# Supplementary material for: Independent effects of mental fatigue and drop height on drop jump performance in American football athletes: an exploration of central-peripheral interaction
Source: PeerJ. 2026 Jan 13;14:e20574. doi: 10.7717/peerj.20574 (PMC12810397; doi:10.7717/peerj.20574)
Supplement: Supplemental Information 1 [file peerj-14-20574-s001.zip › data/1/2/DJ-40-02.csv]

Devices
1000
		Force1 - Force			Force1 - Moment			Force1 - CoP			Force2 - Force			Force2 - Moment			Force2 - CoP			Combined Force			Combined Moment			Combined CoP
Frame	Sub Frame	Fx	Fy	Fz	Mx	My	Mz	Cx	Cy	Cz	Fx	Fy	Fz	Mx	My	Mz	Cx	Cy	Cz	Fx	Fy	Fz	Mx	My	Mz	Cx	Cy	Cz
		N	N	N	N.mm	N.mm	N.mm	mm	mm	mm	N	N	N	N.mm	N.mm	N.mm	mm	mm	mm	N	N	N	N.mm	N.mm	N.mm	mm	mm	mm
514	0	-1.69903e-07	-4.11745e-07	1.62734e-06	-1.06866e-05	4.75713e-05	4.09916e-05	300	610	0	6.47818e-10	7.33266e-11	3.76289e-10	5.88908e-08	-2.84399e-08	9.61571e-09	300	200	0	-1.69255e-07	-4.11672e-07	1.62771e-06	0.000962362	-0.000432646	2.10109e-05	0	0	0
514	1	4.03225e-07	-7.27273e-07	3.27878e-06	-2.92738e-05	0.000120423	7.18341e-05	300	610	0	2.05339e-09	3.97728e-10	1.76892e-09	1.6825e-07	-4.66327e-08	7.84491e-09	300	200	0	4.05278e-07	-7.26876e-07	3.28055e-06	0.00193642	-0.000883243	-0.000392599	0	0	0
514	2	1.31644e-06	-1.12525e-06	5.47121e-06	-5.55317e-05	0.000222161	0.000110582	300	610	0	4.07228e-09	8.79477e-10	3.82428e-09	3.23566e-07	-6.86051e-08	3.13824e-09	300	200	0	1.32051e-06	-1.12437e-06	5.47503e-06	0.00322902	-0.0014838	-0.00103057	0	0	0
514	3	2.63179e-06	-1.58411e-06	8.1499e-06	-8.96861e-05	0.000353044	0.000155044	300	610	0	6.73923e-09	1.535e-09	6.60609e-09	5.26607e-07	-9.2595e-08	-5.69874e-09	300	200	0	2.63853e-06	-1.58258e-06	8.1565e-06	0.00480763	-0.00222065	-0.00192647	0	0	0
514	4	4.3738e-06	-2.0537e-06	1.11189e-05	-0.000130492	0.000507475	0.000200226	300	610	0	9.98032e-09	2.35683e-09	1.00746e-08	7.70553e-07	-1.15119e-07	-1.9887e-08	300	200	0	4.38378e-06	-2.05134e-06	1.1129e-05	0.00655634	-0.00304175	-0.00308521	0	0	0
514	5	6.49667e-06	-2.44458e-06	1.39771e-05	-0.000174406	0.000670842	0.000237289	300	610	0	1.35479e-08	3.29749e-09	1.40181e-08	1.03506e-06	-1.30423e-07	-4.04404e-08	300	200	0	6.51022e-06	-2.44129e-06	1.39911e-05	0.00823827	-0.00383911	-0.00446082	0	0	0
514	6	8.84175e-06	-2.61752e-06	1.60499e-05	-0.000214619	0.000815872	0.000252546	300	610	0	1.69435e-08	4.24978e-09	1.79701e-08	1.28046e-06	-1.29995e-07	-6.78025e-08	300	200	0	8.85869e-06	-2.61327e-06	1.60679e-05	0.00945528	-0.00442985	-0.00592836	0	0	0
514	7	1.1087e-05	-2.37551e-06	1.6327e-05	-0.000240055	0.000898935	0.000226714	300	610	0	1.9336e-08	5.02482e-09	2.11174e-08	1.44177e-06	-1.02294e-07	-1.01333e-07	300	200	0	1.11063e-05	-2.37048e-06	1.63481e-05	0.00961129	-0.00453871	-0.00725148	0	0	0
514	8	1.26931e-05	-1.46199e-06	1.34232e-05	-0.000234516	0.000856998	0.000134772	300	610	0	1.94875e-08	5.33085e-09	2.22123e-08	1.42336e-06	-3.29032e-08	-1.38639e-07	300	200	0	1.27126e-05	-1.45666e-06	1.34454e-05	0.0078896	-0.00378687	-0.00804905	0	0	0
514	9	1.28544e-05	4.30034e-07	5.58925e-06	-0.000176252	0.000606346	-5.30878e-05	300	610	0	1.571e-08	4.75769e-09	1.95107e-08	1.09618e-06	9.46102e-08	-1.74775e-07	300	200	0	1.28701e-05	4.34791e-07	5.60876e-06	0.00325906	-0.00169395	-0.00776714	0	0	0
515	0	1.04694e-05	3.63162e-06	-9.19523e-06	-3.83667e-05	4.46576e-05	-0.00036882	300	610	0	5.88216e-09	2.77423e-09	1.07659e-08	2.99819e-07	2.96773e-07	-2.01384e-07	300	200	0	1.04753e-05	3.63439e-06	-9.18446e-06	-0.00547055	0.00229748	-0.0056662	0	0	0
515	1	4.1502e-06	8.44699e-06	-3.30028e-05	0.000209411	-0.000941536	-0.000841485	300	610	0	-1.24309e-08	-1.25085e-09	-6.6761e-09	-1.14745e-06	5.86849e-07	-2.05904e-07	300	200	0	4.13776e-06	8.44574e-06	-3.30094e-05	-0.0195194	0.00876327	-0.000837102	0	0	0
515	2	-7.70123e-06	1.50706e-05	-6.75671e-05	0.000596939	-0.00246156	-0.00148909	300	610	0	-4.17047e-08	-7.9922e-09	-3.56282e-08	-3.42672e-06	9.69679e-07	-1.71068e-07	300	200	0	-7.74293e-06	1.50626e-05	-6.76027e-05	-0.0399065	0.0181919	0.00773563	0	0	0
515	3	-2.67172e-05	2.34659e-05	-0.000113673	0.00114718	-0.00459486	-0.00230666	300	610	0	-8.39719e-08	-1.806e-08	-7.85959e-08	-6.68042e-06	1.43445e-06	-7.50044e-08	300	200	0	-2.68011e-05	2.34478e-05	-0.000113751	-0.0670902	0.0308185	0.0210419	0	0	0
515	4	-5.4251e-05	3.32015e-05	-0.000170292	0.0018663	-0.00735244	-0.00325032	300	610	0	-1.40073e-07	-3.18256e-08	-1.37031e-07	-1.09542e-05	1.94536e-06	1.07629e-07	300	200	0	-5.4391e-05	3.31697e-05	-0.000170429	-0.100458	0.0463889	0.0398218	0	0	0
515	5	-9.08901e-05	4.32497e-05	-0.000233455	0.00273006	-0.010624	-0.00421761	300	610	0	-2.08603e-07	-4.91683e-08	-2.10249e-07	-1.6116e-05	2.43057e-06	4.02962e-07	300	200	0	-9.10987e-05	4.32005e-05	-0.000233666	-0.137662	0.0638508	0.0642276	0	0	0
515	6	-0.000135768	5.17577e-05	-0.000294904	0.00366625	-0.0141111	-0.00502541	300	610	0	-2.84538e-07	-6.91363e-08	-2.93999e-07	-2.17519e-05	2.77048e-06	8.33066e-07	300	200	0	-0.000136053	5.16885e-05	-0.000295198	-0.173824	0.0809815	0.0933575	0	0	0
515	7	-0.00018567	5.58227e-05	-0.000340626	0.0045343	-0.01725	-0.0053883	300	610	0	-3.57606e-07	-8.95297e-08	-3.78697e-07	-2.70436e-05	2.78716e-06	1.40839e-06	300	200	0	-0.000186028	5.57331e-05	-0.000341005	-0.200675	0.0939836	0.124663	0	0	0
515	8	-0.000233962	5.13172e-05	-0.000349517	0.00510381	-0.0191323	-0.00490211	300	610	0	-4.10538e-07	-1.06434e-07	-4.47481e-07	-3.06396e-05	2.23822e-06	2.11698e-06	300	200	0	-0.000234372	5.12108e-05	-0.000349964	-0.205763	0.097109	0.153262	0	0	0
515	9	-0.000269439	3.28395e-05	-0.000292502	0.005036	-0.0184388	-0.00303998	300	610	0	-4.17469e-07	-1.13765e-07	-4.74325e-07	-3.05403e-05	8.19335e-07	2.91043e-06	300	200	0	-0.000269856	3.27257e-05	-0.000292976	-0.171945	0.0824079	0.171222	0	0	0
516	0	-0.000275271	-6.10819e-06	-0.000132682	0.00387376	-0.0134091	0.000829187	300	610	0	-3.42955e-07	-1.02924e-07	-4.22655e-07	-2.40347e-05	-1.81841e-06	3.68694e-06	300	200	0	-0.000275614	-6.21111e-06	-0.000133105	-0.0774691	0.03975	0.166953	0	0	0
516	1	-0.000228333	-7.25824e-05	0.000172802	0.00104902	-0.00188041	0.00738679	300	610	0	-1.42238e-07	-6.2726e-08	-2.45142e-07	-7.73555e-06	-6.02911e-06	4.27296e-06	300	200	0	-0.000228475	-7.26451e-05	0.000172557	0.102915	-0.0426868	0.124909	0	0	0
516	2	-9.93461e-05	-0.000173148	0.000668291	-0.00408151	0.0185611	0.0172605	300	610	0	2.3636e-07	2.01968e-08	1.14436e-07	2.22172e-05	-1.21024e-05	4.40615e-06	300	200	0	-9.91098e-05	-0.000173128	0.000668405	0.395311	-0.177215	0.0258803	0	0	0
516	3	0.000145599	-0.000312155	0.0013915	-0.0121586	0.0502657	0.0308544	300	610	0	8.45835e-07	1.60234e-07	7.16113e-07	6.97062e-05	-2.0156e-05	3.72412e-06	300	200	0	0.000146444	-0.000311995	0.00139222	0.821896	-0.37445	-0.151725	0	0	0
516	4	0.000541433	-0.000489197	0.00236082	-0.0236856	0.0949853	0.0480999	300	610	0	1.73048e-06	3.70572e-07	1.6141e-06	0.000137848	-2.99838e-05	1.76562e-06	300	200	0	0.000543164	-0.000488827	0.00236243	1.39341	-0.639847	-0.429167	0	0	0
516	5	0.00111763	-0.000695679	0.00355718	-0.0388226	0.153069	0.0681203	300	610	0	2.91029e-06	6.59563e-07	2.84123e-06	0.000227781	-4.08594e-05	-2.00689e-06	300	200	0	0.00112054	-0.00069502	0.00356002	2.09849	-0.968764	-0.822721	0	0	0
516	6	0.00188803	-0.000910549	0.00490034	-0.0570997	0.22235	0.0888155	300	610	0	4.35881e-06	1.02543e-06	4.38639e-06	0.000336965	-5.13023e-05	-8.15216e-06	300	200	0	0.00189239	-0.000909524	0.00490473	2.88967	-1.33995	-1.33662	0	0	0
516	7	0.00283646	-0.00109545	0.00622032	-0.0770481	0.296743	0.106393	300	610	0	5.97432e-06	1.44913e-06	6.16426e-06	0.000456992	-5.8827e-05	-1.715e-05	300	200	0	0.00284243	-0.001094	0.00622648	3.66652	-1.7077	-1.95326	0	0	0
516	8	0.00389786	-0.00118989	0.00722624	-0.0957668	0.364597	0.114903	300	610	0	7.54526e-06	1.88557e-06	7.97822e-06	0.000570988	-5.97159e-05	-2.92435e-05	300	200	0	0.0039054	-0.001188	0.00723421	4.25738	-1.99319	-2.62073	0	0	0
516	9	0.00493564	-0.0011074	0.00747734	-0.108465	0.407011	0.105877	300	610	0	8.71296e-06	2.25365e-06	9.47879e-06	0.000650854	-4.88789e-05	-4.42133e-05	300	200	0	0.00494436	-0.00110514	0.00748682	4.40221	-2.07641	-3.2382	0	0	0
517	0	0.00571716	-0.000734289	0.00636353	-0.108059	0.396379	0.0682229	300	610	0	8.93713e-06	2.42652e-06	1.01231e-05	0.0006548	-1.98946e-05	-6.10816e-05	300	200	0	0.0057261	-0.000731862	0.00637366	3.74125	-1.79059	-3.64065	0	0	0
517	1	0.0058909	6.69174e-05	0.00310674	-0.0849449	0.295693	-0.0114146	300	610	0	7.47377e-06	2.22401e-06	9.1446e-06	0.000525879	3.46427e-05	-7.7754e-05	300	200	0	0.00589837	6.91414e-05	0.00311588	1.81584	-0.922159	-3.58569	0	0	0
517	2	0.0049715	0.00144656	-0.00320196	-0.0271285	0.0592551	-0.147559	300	610	0	3.37878e-06	1.41061e-06	5.54641e-06	0.000192601	0.000122314	-9.06286e-05	300	200	0	0.00497488	0.00144797	-0.00319642	-1.90952	0.779508	-2.74655	0	0	0
517	3	0.0023415	0.00354618	-0.0135106	0.0790556	-0.364264	-0.353754	300	610	0	-4.44418e-06	-2.96633e-07	-1.86198e-06	-0.000427	0.000249436	-9.42277e-05	300	200	0	0.00233705	0.00354588	-0.0135124	-7.99299	3.57754	-0.717509	0	0	0
517	4	-0.00271835	0.00646264	-0.0286385	0.247346	-1.02535	-0.639028	300	610	0	-1.71289e-05	-3.20449e-06	-1.43611e-05	-0.00141611	0.000418812	-8.09481e-05	300	200	0	-0.00273548	0.00645944	-0.0286528	-16.9164	7.70223	2.96034	0	0	0
517	5	-0.0109551	0.010195	-0.0490115	0.488759	-1.96253	-1.00269	300	610	0	-3.56392e-05	-7.59756e-06	-3.31226e-05	-0.00284281	0.000626556	-4.10652e-05	300	200	0	-0.0109908	0.0101875	-0.0490446	-28.9287	13.279	8.74327	0	0	0
517	6	-0.0230095	0.0145726	-0.0742825	0.807291	-3.18559	-1.42727	300	610	0	-6.04435e-05	-1.36629e-05	-5.88855e-05	-0.00473472	0.000857954	3.68176e-05	300	200	0	-0.0230699	0.014559	-0.0743413	-43.8227	20.225	16.9883	0	0	0
517	7	-0.039204	0.0191646	-0.102832	1.1939	-4.65225	-1.86976	300	610	0	-9.10511e-05	-2.13789e-05	-9.14835e-05	-0.00704346	0.00108251	0.000164643	300	200	0	-0.039295	0.0191432	-0.102924	-60.6402	28.1121	27.806	0	0	0
517	8	-0.0592411	0.0231773	-0.131164	1.61875	-6.23846	-2.25166	300	610	0	-0.000125405	-3.0366e-05	-0.00012921	-0.00959844	0.0012486	0.000352825	300	200	0	-0.0593665	0.0231469	-0.131293	-77.3157	36.0004	40.8549	0	0	0
517	9	-0.0818067	0.0253502	-0.153242	2.02201	-7.70369	-2.44897	300	610	0	-0.000159152	-3.97002e-05	-0.000168033	-0.0120519	0.00127856	0.000606963	300	200	0	-0.0819659	0.0253105	-0.15341	-90.2866	42.2551	55.0787	0	0	0
518	0	-0.104091	0.0238728	-0.159865	2.3041	-8.65464	-2.28432	300	610	0	-0.000184845	-4.77024e-05	-0.000200713	-0.0138199	0.00106554	0.000923115	300	200	0	-0.104276	0.0238251	-0.160066	-94.1241	44.3715	68.3964	0	0	0
518	1	-0.121264	0.0163528	-0.138234	2.31693	-8.51394	-1.52426	300	610	0	-0.0001912	-5.17288e-05	-0.000215932	-0.0140293	0.000474082	0.00128157	300	200	0	-0.121455	0.0163011	-0.13845	-81.2806	38.8514	77.3766	0	0	0
518	2	-0.125987	-0.000117556	-0.0719462	1.8588	-6.50372	0.113784	300	610	0	-0.000162607	-4.80049e-05	-0.000197624	-0.0114842	-0.000652936	0.00163927	300	200	0	-0.126149	-0.000165561	-0.0721438	-42.0873	21.1939	76.9502	0	0	0
518	3	-0.108076	-0.0287398	0.0582659	0.67653	-1.65874	2.9392	300	610	0	-7.91552e-05	-3.15736e-05	-0.000124802	-0.00467621	-0.00247774	0.00192148	300	200	0	-0.108155	-0.0287713	0.0581411	34.8081	-13.9121	60.2519	0	0	0
518	4	-0.054513	-0.0725621	0.272659	-1.52005	7.11198	7.24389	300	610	0	8.24042e-05	3.55242e-06	2.77356e-05	0.00813447	-0.00513778	0.00201387	300	200	0	-0.0544306	-0.0725586	0.272686	161.333	-72.0864	18.7148	0	0	0
518	5	0.0499522	-0.133734	0.589007	-5.02531	20.8919	13.2288	300	610	0	0.000346313	6.39096e-05	0.00028729	0.028729	-0.00869892	0.00175696	300	200	0	0.0502985	-0.133671	0.589294	347.939	-158.319	-57.4107	0	0	0
518	6	0.221288	-0.212398	1.01709	-10.0799	40.5268	20.895	300	610	0	0.00073351	0.000155635	0.000679152	0.0585912	-0.0130889	0.00094579	300	200	0	0.222021	-0.212243	1.01776	600.349	-275.473	-177.909	0	0	0
518	7	0.4734	-0.305172	1.55072	-16.7809	66.2735	29.8959	300	610	0	0.00125485	0.000282897	0.00121988	0.09838	-0.0180101	-0.000661187	300	200	0	0.474655	-0.304889	1.55194	914.868	-422.111	-350.597	0	0	0
518	8	0.813727	-0.40325	2.1573	-24.9561	97.3112	39.3514	300	610	0	0.00190139	0.000445579	0.00190739	0.147183	-0.0228347	-0.00331906	300	200	0	0.815629	-0.402804	2.15921	1272.19	-589.625	-578.247	0	0	0
518	9	1.23691	-0.490214	2.76496	-34	131.115	47.6371	300	610	0	0.00263162	0.000636129	0.00270763	0.201545	-0.026491	-0.00725358	300	200	0	1.23954	-0.489578	2.76767	1629.87	-758.71	-854.286	0	0	0
519	0	1.71645	-0.539815	3.24849	-42.6794	162.722	52.1699	300	610	0	0.00335599	0.000835638	0.00353801	0.254301	-0.0273569	-0.0125927	300	200	0	1.71981	-0.53898	3.25203	1913.99	-895.465	-1157.24	0	0	0
519	1	2.19458	-0.514147	3.41586	-48.9251	183.951	49.2354	300	610	0	0.00391995	0.00100936	0.00424861	0.293326	-0.0231901	-0.0192675	300	200	0	2.1985	-0.513137	3.4201	2011.26	-947.632	-1444.2	0	0	0
519	2	2.57109	-0.362886	2.99862	-49.6427	182.729	33.9219	300	610	0	0.00408797	0.0011022	0.00460352	0.300376	-0.0111341	-0.0268815	300	200	0	2.57517	-0.361783	3.00323	1763.37	-841.859	-1643.82	0	0	0
519	3	2.69279	-0.0245502	1.65113	-40.5966	142.712	0.253227	300	610	0	0.0035325	0.00103511	0.0042662	0.250349	0.0121435	-0.0345501	300	200	0	2.69632	-0.0235151	1.65539	966.566	-483.317	-1650.14	0	0	0
519	4	2.34607	0.569	-1.03493	-16.4447	43.5184	-58.3585	342.05	625.89	0	0.00183386	0.000703791	0.00279484	0.111425	0.0501116	-0.0407234	300	200	0	2.3479	0.569703	-1.03213	-619.735	240.51	-1318.96	342.212	626.935	0
519	5	1.25653	1.48336	-5.49212	28.9724	-138.031	-148.199	274.867	604.725	0	-0.00150082	-1.8415e-05	-0.000343814	-0.153309	0.105757	-0.0430158	300	200	0	1.25503	1.48334	-5.49246	-3250.24	1449.57	-469.423	274.888	604.727	0
519	6	-0.899039	2.76608	-12.1055	101.957	-425.174	-273.725	264.878	601.578	0	-0.00698953	-0.00127071	-0.00573151	-0.581963	0.18061	-0.038083	300	200	0	-0.906028	2.76481	-12.1113	-7151.43	3251.88	1105.49	264.909	601.436	0
519	7	-4.46174	4.4235	-21.0978	207.756	-836.428	-435.289	260.355	600.153	0	-0.0150865	-0.0031853	-0.0139137	-1.20683	0.273348	-0.0216064	300	200	0	-4.47683	4.42032	-21.1117	-12453.7	5712.25	3615.46	260.394	599.946	0
519	8	-9.71876	6.39668	-32.4354	349.65	-1380.38	-627.359	257.442	599.22	0	-0.0260411	-0.00585479	-0.0252596	-2.0434	0.377961	0.0115315	300	200	0	-9.7448	6.39083	-32.4607	-19136.3	8825.95	7223.55	257.487	598.972	0
519	9	-16.7938	8.56253	-45.9164	530.249	-2055.22	-839.232	255.24	598.452	0	-0.039694	-0.00928368	-0.0397552	-3.07469	0.481537	0.0667763	300	200	0	-16.8335	8.55325	-45.9562	-27079.3	12540.1	11978.9	255.289	598.174	0
520	0	-25.5993	10.7792	-61.4052	753.759	-2853.71	-1057.03	253.527	597.725	0	-0.0552091	-0.0133224	-0.0567234	-4.2308	0.56183	0.149015	300	200	0	-25.6545	10.7659	-61.4619	-36202.2	16816.8	17799.5	253.579	597.427	0
520	1	-35.9195	12.9413	-78.9204	1024.95	-3766.64	-1267.28	252.273	597.013	0	-0.0707457	-0.0175842	-0.0744732	-5.36429	0.584977	0.261151	300	200	0	-35.9903	12.9238	-78.9949	-46516.4	21659.9	24535.2	252.325	596.706	0
520	2	-47.5281	14.9879	-98.4895	1345.47	-4781.27	-1463.26	251.454	596.339	0	-0.0830979	-0.0213502	-0.0899018	-6.22336	0.503933	0.402032	300	200	0	-47.6112	14.9665	-98.5794	-58038.9	27078.4	32035.8	251.503	596.041	0
520	3	-60.2241	16.8638	-119.965	1712.03	-5878.4	-1645.77	250.999	595.729	0	-0.0873502	-0.0234732	-0.098094	-6.42702	0.258477	0.563696	300	200	0	-60.3115	16.8403	-120.063	-70684.5	33035.8	40161.1	251.041	595.459	0
520	4	-73.7926	18.4879	-142.944	2117.08	-7029.49	-1815.67	250.824	595.189	0	-0.0766326	-0.0222981	-0.0920012	-5.44849	-0.22204	0.727984	300	200	0	-73.8692	18.4656	-143.036	-84216.4	39426.9	48753.6	250.854	594.973	0
520	5	-87.954	19.7671	-166.786	2549.75	-8195.08	-1971.12	250.865	594.713	0	-0.042101	-0.0156304	-0.0623262	-2.61674	-1.01175	0.862767	300	200	0	-87.9961	19.7514	-166.849	-98256.9	46082.3	57615.6	250.877	594.581	0
520	6	-102.338	20.647	-190.683	2996.98	-9327.59	-2111.83	251.083	594.283	0	0.0266895	-0.000792258	0.00221114	2.85109	-2.17547	0.918284	300	200	0	-102.311	20.6462	-190.68	-112325	52785.3	66503.8	251.071	594.273	0
520	7	-116.489	21.15	-213.734	3445.39	-10378.7	-2240.51	251.441	593.88	0	0.140801	0.0251797	0.114001	11.77	-3.74838	0.824424	300	200	0	-116.348	21.1752	-213.62	-125882	59288.3	75142.9	251.397	594.035	0
520	8	-129.91	21.3733	-235.046	3883.12	-11306.7	-2360.61	251.896	593.479	0	0.310075	0.0651308	0.284795	24.8416	-5.70683	0.490217	300	200	0	-129.6	21.4384	-234.761	-138384	65336.7	83254.8	251.813	593.851	0
520	9	-142.125	21.4652	-253.848	4300.89	-12080.3	-2475.05	252.411	593.057	0	0.54019	0.121111	0.522796	42.4256	-7.92972	-0.192716	300	200	0	-141.584	21.5863	-253.326	-149364	70705.6	90588.6	252.282	593.701	0
521	0	-152.72	21.6054	-269.639	4692.41	-12682.1	-2586.67	252.967	592.597	0	0.828408	0.193362	0.828336	64.2115	-10.1516	-1.34056	300	200	0	-151.892	21.7988	-268.811	-158511	75241.9	96945.4	252.784	593.568	0
521	1	-161.398	21.9822	-282.249	5054.87	-13110.2	-2697.41	253.551	592.091	0	1.15792	0.278929	1.18799	88.7879	-11.911	-3.059	300	200	0	-160.24	22.2612	-281.061	-165722	78887.8	102199	253.312	593.432	0
521	2	-167.996	22.7553	-291.81	5388.67	-13376.8	-2806.59	254.159	591.534	0	1.49091	0.369915	1.56717	113.121	-12.501	-5.41351	300	200	0	-166.505	23.1252	-290.243	-171079	81675.9	106305	253.869	593.258	0
521	3	-172.505	24.0237	-298.69	5696.36	-13502.9	-2910.78	254.793	590.929	0	1.76092	0.451456	1.9017	131.987	-10.9351	-8.38608	300	200	0	-170.744	24.4751	-296.788	-174817	83718.2	109299	254.466	592.989	0
521	4	-175.041	25.8109	-303.441	5982.49	-13512.6	-3004.71	255.469	590.285	0	1.86538	0.499663	2.0892	137.43	-5.94391	-11.8172	300	200	0	-173.176	26.3105	-301.351	-177298	85199.3	111279	255.14	592.534	0
521	5	-175.813	28.0608	-306.741	6253.84	-13430	-3081.54	256.217	589.612	0	1.66025	0.479895	1.98208	118.398	3.9697	-15.3344	300	200	0	-174.152	28.5407	-304.759	-178973	86360.9	112379	255.945	591.757	0
521	6	-175.06	30.6424	-309.302	6518.68	-13277.6	-3133.2	257.072	588.925	0	0.959196	0.346	1.38475	60.7444	20.389	-18.272	300	200	0	-174.101	30.9884	-307.917	-180330	87474.7	112740	256.946	590.476	0
521	7	-173.002	33.3678	-311.774	6785.1	-13074.4	-3151.33	258.065	588.237	0	-0.459033	0.0413696	0.0586748	-52.127	44.7189	-19.5923	300	200	0	-173.461	33.4091	-311.715	-181834	88811	112475	258.2	588.477	0
521	8	-169.784	36.0159	-314.662	7059.33	-12831.9	-3128.51	259.22	587.565	0	-2.83054	-0.497045	-2.2599	-237.632	77.762	-17.8259	334.41	305.152	0	-172.615	35.5188	-316.922	-183869	90607.9	111644	259.756	585.552	0
521	9	-165.46	38.3618	-318.267	7344.55	-12553	-3059.46	260.558	586.923	0	-6.36829	-1.33043	-5.82392	-511.001	119.108	-11.0572	320.452	287.742	0	-171.828	37.0314	-324.091	-186697	93041.1	110243	261.635	581.547	0
522	0	-159.994	40.2057	-322.669	7640.52	-12233.1	-2942.19	262.088	586.321	0	-11.2009	-2.50403	-10.8151	-880.501	166.322	3.00846	315.379	281.414	0	-171.195	37.7017	-333.484	-190421	96195.7	108208	263.816	576.433	0
522	1	-153.317	41.3992	-327.73	7943.27	-11864	-2779.06	263.8	585.763	0	-17.3284	-4.02267	-17.291	-1343.85	215.08	26.6072	312.439	277.72	0	-170.645	37.3765	-345.021	-194980	100048	105449	266.237	570.325	0
522	2	-145.389	41.8626	-333.108	8245.3	-11437.4	-2577.79	265.665	585.247	0	-24.6816	-5.835	-25.2248	-1892.84	262.423	60.8784	310.403	275.039	0	-170.07	36.0276	-358.333	-200159	104488	101915	268.814	563.41	0
522	3	-136.265	41.5864	-338.306	8537.28	-10948.6	-2351.79	267.637	584.765	0	-33.2532	-7.87041	-34.6303	-2524.67	310.504	104.995	308.966	272.903	0	-169.518	33.716	-372.937	-205662	109380	97640.4	271.475	555.806	0
522	4	-126.124	40.6211	-342.794	8809.66	-10398.2	-2117.87	269.666	584.3	0	-43.1564	-10.0965	-45.6291	-3247.8	365.208	156.798	308.004	271.178	0	-169.28	30.5246	-388.423	-211203	114619	92763	274.17	547.517	0
522	5	-115.258	39.063	-346.12	9053.39	-9792.06	-1891.73	271.709	583.843	0	-54.5623	-12.5182	-58.39	-4076.92	432.36	214.286	307.405	269.822	0	-169.82	26.5448	-404.51	-216561	120145	87505.9	276.862	538.515	0
522	6	-104.045	37.0421	-347.988	9260.7	-9141.74	-1685.62	273.73	583.388	0	-67.5901	-15.1354	-73.0073	-5022.59	517.013	275.208	307.082	268.796	0	-171.636	21.9067	-420.996	-221585	125912	82147.3	279.514	528.833	0
522	7	-92.9013	34.7134	-348.297	9425.99	-8465.67	-1508.77	275.694	582.937	0	-82.2235	-17.9181	-89.3951	-6082.1	623.789	335.987	306.978	268.036	0	-175.125	16.7954	-437.693	-226190	131872	76980.3	282.084	518.621	0
522	8	-82.2342	32.2452	-347.149	9546.03	-7789.32	-1367.87	277.562	582.502	0	-98.2486	-20.8111	-107.224	-7234.54	756.413	393.335	307.055	267.472	0	-180.483	11.4341	-454.373	-230346	137942	72268.3	284.522	508.16	0
522	9	-72.4039	29.8044	-344.798	9619.3	-7145.08	-1266.64	279.277	582.102	0	-115.197	-23.7468	-125.894	-8439.85	917.528	445.997	307.288	267.039	0	-187.601	6.05756	-470.692	-234035	143985	68202.5	286.769	497.833	0
523	0	-63.6922	27.548	-341.565	9645.16	-6570	-1205.95	280.765	581.762	0	-132.333	-26.6469	-144.559	-9640.99	1107.05	494.562	307.658	266.692	0	-196.026	0.901112	-486.124	-237219	149783	64877.9	288.762	488.069	0
523	1	-56.2945	25.6113	-337.756	9623.24	-6100.66	-1184.62	281.938	581.508	0	-148.705	-29.4195	-162.167	-10768.8	1318.02	540.223	308.128	266.406	0	-205	-3.80819	-499.923	-239793	155034	62293.9	290.433	479.294	0
523	2	-50.3319	24.0898	-333.596	9552.77	-5768.47	-1200.15	282.708	581.364	0	-163.249	-31.9659	-177.537	-11748.6	1533.92	582.935	308.64	266.175	0	-213.581	-7.87607	-511.133	-241575	159357	60372.1	291.715	471.887	0
523	3	-45.8735	23.0297	-329.196	9432.43	-5598.61	-1248.92	282.993	581.347	0	-174.921	-34.1936	-189.495	-12508.4	1731.48	621.207	309.137	266.009	0	-220.795	-11.1639	-518.691	-242321	162338	58990.2	292.544	466.144	0
523	4	-42.9492	22.4357	-324.588	9262.34	-5609.08	-1326.39	282.719	581.464	0	-182.878	-36.0284	-197.092	-12991.9	1887.86	653.21	309.579	265.918	0	-225.827	-13.5927	-521.68	-241799	163622	58023.7	292.867	462.25	0
523	5	-41.5523	22.2856	-319.793	9046.91	-5805.07	-1427.33	281.847	581.71	0	-186.656	-37.4227	-199.876	-13172.9	1988.4	677.161	309.948	265.906	0	-228.209	-15.1371	-519.668	-239901	163038	57386.9	292.656	460.245	0
523	6	-41.6387	22.5391	-314.928	8797.53	-6168.37	-1546.07	280.413	582.065	0	-186.309	-38.3687	-198.061	-13065.2	2031.53	691.492	310.257	265.965	0	-227.948	-15.8296	-512.99	-236746	160702	57058	291.936	460.021	0
523	7	-43.1258	23.1388	-310.324	8535.21	-6643.95	-1677.15	278.59	582.496	0	-182.411	-38.9123	-192.523	-12721.1	2028.98	694.789	310.539	266.076	0	-225.537	-15.7735	-502.847	-232745	157065	57074.6	290.822	461.35	0
523	8	-45.8853	24.0107	-306.661	8294.66	-7123.76	-1815.82	276.77	582.952	0	-175.91	-39.1503	-184.597	-12218.8	2002.64	685.422	310.849	266.192	0	-221.796	-15.1395	-491.258	-228633	152902	57499.9	289.576	463.925	0
523	9	-49.7265	25.0708	-305.104	8130.09	-7430.13	-1957.66	275.647	583.353	0	-167.877	-39.2012	-175.799	-11644.3	1980.19	661.358	311.264	266.236	0	-217.603	-14.1304	-480.903	-225466	149266	58373	288.667	467.428	0
524	0	-54.3732	26.2305	-307.424	8120.28	-7302.73	-2098.03	276.245	583.586	0	-159.247	-39.1663	-167.545	-11074.5	1988.8	620.232	311.87	266.099	0	-213.62	-12.9357	-474.969	-224613	147430	59658.5	288.812	471.593	0
524	1	-59.4439	27.392	-316.04	8370.13	-6391.97	-2232.17	279.775	583.516	0	-150.652	-39.0994	-160.936	-10564.1	2048.03	560.022	312.726	265.641	0	-210.096	-11.7074	-476.977	-227728	148834	61206.8	290.893	476.262	0
524	2	-64.4322	28.4368	-333.961	9007.88	-4261.94	-2354.38	287.238	583.027	0	-142.353	-38.9973	-156.62	-10138.3	2166.01	479.837	313.83	264.732	0	-206.786	-10.5605	-490.581	-236678	155004	62731.6	295.728	481.41	0
524	3	-68.6822	29.2201	-364.568	10177.1	-411.373	-2455.71	298.872	582.084	0	-134.273	-38.8011	-154.763	-9794.33	2337.93	380.105	315.107	263.286	0	-202.955	-9.58098	-519.331	-253416	167468	63800.9	303.71	487.081	0
524	4	-71.3591	29.577	-411.211	12020.1	5674.77	-2521.29	313.8	580.769	0	-126.104	-38.4091	-155.137	-9508.14	2545.44	262.779	316.408	261.289	0	-197.463	-8.83208	-566.347	-279778	187603	63841.6	314.514	493.255	0
524	5	-71.436	29.3432	-476.519	14647.4	14429	-2528.67	330.28	579.262	0	-117.462	-37.7029	-157.267	-9246.21	2760.66	131.734	317.554	258.793	0	-188.898	-8.35965	-633.787	-317130	216393	62163.5	327.122	499.741	0
524	6	-67.7243	28.401	-561.529	18099.8	26076.6	-2446.03	346.439	577.767	0	-108.049	-36.5881	-160.576	-8976.04	2954.65	-7.99687	318.4	255.899	0	-175.774	-8.18709	-722.105	-365917	254100	58011.5	340.204	506.193	0
524	7	-59.0006	26.7466	-665.077	22324.8	40551.3	-2231.65	360.972	576.433	0	-97.7548	-35.0272	-164.5	-8673.16	3104.06	-152.323	318.87	252.724	0	-156.755	-8.28066	-829.577	-425343	300053	50673.2	352.624	512.244	0
524	8	-44.229	24.5207	-783.684	27175.2	57478.9	-1840.12	373.345	575.324	0	-86.6688	-33.0339	-168.585	-8324.36	3193.89	-299.366	318.945	249.378	0	-130.898	-8.51316	-952.269	-493322	352637	39620	363.714	517.62	0
524	9	-22.7099	21.9552	-911.527	32410.5	76158.6	-1235.1	383.551	574.444	0	-75.0377	-30.6462	-172.531	-7928.74	3219.34	-447.964	318.66	245.956	0	-97.7476	-8.69097	-1084.06	-566473	409287	24570.2	373.223	522.164	0
525	0	5.86072	19.2922	-1040.36	37689.4	95516.7	-402.818	391.811	573.773	0	-63.2043	-27.93	-176.177	-7497.6	3186.55	-595.415	318.087	242.557	0	-57.3436	-8.63783	-1216.54	-640081	466418	5476.25	381.134	525.807	0
525	1	41.1794	16.7394	-1159.91	42583	114125	636.216	398.391	573.288	0	-51.5525	-24.9935	-179.455	-7053	3110.23	-737.411	317.332	239.302	0	-10.3732	-8.25413	-1339.37	-708304	519544	-17386.3	387.531	528.539	0
525	2	82.0116	14.4691	-1259.12	46631.9	130375	1823.79	403.545	572.965	0	-40.4692	-21.9839	-182.308	-6623.7	3008.77	-868.66	316.504	236.332	0	41.5424	-7.51486	-1441.43	-764877	563818	-43232.6	392.536	530.388	0
525	3	126.1	12.6239	-1328.22	49436.6	142780	3071.6	407.497	572.78	0	-30.3206	-19.0673	-184.639	-6237.95	2898.72	-983.318	315.699	233.785	0	95.7795	-6.44334	-1512.86	-804254	594940	-70701.7	396.294	531.407	0
525	4	170.424	11.301	-1360.95	50748.5	150306	4274.52	410.442	572.711	0	-21.4219	-16.3993	-186.319	-5917.06	2791.06	-1077.03	314.98	231.758	0	149.002	-5.09827	-1547.27	-822856	610126	-98006.5	398.947	531.654	0
525	5	211.663	10.5429	-1356	50522.8	152587	5327.69	412.527	572.741	0	-14.0093	-14.1064	-187.251	-5673.18	2691.56	-1148.51	314.374	230.297	0	197.654	-3.56346	-1543.25	-819931	608767	-123202	400.618	531.191	0
525	6	246.707	10.3672	-1317.25	48918.2	149958	6146.94	413.841	572.864	0	-8.23045	-12.2845	-187.436	-5510.26	2605.93	-1199.21	313.903	229.398	0	238.477	-1.9172	-1504.69	-797696	592523	-144473	401.392	530.079	0
525	7	273.114	10.8066	-1252.66	46248.4	143308	6685.59	414.404	573.08	0	-4.1428	-11.006	-187.062	-5427.35	2549.48	-1233.79	313.629	229.014	0	268.971	-0.199474	-1439.72	-760720	564862	-160379	401.31	528.375	0
525	8	289.369	11.9147	-1172.31	42906	133838	6938.66	414.167	573.4	0	-1.70748	-10.3264	-186.6	-5424.48	2562.02	-1260.79	313.73	229.07	0	287.662	1.58837	-1358.91	-714869	530264	-170019	400.375	526.118	0
525	9	294.921	13.7383	-1086.44	39285.8	122797	6934.53	413.027	573.84	0	-0.782078	-10.2828	-186.888	-5509.78	2726.32	-1291.89	314.588	229.482	0	294.139	3.45559	-1273.32	-666162	493402	-173066	398.579	523.298	0
526	0	290.074	16.2851	-1003.8	35723.3	111280	6721.87	410.858	574.412	0	-1.11255	-10.8912	-189.186	-5705.83	3183.79	-1340.64	316.829	230.16	0	288.962	5.39385	-1192.99	-619879	458489	-169723	395.947	519.82	0
526	1	275.839	19.5102	-930.708	32460.8	100113	6357.95	407.566	575.122	0	-2.32511	-12.1485	-195.172	-6053.03	4143.53	-1420.92	321.23	231.014	0	273.514	7.36171	-1125.88	-580005	428892	-160651	392.6	515.471	0
526	2	253.738	23.3281	-870.687	29637.2	89818.9	5898.83	403.159	575.961	0	-3.9168	-14.0365	-206.887	-6609.41	5883	-1544.96	328.436	231.947	0	249.822	9.29162	-1077.57	-549022	406983	-146856	388.812	509.913	0
526	3	225.579	27.6384	-824.693	27298.6	80643.8	5391.78	397.786	576.899	0	-5.23873	-16.5091	-226.614	-7447.52	8735.91	-1721.2	338.55	232.864	0	220.34	11.1293	-1051.31	-528001	394196	-129546	385.018	502.74	0
526	4	193.205	32.3446	-791.688	25420.1	72618.6	4871.35	391.726	577.891	0	-5.48268	-19.4554	-256.682	-8646.3	13060.6	-1951.5	350.882	233.685	0	187.723	12.8893	-1048.37	-516874	391180	-109972	381.726	493.616	0
526	5	158.3	37.3553	-769.333	23931.7	65630	4359.28	385.308	578.893	0	-3.69572	-22.6571	-299.111	-10275.9	19182.3	-2227.43	364.131	234.355	0	154.605	14.6982	-1068.44	-514754	397924	-89282.8	379.379	482.44	0
526	6	122.26	42.5814	-754.677	22741.5	59485.5	3866.87	378.823	579.866	0	1.16176	-25.7621	-355.116	-12378.3	27314.5	-2527.24	376.917	234.857	0	123.422	16.8193	-1109.79	-520206	413814	-68425.4	378.213	469.469	0
526	7	86.1557	47.9377	-744.736	21755.1	53965.9	3398.15	372.463	580.788	0	10.1025	-28.2923	-424.685	-14951.5	37490.3	-2816.84	388.278	235.206	0	96.2581	19.6454	-1169.42	-531479	437662	-48100.5	378.206	455.287	0
526	8	50.7665	53.3393	-736.927	20888.8	48861.5	2953.13	366.304	581.654	0	23.946	-29.7178	-506.369	-17940.6	49529.8	-3060.65	397.814	235.43	0	74.7124	23.6215	-1243.3	-546717	467794	-28777.8	379.138	440.644	0
526	9	16.6417	58.6951	-729.354	20078.5	43997.5	2530.57	360.324	582.471	0	43.1752	-29.6018	-597.132	-21230.1	63016.6	-3239.98	405.532	235.553	0	59.8169	29.0933	-1326.49	-564087	502089	-10767.9	380.675	426.302	0
527	0	-15.8308	63.9084	-720.93	19283	39247.1	2129.14	354.44	583.253	0	67.8861	-27.7029	-692.198	-24636.6	77265.3	-3360.86	411.623	235.592	0	52.0553	36.2055	-1413.13	-581823	537952	5709.53	382.45	412.957	0
527	1	-46.3795	68.88	-711.293	18480.8	34536.3	1746.95	348.554	584.018	0	97.749	-23.9328	-785.147	-27916	91320.6	-3440.15	416.31	235.555	0	51.3695	44.9473	-1496.44	-598196	572323	20532.7	384.104	401.188	0
527	2	-74.8295	73.5024	-700.549	17666.7	29841.4	1380.96	342.597	584.782	0	131.873	-18.2917	-868.551	-30792.5	104044	-3488.34	419.79	235.453	0	57.0431	55.2107	-1569.1	-611521	601877	33727.3	385.326	391.416	0
527	3	-101.083	77.658	-689.001	16846.7	25178.7	1027.28	336.544	585.549	0	168.656	-10.9166	-935.104	-33004.7	114292	-3508.02	422.224	235.295	0	67.5737	66.7414	-1624.1	-620266	623459	45470.8	385.876	383.885	0
527	4	-125.076	81.23	-676.964	16033.5	20591.3	681.498	330.417	586.316	0	205.817	-2.16339	-979.011	-34356.7	121144	-3502.04	423.741	235.093	0	80.7416	79.0666	-1655.97	-623278	634652	56032.2	385.59	378.673	0
527	5	-146.743	84.1141	-664.681	15243	16136.8	338.976	324.278	587.067	0	240.651	7.38406	-997.258	-34762.3	124102	-3479.08	424.443	234.858	0	93.9079	91.4981	-1661.94	-620034	634313	65692.2	384.383	375.722	0
527	6	-165.998	86.225	-652.299	14491.3	11878.1	-3.59927	318.21	587.784	0	270.439	16.9937	-990.252	-34266.2	123194	-3452.29	424.406	234.604	0	104.441	103.219	-1642.55	-610773	622824	74680.8	382.233	374.861	0
527	7	-182.733	87.5102	-639.913	13792.6	7875.62	-346.57	312.307	588.446	0	292.878	25.9094	-961.555	-33030.5	118922	-3434.05	423.677	234.351	0	110.145	113.42	-1601.47	-596452	601951	83136.9	379.176	375.84	0
527	8	-196.817	87.9698	-627.63	13157.7	4183.19	-686.749	306.665	589.036	0	306.375	33.4562	-916.856	-31291.8	112110	-3431.55	422.276	234.13	0	109.559	121.426	-1544.49	-578531	574380	91092.6	375.296	378.352	0
527	9	-208.119	87.6689	-615.625	12593.1	845.541	-1017.53	301.373	589.544	0	310.174	39.1028	-862.643	-29308.6	103698	-3444.05	420.21	233.975	0	102.054	126.772	-1478.27	-558690	543126	98487.9	370.72	382.052	0
528	0	-216.543	86.7309	-604.144	12101.6	-2103.71	-1329.68	296.518	589.969	0	304.326	42.4925	-804.999	-27315.5	94576.3	-3462.27	417.486	233.932	0	87.7832	129.223	-1409.14	-538539	511002	105201	365.623	386.577	0
528	1	-222.052	85.3147	-593.461	11684.1	-4643.71	-1613.34	292.175	590.312	0	289.602	43.4478	-748.777	-25491.8	85466	-3469.53	414.141	234.045	0	67.5499	128.763	-1342.24	-519394	480251	111077	360.215	391.566	0
528	2	-224.697	83.5807	-583.809	11339.3	-6767.92	-1860.67	288.407	590.577	0	267.344	41.9713	-697.226	-23946.7	76870.3	-3444.83	410.252	234.346	0	42.6467	125.552	-1281.03	-502150	452366	115957	354.723	396.692	0
528	3	-224.631	81.6597	-575.33	11063.6	-8483.8	-2068.18	285.254	590.77	0	239.29	38.2493	-652.003	-22721.3	69075.5	-3368	405.944	234.848	0	14.6589	119.909	-1227.33	-487254	428088	119703	349.369	401.692	0
528	4	-222.088	79.6356	-568.07	10850.6	-9809.42	-2237.66	282.732	590.899	0	207.344	32.6415	-613.48	-21804.4	62187	-3225.7	401.368	235.542	0	-14.7438	112.277	-1181.55	-474783	407550	122224	344.33	406.392	0
528	5	-217.346	77.5487	-562.005	10692.3	-10770	-2375.52	280.837	590.975	0	173.336	25.6375	-581.16	-21153.6	56180.8	-3015.27	396.67	236.399	0	-44.0097	103.186	-1143.17	-464563	390473	123479	339.724	410.716	0
528	6	-210.706	75.4092	-557.059	10580	-11396.9	-2490.95	279.541	591.007	0	138.828	17.7859	-554.09	-20713.8	50954.8	-2744.91	391.961	237.383	0	-71.8778	93.1951	-1111.15	-456285	376353	123488	335.601	414.668	0
528	7	-202.498	73.2123	-553.111	10505.4	-11730.1	-2593.82	278.793	591.007	0	104.996	9.61884	-531.17	-20429.7	46373	-2431.24	387.303	238.462	0	-97.5019	82.8311	-1084.28	-449580	364607	122349	331.95	418.301	0
528	8	-193.095	70.9571	-549.999	10460.8	-11818.7	-2692.25	278.511	590.98	0	72.5972	1.59176	-511.372	-20253.3	42295.8	-2095.74	382.71	239.606	0	-120.498	72.5488	-1061.37	-444084	354673	120245	328.715	421.687	0
528	9	-182.902	68.6688	-547.557	10438.7	-11719.4	-2790.56	278.597	590.936	0	42.0136	-5.94312	-493.878	-20149.2	38600.6	-1761.29	378.158	240.798	0	-140.888	62.7257	-1041.44	-439485	346074	117433	325.812	424.891	0
529	0	-172.331	66.4077	-545.668	10433.4	-11492	-2888.78	278.939	590.88	0	13.3648	-12.7345	-478.134	-20093.9	35192.4	-1449.49	373.604	242.026	0	-158.967	53.6732	-1023.8	-435568	338471	114213	323.149	427.958	0
529	1	-161.779	64.2533	-544.285	10441.3	-11194.7	-2983.72	279.432	590.816	0	-13.3668	-18.6238	-463.823	-20073.5	32007.5	-1178.14	369.008	243.278	0	-175.145	45.6295	-1008.11	-432221	331652	110885	320.645	430.917	0
529	2	-151.611	62.2797	-543.419	10461.7	-10877.6	-3070.67	279.983	590.748	0	-38.2411	-23.5428	-450.777	-20079.4	29010.3	-957.714	364.356	244.544	0	-189.852	38.7369	-994.197	-429400	325505	107723	318.239	433.776	0
529	3	-142.161	60.5402	-543.097	10494.9	-10578.9	-3145.25	280.521	590.676	0	-61.2908	-27.5033	-438.907	-20106.9	26188.2	-788.93	359.667	245.811	0	-203.452	33.0369	-982.003	-427097	319976	104953	315.895	436.539	0
529	4	-133.722	59.0642	-543.349	10542.2	-10323.6	-3205.02	281	590.598	0	-82.4677	-30.5756	-428.152	-20152.9	23543.4	-664.656	354.988	247.069	0	-216.189	28.4886	-971.501	-425316	315047	102741	313.608	439.201	0
529	5	-126.534	57.8579	-544.204	10604.2	-10125.7	-3250.25	281.394	590.514	0	-101.626	-32.8632	-418.464	-20213.4	21087	-573.993	350.391	248.304	0	-228.16	24.9947	-962.668	-424067	310713	101185	311.386	441.758	0
529	6	-120.78	56.9076	-545.678	10681.4	-9991.14	-3283.8	281.69	590.426	0	-118.55	-34.4784	-409.783	-20283	18833.4	-505.189	345.96	249.497	0	-239.33	22.4293	-955.461	-423345	306968	100326	309.254	444.207	0
529	7	-116.573	56.185	-547.765	10773.8	-9920.48	-3310.66	281.889	590.331	0	-133.008	-35.5184	-402.038	-20355.3	16795.4	-447.273	341.776	250.63	0	-249.581	20.6666	-949.803	-423134	303796	100153	307.238	446.541	0
529	8	-113.945	55.6557	-550.447	10880.8	-9910.26	-3337.35	281.996	590.233	0	-144.805	-36.0474	-395.164	-20424.5	14979.8	-390.908	337.908	251.686	0	-258.75	19.6083	-945.611	-423408	301173	100622	305.361	448.757	0
529	9	-112.839	55.2867	-553.706	11001	-9954.84	-3371.17	282.021	590.132	0	-153.831	-36.0839	-389.126	-20486.5	13388.2	-328.552	334.406	252.648	0	-266.67	19.2028	-942.832	-424150	299083	101659	303.642	450.845	0
530	0	-113.115	55.0482	-557.533	11132.2	-10047.9	-3418.88	281.978	590.033	0	-160.064	-35.5962	-383.924	-20539.2	12018.5	-254.143	331.304	253.498	0	-273.178	19.452	-941.457	-425353	297520	103175	302.093	452.795	0
530	1	-114.561	54.911	-561.913	11271.5	-10183.2	-3485.69	281.878	589.941	0	-163.563	-34.5148	-379.579	-20581.4	10864.4	-162.666	328.622	254.222	0	-278.124	20.3962	-941.492	-427014	296479	105065	300.724	454.59	0
530	2	-116.925	54.8392	-566.799	11416.3	-10354	-3574.66	281.733	589.858	0	-164.458	-32.768	-376.087	-20611.3	9913.37	-50.325	326.359	254.805	0	-281.383	22.0712	-942.887	-429101	295932	107212	299.533	456.216	0
530	3	-119.934	54.7871	-572.09	11564.1	-10552.9	-3686.7	281.554	589.786	0	-162.95	-30.3302	-373.392	-20627	9143.71	84.0988	324.488	255.242	0	-282.884	24.4569	-945.482	-431542	295814	109484	298.51	457.668	0
530	4	-123.315	54.7025	-577.64	11712.6	-10770.9	-3820.69	281.354	589.723	0	-159.329	-27.2544	-371.362	-20626.1	8526.81	237.617	322.961	255.542	0	-282.645	27.4482	-949.002	-434229	296023	111740	297.635	458.952	0
530	5	-126.813	54.5334	-583.272	11859	-10998	-3973.56	281.144	589.668	0	-153.97	-23.675	-369.806	-20605.7	8031.7	403.421	321.719	255.72	0	-280.783	30.8584	-953.078	-437023	296435	113838	296.888	460.092	0
530	6	-130.2	54.2329	-588.794	12000.5	-11222.2	-4140.01	280.94	589.619	0	-147.318	-19.7869	-368.504	-20563.2	7629.36	573.329	320.704	255.802	0	-277.518	34.4459	-957.298	-439774	296917	115653	296.247	461.118	0
530	7	-133.284	53.7639	-594.027	12134.7	-11430.9	-4312.97	280.757	589.572	0	-139.854	-15.8137	-367.259	-20498.3	7294.97	739.854	319.863	255.814	0	-273.137	37.9502	-961.287	-442351	297361	117086	295.698	462.06	0
530	8	-135.906	53.1059	-598.844	12260.2	-11612.4	-4484.71	280.609	589.527	0	-132.052	-11.9722	-365.941	-20414.1	7008.38	897.023	319.152	255.785	0	-267.958	41.1337	-964.785	-444662	297694	118065	295.228	462.939	0
530	9	-137.939	52.2653	-603.191	12376.7	-11758.3	-4648.24	280.507	589.481	0	-124.338	-8.44373	-364.516	-20316.8	6754.77	1040.57	318.531	255.736	0	-262.277	43.8215	-967.708	-446687	297898	118549	294.83	463.766	0
531	0	-139.281	51.2822	-607.107	12484.7	-11864.4	-4797.96	280.457	589.436	0	-117.057	-5.35509	-363.045	-20215.4	6525.53	1167.89	317.974	255.683	0	-256.338	45.9271	-970.152	-448471	298011	118521	294.497	464.541	0
531	1	-139.859	50.222	-610.698	12585.3	-11931.6	-4929.64	280.462	589.392	0	-110.467	-2.77717	-361.637	-20119.1	6317.8	1277.87	317.47	255.633	0	-250.326	47.4449	-972.335	-450110	298102	117989	294.227	465.258	0
531	2	-139.643	49.1538	-614.069	12679.8	-11964.7	-5040.45	280.516	589.351	0	-104.746	-0.738207	-360.392	-20035.1	6131.76	1370.65	317.014	255.592	0	-244.389	48.4156	-974.461	-451692	298236	116986	294.014	465.915	0
531	3	-138.644	48.1322	-617.276	12767.6	-11969.1	-5128.95	280.61	589.316	0	-100.004	0.762044	-359.353	-19967.5	5966.25	1447.87	316.603	255.565	0	-238.648	48.8943	-976.629	-453262	298441	115561	293.853	466.512	0
531	4	-136.914	47.1937	-620.321	12846.2	-11947.3	-5194.57	280.74	589.291	0	-96.2893	1.74645	-358.507	-19918.2	5816.37	1512.79	316.224	255.559	0	-233.204	48.9401	-978.827	-454820	298711	113776	293.737	467.058	0
531	5	-134.529	46.3619	-623.187	12912	-11898.6	-5237.03	280.907	589.281	0	-93.5919	2.26104	-357.805	-19887.1	5675.06	1569.1	315.861	255.581	0	-228.121	48.6229	-980.993	-456347	299024	111700	293.656	467.568	0
531	6	-131.578	45.6538	-625.862	12962.6	-11821.9	-5256.44	281.111	589.288	0	-91.8515	2.37615	-357.203	-19873.7	5535.01	1619.45	315.495	255.637	0	-223.43	48.0299	-983.065	-457822	299357	109405	293.605	468.054	0
531	7	-128.156	45.083	-628.343	12998.7	-11718.2	-5253.82	281.351	589.313	0	-90.9707	2.18369	-356.683	-19877.5	5390.05	1665.89	315.112	255.729	0	-219.127	47.2667	-985.026	-459236	299698	106962	293.576	468.52	0
531	8	-124.359	44.6587	-630.646	13022.2	-11589.9	-5231.52	281.622	589.351	0	-90.8326	1.78802	-356.256	-19898.9	5236.12	1710.71	314.698	255.856	0	-215.192	46.4467	-986.902	-460593	300046	104439	293.562	468.965	0
531	9	-120.28	44.3839	-632.801	13035.3	-11439.6	-5193.47	281.922	589.401	0	-91.3158	1.29626	-355.944	-19937.2	5070.93	1756.02	314.246	256.012	0	-211.596	45.6801	-988.745	-461907	300412	101901	293.559	469.382	0
532	0	-116.009	44.2563	-634.853	13039.5	-11270.3	-5144.57	282.247	589.461	0	-92.3033	0.813219	-355.769	-19990.9	4894.37	1802.69	313.757	256.191	0	-208.313	45.0695	-990.622	-463202	300810	99405.4	293.564	469.771	0
532	1	-111.636	44.2676	-636.859	13036.1	-11086.1	-5089.62	282.593	589.531	0	-93.6878	0.431531	-355.755	-20059.3	4709.72	1850.48	313.239	256.385	0	-205.324	44.6991	-992.615	-464513	301264	97006.4	293.576	470.131	0
532	2	-107.257	44.3966	-638.859	13025.3	-10893	-5032.81	282.949	589.612	0	-95.3827	0.213718	-355.911	-20142	4521.98	1899	312.705	256.593	0	-202.64	44.6103	-994.77	-465862	301787	94752.7	293.595	470.463	0
532	3	-102.975	44.6047	-640.851	13007.2	-10698.6	-4977.69	283.306	589.703	0	-97.3276	0.183124	-356.214	-20238.4	4334.13	1948.28	312.167	256.815	0	-200.303	44.7878	-997.064	-467243	302369	92687.4	293.617	470.775	0
532	4	-98.8936	44.8413	-642.791	12982.3	-10510.1	-4927.32	283.649	589.803	0	-99.4828	0.33136	-356.613	-20347.6	4145.44	1998.51	311.625	257.058	0	-198.376	45.1727	-999.405	-468622	302979	90844.6	293.632	471.071	0
532	5	-95.1044	45.0556	-644.613	12952.7	-10333.1	-4884.3	283.97	589.906	0	-101.82	0.631224	-357.053	-20468.4	3952.49	2049.57	311.07	257.326	0	-196.924	45.6868	-1001.67	-469947	303572	89249	293.63	471.355	0
532	6	-91.6834	45.2064	-646.247	12921.8	-10169.7	-4850.28	284.263	590.005	0	-104.313	1.04654	-357.486	-20599.7	3751.84	2100.5	310.495	257.624	0	-195.996	46.253	-1003.73	-471166	304110	87915.6	293.606	471.625	0
532	7	-88.6811	45.2683	-647.653	12892.2	-10019.8	-4825.44	284.529	590.094	0	-106.931	1.53835	-357.897	-20739.3	3542.13	2149.83	309.897	257.948	0	-195.612	46.8066	-1005.55	-472248	304577	86848.1	293.558	471.876	0
532	8	-86.1194	45.2317	-648.852	12865	-9882.89	-4808.67	284.769	590.173	0	-109.636	2.0677	-358.304	-20885.1	3323.84	2196.65	309.277	258.289	0	-195.755	47.2994	-1007.16	-473210	304984	86037.9	293.488	472.102	0
532	9	-83.9924	45.1031	-649.915	12839.9	-9759.15	-4797.94	284.984	590.244	0	-112.38	2.59809	-358.757	-21034.2	3099.51	2240.83	308.64	258.631	0	-196.373	47.7012	-1008.67	-474104	305368	85464.6	293.398	472.298	0
533	0	-82.2688	44.9036	-650.956	12817.1	-9649.68	-4791.02	285.176	590.31	0	-115.102	3.10025	-359.321	-21183.9	2875.52	2282.43	308.003	258.955	0	-197.371	48.0038	-1010.28	-475010	305783	85097	293.295	472.459	0
533	1	-80.8999	44.6644	-652.09	12797.1	-9556.46	-4786.44	285.345	590.375	0	-117.729	3.55191	-360.055	-21330.1	2661.93	2321.49	307.393	259.241	0	-198.629	48.2163	-1012.15	-476005	306283	84894.7	293.188	472.579	0
533	2	-79.832	44.4165	-653.389	12780.6	-9480.84	-4783.77	285.49	590.44	0	-120.185	3.93067	-360.984	-21468.5	2468.69	2358.2	306.839	259.472	0	-200.017	48.3471	-1014.37	-477131	306901	84813.2	293.087	472.658	0
533	3	-79.0159	44.1802	-654.86	12767.2	-9421.05	-4783.14	285.614	590.504	0	-122.406	4.2129	-362.083	-21595.3	2301.74	2393	306.357	259.642	0	-201.422	48.3931	-1016.94	-478386	307632	84808.6	292.999	472.7	0
533	4	-78.408	43.9621	-656.468	12754.7	-9371.35	-4784.86	285.725	590.571	0	-124.334	4.38142	-363.288	-21707.5	2162.48	2426.43	305.953	259.753	0	-202.742	48.3435	-1019.76	-479736	308450	84840.4	292.931	472.717	0
533	5	-77.9684	43.7573	-658.16	12741.1	-9324.85	-4789	285.832	590.641	0	-125.926	4.42798	-364.524	-21803.5	2049.14	2458.83	305.621	259.814	0	-203.895	48.1853	-1022.68	-481132	309316	84871.4	292.886	472.722	0
533	6	-77.6619	43.5514	-659.858	12725.3	-9276.63	-4795.09	285.941	590.715	0	-127.147	4.34828	-365.709	-21883	1958.15	2490.29	305.354	259.837	0	-204.809	47.8996	-1025.57	-482514	310183	84868.2	292.864	472.727	0
533	7	-77.459	43.324	-661.46	12707.2	-9223.99	-4802.35	286.055	590.789	0	-127.973	4.14118	-366.766	-21946.5	1885.4	2520.94	305.141	259.838	0	-205.432	47.4652	-1028.23	-483805	310990	84802.7	292.863	472.739	0
533	8	-77.3337	43.0559	-662.857	12686.4	-9165.39	-4810.31	286.173	590.861	0	-128.393	3.81338	-367.634	-21995.2	1826.8	2551.19	304.969	259.829	0	-205.727	46.8693	-1030.49	-484929	311684	84653.8	292.879	472.763	0
533	9	-77.2568	42.7362	-663.982	12662	-9100.13	-4819.22	286.295	590.93	0	-128.404	3.38397	-368.298	-22030.4	1778.62	2581.71	304.829	259.817	0	-205.661	46.1202	-1032.28	-485843	312234	84406.1	292.907	472.795	0
534	0	-77.1902	42.3689	-664.845	12633	-9029.14	-4829.71	286.419	590.999	0	-128.012	2.88626	-368.799	-22053.7	1739.27	2612.99	304.716	259.799	0	-205.202	45.2551	-1033.64	-486564	312653	84048.3	292.947	472.828	0
534	1	-77.0905	41.9703	-665.518	12598.5	-8955.03	-4842.42	286.544	591.07	0	-127.234	2.36264	-369.214	-22067	1710.41	2644.74	304.633	259.767	0	-204.324	44.333	-1034.73	-487149	312982	83574.2	292.999	472.854	0
534	2	-76.9198	41.5597	-666.074	12556.7	-8880.55	-4858.26	286.667	591.148	0	-126.109	1.85131	-369.613	-22072.5	1695.39	2675.64	304.587	259.718	0	-203.029	43.411	-1035.69	-487660	313266	82983.6	293.062	472.868	0
534	3	-76.6534	41.1515	-666.553	12505.4	-8807	-4878.49	286.787	591.239	0	-124.701	1.37491	-370.053	-22073.1	1697.45	2703.59	304.587	259.649	0	-201.354	42.5264	-1036.61	-488134	313537	82281.7	293.142	472.866	0
534	4	-76.2821	40.7537	-666.958	12443.8	-8733.6	-4904.02	286.905	591.343	0	-123.09	0.939928	-370.576	-22072.5	1719.23	2726.39	304.639	259.563	0	-199.372	41.6936	-1037.53	-488587	313816	81480.5	293.239	472.841	0
534	5	-75.8125	40.3661	-667.267	12372.8	-8658.11	-4934.69	287.025	591.457	0	-121.366	0.541329	-371.209	-22074.5	1761.47	2742.91	304.745	259.467	0	-197.178	40.9074	-1038.48	-489013	314111	80599.1	293.359	472.785	0
534	6	-75.2644	39.978	-667.434	12295.4	-8578.12	-4969.23	287.148	591.578	0	-119.621	0.16617	-371.961	-22082.5	1821.96	2753.54	304.898	259.368	0	-194.885	40.1442	-1039.4	-489387	314417	79663.1	293.5	472.692	0
534	7	-74.6683	39.5725	-667.395	12215.5	-8492.03	-5005.75	287.276	591.697	0	-117.943	-0.202479	-372.82	-22098.3	1896.17	2758.95	305.086	259.274	0	-192.611	39.37	-1040.21	-489668	314714	78700.5	293.659	472.554	0
534	8	-74.0569	39.1364	-667.095	12137.7	-8399.63	-5042.46	287.409	591.805	0	-116.403	-0.580396	-373.773	-22123.2	1979.93	2758.46	305.297	259.189	0	-190.46	38.556	-1040.87	-489817	314983	77738.1	293.832	472.363	0
534	9	-73.4542	38.6714	-666.518	12065.6	-8302.97	-5078.52	287.543	591.898	0	-115.042	-0.975018	-374.827	-22157	2072.22	2750.1	305.529	259.113	0	-188.497	37.6964	-1041.35	-489824	315221	76796	294.017	472.113	0
535	0	-72.8673	38.1953	-665.721	12000.4	-8205.52	-5114.41	287.674	591.974	0	-113.869	-1.38073	-376.013	-22199.8	2174.7	2732.19	305.784	259.04	0	-186.736	36.8146	-1041.73	-489725	315453	75885	294.211	471.802	0
535	1	-72.2901	37.7337	-664.814	11940.4	-8110	-5151.48	287.801	592.04	0	-112.866	-1.7872	-377.374	-22251.4	2287.45	2704.75	306.061	258.964	0	-185.156	35.9465	-1042.19	-489597	315721	75007.3	294.413	471.434	0
535	2	-71.7169	37.3072	-663.901	11882.1	-8017.78	-5190.94	287.923	592.103	0	-112.01	-2.1942	-378.926	-22312.3	2406.66	2669.4	306.351	258.883	0	-183.727	35.113	-1042.83	-489510	316056	74161.6	294.619	471.023	0
535	3	-71.1545	36.9228	-663.044	11822.1	-7929.12	-5233.31	288.041	592.17	0	-111.281	-2.61547	-380.645	-22381.8	2526.37	2628.49	306.637	258.8	0	-182.435	34.3074	-1043.69	-489499	316461	73347.8	294.823	470.586	0
535	4	-70.6235	36.5742	-662.25	11758.9	-7843.1	-5278.59	288.157	592.244	0	-110.661	-3.07308	-382.467	-22457.1	2641.89	2584.37	306.907	258.716	0	-181.285	33.5011	-1044.72	-489556	316916	72568.7	295.021	470.141	0
535	5	-70.154	36.2457	-661.482	11692.5	-7757.8	-5326.49	288.272	592.324	0	-110.137	-3.59086	-384.317	-22533.9	2751.41	2538.6	307.159	258.634	0	-180.291	32.6548	-1045.8	-489642	317387	71829.8	295.213	469.697	0
535	6	-69.7825	35.9161	-660.678	11623.4	-7670.45	-5376.6	288.39	592.407	0	-109.694	-4.18748	-386.122	-22607.6	2855.26	2492	307.395	258.55	0	-179.476	31.7287	-1046.8	-489699	317840	71140.1	295.4	469.261	0
535	7	-69.5456	35.5666	-659.78	11552.8	-7578.58	-5428.63	288.513	592.49	0	-109.313	-4.87113	-387.84	-22675	2955.06	2445.11	307.619	258.465	0	-178.859	30.6955	-1047.62	-489683	318248	70510.5	295.587	468.83	0
535	8	-69.4704	35.1908	-658.769	11482	-7481.64	-5482.53	288.643	592.571	0	-108.96	-5.63585	-389.472	-22735.7	3054.02	2398.21	307.841	258.376	0	-178.43	29.555	-1048.24	-489578	318609	69951.1	295.776	468.401	0
535	9	-69.5645	34.8032	-657.68	11413.1	-7381.56	-5537.93	288.776	592.646	0	-108.59	-6.456	-391.065	-22791.2	3156.78	2350.92	308.072	258.28	0	-178.154	28.3472	-1048.74	-489415	318950	69469.4	295.972	467.965	0
536	0	-69.812	34.4386	-656.611	11348.5	-7281.94	-5593.83	288.91	592.717	0	-108.152	-7.28518	-392.711	-22844.6	3268.94	2302.19	308.324	258.172	0	-177.964	27.1535	-1049.32	-489267	319326	69070.2	296.176	467.512	0
536	1	-70.183	34.1392	-655.692	11290.1	-7186.38	-5648.89	289.04	592.781	0	-107.608	-8.07232	-394.509	-22899.3	3396.63	2251.35	308.61	258.045	0	-177.791	26.0669	-1050.2	-489232	319804	68755.7	296.391	467.037	0
536	2	-70.65	33.9354	-655.028	11238.6	-7096.52	-5701.88	289.166	592.843	0	-106.936	-8.78639	-396.528	-22957.3	3544.69	2198.98	308.939	257.896	0	-177.586	25.1491	-1051.56	-489384	320439	68525.6	296.622	466.539	0
536	3	-71.1981	33.836	-654.661	11192.7	-7011.61	-5751.75	289.29	592.903	0	-106.148	-9.42465	-398.769	-23018.1	3714.29	2146.61	309.314	257.723	0	-177.346	24.4114	-1053.43	-489751	321244	68378.7	296.87	466.023	0
536	4	-71.8234	33.8325	-654.567	11150.4	-6929.91	-5797.9	289.413	592.965	0	-105.27	-10.0016	-401.184	-23079.7	3902.58	2095.44	309.728	257.529	0	-177.094	23.8309	-1055.75	-490308	322198	68313.2	297.133	465.5	0
536	5	-72.5269	33.9081	-654.67	11109.5	-6850.8	-5840.28	289.535	593.03	0	-104.336	-10.5372	-403.687	-23140	4103.78	2045.77	310.166	257.322	0	-176.863	23.3709	-1058.36	-490995	323249	68325.4	297.404	464.982	0
536	6	-73.3104	34.0424	-654.855	11067.5	-6776.07	-5879.29	289.653	593.099	0	-103.372	-11.0525	-406.184	-23197.8	4310.43	1997.24	310.612	257.111	0	-176.683	22.9899	-1061.04	-491725	324327	68408.7	297.676	464.477	0
536	7	-74.1714	34.2133	-654.99	11022.4	-6709.13	-5915.38	289.757	593.172	0	-102.399	-11.5694	-408.594	-23253.2	4515.05	1949.24	311.05	256.91	0	-176.571	22.6439	-1063.58	-492406	325356	68551.5	297.937	463.991	0
536	8	-75.0991	34.4019	-654.969	10973.2	-6652.25	-5948.83	289.843	593.246	0	-101.43	-12.1071	-410.861	-23307.3	4712.46	1901.42	311.47	256.728	0	-176.529	22.2948	-1065.83	-492967	326282	68737.4	298.18	463.524	0
536	9	-76.072	34.598	-654.753	10919.4	-6604.51	-5979.82	289.913	593.323	0	-100.467	-12.6763	-412.966	-23361	4901.05	1853.95	311.868	256.569	0	-176.539	21.9218	-1067.72	-493382	327086	68948.1	298.405	463.075	0
537	0	-77.0594	34.8042	-654.379	10861.2	-6562.92	-6008.65	289.971	593.402	0	-99.5064	-13.2727	-414.934	-23414.8	5082.42	1807.09	312.249	256.43	0	-176.566	21.5315	-1069.31	-493678	327789	69165.4	298.615	462.644	0
537	1	-78.0258	35.0316	-653.926	10799.8	-6524.61	-6035.92	290.022	593.485	0	-98.5337	-13.8794	-416.818	-23469.5	5259.88	1761.1	312.619	256.306	0	-176.56	21.1522	-1070.74	-493913	328433	69373.4	298.819	462.228	0
537	2	-78.9405	35.2909	-653.472	10736.9	-6486.82	-6062.37	290.073	593.569	0	-97.5374	-14.4778	-418.672	-23525.7	5436.81	1716.96	312.986	256.191	0	-176.478	20.8132	-1072.14	-494142	329064	69559.7	299.021	461.823	0
537	3	-79.7837	35.5846	-653.074	10674.3	-6444.77	-6088.73	290.132	593.655	0	-96.5139	-15.0574	-420.534	-23583.6	5616.21	1676.16	313.355	256.08	0	-176.298	20.5272	-1073.61	-494406	329716	69716.5	299.228	461.427	0
537	4	-80.5454	35.9045	-652.764	10613	-6390.37	-6115.64	290.21	593.742	0	-95.467	-15.6158	-422.42	-23642.6	5801.13	1639.54	313.733	255.969	0	-176.012	20.2887	-1075.18	-494726	330415	69836.6	299.452	461.037	0
537	5	-81.219	36.2334	-652.565	10554.5	-6312.7	-6143.62	290.326	593.826	0	-94.4046	-16.1569	-424.346	-23701.5	5994.79	1606.85	314.127	255.854	0	-175.624	20.0765	-1076.91	-495117	331185	69910.7	299.705	460.652	0
537	6	-81.7979	36.5471	-652.494	10501.2	-6199.72	-6172.85	290.498	593.906	0	-93.3349	-16.6882	-426.317	-23758.8	6199.86	1577.68	314.543	255.73	0	-175.133	19.8589	-1078.81	-495589	332050	69926.2	300	460.268	0
537	7	-82.2706	36.8217	-652.581	10456.5	-6040.03	-6203.13	290.744	593.977	0	-92.263	-17.2159	-428.335	-23812.8	6417.2	1551.98	314.982	255.594	0	-174.534	19.6058	-1080.92	-496157	333030	69868.3	300.349	459.886	0
537	8	-82.614	37.0402	-652.879	10424.2	-5824.52	-6233.77	291.079	594.034	0	-91.1902	-17.7385	-430.399	-23862	6645.3	1529.66	315.44	255.442	0	-173.804	19.3017	-1083.28	-496848	334147	69719	300.758	459.507	0
537	9	-82.7873	37.1992	-653.458	10407.7	-5548.35	-6263.27	291.509	594.073	0	-90.1125	-18.2441	-432.526	-23906.1	6881.39	1510.28	315.91	255.271	0	-172.9	18.9551	-1085.98	-497703	335427	69456.3	301.228	459.135	0
538	0	-82.7334	37.3122	-654.393	10409.1	-5212.27	-6289.42	292.035	594.094	0	-89.0169	-18.7131	-434.758	-23946.8	7123.98	1493.82	316.386	255.081	0	-171.75	18.5991	-1089.15	-498776	336901	69054.9	301.755	458.769	0
538	1	-82.3916	37.4006	-655.75	10428.6	-4820.63	-6310.31	292.649	594.097	0	-87.8826	-19.124	-437.148	-23986.9	7374.13	1480.49	316.869	254.872	0	-170.274	18.2766	-1092.9	-500118	338596	68488.6	302.336	458.41	0
538	2	-81.7165	37.4785	-657.563	10465.6	-4378.68	-6325.29	293.341	594.084	0	-86.6903	-19.4612	-439.729	-24028	7633.61	1469.74	317.36	254.643	0	-168.407	18.0173	-1097.29	-501757	340526	67734.8	302.966	458.056	0
538	3	-80.6908	37.5435	-659.823	10519.8	-3891.88	-6334.69	294.102	594.057	0	-85.4285	-19.7181	-442.503	-24070	7902.35	1459.94	317.858	254.395	0	-166.119	17.8255	-1102.33	-503687	342682	66780	303.638	457.707	0
538	4	-79.3265	37.5799	-662.494	10591.5	-3365.23	-6339.13	294.92	594.013	0	-84.0928	-19.8966	-445.448	-24112.3	8178.36	1449.38	318.36	254.13	0	-163.419	17.6832	-1107.94	-505883	345040	65623	304.344	457.363	0
538	5	-77.6605	37.5663	-665.512	10680.8	-2803.24	-6339.28	295.788	593.951	0	-82.6835	-20.0073	-448.524	-24154.5	8459.02	1436.81	318.86	253.853	0	-160.344	17.559	-1114.04	-508298	347563	64274.8	305.077	457.024	0
538	6	-75.7461	37.4833	-668.776	10786.4	-2210.77	-6335.77	296.694	593.871	0	-81.2029	-20.0672	-451.68	-24196.1	8741.12	1421.18	319.352	253.569	0	-156.949	17.416	-1120.46	-510863	350201	62756	305.828	456.688	0
538	7	-73.6403	37.3191	-672.171	10905.2	-1593.16	-6328.9	297.63	593.776	0	-79.6534	-20.0996	-454.865	-24237.5	9019.92	1402.11	319.83	253.285	0	-153.294	17.2196	-1127.04	-513503	352896	61090.3	306.59	456.356	0
538	8	-71.3905	37.0747	-675.6	11033.3	-954.733	-6318.6	298.587	593.669	0	-78.0344	-20.1275	-458.05	-24279.6	9290.23	1380.9	320.282	253.006	0	-149.425	16.9471	-1133.65	-516159	355603	59301.6	307.353	456.025	0
538	9	-69.0294	36.7669	-679.026	11168	-297.567	-6304.7	299.562	593.553	0	-76.3356	-20.1629	-461.239	-24323.3	9550.36	1360.58	320.706	252.735	0	-145.365	16.604	-1140.26	-518812	358310	57412.2	308.115	455.692	0
539	0	-66.5718	36.4307	-682.499	11308.4	377.931	-6287.22	300.554	593.431	0	-74.531	-20.199	-464.477	-24369.5	9804.34	1344.46	321.108	252.467	0	-141.103	16.2317	-1146.98	-521502	361048	55441.8	308.878	455.355	0
539	1	-64.0163	36.1123	-686.127	11455	1071.38	-6266.68	301.561	593.305	0	-72.584	-20.2188	-467.844	-24419.6	10059.8	1334.55	321.502	252.196	0	-136.6	15.8935	-1153.97	-524308	363879	53402.7	309.646	455.012	0
539	2	-61.3576	35.8534	-690.017	11608.8	1781.54	-6244.19	302.582	593.176	0	-70.461	-20.21	-471.414	-24475.2	10323.6	1330.98	321.899	251.919	0	-131.819	15.6434	-1161.43	-527309	366862	51300.1	310.423	454.663	0
539	3	-58.6028	35.6766	-694.21	11769.6	2505.48	-6220.99	303.609	593.046	0	-68.1458	-20.1748	-475.219	-24537.6	10599.4	1332.46	322.304	251.634	0	-126.749	15.5019	-1169.43	-530536	370017	49138.9	311.206	454.307	0
539	4	-55.7774	35.5846	-698.669	11935.9	3238.05	-6197.6	304.635	592.916	0	-65.6436	-20.1268	-479.246	-24606.8	10886.8	1337.14	322.717	251.345	0	-121.421	15.4578	-1177.92	-533966	373328	46929.8	311.991	453.945	0
539	5	-52.9191	35.5673	-703.312	12106	3972.77	-6173.49	305.649	592.787	0	-62.9748	-20.0809	-483.459	-24681.4	11183.4	1343.42	323.132	251.052	0	-115.894	15.4864	-1186.77	-537544	376750	44691.4	312.771	453.573	0
539	6	-50.0698	35.6095	-708.028	12278.5	4703.71	-6147.21	306.643	592.658	0	-60.1676	-20.0478	-487.803	-24759.3	11486	1350.37	323.546	250.757	0	-110.237	15.5616	-1195.83	-541192	380231	42447.7	313.538	453.19	0
539	7	-47.2712	35.6937	-712.703	12452.2	5426	-6117.03	307.613	592.528	0	-57.2552	-20.0341	-492.215	-24838.7	11791.4	1357.7	323.956	250.463	0	-104.526	15.6596	-1204.92	-544827	383710	40225	314.289	452.793	0
539	8	-44.5583	35.8058	-717.23	12625.9	6134.5	-6081.7	308.553	592.396	0	-54.2727	-20.0415	-496.64	-24919	12097.6	1365.79	324.359	250.175	0	-98.8311	15.7643	-1213.87	-548375	387137	38048.5	315.02	452.381	0
539	9	-41.9524	35.9414	-721.55	12798	6823.05	-6041.03	309.456	592.263	0	-51.2493	-20.0624	-501.056	-25000.7	12405.1	1375.53	324.758	249.896	0	-93.2017	15.879	-1222.61	-551797	390484	35939	315.727	451.952	0
540	0	-39.4587	36.1091	-725.678	12967.1	7485.5	-5995.74	310.315	592.131	0	-48.2018	-20.0797	-505.479	-25085.8	12715.4	1388.14	325.155	249.628	0	-87.6605	16.0294	-1231.16	-555109	393756	33911.4	316.408	451.509	0
540	1	-37.0736	36.3254	-729.674	13131.6	8116.84	-5946.89	311.124	592.004	0	-45.1399	-20.0758	-509.954	-25177.7	13029.6	1404.63	325.551	249.372	0	-82.2135	16.2496	-1239.63	-558358	396981	31975.5	317.059	451.053	0
540	2	-34.795	36.6058	-733.587	13289.1	8713.49	-5895.4	311.878	591.885	0	-42.0783	-20.0419	-514.511	-25280.3	13346	1425.86	325.939	249.135	0	-76.8733	16.5639	-1248.1	-561586	400179	30140.2	317.675	450.591	0
540	3	-32.6291	36.9566	-737.417	13436.8	9273.09	-5841.89	312.575	591.779	0	-39.044	-19.9827	-519.14	-25396.7	13660.2	1453.11	326.313	248.921	0	-71.6731	16.9739	-1256.56	-564798	403341	28416	318.251	450.129	0
540	4	-30.59	37.3706	-741.114	13571.8	9794.84	-5786.8	313.216	591.687	0	-36.0751	-19.9137	-523.798	-25527	13967.7	1487.67	326.666	248.734	0	-66.665	17.4569	-1264.91	-567957	406436	26812.8	318.786	449.671	0
540	5	-28.6992	37.828	-744.597	13692.8	10279.2	-5730.7	313.805	591.61	0	-33.2141	-19.8576	-528.424	-25666.8	14266.1	1529.51	326.998	248.572	0	-61.9133	17.9704	-1273.02	-571000	409423	25339.3	319.281	449.217	0
540	6	-26.9834	38.3032	-747.775	13800.6	10725.8	-5674.34	314.344	591.544	0	-30.5	-19.8387	-532.961	-25810.3	14555.6	1576.79	327.311	248.428	0	-57.4834	18.4645	-1280.74	-573858	412261	24001.7	319.74	448.761	0
540	7	-25.4674	38.775	-750.582	13897.2	11132.2	-5618.68	314.831	591.485	0	-27.9589	-19.8762	-537.377	-25953.8	14836.6	1626.67	327.609	248.297	0	-53.4263	18.8988	-1287.96	-576480	414921	22804.5	320.163	448.296	0
540	8	-24.1667	39.2333	-752.994	13985.2	11494.3	-5564.85	315.265	591.427	0	-25.5999	-19.9743	-541.669	-26096.8	15109.7	1676.89	327.895	248.178	0	-49.7666	19.259	-1294.66	-578848	417392	21751.4	320.549	447.817	0
540	9	-23.0846	39.6813	-755.029	14066.1	11807.1	-5513.96	315.638	591.37	0	-23.4165	-20.1197	-545.86	-26240.4	15375.5	1726.92	328.168	248.072	0	-46.5011	19.5616	-1300.89	-580975	419682	20846.3	320.895	447.32	0
541	0	-22.2131	40.1343	-756.747	14140.3	12066.6	-5467.16	315.945	591.314	0	-21.3925	-20.2879	-550.001	-26387	15635.8	1777.89	328.429	247.976	0	-43.6056	19.8465	-1306.75	-582910	421820	20093.2	321.2	446.806	0
541	1	-21.5396	40.6126	-758.231	14207.5	12270.2	-5425.64	316.183	591.262	0	-19.5124	-20.4544	-554.153	-26539	15891.5	1831.87	328.677	247.891	0	-41.052	20.1582	-1312.38	-584716	423848	19495.4	321.459	446.274	0
541	2	-21.0569	41.1276	-759.552	14267.3	12417.5	-5390.71	316.348	591.216	0	-17.7716	-20.6055	-558.352	-26698.3	16141.3	1891.43	328.909	247.816	0	-38.8285	20.5221	-1317.9	-586443	425794	19056.4	321.67	445.729	0
541	3	-20.7686	41.6756	-760.728	14319.6	12510	-5363.96	316.445	591.177	0	-16.1784	-20.74	-562.574	-26864.5	16381.8	1959.12	329.119	247.753	0	-36.947	20.9356	-1323.3	-588099	427656	18780.4	321.833	445.177	0
541	4	-20.6853	42.2407	-761.738	14364.2	12551.8	-5346.99	316.478	591.143	0	-14.7457	-20.8614	-566.744	-27034.9	16610	2036.61	329.308	247.702	0	-35.4309	21.3793	-1328.48	-589654	429407	18670.6	321.951	444.628	0
541	5	-20.8199	42.7997	-762.529	14401.7	12548.4	-5340.95	316.456	591.113	0	-13.4838	-20.9731	-570.757	-27204.9	16822.7	2123.83	329.474	247.665	0	-34.3037	21.8267	-1333.29	-591049	431003	18727.8	322.029	444.089	0
541	6	-21.1865	43.3261	-763.022	14433.2	12505.6	-5346.44	316.39	591.084	0	-12.4001	-21.0812	-574.509	-27369.7	17016.1	2219.06	329.618	247.64	0	-33.5866	22.2449	-1337.53	-592214	432393	18949.8	322.072	443.565	0
541	7	-21.7994	43.7943	-763.141	14459.7	12428.5	-5363.78	316.286	591.052	0	-11.5005	-21.1928	-577.914	-27525.1	17185.5	2319.9	329.737	247.628	0	-33.2999	22.6015	-1341.06	-593080	433529	19334.3	322.083	443.057	0
541	8	-22.6688	44.1873	-762.843	14481.6	12319.8	-5392.92	316.15	591.016	0	-10.7916	-21.3097	-580.914	-27667.5	17327.3	2424.34	329.828	247.628	0	-33.4604	22.8776	-1343.76	-593605	434380	19881	322.063	442.567	0
541	9	-23.7913	44.5041	-762.142	14498.7	12179.8	-5433.26	315.981	590.976	0	-10.2778	-21.4268	-583.486	-27795.2	17440.2	2530.98	329.89	247.636	0	-34.0691	23.0772	-1345.63	-593793	434944	20589.1	322.012	442.099	0
542	0	-25.1432	44.7615	-761.118	14511.4	12007.7	-5483.7	315.776	590.934	0	-9.95763	-21.5304	-585.651	-27909.7	17525.1	2638.7	329.924	247.656	0	-35.1008	23.2311	-1346.77	-593696	435249	21453.2	321.929	441.657	0
542	1	-26.6869	44.9852	-759.88	14520.5	11804.8	-5542.95	315.535	590.891	0	-9.82675	-21.6007	-587.457	-28014.4	17584.2	2746.57	329.933	247.688	0	-36.5137	23.3845	-1347.34	-593389	435343	22463.3	321.813	441.25	0
542	2	-28.3858	45.1946	-758.526	14526.9	11574	-5609.53	315.259	590.849	0	-9.88705	-21.6215	-588.954	-28112.9	17620.2	2853.7	329.918	247.734	0	-38.2728	23.5731	-1347.48	-592946	435275	23608.8	321.666	440.88	0
542	3	-30.2132	45.3955	-757.126	14531.6	11319.8	-5681.87	314.951	590.807	0	-10.151	-21.587	-590.17	-28207.7	17634.4	2959.14	329.88	247.796	0	-40.3642	23.8085	-1347.3	-592414	435080	24880.1	321.491	440.554	0
542	4	-32.151	45.5831	-755.715	14535.4	11046.8	-5759.06	314.618	590.766	0	-10.6381	-21.5019	-591.098	-28299.2	17627	3062.21	329.821	247.876	0	-42.7891	24.0812	-1346.81	-591814	434771	26267.3	321.29	440.276	0
542	5	-34.1844	45.748	-754.302	14539.7	10758.2	-5841.34	314.263	590.724	0	-11.3683	-21.3793	-591.711	-28386.1	17597	3162.86	329.739	247.973	0	-45.5527	24.3687	-1346.01	-591143	434346	27758.3	321.066	440.05	0
542	6	-36.2994	45.8803	-752.874	14546.1	10456.2	-5929.86	313.888	590.679	0	-12.3563	-21.2362	-591.975	-28466	17542.8	3261.33	329.634	248.087	0	-48.6557	24.6441	-1344.85	-590385	433789	29338.6	320.819	439.877	0
542	7	-38.4827	45.9735	-751.406	14556	10143.4	-6025.68	313.499	590.628	0	-13.607	-21.0893	-591.867	-28536.8	17463.1	3357.44	329.505	248.215	0	-52.0897	24.8842	-1343.27	-589517	433089	30992.9	320.552	439.756	0
542	8	-40.7197	46.0276	-749.875	14570.8	9824.46	-6129.06	313.102	590.569	0	-15.112	-20.9498	-591.381	-28597	17358.1	3450.52	329.352	248.356	0	-55.8317	25.0778	-1341.26	-588522	432239	32706.2	320.266	439.682	0
542	9	-42.9893	46.051	-748.286	14590.8	9505.63	-6239.2	312.703	590.501	0	-16.8486	-20.8215	-590.542	-28646.1	17230.1	3540.4	329.177	248.508	0	-59.8379	25.2296	-1338.83	-587407	431256	34463.2	319.969	439.652	0
543	0	-45.2577	46.0621	-746.691	14616.3	9192.58	-6354.35	312.311	590.425	0	-18.7814	-20.7014	-589.4	-28684.2	17083.5	3628.35	328.985	248.667	0	-64.039	25.3607	-1336.09	-586212	430177	36245.7	319.666	439.663	0
543	1	-47.4827	46.0822	-745.186	14646.7	8890.24	-6472.21	311.93	590.345	0	-20.8687	-20.5832	-588.017	-28711.7	16924.2	3716.48	328.782	248.828	0	-68.3514	25.499	-1333.2	-585008	429056	38032.1	319.363	439.717	0
543	2	-49.6269	46.1261	-743.865	14680.8	8603.98	-6590.68	311.567	590.264	0	-23.074	-20.4661	-586.428	-28728	16756.6	3805.93	328.574	248.988	0	-72.7008	25.66	-1330.29	-583859	427938	39800.4	319.064	439.821	0
543	3	-51.6669	46.195	-742.779	14717.3	8339.9	-6708.2	311.228	590.186	0	-25.3734	-20.3604	-584.626	-28732.2	16583.1	3895.54	328.365	249.146	0	-77.0403	25.8347	-1327.41	-582795	426843	41529.2	318.776	439.983	0
543	4	-53.5924	46.2781	-741.917	14756.6	8104.3	-6823.85	310.923	590.11	0	-27.7538	-20.2827	-582.571	-28723.4	16403.1	3982.99	328.156	249.305	0	-81.3462	25.9954	-1324.49	-581803	425758	43199.9	318.503	440.208	0
543	5	-55.4001	46.3572	-741.224	14799.4	7903.08	-6937.27	310.662	590.034	0	-30.2078	-20.2499	-580.211	-28701.4	16214.1	4066.99	327.945	249.467	0	-85.6079	26.1073	-1321.43	-580838	424657	44797.5	318.251	440.499	0
543	6	-57.0909	46.4134	-740.627	14845.9	7740.7	-7048.19	310.452	589.955	0	-32.7294	-20.2762	-577.511	-28665.7	16015	4148	327.731	249.637	0	-89.8203	26.1372	-1318.14	-579850	423509	46312.3	318.022	440.852	0
543	7	-58.6668	46.4336	-740.062	14895.9	7619.17	-7156.07	310.295	589.872	0	-35.3105	-20.3694	-574.483	-28617.3	15807.2	4227.19	327.515	249.814	0	-93.9773	26.0642	-1314.54	-578805	422301	47739.3	317.821	441.26	0
543	8	-60.1271	46.4165	-739.506	14949.5	7537.27	-7260.5	310.192	589.784	0	-37.9364	-20.5232	-571.181	-28558.4	15593.4	4305.23	327.3	249.999	0	-98.0635	25.8933	-1310.69	-577701	421044	49077.5	317.648	441.71	0
543	9	-61.4626	46.3749	-739.002	15007.1	7489.72	-7361.41	310.135	589.693	0	-40.588	-20.7088	-567.692	-28491.8	15376.4	4381.74	327.086	250.189	0	-102.051	25.6661	-1306.69	-576582	419773	50330	317.499	442.195	0
544	0	-62.6544	46.335	-738.649	15070	7467.84	-7458.59	310.11	589.598	0	-43.2432	-20.8781	-564.128	-28420.3	15158.1	4455.49	326.87	250.379	0	-105.898	25.457	-1302.78	-575530	418542	51501.8	317.367	442.71	0
544	1	-63.6781	46.3277	-738.565	15140.2	7463.02	-7551.6	310.105	589.501	0	-45.8768	-20.9808	-560.605	-28347.1	14940.4	4525.24	326.651	250.565	0	-109.555	25.3469	-1299.17	-574636	417413	52596.7	317.244	443.246	0
544	2	-64.5156	46.3739	-738.825	15219.7	7470.98	-7640.07	310.112	589.4	0	-48.4635	-20.9878	-557.222	-28275.1	14726	4590.59	326.428	250.743	0	-112.979	25.3861	-1296.05	-573964	416434	53613.6	317.127	443.798	0
544	3	-65.1623	46.4755	-739.436	15309.5	7492.97	-7724.06	310.133	589.296	0	-50.9874	-20.8988	-554.031	-28206.4	14517.6	4651.94	326.204	250.911	0	-116.15	25.5767	-1293.47	-573532	415626	54547.4	317.017	444.355	0
544	4	-65.6259	46.6155	-740.355	15409.7	7534.14	-7804.23	310.176	589.186	0	-53.4468	-20.7343	-551.036	-28141.4	14316.8	4710.09	325.982	251.07	0	-119.073	25.8812	-1291.39	-573313	414984	55391.4	316.921	444.912	0
544	5	-65.922	46.7635	-741.508	15519.6	7601.73	-7881.69	310.252	589.07	0	-55.8535	-20.5257	-548.192	-28078.8	14123.4	4765.82	325.764	251.221	0	-121.775	26.2378	-1289.7	-573258	414481	56138.6	316.845	445.466	0
544	6	-66.0711	46.8843	-742.808	15638.6	7703.23	-7957.47	310.37	588.947	0	-58.2263	-20.3106	-545.434	-28016.6	13935.3	4819.19	325.549	251.366	0	-124.297	26.5737	-1288.24	-573303	414078	56782.5	316.797	446.017	0
544	7	-66.0942	46.9471	-744.166	15765.8	7843.56	-8032.41	310.54	588.814	0	-60.5815	-20.1271	-542.71	-27954.1	13749.5	4869.27	325.335	251.508	0	-126.676	26.8199	-1286.88	-573384	413736	57316.6	316.779	446.563	0
544	8	-66.0072	46.9326	-745.515	15900.5	8023.28	-8107.29	310.762	588.672	0	-62.9283	-20.0066	-539.999	-27891.2	13564.2	4914.74	325.119	251.651	0	-128.935	26.9261	-1285.51	-573462	413430	57735.3	316.793	447.101	0
544	9	-65.8182	46.8373	-746.84	16042.3	8239.22	-8182.51	311.032	588.52	0	-65.2665	-19.9663	-537.312	-27828.5	13380	4954.56	324.902	251.792	0	-131.085	26.871	-1284.15	-573531	413157	58035.8	316.835	447.627	0
545	0	-65.5237	46.674	-748.186	16190.7	8486.47	-8257.89	311.343	588.36	0	-67.5825	-20.0057	-534.692	-27766.6	13200.4	4988.51	324.688	251.93	0	-133.106	26.6683	-1282.88	-573628	412939	58217	316.905	448.139	0
545	1	-65.1107	46.467	-749.635	16345.7	8760.47	-8333	311.686	588.195	0	-69.8513	-20.1109	-532.195	-27707	13030.4	5017.9	324.484	252.062	0	-134.962	26.3561	-1281.83	-573812	412818	58279.6	317	448.638	0
545	2	-64.5668	46.2399	-751.272	16506.5	9058.11	-8407.65	312.057	588.029	0	-72.0502	-20.2654	-529.869	-27650.9	12874	5045.14	324.297	252.184	0	-136.617	25.9744	-1281.14	-574148	412832	58225.6	317.119	449.126	0
545	3	-63.8879	46.0067	-753.156	16671.2	9377.17	-8481.88	312.451	587.865	0	-74.1686	-20.4599	-527.726	-27599.6	12732.3	5072.39	324.127	252.299	0	-138.056	25.5468	-1280.88	-574673	413001	58059.9	317.261	449.611	0
545	4	-63.0781	45.7727	-755.305	16838.3	9715.09	-8555.63	312.863	587.707	0	-76.2043	-20.6926	-525.751	-27553.9	12603.6	5100.94	323.973	252.409	0	-139.282	25.0801	-1281.06	-575398	413321	57787.9	317.422	450.099	0
545	5	-62.1484	45.5367	-757.701	17007.3	10069.6	-8628.75	313.29	587.554	0	-78.1548	-20.9659	-523.922	-27515.3	12485.5	5131.1	323.831	252.518	0	-140.303	24.5708	-1281.62	-576311	413777	57415.1	317.599	450.593	0
545	6	-61.1154	45.2919	-760.293	17178.8	10440.5	-8701.38	313.732	587.405	0	-80.0131	-21.2841	-522.218	-27483.8	12375.8	5162.51	323.699	252.629	0	-141.129	24.0078	-1282.51	-577375	414344	56946.5	317.79	451.09	0
545	7	-59.9997	45.0282	-763.011	17353	10829.1	-8774.15	314.193	587.257	0	-81.7717	-21.6527	-520.63	-27458.4	12272.6	5194.5	323.573	252.741	0	-141.771	23.3755	-1283.64	-578546	414999	56387.1	317.997	451.581	0
545	8	-58.8211	44.7374	-765.794	17528.9	11236.3	-8848.02	314.673	587.11	0	-83.422	-22.0719	-519.161	-27437.8	12173.8	5226.02	323.449	252.85	0	-142.243	22.6656	-1284.96	-579787	415724	55742.9	318.219	452.059	0
545	9	-57.5942	44.4206	-768.614	17705.3	11661	-8923.98	315.172	586.965	0	-84.9506	-22.5307	-517.847	-27422.2	12079.4	5255.72	323.326	252.954	0	-142.545	21.8899	-1286.46	-581090	416521	55021.3	318.454	452.513	0
546	0	-56.3235	44.0929	-771.494	17881.3	12100.6	-9002.65	315.685	586.823	0	-86.3346	-23.0078	-516.752	-27413.3	11992.8	5282.32	323.208	253.049	0	-142.658	21.0851	-1288.25	-582482	417415	54229.4	318.703	452.937	0
546	1	-55.0028	43.7796	-774.494	18056.6	12551.3	-9083.79	316.206	586.686	0	-87.5445	-23.4772	-515.956	-27413	11920.5	5304.53	323.104	253.13	0	-142.547	20.3024	-1290.45	-584015	418449	53372.1	318.964	453.322	0
546	2	-53.6245	43.5038	-777.666	18231.6	13009.1	-9166.13	316.728	586.556	0	-88.5571	-23.9183	-515.515	-27422.5	11868.4	5321.5	323.022	253.194	0	-142.182	19.5856	-1293.18	-585730	419656	52453.4	319.237	453.664	0
546	3	-52.1893	43.2751	-781.019	18407.3	13470.6	-9247.6	317.248	586.432	0	-89.3676	-24.3243	-515.437	-27442	11838.7	5333.43	322.968	253.24	0	-141.557	18.9507	-1296.46	-587634	421041	51480.1	319.522	453.963	0
546	4	-50.7095	43.0881	-784.518	18584.8	13932.9	-9325.78	317.76	586.311	0	-89.991	-24.7038	-515.696	-27470.5	11830.5	5341.41	322.941	253.269	0	-140.7	18.3843	-1300.21	-589699	422582	50461.9	319.815	454.218	0
546	5	-49.2069	42.929	-788.097	18764.6	14394.8	-9398.47	318.265	586.19	0	-90.4559	-25.0772	-516.249	-27506.8	11840.8	5346.44	322.936	253.282	0	-139.663	17.8518	-1304.35	-591874	424243	49410.9	320.114	454.428	0
546	6	-47.7104	42.7781	-791.665	18946.6	14857.9	-9464.03	318.768	586.068	0	-90.7987	-25.4726	-517.043	-27549.8	11865.2	5349.26	322.948	253.283	0	-138.509	17.3055	-1308.71	-594097	425984	48340	320.42	454.592	0
546	7	-46.2473	42.6156	-795.136	19130.4	15325.7	-9521.71	319.274	585.941	0	-91.0512	-25.9188	-518.021	-27598.4	11901	5351.45	322.974	253.277	0	-137.299	16.6967	-1313.16	-596304	427764	47259.9	320.734	454.71	0
546	8	-44.8342	42.4301	-798.459	19316	15801.2	-9572.08	319.79	585.808	0	-91.2289	-26.4348	-519.137	-27651	11948.9	5355.29	323.017	253.264	0	-136.063	15.9953	-1317.6	-598455	429560	46176.5	321.061	454.785	0
546	9	-43.4716	42.2254	-801.642	19503.4	16284.9	-9616.55	320.314	585.671	0	-91.3264	-27.0238	-520.372	-27706.9	12011.1	5362.04	323.082	253.244	0	-134.798	15.2016	-1322.01	-600550	431371	45089	321.404	454.821	0
547	0	-42.1429	42.0206	-804.761	19693	16774.2	-9656.41	320.844	585.529	0	-91.3212	-27.6738	-521.757	-27766.3	12090	5370.98	323.172	253.217	0	-133.464	14.3468	-1326.52	-602640	433226	43990	321.759	454.822	0
547	1	-40.8204	41.8438	-807.93	19886.7	17263.3	-9692.3	321.367	585.386	0	-91.183	-28.363	-523.357	-27831	12188.2	5380.34	323.289	253.178	0	-132.003	13.4808	-1331.29	-604806	435174	42869.4	322.123	454.788	0
547	2	-39.4808	41.7198	-811.245	20084.9	17746.5	-9724.2	321.876	585.242	0	-90.8875	-29.0711	-525.232	-27903.1	12306.3	5388.47	323.43	253.125	0	-130.368	12.6487	-1336.48	-607117	437254	41719.6	322.487	454.721	0
547	3	-38.1164	41.6577	-814.736	20285.6	18220.2	-9751.69	322.363	585.102	0	-90.4287	-29.7886	-527.399	-27983.5	12440	5394.24	323.588	253.059	0	-128.545	11.8691	-1342.14	-609597	439471	40540	322.844	454.624	0
547	4	-36.7353	41.6498	-818.362	20484.7	18682.8	-9774.47	322.83	584.969	0	-89.8185	-30.5165	-529.837	-28071.7	12581.8	5397.25	323.747	252.982	0	-126.554	11.1333	-1348.2	-612221	441799	39335	323.19	454.499	0
547	5	-35.3538	41.6793	-822.03	20678.4	19134.2	-9792.59	323.277	584.845	0	-89.0778	-31.2606	-532.503	-28165.7	12726.2	5398	323.899	252.893	0	-124.432	10.4187	-1354.53	-614926	444193	38112.4	323.521	454.346	0
547	6	-33.9913	41.7288	-825.626	20865.6	19574.3	-9806.39	323.708	584.728	0	-88.2283	-32.0268	-535.354	-28262.8	12872.2	5397.76	324.044	252.793	0	-122.22	9.70204	-1360.98	-617634	446607	36882.4	323.841	454.158	0
547	7	-32.6689	41.783	-829.036	21047.4	20002	-9816.35	324.127	584.612	0	-87.2888	-32.8209	-538.337	-28360.5	13023	5397.81	324.191	252.682	0	-119.958	8.9621	-1367.37	-620262	448995	35655.9	324.152	453.931	0
547	8	-31.407	41.8269	-832.177	21226.2	20415.3	-9823.03	324.532	584.493	0	-86.2699	-33.6474	-541.405	-28458.1	13182.7	5398.71	324.349	252.563	0	-117.677	8.17951	-1373.58	-622748	451321	34441.8	324.46	453.661	0
547	9	-30.2175	41.8519	-835.021	21403.1	20811.7	-9827.23	324.924	584.368	0	-85.1687	-34.5037	-544.544	-28556.4	13355.8	5400.31	324.527	252.441	0	-115.386	7.34824	-1379.56	-625072	453576	33244	324.767	453.35	0
548	0	-29.0971	41.8616	-837.608	21577.9	21189.1	-9830.11	325.297	584.239	0	-83.9713	-35.3732	-547.794	-28658	13547	5401.98	324.73	252.315	0	-113.068	6.48838	-1385.4	-627268	455784	32061.8	325.073	452.995	0
548	1	-28.0314	41.8669	-840.012	21750.1	21545.9	-9832.91	325.649	584.107	0	-82.663	-36.2303	-551.231	-28766.8	13760.1	5403.15	324.962	252.187	0	-110.694	5.63654	-1391.24	-629400	457992	30893	325.377	452.595	0
548	2	-27.0086	41.8726	-842.293	21919.2	21881.6	-9836.54	325.979	583.977	0	-81.2386	-37.0536	-554.923	-28887.3	13998.4	5404.49	325.226	252.056	0	-108.247	4.81902	-1397.22	-631520	460241	29736.6	325.68	452.15	0
548	3	-26.0275	41.8727	-844.464	22083.7	22197.8	-9841.85	326.286	583.849	0	-79.7015	-37.8348	-558.917	-29023.9	14265.8	5408.61	325.524	251.929	0	-105.729	4.03791	-1403.38	-633653	462553	28595.2	325.983	451.657	0
548	4	-25.0968	41.8537	-846.501	22242.8	22498.1	-9849.86	326.578	583.724	0	-78.0541	-38.574	-563.246	-29180.6	14567.7	5418.58	325.864	251.808	0	-103.151	3.27966	-1409.75	-635795	464941	27472.5	326.292	451.111	0
548	5	-24.2327	41.7994	-848.354	22397	22785.8	-9861.65	326.859	583.599	0	-76.2901	-39.2711	-567.941	-29360.2	14912	5435.73	326.256	251.696	0	-100.523	2.52832	-1416.3	-637926	467412	26372.5	326.617	450.505	0
548	6	-23.4541	41.6954	-849.963	22546.9	23062.3	-9877.9	327.133	583.473	0	-74.3887	-39.9206	-573.025	-29564	15307.7	5459.5	326.714	251.593	0	-97.8428	1.77478	-1422.99	-640014	469963	25298.8	326.964	449.828	0
548	7	-22.7754	41.5336	-851.286	22692.4	23326.9	-9898.83	327.402	583.343	0	-72.3108	-40.5076	-578.511	-29791.6	15763.4	5488.72	327.248	251.497	0	-95.0862	1.02602	-1429.8	-642037	472594	24252.9	327.34	449.075	0
548	8	-22.1993	41.3157	-852.319	22832.4	23576.9	-9924.38	327.662	583.211	0	-69.9997	-41.0079	-584.4	-30040.5	16285.5	5522.53	327.867	251.404	0	-92.199	0.307816	-1436.72	-643988	475304	23232	327.745	448.245	0
548	9	-21.7162	41.0513	-853.089	22966	23809.5	-9954.45	327.91	583.079	0	-67.3865	-41.3924	-590.676	-30306.1	16876.8	5560.63	328.572	251.308	0	-89.1027	-0.341087	-1443.77	-645876	478093	22228	328.181	447.344	0
549	0	-21.3078	40.7569	-853.656	23093	24022.7	-9989.05	328.141	582.948	0	-64.3986	-41.6325	-597.321	-30583.6	17537.1	5602.89	329.36	251.201	0	-85.7064	-0.875557	-1450.98	-647727	480967	21228.7	328.643	446.379	0
549	1	-20.9538	40.4517	-854.102	23214.1	24216.2	-10028.6	328.353	582.821	0	-60.9789	-41.7068	-604.32	-30870	18262.9	5648.4	330.221	251.082	0	-81.9327	-1.25505	-1458.42	-649583	483939	20220.8	329.127	445.36	0
549	2	-20.6399	40.1489	-854.503	23330.4	24390.9	-10073.8	328.544	582.697	0	-57.1106	-41.6087	-611.646	-31163.9	19046.8	5694.98	331.14	250.951	0	-77.7505	-1.45982	-1466.15	-651480	487014	19195.6	329.627	444.3	0
549	3	-20.3595	39.8516	-854.899	23442.9	24546.9	-10124.6	328.713	582.578	0	-52.825	-41.3467	-619.239	-31464.7	19876.9	5740.32	332.099	250.812	0	-73.1845	-1.49513	-1474.14	-653430	490178	18151.4	330.136	443.214	0
549	4	-20.1102	39.5553	-855.294	23551.8	24683.8	-10180.3	328.86	582.464	0	-48.1868	-40.9359	-627.012	-31771.2	20740	5783.26	333.077	250.671	0	-68.2971	-1.38058	-1482.31	-655418	493394	17093.4	330.644	442.116	0
549	5	-19.8927	39.2524	-855.666	23656.9	24801.9	-10239.5	328.986	582.353	0	-43.28	-40.3967	-634.858	-32081.5	21622.9	5823.62	334.059	250.533	0	-63.1727	-1.14436	-1490.52	-657407	496614	16031.3	331.147	441.021	0
549	6	-19.7124	38.9311	-855.966	23758.8	24903.2	-10300.9	329.094	582.243	0	-38.1999	-39.7591	-642.651	-32392.2	22513.6	5860.99	335.032	250.404	0	-57.9123	-0.828068	-1498.62	-659343	499782	14976.2	331.64	439.941	0
549	7	-19.5801	38.5762	-856.13	23857.6	24991	-10363	329.191	582.133	0	-33.0447	-39.0599	-650.262	-32699.1	23401.2	5893.89	335.987	250.286	0	-52.6248	-0.483692	-1506.39	-661157	502836	13938.6	332.125	438.885	0
549	8	-19.5069	38.175	-856.103	23953.5	25068.6	-10424.5	329.282	582.02	0	-27.904	-38.3308	-657.567	-32996.6	24278	5919.72	336.921	250.18	0	-47.4109	-0.155819	-1513.67	-662787	505723	12928.5	332.601	437.863	0
549	9	-19.497	37.7255	-855.866	24046.8	25136.7	-10484.5	329.37	581.904	0	-22.8485	-37.5886	-664.464	-33278.4	25139.9	5935.45	337.835	250.083	0	-42.3455	0.136921	-1520.33	-664196	508408	11954.9	333.07	436.881	0
550	0	-19.5407	37.2422	-855.463	24138.2	25192.7	-10542.6	329.449	581.783	0	-17.9285	-36.8352	-670.899	-33539.5	25984.1	5939.19	338.73	249.992	0	-37.4693	0.407009	-1526.36	-665394	510884	11024.2	333.529	435.947	0
550	1	-19.6178	36.7498	-854.987	24228.5	25232.2	-10598.9	329.512	581.662	0	-13.1807	-36.0673	-676.853	-33777.2	26806.2	5931.75	339.604	249.903	0	-32.7986	0.682514	-1531.84	-666429	513165	10140.6	333.971	435.073	0
550	2	-19.7098	36.2698	-854.536	24318.2	25252.3	-10654.1	329.551	581.542	0	-8.643	-35.2891	-682.313	-33990.3	27597.3	5916.24	340.447	249.816	0	-28.3528	0.980671	-1536.85	-667354	515265	9307.9	334.388	434.266	0
550	3	-19.808	35.8127	-854.167	24408.2	25251.9	-10709	329.563	581.425	0	-4.36472	-34.5162	-687.26	-34178	28345	5896.11	341.243	249.731	0	-24.1727	1.29642	-1541.43	-668201	517185	8531.88	334.771	433.536	0
550	4	-19.9151	35.3811	-853.893	24499.1	25231	-10763.7	329.548	581.309	0	-0.405462	-33.7705	-691.665	-34339.2	29035.5	5873.6	341.979	249.647	0	-20.3205	1.6106	-1545.56	-668970	518909	7822.35	335.111	432.884	0
550	5	-20.0438	34.9741	-853.684	24591.7	25191	-10817.4	329.509	581.193	0	3.1717	-33.0779	-695.49	-34473.5	29656.4	5849.34	342.641	249.567	0	-16.8721	1.89623	-1549.17	-669636	520409	7193.23	335.404	432.312	0
550	6	-20.2139	34.5865	-853.481	24686	25134.1	-10868.1	329.449	581.076	0	6.30424	-32.472	-698.682	-34581.1	30197.6	5823.21	343.221	249.495	0	-13.9096	2.11452	-1552.16	-670153	521648	6659.08	335.648	431.82	0
550	7	-20.443	34.211	-853.219	24780.3	25063.8	-10913.8	329.376	580.957	0	8.93244	-31.9954	-701.184	-34663.7	30652.9	5795.52	343.716	249.436	0	-11.5105	2.21561	-1554.4	-670477	522590	6230.16	335.844	431.409	0
550	8	-20.7398	33.8438	-852.85	24871.7	24984.3	-10952.9	329.295	580.837	0	11.0046	-31.6886	-702.957	-34722.8	31019.3	5767.29	344.127	249.395	0	-9.7352	2.15514	-1555.81	-670578	523213	5911.31	335.997	431.082	0
550	9	-21.1001	33.4904	-852.365	24958	24899	-10984.6	329.212	580.719	0	12.4872	-31.573	-703.99	-34759.6	31296.6	5739.45	344.456	249.375	0	-8.61293	1.91741	-1556.35	-670450	523515	5703.68	336.107	430.841	0
551	0	-21.5066	33.1696	-851.797	25038.5	24808.3	-11008.8	329.125	580.605	0	13.3755	-31.643	-704.311	-34774.3	31485.9	5712.07	344.705	249.374	0	-8.13114	1.52656	-1556.11	-670121	523517	5605.23	336.176	430.686	0
551	1	-21.9349	32.9085	-851.209	25113.2	24710.2	-11025.4	329.03	580.497	0	13.6918	-31.875	-703.979	-34767	31590.4	5684.14	344.874	249.386	0	-8.24305	1.03348	-1555.19	-669638	523253	5610.73	336.202	430.615	0
551	2	-22.3649	32.729	-850.647	25181.9	24601.2	-11035.3	328.921	580.397	0	13.4694	-32.2424	-703.038	-34736.7	31613.8	5654.11	344.967	249.409	0	-8.89545	0.486588	-1553.68	-669034	522747	5713.49	336.182	430.626	0
551	3	-22.7877	32.6358	-850.104	25244.1	24478.3	-11040	328.795	580.305	0	12.7397	-32.7255	-701.505	-34681.8	31560	5620.81	344.989	249.439	0	-10.048	-0.0896568	-1551.61	-668306	522003	5906.47	336.116	430.716	0
551	4	-23.2034	32.6157	-849.53	25299.5	24339.5	-11041	328.651	580.219	0	11.5319	-33.3123	-699.372	-34599.9	31433	5584.2	344.945	249.473	0	-11.6715	-0.696556	-1548.9	-667422	521003	6181.89	336.008	430.878	0
551	5	-23.6174	32.6429	-848.85	25347.8	24184.6	-11039.3	328.491	580.139	0	9.87481	-33.9951	-696.63	-34490	31236.9	5545.01	344.84	249.51	0	-13.7426	-1.35224	-1545.48	-666332	519725	6531.71	335.86	431.107	0
551	6	-24.0384	32.6858	-847.991	25388.6	24017.1	-11035.2	328.322	580.06	0	7.79753	-34.7646	-693.273	-34353.1	30975.7	5504.39	344.68	249.552	0	-16.2409	-2.07881	-1541.26	-664994	518152	6949.5	335.68	431.395	0
551	7	-24.4753	32.7162	-846.904	25421.2	23844.1	-11028.9	328.154	579.983	0	5.33902	-35.6017	-689.323	-34192.4	30652.9	5464.16	344.468	249.603	0	-19.1363	-2.88553	-1536.23	-663386	516284	7431.79	335.475	431.738	0
551	8	-24.9298	32.7192	-845.584	25445.1	23672	-11019.7	327.995	579.908	0	2.55976	-36.4753	-684.844	-34012.5	30272.7	5426.85	344.204	249.665	0	-22.37	-3.75608	-1530.43	-661523	514147	7975.57	335.248	432.129	0
551	9	-25.3888	32.6996	-844.085	25461.1	23503.8	-11006.8	327.845	579.836	0	-0.452232	-37.3466	-679.962	-33819.1	29842.7	5394.57	343.889	249.737	0	-25.841	-4.64695	-1524.05	-659466	511801	8571.26	335.003	432.56	0
552	0	-25.8238	32.6784	-842.518	25471.2	23338.3	-10990.4	327.701	579.768	0	-3.5853	-38.1736	-674.847	-33618.5	29374.7	5367.82	343.528	249.816	0	-29.4091	-5.49526	-1517.36	-657316	509334	9198.4	334.74	433.022	0
552	1	-26.203	32.6796	-841.009	25477.5	23172.2	-10971.6	327.553	579.706	0	-6.72295	-38.9179	-669.67	-33416.5	28881.9	5345.39	343.129	249.9	0	-32.926	-6.23834	-1510.68	-655188	506838	9830.74	334.457	433.506	0
552	2	-26.5081	32.7147	-839.659	25481.1	23002.4	-10951.3	327.395	579.653	0	-9.76694	-39.5562	-664.564	-33217.8	28376.5	5325.78	342.699	249.984	0	-36.275	-6.84145	-1504.22	-653170	504387	10445.3	334.156	434.006	0
552	3	-26.7412	32.777	-838.506	25482.8	22828.4	-10930.4	327.225	579.609	0	-12.6498	-40.0872	-659.607	-33025	27869.2	5308.35	342.251	250.068	0	-39.3909	-7.31025	-1498.11	-651303	502022	11026.9	333.841	434.515	0
552	4	-26.9186	32.8481	-837.535	25483.6	22652.4	-10909.1	327.047	579.573	0	-15.3348	-40.5252	-654.833	-32838.3	27370.7	5292.91	341.798	250.148	0	-42.2534	-7.6771	-1492.37	-649586	499762	11568	333.519	435.025	0
552	5	-27.0605	32.9085	-836.702	25485.3	22479.2	-10886.8	326.866	579.541	0	-17.8091	-40.8878	-650.253	-32657	26891.4	5278.34	341.355	250.222	0	-44.8696	-7.97931	-1486.95	-647993	497611	12066.4	333.202	435.528	0
552	6	-27.1828	32.9426	-835.958	25489.4	22314.2	-10862.1	326.693	579.509	0	-20.075	-41.1894	-645.867	-32481	26439.9	5262.3	340.937	250.29	0	-47.2578	-8.24673	-1481.82	-646495	495570	12522.7	332.901	436.016	0
552	7	-27.2927	32.9428	-835.26	25496.9	22162.5	-10832.4	326.534	579.474	0	-22.1377	-41.4418	-641.672	-32311.2	26021.3	5242.42	340.552	250.355	0	-49.4304	-8.49895	-1476.93	-645065	493636	12936.5	332.624	436.484	0
552	8	-27.3872	32.9095	-834.574	25508.5	22026.3	-10795.5	326.392	579.435	0	-23.9942	-41.6553	-637.673	-32149.6	25638	5217.2	340.206	250.417	0	-51.3814	-8.74581	-1472.25	-643686	491805	13302.9	332.375	436.928	0
552	9	-27.4529	32.8499	-833.885	25523.9	21904.6	-10750.4	326.268	579.392	0	-25.6325	-41.8356	-633.887	-31998.7	25290.6	5186	339.898	250.48	0	-53.0854	-8.98568	-1467.77	-642353	490075	13612.6	332.154	437.344	0
553	0	-27.4664	32.7787	-833.213	25542.3	21795.4	-10696.7	326.158	579.345	0	-27.0395	-41.9795	-630.332	-31859.5	24977.6	5149.21	339.626	250.544	0	-54.5059	-9.20076	-1463.54	-641085	488453	13854.7	331.959	437.734	0
553	1	-27.3991	32.7159	-832.617	25562.6	21697.3	-10634.3	326.059	579.299	0	-28.2096	-42.0767	-627.028	-31731	24696.3	5108.37	339.386	250.605	0	-55.6087	-9.36079	-1459.64	-639920	486956	14021.2	331.784	438.1	0
553	2	-27.2285	32.6787	-832.152	25583.2	21609.6	-10563.3	325.968	579.257	0	-29.1539	-42.1202	-623.981	-31611.3	24443.2	5065.55	339.173	250.661	0	-56.3824	-9.44141	-1456.13	-638890	485599	14110	331.627	438.447	0
553	3	-26.9454	32.6748	-831.835	25601.9	21532.7	-10484.1	325.886	579.222	0	-29.8987	-42.1126	-621.177	-31498.6	24213.7	5022.57	338.98	250.708	0	-56.8441	-9.43779	-1453.01	-638004	484378	14123.5	331.484	438.779	0
553	4	-26.5507	32.7017	-831.643	25616.8	21467.1	-10397.5	325.813	579.197	0	-30.4644	-42.0639	-618.589	-31391.8	24005.2	4979.95	338.806	250.747	0	-57.0152	-9.36217	-1450.23	-637245	483279	14062.7	331.355	439.099	0
553	5	-26.0517	32.7516	-831.542	25627	21413.6	-10304.1	325.752	579.181	0	-30.8505	-41.9896	-616.206	-31291.1	23820.8	4936.63	338.657	250.78	0	-56.9023	-9.23797	-1447.75	-636589	482290	13922.8	331.245	439.404	0
553	6	-25.46	32.815	-831.481	25633.1	21371.9	-10204.6	325.703	579.172	0	-31.0432	-41.9098	-614.029	-31197.1	23667.6	4891.32	338.545	250.807	0	-56.5032	-9.09481	-1445.51	-636010	481405	13697.5	331.158	439.688	0
553	7	-24.7891	32.884	-831.407	25636.2	21340.4	-10098.7	325.668	579.165	0	-31.0299	-41.8442	-612.058	-31110.6	23552.4	4843.62	338.481	250.829	0	-55.819	-8.96024	-1443.47	-635474	480612	13384.2	331.101	439.944	0
553	8	-24.0503	32.9547	-831.271	25637	21317.4	-9986.1	325.644	579.159	0	-30.8057	-41.8062	-610.295	-31032.1	23477.5	4793.7	338.469	250.848	0	-54.856	-8.85146	-1441.57	-634954	479898	12984	331.074	440.167	0
553	9	-23.2485	33.0313	-831.057	25635.9	21300.2	-9866.49	325.63	579.153	0	-30.3696	-41.7959	-608.742	-30961.7	23440.3	4741.4	338.506	250.862	0	-53.6181	-8.76464	-1439.8	-634440	479254	12501	331.074	440.353	0
554	0	-22.3805	33.129	-830.798	25633.1	21285.9	-9740.67	325.621	579.146	0	-29.7162	-41.7945	-607.42	-30898.8	23436.6	4686.13	338.584	250.869	0	-52.0967	-8.66549	-1438.22	-633952	478689	11941.2	331.096	440.501	0
554	1	-21.4388	33.2705	-830.552	25628.8	21270.9	-9610.31	325.611	579.142	0	-28.8362	-41.7723	-606.37	-30843	23463.9	4627.87	338.696	250.865	0	-50.275	-8.50183	-1436.92	-633533	478225	11311.9	331.132	440.612	0
554	2	-20.4224	33.4729	-830.362	25623.1	21251.3	-9477.15	325.593	579.142	0	-27.7266	-41.7074	-605.629	-30794.3	23522.6	4567.66	338.84	250.847	0	-48.149	-8.23445	-1435.99	-633213	477882	10623.1	331.18	440.684	0
554	3	-19.3445	33.7387	-830.221	25615.4	21223.1	-9342.19	325.563	579.146	0	-26.3993	-41.5932	-605.2	-30753	23612.6	4506.46	339.016	250.815	0	-45.7438	-7.85445	-1435.42	-632989	477658	9887.93	331.235	440.716	0
554	4	-18.2301	34.0554	-830.081	25604.6	21182.4	-9205.61	325.519	579.154	0	-24.8817	-41.4348	-605.042	-30718.1	23731.1	4443.6	339.222	250.77	0	-43.1118	-7.37942	-1435.12	-632826	477520	9120.85	331.296	440.709	0
554	5	-17.1094	34.3988	-829.876	25588.2	21127.6	-9067.52	325.459	579.166	0	-23.2147	-41.2453	-605.071	-30687.7	23871.8	4376.77	339.453	250.718	0	-40.3241	-6.84642	-1434.95	-632667	477419	8334.99	331.36	440.67	0
554	6	-16.0152	34.738	-829.518	25563.3	21059.2	-8928.5	325.387	579.183	0	-21.4497	-41.0447	-605.177	-30659.5	24024.7	4303.84	339.699	250.662	0	-37.4649	-6.3067	-1434.7	-632440	477291	7542.54	331.424	440.608	0
554	7	-14.9805	35.0431	-828.917	25527.6	20979.4	-8789.44	325.309	579.204	0	-19.6384	-40.858	-605.26	-30631.7	24179	4224.53	339.948	250.609	0	-34.6189	-5.81481	-1434.18	-632075	477074	6756.42	331.487	440.528	0
554	8	-14.032	35.2959	-828.007	25480.6	20889.4	-8651.03	325.229	579.227	0	-17.8188	-40.7059	-605.257	-30603.5	24327	4140.11	340.193	250.563	0	-31.8508	-5.41001	-1433.26	-631518	476724	5989.36	331.548	440.434	0
554	9	-13.1815	35.4962	-826.776	25423.6	20786.8	-8513.9	325.142	579.25	0	-16.0084	-40.5952	-605.148	-30573.9	24465.1	4051.94	340.428	250.523	0	-29.1899	-5.09905	-1431.92	-630758	476230	5250.73	331.602	440.326	0
555	0	-12.4213	35.6639	-825.289	25359	20666	-8379.05	325.041	579.273	0	-14.2058	-40.5159	-604.963	-30542.9	24594.3	3960.71	340.654	250.487	0	-26.6272	-4.85199	-1430.25	-629836	475614	4544.24	331.645	440.204	0
555	1	-11.7311	35.8309	-823.662	25288.9	20520.7	-8247.63	324.914	579.297	0	-12.3997	-40.4505	-604.764	-30511.3	24718.2	3866.54	340.873	250.452	0	-24.1308	-4.61954	-1428.43	-628831	474925	3868.97	331.671	440.071	0
555	2	-11.095	36.024	-822.006	25214.6	20347.6	-8120.56	324.754	579.326	0	-10.583	-40.3905	-604.609	-30480.4	24841.2	3769.76	341.086	250.413	0	-21.678	-4.36642	-1426.61	-627821	474214	3223.84	331.676	439.93	0
555	3	-10.5152	36.2516	-820.381	25136.2	20145.4	-7998.6	324.556	579.36	0	-8.7639	-40.3452	-604.512	-30450.3	24965.4	3671.37	341.298	250.372	0	-19.2791	-4.09361	-1424.89	-626846	473504	2611.76	331.659	439.787	0
555	4	-10.0113	36.503	-818.791	25053.3	19914.3	-7882.49	324.322	579.402	0	-6.96411	-40.3362	-604.442	-30420	25090.3	3572.82	341.51	250.327	0	-16.9754	-3.83316	-1423.23	-625901	472789	2040.07	331.621	439.645	0
555	5	-9.61144	36.7584	-817.191	24965.1	19656.4	-7772.7	324.054	579.45	0	-5.20934	-40.3871	-604.338	-30387.9	25213.5	3475.78	341.721	250.283	0	-14.8208	-3.62866	-1421.53	-624951	472040	1519.33	331.565	439.51	0
555	6	-9.34539	36.9981	-815.515	24871.7	19374.5	-7668.92	323.757	579.502	0	-3.52314	-40.5144	-604.143	-30352.3	25332.2	3381.78	341.931	250.24	0	-12.8685	-3.51639	-1419.66	-623942	471222	1063.25	331.491	439.383	0
555	7	-9.23871	37.209	-813.691	24772.4	19070.5	-7570.3	323.437	579.556	0	-1.92258	-40.7233	-603.815	-30311.5	25444.6	3291.45	342.14	250.2	0	-11.1613	-3.51432	-1417.51	-622822	470303	686.982	331.404	439.26	0
555	8	-9.30596	37.3878	-811.667	24666	18745.7	-7475.94	323.095	579.611	0	-0.413029	-41.0084	-603.338	-30264.7	25549.3	3204.09	342.347	250.162	0	-9.71899	-3.62061	-1415.01	-621557	469263	401.203	331.304	439.139	0
555	9	-9.54339	37.541	-809.432	24551.3	18400.7	-7385.11	322.733	579.669	0	1.01657	-41.3532	-602.733	-30212.4	25645.7	3117.76	342.549	250.126	0	-8.52681	-3.81224	-1412.16	-620144	468105	207.135	331.191	439.015	0
556	0	-9.92881	37.6868	-807.019	24427.8	18033.8	-7297.18	322.346	579.731	0	2.39066	-41.73	-602.054	-30156.6	25734	3030.42	342.744	250.09	0	-7.53815	-4.04317	-1409.07	-618615	466852	98.7253	331.061	438.885	0
556	1	-10.4329	37.8496	-804.493	24295.6	17641.4	-7211.69	321.929	579.8	0	3.73447	-42.1083	-601.366	-30099	25814.4	2940.95	342.926	250.051	0	-6.6984	-4.25872	-1405.86	-617022	465535	68.8009	330.911	438.748	0
556	2	-11.0338	38.0473	-801.901	24154.7	17219.3	-7128.54	321.473	579.878	0	5.05923	-42.4689	-600.696	-30039.7	25886.2	2849.14	343.094	250.008	0	-5.97457	-4.42154	-1402.6	-615396	464171	112.912	330.733	438.604	0
556	3	-11.7232	38.2834	-799.243	24004.8	16765.6	-7048.33	320.977	579.966	0	6.35647	-42.8068	-600.02	-29976.9	25947.5	2754.86	343.244	249.96	0	-5.36668	-4.52341	-1399.26	-613731	462750	229.339	330.525	438.455	0
556	4	-12.5025	38.5476	-796.482	23846.4	16281	-6972.49	320.441	580.06	0	7.6052	-43.1259	-599.287	-29908.8	25996.3	2657.9	343.379	249.907	0	-4.89733	-4.57829	-1395.77	-611994	461243	417.433	330.29	438.306	0
556	5	-13.3793	38.8221	-793.562	23680.2	15769.5	-6902.46	319.872	580.16	0	8.78172	-43.4363	-598.442	-29834	26030.3	2558.66	343.497	249.853	0	-4.59757	-4.61417	-1392	-610136	459622	676.962	330.029	438.156	0
556	6	-14.3621	39.0879	-790.426	23506.7	15237.6	-6838.72	319.278	580.261	0	9.86386	-43.7535	-597.431	-29751.3	26048.4	2458.9	343.601	249.799	0	-4.49825	-4.66559	-1387.86	-608115	457859	1008.62	329.748	438.007	0
556	7	-15.4533	39.3325	-787.046	23325.8	14692.6	-6780.57	318.668	580.363	0	10.8323	-44.0924	-596.212	-29659.4	26049.2	2361.59	343.691	249.746	0	-4.62098	-4.75992	-1383.26	-605902	455941	1413.08	329.454	437.86	0
556	8	-16.6425	39.5538	-783.431	23137.7	14140.2	-6726.79	318.049	580.466	0	11.6744	-44.46	-594.768	-29557.9	26031.5	2269.36	343.768	249.697	0	-4.96819	-4.90617	-1378.2	-603502	453870	1887.8	329.148	437.721	0
556	9	-17.9064	39.7603	-779.632	22943.6	13583	-6676.1	317.422	580.571	0	12.3917	-44.8543	-593.119	-29448.4	25995.2	2182.96	343.828	249.65	0	-5.5147	-5.09393	-1372.75	-600949	451668	2423.25	328.831	437.592	0
557	0	-19.209	39.9713	-775.725	22746.1	13020.4	-6627.38	316.785	580.678	0	13.0039	-45.2674	-591.317	-29333.2	25944.1	2101.54	343.875	249.606	0	-6.20503	-5.2961	-1367.04	-598297	449375	3002	328.503	437.472	0
557	1	-20.5089	40.2108	-771.801	22548.4	12451.1	-6579.95	316.133	580.785	0	13.5392	-45.6873	-589.421	-29214.8	25883.8	2023.93	343.914	249.565	0	-6.96978	-5.47652	-1361.22	-595612	447036	3603.65	328.162	437.364	0
557	2	-21.7741	40.4936	-767.939	22351.4	11876.4	-6533.26	315.465	580.894	0	14.016	-46.1025	-587.468	-29096.2	25817.9	1949.76	343.948	249.528	0	-7.7581	-5.60883	-1355.41	-592951	444689	4212.84	327.81	437.272	0
557	3	-22.989	40.8166	-764.181	22154.5	11301.2	-6486.58	314.789	581.009	0	14.4328	-46.5079	-585.467	-28979	25746.6	1879.76	343.976	249.497	0	-8.55622	-5.69133	-1349.65	-590341	442353	4822.53	327.45	437.202	0
557	4	-24.1527	41.164	-760.525	21957	10732.7	-6439.19	314.112	581.129	0	14.7746	-46.9044	-583.4	-28862.7	25666	1814.92	343.994	249.473	0	-9.37809	-5.74039	-1343.92	-587781	440026	5431.83	327.084	437.157	0
557	5	-25.273	41.517	-756.931	21759.3	10176.9	-6390.89	313.445	581.253	0	15.0231	-47.2939	-581.226	-28744.6	25569.9	1756.07	343.993	249.455	0	-10.2499	-5.77687	-1338.16	-585236	437686	6044.03	326.713	437.137	0
557	6	-26.364	41.8555	-753.327	21562	9638.75	-6341.98	312.795	581.378	0	15.1609	-47.68	-578.899	-28622.5	25452	1704.31	343.966	249.443	0	-11.2031	-5.82446	-1332.23	-582650	435297	6664.85	326.34	437.14	0
557	7	-27.4411	42.1592	-749.644	21364.6	9123.41	-6293	312.17	581.5	0	15.1734	-48.0698	-576.378	-28495.8	25307.2	1661.16	343.907	249.439	0	-12.2677	-5.91069	-1326.02	-579974	432826	7299.34	325.965	437.164	0
557	8	-28.5147	42.4124	-745.842	21165.7	8634.44	-6244.31	311.577	581.622	0	15.0538	-48.4682	-573.644	-28365.4	25133.7	1627.68	343.814	249.448	0	-13.4608	-6.05581	-1319.49	-577183	430260	7949.81	325.592	437.21	0
557	9	-29.5851	42.6134	-741.929	20964.4	8171.78	-6195.85	311.014	581.743	0	14.8093	-48.8687	-570.707	-28231.9	24934.7	1603.43	343.691	249.468	0	-14.7757	-6.25531	-1312.64	-574286	427606	8616.02	325.221	437.277	0
558	0	-30.6397	42.7774	-737.965	20761.5	7731.91	-6147.14	310.477	581.867	0	14.4636	-49.2485	-567.612	-28095.8	24718.2	1586.8	343.548	249.498	0	-16.1761	-6.47106	-1305.58	-571326	424900	9295.85	324.855	437.366	0
558	1	-31.6563	42.9291	-734.043	20558.5	7309.45	-6097.38	309.958	581.993	0	14.0518	-49.5719	-564.425	-27957.6	24493.5	1576.27	343.395	249.533	0	-17.6045	-6.6428	-1298.47	-568369	422188	9986.01	324.493	437.477	0
558	2	-32.6115	43.0914	-730.25	20357.1	6899.1	-6045.52	309.448	582.123	0	13.6077	-49.8075	-561.213	-27818.2	24266.9	1570.82	343.24	249.568	0	-19.0038	-6.71602	-1291.46	-565479	419517	10682	324.132	437.609	0
558	3	-33.4884	43.279	-726.641	20159.2	6497.09	-5990.64	308.941	582.257	0	13.1566	-49.9425	-558.033	-27678.3	24041.3	1569.66	343.082	249.6	0	-20.3318	-6.66352	-1284.67	-562697	416917	11376.6	323.771	437.758	0
558	4	-34.278	43.4963	-723.236	19967.4	6101.57	-5932.55	308.437	582.392	0	12.7122	-49.9842	-554.922	-27538.7	23817	1572.3	342.92	249.626	0	-21.5657	-6.48782	-1278.16	-560041	414401	12060.5	323.408	437.919	0
558	5	-34.9821	43.7368	-720.015	19784.2	5712.15	-5871.53	307.933	582.523	0	12.2755	-49.9499	-551.891	-27400.1	23592.3	1578.11	342.748	249.648	0	-22.7066	-6.21303	-1271.91	-557502	411966	12726.6	323.04	438.085	0
558	6	-35.6132	43.9849	-716.921	19611.5	5328.75	-5807.96	307.433	582.645	0	11.8369	-49.86	-548.915	-27262.9	23363.5	1585.11	342.563	249.667	0	-23.7763	-5.87506	-1265.84	-555038	409584	13371.3	322.667	438.253	0
558	7	-36.1888	44.2238	-713.872	19450.8	4950.36	-5742.19	306.935	582.753	0	11.384	-49.7395	-545.954	-27127.5	23128.3	1589.67	342.363	249.688	0	-24.8048	-5.51566	-1259.83	-552594	407217	13991.2	322.288	438.417	0
558	8	-36.7244	44.4414	-710.802	19301.5	4575.45	-5674.46	306.437	582.845	0	10.9079	-49.6209	-542.98	-26995.1	22888.5	1587.88	342.154	249.717	0	-25.8165	-5.17951	-1253.78	-550127	404838	14579.9	321.905	438.576	0
558	9	-37.2271	44.6347	-707.683	19162	4204.09	-5604.9	305.941	582.923	0	10.4084	-49.5364	-539.993	-26866.9	22649.2	1577.23	341.944	249.754	0	-26.8187	-4.90178	-1247.68	-547625	402443	15128.7	321.523	438.728	0
559	0	-37.6903	44.8126	-704.549	19029.9	3838.69	-5533.75	305.448	582.99	0	9.89488	-49.498	-537.026	-26743.3	22415	1558.33	341.739	249.799	0	-27.7954	-4.68542	-1241.58	-545119	400061	15631.1	321.145	438.873	0
559	1	-38.0983	44.9926	-701.473	18903.3	3482.03	-5461.47	304.964	583.052	0	9.38426	-49.4912	-534.125	-26623.8	22187.9	1535.35	341.541	249.846	0	-28.714	-4.49861	-1235.6	-542660	397727	16087.4	320.775	439.013	0
559	2	-38.439	45.1887	-698.515	18779.9	3136	-5388.43	304.49	583.115	0	8.89492	-49.4924	-531.317	-26506.5	21968.1	1513.55	341.347	249.888	0	-29.5441	-4.30372	-1229.83	-540291	395472	16502.8	320.413	439.153	0
559	3	-38.712	45.4049	-695.698	18656.7	2802.37	-5314.93	304.028	583.183	0	8.44106	-49.4871	-528.598	-26388.1	21755.5	1496.44	341.157	249.921	0	-30.2709	-4.0822	-1224.3	-538023	393300	16882.9	320.059	439.295	0
559	4	-38.9263	45.6368	-693.004	18531.2	2483.61	-5241.12	303.584	583.26	0	8.02894	-49.4727	-525.94	-26265.4	21549.4	1484.88	340.973	249.94	0	-30.8973	-3.83589	-1218.94	-535839	391199	17232.2	319.716	439.442	0
559	5	-39.096	45.8748	-690.384	18402.1	2183.17	-5166.75	303.162	583.345	0	7.65503	-49.4584	-523.305	-26137.3	21349.9	1477.51	340.798	249.947	0	-31.4409	-3.58356	-1213.69	-533702	389149	17553.2	319.39	439.594	0
559	6	-39.2393	46.1032	-687.761	18269.7	1904.66	-5091.52	302.769	583.436	0	7.30702	-49.4611	-520.648	-26003.9	21158	1472.14	340.638	249.945	0	-31.9323	-3.35793	-1208.41	-531559	387118	17847.8	319.085	439.75	0
559	7	-39.3745	46.3024	-685.058	18134.9	1649.39	-5015.4	302.408	583.528	0	6.97002	-49.4968	-517.93	-25866.5	20974.6	1467.07	340.497	249.942	0	-32.4044	-3.19441	-1202.99	-529357	385076	18117.8	318.807	439.907	0
559	8	-39.5107	46.458	-682.238	17999.1	1415.4	-4938.54	302.075	583.617	0	6.63768	-49.5724	-515.139	-25727.2	20800.2	1461.69	340.378	249.942	0	-32.873	-3.11437	-1197.38	-527071	383007	18362.8	318.554	440.063	0
559	9	-39.6396	46.572	-679.326	17864.8	1199.19	-4860.87	301.765	583.702	0	6.32101	-49.682	-512.309	-25588.2	20635.3	1456.37	340.279	249.947	0	-33.3186	-3.11003	-1191.63	-524723	380924	18578.4	318.323	440.214	0
560	0	-39.734	46.6644	-676.413	17734.7	997.125	-4782.13	301.474	583.781	0	6.04563	-49.8054	-509.513	-25452.9	20481	1451.72	340.197	249.955	0	-33.6884	-3.14097	-1185.93	-522383	378873	18755.9	318.111	440.359	0
560	1	-39.762	46.7627	-673.611	17611	805.459	-4702.03	301.196	583.856	0	5.83773	-49.9149	-506.831	-25324.7	20337.3	1447.88	340.126	249.967	0	-33.9242	-3.15213	-1180.44	-520134	376904	18887.5	317.911	440.498	0
560	2	-39.7058	46.8886	-671.002	17494.6	620.706	-4620.51	300.925	583.928	0	5.71113	-49.9906	-504.311	-25205.1	20203.5	1444.44	340.062	249.979	0	-33.9947	-3.10194	-1175.31	-518033	375050	18971.7	317.718	440.635	0
560	3	-39.5695	47.0512	-668.604	17385	440.453	-4538.02	300.659	583.998	0	5.66503	-50.0281	-501.959	-25093.2	20078.8	1440.75	340.001	249.991	0	-33.9045	-2.97689	-1170.56	-516091	373315	19014.1	317.529	440.77	0
560	4	-39.3722	47.2475	-666.384	17281.1	263.503	-4455.21	300.395	584.067	0	5.68763	-50.0349	-499.762	-24987	19962.9	1436.23	339.945	249.998	0	-33.6845	-2.78733	-1166.15	-514286	371687	19024.3	317.345	440.899	0
560	5	-39.139	47.4654	-664.276	17182	89.4345	-4372.49	300.135	584.134	0	5.75921	-50.0238	-497.696	-24884.8	19854.9	1430.69	339.894	250	0	-33.3797	-2.55838	-1161.97	-512573	370138	19013.6	317.164	441.018	0
560	6	-38.8946	47.6872	-662.201	17086.6	-81.2071	-4290.18	299.877	584.197	0	5.85546	-50.0113	-495.721	-24785	19752.5	1423.88	339.846	249.998	0	-33.0392	-2.32402	-1157.92	-510897	368634	18991.1	316.988	441.122	0
560	7	-38.6603	47.8958	-660.089	16993.5	-246.284	-4208.82	299.627	584.256	0	5.95297	-50.0154	-493.787	-24685.5	19653.5	1415.19	339.802	249.992	0	-32.7073	-2.11961	-1153.88	-509206	367140	18962.7	316.819	441.212	0
560	8	-38.4508	48.0789	-657.898	16900.8	-402.575	-4129.21	299.388	584.311	0	6.03699	-50.0506	-491.855	-24584.3	19555	1404.08	339.758	249.983	0	-32.4138	-1.97176	-1149.75	-507467	365634	18930.9	316.658	441.288	0
560	9	-38.2719	48.2331	-655.631	16807	-547.904	-4052.08	299.164	584.365	0	6.10737	-50.1229	-489.905	-24480.8	19454.5	1390.35	339.711	249.971	0	-32.1645	-1.88984	-1145.54	-505680	364111	18895.7	316.505	441.356	0
561	0	-38.1172	48.3654	-653.338	16712.3	-682.792	-3977.65	298.955	584.42	0	6.17718	-50.2275	-487.941	-24375.8	19352	1373.93	339.66	249.956	0	-31.9401	-1.86211	-1141.28	-503878	362586	18853.7	316.358	441.424	0
561	1	-37.9708	48.4902	-651.1	16617.4	-809.173	-3905.38	298.757	584.478	0	6.2639	-50.3532	-485.989	-24270.2	19251.4	1355.16	339.613	249.94	0	-31.7069	-1.86302	-1137.09	-502111	361091	18800.3	316.219	441.497	0
561	2	-37.8158	48.6201	-648.979	16523.4	-927.885	-3834.26	298.57	584.539	0	6.37757	-50.4921	-484.069	-24164.7	19158.9	1335.23	339.579	249.92	0	-31.4383	-1.87206	-1133.05	-500422	359654	18731.5	316.09	441.581	0
561	3	-37.6436	48.759	-646.994	16430.4	-1038.25	-3763.27	298.395	584.605	0	6.51622	-50.6448	-482.182	-24059.9	19079.2	1315.67	339.568	249.898	0	-31.1274	-1.88577	-1129.18	-498823	358288	18646.1	315.977	441.678	0
561	4	-37.4553	48.9036	-645.123	16338.1	-1139.28	-3691.75	298.234	584.674	0	6.67156	-50.8175	-480.305	-23956.6	19012.7	1297.81	339.585	249.878	0	-30.7837	-1.91383	-1125.43	-497296	356980	18545.3	315.882	441.792	0
561	5	-37.2567	49.0459	-643.325	16246.4	-1230.79	-3619.5	298.087	584.746	0	6.83391	-51.0166	-478.398	-23854.3	18954.5	1282.65	339.621	249.863	0	-30.4228	-1.97066	-1121.72	-495810	355701	18431.8	315.8	441.924	0
561	6	-37.0549	49.1753	-641.547	16155.2	-1313.74	-3546.75	297.952	584.818	0	6.99205	-51.246	-476.426	-23751	18896.9	1270.44	339.664	249.852	0	-30.0628	-2.0707	-1117.97	-494324	354418	18307.5	315.728	442.072	0
561	7	-36.854	49.2807	-639.73	16065.2	-1389.69	-3473.95	297.828	584.888	0	7.13553	-51.5053	-474.377	-23644	18834.2	1260.28	339.703	249.842	0	-29.7184	-2.22455	-1114.11	-492796	353103	18172.8	315.658	442.228	0
561	8	-36.6534	49.3564	-637.829	15977.8	-1460.25	-3401.59	297.711	584.95	0	7.2596	-51.7893	-472.27	-23532.4	18765.6	1250.46	339.735	249.828	0	-29.3938	-2.4329	-1110.1	-491201	351746	18025.7	315.589	442.379	0
561	9	-36.4461	49.4059	-635.837	15894.7	-1526.95	-3329.87	297.599	585.002	0	7.36834	-52.0865	-470.151	-23417.6	18695.3	1238.98	339.764	249.809	0	-29.0778	-2.6806	-1105.99	-489542	350360	17863.4	315.523	442.513	0
562	0	-36.2175	49.4416	-633.802	15816.8	-1591.05	-3258.72	297.49	585.045	0	7.47566	-52.3766	-468.09	-23301.8	18629.9	1223.88	339.8	249.781	0	-28.7418	-2.93502	-1101.89	-487863	348986	17682.2	315.463	442.623	0
562	1	-35.9487	49.4798	-631.805	15744.2	-1653.71	-3187.79	297.383	585.081	0	7.60145	-52.6329	-466.158	-23186.6	18576.4	1203.62	339.85	249.74	0	-28.3473	-3.15318	-1097.96	-486227	347672	17478.3	315.413	442.706	0
562	2	-35.6271	49.5328	-629.917	15676.7	-1716.44	-3116.86	297.275	585.113	0	7.76186	-52.8321	-464.4	-23073.4	18538.2	1177.11	339.919	249.684	0	-27.8652	-3.29924	-1094.32	-484685	346454	17250.6	315.372	442.766	0
562	3	-35.2529	49.6035	-628.159	15613.3	-1781.17	-3046.28	297.164	585.144	0	7.96282	-52.9637	-462.82	-22963.5	18514.9	1143.57	340.005	249.616	0	-27.2901	-3.36015	-1090.98	-483253	345338	17001	315.338	442.805	0
562	4	-34.8409	49.6844	-626.503	15552.7	-1849.27	-2977.14	297.048	585.175	0	8.2008	-53.0326	-461.388	-22858.4	18504.8	1103.15	340.107	249.543	0	-26.6401	-3.34822	-1087.89	-481911	344302	16734.3	315.31	442.829	0
562	5	-34.4168	49.7602	-624.882	15493.4	-1919.74	-2910.78	296.928	585.206	0	8.46397	-53.0591	-460.046	-22759	18505.8	1057.76	340.226	249.471	0	-25.9528	-3.29897	-1084.93	-480611	343310	16458.7	315.288	442.843	0
562	6	-34.0118	49.8106	-623.212	15433.8	-1988.19	-2848.07	296.81	585.235	0	8.734	-53.0771	-458.725	-22664.8	18514.8	1010.99	340.361	249.408	0	-25.2778	-3.2665	-1081.94	-479292	342321	16183.4	315.275	442.85	0
562	7	-33.6533	49.8177	-621.42	15373	-2048.23	-2788.73	296.704	585.262	0	8.99171	-53.1256	-457.367	-22574.4	18528.4	966.835	340.511	249.357	0	-24.6616	-3.30787	-1078.79	-477900	341300	15915.9	315.277	442.85	0
562	8	-33.3558	49.7744	-619.479	15310.4	-2094.46	-2731.33	296.619	585.285	0	9.22377	-53.2343	-455.939	-22486.2	18544.2	928.791	340.672	249.319	0	-24.132	-3.45992	-1075.42	-476412	340233	15661.8	315.296	442.847	0
562	9	-33.1161	49.6906	-617.422	15245.8	-2124.46	-2674.07	296.559	585.307	0	9.42956	-53.4112	-454.436	-22399	18560.4	899.152	340.843	249.29	0	-23.6865	-3.72068	-1071.86	-474847	339130	15423.8	315.334	442.846	0
563	0	-32.9132	49.5919	-615.339	15179.3	-2138.98	-2615.87	296.524	585.332	0	9.62663	-53.6368	-452.886	-22312	18576.2	877.756	341.018	249.266	0	-23.2866	-4.04486	-1068.23	-473261	338023	15200.2	315.387	442.853	0
563	1	-32.7146	49.5112	-613.345	15111.6	-2141.35	-2556.7	296.509	585.362	0	9.84444	-53.8731	-451.342	-22226.1	18592.8	861.649	341.195	249.244	0	-22.8702	-4.36185	-1064.69	-471733	336955	14983.4	315.452	442.875	0
563	2	-32.4882	49.4727	-611.534	15042.9	-2136.44	-2497.38	296.506	585.401	0	10.107	-54.0825	-449.852	-22141.7	18612.3	846.474	341.374	249.22	0	-22.3813	-4.60978	-1061.39	-470326	335966	14762.6	315.523	442.916	0
563	3	-32.2145	49.4818	-609.946	14973.1	-2129.05	-2438.81	296.509	585.452	0	10.4209	-54.2408	-448.431	-22058.1	18636.2	828.091	341.559	249.19	0	-21.7936	-4.75902	-1058.38	-469067	335066	14528.3	315.597	442.979	0
563	4	-31.89	49.5278	-608.561	14902.2	-2122.45	-2381.71	296.512	585.512	0	10.7781	-54.3393	-447.068	-21973.9	18664.1	803.274	341.748	249.151	0	-21.1118	-4.81153	-1055.63	-467938	334244	14275.4	315.67	443.061	0
563	5	-31.5236	49.5934	-607.311	14830.5	-2117.81	-2326.54	296.513	585.58	0	11.1635	-54.3844	-445.746	-21888.3	18694.7	770.32	341.94	249.105	0	-20.3601	-4.791	-1053.06	-466897	333471	14003.2	315.742	443.154	0
563	6	-31.1333	49.6582	-606.1	14758.4	-2114.63	-2273.64	296.511	585.65	0	11.5598	-54.3946	-444.443	-21802.3	18725.9	729.987	342.134	249.055	0	-19.5735	-4.73632	-1050.54	-465881	332714	13714.8	315.812	443.251	0
563	7	-30.7401	49.7014	-604.823	14686.5	-2111.9	-2222.91	296.508	585.718	0	11.9493	-54.3969	-443.129	-21717.6	18755.8	685.901	342.326	249.01	0	-18.7909	-4.69549	-1047.95	-464824	331932	13416	315.882	443.34	0
563	8	-30.3598	49.7098	-603.401	14616	-2109.65	-2173.82	296.504	585.777	0	12.3158	-54.4237	-441.799	-21636.7	18784.5	643.661	342.518	248.974	0	-18.044	-4.71391	-1045.2	-463681	331101	13112	315.954	443.413	0
563	9	-29.9962	49.6845	-601.814	14547.9	-2108.63	-2125.74	296.496	585.827	0	12.6507	-54.496	-440.484	-21561.9	18814.8	608.367	342.714	248.95	0	-17.3455	-4.8115	-1042.3	-462448	330228	12806.7	316.028	443.46	0
564	0	-29.6413	49.6398	-600.113	14483.1	-2108.47	-2078.09	296.487	585.866	0	12.959	-54.6036	-439.247	-21494.4	18849.1	582.221	342.912	248.935	0	-16.6823	-4.96386	-1039.36	-461168	329349	12504.3	316.107	443.474	0
564	1	-29.2809	49.5943	-598.388	14422.6	-2106.99	-2030.55	296.479	585.898	0	13.2552	-54.7112	-438.141	-21433.9	18889	564.58	343.112	248.92	0	-16.0256	-5.11687	-1036.53	-459902	328510	12209.2	316.191	443.457	0
564	2	-28.9037	49.5608	-596.722	14366.9	-2101.21	-1983.26	296.479	585.924	0	13.552	-54.7835	-437.188	-21379.4	18936.1	553.472	343.313	248.902	0	-15.3516	-5.22269	-1033.91	-458701	327745	11924.2	316.283	443.414	0
564	3	-28.5053	49.5435	-595.158	14315.7	-2088.64	-1936.48	296.491	585.946	0	13.8547	-54.7997	-436.377	-21330	18990.6	546.667	343.519	248.88	0	-14.6506	-5.25624	-1031.53	-457588	327066	11650.6	316.385	443.355	0
564	4	-28.0878	49.5407	-593.698	14268.5	-2068.04	-1890.29	296.517	585.967	0	14.1649	-54.7514	-435.674	-21285.2	19050	542.355	343.725	248.856	0	-13.9229	-5.21067	-1029.37	-456557	326462	11389.5	316.497	443.287	0
564	5	-27.6603	49.544	-592.302	14224.9	-2039.1	-1844.93	296.557	585.984	0	14.4791	-54.6408	-435.035	-21244	19109.9	539.483	343.927	248.833	0	-13.1812	-5.09677	-1027.34	-455575	325905	11142.5	316.617	443.214	0
564	6	-27.2392	49.5383	-590.903	14182.9	-2001.03	-1801	296.614	585.998	0	14.7829	-54.4819	-434.403	-21204.9	19167	538.064	344.123	248.814	0	-12.4563	-4.94355	-1025.31	-454591	325356	10913.3	316.742	443.139	0
564	7	-26.8429	49.5096	-589.438	14139.4	-1951.38	-1758.93	296.689	586.012	0	15.0534	-54.2939	-433.725	-21165.8	19220	539.301	344.314	248.8	0	-11.7896	-4.78431	-1023.16	-453558	324783	10708.6	316.878	443.066	0
564	8	-26.481	49.4528	-587.874	14092.2	-1887.07	-1718.59	296.79	586.029	0	15.2712	-54.0908	-432.965	-21124.5	19268.1	544.581	344.503	248.79	0	-11.2097	-4.63797	-1020.84	-452451	324171	10533.7	317.026	442.997	0
564	9	-26.1459	49.3748	-586.229	14040.8	-1807.41	-1679.31	296.917	586.049	0	15.4324	-53.8751	-432.118	-21080.2	19311	554.428	344.689	248.783	0	-10.7135	-4.50029	-1018.35	-451279	323522	10387.5	317.188	442.936	0
565	0	-25.8129	49.2939	-584.576	13986.8	-1716.27	-1640.32	297.064	586.074	0	15.5502	-53.6385	-431.222	-21033.3	19350.2	568.751	344.873	248.776	0	-10.2627	-4.34459	-1015.8	-450091	322866	10260.9	317.36	442.886	0
565	1	-25.4504	49.2348	-583.016	13932.9	-1620.01	-1601.13	297.221	586.102	0	15.6473	-53.3705	-430.336	-20986.3	19389.4	587.21	345.056	248.767	0	-9.80309	-4.13577	-1013.35	-448959	322246	10140.6	317.535	442.848	0
565	2	-25.0368	49.2155	-581.624	13882.4	-1524.42	-1561.59	297.379	586.132	0	15.7423	-53.0687	-429.507	-20941.9	19431.3	608.862	345.241	248.758	0	-9.29453	-3.8532	-1011.13	-447937	321692	10015.3	317.71	442.823	0
565	3	-24.568	49.2383	-580.424	13838	-1433.28	-1521.48	297.531	586.159	0	15.8385	-52.7392	-428.74	-20901.6	19474.5	631.916	345.423	248.751	0	-8.72952	-3.50084	-1009.16	-447039	321210	9878.97	317.877	442.812	0
565	4	-24.0533	49.292	-579.396	13800.8	-1347.4	-1480.73	297.674	586.181	0	15.9266	-52.3901	-428.004	-20865.6	19513.9	654.189	345.593	248.751	0	-8.12666	-3.09816	-1007.4	-446246	320777	9731.2	318.033	442.82	0
565	5	-23.5077	49.3581	-578.488	13771	-1264.46	-1439.68	297.814	586.195	0	15.9942	-52.0265	-427.255	-20833.3	19544.8	674.101	345.745	248.761	0	-7.51356	-2.6684	-1005.74	-445519	320364	9574.79	318.176	442.848	0
565	6	-22.9483	49.4146	-577.63	13748.5	-1180.31	-1399.01	297.957	586.198	0	16.0308	-51.6509	-426.447	-20802.6	19565.2	691.742	345.879	248.781	0	-6.91742	-2.2363	-1004.08	-444805	319940	9414.12	318.31	442.892	0
565	7	-22.3921	49.4379	-576.736	13731.6	-1090.44	-1359.27	298.109	586.191	0	16.0275	-51.2687	-425.537	-20770.7	19576.1	709.166	346.003	248.811	0	-6.36461	-1.83086	-1002.27	-444043	319473	9254.33	318.444	442.949	0
565	8	-21.8529	49.4107	-575.733	13718	-991.146	-1320.53	298.278	586.173	0	15.9766	-50.8906	-424.502	-20735.4	19580.9	729.28	346.127	248.846	0	-5.87631	-1.47985	-1000.24	-443186	318942	9099.75	318.585	443.011	0
565	9	-21.333	49.3329	-574.605	13706.2	-880.419	-1282.57	298.468	586.147	0	15.8797	-50.5254	-423.376	-20697.3	19584.2	754.042	346.257	248.886	0	-5.45331	-1.19255	-997.981	-442233	318360	8950.91	318.742	443.07	0
566	0	-20.8182	49.2249	-573.41	13695.8	-758.201	-1245.15	298.678	586.115	0	15.7572	-50.1694	-422.245	-20658.9	19591.3	783.541	346.398	248.926	0	-5.06098	-0.944553	-995.655	-441238	317773	8802.69	318.915	443.118	0
566	1	-20.2823	49.1198	-572.258	13687.2	-626.016	-1208.25	298.906	586.082	0	15.6461	-49.805	-421.219	-20622.7	19608.3	816.396	346.551	248.96	0	-4.63622	-0.685242	-993.477	-440289	317248	8645.55	319.107	443.147	0
566	2	-19.7015	49.0468	-571.249	13681.2	-485.782	-1172.03	299.15	586.05	0	15.583	-49.4134	-420.388	-20590.3	19640.4	850.398	346.72	248.979	0	-4.11843	-0.366615	-991.636	-439466	316843	8469.67	319.316	443.155	0
566	3	-19.0656	49.0201	-570.435	13678.2	-339.11	-1136.6	299.406	586.022	0	15.5913	-48.9862	-419.789	-20562.7	19689.6	882.869	346.904	248.983	0	-3.47431	0.0339012	-990.225	-438806	316585	8268.2	319.542	443.14	0
566	4	-18.3775	49.0392	-569.818	13678.6	-187.827	-1101.83	299.67	585.995	0	15.6773	-48.5306	-419.414	-20540.5	19753.3	911.51	347.097	248.974	0	-2.70025	0.508533	-989.232	-438309	316465	8037.08	319.778	443.105	0
566	5	-17.6491	49.0897	-569.354	13682.9	-33.9608	-1067.35	299.94	585.968	0	15.8333	-48.0667	-419.212	-20524.2	19826.2	935.393	347.294	248.959	0	-1.81586	1.02303	-988.566	-437941	316449	7774.26	320.021	443.056	0
566	6	-16.8983	49.1468	-568.972	13691.1	122.18	-1032.62	300.215	585.937	0	16.0398	-47.6202	-419.11	-20513	19904	954.843	347.491	248.944	0	-0.858456	1.52661	-988.082	-437644	316492	7480.2	320.268	442.997	0
566	7	-16.1449	49.1813	-568.586	13702.3	283.448	-997.262	300.499	585.901	0	16.2672	-47.2161	-419.035	-20505.2	19983.5	970.81	347.689	248.934	0	0.122252	1.9652	-987.621	-437353	316548	7158.08	320.521	442.93	0
566	8	-15.4064	49.1696	-568.125	13714.1	453.627	-961.716	300.798	585.861	0	16.4782	-46.874	-418.926	-20499.1	20062	984.495	347.889	248.932	0	1.07177	2.29553	-987.051	-437016	316580	6813.72	320.785	442.861	0
566	9	-14.6926	49.1058	-567.567	13724.9	633.644	-927.189	301.116	585.818	0	16.6408	-46.6042	-418.751	-20493	20137.9	996.631	348.09	248.938	0	1.94823	2.5016	-986.319	-436614	316574	6454.23	321.06	442.792	0
567	0	-14.0005	49.0054	-566.957	13734.6	820.358	-894.883	301.447	585.775	0	16.7451	-46.4009	-418.523	-20485.6	20211.5	1006.87	348.293	248.948	0	2.74456	2.60455	-985.479	-436174	316544	6084.64	321.342	442.728	0
567	1	-13.317	48.8947	-566.38	13744.5	1008.17	-865.506	301.78	585.733	0	16.8052	-46.2451	-418.271	-20476	20284.2	1014.02	348.495	248.954	0	3.48818	2.64961	-984.652	-435751	316521	5705.72	321.624	442.672	0
567	2	-12.6302	48.794	-565.911	13755.9	1191.7	-839.479	302.106	585.692	0	16.8408	-46.119	-418.009	-20462.8	20356.6	1016.75	348.699	248.953	0	4.2106	2.67506	-983.919	-435386	316522	5316.06	321.901	442.632	0
567	3	-11.9394	48.7085	-565.568	13770.3	1367.71	-817.263	302.418	585.652	0	16.861	-46.0165	-417.701	-20443.7	20427.3	1014.15	348.904	248.944	0	4.92153	2.69197	-983.269	-435081	316540	4915.35	322.166	442.616	0
567	4	-11.2536	48.6295	-565.324	13789.1	1534.97	-799.406	302.715	585.609	0	16.8615	-45.9423	-417.287	-20416.5	20492.3	1005.96	349.108	248.927	0	5.60787	2.68713	-982.611	-434804	316541	4505.1	322.417	442.63	0
567	5	-10.5866	48.5405	-565.115	13813.2	1694.16	-786.315	302.998	585.557	0	16.8269	-45.9076	-416.706	-20379.8	20546	992.74	349.306	248.907	0	6.24035	2.6329	-981.821	-434502	316487	4088.73	322.652	442.675	0
567	6	-9.95306	48.4214	-564.865	13842.5	1849.15	-778.029	303.274	585.494	0	16.7347	-45.925	-415.92	-20333.8	20583.3	976.304	349.488	248.889	0	6.78159	2.49645	-980.785	-434123	316342	3671.65	322.872	442.75	0
567	7	-9.362	48.2555	-564.519	13875.4	2006.73	-774.132	303.555	585.421	0	16.5664	-46.0014	-414.925	-20280.3	20601.7	959.329	349.652	248.877	0	7.20436	2.25406	-979.444	-433639	316096	3258.96	323.083	442.85	0
567	8	-8.81032	48.0384	-564.078	13909.7	2173.45	-773.76	303.853	585.341	0	16.3209	-46.1322	-413.768	-20221.6	20604.1	944.351	349.796	248.872	0	7.51057	1.90617	-977.846	-433062	315771	2852.56	323.294	442.967	0
567	9	-8.28159	47.7826	-563.601	13944.3	2352.58	-775.767	304.174	585.259	0	16.0187	-46.2986	-412.544	-20161	20598.2	933.425	349.93	248.87	0	7.73707	1.48394	-976.145	-432451	315423	2450.88	323.512	443.092	0
568	0	-7.74952	47.5156	-563.188	13979.8	2543.27	-779.028	304.516	585.177	0	15.6973	-46.4698	-411.385	-20102.6	20594.2	928.04	350.061	248.866	0	7.94781	1.04573	-974.573	-431895	315128	2050.47	323.741	443.214	0
568	1	-7.1861	47.2714	-562.955	14018.1	2742.11	-782.773	304.871	585.099	0	15.3993	-46.6104	-410.421	-20050.3	20601.5	928.375	350.196	248.853	0	8.21321	0.661053	-973.376	-431487	314962	1647.58	323.982	443.322	0
568	2	-6.57324	47.0775	-562.979	14060.2	2945.27	-786.757	305.232	585.025	0	15.1566	-46.6936	-409.73	-20006.2	20626	932.835	350.341	248.828	0	8.58332	0.383896	-972.71	-431291	314972	1239.61	324.233	443.41	0
568	3	-5.90989	46.9454	-563.278	14105.4	3150.28	-791.234	305.593	584.958	0	14.9823	-46.7111	-409.322	-19970.1	20670.3	938.849	350.499	248.788	0	9.07236	0.234329	-972.6	-431317	315165	826.498	324.492	443.48	0
568	4	-5.2105	46.8707	-563.816	14150.5	3357.04	-796.681	305.954	584.902	0	14.8722	-46.6717	-409.148	-19941	20733.6	944.232	350.675	248.738	0	9.66171	0.199013	-972.964	-431538	315516	411.219	324.76	443.539	0
568	5	-4.49844	46.8356	-564.515	14192.5	3567.11	-803.21	306.319	584.859	0	14.8104	-46.5938	-409.135	-19918.6	20811.8	948.027	350.868	248.685	0	10.312	0.241737	-973.65	-431896	315979	-0.700951	325.039	443.596	0
568	6	-3.79941	46.815	-565.259	14230.1	3781.38	-810.266	306.69	584.826	0	14.7755	-46.4992	-409.203	-19902.4	20898.8	950.654	351.072	248.637	0	10.9761	0.315727	-974.462	-432306	316492	-402.352	325.327	443.651	0
568	7	-3.13646	46.785	-565.928	14264.1	3998.96	-817.09	307.066	584.795	0	14.7461	-46.4082	-409.272	-19891.1	20989.4	953.361	351.285	248.601	0	11.6097	0.376823	-975.2	-432679	316991	-786.67	325.624	443.701	0
568	8	-2.5261	46.7306	-566.437	14295.9	4218.26	-823.174	307.447	584.762	0	14.7049	-46.3339	-409.277	-19882.2	21079.1	957.185	351.503	248.579	0	12.1788	0.396713	-975.714	-432949	317427	-1147.03	325.927	443.745	0
568	9	-1.97476	46.6506	-566.761	14326.9	4437.48	-827.904	307.83	584.721	0	14.6412	-46.2783	-409.192	-19874.5	21163.6	962.086	351.721	248.57	0	12.6664	0.37236	-975.953	-433092	317779	-1477.74	326.232	443.782	0
569	0	-1.4754	46.5584	-566.938	14358.1	4653.85	-830.305	308.209	584.674	0	14.5554	-46.2329	-409.04	-19867.9	21240.4	967.042	351.928	248.572	0	13.08	0.325436	-975.978	-433135	318060	-1776.71	326.532	443.811	0
569	1	-1.00924	46.4761	-567.049	14390.2	4863.52	-829.897	308.577	584.623	0	14.4557	-46.1875	-408.881	-19863.2	21310.7	971.323	352.12	248.58	0	13.4465	0.288563	-975.93	-433136	318308	-2047.51	326.82	443.832	0
569	2	-0.55619	46.4235	-567.175	14422.5	5062.71	-827.348	308.926	584.571	0	14.3473	-46.1367	-408.777	-19861.1	21377.5	975.561	352.296	248.587	0	13.7911	0.286728	-975.952	-433157	318564	-2295.95	327.092	443.844	0
569	3	-0.104785	46.4116	-567.362	14453.1	5248.81	-823.452	309.251	584.526	0	14.227	-46.0815	-408.759	-19861.8	21442.8	981.118	352.458	248.59	0	14.1222	0.330025	-976.121	-433235	318850	-2524.81	327.345	443.85	0
569	4	0.346629	46.4441	-567.626	14480.1	5420.45	-817.965	309.549	584.49	0	14.0872	-46.025	-408.826	-19865.3	21507.5	988.86	352.608	248.591	0	14.4338	0.419083	-976.452	-433382	319171	-2732.26	327.577	443.854	0
569	5	0.792202	46.5182	-567.966	14502.7	5577.46	-810.31	309.82	584.466	0	13.9207	-45.9709	-408.956	-19872.4	21572	999.02	352.749	248.593	0	14.7129	0.547348	-976.921	-433594	319520	-2914.47	327.791	443.864	0
569	6	1.22025	46.6231	-568.359	14520.2	5720.8	-801.035	310.065	584.453	0	13.7194	-45.9243	-409.117	-19883.4	21636.6	1011.75	352.886	248.601	0	14.9397	0.698788	-977.476	-433852	319883	-3067.88	327.988	443.884	0
569	7	1.61675	46.7438	-568.772	14531.5	5852.81	-791.769	310.29	584.451	0	13.4745	-45.8904	-409.269	-19897.8	21700.5	1027.2	353.023	248.618	0	15.0913	0.85342	-978.041	-434130	320241	-3189.66	328.172	443.919	0
569	8	1.97083	46.8694	-569.175	14536.8	5977.26	-783.791	310.502	584.46	0	13.1856	-45.8699	-409.38	-19913.7	21762.9	1045.46	353.161	248.643	0	15.1565	0.999489	-978.555	-434401	320579	-3277.82	328.348	443.971	0
569	9	2.2787	46.9998	-569.557	14538.1	6098.05	-777.218	310.707	584.475	0	12.8688	-45.8551	-409.449	-19929.7	21824.5	1066.72	353.302	248.674	0	15.1475	1.14475	-979.007	-434657	320898	-3330.84	328.521	444.033	0
570	0	2.54482	47.1481	-569.944	14538.2	6217.13	-771.689	310.908	584.492	0	12.5538	-45.8266	-409.518	-19946.3	21886.7	1091.13	353.445	248.707	0	15.0986	1.32155	-979.462	-434914	321218	-3347.2	328.693	444.098	0
570	1	2.77966	47.3345	-570.384	14539.1	6333.63	-767.303	311.104	584.51	0	12.2735	-45.7591	-409.642	-19965.2	21951.4	1118.33	353.587	248.738	0	15.0532	1.57534	-980.026	-435213	321570	-3326.66	328.861	444.16	0
570	2	2.99217	47.5741	-570.921	14541.5	6444.36	-764.61	311.288	584.53	0	12.0502	-45.6354	-409.866	-19988.2	22019.2	1147.32	353.723	248.768	0	15.0424	1.93868	-980.787	-435589	321978	-3270.95	329.021	444.217	0
570	3	3.18291	47.8678	-571.553	14545.3	6545.75	-763.93	311.453	584.551	0	11.8878	-45.4545	-410.207	-20017	22089.1	1177.22	353.849	248.797	0	15.0707	2.4133	-981.76	-436045	322439	-3181.86	329.167	444.264	0
570	4	3.34452	48.201	-572.24	14550	6636.66	-765.122	311.598	584.574	0	11.7724	-45.2298	-410.656	-20051.8	22159.3	1208.22	353.961	248.829	0	15.117	2.97117	-982.896	-436557	322939	-3060.19	329.297	444.299	0
570	5	3.46424	48.5491	-572.92	14555.6	6718.71	-768.048	311.727	584.594	0	11.6782	-44.984	-411.178	-20090.6	22228.8	1241.64	354.061	248.861	0	15.1425	3.56507	-984.098	-437081	323450	-2905.71	329.415	444.317	0
570	6	3.52367	48.8835	-573.523	14562.6	6793.93	-772.869	311.846	584.609	0	11.5743	-44.7439	-411.712	-20130.7	22296.3	1278.53	354.155	248.895	0	15.0979	4.13954	-985.235	-437561	323936	-2716.76	329.526	444.32	0
570	7	3.50168	49.1769	-573.978	14571.2	6863.31	-779.897	311.957	584.614	0	11.4311	-44.5339	-412.189	-20170.6	22359.4	1317.99	354.245	248.935	0	14.9328	4.64302	-986.168	-437941	324356	-2491.26	329.633	444.31	0
570	8	3.3831	49.4112	-574.238	14581.1	6927.6	-789.271	312.064	584.608	0	11.2292	-44.3694	-412.553	-20209.6	22415.4	1357.28	354.333	248.987	0	14.6123	5.0418	-986.791	-438182	324679	-2228.98	329.736	444.293	0
570	9	3.16739	49.5842	-574.305	14592.4	6987.44	-800.48	312.167	584.591	0	10.9671	-44.2525	-412.792	-20248.2	22464.5	1394.15	354.421	249.052	0	14.1345	5.33173	-987.098	-438285	324903	-1932.33	329.837	444.273	0
571	0	2.87214	49.7147	-574.256	14605.8	7042.48	-811.988	312.264	584.566	0	10.6645	-44.1695	-412.958	-20288	22509.8	1428.3	354.509	249.129	0	13.5366	5.54518	-987.214	-438304	325067	-1605.04	329.935	444.25	0
571	1	2.52793	49.8378	-574.215	14622.3	7091.77	-821.677	312.35	584.535	0	10.3533	-44.0957	-413.147	-20331.8	22557	1460.75	354.598	249.212	0	12.8812	5.74218	-987.362	-438335	325239	-1250.97	330.028	444.224	0
571	2	2.16456	49.9868	-574.301	14642.8	7135.58	-828.383	312.425	584.503	0	10.0597	-44.0077	-413.441	-20380.6	22611.7	1492.45	354.692	249.295	0	12.2242	5.97906	-987.742	-438463	325483	-874.53	330.116	444.195	0
571	3	1.79952	50.1752	-574.575	14667	7176.46	-832.924	312.49	584.473	0	9.79109	-43.8958	-413.864	-20432.4	22676.9	1523.67	354.793	249.37	0	11.5906	6.27938	-988.438	-438727	325829	-481.373	330.203	444.164	0
571	4	1.43759	50.3964	-575.037	14693.7	7218.71	-837.284	312.553	584.447	0	9.54006	-43.7639	-414.387	-20483.4	22752.5	1553.97	354.907	249.431	0	10.9777	6.63247	-989.423	-439121	326271	-78.5141	330.292	444.137	0
571	5	1.07543	50.6301	-575.647	14720.9	7266.75	-843.194	312.624	584.427	0	9.29347	-43.6218	-414.962	-20530.2	22836.4	1582.56	355.032	249.475	0	10.3689	7.0083	-990.609	-439610	326788	327.144	330.389	444.117	0
571	6	0.705445	50.8498	-576.342	14746.6	7323.26	-851.644	312.706	584.414	0	9.03593	-43.4801	-415.542	-20570	22924.9	1608.77	355.169	249.501	0	9.74137	7.36974	-991.884	-440147	327346	730.541	330.496	444.105	0
571	7	0.321976	51.0311	-577.051	14769.2	7388.29	-863.038	312.804	584.406	0	8.75392	-43.3487	-416.092	-20601.6	23014.2	1632.58	355.31	249.512	0	9.0759	7.68238	-993.143	-440683	327910	1127.06	330.612	444.097	0
571	8	-0.0720049	51.1594	-577.726	14789	7459.92	-877.084	312.913	584.401	0	8.44474	-43.2348	-416.608	-20626.6	23101.6	1654.5	355.452	249.511	0	8.37274	7.92459	-994.333	-441191	328460	1509.76	330.736	444.088	0
571	9	-0.462816	51.236	-578.361	14807.1	7535.46	-892.57	313.029	584.398	0	8.11948	-43.1384	-417.123	-20649	23186.5	1674.95	355.587	249.503	0	7.65667	8.09755	-995.484	-441678	329000	1870.07	330.861	444.072	0
572	0	-0.827624	51.2801	-578.997	14824.8	7611.68	-907.866	313.146	584.396	0	7.79834	-43.0481	-417.704	-20673.8	23269.7	1693.33	355.709	249.494	0	6.97071	8.23205	-996.701	-442183	329557	2200.26	330.984	444.043	0
572	1	-1.13994	51.3228	-579.694	14843.2	7684.35	-921.854	313.256	584.395	0	7.50319	-42.945	-418.424	-20704.8	23354.6	1707.94	355.816	249.483	0	6.36324	8.37782	-998.118	-442757	330169	2494.16	331.098	443.995	0
572	2	-1.38118	51.3903	-580.495	14863.3	7748.64	-934.224	313.348	584.396	0	7.24742	-42.8188	-419.328	-20744.1	23444.8	1717.36	355.91	249.47	0	5.86623	8.57149	-999.823	-443437	330859	2747.63	331.199	443.927	0
572	3	-1.54956	51.4915	-581.406	14884.4	7801.01	-945.092	313.417	584.399	0	7.02911	-42.6775	-420.403	-20791.8	23540.6	1721.52	355.995	249.457	0	5.47955	8.81402	-1001.81	-444223	331621	2960.04	331.285	443.843	0
572	4	-1.65825	51.6182	-582.391	14905.1	7840.32	-954.582	313.462	584.407	0	6.83325	-42.5417	-421.598	-20847.8	23639.6	1721.43	356.071	249.449	0	5.17501	9.07648	-1003.99	-445085	332428	3134.68	331.355	443.751	0
572	5	-1.72883	51.7515	-583.387	14924	7868.15	-962.673	313.487	584.418	0	6.63644	-42.4354	-422.847	-20911	23737.2	1718.3	356.137	249.453	0	4.90761	9.31609	-1006.23	-445976	333240	3277.75	331.41	443.657	0
572	6	-1.78496	51.8706	-584.323	14940.6	7889.13	-969.278	313.501	584.431	0	6.4114	-42.3794	-424.09	-20978.9	23829.1	1712.73	356.189	249.468	0	4.62644	9.4912	-1008.41	-446838	334020	3397.35	331.454	443.562	0
572	7	-1.84456	51.9634	-585.148	14955.4	7909.9	-974.226	313.518	584.442	0	6.13776	-42.3846	-425.283	-21048.2	23913	1704.58	356.228	249.492	0	4.2932	9.5788	-1010.43	-447630	334746	3501.63	331.494	443.464	0
572	8	-1.9141	52.0302	-585.854	14969.4	7937.48	-977.16	313.549	584.449	0	5.81327	-42.4487	-426.407	-21115.9	23987.8	1693.26	356.256	249.52	0	3.89917	9.58155	-1012.26	-448339	335417	3595.51	331.539	443.363	0
572	9	-1.98919	52.0784	-586.484	14982.9	7977.69	-977.644	313.603	584.453	0	5.4521	-42.5592	-427.466	-21180.2	24052.6	1678.16	356.268	249.548	0	3.46291	9.51918	-1013.95	-448989	336049	3679.25	331.59	443.262	0
573	0	-2.05748	52.1207	-587.13	14996	8033.48	-975.22	313.683	584.459	0	5.07456	-42.7005	-428.495	-21241.7	24107.6	1659.24	356.261	249.573	0	3.01708	9.4202	-1015.63	-449642	336684	3750.23	331.647	443.169	0
573	1	-2.10228	52.1752	-587.906	15010.1	8104.84	-969.211	313.786	584.469	0	4.69927	-42.8606	-429.547	-21302.5	24155.3	1637.08	356.234	249.593	0	2.59699	9.31459	-1017.45	-450377	337371	3804.78	331.707	443.091	0
573	2	-2.10877	52.2573	-588.898	15027.1	8189.95	-958.69	313.907	584.483	0	4.33785	-43.0365	-430.66	-21364.4	24199.5	1612.13	356.192	249.608	0	2.22908	9.22076	-1019.56	-451254	338150	3838.45	331.768	443.032	0
573	3	-2.06863	52.3737	-590.128	15048.7	8286.17	-942.901	314.041	584.499	0	3.99192	-43.2356	-431.832	-21427.3	24243.6	1584.21	356.141	249.619	0	1.9233	9.13814	-1021.96	-452285	339026	3846.23	331.831	442.995	0
573	4	-1.97953	52.5231	-591.565	15074.9	8391.01	-921.656	314.184	584.517	0	3.65359	-43.4714	-433.025	-21488.8	24289.5	1553.16	356.093	249.625	0	1.67406	9.05171	-1024.59	-453439	339977	3823.82	331.896	442.981	0
573	5	-1.84438	52.6968	-593.143	15104.3	8502.99	-895.531	314.336	584.535	0	3.30677	-43.7601	-434.184	-21545.5	24336.2	1520	356.05	249.623	0	1.46239	8.93674	-1027.33	-454666	340967	3769.21	331.966	442.99	0
573	6	-1.67114	52.8784	-594.774	15134.8	8621.35	-865.939	314.495	584.554	0	2.92798	-44.1167	-435.241	-21593.6	24378.9	1486.91	356.012	249.613	0	1.25684	8.76167	-1030.02	-455899	341945	3683.27	332.039	443.022	0
573	7	-1.46989	53.0463	-596.365	15164.3	8745.75	-834.716	314.665	584.572	0	2.49049	-44.5494	-436.129	-21630.7	24410.1	1456.15	355.97	249.597	0	1.0206	8.49694	-1032.49	-457067	342855	3569.05	332.112	443.078	0
573	8	-1.24759	53.1817	-597.842	15191.4	8876.2	-803.32	314.847	584.59	0	1.97289	-45.0541	-436.801	-21656.7	24422.6	1429.32	355.913	249.58	0	0.725298	8.12757	-1034.64	-458119	343657	3430.72	332.184	443.157	0
573	9	-1.00369	53.2752	-599.185	15214.9	9012.63	-772.468	315.041	584.607	0	1.36978	-45.611	-437.26	-21673	24413.7	1406.86	355.833	249.565	0	0.366087	7.66418	-1036.45	-459045	344342	3271.94	332.251	443.258	0
574	0	-0.72842	53.3318	-600.451	15234.7	9153.76	-742.483	315.245	584.628	0	0.698295	-46.1842	-437.57	-21681.8	24385.6	1388.13	355.73	249.551	0	-0.0301249	7.14762	-1038.02	-459893	344947	3094.61	332.311	443.379	0
574	1	-0.407423	53.3686	-601.739	15252	9296.16	-713.834	315.449	584.653	0	-0.00976881	-46.7307	-437.832	-21685.6	24345.5	1372.16	355.605	249.529	0	-0.417192	6.63791	-1039.57	-460742	345533	2900.18	332.361	443.511	0
574	2	-0.0312407	53.4054	-603.14	15267.2	9434.4	-687.113	315.642	584.687	0	-0.726183	-47.2167	-438.145	-21686.1	24301.3	1357.59	355.464	249.495	0	-0.757424	6.1887	-1041.28	-461666	346157	2691.38	332.398	443.647	0
574	3	0.40026	53.4561	-604.699	15280.4	9562.83	-662.266	315.814	584.731	0	-1.43618	-47.6293	-438.571	-21686.2	24258.3	1341.99	355.312	249.447	0	-1.03592	5.82675	-1043.27	-462707	346852	2470.83	332.418	443.784	0
574	4	0.879709	53.5269	-606.416	15293.6	9677.26	-638.134	315.958	584.78	0	-2.13626	-47.9773	-439.138	-21689.8	24218.1	1322.65	355.149	249.392	0	-1.25655	5.54966	-1045.55	-463871	347622	2240.04	332.419	443.916	0
574	5	1.39303	53.6179	-608.262	15309.6	9775.75	-613.168	316.072	584.831	0	-2.83116	-48.282	-439.844	-21701.1	24179.7	1298.58	354.973	249.338	0	-1.43813	5.33589	-1048.11	-465144	348456	2002.66	332.397	444.039	0
574	6	1.91941	53.7232	-610.193	15330.1	9858.98	-586.631	316.157	584.877	0	-3.53297	-48.5672	-440.655	-21722.4	24140.4	1271.67	354.783	249.296	0	-1.61356	5.15595	-1050.85	-466494	349331	1767.58	332.354	444.156	0
574	7	2.43494	53.8329	-612.152	15354.4	9929.34	-559.082	316.22	584.917	0	-4.2581	-48.8525	-441.521	-21753.1	24096.7	1245.88	354.577	249.269	0	-1.82316	4.98034	-1053.67	-467877	350216	1547.21	332.293	444.27	0
574	8	2.9207	53.9352	-614.077	15380	9989.21	-531.842	316.267	584.954	0	-5.021	-49.1487	-442.4	-21791.4	24046.4	1225.56	354.354	249.257	0	-2.1003	4.7865	-1056.48	-469249	351079	1352.25	332.216	444.381	0
574	9	3.37288	54.0217	-615.933	15403.9	10039.9	-506.407	316.3	584.991	0	-5.82601	-49.4521	-443.275	-21834.8	23990.5	1214.33	354.121	249.258	0	-2.45313	4.56957	-1059.21	-470586	351911	1186.54	332.128	444.488	0
575	0	3.80901	54.0946	-617.747	15424.5	10081.6	-484.224	316.32	585.031	0	-6.66252	-49.7441	-444.166	-21881.5	23933.4	1214.3	353.884	249.264	0	-2.85351	4.35053	-1061.91	-471907	352726	1044.24	332.032	444.59	0
575	1	4.26137	54.1692	-619.588	15441.6	10112.2	-466.038	316.321	585.078	0	-7.50993	-50.0008	-445.109	-21931.7	23880.2	1225.31	353.65	249.273	0	-3.24856	4.1684	-1064.7	-473260	353557	912.342	331.927	444.69	0
575	2	4.75905	54.2655	-621.517	15455.5	10127.6	-451.598	316.295	585.133	0	-8.34925	-50.2071	-446.129	-21986.2	23833.7	1244.94	353.423	249.282	0	-3.5902	4.05841	-1067.65	-474687	354428	777.694	331.81	444.793	0
575	3	5.31437	54.3965	-623.551	15465.9	10121.6	-440.443	316.232	585.197	0	-9.17071	-50.3617	-447.216	-22045.1	23793.3	1269.78	353.203	249.294	0	-3.85635	4.03482	-1070.77	-476195	355330	632.156	331.674	444.904	0
575	4	5.92223	54.5626	-625.651	15471.3	10088.4	-432.261	316.125	585.272	0	-9.97412	-50.4743	-448.326	-22107.7	23756.2	1296.94	352.989	249.312	0	-4.05189	4.08835	-1073.98	-477752	356232	473.452	331.513	445.027	0
575	5	6.56627	54.7531	-627.732	15468.9	10023.8	-426.601	315.968	585.357	0	-10.7664	-50.5637	-449.396	-22172.2	23718.1	1324.7	352.778	249.338	0	-4.20008	4.18933	-1077.13	-479298	357082	302.741	331.326	445.165	0
575	6	7.22533	54.9501	-629.694	15455.5	9924.98	-423.273	315.762	585.456	0	-11.5576	-50.6561	-450.37	-22236.2	23675.5	1352.31	352.569	249.373	0	-4.33224	4.29397	-1080.06	-480762	357828	121.292	331.11	445.314	0
575	7	7.87791	55.1363	-631.449	15428.3	9790.65	-422.85	315.505	585.567	0	-12.3546	-50.7764	-451.221	-22297.3	23626.1	1379.8	352.36	249.416	0	-4.47667	4.35989	-1082.67	-482088	358433	-69.6936	330.865	445.47	0
575	8	8.50526	55.3045	-632.958	15386.2	9621.95	-426.365	315.202	585.692	0	-13.1534	-50.9401	-451.958	-22354.2	23569.4	1407.69	352.15	249.461	0	-4.64819	4.36441	-1084.92	-483254	358889	-266.873	330.594	445.623	0
575	9	9.09509	55.4632	-634.252	15330.1	9420.33	-434.953	314.853	585.83	0	-13.9351	-51.1477	-452.639	-22407	23508.7	1436.63	351.937	249.503	0	-4.84002	4.31549	-1086.89	-484291	359229	-464.662	330.297	445.765	0
576	0	9.64364	55.6345	-635.444	15262.7	9185.69	-449.916	314.456	585.981	0	-14.6665	-51.3816	-453.353	-22456.7	23450.6	1467.17	351.727	249.535	0	-5.02282	4.25296	-1088.8	-485281	359516	-656.188	329.975	445.891	0
576	1	10.1503	55.8445	-636.679	15186.8	8916.59	-472.633	314.005	586.147	0	-15.3095	-51.6109	-454.19	-22504.8	23402.7	1499.99	351.526	249.549	0	-5.15911	4.23368	-1090.87	-486327	359828	-832.359	329.627	446.002	0
576	2	10.6074	56.1097	-638.069	15104.9	8611.79	-504.392	313.497	586.327	0	-15.8379	-51.8079	-455.2	-22552.7	23371.3	1535.71	351.343	249.545	0	-5.2305	4.30174	-1093.27	-487504	360215	-981.099	329.255	446.102	0
576	3	10.9941	56.4282	-639.639	15019.2	8271.01	-546.429	312.931	586.519	0	-16.2478	-51.9608	-456.384	-22601.5	23358.9	1574.47	351.183	249.523	0	-5.25367	4.46746	-1096.02	-488825	360689	-1088.57	328.859	446.194	0
576	4	11.28	56.7827	-641.347	14931.7	7894.86	-599.737	312.31	586.718	0	-16.5511	-52.0716	-457.704	-22651.1	23364.1	1615.59	351.046	249.489	0	-5.27115	4.7111	-1099.05	-490256	361227	-1141.38	328.442	446.278	0
576	5	11.4325	57.1469	-643.118	14843.7	7485.19	-664.621	311.639	586.919	0	-16.7665	-52.1518	-459.11	-22700.3	23383	1657.81	350.931	249.444	0	-5.334	4.99512	-1102.23	-491741	361793	-1128.79	328.005	446.351	0
576	6	11.4219	57.4913	-644.861	14754.6	7044.53	-740.49	310.924	587.12	0	-16.917	-52.2215	-460.547	-22748.4	23411.2	1699.95	350.833	249.394	0	-5.49508	5.26981	-1105.41	-493216	362342	-1043.58	327.552	446.413	0
576	7	11.2259	57.7876	-646.485	14663.7	6574.27	-825.977	310.169	587.318	0	-17.0321	-52.3065	-461.958	-22796.5	23444.8	1741.93	350.751	249.348	0	-5.80613	5.4811	-1108.44	-494617	362831	-881.128	327.082	446.464	0
576	8	10.8345	58.015	-647.916	14570.7	6074.09	-919.55	309.375	587.511	0	-17.1407	-52.4264	-463.291	-22846.3	23479.7	1784.46	350.68	249.313	0	-6.30625	5.58861	-1111.21	-495895	363219	-639.398	326.596	446.508	0
576	9	10.2539	58.1655	-649.13	14476.1	5543.56	-1020.22	308.54	587.699	0	-17.2609	-52.5816	-464.525	-22898.8	23512.5	1827.96	350.616	249.295	0	-7.00701	5.58393	-1113.65	-497029	363489	-319.79	326.091	446.545	0
577	0	9.50679	58.2475	-650.163	14381	4983.41	-1127.34	307.665	587.881	0	-17.3934	-52.7548	-465.68	-22954.1	23542	1871.94	350.554	249.292	0	-7.88656	5.49274	-1115.84	-498045	363657	71.9471	325.564	446.576	0
577	1	8.62581	58.2802	-651.099	14286.9	4395.82	-1239.97	306.751	588.057	0	-17.5258	-52.9253	-466.811	-23012.3	23569.3	1915.47	350.49	249.297	0	-8.89997	5.35497	-1117.91	-499001	363765	525.401	325.016	446.6	0
577	2	7.64332	58.2806	-652.011	14194.7	3783.91	-1356.99	305.803	588.229	0	-17.6446	-53.0808	-467.963	-23073	23596.5	1958.39	350.424	249.305	0	-10.0012	5.1998	-1119.97	-499948	363852	1027.82	324.447	446.615	0
577	3	6.58405	58.2551	-652.937	14103.9	3150.82	-1477.61	304.826	588.399	0	-17.7437	-53.2192	-469.147	-23134.3	23625.5	2001.73	350.359	249.311	0	-11.1597	5.03589	-1122.08	-500910	363937	1567.37	323.863	446.626	0
577	4	5.46567	58.2006	-653.887	14013.1	2499.36	-1601.47	303.822	588.57	0	-17.8271	-53.3449	-470.353	-23193.5	23657.2	2046.81	350.297	249.311	0	-12.3614	4.85562	-1124.24	-501889	364022	2133.38	323.266	446.632	0
577	5	4.30171	58.1096	-654.844	13921.5	1832.5	-1728.41	302.798	588.741	0	-17.9049	-53.4693	-471.563	-23249.6	23689.9	2093.99	350.237	249.303	0	-13.6032	4.64021	-1126.41	-502873	364098	2714.59	322.658	446.637	0
577	6	3.10357	57.9716	-655.781	13829	1154.5	-1858.02	301.761	588.912	0	-17.9896	-53.6085	-472.759	-23303	23719	2142.72	350.172	249.292	0	-14.8861	4.36308	-1128.54	-503843	364150	3298.38	322.04	446.641	0
577	7	1.88078	57.7751	-656.673	13735.6	471.368	-1989.35	300.718	589.083	0	-18.0923	-53.7796	-473.926	-23355.6	23739.6	2192.67	350.091	249.281	0	-16.2116	3.99555	-1130.6	-504784	364169	3873.18	321.414	446.645	0
577	8	0.641221	57.5128	-657.515	13641.9	-210.652	-2121.26	299.68	589.252	0	-18.2184	-53.9948	-475.055	-23409	23749	2244.54	349.992	249.276	0	-17.5772	3.51799	-1132.57	-505694	364153	4431.22	320.783	446.65	0
577	9	-0.60447	57.1877	-658.334	13549.8	-886.908	-2252.98	298.653	589.418	0	-18.361	-54.2537	-476.168	-23464.6	23747.3	2299.53	349.872	249.278	0	-18.9654	2.93406	-1134.5	-506591	364121	4967.68	320.15	446.656	0
578	0	-1.83639	56.8159	-659.199	13462.3	-1554.12	-2383.64	297.642	589.578	0	-18.4992	-54.5398	-477.31	-23522.6	23736.7	2358.74	349.73	249.282	0	-20.3356	2.2761	-1136.51	-507525	364111	5477.98	319.518	446.66	0
578	1	-3.02697	56.4224	-660.206	13382.3	-2209.27	-2511.83	296.654	589.73	0	-18.6083	-54.8298	-478.539	-23582.3	23719.6	2423.2	349.567	249.28	0	-21.6353	1.59262	-1138.75	-508557	364173	5957.27	318.89	446.661	0
578	2	-4.15394	56.0319	-661.444	13311.1	-2849.06	-2636.27	295.693	589.876	0	-18.6737	-55.1065	-479.879	-23641.4	23697.3	2493.71	349.382	249.265	0	-22.8277	0.925339	-1141.32	-509742	364341	6403.68	318.267	446.663	0
578	3	-5.21223	55.6617	-662.959	13249	-3469.89	-2756.11	294.766	590.015	0	-18.6992	-55.3656	-481.304	-23696.4	23667.4	2570.58	349.174	249.234	0	-23.9115	0.296108	-1144.26	-511099	364624	6822.61	317.651	446.675	0
578	4	-6.2154	55.3204	-664.75	13195.1	-4067.76	-2870.5	293.881	590.15	0	-18.7044	-55.613	-482.761	-23744.1	23624.7	2653.81	348.937	249.184	0	-24.9198	-0.292595	-1147.51	-512613	365006	7227.82	317.043	446.705	0
578	5	-7.19242	55.0062	-666.774	13148.6	-4637.46	-2978.5	293.045	590.28	0	-18.7197	-55.8617	-484.172	-23781.9	23562.8	2743.14	348.666	249.119	0	-25.9121	-0.855431	-1150.95	-514241	365453	7639.33	316.443	446.763	0
578	6	-8.18242	54.7091	-668.958	13108.8	-5173.08	-3079.3	292.267	590.404	0	-18.7817	-56.1294	-485.443	-23807.5	23474.7	2837.44	348.357	249.043	0	-26.9641	-1.42024	-1154.4	-515919	365916	8079.68	315.854	446.857	0
578	7	-9.22178	54.418	-671.223	13075.2	-5669.7	-3172.01	291.553	590.52	0	-18.9228	-56.4319	-486.479	-23819.1	23353.2	2934.39	348.004	248.962	0	-28.1446	-2.0139	-1157.7	-517582	366345	8568.06	315.275	446.994	0
578	8	-10.3277	54.1312	-673.516	13048.7	-6124.43	-3255.24	290.907	590.626	0	-19.1599	-56.7754	-487.228	-23816.7	23194	3031.07	347.604	248.882	0	-29.4876	-2.64421	-1160.74	-519186	366708	9114.45	314.706	447.177	0
578	9	-11.4895	53.861	-675.834	13031.1	-6536.27	-3327.39	290.329	590.719	0	-19.4926	-57.1532	-487.692	-23802.4	22997.3	3125.47	347.155	248.806	0	-30.9821	-3.29226	-1163.53	-520727	367006	9717.5	314.148	447.406	0
579	0	-12.6684	53.6303	-678.237	13025	-6905.41	-3387.23	289.819	590.796	0	-19.9074	-57.5472	-487.934	-23779.3	22767.7	3217.88	346.661	248.735	0	-32.5757	-3.91696	-1166.17	-522254	367277	10364.7	313.602	447.675	0
579	1	-13.8056	53.4639	-680.829	13031.8	-7233.13	-3434.59	289.376	590.859	0	-20.3828	-57.9338	-488.05	-23751.1	22513.7	3310.45	346.13	248.665	0	-34.1884	-4.46991	-1168.88	-523850	367585	11032.9	313.073	447.981	0
579	2	-14.8389	53.3748	-683.683	13051.5	-7522.6	-3470.68	288.997	590.91	0	-20.8997	-58.2974	-488.133	-23721.3	22245.6	3405.74	345.573	248.596	0	-35.7387	-4.92255	-1171.82	-525579	367983	11690	312.564	448.315	0
579	3	-15.7217	53.3552	-686.799	13082.6	-7779.26	-3497.61	288.673	590.951	0	-21.4518	-58.6403	-488.238	-23692.2	21972.6	3505.46	345.004	248.526	0	-37.1735	-5.28517	-1175.04	-527458	368489	12302.9	312.079	448.671	0
579	4	-16.431	53.3822	-690.107	13122.3	-8009.99	-3517.62	288.393	590.985	0	-22.0476	-58.9775	-488.367	-23664.3	21700.7	3609.77	344.435	248.456	0	-38.4785	-5.59531	-1178.47	-529450	369080	12846	311.617	449.039	0
579	5	-16.9667	53.4284	-693.504	13166.1	-8221.53	-3532.56	288.145	591.015	0	-22.7072	-59.3248	-488.489	-23637	21431.4	3717.21	343.873	248.388	0	-39.6739	-5.8964	-1181.99	-531489	369712	13306.8	311.176	449.416	0
579	6	-17.3484	53.4681	-696.872	13208.9	-8419.45	-3544.07	287.918	591.045	0	-23.4584	-59.7001	-488.558	-23609.5	21162.4	3825.79	343.316	248.325	0	-40.8067	-6.23208	-1185.43	-533504	370331	13686.3	310.75	449.798	0
579	7	-17.6128	53.4805	-700.105	13245.7	-8608.02	-3553.82	287.705	591.081	0	-24.3309	-60.1266	-488.541	-23581.7	20889.2	3933.76	342.758	248.27	0	-41.9438	-6.64609	-1188.65	-535427	370888	13996.1	310.332	450.183	0
579	8	-17.8064	53.4554	-703.119	13273.5	-8791.12	-3562.82	287.497	591.122	0	-25.3501	-60.6284	-488.436	-23554.8	20608.8	4039.34	342.193	248.225	0	-43.1565	-7.17297	-1191.56	-537215	371356	14256.6	309.918	450.563	0
579	9	-17.9733	53.3967	-705.888	13292.4	-8973.28	-3570.67	287.288	591.169	0	-26.5267	-61.2183	-488.28	-23530.6	20322	4140.63	341.62	248.191	0	-44.4999	-7.82157	-1194.17	-538861	371735	14492.5	309.503	450.93	0
580	0	-18.1469	53.3247	-708.454	13305.3	-9158.68	-3575.73	287.072	591.219	0	-27.85	-61.8919	-488.123	-23510.5	20032.6	4236.18	341.04	248.165	0	-45.997	-8.56721	-1196.58	-540398	372055	14729.9	309.087	451.276	0
580	1	-18.3493	53.2704	-710.906	13315.1	-9348.98	-3576.13	286.849	591.27	0	-29.2931	-62.6365	-488.029	-23495.8	19745.2	4325.59	340.459	248.144	0	-47.6425	-9.36606	-1198.93	-541889	372363	14991.4	308.671	451.6	0
580	2	-18.5978	53.2618	-713.322	13323.2	-9543.95	-3570.57	286.62	591.322	0	-30.8283	-63.4433	-488.046	-23487.8	19464.8	4409.03	339.883	248.126	0	-49.426	-10.1815	-1201.37	-543389	372704	15294.3	308.258	451.902	0
580	3	-18.9128	53.3114	-715.724	13328.6	-9743.72	-3558.72	286.386	591.378	0	-32.4371	-64.3104	-488.199	-23487.2	19194.7	4486.47	339.317	248.11	0	-51.3499	-10.999	-1203.92	-544918	373093	15652.3	307.85	452.18	0
580	4	-19.3191	53.4147	-718.084	13329.5	-9948.46	-3541.37	286.146	591.437	0	-34.109	-65.2398	-488.485	-23493.3	18935.8	4557.98	338.764	248.094	0	-53.4282	-11.8251	-1206.57	-546460	373523	16075.6	307.449	452.433	0
580	5	-19.8413	53.5564	-720.345	13324.2	-10156.9	-3520.01	285.9	591.503	0	-35.8342	-66.232	-488.876	-23504.5	18685.9	4623.67	338.222	248.079	0	-55.6755	-12.6756	-1209.22	-547975	373968	16571	307.053	452.66	0
580	6	-20.4977	53.7171	-722.443	13311.9	-10366.7	-3496.05	285.65	591.574	0	-37.5998	-67.2768	-489.329	-23517.9	18442.9	4683.59	337.69	248.061	0	-58.0974	-13.5597	-1211.77	-549413	374397	17143.2	306.665	452.859	0
580	7	-21.2957	53.8809	-724.328	13292.4	-10576	-3470.32	285.399	591.649	0	-39.387	-68.3454	-489.808	-23530.3	18206.7	4738.43	337.171	248.04	0	-60.6827	-14.4646	-1214.14	-550734	374784	17796.5	306.285	453.03	0
580	8	-22.2284	54.0382	-725.99	13266	-10784.1	-3442.96	285.146	591.727	0	-41.1701	-69.3906	-490.295	-23539.5	17980.1	4790.11	336.672	248.011	0	-63.3985	-15.3523	-1216.29	-551923	375125	18534.8	305.916	453.172	0
580	9	-23.2761	54.1892	-727.475	13233.8	-10992.3	-3413.88	284.89	591.809	0	-42.915	-70.3527	-490.806	-23545.7	17765.8	4841.62	336.197	247.974	0	-66.1912	-16.1635	-1218.28	-553009	375435	19360.2	305.56	453.288	0
581	0	-24.41	54.3455	-728.874	13197.8	-11203.8	-3383.29	284.629	591.893	0	-44.581	-71.1688	-491.396	-23551.5	17566.7	4896.85	335.749	247.928	0	-68.991	-16.8233	-1220.27	-554053	375755	20272.9	305.214	453.38	0
581	1	-25.6001	54.5257	-730.29	13161.5	-11422.7	-3351.77	284.359	591.978	0	-46.1278	-71.7834	-492.135	-23560.3	17387.4	4959.55	335.33	247.874	0	-71.7279	-17.2577	-1222.43	-555131	376135	21272.1	304.879	453.445	0
581	2	-26.8279	54.7436	-731.78	13128.6	-11652.8	-3319.75	284.076	592.059	0	-47.5273	-72.1616	-493.073	-23574.7	17231.9	5032.2	334.948	247.812	0	-74.3552	-17.418	-1224.85	-556282	376604	22357.6	304.555	453.48	0
581	3	-28.0899	55.0011	-733.335	13101	-11896.2	-3287.38	283.778	592.135	0	-48.7706	-72.2947	-494.206	-23595.8	17102.3	5115.73	334.606	247.745	0	-76.8605	-17.2936	-1227.54	-557500	377158	23529.2	304.241	453.484	0
581	4	-29.391	55.2916	-734.909	13077.8	-12152.8	-3254.74	283.464	592.205	0	-49.8646	-72.1987	-495.498	-23624.3	16997.6	5209.85	334.304	247.678	0	-79.2556	-16.9071	-1230.41	-558752	377771	24784.4	303.938	453.46	0
581	5	-30.7412	55.6041	-736.443	13056.1	-12421.2	-3221.94	283.134	592.271	0	-50.8223	-71.909	-496.897	-23660.1	16913.6	5313.21	334.038	247.616	0	-81.5634	-16.3049	-1233.34	-559996	378409	26116.4	303.642	453.414	0
581	6	-32.1548	55.9224	-737.864	13031.9	-12699.4	-3189.24	282.789	592.338	0	-51.6565	-71.4727	-498.328	-23702.7	16843.8	5423.15	333.801	247.565	0	-83.8113	-15.5503	-1236.19	-561180	379025	27514.6	303.353	453.355	0
581	7	-33.6479	56.2263	-739.088	13001.6	-12984.2	-3156.97	282.432	592.409	0	-52.3804	-70.9387	-499.703	-23750.1	16780.4	5535.48	333.581	247.528	0	-86.0283	-14.7124	-1238.79	-562239	379563	28966.1	303.064	453.291	0
581	8	-35.2311	56.4962	-740.042	12962.5	-13271.7	-3125.27	282.066	592.484	0	-53.0075	-70.3515	-500.941	-23799.4	16715.1	5644.79	333.367	247.509	0	-88.2386	-13.8553	-1240.98	-563116	379974	30455.4	302.775	453.23	0
581	9	-36.9014	56.7209	-740.693	12913.1	-13558.2	-3093.69	281.695	592.566	0	-53.5472	-69.7441	-501.994	-23848.1	16642	5746.17	333.152	247.507	0	-90.4486	-13.0232	-1242.69	-563781	380231	31964.8	302.482	453.177	0
582	0	-38.6387	56.9049	-741.059	12853.3	-13841.7	-3061.1	281.322	592.655	0	-54.0013	-69.1308	-502.866	-23895.2	16558.7	5836.85	332.929	247.518	0	-92.64	-12.2259	-1243.93	-564248	380341	33477.9	302.184	453.131	0
582	1	-40.4116	57.0663	-741.201	12784.5	-14120.9	-3025.94	280.949	592.752	0	-54.3689	-68.5118	-503.609	-23940.6	16467.5	5916.74	332.699	247.538	0	-94.7806	-11.4456	-1244.81	-564560	380339	34982	301.885	453.09	0
582	2	-42.1887	57.2244	-741.179	12708.4	-14395.4	-2987.13	280.578	592.854	0	-54.6583	-67.887	-504.274	-23984.3	16372.7	5988.07	332.468	247.562	0	-96.847	-10.6626	-1245.45	-564762	380262	36468.9	301.588	453.048	0
582	3	-43.946	57.3901	-741.018	12626	-14664.5	-2944.66	280.21	592.961	0	-54.8921	-67.2631	-504.878	-24025	16278.2	6053.78	332.242	247.586	0	-98.8382	-9.87304	-1245.9	-564870	380127	37932.7	301.295	453.004	0
582	4	-45.6667	57.5645	-740.714	12537	-14927.2	-2899.63	279.847	593.075	0	-55.102	-66.6523	-505.404	-24061.7	16185.5	6115.78	332.025	247.609	0	-100.769	-9.08783	-1246.12	-564877	379930	39366.9	301.01	452.96	0
582	5	-47.3398	57.7416	-740.239	12440.4	-15181.1	-2853.52	279.492	593.194	0	-55.3214	-66.07	-505.82	-24093.3	16094.3	6174.96	331.818	247.632	0	-102.661	-8.32844	-1246.06	-564762	379659	40764.5	300.733	452.918	0
582	6	-48.9616	57.9097	-739.556	12335.1	-15422.9	-2807.2	279.146	593.321	0	-55.582	-65.5314	-506.081	-24118.4	16004.4	6231.48	331.624	247.657	0	-104.544	-7.62178	-1245.64	-564495	379291	42120.7	300.467	452.884	0
582	7	-50.535	58.0547	-738.63	12220.3	-15649.3	-2760.59	278.813	593.456	0	-55.9113	-65.0453	-506.127	-24133.7	15915.7	6284.73	331.446	247.683	0	-106.446	-6.99063	-1244.76	-564038	378803	43435.6	300.214	452.862	0
582	8	-52.0664	58.1661	-737.436	12096.7	-15858.5	-2713.24	278.495	593.596	0	-56.3268	-64.6122	-505.904	-24135.1	15826.3	6333.78	331.283	247.707	0	-108.393	-6.44612	-1243.34	-563365	378173	44712.6	299.974	452.857	0
582	9	-53.5595	58.2435	-735.98	11964.8	-16051.1	-2664.91	278.191	593.743	0	-56.8306	-64.2248	-505.386	-24119.1	15732.9	6378.14	331.13	247.724	0	-110.39	-5.98133	-1241.37	-562466	377390	45956.2	299.744	452.871	0
583	0	-55.0104	58.2997	-734.303	11824.3	-16230.4	-2615.67	277.897	593.897	0	-57.4063	-63.8657	-504.58	-24082.5	15632.2	6418	330.981	247.728	0	-112.417	-5.56602	-1238.88	-561366	376463	47170.1	299.517	452.907	0
583	1	-56.4113	58.3546	-732.464	11674.8	-16401.2	-2565.63	277.608	594.061	0	-58.0279	-63.5121	-503.509	-24022.9	15522	6453.52	330.828	247.711	0	-114.439	-5.15747	-1235.97	-560100	375406	48357.1	299.289	452.965	0
583	2	-57.761	58.4227	-730.487	11516.9	-16568	-2514.85	277.319	594.234	0	-58.6755	-63.1498	-502.188	-23940.4	15401.1	6484.17	330.668	247.672	0	-116.436	-4.72708	-1232.67	-558685	374225	49520.5	299.053	453.046	0
583	3	-59.0719	58.504	-728.337	11351.6	-16735	-2463.78	277.023	594.414	0	-59.3426	-62.7798	-500.618	-23839.1	15269.8	6508.82	330.502	247.619	0	-118.415	-4.27588	-1228.95	-557102	372905	50664.7	298.808	453.146	0
583	4	-60.3644	58.5852	-725.932	11178.7	-16905.3	-2413.5	276.712	594.601	0	-60.0308	-62.4142	-498.788	-23723.7	15128.3	6526.06	330.33	247.563	0	-120.395	-3.82899	-1224.72	-555305	371418	51792.3	298.549	453.264	0
583	5	-61.6604	58.6461	-723.179	10997.1	-17079.7	-2365.31	276.383	594.793	0	-60.7423	-62.0692	-496.667	-23597.2	14975.2	6534.32	330.151	247.511	0	-122.403	-3.4231	-1219.85	-553237	369725	52903.4	298.275	453.396	0
583	6	-62.9816	58.665	-719.99	10805	-17256	-2319.87	276.033	594.993	0	-61.4782	-61.7597	-494.207	-23460.3	14808.6	6532.43	329.964	247.471	0	-124.46	-3.09476	-1214.2	-550839	367786	53998.6	297.984	453.543	0
583	7	-64.3444	58.6224	-716.294	10600.6	-17430.2	-2277.02	275.666	595.201	0	-62.2376	-61.4928	-491.368	-23312.3	14626.9	6519.85	329.768	247.444	0	-126.582	-2.87032	-1207.66	-548062	365571	55079.3	297.679	453.707	0
583	8	-65.7495	58.5071	-712.061	10382.6	-17598.2	-2235.91	275.286	595.419	0	-63.0095	-61.263	-488.134	-23152.5	14429.9	6496.52	329.561	247.431	0	-128.759	-2.75596	-1200.2	-544886	363071	56142.9	297.36	453.888	0
583	9	-67.1743	58.3223	-707.321	10150	-17756.9	-2195.46	274.896	595.65	0	-63.7651	-61.049	-484.541	-22981	14220.3	6462.96	329.348	247.428	0	-130.939	-2.72675	-1191.86	-541336	360307	57178.8	297.033	454.083	0
584	0	-68.5754	58.0885	-702.156	9903.17	-17905.2	-2154.5	274.5	595.896	0	-64.4597	-60.8135	-480.669	-22798.8	14004.7	6420.27	329.136	247.431	0	-133.035	-2.72508	-1182.83	-537476	357333	58171.2	296.702	454.289	0
584	1	-69.9015	57.833	-696.673	9643.95	-18042.7	-2111.72	274.102	596.157	0	-65.0447	-60.5162	-476.614	-22606.9	13791.3	6369.38	328.936	247.432	0	-134.946	-2.68319	-1173.29	-533385	354212	59101.6	296.377	454.498	0
584	2	-71.1089	57.5761	-690.945	9374.76	-18168.5	-2065.99	273.705	596.432	0	-65.4836	-60.133	-472.438	-22405.4	13585.9	6310.84	328.757	247.425	0	-136.593	-2.55693	-1163.38	-529118	350989	59950.9	296.061	454.704	0
584	3	-72.1706	57.3243	-684.984	9096.91	-18281.6	-2017.03	273.311	596.72	0	-65.7601	-59.6635	-468.148	-22193.9	13389.1	6245.4	328.6	247.408	0	-137.931	-2.3392	-1153.13	-524679	347668	60702.7	295.757	454.906	0
584	4	-73.0761	57.0727	-678.748	8809.8	-18380.9	-1965.34	272.919	597.021	0	-65.8759	-59.1207	-463.701	-21970.9	13197.7	6174.38	328.462	247.382	0	-138.952	-2.04798	-1142.45	-520036	344221	61346.2	295.463	455.108	0
584	5	-73.8283	56.809	-672.165	8511.71	-18465.4	-1911.82	272.529	597.337	0	-65.8439	-58.5207	-459.023	-21734.5	13005.8	6099.46	328.334	247.35	0	-139.672	-1.71177	-1131.19	-515130	340601	61878.1	295.174	455.316	0
584	6	-74.4419	56.5144	-665.14	8201.43	-18533.4	-1857.69	272.136	597.67	0	-65.6824	-57.8788	-454.023	-21482.1	12806.5	6021.5	328.207	247.315	0	-140.124	-1.36438	-1119.16	-509886	336748	62300.5	294.883	455.538	0
584	7	-74.9366	56.1681	-657.57	7878.88	-18582.9	-1804.26	271.74	598.018	0	-65.4113	-57.2079	-448.616	-21210.3	12594.5	5939.77	328.074	247.279	0	-140.348	-1.03979	-1106.19	-504222	332604	62617.2	294.586	455.775	0
584	8	-75.3266	55.7545	-649.371	7544.52	-18612.9	-1752.16	271.337	598.382	0	-65.0466	-56.516	-442.751	-20915.5	12368.7	5852.69	327.936	247.24	0	-140.373	-0.761467	-1092.12	-498074	328130	62830.7	294.283	456.027	0
584	9	-75.6125	55.2705	-640.512	7198.93	-18624	-1701.13	270.923	598.761	0	-64.5922	-55.8015	-436.426	-20595.9	12132.2	5759.44	327.799	247.192	0	-140.205	-0.531006	-1076.94	-491420	323320	62941.1	293.972	456.288	0
585	0	-75.7799	54.727	-631.023	6843.47	-18618.5	-1650.09	270.495	599.155	0	-64.0344	-55.0512	-429.68	-20251.7	11889.2	5660.09	327.67	247.132	0	-139.814	-0.324196	-1060.7	-484284	318193	62945.3	293.656	456.554	0
585	1	-75.8065	54.143	-620.97	6480.19	-18599	-1597.63	270.049	599.564	0	-63.3473	-54.245	-422.565	-19884.8	11643.2	5554.55	327.554	247.057	0	-139.154	-0.102085	-1043.53	-476714	312784	62837.7	293.334	456.822	0
585	2	-75.6736	53.5325	-610.409	6110.91	-18566.4	-1542.73	269.584	599.989	0	-62.5116	-53.3647	-415.117	-19496.7	11395.6	5442.11	327.452	246.967	0	-138.185	0.167755	-1025.53	-468751	307120	62612.9	293.008	457.091	0
585	3	-75.374	52.8976	-599.373	5736.5	-18520.4	-1485.46	269.1	600.429	0	-61.528	-52.4001	-407.338	-19089.1	11146.5	5322.09	327.364	246.863	0	-136.902	0.497524	-1006.71	-460414	301211	62269.6	292.675	457.368	0
585	4	-74.9115	52.2293	-587.871	5356.88	-18459.5	-1426.74	268.599	600.888	0	-60.4143	-51.3501	-399.212	-18664.1	10894.7	5194.86	327.291	246.752	0	-135.326	0.879196	-987.083	-451709	295056	61810.7	292.336	457.663	0
585	5	-74.2967	51.51	-575.9	4971.76	-18381.4	-1367.6	268.082	601.367	0	-59.1948	-50.2186	-390.729	-18223.6	10638	5062.39	327.226	246.64	0	-133.492	1.2914	-966.629	-442635	288653	61242.1	291.989	457.98	0
585	6	-73.5447	50.7182	-563.441	4581.8	-18282	-1308.94	267.553	601.868	0	-57.8945	-49.0102	-381.895	-17768.8	10374.1	4927.65	327.165	246.528	0	-131.439	1.70803	-945.336	-433183	282002	60572.3	291.635	458.319	0
585	7	-72.6712	49.8321	-550.467	4189.25	-18156.3	-1251.82	267.017	602.39	0	-56.5325	-47.7265	-372.72	-17300.7	10101.3	4793.21	327.102	246.417	0	-129.204	2.10563	-923.187	-423340	275103	59809	291.275	458.672	0
585	8	-71.6863	48.8345	-536.958	3797.85	-18000.4	-1197.67	266.477	602.927	0	-55.1168	-46.3674	-363.222	-16820.7	9817.81	4660.4	327.03	246.31	0	-126.803	2.46716	-900.181	-413094	267958	58954.9	290.91	459.032	0
585	9	-70.5872	47.7179	-522.925	3412.46	-17813	-1147.53	265.936	603.474	0	-53.643	-44.932	-353.438	-16330.6	9522.58	4529.56	326.943	246.205	0	-124.23	2.78594	-876.363	-402456	260582	58004.6	290.54	459.387	0
586	0	-69.356	46.4872	-508.426	3038.56	-17595	-1101.26	265.393	604.024	0	-52.0927	-43.4132	-343.432	-15833.5	9215.65	4400.23	326.834	246.104	0	-121.449	3.07404	-851.859	-391474	253008	56946.9	290.163	459.726	0
586	1	-67.9654	45.1551	-493.557	2681.12	-17348.8	-1057.58	264.849	604.568	0	-50.4382	-41.7935	-333.289	-15332.6	8899.36	4270.93	326.702	246.004	0	-118.404	3.36156	-826.846	-380218	245288	55768.4	289.781	460.036	0
586	2	-66.3912	43.7301	-478.406	2343.47	-17078.1	-1015.02	264.302	605.102	0	-48.6575	-40.0546	-323.064	-14830.1	8577.68	4139.91	326.551	245.905	0	-115.049	3.6755	-801.469	-368751	237463	54457.6	289.394	460.313	0
586	3	-64.6208	42.2102	-463.016	2026.79	-16785.7	-972.505	263.747	605.623	0	-46.7436	-38.1907	-312.763	-14327	8252.9	4005.94	326.387	245.808	0	-111.364	4.01955	-775.78	-357100	229547	53006.7	289.001	460.56	0
586	4	-62.653	40.5843	-447.398	1729.82	-16472.3	-929.741	263.182	606.134	0	-44.6987	-36.2112	-302.354	-13823.9	7923.64	3868.38	326.207	245.721	0	-107.352	4.37315	-749.752	-345268	221530	51408.7	288.598	460.789	0
586	5	-60.4933	38.8382	-431.538	1449.25	-16137.3	-887.215	262.605	606.642	0	-42.5237	-34.137	-291.79	-13321	7586.91	3726.65	326.001	245.653	0	-103.017	4.70122	-723.327	-333242	213393	49655.5	288.179	461.019	0
586	6	-58.1515	36.9579	-415.398	1181.97	-15778.6	-846.124	262.016	607.155	0	-40.2133	-31.993	-281.021	-12817	7240.98	3580.15	325.767	245.609	0	-98.3648	4.96486	-696.419	-320994	205110	47738.5	287.741	461.262	0
586	7	-55.6366	34.9317	-398.923	926.838	-15393.8	-808.308	261.412	607.677	0	-37.7561	-29.8009	-270.012	-12308.1	6886.91	3428.6	325.506	245.584	0	-93.3927	5.1308	-668.935	-308481	196657	45649.1	287.283	461.52	0
586	8	-52.9517	32.7574	-382.069	683.954	-14980.4	-775.652	260.791	608.21	0	-35.135	-27.5757	-258.769	-11789.5	6530.23	3272.66	325.236	245.56	0	-88.0867	5.18168	-640.838	-295673	188030	43379	286.814	461.773	0
586	9	-50.0901	30.4553	-364.836	453.704	-14536.4	-748.956	260.157	608.756	0	-32.3249	-25.3241	-247.359	-11256.4	6180.84	3114.09	324.987	245.506	0	-82.4149	5.13114	-612.195	-282578	179259	40924.4	286.352	461.984	0
587	0	-47.0339	28.075	-347.289	236.649	-14059.5	-727.616	259.516	609.319	0	-29.288	-23.0411	-235.881	-10708.2	5847.74	2955.57	324.791	245.397	0	-76.3219	5.03391	-583.169	-269252	170403	38286.4	285.919	462.119	0
587	1	-43.759	25.6837	-329.537	33.8864	-13548.5	-710.303	258.886	609.897	0	-25.9803	-20.7138	-224.414	-10148.8	5533.88	2800.21	324.659	245.224	0	-69.7393	4.96997	-553.951	-255777	161518	35469.9	285.532	462.163	0
587	2	-40.248	23.3418	-311.682	-152.96	-13003.6	-695.493	258.279	610.491	0	-22.3688	-18.3364	-212.991	-9584.21	5237.43	2651.06	324.59	244.998	0	-62.6169	5.00546	-524.673	-242221	152641	32482.3	285.198	462.119	0
587	3	-36.5021	21.087	-293.774	-322.7	-12425.7	-681.747	257.703	611.098	0	-18.4424	-15.921	-201.595	-9017.57	4955.79	2509.74	324.583	244.731	0	-54.9445	5.16601	-495.369	-228614	143778	29332.5	284.921	462.002	0
587	4	-32.5419	18.9356	-275.82	-475.324	-11815.4	-667.952	257.163	611.723	0	-14.2065	-13.4924	-190.18	-8449.02	4687.12	2375.33	324.646	244.426	0	-46.7484	5.44315	-466	-214949	134916	26032.2	284.703	461.825	0
587	5	-28.4054	16.8896	-257.811	-611.884	-11173.2	-653.341	256.661	612.373	0	-9.67828	-11.0782	-178.694	-7877.02	4429.94	2244.88	324.791	244.081	0	-38.0836	5.81143	-436.505	-201213	126036	22597.9	284.552	461.604	0
587	6	-24.1439	14.942	-239.751	-734.332	-10499	-637.643	256.209	613.063	0	-4.89031	-8.70968	-167.085	-7300.25	4182.66	2115.56	325.033	243.692	0	-29.0343	6.23234	-406.836	-187401	117128	19053.5	284.474	461.364	0
587	7	-19.8192	13.0835	-221.665	-844.622	-9792.51	-621.296	255.823	613.81	0	0.102865	-6.42673	-155.321	-6718.82	3943.55	1986.09	325.39	243.258	0	-19.7163	6.6568	-376.986	-173524	108193	15431	284.485	461.14	0
587	8	-15.4987	11.311	-203.608	-942.791	-9055.28	-605.066	255.526	614.63	0	5.22288	-4.27148	-143.403	-6134.94	3710.76	1856.59	325.877	242.781	0	-10.2758	7.03949	-347.011	-159621	99252	11773	284.598	460.963	0
587	9	-11.2505	9.63215	-185.684	-1025.99	-8292.69	-589.537	255.34	615.526	0	10.3705	-2.27628	-131.395	-5553.09	3482.88	1727.4	326.507	242.263	0	-0.880033	7.35587	-317.079	-145772	90356	8133.33	284.831	460.849	0
588	0	-7.13406	8.06548	-168.05	-1089.38	-7513.56	-575.307	255.29	616.482	0	15.4285	-0.454803	-119.432	-4979.68	3260.53	1598.46	327.3	241.695	0	8.29444	7.61068	-287.481	-132100	81593.3	4572.43	285.206	460.78	0
588	1	-3.20125	6.63413	-150.89	-1127.66	-6729.41	-563.207	255.402	617.473	0	20.2598	1.19658	-107.695	-4422.53	3046.93	1468.79	328.292	241.065	0	17.0586	7.83071	-258.585	-118756	73074.3	1155.6	285.759	460.708	0
588	2	0.489661	5.35697	-134.366	-1136.53	-5953.32	-553.801	255.693	618.458	0	24.7023	2.68469	-96.3522	-3890.12	2845.77	1336.41	329.535	240.374	0	25.1919	8.04166	-230.718	-105874	64898.7	-2044.04	286.531	460.563	0
588	3	3.86207	4.24288	-118.575	-1113.64	-5198.11	-546.857	256.162	619.392	0	28.5702	4.00407	-85.5154	-3390.27	2658.08	1199.2	331.083	239.645	0	32.4323	8.24695	-204.091	-93542.2	57130.5	-4943.49	287.554	460.275	0
588	4	6.8216	3.29028	-103.567	-1059.42	-4474.54	-541.212	256.796	620.229	0	31.6658	5.13329	-75.2353	-2929.07	2480.28	1056.82	332.967	238.932	0	38.4874	8.42357	-178.802	-81807.1	49799	-7451.66	288.847	459.79	0
588	5	9.26241	2.48909	-89.3549	-977.53	-3789.62	-534.553	257.589	620.94	0	33.7936	6.03975	-65.5159	-2510.06	2304.24	911.36	335.171	238.312	0	43.056	8.52884	-154.871	-70687.9	42909.2	-9473.32	290.409	459.075	0
588	6	11.0762	1.82417	-75.9267	-874.38	-3146.48	-523.422	258.559	621.516	0	34.7815	6.68544	-56.3353	-2133.8	2120.25	766.387	337.636	237.877	0	45.8577	8.50961	-132.262	-60182.1	36451.2	-10917	292.241	458.11	0
588	7	12.1675	1.27891	-63.2623	-757.641	-2546.85	-504.016	259.741	621.976	0	34.5106	7.03456	-47.6634	-1798.06	1921.45	625.714	340.313	237.724	0	46.6781	8.31347	-110.926	-50279.3	30411.8	-11708.6	294.362	456.868	0
588	8	12.4741	0.837837	-51.3643	-634.726	-1993.95	-473.182	261.18	622.357	0	32.9448	7.06214	-39.4815	-1498.19	1705.39	493.178	343.195	237.947	0	45.4189	7.89997	-90.8457	-40982.2	24785.1	-11808.1	296.824	455.293	0
588	9	11.9909	0.488763	-40.2864	-511.851	-1494.21	-428.986	262.91	622.705	0	30.1566	6.76156	-31.8045	-1228.1	1473.33	372.947	346.325	238.614	0	42.1475	7.25032	-72.0909	-32327.5	19583.3	-11226.7	299.71	453.255	0
589	0	10.7951	0.223937	-30.1592	-394.1	-1056.79	-371.31	264.96	623.067	0	26.3436	6.15393	-24.7028	-982.526	1229.94	268.759	349.79	239.774	0	37.1388	6.37787	-54.862	-24408.2	14849.1	-10042.9	303.156	450.481	0
589	1	9.06433	0.0382181	-21.1973	-286.004	-690.626	-302.984	267.419	623.493	0	21.8216	5.29504	-18.2934	-758.652	982.884	182.425	353.729	241.471	0	30.886	5.33326	-39.4907	-17377.7	10656.9	-8414.15	307.401	446.527	0
589	2	7.06534	-0.0763111	-13.6525	-191.878	-400.92	-230.419	270.634	624.055	0	16.9944	4.27548	-12.7082	-556.523	742.452	113.715	358.423	243.792	0	24.0598	4.19917	-26.3607	-11416.5	7094.88	-6565.7	312.956	440.734	0
589	3	5.08525	-0.133656	-7.70647	-115.216	-186.989	-161.641	275.736	624.951	0	12.3088	3.2125	-8.06907	-379.626	521.638	61.4916	364.647	247.047	0	17.394	3.07884	-15.7755	-6661.82	4232.4	-4740.26	321.213	431.656	0
589	4	3.34051	-0.150692	-3.36901	-57.4024	-41.6956	-102.825	287.624	627.038	0	8.16454	2.22323	-4.45284	-233.556	333.381	24.2598	374.869	252.451	0	11.505	2.07254	-7.82186	-3137.14	2086	-3127.42	337.291	413.792	0
589	5	1.93909	-0.14252	-0.473515	-17.3185	46.8123	-56.7495	300	610	0	4.80837	1.38938	-1.8428	-121.727	185.394	-0.0390895	400.605	266.056	0	6.74747	1.24686	-2.31631	-736.601	603.222	-1827.25	400.248	343.844	0
589	6	0.902159	-0.12083	1.24771	7.79255	92.1188	-23.4923	300	610	0	2.30546	0.744314	-0.122443	-42.9184	78.2058	-14.0051	300	200	0	3.20762	0.623484	1.12527	731.416	-321.222	-861.862	0	0	0
589	7	0.198412	-0.093953	2.08857	21.3011	107.185	-1.57019	300	610	0	0.591544	0.284689	0.881276	7.50996	7.25355	-20.3651	300	200	0	0.789956	0.190736	2.96985	1488.25	-814.434	-204.055	0	0	0
589	8	-0.229863	-0.0672986	2.32302	26.5283	103.068	11.2212	300	610	0	-0.464404	-0.0135145	1.3533	35.6084	-34.4054	-21.5938	300	200	0	-0.694267	-0.0808132	3.67631	1745.96	-1000.91	198.481	0	0	0
589	9	-0.448695	-0.04395	2.18085	26.3708	88.4129	17.2377	300	610	0	-1.01615	-0.183356	1.46334	47.5183	-54.2552	-19.7257	300	200	0	-1.46485	-0.227306	3.64419	1685.96	-988.786	406.255	0	0	0
590	0	-0.521017	-0.0252857	1.8391	23.1362	69.4458	18.6418	300	610	0	-1.21223	-0.259146	1.35214	48.7005	-59.1993	-16.2998	300	200	0	-1.73325	-0.284432	3.19124	1450.46	-863.929	477.28	0	0	0
590	1	-0.500481	-0.0115399	1.42334	18.518	50.2609	17.2265	300	610	0	-1.18044	-0.271825	1.127	43.5738	-54.9839	-12.3868	300	200	0	-1.68092	-0.283365	2.55034	1142.13	-689.14	461.211	0	0	0
590	2	-0.429003	-0.00226094	1.0146	13.655	33.2382	14.3589	300	610	0	-1.02142	-0.246706	0.863185	35.4312	-46.0048	-8.66014	300	200	0	-1.45043	-0.248967	1.87779	828.681	-506.482	396.985	0	0	0
590	3	-0.336759	0.00334358	0.658633	9.23098	19.4882	10.9983	300	610	0	-0.808215	-0.202851	0.608592	26.5253	-35.3573	-5.48501	300	200	0	-1.14497	-0.199507	1.26722	549.664	-341.078	312.727	0	0	0
590	4	-0.243573	0.00616727	0.375441	5.58682	9.25907	7.7548	300	610	0	-0.589273	-0.153451	0.389654	18.2423	-25.02	-3.00551	300	200	0	-0.832846	-0.147284	0.765096	323.71	-205.313	226.998	0	0	0
590	5	-0.160956	0.00705546	0.167858	2.82552	2.27392	4.96539	300	610	0	-0.393135	-0.106753	0.217319	11.3051	-16.0936	-1.22159	300	200	0	-0.554091	-0.0996979	0.385177	155.202	-102.777	150.645	0	0	0
590	6	-0.0942649	0.00672494	0.0284949	0.901027	-2.0133	2.76961	300	610	0	-0.233494	-0.0671768	0.0923252	5.96868	-9.04258	-0.0502731	300	200	0	-0.327759	-0.0604519	0.12082	39.8149	-31.5695	88.7842	0	0	0
590	7	-0.0446821	0.00573312	-0.0550295	-0.312885	-4.23821	1.17694	300	610	0	-0.11387	-0.0364131	0.0094521	2.18888	-3.91048	0.629168	300	200	0	-0.158552	-0.0306799	-0.0455774	-31.2742	13.135	42.6322	0	0	0
590	8	-0.0108472	0.00447935	-0.096491	-0.973522	-5.01213	0.120913	300	610	0	-0.0315156	-0.0143841	-0.0393228	-0.245289	-0.493542	0.944802	300	200	0	-0.0423627	-0.00990471	-0.135814	-68.4183	37.2719	11.0142	0	0	0
590	9	0.00989953	0.00322443	-0.108825	-1.23729	-4.85952	-0.500668	300	610	0	0.0195916	-3.51274e-06	-0.0626777	-1.61557	1.52987	1.01363	300	200	0	0.0294911	0.00322092	-0.171503	-81.6172	46.7057	-8.47778	0	0	0
591	0	0.0206476	0.00211849	-0.102942	-1.24142	-4.1924	-0.798355	300	610	0	0.0466398	0.00826502	-0.0686329	-2.21081	2.51084	0.932355	300	200	0	0.0672874	0.0103835	-0.171575	-79.4751	46.5611	-18.6739	0	0	0
591	1	0.0243655	0.00123005	-0.0872863	-1.09579	-3.309	-0.874327	300	610	0	0.0566307	0.0120336	-0.0638741	-2.28945	2.77549	0.774464	300	200	0	0.0809962	0.0132637	-0.15116	-68.768	40.9268	-22.3098	0	0	0
591	2	0.0235981	0.000572582	-0.0678783	-0.881417	-2.40657	-0.813765	300	610	0	0.0556231	0.0127657	-0.0535226	-2.06171	2.59674	0.59135	300	200	0	0.0792212	0.0133383	-0.121401	-54.4131	32.8078	-21.7404	0	0	0
591	3	0.0203434	0.000126307	-0.0486268	-0.653074	-1.6008	-0.681924	300	610	0	0.0484121	0.0116646	-0.0411898	-1.68496	2.18438	0.415564	300	200	0	0.0687556	0.0117909	-0.0898166	-39.6724	24.2283	-18.821	0	0	0
591	4	0.0160467	-0.000145339	-0.0317606	-0.443925	-0.946659	-0.524819	300	610	0	0.0384942	0.0096408	-0.0291881	-1.26746	1.68685	0.26495	300	200	0	0.0545409	0.00949546	-0.0609487	-26.4672	16.4069	-14.8986	0	0	0
591	5	0.0116631	-0.000284194	-0.0182767	-0.270748	-0.457697	-0.37192	300	610	0	0.0282024	0.0073278	-0.0188078	-0.876302	1.19969	0.146766	300	200	0	0.0398656	0.0070436	-0.0370845	-15.7193	9.9538	-10.8671	0	0	0
591	6	0.00775224	-0.000330146	-0.00834508	-0.138899	-0.121998	-0.239668	300	610	0	0.0189227	0.00512427	-0.0105973	-0.546929	0.776556	0.0613173	300	200	0	0.026675	0.00479413	-0.0189424	-7.66567	5.05687	-7.25353	0	0	0
591	7	0.00457941	-0.000317204	-0.00163994	-0.0465323	0.0855573	-0.135055	300	610	0	0.0113313	0.00324641	-0.00461316	-0.292349	0.440692	0.00487806	300	200	0	0.0159107	0.00292921	-0.0062531	-2.12127	1.63847	-4.31111	0	0	0
591	8	0.00220921	-0.000271945	0.00241072	0.0121219	0.194691	-0.0588061	300	610	0	0.0056156	0.00177968	-0.000622578	-0.111122	0.195045	-0.0281533	300	200	0	0.0078248	0.00150774	0.00178814	1.31939	-0.522296	-2.10537	0	0	0
591	9	0.000583063	-0.0002135	0.00445223	0.0443999	0.234226	-0.00795536	300	610	0	0.00165984	0.0007242	0.00174604	0.00632356	0.0305557	-0.0437882	300	200	0	0.0022429	0.0005107	0.00619827	3.1403	-1.70236	-0.586169	0	0	0
592	0	-0.000421406	-0.000154443	0.00509518	0.0576647	0.22903	0.0222298	300	610	0	-0.000812428	3.10067e-05	0.00289971	0.0730949	-0.0676607	-0.0475568	300	200	0	-0.00123383	-0.000123436	0.00799489	3.81284	-2.17787	0.357186	0	0	0
592	1	-0.000948685	-0.000102074	0.00485737	0.0584162	0.198737	0.0369345	300	610	0	-0.002137	-0.000371243	0.00321729	0.10277	-0.116064	-0.0440536	300	200	0	-0.00308568	-0.000473317	0.00807467	3.74492	-2.19161	0.856983	0	0	0
592	2	-0.00113874	-5.9795e-05	0.00414152	0.0518836	0.157626	0.0409854	300	610	0	-0.00264378	-0.000558255	0.00301631	0.10758	-0.130055	-0.0367872	300	200	0	-0.00378251	-0.00061805	0.00715783	3.25939	-1.93822	1.04217	0	0	0
592	3	-0.00111224	-2.83574e-05	0.00323617	0.0419418	0.115196	0.038428	300	610	0	-0.00261995	-0.00059922	0.00254113	0.0975184	-0.122594	-0.0282234	300	200	0	-0.00373219	-0.000627578	0.0057773	2.59163	-1.56144	1.02439	0	0	0
592	4	-0.000964402	-6.90148e-06	0.00232981	0.0312253	0.0770662	0.0323761	300	610	0	-0.00229388	-0.000551331	0.00196496	0.0801071	-0.103688	-0.0199347	300	200	0	-0.00325828	-0.000558232	0.00429477	1.89871	-1.15865	0.892033	0	0	0
592	5	-0.00076442	6.25748e-06	0.00153092	0.021341	0.0459554	0.0250364	300	610	0	-0.00183292	-0.000458064	0.00139942	0.0605457	-0.0804553	-0.0127923	300	200	0	-0.00259734	-0.000451807	0.00293034	1.27394	-0.788929	0.709582	0	0	0
592	6	-0.000558302	1.30772e-05	0.000889074	0.0131136	0.0225892	0.0178315	300	610	0	-0.00134936	-0.000349828	0.000907413	0.0420802	-0.0575055	-0.00716069	300	200	0	-0.00190766	-0.000336751	0.00179649	0.762847	-0.482295	0.520082	0	0	0
592	7	-0.000373231	1.54391e-05	0.000414044	0.00681976	0.00646155	0.0115631	300	610	0	-0.000910461	-0.000245889	0.000516348	0.0264465	-0.0374545	-0.00306903	300	200	0	-0.00128369	-0.00023045	0.000930392	0.378041	-0.248493	0.349122	0	0	0
592	8	-0.000222325	1.49563e-05	9.15605e-05	0.00238804	-0.00358144	0.00658046	300	610	0	-0.000549564	-0.000156813	0.000229943	0.0143048	-0.0214606	-0.000350619	300	200	0	-0.000771889	-0.000141857	0.000321503	0.111724	-0.0844423	0.209204	0	0	0
592	9	-0.000109055	1.28956e-05	-0.000104768	-0.000444698	-0.00892867	0.00293112	300	610	0	-0.000276545	-8.69027e-05	3.78588e-05	0.00561838	-0.00970622	0.00125414	300	200	0	-0.0003856	-7.40071e-05	-6.69093e-05	-0.0547154	0.0199467	0.103816	0	0	0
593	0	-3.09282e-05	1.01733e-05	-0.000205156	-0.00202037	-0.0109386	0.00048346	300	610	0	-8.66005e-05	-3.63466e-05	-7.70939e-05	-4.57259e-05	-0.00179081	0.00202727	300	200	0	-0.000117529	-2.61734e-05	-0.00028225	-0.143887	0.0775871	0.030845	0	0	0
593	1	1.76784e-05	7.39518e-06	-0.000238415	-0.00268542	-0.01079	-0.000981463	300	610	0	3.29331e-05	-2.94593e-06	-0.000133995	-0.00329686	0.00297367	0.00223008	300	200	0	5.06114e-05	4.44925e-06	-0.00037241	-0.178001	0.101477	-0.014787	0	0	0
593	2	4.35171e-05	4.91622e-06	-0.000229112	-0.00274762	-0.00941813	-0.00170671	300	610	0	9.77326e-05	1.66091e-05	-0.000150734	-0.00477303	0.00535848	0.00208081	300	200	0	0.00014125	2.15253e-05	-0.000379846	-0.176393	0.103114	-0.0392602	0	0	0
593	3	5.31847e-05	2.9048e-06	-0.000196447	-0.0024558	-0.0075065	-0.00192021	300	610	0	0.000123337	2.5872e-05	-0.000142387	-0.00505269	0.00609076	0.0017469	300	200	0	0.000176522	2.87768e-05	-0.000338835	-0.154438	0.0917616	-0.0486503	0	0	0
593	4	5.24022e-05	1.40201e-06	-0.000154245	-0.00199523	-0.00551244	-0.00181402	300	610	0	0.000123353	2.81132e-05	-0.000120612	-0.00461108	0.00578562	0.00134664	300	200	0	0.000175756	2.95152e-05	-0.000274858	-0.123402	0.0742942	-0.0482489	0	0	0
593	5	4.57046e-05	3.70819e-07	-0.000111591	-0.00149254	-0.00370874	-0.00153669	300	610	0	0.000108656	2.60499e-05	-9.37125e-05	-0.00380742	0.00492039	0.000955959	300	200	0	0.000154361	2.64208e-05	-0.000205304	-0.090845	0.0553935	-0.0422655	0	0	0
593	6	3.64047e-05	-2.66274e-07	-7.37629e-05	-0.00102557	-0.00222952	-0.00119403	300	610	0	8.72512e-05	2.17579e-05	-6.70736e-05	-0.00289141	0.00383629	0.000617363	300	200	0	0.000123656	2.14916e-05	-0.000140836	-0.0612954	0.0379222	-0.0337863	0	0	0
593	7	2.67174e-05	-6.00825e-07	-4.32189e-05	-0.000634808	-0.00111323	-0.000854657	300	610	0	6.4542e-05	1.66961e-05	-4.37607e-05	-0.00202002	0.0027556	0.000349081	300	200	0	9.12594e-05	1.60952e-05	-8.69796e-05	-0.036998	0.0233558	-0.024883	0	0	0
593	8	1.79622e-05	-7.21542e-07	-2.05049e-05	-0.000334456	-0.000338688	-0.000557638	300	610	0	4.37902e-05	1.17952e-05	-2.51395e-05	-0.00127818	0.00180572	0.000153213	300	200	0	6.17525e-05	1.10736e-05	-4.56444e-05	-0.018617	0.0121962	-0.0167973	0	0	0
593	9	1.07869e-05	-7.04923e-07	-5.00072e-06	-0.000121893	0.000147014	-0.000320382	300	610	0	2.66381e-05	7.57112e-06	-1.1436e-05	-0.000699264	0.0010443	2.23312e-05	300	200	0	3.7425e-05	6.8662e-06	-1.64367e-05	-0.00582922	0.00432593	-0.0101458	0	0	0
594	0	5.37537e-06	-6.11323e-07	4.50963e-06	1.48535e-05	0.000408741	-0.000145773	300	610	0	1.36005e-05	4.23983e-06	-2.1937e-06	-0.000283046	0.000482012	-5.55817e-05	300	200	0	1.89759e-05	3.62851e-06	2.31594e-06	0.00221811	-0.000714871	-0.00511189	0	0	0
594	1	1.62313e-06	-4.84623e-07	9.43996e-06	9.1705e-05	0.00051049	-2.80024e-05	300	610	0	4.48304e-06	1.819e-06	3.38173e-06	-9.99557e-06	0.000101257	-9.37511e-05	300	200	0	6.10616e-06	1.33438e-06	1.28217e-05	0.00658048	-0.00352786	-0.00160815	0	0	0
594	2	-7.27751e-07	-3.53997e-07	1.11492e-05	0.000124957	0.000508127	4.30488e-05	300	610	0	-1.29357e-06	2.10277e-07	6.18414e-06	0.000148187	-0.000129731	-0.000104519	300	200	0	-2.02132e-06	-1.4372e-07	1.73333e-05	0.00830408	-0.00472458	0.000598055	0	0	0
594	3	-1.99262e-06	-2.36688e-07	1.08026e-05	0.000129178	0.000446187	7.87673e-05	300	610	0	-4.46061e-06	-7.39733e-07	7.05809e-06	0.000221467	-0.000247071	-9.8249e-05	300	200	0	-6.45323e-06	-9.76421e-07	1.78607e-05	0.008305	-0.00484935	0.00179521	0	0	0
594	4	-2.48229e-06	-1.41022e-07	9.31544e-06	0.000116203	0.000357378	8.99126e-05	300	610	0	-5.74969e-06	-1.19775e-06	6.71906e-06	0.000237195	-0.000285079	-8.29302e-05	300	200	0	-8.23198e-06	-1.33877e-06	1.60345e-05	0.00731537	-0.00434292	0.00226949	0	0	0
594	5	-2.46788e-06	-6.92055e-08	7.34975e-06	9.4889e-05	0.000263708	8.56008e-05	300	610	0	-5.80534e-06	-1.31828e-06	5.72306e-06	0.000217958	-0.000272943	-6.42352e-05	300	200	0	-8.27322e-06	-1.38749e-06	1.30728e-05	0.00587421	-0.00353396	0.00227159	0	0	0
594	6	-2.16536e-06	-1.96634e-08	5.34329e-06	7.13212e-05	0.000178412	7.2916e-05	300	610	0	-5.14519e-06	-1.23041e-06	4.46807e-06	0.000180912	-0.000233423	-4.58281e-05	300	200	0	-7.31055e-06	-1.25007e-06	9.81137e-06	0.00434525	-0.00264751	0.00200197	0	0	0
594	7	-1.73326e-06	1.11653e-08	3.55262e-06	4.92676e-05	0.0001081	5.69294e-05	300	610	0	-4.1522e-06	-1.03319e-06	3.21381e-06	0.000138043	-0.000182872	-2.97811e-05	300	200	0	-5.88546e-06	-1.02203e-06	6.76644e-06	0.00294812	-0.0018222	0.00160827	0	0	0
594	8	-1.27817e-06	2.75591e-08	2.09952e-06	3.0714e-05	5.47857e-05	4.09505e-05	300	610	0	-3.08624e-06	-7.96621e-07	2.1095e-06	9.69369e-05	-0.000132004	-1.70041e-05	300	200	0	-4.36441e-06	-7.69062e-07	4.20902e-06	0.00179334	-0.00113043	0.00119016	0	0	0
594	9	-8.64132e-07	3.3699e-08	1.01373e-06	1.63846e-05	1.76008e-05	2.68811e-05	300	610	0	-2.1054e-06	-5.65626e-07	1.22308e-06	6.17458e-05	-8.70196e-05	-7.63071e-06	300	200	0	-2.96953e-06	-5.31927e-07	2.23681e-06	0.000915591	-0.000597924	0.000807873	0	0	0
595	0	-5.23052e-07	3.32114e-08	2.686e-07	6.1925e-06	-5.87726e-06	1.55869e-05	300	610	0	-1.29045e-06	-3.65378e-07	5.67602e-07	3.4151e-05	-5.07807e-05	-1.33167e-06	300	200	0	-1.8135e-06	-3.32167e-07	8.36201e-07	0.000301766	-0.00022047	0.000491757	0	0	0
595	1	-2.64587e-07	2.89714e-08	-1.9184e-07	-4.05776e-07	-1.86752e-05	7.235e-06	300	610	0	-6.68042e-07	-2.06683e-07	1.23063e-07	1.42136e-05	-2.38908e-05	2.44874e-06	300	200	0	-9.32628e-07	-1.77712e-07	-6.87766e-08	-8.71321e-05	2.28331e-05	0.000251376	0	0	0
595	2	-8.44364e-08	2.30795e-08	-4.33698e-07	-4.15109e-06	-2.38069e-05	1.57045e-06	300	610	0	-2.30539e-07	-9.07995e-08	-1.47197e-07	1.05602e-06	-5.58203e-06	4.33034e-06	300	200	0	-3.14975e-07	-6.772e-08	-5.80895e-07	-0.000300341	0.000159998	8.31987e-05	0	0	0
595	3	2.92082e-08	1.69403e-08	-5.21047e-07	-5.80954e-06	-2.3919e-05	-1.87362e-06	300	610	0	4.84903e-08	-1.33464e-08	-2.85034e-07	-6.63487e-06	5.61015e-06	4.89588e-06	300	200	0	7.76985e-08	3.59385e-09	-8.06081e-07	-0.000387117	0.000219786	-2.34147e-05	0	0	0
595	4	9.1066e-08	1.13908e-08	-5.09147e-07	-6.07043e-06	-2.11317e-05	-3.63041e-06	300	610	0	2.03137e-07	3.27765e-08	-3.303e-07	-1.02657e-05	1.13762e-05	4.63733e-06	300	200	0	2.94203e-07	4.41674e-08	-8.39447e-07	-0.000390856	0.000227957	-8.19206e-05	0	0	0
595	5	1.15774e-07	6.84208e-09	-4.41602e-07	-5.49668e-06	-1.70097e-05	-4.20765e-06	300	610	0	2.67832e-07	5.53872e-08	-3.16946e-07	-1.11293e-05	1.33351e-05	3.93579e-06	300	200	0	3.83606e-07	6.22293e-08	-7.58547e-07	-0.000346405	0.000205477	-0.000105792	0	0	0
595	6	1.16177e-07	3.41103e-09	-3.50116e-07	-4.51146e-06	-1.26118e-05	-4.03787e-06	300	610	0	2.73097e-07	6.17837e-08	-2.7148e-07	-1.0299e-05	1.28715e-05	3.06319e-06	300	200	0	3.89273e-07	6.51947e-08	-6.21596e-07	-0.000279548	0.000168054	-0.000106903	0	0	0
595	7	1.02557e-07	1.03167e-09	-2.55774e-07	-3.40713e-06	-8.57953e-06	-3.45884e-06	300	610	0	2.43564e-07	5.80952e-08	-2.12972e-07	-8.59368e-06	1.10703e-05	2.19628e-06	300	200	0	3.4612e-07	5.91269e-08	-4.68746e-07	-0.000207779	0.000126501	-9.47969e-05	0	0	0
595	8	8.24989e-08	-4.59354e-10	-1.71037e-07	-2.36598e-06	-5.2383e-06	-2.71355e-06	300	610	0	1.97544e-07	4.90481e-08	-1.53941e-07	-6.58863e-06	8.7149e-06	1.436e-06	300	200	0	2.80043e-07	4.85887e-08	-3.24979e-07	-0.000141743	8.75281e-05	-7.65341e-05	0	0	0
595	9	6.11306e-08	-1.26185e-09	-1.01926e-07	-1.48528e-06	-2.69272e-06	-1.96152e-06	300	610	0	1.47533e-07	3.79987e-08	-1.01648e-07	-4.65029e-06	6.3216e-06	8.27666e-07	300	200	0	2.08664e-07	3.67368e-08	-2.03574e-07	-8.68765e-05	5.46851e-05	-5.69092e-05	0	0	0
596	0	4.15566e-08	-1.5728e-09	-5.00379e-08	-8.0184e-07	-9.08092e-07	-1.29528e-06	300	610	0	1.0119e-07	2.71154e-08	-5.94626e-08	-2.98141e-06	4.19187e-06	3.79226e-07	300	200	0	1.42746e-07	2.55426e-08	-1.09501e-07	-4.49729e-05	2.92821e-05	-3.88407e-05	0	0	0
596	1	2.53479e-08	-1.56407e-09	-1.42391e-08	-3.13296e-07	2.26249e-07	-7.57788e-07	300	610	0	6.24802e-08	1.76252e-08	-2.81188e-08	-1.66643e-06	2.46761e-06	7.61814e-08	300	200	0	8.78281e-08	1.60612e-08	-4.23579e-08	-1.55184e-05	1.11855e-05	-2.38215e-05	0	0	0
596	2	1.30065e-08	-1.37257e-09	8.04107e-09	4.94593e-09	8.51465e-07	-3.58412e-07	300	610	0	3.27749e-08	1.00675e-08	-6.74511e-09	-7.11694e-07	1.18204e-06	-1.07137e-07	300	200	0	4.57814e-08	8.69489e-09	1.29596e-09	3.26664e-06	-5.5279e-07	-1.2346e-05	0	0	0
596	3	4.36018e-09	-1.09882e-09	1.98924e-08	1.8733e-07	1.10942e-06	-8.60587e-08	300	610	0	1.17881e-08	4.52182e-09	6.34789e-09	-7.7918e-08	3.01973e-07	-1.99763e-07	300	200	0	1.61483e-08	3.423e-09	2.62403e-08	1.36777e-05	-7.23582e-06	-4.27626e-06	0	0	0
596	4	-1.1309e-09	-8.10425e-10	2.43347e-08	2.69857e-07	1.12546e-06	8.07917e-08	300	610	0	-1.68367e-09	7.94232e-10	1.31189e-08	2.95762e-07	-2.40027e-07	-2.29202e-07	300	200	0	-2.81457e-09	-1.61934e-11	3.74536e-08	1.80328e-05	-1.02155e-05	8.73313e-07	0	0	0
596	5	-4.15317e-09	-5.47987e-10	2.39875e-08	2.85133e-07	1.0005e-06	1.6709e-07	300	610	0	-9.22856e-09	-1.44364e-09	1.54478e-08	4.75348e-07	-5.23033e-07	-2.18801e-07	300	200	0	-1.33817e-08	-1.99163e-09	3.94353e-08	1.83868e-05	-1.07108e-05	3.72995e-06	0	0	0
596	6	-5.39567e-09	-3.31764e-10	2.09279e-08	2.5992e-07	8.09366e-07	1.96786e-07	300	610	0	-1.24662e-08	-2.55819e-09	1.4945e-08	5.21927e-07	-6.23389e-07	-1.86734e-07	300	200	0	-1.78619e-08	-2.88996e-09	3.5873e-08	1.63982e-05	-9.71854e-06	4.92767e-06	0	0	0
596	7	-5.46674e-09	-1.67892e-10	1.66737e-08	2.14436e-07	6.02979e-07	1.90398e-07	300	610	0	-1.28414e-08	-2.894e-09	1.28741e-08	4.86481e-07	-6.06765e-07	-1.46034e-07	300	200	0	-1.83082e-08	-3.0619e-09	2.95478e-08	1.32997e-05	-7.98935e-06	5.0288e-06	0	0	0
596	8	-4.85583e-09	-5.36562e-11	1.22398e-08	1.62718e-07	4.12426e-07	1.64025e-07	300	610	0	-1.15261e-08	-2.74204e-09	1.01486e-08	4.08101e-07	-5.24865e-07	-1.05223e-07	300	200	0	-1.6382e-08	-2.7957e-09	2.23884e-08	9.93262e-06	-6.04262e-06	4.48738e-06	0	0	0
596	9	-3.92566e-09	1.84208e-11	8.23125e-09	1.13583e-07	2.53696e-07	1.29306e-07	300	610	0	-9.39571e-09	-2.32775e-09	7.37153e-09	3.1438e-07	-4.152e-07	-6.92129e-08	300	200	0	-1.33214e-08	-2.30933e-09	1.56028e-08	6.81248e-06	-4.20291e-06	3.64109e-06	0	0	0
597	0	-2.92281e-09	5.76654e-11	4.94514e-09	7.17904e-08	1.32187e-07	9.39276e-08	300	610	0	-7.05061e-09	-1.81203e-09	4.89599e-09	2.23013e-07	-3.02646e-07	-4.02571e-08	300	200	0	-9.97342e-09	-1.75436e-09	9.84114e-09	4.20633e-06	-2.64408e-06	2.7204e-06	0	0	0
597	1	-1.99775e-09	7.33539e-11	2.46621e-09	3.92027e-08	4.65649e-08	6.23883e-08	300	610	0	-4.86168e-09	-1.29947e-09	2.88896e-09	1.43893e-07	-2.01849e-07	-1.88092e-08	300	200	0	-6.85944e-09	-1.22612e-09	5.35517e-09	2.20642e-06	-1.43258e-06	1.86671e-06	0	0	0
597	2	-1.22771e-09	7.36284e-11	7.46912e-10	1.57924e-08	-8.21515e-09	3.68165e-08	300	610	0	-3.02352e-09	-8.49848e-10	1.39057e-09	8.12471e-08	-1.19831e-07	-4.23525e-09	300	200	0	-4.25123e-09	-7.76219e-10	2.13748e-09	7.93512e-07	-5.65233e-07	1.15332e-06	0	0	0
597	3	-6.38594e-10	6.50079e-11	-3.30653e-10	4.4975e-10	-3.87315e-08	1.77245e-08	300	610	0	-1.60619e-09	-4.90013e-10	3.63284e-10	3.5542e-08	-5.83874e-08	4.64903e-09	300	200	0	-2.24478e-09	-4.25005e-10	3.26309e-11	-1.1345e-07	8.41327e-10	6.05652e-07	0	0	0
597	4	-2.23746e-10	5.2301e-11	-9.10778e-10	-8.42514e-09	-5.16592e-08	4.63428e-09	300	610	0	-5.99793e-10	-2.24704e-10	-2.7067e-10	5.02628e-09	-1.60992e-08	9.20278e-09	300	200	0	-8.23539e-10	-1.72403e-10	-1.18145e-09	-6.21383e-07	3.26206e-07	2.1856e-07	0	0	0
597	5	4.14468e-11	3.87595e-11	-1.13573e-09	-1.25233e-08	-5.29329e-08	-3.44446e-09	300	610	0	5.03462e-11	-4.53733e-11	-6.02892e-10	-1.3118e-08	1.0134e-08	1.07238e-08	300	200	0	9.1793e-11	-6.61377e-12	-1.73863e-09	-8.39335e-07	4.74383e-07	-3.00566e-08	0	0	0
597	6	1.88978e-10	2.63527e-11	-1.12966e-09	-1.33864e-08	-4.73543e-08	-7.67867e-09	300	610	0	4.18142e-10	6.31425e-11	-7.22024e-10	-2.19861e-08	2.40085e-08	1.03197e-08	300	200	0	6.0712e-10	8.94952e-11	-1.85169e-09	-8.64577e-07	5.03019e-07	-1.69416e-07	0	0	0
597	7	2.51271e-10	1.60775e-11	-9.91491e-10	-1.22867e-08	-3.8501e-08	-9.19765e-09	300	610	0	5.79753e-10	1.18006e-10	-7.04435e-10	-2.44635e-08	2.91233e-08	8.85703e-09	300	200	0	8.31024e-10	1.34083e-10	-1.69593e-09	-7.76011e-07	4.59511e-07	-2.29342e-07	0	0	0
597	8	2.57128e-10	8.25292e-12	-7.93837e-10	-1.01895e-08	-2.88206e-08	-8.97439e-09	300	610	0	6.03551e-10	1.3548e-10	-6.10336e-10	-2.29713e-08	2.85918e-08	6.96008e-09	300	200	0	8.60679e-10	1.43733e-10	-1.40417e-09	-6.32569e-07	3.79711e-07	-2.36453e-07	0	0	0
597	9	2.2984e-10	2.77021e-12	-5.8555e-10	-7.7689e-09	-1.98186e-08	-7.77606e-09	300	610	0	5.45275e-10	1.29374e-10	-4.83467e-10	-1.93745e-08	2.48773e-08	5.03961e-09	300	200	0	7.75115e-10	1.32145e-10	-1.06902e-09	-4.7468e-07	2.88558e-07	-2.1235e-07	0	0	0
598	0	1.86748e-10	-7.12357e-13	-3.95983e-10	-5.45091e-09	-1.22801e-08	-6.15998e-09	300	610	0	4.46759e-10	1.10439e-10	-3.52881e-10	-1.49967e-08	1.97757e-08	3.33459e-09	300	200	0	6.33507e-10	1.09727e-10	-7.48865e-10	-3.27307e-07	2.01747e-07	-1.73175e-07	0	0	0
598	1	1.39707e-10	-2.62973e-12	-2.39781e-10	-3.4683e-09	-6.48168e-09	-4.49638e-09	300	610	0	3.36852e-10	8.63853e-11	-2.35729e-10	-1.06916e-08	1.44848e-08	1.95672e-09	300	200	0	4.76559e-10	8.37556e-11	-4.75509e-10	-2.03552e-07	1.27781e-07	-1.30005e-07	0	0	0
598	2	9.6004e-11	-3.4186e-12	-1.21384e-10	-1.91488e-09	-2.37511e-09	-3.00382e-09	300	610	0	2.335e-10	6.22562e-11	-1.40267e-10	-6.94171e-09	9.71579e-09	9.31216e-10	300	200	0	3.29504e-10	5.88376e-11	-2.61651e-10	-1.0813e-07	7.00197e-08	-8.96837e-08	0	0	0
598	3	5.94309e-11	-3.46458e-12	-3.88392e-11	-7.93443e-10	2.69144e-10	-1.78753e-09	300	610	0	1.46238e-10	4.09606e-11	-6.86579e-11	-3.95808e-09	5.81549e-09	2.30579e-10	300	200	0	2.05669e-10	3.7496e-11	-1.07497e-10	-4.03752e-08	2.84617e-08	-5.58086e-08	0	0	0
598	4	3.13175e-11	-3.07795e-12	1.32505e-11	-5.40712e-11	1.75737e-09	-8.7511e-10	300	610	0	7.86316e-11	2.38332e-11	-1.93004e-11	-1.77073e-09	2.87966e-09	-1.99743e-10	300	200	0	1.09949e-10	2.07552e-11	-6.0499e-12	3.39417e-09	1.17444e-09	-2.96783e-08	0	0	0
598	5	1.14199e-11	-2.48869e-12	4.16197e-11	3.77478e-10	2.40351e-09	-2.46177e-10	300	610	0	3.03864e-11	1.11442e-11	1.13789e-11	-3.01997e-10	8.48367e-10	-4.23344e-10	300	200	0	4.18062e-11	8.65551e-12	5.29986e-11	2.81547e-08	-1.46544e-08	-1.11163e-08	0	0	0
598	6	-1.38186e-12	-1.85318e-12	5.29685e-11	5.80593e-10	2.48845e-09	1.4478e-10	300	610	0	-9.75112e-13	2.52e-12	2.76614e-11	5.78459e-10	-4.20672e-10	-5.0143e-10	300	200	0	-2.35697e-12	6.66824e-13	8.06299e-11	3.90341e-08	-2.2008e-08	8.81354e-10	0	0	0
598	7	-8.57747e-12	-1.26684e-12	5.31783e-11	6.28153e-10	2.2406e-09	3.523e-10	300	610	0	-1.88902e-11	-2.73894e-12	3.3725e-11	1.01571e-09	-1.10015e-09	-4.86542e-10	300	200	0	-2.74677e-11	-4.00579e-12	8.69034e-11	4.06354e-08	-2.36121e-08	7.67432e-09	0	0	0
598	8	-1.1692e-11	-7.78691e-13	4.69588e-11	5.80606e-10	1.83096e-09	4.2961e-10	300	610	0	-2.69383e-11	-5.43603e-12	3.31905e-11	1.14601e-09	-1.35966e-09	-4.19975e-10	300	200	0	-3.86302e-11	-6.21472e-12	8.01493e-11	3.67113e-08	-2.17192e-08	1.0665e-08	0	0	0
598	9	-1.20887e-11	-4.05188e-13	3.77842e-11	4.84046e-10	1.37714e-09	4.2284e-10	300	610	0	-2.83538e-11	-6.33861e-12	2.8926e-11	1.08429e-09	-1.34675e-09	-3.3163e-10	300	200	0	-4.04425e-11	-6.7438e-12	6.67102e-11	3.00782e-08	-1.80414e-08	1.11129e-08	0	0	0
599	0	-1.08755e-11	-1.42133e-13	2.80044e-11	3.70818e-10	9.52029e-10	3.68534e-10	300	610	0	-2.57872e-11	-6.10183e-12	2.30254e-11	9.19536e-10	-1.17877e-09	-2.41298e-10	300	200	0	-3.66627e-11	-6.24396e-12	5.10299e-11	2.26784e-08	-1.37759e-08	1.00455e-08	0	0	0
599	1	-8.88131e-12	2.60567e-14	1.90427e-11	2.61507e-10	5.94104e-10	2.93372e-10	300	610	0	-2.12371e-11	-5.2382e-12	1.68877e-11	7.15175e-10	-9.41645e-10	-1.60592e-10	300	200	0	-3.01184e-11	-5.21214e-12	3.59304e-11	1.57201e-08	-9.68098e-09	8.23415e-09	0	0	0
599	2	-6.6759e-12	1.19651e-13	1.16198e-11	1.6748e-10	3.17482e-10	2.15181e-10	300	610	0	-1.60889e-11	-4.11713e-12	1.13453e-11	5.12411e-10	-6.93043e-10	-9.50438e-11	300	200	0	-2.27648e-11	-3.99748e-12	2.29651e-11	9.84514e-09	-6.17238e-09	6.21098e-09	0	0	0
599	3	-4.61196e-12	1.59198e-13	5.96659e-12	9.34515e-11	1.20587e-10	1.44569e-10	300	610	0	-1.12108e-11	-2.98171e-12	6.80612e-12	3.3474e-10	-4.67481e-10	-4.60251e-11	300	200	0	-1.58228e-11	-2.82251e-12	1.27727e-11	5.29355e-09	-3.41921e-09	4.30725e-09	0	0	0
599	4	-2.87543e-12	1.62955e-13	2.00491e-12	3.97468e-11	-6.9957e-12	8.6735e-11	300	610	0	-7.06953e-12	-1.9734e-12	3.38482e-12	1.92678e-10	-2.82059e-10	-1.23544e-11	300	200	0	-9.94496e-12	-1.81044e-12	5.38973e-12	2.04548e-09	-1.42862e-09	2.69917e-09	0	0	0
599	5	-1.53419e-12	1.45687e-13	-5.11892e-13	4.13045e-12	-7.95153e-11	4.31421e-11	300	610	0	-3.84563e-12	-1.15839e-12	1.01419e-12	8.80269e-11	-1.41821e-10	8.47761e-12	300	200	0	-5.37981e-12	-1.0127e-12	5.02295e-13	-6.5869e-11	-1.13794e-10	1.45279e-09	0	0	0
599	6	-5.80126e-13	1.18389e-13	-1.8979e-12	-1.68397e-11	-1.1173e-10	1.29346e-11	300	610	0	-1.53354e-12	-5.51692e-13	-4.69728e-13	1.73628e-11	-4.4283e-11	1.94442e-11	300	200	0	-2.11367e-12	-4.33303e-13	-2.36763e-12	-1.27194e-09	6.55732e-10	5.62973e-10	0	0	0
599	7	3.7579e-14	8.85789e-14	-2.46851e-12	-2.68888e-11	-1.16931e-10	-5.9753e-12	300	610	0	-2.13681e-14	-1.37095e-13	-1.2669e-12	-2.53357e-11	1.70764e-11	2.34313e-11	300	200	0	1.62109e-14	-4.85157e-14	-3.73542e-12	-1.81373e-09	1.01999e-09	-1.57483e-11	0	0	0
599	8	3.88249e-13	6.08788e-14	-2.50228e-12	-2.94607e-11	-1.05981e-10	-1.61352e-11	300	610	0	8.50605e-13	1.17624e-13	-1.57419e-12	-4.68646e-11	5.03192e-11	2.293e-11	300	200	0	1.23885e-12	1.78503e-13	-4.07647e-12	-1.90899e-09	1.10782e-09	-3.46607e-10	0	0	0
599	9	5.43578e-13	3.76944e-14	-2.22336e-12	-2.7427e-11	-8.70488e-11	-2.00529e-11	300	610	0	1.25053e-12	2.50051e-13	-1.56319e-12	-5.36552e-11	6.34328e-11	1.9908e-11	300	200	0	1.79411e-12	2.87745e-13	-3.78654e-12	-1.73616e-09	1.02623e-09	-4.95511e-10	0	0	0
600	0	5.68076e-13	1.98704e-14	-1.79791e-12	-2.29877e-11	-6.57856e-11	-1.99146e-11	300	610	0	1.33138e-12	2.96378e-13	-1.37049e-12	-5.11624e-11	6.34098e-11	1.5797e-11	300	200	0	1.89945e-12	3.16248e-13	-3.1684e-12	-1.42979e-09	8.5697e-10	-5.22046e-10	0	0	0
600	1	5.14433e-13	7.25335e-15	-1.33894e-12	-1.76946e-11	-4.5717e-11	-1.74608e-11	300	610	0	1.21913e-12	2.87678e-13	-1.0963e-12	-4.36294e-11	5.58365e-11	1.15499e-11	300	200	0	1.73356e-12	2.94931e-13	-2.43524e-12	-1.08318e-09	6.57482e-10	-4.75061e-10	0	0	0
600	2	4.22257e-13	-8.65594e-16	-9.15425e-13	-1.25417e-11	-2.87279e-11	-1.39682e-11	300	610	0	1.00924e-12	2.48377e-13	-8.07947e-13	-3.40965e-11	4.48251e-11	7.73102e-12	300	200	0	1.43149e-12	2.47512e-13	-1.72337e-12	-7.54756e-10	4.64397e-10	-3.91408e-10	0	0	0
600	3	3.18917e-13	-5.43039e-15	-5.6278e-13	-8.08376e-12	-1.55349e-11	-1.02947e-11	300	610	0	7.68234e-13	1.96169e-13	-5.45831e-13	-2.45504e-11	3.31498e-11	4.61362e-12	300	200	0	1.08715e-12	1.90738e-13	-1.10861e-12	-4.75941e-10	2.98015e-10	-2.96646e-10	0	0	0
600	4	2.21479e-13	-7.40749e-15	-2.92929e-13	-4.55687e-12	-6.09744e-12	-6.9553e-12	300	610	0	5.38076e-13	1.42763e-13	-3.30051e-13	-1.61349e-11	2.24848e-11	2.2712e-12	300	200	0	7.59555e-13	1.35355e-13	-6.2298e-13	-2.58892e-10	1.66823e-10	-2.06795e-10	0	0	0
600	5	1.3905e-13	-7.66106e-15	-1.02854e-13	-1.98578e-12	5.56176e-14	-4.20604e-12	300	610	0	3.41595e-13	9.50363e-14	-1.66637e-13	-9.37264e-12	1.36722e-11	6.53645e-13	300	200	0	4.80645e-13	8.73753e-14	-2.69491e-13	-1.03232e-10	7.1504e-11	-1.30479e-10	0	0	0
600	6	7.50799e-14	-6.89347e-15	1.86934e-14	-2.70776e-13	3.58669e-12	-2.12388e-12	300	610	0	1.87901e-13	5.62652e-14	-5.28148e-14	-4.36724e-12	6.97529e-12	-3.54304e-13	300	200	0	2.6298e-13	4.93717e-14	-3.41214e-14	-1.42814e-12	8.17534e-12	-7.10455e-11	0	0	0
600	7	2.93485e-14	-5.63026e-15	8.63483e-14	7.47551e-13	5.18927e-12	-6.73526e-13	300	610	0	7.71315e-14	2.72654e-14	1.89243e-14	-9.68695e-13	2.29328e-12	-8.91583e-13	300	200	0	1.0648e-13	2.16351e-14	1.05273e-13	5.72747e-11	-2.92103e-11	-2.84035e-11	0	0	0
600	8	-4.43812e-16	-4.23271e-15	1.14952e-13	1.24391e-12	5.49198e-12	2.4066e-13	300	610	0	4.24873e-15	7.34124e-15	5.79145e-14	1.1008e-12	-6.72071e-13	-1.09419e-12	300	200	0	3.80492e-15	3.10853e-15	1.72866e-13	8.41973e-11	-4.72226e-11	-4.99996e-13	0	0	0
600	9	-1.75201e-14	-2.92454e-15	1.17692e-13	1.38099e-12	5.01124e-12	7.3758e-13	300	610	0	-3.81619e-14	-4.98945e-15	7.34272e-14	2.15941e-12	-2.29687e-12	-1.08023e-12	300	200	0	-5.56819e-14	-7.91399e-15	1.91119e-13	8.96381e-11	-5.19487e-11	1.56028e-11	0	0	0
601	0	-2.52492e-14	-1.82373e-15	1.05236e-13	1.29516e-12	4.13737e-12	9.35347e-13	300	610	0	-5.79961e-14	-1.14841e-14	7.35918e-14	2.51061e-12	-2.95721e-12	-9.4341e-13	300	200	0	-8.32453e-14	-1.33079e-14	1.78828e-13	8.20792e-11	-4.84724e-11	2.30008e-11	0	0	0
601	1	-2.66828e-14	-9.73383e-16	8.55273e-14	1.09139e-12	3.14166e-12	9.37536e-13	300	610	0	-6.24852e-14	-1.3849e-14	6.49125e-14	2.4132e-12	-2.9843e-12	-7.52267e-13	300	200	0	-8.9168e-14	-1.48224e-14	1.5044e-13	6.79473e-11	-4.06945e-11	2.45121e-11	0	0	0
601	2	-2.43258e-14	-3.68423e-16	6.39989e-14	8.44113e-13	2.19461e-12	8.27017e-13	300	610	0	-5.76164e-14	-1.35576e-14	5.21831e-14	2.06948e-12	-2.64407e-12	-5.52681e-13	300	200	0	-8.19422e-14	-1.3926e-14	1.16182e-13	5.17211e-11	-3.13708e-11	2.24585e-11	0	0	0
601	3	-2.00703e-14	2.3325e-17	4.39909e-14	6.01301e-13	1.38845e-12	6.64873e-13	300	610	0	-4.79478e-14	-1.17736e-14	3.86428e-14	1.62513e-12	-2.13322e-12	-3.72035e-13	300	200	0	-6.80181e-14	-1.17503e-14	8.26336e-14	3.62254e-11	-2.227e-11	1.86002e-11	0	0	0
601	4	-1.52308e-14	2.4578e-16	2.72424e-14	3.90006e-13	7.59412e-13	4.92378e-13	300	610	0	-3.66722e-14	-9.34424e-15	2.62506e-14	1.17589e-12	-1.58517e-12	-2.23816e-13	300	200	0	-5.1903e-14	-9.09846e-15	5.34929e-14	2.29971e-11	-1.43823e-11	1.41642e-11	0	0	0
601	5	-1.06324e-14	3.44378e-16	1.43648e-14	2.22023e-13	3.07203e-13	3.34498e-13	300	610	0	-2.5817e-14	-6.83338e-15	1.59959e-14	7.77402e-13	-1.08107e-12	-1.11913e-13	300	200	0	-3.64494e-14	-6.489e-15	3.03608e-14	1.26497e-11	-8.13253e-12	9.92506e-12	0	0	0
601	6	-6.7209e-15	3.60008e-16	5.24823e-15	9.89707e-14	1.05787e-14	2.03845e-13	300	610	0	-1.64978e-14	-4.57504e-15	8.19289e-15	4.55607e-13	-6.62353e-13	-3.42315e-14	300	200	0	-2.32187e-14	-4.21504e-15	1.34411e-14	5.19226e-12	-3.56961e-12	6.30441e-12	0	0	0
601	7	-3.67067e-15	3.26073e-16	-6.19091e-16	1.64216e-14	-1.61227e-13	1.04422e-13	300	610	0	-9.17277e-15	-2.73115e-15	2.72973e-15	2.1627e-13	-3.4264e-13	1.45129e-14	300	200	0	-1.28434e-14	-2.40508e-15	2.11064e-15	2.85548e-13	-5.20573e-13	3.47107e-12	0	0	0
601	8	-1.47931e-15	2.67686e-16	-3.91871e-15	-3.2998e-14	-2.40785e-13	3.48086e-14	300	610	0	-3.8676e-15	-1.34538e-15	-7.36777e-16	5.28783e-14	-1.1797e-13	4.08082e-14	300	200	0	-5.3469e-15	-1.0777e-15	-4.65548e-15	-2.56962e-12	1.29454e-12	1.4282e-12	0	0	0
601	9	-4.30073e-17	2.02201e-16	-5.34862e-15	-5.74776e-14	-2.57819e-13	-9.36554e-15	300	610	0	-3.56267e-16	-3.88231e-16	-2.64201e-15	-4.73684e-14	2.527e-14	5.10614e-14	300	200	0	-3.99274e-16	-1.8603e-16	-7.99062e-15	-3.90483e-12	2.1838e-12	8.33747e-14	0	0	0
602	0	7.87922e-16	1.40443e-16	-5.53306e-15	-6.46995e-14	-2.36875e-13	-3.36469e-14	300	610	0	1.70505e-15	2.08373e-16	-3.42243e-15	-9.93578e-14	1.04613e-13	5.08687e-14	300	200	0	2.49298e-15	3.48816e-16	-8.95548e-15	-4.20696e-12	2.43472e-12	-6.99777e-13	0	0	0
602	1	1.17173e-15	8.8191e-17	-4.97942e-15	-6.11379e-14	-1.96591e-13	-4.3596e-14	300	610	0	2.68693e-15	5.26547e-16	-3.46309e-15	-1.17403e-13	1.37759e-13	4.46931e-14	300	200	0	3.85865e-15	6.14738e-16	-8.44251e-15	-3.8791e-12	2.28871e-12	-1.06662e-12	0	0	0
602	2	1.2527e-15	4.7634e-17	-4.06743e-15	-5.1801e-14	-1.49991e-13	-4.41185e-14	300	610	0	2.93111e-15	6.46705e-16	-3.07358e-15	-1.13781e-13	1.40392e-13	3.58138e-14	300	200	0	4.1838e-15	6.94339e-16	-7.14102e-15	-3.22811e-12	1.93188e-12	-1.15037e-12	0	0	0
602	3	1.1499e-15	1.86365e-17	-3.05815e-15	-4.02567e-14	-1.05316e-13	-3.91589e-14	300	610	0	2.72204e-15	6.38686e-16	-2.48319e-15	-9.8133e-14	1.25167e-13	2.64388e-14	300	200	0	3.87193e-15	6.57322e-16	-5.54134e-15	-2.46895e-12	1.4964e-12	-1.06137e-12	0	0	0
602	4	9.53695e-16	-2.57578e-19	-2.11325e-15	-2.88197e-14	-6.70736e-14	-3.16386e-14	300	610	0	2.2773e-15	5.57928e-16	-1.84768e-15	-7.74362e-14	1.01491e-13	1.78965e-14	300	200	0	3.23099e-15	5.5767e-16	-3.96093e-15	-1.73811e-12	1.06761e-12	-8.83655e-13	0	0	0
602	5	7.27185e-16	-1.109e-17	-1.31803e-15	-1.8808e-14	-3.70892e-14	-2.35427e-14	300	610	0	1.75008e-15	4.44977e-16	-1.26201e-15	-5.63042e-14	7.57779e-14	1.08513e-14	300	200	0	2.47727e-15	4.33887e-16	-2.58003e-15	-1.11068e-12	6.93789e-13	-6.76125e-13	0	0	0
602	6	5.10254e-16	-1.5996e-17	-7.03669e-16	-1.08093e-14	-1.54277e-14	-1.60811e-14	300	610	0	1.23831e-15	3.26984e-16	-7.74808e-16	-3.74414e-14	5.19595e-14	5.50695e-15	300	200	0	1.74856e-15	3.10988e-16	-1.47848e-15	-6.17523e-13	3.96144e-13	-4.76194e-13	0	0	0
602	7	3.24694e-16	-1.69095e-17	-2.66549e-16	-4.92176e-15	-1.13402e-15	-9.87373e-15	300	610	0	7.96422e-16	2.20158e-16	-4.02316e-16	-2.21323e-14	3.20703e-14	1.77764e-15	300	200	0	1.12112e-15	2.03249e-16	-6.68865e-16	-2.60356e-13	1.77782e-13	-3.04469e-13	0	0	0
602	8	1.79294e-16	-1.54187e-17	1.65528e-17	-9.49888e-16	7.21936e-15	-5.12762e-15	300	610	0	4.47407e-16	1.32491e-16	-1.40186e-16	-1.06916e-14	1.68113e-14	-5.78478e-16	300	200	0	6.26701e-16	1.17072e-16	-1.23633e-16	-2.39619e-14	3.10389e-14	-1.69435e-13	0	0	0
602	9	7.43202e-17	-1.27233e-17	1.77349e-16	1.44699e-15	1.11614e-14	-1.78749e-15	300	610	0	1.93398e-16	6.62897e-17	2.72404e-17	-2.83903e-15	6.03383e-15	-1.86416e-15	300	200	0	2.67718e-16	5.35664e-17	2.0459e-16	1.1481e-13	-5.70321e-14	-7.15967e-14	0	0	0
603	0	5.10442e-18	-9.65661e-18	2.48655e-16	2.65257e-15	1.20972e-14	3.46031e-16	300	610	0	2.42975e-17	2.0324e-17	1.20254e-16	2.0143e-15	-8.82078e-16	-2.38111e-15	300	200	0	2.9402e-17	1.06674e-17	3.68909e-16	1.80909e-13	-1.00869e-13	-6.80806e-15	0	0	0
603	1	-3.52999e-17	-6.74211e-18	2.60006e-16	3.02946e-15	1.11929e-14	1.53145e-15	300	610	0	-7.5824e-17	-8.52712e-18	1.59396e-16	4.56457e-15	-4.75322e-15	-2.39444e-15	300	200	0	-1.11124e-16	-1.52692e-17	4.19402e-16	1.97344e-13	-1.14047e-13	3.1254e-14	0	0	0
603	2	-5.43217e-17	-4.26259e-18	2.35533e-16	2.88497e-15	9.33854e-15	2.03042e-15	300	610	0	-1.24349e-16	-2.40985e-17	1.62896e-16	5.48664e-15	-6.41224e-15	-2.11663e-15	300	200	0	-1.78671e-16	-2.83611e-17	3.98429e-16	1.83265e-13	-1.08026e-13	4.94115e-14	0	0	0
603	3	-5.87819e-17	-2.32877e-18	1.93381e-16	2.45793e-15	7.15897e-15	2.07522e-15	300	610	0	-1.37423e-16	-3.01781e-17	1.45487e-16	5.36264e-15	-6.6016e-15	-1.70455e-15	300	200	0	-1.96205e-16	-3.25069e-17	3.38868e-16	1.5332e-13	-9.16853e-14	5.39601e-14	0	0	0
603	4	-5.4338e-17	-9.39277e-19	1.4609e-16	1.91936e-15	5.05229e-15	1.85357e-15	300	610	0	-1.28555e-16	-3.00756e-17	1.18132e-16	4.65199e-15	-5.92339e-15	-1.26439e-15	300	200	0	-1.82893e-16	-3.10149e-17	2.64222e-16	1.17824e-13	-7.13589e-14	5.01419e-14	0	0	0
603	5	-4.53045e-17	-2.83989e-20	1.01482e-16	1.38087e-15	3.2387e-15	1.50513e-15	300	610	0	-1.0813e-16	-2.64309e-17	8.83202e-17	3.68876e-15	-4.82724e-15	-8.6058e-16	300	200	0	-1.53435e-16	-2.64593e-17	1.89802e-16	8.33677e-14	-5.11644e-14	4.19685e-14	0	0	0
603	6	-3.47092e-17	4.98698e-19	6.37356e-17	9.06631e-16	1.80983e-15	1.12535e-15	300	610	0	-8.34947e-17	-2.11842e-17	6.06497e-17	2.69516e-15	-3.62148e-15	-5.25804e-16	300	200	0	-1.18204e-16	-2.06855e-17	1.24385e-16	5.36176e-14	-3.34535e-14	3.22655e-14	0	0	0
603	7	-2.44793e-17	7.42295e-19	3.44343e-17	5.25873e-16	7.7253e-16	7.72825e-16	300	610	0	-5.93759e-17	-1.56419e-17	3.75096e-17	1.80256e-15	-2.49645e-15	-2.70635e-16	300	200	0	-8.38552e-17	-1.48996e-17	7.19439e-17	3.01201e-14	-1.9282e-14	2.28399e-14	0	0	0
603	8	-1.5679e-17	7.93852e-19	1.34821e-17	2.44259e-16	8.40254e-17	4.77999e-16	300	610	0	-3.84296e-17	-1.05904e-17	1.9733e-17	1.07444e-15	-1.55198e-15	-9.16589e-17	300	200	0	-5.41086e-17	-9.79654e-18	3.32151e-17	1.30191e-14	-8.83527e-15	1.46975e-14	0	0	0
603	9	-8.74994e-18	7.28847e-19	-1.71867e-19	5.32228e-17	-3.21849e-16	2.51499e-16	300	610	0	-2.18048e-17	-6.42341e-18	7.15973e-18	5.27714e-16	-8.23915e-16	2.21718e-17	300	200	0	-3.05547e-17	-5.69456e-18	6.98786e-18	1.6347e-15	-1.77549e-15	8.26373e-15	0	0	0
604	0	-3.72286e-18	6.04576e-19	-8.00172e-18	-6.29592e-17	-5.16835e-16	9.1288e-17	300	610	0	-9.64664e-18	-3.26177e-18	-9.22941e-19	1.50454e-16	-3.07084e-16	8.49754e-17	300	200	0	-1.33695e-17	-2.65719e-18	-8.92466e-18	-5.10569e-15	2.49522e-15	3.57938e-15	0	0	0
604	1	-3.88673e-19	4.61045e-19	-1.15495e-17	-1.22252e-16	-5.67322e-16	-1.17096e-17	300	610	0	-1.50618e-18	-1.05509e-18	-5.46004e-18	-8.43901e-17	2.66809e-17	1.10953e-16	300	200	0	-1.89485e-18	-5.94044e-19	-1.70095e-17	-8.37236e-15	4.65317e-15	4.59356e-16	0	0	0
604	2	1.57466e-18	3.23554e-19	-1.22123e-17	-1.41767e-16	-5.28711e-16	-6.95321e-17	300	610	0	3.35377e-18	3.39435e-19	-7.41768e-18	-2.09353e-16	2.15398e-16	1.12661e-16	300	200	0	4.92843e-18	6.62989e-19	-1.963e-17	-9.25234e-15	5.33912e-15	-1.38927e-15	0	0	0
604	3	2.51574e-18	2.05928e-19	-1.11374e-17	-1.36085e-16	-4.43476e-16	-9.44873e-17	300	610	0	5.74815e-18	1.10075e-18	-7.65885e-18	-2.5624e-16	2.98221e-16	1.00211e-16	300	200	0	8.26389e-18	1.30668e-18	-1.87962e-17	-8.65517e-15	5.09695e-15	-2.28651e-15	0	0	0
604	4	2.75688e-18	1.13746e-19	-9.19149e-18	-1.16593e-16	-3.41596e-16	-9.757e-17	300	610	0	6.43948e-18	1.40723e-18	-6.88439e-18	-2.52648e-16	3.10284e-16	8.11047e-17	300	200	0	9.19636e-18	1.52098e-18	-1.60759e-17	-7.27992e-15	4.35003e-15	-2.52976e-15	0	0	0
604	5	2.56683e-18	4.71851e-20	-6.97684e-18	-9.14856e-17	-2.42294e-16	-8.77097e-17	300	610	0	6.06921e-18	1.41567e-18	-5.61832e-18	-2.2046e-16	2.80227e-16	6.045e-17	300	200	0	8.63604e-18	1.46285e-18	-1.25952e-17	-5.62127e-15	3.40195e-15	-2.36801e-15	0	0	0
604	6	2.15153e-18	3.29006e-21	-4.87171e-18	-6.61426e-17	-1.56312e-16	-7.15832e-17	300	610	0	5.13272e-18	1.25173e-18	-4.22054e-18	-1.7567e-16	2.29535e-16	4.13675e-17	300	200	0	7.28426e-18	1.25502e-18	-9.09226e-18	-3.99743e-15	2.45126e-15	-1.99269e-15	0	0	0
604	7	1.65624e-18	-2.23397e-20	-3.08054e-18	-4.36858e-17	-8.82405e-17	-5.37768e-17	300	610	0	3.98234e-18	1.00824e-18	-2.9137e-18	-1.28973e-16	1.73023e-16	2.54639e-17	300	200	0	5.63858e-18	9.85902e-19	-5.99423e-18	-2.5872e-15	1.6124e-15	-1.53932e-15	0	0	0
604	8	1.17401e-18	-3.44122e-20	-1.68342e-18	-2.55657e-17	-3.85822e-17	-3.71274e-17	300	610	0	2.84613e-18	7.48038e-19	-1.81494e-18	-8.67479e-17	1.19903e-16	1.32841e-17	300	200	0	4.02013e-18	7.13626e-19	-3.49836e-18	-1.46793e-15	9.37862e-16	-1.09512e-15	0	0	0
604	9	7.56773e-19	-3.72504e-20	-6.7944e-19	-1.20995e-17	-5.43109e-18	-2.31283e-17	300	610	0	1.85353e-18	5.09249e-19	-9.66819e-19	-5.2128e-17	7.50661e-17	4.69758e-18	300	200	0	2.61031e-18	4.71998e-19	-1.64626e-18	-6.49394e-16	4.38218e-16	-7.0917e-16	0	0	0
605	0	4.26658e-19	-3.44411e-20	-2.11944e-20	-2.91453e-18	1.42767e-17	-1.23221e-17	300	610	0	1.06185e-18	3.11241e-19	-3.63923e-19	-2.60083e-17	4.03373e-17	-7.99341e-19	300	200	0	1.48851e-18	2.768e-19	-3.85117e-19	-1.0135e-16	9.87007e-17	-4.02713e-16	0	0	0
605	1	1.8599e-19	-2.87196e-20	3.59792e-19	2.71387e-18	2.39056e-17	-4.63988e-18	300	610	0	4.80074e-19	1.60289e-19	2.61017e-20	-7.8899e-18	1.55607e-17	-3.8645e-18	300	200	0	6.66064e-19	1.31569e-19	3.85894e-19	2.25833e-16	-1.08273e-16	-1.78502e-16	0	0	0
605	2	2.54428e-20	-2.2006e-20	5.35944e-19	5.62637e-18	2.65916e-17	3.30192e-19	300	610	0	8.83436e-20	5.43881e-20	2.47235e-19	3.46798e-18	-5.39871e-19	-5.16607e-18	300	200	0	1.13786e-19	3.23822e-20	7.83179e-19	3.87022e-16	-2.14364e-16	-2.831e-17	0	0	0
605	3	-6.98975e-20	-1.55223e-20	5.73325e-19	6.63011e-18	2.49655e-17	3.14837e-18	300	610	0	-1.47415e-19	-1.2984e-20	3.44899e-19	9.58474e-18	-9.73254e-18	-5.29849e-18	300	200	0	-2.17313e-19	-2.85063e-20	9.18225e-19	4.33555e-16	-2.49803e-16	6.14185e-17	0	0	0
605	4	-1.1638e-19	-9.94382e-21	5.26463e-19	6.41673e-18	2.10541e-17	4.39333e-18	300	610	0	-2.6539e-19	-5.01717e-20	3.59931e-19	1.19588e-17	-1.38575e-17	-4.74291e-18	300	200	0	-3.8177e-19	-6.01156e-20	8.86394e-19	4.08618e-16	-2.40397e-16	1.05685e-16	0	0	0
605	5	-1.2923e-19	-5.55093e-21	4.36752e-19	5.52902e-18	1.6295e-17	4.58532e-18	300	610	0	-3.01578e-19	-6.55711e-20	3.2566e-19	1.1898e-17	-1.4577e-17	-3.858e-18	300	200	0	-4.30808e-19	-7.11221e-20	7.62412e-19	3.45564e-16	-2.06327e-16	1.18536e-16	0	0	0
605	6	-1.2121e-19	-2.36342e-21	3.331e-19	4.35943e-18	1.1616e-17	4.14902e-18	300	610	0	-2.86429e-19	-6.66073e-20	2.6713e-19	1.04445e-17	-1.32527e-17	-2.88925e-18	300	200	0	-4.07639e-19	-6.89707e-20	6.0023e-19	2.6811e-16	-1.62139e-16	1.11793e-16	0	0	0
605	7	-1.02148e-19	-2.4898e-22	2.33792e-19	3.16722e-18	7.54091e-18	3.4035e-18	300	610	0	-2.43569e-19	-5.92618e-20	2.01629e-19	8.36359e-18	-1.09113e-17	-1.9878e-18	300	200	0	-3.45718e-19	-5.95108e-20	4.35421e-19	1.91613e-16	-1.17402e-16	9.45867e-17	0	0	0
605	8	-7.90098e-20	9.96406e-22	1.48821e-19	2.10414e-18	4.29885e-18	2.56908e-18	300	610	0	-1.89888e-19	-4.7973e-20	1.3993e-19	6.17e-18	-8.26417e-18	-1.23251e-18	300	200	0	-2.68897e-19	-4.69766e-20	2.8875e-19	1.24786e-16	-7.76834e-17	7.34171e-17	0	0	0
605	9	-5.62864e-20	1.59365e-21	8.2223e-20	1.24206e-18	1.92229e-18	1.78303e-18	300	610	0	-1.36384e-19	-3.57629e-20	8.77728e-20	4.17317e-18	-5.75691e-18	-6.51311e-19	300	200	0	-1.9267e-19	-3.41692e-20	1.69996e-19	7.14857e-17	-4.55852e-17	5.24924e-17	0	0	0
606	0	-3.65108e-20	1.74703e-21	3.41296e-20	5.98319e-19	3.26701e-19	1.11851e-18	300	610	0	-8.93615e-20	-2.44788e-20	4.73203e-20	2.52755e-18	-3.62899e-18	-2.39497e-19	300	200	0	-1.25872e-19	-2.27318e-20	8.14499e-20	3.23179e-17	-2.16954e-17	3.42033e-17	0	0	0
606	1	-2.07878e-20	1.62692e-21	2.40918e-21	1.56865e-19	-6.29637e-19	6.03088e-19	300	610	0	-5.16717e-20	-1.50726e-20	1.84203e-20	1.28005e-18	-1.97287e-18	2.58303e-20	300	200	0	-7.24595e-20	-1.34457e-20	2.08295e-20	5.94518e-18	-5.37329e-18	1.96101e-17	0	0	0
606	2	-9.26938e-21	1.3639e-21	-1.61158e-20	-1.15652e-19	-1.10442e-18	2.34842e-19	300	610	0	-2.38414e-20	-7.8674e-21	-3.91955e-22	4.10179e-19	-7.85469e-19	1.75301e-19	300	200	0	-3.31108e-20	-6.5035e-21	-1.65077e-20	-9.92665e-18	4.65175e-18	8.8817e-18	0	0	0
606	3	-1.54173e-21	1.05006e-21	-2.48453e-20	-2.58547e-19	-1.24572e-18	-4.88068e-21	300	610	0	-4.99784e-21	-2.78679e-21	-1.11613e-20	-1.38855e-19	-9.12232e-21	2.40339e-19	300	200	0	-6.53957e-21	-1.73672e-21	-3.60067e-20	-1.78687e-17	9.86106e-18	1.65446e-18	0	0	0
606	4	3.08511e-21	7.44429e-22	-2.69022e-20	-3.0988e-19	-1.17844e-18	-1.42128e-19	300	610	0	6.43217e-21	4.66577e-22	-1.60225e-20	-4.37968e-19	4.38327e-19	2.49078e-19	300	200	0	9.51728e-21	1.21101e-21	-4.29247e-20	-2.03046e-17	1.16805e-17	-2.6981e-18	0	0	0
606	5	5.37749e-21	4.79949e-22	-2.48774e-20	-3.02448e-19	-9.99255e-19	-2.04093e-19	300	610	0	1.2237e-20	2.28147e-21	-1.69072e-20	-5.57726e-19	6.43329e-19	2.24407e-19	300	200	0	1.76145e-20	2.76142e-21	-4.17845e-20	-1.92843e-17	1.13339e-17	-4.87893e-18	0	0	0
606	6	6.05437e-21	2.70664e-22	-2.07472e-20	-2.62116e-19	-7.77098e-19	-2.15387e-19	300	610	0	1.41155e-20	3.05294e-21	-1.54e-20	-5.60087e-19	6.84494e-19	1.83467e-19	300	200	0	2.01699e-20	3.32361e-21	-3.61472e-20	-1.63985e-17	9.78341e-18	-5.55111e-18	0	0	0
606	7	5.72171e-21	1.18066e-22	-1.5899e-20	-2.07676e-19	-5.56719e-19	-1.96201e-19	300	610	0	1.35127e-20	3.13251e-21	-1.26974e-20	-4.94667e-19	6.26553e-19	1.38054e-19	300	200	0	1.92344e-20	3.25058e-21	-2.85964e-20	-1.27842e-17	7.7255e-18	-5.27575e-18	0	0	0
606	8	4.84827e-21	1.62525e-23	-1.12159e-20	-1.51615e-19	-3.63637e-19	-1.61778e-19	300	610	0	1.1555e-20	2.80479e-21	-9.62972e-21	-3.98078e-19	5.18539e-19	9.54849e-20	300	200	0	1.64033e-20	2.82104e-21	-2.08456e-20	-9.18193e-18	5.62123e-18	-4.48843e-18	0	0	0
606	9	3.76805e-21	-4.42228e-23	-7.18616e-21	-1.01307e-19	-2.09269e-19	-1.22698e-19	300	610	0	9.0518e-21	2.28196e-21	-6.71783e-21	-2.95083e-19	3.94613e-19	5.96254e-20	300	200	0	1.28199e-20	2.23774e-21	-1.3904e-20	-6.0161e-18	3.74119e-18	-3.50062e-18	0	0	0
607	0	2.69773e-21	-7.37207e-23	-4.01248e-21	-6.03038e-20	-9.55655e-20	-8.56005e-20	300	610	0	6.53337e-21	1.70929e-21	-4.2427e-21	-2.00684e-19	2.76314e-19	3.18991e-20	300	200	0	9.23111e-21	1.63557e-21	-8.25519e-21	-3.47864e-18	2.21421e-18	-2.51532e-18	0	0	0
607	1	1.76072e-21	-8.18912e-23	-1.70938e-21	-2.95392e-20	-1.87975e-20	-5.40655e-20	300	610	0	4.30646e-21	1.17625e-21	-2.31379e-21	-1.22483e-19	1.75355e-19	1.21546e-20	300	200	0	6.06718e-21	1.09436e-21	-4.02317e-21	-1.60497e-18	1.07228e-18	-1.64893e-18	0	0	0
607	2	1.01205e-21	-7.68254e-23	-1.81413e-22	-8.32929e-21	2.75815e-20	-2.94885e-20	300	610	0	2.51265e-21	7.29533e-22	-9.28893e-22	-6.29181e-20	9.64009e-20	-6.46614e-22	300	200	0	3.52471e-21	6.52707e-22	-1.11031e-21	-3.36358e-19	2.87888e-19	-9.54207e-19	0	0	0
607	3	4.60947e-22	-6.47532e-23	7.18725e-22	4.85846e-21	5.09588e-20	-1.18421e-20	300	610	0	1.18173e-21	3.85716e-22	-2.18993e-23	-2.11698e-20	3.9513e-20	-7.92961e-21	300	200	0	1.64268e-21	3.20962e-22	6.96826e-22	4.33138e-19	-1.97425e-19	-4.41008e-19	0	0	0
607	4	8.91315e-23	-5.00921e-23	1.15057e-21	1.18615e-20	5.8324e-20	-2.84424e-22	300	610	0	2.75626e-22	1.4205e-22	5.02189e-22	5.35742e-21	2.09432e-21	-1.11716e-20	300	200	0	3.64757e-22	9.19583e-23	1.65276e-21	8.23919e-19	-4.52918e-19	-9.33639e-20	0	0	0
607	5	-1.35271e-22	-3.56905e-23	1.26168e-21	1.44737e-20	5.5605e-20	6.39459e-21	300	610	0	-2.78203e-22	-1.49811e-23	7.43641e-22	1.99705e-20	-1.96693e-20	-1.17036e-20	300	200	0	-4.13475e-22	-5.06716e-23	2.00532e-21	9.50368e-19	-5.45815e-19	1.17646e-19	0	0	0
607	6	-2.48164e-22	-2.3155e-23	1.17514e-21	1.425e-20	4.74121e-20	9.47231e-21	300	610	0	-5.63459e-22	-1.0348e-22	7.93803e-22	2.59914e-20	-2.98373e-20	-1.06141e-20	300	200	0	-8.11623e-22	-1.26636e-22	1.96895e-21	9.09762e-19	-5.34151e-19	2.2494e-19	0	0	0
607	7	-2.83485e-22	-1.31871e-23	9.85282e-22	1.24224e-20	3.70489e-20	1.01125e-20	300	610	0	-6.60289e-22	-1.42026e-22	7.28003e-22	2.63542e-20	-3.2126e-20	-8.72228e-21	300	200	0	-9.43774e-22	-1.55213e-22	1.71328e-21	7.77949e-19	-4.63761e-19	2.5981e-19	0	0	0
607	8	-2.69994e-22	-5.88378e-24	7.5865e-22	9.89058e-21	2.66735e-20	9.27492e-21	300	610	0	-6.37239e-22	-1.47255e-22	6.03374e-22	2.34208e-20	-2.96117e-20	-6.59463e-21	300	200	0	-9.07232e-22	-1.53138e-22	1.36202e-21	6.09412e-19	-3.67998e-19	2.48883e-19	0	0	0
607	9	-2.30047e-22	-9.83243e-25	5.37897e-22	7.25569e-21	1.75279e-20	7.68755e-21	300	610	0	-5.48011e-22	-1.32704e-22	4.59782e-22	1.89419e-20	-2.46356e-20	-4.5851e-21	300	200	0	-7.78058e-22	-1.33688e-22	9.97679e-22	4.39854e-19	-2.69065e-19	2.12927e-19	0	0	0
608	0	-1.79652e-22	1.95156e-24	3.46844e-22	4.8757e-21	1.01799e-20	5.85834e-21	300	610	0	-4.31373e-22	-1.08517e-22	3.22406e-22	1.41083e-20	-1.88374e-20	-2.88305e-21	300	200	0	-6.11025e-22	-1.06565e-22	6.6925e-22	2.89925e-19	-1.80103e-19	1.66868e-19	0	0	0
608	1	-1.29259e-22	3.40625e-24	1.95646e-22	2.92601e-21	4.74145e-21	4.10817e-21	300	610	0	-3.12881e-22	-8.16725e-23	2.04982e-22	9.64723e-21	-1.32579e-20	-1.56073e-21	300	200	0	-4.42139e-22	-7.82662e-23	4.00628e-22	1.69157e-19	-1.07482e-19	1.20492e-19	0	0	0
608	2	-8.4874e-23	3.83652e-24	8.5388e-23	1.45618e-21	1.04931e-21	2.61211e-21	300	610	0	-2.07451e-22	-5.65008e-23	1.1303e-22	5.93212e-21	-8.46922e-21	-6.14377e-22	300	200	0	-2.92325e-22	-5.26643e-23	1.98418e-22	7.95532e-20	-5.29139e-20	7.94617e-20	0	0	0
608	3	-4.92358e-23	3.62649e-24	1.18148e-23	4.37489e-22	-1.1986e-21	1.44052e-21	300	610	0	-1.221e-22	-3.5292e-23	4.66865e-23	3.08886e-21	-4.70624e-21	2.9773e-24	300	200	0	-1.71336e-22	-3.16655e-23	5.85013e-23	1.85507e-20	-1.52311e-20	4.63977e-20	0	0	0
608	4	-2.28755e-23	3.07337e-24	-3.18948e-23	-2.0037e-22	-2.34813e-21	5.9517e-22	300	610	0	-5.84702e-23	-1.88903e-23	2.97584e-24	1.08585e-21	-1.9816e-21	3.57571e-22	300	200	0	-8.13456e-23	-1.58169e-23	-2.8919e-23	-1.87344e-20	8.25055e-21	2.18557e-20	0	0	0
608	5	-4.99221e-24	2.38892e-24	-5.32231e-23	-5.43219e-22	-2.7291e-21	3.81731e-23	300	610	0	-1.4915e-23	-7.20789e-24	-2.25105e-23	-1.95244e-22	-1.78815e-22	5.18814e-22	300	200	0	-1.99073e-23	-4.81896e-24	-7.57336e-23	-3.79379e-20	2.07677e-20	5.13955e-21	0	0	0
608	6	5.88499e-24	1.71058e-24	-5.91402e-23	-6.75575e-22	-2.62276e-21	-2.86624e-22	300	610	0	1.19053e-23	3.68276e-25	-3.44801e-23	-9.08532e-22	8.7902e-22	5.49665e-22	300	200	0	1.77903e-23	2.07886e-24	-9.36203e-23	-4.44559e-20	2.54884e-20	-5.0842e-21	0	0	0
608	7	1.14372e-23	1.11663e-24	-5.54913e-23	-6.71127e-22	-2.24892e-21	-4.39194e-22	300	610	0	2.59063e-23	4.68029e-24	-3.72511e-23	-1.21032e-21	1.38242e-21	5.01869e-22	300	200	0	3.73435e-23	5.79692e-24	-9.27424e-23	-4.29031e-20	2.51637e-20	-1.03562e-20	0	0	0
608	8	1.32659e-23	6.42001e-25	-4.67774e-23	-5.88555e-22	-1.76586e-21	-4.74551e-22	300	610	0	3.08675e-23	6.60148e-24	-3.4403e-23	-1.23953e-21	1.50703e-21	4.14553e-22	300	200	0	4.41333e-23	7.24348e-24	-8.11805e-23	-3.68952e-20	2.19769e-20	-1.21526e-20	0	0	0
608	9	1.27356e-23	2.92571e-25	-3.61903e-23	-4.7091e-22	-1.27758e-21	-4.38301e-22	300	610	0	3.00397e-23	6.91901e-24	-2.86638e-23	-1.10854e-21	1.399e-21	3.14926e-22	300	200	0	4.27754e-23	7.21158e-24	-6.48542e-23	-2.90422e-20	1.75245e-20	-1.17366e-20	0	0	0
609	0	1.09124e-23	5.67843e-26	-2.57884e-23	-3.47125e-22	-8.44528e-22	-3.65203e-22	300	610	0	2.59823e-23	6.27666e-24	-2.19466e-23	-9.01065e-22	1.1701e-21	2.20098e-22	300	200	0	3.68947e-23	6.33344e-24	-4.77351e-23	-2.10645e-20	1.28751e-20	-1.00981e-20	0	0	0
609	1	8.56304e-24	-8.55518e-26	-1.67332e-23	-2.34569e-22	-4.94855e-22	-2.79634e-22	300	610	0	2.05518e-23	5.159e-24	-1.5468e-23	-6.74346e-22	8.9898e-22	1.39335e-22	300	200	0	2.91148e-23	5.07345e-24	-3.22012e-23	-1.39663e-20	8.66698e-21	-7.95208e-21	0	0	0
609	2	6.19137e-24	-1.57188e-25	-9.53193e-24	-1.41888e-22	-2.3481e-22	-1.97096e-22	300	610	0	1.49792e-23	3.90132e-24	-9.8989e-24	-4.63594e-22	6.3592e-22	7.62883e-23	300	200	0	2.11706e-23	3.74413e-24	-1.94308e-23	-8.22002e-21	5.21417e-21	-5.77015e-21	0	0	0
609	3	4.08961e-24	-1.79635e-25	-4.25507e-24	-7.16845e-23	-5.73018e-23	-1.26142e-22	300	610	0	9.98934e-24	2.71308e-24	-5.51675e-24	-2.87151e-22	4.08856e-22	3.0944e-23	300	200	0	1.40789e-23	2.53344e-24	-9.77182e-24	-3.93617e-21	2.60731e-21	-3.82769e-21	0	0	0
609	4	2.39361e-24	-1.71124e-25	-7.13828e-25	-2.27742e-23	5.15886e-23	-7.03079e-23	300	610	0	5.92943e-24	1.70643e-24	-2.33949e-24	-1.51468e-22	2.2956e-22	1.18389e-24	300	200	0	8.32304e-24	1.53531e-24	-3.05332e-24	-1.00388e-21	7.97637e-22	-2.25452e-21	0	0	0
609	5	1.13312e-24	-1.45828e-25	1.40732e-24	8.06201e-24	1.08045e-22	-2.98234e-23	300	610	0	2.88824e-24	9.24207e-25	-2.33796e-25	-5.5399e-23	9.91035e-23	-1.60679e-23	300	200	0	4.02136e-24	7.7838e-25	1.17353e-24	8.01732e-22	-3.37935e-22	-1.08123e-21	0	0	0
609	6	2.73301e-25	-1.13898e-25	2.45909e-24	2.48302e-23	1.27622e-22	-2.99111e-24	300	610	0	7.95356e-25	3.64279e-25	1.00475e-24	6.44124e-24	1.22819e-23	-2.40711e-23	300	200	0	1.06866e-24	2.50381e-25	3.46384e-24	1.74429e-21	-9.50544e-22	-2.77733e-22	0	0	0
609	7	-2.53637e-25	-8.19599e-26	2.77062e-24	3.15107e-23	1.23663e-22	1.27928e-23	300	610	0	-5.02777e-25	-1.08385e-27	1.59706e-24	4.12284e-23	-3.91005e-23	-2.58027e-23	300	200	0	-7.56414e-25	-8.30438e-26	4.36768e-24	2.07825e-21	-1.18944e-21	2.17351e-22	0	0	0
609	8	-5.26361e-25	-5.38256e-26	2.61941e-24	3.15948e-23	1.06643e-22	2.03425e-23	300	610	0	-1.1892e-24	-2.1102e-25	1.7472e-24	5.63139e-23	-6.39812e-23	-2.37219e-23	300	200	0	-1.71556e-24	-2.64846e-25	4.36661e-24	2.02248e-21	-1.18498e-21	4.76086e-22	0	0	0
609	9	-6.20408e-25	-3.12323e-26	2.22017e-24	2.78762e-23	8.41424e-23	2.22579e-23	300	610	0	-1.44207e-24	-3.06565e-25	1.62522e-24	5.82732e-23	-7.06582e-23	-1.96973e-23	300	200	0	-2.06248e-24	-3.37797e-25	3.84539e-24	1.74928e-21	-1.04113e-21	5.68085e-22	0	0	0
610	0	-6.00513e-25	-1.45187e-26	1.72593e-24	2.24147e-23	6.11739e-23	2.07055e-23	300	610	0	-1.41553e-24	-3.24948e-25	1.36131e-24	5.24522e-23	-6.60729e-23	-1.5035e-23	300	200	0	-2.01605e-24	-3.39467e-25	3.08724e-24	1.38365e-21	-8.34301e-22	5.5325e-22	0	0	0
610	1	-5.17478e-25	-3.17812e-27	1.23599e-24	1.66022e-23	4.06747e-23	1.73443e-23	300	610	0	-1.23151e-24	-2.96775e-25	1.04728e-24	4.28517e-23	-5.55591e-23	-1.05618e-23	300	200	0	-1.74898e-24	-2.99954e-25	2.28327e-24	1.00846e-21	-6.15913e-22	4.78759e-22	0	0	0
610	2	-4.0804e-25	3.72106e-27	8.06936e-25	1.12809e-23	2.40392e-23	1.33439e-23	300	610	0	-9.78874e-25	-2.45195e-25	7.41863e-25	3.22229e-23	-4.28901e-23	-6.73073e-24	300	200	0	-1.38691e-24	-2.41473e-25	1.5488e-24	6.72516e-22	-4.16918e-22	3.78851e-22	0	0	0
610	3	-2.9647e-25	7.2441e-27	4.64045e-25	6.87643e-24	1.16085e-23	9.45294e-24	300	610	0	-7.16916e-25	-1.86305e-25	4.77815e-25	2.22701e-23	-3.04924e-23	-3.72556e-24	300	200	0	-1.01339e-24	-1.79061e-25	9.41859e-25	3.99182e-22	-2.52799e-22	2.76239e-22	0	0	0
610	4	-1.96976e-25	8.406e-27	2.11573e-25	3.52424e-24	3.07748e-24	6.0888e-24	300	610	0	-4.80829e-25	-1.30234e-25	2.69032e-25	1.38926e-23	-1.97289e-23	-1.55356e-24	300	200	0	-6.77805e-25	-1.21828e-25	4.80606e-25	1.94435e-22	-1.28298e-22	1.84308e-22	0	0	0
610	5	-1.16288e-25	8.07183e-27	4.11896e-26	1.17672e-24	-2.19438e-24	3.42864e-24	300	610	0	-2.87763e-25	-8.24685e-26	1.16917e-25	7.41954e-24	-1.11883e-23	-1.19543e-25	300	200	0	-4.04051e-25	-7.43966e-26	1.58107e-25	5.35343e-23	-4.14203e-23	1.09478e-22	0	0	0
610	6	-5.60313e-26	6.91734e-27	-6.16835e-26	-3.13289e-25	-4.96382e-24	1.4904e-24	300	610	0	-1.42451e-25	-4.51735e-26	1.55191e-26	2.81327e-24	-4.94388e-24	7.19201e-25	300	200	0	-1.98483e-25	-3.82562e-26	-4.61644e-26	-3.38594e-23	1.34688e-23	5.34021e-23	0	0	0
610	7	-1.47064e-26	5.42884e-27	-1.13476e-25	-1.13262e-24	-5.9643e-24	1.98316e-25	300	610	0	-4.19203e-26	-1.83449e-26	-4.46302e-26	-1.70517e-25	-7.64226e-25	1.11569e-24	300	200	0	-5.66267e-26	-1.2916e-26	-1.58107e-25	-8.00697e-23	4.34215e-23	1.47941e-23	0	0	0
610	8	1.08068e-26	3.92577e-27	-1.29725e-25	-1.46866e-24	-5.82843e-24	-5.68215e-25	300	610	0	2.08781e-26	-7.32569e-28	-7.38921e-26	-1.86572e-24	1.72999e-24	1.21064e-24	300	200	0	3.16849e-26	3.1932e-27	-2.03618e-25	-9.70921e-23	5.54659e-23	-9.16739e-24	0	0	0
610	9	2.41872e-26	2.59353e-27	-1.23601e-25	-1.48676e-24	-5.05542e-24	-9.41187e-25	300	610	0	5.4495e-26	9.481e-27	-8.19065e-26	-2.61794e-24	2.95778e-24	1.12089e-24	300	200	0	7.86821e-26	1.20745e-26	-2.05508e-25	-9.53033e-23	5.5778e-23	-2.18511e-23	0	0	0
611	0	2.89965e-26	1.51834e-27	-1.05344e-25	-1.31991e-24	-4.00824e-24	-1.04342e-24	300	610	0	6.73258e-26	1.42229e-26	-7.6749e-26	-2.73831e-24	3.31106e-24	9.35646e-25	300	200	0	9.63224e-26	1.57413e-26	-1.82093e-25	-8.29123e-23	4.93072e-23	-2.65384e-23	0	0	0
611	1	2.83046e-26	7.19136e-28	-8.22872e-26	-1.06661e-24	-2.92828e-24	-9.7779e-25	300	610	0	6.6676e-26	1.52536e-26	-6.46334e-26	-2.48104e-24	3.11942e-24	7.1759e-25	300	200	0	9.49806e-26	1.59727e-26	-1.46921e-25	-6.59028e-23	3.97082e-23	-2.60694e-23	0	0	0
611	2	2.45321e-26	1.73893e-28	-5.92199e-26	-7.93813e-25	-1.95824e-24	-8.23482e-25	300	610	0	5.8353e-26	1.40275e-26	-4.99615e-26	-2.03732e-24	2.63732e-24	5.06663e-25	300	200	0	8.28851e-26	1.42014e-26	-1.09181e-25	-4.82659e-23	2.9455e-23	-2.26916e-23	0	0	0
611	3	1.94383e-26	-1.60327e-28	-3.88969e-26	-5.42324e-25	-1.16703e-24	-6.36582e-25	300	610	0	4.66105e-26	1.16502e-26	-3.55692e-26	-1.5393e-24	2.0457e-24	3.24984e-25	300	200	0	6.60488e-26	1.14899e-26	-7.44662e-26	-3.23711e-23	2.00482e-23	-1.80441e-23	0	0	0
611	4	1.4192e-26	-3.33373e-28	-2.25747e-26	-3.33071e-25	-5.72992e-25	-4.53228e-25	300	610	0	3.4302e-26	8.89434e-27	-2.30536e-26	-1.06944e-24	1.46165e-24	1.81781e-25	300	200	0	4.8494e-26	8.56097e-27	-4.56283e-26	-1.93729e-23	1.22494e-23	-1.32207e-23	0	0	0
611	5	9.48367e-27	-3.93119e-28	-1.04987e-26	-1.7305e-25	-1.63132e-25	-2.93771e-25	300	610	0	2.31355e-26	6.24943e-27	-1.31092e-26	-6.71791e-25	9.51586e-25	7.77734e-26	300	200	0	3.26192e-26	5.85631e-27	-2.36079e-26	-9.5898e-24	6.30511e-24	-8.87125e-24	0	0	0
611	6	5.64589e-27	-3.80601e-28	-2.30392e-27	-6.04144e-26	9.19675e-26	-1.67067e-25	300	610	0	1.3957e-26	3.98365e-27	-5.82871e-27	-3.63068e-25	5.4487e-25	8.70151e-27	300	200	0	1.96029e-26	3.60305e-27	-8.13262e-27	-2.82167e-24	2.13568e-24	-5.31285e-24	0	0	0
611	7	2.76622e-27	-3.28026e-28	2.68238e-27	1.15487e-26	2.27672e-25	-7.42996e-26	300	610	0	7.01582e-27	2.20598e-27	-9.4784e-28	-1.4228e-25	2.46066e-25	-3.20489e-26	300	200	0	9.78205e-27	1.87796e-27	1.73454e-27	1.40609e-24	-5.16163e-25	-2.63352e-24	0	0	0
611	8	7.80753e-28	-2.58689e-28	5.22945e-27	5.15471e-26	2.78552e-25	-1.21044e-26	300	610	0	2.1885e-27	9.20902e-28	1.97143e-27	1.62584e-27	4.49306e-26	-5.16573e-26	300	200	0	2.96925e-27	6.62213e-28	7.20088e-27	3.66921e-24	-1.97931e-24	-7.79056e-25	0	0	0
611	9	-4.53882e-28	-1.87982e-28	6.07041e-27	6.83986e-26	2.74594e-25	2.50979e-26	300	610	0	-8.47904e-28	7.22492e-29	3.41482e-27	8.41707e-26	-7.6069e-26	-5.67724e-26	300	200	0	-1.30179e-27	-1.15733e-28	9.48523e-27	4.53293e-24	-2.58456e-24	3.80055e-25	0	0	0
612	0	-1.10962e-27	-1.24916e-28	5.83018e-27	6.99325e-26	2.39581e-25	4.34951e-26	300	610	0	-2.4926e-27	-4.24299e-28	3.83757e-27	1.21595e-25	-1.36569e-25	-5.29446e-26	300	200	0	-3.60222e-27	-5.49215e-28	9.66774e-27	4.48909e-24	-2.6244e-24	1.00118e-24	0	0	0
612	1	-1.35435e-27	-7.37634e-29	4.99695e-27	6.24767e-26	1.90885e-25	4.88869e-26	300	610	0	-3.14103e-27	-6.59203e-28	3.62309e-27	1.28615e-25	-1.55071e-25	-4.44315e-26	300	200	0	-4.49538e-27	-7.32966e-28	8.62004e-27	3.92867e-24	-2.33442e-24	1.23892e-24	0	0	0
612	2	-1.33358e-27	-3.55586e-29	3.92212e-27	5.07412e-26	1.4013e-25	4.61584e-26	300	610	0	-3.13936e-27	-7.15667e-28	3.06782e-27	1.17317e-25	-1.4722e-25	-3.42395e-26	300	200	0	-4.47294e-27	-7.51226e-28	6.98994e-27	3.13806e-24	-1.88937e-24	1.22791e-24	0	0	0
612	3	-1.16264e-27	-9.35327e-30	2.83654e-27	3.79442e-26	9.42407e-26	3.90864e-26	300	610	0	-2.76411e-27	-6.62806e-28	2.3828e-27	9.68337e-26	-1.25154e-25	-2.42974e-26	300	200	0	-3.92675e-27	-6.7216e-28	5.21934e-27	2.30936e-24	-1.40823e-24	1.07518e-24	0	0	0
612	4	-9.25746e-28	6.82868e-30	1.87419e-27	2.60627e-26	5.66209e-26	3.03602e-26	300	610	0	-2.21881e-27	-5.53391e-28	1.70486e-27	7.3512e-26	-9.75455e-26	-1.56843e-26	300	200	0	-3.14456e-27	-5.46562e-28	3.57905e-27	1.55757e-24	-9.637e-25	8.59175e-25	0	0	0
612	5	-6.7917e-28	1.53184e-29	1.09744e-27	1.61241e-26	2.82407e-26	2.17234e-26	300	610	0	-1.64075e-27	-4.24504e-28	1.11181e-27	5.13387e-26	-7.00422e-26	-8.86227e-27	300	200	0	-2.31992e-27	-4.09186e-28	2.20925e-27	9.39621e-25	-5.9322e-25	6.32549e-25	0	0	0
612	6	-4.56427e-28	1.83732e-29	5.19999e-28	8.48745e-27	8.55646e-27	1.41677e-26	300	610	0	-1.11277e-27	-2.99789e-28	6.38285e-28	3.24693e-26	-4.58783e-26	-3.8833e-27	300	200	0	-1.5692e-27	-2.81416e-28	1.15828e-27	4.72305e-25	-3.09486e-25	4.26835e-25	0	0	0
612	7	-2.73943e-28	1.7939e-29	1.26004e-28	3.08484e-27	-3.78115e-27	8.1344e-27	300	610	0	-6.76544e-28	-1.92341e-28	2.8993e-28	1.77491e-26	-2.65154e-26	-5.57654e-28	300	200	0	-9.50487e-28	-1.74402e-28	4.15934e-28	1.47311e-25	-1.09454e-25	2.5767e-25	0	0	0
612	8	-1.36362e-28	1.55506e-29	-1.15547e-28	-3.89184e-28	-1.04239e-26	3.69571e-27	300	610	0	-3.45072e-28	-1.07632e-28	5.50759e-29	7.16961e-27	-1.22214e-26	1.42092e-27	300	200	0	-4.81434e-28	-9.20818e-29	-6.04706e-29	-5.71077e-26	1.86048e-26	1.29688e-25	0	0	0
612	9	-4.10026e-29	1.23234e-29	-2.4065e-28	-2.34018e-27	-1.30003e-26	7.03059e-28	300	610	0	-1.1335e-28	-4.60964e-29	-8.65203e-29	2.32112e-28	-2.54593e-27	2.38909e-27	300	200	0	-1.54353e-28	-3.3773e-29	-3.27171e-28	-1.6783e-25	9.00139e-26	4.06418e-26	0	0	0
613	0	1.87133e-29	8.99859e-30	-2.83887e-28	-3.1829e-27	-1.29317e-26	-1.10139e-27	300	610	0	3.33928e-29	-5.22032e-30	-1.57616e-28	-3.78429e-27	3.32052e-27	2.66091e-27	300	200	0	5.21061e-29	3.77827e-30	-4.41503e-28	-2.1148e-25	1.20339e-25	-1.54007e-26	0	0	0
613	1	5.08159e-29	6.01416e-30	-2.749e-28	-3.28794e-27	-1.13504e-26	-2.00755e-27	300	610	0	1.13782e-28	1.89038e-29	-1.79701e-28	-5.64234e-27	6.29756e-27	2.49994e-27	300	200	0	1.64597e-28	2.4918e-29	-4.54601e-28	-2.11363e-25	1.23427e-25	-4.57862e-26	0	0	0
613	2	6.32148e-29	3.58122e-30	-2.36958e-28	-2.95633e-27	-9.08806e-27	-2.2892e-27	300	610	0	1.46436e-28	3.05202e-29	-1.70973e-28	-6.03792e-27	7.25839e-27	2.10933e-27	300	200	0	2.0965e-28	3.41014e-29	-4.07931e-28	-1.86096e-25	1.10487e-25	-5.77976e-26	0	0	0
613	3	6.28068e-29	1.75544e-30	-1.86892e-28	-2.41319e-27	-6.70377e-27	-2.1782e-27	300	610	0	1.47751e-28	3.35603e-29	-1.45571e-28	-5.54549e-27	6.94543e-27	1.63327e-27	300	200	0	2.10558e-28	3.53158e-29	-3.32463e-28	-1.49382e-25	8.98738e-26	-5.78126e-26	0	0	0
613	4	5.5084e-29	4.96434e-31	-1.35824e-28	-1.8132e-27	-4.53368e-27	-1.85469e-27	300	610	0	1.30892e-28	3.1307e-29	-1.13611e-28	-4.6012e-27	5.93743e-27	1.16483e-27	300	200	0	1.85976e-28	3.18034e-29	-2.49435e-28	-1.10463e-25	6.73074e-26	-5.09285e-26	0	0	0
613	5	4.40764e-29	-2.86589e-31	-9.02695e-29	-1.25205e-27	-2.74546e-27	-1.44757e-27	300	610	0	1.05593e-28	2.62789e-29	-8.16896e-29	-3.50971e-27	4.64999e-27	7.56625e-28	300	200	0	1.4967e-28	2.59923e-29	-1.71959e-28	-7.49165e-26	4.63081e-26	-4.08985e-26	0	0	0
613	6	3.24923e-29	-7.02577e-31	-5.33158e-29	-7.80129e-28	-1.39002e-27	-1.04091e-27	300	610	0	7.84583e-29	2.02548e-29	-5.35971e-29	-2.4637e-27	3.35538e-27	4.31718e-28	300	200	0	1.10951e-28	1.95523e-29	-1.06913e-28	-4.55474e-26	2.87136e-26	-3.02555e-26	0	0	0
613	7	2.1958e-29	-8.57929e-31	-2.57131e-29	-4.15778e-28	-4.45006e-28	-6.83005e-28	300	610	0	5.35028e-29	1.43764e-29	-3.10553e-29	-1.56857e-27	2.211e-27	1.93441e-28	300	200	0	7.54608e-29	1.35185e-29	-5.67683e-29	-2.32315e-26	1.51744e-26	-2.0529e-26	0	0	0
613	8	1.3283e-29	-8.44896e-31	-6.7778e-30	-1.56711e-28	1.51356e-28	-3.95804e-28	300	610	0	3.27758e-29	9.28258e-30	-1.43923e-29	-8.669e-28	1.28944e-27	3.33807e-29	300	200	0	4.60588e-29	8.43768e-30	-2.11701e-29	-7.63152e-27	5.58101e-27	-1.24889e-26	0	0	0
613	9	6.71134e-30	-7.366e-31	4.91658e-30	1.09331e-29	4.76158e-28	-1.83496e-28	300	610	0	1.6951e-29	5.24712e-30	-3.09613e-30	-3.60121e-28	6.05864e-28	-6.26266e-29	300	200	0	2.36623e-29	4.51052e-30	1.82045e-30	2.2472e-27	-5.99903e-28	-6.37708e-27	0	0	0
614	0	2.13234e-30	-5.86452e-31	1.10536e-29	1.06023e-28	6.06106e-28	-3.95583e-29	300	610	0	5.83147e-30	2.30131e-30	3.7676e-30	-2.58146e-29	1.40621e-28	-1.10361e-28	300	200	0	7.96381e-30	1.71486e-30	1.48212e-29	7.65876e-27	-4.08191e-27	-2.10249e-27	0	0	0
614	1	-7.5504e-31	-4.30171e-31	1.32641e-29	1.48053e-28	6.08541e-28	4.79118e-29	300	610	0	-1.25708e-30	3.33181e-31	7.26453e-30	1.69469e-28	-1.43621e-28	-1.2465e-28	300	200	0	-2.01212e-30	-9.69892e-32	2.05286e-29	9.85688e-27	-5.59709e-27	6.06156e-28	0	0	0
614	2	-2.32554e-30	-2.89049e-31	1.2954e-29	1.54552e-28	5.37396e-28	9.24942e-29	300	610	0	-5.18293e-30	-8.38188e-31	8.40878e-30	2.61539e-28	-2.89906e-28	-1.18008e-28	300	200	0	-7.50848e-30	-1.12724e-30	2.13628e-29	9.94566e-27	-5.80093e-27	2.09148e-27	0	0	0
614	3	-2.9515e-30	-1.73559e-31	1.12324e-29	1.39828e-28	4.32471e-28	1.07114e-28	300	610	0	-6.82239e-30	-1.41182e-30	8.06397e-30	2.8329e-28	-3.39434e-28	-1.00126e-28	300	200	0	-9.77388e-30	-1.58538e-30	1.92964e-29	8.8116e-27	-5.22674e-27	2.69627e-27	0	0	0
614	4	-2.95943e-30	-8.67103e-32	8.90591e-30	1.14629e-28	3.20694e-28	1.02781e-28	300	610	0	-6.95186e-30	-1.57339e-30	6.9042e-30	2.62019e-28	-3.27432e-28	-7.79147e-29	300	200	0	-9.91129e-30	-1.6601e-30	1.58101e-29	7.11041e-27	-4.27403e-27	2.72246e-27	0	0	0
614	5	-2.61053e-30	-2.68652e-32	6.51057e-30	8.63787e-29	2.18388e-28	8.80885e-29	300	610	0	-6.19776e-30	-1.47878e-30	5.41432e-30	2.18551e-28	-2.81497e-28	-5.58649e-29	300	200	0	-8.8083e-30	-1.50564e-30	1.19249e-29	5.28697e-27	-3.21778e-27	2.41251e-27	0	0	0
614	6	-2.09724e-30	1.00896e-32	4.36325e-30	5.97009e-29	1.33829e-28	6.92197e-29	300	610	0	-5.02557e-30	-1.24813e-30	3.91252e-30	1.6751e-28	-2.2155e-28	-3.65381e-29	300	200	0	-7.12281e-30	-1.23804e-30	8.27577e-30	3.61187e-27	-2.22856e-27	1.9457e-27	0	0	0
614	7	-1.54947e-30	2.92153e-32	2.61676e-30	3.70665e-29	6.96745e-29	5.02299e-29	300	610	0	-3.75269e-30	-9.66691e-31	2.58332e-30	1.18206e-28	-1.60726e-28	-2.10811e-29	300	200	0	-5.30216e-30	-9.37476e-31	5.20008e-30	2.22316e-27	-1.39657e-27	1.44362e-27	0	0	0
614	8	-1.04572e-30	3.55438e-32	1.3111e-30	1.94199e-29	2.50225e-29	3.34652e-29	300	610	0	-2.57352e-30	-6.89508e-31	1.51234e-30	7.57908e-29	-1.06693e-28	-9.68977e-30	300	200	0	-3.61924e-30	-6.53964e-31	2.82344e-30	1.16606e-27	-7.5498e-28	9.80182e-28	0	0	0
614	9	-6.25662e-31	3.35431e-32	4.16102e-31	6.72736e-30	-2.99417e-30	2.00021e-29	300	610	0	-1.58852e-30	-4.47655e-31	7.18185e-31	4.2405e-29	-6.30611e-29	-1.98831e-30	300	200	0	-2.21419e-30	-4.14112e-31	1.13429e-30	4.26714e-28	-3.0006e-28	5.93139e-28	0	0	0
615	0	-3.02039e-31	2.69053e-32	-1.35877e-31	-1.58604e-30	-1.80664e-29	1.0049e-29	300	610	0	-8.32145e-31	-2.5473e-31	1.78602e-31	1.82055e-29	-3.06747e-29	2.68419e-30	300	200	0	-1.13418e-30	-2.27825e-31	4.27256e-32	-4.14805e-29	-7.11787e-30	2.95059e-28	0	0	0
615	1	-7.09576e-32	1.85505e-32	-4.27014e-31	-6.31581e-30	-2.3971e-29	3.27634e-30	300	610	0	-2.96724e-31	-1.12657e-31	-1.49538e-31	2.18688e-30	-8.67977e-30	5.07523e-30	300	200	0	-3.67681e-31	-9.41063e-32	-5.76551e-31	-2.99032e-28	1.57963e-28	8.27486e-29	0	0	0
615	2	8.00923e-32	1.07549e-32	-5.39351e-31	-8.26248e-30	-2.41517e-29	-9.33102e-31	300	610	0	4.87052e-32	-1.64326e-32	-3.164e-31	-7.20748e-30	4.66444e-30	5.89415e-30	300	200	0	1.28798e-31	-5.67765e-33	-8.55751e-31	-4.08027e-28	2.31056e-28	-5.53396e-29	0	0	0
615	3	1.66365e-31	5.32922e-33	-5.46581e-31	-8.10488e-30	-2.15302e-29	-3.30929e-30	300	610	0	2.4479e-31	4.22965e-32	-3.70447e-31	-1.16702e-29	1.14203e-29	5.74427e-30	300	200	0	4.11155e-31	4.76258e-32	-9.17028e-31	-4.24993e-28	2.45263e-28	-1.33718e-28	0	0	0
615	4	2.01934e-31	3.78887e-33	-5.10365e-31	-6.34355e-30	-1.84658e-29	-4.58179e-30	300	610	0	3.32822e-31	7.27546e-32	-3.53712e-31	-1.27765e-29	1.36161e-29	5.09513e-30	300	200	0	5.34755e-31	7.65435e-32	-8.64077e-31	-3.97511e-28	2.28705e-28	-1.66267e-28	0	0	0
615	5	1.97387e-31	7.46954e-33	-4.79384e-31	-3.29849e-30	-1.67907e-29	-5.41196e-30	300	610	0	3.49375e-31	8.34694e-32	-2.99945e-31	-1.18549e-29	1.30545e-29	4.28046e-30	300	200	0	5.46762e-31	9.09389e-32	-7.79329e-31	-3.63202e-28	2.03818e-28	-1.64131e-28	0	0	0
615	6	1.58817e-31	1.75487e-32	-4.89639e-31	8.5128e-31	-1.78638e-29	-6.35338e-30	300	610	0	3.23678e-31	8.14141e-32	-2.3461e-31	-9.94268e-30	1.12353e-29	3.51005e-30	300	200	0	4.82495e-31	9.89627e-32	-7.24249e-31	-3.49943e-28	1.87487e-28	-1.34769e-28	0	0	0
615	7	8.78557e-32	3.494e-32	-5.6477e-31	5.99461e-30	-2.25947e-29	-7.82444e-30	300	610	0	2.76847e-31	7.16559e-32	-1.75897e-31	-7.79665e-30	9.35128e-30	2.88732e-30	300	200	0	3.64702e-31	1.06596e-31	-7.40666e-31	-3.76374e-28	1.91451e-28	-8.19197e-29	0	0	0
615	8	-1.73915e-32	6.00329e-32	-7.15506e-31	1.1987e-29	-3.1406e-29	-1.00799e-29	300	610	0	2.22254e-31	5.73448e-32	-1.36114e-31	-5.93052e-30	8.31813e-30	2.42708e-30	300	200	0	2.04862e-31	1.17378e-31	-8.5162e-31	-4.51991e-28	2.22565e-28	-6.28137e-30	0	0	0
615	9	-1.60567e-31	9.22579e-32	-9.37683e-31	1.85254e-29	-4.41117e-29	-1.31714e-29	300	610	0	1.66523e-31	3.99151e-32	-1.22987e-31	-4.6618e-30	8.80989e-30	2.07076e-30	300	200	0	5.95638e-33	1.32173e-31	-1.06067e-30	-5.76376e-28	2.82613e-28	9.31923e-29	0	0	0
616	0	-3.44413e-31	1.29473e-31	-1.20856e-30	2.50034e-29	-5.97006e-29	-1.6891e-29	300	610	0	1.10799e-31	1.94221e-32	-1.40546e-31	-4.154e-30	1.12761e-29	1.69848e-30	300	200	0	-2.33614e-31	1.48895e-31	-1.34911e-30	-7.37335e-28	3.67521e-28	2.17408e-28	0	0	0
616	1	-5.67202e-31	1.67194e-31	-1.48162e-30	3.03575e-29	-7.60358e-29	-2.06975e-29	300	610	0	5.21086e-32	-5.02778e-33	-1.89404e-31	-4.44599e-30	1.59241e-29	1.13937e-30	300	200	0	-5.15093e-31	1.62166e-31	-1.67102e-30	-9.07971e-28	4.65919e-28	3.64663e-28	0	0	0
616	2	-8.18207e-31	1.97728e-31	-1.68042e-30	3.292e-29	-8.94948e-29	-2.36307e-29	300	610	0	-1.52245e-32	-3.47596e-32	-2.66308e-31	-5.46403e-30	2.26554e-29	1.829e-31	300	200	0	-8.33432e-31	1.62968e-31	-1.94673e-30	-1.04304e-27	5.57184e-28	5.27594e-28	0	0	0
616	3	-1.07233e-30	2.0934e-31	-1.69283e-30	3.03069e-29	-9.46112e-29	-2.42299e-29	300	610	0	-9.80575e-32	-7.09087e-32	-3.6298e-31	-7.01549e-30	3.09522e-29	-1.40475e-30	300	200	0	-1.17039e-30	1.38431e-31	-2.05581e-30	-1.07529e-27	6.09262e-28	6.89629e-28	0	0	0
616	4	-1.28421e-30	1.85637e-31	-1.36746e-30	1.93846e-29	-8.38087e-29	-2.04787e-29	300	610	0	-2.0268e-31	-1.13672e-31	-4.6431e-31	-8.76607e-30	3.9717e-29	-3.8541e-30	300	200	0	-1.48689e-30	7.19658e-32	-1.83177e-30	-9.12941e-28	5.76811e-28	8.21163e-28	0	0	0
616	5	-1.38249e-30	1.05491e-31	-5.15257e-31	-3.62732e-30	-4.7369e-29	-9.81553e-30	300	610	0	-3.32687e-31	-1.6141e-31	-5.46159e-31	-1.02055e-29	4.70816e-29	-7.3503e-30	300	200	0	-1.71518e-30	-5.59188e-32	-1.06142e-30	-4.40055e-28	4.00466e-28	8.75917e-28	0	0	0
616	6	-1.26548e-30	-5.61202e-32	1.08014e-30	-4.28389e-29	2.61814e-29	1.07419e-29	300	610	0	-4.8635e-31	-2.09615e-31	-5.73148e-31	-1.06108e-29	5.02129e-29	-1.19703e-29	300	200	0	-1.75183e-30	-2.65735e-31	5.06993e-31	4.78051e-28	8.38417e-30	7.88262e-28	0	0	0
616	7	-7.99945e-31	-3.25821e-31	3.63864e-30	-1.0207e-28	1.49028e-28	4.42964e-29	300	610	0	-6.53422e-31	-2.49778e-31	-4.97074e-31	-9.01928e-30	4.51663e-29	-1.75953e-29	300	200	0	-1.45337e-30	-5.75599e-31	3.14156e-30	1.98144e-27	-6.78513e-28	4.72672e-28	0	0	0
616	8	1.74299e-31	-7.27509e-31	7.34153e-30	-1.83835e-28	3.32101e-28	9.35244e-29	300	610	0	-8.11468e-31	-2.68312e-31	-2.56839e-31	-4.23065e-30	2.68567e-29	-2.37983e-29	300	200	0	-6.37169e-31	-9.95821e-31	7.08469e-30	4.1911e-27	-1.73587e-27	-1.73049e-28	0	0	0
616	9	1.83094e-30	-1.2754e-30	1.2266e-29	-2.87845e-28	5.819e-28	1.59814e-28	300	610	0	-9.22007e-31	-2.45718e-31	2.18917e-31	5.13882e-30	-1.07535e-29	-2.97101e-29	300	200	0	9.08932e-31	-1.52112e-30	1.24849e-29	7.17033e-27	-3.21796e-27	-1.2587e-27	0	0	0
617	0	4.33091e-30	-1.9639e-30	1.82927e-29	-4.08991e-28	8.95889e-28	2.42029e-28	300	610	0	-9.27085e-31	-1.56375e-31	1.00499e-30	2.05208e-29	-7.41274e-29	-3.38767e-29	300	200	0	3.40383e-30	-2.12028e-30	1.92977e-29	1.08693e-26	-5.13092e-27	-2.88437e-27	0	0	0
617	1	7.77948e-30	-2.75418e-30	2.49852e-29	-5.34837e-28	1.25635e-27	3.34886e-28	300	610	0	-7.47257e-31	3.05893e-32	2.16693e-30	4.31457e-29	-1.69144e-28	-3.41312e-29	300	200	0	7.03222e-30	-2.72359e-30	2.71521e-29	1.50519e-26	-7.39598e-27	-5.11235e-27	0	0	0
617	2	1.21631e-29	-3.55756e-30	3.14469e-29	-6.42777e-28	1.62286e-27	4.26986e-28	300	610	0	-2.82443e-31	3.48707e-31	3.7408e-30	7.36469e-29	-2.99458e-28	-2.75173e-29	300	200	0	1.18806e-29	-3.20885e-30	3.51876e-29	1.92076e-26	-9.80317e-27	-7.92617e-27	0	0	0
617	3	1.72642e-29	-4.21713e-30	3.6166e-29	-6.97202e-28	1.92382e-27	4.98662e-28	300	610	0	5.8239e-31	8.29132e-31	5.70398e-30	1.11494e-28	-4.64106e-28	-1.03202e-29	300	200	0	1.78466e-29	-3.38799e-30	4.18699e-29	2.24537e-26	-1.19579e-26	-1.11757e-26	0	0	0
617	4	2.2556e-29	-4.48979e-30	3.6875e-29	-6.47275e-28	2.04836e-27	5.19939e-28	300	610	0	1.96431e-30	1.49239e-30	7.93656e-30	1.54244e-28	-6.54297e-28	2.17249e-29	300	200	0	2.45203e-29	-2.9974e-30	4.48115e-29	2.34441e-26	-1.32264e-26	-1.45096e-26	0	0	0
617	5	2.70821e-29	-4.03297e-30	3.04617e-29	-4.26211e-28	1.84021e-27	4.4914e-28	300	610	0	3.9596e-30	2.33625e-30	1.01743e-29	1.96639e-28	-8.4945e-28	7.29539e-29	300	200	0	3.10417e-29	-1.69672e-30	4.0636e-29	2.03055e-26	-1.26901e-26	-1.72989e-26	0	0	0
617	6	2.93382e-29	-2.40211e-30	1.29905e-29	4.66632e-29	1.09657e-27	2.32869e-28	300	610	0	6.60839e-30	3.31935e-30	1.19567e-29	2.2961e-28	-1.01275e-27	1.46929e-28	300	200	0	3.59466e-29	9.17236e-31	2.49472e-29	1.06358e-26	-9.12577e-27	-1.8563e-26	0	0	0
617	7	2.71783e-29	9.32523e-31	-2.00909e-29	8.59443e-28	-4.24244e-28	-1.91573e-28	300	610	0	9.84484e-30	4.34085e-30	1.25772e-29	2.39343e-28	-1.08676e-27	2.45127e-28	300	200	0	3.70232e-29	5.27337e-30	-7.51368e-30	-8.38808e-27	-1.03401e-27	-1.69122e-26	0	0	0
617	8	1.77859e-29	6.53902e-30	-7.34627e-29	2.09487e-27	-2.9814e-27	-8.90071e-28	300	610	0	1.34325e-29	5.21736e-30	1.10482e-29	2.06636e-28	-9.90132e-28	3.65093e-28	300	200	0	3.12184e-29	1.17564e-29	-6.24146e-29	-3.97368e-26	1.32544e-26	-1.05339e-26	0	0	0
617	9	-2.23828e-30	1.49343e-29	-1.51058e-28	3.80921e-27	-6.81077e-27	-1.92039e-27	300	610	0	1.68871e-29	5.65998e-30	6.09754e-30	1.06894e-28	-6.1674e-28	4.98043e-28	300	200	0	1.46488e-29	2.05943e-29	-1.4496e-28	-8.60212e-26	3.53575e-26	2.74388e-27	0	0	0
618	0	-3.66016e-29	2.64392e-29	-2.54694e-28	6.00103e-27	-1.20588e-26	-3.31417e-27	300	610	0	1.93939e-29	5.25617e-30	-3.77759e-30	-8.87601e-29	1.60592e-28	6.26005e-28	300	200	0	-1.72077e-29	3.16954e-29	-2.58471e-28	-1.48685e-25	6.64692e-26	2.52687e-26	0	0	0
618	1	-8.87791e-29	4.09669e-29	-3.82131e-28	8.56879e-27	-1.8686e-26	-5.05111e-27	300	610	0	1.97326e-29	3.46392e-30	-2.017e-29	-4.10657e-28	1.4793e-27	7.18758e-28	300	200	0	-6.90464e-29	4.44308e-29	-4.02301e-28	-2.26843e-25	1.06798e-25	5.92056e-26	0	0	0
618	2	-1.6112e-28	5.77393e-29	-5.24538e-28	1.1258e-26	-2.63378e-26	-7.0247e-27	300	610	0	1.62301e-29	-3.71547e-31	-4.44986e-29	-8.85376e-28	3.46614e-27	7.31036e-28	300	200	0	-1.4489e-28	5.73678e-29	-5.69037e-28	-3.15742e-25	1.54794e-25	1.05954e-25	0	0	0
618	3	-2.53531e-28	7.49382e-29	-6.63454e-28	1.36007e-26	-3.41847e-26	-9.00064e-27	300	610	0	6.77266e-30	-6.96541e-30	-7.75854e-29	-1.52745e-27	6.20306e-27	6.00801e-28	300	200	0	-2.46758e-28	6.79728e-29	-7.41039e-28	-4.04888e-25	2.06175e-25	1.65291e-25	0	0	0
618	4	-3.61685e-28	8.93122e-29	-7.67489e-28	1.4855e-26	-4.07441e-26	-1.05709e-26	300	610	0	-1.10807e-29	-1.69896e-29	-1.19044e-28	-2.32746e-27	9.67704e-27	2.49701e-28	300	200	0	-3.72766e-28	7.23226e-29	-8.86533e-28	-4.75978e-25	2.52786e-25	2.3422e-25	0	0	0
618	5	-4.74794e-28	9.57923e-29	-7.89284e-28	1.39562e-26	-4.37036e-26	-1.11101e-26	300	610	0	-3.98348e-29	-3.09013e-29	-1.66467e-28	-3.23627e-27	1.37126e-26	-4.12739e-28	300	200	0	-5.14629e-28	6.4891e-29	-9.55751e-28	-5.00922e-25	2.81436e-25	3.05536e-25	0	0	0
618	6	-5.73066e-28	8.71989e-29	-6.63522e-28	9.49889e-27	-3.97885e-26	-9.74393e-27	300	610	0	-8.15858e-29	-4.86897e-29	-2.14428e-28	-4.14585e-27	1.78879e-26	-1.47932e-27	300	200	0	-6.54652e-28	3.85092e-29	-8.7795e-28	-4.40432e-25	2.72908e-25	3.66217e-25	0	0	0
618	7	-6.25155e-28	5.41706e-29	-3.07195e-28	-2.23356e-28	-2.47283e-26	-5.34728e-27	300	610	0	-1.37284e-28	-6.95322e-29	-2.53382e-28	-4.86815e-27	2.14408e-26	-3.02763e-27	300	200	0	-7.62439e-28	-1.53616e-29	-5.60576e-28	-2.43894e-25	2.01482e-25	3.95818e-25	0	0	0
618	8	-5.86115e-28	-1.45079e-29	3.76259e-28	-1.70867e-26	6.59343e-27	3.40857e-27	300	610	0	-2.05691e-28	-9.13645e-29	-2.6859e-28	-5.11495e-27	2.3174e-26	-5.09276e-27	300	200	0	-7.91806e-28	-1.05872e-28	1.07669e-28	1.48516e-25	3.54735e-26	3.65223e-25	0	0	0
618	9	-3.96675e-28	-1.3095e-28	1.48695e-27	-4.28736e-26	5.97034e-26	1.79306e-26	300	610	0	-2.82017e-28	-1.10391e-28	-2.39345e-28	-4.48354e-27	2.13831e-26	-7.62852e-27	300	200	0	-6.78691e-28	-2.41342e-28	1.24761e-27	8.0023e-25	-2.60618e-25	2.36275e-25	0	0	0
619	0	1.50719e-29	-3.06322e-28	3.11041e-27	-7.88336e-26	1.39696e-25	3.94703e-26	300	610	0	-3.56288e-28	-1.20592e-28	-1.38848e-28	-2.45561e-27	1.38341e-26	-1.0457e-26	300	200	0	-3.41216e-28	-4.26914e-28	2.97156e-27	1.7678e-24	-7.21561e-25	-3.69973e-26	0	0	0
619	1	7.28088e-28	-5.47821e-28	5.28907e-27	-1.25031e-25	2.49857e-25	6.87489e-26	300	610	0	-4.11583e-28	-1.13328e-28	6.47366e-29	1.58073e-27	-2.16434e-27	-1.32082e-26	300	200	0	3.16505e-28	-6.61149e-28	5.3538e-27	3.08409e-24	-1.37364e-24	-5.04621e-25	0	0	0
619	2	1.81724e-27	-8.54255e-28	7.98158e-27	-1.79453e-25	3.89646e-25	1.05417e-25	300	610	0	-4.2241e-28	-7.71938e-29	4.05402e-28	8.27327e-27	-2.95413e-26	-1.52542e-26	300	200	0	1.39483e-27	-9.31449e-28	8.38699e-27	4.73396e-24	-2.22294e-24	-1.21331e-24	0	0	0
619	3	3.33475e-27	-1.21009e-27	1.10095e-26	-2.36897e-25	5.51979e-25	1.47332e-25	300	610	0	-3.53647e-28	1.66148e-30	9.13848e-28	1.81979e-26	-7.10317e-26	-1.56497e-26	300	200	0	2.9811e-27	-1.20842e-27	1.19234e-26	6.62187e-24	-3.23915e-24	-2.19431e-24	0	0	0
619	4	5.2826e-27	-1.57805e-27	1.39929e-26	-2.87683e-25	7.19859e-25	1.89683e-25	300	610	0	-1.60715e-28	1.38468e-28	1.60868e-27	3.16859e-26	-1.28465e-25	-1.30923e-26	300	200	0	5.12188e-27	-1.43958e-27	1.56016e-26	8.53233e-24	-4.33494e-24	-3.44553e-24	0	0	0
619	5	7.57503e-27	-1.8908e-27	1.62803e-26	-3.16358e-25	8.62576e-25	2.24009e-25	300	610	0	2.08175e-28	3.47699e-28	2.48359e-27	4.85747e-26	-2.01719e-25	-5.92944e-27	300	200	0	7.7832e-27	-1.5431e-27	1.87639e-26	1.00858e-23	-5.3419e-24	-4.90725e-24	0	0	0
619	6	9.99139e-27	-2.04267e-27	1.68826e-26	-3.00631e-25	9.31931e-25	2.3726e-25	300	610	0	8.06607e-28	6.3951e-28	3.4903e-27	6.78764e-26	-2.87299e-25	7.75836e-27	300	200	0	1.0798e-26	-1.40316e-27	2.03729e-26	1.06964e-23	-5.98555e-24	-6.432e-24	0	0	0
619	7	1.21223e-26	-1.88325e-27	1.44294e-26	-2.10936e-25	8.59309e-25	2.11108e-25	300	610	0	1.68018e-27	1.01444e-27	4.51748e-27	8.73721e-26	-3.76569e-25	2.99564e-26	300	200	0	1.38024e-26	-8.6881e-28	1.89469e-26	9.54017e-24	-5.86384e-24	-7.75019e-24	0	0	0
619	8	1.33147e-26	-1.21544e-27	7.17042e-27	-1.11914e-26	5.54808e-25	1.21846e-25	300	610	0	2.85117e-27	1.45618e-27	5.36726e-27	1.03163e-25	-4.53747e-25	6.23531e-26	300	200	0	1.61659e-26	2.40739e-28	1.25377e-26	5.55093e-24	-4.4362e-24	-8.43577e-24	0	0	0
619	9	1.26276e-26	1.98102e-28	-6.94188e-27	3.38541e-25	-8.98522e-26	-5.86725e-26	300	610	0	4.2966e-27	1.92253e-27	5.73228e-27	1.09234e-25	-4.9389e-25	1.0577e-25	300	200	0	1.69242e-26	2.12063e-27	-1.2096e-27	-2.53852e-24	-1.03323e-24	-7.8789e-24	0	0	0
620	0	8.81414e-27	2.61556e-27	-3.00476e-26	8.76621e-25	-1.19246e-24	-3.60478e-25	300	610	0	5.91963e-27	2.33498e-27	5.17847e-27	9.71433e-26	-4.61294e-25	1.59351e-25	300	200	0	1.47338e-26	4.95055e-27	-2.48691e-26	-1.60819e-23	5.09975e-24	-5.27652e-24	0	0	0
620	1	3.53661e-28	6.27783e-27	-6.4004e-26	1.63071e-24	-2.86293e-24	-8.1065e-25	300	610	0	7.51502e-27	2.56815e-27	3.1414e-27	5.59695e-26	-3.08945e-25	2.19499e-25	300	200	0	7.86868e-27	8.84598e-27	-6.08625e-26	-3.63028e-23	1.47092e-23	3.43905e-25	0	0	0
620	2	-1.44348e-26	1.13457e-26	-1.09791e-25	2.60413e-24	-5.17467e-24	-1.42552e-24	300	610	0	8.73148e-27	2.44115e-27	-1.05304e-27	-2.72493e-26	2.00984e-26	2.78598e-25	300	200	0	-5.70333e-27	1.37869e-26	-1.10844e-25	-6.39447e-23	2.83725e-23	1.00481e-23	0	0	0
620	3	-3.71628e-26	1.78075e-26	-1.66661e-25	3.75717e-24	-8.12238e-24	-2.19936e-24	300	610	0	9.03663e-27	1.71405e-27	-8.12997e-27	-1.66339e-25	5.88228e-25	3.23614e-25	300	200	0	-2.81261e-26	1.95215e-26	-1.74791e-25	-9.87616e-23	4.62533e-23	2.48427e-23	0	0	0
620	4	-6.89868e-26	2.53536e-26	-2.31014e-25	4.98351e-24	-1.1565e-23	-3.08919e-24	300	610	0	7.6935e-27	9.39891e-29	-1.87528e-26	-3.73763e-25	1.45438e-24	3.34804e-25	300	200	0	-6.12933e-26	2.54476e-26	-2.49767e-25	-1.38838e-22	6.77616e-23	4.54231e-23	0	0	0
620	5	-1.10032e-25	3.32209e-26	-2.95038e-25	6.08306e-24	-1.51544e-23	-3.99628e-24	300	610	0	3.76204e-27	-2.74324e-27	-3.33403e-26	-6.57024e-25	2.65928e-24	2.84839e-25	300	200	0	-1.0627e-25	3.04777e-26	-3.28378e-25	-1.79752e-22	9.11192e-23	7.1799e-23	0	0	0
620	6	-1.58604e-25	4.00156e-26	-3.45211e-25	6.73406e-24	-1.82549e-23	-4.74526e-24	300	610	0	-3.85597e-27	-7.10911e-27	-5.17982e-26	-1.01345e-24	4.20349e-24	1.38871e-25	300	200	0	-1.6246e-25	3.29064e-26	-3.97009e-25	-2.13638e-22	1.12849e-22	1.02785e-22	0	0	0
620	7	-2.10196e-25	4.35354e-26	-3.60892e-25	6.46992e-24	-1.98621e-23	-5.06394e-24	300	610	0	-1.63062e-26	-1.32284e-26	-7.31606e-26	-1.42322e-24	6.01764e-24	-1.43805e-25	300	200	0	-2.26502e-25	3.0307e-26	-4.34053e-25	-2.28275e-22	1.27243e-22	1.35365e-22	0	0	0
620	8	-2.56341e-25	4.06298e-26	-3.13329e-25	4.66887e-24	-1.85388e-23	-4.56812e-24	300	610	0	-3.45793e-26	-2.11284e-26	-9.51447e-26	-1.84079e-24	7.9251e-24	-6.05637e-25	300	200	0	-2.9092e-25	1.95013e-26	-4.08474e-25	-2.06395e-22	1.25893e-22	1.6396e-22	0	0	0
620	9	-2.83443e-25	2.71507e-26	-1.6563e-25	5.68182e-25	-1.23929e-23	-2.7585e-24	300	610	0	-5.91907e-26	-3.04874e-26	-1.13651e-25	-2.18536e-24	9.5993e-24	-1.2833e-24	300	200	0	-3.42634e-25	-3.33668e-27	-2.79281e-25	-1.25542e-22	9.74372e-23	1.79695e-22	0	0	0
621	0	-2.71805e-25	-1.92311e-27	1.25606e-25	-6.68188e-24	8.6646e-25	9.60963e-25	300	610	0	-8.97226e-26	-4.04433e-26	-1.22272e-25	-2.33148e-24	1.05206e-23	-2.19584e-24	300	200	0	-3.61528e-25	-4.23664e-26	3.33352e-27	4.11182e-23	2.77404e-23	1.69801e-22	0	0	0
621	1	-1.952e-25	-5.20919e-26	6.06099e-25	-1.79062e-23	2.37484e-23	7.23087e-24	300	610	0	-1.24221e-25	-4.93728e-26	-1.11912e-25	-2.10216e-24	9.9415e-24	-3.32765e-24	300	200	0	-3.19421e-25	-1.01465e-25	4.94188e-25	3.2246e-22	-9.92342e-23	1.1738e-22	0	0	0
621	2	-2.14861e-26	-1.28547e-25	1.31613e-24	-3.37152e-23	5.8622e-23	1.66365e-23	300	610	0	-1.58464e-25	-5.46655e-26	-7.06846e-26	-1.26739e-24	6.87268e-24	-4.60615e-24	300	200	0	-1.7995e-25	-1.83213e-25	1.24544e-24	7.44923e-22	-2.995e-22	1.86582e-24	0	0	0
621	3	2.85107e-25	-2.34868e-25	2.27814e-24	-5.42201e-23	1.07121e-22	2.95458e-23	300	610	0	-1.85161e-25	-5.25352e-26	1.56782e-26	4.47318e-25	1.09988e-25	-5.87466e-24	300	200	0	9.99454e-26	-2.87403e-25	2.29382e-24	1.32523e-21	-5.85713e-22	-1.99433e-22	0	0	0
621	4	7.59236e-25	-3.71086e-25	3.47895e-24	-7.86404e-23	1.6926e-22	4.58717e-23	300	610	0	-1.932e-25	-3.7936e-26	1.62636e-25	3.33691e-24	-1.1675e-23	-6.86274e-24	300	200	0	5.66036e-25	-4.09022e-25	3.64158e-24	2.05975e-21	-9.62059e-22	-5.08191e-22	0	0	0
621	5	1.42644e-24	-5.31056e-25	4.84606e-24	-1.04807e-22	2.42239e-22	6.47549e-23	300	610	0	-1.67119e-25	-4.67734e-27	3.84511e-25	7.67075e-24	-2.97514e-23	-7.15819e-24	300	200	0	1.25932e-24	-5.35733e-25	5.23057e-24	2.91015e-21	-1.41713e-21	-9.39827e-22	0	0	0
621	6	2.2911e-24	-6.99166e-25	6.21895e-24	-1.28584e-22	3.18937e-22	8.417e-23	300	610	0	-8.71016e-26	5.41386e-26	6.90679e-25	1.36179e-23	-5.50219e-23	-6.1877e-24	300	200	0	2.20399e-24	-6.45027e-25	6.90963e-24	3.78577e-21	-1.91477e-21	-1.49567e-21	0	0	0
621	7	3.31988e-24	-8.46573e-25	7.3172e-24	-1.43276e-22	3.86201e-22	1.00484e-22	300	610	0	7.01327e-26	1.45209e-25	1.07997e-24	2.11377e-23	-8.75646e-23	-3.21664e-24	300	200	0	3.39001e-24	-7.01364e-25	8.39716e-24	4.52368e-21	-2.38323e-21	-2.15229e-21	0	0	0
621	8	4.42079e-24	-9.27405e-25	7.71001e-24	-1.39118e-22	4.23106e-22	1.08023e-22	300	610	0	3.29064e-25	2.73495e-25	1.5331e-24	2.98335e-23	-1.26007e-22	2.61789e-24	300	200	0	4.74985e-24	-6.53909e-25	9.24311e-24	4.86905e-21	-2.70383e-21	-2.84803e-21	0	0	0
621	9	5.41886e-24	-8.75682e-25	6.79443e-24	-1.03038e-22	3.99557e-22	9.87334e-23	300	610	0	7.1118e-25	4.39907e-25	2.00331e-24	3.87714e-23	-1.66741e-22	1.22229e-23	300	200	0	6.13004e-24	-4.35775e-25	8.79774e-24	4.46008e-21	-2.70075e-21	-3.46752e-21	0	0	0
622	0	6.0311e-24	-6.04135e-25	3.79305e-24	-1.89188e-23	2.75744e-22	6.21031e-23	300	610	0	1.22831e-24	6.38121e-25	2.40572e-24	4.62772e-23	-2.03011e-22	2.63941e-23	300	200	0	7.25941e-24	3.39866e-26	6.19878e-24	2.8239e-21	-2.13535e-21	-3.82594e-21	0	0	0
622	1	5.84531e-24	-6.56236e-27	-2.21372e-24	1.31311e-22	3.21976e-24	-1.44853e-23	300	610	0	1.87304e-24	8.50547e-25	2.60676e-24	4.97355e-23	-2.23998e-22	4.55684e-23	300	200	0	7.71835e-24	8.43984e-25	3.93039e-25	-6.0746e-22	-7.09171e-22	-3.65597e-21	0	0	0
622	2	4.31006e-24	1.03414e-24	-1.22021e-23	3.65374e-22	-4.71444e-22	-1.4469e-22	300	610	0	2.60599e-24	1.04364e-24	2.41587e-24	4.5437e-23	-2.1405e-22	6.94686e-23	300	200	0	6.91605e-24	2.07778e-24	-9.78625e-24	-6.44958e-21	1.91841e-21	-2.60222e-21	0	0	0
622	3	7.46068e-25	2.62977e-24	-2.70444e-23	6.96708e-22	-1.19926e-21	-3.41148e-22	300	610	0	3.34041e-24	1.16307e-24	1.58289e-24	2.85387e-23	-1.52361e-22	9.66324e-23	300	200	0	4.08648e-24	3.79284e-24	-2.54615e-23	-1.52732e-20	6.09069e-21	-2.29849e-22	0	0	0
622	4	-5.60741e-24	4.85969e-24	-4.72512e-23	1.12852e-21	-2.21644e-21	-6.12102e-22	300	610	0	3.92509e-24	1.1296e-24	-1.94123e-25	-6.77012e-24	-1.34725e-23	1.23839e-22	300	200	0	-1.68232e-24	5.98929e-24	-4.74454e-23	-2.74528e-20	1.20845e-20	3.94403e-21	0	0	0
622	5	-1.54951e-23	7.73041e-24	-7.25982e-23	1.64553e-21	-3.52598e-21	-9.56436e-22	300	610	0	4.12807e-24	8.3716e-25	-3.2446e-24	-6.6778e-23	2.30887e-22	1.4548e-22	300	200	0	-1.1367e-23	8.56757e-24	-7.58428e-23	-4.29438e-20	2.00034e-20	1.03857e-20	0	0	0
622	6	-2.94794e-23	1.11204e-23	-1.01629e-22	2.20355e-21	-5.07249e-21	-1.357e-21	300	610	0	3.62509e-24	1.54922e-25	-7.8774e-24	-1.57301e-22	6.08017e-22	1.52951e-22	300	200	0	-2.58543e-23	1.12753e-23	-1.09507e-22	-6.09819e-20	2.96285e-20	1.94359e-20	0	0	0
622	7	-4.76889e-23	1.47104e-23	-1.31048e-22	2.71715e-21	-6.71042e-21	-1.77229e-21	300	610	0	1.99855e-24	-1.0638e-24	-1.43016e-23	-2.82127e-22	1.13787e-21	1.34229e-22	300	200	0	-4.56904e-23	1.36466e-23	-1.4535e-22	-7.97095e-20	4.02255e-20	3.11465e-20	0	0	0
622	8	-6.94713e-23	1.79042e-23	-1.5504e-22	3.047e-21	-8.16773e-21	-2.12709e-21	300	610	0	-1.24488e-24	-2.96291e-24	-2.25095e-23	-4.4073e-22	1.82348e-21	7.38323e-23	300	200	0	-7.07162e-23	1.49413e-23	-1.7755e-22	-9.57531e-20	5.03151e-20	4.50556e-20	0	0	0
622	9	-9.2951e-23	1.97462e-23	-1.6462e-22	2.98885e-21	-9.0087e-21	-2.30309e-21	300	610	0	-6.62797e-24	-5.65158e-24	-3.21175e-23	-6.25193e-22	2.63781e-21	-4.65255e-23	300	200	0	-9.9579e-23	1.40947e-23	-1.96737e-22	-1.03801e-19	5.74301e-20	5.99045e-20	0	0	0
623	0	-1.14514e-22	1.88554e-23	-1.47145e-22	2.26794e-21	-8.60329e-21	-2.13164e-21	300	610	0	-1.46162e-23	-9.15598e-24	-4.21685e-23	-8.16382e-22	3.50717e-21	-2.46213e-22	300	200	0	-1.2913e-22	9.69942e-24	-1.89313e-22	-9.62748e-20	5.78961e-20	7.33087e-20	0	0	0
623	1	-1.28271e-22	1.3396e-23	-8.62377e-23	5.43783e-22	-6.11413e-21	-1.3914e-21	300	610	0	-2.54792e-23	-1.33525e-23	-5.09057e-23	-9.79623e-22	4.29196e-21	-5.4247e-22	300	200	0	-1.53751e-22	4.35719e-26	-1.37143e-22	-6.32199e-20	4.67009e-20	8.14206e-20	0	0	0
623	2	-1.25601e-22	1.12281e-24	3.7579e-23	-2.56777e-21	-5.16926e-22	1.84616e-22	300	610	0	-3.90893e-23	-1.78825e-23	-5.5546e-23	-1.0604e-21	4.76693e-21	-9.45253e-22	300	200	0	-1.6469e-22	-1.67597e-23	-1.79669e-23	7.38138e-21	1.75452e-20	7.86457e-20	0	0	0
623	3	-9.49102e-23	-2.04566e-23	2.45138e-22	-7.44716e-21	9.32535e-21	2.88746e-21	300	610	0	-5.46553e-23	-2.20532e-23	-5.20984e-23	-9.81015e-22	4.60454e-21	-1.44979e-21	300	200	0	-1.49565e-22	-4.25098e-23	1.9304e-22	1.28646e-19	-3.68029e-20	5.7511e-20	0	0	0
623	4	-2.18497e-23	-5.37471e-23	5.55308e-22	-1.43895e-20	2.451e-20	6.98968e-21	300	610	0	-7.03953e-23	-2.47342e-23	-3.52987e-23	-6.39505e-22	3.36727e-21	-2.02669e-21	300	200	0	-9.2245e-23	-7.84813e-23	5.20009e-22	3.12882e-19	-1.23698e-19	8.82599e-21	0	0	0
623	5	1.09754e-22	-1.00503e-22	9.79628e-22	-2.34802e-20	4.58379e-20	1.26752e-20	300	610	0	-8.3174e-23	-2.42682e-23	1.24042e-24	8.70867e-23	5.17056e-22	-2.6098e-21	300	200	0	2.65795e-23	-1.24772e-22	9.80868e-22	5.68439e-19	-2.49181e-19	-7.7681e-20	0	0	0
623	6	3.15889e-22	-1.60984e-22	1.5145e-21	-3.44226e-20	7.34278e-20	1.99354e-20	300	610	0	-8.81523e-23	-1.84253e-23	6.45348e-23	1.33277e-21	-4.54748e-21	-3.08282e-21	300	200	0	2.27737e-22	-1.7941e-22	1.57903e-21	8.95048e-19	-4.1576e-19	-2.12032e-19	0	0	0
623	7	6.08912e-22	-2.32795e-22	2.13073e-21	-4.63163e-20	1.06188e-19	2.84291e-20	300	610	0	-7.85311e-23	-4.44208e-24	1.61239e-22	3.22299e-21	-1.24131e-20	-3.26626e-21	300	200	0	5.3038e-22	-2.37237e-22	2.29197e-21	1.27751e-18	-6.19273e-19	-4.01738e-19	0	0	0
623	8	9.92291e-22	-3.0942e-22	2.76068e-21	-5.73984e-20	1.41147e-19	3.73068e-20	300	610	0	-4.55126e-23	2.07998e-23	2.95999e-22	5.84228e-21	-2.35196e-20	-2.908e-21	300	200	0	9.46779e-22	-2.88621e-22	3.05668e-21	1.67781e-18	-8.44823e-19	-6.48383e-19	0	0	0
623	9	1.45333e-21	-3.7853e-22	3.28388e-21	-6.47708e-20	1.72682e-19	4.50114e-20	300	610	0	2.13535e-23	6.03892e-23	4.69004e-22	9.18645e-21	-3.79597e-20	-1.68187e-21	300	200	0	1.47468e-21	-3.18141e-22	3.75289e-21	2.02612e-18	-1.06193e-18	-9.42914e-19	0	0	0
624	0	1.95383e-21	-4.20236e-22	3.51291e-21	-6.41622e-20	1.91721e-19	4.90779e-20	300	610	0	1.33224e-22	1.16724e-22	6.72653e-22	1.30979e-20	-5.52035e-20	7.99468e-22	300	200	0	2.08706e-21	-3.03513e-22	4.18556e-21	2.21177e-18	-1.21933e-18	-1.25966e-18	0	0	0
624	1	2.41919e-21	-4.05633e-22	3.18279e-21	-4.97986e-20	1.85079e-19	4.59738e-20	300	610	0	3.00172e-22	1.905e-22	8.8737e-22	1.71851e-20	-7.3748e-20	4.94943e-21	300	200	0	2.71936e-21	-2.15133e-22	4.07016e-21	2.07604e-18	-1.24025e-18	-1.54935e-18	0	0	0
624	2	2.72691e-21	-2.96119e-22	1.94862e-21	-1.44898e-20	1.35148e-19	3.10414e-20	300	610	0	5.28296e-22	2.79315e-22	1.07681e-21	2.07301e-20	-9.07092e-20	1.1141e-20	300	200	0	3.25521e-21	-1.68039e-23	3.02544e-21	1.40946e-18	-1.01944e-18	-1.73193e-18	0	0	0
624	3	2.69666e-21	-4.42394e-23	-6.02013e-22	4.99266e-20	2.02797e-20	-1.36702e-21	300	610	0	8.15516e-22	3.75869e-22	1.18301e-21	2.25972e-20	-1.01399e-19	1.95997e-20	300	200	0	3.51218e-21	3.31629e-22	5.80998e-22	-4.21838e-20	-4.24004e-19	-1.69035e-18	0	0	0
624	4	2.08486e-21	4.03023e-22	-4.91344e-21	1.51612e-19	-1.83714e-19	-5.74508e-20	300	610	0	1.14596e-21	4.6586e-22	1.1224e-21	2.11587e-20	-9.8966e-20	3.02473e-20	300	200	0	3.23082e-21	8.68883e-22	-3.79104e-21	-2.55824e-18	6.99552e-19	-1.26749e-18	0	0	0
624	5	5.88432e-22	1.09736e-21	-1.13933e-20	2.97031e-19	-5.0042e-19	-1.43083e-19	300	610	0	1.48307e-21	5.25776e-22	7.84244e-22	1.42692e-20	-7.42115e-20	4.24942e-20	300	200	0	2.0715e-21	1.62314e-21	-1.06091e-20	-6.40388e-18	2.50867e-18	-2.69203e-19	0	0	0
624	6	-2.13629e-21	2.07746e-21	-2.03011e-20	4.88362e-19	-9.4749e-19	-2.6235e-19	300	610	0	1.76185e-21	5.2096e-22	3.34655e-23	-6.72522e-22	-1.57677e-20	5.49832e-20	300	200	0	-3.74442e-22	2.59842e-21	-2.02676e-20	-1.17646e-17	5.135e-18	1.52293e-18	0	0	0
624	7	-6.43234e-21	3.35132e-21	-3.15844e-20	7.1987e-19	-1.52859e-18	-4.15387e-19	300	610	0	1.88138e-21	4.04553e-22	-1.27929e-21	-2.65208e-20	8.91521e-20	6.53034e-20	300	200	0	-4.55096e-21	3.75588e-21	-3.28637e-20	-1.86487e-17	8.63811e-18	4.32413e-18	0	0	0
624	8	-1.25705e-20	4.87198e-21	-4.46597e-20	9.7325e-19	-2.22231e-18	-5.95423e-19	300	610	0	1.69914e-21	1.18199e-22	-3.29725e-21	-6.59788e-20	2.5315e-19	6.97114e-20	300	200	0	-1.08714e-20	4.99018e-21	-4.79569e-20	-2.67551e-17	1.29397e-17	8.29953e-18	0	0	0
624	9	-2.06398e-20	6.50654e-21	-5.81404e-20	1.21213e-18	-2.96805e-18	-7.85086e-19	300	610	0	1.02984e-21	-4.0436e-22	-6.12331e-21	-1.20925e-19	4.85892e-19	6.29224e-20	300	200	0	-1.961e-20	6.10218e-21	-6.42637e-20	-3.53062e-17	1.77382e-17	1.34928e-17	0	0	0
625	0	-3.03946e-20	8.00027e-21	-6.95307e-20	1.37626e-18	-3.64963e-18	-9.52163e-19	300	610	0	-3.47818e-22	-1.22939e-21	-9.76885e-21	-1.91417e-19	7.89939e-19	3.80665e-20	300	200	0	-3.07424e-20	6.77088e-21	-7.92996e-20	-4.28577e-17	2.24058e-17	1.97275e-17	0	0	0
625	1	-4.10581e-20	8.93929e-21	-7.49234e-20	1.37633e-18	-4.07828e-18	-1.04531e-18	300	610	0	-2.67182e-21	-2.4094e-21	-1.40837e-20	-2.74328e-19	1.15496e-18	-1.30585e-20	300	200	0	-4.37299e-20	6.52989e-21	-8.90071e-20	-4.71046e-17	2.58779e-17	2.64804e-17	0	0	0
625	2	-5.10908e-20	8.71881e-21	-6.87663e-20	1.09105e-18	-3.97812e-18	-9.90558e-19	300	610	0	-6.15986e-21	-3.96215e-21	-1.8668e-20	-3.61647e-19	1.55032e-18	-9.92712e-20	300	200	0	-5.72507e-20	4.75666e-21	-8.74343e-20	-4.47233e-17	2.65505e-17	3.27345e-17	0	0	0
625	3	-5.7946e-20	6.52736e-21	-4.37975e-20	3.68624e-19	-2.97899e-18	-6.89921e-19	300	610	0	-1.09492e-20	-5.8412e-21	-2.27703e-20	-4.38527e-19	1.91649e-18	-2.28633e-19	300	200	0	-6.88952e-20	6.8616e-22	-6.65678e-20	-3.13075e-17	2.22148e-17	3.68242e-17	0	0	0
625	4	-5.78531e-20	1.36226e-21	8.71213e-21	-9.64313e-19	-6.23493e-19	-2.39629e-20	300	610	0	-1.70087e-20	-7.89812e-21	-2.51835e-20	-4.81306e-19	2.15594e-18	-4.0622e-19	300	200	0	-7.48618e-20	-6.53586e-21	-1.64714e-20	-1.48164e-18	1.00672e-17	3.63012e-17	0	0	0
625	5	-4.56948e-20	-7.90377e-21	9.82344e-20	-3.08269e-18	3.60267e-18	1.13929e-18	300	610	0	-2.40208e-20	-9.83788e-21	-2.41585e-20	-4.55905e-19	2.12535e-18	-6.30856e-19	300	200	0	-6.97156e-20	-1.77417e-20	7.40759e-20	5.07011e-17	-1.31484e-17	2.78639e-17	0	0	0
625	6	-1.50726e-20	-2.2381e-20	2.33568e-19	-6.1279e-18	1.02061e-17	2.92626e-18	300	610	0	-3.12357e-20	-1.11716e-20	-1.73662e-20	-3.17186e-19	1.63142e-18	-8.90742e-19	300	200	0	-4.63083e-20	-3.35526e-20	2.16202e-19	1.30948e-16	-5.08003e-17	7.41117e-18	0	0	0
625	7	4.13135e-20	-4.29199e-20	4.20517e-19	-1.01537e-17	1.95748e-17	5.4275e-18	300	610	0	-3.73073e-20	-1.11748e-20	-1.95129e-21	-1.0142e-20	4.34039e-19	-1.15805e-18	300	200	0	4.00618e-21	-5.40946e-20	4.18566e-19	2.43365e-16	-1.05753e-16	-2.96987e-17	0	0	0
625	8	1.30818e-19	-6.97426e-20	6.58472e-19	-1.505e-17	3.18106e-17	8.65237e-18	300	610	0	-4.01312e-20	-8.86298e-21	2.52642e-20	5.25996e-19	-1.73855e-18	-1.38283e-18	300	200	0	9.06864e-20	-7.86055e-20	6.83737e-19	3.88424e-16	-1.79402e-16	-8.80846e-17	0	0	0
625	9	2.59363e-19	-1.01932e-19	9.35798e-19	-2.04453e-17	4.64955e-17	1.24671e-17	300	610	0	-3.67209e-20	-3.00426e-21	6.73605e-20	1.34941e-18	-5.15677e-18	-1.48703e-18	300	200	0	2.22642e-19	-1.04937e-19	1.00316e-18	5.60176e-16	-2.70296e-16	-1.71368e-16	0	0	0
626	0	4.29156e-19	-1.36782e-19	1.22409e-18	-2.55896e-17	6.23951e-17	1.65167e-17	300	610	0	-2.31748e-20	7.80867e-21	1.26609e-19	2.50175e-18	-1.00327e-17	-1.35991e-18	300	200	0	4.05981e-19	-1.28974e-19	1.3507e-18	7.4274e-16	-3.72335e-16	-2.80686e-16	0	0	0
626	1	6.35481e-19	-1.69032e-19	1.47168e-18	-2.92305e-17	7.71103e-17	2.01352e-17	300	610	0	5.19127e-21	2.49961e-20	2.03405e-19	3.9872e-18	-1.64328e-17	-8.56814e-19	300	200	0	6.40673e-19	-1.44036e-19	1.67509e-18	9.0625e-16	-4.72601e-16	-4.12614e-16	0	0	0
626	2	8.62561e-19	-1.90072e-19	1.59713e-18	-2.95017e-17	8.67141e-17	2.22533e-17	300	610	0	5.34513e-20	4.97065e-20	2.94795e-19	5.744e-18	-2.41567e-17	1.95884e-19	300	200	0	9.16013e-19	-1.40365e-19	1.89193e-18	1.00272e-15	-5.4899e-16	-5.56513e-16	0	0	0
626	3	1.07865e-18	-1.87252e-19	1.48414e-18	-2.38557e-17	8.54363e-17	2.13228e-17	300	610	0	1.26305e-19	8.23773e-20	3.92618e-19	7.60846e-18	-3.25816e-17	1.9862e-18	300	200	0	1.20496e-18	-1.04874e-19	1.87675e-18	9.62566e-16	-5.68009e-16	-6.91392e-16	0	0	0
626	4	1.23082e-18	-1.43517e-19	9.79845e-19	-9.08887e-18	6.54974e-17	1.52827e-17	300	610	0	2.26826e-19	1.22119e-19	4.81343e-19	9.27354e-18	-4.04785e-17	4.68818e-18	300	200	0	1.45764e-18	-2.13981e-20	1.46119e-18	6.93132e-16	-4.83304e-16	-7.82612e-16	0	0	0
626	5	1.24024e-18	-3.76894e-20	-1.00443e-19	1.84794e-17	1.72361e-17	1.60819e-18	300	610	0	3.54625e-19	1.65917e-19	5.35846e-19	1.02466e-17	-4.58195e-17	8.41552e-18	300	200	0	1.59487e-18	1.28228e-19	4.35403e-19	8.07798e-17	-2.35758e-16	-7.78982e-16	0	0	0
626	6	9.99459e-19	1.54189e-19	-1.95854e-18	6.25964e-17	-7.02779e-17	-2.2509e-17	300	610	0	5.03365e-19	2.07689e-19	5.19527e-19	9.81415e-18	-4.56076e-17	1.31533e-17	300	200	0	1.50282e-18	3.61878e-19	-1.43901e-18	-1.00102e-15	2.43682e-16	-6.11136e-16	0	0	0
626	7	3.73413e-19	4.55946e-19	-4.78414e-18	1.26348e-16	-2.07916e-16	-5.9788e-17	300	610	0	6.57685e-19	2.37274e-19	3.83411e-19	7.02693e-18	-3.57816e-17	1.86661e-17	300	200	0	1.0311e-18	6.9322e-19	-4.40073e-18	-2.675e-15	1.02703e-15	-1.92475e-16	0	0	0
626	8	-7.92888e-19	8.86238e-19	-8.70659e-18	2.11029e-16	-4.04192e-16	-1.12228e-16	300	610	0	7.89709e-19	2.39528e-19	6.71615e-20	7.22039e-19	-1.12717e-17	2.43836e-17	300	200	0	-3.17834e-21	1.12577e-18	-8.63943e-18	-5.0318e-15	2.17652e-15	5.75605e-16	0	0	0
626	9	-2.65699e-18	1.45086e-18	-1.37234e-17	3.14553e-16	-6.61755e-16	-1.80165e-16	300	610	0	8.55578e-19	1.93779e-19	-4.96812e-19	-1.03936e-17	3.36953e-17	2.92717e-17	300	200	0	-1.80141e-18	1.64464e-18	-1.42202e-17	-8.08752e-15	3.72447e-15	1.79215e-15	0	0	0
627	0	-5.34822e-18	2.13203e-18	-1.96032e-17	4.29382e-16	-9.72503e-16	-2.60965e-16	300	610	0	7.92724e-19	7.40259e-20	-1.3747e-18	-2.75716e-17	1.04918e-16	3.17035e-17	300	200	0	-4.55549e-18	2.20606e-18	-2.09779e-17	-1.17252e-14	5.64445e-15	3.53642e-15	0	0	0
627	1	-8.91997e-18	2.87468e-18	-2.57648e-17	5.40063e-16	-1.31132e-15	-3.47383e-16	300	610	0	5.1902e-19	-1.49609e-19	-2.61652e-18	-5.17315e-17	2.07038e-16	2.93588e-17	300	200	0	-8.40095e-18	2.72507e-18	-2.83813e-17	-1.56207e-14	7.81337e-15	5.83687e-15	0	0	0
627	2	-1.32825e-17	3.57023e-18	-3.11388e-17	6.20577e-16	-1.62869e-15	-4.25654e-16	300	610	0	-6.46545e-20	-5.07547e-19	-4.23381e-18	-8.30248e-17	3.4172e-16	1.91928e-17	300	200	0	-1.33472e-17	3.06268e-18	-3.53727e-17	-1.91569e-14	9.9655e-15	8.62763e-15	0	0	0
627	3	-1.81159e-17	4.03964e-18	-3.40286e-17	6.31928e-16	-1.84295e-15	-4.73522e-16	300	610	0	-1.06642e-18	-1.02485e-18	-6.16879e-18	-1.20236e-16	5.05109e-16	-2.46865e-18	300	200	0	-1.91824e-17	3.01479e-18	-4.01974e-17	-2.13348e-14	1.16421e-14	1.16925e-14	0	0	0
627	4	-2.27659e-17	4.01841e-18	-3.19984e-17	5.2063e-16	-1.83344e-15	-4.58587e-16	300	610	0	-2.58763e-18	-1.71208e-18	-8.25506e-18	-1.60024e-16	6.84546e-16	-3.9632e-17	300	200	0	-2.53535e-17	2.30633e-18	-4.02535e-17	-2.06988e-14	1.21441e-14	1.45984e-14	0	0	0
627	5	-2.61327e-17	3.14819e-18	-2.1832e-17	2.19092e-16	-1.43672e-15	-3.37514e-16	300	610	0	-4.69685e-18	-2.55232e-18	-1.01718e-17	-1.96043e-16	8.54684e-16	-9.60512e-17	300	200	0	-3.08295e-17	5.95869e-19	-3.20038e-17	-1.53002e-14	1.04989e-14	1.66255e-14	0	0	0
627	6	-2.65694e-17	9.81812e-19	3.77502e-19	-3.508e-16	-4.48779e-16	-5.69467e-17	300	610	0	-7.3914e-18	-3.48447e-18	-1.13964e-17	-2.18038e-16	9.7337e-16	-1.74262e-16	300	200	0	-3.39608e-17	-2.50266e-18	-1.10189e-17	-2.73797e-15	5.46037e-15	1.67036e-14	0	0	0
627	7	-2.18193e-17	-2.98971e-18	3.89277e-17	-1.26926e-15	1.36258e-15	4.42847e-16	300	610	0	-1.05453e-17	-4.38319e-18	-1.1163e-17	-2.11079e-16	9.77955e-16	-2.74156e-16	300	200	0	-3.23646e-17	-7.3729e-18	2.77647e-17	1.96791e-14	-4.43538e-15	1.33757e-14	0	0	0
627	8	-9.03312e-18	-9.27733e-18	9.79049e-17	-2.60351e-15	4.23049e-15	1.2203e-15	300	610	0	-1.3844e-17	-5.03738e-18	-8.4422e-18	-1.55204e-16	7.83135e-16	-3.9105e-16	300	200	0	-2.28771e-17	-1.43147e-17	8.94627e-17	5.45878e-14	-2.07271e-14	4.81383e-15	0	0	0
627	9	1.50788e-17	-1.82895e-17	1.80181e-16	-4.38426e-15	8.34133e-15	2.31945e-15	300	610	0	-1.67106e-17	-5.13062e-18	-1.95939e-18	-2.58395e-17	2.81894e-16	-5.1327e-16	300	200	0	-1.63177e-18	-2.34201e-17	1.78221e-16	1.03984e-13	-4.47648e-14	-1.10758e-14	0	0	0
628	0	5.38893e-17	-3.01714e-17	2.85918e-16	-6.57234e-15	1.37615e-14	3.7502e-15	300	610	0	-1.82312e-17	-4.22888e-18	9.72232e-18	2.0452e-16	-6.48359e-16	-6.1941e-16	300	200	0	3.56581e-17	-3.44003e-17	2.9564e-16	1.68335e-13	-7.72904e-14	-3.64155e-14	0	0	0
628	1	1.10217e-16	-4.4581e-17	4.10534e-16	-9.01515e-15	2.0335e-14	5.46103e-15	300	610	0	-1.70955e-17	-1.78358e-18	2.8024e-17	5.62769e-16	-2.13188e-15	-6.75573e-16	300	200	0	9.31213e-17	-4.63646e-17	4.38558e-16	2.45353e-13	-1.17834e-13	-7.29371e-14	0	0	0
628	2	1.85331e-16	-6.03986e-17	5.42146e-16	-1.13944e-14	2.75515e-14	7.30419e-15	300	610	0	-1.15751e-17	2.83933e-18	5.40445e-17	1.06916e-15	-4.27006e-15	-6.33165e-16	300	200	0	1.73756e-16	-5.75593e-17	5.96191e-16	3.2843e-13	-1.63916e-13	-1.21333e-13	0	0	0
628	3	2.77544e-16	-7.53853e-17	6.58634e-16	-1.31699e-14	3.43896e-14	8.99533e-15	300	610	0	4.26578e-19	1.02911e-17	8.80943e-17	1.72822e-15	-7.10348e-15	-4.2811e-16	300	200	0	2.7797e-16	-6.50942e-17	7.46728e-16	4.04819e-13	-2.10075e-13	-1.80348e-13	0	0	0
628	4	3.80374e-16	-8.5819e-17	7.2466e-16	-1.35268e-14	3.91518e-14	1.00714e-14	300	610	0	2.12124e-17	2.11177e-17	1.29049e-16	2.51613e-15	-1.05586e-14	1.7314e-17	300	200	0	4.01587e-16	-6.47013e-17	8.53709e-16	4.53736e-13	-2.46796e-13	-2.45592e-13	0	0	0
628	5	4.80349e-16	-8.61702e-17	6.89229e-16	-1.13427e-14	3.93158e-14	9.85443e-15	300	610	0	5.2966e-17	3.55692e-17	1.7352e-16	3.36475e-15	-1.43784e-14	7.88439e-16	300	200	0	5.33315e-16	-5.0601e-17	8.62749e-16	4.44727e-13	-2.59486e-13	-3.08143e-13	0	0	0
628	6	5.54625e-16	-6.89122e-17	4.84682e-16	-5.19186e-15	3.14484e-14	7.43367e-15	300	610	0	9.72111e-17	5.33284e-17	2.14885e-16	4.14302e-15	-1.80407e-14	1.96615e-15	300	200	0	6.51836e-16	-1.55838e-17	6.99567e-16	3.36836e-13	-2.2775e-13	-3.53039e-13	0	0	0
628	7	5.68801e-16	-2.46059e-17	2.84108e-17	6.58281e-15	1.12434e-14	1.68179e-15	300	610	0	1.54007e-16	7.31582e-17	2.42271e-16	4.63753e-15	-2.06693e-14	3.60679e-15	300	200	0	7.22808e-16	4.85524e-17	2.70682e-16	7.93356e-14	-1.25325e-13	-3.57916e-13	0	0	0
628	8	4.75508e-16	5.75576e-17	-7.71062e-16	2.56972e-14	-2.62301e-14	-8.67106e-15	300	610	0	2.20856e-16	9.24773e-17	2.39664e-16	4.53594e-15	-2.09551e-14	5.71241e-15	300	200	0	6.96364e-16	1.50035e-16	-5.31398e-16	-3.8498e-13	7.88088e-14	-2.92179e-13	0	0	0
628	9	2.14641e-16	1.88527e-16	-2.00168e-15	5.36137e-14	-8.59678e-14	-2.48795e-14	300	610	0	2.91326e-16	1.06902e-16	1.85432e-16	3.41867e-15	-1.71068e-14	8.1901e-15	300	200	0	5.05968e-16	2.95429e-16	-1.81624e-15	-1.11272e-12	4.17512e-13	-1.17257e-13	0	0	0
629	0	-2.83587e-16	3.77226e-16	-3.72698e-15	9.10506e-14	-1.72041e-13	-4.79112e-14	300	610	0	3.53483e-16	1.09823e-16	5.26548e-17	7.66493e-16	-6.86626e-15	1.08012e-14	300	200	0	6.98951e-17	4.87048e-16	-3.67432e-15	-2.14773e-12	9.20034e-13	2.11296e-13	0	0	0
629	1	-1.09134e-15	6.27201e-16	-5.95491e-15	1.37283e-13	-2.86072e-13	-7.80348e-14	300	610	0	3.8829e-16	9.21289e-17	-1.892e-16	-4.00532e-15	1.23688e-14	1.31027e-14	300	200	0	-7.0305e-16	7.1933e-16	-6.14411e-15	-3.50253e-12	1.60328e-12	7.38926e-13	0	0	0
629	2	-2.26994e-15	9.31918e-16	-8.59506e-15	1.89226e-13	-4.25081e-13	-1.14246e-13	300	610	0	3.68311e-16	4.22503e-17	-5.70619e-16	-1.14743e-14	4.3259e-14	1.43887e-14	300	200	0	-1.90163e-15	9.74168e-16	-9.16567e-15	-5.1326e-12	2.45916e-12	1.50339e-12	0	0	0
629	3	-3.84914e-15	1.26866e-15	-1.14047e-14	2.40331e-13	-5.7871e-13	-1.53537e-13	300	610	0	2.57188e-16	-5.32635e-17	-1.11569e-15	-2.20854e-14	8.80152e-14	1.36417e-14	300	200	0	-3.59195e-15	1.21539e-15	-1.25204e-14	-6.90341e-12	3.43783e-12	2.52126e-12	0	0	0
629	4	-5.79764e-15	1.59127e-15	-1.39265e-14	2.7938e-13	-7.25908e-13	-1.90037e-13	300	610	0	1.05817e-17	-2.08344e-16	-1.83235e-15	-3.59615e-14	1.47607e-13	9.51363e-15	300	200	0	-5.78706e-15	1.38292e-15	-1.57588e-14	-8.55182e-12	4.42713e-12	3.7688e-12	0	0	0
629	5	-7.98438e-15	1.8224e-15	-1.54247e-14	2.89363e-13	-8.31398e-13	-2.14113e-13	300	610	0	-4.20529e-16	-4.34868e-16	-2.69887e-15	-5.26386e-14	2.20646e-13	3.60953e-16	300	200	0	-8.40491e-15	1.38753e-15	-1.81236e-14	-9.64552e-12	5.22976e-12	5.15708e-12	0	0	0
629	6	-1.0132e-14	1.8465e-15	-1.4832e-14	2.46723e-13	-8.42471e-13	-2.11588e-13	300	610	0	-1.08315e-15	-7.38679e-16	-3.64633e-15	-7.07293e-14	3.01926e-13	-1.56329e-14	300	200	0	-1.12152e-14	1.10782e-15	-1.84783e-14	-9.5476e-12	5.54128e-12	6.5023e-12	0	0	0
629	7	-1.17664e-14	1.50551e-15	-1.07254e-14	1.21398e-13	-6.87032e-13	-1.63321e-13	300	610	0	-2.01102e-15	-1.11392e-15	-4.53811e-15	-8.75273e-14	3.80686e-13	-4.0209e-14	300	200	0	-1.37774e-14	3.91594e-16	-1.52635e-14	-7.39746e-12	4.93403e-12	7.49366e-12	0	0	0
629	8	-1.21691e-14	6.00251e-16	-1.3589e-15	-1.21751e-13	-2.74212e-13	-4.5503e-14	300	610	0	-3.20782e-15	-1.53557e-15	-5.14811e-15	-9.85935e-14	4.3873e-13	-7.46157e-14	300	200	0	-1.53769e-14	-9.35317e-16	-6.50701e-15	-2.12379e-12	2.85471e-12	7.66398e-12	0	0	0
629	9	-1.03459e-14	-1.09872e-15	1.52139e-14	-5.19408e-13	5.00658e-13	1.6885e-13	300	610	0	-4.62421e-15	-1.95051e-15	-5.14152e-15	-9.73957e-14	4.48707e-13	-1.18986e-13	300	200	0	-1.49701e-14	-3.04923e-15	1.00724e-14	7.48899e-12	-1.35377e-12	6.37096e-12	0	0	0
630	0	-5.02963e-15	-3.82586e-15	4.08837e-14	-1.10334e-12	1.74455e-12	5.06656e-13	300	610	0	-6.1288e-15	-2.26775e-15	-4.0639e-15	-7.5116e-14	3.73013e-13	-1.71484e-13	300	200	0	-1.11584e-14	-6.09361e-15	3.68198e-14	2.26553e-11	-8.39277e-12	2.80092e-12	0	0	0
630	1	5.25988e-15	-7.77576e-15	7.70528e-14	-1.89016e-12	3.54627e-12	9.89132e-13	300	610	0	-7.4748e-15	-2.34926e-15	-1.34689e-15	-2.07889e-14	1.64011e-13	-2.27233e-13	300	200	0	-2.21493e-15	-1.0125e-14	7.57059e-14	4.43359e-11	-1.88952e-11	-3.98917e-12	0	0	0
630	2	2.20655e-14	-1.30333e-14	1.23983e-13	-2.8667e-12	5.94459e-12	1.62318e-12	300	610	0	-8.26585e-15	-2.00388e-15	3.65803e-15	7.80119e-14	-2.33513e-13	-2.77076e-13	300	200	0	1.37996e-14	-1.50372e-14	1.27641e-13	7.28506e-11	-3.32436e-11	-1.49718e-11	0	0	0
630	3	4.67194e-14	-1.9475e-14	1.79897e-13	-3.97073e-12	8.88322e-12	2.38937e-12	300	610	0	-7.92765e-15	-9.87622e-16	1.16044e-14	2.33677e-13	-8.76494e-13	-3.06311e-13	300	200	0	3.87918e-14	-2.04626e-14	1.91502e-13	1.07339e-10	-5.13058e-11	-3.09691e-11	0	0	0
630	4	7.99115e-14	-2.66404e-14	2.39844e-13	-5.06755e-12	1.21522e-11	3.22652e-12	300	610	0	-5.69551e-15	9.8473e-16	2.30191e-14	4.55965e-13	-1.81306e-12	-2.9364e-13	300	200	0	7.4216e-14	-2.56557e-14	2.62863e-13	1.45065e-10	-7.2082e-11	-5.23708e-11	0	0	0
630	5	1.21071e-13	-3.35788e-14	2.94372e-13	-5.92438e-12	1.5318e-11	4.01348e-12	300	610	0	-6.32133e-16	4.211e-15	3.80989e-14	7.48035e-13	-3.06605e-12	-2.10711e-13	300	200	0	1.20439e-13	-2.93678e-14	3.32471e-13	1.80601e-10	-9.32703e-11	-7.87344e-11	0	0	0
630	6	1.67553e-13	-3.86835e-14	3.28169e-13	-6.18615e-12	1.76478e-11	4.54998e-12	300	610	0	8.30556e-15	8.94916e-15	5.64266e-14	1.10091e-12	-4.60954e-12	-2.278e-14	300	200	0	1.75858e-13	-2.97343e-14	3.84595e-13	2.04956e-10	-1.10782e-10	-1.08261e-10	0	0	0
630	7	2.13652e-13	-3.95403e-14	3.189e-13	-5.35863e-12	1.80403e-11	4.53958e-12	300	610	0	2.21284e-14	1.53344e-14	7.66026e-14	1.48636e-12	-6.33825e-12	3.08808e-13	300	200	0	2.35781e-13	-2.42059e-14	3.95503e-13	2.04815e-10	-1.18266e-10	-1.37167e-10	0	0	0
630	8	2.49529e-13	-3.28313e-14	2.36651e-13	-2.80816e-12	1.49821e-11	3.58014e-12	300	610	0	4.15815e-14	2.32603e-14	9.58095e-14	1.84855e-12	-8.03062e-12	8.21496e-13	300	200	0	2.9111e-13	-9.57104e-15	3.3246e-13	1.621e-10	-1.0676e-10	-1.58999e-10	0	0	0
630	9	2.60184e-13	-1.43543e-14	4.45226e-14	2.21013e-12	6.55628e-12	1.16901e-12	300	610	0	6.67933e-14	3.22222e-14	1.09348e-13	2.09518e-12	-9.30885e-12	1.54285e-12	300	200	0	3.26977e-13	1.78678e-14	1.53871e-13	5.41914e-11	-6.46087e-11	-1.63999e-10	0	0	0
631	0	2.24763e-13	2.07588e-14	-2.98874e-13	1.048e-11	-9.45814e-12	-3.26703e-12	300	610	0	9.67929e-14	4.11276e-14	1.1022e-13	2.08966e-12	-9.60171e-12	2.47756e-12	300	200	0	3.21556e-13	6.18864e-14	-1.88653e-13	-1.44729e-10	2.21015e-11	-1.38688e-10	0	0	0
631	1	1.16549e-13	7.75257e-14	-8.34159e-13	2.26905e-11	-3.53504e-11	-1.03051e-11	300	610	0	1.28899e-13	4.80883e-14	8.88815e-14	1.64674e-12	-8.12e-12	3.58951e-12	300	200	0	2.45448e-13	1.25614e-13	-7.45278e-13	-4.60694e-10	1.68331e-10	-6.59058e-11	0	0	0
631	2	-9.5835e-14	1.60183e-13	-1.59219e-12	3.92226e-11	-7.30537e-11	-2.04092e-11	300	610	0	1.58011e-13	5.02229e-14	3.33364e-14	5.34904e-13	-3.8591e-12	4.77916e-12	300	200	0	6.21765e-14	2.10406e-13	-1.55886e-12	-9.14714e-10	3.8776e-10	7.43487e-11	0	0	0
631	3	-4.45356e-13	2.7073e-13	-2.58046e-12	5.98432e-11	-1.23481e-10	-3.3751e-11	300	610	0	1.7588e-13	4.35211e-14	-7.01847e-14	-1.50981e-12	4.35203e-12	5.85726e-12	300	200	0	-2.69476e-13	3.14251e-13	-2.65064e-12	-1.5147e-09	6.88999e-10	3.02873e-10	0	0	0
631	4	-9.60919e-13	4.06863e-13	-3.76423e-12	8.32987e-11	-1.85584e-10	-4.99573e-11	300	610	0	1.70486e-13	2.28401e-14	-2.35683e-13	-4.75306e-12	1.7731e-11	6.51778e-12	300	200	0	-7.90432e-13	4.29703e-13	-3.99991e-12	-2.24415e-09	1.07006e-09	6.37535e-10	0	0	0
631	5	-1.65836e-12	5.59266e-13	-5.04257e-12	1.06821e-10	-2.55113e-10	-6.77851e-11	300	610	0	1.25753e-13	-1.78662e-14	-4.74657e-13	-9.40835e-12	3.7324e-11	6.31505e-12	300	200	0	-1.53261e-12	5.414e-13	-5.51722e-12	-3.0475e-09	1.51094e-09	1.0874e-09	0	0	0
631	6	-2.52753e-12	7.08364e-13	-6.22029e-12	1.25582e-10	-3.23141e-10	-8.47363e-11	300	610	0	2.18718e-14	-8.49609e-14	-7.91873e-13	-1.55542e-11	6.36619e-11	4.65293e-12	300	200	0	-2.50566e-12	6.23403e-13	-7.01216e-12	-3.8128e-09	1.96444e-09	1.64436e-09	0	0	0
631	7	-3.51512e-12	8.20798e-13	-6.97881e-12	1.32171e-10	-3.74454e-10	-9.66478e-11	300	610	0	-1.63341e-13	-1.84039e-13	-1.17939e-12	-2.30182e-11	9.62695e-11	7.9717e-13	300	200	0	-3.67846e-12	6.36758e-13	-8.1582e-12	-4.35323e-09	2.34584e-09	2.27207e-09	0	0	0
631	8	-4.50391e-12	8.46146e-13	-6.85091e-12	1.16223e-10	-3.86052e-10	-9.73237e-11	300	610	0	-4.51608e-13	-3.18201e-13	-1.60883e-12	-3.12269e-11	1.3302e-10	-6.07437e-12	300	200	0	-4.95552e-12	5.27945e-13	-8.45974e-12	-4.39049e-09	2.52276e-09	2.89269e-09	0	0	0
631	9	-5.28973e-12	7.14771e-13	-5.20783e-12	6.43853e-11	-3.26171e-10	-7.83177e-11	300	610	0	-8.59334e-13	-4.85561e-13	-2.02213e-12	-3.90288e-11	1.69356e-10	-1.67663e-11	300	200	0	-6.14906e-12	2.2921e-13	-7.22995e-12	-3.54484e-09	2.30733e-09	3.37228e-09	0	0	0
632	0	-5.55958e-12	3.38056e-13	-1.27012e-12	-3.91267e-11	-1.54383e-10	-2.90207e-11	300	610	0	-1.39029e-12	-6.75958e-13	-2.32164e-12	-4.45052e-11	1.97436e-10	-3.18857e-11	300	200	0	-6.94987e-12	-3.37902e-13	-3.59177e-12	-1.33896e-09	1.45418e-09	3.50712e-09	0	0	0
632	1	-4.87606e-12	-3.87258e-13	5.84202e-12	-2.11049e-10	1.76416e-10	6.27385e-11	300	610	0	-2.02547e-12	-8.66941e-13	-2.36116e-12	-4.48014e-11	2.05333e-10	-5.15706e-11	300	200	0	-6.90152e-12	-1.2542e-12	3.48086e-12	2.77535e-09	-3.31236e-10	3.0144e-09	0	0	0
632	2	-2.6761e-12	-1.56848e-12	1.70006e-11	-4.66306e-10	7.15186e-10	2.09323e-10	300	610	0	-2.71021e-12	-1.01934e-12	-1.94026e-12	-3.60262e-11	1.76489e-10	-7.51142e-11	300	200	0	-5.3863e-12	-2.58782e-12	1.50603e-11	9.35575e-09	-3.36788e-09	1.53232e-09	0	0	0
632	3	1.70517e-12	-3.2977e-12	3.28831e-11	-8.13573e-10	1.50395e-09	4.20869e-10	300	610	0	-3.33916e-12	-1.07303e-12	-8.05864e-13	-1.32931e-11	8.97235e-11	-1.00487e-10	300	200	0	-1.63398e-12	-4.37072e-12	3.20772e-11	1.88608e-08	-7.95106e-09	-1.36316e-09	0	0	0
632	4	8.97183e-12	-5.62146e-12	5.36883e-11	-1.24886e-09	2.56397e-09	7.01531e-10	300	610	0	-3.74065e-12	-9.43898e-13	1.33428e-12	2.90025e-11	-7.97911e-11	-1.23779e-10	300	200	0	5.23118e-12	-6.56536e-12	5.50226e-11	3.14817e-08	-1.42737e-08	-6.11654e-09	0	0	0
632	5	1.97501e-11	-8.49743e-12	7.87413e-11	-1.74697e-09	3.87595e-09	1.04421e-09	300	610	0	-3.66327e-12	-5.23572e-13	4.77989e-12	9.65522e-11	-3.58078e-10	-1.38624e-10	300	200	0	1.60868e-11	-9.02101e-12	8.35212e-11	4.69048e-08	-2.23107e-08	-1.31156e-08	0	0	0
632	6	3.4401e-11	-1.17375e-11	1.05987e-10	-2.25107e-09	5.35411e-09	1.42368e-09	300	610	0	-2.76906e-12	3.16062e-13	9.78159e-12	1.94018e-10	-7.67844e-10	-1.35697e-10	300	200	0	3.1632e-11	-1.14214e-11	1.15769e-10	6.40033e-08	-3.16627e-08	-2.25693e-08	0	0	0
632	7	5.27495e-11	-1.49389e-11	1.31397e-10	-2.66104e-09	6.81478e-09	1.78848e-09	300	610	0	-6.39561e-13	1.71088e-12	1.64526e-11	3.23306e-10	-1.32132e-09	-1.02468e-10	300	200	0	5.21099e-11	-1.3228e-11	1.4785e-10	8.04702e-08	-4.13628e-08	-3.43317e-08	0	0	0
632	8	7.37241e-11	-1.74092e-11	1.48345e-10	-2.82228e-09	7.94215e-09	2.05209e-09	300	610	0	3.19684e-12	3.78207e-12	2.46436e-11	4.81131e-10	-2.00996e-09	-2.34246e-11	300	200	0	7.69209e-11	-1.36271e-11	1.72989e-10	9.24241e-08	-4.96567e-08	-4.76705e-08	0	0	0
632	9	9.49169e-11	-1.80956e-11	1.47061e-10	-2.51748e-09	8.25603e-09	2.08504e-09	300	610	0	9.2065e-12	6.60019e-12	3.37797e-11	6.55863e-10	-2.79091e-09	1.18911e-10	300	200	0	1.04123e-10	-1.14954e-11	1.8084e-10	9.40496e-08	-5.37849e-08	-6.09853e-08	0	0	0
633	0	1.12095e-10	-1.55372e-11	1.14331e-10	-1.46531e-09	7.08994e-09	1.70999e-09	300	610	0	1.77499e-11	1.0133e-11	4.26653e-11	8.23766e-10	-3.57046e-09	3.41815e-10	300	200	0	1.29845e-10	-5.40415e-12	1.56997e-10	7.73742e-08	-4.9812e-08	-7.14972e-08	0	0	0
633	1	1.18727e-10	-7.86544e-12	3.36972e-11	6.68559e-10	3.59158e-09	7.03086e-10	300	610	0	2.89284e-11	1.41764e-11	4.92725e-11	9.44976e-10	-4.18592e-09	6.58626e-10	300	200	0	1.47655e-10	6.31091e-12	8.29697e-11	3.23262e-08	-3.25727e-08	-7.49542e-08	0	0	0
633	2	1.05643e-10	7.10885e-12	-1.13535e-10	4.24131e-09	-3.23783e-09	-1.194e-09	300	610	0	4.23723e-11	1.82691e-11	5.05469e-11	9.59838e-10	-4.38837e-09	1.07307e-09	300	200	0	1.48015e-10	2.5378e-11	-6.29886e-11	-5.2728e-08	4.16567e-09	-6.54239e-08	0	0	0
633	3	6.09783e-11	3.16792e-11	-3.46071e-10	9.57582e-09	-1.44446e-08	-4.24596e-09	300	610	0	5.69683e-11	2.15993e-11	4.22816e-11	7.8665e-10	-3.83048e-09	1.57139e-09	300	200	0	1.17947e-10	5.32784e-11	-3.03789e-10	-1.89727e-07	6.72001e-08	-3.52815e-08	0	0	0
633	4	-2.93498e-11	6.78446e-11	-6.78751e-10	1.68683e-08	-3.09411e-08	-8.67371e-09	300	610	0	7.05417e-11	2.29123e-11	1.91383e-11	3.22304e-10	-2.06584e-09	2.11225e-09	300	200	0	4.11918e-11	9.07569e-11	-6.59612e-10	-3.88663e-07	1.629e-07	2.44607e-08	0	0	0
633	5	-1.80369e-10	1.16678e-10	-1.11662e-09	2.60541e-08	-5.32169e-08	-1.45762e-08	300	610	0	7.95215e-11	2.04449e-11	-2.5083e-11	-5.52158e-10	1.43173e-09	2.61495e-09	300	200	0	-1.00848e-10	1.37123e-10	-1.14171e-09	-6.54074e-07	2.95568e-07	1.23297e-07	0	0	0
633	6	-4.05632e-10	1.77417e-10	-1.64666e-09	3.6628e-08	-8.09253e-08	-2.18196e-08	300	610	0	7.865e-11	1.19137e-11	-9.67948e-11	-1.95859e-09	7.21809e-09	2.94704e-09	300	200	0	-3.26982e-10	1.89331e-10	-1.74345e-09	-9.80063e-07	4.65024e-07	2.69632e-07	0	0	0
633	7	-7.13313e-10	2.4627e-10	-2.22707e-09	4.74235e-08	-1.12337e-07	-2.98932e-08	300	610	0	6.08249e-11	-5.39485e-12	-2.0145e-10	-3.99863e-09	1.57854e-08	2.91351e-09	300	200	0	-6.52488e-10	2.40875e-10	-2.42852e-09	-1.34382e-06	6.63325e-07	4.68238e-07	0	0	0
633	8	-1.10054e-09	3.14955e-10	-2.77476e-09	5.6366e-08	-1.43675e-07	-3.77368e-08	300	610	0	1.72091e-11	-3.43805e-11	-3.417e-10	-6.71764e-09	2.7413e-08	2.25104e-09	300	200	0	-1.08333e-09	2.80575e-10	-3.11646e-09	-1.69783e-06	8.70676e-07	7.16573e-07	0	0	0
633	9	-1.54582e-09	3.69108e-10	-3.15195e-09	6.0231e-08	-1.68389e-07	-4.35535e-08	300	610	0	-6.22196e-11	-7.76653e-11	-5.14777e-10	-1.00537e-08	4.1952e-08	6.32024e-10	300	200	0	-1.60804e-09	2.91443e-10	-3.66673e-09	-1.96148e-06	1.05077e-06	9.99903e-07	0	0	0
634	0	-1.99973e-09	3.86755e-10	-3.15438e-09	5.44635e-08	-1.76454e-07	-4.4639e-08	300	610	0	-1.87466e-10	-1.36844e-10	-7.09059e-10	-1.37714e-08	5.85401e-08	-2.31495e-09	300	200	0	-2.1872e-09	2.4991e-10	-3.86344e-09	-2.0133e-06	1.1461e-06	1.28535e-06	0	0	0
634	1	-2.37454e-09	3.37247e-10	-2.5045e-09	3.31385e-08	-1.53891e-07	-3.72704e-08	300	610	0	-3.6643e-10	-2.11397e-10	-8.99935e-10	-1.73816e-08	7.52522e-08	-6.96051e-09	300	200	0	-2.74097e-09	1.2585e-10	-3.40444e-09	-1.68594e-06	1.07426e-06	1.51528e-06	0	0	0
634	2	-2.53403e-09	1.81206e-10	-8.54832e-10	-1.08235e-08	-8.27358e-08	-1.67257e-08	300	610	0	-6.01713e-10	-2.97227e-10	-1.04531e-09	-2.00565e-08	8.87144e-08	-1.35971e-08	300	200	0	-3.13575e-09	-1.16021e-10	-1.90014e-09	-7.66958e-07	7.26536e-07	1.60097e-06	0	0	0
634	3	-2.28597e-09	-1.27768e-10	2.19167e-09	-8.50412e-08	5.81788e-08	2.24756e-08	300	610	0	-8.86161e-10	-3.84876e-10	-1.08139e-09	-2.05499e-08	9.37327e-08	-2.23203e-08	300	200	0	-3.17213e-09	-5.12644e-10	1.11028e-09	9.90442e-07	-2.89102e-08	1.41804e-06	0	0	0
634	4	-1.38049e-09	-6.38666e-10	7.0359e-09	-1.96492e-07	2.91204e-07	8.59969e-08	300	610	0	-1.19714e-09	-4.57511e-10	-9.19898e-10	-1.71466e-08	8.30239e-08	-3.2864e-08	300	200	0	-2.57763e-09	-1.09618e-09	6.116e-09	3.84166e-06	-1.33685e-06	8.05806e-07	0	0	0
634	5	4.80659e-10	-1.39482e-09	1.40024e-08	-3.4959e-07	6.36115e-07	1.78645e-07	300	610	0	-1.48976e-09	-4.88971e-10	-4.4827e-10	-7.67181e-09	4.7182e-08	-4.43875e-08	300	200	0	-1.00911e-09	-1.88379e-09	1.35541e-08	8.0041e-06	-3.33449e-06	-4.26129e-07	0	0	0
634	6	3.61804e-09	-2.42075e-09	2.32154e-08	-5.43377e-07	1.1041e-06	3.02741e-07	300	610	0	-1.6898e-09	-4.42294e-10	4.64979e-10	1.03984e-08	-2.49409e-08	-5.52257e-08	300	200	0	1.92824e-09	-2.86304e-09	2.36803e-08	1.3584e-05	-6.1175e-06	-2.48044e-06	0	0	0
634	7	8.32457e-09	-3.70314e-09	3.44253e-08	-7.67748e-07	1.68911e-06	4.55801e-07	300	610	0	-1.68731e-09	-2.69394e-10	1.95695e-09	3.96712e-08	-1.45211e-07	-6.26244e-08	300	200	0	6.63726e-09	-3.97253e-09	3.63822e-08	2.0472e-05	-9.68936e-06	-5.53911e-06	0	0	0
634	8	1.47843e-08	-5.16567e-09	4.67838e-08	-9.98788e-07	2.35633e-06	6.27497e-07	300	610	0	-1.33309e-09	8.71919e-11	4.1461e-09	8.23583e-08	-3.24282e-07	-6.25067e-08	300	200	0	1.34512e-08	-5.07848e-09	5.09299e-08	2.82071e-05	-1.38926e-05	-9.71035e-06	0	0	0
634	9	2.29538e-08	-6.63823e-09	5.85774e-08	-1.19352e-06	3.0282e-06	7.96003e-07	300	610	0	-4.40564e-10	6.89312e-10	7.09388e-09	1.39525e-07	-5.68491e-07	-4.93402e-08	300	200	0	2.25132e-08	-5.94892e-09	6.56712e-08	3.58114e-05	-1.83223e-05	-1.49517e-05	0	0	0
635	0	3.2403e-08	-7.82289e-09	6.69427e-08	-1.28471e-06	3.56882e-06	9.24018e-07	300	610	0	1.20314e-09	1.59363e-09	1.07499e-08	2.10021e-07	-8.75353e-07	-1.62085e-08	300	200	0	3.36061e-08	-6.22927e-09	7.76926e-08	4.16113e-05	-2.22274e-05	-2.09674e-05	0	0	0
635	1	4.21185e-08	-8.26115e-09	6.76108e-08	-1.17691e-06	3.76906e-06	9.55061e-07	300	610	0	3.81251e-09	2.83602e-09	1.48795e-08	2.89081e-07	-1.22755e-06	4.47778e-08	300	200	0	4.5931e-08	-5.42513e-09	8.24903e-08	4.30702e-05	-2.44103e-05	-2.70825e-05	0	0	0
635	2	5.02826e-08	-7.31031e-09	5.47526e-08	-7.45378e-07	3.33576e-06	8.11008e-07	300	610	0	7.56035e-09	4.40879e-09	1.89765e-08	3.66644e-07	-1.58558e-06	1.41565e-07	300	200	0	5.78429e-08	-2.90152e-09	7.37291e-08	3.66764e-05	-2.3145e-05	-3.21023e-05	0	0	0
635	3	5.40553e-08	-4.14064e-09	2.10348e-08	1.5975e-07	1.8904e-06	3.92284e-07	300	610	0	1.25111e-08	6.23005e-09	2.21674e-08	4.25518e-07	-1.87948e-06	2.80548e-07	300	200	0	6.65664e-08	2.0894e-09	4.32022e-08	1.79503e-05	-1.61449e-05	-3.41763e-05	0	0	0
635	4	4.94079e-08	2.23092e-09	-4.19717e-08	1.70089e-06	-1.01547e-06	-4.17339e-07	300	610	0	1.85275e-08	8.10582e-09	2.31204e-08	4.39679e-07	-2.00093e-06	4.64103e-07	300	200	0	6.79354e-08	1.03367e-08	-1.88513e-08	-1.83419e-05	-6.21926e-07	-3.06965e-05	0	0	0
635	5	3.10792e-08	1.28502e-08	-1.42854e-07	4.02866e-06	-5.85902e-06	-1.73896e-06	300	610	0	2.51497e-08	9.68744e-09	1.99836e-08	3.73134e-07	-1.79723e-06	6.87116e-07	300	200	0	5.6229e-08	2.25377e-08	-1.2287e-07	-7.76606e-05	2.65059e-05	-1.82788e-05	0	0	0
635	6	-7.24411e-09	2.86554e-08	-2.88693e-07	7.24189e-06	-1.30683e-05	-3.67702e-06	300	610	0	3.14524e-08	1.04295e-08	1.03839e-08	1.80019e-07	-1.07026e-06	9.32515e-07	300	200	0	2.42083e-08	3.90849e-08	-2.78309e-07	-0.000164728	6.81922e-05	7.1094e-06	0	0	0
635	7	-7.23969e-08	5.0203e-08	-4.82483e-07	1.13289e-05	-2.28974e-05	-6.28536e-06	300	610	0	3.58924e-08	9.55737e-09	-8.46592e-09	-1.93192e-07	4.16074e-07	1.16596e-06	300	200	0	-3.65045e-08	5.97603e-08	-4.90949e-07	-0.000282004	0.000126556	4.97923e-05	0	0	0
635	8	-1.70703e-07	7.72697e-08	-7.19487e-07	1.6088e-05	-3.52448e-05	-9.51862e-06	300	610	0	3.61719e-08	6.05867e-09	-3.94954e-08	-8.02248e-07	2.91495e-06	1.33021e-06	300	200	0	-1.34531e-07	8.33284e-08	-7.58983e-07	-0.000427501	0.000201823	0.000113705	0	0	0
635	9	-3.06287e-07	1.08323e-07	-9.82507e-07	2.10295e-05	-4.94118e-05	-1.31683e-05	300	610	0	2.91572e-08	-1.2829e-09	-8.52744e-08	-1.69521e-06	6.65672e-06	1.34004e-06	300	200	0	-2.7713e-07	1.0704e-07	-1.06778e-06	-0.000591912	0.000290882	0.000201287	0	0	0
636	0	-4.78591e-07	1.39871e-07	-1.23623e-06	2.52632e-05	-6.38057e-05	-1.67855e-05	300	610	0	1.09105e-08	-1.37859e-08	-1.47214e-07	-2.89678e-06	1.17843e-05	1.07926e-06	300	200	0	-4.67681e-07	1.26086e-07	-1.38345e-06	-0.000755126	0.000385461	0.000311878	0	0	0
636	1	-6.79033e-07	1.65738e-07	-1.42118e-06	2.73881e-05	-7.56097e-05	-1.95961e-05	300	610	0	-2.3088e-08	-3.26734e-08	-2.24416e-07	-4.38596e-06	1.8259e-05	4.01886e-07	300	200	0	-7.02121e-07	1.33065e-07	-1.6456e-06	-0.000882414	0.00047003	0.000439553	0	0	0
636	2	-8.8685e-07	1.76359e-07	-1.44815e-06	2.54045e-05	-8.04613e-05	-2.04209e-05	300	610	0	-7.74332e-08	-5.87486e-08	-3.12157e-07	-6.06657e-06	2.5734e-05	-8.59585e-07	300	200	0	-9.64283e-07	1.1761e-07	-1.76031e-06	-0.00092082	0.00051965	0.000570468	0	0	0
636	3	-1.0644e-06	1.58261e-07	-1.19476e-06	1.66866e-05	-7.22147e-05	-1.76209e-05	300	610	0	-1.55898e-07	-9.19183e-08	-4.00032e-07	-7.7316e-06	3.33987e-05	-2.87539e-06	300	200	0	-1.2203e-06	6.63423e-08	-1.5948e-06	-0.000796673	0.000498197	0.000679869	0	0	0
636	4	-1.15248e-06	9.3965e-08	-5.06302e-07	-1.93665e-06	-4.28967e-05	-9.09688e-06	300	610	0	-2.60041e-07	-1.30549e-07	-4.69918e-07	-9.0243e-06	3.9804e-05	-5.78517e-06	300	200	0	-1.41253e-06	-3.65839e-08	-9.76219e-07	-0.000415545	0.000357574	0.000729166	0	0	0
636	5	-1.0667e-06	-3.73481e-08	7.96115e-07	-3.3926e-05	1.69908e-05	7.61507e-06	300	610	0	-3.87252e-07	-1.70667e-07	-4.94024e-07	-9.40133e-06	4.26907e-05	-9.64644e-06	300	200	0	-1.45396e-06	-2.08015e-07	3.02091e-07	0.000333513	3.8844e-05	0.000663705	0	0	0
636	6	-6.96313e-07	-2.57993e-07	2.89629e-06	-8.25292e-05	0.000117629	3.51027e-05	300	610	0	-5.28205e-07	-2.05053e-07	-4.33507e-07	-8.10757e-06	3.88588e-05	-1.43619e-05	300	200	0	-1.22452e-06	-4.63046e-07	2.46279e-06	0.00156717	-0.000523572	0.000412219	0	0	0
636	7	9.2292e-08	-5.88258e-07	5.94849e-06	-0.00014995	0.000268273	7.56322e-05	300	610	0	-6.63829e-07	-2.22338e-07	-2.38358e-07	-4.17614e-06	2.41361e-05	-1.95853e-05	300	200	0	-5.71537e-07	-8.10596e-07	5.71014e-06	0.00338787	-0.0013932	-0.000110664	0	0	0
636	8	1.44476e-06	-1.04069e-06	1.00236e-05	-0.000236119	0.000474656	0.000130441	300	610	0	-7.62062e-07	-2.06297e-07	1.50488e-07	3.5277e-06	-6.47574e-06	-2.46089e-05	300	200	0	6.82696e-07	-1.24699e-06	1.01741e-05	0.00585205	-0.00261682	-0.000997156	0	0	0
636	9	3.49748e-06	-1.6118e-06	1.50328e-05	-0.000337028	0.000735185	0.000198719	300	610	0	-7.74891e-07	-1.35619e-07	7.95593e-07	1.61953e-05	-5.83754e-05	-2.82432e-05	300	200	0	2.72259e-06	-1.74742e-06	1.58284e-05	0.00892442	-0.00420239	-0.00233223	0	0	0
637	0	6.34247e-06	-2.27089e-06	2.06279e-05	-0.000442649	0.00103587	0.000276267	300	610	0	-6.36518e-07	1.5433e-08	1.75263e-06	3.48694e-05	-0.000136538	-2.87077e-05	300	200	0	5.70595e-06	-2.25546e-06	2.23805e-05	0.0124175	-0.00608872	-0.00417068	0	0	0
637	1	9.9755e-06	-2.94632e-06	2.60818e-05	-0.000534563	0.00134403	0.000353855	300	610	0	-2.63858e-07	2.74954e-07	3.05375e-06	6.01182e-05	-0.000244172	-2.35626e-05	300	200	0	9.71164e-06	-2.67136e-06	2.91356e-05	0.015918	-0.00810698	-0.0065034	0	0	0
637	2	1.42258e-05	-3.51011e-06	3.01593e-05	-0.000583576	0.00160131	0.000415426	300	610	0	4.39017e-07	6.69317e-07	4.68352e-06	9.15663e-05	-0.000380744	-9.72778e-06	300	200	0	1.46648e-05	-2.84079e-06	3.48428e-05	0.0187055	-0.00993618	-0.00921206	0	0	0
637	3	1.86682e-05	-3.76283e-06	3.0997e-05	-0.000547811	0.00171673	0.00043637	300	610	0	1.57047e-06	1.21643e-06	6.54693e-06	0.000127276	-0.000539327	1.63521e-05	300	200	0	2.02387e-05	-2.5464e-06	3.7544e-05	0.0196748	-0.0110572	-0.0120129	0	0	0
637	4	2.25237e-05	-3.42209e-06	2.60264e-05	-0.000372008	0.00156149	0.000382308	300	610	0	3.21273e-06	1.91577e-06	8.43032e-06	0.000162992	-0.000703309	5.83213e-05	300	200	0	2.57365e-05	-1.50632e-06	3.44568e-05	0.0172809	-0.0107142	-0.0143933	0	0	0
637	5	2.45589e-05	-2.11983e-06	1.19842e-05	1.0904e-05	0.000967683	0.000209003	300	610	0	5.40286e-06	2.73485e-06	9.9579e-06	0.000191313	-0.000842678	0.000119224	300	200	0	2.99618e-05	6.15016e-07	2.19421e-05	0.00953368	-0.00789579	-0.0155488	0	0	0
637	6	2.3006e-05	5.84743e-07	-1.49243e-05	0.000674633	-0.000265773	-0.000135763	300	610	0	8.09174e-06	3.59233e-06	1.05499e-05	0.000200899	-0.000910337	0.000200427	300	200	0	3.10977e-05	4.17708e-06	-4.3744e-06	-0.0059178	-0.00135648	-0.0143342	0	0	0
637	7	1.55344e-05	5.16749e-06	-5.86308e-05	0.00168915	-0.00235598	-0.000707255	300	610	0	1.10905e-05	4.33882e-06	9.39177e-06	0.000175914	-0.000839242	0.0003001	300	200	0	2.66249e-05	9.50631e-06	-4.9239e-05	-0.0315651	0.0102985	-0.00924932	0	0	0
637	8	-6.82176e-07	1.20666e-05	-0.000122491	0.00310339	-0.00550289	-0.00155458	300	610	0	1.40064e-05	4.73745e-06	5.42999e-06	9.59778e-05	-0.000541559	0.000411229	300	200	0	1.33242e-05	1.6804e-05	-0.000117061	-0.0696273	0.0284342	0.00151272	0	0	0
637	9	-2.87458e-05	2.15639e-05	-0.00020816	0.00491963	-0.00983513	-0.00270594	300	610	0	1.61735e-05	4.44838e-06	-2.58664e-06	-6.29552e-05	8.84963e-05	0.000519239	300	200	0	-1.25723e-05	2.60123e-05	-0.000210747	-0.12139	0.0540809	0.0199172	0	0	0
638	0	-7.15953e-05	3.36107e-05	-0.000313998	0.00705841	-0.0153306	-0.00414736	300	610	0	1.65888e-05	3.02318e-06	-1.59934e-05	-0.000326329	0.00116599	0.000599425	300	200	0	-5.50064e-05	3.66338e-05	-0.000329991	-0.186247	0.0874731	0.0477976	0	0	0
638	1	-0.000131276	4.75937e-05	-0.000432967	0.00931466	-0.0217098	-0.00579437	300	610	0	1.38713e-05	-8.25453e-08	-3.5995e-05	-0.00071674	0.00279825	0.000614592	300	200	0	-0.000117405	4.75111e-05	-0.000468962	-0.260431	0.127413	0.0863777	0	0	0
638	2	-0.000207855	6.20447e-05	-0.000550105	0.0113074	-0.028303	-0.00745743	300	610	0	6.26832e-06	-5.46715e-06	-6.33192e-05	-0.00124715	0.00505696	0.000513525	300	200	0	-0.000201587	5.65776e-05	-0.000613424	-0.335452	0.170457	0.135568	0	0	0
638	3	-0.000297946	7.43132e-05	-0.000639768	0.0124285	-0.0339015	-0.00880353	300	610	0	-8.25519e-06	-1.36988e-05	-9.77134e-05	-0.00191105	0.00793684	0.000231255	300	200	0	-0.000306201	6.06144e-05	-0.000737481	-0.396374	0.209977	0.19301	0	0	0
638	4	-0.000392855	8.02415e-05	-0.00066305	0.0118012	-0.0366087	-0.00931924	300	610	0	-3.18038e-05	-2.51752e-05	-0.000137272	-0.00266949	0.0112999	-0.000307646	300	200	0	-0.000424659	5.50663e-05	-0.000800322	-0.42014	0.235171	0.252895	0	0	0
638	5	-0.000476464	7.39131e-05	-0.000566051	0.00826299	-0.0337259	-0.0082837	300	610	0	-6.61663e-05	-3.99154e-05	-0.00017761	-0.00343505	0.014806	-0.00118115	300	200	0	-0.00054263	3.39977e-05	-0.000743661	-0.374353	0.230225	0.304611	0	0	0
638	6	-0.00052308	4.75792e-05	-0.000279963	0.000395609	-0.0217184	-0.00476485	300	610	0	-0.000112212	-5.72757e-05	-0.000210939	-0.00405428	0.0178339	-0.00245548	300	200	0	-0.000635292	-9.69643e-06	-0.000490901	-0.217089	0.17388	0.331392	0	0	0
638	7	-0.00049569	-8.08894e-06	0.000275679	-0.01337	0.00366963	0.00234347	300	610	0	-0.000169029	-7.5593e-05	-0.000225165	-0.00429056	0.019402	-0.00416272	300	200	0	-0.000664718	-8.36819e-05	5.05134e-05	0.101454	0.0398241	0.309253	0	0	0
638	8	-0.000345262	-0.000103234	0.00118493	-0.0345397	0.0470655	0.0142208	300	610	0	-0.000232798	-9.17765e-05	-0.000203218	-0.0038118	0.0181062	-0.00626888	300	200	0	-0.00057806	-0.000195011	0.000981709	0.63445	-0.201594	0.206618	0	0	0
638	9	-1.20303e-05	-0.000247311	0.00252065	-0.0641974	0.112783	0.03193	300	610	0	-0.000295437	-0.000100893	-0.000122904	-0.00218868	0.0120977	-0.00863212	300	200	0	-0.000307467	-0.000348203	0.00239774	1.42992	-0.579684	-0.0147373	0	0	0
639	0	0.000570046	-0.000446616	0.00432114	-0.102468	0.203697	0.0561099	300	610	0	-0.00034312	-9.5827e-05	4.22693e-05	0.00108824	-0.000861401	-0.0109525	300	200	0	0.000226927	-0.000542443	0.00436341	2.51693	-1.11708	-0.39668	0	0	0
639	1	0.00146423	-0.000700651	0.00655665	-0.147783	0.319582	0.0865303	300	610	0	-0.000354902	-6.71448e-05	0.000320787	0.00656205	-0.0232222	-0.012717	300	200	0	0.00110933	-0.000767795	0.00687744	3.88564	-1.82012	-0.978726	0	0	0
639	2	0.00271584	-0.000997197	0.00908519	-0.195953	0.454868	0.121496	300	610	0	-0.0003018	-3.33507e-06	0.000738685	0.0147218	-0.0572983	-0.013149	300	200	0	0.00241404	-0.00100053	0.00982388	5.46045	-2.66547	-1.78811	0	0	0
639	3	0.00432955	-0.00130619	0.0115991	-0.2391	0.595844	0.157118	300	610	0	-0.000146859	0.000108339	0.00131235	0.025861	-0.104685	-0.0111736	300	200	0	0.0041827	-0.00119785	0.0129114	7.06717	-3.58304	-2.82507	0	0	0
639	4	0.00623846	-0.00157275	0.0135662	-0.264564	0.717482	0.186493	300	610	0	0.000153081	0.000280106	0.00203797	0.0398726	-0.165394	-0.00542092	300	200	0	0.00639154	-0.00129265	0.0156041	8.39622	-4.43595	-4.0428	0	0	0
639	5	0.00826493	-0.00171025	0.0141743	-0.253992	0.780264	0.198912	300	610	0	0.000643016	0.000520773	0.00287743	0.0559744	-0.236688	0.00570872	300	200	0	0.00890794	-0.00118947	0.0170518	8.96671	-4.99953	-5.32243	0	0	0
639	6	0.0100757	-0.00159474	0.0122928	-0.182934	0.727659	0.179264	300	610	0	0.00136181	0.000831368	0.0037408	0.0723727	-0.311608	0.0238825	300	200	0	0.0114375	-0.000763374	0.0160336	8.09958	-4.94303	-6.44438	0	0	0
639	7	0.0111357	-0.00106315	0.00647125	-0.0214105	0.485273	0.107919	300	610	0	0.0023296	0.00119918	0.00446673	0.0858864	-0.377296	0.0505393	300	200	0	0.0134653	0.000136031	0.010938	4.91181	-3.81975	-7.05942	0	0	0
639	8	0.0106702	8.18938e-05	-0.00499599	0.263964	-0.0369325	-0.0385497	300	610	0	0.00352977	0.00159024	0.00480307	0.0915805	-0.413309	0.0864227	300	200	0	0.0142	0.00167214	-0.000192916	-1.65113	-1.07397	-6.66527	0	0	0
639	9	0.00764798	0.00205646	-0.0239047	0.705571	-0.937534	-0.285305	300	610	0	0.00488526	0.00194065	0.00439208	0.0824935	-0.390238	0.130913	300	200	0	0.0125332	0.00399711	-0.0195126	-12.7235	3.92442	-4.59758	0	0	0
640	0	0.000805556	0.00506435	-0.0518352	1.32734	-2.30952	-0.655319	300	610	0	0.00622979	0.00214767	0.00276647	0.0495824	-0.269191	0.181147	300	200	0	0.00703535	0.00721202	-0.0490687	-29.3431	11.8042	-0.0479139	0	0	0
640	1	-0.0112624	0.00924572	-0.0896653	2.13352	-4.21687	-1.16299	300	610	0	0.00727646	0.00206239	-0.000634577	-0.0179408	-0.00283471	0.230954	300	200	0	-0.00398591	0.0113081	-0.0902998	-52.1644	23.0616	7.87516	0	0	0
640	2	-0.0299164	0.014601	-0.136869	3.09328	-6.65984	-1.80479	300	610	0	0.00758802	0.0014864	-0.00641836	-0.131662	0.46102	0.269691	300	200	0	-0.0223284	0.0160875	-0.143287	-81.0398	37.8591	20.0225	0	0	0
640	3	-0.0561573	0.0208877	-0.190587	4.12112	-9.52783	-2.54683	300	610	0	0.00655641	0.000176363	-0.015147	-0.302153	1.17219	0.28114	300	200	0	-0.0496009	0.0210641	-0.205734	-114.457	55.7454	36.9982	0	0	0
640	4	-0.0901525	0.0274905	-0.244496	5.05424	-12.5403	-3.3093	300	610	0	0.00340259	-0.00213873	-0.0271876	-0.536028	2.16605	0.242755	300	200	0	-0.0867499	0.0253518	-0.271684	-148.845	75.295	58.8515	0	0	0
640	5	-0.130585	0.0332741	-0.28756	5.62913	-15.1794	-3.94923	300	610	0	-0.00278835	-0.00572182	-0.0424917	-0.831647	3.44548	0.125653	300	200	0	-0.133373	0.0275523	-0.330052	-177.79	93.6835	84.6567	0	0	0
640	6	-0.17383	0.0364335	-0.30283	5.46173	-16.6219	-4.2433	300	610	0	-0.0129779	-0.0107673	-0.0602986	-1.17336	4.95628	-0.104075	300	200	0	-0.186807	0.0256662	-0.363128	-191.265	106.24	111.984	0	0	0
640	7	-0.212998	0.0343734	-0.266591	4.03801	-15.684	-3.87486	300	610	0	-0.0280092	-0.01731	-0.0787658	-1.52437	6.55623	-0.482055	300	200	0	-0.241007	0.0170634	-0.345357	-175.041	106.048	136.292	0	0	0
640	8	-0.236953	0.0236625	-0.14828	0.72441	-10.8003	-2.43052	300	610	0	-0.0483447	-0.0251001	-0.094552	-1.81878	7.97945	-1.03951	300	200	0	-0.285298	-0.00143762	-0.242832	-110.525	83.7232	150.309	0	0	0
640	9	-0.229483	0.000126539	0.0882428	-5.18908	-0.066621	0.58559	300	610	0	-0.0736888	-0.0334444	-0.102402	-1.95369	8.80015	-1.79351	300	200	0	-0.303172	-0.0333179	-0.0141591	24.6057	27.5335	143.519	0	0	0
641	0	-0.168903	-0.0408353	0.481324	-14.3982	18.616	5.71001	300	610	0	-0.102489	-0.0410222	-0.0948204	-1.7832	8.40275	-2.73302	300	200	0	-0.271392	-0.0818575	0.386504	254.533	-75.9055	101.948	0	0	0
641	1	-0.0285132	-0.103612	1.06519	-27.4298	47.25	13.4387	300	610	0	-0.131327	-0.0456955	-0.0619716	-1.1169	5.9691	-3.80035	300	200	0	-0.15984	-0.149307	1.00322	601.659	-240.074	8.50469	0	0	0
641	2	0.221576	-0.191311	1.85981	-44.4074	87.2544	24.0944	300	610	0	-0.154252	-0.0443479	0.00801245	0.273586	0.498535	-4.86868	300	200	0	0.0673246	-0.235659	1.86783	1080.64	-475.827	-155.783	0	0	0
641	3	0.610605	-0.304174	2.85622	-64.7275	138.74	37.6312	300	610	0	-0.162138	-0.032808	0.128073	2.63529	-9.11968	-5.71721	300	200	0	0.448466	-0.336982	2.9843	1689.64	-787.195	-409.222	0	0	0
641	4	1.16061	-0.437399	3.99697	-86.6476	199.517	53.3721	300	610	0	-0.142233	-0.0059335	0.310333	6.19649	-23.9573	-6.00747	300	200	0	1.01838	-0.443332	4.30731	2398.49	-1165.51	-765.163	0	0	0
641	5	1.87656	-0.578412	5.15222	-106.805	263.853	69.6824	300	610	0	-0.0781187	0.0420391	0.562981	11.1055	-44.7962	-5.26658	300	200	0	1.79844	-0.536373	5.7152	3134.01	-1581.83	-1225.58	0	0	0
641	6	2.73266	-0.703731	6.09312	-119.717	321.036	83.6006	300	610	0	0.0495937	0.116759	0.885665	17.3406	-71.7516	-2.88586	300	200	0	2.78225	-0.586972	6.97879	3763.39	-1977.9	-1772.22	0	0	0
641	7	3.65499	-0.775765	6.46611	-117.348	353.923	90.4725	300	610	0	0.261437	0.222506	1.26324	24.5895	-103.756	1.8533	300	200	0	3.91643	-0.553259	7.72935	4077.66	-2256.63	-2355.48	0	0	0
641	8	4.50127	-0.740186	5.77399	-88.8954	337.73	83.6638	300	610	0	0.575678	0.36029	1.65801	32.0982	-137.904	9.71171	300	200	0	5.07694	-0.379896	7.43199	3778.7	-2273.47	-2881.5	0	0	0
641	9	5.03976	-0.524814	3.37287	-20.974	239.533	54.4725	300	610	0	1.00286	0.525222	2.00079	38.502	-168.702	21.3658	300	200	0	6.04262	0.000408173	5.37366	2475.16	-1831.31	-3198.87	0	0	0
642	0	4.93128	-0.0413952	-1.50276	101.51	19.0694	-7.59506	312.69	542.451	0	1.53788	0.703172	2.1821	41.6559	-187.284	37.2049	300	200	0	6.46916	0.661777	0.679341	-305.333	-682.536	-3087.52	0	0	0
642	1	3.72003	0.807989	-9.67121	293.493	-368.332	-113.973	261.915	579.653	0	2.14953	0.866863	2.04495	38.5034	-180.767	57.0386	300	200	0	5.86956	1.67485	-7.62626	-5078.06	1457.04	-2253.6	227.999	676.407	0
642	2	0.841924	2.11775	-21.8729	566.545	-965.75	-275.359	255.847	584.098	0	2.76762	0.97181	1.38236	25.036	-131.949	79.707	300	200	0	3.60954	3.08956	-20.4906	-12326.1	4876.22	-335.88	246.429	608.789	0
642	3	-4.33849	3.95665	-38.5594	923.976	-1804.56	-498.955	253.2	586.038	0	3.26874	0.95282	-0.0567254	-3.57902	-19.6774	102.605	300	200	0	-1.06976	4.90947	-38.6162	-22376.6	9811.96	3069.23	252.76	585.563	0
642	4	-12.4175	6.33523	-59.6791	1356.75	-2892.78	-785.045	251.528	587.266	0	3.4625	0.722211	-2.54793	-52.6064	179.674	121.155	370.518	220.647	0	-8.95497	7.05744	-62.227	-35270.9	16384.9	8335.5	256.4	572.254	0
642	5	-23.7444	9.19355	-84.6724	1845.83	-4211.03	-1125.3	250.267	588.2	0	3.08151	0.171355	-6.35248	-126.97	489.143	128.294	377	219.987	0	-20.6629	9.3649	-91.0249	-50752.3	24577.4	15680.3	259.111	562.503	0
642	6	-38.2639	12.4583	-112.703	2370.46	-5720.23	-1505.78	249.245	588.967	0	1.77986	-0.822269	-11.6524	-229.979	925.964	114.108	379.466	219.737	0	-36.484	11.636	-124.355	-68380.2	34263.6	25084.1	261.447	554.369	0
642	7	-55.5519	16.1196	-142.87	2914.61	-7370.55	-1913.34	248.411	589.599	0	-0.853146	-2.37995	-18.454	-361.452	1493.7	65.7718	380.942	219.587	0	-56.4051	13.7396	-161.324	-87628.6	45227.7	36331.6	263.571	547.273	0
642	8	-74.9583	20.2196	-174.273	3468.74	-9103.2	-2338.83	247.765	590.096	0	-5.22161	-4.57781	-26.5181	-515.405	2175.61	-32.0439	382.043	219.436	0	-80.1799	15.6418	-200.791	-107906	57158.3	49090.6	265.498	541.144	0
642	9	-95.7215	24.7578	-206.033	4030.37	-10848.3	-2772.86	247.347	590.438	0	-11.561	-7.38194	-35.4461	-679.673	2939.59	-194.288	382.931	219.175	0	-107.283	17.3759	-241.479	-128585	69684.5	62948	267.249	535.941	0
643	0	-117.018	29.5962	-237.359	4604.79	-12526	-3198.38	247.228	590.6	0	-19.8139	-10.6601	-44.8879	-840.557	3754.7	-428.031	383.646	218.726	0	-136.832	18.9361	-282.246	-149093	82470.6	77398.3	268.923	531.458	0
643	1	-137.963	34.4265	-267.683	5204.31	-14053.7	-3588.84	247.499	590.558	0	-29.6829	-14.2813	-54.6291	-989.003	4601.09	-727.78	384.224	218.104	0	-167.646	20.1452	-322.312	-169030	95287.9	91821	270.672	527.43	0
643	2	-157.622	38.8337	-296.819	5847.17	-15358.7	-3913.89	248.256	590.301	0	-40.7766	-18.1602	-64.5069	-1121.92	5464.57	-1081.35	384.713	217.392	0	-198.398	20.6735	-361.326	-188243	108027	105511	272.617	523.726	0
643	3	-175.097	42.4452	-325.091	6558.27	-16388.6	-4144.98	249.588	589.826	0	-52.7119	-22.2115	-74.3395	-1240.29	6328.42	-1477.9	385.129	216.684	0	-227.809	20.2337	-399.431	-206885	120704	117799	274.814	520.38	0
643	4	-189.659	45.0835	-353.363	7369.91	-17118.8	-4259.24	251.554	589.143	0	-65.1397	-26.3085	-83.9636	-1347.4	7174.54	-1909.99	385.448	216.047	0	-254.799	18.7749	-437.326	-225420	133484	128183	277.261	517.512	0
643	5	-200.839	46.8414	-382.912	8320.21	-17552	-4244.84	254.162	588.271	0	-77.6954	-30.2882	-93.3167	-1446.52	7992.19	-2371.97	385.646	215.501	0	-278.535	16.5532	-476.229	-244572	146679	136400	279.926	515.227	0
643	6	-208.489	48.0417	-415.189	9448.12	-17708.6	-4105.19	257.348	587.244	0	-89.9265	-33.9772	-102.5	-1538.86	8785.95	-2855.55	385.717	215.013	0	-298.416	14.0646	-517.688	-265181	160708	142422	282.764	513.544	0
643	7	-212.812	49.0992	-451.471	10784	-17617.2	-3856.1	260.978	586.114	0	-101.273	-37.2319	-111.811	-1623.2	9580.19	-3345.54	385.682	214.517	0	-314.086	11.8673	-563.282	-288029	176024	146429	285.732	512.352	0
643	8	-214.356	50.3631	-492.464	12336.3	-17308	-3518.49	264.854	584.95	0	-111.124	-39.996	-121.763	-1696.77	10422.9	-3820.52	385.6	213.935	0	-325.48	10.3671	-614.226	-313618	193006	148753	288.791	511.401	0
643	9	-213.923	52.0162	-537.849	14077.3	-16812.8	-3114.47	268.741	583.827	0	-118.931	-42.346	-133.085	-1757.67	11387.7	-4257.06	385.567	213.207	0	-332.854	9.67012	-670.934	-341921	211832	149809	291.914	510.311	0
644	0	-212.399	54.0535	-585.9	15932	-16167.9	-2667.46	272.405	582.808	0	-124.361	-44.4896	-146.683	-1808.9	12570.3	-4636.46	385.697	212.332	0	-336.76	9.56393	-732.583	-372153	232342	150001	295.089	508.629	0
644	1	-210.476	56.3059	-633.296	17774.7	-15411.5	-2200.71	275.665	581.933	0	-127.43	-46.7187	-163.521	-1859.71	14075.6	-4952.92	386.079	211.373	0	-337.906	9.58717	-796.816	-402639	253929	149599	298.323	505.888	0
644	2	-208.321	58.4809	-675.417	19439.5	-14576.3	-1732.63	278.419	581.219	0	-128.562	-49.352	-184.411	-1922.93	15997.3	-5217.99	386.748	210.427	0	-336.883	9.12889	-859.828	-430932	275540	148576	301.653	501.693	0
644	3	-205.355	60.2355	-707.326	20750.5	-13679.4	-1271.53	280.66	580.664	0	-128.535	-52.6819	-209.753	-2010.42	18391.8	-5457.37	387.683	209.585	0	-333.89	7.55359	-917.078	-454317	295863	146511	305.139	495.791	0
644	4	-200.302	61.2732	-725.218	21568.9	-12718.4	-813.831	282.463	580.259	0	-128.308	-56.9225	-239.251	-2128.98	21249.8	-5701.07	388.818	208.899	0	-328.609	4.35073	-964.469	-470584	313645	142636	308.846	488.137	0
644	5	-191.599	61.4245	-727.682	21837	-11674.4	-347.117	283.957	579.991	0	-128.743	-62.1561	-271.68	-2277.23	24466.7	-5971.29	390.057	208.382	0	-320.342	-0.731594	-999.361	-478697	327977	136086	312.8	478.968	0
644	6	-178.006	60.6768	-716.147	21598.2	-10522.2	142.939	285.307	579.841	0	-130.299	-68.294	-304.788	-2443.73	27829.1	-6272.25	391.307	208.018	0	-308.305	-7.61721	-1020.94	-479019	338386	126229	316.952	468.838	0
644	7	-159.089	59.1547	-694.357	20981.8	-9245.87	665.601	286.684	579.782	0	-132.792	-75.0597	-335.524	-2607.29	31037.2	-6584.54	392.504	207.771	0	-291.88	-15.905	-1029.88	-473052	344766	112912	321.159	458.585	0
644	8	-135.354	57.0739	-667.211	20162.5	-7848.74	1222.02	288.237	579.781	0	-135.323	-81.9985	-360.635	-2739.62	33765.3	-6866.15	393.628	207.597	0	-270.677	-24.9246	-1027.85	-462899	347263	96509.1	325.214	449.195	0
644	9	-108.035	54.6807	-639.505	19315	-6352.14	1805.66	290.067	579.797	0	-136.445	-88.535	-377.54	-2810.98	35747.8	-7060.73	394.686	207.445	0	-244.48	-33.8543	-1017.05	-450727	346244	77778.8	328.903	441.575	0
645	0	-78.7005	52.1769	-614.972	18579.2	-4787.93	2403.22	292.214	579.789	0	-134.535	-94.0854	-385.157	-2798.1	36859.1	-7112.11	395.699	207.265	0	-213.235	-41.9084	-1000.13	-438395	342345	57632.8	332.067	436.327	0
645	1	-48.9074	49.6515	-595.794	18042	-3192.29	2996.64	294.642	579.718	0	-128.276	-98.1955	-384.255	-2691.51	37150.1	-6981.34	396.681	207.004	0	-177.183	-48.544	-980.05	-427265	336478	36940.8	334.649	433.585	0
645	2	-19.9847	47.057	-582.575	17735.2	-1602.72	3567.06	297.249	579.557	0	-117.063	-100.645	-377.158	-2498.49	36823.8	-6658.76	397.635	206.625	0	-137.047	-53.5884	-959.732	-418138	329719	16435	336.699	433.001	0
645	3	7.02688	44.255	-574.662	17644.2	-57.1607	4098.12	299.901	579.296	0	-101.142	-101.47	-366.956	-2240.2	36163.4	-6164.34	398.55	206.105	0	-94.1156	-57.2148	-941.617	-411277	323109	-3288.56	338.345	433.861	0
645	4	31.3301	41.1068	-570.669	17722.9	1406.84	4576.5	302.465	578.944	0	-81.475	-100.888	-356.655	-1945.19	35450.7	-5537.92	399.398	205.454	0	-50.1449	-59.7812	-927.324	-406531	317462	-21712.1	339.746	435.297	0
645	5	52.286	37.5614	-569.013	17912.2	2754.2	4990.85	304.84	578.521	0	-59.4266	-99.1915	-348.544	-1643.51	34902.8	-4826.51	400.139	204.715	0	-7.14058	-61.6301	-917.557	-403496	313267	-38333.8	341.04	436.527	0
645	6	69.3571	33.7051	-568.321	18156.3	3954.97	5330.87	306.959	578.053	0	-36.4441	-96.6526	-343.903	-1361.62	34642	-4074.15	400.732	203.959	0	32.913	-62.9475	-912.224	-401683	310684	-52646.5	342.311	437.022	0
645	7	82.1189	29.7578	-567.667	18411.2	4984.38	5588.06	308.78	577.567	0	-13.8078	-93.4819	-343.013	-1118.42	34695.7	-3316.41	401.15	203.261	0	68.3111	-63.7241	-910.68	-400645	309605	-64176.6	343.572	436.582	0
645	8	90.3244	26.0289	-566.617	18645.8	5818.89	5757.51	310.27	577.093	0	7.49349	-89.8289	-345.364	-924.246	35015.7	-2579.39	401.388	202.676	0	97.8179	-63.8	-911.981	-400050	309734	-72558.4	344.776	435.302	0
645	9	93.9651	22.8608	-565.133	18839.5	6432.52	5838.67	311.382	576.664	0	26.7676	-85.808	-349.982	-783.27	35509.5	-1882.59	401.461	202.238	0	120.733	-62.9472	-915.114	-399692	310681	-77600.3	345.833	433.466	0
646	0	93.2851	20.5828	-563.406	18977.4	6796.54	5834.53	312.063	576.317	0	43.5423	-81.5312	-355.759	-696.681	36073.9	-1243.04	401.4	201.958	0	136.827	-60.9484	-919.165	-399474	312052	-79305.4	346.641	431.423	0
646	1	88.7272	19.4753	-561.679	19047.3	6880.18	5749.75	312.249	576.089	0	57.4667	-77.1384	-361.697	-664.162	36618.4	-677.275	401.24	201.836	0	146.194	-57.6631	-923.376	-399348	313494	-77843.4	347.108	429.49	0
646	2	80.8319	19.7408	-560.076	19036.2	6651.4	5589.13	311.876	576.011	0	68.2457	-72.8155	-367.046	-684.056	37078.6	-200.786	401.019	201.864	0	149.078	-53.0747	-927.122	-399251	314711	-73490.7	347.168	427.887	0
646	3	70.1416	21.4872	-558.525	18929.7	6080.76	5357.53	310.887	576.108	0	75.6423	-68.7891	-371.36	-752.936	37423.1	174.222	400.773	202.028	0	145.784	-47.3019	-929.885	-399066	315472	-66573.7	346.784	426.715	0
646	4	57.1454	24.7298	-556.795	18714.2	5150.48	5060.86	309.25	576.389	0	79.5325	-65.3001	-374.512	-864.959	37653	441.456	400.539	202.31	0	136.678	-40.5703	-931.308	-398646	315635	-57433.9	345.961	425.959	0
646	5	42.2587	29.4059	-554.629	18383.4	3869.04	4707.87	306.976	576.855	0	79.9652	-62.5723	-376.653	-1011.72	37794.5	601.82	400.343	202.686	0	122.224	-33.1664	-931.282	-397874	315181	-46411.1	344.738	425.524	0
646	6	25.8294	35.4022	-551.963	17947.3	2293.07	4312.08	304.154	577.485	0	77.1804	-60.7889	-378.106	-1182.67	37886.7	662.563	400.201	203.128	0	103.01	-25.3867	-930.069	-396773	314256	-33833.4	343.201	425.295	0
646	7	8.16439	42.592	-549.232	17445.5	560.335	3894.14	301.02	578.237	0	71.5723	-60.0765	-379.236	-1365.16	37966.3	634.914	400.113	203.6	0	79.7367	-17.4845	-928.468	-395637	313240	-20011	341.495	425.215	0
646	8	-10.4172	50.8684	-547.689	16961	-1066.06	3484.7	298.054	579.032	0	63.6217	-60.4936	-380.325	-1543.84	38054	531.765	400.056	204.059	0	53.2045	-9.62518	-928.014	-395200	312838	-5240.93	339.857	425.358	0
646	9	-29.4992	60.1586	-549.741	16635.9	-2151	3127.55	296.087	579.739	0	53.8263	-62.0246	-381.497	-1700.66	38144.3	366.258	399.986	204.458	0	24.3271	-1.86601	-931.238	-396796	314197	10163.2	338.651	425.999	0
647	0	-48.4561	70.4122	-559.218	16684.1	-2047.44	2881.96	296.339	580.165	0	42.6441	-64.5834	-382.736	-1816.85	38205.4	150.053	399.822	204.747	0	-5.81207	5.82881	-941.955	-402523	319023	25810.1	338.386	427.625	0
647	1	-66.3315	81.5682	-581.517	17395.9	130.853	2823.61	300.225	580.085	0	30.4497	-68.0351	-383.941	-1874.52	38186.6	-108.719	399.459	204.882	0	-35.8818	13.5331	-965.458	-415343	329677	41147.1	339.688	430.875	0
647	2	-81.721	93.5006	-623.481	19131.4	5507.5	3044.27	308.833	579.315	0	17.5177	-72.2266	-384.999	-1856.66	38031.6	-405.973	398.784	204.823	0	-64.2033	21.274	-1008.48	-439027	349165	55366.8	343.173	436.348	0
647	3	-92.6719	105.948	-692.934	22296.4	15386.4	3648.89	322.205	577.823	0	4.04122	-77.0077	-385.884	-1747.31	37695.2	-740.828	397.685	204.528	0	-88.6306	28.9399	-1078.82	-477929	380982	67311.6	349.203	444.299	0
647	4	-96.6281	118.429	-797.734	27291	31113.8	4747.32	339.003	575.789	0	-9.81802	-82.2413	-386.808	-1533.48	37170	-1114.95	396.094	203.964	0	-106.446	36.1879	-1184.54	-536485	428756	75395.5	357.646	454.371	0
647	5	-90.51	130.176	-944.309	34433.3	53856.8	6437.75	357.033	573.536	0	-23.8772	-87.8122	-388.381	-1208.24	36520.9	-1532.11	394.034	203.111	0	-114.387	42.3637	-1332.69	-618446	495675	77601.3	367.816	465.584	0
647	6	-71.0095	140.137	-1135.95	43872.9	84337.4	8786.57	374.244	571.378	0	-37.8823	-93.6321	-391.773	-773.441	35920.8	-1997.48	391.688	201.974	0	-108.892	46.5053	-1527.72	-725953	583802	71632.9	378.717	476.647	0
647	7	-35.0328	147.14	-1371.08	55501.5	122552	11819.8	389.384	569.52	0	-51.4425	-99.6193	-398.881	-241.763	35685.2	-2515.37	389.463	200.606	0	-86.4752	47.5206	-1769.96	-858592	693375	55219	389.402	486.381	0
647	8	19.8102	150.171	-1641.45	68865.3	167466	15532.1	402.023	568.046	0	-63.9564	-105.674	-412.495	360.473	36310.4	-3085.28	388.026	199.126	0	-44.1462	44.4969	-2053.94	-1.01242e+06	822078	26502.9	399.212	493.956	0
647	9	94.665	148.619	-1930.85	83122.3	216765	19881.5	412.264	566.95	0	-74.5473	-111.69	-436.372	991.337	38501.4	-3699.7	388.231	197.728	0	20.1177	36.9298	-2367.22	-1.17921e+06	964467	-15575.4	407.834	498.888	0
648	0	188.815	142.289	-2215.44	97112.3	266850	24740.1	420.45	566.166	0	-82.0068	-117.561	-475.143	1594.46	43165.2	-4343.38	390.847	196.644	0	106.808	24.7275	-2690.58	-1.34655e+06	1.11206e+06	-70960.7	415.223	500.91	0
648	1	298.992	131.291	-2466.88	109561	313274	29841.4	426.992	565.587	0	-84.7617	-123.173	-534.014	2103.99	51352.1	-4990.18	396.162	196.06	0	214.231	8.11815	-3000.9	-1.49955e+06	1.25461e+06	-138146	421.506	499.829	0
648	2	418.907	116.005	-2658.25	119368	351653	34782.6	432.287	565.095	0	-80.8745	-128.383	-618.172	2454.96	64131.7	-5600.36	403.744	196.029	0	338.033	-12.3785	-3276.43	-1.62394e+06	1.38249e+06	-213890	426.902	495.462	0
648	3	539.736	97.0877	-2771.38	125876	378804	39099.1	436.684	564.58	0	-68.0975	-132.99	-731.782	2596.48	82390.2	-6120.71	412.588	196.452	0	471.638	-35.9019	-3503.16	-1.71015e+06	1.4895e+06	-293412	431.651	487.681	0
648	4	651.996	75.4869	-2802.67	129026	393641	42394.8	440.452	563.963	0	-44.0736	-136.685	-876.706	2501.28	106572	-6486.39	421.56	197.147	0	607.923	-61.1977	-3679.37	-1.75638e+06	1.57485e+06	-371354	435.951	476.56	0
648	5	747.927	52.3316	-2763.91	129331	397321	44446.6	443.753	563.207	0	-6.73207	-139.082	-1051.48	2170.65	136474	-6631.78	429.793	197.936	0	741.195	-86.7506	-3815.39	-1.76895e+06	1.64284e+06	-443100	439.906	462.543	0
648	6	822.899	28.9251	-2676.9	127615	392495	45239.7	446.623	562.328	0	45.2702	-139.896	-1250.58	1643.32	171122	-6521.87	436.834	198.686	0	868.17	-110.971	-3927.48	-1.75909e+06	1.70019e+06	-505596	443.506	446.538	0
648	7	875.298	7.01036	-2565.53	124729	382233	44973.5	448.988	561.383	0	112.229	-139.082	-1463.66	1009.87	208666	-6176.14	442.565	199.31	0	987.527	-132.071	-4029.19	-1.73831e+06	1.75225e+06	-557202	446.655	429.855	0
648	8	905.513	-11.5282	-2449.86	121363	369211	43967.9	450.707	560.461	0	193.081	-136.581	-1675.27	407.543	246355	-5630.56	447.054	199.757	0	1098.59	-148.109	-4125.13	-1.71481e+06	1.80037e+06	-597075	449.224	413.974	0
648	9	914.982	-25.3761	-2342.81	117911	355236	42505	451.628	559.671	0	284.927	-132.175	-1866.49	-16.7468	280804	-4891.59	450.445	200.009	0	1199.91	-157.551	-4209.3	-1.69208e+06	1.84123e+06	-624777	451.103	400.19	0
649	0	905.485	-33.7599	-2249.76	114472	341121	40798.6	451.625	559.118	0	382.751	-125.844	-2018.39	-144.936	308633	-3976.48	452.911	200.072	0	1288.24	-159.604	-4268.15	-1.66937e+06	1.86836e+06	-639956	452.233	389.327	0
649	1	878.78	-36.2033	-2170.22	110959	326921	39010.4	450.64	558.872	0	479.909	-117.88	-2116.84	87.4723	327324	-2952.56	454.629	199.959	0	1358.69	-154.084	-4287.06	-1.64355e+06	1.87515e+06	-642205	452.609	381.65	0
649	2	836.768	-32.6843	-2100.15	107216	312231	37206.3	448.671	558.949	0	569.214	-108.74	-2156.52	670.634	335917	-1898.01	455.768	199.689	0	1405.98	-141.424	-4256.68	-1.6113e+06	1.85766e+06	-631390	452.266	376.94	0
649	3	781.613	-23.711	-2034.2	103080	296488	35369.1	445.751	559.327	0	644.19	-99.2211	-2142.01	1515.25	335178	-902.971	456.478	199.293	0	1425.8	-122.932	-4176.22	-1.57057e+06	1.81609e+06	-608035	451.253	374.663	0
649	4	715.638	-10.2123	-1967.55	98456.1	279263	33468.8	441.935	559.96	0	700.181	-90.5548	-2085.45	2479.14	327179	-115.068	456.886	198.811	0	1415.82	-100.767	-4053	-1.5212e+06	1.75438e+06	-573452	449.628	374.133	0
649	5	641.309	6.63964	-1896.94	93342	260430	31472.2	437.29	560.793	0	734.827	-84.0912	-2002.36	3412.11	314565	299.593	457.097	198.296	0	1376.14	-77.4515	-3899.3	-1.46457e+06	1.67873e+06	-529628	447.461	374.644	0
649	6	561.156	25.628	-1821.04	87816.7	240185	29344.2	431.894	561.777	0	747.832	-80.9647	-1907.51	4194.45	299843	226.344	457.191	197.801	0	1308.99	-55.3368	-3728.55	-1.40298e+06	1.59576e+06	-478902	444.836	375.569	0
649	7	477.595	45.6223	-1740.29	82020.2	218971	27094.9	425.825	562.87	0	740.521	-81.8949	-1812.17	4755.35	284916	-387.676	457.223	197.376	0	1218.12	-36.2726	-3552.46	-1.33898e+06	1.51116e+06	-423612	441.842	376.425	0
649	8	392.83	65.6811	-1656.36	76120.6	197365	24776.1	419.156	564.043	0	715.39	-87.0648	-1723.13	5071.02	270890	-1532.54	457.209	197.057	0	1108.22	-21.3837	-3379.49	-1.27484e+06	1.42891e+06	-365876	438.558	376.925	0
649	9	308.822	85.1307	-1571.63	70281.9	175953	22440	411.956	565.281	0	675.633	-96.116	-1642.92	5151.86	258136	-3129.53	457.121	196.864	0	984.454	-10.9852	-3214.55	-1.21237e+06	1.3512e+06	-307493	435.039	376.987	0
650	0	227.203	103.534	-1488.66	64648.4	155259	20143.9	404.294	566.573	0	624.662	-108.248	-1570.96	5028.13	246488	-5049.67	456.903	196.799	0	851.866	-4.71476	-3059.62	-1.15282e+06	1.27874e+06	-249847	431.306	376.713	0
650	1	149.231	120.598	-1409.77	59337.1	135698	17954.9	396.255	567.91	0	565.712	-122.374	-1504.82	4737.38	235489	-7139.76	456.489	196.852	0	714.942	-1.7765	-2914.6	-1.09694e+06	1.21125e+06	-193891	427.354	376.331	0
650	2	75.8494	136.144	-1336.72	54432	117554	15917.3	387.942	569.279	0	501.544	-137.321	-1441.51	4315.89	224620	-9248.32	455.823	197.006	0	577.393	-1.17706	-2778.23	-1.04501e+06	1.14793e+06	-140261	423.163	376.122	0
650	3	7.74372	150.068	-1270.49	49981.5	100975	14040	379.477	570.66	0	434.37	-152.04	-1378.31	3795.21	213461	-11251.5	454.872	197.246	0	442.114	-1.97195	-2648.8	-996980	1.08785e+06	-89400.8	418.709	376.354	0
650	4	-54.6247	162.266	-1211.34	46002	85992.3	12316.5	370.989	572.024	0	365.956	-165.734	-1313.41	3202.95	201778	-13062.5	453.629	197.561	0	311.331	-3.46756	-2524.76	-952564	1.03025e+06	-41656.3	413.98	377.223	0
650	5	-110.943	172.637	-1158.95	42485.4	72560.2	10732.3	362.609	573.341	0	297.793	-177.898	-1246.14	2565.99	189541	-14627.6	452.103	197.941	0	186.85	-5.26128	-2405.08	-911386	974658	2642.91	408.978	378.836	0
650	6	-160.978	181.116	-1112.59	39406.9	60593.4	9262.96	354.461	574.581	0	231.215	-188.313	-1176.9	1911.75	176897	-15920.2	450.308	198.376	0	70.2368	-7.19751	-2289.49	-873088	920966	43137.1	403.731	381.195	0
650	7	-204.546	187.67	-1071.43	36733.3	49999.1	7886.67	346.666	575.716	0	167.369	-197.01	-1106.94	1264.48	164106	-16934.6	448.253	198.858	0	-37.1771	-9.34027	-2178.36	-837409	869399	79449.5	398.287	384.215	0
650	8	-241.51	192.285	-1034.65	34428.4	40691.7	6594.93	339.329	576.725	0	107.121	-204.172	-1037.9	640.403	151471	-17680.9	445.94	199.383	0	-134.389	-11.887	-2072.55	-804216	820378	111245	392.718	387.757	0
650	9	-271.785	195.009	-1001.64	32456	32595.4	5386.95	332.542	577.597	0	51.0191	-210.005	-971.422	45.6176	139273	-18179.4	443.371	199.953	0	-220.766	-14.9969	-1973.06	-773503	774384	138293	387.108	391.667	0
651	0	-295.371	195.97	-972.061	30783	25639.8	4265.95	326.377	578.332	0	-0.608129	-214.631	-908.844	-523.313	127739	-18453.9	440.551	200.576	0	-295.979	-18.6605	-1880.91	-745362	731857	160512	381.545	395.802	0
651	1	-312.408	195.363	-945.774	29381.7	19756	3242.52	320.889	578.934	0	-47.5354	-218.051	-851.125	-1076.15	117025	-18525.5	437.494	201.264	0	-359.944	-22.6881	-1796.9	-719931	693128	177987	376.121	400.046	0
651	2	-323.205	193.411	-922.734	28229.4	14873.7	2332.33	316.119	579.407	0	-89.5793	-220.18	-798.809	-1623.76	107221	-18408.3	434.226	202.033	0	-412.784	-26.7683	-1721.54	-697309	658371	190964	370.921	404.302	0
651	3	-328.227	190.348	-902.862	27305.1	10917.5	1549.78	312.092	579.757	0	-126.593	-220.89	-752.078	-2173.47	98359.4	-18109.6	430.784	202.89	0	-454.82	-30.5424	-1654.94	-677496	627590	199814	366.031	408.492	0
651	4	-328.083	186.414	-885.973	26586	7805.29	906.755	308.81	579.992	0	-158.481	-220.084	-710.85	-2727.17	90434.5	-17636.2	427.22	203.837	0	-486.564	-33.6698	-1596.82	-660371	600642	204996	361.522	412.541	0
651	5	-323.497	181.866	-871.773	26045.8	5447.19	411.751	306.248	580.123	0	-185.229	-217.738	-674.863	-3281.54	83414.6	-17001.4	423.602	204.863	0	-508.726	-35.8719	-1546.64	-645712	577272	207028	357.455	416.381	0
651	6	-315.259	176.97	-859.905	25655.1	3746.38	65.4648	304.357	580.165	0	-206.924	-213.933	-643.737	-3829.04	77253.6	-16226.7	420.008	205.948	0	-522.183	-36.9633	-1503.64	-633238	557157	206443	353.869	419.956	0
651	7	-304.186	171.99	-850.013	25384.2	2600.99	-140.998	303.06	580.137	0	-223.783	-208.864	-617.018	-4358.98	71896.2	-15343.4	416.522	207.065	0	-527.969	-36.8743	-1467.03	-622656	539949	203763	350.781	423.227	0
651	8	-291.097	167.175	-841.799	25205.9	1908.24	-223.435	302.267	580.057	0	-236.146	-202.833	-594.244	-4859.37	67283.8	-14390.4	413.226	208.177	0	-527.243	-35.6576	-1436.04	-613712	525313	199487	348.182	426.171	0
651	9	-276.776	162.749	-835.056	25097.9	1569.83	-202.051	301.88	579.945	0	-244.452	-196.22	-575	-5319.5	63359.8	-13411.1	410.191	209.251	0	-521.228	-33.4704	-1410.06	-606212	512965	194070	346.048	428.781	0
652	0	-261.935	158.89	-829.681	25043.8	1496.26	-99.7872	301.803	579.815	0	-249.198	-189.425	-558.933	-5731.62	60071.2	-12446.7	407.475	210.255	0	-511.133	-30.5351	-1388.61	-600046	502686	187913	344.337	431.063	0
652	1	-247.182	155.709	-825.656	25033.4	1610.31	59.8058	301.95	579.681	0	-250.909	-182.812	-545.738	-6091.47	57364.4	-11529	405.114	211.162	0	-498.091	-27.1031	-1371.39	-595157	494301	181363	343.003	433.031	0
652	2	-233.015	153.235	-822.982	25061	1849.54	253.636	302.247	579.549	0	-250.122	-176.662	-535.122	-6397.8	55182.9	-10675.7	403.122	211.956	0	-483.137	-23.4269	-1358.1	-591505	487655	174714	341.994	434.709	0
652	3	-219.824	151.412	-821.636	25123.8	2166.34	459.177	302.637	579.422	0	-247.354	-171.151	-526.791	-6651.56	53467	-9889.47	401.496	212.627	0	-467.178	-19.7385	-1348.43	-589031	482586	168211	341.258	436.126	0
652	4	-207.896	150.12	-821.551	25220.6	2525.94	655.149	303.075	579.301	0	-243.074	-166.357	-520.439	-6855.67	52155.1	-9160.91	400.214	213.173	0	-450.97	-16.2362	-1341.99	-587649	478925	162055	340.746	437.313	0
652	5	-197.433	149.2	-822.634	25351.8	2904.54	822.079	303.531	579.182	0	-237.693	-162.283	-515.755	-7014.69	51185.9	-8474.27	399.245	213.601	0	-435.126	-13.0837	-1338.39	-587248	476493	156395	340.415	438.304	0
652	6	-188.558	148.48	-824.776	25519.2	3288.72	942.522	303.987	579.059	0	-231.576	-158.89	-512.419	-7134.02	50499.4	-7813.91	398.551	213.922	0	-420.134	-10.4097	-1337.2	-587712	475113	151341	340.225	439.137	0
652	7	-181.325	147.813	-827.893	25725.2	3674.7	1002.1	304.439	578.927	0	-225.05	-156.111	-510.113	-7219.84	50036.4	-7169.84	398.089	214.153	0	-406.376	-8.29712	-1338.01	-588930	474619	146962	340.143	439.857	0
652	8	-175.725	147.092	-831.943	25973	4065.42	990.922	304.887	578.78	0	-218.413	-153.865	-508.549	-7279.67	49738.6	-6539.99	397.805	214.315	0	-394.138	-6.77281	-1340.49	-590827	474870	143294	340.138	440.511	0
652	9	-171.685	146.263	-836.939	26265.2	4468.37	904.421	305.339	578.618	0	-211.937	-152.069	-507.5	-7322.07	49553.1	-5928.26	397.642	214.428	0	-383.622	-5.80585	-1344.44	-593369	475767	140350	340.181	441.143	0
653	0	-169.074	145.321	-842.942	26604.1	4896.57	744.062	305.809	578.439	0	-205.865	-150.629	-506.829	-7355.46	49437.1	-5341.28	397.542	214.513	0	-374.939	-5.30815	-1349.77	-596566	477262	138119	340.254	441.787	0
653	1	-167.699	144.303	-850.046	26993	5370.25	517.904	306.318	578.245	0	-200.401	-149.447	-506.478	-7387.07	49361.5	-4786.06	397.46	214.585	0	-368.101	-5.14461	-1356.52	-600465	479358	136565	340.347	442.467	0
653	2	-167.309	143.26	-858.346	27435.9	5917.08	240.474	306.894	578.036	0	-195.712	-148.426	-506.46	-7423.24	49309	-4267.83	397.36	214.657	0	-363.021	-5.16576	-1364.81	-605118	482093	135624	340.464	443.191	0
653	3	-167.598	142.232	-867.895	27938.6	6570.89	-68.4469	307.571	577.809	0	-191.91	-147.478	-506.838	-7470.23	49274.2	-3787.67	397.219	214.739	0	-359.508	-5.24586	-1374.73	-610567	485521	135187	340.623	443.952	0
653	4	-168.206	141.233	-878.703	28508.1	7370.12	-386.153	308.387	577.557	0	-189.04	-146.533	-507.723	-7534.11	49265.1	-3341.15	397.032	214.839	0	-357.246	-5.29938	-1386.43	-616834	489711	135097	340.85	444.726	0
653	5	-168.732	140.252	-890.731	29151.8	8355.97	-689.78	309.381	577.272	0	-187.063	-145.531	-509.255	-7619.43	49303.4	-2918.45	396.815	214.962	0	-355.794	-5.27901	-1399.99	-623918	494733	135147	341.186	445.479	0
653	6	-168.75	139.246	-903.884	29874.8	9569.51	-958.29	310.587	576.948	0	-185.863	-144.419	-511.575	-7728.68	49418.8	-2505.98	396.601	215.108	0	-354.612	-5.1736	-1415.46	-631787	500647	135093	341.674	446.172	0
653	7	-167.839	138.145	-918.035	30678.6	11047.5	-1173.42	312.034	576.582	0	-185.262	-143.148	-514.798	-7862.99	49642.7	-2088.97	396.431	215.274	0	-353.1	-5.0038	-1432.83	-640386	507489	134670	342.357	446.769	0
653	8	-165.605	136.876	-933.046	31560.5	12818.1	-1320.21	313.738	576.175	0	-185.022	-141.678	-519.02	-8022.48	50005.3	-1653.83	396.346	215.457	0	-350.628	-4.80127	-1452.07	-649655	515273	133609	343.265	447.241	0
653	9	-161.71	135.394	-948.781	32513	14897.3	-1387.24	315.701	575.732	0	-184.85	-139.97	-524.329	-8205.99	50535.5	-1189.83	396.381	215.65	0	-346.56	-4.57614	-1473.11	-659535	524001	131663	344.418	447.567	0
654	0	-155.885	133.693	-965.108	33523.2	17285.4	-1366.7	317.91	575.265	0	-184.414	-137.992	-530.83	-8411.27	51260.6	-690.533	396.567	215.846	0	-340.299	-4.29881	-1495.94	-669976	533662	128626	345.821	447.726	0
654	1	-147.961	131.81	-981.877	34574.8	19965.2	-1254.44	320.334	574.787	0	-183.374	-135.721	-538.626	-8634.83	52204.5	-154.934	396.922	216.031	0	-331.335	-3.91115	-1520.5	-680918	544225	124348	347.464	447.701	0
654	2	-137.886	129.801	-998.882	35648.6	22902.1	-1050.6	322.928	574.312	0	-181.411	-133.153	-547.77	-8870.46	53381.5	412.906	397.452	216.194	0	-319.296	-3.3515	-1546.65	-692255	555605	118749	349.322	447.479	0
654	3	-125.733	127.729	-1015.85	36723.3	26046.5	-760.187	325.64	573.85	0	-178.254	-130.301	-558.219	-9108.91	54791.8	1005.82	398.155	216.318	0	-303.987	-2.57168	-1574.07	-703820	567650	111822	351.356	447.056	0
654	4	-111.697	125.645	-1032.45	37778.1	29336.8	-392.065	328.415	573.409	0	-173.699	-127.192	-569.827	-9339.67	56421.3	1615.54	399.015	216.39	0	-285.396	-1.5472	-1602.27	-715393	580139	103634	353.523	446.44	0
654	5	-96.0685	123.58	-1048.31	38793.2	32702.6	42.8558	331.196	572.995	0	-167.626	-123.877	-582.338	-9552.65	58241.4	2232.97	400.013	216.404	0	-263.695	-0.296692	-1630.65	-726709	592795	94313.8	355.772	445.649	0
654	6	-79.2148	121.535	-1063.05	39750.4	36067.7	532.1	333.929	572.607	0	-160.006	-120.438	-595.403	-9738.71	60209	2846.4	401.123	216.357	0	-239.221	1.09641	-1658.45	-737477	605296	84029.6	358.052	444.709	0
654	7	-61.5452	119.489	-1076.31	40634.5	39355.3	1061.22	336.565	572.246	0	-150.89	-116.996	-608.607	-9890.01	62268.7	3440.46	402.314	216.25	0	-212.435	2.4925	-1684.91	-747405	617295	72969.9	360.314	443.657	0
654	8	-43.4808	117.418	-1087.78	41433.1	42493	1614.54	339.064	571.91	0	-140.398	-113.683	-621.511	-10000.5	64357	3997.8	403.549	216.091	0	-183.879	3.73468	-1709.29	-756234	628463	61335.7	362.511	442.531	0
654	9	-25.4262	115.305	-1097.28	42137.1	45419.9	2176.73	341.393	571.599	0	-128.714	-110.62	-633.693	-10066.2	66408.9	4502.17	404.797	215.885	0	-154.14	4.68486	-1730.97	-763783	638519	49337.1	364.605	441.375	0
655	0	-7.75262	113.149	-1104.76	42739.9	48089.1	2733.91	343.529	571.313	0	-116.072	-107.905	-644.786	-10084.8	68364.6	4940.17	406.027	215.641	0	-123.825	5.24397	-1749.55	-769956	647262	37190.8	366.562	440.232	0
655	1	9.2061	110.969	-1110.28	43238	50468.3	3273.94	345.455	571.057	0	-102.755	-105.61	-654.503	-10054.4	70175.9	5300.89	407.22	215.362	0	-93.5488	5.35817	-1764.79	-774732	654570	25117.6	368.362	439.141	0
655	2	25.1476	108.797	-1113.93	43631.2	52538.3	3786.19	347.165	570.831	0	-89.0856	-103.786	-662.633	-9974.05	71807.1	5574.92	408.366	215.052	0	-63.938	5.01099	-1776.56	-778127	660384	13341.5	369.992	438.131	0
655	3	39.7957	106.668	-1115.81	43922.2	54289.5	4260.9	348.655	570.636	0	-75.4163	-102.456	-669.025	-9845.25	73234.5	5754.16	409.465	214.716	0	-35.6205	4.21172	-1784.83	-780169	664684	2086.43	371.449	437.223	0
655	4	52.9007	104.622	-1116.01	44116.4	55719.4	4688.93	349.927	570.469	0	-62.1071	-101.632	-673.606	-9672.64	74447.8	5832.76	410.521	214.36	0	-9.20649	2.98965	-1789.61	-780899	667493	-8429.38	372.735	436.431	0
655	5	64.2444	102.697	-1114.63	44220.8	56831.6	5061.82	350.987	570.327	0	-49.5024	-101.308	-676.392	-9463.5	75448.2	5807.98	411.545	213.991	0	14.742	1.38885	-1791.02	-780378	668878	-18002.2	373.857	435.754	0
655	6	73.649	100.934	-1111.77	44242.3	57635.3	5372.4	351.841	570.206	0	-37.9082	-101.472	-677.482	-9226.65	76246.3	5680.46	412.544	213.619	0	35.7409	-0.537231	-1789.25	-778686	668942	-26452.6	374.825	435.188	0
655	7	80.9847	99.3717	-1107.55	44187.6	58142.6	5615.2	352.496	570.103	0	-27.57	-102.102	-677.048	-8970.8	76860.5	5453.87	413.523	213.25	0	53.4147	-2.73006	-1784.6	-775931	667819	-33636.6	375.649	434.719	0
655	8	86.1758	98.0467	-1102.12	44063.4	58367.4	5786.27	352.959	570.02	0	-18.6552	-103.178	-675.33	-8703.74	77316.2	5134.33	414.487	212.888	0	67.5207	-5.13086	-1777.45	-772249	665679	-39454.9	376.336	434.33	0
655	9	89.2056	96.9934	-1095.69	43877.1	58324	5882.93	353.23	569.955	0	-11.2453	-104.674	-672.619	-8432.48	77642.4	4730.39	415.433	212.537	0	77.9603	-7.681	-1768.31	-767818	662716	-43857.3	376.891	434.002	0
656	0	90.1172	96.2386	-1088.49	43637.1	58027.1	5904.05	353.31	569.91	0	-5.3409	-106.56	-669.235	-8163.74	77867.4	4252.5	416.353	212.199	0	84.7763	-10.321	-1757.72	-762847	659142	-46843.1	377.313	433.715	0
656	1	89.0084	95.791	-1080.77	43352.3	57492.7	5850.58	353.196	569.888	0	-0.876744	-108.792	-665.478	-7904.01	78016.2	3711.84	417.233	211.877	0	88.1317	-13.0012	-1746.25	-757544	655154	-48457.8	377.6	433.454	0
656	2	86.0195	95.6287	-1072.74	43031.8	56739.8	5726.16	352.892	569.886	0	2.25531	-111.329	-661.575	-7658.72	78108.5	3119.61	418.065	211.577	0	88.2748	-15.7001	-1734.32	-752067	650906	-48787.2	377.753	433.205	0
656	3	81.326	95.6962	-1064.48	42684.1	55790.7	5537.19	352.411	569.902	0	4.18588	-114.128	-657.639	-7431.26	78157.1	2487.44	418.845	211.3	0	85.5119	-18.4318	-1722.12	-746493	646480	-47950.9	377.781	432.96	0
656	4	75.1402	95.915	-1056.02	42315.7	54671.3	5292.05	351.771	569.929	0	5.05612	-117.146	-653.69	-7222.85	78166.9	1827.74	419.578	211.049	0	80.1963	-21.231	-1709.71	-740835	641901	-46096.3	377.696	432.715	0
656	5	67.7101	96.2036	-1047.33	41931.3	53409.6	5000.28	350.996	569.964	0	5.01216	-120.331	-649.701	-7033.32	78138.1	1153.02	420.268	210.825	0	72.7223	-24.127	-1697.03	-735072	637166	-43390.4	377.516	432.469	0
656	6	59.3095	96.493	-1038.38	41534.9	52034.2	4672.51	350.111	570	0	4.20138	-123.617	-645.639	-6861.7	78069.9	474.827	420.919	210.628	0	63.5109	-27.1238	-1684.02	-729168	632261	-40008.9	377.258	432.22	0
656	7	50.2216	96.734	-1029.12	41130	50573.6	4320.36	349.142	570.034	0	2.76782	-126.928	-641.486	-6706.69	77963.2	-196.766	421.535	210.455	0	52.9895	-30.1936	-1670.61	-723088	627176	-36123.3	376.94	431.962	0
656	8	40.7249	96.8997	-1019.53	40720.2	49055.9	3955.67	348.116	570.06	0	0.847673	-130.18	-637.243	-6567.11	77819.5	-852.83	422.119	210.306	0	41.5726	-33.2803	-1656.78	-716809	621913	-31893	376.58	431.688	0
656	9	31.0809	96.9847	-1009.64	40308.5	47509.3	3589.66	347.056	570.076	0	-1.4306	-133.289	-632.949	-6442.24	77642.1	-1484.81	422.667	210.178	0	29.6503	-36.3044	-1642.59	-710348	616506	-27459.7	376.191	431.395	0
657	0	21.5248	97.0031	-999.532	39897.5	45960.2	3232.35	345.982	570.084	0	-3.94318	-136.174	-628.678	-6332.13	77437.3	-2084.25	423.175	210.072	0	17.5816	-39.1709	-1628.21	-703765	611017	-22944.7	375.787	431.078	0
657	1	12.2551	96.9797	-989.317	39489.4	44433.2	2891.91	344.913	570.084	0	-6.57351	-138.766	-624.514	-6237.63	77215.5	-2643.28	423.641	209.988	0	5.68157	-41.7864	-1613.83	-697140	605525	-18448.2	375.379	430.736	0
657	2	3.42354	96.9369	-979.088	39086.5	42951.4	2574.37	343.869	570.079	0	-9.2213	-141.021	-620.509	-6159.87	76987.8	-3154.99	424.072	209.927	0	-5.79776	-44.0843	-1599.6	-690535	600097	-14050	374.981	430.37	0
657	3	-4.86574	96.8883	-968.893	38689.8	41536.3	2283.73	342.87	570.068	0	-11.8063	-142.922	-616.678	-6099.75	76763.5	-3613.89	424.479	209.891	0	-16.672	-46.0332	-1585.57	-683980	594771	-9810.76	374.61	429.984	0
657	4	-12.5484	96.8415	-958.751	38298.7	40204.5	2022.43	341.934	570.054	0	-14.2638	-144.464	-612.998	-6057.75	76548.4	-4017.03	424.876	209.882	0	-26.8122	-47.6225	-1571.75	-677483	589565	-5774.09	374.282	429.583	0
657	5	-19.5903	96.8014	-948.662	37912	38966.5	1792.12	341.075	570.036	0	-16.5405	-145.649	-609.424	-6033.8	76345.8	-4364.08	425.275	209.901	0	-36.1308	-48.8473	-1558.09	-671035	584473	-1967.94	374.009	429.174	0
657	6	-25.9818	96.7724	-938.617	37529.4	37827.4	1594	340.301	570.016	0	-18.5921	-146.474	-605.889	-6027.13	76155	-4656.05	425.691	209.948	0	-44.5739	-49.702	-1544.51	-664618	579474	1594.68	373.799	428.766	0
657	7	-31.7311	96.7572	-928.612	37152.7	36787.7	1428	339.616	569.991	0	-20.382	-146.941	-602.321	-6035.83	75973.1	-4894.2	426.134	210.021	0	-52.1131	-50.1841	-1530.93	-658209	574542	4910.96	373.655	428.367	0
657	8	-36.8554	96.7548	-918.655	36784.9	35845.5	1291.99	339.02	569.958	0	-21.8817	-147.054	-598.679	-6057.3	75797.4	-5079.76	426.608	210.118	0	-58.7372	-50.2993	-1517.33	-651802	569663	7980.6	373.578	427.979	0
657	9	-41.3731	96.7593	-908.787	36429.3	34998.5	1182.05	338.511	569.914	0	-23.0695	-146.822	-594.986	-6089.81	75629	-5214.06	427.11	210.235	0	-64.4427	-50.0631	-1503.77	-645421	564853	10800.6	373.567	427.603	0
658	0	-45.3002	96.7623	-899.083	36089.8	34245.2	1093.45	338.089	569.859	0	-23.928	-146.257	-591.318	-6133.22	75470.5	-5299.08	427.631	210.372	0	-69.2282	-49.4943	-1490.4	-639123	560159	13364.8	373.615	427.232	0
658	1	-48.6517	96.7542	-889.632	35771.1	33584	1021.43	337.75	569.791	0	-24.4478	-145.364	-587.759	-6187.78	75324.3	-5338.34	428.155	210.528	0	-73.0994	-48.6099	-1477.39	-632978	555635	15667.2	373.717	426.863	0
658	2	-51.4487	96.7191	-880.496	35477.6	33012.4	961.247	337.493	569.707	0	-24.6368	-144.155	-584.363	-6252.95	75191.9	-5336.63	428.673	210.7	0	-76.0855	-47.4361	-1464.86	-627028	551314	17704.9	373.867	426.492	0
658	3	-53.7245	96.6302	-871.689	35212.6	32529.2	907.874	337.317	569.604	0	-24.5263	-142.653	-581.151	-6327.64	75074.5	-5298.69	429.183	210.888	0	-78.2508	-46.023	-1452.84	-621284	547212	19479.5	374.064	426.114	0
658	4	-55.5234	96.4509	-863.193	34976.6	32133.6	856.231	337.227	569.48	0	-24.1645	-140.897	-578.129	-6411.19	74972.1	-5228.15	429.681	211.09	0	-79.6879	-44.4463	-1441.32	-615741	543327	20996.4	374.311	425.726	0
658	5	-56.8976	96.1421	-854.984	34767.6	31823.9	802.032	337.222	569.335	0	-23.6055	-138.935	-575.291	-6503.47	74881.5	-5127.19	430.163	211.305	0	-80.5031	-42.793	-1430.28	-610388	539652	22265.6	374.605	425.327	0
658	6	-57.9044	95.6673	-847.03	34581.8	31596.4	742.23	337.303	569.173	0	-22.9047	-136.814	-572.602	-6604.72	74796.9	-4996.67	430.627	211.535	0	-80.8091	-41.1466	-1419.63	-605207	536162	23304.2	374.944	424.921	0
658	7	-58.6018	94.9978	-839.294	34415.1	31447.7	674.645	337.469	568.995	0	-22.1179	-134.576	-569.998	-6715.1	74711.7	-4837.11	431.074	211.781	0	-80.7197	-39.5785	-1409.29	-600169	532821	24134.7	375.328	424.517	0
658	8	-59.0398	94.1174	-831.746	34263.8	31374.1	597.797	337.721	568.805	0	-21.2985	-132.26	-567.405	-6833.87	74619.5	-4650.07	431.51	212.044	0	-80.3383	-38.1422	-1399.15	-595247	529595	24779	375.756	424.126	0
658	9	-59.2513	93.0281	-824.394	34125.4	31371.5	511.322	338.054	568.605	0	-20.4914	-129.891	-564.766	-6959.44	74514.6	-4438.62	431.939	212.323	0	-79.7428	-36.8632	-1389.16	-590437	526462	25255.3	376.223	423.758	0
659	0	-59.2488	91.7537	-817.303	33999.6	31434.4	416.231	338.461	568.4	0	-19.7223	-127.479	-562.071	-7090.48	74392.6	-4206.62	432.354	212.615	0	-78.9711	-35.7253	-1379.37	-585775	523430	25578.2	376.721	423.424	0
659	1	-59.0287	90.3357	-810.571	33887.4	31556.8	314.552	338.931	568.193	0	-18.996	-125.01	-559.358	-7226.63	74250.1	-3957.59	432.742	212.92	0	-78.0247	-34.6746	-1369.93	-581324	520531	25761.3	377.235	423.131	0
659	2	-58.586	88.8186	-804.285	33790.4	31733.1	208.594	339.455	567.987	0	-18.3116	-122.469	-556.664	-7367.62	74083.7	-3694.33	433.085	213.235	0	-76.8976	-33.6504	-1360.95	-577139	517793	25818.9	377.752	422.884	0
659	3	-57.9254	87.2349	-798.459	33709.6	31958.8	100.36	340.026	567.782	0	-17.6743	-119.851	-553.996	-7511.95	73888.7	-3419.2	433.374	213.56	0	-75.5998	-32.6159	-1352.46	-573227	515213	25765.8	378.263	422.684	0
659	4	-57.0621	85.601	-793.046	33645.5	32228.4	-8.46395	340.639	567.574	0	-17.0947	-117.161	-551.33	-7656.66	73659.8	-3134.88	433.604	213.888	0	-74.1569	-31.5601	-1344.38	-569550	512761	25615.5	378.764	422.527	0
659	5	-56.0178	83.9223	-787.952	33598.5	32534.7	-116.069	341.29	567.36	0	-16.5858	-114.407	-548.632	-7797.95	73393.9	-2844.74	433.776	214.213	0	-72.6036	-30.485	-1336.58	-566040	510389	25381.7	379.253	422.403	0
659	6	-54.8184	82.1976	-783.072	33568.5	32871.8	-220.274	341.978	567.132	0	-16.1657	-111.599	-545.869	-7932.42	73090.6	-2552.45	433.898	214.532	0	-70.9841	-29.4012	-1328.94	-562623	508052	25079.3	379.734	422.3	0
659	7	-53.4901	80.4233	-778.308	33553.5	33236.3	-318.897	342.703	566.889	0	-15.8566	-108.753	-543.013	-8058.06	72750.5	-2260.85	433.976	214.84	0	-69.3467	-28.3299	-1321.32	-559235	505711	24721.5	380.213	422.21	0
659	8	-52.0516	78.6009	-773.588	33549.7	33625.3	-410.232	343.467	566.631	0	-15.6728	-105.896	-540.045	-8174.27	72374.8	-1971.65	434.016	215.136	0	-67.7244	-27.2956	-1313.63	-555833	503341	24315.5	380.692	422.129	0
659	9	-50.5099	76.7445	-768.892	33553.2	34034.4	-493.001	344.264	566.362	0	-15.6077	-103.054	-536.977	-8281.5	71967.1	-1686.05	434.023	215.422	0	-66.1175	-26.3099	-1305.87	-552410	500936	23860.5	381.173	422.054	0
660	0	-48.8607	74.8821	-764.252	33561.9	34458.1	-566.057	345.087	566.085	0	-15.6347	-100.247	-533.845	-8380.96	71532.9	-1405.25	433.996	215.699	0	-64.4953	-25.3652	-1298.1	-548999	498516	23351.1	381.651	421.988	0
660	1	-47.0977	73.0464	-759.736	33574.5	34889.9	-628.382	345.924	565.808	0	-15.7217	-97.4909	-530.693	-8474.48	71078.4	-1130.71	433.935	215.969	0	-62.8194	-24.4445	-1290.43	-545651	496113	22781.5	382.119	421.935	0
660	2	-45.2235	71.2608	-755.386	33589.3	35323	-679.138	346.762	565.534	0	-15.8467	-94.8039	-527.54	-8563.55	70608.4	-864.528	433.845	216.233	0	-61.0702	-23.5431	-1282.93	-542398	493740	22149	382.57	421.901	0
660	3	-43.2556	69.5318	-751.18	33603.2	35751.3	-717.399	347.594	565.266	0	-16.0024	-92.2138	-524.367	-8648.37	70125.2	-609.183	433.733	216.493	0	-59.258	-22.682	-1275.55	-539227	491385	21455.2	383.005	421.888	0
660	4	-41.2251	67.854	-747.05	33612	36169.5	-741.874	348.416	565.007	0	-16.1905	-89.7523	-521.134	-8727.9	69627.7	-367.133	433.608	216.748	0	-57.4156	-21.8983	-1268.18	-536094	489008	20706.9	383.424	421.897	0
660	5	-39.1688	66.2215	-742.92	33611.3	36573.1	-751.217	349.229	564.758	0	-16.4145	-87.4457	-517.797	-8800.49	69112.8	-140.927	433.475	216.996	0	-55.5834	-21.2242	-1260.72	-532949	486569	19916.5	383.83	421.926	0
660	6	-37.1232	64.637	-738.73	33597	36957.4	-744.811	350.028	564.521	0	-16.6762	-85.3115	-514.327	-8864.07	68577.9	67.1499	433.335	217.234	0	-53.7994	-20.6745	-1253.06	-529750	484035	19100.4	384.222	421.974	0
660	7	-35.1194	63.1136	-734.454	33565.3	37318.2	-723.149	350.811	564.299	0	-16.976	-83.3603	-510.718	-8916.7	68023.7	256.384	433.192	217.459	0	-52.0954	-20.2467	-1245.17	-526484	481394	18277.3	384.6	422.04	0
660	8	-33.1825	61.6723	-730.105	33513	37651	-687.348	351.569	564.098	0	-17.3133	-81.5958	-506.983	-8957.23	67452.8	428.17	433.048	217.668	0	-50.4959	-19.9235	-1237.09	-523161	478654	17467.8	384.961	422.124	0
660	9	-31.3328	60.3391	-725.726	33438.8	37950.3	-638.463	352.293	563.924	0	-17.6831	-80.0147	-503.147	-8985.76	66867.7	584.976	432.899	217.859	0	-49.0159	-19.6757	-1228.87	-519814	475833	16693.5	385.296	422.232	0
661	0	-29.5853	59.1429	-721.385	33343.2	38210.5	-577.254	352.968	563.779	0	-18.0706	-78.6029	-499.247	-9003.57	66271.1	728.754	432.742	218.034	0	-47.6559	-19.4601	-1220.63	-516488	472958	15974.6	385.596	422.367	0
661	1	-27.9516	58.1115	-717.145	33228.5	38427.5	-504.329	353.584	563.666	0	-18.4537	-77.3389	-495.321	-9012.07	65667.7	859.943	432.576	218.194	0	-46.4053	-19.2275	-1212.47	-513229	470062	15328.6	385.854	422.532	0
661	2	-26.4483	57.2611	-713.042	33097.1	38600.9	-420.343	354.136	563.583	0	-18.8179	-76.2053	-491.39	-9012.08	65063.9	977.279	432.408	218.34	0	-45.2662	-18.9442	-1204.43	-510058	467167	14770.7	386.069	422.729	0
661	3	-25.1028	56.5917	-709.067	32951.1	38733.1	-326.012	354.625	563.529	0	-19.1648	-75.1941	-487.448	-9003.89	64466.5	1078.12	432.253	218.472	0	-44.2676	-18.6024	-1196.52	-506966	464279	14317	386.25	422.956	0
661	4	-23.9465	56.0941	-705.19	32792.5	38827.6	-221.849	355.06	563.498	0	-19.5032	-74.3033	-483.483	-8987.62	63882.3	1159.83	432.13	218.589	0	-43.4497	-18.2092	-1188.67	-503932	461397	13983.2	386.407	423.21	0
661	5	-23.0075	55.7582	-701.387	32623.5	38888	-108.238	355.444	563.487	0	-19.8393	-73.5358	-479.492	-8963.62	63316.8	1221.23	432.05	218.694	0	-42.8468	-17.7776	-1180.88	-500938	458525	13782.1	386.55	423.485	0
661	6	-22.3067	55.5716	-697.636	32446.7	38918	13.9839	355.785	563.491	0	-20.1795	-72.9	-475.48	-8932.57	62772.2	1262.28	432.019	218.786	0	-42.4862	-17.3284	-1173.12	-497972	455664	13720.7	386.684	423.777	0
661	7	-21.8577	55.5153	-693.918	32264.6	38921.5	143.309	356.089	563.504	0	-20.5315	-72.4057	-471.451	-8895.02	62248.2	1283.01	432.035	218.867	0	-42.3892	-16.8904	-1165.37	-495022	452815	13798.7	386.813	424.081	0
661	8	-21.6647	55.5652	-690.219	32079.2	38903.7	277.9	356.364	563.523	0	-20.8952	-72.0546	-467.414	-8850.78	61743.3	1283.44	432.096	218.936	0	-42.5599	-16.4894	-1157.63	-492079	449980	14009	386.942	424.39	0
661	9	-21.7176	55.6994	-686.554	31892.8	38870.9	415.814	356.617	563.547	0	-21.2521	-71.8301	-463.395	-8799.64	61256.4	1263.74	432.191	218.99	0	-42.9697	-16.1307	-1149.95	-489158	447174	14338.5	387.071	424.7	0
662	0	-21.9871	55.9066	-682.986	31708.5	38830.3	554.897	356.854	563.574	0	-21.5678	-71.6994	-459.455	-8742.58	60787	1224.39	432.302	219.028	0	-43.555	-15.7928	-1142.44	-486305	444440	14767.2	387.197	425.008	0
662	1	-22.4281	56.1863	-679.611	31529.2	38789.7	692.803	357.076	563.607	0	-21.8036	-71.6258	-455.673	-8681.04	60334.9	1166.65	432.408	219.051	0	-44.2317	-15.4395	-1135.28	-483590	441833	15269.5	387.313	425.311	0
662	2	-22.9935	56.5379	-676.51	31357.1	38756.1	827.294	357.288	563.649	0	-21.9282	-71.5833	-452.1	-8615.43	59900.1	1093.08	432.493	219.056	0	-44.9218	-15.0454	-1128.61	-481072	439395	15818.5	387.414	425.612	0
662	3	-23.6472	56.95	-673.715	31194.3	38734.8	956.572	357.494	563.698	0	-21.9259	-71.5611	-448.738	-8545.65	59481.5	1007.35	432.553	219.044	0	-45.5731	-14.6111	-1122.45	-478766	437140	16390.5	387.501	425.911	0
662	4	-24.3647	57.3989	-671.199	31042.6	38729	1079.56	357.701	563.751	0	-21.7999	-71.5581	-445.553	-8472.23	59078.8	913.185	432.596	219.015	0	-46.1645	-14.1592	-1116.75	-476651	435049	16967.4	387.582	426.211	0
662	5	-25.1286	57.8531	-668.888	30903.3	38740.4	1195.97	357.918	563.799	0	-21.5705	-71.5768	-442.499	-8396.28	58692.3	813.856	432.638	218.975	0	-46.6991	-13.7237	-1111.39	-474673	433090	17535.3	387.668	426.507	0
662	6	-25.9215	58.2803	-666.689	30776.7	38769.4	1306.12	358.152	563.836	0	-21.2669	-71.6191	-439.525	-8318.51	58321.6	712.528	432.692	218.926	0	-47.1884	-13.3388	-1106.21	-472767	431220	18082.5	387.769	426.795	0
662	7	-26.7205	58.6556	-664.521	30662.4	38815.7	1410.82	358.412	563.858	0	-20.9152	-71.6841	-436.582	-8239.03	57963.2	611.819	432.766	218.872	0	-47.6357	-13.0285	-1101.1	-470877	429396	18596.6	387.893	427.073	0
662	8	-27.4946	58.967	-662.338	30559.8	38877.5	1511.5	358.697	563.861	0	-20.5321	-71.7666	-433.632	-8157.81	57613.5	512.883	432.863	218.813	0	-48.0268	-12.7997	-1095.97	-468965	427587	19062.6	388.042	427.339	0
662	9	-28.2059	59.2154	-660.142	30468.5	38952.5	1609.79	359.006	563.846	0	-20.1242	-71.8566	-430.656	-8075.42	57271.6	416.129	432.987	218.751	0	-48.33	-12.6412	-1090.8	-467032	425783	19464	388.214	427.599	0
663	0	-28.8112	59.4136	-657.996	30386.1	39039.3	1706.58	359.331	563.82	0	-19.6875	-71.9379	-427.672	-7993.64	56938.1	322.662	433.135	218.691	0	-48.4987	-12.5243	-1085.67	-465121	424006	19784.3	388.404	427.865	0
663	1	-29.2686	59.5819	-655.988	30309.2	39138.6	1801.6	359.664	563.796	0	-19.2138	-71.9914	-424.722	-7915.04	56612.4	234.577	433.293	218.636	0	-48.4824	-12.4096	-1080.71	-463299	422291	20009.9	388.6	428.147	0
663	2	-29.5481	59.7383	-654.169	30233.9	39251.1	1894.08	360.001	563.783	0	-18.7006	-72.0041	-421.843	-7841.68	56292.8	154.52	433.445	218.589	0	-48.2487	-12.2658	-1076.01	-461608	420664	20133.3	388.794	428.452	0
663	3	-29.6381	59.8907	-652.518	30157.2	39378.2	1983.71	360.348	563.783	0	-18.1569	-71.9752	-419.044	-7774.44	55978.4	84.9034	433.586	218.553	0	-47.795	-12.0844	-1071.56	-460042	419120	20153.9	388.988	428.778	0
663	4	-29.5442	60.038	-650.953	30077.4	39521.2	2070.79	360.713	563.795	0	-17.5963	-71.9139	-416.305	-7713.05	55670.5	27.0459	433.725	218.527	0	-47.1405	-11.8759	-1067.26	-458548	417632	20076.3	389.193	429.117	0
663	5	-29.2836	60.173	-649.361	29995.1	39681.3	2155.88	361.108	563.808	0	-17.0338	-71.8359	-413.574	-7656.21	55370.6	-18.96	433.883	218.512	0	-46.3175	-11.6629	-1062.93	-457046	416156	19907.8	389.424	429.458	0
663	6	-28.8806	60.2838	-647.637	29912.2	39859.1	2239.59	361.545	563.813	0	-16.4871	-71.7575	-410.773	-7601.27	55077.5	-53.8253	434.082	218.505	0	-45.3677	-11.4737	-1058.41	-455453	414637	19658.2	389.697	429.798	0
663	7	-28.3607	60.3578	-645.714	29830.2	40053.1	2322.74	362.029	563.803	0	-15.9735	-71.6884	-407.834	-7545.31	54787.1	-78.8376	434.337	218.501	0	-44.3342	-11.3306	-1053.55	-453711	413033	19339.5	390.02	430.135	0
663	8	-27.7434	60.3894	-643.587	29750.2	40260.2	2406.37	362.556	563.774	0	-15.5021	-71.6261	-404.738	-7487.24	54496	-95.5684	434.645	218.499	0	-43.2455	-11.2367	-1048.32	-451812	411329	18963.7	390.388	430.47	0
663	9	-27.0357	60.3862	-641.316	29672.4	40476	2491.44	363.114	563.732	0	-15.0669	-71.5553	-401.535	-7428.54	54202.8	-105.061	434.989	218.5	0	-42.1026	-11.1691	-1042.85	-449802	409555	18540.8	390.788	430.806	0
664	0	-26.234	60.3685	-639.02	29596.1	40695	2578.37	363.683	563.685	0	-14.6483	-71.448	-398.322	-7371.41	53908.8	-107.439	435.34	218.506	0	-40.8823	-11.0795	-1037.34	-447773	407769	18079.5	391.198	431.142	0
664	1	-25.3309	60.3609	-636.823	29519.5	40912.3	2666.77	364.244	563.646	0	-14.2206	-71.2705	-395.195	-7317.02	53617.4	-102.723	435.673	218.515	0	-39.5515	-10.9095	-1032.02	-445822	406034	17587.1	391.597	431.483	0
664	2	-24.3254	60.3811	-634.81	29440.7	41125.4	2755.89	364.784	563.623	0	-13.7665	-70.9966	-392.212	-7265.23	53331.8	-91.5317	435.977	218.524	0	-38.0919	-10.6154	-1027.02	-444011	404392	17071.6	391.972	431.832	0
664	3	-23.2289	60.4314	-632.995	29358.6	41334.7	2845.04	365.3	563.62	0	-13.2874	-70.6163	-389.381	-7215.11	53053.4	-74.6338	436.251	218.53	0	-36.5163	-10.1849	-1022.38	-442348	402853	16542.1	392.322	432.189	0
664	4	-22.0636	60.5023	-631.329	29273.8	41541.5	2933.39	365.8	563.632	0	-12.7988	-70.1368	-386.67	-7165.55	52781.7	-52.4705	436.503	218.531	0	-34.8624	-9.63451	-1018	-440799	401396	16009.1	392.655	432.551	0
664	5	-20.8595	60.5788	-629.731	29187.1	41746.8	3019.75	366.293	563.651	0	-12.3215	-69.58	-384.034	-7115.99	52515.1	-25.7142	436.746	218.53	0	-33.181	-9.00119	-1013.77	-439304	399984	15482.3	392.982	432.913	0
664	6	-19.652	60.6429	-628.096	29099.5	41950.8	3103.04	366.79	563.67	0	-11.8801	-68.9792	-381.414	-7066.63	52249.7	3.99171	436.99	218.527	0	-31.5321	-8.33628	-1009.51	-437789	398567	14969.9	393.313	433.268	0
664	7	-18.4771	60.6758	-626.324	29011.6	42152.5	3182.94	367.301	563.68	0	-11.5008	-68.3725	-378.74	-7017.65	51980.3	34.5368	437.245	218.529	0	-29.9779	-7.6967	-1005.06	-436181	397091	14479.7	393.659	433.616	0
664	8	-17.3636	60.6635	-624.348	28923.8	42349.8	3259.78	367.83	563.674	0	-11.2043	-67.7965	-375.957	-6968.59	51701.7	64.43	437.52	218.536	0	-28.5679	-7.13305	-1000.31	-434431	395515	14016.9	394.023	433.956	0
664	9	-16.3268	60.6005	-622.157	28837.1	42538.8	3334.16	368.373	563.65	0	-10.9981	-67.2802	-373.052	-6918.74	51411.4	92.7032	437.813	218.546	0	-27.3249	-6.67965	-995.209	-432529	393825	13581.9	394.402	434.289	0
665	0	-15.3675	60.4933	-619.799	28752.9	42714.2	3406.63	368.916	563.609	0	-10.8723	-66.8368	-370.052	-6868.57	51110.1	118.053	438.116	218.561	0	-26.2398	-6.34343	-989.851	-430508	392039	13170.3	394.786	434.614	0
665	1	-14.4745	60.3586	-617.362	28672	42871.4	3477.35	369.443	563.557	0	-10.8045	-66.4576	-367.01	-6819.2	50799.7	138.912	438.415	218.58	0	-25.279	-6.09901	-984.372	-428433	390196	12776.9	395.158	434.937	0
665	2	-13.6316	60.2145	-614.936	28593.9	43009	3546.13	369.941	563.501	0	-10.7726	-66.1205	-363.968	-6770.38	50481.8	154.576	438.699	218.602	0	-24.4042	-5.90603	-978.904	-426365	388333	12398.7	395.506	435.263	0
665	3	-12.8249	60.0728	-612.585	28517.9	43129.8	3612.42	370.406	563.447	0	-10.7626	-65.8071	-360.953	-6720.3	50157.7	165.939	438.959	218.618	0	-23.5876	-5.73429	-973.538	-424345	386481	12033.8	395.823	435.597	0
665	4	-12.0452	59.9395	-610.342	28443.8	43239	3675.29	370.844	563.397	0	-10.7684	-65.5109	-357.987	-6667.82	49827.4	174.999	439.188	218.626	0	-22.8136	-5.57143	-968.33	-422398	384660	11680.1	396.11	435.937	0
665	5	-11.2889	59.8158	-608.21	28371.8	43341.4	3733.82	371.261	563.352	0	-10.787	-65.2338	-355.086	-6613.48	49490	183.943	439.375	218.625	0	-22.0759	-5.41798	-963.296	-420527	382880	11336	396.369	436.28	0
665	6	-10.5588	59.6988	-606.15	28301.4	43439.2	3787.34	371.664	563.31	0	-10.8151	-64.9815	-352.249	-6557.9	49145.7	194.335	439.52	218.617	0	-21.3739	-5.28264	-958.399	-418711	381131	11000.8	396.604	436.622	0
665	7	-9.86256	59.5818	-604.091	28229.9	43531.6	3835.45	372.061	563.269	0	-10.844	-64.758	-349.463	-6500.77	48796.6	206.179	439.633	218.602	0	-20.7066	-5.17618	-953.555	-416908	379389	10673.7	396.825	436.954	0
665	8	-9.20755	59.4587	-601.974	28154.3	43614.9	3877.8	372.453	563.23	0	-10.8618	-64.5608	-346.723	-6441.84	48445.4	217.487	439.724	218.579	0	-20.0693	-5.10212	-948.697	-415081	377633	10353.6	397.039	437.27	0
665	9	-8.59401	59.3284	-599.789	28072.3	43685.2	3914.09	372.834	563.196	0	-10.8572	-64.3769	-344.046	-6381.91	48094.2	225.102	439.79	218.55	0	-19.4512	-5.04856	-943.835	-413232	375864	10038.4	397.241	437.566	0
666	0	-8.01216	59.1987	-597.585	27982.9	43739	3944.36	373.193	563.173	0	-10.8186	-64.1829	-341.483	-6322.18	47746.9	226.47	439.822	218.514	0	-18.8307	-4.98418	-939.068	-411402	374110	9726.72	397.422	437.841	0
666	1	-7.44735	59.0843	-595.437	27885.4	43773.3	3969.16	373.515	563.168	0	-10.7322	-63.951	-339.088	-6262.75	47408.7	221.183	439.812	218.469	0	-18.1795	-4.86673	-934.525	-409645	372412	9419.64	397.57	438.096	0
666	2	-6.89011	58.9962	-593.392	27780.3	43786.4	3989.41	373.79	563.184	0	-10.5885	-63.663	-336.889	-6202.13	47083.7	210.972	439.76	218.41	0	-17.4786	-4.66674	-930.281	-407993	370793	9121.04	397.68	438.328	0
666	3	-6.34188	58.9326	-591.445	27668.3	43778.6	4006.36	374.02	563.219	0	-10.3891	-63.32	-334.876	-6138.84	46772.5	198.313	439.671	218.332	0	-16.7309	-4.38737	-926.32	-406438	369250	8834.82	397.754	438.538	0
666	4	-5.81323	58.8809	-589.544	27549.6	43751.3	4021.5	374.212	563.27	0	-10.145	-62.9448	-333.016	-6072.8	46472.6	185.373	439.551	218.236	0	-15.9582	-4.06388	-922.56	-404943	367758	8562.78	397.797	438.723	0
666	5	-5.32047	58.8248	-587.617	27424.6	43705.3	4036.28	374.377	563.329	0	-9.87441	-62.5743	-331.266	-6004.67	46181.2	173.771	439.409	218.126	0	-15.1949	-3.74959	-918.882	-403459	366281	8305.54	397.822	438.88	0
666	6	-4.88394	58.7476	-585.579	27293.2	43640.7	4051.69	374.526	563.391	0	-9.6018	-62.247	-329.558	-5934.25	45895.2	164.037	439.263	218.007	0	-14.4857	-3.49941	-915.137	-401924	364772	8065.46	397.839	439.012	0
666	7	-4.52437	58.6359	-583.352	27154.8	43559.2	4068.04	374.671	563.45	0	-9.35435	-61.9906	-327.816	-5860.83	45610	155.342	439.133	217.878	0	-13.8787	-3.35471	-911.168	-400275	363186	7847.71	397.863	439.122	0
666	8	-4.25528	58.4853	-580.892	27008.6	43463.8	4084.86	374.822	563.505	0	-9.15303	-61.8168	-325.968	-5785.69	45319.5	146.607	439.03	217.749	0	-13.4083	-3.3315	-906.86	-398475	361485	7658.35	397.902	439.224	0
666	9	-4.07592	58.3063	-578.221	26854.4	43357.9	4101.04	374.985	563.557	0	-9.00374	-61.7188	-323.984	-5712.91	45017.8	137.788	438.951	217.633	0	-13.0797	-3.41252	-902.205	-396534	359665	7502.13	397.955	439.335	0
667	0	-3.96946	58.1259	-575.429	26693.7	43243.4	4115.61	375.15	563.611	0	-8.89187	-61.6718	-321.895	-5646	44703.5	129.989	438.876	217.54	0	-12.8613	-3.54584	-897.324	-394513	357761	7381.6	398.01	439.466	0
667	1	-3.91064	57.9796	-572.635	26529.3	43119.6	4128.56	375.3	563.672	0	-8.78634	-61.6393	-319.787	-5584.94	44382	124.582	438.786	217.465	0	-12.697	-3.65977	-892.422	-392496	355838	7297.97	398.05	439.613	0
667	2	-3.88006	57.8949	-569.93	26363.5	42984.9	4140.51	375.421	563.742	0	-8.65522	-61.5881	-317.741	-5527.35	44062	122.132	438.673	217.396	0	-12.5353	-3.69316	-887.671	-390546	353950	7252.57	398.062	439.768	0
667	3	-3.87164	57.8804	-567.345	26197.7	42837.8	4152.35	375.506	563.824	0	-8.48044	-61.4973	-315.785	-5470.85	43749	121.924	438.541	217.325	0	-12.3521	-3.61684	-883.13	-388684	352119	7247.01	398.045	439.925	0
667	4	-3.88895	57.9252	-564.877	26032.1	42677.6	4165.19	375.552	563.916	0	-8.2629	-61.359	-313.891	-5413.96	43443.9	122.354	438.405	217.248	0	-12.1519	-3.43382	-878.768	-386900	350335	7282.24	398.003	440.088	0
667	5	-3.94027	58.0066	-562.503	25866.5	42504.7	4180.08	375.563	564.015	0	-8.02104	-61.1773	-312.011	-5356.45	43145.3	121.429	438.281	217.167	0	-11.9613	-3.17071	-874.514	-385171	348578	7358.06	397.94	440.266	0
667	6	-4.03614	58.1	-560.175	25700.9	42318.6	4197.41	375.545	564.12	0	-7.78428	-60.9669	-310.107	-5298.89	42852.6	117	438.186	217.087	0	-11.8204	-2.8669	-870.282	-383464	346823	7473.25	397.866	440.462	0
667	7	-4.18561	58.1852	-557.832	25535.3	42119.2	4216.92	375.505	564.224	0	-7.58086	-60.7448	-308.158	-5241.82	42566.4	107.336	438.132	217.01	0	-11.7665	-2.5596	-865.99	-381739	345048	7625.77	397.791	440.67	0
667	8	-4.39103	58.2496	-555.426	25369.8	41906.4	4238.09	375.449	564.324	0	-7.42493	-60.5221	-306.163	-5185.45	42287.2	91.9017	438.12	216.937	0	-11.816	-2.27248	-861.589	-379967	343238	7811.76	397.719	440.881	0
667	9	-4.64453	58.2903	-552.955	25205	41681.3	4260.52	375.379	564.418	0	-7.31053	-60.3027	-304.142	-5130.05	42015.3	71.5648	438.144	216.867	0	-11.9551	-2.01245	-857.097	-378153	341400	8023.62	397.651	441.089	0
668	0	-4.92845	58.3151	-550.467	25041.2	41445.5	4284.09	375.292	564.509	0	-7.21395	-60.0815	-302.14	-5076.54	41751.5	48.1676	438.186	216.802	0	-12.1424	-1.76637	-852.607	-376333	339562	8251.49	397.58	441.291	0
668	1	-5.22103	58.3379	-548.036	24879.3	41201.3	4308.83	375.18	564.603	0	-7.10434	-59.8424	-300.22	-5026.53	41496.5	24.1425	438.22	216.743	0	-12.3254	-1.50444	-848.255	-374565	337766	8487.34	397.492	441.486	0
668	2	-5.50577	58.3673	-545.711	24720.9	40951.5	4334.58	375.042	564.7	0	-6.95883	-59.5679	-298.416	-4981.82	41248.6	2.10078	438.225	216.694	0	-12.4646	-1.20055	-844.127	-372885	336037	8726.8	397.379	441.673	0
668	3	-5.77744	58.4007	-543.486	24568	40697.9	4360.59	374.883	564.796	0	-6.77145	-59.2501	-296.717	-4943.42	41004.3	-16.1883	438.193	216.66	0	-12.5489	-0.849434	-840.203	-371286	334366	8968.1	397.241	441.852	0
668	4	-6.03995	58.4276	-541.309	24421.2	40442.2	4385.35	374.712	564.885	0	-6.55252	-58.8933	-295.081	-4910.99	40760.5	-30.4336	438.133	216.643	0	-12.5925	-0.465637	-836.389	-369727	332724	9210.1	397.087	442.024	0
668	5	-6.30096	58.436	-539.121	24279.6	40187	4407.03	374.542	564.965	0	-6.32397	-58.5107	-293.461	-4883.29	40514.6	-41.2593	438.058	216.64	0	-12.6249	-0.074646	-832.581	-368163	331082	9451.76	396.929	442.19	0
668	6	-6.56931	58.4171	-536.873	24141.5	39935.7	4424.21	374.386	565.033	0	-6.11306	-58.1192	-291.819	-4858.86	40264.2	-49.2751	437.976	216.65	0	-12.6824	0.297916	-828.693	-366560	329416	9694.2	396.779	442.352	0
668	7	-6.85284	58.37	-534.531	24006.4	39690.2	4436.21	374.252	565.089	0	-5.94399	-57.7316	-290.131	-4836.14	40007	-54.534	437.893	216.669	0	-12.7968	0.638428	-824.661	-364889	327710	9942.23	396.642	442.508	0
668	8	-7.15364	58.3022	-532.08	23874.1	39450.1	4442.98	374.143	565.131	0	-5.8294	-57.3501	-288.377	-4813.48	39742.3	-56.759	437.814	216.692	0	-12.983	0.952053	-820.456	-363138	325953	10201.4	396.522	442.66	0
668	9	-7.46438	58.2273	-529.544	23744.1	39213.9	4445.05	374.052	565.161	0	-5.76472	-56.9671	-286.555	-4789.67	39471.7	-56.078	437.746	216.715	0	-13.2291	1.26022	-816.099	-361318	324150	10473.2	396.417	442.812	0
669	0	-7.76863	58.1614	-526.982	23615.3	38981.3	4443.27	373.971	565.188	0	-5.72802	-56.5693	-284.684	-4764.52	39198.9	-53.394	437.693	216.736	0	-13.4966	1.59213	-811.665	-359468	322328	10752	396.321	442.972	0
669	1	-8.04709	58.1172	-524.462	23487.2	38754	4438.4	373.893	565.217	0	-5.68999	-56.1459	-282.783	-4738.23	38928.2	-49.9403	437.661	216.756	0	-13.7371	1.97139	-807.245	-357635	320515	11026.6	396.231	443.149	0
669	2	-8.28897	58.0964	-522.016	23358.9	38534.7	4430.9	373.819	565.253	0	-5.63065	-55.6949	-280.848	-4710.39	38663.2	-46.2913	437.666	216.772	0	-13.9196	2.40155	-802.864	-355836	318725	11287.5	396.153	443.351	0
669	3	-8.49872	58.0876	-519.622	23229.9	38326	4421.03	373.758	565.295	0	-5.5477	-55.2243	-278.83	-4680.27	38403.3	-41.6474	437.73	216.785	0	-14.0464	2.8633	-798.452	-354048	316939	11532.1	396.098	443.591	0
669	4	-8.69248	58.073	-517.227	23099.9	38128.9	4408.79	373.718	565.339	0	-5.45045	-54.7455	-276.665	-4647.35	38143.7	-34.1373	437.87	216.798	0	-14.1429	3.32753	-793.892	-352229	315119	11765.4	396.074	443.875	0
669	5	-8.88924	58.0371	-514.785	22968.9	37941.7	4393.95	373.704	565.382	0	-5.34957	-54.2664	-274.312	-4611.07	37879.5	-22.0948	438.089	216.81	0	-14.2388	3.77071	-789.097	-350342	313234	11995.4	396.086	444.208	0
669	6	-9.10289	57.9703	-512.257	22836.3	37761.6	4376	373.716	565.42	0	-5.25232	-53.7925	-271.756	-4570.77	37607.9	-5.18599	438.388	216.819	0	-14.3552	4.17782	-784.013	-348362	311262	12227.4	396.133	444.587	0
669	7	-9.33933	57.8706	-509.605	22701	37585.4	4354.54	373.754	565.454	0	-5.16526	-53.3338	-269.009	-4526.75	37327	15.6668	438.757	216.827	0	-14.5046	4.53682	-778.614	-346269	309193	12461.3	396.212	445.004	0
669	8	-9.59852	57.7419	-506.795	22562.4	37408.6	4329.75	373.814	565.48	0	-5.09663	-52.9025	-266.098	-4480.66	37034.4	39.0397	439.176	216.838	0	-14.6952	4.83944	-772.893	-344051	307016	12695	396.317	445.447	0
669	9	-9.87634	57.5929	-503.82	22421.5	37226.1	4302.44	373.888	565.497	0	-5.05145	-52.5008	-263.068	-4434.74	36729.3	63.4357	439.619	216.858	0	-14.9278	5.09203	-766.888	-341713	304738	12928.3	396.436	445.902	0
670	0	-10.1626	57.4367	-500.718	22280.1	37034.7	4273.59	373.963	565.504	0	-5.02435	-52.114	-259.989	-4390.81	36414.4	87.24	440.061	216.888	0	-15.187	5.32265	-760.707	-339291	302390	13161.7	396.554	446.356	0
670	1	-10.44	57.2886	-497.56	22139.9	36833.3	4243.79	374.028	565.503	0	-5.00016	-51.7171	-256.949	-4349.96	36095.4	108.624	440.477	216.929	0	-15.4402	5.57154	-754.508	-336844	300022	13392.3	396.657	446.796	0
670	2	-10.6898	57.1586	-494.421	22001.9	36622.8	4212.86	374.072	565.5	0	-4.96184	-51.2877	-254.014	-4312.91	35778.2	126.046	440.851	216.979	0	-15.6517	5.87094	-748.435	-334429	297683	13613.4	396.736	447.214	0
670	3	-10.8998	57.0462	-491.356	21867.2	36403.9	4180.08	374.089	565.496	0	-4.89763	-50.8145	-251.217	-4280.65	35466.9	139.152	441.18	217.04	0	-15.7975	6.23171	-742.573	-332085	295401	13817.2	396.786	447.611	0
670	4	-11.0677	56.9427	-488.39	21736.9	36177.5	4144.74	374.075	565.493	0	-4.80474	-50.2981	-248.553	-4254.35	35162.8	149.178	441.47	217.116	0	-15.8725	6.64458	-736.943	-329827	293185	13999.6	396.806	447.994	0
670	5	-11.2014	56.8346	-485.506	21611.8	35945.2	4106.83	374.037	565.486	0	-4.69122	-49.7454	-245.989	-4234.16	34864	158.202	441.73	217.213	0	-15.8926	7.08919	-731.496	-327639	291021	14162.9	396.801	448.368	0
670	6	-11.3164	56.7083	-482.65	21491.5	35710.1	4067.04	373.987	565.472	0	-4.57325	-49.1662	-243.465	-4218.21	34565.6	167.49	441.974	217.326	0	-15.8897	7.54212	-726.115	-325474	288873	14314.8	396.783	448.739	0
670	7	-11.4307	56.5543	-479.752	21374.3	35475.6	4026.47	373.946	565.447	0	-4.46778	-48.5733	-240.916	-4202.82	34261.4	176.804	442.214	217.445	0	-15.8985	7.98101	-720.668	-323277	286700	14463.9	396.767	449.112	0
670	8	-11.5581	56.37	-476.768	21257.2	35244	3986.28	373.923	565.414	0	-4.38598	-47.9818	-238.294	-4183.68	33947.1	185.503	442.459	217.557	0	-15.9441	8.38827	-715.062	-321011	284475	14615.9	396.762	449.491	0
670	9	-11.7029	56.1613	-473.706	21138.4	35014.9	3947.02	373.917	565.376	0	-4.33022	-47.4031	-235.595	-4158.29	33621.8	193.774	442.71	217.65	0	-16.0331	8.75825	-709.3	-318679	282196	14773.1	396.767	449.879	0
671	0	-11.8561	55.9415	-470.636	21017.7	34785	3908.17	373.911	565.342	0	-4.29381	-46.838	-232.863	-4127.67	33288.5	202.96	442.953	217.726	0	-16.1499	9.10351	-703.499	-316334	279898	14933.2	396.764	450.279	0
671	1	-11.9996	55.7282	-467.665	20895.9	34551.2	3868.47	373.88	565.319	0	-4.26453	-46.2781	-230.164	-4095.31	32950.5	214.786	443.161	217.793	0	-16.2641	9.45001	-697.829	-314054	277631	15090.9	396.731	450.694	0
671	2	-12.1176	55.5335	-464.874	20773.7	34312.4	3826.67	373.81	565.313	0	-4.23233	-45.714	-227.543	-4064.6	32608	230.129	443.305	217.863	0	-16.3499	9.8195	-692.417	-311901	275430	15240.8	396.648	451.134	0
671	3	-12.2072	55.3575	-462.285	20650.4	34070.1	3781.94	373.699	565.33	0	-4.19543	-45.1416	-225.002	-4037.07	32259.4	248.881	443.374	217.942	0	-16.4026	10.2159	-687.287	-309891	273303	15381	396.509	451.603	0
671	4	-12.279	55.1889	-459.855	20525.2	33827	3734.39	373.56	565.366	0	-4.16124	-44.5625	-222.514	-4011.68	31903.2	270.593	443.376	218.029	0	-16.4402	10.6264	-682.368	-307991	271230	15515.3	396.327	452.103	0
671	5	-12.3535	55.0097	-457.492	20398.2	33584.9	3684.85	373.411	565.413	0	-4.14383	-43.982	-220.023	-3985.32	31538.1	294.642	443.34	218.113	0	-16.4973	11.0276	-677.515	-306133	269170	15652.1	396.12	452.627	0
671	6	-12.455	54.8002	-455.086	20270.5	33345.7	3634.3	373.273	565.458	0	-4.16015	-43.4111	-217.46	-3954.64	31163.4	320.207	443.306	218.186	0	-16.6151	11.3891	-672.545	-304232	267070	15800.8	395.918	453.171	0
671	7	-12.6029	54.5457	-452.54	20143.4	33110.6	3583.64	373.166	565.488	0	-4.22572	-42.8638	-214.771	-3918.11	30778.2	346.636	443.307	218.243	0	-16.8286	11.682	-667.311	-302217	264890	15967.8	395.741	453.729	0
671	8	-12.8012	54.2424	-449.815	20017.7	32879.2	3533.95	373.095	565.498	0	-4.34806	-42.3503	-211.954	-3876.86	30382.6	373.723	443.345	218.291	0	-17.1492	11.8921	-661.769	-300066	262616	16153.6	395.595	454.293	0
671	9	-13.0343	53.9017	-446.948	19894	32649.9	3486.54	373.051	565.489	0	-4.51796	-41.8687	-209.061	-3833.85	29979.6	401.432	443.401	218.338	0	-17.5523	12.0331	-656.009	-297813	260275	16352.4	395.47	454.857	0
672	0	-13.2711	53.5494	-444.045	19772.3	32420.5	3442.45	373.012	565.472	0	-4.7093	-41.401	-206.184	-3792.37	29575.4	429.601	443.441	218.393	0	-17.9804	12.1484	-650.23	-295542	257928	16553.8	395.345	455.415	0
672	1	-13.476	53.216	-441.235	19652.2	32190	3401.84	372.954	565.461	0	-4.89178	-40.9222	-203.428	-3755.23	29176.8	458.213	443.426	218.46	0	-18.3677	12.2937	-644.663	-293352	255647	16746.9	395.192	455.962	0
672	2	-13.6233	52.9213	-438.6	19533.3	31958	3363.97	372.864	565.464	0	-5.04484	-40.4148	-200.866	-3724.52	28786.9	487.723	443.314	218.542	0	-18.6681	12.5065	-639.466	-291310	253481	16922.8	394.993	456.491	0
672	3	-13.706	52.6678	-436.153	19415.1	31725.6	3327.64	372.74	565.486	0	-5.16265	-39.874	-198.52	-3700.78	28404.4	518.844	443.081	218.642	0	-18.8686	12.7938	-634.673	-289429	251438	17077.8	394.742	456.996	0
672	4	-13.7333	52.4444	-433.854	19296.8	31494.6	3291.96	372.593	565.522	0	-5.25038	-39.3042	-196.361	-3682.36	28026.7	551.832	442.731	218.753	0	-18.9837	13.1402	-630.215	-287678	249497	17213.2	394.446	457.477	0
672	5	-13.7215	52.2345	-431.636	19178.1	31266.4	3256.72	372.437	565.569	0	-5.31874	-38.7128	-194.336	-3666.37	27651.6	585.769	442.288	218.866	0	-19.0402	13.5217	-625.971	-286004	247623	17332.9	394.123	457.933	0
672	6	-13.6862	52.021	-429.419	19059.7	31041.9	3222.43	372.288	565.615	0	-5.38202	-38.1093	-192.381	-3650.08	27277.8	618.767	441.791	218.973	0	-19.0682	13.9117	-621.8	-284345	245775	17439.7	393.792	458.366	0
672	7	-13.6393	51.7895	-427.137	18942.3	30822.2	3190.17	372.16	565.653	0	-5.45704	-37.5051	-190.428	-3630.96	26904	649.164	441.282	219.067	0	-19.0964	14.2844	-617.565	-282642	243912	17536.1	393.474	458.782	0
672	8	-13.5904	51.5319	-424.747	18826	30609.1	3161.1	372.064	565.677	0	-5.55907	-36.9132	-188.418	-3606.86	26530.1	676.468	440.804	219.143	0	-19.1494	14.6187	-613.166	-280859	242008	17625.1	393.187	459.191	0
672	9	-13.5429	51.2494	-422.253	18710.4	30403.8	3135.59	372.004	565.689	0	-5.69661	-36.3455	-186.324	-3576.88	26155.7	700.884	440.378	219.197	0	-19.2395	14.9039	-608.577	-278990	240056	17708.2	392.937	459.606	0
673	0	-13.4893	50.955	-419.705	18596	30206.6	3113.24	371.971	565.693	0	-5.86833	-35.8062	-184.153	-3541.53	25780.5	721.982	439.995	219.231	0	-19.3576	15.1488	-603.859	-277069	238074	17782	392.716	460.036	0
673	1	-13.4135	50.6694	-417.186	18484.1	30017.4	3093.33	371.952	565.693	0	-6.06635	-35.2886	-181.939	-3501.77	25405	738.849	439.635	219.247	0	-19.4798	15.3808	-599.124	-275150	236095	17841.9	392.506	460.487	0
673	2	-13.303	50.41	-414.767	18375.6	29838.2	3075.23	371.94	565.697	0	-6.28321	-34.7823	-179.707	-3458.18	25030.4	751.789	439.284	219.243	0	-19.5862	15.6277	-594.474	-273282	234151	17886.8	392.298	460.965	0
673	3	-13.1559	50.183	-412.489	18270	29673.5	3058.59	371.938	565.708	0	-6.5141	-34.2811	-177.471	-3410.76	24658.5	763.007	438.944	219.219	0	-19.67	15.9019	-589.96	-271490	232264	17920.1	392.094	461.477	0
673	4	-12.9786	49.984	-410.355	18166.8	29528.9	3043.61	371.959	565.729	0	-6.75528	-33.7839	-175.233	-3359.21	24291.3	775.708	438.623	219.17	0	-19.7339	16.2001	-585.588	-269778	230444	17947.4	391.908	462.024	0
673	5	-12.7819	49.8021	-408.339	18066	29409	3030.84	372.021	565.757	0	-7.00318	-33.2942	-172.991	-3303.64	23929.5	792.611	438.328	219.097	0	-19.7851	16.5078	-581.331	-268131	228687	17973.4	391.752	462.599	0
673	6	-12.5775	49.6244	-406.398	17968.1	29315.8	3020.9	372.136	565.787	0	-7.25434	-32.8194	-170.741	-3245.24	23571.9	814.482	438.056	219.007	0	-19.8318	16.805	-577.139	-266522	226981	18000	391.638	463.195	0
673	7	-12.3747	49.4393	-404.482	17872.9	29247.5	3014.01	372.309	565.813	0	-7.50598	-32.3667	-168.481	-3186.29	23216.6	839.745	437.799	218.912	0	-19.8807	17.0726	-572.963	-264924	225307	18025.3	391.566	463.806	0
673	8	-12.1783	49.2373	-402.553	17779.7	29199.3	3009.87	372.535	565.833	0	-7.75647	-31.9379	-166.221	-3129.79	22862	865.694	437.54	218.829	0	-19.9348	17.2994	-568.774	-263321	223650	18045.5	391.533	464.423	0
673	9	-11.9873	49.0154	-400.607	17688.2	29165.2	3007.44	372.803	565.847	0	-8.00243	-31.5264	-163.998	-3079.47	22508.6	890.214	437.249	218.777	0	-19.9897	17.489	-564.605	-261722	222015	18057.1	391.522	465.035	0
674	0	-11.7925	48.7846	-398.694	17599.7	29140.7	3005.68	373.09	565.857	0	-8.23466	-31.1163	-161.881	-3039.1	22158.9	912.582	436.884	218.774	0	-20.0272	17.6683	-560.575	-260171	220434	18059.1	391.513	465.627	0
674	1	-11.5787	48.5699	-396.906	17517.1	29122.4	3004.81	373.374	565.866	0	-8.43968	-30.6861	-159.944	-3010.09	21818.4	932.99	436.413	218.82	0	-20.0184	17.8838	-556.85	-258736	218957	18053.9	391.48	466.184	0
674	2	-11.3315	48.3956	-395.327	17442.6	29108.5	3006.15	373.632	565.878	0	-8.60625	-30.219	-158.224	-2990.34	21493.4	951.72	435.842	218.899	0	-19.9377	18.1767	-553.551	-257469	217624	18044.3	391.413	466.7	0
674	3	-11.0429	48.2714	-393.993	17377	29099.1	3010.76	373.857	565.895	0	-8.72979	-29.7101	-156.714	-2976.31	21188	968.845	435.202	218.992	0	-19.7727	18.5613	-550.707	-256387	216448	18030.1	391.314	467.178	0
674	4	-10.7118	48.1892	-392.888	17320.3	29095.9	3018.96	374.057	565.916	0	-8.81505	-29.1678	-155.38	-2965.21	20902.3	984.239	434.524	219.084	0	-19.5269	19.0214	-548.269	-255470	215416	18006.8	391.193	467.623	0
674	5	-10.3449	48.1268	-391.951	17272.8	29101.6	3030.82	374.248	565.931	0	-8.87828	-28.6134	-154.167	-2955.39	20631.8	997.623	433.828	219.17	0	-19.2231	19.5133	-546.118	-254670	214492	17968.5	391.067	468.042	0
674	6	-9.95904	48.0525	-391.085	17235.3	29117.5	3046.38	374.453	565.929	0	-8.94237	-28.0754	-152.987	-2945.42	20370	1008.66	433.149	219.253	0	-18.9014	19.9771	-544.072	-253910	213616	17911.6	390.958	468.448	0
674	7	-9.57763	47.9364	-390.175	17207.4	29142.6	3065.38	374.691	565.898	0	-9.02811	-27.5786	-151.749	-2933.63	20111.5	1016.79	432.532	219.332	0	-18.6057	20.3579	-541.923	-253105	212724	17837.5	390.888	468.853	0
674	8	-9.21907	47.7617	-389.146	17186.9	29174.5	3087.12	374.97	565.834	0	-9.14966	-27.1395	-150.387	-2918.61	19853.6	1021.28	432.017	219.407	0	-18.3687	20.6221	-539.533	-252199	211770	17748.6	390.871	469.273	0
674	9	-8.88645	47.5294	-388.003	17170.2	29212.3	3110.35	375.289	565.747	0	-9.31081	-26.7648	-148.884	-2899.81	19596	1021.8	431.619	219.477	0	-18.1973	20.7646	-536.887	-251192	210748	17644.4	390.91	469.723	0
675	0	-8.56409	47.2601	-386.823	17153.8	29256.3	3133.41	375.632	565.655	0	-9.49979	-26.445	-147.276	-2877.81	19340.3	1019.26	431.32	219.54	0	-18.0639	20.8151	-534.1	-250142	209694	17521.3	390.988	470.215	0
675	1	-8.22474	46.9875	-385.716	17136.3	29306.7	3154.7	375.98	565.573	0	-9.69141	-26.1549	-145.635	-2854.05	19090.4	1015.74	431.084	219.597	0	-17.9161	20.8326	-531.352	-249132	208663	17375.6	391.083	470.746	0
675	2	-7.84411	46.7434	-384.766	17118.1	29363.4	3173.2	376.315	565.51	0	-9.85804	-25.8664	-144.029	-2829.87	18850.5	1013.21	430.88	219.648	0	-17.7022	20.877	-528.795	-248222	207702	17206	391.177	471.307	0
675	3	-7.41108	46.543	-383.994	17100.6	29425.8	3188.48	376.631	565.467	0	-9.97992	-25.5602	-142.492	-2805.5	18623.7	1012.58	430.7	219.689	0	-17.391	20.9828	-526.486	-247433	206830	17012.6	391.265	471.883	0
675	4	-6.92697	46.3827	-383.373	17084.8	29493.3	3200.54	376.931	565.436	0	-10.05	-25.2302	-141.027	-2780.71	18410.6	1013.9	430.547	219.718	0	-16.977	21.1525	-524.4	-246743	206039	16795.6	391.35	472.461	0
675	5	-6.40164	46.246	-382.838	17071	29565	3209.86	377.226	565.409	0	-10.0757	-24.8825	-139.621	-2755.89	18209.9	1016.86	430.423	219.738	0	-16.4773	21.3634	-522.46	-246115	205304	16555.9	391.442	473.033	0
675	6	-5.85403	46.1102	-382.306	17058.5	29639.9	3217.59	377.529	565.38	0	-10.077	-24.531	-138.246	-2731.69	18018.7	1021.11	430.338	219.76	0	-15.931	21.5792	-520.552	-245493	204589	16298.8	391.554	473.591	0
675	7	-5.31012	45.9542	-381.682	17046.3	29716.3	3225.38	377.856	565.339	0	-10.0764	-24.1913	-136.864	-2707.9	17833.8	1026.08	430.303	219.785	0	-15.3866	21.7629	-518.546	-244816	203853	16034.8	391.699	474.134	0
675	8	-4.79192	45.7663	-380.889	17032.4	29792.5	3234.53	378.218	565.283	0	-10.0864	-23.8767	-135.453	-2683.95	17653.2	1030.88	430.327	219.815	0	-14.8783	21.8896	-516.343	-244034	203063	15772.6	391.888	474.655	0
675	9	-4.3071	45.5486	-379.899	17014.4	29866.2	3245.44	378.616	565.213	0	-10.102	-23.5925	-134.032	-2659.81	17477.6	1035	430.399	219.845	0	-14.4091	21.9561	-513.93	-243136	202215	15515	392.121	475.142	0
676	0	-3.84654	45.317	-378.753	16990.1	29933.7	3257.71	379.032	565.142	0	-10.1031	-23.3292	-132.65	-2636.18	17309.9	1038.87	430.493	219.873	0	-13.9496	21.9878	-511.403	-242160	201334	15259.9	392.38	475.585	0
676	1	-3.39018	45.0955	-377.537	16958.9	29990.1	3270.78	379.436	565.08	0	-10.0631	-23.065	-131.369	-2614	17152.9	1043.67	430.57	219.898	0	-13.4532	22.0305	-508.906	-241169	200461	15004.2	392.636	475.975	0
676	2	-2.91981	44.9029	-376.325	16921.7	30031.3	3284.3	379.801	565.034	0	-9.96346	-22.7786	-130.221	-2593.94	17007.7	1050.49	430.606	219.919	0	-12.8833	22.1243	-506.547	-240213	199621	14745.8	392.862	476.313	0
676	3	-2.42989	44.7441	-375.139	16879.6	30055.5	3298.15	380.118	565.005	0	-9.8024	-22.4605	-129.198	-2576.14	16872.6	1059.5	430.595	219.939	0	-12.2323	22.2836	-504.337	-239301	198817	14485.4	393.049	476.608	0
676	4	-1.92819	44.6097	-373.964	16832.5	30063.8	3312.3	380.392	564.989	0	-9.59184	-22.1159	-128.255	-2560.2	16743.5	1069.66	430.548	219.962	0	-11.52	22.4938	-502.219	-238417	198026	14224.7	393.201	476.877	0
676	5	-1.43064	44.481	-372.762	16780	30058.4	3326.72	380.637	564.985	0	-9.3528	-21.7629	-127.33	-2545.27	16615.9	1079.23	430.494	219.989	0	-10.7834	22.7181	-500.092	-237526	197220	13964.6	393.331	477.144	0
676	6	-0.957163	44.3355	-371.48	16721.9	30041.9	3341.17	380.871	564.986	0	-9.11022	-21.425	-126.361	-2530.53	16485.5	1086.24	430.463	220.026	0	-10.0674	22.9105	-497.842	-236584	196363	13706.5	393.458	477.429	0
676	7	-0.526365	44.1559	-370.07	16658.9	30015	3355.03	381.106	564.984	0	-8.88257	-21.1217	-125.304	-2515.34	16349.6	1089.31	430.479	220.074	0	-9.40893	23.0342	-495.374	-235554	195428	13452.2	393.595	477.74	0
676	8	-0.147875	43.9365	-368.515	16592	29975.5	3367.28	381.341	564.976	0	-8.67476	-20.8609	-124.152	-2498.68	16208.8	1088.51	430.557	220.126	0	-8.82263	23.0756	-492.667	-234424	194408	13203.6	393.744	478.074	0
676	9	0.182373	43.6862	-366.85	16522.4	29921.5	3376.82	381.563	564.961	0	-8.48013	-20.6378	-122.934	-2479.48	16066.9	1085.29	430.696	220.169	0	-8.29776	23.0484	-489.783	-233216	193322	12961.4	393.895	478.42	0
677	0	0.480484	43.4279	-365.146	16451.8	29852.8	3383.03	381.756	564.945	0	-8.28476	-20.4397	-121.709	-2457.5	15929.4	1081.48	430.882	220.192	0	-7.80428	22.9882	-486.855	-231983	192213	12724.8	394.037	478.76	0
677	1	0.767363	43.1887	-363.491	16381.6	29771.3	3386.11	381.904	564.933	0	-8.07381	-20.2524	-120.535	-2433.11	15800.9	1078.7	431.089	220.186	0	-7.30645	22.9362	-484.027	-230787	191131	12492.3	394.152	479.082	0
677	2	1.05921	42.9873	-361.939	16313.5	29680	3386.87	382.003	564.927	0	-7.84114	-20.0694	-119.443	-2406.66	15681.9	1077.87	431.291	220.149	0	-6.78193	22.9179	-481.382	-229665	190102	12262.2	394.232	479.379	0
677	3	1.36136	42.8261	-360.49	16248.4	29582.5	3386.25	382.062	564.927	0	-7.59511	-19.8934	-118.432	-2378.96	15569.3	1078.55	431.462	220.087	0	-6.23376	22.9327	-478.922	-228615	189128	12033.2	394.278	479.652	0
677	4	1.6681	42.6933	-359.111	16185.6	29482.5	3385.1	382.098	564.929	0	-7.35721	-19.7324	-117.487	-2351.79	15459.2	1078.34	431.583	220.018	0	-5.68911	22.9609	-476.598	-227619	188194	11805.6	394.297	479.904	0
677	5	1.96682	42.5697	-357.756	16123	29382.3	3384.06	382.129	564.933	0	-7.15478	-19.594	-116.592	-2326.62	15350.5	1073.27	431.66	219.955	0	-5.18796	22.9757	-474.347	-226650	187286	11581.2	394.304	480.139	0
677	6	2.24254	42.4322	-356.373	16058.1	29282.7	3383.42	382.169	564.94	0	-7.00851	-19.4798	-115.723	-2303.26	15243.2	1059.73	431.722	219.903	0	-4.76597	22.9524	-472.096	-225676	186384	11362.6	394.315	480.363	0
677	7	2.48011	42.259	-354.913	15989.1	29183.5	3383.09	382.227	564.949	0	-6.92419	-19.3891	-114.845	-2280.14	15136.9	1037.04	431.803	219.854	0	-4.44408	22.87	-469.758	-224659	185461	11153.1	394.347	480.581	0
677	8	2.6667	42.0358	-353.331	15916	29083.8	3382.84	382.313	564.954	0	-6.89539	-19.3218	-113.926	-2255.58	15030	1007.76	431.928	219.799	0	-4.22869	22.714	-467.257	-223567	184494	10957.2	394.41	480.799	0
677	9	2.79808	41.7634	-351.618	15840.5	28982.3	3382.73	382.426	564.95	0	-6.90632	-19.2733	-112.959	-2228.95	14922.7	975.153	432.107	219.732	0	-4.10824	22.4901	-464.576	-222387	183475	10779.3	394.505	481.012	0
678	0	2.88509	41.46	-349.817	15764.6	28877.7	3383.2	382.551	564.935	0	-6.93114	-19.2284	-111.978	-2201.33	14816.8	941.267	432.318	219.659	0	-4.04604	22.2315	-461.796	-221154	182428	10620.2	394.619	481.211	0
678	1	2.95197	41.1538	-348.022	15689.7	28769.3	3384.55	382.665	564.917	0	-6.93893	-19.167	-111.053	-2175.41	14715.3	907.137	432.507	219.589	0	-3.98696	21.9869	-459.075	-219934	181398	10474.8	394.722	481.38	0
678	2	3.02554	40.8705	-346.316	15616.3	28656.3	3386.47	382.746	564.907	0	-6.90412	-19.0698	-110.247	-2153.85	14619.9	873.489	432.61	219.537	0	-3.87857	21.8007	-456.563	-218793	180431	10335.4	394.787	481.51	0
678	3	3.12487	40.6242	-344.749	15544	28538.4	3388.18	382.78	564.912	0	-6.81305	-18.9226	-109.601	-2137.95	14531.1	840.889	432.581	219.507	0	-3.68818	21.7017	-454.35	-217769	179551	10196	394.794	481.591	0
678	4	3.2562	40.418	-343.33	15472.6	28417.1	3389.29	382.769	564.934	0	-6.66478	-18.7207	-109.131	-2127.78	14448.8	809.737	432.399	219.497	0	-3.40858	21.6973	-452.461	-216871	178768	10054.9	394.739	481.616	0
678	5	3.41152	40.2463	-342.045	15401.7	28295.6	3389.96	382.725	564.972	0	-6.46918	-18.4749	-108.825	-2122.47	14373.6	780.283	432.08	219.504	0	-3.05766	21.7714	-450.869	-216088	178077	9914.46	394.638	481.587	0
678	6	3.57357	40.0964	-340.856	15330.8	28177.5	3390.58	382.667	565.023	0	-6.24264	-18.2095	-108.635	-2120.08	14305.2	752.735	431.682	219.516	0	-2.66907	21.8869	-449.491	-215388	177458	9778.03	394.513	481.519	0
678	7	3.72584	39.9502	-339.721	15259.8	28064.8	3391.66	382.611	565.081	0	-6.002	-17.9516	-108.491	-2118.16	14242.4	727.555	431.277	219.524	0	-2.27616	21.9986	-448.213	-214731	176880	9646.43	394.391	481.438	0
678	8	3.85927	39.7914	-338.609	15188.9	27958.2	3393.74	382.568	565.143	0	-5.75969	-17.7209	-108.323	-2114.45	14183	705.625	430.932	219.52	0	-1.90042	22.0705	-446.933	-214083	176312	9518.31	394.29	481.375	0
678	9	3.97382	39.6155	-337.513	15118.1	27856.5	3397.05	382.535	565.207	0	-5.52079	-17.5225	-108.088	-2106.95	14124.7	687.504	430.678	219.493	0	-1.54697	22.0931	-445.6	-213429	175736	9392.6	394.213	481.349	0
679	0	4.07958	39.4344	-336.459	15048	27757.2	3401.09	382.498	565.276	0	-5.28236	-17.3458	-107.792	-2094.1	14067.8	672.434	430.508	219.427	0	-1.20278	22.0886	-444.252	-212785	175158	9268.03	394.147	481.36	0
679	1	4.1948	39.2678	-335.506	14979.5	27659.3	3405.14	382.441	565.352	0	-5.03775	-17.1749	-107.486	-2076.13	14014.8	658.624	430.387	219.315	0	-0.842947	22.0929	-442.992	-212192	174612	9140.35	394.074	481.391	0
679	2	4.33568	39.1306	-334.695	14914	27563.6	3408.64	382.354	565.44	0	-4.78472	-17.0048	-107.219	-2055.49	13967.9	644.572	430.275	219.171	0	-0.449035	22.1258	-441.914	-211687	174127	9003.15	393.981	481.427	0
679	3	4.50531	39.0257	-334.025	14852.7	27472.3	3411.27	382.246	565.534	0	-4.52937	-16.8473	-107.012	-2035.32	13927.5	629.562	430.149	219.02	0	-0.0240583	22.1783	-441.037	-211276	173712	8851.97	393.869	481.457	0
679	4	4.69215	38.9451	-333.447	14796.3	27387.4	3412.91	382.134	565.626	0	-4.28188	-16.719	-106.864	-2017.67	13893.9	612.87	430.015	218.881	0	0.410271	22.2261	-440.311	-210930	173355	8687.78	393.755	481.471	0
679	5	4.8755	38.875	-332.891	14745.1	27310	3413.99	382.039	565.706	0	-4.05009	-16.6281	-106.766	-2002.97	13868.5	593.621	429.897	218.76	0	0.825409	22.2469	-439.656	-210606	173036	8517.65	393.661	481.454	0
679	6	5.03111	38.7978	-332.282	14698.9	27239.8	3415.49	381.978	565.764	0	-3.83804	-16.576	-106.695	-1990.36	13851.5	571.812	429.823	218.655	0	1.19307	22.2219	-438.978	-210256	172727	8352.49	393.607	481.398	0
679	7	5.13782	38.6967	-331.571	14656.8	27176.4	3418.34	381.962	565.796	0	-3.64716	-16.5604	-106.618	-1978.11	13840.7	548.56	429.816	218.553	0	1.49066	22.1363	-438.189	-209841	172402	8203.16	393.606	481.307	0
679	8	5.18653	38.5635	-330.751	14618.3	27119.3	3422.92	381.993	565.803	0	-3.47328	-16.57	-106.504	-1964.37	13832.1	525.399	429.874	218.444	0	1.71325	21.9936	-437.255	-209349	172046	8077.27	393.656	481.195	0
679	9	5.18573	38.4063	-329.874	14583.5	27068.6	3428.76	382.058	565.791	0	-3.30118	-16.579	-106.366	-1948.69	13823.2	503.767	429.96	218.321	0	1.88456	21.8273	-436.239	-208813	171673	7977.67	393.737	481.069	0
680	0	5.15811	38.2488	-329.052	14552.4	27025.2	3434.8	382.131	565.775	0	-3.10669	-16.5531	-106.259	-1932.59	13815.1	484.765	430.014	218.188	0	2.05142	21.6957	-435.311	-208312	171335	7903.17	393.819	480.929	0
680	1	5.1284	38.1193	-328.42	14524.8	26990.5	3440.05	382.183	565.774	0	-2.86856	-16.4653	-106.256	-1918.33	13811.3	469.069	429.982	218.054	0	2.25985	21.654	-434.675	-207941	171096	7850.71	393.867	480.774	0
680	2	5.11015	38.0341	-328.055	14499.5	26966.2	3443.94	382.2	565.802	0	-2.5789	-16.3094	-106.392	-1907.47	13814.2	456.711	429.842	217.929	0	2.53125	21.7248	-434.447	-207757	170993	7816.67	393.867	480.611	0
680	3	5.10088	37.9908	-327.941	14476.2	26954.5	3446.33	382.193	565.857	0	-2.24442	-16.1011	-106.654	-1900.14	13823.6	446.853	429.612	217.816	0	2.85646	21.8897	-434.595	-207748	171019	7797.44	393.83	480.445	0
680	4	5.08759	37.9744	-327.99	14455.5	26956	3447.58	382.185	565.927	0	-1.88124	-15.8687	-106.985	-1894.93	13838.5	438.348	429.351	217.712	0	3.20635	22.1057	-434.975	-207849	171133	7790.45	393.786	480.282	0
680	5	5.05565	37.9667	-328.1	14438.9	26969.7	3448.78	382.2	565.992	0	-1.50802	-15.6418	-107.322	-1890.01	13857.7	430.515	429.123	217.611	0	3.54763	22.3249	-435.422	-207985	171284	7794.43	393.765	480.124	0
680	6	4.99418	37.952	-328.188	14427.4	26992.9	3451.38	382.248	566.039	0	-1.1398	-15.4429	-107.617	-1883.96	13879.5	423.237	428.972	217.506	0	3.85439	22.5091	-435.804	-208094	171429	7808.84	393.786	479.973	0
680	7	4.89836	37.9199	-328.196	14420.6	27021.2	3456.52	382.332	566.061	0	-0.786473	-15.2839	-107.833	-1875.56	13901.6	416.786	428.918	217.393	0	4.11188	22.636	-436.029	-208135	171534	7833.4	393.853	479.833	0
680	8	4.77096	37.8663	-328.094	14417.1	27050.5	3464.59	382.448	566.058	0	-0.45414	-15.1655	-107.944	-1864.03	13921.6	411.597	428.97	217.268	0	4.31682	22.7009	-436.038	-208084	171576	7866.99	393.965	479.713	0
680	9	4.62264	37.7946	-327.886	14415.6	27078.6	3475.06	382.585	566.035	0	-0.143364	-15.0791	-107.942	-1849.76	13938.1	407.853	429.126	217.137	0	4.47927	22.7155	-435.828	-207943	171550	7906.43	394.112	479.623	0
681	0	4.47037	37.7171	-327.622	14416	27104.2	3486.85	382.73	565.998	0	0.152318	-15.0082	-107.851	-1834.37	13951.9	405.159	429.362	217.008	0	4.62269	22.7088	-435.473	-207748	171476	7947.27	394.279	479.566	0
681	1	4.33272	37.651	-327.376	14418.7	27125.5	3498.83	382.857	565.957	0	0.441756	-14.9328	-107.721	-1820.01	13965.6	402.777	429.647	216.896	0	4.77447	22.7183	-435.097	-207554	171391	7985.77	394.441	479.537	0
681	2	4.2217	37.6082	-327.21	14423.9	27140.7	3510.12	382.946	565.918	0	0.72789	-14.8381	-107.585	-1808.19	13981.4	400.286	429.957	216.807	0	4.94959	22.7701	-434.795	-207406	171323	8020.62	394.578	479.535	0
681	3	4.13869	37.5885	-327.141	14431.5	27149.9	3520.24	382.991	565.886	0	1.00655	-14.7211	-107.451	-1799.12	13999.6	397.826	430.288	216.744	0	5.14523	22.8674	-434.592	-207316	171280	8052.38	394.685	479.562	0
681	4	4.07788	37.5837	-327.147	14440.5	27155	3529.29	383.005	565.859	0	1.27462	-14.5877	-107.309	-1791.92	14020.4	395.596	430.655	216.699	0	5.3525	22.996	-434.456	-207269	171255	8081.25	394.775	479.618	0
681	5	4.03105	37.5837	-327.183	14450.4	27159.4	3537.47	383.01	565.834	0	1.53498	-14.445	-107.139	-1785.16	14044.5	393.181	431.087	216.662	0	5.56603	23.1386	-434.322	-207234	171233	8106.3	394.87	479.7	0
681	6	3.99004	37.5801	-327.196	14460.4	27168	3544.52	383.033	565.805	0	1.79164	-14.2968	-106.926	-1777.52	14072.9	389.536	431.613	216.624	0	5.78168	23.2833	-434.122	-207174	171200	8126.79	394.999	479.801	0
681	7	3.94899	37.5682	-327.134	14469.8	27186.1	3549.93	383.104	565.768	0	2.04306	-14.1468	-106.663	-1768.69	14106.2	383.885	432.25	216.582	0	5.99205	23.4214	-433.797	-207059	171144	8142.76	395.188	479.909	0
681	8	3.90682	37.548	-326.966	14477.8	27217.4	3553.56	383.242	565.721	0	2.28205	-14.002	-106.354	-1759.31	14144.6	376.414	432.996	216.542	0	6.18887	23.546	-433.32	-206871	171061	8154.19	395.454	480.018	0
681	9	3.8699	37.5236	-326.702	14483.9	27261.4	3556.01	383.444	565.666	0	2.50451	-13.8668	-106.02	-1750.35	14188.2	367.999	433.825	216.51	0	6.37441	23.6567	-432.722	-206623	170960	8159.49	395.788	480.12	0
682	0	3.85309	37.5048	-326.399	14488.4	27313.8	3558.34	383.682	565.612	0	2.71927	-13.7349	-105.708	-1742.89	14236.8	359.712	434.681	216.488	0	6.57235	23.7699	-432.107	-206359	170867	8154.79	396.158	480.204	0
682	1	3.87463	37.5048	-326.144	14492.2	27368.6	3561.27	383.916	565.565	0	2.94648	-13.5917	-105.478	-1738.19	14290.6	352.661	435.485	216.479	0	6.82111	23.913	-431.622	-206142	170819	8135.02	396.518	480.257	0
682	2	3.94623	37.5309	-326.003	14496.7	27420.9	3564.83	384.112	565.532	0	3.20335	-13.4266	-105.381	-1736.92	14350.8	347.793	436.18	216.482	0	7.14958	24.1043	-431.384	-206021	170844	8096.04	396.832	480.264	0
682	3	4.06655	37.5788	-325.988	14502.3	27467.9	3568.58	384.26	565.513	0	3.49186	-13.2403	-105.43	-1738.59	14417.9	345.417	436.753	216.49	0	7.55842	24.3385	-431.418	-206007	170948	8036.58	397.089	480.219	0
682	4	4.22144	37.6344	-326.055	14508.6	27509	3571.93	384.369	565.503	0	3.7991	-13.0415	-105.603	-1742.19	14489.9	345.109	437.211	216.498	0	8.02054	24.5928	-431.658	-206067	171111	7959.99	397.297	480.121	0
682	5	4.3869	37.6797	-326.12	14514.4	27543.9	3574.37	384.459	565.494	0	4.10441	-12.8424	-105.847	-1746.77	14561.4	346.436	437.57	216.503	0	8.49132	24.8373	-431.968	-206143	171288	7875.09	397.473	479.979	0
682	6	4.53466	37.696	-326.088	14518.8	27572.7	3575.7	384.556	565.476	0	4.38541	-12.6589	-106.096	-1751.05	14626	349.521	437.857	216.504	0	8.92006	25.0371	-432.184	-206164	171426	7793.13	397.641	479.808	0
682	7	4.64158	37.6666	-325.892	14520.2	27595.8	3575.94	384.678	565.445	0	4.62252	-12.508	-106.281	-1752.96	14678.2	354.642	438.108	216.494	0	9.2641	25.1586	-432.173	-206076	171481	7722.28	397.817	479.63	0
682	8	4.69813	37.5834	-325.519	14516.9	27613.8	3575.46	384.83	565.404	0	4.80246	-12.3996	-106.359	-1750.54	14713.6	361.684	438.338	216.459	0	9.50059	25.1838	-431.879	-205863	171435	7665.94	398.008	479.469	0
682	9	4.71019	37.4532	-325.01	14507.7	27627.3	3574.85	385.004	565.362	0	4.92154	-12.3314	-106.326	-1742.87	14729.7	370.494	438.533	216.392	0	9.63173	25.1218	-431.336	-205551	171295	7624.35	398.2	479.34	0
683	0	4.69819	37.2978	-324.454	14493.1	27637.1	3574.29	385.18	565.331	0	4.99046	-12.2888	-106.223	-1730.46	14728.8	381.289	438.659	216.291	0	9.68865	25.009	-430.676	-205198	171104	7594.29	398.37	479.243	0
683	1	4.69349	37.1483	-323.966	14475.8	27644.8	3573.26	385.332	565.317	0	5.03269	-12.2482	-106.126	-1715.09	14717.6	394.028	438.681	216.161	0	9.72618	24.9	-430.092	-204888	170923	7567.74	398.496	479.162	0
683	2	4.72661	37.031	-323.639	14459	27651.7	3570.91	385.44	565.324	0	5.07152	-12.1895	-106.103	-1699.36	14703.7	407.661	438.579	216.016	0	9.79813	24.8415	-429.742	-204688	170808	7533.48	398.56	479.08	0
683	3	4.81462	36.9554	-323.496	14444.5	27658.7	3566.91	385.499	565.349	0	5.11866	-12.107	-106.18	-1686.15	14691.7	420.547	438.367	215.88	0	9.93328	24.8483	-429.676	-204618	170776	7481.31	398.564	478.99	0
683	4	4.95797	36.9155	-323.49	14431.7	27665.5	3561.81	385.522	565.388	0	5.17561	-12.0097	-106.343	-1677.94	14684.1	431.614	438.082	215.779	0	10.1336	24.9059	-429.833	-204648	170813	7405.7	398.526	478.892	0
683	5	5.14483	36.8982	-323.524	14419.4	27671.1	3556.67	385.53	565.43	0	5.23906	-11.9119	-106.548	-1675.76	14681.2	440.585	437.789	215.728	0	10.3839	24.9863	-430.072	-204716	170876	7306.99	398.477	478.793	0
683	6	5.35654	36.8863	-323.493	14406.6	27673.1	3552.69	385.545	565.465	0	5.30119	-11.8279	-106.718	-1678.75	14681.2	447.221	437.571	215.731	0	10.6577	25.0584	-430.21	-204743	170906	7189.68	398.45	478.71	0
683	7	5.5725	36.8614	-323.318	14393	27668.3	3550.74	385.576	565.484	0	5.35078	-11.7691	-106.751	-1684.52	14679.9	451.197	437.516	215.78	0	10.9233	25.0923	-430.069	-204661	170845	7060.25	398.468	478.681	0
683	8	5.77553	36.8094	-322.969	14377.3	27654.2	3551.1	385.625	565.484	0	5.38055	-11.7409	-106.578	-1690.03	14672.4	452.87	437.668	215.857	0	11.1561	25.0686	-429.547	-204436	170655	6925.35	398.538	478.736	0
683	9	5.95843	36.7273	-322.473	14358.2	27630.6	3553.43	385.684	565.475	0	5.39428	-11.7389	-106.215	-1692.85	14656.2	453.557	437.986	215.938	0	11.3527	24.9883	-428.688	-204087	170348	6789.99	398.642	478.871	0
684	0	6.12748	36.6266	-321.913	14335.2	27599.6	3557.1	385.736	565.469	0	5.40735	-11.7488	-105.754	-1691.96	14632.6	454.594	438.365	215.999	0	11.5348	24.8778	-427.666	-203680	169978	6655.8	398.75	479.051	0
684	1	6.29639	36.5272	-321.389	14309.2	27564.1	3561.47	385.765	565.477	0	5.43979	-11.7531	-105.298	-1687.53	14606	456.494	438.711	216.026	0	11.7362	24.7741	-426.686	-203296	169613	6521.44	398.831	479.24	0
684	2	6.47393	36.4439	-320.97	14281.4	27527.3	3566.15	385.763	565.505	0	5.50455	-11.7408	-104.915	-1680.16	14580.7	458.977	438.977	216.015	0	11.9785	24.7031	-425.885	-202988	169299	6386.06	398.872	479.41	0
684	3	6.65915	36.3804	-320.678	14252.7	27492.1	3571.33	385.731	565.555	0	5.60133	-11.7091	-104.634	-1670.44	14559.7	461.194	439.148	215.965	0	12.2605	24.6714	-425.312	-202774	169057	6251.59	398.873	479.549	0
684	4	6.84638	36.3328	-320.499	14223.9	27460.7	3577.26	385.681	565.62	0	5.72085	-11.6611	-104.461	-1658.77	14544.8	462.24	439.237	215.879	0	12.5672	24.6716	-424.961	-202648	168891	6120.53	398.846	479.649	0
684	5	7.02884	36.2946	-320.396	14195.8	27433.9	3583.67	385.625	565.693	0	5.85028	-11.6081	-104.384	-1645.52	14537.3	462.121	439.268	215.764	0	12.8791	24.6865	-424.78	-202583	168787	5994.08	398.807	479.703	0
684	6	7.19899	36.2585	-320.31	14168.4	27411.1	3590.03	385.577	565.767	0	5.97334	-11.5694	-104.377	-1631.55	14536.9	461.946	439.273	215.631	0	13.1723	24.6891	-424.687	-202543	168722	5872.66	398.774	479.713	0
684	7	7.35158	36.2176	-320.188	14141.3	27390.9	3596.22	385.546	565.834	0	6.07163	-11.5656	-104.415	-1618.47	14541.8	462.64	439.27	215.5	0	13.4232	24.6521	-424.603	-202492	168669	5755.7	398.757	479.683	0
684	8	7.48729	36.1693	-320.009	14113.8	27373.2	3602.77	385.539	565.896	0	6.13123	-11.6074	-104.48	-1608.23	14548.4	463.87	439.245	215.393	0	13.6185	24.562	-424.489	-202417	168614	5641.74	398.758	479.626	0
684	9	7.61305	36.1198	-319.8	14085.1	27358.7	3610.61	385.55	565.957	0	6.14803	-11.6877	-104.57	-1602.21	14552.5	464.377	439.166	215.322	0	13.7611	24.4321	-424.369	-202336	168562	5531.06	398.761	479.556	0
685	0	7.74113	36.087	-319.637	14055.5	27346.5	3620.91	385.555	566.027	0	6.12864	-11.7825	-104.705	-1600.63	14553.8	462.49	438.998	215.287	0	13.8698	24.3045	-424.342	-202298	168537	5426.94	398.742	479.483	0
685	1	7.88584	36.0953	-319.615	14026.8	27333.2	3634.83	385.519	566.114	0	6.08544	-11.8639	-104.922	-1602.36	14555.9	456.437	438.73	215.272	0	13.9713	24.2314	-424.537	-202362	168580	5333.24	398.67	479.405	0
685	2	8.05685	36.1623	-319.794	14001.1	27315.8	3653.37	385.417	566.218	0	6.02692	-11.918	-105.248	-1605.32	14564.3	444.808	438.381	215.253	0	14.0838	24.2443	-425.042	-202564	168717	5251.41	398.532	479.313	0
685	3	8.2541	36.2898	-320.181	13980	27294.9	3676.97	385.248	566.337	0	5.95547	-11.9497	-105.674	-1607.48	14581.4	426.965	437.985	215.212	0	14.2096	24.34	-425.855	-202904	168951	5179.85	398.335	479.207	0
685	4	8.46743	36.4658	-320.739	13964.5	27275.8	3705.27	385.041	566.462	0	5.87298	-11.9752	-106.163	-1607.68	14605.4	403.444	437.575	215.144	0	14.3404	24.4906	-426.902	-203351	169263	5116.15	398.105	479.095	0
685	5	8.67923	36.6705	-321.399	13954.9	27265.3	3737.69	384.833	566.581	0	5.7799	-12.0136	-106.671	-1605.31	14631.9	375.867	437.169	215.049	0	14.4591	24.6569	-428.07	-203855	169624	5060.32	397.875	478.982	0
685	6	8.86777	36.8809	-322.073	13951.1	27268.9	3773.81	384.667	566.684	0	5.66983	-12.0823	-107.153	-1599.31	14656.2	345.78	436.778	214.926	0	14.5376	24.7986	-429.226	-204353	169995	5015.86	397.676	478.87	0
685	7	9.01032	37.0759	-322.672	13952.5	27289.1	3813.01	384.572	566.76	0	5.53162	-12.1938	-107.566	-1588.52	14675.5	313.651	436.432	214.768	0	14.5419	24.882	-430.238	-204785	170338	4988.66	397.538	478.756	0
685	8	9.08868	37.2406	-323.137	13957.9	27325.5	3854.42	384.563	566.805	0	5.35935	-12.3528	-107.882	-1572.62	14690.7	279.523	436.173	214.577	0	14.448	24.8878	-431.019	-205110	170628	4984.33	397.481	478.644	0
685	9	9.0976	37.3727	-323.478	13966	27376.1	3896.92	384.631	566.826	0	5.16105	-12.5542	-108.1	-1552.51	14704.4	244.462	436.026	214.362	0	14.2586	24.8184	-431.578	-205337	170869	5005.18	397.504	478.542	0
686	0	9.05044	37.4859	-323.776	13975	27438.8	3938.94	384.746	566.837	0	4.9592	-12.7812	-108.259	-1530.1	14720.2	210.804	435.972	214.134	0	14.0096	24.7047	-432.035	-205524	171097	5048.55	397.582	478.457	0
686	1	8.9754	37.6049	-324.138	13983.6	27511.1	3978.42	384.875	566.859	0	4.78242	-13.0083	-108.43	-1508.13	14742.4	180.984	435.963	213.909	0	13.7578	24.5966	-432.567	-205754	171363	5106.91	397.681	478.387	0
686	2	8.90232	37.7504	-324.638	13991.1	27590.3	4013.42	384.988	566.903	0	4.6535	-13.2149	-108.669	-1489.03	14774	156.371	435.955	213.702	0	13.5558	24.5354	-433.307	-206083	171706	5169.31	397.77	478.324	0
686	3	8.85032	37.925	-325.281	13997.4	27673.5	4042.71	385.076	566.968	0	4.58112	-13.3923	-108.986	-1473.52	14814.3	137.11	435.929	213.52	0	13.4314	24.5327	-434.267	-206517	172123	5224.71	397.838	478.265	0
686	4	8.82507	38.113	-326.006	14002.7	27757.4	4065.84	385.144	567.048	0	4.55921	-13.5388	-109.348	-1461.07	14858.8	122.548	435.885	213.362	0	13.3843	24.5742	-435.354	-207012	172580	5265.52	397.889	478.212	0
686	5	8.82207	38.2894	-326.716	14007.2	27836.7	4082.91	385.202	567.127	0	4.57273	-13.6515	-109.7	-1451.37	14900.7	111.709	435.831	213.23	0	13.3948	24.6379	-436.416	-207498	173019	5289.97	397.928	478.17	0
686	6	8.83116	38.4317	-327.304	14010.7	27903.4	4094.43	385.252	567.194	0	4.60408	-13.7269	-109.994	-1444.78	14933.8	103.905	435.769	213.135	0	13.4352	24.7049	-437.299	-207903	173382	5301.97	397.959	478.137	0
686	7	8.84223	38.5265	-327.699	14013.1	27949.4	4101.3	385.29	567.238	0	4.63577	-13.7665	-110.197	-1441.3	14954.9	98.9736	435.711	213.079	0	13.478	24.7599	-437.897	-208176	173626	5307.33	397.978	478.114	0
686	8	8.84898	38.5713	-327.886	14014.1	27971.6	4104.46	385.309	567.259	0	4.65441	-13.7806	-110.296	-1440.02	14964.5	96.7245	435.675	213.056	0	13.5034	24.7907	-438.182	-208306	173743	5309.63	397.987	478.101	0
686	9	8.85079	38.5818	-327.929	14014.4	27976.8	4105.22	385.313	567.264	0	4.65926	-13.7831	-110.32	-1439.77	14966.6	96.2173	435.666	213.051	0	13.51	24.7987	-438.249	-208336	173770	5310.21	397.989	478.098	0
Joints
100
		CHENYUQI:LeftClavicle_LeftHumerus		CHENYUQI:LeftFemur_LeftTibia			CHENYUQI:LeftHumerus_LeftRadius		CHENYUQI:LeftRadius_LeftHand			CHENYUQI:LeftTibia_LeftTibialTorsioned	CHENYUQI:LeftTibialTorsioned_LeftFoot			CHENYUQI:Pelvis_Head						CHENYUQI:Pelvis_LeftFemur			CHENYUQI:Pelvis_RightFemur			CHENYUQI:Pelvis_Thorax						CHENYUQI:RightClavicle_RightHumerus		CHENYUQI:RightFemur_RightTibia			CHENYUQI:RightHumerus_RightRadius		CHENYUQI:RightRadius_RightHand			CHENYUQI:RightTibia_RightTibialTorsioned	CHENYUQI:RightTibialTorsioned_RightFoot			CHENYUQI:Thorax_LeftClavicle
Frame	Sub Frame	R1	R2	RX	RY	RZ	R1	R2	RX	RY	RZ		RX	RY	RZ	RX	RY	RZ	TX	TY	TZ	RX	RY	RZ	RX	RY	RZ	RX	RY	RZ	TX	TY	TZ	R1	R2	RX	RY	RZ	R1	R2	RX	RY	RZ		RX	RY	RZ	RX	RY
		deg	deg	deg	deg	deg	deg	deg	deg	deg	deg		deg	deg	deg	deg	deg	deg	mm	mm	mm	deg	deg	deg	deg	deg	deg	deg	deg	deg	mm	mm	mm	deg	deg	deg	deg	deg	deg	deg	deg	deg	deg		deg	deg	deg	deg	deg
514
515
516
517
518
519
520
521
522
523
524
525
526
527
528
529
530
531
532
533
534
535
536
537
538
539
540
541
542
543
544
545
546
547
548
549
550
551
552
553
554
555
556
557
558
559
560
561
562
563
564
565
566
567
568
569
570
571
572
573
574
575
576
577
578
579
580
581
582
583
584
585
586
587
588
589
590
591
592
593
594
595
596
597
598
599
600
601
602
603
604
605
606
607
608
609
610
611
612
613
614
615
616
617
618
619
620
621
622
623
624
625
626
627
628
629
630
631
632
633
634
635
636
637
638
639
640
641
642
643
644
645
646
647
648
649
650
651
652
653
654
655
656
657
658
659
660
661
662
663
664
665
666
667
668
669
670
671
672
673
674
675
676
677
678
679
680
681
682
683
684
685
686
Model Outputs
100
		CHENYUQI:CentreOfMass			CHENYUQI:CentreOfMassFloor			CHENYUQI:HED									CHENYUQI:LAbsAnkleAngle			CHENYUQI:LAnkleAngles			CHENYUQI:LAnkleForce			CHENYUQI:LAnkleMoment			CHENYUQI:LAnklePower			CHENYUQI:LCL									CHENYUQI:LFE
Frame	Sub Frame	X	Y	Z	X	Y	Z	RX	RY	RZ	TX	TY	TZ	SX	SY	SZ	X	Y	Z	X	Y	Z	X	Y	Z	X	Y	Z	X	Y	Z	RX	RY	RZ	TX	TY	TZ	SX	SY	SZ	RX	RY	RZ	TX	TY	TZ	SX	SY	SZ
		mm	mm	mm	mm	mm	mm	deg	deg	deg	mm	mm	mm	mm	mm	mm	deg	deg	deg	deg	deg	deg	N/kg	N/kg	N/kg	N.mm/kg	N.mm/kg	N.mm/kg	W/kg	W/kg	W/kg	deg	deg	deg	mm	mm	mm	mm	mm	mm	deg	deg	deg	mm	mm	mm	mm	mm	mm
514	0	447.371	372.156	1141.4	447.371	372.156	0	-34.7364	-3.8927	190.589	353.066	380.07	1789.52	230.924	230.924	230.924	-3.78671	0	0	-3.86382	3.21848	-11.4573										-39.1656	109.685	150.853	375.302	202.306	1549.58	171.466	171.466	171.466	43.4192	18.6154	183.049	346.495	214.669	696.12	398.086	398.086	398.086
515	0	444.123	373.032	1128.57	444.123	373.032	0	-34.4015	-3.83526	190.707	348.872	382.146	1775.45	230.924	230.924	230.924	-3.89503	0	0	-3.97117	3.15048	-11.2279										-39.5914	109.859	150.658	371.726	203.957	1536.34	171.296	171.296	171.296	43.5489	18.9418	182.357	343.137	214.399	684.206	398.345	398.345	398.345
516	0	439.693	374.184	1110.75	439.693	374.184	0	-33.888	-3.74366	190.886	343.206	384.933	1755.81	230.924	230.924	230.924	-4.18209	0	0	-4.25943	3.0613	-10.9264										-40.1751	110.11	150.371	366.888	206.197	1517.88	171.149	171.149	171.149	43.8714	19.3303	181.448	338.189	214.084	667.926	398.541	398.541	398.541
517	0	434.536	375.487	1089.52	434.536	375.487	0	-33.1981	-3.62532	191.115	336.696	388.138	1732.26	230.924	230.924	230.924	-4.61417	0	0	-4.69615	2.9968	-10.708										-40.8706	110.415	150.009	361.272	208.799	1495.77	171.066	171.066	171.066	44.4747	19.7097	180.469	331.872	213.764	648.869	398.599	398.599	398.599
518	0	429.086	376.846	1066.36	429.086	376.846	0	-32.3263	-3.49197	191.379	329.884	391.507	1706.34	230.924	230.924	230.924	-5.00967	0	0	-5.10004	3.02061	-10.7887	-0.0530181	-0.0615021	-0.261463	-22.2803	1.55735e-15	-20.7712	0	0	-0.0133831	-41.635	110.744	149.591	355.293	211.555	1471.47	171.038	171.038	171.038	45.4215	20.0297	179.563	324.455	213.447	628.459	398.51	398.51	398.51
519	0	423.628	378.207	1042.19	423.628	378.207	0	-31.2532	-3.35534	191.672	323.049	394.9	1678.97	230.924	230.924	230.924	-5.04297	0	0	-5.14269	3.16812	-11.2875	-0.181623	-0.0451322	-0.363646	-55.2147	-2.33603e-15	-15.6997	0	0	0.036301	-42.4288	111.073	149.12	349.17	214.326	1445.85	171.039	171.039	171.039	46.736	20.2558	178.827	316.134	213.143	607.481	398.325	398.325	398.325
520	0	418.304	379.541	1017.4	418.304	379.541	0	-29.9544	-3.22947	191.998	316.245	398.275	1650.56	230.924	230.924	230.924	-4.25231	0	0	-4.34991	3.4243	-12.1493	-0.342876	0.000417309	-0.479966	-90.4695	1.55735e-15	-3.86928	0	0	0.252623	-43.2165	111.39	148.586	342.971	217.018	1419.22	171.062	171.062	171.062	48.3941	20.3571	178.292	307.064	212.891	586.171	398.097	398.097	398.097
521	0	413.166	380.823	992.128	413.166	380.823	0	-28.4051	-3.12975	192.362	309.403	401.644	1621.2	230.924	230.924	230.924	-2.07459	0	0	-2.131	3.74195	-13.21	-0.530976	0.0626311	-0.647815	-118.782	3.99072e-15	11.7952	0	0	0.66275	-43.9797	111.687	147.98	336.663	219.556	1391.66	171.125	171.125	171.125	50.3198	20.3179	177.911	297.444	212.763	564.504	397.83	397.83	397.83
522	0	408.222	382.029	966.479	408.222	382.029	0	-26.5882	-3.06502	192.76	302.43	405.022	1590.92	230.924	230.924	230.924	1.94335	0	0	2.00487	4.04945	-14.2276	-0.46992	0.106123	-0.466088	-137.717	17.5306	29.2958	0	0	1.11899	-44.723	111.944	147.297	330.156	221.892	1363.16	171.25	171.25	171.25	52.4254	20.1417	177.574	287.504	212.861	542.509	397.443	397.443	397.443
523	0	403.457	383.139	940.639	403.457	383.139	0	-24.5039	-3.03575	193.175	295.256	408.403	1559.77	230.924	230.924	230.924	7.72729	0	0	7.99496	4.23033	-14.8219	0.975503	0.0917136	1.42616	-153.232	118.486	48.1679	0	0	1.28305	-45.4646	112.126	146.539	323.358	223.998	1333.77	171.466	171.466	171.466	54.6696	19.8477	177.146	277.401	213.302	520.475	396.796	396.796	396.796
524	0	398.825	384.161	914.91	398.825	384.161	0	-22.166	-3.04039	193.585	287.846	411.764	1527.85	230.924	230.924	230.924	14.4843	0	0	14.9822	4.17805	-14.6505	1.72875	0.148188	2.08406	-75.8144	152.692	41.1808	0	0	0.39046	-46.2244	112.198	145.699	316.219	225.869	1303.6	171.799	171.799	171.799	57.077	19.4827	176.475	267.183	214.16	499.006	395.775	395.775	395.775
525	0	394.247	385.132	889.669	394.247	385.132	0	-19.5948	-3.07613	193.966	280.199	415.063	1495.27	230.924	230.924	230.924	21.0988	0	0	21.7681	3.95291	-13.9091	2.06027	0.163775	0.999754	139.238	101.796	18.57	0	0	-1.63831	-47.0254	112.137	144.768	308.74	227.54	1272.79	172.245	172.245	172.245	59.7386	19.135	175.401	256.777	215.413	478.968	394.36	394.36	394.36
526	0	389.682	386.094	865.258	389.682	386.094	0	-16.8185	-3.12916	194.29	272.35	418.253	1462.13	230.924	230.924	230.924	26.6299	0	0	27.4329	3.78973	-13.3687	2.60194	0.146547	0.309803	277.812	72.7279	2.78511	0	0	-2.33794	-47.8976	111.942	143.741	300.967	229.094	1241.53	172.746	172.746	172.746	62.8262	18.9358	173.794	245.88	216.883	461.405	392.678	392.678	392.678
527	0	385.181	387.08	841.856	385.181	387.08	0	-13.8778	-3.17337	194.535	264.35	421.288	1428.53	230.924	230.924	230.924	30.5013	0	0	31.4852	3.87024	-13.6357	8.90286	0.555298	-1.29402	193.368	145.583	14.3716	0	0	-1.18683	-48.8577	111.644	142.605	292.988	230.599	1210.09	173.217	173.217	173.217	66.5344	19.0588	171.603	234.018	218.168	447.274	391.047	391.047	391.047
528	0	380.859	388.066	819.426	380.859	388.066	0	-10.8322	-3.1822	194.691	256.227	424.135	1394.6	230.924	230.924	230.924	32.615	0	0	33.8534	4.17387	-14.6367	10.5181	0.35836	-3.91144	351.889	109.089	-1.4845	0	0	-1.15172	-49.8889	111.313	141.345	284.918	232.055	1178.75	173.6	173.6	173.6	70.8873	19.6537	168.894	220.983	218.717	436.904	389.922	389.922	389.922
529	0	376.797	388.958	797.785	376.797	388.958	0	-7.77318	-3.13059	194.754	248.001	426.777	1360.63	230.924	230.924	230.924	33.3883	0	0	34.8967	4.54996	-15.8636	6.4625	0.357587	-0.379267	287.931	155.247	3.51167	0	0	-0.413715	-50.9521	111.026	139.957	276.886	233.386	1147.84	173.894	173.894	173.894	75.6286	20.689	165.885	207.217	218.181	429.652	389.566	389.566	389.566
530	0	372.974	389.648	776.774	372.974	389.648	0	-4.82887	-2.99271	194.724	239.7	429.206	1327	230.924	230.924	230.924	33.4919	0	0	35.2039	4.84713	-16.8221	5.18217	0.297421	2.0024	177.619	206.688	-4.84925	0	0	-0.0789388	-52.0082	110.829	138.465	269.013	234.496	1117.63	174.156	174.156	174.156	80.4132	21.8902	162.932	193.644	216.665	424.326	389.679	389.679	389.679
531	0	369.295	390.122	756.377	369.295	390.122	0	-2.13517	-2.75243	194.615	231.404	431.424	1294.14	230.924	230.924	230.924	33.4597	0	0	35.272	4.99488	-17.295	4.82508	0.0345216	1.66723	219.275	185.385	-9.16357	0	0	-0.0655241	-53.0218	110.711	136.922	261.384	235.346	1088.32	174.428	174.428	174.428	85.0775	22.9051	160.401	181.173	214.579	419.924	389.543	389.543	389.543
532	0	365.655	390.484	736.71	365.655	390.484	0	0.220154	-2.42104	194.457	223.238	433.456	1262.32	230.924	230.924	230.924	33.5531	0	0	35.3905	5.021	-17.3784	4.71926	-0.0025269	1.4045	235.71	174.398	2.27413	0	0	-0.130002	-53.9612	110.615	135.393	254.022	236.011	1060.03	174.671	174.671	174.671	89.6607	23.499	158.534	170.367	212.324	415.907	388.524	388.524	388.524
533	0	361.993	390.878	717.914	361.993	390.878	0	2.22694	-2.03227	194.28	215.327	435.333	1231.66	230.924	230.924	230.924	33.8803	0	0	35.7213	4.99344	-17.2904	4.72911	-0.0649712	1.75925	213.442	179.556	-0.92763	0	0	-0.2394	-54.8055	110.479	133.939	246.909	236.654	1032.74	174.783	174.783	174.783	94.2193	23.6058	157.385	161.395	210.187	411.977	386.32	386.32	386.32
534	0	358.312	391.406	700.058	358.312	391.406	0	3.92599	-1.61601	194.094	207.762	437.055	1202.17	230.924	230.924	230.924	34.5033	0	0	36.3583	4.95141	-17.1562	4.81723	-0.0865031	1.98386	210.839	185.905	0.537312	0	0	-0.384992	-55.5536	110.261	132.602	240.024	237.416	1006.42	174.686	174.686	174.686	98.6565	23.31	156.822	154.16	208.379	407.824	382.98	382.98	382.98
535	0	354.698	392.082	683.113	354.698	392.082	0	5.35657	-1.18688	193.882	200.61	438.585	1173.87	230.924	230.924	230.924	35.4617	0	0	37.3424	4.89393	-16.9722	4.93414	0.00685335	1.87716	231.629	194.899	15.4595	0	0	-0.588905	-56.2182	109.959	131.401	233.385	238.339	981.05	174.386	174.386	174.386	102.701	22.8063	156.6	148.426	207.023	403.06	378.887	378.887	378.887
536	0	351.272	392.849	666.994	351.272	392.849	0	6.5325	-0.759118	193.632	193.914	439.907	1146.85	230.924	230.924	230.924	36.7661	0	0	38.6718	4.80457	-16.6855	5.16167	0.118381	1.80785	254.432	209.142	24.1806	0	0	-0.808851	-56.8097	109.607	130.328	227.066	239.354	956.646	173.987	173.987	173.987	106.057	22.2997	156.491	143.887	206.111	397.364	374.607	374.607	374.607
537	0	348.13	393.624	651.636	348.13	393.624	0	7.45998	-0.362485	193.36	187.672	441.069	1121.27	230.924	230.924	230.924	38.3685	0	0	40.2896	4.6793	-16.282	5.45273	0.254473	1.6929	283.793	222.493	33.0473	0	0	-1.00849	-57.3359	109.252	129.368	221.16	240.363	933.286	173.648	173.648	173.648	108.626	21.9045	156.374	140.217	205.483	390.746	370.675	370.675	370.675
538	0	345.308	394.341	637.055	345.308	394.341	0	8.16597	-0.0379861	193.105	181.857	442.157	1097.21	230.924	230.924	230.924	40.1281	0	0	42.0638	4.54448	-15.8458	5.73537	0.39813	1.52784	314.575	232.979	43.6316	0	0	-1.11325	-57.8153	108.927	128.512	215.72	241.313	911.068	173.493	173.493	173.493	110.596	21.6212	156.204	137.135	204.895	383.688	367.429	367.429	367.429
539	0	342.779	394.968	623.335	342.779	394.968	0	8.70798	0.181023	192.898	176.441	443.253	1074.7	230.924	230.924	230.924	41.8213	0	0	43.7958	4.4484	-15.5338	6.13442	0.530833	1.30215	357.288	235.067	53.8256	0	0	-1.09239	-58.2657	108.64	127.76	210.718	242.224	890.073	173.533	173.533	173.533	112.344	21.3847	155.965	134.466	204.15	377.001	364.905	364.905	364.905
[truncated: 503 more rows]
[truncated: 231 more columns]
