# Supplementary material for: Independent effects of mental fatigue and drop height on drop jump performance in American football athletes: an exploration of central-peripheral interaction
Source: PeerJ. 2026 Jan 13;14:e20574. doi: 10.7717/peerj.20574 (PMC12810397; doi:10.7717/peerj.20574)
Supplement: Supplemental Information 1 [file peerj-14-20574-s001.zip › data/1/2/DJ-50-02.csv]

Devices
1000
		Force1 - Force			Force1 - Moment			Force1 - CoP			Force2 - Force			Force2 - Moment			Force2 - CoP			Combined Force			Combined Moment			Combined CoP
Frame	Sub Frame	Fx	Fy	Fz	Mx	My	Mz	Cx	Cy	Cz	Fx	Fy	Fz	Mx	My	Mz	Cx	Cy	Cz	Fx	Fy	Fz	Mx	My	Mz	Cx	Cy	Cz
		N	N	N	N.mm	N.mm	N.mm	mm	mm	mm	N	N	N	N.mm	N.mm	N.mm	mm	mm	mm	N	N	N	N.mm	N.mm	N.mm	mm	mm	mm
472	0	-9.49143e-10	7.12238e-11	-1.87638e-09	-5.73151e-08	-7.01822e-08	2.35217e-08	300	610	0	-1.54819e-12	-5.0693e-13	-1.87567e-12	-1.70036e-10	-7.7397e-12	5.55526e-11	300	200	0	-9.50691e-10	7.07169e-11	-1.87826e-09	-1.19906e-06	5.38921e-07	6.24079e-07	0	0	0
472	1	-1.20171e-09	1.13182e-10	-2.05195e-09	-6.77444e-08	-7.63804e-08	3.03207e-08	300	610	0	-1.94328e-12	-5.29774e-13	-2.06323e-12	-1.83687e-10	-1.49708e-11	6.89059e-11	300	200	0	-1.20365e-09	1.12652e-10	-2.05401e-09	-1.31462e-06	5.97583e-07	7.97616e-07	0	0	0
472	2	-1.3918e-09	1.62689e-10	-1.9318e-09	-7.18358e-08	-7.1322e-08	3.58585e-08	300	610	0	-2.22748e-12	-4.59649e-13	-1.96161e-12	-1.69338e-10	-2.44433e-11	7.78423e-11	300	200	0	-1.39402e-09	1.6223e-10	-1.93376e-09	-1.24301e-06	5.75695e-07	9.34047e-07	0	0	0
472	3	-1.4338e-09	2.1506e-10	-1.32224e-09	-6.40557e-08	-4.77344e-08	3.80545e-08	300	610	0	-2.25989e-12	-2.42367e-13	-1.37809e-12	-1.09267e-10	-3.58499e-11	7.72433e-11	300	200	0	-1.43606e-09	2.14817e-10	-1.32362e-09	-8.60695e-07	4.18246e-07	9.77649e-07	0	0	0
472	4	-1.20954e-09	2.61551e-10	1.21409e-11	-3.7241e-08	3.18954e-09	3.39828e-08	300	610	0	-1.84764e-12	1.85805e-13	-7.74182e-14	1.7871e-11	-4.82552e-11	6.0184e-11	300	200	0	-1.21139e-09	2.61736e-10	1.20635e-11	-1.72693e-08	5.76689e-08	8.50754e-07	0	0	0
472	5	-5.68672e-10	2.88174e-10	2.33048e-09	1.71197e-08	9.1099e-08	1.98541e-08	300	610	0	-7.47475e-13	8.91985e-13	2.20087e-12	2.35294e-10	-5.98248e-11	1.80329e-11	300	200	0	-5.6942e-10	2.89066e-10	2.33268e-09	1.45326e-06	-5.81433e-07	4.53632e-07	0	0	0
472	6	6.63901e-10	2.74723e-10	5.87945e-09	1.08118e-07	2.25107e-07	-8.83682e-09	300	610	0	1.32101e-12	1.93526e-12	5.70705e-12	5.64661e-10	-6.75421e-11	-5.90188e-11	300	200	0	6.65222e-10	2.76659e-10	5.88516e-09	3.70957e-06	-1.57244e-06	-3.31142e-07	0	0	0
472	7	2.67002e-09	1.9436e-10	1.08329e-08	2.43969e-07	4.11505e-07	-5.69058e-08	300	610	0	4.64476e-12	3.3485e-12	1.06218e-11	1.02043e-09	-6.69586e-11	-1.80795e-10	300	200	0	2.67466e-09	1.97709e-10	1.08435e-08	6.86468e-06	-2.97001e-06	-1.62741e-06	0	0	0
472	8	5.60554e-09	1.42824e-11	1.7202e-08	4.29662e-07	6.50371e-07	-1.28711e-07	300	610	0	9.46251e-12	5.11216e-12	1.69674e-11	1.60154e-09	-5.20589e-11	-3.55106e-10	300	200	0	5.61501e-09	1.93946e-11	1.72189e-08	1.09288e-05	-4.78488e-06	-3.54452e-06	0	0	0
472	9	9.54884e-09	-3.01884e-10	2.47124e-08	6.63536e-07	9.3096e-07	-2.26909e-07	300	610	0	1.58797e-11	7.11956e-12	2.44857e-11	2.28014e-09	-1.5349e-11	-5.84646e-10	300	200	0	9.56472e-09	-2.94765e-10	2.47369e-08	1.57312e-05	-6.94924e-06	-6.14389e-06	0	0	0
473	0	1.44272e-08	-7.89186e-10	3.26507e-08	9.32713e-07	1.22593e-06	-3.50651e-07	300	610	0	2.37481e-11	9.13464e-12	3.24845e-11	2.9876e-09	5.16826e-11	-8.62643e-10	300	200	0	1.4451e-08	-7.80051e-10	3.26832e-08	2.08217e-05	-9.27263e-06	-9.39089e-06	0	0	0
473	1	1.99204e-08	-1.47309e-09	3.9687e-08	1.20747e-06	1.48476e-06	-4.93159e-07	300	610	0	3.25089e-11	1.07452e-11	3.96606e-11	3.59854e-09	1.57552e-10	-1.16728e-09	300	200	0	1.99529e-08	-1.46234e-09	3.97266e-08	2.53579e-05	-1.13908e-05	-1.3091e-05	0	0	0
473	2	2.53437e-08	-2.35712e-09	4.36953e-08	1.43497e-06	1.62704e-06	-6.38755e-07	300	610	0	4.10051e-11	1.13182e-11	4.39175e-11	3.91492e-09	3.09018e-10	-1.45506e-09	300	200	0	2.53847e-08	-2.3458e-09	4.37392e-08	2.79892e-05	-1.27129e-05	-1.68118e-05	0	0	0
473	3	2.9521e-08	-3.4059e-09	4.16059e-08	1.53309e-06	1.53711e-06	-7.59532e-07	300	610	0	4.72794e-11	9.96791e-12	4.22145e-11	3.65338e-09	5.08378e-10	-1.65388e-09	300	200	0	2.95683e-08	-3.39594e-09	4.16481e-08	2.67618e-05	-1.23761e-05	-1.97972e-05	0	0	0
473	4	3.06648e-08	-4.52377e-09	2.93443e-08	1.38583e-06	1.06196e-06	-8.12097e-07	300	610	0	4.83879e-11	5.5523e-12	3.04987e-11	2.4409e-09	7.49702e-10	-1.65671e-09	300	200	0	3.07132e-08	-4.51822e-09	2.93748e-08	1.90775e-05	-9.22395e-06	-2.08844e-05	0	0	0
473	5	2.62953e-08	-5.52997e-09	1.93289e-09	8.42339e-07	1.5328e-08	-7.35119e-07	300	610	0	4.0282e-11	-3.27903e-12	3.79721e-12	-1.74108e-10	1.01397e-09	-1.31809e-09	300	200	0	2.63356e-08	-5.53325e-09	1.93669e-09	1.75639e-06	-1.82877e-06	-1.84446e-05	0	0	0
473	6	1.32429e-08	-6.13331e-09	-4.61439e-08	-2.77619e-07	-1.80824e-06	-4.48797e-07	300	610	0	1.78304e-11	-1.79592e-11	-4.34315e-11	-4.68622e-09	1.26334e-09	-4.55817e-10	300	200	0	1.32607e-08	-6.15127e-09	-4.61873e-08	-2.8734e-05	1.14127e-05	-1.03764e-05	0	0	0
473	7	-1.2205e-08	-5.91085e-09	-1.20194e-07	-2.16797e-06	-4.60496e-06	1.42264e-07	300	610	0	-2.49165e-11	-3.9768e-11	-1.16569e-10	-1.15623e-08	1.43509e-09	1.13844e-09	300	200	0	-1.223e-08	-5.95062e-09	-1.20311e-07	-7.58069e-05	3.20767e-05	5.80827e-06	0	0	0
473	8	-5.39351e-08	-4.29822e-09	-2.24064e-07	-5.00625e-06	-8.51433e-06	1.14078e-06	300	610	0	-9.40984e-11	-6.9453e-11	-2.19603e-10	-2.1124e-08	1.43623e-09	3.67522e-09	300	200	0	-5.40292e-08	-4.36768e-09	-2.24284e-07	-0.00014196	6.13656e-05	3.27534e-05	0	0	0
473	9	-1.15331e-07	-6.02115e-10	-3.58259e-07	-8.90468e-06	-1.35482e-05	2.64092e-06	300	610	0	-1.94912e-10	-1.06681e-10	-3.5327e-10	-3.33742e-08	1.14038e-09	7.32528e-09	300	200	0	-1.15526e-07	-7.08796e-10	-3.58613e-07	-0.000227581	9.9582e-05	7.28266e-05	0	0	0
474	0	-1.982e-07	5.95131e-09	-5.17372e-07	-1.38386e-05	-1.94941e-05	4.70245e-06	300	610	0	-3.29837e-10	-1.4931e-10	-5.12498e-10	-4.77599e-08	3.89343e-10	1.21547e-08	300	200	0	-1.9853e-07	5.802e-09	-5.17884e-07	-0.000329307	0.000145401	0.000127423	0	0	0
474	1	-3.01232e-07	1.61154e-08	-6.86827e-07	-1.95505e-05	-2.57933e-05	7.31288e-06	300	610	0	-4.96113e-10	-1.92491e-10	-6.83165e-10	-6.2877e-08	-9.97656e-10	1.8034e-08	300	200	0	-3.01728e-07	1.59229e-08	-6.8751e-07	-0.00043795	0.000194942	0.000195959	0	0	0
474	2	-4.17969e-07	3.04519e-08	-8.39133e-07	-2.54308e-05	-3.14007e-05	1.03367e-05	300	610	0	-6.82435e-10	-2.27678e-10	-8.38338e-10	-7.61313e-08	-3.20315e-09	2.45201e-08	300	200	0	-4.18651e-07	3.02242e-08	-8.39971e-07	-0.000536095	0.000240683	0.000274526	0	0	0
474	3	-5.34334e-07	4.90723e-08	-9.30028e-07	-3.0385e-05	-3.4642e-05	1.34525e-05	300	610	0	-8.64988e-10	-2.41667e-10	-9.34383e-10	-8.33971e-08	-6.3749e-09	3.07165e-08	300	200	0	-5.35199e-07	4.88306e-08	-9.30962e-07	-0.000595628	0.00027033	0.000354249	0	0	0
474	4	-6.25922e-07	7.12824e-08	-8.95264e-07	-3.27008e-05	-3.30961e-05	1.60822e-05	300	610	0	-1.00313e-09	-2.15883e-10	-9.07674e-10	-7.87407e-08	-1.05695e-08	3.51243e-08	300	200	0	-6.26925e-07	7.10665e-08	-8.96171e-07	-0.000575661	0.000265837	0.00041945	0	0	0
474	5	-6.55425e-07	9.51305e-08	-6.49152e-07	-2.99476e-05	-2.35443e-05	1.7321e-05	300	610	0	-1.03538e-09	-1.26272e-10	-6.73e-10	-5.43138e-08	-1.56734e-08	3.55072e-08	300	200	0	-6.5646e-07	9.50042e-08	-6.49825e-07	-0.000421559	0.000202898	0.000445874	0	0	0
474	6	-5.70826e-07	1.16882e-07	-8.6484e-08	-1.8949e-05	-2.04876e-06	1.58839e-05	300	610	0	-8.76774e-10	5.57717e-11	-1.25279e-10	-5.65867e-10	-2.13003e-08	2.88101e-08	300	200	0	-5.71703e-07	1.16938e-07	-8.66093e-08	-6.61168e-05	5.13545e-05	0.000399374	0	0	0
474	7	-3.05316e-07	1.30477e-07	9.10086e-07	4.11008e-06	3.57628e-05	1.00906e-05	300	610	0	-4.19099e-10	3.60831e-10	8.53338e-10	9.30341e-08	-2.66701e-08	1.11877e-08	300	200	0	-3.05735e-07	1.30838e-07	9.10939e-07	0.000565806	-0.00022287	0.00023568	0	0	0
474	8	2.19792e-07	1.27066e-07	2.45468e-06	4.33639e-05	9.41116e-05	-2.078e-06	300	610	0	4.63832e-10	8.1659e-10	2.37847e-09	2.36538e-07	-3.04792e-08	-2.17824e-08	300	200	0	2.20256e-07	1.27882e-07	2.45706e-06	0.00154757	-0.000653608	-9.79009e-05	0	0	0
474	9	1.08752e-06	9.47836e-08	4.63214e-06	0.000102645	0.000176081	-2.28117e-05	300	610	0	1.90331e-09	1.43995e-09	4.53789e-09	4.37082e-07	-3.07839e-08	-7.46097e-08	300	200	0	1.08943e-06	9.62236e-08	4.63667e-06	0.00293421	-0.00126724	-0.000657789	0	0	0
475	0	2.37123e-06	1.89812e-08	7.45879e-06	0.000184466	0.000282135	-5.4143e-05	300	610	0	4.01228e-09	2.22555e-09	7.35272e-09	6.95248e-07	-2.49305e-08	-1.51019e-07	300	200	0	2.37525e-06	2.12068e-08	7.46615e-06	0.00473751	-0.00207175	-0.00149519	0	0	0
475	1	4.11225e-06	-1.16796e-07	1.08284e-05	0.000288524	0.000408088	-9.74095e-05	300	610	0	6.84836e-09	3.13042e-09	1.07238e-08	1.0001e-06	-9.58001e-09	-2.52601e-07	300	200	0	4.1191e-06	-1.13666e-07	1.08392e-05	0.00689156	-0.00304139	-0.00264161	0	0	0
475	2	6.28763e-06	-3.28732e-07	1.44437e-05	0.00040968	0.000542531	-0.000152463	300	610	0	1.0361e-08	4.0551e-09	1.43633e-08	1.32293e-06	1.91053e-08	-3.76899e-07	300	200	0	6.29799e-06	-3.24677e-07	1.44581e-05	0.00920898	-0.00409719	-0.00408777	0	0	0
475	3	8.76737e-06	-6.29178e-07	1.77366e-05	0.000535449	0.000663863	-0.0002166	300	610	0	1.43219e-08	4.82249e-09	1.77149e-08	1.6101e-06	6.50353e-08	-5.14932e-07	300	200	0	8.78169e-06	-6.24356e-07	1.77544e-05	0.01133	-0.0050839	-0.00575538	0	0	0
475	4	1.12623e-05	-1.02127e-06	1.97859e-05	0.000643164	0.000737231	-0.000283236	300	610	0	1.82411e-08	5.15718e-09	1.98708e-08	1.77569e-06	1.31434e-07	-6.4823e-07	300	200	0	1.12805e-05	-1.01611e-06	1.98058e-05	0.0126696	-0.00574584	-0.00746236	0	0	0
475	5	1.32662e-05	-1.49145e-06	1.92473e-05	0.00069714	0.000711962	-0.000340403	300	610	0	2.12752e-08	4.66987e-09	1.95001e-08	1.69547e-06	2.19665e-07	-7.45652e-07	300	200	0	1.32875e-05	-1.48678e-06	1.92668e-05	0.0123722	-0.00570565	-0.00888383	0	0	0
475	6	1.40007e-05	-1.99994e-06	1.43192e-05	0.000646457	0.000520375	-0.000369243	300	610	0	2.21406e-08	2.85394e-09	1.48116e-08	1.20437e-06	3.27573e-07	-7.60473e-07	300	200	0	1.40228e-05	-1.99709e-06	1.4334e-05	0.00928947	-0.00445259	-0.00951396	0	0	0
475	7	1.23748e-05	-2.46964e-06	2.77858e-06	0.000424251	7.92448e-05	-0.000342837	300	610	0	1.90545e-08	-8.96278e-10	3.58559e-09	1.00467e-07	4.47327e-07	-6.28556e-07	300	200	0	1.23939e-05	-2.47054e-06	2.78216e-06	0.00200142	-0.00134986	-0.00863707	0	0	0
475	8	6.98089e-06	-2.77445e-06	-1.78699e-05	-5.02015e-05	-0.000704436	-0.000225816	300	610	0	9.73568e-09	-7.23309e-09	-1.6683e-08	-1.84036e-06	5.62852e-07	-2.68774e-07	300	200	0	6.99062e-06	-2.78169e-06	-1.78866e-05	-0.0110896	0.00432656	-0.00532088	0	0	0
475	9	-3.84823e-06	-2.72928e-06	-5.00778e-05	-0.000864996	-0.0019214	2.45425e-05	300	610	0	-8.49116e-09	-1.67547e-08	-4.84763e-08	-4.83438e-06	6.47066e-07	4.12721e-07	300	200	0	-3.85672e-06	-2.74604e-06	-5.01263e-05	-0.0315588	0.0133023	0.00155026	0	0	0
476	0	-2.18851e-05	-2.08476e-06	-9.57118e-05	-0.00210278	-0.0036396	0.000454896	300	610	0	-3.84319e-08	-2.9841e-08	-9.37214e-08	-9.03933e-06	6.59358e-07	1.51245e-06	300	200	0	-2.19235e-05	-2.1146e-06	-9.58056e-05	-0.0606163	0.0261551	0.0131796	0	0	0
476	1	-4.8718e-05	-5.31451e-07	-0.000155235	-0.00381959	-0.00587331	0.00110907	300	610	0	-8.25378e-08	-4.64138e-08	-1.5298e-07	-1.44784e-05	5.4401e-07	3.11154e-06	300	200	0	-4.88005e-05	-5.77865e-07	-0.000155388	-0.0985856	0.043086	0.0306733	0	0	0
476	2	-8.52854e-05	2.28039e-06	-0.000226571	-0.00601354	-0.00854042	0.00201688	300	610	0	-1.42135e-07	-6.56138e-08	-2.24326e-07	-2.09363e-05	2.30579e-07	5.24759e-06	300	200	0	-8.54275e-05	2.21478e-06	-0.000226796	-0.144182	0.063599	0.0547391	0	0	0
476	3	-0.000131201	6.69809e-06	-0.000303662	-0.00858243	-0.0114083	0.00317758	300	610	0	-2.16316e-07	-8.5402e-08	-3.01897e-07	-2.78267e-05	-3.6238e-07	7.87461e-06	300	200	0	-0.000131417	6.61269e-06	-0.000303964	-0.193587	0.0860886	0.0852451	0	0	0
476	4	-0.000183854	1.29927e-05	-0.000374776	-0.0112707	-0.0140306	0.00453744	300	610	0	-3.00482e-07	-1.0211e-07	-3.74213e-07	-3.40409e-05	-1.31855e-06	1.08108e-05	300	200	0	-0.000184155	1.28906e-05	-0.00037515	-0.239374	0.107353	0.120627	0	0	0
476	5	-0.000237308	2.12467e-05	-0.000420747	-0.0136093	-0.0156821	0.0059617	300	610	0	-3.8456e-07	-1.09995e-07	-4.22391e-07	-3.77901e-05	-2.70818e-06	1.36758e-05	300	200	0	-0.000237693	2.11367e-05	-0.000421169	-0.269372	0.122075	0.157151	0	0	0
476	6	-0.00028107	3.11967e-05	-0.000413454	-0.0148546	-0.0153026	0.00720264	300	610	0	-4.51051e-07	-1.009e-07	-4.18596e-07	-3.64746e-05	-4.56355e-06	1.58231e-05	300	200	0	-0.000281521	3.10958e-05	-0.000413872	-0.265689	0.122368	0.18809	0	0	0
476	7	-0.000298899	4.20334e-05	-0.000315034	-0.0139402	-0.0114692	0.0078674	300	610	0	-4.73165e-07	-6.41593e-08	-3.25194e-07	-2.66231e-05	-6.84423e-06	1.62765e-05	300	200	0	-0.000299373	4.19692e-05	-0.000315359	-0.204188	0.0975016	0.202898	0	0	0
476	8	-0.000267928	5.21652e-05	-7.8527e-05	-0.0094591	-0.00242365	0.00739217	300	610	0	-4.13509e-07	1.30482e-08	-9.53084e-08	-3.96787e-06	-9.39171e-06	1.369e-05	300	200	0	-0.000268342	5.21782e-05	-7.86223e-05	-0.054879	0.0340341	0.186578	0	0	0
476	9	-0.000158502	5.89699e-05	0.000349108	0.000296287	0.0138117	0.00503273	300	610	0	-2.24002e-07	1.44628e-07	3.24291e-07	3.62587e-05	-1.1875e-05	6.35254e-06	300	200	0	-0.000158726	5.91145e-05	0.000349432	0.216191	-0.083411	0.119504	0	0	0
477	0	6.46892e-05	5.85769e-05	0.00102049	0.0172022	0.0391854	-0.000114594	300	610	0	1.52053e-07	3.4349e-07	9.86844e-07	9.8705e-05	-1.37316e-05	-7.72667e-06	300	200	0	6.48413e-05	5.89204e-05	0.00102148	0.642826	-0.270384	-0.021937	0	0	0
477	1	0.000439466	4.57465e-05	0.0019766	0.0430391	0.0751915	-0.00904346	300	610	0	7.74586e-07	6.18139e-07	1.93457e-06	0.000186848	-1.41133e-05	-3.06121e-05	300	200	0	0.000440241	4.63647e-05	0.00197853	1.25156	-0.539514	-0.263394	0	0	0
477	2	0.00100018	1.39447e-05	0.00322965	0.0790518	0.122224	-0.0226979	300	610	0	1.69672e-06	9.67649e-07	3.18177e-06	0.000301408	-1.18505e-05	-6.40683e-05	300	200	0	0.00100187	1.49124e-05	0.00323284	2.05079	-0.895729	-0.628735	0	0	0
477	3	0.00176801	-4.42592e-05	0.00473935	0.125295	0.178682	-0.0417401	300	610	0	2.94873e-06	1.37489e-06	4.6912e-06	0.000438158	-5.45764e-06	-0.000108972	300	200	0	0.00177096	-4.28843e-05	0.00474404	3.01562	-1.32954	-1.13379	0	0	0
477	4	0.00273685	-0.000136314	0.00638235	0.179744	0.239825	-0.0662043	300	610	0	4.51485e-06	1.79808e-06	6.34373e-06	0.000585146	6.79311e-06	-0.000164476	300	200	0	0.00274137	-0.000134516	0.00638869	4.06838	-1.80836	-1.77711	0	0	0
477	5	0.00385441	-0.000268156	0.00791651	0.237172	0.296438	-0.0950257	300	610	0	6.30256e-06	2.16128e-06	7.90246e-06	0.000719458	2.66919e-05	-0.000226905	300	200	0	0.00386072	-0.000265995	0.00792441	5.05577	-2.26617	-2.5275	0	0	0
477	6	0.00499889	-0.00044186	0.00894322	0.287874	0.333434	-0.125449	300	610	0	8.10493e-06	2.3448e-06	8.97484e-06	0.000803874	5.57665e-05	-0.000288435	300	200	0	0.005007	-0.000439515	0.00895219	5.72474	-2.5925	-3.30854	0	0	0
477	7	0.00595286	-0.000652353	0.00887444	0.316364	0.328637	-0.15235	300	610	0	9.55908e-06	2.17777e-06	8.97892e-06	0.000784002	9.47711e-05	-0.000335641	300	200	0	0.00596242	-0.000650175	0.00888342	5.70115	-2.62249	-3.9809	0	0	0
477	8	0.00637766	-0.000883182	0.00691456	0.300314	0.252145	-0.167546	300	610	0	1.0106e-05	1.43565e-06	7.12411e-06	0.000586862	0.000142959	-0.000348145	300	200	0	0.00638776	-0.000881746	0.00692169	4.47789	-2.13083	-4.32481	0	0	0
477	9	0.00579399	-0.00110152	0.00207195	0.210122	0.0668182	-0.159233	300	610	0	8.96168e-06	-1.52795e-07	2.42078e-06	0.000122287	0.000197126	-0.000297699	300	200	0	0.00580295	-0.00110167	0.00207437	1.42174	-0.833838	-4.02616	0	0	0
478	0	0.00357736	-0.00125285	-0.00678035	0.00968258	-0.269372	-0.111755	300	610	0	5.11299e-06	-2.88386e-06	-6.2616e-06	-0.000711096	0.00025046	-0.000148227	300	200	0	0.00358247	-0.00125573	-0.00678661	-4.18857	1.5949	-2.67184	0	0	0
478	1	-0.0010198	-0.00125625	-0.0207709	-0.340946	-0.798242	-0.00600359	300	610	0	-2.64121e-06	-7.03593e-06	-2.00642e-05	-0.00201312	0.000291287	0.000142483	300	200	0	-0.00102244	-0.00126329	-0.020791	-13.0779	5.48843	0.237757	0	0	0
478	2	-0.00880406	-0.00100167	-0.0407973	-0.880086	-1.55257	0.179173	300	610	0	-1.55802e-05	-1.27985e-05	-3.99102e-05	-0.00386026	0.000301893	0.000618562	300	200	0	-0.00881964	-0.00101447	-0.0408372	-25.827	11.1222	5.24904	0	0	0
478	3	-0.0205174	-0.000351175	-0.0671687	-1.6353	-2.54259	0.464092	300	610	0	-3.48539e-05	-2.01673e-05	-6.61519e-05	-0.00627246	0.000257737	0.00131833	300	200	0	-0.0205523	-0.000371343	-0.0672349	-42.6456	18.6146	12.8766	0	0	0
478	4	-0.0366356	0.000853041	-0.0991075	-2.60972	-3.73728	0.86341	300	610	0	-6.11488e-05	-2.88016e-05	-9.80758e-05	-0.00916725	0.000127493	0.00226204	300	200	0	-0.0366967	0.00082424	-0.0992056	-63.0545	27.786	23.4729	0	0	0
478	5	-0.0570725	0.00277062	-0.134106	-3.76335	-5.0402	1.37889	300	610	0	-9.42027e-05	-3.78467e-05	-0.000133263	-0.0123011	-0.000125477	0.00343435	300	200	0	-0.0571667	0.00273277	-0.13424	-85.4761	37.9756	37.0352	0	0	0
478	6	-0.0807833	0.00553128	-0.16717	-4.98943	-6.26116	1.98952	300	610	0	-0.000132158	-4.57304e-05	-0.000166829	-0.015201	-0.000539441	0.00476115	300	200	0	-0.0809154	0.00548555	-0.167337	-106.749	47.8234	52.9442	0	0	0
478	7	-0.105271	0.00918585	-0.190012	-6.0873	-7.08641	2.63902	300	610	0	-0.000170768	-4.99596e-05	-0.000190615	-0.0170924	-0.00114758	0.00608153	300	200	0	-0.105442	0.00913589	-0.190203	-121.611	55.0344	69.6354	0	0	0
478	8	-0.126033	0.0136373	-0.190338	-6.7345	-7.05227	3.22144	300	610	0	-0.000202511	-4.69553e-05	-0.000192458	-0.0168379	-0.00196733	0.00711694	300	200	0	-0.126235	0.0135904	-0.190531	-122.244	56.1643	84.2261	0	0	0
478	9	-0.136008	0.0185518	-0.151436	-6.46366	-5.53049	3.56641	300	610	0	-0.000215726	-3.19932e-05	-0.000155755	-0.0129035	-0.00298515	0.00744199	300	200	0	-0.136224	0.0185198	-0.151592	-97.9948	46.4828	92.1378	0	0	0
479	0	-0.125155	0.0232524	-0.0523718	-4.65225	-1.73686	3.42686	300	610	0	-0.000193976	6.64476e-07	-5.96201e-05	-0.0033848	-0.0041364	0.00646414	300	200	0	-0.125349	0.023253	-0.0524314	-35.4982	20.0052	86.7923	0	0	0
479	1	-0.0803245	0.0266063	0.130789	-0.536983	5.22149	2.47353	300	610	0	-0.000115923	5.73274e-05	0.000119948	0.0138728	-0.005281	0.00342295	300	200	0	-0.0804405	0.0266636	0.130909	80.5618	-30.1952	59.4972	0	0	0
479	2	0.0143038	0.0269224	0.422234	6.73196	16.2412	0.302497	300	610	0	4.38703e-05	0.000143992	0.000407395	0.0410117	-0.00617668	-0.00257634	300	200	0	0.0143477	0.0270664	0.422642	265.717	-111.246	-0.314276	0	0	0
479	3	0.175923	0.0218894	0.841583	17.9787	32.0397	-3.53626	300	610	0	0.000312699	0.000264867	0.000822864	0.0797095	-0.00645369	-0.0124765	300	200	0	0.176235	0.0221543	0.842406	532.652	-229.148	-104.278	0	0	0
479	4	0.420543	0.00859664	1.39643	33.8117	52.8738	-9.47962	300	610	0	0.000715423	0.000420178	0.00137485	0.130487	-0.00559721	-0.0271085	300	200	0	0.421258	0.00901681	1.39781	886.473	-386.694	-263.476	0	0	0
479	5	0.758798	-0.0163059	2.07189	54.3383	78.1458	-17.851	300	610	0	0.00126752	0.000603177	0.0020498	0.191744	-0.00294689	-0.0469362	300	200	0	0.760066	-0.0157027	2.07394	1318.04	-580.523	-485.729	0	0	0
479	6	1.18977	-0.056237	2.81707	78.772	105.896	-28.7096	300	610	0	0.00196492	0.000796384	0.00279868	0.258526	0.00227385	-0.071689	300	200	0	1.19174	-0.0554406	2.81987	1795.34	-797.266	-771.566	0	0	0
479	7	1.69263	-0.114027	3.52898	104.934	132.202	-41.6422	300	610	0	0.00277045	0.000967283	0.00352084	0.321069	0.0108826	-0.0998754	300	200	0	1.6954	-0.113059	3.5325	2253.21	-1008.92	-1108.72	0	0	0
479	8	2.21626	-0.190894	4.0354	128.678	150.542	-55.5004	300	610	0	0.00359699	0.00106394	0.00404677	0.363271	0.023599	-0.128189	300	200	0	2.21985	-0.18983	4.03945	2582.33	-1167.82	-1465.21	0	0	0
479	9	2.66741	-0.285002	4.0794	143.291	151.223	-68.0949	300	610	0	0.00428868	0.00101143	0.00412234	0.361341	0.0408227	-0.150851	300	200	0	2.6717	-0.283991	4.08352	2619.28	-1202.03	-1781.42	0	0	0
480	0	2.89896	-0.389583	3.31	138.995	121.048	-75.8797	300	610	0	0.00460239	0.00071037	0.00339896	0.283055	0.0623143	-0.158986	300	200	0	2.90356	-0.388873	3.3134	2140.39	-1012.28	-1961.99	0	0	0
480	1	2.70055	-0.490693	1.28542	102.699	43.4649	-73.6847	300	610	0	0.00419365	3.94316e-05	0.00143597	0.0881984	0.0867723	-0.140167	300	200	0	2.70474	-0.490653	1.28685	863.627	-472.332	-1869.19	0	0	0
480	2	1.79545	-0.564797	-2.50244	18.274	-100.487	-54.5874	259.844	602.698	0	0.00261312	-0.00113569	-0.00227598	-0.269001	0.111318	-0.0783698	300	200	0	1.79806	-0.565933	-2.50472	-1536.1	564.733	-1320.19	259.925	602.439	0
480	3	-0.151078	-0.576566	-8.57166	-132.354	-330.022	-10.0523	261.499	625.441	0	-0.000677737	-0.00294406	-0.00826015	-0.834489	0.130926	0.0453641	300	200	0	-0.151756	-0.57951	-8.57992	-5391.37	2251.37	-91.5671	261.551	625.129	0
480	4	-3.5053	-0.477476	-17.3503	-366.892	-660.811	69.4911	261.913	631.146	0	-0.00626091	-0.00547881	-0.0169554	-1.64498	0.137881	0.251165	300	200	0	-3.51156	-0.482955	-17.3672	-10978.8	4718.04	2064.34	261.959	630.82	0
480	5	-8.61236	-0.206118	-29.0208	-698.737	-1099.12	193.429	262.127	634.077	0	-0.0146733	-0.00875133	-0.0285629	-2.71355	0.121385	0.557026	300	200	0	-8.62703	-0.214869	-29.0494	-18420.2	8029.92	5386	262.168	633.744	0
480	6	-15.7083	0.296587	-43.3844	-1132.81	-1636.17	369.369	262.287	636.111	0	-0.0262621	-0.0126284	-0.0428286	-4.00938	0.067523	0.973497	300	200	0	-15.7346	0.283958	-43.4272	-27596.2	12147.3	10042.9	262.325	635.773	0
480	7	-24.8258	1.04671	-59.9357	-1664.13	-2249.81	601.234	262.463	637.765	0	-0.0409723	-0.0167531	-0.0587594	-5.43179	-0.0401597	1.49598	300	200	0	-24.8668	1.02995	-59.9944	-38192.6	16942.1	16063.6	262.499	637.427	0
480	8	-35.7767	1.99463	-78.1469	-2279.41	-2914.86	887.639	262.7	639.168	0	-0.0580612	-0.020453	-0.0742828	-6.77938	-0.219122	2.09452	300	200	0	-35.8348	1.97417	-78.2212	-49875.9	22271.3	23317.4	262.733	638.838	0
480	9	-48.2397	3.06796	-97.6848	-2960.37	-3613.21	1224.02	263.012	640.305	0	-0.0757437	-0.0226469	-0.0858787	-7.71741	-0.484949	2.70121	300	200	0	-48.3155	3.04531	-97.7707	-62426.8	28036.7	31581.7	263.039	639.998	0
481	0	-61.8822	4.23855	-118.439	-3687.12	-4336.98	1606.21	263.382	641.131	0	-0.0907918	-0.0217665	-0.0882389	-7.74858	-0.846734	3.19627	300	200	0	-61.973	4.21679	-118.527	-75757.9	34195	40640.8	263.402	640.868	0
481	1	-76.447	5.53767	-140.435	-4438.65	-5084.43	2028.18	263.795	641.606	0	-0.0981375	-0.0157217	-0.0740462	-6.19601	-1.3004	3.39453	300	200	0	-76.5452	5.52195	-140.51	-89860.3	40741.3	50340.5	263.805	641.418	0
481	2	-91.7628	7.00942	-163.692	-5192.17	-5850.58	2478.99	264.259	641.719	0	-0.0905635	-0.00194795	-0.0340066	-2.21081	-1.81978	3.03544	300	200	0	-91.8534	7.00748	-163.726	-104717	47674.3	60577.7	264.255	641.641	0
481	3	-107.707	8.66079	-188.117	-5925.05	-6621.38	2946.27	264.802	641.497	0	-0.0586104	0.0224124	0.0426853	5.17901	-2.34578	1.78144	300	200	0	-107.766	8.68321	-188.074	-120246	54971.3	71266.1	264.781	641.569	0
481	4	-124.195	10.4662	-213.555	-6619.1	-7377.21	3420.74	265.455	640.995	0	0.00911869	0.0601343	0.167222	16.958	-2.7742	-0.769024	300	200	0	-124.186	10.5263	-213.388	-136332	62597.4	82335.3	265.415	641.261	0
481	5	-141.194	12.4189	-239.893	-7265.2	-8099.78	3897.29	266.236	640.285	0	0.125027	0.113273	0.349151	33.9284	-2.94407	-5.04552	300	200	0	-141.069	12.5321	-239.544	-152895	70531.8	93755	266.174	640.785	0
481	6	-158.701	14.5704	-267.078	-7864.46	-8775.2	4374.06	267.144	639.446	0	0.300699	0.182208	0.593173	56.4091	-2.62902	-11.4373	300	200	0	-158.401	14.7526	-266.485	-169899	78770.8	105536	267.061	640.213	0
481	7	-176.678	17.0223	-295.009	-8424.59	-9392.93	4850.85	268.16	638.557	0	0.543885	0.26432	0.894591	83.812	-1.53589	-20.1826	300	200	0	-176.134	17.2866	-294.114	-187287	87294.1	117681	268.058	639.606	0
481	8	-194.923	19.8827	-323.373	-8953.09	-9944.16	5325.58	269.249	637.687	0	0.854071	0.352326	1.23333	114.094	0.683847	-31.2079	300	200	0	-194.069	20.235	-322.139	-204878	96013.7	130097	269.133	639.008	0
481	9	-212.973	23.2225	-351.513	-9450.43	-10420.5	5790.19	270.355	636.885	0	1.21646	0.432332	1.56675	143.102	4.40279	-43.9127	300	200	0	-211.756	23.6548	-349.947	-222282	104732	142513	270.235	638.432	0
482	0	-230.049	27.0485	-378.396	-9906.68	-10811.5	6229.49	271.428	636.181	0	1.59452	0.481835	1.82177	163.882	9.95807	-56.9038	300	200	0	-228.454	27.5304	-376.574	-238879	113137	154443	271.316	637.856	0
482	1	-245.109	31.2908	-402.707	-10303.9	-11101.9	6622.67	272.432	635.586	0	1.9214	0.468017	1.88754	166.041	17.5553	-67.699	300	200	0	-243.188	31.7589	-400.82	-253887	120835	165215	272.346	637.224	0
482	2	-257.004	35.8072	-423.08	-10621.7	-11271.1	6945.73	273.359	635.106	0	2.09152	0.346933	1.61052	135.364	27.1286	-72.4364	300	200	0	-254.913	36.1541	-421.47	-266508	127433	174074	273.322	636.447	0
482	3	-264.686	40.4117	-438.411	-10843.9	-11295.8	7176.11	274.235	634.735	0	1.95369	0.0643926	0.794744	53.9389	38.1537	-65.6553	300	200	0	-262.732	40.4761	-437.617	-276119	132638	180321	274.275	635.401	0
482	4	-267.389	44.9125	-448.169	-10964.6	-11154.3	7298.44	275.111	634.465	0	1.30884	-0.440376	-0.78892	-98.8673	49.4177	-40.2465	300	200	0	-266.08	44.4722	-448.958	-282470	136354	183445	275.265	633.922	0
482	5	-264.746	49.1365	-452.566	-10990.9	-10831.7	7307.57	276.066	634.286	0	-0.0841439	-1.22699	-3.37976	-344.138	58.7613	12.2923	317.386	301.823	0	-264.83	47.9095	-455.946	-285777	138723	183205	276.372	631.821	0
482	6	-256.811	52.9333	-452.523	-10941.6	-10323.4	7208.23	277.187	634.179	0	-2.48948	-2.3407	-7.1851	-699.37	62.8274	101.123	308.744	297.336	0	-259.3	50.5926	-459.708	-286689	140098	179640	277.68	628.914	0
482	7	-244.007	56.1665	-449.444	-10841.8	-9635.68	7012.64	278.561	634.123	0	-6.1568	-3.79236	-12.3137	-1172.19	56.8713	234.654	304.619	295.194	0	-250.163	52.3741	-461.758	-286124	140956	173035	279.256	625.085	0
482	8	-227.033	58.7074	-444.888	-10716	-8784.66	6736.92	280.254	634.087	0	-11.2541	-5.54012	-18.7396	-1756.72	35.369	417.951	301.887	293.743	0	-238.287	53.1673	-463.628	-285050	141777	163846	281.129	620.33	0
482	9	-206.792	60.4461	-440.238	-10583.1	-7794.61	6397.65	282.295	634.04	0	-17.8111	-7.49954	-26.4208	-2443.11	-4.88386	650.142	299.815	292.469	0	-224.603	52.9465	-466.658	-284314	142979	152637	283.287	614.701	0
483	0	-184.328	61.3142	-436.485	-10453.8	-6696.39	6011.06	284.658	633.95	0	-25.7801	-9.59237	-35.5166	-3235.7	-59.2302	926.499	298.332	291.104	0	-210.108	51.7218	-472.002	-284566	144930	140050	285.687	608.152	0
483	1	-160.775	61.3009	-434.144	-10331.5	-5526.33	5594.91	287.271	633.798	0	-35.1811	-11.791	-46.4308	-4158.33	-112.54	1244.85	297.576	289.56	0	-195.956	49.5099	-480.575	-286227	147939	126801	288.266	600.539	0
483	2	-137.256	60.4538	-433.266	-10213.6	-4324.5	5168.64	290.019	633.574	0	-46.1546	-14.1113	-59.6084	-5242.19	-145.488	1608.19	297.559	287.944	0	-183.411	46.3425	-492.874	-289445	152196	113637	290.931	591.773	0
483	3	-114.781	58.8788	-433.547	-10095	-3130.57	4749.97	292.779	633.285	0	-58.8878	-16.5731	-75.3089	-6510.95	-144.172	2021.64	298.086	286.457	0	-173.669	42.3056	-508.856	-294101	157718	101257	293.565	581.955	0
483	4	-94.1556	56.7393	-434.491	-9970.94	-1979.82	4352.3	295.443	632.949	0	-73.5106	-19.1752	-93.5233	-7972.8	-101.664	2488.05	298.913	285.249	0	-167.666	37.5641	-528.014	-299885	164371	90246.6	296.058	571.363	0
483	5	-75.9403	54.2453	-435.564	-9840.14	-901.42	3984.87	297.93	632.592	0	-90.0049	-21.8992	-113.981	-9616.24	-12.7634	3004.57	299.888	284.367	0	-165.945	32.3462	-549.545	-306394	171915	81017.9	298.336	560.367	0
483	6	-60.4681	51.6304	-436.321	-9706.21	80.4559	3653.62	300.184	632.246	0	-108.128	-24.7267	-136.146	-11405.7	127.601	3561.55	300.937	283.775	0	-168.596	26.9037	-572.466	-313205	180041	73797.5	300.363	549.371	0
483	7	-47.8879	49.1283	-436.459	-9576.89	944.163	3362.23	302.163	631.942	0	-127.363	-27.6522	-159.202	-13279.4	319.46	4142.7	302.007	283.412	0	-175.251	21.4761	-595.661	-319906	188374	68632.1	302.121	538.791	0
483	8	-38.221	46.9558	-435.835	-9461.54	1668.66	3113.16	303.829	631.709	0	-146.915	-30.6766	-182.093	-15153.1	554.617	4725	303.046	283.216	0	-185.136	16.2792	-617.928	-326111	196488	65419.7	303.598	529.014	0
483	9	-31.4113	45.303	-434.452	-9369.45	2232.39	2908.75	305.138	631.566	0	-165.763	-33.7896	-203.632	-16927.4	820.454	5279.33	304.029	283.127	0	-197.174	11.5134	-638.084	-331487	203943	63955.6	304.784	520.369	0
484	0	-27.363	44.3255	-432.424	-9309.17	2612.68	2752.28	306.042	631.528	0	-182.763	-36.9499	-222.637	-18499.5	1104.59	5772.71	304.961	283.093	0	-210.126	7.37558	-655.061	-335761	210322	63981.7	305.675	513.105	0
484	1	-25.9641	44.1343	-429.896	-9287.74	2786.01	2648.69	306.481	631.605	0	-196.804	-40.0776	-238.084	-19778.5	1396.07	6172.29	305.864	283.073	0	-222.768	4.05661	-667.98	-338725	215269	65236.8	306.261	507.38	0
484	2	-27.0964	44.7896	-426.987	-9310.04	2730.14	2603.76	306.394	631.804	0	-206.989	-43.059	-249.296	-20703.3	1685.99	6450.65	306.763	283.047	0	-234.085	1.73053	-676.282	-340251	218537	67500.1	306.53	503.243	0
484	3	-30.6285	46.3052	-423.786	-9379.23	2431.32	2623.13	305.737	632.132	0	-212.794	-45.7589	-256.115	-21257	1969.68	6590.28	307.691	282.998	0	-243.423	0.546337	-679.901	-340343	220056	70619.5	306.473	500.615	0
484	4	-36.4012	48.6583	-420.437	-9497.85	1897.57	2711.85	304.513	632.59	0	-214.129	-48.04	-258.983	-21470.1	2250.03	6585.8	308.688	282.902	0	-250.53	0.618279	-679.42	-339202	219999	74513.6	306.105	499.295	0
484	5	-44.214	51.7962	-417.245	-9667.76	1176.35	2874.47	302.819	633.17	0	-211.276	-49.7832	-258.831	-21411.4	2537.56	6441.97	309.804	282.723	0	-255.49	2.01305	-676.076	-337268	218800	79146.1	305.493	499.004	0
484	6	-53.8138	55.6434	-414.809	-9889.3	375.625	3114.74	300.906	633.841	0	-204.746	-50.8968	-256.833	-21167.4	2845.77	6169.73	311.08	282.417	0	-258.56	4.74665	-671.642	-335229	217125	84484.1	304.796	499.457	0
484	7	-64.8814	60.1103	-414.187	-10160.7	-313.165	3434.86	299.244	634.532	0	-195.11	-51.3135	-254.127	-20821.5	3185.84	5783.4	312.536	281.933	0	-259.991	8.79683	-668.313	-334039	215846	90456.9	304.298	500.456	0
484	8	-77.0097	65.1042	-417.079	-10477.9	-591.929	3834.52	298.581	635.122	0	-182.891	-50.9881	-251.599	-20438.2	3563.43	5299.19	314.163	281.233	0	-259.901	14.1162	-668.677	-334976	216050	96922.7	304.444	501.967	0
484	9	-89.6706	70.5309	-425.962	-10833.7	-36.3779	4309.4	299.915	635.433	0	-168.558	-49.9035	-249.799	-20056.7	3976.63	4734.89	315.919	280.291	0	-258.229	20.6274	-675.761	-339697	219064	103643	305.831	504.153	0
485	0	-102.169	76.281	-444.125	-11217.1	1911.55	4848.18	304.304	635.257	0	-152.582	-48.08	-248.97	-19693.2	4414.72	4110.38	317.732	279.099	0	-254.751	28.201	-693.095	-350267	226483	110258	309.128	507.319	0
485	1	-113.592	82.1992	-475.52	-11612.6	5928.98	5428.59	312.468	634.421	0	-135.49	-45.5781	-249.148	-19349	4858.77	3446.79	319.502	277.661	0	-249.082	36.6211	-724.668	-369101	240144	116251	314.886	511.763	0
485	2	-122.776	88.0383	-524.368	-11997.7	12762.5	6012.52	324.339	632.88	0	-117.866	-42.4993	-250.266	-19018.4	5284.68	2764.8	321.116	275.993	0	-240.642	45.539	-774.635	-398748	261989	120906	323.298	517.578	0
485	3	-128.304	93.4143	-594.482	-12341.7	23127.9	6540.44	338.904	630.76	0	-100.302	-38.9827	-252.228	-18693.6	5667.79	2083.16	322.471	274.114	0	-228.607	54.4316	-846.71	-441502	293782	123279	334.009	524.518	0
485	4	-128.557	97.779	-688.397	-12607.7	37568.4	6928.61	354.574	628.315	0	-83.3357	-35.1917	-254.938	-18367.1	5986.7	1416.86	323.483	272.046	0	-211.893	62.5872	-943.335	-498881	336727	122209	346.171	532.032	0
485	5	-121.862	100.454	-806.616	-12761.1	56320.9	7078.73	369.824	625.821	0	-67.3947	-31.2911	-258.308	-18031.9	6225.94	776.363	324.103	269.808	0	-189.257	69.1628	-1064.92	-571170	391108	116419	358.734	539.466	0
485	6	-106.71	100.803	-946.961	-12776.1	79199.1	6906.23	383.635	623.492	0	-52.7785	-27.4292	-262.284	-17685.4	6379.54	168.785	324.323	267.428	0	-159.488	73.3739	-1209.24	-657043	456008	104736	370.77	546.262	0
485	7	-81.9675	98.5221	-1103.8	-12637.9	105455	6376.96	395.539	621.449	0	-39.6671	-23.7394	-266.868	-17334.7	6455.95	-400.581	324.192	264.956	0	-121.635	74.7827	-1370.67	-753073	528950	86344.8	381.647	552.04	0
485	8	-47.0728	93.7879	-1267.4	-12344.4	133659	5520.88	405.459	619.74	0	-28.1402	-20.3444	-272.092	-16997.3	6480.36	-927.888	323.817	262.469	0	-75.213	73.4435	-1539.5	-853352	605599	60968.5	391.03	556.596	0
485	9	-2.26883	87.1077	-1424.29	-11907.2	161713	4404.48	413.539	618.36	0	-18.2053	-17.3462	-277.945	-16697.5	6490.89	-1408.44	323.353	260.075	0	-20.4741	69.7616	-1702.23	-949660	679856	28949.6	398.814	559.858	0
486	0	51.0793	79.0881	-1558.85	-11348.2	187081	3097.29	420.012	617.28	0	-9.83671	-14.8177	-284.323	-16462.9	6529.89	-1834.37	322.966	257.902	0	41.2426	64.2704	-1843.18	-1.03249e+06	744584	-8647.02	405.042	561.843	0
486	1	110.265	70.3265	-1656.31	-10695.3	207243	1668.75	425.123	616.457	0	-3.00943	-12.8144	-290.998	-16317.1	6632.81	-2196.31	322.793	256.073	0	107.256	57.512	-1947.31	-1.0928e+06	792921	-49933.9	409.832	562.603	0
486	2	171.355	61.3421	-1706.05	-9979.86	220261	193.735	429.106	615.85	0	2.28015	-11.3817	-297.628	-16274.4	6818.41	-2485.56	322.909	254.68	0	173.635	49.9603	-2003.68	-1.12407e+06	819850	-92286.3	413.331	562.201	0
486	3	229.698	52.5015	-1704.44	-9234.81	225258	-1252.94	432.16	615.418	0	6.00655	-10.5454	-303.819	-16336.7	7084.51	-2695.27	323.318	253.771	0	235.705	41.9561	-2008.26	-1.12403e+06	823508	-132679	415.693	560.706	0
486	4	280.719	44.0158	-1655.76	-8493.9	222597	-2601.69	434.438	615.13	0	8.12938	-10.3044	-309.243	-16494.3	7410.93	-2823.25	323.965	253.338	0	288.849	33.7114	-1965	-1.09523e+06	805644	-168176	417.052	558.193	0
486	5	320.711	36.0291	-1570.79	-7792.16	213675	-3790.31	436.03	614.961	0	8.62414	-10.6317	-313.737	-16730	7768.79	-2873.28	324.762	253.325	0	329.336	25.3974	-1884.53	-1.04423e+06	770993	-196403	417.506	554.755	0
486	6	347.347	28.7266	-1463.8	-7165.38	200470	-4769.4	436.951	614.895	0	7.50485	-11.4839	-317.356	-17026.6	8133.25	-2854.65	325.628	253.651	0	354.852	17.2427	-1781.16	-979756	725918	-215834	417.116	550.531	0
486	7	359.798	22.3829	-1349.24	-6648.27	185040	-5506.45	437.144	614.927	0	4.8334	-12.823	-320.402	-17374.9	8496.57	-2781.94	326.518	254.228	0	364.632	9.55989	-1669.64	-910681	676927	-225864	415.915	545.71	0
486	8	358.562	17.3396	-1239.17	-6271.17	169144	-5984.53	436.498	615.061	0	0.726838	-14.6356	-323.423	-17779.8	8881.09	-2673.72	327.46	254.974	0	359.289	2.704	-1562.59	-844499	629557	-226715	413.929	540.531	0
486	9	345.159	13.958	-1141.98	-6056.31	154038	-6200.59	434.887	615.303	0	-4.63049	-16.9342	-327.219	-18264.4	9351.42	-2551.18	328.578	255.817	0	340.529	-2.97624	-1469.19	-786512	587802	-219266	411.21	535.238	0
487	0	321.802	12.5657	-1062.12	-6015.27	140442	-6164.68	432.228	615.663	0	-10.9664	-19.7442	-332.852	-18871.9	10023.7	-2438.98	330.115	256.698	0	310.835	-7.17851	-1394.97	-739694	554036	-204863	407.863	530.011	0
487	1	291.011	13.3877	-1000.64	-6147.56	128613	-5897.48	428.53	616.144	0	-17.9025	-23.0922	-341.626	-19667.5	11071.1	-2366.31	332.407	257.57	0	273.109	-9.70445	-1342.27	-704999	529256	-185111	404.066	524.882	0
487	2	255.235	16.4809	-956.016	-6440.43	118472	-5426.82	423.923	616.737	0	-24.9464	-26.9985	-355.053	-20734.9	12724.4	-2364.98	335.838	258.399	0	230.289	-10.5176	-1311.07	-681860	513463	-161651	400.068	519.695	0
487	3	216.547	21.7062	-925.03	-6870.06	109740	-4784.71	418.634	617.427	0	-31.4829	-31.4565	-374.762	-22170.9	15259.6	-2466.72	340.718	259.16	0	185.064	-9.75031	-1299.79	-668730	506054	-135974	396.169	514.13	0
487	4	176.491	28.7436	-903.684	-7403.63	102051	-4003.57	412.928	618.193	0	-36.7663	-36.3991	-402.364	-24075.9	18969.9	-2701.48	347.146	259.836	0	139.725	-7.65557	-1306.05	-663567	506128	-109308	392.662	507.791	0
487	5	136.088	37.1368	-887.916	-8002.05	95042.3	-3112.14	407.04	619.012	0	-39.9305	-41.6605	-439.21	-26537.9	24119.5	-3093.36	354.916	260.422	0	96.1578	-4.5237	-1327.13	-664228	512684	-82590.4	389.789	500.337	0
487	6	95.9541	46.367	-874.186	-8624.3	88413.4	-2134.47	401.138	619.866	0	-40.0362	-46.9427	-486.066	-29610.4	30883.5	-3653.03	363.538	260.919	0	55.9179	-0.575668	-1360.25	-668729	524689	-56485	387.702	491.601	0
487	7	56.4832	55.9339	-859.904	-9234.29	81951	-1092.41	395.302	620.739	0	-36.1776	-51.8076	-542.844	-33292.5	39299	-4371.44	372.395	261.33	0	20.3056	4.12636	-1402.75	-675439	541100	-31445.2	386.437	481.653	0
487	8	18.0001	65.4162	-843.651	-9807.35	75530.2	-7.74314	389.528	621.625	0	-27.6298	-55.7303	-608.515	-37520.6	49245.8	-5221.05	380.928	261.659	0	-9.62963	9.68587	-1452.17	-683193	560888	-7777.16	385.924	470.785	0
487	9	-19.1766	74.4918	-825.13	-10331.8	69098	1097.16	383.742	622.521	0	-13.965	-58.2187	-681.07	-42163.3	60437.9	-6168.02	388.74	261.907	0	-33.1416	16.2731	-1506.2	-691258	582987	14301.8	386.002	459.46	0
488	0	-54.7493	82.9267	-804.866	-10805	62652.9	2198.66	377.843	623.425	0	4.90008	-58.9251	-757.408	-47014.9	72404.3	-7185.57	395.595	262.073	0	-49.8493	24.0016	-1562.27	-699118	606132	34630.7	386.449	448.237	0
488	1	-88.4748	90.5468	-783.766	-11228.2	56229.1	3271.43	371.742	624.326	0	28.6746	-57.6649	-833.318	-51798.5	84482.6	-8250.98	401.381	262.159	0	-59.8003	32.8819	-1617.08	-706209	628707	53119.7	387.016	437.694	0
488	2	-120.168	97.2104	-762.721	-11602.3	49884.7	4289.16	365.404	625.212	0	56.6279	-54.3894	-903.764	-56189	95860.5	-9331.5	406.068	262.172	0	-63.5401	42.821	-1666.49	-711749	648741	69780.9	387.457	428.329	0
488	3	-149.667	102.8	-742.358	-11925.6	43692.7	5225.74	358.857	626.065	0	87.5252	-49.1992	-963.499	-59855.2	105672	-10378.4	409.675	262.123	0	-62.1415	53.6007	-1705.86	-714746	664105	84719.2	387.56	420.504	0
488	4	-176.778	107.234	-722.971	-12192.7	37731.8	6056.18	352.19	626.865	0	119.644	-42.3766	-1007.88	-62511.9	113133	-11332.7	412.248	262.023	0	-57.1335	64.8577	-1730.85	-714180	672864	98086.5	387.162	414.416	0
488	5	-201.239	110.485	-704.587	-12396.1	32078.5	6758.54	345.528	627.593	0	150.92	-34.3856	-1033.75	-63974.7	117691	-12135.8	413.849	261.886	0	-50.3187	76.0995	-1738.33	-709266	673685	110024	386.157	410.116	0
488	6	-222.718	112.588	-687.088	-12530.1	26800.9	7316.85	339.007	628.237	0	179.186	-25.8286	-1040.03	-64198.3	119129	-12739.7	414.544	261.728	0	-43.5318	86.7597	-1727.11	-699693	666154	120626	384.493	407.534	0
488	7	-240.86	113.643	-670.318	-12593.1	21954.9	7723.5	332.753	628.787	0	202.448	-17.3659	-1027.94	-63284.7	117594	-13110.3	414.398	261.565	0	-38.4119	96.2767	-1698.26	-685738	650869	129931	382.172	406.511	0
488	8	-255.36	113.794	-654.166	-12588.3	17581.1	7979.77	326.876	629.243	0	219.131	-9.63187	-1000.61	-61457.3	113535	-13228.4	413.466	261.42	0	-36.2299	104.162	-1654.77	-668208	629286	137944	379.235	406.828	0
488	9	-266.028	113.216	-638.614	-12523.7	13704.3	8095.28	321.459	629.611	0	228.239	-3.17164	-962.335	-59011.1	107588	-13089.1	411.798	261.321	0	-37.7883	110.044	-1600.95	-648274	603390	144649	375.762	408.231	0
489	0	-272.827	112.093	-623.75	-12410	10334.1	8086.4	316.568	629.896	0	229.428	1.60288	-917.754	-56255.2	100450	-12700.8	409.452	261.297	0	-43.3989	113.696	-1541.5	-627246	575318	150033	371.867	410.446	0
489	1	-275.894	110.601	-609.738	-12259.4	7465.8	7973.24	312.244	630.106	0	222.963	4.43875	-871.094	-53464.1	92771.4	-12081.5	406.5	261.376	0	-52.9313	115.04	-1480.83	-606361	547027	154107	367.69	413.202	0
489	2	-275.532	108.88	-596.768	-12084.4	5080.94	7776.46	308.514	630.25	0	209.623	5.25251	-825.705	-50847	85084	-11255.7	403.044	261.58	0	-65.9089	114.133	-1422.47	-586623	520071	156911	363.386	416.248	0
489	3	-272.192	107.021	-585.019	-11897.1	3149.6	7515.19	305.384	630.336	0	190.575	4.12779	-783.854	-48537.2	77765.9	-10253.5	399.21	261.921	0	-81.6169	111.149	-1368.87	-568732	495495	158529	359.111	419.372	0
489	4	-266.417	105.069	-574.633	-11709	1633.48	7205.58	302.843	630.376	0	167.211	1.30034	-746.75	-46595.3	71041.9	-9111.16	395.135	262.398	0	-99.2056	106.369	-1321.38	-553075	473852	159077	355	422.421	0
489	5	-258.772	103.036	-565.691	-11529.4	488.424	6859.57	300.863	630.381	0	140.971	-2.87289	-714.695	-45023.1	65004.5	-7870.22	390.954	262.996	0	-117.801	100.163	-1280.39	-539756	455263	158695	351.151	425.312	0
489	6	-249.793	100.923	-558.189	-11364.2	-333.383	6484.89	299.403	630.359	0	113.178	-7.96557	-687.343	-43782.7	59646.6	-6573.99	386.779	263.698	0	-136.615	92.9578	-1245.53	-528649	439530	157536	347.621	428.019	0
489	7	-239.958	98.7359	-552.042	-11215.9	-881.148	6086.54	298.404	630.317	0	84.9256	-13.541	-663.981	-42816.4	54897	-5263.56	382.679	264.484	0	-155.033	85.1949	-1216.02	-519485	426264	155771	344.42	430.563	0
489	8	-229.684	96.495	-547.128	-11083.8	-1203.27	5668.91	297.801	630.258	0	57.0405	-19.1968	-643.798	-42061.8	50654.1	-3974	378.68	265.334	0	-172.644	77.2982	-1190.93	-511943	415016	153584	341.523	432.985	0
489	9	-219.335	94.2446	-543.346	-10965	-1345.82	5237.79	297.523	630.181	0	30.0958	-24.5917	-626.062	-41462.3	46811.8	-2732.45	374.772	266.227	0	-189.239	69.6529	-1169.41	-505737	405372	151176	338.88	435.332	0
490	0	-209.231	92.0524	-540.64	-10856	-1351.8	4801.77	297.5	630.08	0	4.45982	-29.4578	-610.207	-40972.4	43276.4	-1557.93	370.921	267.145	0	-204.772	62.5945	-1150.85	-500656	397008	148761	336.429	437.643	0
490	1	-199.667	89.9995	-538.999	-10752.7	-1260.66	4371.98	297.661	629.95	0	-19.6379	-33.606	-595.842	-40558.8	39976.1	-462.362	367.092	268.07	0	-219.305	56.3935	-1134.84	-496562	389694	146552	334.115	439.946	0
490	2	-190.917	88.159	-538.411	-10651.4	-1108.77	3960.77	297.941	629.783	0	-42.038	-36.9271	-582.712	-40197.6	36865.3	547.115	363.265	268.984	0	-232.955	51.2319	-1121.12	-493363	383275	144744	331.894	442.255	0
490	3	-183.239	86.5759	-538.835	-10549.2	-929.771	3580.3	298.274	629.578	0	-62.5928	-39.3924	-570.65	-39872	33922.3	1465.23	359.445	269.871	0	-245.832	47.1835	-1109.49	-490976	377638	143495	329.737	444.567	0
490	4	-176.861	85.2587	-540.193	-10444.4	-752.971	3241.12	298.606	629.335	0	-81.1356	-41.0446	-559.544	-39570	31143.3	2286.62	355.658	270.718	0	-257.996	44.214	-1099.74	-489318	372695	142904	327.634	446.871	0
490	5	-171.956	84.1805	-542.387	-10336.3	-601.335	2950.4	298.891	629.057	0	-97.4881	-41.9789	-549.308	-39282.7	28535.2	3005.17	351.948	271.513	0	-269.445	42.2016	-1091.69	-488311	368376	143007	325.588	449.152	0
490	6	-168.625	83.2872	-545.306	-10225.5	-490.94	2710.66	299.1	628.752	0	-111.492	-42.3194	-539.864	-39002.9	26110.1	3614.33	348.364	272.246	0	-280.116	40.9678	-1085.17	-487872	364616	143775	323.608	451.393	0
490	7	-166.865	82.5112	-548.838	-10113.5	-430.322	2519.71	299.216	628.427	0	-123.037	-42.1987	-531.142	-38725.4	23881.3	4108.87	344.962	272.91	0	-289.902	40.3124	-1079.98	-487923	361360	145117	321.714	453.581	0
490	8	-166.564	81.7848	-552.885	-10002.9	-420.201	2370.72	299.24	628.092	0	-132.087	-41.736	-523.102	-38448.1	21861.5	4487.92	341.792	273.5	0	-298.65	40.0488	-1075.99	-488409	358573	146895	319.927	455.704	0
490	9	-167.496	81.052	-557.382	-9897.21	-455.194	2252.52	299.183	627.757	0	-138.689	-41.0134	-515.746	-38172.2	20060.3	4757.76	338.896	274.014	0	-306.185	40.0386	-1073.13	-489300	356240	148932	318.269	457.747	0
491	0	-169.346	80.2781	-562.285	-9798.99	-525.376	2150.8	299.066	627.427	0	-142.983	-40.0605	-509.114	-37901	18482.2	4933.51	336.303	274.445	0	-312.328	40.2176	-1071.4	-490586	354368	151047	316.76	459.695	0
491	1	-171.746	79.448	-567.547	-9709.23	-616.453	2050.4	298.914	627.107	0	-145.187	-38.8601	-503.262	-37639.3	17124.9	5038.44	334.028	274.791	0	-316.933	40.5879	-1070.81	-492256	352964	153068	315.417	461.525	0
491	2	-174.323	78.5505	-573.083	-9626.95	-710.6	1937.76	298.76	626.799	0	-145.579	-37.3811	-498.224	-37391.7	15980.3	5099.86	332.074	275.05	0	-319.902	41.1694	-1071.31	-494268	352017	154841	314.253	463.214	0
491	3	-176.735	77.5655	-578.762	-9549.72	-788.032	1802.29	298.638	626.5	0	-144.466	-35.6187	-494.006	-37162.3	15035.3	5143.3	330.436	275.226	0	-321.202	41.9468	-1072.77	-496545	351495	156231	313.281	464.74	0
491	4	-178.69	76.4636	-584.446	-9474.55	-828.482	1636.52	298.582	626.211	0	-142.169	-33.6141	-490.6	-36955.4	14274	5187.83	329.095	275.327	0	-320.859	42.8495	-1075.05	-499005	351360	157114	312.507	466.084	0
491	5	-179.956	75.2123	-590.023	-9398.34	-813.796	1435.88	298.621	625.929	0	-139.003	-31.4512	-487.979	-36774.6	13676.6	5244.23	328.027	275.361	0	-318.958	43.7612	-1078	-501583	351574	157382	311.932	467.237	0
491	6	-180.372	73.7815	-595.412	-9317.92	-730.439	1199.26	298.773	625.65	0	-135.268	-29.2407	-486.081	-36621.6	13219.1	5315.49	327.195	275.341	0	-315.64	44.5407	-1081.49	-504219	352087	156957	311.548	468.202	0
491	7	-179.846	72.1525	-600.553	-9230.64	-569.527	929.506	299.052	625.37	0	-131.244	-27.1037	-484.805	-36496.7	12875.9	5398.53	326.559	275.281	0	-311.09	45.0488	-1085.36	-506864	352846	155797	311.339	468.993	0
491	8	-178.346	70.3326	-605.411	-9135.25	-326.121	633.774	299.461	625.089	0	-127.165	-25.1536	-484.043	-36399.9	12622	5485.94	326.076	275.2	0	-305.511	45.179	-1089.45	-509476	353797	153898	311.286	469.634	0
491	9	-175.887	68.3653	-609.989	-9032.12	0.504689	323.231	300.001	624.807	0	-123.205	-23.4797	-483.714	-36332	12435.6	5567.9	325.709	275.111	0	-299.092	44.8856	-1093.7	-512046	354903	151289	311.371	470.146	0
492	0	-172.51	66.3238	-614.349	-8922.42	407.191	11.2252	300.663	624.523	0	-119.476	-22.1309	-483.781	-36294.6	12299.4	5634.57	325.423	275.023	0	-291.986	44.1929	-1098.13	-514605	356161	148030	311.571	470.551	0
492	1	-168.284	64.2882	-618.605	-8807.68	888.608	-290.307	301.436	624.238	0	-116.038	-21.1121	-484.236	-36288.5	12200.3	5678.65	325.195	274.94	0	-284.322	43.1761	-1102.84	-517220	357589	144202	311.868	470.868	0
492	2	-163.297	62.3215	-622.888	-8690.07	1439.3	-574.069	302.311	623.951	0	-112.923	-20.3953	-485.068	-36312.6	12128	5697.09	325.003	274.861	0	-276.22	41.9262	-1107.96	-519966	359213	139897	312.245	471.118	0
492	3	-157.664	60.4563	-627.307	-8572.15	2055.54	-838.723	303.277	623.665	0	-110.146	-19.9326	-486.258	-36364.5	12074.7	5691.41	324.832	274.784	0	-267.811	40.5237	-1113.57	-522901	361055	135214	312.689	471.32	0
492	4	-151.512	58.6951	-631.929	-8456.34	2735.5	-1088.41	304.329	623.382	0	-107.718	-19.6636	-487.789	-36442.1	12034.9	5666.75	324.672	274.709	0	-259.23	39.0315	-1119.72	-526059	363129	130254	313.191	471.488	0
492	5	-144.974	57.0234	-636.764	-8345.08	3476.85	-1330.62	305.46	623.105	0	-105.642	-19.5229	-489.636	-36543.1	12004.7	5630.31	324.518	274.633	0	-250.616	37.5005	-1126.4	-529442	365431	125112	313.744	471.628	0
492	6	-138.187	55.4261	-641.768	-8240.73	4274.39	-1573.2	306.66	622.841	0	-103.912	-19.4482	-491.753	-36663.9	11981.5	5589.91	324.365	274.558	0	-242.099	35.9779	-1133.52	-533007	367933	119887	314.341	471.746	0
492	7	-131.281	53.8974	-646.865	-8145.23	5120.42	-1822.11	307.916	622.592	0	-102.504	-19.3844	-494.064	-36800.2	11962.8	5552.79	324.213	274.485	0	-233.785	34.513	-1140.93	-536689	370584	114667	314.973	471.849	0
492	8	-124.371	52.4397	-651.998	-8059.55	6006.85	-2080.93	309.213	622.361	0	-101.381	-19.2846	-496.488	-36947.2	11947.1	5524.75	324.063	274.417	0	-225.752	33.155	-1148.49	-540432	373336	109533	315.633	471.946	0
492	9	-117.548	51.0601	-657.161	-7983.3	6927.4	-2350.92	310.541	622.148	0	-100.494	-19.1098	-498.962	-37100.7	11932.9	5509.52	323.916	274.356	0	-218.041	31.9503	-1156.12	-544211	376163	104546	316.313	472.047	0
493	0	-110.874	49.7675	-662.401	-7914.61	7877.72	-2631.58	311.893	621.948	0	-99.7919	-18.8301	-501.46	-37257.8	11918.7	5509.01	323.768	274.299	0	-210.666	30.9373	-1163.86	-548044	379067	99750.3	317.009	472.16	0
493	1	-104.39	48.5657	-667.788	-7850.57	8853.01	-2920.91	313.257	621.756	0	-99.2335	-18.4285	-503.973	-37416.5	11902.7	5523.61	323.618	274.243	0	-203.624	30.1372	-1171.76	-551966	382058	95168.6	317.713	472.291	0
493	2	-98.1227	47.4457	-673.362	-7787.92	9846.55	-3215.45	314.623	621.566	0	-98.7893	-17.9104	-506.48	-37574.7	11883.9	5551.87	323.464	274.188	0	-196.912	29.5354	-1179.84	-555991	385135	90809.7	318.418	472.444	0
493	3	-92.0989	46.3836	-679.087	-7724.04	10850.3	-3510.74	315.978	621.374	0	-98.4452	-17.3143	-508.949	-37731.4	11864.7	5590.47	323.312	274.136	0	-190.544	29.0693	-1188.04	-560093	388272	86669.9	319.12	472.619	0
493	4	-86.3487	45.3443	-684.875	-7657.13	11856	-3802.1	317.311	621.18	0	-98.2015	-16.7117	-511.354	-37886.7	11849.8	5635.14	323.173	274.091	0	-184.55	28.6326	-1196.23	-564214	391433	82735.8	319.817	472.81	0
493	5	-80.9036	44.2889	-690.604	-7585.95	12856.6	-4085.16	318.616	620.985	0	-98.0706	-16.1937	-513.662	-38040.1	11842.3	5681.32	323.055	274.057	0	-178.974	28.0952	-1204.27	-568278	394569	78990	320.509	473.008	0
493	6	-75.7945	43.1811	-696.142	-7510.09	13845.9	-4356.58	319.89	620.788	0	-98.0678	-15.8511	-515.835	-38190	11841.4	5723.79	322.956	274.035	0	-173.862	27.33	-1211.98	-572202	397626	75414.4	321.195	473.205	0
493	7	-71.0452	41.9977	-701.374	-7429.93	14817.4	-4614.73	321.126	620.593	0	-98.1959	-15.7587	-517.848	-38334.7	11844.2	5756.23	322.872	274.027	0	-169.241	26.239	-1219.22	-575913	400552	71989.9	321.868	473.394	0
493	8	-66.6637	40.7382	-706.231	-7345.76	15762.9	-4859.61	322.32	620.401	0	-98.432	-15.9638	-519.716	-38473.6	11848.8	5771.58	322.799	274.028	0	-165.096	24.7744	-1225.95	-579374	403321	68695.5	322.523	473.563	0
493	9	-62.64	39.4265	-710.711	-7257.65	16673.3	-5092.34	323.46	620.212	0	-98.7174	-16.4765	-521.499	-38606.3	11856.9	5762.5	322.736	274.029	0	-161.357	22.95	-1232.21	-582596	405938	65509	323.154	473.7	0
494	0	-58.9485	38.1067	-714.874	-7165.75	17540.4	-5314.56	324.536	620.024	0	-98.9582	-17.2651	-523.293	-38731.8	11875.2	5722.4	322.693	274.016	0	-157.907	20.8416	-1238.17	-585629	408445	62410.6	323.757	473.789	0
494	1	-55.5579	36.8302	-718.804	-7070.28	18355.9	-5527.82	325.537	619.836	0	-99.0403	-18.2688	-525.202	-38848.2	11915.4	5646.74	322.687	273.968	0	-154.598	18.5614	-1244.01	-588538	410894	59385.7	324.334	473.815	0
494	2	-52.4444	35.6398	-722.548	-6971.84	19112.1	-5733.1	326.451	619.649	0	-98.8541	-19.4244	-527.302	-38952.4	11989.6	5534.03	322.738	273.871	0	-151.298	16.2155	-1249.85	-591361	413319	56427.5	324.884	473.768	0
494	3	-49.6011	34.5595	-726.092	-6872.1	19802.6	-5930.34	327.273	619.465	0	-98.3166	-20.6859	-529.604	-39041.3	12105.7	5386.11	322.858	273.718	0	-147.918	13.8736	-1255.7	-594085	415717	53537.8	325.411	473.642	0
494	4	-47.038	33.5936	-729.37	-6773.73	20423.6	-6118.27	328.002	619.287	0	-97.3852	-22.0271	-532.055	-39112.6	12265.4	5207.35	323.053	273.512	0	-144.423	11.5664	-1261.42	-596658	418049	50729.2	325.914	473.443	0
494	5	-44.7795	32.7325	-732.298	-6679.56	20971.9	-6294.9	328.638	619.121	0	-96.0632	-23.4339	-534.56	-39164.6	12465.5	5002.97	323.319	273.265	0	-140.843	9.2986	-1266.86	-599012	420255	48025.8	326.394	473.185	0
494	6	-42.8604	31.9601	-734.793	-6591.73	21443.6	-6458.37	329.183	618.971	0	-94.3972	-24.8996	-537.017	-39197.6	12698.9	4778.07	323.647	272.991	0	-137.258	7.06055	-1271.81	-601078	422274	45462.1	326.846	472.882	0
494	7	-41.317	31.2621	-736.775	-6511.45	21834.9	-6607.46	329.636	618.838	0	-92.466	-26.4229	-539.336	-39213.1	12956.4	4537.73	324.023	272.706	0	-133.783	4.83916	-1276.11	-602793	424046	43078.6	327.264	472.549	0
494	8	-40.1768	30.6315	-738.186	-6439.5	22142.1	-6741.53	329.995	618.723	0	-90.3643	-28.0027	-541.455	-39214	13229.4	4287.27	324.433	272.423	0	-130.541	2.62873	-1279.64	-604112	425530	40915.1	327.642	472.193	0
494	9	-39.4494	30.0738	-739.003	-6376.94	22363.4	-6860.26	330.262	618.629	0	-88.1879	-29.6328	-543.347	-39203.6	13513	4031.62	324.87	272.152	0	-127.637	0.44099	-1282.35	-605021	426708	39005.4	327.977	471.823	0
495	0	-39.1216	29.6092	-739.249	-6324.55	22498.9	-6963.39	330.435	618.555	0	-86.0214	-31.3001	-545.031	-39185.8	13805	3774.54	325.329	271.896	0	-125.143	-1.6909	-1284.28	-605539	427595	37372.3	328.268	471.438	0
495	1	-39.1616	29.2657	-738.981	-6281.91	22550.3	-7050.56	330.515	618.501	0	-83.9317	-32.9885	-546.546	-39164.4	14103.1	3518.67	325.804	271.658	0	-123.093	-3.72278	-1285.53	-605713	428220	36026.2	328.512	471.039	0
495	2	-39.5297	29.0651	-738.249	-6247.95	22520.2	-7121.53	330.505	618.463	0	-81.9682	-34.6858	-547.925	-39143.2	14403.3	3266.05	326.287	271.439	0	-121.498	-5.62072	-1286.17	-605578	428608	34965.1	328.708	470.627	0
495	3	-40.1882	29.0127	-737.074	-6222.56	22411.3	-7176.76	330.406	618.442	0	-80.1608	-36.3864	-549.168	-39124.1	14701.3	3018.35	326.77	271.243	0	-120.349	-7.3737	-1286.24	-605149	428762	34176.5	328.854	470.204	0
495	4	-41.1028	29.0994	-735.46	-6206.94	22228.9	-7217.15	330.225	618.44	0	-78.5188	-38.0892	-550.251	-39106.9	14993.8	2777.05	327.249	271.071	0	-119.622	-8.98985	-1285.71	-604426	428678	33639.4	328.951	469.775	0
495	5	-42.2418	29.3069	-733.411	-6202.34	21981.6	-7243.17	329.972	618.457	0	-77.0329	-39.7957	-551.142	-39089.1	15279.1	2543.75	327.723	270.924	0	-119.275	-10.4888	-1284.55	-603404	428352	33328	329.007	469.347	0
495	6	-43.5746	29.6148	-730.933	-6208.82	21679.1	-7254.64	329.659	618.494	0	-75.6844	-41.5088	-551.806	-39067.5	15555.6	2319.47	328.19	270.799	0	-119.259	-11.894	-1282.74	-602078	427781	33214	329.028	468.924	0
495	7	-45.0709	30.0064	-728.045	-6225.28	21331.5	-7251.52	329.3	618.551	0	-74.4525	-43.2275	-552.218	-39038.7	15823.1	2103.54	328.654	270.694	0	-119.523	-13.2211	-1280.26	-600450	426971	33269.4	329.021	468.509	0
495	8	-46.6985	30.4724	-724.788	-6249.97	20948.6	-7234.5	328.903	618.623	0	-73.3098	-44.941	-552.386	-39000.9	16082.1	1894.15	329.114	270.604	0	-120.008	-14.4686	-1277.17	-598543	425943	33467.1	328.994	468.103	0
495	9	-48.4198	31.0111	-721.241	-6280.57	20540.7	-7204.6	328.48	618.708	0	-72.217	-46.6253	-552.351	-38953.7	16333.6	1690.23	329.571	270.524	0	-120.637	-15.6142	-1273.59	-596411	424742	33780.8	328.953	467.702	0
496	0	-50.1894	31.6263	-717.523	-6314.47	20118.2	-7162.87	328.038	618.8	0	-71.1266	-48.2428	-552.185	-38898.8	16577.6	1492.34	330.022	270.445	0	-121.316	-16.6165	-1269.71	-594137	423431	34185.4	328.901	467.304	0
496	1	-51.9613	32.3212	-713.787	-6349.49	19691.4	-7110.29	327.587	618.896	0	-69.9973	-49.7511	-551.972	-38838.9	16812.5	1302.03	330.459	270.364	0	-121.959	-17.4299	-1265.76	-591830	422086	34658.6	328.839	466.908	0
496	2	-53.698	33.0892	-710.169	-6384.26	19271	-7048.02	327.136	618.99	0	-68.8044	-51.1151	-551.775	-38776.7	17035.4	1120.67	330.874	270.276	0	-122.502	-18.0258	-1261.94	-589584	420770	35181.6	328.77	466.518	0
496	3	-55.3742	33.9114	-706.758	-6417.67	18866.6	-6977.69	326.695	619.081	0	-67.5384	-52.3122	-551.622	-38712.8	17244.2	948.869	331.261	270.18	0	-122.913	-18.4008	-1258.38	-587460	419524	35736.9	328.696	466.137	0
496	4	-56.9748	34.7586	-703.59	-6449.08	18485.6	-6901.46	326.273	619.166	0	-66.1974	-53.3304	-551.502	-38646	17438.3	786.846	331.62	270.074	0	-123.172	-18.5718	-1255.09	-585477	418364	36308	328.623	465.771	0
496	5	-58.4922	35.5963	-700.673	-6478.95	18131.9	-6821.6	325.878	619.247	0	-64.7878	-54.1672	-551.386	-38574.8	17617.5	634.875	331.951	269.96	0	-123.28	-18.5709	-1252.06	-583633	417285	36879.8	328.553	465.427	0
496	6	-59.9248	36.389	-698.005	-6508.96	17807.1	-6740.05	325.511	619.325	0	-63.3257	-54.8307	-551.244	-38498.8	17781.2	492.735	332.257	269.84	0	-123.251	-18.4417	-1249.25	-581925	416279	37439.5	328.488	465.111	0
496	7	-61.2758	37.1043	-695.572	-6541.1	17510.8	-6658.43	325.175	619.404	0	-61.8339	-55.3372	-551.06	-38418.5	17930	359.182	332.537	269.717	0	-123.11	-18.2329	-1246.63	-580346	415340	37975.9	328.429	464.829	0
496	8	-62.5493	37.7168	-693.355	-6576.51	17242	-6578.07	324.868	619.485	0	-60.3348	-55.7029	-550.833	-38335	18065.9	232.558	332.797	269.595	0	-122.884	-17.9861	-1244.19	-578888	414463	38480.7	328.378	464.58	0
496	9	-63.7447	38.2161	-691.347	-6614.77	16998	-6499.92	324.587	619.568	0	-58.8407	-55.9343	-550.582	-38249.7	18191.6	112.186	333.041	269.471	0	-122.585	-17.7182	-1241.93	-577553	413652	38949.2	328.335	464.36	0
497	0	-64.8498	38.6137	-689.579	-6654.32	16774.8	-6424.66	324.326	619.65	0	-57.351	-56.0259	-550.355	-38164.9	18310.4	-0.687236	333.27	269.346	0	-122.201	-17.4122	-1239.93	-576369	412931	39379.6	328.296	464.165	0
497	1	-65.8426	38.9394	-688.112	-6694.06	16568.7	-6352.86	324.079	619.728	0	-55.8576	-55.9679	-550.228	-38084.1	18428.1	-102.714	333.492	269.215	0	-121.7	-17.0285	-1238.34	-575390	412340	39771.4	328.261	463.986	0
497	2	-66.7028	39.2279	-687.004	-6734.11	16378.1	-6285.1	323.84	619.802	0	-54.3564	-55.7584	-550.28	-38012.8	18552.4	-189.072	333.714	269.079	0	-121.059	-16.5304	-1237.28	-574669	411927	40126.7	328.232	463.819	0
497	3	-67.422	39.5068	-686.272	-6774.93	16203.1	-6221.65	323.61	619.872	0	-52.8481	-55.4117	-550.586	-37958.1	18692	-255.217	333.949	268.941	0	-120.27	-15.9049	-1236.86	-574240	411726	40448.7	328.213	463.655	0
497	4	-68.0072	39.7914	-685.881	-6816.6	16046.3	-6162.15	323.395	619.938	0	-51.3341	-54.9594	-551.21	-37927.3	18856.4	-298.627	334.209	268.807	0	-119.341	-15.168	-1237.09	-574102	411759	40740.1	328.214	463.485	0
497	5	-68.4796	40.0846	-685.754	-6859.13	15910.7	-6105.32	323.202	620.002	0	-49.8166	-54.4407	-552.185	-37926.3	19054.3	-319.23	334.507	268.684	0	-118.296	-14.3561	-1237.94	-574221	412025	41004.5	328.245	463.296	0
497	6	-68.8668	40.3802	-685.78	-6903.15	15797.7	-6049.25	323.036	620.066	0	-48.2971	-53.8898	-553.513	-37958.8	19291.7	-319.184	334.853	268.578	0	-117.164	-13.5096	-1239.29	-574539	412501	41246.9	328.314	463.079	0
497	7	-69.1943	40.6695	-685.846	-6950.25	15706.6	-5992.38	322.901	620.134	0	-46.7719	-53.3284	-555.178	-38026.2	19571.6	-302.404	335.253	268.494	0	-115.966	-12.6589	-1241.02	-574986	413152	41470.5	328.427	462.826	0
497	8	-69.4801	40.9474	-685.869	-7002.51	15633.7	-5933.83	322.794	620.21	0	-45.2257	-52.7648	-557.155	-38128	19894.5	-273.495	335.707	268.433	0	-114.706	-11.8174	-1243.02	-575509	413941	41675.4	328.582	462.535	0
497	9	-69.731	41.2166	-685.813	-7061.04	15574.5	-5873.31	322.71	620.296	0	-43.6269	-52.1913	-559.434	-38261.8	20259.7	-236.545	336.215	268.394	0	-113.358	-10.9747	-1245.25	-576082	414849	41859.1	328.777	462.202	0
498	0	-69.9419	41.4888	-685.702	-7125.14	15523.7	-5811.01	322.639	620.391	0	-41.9294	-51.5817	-562.039	-38424.8	20666.5	-194.303	336.771	268.367	0	-111.871	-10.093	-1247.74	-576720	415882	42017.2	329.005	461.823	0
498	1	-70.1003	41.7776	-685.603	-7192.71	15476.8	-5747.46	322.574	620.491	0	-40.0845	-50.8973	-565.017	-38615.5	21112.4	-147.891	337.366	268.344	0	-110.185	-9.11969	-1250.62	-577467	417064	42146.8	329.257	461.395	0
498	2	-70.1979	42.088	-685.574	-7261.57	15430	-5683.78	322.507	620.592	0	-38.0608	-50.0999	-568.393	-38832.9	21590	-97.04	337.984	268.32	0	-108.259	-8.01186	-1253.97	-578358	418407	42248.5	329.522	460.916	0
498	3	-70.2359	42.4133	-685.622	-7330.18	15380.3	-5621.55	322.433	620.691	0	-35.8559	-49.1612	-572.135	-39073.7	22086	-40.574	338.603	268.295	0	-106.092	-6.74793	-1257.76	-579384	419886	42328.6	329.788	460.391	0
498	4	-70.2237	42.7401	-685.717	-7397.48	15326.6	-5561.8	322.351	620.788	0	-33.4957	-48.068	-576.15	-39331.6	22584.4	23.0976	339.199	268.266	0	-103.719	-5.32785	-1261.87	-580502	421450	42398.5	330.044	459.832	0
498	5	-70.1766	43.0524	-685.809	-7463.61	15270.5	-5504.71	322.266	620.883	0	-31.0249	-46.8287	-580.328	-39600.3	23073.5	96.004	339.759	268.238	0	-101.201	-3.77626	-1266.14	-581654	423043	42471.1	330.284	459.25	0
498	6	-70.1134	43.3319	-685.851	-7530.88	15215.1	-5450.06	322.184	620.98	0	-28.4933	-45.4711	-584.582	-39876.5	23549.8	180.667	340.285	268.214	0	-98.6066	-2.13921	-1270.43	-582795	424628	42556.7	330.513	458.657	0
498	7	-70.0483	43.5628	-685.814	-7602.34	15163.2	-5397.96	322.11	621.085	0	-25.9433	-44.0304	-588.861	-40160.2	24014.6	279.193	340.782	268.2	0	-95.9916	-0.467598	-1274.68	-583904	426188	42659.1	330.736	458.063	0
498	8	-69.9828	43.7393	-685.727	-7679.38	15116	-5348.99	322.044	621.199	0	-23.4016	-42.5378	-593.142	-40451.7	24468.6	392.354	341.253	268.199	0	-93.3844	1.20148	-1278.87	-584995	427728	42773.6	330.953	457.477	0
498	9	-69.9021	43.8715	-685.676	-7761.02	15073.4	-5303.55	321.983	621.319	0	-20.8742	-41.0126	-597.429	-40749.9	24909.8	519.579	341.695	268.209	0	-90.7763	2.8589	-1283.1	-586122	429272	42888.8	331.161	456.906	0
499	0	-69.7808	43.9838	-685.781	-7844.88	15035.6	-5261.25	321.925	621.439	0	-18.3477	-39.4553	-601.725	-41050.6	25334.3	659.201	342.103	268.221	0	-88.1285	4.52853	-1287.51	-587350	430852	42992.3	331.355	456.36	0
499	1	-69.5933	44.106	-686.149	-7928.53	15003.4	-5221.27	321.866	621.555	0	-15.8048	-37.8548	-606.002	-41347.2	25734.6	808.903	342.466	268.229	0	-85.3981	6.25119	-1292.15	-588727	432482	43075.8	331.527	455.85	0
499	2	-69.3236	44.2594	-686.827	-8010.26	14978	-5183.03	321.807	621.663	0	-13.2459	-36.2042	-610.186	-41632.2	26100	966.262	342.774	268.229	0	-82.5695	8.05513	-1297.01	-590257	434145	43136.3	331.671	455.388	0
499	3	-68.9712	44.4502	-687.802	-8089.15	14960.8	-5146.41	321.752	621.761	0	-10.6987	-34.512	-614.172	-41898.9	26419.8	1128.6	343.017	268.22	0	-79.6699	9.93817	-1301.97	-591905	435797	43175.8	331.783	454.987	0
499	4	-68.5498	44.6704	-689.03	-8164.9	14952.4	-5111.86	321.701	621.85	0	-8.21381	-32.8015	-617.851	-42142.3	26685.7	1292.94	343.191	268.208	0	-76.7636	11.8688	-1306.88	-593616	437387	43199.8	331.861	454.659	0
499	5	-68.083	44.9024	-690.461	-8237.43	14952.6	-5080.32	321.656	621.93	0	-5.85893	-31.1098	-621.118	-42358.6	26891	1456.9	343.294	268.197	0	-73.9419	13.7927	-1311.58	-595339	438867	43216.8	331.903	454.415	0
499	6	-67.5996	45.1239	-692.036	-8306.32	14958.9	-5052.51	321.616	622.003	0	-3.71426	-29.4855	-623.878	-42544.4	27028.6	1619.04	343.323	268.194	0	-71.3138	15.6384	-1315.91	-597018	440185	43236.6	331.908	454.261	0
499	7	-67.1273	45.3146	-693.694	-8370.41	14966.3	-5028.52	321.575	622.066	0	-1.86164	-27.9823	-626.051	-42696.5	27091.3	1777.93	343.273	268.2	0	-68.9889	17.3323	-1319.74	-598598	441292	43269.1	331.868	454.202	0
499	8	-66.6876	45.463	-695.39	-8428.14	14967.9	-5008.35	321.525	622.12	0	-0.371359	-26.6479	-627.588	-42811.8	27074.2	1931.31	343.14	268.216	0	-67.059	18.8151	-1322.98	-600042	442154	43321.2	331.778	454.237	0
499	9	-66.2924	45.5674	-697.113	-8478.62	14958.4	-4992.14	321.458	622.163	0	0.706729	-25.5187	-628.485	-42888.7	26975.1	2076.23	342.921	268.241	0	-65.5857	20.0487	-1325.6	-601341	442761	43395.7	331.634	454.363	0
500	0	-65.9425	45.6353	-698.894	-8522.09	14936.3	-4979.99	321.371	622.194	0	1.34784	-24.6205	-628.787	-42928.3	26794.9	2210.06	342.614	268.272	0	-64.5947	21.0148	-1327.68	-602525	443136	43489.9	331.432	454.577	0
500	1	-65.6299	45.6793	-700.797	-8559.64	14905.1	-4971.72	321.269	622.214	0	1.55221	-23.9696	-628.577	-42934.6	26537.1	2331.08	342.218	268.304	0	-64.0777	21.7097	-1329.37	-603654	443330	43596	331.174	454.873	0
500	2	-65.3435	45.7113	-702.879	-8593.13	14871.2	-4967.11	321.157	622.226	0	1.33831	-23.5723	-627.942	-42912.2	26206.8	2438.45	341.734	268.338	0	-64.0052	22.1389	-1330.82	-604787	443397	43704.9	330.867	455.245	0
500	3	-65.074	45.7389	-705.167	-8624.72	14841.1	-4966.21	321.046	622.231	0	0.735428	-23.4217	-626.943	-42864.4	25810.8	2531.4	341.169	268.371	0	-64.3386	22.3171	-1332.11	-605958	443373	43808.4	330.517	455.69	0
500	4	-64.8122	45.767	-707.645	-8655.88	14820.7	-4969.55	320.944	622.232	0	-0.218033	-23.4966	-625.619	-42793.2	25358.1	2608.88	340.533	268.401	0	-65.0302	22.2703	-1333.26	-607168	443280	43899.5	330.136	456.201	0
500	5	-64.5484	45.7986	-710.268	-8687.24	14814.4	-4977.92	320.858	622.231	0	-1.47502	-23.7653	-624	-42701	24859.5	2670.19	339.839	268.431	0	-66.0235	22.0334	-1334.27	-608394	443123	43971.8	329.735	456.769	0
500	6	-64.2756	45.8338	-712.969	-8719.73	14825.1	-4991.46	320.793	622.23	0	-2.98467	-24.1925	-622.11	-42590.7	24325.4	2715.83	339.101	268.462	0	-67.2603	21.6412	-1335.08	-609604	442902	44021.8	329.324	457.384	0
500	7	-63.9897	45.8686	-715.681	-8755.18	14853.6	-5009.25	320.755	622.233	0	-4.69865	-24.7431	-619.966	-42464.9	23765	2748.26	338.333	268.496	0	-68.6884	21.1255	-1335.65	-610764	442610	44050.1	328.914	458.039	0
500	8	-63.6848	45.8972	-718.353	-8795.5	14900.3	-5029.81	320.742	622.244	0	-6.5739	-25.3775	-617.583	-42325.7	23186	2771.75	337.543	268.534	0	-70.2587	20.5196	-1335.94	-611848	442240	44060.4	328.509	458.729	0
500	9	-63.3461	45.9169	-720.971	-8840.85	14963.7	-5051.56	320.755	622.262	0	-8.57144	-26.0505	-614.991	-42174.7	22595.6	2791.36	336.741	268.578	0	-71.9176	19.8664	-1335.96	-612852	441800	44055.1	328.114	459.449	0
501	0	-62.9462	45.9356	-723.57	-8888.81	15041	-5072.75	320.787	622.285	0	-10.6533	-26.7167	-612.244	-42015	22001.3	2811.7	335.935	268.625	0	-73.5995	19.2189	-1335.81	-613808	441320	44032.5	327.73	460.192	0
501	1	-62.4519	45.9708	-726.225	-8935.74	15129.8	-5091.44	320.833	622.304	0	-12.7826	-27.3385	-609.423	-41850.3	21411.6	2836.33	335.134	268.672	0	-75.2345	18.6323	-1335.65	-614774	440847	43986.8	327.359	460.951	0
501	2	-61.8375	46.0351	-729.003	-8978.9	15229.7	-5106.29	320.891	622.317	0	-14.9332	-27.8913	-606.603	-41685.1	20834.7	2867.88	334.347	268.719	0	-76.7708	18.1438	-1335.61	-615806	440431	43912.3	327.002	461.72	0
501	3	-61.0944	46.1244	-731.929	-9017.12	15341.7	-5117.22	320.961	622.32	0	-17.0979	-28.3625	-603.836	-41523.9	20276.4	2908.46	333.579	268.767	0	-78.1924	17.7619	-1335.77	-616933	440101	43807	326.665	462.495	0
501	4	-60.2311	46.2182	-734.974	-9050.36	15467.2	-5125.47	321.045	622.314	0	-19.2844	-28.7453	-601.15	-41371.8	19739.3	2959.88	332.836	268.821	0	-79.5155	17.4729	-1336.12	-618148	439861	43674.2	326.35	463.27	0
501	5	-59.2723	46.288	-738.062	-9079.2	15606.3	-5133.17	321.145	622.301	0	-21.5034	-29.0385	-598.544	-41233.1	19224.8	3023.29	332.119	268.889	0	-80.7757	17.2495	-1336.61	-619411	439690	43521.7	326.059	464.04	0
501	6	-58.2556	46.3088	-741.086	-9104.69	15757	-5142.32	321.262	622.286	0	-23.7634	-29.2538	-595.982	-41109.8	18733.6	3099.05	331.433	268.978	0	-82.019	17.0551	-1337.07	-620655	439548	43361.8	325.796	464.803	0
501	7	-57.2228	46.2671	-743.941	-9128.26	15916.4	-5153.78	321.395	622.27	0	-26.0655	-29.4122	-593.409	-41002.1	18266.6	3187.1	330.782	269.096	0	-83.2883	16.8549	-1337.35	-621807	439386	43208.8	325.56	465.56	0
501	8	-56.2077	46.1616	-746.562	-9151.18	16080.9	-5167.8	321.54	622.258	0	-28.3963	-29.5337	-590.79	-40909.1	17824.6	3287.33	330.171	269.245	0	-84.604	16.6279	-1337.35	-622823	439172	43073.9	325.353	466.31	0
501	9	-55.2274	46.0037	-748.948	-9174.11	16247.1	-5184.96	321.693	622.249	0	-30.7192	-29.6265	-588.127	-40828.7	17409.3	3398.84	329.601	269.422	0	-85.9466	16.3772	-1337.08	-623701	438904	42959.6	325.172	467.054	0
502	0	-54.2808	45.8178	-751.179	-9196.56	16410.8	-5205.8	321.847	622.243	0	-32.973	-29.6835	-585.469	-40758.1	17023.1	3519.18	329.076	269.616	0	-87.2538	16.1343	-1336.65	-624493	438616	42859.6	325.013	467.788	0
502	1	-53.356	45.6351	-753.385	-9216.94	16566.6	-5230.05	321.99	622.234	0	-35.0818	-29.6835	-582.887	-40693.5	16669.8	3644.19	328.599	269.814	0	-88.4378	15.9515	-1336.27	-625287	438363	42763.1	324.873	468.507	0
502	2	-52.4403	45.4806	-755.69	-9233.59	16708.7	-5256.85	322.111	622.219	0	-36.978	-29.6009	-580.449	-40631.7	16353.2	3768.66	328.173	270.001	0	-89.4183	15.8797	-1336.14	-626164	438196	42659.9	324.744	469.207	0
502	3	-51.5306	45.3642	-758.154	-9246.19	16833.3	-5285.58	322.203	622.196	0	-38.6217	-29.4202	-578.191	-40570.3	16073.4	3887.67	327.8	270.168	0	-90.1523	15.9441	-1336.35	-627164	438138	42543.3	324.624	469.885	0
502	4	-50.6358	45.2805	-760.763	-9255.95	16940.2	-5316.02	322.267	622.167	0	-40.01	-29.1458	-576.12	-40507.2	15825.4	3998.23	327.469	270.31	0	-90.6457	16.1347	-1336.88	-628278	438181	42412.4	324.509	470.537	0
502	5	-49.7743	45.2139	-763.451	-9264.64	17033.1	-5348.23	322.311	622.135	0	-41.1719	-28.7987	-574.204	-40440.8	15599.9	4099.97	327.168	270.429	0	-90.9462	16.4151	-1337.66	-629464	438295	42273	324.396	471.161	0
502	6	-48.9708	45.1429	-766.121	-9274	17117.8	-5382.36	322.344	622.105	0	-42.158	-28.4072	-572.387	-40369.6	15387.9	4194.47	326.884	270.528	0	-91.1288	16.7357	-1338.51	-630652	438432	42136.6	324.285	471.76	0
502	7	-48.2502	45.0455	-768.676	-9285.38	17199	-5418.65	322.375	622.08	0	-43.0275	-28.0012	-570.602	-40293.1	15183.2	4283.92	326.609	270.615	0	-91.2777	17.0443	-1339.28	-631773	438547	42016.7	324.179	472.338	0
502	8	-47.6296	44.905	-771.052	-9299.02	17278.5	-5457.59	322.409	622.06	0	-43.8346	-27.6077	-568.799	-40212	14982.8	4370.08	326.341	270.696	0	-91.4642	17.2973	-1339.85	-632783	438607	41922.7	324.078	472.898	0
502	9	-47.11	44.7156	-773.246	-9313.83	17355.7	-5499.7	322.445	622.045	0	-44.6177	-27.2455	-566.968	-40127.7	14786.4	4454.07	326.08	270.776	0	-91.7277	17.4701	-1340.21	-633677	438610	41856.1	323.983	473.443	0
503	0	-46.6755	44.4854	-775.309	-9328.34	17429.8	-5545	322.481	622.032	0	-45.395	-26.92	-565.137	-40042.7	14594.5	4536.62	325.825	270.855	0	-92.0705	17.5654	-1340.45	-634494	438578	41812.3	323.891	473.974	0
503	1	-46.303	44.2339	-777.312	-9340.99	17500	-5592.83	322.514	622.017	0	-46.1675	-26.6252	-563.357	-39959.8	14408.3	4617.73	325.576	270.932	0	-92.4706	17.6086	-1340.67	-635287	438548	41785.9	323.8	474.489	0
503	2	-45.9746	43.9801	-779.296	-9350.28	17564.2	-5642.38	322.539	621.998	0	-46.9302	-26.3553	-561.671	-39881	14228.5	4696.41	325.332	271.004	0	-92.9048	17.6247	-1340.97	-636090	438542	41772	323.709	474.983	0
503	3	-45.6832	43.7321	-781.257	-9355.56	17618.6	-5693.31	322.552	621.975	0	-47.6832	-26.1174	-560.088	-39806.7	14055.5	4771.17	325.095	271.072	0	-93.3664	17.6147	-1341.34	-636901	438559	41765.7	323.614	475.453	0
503	4	-45.4317	43.4862	-783.152	-9357.28	17659.6	-5745.53	322.549	621.948	0	-48.4351	-25.9317	-558.589	-39737.2	13889.7	4840.56	324.866	271.139	0	-93.8668	17.5545	-1341.74	-637692	438577	41761.7	323.514	475.9	0
503	5	-45.2296	43.2311	-784.914	-9356.47	17683.7	-5798.58	322.529	621.92	0	-49.1991	-25.8228	-557.14	-39672.5	13730.8	4903.53	324.645	271.207	0	-94.4286	17.4082	-1342.05	-638419	438563	41757.3	323.408	476.325	0
503	6	-45.0888	42.9536	-786.466	-9354.3	17688.2	-5851.64	322.491	621.894	0	-49.9873	-25.8082	-555.706	-39612.2	13578.3	4959.34	324.434	271.283	0	-95.0761	17.1455	-1342.17	-639029	438482	41753	323.295	476.729	0
503	7	-45.0169	42.6481	-787.762	-9352.02	17672.3	-5903.68	322.434	621.872	0	-50.804	-25.89	-554.261	-39555.8	13432.6	5007	324.235	271.367	0	-95.8209	16.758	-1342.02	-639491	438311	41751.8	323.178	477.112	0
503	8	-45.0111	42.3219	-788.81	-9350.44	17638.5	-5953.64	322.361	621.854	0	-51.6401	-26.056	-552.801	-39502.4	13295	5045.51	324.05	271.459	0	-96.6512	16.2659	-1341.61	-639806	438056	41756.4	323.057	477.476	0
503	9	-45.0581	41.9939	-789.661	-9349.79	17589.9	-6000.8	322.275	621.84	0	-52.4698	-26.282	-551.361	-39452.2	13167.6	5074.44	323.882	271.554	0	-97.5278	15.7119	-1341.02	-640013	437745	41766.6	322.936	477.82	0
504	0	-45.1393	41.688	-790.403	-9350.34	17530.6	-6044.87	322.179	621.83	0	-53.2511	-26.5338	-550.009	-39406.3	13054	5094.53	323.734	271.647	0	-98.3903	15.1542	-1340.41	-640177	437431	41781.1	322.817	478.14	0
504	1	-45.2375	41.4291	-791.138	-9353.03	17465	-6085.52	322.076	621.822	0	-53.9353	-26.7743	-548.819	-39366.2	12957.9	5107.7	323.611	271.729	0	-99.1729	14.6548	-1339.96	-640374	437170	41800.6	322.704	478.431	0
504	2	-45.3439	41.2358	-791.942	-9358.8	17397.3	-6121.99	321.968	621.818	0	-54.4834	-26.9749	-547.844	-39333	12881.6	5115.87	323.513	271.796	0	-99.8273	14.2609	-1339.79	-640661	437006	41828.6	322.6	478.692	0
504	3	-45.4586	41.1154	-792.842	-9367.64	17329.1	-6152.89	321.857	621.815	0	-54.8771	-27.1207	-547.091	-39306.7	12824.4	5119.83	323.441	271.847	0	-100.336	13.9947	-1339.93	-641054	436949	41870.5	322.504	478.924	0
504	4	-45.5879	41.065	-793.822	-9378.77	17259.6	-6176.55	321.742	621.815	0	-55.1191	-27.21	-546.538	-39286.4	12783.1	5119.37	323.389	271.882	0	-100.707	13.855	-1340.36	-641539	436985	41931.8	322.414	479.128	0
504	5	-45.7417	41.0756	-794.841	-9391.57	17186.7	-6191.53	321.623	621.816	0	-55.2236	-27.2527	-546.144	-39270.4	12752.8	5113.51	323.351	271.905	0	-100.965	13.8229	-1340.98	-642080	437081	42016	322.327	479.307	0
504	6	-45.9327	41.133	-795.839	-9405.87	17107.5	-6196.97	321.496	621.819	0	-55.208	-27.2658	-545.853	-39257.5	12727.7	5100.63	323.317	271.92	0	-101.141	13.8672	-1341.69	-642630	437198	42124.4	322.237	479.466	0
504	7	-46.1748	41.2205	-796.752	-9421.7	17018.9	-6192.73	321.36	621.825	0	-55.0898	-27.2689	-545.613	-39247.6	12703.2	5079.11	323.282	271.933	0	-101.265	13.9516	-1342.36	-643141	437292	42256.4	322.142	479.609	0
504	8	-46.478	41.3252	-797.54	-9438.94	16918.7	-6179.5	321.214	621.835	0	-54.8845	-27.2777	-545.382	-39240.9	12677.6	5048.42	323.245	271.951	0	-101.362	14.0475	-1342.92	-643581	437338	42411.6	322.039	479.742	0
504	9	-46.8415	41.4447	-798.211	-9457.27	16806.8	-6158.65	321.056	621.848	0	-54.6012	-27.2995	-545.148	-39237.4	12652.5	5009.37	323.209	271.976	0	-101.443	14.1452	-1343.36	-643954	437336	42587.9	321.93	479.867	0
505	0	-47.2482	41.5887	-798.826	-9476.27	16686.1	-6131.62	320.888	621.863	0	-54.2417	-27.3333	-544.941	-39237	12630.2	4963.92	323.177	272.002	0	-101.49	14.2555	-1343.77	-644301	437318	42778.7	321.816	479.983	0
505	1	-47.6687	41.7736	-799.477	-9495.41	16561.3	-6099.62	320.715	621.877	0	-53.8041	-27.3757	-544.816	-39239.6	12612	4914.89	323.149	272.023	0	-101.473	14.398	-1344.29	-644688	437332	42973.4	321.702	480.088	0
505	2	-48.0735	42.0109	-800.241	-9514.32	16437.7	-6063.69	320.541	621.889	0	-53.2887	-27.4273	-544.814	-39244.3	12597.5	4865.15	323.122	272.032	0	-101.362	14.5836	-1345.06	-645169	437417	43159.1	321.587	480.18	0
505	3	-48.4395	42.3007	-801.152	-9532.86	16320.5	-6024.68	320.371	621.899	0	-52.701	-27.4927	-544.952	-39250.7	12585.9	4816.4	323.095	272.026	0	-101.14	14.808	-1346.1	-645766	437593	43322.4	321.474	480.258	0
505	4	-48.7517	42.6332	-802.205	-9550.8	16213.6	-5983.03	320.211	621.906	0	-52.0519	-27.5767	-545.227	-39258.9	12577.9	4768.4	323.069	272.005	0	-100.804	15.0565	-1347.43	-646478	437860	43451.3	321.368	480.321	0
505	5	-49.0038	42.9919	-803.37	-9567.57	16118.5	-5939.1	320.064	621.909	0	-51.3556	-27.6849	-545.62	-39269	12575.7	4720.09	323.049	271.971	0	-100.359	15.307	-1348.99	-647282	438209	43536.5	321.271	480.371	0
505	6	-49.1973	43.3595	-804.592	-9582.27	16034.9	-5893.97	319.929	621.909	0	-50.6269	-27.8252	-546.102	-39281.1	12582.1	4670.54	323.04	271.93	0	-99.8242	15.5343	-1350.69	-648140	438617	43572.6	321.187	480.408	0
505	7	-49.3388	43.7227	-805.803	-9594.29	15961.7	-5849.61	319.808	621.906	0	-49.8825	-28.0071	-546.633	-39295.2	12598.7	4618.97	323.048	271.886	0	-99.2214	15.7156	-1352.44	-649002	439054	43557.3	321.118	480.434	0
505	8	-49.4372	44.0717	-806.935	-9603.74	15897.5	-5808.19	319.701	621.901	0	-49.1395	-28.2365	-547.173	-39311.5	12626.2	4564.47	323.075	271.845	0	-98.5767	15.8352	-1354.11	-649820	439488	43491.4	321.065	480.449	0
505	9	-49.4971	44.4021	-807.954	-9611.46	15840.4	-5771.16	319.606	621.896	0	-48.4092	-28.5104	-547.709	-39331.1	12664.3	4506.43	323.122	271.81	0	-97.9063	15.8916	-1355.66	-650574	439903	43377.8	321.026	480.456	0
506	0	-49.512	44.7194	-808.893	-9618.53	15789.4	-5738.7	319.52	621.891	0	-47.691	-28.8138	-548.275	-39356.4	12712.4	4445.36	323.186	271.782	0	-97.2029	15.9056	-1357.17	-651291	440318	43218.8	321.001	480.452	0
506	1	-49.4682	45.036	-809.832	-9625.8	15744.8	-5709.79	319.442	621.886	0	-46.9744	-29.1244	-548.931	-39389.1	12768.8	4383.46	323.261	271.756	0	-96.4426	15.9116	-1358.76	-652035	440772	43017.6	320.985	480.436	0
506	2	-49.3567	45.3589	-810.847	-9634	15708.2	-5682.83	319.373	621.881	0	-46.2511	-29.4207	-549.709	-39429	12830.9	4323.45	323.341	271.727	0	-95.6078	15.9382	-1360.56	-652857	441295	42779.9	320.976	480.408	0
506	3	-49.1825	45.6839	-811.958	-9643.89	15682.3	-5656.52	319.314	621.877	0	-45.5237	-29.6891	-550.606	-39474.9	12895.1	4266.68	323.42	271.694	0	-94.7061	15.9948	-1362.56	-653767	441893	42514.6	320.973	480.37	0
506	4	-48.964	45.9975	-813.136	-9655.9	15669.5	-5630.22	319.271	621.875	0	-44.8084	-29.9258	-551.586	-39525.5	12957.9	4212.75	323.492	271.658	0	-93.7724	16.0716	-1364.72	-654740	442545	42233.7	320.977	480.326	0
506	5	-48.7295	46.2816	-814.318	-9670.22	15671.9	-5603.76	319.245	621.875	0	-44.1299	-30.1389	-552.597	-39579.7	13015.8	4160.93	323.554	271.625	0	-92.8594	16.1426	-1366.92	-655729	443220	41950.9	320.987	480.281	0
506	6	-48.5099	46.5184	-815.428	-9687.03	15689.8	-5577.25	319.241	621.88	0	-43.5107	-30.3481	-553.575	-39636.4	13066	4112.05	323.603	271.601	0	-92.0206	16.1704	-1369	-656674	443874	41679.1	321.005	480.24	0
506	7	-48.3284	46.6967	-816.404	-9706.16	15721.2	-5550.9	319.257	621.889	0	-42.9607	-30.5759	-554.476	-39694.4	13107.1	4068.86	323.639	271.589	0	-91.2891	16.1208	-1370.88	-657528	444474	41426.7	321.029	480.204	0
506	8	-48.1908	46.8163	-817.232	-9726.55	15761.5	-5524.8	319.286	621.902	0	-42.473	-30.8303	-555.3	-39753.1	13139.9	4033.94	323.663	271.589	0	-90.6638	15.9861	-1372.53	-658284	445013	41195.9	321.057	480.172	0
506	9	-48.0817	46.8922	-817.959	-9746.58	15805.5	-5499.14	319.323	621.916	0	-42.0249	-31.0938	-556.093	-39812.9	13166.6	4007.85	323.677	271.594	0	-90.1066	15.7984	-1374.05	-658975	445513	40983.1	321.085	480.137	0
507	0	-47.9705	46.9527	-818.672	-9764.44	15849.2	-5474.2	319.36	621.927	0	-41.5805	-31.3281	-556.915	-39874.5	13190	3989.26	323.684	271.599	0	-89.5511	15.6247	-1375.59	-659662	446014	40780.6	321.11	480.095	0
507	1	-47.8219	47.0301	-819.467	-9778.28	15891.6	-5450.35	319.393	621.932	0	-41.1021	-31.4925	-557.822	-39939.1	13212.3	3975.98	323.685	271.598	0	-88.924	15.5377	-1377.29	-660411	446559	40578.7	321.131	480.042	0
507	2	-47.6108	47.145	-820.403	-9786.11	15935	-5427.8	319.423	621.928	0	-40.5672	-31.5663	-558.851	-40008.3	13235.4	3965.68	323.683	271.59	0	-88.1781	15.5788	-1379.25	-661263	447179	40367.6	321.149	479.977	0
507	3	-47.3294	47.301	-821.491	-9786.28	15983.8	-5406.35	319.457	621.913	0	-39.9787	-31.5557	-560	-40083.8	13260.2	3956.62	323.679	271.578	0	-87.3082	15.7453	-1381.49	-662224	447882	40140.6	321.168	479.902	0
507	4	-46.9841	47.4889	-822.697	-9778.44	16041.1	-5385.42	319.498	621.886	0	-39.3571	-31.4818	-561.231	-40166.7	13286.6	3948.4	323.674	271.569	0	-86.3412	16.0071	-1383.93	-663268	448651	39896.8	321.192	479.82	0
507	5	-46.5896	47.6932	-823.953	-9763.71	16107.3	-5364.37	319.549	621.85	0	-38.7283	-31.3705	-562.488	-40256.3	13313.2	3942.22	323.669	271.568	0	-85.3179	16.3227	-1386.44	-664345	449448	39640	321.22	479.738	0
507	6	-46.1661	47.8947	-825.163	-9744.06	16180.5	-5342.57	319.609	621.809	0	-38.1193	-31.2474	-563.705	-40350.7	13336.9	3939.87	323.659	271.581	0	-84.2854	16.6473	-1388.87	-665386	450224	39376.7	321.253	479.661	0
507	7	-45.7346	48.0745	-826.235	-9722.34	16258.6	-5319.5	319.678	621.767	0	-37.5552	-31.1344	-564.83	-40447.3	13353.8	3942.4	323.642	271.61	0	-83.2897	16.9401	-1391.06	-666326	450930	39114	321.288	479.589	0
507	8	-45.3112	48.2196	-827.109	-9702.17	16339.8	-5294.99	319.755	621.73	0	-37.0504	-31.0454	-565.835	-40544.5	13361	3950.12	323.613	271.654	0	-82.3616	17.1742	-1392.94	-667126	451538	38857.3	321.322	479.524	0
507	9	-44.9019	48.3281	-827.784	-9686.63	16422.9	-5268.99	319.84	621.702	0	-36.6035	-30.981	-566.728	-40642.2	13357.2	3963.24	323.569	271.714	0	-81.5055	17.3471	-1394.51	-667790	452046	38609.3	321.355	479.467	0
508	0	-44.499	48.4121	-828.319	-9676.7	16507	-5241.2	319.928	621.682	0	-36.1997	-30.9263	-567.554	-40741.2	13343.8	3982.3	323.511	271.784	0	-80.6987	17.4858	-1395.87	-668364	452486	38371.2	321.385	479.416	0
508	1	-44.0832	48.4938	-828.808	-9670.9	16591.9	-5211.14	320.019	621.668	0	-35.8181	-30.8545	-568.39	-40843	13327.1	4008	323.447	271.857	0	-79.9013	17.6393	-1397.2	-668918	452914	38143	321.414	479.363	0
508	2	-43.6335	48.5939	-829.337	-9666.85	16677.6	-5178.23	320.11	621.656	0	-35.4406	-30.7363	-569.308	-40948.1	13315.3	4041.07	323.389	271.926	0	-79.0741	17.8576	-1398.64	-669515	453382	37924.7	321.444	479.301	0
508	3	-43.1384	48.7242	-829.95	-9663.51	16764.6	-5142	320.2	621.644	0	-35.0553	-30.5539	-570.342	-41056	13314.7	4082.07	323.345	271.985	0	-78.1937	18.1703	-1400.29	-670185	453920	37716.6	321.481	479.227	0
508	4	-42.599	48.8877	-830.657	-9661.78	16853.7	-5102.1	320.29	621.632	0	-34.6556	-30.3057	-571.486	-41165.4	13326.8	4131.4	323.319	272.032	0	-77.2546	18.5821	-1402.14	-670933	454532	37520.5	321.525	479.142	0
508	5	-42.0258	49.0813	-831.442	-9663.11	16945.8	-5058.13	320.381	621.622	0	-34.2401	-29.9992	-572.71	-41274.3	13349	4189.43	323.309	272.068	0	-76.266	19.0821	-1404.15	-671743	455201	37339.7	321.575	479.05	0
508	6	-41.4344	49.2976	-832.269	-9667.95	17041.1	-5009.56	320.476	621.616	0	-33.8136	-29.646	-573.973	-41381.2	13376.5	4255.88	323.305	272.096	0	-75.2481	19.6515	-1406.24	-672585	455902	37179.5	321.63	478.956	0
508	7	-40.8406	49.5266	-833.086	-9675.44	17138.7	-4956.06	320.573	621.614	0	-33.3835	-29.2613	-575.235	-41485.6	13403.9	4328.98	323.302	272.119	0	-74.2241	20.2654	-1408.32	-673418	456602	37042	321.687	478.861	0
508	8	-40.2548	49.7603	-833.845	-9684.19	17235.9	-4897.9	320.67	621.614	0	-32.9519	-28.8641	-576.469	-41588.3	13428	4405.46	323.294	272.143	0	-73.2067	20.8961	-1410.31	-674209	457272	36922.2	321.743	478.767	0
508	9	-39.6775	49.9976	-834.533	-9693.11	17328.8	-4836.09	320.765	621.615	0	-32.5111	-28.475	-577.667	-41691.3	13447.7	4480.96	323.279	272.172	0	-72.1886	21.5226	-1412.2	-674950	457902	36807.2	321.793	478.674	0
509	0	-39.0995	50.2483	-835.175	-9701.31	17415.2	-4772.19	320.852	621.616	0	-32.0434	-28.1099	-578.844	-41796.1	13463.9	4550.52	323.26	272.206	0	-71.1429	22.1385	-1414.02	-675660	458500	36679.2	321.838	478.581	0
509	1	-38.5083	50.528	-835.812	-9707.95	17496.4	-4708.47	320.933	621.615	0	-31.5298	-27.7768	-580.027	-41903.1	13480.4	4609.57	323.241	272.243	0	-70.0381	22.7511	-1415.84	-676369	459090	36522.5	321.879	478.488	0
509	2	-37.8976	50.8452	-836.468	-9711.83	17576.7	-4647.59	321.013	621.611	0	-30.9598	-27.4721	-581.24	-42011.2	13501.3	4656.55	323.228	272.279	0	-68.8574	23.3732	-1417.71	-677095	459696	36330.4	321.921	478.389	0
509	3	-37.2688	51.195	-837.14	-9711.42	17660.8	-4591.26	321.097	621.601	0	-30.3362	-27.1833	-582.48	-42119.7	13528.1	4694.56	323.225	272.311	0	-67.605	24.0117	-1419.62	-677830	460320	36108	321.97	478.285	0
509	4	-36.6293	51.5592	-837.792	-9706.02	17750.5	-4539.34	321.187	621.585	0	-29.6737	-26.9012	-583.706	-42228.2	13557.2	4729.1	323.226	272.345	0	-66.3031	24.658	-1421.5	-678545	460939	35865.8	322.024	478.178	0
509	5	-35.9944	51.9116	-838.359	-9697.38	17843.8	-4490.89	321.284	621.567	0	-28.9987	-26.6302	-584.839	-42335.6	13582.2	4764.7	323.224	272.388	0	-64.9931	25.2814	-1423.2	-679186	461505	35614.6	322.081	478.078	0
509	6	-35.3889	52.2228	-838.756	-9689.24	17937.3	-4445.26	321.386	621.552	0	-28.3463	-26.3876	-585.789	-42439.9	13596.7	4803.97	323.211	272.449	0	-63.7351	25.8353	-1424.54	-679688	461957	35365.8	322.136	477.997	0
509	7	-34.8392	52.4684	-838.902	-9685.11	18029.4	-4402.05	321.492	621.545	0	-27.7495	-26.1929	-586.488	-42538.4	13598.2	4848	323.186	272.531	0	-62.5887	26.2755	-1425.39	-679990	462249	35130.4	322.189	477.94	0
509	8	-34.3616	52.6375	-838.753	-9686.51	18120	-4360.57	321.603	621.549	0	-27.2255	-26.0562	-586.929	-42629	13588.7	4896.63	323.152	272.631	0	-61.587	26.5813	-1425.68	-680065	462369	34916.1	322.241	477.905	0
509	9	-33.9528	52.7373	-838.329	-9692.24	18208.6	-4319.99	321.72	621.561	0	-26.7688	-25.9736	-587.175	-42711.6	13573.6	4948.35	323.117	272.741	0	-60.7216	26.7637	-1425.5	-679935	462348	34722.4	322.295	477.88	0
510	0	-33.5876	52.7913	-837.724	-9698.58	18293.4	-4279.4	321.837	621.577	0	-26.355	-25.928	-587.359	-42788.2	13559.3	5000.08	323.085	272.848	0	-59.9426	26.8633	-1425.08	-679681	462255	34539.1	322.352	477.846	0
510	1	-33.2257	52.832	-837.086	-9701.17	18372.6	-4238.01	321.948	621.589	0	-25.9515	-25.8945	-587.631	-42861.2	13551.8	5047.95	323.062	272.939	0	-59.1772	26.9375	-1424.72	-679418	462180	34349.2	322.408	477.787	0
510	2	-32.83	52.8881	-836.551	-9697.28	18445.3	-4195.69	322.049	621.592	0	-25.5286	-25.8504	-588.091	-42931.7	13555	5089.28	323.049	273.002	0	-58.3586	27.0377	-1424.64	-679246	462194	34136.9	322.462	477.694	0
510	3	-32.3808	52.9733	-836.182	-9686.75	18511.6	-4153.09	322.138	621.584	0	-25.0657	-25.7828	-588.749	-42999.1	13569.3	5123.84	323.048	273.035	0	-57.4464	27.1906	-1424.93	-679202	462318	33893.3	322.514	477.572	0
510	4	-31.878	53.0837	-835.967	-9671.34	18573.1	-4111.5	322.218	621.569	0	-24.5544	-25.6907	-589.561	-43064.1	13592.1	5153.13	323.055	273.044	0	-56.4324	27.3931	-1425.53	-679273	462532	33616	322.564	477.428	0
510	5	-31.3364	53.2019	-835.848	-9653.4	18633	-4072.3	322.292	621.549	0	-24.0017	-25.5821	-590.473	-43128.2	13618.6	5178.94	323.064	273.04	0	-55.3381	27.6199	-1426.32	-679418	462804	33308.2	322.612	477.272	0
510	6	-30.7789	53.3064	-835.755	-9634.67	18693.7	-4036.67	322.367	621.528	0	-23.426	-25.4676	-591.432	-43192.3	13643.9	5202.69	323.069	273.03	0	-54.2048	27.8388	-1427.19	-679588	463096	32978	322.658	477.109	0
510	7	-30.2281	53.3799	-835.624	-9615.9	18754	-4005.65	322.443	621.507	0	-22.8486	-25.3544	-592.39	-43255.9	13665.9	5225	323.069	273.019	0	-53.0767	28.0254	-1428.01	-679735	463372	32635.8	322.703	476.942	0
510	8	-29.7003	53.415	-835.421	-9596.64	18808.8	-3980.22	322.514	621.487	0	-22.2856	-25.2439	-593.318	-43318.3	13686.3	5245.66	323.067	273.01	0	-51.9859	28.171	-1428.74	-679833	463612	32291.1	322.744	476.774	0
510	9	-29.2012	53.4171	-835.156	-9575.23	18851.8	-3960.84	322.573	621.465	0	-21.7396	-25.1336	-594.231	-43380.8	13710	5264.18	323.072	273.003	0	-50.9408	28.2835	-1429.39	-679890	463823	31949.1	322.78	476.601	0
511	0	-28.7242	53.4036	-834.883	-9549.74	18878.8	-3947.25	322.612	621.438	0	-21.1956	-25.0167	-595.192	-43447.7	13744.6	5280.43	323.093	272.998	0	-49.9197	28.3868	-1430.07	-679952	464042	31610.1	322.812	476.419	0
511	1	-28.2565	53.3958	-834.665	-9518.83	18888.3	-3938.81	322.63	621.404	0	-20.6253	-24.8795	-596.283	-43524.5	13798.3	5295.24	323.141	272.993	0	-48.8818	28.5162	-1430.95	-680077	464317	31272.8	322.843	476.22	0
511	2	-27.7917	53.4074	-834.531	-9482.09	18882.3	-3934.84	322.626	621.362	0	-20.0025	-24.7039	-597.558	-43615.1	13877.8	5310.56	323.224	272.989	0	-47.7942	28.7035	-1432.09	-680295	464681	30940.2	322.876	475.999	0
511	3	-27.3367	53.4387	-834.447	-9440.49	18865.1	-3934.8	322.608	621.314	0	-19.313	-24.4786	-599.029	-43720.8	13986.3	5327.83	323.348	272.986	0	-46.6497	28.9601	-1433.48	-680589	465133	30619.1	322.917	475.753	0
511	4	-26.9086	53.479	-834.342	-9396.27	18843.2	-3938.18	322.585	621.262	0	-18.5519	-24.2074	-600.66	-43840.6	14123.9	5346.35	323.514	272.987	0	-45.4604	29.2716	-1435	-680913	465650	30314.3	322.974	475.482	0
511	5	-26.5271	53.5114	-834.139	-9352.81	18822.8	-3944.62	322.565	621.213	0	-17.7162	-23.9104	-602.384	-43971	14288.1	5363.7	323.719	272.995	0	-44.2433	29.601	-1436.52	-681205	466191	30024.2	323.049	475.193	0
511	6	-26.2089	53.5168	-833.771	-9313.82	18808.9	-3953.77	322.559	621.171	0	-16.8037	-23.6186	-604.106	-44106.7	14474.5	5377.29	323.96	273.012	0	-43.0126	29.8982	-1437.88	-681407	466711	29741.1	323.148	474.896	0
511	7	-25.9621	53.4828	-833.208	-9281.43	18804.5	-3964.84	322.569	621.139	0	-15.8117	-23.3621	-605.742	-44241.4	14679.3	5384.85	324.234	273.037	0	-41.7739	30.1207	-1438.95	-681483	467174	29455.5	323.27	474.602	0
511	8	-25.7828	53.4099	-832.462	-9254.74	18808.6	-3976.73	322.594	621.117	0	-14.7376	-23.1563	-607.247	-44370.2	14900	5384.4	324.537	273.068	0	-40.5204	30.2536	-1439.71	-681424	467566	29158.8	323.413	474.315	0
511	9	-25.654	53.3106	-831.577	-9230.48	18816.7	-3988.82	322.628	621.1	0	-13.5791	-22.9981	-608.623	-44491.2	15133.8	5375.02	324.866	273.101	0	-39.2331	30.3125	-1440.2	-681253	467894	28844.7	323.574	474.037	0
512	0	-25.5466	53.2051	-830.63	-9205.09	18824.9	-4001.08	322.663	621.082	0	-12.3338	-22.8682	-609.913	-44605.2	15376.9	5358.22	325.212	273.134	0	-37.8804	30.3368	-1440.54	-681021	468183	28508.4	323.742	473.764	0
512	1	-25.4262	53.1147	-829.719	-9176.17	18832.5	-4013.57	322.697	621.059	0	-10.9976	-22.7407	-611.178	-44713.5	15625.5	5337.85	325.566	273.16	0	-36.4238	30.3741	-1440.9	-680796	468475	28146	323.914	473.492	0
512	2	-25.2657	53.0534	-828.914	-9142.48	18839.9	-4026.02	322.728	621.029	0	-9.56948	-22.5968	-612.472	-44816.2	15876.8	5317.57	325.923	273.173	0	-34.8352	30.4566	-1441.39	-680629	468805	27754.5	324.086	473.219	0
512	3	-25.0529	53.0218	-828.244	-9103.4	18846.6	-4038.02	322.755	620.991	0	-8.05981	-22.4312	-613.822	-44912.5	16128.2	5297.66	326.275	273.169	0	-33.1127	30.5906	-1442.07	-680541	469184	27331	324.253	472.939	0
512	4	-24.7874	53.0104	-827.688	-9058.52	18851.4	-4049.54	322.776	620.944	0	-6.49222	-22.2501	-615.225	-45001.4	16376.8	5274.84	326.619	273.146	0	-31.2796	30.7603	-1442.91	-680518	469603	26872.2	324.415	472.651	0
512	5	-24.4754	53.0052	-827.187	-9008.02	18854	-4061.35	322.793	620.89	0	-4.89834	-22.0689	-616.647	-45082.3	16619.6	5245.2	326.952	273.109	0	-29.3737	30.9362	-1443.83	-680519	470034	26374.4	324.569	472.356	0
512	6	-24.1278	52.9902	-826.654	-8953.43	18855.7	-4074.72	322.81	620.831	0	-3.31326	-21.9108	-618.034	-45154.9	16853.4	5206.14	327.269	273.062	0	-27.4411	31.0794	-1444.69	-680482	470433	25835.9	324.718	472.056	0
512	7	-23.7603	52.949	-826.002	-8897.56	18858.4	-4090.76	322.831	620.772	0	-1.77147	-21.801	-619.323	-45219.8	17073.9	5156.37	327.569	273.015	0	-25.5318	31.148	-1445.33	-680348	470755	25258.1	324.861	471.758	0
512	8	-23.3886	52.8675	-825.179	-8843.14	18864.1	-4109.91	322.861	620.717	0	-0.301372	-21.759	-620.464	-45277.8	17277.1	5095.7	327.846	272.974	0	-23.6899	31.1086	-1445.64	-680080	470971	24645.7	325	471.467	0
512	9	-23.0192	52.741	-824.184	-8791.78	18872.5	-4131.82	322.898	620.667	0	1.07962	-21.7918	-621.432	-45329.5	17461.8	5024.97	328.099	272.944	0	-21.9396	30.9492	-1445.62	-679674	471072	24003.7	325.134	471.19	0
513	0	-22.6442	52.5807	-823.077	-8743.81	18882.2	-4155.82	322.941	620.623	0	2.36724	-21.892	-622.244	-45375.3	17628.7	4945.95	328.331	272.922	0	-20.2769	30.6887	-1445.32	-679172	471080	23336.2	325.261	470.93	0
513	1	-22.2461	52.4107	-821.95	-8698.82	18892	-4181.13	322.984	620.583	0	3.56538	-22.0403	-622.935	-45415.7	17778	4860.59	328.539	272.906	0	-18.6807	30.3704	-1444.89	-678633	471032	22647.6	325.379	470.689	0
513	2	-21.8125	52.2539	-820.879	-8656.52	18900.8	-4206.86	323.025	620.545	0	4.67326	-22.2174	-623.535	-45450.9	17908.2	4770.55	328.721	272.892	0	-17.1392	30.0365	-1444.41	-678109	470956	21945.6	325.484	470.468	0
513	3	-21.345	52.1206	-819.894	-8617.23	18906.5	-4232.39	323.06	620.51	0	5.67446	-22.4181	-624.039	-45479.8	18016.2	4677.27	328.87	272.88	0	-15.6705	29.7025	-1443.93	-677614	470855	21241.2	325.571	470.271	0
513	4	-20.8581	52.01	-818.981	-8581.6	18906.9	-4257.7	323.086	620.478	0	6.53637	-22.6552	-624.413	-45500.8	18098.4	4582.27	328.985	272.87	0	-14.3217	29.3548	-1443.39	-677134	470711	20547.1	325.638	470.103	0
513	5	-20.3723	51.9172	-818.098	-8549.76	18901	-4282.71	323.104	620.451	0	7.2203	-22.9507	-624.606	-45511.8	18150	4487.23	329.058	272.865	0	-13.152	28.9665	-1442.7	-676632	470493	19877.5	325.682	469.966	0
513	6	-19.9072	51.8391	-817.19	-8520.86	18888.4	-4306.71	323.114	620.427	0	7.69483	-23.3237	-624.558	-45511.2	18166.8	4393.96	329.087	272.869	0	-12.2124	28.5154	-1441.75	-676061	470166	19246.3	325.702	469.867	0
513	7	-19.4766	51.776	-816.209	-8493.54	18868.8	-4328.96	323.118	620.406	0	7.94333	-23.7837	-624.224	-45498	18146.7	4304.31	329.071	272.887	0	-11.5333	27.9923	-1440.43	-675381	469699	18665.1	325.697	469.806	0
513	8	-19.0868	51.73	-815.128	-8466.94	18841.7	-4349.11	323.115	620.387	0	7.96523	-24.3289	-623.587	-45471.6	18090	4220	329.01	272.919	0	-11.1216	27.4011	-1438.72	-674569	469080	18141.1	325.67	469.783	0
513	9	-18.7362	51.7052	-813.963	-8441.14	18807.2	-4367.19	323.106	620.37	0	7.77609	-24.9438	-622.661	-45431.1	17998.2	4142.51	328.905	272.963	0	-10.9601	26.7614	-1436.62	-673637	468319	17677.6	325.619	469.797	0
514	0	-18.416	51.711	-812.771	-8416.98	18766.8	-4383.1	323.09	620.356	0	7.40567	-25.5985	-621.491	-45375.6	17874.3	4072.52	328.76	273.011	0	-11.0103	26.1125	-1434.26	-672628	467448	17275.8	325.547	469.845	0
514	1	-18.1154	51.7619	-811.628	-8395.34	18723.3	-4396.29	323.069	620.344	0	6.88902	-26.2551	-620.144	-45305.5	17723.7	4009.23	328.58	273.056	0	-11.2264	25.5068	-1431.77	-671599	466518	16937.6	325.456	469.923	0
514	2	-17.8292	51.8708	-810.588	-8376.47	18679.9	-4406.22	323.045	620.334	0	6.25585	-26.8815	-618.687	-45221.2	17552.2	3950.71	328.37	273.092	0	-11.5734	24.9893	-1429.27	-670594	465570	16665.9	325.35	470.024	0
514	3	-17.5611	52.0412	-809.649	-8360.33	18637.6	-4412.42	323.019	620.326	0	5.52802	-27.4608	-617.155	-45123.3	17365.4	3895.46	328.138	273.115	0	-12.0331	24.5804	-1426.8	-669621	464622	16463.9	325.233	470.142	0
514	4	-17.3227	52.2652	-808.758	-8347.08	18594.2	-4414.06	322.991	620.321	0	4.71907	-27.9907	-615.549	-45013.3	17166.8	3843.08	327.889	273.127	0	-12.6036	24.2746	-1424.31	-668648	463658	16334.4	325.108	470.273	0
514	5	-17.1293	52.5258	-807.823	-8336.91	18546.4	-4409.99	322.958	620.32	0	3.83059	-28.4803	-613.842	-44893.8	16956.8	3794.06	327.624	273.136	0	-13.2988	24.0455	-1421.67	-667617	462641	16280.5	324.973	470.414	0
514	6	-16.9969	52.7994	-806.739	-8329.48	18491.5	-4399.55	322.921	620.325	0	2.85715	-28.9447	-611.991	-44766.8	16732.4	3749.53	327.341	273.149	0	-14.1397	23.8547	-1418.73	-666460	461522	16303.1	324.828	470.565	0
514	7	-16.9355	53.0646	-805.42	-8323.31	18428	-4382.96	322.88	620.334	0	1.80036	-29.3957	-609.952	-44633.4	16490	3711.05	327.035	273.175	0	-15.1351	23.6689	-1415.37	-665117	460256	16399.3	324.671	470.727	0
514	8	-16.9432	53.3114	-803.837	-8316.14	18353.9	-4361.11	322.833	620.346	0	0.676818	-29.8326	-607.709	-44495.3	16226.9	3680.03	326.702	273.218	0	-16.2663	23.4788	-1411.55	-663567	458825	16562.5	324.499	470.898	0
514	9	-17.0035	53.5469	-802.029	-8306	18266.6	-4335.4	322.776	620.356	0	-0.48401	-30.2396	-605.293	-44355.6	15944.6	3657.3	326.342	273.28	0	-17.4875	23.3072	-1407.32	-661839	457247	16783	324.309	471.078	0
515	0	-17.0895	53.7903	-800.096	-8292.11	18164.1	-4307.47	322.702	620.364	0	-1.64542	-30.5913	-602.779	-44217.4	15650	3643.22	325.963	273.356	0	-18.7349	23.199	-1402.87	-660010	455576	17049.1	324.103	471.263	0
515	1	-17.175	54.0612	-798.159	-8275.09	18045.8	-4278.81	322.609	620.368	0	-2.77224	-30.8641	-600.262	-44082.6	15353.8	3637.73	325.579	273.439	0	-19.9472	23.1971	-1398.42	-658174	453883	17349.2	323.884	471.451	0
515	2	-17.2469	54.3664	-796.3	-8256.35	17913.2	-4250.56	322.496	620.368	0	-3.84184	-31.0471	-597.814	-43951.9	15065.7	3640.16	325.201	273.521	0	-21.0887	23.3194	-1394.11	-656395	452225	17674.4	323.656	471.636	0
515	3	-17.3093	54.6961	-794.518	-8236.78	17769.3	-4223.5	322.365	620.367	0	-4.84811	-31.145	-595.465	-43824.8	14791	3649.46	324.839	273.598	0	-22.1574	23.5511	-1389.98	-654680	450619	18019.6	323.425	471.812	0
515	4	-17.3765	55.0298	-792.755	-8216.61	17617.9	-4198.27	322.224	620.365	0	-5.79686	-31.1726	-593.211	-43700.6	14532.5	3664.68	324.498	273.668	0	-23.1734	23.8572	-1385.97	-652995	449052	18382.6	323.197	471.974	0
515	5	-17.4655	55.3456	-790.938	-8196.87	17461.7	-4175.44	322.077	620.363	0	-6.70099	-31.1496	-591.028	-43577.5	14292.7	3685.08	324.183	273.732	0	-24.1665	24.1959	-1381.97	-651291	447504	18762.6	322.978	472.119	0
515	6	-17.5923	55.6256	-789.015	-8179.83	17301.8	-4155.64	321.928	620.367	0	-7.57744	-31.1002	-588.872	-43453.5	14072.6	3709.54	323.897	273.791	0	-25.1697	24.5254	-1377.89	-649529	445949	19158.3	322.77	472.25	0
515	7	-17.7705	55.8578	-786.954	-8167.35	17138.5	-4139.21	321.778	620.378	0	-8.44315	-31.0515	-586.684	-43326.6	13869.5	3736.38	323.641	273.85	0	-26.2137	24.8062	-1373.64	-647682	444358	19567.7	322.574	472.375	0
515	8	-18.0084	56.0342	-784.75	-8159.48	16972.7	-4125.56	321.628	620.398	0	-9.30959	-31.0289	-584.41	-43196.3	13679.2	3764.02	323.407	273.914	0	-27.318	25.0052	-1369.16	-645735	442711	19987.1	322.387	472.505	0
515	9	-18.3034	56.1548	-782.414	-8154.99	16805	-4113.59	321.478	620.423	0	-10.1759	-31.0471	-582.037	-43063.6	13497.2	3791.39	323.189	273.988	0	-28.4793	25.1077	-1364.45	-643694	441005	20410.3	322.208	472.643	0
516	0	-18.6386	56.2315	-779.99	-8152.48	16635.1	-4102.7	321.327	620.452	0	-11.0243	-31.1012	-579.598	-42931.2	13320.3	3817.45	322.982	274.071	0	-29.663	25.1303	-1359.59	-641591	439256	20828.3	322.033	472.788	0
516	1	-18.9886	56.285	-777.543	-8151.01	16461.8	-4092.98	321.172	620.483	0	-11.8244	-31.1716	-577.153	-42802	13148.4	3840.74	322.781	274.16	0	-30.813	25.1134	-1354.7	-639480	437498	21229.7	321.857	472.936	0
516	2	-19.3309	56.3336	-775.142	-8149.89	16285	-4084.69	321.009	620.514	0	-12.5453	-31.2388	-574.763	-42677.6	12983.9	3859.61	322.59	274.252	0	-31.8762	25.0948	-1349.91	-637412	435771	21604.3	321.682	473.083	0
516	3	-19.6554	56.3856	-772.826	-8148.15	16106.9	-4077.95	320.842	620.543	0	-13.1671	-31.2913	-572.472	-42557.7	12832	3872.16	322.415	274.34	0	-32.8224	25.0943	-1345.3	-635420	434104	21945.7	321.511	473.222	0
516	4	-19.9629	56.442	-770.596	-8144.38	15931.3	-4072.45	320.674	620.569	0	-13.6829	-31.3232	-570.307	-42440.8	12698.6	3876.31	322.266	274.417	0	-33.6458	25.1188	-1340.9	-633505	432516	22253.5	321.351	473.345	0
516	5	-20.2612	56.4982	-768.423	-8137.68	15761.4	-4067.55	320.511	620.59	0	-14.0971	-31.332	-568.279	-42325.4	12586.8	3870.83	322.149	274.48	0	-34.3583	25.1662	-1336.7	-631649	431008	22531.9	321.208	473.446	0
516	6	-20.5616	56.5451	-766.254	-8128.03	15598.9	-4062.91	320.357	620.607	0	-14.4214	-31.3208	-566.382	-42211.7	12495.1	3855.99	322.061	274.529	0	-34.983	25.2242	-1332.64	-629820	429564	22787.2	321.082	473.521	0
516	7	-20.8756	56.5735	-764.036	-8115.79	15442.7	-4058.81	320.212	620.622	0	-14.6717	-31.298	-564.601	-42100.8	12418.9	3832.84	321.996	274.567	0	-35.5473	25.2754	-1328.64	-627986	428159	23025.1	320.97	473.567	0
516	8	-21.2111	56.5778	-761.745	-8101.58	15290	-4055.69	320.072	620.636	0	-14.8638	-31.2737	-562.922	-41992.8	12352.6	3802.72	321.944	274.598	0	-36.0749	25.3042	-1324.67	-626129	426774	23249.8	320.868	473.586	0
516	9	-21.57	56.5572	-759.397	-8085.92	15137.2	-4053.82	319.933	620.648	0	-15.0106	-31.2545	-561.339	-41887.8	12291.1	3767.51	321.896	274.621	0	-36.5806	25.3027	-1320.74	-624259	425405	23464.3	320.767	473.58	0
517	0	-21.9449	56.5165	-757.045	-8068.8	14981.2	-4053.14	319.789	620.658	0	-15.1168	-31.2394	-559.862	-41786.6	12231.6	3729.37	321.847	274.637	0	-37.0617	25.2771	-1316.91	-622412	424064	23669.1	320.664	473.553	0
517	1	-22.3184	56.4681	-754.754	-8049.71	14818.7	-4053.21	319.634	620.665	0	-15.1782	-31.2203	-558.51	-41691	12174	3689.98	321.797	274.647	0	-37.4966	25.2478	-1313.26	-620631	422772	23861	320.554	473.509	0
517	2	-22.6716	56.4261	-752.571	-8027.96	14647.5	-4053.66	319.463	620.667	0	-15.1899	-31.189	-557.284	-41602	12118.6	3650.21	321.746	274.651	0	-37.8615	25.2371	-1309.86	-618944	421540	24035.3	320.434	473.453	0
517	3	-22.9935	56.3995	-750.496	-8002.8	14468.2	-4054.62	319.278	620.663	0	-15.1547	-31.1437	-556.16	-41519.4	12065	3610.32	321.694	274.654	0	-38.1483	25.2558	-1306.66	-617344	420361	24189.5	320.306	473.389	0
517	4	-23.2846	56.3876	-748.483	-7973.55	14283.6	-4056.63	319.083	620.653	0	-15.0858	-31.0909	-555.089	-41440.9	12013	3570.18	321.642	274.656	0	-38.3704	25.2967	-1303.57	-615793	419210	24323.3	320.173	473.32	0
517	5	-23.556	56.3798	-746.459	-7940.11	14097.7	-4060.08	318.886	620.637	0	-15.0039	-31.0483	-554.007	-41363.2	11962	3529.24	321.592	274.662	0	-38.5599	25.3315	-1300.47	-614229	418050	24438.6	320.039	473.249	0
517	6	-23.8264	56.3583	-744.337	-7903.48	13914.1	-4065.05	318.693	620.618	0	-14.9344	-31.0438	-552.84	-41282.8	11909.6	3486.67	321.543	274.674	0	-38.7608	25.3146	-1297.18	-612585	416837	24537	319.908	473.181	0
517	7	-24.115	56.306	-742.044	-7865.42	13736.5	-4071.05	318.512	620.6	0	-14.8999	-31.1072	-551.526	-41196.8	11852.8	3441.88	321.491	274.696	0	-39.0149	25.1988	-1293.57	-610805	415533	24620.6	319.782	473.12	0
517	8	-24.4351	56.2139	-739.537	-7827.25	13567.4	-4076.89	318.346	620.584	0	-14.9082	-31.2576	-550.035	-41103.9	11791.2	3394.73	321.437	274.73	0	-39.3433	24.9563	-1289.57	-608858	414119	24691.8	319.664	473.068	0
517	9	-24.7859	56.086	-736.823	-7789.06	13407	-4081.01	318.196	620.571	0	-14.9481	-31.4934	-548.391	-41004.2	11729.2	3345.56	321.388	274.772	0	-39.734	24.5926	-1285.21	-606753	412608	24751.4	319.558	473.021	0
518	0	-25.1465	55.9397	-733.978	-7750.22	13254	-4082.19	318.058	620.559	0	-14.9944	-31.7902	-546.669	-40899.9	11674	3295.25	321.355	274.816	0	-40.1409	24.1495	-1280.65	-604551	411049	24796.1	319.465	472.972	0
518	1	-25.4798	55.7995	-731.127	-7710.77	13106.5	-4080.23	317.926	620.546	0	-15.0159	-32.1114	-544.968	-40794.1	11632	3245.16	321.344	274.856	0	-40.4957	23.6881	-1276.09	-602349	409511	24817.2	319.386	472.916	0
518	2	-25.7509	55.6838	-728.386	-7671.66	12963	-4076	317.797	620.532	0	-14.9841	-32.4239	-543.365	-40689.4	11605.8	3196.74	321.359	274.884	0	-40.7351	23.2598	-1271.75	-600233	408049	24803.6	319.319	472.852	0
518	3	-25.9429	55.5964	-725.809	-7633.37	12823.7	-4070.96	317.668	620.517	0	-14.8816	-32.7075	-541.9	-40586.3	11593.8	3150.33	321.395	274.896	0	-40.8245	22.8889	-1267.71	-598245	406690	24747.5	319.261	472.777	0
518	4	-26.0587	55.5312	-723.386	-7595.05	12690.9	-4066.6	317.544	620.499	0	-14.7039	-32.9559	-540.578	-40484.2	11592	3104.47	321.444	274.891	0	-40.7626	22.5753	-1263.96	-596377	405429	24647.1	319.212	472.688	0
518	5	-26.1156	55.4771	-721.061	-7555.15	12565.9	-4063.83	317.427	620.478	0	-14.4582	-33.1758	-539.375	-40381.8	11596.8	3057.09	321.5	274.868	0	-40.5738	22.3014	-1260.44	-594589	404241	24505.8	319.17	472.582	0
518	6	-26.1389	55.4189	-718.754	-7512.4	12447.5	-4062.81	317.318	620.452	0	-14.1611	-33.3825	-538.235	-40278.1	11606.3	3006.61	321.564	274.834	0	-40.3001	22.0364	-1256.99	-592820	403085	24331.7	319.136	472.46	0
518	7	-26.1533	55.3401	-716.384	-7466.68	12332.8	-4063.29	317.215	620.423	0	-13.8337	-33.5935	-537.104	-40172.5	11619.3	2952.19	321.633	274.795	0	-39.987	21.7466	-1253.49	-591010	401918	24133.1	319.108	472.325	0
518	8	-26.1743	55.2313	-713.905	-7418.72	12220.2	-4064.7	317.117	620.392	0	-13.4941	-33.822	-535.957	-40066	11634.4	2893.47	321.708	274.756	0	-39.6684	21.4092	-1249.86	-589131	400717	23916.7	319.086	472.179	0
518	9	-26.2043	55.0958	-711.33	-7369.17	12109.4	-4066.19	317.024	620.36	0	-13.1529	-34.0723	-534.818	-39961.5	11650.6	2830.58	321.784	274.72	0	-39.3571	21.0235	-1246.15	-587196	399493	23686.6	319.067	472.019	0
519	0	-26.2349	54.9495	-708.719	-7318.51	12000	-4066.93	316.932	620.326	0	-12.8097	-34.3398	-533.746	-39862.5	11668.7	2764.15	321.862	274.685	0	-39.0446	20.6097	-1242.46	-585259	398282	23445.3	319.05	471.843	0
519	1	-26.2532	54.8128	-706.149	-7267.27	11891.4	-4066.5	316.84	620.291	0	-12.4554	-34.6142	-532.798	-39771.8	11690.7	2695.1	321.942	274.647	0	-38.7085	20.1986	-1238.95	-583380	397124	23193.7	319.034	471.65	0
519	2	-26.2499	54.6996	-703.667	-7216.14	11784.7	-4064.66	316.748	620.255	0	-12.0782	-34.8858	-532.003	-39689.3	11719.3	2624.28	322.029	274.603	0	-38.328	19.8138	-1235.67	-581592	396045	22931.8	319.021	471.439	0
519	3	-26.2234	54.6123	-701.278	-7165.87	11683.6	-4061.21	316.66	620.218	0	-11.6709	-35.1548	-531.343	-39613.4	11756.5	2552.39	322.126	274.553	0	-37.8944	19.4575	-1232.62	-579893	395045	22658.9	319.017	471.213	0
519	4	-26.1796	54.5455	-698.957	-7116.81	11591.8	-4056.16	316.584	620.182	0	-11.2348	-35.431	-530.774	-39542.8	11802.8	2479.75	322.237	274.5	0	-37.4144	19.1145	-1229.73	-578261	394110	22374.5	319.024	470.98	0
519	5	-26.1295	54.4905	-696.672	-7068.89	11510.5	-4049.85	316.522	620.147	0	-10.7805	-35.7289	-530.239	-39476.1	11856.8	2406.33	322.361	274.45	0	-36.91	18.7616	-1226.91	-576662	393212	22080.1	319.046	470.745	0
519	6	-26.0848	54.4385	-694.391	-7022.24	11440.3	-4043.19	316.475	620.113	0	-10.3267	-36.0621	-529.678	-39411.6	11915.5	2332.14	322.496	274.407	0	-36.4115	18.3764	-1224.07	-575066	392324	21778.9	319.08	470.519	0
519	7	-26.0516	54.3842	-692.095	-6977.52	11382.2	-4037.36	316.446	620.082	0	-9.89314	-36.4398	-529.045	-39347	11976.6	2257.75	322.638	274.374	0	-35.9447	17.9444	-1221.14	-573450	391426	21473.8	319.129	470.308	0
519	8	-26.027	54.3281	-689.787	-6935.64	11336.9	-4033.33	316.435	620.055	0	-9.49298	-36.8627	-528.325	-39280.2	12038.3	2184.08	322.786	274.349	0	-35.52	17.4654	-1218.11	-571813	390514	21165.5	319.19	470.113	0
519	9	-25.9984	54.2784	-687.501	-6897.35	11304.4	-4031.52	316.443	620.032	0	-9.126	-37.3199	-527.547	-39210.5	12099.3	2111.78	322.935	274.326	0	-35.1245	16.9585	-1215.05	-570179	389604	20852.1	319.262	469.934	0
520	0	-25.9444	54.2487	-685.303	-6862.79	11284.2	-4031.77	316.466	620.014	0	-8.77748	-37.7893	-526.771	-39138.8	12159.5	2041.06	323.083	274.3	0	-34.7219	16.4594	-1212.07	-568601	388733	20528.7	319.342	469.766	0
520	1	-25.8414	54.2531	-683.263	-6830.76	11275.3	-4033.75	316.502	619.997	0	-8.42711	-38.2469	-526.062	-39067.8	12219.3	1972.33	323.228	274.265	0	-34.2685	16.0062	-1209.33	-567133	387937	20189.1	319.428	469.602	0
520	2	-25.6737	54.2974	-681.42	-6798.72	11275.2	-4037.19	316.547	619.977	0	-8.06097	-38.6773	-525.466	-39000.4	12278.7	1906.52	323.367	274.221	0	-33.7346	15.6201	-1206.89	-565809	387239	19828.5	319.516	469.438	0
520	3	-25.4386	54.3749	-679.764	-6764.33	11281.4	-4041.67	316.596	619.951	0	-7.67673	-39.0774	-524.988	-38938.2	12336.6	1844.5	323.499	274.17	0	-33.1154	15.2976	-1204.75	-564622	386633	19445	319.604	469.272	0
520	4	-25.1443	54.4686	-678.244	-6727.01	11293.4	-4046.4	316.651	619.918	0	-7.28115	-39.4552	-524.606	-38881.7	12391.7	1786.87	323.621	274.116	0	-32.4254	15.0135	-1202.85	-563538	386097	19038.8	319.691	469.102	0
520	5	-24.8058	54.558	-676.791	-6687.61	11313.6	-4050.08	316.717	619.881	0	-6.88562	-39.8283	-524.277	-38829.9	12444.1	1734.23	323.736	274.064	0	-31.6914	14.7296	-1201.07	-562508	385599	18611.7	319.781	468.929	0
520	6	-24.4419	54.6238	-675.319	-6646.82	11344.6	-4051.14	316.799	619.842	0	-6.50382	-40.2188	-523.944	-38780.7	12494.8	1686.71	323.848	274.017	0	-30.9458	14.405	-1199.26	-561470	385104	18167.4	319.878	468.755	0
520	7	-24.0726	54.6504	-673.738	-6604.82	11387.2	-4048.26	316.902	619.803	0	-6.15	-40.6453	-523.552	-38731.1	12544.2	1642.95	323.96	273.977	0	-30.2226	14.0051	-1197.29	-560354	384569	17710.5	319.988	468.58	0
520	8	-23.7162	54.6269	-671.977	-6562.36	11440.8	-4041.05	317.026	619.766	0	-5.83561	-41.1156	-523.053	-38678.1	12593.5	1600.81	324.077	273.947	0	-29.5518	13.5113	-1195.03	-559109	383962	17247.2	320.112	468.404	0
520	9	-23.3821	54.5522	-670.026	-6521.06	11504.1	-4030.25	317.17	619.733	0	-5.56432	-41.6212	-522.428	-38619.9	12644	1559.11	324.202	273.924	0	-28.9464	12.931	-1192.45	-557722	383274	16784.1	320.251	468.23	0
521	0	-23.0611	54.4381	-667.955	-6482.62	11575.3	-4017.34	317.33	619.705	0	-5.32811	-42.1364	-521.697	-38556.9	12696.7	1518.4	324.337	273.907	0	-28.3893	12.3017	-1189.65	-556241	382530	16324.5	320.403	468.063	0
521	1	-22.7283	54.3075	-665.887	-6447.81	11652.5	-4003.69	317.499	619.683	0	-5.11123	-42.6273	-520.916	-38491.6	12751.9	1480.01	324.48	273.892	0	-27.8395	11.6802	-1186.8	-554753	381782	15866.9	320.563	467.907	0
521	2	-22.3569	54.1822	-663.939	-6415.88	11733.3	-3990.05	317.672	619.663	0	-4.89946	-43.0635	-520.151	-38426.7	12809.6	1444.68	324.627	273.876	0	-27.2564	11.1187	-1184.09	-553342	381078	15407.9	320.727	467.765	0
521	3	-21.9323	54.0741	-662.17	-6384.61	11815.5	-3976.39	317.844	619.642	0	-4.68347	-43.4258	-519.442	-38363.2	12869.6	1412.29	324.776	273.855	0	-26.6157	10.6483	-1181.61	-552049	380446	14945.7	320.891	467.632	0
521	4	-21.4544	53.9858	-660.578	-6351.11	11898.2	-3962.15	318.012	619.615	0	-4.45899	-43.7111	-518.788	-38300.5	12930.7	1382.43	324.925	273.827	0	-25.9134	10.2746	-1179.37	-550869	379883	14481.6	321.053	467.507	0
521	5	-20.9353	53.9123	-659.124	-6312.91	11982	-3946.75	318.179	619.578	0	-4.2305	-43.9341	-518.156	-38238.2	12989.6	1354.99	325.069	273.797	0	-25.1658	9.97813	-1177.28	-549769	379363	14018.3	321.211	467.389	0
521	6	-20.3933	53.8414	-657.753	-6269.18	12069.4	-3930.33	318.35	619.531	0	-4.01219	-44.1248	-517.488	-38176.2	13041.2	1330.42	325.201	273.772	0	-24.4055	9.71658	-1175.24	-548706	378854	13557.4	321.366	467.285	0
521	7	-19.8468	53.7562	-656.415	-6221.33	12164.7	-3913.84	318.532	619.478	0	-3.82162	-44.3152	-516.734	-38114	13080.1	1309.64	325.313	273.76	0	-23.6684	9.44103	-1173.15	-547642	378325	13099	321.519	467.2	0
521	8	-19.3083	53.6428	-655.086	-6172.43	12272.4	-3898.58	318.734	619.422	0	-3.67149	-44.5249	-515.868	-38051.2	13103.5	1293.53	325.401	273.761	0	-22.9798	9.11786	-1170.95	-546562	377765	12642.7	321.671	467.14	0
521	9	-18.7771	53.4989	-653.782	-6125.35	12395.5	-3885.41	318.96	619.369	0	-3.56244	-44.7522	-514.912	-37987.2	13113.5	1282.62	325.467	273.774	0	-22.3395	8.74675	-1168.69	-545482	377190	12187.7	321.827	467.104	0
522	0	-18.235	53.3394	-652.557	-6080.99	12534.2	-3874.16	319.208	619.319	0	-3.48012	-44.9748	-513.925	-37922.6	13116.8	1276.99	325.523	273.79	0	-21.7152	8.36457	-1166.48	-544447	376638	11731.6	321.99	467.087	0
522	1	-17.6555	53.189	-651.475	-6038.22	12684.6	-3863.52	319.471	619.269	0	-3.40157	-45.1618	-512.987	-37859.5	13121.8	1276.01	325.579	273.802	0	-21.0571	8.02725	-1164.46	-543510	376156	11270.9	322.162	467.078	0
522	2	-17.0211	53.0693	-650.578	-5994.99	12839.9	-3851.54	319.736	619.215	0	-3.30688	-45.2877	-512.172	-37800.7	13134.6	1278.51	325.645	273.805	0	-20.328	7.78154	-1162.75	-542709	375775	10805.7	322.339	467.068	0
522	3	-16.3334	52.9886	-649.858	-5949.8	12994	-3836.95	319.995	619.156	0	-3.18658	-45.3391	-511.514	-37747.4	13157.9	1283.93	325.723	273.796	0	-19.52	7.64947	-1161.37	-542046	375500	10342.5	322.518	467.045	0
522	4	-15.6102	52.9402	-649.258	-5902.43	13144.4	-3819.87	320.245	619.091	0	-3.04429	-45.315	-510.998	-37699.2	13191.3	1293	325.815	273.776	0	-18.6545	7.62521	-1160.26	-541483	375308	9891.77	322.698	467.008	0
522	5	-14.8777	52.9044	-648.686	-5854.04	13292.4	-3801.23	320.491	619.025	0	-2.8958	-45.2297	-510.576	-37655.1	13232.7	1306.79	325.917	273.75	0	-17.7735	7.67471	-1159.26	-540954	375157	9462.55	322.881	466.955	0
522	6	-14.1622	52.8562	-648.033	-5806.81	13440.2	-3781.78	320.74	618.961	0	-2.76139	-45.1105	-510.191	-37615.1	13280.3	1325.61	326.03	273.728	0	-16.9236	7.74567	-1158.22	-540389	375000	9058.75	323.07	466.887	0
522	7	-13.4812	52.7766	-647.208	-5762.77	13589.8	-3761.57	320.998	618.904	0	-2.65296	-44.9859	-509.808	-37580.3	13334.7	1349.23	326.156	273.715	0	-16.1342	7.79072	-1157.02	-539728	374804	8679.02	323.271	466.806	0
522	8	-12.8378	52.6625	-646.175	-5722.7	13742.3	-3739.97	321.267	618.856	0	-2.56441	-44.8725	-509.436	-37552.2	13399.4	1377.29	326.302	273.713	0	-15.4022	7.78997	-1155.61	-538955	374564	8318.26	323.487	466.705	0
522	9	-12.2194	52.5292	-644.969	-5686.04	13897.4	-3715.87	321.547	618.816	0	-2.46956	-44.7666	-509.125	-37532.6	13478.6	1408.98	326.474	273.72	0	-14.689	7.76259	-1154.09	-538102	374309	7969.64	323.721	466.578	0
523	0	-11.6028	52.4065	-643.688	-5651.56	14054.6	-3688.22	321.834	618.78	0	-2.32696	-44.644	-508.95	-37521.8	13575.9	1442.53	326.674	273.724	0	-13.9298	7.76248	-1152.64	-537241	374091	7626.15	323.971	466.42	0
523	1	-10.9641	52.3262	-642.458	-5618.19	14214.1	-3656.58	322.125	618.745	0	-2.09356	-44.4738	-508.971	-37519.1	13694.2	1475.51	326.906	273.716	0	-13.0577	7.85234	-1151.43	-536454	373964	7281.46	324.238	466.23	0
523	2	-10.2914	52.3054	-641.378	-5585.72	14377.8	-3621.35	322.417	618.709	0	-1.74319	-44.2384	-509.211	-37523.1	13835.3	1505.82	327.17	273.689	0	-12.0346	8.06697	-1150.59	-535805	373968	6930.97	324.521	466.015	0
523	3	-9.58983	52.3417	-640.487	-5554.47	14548.1	-3583.43	322.714	618.672	0	-1.27415	-43.9439	-509.64	-37532.1	13997.9	1532.57	327.466	273.644	0	-10.864	8.39783	-1150.13	-535309	374106	6573.12	324.82	465.785	0
523	4	-8.87562	52.4197	-639.765	-5524.51	14725.3	-3543.77	323.017	618.635	0	-0.702736	-43.612	-510.188	-37544	14177.5	1556.37	327.789	273.589	0	-9.57835	8.80775	-1149.95	-534940	374348	6209.61	325.134	465.552	0
523	5	-8.17047	52.5184	-639.148	-5495.63	14907.5	-3503.04	323.324	618.598	0	-0.0562351	-43.2702	-510.766	-37555.7	14367.8	1578.76	328.13	273.528	0	-8.22671	9.2482	-1149.91	-534641	374644	5845.41	325.459	465.326	0
523	6	-7.49949	52.6121	-638.544	-5467.84	15092.3	-3461.48	323.636	618.563	0	0.630207	-42.9457	-511.276	-37563.6	14563.1	1601.23	328.484	273.47	0	-6.86929	9.66647	-1149.82	-534334	374931	5488.34	325.791	465.115	0
523	7	-6.88686	52.675	-637.858	-5441.54	15277.2	-3419	323.951	618.531	0	1.31875	-42.6593	-511.629	-37565	14758.3	1624.96	328.846	273.422	0	-5.56811	10.0158	-1149.49	-533945	375149	5147.93	326.129	464.925	0
523	8	-6.3481	52.6891	-637.027	-5416.98	15459.9	-3375.42	324.269	618.504	0	1.97791	-42.4183	-511.77	-37559.1	14948.7	1650.82	329.21	273.391	0	-4.37019	10.2708	-1148.8	-533424	375257	4833.39	326.47	464.762	0
523	9	-5.88531	52.6517	-636.043	-5393.51	15637.9	-3331.01	324.586	618.48	0	2.59249	-42.2142	-511.699	-37547.3	15130.8	1678.78	329.57	273.378	0	-3.29282	10.4375	-1147.74	-532766	375250	4550.56	326.808	464.623	0
524	0	-5.48756	52.5773	-634.954	-5369.89	15809.4	-3286.86	324.898	618.457	0	3.16805	-42.0257	-511.478	-37532.5	15304.2	1707.19	329.922	273.38	0	-2.31951	10.5516	-1146.43	-532013	375155	4299.61	327.14	464.502	0
524	1	-5.13672	52.4906	-633.84	-5345.71	15973.6	-3244.53	325.201	618.434	0	3.72485	-41.8278	-511.204	-37517.5	15474.1	1733.13	330.27	273.391	0	-1.41187	10.6628	-1145.04	-531235	375029	4075.87	327.464	464.39	0
524	2	-4.81701	52.4137	-632.782	-5321.96	16130.5	-3204.76	325.491	618.41	0	4.28606	-41.6031	-510.966	-37505.1	15649.5	1754.51	330.627	273.4	0	-0.530946	10.8106	-1143.75	-530498	374930	3874.07	327.786	464.278	0
524	3	-4.51976	52.3572	-631.825	-5299.71	16281.3	-3166.62	325.769	618.388	0	4.86975	-41.3484	-510.833	-37497.9	15838	1771.56	331.004	273.405	0	0.349988	11.0088	-1142.66	-529849	374900	3690.68	328.109	464.161	0
524	4	-4.23956	52.3207	-630.979	-5278.52	16427.8	-3128.1	326.035	618.366	0	5.48618	-41.071	-510.84	-37498.4	16042.1	1786.12	331.403	273.405	0	1.24662	11.2497	-1141.82	-529303	374956	3521.83	328.437	464.033	0
524	5	-3.96999	52.2984	-630.215	-5256.91	16573.5	-3087.67	326.298	618.341	0	6.13681	-40.7824	-510.991	-37507.8	16259.5	1799.72	331.82	273.402	0	2.16682	11.516	-1141.21	-528841	375091	3361.18	328.77	463.89	0
524	6	-3.70444	52.2832	-629.481	-5233.89	16722.1	-3044.83	326.565	618.315	0	6.8153	-40.4939	-511.252	-37524.8	16486.2	1813.07	332.247	273.398	0	3.11085	11.7893	-1140.73	-528426	375279	3201.69	329.111	463.73	0
524	7	-3.43745	52.2693	-628.724	-5209.51	16876.1	-2999.54	326.842	618.286	0	7.51005	-40.2145	-511.586	-37546.7	16718.3	1826.71	332.679	273.393	0	4.0726	12.0548	-1140.31	-528017	375492	3038.43	329.461	463.554	0
524	8	-3.16383	52.253	-627.92	-5184.67	17037.2	-2951.9	327.133	618.257	0	8.20778	-39.9494	-511.968	-37571.2	16952.9	1841.2	333.113	273.386	0	5.04396	12.3036	-1139.89	-527590	375714	2868.76	329.819	463.362	0
524	9	-2.87611	52.2354	-627.081	-5160.28	17206.1	-2902.23	327.438	618.229	0	8.89852	-39.699	-512.389	-37596.1	17187.9	1856.87	333.545	273.374	0	6.02241	12.5364	-1139.47	-527152	375946	2690.29	330.184	463.157	0
525	0	-2.56073	52.2287	-626.263	-5136.85	17383.1	-2851.21	327.757	618.202	0	9.57985	-39.4602	-512.863	-37620.7	17423.3	1873.65	333.973	273.354	0	7.01911	12.7685	-1139.13	-526738	376207	2499.06	330.555	462.943	0
525	1	-2.1995	52.2542	-625.546	-5114.43	17566.9	-2799.77	328.083	618.176	0	10.256	-39.2274	-513.422	-37645.1	17661.7	1891.03	334.4	273.322	0	8.05653	13.0268	-1138.97	-526402	376532	2289.78	330.93	462.723	0
525	2	-1.77855	52.3293	-624.994	-5092.77	17755.4	-2748.65	328.409	618.148	0	10.9303	-38.9967	-514.078	-37669.1	17905	1908.06	334.829	273.275	0	9.15174	13.3325	-1139.07	-526184	376943	2058.03	331.307	462.503	0
525	3	-1.29487	52.4553	-624.618	-5071.21	17947.4	-2698.19	328.733	618.119	0	11.5981	-38.7708	-514.807	-37691.7	18153.4	1923.38	335.263	273.215	0	10.3032	13.6845	-1139.43	-526084	377434	1800.79	331.683	462.287	0
525	4	-0.756592	52.6194	-624.367	-5048.65	18143	-2648.28	329.058	618.086	0	12.2475	-38.5617	-515.556	-37711.1	18404.5	1934.93	335.698	273.146	0	11.4909	14.0577	-1139.92	-526060	377973	1515.99	332.061	462.079	0
525	5	-0.181362	52.8006	-624.148	-5024.23	18342.7	-2598.49	329.388	618.05	0	12.8625	-38.3918	-516.248	-37725	18653.5	1940.45	336.133	273.075	0	12.6811	14.4088	-1140.4	-526037	378506	1202.75	332.441	461.883	0
525	6	0.408578	52.975	-623.847	-4998.8	18547	-2548.06	329.73	618.013	0	13.4246	-38.2937	-516.8	-37732	18893.6	1939.09	336.559	273.011	0	13.8332	14.6813	-1140.65	-525932	378971	861.264	332.824	461.701	0
525	7	0.992948	53.122	-623.38	-4975.03	18756.6	-2495.93	330.089	617.981	0	13.9166	-38.2997	-517.14	-37731	19118	1931.96	336.969	272.961	0	14.9095	14.8223	-1140.52	-525684	379315	493.718	333.208	461.54	0
525	8	1.55772	53.2317	-622.72	-4955.84	18971.6	-2440.84	330.466	617.958	0	14.3283	-38.4252	-517.235	-37722.2	19322.8	1921.11	337.358	272.93	0	15.886	14.8065	-1139.96	-525274	379519	106.353	333.593	461.408	0
525	9	2.09995	53.3125	-621.907	-4943.02	19190.5	-2381.96	330.858	617.948	0	14.6651	-38.6589	-517.106	-37706.5	19508	1908.41	337.725	272.918	0	16.765	14.6536	-1139.01	-524730	379598	-291.443	333.976	461.306	0
526	0	2.63255	53.3917	-621.047	-4937.09	19409.6	-2319.35	331.253	617.95	0	14.9532	-38.9627	-516.83	-37685.1	19678.4	1895.47	338.075	272.916	0	17.5858	14.429	-1137.88	-524134	379607	-691.674	334.352	461.233	0
526	1	3.17949	53.5061	-620.287	-4937.62	19624.6	-2253.86	331.638	617.96	0	15.2307	-39.2864	-516.518	-37660.1	19841.3	1883.33	338.414	272.912	0	18.4102	14.2196	-1136.81	-523594	379624	-1090.27	334.716	461.184	0
526	2	3.76018	53.6846	-619.752	-4943.39	19831.7	-2186.35	331.999	617.976	0	15.5248	-39.587	-516.262	-37634.4	20003.3	1871.56	338.747	272.898	0	19.2849	14.0975	-1136.01	-523202	379713	-1484.19	335.066	461.155	0
526	3	4.37653	53.9381	-619.492	-4952.37	20028.3	-2117.16	332.33	617.994	0	15.8383	-39.8405	-516.105	-37610.3	20168.7	1858.55	339.079	272.873	0	20.2148	14.0976	-1135.6	-522997	379906	-1866.66	335.397	461.144	0
526	4	5.01297	54.2609	-619.478	-4962.15	20214.6	-2046.04	332.632	618.01	0	16.1549	-40.0426	-516.052	-37588.9	20337.7	1843.07	339.41	272.839	0	21.1679	14.2183	-1135.53	-522961	380195	-2226.36	335.712	461.144	0
526	5	5.64378	54.6342	-619.627	-4971.07	20394.2	-1972.49	332.914	618.023	0	16.4487	-40.2069	-516.079	-37570.4	20507.2	1825.41	339.736	272.8	0	22.0925	14.4273	-1135.71	-523037	380553	-2551.35	336.014	461.149	0
526	6	6.24065	55.0302	-619.833	-4978.93	20572.6	-1895.97	333.191	618.033	0	16.6912	-40.362	-516.139	-37554.7	20672.6	1807.27	340.052	272.761	0	22.9319	14.6682	-1135.97	-523156	380936	-2833.28	336.308	461.155	0
526	7	6.77934	55.4208	-619.993	-4986.55	20754.2	-1815.87	333.475	618.043	0	16.8554	-40.5434	-516.172	-37540.7	20829.3	1790.84	340.353	272.729	0	23.6347	14.8775	-1136.17	-523243	381299	-3068.26	336.6	461.163	0
526	8	7.24573	55.7866	-620.034	-4994.9	20940.7	-1731.44	333.773	618.056	0	16.9205	-40.7782	-516.122	-37526.4	20972.9	1777.95	340.635	272.708	0	24.1662	15.0084	-1136.16	-523246	381600	-3254.98	336.891	461.175	0
526	9	7.64053	56.1235	-619.947	-5004.41	21132	-1642.32	334.087	618.072	0	16.8768	-41.075	-515.96	-37509.3	21099.6	1769.5	340.894	272.698	0	24.5173	15.0485	-1135.91	-523151	381827	-3394.35	337.179	461.194	0
527	0	7.97987	56.4437	-619.786	-5015.51	21328.4	-1549.03	334.413	618.092	0	16.7294	-41.4238	-515.698	-37487.1	21209.4	1765.78	341.128	272.692	0	24.7093	15.0199	-1135.48	-522990	381997	-3490.88	337.462	461.223	0
527	1	8.28863	56.7697	-619.641	-5029.28	21531.1	-1452.91	334.748	618.117	0	16.496	-41.8091	-515.379	-37458.5	21306.8	1767.06	341.342	272.682	0	24.7847	14.9606	-1135.02	-522826	382154	-3552.94	337.742	461.265	0
527	2	8.58843	57.1221	-619.587	-5047.2	21741	-1355.51	335.09	618.146	0	16.1968	-42.2217	-515.049	-37423.3	21397.5	1773.37	341.545	272.66	0	24.7853	14.9004	-1134.64	-522713	382340	-3590.33	338.02	461.318	0
527	3	8.88951	57.5096	-619.648	-5070.4	21959	-1258.01	335.438	618.183	0	15.8431	-42.6608	-514.734	-37381.9	21485.1	1784.31	341.74	272.624	0	24.7326	14.8488	-1134.38	-522672	382572	-3610.3	338.298	461.383	0
527	4	9.19134	57.9257	-619.8	-5098.8	22185.8	-1160.89	335.795	618.227	0	15.4333	-43.1288	-514.433	-37335.3	21570.1	1799.44	341.93	272.576	0	24.6246	14.7969	-1134.23	-522688	382844	-3615.77	338.578	461.456	0
527	5	9.48678	58.3528	-619.985	-5131.22	22421.1	-1063.79	336.164	618.276	0	14.9559	-43.6287	-514.118	-37284.8	21650.5	1818.35	342.112	272.522	0	24.4427	14.7241	-1134.1	-522724	383129	-3606.33	338.86	461.537	0
527	6	9.76619	58.7696	-620.139	-5165.89	22663.3	-965.872	336.546	618.33	0	14.4007	-44.1619	-513.758	-37232.9	21722.6	1840.33	342.282	272.472	0	24.1669	14.6077	-1133.9	-522734	383395	-3580.76	339.145	461.625	0
527	7	10.0233	59.1569	-620.218	-5200.93	22909.7	-866.332	336.938	618.386	0	13.7682	-44.7248	-513.332	-37183	21781.3	1864.57	342.431	272.435	0	23.7915	14.432	-1133.55	-522690	383614	-3540.01	339.426	461.72	0
527	8	10.2607	59.5015	-620.209	-5235.21	23156.4	-764.876	337.337	618.441	0	13.0719	-45.307	-512.831	-37137.6	21824.4	1890.72	342.557	272.417	0	23.3327	14.1944	-1133.04	-522585	383773	-3489.28	339.699	461.825	0
527	9	10.4926	59.8001	-620.147	-5268.66	23399.7	-661.77	337.732	618.496	0	12.3369	-45.8892	-512.249	-37096.3	21856.1	1918.45	342.667	272.418	0	22.8294	13.9109	-1132.4	-522437	383879	-3437.89	339.965	461.945	0
528	0	10.7449	60.0634	-620.111	-5301.12	23636.2	-557.541	338.116	618.549	0	11.5977	-46.4444	-511.613	-37057.3	21885.9	1946.89	342.778	272.432	0	22.3426	13.619	-1131.72	-522295	383967	-3398.87	340.224	462.081	0
528	1	11.0498	60.3107	-620.2	-5331.86	23863.9	-452.687	338.478	618.597	0	10.8918	-46.946	-510.98	-37019.2	21922.9	1975.02	342.904	272.448	0	21.9416	13.3648	-1131.18	-522228	384088	-3386.96	340.477	462.233	0
528	2	11.4321	60.5567	-620.49	-5360.65	24083.3	-347.708	338.813	618.639	0	10.2461	-47.3756	-510.402	-36981.5	21971.8	2002.23	343.048	272.456	0	21.6782	13.181	-1130.89	-522289	384282	-3413.96	340.725	462.397	0
528	3	11.9	60.8045	-621.002	-5388.56	24299	-243.473	339.129	618.677	0	9.6726	-47.729	-509.911	-36943.8	22033.3	2028.21	343.21	272.451	0	21.5726	13.0755	-1130.91	-522498	384571	-3486.09	340.969	462.57	0
528	4	12.4442	61.0486	-621.699	-5417.65	24516.4	-141.153	339.435	618.714	0	9.17318	-48.0163	-509.524	-36906.8	22106.6	2052.88	343.387	272.434	0	21.6173	13.0323	-1131.22	-522840	384952	-3604.17	341.215	462.743	0
528	5	13.0407	61.2771	-622.492	-5449.71	24738.9	-41.489	339.742	618.755	0	8.74104	-48.2573	-509.241	-36871.3	22191.5	2076	343.578	272.404	0	21.7817	13.0197	-1131.73	-523264	385405	-3762.57	341.468	462.909	0
528	6	13.6554	61.475	-623.268	-5485.22	24967.2	55.436	340.059	618.801	0	8.36109	-48.4737	-509.038	-36837.3	22288.5	2096.76	343.786	272.367	0	22.0165	13.0013	-1132.31	-523699	385891	-3949.41	341.734	463.058	0
528	7	14.2539	61.6309	-623.927	-5523.59	25200.3	149.838	340.39	618.853	0	8.01588	-48.6849	-508.876	-36804.2	22398	2113.89	344.015	272.324	0	22.2698	12.946	-1132.8	-524077	386370	-4150.55	342.018	463.186	0
528	8	14.8129	61.743	-624.422	-5564.2	25437.8	242.164	340.738	618.911	0	7.69523	-48.9033	-508.738	-36772.4	22520.6	2126.69	344.268	272.282	0	22.5082	12.8397	-1133.16	-524365	386826	-4354.18	342.323	463.29	0
528	9	15.3267	61.8255	-624.781	-5606.42	25680.3	333.08	341.103	618.974	0	7.40389	-49.1296	-508.64	-36744.3	22657.7	2135.73	344.546	272.24	0	22.7306	12.6959	-1133.42	-524585	387273	-4552.49	342.648	463.371	0
529	0	15.8073	61.909	-625.091	-5649.39	25927	423.307	341.477	619.038	0	7.16313	-49.3487	-508.638	-36722.5	22812	2142.26	344.849	272.198	0	22.9704	12.5603	-1133.73	-524802	387755	-4741.4	342.99	463.431	0
529	1	16.277	62.0295	-625.46	-5692.33	26174.7	513.371	341.849	619.101	0	7.00241	-49.5372	-508.799	-36709.6	22985.9	2147.19	345.177	272.149	0	23.2794	12.4923	-1134.26	-525093	388321	-4921.16	343.342	463.468	0
529	2	16.7563	62.2125	-625.965	-5734.92	26420.2	603.522	342.207	619.162	0	6.94519	-49.6792	-509.17	-36706.6	23178.9	2151	345.523	272.091	0	23.7015	12.5334	-1135.14	-525513	389002	-5095.88	343.695	463.481	0
529	3	17.254	62.4641	-626.632	-5777.34	26662.6	694.172	342.549	619.22	0	7.0007	-49.7753	-509.766	-36714.3	23387.7	2154.05	345.879	272.022	0	24.2547	12.6889	-1136.4	-526082	389806	-5270.2	344.043	463.473	0
529	4	17.7635	62.7729	-627.438	-5819.94	26902.4	786.136	342.877	619.276	0	7.1637	-49.8401	-510.569	-36733	23607.5	2156.28	346.238	271.945	0	24.9272	12.9328	-1138.01	-526783	390715	-5446.23	344.384	463.445	0
529	5	18.2682	63.1178	-628.319	-5862.89	27139.8	879.981	343.194	619.331	0	7.41685	-49.8943	-511.533	-36762.2	23833.7	2157	346.593	271.867	0	25.6851	13.2235	-1139.85	-527572	391696	-5622.97	344.719	463.399	0
529	6	18.7485	63.4769	-629.202	-5905.9	27374	975.459	343.506	619.386	0	7.73367	-49.9586	-512.593	-36800.1	24063.4	2155.42	346.944	271.792	0	26.4821	13.5183	-1141.79	-528389	392705	-5796.94	345.05	463.339	0
529	7	19.1876	63.8321	-630.022	-5948.71	27603.8	1071.76	343.814	619.442	0	8.08264	-50.0499	-513.683	-36843.9	24295.3	2151.28	347.296	271.725	0	27.2702	13.7822	-1143.7	-529181	393702	-5963.25	345.378	463.269	0
529	8	19.5757	64.1711	-630.753	-5991.67	27828.4	1167.94	344.119	619.499	0	8.43343	-50.1774	-514.763	-36891.8	24529.9	2145.02	347.653	271.668	0	28.0091	13.9936	-1145.52	-529924	394669	-6116.8	345.707	463.193	0
529	9	19.9129	64.4899	-631.407	-6035.17	28046.6	1262.91	344.419	619.558	0	8.76701	-50.3379	-515.832	-36942.8	24769.5	2137.22	348.019	271.618	0	28.6799	14.152	-1147.24	-530623	395611	-6254.54	346.038	463.114	0
530	0	20.2115	64.794	-632.032	-6078.66	28256.1	1355.35	344.707	619.618	0	9.08243	-50.5124	-516.926	-36996	25017.6	2128.13	348.397	271.569	0	29.294	14.2816	-1148.96	-531314	396555	-6377.56	346.367	463.028	0
530	1	20.4909	65.0938	-632.693	-6121.1	28455.3	1444.04	344.975	619.675	0	9.39043	-50.6747	-518.107	-37050.8	25277.9	2118.04	348.789	271.512	0	29.8813	14.4191	-1150.8	-532044	397539	-6489.7	346.692	462.927	0
530	2	20.7648	65.3926	-633.444	-6161.87	28643.6	1528.51	345.219	619.728	0	9.70117	-50.806	-519.418	-37106.7	25552.7	2107.56	349.195	271.439	0	30.466	14.5867	-1152.86	-532853	398592	-6594.7	347.01	462.807	0
530	3	21.0371	65.6835	-634.3	-6200.98	28821.9	1608.78	345.439	619.776	0	10.0205	-50.9046	-520.871	-37163.9	25843.2	2097.14	349.615	271.349	0	31.0576	14.7789	-1155.17	-533752	399725	-6697.16	347.322	462.669	0
530	4	21.3065	65.9537	-635.234	-6238.88	28992.8	1684.75	345.641	619.821	0	10.3514	-50.9839	-522.451	-37223.2	26148.7	2086.69	350.05	271.247	0	31.658	14.9698	-1157.68	-534726	400927	-6804.9	347.631	462.513	0
530	5	21.5692	66.1877	-636.192	-6276.43	29160.1	1756.13	345.835	619.866	0	10.6941	-51.0661	-524.124	-37285.3	26465.8	2076.19	350.495	271.138	0	32.2633	15.1216	-1160.32	-535738	402172	-6927.25	347.94	462.343	0
530	6	21.8196	66.3704	-637.114	-6314.6	29327.5	1822.6	346.032	619.911	0	11.0475	-51.1759	-525.837	-37350	26789.2	2065.67	350.946	271.03	0	32.8671	15.1945	-1162.95	-536742	403425	-7072.82	348.254	462.162	0
530	7	22.056	66.4923	-637.964	-6354.17	29496.7	1883.53	346.236	619.96	0	11.4146	-51.3321	-527.538	-37415.7	27112.7	2054.52	351.395	270.925	0	33.4706	15.1602	-1165.5	-537708	404653	-7250.99	348.571	461.977	0
530	8	22.289	66.5558	-638.746	-6395.66	29667.8	1938.14	346.447	620.013	0	11.8031	-51.5427	-529.192	-37481.2	27429.8	2041.73	351.833	270.827	0	34.0921	15.0131	-1167.94	-538630	405843	-7473.09	348.888	461.797	0
530	9	22.542	66.5774	-639.521	-6439.26	29839.6	1986.2	346.659	620.069	0	12.2253	-51.8018	-530.804	-37546.3	27734.5	2026.47	352.25	270.735	0	34.7673	14.7755	-1170.32	-539545	407003	-7750.34	349.195	461.628	0
531	0	22.8469	66.5833	-640.389	-6484.35	30010.5	2028.34	346.863	620.126	0	12.6946	-52.0899	-532.415	-37612	28024.2	2007.95	352.636	270.644	0	35.5416	14.4934	-1172.8	-540521	408170	-8091.25	349.484	461.472	0
531	1	23.2343	66.6011	-641.457	-6529.24	30178.9	2065.45	347.047	620.179	0	13.219	-52.3814	-534.082	-37679	28299.7	1985.01	352.988	270.549	0	36.4533	14.2197	-1175.54	-541631	409391	-8500.33	349.746	461.332	0
531	2	23.7214	66.6477	-642.777	-6571.65	30342.5	2098.29	347.205	620.224	0	13.7944	-52.6564	-535.833	-37746.2	28563.9	1956.47	353.307	270.444	0	37.5158	13.9914	-1178.61	-542907	410689	-8976.75	349.98	461.203	0
531	3	24.3065	66.7234	-644.339	-6610.22	30498.4	2127.56	347.333	620.259	0	14.4052	-52.9105	-537.657	-37811.3	28818.8	1921.75	353.601	270.326	0	38.7117	13.8129	-1182	-544337	412058	-9514.82	350.184	461.084	0
531	4	24.9733	66.8163	-646.095	-6645.47	30644.6	2153.87	347.431	620.286	0	15.0288	-53.1554	-539.513	-37871.9	29064	1881.51	353.871	270.197	0	40.0021	13.6608	-1185.61	-545882	413471	-10105.9	350.361	460.977	0
531	5	25.6981	66.9097	-647.983	-6678.88	30780.8	2177.61	347.502	620.307	0	15.6368	-53.4134	-541.347	-37927.3	29294.6	1837.57	354.114	270.061	0	41.3349	13.4963	-1189.33	-547497	414890	-10739.1	350.512	460.886	0
531	6	26.4537	66.9859	-649.916	-6711.71	30908.2	2198.98	347.557	620.327	0	16.1946	-53.7139	-543.089	-37976.3	29503	1792.04	354.325	269.927	0	42.6484	13.272	-1193.01	-549118	416266	-11403.1	350.638	460.815	0
531	7	27.214	67.028	-651.795	-6744.81	31028.2	2217.85	347.604	620.348	0	16.6678	-54.0893	-544.664	-38017.4	29682.7	1745.98	354.497	269.8	0	43.8818	12.9387	-1196.46	-550669	417543	-12088.7	350.742	460.768	0
531	8	27.9584	67.0262	-653.54	-6778.67	31140.9	2233.8	347.65	620.372	0	17.0313	-54.5638	-546.02	-38049.2	29831.4	1699.12	354.634	269.685	0	44.9897	12.4624	-1199.56	-552093	418681	-12789.3	350.829	460.745	0
531	9	28.6766	66.9828	-655.124	-6813.9	31244.1	2246.46	347.692	620.401	0	17.2759	-55.1418	-547.15	-38071.5	29951.7	1650.78	354.741	269.582	0	45.9525	11.841	-1202.27	-553372	419672	-13498.4	350.9	460.745	0
532	0	29.3708	66.9141	-656.594	-6851.81	31333.9	2255.69	347.722	620.435	0	17.4087	-55.8065	-548.101	-38085.8	30048.8	1601.35	354.823	269.487	0	46.7795	11.1076	-1204.69	-554547	420546	-14208.6	350.953	460.764	0
532	1	30.0525	66.8447	-658.039	-6894.12	31405.9	2261.38	347.727	620.477	0	17.4459	-56.5293	-548.95	-38094.4	30128.3	1552.89	354.883	269.395	0	47.4984	10.3153	-1206.99	-555688	421351	-14912.3	350.982	460.802	0
532	2	30.7303	66.7963	-659.537	-6942.24	31456.4	2263.42	347.695	620.526	0	17.4031	-57.2827	-549.763	-38099.6	30192.9	1508.52	354.92	269.302	0	48.1334	9.51352	-1209.3	-556855	422129	-15600.1	350.979	460.855	0
532	3	31.4025	66.7787	-661.118	-6996.59	31482.1	2261.82	347.619	620.583	0	17.291	-58.0467	-550.576	-38103	30241.5	1471	354.927	269.206	0	48.6934	8.73198	-1211.69	-558078	422895	-16261.3	350.94	460.922	0
532	4	32.0577	66.79	-662.772	-7056.75	31480.5	2256.86	347.498	620.647	0	17.116	-58.8114	-551.406	-38105.7	30271.4	1441.8	354.899	269.107	0	49.1737	7.9786	-1214.18	-559352	423645	-16886.2	350.859	460.999	0
532	5	32.6775	66.8214	-664.452	-7122.16	31449.7	2248.81	347.332	620.719	0	16.8797	-59.5775	-552.239	-38108.1	30280.2	1421.1	354.832	269.007	0	49.5572	7.2438	-1216.69	-560646	424359	-17466.2	350.736	461.082	0
532	6	33.2378	66.8598	-666.086	-7192.52	31387.4	2237.83	347.122	620.798	0	16.5776	-60.3536	-553.035	-38109.6	30266.2	1408.64	354.728	268.91	0	49.8154	6.50622	-1219.12	-561909	424999	-17992.2	350.572	461.17	0
532	7	33.7139	66.8927	-667.598	-7267.5	31290	2224.23	346.87	620.886	0	16.2023	-61.1516	-553.741	-38109.3	30228.8	1404.25	354.59	268.821	0	49.9162	5.74115	-1221.34	-563084	425524	-18455.1	350.37	461.264	0
532	8	34.0856	66.9115	-668.938	-7346.55	31151.1	2208.22	346.568	620.982	0	15.7485	-61.9811	-554.335	-38106.2	30168.6	1408.16	354.423	268.742	0	49.8341	4.93036	-1223.27	-564135	425910	-18846.4	350.128	461.362	0
532	9	34.3414	66.9167	-670.107	-7428.87	30962.8	2189.51	346.206	621.086	0	15.2153	-62.8433	-554.837	-38100	30087.9	1420.9	354.228	268.669	0	49.5567	4.07344	-1224.94	-565066	426155	-19158.9	349.84	461.459	0
533	0	34.4823	66.9231	-671.16	-7513.63	30718.8	2167.5	345.77	621.195	0	14.6067	-63.7255	-555.309	-38090.7	29991.4	1442.36	354.009	268.594	0	49.089	3.19763	-1226.47	-565920	426295	-19386.4	349.5	461.548	0
533	1	34.5195	66.9557	-672.189	-7600.23	30416.9	2141.87	345.251	621.307	0	13.9308	-64.6045	-555.835	-38079.5	29885.5	1470.78	353.767	268.509	0	48.4503	2.35116	-1228.02	-566769	426384	-19525.1	349.105	461.621	0
533	2	34.462	67.0357	-673.267	-7688.5	30060.6	2112.68	344.649	621.42	0	13.1968	-65.4576	-556.474	-38068.1	29774.5	1503.45	353.506	268.409	0	47.6588	1.57813	-1229.74	-567669	426470	-19571.6	348.657	461.678	0
533	3	34.3037	67.169	-674.418	-7779.19	29657.4	2080	343.975	621.535	0	12.41	-66.2726	-557.222	-38057.4	29658.4	1538.46	353.225	268.298	0	46.7138	0.896461	-1231.64	-568633	426565	-19519.9	348.16	461.723	0
533	4	34.0217	67.3434	-675.614	-7874.28	29215.4	2043.84	343.243	621.655	0	11.5689	-67.0522	-558.015	-38046.6	29530.9	1576.03	352.921	268.182	0	45.5907	0.291229	-1233.63	-569635	426647	-19359.8	347.621	461.766	0
533	5	33.5824	67.5332	-676.792	-7976.18	28740.6	2004.34	342.466	621.785	0	10.6659	-67.8127	-558.759	-38033.9	29383	1618.34	352.586	268.068	0	44.2483	-0.279579	-1235.55	-570619	426665	-19079.7	347.043	461.822	0
533	6	32.9517	67.7081	-677.866	-8086.58	28236.8	1961.66	341.655	621.929	0	9.69102	-68.5791	-559.352	-38016.6	29206.8	1668.2	352.216	267.965	0	42.6427	-0.870972	-1237.22	-571514	426562	-18670.1	346.43	461.901	0
533	7	32.1051	67.8446	-678.762	-8205.64	27706.6	1915.81	340.819	622.089	0	8.64083	-69.3759	-559.71	-37992.2	28998.3	1728.1	351.81	267.878	0	40.7459	-1.53133	-1238.47	-572258	426291	-18127.7	345.786	462.009	0
533	8	31.0381	67.9344	-679.457	-8331.74	27150.7	1866.61	339.959	622.262	0	7.52643	-70.2165	-559.802	-37959.6	28756.3	1799.87	351.369	267.809	0	38.5645	-2.28213	-1239.26	-572830	425834	-17456.7	345.113	462.148	0
533	9	29.7697	67.9883	-679.998	-8461.81	26569.1	1813.94	339.072	622.444	0	6.37713	-71.0905	-559.653	-37918.3	28482.5	1883.55	350.893	267.753	0	36.1468	-3.10226	-1239.65	-573259	425212	-16668.1	344.409	462.315	0
534	0	28.3403	68.0343	-680.492	-8592.54	25961.6	1758.31	338.151	622.627	0	5.23628	-71.9614	-559.34	-37869.3	28182.1	1976.6	350.385	267.704	0	33.5766	-3.92711	-1239.83	-573618	424482	-15778.1	343.67	462.506	0
534	1	26.8018	68.1061	-681.065	-8721.49	25329.6	1701.21	337.191	622.806	0	4.14859	-72.7809	-558.966	-37814.8	27862.5	2074.87	349.846	267.651	0	30.9504	-4.67474	-1240.03	-574004	423716	-14805.2	342.896	462.714	0
534	2	25.2017	68.2261	-681.799	-8847.34	24674.7	1644.18	336.191	622.977	0	3.14429	-73.5139	-558.628	-37757.6	27530.4	2174.65	349.282	267.59	0	28.3459	-5.28776	-1240.43	-574482	422973	-13769.4	342.086	462.928	0
534	3	23.5733	68.3942	-682.693	-8969.67	23999.5	1587.62	335.154	623.139	0	2.23156	-74.1502	-558.382	-37699.6	27191	2274.13	348.696	267.516	0	25.8049	-5.75602	-1241.08	-575065	422274	-12691.1	341.247	463.138	0
534	4	21.938	68.5908	-683.676	-9088.98	23306.3	1530.61	334.09	623.294	0	1.40242	-74.6968	-558.239	-37641.6	26846.5	2373.08	348.091	267.429	0	23.3404	-6.10606	-1241.92	-575714	421607	-11590.8	340.384	463.333	0
534	5	20.31	68.7864	-684.651	-9207.12	22597.5	1471.55	333.006	623.448	0	0.642013	-75.1663	-558.174	-37583.7	26497.9	2471.27	347.472	267.333	0	20.952	-6.37988	-1242.82	-576369	420937	-10488.6	339.503	463.511	0
534	6	18.7005	68.9511	-685.522	-9326.38	21875.3	1408.77	331.91	623.605	0	-0.0692784	-75.5772	-558.148	-37526.4	26146.4	2567.85	346.845	267.234	0	18.6312	-6.62608	-1243.67	-576969	420229	-9404.67	338.613	463.669	0
534	7	17.1177	69.0596	-686.214	-9448.19	21141.9	1341.1	330.81	623.769	0	-0.755667	-75.9572	-558.129	-37470.3	25794.4	2661.89	346.216	267.136	0	16.362	-6.89758	-1244.34	-577466	419454	-8356.92	337.72	463.807	0
534	8	15.5679	69.0942	-686.677	-9572.95	20399	1268.35	329.707	623.941	0	-1.44056	-76.3365	-558.094	-37416.1	25443.7	2752.84	345.59	267.043	0	14.1273	-7.24233	-1244.77	-577828	418596	-7359.8	336.828	463.925	0
534	9	14.0588	69.0478	-686.913	-9700.18	19647.1	1191.28	328.602	624.121	0	-2.14053	-76.7368	-558.045	-37365.1	25095.8	2840.31	344.971	266.957	0	11.9183	-7.68903	-1244.96	-578060	417658	-6422.92	335.939	464.025	0
535	0	12.6012	68.9275	-686.988	-9828.35	18886.1	1110.75	327.491	624.307	0	-2.86366	-77.1663	-558.018	-37319.5	24752.4	2924.08	344.358	266.879	0	9.73755	-8.23879	-1245.01	-578210	416673	-5550.81	335.051	464.106	0
535	1	11.2052	68.7498	-687.014	-9955.24	18116.8	1027.16	326.37	624.491	0	-3.61497	-77.6223	-558.064	-37282	24416.8	3003.97	343.753	266.806	0	7.59022	-8.87252	-1245.08	-578355	415693	-4742.79	334.161	464.171	0
535	2	9.87265	68.5288	-687.107	-10078.6	17341.8	940.607	325.239	624.668	0	-4.40677	-78.0999	-558.22	-37254.4	24092.6	3079.66	343.16	266.738	0	5.46588	-9.57108	-1245.33	-578572	414770	-3992.02	333.272	464.225	0
535	3	8.59222	68.2701	-687.342	-10196.4	16565.2	851.482	324.1	624.835	0	-5.26057	-78.5987	-558.493	-37237.2	23783.2	3151	342.585	266.674	0	3.33165	-10.3286	-1245.83	-578907	413939	-3285.24	332.387	464.276	0
535	4	7.34123	67.9715	-687.745	-10306.4	15792.1	760.304	322.962	624.986	0	-6.19692	-79.1228	-558.867	-37229.3	23490.3	3218.54	342.032	266.616	0	1.1443	-11.1513	-1246.61	-579369	413211	-2605.3	331.511	464.325	0
535	5	6.09214	67.6255	-688.304	-10406.8	15029.3	667.167	321.835	625.12	0	-7.22784	-79.6778	-559.31	-37229.4	23213.7	3283.69	341.504	266.563	0	-1.1357	-12.0523	-1247.61	-579942	412582	-1935.47	330.653	464.377	0
535	6	4.8211	67.2227	-688.99	-10497.2	14284.3	572.014	320.732	625.236	0	-8.35694	-80.2674	-559.783	-37237	22951.3	3348.33	341	266.52	0	-3.53584	-13.0446	-1248.77	-580601	412037	-1262.53	329.818	464.436	0
535	7	3.51243	66.7579	-689.784	-10578.5	13564.1	475.392	319.664	625.336	0	-9.57984	-80.8883	-560.262	-37252.9	22701	3414.63	340.518	266.492	0	-6.06741	-14.1304	-1250.05	-581330	411570	-575.714	329.011	464.504	0
535	8	2.15817	66.2346	-690.687	-10653	12874.6	378.387	318.64	625.424	0	-10.8815	-81.5264	-560.751	-37277.1	22462.1	3485.07	340.057	266.477	0	-8.72338	-15.2917	-1251.44	-582133	411187	135.761	328.237	464.585	0
535	9	0.760239	65.6687	-691.731	-10723.4	12218.7	282.144	317.664	625.502	0	-12.2328	-82.155	-561.289	-37309.4	22237.2	3562.3	339.618	266.471	0	-11.4726	-16.4863	-1253.02	-583038	410912	881.367	327.498	464.675	0
536	0	-0.664839	65.0899	-692.974	-10792.5	11596.5	187.934	316.734	625.574	0	-13.5898	-82.7371	-561.946	-37350.1	22032.1	3648.31	339.207	266.466	0	-14.2546	-17.6472	-1254.92	-584093	410789	1665.59	326.797	464.767	0
536	1	-2.08859	64.5369	-694.484	-10863.1	11007.6	97.6279	315.85	625.642	0	-14.9013	-83.2303	-562.807	-37399.8	21854.3	3744.61	338.831	266.452	0	-16.9899	-18.6934	-1257.29	-585357	410865	2488.53	326.137	464.856	0
536	2	-3.48296	64.0475	-696.302	-10937.5	10452.6	13.9693	315.012	625.708	0	-16.1224	-83.5958	-563.937	-37459.3	21709.5	3852.66	338.496	266.425	0	-19.6053	-19.5483	-1260.24	-586867	411175	3351.23	325.521	464.934	0
536	3	-4.83061	63.6496	-698.424	-11017.4	9934.77	-59.6764	314.225	625.775	0	-17.2253	-83.8055	-565.366	-37529.2	21599.2	3973.25	338.204	266.38	0	-22.056	-20.1559	-1263.79	-588626	411730	4258.54	324.952	464.997	0
536	4	-6.12387	63.3594	-700.81	-11103.5	9458.54	-119.917	313.497	625.844	0	-18.2014	-83.8487	-567.075	-37610.2	21519.9	4106.25	337.949	266.323	0	-24.3253	-20.4893	-1267.88	-590606	412512	5215.39	324.433	465.044	0
536	5	-7.35834	63.1844	-703.402	-11195.7	9028.54	-163.657	312.836	625.917	0	-19.0543	-83.7375	-569.001	-37702.4	21464	4250.83	337.722	266.261	0	-26.4126	-20.5531	-1272.4	-592760	413481	6220.68	323.965	465.083	0
536	6	-8.52902	63.1247	-706.139	-11292.6	8648.71	-188.025	312.248	625.992	0	-19.7937	-83.5038	-571.049	-37804.1	21422.1	4405.09	337.514	266.201	0	-28.3227	-20.3791	-1277.19	-595030	414587	7264.79	323.545	465.125	0
536	7	-9.63016	63.1724	-708.963	-11392.4	8320.82	-190.849	311.737	626.069	0	-20.432	-83.1846	-573.127	-37912.1	21385.2	4565.65	337.313	266.15	0	-30.0621	-20.0122	-1282.09	-597358	415776	8331.92	323.17	465.176	0
536	8	-10.6549	63.3073	-711.81	-11492.9	8042.31	-172.377	311.298	626.146	0	-20.9816	-82.8107	-575.164	-38022.6	21345.8	4728.14	337.113	266.107	0	-31.6365	-19.5034	-1286.97	-599688	416999	9400.52	322.835	465.241	0
536	9	-11.5903	63.497	-714.635	-11593	7805.92	-136.684	310.923	626.222	0	-21.4531	-82.4	-577.121	-38131.9	21299.3	4888.28	336.906	266.073	0	-33.0434	-18.903	-1291.76	-601984	418218	10441.4	322.532	465.317	0
537	0	-12.4124	63.7095	-717.439	-11692.4	7601.41	-90.765	310.595	626.297	0	-21.8494	-81.9515	-579.003	-38237.8	21245.3	5042.69	336.693	266.041	0	-34.2618	-18.2419	-1296.44	-604244	419424	11420.8	322.251	465.403	0
537	1	-13.0911	63.9268	-720.266	-11791.9	7418.42	-41.9759	310.3	626.372	0	-22.1664	-81.4475	-580.853	-38339.2	21185.3	5189.19	336.473	266.005	0	-35.2575	-17.5207	-1301.12	-606505	420632	12309.8	321.984	465.495	0
537	2	-13.6065	64.1441	-723.167	-11893.3	7248.41	4.20797	310.023	626.446	0	-22.4053	-80.8743	-582.709	-38435.5	21121.6	5327.43	336.247	265.96	0	-36.0118	-16.7302	-1305.88	-608806	421861	13093.6	321.725	465.59	0
537	3	-13.9623	64.3606	-726.162	-11998	7084.99	45.1616	309.757	626.523	0	-22.586	-80.2407	-584.577	-38525.9	21056.3	5458.81	336.02	265.904	0	-36.5483	-15.8801	-1310.74	-611160	423117	13774.1	321.47	465.69	0
537	4	-14.1864	64.5737	-729.215	-12106.1	6922.91	80.9944	309.494	626.602	0	-22.7452	-79.5789	-586.42	-38610.1	20990.9	5584.67	335.795	265.84	0	-36.9316	-15.0052	-1315.63	-613542	424377	14366.8	321.217	465.799	0
537	5	-14.3248	64.7763	-732.249	-12216.2	6758.01	113.78	309.229	626.683	0	-22.9258	-78.931	-588.159	-38687.8	20925.6	5705.39	335.578	265.778	0	-37.2506	-14.1547	-1320.41	-615887	425594	14896.1	320.966	465.922	0
537	6	-14.4327	64.9573	-735.16	-12326.6	6588.28	146.616	308.962	626.767	0	-23.1712	-78.3381	-589.688	-38758.6	20858.9	5821.42	335.373	265.727	0	-37.6039	-13.3808	-1324.85	-618112	426706	15392	320.717	466.069	0
537	7	-14.5661	65.1052	-737.85	-12435.7	6413.46	182.937	308.692	626.854	0	-23.5211	-77.8339	-590.914	-38820.8	20789.6	5933.36	335.182	265.696	0	-38.0872	-12.7287	-1328.76	-620139	427660	15887.2	320.472	466.244	0
537	8	-14.7732	65.2166	-740.255	-12543.2	6232.81	225.72	308.42	626.944	0	-24.005	-77.4406	-591.807	-38872	20717.7	6041.01	335.008	265.684	0	-38.7781	-12.224	-1332.06	-621919	428430	16412.1	320.232	466.444	0
537	9	-15.0833	65.3031	-742.366	-12649.5	6044.54	276.336	308.142	627.039	0	-24.633	-77.1666	-592.398	-38910.6	20644.6	6144.03	334.849	265.683	0	-39.7163	-11.8634	-1334.76	-623452	429025	16988.8	319.995	466.661	0
538	0	-15.5028	65.3923	-744.242	-12755.8	5846.75	334.063	307.856	627.139	0	-25.3915	-77.0034	-592.767	-38937.2	20571.4	6243.17	334.704	265.687	0	-40.8942	-11.6111	-1337.01	-624792	429484	17628.9	319.759	466.888	0
538	1	-16.0238	65.5161	-745.983	-12863.3	5637.49	397.033	307.557	627.244	0	-26.2486	-76.9257	-593.019	-38954.4	20498.6	6339.79	334.566	265.688	0	-42.2725	-11.4096	-1339	-626019	429866	18338.2	319.519	467.117	0
538	2	-16.6395	65.6983	-747.669	-12972.7	5414.5	464.022	307.242	627.351	0	-27.1713	-76.9048	-593.253	-38966.3	20424.4	6434.24	334.428	265.682	0	-43.8108	-11.2065	-1340.92	-627206	430218	19120.7	319.27	467.341	0
538	3	-17.3503	65.9476	-749.32	-13083.2	5176.2	535.326	306.908	627.46	0	-28.1401	-76.9224	-593.532	-38977	20346.1	6525.45	334.28	265.67	0	-45.4904	-10.9748	-1342.85	-628379	430562	19980	319.006	467.551	0
538	4	-18.1626	66.2567	-750.892	-13193.8	4923.3	611.821	306.557	627.571	0	-29.1536	-76.9728	-593.867	-38988.4	20261.2	6612.06	334.117	265.652	0	-47.3163	-10.7161	-1344.76	-629515	430884	20919	318.728	467.742	0
538	5	-19.0868	66.6047	-752.299	-13304.2	4659.4	693.722	306.194	627.685	0	-30.2233	-77.0552	-594.22	-39000	20167.2	6693.08	333.939	265.632	0	-49.3101	-10.4505	-1346.52	-630552	431149	21939.3	318.438	467.911	0
538	6	-20.1343	66.9635	-753.441	-13414.5	4389.44	780.552	305.826	627.804	0	-31.3644	-77.1691	-594.513	-39009.6	20060.1	6767.44	333.742	265.616	0	-51.4986	-10.2057	-1347.95	-631416	431308	23041.1	318.138	468.062	0
538	7	-21.3105	67.3058	-754.24	-13524.8	4117.25	871.697	305.459	627.932	0	-32.5882	-77.3135	-594.67	-39015.2	19935	6834.08	333.523	265.608	0	-53.8988	-10.0077	-1348.91	-632041	431312	24220.5	317.831	468.201	0
538	8	-22.6062	67.614	-754.666	-13634.7	3844.09	966.615	305.094	628.067	0	-33.8939	-77.488	-594.648	-39015.1	19788.2	6892.85	333.277	265.61	0	-56.5001	-9.87399	-1349.31	-632399	431138	25465.8	317.514	468.331	0
538	9	-23.9926	67.8872	-754.759	-13743.8	3569	1064.74	304.729	628.21	0	-35.2624	-77.6898	-594.457	-39008.6	19620.2	6944.34	333.005	265.621	0	-59.255	-9.80268	-1349.22	-632517	430798	26756.2	317.187	468.455	0
539	0	-25.4275	68.14	-754.622	-13851.2	3290.32	1165.41	304.36	628.355	0	-36.6596	-77.9061	-594.154	-38995.1	19437.2	6988.86	332.714	265.631	0	-62.0871	-9.76604	-1348.78	-632465	430340	28067.2	316.85	468.571	0
539	1	-26.869	68.3936	-754.371	-13955.4	3006.33	1267.86	303.985	628.499	0	-38.0477	-78.1134	-593.795	-38972.6	19248.5	7026.08	332.416	265.633	0	-64.9167	-9.71982	-1348.17	-632320	429821	29377.7	316.508	468.676	0
539	2	-28.2872	68.6609	-754.077	-14054.7	2715	1371.51	303.6	628.638	0	-39.3991	-78.2897	-593.395	-38937.7	19062.9	7055.59	332.125	265.619	0	-67.6863	-9.62883	-1347.47	-632121	429268	30673.5	316.162	468.773	0
539	3	-29.6681	68.9392	-753.746	-14148.3	2414.78	1475.78	303.204	628.771	0	-40.703	-78.4268	-592.908	-38886.1	18887.3	7077.36	331.855	265.585	0	-70.371	-9.48755	-1346.65	-631856	428676	31945	315.819	468.867	0
539	4	-31.0118	69.2132	-753.331	-14237.1	2105.95	1579.72	302.796	628.899	0	-41.9634	-78.5337	-592.244	-38812.3	18729.2	7091.88	331.624	265.534	0	-72.9752	-9.3205	-1345.58	-631478	428011	33185.3	315.484	468.967	0
539	5	-32.3307	69.4618	-752.755	-14322.9	1790.87	1682.2	302.379	629.027	0	-43.1962	-78.6309	-591.318	-38714	18591.5	7099.72	331.441	265.471	0	-75.5269	-9.16908	-1344.07	-630921	427229	34392.2	315.165	469.083	0
539	6	-33.6447	69.663	-751.908	-14408.3	1473.3	1782.5	301.959	629.162	0	-44.4249	-78.7414	-590.081	-38594.5	18466.2	7100.8	331.294	265.405	0	-78.0695	-9.07841	-1341.99	-630119	426284	35568	314.858	469.216	0
539	7	-34.9723	69.7981	-750.677	-14495.7	1157.4	1880.02	301.542	629.31	0	-45.6713	-78.8834	-588.511	-38459.3	18338.8	7094.41	331.161	265.35	0	-80.6436	-9.08527	-1339.19	-629007	425124	36716.2	314.558	469.367	0
539	8	-36.3199	69.8594	-748.965	-14586.3	846.484	1973.98	301.13	629.475	0	-46.9454	-79.0647	-586.595	-38312.3	18197.8	7079.73	331.023	265.313	0	-83.2652	-9.20531	-1335.56	-627528	423709	37836.3	314.259	469.531	0
539	9	-37.6763	69.8534	-746.709	-14678.9	541.549	2063.62	300.725	629.658	0	-48.2391	-79.2785	-584.339	-38154.3	18038.9	7056.35	330.871	265.295	0	-85.9154	-9.42511	-1331.05	-625646	422019	38922.8	313.959	469.7	0
540	0	-39.0148	69.7968	-743.905	-14770.3	240.784	2148.44	300.324	629.855	0	-49.5271	-79.4987	-581.781	-37984.7	17863.3	7024.22	330.705	265.29	0	-88.5419	-9.70187	-1325.69	-623359	420060	39966.5	313.656	469.865	0
540	1	-40.3025	69.7071	-740.599	-14856.4	-58.7296	2228.38	299.921	630.06	0	-50.7743	-79.6828	-578.976	-37801.9	17676.2	6983.45	330.53	265.291	0	-91.0768	-9.97562	-1319.58	-620698	417862	40958.5	313.351	470.014	0
540	2	-41.5138	69.5932	-736.852	-14934.4	-358.895	2303.8	299.513	630.268	0	-51.9493	-79.7866	-575.966	-37604.6	17484.2	6934.59	330.356	265.29	0	-93.4631	-10.1934	-1312.82	-617701	415457	41893.7	313.045	470.143	0
540	3	-42.6362	69.4516	-732.703	-15003.4	-660.28	2375.16	299.099	630.477	0	-53.0335	-79.7783	-572.761	-37391.3	17290.6	6878.84	330.188	265.282	0	-95.6697	-10.3267	-1305.46	-614391	412862	42770.8	312.739	470.251	0
540	4	-43.6655	69.2714	-728.168	-15063.7	-962.861	2443.07	298.678	630.687	0	-54.0194	-79.643	-569.354	-37160.9	17093.9	6817.51	330.023	265.268	0	-97.6849	-10.3716	-1297.52	-610776	410077	43588.9	312.432	470.341	0
540	5	-44.6015	69.0397	-723.244	-15116.2	-1265.86	2508.59	298.25	630.901	0	-54.9049	-79.3832	-565.731	-36912.7	16890.5	6751.62	329.856	265.248	0	-99.5064	-10.3436	-1288.97	-606850	407093	44345	312.122	470.416	0
540	6	-45.4479	68.7432	-717.904	-15162.1	-1566.64	2573.03	297.818	631.12	0	-55.6902	-79.0154	-561.869	-36645.5	16677.5	6682.25	329.682	265.221	0	-101.138	-10.2722	-1279.77	-602596	403897	45034.9	311.807	470.476	0
540	7	-46.2119	68.3712	-712.108	-15203.4	-1860.78	2636.93	297.387	631.35	0	-56.3783	-78.5614	-557.734	-36357.3	16452.5	6610.33	329.499	265.187	0	-102.59	-10.1902	-1269.84	-597983	400469	45655.1	311.491	470.526	0
540	8	-46.901	67.9197	-705.83	-15241.7	-2144.13	2699.53	296.962	631.594	0	-56.9756	-78.0387	-553.286	-36046.3	16213.4	6535.91	329.304	265.149	0	-103.877	-10.1191	-1259.12	-592987	396790	46204.5	311.174	470.569	0
540	9	-47.5174	67.3932	-699.07	-15277.3	-2414.55	2759.2	296.546	631.854	0	-57.4876	-77.4542	-548.499	-35712.1	15958.7	6458.23	329.095	265.109	0	-105.005	-10.061	-1247.57	-587605	392855	46682.2	310.857	470.613	0
541	0	-48.0505	66.8047	-691.86	-15307.9	-2671.84	2814.02	296.138	632.126	0	-57.9146	-76.8038	-543.385	-35356.3	15690	6376.08	328.875	265.067	0	-105.965	-9.99908	-1235.24	-581856	388678	47084.1	310.539	470.656	0
541	1	-48.481	66.1713	-684.237	-15330.4	-2917.34	2861.95	295.736	632.405	0	-58.2534	-76.0789	-537.987	-34980.7	15411.5	6288.04	328.647	265.022	0	-106.734	-9.90758	-1222.22	-575768	384285	47401.8	310.222	470.694	0
541	2	-48.7944	65.5051	-676.215	-15341.8	-3153.75	2901.31	295.336	632.688	0	-58.5057	-75.2736	-532.337	-34586.2	15128.5	6192.81	328.419	264.971	0	-107.3	-9.76854	-1208.55	-569356	379691	47629.3	309.908	470.717	0
541	3	-48.9905	64.8069	-667.768	-15340.5	-3384.16	2931.17	294.932	632.973	0	-58.6831	-74.3861	-526.422	-34171.3	14844.4	6090.06	328.199	264.912	0	-107.674	-9.57928	-1194.19	-562595	374886	47768.3	309.597	470.725	0
541	4	-49.0815	64.0675	-658.84	-15325.2	-3610.82	2951.18	294.519	633.261	0	-58.8	-73.4187	-520.183	-33733.6	14558.9	5980.74	327.988	264.85	0	-107.882	-9.35117	-1179.02	-555437	369833	47826.3	309.286	470.718	0
541	5	-49.087	63.2723	-649.357	-15295.7	-3834.16	2961.56	294.095	633.555	0	-58.8695	-72.3813	-513.544	-33271.3	14268.2	5866.23	327.784	264.788	0	-107.957	-9.10905	-1162.9	-547821	364487	47812	308.972	470.705	0
541	6	-49.0323	62.405	-639.252	-15253.3	-4052.71	2963.28	293.66	633.861	0	-58.9055	-71.2932	-506.433	-32783.6	13968	5747.54	327.581	264.734	0	-107.938	-8.88819	-1145.69	-539694	358802	47735.2	308.654	470.694	0
541	7	-48.9456	61.4533	-628.478	-15199.7	-4263.9	2957.99	293.216	634.185	0	-58.9211	-70.1762	-498.806	-32270.8	13654.4	5625.55	327.374	264.696	0	-107.867	-8.72295	-1127.28	-531022	352753	47607.7	308.33	470.692	0
541	8	-48.8497	60.4134	-617.026	-15135.4	-4464.74	2947.81	292.764	634.53	0	-58.9246	-69.045	-490.666	-31733.8	13325.7	5501.53	327.158	264.675	0	-107.774	-8.63158	-1107.69	-521803	346342	47443.1	307.999	470.698	0
541	9	-48.7547	59.2946	-604.938	-15058.3	-4653.35	2934.94	292.308	634.892	0	-58.9142	-67.8974	-482.059	-31173.5	12982	5377.09	326.93	264.667	0	-107.669	-8.6028	-1087	-512069	339596	47254.4	307.662	470.706	0
542	0	-48.6528	58.1188	-592.304	-14965.1	-4830.58	2921.02	291.844	635.266	0	-58.8708	-66.7107	-473.064	-30590.1	12627.3	5253.52	326.693	264.664	0	-107.524	-8.59192	-1065.37	-501886	332568	47049.3	307.318	470.705	0
542	1	-48.5214	56.911	-579.232	-14851.9	-4999.06	2906.3	291.37	635.641	0	-58.7613	-65.4502	-463.776	-29985	12267.1	5131.3	326.45	264.654	0	-107.283	-8.53913	-1043.01	-491334	325320	46826.2	306.968	470.681	0
542	2	-48.3345	55.684	-565.804	-14716.6	-5160.46	2889.08	290.879	636.01	0	-58.5542	-64.0874	-454.278	-29361.5	11904.7	5010.44	326.206	264.633	0	-106.889	-8.40338	-1020.08	-480477	317899	46573.4	306.611	470.623	0
542	3	-48.0725	54.4294	-552.037	-14558.8	-5314.37	2866.28	290.373	636.373	0	-58.2335	-62.6108	-444.61	-28723.2	11539.7	4890.77	325.955	264.603	0	-106.306	-8.18148	-996.647	-469339	310322	46273.5	306.246	470.524	0
542	4	-47.7256	53.1227	-537.895	-14379.2	-5459.1	2834.82	289.851	636.732	0	-57.797	-61.0229	-434.77	-28072.1	11170.5	4771.71	325.693	264.568	0	-105.523	-7.90017	-972.666	-457901	302576	45908.5	305.872	470.379	0
542	5	-47.2928	51.7318	-523.304	-14178.2	-5593.09	2792.74	289.312	637.094	0	-57.2496	-59.3305	-424.723	-27407	10796.6	4652.11	325.42	264.529	0	-104.542	-7.59871	-948.027	-446110	294630	45463.8	305.489	470.182	0
542	6	-46.7781	50.2247	-508.168	-13955.1	-5715.79	2739.64	288.752	637.462	0	-56.5983	-57.5403	-414.41	-26725.3	10417.2	4530.94	325.137	264.49	0	-103.376	-7.31553	-922.578	-433896	286437	44930.2	305.096	469.928	0
542	7	-46.1838	48.5786	-492.403	-13708.5	-5827.59	2676.7	288.165	637.84	0	-55.8482	-55.659	-403.764	-26024.8	10030.1	4407.86	324.841	264.455	0	-102.032	-7.08046	-896.167	-421192	277950	44302.2	304.689	469.613	0
542	8	-45.5028	46.7822	-475.959	-13436.5	-5928.48	2605.87	287.544	638.23	0	-54.9982	-53.6942	-392.735	-25304.3	9633.24	4282.63	324.529	264.431	0	-100.501	-6.91199	-868.693	-407954	269137	43571.2	304.265	469.236	0
542	9	-44.7147	44.8359	-458.838	-13136.8	-6017.68	2528.87	286.885	638.631	0	-54.04	-51.6496	-381.308	-24563.6	9226.04	4154.8	324.196	264.419	0	-98.7547	-6.81368	-840.146	-394180	259993	42723.5	303.819	468.791	0
543	0	-43.7868	42.7502	-441.095	-12807.3	-6094.97	2446.47	286.182	639.035	0	-52.9612	-49.5198	-369.525	-23804.8	8809.25	4024.01	323.839	264.42	0	-96.748	-6.76953	-810.62	-379910	250544	41741.8	303.348	468.265	0
543	1	-42.6849	40.541	-422.818	-12446.4	-6161.39	2358.37	285.428	639.437	0	-51.7481	-47.2922	-357.459	-23030.9	8385.41	3890.01	323.458	264.429	0	-94.433	-6.75118	-780.278	-365212	240840	40610.4	302.85	467.639	0
543	2	-41.3873	38.2218	-404.095	-12054.1	-6218.24	2263.62	284.612	639.83	0	-50.3909	-44.9585	-345.181	-22245.4	7957.92	3752.17	323.054	264.446	0	-91.7782	-6.73671	-749.276	-350157	230928	39319.2	302.322	466.896	0
543	3	-39.8911	35.804	-384.989	-11632.4	-6265.7	2161.32	283.725	640.215	0	-48.8887	-42.5254	-332.736	-21451.3	7530.18	3609.79	322.631	264.469	0	-88.7799	-6.72142	-717.725	-334797	220843	37866	301.762	466.02	0
543	4	-38.2068	33.3018	-365.56	-11184.5	-6301.17	2050.74	282.763	640.596	0	-47.2511	-40.0161	-320.153	-20650.7	7105.16	3463.37	322.193	264.503	0	-85.4579	-6.71433	-685.712	-319179	210620	36256.2	301.172	465.001	0
543	5	-36.3496	30.7341	-345.885	-10715.4	-6318.82	1931.22	281.731	640.98	0	-45.4962	-37.4641	-307.436	-19845.5	6684.43	3314.99	321.742	264.552	0	-81.8458	-6.72997	-653.321	-303361	200291	34499.7	300.56	463.842	0
543	6	-34.3348	28.1299	-326.063	-10230.5	-6310.97	1802.56	280.645	641.376	0	-43.6423	-34.9046	-294.575	-19037.5	6267.3	3166.89	321.276	264.627	0	-77.9772	-6.77475	-620.638	-287407	189891	32609.7	299.93	462.559	0
543	7	-32.1764	25.5336	-306.21	-9736.03	-6269.89	1665.39	279.524	641.795	0	-41.6976	-32.3669	-281.563	-18228.4	5852.5	3020.33	320.786	264.74	0	-73.8739	-6.83331	-587.773	-271393	179461	30602.8	299.29	461.173	0
543	8	-29.8853	22.9993	-286.456	-9236.66	-6190.17	1521.29	278.391	642.245	0	-39.6533	-29.8686	-268.427	-17419.3	5441.39	2875.56	320.271	264.894	0	-69.5386	-6.86922	-554.883	-255409	169054	28496.8	298.651	459.699	0
543	9	-27.467	20.5805	-266.945	-8735.18	-6070.61	1372.49	277.259	642.723	0	-37.4835	-27.4121	-255.227	-16610.4	5038.2	2732.05	319.74	265.081	0	-64.9504	-6.8316	-522.172	-239555	158737	26306.6	298.023	458.139	0
544	0	-24.9202	18.328	-247.844	-8233.17	-5913.86	1221.1	276.139	643.219	0	-35.146	-24.9843	-242.039	-15801.1	4647.63	2588.2	319.202	265.283	0	-60.0662	-6.65631	-489.884	-223947	148582	24042.9	297.415	456.491	0
544	1	-22.2434	16.2857	-229.32	-7732.59	-5723.92	1068.38	275.04	643.72	0	-32.588	-22.5622	-228.938	-14990.3	4274.01	2441.5	318.669	265.478	0	-54.8314	-6.27651	-458.258	-208697	138659	21713	296.836	454.757	0
544	2	-19.4483	14.4796	-211.493	-7236.14	-5503.24	915.259	273.979	644.215	0	-29.7593	-20.1278	-215.963	-14175.6	3921.98	2289.49	318.16	265.639	0	-49.2075	-5.64823	-427.457	-193886	129018	19325.6	296.301	452.947	0
544	3	-16.5711	12.9108	-194.411	-6745.6	-5252.55	762.647	272.982	644.698	0	-26.6291	-17.6809	-203.118	-13354.3	3596.3	2130.96	317.705	265.747	0	-43.2002	-4.77005	-397.529	-179543	119676	16896.8	295.834	451.072	0
544	4	-13.6693	11.5593	-178.054	-6260.83	-4972.98	611.088	272.07	645.163	0	-23.1956	-15.2432	-190.377	-12524.8	3300.52	1966.27	317.337	265.789	0	-36.8649	-3.68387	-368.431	-165651	110626	14449.6	295.461	449.131	0
544	5	-10.8108	10.3919	-162.362	-5781.21	-4666.49	460.755	271.259	645.607	0	-19.4865	-12.8545	-177.713	-11687.5	3035.89	1796.72	317.083	265.766	0	-30.2973	-2.46264	-340.075	-152170	101846	12010.6	295.205	447.113	0
544	6	-8.06712	9.37058	-147.255	-5307.19	-4335.03	312.393	270.561	646.041	0	-15.5551	-10.561	-165.106	-10845.7	2801.34	1623.7	316.967	265.689	0	-23.6222	-1.19041	-312.361	-139057	93308.5	9610.93	295.09	444.996	0
544	7	-5.50858	8.46028	-132.658	-4839.98	-3980.7	168.326	269.993	646.485	0	-11.474	-8.40195	-152.551	-10004.5	2593.47	1448.41	317.001	265.581	0	-16.9826	0.0583277	-285.209	-126273	84990.7	7289.26	295.136	442.749	0
544	8	-3.19559	7.63309	-118.506	-4380.03	-3606.42	32.3292	269.568	646.96	0	-7.32917	-6.40582	-140.061	-9170.38	2407.44	1272.1	317.189	265.474	0	-10.5248	1.22727	-258.567	-113792	76876.3	5087.75	295.363	440.317	0
544	9	-1.17033	6.86915	-104.752	-3926.2	-3216.71	-91.2652	269.292	647.481	0	-3.21378	-4.59201	-127.677	-8350.7	2239.19	1096.38	317.538	265.405	0	-4.38411	2.27713	-232.429	-101602	68961.5	3044.91	295.794	437.6	0
545	0	0.545224	6.15573	-91.384	-3476.38	-2818.15	-198.072	269.161	648.041	0	0.778863	-2.96824	-115.482	-7553.08	2086.84	922.967	318.071	265.405	0	1.32409	3.18749	-206.866	-89717.1	61264.9	1192.78	296.465	434.436	0
545	1	1.94103	5.48406	-78.4475	-3029.46	-2419.09	-284.027	269.163	648.618	0	4.55707	-1.52794	-103.586	-6784.76	1950.13	753.284	318.826	265.499	0	6.4981	3.95612	-182.033	-78194.5	53829.1	-439.35	297.424	430.604	0
545	2	3.00505	4.84356	-66.0244	-2587.18	-2028.47	-345.971	269.277	649.185	0	8.02269	-0.259857	-92.0912	-6051.56	1828.82	588.845	319.859	265.713	0	11.0277	4.5837	-158.116	-67111.9	46705.7	-1819.63	298.737	425.84	0
545	3	3.71639	4.21803	-54.2102	-2154.18	-1653.79	-381.602	269.493	649.738	0	11.0624	0.840589	-81.0739	-5356.91	1720.74	432.283	321.224	266.074	0	14.7788	5.05862	-135.284	-56551.3	39942.8	-2911.2	300.495	419.814	0
545	4	4.05313	3.58857	-43.1112	-1736.71	-1300.46	-389.203	269.835	650.284	0	13.5487	1.77018	-70.5823	-4701.44	1620.51	287.568	322.959	266.609	0	17.6018	5.35876	-113.693	-46595.2	33583.2	-3676.16	302.815	412.094	0
545	5	4.01266	2.94347	-32.8582	-1342.09	-974.334	-368.736	270.347	650.845	0	15.3498	2.51759	-60.6325	-4083.01	1519.93	159.097	325.068	267.34	0	19.3625	5.46106	-93.4907	-37333	27663.4	-4089.01	305.836	402.127	0
545	6	3.63788	2.29092	-23.6368	-979.862	-683.936	-323.931	271.065	651.455	0	16.3458	3.06148	-51.2045	-3496.66	1409.85	50.8035	327.534	268.288	0	19.9837	5.35239	-74.8413	-28879	22219.1	-4155.67	309.699	389.302	0
545	7	3.0307	1.6644	-15.7021	-662.554	-439.072	-263.199	272.037	652.195	0	16.4524	3.37519	-42.2605	-2935.66	1282.23	-34.2962	330.341	269.466	0	19.4831	5.0396	-57.9626	-21386.7	17296.8	-3924.82	314.547	373.147	0
545	8	2.32685	1.10901	-9.29586	-402.308	-246.424	-197.483	273.491	653.278	0	15.648	3.43673	-33.7912	-2395.35	1131.51	-94.6563	333.485	270.887	0	17.9748	4.54573	-43.0871	-15008.2	12948.4	-3477.39	320.542	353.386	0
545	9	1.64475	0.657457	-4.5043	-204.714	-106.281	-136.154	276.405	655.448	0	14.0038	3.24396	-25.8684	-1877.47	956.546	-130.232	336.977	272.578	0	15.6485	3.90141	-30.3727	-9816.22	9210.94	-2900.01	327.994	329.358	0
546	0	1.05648	0.319454	-1.21236	-66.6996	-13.0345	-84.6601	289.249	665.016	0	11.7167	2.8339	-18.6669	-1392.57	764.001	-142.36	340.928	274.601	0	12.7732	3.15335	-19.8793	-5780.84	6101.64	-2268.81	337.776	298.411	0
546	1	0.592293	0.0870317	0.824884	20.604	42.1319	-44.96	300	610	0	9.1082	2.28766	-12.4336	-959.328	569.11	-135.024	345.772	277.156	0	9.70049	2.37469	-11.6087	-2808.29	3628.24	-1650.52	352.654	251.73	0
546	2	0.254793	-0.0569763	1.89786	68.3428	68.8267	-16.774	300	610	0	6.53799	1.70491	-7.38696	-597.625	390.238	-115.151	352.828	280.903	0	6.79278	1.64793	-5.48911	-769.882	1779.74	-1100.57	383.632	154.667	0
546	3	0.0303691	-0.132981	2.28849	87.6421	75.9691	1.43146	300	610	0	4.28075	1.16659	-3.60466	-318.411	240.869	-89.9954	366.821	288.333	0	4.31112	1.03361	-1.31617	493.891	504.755	-653.156	540.727	-337.553	0
546	4	-0.102284	-0.160825	2.24024	88.2892	71.0182	11.728	300	610	0	2.47258	0.717999	-1.00026	-119.914	126.271	-64.8026	426.238	319.884	0	2.37029	0.557174	1.23998	1161.61	-288.48	-318.044	0	0	0
546	5	-0.166359	-0.15766	1.94541	78.1349	59.7045	16.2498	300	610	0	1.13817	0.374476	0.616404	8.50845	45.3282	-42.5919	300	200	0	0.971812	0.216816	2.56181	1407.03	-710.157	-87.4525	0	0	0
546	6	-0.183364	-0.137043	1.54395	62.981	46.0814	16.9122	300	610	0	0.235254	0.13232	1.47241	81.3309	-6.61413	-24.7438	300	200	0	0.0518897	-0.00472271	3.01636	1380.38	-867.933	55.553	0	0	0
546	7	-0.17128	-0.10885	1.12905	46.7594	32.7547	15.2767	300	610	0	-0.311927	-0.0226836	1.78903	113.504	-35.6899	-11.5319	300	200	0	-0.483207	-0.131534	2.91808	1200.48	-855.167	131.151	0	0	0
546	8	-0.143911	-0.0796632	0.755898	31.8578	21.1873	12.515	300	610	0	-0.58934	-0.109099	1.75777	118.469	-48.1519	-2.56085	300	200	0	-0.733252	-0.188762	2.51367	953.918	-745.87	158.98	0	0	0
546	9	-0.111018	-0.0533842	0.451229	19.4919	12.0106	9.43505	300	610	0	-0.678575	-0.145776	1.53023	107.199	-49.576	2.9024	300	200	0	-0.789593	-0.19916	1.98146	698.427	-594.103	156.025	0	0	0
547	0	-0.0788695	-0.0319103	0.222262	10.0582	5.30247	6.53933	300	610	0	-0.648978	-0.149483	1.21696	87.9388	-44.4841	5.69747	300	200	0	-0.727847	-0.181394	1.43922	468.262	-436.012	135.725	0	0	0
547	1	-0.0509826	-0.0157593	0.0641175	3.43507	0.813425	4.09479	300	610	0	-0.554586	-0.133793	0.891755	66.3805	-36.2529	6.62521	300	200	0	-0.605569	-0.149552	0.955873	280.1	-293.134	107.871	0	0	0
547	2	-0.0288706	-0.00459443	-0.0344523	-0.782449	-1.86454	2.20109	300	610	0	-0.434195	-0.10882	0.598458	46.0714	-27.1981	6.36873	300	200	0	-0.463066	-0.113415	0.564006	138.521	-176.037	78.9955	0	0	0
547	3	-0.0127151	0.00237262	-0.0870175	-3.11403	-3.18194	0.849882	300	610	0	-0.313209	-0.0814879	0.358475	28.9017	-18.7493	5.46195	300	200	0	-0.325924	-0.0791153	0.271458	40.6045	-87.7243	52.9753	0	0	0
547	4	-0.00191057	0.00609546	-0.106865	-4.0833	-3.56001	-0.0283244	300	610	0	-0.206306	-0.0560578	0.177758	15.5842	-11.6563	4.28939	300	200	0	-0.208216	-0.0499623	0.0708924	-20.5336	-26.4897	31.699	0	0	0
547	5	0.0045293	0.00750918	-0.105536	-4.15376	-3.35294	-0.529873	300	610	0	-0.120245	-0.0347532	0.0526606	6.06923	-6.18845	3.10383	300	200	0	-0.115715	-0.027244	-0.0528751	-53.2369	11.8755	15.6868	0	0	0
547	6	0.00769191	0.00742672	-0.0921888	-3.69903	-2.83413	-0.755065	300	610	0	-0.0564275	-0.0183607	-0.0255426	-0.125009	-2.30687	2.05213	300	200	0	-0.0487356	-0.010934	-0.117731	-65.6926	32.5177	4.61031	0	0	0
547	7	0.00859319	0.00649385	-0.0735238	-2.99657	-2.19794	-0.794517	300	610	0	-0.0130082	-0.00674672	-0.0674603	-3.67149	0.199882	1.20279	300	200	0	-0.004415	-0.000252861	-0.140984	-65.0218	40.5091	-2.30779	0	0	0
547	8	0.00808686	0.00518327	-0.0540264	-2.23542	-1.57011	-0.722473	300	610	0	0.0135067	0.000735128	-0.083518	-5.27281	1.61731	0.571061	300	200	0	0.0215935	0.0059184	-0.137544	-56.8839	40.274	-6.01021	0	0	0
547	9	0.00683158	0.00381178	-0.0363751	-1.53128	-1.02195	-0.594915	300	610	0	0.0271411	0.00494918	-0.0827929	-5.56484	2.23944	0.139761	300	200	0	0.0339727	0.00876095	-0.119168	-45.423	35.3372	-7.42236	0	0	0
548	0	0.00529537	0.00256877	-0.0218896	-0.943867	-0.584935	-0.450646	300	610	0	0.0317443	0.00678198	-0.072505	-5.06928	2.33014	-0.124879	300	200	0	0.0370397	0.00935076	-0.0943946	-33.418	28.2857	-7.34934	0	0	0
548	1	0.00378078	0.00154784	-0.0109513	-0.4936	-0.263936	-0.31397	300	610	0	0.0306063	0.00702718	-0.0579456	-4.17996	2.10447	-0.262145	300	200	0	0.034387	0.00857502	-0.068897	-22.5314	20.859	-6.43113	0	0	0
548	2	0.0024592	0.000776319	-0.00335672	-0.175869	-0.0479096	-0.197955	300	610	0	0.0263029	0.00633034	-0.0426661	-3.1703	1.72382	-0.309812	300	200	0	0.0287621	0.00710665	-0.0460228	-13.5859	14.1022	-5.13646	0	0	0
548	3	0.00140616	0.000240172	0.00141003	0.0277792	0.0820072	-0.107651	300	610	0	0.0206927	0.00517495	-0.0287942	-2.21181	1.29944	-0.300281	300	200	0	0.0220988	0.00541512	-0.0273842	-6.82283	8.53596	-3.77969	0	0	0
548	4	0.000633059	-9.67205e-05	0.00398256	0.141555	0.146926	-0.0428958	300	610	0	0.015	0.00389368	-0.0173856	-1.39702	0.900519	-0.259	300	200	0	0.0156331	0.00379696	-0.013403	-2.12097	4.31796	-2.54898	0	0	0
548	5	0.000113089	-0.000278886	0.00498682	0.190093	0.166734	-0.000550423	300	610	0	0.00993862	0.00269278	-0.00875337	-0.761999	0.563793	-0.204386	300	200	0	0.0100517	0.0024139	-0.00376655	0.835251	1.37801	-1.53748	0	0	0
548	6	-0.000199351	-0.000350372	0.00496967	0.195337	0.158243	0.0238617	300	610	0	0.00584363	0.00168128	-0.00274665	-0.306042	0.302973	-0.148618	300	200	0	0.00564428	0.00133091	0.00222302	2.43535	-0.476615	-0.772606	0	0	0
548	7	-0.000355221	-0.0003497	0.0043673	0.175063	0.134495	0.0350526	300	610	0	0.00279251	0.000899264	0.00103439	-0.00740121	0.116893	-0.0988349	300	200	0	0.00243729	0.000549564	0.00540169	3.06497	-1.48611	-0.24073	0	0	0
548	8	-0.000402488	-0.00030762	0.00350027	0.142534	0.104806	0.0373077	300	610	0	0.000705323	0.000342428	0.00308498	0.165185	-0.00403088	-0.0584285	300	200	0	0.000302835	3.48077e-05	0.00658525	3.06155	-1.88934	0.0937744	0	0	0
548	9	-0.000381677	-0.000246751	0.00258446	0.106838	0.0752406	0.0341562	300	610	0	-0.000578799	-1.85513e-05	0.00389616	0.24472	-0.0730756	-0.0282306	300	200	0	-0.000960476	-0.000265302	0.00648062	2.69457	-1.89592	0.274918	0	0	0
549	0	-0.000324206	-0.000182335	0.00174977	0.0735767	0.0492714	0.028272	300	610	0	-0.0012481	-0.000223885	0.00389803	0.261271	-0.10406	-0.00750254	300	200	0	-0.00157231	-0.00040622	0.0056478	2.16232	-1.67366	0.346289	0	0	0
549	1	-0.00025251	-0.00012356	0.00106125	0.0456809	0.028466	0.0215181	300	610	0	-0.00148411	-0.000315249	0.00343436	0.239638	-0.109469	0.0053096	300	200	0	-0.00173662	-0.000438809	0.00449562	1.59849	-1.34633	0.346038	0	0	0
549	2	-0.000181183	-7.50356e-05	0.000538861	0.0241959	0.01311	0.0150695	300	610	0	-0.00144286	-0.000330194	0.00275831	0.198629	-0.0995267	0.0120429	300	200	0	-0.00162404	-0.000405229	0.00329718	1.08374	-0.997615	0.304637	0	0	0
549	3	-0.000118571	-3.81905e-05	0.000174265	0.00895832	0.00271807	0.00956517	300	610	0	-0.00124712	-0.000299419	0.00204076	0.151369	-0.0819445	0.0144784	300	200	0	-0.00136569	-0.000337609	0.00221502	0.658575	-0.678181	0.244513	0	0	0
549	4	-6.84362e-05	-1.24531e-05	-5.61369e-05	-0.000870615	-0.00358087	0.00526004	300	610	0	-0.00098589	-0.000246026	0.00138489	0.10615	-0.0620657	0.0141525	300	200	0	-0.00105433	-0.000258479	0.00132875	0.335607	-0.413665	0.180793	0	0	0
549	5	-3.14516e-05	3.82943e-06	-0.000181914	-0.00641798	-0.00677553	0.00215768	300	610	0	-0.000718153	-0.000185996	0.000842684	0.0674954	-0.0432366	0.0122778	300	200	0	-0.000749605	-0.000182166	0.00066077	0.109903	-0.212262	0.122602	0	0	0
549	6	-6.43746e-06	1.27345e-05	-0.000232541	-0.00884225	-0.00780449	0.000116721	300	610	0	-0.000478595	-0.000129306	0.000430472	0.0372238	-0.0272559	0.00973614	300	200	0	-0.000485033	-0.000116571	0.000197932	-0.0329693	-0.0711583	0.0745274	0	0	0
549	7	8.71196e-06	1.63362e-05	-0.000233924	-0.00918188	-0.0074656	-0.00107065	300	610	0	-0.000283801	-8.12952e-05	0.000142148	0.0153811	-0.0148182	0.007114	300	200	0	-0.000275089	-6.4959e-05	-9.17762e-05	-0.111183	0.0184534	0.0380015	0	0	0
549	8	1.63835e-05	1.64593e-05	-0.00020683	-0.00828243	-0.00638067	-0.00162568	300	610	0	-0.000137967	-4.39991e-05	-4.05723e-05	0.000988805	-0.0059004	0.00475823	300	200	0	-0.000121584	-2.75398e-05	-0.000247402	-0.142896	0.0677756	0.0124701	0	0	0
549	9	1.88409e-05	1.45678e-05	-0.000166593	-0.00677782	-0.00499615	-0.00175097	300	610	0	-3.76709e-05	-1.73099e-05	-0.00014079	-0.00740395	-6.96351e-05	0.00283647	300	200	0	-1.883e-05	-2.74213e-06	-0.000307383	-0.144093	0.0880529	-0.0036959	0	0	0
550	0	1.80075e-05	1.17434e-05	-0.000123596	-0.00510466	-0.00360445	-0.00161425	300	610	0	2.4486e-05	9.88994e-08	-0.000181625	-0.0113466	0.00329107	0.00139338	300	200	0	4.24934e-05	1.18423e-05	-0.000305221	-0.127602	0.0892133	-0.0125499	0	0	0
550	1	1.53814e-05	8.71936e-06	-8.41395e-05	-0.00353407	-0.00237455	-0.00134318	300	610	0	5.73038e-05	1.00963e-05	-0.000183449	-0.0122607	0.00483094	0.000397546	300	200	0	7.26851e-05	1.88157e-05	-0.000267588	-0.102906	0.079244	-0.0161443	0	0	0
550	2	1.20376e-05	5.94114e-06	-5.14224e-05	-0.00220971	-0.00138431	-0.00102719	300	610	0	6.93404e-05	1.46406e-05	-0.000162626	-0.0113244	0.00514032	-0.000222408	300	200	0	8.1378e-05	2.05817e-05	-0.000214048	-0.076439	0.0640642	-0.0162861	0	0	0
550	3	8.67996e-06	3.63546e-06	-2.64807e-05	-0.00118481	-0.00064993	-0.000723044	300	610	0	6.79937e-05	1.55078e-05	-0.000131264	-0.00943599	0.00470534	-0.000552334	300	200	0	7.66737e-05	1.91433e-05	-0.000157745	-0.052108	0.0476986	-0.0144259	0	0	0
550	4	5.71459e-06	1.87638e-06	-8.98335e-06	-0.000454284	-0.000150208	-0.00046197	300	610	0	5.91129e-05	1.41575e-05	-9.7583e-05	-0.00722521	0.00389425	-0.000676174	300	200	0	6.48275e-05	1.60339e-05	-0.000106566	-0.0319063	0.0326022	-0.0116365	0	0	0
550	5	3.32833e-06	6.41275e-07	2.14783e-06	1.9894e-05	0.000155017	-0.000256786	300	610	0	4.69591e-05	1.16932e-05	-6.65836e-05	-0.0050927	0.00296363	-0.000666759	300	200	0	5.02874e-05	1.23345e-05	-6.44357e-05	-0.0164873	0.0200356	-0.0086453	0	0	0
550	6	1.55952e-06	-1.45304e-07	8.29164e-06	0.000290151	0.000312025	-0.0001082	300	610	0	3.43726e-05	8.88224e-06	-4.0822e-05	-0.00325943	0.00207522	-0.000581851	300	200	0	3.59321e-05	8.73694e-06	-3.25304e-05	-0.0056564	0.0104216	-0.0058948	0	0	0
550	7	3.56613e-07	-5.80225e-07	1.08355e-05	0.000410943	0.000365095	-9.87038e-06	300	610	0	2.30379e-05	6.20708e-06	-2.11433e-05	-0.00181678	0.00131702	-0.000463662	300	200	0	2.33945e-05	5.62686e-06	-1.03079e-05	0.00124522	0.00365154	-0.00361058	0	0	0
550	8	-3.7752e-07	-7.61106e-07	1.10062e-05	0.000431398	0.00035208	4.78413e-05	300	610	0	1.37743e-05	3.92896e-06	-7.30825e-06	-0.000770724	0.000724061	-0.000340429	300	200	0	1.33967e-05	3.16785e-06	3.69793e-06	0.00506485	-0.000676283	-0.0018668	0	0	0
550	9	-7.54601e-07	-7.7436e-07	9.79212e-06	0.000391725	0.00030262	7.53188e-05	300	610	0	6.8059e-06	2.15072e-06	1.51758e-06	-7.74026e-05	0.000296816	-0.000228988	300	200	0	6.0513e-06	1.37635e-06	1.13097e-05	0.0066571	-0.00308394	-0.000641637	0	0	0
551	0	-8.81436e-07	-6.89658e-07	7.92663e-06	0.000322211	0.000238103	8.21371e-05	300	610	0	1.988e-06	8.71893e-07	6.41107e-06	0.000330452	1.57822e-05	-0.000137614	300	200	0	1.10657e-06	1.82235e-07	1.43377e-05	0.00677887	-0.00410054	0.000139269	0	0	0
551	1	-8.49271e-07	-5.58734e-07	5.90901e-06	0.000243829	0.000172621	7.62645e-05	300	610	0	-1.01908e-06	3.26814e-08	8.46023e-06	0.000525551	-0.00014768	-6.86715e-05	300	200	0	-1.86835e-06	-5.26053e-07	1.43692e-05	0.00604067	-0.00419615	0.000571648	0	0	0
551	2	-7.29524e-07	-4.16844e-07	4.04447e-06	0.000169692	0.000114391	6.37954e-05	300	610	0	-2.6265e-06	-4.53721e-07	8.62972e-06	0.000575064	-0.000224056	-2.08454e-05	300	200	0	-3.35602e-06	-8.70565e-07	1.26742e-05	0.00489604	-0.00375083	0.00075209	0	0	0
551	3	-5.73697e-07	-2.85566e-07	2.49025e-06	0.000106836	6.72736e-05	4.90203e-05	300	610	0	-3.23755e-06	-6.79284e-07	7.69829e-06	0.000534969	-0.000241255	9.13756e-06	300	200	0	-3.81124e-06	-9.64849e-07	1.01885e-05	0.00365421	-0.00304761	0.000766167	0	0	0
551	4	-4.15705e-07	-1.7604e-07	1.29975e-06	5.79586e-05	3.21626e-05	3.46809e-05	300	610	0	-3.20287e-06	-7.27984e-07	6.24494e-06	0.000448135	-0.00022238	2.52869e-05	300	200	0	-3.61858e-06	-9.04024e-07	7.54469e-06	0.00250454	-0.00227993	0.000682915	0	0	0
551	5	-2.75305e-07	-9.20804e-08	4.60309e-07	2.29467e-05	8.14094e-06	2.23016e-05	300	610	0	-2.80107e-06	-6.6919e-07	4.66478e-06	0.000344781	-0.000185014	3.15571e-05	300	200	0	-3.07638e-06	-7.6127e-07	5.12508e-06	0.00154493	-0.00156673	0.000553628	0	0	0
551	6	-1.61759e-07	-3.28292e-08	-7.72107e-08	8.06797e-08	-6.64096e-06	1.25252e-05	300	610	0	-2.2361e-06	-5.55602e-07	3.2001e-06	0.000244251	-0.000141473	3.13998e-05	300	200	0	-2.39786e-06	-5.88431e-07	3.12289e-06	0.000809009	-0.000969884	0.000413288	0	0	0
551	7	-7.71892e-08	5.15148e-09	-3.77053e-07	-1.30758e-05	-1.43481e-05	5.41088e-06	300	610	0	-1.64467e-06	-4.24053e-07	1.97645e-06	0.00015733	-9.95714e-05	2.75657e-05	300	200	0	-1.72186e-06	-4.18901e-07	1.5994e-06	0.000289435	-0.00051109	0.000283325	0	0	0
551	8	-1.93631e-08	2.63743e-08	-5.04493e-07	-1.90811e-05	-1.70686e-05	6.75413e-07	300	610	0	-1.10854e-06	-2.97861e-07	1.03727e-06	8.85971e-05	-6.36087e-05	2.20748e-05	300	200	0	-1.1279e-06	-2.71486e-07	5.32778e-07	-4.38019e-05	-0.000186371	0.000174823	0	0	0
551	9	1.61927e-08	3.54319e-08	-5.17617e-07	-2.0259e-05	-1.65978e-05	-2.12778e-06	300	610	0	-6.68124e-07	-1.89794e-07	3.73619e-07	3.8516e-05	-3.53481e-05	1.62859e-05	300	200	0	-6.51931e-07	-1.54362e-07	-1.43998e-07	-0.000230175	2.25461e-05	9.15967e-05	0	0	0
552	0	3.4705e-08	3.64152e-08	-4.6345e-07	-1.85208e-05	-1.43482e-05	-3.48579e-06	300	610	0	-3.3525e-07	-1.05033e-07	-5.24934e-08	5.12973e-06	-1.48853e-05	1.10159e-05	300	200	0	-3.00545e-07	-6.86174e-08	-5.15943e-07	-0.000309888	0.000139976	3.28249e-05	0	0	0
552	1	4.12109e-08	3.2639e-08	-3.77051e-07	-1.53133e-05	-1.13442e-05	-3.85099e-06	300	610	0	-1.03894e-07	-4.37765e-08	-2.91229e-07	-1.46773e-05	-1.34548e-06	6.67249e-06	300	200	0	-6.2683e-08	-1.11375e-08	-6.6828e-07	-0.000318772	0.000190803	-4.87963e-06	0	0	0
552	2	4.00382e-08	2.65764e-08	-2.82422e-07	-1.16434e-05	-8.26447e-06	-3.60183e-06	300	610	0	4.15115e-08	-3.3379e-09	-3.93768e-07	-2.43155e-05	6.59968e-06	3.37974e-06	300	200	0	8.15497e-08	2.32385e-08	-6.7619e-07	-0.000285875	0.000197278	-2.59761e-05	0	0	0
552	3	3.45903e-08	1.99222e-08	-1.94343e-07	-8.1452e-06	-5.50846e-06	-3.02914e-06	300	610	0	1.20163e-07	2.03103e-08	-4.05776e-07	-2.6958e-05	1.03809e-05	1.08362e-06	300	200	0	1.54754e-07	4.02325e-08	-6.0012e-07	-0.000232877	0.00017748	-3.50086e-05	0	0	0
552	4	2.7334e-08	1.37211e-08	-1.20532e-07	-5.1628e-06	-3.26714e-06	-2.33873e-06	300	610	0	1.51058e-07	3.14853e-08	-3.64302e-07	-2.52632e-05	1.13173e-05	-3.65737e-07	300	200	0	1.78392e-07	4.52064e-08	-4.84834e-07	-0.000174641	0.000144937	-3.60279e-05	0	0	0
552	5	1.99031e-08	8.51987e-09	-6.37233e-08	-2.83253e-06	-1.58897e-06	-1.66294e-06	300	610	0	1.50811e-07	3.41566e-08	-2.97022e-07	-2.12768e-05	1.05063e-05	-1.15544e-06	300	200	0	1.70714e-07	4.26765e-08	-3.60745e-07	-0.000120336	0.000108947	-3.23185e-05	0	0	0
552	6	1.32578e-08	4.51364e-09	-2.34638e-08	-1.15503e-06	-4.34655e-07	-1.07613e-06	300	610	0	1.32688e-07	3.16201e-08	-2.22927e-07	-1.64481e-05	8.78746e-06	-1.47172e-06	300	200	0	1.45946e-07	3.61338e-08	-2.46391e-07	-7.4767e-05	7.52646e-05	-2.63326e-05	0	0	0
552	7	7.85635e-09	1.67211e-09	2.48096e-09	-5.28368e-08	2.80841e-07	-6.10437e-07	300	610	0	1.06449e-07	2.63919e-08	-1.53747e-07	-1.17108e-05	6.7515e-06	-1.4781e-06	300	200	0	1.14305e-07	2.8064e-08	-1.51266e-07	-3.96526e-05	4.69256e-05	-1.97515e-05	0	0	0
552	8	3.81412e-09	-1.60988e-10	1.71021e-08	5.87168e-07	6.58733e-07	-2.6991e-07	300	610	0	7.86713e-08	2.02393e-08	-9.56419e-08	-7.59082e-06	4.77598e-06	-1.30555e-06	300	200	0	8.24854e-08	2.00783e-08	-7.85398e-08	-1.4736e-05	2.50374e-05	-1.36128e-05	0	0	0
552	9	1.0353e-09	-1.19574e-09	2.34696e-08	8.85134e-07	7.97465e-07	-4.19429e-08	300	610	0	5.33209e-08	1.42888e-08	-5.08312e-08	-4.31704e-06	3.07074e-06	-1.05068e-06	300	200	0	5.43562e-08	1.30931e-08	-2.73616e-08	1.34677e-06	9.4676e-06	-8.4604e-06	0	0	0
553	0	-6.85822e-10	-1.6481e-09	2.43324e-08	9.5092e-07	7.82151e-07	9.41276e-08	300	610	0	3.23884e-08	9.16403e-09	-1.90069e-08	-1.92008e-06	1.7242e-06	-7.78876e-07	300	200	0	3.17026e-08	7.51592e-09	5.32551e-09	1.0433e-05	-6.1303e-07	-4.4893e-06	0	0	0
553	1	-1.59362e-09	-1.7117e-09	2.19275e-08	8.7537e-07	6.80094e-07	1.61139e-07	300	610	0	1.64918e-08	5.12493e-09	1.55663e-09	-3.13022e-07	7.44432e-07	-5.29741e-07	300	200	0	1.48981e-08	3.41323e-09	2.34841e-08	1.44133e-05	-6.33581e-06	-1.67088e-06	0	0	0
553	2	-1.92555e-09	-1.54418e-09	1.79304e-08	7.27567e-07	5.40332e-07	1.80456e-07	300	610	0	5.38573e-09	2.19162e-09	1.31941e-08	6.48279e-07	9.23604e-08	-3.23342e-07	300	200	0	3.46018e-09	6.47438e-10	3.11245e-08	1.49833e-05	-8.87074e-06	1.48787e-07	0	0	0
553	3	-1.88683e-09	-1.26377e-09	1.34946e-08	5.55843e-07	3.95555e-07	1.70047e-07	300	610	0	-1.64181e-09	2.43818e-10	1.8312e-08	1.12369e-06	-2.9356e-07	-1.66122e-07	300	200	0	-3.52864e-09	-1.01995e-09	3.18065e-08	1.35247e-05	-9.27059e-06	1.17727e-06	0	0	0
553	4	-1.63961e-09	-9.51867e-10	9.33527e-09	3.90839e-07	2.65155e-07	1.43788e-07	300	610	0	-5.48656e-09	-9.05143e-10	1.90713e-08	1.26305e-06	-4.80446e-07	-5.59225e-08	300	200	0	-7.12616e-09	-1.85701e-09	2.84065e-08	1.10735e-05	-8.3952e-06	1.62823e-06	0	0	0
553	5	-1.30198e-09	-6.59054e-10	5.83088e-09	2.49373e-07	1.58568e-07	1.11548e-07	300	610	0	-7.04297e-09	-1.45782e-09	1.72341e-08	1.1926e-06	-5.30615e-07	1.41043e-08	300	200	0	-8.34495e-09	-2.11688e-09	2.30649e-08	8.34401e-06	-6.89097e-06	1.69339e-06	0	0	0
553	6	-9.52637e-10	-4.12125e-10	3.12084e-09	1.38305e-07	7.83806e-08	7.9712e-08	300	610	0	-7.09813e-09	-1.60178e-09	1.4123e-08	1.0099e-06	-4.96198e-07	5.26847e-08	300	200	0	-8.05076e-09	-2.0139e-09	1.72439e-08	5.77985e-06	-5.20454e-06	1.52896e-06	0	0	0
553	7	-6.38201e-10	-2.21017e-10	1.19062e-09	5.79565e-08	2.29317e-08	5.19041e-08	300	610	0	-6.28357e-09	-1.49358e-09	1.06505e-08	7.8445e-07	-4.1725e-07	6.85853e-08	300	200	0	-6.92177e-09	-1.71459e-09	1.18411e-08	3.61648e-06	-3.61441e-06	1.25213e-06	0	0	0
553	8	-3.81327e-10	-8.47885e-11	-6.11188e-11	4.85047e-09	-1.16827e-08	2.97277e-08	300	610	0	-5.06608e-09	-1.25329e-09	7.38416e-09	5.61302e-07	-3.22112e-07	6.95502e-08	300	200	0	-5.4474e-09	-1.33808e-09	7.32305e-09	1.94148e-06	-2.26923e-06	9.43679e-07	0	0	0
553	9	-1.88173e-10	3.64521e-12	-7.73519e-10	-2.62612e-08	-3.01914e-08	1.34331e-08	300	610	0	-3.76207e-09	-9.65715e-10	4.6258e-09	3.66082e-07	-2.29009e-07	6.18129e-08	300	200	0	-3.95025e-09	-9.6207e-10	3.85229e-09	7.46956e-07	-1.22527e-06	6.53825e-07	0	0	0
554	0	-5.46839e-11	5.40557e-11	-1.09089e-09	-4.1018e-08	-3.72335e-08	2.46286e-09	300	610	0	-2.5638e-09	-6.85236e-10	2.48837e-09	2.10194e-07	-1.48175e-07	4.99946e-08	300	200	0	-2.61849e-09	-6.3118e-10	1.39748e-09	-2.88908e-08	-4.78965e-07	4.09221e-07	0	0	0
554	1	2.85856e-11	7.65944e-11	-1.1433e-09	-4.4612e-08	-3.68432e-08	-4.13809e-09	300	610	0	-1.56919e-09	-4.42277e-10	9.62773e-10	9.55053e-08	-8.40335e-08	3.72391e-08	300	200	0	-1.5406e-09	-3.65682e-10	-1.80531e-10	-4.7152e-07	7.23149e-09	2.19796e-07	0	0	0
554	2	7.30533e-11	8.04211e-11	-1.03713e-09	-4.13595e-08	-3.22261e-08	-7.43996e-09	300	610	0	-8.10243e-10	-2.49856e-10	-2.91577e-11	1.81783e-08	-3.71364e-08	2.54655e-08	300	200	0	-7.3719e-10	-1.69435e-10	-1.06629e-09	-6.69794e-07	2.85908e-07	8.4681e-08	0	0	0
554	3	8.99103e-11	7.30331e-11	-8.5243e-10	-3.45584e-08	-2.57294e-08	-8.45134e-09	300	610	0	-2.77287e-10	-1.09435e-10	-5.95993e-10	-2.84482e-08	-5.74522e-09	1.56601e-08	300	200	0	-1.87377e-10	-3.6402e-11	-1.44842e-09	-7.03935e-07	4.12047e-07	-3.09977e-09	0	0	0
554	4	8.88827e-11	6.0078e-11	-6.44607e-10	-2.65279e-08	-1.89265e-08	-8.02522e-09	300	610	0	6.21967e-11	-1.56522e-11	-8.50839e-10	-5.18645e-08	1.29881e-08	8.15538e-09	300	200	0	1.51079e-10	4.44258e-11	-1.49545e-09	-6.39638e-07	4.35444e-07	-5.31999e-08	0	0	0
554	5	7.76948e-11	4.54666e-11	-4.48265e-10	-1.87479e-08	-1.27586e-08	-6.82342e-09	300	610	0	2.49968e-10	4.01346e-11	-8.95921e-10	-5.91441e-08	2.22104e-08	2.86822e-09	300	200	0	3.27663e-10	8.56011e-11	-1.34419e-09	-5.26409e-07	3.9698e-07	-7.56623e-08	0	0	0
554	6	6.19992e-11	3.1645e-11	-2.81934e-10	-1.20396e-08	-7.69127e-09	-5.31892e-09	300	610	0	3.28125e-10	6.74242e-11	-8.15025e-10	-5.62781e-08	2.48647e-08	-5.13605e-10	300	200	0	3.90124e-10	9.90692e-11	-1.09696e-09	-3.98547e-07	3.27535e-07	-7.95562e-08	0	0	0
554	7	4.55831e-11	1.99254e-11	-1.52688e-10	-6.74722e-09	-3.86079e-09	-3.81975e-09	300	610	0	3.3394e-10	7.50757e-11	-6.71342e-10	-4.79205e-08	2.34263e-08	-2.39675e-09	300	200	0	3.79523e-10	9.50011e-11	-8.2403e-10	-2.77516e-07	2.48558e-07	-7.23099e-08	0	0	0
554	8	3.071e-11	1.08116e-11	-6.01736e-11	-2.89992e-09	-1.19815e-09	-2.5024e-09	300	610	0	2.9747e-10	7.05241e-11	-5.08691e-10	-3.7402e-08	1.98063e-08	-3.19372e-09	300	200	0	3.2818e-10	8.13356e-11	-5.68864e-10	-1.74842e-07	1.73515e-07	-5.95225e-08	0	0	0
554	9	1.84973e-11	4.28256e-12	1.91884e-13	-3.42172e-10	4.75586e-10	-1.44663e-09	300	610	0	2.41035e-10	5.94989e-11	-3.54526e-10	-2.68951e-08	1.53636e-08	-3.27117e-09	300	200	0	2.59533e-10	6.37814e-11	-3.54334e-10	-9.49638e-08	1.09682e-07	-4.50738e-08	0	0	0
555	0	9.27022e-12	1.81057e-14	3.48762e-11	1.16921e-09	1.3812e-09	-6.67145e-10	300	610	0	1.79851e-10	4.60661e-11	-2.2362e-10	-1.76476e-08	1.09775e-08	-2.92569e-09	300	200	0	1.89121e-10	4.60842e-11	-1.88743e-10	-3.77158e-08	5.99039e-08	-3.13926e-08	0	0	0
555	1	2.85987e-12	-2.4359e-12	5.06599e-11	1.89878e-09	1.73721e-09	-1.39437e-10	300	610	0	1.2323e-10	3.28507e-11	-1.21694e-10	-1.02267e-08	7.14691e-09	-2.37824e-09	300	200	0	1.2609e-10	3.04148e-11	-7.10341e-11	-3.04236e-10	2.4142e-08	-1.97837e-08	0	0	0
555	2	-1.16674e-12	-3.55642e-12	5.36948e-11	2.09186e-09	1.73478e-09	1.80594e-10	300	610	0	7.59836e-11	2.13359e-11	-4.85828e-11	-4.74073e-09	4.09242e-09	-1.77994e-09	300	200	0	7.48169e-11	1.77795e-11	5.11203e-12	2.12418e-08	7.02389e-10	-1.07505e-08	0	0	0
555	3	-3.34273e-12	-3.77665e-12	4.9038e-11	1.95347e-09	1.52656e-09	3.43065e-10	300	610	0	3.97601e-11	1.21717e-11	-7.55106e-13	-1.02137e-09	1.84832e-09	-1.22373e-09	300	200	0	3.64174e-11	8.39501e-12	4.82829e-11	3.10972e-08	-1.2858e-08	-4.27511e-09	0	0	0
555	4	-4.19529e-12	-3.453e-12	4.0514e-11	1.641e-09	1.22483e-09	3.95576e-10	300	610	0	1.41929e-11	5.45149e-12	2.68335e-11	1.23886e-09	3.3771e-10	-7.58038e-10	300	200	0	9.99765e-12	1.99849e-12	6.73475e-11	3.3056e-08	-1.91216e-08	-4.23754e-11	0	0	0
555	5	-4.18528e-12	-2.85523e-12	3.07828e-11	1.2657e-09	9.05325e-10	3.78604e-10	300	610	0	-2.19908e-12	9.37769e-13	3.94964e-11	2.39067e-09	-5.71083e-10	-3.99911e-10	300	200	0	-6.38436e-12	-1.91746e-12	7.02792e-11	3.02411e-08	-2.04431e-08	2.3963e-09	0	0	0
555	6	-3.68054e-12	-2.17113e-12	2.15178e-11	8.99017e-10	6.13686e-10	3.23708e-10	300	610	0	-1.13615e-11	-1.76921e-12	4.2068e-11	2.76788e-09	-1.02551e-09	-1.46326e-10	300	200	0	-1.5042e-11	-3.94033e-12	6.35857e-11	2.50172e-08	-1.87655e-08	3.51271e-09	0	0	0
555	7	-2.95152e-12	-1.51895e-12	1.36254e-11	5.81006e-10	3.72841e-10	2.5355e-10	300	610	0	-1.52749e-11	-3.11465e-12	3.85309e-11	2.65476e-09	-1.16451e-09	1.69189e-11	300	200	0	-1.82264e-11	-4.6336e-12	5.21563e-11	1.9031e-08	-1.55637e-08	3.7358e-09	0	0	0
555	8	-2.18048e-12	-9.62881e-13	7.46313e-12	3.28894e-10	1.89915e-10	1.82984e-10	300	610	0	-1.57037e-11	-3.51687e-12	3.19035e-11	2.2732e-09	-1.1056e-09	1.0876e-10	300	200	0	-1.78842e-11	-4.47975e-12	3.93666e-11	1.33203e-08	-1.18672e-08	3.41866e-09	0	0	0
555	9	-1.4772e-12	-5.2837e-13	3.03036e-12	1.4473e-10	6.2099e-11	1.20595e-10	300	610	0	-1.4078e-11	-3.32883e-12	2.42893e-11	1.78281e-09	-9.39906e-10	1.48597e-10	300	200	0	-1.55552e-11	-3.8572e-12	2.73197e-11	8.44877e-09	-8.32706e-09	2.82873e-09	0	0	0
556	0	-8.96728e-13	-2.15552e-13	1.20433e-13	2.15891e-11	-1.87929e-11	7.0347e-11	300	610	0	-1.14649e-11	-2.82384e-12	1.70156e-11	1.2883e-09	-7.32582e-10	1.53785e-10	300	200	0	-1.23616e-11	-3.03939e-12	1.71361e-11	4.64059e-09	-5.29884e-09	2.15229e-09	0	0	0
556	1	-4.56072e-13	-9.9979e-15	-1.56699e-12	-5.17849e-11	-6.30612e-11	3.30695e-11	300	610	0	-8.59553e-12	-2.19682e-12	1.08049e-11	8.50379e-10	-5.26039e-10	1.38432e-10	300	200	0	-9.0516e-12	-2.20681e-12	9.23795e-12	1.89779e-09	-2.92601e-09	1.50677e-09	0	0	0
556	2	-1.48342e-13	1.09378e-13	-2.35035e-12	-8.77973e-11	-8.09948e-11	7.69406e-12	300	610	0	-5.92099e-12	-1.57439e-12	5.94587e-12	4.97212e-10	-3.4457e-10	1.13101e-10	300	200	0	-6.06934e-12	-1.46502e-12	3.59552e-12	9.45534e-11	-1.21289e-09	9.55977e-10	0	0	0
556	3	4.62743e-14	1.64972e-13	-2.52053e-12	-9.8035e-11	-8.16492e-11	-7.81292e-12	300	610	0	-3.67734e-12	-1.02883e-12	2.44325e-12	2.34878e-10	-1.99152e-10	8.50522e-11	300	200	0	-3.63106e-12	-8.63853e-13	-7.72798e-14	-9.53494e-10	-8.33265e-11	5.25324e-10	0	0	0
556	4	1.52652e-13	1.77268e-13	-2.31786e-12	-9.2233e-11	-7.22908e-11	-1.57972e-11	300	610	0	-1.94891e-12	-5.92488e-13	1.38112e-13	5.60452e-11	-9.18004e-11	5.87852e-11	300	200	0	-1.79626e-12	-4.1522e-13	-2.17975e-12	-1.44239e-09	5.76053e-10	2.15087e-10	0	0	0
556	5	1.95614e-13	1.63202e-13	-1.92499e-12	-7.79006e-11	-5.82913e-11	-1.85043e-11	300	610	0	-7.22794e-13	-2.70975e-13	-1.2037e-12	-5.34569e-11	-1.91334e-11	3.66742e-11	300	200	0	-5.2718e-13	-1.07773e-13	-3.12868e-12	-1.55151e-09	8.86485e-10	1.10721e-11	0	0	0
556	6	1.96993e-13	1.35657e-13	-1.4696e-12	-6.03725e-11	-4.32925e-11	-1.78546e-11	300	610	0	6.83398e-14	-5.38146e-14	-1.83166e-12	-1.10042e-10	2.49278e-11	1.9589e-11	300	200	0	2.65333e-13	8.18428e-14	-3.30126e-12	-1.42927e-09	9.59276e-10	-1.07547e-10	0	0	0
556	7	1.74299e-13	1.03647e-13	-1.03256e-12	-4.30968e-11	-2.95073e-11	-1.53524e-11	300	610	0	5.15056e-13	7.74584e-14	-1.97433e-12	-1.29456e-10	4.72888e-11	7.43038e-12	300	200	0	6.89355e-13	1.81105e-13	-3.00689e-12	-1.18859e-09	8.86758e-10	-1.62924e-10	0	0	0
556	8	1.40471e-13	7.28848e-14	-6.58176e-13	-2.80258e-11	-1.80635e-11	-1.20833e-11	300	610	0	7.10488e-13	1.43699e-13	-1.82096e-12	-1.25183e-10	5.45073e-11	-4.46149e-13	300	200	0	8.50959e-13	2.16584e-13	-2.47914e-12	-9.08493e-10	7.3934e-10	-1.75339e-10	0	0	0
556	9	1.04273e-13	4.65086e-14	-3.64453e-13	-1.60194e-11	-9.33028e-12	-8.7631e-12	300	610	0	7.38144e-13	1.64652e-13	-1.51568e-12	-1.07802e-10	5.21589e-11	-4.92158e-12	300	200	0	8.42417e-13	2.1116e-13	-1.88014e-12	-6.39139e-10	5.66434e-10	-1.61572e-10	0	0	0
557	0	7.10296e-14	2.57985e-14	-1.52124e-13	-7.20639e-12	-3.19668e-12	-5.80938e-12	300	610	0	6.66039e-13	1.57068e-13	-1.15946e-12	-8.49558e-11	4.45901e-11	-6.90795e-12	300	200	0	7.37069e-13	1.82866e-13	-1.31158e-12	-4.08072e-10	3.99488e-10	-1.34393e-10	0	0	0
557	1	4.34475e-14	1.08154e-14	-1.19087e-14	-1.28014e-12	7.10962e-13	-3.4185e-12	300	610	0	5.45174e-13	1.33981e-13	-8.16405e-13	-6.16915e-11	3.49221e-11	-7.22642e-12	300	200	0	5.88622e-13	1.44796e-13	-8.28314e-13	-2.26567e-10	2.55873e-10	-1.02744e-10	0	0	0
557	2	2.24092e-14	9.11374e-16	7.01282e-14	2.27979e-12	2.8729e-12	-1.6363e-12	300	610	0	4.10684e-13	1.04733e-13	-5.21832e-13	-4.09605e-11	2.51999e-11	-6.54796e-12	300	200	0	4.33093e-13	1.05645e-13	-4.51704e-13	-9.51979e-11	1.42795e-10	-7.22973e-11	0	0	0
557	3	7.64138e-15	-4.89162e-15	1.08934e-13	4.05476e-12	3.77339e-12	-4.16527e-13	300	610	0	2.84395e-13	7.54305e-14	-2.90251e-13	-2.41577e-11	1.66056e-11	-5.37719e-12	300	200	0	2.92037e-13	7.05389e-14	-1.81317e-13	-8.31727e-12	6.07563e-11	-4.61723e-11	0	0	0
557	4	-1.76042e-15	-7.64485e-15	1.18258e-13	4.59186e-12	3.84125e-12	3.34442e-13	300	610	0	1.77878e-13	4.95896e-14	-1.22498e-13	-1.16167e-11	9.68456e-12	-4.06296e-12	300	200	0	1.76118e-13	4.19447e-14	-4.23988e-15	4.26265e-11	6.34412e-12	-2.56469e-11	0	0	0
557	5	-6.95611e-15	-8.31637e-15	1.0952e-13	4.3532e-12	3.42229e-12	7.26338e-13	300	610	0	9.54284e-14	2.882e-14	-1.14437e-14	-3.02118e-12	4.55063e-12	-2.82294e-12	300	200	0	8.84723e-14	2.05036e-14	9.80762e-14	6.68346e-11	-2.56966e-11	-1.0788e-11	0	0	0
557	6	-9.11403e-15	-7.71094e-15	9.14381e-14	3.69697e-12	2.77338e-12	8.65062e-13	300	610	0	3.66464e-14	1.34424e-14	5.37717e-14	2.28099e-12	1.05632e-12	-1.77342e-12	300	200	0	2.75324e-14	5.7315e-15	1.4521e-13	7.27846e-11	-4.10548e-11	-9.58627e-13	0	0	0
557	7	-9.26812e-15	-6.44351e-15	7.01402e-14	2.8789e-12	2.06964e-12	8.41684e-13	300	610	0	-1.51956e-15	2.99841e-15	8.48564e-14	5.05754e-12	-1.07868e-12	-9.58559e-13	300	200	0	-1.07877e-14	-3.4451e-15	1.54997e-13	6.75279e-11	-4.49902e-11	4.80706e-12	0	0	0
557	8	-8.25171e-15	-4.94657e-15	4.95325e-14	2.06531e-12	1.41827e-12	7.27893e-13	300	610	0	-2.3282e-14	-3.36389e-15	9.26116e-14	6.05093e-12	-2.17759e-12	-3.75771e-13	300	200	0	-3.15337e-14	-8.31045e-15	1.42144e-13	5.64545e-11	-4.1889e-11	7.54892e-12	0	0	0
557	9	-6.68352e-15	-3.49615e-15	3.17786e-14	1.3513e-12	8.74666e-13	5.75686e-13	300	610	0	-3.30185e-14	-6.62083e-15	8.60288e-14	5.90066e-12	-2.54979e-12	4.10463e-15	300	200	0	-3.9702e-14	-1.0117e-14	1.17807e-13	4.33571e-11	-3.51117e-11	8.22534e-12	0	0	0
558	0	-4.98504e-15	-2.2454e-15	1.77821e-14	7.7967e-13	4.5784e-13	4.19538e-13	300	610	0	-3.46799e-14	-7.70405e-15	7.19873e-14	5.11075e-12	-2.45979e-12	2.22025e-13	300	200	0	-3.96649e-14	-9.94945e-15	8.97694e-14	3.06574e-11	-2.70289e-11	7.63358e-12	0	0	0
558	1	-3.41416e-15	-1.25857e-15	7.61478e-15	3.58054e-13	1.636e-13	2.79741e-13	300	610	0	-3.15004e-14	-7.40833e-15	5.53314e-14	4.04727e-12	-2.11477e-12	3.20848e-13	300	200	0	-3.49146e-14	-8.6669e-15	6.29461e-14	1.97006e-11	-1.91591e-11	6.38323e-12	0	0	0
558	2	-2.10392e-15	-5.41138e-16	8.61173e-16	7.29569e-14	-2.50794e-14	1.66012e-13	300	610	0	-2.59167e-14	-6.35505e-15	3.91581e-14	2.95328e-12	-1.66427e-12	3.39414e-13	300	200	0	-2.80206e-14	-6.89619e-15	4.00193e-14	1.10522e-11	-1.23502e-11	4.9033e-12	0	0	0
558	3	-1.09976e-15	-6.41326e-17	-3.1245e-15	-9.96585e-14	-1.30571e-13	8.08311e-14	300	610	0	-1.96164e-14	-4.99178e-15	2.51907e-14	1.97218e-12	-1.20683e-12	3.09621e-13	300	200	0	-2.07162e-14	-5.05591e-15	2.20662e-14	4.76203e-12	-6.96288e-12	3.46782e-12	0	0	0
558	4	-3.91297e-16	2.17768e-16	-5.04355e-15	-1.87022e-13	-1.75656e-13	2.22189e-14	300	610	0	-1.36553e-14	-3.61282e-15	1.41567e-14	1.17297e-12	-7.99942e-13	2.55577e-13	300	200	0	-1.40466e-14	-3.39505e-15	9.11318e-15	5.77765e-13	-3.03531e-12	2.22903e-12	0	0	0
558	5	6.26868e-17	3.53884e-16	-5.54559e-15	-2.14954e-13	-1.80635e-13	-1.41292e-14	300	610	0	-8.59991e-15	-2.38925e-15	6.1249e-15	5.7361e-13	-4.70627e-13	1.94033e-13	300	200	0	-8.53722e-15	-2.03537e-15	5.7931e-16	-1.89687e-12	-4.15268e-13	1.25104e-12	0	0	0
558	6	3.16232e-16	3.89952e-16	-5.17306e-15	-2.05386e-13	-1.61961e-13	-3.33431e-14	300	610	0	-4.66797e-15	-1.4009e-15	7.76746e-16	1.6062e-13	-2.25176e-13	1.35515e-13	300	200	0	-4.35173e-15	-1.01094e-15	-4.39632e-15	-3.09351e-12	1.14064e-12	5.3958e-13	0	0	0
558	7	4.24305e-16	3.64198e-16	-4.34212e-15	-1.75398e-13	-1.31915e-13	-4.04148e-14	300	610	0	-1.85075e-15	-6.6562e-16	-2.39079e-15	-9.59788e-14	-5.72075e-14	8.57131e-14	300	200	0	-1.42645e-15	-3.01422e-16	-6.73291e-15	-3.4127e-12	1.89922e-12	6.61964e-14	0	0	0
558	8	4.35854e-16	3.05968e-16	-3.34668e-15	-1.37244e-13	-9.89124e-14	-3.96622e-14	300	610	0	-1.0338e-17	-1.63513e-16	-3.92692e-15	-2.32068e-13	4.61869e-14	4.68602e-14	300	200	0	4.25516e-16	1.42456e-16	-7.27361e-15	-3.18933e-12	2.10893e-12	-2.13869e-13	0	0	0
558	9	3.9053e-16	2.3601e-16	-2.37534e-15	-9.89444e-14	-6.81447e-14	-3.45008e-14	300	610	0	1.04904e-15	1.44669e-16	-4.34194e-15	-2.82644e-13	1.00127e-13	1.89348e-14	300	200	0	1.43957e-15	3.8068e-16	-6.71728e-15	-2.68066e-12	1.97807e-12	-3.49394e-13	0	0	0
559	0	3.17909e-16	1.6765e-16	-1.53367e-15	-6.51274e-14	-4.23301e-14	-2.74199e-14	300	610	0	1.53307e-15	3.04611e-16	-4.06289e-15	-2.78024e-13	1.19202e-13	6.21529e-16	300	200	0	1.85097e-15	4.7226e-16	-5.59656e-15	-2.0686e-12	1.66699e-12	-3.85658e-13	0	0	0
559	1	2.38253e-16	1.08357e-16	-8.66897e-16	-3.79195e-14	-2.24412e-14	-2.00796e-14	300	610	0	1.62857e-15	3.60252e-16	-3.41804e-15	-2.42221e-13	1.15958e-13	-9.9818e-15	300	200	0	1.86683e-15	4.68609e-16	-4.28494e-15	-1.47006e-12	1.28939e-12	-3.60528e-13	0	0	0
559	2	1.64049e-16	6.13483e-17	-3.80179e-16	-1.77553e-14	-8.33052e-15	-1.34652e-14	300	610	0	1.48932e-15	3.49292e-16	-2.63978e-15	-1.92757e-13	1.00267e-13	-1.48881e-14	300	200	0	1.65337e-15	4.1064e-16	-3.01996e-15	-9.50666e-13	9.18562e-13	-3.03095e-13	0	0	0
559	3	1.01827e-16	2.70062e-17	-5.50135e-17	-4.045e-15	7.75657e-16	-8.05693e-15	300	610	0	1.23169e-15	3.01346e-16	-1.87758e-15	-1.41336e-13	7.92916e-14	-1.5934e-14	300	200	0	1.33352e-15	3.28352e-16	-1.9326e-15	-5.38695e-13	5.95837e-13	-2.33938e-13	0	0	0
559	4	5.39115e-17	4.04128e-18	1.385e-16	4.32002e-15	5.91879e-15	-3.98683e-15	300	610	0	9.36719e-16	2.37852e-16	-1.2155e-15	-9.49208e-14	5.77781e-14	-1.46356e-14	300	200	0	9.9063e-16	2.41893e-16	-1.077e-15	-2.37605e-13	3.39247e-13	-1.66284e-13	0	0	0
559	5	1.9935e-17	-9.64423e-18	2.33248e-16	8.61445e-15	8.17017e-15	-1.17139e-15	300	610	0	6.55444e-16	1.72987e-16	-6.89921e-16	-5.69173e-14	3.85202e-14	-1.21441e-14	300	200	0	6.75379e-16	1.63343e-16	-4.56673e-16	-3.61651e-14	1.51274e-13	-1.07562e-13	0	0	0
559	6	-1.97658e-18	-1.63629e-17	2.59915e-16	1.00565e-14	8.49052e-15	5.87009e-16	300	610	0	4.15579e-16	1.15069e-16	-3.05481e-16	-2.82812e-14	2.28553e-14	-9.26377e-15	300	200	0	4.13602e-16	9.87063e-17	-4.55663e-17	8.3965e-14	2.51628e-14	-6.09749e-14	0	0	0
559	7	-1.4339e-17	-1.82749e-17	2.44258e-16	9.68659e-15	7.66242e-15	1.52802e-15	300	610	0	2.28121e-16	6.805e-17	-4.80259e-17	-8.44497e-15	1.11239e-14	-6.50323e-15	300	200	0	2.13782e-16	4.9775e-17	1.96233e-16	1.43023e-13	-5.0345e-14	-2.69201e-14	0	0	0
559	8	-1.97373e-17	-1.71954e-17	2.06135e-16	8.31904e-15	6.27275e-15	1.88687e-15	300	610	0	9.31438e-17	3.29029e-17	1.05724e-16	3.96673e-15	3.05259e-15	-4.14071e-15	300	200	0	7.34066e-17	1.57075e-17	3.11859e-16	1.59927e-13	-8.77559e-14	-4.13064e-15	0	0	0
559	9	-2.04878e-17	-1.45247e-17	1.59639e-16	6.54092e-15	4.72589e-15	1.86824e-15	300	610	0	4.4336e-18	8.77223e-18	1.81518e-16	1.06299e-14	-1.95195e-15	-2.2887e-15	300	200	0	-1.60542e-17	-5.75242e-18	3.41158e-16	1.50578e-13	-9.88027e-14	9.46464e-15	0	0	0
560	0	-1.84767e-17	-1.12574e-17	1.13874e-16	4.73875e-15	3.27307e-15	1.63478e-15	300	610	0	-4.70991e-17	-6.14762e-18	2.03454e-16	1.31936e-14	-4.59659e-15	-9.51017e-16	300	200	0	-6.55757e-17	-1.7405e-17	3.17328e-16	1.27251e-13	-9.33743e-14	1.61528e-14	0	0	0
560	1	-1.51175e-17	-8.03669e-18	7.39841e-17	3.13761e-15	2.04754e-15	1.30565e-15	300	610	0	-7.11125e-17	-1.39928e-17	1.9181e-16	1.30945e-14	-5.5691e-15	-6.85266e-17	300	200	0	-8.62299e-17	-2.20295e-17	2.65794e-16	9.8667e-14	-7.91207e-14	1.80724e-14	0	0	0
560	2	-1.13837e-17	-5.22678e-18	4.22287e-17	1.84295e-15	1.09881e-15	9.60745e-16	300	610	0	-7.64406e-17	-1.68352e-17	1.62246e-16	1.14764e-14	-5.46427e-15	4.47032e-16	300	200	0	-8.78243e-17	-2.2062e-17	2.04475e-16	7.04691e-14	-6.14924e-14	1.70214e-14	0	0	0
560	3	-7.87978e-18	-2.98805e-18	1.89362e-17	8.78862e-16	4.22321e-16	6.47899e-16	300	610	0	-7.03904e-17	-1.64622e-17	1.25905e-16	9.17779e-15	-4.75252e-15	6.90156e-16	300	200	0	-7.82702e-17	-1.94503e-17	1.44841e-16	4.58551e-14	-4.40255e-14	1.43877e-14	0	0	0
560	4	-4.92571e-18	-1.34464e-18	3.28647e-18	2.19774e-16	-1.6975e-17	3.90782e-16	300	610	0	-5.85195e-17	-1.42851e-17	8.99991e-17	6.76197e-15	-3.77668e-15	7.47656e-16	300	200	0	-6.34452e-17	-1.56297e-17	9.32856e-17	2.62361e-14	-2.8734e-14	1.11581e-14	0	0	0
560	5	-2.64e-18	-2.39446e-19	-6.1032e-18	-1.85373e-16	-2.67525e-16	1.96361e-16	300	610	0	-4.47173e-17	-1.13302e-17	5.8625e-17	4.56679e-15	-2.76534e-15	6.91577e-16	300	200	0	-4.73573e-17	-1.15696e-17	5.25218e-17	1.18281e-14	-1.65163e-14	7.97092e-15	0	0	0
560	6	-1.01107e-18	4.24535e-19	-1.07741e-17	-3.96211e-16	-3.79684e-16	6.11673e-17	300	610	0	-3.14503e-17	-8.2804e-18	3.35969e-17	2.7602e-15	-1.85418e-15	5.76881e-16	300	200	0	-3.24614e-17	-7.85587e-18	2.28227e-17	2.13406e-15	-7.52254e-15	5.1881e-15	0	0	0
560	7	4.6031e-20	7.55677e-19	-1.21752e-17	-4.70195e-16	-3.98902e-16	-2.38552e-17	300	610	0	-2.00728e-17	-5.53971e-18	1.52013e-17	1.39241e-15	-1.10924e-15	4.42157e-16	300	200	0	-2.00267e-17	-4.78403e-18	3.02616e-18	-3.694e-15	-1.4547e-15	2.96957e-15	0	0	0
560	8	6.48323e-19	8.55971e-19	-1.15291e-17	-4.56672e-16	-3.62392e-16	-6.98948e-17	300	610	0	-1.11381e-17	-3.30347e-18	2.81239e-18	4.39987e-16	-5.48682e-16	3.11982e-16	300	200	0	-1.04897e-17	-2.4475e-18	-8.7167e-18	-6.60443e-15	2.20744e-15	1.33997e-15	0	0	0
560	9	9.17315e-19	8.11583e-19	-9.78308e-18	-3.94451e-16	-2.98194e-16	-8.80321e-17	300	610	0	-4.6731e-18	-1.62389e-18	-4.64595e-18	-1.60067e-16	-1.60974e-16	1.99941e-16	300	200	0	-3.75579e-18	-8.12303e-19	-1.4429e-17	-7.49038e-15	4.04982e-15	2.43275e-16	0	0	0
561	0	9.62606e-19	6.893e-19	-7.61282e-18	-3.11648e-16	-2.25732e-16	-8.79646e-17	300	610	0	-3.98911e-19	-4.64599e-19	-8.38022e-18	-4.85985e-16	8.11313e-17	1.11685e-16	300	200	0	5.63695e-19	2.24702e-19	-1.5993e-17	-7.10671e-15	4.62625e-15	-4.16276e-16	0	0	0
561	1	8.73879e-19	5.36812e-19	-5.45738e-18	-2.26884e-16	-1.57156e-16	-7.74382e-17	300	610	0	2.1061e-18	2.57327e-19	-9.52811e-18	-6.1543e-16	2.10657e-16	4.76265e-17	300	200	0	2.97998e-18	7.94139e-19	-1.49855e-17	-6.03882e-15	4.40611e-15	-7.45856e-16	0	0	0
561	2	7.18677e-19	3.85137e-19	-3.56746e-18	-1.51099e-16	-9.89917e-17	-6.21534e-17	300	610	0	3.29526e-18	6.41719e-19	-9.0521e-18	-6.1648e-16	2.60012e-16	5.1177e-18	300	200	0	4.01394e-18	1.02686e-18	-1.26196e-17	-4.70486e-15	3.75422e-15	-8.46424e-16	0	0	0
561	3	5.43759e-19	2.52014e-19	-2.05551e-18	-8.95114e-17	-5.37477e-17	-4.59552e-17	300	610	0	3.58609e-18	7.86217e-19	-7.69918e-18	-5.43584e-16	2.57389e-16	-1.99329e-17	300	200	0	4.12985e-18	1.03823e-18	-9.75469e-18	-3.37696e-15	2.93182e-15	-8.0333e-16	0	0	0
561	4	3.7836e-19	1.45428e-19	-9.41147e-19	-4.34295e-17	-2.13265e-17	-3.1163e-17	300	610	0	3.32575e-18	7.75559e-19	-6.00338e-18	-4.36863e-16	2.25194e-16	-3.19593e-17	300	200	0	3.70411e-18	9.20987e-19	-6.94453e-18	-2.21086e-15	2.10943e-15	-6.82776e-16	0	0	0
561	5	2.38154e-19	6.68073e-20	-1.88234e-19	-1.17567e-17	-1.43246e-19	-1.89428e-17	300	610	0	2.77956e-18	6.76966e-19	-4.31263e-18	-3.23419e-16	1.79834e-16	-3.50636e-17	300	200	0	3.01771e-18	7.43773e-19	-4.50086e-18	-1.27682e-15	1.3851e-15	-5.3206e-16	0	0	0
561	6	1.29148e-19	1.36393e-20	2.67097e-19	7.85528e-18	1.20532e-17	-9.65828e-18	300	610	0	2.13413e-18	5.39568e-19	-2.82635e-18	-2.19635e-16	1.32314e-16	-3.26679e-17	300	200	0	2.26328e-18	5.53207e-19	-2.55926e-18	-5.87567e-16	8.03507e-16	-3.8197e-16	0	0	0
561	7	5.10773e-20	-1.85558e-20	4.97045e-19	1.81947e-17	1.76285e-17	-3.16865e-18	300	610	0	1.5086e-18	3.96241e-19	-1.63484e-18	-1.33778e-16	8.92171e-17	-2.73957e-17	300	200	0	1.55967e-18	3.77685e-19	-1.1378e-18	-1.21225e-16	3.73321e-16	-2.50136e-16	0	0	0
561	8	1.00763e-22	-3.48542e-20	5.69994e-19	2.19701e-17	1.87323e-17	9.40351e-19	300	610	0	9.69085e-19	2.66593e-19	-7.54871e-19	-6.84643e-17	5.38015e-17	-2.10981e-17	300	200	0	9.69185e-19	2.31739e-19	-1.84877e-19	1.61351e-16	8.14759e-17	-1.44515e-16	0	0	0
561	9	-2.92203e-20	-4.00694e-20	5.43978e-19	2.15213e-17	1.71335e-17	3.19071e-18	300	610	0	5.43352e-19	1.60267e-19	-1.58929e-19	-2.27497e-17	2.70248e-17	-1.49619e-17	300	200	0	5.14131e-19	1.20198e-19	3.85049e-19	3.04582e-16	-9.60347e-17	-6.65579e-17	0	0	0
562	0	-4.25946e-20	-3.82907e-20	4.64165e-19	1.86975e-17	1.41716e-17	4.10415e-18	300	610	0	2.33795e-19	8.0027e-20	2.02656e-19	6.24631e-18	8.4074e-18	-9.65009e-18	300	200	0	1.912e-19	4.17363e-20	6.66821e-19	3.50619e-16	-1.86645e-16	-1.38013e-17	0	0	0
562	1	-4.52059e-20	-3.27027e-20	3.62936e-19	1.48447e-17	1.0779e-17	4.14001e-18	300	610	0	2.79406e-20	2.43516e-20	3.86389e-19	2.21729e-17	-3.29904e-18	-5.4455e-18	300	200	0	-1.72653e-20	-8.35109e-21	7.49325e-19	3.35285e-16	-2.16489e-16	1.81767e-17	0	0	0
562	2	-4.13176e-20	-2.5591e-20	2.61463e-19	1.08596e-17	7.5433e-18	3.66704e-18	300	610	0	-9.37468e-20	-1.05623e-20	4.45959e-19	2.86863e-17	-9.63635e-18	-2.37883e-18	300	200	0	-1.35064e-19	-3.61532e-20	7.07422e-19	2.86495e-16	-2.07837e-16	3.43953e-17	0	0	0
562	3	-3.41559e-20	-1.8451e-20	1.71948e-19	7.2737e-18	4.78358e-18	2.9579e-18	300	610	0	-1.52534e-19	-2.93768e-20	4.27039e-19	2.90111e-17	-1.21311e-17	-3.32021e-19	300	200	0	-1.8669e-19	-4.78278e-20	5.98987e-19	2.24285e-16	-1.78083e-16	3.96195e-17	0	0	0
562	4	-2.5966e-20	-1.2146e-20	9.99809e-20	4.34475e-18	2.62656e-18	2.19752e-18	300	610	0	-1.68148e-19	-3.66918e-20	3.65247e-19	2.5739e-17	-1.21191e-17	8.84377e-19	300	200	0	-1.94114e-19	-4.88378e-20	4.65228e-19	1.61777e-16	-1.39744e-16	3.78995e-17	0	0	0
562	5	-1.81615e-20	-7.07284e-21	4.66831e-20	2.14275e-18	1.07322e-18	1.49834e-18	300	610	0	-1.57078e-19	-3.65229e-20	2.86174e-19	2.07889e-17	-1.06673e-17	1.47831e-18	300	200	0	-1.75239e-19	-4.35958e-20	3.32857e-19	1.0655e-16	-1.0104e-16	3.2392e-17	0	0	0
562	6	-1.15089e-20	-3.31276e-21	1.04736e-20	6.21232e-19	5.21724e-20	9.1771e-19	300	610	0	-1.31985e-19	-3.20714e-20	2.06591e-19	1.54643e-17	-8.56082e-18	1.64354e-18	300	200	0	-1.43494e-19	-3.53842e-20	2.17065e-19	6.20942e-17	-6.67403e-17	2.53635e-17	0	0	0
562	7	-6.31186e-21	-7.55933e-22	-1.15938e-20	-3.27631e-19	-5.41101e-19	4.74459e-19	300	610	0	-1.01823e-19	-2.56883e-20	1.36204e-19	1.05592e-17	-6.329e-18	1.54258e-18	300	200	0	-1.08134e-19	-2.64442e-20	1.2461e-19	2.91308e-17	-3.90627e-17	1.82985e-17	0	0	0
562	8	-2.57128e-21	8.04245e-22	-2.28992e-20	-8.3412e-19	-8.17691e-19	1.63044e-19	300	610	0	-7.23406e-20	-1.89556e-20	7.94959e-20	6.48009e-18	-4.29125e-18	1.30063e-18	300	200	0	-7.49118e-20	-1.81514e-20	5.65967e-20	6.70537e-18	-1.84922e-17	1.20548e-17	0	0	0
562	9	-1.14069e-22	1.60538e-21	-2.66691e-20	-1.02588e-18	-8.79228e-19	-3.54432e-20	300	610	0	-4.6765e-20	-1.28247e-20	3.74137e-20	3.3622e-18	-2.60801e-18	1.00645e-18	300	200	0	-4.68791e-20	-1.12193e-20	1.07445e-20	-6.98763e-18	-4.46041e-18	7.0278e-18	0	0	0
563	0	1.31231e-21	1.8746e-21	-2.5657e-20	-1.01382e-18	-8.09782e-19	-1.45338e-19	300	610	0	-2.64848e-20	-7.77066e-21	8.75777e-21	1.16871e-18	-1.32929e-18	7.17313e-19	300	200	0	-2.51725e-20	-5.89606e-21	-1.68992e-20	-1.40273e-17	4.13897e-18	3.2996e-18	0	0	0
563	1	1.97595e-21	1.80588e-21	-2.20161e-20	-8.86013e-19	-6.73308e-19	-1.91194e-19	300	610	0	-1.1667e-20	-3.93839e-21	-8.76212e-21	-2.31783e-19	-4.35605e-19	4.65554e-19	300	200	0	-9.69102e-21	-2.1325e-21	-3.07782e-20	-1.64024e-17	8.58973e-18	7.62674e-19	0	0	0
563	2	2.12192e-21	1.55107e-21	-1.72979e-20	-7.06896e-19	-5.14567e-19	-1.94764e-19	300	610	0	-1.75645e-21	-1.26546e-21	-1.77905e-20	-1.00936e-18	1.30156e-19	2.65299e-19	300	200	0	3.65469e-22	2.85607e-22	-3.50885e-20	-1.58124e-17	1.01246e-17	-7.86866e-19	0	0	0
563	3	1.95287e-21	1.21964e-21	-1.25228e-20	-5.19633e-19	-3.61949e-19	-1.73596e-19	300	610	0	4.15102e-21	4.22213e-22	-2.08604e-20	-1.33609e-18	4.39923e-19	1.18531e-19	300	200	0	6.10389e-21	1.64185e-21	-3.33832e-20	-1.35879e-17	9.79995e-18	-1.58396e-18	0	0	0
563	4	1.62284e-21	8.8367e-22	-8.28436e-21	-3.50012e-19	-2.31048e-19	-1.40728e-19	300	610	0	7.05263e-21	1.34221e-21	-2.01383e-20	-1.36465e-18	5.65574e-19	2.00156e-20	300	200	0	8.67546e-21	2.22588e-21	-2.84226e-20	-1.06889e-17	8.4449e-18	-1.8534e-18	0	0	0
563	5	1.2396e-21	5.85148e-22	-4.85974e-21	-2.10758e-19	-1.2824e-19	-1.05053e-19	300	610	0	7.88006e-21	1.71113e-21	-1.73221e-20	-1.21837e-18	5.70387e-19	-3.90126e-20	300	200	0	9.11966e-21	2.29628e-21	-2.21819e-20	-7.74777e-18	6.65897e-18	-1.78735e-18	0	0	0
563	6	8.71469e-22	3.43749e-22	-2.31135e-21	-1.05566e-19	-5.38402e-20	-7.2016e-20	300	610	0	7.41629e-21	1.71924e-21	-1.36378e-20	-9.89004e-19	5.0515e-19	-6.82997e-20	300	200	0	8.28776e-21	2.06299e-21	-1.59491e-20	-5.13302e-18	4.83823e-18	-1.53627e-18	0	0	0
563	7	5.5591e-22	1.63972e-22	-5.70574e-22	-3.25001e-20	-4.64518e-21	-4.44354e-20	300	610	0	6.26544e-21	1.51892e-21	-9.89345e-21	-7.39217e-19	4.07415e-19	-7.69953e-20	300	200	0	6.82135e-21	1.68289e-21	-1.0464e-20	-3.01768e-18	3.21455e-18	-1.20875e-18	0	0	0
563	8	3.082e-22	4.10599e-23	4.98312e-22	1.33843e-20	2.41934e-20	-2.32801e-20	300	610	0	4.85676e-21	1.22266e-21	-6.56111e-21	-5.07468e-19	3.02648e-19	-7.2815e-20	300	200	0	5.16496e-21	1.26372e-21	-6.0628e-21	-1.44168e-18	1.89776e-18	-8.76334e-19	0	0	0
563	9	1.29034e-22	-3.45041e-23	1.05346e-21	3.81699e-20	3.78897e-20	-8.34121e-21	300	610	0	3.46779e-21	9.06547e-22	-3.86293e-21	-3.13721e-19	2.06329e-19	-6.17302e-20	300	200	0	3.59682e-21	8.72042e-22	-2.80947e-21	-3.63669e-19	9.14413e-19	-5.80727e-19	0	0	0
564	0	1.06383e-23	-7.38359e-23	1.24704e-21	4.78696e-20	4.1247e-20	1.24237e-21	300	610	0	2.25575e-21	6.16716e-22	-1.85105e-21	-1.64922e-19	1.26351e-19	-4.79972e-20	300	200	0	2.26639e-21	5.4288e-22	-6.04007e-22	2.99492e-19	2.40013e-19	-3.4153e-19	0	0	0
564	1	-5.87019e-23	-8.76467e-23	1.20966e-21	4.77392e-20	3.82596e-20	6.60435e-21	300	610	0	1.28994e-21	3.76549e-22	-4.73623e-22	-5.97072e-20	6.53027e-20	-3.43789e-20	300	200	0	1.23124e-21	2.88902e-22	7.36041e-22	6.4507e-19	-1.7635e-19	-1.63285e-19	0	0	0
564	2	-9.15705e-23	-8.51376e-23	1.04395e-21	4.19725e-20	3.19805e-20	8.89982e-21	300	610	0	5.8086e-22	1.93571e-22	3.74797e-22	7.90481e-21	2.24175e-20	-2.24503e-20	300	200	0	4.8929e-22	1.08433e-22	1.41875e-21	7.66852e-19	-3.94712e-19	-4.13345e-20	0	0	0
564	3	-9.95508e-23	-7.35444e-23	8.2421e-22	3.36527e-20	2.45575e-20	9.15852e-21	300	610	0	1.03918e-22	6.52889e-23	8.17912e-22	4.58359e-20	-4.91217e-21	-1.29152e-20	300	200	0	4.36768e-24	-8.25546e-24	1.64212e-21	7.45443e-19	-4.73201e-19	3.3709e-20	0	0	0
564	4	-9.22701e-23	-5.81106e-23	5.99602e-22	2.48571e-20	1.73617e-20	8.21534e-21	300	610	0	-1.8269e-22	-1.62511e-23	9.75166e-22	6.21797e-20	-2.00397e-20	-5.8932e-21	300	200	0	-2.7496e-22	-7.43616e-23	1.57477e-21	6.44258e-19	-4.6191e-19	7.28364e-20	0	0	0
564	5	-7.70832e-23	-4.23086e-23	3.98976e-22	1.68364e-20	1.11545e-20	6.69358e-21	300	610	0	-3.25694e-22	-6.11951e-23	9.49315e-22	6.41632e-20	-2.63481e-20	-1.15327e-21	300	200	0	-4.02777e-22	-1.03504e-22	1.34829e-21	5.0927e-19	-4.00348e-19	8.66488e-20	0	0	0
564	6	-5.91612e-23	-2.8179e-23	2.36058e-22	1.02176e-20	6.25581e-21	5.0206e-21	300	610	0	-3.69084e-22	-7.97397e-23	8.2127e-22	5.76537e-20	-2.68338e-20	1.70945e-21	300	200	0	-4.28245e-22	-1.07919e-22	1.05733e-21	3.70941e-19	-3.17221e-19	8.42595e-20	0	0	0
564	7	-4.18034e-23	-1.66955e-23	1.14244e-22	5.19387e-21	2.69344e-21	3.46013e-21	300	610	0	-3.50027e-22	-8.0895e-23	6.49734e-22	4.70373e-20	-2.39137e-20	3.15157e-21	300	200	0	-3.9183e-22	-9.75905e-23	7.63978e-22	2.47183e-19	-2.31606e-19	7.284e-20	0	0	0
564	8	-2.68395e-23	-8.10257e-24	3.05863e-23	1.68625e-21	3.24122e-22	2.15041e-21	300	610	0	-2.97338e-22	-7.19145e-23	4.73645e-22	3.53254e-20	-1.93837e-20	3.60497e-21	300	200	0	-3.24178e-22	-8.00171e-23	5.04231e-22	1.46557e-19	-1.54768e-19	5.759e-20	0	0	0
564	9	-1.50361e-23	-2.19601e-24	-2.11596e-23	-5.31498e-22	-1.07676e-21	1.141e-21	300	610	0	-2.31594e-22	-5.81772e-23	3.15932e-22	2.43799e-20	-1.44682e-20	3.43585e-21	300	200	0	-2.4663e-22	-6.03732e-23	2.94772e-22	7.12295e-20	-9.21383e-20	4.19558e-20	0	0	0
565	0	-6.45698e-24	1.4618e-24	-4.83882e-23	-1.74323e-21	-1.75383e-21	4.24601e-22	300	610	0	-1.66183e-22	-4.33427e-23	1.87587e-22	1.51801e-20	-9.91701e-21	2.92898e-21	300	200	0	-1.7264e-22	-4.18809e-23	1.39199e-22	1.94273e-20	-4.51439e-20	2.79647e-20	0	0	0
565	1	-7.54589e-25	3.39058e-24	-5.82743e-23	-2.23208e-21	-1.93401e-21	-3.79162e-23	300	610	0	-1.08762e-22	-2.9646e-23	9.14305e-23	8.08083e-21	-6.11795e-21	2.28834e-21	300	200	0	-1.09516e-22	-2.62555e-23	3.31563e-23	-1.26727e-20	-1.27421e-20	1.65864e-20	0	0	0
565	2	2.61397e-24	4.09529e-24	-5.70105e-23	-2.24702e-21	-1.80702e-21	-2.9932e-22	300	610	0	-6.27799e-23	-1.82366e-23	2.52442e-23	3.03564e-21	-3.20426e-21	1.64718e-21	300	200	0	-6.01659e-23	-1.41413e-23	-3.17663e-23	-2.96177e-20	7.40657e-21	8.06693e-21	0	0	0
565	3	4.23908e-24	4.0122e-24	-4.94868e-23	-1.98771e-21	-1.51856e-21	-4.13928e-22	300	610	0	-2.88577e-23	-9.50244e-24	-1.58195e-23	-2.27019e-22	-1.14701e-21	1.08216e-21	300	200	0	-2.46187e-23	-5.49024e-24	-6.53063e-23	-3.58291e-20	1.8108e-20	2.20686e-21	0	0	0
565	4	4.66804e-24	3.48608e-24	-3.9261e-23	-1.60164e-21	-1.17167e-21	-4.30472e-22	300	610	0	-5.91358e-24	-3.34781e-24	-3.7543e-23	-2.07582e-21	1.72568e-22	6.28277e-22	300	200	0	-1.24555e-24	1.38268e-25	-7.6804e-23	-3.51286e-20	2.21019e-20	-1.4255e-21	0	0	0
565	5	4.35812e-24	2.76795e-24	-2.87007e-23	-1.18871e-21	-8.32525e-22	-3.8866e-22	300	610	0	7.98323e-24	5.89948e-25	-4.55569e-23	-2.89131e-21	9.10685e-22	2.92411e-22	300	200	0	1.23413e-23	3.3579e-24	-7.42576e-23	-3.05377e-20	2.17631e-20	-3.34398e-21	0	0	0
565	6	3.66033e-24	2.02506e-24	-1.92073e-23	-8.0957e-22	-5.38277e-22	-3.18283e-22	300	610	0	1.50214e-23	2.78363e-24	-4.4733e-23	-3.01545e-21	1.22649e-21	6.44419e-23	300	200	0	1.86818e-23	4.80869e-24	-6.39402e-23	-2.42572e-20	1.89736e-20	-4.04832e-21	0	0	0
565	7	2.82273e-24	1.35649e-24	-1.1459e-23	-4.95063e-22	-3.04923e-22	-2.39872e-22	300	610	0	1.72771e-23	3.71301e-24	-3.8926e-23	-2.72731e-21	1.26183e-21	-7.43123e-23	300	200	0	2.00998e-23	5.0695e-24	-5.0385e-23	-1.77542e-20	1.51076e-20	-3.97062e-21	0	0	0
565	8	2.00462e-24	8.10369e-25	-5.63791e-24	-2.55213e-22	-1.34401e-22	-1.66191e-22	300	610	0	1.65142e-23	3.80468e-24	-3.09463e-23	-2.23648e-21	1.13171e-21	-1.45229e-22	300	200	0	1.85188e-23	4.61505e-24	-3.65842e-23	-1.18986e-20	1.10837e-20	-3.45255e-21	0	0	0
565	9	1.29524e-24	3.9976e-25	-1.6189e-24	-8.68826e-23	-2.03355e-23	-1.04013e-22	300	610	0	1.41066e-23	3.40377e-24	-2.26688e-23	-1.68763e-21	9.2197e-22	-1.68688e-22	300	200	0	1.54018e-23	3.80353e-24	-2.42877e-23	-7.11323e-21	7.44865e-21	-2.74306e-21	0	0	0
566	0	7.32955e-25	1.16018e-25	8.84857e-25	2.02575e-23	4.76712e-23	-5.58635e-23	300	610	0	1.10405e-23	2.76745e-24	-1.52069e-23	-1.17087e-21	6.91457e-22	-1.62064e-22	300	200	0	1.17735e-23	2.88347e-24	-1.43221e-23	-3.51382e-21	4.47062e-21	-2.00809e-21	0	0	0
566	1	3.22283e-25	-6.09519e-26	2.2189e-24	7.94427e-23	8.10882e-23	-2.15194e-23	300	610	0	7.96134e-24	2.07165e-24	-9.10367e-24	-7.34151e-22	4.76484e-22	-1.38933e-22	300	200	0	8.28363e-24	2.0107e-24	-6.88477e-24	-1.0254e-21	2.22539e-21	-1.34611e-21	0	0	0
566	2	4.77428e-26	-1.55434e-25	2.72135e-24	1.04e-22	9.06335e-23	7.92509e-25	300	610	0	5.24179e-24	1.4246e-24	-4.50921e-24	-3.95533e-22	2.96076e-22	-1.0907e-22	300	200	0	5.28953e-24	1.26917e-24	-1.78786e-24	5.27571e-22	6.6917e-22	-8.05007e-22	0	0	0
566	3	-1.15797e-25	-1.91225e-25	2.68579e-24	1.05719e-22	8.53159e-23	1.35263e-23	300	610	0	3.05322e-24	8.82736e-25	-1.33001e-24	-1.53686e-22	1.57051e-22	-7.88962e-23	300	200	0	2.93742e-24	6.91511e-25	1.35578e-24	1.35756e-21	-3.05363e-22	-3.97924e-22	0	0	0
566	4	-1.96018e-25	-1.89004e-25	2.34513e-24	9.41038e-23	7.20867e-23	1.92349e-23	300	610	0	1.43088e-24	4.65944e-25	6.56442e-25	3.68687e-24	5.83936e-23	-5.21413e-23	300	200	0	1.23486e-24	2.7694e-25	3.00157e-24	1.6729e-21	-8.29265e-22	-1.16429e-22	0	0	0
566	5	-2.18771e-25	-1.65193e-25	1.86967e-24	7.62058e-23	5.5886e-23	2.02238e-23	300	610	0	3.27518e-25	1.70757e-25	1.72029e-24	9.37293e-23	-5.29153e-24	-3.0542e-23	300	200	0	1.08746e-25	5.56391e-27	3.58996e-24	1.65476e-21	-1.03161e-21	5.9298e-23	0	0	0
566	6	-2.0577e-25	-1.31808e-25	1.37339e-24	5.68297e-23	3.99084e-23	1.83812e-23	300	610	0	-3.4591e-25	-1.93195e-26	2.12685e-24	1.34324e-22	-4.12765e-23	-1.4482e-23	300	200	0	-5.51681e-25	-1.51128e-25	3.50024e-24	1.44704e-21	-1.02496e-21	1.53263e-22	0	0	0
566	7	-1.73762e-25	-9.68983e-26	9.2431e-25	3.89139e-23	2.5964e-23	1.51303e-23	300	610	0	-6.91858e-25	-1.26301e-25	2.10703e-24	1.4165e-22	-5.70449e-23	-3.52174e-24	300	200	0	-8.6562e-25	-2.23199e-25	3.03134e-24	1.15509e-21	-8.98934e-22	1.89015e-22	0	0	0
566	8	-1.34642e-25	-6.52742e-26	5.55911e-25	2.39736e-23	1.4851e-23	1.14572e-23	300	610	0	-8.08274e-25	-1.72752e-25	1.84442e-24	1.28973e-22	-5.93098e-23	3.19977e-24	300	200	0	-9.42916e-25	-2.38026e-25	2.40033e-24	8.49512e-22	-7.19299e-22	1.87036e-22	0	0	0
566	9	-9.60977e-26	-3.93096e-26	2.77821e-25	1.25255e-23	6.69103e-24	7.97944e-24	300	610	0	-7.78841e-25	-1.78863e-25	1.47354e-24	1.06308e-22	-5.35407e-23	6.68282e-24	300	200	0	-8.74938e-25	-2.18172e-25	1.75136e-24	5.72539e-22	-5.3026e-22	1.63598e-22	0	0	0
567	0	-6.24791e-26	-1.96945e-26	8.48094e-26	4.44996e-24	1.20168e-24	5.02852e-24	300	610	0	-6.69061e-25	-1.61051e-25	1.08461e-24	8.06021e-23	-4.38404e-23	7.88865e-24	300	200	0	-7.3154e-25	-1.80745e-25	1.16942e-24	3.45032e-22	-3.58351e-22	1.30618e-22	0	0	0
567	1	-3.57009e-26	-6.06867e-27	-3.62742e-26	-7.23599e-25	-2.09769e-24	2.73237e-24	300	610	0	-5.26174e-25	-1.31609e-25	7.31685e-25	5.62126e-23	-3.30364e-23	7.64141e-24	300	200	0	-5.61875e-25	-1.37678e-25	6.95411e-25	1.7309e-22	-2.16787e-22	9.60829e-23	0	0	0
567	2	-1.60484e-26	2.48904e-27	-1.01567e-25	-3.61187e-24	-3.74458e-24	1.08642e-24	300	610	0	-3.81288e-25	-9.899e-26	4.41535e-25	3.54879e-23	-2.28858e-23	6.58822e-24	300	200	0	-3.97336e-25	-9.6501e-26	3.39968e-25	5.35953e-23	-1.09549e-22	6.47714e-23	0	0	0
567	3	-2.83571e-27	7.11255e-27	-1.26997e-25	-4.84186e-24	-4.24501e-24	1.05536e-26	300	610	0	-2.52526e-25	-6.84337e-26	2.2207e-25	1.93412e-23	-1.43211e-23	5.1972e-24	300	200	0	-2.55362e-25	-6.13211e-26	9.50729e-26	-2.14984e-23	-3.48306e-23	3.90464e-23	0	0	0
567	4	5.099e-27	8.92285e-27	-1.26477e-25	-4.97178e-24	-4.02662e-24	-6.09276e-25	300	610	0	-1.48387e-25	-4.27063e-26	6.94126e-26	7.75161e-24	-7.68943e-24	3.7778e-24	300	200	0	-1.43288e-25	-3.37834e-26	-5.70648e-26	-6.21105e-23	1.22812e-23	1.96005e-23	0	0	0
567	5	9.05314e-27	8.89985e-27	-1.11099e-25	-4.45371e-24	-3.42098e-24	-8.93007e-25	300	610	0	-7.08208e-26	-2.28226e-26	-2.66338e-26	1.63997e-25	-2.95976e-24	2.5113e-24	300	200	0	-6.17676e-26	-1.39227e-26	-1.37733e-25	-7.80553e-23	3.7904e-23	6.08321e-24	0	0	0
567	6	1.02472e-26	7.82555e-27	-8.90117e-26	-3.62485e-24	-2.6649e-24	-9.49669e-25	300	610	0	-1.77803e-26	-8.66941e-27	-7.86804e-26	-4.21806e-24	1.12452e-25	1.48372e-24	300	200	0	-7.53306e-27	-8.43863e-28	-1.67692e-25	-7.79167e-23	4.81168e-23	-2.41386e-24	0	0	0
567	7	9.71203e-27	6.27487e-27	-6.57e-26	-2.71613e-24	-1.91247e-24	-8.69023e-25	300	610	0	1.48353e-26	5.01583e-28	-9.9224e-26	-6.23464e-24	1.86542e-24	7.1601e-25	300	200	0	2.45473e-26	6.77646e-27	-1.64924e-25	-6.85473e-23	4.82519e-23	-7.01147e-24	0	0	0
567	8	8.24641e-27	4.63519e-27	-4.44639e-26	-1.86982e-24	-1.25185e-24	-7.19046e-25	300	610	0	3.18189e-26	5.71466e-27	-9.92056e-26	-6.65074e-24	2.65088e-24	1.8925e-25	300	200	0	4.00653e-26	1.03498e-26	-1.43669e-25	-5.49878e-23	4.25767e-23	-8.81893e-24	0	0	0
567	9	6.42057e-27	3.13982e-27	-2.69529e-26	-1.16031e-24	-7.22766e-25	-5.47088e-25	300	610	0	3.779e-26	8.03059e-27	-8.73672e-26	-6.09705e-24	2.78643e-24	-1.36175e-25	300	200	0	4.42106e-26	1.11704e-26	-1.1432e-25	-4.06359e-23	3.42376e-23	-8.8067e-24	0	0	0
568	0	4.6053e-27	1.90571e-27	-1.36715e-26	-6.14037e-25	-3.324e-25	-3.82994e-25	300	610	0	3.67176e-26	8.40469e-27	-7.01443e-26	-5.05178e-24	2.53216e-24	-3.07043e-25	300	200	0	4.13229e-26	1.03104e-26	-8.38158e-26	-2.75394e-23	2.5361e-23	-7.74968e-24	0	0	0
568	1	3.01255e-27	9.68947e-28	-4.40532e-27	-2.26747e-25	-6.83274e-26	-2.42986e-25	300	610	0	3.17234e-26	7.61773e-27	-5.18791e-26	-3.8485e-24	2.08406e-24	-3.68677e-25	300	200	0	3.47359e-26	8.58668e-27	-5.62844e-26	-1.67261e-23	1.72337e-23	-6.21799e-24	0	0	0
568	2	1.73762e-27	3.14832e-28	1.44749e-27	2.29592e-26	9.16476e-26	-1.33518e-25	300	610	0	2.50697e-26	6.25704e-27	-3.51921e-26	-2.69784e-24	1.57796e-24	-3.60157e-25	300	200	0	2.68073e-26	6.57188e-27	-3.37446e-26	-8.51489e-24	1.05062e-23	-4.59601e-24	0	0	0
568	3	7.9743e-28	-9.8788e-29	4.63999e-27	1.63791e-25	1.72699e-25	-5.46601e-26	300	610	0	1.82552e-26	4.72872e-27	-2.14022e-26	-1.71461e-24	1.09884e-24	-3.12319e-25	300	200	0	1.90527e-26	4.62993e-27	-1.67622e-26	-2.77862e-24	5.38567e-24	-3.11548e-24	0	0	0
568	4	1.61794e-28	-3.24821e-28	5.92232e-27	2.25234e-25	1.98709e-25	-2.80405e-27	300	610	0	1.21608e-26	3.28622e-27	-1.09219e-26	-9.44881e-25	6.92362e-25	-2.47579e-25	300	200	0	1.23226e-26	2.9614e-27	-4.99963e-27	8.50728e-25	1.79948e-24	-1.89281e-24	0	0	0
568	5	-2.22957e-28	-4.16053e-28	5.95351e-27	2.33708e-25	1.89973e-25	2.7345e-26	300	610	0	7.20688e-27	2.06506e-27	-3.59416e-27	-3.89669e-25	3.7611e-25	-1.80838e-25	300	200	0	6.98392e-27	1.649e-27	2.35935e-27	2.836e-24	-4.76952e-25	-9.64164e-25	0	0	0
568	6	-4.17587e-28	-4.18902e-28	5.26164e-27	2.10716e-25	1.623e-25	4.1419e-26	300	610	0	3.49939e-27	1.11674e-27	1.04748e-27	-2.3991e-26	1.49438e-25	-1.20905e-25	300	200	0	3.0818e-27	6.97839e-28	6.30911e-27	3.63931e-24	-1.72892e-24	-3.15284e-25	0	0	0
568	7	-4.79703e-28	-3.70597e-28	4.23652e-27	1.72374e-25	1.2704e-25	4.45727e-26	300	610	0	9.50546e-28	4.38362e-28	3.59131e-27	1.89116e-25	1.29651e-27	-7.20318e-26	300	200	0	4.70842e-28	6.77644e-29	7.82783e-27	3.66728e-24	-2.24261e-24	9.538e-26	0	0	0
568	8	-4.58224e-28	-2.9864e-28	3.14203e-27	1.29778e-25	9.16202e-26	4.10717e-26	300	610	0	-6.28242e-28	-3.93731e-30	4.62571e-27	2.89095e-25	-8.40324e-26	-3.5344e-26	300	200	0	-1.08647e-27	-3.02577e-28	7.76774e-27	3.24613e-24	-2.27058e-24	3.2012e-25	0	0	0
568	9	-3.91243e-28	-2.21662e-28	2.13814e-27	8.98144e-26	6.03323e-26	3.41621e-26	300	610	0	-1.46107e-27	-2.57768e-28	4.66894e-27	3.12111e-25	-1.23074e-25	-1.00364e-26	300	200	0	-1.85231e-27	-4.7943e-28	6.80709e-27	2.61697e-24	-2.01596e-24	4.11168e-25	0	0	0
569	0	-3.06086e-28	-1.50976e-28	1.30604e-27	5.61293e-26	3.51502e-26	2.61164e-26	300	610	0	-1.7657e-27	-3.72976e-28	4.13714e-27	2.88132e-25	-1.30847e-25	5.71088e-27	300	200	0	-2.07179e-27	-5.23952e-28	5.44318e-27	1.94322e-24	-1.62921e-24	4.14495e-25	0	0	0
569	1	-2.20632e-28	-9.2335e-29	6.71903e-28	3.00699e-26	1.64809e-26	1.83768e-26	300	610	0	-1.73034e-27	-3.94747e-28	3.33813e-27	2.39993e-25	-1.19716e-25	1.40839e-26	300	200	0	-1.95097e-27	-4.87082e-28	4.01004e-27	1.32417e-24	-1.2126e-24	3.66989e-25	0	0	0
569	2	-1.45195e-28	-4.76105e-29	2.272e-28	1.1502e-26	3.78203e-27	1.17359e-26	300	610	0	-1.50371e-27	-3.602e-28	2.48075e-27	1.83702e-25	-9.90431e-26	1.72188e-26	300	200	0	-1.6489e-27	-4.07811e-28	2.70795e-27	8.10372e-25	-8.285e-25	2.95922e-25	0	0	0
569	3	-8.45117e-29	-1.62198e-29	-5.55711e-29	-5.44986e-28	-3.97014e-27	6.5185e-27	300	610	0	-1.19412e-27	-2.97393e-28	1.69203e-27	1.29436e-25	-7.53488e-26	1.69683e-26	300	200	0	-1.27864e-27	-3.13613e-28	1.63646e-27	4.18346e-25	-5.08883e-25	2.1978e-25	0	0	0
569	4	-3.95458e-29	3.7622e-30	-2.11525e-28	-7.40643e-27	-7.95394e-27	2.74158e-27	300	610	0	-8.7376e-28	-2.25825e-28	1.03682e-27	8.28033e-26	-5.27422e-26	1.48013e-26	300	200	0	-9.13306e-28	-2.22063e-28	8.25298e-28	1.43072e-25	-2.64447e-25	1.49799e-25	0	0	0
569	5	-8.97784e-30	1.48023e-29	-2.75973e-28	-1.04684e-26	-9.29616e-27	2.43172e-28	300	610	0	-5.85392e-28	-1.57753e-28	5.36495e-28	4.61196e-26	-3.34564e-26	1.17906e-26	300	200	0	-5.9437e-28	-1.4295e-28	2.60522e-28	-3.22548e-26	-9.23795e-26	9.17035e-26	0	0	0
569	6	9.66745e-30	1.93851e-29	-2.80125e-28	-1.09808e-26	-8.95958e-27	-1.22229e-27	300	610	0	-3.49801e-28	-9.98066e-29	1.84867e-28	1.95297e-26	-1.83791e-26	8.65391e-27	300	200	0	-3.40134e-28	-8.04215e-29	-9.52577e-29	-1.29214e-25	1.75651e-26	4.73682e-26	0	0	0
569	7	1.92347e-29	1.97088e-29	-2.49114e-28	-9.96617e-27	-7.69791e-27	-1.91914e-27	300	610	0	-1.72643e-28	-5.45909e-29	-3.93432e-29	1.9133e-27	-7.51915e-27	5.81869e-27	300	200	0	-1.53408e-28	-3.48821e-29	-2.88458e-28	-1.69556e-25	7.86838e-26	1.62303e-26	0	0	0
569	8	2.24419e-29	1.75452e-29	-2.01585e-28	-8.19459e-27	-6.05479e-27	-2.09099e-27	300	610	0	-5.02022e-29	-2.20855e-29	-1.63563e-28	-8.44339e-27	-3.78751e-28	3.49485e-27	300	200	0	-2.77603e-29	-4.54035e-30	-3.65147e-28	-1.72535e-25	1.04443e-25	-3.60736e-27	0	0	0
569	9	2.16098e-29	1.42094e-29	-1.50224e-28	-6.19902e-27	-4.38825e-27	-1.9405e-27	300	610	0	2.61804e-29	-7.63413e-31	-2.15482e-28	-1.33913e-26	3.77178e-27	1.74208e-27	300	200	0	4.77902e-29	1.3446e-29	-3.65706e-28	-1.53678e-25	1.06802e-25	-1.45827e-26	0	0	0
570	0	1.85545e-29	1.05974e-29	-1.02784e-28	-4.31257e-27	-2.90692e-27	-1.62263e-27	300	610	0	6.6975e-29	1.15867e-29	-2.19643e-28	-1.46396e-26	5.70843e-27	5.26625e-28	300	200	0	8.55295e-29	2.21841e-29	-3.22427e-28	-1.24514e-25	9.54242e-26	-1.9154e-26	0	0	0
570	1	1.45853e-29	7.25728e-30	-6.3254e-29	-2.7138e-27	-1.70865e-27	-1.24642e-27	300	610	0	8.24446e-29	1.73059e-29	-1.95848e-28	-1.36119e-26	6.14131e-27	-2.34985e-28	300	200	0	9.70298e-29	2.45632e-29	-2.59102e-28	-9.29012e-26	7.75058e-26	-1.94984e-26	0	0	0
570	2	1.05639e-29	4.47159e-30	-3.29837e-29	-1.47104e-27	-8.15918e-28	-8.81509e-28	300	610	0	8.1509e-29	1.85307e-29	-1.58817e-28	-1.13981e-26	5.65799e-27	-6.44852e-28	300	200	0	9.20729e-29	2.30023e-29	-1.91801e-28	-6.36486e-26	5.79628e-26	-1.73714e-26	0	0	0
570	3	6.99219e-30	2.33676e-30	-1.16451e-29	-5.81168e-28	-2.05192e-28	-5.66597e-28	300	610	0	7.12529e-29	1.70255e-29	-1.18591e-28	-8.76639e-27	4.70552e-27	-8.03618e-28	300	200	0	7.82451e-29	1.93623e-29	-1.30236e-28	-3.924e-26	3.98155e-26	-1.40774e-26	0	0	0
570	4	4.10538e-30	8.30579e-31	2.0155e-30	-3.03256e-31	1.70728e-28	-3.17963e-28	300	610	0	5.68608e-29	1.41301e-29	-8.13237e-29	-6.20805e-27	3.59688e-27	-7.99084e-28	300	200	0	6.09662e-29	1.49606e-29	-7.93082e-29	-2.05255e-26	2.46337e-26	-1.05053e-26	0	0	0
570	5	1.95721e-30	-1.34698e-31	9.63506e-30	3.33611e-28	3.67013e-28	-1.3706e-28	300	610	0	4.18068e-29	1.07806e-29	-5.01999e-29	-3.9969e-27	2.53064e-27	-7.01202e-28	300	200	0	4.3764e-29	1.06459e-29	-4.05648e-29	-7.31487e-27	1.29664e-26	-7.19975e-27	0	0	0
570	6	4.90877e-31	-6.74047e-31	1.28751e-29	4.85694e-28	4.36836e-28	-1.66444e-29	300	610	0	2.81674e-29	7.56951e-30	-2.63186e-29	-2.24894e-27	1.61592e-27	-5.61322e-28	300	200	0	2.86583e-29	6.89546e-30	-1.34435e-29	1.15785e-27	4.7102e-27	-4.44225e-27	0	0	0
570	7	-4.07282e-31	-9.04378e-31	1.32133e-29	5.15065e-28	4.25858e-28	5.46656e-29	300	610	0	1.69681e-29	4.82098e-30	-9.44794e-30	-9.75625e-28	8.97404e-28	-4.13978e-28	300	200	0	1.65608e-29	3.9166e-30	3.76534e-30	5.89795e-27	-6.01259e-28	-2.32951e-27	0	0	0
570	8	-8.70069e-31	-9.29753e-31	1.18446e-29	4.70353e-28	3.69939e-28	8.92697e-29	300	610	0	8.50767e-30	2.66631e-30	1.38134e-30	-1.26954e-28	3.77392e-28	-2.79918e-28	300	200	0	7.6376e-30	1.73656e-30	1.32259e-29	7.92824e-27	-3.58706e-27	-8.40474e-28	0	0	0
570	9	-1.0256e-30	-8.34412e-31	9.65866e-30	3.88366e-28	2.94967e-28	9.86695e-29	300	610	0	2.63167e-30	1.11031e-30	7.44672e-30	3.76455e-28	3.35514e-29	-1.69492e-28	300	200	0	1.60606e-30	2.75895e-31	1.71054e-29	8.15919e-27	-4.88019e-27	1.11231e-28	0	0	0
571	0	-9.84292e-31	-6.81098e-31	7.26223e-30	2.94749e-28	2.17917e-28	9.24715e-29	300	610	0	-1.05669e-30	8.44271e-32	1.00504e-29	6.21387e-28	-1.67961e-28	-8.58351e-29	300	200	0	-2.04098e-30	-5.96671e-31	1.73127e-29	7.32755e-27	-5.04588e-27	6.39391e-28	0	0	0
571	1	-8.33617e-31	-5.12642e-31	5.02593e-30	2.05684e-28	1.485e-28	7.80356e-29	300	610	0	-3.04628e-30	-5.13864e-31	1.03534e-29	6.88517e-28	-2.63579e-28	-2.75631e-29	300	200	0	-3.8799e-30	-1.02651e-30	1.53793e-29	5.98143e-27	-4.54265e-27	8.60284e-28	0	0	0
571	2	-6.3808e-31	-3.55225e-31	3.13884e-30	1.30012e-28	9.09432e-29	6.05371e-29	300	610	0	-3.82087e-30	-7.94476e-31	9.29651e-30	6.45351e-28	-2.8689e-28	9.14478e-30	300	200	0	-4.45895e-30	-1.1497e-30	1.24353e-29	4.49417e-27	-3.71252e-27	8.78174e-28	0	0	0
571	3	-4.42125e-31	-2.22215e-31	1.66148e-30	7.13242e-29	4.56569e-29	4.326e-29	300	610	0	-3.8039e-30	-8.58542e-31	7.58146e-30	5.43741e-28	-2.6586e-28	2.90574e-29	300	200	0	-4.24603e-30	-1.08076e-30	9.24293e-30	3.09298e-27	-2.78927e-27	7.78567e-28	0	0	0
571	4	-2.74428e-31	-1.17897e-31	5.71685e-31	2.97858e-29	1.06507e-29	2.79889e-29	300	610	0	-3.33418e-30	-7.9023e-31	5.68827e-30	4.20304e-28	-2.21911e-28	3.6925e-29	300	200	0	-3.60861e-30	-9.08127e-31	6.25995e-30	1.89288e-27	-1.91603e-27	6.26713e-28	0	0	0
571	5	-1.52385e-31	-4.07083e-32	-1.98562e-31	3.58759e-30	-1.73215e-29	1.54142e-29	300	610	0	-2.66202e-30	-6.54117e-31	3.91172e-30	2.98482e-28	-1.70174e-28	3.69284e-29	300	200	0	-2.8144e-30	-6.94825e-31	3.71316e-30	9.2994e-28	-1.16635e-27	4.69254e-28	0	0	0
571	6	-8.60403e-32	1.41653e-32	-7.35371e-31	-1.00061e-29	-4.18562e-29	5.50068e-30	300	610	0	-1.95784e-30	-4.96083e-31	2.40452e-30	1.9131e-28	-1.20391e-28	3.24327e-29	300	200	0	-2.04388e-30	-4.81917e-31	1.66915e-30	1.905e-28	-5.64887e-28	3.3741e-28	0	0	0
571	7	-8.09852e-32	5.28198e-32	-1.12283e-30	-1.39751e-29	-6.6164e-29	-2.20054e-30	300	610	0	-1.32662e-30	-3.46105e-31	1.21934e-30	1.04258e-28	-7.80736e-29	2.59456e-29	300	200	0	-1.40761e-30	-2.93286e-31	9.65165e-32	-3.6485e-28	-1.05627e-28	2.50484e-28	0	0	0
571	8	-1.39925e-31	8.12012e-32	-1.42868e-30	-1.11712e-29	-9.24235e-29	-8.30187e-30	300	610	0	-8.24049e-31	-2.21799e-31	3.45414e-31	3.78216e-29	-4.5662e-29	1.91976e-29	300	200	0	-9.63973e-31	-1.40597e-31	-1.08326e-30	-7.82508e-28	2.33164e-28	2.1888e-28	0	0	0
571	9	-2.62771e-31	1.04077e-31	-1.69392e-30	-4.1842e-30	-1.21153e-28	-1.3381e-29	300	610	0	-4.71416e-31	-1.31902e-31	-2.62018e-31	-1.03392e-29	-2.35455e-29	1.32811e-29	300	200	0	-7.34187e-31	-2.78255e-32	-1.95594e-30	-1.10155e-27	4.77324e-28	2.46126e-28	0	0	0
572	0	-4.45186e-31	1.24275e-31	-1.92474e-30	4.62067e-30	-1.50557e-28	-1.78232e-29	300	610	0	-2.67789e-31	-7.92475e-32	-6.59542e-31	-4.37239e-29	-1.08568e-29	8.80333e-30	300	200	0	-7.12975e-31	4.50272e-32	-2.58428e-30	-1.34294e-27	6.48094e-28	3.29609e-28	0	0	0
572	1	-6.75599e-31	1.42083e-31	-2.08586e-30	1.2959e-29	-1.75833e-28	-2.16904e-29	300	610	0	-1.98739e-31	-6.29434e-32	-8.99865e-31	-6.57592e-29	-6.03012e-30	6.02563e-30	300	200	0	-8.74339e-31	7.91391e-32	-2.98572e-30	-1.50135e-27	7.55821e-28	4.59941e-28	0	0	0
572	2	-9.30842e-31	1.54745e-31	-2.09527e-30	1.84379e-29	-1.88511e-28	-2.46114e-29	300	610	0	-2.41551e-31	-7.9691e-32	-1.02133e-30	-7.89313e-29	-7.13386e-30	4.97055e-30	300	200	0	-1.17239e-30	7.50543e-32	-3.11661e-30	-1.53927e-27	7.95611e-28	6.18999e-28	0	0	0
572	3	-1.17073e-30	1.56059e-31	-1.8213e-30	1.83796e-29	-1.75928e-28	-2.56902e-29	300	610	0	-3.67214e-31	-1.24226e-31	-1.04151e-30	-8.42101e-29	-1.20141e-29	5.4904e-30	300	200	0	-1.53795e-30	3.18325e-32	-2.86281e-30	-1.3836e-27	7.44721e-28	7.7694e-28	0	0	0
572	4	-1.33227e-30	1.36133e-31	-1.08394e-30	9.71875e-30	-1.21071e-28	-2.34452e-29	300	610	0	-5.39722e-31	-1.88972e-31	-9.53956e-31	-8.07116e-29	-1.8294e-29	7.29515e-30	300	200	0	-1.87199e-30	-5.28385e-32	-2.0379e-30	-9.25527e-28	5.61861e-28	8.88628e-28	0	0	0
572	5	-1.32447e-30	8.1483e-32	3.36085e-31	-1.0958e-29	-3.10326e-30	-1.58008e-29	300	610	0	-7.13411e-31	-2.63028e-31	-7.27831e-31	-6.55783e-29	-2.32821e-29	9.94312e-30	300	200	0	-2.03789e-30	-1.81545e-31	-3.91746e-31	-2.5805e-29	1.88957e-28	8.90291e-28	0	0	0
572	6	-1.02552e-30	-2.43134e-32	2.67644e-30	-4.71556e-29	2.01028e-28	-1.6825e-31	300	610	0	-8.29259e-31	-3.30711e-31	-3.10409e-31	-3.41014e-29	-2.38508e-29	1.28019e-29	300	200	0	-1.85478e-30	-3.55024e-31	2.36603e-30	1.47225e-27	-4.43603e-28	6.97546e-28	0	0	0
572	7	-2.84439e-31	-1.9906e-31	6.15508e-30	-1.01916e-28	5.13385e-28	2.63328e-29	300	610	0	-8.1132e-31	-3.69909e-31	3.66661e-31	1.98476e-29	-1.63517e-29	1.49905e-29	300	200	0	-1.09576e-30	-5.68969e-31	6.52174e-30	3.71855e-27	-1.40689e-27	2.06404e-28	0	0	0
572	8	1.06963e-30	-4.59108e-31	1.09097e-29	-1.76888e-28	9.49723e-28	6.64526e-29	300	610	0	-5.648e-31	-3.50688e-31	1.3762e-30	1.02962e-28	3.35392e-30	1.532e-29	300	200	0	5.04829e-31	-8.09797e-31	1.22859e-29	6.81738e-27	-2.75694e-27	-7.0068e-28	0	0	0
572	9	3.207e-30	-8.14832e-31	1.69102e-29	-2.70946e-28	1.51157e-27	1.22122e-28	300	610	0	2.23252e-32	-2.34693e-31	2.77784e-30	2.21085e-28	3.96579e-29	1.22535e-29	300	200	0	3.22932e-30	-1.04952e-30	1.9688e-29	1.07705e-26	-4.51018e-27	-2.14122e-27	0	0	0
573	0	6.26185e-30	-1.26407e-30	2.38411e-29	-3.78361e-28	2.17543e-27	1.93437e-28	300	610	0	1.07184e-30	2.39094e-32	4.59236e-30	3.77079e-28	9.6664e-29	3.91754e-30	300	200	0	7.33369e-30	-1.24016e-30	2.84334e-29	1.54007e-26	-6.60995e-27	-4.20879e-27	0	0	0
573	1	1.02777e-29	-1.78337e-30	3.09575e-29	-4.86536e-28	2.87917e-27	2.77281e-28	300	610	0	2.69924e-30	4.74989e-31	6.76675e-30	5.67876e-28	1.7724e-28	-1.17992e-29	300	200	0	1.2977e-29	-1.30838e-30	3.77242e-29	2.0256e-26	-8.88376e-27	-6.93631e-27	0	0	0
573	2	1.51316e-29	-2.31715e-30	3.69228e-29	-5.73513e-28	3.50637e-27	3.65599e-28	300	610	0	4.98642e-30	1.16544e-30	9.13001e-30	7.80652e-28	2.81571e-28	-3.70135e-29	300	200	0	2.0118e-29	-1.1517e-30	4.60528e-29	2.45008e-26	-1.09936e-26	-1.02445e-26	0	0	0
573	3	2.04357e-29	-2.76556e-30	3.96492e-29	-6.05565e-28	3.87039e-27	4.43427e-28	300	610	0	7.94034e-30	2.12748e-30	1.13415e-29	9.88273e-28	4.05169e-28	-7.34334e-29	300	200	0	2.8376e-29	-6.38085e-31	5.09907e-29	2.68064e-26	-1.23837e-26	-1.38753e-26	0	0	0
573	4	2.54228e-29	-2.97253e-30	3.61761e-29	-5.35466e-28	3.70115e-27	4.8689e-28	300	610	0	1.14365e-29	3.36111e-30	1.28368e-29	1.14437e-27	5.36344e-28	-1.21713e-28	300	200	0	3.68593e-29	3.88584e-31	4.90129e-29	2.52623e-26	-1.22356e-26	-1.73135e-26	0	0	0
573	5	2.88245e-29	-2.71657e-30	2.26393e-29	-3.02283e-28	2.63947e-27	4.61578e-28	300	610	0	1.51472e-29	4.81042e-30	1.27798e-29	1.17877e-27	6.53297e-28	-1.80544e-28	300	200	0	4.39717e-29	2.09384e-30	3.54191e-29	1.73429e-26	-9.4436e-27	-1.97032e-26	0	0	0
573	6	2.87631e-29	-1.70847e-30	-5.59538e-30	1.66143e-28	2.45708e-28	3.21891e-28	300	610	0	1.84597e-29	6.33371e-30	1.00364e-29	9.94525e-28	7.21145e-28	-2.4548e-28	300	200	0	4.72228e-29	4.62523e-30	4.44101e-30	-2.32244e-29	-2.63215e-27	-1.97735e-26	0	0	0
573	7	2.26914e-29	3.98879e-31	-5.35402e-29	9.46533e-28	-3.96859e-27	1.22308e-29	300	610	0	2.03913e-29	7.66944e-30	3.18959e-30	4.68237e-28	6.89458e-28	-3.07533e-28	300	200	0	4.30827e-29	8.06832e-30	-5.03506e-29	-3.02195e-26	9.75807e-27	-1.57948e-26	0	0	0
573	8	7.42515e-30	3.98123e-30	-1.25825e-28	2.10765e-27	-1.04754e-26	-5.28855e-28	300	610	0	1.95203e-29	8.40182e-30	-9.37495e-30	-5.43849e-28	4.91209e-28	-3.51685e-28	300	200	0	2.69454e-29	1.23831e-29	-1.352e-28	-7.64702e-26	2.92825e-26	-5.59903e-27	0	0	0
573	9	-2.06671e-29	9.38625e-30	-2.25456e-28	3.69013e-27	-1.96203e-26	-1.36026e-27	300	610	0	1.39553e-29	7.93288e-30	-2.92798e-29	-2.19106e-27	4.43856e-29	-3.55532e-28	300	200	0	-6.71183e-30	1.73191e-29	-2.54736e-28	-1.41054e-25	5.71671e-26	1.32958e-26	0	0	0
574	0	-6.52419e-29	1.68406e-29	-3.5199e-28	5.67733e-27	-3.14573e-26	-2.52423e-27	300	610	0	1.38037e-30	5.47179e-30	-5.78249e-29	-4.60142e-27	-7.42098e-28	-2.88476e-28	300	200	0	-6.38615e-29	2.23124e-29	-4.09815e-28	-2.24132e-25	9.38105e-26	4.34025e-26	0	0	0
574	1	-1.29241e-28	2.63136e-29	-4.99077e-28	7.95633e-27	-4.55219e-26	-4.02523e-27	300	610	0	-2.07787e-29	5.62251e-32	-9.54795e-29	-7.83936e-27	-1.95623e-27	-1.12006e-28	300	200	0	-1.5002e-28	2.63699e-29	-5.94557e-28	-3.2215e-25	1.3809e-25	8.67665e-26	0	0	0
574	2	-2.13753e-28	3.73333e-29	-6.51411e-28	1.02703e-26	-6.05445e-26	-5.8012e-27	300	610	0	-5.50118e-29	-9.37491e-30	-1.41171e-28	-1.18453e-26	-3.66235e-27	2.18169e-28	300	200	0	-2.68765e-28	2.79584e-29	-7.92582e-28	-4.25828e-25	1.86469e-25	1.44196e-25	0	0	0
574	3	-3.16418e-28	4.8758e-29	-7.81283e-28	1.21652e-26	-7.41182e-26	-7.68714e-27	300	610	0	-1.03146e-28	-2.38344e-29	-1.91366e-28	-1.63564e-26	-5.87037e-27	7.47211e-28	300	200	0	-4.19564e-28	2.49235e-29	-9.72649e-28	-5.17851e-25	2.31945e-25	2.14182e-25	0	0	0
574	4	-4.29367e-28	5.85179e-29	-8.45154e-28	1.29382e-26	-8.2357e-26	-9.37325e-27	300	610	0	-1.65476e-28	-4.40413e-29	-2.38987e-28	-2.08107e-26	-8.49345e-27	1.51243e-27	300	200	0	-5.94843e-28	1.44767e-29	-1.08414e-27	-5.70519e-25	2.62944e-25	2.91491e-25	0	0	0
574	5	-5.36781e-28	6.33587e-29	-7.80989e-28	1.15998e-26	-7.96086e-26	-1.03622e-26	300	610	0	-2.39572e-28	-7.0054e-29	-2.72254e-28	-2.42424e-26	-1.12945e-26	2.52973e-27	300	200	0	-7.76353e-28	-6.69537e-30	-1.05324e-27	-5.43818e-25	2.62335e-25	3.6551e-25	0	0	0
574	6	-6.12293e-28	5.86396e-29	-5.07437e-28	6.86662e-27	-5.83202e-26	-9.93347e-27	300	610	0	-3.18766e-28	-1.00771e-28	-2.7366e-28	-2.51842e-26	-1.38241e-26	3.77454e-27	300	200	0	-9.31059e-28	-4.2131e-29	-7.81097e-28	-3.84609e-25	2.06876e-25	4.18454e-25	0	0	0
574	7	-6.16661e-28	3.82721e-29	7.35691e-29	-2.78968e-27	-9.20032e-27	-7.12795e-27	300	610	0	-3.90406e-28	-1.33299e-28	-2.19357e-28	-2.15999e-26	-1.53573e-26	5.15689e-27	300	200	0	-1.00707e-27	-9.5027e-29	-1.45788e-28	-2.79452e-26	6.75181e-26	4.23765e-25	0	0	0
574	8	-4.96384e-28	-5.08907e-30	1.06884e-27	-1.90062e-26	7.81407e-26	-7.70284e-28	300	610	0	-4.3405e-28	-1.62233e-28	-7.94234e-29	-1.08867e-26	-1.48393e-26	6.49182e-27	300	200	0	-9.30434e-28	-1.67322e-28	9.89421e-28	5.98186e-25	-1.88864e-25	3.45129e-25	0	0	0
574	9	-1.84256e-28	-7.94508e-29	2.57826e-27	-4.327e-26	2.13847e-25	1.04472e-26	300	610	0	-4.19953e-28	-1.78916e-28	1.8043e-28	1.0004e-26	-1.08611e-26	7.46746e-27	300	200	0	-6.04209e-28	-2.58367e-28	2.75869e-27	1.56316e-24	-5.9562e-25	1.36791e-25	0	0	0
575	0	3.9683e-28	-1.92311e-28	4.66892e-27	-7.64988e-26	4.05534e-25	2.77911e-26	300	610	0	-3.08349e-28	-1.70832e-28	5.94972e-28	4.42643e-26	-1.68984e-27	7.61588e-27	300	200	0	8.84804e-29	-3.63143e-28	5.26389e-27	2.91737e-24	-1.17957e-24	-2.53932e-25	0	0	0
575	1	1.32521e-27	-3.48728e-28	7.33698e-27	-1.1843e-25	6.54837e-25	5.21941e-26	300	610	0	-5.02994e-29	-1.21346e-28	1.1926e-27	9.46735e-26	1.4612e-26	6.29474e-27	300	200	0	1.27491e-27	-4.70074e-28	8.52958e-27	4.66776e-24	-1.95062e-24	-8.80852e-25	0	0	0
575	2	2.66512e-27	-5.48466e-28	1.0456e-26	-1.66801e-25	9.52653e-25	8.38144e-26	300	610	0	4.08952e-28	-1.0113e-29	1.98474e-27	1.62717e-25	3.99355e-26	2.6916e-27	300	200	0	3.07407e-27	-5.58579e-28	1.24408e-26	6.74423e-24	-2.8872e-24	-1.78858e-24	0	0	0
575	3	4.44294e-27	-7.82133e-28	1.37127e-26	-2.16343e-25	1.27309e-24	1.21431e-25	300	610	0	1.12291e-27	1.85449e-28	2.95091e-27	2.47322e-25	7.56987e-26	-4.1334e-27	300	200	0	5.56585e-27	-5.96684e-28	1.66636e-26	8.95728e-24	-3.91746e-24	-2.99648e-24	0	0	0
575	4	6.61375e-27	-1.02636e-27	1.65335e-26	-2.57649e-25	1.56643e-24	1.61675e-25	300	610	0	2.13184e-27	4.8713e-28	4.01945e-27	3.43187e-25	1.22204e-25	-1.51469e-26	300	200	0	8.74559e-27	-5.39228e-28	2.05529e-26	1.0949e-23	-4.89703e-24	-4.476e-24	0	0	0
575	5	9.01793e-27	-1.2383e-27	1.8011e-26	-2.76063e-25	1.7518e-24	1.98146e-25	300	610	0	3.44457e-27	9.10822e-28	5.04443e-27	4.38758e-25	1.77748e-25	-3.11614e-26	300	200	0	1.24625e-26	-3.27478e-28	2.30555e-26	1.21426e-23	-5.5853e-24	-6.12111e-24	0	0	0
575	6	1.13295e-26	-1.35015e-27	1.68461e-26	-2.50845e-25	1.71094e-24	2.2049e-25	300	610	0	5.01349e-27	1.45887e-27	5.78112e-27	5.13999e-25	2.37496e-25	-5.25533e-26	300	200	0	1.63429e-26	1.08722e-28	2.26272e-26	1.17007e-23	-5.62418e-24	-7.71311e-24	0	0	0
575	7	1.30005e-26	-1.26471e-27	1.13266e-26	-1.54967e-25	1.28509e-24	2.1363e-25	300	610	0	6.70266e-27	2.10955e-27	5.86362e-27	5.38278e-25	2.92166e-25	-7.8862e-26	300	200	0	1.97032e-26	8.44848e-28	1.71902e-26	8.50582e-24	-4.52556e-24	-8.88261e-24	0	0	0
575	8	1.32111e-26	-8.53843e-28	-6.22049e-28	4.39264e-26	2.77942e-25	1.574e-25	300	610	0	8.25068e-27	2.80383e-27	4.7912e-27	4.68887e-25	3.26667e-25	-1.08267e-25	300	200	0	2.14617e-26	1.94998e-27	4.16915e-27	1.1852e-24	-1.6763e-24	-9.07475e-24	0	0	0
575	9	1.08378e-26	3.78186e-29	-2.12751e-26	3.80748e-25	-1.53141e-24	2.69603e-26	300	610	0	9.23221e-27	3.42995e-27	1.93243e-27	2.50965e-25	3.18934e-25	-1.36959e-25	300	200	0	2.007e-26	3.46776e-27	-1.93426e-26	-1.17931e-23	3.62696e-24	-7.52715e-24	0	0	0
576	0	4.46256e-27	1.58082e-27	-5.27847e-26	8.87621e-25	-4.36081e-24	-2.05501e-25	300	610	0	9.02493e-27	3.80769e-27	-3.44047e-27	-1.80104e-25	2.39349e-25	-1.58463e-25	300	200	0	1.34875e-26	5.38851e-27	-5.62252e-26	-3.19206e-23	1.20987e-23	-3.27456e-24	0	0	0
576	1	-7.55107e-27	3.93673e-27	-9.6643e-26	1.58515e-24	-8.37765e-24	-5.67202e-25	300	610	0	6.79295e-27	3.6751e-27	-1.2072e-26	-8.92504e-25	5.12957e-26	-1.63004e-25	300	200	0	-7.58115e-28	7.61183e-27	-1.08715e-25	-6.03086e-23	2.43245e-23	4.8009e-24	0	0	0
576	2	-2.68803e-26	7.21796e-27	-1.52884e-25	2.46964e-24	-1.36268e-23	-1.07868e-24	300	610	0	1.5023e-27	2.6824e-27	-2.45813e-26	-1.94649e-24	-2.86418e-25	-1.371e-25	300	200	0	-2.5378e-26	9.90036e-27	-1.77466e-25	-9.71773e-23	4.05446e-23	1.78508e-23	0	0	0
576	3	-5.49251e-26	1.14282e-26	-2.19001e-25	3.4959e-24	-1.99308e-23	-1.74461e-24	300	610	0	-8.01115e-27	3.99592e-28	-4.12412e-26	-3.37603e-24	-8.14403e-25	-6.3617e-26	300	200	0	-6.29362e-26	1.18278e-26	-2.60242e-25	-1.41151e-22	6.03483e-23	3.68466e-23	0	0	0
576	4	-9.23132e-26	1.63811e-26	-2.88582e-25	4.55592e-24	-2.67623e-23	-2.54106e-24	300	610	0	-2.28964e-26	-3.65371e-27	-6.16654e-26	-5.16233e-24	-1.56384e-24	7.73828e-26	300	200	0	-1.1521e-25	1.27274e-26	-3.50247e-25	-1.88364e-22	8.22782e-23	6.22449e-23	0	0	0
576	5	-1.38199e-25	2.15987e-26	-3.49762e-25	5.45485e-24	-3.30945e-23	-3.39939e-24	300	610	0	-4.40382e-26	-9.94588e-27	-8.44013e-26	-7.19871e-24	-2.54302e-24	3.06574e-25	300	200	0	-1.82237e-25	1.16529e-26	-4.34163e-25	-2.31419e-22	1.03359e-22	9.35121e-23	0	0	0
576	6	-1.89349e-25	2.61948e-26	-3.83641e-25	5.88719e-24	-3.72454e-23	-4.18735e-24	300	610	0	-7.16775e-26	-1.88273e-26	-1.06444e-25	-9.24777e-24	-3.71877e-24	6.41629e-25	300	200	0	-2.61027e-25	7.36757e-27	-4.90085e-25	-2.58317e-22	1.18591e-22	1.28503e-22	0	0	0
576	7	-2.3905e-25	2.87568e-26	-3.63013e-25	5.41835e-24	-3.67415e-23	-4.68952e-24	300	610	0	-1.04886e-25	-3.03704e-26	-1.22708e-25	-1.0894e-23	-4.99256e-24	1.09133e-24	300	200	0	-3.43936e-25	-1.61354e-27	-4.85722e-25	-2.51533e-22	1.20491e-22	1.62715e-22	0	0	0
576	8	-2.75921e-25	2.72496e-26	-2.51859e-25	3.47932e-24	-2.82461e-23	-4.59048e-24	300	610	0	-1.40896e-25	-4.41492e-26	-1.25552e-25	-1.14982e-23	-6.17277e-24	1.64718e-24	300	200	0	-4.16818e-25	-1.68996e-26	-3.77411e-25	-1.87575e-22	9.88118e-23	1.88478e-22	0	0	0
576	9	-2.82835e-25	1.89776e-26	-6.30458e-27	-6.14678e-25	-7.61305e-24	-3.46631e-24	300	610	0	-1.7431e-25	-5.89595e-26	-1.04463e-25	-1.01647e-23	-6.94545e-24	2.27239e-24	300	200	0	-4.57146e-25	-3.99819e-26	-1.10767e-25	-3.74369e-23	4.06147e-23	1.94203e-22	0	0	0
577	0	-2.3621e-25	6.54849e-28	4.22091e-25	-7.60782e-24	2.98522e-23	-7.92284e-25	300	610	0	-1.96281e-25	-7.24924e-26	-4.61206e-26	-5.73764e-24	-6.84912e-24	2.88859e-24	300	200	0	-4.32491e-25	-7.18376e-26	3.7597e-25	2.31458e-22	-6.90283e-23	1.63889e-22	0	0	0
577	1	-1.06134e-25	-3.13492e-26	1.07966e-24	-1.81932e-23	8.88245e-23	4.02288e-24	300	610	0	-1.93792e-25	-8.09976e-26	6.49165e-26	3.15207e-24	-5.26129e-24	3.36134e-24	300	200	0	-2.99925e-25	-1.12347e-25	1.14458e-24	6.51143e-22	-2.45414e-22	7.71801e-23	0	0	0
577	2	1.42113e-25	-8.05124e-26	1.99948e-24	-3.28316e-23	1.72974e-22	1.15636e-23	300	610	0	-1.49277e-25	-7.89943e-26	2.44579e-25	1.79601e-23	-1.40861e-24	3.48655e-24	300	200	0	-7.16317e-27	-1.59507e-25	2.24406e-24	1.24607e-21	-5.01307e-22	-8.96357e-23	0	0	0
577	3	5.44415e-25	-1.49325e-25	3.18467e-24	-5.14835e-23	2.83466e-22	2.22811e-23	300	610	0	-4.08975e-26	-5.91293e-26	5.06346e-25	3.99911e-23	5.58437e-24	2.98134e-24	300	200	0	5.03517e-25	-2.08455e-25	3.69101e-24	2.02242e-21	-8.42423e-22	-3.61187e-22	0	0	0
577	4	1.13124e-24	-2.38045e-25	4.58565e-24	-7.32486e-23	4.16859e-22	3.63015e-23	300	610	0	1.56084e-25	-1.23173e-26	8.56631e-25	7.00163e-23	1.65891e-23	1.48442e-24	300	200	0	1.28732e-24	-2.50363e-25	5.44228e-24	2.95332e-21	-1.26103e-21	-7.58593e-22	0	0	0
577	5	1.9173e-24	-3.42991e-25	6.07145e-24	-9.59148e-23	5.62426e-22	5.31591e-23	300	610	0	4.66324e-25	7.16561e-26	1.28824e-24	1.0772e-22	3.22894e-23	-1.42697e-24	300	200	0	2.38362e-24	-2.71335e-25	7.35969e-24	3.96001e-21	-1.7276e-21	-1.29249e-21	0	0	0
577	6	2.8869e-24	-4.54397e-25	7.39665e-24	-1.15448e-22	6.98979e-22	7.14559e-23	300	610	0	9.09218e-25	2.0285e-25	1.77179e-24	1.50959e-22	5.29008e-23	-6.19478e-24	300	200	0	3.79612e-24	-2.51547e-25	9.16844e-24	4.88975e-21	-2.18087e-21	-1.95306e-21	0	0	0
577	7	3.97467e-24	-5.53937e-25	8.16773e-24	-1.25482e-22	7.91539e-22	8.84615e-23	300	610	0	1.49099e-24	3.88969e-25	2.24541e-24	1.9486e-22	7.778e-23	-1.32027e-23	300	200	0	5.46566e-24	-1.64968e-25	1.04131e-23	5.49286e-21	-2.51698e-21	-2.69698e-21	0	0	0
577	8	5.04239e-24	-6.12196e-25	7.81516e-24	-1.16914e-22	7.88388e-22	9.96952e-23	300	610	0	2.19368e-24	6.32022e-25	2.60355e-24	2.30809e-22	1.04923e-22	-2.26537e-23	300	200	0	7.23606e-24	1.98256e-26	1.04187e-23	5.4028e-21	-2.57963e-21	-3.4316e-21	0	0	0
577	9	5.85382e-24	-5.86577e-25	5.58134e-24	-7.77668e-23	6.19423e-22	9.85604e-23	300	610	0	2.96095e-24	9.237e-25	2.68656e-24	2.45473e-22	1.30375e-22	-3.4394e-23	300	200	0	8.81478e-24	3.37122e-25	8.26789e-24	4.12581e-21	-2.15368e-21	-3.99772e-21	0	0	0
578	0	6.05126e-24	-4.20383e-25	5.38723e-25	6.447e-24	1.97099e-22	7.61486e-23	300	610	0	3.68146e-24	1.23946e-24	2.27384e-24	2.20074e-22	1.47607e-22	-4.76815e-23	300	200	0	9.73272e-24	8.19082e-25	2.81256e-24	1.04923e-21	-9.66234e-22	-4.15337e-21	0	0	0
578	1	5.13983e-24	-4.41512e-26	-8.34349e-24	1.51581e-22	-5.78312e-22	2.13777e-23	300	610	0	4.17121e-24	1.53165e-24	1.08449e-24	1.30263e-22	1.4697e-22	-6.09047e-23	300	200	0	9.31104e-24	1.48749e-24	-7.259e-24	-4.51939e-21	1.29943e-21	-3.56282e-21	0	0	0
578	2	2.48878e-24	6.19375e-25	-2.2062e-23	3.72577e-22	-1.80704e-21	-7.83172e-23	300	610	0	4.15805e-24	1.72222e-24	-1.209e-24	-5.29544e-23	1.15386e-22	-7.12739e-23	300	200	0	6.64683e-24	2.34159e-24	-2.3271e-23	-1.32676e-20	4.97059e-21	-1.79688e-21	0	0	0
578	3	-2.63822e-24	1.645e-24	-4.13473e-23	6.79691e-22	-3.56943e-21	-2.35474e-22	300	610	0	3.27293e-24	1.69655e-24	-4.94731e-24	-3.6064e-22	3.65259e-23	-7.45291e-23	300	200	0	6.34716e-25	3.34154e-24	-4.62947e-23	-2.57319e-20	1.0325e-20	1.64719e-21	0	0	0
578	4	-1.10084e-23	3.08772e-24	-6.63159e-23	1.0729e-21	-5.89454e-21	-4.59984e-22	300	610	0	1.05477e-24	1.3001e-24	-1.04234e-23	-8.21007e-22	-1.08209e-22	-6.47359e-23	300	200	0	-9.95364e-24	4.38781e-24	-7.67393e-23	-4.20749e-20	1.74968e-20	7.2958e-21	0	0	0
578	5	-2.32838e-23	4.95673e-24	-9.59916e-23	1.53432e-21	-8.71621e-21	-7.55085e-22	300	610	0	-3.02194e-24	3.40961e-25	-1.77863e-23	-1.45146e-21	-3.37503e-22	-3.4279e-23	300	200	0	-2.63057e-23	5.29769e-24	-1.13778e-22	-6.1775e-20	2.63423e-20	1.56074e-20	0	0	0
578	6	-3.98057e-23	7.1796e-24	-1.27701e-22	2.0187e-21	-1.18165e-20	-1.11177e-21	300	610	0	-9.48584e-24	-1.39795e-24	-2.69043e-23	-2.24702e-21	-6.66324e-22	2.58024e-23	300	200	0	-4.92916e-23	5.78165e-24	-1.54605e-22	-8.3229e-20	3.62647e-20	2.68272e-20	0	0	0
578	7	-6.02877e-23	9.55699e-24	-1.5637e-22	2.44255e-21	-1.47583e-20	-1.5016e-21	300	610	0	-1.87613e-23	-4.1325e-24	-3.71839e-23	-3.16476e-21	-1.10006e-21	1.2495e-22	300	200	0	-7.9049e-23	5.42448e-24	-1.93554e-22	-1.03285e-19	4.60023e-20	4.07784e-20	0	0	0
578	8	-8.34099e-23	1.17101e-23	-1.73809e-22	2.67325e-21	-1.68146e-20	-1.86824e-21	300	610	0	-3.10035e-23	-8.03172e-24	-4.73523e-23	-4.1047e-21	-1.62634e-21	2.71485e-22	300	200	0	-1.14413e-22	3.67842e-24	-2.21162e-22	-1.16749e-19	5.33994e-20	5.65875e-20	0	0	0
578	9	-1.0633e-22	1.30268e-23	-1.68099e-22	2.52015e-21	-1.69044e-20	-2.11852e-21	300	610	0	-4.5867e-23	-1.3148e-23	-5.52188e-23	-4.88834e-21	-2.20443e-21	4.70053e-22	300	200	0	-1.52197e-22	-1.21246e-25	-2.23318e-22	-1.15958e-19	5.51919e-20	7.23496e-20	0	0	0
579	0	-1.24144e-22	1.26155e-23	-1.23308e-22	1.73128e-21	-1.35551e-20	-2.11452e-21	300	610	0	-6.22075e-23	-1.93203e-23	-5.74504e-23	-5.23765e-21	-2.75277e-21	7.17946e-22	300	200	0	-1.86352e-22	-6.70478e-24	-1.80759e-22	-9.05364e-20	4.68646e-20	8.47614e-20	0	0	0
579	1	-1.29385e-22	9.28413e-24	-1.98355e-23	2.17631e-25	-4.91896e-21	-1.66909e-21	300	610	0	-7.77285e-23	-2.60492e-23	-4.94185e-23	-4.75907e-21	-3.13566e-21	1.00022e-21	300	200	0	-2.07114e-22	-1.6765e-23	-6.92539e-23	-2.75469e-20	2.2663e-20	8.87724e-20	0	0	0
579	2	-1.11671e-22	1.56475e-24	1.64246e-22	-3.01063e-21	1.11218e-20	-5.48253e-22	300	610	0	-8.86056e-23	-3.23509e-23	-2.5201e-23	-2.93983e-21	-3.15138e-21	1.28377e-21	300	200	0	-2.00277e-22	-3.07861e-23	1.39045e-22	8.77215e-20	-2.41297e-20	7.73402e-20	0	0	0
579	3	-5.77046e-23	-1.21859e-23	4.50355e-22	-7.62304e-21	3.67148e-20	1.51489e-21	300	610	0	-8.91501e-23	-3.66028e-23	2.21456e-23	8.33957e-22	-2.52524e-21	1.51073e-21	300	200	0	-1.46855e-22	-4.87887e-23	4.72501e-22	2.70015e-19	-1.00512e-19	4.14189e-20	0	0	0
579	4	4.81241e-23	-3.35751e-23	8.54591e-22	-1.40645e-20	7.36148e-20	4.78913e-21	300	610	0	-7.16106e-23	-3.6408e-23	9.99024e-23	7.22469e-21	-9.12551e-22	1.59219e-21	300	200	0	-2.34865e-23	-6.99831e-23	9.54493e-22	5.31082e-19	-2.12518e-19	-2.96472e-20	0	0	0
579	5	2.2221e-22	-6.38146e-23	1.38046e-21	-2.23516e-20	1.22529e-19	9.49084e-21	300	610	0	-2.62549e-23	-2.85194e-23	2.14427e-22	1.68418e-20	2.08159e-21	1.40372e-21	300	200	0	1.95955e-22	-9.2334e-23	1.59488e-21	8.75022e-19	-3.6326e-19	-1.47103e-19	0	0	0
579	6	4.78916e-22	-1.03176e-22	2.00882e-21	-3.21301e-20	1.82196e-19	1.57004e-20	300	610	0	5.80756e-23	-8.88495e-24	3.69152e-22	3.00762e-20	6.85758e-21	7.84834e-22	300	200	0	5.36992e-22	-1.12061e-22	2.37798e-21	1.29178e-18	-5.50115e-19	-3.20887e-19	0	0	0
579	7	8.26088e-22	-1.50242e-22	2.68517e-21	-4.2475e-20	2.48192e-19	2.32447e-20	300	610	0	1.92707e-22	2.71072e-23	5.61712e-22	4.68577e-20	1.37423e-20	-4.54331e-22	300	200	0	1.01879e-21	-1.23135e-22	3.24688e-21	1.74877e-18	-7.61031e-19	-5.56605e-19	0	0	0
579	8	1.25861e-21	-2.00948e-22	3.30471e-21	-5.16599e-20	3.11512e-19	3.15463e-20	300	610	0	3.86907e-22	8.40865e-23	7.80148e-22	6.63288e-20	2.28671e-20	-2.51537e-21	300	200	0	1.64552e-21	-1.16862e-22	4.08485e-21	2.18096e-18	-9.70062e-19	-8.51163e-19	0	0	0
579	9	1.7499e-21	-2.4747e-22	3.69697e-21	-5.69223e-20	3.57045e-19	3.94434e-20	300	610	0	6.44445e-22	1.65753e-22	9.98293e-22	8.64401e-20	3.39959e-20	-5.57849e-21	300	200	0	2.39435e-21	-8.17174e-23	4.69527e-21	2.48041e-18	-1.13247e-18	-1.18698e-18	0	0	0
580	0	2.24152e-21	-2.77067e-22	3.61261e-21	-5.42715e-20	3.62201e-19	4.49995e-20	300	610	0	9.58738e-22	2.73421e-22	1.1707e-21	1.03495e-19	4.63022e-20	-9.74932e-21	300	200	0	3.20026e-21	-3.64605e-24	4.78331e-21	2.48688e-18	-1.1801e-18	-1.52492e-18	0	0	0
580	1	2.63177e-21	-2.71091e-22	2.71675e-21	-3.84069e-20	2.96061e-19	4.53318e-20	300	610	0	1.30657e-21	4.03989e-22	1.22779e-21	1.11696e-19	5.81049e-20	-1.49819e-20	300	200	0	3.93834e-21	1.32898e-22	3.94454e-21	1.98244e-18	-1.01824e-18	-1.79648e-18	0	0	0
580	2	2.76478e-21	-2.04482e-22	5.9524e-22	-2.84978e-21	1.19633e-19	3.65094e-20	300	610	0	1.64061e-21	5.47309e-22	1.07249e-21	1.02798e-19	6.65841e-20	-2.0976e-20	300	200	0	4.4054e-21	3.42827e-22	1.66773e-21	6.94e-19	-5.25563e-19	-1.89626e-18	0	0	0
580	3	2.42281e-21	-4.62279e-23	-3.21809e-21	5.9585e-20	-2.12033e-19	1.35941e-20	300	610	0	1.8814e-21	6.83089e-22	5.79992e-22	6.60058e-20	6.75246e-20	-2.70518e-20	300	200	0	4.3042e-21	6.36861e-22	-2.6381e-21	-1.69088e-18	4.40318e-19	-1.67659e-18	0	0	0
580	4	1.32561e-21	2.38606e-22	-9.18321e-21	1.5582e-19	-7.44925e-19	-2.9081e-20	300	610	0	1.91005e-21	7.776e-22	-3.96878e-22	-1.16736e-20	5.5158e-20	-3.20097e-20	300	200	0	3.23566e-21	1.01621e-21	-9.58009e-21	-5.48821e-18	2.02895e-18	-9.4686e-19	0	0	0
580	5	-8.57613e-22	6.84533e-22	-1.76539e-20	2.90889e-19	-1.5173e-18	-9.72744e-20	300	610	0	1.56381e-21	7.80732e-22	-2.01363e-21	-1.44359e-19	2.22112e-20	-3.3995e-20	300	200	0	7.06201e-22	1.46527e-21	-1.96675e-20	-1.09548e-17	4.37128e-18	5.18691e-19	0	0	0
580	6	-4.477e-21	1.31818e-21	-2.8726e-20	4.6549e-19	-2.54604e-18	-1.9571e-19	300	610	0	6.37324e-22	6.24283e-22	-4.40805e-21	-3.452e-19	-3.96982e-20	-3.03988e-20	300	200	0	-3.83967e-21	1.94246e-21	-3.31341e-20	-1.8191e-17	7.53879e-18	2.96013e-18	0	0	0
580	7	-9.84374e-21	2.14691e-21	-4.20267e-20	6.72643e-19	-3.80734e-18	-3.26334e-19	300	610	0	-1.10626e-21	2.22721e-22	-7.65853e-21	-6.22937e-19	-1.39144e-19	-1.78402e-20	300	200	0	-1.095e-20	2.36963e-21	-4.96852e-20	-2.70046e-17	1.14847e-17	6.59265e-18	0	0	0
580	8	-1.71367e-20	3.14312e-21	-5.64454e-20	8.93458e-19	-5.21158e-18	-4.85855e-19	300	610	0	-3.90943e-21	-5.21893e-22	-1.17239e-20	-9.76822e-19	-2.83254e-19	7.70202e-21	300	200	0	-2.10462e-20	2.62123e-21	-6.81693e-20	-3.6734e-17	1.59662e-17	1.15435e-17	0	0	0
580	9	-2.62677e-20	4.22402e-21	-6.98187e-20	1.09224e-18	-6.57324e-18	-6.62556e-19	300	610	0	-7.97425e-21	-1.70876e-21	-1.63636e-20	-1.38977e-18	-4.75164e-19	5.053e-20	300	200	0	-3.4242e-20	2.51526e-21	-8.61823e-20	-4.60389e-17	2.04499e-17	1.77607e-17	0	0	0
581	0	-3.6702e-20	5.2281e-21	-7.86006e-20	1.21149e-18	-7.57849e-18	-8.32497e-19	300	610	0	-1.33905e-20	-3.41871e-21	-2.104e-20	-1.8198e-18	-7.10416e-19	1.14541e-19	300	200	0	-5.00925e-20	1.80939e-21	-9.96406e-20	-5.26758e-17	2.40077e-17	2.48912e-17	0	0	0
581	1	-4.72394e-20	5.89034e-21	-7.75756e-20	1.16768e-18	-7.75538e-18	-9.55441e-19	300	610	0	-2.00342e-20	-5.68387e-21	-2.48107e-20	-2.19039e-18	-9.7227e-19	2.02123e-19	300	200	0	-6.72736e-20	2.06468e-22	-1.02386e-19	-5.32961e-17	2.52174e-17	3.21315e-17	0	0	0
581	2	-5.57711e-20	5.82071e-21	-5.97064e-20	8.49334e-19	-6.45483e-18	-9.71149e-19	300	610	0	-2.74349e-20	-8.44498e-21	-2.62241e-20	-2.38074e-18	-1.22609e-18	3.12539e-19	300	200	0	-8.3206e-20	-2.62427e-21	-8.59305e-20	-4.33231e-17	2.20921e-17	3.80614e-17	0	0	0
581	3	-5.9045e-20	4.49259e-21	-1.62459e-20	1.19526e-19	-2.85432e-18	-7.97086e-19	300	610	0	-3.46178e-20	-1.14961e-20	-2.32443e-20	-2.21812e-18	-1.41331e-18	4.39773e-19	300	200	0	-9.36628e-20	-7.00352e-21	-3.94903e-20	-1.69936e-17	1.20753e-17	4.04826e-17	0	0	0
581	4	-5.24953e-20	1.251e-21	6.27129e-20	-1.1746e-18	3.99986e-18	-3.29054e-19	300	610	0	-3.99324e-20	-1.4419e-20	-1.32417e-20	-1.47532e-18	-1.44586e-18	5.69874e-19	300	200	0	-9.24277e-20	-1.3168e-20	4.94712e-20	3.23245e-17	-7.85082e-18	3.62991e-17	0	0	0
581	5	-3.02179e-20	-4.64643e-21	1.8704e-19	-3.18187e-18	1.50917e-17	5.53217e-19	300	610	0	-4.08952e-20	-1.65127e-20	6.90161e-21	1.22555e-19	-1.20265e-18	6.77984e-19	300	200	0	-7.11132e-20	-2.11591e-20	1.93941e-19	1.114e-16	-4.08798e-17	2.14955e-17	0	0	0
581	6	1.47948e-20	-1.39402e-20	3.64493e-19	-6.01326e-18	3.12541e-17	1.97301e-18	300	610	0	-3.40897e-20	-1.673e-20	4.05052e-20	2.87628e-18	-5.30252e-19	7.25427e-19	300	200	0	-1.92948e-20	-3.06702e-20	4.04998e-19	2.25833e-16	-8.98494e-17	-8.70952e-18	0	0	0
581	7	9.00166e-20	-2.72139e-20	5.9755e-19	-9.69089e-18	5.28839e-17	4.0333e-18	300	610	0	-1.51839e-20	-1.36388e-20	9.05519e-20	7.06934e-18	7.49186e-19	6.57514e-19	300	200	0	7.48327e-20	-4.08527e-20	6.88102e-19	3.78033e-16	-1.56389e-16	-5.94383e-17	0	0	0
581	8	2.02182e-19	-4.46574e-20	8.7899e-19	-1.40778e-17	7.95379e-17	6.78034e-18	300	610	0	2.08472e-20	-5.43405e-21	1.5882e-19	1.28963e-17	2.81913e-18	4.03049e-19	300	200	0	2.23029e-19	-5.00914e-20	1.03781e-18	5.64362e-16	-2.39691e-16	-1.35344e-16	0	0	0
581	9	3.55342e-19	-6.5736e-20	1.18622e-18	-1.87885e-17	1.09403e-16	1.01522e-17	300	610	0	7.91922e-20	9.96305e-21	2.44622e-19	2.03567e-17	5.83474e-18	-1.23114e-19	300	200	0	4.34535e-19	-5.57729e-20	1.43084e-18	7.71409e-16	-3.34872e-16	-2.393e-16	0	0	0
582	0	5.48046e-19	-8.87662e-20	1.4746e-18	-2.30857e-17	1.38661e-16	1.39116e-17	300	610	0	1.64249e-19	3.46769e-20	3.43131e-19	2.91112e-17	9.86981e-18	-1.01273e-18	300	200	0	7.12294e-19	-5.40893e-20	1.81773e-18	9.71559e-16	-4.30978e-16	-3.70486e-16	0	0	0
582	1	7.69565e-19	-1.10415e-19	1.67038e-18	-2.57725e-17	1.60794e-16	1.75654e-17	300	610	0	2.78126e-19	7.04703e-20	4.43311e-19	3.8301e-17	1.48412e-17	-2.35001e-18	300	200	0	1.04769e-18	-3.99447e-20	2.11369e-18	1.11821e-15	-5.08762e-16	-5.21828e-16	0	0	0
582	2	9.95267e-19	-1.25172e-19	1.66453e-18	-2.51014e-17	1.65947e-16	2.0278e-17	300	610	0	4.18516e-19	1.18112e-19	5.25625e-19	4.63424e-17	2.04104e-17	-4.1886e-18	300	200	0	1.41378e-18	-7.06018e-21	2.19016e-18	1.14139e-15	-5.38551e-16	-6.76844e-16	0	0	0
582	3	1.18144e-18	-1.24882e-19	1.30919e-18	-1.87288e-17	1.40498e-16	2.07909e-17	300	610	0	5.75909e-19	1.76482e-19	5.59795e-19	5.07187e-17	2.58643e-17	-6.51786e-18	300	200	0	1.75735e-18	5.15992e-20	1.86898e-18	9.4503e-16	-4.78685e-16	-8.06108e-16	0	0	0
582	4	1.26026e-18	-9.84822e-20	4.19664e-19	-3.76154e-18	6.71005e-17	1.73718e-17	300	610	0	7.30234e-19	2.41406e-19	5.03144e-19	4.7813e-17	2.99868e-17	-9.21749e-18	300	200	0	1.99049e-18	1.42924e-19	9.22808e-19	4.07536e-16	-2.75299e-16	-8.63773e-16	0	0	0
582	5	1.13601e-18	-3.21432e-20	-1.21449e-18	2.30508e-17	-7.44724e-17	7.82257e-18	300	610	0	8.47223e-19	3.04269e-19	3.00278e-19	3.28445e-17	3.09387e-17	-1.20015e-17	300	200	0	1.98323e-18	2.72126e-19	-9.1421e-19	-6.11825e-16	1.35534e-16	-7.84952e-16	0	0	0
582	6	6.8434e-19	8.99042e-20	-3.80489e-18	6.49049e-17	-3.05264e-16	-1.04082e-17	300	610	0	8.75014e-19	3.5051e-19	-1.14831e-19	-7.84839e-22	2.61787e-17	-1.4355e-17	300	200	0	1.55935e-18	4.40415e-19	-3.91972e-18	-2.2579e-15	8.21981e-16	-4.85089e-16	0	0	0
582	7	-2.43149e-19	2.83535e-19	-7.52131e-18	1.24242e-16	-6.43374e-16	-3.99584e-17	300	610	0	7.41903e-19	3.58253e-19	-8.13007e-19	-5.71277e-17	1.24712e-17	-1.54717e-17	300	200	0	4.98755e-19	6.41788e-19	-8.33432e-18	-4.65268e-15	1.84545e-15	1.37046e-16	0	0	0
582	8	-1.80589e-18	5.61519e-19	-1.24255e-17	2.01682e-16	-1.09803e-15	-8.30683e-17	300	610	0	3.56542e-19	2.9743e-19	-1.85874e-18	-1.44641e-16	-1.39561e-17	-1.42055e-17	300	200	0	-1.44935e-18	8.58948e-19	-1.42843e-17	-7.85306e-15	3.24287e-15	1.19069e-15	0	0	0
582	9	-4.14945e-18	9.28569e-19	-1.83787e-17	2.94549e-16	-1.6611e-15	-1.40823e-16	300	610	0	-3.87643e-19	1.29965e-19	-3.29212e-18	-2.66857e-16	-5.70264e-17	-9.05766e-18	300	200	0	-4.53709e-18	1.05853e-18	-2.16709e-17	-1.1791e-14	5.00091e-15	2.77637e-15	0	0	0
583	0	-7.3651e-18	1.37442e-18	-2.49219e-17	3.94992e-16	-2.29599e-15	-2.12072e-16	300	610	0	-1.6016e-18	-1.88254e-19	-5.1025e-18	-4.24088e-16	-1.20112e-16	1.77419e-18	300	200	0	-8.9667e-18	1.18616e-18	-3.00244e-17	-1.6195e-14	7.02161e-15	4.95858e-15	0	0	0
583	1	-1.14307e-17	1.86487e-18	-3.11343e-17	4.87783e-16	-2.92413e-15	-2.92018e-16	300	610	0	-3.3809e-18	-7.02686e-19	-7.19316e-18	-6.09615e-16	-2.04929e-16	2.02459e-17	300	200	0	-1.48116e-17	1.16218e-18	-3.83274e-17	-2.04966e-14	9.08013e-15	7.72581e-15	0	0	0
583	2	-1.61317e-17	2.33118e-18	-3.54832e-17	5.48023e-16	-3.41027e-15	-3.70512e-16	300	610	0	-5.77451e-18	-1.45171e-18	-9.3378e-18	-8.05885e-16	-3.09954e-16	4.8175e-17	300	200	0	-2.19062e-17	8.79469e-19	-4.4821e-17	-2.37279e-14	1.07776e-14	1.09367e-14	0	0	0
583	3	-2.09628e-17	2.65883e-18	-3.56891e-17	5.39155e-16	-3.54864e-15	-4.30204e-16	300	610	0	-8.74023e-18	-2.45345e-18	-1.11316e-17	-9.80141e-16	-4.28347e-16	8.67616e-17	300	200	0	-2.9703e-17	2.05384e-19	-4.68207e-17	-2.44278e-14	1.1495e-14	1.42535e-14	0	0	0
583	4	-2.50184e-17	2.67735e-18	-2.86467e-17	4.11929e-16	-3.05343e-15	-4.44814e-16	300	610	0	-1.2086e-17	-3.68698e-18	-1.19431e-17	-1.07997e-15	-5.45442e-16	1.35883e-16	300	200	0	-3.71044e-17	-1.00963e-18	-4.05898e-17	-2.05796e-14	1.03591e-14	1.70666e-14	0	0	0
583	5	-2.68843e-17	2.15437e-18	-1.04575e-17	1.05229e-16	-1.55894e-15	-3.77986e-16	300	610	0	-1.5399e-17	-5.06788e-18	-1.08781e-17	-1.02966e-15	-6.35996e-16	1.93142e-16	300	200	0	-4.22834e-17	-2.91351e-18	-2.13356e-17	-9.619e-15	6.23535e-15	1.84203e-14	0	0	0
583	6	-2.45548e-17	7.98027e-19	2.33469e-17	-4.50029e-16	1.36365e-15	-1.83373e-16	300	610	0	-1.79681e-17	-6.41875e-18	-6.76993e-18	-7.28629e-16	-6.61611e-16	2.52679e-16	300	200	0	-4.25229e-17	-5.62072e-18	1.6577e-17	1.14392e-14	-2.22997e-15	1.69551e-14	0	0	0
583	7	-1.54113e-17	-1.72652e-18	7.7301e-17	-1.32246e-15	6.16407e-15	1.93139e-16	300	610	0	-1.87104e-17	-7.43725e-18	1.77916e-18	-5.39663e-17	-5.68968e-16	3.03834e-16	300	200	0	-3.41217e-17	-9.16377e-18	7.90801e-17	4.56931e-14	-1.64911e-14	1.08908e-14	0	0	0
583	8	3.68755e-18	-5.75939e-18	1.55112e-16	-2.56562e-15	1.32351e-14	8.07948e-16	300	610	0	-1.61216e-17	-7.66649e-18	1.62795e-17	1.13065e-15	-2.8985e-16	3.29803e-16	300	200	0	-1.24341e-17	-1.34259e-17	1.71392e-16	9.57951e-14	-3.78755e-14	-1.9151e-15	0	0	0
583	9	3.61411e-17	-1.15794e-17	2.58283e-16	-4.1958e-15	2.27891e-14	1.70973e-15	300	610	0	-8.2759e-18	-6.47542e-18	3.81237e-17	2.95657e-15	2.55717e-16	3.06579e-16	300	200	0	2.78652e-17	-1.80548e-17	2.96407e-16	1.63072e-13	-6.72148e-14	-2.3791e-14	0	0	0
584	0	8.50924e-17	-1.93008e-17	3.84167e-16	-6.16108e-15	3.46806e-14	2.92364e-15	300	610	0	7.08609e-18	-3.06106e-18	6.82114e-17	5.51926e-15	1.15158e-15	2.02613e-16	300	200	0	9.21785e-17	-2.23618e-17	4.52378e-16	2.46269e-13	-1.04306e-13	-5.69059e-14	0	0	0
584	1	1.52587e-16	-2.87281e-17	5.23451e-16	-8.30165e-15	4.81715e-14	4.42871e-15	300	610	0	3.23355e-17	3.51224e-18	1.06398e-16	8.83199e-15	2.47094e-15	-2.02273e-17	300	200	0	1.84923e-16	-2.52159e-17	6.29848e-16	3.39904e-13	-1.47188e-13	-1.02701e-13	0	0	0
584	2	2.38338e-16	-3.91677e-17	6.57158e-16	-1.03032e-14	6.16468e-14	6.12807e-15	300	610	0	6.95458e-17	1.42167e-17	1.50751e-16	1.27623e-14	4.25329e-15	-4.03615e-16	300	200	0	3.07884e-16	-2.4951e-17	8.07909e-16	4.32278e-13	-1.91251e-13	-1.61056e-13	0	0	0
584	3	3.38059e-16	-4.92029e-17	7.5344e-16	-1.1648e-14	7.23007e-14	7.81299e-15	300	610	0	1.19844e-16	2.98867e-17	1.96632e-16	1.69517e-14	6.4713e-15	-9.86736e-16	300	200	0	4.57903e-16	-1.93162e-17	9.50073e-16	5.03302e-13	-2.28229e-13	-2.29153e-13	0	0	0
584	4	4.414e-16	-5.6454e-17	7.64664e-16	-1.15715e-14	7.58382e-14	9.12339e-15	300	610	0	1.82474e-16	5.09437e-17	2.35659e-16	2.07231e-14	8.98711e-15	-1.79633e-15	300	200	0	6.23874e-16	-5.51034e-18	1.00032e-15	5.22464e-13	-2.45218e-13	-3.00075e-13	0	0	0
584	5	5.29608e-16	-5.73591e-17	6.25621e-16	-9.03888e-15	6.62646e-14	9.51065e-15	300	610	0	2.53567e-16	7.70037e-17	2.54669e-16	2.29853e-14	1.14992e-14	-2.83194e-15	300	200	0	7.83175e-16	1.96446e-17	8.80291e-16	4.47452e-13	-2.23916e-13	-3.61202e-13	0	0	0
584	6	5.73203e-16	-4.70389e-17	2.54054e-16	-2.75968e-15	3.58725e-14	8.21204e-15	300	610	0	3.24636e-16	1.06361e-16	2.34924e-16	2.21536e-14	1.34839e-14	-4.04592e-15	300	200	0	8.97839e-16	5.93224e-17	4.88979e-16	2.24199e-13	-1.40433e-13	-3.92618e-13	0	0	0
584	7	5.30165e-16	-1.93351e-17	-4.44886e-16	8.73386e-15	-2.44265e-14	4.25049e-15	300	610	0	3.80927e-16	1.35367e-16	1.51867e-16	1.6113e-14	1.41396e-14	-5.31837e-15	300	200	0	9.11092e-16	1.16032e-16	-2.93019e-16	-2.10591e-13	3.38865e-14	-3.65845e-13	0	0	0
584	8	3.45372e-16	3.2859e-17	-1.56828e-15	2.69132e-14	-1.24238e-13	-3.52115e-15	300	610	0	3.99841e-16	1.57745e-16	-2.40857e-17	2.26563e-15	1.23482e-14	-6.42866e-15	300	200	0	7.45213e-16	1.90604e-16	-1.59237e-15	-9.23142e-13	3.3005e-13	-2.43414e-13	0	0	0
584	9	-4.76532e-17	1.16825e-16	-3.19697e-15	5.29513e-14	-2.72075e-13	-1.6308e-14	300	610	0	3.49824e-16	1.63956e-16	-3.25121e-16	-2.22887e-14	6.67174e-15	-7.0267e-15	300	200	0	3.02171e-16	2.80781e-16	-3.5221e-15	-1.97104e-12	7.76721e-13	2.00032e-14	0	0	0
585	0	-7.21351e-16	2.3864e-16	-5.36678e-15	8.72585e-14	-4.72787e-13	-3.51662e-14	300	610	0	1.9029e-16	1.40759e-16	-7.81286e-16	-6.03736e-14	-4.58466e-15	-6.60975e-15	300	200	0	-5.31061e-16	3.794e-16	-6.14807e-15	-3.3849e-12	1.39254e-12	4.7401e-13	0	0	0
585	1	-1.74352e-15	4.01025e-16	-8.02779e-15	1.28834e-13	-7.23839e-13	-6.06736e-14	300	610	0	-1.26643e-16	7.1226e-17	-1.41267e-15	-1.14094e-13	-2.3212e-14	-4.51393e-15	300	200	0	-1.87016e-15	4.72251e-16	-9.44046e-15	-5.14208e-12	2.17485e-12	1.16536e-12	0	0	0
585	2	-3.1598e-15	6.00298e-16	-1.09913e-14	1.74429e-13	-1.01039e-12	-9.24564e-14	300	610	0	-6.51617e-16	-6.44818e-17	-2.21789e-15	-1.8387e-13	-5.07967e-14	6.73236e-17	300	200	0	-3.81142e-15	5.35816e-16	-1.32092e-14	-7.13201e-12	3.08453e-12	2.12616e-12	0	0	0
585	3	-4.96788e-15	8.22408e-16	-1.38665e-14	2.17561e-13	-1.29926e-12	-1.28563e-13	300	610	0	-1.42957e-15	-2.87144e-16	-3.15847e-15	-2.67102e-13	-8.82406e-14	8.02143e-15	300	200	0	-6.39745e-15	5.35264e-16	-1.7025e-14	-9.11413e-12	4.02708e-12	3.35636e-12	0	0	0
585	4	-7.08246e-15	1.03818e-15	-1.59919e-14	2.47466e-13	-1.53227e-12	-1.64704e-13	300	610	0	-2.4862e-15	-6.14872e-16	-4.13944e-15	-3.56477e-13	-1.35068e-13	2.01925e-14	300	200	0	-9.56866e-15	4.23308e-16	-2.01313e-14	-1.06716e-11	4.83135e-12	4.80002e-12	0	0	0
585	5	-9.29164e-15	1.19818e-15	-1.63723e-14	2.48162e-13	-1.61979e-12	-1.93408e-13	300	610	0	-3.80843e-15	-1.05738e-15	-4.98725e-15	-4.38005e-13	-1.88505e-13	3.7174e-14	300	200	0	-1.31001e-14	1.40806e-16	-2.13595e-14	-1.11676e-11	5.22836e-12	6.3156e-12	0	0	0
585	6	-1.12073e-14	1.22801e-15	-1.36388e-14	1.97912e-13	-1.43613e-12	-2.03226e-13	300	610	0	-5.3184e-15	-1.60776e-15	-5.42764e-15	-4.88976e-13	-2.42358e-13	5.90011e-14	300	200	0	-1.65257e-14	-3.79742e-16	-1.90665e-14	-9.7145e-12	4.83469e-12	7.64197e-12	0	0	0
585	7	-1.22151e-14	1.02525e-15	-6.05639e-15	6.94744e-14	-8.18885e-13	-1.78161e-13	300	610	0	-6.84182e-15	-2.23162e-15	-5.06809e-15	-4.76232e-13	-2.85767e-13	8.47297e-14	300	200	0	-1.90569e-14	-1.20637e-15	-1.11245e-14	-5.17268e-12	3.14742e-12	8.36421e-12	0	0	0
585	8	-1.14349e-14	4.59984e-16	8.38746e-15	-1.68322e-13	4.24482e-13	-9.76209e-14	300	610	0	-8.07271e-15	-2.85394e-15	-3.3918e-15	-3.55314e-13	-3.02008e-13	1.11909e-13	300	200	0	-1.95076e-14	-2.39395e-15	4.99566e-15	3.79944e-12	-4.39858e-13	7.88594e-12	0	0	0
585	9	-7.70682e-15	-6.18555e-16	3.17701e-14	-5.47011e-13	2.49902e-12	6.27034e-14	300	610	0	-8.53957e-15	-3.34451e-15	2.27093e-16	-7.13231e-14	-2.6763e-13	1.35975e-13	300	200	0	-1.62464e-14	-3.96306e-15	3.19971e-14	1.86166e-11	-6.58793e-12	5.41884e-12	0	0	0
586	0	3.75495e-16	-2.36617e-15	6.58509e-14	-1.09222e-12	5.58901e-12	3.28549e-13	300	610	0	-7.58075e-15	-3.50421e-15	6.47425e-15	4.37406e-13	-1.52339e-13	1.49636e-13	300	200	0	-7.20525e-15	-5.87038e-15	7.23251e-14	4.05273e-11	-1.5915e-11	4.16936e-15	0	0	0
586	1	1.4355e-14	-4.91509e-15	1.11472e-13	-1.81401e-12	9.80438e-12	7.228e-13	300	610	0	-4.34111e-15	-3.05533e-15	1.59973e-14	1.23152e-12	7.97724e-14	1.42366e-13	300	200	0	1.00139e-14	-7.97041e-15	1.27469e-13	7.02321e-11	-2.88372e-11	-9.4143e-12	0	0	0
586	2	3.56926e-14	-8.32915e-15	1.67704e-13	-2.69324e-12	1.5103e-11	1.25863e-12	300	610	0	2.19372e-15	-1.64102e-15	2.92431e-14	2.35734e-12	4.66938e-13	1.00201e-13	300	200	0	3.78863e-14	-9.97017e-15	1.96947e-13	1.07333e-10	-4.53326e-11	-2.38434e-11	0	0	0
586	3	6.54031e-14	-1.254e-14	2.3073e-13	-3.66398e-12	2.11869e-11	1.92958e-12	300	610	0	1.31047e-14	1.15914e-15	4.62174e-14	3.82661e-12	1.0435e-12	6.08646e-15	300	200	0	7.85078e-14	-1.13808e-14	2.76948e-13	1.49605e-10	-6.46223e-11	-4.39954e-11	0	0	0
586	4	1.03516e-13	-1.72634e-14	2.92506e-13	-4.59258e-12	2.73751e-11	2.69643e-12	300	610	0	2.93645e-14	5.78903e-15	6.61564e-14	5.58858e-12	1.82991e-12	-1.58868e-13	300	200	0	1.3288e-13	-1.14744e-14	3.58663e-13	1.92105e-10	-8.4772e-11	-6.99222e-11	0	0	0
586	5	1.48338e-13	-2.18989e-14	3.39296e-13	-5.25532e-12	3.24615e-11	3.47105e-12	300	610	0	5.15555e-14	1.26412e-14	8.71174e-14	7.49426e-12	2.81824e-12	-4.12825e-13	300	200	0	1.99894e-13	-9.25768e-15	4.26413e-13	2.26188e-10	-1.02239e-10	-1.00517e-10	0	0	0
586	6	1.95537e-13	-2.54203e-14	3.50317e-13	-5.31825e-12	3.45767e-11	4.09855e-12	300	610	0	7.94611e-14	2.19378e-14	1.05509e-13	9.25471e-12	3.95282e-12	-7.68922e-13	300	200	0	2.74998e-13	-3.48251e-15	4.55826e-13	2.38565e-10	-1.11418e-10	-1.32885e-10	0	0	0
586	7	2.37081e-13	-2.62737e-14	2.96843e-13	-4.32488e-12	3.10855e-11	4.34005e-12	300	610	0	1.11519e-13	3.35579e-14	1.15619e-13	1.03975e-11	5.10648e-12	-1.22883e-12	300	200	0	3.486e-13	7.28427e-15	4.12462e-13	2.1062e-10	-1.04279e-10	-1.61627e-10	0	0	0
586	8	2.60176e-13	-2.23097e-14	1.42282e-13	-1.70029e-12	1.85674e-11	3.8601e-12	300	610	0	1.44152e-13	4.68098e-14	1.09226e-13	1.02291e-11	6.05412e-12	-1.77391e-12	300	200	0	4.04327e-13	2.45002e-14	2.51508e-13	1.18342e-10	-7.02387e-11	-1.78101e-10	0	0	0
586	9	2.46392e-13	-1.07889e-14	-1.56047e-13	3.21717e-12	-7.0553e-12	2.22489e-12	300	610	0	1.71017e-13	6.01518e-14	7.54588e-14	7.81495e-12	6.4469e-12	-2.35411e-12	300	200	0	4.17409e-13	4.9363e-14	-8.05885e-14	-6.66955e-11	3.53253e-12	-1.69823e-10	0	0	0
587	0	1.71324e-13	1.14862e-14	-6.42566e-13	1.11029e-11	-5.01573e-11	-1.08056e-12	300	610	0	1.8228e-13	7.08838e-14	1.08009e-15	1.99558e-12	5.7932e-12	-2.87509e-12	300	200	0	3.53604e-13	8.237e-14	-6.41486e-13	-3.74697e-10	1.31109e-10	-1.20209e-10	0	0	0
587	1	5.23497e-15	4.78469e-14	-1.35551e-12	2.25159e-11	-1.14723e-10	-6.60558e-12	300	610	0	1.64071e-13	7.48509e-14	-1.28509e-13	-8.53974e-12	3.45491e-12	-3.18501e-12	300	200	0	1.69306e-13	1.22698e-13	-1.48402e-12	-8.32698e-10	3.25812e-10	-8.9887e-12	0	0	0
587	2	-2.84726e-13	1.01166e-13	-2.31443e-12	3.76974e-11	-2.0323e-10	-1.48454e-11	300	610	0	9.8377e-14	6.62292e-14	-3.27253e-13	-2.50927e-11	-1.32845e-12	-3.0636e-12	300	200	0	-1.86349e-13	1.67396e-13	-2.64169e-12	-1.45662e-09	5.96892e-10	1.86317e-10	0	0	0
587	3	-7.30007e-13	1.72925e-13	-3.50233e-12	5.62851e-11	-3.15027e-10	-2.60982e-11	300	610	0	-3.62824e-14	3.75001e-14	-6.05062e-13	-4.86796e-11	-9.37256e-12	-2.21714e-12	300	200	0	-7.6629e-13	2.10426e-13	-4.10739e-12	-2.23973e-09	9.44601e-10	4.87373e-10	0	0	0
587	4	-1.3531e-12	2.61876e-13	-4.84216e-12	7.69426e-11	-4.44146e-10	-4.02582e-11	300	610	0	-2.62969e-13	-2.0244e-14	-9.6278e-13	-7.96093e-11	-2.142e-11	-2.85148e-13	300	200	0	-1.61606e-12	2.41632e-13	-5.80494e-12	-3.13734e-09	1.35349e-09	9.09928e-10	0	0	0
587	5	-2.15623e-12	3.62281e-13	-6.16839e-12	9.69165e-11	-5.7662e-10	-5.65381e-11	300	610	0	-6.02709e-13	-1.16479e-13	-1.3853e-12	-1.16896e-10	-3.7932e-11	3.13424e-12	300	200	0	-2.75894e-12	2.45801e-13	-7.55369e-12	-4.04796e-09	1.78398e-09	1.45618e-09	0	0	0
587	6	-3.10599e-12	4.61788e-13	-7.19596e-12	1.11559e-10	-6.87458e-10	-7.31294e-11	300	610	0	-1.06863e-12	-2.59705e-13	-1.83293e-12	-1.57509e-10	-5.87852e-11	8.43158e-12	300	200	0	-4.17462e-12	2.02083e-13	-9.02888e-12	-4.79237e-09	2.1628e-09	2.10431e-09	0	0	0
587	7	-4.1138e-12	5.39101e-13	-7.491e-12	1.13894e-10	-7.3768e-10	-8.68218e-11	300	610	0	-1.6574e-12	-4.54961e-13	-2.23138e-12	-1.95483e-10	-8.28646e-11	1.58967e-11	300	200	0	-5.7712e-12	8.41399e-14	-9.72237e-12	-5.09333e-09	2.37319e-09	2.79521e-09	0	0	0
587	8	-5.0136e-12	5.61778e-13	-6.45077e-12	9.43371e-11	-6.72062e-10	-9.26328e-11	300	610	0	-2.33774e-12	-7.00222e-13	-2.46169e-12	-2.20994e-10	-1.07562e-10	2.55842e-11	300	200	0	-7.35134e-12	-1.38444e-13	-8.91246e-12	-4.56061e-09	2.24698e-09	3.41726e-09	0	0	0
587	9	-5.53895e-12	4.84727e-13	-3.30387e-12	4.07597e-11	-4.1857e-10	-8.35308e-11	300	610	0	-3.03629e-12	-9.81597e-13	-2.35179e-12	-2.19539e-10	-1.28214e-10	3.71282e-11	300	200	0	-8.57524e-12	-4.9687e-13	-5.65566e-12	-2.68835e-09	1.56153e-09	3.79055e-09	0	0	0
588	0	-5.3041e-12	2.50197e-13	2.85458e-12	-6.08784e-11	1.09119e-10	-5.03785e-11	300	610	0	-3.62162e-12	-1.26744e-12	-1.67297e-12	-1.71483e-10	-1.37545e-10	4.95072e-11	300	200	0	-8.92573e-12	-1.01724e-12	1.18161e-12	1.12551e-09	4.55272e-11	3.65378e-09	0	0	0
588	1	-3.79575e-12	-2.09598e-13	1.29739e-11	-2.25031e-10	1.00429e-09	1.77292e-11	300	610	0	-3.88869e-12	-1.50177e-12	-1.45398e-13	-5.23401e-11	-1.25253e-10	6.07717e-11	300	200	0	-7.68444e-12	-1.71137e-12	1.28285e-11	7.52548e-09	-2.60066e-09	2.65823e-09	0	0	0
588	2	-3.8519e-13	-9.65845e-13	2.78838e-11	-4.63875e-10	2.35298e-09	1.32511e-10	300	610	0	-3.54681e-12	-1.59792e-12	2.54163e-12	1.65735e-10	-7.78997e-11	6.77619e-11	300	200	0	-3.932e-12	-2.56377e-12	3.04255e-11	1.70963e-08	-6.66382e-09	3.75471e-10	0	0	0
588	3	5.62659e-12	-2.08089e-12	4.80342e-11	-7.83099e-10	4.21081e-09	3.0467e-10	300	610	0	-2.2167e-12	-1.43381e-12	6.68807e-12	5.10661e-10	2.06138e-11	6.58683e-11	300	200	0	3.40989e-12	-3.51469e-12	5.47223e-11	3.01974e-08	-1.23489e-08	-3.67275e-09	0	0	0
588	4	1.4916e-11	-3.58875e-12	7.31207e-11	-1.17593e-09	6.56891e-09	5.40925e-10	300	610	0	5.56399e-13	-8.5104e-13	1.2513e-11	1.00469e-09	1.87681e-10	4.89159e-11	300	200	0	1.54724e-11	-4.43979e-12	8.56338e-11	4.67219e-08	-1.96762e-08	-9.95213e-09	0	0	0
588	5	2.79798e-11	-5.46716e-12	1.0159e-10	-1.61533e-09	9.30814e-09	8.39668e-10	300	610	0	5.26421e-12	3.39029e-13	2.00494e-11	1.6556e-09	4.3934e-10	9.28753e-12	300	200	0	3.3244e-11	-5.12813e-12	1.2164e-10	6.57742e-08	-2.83402e-08	-1.881e-08	0	0	0
588	6	4.48993e-11	-7.60053e-12	1.30041e-10	-2.04459e-09	1.21422e-08	1.18515e-09	300	610	0	1.23608e-11	2.33859e-12	2.89998e-11	2.44441e-09	7.8594e-10	-6.15631e-11	300	200	0	5.726e-11	-5.26194e-12	1.59041e-10	8.5272e-08	-3.75325e-08	-3.03157e-08	0	0	0
588	7	6.50164e-11	-9.73497e-12	1.52558e-10	-2.36723e-09	1.45536e-08	1.54027e-09	300	610	0	2.21405e-11	5.33143e-12	3.85534e-11	3.30948e-09	1.2258e-09	-1.72026e-10	300	200	0	8.71569e-11	-4.40354e-12	1.91111e-10	1.01502e-07	-4.57375e-08	-4.40409e-08	0	0	0
588	8	8.65236e-11	-1.14287e-11	1.60086e-10	-2.4375e-09	1.57298e-08	1.83854e-09	300	610	0	3.4559e-11	9.43126e-12	4.71751e-11	4.1278e-09	1.73664e-09	-3.28479e-10	300	200	0	1.21083e-10	-1.9974e-12	2.07261e-10	1.08682e-07	-5.05239e-08	-5.87803e-08	0	0	0
588	9	1.05988e-10	-1.20045e-11	1.39983e-10	-2.05428e-09	1.45136e-08	1.97605e-09	300	610	0	4.89918e-11	1.46063e-11	5.23882e-11	4.69512e-09	2.26502e-09	-5.3248e-10	300	200	0	1.5498e-10	2.60174e-12	1.92371e-10	9.86331e-08	-4.83718e-08	-7.22272e-08	0	0	0
589	0	1.17865e-10	-1.05168e-11	7.59911e-11	-9.61749e-10	9.38875e-09	1.80546e-09	300	610	0	6.39352e-11	2.05782e-11	5.05917e-11	4.70824e-09	2.71434e-09	-7.76876e-10	300	200	0	1.818e-10	1.00614e-11	1.26583e-10	6.07024e-08	-3.45982e-08	-8.06377e-08	0	0	0
589	1	1.1408e-10	-5.74847e-12	-5.10666e-11	1.13789e-09	-1.4717e-09	1.13436e-09	300	610	0	7.66681e-11	2.66979e-11	3.69761e-11	3.75474e-09	2.93296e-09	-1.04085e-09	300	200	0	1.90748e-10	2.09495e-11	-1.40905e-11	-1.78572e-08	-3.46752e-09	-7.85443e-08	0	0	0
589	2	8.38416e-11	3.73707e-12	-2.61466e-10	4.55379e-09	-2.00559e-08	-2.68089e-10	300	610	0	8.29158e-11	3.18055e-11	5.62728e-12	1.31774e-09	2.70501e-09	-1.28414e-09	300	200	0	1.66757e-10	3.55426e-11	-2.55839e-10	-1.50791e-07	5.13964e-08	-5.8616e-08	0	0	0
589	3	1.38621e-11	1.94601e-11	-5.7319e-10	9.55069e-09	-4.822e-08	-2.65175e-09	300	610	0	7.65884e-11	3.40937e-11	-5.0064e-11	-3.19415e-09	1.74762e-09	-1.441e-09	300	200	0	9.04504e-11	5.35538e-11	-6.23254e-10	-3.50731e-07	1.36162e-07	-1.18001e-08	0	0	0
589	4	-1.10726e-10	4.27715e-11	-9.96504e-10	1.62612e-08	-8.7206e-08	-6.24771e-09	300	610	0	4.97014e-11	3.10036e-11	-1.36545e-10	-1.03792e-08	-2.79947e-10	-1.41501e-09	300	200	0	-6.10248e-11	7.37751e-11	-1.13305e-09	-6.25753e-07	2.55358e-07	7.20725e-08	0	0	0
589	5	-3.04459e-10	7.44472e-11	-1.52612e-09	2.45606e-08	-1.3693e-07	-1.12065e-08	300	610	0	-7.36877e-12	1.92e-11	-2.58645e-10	-2.07237e-08	-3.7484e-09	-1.07638e-09	300	200	0	-3.11828e-10	9.36472e-11	-1.78477e-09	-9.74333e-07	4.0972e-07	2.03005e-07	0	0	0
589	6	-5.7828e-10	1.14102e-10	-2.13082e-09	3.39026e-08	-1.95019e-07	-1.75074e-08	300	610	0	-1.05102e-10	-5.31119e-12	-4.17376e-10	-3.44184e-08	-9.00371e-09	-2.64211e-10	300	200	0	-6.83382e-10	1.08791e-10	-2.54819e-09	-1.37857e-06	5.93237e-07	3.88637e-07	0	0	0
589	7	-9.34615e-10	1.59412e-10	-2.74069e-09	4.31207e-08	-2.55613e-07	-2.4836e-08	300	610	0	-2.53292e-10	-4.68416e-11	-6.06905e-10	-5.10999e-08	-1.62771e-08	1.20317e-09	300	200	0	-1.18791e-09	1.12571e-10	-3.34759e-09	-1.79578e-06	7.89407e-07	6.30912e-07	0	0	0
589	8	-1.36057e-09	2.05163e-10	-3.23309e-09	5.02117e-08	-3.07996e-07	-3.24324e-08	300	610	0	-4.58512e-10	-1.09361e-10	-8.10697e-10	-6.95174e-08	-2.55522e-08	3.50585e-09	300	200	0	-1.81909e-09	9.58015e-11	-4.04379e-09	-2.14903e-06	9.66905e-07	9.21467e-07	0	0	0
589	9	-1.8193e-09	2.42192e-10	-3.4191e-09	5.21328e-08	-3.35237e-07	-3.89191e-08	300	610	0	-7.20367e-10	-1.95422e-10	-9.97037e-10	-8.71351e-08	-3.63856e-08	6.78387e-09	300	200	0	-2.53967e-09	4.67693e-11	-4.41613e-09	-2.31781e-06	1.07512e-06	1.23574e-06	0	0	0
590	0	-2.23989e-09	2.56373e-10	-3.0336e-09	4.46636e-08	-3.131e-07	-4.21309e-08	300	610	0	-1.02643e-09	-3.04583e-10	-1.11438e-09	-9.97083e-08	-4.76828e-08	1.10785e-08	300	200	0	-3.26631e-09	-4.82098e-11	-4.14799e-09	-2.13073e-06	1.0404e-06	1.5261e-06	0	0	0
590	1	-2.50694e-09	2.27875e-10	-1.73406e-09	2.24109e-08	-2.09672e-07	-3.89807e-08	300	610	0	-1.3459e-09	-4.31283e-10	-1.08739e-09	-1.009e-07	-5.74439e-08	1.62508e-08	300	200	0	-3.85284e-09	-2.03408e-10	-2.82145e-09	-1.36351e-06	7.64256e-07	1.71466e-06	0	0	0
590	2	-2.45155e-09	1.31057e-10	8.85795e-10	-2.094e-08	1.36964e-08	-2.54182e-08	300	610	0	-1.62247e-09	-5.62217e-10	-8.14968e-10	-8.20507e-08	-6.25092e-08	2.18769e-08	300	200	0	-4.07402e-09	-4.3116e-10	7.08274e-11	2.53655e-07	1.25492e-07	1.68705e-06	0	0	0
590	3	-1.84686e-09	-6.45147e-11	5.25876e-09	-9.19971e-08	3.99357e-07	3.44153e-09	300	610	0	-1.76705e-09	-6.73363e-10	-1.72146e-10	-3.22513e-08	-5.83571e-08	2.71259e-08	300	200	0	-3.6139e-09	-7.37877e-10	5.08662e-09	3.01375e-06	-1.01152e-06	1.2892e-06	0	0	0
590	4	-4.12151e-10	-3.91289e-10	1.17741e-08	-1.96508e-07	9.87314e-07	5.2923e-08	300	610	0	-1.65208e-09	-7.27044e-10	9.81598e-10	6.10516e-08	-3.90341e-08	3.06303e-08	300	200	0	-2.06424e-09	-1.11833e-09	1.27557e-08	7.18938e-06	-2.77934e-06	3.29883e-07	0	0	0
590	5	2.16867e-09	-8.78501e-10	2.06645e-08	-3.37533e-07	1.8052e-06	1.28011e-07	300	610	0	-1.10955e-09	-6.69647e-10	2.78473e-09	2.10671e-07	2.66828e-09	3.03737e-08	300	200	0	1.05912e-09	-1.54815e-09	2.34492e-08	1.29611e-05	-5.27774e-06	-1.40704e-06	0	0	0
590	6	6.20772e-09	-1.54373e-09	3.18423e-08	-5.12821e-07	2.8534e-06	2.32064e-07	300	610	0	6.41526e-11	-4.30955e-10	5.34342e-09	4.27215e-07	7.4647e-08	2.3629e-08	300	200	0	6.27188e-09	-1.97468e-09	3.71857e-08	2.03121e-05	-8.52872e-06	-4.13625e-06	0	0	0
590	7	1.19455e-08	-2.38062e-09	4.46806e-08	-7.11354e-07	4.0848e-06	3.64919e-07	300	610	0	2.09224e-09	7.35608e-11	8.68565e-09	7.15256e-07	1.84359e-07	6.99827e-09	300	200	0	1.40377e-08	-2.30706e-09	5.33662e-08	2.88854e-05	-1.24145e-05	-8.0254e-06	0	0	0
590	8	1.9448e-08	-3.34256e-09	5.77447e-08	-9.09149e-07	5.37951e-06	5.2032e-07	300	610	0	5.1858e-09	9.358e-10	1.26976e-08	1.06792e-06	3.36948e-07	-2.33784e-08	300	200	0	2.46338e-08	-2.40676e-09	7.04423e-08	3.7807e-05	-1.65987e-05	-1.31255e-05	0	0	0
590	9	2.84641e-08	-4.3225e-09	6.84926e-08	-1.06464e-06	6.51585e-06	6.82708e-07	300	610	0	9.49099e-09	2.24142e-09	1.70425e-08	1.45985e-06	5.32472e-07	-7.1364e-08	300	200	0	3.7955e-08	-2.08108e-09	8.55351e-08	4.54843e-05	-2.04341e-05	-1.92743e-05	0	0	0
591	0	3.82431e-08	-5.13056e-09	7.29832e-08	-1.11432e-06	7.14109e-06	8.23577e-07	300	610	0	1.50108e-08	4.04746e-09	2.10654e-08	1.8388e-06	7.62127e-07	-1.40026e-07	300	200	0	5.32539e-08	-1.08309e-09	9.40486e-08	4.94053e-05	-2.28675e-05	-2.59718e-05	0	0	0
591	1	4.73211e-08	-5.47209e-09	6.56594e-08	-9.69648e-07	6.74775e-06	8.97805e-07	300	610	0	2.14986e-08	6.34937e-09	2.36941e-08	2.1166e-06	1.00352e-06	-2.30411e-07	300	200	0	6.88197e-08	8.77281e-10	8.93535e-08	4.59801e-05	-2.23581e-05	-3.2235e-05	0	0	0
591	2	5.32977e-08	-4.93139e-09	3.93057e-08	-5.16955e-07	4.66436e-06	8.40735e-07	300	610	0	2.83246e-08	9.03639e-09	2.33529e-08	2.16086e-06	1.21528e-06	-3.39837e-07	300	200	0	8.16223e-08	4.105e-09	6.26586e-08	3.0488e-05	-1.68358e-05	-3.64441e-05	0	0	0
591	3	5.26405e-08	-2.96835e-09	-1.46813e-08	3.77603e-07	7.35353e-08	5.67134e-07	300	610	0	3.43233e-08	1.1836e-08	1.79167e-08	1.78975e-06	1.33157e-06	-4.59689e-07	300	200	0	8.69638e-08	8.86767e-09	3.23544e-09	-2.77924e-06	-3.73979e-06	-3.62076e-05	0	0	0
591	4	4.05816e-08	1.06145e-09	-1.05535e-07	1.85519e-06	-7.92643e-06	-2.63371e-08	300	610	0	3.76393e-08	1.4251e-08	4.74649e-09	7.7316e-07	1.25772e-06	-5.72821e-07	300	200	0	7.82209e-08	1.53124e-08	-1.00789e-07	-6.00639e-05	1.98133e-05	-2.82881e-05	0	0	0
591	5	1.11926e-08	7.85028e-09	-2.41671e-07	4.04041e-06	-2.01969e-05	-1.05309e-06	300	610	0	3.56017e-08	1.54961e-08	-1.91445e-08	-1.1553e-06	8.68461e-07	-6.50805e-07	300	200	0	4.67942e-08	2.33464e-08	-2.60816e-07	-0.000147243	5.66701e-05	-8.64778e-06	0	0	0
591	6	-4.2244e-08	1.80301e-08	-4.28335e-07	7.00329e-06	-3.73506e-05	-2.62052e-06	300	610	0	2.46751e-08	1.44483e-08	-5.67276e-08	-4.26986e-06	1.13452e-08	-6.51487e-07	300	200	0	-1.7569e-08	3.24784e-08	-4.85063e-07	-0.000268338	0.000109023	2.73054e-05	0	0	0
591	7	-1.26425e-07	3.19967e-08	-6.64174e-07	1.07043e-05	-5.94403e-05	-4.80331e-06	300	610	0	5.53927e-10	9.6299e-09	-1.10332e-07	-8.80153e-06	-1.48177e-06	-5.17577e-07	300	200	0	-1.25871e-07	4.16266e-08	-7.74505e-07	-0.000423311	0.000177471	8.41757e-05	0	0	0
591	8	-2.46623e-07	4.96536e-08	-9.36636e-07	1.49217e-05	-8.55346e-05	-7.60375e-06	300	610	0	-4.15143e-08	-7.47587e-10	-1.80685e-07	-1.48582e-05	-3.77144e-06	-1.77343e-07	300	200	0	-2.88138e-07	4.8906e-08	-1.11732e-06	-0.000605074	0.000259721	0.000165634	0	0	0
591	9	-4.0454e-07	7.00674e-08	-1.2163e-06	1.91627e-05	-0.000113183	-1.08977e-05	300	610	0	-1.06074e-07	-1.86419e-08	-2.65582e-07	-2.23114e-05	-6.97176e-06	4.51194e-07	300	200	0	-5.10614e-07	5.14255e-08	-1.48188e-06	-0.000795738	0.000348918	0.000272965	0	0	0
592	0	-5.95314e-07	9.1043e-08	-1.45049e-06	2.25652e-05	-0.000137801	-1.43671e-05	300	610	0	-1.96365e-07	-4.58994e-08	-3.58167e-07	-3.06479e-05	-1.10923e-05	1.45083e-06	300	200	0	-7.91679e-07	4.51437e-08	-1.80865e-06	-0.000962346	0.000431704	0.000403041	0	0	0
592	1	-8.03674e-07	1.08646e-07	-1.55703e-06	2.3804e-05	-0.000152043	-1.7422e-05	300	610	0	-3.12687e-07	-8.37898e-08	-4.44928e-07	-3.87922e-05	-1.59589e-05	2.88863e-06	300	200	0	-1.11636e-06	2.48566e-08	-2.00196e-06	-0.00105257	0.00048617	0.000545702	0	0	0
592	2	-9.99417e-07	1.16734e-07	-1.41946e-06	2.10224e-05	-0.000145286	-1.91226e-05	300	610	0	-4.50163e-07	-1.32317e-07	-5.03567e-07	-4.49131e-05	-2.11139e-05	4.79035e-06	300	200	0	-1.44958e-06	-1.55827e-08	-1.92302e-06	-0.000991221	0.000480088	0.00068067	0	0	0
592	3	-1.13262e-06	1.06594e-07	-8.85839e-07	1.18251e-05	-0.000103405	-1.81151e-05	300	610	0	-5.95923e-07	-1.8928e-07	-5.01133e-07	-4.62456e-05	-2.57016e-05	7.10463e-06	300	200	0	-1.72855e-06	-8.26865e-08	-1.38697e-06	-0.000678978	0.000369955	0.000774268	0	0	0
592	4	-1.12944e-06	6.68534e-08	2.25965e-07	-6.62373e-06	-9.12153e-06	-1.26063e-05	300	610	0	-7.25867e-07	-2.49106e-07	-3.92983e-07	-3.89736e-05	-2.83513e-05	9.65654e-06	300	200	0	-1.85531e-06	-1.82252e-07	-1.67018e-07	4.89685e-06	0.000101687	0.000776505	0	0	0
592	5	-8.89693e-07	-1.61292e-08	2.11284e-06	-3.73378e-05	0.000156756	-4.10865e-07	300	610	0	-8.01355e-07	-3.01503e-07	-1.23388e-07	-1.82436e-05	-2.70808e-05	1.20926e-05	300	200	0	-1.69105e-06	-3.17632e-07	1.98946e-06	0.00119333	-0.000385991	0.000619376	0	0	0
592	6	-2.88217e-07	-1.57114e-07	4.95652e-06	-8.30154e-05	0.000412757	2.08856e-05	300	610	0	-7.66477e-07	-3.30115e-07	3.71099e-07	2.15946e-05	-1.92554e-05	1.3822e-05	300	200	0	-1.05469e-06	-4.87229e-07	5.32762e-06	0.00301289	-0.00115416	0.000217647	0	0	0
592	7	8.17682e-07	-3.69747e-07	8.87465e-06	-0.000145247	0.000772423	5.35951e-05	300	610	0	-5.46873e-07	-3.11424e-07	1.1542e-06	8.64063e-05	-1.65191e-06	1.39636e-05	300	200	0	2.70809e-07	-6.81171e-07	1.00288e-05	0.00555284	-0.00225088	-0.000526204	0	0	0
592	8	2.57159e-06	-6.629e-07	1.38491e-05	-0.000223366	0.00123781	9.93722e-05	300	610	0	-5.1518e-08	-2.14338e-07	2.27688e-06	0.000181214	2.9308e-05	1.13144e-05	300	200	0	2.52007e-06	-8.77238e-07	1.61259e-05	0.00881905	-0.00369163	-0.00171085	0	0	0
592	9	5.08886e-06	-1.03531e-06	1.96291e-05	-0.000312918	0.00179056	0.000158385	300	610	0	8.20725e-07	-1.03136e-09	3.75739e-06	0.000308534	7.70783e-05	4.36057e-06	300	200	0	5.90959e-06	-1.03634e-06	2.33865e-05	0.0126711	-0.00543198	-0.00341651	0	0	0
593	0	8.41184e-06	-1.46836e-06	2.56119e-05	-0.000403785	0.00238065	0.000228181	300	610	0	2.16761e-06	3.70182e-07	5.55326e-06	0.000465999	0.000144181	-8.63839e-06	300	200	0	1.05794e-05	-1.09817e-06	3.11651e-05	0.0167434	-0.00733252	-0.00567466	0	0	0
593	1	1.24471e-05	-1.91705e-06	3.07065e-05	-0.000478097	0.00291332	0.000302259	300	610	0	4.06072e-06	9.39062e-07	7.52521e-06	0.000643242	0.000230993	-2.94559e-05	300	200	0	1.65078e-05	-9.77987e-07	3.82317e-05	0.0203542	-0.00911758	-0.00842547	0	0	0
593	2	1.68844e-05	-2.29992e-06	3.32e-05	-0.000508206	0.00323566	0.000368422	300	610	0	6.51132e-06	1.73377e-06	9.39452e-06	0.000818131	0.000334083	-5.95552e-05	300	200	0	2.33958e-05	-5.66148e-07	4.25946e-05	0.0224137	-0.0103316	-0.0114628	0	0	0
593	3	2.1101e-05	-2.48892e-06	3.06524e-05	-0.00045519	0.00312533	0.000407101	300	610	0	9.42337e-06	2.75647e-06	1.06977e-05	0.00095266	0.000444107	-9.95565e-05	300	200	0	3.05243e-05	2.67553e-07	4.13501e-05	0.0213478	-0.0103008	-0.0143684	0	0	0
593	4	2.4059e-05	-2.30152e-06	1.98651e-05	-0.000268588	0.00228535	0.000389956	300	610	0	1.25342e-05	3.96363e-06	1.07459e-05	0.000989093	0.000543379	-0.000148485	300	200	0	3.65932e-05	1.66211e-06	3.0611e-05	0.0150672	-0.00811105	-0.0164427	0	0	0
593	5	2.42149e-05	-1.49833e-06	-3.01629e-06	0.000111659	0.000350483	0.000279272	300	610	0	1.53455e-05	5.2413e-06	8.60141e-06	0.000847357	0.000603361	-0.000202795	300	200	0	3.95605e-05	3.74297e-06	5.58512e-06	0.00101902	-0.00262059	-0.0166408	0	0	0
593	6	1.94648e-05	2.09345e-07	-4.2188e-05	0.000749861	-0.00308746	2.88509e-05	300	610	0	1.70531e-05	6.37665e-06	3.08793e-06	0.000425127	0.00058257	-0.000255203	300	200	0	3.65179e-05	6.58599e-06	-3.91e-05	-0.023626	0.00747226	-0.0135347	0	0	0
593	7	7.16654e-06	3.13606e-06	-0.00010157	0.00170438	-0.00842677	-0.000412684	300	610	0	1.64869e-05	7.02904e-06	-7.14186e-06	-0.000397407	0.000425604	-0.000293434	300	200	0	2.36534e-05	1.01651e-05	-0.000108712	-0.0615912	0.0234771	-0.00532556	0	0	0
593	8	-1.57096e-05	7.57611e-06	-0.00018379	0.00301111	-0.0159659	-0.00109506	300	610	0	1.20832e-05	6.70616e-06	-2.34533e-05	-0.00174561	6.43413e-05	-0.00029908	300	200	0	-3.6263e-06	1.42823e-05	-0.000207243	-0.114851	0.0464455	0.0100567	0	0	0
593	9	-5.22398e-05	1.37276e-05	-0.000288681	0.00465949	-0.0257677	-0.00205482	300	610	0	1.91844e-06	4.75394e-06	-4.69601e-05	-0.00372854	-0.000577337	-0.000246881	300	200	0	-5.03214e-05	1.84815e-05	-0.000335641	-0.18367	0.0767628	0.0347254	0	0	0
594	0	-0.000104943	2.158e-05	-0.000411254	0.00656026	-0.0374725	-0.00329802	300	610	0	-1.61588e-05	3.72689e-07	-7.8107e-05	-0.00640422	-0.00157367	-0.000104899	300	200	0	-0.000121102	2.19527e-05	-0.000489361	-0.265277	0.113575	0.0704301	0	0	0
594	1	-0.000174848	3.07627e-05	-0.000539162	0.00850586	-0.0500599	-0.00477638	300	610	0	-4.42494e-05	-7.3248e-06	-0.000116083	-0.00972997	-0.00298026	0.000163801	300	200	0	-0.000219097	2.34379e-05	-0.000655246	-0.352205	0.15405	0.117926	0	0	0
594	2	-0.000260174	4.03548e-05	-0.000649826	0.010126	-0.0615721	-0.00635722	300	610	0	-8.39309e-05	-1.9194e-05	-0.000158063	-0.0134967	-0.00480869	0.000597177	300	200	0	-0.000344105	2.11608e-05	-0.00080789	-0.430362	0.192503	0.17608	0	0	0
594	3	-0.000354628	4.86699e-05	-0.00070755	0.010844	-0.0688271	-0.00778846	300	610	0	-0.000135544	-3.58576e-05	-0.000198301	-0.0172493	-0.00699168	0.00122711	300	200	0	-0.000490172	1.28124e-05	-0.000905851	-0.477056	0.219465	0.240714	0	0	0
594	4	-0.000445373	5.30398e-05	-0.000661227	0.00984421	-0.0671733	-0.00866272	300	610	0	-0.000197206	-5.74046e-05	-0.000227165	-0.0201993	-0.00933869	0.00206827	300	200	0	-0.000642578	-4.36481e-06	-0.000888392	-0.459346	0.220849	0.303214	0	0	0
594	5	-0.000510848	4.96415e-05	-0.000443542	0.00606393	-0.0503674	-0.00838696	300	610	0	-0.000263559	-8.29771e-05	-0.000230261	-0.0211415	-0.0114843	0.00310239	300	200	0	-0.000774407	-3.33356e-05	-0.000673803	-0.333291	0.177461	0.349044	0	0	0
594	6	-0.000518795	3.34371e-05	2.70477e-05	-0.00176848	-0.0106927	-0.00616817	300	610	0	-0.000324313	-0.000110248	-0.000187897	-0.0183962	-0.0128346	0.00425769	300	200	0	-0.000843108	-7.68111e-05	-0.000160849	-0.0449319	0.0651968	0.356374	0	0	0
594	7	-0.000425038	-1.68068e-06	0.000839926	-0.0150245	0.0605298	-0.00103001	300	610	0	-0.00036273	-0.000134819	-7.52521e-05	-0.00980662	-0.0125217	0.00538418	300	200	0	-0.000787768	-0.000136499	0.000764673	0.465921	-0.143581	0.295223	0	0	0
594	8	-0.000173829	-6.24117e-05	0.00207957	-0.0349648	0.171854	0.00812027	300	610	0	-0.00035433	-0.000149597	0.000136274	0.0071666	-0.00938088	0.00622697	300	200	0	-0.000528159	-0.000212008	0.00221585	1.25782	-0.47693	0.127646	0	0	0
594	9	0.000299139	-0.000155098	0.00380444	-0.062396	0.32984	0.0223513	300	610	0	-0.000266244	-0.000144278	0.000475917	0.0352017	-0.00197292	0.00640155	300	200	0	3.28946e-05	-0.000299376	0.00428035	2.37433	-0.957817	-0.190286	0	0	0
595	0	0.00105973	-0.000284143	0.00601554	-0.0971678	0.536226	0.0424681	300	610	0	-5.78286e-05	-0.00010511	0.000967963	0.0766628	0.0113207	0.00537773	300	200	0	0.0010019	-0.000389253	0.0069835	3.82388	-1.5956	-0.7038	0	0	0
595	1	0.00216286	-0.000449666	0.00861385	-0.137496	0.783992	0.0686503	300	610	0	0.000316656	-1.51895e-05	0.00162305	0.132878	0.0320944	0.00248188	300	200	0	0.00247951	-0.000464856	0.0102369	5.55212	-2.374	-1.451	0	0	0
595	2	0.003633	-0.000644312	0.0113468	-0.179127	1.05235	0.0999528	300	610	0	0.000902324	0.000144357	0.00242585	0.203097	0.0615705	-0.00306948	300	200	0	0.00453533	-0.000499955	0.0137727	7.4067	-3.23557	-2.4497	0	0	0
595	3	0.00543663	-0.000849247	0.0137473	-0.214389	1.30089	0.13367	300	610	0	0.00173385	0.000391918	0.00331912	0.283113	0.10007	-0.0120883	300	200	0	0.00717048	-0.000457329	0.0170664	9.09643	-4.06314	-3.67873	0	0	0
595	4	0.00744627	-0.00102958	0.0150716	-0.231263	1.4634	0.164595	300	610	0	0.00282057	0.000741226	0.00418448	0.363575	0.14628	-0.0252679	300	200	0	0.0102668	-0.000288356	0.0192561	10.149	-4.65995	-5.05352	0	0	0
595	5	0.0093975	-0.00112973	0.0142497	-0.212655	1.44259	0.18425	300	610	0	0.00412579	0.00119506	0.00482187	0.428128	0.196319	-0.0429511	300	200	0	0.0135233	6.53288e-05	0.0190715	9.87527	-4.73167	-6.39673	0	0	0
595	6	0.0108425	-0.00106966	0.00986518	-0.136194	1.10725	0.180229	300	610	0	0.00554038	0.0017366	0.00493059	0.451623	0.242641	-0.0648006	300	200	0	0.0163829	0.000666939	0.0147958	7.35132	-3.87521	-7.40649	0	0	0
595	7	0.0111074	-0.000743362	0.000193669	0.0250346	0.294408	0.135862	300	610	0	0.00685186	0.00231837	0.00409724	0.398838	0.272892	-0.0893655	300	200	0	0.0179593	0.00157501	0.00429091	1.43706	-1.58202	-7.62689	0	0	0
595	8	0.00926485	-2.16925e-05	-0.0166679	0.300265	-1.18041	0.0305232	300	610	0	0.00771204	0.00284948	0.00179818	0.224324	0.268918	-0.113559	300	200	0	0.0169769	0.00282778	-0.0148698	-9.14748	2.73455	-6.42867	0	0	0
595	9	0.00413893	0.00123799	-0.0425386	0.716703	-3.50075	-0.15902	300	610	0	0.00760893	0.00318234	-0.00257339	-0.125721	0.206243	-0.132091	300	200	0	0.0117479	0.00442033	-0.045112	-25.6601	9.6752	-3.01155	0	0	0
596	0	-0.00563474	0.00317221	-0.0787138	1.29239	-6.81053	-0.455714	300	610	0	0.00585176	0.00310137	-0.00964315	-0.708476	0.0544654	-0.136931	300	200	0	0.000217023	0.00627358	-0.088357	-49.059	19.7406	3.55627	0	0	0
596	1	-0.0214654	0.00587855	-0.12531	2.02566	-11.1549	-0.877247	300	610	0	0.00158211	0.00231743	-0.0199398	-1.57514	-0.220812	-0.116955	300	200	0	-0.0198833	0.00819598	-0.14525	-79.5832	33.1536	14.2421	0	0	0
596	2	-0.0445482	0.00936662	-0.180369	2.88098	-16.3978	-1.4285	300	610	0	-0.00617208	0.000473379	-0.0337136	-2.75587	-0.653807	-0.057959	300	200	0	-0.0507203	0.00984	-0.214082	-116.17	49.6077	29.8743	0	0	0
596	3	-0.0754577	0.013491	-0.238729	3.77119	-22.1163	-2.09106	300	610	0	-0.0183789	-0.0028321	-0.0506791	-4.23802	-1.27133	0.0566708	300	200	0	-0.0938366	0.0106589	-0.289408	-155.716	67.939	50.8683	0	0	0
596	4	-0.113571	0.0178669	-0.29073	4.53751	-27.4763	-2.80982	300	610	0	-0.0357988	-0.00799396	-0.0696777	-5.93707	-2.08174	0.244292	300	200	0	-0.14937	0.00987299	-0.360407	-192.206	85.7339	76.8343	0	0	0
596	5	-0.156309	0.0217729	-0.320886	4.92943	-31.1011	-3.47729	300	610	0	-0.0586734	-0.0153142	-0.0882728	-7.66105	-3.05959	0.51996	300	200	0	-0.214983	0.00645869	-0.409158	-215.816	98.906	106.064	0	0	0
596	6	-0.19823	0.0240515	-0.306795	4.58889	-30.9564	-3.91713	300	610	0	-0.0862918	-0.0248705	-0.10231	-9.07089	-4.12589	0.891602	300	200	0	-0.284522	-0.000819031	-0.409105	-212.128	101.306	134.907	0	0	0
596	7	-0.230036	0.0230271	-0.218668	3.04502	-24.2853	-3.86985	300	610	0	-0.116434	-0.0363343	-0.105509	-9.64201	-5.12491	1.3531	300	200	0	-0.34647	-0.0133072	-0.324177	-161.725	84.4735	157.1	0	0	0
596	8	-0.237654	0.0164704	-0.020047	-0.271631	-7.64665	-2.98515	300	610	0	-0.144715	-0.0487385	-0.0891946	-8.63592	-5.79976	1.87519	300	200	0	-0.382369	-0.0322681	-0.109242	-40.524	37.6798	163.121	0	0	0
596	9	-0.201622	0.00165109	0.329567	-5.98388	22.8783	-0.827402	300	610	0	-0.163895	-0.0602061	-0.042323	-5.09525	-5.77084	2.3944	300	200	0	-0.365517	-0.058555	0.287244	178.682	-51.521	139.769	0	0	0
597	0	-0.0971434	-0.0244662	0.869302	-14.6782	71.2255	3.0971	300	610	0	-0.163268	-0.0676669	0.0479762	2.11953	-4.52386	2.80094	300	200	0	-0.260412	-0.0921331	0.917279	522.889	-195.982	70.1693	0	0	0
597	1	0.104718	-0.0648179	1.62779	-26.7563	140.545	9.28067	300	610	0	-0.128322	-0.0666115	0.195083	14.2285	-1.41693	2.92719	300	200	0	-0.0236035	-0.131429	1.82287	1013.13	-406.6	-65.4347	0	0	0
597	2	0.434096	-0.12156	2.60946	-42.2152	231.967	18.1111	300	610	0	-0.0409302	-0.0509629	0.410489	32.3389	4.28071	2.53979	300	200	0	0.393166	-0.172523	3.01995	1655.71	-688.609	-287.719	0	0	0
597	3	0.91696	-0.195042	3.77575	-60.3484	342.872	29.7141	300	610	0	0.119555	-0.0131778	0.700019	57.1319	13.3028	1.33932	300	200	0	1.03652	-0.20822	4.47576	2430	-1036.31	-614.669	0	0	0
597	4	1.56665	-0.282404	5.02128	-79.373	464.669	43.7333	300	610	0	0.373892	0.0552737	1.05843	88.4067	26.2362	-1.02635	300	200	0	1.94054	-0.22713	6.07971	3272.8	-1426.16	-1055.87	0	0	0
597	5	2.37177	-0.375789	6.14637	-96.0029	580.149	59.0477	300	610	0	0.738723	0.162868	1.46233	124.47	43.2905	-4.92808	300	200	0	3.11049	-0.212921	7.6087	4060	-1808.47	-1604.28	0	0	0
597	6	3.28027	-0.460286	6.82868	-105.019	660.7	73.4392	300	610	0	1.22008	0.316231	1.86158	161.383	63.9757	-10.6924	300	200	0	4.50035	-0.144055	8.69026	4587.26	-2098.42	-2225.45	0	0	0
597	7	4.18019	-0.511802	6.59936	-98.9234	663.793	83.2414	300	610	0	1.80429	0.517397	2.16996	192.119	86.6866	-18.5008	300	200	0	5.98448	0.00559479	8.76932	4553.07	-2167.57	-2844.36	0	0	0
597	8	4.87858	-0.495273	4.83203	-67.808	531.525	83.0286	300	610	0	2.44624	0.75999	2.25635	205.739	108.211	-28.2455	300	200	0	7.32483	0.264717	7.08838	3549.45	-1838.37	-3330.99	0	0	0
597	9	5.08163	-0.363822	0.756157	0.371346	191.254	65.4413	300	610	0	3.05551	1.02433	1.93872	186.766	123.21	-39.337	300	200	0	8.13714	0.660508	2.69487	1067.84	-884.581	-3486.64	0	0	0
598	0	4.38102	-0.0597478	-6.48972	118.877	-440.231	21.2819	232.165	591.682	0	3.4816	1.27168	0.984236	115.037	123.746	-50.4711	300	200	0	7.86262	1.21193	-5.50548	-3469.79	957.754	-3034.35	242.515	640.81	0
598	1	2.254	0.481511	-17.7466	300.341	-1447.27	-59.9368	218.448	593.076	0	3.50071	1.43819	-0.879967	-33.5746	99.0192	-59.3704	300	200	0	5.75472	1.9197	-18.6265	-10642.5	3963.48	-1618.48	227.617	576.309	0
598	2	-1.91288	1.32306	-33.6453	553.676	-2898.68	-188.77	213.846	593.544	0	2.80803	1.42956	-3.93986	-285.089	35.4786	-62.5374	309.005	272.36	0	0.895154	2.75263	-37.5852	-20910.9	8369.39	1179.73	223.821	559.876	0
598	3	-8.75414	2.50711	-54.3813	880.673	-4826.59	-373.27	211.245	593.806	0	1.02098	1.11812	-8.44487	-663.425	-82.3934	-55.0776	290.243	278.56	0	-7.73316	3.62523	-62.8261	-34470.3	14310	5795.05	221.864	551.431	0
598	4	-18.7746	4.03398	-79.6245	1275.6	-7214.15	-615.853	209.398	593.98	0	-2.29892	0.34457	-14.5292	-1183.88	-270.32	-30.6817	281.395	281.483	0	-21.0735	4.37855	-94.1536	-51174.9	21773.2	12579.3	220.508	545.757	0
598	5	-32.1537	5.8793	-108.68	1729.46	-10003.8	-914.081	207.951	594.087	0	-7.554	-1.05355	-22.1443	-1846.64	-542.198	16.6988	275.515	283.391	0	-39.7077	4.82575	-130.824	-70609	30607.1	21674.9	219.388	541.496	0
598	6	-48.6668	8.04293	-140.735	2235.62	-13117.6	-1266.12	206.793	594.115	0	-14.9323	-3.17458	-31.0973	-2637.07	-908.286	89.4939	270.792	284.801	0	-63.5991	4.86835	-171.833	-92235.9	40576.7	32957.1	218.375	538.137	0
598	7	-67.8011	10.5686	-174.983	2793.12	-16468.9	-1673.36	205.883	594.038	0	-24.3326	-6.01529	-41.1721	-3533.78	-1372.09	187.481	266.674	285.829	0	-92.1336	4.55335	-216.155	-115496	51428	46105.3	217.462	535.332	0
598	8	-88.9046	13.498	-210.604	3406.52	-19963.8	-2136.02	205.207	593.825	0	-35.4903	-9.49912	-52.1915	-4515.46	-1928.47	311.922	263.05	286.517	0	-124.395	3.99892	-262.795	-139824	62917.3	60705.4	216.695	532.793	0
598	9	-111.233	16.7742	-246.758	4082.37	-23499.5	-2645.96	204.767	593.456	0	-48.0912	-13.4895	-63.9975	-5562.28	-2566.58	463.152	259.896	286.914	0	-159.325	3.28463	-310.755	-164644	74808	76273.1	216.12	530.326	0
599	0	-133.931	20.1661	-282.618	4824.23	-26965.4	-3179.48	204.587	592.93	0	-61.7827	-17.7691	-76.4196	-6654.59	-3272.91	634.511	257.172	287.08	0	-195.713	2.39692	-359.037	-189396	86867.1	92228.3	215.779	527.831	0
599	1	-155.996	23.2721	-317.434	5628.9	-30246.4	-3692.56	204.716	592.268	0	-76.158	-22.0399	-89.2503	-7771.31	-4031.31	809.545	254.831	287.073	0	-232.154	1.23221	-406.684	-213568	98871	107876	215.714	525.29	0
599	2	-176.295	25.609	-350.631	6486.07	-33236.8	-4125.43	205.209	591.502	0	-90.7081	-25.9496	-102.245	-8888.6	-4822.67	962.498	252.832	286.934	0	-267.004	-0.340549	-452.876	-236753	110620	122417	215.961	522.74	0
599	3	-193.68	26.7725	-381.917	7381.3	-35857.2	-4417.98	206.112	590.673	0	-104.775	-29.1399	-115.172	-9980.55	-5625.14	1064.56	251.159	286.658	0	-298.455	-2.36741	-497.089	-258716	121970	135036	216.549	520.235	0
599	4	-207.15	26.5864	-411.334	8299.82	-38064.4	-4526.19	207.461	589.822	0	-117.588	-31.3096	-127.884	-11022.9	-6414.79	1092.37	249.839	286.195	0	-324.739	-4.72315	-539.218	-279440	132874	145029	217.512	517.812	0
599	5	-215.983	25.1575	-439.23	9229.27	-39850	-4431.04	209.273	588.988	0	-128.378	-32.2614	-140.365	-11997.5	-7166.96	1031.48	248.94	285.474	0	-344.361	-7.10394	-579.594	-299112	143391	151895	218.88	515.484	0
599	6	-219.802	22.85	-466.167	10160.7	-41233	-4140.49	211.549	588.204	0	-136.503	-31.9329	-152.734	-12894.9	-7857.37	877.205	248.555	284.427	0	-356.305	-9.08285	-618.901	-318079	153683	155392	220.681	513.237	0
599	7	-218.605	20.2143	-492.809	11087.9	-42248.8	-3686.28	214.269	587.501	0	-141.533	-30.4198	-165.211	-13714.6	-8461.14	636.437	248.786	283.013	0	-360.139	-10.2055	-658.02	-336772	163983	155544	222.936	511.052	0
599	8	-212.756	17.8762	-519.766	12005.6	-42941.6	-3115.49	217.383	586.902	0	-143.274	-27.9807	-178.042	-14463	-8951.96	329.907	249.72	281.233	0	-356.03	-10.1044	-697.807	-355608	174538	152619	225.633	508.912	0
599	9	-202.944	16.4216	-547.383	12906.7	-43356.3	-2480.38	220.794	586.421	0	-141.766	-25.0091	-191.447	-15150.5	-9303.17	-8.3365	251.406	279.137	0	-344.71	-8.58747	-738.83	-374849	185536	147084	228.726	506.797	0
600	0	-190.11	16.318	-575.518	13779.3	-43529.1	-1830.55	224.365	586.058	0	-137.26	-21.9773	-205.564	-15788	-9489.95	-336.795	253.835	276.803	0	-327.37	-5.65926	-781.082	-394459	197019	139554	232.121	504.668	0
600	1	-175.292	17.8674	-603.363	14602	-43478.2	-1207.75	227.94	585.799	0	-130.186	-19.365	-220.393	-16382.3	-9493.15	-614.21	256.926	274.332	0	-305.478	-1.49758	-823.757	-413983	208819	130694	235.695	502.467	0
600	2	-159.426	21.1731	-629.413	15340.9	-43198.1	-642.323	231.368	585.627	0	-121.09	-17.6029	-235.72	-16933.4	-9304.46	-805.519	260.528	271.837	0	-280.516	3.57018	-865.134	-432507	220502	121091	239.313	500.129	0
600	3	-143.151	26.131	-651.693	15953.8	-42663.8	-152.739	234.534	585.519	0	-110.555	-17.0319	-251.089	-17433.1	-8929.33	-886.437	264.438	269.43	0	-253.706	9.09904	-902.782	-448793	231419	111124	242.851	497.606	0
600	4	-126.687	32.4574	-668.3	16403.5	-41846.2	251.944	237.384	585.455	0	-99.1081	-17.8592	-265.849	-17864.3	-8386.31	-846.519	268.455	267.197	0	-225.795	14.5983	-934.148	-461593	240850	100885	246.226	494.882	0
600	5	-109.868	39.7424	-678.065	16673.3	-40736.2	571.208	239.923	585.411	0	-87.1393	-20.1129	-279.265	-18204.5	-7705.11	-690.762	272.409	265.187	0	-197.007	19.6295	-957.331	-470062	248214	90216.7	249.4	491.997	0
600	6	-92.337	47.5053	-681.017	16776.8	-39363.6	814.459	242.199	585.365	0	-74.8663	-23.6181	-290.695	-18431.7	-6923.96	-439.482	276.181	263.406	0	-167.203	23.8872	-971.713	-474068	253252	78840	252.365	489.048	0
600	7	-73.7965	55.2469	-678.441	16758.4	-37798.4	1000.04	244.286	585.299	0	-62.3583	-28.0155	-299.772	-18534.2	-6085.31	-125.344	279.7	261.827	0	-136.155	27.2314	-978.213	-474272	256116	66531.6	255.139	486.171	0
600	8	-54.177	62.4953	-672.547	16684.4	-36137	1150.46	246.268	585.192	0	-49.6042	-32.83	-306.548	-18518.6	-5231.26	211.954	282.935	260.41	0	-103.781	29.6654	-979.095	-471974	257342	53230.8	257.749	483.505	0
600	9	-33.651	68.8417	-665.885	16629.7	-34481.5	1288.11	248.217	585.026	0	-36.5888	-37.5646	-311.525	-18413.7	-4399.33	532.349	285.878	259.108	0	-70.2398	31.2771	-977.41	-468778	257714	39048.4	260.221	481.148	0
601	0	-12.5514	73.9533	-660.734	16662.2	-32918.1	1433.86	250.18	584.782	0	-23.3532	-41.7872	-315.55	-18265.6	-3617.66	802.293	288.535	257.885	0	-35.9047	32.1661	-976.284	-466217	258073	24213	262.577	479.124	0
601	1	8.72348	77.5708	-658.631	16830	-31504.4	1605.74	252.167	584.447	0	-10.0254	-45.1882	-319.612	-18126.9	-2901.77	999.605	290.921	256.715	0	-1.30189	32.3826	-978.244	-465430	259130	9003.87	264.829	477.37	0
601	2	29.7672	79.5109	-660.16	17154.9	-30266.6	1815.86	254.153	584.014	0	3.18	-47.6046	-324.604	-18045.2	-2256.71	1114.92	293.048	255.591	0	32.9472	31.9064	-984.765	-466978	261325	-6291.33	266.974	475.757	0
601	3	50.1734	79.6959	-665.028	17631	-29204.4	2067.73	256.085	583.488	0	15.9851	-49.0225	-331.138	-18055.1	-1682.38	1150.54	294.919	254.525	0	66.1585	30.6734	-996.165	-470846	264787	-21382.5	268.994	474.137	0
601	4	69.5137	78.1962	-672.376	18230.1	-28298.9	2355.17	257.912	582.887	0	28.0845	-49.5596	-339.466	-18174.5	-1176.36	1117.93	296.535	253.538	0	97.5983	28.6365	-1011.84	-476612	269393	-35956.2	270.87	472.393	0
601	5	87.315	75.2508	-681.164	18912.4	-27525.3	2662.06	259.591	582.235	0	39.1797	-49.4212	-349.505	-18405.1	-733.628	1035.07	297.901	252.66	0	126.495	25.8296	-1030.67	-483664	274870	-49652.1	272.582	470.475	0
601	6	103.062	71.2465	-690.47	19637	-26865.4	2963.17	261.091	581.56	0	48.9993	-48.8512	-360.917	-18736.2	-347.368	923.481	299.038	251.913	0	152.061	22.3953	-1051.39	-491395	280905	-62062.4	274.117	468.4	0
601	7	116.243	66.6631	-699.643	20368.6	-26312.9	3227.3	262.391	580.887	0	57.2977	-48.0968	-373.201	-19148	-12.2194	804.677	299.967	251.308	0	173.54	18.5662	-1072.84	-499311	287198	-72765.8	275.462	466.239	0
601	8	126.425	62.0055	-708.332	21079.9	-25870.2	3421.97	263.477	580.24	0	63.8455	-47.3881	-385.79	-19615.8	274.669	697.309	300.712	250.846	0	190.271	14.6174	-1094.12	-507075	293508	-81383.9	276.606	464.095	0
601	9	133.329	57.7409	-716.438	21751.4	-25539.2	3518.42	264.352	579.64	0	68.4332	-46.9243	-398.159	-20115.3	517.398	615.999	301.299	250.521	0	201.763	10.8165	-1114.6	-514503	299672	-87638.2	277.551	462.071	0
602	0	136.869	54.2525	-724.021	22371	-25317	3495.59	265.033	579.102	0	70.8887	-46.8671	-409.909	-20626.7	724.084	570.943	301.766	250.32	0	207.757	7.38536	-1133.93	-521536	305614	-91385.5	278.312	460.249	0
602	1	137.137	51.8086	-731.203	22932.6	-25195.6	3342.51	265.542	578.637	0	71.0972	-47.337	-420.799	-21136.8	903.756	568.071	302.148	250.23	0	208.234	4.47151	-1152	-528183	311313	-92621.1	278.913	458.678	0
602	2	134.368	50.5473	-738.091	23433.9	-25165.4	3058.83	265.905	578.251	0	69.0186	-48.4126	-430.716	-21637.3	1062.7	610.056	302.467	250.236	0	203.386	2.13472	-1168.81	-534480	316777	-91458.6	279.378	457.374	0
602	3	128.878	50.4841	-744.745	23874.5	-25215.8	2653.73	266.142	577.943	0	64.7013	-50.1305	-439.638	-22123.7	1205.38	696.576	302.742	250.322	0	193.58	0.353531	-1184.38	-540454	322013	-88099.6	279.728	456.331	0
602	4	121.024	51.5372	-751.18	24254.5	-25335.9	2143.89	266.272	577.712	0	58.2876	-52.4866	-447.584	-22593.2	1336.12	823.97	302.985	250.478	0	179.311	-0.949406	-1198.76	-546121	327023	-82799	279.98	455.532	0
602	5	111.153	53.5621	-757.382	24574.5	-25516.5	1550.57	266.31	577.553	0	50.0023	-55.4373	-454.572	-23043.6	1457.92	985.532	303.207	250.693	0	161.155	-1.87513	-1211.95	-551477	331792	-75830.1	280.149	454.957	0
602	6	99.582	56.3863	-763.34	24836.7	-25751.7	896.293	266.264	577.463	0	40.1278	-58.9044	-460.618	-23473	1571.52	1171.68	303.412	250.96	0	139.71	-2.51814	-1223.96	-556518	336301	-67458.1	280.244	454.589	0
602	7	86.5926	59.8436	-769.096	25046.2	-26041.2	201.758	266.141	577.434	0	28.9713	-62.783	-465.767	-23880.8	1676.71	1370.39	303.6	251.272	0	115.564	-2.93941	-1234.86	-561278	340547	-57925.4	280.27	454.412	0
602	8	72.4393	63.8052	-774.78	25211.4	-26391.5	-516.225	265.937	577.46	0	16.8392	-66.9499	-470.121	-24268	1774.16	1568.81	303.774	251.621	0	89.2785	-3.14465	-1244.9	-565847	344568	-47446.6	280.225	454.411	0
602	9	57.3667	68.1988	-780.599	25343.1	-26815.5	-1245.07	265.648	577.534	0	4.02619	-71.2762	-473.858	-24638.4	1867.18	1755.25	303.94	251.995	0	61.3929	-3.07743	-1254.46	-570380	348442	-36212	280.112	454.565	0
603	0	41.6194	73.0091	-786.804	25452.2	-27330.6	-1975.81	265.264	577.651	0	-9.18783	-75.6448	-477.228	-24998.7	1961.77	1920.68	304.111	252.383	0	32.4316	-2.63562	-1264.03	-575069	352284	-24396.1	279.93	454.848	0
603	1	25.4385	78.258	-793.634	25546.8	-27953.5	-2702.56	264.778	577.81	0	-22.5467	-79.9691	-480.514	-25357.9	2063.99	2060.37	304.295	252.773	0	2.89187	-1.71106	-1274.15	-580113	356216	-12163.7	279.681	455.23	0
603	2	9.04771	83.9724	-801.249	25631.2	-28695.5	-3421.61	264.186	578.011	0	-35.8268	-84.2121	-483.973	-25725.7	2177.2	2174.6	304.499	253.155	0	-26.7791	-0.23967	-1285.22	-585663	360334	327.353	279.367	455.681	0
603	3	-7.35907	90.1561	-809.701	25707.1	-29559.7	-4130.75	263.493	578.251	0	-48.8365	-88.3925	-487.794	-26109.4	2301.25	2268.42	304.718	253.525	0	-56.1956	1.76362	-1297.49	-591794	364687	12923.1	278.992	456.17	0
603	4	-23.6178	96.7733	-818.965	25775.4	-30538.7	-4828.99	262.711	578.527	0	-61.4067	-92.5723	-492.078	-26512.2	2432	2350.02	304.942	253.878	0	-85.0245	4.20101	-1311.04	-598520	369287	25469.6	278.562	456.675	0
603	5	-39.5822	103.738	-829.016	25839.2	-31613.9	-5516.28	261.866	578.831	0	-73.3836	-96.8303	-496.839	-26933.1	2560.22	2428.65	305.153	254.209	0	-112.966	6.90769	-1325.85	-605830	374125	37806.6	278.087	457.185	0
603	6	-55.1059	110.907	-839.902	25907.7	-32749.3	-6193.3	261.008	579.154	0	-84.6286	-101.238	-502.023	-27367.5	2672.82	2512.9	305.324	254.514	0	-139.735	9.66936	-1341.92	-613741	379208	49760.8	277.587	457.704	0
603	7	-70.0247	118.078	-851.834	26000.7	-33881.6	-6861.97	260.225	579.477	0	-95.0257	-105.841	-507.519	-27807.1	2757.2	2609.9	305.433	254.79	0	-165.05	12.2366	-1359.35	-622341	384604	61139.1	277.104	458.254	0
603	8	-84.1379	124.993	-865.286	26154	-34909.4	-7525.6	259.656	579.774	0	-104.492	-110.654	-513.173	-28239.3	2803.66	2724.39	305.463	255.029	0	-188.63	14.3391	-1378.46	-631856	390486	71723	276.709	458.878	0
603	9	-97.1831	131.351	-881.106	26423.7	-35683.6	-8188.46	259.501	580.011	0	-112.985	-115.651	-518.826	-28648.4	2803.36	2857.37	305.403	255.218	0	-210.168	15.6997	-1399.93	-642711	397188	81257.5	276.513	459.64	0
604	0	-108.798	136.811	-900.604	26890.2	-36002.4	-8854.8	260.024	580.142	0	-120.503	-120.769	-524.367	-29018.8	2747.76	3005.48	305.24	255.341	0	-229.302	16.0416	-1424.97	-655600	405243	89430.8	276.663	460.62	0
604	1	-118.481	141.011	-925.554	27658.7	-35611.4	-9527.3	261.524	580.117	0	-127.077	-125.928	-529.794	-29339	2635.08	3161.75	304.974	255.378	0	-245.558	15.0826	-1455.35	-671503	415415	95847.9	277.341	461.901	0
604	2	-125.553	143.573	-958.088	28853.6	-34213.3	-10204.3	264.29	579.884	0	-132.754	-131.055	-535.309	-29607.8	2483.58	3316.72	304.64	255.31	0	-258.307	12.5188	-1493.4	-691649	428688	100006	278.753	463.54	0
604	3	-129.14	144.135	-1000.45	30607	-31492.1	-10875.6	268.522	579.407	0	-137.564	-136.107	-541.398	-29838.3	2345.99	3459.27	304.333	255.113	0	-266.704	8.02815	-1541.84	-717398	446209	101280	281.097	465.535	0
604	4	-128.168	142.399	-1054.55	33036.3	-27156.7	-11517.1	274.248	578.673	0	-141.475	-141.086	-548.902	-30059.7	2320.26	3577.04	304.227	254.763	0	-269.643	1.31288	-1603.45	-750014	469141	98931.5	284.511	467.79	0
604	5	-121.438	138.192	-1121.44	36215.3	-20998.7	-12089.2	281.275	577.707	0	-144.344	-146.044	-559.051	-30315.5	2557.69	3655.83	304.575	254.227	0	-265.782	-7.85214	-1680.49	-790368	498465	92157.1	289.026	470.094	0
604	6	-107.798	131.492	-1200.97	40150.6	-12934.8	-12542.7	289.23	576.568	0	-145.866	-151.082	-573.472	-30662.3	3267.93	3678.36	305.699	253.468	0	-253.664	-19.5894	-1774.44	-838738	534841	80188.8	294.552	472.147	0
604	7	-86.3598	122.491	-1291.6	44768.3	-3028.5	-12822.6	297.655	575.339	0	-145.523	-156.312	-594.159	-31168.3	4718.54	3624.28	307.942	252.458	0	-231.882	-33.8213	-1885.76	-894731	578548	62439.2	300.896	473.607	0
604	8	-56.6839	111.679	-1390.37	49905.1	8482.71	-12866.5	306.101	574.106	0	-142.538	-161.803	-623.401	-31911	7226.52	3472.66	311.592	251.189	0	-199.222	-50.1238	-2013.77	-957215	629402	38653.8	307.801	474.141	0
604	9	-18.8858	99.8121	-1492.81	55310.6	21165.1	-12614.2	314.178	572.949	0	-135.88	-167.537	-663.562	-32973.1	11130.7	3205.58	316.774	249.691	0	-154.766	-67.7249	-2156.38	-1.02424e+06	686637	8970.31	314.977	473.476	0
605	0	26.333	87.7108	-1593.3	60668.8	34399.5	-12032.1	321.59	571.923	0	-124.308	-173.353	-716.669	-34430.4	16734.8	2812.35	323.351	248.042	0	-97.9752	-85.6418	-2309.97	-1.09312e+06	748827	-26113.8	322.136	471.439	0
605	1	77.6691	76.1135	-1685.59	65635.1	47430	-11127.3	328.138	571.061	0	-106.483	-178.882	-783.861	-36332.1	24234	2295.26	330.916	246.35	0	-28.814	-102.769	-2469.45	-1.16061e+06	813883	-65744.1	329.02	467.99	0
605	2	133.169	65.6543	-1763.63	69876.6	59450.1	-9944.41	333.709	570.379	0	-81.1858	-183.545	-864.969	-38680.4	33660.3	1672.98	338.915	244.719	0	51.983	-117.891	-2628.6	-1.22327e+06	879195	-108635	335.422	463.217	0
605	3	190.233	56.8751	-1822.38	73115.1	69716.9	-8553.26	338.256	569.879	0	-47.5816	-186.671	-958.282	-41419	44851.3	975.471	346.804	243.222	0	142.652	-129.795	-2780.66	-1.27784e+06	941918	-153042	341.202	457.305	0
605	4	245.775	50.181	-1858.66	75170.4	77659.6	-7042.61	341.783	569.557	0	-5.46003	-187.705	-1060.36	-44427.3	57420.7	233.887	354.152	241.898	0	240.315	-137.524	-2919.02	-1.32171e+06	999252	-196896	346.276	450.532	0
605	5	296.516	45.7853	-1871.75	75987.5	82947.5	-5516.55	344.315	569.403	0	44.5993	-186.367	-1165.96	-47521.5	70745.3	-524.957	360.675	240.757	0	341.115	-140.582	-3037.72	-1.35324e+06	1.04863e+06	-238011	350.595	443.259	0
605	6	339.362	43.7257	-1863.39	75637.6	85501.4	-4083.68	345.885	569.409	0	101.156	-182.66	-1268.41	-50470.3	84004.6	-1275.87	366.228	239.79	0	440.518	-138.934	-3131.8	-1.37185e+06	1.0879e+06	-274282	354.124	435.91	0
605	7	371.755	43.9272	-1837.22	74292.8	85461.1	-2841.03	346.516	569.563	0	161.936	-176.811	-1360.38	-53022.7	96272.6	-1990.4	370.769	238.976	0	533.691	-132.884	-3197.6	-1.37789e+06	1.1154e+06	-303855	356.834	428.919	0
605	8	391.93	46.2385	-1797.96	72183.4	83123.5	-1862.64	346.232	569.853	0	223.954	-169.235	-1434.99	-54946.4	106648	-2637.73	374.32	238.291	0	615.885	-122.996	-3232.94	-1.37242e+06	1.13009e+06	-325268	358.699	422.684	0
605	9	399.056	50.4404	-1750.41	69554.1	78873.2	-1195.06	345.06	570.264	0	283.721	-160.495	-1486.98	-56072.9	114405	-3191.24	376.938	237.709	0	682.778	-110.055	-3237.39	-1.35695e+06	1.13172e+06	-337571	359.702	417.517	0
606	0	393.277	56.2642	-1698.85	66627.6	73120.2	-855.871	343.041	570.781	0	337.566	-151.275	-1513.77	-56340.7	119122	-3633.4	378.692	237.219	0	730.843	-95.0113	-3212.62	-1.33332e+06	1.12095e+06	-340405	359.84	413.608	0
606	1	375.653	63.4156	-1646.56	63583.1	66255.8	-834.79	340.239	571.384	0	382.069	-142.344	-1515.92	-55814.5	120754	-3956.22	379.657	236.819	0	757.722	-78.9287	-3162.47	-1.3036e+06	1.09938e+06	-334032	359.134	411.012	0
606	2	347.985	71.5863	-1595.69	60549.6	58627.5	-1098.27	336.741	572.054	0	414.492	-134.501	-1496.73	-54666.6	119592	-4158.4	379.902	236.524	0	762.477	-62.9144	-3092.43	-1.26986e+06	1.06935e+06	-319300	357.631	409.658	0
606	3	312.543	80.463	-1547.36	57609.2	50530.8	-1596.27	332.656	572.769	0	433.084	-128.492	-1461.29	-53129.7	116163	-4240.83	379.493	236.358	0	745.627	-48.0286	-3008.65	-1.23397e+06	1.0335e+06	-297514	355.405	409.376	0
606	4	271.738	89.7451	-1501.87	54805.1	42209.4	-2269.79	328.105	573.509	0	437.22	-124.906	-1415.22	-51442.1	111099	-4203.67	378.503	236.349	0	708.958	-35.1605	-2917.09	-1.19751e+06	994404	-270226	352.555	409.937	0
606	5	227.838	99.1609	-1459.05	52154.5	33858.1	-3058.28	323.206	574.254	0	427.387	-124.077	-1363.72	-49806.6	105019	-4045.13	377.009	236.522	0	655.225	-24.9159	-2822.77	-1.16161e+06	954258	-239037	349.199	411.091	0
606	6	182.761	108.474	-1418.55	49660.9	25631.2	-3905.44	318.069	574.992	0	405.048	-126.033	-1310.96	-48365.8	98445.6	-3761.99	375.094	236.893	0	587.809	-17.5587	-2729.52	-1.12706e+06	914717	-205429	345.457	412.606	0
606	7	137.99	117.484	-1380.11	47324.5	17650.9	-4763.33	312.789	575.71	0	372.403	-130.496	-1259.75	-47196.8	91759.7	-3353.67	372.839	237.465	0	510.394	-13.0124	-2639.86	-1.09431e+06	876871	-170676	341.446	414.298	0
606	8	94.5943	126.024	-1343.6	45147.2	10014.7	-5595.08	307.454	576.398	0	332.054	-136.938	-1211.65	-46317.6	85195.5	-2827.75	370.314	238.227	0	426.648	-10.914	-2555.24	-1.06362e+06	841304	-135810	337.261	416.044	0
606	9	53.3041	133.966	-1309.07	43133.3	2799.27	-6375.11	302.138	577.05	0	286.626	-144.677	-1167.18	-45703.1	78863.7	-2201.63	367.568	239.157	0	339.93	-10.7102	-2476.25	-1.03505e+06	808221	-101630	332.978	417.784	0
607	0	14.6167	141.214	-1276.67	41287.7	-3937.56	-7087.49	296.916	577.66	0	238.447	-152.98	-1126.23	-45303.5	72788.7	-1501.4	364.63	240.226	0	253.064	-11.7663	-2402.9	-1.0086e+06	777576	-68724.4	328.653	419.506	0
607	1	-21.1205	147.701	-1246.58	39613.2	-10155.1	-7723.43	291.854	578.223	0	189.37	-161.163	-1088.33	-45061	66947.1	-760.581	361.513	241.404	0	168.249	-13.4619	-2334.91	-984175	749190	-37513	324.323	421.227	0
607	2	-53.6505	153.386	-1218.89	38109.9	-15827.2	-8278.98	287.015	578.734	0	140.737	-168.655	-1052.93	-44922.4	61298.7	-16.5599	358.217	242.664	0	87.0868	-15.2691	-2271.82	-961656	722838	-8296.93	320.015	422.975	0
607	3	-82.7665	158.243	-1193.59	36773.8	-20939.3	-8752.96	282.457	579.191	0	93.4566	-175.051	-1019.52	-44845.1	55805.8	697.047	354.738	243.987	0	10.6902	-16.8082	-2213.11	-940874	698287	18697.9	315.755	424.772	0
607	4	-108.289	162.26	-1170.55	35597.1	-25486.5	-9145.02	278.227	579.589	0	48.1196	-180.126	-987.708	-44797.6	50444.3	1356.95	351.072	245.355	0	-60.1694	-17.8661	-2158.26	-921634	675323	43284.5	311.564	426.63	0
607	5	-130.059	165.436	-1149.54	34568.3	-29471	-9454.48	274.363	579.928	0	5.13291	-183.82	-957.21	-44756.3	45207.9	1952.81	347.229	246.757	0	-124.926	-18.3838	-2106.75	-903729	653757	65292.7	307.47	428.55	0
607	6	-147.945	167.779	-1130.31	33673.5	-32899.9	-9680.43	270.893	580.209	0	-35.1669	-186.201	-927.83	-44702.7	40109.1	2486.97	343.229	248.18	0	-183.112	-18.4214	-2058.14	-886968	633440	84560.2	303.503	430.527	0
607	7	-161.863	169.319	-1112.64	32897.9	-35783.8	-9822.52	267.839	580.433	0	-72.4283	-187.425	-899.477	-44621.8	35178.3	2971.81	339.11	249.609	0	-234.291	-18.1068	-2012.11	-871197	614275	100939	299.699	432.544	0
607	8	-171.805	170.103	-1096.35	32227.9	-38140.1	-9881.8	265.212	580.604	0	-106.247	-187.685	-872.162	-44501.2	30458.8	3425.23	334.923	251.024	0	-278.052	-17.5824	-1968.51	-856321	596218	114319	296.098	434.581	0
607	9	-177.876	170.201	-1081.34	31650.5	-39994.9	-9861.65	263.014	580.73	0	-136.182	-187.17	-845.995	-44331.7	25999.2	3866.09	330.732	252.402	0	-314.058	-16.9686	-1927.34	-842314	579281	124654	292.738	436.612	0
608	0	-180.313	169.694	-1067.61	31153.9	-41383.1	-9769.07	261.238	580.819	0	-161.815	-186.038	-821.156	-44109.7	21847.2	4310.2	326.605	253.717	0	-342.128	-16.344	-1888.76	-829213	563516	131992	289.657	438.609	0
608	1	-179.493	168.661	-1055.15	30727.9	-42349.5	-9615.67	259.864	580.878	0	-182.817	-184.403	-797.863	-43836.8	18044	4766.77	322.615	254.943	0	-362.31	-15.7429	-1853.02	-817081	548990	136482	286.883	440.539	0
608	2	-175.924	167.172	-1043.96	30364.2	-42947.9	-9417.67	258.861	580.914	0	-199.032	-182.342	-776.312	-43519	14619.5	5235.73	318.832	256.059	0	-374.955	-15.1707	-1820.28	-805964	535752	138387	284.437	442.37	0
608	3	-170.214	165.288	-1033.97	30055.3	-43239.1	-9194.25	258.181	580.932	0	-210.52	-179.9	-756.643	-43165.2	11589.3	5707.14	315.317	257.048	0	-380.734	-14.6122	-1790.61	-795862	523810	138064	282.325	444.071	0
608	4	-163.029	163.087	-1025.04	29793	-43288	-8963.81	257.77	580.935	0	-217.567	-177.107	-738.935	-42785.9	8954.72	6163.79	312.118	257.902	0	-380.596	-14.0198	-1763.98	-786730	513129	135955	280.536	445.616	0
608	5	-155.036	160.688	-1017.02	29567.8	-43160.2	-8740.15	257.562	580.927	0	-220.646	-173.998	-723.201	-42391.1	6706.3	6586.02	309.273	258.616	0	-375.681	-13.3101	-1740.23	-778487	503647	132554	279.052	446.981	0
608	6	-146.852	158.232	-1009.74	29370.2	-42918.3	-8531.52	257.496	580.913	0	-220.364	-170.623	-709.394	-41989.6	4825.78	6957.24	306.803	259.191	0	-367.216	-12.3905	-1719.14	-771036	495275	128361	277.842	448.156	0
608	7	-139.013	155.852	-1003.05	29192.1	-42617.2	-8341.88	257.513	580.897	0	-217.404	-167.051	-697.403	-41589.6	3287.72	7268.18	304.714	259.635	0	-356.418	-11.1989	-1700.46	-764279	487916	123846	276.871	449.139	0
608	8	-131.942	153.642	-996.846	29028.8	-42300.3	-8172.56	257.566	580.879	0	-212.463	-163.362	-687.079	-41199.1	2061.49	7519.43	303	259.963	0	-344.404	-9.71971	-1683.92	-758128	481470	119408	276.104	449.938	0
608	9	-125.934	151.654	-991.063	28878.2	-41999.8	-8023.89	257.621	580.861	0	-206.194	-159.627	-678.258	-40826.2	1112.68	7721.41	301.641	260.193	0	-332.128	-7.97346	-1669.32	-752531	475851	115364	275.507	450.571	0
609	0	-121.159	149.9	-985.725	28740.6	-41737.9	-7896.34	257.658	580.843	0	-199.163	-155.903	-670.793	-40478.7	404.693	7891.19	300.603	260.345	0	-320.322	-6.00299	-1656.52	-747478	470998	111933	275.048	451.06	0
609	1	-117.672	148.365	-980.892	28617.8	-41527.7	-7791.27	257.663	580.825	0	-191.829	-152.239	-664.548	-40163.8	-99.5407	8047.29	299.85	260.438	0	-309.501	-3.87457	-1645.44	-742986	466861	109239	274.701	451.429	0
609	2	-115.443	147.009	-976.607	28512.4	-41373.6	-7711.25	257.635	580.805	0	-184.547	-148.689	-659.389	-39886.5	-436.288	8205.44	299.338	260.49	0	-299.99	-1.68036	-1636	-739063	463388	107320	274.444	451.702	0
609	3	-114.38	145.779	-972.861	28425.7	-41273.1	-7659.5	257.576	580.781	0	-177.591	-145.307	-655.181	-39650.2	-639.539	8376.46	299.024	260.518	0	-291.971	0.472488	-1628.04	-735684	460515	106148	274.256	451.896	0
609	4	-114.352	144.614	-969.593	28357.3	-41219.8	-7638.9	257.488	580.753	0	-171.167	-142.132	-651.79	-39457.9	-740.121	8565.06	298.864	260.538	0	-285.519	2.48186	-1621.38	-732791	458160	105659	274.121	452.028	0
609	5	-115.208	143.453	-966.701	28304	-41205.8	-7651.32	257.375	580.721	0	-165.429	-139.184	-649.09	-39311.3	-764.864	8769.69	298.822	260.564	0	-280.637	4.26877	-1615.79	-730308	456237	105762	274.025	452.108	0
609	6	-116.786	142.25	-964.063	28260.6	-41223.5	-7697.11	257.24	580.686	0	-160.485	-136.462	-646.97	-39210.3	-734.912	8984.34	298.864	260.606	0	-277.271	5.78819	-1611.03	-728145	454661	106360	273.956	452.146	0
609	7	-118.916	140.973	-961.558	28221.3	-41266	-7774.62	257.084	580.651	0	-156.4	-133.943	-645.361	-39152.9	-664.966	9201.41	298.97	260.668	0	-275.317	7.02977	-1606.92	-726217	453360	107355	273.906	452.141	0
609	8	-121.425	139.605	-959.082	28181.4	-41324.3	-7879.86	256.913	580.616	0	-153.202	-131.598	-644.249	-39136.8	-562.548	9414.34	299.127	260.748	0	-274.627	8.00729	-1603.33	-724461	452295	108646	273.875	452.087	0
609	9	-124.139	138.146	-956.567	28136.7	-41387.2	-8006.42	256.734	580.586	0	-150.864	-129.398	-643.688	-39161.3	-425.21	9619.68	299.339	260.839	0	-275.002	8.74756	-1600.25	-722848	451464	110135	273.871	451.971	0
610	0	-126.879	136.607	-954.004	28083.9	-41441.6	-8146.17	256.56	580.562	0	-149.294	-127.316	-643.79	-39227.6	-238.458	9817.52	299.63	260.932	0	-276.174	9.29084	-1597.79	-721398	450914	111714	273.914	451.776	0
610	1	-129.465	135.012	-951.418	28020.7	-41474.8	-8290.22	256.407	580.549	0	-148.338	-125.317	-644.703	-39338.1	22.3266	10009.8	300.035	261.017	0	-277.803	9.69504	-1596.12	-720158	450719	113269	274.029	451.484	0
610	2	-131.723	133.387	-948.82	27946.2	-41475	-8429.51	256.288	580.547	0	-147.785	-123.359	-646.564	-39494.5	385.291	10198.8	300.596	261.084	0	-279.508	10.0277	-1595.38	-719160	450942	114686	274.245	451.077	0
610	3	-133.509	131.749	-946.168	27859.7	-41432.5	-8555.45	256.21	580.555	0	-147.394	-121.395	-649.45	-39696	873.55	10387	301.345	261.123	0	-280.903	10.3544	-1595.62	-718392	451610	115857	274.581	450.539	0
610	4	-134.711	130.102	-943.377	27760.6	-41340.7	-8660.47	256.178	580.573	0	-146.909	-119.368	-653.355	-39938.1	1500.28	10574.9	302.296	261.128	0	-281.62	10.7344	-1596.73	-717793	452697	116690	275.049	449.862	0
610	5	-135.251	128.445	-940.327	27648.2	-41196.7	-8738.41	256.189	580.597	0	-146.073	-117.227	-658.192	-40211	2269.57	10758.3	303.448	261.093	0	-281.325	11.2172	-1598.52	-717262	454132	117103	275.648	449.041	0
610	6	-135.087	126.771	-936.896	27522.5	-40999.8	-8785.13	256.239	580.624	0	-144.629	-114.937	-663.807	-40500.7	3179.7	10928.5	304.79	261.013	0	-279.716	11.8337	-1600.7	-716678	455817	117022	276.373	448.082	0
610	7	-134.207	125.083	-932.991	27384.1	-40751.7	-8798.9	256.321	580.649	0	-142.337	-112.487	-670.011	-40791.7	4224.55	11073.9	306.305	260.882	0	-276.543	12.5956	-1603	-715930	457648	116387	277.213	446.995	0
610	8	-132.625	123.391	-928.586	27233.4	-40456.9	-8780.1	256.432	580.672	0	-138.994	-109.884	-676.603	-41069	5392.95	11182.9	307.971	260.699	0	-271.619	13.5066	-1605.19	-714946	459530	115155	278.156	445.8	0
610	9	-130.378	121.72	-923.744	27070.5	-40121.4	-8730.58	256.567	580.695	0	-134.449	-107.151	-683.39	-41319.1	6669.58	11246.5	309.76	260.462	0	-264.827	14.5692	-1607.13	-713711	461400	113307	279.185	444.524	0
611	0	-127.524	120.106	-918.598	26896	-39751.4	-8653.65	256.726	580.721	0	-128.612	-104.326	-690.2	-41529.8	8036.99	11259.3	311.644	260.171	0	-256.137	15.78	-1608.8	-712261	463220	110852	280.287	443.2	0
611	1	-124.145	118.585	-913.301	26711	-39352.4	-8554.1	256.912	580.753	0	-121.479	-101.469	-696.862	-41690.3	9474.94	11218	313.597	259.826	0	-245.624	17.1163	-1610.16	-710644	464962	107823	281.444	441.859	0
611	2	-120.347	117.19	-907.966	26517.3	-38929.1	-8437.32	257.125	580.795	0	-113.141	-98.6695	-703.193	-41791.9	10959.3	11121.2	315.585	259.432	0	-233.488	18.5201	-1611.16	-708884	466586	104280	282.64	440.535	0
611	3	-116.257	115.935	-902.651	26316.3	-38484.8	-8308.73	257.365	580.845	0	-103.787	-96.0387	-709.008	-41828.9	12463.5	10969.6	317.579	258.996	0	-220.044	19.8968	-1611.66	-706976	468039	100304	283.854	439.256	0
611	4	-112.006	114.825	-897.374	26108.9	-38020.7	-8173.78	257.631	580.905	0	-93.6812	-93.6958	-714.139	-41799.5	13960.5	10767.5	319.549	258.531	0	-205.687	21.1294	-1611.51	-704902	469267	95992.2	285.07	438.046	0
611	5	-107.716	113.85	-892.123	25895.8	-37538	-8037.68	257.923	580.973	0	-83.1241	-91.7505	-718.447	-41704.6	15424.4	10521.4	321.469	258.048	0	-190.84	22.0993	-1610.57	-702633	470218	91445	286.27	436.922	0
611	6	-103.495	112.991	-886.85	25678.2	-37040.2	-7904.31	258.234	581.046	0	-72.4259	-90.2902	-721.822	-41547.7	16832	10238.1	323.319	257.559	0	-175.921	22.7009	-1608.67	-700123	470838	86761.2	287.438	435.895	0
611	7	-99.4268	112.227	-881.48	25458.5	-36533.5	-7775.79	258.554	581.119	0	-61.876	-89.3721	-724.193	-41334.2	18165.7	9923.63	325.084	257.076	0	-161.303	22.8554	-1605.67	-697320	471077	82030	288.561	434.968	0
611	8	-95.5664	111.539	-875.946	25239.4	-36024.8	-7652.79	258.873	581.186	0	-51.7224	-89.0147	-725.536	-41070.2	19414.7	9582.82	326.759	256.607	0	-147.289	22.5247	-1601.48	-694184	470904	77327.4	289.628	434.139	0
611	9	-91.9368	110.914	-870.223	25023.3	-35521.1	-7535.05	259.182	581.245	0	-42.1619	-89.196	-725.875	-40762.2	20573.1	9219.18	328.342	256.156	0	-134.099	21.7179	-1596.1	-690708	470318	72713.4	290.635	433.401	0
612	0	-88.5319	110.347	-864.35	24811.4	-35027	-7421.96	259.476	581.295	0	-33.3387	-89.8594	-725.281	-40416.9	21636.9	8836.02	329.832	255.726	0	-121.871	20.4879	-1589.63	-686932	469349	68232.6	291.577	432.751	0
612	1	-85.3273	109.842	-858.408	24604.1	-34543.8	-7313.01	259.758	581.338	0	-25.3493	-90.9276	-723.864	-40041.3	22604.6	8437.32	331.228	255.316	0	-110.677	18.9145	-1582.27	-682931	468055	63918.2	292.454	432.188	0
612	2	-82.2961	109.4	-852.473	24401.6	-34070.8	-7208.09	260.033	581.376	0	-18.252	-92.3195	-721.733	-39641.4	23476.2	8027.68	332.528	254.925	0	-100.548	17.0802	-1574.21	-678775	466493	59794.7	293.27	431.707	0
612	3	-79.4222	109.014	-846.575	24204.1	-33607.8	-7107.52	260.301	581.409	0	-12.0764	-93.9626	-718.975	-39222.3	24251.4	7611.92	333.73	254.553	0	-91.4986	15.0513	-1565.55	-674501	464700	55882.6	294.024	431.301	0
612	4	-76.7059	108.67	-840.7	24012.1	-33156.7	-7011.77	260.561	581.438	0	-6.82734	-95.7949	-715.65	-38788.3	24928.3	7195.19	334.833	254.2	0	-83.5333	12.8751	-1556.35	-670116	462686	52202	294.713	430.966	0
612	5	-74.1653	108.35	-834.813	23826	-32719.9	-6921.31	260.806	581.46	0	-2.4874	-97.7656	-711.793	-38342.8	25504.9	6782.75	335.832	253.868	0	-76.6527	10.5846	-1546.61	-665604	460446	48775.1	295.335	430.692	0
612	6	-71.8346	108.037	-828.865	23646.1	-32299.2	-6836.91	261.032	581.472	0	0.980015	-99.8309	-707.419	-37888.3	25980.7	6379.29	336.726	253.559	0	-70.8546	8.20575	-1536.28	-660940	457968	45627.2	295.887	430.476	0
612	7	-69.7568	107.714	-822.82	23472.4	-31895	-6759.77	261.237	581.473	0	3.62654	-101.948	-702.54	-37427.1	26358	5988.96	337.518	253.274	0	-66.1303	5.76624	-1525.36	-656106	455245	42785.4	296.37	430.313	0
612	8	-67.9716	107.373	-816.687	23304.5	-31505.9	-6691.9	261.422	581.465	0	5.51528	-104.072	-697.19	-36961.8	26641.4	5615.88	338.213	253.015	0	-62.4563	3.30111	-1513.88	-651116	452296	40273.9	296.787	430.203	0
612	9	-66.5026	107.014	-810.541	23141.6	-31127.3	-6636.28	261.597	581.449	0	6.71886	-106.159	-691.428	-36495.9	26837.2	5263.69	338.814	252.783	0	-59.7838	0.855316	-1501.97	-646029	449170	38106.9	297.144	430.149	0
613	0	-65.3484	106.644	-804.527	22984.5	-30750.1	-6596.14	261.779	581.431	0	7.32054	-108.16	-685.347	-36034.4	26952.6	4934.73	339.327	252.578	0	-58.0278	-1.51555	-1489.87	-640954	445950	36282.3	297.451	430.158	0
613	1	-64.4809	106.275	-798.836	22837.7	-30361.3	-6573.51	261.993	581.411	0	7.41109	-110.028	-679.063	-35583	26996	4630.34	339.755	252.4	0	-57.0698	-3.75275	-1477.9	-636028	442744	34782.2	297.723	430.238	0
613	2	-63.8532	105.917	-793.654	22709.6	-29946	-6568.42	262.268	581.386	0	7.07728	-111.725	-672.685	-35147.2	26976.4	4351.38	340.103	252.249	0	-56.7759	-5.8074	-1466.34	-631382	439657	33575.7	297.975	430.394	0
613	3	-63.4049	105.572	-789.111	22609.7	-29488.4	-6579.47	262.631	581.348	0	6.39274	-113.22	-666.297	-34730.9	26901.3	4098.07	340.374	252.125	0	-57.0122	-7.64869	-1455.41	-627105	436772	32622.5	298.222	430.627	0
613	4	-63.0613	105.229	-785.269	22545.7	-28971.2	-6604.56	263.107	581.289	0	5.41607	-114.496	-659.95	-34336	26776.8	3870.59	340.574	252.028	0	-57.6452	-9.26701	-1445.22	-623239	434138	31870.1	298.482	430.934	0
613	5	-62.7292	104.87	-782.123	22522.7	-28376.7	-6640.73	263.718	581.203	0	4.19142	-115.545	-653.664	-33961.8	26608.5	3670.22	340.707	251.956	0	-58.5378	-10.6752	-1435.79	-619780	431778	31253.4	298.769	431.308	0
613	6	-62.2976	104.462	-779.6	22542.6	-27689.8	-6684.08	264.482	581.084	0	2.75217	-116.369	-647.423	-33605.4	26401.8	3499.44	340.78	251.906	0	-59.5454	-11.9067	-1427.02	-616675	429677	30694.5	299.097	431.74	0
613	7	-61.645	103.966	-777.604	22605.4	-26899.1	-6730.35	265.408	580.929	0	1.12869	-116.975	-641.199	-33262.6	26161.8	3360.07	340.801	251.876	0	-60.5163	-13.0098	-1418.8	-613860	427809	30104.5	299.48	432.22	0
613	8	-60.6507	103.335	-776.102	22710	-25993.5	-6775.45	266.508	580.738	0	-0.643166	-117.37	-634.997	-32930.6	25893.5	3251.34	340.777	251.86	0	-61.2939	-14.0349	-1411.1	-611316	426172	29391	299.929	432.742	0
613	9	-59.2035	102.53	-775.154	22855.4	-24963	-6815.67	267.796	580.515	0	-2.51447	-117.548	-628.87	-32609.4	25604.1	3170.24	340.714	251.854	0	-61.7179	-15.0173	-1404.02	-609093	424811	28466.4	300.457	433.306	0
614	0	-57.2039	101.535	-774.884	23041.6	-23800.8	-6847.65	269.285	580.265	0	-4.42304	-117.497	-622.921	-32301.6	25303	3113.22	340.62	251.855	0	-61.627	-15.9619	-1397.81	-607290	423802	27256	301.075	433.911	0
614	1	-54.5705	100.355	-775.395	23268.8	-22506	-6868.33	270.975	579.991	0	-6.30447	-117.201	-617.268	-32011.8	25001	3077.16	340.503	251.86	0	-60.8749	-16.8468	-1392.66	-605996	423216	25703.7	301.792	434.554	0
614	2	-51.2528	99.0077	-776.702	23536.2	-21082.7	-6875.04	272.856	579.697	0	-8.10691	-116.654	-611.987	-31744.2	24706.9	3059.12	340.372	251.871	0	-59.3597	-17.6459	-1388.69	-605241	423080	23775.9	302.61	435.226	0
614	3	-47.2414	97.507	-778.72	23841	-19538.7	-6865.75	274.909	579.384	0	-9.80035	-115.857	-607.097	-31500.3	24427.5	3056.55	340.237	251.887	0	-57.0418	-18.3502	-1385.82	-604979	423372	21463.1	303.528	435.915	0
614	4	-42.5627	95.8581	-781.289	24179.2	-17886.4	-6839.58	277.107	579.052	0	-11.3754	-114.829	-602.57	-31279.4	24167	3067.69	340.107	251.91	0	-53.9381	-18.9712	-1383.86	-605111	424027	18775.1	304.539	436.605	0
614	5	-37.2693	94.0664	-784.204	24545.4	-16144.4	-6796.89	279.413	578.7	0	-12.835	-113.6	-598.352	-31079.5	23927.9	3091.22	339.99	251.942	0	-50.1043	-19.534	-1382.56	-605507	424955	15735.4	305.63	437.284	0
614	6	-31.4371	92.142	-787.233	24932	-14336.4	-6738.64	281.789	578.33	0	-14.1849	-112.213	-594.369	-30897.3	23711.9	3125.55	339.894	251.983	0	-45.622	-20.0707	-1381.6	-606015	426046	12379.3	306.786	437.935	0
614	7	-25.164	90.1036	-790.141	25328.9	-12487.6	-6665.99	284.196	577.944	0	-15.4285	-110.715	-590.547	-30729.2	23520.8	3168.5	339.829	252.035	0	-40.5924	-20.6114	-1380.69	-606485	427188	8754.81	307.991	438.546	0
614	8	-18.5651	87.979	-792.709	25724.5	-10623.2	-6580.42	286.599	577.549	0	-16.5636	-109.153	-586.829	-30571.5	23355.8	3217.74	339.8	252.096	0	-35.1286	-21.1739	-1379.54	-606782	428280	4922.57	309.23	439.107	0
614	9	-11.7617	85.8052	-794.764	26108	-8767.84	-6483.6	288.968	577.15	0	-17.5805	-107.558	-583.188	-30421.5	23216.2	3271.49	339.809	252.164	0	-29.3422	-21.7532	-1377.95	-606802	429243	952.671	310.485	439.607	0
615	0	-4.86996	83.6283	-796.192	26469.6	-6945.83	-6377.04	291.276	576.755	0	-18.4573	-105.948	-579.629	-30277.3	23101.2	3328.45	339.855	252.236	0	-23.3272	-22.32	-1375.82	-606482	430021	-3082.44	311.742	440.036	0
615	1	2.00218	81.4973	-796.926	26801.9	-5181	-6262.11	293.499	576.368	0	-19.1631	-104.329	-576.17	-30137.5	23009.4	3386.54	339.935	252.307	0	-17.1609	-22.8316	-1373.1	-605790	430581	-7113.74	312.984	440.388	0
615	2	8.74741	79.4517	-796.922	27098.8	-3495.79	-6140.38	295.613	575.996	0	-19.673	-102.706	-572.804	-30000	22938.6	3442.53	340.046	252.374	0	-10.9256	-23.2541	-1369.73	-604701	430885	-11075.4	314.195	440.661	0
615	3	15.252	77.5147	-796.141	27355.4	-1910.57	-6014.08	297.6	575.64	0	-19.9802	-101.09	-569.496	-29862.1	22885.4	3493.6	340.185	252.436	0	-4.72818	-23.5755	-1365.64	-603183	430893	-14900.8	315.359	440.858	0
615	4	21.3952	75.699	-794.546	27567.2	-443.219	-5886.22	299.442	575.305	0	-20.096	-99.4989	-566.2	-29721.8	22847.1	3538.56	340.352	252.493	0	1.29916	-23.7999	-1360.75	-601210	430566	-18519.5	316.464	440.984	0
615	5	27.054	74.0126	-792.104	27729.9	891.907	-5760.05	301.126	574.992	0	-20.0439	-97.9514	-562.863	-29578.1	22821.5	3577.47	340.545	252.549	0	7.01014	-23.9389	-1354.97	-598753	429867	-21858.4	317.501	441.047	0
615	6	32.1132	72.4621	-788.786	27841.5	2084.67	-5638.23	302.643	574.703	0	-19.8561	-96.4683	-559.436	-29430.7	22806.4	3611.07	340.767	252.608	0	12.2571	-24.0062	-1348.22	-595788	428769	-24846.9	318.462	441.052	0
615	7	36.4733	71.055	-784.592	27901.7	3128.89	-5522.8	303.988	574.438	0	-19.5703	-95.0695	-555.893	-29279.6	22798.7	3640.61	341.013	252.671	0	16.903	-24.0145	-1340.48	-592310	427262	-27421.2	319.342	441.003	0
615	8	40.0556	69.8014	-779.572	27911.2	4020.82	-5416.12	305.158	574.197	0	-19.2222	-93.7705	-552.242	-29125.6	22793.7	3667.27	341.275	252.741	0	20.8335	-23.9691	-1331.81	-588352	425359	-29529.1	320.134	440.904	0
615	9	42.8082	68.7174	-773.828	27871.4	4757.22	-5321.44	306.148	573.982	0	-18.8357	-92.5747	-548.527	-28969.3	22786.5	3691.5	341.541	252.813	0	23.9726	-23.8573	-1322.35	-583983	423100	-31133	320.829	440.758	0
616	0	44.7096	67.8263	-767.5	27783.7	5334.89	-5242.18	306.951	573.8	0	-18.4193	-91.4702	-544.821	-28810.9	22774	3713.03	341.801	252.881	0	26.2903	-23.6439	-1312.32	-579301	420543	-32211.3	321.419	440.568	0
616	1	45.7651	67.1515	-760.744	27649.8	5753.13	-5180.67	307.563	573.654	0	-17.9776	-90.4385	-541.209	-28650.9	22756.7	3731.21	342.048	252.939	0	27.7874	-23.287	-1301.95	-574415	417762	-32756.8	321.898	440.336	0
616	2	45.9965	66.7033	-753.689	27471.7	6016.19	-5137.36	307.982	573.55	0	-17.5228	-89.4653	-537.756	-28489.7	22736.9	3745.02	342.281	252.979	0	28.4737	-22.762	-1291.44	-569412	414820	-32774.2	322.264	440.065	0
616	3	45.4359	66.4733	-746.407	27252.6	6133.05	-5110.99	308.217	573.488	0	-17.0728	-88.5433	-534.478	-28326.9	22713.2	3753.95	342.496	252.999	0	28.363	-22.07	-1280.89	-564338	411750	-32279.4	322.521	439.757	0
616	4	44.1258	66.4356	-738.923	26997	6115.63	-5099.8	308.276	573.464	0	-16.6463	-87.6734	-531.348	-28161.9	22680.3	3758.85	342.684	253.001	0	27.4795	-21.2378	-1270.27	-559197	408558	-31299.8	322.669	439.416	0
616	5	42.1226	66.5519	-731.216	26710.5	5977.4	-5102.55	308.175	573.471	0	-16.2655	-86.8648	-528.307	-27994.9	22630.5	3761.52	342.836	252.99	0	25.857	-20.3129	-1259.52	-553963	405224	-29876.5	322.713	439.045	0
616	6	39.496	66.7755	-723.24	26398.7	5732.32	-5118.54	307.926	573.499	0	-15.9603	-86.1324	-525.272	-27826.4	22556.3	3763.17	342.942	252.975	0	23.5357	-19.3569	-1248.51	-548588	401713	-28062.9	322.658	438.649	0
616	7	36.3292	67.0581	-714.934	26066.7	5393.87	-5147.03	307.545	573.54	0	-15.7602	-85.493	-522.156	-27656.8	22451.4	3763.91	342.997	252.967	0	20.569	-18.4349	-1237.09	-543016	397985	-25922.3	322.509	438.231	0
616	8	32.7187	67.3585	-706.255	25718.6	4974.14	-5186.82	307.043	573.585	0	-15.6838	-84.9566	-518.889	-27486	22312	3762.52	343	252.971	0	17.0349	-17.598	-1225.14	-537205	394012	-23525.4	322.272	437.794	0
616	9	28.7748	67.6495	-697.218	25356.8	4483.61	-5235.88	306.431	573.631	0	-15.7329	-84.5186	-515.442	-27314.3	22138.3	3757.14	342.95	252.992	0	13.0419	-16.8691	-1212.66	-531158	389794	-20945.5	321.953	437.343	0
617	0	24.62	67.9201	-687.914	24982.5	3932.04	-5291.07	305.716	573.684	0	-15.8983	-84.1585	-511.833	-27142.3	21934.2	3746.86	342.854	253.03	0	8.72168	-16.2383	-1199.75	-524933	385372	-18254.2	321.56	436.887	0
617	1	20.3794	68.1726	-678.482	24596.2	3329.95	-5349.01	304.908	573.748	0	-16.1668	-83.8463	-508.123	-26970.7	21705.9	3732.43	342.718	253.079	0	4.21265	-15.6736	-1186.6	-518626	380815	-15516.8	321.099	436.433	0
617	2	16.1648	68.4129	-669.054	24198.5	2690.12	-5407.14	304.021	573.832	0	-16.5256	-83.5542	-504.378	-26799.4	21460.1	3715.04	342.548	253.134	0	-0.360771	-15.1412	-1173.43	-512326	376197	-12789.9	320.581	435.985	0
617	3	12.0612	68.6431	-659.724	23791.8	2027.81	-5463.64	303.074	573.937	0	-16.9672	-83.2657	-500.646	-26627.4	21203.8	3695.21	342.353	253.186	0	-4.90595	-14.6227	-1160.37	-506098	371578	-10119.1	320.021	435.548	0
617	4	8.12356	68.8588	-650.549	23379.6	1359.09	-5516.77	302.089	574.062	0	-17.4914	-82.9822	-496.936	-26453.9	20942	3673.18	342.142	253.234	0	-9.36781	-14.1234	-1147.48	-499974	366996	-7537.7	319.435	435.122	0
617	5	4.38125	69.0492	-641.539	22966.6	698.204	-5564.96	301.088	574.201	0	-18.1029	-82.7215	-493.229	-26278.9	20678.4	3649.63	341.925	253.279	0	-13.7216	-13.6723	-1134.77	-493953	362466	-5069	318.838	434.712	0
617	6	0.846183	69.2006	-632.666	22556.5	55.6875	-5607.35	300.088	574.347	0	-18.8056	-82.5086	-489.491	-26101.9	20415.6	3625.13	341.708	253.325	0	-17.9594	-13.3081	-1122.16	-488009	357981	-2729.7	318.243	434.315	0
617	7	-2.47932	69.3011	-623.89	22152.2	-561.536	-5643.58	299.1	574.493	0	-19.5984	-82.3629	-485.693	-25922.3	20156.1	3599.82	341.5	253.372	0	-22.0777	-13.0618	-1109.58	-482108	353529	-530.258	317.659	433.93	0
617	8	-5.59629	69.3447	-615.186	21756.2	-1148.28	-5673.07	298.133	574.635	0	-20.4737	-82.292	-481.825	-25740.6	19901.5	3573.99	341.304	253.423	0	-26.0699	-12.9473	-1097.01	-476234	349108	1525.18	317.095	433.554	0
617	9	-8.50214	69.335	-606.581	21371	-1700.23	-5694.9	297.197	574.768	0	-21.4134	-82.2914	-477.912	-25559.1	19652.5	3548.38	341.122	253.481	0	-29.9155	-12.9565	-1084.49	-470407	344736	3435.52	316.554	433.184	0
618	0	-11.1854	69.2882	-598.156	20998.1	-2215.06	-5708.25	296.297	574.895	0	-22.3833	-82.3429	-474.016	-25381.2	19410.2	3523.68	340.948	253.545	0	-33.5687	-13.0547	-1072.17	-464688	340458	5198.77	316.038	432.824	0
618	1	-13.6281	69.2298	-590.025	20639.1	-2692.29	-5712.74	295.437	575.02	0	-23.3373	-82.4182	-470.219	-25210	19176.3	3500.3	340.782	253.613	0	-36.9654	-13.1884	-1060.24	-459163	336332	6811.66	315.547	432.476	0
618	2	-15.816	69.1819	-582.281	20295.3	-3131.59	-5708.4	294.622	575.145	0	-24.2332	-82.4892	-466.597	-25047.5	18953.3	3478.57	340.62	253.681	0	-40.0492	-13.3073	-1048.88	-453902	332407	8272.36	315.084	432.141	0
618	3	-17.7482	69.1534	-574.956	19967.4	-3531.8	-5695.41	293.857	575.271	0	-25.0433	-82.5365	-463.196	-24894.3	18744.1	3458.95	340.467	253.745	0	-42.7915	-13.383	-1038.15	-448931	328712	9583.71	314.653	431.814	0
618	4	-19.441	69.1394	-568.025	19654.6	-3891.76	-5673.91	293.149	575.398	0	-25.754	-82.5513	-460.027	-24748.8	18553.1	3441.93	340.33	253.799	0	-45.195	-13.412	-1028.05	-444239	325246	10754.2	314.261	431.491	0
618	5	-20.9225	69.1243	-561.424	19355.3	-4211.56	-5644.33	292.498	575.525	0	-26.3644	-82.5346	-457.068	-24609.4	18384	3427.57	340.222	253.842	0	-47.287	-13.4103	-1018.49	-439780	321990	11795.8	313.915	431.163	0
618	6	-22.2262	69.0876	-555.068	19068.4	-4492.6	-5607.64	291.906	575.647	0	-26.8824	-82.4929	-454.276	-24474.4	18237.5	3415.24	340.146	253.876	0	-49.1086	-13.4053	-1009.34	-435496	318905	12720.5	313.618	430.827	0
618	7	-23.3816	69.0109	-548.885	18792.8	-4736.61	-5565.29	291.371	575.762	0	-27.3169	-82.4324	-451.61	-24342.8	18111.7	3403.78	340.105	253.902	0	-50.6985	-13.4215	-1000.5	-431336	315957	13538.2	313.369	430.479	0
618	8	-24.4063	68.8878	-542.854	18527.5	-4944.8	-5519.02	290.891	575.87	0	-27.6701	-82.3532	-449.05	-24213.6	18006.8	3391.64	340.1	253.922	0	-52.0764	-13.4654	-991.903	-427283	313133	14254.9	313.169	430.119	0
618	9	-25.3007	68.7269	-537.013	18271.8	-5118.14	-5470.53	290.469	575.975	0	-27.9336	-82.2461	-446.61	-24087	17924.8	3377.45	340.135	253.933	0	-53.2343	-13.5191	-983.623	-423364	310449	14871.3	313.02	429.753	0
619	0	-26.0506	68.5479	-531.448	18025.8	-5258.1	-5421.13	290.106	576.082	0	-28.0902	-82.0963	-444.33	-23964.3	17867	3360.79	340.211	253.934	0	-54.1408	-13.5484	-975.778	-419638	307941	15384.1	312.922	429.389	0
619	1	-26.6404	68.3702	-526.243	17790.9	-5367.03	-5371.47	289.801	576.193	0	-28.1227	-81.8929	-442.245	-23848.1	17831.7	3342.83	340.321	253.925	0	-54.7631	-13.5227	-968.488	-416163	305640	15789.7	312.87	429.034	0
619	2	-27.0666	68.2025	-521.433	17568.4	-5447.26	-5321.58	289.553	576.307	0	-28.0285	-81.6385	-440.359	-23740.2	17813.8	3325.87	340.453	253.911	0	-55.0951	-13.436	-961.792	-412962	303549	16089.8	312.858	428.697	0
619	3	-27.3435	68.0395	-516.99	17359.7	-5499.95	-5271.19	289.362	576.422	0	-27.8232	-81.3498	-438.633	-23640.5	17806.2	3311.78	340.595	253.896	0	-55.1667	-13.3103	-955.622	-410010	301641	16291.7	312.878	428.381	0
619	4	-27.4962	67.8669	-512.84	17165.7	-5524.81	-5220.22	289.227	576.528	0	-27.5331	-81.0466	-436.993	-23546.1	17802.4	3301.04	340.738	253.882	0	-55.0293	-13.1797	-949.832	-407244	299869	16406.2	312.926	428.087	0
619	5	-27.553	67.6672	-508.896	16986	-5521	-5168.8	289.151	576.622	0	-27.1875	-80.7445	-435.353	-23452.8	17798.2	3292.99	340.882	253.871	0	-54.7404	-13.0773	-944.249	-404592	298180	16445.8	313.002	427.815	0
619	6	-27.5388	67.4231	-505.079	16819.7	-5488.48	-5117.09	289.133	576.699	0	-26.8168	-80.4548	-433.636	-23356.6	17791.7	3286.31	341.029	253.862	0	-54.3556	-13.0317	-938.715	-401988	296527	16421.7	313.106	427.566	0
619	7	-27.4717	67.1202	-501.31	16665.1	-5429.12	-5065.19	289.17	576.757	0	-26.4504	-80.1836	-431.791	-23255.3	17783.4	3279.5	341.185	253.858	0	-53.9221	-13.0634	-933.1	-399374	294873	16343.1	313.24	427.336	0
619	8	-27.3617	66.7514	-497.524	16520.9	-5346.35	-5013.27	289.254	576.794	0	-26.1091	-79.9271	-429.795	-23147.7	17775.5	3271.64	341.358	253.858	0	-53.4708	-13.1757	-927.319	-396708	293191	16218.1	313.403	427.119	0
619	9	-27.211	66.3205	-493.691	16386	-5244.52	-4961.96	289.377	576.809	0	-25.7983	-79.6696	-427.662	-23033.8	17770.6	3262.63	341.553	253.86	0	-53.0092	-13.3491	-921.353	-393973	291476	16054.3	313.595	426.907	0
620	0	-27.0122	65.8441	-489.83	16259.8	-5129.12	-4912.54	289.529	576.805	0	-25.5053	-79.3867	-425.45	-22915.1	17771.3	3252.62	341.771	253.861	0	-52.5175	-13.5426	-915.28	-391192	289747	15855.8	313.812	426.691	0
620	1	-26.7514	65.3461	-485.993	16142	-5005.71	-4866.35	289.7	576.786	0	-25.207	-79.057	-423.245	-22795	17779.6	3241.45	342.008	253.858	0	-51.9584	-13.7109	-909.238	-388416	288039	15621.6	314.049	426.465	0
620	2	-26.4171	64.8446	-482.238	16031.4	-4877.38	-4824.1	289.886	576.756	0	-24.8826	-78.6719	-421.117	-22676.6	17795.2	3229.11	342.257	253.849	0	-51.2997	-13.8273	-903.355	-385698	286387	15347.8	314.3	426.227	0
620	3	-26.008	64.3457	-478.609	15926.3	-4744.52	-4785.5	290.087	576.724	0	-24.5201	-78.2347	-419.094	-22562.1	17815.7	3216.11	342.51	253.836	0	-50.5282	-13.889	-897.703	-383073	284808	15032.8	314.561	425.983	0
620	4	-25.5324	63.8479	-475.125	15825.1	-4606.46	-4749.29	290.305	576.693	0	-24.1165	-77.7529	-417.179	-22452.9	17838.2	3203.24	342.759	253.821	0	-49.6489	-13.905	-892.304	-380557	283306	14680.5	314.829	425.74	0
620	5	-25.0039	63.3467	-471.774	15726.4	-4461.12	-4713.81	290.544	576.666	0	-23.6778	-77.2364	-415.362	-22349.1	17860.3	3191.21	342.999	253.806	0	-48.6817	-13.8897	-887.136	-378144	281877	14298.4	315.104	425.501	0
620	6	-24.4386	62.8356	-468.516	15628.7	-4304.67	-4677.76	290.812	576.642	0	-23.2203	-76.7004	-413.618	-22250.8	17879.4	3180.5	343.227	253.796	0	-47.6588	-13.8648	-882.134	-375806	280503	13894.9	315.388	425.265	0
620	7	-23.853	62.3077	-465.291	15530.3	-4133.85	-4640.6	291.116	576.622	0	-22.766	-76.1636	-411.905	-22156.9	17892.1	3171.35	343.437	253.791	0	-46.619	-13.8559	-877.196	-373500	279155	13477.5	315.684	425.03	0
620	8	-23.261	61.7601	-462.037	15430.6	-3948.11	-4602.33	291.455	576.603	0	-22.3361	-75.6439	-410.176	-22065.5	17896.9	3163.86	343.632	253.795	0	-45.5972	-13.8838	-872.213	-371179	277801	13052.8	315.992	424.796	0
620	9	-22.6699	61.1962	-458.73	15329.2	-3749.95	-4562.89	291.825	576.583	0	-21.9418	-75.1511	-408.393	-21973.8	17894.8	3158.45	343.818	253.806	0	-44.6117	-13.9549	-867.123	-368818	276423	12626.1	316.312	424.563	0
621	0	-22.0771	60.6278	-455.392	15226.4	-3543.95	-4522.12	292.218	576.564	0	-21.5779	-74.6803	-406.54	-21880.1	17888.5	3155.91	344.002	253.82	0	-43.6551	-14.0525	-861.932	-366425	275020	12200.7	316.642	424.339	0
621	1	-21.4733	60.0761	-452.077	15122.3	-3336.17	-4480.42	292.62	576.549	0	-21.2263	-74.2156	-404.634	-21783.9	17881.3	3156.54	344.191	253.836	0	-42.6995	-14.1395	-856.711	-364034	273608	11778.2	316.978	424.128	0
621	2	-20.8498	59.5654	-448.824	15017.8	-3133.34	-4438.72	293.019	576.54	0	-20.8666	-73.7427	-402.706	-21686.7	17877.9	3159.08	344.394	253.853	0	-41.7165	-14.1773	-851.53	-361673	272206	11358.9	317.315	423.934	0
621	3	-20.2057	59.1125	-445.642	14914.6	-2940.68	-4397.77	293.401	576.532	0	-20.49	-73.2567	-400.773	-21589.6	17882.5	3161	344.62	253.87	0	-40.6957	-14.1443	-846.415	-359350	270820	10943.5	317.653	423.754	0
621	4	-19.5501	58.7197	-442.52	14813.5	-2760.32	-4357.87	293.762	576.525	0	-20.1043	-72.761	-398.82	-21492.2	17896.7	3159.86	344.874	253.889	0	-39.6544	-14.0414	-841.34	-357054	269442	10536	317.991	423.586	0
621	5	-18.9021	58.376	-439.438	14714.7	-2591.83	-4318.93	294.102	576.515	0	-19.7321	-72.2659	-396.812	-21392.6	17918.4	3154.53	345.156	253.911	0	-38.6342	-13.8899	-836.25	-354764	268056	10145.3	318.328	423.435	0
621	6	-18.2873	58.0622	-436.36	14618.1	-2433.27	-4280.85	294.424	576.5	0	-19.4037	-71.7893	-394.703	-21288.9	17943.2	3145.56	345.46	253.936	0	-37.691	-13.7271	-831.063	-352450	266638	9782.56	318.663	423.302	0
621	7	-17.732	57.757	-433.234	14523	-2282.02	-4243.68	294.733	576.478	0	-19.1469	-71.3531	-392.461	-21179.2	17966.4	3134.65	345.779	253.965	0	-36.8789	-13.5961	-825.694	-350073	265163	9458.04	318.995	423.184	0
621	8	-17.2552	57.4447	-430.018	14428.2	-2135.19	-4207.24	295.035	576.447	0	-18.9761	-70.9751	-390.081	-21063.5	17984	3124.11	346.103	253.998	0	-36.2314	-13.5304	-820.099	-347612	263618	9178.68	319.326	423.074	0
621	9	-16.8611	57.1234	-426.722	14332.5	-1990.09	-4170.94	295.336	576.412	0	-18.8861	-70.6631	-387.605	-20944.3	17993.8	3116.65	346.423	254.035	0	-35.7471	-13.5397	-814.327	-345083	262018	8946.27	319.653	422.967	0
622	0	-16.5355	56.8096	-423.427	14235.8	-1845.02	-4134.11	295.643	576.38	0	-18.8517	-70.4098	-385.124	-20825.7	17996.6	3114.54	346.729	254.075	0	-35.3872	-13.6002	-808.551	-342558	260415	8757.36	319.976	422.862	0
622	1	-16.2527	56.5327	-420.262	14139.1	-1699.74	-4096.53	295.956	576.356	0	-18.8385	-70.1912	-382.747	-20711.1	17996.5	3118.59	347.019	254.112	0	-35.0913	-13.6585	-803.009	-340137	258884	8606.38	320.295	422.761	0
622	2	-15.9894	56.3181	-417.342	14044.1	-1554	-4058.53	296.276	576.349	0	-18.8187	-69.9778	-380.556	-20601.5	17996.9	3127.94	347.291	254.135	0	-34.8081	-13.6597	-797.898	-337903	257483	8488.74	320.608	422.669	0
622	3	-15.7358	56.1719	-414.714	13951.1	-1405.85	-4020.7	296.61	576.36	0	-18.7791	-69.7503	-378.575	-20495.2	17998.1	3140.31	347.542	254.138	0	-34.5149	-13.5784	-793.289	-335887	256236	8400.78	320.916	422.588	0
622	4	-15.4971	56.0831	-412.349	13859.7	-1252.52	-3983.4	296.962	576.388	0	-18.718	-69.5047	-376.77	-20389.1	17999	3152.2	347.772	254.115	0	-34.2151	-13.4216	-789.12	-334061	255125	8339.12	321.222	422.517	0
622	5	-15.2858	56.0339	-410.16	13769.3	-1093.52	-3946.39	297.334	576.43	0	-18.6408	-69.2463	-375.071	-20279.5	17999.1	3159.14	347.989	254.068	0	-33.9266	-13.2124	-785.231	-332356	254103	8301.49	321.529	422.451	0
622	6	-15.1159	56.007	-408.036	13679.2	-931.992	-3908.98	297.716	576.475	0	-18.557	-68.9837	-373.407	-20164.5	17998.5	3156.77	348.201	254.001	0	-33.673	-12.9768	-781.443	-330692	253116	8286.88	321.84	422.383	0
622	7	-14.998	55.9873	-405.883	13589.1	-772.568	-3870.55	298.097	576.52	0	-18.476	-68.7274	-371.728	-20044	17996.2	3142.4	348.412	253.921	0	-33.4739	-12.7401	-777.61	-329000	252114	8293.77	322.15	422.305	0
622	8	-14.9341	55.9641	-403.648	13498.6	-618.516	-3830.83	298.468	576.559	0	-18.4006	-68.4873	-370.007	-19918.9	17991.3	3115.83	348.624	253.834	0	-33.3348	-12.5231	-773.654	-327248	251069	8318.03	322.455	422.213	0
622	9	-14.915	55.9342	-401.328	13407.9	-470.911	-3789.7	298.827	576.591	0	-18.3258	-68.2703	-368.249	-19791.6	17983.9	3079.26	348.836	253.745	0	-33.2408	-12.3361	-769.578	-325436	249982	8352.05	322.757	422.107	0
623	0	-14.9201	55.9034	-398.964	13318	-329.579	-3747.25	299.174	576.619	0	-18.2395	-68.0792	-366.491	-19665	17977	3036.24	349.052	253.658	0	-33.1596	-12.1759	-765.455	-323598	248876	8385.38	323.055	421.989	0
623	1	-14.9253	55.8802	-396.608	13229.8	-194.499	-3704.06	299.51	576.643	0	-18.1288	-67.9129	-364.774	-19541.4	17974.7	2990.54	349.276	253.571	0	-33.0541	-12.0327	-761.382	-321775	247781	8406.87	323.353	421.861	0
623	2	-14.9141	55.8678	-394.287	13143.7	-66.1806	-3661.33	299.832	576.665	0	-17.9889	-67.7697	-363.119	-19421	17979.2	2945.27	349.513	253.484	0	-32.903	-11.9019	-757.406	-319988	246714	8408.77	323.651	421.724	0
623	3	-14.8819	55.8615	-391.993	13059	55.5016	-3620.47	300.142	576.686	0	-17.8295	-67.6503	-361.514	-19303.2	17989.4	2902.73	349.761	253.395	0	-32.7113	-11.7888	-753.508	-318229	245667	8389.45	323.948	421.579	0
623	4	-14.8311	55.8533	-389.694	12975.3	171.902	-3582.28	300.441	576.704	0	-17.6701	-67.5558	-359.924	-19186.3	18002.4	2864.29	350.017	253.307	0	-32.5013	-11.7025	-749.618	-316471	244620	8352.27	324.245	421.427	0
623	5	-14.7659	55.8341	-387.347	12892.9	284.415	-3547	300.734	576.715	0	-17.5312	-67.4853	-358.296	-19067.7	18015	2830.33	350.28	253.218	0	-32.2971	-11.6513	-745.644	-314675	243543	8301.38	324.542	421.268	0
623	6	-14.6896	55.794	-384.916	12811.8	393.685	-3514.87	301.023	576.715	0	-17.4259	-67.438	-356.582	-18945.5	18024	2800.27	350.547	253.131	0	-32.1155	-11.644	-741.497	-312807	242408	8238.03	324.839	421.105	0
623	7	-14.6059	55.7252	-382.378	12731.5	500.505	-3486.24	301.309	576.704	0	-17.3557	-67.4145	-354.755	-18820	18027.1	2772.89	350.816	253.051	0	-31.9615	-11.6893	-737.133	-310851	241202	8160.57	325.135	420.942	0
623	8	-14.5177	55.6273	-379.746	12650.5	606.685	-3461.05	301.598	576.687	0	-17.3082	-67.4118	-352.824	-18692.6	18024.2	2746.82	351.086	252.98	0	-31.8258	-11.7844	-732.57	-308818	239930	8067.84	325.432	420.782	0
623	9	-14.4248	55.5106	-377.066	12567.5	714.188	-3438.49	301.894	576.67	0	-17.2603	-67.415	-350.833	-18564.2	18017.7	2720.65	351.357	252.915	0	-31.6851	-11.9044	-727.899	-306745	238622	7962.01	325.734	420.626	0
624	0	-14.3221	55.3945	-374.403	12482.2	823.357	-3417.22	302.199	576.661	0	-17.1829	-67.3985	-348.856	-18436.4	18011.4	2693.3	351.63	252.848	0	-31.505	-12.004	-723.258	-304687	237325	7847.97	326.042	420.474	0
624	1	-14.2009	55.2991	-371.821	12394.7	932.368	-3395.69	302.508	576.665	0	-17.0476	-67.3368	-346.973	-18312.3	18009.8	2664.84	351.905	252.777	0	-31.2486	-12.0377	-718.794	-302701	236080	7729.93	326.353	420.319	0
624	2	-14.0532	55.2349	-369.362	12306	1038.47	-3372.59	302.812	576.683	0	-16.8339	-67.2176	-345.238	-18195.2	18016.8	2636.53	352.187	252.703	0	-30.887	-11.9827	-714.6	-300823	234918	7608.35	326.666	420.162	0
624	3	-13.8761	55.1989	-367.03	12217.3	1139.57	-3347.08	303.105	576.713	0	-16.5353	-67.0439	-343.665	-18087.3	18035.9	2609.78	352.481	252.631	0	-30.4114	-11.845	-710.695	-299060	233844	7480.67	326.981	419.999	0
624	4	-13.6735	55.1785	-364.804	12130.9	1235.27	-3318.83	303.386	576.747	0	-16.1627	-66.8279	-342.238	-17988.6	18068.1	2585.22	352.794	252.562	0	-29.8362	-11.6494	-707.042	-297395	232848	7344.97	327.302	419.828	0
624	5	-13.4549	55.1553	-362.646	12048.1	1327.02	-3287.86	303.659	576.777	0	-15.7402	-66.583	-340.92	-17897.5	18111.7	2563.1	353.126	252.498	0	-29.1951	-11.4276	-703.566	-295796	231910	7202.48	327.629	419.644	0
624	6	-13.2347	55.1072	-360.505	11969	1417.54	-3254.5	303.932	576.799	0	-15.2984	-66.322	-339.651	-17810.8	18163.7	2543.89	353.478	252.439	0	-28.5331	-11.2147	-700.155	-294218	230997	7057.83	327.967	419.449	0
624	7	-13.0314	55.0115	-358.321	11892.9	1509.52	-3219.35	304.213	576.809	0	-14.8693	-66.0549	-338.354	-17724	18220.6	2527.66	353.851	252.383	0	-27.9006	-11.0434	-696.675	-292608	230072	6918.28	328.32	419.245	0
624	8	-12.8627	54.8513	-356.05	11818.9	1603.88	-3183.23	304.505	576.806	0	-14.4777	-65.7856	-336.962	-17633.3	18278.4	2513.34	354.245	252.33	0	-27.3403	-10.9343	-693.012	-290922	229098	6791.58	328.69	419.037	0
624	9	-12.7368	54.6221	-353.681	11746.6	1699.2	-3147.23	304.804	576.788	0	-14.1296	-65.509	-335.449	-17537.4	18333.3	2499.28	354.653	252.28	0	-26.8664	-10.8869	-689.13	-289149	228061	6681.35	329.069	418.827	0
625	0	-12.6431	54.337	-351.253	11676.5	1793.39	-3112.46	305.106	576.758	0	-13.8086	-65.2119	-333.848	-17437	18384.1	2484.36	355.067	252.231	0	-26.4518	-10.875	-685.101	-287316	226977	6583.46	329.452	418.616	0
625	1	-12.5547	54.0236	-348.837	11609.6	1885.34	-3080.03	305.405	576.719	0	-13.4912	-64.8768	-332.23	-17334.1	18431.3	2468.48	355.478	252.175	0	-26.0459	-10.8531	-681.067	-285482	225887	6489.14	329.831	418.404	0
625	2	-12.4458	53.7108	-346.499	11546.7	1974.9	-3050.89	305.7	576.676	0	-13.1659	-64.4916	-330.653	-17230.4	18476.1	2452.14	355.878	252.11	0	-25.6117	-10.7808	-677.152	-283696	224826	6392.12	330.201	418.191	0
625	3	-12.3072	53.4134	-344.257	11487.4	2062.73	-3025.59	305.992	576.631	0	-12.8367	-64.059	-329.131	-17126.3	18518.5	2436.09	356.265	252.035	0	-25.1439	-10.6456	-673.388	-281973	223805	6291.52	330.564	417.979	0
625	4	-12.1455	53.1287	-342.084	11429.8	2150.3	-3004.11	306.286	576.588	0	-12.518	-63.5983	-327.632	-17021.5	18557.6	2421.49	356.642	251.953	0	-24.6635	-10.4696	-669.716	-280292	222807	6188.85	330.92	417.773	0
625	5	-11.9744	52.844	-339.929	11372.6	2239.15	-2985.9	306.587	576.544	0	-12.2295	-63.1384	-326.098	-16915.7	18590.8	2409.67	357.01	251.873	0	-24.2039	-10.2944	-666.027	-278614	221800	6085.72	331.275	417.58	0
625	6	-11.8079	52.5462	-337.745	11315.7	2330.18	-2970.07	306.899	576.496	0	-11.9907	-62.7058	-324.474	-16809.3	18616.2	2401.73	357.374	251.805	0	-23.7986	-10.1596	-662.219	-276901	220755	5984.73	331.631	417.404	0
625	7	-11.6577	52.227	-335.503	11260	2423.46	-2955.91	307.223	576.439	0	-11.8155	-62.3171	-322.724	-16702.2	18633.2	2398.07	357.737	251.754	0	-23.4732	-10.0901	-658.228	-275128	219652	5889.41	331.99	417.248	0
625	8	-11.5312	51.8825	-333.194	11205.6	2518.41	-2943.35	307.558	576.369	0	-11.7072	-61.9796	-320.843	-16593.5	18642.4	2398.02	358.104	251.718	0	-23.2384	-10.097	-654.038	-273290	218488	5801.06	332.354	417.109	0
625	9	-11.4281	51.515	-330.835	11151.8	2614.23	-2932.73	307.902	576.292	0	-11.652	-61.6921	-318.861	-16482.9	18645.5	2400.46	358.475	251.693	0	-23.0801	-10.1771	-649.696	-271401	217276	5716.12	332.723	416.984	0
626	0	-11.3349	51.1364	-328.477	11097.8	2710.32	-2924.17	308.251	576.214	0	-11.6176	-61.4463	-316.841	-16371.6	18646.7	2405.44	358.852	251.671	0	-22.9525	-10.3099	-645.318	-269508	216054	5626.11	333.095	416.869	0
626	1	-11.2293	50.7652	-326.191	11043.2	2807.38	-2917.56	308.607	576.145	0	-11.5656	-61.2285	-314.867	-16261.9	18651.4	2414.48	359.236	251.647	0	-22.7949	-10.4632	-641.058	-267671	214870	5520.97	333.474	416.762	0
626	2	-11.0927	50.4151	-324.021	10988.9	2907.61	-2912.68	308.974	576.086	0	-11.4699	-61.0214	-313.005	-16156.4	18661.8	2429.03	359.621	251.617	0	-22.5626	-10.6063	-637.025	-265930	213760	5394.98	333.86	416.657	0
626	3	-10.9197	50.0874	-321.954	10936.3	3013.14	-2908.97	309.359	576.032	0	-11.3239	-60.8065	-311.275	-16056.2	18676.4	2448.63	360	251.582	0	-22.2436	-10.7191	-633.229	-264282	212726	5249.73	334.252	416.543	0
626	4	-10.7166	49.7724	-319.934	10886.5	3124.29	-2905.53	309.765	575.973	0	-11.1385	-60.5684	-309.643	-15960.5	18691.7	2470.89	360.365	251.545	0	-21.8552	-10.7961	-629.578	-262681	211738	5091.39	334.652	416.41	0
626	5	-10.4961	49.452	-317.877	10840.3	3238.54	-2901.68	310.188	575.898	0	-10.9392	-60.3013	-308.027	-15866.8	18702.5	2492.39	360.717	251.511	0	-21.4353	-10.8493	-625.904	-261058	210741	4926.36	335.055	416.257	0
626	6	-10.2746	49.104	-315.695	10797.4	3350.95	-2897.39	310.615	575.798	0	-10.7598	-60.0111	-306.322	-15772.1	18702.6	2509.72	361.055	251.489	0	-21.0345	-10.9071	-622.017	-259337	209668	4759.71	335.455	416.087	0
626	7	-10.07	48.7106	-313.325	10755.6	3457.24	-2892.85	311.034	575.672	0	-10.6266	-59.7106	-304.456	-15674.9	18687.9	2520.92	361.381	251.485	0	-20.6966	-11	-617.781	-257466	208473	4596.13	335.846	415.906	0
626	8	-9.89506	48.2692	-310.759	10712.5	3556.34	-2887.93	311.444	575.528	0	-10.5438	-59.4111	-302.424	-15575.5	18660.1	2526.11	361.702	251.502	0	-20.4388	-11.1418	-613.183	-255446	207152	4440.36	336.231	415.717	0
626	9	-9.75096	47.7963	-308.055	10666.6	3648.9	-2882.58	311.845	575.374	0	-10.4952	-59.1127	-300.282	-15475.3	18624.5	2526.71	362.023	251.536	0	-20.2462	-11.3164	-608.337	-253322	205746	4296.35	336.614	415.524	0
627	0	-9.62428	47.3217	-305.321	10617.9	3734.85	-2877.23	312.233	575.224	0	-10.4531	-58.8007	-298.124	-15375.4	18588.1	2524.79	362.35	251.574	0	-20.0774	-11.479	-603.446	-251179	204320	4165.29	336.992	415.329	0
627	1	-9.49111	46.8772	-302.685	10566.9	3812.82	-2872.82	312.597	575.089	0	-10.3887	-58.4545	-296.043	-15276.1	18557.9	2522.45	362.686	251.601	0	-19.8798	-11.5773	-598.728	-249111	202943	4043.77	337.364	415.139	0
627	2	-9.33045	46.4839	-300.232	10514.7	3881.51	-2870.23	312.928	574.978	0	-10.2813	-58.0616	-294.102	-15177.4	18540.5	2520.84	363.041	251.606	0	-19.6118	-11.5777	-594.334	-247181	201664	3925.16	337.726	414.96	0
627	3	-9.13608	46.1466	-297.984	10461.9	3941.49	-2869.63	313.227	574.891	0	-10.124	-57.6265	-292.315	-15080.4	18538.8	2519.69	363.421	251.59	0	-19.2601	-11.4799	-590.299	-245403	200495	3803.91	338.083	414.793	0
627	4	-8.91806	45.8543	-295.911	10408.3	3995.46	-2870.25	313.502	574.826	0	-9.92627	-57.1688	-290.653	-14985.9	18551	2518.03	363.825	251.559	0	-18.8443	-11.3145	-586.564	-243757	199420	3678.69	338.438	414.642	0
627	5	-8.69794	45.5847	-293.956	10353.1	4046.61	-2870.82	313.766	574.78	0	-9.71336	-56.7176	-289.048	-14892.9	18571.4	2515.51	364.25	251.524	0	-18.4113	-11.133	-583.004	-242197	198403	3553.21	338.796	414.513	0
627	6	-8.50259	45.31	-292.043	10295.9	4097.06	-2870.18	314.029	574.745	0	-9.51804	-56.3034	-287.413	-14798.5	18592.9	2512.57	364.691	251.489	0	-18.0206	-10.9934	-579.455	-240659	197392	3434.56	339.158	414.408	0
627	7	-8.35578	45.0062	-290.098	10237.2	4147.89	-2867.62	314.298	574.711	0	-9.36935	-55.95	-285.676	-14700.9	18610.2	2509.74	365.145	251.46	0	-17.7251	-10.9437	-575.774	-239084	196341	3329.89	339.526	414.327	0
627	8	-8.27044	44.6605	-288.076	10177.9	4199.37	-2862.79	314.577	574.669	0	-9.28285	-55.6695	-283.809	-14599.7	18620.9	2507.33	365.611	251.442	0	-17.5533	-11.009	-571.885	-237438	195228	3243.38	339.904	414.262	0
627	9	-8.24566	44.2751	-285.967	10118.5	4250.49	-2855.73	314.864	574.617	0	-9.25472	-55.459	-281.829	-14496.1	18626.2	2505.67	366.091	251.436	0	-17.5004	-11.1839	-567.796	-235720	194055	3175.55	340.29	414.204	0
628	0	-8.26843	43.866	-283.807	10059.2	4299.49	-2846.56	315.149	574.556	0	-9.26292	-55.2988	-279.789	-14391.4	18629.5	2504.95	366.584	251.437	0	-17.5314	-11.4328	-563.596	-233961	192849	3124.87	340.683	414.148	0
628	1	-8.31928	43.4565	-281.671	10001	4346.2	-2835.08	315.43	574.494	0	-9.27729	-55.1601	-277.759	-14287.2	18634.2	2505.05	367.088	251.438	0	-17.5966	-11.7036	-559.43	-232219	191654	3089.11	341.078	414.095	0
628	2	-8.37971	43.0669	-279.625	9945.74	4393.04	-2821.17	315.71	574.432	0	-9.2724	-55.02	-275.8	-14185.5	18643.3	2506.03	367.597	251.434	0	-17.6521	-11.953	-555.425	-230545	190511	3065.06	341.475	414.045	0
628	3	-8.43669	42.7078	-277.702	9895.63	4442.56	-2805.19	315.998	574.366	0	-9.23372	-54.8667	-273.948	-14086.5	18659.2	2507.97	368.112	251.42	0	-17.6704	-12.1588	-551.65	-228962	189445	3048.25	341.878	413.992	0
628	4	-8.48364	42.3806	-275.901	9851.46	4495.31	-2787.81	316.293	574.294	0	-9.15581	-54.6951	-272.212	-13989.2	18682.2	2510.16	368.631	251.391	0	-17.6395	-12.3145	-548.114	-227471	188458	3034.19	342.286	413.929	0
628	5	-8.52166	42.079	-274.201	9812.53	4550.41	-2769.54	316.595	574.214	0	-9.04048	-54.5042	-270.586	-13892.1	18710.9	2510.92	369.15	251.341	0	-17.5621	-12.4251	-544.787	-226056	187540	3020.15	342.698	413.849	0
628	6	-8.56022	41.7898	-272.56	9777.4	4606.59	-2750.63	316.901	574.128	0	-8.89714	-54.2996	-269.044	-13794.7	18742.4	2508.86	369.663	251.273	0	-17.4574	-12.5099	-541.604	-224688	186668	3006.44	343.111	413.748	0
628	7	-8.61359	41.4973	-270.926	9744.6	4662.05	-2731.41	317.208	574.032	0	-8.7388	-54.0909	-267.557	-13698	18773.2	2503.71	370.165	251.197	0	-17.3524	-12.5936	-538.482	-223334	185813	2996.26	343.521	413.624	0
628	8	-8.69282	41.1919	-269.262	9713.23	4714.1	-2712.58	317.508	573.927	0	-8.57378	-53.8823	-266.099	-13602.9	18801.1	2495.65	370.654	251.12	0	-17.2666	-12.6904	-535.361	-221969	184952	2993.33	343.924	413.477	0
628	9	-8.7972	40.8752	-267.57	9683.25	4759.71	-2694.96	317.789	573.81	0	-8.40032	-53.6683	-264.667	-13509.6	18826.5	2484.4	371.133	251.044	0	-17.1975	-12.7932	-532.237	-220592	184083	2997.85	344.315	413.307	0
629	0	-8.91117	40.5599	-265.899	9654.71	4796.47	-2678.92	318.039	573.69	0	-8.20739	-53.4361	-263.282	-13418.2	18851.7	2469.55	371.603	250.965	0	-17.1186	-12.8762	-529.181	-219236	183224	3005.06	344.688	413.126	0
629	1	-9.01189	40.2649	-264.322	9626.69	4823.64	-2664.09	318.249	573.58	0	-7.98045	-53.1717	-261.984	-13329.2	18879.1	2451.38	372.062	250.878	0	-16.9923	-12.9068	-526.306	-217955	182410	3008.6	345.036	412.946	0
629	2	-9.08226	40.005	-262.898	9597.51	4843.09	-2649.73	318.422	573.493	0	-7.70973	-52.8696	-260.806	-13243	18910	2431.39	372.506	250.777	0	-16.792	-12.8647	-523.704	-216792	181670	3004.38	345.356	412.78	0
629	3	-9.11789	39.784	-261.645	9565.78	4859.71	-2635.1	318.574	573.44	0	-7.39664	-52.5402	-259.752	-13158.9	18944.7	2411.9	372.934	250.66	0	-16.5145	-12.7562	-521.397	-215759	181016	2991.18	345.655	412.636	0
629	4	-9.1265	39.5938	-260.532	9531.31	4879.75	-2619.64	318.73	573.416	0	-7.05544	-52.2058	-258.788	-13075.3	18982.2	2394.53	373.35	250.525	0	-16.1819	-12.6121	-519.32	-214832	180435	2969.52	345.948	412.513	0
629	5	-9.12485	39.415	-259.483	9495.21	4907.54	-2602.99	318.913	573.407	0	-6.70929	-51.8936	-257.845	-12989.6	19020	2379.22	373.765	250.378	0	-15.8341	-12.4786	-517.327	-213947	179886	2940.67	346.252	412.404	0
629	6	-9.13406	39.2229	-258.386	9458.95	4943.87	-2585.06	319.134	573.392	0	-6.38121	-51.6326	-256.827	-12899.4	19054	2364.87	374.19	250.226	0	-15.5153	-12.4097	-515.213	-213017	179307	2904.94	346.579	412.298	0
629	7	-9.17251	38.9947	-257.138	9423.29	4987.54	-2565.88	319.396	573.353	0	-6.08529	-51.4472	-255.643	-12802	19081.4	2350.22	374.641	250.078	0	-15.2578	-12.4525	-512.781	-211959	178636	2860.88	346.938	412.187	0
629	8	-9.24866	38.7175	-255.682	9388.16	5037.51	-2545.27	319.702	573.282	0	-5.82376	-51.346	-254.23	-12695	19101.1	2333.73	375.133	249.935	0	-15.0724	-12.6285	-509.912	-210725	177836	2806.35	347.339	412.069	0
629	9	-9.35596	38.3939	-254.04	9353.09	5093.47	-2522.98	320.05	573.183	0	-5.58778	-51.3179	-252.588	-12578	19113.1	2314.07	375.669	249.796	0	-14.9437	-12.924	-506.628	-209327	176912	2738.57	347.78	411.953	0
630	0	-9.47118	38.0438	-252.31	9317.94	5155.31	-2498.87	320.432	573.07	0	-5.35869	-51.3372	-250.789	-12453.8	19119.4	2290.86	376.237	249.659	0	-14.8299	-13.2935	-503.1	-207841	175916	2653.1	348.25	411.853	0
630	1	-9.56068	37.699	-250.636	9282.92	5221.77	-2472.84	320.834	572.963	0	-5.11265	-51.3688	-248.956	-12328.3	19123	2264.66	376.813	249.52	0	-14.6733	-13.6698	-499.592	-206381	174927	2545.42	348.729	411.785	0
630	2	-9.59511	37.3879	-249.142	9248.33	5289.55	-2444.8	321.231	572.879	0	-4.8299	-51.376	-247.199	-12206.5	19126.1	2236.47	377.371	249.379	0	-14.425	-13.9882	-496.341	-205046	174011	2414.2	349.191	411.762	0
630	3	-9.56142	37.1214	-247.883	9214.71	5354.94	-2414.79	321.603	572.826	0	-4.50114	-51.333	-245.586	-12091	19130.2	2207.66	377.896	249.233	0	-14.0626	-14.2116	-493.469	-203884	173201	2262.08	349.619	411.783	0
630	4	-9.46357	36.8925	-246.846	9183.15	5416.58	-2382.97	321.943	572.798	0	-4.12646	-51.2301	-244.135	-11982	19137	2179.65	378.387	249.079	0	-13.59	-14.3376	-490.981	-202890	172500	2093.48	350.009	411.833	0
630	5	-9.3179	36.6839	-245.967	9154.78	5476.14	-2349.61	322.264	572.781	0	-3.71334	-51.0748	-242.83	-11878	19148.2	2153.05	378.855	248.915	0	-13.0312	-14.3909	-488.797	-202020	171889	1912.77	350.378	411.887	0
630	6	-9.14964	36.4747	-245.153	9130.05	5536.07	-2315.02	322.582	572.758	0	-3.27795	-50.888	-241.628	-11777.2	19163.4	2127.34	379.309	248.741	0	-12.4276	-14.4132	-486.781	-201208	171330	1725.22	350.74	411.923	0
630	7	-8.9864	36.2474	-244.314	9108.55	5597.28	-2279.91	322.91	572.718	0	-2.84238	-50.6959	-240.477	-11678.9	19179.4	2101.6	379.756	248.565	0	-11.8288	-14.4485	-484.791	-200391	170782	1537.32	351.108	411.924	0
630	8	-8.84743	35.9934	-243.395	9089.24	5659.44	-2245.31	323.252	572.656	0	-2.42523	-50.5212	-239.343	-11583.8	19194.3	2075.4	380.196	248.398	0	-11.2727	-14.5278	-482.738	-199532	170216	1353.74	351.485	411.888	0
630	9	-8.73507	35.7167	-242.393	9071.13	5722.8	-2212.06	323.61	572.577	0	-2.03263	-50.3745	-238.232	-11493.9	19210.7	2048.91	380.639	248.247	0	-10.7677	-14.6577	-480.625	-198632	169638	1174.45	351.877	411.816	0
631	0	-8.63514	35.4341	-241.358	9053.73	5789.13	-2180.55	323.986	572.488	0	-1.65521	-50.2487	-237.188	-11412	19234.8	2022.37	381.095	248.114	0	-10.2903	-14.8145	-478.546	-197735	169082	995.932	352.292	411.715	0
631	1	-8.5268	35.1674	-240.371	9036.8	5861.08	-2150.76	324.383	572.405	0	-1.27582	-50.1242	-236.265	-11339.4	19271.9	1995.86	381.569	247.995	0	-9.80262	-14.9569	-476.636	-196900	168594	814.563	352.73	411.597	0
631	2	-8.39636	34.9311	-239.499	9020.14	5940.98	-2122.37	324.806	572.338	0	-0.884051	-49.9875	-235.481	-11275.3	19322.3	1969.75	382.055	247.882	0	-9.28041	-15.0564	-474.98	-196169	168203	629.052	353.188	411.482	0
631	3	-8.24454	34.7274	-238.763	9004.01	6030.29	-2094.98	325.256	572.289	0	-0.482377	-49.8418	-234.805	-11216.8	19381.9	1944.49	382.545	247.771	0	-8.72692	-15.1144	-473.568	-195545	167901	440.825	353.661	411.386	0
631	4	-8.08316	34.549	-238.134	8989.53	6129.87	-2068.05	325.741	572.25	0	-0.0817042	-49.7012	-234.173	-11160.3	19446	1920.02	383.041	247.658	0	-8.16486	-15.1522	-472.306	-194994	167660	253.378	354.151	411.315	0
631	5	-7.92703	34.3845	-237.552	8978.36	6240.1	-2040.82	326.268	572.205	0	0.302671	-49.5796	-233.51	-11102.4	19512.2	1895.69	383.561	247.546	0	-7.62436	-15.195	-471.062	-194462	167437	71.3167	354.669	411.268	0
631	6	-7.78806	34.2211	-236.952	8971.88	6360.37	-2012.54	326.842	572.136	0	0.655681	-49.4849	-232.754	-11041	19580.3	1870.81	384.125	247.436	0	-7.13238	-15.2639	-469.706	-193893	167195	-101.314	355.228	411.237	0
631	7	-7.67233	34.0485	-236.288	8970.67	6489.22	-1983.02	327.463	572.035	0	0.969129	-49.4202	-231.877	-10975.6	19650.8	1845.47	384.747	247.334	0	-6.7032	-15.3717	-468.165	-193254	166911	-262.753	355.835	411.214	0
631	8	-7.57934	33.8606	-235.546	8974.49	6624.16	-1952.6	328.123	571.899	0	1.24454	-49.3816	-230.885	-10906.7	19724.2	1820.16	385.428	247.239	0	-6.3348	-15.521	-466.431	-192537	166582	-414.236	356.489	411.191	0
631	9	-7.50135	33.6558	-234.745	8982.66	6761.07	-1921.68	328.802	571.734	0	1.49502	-49.3566	-229.813	-10834.8	19800.3	1794.66	386.159	247.146	0	-6.00634	-15.7008	-464.558	-191763	166217	-560.439	357.176	411.163	0
632	0	-7.42292	33.4412	-233.938	8994.06	6894.78	-1890.46	329.473	571.554	0	1.7445	-49.3288	-228.717	-10760.3	19879.1	1768.52	386.916	247.046	0	-5.67841	-15.8876	-462.655	-190974	165843	-709.134	357.87	411.131	0
632	1	-7.32501	33.2328	-233.199	9006.69	7020.56	-1858.95	330.105	571.378	0	2.01745	-49.2861	-227.668	-10685.9	19959.4	1742.13	387.669	246.936	0	-5.30756	-16.0532	-460.867	-190235	165495	-868.021	358.542	411.104	0
632	2	-7.19256	33.048	-232.587	9017.85	7135.38	-1826.87	330.678	571.228	0	2.32948	-49.2219	-226.724	-10615.5	20039.9	1716.18	388.389	246.821	0	-4.86308	-16.1739	-459.311	-189597	165202	-1041.29	359.165	411.095	0
632	3	-7.01807	32.8982	-232.118	9025.29	7239.26	-1793.91	331.188	571.118	0	2.68916	-49.1308	-225.907	-10551.5	20121.2	1690.43	389.068	246.707	0	-4.32891	-16.2326	-458.025	-189079	164976	-1230.06	359.736	411.112	0
632	4	-6.80111	32.7887	-231.758	9028.21	7335.48	-1760.01	331.651	571.045	0	3.10055	-49.01	-225.212	-10493.6	20206.6	1663.89	389.723	246.594	0	-3.70056	-16.2213	-456.97	-188659	164811	-1433.94	360.271	411.143	0
632	5	-6.54837	32.717	-231.446	9026.92	7429.21	-1725.34	332.099	570.998	0	3.55891	-48.8641	-224.609	-10439.8	20299.8	1635.97	390.378	246.48	0	-2.98946	-16.1471	-456.055	-188292	164689	-1650.78	360.802	411.171	0
632	6	-6.27271	32.6688	-231.108	9021.82	7525.26	-1690.04	332.562	570.963	0	4.04692	-48.7042	-224.053	-10387.5	20401.1	1606.83	391.055	246.362	0	-2.22579	-16.0354	-455.161	-187922	164582	-1876.85	361.355	411.178	0
632	7	-5.98811	32.6223	-230.682	9013.21	7626.38	-1654.18	333.06	570.928	0	4.5393	-48.5427	-223.502	-10335.2	20508	1576.85	391.757	246.242	0	-1.4488	-15.9205	-454.185	-187503	164459	-2108.58	361.945	411.152	0
632	8	-5.70443	32.5584	-230.13	9001.75	7733.2	-1617.87	333.604	570.884	0	5.01416	-48.389	-222.935	-10283.3	20617.4	1546.12	392.482	246.127	0	-0.690278	-15.8306	-453.064	-187007	164303	-2344.04	362.575	411.084	0
632	9	-5.42549	32.469	-229.448	8988.5	7845.3	-1581.28	334.192	570.826	0	5.46413	-48.2438	-222.36	-10232.7	20729.4	1514.38	393.225	246.019	0	0.0386348	-15.7749	-451.808	-186437	164115	-2582.63	363.245	410.97	0
633	0	-5.1476	32.3606	-228.673	8974.69	7960.76	-1544.82	334.813	570.753	0	5.89962	-48.0947	-221.812	-10184.3	20846.1	1481.13	393.981	245.914	0	0.752021	-15.734	-450.485	-185818	163916	-2823.79	363.946	410.807	0
633	1	-4.8604	32.2513	-227.861	8961.42	8074.86	-1509.02	335.438	570.672	0	6.33829	-47.9204	-221.333	-10138.5	20968	1446.23	394.735	245.807	0	1.4779	-15.6691	-449.194	-185191	163730	-3066.33	364.656	410.6	0
633	2	-4.55489	32.1569	-227.062	8949.16	8181.78	-1474.56	336.033	570.587	0	6.78977	-47.7092	-220.946	-10095.2	21092.1	1410.81	395.463	245.691	0	2.23488	-15.5524	-448.008	-184589	163569	-3308.93	365.342	410.357	0
633	3	-4.23234	32.0798	-226.288	8937.25	8278.15	-1441.94	336.582	570.505	0	7.25085	-47.4689	-220.638	-10054	21212.8	1376.94	396.143	245.568	0	3.01852	-15.3891	-446.927	-184019	163424	-3550.17	365.986	410.09	0
633	4	-3.90537	32.0079	-225.51	8924.6	8364.21	-1411.04	337.09	570.425	0	7.70932	-47.2212	-220.358	-10013.9	21325.2	1346.48	396.775	245.444	0	3.80395	-15.2133	-445.868	-183452	163267	-3788.15	366.588	409.812	0
633	5	-3.59286	31.9206	-224.663	8910.4	8442.61	-1381.02	337.579	570.339	0	8.14709	-46.9965	-220.034	-9973.94	21425.2	1320.12	397.372	245.329	0	4.55423	-15.0759	-444.697	-182838	163058	-4021.44	367.164	409.525	0
633	6	-3.31346	31.7978	-223.678	8894.03	8516.64	-1350.98	338.075	570.237	0	8.54549	-46.8271	-219.598	-9933.35	21510.6	1297.21	397.954	245.234	0	5.23203	-15.0292	-443.277	-182124	162759	-4250.42	367.739	409.232	0
633	7	-3.07965	31.6294	-222.512	8874.64	8589.11	-1320.38	338.601	570.116	0	8.89385	-46.7342	-219.003	-9891.17	21582.5	1276.02	398.549	245.165	0	5.8142	-15.1048	-441.515	-181274	162347	-4475.99	368.336	408.932	0
633	8	-2.89368	31.4201	-221.163	8851.31	8661.91	-1288.74	339.165	569.978	0	9.19465	-46.7174	-218.235	-9845.98	21644.6	1254.29	399.18	245.116	0	6.30097	-15.2973	-439.398	-180286	161824	-4697.41	368.973	408.63	0
633	9	-2.74492	31.1897	-219.699	8824.13	8735.03	-1255.39	339.759	569.836	0	9.46348	-46.7548	-217.321	-9796.53	21701.4	1230.04	399.859	245.079	0	6.71855	-15.5651	-437.021	-179200	161220	-4913.18	369.645	408.341	0
634	0	-2.61109	30.9676	-218.247	8794.72	8806.53	-1219.78	340.351	569.703	0	9.72715	-46.8121	-216.33	-9743.22	21758.1	1202.13	400.578	245.039	0	7.11606	-15.8445	-434.577	-178106	160596	-5123.66	370.332	408.087	0
634	1	-2.46644	30.7838	-216.949	8765.14	8874.09	-1181.7	340.904	569.598	0	10.0161	-46.8555	-215.352	-9688.14	21819	1170.75	401.318	244.987	0	7.54969	-16.0716	-432.301	-177104	160021	-5331.15	370.999	407.892	0
634	2	-2.29292	30.6578	-215.899	8736.38	8936.31	-1141.27	341.391	569.535	0	10.3515	-46.8642	-214.471	-9633.91	21886.9	1137.35	402.051	244.919	0	8.05863	-16.2064	-430.37	-176268	159547	-5537.47	371.62	407.766	0
634	3	-2.08683	30.5915	-215.111	8708.64	8993.08	-1098.78	341.807	569.516	0	10.738	-46.8344	-213.733	-9582.59	21961.2	1103.5	402.751	244.834	0	8.65117	-16.2429	-428.844	-175618	159192	-5742.78	372.181	407.697	0
634	4	-1.85843	30.5691	-214.532	8682.38	9045.35	-1054.99	342.163	569.529	0	11.1649	-46.7719	-213.14	-9535.58	22038.2	1069.19	403.398	244.739	0	9.30646	-16.2029	-427.672	-175124	158939	-5946	372.681	407.662	0
634	5	-1.62623	30.5654	-214.076	8658.39	9094.27	-1011.26	342.482	569.555	0	11.6112	-46.6858	-212.663	-9493.59	22113	1032.84	403.982	244.642	0	9.98492	-16.1205	-426.739	-174728	158750	-6144.79	373.13	407.636	0
634	6	-1.41058	30.5564	-213.65	8636.98	9140.76	-969.022	342.784	569.574	0	12.0519	-46.5863	-212.263	-9456.74	22182.1	993.019	404.503	244.552	0	10.6413	-16.0299	-425.913	-174368	158586	-6334.9	373.543	407.592	0
634	7	-1.22914	30.5275	-213.179	8617.84	9186.04	-929.434	343.091	569.575	0	12.4645	-46.4856	-211.914	-9424.96	22243.5	949.817	404.965	244.475	0	11.2354	-15.9581	-425.093	-173995	158418	-6510.16	373.936	407.509	0
634	8	-1.09226	30.4769	-212.63	8600.55	9231.52	-893.042	343.416	569.552	0	12.8354	-46.394	-211.599	-9397.26	22297	904.676	405.374	244.411	0	11.7431	-15.9172	-424.23	-173585	158234	-6664.31	374.319	407.376	0
634	9	-0.997409	30.4152	-212.016	8584.75	9277.4	-859.607	343.758	569.509	0	13.165	-46.3118	-211.322	-9371.63	22343.9	859.824	405.734	244.348	0	12.1676	-15.8966	-423.338	-173144	158039	-6793.36	374.695	407.194	0
635	0	-0.927912	30.364	-211.39	8570.26	9321.89	-828.282	344.098	569.458	0	13.4705	-46.2245	-211.104	-9346.06	22386.8	818.213	406.046	244.272	0	12.5425	-15.8605	-422.495	-172706	157855	-6896.27	375.051	406.975	0
635	1	-0.8617	30.348	-210.822	8556.69	9362.91	-798.117	344.411	569.413	0	13.7777	-46.1083	-210.972	-9319.1	22428.9	783.263	406.312	244.172	0	12.916	-15.7603	-421.795	-172315	157710	-6972.84	375.373	406.735	0
635	2	-0.785572	30.3812	-210.353	8542.72	9400.48	-768.351	344.689	569.389	0	14.1072	-45.945	-210.927	-9289.66	22472.6	757.716	406.542	244.042	0	13.3216	-15.5638	-421.281	-171995	157618	-7022.01	375.658	406.494	0
635	3	-0.700617	30.4585	-209.981	8526.46	9437.04	-738.196	344.942	569.394	0	14.4637	-45.7402	-210.935	-9257.38	22518.4	741.892	406.755	243.887	0	13.7631	-15.2817	-420.916	-171740	157570	-7046.18	375.919	406.272	0
635	4	-0.616084	30.5599	-209.675	8506.3	9476.65	-706.637	345.197	569.431	0	14.8381	-45.5256	-210.937	-9222.53	22564.4	733.174	406.972	243.722	0	14.222	-14.9658	-420.612	-171524	157542	-7055	376.177	406.087	0
635	5	-0.542362	30.6614	-209.391	8481.65	9523.21	-672.712	345.481	569.494	0	15.2124	-45.3381	-210.874	-9184.95	22607	727.722	407.206	243.557	0	14.67	-14.6766	-420.264	-171311	157505	-7059.62	376.452	405.95	0
635	6	-0.488322	30.7439	-209.076	8453.46	9578.16	-635.859	345.812	569.568	0	15.5655	-45.1994	-210.69	-9143.57	22642.5	722.217	407.468	243.398	0	15.0772	-14.4556	-419.767	-171059	157427	-7065.54	376.758	405.856	0
635	7	-0.4604	30.7938	-208.675	8423.83	9639.69	-595.928	346.195	569.632	0	15.8787	-45.1155	-210.358	-9097.3	22669	714.03	407.764	243.247	0	15.4183	-14.3217	-419.033	-170725	157279	-7073.31	377.103	405.784	0
635	8	-0.460106	30.804	-208.147	8395.01	9704.53	-553.287	346.623	569.668	0	16.1399	-45.0812	-209.882	-9046.44	22686.7	700.93	408.093	243.103	0	15.6798	-14.2772	-418.029	-170283	157047	-7082.84	377.486	405.708	0
635	9	-0.479818	30.7767	-207.487	8369.08	9769.68	-509.01	347.086	569.665	0	16.3454	-45.0828	-209.302	-8993.02	22697	681.466	408.442	242.967	0	15.8656	-14.3061	-416.789	-169738	156742	-7095.75	377.897	405.605	0
636	0	-0.501884	30.7256	-206.749	8347.91	9832.66	-464.522	347.559	569.623	0	16.5004	-45.0994	-208.678	-8939.79	22702.3	655.773	408.791	242.84	0	15.9985	-14.3738	-415.426	-169134	156395	-7114.81	378.317	405.473	0
636	1	-0.50423	30.6713	-206.022	8332.81	9890.9	-421.106	348.009	569.554	0	16.6183	-45.1084	-208.071	-8889.09	22706	625.534	409.126	242.721	0	16.1141	-14.437	-414.093	-168537	156051	-7142.77	378.719	405.329	0
636	2	-0.468086	30.6307	-205.384	8324.09	9941.96	-379.938	348.407	569.471	0	16.7171	-45.0919	-207.53	-8842.54	22711.3	592.787	409.436	242.608	0	16.249	-14.4612	-412.915	-168003	155748	-7183.38	379.08	405.19	0
636	3	-0.382036	30.609	-204.866	8320.85	9984.31	-342.097	348.736	569.384	0	16.8125	-45.0425	-207.09	-8801.51	22720.2	558.873	409.712	242.501	0	16.4304	-14.4335	-411.956	-167560	155503	-7242.73	379.388	405.06	0
636	4	-0.241805	30.6008	-204.459	8321.27	10018.2	-308.141	348.999	569.301	0	16.9136	-44.9628	-206.771	-8767.51	22733.7	524.435	409.946	242.402	0	16.6718	-14.362	-411.23	-167210	155321	-7327.52	379.644	404.933	0
636	5	-0.0493113	30.5953	-204.136	8323.13	10046.1	-277.785	349.213	569.228	0	17.0214	-44.8606	-206.571	-8741.5	22751.4	490.066	410.139	242.317	0	16.972	-14.2653	-410.707	-166940	155195	-7441.51	379.856	404.804	0
636	6	0.186891	30.5783	-203.849	8324.18	10071.3	-249.998	349.406	569.165	0	17.1306	-44.7464	-206.456	-8722.76	22772.6	456.628	410.303	242.25	0	17.3175	-14.1681	-410.305	-166718	155104	-7583.92	380.048	404.669	0
636	7	0.452457	30.5372	-203.54	8322.42	10096.9	-223.357	349.606	569.112	0	17.2333	-44.6335	-206.377	-8708.7	22796.4	425.218	410.46	242.198	0	17.6858	-14.0963	-409.916	-166498	155019	-7749.69	380.244	404.524	0
636	8	0.732341	30.468	-203.171	8316.67	10124.2	-196.393	349.831	569.066	0	17.3228	-44.5351	-206.284	-8695.7	22821.3	397.212	410.63	242.154	0	18.0552	-14.0671	-409.455	-166246	154915	-7930.6	380.462	404.367	0
636	9	1.01804	30.3798	-202.741	8307.06	10153.5	-167.899	350.081	569.026	0	17.3991	-44.4561	-206.144	-8679.76	22844.8	373.746	410.82	242.105	0	18.4171	-14.0763	-408.885	-165949	154780	-8117.85	380.703	404.206	0
637	0	1.31205	30.2925	-202.288	8294.79	10184	-137.259	350.344	568.995	0	17.4719	-44.3872	-205.951	-8657.89	22864.5	354.845	411.019	242.039	0	18.7839	-14.0947	-408.239	-165625	154618	-8305.55	380.954	404.05	0
637	1	1.62449	30.2279	-201.877	8280.95	10215.2	-104.733	350.601	568.98	0	17.5575	-44.3125	-205.734	-8630.14	22878.9	339.634	411.206	241.948	0	19.1819	-14.0846	-407.611	-165317	154457	-8492.91	381.191	403.917	0
637	2	1.96185	30.1982	-201.565	8265.59	10249.1	-71.4646	350.848	568.993	0	17.6673	-44.2234	-205.533	-8598.97	22887.8	327.226	411.358	241.837	0	19.6292	-14.0252	-407.098	-165068	154324	-8682	381.398	403.821	0
637	3	2.31844	30.1985	-201.37	8247.94	10289.5	-39.016	351.097	569.041	0	17.798	-44.1256	-205.364	-8566.44	22890.9	316.975	411.465	241.713	0	20.1164	-13.9271	-406.734	-164895	154235	-8874.01	381.578	403.77	0
637	4	2.67986	30.2091	-201.259	8227.38	10339.5	-8.50914	351.374	569.12	0	17.9312	-44.0348	-205.209	-8533.4	22887	308.051	411.53	241.584	0	20.6111	-13.8257	-406.468	-164779	154177	-9069.13	381.745	403.761	0
637	5	3.03064	30.2049	-201.168	8204.01	10399.6	19.9595	351.696	569.218	0	18.0409	-43.9697	-205.021	-8500.26	22874	299.106	411.569	241.46	0	21.0716	-13.7648	-406.189	-164673	154119	-9267.25	381.917	403.784	0
637	6	3.35645	30.1642	-201.016	8178.41	10466.1	46.8153	352.066	569.315	0	18.0999	-43.9474	-204.74	-8466.92	22850.9	288.652	411.609	241.354	0	21.4563	-13.7833	-405.757	-164518	154014	-9466.92	382.111	403.83	0
637	7	3.64591	30.0718	-200.733	8151.32	10533.3	72.2289	352.474	569.392	0	18.0859	-43.9812	-204.31	-8432.68	22819.4	276.03	411.69	241.274	0	21.7318	-13.9094	-405.043	-164258	153823	-9665.76	382.344	403.884	0
637	8	3.89487	29.9238	-200.28	8123.85	10596	96.3382	352.906	569.438	0	17.9931	-44.0754	-203.704	-8396.83	22784.2	262.109	411.849	241.221	0	21.8879	-14.1516	-403.984	-163864	153525	-9861.52	382.628	403.938	0
637	9	4.10962	29.7313	-199.671	8097.85	10651.2	120.047	353.344	569.444	0	17.8402	-44.2176	-202.949	-8359.23	22751.4	248.797	412.104	241.189	0	21.9498	-14.4863	-402.62	-163346	153135	-10052	382.963	403.98	0
638	0	4.30748	29.5212	-198.984	8076.05	10697.6	145.088	353.761	569.414	0	17.6691	-44.3769	-202.126	-8320.6	22727	237.628	412.44	241.166	0	21.9766	-14.8557	-401.109	-162763	152703	-10235.4	383.33	404.004	0
638	1	4.51104	29.3266	-198.324	8061.71	10734	172.962	354.123	569.351	0	17.5287	-44.5121	-201.343	-8282.33	22716.7	228.489	412.826	241.135	0	22.0397	-15.1854	-399.667	-162196	152293	-10411.6	383.696	404.004	0
638	2	4.73564	29.1725	-197.77	8057.61	10759	203.83	354.402	569.258	0	17.4544	-44.5886	-200.676	-8245.53	22723.3	219.522	413.234	241.089	0	22.19	-15.4161	-398.446	-161703	151951	-10581.1	384.032	403.976	0
638	3	4.98273	29.0655	-197.336	8064.31	10772.9	236.397	354.592	569.134	0	17.4602	-44.5912	-200.145	-8210.71	22744.6	208.847	413.641	241.024	0	22.443	-15.5257	-397.481	-161296	151685	-10744	384.325	403.92	0
638	4	5.24522	28.9959	-196.998	8079.11	10779.5	268.622	354.719	568.989	0	17.5427	-44.5243	-199.725	-8178.12	22774.1	196.482	414.027	240.947	0	22.7879	-15.5284	-396.723	-160958	151477	-10901.5	384.577	403.841	0
638	5	5.51392	28.9442	-196.719	8096.96	10785.2	298.541	354.825	568.84	0	17.6856	-44.4038	-199.372	-8147.91	22803.9	184.161	414.379	240.868	0	23.1995	-15.4596	-396.091	-160666	151303	-11055.8	384.802	403.755	0
638	6	5.77844	28.8885	-196.453	8112.71	10796.4	324.963	354.956	568.704	0	17.865	-44.2482	-199.037	-8119.84	22827.6	173.571	414.69	240.796	0	23.6434	-15.3598	-395.49	-160388	151136	-11207.2	385.018	403.679	0
638	7	6.02679	28.8104	-196.155	8122.91	10816.8	347.882	355.144	568.589	0	18.056	-44.0749	-198.673	-8093.09	22842.3	164.925	414.974	240.736	0	24.0828	-15.2645	-394.827	-160092	150951	-11354.1	385.25	403.617	0
638	8	6.249	28.7004	-195.788	8126.51	10846.7	368.111	355.4	568.493	0	18.2388	-43.8976	-198.253	-8066.65	22849.2	156.997	415.253	240.689	0	24.4878	-15.1972	-394.04	-159751	150733	-11493.7	385.514	403.566	0
638	9	6.44384	28.5618	-195.351	8124.74	10883.6	386.496	355.713	568.41	0	18.4033	-43.7245	-197.778	-8040.56	22851.4	148.253	415.541	240.655	0	24.8472	-15.1627	-393.129	-159363	150481	-11625.5	385.812	403.521	0
639	0	6.62074	28.4097	-194.884	8120.27	10923.4	403.614	356.051	568.333	0	18.552	-43.5553	-197.276	-8016.41	22851.5	137.845	415.836	240.636	0	25.1728	-15.1455	-392.159	-158957	150214	-11751.3	386.126	403.485	0
639	1	6.79207	28.2649	-194.443	8115.58	10962.3	419.879	356.378	568.263	0	18.6968	-43.3831	-196.773	-7995.63	22851.1	125.776	416.129	240.634	0	25.4889	-15.1182	-391.217	-158571	149955	-11872.3	386.431	403.472	0
639	2	6.96315	28.143	-194.069	8111.32	10998.2	435.55	356.671	568.204	0	18.8469	-43.2034	-196.273	-7977.65	22850.4	112.337	416.422	240.646	0	25.8101	-15.0604	-390.343	-158226	149712	-11987.1	386.715	403.5	0
639	3	7.12993	28.0483	-193.763	8106.51	11031.4	450.634	356.932	568.163	0	19.0003	-43.0205	-195.759	-7960.18	22849.6	97.4837	416.723	240.663	0	26.1302	-14.9723	-389.522	-157920	149483	-12092.9	386.981	403.574	0
639	4	7.28369	27.9745	-193.501	8100.24	11064.3	464.968	357.179	568.139	0	19.147	-42.8459	-195.214	-7941.01	22849	80.7656	417.046	240.678	0	26.4307	-14.8714	-388.715	-157633	149259	-12188.1	387.245	403.687	0
639	5	7.41589	27.9089	-193.25	8092.76	11099.9	478.384	357.438	568.123	0	19.2755	-42.6933	-194.621	-7918.94	22847.4	61.9013	417.394	240.689	0	26.6914	-14.7844	-387.871	-157343	149028	-12273.8	387.522	403.827	0
639	6	7.52176	27.837	-192.978	8085.07	11139.7	490.874	357.725	568.104	0	19.3746	-42.5775	-193.964	-7893.66	22841.4	41.369	417.761	240.697	0	26.8964	-14.7405	-386.942	-157026	148773	-12353.1	387.819	403.983	0
639	7	7.60216	27.7476	-192.668	8078.18	11182.9	502.801	358.042	568.072	0	19.4341	-42.5124	-193.237	-7865.77	22827.6	20.0838	418.133	240.705	0	27.0362	-14.7648	-385.906	-156671	148484	-12430.7	388.132	404.147	0
639	8	7.66276	27.6368	-192.32	8072.76	11228.6	514.849	358.385	568.024	0	19.4498	-42.5037	-192.457	-7836.21	22805.5	-1.39799	418.496	240.717	0	27.1126	-14.8669	-384.777	-156284	148166	-12510.9	388.451	404.312	0
639	9	7.71394	27.5102	-191.958	8069.18	11275.5	527.607	358.739	567.964	0	19.4318	-42.543	-191.661	-7805.55	22779.3	-23.1355	418.852	240.726	0	27.1458	-15.0328	-383.62	-155885	147838	-12597.2	388.773	404.472	0
640	0	7.77232	27.3811	-191.639	8067.67	11322	541.406	359.08	567.902	0	19.4037	-42.6079	-190.917	-7774.7	22757.8	-45.6073	419.203	240.723	0	27.176	-15.2268	-382.556	-155521	147542	-12694.1	389.085	404.621	0
640	1	7.85737	27.2656	-191.433	8068.07	11365.6	556.601	359.371	567.854	0	19.3916	-42.6705	-190.303	-7745.7	22749.2	-69.1642	419.542	240.702	0	27.249	-15.4049	-381.736	-155252	147328	-12805.4	389.368	404.763	0
640	2	7.98241	27.1733	-191.394	8069.59	11403.6	573.589	359.582	567.838	0	19.412	-42.708	-189.867	-7720.88	22756.7	-93.397	419.856	240.665	0	27.3944	-15.5347	-381.261	-155121	147224	-12931.9	389.598	404.907	0
640	3	8.1478	27.1039	-191.528	8071.55	11434.3	592.389	359.701	567.857	0	19.4687	-42.7085	-189.611	-7701.35	22777.9	-117.343	420.129	240.617	0	27.6165	-15.6046	-381.139	-155133	147228	-13070.2	389.763	405.06	0
640	4	8.34159	27.0515	-191.797	8074.52	11459.1	612.313	359.746	567.901	0	19.5582	-42.6708	-189.513	-7686.59	22808.3	-140.43	420.352	240.56	0	27.8998	-15.6193	-381.311	-155261	147321	-13213.9	389.867	405.211	0
640	5	8.54438	27.0085	-192.138	8080.36	11480.6	632.082	359.752	567.945	0	19.6733	-42.6004	-189.54	-7674.96	22843.6	-162.882	420.521	240.493	0	28.2177	-15.592	-381.678	-155455	147473	-13355.1	389.93	405.333	0
640	6	8.73307	26.965	-192.467	8090.58	11501.8	650.411	359.76	567.964	0	19.8039	-42.5105	-189.648	-7664.65	22880.3	-185.041	420.646	240.415	0	28.5369	-15.5455	-382.115	-155655	147647	-13486.2	389.978	405.398	0
640	7	8.88433	26.9085	-192.696	8104.64	11525.6	666.696	359.813	567.941	0	19.9354	-42.4221	-189.775	-7654.37	22915.8	-207.013	420.752	240.334	0	28.8197	-15.5136	-382.471	-155794	147799	-13600.9	390.05	405.388	0
640	8	8.9808	26.8281	-192.754	8120.34	11553.7	681.056	359.94	567.872	0	20.0522	-42.3564	-189.861	-7643.55	22949	-229.786	420.873	240.259	0	29.033	-15.5283	-382.615	-155821	147894	-13696	390.176	405.304	0
640	9	9.01935	26.7208	-192.629	8135.54	11586.3	693.744	360.149	567.766	0	20.1458	-42.3223	-189.87	-7632.01	22980.8	-255.883	421.034	240.196	0	29.1652	-15.6014	-382.499	-155723	147917	-13773.5	390.372	405.162	0
641	0	9.01569	26.5954	-192.388	8149.3	11621.7	704.966	360.408	567.641	0	20.2236	-42.313	-189.814	-7619.94	23013.9	-288.02	421.245	240.144	0	29.2393	-15.7176	-382.202	-155545	147893	-13842.6	390.621	404.996	0
641	1	8.99903	26.4672	-192.157	8161.95	11656.6	715.299	360.662	567.525	0	20.3052	-42.3116	-189.735	-7607.68	23050.8	-327.655	421.489	240.096	0	29.3043	-15.8444	-381.892	-155369	147869	-13916.1	390.883	404.849	0
641	2	8.99764	26.3512	-192.057	8174.78	11688.2	725.62	360.858	567.436	0	20.4091	-42.3006	-189.686	-7595.11	23092.8	-374.467	421.742	240.04	0	29.4068	-15.9494	-381.743	-155278	147892	-14004	391.111	404.755	0
641	3	9.02567	26.2571	-192.156	8189.29	11716.4	736.62	360.974	567.382	0	20.5415	-42.271	-189.706	-7581.55	23139.8	-426.057	421.977	239.965	0	29.5672	-16.0139	-381.861	-155317	147995	-14107.6	391.28	404.724	0
641	4	9.07991	26.187	-192.454	8206.3	11743.9	748.784	361.022	567.36	0	20.6948	-42.2257	-189.814	-7566.44	23190.9	-478.153	422.177	239.862	0	29.7747	-16.0387	-382.267	-155489	148186	-14218.7	391.388	404.742	0
641	5	9.14646	26.1337	-192.891	8225.53	11773.5	762.518	361.037	567.357	0	20.85	-42.1762	-190.002	-7549.87	23243.9	-525.684	422.335	239.736	0	29.9964	-16.0424	-382.892	-155758	148445	-14325.2	391.455	404.782	0
641	6	9.20949	26.0841	-193.378	8245.82	11807.4	777.924	361.058	567.359	0	20.9813	-42.1393	-190.231	-7532.66	23295.4	-564.634	422.459	239.598	0	30.1908	-16.0552	-383.609	-156064	148736	-14417.3	391.507	404.823	0
641	7	9.25577	26.0248	-193.827	8265.4	11845.9	794.55	361.116	567.357	0	21.0663	-42.133	-190.449	-7516.13	23342.2	-593.725	422.564	239.465	0	30.322	-16.1083	-384.276	-156348	149016	-14490.9	391.57	404.852	0
641	8	9.27801	25.9488	-194.179	8282.01	11888.6	811.37	361.225	567.349	0	21.0964	-42.1706	-190.616	-7501.2	23382.5	-614.107	422.668	239.352	0	30.3744	-16.2219	-384.795	-156570	149252	-14548.2	391.662	404.869	0
641	9	9.2792	25.8577	-194.429	8293.55	11934.4	827.153	361.382	567.344	0	21.0852	-42.2527	-190.722	-7487.98	23416.7	-627.736	422.779	239.261	0	30.3644	-16.395	-385.151	-156727	149439	-14596.4	391.785	404.882	0
642	0	9.27353	25.7637	-194.632	8298.9	11981.2	841.103	361.558	567.361	0	21.064	-42.364	-190.799	-7475.87	23447.3	-637.257	422.89	239.182	0	30.3375	-16.6004	-385.431	-156859	149602	-14645.9	391.919	404.903	0
642	1	9.28054	25.6862	-194.874	8298.69	12027.2	853.278	361.718	567.415	0	21.0647	-42.4806	-190.911	-7464.13	23479.8	-646.801	422.988	239.097	0	30.3453	-16.7943	-385.785	-157027	149786	-14705.9	392.038	404.943	0
642	2	9.31603	25.642	-195.232	8295.47	12072.5	864.451	361.837	567.51	0	21.1064	-42.5817	-191.123	-7452.79	23522	-660.907	423.073	238.995	0	30.4225	-16.9397	-386.354	-157286	150041	-14782.4	392.129	404.999	0
642	3	9.38632	25.6352	-195.731	8292.93	12119.4	875.444	361.919	567.631	0	21.1939	-42.6555	-191.473	-7442.75	23581.5	-682.499	423.158	238.871	0	30.5802	-17.0203	-387.204	-157657	150394	-14877.6	392.202	405.058	0
642	4	9.48703	25.6554	-196.342	8294.74	12171	886.627	361.989	567.754	0	21.3205	-42.6982	-191.962	-7434.75	23661.2	-712.375	423.26	238.73	0	30.8075	-17.0428	-388.304	-158119	150845	-14989.8	392.279	405.098	0
642	5	9.60352	25.6813	-196.997	8303.35	12230.3	898.094	362.084	567.85	0	21.4681	-42.716	-192.554	-7429.18	23757.7	-749.591	423.382	238.582	0	31.0716	-17.0347	-389.551	-158623	151362	-15113.7	392.383	405.094	0
642	6	9.71423	25.6883	-197.609	8319.22	12297.7	910.124	362.233	567.901	0	21.6124	-42.727	-193.199	-7427.1	23864.2	-791.724	423.521	238.443	0	31.3267	-17.0387	-390.808	-159107	151901	-15241.4	392.531	405.03	0
642	7	9.79967	25.6591	-198.105	8341.22	12372.9	923.135	362.456	567.895	0	21.7342	-42.7515	-193.863	-7430.64	23975	-835.531	423.67	238.329	0	31.5339	-17.0923	-391.968	-159526	152425	-15364.7	392.732	404.896	0
642	8	9.85269	25.5931	-198.464	8367.97	12456.7	937.022	362.765	567.836	0	21.8274	-42.7978	-194.549	-7441.85	24088.6	-877.811	423.818	238.252	0	31.68	-17.2048	-393.013	-159872	152928	-15477.8	392.988	404.686	0
642	9	9.88194	25.5084	-198.732	8398.53	12549.6	951.036	363.148	567.739	0	21.8999	-42.8583	-195.294	-7461.73	24207.1	-916.033	423.952	238.208	0	31.7818	-17.3499	-394.026	-160181	153439	-15577.9	393.285	404.411	0
643	0	9.90786	25.4348	-199.006	8432.73	12650.8	964.736	363.57	567.626	0	21.968	-42.9153	-196.149	-7490.58	24332.7	-949.084	424.052	238.188	0	31.8759	-17.4805	-395.155	-160520	154000	-15665.9	393.592	404.098	0
643	1	9.95365	25.4009	-199.388	8471.12	12757.6	978.724	363.984	567.514	0	22.0456	-42.9537	-197.144	-7528.02	24465.3	-977.756	424.099	238.185	0	31.9992	-17.5528	-396.532	-160955	154647	-15745.7	393.871	403.782	0
643	2	10.0334	25.4208	-199.937	8514.2	12866.9	994.323	364.355	567.415	0	22.1357	-42.9698	-198.261	-7571.81	24603.7	-1004.35	424.098	238.191	0	32.169	-17.549	-398.197	-161513	155386	-15822.2	394.1	403.496	0
643	3	10.1458	25.4888	-200.653	8561.82	12976.9	1012.76	364.673	567.33	0	22.2314	-42.9705	-199.433	-7617.85	24745.5	-1031.57	424.079	238.198	0	32.3773	-17.4817	-400.086	-162180	156194	-15898.6	394.286	403.266	0
643	4	10.2795	25.5856	-201.499	8613.35	13087.1	1034.6	364.949	567.254	0	22.3219	-42.9658	-200.583	-7662.29	24887.6	-1061.39	424.077	238.2	0	32.6014	-17.3802	-402.081	-162914	157034	-15975.7	394.445	403.102	0
643	5	10.4202	25.6879	-202.411	8667.77	13196.7	1059.65	365.198	567.177	0	22.3969	-42.9631	-201.647	-7702.91	25025.7	-1094.79	424.106	238.2	0	32.8171	-17.2752	-404.058	-163664	157865	-16053.4	394.596	402.999	0
643	6	10.5544	25.7726	-203.322	8723.17	13305	1087.08	365.438	567.097	0	22.4489	-42.9652	-202.58	-7738.23	25156.2	-1132.12	424.179	238.198	0	33.0033	-17.1926	-405.901	-164383	158647	-16130.8	394.755	402.948	0
643	7	10.6687	25.8207	-204.173	8776.94	13411.7	1115.58	365.688	567.012	0	22.4738	-42.9702	-203.348	-7767.27	25278	-1173.38	424.309	238.197	0	33.1425	-17.1495	-407.521	-165029	159355	-16205.3	394.939	402.938	0
643	8	10.7522	25.8236	-204.921	8827	13516.6	1144.03	365.96	566.925	0	22.4713	-42.9752	-203.947	-7790.69	25393	-1217.89	424.508	238.2	0	33.2235	-17.1516	-408.868	-165578	159975	-16272.4	395.164	402.954	0
643	9	10.8019	25.7868	-205.554	8872.89	13619.8	1171.91	366.259	566.834	0	22.45	-42.9779	-204.414	-7811.06	25506.2	-1263.44	424.777	238.212	0	33.2518	-17.1911	-409.968	-166034	160520	-16328	395.437	402.98	0
644	0	10.8254	25.7296	-206.108	8915.4	13722.6	1198.89	366.579	566.744	0	22.4318	-42.973	-204.831	-7831.76	25624.2	-1306.3	425.1	238.235	0	33.2572	-17.2434	-410.939	-166436	161032	-16370.3	395.749	403	0
644	1	10.8389	25.6801	-206.657	8955.42	13826.3	1224.58	366.905	566.665	0	22.4445	-42.9496	-205.298	-7856.14	25751.7	-1342.78	425.436	238.267	0	33.2834	-17.2695	-411.955	-166850	161567	-16399.7	396.074	403.008	0
644	2	10.86	25.6644	-207.266	8993.79	13931.6	1248.8	367.216	566.608	0	22.5055	-42.8994	-205.904	-7887.06	25888.5	-1370.55	425.731	238.305	0	33.3655	-17.235	-413.17	-167334	162170	-16418	396.377	402.997	0
644	3	10.9012	25.6954	-207.969	9031.75	14039	1271.88	367.505	566.572	0	22.6185	-42.8223	-206.688	-7925.85	26030.8	-1389.02	425.943	238.347	0	33.5197	-17.1269	-414.657	-167915	162858	-16428.6	396.634	402.966	0
644	4	10.9669	25.7714	-208.773	9070.95	14150.3	1294.59	367.779	566.551	0	22.78	-42.7223	-207.643	-7971.71	26174.9	-1399.07	426.057	238.391	0	33.7468	-16.9509	-416.416	-168595	163630	-16435.5	396.839	402.916	0
644	5	11.0552	25.8795	-209.667	9112.74	14269.5	1317.68	368.058	566.537	0	22.9804	-42.6029	-208.733	-8022.54	26319.6	-1402.64	426.092	238.435	0	34.0356	-16.7234	-418.4	-169356	164475	-16441.7	397.01	402.852	0
644	6	11.1595	25.9974	-210.622	9157.62	14400.3	1341.59	368.371	566.521	0	23.2047	-42.4661	-209.9	-8076.04	26465.2	-1402.52	426.085	238.476	0	34.3642	-16.4687	-420.522	-170169	165373	-16449.8	397.178	402.78	0
644	7	11.2723	26.0995	-211.592	9205.12	14543.9	1366.42	368.736	566.496	0	23.4368	-42.3135	-211.088	-8130.51	26612.6	-1402.04	426.074	238.517	0	34.7091	-16.214	-422.68	-170992	166294	-16463.3	397.37	402.702	0
644	8	11.3884	26.1661	-212.538	9254.14	14697.2	1391.69	369.151	566.459	0	23.6648	-42.1464	-212.25	-8184.82	26761.1	-1404.06	426.083	238.562	0	35.0532	-15.9803	-424.788	-171796	167212	-16486.4	397.598	402.621	0
644	9	11.5076	26.1923	-213.451	9303.66	14854.5	1416.46	369.592	566.413	0	23.8856	-41.965	-213.364	-8237.81	26909.2	-1409.92	426.119	238.609	0	35.3932	-15.7727	-426.815	-172569	168109	-16522	397.85	402.545	0
645	0	11.637	26.1911	-214.37	9353.72	15008.9	1439.98	370.014	566.367	0	24.1066	-41.7628	-214.436	-8287.8	27057.3	-1419.31	426.179	238.649	0	35.7436	-15.5717	-428.806	-173334	168992	-16570.7	398.101	402.483	0
645	1	11.7872	26.1857	-215.358	9405.63	15154.1	1461.85	370.367	566.326	0	24.3412	-41.5255	-215.5	-8333.19	27207.4	-1430.96	426.252	238.669	0	36.1284	-15.3397	-430.858	-174132	169885	-16629.4	398.319	402.443	0
645	2	11.961	26.1957	-216.461	9461.28	15286.7	1481.93	370.621	566.291	0	24.5969	-41.2425	-216.585	-8373.52	27360	-1443.48	426.325	238.662	0	36.5579	-15.0469	-433.046	-174993	170806	-16691.2	398.481	402.43	0
645	3	12.149	26.2275	-217.68	9522.2	15408.5	1500.28	370.785	566.256	0	24.8676	-40.9195	-217.689	-8409.63	27512.9	-1455.87	426.387	238.631	0	37.0167	-14.692	-435.368	-175915	171755	-16747.6	398.587	402.44	0
645	4	12.3362	26.2761	-218.978	9588.72	15525.6	1517.19	370.901	566.211	0	25.1358	-40.5782	-218.778	-8442.56	27662.7	-1467.79	426.442	238.59	0	37.472	-14.302	-437.755	-176872	172716	-16793.4	398.659	402.475	0
645	5	12.5081	26.3275	-220.293	9659.59	15643.9	1533.07	371.014	566.151	0	25.3786	-40.2485	-219.797	-8473.21	27806.6	-1479.62	426.51	238.55	0	37.8867	-13.921	-440.091	-177820	173659	-16828.5	398.731	402.535	0
645	6	12.6507	26.3602	-221.55	9732.56	15767.1	1548.25	371.167	566.071	0	25.5761	-39.9618	-220.695	-8502.87	27942.4	-1492.13	426.611	238.528	0	38.2268	-13.6017	-442.245	-178708	174548	-16856.6	398.836	402.616	0
645	7	12.7502	26.349	-222.68	9805.25	15896.8	1562.87	371.389	565.967	0	25.7172	-39.7417	-221.43	-8533.01	28067.7	-1505.66	426.757	238.536	0	38.4674	-13.3927	-444.11	-179491	175351	-16881.7	398.995	402.712	0
645	8	12.7989	26.2735	-223.648	9875.83	16032.8	1577.15	371.688	565.842	0	25.7998	-39.5949	-221.989	-8564.87	28180.3	-1519.58	426.945	238.582	0	38.5986	-13.3214	-445.636	-180151	176051	-16906.1	399.213	402.821	0
645	9	12.8043	26.1328	-224.475	9943.79	16173.6	1591.8	372.051	565.702	0	25.8335	-39.5072	-222.401	-8599.59	28279.9	-1532.9	427.157	238.667	0	38.6377	-13.3744	-446.876	-180708	176662	-16930.7	399.476	402.943	0
646	0	12.7929	25.9531	-225.253	10010.4	16317.7	1607.74	372.442	565.559	0	25.8445	-39.4447	-222.755	-8638.45	28369.8	-1545.12	427.358	238.78	0	38.6374	-13.4916	-448.008	-181231	177235	-16957.4	399.747	403.08	0
646	1	12.8013	25.7755	-226.115	10077.8	16464.2	1625.3	372.813	565.431	0	25.8681	-39.3649	-223.168	-8682.08	28455.1	-1556.48	427.505	238.904	0	38.6694	-13.5894	-449.283	-181821	177848	-16990.4	399.98	403.238	0
646	2	12.8577	25.6332	-227.18	10147.6	16612.2	1643.59	373.124	565.332	0	25.9298	-39.2342	-223.728	-8730.04	28540.9	-1567.81	427.57	239.021	0	38.7875	-13.6009	-450.908	-182561	178564	-17033.7	400.138	403.426	0
646	3	12.9697	25.5404	-228.503	10220.2	16761.1	1661.34	373.352	565.273	0	26.0359	-39.0391	-224.468	-8781.25	28630.3	-1580.33	427.547	239.12	0	39.0056	-13.4987	-452.97	-183489	179410	-17087.3	400.208	403.65	0
646	4	13.126	25.4938	-230.068	10295.3	16910.3	1677.77	373.501	565.251	0	26.1799	-38.7849	-225.38	-8834.44	28726.2	-1594.92	427.457	239.198	0	39.306	-13.291	-455.448	-184595	180384	-17147.3	400.201	403.903	0
646	5	13.3043	25.4773	-231.8	10371.5	17059.4	1692.75	373.595	565.257	0	26.3504	-38.4872	-226.434	-8888.35	28831.6	-1611.61	427.329	239.254	0	39.6547	-13.0099	-458.234	-185826	181458	-17207.5	400.147	404.164	0
646	6	13.4786	25.4682	-233.591	10447.6	17207.7	1706.66	373.666	565.274	0	26.5322	-38.1668	-227.583	-8941.78	28947.6	-1629.96	427.196	239.29	0	40.0108	-12.6986	-461.173	-187111	182587	-17261.3	400.082	404.406	0
646	7	13.6271	25.4453	-235.332	10523.3	17354.2	1720.14	373.744	565.283	0	26.7074	-37.8469	-228.773	-8993.54	29073.2	-1649.34	427.083	239.312	0	40.3346	-12.4016	-464.104	-188372	183723	-17303.7	400.036	404.601	0
646	8	13.7379	25.3963	-236.949	10598.5	17498	1733.63	373.847	565.271	0	26.8604	-37.5493	-229.958	-9042.46	29205.9	-1668.64	427.006	239.322	0	40.5982	-12.153	-466.907	-189558	184827	-17333.1	400.028	404.737	0
646	9	13.8107	25.3201	-238.424	10673.7	17640.1	1746.75	373.986	565.232	0	26.9834	-37.2864	-231.108	-9088.1	29341.8	-1686.17	426.961	239.324	0	40.794	-11.9663	-469.532	-190649	185883	-17350.5	400.061	404.817	0
647	0	13.8576	25.2262	-239.795	10749.7	17782.6	1758.35	374.158	565.171	0	27.0811	-37.0554	-232.225	-9131.78	29475.9	-1700	426.928	239.323	0	40.9387	-11.8292	-472.02	-191670	186899	-17359.8	400.12	404.86	0
647	1	13.8969	25.13	-241.142	10827.9	17927.1	1767.37	374.343	565.097	0	27.1666	-36.8437	-233.331	-9176.15	29604.8	-1708.5	426.879	239.327	0	41.0635	-11.7137	-474.473	-192673	187903	-17365.7	400.179	404.893	0
647	2	13.942	25.0455	-242.537	10909	18073.9	1773.58	374.52	565.021	0	27.2497	-36.6418	-234.452	-9223	29729.3	-1711.06	426.803	239.339	0	41.1917	-11.5964	-476.989	-193708	188923	-17370.9	400.219	404.94	0
647	3	13.9962	24.9784	-244.016	10992.9	18222.9	1777.48	374.679	564.95	0	27.3295	-36.4526	-235.589	-9272.12	29851.9	-1708.25	426.712	239.357	0	41.3257	-11.4742	-479.606	-194798	189973	-17376.6	400.238	405.014	0
647	4	14.0545	24.9243	-245.569	11078.1	18375	1780.2	374.826	564.888	0	27.3957	-36.2893	-236.72	-9322.03	29974.8	-1701.36	426.625	239.38	0	41.4503	-11.365	-482.29	-195931	191047	-17383.1	400.251	405.12	0
647	5	14.1075	24.8704	-247.147	11162.9	18532.2	1783.41	374.984	564.833	0	27.4331	-36.1689	-237.802	-9370.8	30098.3	-1692.26	426.569	239.406	0	41.5406	-11.2986	-484.949	-197070	192121	-17390.6	400.28	405.255	0
647	6	14.146	24.8	-248.689	11245.7	18695.2	1789.04	375.175	564.78	0	27.4259	-36.1046	-238.786	-9416.2	30221	-1683.79	426.561	239.434	0	41.572	-11.3046	-487.475	-198170	193163	-17400.4	400.346	405.411	0
647	7	14.1675	24.7022	-250.156	11325.8	18863	1798.96	375.405	564.725	0	27.3665	-36.1002	-239.651	-9456.58	30341.2	-1679.5	426.606	239.46	0	41.5341	-11.398	-489.807	-199203	194153	-17415.5	400.456	405.581	0
647	8	14.1769	24.5773	-251.542	11403.5	19032.7	1814.51	375.664	564.666	0	27.2614	-36.1493	-240.42	-9492.45	30457.4	-1682.57	426.684	239.483	0	41.4383	-11.572	-491.962	-200169	195090	-17439.9	400.597	405.75	0
647	9	14.1849	24.4374	-252.866	11479.3	19200.5	1836	375.931	564.603	0	27.1309	-36.2363	-241.158	-9526.7	30570.3	-1694.71	426.764	239.504	0	41.3158	-11.7989	-494.025	-201094	195995	-17477.4	400.745	405.906	0
648	0	14.206	24.304	-254.174	11554.2	19361.7	1862.76	376.175	564.542	0	27.004	-36.3355	-241.957	-9563.18	30681.8	-1715.91	426.807	239.524	0	41.21	-12.0315	-496.13	-202024	196905	-17529.1	400.868	406.035	0
648	1	14.2548	24.2027	-255.536	11628.9	19512.1	1893.27	376.358	564.492	0	26.9079	-36.4177	-242.903	-9605.38	30794.5	-1744.71	426.777	239.544	0	41.1627	-12.215	-498.438	-203020	197862	-17593	400.928	406.136	0
648	2	14.3396	24.1503	-257.016	11703.5	19651.2	1925.13	376.459	564.464	0	26.8563	-36.4603	-244.055	-9655.91	30909.7	-1778.42	426.651	239.564	0	41.1959	-12.31	-501.071	-204134	198905	-17664.7	400.906	406.216	0
648	3	14.4581	24.1475	-258.641	11778.5	19783.5	1955.66	376.49	564.46	0	26.8446	-36.4561	-245.425	-9715.85	31028.1	-1813.67	426.426	239.588	0	41.3027	-12.3086	-504.066	-205384	200049	-17738.9	400.804	406.283	0
648	4	14.5995	24.1822	-260.397	11854.2	19916	1982.67	376.483	564.476	0	26.8553	-36.4124	-246.981	-9784.34	31150.3	-1847.4	426.124	239.616	0	41.4549	-12.2303	-507.378	-206756	201290	-17810.6	400.648	406.341	0
648	5	14.7475	24.2344	-262.231	11930.5	20055.3	2004.97	376.479	564.504	0	26.8673	-36.3467	-248.662	-9858.57	31276.5	-1877.98	425.779	239.647	0	41.6148	-12.1124	-510.893	-208203	202602	-17876.1	400.475	406.389	0
648	6	14.8815	24.2798	-264.054	12006.6	20204.8	2022.29	376.518	564.53	0	26.861	-36.2825	-250.387	-9934.41	31405	-1905.34	425.426	239.676	0	41.7425	-12.0027	-514.441	-209654	203939	-17933.7	400.322	406.418	0
648	7	14.982	24.2959	-265.771	12082	20364.7	2035.26	376.625	564.54	0	26.8198	-36.2444	-252.074	-10007.1	31533.3	-1930.08	425.095	239.699	0	41.8018	-11.9485	-517.845	-211034	205245	-17982.3	400.219	406.415	0
648	8	15.0393	24.2712	-267.325	12156.3	20534	2045.4	376.813	564.526	0	26.7334	-36.2529	-253.664	-10072.5	31660.9	-1953	424.814	239.708	0	41.7728	-11.9817	-520.989	-212292	206487	-18022.8	400.184	406.376	0
648	9	15.0597	24.2098	-268.725	12228.6	20712.6	2054.94	377.077	564.494	0	26.6032	-36.3184	-255.142	-10129	31789.8	-1974.99	424.596	239.7	0	41.6629	-12.1085	-523.867	-213432	207663	-18059.7	400.221	406.307	0
649	0	15.0617	24.1281	-270.043	12298.2	20899.5	2066.21	377.393	564.459	0	26.4418	-36.4359	-256.535	-10178.1	31922.5	-1996.66	424.437	239.675	0	41.5035	-12.3079	-526.578	-214504	208803	-18098.8	400.312	406.233	0
649	1	15.0663	24.0463	-271.372	12365.4	21090.8	2080.78	377.719	564.434	0	26.2658	-36.5878	-257.895	-10223.7	32060.8	-2018.12	424.317	239.643	0	41.3321	-12.5415	-529.267	-215576	209948	-18143.4	400.425	406.173	0
649	2	15.0895	23.9808	-272.785	12432.5	21281	2098.83	378.014	564.424	0	26.0874	-36.7545	-259.276	-10270	32205	-2039.4	424.211	239.61	0	41.1768	-12.7737	-532.061	-216705	211128	-18194.7	400.526	406.141	0
649	3	15.14	23.9386	-274.32	12501.9	21465.8	2119.17	378.251	564.426	0	25.9123	-36.9203	-260.704	-10320	32354.1	-2060.91	424.103	239.585	0	41.0523	-12.9817	-535.024	-217917	212357	-18254.1	400.593	406.139	0
649	4	15.219	23.9185	-275.974	12575.3	21643.4	2139.72	378.426	564.433	0	25.7391	-37.0731	-262.17	-10374.3	32506.4	-2083.23	423.99	239.571	0	40.9581	-13.1546	-538.143	-219208	213627	-18321.3	400.623	406.169	0
649	5	15.3192	23.9144	-277.705	12654.2	21813.8	2158.52	378.55	564.433	0	25.5564	-37.21	-263.637	-10432.3	32660.3	-2106.54	423.883	239.571	0	40.8756	-13.2956	-541.342	-220544	214915	-18392.7	400.628	406.223	0
649	6	15.4265	23.9169	-279.446	12739.4	21978.1	2174.82	378.649	564.412	0	25.3451	-37.3408	-265.065	-10493	32814	-2130.19	423.796	239.587	0	40.7716	-13.4239	-544.511	-221873	216188	-18461.7	400.626	406.289	0
649	7	15.5257	23.9157	-281.132	12830.7	22137	2189.18	378.742	564.36	0	25.0891	-37.4817	-266.417	-10556.1	32964.9	-2153.12	423.734	239.622	0	40.6148	-13.566	-547.549	-223151	217417	-18522.2	400.634	406.355	0
[truncated: 902 more rows]
[truncated: 231 more columns]
