# Supplementary material for: Independent effects of mental fatigue and drop height on drop jump performance in American football athletes: an exploration of central-peripheral interaction
Source: PeerJ. 2026 Jan 13;14:e20574. doi: 10.7717/peerj.20574 (PMC12810397; doi:10.7717/peerj.20574)
Supplement: Supplemental Information 1 [file peerj-14-20574-s001.zip › data/1/3/C-DJ-30-02.csv]

Devices
1000
		Force1 - Force			Force1 - Moment			Force1 - CoP			Force2 - Force			Force2 - Moment			Force2 - CoP			Imported AMTI 400600 V1.00 #3 - Force			Imported AMTI 400600 V1.00 #3 - Moment			Imported AMTI 400600 V1.00 #3 - CoP			Imported AMTI 400600 V1.00 #4 - Force			Imported AMTI 400600 V1.00 #4 - Moment			Imported AMTI 400600 V1.00 #4 - CoP			Combined Force			Combined Moment			Combined CoP
Frame	Sub Frame	Fx	Fy	Fz	Mx	My	Mz	Cx	Cy	Cz	Fx	Fy	Fz	Mx	My	Mz	Cx	Cy	Cz	Fx	Fy	Fz	Mx	My	Mz	Cx	Cy	Cz	Fx	Fy	Fz	Mx	My	Mz	Cx	Cy	Cz	Fx	Fy	Fz	Mx	My	Mz	Cx	Cy	Cz
		N	N	N	N.mm	N.mm	N.mm	mm	mm	mm	N	N	N	N.mm	N.mm	N.mm	mm	mm	mm	N	N	N	N.mm	N.mm	N.mm	mm	mm	mm	N	N	N	N.mm	N.mm	N.mm	mm	mm	mm	N	N	N	N.mm	N.mm	N.mm	mm	mm	mm
316	0	1.34803e-08	-3.37179e-09	2.79552e-08	2.06802e-06	1.12031e-06	-7.80537e-07	300	610	0	2.89665e-12	2.43878e-12	8.24673e-12	-4.63361e-10	2.36395e-10	6.99079e-11	300	200	0	0	0	0	0	0	0	-311	200	0	0.0135264	0.000224192	-0.234613	13.4644	-0.509626	-6.85894	-914	200	0	-0.294432	-0.00552384	3.94323	511.351	3608.43	214.292	0	0	0
316	1	1.76217e-08	-5.09188e-09	3.23473e-08	2.41982e-06	1.38225e-06	-9.92086e-07	300	610	0	8.20614e-12	5.3385e-12	1.86323e-11	-9.90362e-10	6.9838e-10	2.31216e-10	300	200	0	0	0	0	0	0	0	-311	200	0	-0.00452497	-0.000112046	-0.00320773	-6.18997	0.396657	3.83306	-914	200	0
316	2	2.11705e-08	-7.02773e-09	3.32786e-08	2.52992e-06	1.55119e-06	-1.1543e-06	300	610	0	1.57392e-11	9.27491e-12	3.28321e-11	-1.7016e-09	1.35708e-09	4.63828e-10	300	200	0	0	0	0	0	0	0	-311	200	0	-0.034983	-0.000673621	0.399935	-39.0907	1.89068	21.6346	-914	200	0
316	3	2.2953e-08	-8.9374e-09	2.79976e-08	2.1968e-06	1.52337e-06	-1.19708e-06	300	610	0	2.55774e-11	1.41981e-11	5.07211e-11	-2.58578e-09	2.22133e-09	7.72224e-10	300	200	0	0	0	0	0	0	0	-311	200	0	-0.0807037	-0.00151067	1.01818	-88.2082	4.09714	48.1101	-914	200	0
316	4	2.12935e-08	-1.04055e-08	1.30068e-08	1.16186e-06	1.15908e-06	-1.02325e-06	300	610	0	3.7385e-11	1.98167e-11	7.13173e-11	-3.58742e-09	3.26388e-09	1.14848e-09	300	200	0	0	0	0	0	0	0	-311	200	0	-0.14349	-0.00265327	1.88234	-155.346	7.08519	84.182	-914	200	0
316	5	1.39917e-08	-1.08013e-08	-1.57636e-08	-8.79107e-07	2.85137e-07	-5.08728e-07	300	610	0	5.01693e-11	2.54798e-11	9.23511e-11	-4.58564e-09	4.40034e-09	1.56473e-09	300	200	0	0	0	0	0	0	0	-311	200	0	-0.222937	-0.00409038	2.99503	-239.903	10.813	129.465	-914	200	0
316	6	-1.60968e-09	-9.24977e-09	-6.25345e-08	-4.24663e-06	-1.29403e-06	4.91666e-07	300	610	0	6.20014e-11	3.00458e-11	1.09784e-10	-5.37092e-09	5.46448e-09	1.96424e-09	300	200	0	0	0	0	0	0	0	-311	200	0	-0.314888	-0.0057417	4.30924	-337.225	15.0545	181.377	-914	200	0
316	7	-2.84109e-08	-4.63319e-09	-1.30915e-07	-9.22307e-06	-3.7723e-06	2.12968e-06	300	610	0	6.97237e-11	3.17568e-11	1.1734e-10	-5.62299e-09	6.18217e-09	2.25179e-09	300	200	0	0	0	0	0	0	0	-311	200	0	-0.40952	-0.00742317	5.70142	-436.565	19.3098	234.056	-914	200	0
316	8	-6.91343e-08	4.3571e-09	-2.22699e-07	-1.59659e-05	-7.30045e-06	4.53701e-06	300	610	0	6.86966e-11	2.81475e-11	1.06149e-10	-4.8954e-09	6.14847e-09	2.28497e-09	300	200	0	0	0	0	0	0	0	-311	200	0	-0.489398	-0.00881301	6.94244	-519.032	22.7133	277.268	-914	200	0
316	9	-1.25628e-07	1.90902e-08	-3.36158e-07	-2.43829e-05	-1.1923e-05	7.78321e-06	300	610	0	5.2665e-11	1.60331e-11	6.46731e-11	-2.61479e-09	4.81488e-09	1.86884e-09	300	200	0	0	0	0	0	0	0	-311	200	0	-0.532292	-0.00952283	7.71306	-560.528	24.0962	298.185	-914	200	0
317	0	-1.97834e-07	4.07565e-08	-4.63787e-07	-3.39661e-05	-1.74906e-05	1.18153e-05	300	610	0	1.38606e-11	-8.36189e-12	-2.08758e-11	1.89405e-09	1.49695e-09	7.57562e-10	300	200	0	0	0	0	0	0	0	-311	200	0	-0.52492	-0.00937677	7.75389	-545.763	22.3791	289.246	-914	200	0	-0.294432	-0.00552371	3.94323	511.351	3608.43	214.293	0	0	0
317	1	-2.82397e-07	6.99887e-08	-5.89596e-07	-4.35906e-05	-2.35471e-05	1.63781e-05	300	610	0	-5.65052e-11	-4.90576e-11	-1.6534e-10	9.34342e-09	-4.58428e-09	-1.33236e-09	300	200	0	0	0	0	0	0	0	-311	200	0	-0.476447	-0.00862085	7.0747	-481.378	16.9283	255.005	-914	200	0
317	2	-3.70917e-07	1.06318e-07	-6.86151e-07	-5.12911e-05	-2.91982e-05	2.09178e-05	300	610	0	-1.67174e-10	-1.09666e-10	-3.82318e-10	2.03624e-08	-1.42106e-08	-4.69103e-09	300	200	0	0	0	0	0	0	0	-311	200	0	-0.413393	-0.00774933	5.96234	-390.136	7.38943	208.343	-914	200	0
317	3	-4.47962e-07	1.47459e-07	-7.11802e-07	-5.40484e-05	-3.29724e-05	2.44761e-05	300	610	0	-3.24991e-10	-1.9234e-10	-6.80423e-10	3.53051e-08	-2.80066e-08	-9.55993e-09	300	200	0	0	0	0	0	0	0	-311	200	0	-0.363218	-0.00719851	4.77043	-294.898	-6.66887	161.723	-914	200	0
317	4	-4.89072e-07	1.88436e-07	-6.08813e-07	-4.76363e-05	-3.26994e-05	2.55894e-05	300	610	0	-5.32087e-10	-2.96248e-10	-1.05781e-09	5.39735e-08	-4.61942e-08	-1.60459e-08	300	200	0	0	0	0	0	0	0	-311	200	0	-0.345057	-0.0072238	3.75492	-210.718	-25.766	123.244	-914	200	0
317	5	-4.59157e-07	2.20631e-07	-3.0344e-07	-2.66057e-05	-2.54439e-05	2.22193e-05	300	610	0	-7.81947e-10	-4.15541e-10	-1.49485e-09	7.52507e-08	-6.82483e-08	-2.39994e-08	300	200	0	0	0	0	0	0	0	-311	200	0	-0.368669	-0.00789557	3.05163	-145.223	-50.1943	96.9036	-914	200	0
317	6	-3.11915e-07	2.30877e-07	2.90611e-07	1.54894e-05	-7.54835e-06	1.17503e-05	300	610	0	-1.05438e-09	-5.36856e-10	-1.94499e-09	9.66533e-08	-9.24542e-08	-3.28562e-08	300	200	0	0	0	0	0	0	0	-311	200	0	-0.434766	-0.00909757	2.6997	-100.599	-79.543	83.5058	-914	200	0
317	7	8.86203e-09	2.0082e-07	1.26357e-06	8.54924e-05	2.51423e-05	-8.89474e-06	300	610	0	-1.30956e-09	-6.36532e-10	-2.32459e-09	1.13836e-07	-1.15383e-07	-4.14473e-08	300	200	0	0	0	0	0	0	0	-311	200	0	-0.534418	-0.0105118	2.65847	-75.184	-112.1	81.2967	-914	200	0
317	8	5.64944e-07	1.06901e-07	2.69379e-06	0.000189519	7.67867e-05	-4.29578e-05	300	610	0	-1.48185e-09	-6.779e-10	-2.50278e-09	1.20115e-07	-1.31336e-07	-4.77949e-08	300	200	0	0	0	0	0	0	0	-311	200	0	-0.647536	-0.0115927	2.8167	-64.5907	-144.146	86.3202	-914	200	0
317	9	1.41497e-06	-7.8619e-08	4.62275e-06	0.000331151	0.000150688	-9.32949e-05	300	610	0	-1.47421e-09	-6.09279e-10	-2.29371e-09	1.0613e-07	-1.31849e-07	-4.89241e-08	300	200	0	0	0	0	0	0	0	-311	200	0	-0.741057	-0.0115501	2.99682	-62.4348	-169.288	92.5803	-914	200	0
318	0	2.6e-06	-3.84987e-07	7.01914e-06	0.000508818	0.000247975	-0.000161499	300	610	0	-1.15523e-09	-3.63583e-10	-1.45445e-09	5.97967e-08	-1.054e-07	-4.07429e-08	300	200	0	0	0	0	0	0	0	-311	200	0	-0.776322	-0.00959741	2.99792	-61.7367	-179.898	93.4083	-914	200	0	-0.289211	-0.0445157	2.39062	443.017	2119.12	168.982	0	0	0
318	1	4.12193e-06	-8.38012e-07	9.7316e-06	0.000712319	0.000365763	-0.000246636	300	610	0	-3.60881e-10	1.39144e-10	3.06872e-10	-3.31888e-08	-3.75405e-08	-1.80649e-08	300	200	0	0	0	0	0	0	0	-311	200	0	-0.733661	-0.00567989	2.71465	-57.934	-172.411	85.2263	-914	200	0
318	2	5.91425e-06	-1.45217e-06	1.24313e-05	0.000918554	0.000494782	-0.000343568	300	610	0	1.09555e-09	9.84672e-10	3.30666e-09	-1.88034e-07	8.82699e-08	2.51244e-08	300	200	0	0	0	0	0	0	0	-311	200	0	-0.628007	-0.000965237	2.2129	-50.722	-150.695	69.9307	-914	200	0
318	3	7.80518e-06	-2.21924e-06	1.45491e-05	0.00108678	0.000616581	-0.000440916	300	610	0	3.40151e-09	2.25109e-09	7.83843e-09	-4.18362e-07	2.88785e-07	9.50328e-08	300	200	0	0	0	0	0	0	0	-311	200	0	-0.491476	0.00257112	1.65225	-42.1621	-122.15	52.4141	-914	200	0
318	4	9.47551e-06	-3.09319e-06	1.52154e-05	0.001154	0.000700566	-0.000518801	300	610	0	6.70685e-09	3.98695e-09	1.4095e-08	-7.32212e-07	5.77652e-07	1.96916e-07	300	200	0	0	0	0	0	0	0	-311	200	0	-0.349573	0.00276038	1.17734	-34.0061	-92.4149	37.1068	-914	200	0
318	5	1.04158e-05	-3.97181e-06	1.32193e-05	0.00103163	0.000701367	-0.000546683	300	610	0	1.1065e-08	6.17934e-09	2.20542e-08	-1.12625e-06	9.60288e-07	3.33287e-07	300	200	0	0	0	0	0	0	0	-311	200	0	-0.215717	-0.00258847	0.890907	-26.9588	-64.1267	27.1157	-914	200	0
318	6	9.89129e-06	-4.67636e-06	7.0062e-06	0.000604863	0.000557319	-0.000481814	300	610	0	1.63505e-08	8.71113e-09	3.1324e-08	-1.57804e-06	1.42667e-06	5.0136e-07	300	200	0	0	0	0	0	0	0	-311	200	0	-0.0945864	-0.0156662	0.864249	-20.8701	-37.6176	24.565	-914	200	0
318	7	6.92795e-06	-4.93205e-06	-5.25293e-06	-0.000262831	0.000191213	-0.000269077	300	610	0	2.2153e-08	1.13082e-08	4.09514e-08	-2.0366e-06	1.94199e-06	6.89721e-07	300	200	0	0	0	0	0	0	0	-311	200	0	0.0146318	-0.038504	1.14343	-14.912	-11.6131	30.8162	-914	200	0
318	8	3.37256e-07	-4.35402e-06	-2.54857e-05	-0.00171749	-0.0004852	0.000156729	300	610	0	2.76513e-08	1.34803e-08	4.92041e-08	-2.41185e-06	2.43557e-06	8.7431e-07	300	200	0	0	0	0	0	0	0	-311	200	0	0.115236	-0.0726253	1.74936	-7.73867	16.098	46.5149	-914	200	0
318	9	-1.11957e-05	-2.4458e-06	-5.53912e-05	-0.0038914	-0.00156106	0.000864823	300	610	0	3.14805e-08	1.44629e-08	5.33547e-08	-2.56438e-06	2.789e-06	1.01406e-06	300	200	0	0	0	0	0	0	0	-311	200	0	0.210269	-0.118462	2.67064	2.34944	47.9923	71.4278	-914	200	0
319	0	-2.89332e-05	1.3803e-06	-9.5919e-05	-0.00686549	-0.00310856	0.00191706	300	610	0	3.16125e-08	1.31728e-08	4.95097e-08	-2.29789e-06	2.82536e-06	1.04684e-06	300	200	0	0	0	0	0	0	0	-311	200	0	0.299994	-0.174505	3.84875	17.207	86.0973	104.058	-914	200	0	-0.289342	-0.044458	2.39051	442.938	2119.15	169.086	0	0	0
319	1	-5.37837e-05	7.74872e-06	-0.000146518	-0.0106146	-0.00515549	0.00334966	300	610	0	2.52869e-08	8.19729e-09	3.25557e-08	-1.3579e-06	2.30273e-06	8.86778e-07	300	200	0	0	0	0	0	0	0	-311	200	0	0.379541	-0.236192	5.15592	38.5718	131.177	141.047	-914	200	0
319	2	-8.58529e-05	1.72184e-05	-0.00020414	-0.0149342	-0.00764659	0.00514675	300	610	0	9.04111e-09	-2.15631e-09	-3.68303e-09	5.58582e-07	9.16218e-07	4.24498e-07	300	200	0	0	0	0	0	0	0	-311	200	0	0.436962	-0.294667	6.36998	67.6293	181.769	176.467	-914	200	0
319	3	-0.000123827	3.01182e-05	-0.00026203	-0.0193504	-0.0103937	0.00720513	300	610	0	-2.10896e-08	-1.97169e-08	-6.59485e-08	3.77605e-06	-1.6853e-06	-4.67562e-07	300	200	0	0	0	0	0	0	0	-311	200	0	0.456517	-0.337607	7.2005	103.357	232.832	202.382	-914	200	0
319	4	-0.000164198	4.63091e-05	-0.000308381	-0.0230188	-0.0130163	0.00929112	300	610	0	-6.91219e-08	-4.61712e-08	-1.6057e-07	8.5891e-06	-5.8606e-06	-1.92215e-06	300	200	0	0	0	0	0	0	0	-311	200	0	0.4313	-0.354083	7.41516	138.919	274.004	211.907	-914	200	0
319	5	-0.000200364	6.48667e-05	-0.00032505	-0.0246258	-0.0148787	0.0109926	300	610	0	-1.3833e-07	-8.26081e-08	-2.91846e-07	1.51793e-05	-1.19073e-05	-4.05349e-06	300	200	0	0	0	0	0	0	0	-311	200	0	0.371515	-0.339774	6.95968	161.908	291.746	202.409	-914	200	0
319	6	-0.000221719	8.36924e-05	-0.000286639	-0.0223143	-0.0150326	0.0116724	300	610	0	-2.30017e-07	-1.28852e-07	-4.59653e-07	2.34937e-05	-1.99551e-05	-6.91992e-06	300	200	0	0	0	0	0	0	0	-311	200	0	0.295844	-0.298933	5.96949	163.544	279.024	176.513	-914	200	0
319	7	-0.000212883	9.90806e-05	-0.000160391	-0.0136668	-0.012183	0.0104344	300	610	0	-3.41789e-07	-1.82563e-07	-6.562e-07	3.3083e-05	-2.98143e-05	-1.04705e-05	300	200	0	0	0	0	0	0	0	-311	200	0	0.219345	-0.24274	4.70509	146.019	241.835	140.939	-914	200	0
319	8	-0.000153372	0.000105299	9.24489e-05	0.00420773	-0.00470039	0.00611735	300	610	0	-4.65316e-07	-2.38125e-07	-8.61977e-07	4.29013e-05	-4.07799e-05	-1.44747e-05	300	200	0	0	0	0	0	0	0	-311	200	0	0.150351	-0.183701	3.44084	117.971	192.719	103.181	-914	200	0
319	9	-1.80613e-05	9.42792e-05	0.000513036	0.0344239	0.00928862	-0.00265968	300	610	0	-5.83674e-07	-2.85383e-07	-1.04113e-06	5.10817e-05	-5.13957e-05	-1.84376e-05	300	200	0	0	0	0	0	0	0	-311	200	0	0.0918249	-0.130462	2.37386	87.0926	141.631	68.5181	-914	200	0
320	0	0.000221027	5.55624e-05	0.00113817	0.0798399	0.0316933	-0.0173738	300	610	0	-6.68496e-07	-3.084e-07	-1.13684e-06	5.47171e-05	-5.92018e-05	-2.15068e-05	300	200	0	0	0	0	0	0	0	-311	200	0	0.0428838	-0.0870553	1.61375	58.1965	93.7855	39.6364	-914	200	0	0.0955278	-0.139187	3.86422	842.918	3620.17	186.937	0	0	0
320	1	0.000591035	-2.32986e-05	0.00198943	0.142275	0.0640891	-0.0393631	300	610	0	-6.77403e-07	-2.84481e-07	-1.06757e-06	4.96937e-05	-6.05024e-05	-2.23853e-05	300	200	0	0	0	0	0	0	0	-311	200	0	0.000254758	-0.0541678	1.20761	33.9161	50.8567	17.4585	-914	200	0
320	2	0.00111202	-0.000155628	0.00305747	0.221364	0.107144	-0.069446	300	610	0	-5.52425e-07	-1.83888e-07	-7.25702e-07	3.06518e-05	-5.02184e-05	-1.92713e-05	300	200	0	0	0	0	0	0	0	-311	200	0	-0.0404728	-0.0302029	1.15828	15.3894	12.1381	1.84383	-914	200	0
320	3	0.00178756	-0.000353515	0.00428108	0.313018	0.159812	-0.107368	300	610	0	-2.20499e-07	2.92042e-08	1.93858e-08	-8.82344e-06	-2.19181e-05	-9.85897e-06	300	200	0	0	0	0	0	0	0	-311	200	0	-0.0837393	-0.0121148	1.43436	2.84485	-24.3856	-7.86089	-914	200	0
320	4	0.00259184	-0.000624387	0.00552152	0.407521	0.218275	-0.15106	300	610	0	4.02537e-07	3.93774e-07	1.31128e-06	-7.56522e-05	3.1849e-05	8.55613e-06	300	200	0	0	0	0	0	0	0	-311	200	0	-0.132953	0.0039617	1.97174	-3.94369	-61.057	-12.4277	-914	200	0
320	5	0.00345325	-0.000966033	0.00653402	0.487383	0.274697	-0.195728	300	610	0	1.4027e-06	9.46208e-07	3.28633e-06	-0.000176198	0.000118761	3.88108e-05	300	200	0	0	0	0	0	0	0	-311	200	0	-0.18938	0.0222161	2.66766	-5.34374	-99.6143	-12.4976	-914	200	0
320	6	0.00423539	-0.00135993	0.00694011	0.525217	0.315867	-0.232831	300	610	0	2.85138e-06	1.71083e-06	6.04002e-06	-0.000314539	0.000245297	8.33842e-05	300	200	0	0	0	0	0	0	0	-311	200	0	-0.251002	0.0467118	3.37042	-1.69322	-140.311	-8.46306	-914	200	0
320	7	0.00471748	-0.00176302	0.00620728	0.48211	0.321974	-0.249083	300	610	0	4.77977e-06	2.68596e-06	9.57695e-06	-0.000489926	0.000414513	0.000143619	300	200	0	0	0	0	0	0	0	-311	200	0	-0.31352	0.0808558	3.90861	6.70732	-182.153	-0.534361	-914	200	0
320	8	0.00457771	-0.00209852	0.0036455	0.307162	0.265828	-0.225697	300	610	0	7.14261e-06	3.825e-06	1.37427e-05	-0.00069338	0.000622871	0.000218601	300	200	0	0	0	0	0	0	0	-311	200	0	-0.3753	0.126671	4.19662	19.4239	-225.151	10.9647	-914	200	0
320	9	0.00338537	-0.00224688	-0.0015661	-0.0608156	0.113052	-0.138222	300	610	0	9.77111e-06	5.01293e-06	1.81384e-05	-0.00090346	0.000856101	0.000303687	300	200	0	0	0	0	0	0	0	-311	200	0	-0.439822	0.18388	4.29705	35.6345	-271.284	25.2822	-914	200	0
321	0	0.000609539	-0.002039	-0.0103058	-0.68822	-0.176111	0.0425851	300	610	0	1.23166e-05	6.03957e-06	2.20225e-05	-0.0010815	0.00108423	0.0003887	300	200	0	0	0	0	0	0	0	-311	200	0	-0.509657	0.248829	4.32921	53.8837	-321.173	41.1004	-914	200	0	-0.371255	0.198785	3.12701	626.426	2815.02	-37.2658	0	0	0
321	1	-0.0043448	-0.00125462	-0.0233694	-1.63674	-0.642527	0.348228	300	610	0	1.41899e-05	6.57278e-06	2.42112e-05	-0.0011669	0.00125617	0.000455959	300	200	0	0	0	0	0	0	0	-311	200	0	-0.578518	0.313196	4.34609	71.7822	-369.734	56.3937	-914	200	0
321	2	-0.0120608	0.000369796	-0.0412447	-2.94707	-1.32052	0.807615	300	610	0	1.45056e-05	6.13722e-06	2.29974e-05	-0.00107345	0.00129474	0.00047839	300	200	0	0	0	0	0	0	0	-311	200	0	-0.627827	0.362704	4.29564	85.6592	-404.147	68.1637	-914	200	0
321	3	-0.0229801	0.00311843	-0.0637821	-4.61498	-2.2259	1.43914	300	610	0	1.20467e-05	4.107e-06	1.61174e-05	-0.000688324	0.00109334	0.000418202	300	200	0	0	0	0	0	0	0	-311	200	0	-0.632662	0.380418	4.06542	91.3124	-407.55	73.015	-914	200	0
321	4	-0.0372065	0.00725241	-0.0897546	-6.55896	-3.33903	2.23912	300	610	0	5.27197e-06	-2.75767e-07	8.09056e-07	0.000124252	0.000516331	0.000226798	300	200	0	0	0	0	0	0	0	-311	200	0	-0.581021	0.358535	3.60607	86.8379	-371.254	69.3991	-914	200	0
321	5	-0.0542348	0.0129387	-0.116316	-8.57997	-4.58268	3.16619	300	610	0	-7.60445e-06	-7.84143e-06	-2.59842e-05	0.00151178	-0.00059432	-0.000153136	300	200	0	0	0	0	0	0	0	-311	200	0	-0.48631	0.305956	3.01226	74.4398	-302.712	59.0533	-914	200	0
321	6	-0.0726053	0.0201456	-0.138394	-10.3159	-5.79544	4.12206	300	610	0	-2.84232e-05	-1.93742e-05	-6.71969e-05	0.00361159	-0.00240281	-0.000782192	300	200	0	0	0	0	0	0	0	-311	200	0	-0.374507	0.239862	2.44929	58.3574	-217.43	45.3447	-914	200	0
321	7	-0.0895009	0.0285029	-0.148095	-11.1959	-6.703	4.9298	300	610	0	-5.87388e-05	-3.54153e-05	-0.000124943	0.00651482	-0.00505002	-0.0017141	300	200	0	0	0	0	0	0	0	-311	200	0	-0.266302	0.174177	2.04673	42.0444	-127.799	31.0286	-914	200	0
321	8	-0.100328	0.0371281	-0.134259	-10.405	-6.89152	5.31242	300	610	0	-9.92857e-05	-5.59713e-05	-0.00019947	0.0102134	-0.00860704	-0.00297949	300	200	0	0	0	0	0	0	0	-311	200	0	-0.173083	0.116895	1.87161	27.5144	-40.8887	17.7467	-914	200	0
321	9	-0.0983538	0.0444307	-0.0823523	-6.87162	-5.79035	4.8763	300	610	0	-0.00014922	-8.01174e-05	-0.000287731	0.0145283	-0.0130089	-0.00456252	300	200	0	0	0	0	0	0	0	-311	200	0	-0.09947	0.0715937	1.93751	15.7199	39.425	6.36087	-914	200	0
322	0	-0.0745257	0.0479185	0.0250041	0.698799	-2.67438	3.10658	300	610	0	-0.000205125	-0.000105501	-0.000381576	0.0190205	-0.0179673	-0.00636974	300	200	0	0	0	0	0	0	0	-311	200	0	-0.0455588	0.0388175	2.20882	6.89896	110.359	-2.72939	-914	200	0	0.495283	-0.0323693	4.83409	1783.14	2331.56	-684.629	0	0	0
322	1	-0.0176278	0.044048	0.206542	13.7209	3.29972	-0.615652	300	610	0	-0.000259825	-0.000127772	-0.000465671	0.0228895	-0.0228657	-0.00819213	300	200	0	0	0	0	0	0	0	-311	200	0	-0.00874446	0.0171839	2.59943	0.864417	168.271	-9.31007	-914	200	0
322	2	0.0849887	0.0281822	0.479456	33.5248	13.0061	-6.96198	300	610	0	-0.000301085	-0.000140012	-0.000515373	0.0248723	-0.0266436	-0.00966301	300	200	0	0	0	0	0	0	0	-311	200	0	0.0149198	0.0042152	2.96893	-2.77683	207.047	-13.1336	-914	200	0
322	3	0.245844	-0.00525681	0.854708	61.0174	27.1912	-16.5563	300	610	0	-0.000310412	-0.000132268	-0.000494948	0.0231632	-0.0276896	-0.0102175	300	200	0	0	0	0	0	0	0	-311	200	0	0.0298517	-0.00304704	3.159	-4.49245	219.196	-13.8322	-914	200	0
322	4	0.474636	-0.0623265	1.33014	96.1817	46.2244	-29.8104	300	610	0	-0.000262265	-9.1371e-05	-0.000356787	0.0153873	-0.023767	-0.00906316	300	200	0	0	0	0	0	0	0	-311	200	0	0.0405423	-0.00755097	3.10715	-4.79086	201.652	-11.0263	-914	200	0
322	5	0.774145	-0.148662	1.88122	137.397	69.7432	-46.6812	300	610	0	-0.00012414	-1.29221e-06	-4.25025e-05	-0.00132785	-0.012016	-0.00517605	300	200	0	0	0	0	0	0	0	-311	200	0	0.0512808	-0.0119356	2.91755	-4.21076	159.641	-4.43511	-914	200	0
322	6	1.13454	-0.267997	2.4496	180.591	96.1866	-66.3441	300	610	0	0.00014184	0.000155648	0.00051294	-0.0301248	0.0109139	0.00265805	300	200	0	0	0	0	0	0	0	-311	200	0	0.0656703	-0.0184791	2.77754	-3.26437	102.438	6.18785	-914	200	0
322	7	1.52611	-0.419979	2.93021	218.269	122.233	-86.7859	300	610	0	0.00057504	0.000396334	0.00137264	-0.0739639	0.0485323	0.0157325	300	200	0	0	0	0	0	0	0	-311	200	0	0.0860792	-0.0290948	2.84081	-2.38439	37.722	21.0846	-914	200	0
322	8	1.8907	-0.597229	3.1585	238.54	142.188	-104.344	300	610	0	0.00120925	0.000732768	0.00258326	-0.134875	0.103897	0.0352103	300	200	0	0	0	0	0	0	0	-311	200	0	0.113178	-0.0451886	3.18992	-1.92196	-29.2703	40.2913	-914	200	0
322	9	2.13275	-0.781672	2.9006	224.332	147.411	-113.244	300	610	0	0.00206157	0.00116597	0.00415319	-0.212847	0.178647	0.0617861	300	200	0	0	0	0	0	0	0	-311	200	0	0.145426	-0.0673795	3.83363	-2.16416	-94.2057	63.2697	-914	200	0
323	0	2.11148	-0.940378	1.85055	153.102	125.927	-105.241	300	610	0	0.00311648	0.00167765	0.00602251	-0.304326	0.271613	0.0951966	300	200	0	0	0	0	0	0	0	-311	200	0	0.178421	-0.0950938	4.69819	-3.3418	-152.053	88.4386	-914	200	0	-12.5001	2.51601	-24.9723	-19170.7	12457.2	9343.2	474.598	772.641	0
323	1	1.63663	-1.02141	-0.359521	-2.53646	62.4471	-69.4987	300	610	0	0.00430501	0.00221971	0.0080249	-0.400325	0.376984	0.133566	300	200	0	0	0	0	0	0	0	-311	200	0	0.204255	-0.126019	5.61408	-5.6212	-195.641	112.661	-914	200	0
323	2	0.47137	-0.950539	-4.12889	-272.708	-60.9113	7.0789	285.248	676.049	0	0.0054795	0.00270221	0.00984353	-0.484282	0.482079	0.172605	300	200	0	0	0	0	0	0	0	-311	200	0	0.213328	-0.155319	6.34099	-9.08747	-216.951	131.574	-914	200	0
323	3	-1.65309	-0.630168	-9.82868	-686.062	-262.835	138.801	273.258	679.802	0	0.00638599	0.00298107	0.0109654	-0.529883	0.564902	0.204711	300	200	0	0	0	0	0	0	0	-311	200	0	0.200754	-0.174677	6.67079	-13.7312	-213.319	141.576	-914	200	0
323	4	-5.00533	0.0577216	-17.7041	-1262.73	-559.534	339.119	268.395	681.324	0	0.0066384	0.00284792	0.0106429	-0.499316	0.591813	0.218103	300	200	0	0	0	0	0	0	0	-311	200	0	0.170639	-0.173844	6.53131	-19.5066	-191.446	141.859	-914	200	0
323	5	-9.79786	1.24218	-27.7303	-2003.88	-959.547	617.207	265.397	682.263	0	0.00570083	0.00202577	0.00787487	-0.34261	0.515897	0.196168	300	200	0	0	0	0	0	0	0	-311	200	0	0.132017	-0.147063	6.01663	-26.5149	-162.573	134.943	-914	200	0
323	6	-16.0965	3.02663	-39.5133	-2884.79	-1457.85	973.358	263.105	683.008	0	0.00288798	0.000175749	0.00142759	0.000990254	0.276879	0.117338	300	200	0	0	0	0	0	0	0	-311	200	0	0.0929387	-0.0975366	5.34516	-35.0235	-135.889	125.731	-914	200	0
323	7	-23.7401	5.41344	-52.427	-3864.44	-2035.67	1396.54	261.171	683.711	0	-0.0026032	-0.0030784	-0.0100821	0.598401	-0.196255	-0.0440999	300	200	0	0	0	0	0	0	0	-311	200	0	0.0587817	-0.0336643	4.74697	-45.0514	-116.71	119.08	-914	200	0
323	8	-32.3876	8.26446	-65.9204	-4902.86	-2670.6	1868.87	259.488	684.375	0	-0.0116141	-0.00809991	-0.0280099	1.51338	-0.97847	-0.315741	300	200	0	0	0	0	0	0	0	-311	200	0	0.0327088	0.0362748	4.35828	-55.8386	-106.945	117.52	-914	200	0
323	9	-41.6619	11.361	-79.6651	-5965.91	-3346.71	2373.24	257.99	684.887	0	-0.0248782	-0.0151541	-0.053383	2.79095	-2.13606	-0.722726	300	200	0	0	0	0	0	0	0	-311	200	0	0.0163295	0.104759	4.19536	-65.5016	-105.499	120.568	-914	200	0
324	0	-51.2231	14.4946	-93.4751	-7021.78	-4053.3	2895.46	256.638	685.119	0	-0.0427892	-0.0242808	-0.0864442	4.43426	-3.70648	-1.28072	300	200	0	0	0	0	0	0	0	-311	200	0	0.0103255	0.163483	4.16561	-70.8259	-108.579	124.839	-914	200	0	-87.5842	25.4559	-144.55	-98882.1	43985.6	65937.2	275.179	692.467	0
324	1	-60.7659	17.5117	-107.169	-8041.36	-4777.04	3421.86	255.425	685.035	0	-0.0650684	-0.0351197	-0.126021	6.37292	-5.66928	-1.98564	300	200	0	0	0	0	0	0	0	-311	200	0	0.0148612	0.204252	4.11701	-67.9897	-111.062	125.405	-914	200	0
324	2	-70.0141	20.3138	-120.488	-9001.02	-5497.83	3939.05	254.37	684.705	0	-0.0903253	-0.0466889	-0.168724	8.42326	-7.90753	-2.79995	300	200	0	0	0	0	0	0	0	-311	200	0	0.0297679	0.224434	3.96162	-55.0038	-109.98	119.604	-914	200	0
324	3	-78.7235	22.8432	-133.134	-9884.19	-6191.48	4434.76	253.494	684.243	0	-0.115524	-0.0571293	-0.208009	10.2427	-10.1607	-3.63565	300	200	0	0	0	0	0	0	0	-311	200	0	0.0544577	0.23019	3.75284	-33.3715	-106.672	109.433	-914	200	0
324	4	-86.7171	25.0804	-144.887	-10683.6	-6836.5	4899	252.815	683.737	0	-0.135395	-0.0634415	-0.233202	11.2832	-11.9726	-4.33524	300	200	0	0	0	0	0	0	0	-311	200	0	0.0875357	0.231215	3.60516	-6.649	-104.375	99.0201	-914	200	0
324	5	-93.9326	27.0495	-155.694	-11404.7	-7420.21	5327.11	252.341	683.251	0	-0.14188	-0.0612645	-0.228662	10.7532	-12.6414	-4.65306	300	200	0	0	0	0	0	0	0	-311	200	0	0.126169	0.233776	3.57873	21.5515	-104.814	91.0357	-914	200	0
324	6	-100.422	28.8207	-165.667	-12066.6	-7940.07	5721.03	252.072	682.836	0	-0.123739	-0.044774	-0.173349	7.60146	-11.1831	-4.24094	300	200	0	0	0	0	0	0	0	-311	200	0	0.165294	0.238402	3.64306	47.764	-107.097	85.6718	-914	200	0
324	7	-106.295	30.5053	-175.05	-12696.7	-8400.42	6086.19	252.011	682.532	0	-0.0665275	-0.00680782	-0.0411972	0.543501	-6.32778	-2.64473	300	200	0	0	0	0	0	0	0	-311	200	0	0.19681	0.239914	3.67972	68.055	-107.77	80.8717	-914	200	0
324	8	-111.655	32.2381	-184.164	-13324.1	-8808.28	6427.67	252.172	682.349	0	0.046775	0.0606376	0.197194	-11.845	3.42914	0.679957	300	200	0	0	0	0	0	0	0	-311	200	0	0.211173	0.229935	3.52639	78.5014	-102.185	73.4	-914	200	0
324	9	-116.538	34.146	-193.376	-13974	-9169.86	6748.33	252.58	682.263	0	0.23414	0.16537	0.570931	-30.9357	19.6881	6.3215	300	200	0	0	0	0	0	0	0	-311	200	0	0.203444	0.20397	3.09886	77.6882	-88.3089	61.4963	-914	200	0
325	0	-120.886	36.3153	-203.038	-14664.2	-9487.49	7047.28	253.272	682.224	0	0.511467	0.313236	1.10257	-57.7248	43.8842	14.8229	300	200	0	0	0	0	0	0	0	-311	200	0	0.177166	0.166057	2.47092	68.2988	-69.2365	46.6314	-914	200	0	-118.008	46.7362	-246.406	-168303	73280.3	93980.3	274.39	692.102	0
325	1	-124.526	38.7652	-213.402	-15402.4	-9758.34	7317.86	254.273	682.176	0	0.887756	0.505462	1.79861	-92.3483	76.868	26.5353	300	200	0	0	0	0	0	0	0	-311	200	0	0.139882	0.124527	1.80063	55.0678	-50.8891	32.0628	-914	200	0
325	2	-127.188	41.4288	-224.532	-16185	-9974.78	7546.5	255.575	682.083	0	1.35814	0.734982	2.63624	-133.418	118.296	41.404	300	200	0	0	0	0	0	0	0	-311	200	0	0.0970648	0.0859233	1.2247	42.045	-38.691	20.7002	-914	200	0
325	3	-128.542	44.1515	-236.259	-16995.7	-10124.5	7713.44	257.147	681.937	0	1.89463	0.98177	3.54645	-177.184	165.821	58.6791	300	200	0	0	0	0	0	0	0	-311	200	0	0.0507991	0.0536736	0.834133	31.9163	-36.7322	14.621	-914	200	0
325	4	-128.251	46.7135	-248.202	-17807	-10191.2	7794.8	258.94	681.744	0	2.43485	1.20742	4.39414	-216.563	214.093	76.5572	300	200	0	0	0	0	0	0	0	-311	200	0	0.000812312	0.0290035	0.687376	26.2922	-48.0199	15.3255	-914	200	0
325	5	-126.033	48.8715	-259.837	-18582.9	-10158.4	7766.71	260.905	681.518	0	2.86955	1.3495	4.95732	-240.147	253.658	91.7769	300	200	0	0	0	0	0	0	0	-311	200	0	-0.0543784	0.0117176	0.819237	25.9386	-74.4891	23.8688	-914	200	0
325	6	-121.739	50.4098	-270.583	-19285.9	-10015.3	7611.3	262.986	681.275	0	3.03057	1.31679	4.90887	-231.367	269.871	99.2167	300	200	0	0	0	0	0	0	0	-311	200	0	-0.116211	0.000812385	1.24408	30.9061	-116.7	40.8301	-914	200	0
325	7	-115.398	51.1819	-279.924	-19883.5	-9760.66	7322.43	265.131	681.032	0	2.68219	0.986841	3.80667	-168.119	242.109	91.5826	300	200	0	0	0	0	0	0	0	-311	200	0	-0.184699	-0.0050845	1.95241	40.5383	-173.177	66.0944	-914	200	0
325	8	-107.231	51.1337	-287.519	-20354.9	-9404.06	6907.98	267.292	680.795	0	1.52006	0.208326	1.10027	-23.2502	143.617	59.3136	300	200	0	0	0	0	0	0	0	-311	200	0	-0.256897	-0.00742726	2.90044	53.3569	-239.382	98.4347	-914	200	0
325	9	-97.6076	50.3066	-293.287	-20695.8	-8963.37	6388.24	269.438	680.565	0	-0.816411	-1.18893	-3.83507	233.537	-57.4682	-9.11068	285.015	139.105	0	0	0	0	0	0	0	-311	200	0	-0.32525	-0.00758835	3.99319	66.8423	-306.376	134.902	-914	200	0
326	0	-87.0013	48.8268	-297.415	-20918.9	-8461.32	5792.32	271.55	680.336	0	-4.71089	-3.3726	-11.6237	631.735	-395.295	-126.23	265.992	145.651	0	0	0	0	0	0	0	-311	200	0	-0.376074	-0.00678706	5.06417	77.182	-359.469	170.133	-914	200	0	-98.1011	16.3248	-399.467	-223168	119342	45380.1	286.987	560.633	0
326	1	-75.9277	46.8834	-300.306	-21051	-7922.37	5154.23	273.619	680.099	0	-10.5076	-6.47124	-22.76	1193.31	-900.898	-303.758	260.418	147.57	0	0	0	0	0	0	0	-311	200	0	-0.392797	-0.00616489	5.90571	79.9352	-381.563	197.387	-914	200	0
326	2	-64.9021	44.7002	-302.476	-21128	-7370.4	4509.53	275.633	679.85	0	-18.4152	-10.5252	-37.4503	1924.59	-1594.13	-549.653	257.433	148.61	0	0	0	0	0	0	0	-311	200	0	-0.367961	-0.00705017	6.39629	72.4353	-365.255	212.903	-914	200	0
326	3	-54.4057	42.5086	-304.445	-21188.6	-6826.48	3892.83	277.577	679.597	0	-28.4304	-15.4472	-55.5342	2812.37	-2476.09	-865.534	255.413	149.358	0	0	0	0	0	0	0	-311	200	0	-0.31102	-0.0111181	6.57545	55.3757	-320.599	218.466	-914	200	0
326	4	-44.8596	40.5299	-306.651	-21267.4	-6306.45	3335.49	279.434	679.354	0	-40.3643	-21.0267	-76.5348	3827.26	-3527.41	-1246.55	253.911	149.993	0	0	0	0	0	0	0	-311	200	0	-0.239838	-0.0201681	6.52846	31.1904	-266.285	217.515	-914	200	0
326	5	-36.6013	38.9573	-309.405	-21391	-5820.42	2861.59	281.188	679.136	0	-53.9007	-26.9883	-99.7282	4928.18	-4712.54	-1682.37	252.746	150.584	0	0	0	0	0	0	0	-311	200	0	-0.168912	-0.0356961	6.27561	1.85384	-217.525	211.286	-914	200	0
326	6	-29.8668	37.9361	-312.887	-21576.7	-5375.41	2484.43	282.82	678.96	0	-68.5754	-33.0633	-124.157	6064.02	-5984.06	-2157.15	251.803	151.159	0	0	0	0	0	0	0	-311	200	0	-0.106468	-0.058435	5.84508	-31.4524	-183.045	201	-914	200	0
326	7	-24.7858	37.5526	-317.159	-21833.3	-4978.96	2208.27	284.301	678.84	0	-83.7509	-39.0306	-148.656	7177.73	-7283.76	-2648.97	251.002	151.716	0	0	0	0	0	0	0	-311	200	0	-0.0559701	-0.0878772	5.3542	-67.6674	-166.256	190.392	-914	200	0
326	8	-21.3882	37.8367	-322.188	-22161.5	-4639.29	2032.45	285.601	678.784	0	-98.6701	-44.7266	-171.956	8214.85	-8543.19	-3130.86	250.318	152.227	0	0	0	0	0	0	0	-311	200	0	-0.017784	-0.121812	4.93522	-104.998	-165.983	183.274	-914	200	0
326	9	-19.6149	38.7762	-327.882	-22555.5	-4361.75	1952.66	286.697	678.791	0	-112.553	-50.0423	-192.883	9131.78	-9689.29	-3574.88	249.766	152.656	0	0	0	0	0	0	0	-311	200	0	0.00933946	-0.155757	4.62642	-139.985	-176.775	179.954	-914	200	0
327	0	-19.3293	40.3347	-334.133	-23004.5	-4145.8	1960.74	287.592	678.848	0	-124.715	-54.9212	-210.56	9901.57	-10656.8	-3957.05	249.388	152.975	0	0	0	0	0	0	0	-311	200	0	0.0272317	-0.182304	4.34428	-166.677	-189.032	176.23	-914	200	0	-179.047	-20.5699	-610.205	-286824	181455	41111.6	283.297	468.432	0
327	1	-20.3361	42.4542	-340.842	-23495.9	-3984.6	2045.8	288.31	678.935	0	-134.685	-59.3651	-224.58	10517.8	-11402.9	-4260.94	249.225	153.167	0	0	0	0	0	0	0	-311	200	0	0.0377752	-0.192747	3.93622	-177.944	-191.378	165.413	-914	200	0
327	2	-22.4028	45.052	-347.905	-24018.5	-3865.99	2194.77	288.888	679.037	0	-142.296	-63.4485	-235.063	10996.1	-11917.6	-4480.08	249.301	153.221	0	0	0	0	0	0	0	-311	200	0	0.0428847	-0.183063	3.31049	-170.679	-177.43	143.692	-914	200	0
327	3	-25.279	48.024	-355.201	-24563.7	-3774.68	2391.81	289.373	679.154	0	-147.692	-67.3225	-242.622	11371.2	-12223.7	-4617.3	249.618	153.132	0	0	0	0	0	0	0	-311	200	0	0.0444999	-0.157774	2.52283	-149.162	-150.132	113.68	-914	200	0
327	4	-28.7086	51.2545	-362.605	-25125.5	-3695.87	2619.21	289.807	679.292	0	-151.249	-71.1895	-248.226	11689.3	-12369.2	-4680.85	250.17	152.909	0	0	0	0	0	0	0	-311	200	0	0.0441286	-0.12563	1.70786	-121.204	-117.298	81.347	-914	200	0
327	5	-32.4426	54.6297	-370.017	-25698.5	-3618.74	2859.91	290.22	679.452	0	-153.441	-75.2488	-253.001	11997.1	-12411.9	-4680.65	250.941	152.581	0	0	0	0	0	0	0	-311	200	0	0.0423477	-0.093685	0.977461	-92.8813	-85.3458	51.5645	-914	200	0
327	6	-36.2564	58.0511	-377.361	-26277.4	-3537.25	3098.71	290.626	679.635	0	-154.695	-79.6328	-257.981	12332	-12404	-4625.53	251.919	152.198	0	0	0	0	0	0	0	-311	200	0	0.0386605	-0.0658851	0.400259	-67.2818	-57.7828	27.1622	-914	200	0
327	7	-39.9649	61.4413	-384.579	-26856.6	-3447.52	3322.69	291.036	679.834	0	-155.288	-84.3617	-263.911	12715.4	-12381.2	-4521.47	253.086	151.82	0	0	0	0	0	0	0	-311	200	0	0.031547	-0.0438086	0.0188067	-45.161	-35.9522	9.62825	-914	200	0
327	8	-43.4337	64.7421	-391.612	-27431.7	-3345.8	3522.44	291.456	680.048	0	-155.297	-89.3161	-271.156	13150.4	-12359.6	-4371.18	254.419	151.502	0	0	0	0	0	0	0	-311	200	0	0.0185737	-0.0273344	-0.136655	-25.5687	-19.6979	-0.305679	-914	200	0
327	9	-46.5794	67.9164	-398.414	-27997.9	-3229.84	3692.87	291.893	680.274	0	-154.605	-94.2275	-279.699	13622.8	-12336	-4174.81	255.895	151.295	0	0	0	0	0	0	0	-311	200	0	-0.00340055	-0.0151886	-0.0391427	-6.40677	-7.90589	-2.23989	-914	200	0
328	0	-49.3599	70.9516	-404.968	-28550.3	-3100.51	3832.7	292.344	680.5	0	-152.939	-98.7005	-289.206	14103.5	-12291.9	-3931.27	257.498	151.234	0	0	0	0	0	0	0	-311	200	0	-0.0378646	-0.00536849	0.338576	15.0602	1.08005	4.13399	-914	200	0	-177.415	-14.3525	-751.333	-344272	224178	56961.5	287.048	457.299	0
328	1	-51.7672	73.8557	-411.295	-29084.7	-2960.69	3943.99	292.802	680.715	0	-149.949	-102.274	-299.125	14554.6	-12198.6	-3639.83	259.219	151.343	0	0	0	0	0	0	0	-311	200	0	-0.088069	0.00453315	1.02124	41.6978	9.1462	19.077	-914	200	0
328	2	-53.8319	76.6451	-417.44	-29599.9	-2812.62	4031.93	293.262	680.908	0	-145.297	-104.514	-308.791	14936.1	-12022.6	-3302.02	261.066	151.63	0	0	0	0	0	0	0	-311	200	0	-0.156134	0.0170552	2.02145	75.935	18.1635	42.642	-914	200	0
328	3	-55.6241	79.3336	-423.463	-30098.2	-2656.7	4104.13	293.726	681.076	0	-138.754	-105.107	-317.542	15214.3	-11734.5	-2923.35	263.046	152.087	0	0	0	0	0	0	0	-311	200	0	-0.24178	0.0345921	3.32262	119.076	29.7651	74.3037	-914	200	0
328	4	-57.2405	81.9294	-429.442	-30585.5	-2491.93	4169.21	294.197	681.222	0	-130.268	-103.93	-324.834	15367.6	-11318	-2513.27	265.158	152.691	0	0	0	0	0	0	0	-311	200	0	-0.340652	0.0590546	4.85448	170.439	45.1031	112.383	-914	200	0
328	5	-58.7853	84.4385	-435.471	-31070.2	-2316.86	4234.86	294.68	681.349	0	-120.005	-101.087	-330.325	15391.6	-10775.1	-2083.35	267.38	153.405	0	0	0	0	0	0	0	-311	200	0	-0.442254	0.0914127	6.46177	226.293	64.5474	153.282	-914	200	0
328	6	-60.3554	86.8657	-441.654	-31561.4	-2130.7	4306.07	295.176	681.462	0	-108.325	-96.8952	-333.924	15298.8	-10124.7	-1645.13	269.68	154.185	0	0	0	0	0	0	0	-311	200	0	-0.527796	0.13099	7.8702	278.672	87.2636	190.625	-914	200	0
328	7	-62.0302	89.2157	-448.074	-32066.4	-1935.04	4384.76	295.681	681.565	0	-95.7297	-91.8246	-335.802	15115.6	-9397.91	-1209.17	272.014	154.987	0	0	0	0	0	0	0	-311	200	0	-0.572678	0.172326	8.70709	315.047	109.733	215.274	-914	200	0
328	8	-63.8641	91.4977	-454.784	-32589.1	-1735.14	4470.94	296.185	681.659	0	-82.781	-86.4035	-336.352	14874.9	-8630.73	-784.889	274.34	155.776	0	0	0	0	0	0	0	-311	200	0	-0.559993	0.202169	8.67757	322.659	124.734	218.838	-914	200	0
328	9	-65.8783	93.7308	-461.837	-33131.2	-1538.5	4563.69	296.669	681.738	0	-70.0221	-81.124	-336.102	14610.6	-7858.29	-380.134	276.619	156.529	0	0	0	0	0	0	0	-311	200	0	-0.494441	0.207584	7.79336	297.855	125.943	199.838	-914	200	0
329	0	-68.0576	95.9441	-469.314	-33692.4	-1352.3	4661.32	297.119	681.791	0	-57.9058	-76.3741	-335.621	14353.2	-7110	-0.354859	278.815	157.234	0	0	0	0	0	0	0	-311	200	0	-0.397974	0.188439	6.3635	249.704	114.05	165.167	-914	200	0	-100.184	38.1422	-855.422	-400917	259654	70078.6	297.926	470.814	0
329	1	-70.3597	98.1665	-477.293	-34272.4	-1181.05	4761.34	297.526	681.806	0	-46.7549	-72.4083	-335.439	14126.5	-6406.77	352.404	280.9	157.887	0	0	0	0	0	0	0	-311	200	0	-0.293782	0.154964	4.75875	192.259	94.9335	124.512	-914	200	0
329	2	-72.7341	100.412	-485.798	-34871.3	-1024.42	4860.27	297.891	681.782	0	-36.7597	-69.3498	-335.979	13946.2	-5759.63	680.432	282.857	158.491	0	0	0	0	0	0	0	-311	200	0	-0.197515	0.117222	3.24386	136.316	73.9953	85.2235	-914	200	0
329	3	-75.1338	102.673	-494.781	-35489	-877.043	4953.55	298.227	681.727	0	-27.9992	-67.2037	-337.533	13818.9	-5167.26	990.117	284.691	159.059	0	0	0	0	0	0	0	-311	200	0	-0.117462	0.0814989	1.96483	87.8946	54.314	51.5562	-914	200	0
329	4	-77.5159	104.925	-504.148	-36126.4	-731.407	5035.98	298.549	681.658	0	-20.4723	-65.877	-340.293	13743.4	-4613.99	1290.78	286.441	159.613	0	0	0	0	0	0	0	-311	200	0	-0.0568294	0.0511589	0.984507	49.5544	37.1234	25.5881	-914	200	0
329	5	-79.8394	107.132	-513.794	-36784.2	-580.659	5102.27	298.87	681.593	0	-14.1239	-65.2081	-344.409	13710.9	-4071.22	1593.39	288.179	160.19	0	0	0	0	0	0	0	-311	200	0	-0.0156791	0.027483	0.313507	21.556	22.2834	8.02781	-914	200	0
329	6	-82.0653	109.25	-523.609	-37461.3	-418.917	5147.26	299.2	681.544	0	-8.86174	-65.0001	-350.03	13705.3	-3500.06	1909.5	290.001	160.845	0	0	0	0	0	0	0	-311	200	0	0.00757329	0.0104057	-0.0657384	2.80724	8.70701	-1.15296	-914	200	0
329	7	-84.1517	111.236	-533.496	-38153.8	-240.748	5166.41	299.549	681.517	0	-4.56161	-65.0441	-357.325	13703.9	-2853.07	2250.71	292.016	161.649	0	0	0	0	0	0	0	-311	200	0	0.0151206	-0.00089969	-0.18215	-8.4311	-5.2592	-2.28439	-914	200	0
329	8	-86.0475	113.049	-543.379	-38855.6	-42.1178	5156.44	299.922	681.507	0	-1.06811	-65.1294	-366.507	13679.4	-2076.09	2627.87	294.335	162.676	0	0	0	0	0	0	0	-311	200	0	0.00916292	-0.00758845	-0.066271	-14.0607	-21.4791	4.23231	-914	200	0
329	9	-87.6885	114.663	-553.227	-39559.6	178.693	5115.5	300.323	681.507	0	1.80692	-65.0492	-377.877	13603.6	-1110.77	3050.05	297.06	164	0	0	0	0	0	0	0	-311	200	0	-0.00830687	-0.0108507	0.252984	-15.844	-41.6588	17.9579	-914	200	0
330	0	-89.002	116.076	-563.058	-40259.8	421.442	5042.7	300.749	681.502	0	4.28678	-64.6026	-391.841	13450	100.328	3524.78	300.256	165.675	0	0	0	0	0	0	0	-311	200	0	-0.0353799	-0.0117311	0.745828	-15.2435	-66.9242	38.2592	-914	200	0	-71.2962	68.1414	-1111.66	-501035	352512	81923	314.033	453.649	0
330	1	-89.9208	117.296	-572.937	-40952	684.315	4937.66	301.194	681.477	0	6.61848	-63.5972	-408.847	13196.3	1605.79	4060.2	303.928	167.723	0	0	0	0	0	0	0	-311	200	0	-0.0698235	-0.0110359	1.37407	-13.3593	-97.3087	63.9781	-914	200	0
330	2	-90.3998	118.338	-582.928	-41633.6	964.561	4800.67	301.655	681.422	0	9.02964	-61.8647	-429.25	12825.6	3439.07	4665.99	308.012	170.121	0	0	0	0	0	0	0	-311	200	0	-0.108439	-0.00930048	2.07941	-10.9306	-131.127	92.9434	-914	200	0
330	3	-90.4294	119.22	-593.063	-42303.1	1260.06	4633.27	302.125	681.33	0	11.6743	-59.302	-453.186	12325.8	5616.81	5349.68	312.394	172.802	0	0	0	0	0	0	0	-311	200	0	-0.146249	-0.00680027	2.76863	-8.37298	-164.248	121.362	-914	200	0
330	4	-90.0365	119.955	-603.331	-42960.9	1570.23	4438.74	302.603	681.206	0	14.6142	-55.9243	-480.541	11690.3	8140.26	6109.79	316.94	175.673	0	0	0	0	0	0	0	-311	200	0	-0.175688	-0.00359128	3.29879	-5.83454	-189.387	143.215	-914	200	0
330	5	-89.277	120.562	-613.692	-43609.8	1895.68	4222.09	303.089	681.061	0	17.8485	-51.8722	-510.949	10918.9	10994.8	6933.21	321.518	178.63	0	0	0	0	0	0	0	-311	200	0	-0.188093	0.000400135	3.50597	-3.28776	-197.797	151.514	-914	200	0
330	6	-88.2249	121.068	-624.098	-44254.1	2237.48	3989.6	303.585	680.909	0	21.3545	-47.351	-543.77	10019.1	14141.7	7799.96	326.007	181.575	0	0	0	0	0	0	0	-311	200	0	-0.179528	0.00521775	3.31527	-0.677285	-185.404	143.04	-914	200	0
330	7	-86.9663	121.518	-634.513	-44897.4	2595.86	3748.03	304.091	680.759	0	25.1026	-42.5667	-578.041	9009.1	17505	8688.58	330.283	184.414	0	0	0	0	0	0	0	-311	200	0	-0.154549	0.0107267	2.81239	1.96365	-156.811	121.432	-914	200	0
330	8	-85.5966	121.974	-644.93	-45541.9	2969.49	3504.15	304.604	680.615	0	29.0442	-37.707	-612.448	7919.6	20962.2	9576.79	334.227	187.069	0	0	0	0	0	0	0	-311	200	0	-0.121932	0.0165508	2.16392	4.50719	-120.972	93.7691	-914	200	0
330	9	-84.2158	122.521	-655.383	-46189.6	3357.11	3264.8	305.122	680.477	0	33.0776	-32.9409	-645.389	6793.29	24346.3	10440.8	337.724	189.474	0	0	0	0	0	0	0	-311	200	0	-0.088818	0.0220186	1.50814	6.75067	-85.2127	65.8951	-914	200	0
331	0	-82.9207	123.248	-665.947	-46843.9	3759.24	3036.78	305.645	680.342	0	37.0123	-28.4152	-675.144	5680.01	27465	11256.4	340.68	191.587	0	0	0	0	0	0	0	-311	200	0	-0.0593426	0.0260541	0.929868	8.3837	-53.8707	41.3368	-914	200	0	-44.0186	113.187	-1429.88	-623040	470072	91794.6	327.273	439.53	0
331	1	-81.7978	124.242	-676.733	-47509.1	4178.83	2826.21	306.175	680.204	0	40.5634	-24.2534	-700.116	4629.84	30129.1	12001.6	343.034	193.387	0	0	0	0	0	0	0	-311	200	0	-0.0353985	0.0270549	0.475719	8.93654	-29.1203	21.951	-914	200	0
331	2	-80.9221	125.56	-687.851	-48190.3	4622.21	2637.42	306.72	680.059	0	43.3806	-20.5679	-719.035	3687.51	32178.7	12658.5	344.753	194.872	0	0	0	0	0	0	0	-311	200	0	-0.0173434	0.0228114	0.167766	7.74553	-11.723	8.50873	-914	200	0
331	3	-80.3516	127.219	-699.392	-48892.1	5100.93	2472.19	307.293	679.907	0	45.0816	-17.4783	-731.111	2889.43	33499.2	13213.1	345.82	196.048	0	0	0	0	0	0	0	-311	200	0	-0.00458708	0.0105104	0.0145173	3.94763	-1.62937	1.16473	-914	200	0
331	4	-80.1132	129.194	-711.421	-49617.1	5633.24	2329.64	307.918	679.744	0	45.2848	-15.1163	-736.106	2262.24	34028.1	13654.8	346.227	196.927	0	0	0	0	0	0	0	-311	200	0	0.00395499	-0.0131258	0.0184209	-3.47948	1.59015	-0.211939	-914	200	0
331	5	-80.189	131.426	-723.992	-50364.5	6242.87	2206.14	308.623	679.565	0	43.6511	-13.6086	-734.337	1821.58	33756.9	13977.8	345.969	197.519	0	0	0	0	0	0	0	-311	200	0	0.00953284	-0.0514947	0.179623	-15.6108	-1.50967	4.1452	-914	200	0
331	6	-80.5085	133.829	-737.159	-51129.6	6956.56	2095.31	309.437	679.36	0	39.935	-13.0546	-726.601	1571.15	32729.5	14181.2	345.045	197.838	0	0	0	0	0	0	0	-311	200	0	0.0133354	-0.107487	0.495871	-33.3773	-10.3352	13.937	-914	200	0
331	7	-80.9436	136.303	-750.967	-51904.3	7801.28	1988.15	310.388	679.117	0	34.0237	-13.5089	-714.041	1503.14	31034.1	14269.5	343.463	197.895	0	0	0	0	0	0	0	-311	200	0	0.0163378	-0.182503	0.958553	-57.2542	-24.1848	28.6946	-914	200	0
331	8	-81.3088	138.736	-765.423	-52677.1	8799.14	1873.81	311.496	678.821	0	25.9586	-14.9717	-697.979	1599.7	28790.5	14252	341.248	197.708	0	0	0	0	0	0	0	-311	200	0	0.0191953	-0.275049	1.54499	-86.816	-42.0392	47.5433	-914	200	0
331	9	-81.3724	141.021	-780.462	-53433.4	9960.47	1740.85	312.762	678.464	0	15.9386	-17.3864	-679.752	1835.1	26135.6	14142.3	338.449	197.3	0	0	0	0	0	0	0	-311	200	0	0.0221613	-0.378905	2.20727	-120.152	-62.2315	68.8482	-914	200	0
332	0	-80.8873	143.06	-795.964	-54156.2	11280.8	1578.65	314.173	678.039	0	4.30824	-20.6454	-660.579	2179.03	23210.3	13957	335.136	196.701	0	0	0	0	0	0	0	-311	200	0	0.0250131	-0.480908	2.85835	-153.156	-82.0268	89.7689	-914	200	0	-116.331	103.537	-1448.43	-690110	470915	94228.8	321.264	479.891	0
332	1	-79.6355	144.762	-811.776	-54828.7	12743.2	1378.01	315.698	677.542	0	-8.47238	-24.6025	-641.463	2600.32	20148	13713.4	331.41	195.946	0	0	0	0	0	0	0	-311	200	0	0.0269918	-0.558792	3.35823	-178.836	-97.1994	105.814	-914	200	0
332	2	-77.4702	146.043	-827.713	-55436.9	14321.3	1131.03	317.302	676.976	0	-21.8743	-29.0919	-623.137	3069.51	17066.8	13427.5	327.388	195.074	0	0	0	0	0	0	0	-311	200	0	0.0270503	-0.58613	3.54341	-188.859	-102.884	111.77	-914	200	0
332	3	-74.3425	146.84	-843.516	-55969.9	15980.8	832.521	318.945	676.353	0	-35.3553	-33.9478	-606.049	3560.2	14063.4	13112.7	323.205	194.126	0	0	0	0	0	0	0	-311	200	0	0.0246731	-0.550623	3.33801	-179.339	-96.8259	105.22	-914	200	0
332	4	-70.3081	147.125	-858.833	-56420.4	17680.8	482.738	320.587	675.694	0	-48.4107	-39.0158	-590.382	4049.6	11211.5	12779.2	318.99	193.141	0	0	0	0	0	0	0	-311	200	0	0.0204165	-0.466038	2.82607	-154.59	-81.499	88.8338	-914	200	0
332	5	-65.5126	146.92	-873.242	-56784.1	19373.1	88.9613	322.185	675.027	0	-60.6106	-44.154	-576.118	4519.84	8562.23	12433.4	314.862	192.155	0	0	0	0	0	0	0	-311	200	0	0.0153731	-0.359255	2.1723	-122.975	-61.7797	67.8585	-914	200	0
332	6	-60.1639	146.301	-886.312	-57060.6	21004.7	-335.501	323.699	674.38	0	-71.6239	-49.2276	-563.122	4959.03	6146.95	12078.3	310.916	191.194	0	0	0	0	0	0	0	-311	200	0	0.0104189	-0.252378	1.51276	-91.172	-41.7425	46.6519	-914	200	0
332	7	-54.505	145.387	-897.682	-57253.5	22522.5	-773.492	325.09	673.779	0	-81.2313	-54.1065	-551.218	5360.67	3979.81	11715.1	307.22	190.275	0	0	0	0	0	0	0	-311	200	0	0.00604891	-0.158629	0.929891	-62.8226	-23.9387	27.8974	-914	200	0
332	8	-48.7917	144.325	-907.102	-57369.9	23878.1	-1205.62	326.324	673.245	0	-89.3279	-58.6677	-540.25	5721.5	2060.17	11345.7	303.813	189.41	0	0	0	0	0	0	0	-311	200	0	0.00249294	-0.0848297	0.467767	-39.2706	-9.8602	13.0947	-914	200	0
332	9	-43.2749	143.274	-914.436	-57418.4	25030.7	-1611.42	327.373	672.791	0	-95.915	-62.7999	-530.117	6039.78	376.37	10975.9	300.71	188.607	0	0	0	0	0	0	0	-311	200	0	-0.000178565	-0.0336314	0.145993	-20.2476	-0.360601	3.00508	-914	200	0
333	0	-38.1899	142.39	-919.659	-57407.9	25949.7	-1971.25	328.217	672.423	0	-101.081	-66.4114	-520.798	6314.83	-1089.57	10615.1	297.908	187.875	0	0	0	0	0	0	0	-311	200	0	-0.00196779	-0.00530986	-0.0291287	-4.45832	4.00665	-1.9924	-914	200	0	-139.368	70.4189	-1407.41	-702424	451536	68796.5	316.074	501.499	0
333	1	-33.7487	141.815	-922.833	-57346.4	26614.5	-2268.65	328.84	672.142	0	-104.975	-69.4432	-512.348	6546.63	-2357.8	10275.8	295.398	187.222	0	0	0	0	0	0	0	-311	200	0	-0.00288342	0.000973472	-0.0567199	9.93295	2.76049	-1.65578	-914	200	0
333	2	-30.1314	141.651	-924.065	-57242.7	27014.1	-2491.88	329.234	671.947	0	-107.786	-71.8801	-504.868	6734.75	-3447.91	9970.61	293.171	186.66	0	0	0	0	0	0	0	-311	200	0	-0.00289627	-0.013539	0.0629956	24.8896	-4.60977	4.24018	-914	200	0
333	3	-27.4782	141.952	-923.469	-57104.9	27145.2	-2634.14	329.395	671.837	0	-109.72	-73.7518	-498.464	6877.88	-4377.22	9709.98	291.219	186.202	0	0	0	0	0	0	0	-311	200	0	-0.00191703	-0.0473718	0.329375	42.1223	-18.6074	15.8929	-914	200	0
333	4	-25.8825	142.716	-921.154	-56939.7	27011.6	-2693.01	329.324	671.813	0	-110.982	-75.1236	-493.213	6974.47	-5159.92	9500.47	289.538	185.859	0	0	0	0	0	0	0	-311	200	0	0.000202937	-0.098476	0.738405	62.6984	-39.5398	33.324	-914	200	0
333	5	-25.3858	143.898	-917.215	-56752.1	26621.5	-2669.81	329.024	671.874	0	-111.76	-76.08	-489.156	7023.89	-5807.48	9344.33	288.128	185.641	0	0	0	0	0	0	0	-311	200	0	0.00364558	-0.163418	1.27617	86.6024	-67.1685	56.0904	-914	200	0
333	6	-25.9757	145.429	-911.762	-56545.3	25988.8	-2569.66	328.504	672.018	0	-112.204	-76.7065	-486.3	7027.55	-6330.25	9240.09	286.983	185.549	0	0	0	0	0	0	0	-311	200	0	0.00857146	-0.236159	1.90889	112.228	-100.195	82.8595	-914	200	0
333	7	-27.5875	147.223	-904.942	-56322.4	25136.3	-2401.55	327.777	672.239	0	-112.426	-77.0764	-484.633	6988.76	-6739.06	9184.53	286.095	185.579	0	0	0	0	0	0	0	-311	200	0	0.0150327	-0.306522	2.57008	135.805	-135.593	110.862	-914	200	0
333	8	-30.1091	149.196	-896.951	-56086.2	24094.4	-2177.7	326.863	672.53	0	-112.5	-77.2418	-484.134	6911.1	-7043.96	9174.74	285.45	185.725	0	0	0	0	0	0	0	-311	200	0	0.022858	-0.358675	3.14712	150.872	-167.91	135.326	-914	200	0
333	9	-33.3929	151.271	-888.036	-55838.2	22896.6	-1912.14	325.783	672.878	0	-112.463	-77.2277	-484.782	6797.5	-7251.35	9208.59	285.042	185.978	0	0	0	0	0	0	0	-311	200	0	0.0317299	-0.37435	3.50999	149.528	-190.968	150.716	-914	200	0
334	0	-37.2734	153.389	-878.484	-55578.8	21575.8	-1618.65	324.56	673.267	0	-112.316	-77.034	-486.558	6650.63	-7364.47	9283.57	284.864	186.331	0	0	0	0	0	0	0	-311	200	0	0.0416463	-0.345	3.62003	127.028	-204.096	155.396	-914	200	0	-166.79	87.7993	-1339.69	-654855	423558	93637.1	310.184	491.961	0
334	1	-41.5842	155.502	-868.584	-55308.7	20166.1	-1309.35	323.217	673.677	0	-112.033	-76.65	-489.433	6473.27	-7386.48	9396.38	284.908	186.774	0	0	0	0	0	0	0	-311	200	0	0.0531106	-0.279826	3.59769	84.9428	-215.942	154.542	-914	200	0
334	2	-46.1744	157.562	-858.575	-55029.6	18703.6	-994.636	321.784	674.094	0	-111.586	-76.0722	-493.334	6268.59	-7321.78	9543.54	285.159	187.293	0	0	0	0	0	0	0	-311	200	0	0.0664334	-0.197314	3.63501	28.346	-239.264	156.388	-914	200	0
334	3	-50.919	159.526	-848.627	-54744.1	17224	-683.438	320.296	674.509	0	-110.951	-75.3159	-498.139	6040.05	-7175	9722.09	285.596	187.875	0	0	0	0	0	0	0	-311	200	0	0.0808014	-0.113555	3.8739	-38.0207	-283.61	167.009	-914	200	0
334	4	-55.72	161.352	-838.852	-54454.1	15759.3	-383.032	318.787	674.915	0	-110.121	-74.4118	-503.704	5790.71	-6950.15	9929.15	286.202	188.504	0	0	0	0	0	0	0	-311	200	0	0.0937459	-0.0397748	4.36389	-109.996	-352.348	188.504	-914	200	0
334	5	-60.4996	163.004	-829.321	-54160.7	14336.1	-98.6733	317.287	675.307	0	-109.101	-73.396	-509.884	5522.74	-6650.95	10161.3	286.956	189.169	0	0	0	0	0	0	0	-311	200	0	0.100818	0.0157303	5.05564	-182.41	-441.535	218.709	-914	200	0
334	6	-65.192	164.453	-820.07	-53863.7	12974.2	166.527	315.821	675.682	0	-107.904	-72.3031	-516.545	5237.45	-6281.23	10414.4	287.84	189.861	0	0	0	0	0	0	0	-311	200	0	0.0954001	0.0459532	5.79079	-247.425	-538.345	250.752	-914	200	0
334	7	-69.7349	165.679	-811.102	-53563.4	11685.7	411.44	314.407	676.038	0	-106.542	-71.1629	-523.574	4935.68	-5844.98	10683.2	288.836	190.573	0	0	0	0	0	0	0	-311	200	0	0.0710331	0.0464176	6.33041	-294.732	-621.61	274.258	-914	200	0
334	8	-74.0642	166.674	-802.421	-53261	10476.2	636.008	313.056	676.375	0	-105.023	-70.001	-530.879	4619.17	-5347.62	10961.2	289.927	191.299	0	0	0	0	0	0	0	-311	200	0	0.0282916	0.0214385	6.46234	-315.372	-667.065	279.954	-914	200	0
334	9	-78.1143	167.444	-794.059	-52958.2	9347.31	839.759	311.772	676.693	0	-103.353	-68.8393	-538.4	4291.98	-4797.37	11241.5	291.09	192.028	0	0	0	0	0	0	0	-311	200	0	-0.0226329	-0.0139525	6.11032	-306.062	-656.19	264.335	-914	200	0
335	0	-81.8224	168.01	-786.089	-52656.7	8299.86	1020.82	310.558	676.986	0	-101.526	-67.6982	-546.112	3960.18	-4204.93	11517.4	292.3	192.748	0	0	0	0	0	0	0	-311	200	0	-0.071861	-0.0451526	5.37	-270.955	-587.28	231.214	-914	200	0	-182.302	103.203	-1336.48	-622014	418399	119253	306.513	469.125	0
335	1	-85.1349	168.398	-778.599	-52358.2	7335.18	1176.01	309.421	677.247	0	-99.5331	-66.6022	-554.015	3630.08	-3581.13	11782.5	293.536	193.448	0	0	0	0	0	0	0	-311	200	0	-0.119273	-0.0684951	4.47302	-220.286	-479.255	190.183	-914	200	0
335	2	-88.0187	168.622	-771.647	-52063.9	6454.48	1301.56	308.365	677.471	0	-97.3616	-65.5835	-562.101	3306.12	-2932.6	12030.1	294.783	194.118	0	0	0	0	0	0	0	-311	200	0	-0.171208	-0.0881806	3.67975	-165.43	-359.211	152.055	-914	200	0
335	3	-90.471	168.682	-765.226	-51774.4	5657.16	1394.15	307.393	677.659	0	-95.003	-64.6791	-570.333	2990.14	-2260.26	12254.1	296.037	194.757	0	0	0	0	0	0	0	-311	200	0	-0.233031	-0.108964	3.17824	-114.26	-248.047	124.601	-914	200	0
335	4	-92.5173	168.574	-759.285	-51489.1	4939.65	1452.06	306.506	677.813	0	-92.4474	-63.9247	-578.646	2682.38	-1562.58	12448.6	297.3	195.364	0	0	0	0	0	0	0	-311	200	0	-0.305758	-0.133406	3.06198	-70.5132	-157.674	111.7	-914	200	0
335	5	-94.2006	168.295	-753.757	-51206.8	4295.64	1475.73	305.699	677.935	0	-89.684	-63.3554	-586.972	2384.06	-839.907	12608.7	298.569	195.938	0	0	0	0	0	0	0	-311	200	0	-0.384504	-0.161329	3.3411	-35.0113	-93.6116	113.972	-914	200	0
335	6	-95.5742	167.855	-748.586	-50926.9	3718.13	1467.88	304.967	678.031	0	-86.7137	-63.0093	-595.248	2098.64	-96.867	12731.5	299.837	196.474	0	0	0	0	0	0	0	-311	200	0	-0.456752	-0.189213	3.94515	-6.73045	-57.1562	129.085	-914	200	0
335	7	-96.6972	167.266	-743.735	-50651.7	3201.34	1433	304.304	678.104	0	-83.5565	-62.9235	-603.406	1830.5	658.7	12816.6	301.092	196.966	0	0	0	0	0	0	0	-311	200	0	-0.500779	-0.209633	4.71843	16.3039	-46.9413	151.777	-914	200	0
335	8	-97.6259	166.544	-739.184	-50384.7	2739.78	1376.32	303.706	678.163	0	-80.2436	-63.1244	-611.383	1583.52	1418.62	12865.2	302.32	197.41	0	0	0	0	0	0	0	-311	200	0	-0.491195	-0.213238	5.45059	36.1515	-59.6118	174.927	-914	200	0
335	9	-98.3987	165.713	-734.938	-50129	2326.54	1303.05	303.166	678.208	0	-76.8026	-63.6201	-619.14	1360.85	2175.41	12878.2	303.514	197.802	0	0	0	0	0	0	0	-311	200	0	-0.417799	-0.195556	5.98164	53.9686	-89.4402	192.935	-914	200	0
336	0	-99.0285	164.806	-731.046	-49886.1	1953.89	1217.86	302.673	678.239	0	-73.2515	-64.402	-626.684	1165.06	2920.98	12857.4	304.661	198.141	0	0	0	0	0	0	0	-311	200	0	-0.298305	-0.16148	6.26217	69.2553	-127.658	203.645	-914	200	0	-156.773	88.7114	-1373.22	-613893	430908	112034	308.32	450.15	0
336	1	-99.5073	163.861	-727.578	-49656.4	1614.57	1124.22	302.219	678.249	0	-69.606	-65.4517	-634.046	997.933	3646.03	12805.4	305.75	198.426	0	0	0	0	0	0	0	-311	200	0	-0.166397	-0.120719	6.25939	79.7207	-162.37	205.343	-914	200	0
336	2	-99.8216	162.91	-724.579	-49439.6	1302.34	1023.83	301.797	678.232	0	-65.8942	-66.7501	-641.252	860.288	4342.13	12725.9	306.771	198.658	0	0	0	0	0	0	0	-311	200	0	-0.0523475	-0.081268	5.88484	82.2842	-181.027	194.554	-914	200	0
336	3	-99.967	161.97	-722.033	-49235	1012.9	916.498	301.403	678.189	0	-62.1645	-68.2816	-648.292	751.469	5004.32	12623.4	307.719	198.841	0	0	0	0	0	0	0	-311	200	0	0.0274938	-0.0476026	5.10765	75.6616	-177.175	169.943	-914	200	0
336	4	-99.951	161.038	-719.881	-49041.8	744.726	800.168	301.035	678.125	0	-58.4809	-70.0296	-655.129	668.672	5630.74	12502.5	308.595	198.979	0	0	0	0	0	0	0	-311	200	0	0.0724905	-0.0213518	4.05963	62.0043	-154.637	135.843	-914	200	0
336	5	-99.7872	160.102	-718.044	-48860.2	498.469	671.784	300.694	678.046	0	-54.9129	-71.972	-661.711	607.276	6219.78	12367.4	309.4	199.082	0	0	0	0	0	0	0	-311	200	0	0.0909586	-0.00237423	2.94903	45.2017	-122.596	99.2787	-914	200	0
336	6	-99.4914	159.145	-716.44	-48691	275.405	529.177	300.384	677.962	0	-51.5259	-74.0816	-667.987	562.363	6768.99	12222.2	310.133	199.158	0	0	0	0	0	0	0	-311	200	0	0.092031	0.0102136	1.9339	28.5222	-88.8895	65.6279	-914	200	0
336	7	-99.0802	158.158	-715.004	-48535.1	76.6645	372.382	300.107	677.881	0	-48.3728	-76.3281	-673.915	529.988	7275.92	12071.2	310.797	199.214	0	0	0	0	0	0	0	-311	200	0	0.0828066	0.0174328	1.09821	14.115	-58.3455	37.7775	-914	200	0
336	8	-98.5706	157.143	-713.705	-48393.5	-96.9888	202.937	299.864	677.806	0	-45.4922	-78.6773	-679.475	507.454	7739.02	11919.2	311.39	199.253	0	0	0	0	0	0	0	-311	200	0	0.0682366	0.0201187	0.475892	3.39614	-33.5543	16.9202	-914	200	0
336	9	-97.9763	156.11	-712.563	-48266.9	-245.492	22.6909	299.655	677.737	0	-42.9046	-81.0881	-684.69	493.204	8158.29	11770.9	311.915	199.28	0	0	0	0	0	0	0	-311	200	0	0.0512907	0.0187312	0.0711006	-2.61286	-15.5927	3.22821	-914	200	0
337	0	-97.3022	155.086	-711.652	-48154.2	-369.528	-166.44	299.481	677.665	0	-40.6091	-83.5101	-689.638	486.378	8535.04	11630.8	312.376	199.295	0	0	0	0	0	0	0	-311	200	0	0.0332811	0.0132836	-0.12647	-3.03274	-4.62361	-3.63305	-914	200	0	-127.744	58.439	-1421.02	-620838	443456	91714.8	307.756	438.872	0
337	1	-96.5483	154.102	-711.066	-48052.7	-469.889	-362.416	299.339	677.578	0	-38.5875	-85.8886	-694.419	485.666	8871.42	11502.6	312.775	199.301	0	0	0	0	0	0	0	-311	200	0	0.0142652	0.00337583	-0.131445	3.01129	-0.33802	-4.16249	-914	200	0
337	2	-95.7213	153.181	-710.862	-47960.1	-546.953	-563.245	299.231	677.468	0	-36.819	-88.1752	-699.116	488.632	9171.21	11388.7	313.118	199.301	0	0	0	0	0	0	0	-311	200	0	-0.00651006	-0.011665	0.0422975	16.3891	-2.22995	1.15255	-914	200	0
337	3	-94.8414	152.324	-711.029	-47877.1	-600.807	-767.109	299.155	677.335	0	-35.2876	-90.3343	-703.757	492.255	9440.88	11290.5	313.415	199.301	0	0	0	0	0	0	0	-311	200	0	-0.0301288	-0.0325322	0.381919	37.8055	-9.70871	11.8554	-914	200	0
337	4	-93.9356	151.517	-711.513	-47806.4	-631.949	-972.396	299.112	677.19	0	-33.9808	-92.3437	-708.326	493.51	9688.54	11207.5	313.678	199.303	0	0	0	0	0	0	0	-311	200	0	-0.0574789	-0.0595582	0.871485	67.4606	-22.0594	27.3942	-914	200	0
337	5	-93.0288	150.733	-712.235	-47750.5	-642.137	-1177.72	299.098	677.043	0	-32.882	-94.1924	-712.775	489.83	9921.44	11138.7	313.919	199.313	0	0	0	0	0	0	0	-311	200	0	-0.0886573	-0.0921955	1.48377	104.518	-38.267	46.8644	-914	200	0
337	6	-92.1384	149.947	-713.105	-47710.3	-634.561	-1381.96	299.11	676.905	0	-31.9667	-95.8779	-717.038	479.74	10143.9	11082.8	314.147	199.331	0	0	0	0	0	0	0	-311	200	0	-0.122292	-0.128354	2.16847	146.383	-56.7231	68.6355	-914	200	0
337	7	-91.2717	149.14	-714.044	-47684.6	-613.036	-1584.54	299.141	676.781	0	-31.2035	-97.4044	-721.06	462.924	10356.6	11040.1	314.363	199.358	0	0	0	0	0	0	0	-311	200	0	-0.154791	-0.163622	2.83772	187.815	-74.8458	89.8897	-914	200	0
337	8	-90.4242	148.302	-715.012	-47670.8	-580.74	-1785.9	299.188	676.671	0	-30.559	-98.7809	-724.808	439.616	10556.9	11011.4	314.565	199.393	0	0	0	0	0	0	0	-311	200	0	-0.179615	-0.190496	3.35151	220.044	-88.6893	106.16	-914	200	0
337	9	-89.5794	147.442	-716.017	-47665.1	-539.15	-1987.53	299.247	676.57	0	-30.0015	-100.016	-728.284	410.133	10738.4	10997.7	314.745	199.437	0	0	0	0	0	0	0	-311	200	0	-0.188798	-0.200023	3.54635	232.667	-93.7158	112.238	-914	200	0
338	0	-88.7107	146.577	-717.115	-47662.9	-487.55	-2191.61	299.32	676.465	0	-29.5018	-101.109	-731.518	375.037	10892.9	11000.1	314.891	199.487	0	0	0	0	0	0	0	-311	200	0	-0.178682	-0.188012	3.34606	220.829	-87.7815	105.693	-914	200	0	-111.645	38.9741	-1465	-635601	457691	76378.7	308.762	435.137	0
338	1	-87.7852	145.729	-718.383	-47661	-423.942	-2400.18	299.41	676.345	0	-29.0388	-102.053	-734.544	335.492	11014.7	11018.7	314.995	199.543	0	0	0	0	0	0	0	-311	200	0	-0.153675	-0.159122	2.8346	189.94	-73.105	89.1836	-914	200	0
338	2	-86.7728	144.906	-719.873	-47657.8	-347.013	-2614.44	299.518	676.203	0	-28.6076	-102.837	-737.37	293.116	11102.1	11052.1	315.056	199.602	0	0	0	0	0	0	0	-311	200	0	-0.122178	-0.122472	2.17686	150.518	-54.1476	67.9522	-914	200	0
338	3	-85.6556	144.104	-721.583	-47653.1	-256.421	-2834.43	299.645	676.04	0	-28.2206	-103.464	-739.965	249.646	11156.3	11097.6	315.077	199.663	0	0	0	0	0	0	0	-311	200	0	-0.0909138	-0.0855484	1.5091	111.056	-34.6838	46.351	-914	200	0
338	4	-84.4291	143.307	-723.461	-47647.5	-151.121	-3059.25	299.791	675.861	0	-27.9	-103.957	-742.272	207.275	11178.6	11152.2	315.06	199.721	0	0	0	0	0	0	0	-311	200	0	-0.0635785	-0.0528155	0.913886	76.3256	-17.1557	27.0574	-914	200	0
338	5	-83.0966	142.501	-725.434	-47643	-29.527	-3287.62	299.959	675.675	0	-27.6716	-104.351	-744.228	169.294	11167.2	11213.4	315.005	199.773	0	0	0	0	0	0	0	-311	200	0	-0.0415736	-0.0265695	0.435579	48.2942	-3.12396	11.5742	-914	200	0
338	6	-81.6647	141.678	-727.435	-47641.5	108.652	-3518.25	300.149	675.492	0	-27.5612	-104.684	-745.787	139.706	11116.9	11279.6	314.906	199.813	0	0	0	0	0	0	0	-311	200	0	-0.0246627	-0.00772104	0.0944944	26.9595	6.31821	0.687981	-914	200	0
338	7	-80.1417	140.847	-729.42	-47644.2	262.367	-3750.14	300.36	675.318	0	-27.5927	-104.985	-746.924	121.841	11022.6	11349.8	314.757	199.837	0	0	0	0	0	0	0	-311	200	0	-0.0115185	0.00356781	-0.101513	11.0422	10.2115	-5.15735	-914	200	0
338	8	-78.5384	140.019	-731.371	-47650.2	429.834	-3982.66	300.588	675.152	0	-27.7873	-105.274	-747.632	116.925	10882	11423.9	314.555	199.844	0	0	0	0	0	0	0	-311	200	0	-0.000157373	0.00741919	-0.148721	-1.47013	7.50887	-5.59738	-914	200	0
338	9	-76.8649	139.215	-733.296	-47657.4	608.232	-4215.25	300.829	674.991	0	-28.1583	-105.566	-747.919	123.487	10696.7	11502.5	314.302	199.835	0	0	0	0	0	0	0	-311	200	0	0.0117111	0.00395898	-0.0427339	-12.9053	-3.00741	-0.206983	-914	200	0
339	0	-75.1261	138.459	-735.231	-47664.3	794.184	-4447.11	301.08	674.829	0	-28.7057	-105.866	-747.814	138.479	10470.5	11586.9	314.001	199.815	0	0	0	0	0	0	0	-311	200	0	0.0263749	-0.00677998	0.222625	-25.568	-22.6443	11.5053	-914	200	0	-99.7473	29.5905	-1486.17	-648739	463337	62980.6	308.543	437.476	0
339	1	-73.3251	137.777	-737.229	-47670.7	984.546	-4677.36	301.335	674.662	0	-29.4162	-106.165	-747.363	159.021	10207.9	11677.6	313.659	199.787	0	0	0	0	0	0	0	-311	200	0	0.045798	-0.0247727	0.652618	-41.4287	-52.5216	29.9579	-914	200	0
339	2	-71.4728	137.187	-739.319	-47678.5	1176.17	-4905.42	301.591	674.49	0	-30.2686	-106.447	-746.613	182.886	9913.93	11774.1	313.279	199.755	0	0	0	0	0	0	0	-311	200	0	0.0712335	-0.049737	1.24497	-61.7862	-93.0726	55.2014	-914	200	0
339	3	-69.5895	136.693	-741.485	-47690.2	1366.27	-5131.33	301.843	674.317	0	-31.2364	-106.694	-745.61	208.107	9593.99	11874.9	312.867	199.721	0	0	0	0	0	0	0	-311	200	0	0.102728	-0.080692	1.97927	-86.8594	-143.3	86.4619	-914	200	0
339	4	-67.6991	136.286	-743.677	-47708.3	1553.74	-5355.54	302.089	674.152	0	-32.2898	-106.893	-744.398	232.867	9254.62	11978.1	312.432	199.687	0	0	0	0	0	0	0	-311	200	0	0.138491	-0.115353	2.80255	-115.281	-199.787	121.526	-914	200	0
339	5	-65.8238	135.951	-745.858	-47734.5	1738.98	-5577.71	302.332	674	0	-33.396	-107.033	-743.024	255.901	8902.45	12081.9	311.981	199.656	0	0	0	0	0	0	0	-311	200	0	0.174142	-0.149395	3.61185	-143.497	-255.495	155.997	-914	200	0
339	6	-63.9823	135.675	-748.018	-47769.9	1923.19	-5795.95	302.571	673.862	0	-34.5212	-107.105	-741.531	276.959	8542.15	12185.1	311.52	199.627	0	0	0	0	0	0	0	-311	200	0	0.201947	-0.175711	4.23657	-165.16	-298.563	182.544	-914	200	0
339	7	-62.1906	135.448	-750.163	-47814.8	2108.54	-6007.42	302.811	673.739	0	-35.6287	-107.103	-739.969	296.784	8176.73	12287.4	311.05	199.599	0	0	0	0	0	0	0	-311	200	0	0.212612	-0.185911	4.47482	-172.584	-314.884	192.468	-914	200	0
339	8	-60.4612	135.265	-752.298	-47869.2	2297.41	-6209.77	303.054	673.631	0	-36.6781	-107.029	-738.394	316.371	7809.54	12389.3	310.576	199.572	0	0	0	0	0	0	0	-311	200	0	0.201912	-0.176077	4.23223	-162.089	-297.875	181.661	-914	200	0
339	9	-58.7971	135.13	-754.433	-47932.9	2490.79	-6402.22	303.302	673.535	0	-37.6276	-106.889	-736.876	336.194	7444.5	12491.2	310.103	199.544	0	0	0	0	0	0	0	-311	200	0	0.175052	-0.150555	3.61336	-137.534	-254.916	154.531	-914	200	0
340	0	-57.1893	135.062	-756.607	-48004.9	2687.72	-6585.58	303.552	673.448	0	-38.4375	-106.686	-735.513	356.414	7085.64	12593	309.634	199.515	0	0	0	0	0	0	0	-311	200	0	0.141933	-0.117835	2.82265	-106.567	-200.381	119.773	-914	200	0	-90.0503	30.7181	-1501.78	-661917	464767	53776.1	306.602	441.736	0
340	1	-55.6194	135.085	-758.89	-48083.6	2885.37	-6761.17	303.802	673.36	0	-39.0744	-106.424	-734.405	377.467	6736.74	12694.5	309.173	199.486	0	0	0	0	0	0	0	-311	200	0	0.110564	-0.0848308	2.02691	-75.4085	-145.973	84.4783	-914	200	0
340	2	-54.0707	135.218	-761.355	-48167.1	3080.61	-6929.91	304.046	673.265	0	-39.5171	-106.114	-733.626	399.919	6400.6	12795.9	308.725	199.455	0	0	0	0	0	0	0	-311	200	0	0.0854197	-0.0555487	1.32324	-47.6451	-98.4353	52.7865	-914	200	0
340	3	-52.537	135.465	-764.034	-48254.4	3272.35	-7092.48	304.283	673.158	0	-39.7635	-105.778	-733.192	424.036	6078.68	12898.3	308.291	199.422	0	0	0	0	0	0	0	-311	200	0	0.0681668	-0.0318507	0.757499	-24.958	-60.8203	26.7027	-914	200	0
340	4	-51.0276	135.816	-766.896	-48344.9	3461.76	-7249.72	304.514	673.04	0	-39.834	-105.45	-733.064	449.718	5770.88	13003.3	307.872	199.387	0	0	0	0	0	0	0	-311	200	0	0.0582617	-0.0141568	0.341099	-7.78743	-33.623	6.85789	-914	200	0
340	5	-49.5642	136.247	-769.846	-48438.6	3650.2	-7402.31	304.741	672.92	0	-39.7688	-105.171	-733.175	476.591	5475.71	13111.2	307.469	199.35	0	0	0	0	0	0	0	-311	200	0	0.0533847	-0.00202504	0.0648955	4.11165	-15.7059	-6.85427	-914	200	0
340	6	-48.176	136.728	-772.765	-48536.2	3837.21	-7550.11	304.966	672.809	0	-39.6195	-104.97	-733.451	503.786	5190.66	13219.9	307.077	199.313	0	0	0	0	0	0	0	-311	200	0	0.0497137	0.00540503	-0.0904238	11.2419	-4.9856	-14.7854	-914	200	0
340	7	-46.8908	137.225	-775.538	-48638.4	4020.03	-7692.37	305.184	672.716	0	-39.4374	-104.87	-733.83	529.864	4912.79	13324.7	306.695	199.278	0	0	0	0	0	0	0	-311	200	0	0.0420919	0.00910219	-0.147272	14.0632	1.09845	-17.1891	-914	200	0
340	8	-45.7271	137.716	-778.083	-48743.9	4194.57	-7828.39	305.391	672.646	0	-39.2619	-104.885	-734.27	554.15	4639.72	13421.2	306.319	199.245	0	0	0	0	0	0	0	-311	200	0	0.0241819	0.00994771	-0.127043	12.8109	5.28747	-14.0219	-914	200	0
340	9	-44.6882	138.194	-780.371	-48849.8	4356.8	-7957.58	305.583	672.598	0	-39.1123	-105.025	-734.761	578.278	4370.44	13506.6	305.948	199.213	0	0	0	0	0	0	0	-311	200	0	-0.0112667	0.00863306	-0.0484425	7.42302	10.3189	-4.88413	-914	200	0
341	0	-43.7596	138.671	-782.447	-48953.7	4503.34	-8079.2	305.755	672.565	0	-38.9897	-105.291	-735.341	605.733	4105.48	13580.9	305.583	199.176	0	0	0	0	0	0	0	-311	200	0	-0.0718857	0.0056305	0.0722423	-2.42814	18.7891	10.8968	-914	200	0	-79.1251	33.1118	-1532.62	-677928	472222	47713	305.64	443.371	0
341	1	-42.9151	139.168	-784.404	-49054.6	4631.51	-8192.59	305.905	672.537	0	-38.8838	-105.674	-736.085	640.012	3846.87	13645.4	305.226	199.131	0	0	0	0	0	0	0	-311	200	0	-0.164717	0.0012197	0.219402	-17.1986	32.9967	34.0321	-914	200	0
341	2	-42.1285	139.708	-786.329	-49152.2	4739.36	-8297.68	306.027	672.508	0	-38.783	-106.16	-737.07	683.107	3597.16	13701.3	304.88	199.073	0	0	0	0	0	0	0	-311	200	0	-0.294627	-0.00444147	0.375315	-37.2234	54.7051	64.8725	-914	200	0
341	3	-41.3836	140.298	-788.27	-49247.3	4826.92	-8395.35	306.123	672.475	0	-38.6827	-106.737	-738.336	735.181	3357.97	13749	304.548	199.004	0	0	0	0	0	0	0	-311	200	0	-0.461952	-0.0112098	0.516726	-62.3476	84.7688	102.832	-914	200	0
341	4	-40.6752	140.929	-790.229	-49342	4897.29	-8487.18	306.197	672.44	0	-38.5826	-107.403	-739.893	795.265	3129.4	13788.8	304.23	198.925	0	0	0	0	0	0	0	-311	200	0	-0.659281	-0.0188187	0.61128	-91.4328	122.587	145.634	-914	200	0
341	5	-40.0065	141.584	-792.192	-49439.4	4955.38	-8575.03	306.255	672.408	0	-38.4787	-108.165	-741.74	862.007	2910.61	13822.4	303.924	198.838	0	0	0	0	0	0	0	-311	200	0	-0.867412	-0.0267139	0.614426	-121.75	165.367	188.397	-914	200	0
341	6	-39.3844	142.24	-794.148	-49542.7	5005.84	-8661.05	306.303	672.385	0	-38.3634	-109.028	-743.877	933.94	2700.51	13852.5	303.63	198.745	0	0	0	0	0	0	0	-311	200	0	-1.0509	-0.0338772	0.468795	-148.323	207.231	222.706	-914	200	0
341	7	-38.814	142.877	-796.106	-49654.3	5051.32	-8747.97	306.345	672.372	0	-38.2278	-109.993	-746.304	1009.5	2498.7	13883	303.348	198.647	0	0	0	0	0	0	0	-311	200	0	-1.16061	-0.0388324	0.146921	-164.285	238.55	238.001	-914	200	0
341	8	-38.2925	143.479	-798.087	-49775.4	5092.06	-8838.42	306.38	672.368	0	-38.0598	-111.049	-749.02	1087	2305.49	13917	303.078	198.549	0	0	0	0	0	0	0	-311	200	0	-1.15693	-0.0402825	-0.266355	-164.177	248.492	228.012	-914	200	0
341	9	-37.8107	144.039	-800.114	-49905.1	5127.39	-8933.9	306.408	672.372	0	-37.8441	-112.172	-752.027	1164.91	2120.79	13956.5	302.82	198.451	0	0	0	0	0	0	0	-311	200	0	-1.0406	-0.0381378	-0.611051	-148.265	232.604	196.246	-914	200	0
342	0	-37.3545	144.558	-802.222	-50040.8	5157.07	-9034.56	306.429	672.378	0	-37.5641	-113.329	-755.34	1242.47	1943.43	14001.4	302.573	198.355	0	0	0	0	0	0	0	-311	200	0	-0.852227	-0.0336499	-0.803779	-122.373	197.09	152.749	-914	200	0	-71.2876	28.0988	-1588.37	-699106	486999	42134.1	304.461	440.99	0
342	1	-36.9084	145.045	-804.453	-50180	5181.95	-9139.55	306.442	672.378	0	-37.2056	-114.483	-758.989	1319.68	1772.99	14050.4	302.336	198.261	0	0	0	0	0	0	0	-311	200	0	-0.640985	-0.0283921	-0.867915	-93.436	153.134	107.152	-914	200	0
342	2	-36.4639	145.51	-806.841	-50321.3	5204.2	-9247.5	306.45	672.368	0	-36.762	-115.608	-762.995	1396.4	1611.57	14101.4	302.112	198.17	0	0	0	0	0	0	0	-311	200	0	-0.44196	-0.023381	-0.848199	-66.3267	109.693	65.8699	-914	200	0
342	3	-36.0254	145.957	-809.385	-50464.1	5226.1	-9357.45	306.457	672.349	0	-36.2385	-116.695	-767.348	1471.65	1462.58	14153.5	301.906	198.082	0	0	0	0	0	0	0	-311	200	0	-0.274237	-0.018928	-0.768949	-43.5838	71.9339	32.6145	-914	200	0
342	4	-35.6107	146.385	-812.048	-50609.5	5249.11	-9469.58	306.464	672.323	0	-35.6508	-117.758	-771.996	1543.71	1329.17	14207.6	301.722	198	0	0	0	0	0	0	0	-311	200	0	-0.145587	-0.0147595	-0.63425	-26.0523	42.241	9.36949	-914	200	0
342	5	-35.2455	146.783	-814.781	-50759.6	5273.62	-9584.79	306.472	672.298	0	-35.0196	-118.82	-776.855	1611.09	1214.59	14265.6	301.564	197.926	0	0	0	0	0	0	0	-311	200	0	-0.0565178	-0.0101306	-0.42986	-13.4356	21.1205	-2.81105	-914	200	0
342	6	-34.955	147.137	-817.531	-50917.6	5298.61	-9703.57	306.481	672.282	0	-34.3643	-119.904	-781.827	1673.6	1121.46	14329.1	301.434	197.859	0	0	0	0	0	0	0	-311	200	0	-0.00344894	-0.00393715	-0.126719	-4.73191	7.92809	-3.24167	-914	200	0
342	7	-34.757	147.431	-820.252	-51086.1	5321.75	-9825.2	306.488	672.281	0	-33.7008	-121.029	-786.832	1732.69	1049.76	14398.9	301.334	197.798	0	0	0	0	0	0	0	-311	200	0	0.0190424	0.0051562	0.31364	1.44093	1.39941	8.68738	-914	200	0
342	8	-34.6571	147.661	-822.923	-51265.5	5340.78	-9948.02	306.49	672.297	0	-33.04	-122.205	-791.834	1790.52	995.888	14475.7	301.258	197.739	0	0	0	0	0	0	0	-311	200	0	0.0168424	0.0185462	0.93112	6.61339	-0.00829158	33.5132	-914	200	0
342	9	-34.6462	147.832	-825.566	-51454.4	5355.3	-10070.3	306.487	672.326	0	-32.387	-123.437	-796.846	1848.59	953.167	14560	301.196	197.68	0	0	0	0	0	0	0	-311	200	0	-0.00432844	0.0374492	1.75568	12.2927	2.06435	71.3987	-914	200	0
343	0	-34.6988	147.959	-828.249	-51650.2	5366.94	-10191.1	306.48	672.361	0	-31.7397	-124.71	-801.913	1907.05	914.37	14651.5	301.14	197.622	0	0	0	0	0	0	0	-311	200	0	-0.0389313	0.0625546	2.79171	19.8162	5.93387	121.517	-914	200	0	-63.8479	18.6898	-1668.72	-728794	510307	37133.5	303.984	437.276	0
343	1	-34.7799	148.064	-831.052	-51850.2	5377.91	-10310.3	306.471	672.391	0	-31.09	-125.988	-807.09	1965.1	875.009	14749	301.084	197.565	0	0	0	0	0	0	0	-311	200	0	-0.0811545	0.0935494	3.99755	30.1948	9.84354	181.124	-914	200	0
343	2	-34.8559	148.161	-834.029	-52051.6	5389.44	-10428.4	306.462	672.41	0	-30.4295	-127.228	-812.414	2021.08	834	14850.4	301.027	197.512	0	0	0	0	0	0	0	-311	200	0	-0.124129	0.128501	5.26046	43.9138	11.8894	244.355	-914	200	0
343	3	-34.9027	148.254	-837.191	-52252.3	5401.88	-10546.1	306.452	672.414	0	-29.7544	-128.392	-817.887	2072.3	792.106	14954.1	300.969	197.466	0	0	0	0	0	0	0	-311	200	0	-0.159031	0.163115	6.36925	60.6453	9.97984	300.87	-914	200	0
343	4	-34.9075	148.34	-840.519	-52451.5	5416.06	-10664.2	306.444	672.404	0	-29.0641	-129.461	-823.481	2116.14	749.859	15059.9	300.911	197.43	0	0	0	0	0	0	0	-311	200	0	-0.176416	0.189957	7.02989	77.9631	3.04232	336.326	-914	200	0
343	5	-34.8678	148.409	-843.976	-52649	5434.64	-10784	306.439	672.382	0	-28.3586	-130.43	-829.15	2152.01	706.766	15169.2	300.852	197.405	0	0	0	0	0	0	0	-311	200	0	-0.171925	0.20003	7.00641	90.1498	-6.59948	338.7	-914	200	0
343	6	-34.7902	148.447	-847.503	-52845	5460.78	-10906.9	306.443	672.354	0	-27.6398	-131.3	-834.83	2182.1	662.17	15284.2	300.793	197.386	0	0	0	0	0	0	0	-311	200	0	-0.149986	0.189002	6.30633	91.7224	-14.3361	307.444	-914	200	0
343	7	-34.6867	148.441	-851.023	-53039.6	5495.38	-11033.7	306.457	672.324	0	-26.9143	-132.08	-840.455	2210.19	615.195	15406.6	300.732	197.37	0	0	0	0	0	0	0	-311	200	0	-0.119434	0.16141	5.17553	82.7389	-17.7617	254.059	-914	200	0
343	8	-34.5668	148.381	-854.469	-53233.4	5535.77	-11165.2	306.479	672.3	0	-26.1934	-132.781	-845.966	2239.7	564.244	15537.9	300.667	197.352	0	0	0	0	0	0	0	-311	200	0	-0.0875665	0.126299	3.90924	67.6833	-17.6444	193.082	-914	200	0
343	9	-34.4315	148.27	-857.801	-53427.1	5576.91	-11302	306.501	672.284	0	-25.487	-133.416	-851.334	2272.53	507.887	15679.1	300.597	197.331	0	0	0	0	0	0	0	-311	200	0	-0.058734	0.0910515	2.71617	50.9278	-15.5089	135.011	-914	200	0
344	0	-34.2714	148.127	-861.03	-53620.1	5614.02	-11443.5	306.52	672.274	0	-24.7969	-133.99	-856.559	2308.97	445.319	15829.8	300.52	197.304	0	0	0	0	0	0	0	-311	200	0	-0.0350829	0.0599291	1.7075	35.1924	-12.469	85.536	-914	200	0	-55.2374	12.0798	-1750.2	-760377	536918	32769.1	305.262	434.78	0
344	1	-34.0711	147.977	-864.207	-53811.9	5645.04	-11587.6	306.532	672.268	0	-24.1197	-134.501	-861.666	2348.44	375.746	15989	300.436	197.275	0	0	0	0	0	0	0	-311	200	0	-0.0172442	0.0348917	0.924946	21.9255	-9.26596	46.9005	-914	200	0
344	2	-33.8197	147.845	-867.381	-54002.7	5672.02	-11732.1	306.539	672.26	0	-23.4545	-134.951	-866.669	2390.79	297.9	16154.6	300.344	197.241	0	0	0	0	0	0	0	-311	200	0	-0.00490937	0.016342	0.365229	11.6748	-6.33498	19.1008	-914	200	0
344	3	-33.5214	147.747	-870.58	-54194.4	5699.71	-11874.6	306.547	672.251	0	-22.8088	-135.346	-871.551	2437.12	209.618	16324.2	300.241	197.204	0	0	0	0	0	0	0	-311	200	0	0.00272429	0.00374009	-0.00055355	4.40857	-3.8787	0.839641	-914	200	0
344	4	-33.1942	147.689	-873.804	-54390.3	5732.25	-12014	306.56	672.245	0	-22.1969	-135.706	-876.256	2489.24	107.97	16496.3	300.123	197.159	0	0	0	0	0	0	0	-311	200	0	0.00663908	-0.00393166	-0.212731	-0.23028	-1.93732	-9.77075	-914	200	0
344	5	-32.8608	147.678	-877.048	-54594	5771.69	-12150.1	306.581	672.247	0	-21.6349	-136.053	-880.722	2548.57	-9.8782	16670.3	299.989	197.106	0	0	0	0	0	0	0	-311	200	0	0.00779587	-0.00784422	-0.31352	-2.74042	-0.448774	-14.7333	-914	200	0
344	6	-32.5407	147.715	-880.315	-54808.6	5819.25	-12283.2	306.61	672.26	0	-21.1381	-136.412	-884.9	2615.62	-146.892	16846.7	299.834	197.044	0	0	0	0	0	0	0	-311	200	0	0.0070255	-0.00911782	-0.341251	-3.64112	0.702512	-15.8791	-914	200	0
344	7	-32.2456	147.802	-883.617	-55035.5	5875.87	-12414	306.65	672.284	0	-20.723	-136.802	-888.774	2689.97	-306.691	17025.4	299.655	196.973	0	0	0	0	0	0	0	-311	200	0	0.00498989	-0.0087114	-0.327411	-3.40378	1.64736	-14.7224	-914	200	0
344	8	-31.9778	147.942	-886.98	-55274.4	5941.26	-12543	306.698	672.318	0	-20.4059	-137.234	-892.35	2770.37	-492.108	17205.4	299.449	196.895	0	0	0	0	0	0	0	-311	200	0	0.00219291	-0.00737924	-0.29556	-2.42385	2.50179	-12.4131	-914	200	0
344	9	-31.728	148.146	-890.447	-55523.3	6013.35	-12669.8	306.753	672.354	0	-20.1929	-137.708	-895.654	2854.65	-703.414	17385.4	299.215	196.813	0	0	0	0	0	0	0	-311	200	0	-0.00097554	-0.00567169	-0.261387	-1.02183	3.34221	-9.75155	-914	200	0
345	0	-31.4752	148.432	-894.078	-55778.7	6088.72	-12794.1	306.81	672.387	0	-20.0737	-138.212	-898.731	2940.51	-938.309	17563.5	298.956	196.728	0	0	0	0	0	0	0	-311	200	0	-0.00417516	-0.0039613	-0.233305	0.53651	4.18332	-7.23546	-914	200	0	-50.3604	10.6992	-1821.77	-791623	553935	30600.8	302.736	434.817	0
345	1	-31.1955	148.822	-897.924	-56037.6	6164.02	-12915.7	306.865	672.408	0	-20.0273	-138.725	-901.637	3027.01	-1193.63	17738.1	298.676	196.643	0	0	0	0	0	0	0	-311	200	0	-0.00704115	-0.00248044	-0.213187	2.00873	4.95722	-5.11967	-914	200	0
345	2	-30.8766	149.321	-901.992	-56299	6238.02	-13034.9	306.916	672.416	0	-20.0344	-139.228	-904.407	3115.05	-1466.31	17908.8	298.379	196.556	0	0	0	0	0	0	0	-311	200	0	-0.00910963	-0.00136069	-0.197039	3.14018	5.49341	-3.47519	-914	200	0
345	3	-30.5232	149.922	-906.235	-56563.7	6311.75	-13151.1	306.965	672.416	0	-20.0844	-139.714	-907.046	3206.25	-1752	18076.6	298.068	196.465	0	0	0	0	0	0	0	-311	200	0	-0.00975248	-0.000667872	-0.17555	3.63077	5.50174	-2.24065	-914	200	0
345	4	-30.1511	150.604	-910.567	-56833.5	6386.87	-13263.7	307.014	672.415	0	-20.1749	-140.185	-909.531	3301.32	-2044.92	18242.8	297.752	196.37	0	0	0	0	0	0	0	-311	200	0	-0.008134	-0.000428856	-0.1346	3.11069	4.5628	-1.26366	-914	200	0
345	5	-29.7794	151.341	-914.886	-57109.5	6464.12	-13372.3	307.066	672.423	0	-20.3098	-140.653	-911.828	3399.12	-2340	18408.3	297.434	196.272	0	0	0	0	0	0	0	-311	200	0	-0.00320531	-0.000648411	-0.0559726	1.13286	2.13287	-0.333273	-914	200	0
345	6	-29.426	152.105	-919.088	-57391.6	6542.92	-13477.6	307.119	672.444	0	-20.4936	-141.13	-913.911	3497.43	-2633.7	18574	297.118	196.173	0	0	0	0	0	0	0	-311	200	0	0.00624264	-0.00131503	0.0814121	-2.80868	-2.42617	0.793274	-914	200	0
345	7	-29.1023	152.869	-923.083	-57678.9	6622.6	-13580.8	307.174	672.485	0	-20.7253	-141.63	-915.767	3594.72	-2923.67	18740.1	296.807	196.075	0	0	0	0	0	0	0	-311	200	0	0.0214423	-0.00239564	0.299291	-9.22363	-9.77883	2.36457	-914	200	0
345	8	-28.8084	153.616	-926.824	-57971	6703.71	-13683.7	307.233	672.548	0	-20.9959	-142.157	-917.401	3690.59	-3209.22	18905.5	296.502	195.977	0	0	0	0	0	0	0	-311	200	0	0.0434006	-0.00381956	0.616394	-18.5217	-20.4951	4.60408	-914	200	0
345	9	-28.5289	154.341	-930.323	-58268.1	6787.81	-13787.7	307.296	672.632	0	-21.2903	-142.705	-918.84	3785.11	-3491.56	19068.3	296.2	195.881	0	0	0	0	0	0	0	-311	200	0	0.0725108	-0.00545261	1.04282	-30.8488	-34.8617	7.66858	-914	200	0
346	0	-28.2339	155.056	-933.663	-58570.6	6875.59	-13893.4	307.364	672.732	0	-21.5866	-143.256	-920.149	3879.01	-3773.29	19226.5	295.899	195.784	0	0	0	0	0	0	0	-311	200	0	0.108005	-0.00706362	1.57209	-45.8557	-52.6133	11.5908	-914	200	0	-47.8712	13.4108	-1875.04	-819232	567716	29676.9	301.549	437.258	0
346	1	-27.8861	155.792	-936.982	-58877.8	6965.4	-13999.3	307.434	672.838	0	-21.8559	-143.787	-921.422	3974.28	-4057.02	19379.6	295.597	195.687	0	0	0	0	0	0	0	-311	200	0	0.147243	-0.00828687	2.17066	-62.3972	-72.5812	16.2032	-914	200	0
346	2	-27.4544	156.579	-940.402	-59188.7	7054.05	-14103.8	307.501	672.94	0	-22.0725	-144.285	-922.739	4073.51	-4344.4	19527.6	295.292	195.585	0	0	0	0	0	0	0	-311	200	0	0.18487	-0.0085868	2.76527	-78.1755	-92.2682	21.0433	-914	200	0
346	3	-26.9261	157.432	-943.967	-59501.4	7138.56	-14205.9	307.562	673.033	0	-22.225	-144.761	-924.133	4178.44	-4636.25	19671.5	294.983	195.479	0	0	0	0	0	0	0	-311	200	0	0.211965	-0.0072315	3.23003	-89.3823	-107.418	25.2547	-914	200	0
346	4	-26.3076	158.348	-947.636	-59813.9	7216.4	-14305.5	307.615	673.119	0	-22.3187	-145.238	-925.592	4288.95	-4931.2	19813	294.672	195.366	0	0	0	0	0	0	0	-311	200	0	0.217679	-0.00317124	3.41619	-91.3367	-112.922	27.8849	-914	200	0
346	5	-25.6163	159.31	-951.318	-60123.9	7285.37	-14402.9	307.658	673.201	0	-22.3692	-145.736	-927.072	4403.2	-5224.47	19953.6	294.365	195.25	0	0	0	0	0	0	0	-311	200	0	0.195653	0.00526432	3.26407	-81.0456	-106.321	28.9483	-914	200	0
346	6	-24.8708	160.303	-954.917	-60429.7	7344.12	-14498.7	307.691	673.283	0	-22.3947	-146.267	-928.525	4517.99	-5511.03	20094.2	294.065	195.134	0	0	0	0	0	0	0	-311	200	0	0.148402	0.0204683	2.87693	-58.9701	-90.1262	30.0981	-914	200	0
346	7	-24.0847	161.31	-958.37	-60729.9	7393.16	-14592.6	307.714	673.368	0	-22.4112	-146.835	-929.907	4629.83	-5789.47	20234.3	293.774	195.021	0	0	0	0	0	0	0	-311	200	0	0.083094	0.0450808	2.44074	-27.3819	-69.3686	33.7947	-914	200	0
346	8	-23.2652	162.326	-961.656	-61024.6	7435.42	-14684.4	307.732	673.458	0	-22.4307	-147.435	-931.182	4736.28	-6061.87	20372.2	293.49	194.914	0	0	0	0	0	0	0	-311	200	0	0.00573323	0.0812342	2.11079	11.8758	-48.1538	42.1014	-914	200	0
346	9	-22.4129	163.349	-964.795	-61316.3	7475.24	-14773.1	307.748	673.554	0	-22.462	-148.055	-932.326	4836.25	-6331.46	20507	293.209	194.813	0	0	0	0	0	0	0	-311	200	0	-0.0795822	0.129803	1.98073	57.5421	-28.8785	56.1888	-914	200	0
347	0	-21.5219	164.39	-967.842	-61609.2	7516.39	-14858.3	307.766	673.656	0	-22.5084	-148.68	-933.337	4929.71	-6600.74	20638.5	292.928	194.718	0	0	0	0	0	0	0	-311	200	0	-0.168797	0.189502	2.08955	107.983	-12.7249	76.1155	-914	200	0	-40.0834	19.1033	-1914.25	-841845	580108	26650.2	302.045	440.254	0
347	1	-20.5836	165.462	-970.877	-61906.8	7561.96	-14940.2	307.789	673.764	0	-22.5665	-149.286	-934.239	5017.35	-6870.95	20767.8	292.645	194.629	0	0	0	0	0	0	0	-311	200	0	-0.255841	0.255696	2.42431	160.084	-0.122769	100.478	-914	200	0
347	2	-19.5973	166.574	-973.956	-62209.4	7615.33	-15019.4	307.819	673.873	0	-22.6302	-149.845	-935.06	5100.35	-7142.52	20895.7	292.361	194.545	0	0	0	0	0	0	0	-311	200	0	-0.330497	0.318987	2.91762	208.038	8.85676	125.938	-914	200	0
347	3	-18.576	167.726	-977.068	-62514.9	7679.14	-15096.6	307.859	673.982	0	-22.6959	-150.328	-935.807	5180.17	-7415.25	21022.9	292.076	194.464	0	0	0	0	0	0	0	-311	200	0	-0.376484	0.363793	3.44117	242.203	14.1939	146.698	-914	200	0
347	4	-17.5416	168.91	-980.144	-62821	7753.16	-15171.7	307.91	674.094	0	-22.7663	-150.716	-936.462	5258.59	-7688.83	21150.5	291.789	194.385	0	0	0	0	0	0	0	-311	200	0	-0.374595	0.371594	3.83788	251.073	15.8564	155.785	-914	200	0
347	5	-16.5169	170.111	-983.113	-63126.8	7834.03	-15244.6	307.969	674.211	0	-22.8544	-151.008	-936.997	5336.71	-7962.59	21279	291.502	194.304	0	0	0	0	0	0	0	-311	200	0	-0.315395	0.333156	4.03257	229.227	14.1169	149.841	-914	200	0
347	6	-15.5189	171.312	-985.934	-63432.5	7917.51	-15315.7	308.03	674.338	0	-22.9808	-151.23	-937.389	5414.31	-8234.69	21407.7	291.215	194.224	0	0	0	0	0	0	0	-311	200	0	-0.20809	0.256853	4.10092	182.713	9.79614	132.28	-914	200	0
347	7	-14.5564	172.494	-988.61	-63738.9	8001.03	-15386	308.093	674.473	0	-23.1625	-151.418	-937.642	5490.76	-8503.55	21533.7	290.931	194.144	0	0	0	0	0	0	0	-311	200	0	-0.0726329	0.160598	4.18107	123.633	3.99015	109.847	-914	200	0
347	8	-13.6292	173.642	-991.177	-64046.4	8084.67	-15456.5	308.157	674.617	0	-23.4062	-151.605	-937.784	5566.26	-8769.61	21652.8	290.649	194.064	0	0	0	0	0	0	0	-311	200	0	0.0713604	0.0604995	4.3495	62.5669	-2.28144	87.7899	-914	200	0
347	9	-12.728	174.752	-993.691	-64355.3	8169.89	-15528.1	308.222	674.764	0	-23.7096	-151.822	-937.868	5641.6	-9035.04	21761.4	290.366	193.985	0	0	0	0	0	0	0	-311	200	0	0.205964	-0.0312559	4.57825	7.05906	-8.09194	68.6348	-914	200	0
348	0	-11.8346	175.833	-996.23	-64664.4	8257.64	-15601.9	308.289	674.909	0	-24.0633	-152.084	-937.97	5717.57	-9302.99	21858.9	290.082	193.904	0	0	0	0	0	0	0	-311	200	0	0.311712	-0.104128	4.73225	-36.9833	-12.4695	52.7106	-914	200	0	-33.5682	27.2598	-1946.45	-861594	586669	24273.3	300.572	443.322	0
348	1	-10.9245	176.912	-998.867	-64970.9	8348	-15678.4	308.358	675.045	0	-24.4539	-152.383	-938.175	5794.77	-9577.25	21947.1	289.792	193.823	0	0	0	0	0	0	0	-311	200	0	0.369412	-0.14923	4.61884	-65.0617	-14.5138	39.0065	-914	200	0
348	2	-9.97488	178.014	-1001.65	-65271.4	8440.87	-15757.7	308.427	675.164	0	-24.8729	-152.696	-938.542	5873.18	-9861.61	22028.4	289.493	193.742	0	0	0	0	0	0	0	-311	200	0	0.371709	-0.163744	4.1384	-76.0919	-14.0067	26.6832	-914	200	0
348	3	-8.97556	179.15	-1004.59	-65562.3	8535.83	-15839.3	308.497	675.263	0	-25.3224	-153.003	-939.079	5951.64	-10159.2	22102.6	289.182	193.662	0	0	0	0	0	0	0	-311	200	0	0.330683	-0.153752	3.38593	-73.6713	-11.8173	16.13	-914	200	0
348	4	-7.93663	180.309	-1007.63	-65841.1	8631.8	-15921.5	308.566	675.343	0	-25.8134	-153.3	-939.741	6027.85	-10471.5	22168.3	288.857	193.586	0	0	0	0	0	0	0	-311	200	0	0.268169	-0.129651	2.55834	-63.6957	-9.42296	8.51394	-914	200	0
348	5	-6.88545	181.465	-1010.67	-66107.2	8727.75	-16002.3	308.636	675.409	0	-26.3623	-153.595	-940.447	6099.38	-10798.7	22224.1	288.518	193.514	0	0	0	0	0	0	0	-311	200	0	0.202666	-0.100215	1.81968	-51.3303	-8.24355	4.92961	-914	200	0
348	6	-5.8545	182.588	-1013.61	-66362	8823.13	-16080.3	308.705	675.471	0	-26.9845	-153.91	-941.105	6165.03	-11139.9	22270.9	288.163	193.449	0	0	0	0	0	0	0	-311	200	0	0.146082	-0.0710801	1.26962	-40.1949	-9.45101	6.21121	-914	200	0
348	7	-4.86986	183.654	-1016.37	-66607.4	8916.79	-16155.3	308.773	675.535	0	-27.6895	-154.264	-941.639	6225.34	-11492.8	22312.3	287.795	193.389	0	0	0	0	0	0	0	-311	200	0	0.105202	-0.0453991	0.960561	-32.6254	-13.9839	13.0109	-914	200	0
348	8	-3.94488	184.652	-1018.89	-66845.3	9007.09	-16227.2	308.84	675.606	0	-28.479	-154.667	-942.01	6281.92	-11854.2	22351.9	287.416	193.331	0	0	0	0	0	0	0	-311	200	0	0.0830064	-0.0245259	0.910491	-29.9197	-22.5062	25.7592	-914	200	0
348	9	-3.07769	185.581	-1021.14	-67077.2	9092.54	-16296.2	308.904	675.688	0	-29.3483	-155.113	-942.219	6336	-12221.2	22392.7	287.029	193.275	0	0	0	0	0	0	0	-311	200	0	0.0796438	-0.00863222	1.11047	-32.5088	-35.2865	44.4913	-914	200	0
349	0	-2.25302	186.449	-1023.19	-67304.3	9171.44	-16362.4	308.964	675.779	0	-30.2849	-155.588	-942.297	6387.3	-12591.2	22435.7	286.638	193.222	0	0	0	0	0	0	0	-311	200	0	0.0929774	0.00277805	1.52596	-40.0189	-51.9846	68.5316	-914	200	0	-33.17	32.5563	-1970.91	-877104	591247	22075.6	299.174	445.819	0
349	1	-1.45101	187.276	-1025.13	-67526.9	9242.62	-16425.7	309.016	675.872	0	-31.2678	-156.069	-942.303	6434.49	-12961.3	22481.1	286.245	193.172	0	0	0	0	0	0	0	-311	200	0	0.118695	0.0104699	2.09228	-51.2113	-71.3394	96.0389	-914	200	0
349	2	-0.658892	188.079	-1027.03	-67744.3	9306.3	-16486.3	309.061	675.961	0	-32.2703	-156.538	-942.292	6476.21	-13328.2	22528.4	285.855	193.127	0	0	0	0	0	0	0	-311	200	0	0.150033	0.0151856	2.70519	-63.8127	-90.7718	123.435	-914	200	0
349	3	0.125899	188.871	-1028.94	-67955	9363.41	-16545	309.1	676.044	0	-33.2668	-156.975	-942.304	6511.12	-13688.3	22576.8	285.474	193.09	0	0	0	0	0	0	0	-311	200	0	0.177274	0.0174479	3.20903	-74.2865	-105.966	144.806	-914	200	0
349	4	0.899272	189.653	-1030.81	-68157.5	9414.58	-16603	309.133	676.12	0	-34.2358	-157.364	-942.356	6537.46	-14038.8	22625.8	285.102	193.063	0	0	0	0	0	0	0	-311	200	0	0.189535	0.0175595	3.42614	-78.5405	-111.778	153.132	-914	200	0
349	5	1.65185	190.415	-1032.56	-68350.9	9460.37	-16661.4	309.162	676.195	0	-35.1629	-157.693	-942.446	6553.52	-14378.5	22675.1	284.743	193.046	0	0	0	0	0	0	0	-311	200	0	0.181188	0.0158931	3.26838	-74.5017	-105.737	145.064	-914	200	0
349	6	2.3715	191.144	-1034.1	-68533.7	9500.52	-16719.6	309.187	676.273	0	-36.0408	-157.959	-942.556	6558.69	-14705.8	22725.5	284.398	193.042	0	0	0	0	0	0	0	-311	200	0	0.156099	0.0131081	2.81094	-63.8232	-90.3779	124.115	-914	200	0
349	7	3.04882	191.825	-1035.36	-68703.9	9533.1	-16775.9	309.207	676.357	0	-36.8669	-158.166	-942.663	6553.48	-15018.2	22778.3	284.068	193.048	0	0	0	0	0	0	0	-311	200	0	0.123061	0.00994679	2.21275	-50.0749	-70.7728	97.2706	-914	200	0
349	8	3.68092	192.454	-1036.3	-68858.1	9555.6	-16828.4	309.221	676.446	0	-37.6371	-158.319	-942.744	6539.15	-15314.2	22834.7	283.756	193.064	0	0	0	0	0	0	0	-311	200	0	0.0893913	0.00694664	1.60494	-36.2004	-51.064	70.2373	-914	200	0
349	9	4.27329	193.034	-1036.95	-68993.8	9566.22	-16875.4	309.225	676.535	0	-38.3415	-158.422	-942.8	6517.91	-15594.3	22894.5	283.46	193.087	0	0	0	0	0	0	0	-311	200	0	0.0593728	0.00439735	1.06406	-23.9071	-33.6451	46.3179	-914	200	0
350	0	4.84021	193.583	-1037.38	-69109.9	9563.62	-16915.7	309.219	676.62	0	-38.9626	-158.475	-942.878	6492.83	-15861.8	22956.8	283.177	193.114	0	0	0	0	0	0	0	-311	200	0	0.0350336	0.00241125	0.626144	-13.9878	-19.6192	27.0406	-914	200	0	-33.5831	37.9157	-1980.42	-882254	588547	21545.1	296.367	446.406	0
350	1	5.39839	194.127	-1037.67	-69206.1	9545.8	-16948.7	309.199	676.694	0	-39.4824	-158.473	-943.055	6467.13	-16121	23020.3	282.906	193.142	0	0	0	0	0	0	0	-311	200	0	0.0168634	0.000984995	0.299652	-6.61485	-9.21545	12.7309	-914	200	0
350	2	5.95402	194.688	-1037.88	-69283	9509.85	-16973.3	309.163	676.754	0	-39.8962	-158.417	-943.383	6442.92	-16375.4	23084.4	282.642	193.17	0	0	0	0	0	0	0	-311	200	0	0.00440974	4.8715e-05	0.0761897	-1.58332	-2.13323	2.98449	-914	200	0
350	3	6.49546	195.27	-1037.99	-69341.9	9452.87	-16988.7	309.107	676.804	0	-40.2194	-158.313	-943.85	6420.13	-16627.7	23147.8	282.383	193.198	0	0	0	0	0	0	0	-311	200	0	-0.00326755	-0.000497873	-0.0613231	1.50419	2.19698	-2.97403	-914	200	0
350	4	6.99789	195.857	-1037.92	-69384.9	9373.02	-16994.7	309.031	676.85	0	-40.4819	-158.18	-944.387	6396.75	-16880.6	23209.7	282.125	193.227	0	0	0	0	0	0	0	-311	200	0	-0.0072767	-0.000761075	-0.132912	3.10827	4.43143	-6.04078	-914	200	0
350	5	7.43297	196.425	-1037.6	-69414.5	9270.22	-16991.1	308.934	676.899	0	-40.7171	-158.04	-944.896	6370.41	-17136.5	23269.5	281.864	193.258	0	0	0	0	0	0	0	-311	200	0	-0.00869049	-0.00083839	-0.1579	3.67064	5.19801	-7.07405	-914	200	0
350	6	7.77576	196.952	-1036.91	-69432.6	9146.73	-16978.4	308.821	676.961	0	-40.9541	-157.915	-945.271	6339.46	-17395.4	23326.3	281.597	193.294	0	0	0	0	0	0	0	-311	200	0	-0.00843388	-0.000810797	-0.152902	3.56908	5.03317	-6.80793	-914	200	0
350	7	8.00831	197.421	-1035.81	-69441	9006.68	-16956.9	308.695	677.04	0	-41.2127	-157.824	-945.423	6302.94	-17655.4	23377.5	281.325	193.333	0	0	0	0	0	0	0	-311	200	0	-0.00723762	-0.000739848	-0.131	3.0988	4.35635	-5.81769	-914	200	0
350	8	8.12288	197.831	-1034.29	-69440.7	8854.01	-16927.3	308.56	677.139	0	-41.5032	-157.781	-945.292	6260.23	-17913.5	23420.1	281.05	193.377	0	0	0	0	0	0	0	-311	200	0	-0.00563556	-0.000667582	-0.101703	2.47134	3.46891	-4.51922	-914	200	0
350	9	8.12592	198.194	-1032.39	-69431.7	8691.65	-16889.5	308.419	677.253	0	-41.8261	-157.792	-944.861	6211.36	-18167.9	23452.3	280.772	193.426	0	0	0	0	0	0	0	-311	200	0	-0.00398765	-0.000617765	-0.0713737	1.82358	2.56709	-3.18841	-914	200	0
351	0	8.03878	198.536	-1030.23	-69412.5	8521.23	-16844.2	308.271	677.376	0	-42.1735	-157.846	-944.162	6157.38	-18418.9	23474.2	280.492	193.478	0	0	0	0	0	0	0	-311	200	0	-0.00251506	-0.000597379	-0.043873	1.23154	1.76155	-1.98979	-914	200	0	-37.0804	41.9768	-1956.66	-870176	577494	24135.2	294.233	445.756	0
351	1	7.8905	198.885	-1027.94	-69380.2	8342.32	-16791.9	308.116	677.495	0	-42.5349	-157.924	-943.262	6100	-18667.7	23487.7	280.209	193.533	0	0	0	0	0	0	0	-311	200	0	-0.0013382	-0.000597771	-0.0212622	0.725464	1.09831	-1.00745	-914	200	0
351	2	7.70474	199.257	-1025.59	-69332.8	8153.44	-16733.4	307.95	677.603	0	-42.9074	-158.008	-942.226	6040.5	-18914.3	23495.4	279.926	193.589	0	0	0	0	0	0	0	-311	200	0	-0.000511657	-0.00059526	-0.0044575	0.304092	0.578057	-0.273607	-914	200	0
351	3	7.49037	199.645	-1023.18	-69269.9	7954.01	-16669.3	307.774	677.701	0	-43.2988	-158.093	-941.081	5978.63	-19156.3	23499.4	279.644	193.647	0	0	0	0	0	0	0	-311	200	0	-5.2598e-05	-0.000551424	0.00622225	-0.0528176	0.172569	0.207495	-914	200	0
351	4	7.24347	200.035	-1020.65	-69192.5	7745.03	-16599.7	307.588	677.793	0	-43.718	-158.175	-939.819	5913.13	-19390.3	23500.7	279.368	193.708	0	0	0	0	0	0	0	-311	200	0	3.90018e-05	-0.000413633	0.0106442	-0.373825	-0.16209	0.44151	-914	200	0
351	5	6.95646	200.413	-1017.95	-69101.8	7528.71	-16523.9	307.396	677.883	0	-44.167	-158.249	-938.422	5843.47	-19614.5	23499.3	279.098	193.773	0	0	0	0	0	0	0	-311	200	0	-0.00023099	-0.000116788	0.00859909	-0.686627	-0.474997	0.432012	-914	200	0
351	6	6.62373	200.767	-1015.03	-68998	7308.1	-16441.3	307.2	677.976	0	-44.641	-158.31	-936.875	5771.03	-19831	23494.2	278.833	193.84	0	0	0	0	0	0	0	-311	200	0	-0.000853199	0.000412471	-0.000305687	-1.00978	-0.811489	0.174671	-914	200	0
351	7	6.24099	201.087	-1011.9	-68881.9	7086.6	-16351.9	307.003	678.072	0	-45.1349	-158.36	-935.163	5698.63	-20044.4	23484.4	278.566	193.906	0	0	0	0	0	0	0	-311	200	0	-0.00180819	0.00124752	-0.0165905	-1.34474	-1.20487	-0.342461	-914	200	0
351	8	5.80415	201.36	-1008.53	-68755.2	6866.69	-16256.3	306.809	678.174	0	-45.6444	-158.404	-933.272	5628.98	-20259.2	23469.7	278.292	193.969	0	0	0	0	0	0	0	-311	200	0	-0.00305131	0.00244776	-0.0406768	-1.66784	-1.66768	-1.13244	-914	200	0
351	9	5.31358	201.578	-1004.95	-68619.3	6648.61	-16155.6	306.616	678.281	0	-46.1634	-158.446	-931.205	5563.39	-20477.5	23449.6	278.01	194.026	0	0	0	0	0	0	0	-311	200	0	-0.00448966	0.00403722	-0.0724796	-1.92233	-2.18181	-2.19648	-914	200	0
352	0	4.78002	201.743	-1001.2	-68473.2	6430.67	-16051	306.423	678.391	0	-46.6815	-158.483	-928.993	5501.7	-20699.3	23423.5	277.719	194.078	0	0	0	0	0	0	0	-311	200	0	-0.00595246	0.00597462	-0.110813	-2.01107	-2.68728	-3.50441	-914	200	0	-46.4694	43.2835	-1901.45	-844064	556321	29020.3	291.404	444.997	0
352	1	4.22223	201.865	-997.376	-68315.3	6211.13	-15943.3	306.228	678.495	0	-47.1831	-158.505	-926.678	5442.34	-20921.8	23390.7	277.423	194.127	0	0	0	0	0	0	0	-311	200	0	-0.00715766	0.00811456	-0.152618	-1.79142	-3.07029	-4.96874	-914	200	0
352	2	3.6563	201.955	-993.547	-68144.5	5989.59	-15833.8	306.029	678.587	0	-47.6539	-158.505	-924.291	5382.85	-21141.9	23351.3	277.126	194.176	0	0	0	0	0	0	0	-311	200	0	-0.00767922	0.0101614	-0.192053	-1.07487	-3.1521	-6.41341	-914	200	0
352	3	3.08873	202.012	-989.748	-67961.3	5766.84	-15723.7	305.827	678.665	0	-48.0901	-158.487	-921.835	5321.2	-21359	23305.9	276.83	194.228	0	0	0	0	0	0	0	-311	200	0	-0.00692257	0.0116201	-0.219533	0.365257	-2.6818	-7.53975	-914	200	0
352	4	2.51862	202.031	-985.972	-67766.9	5543.61	-15613.7	305.622	678.731	0	-48.4996	-158.466	-919.28	5256.94	-21575.6	23254.8	276.53	194.281	0	0	0	0	0	0	0	-311	200	0	-0.00411912	0.0117516	-0.220873	2.77328	-1.33738	-7.89449	-914	200	0
352	5	1.9418	201.997	-982.19	-67563.7	5319.97	-15504.2	305.416	678.789	0	-48.8957	-158.454	-916.59	5191.05	-21794.7	23198.8	276.222	194.337	0	0	0	0	0	0	0	-311	200	0	0.00164559	0.00954601	-0.176783	6.3725	1.2587	-6.84746	-914	200	0
352	6	1.35289	201.894	-978.369	-67353.9	5095.84	-15395.7	305.208	678.843	0	-49.2909	-158.461	-913.739	5125.04	-22018	23139.5	275.903	194.391	0	0	0	0	0	0	0	-311	200	0	0.0113512	0.00373171	-0.0630727	11.3029	5.50154	-3.59066	-914	200	0
352	7	0.748713	201.704	-974.487	-67138.8	4872.06	-15288.7	305	678.897	0	-49.6959	-158.483	-910.712	5060.14	-22245.7	23078.5	275.573	194.444	0	0	0	0	0	0	0	-311	200	0	0.0258881	-0.00715422	0.147956	17.5306	11.7348	2.82589	-914	200	0
352	8	0.133796	201.421	-970.549	-66917.4	4650.63	-15184	304.792	678.948	0	-50.1171	-158.508	-907.512	4997.35	-22475.7	23016.3	275.234	194.493	0	0	0	0	0	0	0	-311	200	0	0.0458062	-0.0246043	0.484359	24.7261	20.1414	13.4019	-914	200	0
352	9	-0.477018	201.05	-966.599	-66687.4	4434.14	-15081.6	304.587	678.992	0	-50.5499	-158.524	-904.163	4937.85	-22703.8	22951.5	274.89	194.539	0	0	0	0	0	0	0	-311	200	0	0.0709487	-0.0498531	0.968984	32.1144	30.5875	29.0157	-914	200	0
353	0	-1.06217	200.612	-962.721	-66446.8	4225.15	-14981.6	304.389	679.02	0	-50.9783	-158.516	-900.717	4882.57	-22926.2	22881.9	274.547	194.579	0	0	0	0	0	0	0	-311	200	0	0.0999621	-0.0834304	1.61087	38.3072	42.4159	50.1522	-914	200	0	-55.8125	39.8757	-1828.58	-812786	534818	32764	291.012	445.542	0
353	1	-1.60354	200.133	-959.004	-66195.2	4025.18	-14884	304.197	679.025	0	-51.3823	-158.475	-897.238	4831.33	-23140.7	22805.7	274.209	194.615	0	0	0	0	0	0	0	-311	200	0	0.129691	-0.12453	2.39316	41.1367	54.1961	76.5105	-914	200	0
353	2	-2.09863	199.631	-955.485	-65933.9	3833.93	-14788.3	304.013	679.006	0	-51.7494	-158.395	-893.77	4782.47	-23347.8	22722.5	273.877	194.649	0	0	0	0	0	0	0	-311	200	0	0.154499	-0.170192	3.25743	37.5297	63.4496	106.485	-914	200	0
353	3	-2.56315	199.106	-952.129	-65664.8	3649.74	-14693.8	303.833	678.966	0	-52.0808	-158.278	-890.315	4733.16	-23548.3	22632.8	273.551	194.684	0	0	0	0	0	0	0	-311	200	0	0.16565	-0.214359	4.08585	23.4908	66.4083	136.56	-914	200	0
353	4	-3.02124	198.551	-948.855	-65389.6	3470.06	-14599.5	303.657	678.914	0	-52.3886	-158.131	-886.839	4680.26	-23740.9	22538.4	273.23	194.723	0	0	0	0	0	0	0	-311	200	0	0.1533	-0.24904	4.72371	-4.90895	58.8826	161.954	-914	200	0
353	5	-3.49583	197.951	-945.577	-65109.6	3292.03	-14504.4	303.482	678.857	0	-52.6872	-157.965	-883.288	4621.68	-23921.7	22440.8	272.917	194.768	0	0	0	0	0	0	0	-311	200	0	0.113519	-0.269681	5.08271	-48.6957	39.257	179.814	-914	200	0
353	6	-4.00561	197.294	-942.221	-64826.1	3114.09	-14407.5	303.305	678.801	0	-52.9865	-157.795	-879.614	4557.25	-24087.3	22341.4	272.616	194.819	0	0	0	0	0	0	0	-311	200	0	0.0532722	-0.278469	5.20507	-103.702	10.6445	191.116	-914	200	0
353	7	-4.56275	196.569	-938.728	-64540.6	2937.14	-14307.9	303.129	678.753	0	-53.2891	-157.633	-875.799	4488.23	-24235.7	22240.8	272.327	194.875	0	0	0	0	0	0	0	-311	200	0	-0.0135332	-0.279487	5.17148	-161.187	-20.7102	197.594	-914	200	0
353	8	-5.16835	195.776	-935.068	-64253.8	2763.6	-14205.6	302.956	678.716	0	-53.5908	-157.484	-871.852	4416.08	-24366.9	22139.4	272.052	194.935	0	0	0	0	0	0	0	-311	200	0	-0.0719058	-0.272166	4.9768	-209.069	-47.8188	197.621	-914	200	0
353	9	-5.80791	194.927	-931.259	-63966.2	2595.46	-14101.5	302.787	678.688	0	-53.8819	-157.341	-867.817	4341.78	-24483.2	22037.1	271.788	194.997	0	0	0	0	0	0	0	-311	200	0	-0.108844	-0.251535	4.53313	-234.434	-64.3963	186.616	-914	200	0
354	0	-6.45032	194.045	-927.373	-63677.1	2433.51	-13997.1	302.624	678.664	0	-54.15	-157.189	-863.772	4266.16	-24588.7	21933.8	271.533	195.061	0	0	0	0	0	0	0	-311	200	0	-0.118333	-0.215254	3.79783	-231.11	-67.5546	162.326	-914	200	0	-63.3324	34.1889	-1754.19	-780908	510046	34603.4	289.025	446.108	0
354	1	-7.05628	193.158	-923.512	-63385.1	2277.82	-13893.7	302.466	678.635	0	-54.3839	-157.003	-859.809	4190.41	-24687.4	21829.4	271.287	195.126	0	0	0	0	0	0	0	-311	200	0	-0.10456	-0.168547	2.86373	-204.661	-59.5519	128.509	-914	200	0
354	2	-7.59466	192.29	-919.74	-63089	2127.86	-13792.3	302.314	678.594	0	-54.5789	-156.766	-855.986	4115.82	-24783.1	21724.2	271.047	195.192	0	0	0	0	0	0	0	-311	200	0	-0.0773798	-0.120434	1.89368	-166.587	-45.4619	91.9446	-914	200	0
354	3	-8.05392	191.451	-916.051	-62788.1	1983.07	-13693.4	302.165	678.542	0	-54.7402	-156.478	-852.312	4043.06	-24878.1	21618.9	270.811	195.256	0	0	0	0	0	0	0	-311	200	0	-0.0462951	-0.07802	1.0203	-126.3	-30.0432	57.9899	-914	200	0
354	4	-8.44056	190.638	-912.386	-62482.7	1843.79	-13597.4	302.021	678.483	0	-54.8807	-156.148	-848.749	3971.89	-24972.5	21513.7	270.577	195.32	0	0	0	0	0	0	0	-311	200	0	-0.0189434	-0.0453639	0.328217	-89.1221	-16.9468	29.6975	-914	200	0
354	5	-8.76919	189.84	-908.683	-62173.3	1710.99	-13504.3	301.883	678.421	0	-55.0177	-155.793	-845.231	3901.38	-25064.9	21408.5	270.346	195.384	0	0	0	0	0	0	0	-311	200	0	-0.00177142	-0.0244744	-0.125414	-57.2128	-9.05247	8.61609	-914	200	0
354	6	-9.05303	189.043	-904.903	-61860.4	1584.89	-13413.8	301.751	678.361	0	-55.1697	-155.43	-841.689	3830.12	-25153.3	21302.9	270.116	195.45	0	0	0	0	0	0	0	-311	200	0	-0.000631925	-0.0160931	-0.294497	-30.4636	-8.75638	-4.52902	-914	200	0
354	7	-9.30038	188.237	-901.035	-61544.6	1464.23	-13324.6	301.625	678.304	0	-55.3517	-155.074	-838.072	3756.48	-25236.5	21196.5	269.887	195.518	0	0	0	0	0	0	0	-311	200	0	-0.0211356	-0.020202	-0.133357	-7.28782	-18.1371	-9.32363	-914	200	0
354	8	-9.51602	187.416	-897.095	-61227.3	1346.63	-13235.6	301.501	678.251	0	-55.5702	-154.737	-834.354	3679.25	-25313.1	21088.5	269.662	195.59	0	0	0	0	0	0	0	-311	200	0	-0.0686099	-0.036231	0.406883	14.6986	-38.9372	-5.34479	-914	200	0
354	9	-9.70174	186.586	-893.127	-60911	1229.54	-13145.6	301.377	678.2	0	-55.8235	-154.419	-830.539	3598.38	-25380.9	20978.3	269.44	195.667	0	0	0	0	0	0	0	-311	200	0	-0.147526	-0.062963	1.37371	38.0745	-72.3095	7.95251	-914	200	0
355	0	-9.85428	185.764	-889.19	-60598.2	1111.71	-13054	301.25	678.15	0	-56.1062	-154.117	-826.661	3515.65	-25439.6	20865.8	269.226	195.747	0	0	0	0	0	0	0	-311	200	0	-0.260272	-0.0981529	2.79928	65.0384	-118.289	31.1302	-914	200	0	-68.2836	29.759	-1675.42	-747372	488629	34795.2	289.705	446.937	0
355	1	-9.96739	184.973	-885.345	-60290.4	994.514	-12960.7	301.123	678.098	0	-56.4117	-153.825	-822.777	3434.2	-25492.3	20752.6	269.017	195.826	0	0	0	0	0	0	0	-311	200	0	-0.405167	-0.137894	4.67611	96.8028	-174.967	64.4315	-914	200	0
355	2	-10.0413	184.232	-881.625	-59988.1	881.15	-12866.5	300.999	678.043	0	-56.7328	-153.538	-818.94	3356.2	-25543.4	20641	268.809	195.902	0	0	0	0	0	0	0	-311	200	0	-0.573702	-0.175798	6.92193	132.913	-237.377	107.205	-914	200	0
355	3	-10.0883	183.547	-878.016	-59690.8	774.682	-12771.7	300.882	677.984	0	-57.0633	-153.255	-815.164	3280.94	-25594.8	20532	268.602	195.975	0	0	0	0	0	0	0	-311	200	0	-0.747167	-0.202169	9.3352	170.464	-296.195	157.095	-914	200	0
355	4	-10.1276	182.909	-874.466	-59397.6	677.222	-12676.3	300.774	677.924	0	-57.399	-152.977	-811.427	3206	-25645.8	20425	268.394	196.049	0	0	0	0	0	0	0	-311	200	0	-0.899477	-0.208011	11.595	203.007	-338.458	209.398	-914	200	0
355	5	-10.1754	182.308	-870.89	-59106.4	589.295	-12579.7	300.677	677.869	0	-57.7361	-152.703	-807.68	3129.36	-25694.3	20317.4	268.188	196.125	0	0	0	0	0	0	0	-311	200	0	-1.01271	-0.198322	13.3586	219.092	-352.531	257.01	-914	200	0
355	6	-10.2422	181.731	-867.206	-58814.9	509.495	-12481.5	300.588	677.821	0	-58.0689	-152.427	-803.875	3050.42	-25737.7	20206.9	267.983	196.205	0	0	0	0	0	0	0	-311	200	0	-1.08852	-0.196256	14.3521	205.127	-333.535	290.834	-914	200	0
355	7	-10.3336	181.173	-863.354	-58521.4	435.214	-12381	300.504	677.784	0	-58.3905	-152.145	-799.998	2969.85	-25773.8	20092.3	267.783	196.288	0	0	0	0	0	0	0	-311	200	0	-1.13661	-0.22019	14.4011	157.027	-285.681	302.284	-914	200	0
355	8	-10.4503	180.631	-859.324	-58225.5	363.788	-12277.8	300.423	677.757	0	-58.694	-151.86	-796.077	2888.56	-25801.3	19973.8	267.589	196.372	0	0	0	0	0	0	0	-311	200	0	-1.15102	-0.260763	13.4893	88.599	-221.25	288.277	-914	200	0
355	9	-10.5836	180.112	-855.159	-57927.6	293.348	-12172.1	300.343	677.739	0	-58.9714	-151.572	-792.172	2806.85	-25820	19852.2	267.406	196.457	0	0	0	0	0	0	0	-311	200	0	-1.10471	-0.289566	11.7761	22.8601	-154.93	253.129	-914	200	0
356	0	-10.7104	179.632	-850.953	-57628.1	222.569	-12064.8	300.262	677.722	0	-59.2079	-151.275	-788.358	2725.17	-25829.7	19728.6	267.236	196.543	0	0	0	0	0	0	0	-311	200	0	-0.980458	-0.286366	9.54566	-24.1062	-97.1234	205.312	-914	200	0	-70.1808	28.8245	-1606.37	-715640	461105	34762.2	284.956	446.364	0
356	1	-10.7988	179.219	-846.828	-57327.3	150.2	-11957.1	300.177	677.697	0	-59.3839	-150.954	-784.714	2645.44	-25830.8	19603.7	267.083	196.629	0	0	0	0	0	0	0	-311	200	0	-0.798214	-0.252719	7.15314	-49.4664	-52.0735	153.834	-914	200	0
356	2	-10.8239	178.893	-842.882	-57026.2	75.1963	-11849.6	300.089	677.656	0	-59.4863	-150.595	-781.305	2570.96	-25824.9	19478.6	266.946	196.709	0	0	0	0	0	0	0	-311	200	0	-0.598007	-0.202459	4.92183	-58.2889	-19.9009	105.935	-914	200	0
356	3	-10.7841	178.655	-839.14	-56726.6	-3.43508	-11741.8	299.996	677.601	0	-59.5154	-150.201	-778.144	2504.8	-25813.7	19354.1	266.827	196.781	0	0	0	0	0	0	0	-311	200	0	-0.411208	-0.148105	3.04656	-56.6729	1.11003	65.8204	-914	200	0
356	4	-10.7006	178.486	-835.546	-56429.6	-86.5191	-11632.4	299.896	677.536	0	-59.4851	-149.789	-775.185	2447.58	-25797.5	19230.9	266.721	196.843	0	0	0	0	0	0	0	-311	200	0	-0.254236	-0.0972208	1.59604	-49.4054	13.3046	34.9795	-914	200	0
356	5	-10.6056	178.354	-832.002	-56136.1	-174.06	-11520.7	299.791	677.471	0	-59.4172	-149.383	-772.338	2396.35	-25776.3	19109.3	266.626	196.897	0	0	0	0	0	0	0	-311	200	0	-0.132978	-0.0536661	0.558438	-39.9424	19.11	13.1601	-914	200	0
356	6	-10.528	178.227	-828.412	-55846.8	-265.479	-11407	299.68	677.414	0	-59.3352	-148.997	-769.497	2346.03	-25748.9	18988.5	266.538	196.951	0	0	0	0	0	0	0	-311	200	0	-0.04659	-0.0188056	-0.122654	-30.5451	20.7033	-0.866313	-914	200	0
356	7	-10.4877	178.08	-824.709	-55562.3	-360.086	-11292.6	299.563	677.372	0	-59.2591	-148.644	-766.57	2292.48	-25713.8	18867.1	266.456	197.009	0	0	0	0	0	0	0	-311	200	0	0.00948752	0.00742974	-0.521857	-22.4869	19.8411	-8.75004	-914	200	0
356	8	-10.4957	177.901	-820.864	-55283.3	-456.567	-11178.3	299.444	677.348	0	-59.2016	-148.329	-763.495	2234.23	-25671.1	18744.2	266.377	197.074	0	0	0	0	0	0	0	-311	200	0	0.0413421	0.0256808	-0.714244	-16.2692	17.7987	-12.1959	-914	200	0
356	9	-10.552	177.689	-816.889	-55009.8	-552.294	-11064.8	299.324	677.341	0	-59.1646	-148.062	-760.257	2172.17	-25623.3	18620.3	266.297	197.143	0	0	0	0	0	0	0	-311	200	0	0.0551257	0.0365034	-0.764543	-11.8146	15.3753	-12.7471	-914	200	0
357	0	-10.6415	177.454	-812.847	-54741.2	-643.386	-10951.7	299.208	677.345	0	-59.1381	-147.848	-756.9	2108.79	-25574	18496.5	266.212	197.214	0	0	0	0	0	0	0	-311	200	0	0.0561918	0.0399101	-0.721577	-8.62202	12.9348	-11.6813	-914	200	0	-69.8355	29.161	-1537.81	-684266	440131	34798.1	284.034	445.875	0
357	1	-10.7394	177.219	-808.841	-54476.2	-725.785	-10839.1	299.103	677.351	0	-59.1044	-147.682	-753.513	2047.38	-25526.1	18373.5	266.124	197.283	0	0	0	0	0	0	0	-311	200	0	0.0486881	0.0351028	-0.616424	-5.88236	10.4613	-9.98091	-914	200	0
357	2	-10.8226	177.007	-804.961	-54213.5	-796.683	-10727.6	299.01	677.349	0	-59.0465	-147.552	-750.196	1991.06	-25481.2	18252.1	266.034	197.346	0	0	0	0	0	0	0	-311	200	0	0.0354789	0.0203983	-0.463088	-2.56793	7.61926	-8.34735	-914	200	0
357	3	-10.8785	176.83	-801.242	-53952.5	-854.883	-10618.4	298.933	677.336	0	-58.9563	-147.452	-747.015	1941.83	-25440.1	18133.6	265.944	197.401	0	0	0	0	0	0	0	-311	200	0	0.0182955	-0.0066322	-0.260931	2.48734	3.81937	-7.23451	-914	200	0
357	4	-10.9104	176.687	-797.665	-53692.3	-900.574	-10512.7	298.871	677.312	0	-58.8382	-147.379	-744	1899.85	-25403.5	18018.7	265.855	197.446	0	0	0	0	0	0	0	-311	200	0	-0.00195911	-0.0487695	0.00153277	10.4915	-1.70441	-6.88345	-914	200	0
357	5	-10.9314	176.57	-794.173	-53432.6	-935.781	-10410.5	298.822	677.281	0	-58.7071	-147.336	-741.14	1863.75	-25372.2	17907	265.766	197.485	0	0	0	0	0	0	0	-311	200	0	-0.024796	-0.108444	0.341493	22.5546	-9.79118	-7.34696	-914	200	0
357	6	-10.9566	176.466	-790.705	-53173.6	-964.381	-10311.4	298.78	677.248	0	-58.5794	-147.322	-738.404	1832.21	-25346.9	17797.6	265.673	197.519	0	0	0	0	0	0	0	-311	200	0	-0.049646	-0.186662	0.775144	39.4771	-21.2062	-8.49755	-914	200	0
357	7	-10.9967	176.359	-787.212	-52917	-989.794	-10214.4	298.743	677.221	0	-58.4629	-147.335	-735.761	1804.77	-25327.5	17689.4	265.576	197.547	0	0	0	0	0	0	0	-311	200	0	-0.0753021	-0.281522	1.30908	61.442	-36.4316	-10.0177	-914	200	0
357	8	-11.0565	176.244	-783.688	-52664.1	-1012.46	-10118.5	298.708	677.2	0	-58.3532	-147.368	-733.208	1781.27	-25313.6	17582	265.476	197.571	0	0	0	0	0	0	0	-311	200	0	-0.0993197	-0.3863	1.92949	87.5936	-55.378	-11.375	-914	200	0
357	9	-11.133	176.121	-780.167	-52415.2	-1031.31	-10023.2	298.678	677.185	0	-58.237	-147.413	-730.773	1761.14	-25304.6	17475.4	265.373	197.59	0	0	0	0	0	0	0	-311	200	0	-0.117413	-0.48719	2.58913	115.506	-77.0095	-11.7917	-914	200	0
358	0	-11.2153	175.997	-776.695	-52168.7	-1047.74	-9928.61	298.651	677.168	0	-58.0998	-147.453	-728.497	1743.23	-25299.8	17370.4	265.271	197.607	0	0	0	0	0	0	0	-311	200	0	-0.122944	-0.560986	3.19318	140.588	-98.9044	-10.2212	-914	200	0	-68.7187	27.7889	-1477.15	-655816	425821	34505.6	286.041	444.882	0
358	1	-11.2897	175.882	-773.311	-51923	-1065.93	-9835.13	298.622	677.144	0	-57.9325	-147.474	-726.41	1726.5	-25297.4	17267.5	265.175	197.623	0	0	0	0	0	0	0	-311	200	0	-0.108582	-0.579859	3.62632	157.046	-117.895	-5.42043	-914	200	0
358	2	-11.3469	175.78	-770.027	-51678.3	-1089.35	-9743.45	298.585	677.112	0	-57.7342	-147.469	-724.507	1711.22	-25294.3	17167.4	265.088	197.638	0	0	0	0	0	0	0	-311	200	0	-0.0721342	-0.530126	3.86145	161.951	-132.885	3.79522	-914	200	0
358	3	-11.3872	175.688	-766.819	-51435.5	-1117.94	-9653.92	298.542	677.076	0	-57.5097	-147.441	-722.747	1699.25	-25287.6	17070.8	265.012	197.649	0	0	0	0	0	0	0	-311	200	0	-0.0207411	-0.425101	4.02875	157.866	-146.542	18.288	-914	200	0
358	4	-11.4206	175.594	-763.647	-51196.2	-1148.35	-9566.5	298.496	677.042	0	-57.2674	-147.404	-721.052	1692.72	-25275.2	16977.6	264.947	197.652	0	0	0	0	0	0	0	-311	200	0	0.0322743	-0.292495	4.32577	149.58	-162.665	38.4951	-914	200	0
358	5	-11.4611	175.482	-760.467	-50962.2	-1175.95	-9480.98	298.454	677.014	0	-57.0176	-147.376	-719.333	1692.66	-25257.4	16886.9	264.888	197.647	0	0	0	0	0	0	0	-311	200	0	0.0721438	-0.156534	4.88917	139.554	-182.49	64.2643	-914	200	0
358	6	-11.5208	175.335	-757.247	-50735.3	-1196.96	-9397.33	298.419	677	0	-56.7731	-147.37	-717.508	1698.24	-25236.5	16796.6	264.828	197.633	0	0	0	0	0	0	0	-311	200	0	0.0834638	-0.0342497	5.74539	126.572	-203.187	94.4232	-914	200	0
358	7	-11.6061	175.135	-753.974	-50516.4	-1208.9	-9316.03	298.397	677	0	-56.5474	-147.391	-715.526	1706.7	-25214.2	16704.6	264.761	197.615	0	0	0	0	0	0	0	-311	200	0	0.0494652	0.0613972	6.79693	106.033	-217.44	126.168	-914	200	0
358	8	-11.7162	174.869	-750.657	-50305.4	-1210.27	-9237.99	298.388	677.015	0	-56.3525	-147.441	-713.379	1714.27	-25190.9	16609.4	264.688	197.597	0	0	0	0	0	0	0	-311	200	0	-0.0434038	0.121171	7.84448	72.3086	-215.613	155.222	-914	200	0
358	9	-11.8406	174.534	-747.336	-50101	-1201.38	-9163.82	298.392	677.039	0	-56.1961	-147.512	-711.106	1717.58	-25167	16509.9	264.609	197.585	0	0	0	0	0	0	0	-311	200	0	-0.19096	0.144594	8.68525	25.0697	-193.024	177.618	-914	200	0
359	0	-11.9604	174.142	-744.086	-49901.8	-1185.51	-9093.57	298.407	677.064	0	-56.0774	-147.589	-708.788	1714.79	-25143.5	16405.3	264.526	197.581	0	0	0	0	0	0	0	-311	200	0	-0.360314	0.14319	9.16952	-26.1626	-154.934	190.683	-914	200	0	-68.2096	24.4184	-1427.41	-631717	411025	33378.7	285.662	443.391	0
359	1	-12.055	173.714	-740.993	-49706.6	-1168.26	-9027.25	298.423	677.081	0	-55.9876	-147.649	-706.529	1706.05	-25121.1	16295.5	264.444	197.585	0	0	0	0	0	0	0	-311	200	0	-0.50029	0.13245	9.14211	-66.8678	-111.827	191.694	-914	200	0
359	2	-12.1136	173.267	-738.107	-49515.2	-1155.4	-8964.79	298.435	677.084	0	-55.917	-147.676	-704.405	1693.02	-25100.5	16182	264.366	197.597	0	0	0	0	0	0	0	-311	200	0	-0.568966	0.119629	8.47515	-87.9799	-72.1963	178.47	-914	200	0
359	3	-12.141	172.81	-735.421	-49327.2	-1150.94	-8905.5	298.435	677.073	0	-55.8608	-147.662	-702.439	1677.98	-25082.4	16067.3	264.292	197.611	0	0	0	0	0	0	0	-311	200	0	-0.557096	0.10337	7.23171	-90.5551	-40.3142	152.698	-914	200	0
359	4	-12.1542	172.349	-732.887	-49141.7	-1155.37	-8848.06	298.424	677.052	0	-55.8185	-147.611	-700.621	1663.39	-25067.7	15953.5	264.221	197.626	0	0	0	0	0	0	0	-311	200	0	-0.486488	0.0829543	5.67855	-81.1729	-17.1579	120.178	-914	200	0
359	5	-12.1754	171.891	-730.454	-48958.3	-1165.48	-8791.1	298.404	677.024	0	-55.7925	-147.534	-698.935	1651.74	-25057.8	15841.2	264.149	197.637	0	0	0	0	0	0	0	-311	200	0	-0.388008	0.061366	4.10961	-66.0515	-1.8853	87.1872	-914	200	0
359	6	-12.2255	171.44	-728.079	-48776.7	-1176.06	-8733.4	298.385	676.994	0	-55.787	-147.444	-697.369	1644.69	-25052.1	15730	264.076	197.642	0	0	0	0	0	0	0	-311	200	0	-0.285274	0.0416729	2.71893	-49.4214	7.01165	57.8697	-914	200	0
359	7	-12.3235	170.996	-725.717	-48596.7	-1182.33	-8673.72	298.371	676.964	0	-55.8053	-147.355	-695.913	1641.91	-25048.2	15619.1	264.007	197.641	0	0	0	0	0	0	0	-311	200	0	-0.192363	0.0254026	1.59673	-33.8984	11.1663	34.1671	-914	200	0
359	8	-12.485	170.554	-723.325	-48417.3	-1182.17	-8610.69	298.366	676.937	0	-55.8465	-147.278	-694.546	1641.61	-25043	15507.7	263.943	197.636	0	0	0	0	0	0	0	-311	200	0	-0.116179	0.0130102	0.762717	-20.8631	12.0975	16.5215	-914	200	0
359	9	-12.7147	170.112	-720.882	-48238	-1176.82	-8543.18	298.368	676.915	0	-55.9032	-147.22	-693.258	1642.76	-25034.7	15394.9	263.888	197.63	0	0	0	0	0	0	0	-311	200	0	-0.0586612	0.00427483	0.19354	-10.827	11.0875	4.45537	-914	200	0
360	0	-13.0007	169.675	-718.415	-48059.1	-1169.42	-8470.54	298.372	676.896	0	-55.9607	-147.183	-692.065	1646.03	-25024.3	15279.8	263.841	197.622	0	0	0	0	0	0	0	-311	200	0	-0.0186483	-0.00139132	-0.156277	-3.7487	9.1437	-2.98638	-914	200	0	-70.7945	20.7386	-1395.27	-614147	397951	33012.9	282.785	440.877	0
360	1	-13.321	169.256	-715.989	-47881.5	-1163.27	-8392.77	298.375	676.875	0	-56.0022	-147.16	-691.01	1652.97	-25014.7	15162.3	263.8	197.608	0	0	0	0	0	0	0	-311	200	0	0.00668902	-0.00471964	-0.339705	0.717164	7.01099	-6.92603	-914	200	0
360	2	-13.6573	168.862	-713.661	-47707.3	-1160.71	-8310.88	298.374	676.849	0	-56.0182	-147.146	-690.13	1664.86	-25007.2	15043.2	263.765	197.588	0	0	0	0	0	0	0	-311	200	0	0.0208225	-0.00643602	-0.40791	3.04115	5.21042	-8.45537	-914	200	0
360	3	-14.0042	168.489	-711.449	-47539.3	-1162.15	-8227.07	298.367	676.82	0	-56.013	-147.138	-689.423	1682.09	-25001.6	14923.3	263.736	197.56	0	0	0	0	0	0	0	-311	200	0	0.0271967	-0.00716962	-0.405083	3.7025	4.08559	-8.52472	-914	200	0
360	4	-14.3655	168.127	-709.331	-47379.9	-1166.07	-8143.93	298.356	676.795	0	-55.9983	-147.14	-688.838	1704.26	-24996.6	14802.6	263.712	197.526	0	0	0	0	0	0	0	-311	200	0	0.0288375	-0.0074026	-0.366209	3.12582	3.84299	-7.89344	-914	200	0
360	5	-14.7472	167.761	-707.261	-47229.7	-1170.61	-8063.2	298.345	676.778	0	-55.9853	-147.155	-688.295	1730.28	-24991	14680.6	263.691	197.486	0	0	0	0	0	0	0	-311	200	0	0.0281569	-0.00744606	-0.316703	1.6595	4.57715	-7.11877	-914	200	0
360	6	-15.1522	167.379	-705.193	-47088.3	-1174.86	-7985.18	298.334	676.774	0	-55.9828	-147.187	-687.714	1758.33	-24983	14556.8	263.672	197.443	0	0	0	0	0	0	0	-311	200	0	0.0268824	-0.00743044	-0.273057	-0.414383	6.27554	-6.56458	-914	200	0
360	7	-15.5793	166.976	-703.093	-46955.1	-1179.03	-7909.14	298.323	676.784	0	-55.9976	-147.239	-687.042	1786.75	-24971.5	14431.2	263.654	197.399	0	0	0	0	0	0	0	-311	200	0	0.0260531	-0.00730279	-0.243861	-2.84724	8.80053	-6.41602	-914	200	0
360	8	-16.0225	166.556	-700.953	-46829.9	-1184.36	-7833.93	298.31	676.809	0	-56.0305	-147.317	-686.261	1815.08	-24956.8	14304.4	263.634	197.355	0	0	0	0	0	0	0	-311	200	0	0.0260377	-0.00682789	-0.230778	-5.37581	11.8491	-6.69091	-914	200	0
360	9	-16.4673	166.137	-698.82	-46713.1	-1191.46	-7758.16	298.295	676.846	0	-56.0728	-147.417	-685.388	1843.85	-24940.6	14177	263.611	197.31	0	0	0	0	0	0	0	-311	200	0	0.0265508	-0.00559422	-0.229238	-7.66527	14.8943	-7.24324	-914	200	0
361	0	-16.8885	165.746	-696.798	-46604.1	-1198.64	-7680.22	298.28	676.883	0	-56.1054	-147.522	-684.471	1874.17	-24925	14048.6	263.585	197.262	0	0	0	0	0	0	0	-311	200	0	0.0266566	-0.00303084	-0.228827	-9.25082	17.1162	-7.75813	-914	200	0	-73.5565	17.233	-1371.09	-600885	390706	33349.7	282.392	438.857	0
361	1	-17.255	165.411	-695.009	-46501.3	-1202.98	-7598.94	298.269	676.907	0	-56.1049	-147.611	-683.579	1907.7	-24912.1	13919.2	263.556	197.209	0	0	0	0	0	0	0	-311	200	0	0.0247683	0.00155504	-0.213448	-9.48688	17.3366	-7.74208	-914	200	0
361	2	-17.5444	165.152	-693.516	-46403.4	-1202.95	-7514.06	298.265	676.91	0	-56.0546	-147.672	-682.773	1945.8	-24902.5	13789.3	263.527	197.15	0	0	0	0	0	0	0	-311	200	0	0.0186642	0.00890615	-0.161531	-7.51581	13.9793	-6.51638	-914	200	0
361	3	-17.7524	164.971	-692.297	-46311.1	-1199.05	-7426.17	298.268	676.895	0	-55.9521	-147.708	-682.088	1988.05	-24895.6	13659.2	263.501	197.085	0	0	0	0	0	0	0	-311	200	0	0.00556281	0.0196926	-0.046682	-2.27273	5.0833	-3.22582	-914	200	0
361	4	-17.8899	164.848	-691.28	-46226.4	-1192.18	-7336.12	298.275	676.871	0	-55.806	-147.726	-681.525	2031.7	-24889.1	13528.3	263.48	197.019	0	0	0	0	0	0	0	-311	200	0	-0.0176926	0.0343218	0.16071	7.45261	-11.5892	3.12035	-914	200	0
361	5	-17.9741	164.761	-690.38	-46150.8	-1181.85	-7244.39	298.288	676.848	0	-55.6302	-147.737	-681.056	2073.32	-24879.1	13396.1	263.47	196.956	0	0	0	0	0	0	0	-311	200	0	-0.0542706	0.052667	0.490266	22.8712	-38.3058	13.5549	-914	200	0
361	6	-18.0223	164.683	-689.521	-46085.6	-1166.02	-7150.93	298.309	676.837	0	-55.4395	-147.748	-680.639	2110.75	-24861.6	13262.8	263.473	196.899	0	0	0	0	0	0	0	-311	200	0	-0.106738	0.0737065	0.966122	44.9396	-76.9233	28.9828	-914	200	0
361	7	-18.0491	164.596	-688.642	-46032.1	-1142.59	-7055.5	298.341	676.845	0	-55.2453	-147.761	-680.238	2143.74	-24835.9	13129.3	263.489	196.849	0	0	0	0	0	0	0	-311	200	0	-0.176122	0.0950838	1.59849	73.9663	-128.204	49.9125	-914	200	0
361	8	-18.0636	164.491	-687.707	-45991.5	-1110.66	-6958.2	298.385	676.877	0	-55.0516	-147.776	-679.842	2173.41	-24804.1	12996.5	263.515	196.803	0	0	0	0	0	0	0	-311	200	0	-0.260605	0.112616	2.37175	109.063	-190.853	76.0674	-914	200	0
361	9	-18.0652	164.371	-686.725	-45963.7	-1070.84	-6859.67	298.441	676.932	0	-54.8557	-147.792	-679.48	2201.65	-24770.1	12865.9	263.545	196.76	0	0	0	0	0	0	0	-311	200	0	-0.353824	0.119815	3.22903	147.438	-260.265	105.873	-914	200	0
362	0	-18.0405	164.25	-685.766	-45947.4	-1024.24	-6760.85	298.506	677.002	0	-54.6491	-147.803	-679.222	2230.6	-24739.1	12739.5	263.577	196.716	0	0	0	0	0	0	0	-311	200	0	-0.442923	0.107565	4.05427	183.585	-327.069	135.843	-914	200	0	-71.0571	16.5514	-1363.62	-596034	388901	32236.1	282.703	437.679	0
362	1	-17.9683	164.154	-684.933	-45941.7	-971.339	-6662.24	298.582	677.075	0	-54.4201	-147.803	-679.151	2262.15	-24715	12619.1	263.609	196.669	0	0	0	0	0	0	0	-311	200	0	-0.511003	0.0662555	4.69428	210.341	-378.909	161.218	-914	200	0
362	2	-17.8354	164.104	-684.311	-45945.4	-912.815	-6563.86	298.666	677.141	0	-54.1602	-147.789	-679.324	2297.5	-24699.4	12505.9	263.641	196.618	0	0	0	0	0	0	0	-311	200	0	-0.548581	-0.00736206	5.06247	223.748	-408.799	179.16	-914	200	0
362	3	-17.6474	164.115	-683.926	-45957.1	-850.57	-6465.53	298.756	677.196	0	-53.8747	-147.774	-679.741	2336.85	-24692	12399.7	263.674	196.562	0	0	0	0	0	0	0	-311	200	0	-0.560805	-0.104907	5.20386	226.138	-420.366	190.697	-914	200	0
362	4	-17.4261	164.188	-683.759	-45976.5	-786.87	-6366.89	298.849	677.241	0	-53.5853	-147.775	-680.348	2379.76	-24691.5	12299.6	263.708	196.502	0	0	0	0	0	0	0	-311	200	0	-0.557412	-0.208985	5.20324	221.964	-420.434	197.658	-914	200	0
362	5	-17.1974	164.312	-683.757	-46005.1	-723.589	-6267.66	298.942	677.283	0	-53.3216	-147.809	-681.061	2425.77	-24696.3	12204.6	263.738	196.438	0	0	0	0	0	0	0	-311	200	0	-0.538964	-0.297453	5.05936	212.057	-408.873	198.514	-914	200	0
362	6	-16.9807	164.476	-683.859	-46044.4	-663.847	-6167.66	299.029	677.33	0	-53.1084	-147.886	-681.797	2474.17	-24704.7	12113.6	263.765	196.371	0	0	0	0	0	0	0	-311	200	0	-0.496868	-0.347955	4.68644	193.52	-378.728	188.74	-914	200	0
362	7	-16.7848	164.669	-684.018	-46094.4	-612.692	-6066.34	299.104	677.388	0	-52.9586	-148.002	-682.496	2523.35	-24714.4	12025	263.788	196.303	0	0	0	0	0	0	0	-311	200	0	-0.426766	-0.349766	4.04122	164.867	-326.492	166.089	-914	200	0
362	8	-16.611	164.882	-684.21	-46154.1	-573.958	-5962.87	299.161	677.456	0	-52.875	-148.147	-683.117	2571.51	-24724.9	11935.9	263.806	196.236	0	0	0	0	0	0	0	-311	200	0	-0.338021	-0.311667	3.21262	129.685	-259.359	134.29	-914	200	0
362	9	-16.4566	165.111	-684.438	-46223.4	-547.695	-5856.49	299.2	677.535	0	-52.8546	-148.311	-683.635	2618.53	-24738.9	11844.1	263.813	196.17	0	0	0	0	0	0	0	-311	200	0	-0.246694	-0.252537	2.35432	94.022	-189.772	100.029	-914	200	0
363	0	-16.314	165.357	-684.735	-46301.8	-531.275	-5746.8	299.224	677.62	0	-52.8886	-148.48	-684.044	2666.82	-24759.2	11749	263.805	196.101	0	0	0	0	0	0	0	-311	200	0	-0.164768	-0.188356	1.5814	62.3355	-127.066	68.4402	-914	200	0	-69.34	17.6492	-1370.94	-598973	391126	31847.6	282.875	437.529	0
363	1	-16.1702	165.627	-685.153	-46387.6	-521.163	-5633.95	299.239	677.704	0	-52.9641	-148.635	-684.369	2719.85	-24785.8	11650.7	263.783	196.026	0	0	0	0	0	0	0	-311	200	0	-0.0980083	-0.128927	0.949701	36.7091	-75.7982	42.1483	-914	200	0
363	2	-16.0132	165.928	-685.729	-46479.7	-513.805	-5518.71	299.251	677.781	0	-53.0702	-148.764	-684.646	2779.95	-24816.8	11550	263.752	195.94	0	0	0	0	0	0	0	-311	200	0	-0.0479195	-0.0793335	0.474192	17.6104	-37.2425	22.0222	-914	200	0
363	3	-15.8406	166.26	-686.446	-46577.5	-506.001	-5402.12	299.263	677.853	0	-53.2027	-148.867	-684.897	2847.6	-24850.1	11447.1	263.717	195.842	0	0	0	0	0	0	0	-311	200	0	-0.0133774	-0.0413525	0.144448	4.51888	-10.6427	7.81207	-914	200	0
363	4	-15.66	166.608	-687.245	-46681.6	-494.599	-5285.13	299.28	677.926	0	-53.363	-148.955	-685.119	2921.98	-24884	11342.7	263.679	195.735	0	0	0	0	0	0	0	-311	200	0	0.00811929	-0.0146552	-0.0634844	-3.59591	5.82638	-1.34948	-914	200	0
363	5	-15.483	166.956	-688.049	-46792.5	-476.685	-5168.58	299.307	678.008	0	-53.5544	-149.038	-685.293	3001.44	-24916.2	11237.9	263.642	195.62	0	0	0	0	0	0	0	-311	200	0	0.0195637	0.00224893	-0.178637	-7.93745	14.3782	-6.58537	-914	200	0
363	6	-15.319	167.286	-688.792	-46910.4	-450.827	-5053.33	299.345	678.105	0	-53.7779	-149.123	-685.4	3083.72	-24944.9	11133.8	263.605	195.501	0	0	0	0	0	0	0	-311	200	0	0.0238726	0.0113339	-0.229617	-9.66704	17.18	-9.03368	-914	200	0
363	7	-15.171	167.586	-689.438	-47036	-417.574	-4940.11	299.394	678.224	0	-54.0301	-149.209	-685.433	3166.71	-24969.4	11031.1	263.571	195.38	0	0	0	0	0	0	0	-311	200	0	0.0235673	0.0146147	-0.241411	-9.78201	16.1148	-9.70417	-914	200	0
363	8	-15.0356	167.854	-689.984	-47170.8	-378.251	-4829.25	299.452	678.365	0	-54.3013	-149.288	-685.408	3249.12	-24991	10930.1	263.539	195.26	0	0	0	0	0	0	0	-311	200	0	0.020636	0.0138978	-0.23381	-9.06063	12.6885	-9.40519	-914	200	0
363	9	-14.9027	168.095	-690.464	-47314.5	-333.873	-4720.67	299.516	678.526	0	-54.5774	-149.353	-685.364	3330.59	-25013.1	10831.2	263.504	195.14	0	0	0	0	0	0	0	-311	200	0	0.0165165	0.0106779	-0.220878	-8.04971	8.03777	-8.71719	-914	200	0
364	0	-14.7532	168.33	-690.96	-47465.5	-285.714	-4614.46	299.587	678.695	0	-54.8399	-149.393	-685.372	3411.4	-25040.1	10735.8	263.465	195.023	0	0	0	0	0	0	0	-311	200	0	0.0121513	0.00613688	-0.210965	-7.07559	3.00089	-7.9929	-914	200	0	-68.7331	20.6752	-1382.65	-605142	394109	31505.9	282.653	438.384	0
364	1	-14.5592	168.583	-691.582	-47621.2	-236.616	-4511.3	299.658	678.858	0	-55.0697	-149.395	-685.525	3492	-25076	10646.3	263.421	194.906	0	0	0	0	0	0	0	-311	200	0	0.00807749	0.00120913	-0.206921	-6.26517	-1.77794	-7.36997	-914	200	0
364	2	-14.2938	168.877	-692.423	-47779.2	-190.515	-4412.1	299.725	679.003	0	-55.2545	-149.35	-685.896	3572.79	-25122.5	10564.4	263.373	194.791	0	0	0	0	0	0	0	-311	200	0	0.00452817	-0.00331801	-0.20631	-5.56838	-5.73187	-6.7872	-914	200	0
364	3	-13.9442	169.217	-693.515	-47937.2	-149.924	-4317.29	299.784	679.122	0	-55.3957	-149.261	-686.507	3654.57	-25178.6	10491.5	263.324	194.677	0	0	0	0	0	0	0	-311	200	0	0.00153026	-0.00669202	-0.201537	-4.77886	-8.26031	-6.00066	-914	200	0
364	4	-13.5171	169.59	-694.815	-48094	-114.389	-4226.79	299.835	679.218	0	-55.5105	-149.153	-687.321	3738.61	-25242.8	10428.8	263.274	194.561	0	0	0	0	0	0	0	-311	200	0	-0.0010081	-0.00809258	-0.179955	-3.55372	-8.63854	-4.60117	-914	200	0
364	5	-13.0339	169.971	-696.226	-48249.3	-81.3971	-4140.94	299.883	679.301	0	-55.6272	-149.054	-688.255	3825.93	-25313.9	10376.6	263.22	194.441	0	0	0	0	0	0	0	-311	200	0	-0.00322228	-0.00655836	-0.124147	-1.4373	-5.96423	-2.03876	-914	200	0
364	6	-12.5215	170.331	-697.636	-48403.9	-48.6187	-4060.81	299.93	679.383	0	-55.7753	-148.984	-689.205	3916.71	-25391.6	10333.4	263.158	194.317	0	0	0	0	0	0	0	-311	200	0	-0.00522671	-0.000964201	-0.0126674	2.10289	0.840801	2.33594	-914	200	0
364	7	-12.0033	170.644	-698.95	-48558.7	-16.1397	-3987.1	299.977	679.474	0	-55.9752	-148.948	-690.077	4009.79	-25475.7	10296.1	263.083	194.189	0	0	0	0	0	0	0	-311	200	0	-0.00705879	0.009927	0.178311	7.61727	12.9511	9.20027	-914	200	0
364	8	-11.493	170.891	-700.11	-48714.2	12.7655	-3919.15	300.018	679.581	0	-56.2355	-148.942	-690.811	4103.01	-25564.5	10260.8	262.994	194.061	0	0	0	0	0	0	0	-311	200	0	-0.00862879	0.0273107	0.471946	15.5799	31.4549	19.1431	-914	200	0
364	9	-10.9925	171.068	-701.111	-48870.4	33.1181	-3855.17	300.047	679.704	0	-56.552	-148.959	-691.393	4194.88	-25655.4	10224.2	262.893	193.933	0	0	0	0	0	0	0	-311	200	0	-0.00967574	0.0520567	0.885715	26.2461	57.0412	32.4876	-914	200	0
365	0	-10.4922	171.185	-702.023	-49027.6	41.2771	-3792.86	300.059	679.838	0	-56.9093	-148.989	-691.861	4286.02	-25746.2	10184.3	262.787	193.805	0	0	0	0	0	0	0	-311	200	0	-0.00973178	0.0842686	1.42395	39.4529	89.5336	49.042	-914	200	0	-66.8333	22.5576	-1401.21	-614266	398799	29983.3	282.321	439.153	0
365	1	-9.97826	171.266	-702.963	-49187.3	37.9518	-3730.1	300.054	679.971	0	-57.2865	-149.019	-692.295	4378.7	-25835.3	10140.5	262.682	193.675	0	0	0	0	0	0	0	-311	200	0	-0.00810209	0.122671	2.06753	54.3568	127.26	67.7711	-914	200	0
365	2	-9.44373	171.336	-704.039	-49351.7	28.1511	-3665.67	300.04	680.098	0	-57.6626	-149.039	-692.783	4475.46	-25922	10094.1	262.583	193.54	0	0	0	0	0	0	0	-311	200	0	-0.00387209	0.163827	2.76085	69.1179	166.272	86.401	-914	200	0
365	3	-8.89552	171.407	-705.292	-49521.7	16.6795	-3599.54	300.024	680.215	0	-58.0235	-149.048	-693.386	4578.29	-26007.1	10046.8	262.493	193.397	0	0	0	0	0	0	0	-311	200	0	0.00404109	0.201257	3.39693	80.5633	199.475	100.995	-914	200	0
365	4	-8.35369	171.482	-706.691	-49696.6	3.66903	-3532.39	300.005	680.323	0	-58.3649	-149.047	-694.121	4687.81	-26094	9999.97	262.407	193.246	0	0	0	0	0	0	0	-311	200	0	0.0167838	0.226834	3.84325	84.8691	218.065	106.864	-914	200	0
365	5	-7.84865	171.556	-708.161	-49874.4	-14.7024	-3464.79	299.979	680.428	0	-58.6934	-149.041	-694.957	4802.55	-26188	9954.43	262.317	193.089	0	0	0	0	0	0	0	-311	200	0	0.0353945	0.236836	4.04985	80.2827	217.566	102.15	-914	200	0
365	6	-7.41677	171.62	-709.624	-50052.8	-41.9892	-3396.75	299.941	680.534	0	-59.0207	-149.029	-695.834	4919.85	-26292.7	9910.18	262.214	192.93	0	0	0	0	0	0	0	-311	200	0	0.0605015	0.235864	4.11915	68.9805	201.871	90.2479	-914	200	0
365	7	-7.09279	171.673	-711.013	-50230	-79.1639	-3327.76	299.889	680.646	0	-59.3562	-149.009	-696.692	5037.97	-26409	9866.62	262.094	192.769	0	0	0	0	0	0	0	-311	200	0	0.091829	0.231923	4.21748	55.1666	178.663	77.2764	-914	200	0
365	8	-6.90182	171.715	-712.289	-50406.2	-125.912	-3256.91	299.823	680.767	0	-59.7025	-148.976	-697.511	5157.07	-26535.8	9823.5	261.956	192.606	0	0	0	0	0	0	0	-311	200	0	0.127541	0.229501	4.44945	42.3509	152.966	68.4218	-914	200	0
365	9	-6.85232	171.756	-713.458	-50582.5	-182.493	-3183.25	299.744	680.898	0	-60.0542	-148.915	-698.326	5277.98	-26672	9781.23	261.806	192.442	0	0	0	0	0	0	0	-311	200	0	0.163477	0.227333	4.81375	32.6672	125.418	66.9092	-914	200	0
366	0	-6.93291	171.816	-714.591	-50760	-249.606	-3106.27	299.651	681.034	0	-60.3967	-148.806	-699.208	5400.95	-26816.1	9740.4	261.648	192.276	0	0	0	0	0	0	0	-311	200	0	0.192342	0.218497	5.19787	27.1639	92.9058	74.1846	-914	200	0	-70.172	24.8635	-1420.87	-623774	406402	32053.3	283.649	439.846	0
366	1	-7.12077	171.916	-715.783	-50938.6	-327.432	-3025.77	299.543	681.165	0	-60.7112	-148.624	-700.23	5525.76	-26964.7	9701.3	261.492	192.109	0	0	0	0	0	0	0	-311	200	0	0.205233	0.192977	5.42246	26.1025	50.3155	90.3121	-914	200	0
366	2	-7.39743	172.065	-717.086	-51117.5	-415.304	-2941.56	299.421	681.285	0	-60.9853	-148.361	-701.42	5652.22	-27113.4	9663.75	261.345	191.942	0	0	0	0	0	0	0	-311	200	0	0.197889	0.145123	5.3868	29.301	-5.57825	114.904	-914	200	0
366	3	-7.75671	172.251	-718.478	-51295	-511.726	-2853.38	299.288	681.394	0	-61.2192	-148.033	-702.751	5780.64	-27259	9627.34	261.211	191.774	0	0	0	0	0	0	0	-311	200	0	0.174922	0.0790322	5.16489	36.3006	-73.0318	147.457	-914	200	0
366	4	-8.19962	172.444	-719.896	-51469.4	-614.31	-2761.07	299.147	681.496	0	-61.4257	-147.673	-704.162	5912.07	-27402.6	9592.08	261.085	191.604	0	0	0	0	0	0	0	-311	200	0	0.145341	0.00489958	4.90279	46.151	-146.003	186.003	-914	200	0
366	5	-8.72418	172.606	-721.261	-51640.4	-720.14	-2664.88	299.002	681.597	0	-61.6251	-147.314	-705.583	6047.73	-27549.2	9558.46	260.955	191.429	0	0	0	0	0	0	0	-311	200	0	0.116184	-0.0665757	4.66998	57.0391	-215.575	225.223	-914	200	0
366	6	-9.31936	172.701	-722.49	-51807.8	-827.605	-2565.9	298.855	681.707	0	-61.8403	-146.983	-706.943	6187.44	-27704.4	9526.67	260.811	191.248	0	0	0	0	0	0	0	-311	200	0	0.0908886	-0.124866	4.41472	66.0045	-269.291	255.216	-914	200	0
366	7	-9.96581	172.701	-723.512	-51969.9	-938.356	-2466.45	298.703	681.83	0	-62.0912	-146.698	-708.174	6328.97	-27870.9	9495.51	260.644	191.063	0	0	0	0	0	0	0	-311	200	0	0.0701293	-0.160221	4.01198	69.5314	-293.133	263.824	-914	200	0
366	8	-10.6413	172.594	-724.287	-52123	-1056.66	-2369.35	298.541	681.965	0	-62.3909	-146.466	-709.228	6469.38	-28047.3	9462.54	260.454	190.878	0	0	0	0	0	0	0	-311	200	0	0.0528816	-0.168949	3.3937	65.7979	-280.814	245.368	-914	200	0
366	9	-11.325	172.384	-724.827	-52262.9	-1186.95	-2276.44	298.362	682.104	0	-62.743	-146.287	-710.095	6606.48	-28230.6	9425.19	260.244	190.696	0	0	0	0	0	0	0	-311	200	0	0.0372459	-0.156927	2.64003	56.2066	-240.127	206.649	-914	200	0
367	0	-11.9957	172.091	-725.201	-52387.3	-1331.64	-2188.09	298.164	682.238	0	-63.1404	-146.149	-710.806	6739.69	-28418.7	9381.96	260.019	190.518	0	0	0	0	0	0	0	-311	200	0	0.0205946	-0.134887	1.91152	43.8313	-186.144	161.048	-914	200	0	-79.8786	24.2262	-1437.11	-629633	408493	36635.2	281.575	438.933	0
367	1	-12.6326	171.743	-725.508	-52497.2	-1489.57	-2103.84	297.947	682.359	0	-63.5697	-146.038	-711.434	6871.15	-28610.7	9333.11	259.784	190.342	0	0	0	0	0	0	0	-311	200	0	-0.000458978	-0.111991	1.34371	31.1953	-131.628	120.021	-914	200	0
367	2	-13.2247	171.364	-725.835	-52597	-1656.17	-2023.18	297.718	682.464	0	-64.0204	-145.948	-712.064	7005.11	-28808	9280.37	259.543	190.162	0	0	0	0	0	0	0	-311	200	0	-0.029756	-0.0940761	1.02288	19.7413	-84.7465	90.982	-914	200	0
367	3	-13.7766	170.966	-726.223	-52692.7	-1825.84	-1946.12	297.486	682.557	0	-64.4908	-145.882	-712.757	7145.91	-29012.9	9226.65	259.295	189.974	0	0	0	0	0	0	0	-311	200	0	-0.0710244	-0.0841512	0.999063	10.1262	-50.3185	78.2314	-914	200	0
367	4	-14.3046	170.553	-726.667	-52788.9	-1994.05	-1873.22	297.256	682.645	0	-64.9875	-145.852	-713.554	7296.82	-29226.7	9175.31	259.041	189.774	0	0	0	0	0	0	0	-311	200	0	-0.127109	-0.0827995	1.29331	2.49615	-30.9131	83.6184	-914	200	0
367	5	-14.8266	170.12	-727.131	-52887.5	-2157.91	-1805.03	297.032	682.735	0	-65.5198	-145.869	-714.477	7459.87	-29449.4	9128.86	258.782	189.559	0	0	0	0	0	0	0	-311	200	0	-0.198914	-0.0884178	1.89803	-3.27761	-27.6701	106.834	-914	200	0
367	6	-15.3595	169.664	-727.562	-52988.1	-2315.49	-1741.48	296.817	682.83	0	-66.096	-145.941	-715.514	7636.05	-29679.8	9088.31	258.52	189.328	0	0	0	0	0	0	0	-311	200	0	-0.284008	-0.0972696	2.76986	-7.40852	-40.765	145.28	-914	200	0
367	7	-15.9205	169.176	-727.905	-53089.3	-2465.41	-1681.26	296.613	682.934	0	-66.7245	-146.074	-716.63	7825.28	-29916	9053.94	258.255	189.08	0	0	0	0	0	0	0	-311	200	0	-0.374879	-0.103393	3.81517	-10.0493	-69.4876	193.532	-914	200	0
367	8	-16.5248	168.654	-728.122	-53189.4	-2607.37	-1622.29	296.419	683.05	0	-67.4139	-146.275	-717.789	8025.97	-30156.3	9025.81	257.987	188.818	0	0	0	0	0	0	0	-311	200	0	-0.456952	-0.0984719	4.87004	-11.1888	-111.925	242.467	-914	200	0
367	9	-17.1803	168.1	-728.21	-53286.5	-2742.29	-1562.95	296.234	683.175	0	-68.1685	-146.541	-718.983	8234.98	-30398.9	9003.79	257.72	188.546	0	0	0	0	0	0	0	-311	200	0	-0.510958	-0.0741775	5.71799	-10.7143	-164.138	280.43	-914	200	0
368	0	-17.8828	167.526	-728.209	-53379.8	-2872.29	-1502.61	296.056	683.303	0	-68.9846	-146.856	-720.237	8448.74	-30642.8	8987.93	257.455	188.27	0	0	0	0	0	0	0	-311	200	0	-0.524191	-0.0294233	6.18901	-8.75852	-218.745	298.774	-914	200	0	-95.0382	16.9053	-1451.52	-632409	408756	40943.2	278.472	436.247	0
368	1	-18.6188	166.951	-728.179	-53469.1	-3001.62	-1441.09	295.878	683.429	0	-69.852	-147.196	-721.59	8664.05	-30888.2	8978.63	257.194	187.993	0	0	0	0	0	0	0	-311	200	0	-0.497932	0.0244074	6.22164	-5.95632	-263.485	295.398	-914	200	0
368	2	-19.3757	166.391	-728.17	-53554.3	-3136.19	-1378.13	295.693	683.547	0	-70.7586	-147.533	-723.067	8878.38	-31136	8976.17	256.939	187.721	0	0	0	0	0	0	0	-311	200	0	-0.44063	0.0694738	5.81135	-3.17223	-283.727	271.655	-914	200	0
368	3	-20.1528	165.85	-728.196	-53636.3	-3280.49	-1313.23	295.495	683.656	0	-71.6934	-147.847	-724.645	9090.04	-31386.4	8980.2	256.687	187.456	0	0	0	0	0	0	0	-311	200	0	-0.362139	0.0940407	5.01	-1.00464	-272.102	231.082	-914	200	0
368	4	-20.9605	165.326	-728.245	-53716	-3435.19	-1246.06	295.283	683.761	0	-72.6451	-148.128	-726.265	9298.05	-31639.7	8990.16	256.435	187.197	0	0	0	0	0	0	0	-311	200	0	-0.27511	0.0982258	3.97522	0.39605	-234.907	181.203	-914	200	0
368	5	-21.8141	164.804	-728.291	-53794.2	-3598.53	-1176.55	295.059	683.864	0	-73.6045	-148.372	-727.858	9501.62	-31896.7	9005.88	256.177	186.946	0	0	0	0	0	0	0	-311	200	0	-0.192267	0.0889242	2.90627	1.15433	-185.511	130.918	-914	200	0
368	6	-22.73	164.271	-728.294	-53871	-3768.8	-1104.78	294.825	683.969	0	-74.5672	-148.585	-729.354	9700.17	-32157.4	9027.43	255.91	186.7	0	0	0	0	0	0	0	-311	200	0	-0.121707	0.0729773	1.94512	1.45284	-134.988	86.3958	-914	200	0
368	7	-23.7223	163.707	-728.222	-53945.6	-3944.04	-1030.93	294.584	684.078	0	-75.5306	-148.763	-730.691	9893.31	-32421	9053.92	255.63	186.46	0	0	0	0	0	0	0	-311	200	0	-0.0666233	0.0551106	1.16056	1.45141	-89.8427	50.4951	-914	200	0
368	8	-24.7957	163.098	-728.063	-54017.8	-4120.9	-955.198	294.34	684.194	0	-76.4894	-148.9	-731.818	10080.7	-32685.3	9082.39	255.337	186.225	0	0	0	0	0	0	0	-311	200	0	-0.0270072	0.0382688	0.571078	1.27761	-53.1728	23.8328	-914	200	0
368	9	-25.9397	162.441	-727.84	-54087.8	-4296.55	-877.76	294.097	684.313	0	-77.4301	-148.977	-732.715	10262	-32947.1	9108.25	255.034	185.995	0	0	0	0	0	0	0	-311	200	0	-0.00101254	0.0240216	0.164095	1.02528	-25.7519	5.66278	-914	200	0
369	0	-27.1271	161.753	-727.622	-54154.7	-4471.65	-798.75	293.854	684.427	0	-78.3259	-148.972	-733.416	10437.8	-33203.3	9127.17	254.728	185.768	0	0	0	0	0	0	0	-311	200	0	0.014043	0.0129603	-0.0893635	0.757661	-6.92414	-5.45486	-914	200	0	-113.344	11.5149	-1462.8	-633436	404659	48111.2	272.914	433.407	0
369	1	-28.3225	161.062	-727.495	-54218.1	-4650.68	-718.471	293.607	684.527	0	-79.1409	-148.857	-733.998	10609.3	-33451.4	9136.99	254.426	185.546	0	0	0	0	0	0	0	-311	200	0	0.0210021	0.00504312	-0.224221	0.512802	4.70914	-11.1874	-914	200	0
369	2	-29.4979	160.385	-727.505	-54277.8	-4839.51	-637.546	293.348	684.608	0	-79.8463	-148.614	-734.537	10778.3	-33690.5	9138.15	254.134	185.326	0	0	0	0	0	0	0	-311	200	0	0.0224603	-0.000131108	-0.274659	0.309758	10.8067	-13.1339	-914	200	0
369	3	-30.6456	159.719	-727.618	-54334.1	-5041.6	-556.807	293.071	684.674	0	-80.4358	-148.235	-735.061	10945.1	-33919.4	9132.9	253.855	185.11	0	0	0	0	0	0	0	-311	200	0	0.020562	-0.00312212	-0.270359	0.154385	12.9795	-12.6634	-914	200	0
369	4	-31.7784	159.037	-727.741	-54386.2	-5255.23	-476.854	292.779	684.733	0	-80.9238	-147.725	-735.549	11108.2	-34135.5	9124.34	253.592	184.898	0	0	0	0	0	0	0	-311	200	0	0.0169376	-0.00451338	-0.234889	0.0442927	12.6195	-10.8504	-914	200	0
369	5	-32.921	158.311	-727.771	-54432.6	-5474.93	-397.687	292.477	684.794	0	-81.3371	-147.096	-735.956	11264.1	-34335.5	9116.06	253.346	184.695	0	0	0	0	0	0	0	-311	200	0	0.0127307	-0.00483096	-0.185517	-0.027288	10.8293	-8.47259	-914	200	0
369	6	-34.1017	157.517	-727.625	-54471.5	-5695.42	-318.585	292.173	684.862	0	-81.7065	-146.363	-736.254	11409.3	-34518.7	9111.69	253.116	184.504	0	0	0	0	0	0	0	-311	200	0	0.00867313	-0.00450261	-0.133877	-0.0686961	8.41726	-6.04667	-914	200	0
369	7	-35.3465	156.641	-727.251	-54501.6	-5914.27	-238.138	291.868	684.942	0	-82.0616	-145.537	-736.441	11541.9	-34686.4	9114.08	252.9	184.327	0	0	0	0	0	0	0	-311	200	0	0.00518035	-0.00384464	-0.0870425	-0.0879689	5.93152	-3.88032	-914	200	0
369	8	-36.6726	155.68	-726.639	-54522.4	-6131.2	-154.775	291.562	685.034	0	-82.4233	-144.621	-736.544	11661.4	-34840.9	9124.79	252.697	184.167	0	0	0	0	0	0	0	-311	200	0	0.00244628	-0.00306609	-0.0487205	-0.0917192	3.7131	-2.12856	-914	200	0
369	9	-38.0817	154.645	-725.842	-54534.5	-6346.26	-67.4764	291.257	685.133	0	-82.7987	-143.614	-736.615	11768.4	-34986	9144.12	252.504	184.024	0	0	0	0	0	0	0	-311	200	0	0.000527409	-0.00228247	-0.0203588	-0.0845767	1.95306	-0.845338	-914	200	0
370	0	-39.5601	153.566	-724.977	-54538.9	-6558.95	24.17	290.953	685.228	0	-83.1795	-142.511	-736.729	11865.6	-35125.7	9171.31	252.322	183.894	0	0	0	0	0	0	0	-311	200	0	-0.000590317	-0.00153353	-0.00207811	-0.0690383	0.745012	-0.0261824	-914	200	0	-131.604	12.346	-1460.92	-630082	401247	58984.3	270.33	431.696	0
370	1	-41.085	152.483	-724.192	-54536.8	-6767.98	120.185	290.654	685.307	0	-83.5495	-141.311	-736.958	11957.2	-35264.6	9204.69	252.148	183.775	0	0	0	0	0	0	0	-311	200	0	-0.000943902	-0.00080217	0.00662876	-0.0456136	0.127434	0.360005	-914	200	0
370	2	-42.637	151.431	-723.596	-54530.9	-6971.59	220.019	290.365	685.361	0	-83.8998	-140.028	-737.336	12046.7	-35406.8	9242.03	251.98	183.662	0	0	0	0	0	0	0	-311	200	0	-0.000565202	-3.31463e-05	0.00643878	-0.0132027	0.1131	0.350325	-914	200	0
370	3	-44.2091	150.424	-723.202	-54524	-7169.32	322.551	290.087	685.393	0	-84.2346	-138.691	-737.84	12135.7	-35556.2	9280.26	251.81	183.552	0	0	0	0	0	0	0	-311	200	0	0.000528212	0.000848138	-0.00202499	0.0303108	0.704174	-0.0221297	-914	200	0
370	4	-45.8064	149.459	-722.922	-54517.7	-7363.42	426.637	289.814	685.413	0	-84.5671	-137.332	-738.398	12223.8	-35714.8	9315.58	251.632	183.445	0	0	0	0	0	0	0	-311	200	0	0.00232391	0.00191572	-0.0181964	0.0872323	1.89254	-0.728441	-914	200	0
370	5	-47.4394	148.52	-722.622	-54510.8	-7557.65	531.487	289.541	685.435	0	-84.914	-135.983	-738.914	12310.6	-35882	9344.46	251.44	183.34	0	0	0	0	0	0	0	-311	200	0	0.00478772	0.00322035	-0.0413639	0.158952	3.64529	-1.73502	-914	200	0
370	6	-49.1179	147.589	-722.185	-54501.8	-7754.83	636.672	289.262	685.468	0	-85.2946	-134.668	-739.292	12396	-36055	9364.9	251.23	183.233	0	0	0	0	0	0	0	-311	200	0	0.00781975	0.00476251	-0.0702798	0.244522	5.87574	-2.98655	-914	200	0
370	7	-50.8458	146.648	-721.539	-54489.9	-7955.06	742.282	288.975	685.519	0	-85.7267	-133.397	-739.453	12480.4	-36231	9376.95	251.003	183.122	0	0	0	0	0	0	0	-311	200	0	0.0111947	0.00646012	-0.102602	0.338891	8.40119	-4.38179	-914	200	0
370	8	-52.6162	145.688	-720.664	-54475.2	-8155.7	849.124	288.683	685.59	0	-86.2212	-132.173	-739.343	12564.7	-36406.6	9382.24	250.758	183.006	0	0	0	0	0	0	0	-311	200	0	0.0144898	0.00811141	-0.134211	0.430855	10.89	-5.74391	-914	200	0
370	9	-54.4102	144.708	-719.585	-54457.3	-8353.41	958.323	288.391	685.679	0	-86.7814	-130.992	-738.944	12648.9	-36578	9383	250.5	182.883	0	0	0	0	0	0	0	-311	200	0	0.0170064	0.0093555	-0.158455	0.50086	12.8034	-6.78812	-914	200	0
371	0	-56.1988	143.714	-718.359	-54434.3	-8547.49	1070.62	288.101	685.776	0	-87.4035	-129.848	-738.279	12731.5	-36741.9	9381.23	250.233	182.755	0	0	0	0	0	0	0	-311	200	0	0.0176971	0.00963599	-0.16546	0.518974	13.3403	-7.09158	-914	200	0	-154.019	13.9462	-1441.83	-620150	393726	71993.7	267.948	430.578	0
371	1	-57.9499	142.713	-717.043	-54402.3	-8740.59	1186.3	287.81	685.87	0	-88.0742	-128.725	-737.394	12811	-36896.5	9378.27	249.964	182.627	0	0	0	0	0	0	0	-311	200	0	0.015117	0.00817709	-0.141645	0.443521	11.4001	-6.07277	-914	200	0
371	2	-59.6398	141.701	-715.666	-54357.4	-8935.93	1305.66	287.514	685.954	0	-88.7739	-127.603	-736.32	12886.9	-37040.7	9374.52	249.695	182.498	0	0	0	0	0	0	0	-311	200	0	0.00742386	0.00398629	-0.0697196	0.221153	5.58332	-2.9912	-914	200	0
371	3	-61.2594	140.663	-714.204	-54297.8	-9134.91	1428.95	287.21	686.026	0	-89.4874	-126.471	-735.049	12959.8	-37174.5	9369.93	249.426	182.369	0	0	0	0	0	0	0	-311	200	0	-0.00753519	-0.00409732	0.0705136	-0.21063	-5.74383	3.01828	-914	200	0
371	4	-62.8111	139.574	-712.594	-54223.1	-9337.56	1556.09	286.896	686.093	0	-90.2102	-125.323	-733.55	13030.2	-37299.1	9364.63	249.153	182.237	0	0	0	0	0	0	0	-311	200	0	-0.0320066	-0.0172851	0.300131	-0.917204	-24.2849	12.8585	-914	200	0
371	5	-64.3019	138.413	-710.767	-54132.8	-9542.97	1686.35	286.574	686.161	0	-90.9463	-124.166	-731.787	13097.6	-37417.5	9359.05	248.868	182.102	0	0	0	0	0	0	0	-311	200	0	-0.0679328	-0.0366239	0.637362	-1.95534	-51.5122	27.3105	-914	200	0
371	6	-65.7382	137.164	-708.656	-54025.9	-9748.81	1818.6	286.243	686.237	0	-91.7018	-123.009	-729.736	13162.2	-37533.7	9352.96	248.565	181.963	0	0	0	0	0	0	0	-311	200	0	-0.116324	-0.0626575	1.09168	-3.35504	-88.1904	46.7802	-914	200	0
371	7	-67.1238	135.818	-706.213	-53900.9	-9951.96	1951.65	285.908	686.324	0	-92.479	-121.856	-727.388	13224.6	-37651.3	9344.88	248.238	181.819	0	0	0	0	0	0	0	-311	200	0	-0.176355	-0.094941	1.65537	-5.09349	-133.694	70.9364	-914	200	0
371	8	-68.4582	134.375	-703.414	-53756.1	-10150.1	2084.51	285.57	686.422	0	-93.276	-120.7	-724.76	13286.3	-37771.7	9332.94	247.884	181.668	0	0	0	0	0	0	0	-311	200	0	-0.244184	-0.131404	2.29235	-7.06074	-185.107	98.2334	-914	200	0
371	9	-69.7316	132.846	-700.277	-53590.7	-10342.5	2216.44	285.231	686.528	0	-94.0861	-119.529	-721.9	13348.3	-37893.2	9315.93	247.509	181.51	0	0	0	0	0	0	0	-311	200	0	-0.311509	-0.167575	2.92473	-9.01809	-236.136	125.333	-914	200	0
372	0	-70.9235	131.255	-696.87	-53405.2	-10529.8	2347.06	284.89	686.636	0	-94.8954	-118.325	-718.878	13411.6	-38013.2	9293.57	247.121	181.344	0	0	0	0	0	0	0	-311	200	0	-0.36402	-0.195751	3.41816	-10.5529	-275.931	146.478	-914	200	0	-172.8	11.5654	-1381.11	-592471	374097	80764.8	264.865	429.385	0
372	1	-72.0087	129.635	-693.288	-53200.6	-10713.7	2476.55	284.547	686.737	0	-95.6853	-117.066	-715.771	13476.8	-38129.8	9266.39	246.729	181.172	0	0	0	0	0	0	0	-311	200	0	-0.384305	-0.206565	3.60919	-11.1618	-291.294	154.664	-914	200	0
372	2	-72.9697	128.014	-689.603	-52977.5	-10897.1	2605.7	284.198	686.823	0	-96.4413	-115.744	-712.63	13544.6	-38240.9	9234.77	246.338	180.993	0	0	0	0	0	0	0	-311	200	0	-0.363838	-0.195448	3.41766	-10.5933	-275.763	146.456	-914	200	0
372	3	-73.8051	126.402	-685.823	-52735.8	-11082.3	2735.58	283.841	686.894	0	-97.1595	-114.359	-709.455	13615.7	-38343.6	9197.72	245.954	180.808	0	0	0	0	0	0	0	-311	200	0	-0.311222	-0.167077	2.92411	-9.08449	-235.874	125.303	-914	200	0
372	4	-74.5316	124.789	-681.898	-52476.1	-11270.7	2867.02	283.472	686.956	0	-97.846	-112.928	-706.194	13689.4	-38434.9	9152.61	245.575	180.615	0	0	0	0	0	0	0	-311	200	0	-0.24385	-0.130883	2.29146	-7.12102	-184.828	98.1857	-914	200	0
372	5	-75.1773	123.149	-677.735	-52199.2	-11460.9	3000.1	283.089	687.02	0	-98.5101	-111.473	-702.751	13764.6	-38512.3	9096.55	245.198	180.413	0	0	0	0	0	0	0	-311	200	0	-0.175949	-0.0946015	1.65281	-5.09413	-133.429	70.8068	-914	200	0
372	6	-75.7728	121.454	-673.238	-51904.7	-11649.5	3134.14	282.696	687.097	0	-99.1576	-110.025	-699.014	13839.5	-38574.4	9028.33	244.816	180.201	0	0	0	0	0	0	0	-311	200	0	-0.115719	-0.0627346	1.08468	-3.21978	-87.9111	46.4443	-914	200	0
372	7	-76.3433	119.686	-668.336	-51591.4	-11831.9	3268.18	282.297	687.194	0	-99.7907	-108.616	-694.89	13912.5	-38620.9	8949.23	244.422	179.979	0	0	0	0	0	0	0	-311	200	0	-0.0669166	-0.03739	0.621868	-1.58613	-51.1407	26.5884	-914	200	0
372	8	-76.9028	117.836	-662.998	-51257.2	-12004.3	3401.45	281.894	687.311	0	-100.409	-107.264	-690.322	13981.8	-38652	8861.69	244.009	179.746	0	0	0	0	0	0	0	-311	200	0	-0.0302979	-0.0190442	0.271036	-0.198721	-23.7008	11.5254	-914	200	0
372	9	-77.4503	115.903	-657.231	-50899.9	-12165.3	3533.28	281.49	687.446	0	-101.007	-105.973	-685.293	14045.9	-38667.9	8767.38	243.575	179.504	0	0	0	0	0	0	0	-311	200	0	-0.00481214	-0.00716257	0.0220958	0.979124	-4.79519	0.824972	-914	200	0
373	0	-77.9664	113.894	-651.082	-50517.1	-12315.2	3662.95	281.085	687.59	0	-101.577	-104.732	-679.817	14104.4	-38668.8	8666.92	243.119	179.253	0	0	0	0	0	0	0	-311	200	0	0.0114774	-0.000659936	-0.143003	1.9916	7.06393	-6.28201	-914	200	0	-181.496	4.99481	-1266.29	-540534	338661	82491.3	260.568	427.055	0
373	1	-78.4181	111.822	-644.624	-50106.3	-12454.7	3789.69	280.679	687.73	0	-102.103	-103.518	-673.93	14157	-38655.5	8560.44	242.642	178.993	0	0	0	0	0	0	0	-311	200	0	0.0207402	0.00179255	-0.243892	2.86075	13.5699	-10.6296	-914	200	0
373	2	-78.7733	109.707	-637.913	-49665.2	-12583.8	3912.88	280.273	687.856	0	-102.563	-102.306	-667.674	14203.9	-38627.7	8448.4	242.146	178.726	0	0	0	0	0	0	0	-311	200	0	0.0249489	0.00159011	-0.297462	3.56114	16.3078	-12.9305	-914	200	0
373	3	-79.0118	107.56	-630.953	-49192.4	-12701.5	4032.21	279.869	687.965	0	-102.934	-101.076	-661.071	14245.7	-38584.1	8332.09	241.634	178.451	0	0	0	0	0	0	0	-311	200	0	0.0256257	0.000116441	-0.315161	3.99869	16.5735	-13.66	-914	200	0
373	4	-79.1272	105.385	-623.699	-48687.4	-12807.2	4147.43	279.466	688.063	0	-103.19	-99.8175	-654.13	14283.4	-38522.7	8213.08	241.109	178.164	0	0	0	0	0	0	0	-311	200	0	0.0237199	-0.00126833	-0.301522	3.99454	15.2904	-12.9933	-914	200	0
373	5	-79.1217	103.173	-616.077	-48149.9	-12900.5	4257.86	279.06	688.156	0	-103.314	-98.5239	-646.844	14317.2	-38440.5	8092	240.572	177.866	0	0	0	0	0	0	0	-311	200	0	0.0195789	-0.00120806	-0.253678	3.27641	12.9913	-10.7849	-914	200	0
373	6	-78.9992	100.91	-608.018	-47579	-12980.8	4362.27	278.651	688.253	0	-103.297	-97.1914	-639.207	14346	-38333	7967.94	240.03	177.557	0	0	0	0	0	0	0	-311	200	0	0.0129915	0.00166687	-0.161726	1.48211	9.84367	-6.58707	-914	200	0
373	7	-78.757	98.583	-599.475	-46973.8	-13046.9	4459.41	278.236	688.358	0	-103.139	-95.8165	-631.212	14368.4	-38194.5	7838.93	239.49	177.237	0	0	0	0	0	0	0	-311	200	0	0.00329261	0.00872117	-0.0100407	-1.81826	5.704	0.289691	-914	200	0
373	8	-78.3839	96.1852	-590.429	-46334.2	-13098	4548.39	277.816	688.475	0	-102.834	-94.3942	-622.85	14384.2	-38019.9	7702.96	238.958	176.906	0	0	0	0	0	0	0	-311	200	0	-0.0104656	0.0212267	0.220266	-7.07263	0.197861	10.6648	-914	200	0
373	9	-77.8622	93.7203	-580.896	-45661.9	-13133.8	4628.38	277.39	688.606	0	-102.376	-92.9181	-614.123	14395	-37807	7558.75	238.437	176.56	0	0	0	0	0	0	0	-311	200	0	-0.0292622	0.0401722	0.547358	-14.6598	-7.17335	25.3072	-914	200	0
374	0	-77.1683	91.1997	-570.924	-44959.5	-13154.4	4697.79	276.959	688.749	0	-101.761	-91.3837	-605.043	14404.1	-37556.7	7406.13	237.927	176.193	0	0	0	0	0	0	0	-311	200	0	-0.0537552	0.0659422	0.982756	-24.7549	-16.8901	44.6695	-914	200	0	-166.804	-4.43378	-1076.56	-455877	284430	72116	256.771	423.257	0
374	1	-76.2729	88.6409	-560.588	-44229.7	-13159.9	4754.07	276.525	688.899	0	-100.988	-89.7898	-595.629	14414.3	-37273.2	7246.04	237.422	175.8	0	0	0	0	0	0	0	-311	200	0	-0.0838087	0.0978436	1.52311	-37.1397	-29.2264	68.5203	-914	200	0
374	2	-75.1482	86.0601	-549.951	-43474.3	-13149.7	4793.98	276.089	689.051	0	-100.058	-88.1412	-585.894	14426.9	-36961.1	7079.83	236.915	175.376	0	0	0	0	0	0	0	-311	200	0	-0.117889	0.133477	2.13948	-50.9554	-44.0065	95.4681	-914	200	0
374	3	-73.7763	83.4621	-539.035	-42694.6	-13122.5	4814.08	275.656	689.206	0	-98.9729	-86.4496	-575.833	14440.5	-36623.2	6908.63	236.4	174.922	0	0	0	0	0	0	0	-311	200	0	-0.152341	0.167978	2.76432	-64.4075	-60.3016	122.389	-914	200	0
374	4	-72.1496	80.8379	-527.81	-41891.3	-13076.9	4811.02	275.224	689.368	0	-97.7413	-84.7299	-565.418	14451.4	-36259.5	6733.38	235.871	174.441	0	0	0	0	0	0	0	-311	200	0	-0.180595	0.193202	3.27719	-74.4483	-76.0791	143.805	-914	200	0
374	5	-70.2651	78.1685	-516.213	-41064.5	-13011.6	4781.67	274.794	689.55	0	-96.3718	-82.9943	-554.597	14455.1	-35869.5	6555.12	235.323	173.936	0	0	0	0	0	0	0	-311	200	0	-0.194652	0.199206	3.53185	-77.3464	-88.9225	153.043	-914	200	0
374	6	-68.1226	75.4317	-504.167	-40214	-12926.1	4723.35	274.361	689.763	0	-94.87	-81.2483	-543.299	14447.2	-35451.9	6374.41	234.747	173.408	0	0	0	0	0	0	0	-311	200	0	-0.191204	0.180419	3.46792	-71.0647	-98.9483	147.05	-914	200	0
374	7	-65.7256	72.6072	-491.61	-39338.8	-12820.3	4634.38	273.922	690.02	0	-93.2364	-79.4903	-531.449	14424.5	-35003.5	6190.96	234.136	172.858	0	0	0	0	0	0	0	-311	200	0	-0.175799	0.13999	3.1867	-56.9272	-110.663	129.693	-914	200	0
374	8	-63.0822	69.6823	-478.519	-38436.8	-12695	4514.3	273.47	690.324	0	-91.4671	-77.713	-518.997	14384.1	-34519.7	6003.98	233.488	172.285	0	0	0	0	0	0	0	-311	200	0	-0.158362	0.085762	2.86963	-38.0342	-130.471	108.345	-914	200	0
374	9	-60.2008	66.6536	-464.937	-37505.9	-12549.8	4363.75	273.008	690.669	0	-89.5536	-75.9044	-505.937	14324	-33995.4	5812.86	232.807	171.688	0	0	0	0	0	0	0	-311	200	0	-0.146734	0.0245043	2.66062	-16.9963	-163.032	88.9697	-914	200	0
375	0	-57.0883	63.5263	-450.962	-36544.3	-12382.2	4184.25	272.543	691.036	0	-87.481	-74.046	-492.308	14243.9	-33425.7	5617.34	232.104	171.067	0	0	0	0	0	0	0	-311	200	0	-0.144769	-0.0390452	2.63128	4.48982	-209.619	74.831	-914	200	0	-115.225	-16.6117	-806.619	-337527	208576	42164	251.731	417.454	0
375	1	-53.7524	60.3084	-436.704	-35549.9	-12189.8	3977.8	272.087	691.405	0	-85.2291	-72.1173	-478.189	14144.3	-32806.9	5417.66	231.394	170.421	0	0	0	0	0	0	0	-311	200	0	-0.152574	-0.100727	2.78521	25.1422	-267.306	66.9267	-914	200	0
375	2	-50.2081	57.0016	-422.237	-34520	-11971.9	3746.71	271.647	691.755	0	-82.7817	-70.103	-463.659	14026.6	-32137.9	5214.82	230.686	169.748	0	0	0	0	0	0	0	-311	200	0	-0.166556	-0.155438	3.0587	43.5782	-327.843	64.3277	-914	200	0
375	3	-46.4786	53.5962	-407.573	-33451.6	-11731.1	3493.34	271.217	692.075	0	-80.1318	-67.9988	-448.772	13891.8	-31419.8	5009.97	229.987	169.045	0	0	0	0	0	0	0	-311	200	0	-0.179278	-0.195678	3.3178	57.8225	-376.349	64.3865	-914	200	0
375	4	-42.5899	50.0743	-392.681	-32341.1	-11470.4	3220.12	270.789	692.36	0	-77.2817	-65.8081	-433.566	13740	-30655.2	4803.53	229.295	168.309	0	0	0	0	0	0	0	-311	200	0	-0.181321	-0.212574	3.39426	65.6831	-394.558	63.6808	-914	200	0
375	5	-38.5657	46.4174	-377.506	-31185	-11189.3	2929.54	270.36	692.608	0	-74.242	-63.5386	-418.075	13570.1	-29848	4595.24	228.606	167.541	0	0	0	0	0	0	0	-311	200	0	-0.167391	-0.201827	3.20392	66.835	-373.483	60.5821	-914	200	0
375	6	-34.4236	42.6103	-361.99	-29981.3	-10881.9	2623.67	269.939	692.824	0	-71.0329	-61.1993	-402.345	13380.7	-29003	4385.18	227.915	166.743	0	0	0	0	0	0	0	-311	200	0	-0.140538	-0.167886	2.82731	64.231	-322.128	56.9726	-914	200	0
375	7	-30.171	38.6437	-346.067	-28728.9	-10539	2303.59	269.546	693.015	0	-67.6838	-58.8002	-386.436	13170.2	-28125	4174.53	227.22	165.919	0	0	0	0	0	0	0	-311	200	0	-0.108236	-0.119597	2.43146	62.4278	-258.797	56.6108	-914	200	0
375	8	-25.798	34.5148	-329.691	-27427.2	-10151.5	1969.19	269.209	693.19	0	-64.2291	-56.3486	-370.426	12936.9	-27216.8	3965.31	226.526	165.076	0	0	0	0	0	0	0	-311	200	0	-0.0766556	-0.0641064	2.15457	65.1859	-198.517	62.6474	-914	200	0
375	9	-21.2742	30.2304	-312.842	-26074.7	-9713.89	1619.49	268.95	693.348	0	-60.7008	-53.8427	-354.416	12678.2	-26280.2	3759.5	225.849	164.228	0	0	0	0	0	0	0	-311	200	0	-0.049283	-0.0056927	2.07325	74.6661	-149.877	76.755	-914	200	0
376	0	-16.5535	25.8099	-295.53	-24669.7	-9225.38	1253.3	268.784	693.476	0	-57.1192	-51.2651	-338.522	12391.5	-25315.8	3558.53	225.217	163.395	0	0	0	0	0	0	0	-311	200	0	-0.0276558	0.0529142	2.20844	91.3345	-116.415	98.9571	-914	200	0	-32.2911	-31.6664	-476.769	-190517	121030	-3563.94	250.611	396.411	0
376	1	-11.5921	21.2854	-277.775	-23210.9	-8689.29	870.198	268.718	693.56	0	-53.4863	-48.5833	-322.849	12073.5	-24322	3362.91	224.665	162.603	0	0	0	0	0	0	0	-311	200	0	-0.0120227	0.109123	2.52712	113.722	-97.7763	127.28	-914	200	0
376	2	-6.37302	16.6951	-259.588	-21698.1	-8110.36	471.295	268.757	693.587	0	-49.7862	-45.7624	-307.434	11720.2	-23295.1	3172.39	224.227	161.877	0	0	0	0	0	0	0	-311	200	0	-0.00187462	0.159064	2.93944	138.032	-90.5436	157.227	-914	200	0
376	3	-0.925087	12.0817	-240.967	-20133.8	-7493.51	59.7688	268.902	693.554	0	-45.9877	-42.783	-292.213	11327.9	-22228.9	2986.64	223.929	161.234	0	0	0	0	0	0	0	-311	200	0	0.00366269	0.196248	3.29193	157.634	-88.7437	181.138	-914	200	0
376	4	4.66984	7.49768	-221.927	-18523.8	-6844.01	-358.567	269.161	693.468	0	-42.0468	-39.6488	-277.031	10894.2	-21116.5	2805.7	223.776	160.675	0	0	0	0	0	0	0	-311	200	0	0.00557972	0.212719	3.40019	164.458	-85.2855	189.756	-914	200	0
376	5	10.2747	3.01345	-202.527	-16878.5	-6167.73	-774.49	269.546	693.34	0	-37.91	-36.3841	-261.679	10417.6	-19951.6	2629.93	223.755	160.19	0	0	0	0	0	0	0	-311	200	0	0.0048728	0.205116	3.16501	154.344	-75.6443	178.375	-914	200	0
376	6	15.6968	-1.27852	-182.887	-15213	-5472.87	-1175.3	270.075	693.183	0	-33.5263	-33.0243	-245.936	9897.39	-18728.6	2459.64	223.847	159.756	0	0	0	0	0	0	0	-311	200	0	0.00251012	0.178894	2.65245	130.732	-60.3664	151.095	-914	200	0
376	7	20.6942	-5.26328	-163.187	-13546.5	-4771.25	-1545.57	270.762	693.012	0	-28.8662	-29.6096	-229.623	9334.29	-17443.3	2294.86	224.035	159.349	0	0	0	0	0	0	0	-311	200	0	-0.000588567	0.143848	2.01707	101.049	-42.9306	116.628	-914	200	0
376	8	24.9964	-8.80498	-143.665	-11901.7	-4077.88	-1868.11	271.615	692.843	0	-23.9363	-26.1829	-212.643	8730.35	-16094.9	2135.54	224.311	158.944	0	0	0	0	0	0	0	-311	200	0	-0.00354358	0.107755	1.39019	71.4738	-26.5332	82.248	-914	200	0
376	9	28.336	-11.7517	-124.613	-10302.7	-3409.84	-2125.27	272.637	692.677	0	-18.7862	-22.7892	-195.009	8088.37	-14687.6	1981.98	224.683	158.523	0	0	0	0	0	0	0	-311	200	0	-0.00546247	0.0748474	0.853175	45.6844	-13.296	52.3431	-914	200	0
377	0	30.4887	-13.9512	-106.38	-8773.27	-2784.22	-2300.92	273.828	692.471	0	-13.5097	-19.4725	-176.848	7411.67	-13231.8	1834.28	225.18	158.09	0	0	0	0	0	0	0	-311	200	0	-0.00537798	0.0466539	0.451875	25.5458	-4.64595	29.2133	-914	200	0	25.237	-19.4939	-144.086	-48815.4	35854.3	-20224.8	257.217	332.322	0
377	1	31.3098	-15.2834	-89.3237	-7336.29	-2215.47	-2383.04	275.197	692.132	0	-8.24702	-16.2733	-158.375	6705.26	-11744.5	1691.24	225.843	157.662	0	0	0	0	0	0	0	-311	200	0	-0.00221258	0.0227952	0.209392	11.7236	-1.6245	13.7807	-914	200	0
377	2	30.762	-15.6998	-73.7168	-6011.25	-1713.61	-2365.98	276.754	691.545	0	-3.18492	-13.2364	-139.839	5976.73	-10248.9	1550.5	226.709	157.26	0	0	0	0	0	0	0	-311	200	0	0.00520616	0.00168468	0.135687	4.17352	-5.08864	6.14992	-914	200	0
377	3	28.9291	-15.2415	-59.6813	-4811.74	-1283.3	-2252.18	278.497	690.624	0	1.45353	-10.4148	-121.493	5236.02	-8772.56	1409.51	227.793	156.903	0	0	0	0	0	0	0	-311	200	0	0.0180528	-0.0188619	0.233459	2.48408	-15.775	5.98845	-914	200	0
377	4	26.0115	-14.0302	-47.208	-3744.42	-924.418	-2052.75	280.418	689.318	0	5.42928	-7.86597	-103.584	4494.67	-7344.28	1266.33	229.098	156.608	0	0	0	0	0	0	0	-311	200	0	0.037306	-0.0410772	0.499931	6.06809	-34.2053	12.7194	-914	200	0
377	5	22.2975	-12.2441	-36.2225	-2810.69	-633.691	-1785.82	282.506	687.595	0	8.51565	-5.6428	-86.3553	3765.11	-5991.77	1119.62	230.615	156.4	0	0	0	0	0	0	0	-311	200	0	0.063419	-0.066707	0.924471	14.2118	-60.4153	25.5327	-914	200	0
377	6	18.1234	-10.0951	-26.648	-2009.84	-405.368	-1474.26	284.788	685.422	0	10.5362	-3.78243	-70.0365	3060.68	-4739.07	968.231	232.334	156.299	0	0	0	0	0	0	0	-311	200	0	0.0958379	-0.0964395	1.48213	25.995	-93.4991	43.2284	-914	200	0
377	7	13.8475	-7.81049	-18.4581	-1341.8	-232.09	-1144.9	287.426	682.694	0	11.4052	-2.29974	-54.8486	2395.85	-3605.75	811.872	234.26	156.319	0	0	0	0	0	0	0	-311	200	0	0.132363	-0.129263	2.12346	40.1012	-130.972	63.9153	-914	200	0
377	8	9.82621	-5.61346	-11.7023	-807.593	-106.589	-827.001	290.892	679.011	0	11.1613	-1.18526	-41.0253	1786.13	-2608.25	652.533	236.423	156.463	0	0	0	0	0	0	0	-311	200	0	0.168374	-0.161742	2.76134	54.5425	-167.984	84.5961	-914	200	0
377	9	6.35591	-3.68819	-6.44614	-405.654	-21.9557	-546.834	296.594	672.93	0	9.99241	-0.405742	-28.8391	1247.92	-1761.01	495.699	238.937	156.728	0	0	0	0	0	0	0	-311	200	0	0.195985	-0.187252	3.25618	66.3354	-196.451	100.694	-914	200	0
378	0	3.60287	-2.14153	-2.65553	-126.194	29.3219	-320.556	311.042	657.521	0	8.22626	0.0906723	-18.5931	797.089	-1075.28	350.236	242.168	157.13	0	0	0	0	0	0	0	-311	200	0	0.205658	-0.197388	3.44278	71.9992	-206.676	106.894	-914	200	0	2.31477	0.175106	0.569477	698.277	1565.96	-212.725	0	0	0
378	1	1.59046	-0.996946	-0.159515	49.5273	55.308	-152.238	300	610	0	6.24493	0.365331	-10.5148	443.894	-554.505	225.393	247.264	157.784	0	0	0	0	0	0	0	-311	200	0	0.192852	-0.187838	3.24274	69.7632	-194.056	100.708	-914	200	0
378	2	0.243794	-0.220008	1.29459	144.654	63.6547	-37.313	300	610	0	4.3612	0.47969	-4.61654	187.901	-188.977	126.742	259.065	159.298	0	0	0	0	0	0	0	-311	200	0	0.162662	-0.162463	2.74266	61.0869	-163.758	84.9475	-914	200	0
378	3	-0.559538	0.252925	1.97628	182.1	60.8644	33.2119	300	610	0	2.75819	0.48825	-0.674928	18.3151	43.7144	54.9119	300	200	0	0	0	0	0	0	0	-311	200	0	0.125256	-0.12921	2.11625	49.0603	-126.101	65.2472	-914	200	0
378	4	-0.954704	0.494683	2.1326	181.919	52.0036	69.8006	300	610	0	1.50769	0.43496	1.67177	-81.3722	172.289	7.06605	300	200	0	0	0	0	0	0	0	-311	200	0	0.0892812	-0.0942467	1.51194	36.1249	-89.8826	46.4911	-914	200	0
378	5	-1.06808	0.574703	1.96822	160.126	40.7089	82.5154	300	610	0	0.608956	0.352462	2.82169	-128.986	225.672	-21.2855	300	200	0	0	0	0	0	0	0	-311	200	0	0.0602715	-0.0605673	1.02558	23.5205	-60.7677	31.9388	-914	200	0
378	6	-1.00592	0.552192	1.63904	128.505	29.3615	79.9878	300	610	0	0.0196264	0.263008	3.14643	-140.983	229.459	-35.0484	300	200	0	0	0	0	0	0	0	-311	200	0	0.0414666	-0.0288204	0.714177	11.5898	-42.1097	23.6486	-914	200	0
378	7	-0.850257	0.473414	1.25437	95.0031	19.3366	68.998	300	610	0	-0.321549	0.180219	2.958	-131.072	204.279	-38.7828	300	200	0	0	0	0	0	0	0	-311	200	0	0.0344903	0.00186671	0.60722	0.085806	-35.6307	22.8116	-914	200	0
378	8	-0.659383	0.371678	0.883648	64.4146	11.2674	54.4532	300	610	0	-0.479372	0.111133	2.49699	-109.747	165.446	-36.306	300	200	0	0	0	0	0	0	0	-311	200	0	0.0397951	0.0330925	0.714019	-11.5304	-41.8613	29.9422	-914	200	0
378	9	-0.471025	0.268871	0.565148	39.1478	5.28466	39.5984	300	610	0	-0.512959	0.0581616	1.93423	-84.4013	123.394	-30.5534	300	200	0	0	0	0	0	0	0	-311	200	0	0.0568287	0.0664025	1.02622	-23.7985	-60.294	44.8923	-914	200	0
379	0	-0.30657	0.177706	0.314647	19.9533	1.21481	26.3365	300	610	0	-0.471112	0.0207715	1.38007	-59.766	84.5046	-23.6032	300	200	0	0	0	0	0	0	0	-311	200	0	0.0839103	0.102498	1.5153	-36.9651	-89.2355	66.677	-914	200	0	-0.0877345	0.100928	2.09928	374.36	1537.99	28.137	0	0	0
379	1	-0.175466	0.104104	0.133107	6.5384	-1.27	15.5716	300	610	0	-0.390884	-0.00320246	0.896908	-38.4763	52.0699	-16.7931	300	200	0	0	0	0	0	0	0	-311	200	0	0.11783	0.140406	2.12514	-50.677	-125.372	93.1169	-914	200	0
379	2	-0.0791675	0.0493739	0.0128603	-1.95404	-2.54723	7.52575	300	610	0	-0.298154	-0.0166045	0.512181	-21.6484	27.2135	-10.8754	300	200	0	0	0	0	0	0	0	-311	200	0	0.153217	0.176594	2.76069	-63.6608	-163.095	120.327	-914	200	0
379	3	-0.0143618	0.0120205	-0.0578087	-6.6038	-2.97788	2.00253	300	610	0	-0.209291	-0.0223304	0.229917	-9.39219	9.67776	-6.17644	300	200	0	0	0	0	0	0	0	-311	200	0	0.181773	0.204081	3.27405	-73.3989	-193.675	142.109	-914	200	0
379	4	0.0246106	-0.0108891	-0.0915477	-8.48985	-2.87044	-1.4118	300	610	0	-0.133246	-0.0229601	0.0402175	-1.22567	-1.55828	-2.73837	300	200	0	0	0	0	0	0	0	-311	200	0	0.193758	0.213994	3.49135	-76.6842	-206.861	151.11	-914	200	0
379	5	0.0440837	-0.0227627	-0.100031	-8.56204	-2.46644	-3.20655	300	610	0	-0.073638	-0.0205848	-0.0736456	3.61582	-7.83267	-0.435162	300	200	0	0	0	0	0	0	0	-311	200	0	0.184209	0.202096	3.32464	-71.9522	-197.511	143.628	-914	200	0
379	6	0.0500238	-0.0268756	-0.0929826	-7.58273	-1.9401	-3.85614	300	610	0	-0.0305867	-0.0167648	-0.130331	5.96834	-10.5063	0.940951	300	200	0	0	0	0	0	0	0	-311	200	0	0.157246	0.173334	2.84939	-60.9115	-170.18	122.944	-914	200	0
379	7	0.0474751	-0.026036	-0.0778441	-6.11562	-1.40617	-3.76988	300	610	0	-0.00218759	-0.0125698	-0.147384	6.60935	-10.7909	1.61996	300	200	0	0	0	0	0	0	0	-311	200	0	0.121731	0.137355	2.22622	-46.9546	-134.469	95.9745	-914	200	0
379	8	0.0403494	-0.0224492	-0.0598593	-4.54297	-0.931538	-3.27082	300	610	0	0.0144013	-0.00865918	-0.139616	6.1899	-9.66796	1.81722	300	200	0	0	0	0	0	0	0	-311	200	0	0.0850277	0.101988	1.58819	-32.8534	-98.3066	68.4349	-914	200	0
379	9	0.0314419	-0.0177104	-0.0423821	-3.09714	-0.547583	-2.59392	300	610	0	0.0222222	-0.00537839	-0.118505	5.21075	-7.86967	1.71398	300	200	0	0	0	0	0	0	0	-311	200	0	0.051505	0.0716627	1.01358	-20.2222	-66.3092	43.6783	-914	200	0
380	0	0.0225718	-0.0128743	-0.0272806	-1.8966	-0.261543	-1.89547	300	610	0	0.0240693	-0.00285086	-0.0922377	4.02653	-5.89748	1.45027	300	200	0	0	0	0	0	0	0	-311	200	0	0.0233924	0.0482259	0.540597	-9.84474	-40.6104	23.3314	-914	200	0	0.144629	-0.12519	1.03313	172.063	1000.97	125.059	0	0	0
380	1	0.0147808	-0.00855888	-0.0153454	-0.980225	-0.0659008	-1.26791	300	610	0	0.0222617	-0.00105776	-0.0661384	2.8656	-4.06044	1.12574	300	200	0	0	0	0	0	0	0	-311	200	0	0.00157862	0.0316667	0.18115	-1.97719	-21.6262	7.88641	-914	200	0
380	2	0.00853912	-0.00505727	-0.00665373	-0.336486	0.0544408	-0.755931	300	610	0	0.0185682	9.93011e-05	-0.0432473	1.85647	-2.52012	0.804936	300	200	0	0	0	0	0	0	0	-311	200	0	-0.0137039	0.0206974	-0.0676258	3.39889	-8.68612	-2.80176	-914	200	0
380	3	0.00393238	-0.00244106	-0.000863133	0.0737493	0.117141	-0.371439	300	610	0	0.0142309	0.000752714	-0.0249298	1.05493	-1.33406	0.52452	300	200	0	0	0	0	0	0	0	-311	200	0	-0.0223423	0.013178	-0.21444	6.38154	-0.510022	-9.13202	-914	200	0
380	4	0.000814894	-0.000645829	0.00256909	0.300822	0.139224	-0.10609	300	610	0	0.0100404	0.00103865	-0.0114259	0.46831	-0.493072	0.300759	300	200	0	0	0	0	0	0	0	-311	200	0	-0.0239673	0.00641417	-0.267593	7.01439	4.45581	-11.4879	-914	200	0
380	5	-0.00107467	0.000463339	0.00423615	0.395512	0.135322	0.0591208	300	610	0	0.00643405	0.00107922	-0.00229959	0.0751978	0.0492399	0.136249	300	200	0	0	0	0	0	0	0	-311	200	0	-0.0177437	-0.00262344	-0.231238	5.21232	7.81737	-10.0763	-914	200	0
380	6	-0.00203294	0.00104582	0.00468957	0.4028	0.116944	0.14706	300	610	0	0.00359346	0.000973873	0.00322178	-0.159788	0.355172	0.0254196	300	200	0	0	0	0	0	0	0	-311	200	0	-0.00234081	-0.0170947	-0.104024	0.746906	11.0903	-4.86658	-914	200	0
380	7	-0.00234153	0.00125602	0.00439115	0.358966	0.0924357	0.180088	300	610	0	0.00153183	0.000797194	0.00601219	-0.275842	0.488723	-0.0413326	300	200	0	0	0	0	0	0	0	-311	200	0	0.0238971	-0.0400275	0.119999	-6.70622	15.5982	4.37395	-914	200	0
380	8	-0.00223978	0.00122713	0.00369604	0.290966	0.0673237	0.177607	300	610	0	0.000163861	0.000600567	0.00689973	-0.309681	0.50724	-0.074784	300	200	0	0	0	0	0	0	0	-311	200	0	0.0625499	-0.0739225	0.448153	-17.453	22.3751	17.9485	-914	200	0
380	9	-0.00191424	0.00106422	0.00285572	0.217178	0.0448588	0.155005	300	610	0	-0.000642192	0.000415913	0.0065874	-0.292214	0.457411	-0.0851008	300	200	0	0	0	0	0	0	0	-311	200	0	0.114453	-0.120155	0.883506	-31.5927	32.0412	35.9987	-914	200	0
381	0	-0.00149885	0.000843668	0.00203211	0.148861	0.0265943	0.123529	300	610	0	-0.00102907	0.000260159	0.00562245	-0.247333	0.374226	-0.0808863	300	200	0	0	0	0	0	0	0	-311	200	0	0.178732	-0.178121	1.41672	-48.7514	44.6282	58.1668	-914	200	0	0.129558	-0.122694	1.05966	177.907	995.033	130.606	0	0	0
381	1	-0.00108132	0.000616276	0.00131629	0.0918343	0.0129224	0.0907045	300	610	0	-0.00112881	0.00013959	0.00439731	-0.19204	0.281782	-0.0688195	300	200	0	0	0	0	0	0	0	-311	200	0	0.251529	-0.244099	2.01541	-67.7366	59.3391	83.1545	-914	200	0
381	2	-0.000712336	0.000412061	0.000747798	0.0480975	0.00352107	0.0610176	300	610	0	-0.00105158	5.36267e-05	0.00316864	-0.137353	0.195036	-0.0536767	300	200	0	0	0	0	0	0	0	-311	200	0	0.324462	-0.309867	2.61136	-86.128	74.2476	108.19	-914	200	0
381	3	-0.000415262	0.00024552	0.000331785	0.0172166	-0.00230405	0.0366743	300	610	0	-0.000881796	-2.19191e-06	0.00208444	-0.089535	0.121908	-0.0385707	300	200	0	0	0	0	0	0	0	-311	200	0	0.382931	-0.36117	3.08653	-99.838	85.9577	128.447	-914	200	0
381	4	-0.000194949	0.000120494	5.30404e-05	-0.00259104	-0.00537851	0.0183056	300	610	0	-0.000679048	-3.40236e-05	0.00121256	-0.051367	0.0653283	-0.0252869	300	200	0	0	0	0	0	0	0	-311	200	0	0.409206	-0.380569	3.30062	-103.809	90.1909	138.227	-914	200	0
381	5	-4.50372e-05	3.42447e-05	-0.000113548	-0.0136706	-0.00650493	0.00556201	300	610	0	-0.000481519	-4.82688e-05	0.000566699	-0.0232981	0.025009	-0.0146345	300	200	0	0	0	0	0	0	0	-311	200	0	0.395369	-0.359306	3.2034	-95.0423	84.2916	135.788	-914	200	0
381	6	4.65245e-05	-1.94273e-05	-0.00019579	-0.0184109	-0.00637701	-0.00242808	300	610	0	-0.00031054	-5.07042e-05	0.000127799	-0.00438212	-0.0011543	-0.0067651	300	200	0	0	0	0	0	0	0	-311	200	0	0.352233	-0.305564	2.91201	-74.7526	68.9912	126.625	-914	200	0
381	7	9.36211e-05	-4.79699e-05	-0.000219732	-0.0189413	-0.00554316	-0.0067325	300	610	0	-0.000175211	-4.60592e-05	-0.000139785	0.00701611	-0.0160593	-0.00143401	300	200	0	0	0	0	0	0	0	-311	200	0	0.300152	-0.236327	2.63057	-46.3713	46.7231	119.986	-914	200	0
381	8	0.000109537	-5.86613e-05	-0.0002073	-0.016988	-0.00440286	-0.00840465	300	610	0	-7.65139e-05	-3.78972e-05	-0.000276967	0.012733	-0.0227143	0.00180207	300	200	0	0	0	0	0	0	0	-311	200	0	0.255653	-0.165567	2.53238	-12.6964	19.2257	123.724	-914	200	0
381	9	0.000105629	-5.78144e-05	-0.000175437	-0.0138395	-0.0032223	-0.00836401	300	610	0	-1.06456e-05	-2.86861e-05	-0.000322818	0.0145019	-0.0238325	0.00344781	300	200	0	0	0	0	0	0	0	-311	200	0	0.227767	-0.101444	2.72355	24.5516	-12.8502	142.605	-914	200	0
382	0	9.0788e-05	-5.04346e-05	-0.000136201	-0.0103793	-0.00215937	-0.00734344	300	610	0	2.84947e-05	-1.99701e-05	-0.000310692	0.0137899	-0.0216339	0.00398297	300	200	0	0	0	0	0	0	0	-311	200	0	0.218996	-0.0479436	3.24399	63.922	-49.2726	178.147	-914	200	0	0.110143	-0.0788534	4.34964	911.447	3867.13	270.047	0	0	0
382	1	7.14311e-05	-4.01785e-05	-9.74034e-05	-0.00715236	-0.00129078	-0.00588114	300	610	0	4.76012e-05	-1.25779e-05	-0.000266678	0.0117365	-0.0177906	0.00381578	300	200	0	0	0	0	0	0	0	-311	200	0	0.225975	-0.00641269	4.06223	103.331	-89.438	228.137	-914	200	0
382	2	5.17854e-05	-2.94914e-05	-6.34838e-05	-0.00444429	-0.000637489	-0.00433921	300	610	0	5.29112e-05	-6.82811e-06	-0.000209578	0.00915654	-0.0134598	0.00326473	300	200	0	0	0	0	0	0	0	-311	200	0	0.239732	0.023136	5.0629	139.113	-131.478	285.781	-914	200	0
382	3	3.4316e-05	-1.98308e-05	-3.64128e-05	-0.00235741	-0.000185874	-0.00293534	300	610	0	4.96559e-05	-2.70819e-06	-0.000151761	0.00658152	-0.009365	0.00255866	300	200	0	0	0	0	0	0	0	-311	200	0	0.245622	0.040996	6.02796	165.094	-171.292	338.546	-914	200	0
382	4	2.01806e-05	-1.1912e-05	-1.6507e-05	-0.000876494	9.59426e-05	-0.00177821	300	610	0	4.1864e-05	-1.65542e-08	-0.000100425	0.00431633	-0.00589417	0.00184765	300	200	0	0	0	0	0	0	0	-311	200	0	0.227747	0.0472222	6.65531	173.61	-201.775	369.552	-914	200	0
382	5	9.64738e-06	-5.93894e-06	-3.09405e-06	7.94613e-05	0.000246535	-0.00090091	300	610	0	3.23928e-05	1.53298e-06	-5.89363e-05	0.00249934	-0.00319588	0.00121856	300	200	0	0	0	0	0	0	0	-311	200	0	0.180586	0.0417285	6.7017	160.428	-214.83	366.186	-914	200	0
382	6	2.44109e-06	-1.79663e-06	4.98661e-06	0.000619615	0.000303725	-0.000289095	300	610	0	2.30853e-05	2.24112e-06	-2.80557e-05	0.00115668	-0.00126347	0.000711587	300	200	0	0	0	0	0	0	0	-311	200	0	0.112204	0.0244345	6.17442	128.182	-207.879	330.083	-914	200	0
382	7	-1.99321e-06	7.99198e-07	9.03807e-06	0.000856304	0.000300395	9.71363e-05	300	610	0	1.49816e-05	2.38106e-06	-6.95586e-06	0.000246804	-1.78662e-06	0.000335262	300	200	0	0	0	0	0	0	0	-311	200	0	0.0318514	-0.00502689	5.33101	82.9643	-187.63	275.414	-914	200	0
382	8	-4.30508e-06	2.19639e-06	1.02899e-05	0.000890295	0.000262666	0.000307619	300	610	0	8.53617e-06	2.17764e-06	6.00481e-06	-0.000305753	0.000723832	7.89221e-05	300	200	0	0	0	0	0	0	0	-311	200	0	-0.0579155	-0.047392	4.48549	29.6047	-165.045	218.147	-914	200	0
382	9	-5.12101e-06	2.73784e-06	9.78282e-06	0.000803693	0.000209657	0.000391961	300	610	0	3.81264e-06	1.80106e-06	1.27406e-05	-0.000586993	0.00105473	-7.78705e-05	300	200	0	0	0	0	0	0	0	-311	200	0	-0.157393	-0.10314	3.86171	-29.0401	-148.749	169.255	-914	200	0
383	0	-4.97958e-06	2.72273e-06	8.32492e-06	0.000658081	0.000154183	0.000393722	300	610	0	6.42277e-07	1.36981e-06	1.50944e-05	-0.000678708	0.00111923	-0.000158735	300	200	0	0	0	0	0	0	0	-311	200	0	-0.265334	-0.171412	3.57003	-90.78	-143.218	134.225	-914	200	0	0.110083	-0.0788335	4.34979	911.49	3867.1	270.077	0	0	0
383	1	-4.30458e-06	2.38943e-06	6.49416e-06	0.000495901	0.000103906	0.000347793	300	610	0	-1.2571e-06	9.58545e-07	1.46481e-05	-0.000650521	0.00102287	-0.000186302	300	200	0	0	0	0	0	0	0	-311	200	0	-0.376498	-0.248645	3.62124	-152.669	-149.119	114.186	-914	200	0
383	2	-3.40327e-06	1.91291e-06	4.66729e-06	0.000343532	6.26106e-05	0.00027992	300	610	0	-2.19927e-06	6.07806e-07	1.26451e-05	-0.000556756	0.00084552	-0.00017994	300	200	0	0	0	0	0	0	0	-311	200	0	-0.479041	-0.326929	3.93363	-209.513	-163.436	106.765	-914	200	0
383	3	-2.47931e-06	1.41087e-06	3.06048e-06	0.000214969	3.14032e-05	0.000207523	300	610	0	-2.47877e-06	3.33682e-07	9.9858e-06	-0.000436467	0.000642744	-0.000154829	300	200	0	0	0	0	0	0	0	-311	200	0	-0.55192	-0.39219	4.33272	-252.409	-179.362	106.608	-914	200	0
383	4	-1.65248e-06	9.54013e-07	1.77175e-06	0.000115422	9.71635e-06	0.000141156	300	610	0	-2.34393e-06	1.36291e-07	7.2663e-06	-0.000315268	0.000449526	-0.000121932	300	200	0	0	0	0	0	0	0	-311	200	0	-0.569113	-0.427079	4.59667	-270.421	-188.103	106.909	-914	200	0
383	5	-9.80072e-07	5.77598e-07	8.19557e-07	4.44264e-05	-3.91094e-06	8.61693e-05	300	610	0	-1.98695e-06	6.55173e-09	4.83639e-06	-0.000207997	0.000284841	-8.84804e-05	300	200	0	0	0	0	0	0	0	-311	200	0	-0.51767	-0.423513	4.60225	-258.602	-184.824	103.33	-914	200	0
383	6	-4.76624e-07	2.92314e-07	1.74381e-07	-1.68949e-06	-1.12797e-05	4.4281e-05	300	610	0	-1.54481e-06	-6.88233e-08	2.86269e-06	-0.000121523	0.000156195	-5.86983e-05	300	200	0	0	0	0	0	0	0	-311	200	0	-0.410525	-0.391263	4.42237	-223.603	-172.665	96.6151	-914	200	0
383	7	-1.3034e-07	9.34386e-08	-2.17354e-07	-2.80025e-05	-1.41715e-05	1.49178e-05	300	610	0	-1.10642e-06	-1.03955e-07	1.38661e-06	-5.73161e-05	6.36069e-05	-3.45767e-05	300	200	0	0	0	0	0	0	0	-311	200	0	-0.274677	-0.34868	4.22367	-177.953	-158.657	90.1314	-914	200	0
383	8	8.42961e-08	-3.20454e-08	-4.16669e-07	-3.97925e-05	-1.41446e-05	-3.74318e-06	300	610	0	-7.22457e-07	-1.1176e-07	3.72615e-07	-1.35667e-05	2.78996e-06	-1.65855e-05	300	200	0	0	0	0	0	0	0	-311	200	0	-0.133942	-0.309291	4.11552	-131.818	-147.694	86.1531	-914	200	0
383	9	1.97651e-07	-1.00372e-07	-4.81588e-07	-4.1827e-05	-1.24427e-05	-1.40261e-05	300	610	0	-4.1556e-07	-1.02923e-07	-2.54808e-07	1.32046e-05	-3.25094e-05	-4.26407e-06	300	200	0	0	0	0	0	0	0	-311	200	0	-0.0054363	-0.277985	4.10199	-90.9797	-140.721	84.7005	-914	200	0
384	0	2.3926e-07	-1.2769e-07	-4.61496e-07	-3.80099e-05	-9.98075e-06	-1.82659e-05	300	610	0	-1.89564e-07	-8.55707e-08	-5.85166e-07	2.70225e-05	-4.89289e-05	3.32855e-06	300	200	0	0	0	0	0	0	0	-311	200	0	0.0971874	-0.251905	4.08421	-57.8981	-134.98	83.6327	-914	200	0	-0.117005	-0.245002	3.34043	562.64	2932.04	320.542	0	0	0
384	1	2.34657e-07	-1.28172e-07	-3.94922e-07	-3.12835e-05	-7.37527e-06	-1.85259e-05	300	610	0	-3.70268e-08	-6.53921e-08	-7.05339e-07	3.17453e-05	-5.25358e-05	7.29709e-06	300	200	0	0	0	0	0	0	0	-311	200	0	0.163125	-0.223379	3.90264	-32.7888	-125.499	79.5492	-914	200	0
384	2	2.04034e-07	-1.13168e-07	-3.0956e-07	-2.36864e-05	-4.99793e-06	-1.64666e-05	300	610	0	5.50894e-08	-4.59939e-08	-6.90339e-07	3.06759e-05	-4.8346e-05	8.70881e-06	300	200	0	0	0	0	0	0	0	-311	200	0	0.189213	-0.187044	3.46176	-14.7455	-109.133	70.3788	-914	200	0
384	3	1.62101e-07	-9.10492e-08	-2.23574e-07	-1.64944e-05	-3.0352e-06	-1.33194e-05	300	610	0	1.01484e-07	-2.93573e-08	-5.99409e-07	2.64037e-05	-4.0173e-05	8.48217e-06	300	200	0	0	0	0	0	0	0	-311	200	0	0.183165	-0.144895	2.81766	-2.57694	-87.4117	57.1973	-914	200	0
384	4	1.18665e-07	-6.74765e-08	-1.47481e-07	-1.03928e-05	-1.54485e-06	-9.9219e-06	300	610	0	1.16059e-07	-1.6292e-08	-4.75664e-07	2.07994e-05	-3.06843e-05	7.34058e-06	300	200	0	0	0	0	0	0	0	-311	200	0	0.158064	-0.102931	2.10735	4.93468	-64.3868	42.7717	-914	200	0
384	5	7.95436e-08	-4.58784e-08	-8.61476e-08	-5.6456e-06	-5.03791e-07	-6.78556e-06	300	610	0	1.10601e-07	-6.8376e-09	-3.47805e-07	1.50974e-05	-2.15704e-05	5.80903e-06	300	200	0	0	0	0	0	0	0	-311	200	0	0.125144	-0.0657371	1.44053	9.02463	-43.2677	29.3264	-914	200	0
384	6	4.75671e-08	-2.79907e-08	-4.06129e-08	-2.2431e-06	1.54834e-07	-4.17331e-06	300	610	0	9.42774e-08	-5.86591e-10	-2.32826e-07	1.0019e-05	-1.37586e-05	4.23589e-06	300	200	0	0	0	0	0	0	0	-311	200	0	0.0918414	-0.0353038	0.87445	10.8479	-25.6554	18.0203	-914	200	0
384	7	2.3511e-08	-1.4369e-08	-9.59056e-09	-1.93908e-08	5.15051e-07	-2.17383e-06	300	610	0	7.36516e-08	3.07737e-09	-1.3896e-07	5.90469e-06	-7.62687e-06	2.82638e-06	300	200	0	0	0	0	0	0	0	-311	200	0	0.0625011	-0.0119132	0.429512	11.3645	-12.0377	9.26099	-914	200	0
384	8	6.87684e-09	-4.82401e-09	9.38919e-09	1.26145e-06	6.60752e-07	-7.65049e-07	300	610	0	5.30117e-08	4.81707e-09	-6.84236e-08	2.83516e-06	-3.19209e-06	1.67901e-06	300	200	0	0	0	0	0	0	0	-311	200	0	0.0391502	0.00511273	0.102996	11.2821	-2.21887	2.97914	-914	200	0
384	9	-3.5069e-09	1.23903e-09	1.91822e-08	1.84747e-06	6.65744e-07	1.36144e-07	300	610	0	3.48244e-08	5.243e-09	-1.9711e-08	7.32314e-07	-2.61735e-07	8.19148e-07	300	200	0	0	0	0	0	0	0	-311	200	0	0.0221957	0.0168251	-0.119898	11.0352	4.34151	-1.15431	-914	200	0
385	0	-9.05894e-09	4.57726e-09	2.25257e-08	1.96414e-06	5.89241e-07	6.38054e-07	300	610	0	2.02157e-08	4.86279e-09	1.06464e-08	-5.64032e-07	1.45428e-06	2.27105e-07	300	200	0	0	0	0	0	0	0	-311	200	0	0.0109981	0.0242142	-0.257798	10.7811	8.27894	-3.56859	-914	200	0	-0.0443291	-0.0957366	0.845321	125.381	748.912	101.81	0	0	0
385	1	-1.1171e-08	5.95086e-09	2.17624e-08	1.79704e-06	4.75003e-07	8.50556e-07	300	610	0	9.40613e-09	4.06442e-09	2.68311e-08	-1.24212e-06	2.26752e-06	-1.40368e-07	300	200	0	0	0	0	0	0	0	-311	200	0	0.00429754	0.027908	-0.327419	10.4046	10.154	-4.68563	-914	200	0
385	2	-1.10535e-08	6.03112e-09	1.8729e-08	1.48672e-06	3.5269e-07	8.71326e-07	300	610	0	2.06973e-09	3.12082e-09	3.29376e-08	-1.4839e-06	2.46475e-06	-3.34911e-07	300	200	0	0	0	0	0	0	0	-311	200	0	0.000507013	0.0279814	-0.339947	9.52515	10.3482	-4.8552	-914	200	0
385	3	-9.6681e-09	5.3582e-09	1.47519e-08	1.13104e-06	2.40316e-07	7.79384e-07	300	610	0	-2.39511e-09	2.20621e-09	3.25215e-08	-1.44599e-06	2.28429e-06	-4.06834e-07	300	200	0	0	0	0	0	0	0	-311	200	0	-0.00210289	0.023864	-0.299178	7.51154	9.01251	-4.3229	-914	200	0
385	4	-7.71887e-09	4.33248e-09	1.07065e-08	7.91698e-07	1.47055e-07	6.336e-07	300	610	0	-4.67661e-09	1.41732e-09	2.84049e-08	-1.2518e-06	1.90819e-06	-3.99682e-07	300	200	0	0	0	0	0	0	0	-311	200	0	-0.00528868	0.0143454	-0.201161	3.51088	6.0613	-3.223	-914	200	0
385	5	-5.67787e-09	3.22619e-09	7.10408e-09	5.02201e-07	7.59016e-08	4.7424e-07	300	610	0	-5.4308e-09	7.94768e-10	2.26515e-08	-9.90898e-07	1.46444e-06	-3.47917e-07	300	200	0	0	0	0	0	0	0	-311	200	0	-0.0107478	-0.00230773	-0.0352585	-3.49082	1.20589	-1.58989	-914	200	0
385	6	-3.82746e-09	2.20549e-09	4.1859e-09	2.7588e-07	2.59426e-08	3.26075e-07	300	610	0	-5.21693e-09	3.42074e-10	1.6643e-08	-7.22755e-07	1.03471e-06	-2.76675e-07	300	200	0	0	0	0	0	0	0	-311	200	0	-0.0200186	-0.0280956	0.213302	-14.5572	-5.96865	0.615125	-914	200	0
385	7	-2.30723e-09	1.35569e-09	2.00902e-09	1.12864e-07	-5.87443e-09	2.02011e-07	300	610	0	-4.47198e-09	4.10129e-11	1.12041e-08	-4.82415e-07	6.64275e-07	-2.02727e-07	300	200	0	0	0	0	0	0	0	-311	200	0	-0.034327	-0.0648481	0.559144	-30.6155	-15.8784	3.46297	-914	200	0
385	8	-1.15809e-09	7.05461e-10	5.17892e-10	5.68168e-09	-2.34673e-08	1.06595e-07	300	610	0	-3.5105e-09	-1.36972e-10	6.74116e-09	-2.86716e-07	3.72093e-07	-1.36041e-07	300	200	0	0	0	0	0	0	0	-311	200	0	-0.0543415	-0.113565	1.01041	-52.1713	-28.7581	7.00142	-914	200	0
385	9	-3.59319e-10	2.47503e-10	-4.01178e-10	-5.66203e-08	-3.07844e-08	3.90268e-08	300	610	0	-2.53915e-09	-2.22974e-10	3.37149e-09	-1.40014e-07	1.5974e-07	-8.14799e-08	300	200	0	0	0	0	0	0	0	-311	200	0	-0.0798112	-0.173496	1.56013	-78.905	-44.4132	11.1841	-914	200	0
386	0	1.42775e-10	-4.53092e-11	-8.81768e-10	-8.56904e-08	-3.13212e-08	-4.47457e-09	300	610	0	-1.67794e-09	-2.45837e-10	1.03213e-09	-3.89747e-08	1.86026e-08	-4.03956e-08	300	200	0	0	0	0	0	0	0	-311	200	0	-0.109075	-0.240942	2.17512	-109.144	-61.9037	15.7836	-914	200	0	-0.0443291	-0.0957366	0.845321	125.381	748.912	101.81	0	0	0
386	1	4.14433e-10	-2.0826e-10	-1.05295e-09	-9.21878e-08	-2.78955e-08	-2.89523e-08	300	610	0	-9.82739e-10	-2.29673e-10	-4.35944e-10	2.37648e-08	-6.47626e-08	-1.19579e-08	300	200	0	0	0	0	0	0	0	-311	200	0	-0.13845	-0.307824	2.78282	-139.22	-79.1692	20.2907	-914	200	0
386	2	5.21212e-10	-2.77119e-10	-1.02584e-09	-8.49324e-08	-2.26e-08	-3.95739e-08	300	610	0	-4.65863e-10	-1.92996e-10	-1.22804e-09	5.70036e-08	-1.04972e-07	5.81801e-09	300	200	0	0	0	0	0	0	0	-311	200	0	-0.161558	-0.360112	3.25699	-162.77	-92.6213	23.8074	-914	200	0
386	3	5.20463e-10	-2.8367e-10	-8.87945e-10	-7.06349e-08	-1.68609e-08	-4.09626e-08	300	610	0	-1.13142e-10	-1.48898e-10	-1.53704e-09	6.9318e-08	-1.15575e-07	1.53447e-08	300	200	0	0	0	0	0	0	0	-311	200	0	-0.170695	-0.380846	3.44489	-172.104	-97.8607	25.3313	-914	200	0
386	4	4.5798e-10	-2.53616e-10	-7.02796e-10	-5.3993e-08	-1.1551e-08	-3.68773e-08	300	610	0	1.03145e-10	-1.05792e-10	-1.53145e-09	6.81338e-08	-1.07892e-07	1.89926e-08	300	200	0	0	0	0	0	0	0	-311	200	0	-0.162441	-0.362582	3.27971	-163.836	-92.704	24.8401	-914	200	0
386	5	3.67453e-10	-2.06099e-10	-5.12554e-10	-3.79874e-08	-7.12084e-09	-3.01317e-08	300	610	0	2.15202e-10	-6.83952e-11	-1.34565e-09	5.93296e-08	-9.06114e-08	1.88255e-08	300	200	0	0	0	0	0	0	0	-311	200	0	-0.141563	-0.316062	2.85888	-142.807	-79.302	24.0321	-914	200	0
386	6	2.71595e-10	-1.54207e-10	-3.42065e-10	-2.42559e-08	-3.72475e-09	-2.26609e-08	300	610	0	2.53972e-10	-3.87393e-11	-1.07839e-09	4.71941e-08	-6.98726e-08	1.6485e-08	300	200	0	0	0	0	0	0	0	-311	200	0	-0.117141	-0.261596	2.36619	-118.189	-62.0572	25.5529	-914	200	0
386	7	1.841e-10	-1.05986e-10	-2.03259e-10	-1.34691e-08	-1.32808e-09	-1.56638e-08	300	610	0	2.45983e-10	-1.70699e-11	-7.96152e-10	3.459e-08	-4.96182e-08	1.31739e-08	300	200	0	0	0	0	0	0	0	-311	200	0	-0.0968744	-0.216404	1.95744	-97.758	-44.5886	31.8207	-914	200	0
386	8	1.11845e-10	-6.56252e-11	-9.92189e-11	-5.66132e-09	2.08231e-10	-9.77328e-09	300	610	0	2.12062e-10	-2.57586e-12	-5.3896e-10	2.32193e-08	-3.20572e-08	9.69953e-09	300	200	0	0	0	0	0	0	0	-311	200	0	-0.085533	-0.191152	1.72915	-86.3297	-28.9912	44.5661	-914	200	0
386	9	5.69676e-11	-3.45956e-11	-2.75715e-11	-4.97266e-10	1.06671e-09	-5.2213e-09	300	610	0	1.67276e-10	6.06459e-12	-3.2683e-10	1.39134e-08	-1.81384e-08	6.5455e-09	300	200	0	0	0	0	0	0	0	-311	200	0	-0.0853791	-0.19091	1.72722	-86.1921	-16.2346	64.6529	-914	200	0
387	0	1.86237e-11	-1.26304e-11	1.69095e-11	2.5311e-09	1.43311e-09	-1.98162e-09	300	610	0	1.21583e-10	1.03094e-11	-1.65899e-10	6.9041e-09	-7.97327e-09	3.9517e-09	300	200	0	0	0	0	0	0	0	-311	200	0	-0.0964225	-0.215714	1.952	-97.3593	-6.5363	91.7523	-914	200	0	-0.119662	-0.267005	2.41532	362.452	2189.9	366.256	0	0	0
387	1	-5.64261e-12	1.5044e-12	4.04679e-11	3.9705e-09	1.47291e-09	1.17291e-10	300	610	0	8.08159e-11	1.15208e-11	-5.35922e-11	2.05096e-09	-1.17819e-09	1.98925e-09	300	200	0	0	0	0	0	0	0	-311	200	0	-0.116424	-0.260571	2.35834	-117.575	0.325129	123.85	-914	200	0
387	2	-1.89218e-11	9.45185e-12	4.9188e-11	4.32469e-09	1.32019e-09	1.31008e-09	300	610	0	4.77415e-11	1.08437e-11	1.73683e-11	-9.83885e-10	2.86913e-09	6.23765e-10	300	200	0	0	0	0	0	0	0	-311	200	0	-0.140649	-0.314904	2.85058	-142.062	4.76792	156.603	-914	200	0
387	3	-2.43007e-11	1.28943e-11	4.83372e-11	4.01273e-09	1.07498e-09	1.83968e-09	300	610	0	2.30334e-11	9.1616e-12	5.60964e-11	-2.61147e-09	4.85406e-09	-2.35689e-10	300	200	0	0	0	0	0	0	0	-311	200	0	-0.161432	-0.361579	3.27371	-163.087	7.23213	182.596	-914	200	0
387	4	-2.44961e-11	1.33363e-11	4.2085e-11	3.35495e-09	8.05833e-10	1.92484e-09	300	610	0	6.08124e-12	7.10217e-12	7.1675e-11	-3.2359e-09	5.41658e-09	-7.01733e-10	300	200	0	0	0	0	0	0	0	-311	200	0	-0.169697	-0.380266	3.44369	-171.477	8.10562	192.819	-914	200	0
387	5	-2.16879e-11	1.20004e-11	3.34727e-11	2.57676e-09	5.55011e-10	1.74431e-09	300	610	0	-4.39045e-12	5.07134e-12	7.20865e-11	-3.20911e-09	5.09421e-09	-8.86022e-10	300	200	0	0	0	0	0	0	0	-311	200	0	-0.160623	-0.360055	3.26146	-162.332	7.78229	182.723	-914	200	0
387	6	-1.74876e-11	9.80152e-12	2.45303e-11	1.82213e-09	3.44629e-10	1.43255e-09	300	610	0	-9.88772e-12	3.29908e-12	6.37286e-11	-2.81111e-09	4.3015e-09	-8.86343e-10	300	200	0	0	0	0	0	0	0	-311	200	0	-0.1376	-0.308228	2.79212	-138.986	6.71902	156.464	-914	200	0
387	7	-1.29876e-11	7.36871e-12	1.64642e-11	1.171e-09	1.82581e-10	1.08251e-09	300	610	0	-1.18695e-11	1.88678e-12	5.13252e-11	-2.24712e-09	3.33289e-09	-7.80853e-10	300	200	0	0	0	0	0	0	0	-311	200	0	-0.108395	-0.241747	2.1881	-109.165	5.35626	122.749	-914	200	0
387	8	-8.85192e-12	5.09143e-12	9.86365e-12	6.57029e-10	6.76433e-11	7.5219e-10	300	610	0	-1.15938e-11	8.49831e-13	3.80745e-11	-1.65494e-09	2.37862e-09	-6.27104e-10	300	200	0	0	0	0	0	0	0	-311	200	0	-0.0795348	-0.174774	1.57634	-79.3365	4.01456	88.7698	-914	200	0
387	9	-5.41872e-12	3.17507e-12	4.89266e-12	2.83183e-10	-6.50511e-12	4.72592e-10	300	610	0	-1.0053e-11	1.52312e-13	2.59166e-11	-1.11716e-09	1.54637e-09	-4.63939e-10	300	200	0	0	0	0	0	0	0	-311	200	0	-0.054877	-0.115536	1.03012	-53.2837	2.88213	58.7036	-914	200	0
388	0	-2.79876e-12	1.69472e-12	1.45125e-12	3.44779e-11	-4.83613e-11	2.55492e-10	300	610	0	-7.96856e-12	-2.66887e-13	1.58365e-11	-6.74763e-10	8.83498e-10	-3.14815e-10	300	200	0	0	0	0	0	0	0	-311	200	0	-0.036262	-0.0678429	0.582927	-32.7823	2.04531	34.4855	-914	200	0	0.0919805	0.00601141	0.446893	125.504	401.332	-26.8312	0	0	0
388	1	-9.5872e-13	6.4153e-13	-7.00414e-13	-1.12626e-10	-6.66606e-11	1.00209e-10	300	610	0	-5.82005e-12	-4.76086e-13	8.15283e-12	-3.3996e-10	3.97046e-10	-1.91541e-10	300	200	0	0	0	0	0	0	0	-311	200	0	-0.0240986	-0.0325045	0.241565	-18.2221	1.51557	16.5266	-914	200	0
388	2	2.13515e-13	-4.04873e-14	-1.85401e-12	-1.83776e-10	-6.92343e-11	-1.0186e-12	300	610	0	-3.89087e-12	-5.39604e-13	2.76307e-12	-1.06933e-10	7.0022e-11	-9.78285e-11	300	200	0	0	0	0	0	0	0	-311	200	0	-0.017819	-0.00850216	-0.00288798	-9.10899	1.24998	4.308	-914	200	0
388	3	8.62036e-13	-4.27787e-13	-2.29623e-12	-2.02773e-10	-6.24595e-11	-5.90981e-11	300	610	0	-2.31779e-12	-5.1179e-13	-6.65216e-13	3.97958e-11	-1.26349e-10	-3.22847e-11	300	200	0	0	0	0	0	0	0	-311	200	0	-0.0161872	0.00612728	-0.166524	-4.43087	1.1649	-3.16871	-914	200	0
388	4	1.13213e-12	-5.99463e-13	-2.27671e-12	-1.8952e-10	-5.11176e-11	-8.5445e-11	300	610	0	-1.13701e-12	-4.34779e-13	-2.557e-12	1.19413e-10	-2.24189e-10	9.24898e-12	300	200	0	0	0	0	0	0	0	-311	200	0	-0.0174689	0.0136729	-0.26636	-2.89572	1.14354	-7.06706	-914	200	0
388	5	1.15244e-12	-6.26697e-13	-1.99405e-12	-1.59304e-10	-3.85021e-11	-9.0406e-11	300	610	0	-3.22557e-13	-3.38666e-13	-3.33983e-12	1.50952e-10	-2.53714e-10	3.20261e-11	300	200	0	0	0	0	0	0	0	-311	200	0	-0.0194939	0.0163597	-0.316087	-3.06308	1.03953	-8.51648	-914	200	0
388	6	1.02672e-12	-5.67637e-13	-1.59379e-12	-1.22939e-10	-2.66583e-11	-8.24797e-11	300	610	0	1.84169e-13	-2.43028e-13	-3.39172e-12	1.51088e-10	-2.4044e-10	4.13035e-11	300	200	0	0	0	0	0	0	0	-311	200	0	-0.0196507	0.016135	-0.32343	-3.39989	0.679262	-8.50195	-914	200	0
388	7	8.32024e-13	-4.66004e-13	-1.17365e-12	-8.7373e-11	-1.66704e-11	-6.80888e-11	300	610	0	4.53555e-13	-1.59065e-13	-3.01718e-12	1.33153e-10	-2.04141e-10	4.17132e-11	300	200	0	0	0	0	0	0	0	-311	200	0	-0.014869	0.0145775	-0.288822	-2.29522	-0.133431	-7.816	-914	200	0
388	8	6.20886e-13	-3.52011e-13	-7.92153e-13	-5.65073e-11	-8.94034e-12	-5.16968e-11	300	610	0	5.54364e-13	-9.18265e-14	-2.44211e-12	1.06966e-10	-1.58933e-10	3.69755e-11	300	200	0	0	0	0	0	0	0	-311	200	0	-0.00165373	0.0128835	-0.205218	1.92806	-1.6059	-7.04925	-914	200	0
388	9	4.25467e-13	-2.44501e-13	-4.78368e-13	-3.2024e-11	-3.42999e-12	-3.61087e-11	300	610	0	5.46229e-13	-4.22195e-14	-1.82032e-12	7.91563e-11	-1.13991e-10	2.98431e-11	300	200	0	0	0	0	0	0	0	-311	200	0	0.0237535	0.0118904	-0.0590403	10.9653	-3.93405	-6.60011	-914	200	0
389	0	2.62384e-13	-1.53538e-13	-2.40924e-13	-1.41292e-11	1.47126e-13	-2.28412e-11	300	610	0	4.76429e-13	-8.6642e-15	-1.24579e-12	5.373e-11	-7.45614e-11	2.21843e-11	300	200	0	0	0	0	0	0	0	-311	200	0	0.0650014	0.0121088	0.167591	26.4046	-7.26349	-6.68875	-914	200	0	0.0919805	0.00601141	0.446893	125.504	401.332	-26.8312	0	0	0
389	1	1.37337e-13	-8.29332e-14	-7.56808e-14	-2.15602e-12	2.18625e-12	-1.24898e-11	300	610	0	3.79494e-13	1.16614e-14	-7.66931e-13	3.27051e-11	-4.30016e-11	1.51359e-11	300	200	0	0	0	0	0	0	0	-311	200	0	0.124955	0.0137399	0.493019	49.484	-11.6302	-7.36554	-914	200	0
389	2	4.90664e-14	-3.2451e-14	2.8349e-14	4.98503e-12	3.098e-12	-5.04916e-12	300	610	0	2.78516e-13	2.19573e-14	-4.00175e-13	1.67175e-11	-1.97294e-11	9.27887e-12	300	200	0	0	0	0	0	0	0	-311	200	0	0.204643	0.0166685	0.930225	80.6941	-16.8778	-8.50821	-914	200	0
389	3	-7.53459e-15	4.42757e-16	8.47811e-14	8.49645e-12	3.25285e-12	-1.6916e-13	300	610	0	1.87253e-13	2.52591e-14	-1.41597e-13	5.53232e-12	-3.9968e-12	4.80508e-12	300	200	0	0	0	0	0	0	0	-311	200	0	0.301757	0.0204234	1.47862	119.202	-22.5514	-9.80661	-914	200	0
389	4	-3.91791e-14	1.93023e-14	1.07119e-13	9.50235e-12	2.95406e-12	2.65677e-12	300	610	0	1.12456e-13	2.4146e-14	2.39545e-14	-1.55822e-12	5.52522e-12	1.65998e-12	300	200	0	0	0	0	0	0	0	-311	200	0	0.408718	0.0241111	2.11323	162.088	-27.7736	-10.7383	-914	200	0
389	5	-5.2702e-14	2.78443e-14	1.07191e-13	8.94778e-12	2.43007e-12	3.96479e-12	300	610	0	5.60433e-14	2.06271e-14	1.16283e-13	-5.44916e-12	1.03412e-11	-3.46209e-13	300	200	0	0	0	0	0	0	0	-311	200	0	0.510363	0.0263341	2.77148	203.434	-31.1151	-10.5431	-914	200	0
389	6	-5.41936e-14	2.94358e-14	9.44521e-14	7.56213e-12	1.83908e-12	4.24413e-12	300	610	0	1.69272e-14	1.61447e-14	1.55503e-13	-7.03658e-12	1.18772e-11	-1.45839e-12	300	200	0	0	0	0	0	0	0	-311	200	0	0.58149	0.0251168	3.33824	233.332	-30.4831	-8.20895	-914	200	0
389	7	-4.859e-14	2.68413e-14	7.58671e-14	5.86385e-12	1.28002e-12	3.89874e-12	300	610	0	-7.58079e-15	1.16427e-14	1.59513e-13	-7.11034e-12	1.13443e-11	-1.92397e-12	300	200	0	0	0	0	0	0	0	-311	200	0	0.591441	0.0181343	3.67147	239.724	-23.376	-2.55634	-914	200	0
389	8	-3.9575e-14	2.21495e-14	5.61363e-14	4.1883e-12	8.0598e-13	3.23532e-12	300	610	0	-2.07679e-14	7.66615e-15	1.42801e-13	-6.30501e-12	9.68533e-12	-1.96227e-12	300	200	0	0	0	0	0	0	0	-311	200	0	0.523149	0.00355029	3.71173	216.061	-7.86575	7.48965	-914	200	0
389	9	-2.96735e-14	1.68111e-14	3.80992e-14	2.7256e-12	4.37337e-13	2.46816e-12	300	610	0	-2.58738e-14	4.46583e-15	1.16166e-13	-5.09027e-12	7.57679e-12	-1.75033e-12	300	200	0	0	0	0	0	0	0	-311	200	0	0.386864	-0.0192616	3.55678	166.778	16.5708	22.6113	-914	200	0
390	0	-2.04428e-14	1.17375e-14	2.31864e-14	1.55965e-12	1.73243e-13	1.73281e-12	300	610	0	-2.57246e-14	2.09336e-15	8.7003e-14	-3.78497e-12	5.46114e-12	-1.4198e-12	300	200	0	0	0	0	0	0	0	-311	200	0	0.208272	-0.0498629	3.37916	102.399	49.2788	42.9732	-914	200	0	-0.0870681	-0.0959927	2.90677	575.805	2755.41	178.02	0	0	0
390	1	-1.26983e-14	7.42104e-15	1.18478e-14	7.0334e-13	7.47496e-16	1.10343e-12	300	610	0	-2.25718e-14	4.79727e-16	5.98626e-14	-2.58322e-12	3.59364e-12	-1.06048e-12	300	200	0	0	0	0	0	0	0	-311	200	0	0.0110613	-0.0869741	3.30581	32.3541	88.7685	68.0471	-914	200	0
390	2	-6.73164e-15	4.0545e-15	3.91615e-15	1.27147e-13	-9.85183e-14	6.10007e-13	300	610	0	-1.8068e-14	-5.05229e-16	3.7121e-14	-1.58429e-12	2.09147e-12	-7.27457e-13	300	200	0	0	0	0	0	0	0	-311	200	0	-0.185935	-0.128	3.37917	-36.361	132.245	96.1834	-914	200	0
390	3	-2.49852e-15	1.63551e-15	-1.11108e-15	-2.19295e-13	-1.43845e-13	2.53586e-13	300	610	0	-1.33244e-14	-1.0113e-15	1.962e-14	-8.21064e-13	9.78436e-13	-4.49252e-13	300	200	0	0	0	0	0	0	0	-311	200	0	-0.36416	-0.168146	3.55818	-97.5678	174.67	124.012	-914	200	0
390	4	2.3321e-16	4.97084e-17	-3.86902e-15	-3.92337e-13	-1.52756e-13	1.84271e-14	300	610	0	-9.0084e-15	-1.18169e-15	7.21854e-15	-2.84356e-13	2.21842e-13	-2.35736e-13	300	200	0	0	0	0	0	0	0	-311	200	0	-0.500692	-0.199464	3.71689	-144.281	207.748	145.79	-914	200	0
390	5	1.77602e-15	-8.67975e-16	-4.99342e-15	-4.45051e-13	-1.39667e-13	-1.18975e-13	300	610	0	-5.45291e-15	-1.13877e-15	-7.72318e-16	5.81278e-14	-2.39612e-13	-8.48687e-14	300	200	0	0	0	0	0	0	0	-311	200	0	-0.570671	-0.212358	3.68219	-169.239	221.48	154.518	-914	200	0
390	6	2.45131e-15	-1.29211e-15	-5.04455e-15	-4.22298e-13	-1.1549e-13	-1.83789e-13	300	610	0	-2.75855e-15	-9.7832e-16	-5.27459e-15	2.48109e-13	-4.76357e-13	1.1991e-14	300	200	0	0	0	0	0	0	0	-311	200	0	-0.56395	-0.202141	3.35393	-169.719	210.994	146.713	-914	200	0
390	7	2.54731e-15	-1.38192e-15	-4.47251e-15	-3.58867e-13	-8.78198e-14	-1.99142e-13	300	610	0	-8.80535e-16	-7.69431e-16	-7.23431e-15	3.27758e-13	-5.55681e-13	6.6251e-14	300	200	0	0	0	0	0	0	0	-311	200	0	-0.496792	-0.173653	2.78938	-150.928	181.34	125.766	-914	200	0
390	8	2.2988e-15	-1.2688e-15	-3.61038e-15	-2.79612e-13	-6.14405e-14	-1.84227e-13	300	610	0	3.04213e-16	-5.57595e-16	-7.49855e-15	3.34475e-13	-5.35037e-13	8.9549e-14	300	200	0	0	0	0	0	0	0	-311	200	0	-0.398871	-0.136698	2.13036	-122.056	142.74	98.6503	-914	200	0
390	9	1.88185e-15	-1.05248e-15	-2.68425e-15	-2.00707e-13	-3.89484e-14	-1.53686e-13	300	610	0	9.49116e-16	-3.6932e-16	-6.75645e-15	2.98459e-13	-4.59378e-13	9.22678e-14	300	200	0	0	0	0	0	0	0	-311	200	0	-0.294774	-0.0993888	1.49309	-90.7197	103.647	71.1138	-914	200	0
391	0	1.41776e-15	-8.02629e-16	-1.83174e-15	-1.31412e-13	-2.1373e-14	-1.17804e-13	300	610	0	1.20674e-15	-2.17038e-16	-5.52425e-15	2.42168e-13	-3.61108e-13	8.28303e-14	300	200	0	0	0	0	0	0	0	-311	200	0	-0.199374	-0.066489	0.941271	-61.5697	69.0137	46.4888	-914	200	0	-0.0870681	-0.0959927	2.90677	575.805	2755.41	178.02	0	0	0
391	1	9.81895e-16	-5.63283e-16	-1.1232e-15	-7.59023e-14	-8.71973e-15	-8.31283e-14	300	610	0	1.21099e-15	-1.03608e-16	-4.15716e-15	1.80931e-13	-2.61555e-13	6.75288e-14	300	200	0	0	0	0	0	0	0	-311	200	0	-0.120147	-0.0402489	0.500618	-36.9863	41.1774	26.3134	-914	200	0
391	2	6.14229e-16	-3.58513e-16	-5.8191e-16	-3.49377e-14	-4.05124e-16	-5.32804e-14	300	610	0	1.06906e-15	-2.6038e-17	-2.87551e-15	1.24151e-13	-1.73132e-13	5.068e-14	300	200	0	0	0	0	0	0	0	-311	200	0	-0.0594395	-0.0211935	0.172217	-17.7714	20.6843	10.9211	-914	200	0
391	3	3.29607e-16	-1.98037e-16	-2.01316e-16	-7.21964e-15	4.42367e-15	-2.97669e-14	300	610	0	8.59992e-16	2.16652e-17	-1.7958e-15	7.67036e-14	-1.01652e-13	3.49505e-14	300	200	0	0	0	0	0	0	0	-311	200	0	-0.016399	-0.00876352	-0.0566182	-3.74585	6.97213	-0.0640043	-914	200	0
391	4	1.26666e-16	-8.21596e-17	4.15088e-17	9.57766e-15	6.67258e-15	-1.26989e-14	300	610	0	6.37257e-16	4.65092e-17	-9.60907e-16	4.02785e-14	-4.84351e-14	2.17398e-14	300	200	0	0	0	0	0	0	0	-311	200	0	0.0115143	-0.00179388	-0.204061	5.77282	-1.11684	-7.34253	-914	200	0
391	5	-5.11692e-18	-5.74042e-18	1.76172e-16	1.80934e-14	7.17005e-15	-1.37157e-15	300	610	0	4.33218e-16	5.52482e-17	-3.66322e-16	1.45337e-14	-1.20632e-14	1.15523e-14	300	200	0	0	0	0	0	0	0	-311	200	0	0.0274333	0.00116459	-0.287889	11.6155	-4.9821	-11.6592	-914	200	0
391	6	-8.02757e-17	3.88813e-17	2.32593e-16	2.08323e-14	6.60122e-15	5.30462e-15	300	610	0	2.64255e-16	5.36857e-17	1.92099e-17	-2.00115e-15	1.02872e-14	4.31773e-15	300	200	0	0	0	0	0	0	0	-311	200	0	0.0343542	0.00165503	-0.321626	14.5157	-6.04777	-13.6139	-914	200	0
391	7	-1.13917e-16	5.9901e-17	2.37302e-16	1.99234e-14	5.48714e-15	8.51065e-15	300	610	0	1.35604e-16	4.63867e-17	2.38582e-16	-1.12693e-14	2.1911e-14	-3.56601e-16	300	200	0	0	0	0	0	0	0	-311	200	0	0.0347063	0.00122229	-0.312292	14.9563	-5.64938	-13.5474	-914	200	0
391	8	-1.19678e-16	6.48446e-17	2.11716e-16	1.70254e-14	4.1924e-15	9.33929e-15	300	610	0	4.54682e-17	3.66597e-17	3.36265e-16	-1.52544e-14	2.59818e-14	-3.0016e-15	300	200	0	0	0	0	0	0	0	-311	200	0	0.0301506	0.00138173	-0.259493	13.0914	-4.99107	-11.4888	-914	200	0
391	9	-1.08721e-16	5.99558e-17	1.71764e-16	1.33293e-14	2.94814e-15	8.70223e-15	300	610	0	-1.17763e-17	2.66963e-17	3.52337e-16	-1.5727e-14	2.52247e-14	-4.16447e-15	300	200	0	0	0	0	0	0	0	-311	200	0	0.0215511	0.00361115	-0.155646	8.73431	-5.14051	-7.15718	-914	200	0
392	0	-8.94596e-17	4.99968e-17	1.28315e-16	9.61509e-15	1.88126e-15	7.29843e-15	300	610	0	-4.32851e-17	1.7785e-17	3.1957e-16	-1.41236e-14	2.17819e-14	-4.33656e-15	300	200	0	0	0	0	0	0	0	-311	200	0	0.00907584	0.00932862	0.0126115	1.40504	-7.03199	-0.0153477	-914	200	0	-0.0329542	0.0392919	0.644359	100.031	567.951	-1.49471	0	0	0
392	1	-6.77192e-17	3.83099e-17	8.80355e-17	6.33323e-15	1.04357e-15	5.62116e-15	300	610	0	-5.62404e-17	1.05411e-17	2.6263e-16	-1.15179e-14	1.72056e-14	-3.91848e-15	300	200	0	0	0	0	0	0	0	-311	200	0	-0.0075916	0.0198198	0.261697	-9.5554	-11.4512	10.6159	-914	200	0
392	2	-4.71456e-17	2.70231e-17	5.43807e-17	3.69123e-15	4.37513e-16	3.98663e-15	300	610	0	-5.69838e-17	5.11936e-18	1.9858e-16	-8.64648e-15	1.2523e-14	-3.21092e-15	300	200	0	0	0	0	0	0	0	-311	200	0	-0.0289404	0.0360807	0.606715	-24.7959	-18.9786	25.3731	-914	200	0
392	3	-2.96959e-17	1.73118e-17	2.85473e-17	1.73213e-15	3.68983e-17	2.57154e-15	300	610	0	-5.06174e-17	1.39179e-18	1.38079e-16	-5.96469e-15	8.33775e-15	-2.42128e-15	300	200	0	0	0	0	0	0	0	-311	200	0	-0.0552142	0.058546	1.05512	-44.6761	-29.8734	44.5794	-914	200	0
392	4	-1.61227e-17	9.66435e-18	1.02908e-17	3.99223e-16	-1.97835e-16	1.45135e-15	300	610	0	-4.09221e-17	-9.17319e-19	8.6831e-17	-3.71165e-15	4.93735e-15	-1.67861e-15	300	200	0	0	0	0	0	0	0	-311	200	0	-0.0858802	0.0866817	1.59807	-68.8853	-43.8836	67.8753	-914	200	0
392	5	-6.39652e-18	4.11519e-18	-1.43275e-18	-4.14728e-16	-3.09208e-16	6.34252e-16	300	610	0	-3.04688e-17	-2.13558e-18	4.70136e-17	-1.97374e-15	2.39363e-15	-1.05147e-15	300	200	0	0	0	0	0	0	0	-311	200	0	-0.118986	0.118436	2.1995	-95.955	-59.9805	93.7491	-914	200	0
392	6	-4.18123e-20	4.34054e-19	-8.00238e-18	-8.33265e-16	-3.36377e-16	8.88432e-17	300	610	0	-2.08261e-17	-2.5814e-18	1.85154e-17	-7.3921e-16	6.45733e-16	-5.65535e-16	300	200	0	0	0	0	0	0	0	-311	200	0	-0.150427	0.14957	2.78308	-122.678	-76.0243	118.979	-914	200	0
392	7	3.61682e-18	-1.73417e-18	-1.08255e-17	-9.74557e-16	-3.11893e-16	-2.35333e-16	300	610	0	-1.2799e-17	-2.52996e-18	-7.72385e-20	5.87186e-17	-4.3621e-16	-2.18721e-16	300	200	0	0	0	0	0	0	0	-311	200	0	-0.173175	0.172924	3.21835	-143.479	-88.3933	138.032	-914	200	0
392	8	5.28914e-18	-2.77404e-18	-1.1158e-17	-9.39601e-16	-2.6063e-16	-3.9366e-16	300	610	0	-6.65782e-18	-2.19875e-18	-1.07579e-17	5.10488e-16	-1.00627e-15	6.75784e-18	300	200	0	0	0	0	0	0	0	-311	200	0	-0.178809	0.179934	3.34825	-151.583	-92.7117	144.246	-914	200	0
392	9	5.62004e-18	-3.04117e-18	-1.00189e-17	-8.0748e-16	-2.00083e-16	-4.37757e-16	300	610	0	-2.33318e-18	-1.74617e-18	-1.56161e-17	7.09371e-16	-1.21405e-15	1.35591e-16	300	200	0	0	0	0	0	0	0	-311	200	0	-0.163732	0.166787	3.10198	-143.891	-86.8516	134.656	-914	200	0
393	0	5.14024e-18	-2.83218e-18	-8.16941e-18	-6.35244e-16	-1.41417e-16	-4.10919e-16	300	610	0	4.31456e-19	-1.27778e-18	-1.65475e-17	7.39144e-16	-1.18877e-15	1.93498e-16	300	200	0	0	0	0	0	0	0	-311	200	0	-0.133588	0.138766	2.5749	-124.397	-73.0519	113.405	-914	200	0	-0.271088	0.216449	3.82897	685.425	3432.8	6.78521	0	0	0
393	1	4.25154e-18	-2.37435e-18	-6.13206e-18	-4.6048e-16	-9.08259e-17	-3.46496e-16	300	610	0	1.96955e-18	-8.56128e-19	-1.51102e-17	6.68137e-16	-1.0325e-15	2.03722e-16	300	200	0	0	0	0	0	0	0	-311	200	0	-0.0991832	0.106168	1.95362	-100.854	-55.9006	88.5104	-914	200	0
393	2	3.23369e-18	-1.82804e-18	-4.22959e-18	-3.05099e-16	-5.09099e-17	-2.68145e-16	300	610	0	2.61905e-18	-5.11629e-19	-1.24822e-17	5.47653e-16	-8.19558e-16	1.85312e-16	300	200	0	0	0	0	0	0	0	-311	200	0	-0.0703993	0.0782179	1.40457	-79.8325	-39.3531	67.0452	-914	200	0
393	3	2.26293e-18	-1.29599e-18	-2.63149e-18	-1.79386e-16	-2.18904e-17	-1.91128e-16	300	610	0	2.68023e-18	-2.52559e-19	-9.48312e-18	4.13087e-16	-5.99413e-16	1.52633e-16	300	200	0	0	0	0	0	0	0	-311	200	0	-0.0546214	0.0614872	1.04547	-65.4021	-25.9879	53.8728	-914	200	0
393	4	1.435e-18	-8.35573e-19	-1.39892e-18	-8.57205e-17	-2.59572e-18	-1.24059e-16	300	610	0	2.39585e-18	-7.34959e-20	-6.62814e-18	2.86467e-16	-4.01375e-16	1.15646e-16	300	200	0	0	0	0	0	0	0	-311	200	0	-0.0573337	0.0604731	0.956952	-59.5755	-17.3714	52.0961	-914	200	0
393	5	7.87891e-19	-4.71234e-19	-5.23468e-19	-2.16472e-17	8.80725e-18	-7.07071e-17	300	610	0	1.94671e-18	3.82195e-20	-4.19643e-18	1.79513e-16	-2.39659e-16	8.05929e-17	300	200	0	0	0	0	0	0	0	-311	200	0	-0.0824411	0.0779589	1.19048	-62.6422	-14.3688	63.3456	-914	200	0
393	6	3.21898e-19	-2.05574e-19	4.22864e-20	1.77727e-17	1.43134e-17	-3.16021e-17	300	610	0	1.45637e-18	9.78937e-20	-2.29799e-18	9.66174e-17	-1.18107e-16	5.08302e-17	300	200	0	0	0	0	0	0	0	-311	200	0	-0.132155	0.115004	1.76987	-73.3093	-17.3463	87.8027	-914	200	0
393	7	1.55965e-20	-2.83226e-20	3.62526e-19	3.83183e-17	1.57726e-17	-5.35094e-18	300	610	0	1.00082e-18	1.20532e-19	-9.32507e-19	3.7437e-17	-3.41387e-17	2.76579e-17	300	200	0	0	0	0	0	0	0	-311	200	0	-0.206342	0.170499	2.68523	-88.6409	-26.241	123.919	-914	200	0
393	8	-1.62372e-19	7.6965e-20	5.03426e-19	4.55625e-17	1.47311e-17	1.03802e-17	300	610	0	6.19573e-19	1.19178e-19	-3.62397e-20	-1.05218e-18	1.82089e-17	1.10374e-17	300	200	0	0	0	0	0	0	0	-311	200	0	-0.301303	0.240263	3.87874	-103.831	-40.488	167.833	-914	200	0
393	9	-2.45336e-19	1.28324e-19	5.24415e-19	4.42954e-17	1.2376e-17	1.81872e-17	300	610	0	3.26507e-19	1.0419e-19	4.83391e-19	-2.30562e-17	4.61353e-17	1.6553e-19	300	200	0	0	0	0	0	0	0	-311	200	0	-0.407977	0.315723	5.22279	-111.885	-58.8077	212.52	-914	200	0
394	0	-2.63786e-19	1.42554e-19	4.7396e-19	3.82857e-17	9.54636e-18	2.05075e-17	300	610	0	1.19081e-19	8.31506e-20	7.24521e-19	-3.29585e-17	5.66911e-17	-6.10502e-18	300	200	0	0	0	0	0	0	0	-311	200	0	-0.511925	0.384492	6.53233	-104.177	-79.9476	248.979	-914	200	0	-0.271088	0.216449	3.82897	685.425	3432.8	6.78521	0	0	0
394	1	-2.42944e-19	1.33739e-19	3.88443e-19	3.02658e-17	6.7813e-18	1.93966e-17	300	610	0	-1.43764e-20	6.11404e-20	7.76778e-19	-3.47224e-17	5.60012e-17	-8.9824e-18	300	200	0	0	0	0	0	0	0	-311	200	0	-0.597541	0.435273	7.65553	-72.9193	-105.497	271.806	-914	200	0
394	2	-2.01996e-19	1.12726e-19	2.92962e-19	2.20464e-17	4.38303e-18	1.64453e-17	300	610	0	-8.93939e-20	4.11962e-20	7.14211e-19	-3.15968e-17	4.89278e-17	-9.56583e-18	300	200	0	0	0	0	0	0	0	-311	200	0	-0.654629	0.462905	8.56591	-14.0397	-141.4	283.638	-914	200	0
394	3	-1.5437e-19	8.72046e-20	2.03137e-19	1.46921e-17	2.48157e-18	1.27877e-17	300	610	0	-1.21867e-19	2.48176e-20	5.93087e-19	-2.60326e-17	3.90275e-17	-8.76079e-18	300	200	0	0	0	0	0	0	0	-311	200	0	-0.685425	0.469234	9.37682	71.0935	-194.686	292.76	-914	200	0
394	4	-1.08582e-19	6.21342e-20	1.27273e-19	8.71205e-18	1.09246e-18	9.16021e-18	300	610	0	-1.26008e-19	1.24418e-20	4.52735e-19	-1.97297e-17	2.86823e-17	-7.25342e-18	300	200	0	0	0	0	0	0	0	-311	200	0	-0.705508	0.460096	10.2778	175.054	-268.935	307.81	-914	200	0
394	5	-6.9311e-20	4.03119e-20	6.84808e-20	4.23514e-18	1.63543e-19	5.98243e-18	300	610	0	-1.13366e-19	3.84296e-21	3.18063e-19	-1.37535e-17	1.93146e-17	-5.52197e-18	300	200	0	0	0	0	0	0	0	-311	200	0	-0.731784	0.438613	11.3903	284.921	-362.08	333.537	-914	200	0
394	6	-3.84683e-20	2.2959e-20	2.65135e-20	1.1562e-18	-3.9004e-19	3.4421e-18	300	610	0	-9.25809e-20	-1.55913e-21	2.02711e-19	-8.6778e-18	1.16259e-17	-3.86811e-18	300	200	0	0	0	0	0	0	0	-311	200	0	-0.768315	0.398921	12.622	382.467	-465.02	367.824	-914	200	0
394	7	-1.61489e-20	1.02447e-20	-7.76773e-22	-7.51892e-19	-6.6182e-19	1.57116e-18	300	610	0	-6.95927e-20	-4.47918e-21	1.12222e-19	-4.72488e-18	5.81913e-18	-2.45605e-18	300	200	0	0	0	0	0	0	0	-311	200	0	-0.798829	0.329124	13.6379	445.454	-560.833	401.046	-914	200	0
394	8	-1.39093e-21	1.71309e-21	-1.63747e-20	-1.75931e-18	-7.39175e-19	3.08131e-19	300	610	0	-4.80784e-20	-5.62404e-21	4.6815e-20	-1.88882e-18	1.78675e-18	-1.35136e-18	300	200	0	0	0	0	0	0	0	-311	200	0	-0.788275	0.228135	14.0159	456.962	-628.181	419.531	-914	200	0
394	9	7.26e-21	-3.39639e-21	-2.33905e-20	-2.12877e-18	-6.95522e-19	-4.54784e-19	300	610	0	-2.99765e-20	-5.61175e-21	3.62773e-21	-3.30274e-20	-7.44697e-19	-5.55099e-19	300	200	0	0	0	0	0	0	0	-311	200	0	-0.706742	0.118295	13.5319	418.032	-651.035	413.453	-914	200	0
395	0	1.13683e-20	-5.92916e-21	-2.46355e-20	-2.08739e-18	-5.875e-19	-8.39201e-19	300	610	0	-1.59949e-20	-4.93562e-21	-2.16353e-20	1.0379e-18	-2.11137e-18	-3.11069e-20	300	200	0	0	0	0	0	0	0	-311	200	0	-0.558495	0.0292172	12.3187	346.671	-628.848	383.531	-914	200	0	-0.322317	0.103763	8.02754	1800.53	6964.44	215.776	0	0	0
395	1	1.2375e-20	-6.67847e-21	-2.24142e-20	-1.81473e-18	-4.55348e-19	-9.60169e-19	300	610	0	-6.04916e-21	-3.95843e-21	-3.35809e-20	1.52989e-18	-2.64541e-18	2.73872e-19	300	200	0	0	0	0	0	0	0	-311	200	0	-0.377149	-0.0267359	10.7177	264.007	-575.193	338.831	-914	200	0
395	2	1.14783e-20	-6.31305e-21	-1.84647e-20	-1.4416e-18	-3.25078e-19	-9.15243e-19	300	610	0	3.90374e-22	-2.92465e-21	-3.64453e-20	1.63035e-18	-2.63706e-18	4.16567e-19	300	200	0	0	0	0	0	0	0	-311	200	0	-0.200428	-0.0544031	8.99988	184.846	-504.275	287.986	-914	200	0
395	3	9.59433e-21	-5.35027e-21	-1.39924e-20	-1.05519e-18	-2.11422e-19	-7.80293e-19	300	610	0	4.04625e-21	-1.98159e-21	-3.37471e-20	1.49374e-18	-2.31785e-18	4.48945e-19	300	200	0	0	0	0	0	0	0	-311	200	0	-0.05661	-0.0628841	7.25618	117.235	-422.255	234.456	-914	200	0
395	4	7.36723e-21	-4.15884e-21	-9.75287e-21	-7.07224e-19	-1.20868e-19	-6.09673e-19	300	610	0	5.66579e-21	-1.20311e-21	-2.81722e-20	1.2371e-18	-1.85798e-18	4.14035e-19	300	200	0	0	0	0	0	0	0	-311	200	0	0.0406138	-0.0597681	5.51784	64.4501	-332.623	179.778	-914	200	0
395	5	5.2084e-21	-2.97798e-21	-6.15255e-21	-4.2284e-19	-5.43937e-20	-4.38886e-19	300	610	0	5.92144e-21	-6.12089e-22	-2.16081e-20	9.42053e-19	-1.37206e-18	3.446e-19	300	200	0	0	0	0	0	0	0	-311	200	0	0.0934901	-0.0505321	3.88069	26.6089	-243.025	127.461	-914	200	0
395	6	3.3462e-21	-1.944e-21	-3.349e-21	-2.08919e-19	-9.68901e-21	-2.88366e-19	300	610	0	5.36244e-21	-1.99303e-22	-1.52578e-20	6.60099e-19	-9.29092e-19	2.63593e-19	300	200	0	0	0	0	0	0	0	-311	200	0	0.113227	-0.0387781	2.46752	1.99518	-162.662	81.7704	-914	200	0
395	7	1.87658e-21	-1.11774e-21	-1.33781e-21	-6.10173e-20	1.71692e-20	-1.67444e-19	300	610	0	4.40171e-21	6.17915e-23	-9.78758e-21	4.19288e-19	-5.63637e-19	1.85592e-19	300	200	0	0	0	0	0	0	0	-311	200	0	0.111567	-0.0267678	1.345	-11.942	-97.1453	45.0922	-914	200	0
395	8	8.0788e-22	-5.09411e-22	-2.1971e-23	3.1294e-20	3.05643e-20	-7.79557e-20	300	610	0	3.32454e-21	2.04541e-22	-5.47555e-21	2.30844e-19	-2.86319e-19	1.18617e-19	300	200	0	0	0	0	0	0	0	-311	200	0	0.0977504	-0.0158056	0.515792	-17.9351	-47.9146	17.6969	-914	200	0
395	9	9.71118e-23	-9.89202e-23	7.3719e-22	8.06375e-20	3.46218e-20	-1.72103e-20	300	610	0	2.30885e-21	2.62228e-22	-2.34353e-21	9.49757e-20	-9.27378e-20	6.5968e-20	300	200	0	0	0	0	0	0	0	-311	200	0	0.0784099	-0.00652143	-0.0543504	-18.5197	-13.8061	-1.37404	-914	200	0
396	0	-3.23123e-22	1.48886e-22	1.08578e-21	9.93936e-20	3.28269e-20	1.97673e-20	300	610	0	1.44961e-21	2.64132e-22	-2.63354e-22	5.5344e-21	2.96185e-20	2.78323e-20	300	200	0	0	0	0	0	0	0	-311	200	0	0.0578295	0.000866693	-0.415609	-15.8546	7.71507	-13.62	-914	200	0	0.00183059	-0.061207	1.71995	300.444	1571.15	120.026	0	0	0
396	1	-5.26214e-22	2.73612e-22	1.15675e-21	9.83272e-20	2.78811e-20	3.86708e-20	300	610	0	7.82753e-22	2.33735e-22	9.64042e-22	-4.65498e-20	9.64362e-20	2.58776e-21	300	200	0	0	0	0	0	0	0	-311	200	0	0.03837	0.00632517	-0.619409	-11.6811	19.6811	-20.5905	-914	200	0
396	2	-5.80243e-22	3.12701e-22	1.05964e-21	8.59911e-20	2.17134e-20	4.49289e-20	300	610	0	3.06021e-22	1.88391e-22	1.5548e-21	-7.09458e-20	1.23355e-19	-1.22351e-20	300	200	0	0	0	0	0	0	0	-311	200	0	0.0209487	0.0098229	-0.708845	-7.36688	25.0512	-23.5636	-914	200	0
396	3	-5.42128e-22	2.97894e-22	8.77471e-22	6.86461e-20	1.55785e-20	4.31703e-20	300	610	0	-4.56156e-24	1.3986e-22	1.70908e-21	-7.65138e-20	1.24126e-19	-1.92988e-20	300	200	0	0	0	0	0	0	0	-311	200	0	0.00550893	0.0111966	-0.713114	-3.99292	26.3798	-23.3578	-914	200	0
396	4	-4.55578e-22	2.53864e-22	6.68116e-22	5.04892e-20	1.01939e-20	3.70123e-20	300	610	0	-1.82588e-22	9.52817e-23	1.59402e-21	-7.05927e-20	1.0977e-19	-2.10592e-20	300	200	0	0	0	0	0	0	0	-311	200	0	-0.0085482	0.0100665	-0.64494	-2.44623	25.6519	-20.2483	-914	200	0
396	5	-3.515e-22	1.98282e-22	4.68091e-22	3.40303e-20	5.88261e-21	2.90589e-20	300	610	0	-2.63175e-22	5.82916e-23	1.33782e-21	-5.8772e-20	8.84283e-20	-1.95606e-20	300	200	0	0	0	0	0	0	0	-311	200	0	-0.021975	0.00580675	-0.500311	-3.49258	24.2255	-13.9686	-914	200	0
396	6	-2.49752e-22	1.42685e-22	2.97278e-22	2.051e-20	2.70249e-21	2.10215e-20	300	610	0	-2.78132e-22	3.00743e-23	1.03102e-21	-4.49686e-20	6.56152e-20	-1.63668e-20	300	200	0	0	0	0	0	0	0	-311	200	0	-0.0353202	-0.00241845	-0.260216	-7.80519	22.8334	-3.79079	-914	200	0
396	7	-1.61476e-22	9.37078e-23	1.63626e-22	1.02911e-20	5.51869e-22	1.38941e-20	300	610	0	-2.53571e-22	1.0265e-23	7.31695e-22	-3.16709e-20	4.46758e-20	-1.25792e-20	300	200	0	0	0	0	0	0	0	-311	200	0	-0.0485902	-0.0155396	0.105544	-15.9305	21.6087	11.31	-914	200	0
396	8	-9.1469e-23	5.43759e-23	6.72744e-23	3.18885e-21	-7.50429e-22	8.13972e-21	300	610	0	-2.09218e-22	-2.34813e-24	4.72364e-22	-2.02494e-20	2.73102e-20	-8.90177e-21	300	200	0	0	0	0	0	0	0	-311	200	0	-0.0609192	-0.0343668	0.632051	-28.1751	20.1182	32.3917	-914	200	0
396	9	-4.03132e-23	2.5279e-23	3.85604e-24	-1.27481e-21	-1.40972e-21	3.86074e-21	300	610	0	-1.58773e-22	-9.32014e-24	2.66943e-22	-1.12684e-20	1.40698e-20	-5.72611e-21	300	200	0	0	0	0	0	0	0	-311	200	0	-0.0702517	-0.0592554	1.34979	-44.4004	17.3975	60.1586	-914	200	0
397	0	-6.09472e-24	5.53584e-24	-3.30662e-23	-3.68921e-21	-1.6207e-21	9.40244e-22	300	610	0	-1.1084e-22	-1.22175e-23	1.1701e-22	-4.76122e-21	4.77968e-21	-3.21756e-21	300	200	0	0	0	0	0	0	0	-311	200	0	-0.073063	-0.0896363	2.27125	-63.7223	12.0002	94.4315	-914	200	0	0.00183059	-0.061207	1.71995	300.444	1571.15	120.026	0	0	0
397	1	1.43059e-23	-6.47555e-24	-5.03523e-23	-4.63753e-21	-1.54878e-21	-8.51002e-22	300	610	0	-7.00655e-23	-1.24267e-23	1.68554e-23	-4.52286e-22	-1.13152e-21	-1.39166e-21	300	200	0	0	0	0	0	0	0	-311	200	0	-0.0641723	-0.123408	3.37303	-84.1206	2.08291	133.464	-914	200	0
397	2	2.43296e-23	-1.26095e-23	-5.42878e-23	-4.62985e-21	-1.32277e-21	-1.77942e-21	300	610	0	-3.82688e-23	-1.10654e-23	-4.27383e-23	2.07907e-21	-4.39527e-21	-1.75928e-22	300	200	0	0	0	0	0	0	0	-311	200	0	-0.0367372	-0.156209	4.57337	-101.987	-14.4388	173.114	-914	200	0
397	3	2.71921e-23	-1.46328e-23	-5.0078e-23	-4.07345e-21	-1.03512e-21	-2.10106e-21	300	610	0	-1.54247e-23	-8.96348e-24	-7.19063e-23	3.2866e-21	-5.74774e-21	5.44031e-22	300	200	0	0	0	0	0	0	0	-311	200	0	0.0174423	-0.180641	5.70587	-111.663	-39.619	205.936	-914	200	0
397	4	2.55959e-23	-1.40515e-23	-4.1687e-23	-3.26788e-21	-7.46327e-22	-2.03549e-21	300	610	0	-4.51414e-25	-6.68629e-24	-8.01035e-23	3.58902e-21	-5.84006e-21	8.9311e-22	300	200	0	0	0	0	0	0	0	-311	200	0	0.102851	-0.187861	6.5322	-107.008	-73.7824	222.46	-914	200	0
397	5	2.16264e-23	-1.2042e-23	-3.18925e-23	-2.41511e-21	-4.91302e-22	-1.75511e-21	300	610	0	8.21131e-24	-4.57984e-24	-7.52661e-23	3.335e-21	-5.19687e-21	9.87333e-22	300	200	0	0	0	0	0	0	0	-311	200	0	0.205916	-0.174061	6.8385	-87.0753	-111.082	217.058	-914	200	0
397	6	1.67658e-23	-9.45095e-24	-2.24587e-23	-1.63686e-21	-2.86099e-22	-1.38465e-21	300	610	0	1.2213e-23	-2.8227e-24	-6.35112e-23	2.79133e-21	-4.20746e-21	9.23791e-22	300	200	0	0	0	0	0	0	0	-311	200	0	0.291024	-0.144821	6.54029	-59.2907	-138.704	192.435	-914	200	0
397	7	1.19723e-23	-6.83442e-24	-1.43571e-23	-9.94256e-22	-1.34007e-22	-1.00657e-21	300	610	0	1.30576e-23	-1.4759e-24	-4.91806e-23	2.14596e-21	-3.13697e-21	7.77119e-22	300	200	0	0	0	0	0	0	0	-311	200	0	0.327196	-0.110043	5.71791	-33.3054	-146.351	156.602	-914	200	0
397	8	7.78884e-24	-4.5152e-24	-7.98736e-24	-5.06247e-22	-3.05849e-23	-6.69185e-22	300	610	0	1.19865e-23	-5.25587e-25	-3.50777e-23	1.51904e-21	-2.14748e-21	6.00137e-22	300	200	0	0	0	0	0	0	0	-311	200	0	0.31319	-0.0770185	4.58309	-13.831	-134.777	117.579	-914	200	0
397	9	4.45494e-24	-2.64344e-24	-3.37277e-24	-1.65309e-22	3.25244e-23	-3.9542e-22	300	610	0	9.94151e-24	8.3459e-26	-2.2787e-23	9.7749e-22	-1.32254e-21	4.2683e-22	300	200	0	0	0	0	0	0	0	-311	200	0	0.267843	-0.0492763	3.37539	-0.984546	-111.861	81.1528	-914	200	0
398	0	2.00697e-24	-1.25211e-24	-3.17487e-25	5.04234e-23	6.49315e-23	-1.90875e-22	300	610	0	7.58049e-24	4.2368e-25	-1.30037e-23	5.49583e-22	-6.9056e-22	2.76298e-22	300	200	0	0	0	0	0	0	0	-311	200	0	0.209806	-0.028103	2.2647	6.50667	-85.0251	50.5748	-914	200	0	0.104739	-0.0225925	1.45863	288.87	1288.23	36.0782	0	0	0
398	1	3.60222e-25	-3.02875e-25	1.47701e-24	1.68447e-22	7.58225e-23	-5.05141e-23	300	610	0	5.31923e-24	5.68778e-25	-5.8284e-24	2.38033e-22	-2.4487e-22	1.56808e-22	300	200	0	0	0	0	0	0	0	-311	200	0	0.151373	-0.0134815	1.33693	10.0205	-59.0109	27.026	-914	200	0
398	2	-6.29524e-25	2.78998e-25	2.33266e-24	2.16222e-22	7.30444e-23	3.6209e-23	300	610	0	3.38493e-24	5.84389e-25	-1.00806e-24	3.05271e-23	4.05752e-23	6.94113e-23	300	200	0	0	0	0	0	0	0	-311	200	0	0.0996553	-0.00461885	0.619709	10.8228	-36.4504	10.3493	-914	200	0
398	3	-1.12352e-24	5.80283e-25	2.5465e-24	2.17911e-22	6.27383e-23	8.17536e-23	300	610	0	1.86924e-24	5.23691e-25	1.88358e-24	-9.24181e-23	1.99854e-22	1.0887e-23	300	200	0	0	0	0	0	0	0	-311	200	0	0.0579398	-0.000317696	0.105025	9.9657	-18.4731	-0.365138	-914	200	0
398	4	-1.2736e-24	6.84323e-25	2.36585e-24	1.92902e-22	4.93329e-23	9.81924e-23	300	610	0	7.74924e-25	4.26356e-25	3.32157e-24	-1.52087e-22	2.67605e-22	-2.40596e-23	300	200	0	0	0	0	0	0	0	-311	200	0	0.0269246	0.000789963	-0.232965	8.25378	-5.25104	-6.35707	-914	200	0
398	5	-1.20804e-24	6.62552e-25	1.97991e-24	1.55524e-22	3.57437e-23	9.59369e-23	300	610	0	5.33574e-26	3.1956e-25	3.75232e-24	-1.68261e-22	2.74652e-22	-4.12837e-23	300	200	0	0	0	0	0	0	0	-311	200	0	0.00574358	0.000119433	-0.42488	6.25606	3.55953	-8.91542	-914	200	0
398	6	-1.02632e-24	5.71043e-25	1.52196e-24	1.15491e-22	2.3669e-23	8.32021e-23	300	610	0	-3.6787e-25	2.20058e-25	3.55262e-24	-1.575e-22	2.45959e-22	-4.62647e-23	300	200	0	0	0	0	0	0	0	-311	200	0	-0.00725651	-0.000911527	-0.497389	4.34097	8.48655	-9.21442	-914	200	0
398	7	-7.99473e-25	4.50346e-25	1.07721e-24	7.87047e-23	1.39047e-23	6.59603e-23	300	610	0	-5.66195e-25	1.36613e-25	3.01423e-24	-1.32534e-22	2.00137e-22	-4.36126e-23	300	200	0	0	0	0	0	0	0	-311	200	0	-0.0139722	-0.000883653	-0.46813	2.72126	10.018	-8.23581	-914	200	0
398	8	-5.73731e-25	3.27259e-25	6.93063e-25	4.81708e-23	6.63296e-24	4.81831e-23	300	610	0	-6.12718e-25	7.23485e-26	2.34532e-24	-1.02379e-22	1.49931e-22	-3.6888e-23	300	200	0	0	0	0	0	0	0	-311	200	0	-0.0161981	0.00163176	-0.343704	1.49869	8.47414	-6.74933	-914	200	0
398	9	-3.75538e-25	2.17473e-25	3.8957e-25	2.48721e-23	1.66122e-24	3.22174e-23	300	610	0	-5.66415e-25	2.67738e-26	1.6811e-24	-7.28351e-23	1.03189e-22	-2.86238e-23	300	200	0	0	0	0	0	0	0	-311	200	0	-0.0154391	0.00805453	-0.120315	0.70285	3.96534	-5.32737	-914	200	0
399	0	-2.16813e-25	1.28422e-25	1.68629e-25	8.5111e-24	-1.39535e-24	1.91968e-23	300	610	0	-4.72262e-25	-2.62163e-27	1.09878e-24	-4.7165e-23	6.40118e-23	-2.04596e-23	300	200	0	0	0	0	0	0	0	-311	200	0	-0.0128365	0.0197158	0.213111	0.320993	-3.57072	-4.37467	-914	200	0	0.104739	-0.0225925	1.45863	288.87	1288.23	36.0782	0	0	0
399	1	-9.97038e-26	6.19118e-26	2.14944e-26	-1.9104e-24	-2.98636e-24	9.42181e-24	300	610	0	-3.61824e-25	-1.921e-26	6.32974e-25	-2.67827e-23	3.38551e-23	-1.33262e-23	300	200	0	0	0	0	0	0	0	-311	200	0	-0.00917247	0.0376829	0.669257	0.31788	-14.257	-4.15845	-914	200	0
399	2	-2.04848e-26	1.629e-26	-6.56636e-26	-7.67449e-24	-3.54507e-24	2.67837e-24	300	610	0	-2.55188e-25	-2.64572e-26	2.8969e-25	-1.18707e-23	1.24801e-23	-7.6361e-24	300	200	0	0	0	0	0	0	0	-311	200	0	-0.00492521	0.0624576	1.25402	0.645654	-28.0893	-4.82867	-914	200	0
399	3	2.75046e-26	-1.18825e-26	-1.07946e-25	-1.00736e-23	-3.44364e-24	-1.51811e-24	300	610	0	-1.63453e-25	-2.74696e-26	5.77804e-26	-1.88172e-24	-1.29741e-24	-3.45414e-24	300	200	0	0	0	0	0	0	0	-311	200	0	-0.000353184	0.0935261	1.95518	1.24451	-44.672	-6.42152	-914	200	0
399	4	5.18169e-26	-2.66637e-26	-1.19387e-25	-1.02519e-23	-2.97475e-24	-3.74988e-24	300	610	0	-9.12223e-26	-2.47766e-26	-8.24452e-26	4.08579e-24	-9.06414e-24	-6.3789e-25	300	200	0	0	0	0	0	0	0	-311	200	0	0.00440282	0.128752	2.72803	2.03533	-62.881	-8.84241	-914	200	0
399	5	5.96174e-26	-3.19831e-26	-1.11731e-25	-9.13215e-24	-2.3505e-24	-4.58597e-24	300	610	0	-3.88171e-26	-2.02743e-26	-1.53239e-25	7.02969e-24	-1.2449e-23	1.05737e-24	300	200	0	0	0	0	0	0	0	-311	200	0	0.00920851	0.163637	3.47869	2.90584	-80.4677	-11.8278	-914	200	0
399	6	5.69944e-26	-3.12283e-26	-9.4008e-26	-7.39957e-24	-1.71135e-24	-4.51991e-24	300	610	0	-4.05867e-27	-1.52685e-26	-1.75671e-25	7.88418e-24	-1.29108e-23	1.90599e-24	300	200	0	0	0	0	0	0	0	-311	200	0	0.0138201	0.190502	4.04608	3.6925	-93.6367	-14.8884	-914	200	0
399	7	4.86912e-26	-2.70712e-26	-7.261e-26	-5.5212e-24	-1.13983e-24	-3.94304e-24	300	610	0	1.64096e-26	-1.057e-26	-1.67625e-25	7.43547e-24	-1.16371e-23	2.16667e-24	300	200	0	0	0	0	0	0	0	-311	200	0	0.0178013	0.19999	4.23559	4.22266	-97.8312	-17.3243	-914	200	0
399	8	3.8112e-26	-2.14535e-26	-5.16503e-26	-3.78297e-24	-6.75339e-25	-3.14126e-24	300	610	0	2.62215e-26	-6.60838e-27	-1.43013e-25	6.29099e-24	-9.51732e-24	2.05822e-24	300	200	0	0	0	0	0	0	0	-311	200	0	0.0205138	0.187365	3.95893	4.48367	-91.0068	-18.4065	-914	200	0
399	9	2.74856e-26	-1.56657e-26	-3.34414e-26	-2.33254e-24	-3.27762e-25	-2.30576e-24	300	610	0	2.87365e-26	-3.54276e-27	-1.11812e-25	4.88293e-24	-7.16386e-24	1.75048e-24	300	200	0	0	0	0	0	0	0	-311	200	0	0.0210935	0.156988	3.33363	4.73663	-75.9616	-17.4952	-914	200	0
400	0	1.8099e-26	-1.04703e-26	-1.89852e-26	-1.22052e-24	-8.88446e-26	-1.55049e-24	300	610	0	2.67565e-26	-1.35779e-27	-8.05421e-26	3.49119e-24	-4.95661e-24	1.36484e-24	300	200	0	0	0	0	0	0	0	-311	200	0	0.0183304	0.118123	2.58971	5.38535	-58.1643	-13.8591	-914	200	0	-0.0316998	0.0898565	2.7254	554.175	2427.01	-53.6304	0	0	0
400	1	1.05442e-26	-6.23492e-27	-8.41003e-27	-4.35646e-25	5.91137e-26	-9.31381e-25	300	610	0	2.2428e-26	6.03384e-29	-5.29608e-26	2.27478e-24	-3.09661e-24	9.80396e-25	300	200	0	0	0	0	0	0	0	-311	200	0	0.0105693	0.0786842	1.92999	6.77778	-42.496	-6.45607	-914	200	0
400	2	4.94351e-27	-3.05639e-27	-1.32714e-27	6.75584e-26	1.37135e-25	-4.64382e-25	300	610	0	1.72653e-26	8.68501e-28	-3.07886e-26	1.30418e-24	-1.658e-24	6.4247e-25	300	200	0	0	0	0	0	0	0	-311	200	0	-0.00423584	0.0437122	1.4931	9.12058	-32.3939	6.05053	-914	200	0
400	3	1.13397e-27	-8.64497e-28	2.9034e-27	3.48822e-25	1.65643e-25	-1.40514e-25	300	610	0	1.22386e-26	1.22961e-27	-1.43699e-26	5.9065e-25	-6.33193e-25	3.71581e-25	300	200	0	0	0	0	0	0	0	-311	200	0	-0.0283053	0.0162478	1.3672	12.4411	-30.1758	25.0939	-914	200	0
400	4	-1.19152e-27	4.98807e-28	4.98959e-27	4.68946e-25	1.62285e-25	6.24467e-26	300	610	0	7.88932e-27	1.29063e-27	-3.21668e-27	1.09982e-25	3.15117e-26	1.71531e-25	300	200	0	0	0	0	0	0	0	-311	200	0	-0.0636402	-0.00184235	1.59969	16.5291	-37.2614	51.8767	-914	200	0
400	5	-2.38651e-27	1.22317e-27	5.59417e-27	4.82102e-25	1.41006e-25	1.71694e-25	300	610	0	4.4481e-27	1.17184e-27	3.57938e-27	-1.79491e-25	4.09928e-25	3.60608e-26	300	200	0	0	0	0	0	0	0	-311	200	0	-0.111402	-0.00920881	2.19974	20.8574	-54.209	86.8858	-914	200	0
400	6	-2.78904e-27	1.49381e-27	5.27481e-27	4.32187e-25	1.1196e-25	2.14036e-25	300	610	0	1.93924e-27	9.63823e-28	7.06003e-27	-3.24524e-25	5.78625e-25	-4.6127e-26	300	200	0	0	0	0	0	0	0	-311	200	0	-0.171027	-0.00458929	3.13243	24.4869	-80.5339	129.224	-914	200	0
400	7	-2.68795e-27	1.47132e-27	4.4623e-27	3.51961e-25	8.19118e-26	2.12862e-25	300	610	0	2.65558e-28	7.29315e-28	8.2195e-27	-3.6922e-25	6.06631e-25	-8.78816e-26	300	200	0	0	0	0	0	0	0	-311	200	0	-0.239048	0.013358	4.30432	25.9718	-114.295	175.754	-914	200	0
400	8	-2.30936e-27	1.28296e-27	3.46313e-27	2.63872e-25	5.48694e-26	1.86808e-25	300	610	0	-7.28387e-28	5.07531e-28	7.90617e-27	-3.50897e-25	5.50407e-25	-1.01411e-25	300	200	0	0	0	0	0	0	0	-311	200	0	-0.307667	0.0459237	5.54161	23.2872	-151.469	220.094	-914	200	0
400	9	-1.81635e-27	1.02171e-27	2.47576e-27	1.81765e-25	3.27796e-26	1.49557e-25	300	610	0	-1.21302e-27	3.19506e-28	6.78341e-27	-2.98527e-25	4.52459e-25	-9.70986e-26	300	200	0	0	0	0	0	0	0	-311	200	0	-0.365236	0.0916501	6.60342	14.6069	-186.247	253.264	-914	200	0
401	0	-1.31634e-27	7.49689e-28	1.6129e-27	1.12887e-25	1.61709e-26	1.10308e-25	300	610	0	-1.34703e-27	1.73307e-28	5.32912e-27	-2.32825e-25	3.42199e-25	-8.30428e-26	300	200	0	0	0	0	0	0	0	-311	200	0	-0.400944	0.138792	7.27546	0.773704	-213.451	267.902	-914	200	0	-0.232767	0.00234957	4.31962	854.446	3784	176.189	0	0	0
401	1	-8.71921e-28	5.03908e-28	9.24501e-28	5.98262e-26	4.69368e-27	7.45902e-26	300	610	0	-1.26348e-27	6.85877e-29	3.85761e-27	-1.67291e-25	2.38007e-25	-6.50606e-26	300	200	0	0	0	0	0	0	0	-311	200	0	-0.410044	0.164126	7.46914	-13.6316	-231.036	262.345	-914	200	0
401	2	-5.12445e-28	3.02517e-28	4.1848e-28	2.21861e-26	-2.46474e-27	4.51613e-26	300	610	0	-1.06481e-27	2.01705e-31	2.55164e-27	-1.09666e-25	1.49724e-25	-4.69648e-26	300	200	0	0	0	0	0	0	0	-311	200	0	-0.395826	0.149732	7.2482	-23.8405	-240.541	240.758	-914	200	0
401	3	-2.44668e-28	1.5066e-28	7.76496e-29	-2.10029e-27	-6.28663e-27	2.28567e-26	300	610	0	-8.23629e-28	-3.9141e-29	1.49655e-27	-6.34603e-26	8.11155e-26	-3.09613e-26	300	200	0	0	0	0	0	0	0	-311	200	0	-0.367737	0.0984144	6.78366	-28.5535	-245.546	210.611	-914	200	0
401	4	-6.15382e-29	4.53866e-29	-1.27569e-28	-1.58134e-26	-7.73451e-27	7.30759e-27	300	610	0	-5.86765e-28	-5.70945e-29	7.11501e-28	-2.9328e-26	3.19978e-26	-1.80686e-26	300	200	0	0	0	0	0	0	0	-311	200	0	-0.334981	0.0277631	6.23597	-29.0498	-248.156	178.801	-914	200	0
401	5	5.10892e-29	-2.05515e-29	-2.30351e-28	-2.18124e-26	-7.64482e-27	-2.50364e-27	300	610	0	-3.80622e-28	-6.06098e-29	1.75306e-28	-6.20695e-27	-5.74662e-29	-8.50177e-27	300	200	0	0	0	0	0	0	0	-311	200	0	-0.300167	-0.0421037	5.64202	-26.769	-245.581	148.411	-914	200	0
401	6	1.09753e-28	-5.60124e-29	-2.61981e-28	-2.26609e-26	-6.6818e-27	-7.84613e-27	300	610	0	-2.16721e-28	-5.54048e-29	-1.53881e-28	7.82655e-27	-1.84808e-26	-1.98767e-27	300	200	0	0	0	0	0	0	0	-311	200	0	-0.259758	-0.0939175	4.926	-22.5963	-231.19	118.933	-914	200	0
401	7	1.30397e-28	-6.97226e-29	-2.48933e-28	-2.0447e-26	-5.33147e-27	-9.98234e-27	300	610	0	-9.66468e-29	-4.58065e-29	-3.24801e-28	1.4962e-26	-2.687e-26	1.99461e-27	300	200	0	0	0	0	0	0	0	-311	200	0	-0.211165	-0.118577	4.03546	-17.2419	-201.299	89.5075	-914	200	0
401	8	1.2672e-28	-6.92927e-29	-2.11751e-28	-1.67364e-26	-3.91945e-27	-1.00204e-26	300	610	0	-1.60874e-29	-3.48266e-29	-3.84347e-28	1.72807e-26	-2.84898e-26	4.04641e-27	300	200	0	0	0	0	0	0	0	-311	200	0	-0.158031	-0.11858	3.04228	-11.5728	-160.119	61.3582	-914	200	0
401	9	1.09497e-28	-6.0784e-29	-1.65128e-28	-1.26075e-26	-2.64031e-27	-8.84762e-27	300	610	0	3.21484e-29	-2.43615e-29	-3.72759e-28	1.65535e-26	-2.60244e-26	4.74367e-27	300	200	0	0	0	0	0	0	0	-311	200	0	-0.107336	-0.102998	2.08504	-6.50838	-116.11	36.8864	-914	200	0
402	0	8.65401e-29	-4.8645e-29	-1.18634e-28	-8.7305e-27	-1.59008e-27	-7.11846e-27	300	610	0	5.60487e-29	-1.54401e-29	-3.21655e-28	1.41619e-26	-2.15041e-26	4.57899e-27	300	200	0	0	0	0	0	0	0	-311	200	0	-0.0643477	-0.0805683	1.26988	-2.79836	-76.1842	17.8212	-914	200	0	-0.232767	0.00234957	4.31962	854.446	3784	176.189	0	0	0
402	1	6.30233e-29	-3.58659e-29	-7.77585e-29	-5.46051e-27	-7.96668e-28	-5.27558e-27	300	610	0	6.31078e-29	-8.46989e-30	-2.53923e-28	1.10983e-26	-1.63414e-26	3.93838e-27	300	200	0	0	0	0	0	0	0	-311	200	0	-0.0316227	-0.0576122	0.650412	-1.01717	-44.3771	4.92879	-914	200	0
402	2	4.19883e-29	-2.42425e-29	-4.49861e-29	-2.92939e-27	-2.45513e-28	-3.58703e-27	300	610	0	5.96424e-29	-3.45253e-30	-1.84706e-28	8.01373e-27	-1.14247e-26	3.10051e-27	300	200	0	0	0	0	0	0	0	-311	200	0	-0.0100008	-0.038464	0.246434	-1.64618	-22.7393	-1.54149	-914	200	0
402	3	2.48881e-29	-1.46692e-29	-2.07802e-29	-1.12487e-27	1.00646e-28	-2.18854e-27	300	610	0	5.05391e-29	-1.56157e-31	-1.22889e-28	5.2848e-27	-7.2358e-27	2.24911e-27	300	200	0	0	0	0	0	0	0	-311	200	0	0.000597241	-0.025987	0.0589984	-5.1118	-12.0988	-1.54153	-914	200	0
402	4	1.20891e-29	-7.41616e-30	-4.38538e-30	4.676e-29	2.87671e-28	-1.12354e-27	300	610	0	3.92796e-29	1.75771e-30	-7.26949e-29	3.08572e-27	-3.96468e-27	1.49145e-27	300	200	0	0	0	0	0	0	0	-311	200	0	0.000634434	-0.022011	0.0803879	-11.7647	-12.5854	4.93487	-914	200	0
402	5	3.28892e-30	-2.3618e-30	5.56366e-30	7.14813e-28	3.60903e-28	-3.77264e-28	300	610	0	2.81229e-29	2.64853e-30	-3.5169e-29	1.45346e-27	-1.61125e-27	8.78013e-28	300	200	0	0	0	0	0	0	0	-311	200	0	-0.00931058	-0.027618	0.298845	-21.7898	-23.8922	17.852	-914	200	0
402	6	-2.16286e-30	8.25798e-31	1.06205e-29	1.01369e-27	3.5998e-28	9.6787e-29	300	610	0	1.83553e-29	2.84494e-30	-9.40038e-30	3.41704e-28	-6.6043e-29	4.20636e-28	300	200	0	0	0	0	0	0	0	-311	200	0	-0.0285514	-0.0432279	0.69819	-35.0393	-45.2674	36.9725	-914	200	0
402	7	-5.0395e-30	2.56006e-30	1.22618e-29	1.06467e-27	3.1653e-28	3.57804e-28	300	610	0	1.0551e-29	2.61867e-30	6.53608e-30	-3.38243e-28	8.3025e-28	1.07516e-28	300	200	0	0	0	0	0	0	0	-311	200	0	-0.0560565	-0.0684536	1.25262	-50.7871	-75.2441	61.541	-914	200	0
402	8	-6.09259e-30	3.25195e-30	1.17435e-29	9.67045e-28	2.5381e-28	4.65217e-28	300	610	0	4.806e-30	2.17637e-30	1.49195e-29	-6.88853e-28	1.24659e-27	-8.53315e-29	300	200	0	0	0	0	0	0	0	-311	200	0	-0.0899865	-0.101721	1.91714	-67.4098	-111.13	89.8206	-914	200	0
402	9	-5.97168e-30	3.26204e-30	1.00454e-29	7.9562e-28	1.87489e-28	4.71508e-28	300	610	0	9.29892e-31	1.66259e-30	1.79608e-29	-8.08307e-28	1.33734e-27	-1.86036e-28	300	200	0	0	0	0	0	0	0	-311	200	0	-0.127036	-0.139663	2.61446	-82.0175	-148.299	118.507	-914	200	0
403	0	-5.19019e-30	2.87892e-30	7.87139e-30	6.02202e-28	1.27004e-28	4.1891e-28	300	610	0	-1.40955e-30	1.16897e-30	1.7568e-29	-7.80618e-28	1.23007e-27	-2.21755e-28	300	200	0	0	0	0	0	0	0	-311	200	0	-0.161638	-0.176342	3.21944	-90.0787	-179.363	142.071	-914	200	0	-0.179115	-0.206596	2.57004	530.526	2232.27	315.298	0	0	0
403	1	-4.12207e-30	2.31541e-30	5.68299e-30	4.19198e-28	7.70862e-29	3.38724e-28	300	610	0	-2.58656e-30	7.45791e-31	1.52476e-29	-6.71628e-28	1.02174e-27	-2.15854e-28	300	200	0	0	0	0	0	0	0	-311	200	0	-0.187176	-0.204613	3.58357	-86.1328	-195.546	153.834	-914	200	0
403	2	-3.0165e-30	1.71536e-30	3.7472e-30	2.64e-28	3.91951e-29	2.52237e-28	300	610	0	-2.9549e-30	4.13567e-31	1.20956e-29	-5.2889e-28	7.80145e-28	-1.86726e-28	300	200	0	0	0	0	0	0	0	-311	200	0	-0.201444	-0.222054	3.6429	-66.7327	-192.688	150.66	-914	200	0
403	3	-2.0212e-30	1.16585e-30	2.18746e-30	1.43294e-28	1.27366e-29	1.72438e-28	300	610	0	-2.81438e-30	1.73247e-31	8.84127e-30	-3.83765e-28	5.48226e-28	-1.47716e-28	300	200	0	0	0	0	0	0	0	-311	200	0	-0.210297	-0.234897	3.49252	-32.683	-175.444	136.248	-914	200	0
403	4	-1.20798e-30	7.10909e-31	1.02989e-30	5.68096e-29	-3.99429e-30	1.05998e-28	300	610	0	-2.39804e-30	1.44188e-32	5.91607e-30	-2.54571e-28	3.49522e-28	-1.07676e-28	300	200	0	0	0	0	0	0	0	-311	200	0	-0.223179	-0.253146	3.30532	12.4842	-152.973	117.794	-914	200	0
403	5	-5.96396e-31	3.64582e-31	2.4155e-31	3.12073e-31	-1.31375e-29	5.51611e-29	300	610	0	-1.87276e-30	-7.86185e-32	3.52888e-30	-1.49939e-28	1.93605e-28	-7.18169e-29	300	200	0	0	0	0	0	0	0	-311	200	0	-0.246522	-0.283348	3.21172	64.806	-132.546	101.035	-914	200	0
403	6	-1.73659e-31	1.21993e-31	-2.40505e-31	-3.22085e-29	-1.68281e-29	1.93557e-29	300	610	0	-1.34747e-30	-1.22737e-31	1.73564e-30	-7.19049e-29	8.08774e-29	-4.26375e-29	300	200	0	0	0	0	0	0	0	-311	200	0	-0.281149	-0.325687	3.26006	119.901	-117.674	88.8133	-914	200	0
403	7	9.00983e-32	-3.20282e-32	-4.88989e-31	-4.70661e-29	-1.69437e-29	-3.5384e-30	300	610	0	-8.84802e-31	-1.3347e-31	4.97674e-31	-1.84659e-29	6.42211e-30	-2.07773e-29	300	200	0	0	0	0	0	0	0	-311	200	0	-0.32165	-0.373194	3.41753	171.753	-108.522	81.4133	-914	200	0
403	8	2.31004e-31	-1.16764e-31	-5.73555e-31	-4.99971e-29	-1.499e-29	-1.62795e-29	300	610	0	-5.133e-31	-1.23728e-31	-2.73429e-31	1.44605e-29	-3.71517e-29	-5.73155e-30	300	200	0	0	0	0	0	0	0	-311	200	0	-0.355593	-0.410784	3.56938	211.42	-102.275	76.8659	-914	200	0
403	9	2.84477e-31	-1.51562e-31	-5.53794e-31	-4.57213e-29	-1.20796e-29	-2.16641e-29	300	610	0	-2.38505e-31	-1.03375e-31	-6.84176e-31	3.16675e-29	-5.77752e-29	3.60236e-30	300	200	0	0	0	0	0	0	0	-311	200	0	-0.366879	-0.418774	3.55653	228.36	-94.3941	71.9797	-914	200	0
404	0	2.81304e-31	-1.53499e-31	-4.76407e-31	-3.78119e-29	-8.96602e-30	-2.21771e-29	300	610	0	-5.20763e-32	-7.93482e-32	-8.38764e-31	3.77851e-29	-6.27444e-29	8.5394e-30	300	200	0	0	0	0	0	0	0	-311	200	0	-0.347799	-0.385818	3.29495	217.129	-81.8297	64.9876	-914	200	0	-0.268582	0.00303571	2.49382	477.978	2274.3	139.329	0	0	0
404	1	2.45941e-31	-1.36312e-31	-3.75113e-31	-2.87562e-29	-6.10691e-30	-1.98279e-29	300	610	0	6.13201e-32	-5.60737e-32	-8.27644e-31	3.67975e-29	-5.81207e-29	1.03599e-29	300	200	0	0	0	0	0	0	0	-311	200	0	-0.307531	-0.318143	2.85973	182.172	-65.3096	57.393	-914	200	0
404	2	1.96287e-31	-1.10178e-31	-2.72151e-31	-2.01211e-29	-3.73496e-30	-1.61133e-29	300	610	0	1.19207e-31	-3.60067e-32	-7.22574e-31	3.18425e-29	-4.85329e-29	1.01714e-29	300	200	0	0	0	0	0	0	0	-311	200	0	-0.264261	-0.23147	2.41213	133.166	-47.6907	52.5078	-914	200	0
404	3	1.44336e-31	-8.20168e-32	-1.80506e-31	-1.27575e-29	-1.9259e-30	-1.20565e-29	300	610	0	1.38276e-31	-2.01762e-32	-5.76015e-31	2.51972e-29	-3.7234e-29	8.85032e-30	300	200	0	0	0	0	0	0	0	-311	200	0	-0.233168	-0.138771	2.08631	78.1613	-31.3073	53.0867	-914	200	0
404	4	9.72583e-32	-5.60468e-32	-1.06294e-31	-7.00271e-30	-6.56166e-31	-8.28656e-30	300	610	0	1.32754e-31	-8.66889e-33	-4.23075e-31	1.83723e-29	-2.62985e-29	7.0356e-30	300	200	0	0	0	0	0	0	0	-311	200	0	-0.222834	-0.0474687	1.95616	22.0441	-17.3202	60.5358	-914	200	0
404	5	5.85952e-32	-3.44331e-32	-5.09521e-32	-2.8591e-30	1.52101e-31	-5.13107e-30	300	610	0	1.13752e-31	-1.01922e-33	-2.84701e-31	1.22579e-29	-1.68757e-29	5.1534e-30	300	200	0	0	0	0	0	0	0	-311	200	0	-0.235821	0.0384656	2.04156	-32.2184	-6.08641	74.8641	-914	200	0
404	6	2.93798e-32	-1.7901e-32	-1.30588e-32	-1.35855e-31	5.98681e-31	-2.70507e-30	300	610	0	8.92642e-32	3.50048e-33	-1.71199e-31	7.28099e-30	-9.44599e-30	3.45682e-30	300	200	0	0	0	0	0	0	0	-311	200	0	-0.268893	0.116299	2.31135	-82.2267	2.49905	94.4987	-914	200	0
404	7	9.07955e-33	-6.26162e-33	1.0285e-32	1.44608e-30	7.84065e-31	-9.87724e-31	300	610	0	6.45425e-32	5.68175e-33	-8.553e-32	3.55141e-30	-4.04809e-30	2.06922e-30	300	200	0	0	0	0	0	0	0	-311	200	0	-0.312736	0.182447	2.68165	-124.838	8.72454	115.95	-914	200	0
404	8	-3.67462e-33	1.17702e-33	2.24803e-32	2.1832e-30	7.97171e-31	1.17428e-31	300	610	0	4.26336e-32	6.25846e-33	-2.6077e-32	9.83669e-31	-4.61925e-31	1.02472e-30	300	200	0	0	0	0	0	0	0	-311	200	0	-0.351253	0.230596	3.01015	-154.966	12.8458	133.371	-914	200	0
404	9	-1.05695e-32	5.31354e-33	2.68118e-32	2.34672e-30	7.09664e-31	7.38836e-31	300	610	0	2.49541e-32	5.84388e-33	1.12146e-32	-6.09935e-31	1.65502e-30	3.02011e-31	300	200	0	0	0	0	0	0	0	-311	200	0	-0.365086	0.252251	3.12879	-166.347	15.0719	139.812	-914	200	0
405	0	-1.32736e-32	7.05833e-33	2.61056e-32	2.16095e-30	5.74742e-31	1.00803e-30	300	610	0	1.18141e-32	4.90878e-33	3.13184e-32	-1.45346e-30	2.67484e-30	-1.49519e-31	300	200	0	0	0	0	0	0	0	-311	200	0	-0.344202	0.242013	2.95859	-156.155	15.8936	132.063	-914	200	0	-0.268582	0.00303571	2.49382	477.978	2274.3	139.329	0	0	0
405	1	-1.32458e-32	7.21997e-33	2.25871e-32	1.7965e-30	4.28645e-31	1.04262e-30	300	610	0	2.85069e-33	3.78589e-33	3.91432e-32	-1.76516e-30	2.94228e-30	-3.91301e-31	300	200	0	0	0	0	0	0	0	-311	200	0	-0.296776	0.201469	2.59031	-128.378	16.3181	114.082	-914	200	0
405	2	-1.16506e-32	6.45211e-33	1.78712e-32	1.37277e-30	2.93541e-31	9.38199e-31	300	610	0	-2.64271e-33	2.68891e-33	3.89752e-32	-1.73392e-30	2.74525e-30	-4.83661e-31	300	200	0	0	0	0	0	0	0	-311	200	0	-0.240988	0.1353	2.20933	-90.5963	17.5557	93.7762	-914	200	0
405	3	-9.34434e-33	5.24137e-33	1.30291e-32	9.65479e-31	1.80865e-31	7.66306e-31	300	610	0	-5.48607e-33	1.73762e-33	3.42318e-32	-1.50923e-30	2.30466e-30	-4.79099e-31	300	200	0	0	0	0	0	0	0	-311	200	0	-0.192578	0.0458168	1.98067	-49.2431	20.5592	78.1291	-914	200	0
405	4	-6.9043e-33	3.92035e-33	8.69169e-33	6.16197e-31	9.45183e-32	5.76114e-31	300	610	0	-6.46678e-33	9.835e-34	2.74233e-32	-1.20011e-30	1.77657e-30	-4.19355e-31	300	200	0	0	0	0	0	0	0	-311	200	0	-0.161331	-0.0676818	2.01375	-8.59505	25.8287	71.7859	-914	200	0
405	5	-4.67823e-33	2.69342e-33	5.16164e-33	3.4191e-31	3.36042e-32	3.98075e-31	300	610	0	-6.25964e-33	4.32663e-34	2.02392e-32	-8.79293e-31	1.26114e-30	-3.35008e-31	300	200	0	0	0	0	0	0	0	-311	200	0	-0.152061	-0.206732	2.36574	28.2972	33.3279	77.3452	-914	200	0
405	6	-2.84058e-33	1.66688e-33	2.51665e-33	1.43444e-31	-5.42485e-33	2.48251e-31	300	610	0	-5.39424e-33	6.43735e-35	1.36956e-32	-5.90007e-31	8.14427e-31	-2.46571e-31	300	200	0	0	0	0	0	0	0	-311	200	0	-0.16532	-0.370883	3.04013	58.6422	42.3545	95.4838	-914	200	0
405	7	-1.44536e-33	8.77931e-34	6.95852e-34	1.22342e-32	-2.72179e-32	1.32511e-31	300	610	0	-4.25355e-33	-1.5505e-34	8.30056e-33	-3.53338e-31	4.6049e-31	-1.66327e-31	300	200	0	0	0	0	0	0	0	-311	200	0	-0.197624	-0.554258	3.9779	79.0296	51.3633	124.811	-914	200	0
405	8	-4.70847e-34	3.19653e-34	-4.33978e-34	-6.4664e-32	-3.65028e-32	5.01683e-32	300	610	0	-3.09058e-33	-2.62722e-34	4.20902e-33	-1.75138e-31	2.02092e-31	-1.0036e-31	300	200	0	0	0	0	0	0	0	-311	200	0	-0.241163	-0.741578	5.04163	84.7225	57.762	161.436	-914	200	0
405	9	1.45585e-34	-3.94404e-35	-1.03183e-33	-1.01167e-31	-3.74891e-32	-3.15631e-33	300	610	0	-2.05345e-33	-2.93305e-34	1.35477e-33	-5.18013e-32	2.94306e-32	-5.04665e-32	300	200	0	0	0	0	0	0	0	-311	200	0	-0.285097	-0.908239	6.03401	70.8109	58.8844	199.562	-914	200	0
406	0	4.82646e-34	-2.41199e-34	-1.25255e-33	-1.10093e-31	-3.35865e-32	-3.34391e-32	300	610	0	-1.21233e-33	-2.75919e-34	-4.47814e-34	2.52876e-32	-7.33499e-32	-1.57635e-32	300	200	0	0	0	0	0	0	0	-311	200	0	-0.320627	-1.02938	6.79497	36.9663	55.381	234.491	-914	200	0	-0.242331	-0.554527	4.91214	949.194	4583.03	767.144	0	0	0
406	1	6.18896e-34	-3.28444e-34	-1.23012e-33	-1.02099e-31	-2.73384e-32	-4.68634e-32	300	610	0	-5.84187e-34	-2.33027e-34	-1.43082e-33	6.6595e-32	-1.23698e-31	6.06844e-33	300	200	0	0	0	0	0	0	0	-311	200	0	-0.344135	-1.08522	7.26191	-8.90241	53.5902	264.361	-914	200	0
406	2	6.23445e-34	-3.39446e-34	-1.07056e-33	-8.53302e-32	-2.04866e-32	-4.89944e-32	300	610	0	-1.53385e-34	-1.80583e-34	-1.82541e-33	8.2405e-32	-1.37899e-31	1.78972e-32	300	200	0	0	0	0	0	0	0	-311	200	0	-0.35432	-1.05849	7.41348	-54.3114	62.182	288.095	-914	200	0
406	3	5.51731e-34	-3.05302e-34	-8.51183e-34	-6.55154e-32	-1.41047e-32	-4.43783e-32	300	610	0	1.12592e-34	-1.28901e-34	-1.83465e-33	8.16702e-32	-1.29622e-31	2.25644e-32	300	200	0	0	0	0	0	0	0	-311	200	0	-0.351175	-0.946486	7.25749	-89.9514	85.2553	304.651	-914	200	0
406	4	4.44718e-34	-2.49271e-34	-6.23569e-34	-4.63118e-32	-8.75371e-33	-3.64333e-32	300	610	0	2.52092e-34	-8.38175e-35	-1.62122e-33	7.15106e-32	-1.09409e-31	2.25576e-32	300	200	0	0	0	0	0	0	0	-311	200	0	-0.337449	-0.775265	6.86718	-113.029	118.575	313.707	-914	200	0
406	5	3.3017e-34	-1.87336e-34	-4.18358e-34	-2.97491e-32	-4.63352e-33	-2.75215e-32	300	610	0	3.02242e-34	-4.79037e-35	-1.30522e-33	5.71435e-32	-8.47434e-32	1.98642e-32	300	200	0	0	0	0	0	0	0	-311	200	0	-0.31502	-0.584769	6.30503	-123.966	151.157	312.76	-914	200	0
406	6	2.24946e-34	-1.29392e-34	-2.50492e-34	-1.66795e-32	-1.71218e-33	-1.91164e-32	300	610	0	2.95041e-34	-2.15437e-35	-9.67921e-34	4.20701e-32	-6.04582e-32	1.59473e-32	300	200	0	0	0	0	0	0	0	-311	200	0	-0.281682	-0.405684	5.54956	-122.858	170.198	295.659	-914	200	0
406	7	1.37628e-34	-8.06499e-35	-1.24113e-34	-7.17654e-33	1.71589e-34	-1.20047e-32	300	610	0	2.55725e-34	-3.81947e-36	-6.5859e-34	2.83879e-32	-3.92874e-32	1.1794e-32	300	200	0	0	0	0	0	0	0	-311	200	0	-0.236166	-0.254407	4.5875	-110.652	168.526	259.225	-914	200	0
406	8	7.10155e-35	-4.30102e-35	-3.66535e-35	-8.57162e-34	1.23422e-33	-6.48462e-33	300	610	0	2.02631e-34	6.8265e-36	-4.02219e-34	1.71367e-32	-2.24311e-32	7.99991e-33	300	200	0	0	0	0	0	0	0	-311	200	0	-0.183334	-0.137118	3.51442	-91.0442	148.994	209.071	-914	200	0
406	9	2.425e-35	-1.62413e-35	1.8001e-35	2.87836e-33	1.69806e-33	-2.53768e-33	300	610	0	1.47946e-34	1.21335e-35	-2.06864e-34	8.62467e-33	-1.00652e-32	4.8647e-33	300	200	0	0	0	0	0	0	0	-311	200	0	-0.131098	-0.0533999	2.4793	-68.932	120.007	155.346	-914	200	0
407	0	-5.52911e-36	1.08591e-36	4.72778e-35	4.68292e-33	1.76233e-33	3.41668e-35	300	610	0	9.88658e-35	1.37382e-35	-6.98802e-35	2.70238e-33	-1.75539e-33	2.48212e-33	300	200	0	0	0	0	0	0	0	-311	200	0	-0.0851539	0.000944431	1.5875	-48.0067	88.9118	105.925	-914	200	0	-0.242331	-0.554527	4.91214	949.194	4583.03	767.144	0	0	0
407	1	-2.19916e-35	1.09188e-35	5.84729e-35	5.16212e-33	1.58923e-33	1.50879e-33	300	610	0	5.886e-35	1.30229e-35	1.72103e-35	-1.02486e-33	3.23163e-33	8.1634e-34	300	200	0	0	0	0	0	0	0	-311	200	0	-0.0479291	0.0317933	0.882236	-30.2626	60.1683	64.8512	-914	200	0
407	2	-2.88351e-35	1.52707e-35	5.79367e-35	4.82215e-33	1.3003e-33	2.17675e-33	300	610	0	2.88412e-35	1.10591e-35	6.52314e-35	-3.04568e-33	5.71363e-33	-2.38715e-34	300	200	0	0	0	0	0	0	0	-311	200	0	-0.0196373	0.0452924	0.36518	-16.468	36.0096	33.4429	-914	200	0
407	3	-2.93325e-35	1.59524e-35	5.07192e-35	4.05172e-33	9.79239e-34	2.30129e-33	300	610	0	8.14341e-36	8.61146e-36	8.50643e-35	-3.84446e-33	6.45945e-33	-8.16839e-34	300	200	0	0	0	0	0	0	0	-311	200	0	0.000802887	0.0470159	0.0138616	-6.59394	17.1245	11.2975	-914	200	0
407	4	-2.61222e-35	1.44428e-35	4.05203e-35	3.12565e-33	6.77992e-34	2.09856e-33	300	610	0	-4.72752e-36	6.17757e-36	8.63257e-35	-3.84539e-33	6.11813e-33	-1.05182e-33	300	200	0	0	0	0	0	0	0	-311	200	0	0.0150555	0.0415636	-0.205267	-0.156165	3.24622	-2.92948	-914	200	0
407	5	-2.11632e-35	1.18535e-35	2.98232e-35	2.22049e-33	4.24047e-34	1.73184e-33	300	610	0	-1.15639e-35	4.04174e-36	7.67589e-35	-3.38747e-33	5.19245e-33	-1.0615e-33	300	200	0	0	0	0	0	0	0	-311	200	0	0.0248411	0.0324619	-0.32773	3.53527	-6.37733	-10.9594	-914	200	0
407	6	-1.57904e-35	8.95217e-36	2.01151e-35	1.43527e-33	2.27543e-34	1.31457e-33	300	610	0	-1.41156e-35	2.33192e-36	6.21069e-35	-2.72032e-33	4.04115e-33	-9.40485e-34	300	200	0	0	0	0	0	0	0	-311	200	0	0.0315634	0.0222544	-0.385171	5.20809	-12.631	-14.5182	-914	200	0
407	7	-1.08206e-35	6.21745e-36	1.21339e-35	8.12638e-34	8.743e-35	9.17987e-34	300	610	0	-1.38998e-35	1.07085e-36	4.62778e-35	-2.01237e-33	2.8974e-33	-7.58776e-34	300	200	0	0	0	0	0	0	0	-311	200	0	0.0360497	0.012696	-0.401934	5.52755	-16.2836	-15.1157	-914	200	0
407	8	-6.675e-36	3.90453e-36	6.09884e-36	3.57741e-34	-3.66848e-36	5.8059e-34	300	610	0	-1.21187e-35	2.18095e-37	3.16586e-35	-1.36533e-33	1.89435e-33	-5.63857e-34	300	200	0	0	0	0	0	0	0	-311	200	0	0.0383746	0.00498342	-0.393346	5.04689	-17.8239	-13.9397	-914	200	0
407	9	-3.49739e-36	2.10969e-36	1.90493e-36	5.35671e-35	-5.58946e-35	3.17436e-34	300	610	0	-9.65036e-36	-2.98327e-37	1.94774e-35	-8.30371e-34	1.09179e-33	-3.84621e-34	300	200	0	0	0	0	0	0	0	-311	200	0	0.0377483	-2.34312e-05	-0.365107	4.19258	-17.3643	-11.8262	-914	200	0
408	0	-1.25439e-36	8.26275e-37	-7.26221e-37	-1.27602e-34	-7.97807e-35	1.28313e-34	300	610	0	-7.08158e-36	-5.59935e-37	1.01495e-35	-4.23557e-34	5.0019e-34	-2.35825e-34	300	200	0	0	0	0	0	0	0	-311	200	0	0.0324684	-0.00162126	-0.313438	3.27092	-14.6009	-9.27806	-914	200	0	-0.0454031	0.0339006	0.185812	38.4104	190.052	-21.5668	0	0	0
408	1	1.85342e-37	-1.08641e-38	-2.13944e-36	-2.16334e-34	-8.48275e-35	4.24712e-36	300	610	0	-4.76191e-36	-6.44021e-37	3.57308e-36	-1.38816e-34	1.00417e-34	-1.22343e-34	300	200	0	0	0	0	0	0	0	-311	200	0	0.0199572	0.000851666	-0.225822	2.48541	-8.82928	-6.51112	-914	200	0
408	2	9.94105e-37	-4.92812e-37	-2.67668e-36	-2.41179e-34	-7.87962e-35	-6.77116e-35	300	610	0	-2.86271e-36	-6.16233e-37	-6.38268e-37	4.18951e-35	-1.41393e-34	-4.27788e-35	300	200	0	0	0	0	0	0	0	-311	200	0	-0.00307666	0.00804684	-0.0824368	1.95697	0.978784	-3.5146	-914	200	0
408	3	1.34741e-36	-7.14779e-37	-2.6378e-36	-2.26134e-34	-6.74878e-35	-1.01263e-34	300	610	0	-1.43242e-36	-5.27676e-37	-2.98871e-36	1.41341e-34	-2.63541e-34	7.70448e-36	300	200	0	0	0	0	0	0	0	-311	200	0	-0.0402877	0.0205363	0.141434	1.74193	16.02	-0.119564	-914	200	0
408	4	1.40182e-36	-7.63002e-37	-2.26362e-36	-1.89724e-34	-5.48204e-35	-1.08908e-34	300	610	0	-4.42902e-37	-4.14974e-37	-3.9896e-36	1.82255e-34	-3.02312e-34	3.53626e-35	300	200	0	0	0	0	0	0	0	-311	200	0	-0.0950791	0.0386278	0.471548	1.84434	37.4022	3.92489	-914	200	0
408	5	1.28429e-36	-7.08198e-37	-1.73389e-36	-1.45145e-34	-4.30602e-35	-1.00963e-34	300	610	0	1.74844e-37	-3.02002e-37	-4.09509e-36	1.84597e-34	-2.88507e-34	4.65427e-35	300	200	0	0	0	0	0	0	0	-311	200	0	-0.169641	0.062052	0.928855	2.22127	65.7587	8.8646	-914	200	0
408	6	1.08924e-36	-6.03491e-37	-1.17433e-36	-1.01008e-34	-3.31072e-35	-8.52459e-35	300	610	0	5.05362e-37	-2.02379e-37	-3.67174e-36	1.643e-34	-2.46101e-34	4.69211e-35	300	200	0	0	0	0	0	0	0	-311	200	0	-0.263568	0.0895186	1.52107	2.78079	100.712	14.8373	-914	200	0
408	7	8.80279e-37	-4.85114e-37	-6.68133e-37	-6.23264e-35	-2.47743e-35	-6.71735e-35	300	610	0	6.32423e-37	-1.22093e-37	-2.99143e-36	1.33013e-34	-1.92291e-34	4.11572e-35	300	200	0	0	0	0	0	0	0	-311	200	0	-0.372021	0.118153	2.23129	3.3738	140.177	21.7487	-914	200	0
408	8	6.94281e-37	-3.74549e-37	-2.68821e-37	-3.15509e-35	-1.70357e-35	-5.00848e-35	300	610	0	6.29819e-37	-6.18883e-38	-2.23843e-36	9.84575e-35	-1.38331e-34	3.28263e-35	300	200	0	0	0	0	0	0	0	-311	200	0	-0.483467	0.142854	3.00352	3.78203	179.523	29.1264	-914	200	0
408	9	5.46062e-37	-2.81187e-37	-1.2072e-38	-9.49284e-36	-8.2461e-36	-3.56457e-35	300	610	0	5.57311e-37	-1.92441e-38	-1.52395e-36	6.5108e-35	-9.07215e-35	2.45176e-35	300	200	0	0	0	0	0	0	0	-311	200	0	-0.577136	0.155647	3.72587	3.70611	210.656	35.954	-914	200	0
409	0	4.32809e-37	-2.04946e-37	7.48469e-38	3.92424e-36	3.64827e-36	-2.4251e-35	300	610	0	4.59952e-37	1.01085e-38	-9.03385e-37	3.49894e-35	-5.24656e-35	1.80087e-35	300	200	0	0	0	0	0	0	0	-311	200	0	-0.627116	0.147203	4.25268	2.8033	223.617	40.8809	-914	200	0	-0.312628	-0.0262595	2.95309	579.89	2788.61	113.655	0	0	0
409	1	3.37774e-37	-1.38583e-37	-3.29349e-38	9.11815e-36	2.08666e-35	-1.53767e-35	300	610	0	3.69324e-37	3.10783e-38	-3.93292e-37	8.4773e-36	-2.42073e-35	1.44489e-35	300	200	0	0	0	0	0	0	0	-311	200	0	-0.620298	0.112779	4.50921	0.827338	213.414	43.2146	-914	200	0
409	2	2.33287e-37	-6.96639e-38	-3.59732e-37	6.51139e-36	4.54719e-35	-7.86816e-36	300	610	0	3.05553e-37	4.84279e-38	1.3473e-38	-1.49626e-35	-5.17008e-36	1.45055e-35	300	200	0	0	0	0	0	0	0	-311	200	0	-0.568968	0.0566991	4.56232	-2.25453	184.897	43.593	-914	200	0
409	3	8.34413e-38	1.76405e-38	-9.26336e-37	-3.60255e-36	7.89203e-35	-1.73461e-37	300	610	0	2.79305e-37	6.61961e-38	3.35055e-37	-3.6112e-35	6.13517e-36	1.84441e-35	300	200	0	0	0	0	0	0	0	-311	200	0	-0.497981	-0.0108094	4.53548	-6.29848	148.126	43.181	-914	200	0
409	4	-1.52876e-37	1.40653e-37	-1.74168e-36	-2.09984e-35	1.21434e-34	9.45135e-36	300	610	0	2.93225e-37	8.72194e-38	5.90319e-37	-5.5411e-35	1.14209e-35	2.61237e-35	300	200	0	0	0	0	0	0	0	-311	200	0	-0.425614	-0.0785465	4.48423	-11.0445	111.41	42.4916	-914	200	0
409	5	-5.17773e-37	3.1582e-37	-2.78873e-36	-4.52716e-35	1.71173e-34	2.27307e-35	300	610	0	3.42558e-37	1.12657e-37	7.90665e-37	-7.24298e-35	1.23221e-35	3.69009e-35	300	200	0	0	0	0	0	0	0	-311	200	0	-0.358013	-0.134992	4.35328	-16.0669	79.4568	40.9832	-914	200	0
409	6	-1.04799e-36	5.55464e-37	-4.0045e-36	-7.54138e-35	2.23203e-34	4.11103e-35	300	610	0	4.14861e-37	1.41459e-37	9.33578e-37	-8.5397e-35	1.0246e-35	4.94482e-35	300	200	0	0	0	0	0	0	0	-311	200	0	-0.292798	-0.169044	4.01735	-20.7785	54.2061	37.4521	-914	200	0
409	7	-1.76541e-36	8.63305e-37	-5.25502e-36	-1.09225e-34	2.68334e-34	6.54105e-35	300	610	0	4.88937e-37	1.69746e-37	9.97706e-37	-9.08003e-35	6.33162e-36	6.15041e-35	300	200	0	0	0	0	0	0	0	-311	200	0	-0.22697	-0.175485	3.40669	-24.6597	35.7315	31.2291	-914	200	0
409	8	-2.66371e-36	1.22849e-36	-6.30683e-36	-1.42594e-34	2.91938e-34	9.53625e-35	300	610	0	5.33313e-37	1.90149e-37	9.39588e-37	-8.31098e-35	1.48758e-36	6.95905e-35	300	200	0	0	0	0	0	0	0	-311	200	0	-0.162827	-0.158816	2.59906	-27.3871	22.9564	23.061	-914	200	0
409	9	-3.69068e-36	1.6181e-36	-6.79905e-36	-1.68716e-34	2.73023e-34	1.2901e-34	300	610	0	5.04793e-37	1.912e-37	6.92609e-37	-5.47126e-35	-3.52261e-36	6.87576e-35	300	200	0	0	0	0	0	0	0	-311	200	0	-0.105561	-0.128715	1.75614	-28.5179	14.0372	14.5177	-914	200	0
410	0	-4.72666e-36	1.96855e-36	-6.22177e-36	-1.77351e-34	1.83903e-34	1.61994e-34	300	610	0	3.47898e-37	1.56969e-37	1.69258e-37	3.80298e-36	-7.97013e-36	5.24458e-35	300	200	0	0	0	0	0	0	0	-311	200	0	-0.058515	-0.0935445	1.01976	-27.0781	6.56424	7.02036	-914	200	0	-0.312628	-0.0262595	2.95309	579.89	2788.61	113.655	0	0	0
410	1	-5.56063e-36	2.17675e-36	-3.91022e-36	-1.54302e-34	-8.98943e-36	1.86774e-34	300	610	0	-3.74614e-39	6.72343e-38	-7.31681e-37	1.02829e-34	-1.10461e-35	1.25866e-35	300	200	0	0	0	0	0	0	0	-311	200	0	-0.0223495	-0.0586071	0.488024	-21.4236	-2.23556	1.62818	-914	200	0
410	2	-5.86721e-36	2.09267e-36	9.32765e-37	-8.13808e-35	-3.42487e-34	1.91905e-34	300	610	0	-6.22705e-37	-1.01419e-37	-2.11094e-36	2.52163e-34	-1.17614e-35	-5.9894e-35	300	200	0	0	0	0	0	0	0	-311	200	0	0.00385699	-0.0268887	0.231316	-9.29284	-15.2813	-0.799342	-914	200	0
410	3	-5.19008e-36	1.51611e-36	9.16973e-36	6.28002e-35	-8.5146e-34	1.61569e-34	300	610	0	-1.57815e-36	-3.73093e-37	-4.04526e-36	4.58438e-34	-8.88307e-36	-1.73978e-34	300	200	0	0	0	0	0	0	0	-311	200	0	0.0217015	0.000113439	0.304538	12.0255	-35.3844	0.520389	-914	200	0
410	4	-2.94e-36	2.01184e-37	2.15982e-35	3.00759e-34	-1.56014e-33	7.56394e-35	300	610	0	-2.91969e-36	-7.6811e-37	-6.55231e-36	7.21348e-34	-9.31918e-37	-3.36652e-34	300	200	0	0	0	0	0	0	0	-311	200	0	0.0327888	0.021625	0.752799	45.3587	-64.8911	6.34343	-914	200	0
410	5	1.58113e-36	-2.12632e-36	3.87372e-35	6.52303e-34	-2.46925e-33	-8.93152e-35	300	610	0	-4.65315e-36	-1.29604e-36	-9.54269e-36	1.02856e-33	1.37283e-35	-5.50001e-34	300	200	0	0	0	0	0	0	0	-311	200	0	0.038271	0.0369369	1.60904	93.0883	-105.157	17.3573	-914	200	0
410	6	9.11601e-36	-5.73308e-36	6.05135e-35	1.1284e-33	-3.53845e-33	-3.5762e-34	300	610	0	-6.70734e-36	-1.94583e-36	-1.2759e-35	1.34934e-33	3.66739e-35	-8.0716e-34	300	200	0	0	0	0	0	0	0	-311	200	0	0.0385586	0.0448819	2.88256	156.297	-155.799	34.0285	-914	200	0
410	7	2.0331e-35	-1.08174e-35	8.58388e-35	1.72234e-33	-4.66439e-33	-7.50116e-34	300	610	0	-8.89203e-36	-2.67286e-36	-1.57052e-35	1.62738e-33	6.90394e-35	-1.08713e-33	300	200	0	0	0	0	0	0	0	-311	200	0	0.0331802	0.0434707	4.5377	233.573	-213.708	56.3245	-914	200	0
410	8	3.56217e-35	-1.74176e-35	1.12085e-34	2.39809e-33	-5.65551e-33	-1.27727e-33	300	610	0	-1.08496e-35	-3.38347e-36	-1.7573e-35	1.77353e-33	1.10936e-34	-1.34866e-33	300	200	0	0	0	0	0	0	0	-311	200	0	0.0207812	0.0297201	6.46283	319.468	-271.832	83.3019	-914	200	0
410	9	5.48304e-35	-2.52857e-35	1.34491e-34	3.07598e-33	-6.20662e-33	-1.92932e-33	300	610	0	-1.20053e-35	-3.9181e-36	-1.71793e-35	1.66004e-33	1.60651e-34	-1.52386e-33	300	200	0	0	0	0	0	0	0	-311	200	0	-0.000726543	-0.000275382	8.4308	402.653	-317.833	112.567	-914	200	0
411	0	7.68706e-35	-3.37276e-35	1.4557e-34	3.61706e-33	-5.87814e-33	-2.66342e-33	300	610	0	-1.15262e-35	-4.03574e-36	-1.29345e-35	1.11851e-33	2.13631e-34	-1.51257e-33	300	200	0	0	0	0	0	0	0	-311	200	0	-0.0337527	-0.0509111	10.094	465.707	-335.079	140.46	-914	200	0	-0.0023691	-0.148877	7.04909	1743	6320.3	259.371	0	0	0
411	1	9.9265e-35	-4.14169e-35	1.34652e-34	3.80801e-33	-4.08792e-33	-3.38797e-33	300	610	0	-8.30274e-36	-3.40364e-36	-2.87172e-36	-5.51952e-35	2.61311e-34	-1.17926e-33	300	200	0	0	0	0	0	0	0	-311	200	0	-0.0779952	-0.123824	11.1101	492.309	-310.975	163.781	-914	200	0
411	2	1.17632e-34	-4.62026e-35	8.77403e-35	3.35041e-33	-1.26556e-34	-3.94567e-33	300	610	0	-9.74145e-37	-1.59855e-36	1.52237e-35	-2.08505e-33	2.8991e-34	-3.54961e-34	300	200	0	0	0	0	0	0	0	-311	200	0	-0.122712	-0.209508	11.3392	480.639	-248.602	180.6	-914	200	0
411	3	1.25184e-34	-4.49456e-35	-1.20471e-35	1.85972e-33	6.7896e-33	-4.09749e-33	300	610	0	1.19747e-35	1.87241e-36	4.3538e-35	-5.1831e-33	2.79423e-34	1.15235e-33	300	200	0	0	0	0	0	0	0	-311	200	0	-0.145457	-0.28538	10.8852	446.688	-166.527	189.201	-914	200	0
411	4	1.12361e-34	-3.34395e-35	-1.83107e-34	-1.11867e-33	1.74108e-32	-3.51191e-33	300	610	0	3.20136e-35	7.52108e-36	8.37548e-35	-9.49661e-33	2.03161e-34	3.53505e-33	300	200	0	0	0	0	0	0	0	-311	200	0	-0.128494	-0.332153	9.99209	411.178	-84.765	189.165	-914	200	0
411	5	6.67583e-35	-6.49294e-36	-4.42659e-34	-6.06696e-33	3.22736e-32	-1.76519e-33	300	610	0	6.02285e-35	1.57861e-35	1.36334e-34	-1.50297e-32	2.83372e-35	6.94618e-33	300	200	0	0	0	0	0	0	0	-311	200	0	-0.0740444	-0.348653	8.93957	386.623	-14.2745	183.157	-914	200	0
411	6	-2.64003e-35	4.17209e-35	-8.02298e-34	-1.34153e-32	5.14317e-32	1.63887e-33	300	610	0	9.68132e-35	2.68877e-35	1.99513e-34	-2.15366e-32	-2.81637e-34	1.14387e-32	300	200	0	0	0	0	0	0	0	-311	200	0	0.00104934	-0.344457	7.92958	374.467	41.3498	174.496	-914	200	0
411	7	-1.82954e-34	1.16927e-34	-1.26144e-33	-2.34143e-32	7.40878e-32	7.21963e-33	300	610	0	1.40368e-34	4.06209e-35	2.68026e-34	-2.83879e-32	-7.62381e-34	1.68805e-32	300	200	0	0	0	0	0	0	0	-311	200	0	0.0768932	-0.325735	6.98663	366.211	80.4307	163.407	-914	200	0
411	8	-4.17307e-34	2.23484e-34	-1.79844e-33	-3.595e-32	9.81298e-32	1.5429e-32	300	610	0	1.87016e-34	5.60834e-35	3.3161e-34	-3.44177e-32	-1.44044e-33	2.28448e-32	300	200	0	0	0	0	0	0	0	-311	200	0	0.135809	-0.292512	5.9892	347.528	101.482	147.112	-914	200	0
411	9	-7.38376e-34	3.62473e-34	-2.3595e-33	-5.02982e-32	1.19597e-31	2.6508e-32	300	610	0	2.29368e-34	7.13473e-35	3.73436e-34	-3.7768e-32	-2.32107e-33	2.84812e-32	300	200	0	0	0	0	0	0	0	-311	200	0	0.167944	-0.24526	4.84408	309.186	105.18	123.882	-914	200	0
412	0	-1.14369e-33	5.2905e-34	-2.84605e-33	-6.48236e-32	1.32134e-31	4.02806e-32	300	610	0	2.55467e-34	8.31005e-35	3.68744e-34	-3.57634e-32	-3.37142e-33	3.23784e-32	300	200	0	0	0	0	0	0	0	-311	200	0	0.174848	-0.190015	3.61572	254.88	95.865	96.0586	-914	200	0	-0.33807	-0.0363889	1.81936	277.4	1656.43	142.412	0	0	0
412	1	-1.61148e-33	7.09067e-34	-3.10213e-33	-7.66451e-32	1.26539e-31	5.58821e-32	300	610	0	2.47886e-34	8.63104e-35	2.84119e-34	-2.48606e-32	-4.49914e-33	3.24426e-32	300	200	0	0	0	0	0	0	0	-311	200	0	0.16407	-0.135453	2.45695	195.348	79.4962	68.1703	-914	200	0
412	2	-2.09094e-33	8.75131e-34	-2.90425e-33	-8.13125e-32	9.05676e-32	7.14294e-32	300	610	0	1.83296e-34	7.39955e-35	7.80169e-35	-7.42579e-34	-5.52758e-33	2.58267e-32	300	200	0	0	0	0	0	0	0	-311	200	0	0.141669	-0.0878327	1.48546	138.95	60.8315	43.7538	-914	200	0
412	3	-2.49126e-33	9.82489e-34	-1.95784e-33	-7.2569e-32	9.22358e-33	8.36586e-32	300	610	0	3.29486e-35	3.72324e-35	-2.9663e-34	4.13594e-32	-6.17009e-33	8.96436e-33	300	200	0	0	0	0	0	0	0	-311	200	0	0.109857	-0.0500338	0.75721	89.2751	42.718	24.6513	-914	200	0
412	4	-2.67092e-33	9.65481e-34	9.42264e-35	-4.23132e-32	-1.34169e-31	8.75806e-32	300	610	0	-2.3538e-34	-3.44296e-35	-8.86735e-34	1.0601e-31	-6.00813e-33	-2.22229e-32	300	200	0	0	0	0	0	0	0	-311	200	0	0.0674588	-0.0226432	0.288456	46.3895	26.4919	11.5576	-914	200	0
412	5	-2.42955e-33	7.35691e-34	3.64379e-33	1.90842e-32	-3.55746e-31	7.62409e-32	300	610	0	-6.53269e-34	-1.5193e-34	-1.72921e-33	1.96472e-31	-4.48055e-33	-7.18579e-32	300	200	0	0	0	0	0	0	0	-311	200	0	0.0107146	-0.00488194	0.0735086	8.07086	12.4102	4.4838	-914	200	0
412	6	-1.50593e-33	1.83466e-34	9.06188e-33	1.21914e-31	-6.67362e-31	4.07082e-32	300	610	0	-1.24463e-33	-3.24791e-34	-2.83593e-33	3.1307e-31	-8.94551e-34	-1.43286e-31	300	200	0	0	0	0	0	0	0	-311	200	0	-0.065626	0.00470751	0.0964141	-29.1072	0.0479776	3.08071	-914	200	0
412	7	4.12781e-34	-8.15051e-34	1.66063e-32	2.75483e-31	-1.07096e-30	-2.95345e-32	300	610	0	-2.01507e-33	-5.58094e-34	-4.17276e-33	4.50946e-31	5.528e-33	-2.37807e-31	300	200	0	0	0	0	0	0	0	-311	200	0	-0.166836	0.00780451	0.33646	-68.7846	-11.3473	6.81831	-914	200	0
412	8	3.66435e-33	-2.38274e-33	2.62846e-32	4.85456e-31	-1.55085e-30	-1.45582e-31	300	610	0	-2.93723e-33	-8.48144e-34	-5.63258e-33	5.9724e-31	1.55523e-32	-3.52892e-31	300	200	0	0	0	0	0	0	0	-311	200	0	-0.296258	0.00605229	0.767867	-113.851	-22.5417	15.0268	-914	200	0
412	9	8.55987e-33	-4.61528e-33	3.76673e-32	7.49991e-31	-2.06391e-30	-3.17231e-31	300	610	0	-3.93205e-33	-1.17674e-33	-7.00361e-33	7.27838e-31	2.97623e-32	-4.7988e-31	300	200	0	0	0	0	0	0	0	-311	200	0	-0.452763	0.000961065	1.35417	-165.428	-34.0228	26.8127	-914	200	0
413	0	1.52995e-32	-7.54124e-33	4.96541e-32	1.05457e-30	-2.52829e-30	-5.49994e-31	300	610	0	-4.84693e-33	-1.50425e-33	-7.93591e-33	8.04057e-31	4.83058e-32	-6.01235e-31	300	200	0	0	0	0	0	0	0	-311	200	0	-0.62756	-0.00606731	2.03801	-221.743	-45.7178	40.8665	-914	200	0	-0.33807	-0.0363889	1.81936	277.4	1656.43	142.412	0	0	0
413	1	2.38491e-32	-1.10665e-32	6.02059e-32	1.36563e-30	-2.8117e-30	-8.40784e-31	300	610	0	-5.43308e-33	-1.76196e-33	-7.9118e-33	7.69888e-31	7.05411e-32	-6.87631e-31	300	200	0	0	0	0	0	0	0	-311	200	0	-0.80044	-0.0136308	2.72733	-276.875	-56.7097	55.1879	-914	200	0
413	2	3.37736e-32	-1.49031e-32	6.60738e-32	1.62347e-30	-2.72157e-30	-1.1722e-30	300	610	0	-5.32593e-33	-1.8448e-33	-6.22923e-33	5.50811e-31	9.45866e-32	-6.95307e-31	300	200	0	0	0	0	0	0	0	-311	200	0	-0.935702	-0.0201707	3.27964	-319.434	-64.9602	66.7632	-914	200	0
413	3	4.40316e-32	-1.84856e-32	6.25783e-32	1.73528e-30	-2.00045e-30	-1.50555e-30	300	610	0	-4.03515e-33	-1.60635e-33	-2.01104e-33	5.55566e-32	1.16795e-31	-5.64474e-31	300	200	0	0	0	0	0	0	0	-311	200	0	-0.98921	-0.0241103	3.52651	-334.982	-67.7754	72.0676	-914	200	0
413	4	5.27426e-32	-2.08834e-32	4.35221e-32	1.5699e-30	-3.31403e-31	-1.77314e-30	300	610	0	-9.53366e-34	-8.58505e-34	5.74257e-33	-8.17349e-31	1.31201e-31	-2.19867e-31	300	200	0	0	0	0	0	0	0	-311	200	0	-0.938565	-0.0246401	3.38255	-316.177	-63.7937	69.3063	-914	200	0
413	5	5.69564e-32	-2.07232e-32	1.35293e-33	9.56719e-31	2.64026e-30	-1.87086e-30	300	610	0	4.60441e-33	6.20225e-34	1.80374e-32	-2.16609e-30	1.29052e-31	4.25093e-31	300	200	0	0	0	0	0	0	0	-311	200	0	-0.804775	-0.0222691	2.92343	-270.077	-54.4194	60.0143	-914	200	0
413	6	5.24745e-32	-1.61473e-32	-7.22714e-32	-3.08163e-31	7.26131e-30	-1.65287e-30	300	610	0	1.33161e-32	3.06353e-33	3.56813e-32	-4.06274e-30	9.85521e-32	1.45871e-30	300	200	0	0	0	0	0	0	0	-311	200	0	-0.63208	-0.0182103	2.31109	-211.437	-42.5189	47.5139	-914	200	0
413	7	3.37978e-32	-4.84025e-33	-1.85338e-31	-2.44424e-30	1.37929e-29	-9.30987e-31	300	610	0	2.57069e-32	6.67785e-33	5.89698e-32	-6.51908e-30	2.50687e-32	2.95397e-30	300	200	0	0	0	0	0	0	0	-311	200	0	-0.457437	-0.0134883	1.68145	-152.548	-30.4384	34.5961	-914	200	0
413	8	-5.69452e-33	1.58296e-32	-3.4356e-31	-5.65262e-30	2.22929e-29	5.17628e-31	300	610	0	4.19272e-32	1.15794e-32	8.72466e-32	-9.4395e-30	-1.07938e-31	4.94209e-30	300	200	0	0	0	0	0	0	0	-311	200	0	-0.30251	-0.00869427	1.11461	-100.577	-19.4953	22.9059	-914	200	0
413	9	-7.32018e-32	4.84978e-32	-5.47508e-31	-1.00607e-29	3.2454e-29	2.92983e-30	300	610	0	6.14445e-32	1.77034e-32	1.18336e-31	-1.25615e-29	-3.1689e-31	7.37516e-30	300	200	0	0	0	0	0	0	0	-311	200	0	-0.177409	-0.00408685	0.648367	-58.8377	-10.2406	13.2177	-914	200	0
414	0	-1.75436e-31	9.526e-32	-7.88698e-31	-1.56414e-29	4.33971e-29	6.51779e-30	300	610	0	8.26491e-32	2.46836e-32	1.4787e-31	-1.53867e-29	-6.14605e-31	1.00776e-29	300	200	0	0	0	0	0	0	0	-311	200	0	-0.084396	0.000292555	0.291685	-28.0278	-2.72231	5.71493	-914	200	0	-0.0882555	-0.00288342	0.331427	37.027	297.107	27.2298	0	0	0
414	1	-3.16871e-31	1.56839e-31	-1.04464e-30	-2.21043e-29	5.34312e-29	1.14067e-29	300	610	0	1.02391e-31	3.17057e-32	1.68575e-31	-1.71098e-29	-1.00497e-30	1.26881e-29	300	200	0	0	0	0	0	0	0	-311	200	0	-0.0209515	0.00450643	0.036155	-7.25649	3.28623	0.22727	-914	200	0
414	2	-4.97157e-31	2.31419e-31	-1.27318e-30	-2.87613e-29	5.98035e-29	1.75444e-29	300	610	0	1.15496e-31	3.73443e-32	1.6963e-31	-1.65588e-29	-1.47551e-30	1.45975e-29	300	200	0	0	0	0	0	0	0	-311	200	0	0.0178969	0.00861205	-0.135094	5.18431	8.09758	-3.58191	-914	200	0
414	3	-7.07631e-31	3.13145e-31	-1.40666e-30	-3.43756e-29	5.84855e-29	2.45816e-29	300	610	0	1.14338e-31	3.94075e-32	1.3629e-31	-1.21668e-29	-1.98796e-30	1.48914e-29	300	200	0	0	0	0	0	0	0	-311	200	0	0.0379434	0.0125566	-0.240871	11.285	11.9579	-6.07556	-914	200	0
414	4	-9.26966e-31	3.90355e-31	-1.34712e-30	-3.70122e-29	4.40653e-29	3.17238e-29	300	610	0	8.86156e-32	3.48243e-32	5.00399e-32	-2.00485e-30	-2.46701e-30	1.23146e-29	300	200	0	0	0	0	0	0	0	-311	200	0	0.0447723	0.0160765	-0.297451	12.9863	14.9248	-7.54434	-914	200	0
414	5	-1.11623e-30	4.43698e-31	-9.64223e-31	-3.39229e-29	9.84686e-30	3.75677e-29	300	610	0	2.55006e-32	1.96313e-32	-1.10349e-31	1.60854e-29	-2.78864e-30	5.27927e-30	300	200	0	0	0	0	0	0	0	-311	200	0	0.043193	0.0186026	-0.315765	12.0042	16.7715	-8.14138	-914	200	0
414	6	-1.21394e-30	4.44469e-31	-9.83077e-32	-2.15152e-29	-5.17104e-29	3.99416e-29	300	610	0	-8.95617e-32	-1.08642e-32	-3.66428e-31	4.42137e-29	-2.76978e-30	-8.05192e-30	300	200	0	0	0	0	0	0	0	-311	200	0	0.0370122	0.0191811	-0.299861	9.76676	16.9158	-7.84405	-914	200	0
414	7	-1.13217e-30	3.53642e-31	1.42815e-30	4.52662e-30	-1.48053e-28	3.57879e-29	300	610	0	-2.71115e-31	-6.16516e-32	-7.35836e-31	8.39683e-29	-2.16261e-30	-2.95689e-29	300	200	0	0	0	0	0	0	0	-311	200	0	0.0290252	0.0164218	-0.246406	7.42092	14.3822	-6.43951	-914	200	0
414	8	-7.55159e-31	1.22335e-31	3.78692e-30	4.8882e-29	-2.84917e-28	2.11423e-29	300	610	0	-5.30667e-31	-1.37201e-31	-1.22575e-30	1.357e-28	-6.58125e-31	-6.08613e-29	300	200	0	0	0	0	0	0	0	-311	200	0	0.021135	0.00850207	-0.145115	5.87338	7.80995	-3.53467	-914	200	0
414	9	5.71549e-32	-3.05339e-31	7.10421e-30	1.15892e-28	-4.63881e-28	-8.71457e-30	300	610	0	-8.72058e-31	-2.40151e-31	-1.82367e-30	1.97537e-28	2.09506e-30	-1.02667e-28	300	200	0	0	0	0	0	0	0	-311	200	0	0.0145255	-0.00674331	0.0197971	5.83757	-4.46744	1.40422	-914	200	0
415	0	1.45814e-30	-9.85866e-31	1.14007e-29	2.08409e-28	-6.78956e-28	-5.88369e-29	300	610	0	-1.285e-30	-3.6941e-31	-2.48546e-30	2.64127e-28	6.44918e-30	-1.54089e-28	300	200	0	0	0	0	0	0	0	-311	200	0	0.0098425	-0.031599	0.266915	7.86297	-24.2389	8.97315	-914	200	0	-0.0882555	-0.00288342	0.331427	37.027	297.107	27.2298	0	0	0
415	1	3.59248e-30	-1.96506e-30	1.65095e-29	3.26104e-28	-9.12239e-28	-1.33813e-28	300	610	0	-1.73675e-30	-5.17626e-31	-3.12108e-30	3.25173e-28	1.26849e-29	-2.11573e-28	300	200	0	0	0	0	0	0	0	-311	200	0	0.00734862	-0.0680643	0.613321	12.3293	-53.0903	19.7009	-914	200	0
415	2	6.55973e-30	-3.26066e-30	2.19715e-29	4.63187e-28	-1.12882e-27	-2.36469e-28	300	610	0	-2.16233e-30	-6.68076e-31	-3.57941e-30	3.6392e-28	2.09e-29	-2.67682e-28	300	200	0	0	0	0	0	0	0	-311	200	0	0.00703621	-0.117214	1.06827	19.3917	-91.896	33.8553	-914	200	0
415	3	1.03603e-29	-4.83792e-30	2.69153e-29	6.05562e-28	-1.27142e-27	-3.6598e-28	300	610	0	-2.45413e-30	-7.91214e-31	-3.63432e-30	3.55847e-28	3.08545e-29	-3.09762e-28	300	200	0	0	0	0	0	0	0	-311	200	0	0.00868899	-0.178282	1.6245	28.8683	-140.095	51.1748	-914	200	0
415	4	1.48223e-29	-6.578e-30	2.99326e-29	7.2762e-28	-1.25581e-27	-5.15345e-28	300	610	0	-2.45277e-30	-8.41316e-31	-2.9762e-30	2.68016e-28	4.177e-29	-3.18717e-28	300	200	0	0	0	0	0	0	0	-311	200	0	0.0118924	-0.247459	2.24711	40.0682	-194.737	70.5218	-914	200	0
415	5	1.95092e-29	-8.24043e-30	2.89737e-29	7.8903e-28	-9.68247e-28	-6.68267e-28	300	610	0	-1.94177e-30	-7.53997e-31	-1.21437e-30	5.9676e-29	5.20935e-29	-2.68201e-28	300	200	0	0	0	0	0	0	0	-311	200	0	0.0159978	-0.316426	2.8602	51.5653	-249.331	89.4682	-914	200	0
415	6	2.36155e-29	-9.42307e-30	2.12976e-29	7.3222e-28	-2.67309e-28	-7.95666e-28	300	610	0	-6.50344e-31	-4.45771e-31	2.10175e-30	-3.1506e-28	5.92464e-29	-1.24725e-28	300	200	0	0	0	0	0	0	0	-311	200	0	0.0200516	-0.37075	3.33243	60.9392	-292.57	103.848	-914	200	0
415	7	2.58605e-29	-9.526e-30	3.53042e-30	4.81576e-28	1.00725e-27	-8.52253e-28	300	610	0	1.73066e-30	1.82756e-31	7.43358e-30	-9.01497e-28	5.94016e-29	1.50684e-28	300	200	0	0	0	0	0	0	0	-311	200	0	0.0229183	-0.392683	3.50322	65.2219	-310.514	108.598	-914	200	0
415	8	2.44026e-29	-7.72965e-30	-2.81037e-29	-5.42276e-29	3.01519e-27	-7.73947e-28	300	610	0	5.51301e-30	1.23804e-30	1.51656e-29	-1.73454e-27	4.73538e-29	5.98449e-28	300	200	0	0	0	0	0	0	0	-311	200	0	0.0238407	-0.373151	3.29342	62.8273	-295.976	101.29	-914	200	0
415	9	1.68066e-29	-3.00245e-30	-7.72965e-29	-9.74893e-28	5.88231e-27	-4.77261e-28	300	610	0	1.09483e-29	2.81675e-30	2.5469e-29	-2.82374e-27	1.65797e-29	1.25314e-27	300	200	0	0	0	0	0	0	0	-311	200	0	0.0228238	-0.320374	2.78512	54.9303	-255.251	84.6701	-914	200	0
416	0	1.09959e-31	5.84208e-30	-1.46828e-28	-2.37403e-27	9.64923e-27	1.37727e-28	300	610	0	1.81316e-29	4.97846e-30	3.8108e-29	-4.13262e-27	-4.0383e-29	2.13197e-27	300	200	0	0	0	0	0	0	0	-311	200	0	0.0201989	-0.251853	2.14877	44.1516	-201.826	64.3687	-914	200	0	0.000123857	-0.183241	1.85377	396.92	1554.44	230.212	0	0	0
416	1	-2.89529e-29	2.00137e-29	-2.37315e-28	-4.31522e-27	1.42e-26	1.1788e-27	300	610	0	2.68654e-29	7.70593e-30	5.21885e-29	-5.55216e-27	-1.31083e-28	3.21841e-27	300	200	0	0	0	0	0	0	0	-311	200	0	0.0159915	-0.182213	1.53208	32.5756	-146.835	45.3798	-914	200	0
416	2	-7.34975e-29	4.0512e-29	-3.45487e-28	-6.79666e-27	1.91706e-26	2.74507e-27	300	610	0	3.6485e-29	1.08518e-29	6.58563e-29	-6.86981e-27	-2.61653e-28	4.44063e-27	300	200	0	0	0	0	0	0	0	-311	200	0	0.0097539	-0.119995	1.03059	21.2261	-96.5421	31.1278	-914	200	0
416	3	-1.35732e-28	6.77634e-29	-4.61985e-28	-9.70318e-27	2.38404e-26	4.90003e-27	300	610	0	4.56504e-29	1.4073e-29	7.5972e-29	-7.73701e-27	-4.34494e-28	5.64559e-27	300	200	0	0	0	0	0	0	0	-311	200	0	0.000668237	-0.0691472	0.700545	10.3187	-53.5267	23.8571	-914	200	0
416	4	-2.15829e-28	1.01109e-28	-5.68808e-28	-1.27463e-26	2.70188e-26	7.63199e-27	300	610	0	5.21252e-29	1.67574e-29	7.78121e-29	-7.64092e-27	-6.45012e-28	6.57064e-27	300	200	0	0	0	0	0	0	0	-311	200	0	-0.0122895	-0.0305077	0.570583	-0.461283	-17.8894	24.9557	-914	200	0
416	5	-3.10385e-28	1.38141e-28	-6.36652e-28	-1.53961e-26	2.69442e-26	1.0801e-26	300	610	0	5.25777e-29	1.79514e-29	6.48769e-29	-5.88933e-27	-8.77408e-28	6.81703e-27	300	200	0	0	0	0	0	0	0	-311	200	0	-0.0301117	-0.00305544	0.649551	-11.6852	11.6835	35.1188	-914	200	0
416	6	-4.1048e-28	1.73903e-28	-6.22632e-28	-1.68121e-26	2.12272e-26	1.40731e-26	300	610	0	4.2462e-29	1.63056e-29	2.89259e-29	-1.62158e-27	-1.09967e-27	5.83197e-27	300	200	0	0	0	0	0	0	0	-311	200	0	-0.0534272	0.0151236	0.92961	-23.9075	37.0228	54.3121	-914	200	0
416	7	-4.99454e-28	2.00041e-28	-4.69134e-28	-1.57886e-26	6.88185e-27	1.68458e-26	300	610	0	1.60628e-29	1.00618e-29	-3.96011e-29	6.13747e-27	-1.2582e-27	2.90932e-27	300	200	0	0	0	0	0	0	0	-311	200	0	-0.082052	0.0261336	1.38437	-37.3813	59.7229	81.522	-914	200	0
416	8	-5.50634e-28	2.04022e-28	-1.04877e-28	-1.07346e-26	-1.94957e-26	1.81752e-26	300	610	0	-3.31837e-29	-2.88438e-30	-1.50577e-28	1.83599e-26	-1.27303e-27	-2.77728e-27	300	200	0	0	0	0	0	0	0	-311	200	0	-0.114416	0.0317932	1.96231	-51.7534	80.4953	114.292	-914	200	0
416	9	-5.2547e-28	1.68639e-28	5.50416e-28	2.81753e-28	-6.13309e-26	1.67184e-26	300	610	0	-1.11956e-28	-2.48032e-29	-3.1237e-28	3.58109e-26	-1.03484e-27	-1.20919e-26	300	200	0	0	0	0	0	0	0	-311	200	0	-0.146874	0.0333413	2.57614	-65.7351	98.5991	148.084	-914	200	0
417	0	-3.72737e-28	7.21274e-29	1.57601e-27	1.93838e-26	-1.21376e-25	1.07178e-26	300	610	0	-2.25746e-28	-5.77828e-29	-5.28998e-28	5.87371e-26	-4.05969e-28	-2.57853e-26	300	200	0	0	0	0	0	0	0	-311	200	0	-0.172951	0.0312817	3.08963	-76.763	111.336	175.517	-914	200	0	-0.147148	-0.144523	2.80528	488.683	2612.86	269.193	0	0	0
417	1	-2.97989e-29	-1.1069e-28	3.033e-27	4.85881e-26	-2.00642e-25	-1.94143e-27	300	610	0	-3.76848e-28	-1.03161e-28	-7.96079e-28	8.64321e-26	7.71995e-28	-4.42548e-26	300	200	0	0	0	0	0	0	0	-311	200	0	-0.184728	0.0253122	3.34375	-81.606	114.799	187.773	-914	200	0
417	2	5.72844e-28	-4.05706e-28	4.93817e-27	8.9307e-26	-2.96901e-25	-2.35567e-26	300	610	0	-5.61511e-28	-1.60695e-28	-1.09553e-27	1.16678e-25	2.66072e-27	-6.72015e-26	300	200	0	0	0	0	0	0	0	-311	200	0	-0.178684	0.0143014	3.26612	-78.923	107.129	180.515	-914	200	0
417	3	1.50222e-27	-8.34692e-28	7.22778e-27	1.41609e-25	-4.02755e-25	-5.62669e-26	300	610	0	-7.66252e-28	-2.2744e-28	-1.38918e-27	1.4509e-25	5.39398e-27	-9.31769e-26	300	200	0	0	0	0	0	0	0	-311	200	0	-0.159867	-0.00360473	2.94869	-71.0882	90.887	158.121	-914	200	0
417	4	2.80715e-27	-1.40773e-27	9.71126e-27	2.03212e-25	-5.03348e-25	-1.01491e-25	300	610	0	-9.6346e-28	-2.96364e-28	-1.61185e-27	1.64419e-25	9.02937e-27	-1.19034e-25	300	200	0	0	0	0	0	0	0	-311	200	0	-0.137891	-0.030637	2.5717	-62.4448	70.9613	129.665	-914	200	0
417	5	4.49469e-27	-2.11249e-27	1.20169e-26	2.68218e-25	-5.73929e-25	-1.59103e-25	300	610	0	-1.10667e-27	-3.54787e-28	-1.66489e-27	1.63942e-25	1.34799e-26	-1.39322e-25	300	200	0	0	0	0	0	0	0	-311	200	0	-0.120833	-0.0688537	2.28784	-56.6249	51.346	102.796	-914	200	0
417	6	6.49774e-27	-2.9002e-27	1.35352e-26	3.25662e-25	-5.77677e-25	-2.26313e-25	300	610	0	-1.12627e-27	-3.82829e-28	-1.41191e-27	1.29118e-25	1.84254e-26	-1.45719e-25	300	200	0	0	0	0	0	0	0	-311	200	0	-0.113365	-0.119418	2.18634	-55.7105	34.3142	82.0053	-914	200	0
417	7	8.63419e-27	-3.66886e-27	1.33693e-26	3.58042e-25	-4.64405e-25	-2.96281e-25	300	610	0	-9.26806e-28	-3.52218e-28	-6.7912e-28	4.17732e-26	2.32062e-26	-1.26628e-25	300	200	0	0	0	0	0	0	0	-311	200	0	-0.117054	-0.181638	2.29761	-60.3233	20.8373	69.1691	-914	200	0
417	8	1.05596e-26	-4.24496e-27	1.03082e-26	3.40114e-25	-1.71091e-25	-3.56536e-25	300	610	0	-3.87697e-28	-2.25938e-28	7.36229e-28	-1.18805e-25	2.67092e-26	-6.71653e-26	300	200	0	0	0	0	0	0	0	-311	200	0	-0.130524	-0.251726	2.59536	-69.6394	10.9947	64.0362	-914	200	0
417	9	1.17188e-26	-4.36671e-27	2.84673e-27	2.38405e-25	3.74541e-25	-3.87403e-25	300	610	0	6.30358e-28	4.05494e-29	3.04524e-27	-3.7346e-25	2.72632e-26	5.01852e-26	300	200	0	0	0	0	0	0	0	-311	200	0	-0.149388	-0.321305	2.9942	-81.2851	4.3056	64.5506	-914	200	0
418	0	1.13049e-26	-3.67296e-27	-1.07212e-26	1.20666e-26	1.24588e-24	-3.60756e-25	300	610	0	2.27032e-27	4.95636e-28	6.42979e-27	-7.38932e-25	2.25734e-26	2.43884e-25	300	200	0	0	0	0	0	0	0	-311	200	0	-0.165961	-0.375783	3.34334	-91.1364	-0.021739	67.0033	-914	200	0	-0.147148	-0.144523	2.80528	488.683	2612.86	269.193	0	0	0
418	1	8.2407e-27	-1.70469e-27	-3.20965e-26	-3.841e-25	2.50303e-24	-2.396e-25	300	610	0	4.65189e-27	1.18438e-27	1.09831e-26	-1.22136e-24	9.73559e-27	5.30206e-25	300	200	0	0	0	0	0	0	0	-311	200	0	-0.170868	-0.397198	3.45819	-94.1739	-2.87432	66.882	-914	200	0
418	2	1.20238e-27	2.07218e-27	-6.26183e-26	-9.93496e-25	4.17052e-24	2.08087e-26	300	610	0	7.82946e-27	2.1367e-27	1.66251e-26	-1.80717e-24	-1.46118e-26	9.18253e-25	300	200	0	0	0	0	0	0	0	-311	200	0	-0.158729	-0.376398	3.23432	-87.6137	-4.99463	61.3432	-914	200	0
418	3	-1.12885e-26	8.2115e-27	-1.02719e-25	-1.84739e-24	6.20592e-24	4.69417e-25	300	610	0	1.17326e-26	3.34997e-27	2.29907e-26	-2.45131e-24	-5.39287e-26	1.40276e-24	300	200	0	0	0	0	0	0	0	-311	200	0	-0.132241	-0.321835	2.72899	-73.1572	-6.81652	50.9627	-914	200	0
418	4	-3.06729e-26	1.71867e-26	-1.51166e-25	-2.94946e-24	8.45915e-24	1.15233e-24	300	610	0	1.60882e-26	4.76551e-27	2.92946e-26	-3.06333e-24	-1.11129e-25	1.95457e-24	300	200	0	0	0	0	0	0	0	-311	200	0	-0.098627	-0.251476	2.08932	-55.0186	-8.48527	38.2851	-914	200	0
418	5	-5.80271e-26	2.92331e-26	-2.04081e-25	-4.25464e-24	1.0624e-23	2.10115e-24	300	610	0	2.03278e-26	6.23933e-27	3.41843e-26	-3.49258e-24	-1.87571e-25	2.50901e-24	300	200	0	0	0	0	0	0	0	-311	200	0	-0.0641578	-0.180484	1.44139	-36.8832	-9.93407	25.5464	-914	200	0
418	6	-9.35709e-26	4.41233e-26	-2.53795e-25	-5.64246e-24	1.21863e-23	3.31571e-24	300	610	0	2.34863e-26	7.50889e-27	3.56e-26	-3.51491e-24	-2.8163e-25	2.95305e-24	300	200	0	0	0	0	0	0	0	-311	200	0	-0.0327407	-0.117957	0.861049	-21.1114	-10.8877	14.0633	-914	200	0
418	7	-1.35988e-25	6.08717e-26	-2.87635e-25	-6.88621e-24	1.23764e-23	4.7406e-24	300	610	0	2.41096e-26	8.15992e-27	3.06803e-26	-2.82489e-24	-3.86824e-25	3.11301e-24	300	200	0	0	0	0	0	0	0	-311	200	0	-0.00665871	-0.0684245	0.387639	-9.12234	-10.8316	4.50517	-914	200	0
418	8	-1.81564e-25	7.73793e-26	-2.86845e-25	-7.62148e-24	1.01408e-23	6.23584e-24	300	610	0	2.01941e-26	7.60016e-27	1.57614e-26	-1.03897e-24	-4.89572e-25	2.74568e-24	300	200	0	0	0	0	0	0	0	-311	200	0	0.0126804	-0.0333397	0.0379103	-1.76669	-8.99429	-2.82985	-914	200	0
418	9	-2.23183e-25	9.00446e-26	-2.2599e-25	-7.31987e-24	4.14945e-24	7.54339e-24	300	610	0	9.19641e-27	5.05057e-27	-1.3455e-26	2.28269e-24	-5.66759e-25	1.53743e-24	300	200	0	0	0	0	0	0	0	-311	200	0	0.0241169	-0.0122854	-0.182502	0.387791	-4.3587	-7.7826	-914	200	0
419	0	-2.4929e-25	9.34011e-26	-7.32836e-26	-5.27741e-24	-7.13157e-24	8.25333e-24	300	610	0	-1.18386e-26	-4.31196e-28	-6.14804e-26	7.58663e-24	-5.83482e-25	-8.82857e-25	300	200	0	0	0	0	0	0	0	-311	200	0	0.0262752	-0.0038468	-0.270498	-3.11867	4.28009	-10.1534	-914	200	0	-0.133894	-0.0710667	1.40064	217.923	1348.05	125.474	0	0	0
419	1	-2.43003e-25	7.98707e-26	2.07512e-25	-6.3065e-25	-2.52736e-23	7.77666e-24	300	610	0	-4.59694e-26	-9.87609e-27	-1.32261e-25	1.52385e-23	-4.91573e-25	-4.90933e-24	300	200	0	0	0	0	0	0	0	-311	200	0	0.0172982	-0.00614936	-0.220104	-12.6855	18.1853	-9.58208	-914	200	0
419	2	-1.81677e-25	3.97752e-26	6.52863e-25	7.58214e-24	-5.15866e-23	5.33499e-24	300	610	0	-9.57999e-26	-2.42554e-26	-2.27942e-25	2.53872e-23	-2.29784e-25	-1.08945e-23	300	200	0	0	0	0	0	0	0	-311	200	0	-0.0051832	-0.0170906	-0.0203699	-28.56	38.4491	-5.49379	-914	200	0
419	3	-3.73412e-26	-3.821e-26	1.29207e-24	2.02942e-23	-8.66551e-23	-1.80409e-26	300	610	0	-1.62603e-25	-4.42353e-26	-3.4709e-25	3.77742e-23	2.7319e-25	-1.90451e-23	300	200	0	0	0	0	0	0	0	-311	200	0	-0.0437987	-0.0343094	0.343251	-50.5981	65.6356	2.87972	-914	200	0
419	4	2.21442e-25	-1.65925e-25	2.1359e-24	3.81956e-23	-1.2968e-22	-9.32471e-24	300	610	0	-2.45075e-25	-6.98131e-26	-4.82347e-25	5.14856e-23	1.09135e-24	-2.92721e-23	300	200	0	0	0	0	0	0	0	-311	200	0	-0.100851	-0.0549443	0.883784	-77.8731	99.2728	16.3896	-914	200	0
419	5	6.25619e-25	-3.53649e-25	3.16064e-24	6.14108e-23	-1.7762e-22	-2.3578e-23	300	610	0	-3.37695e-25	-9.9823e-26	-6.17574e-25	6.46571e-23	2.28805e-24	-4.09896e-23	300	200	0	0	0	0	0	0	0	-311	200	0	-0.17733	-0.0752435	1.60358	-108.143	137.186	35.7522	-914	200	0
419	6	1.19886e-24	-6.06818e-25	4.28754e-24	8.90539e-23	-2.2417e-22	-4.34791e-23	300	610	0	-4.28762e-25	-1.31319e-25	-7.24709e-25	7.41585e-23	3.89498e-24	-5.28698e-23	300	200	0	0	0	0	0	0	0	-311	200	0	-0.271496	-0.0901009	2.48092	-137.203	174.694	61.2064	-914	200	0
419	7	1.94729e-24	-9.21317e-25	5.35844e-24	1.18666e-22	-2.58647e-22	-6.90766e-23	300	610	0	-4.98242e-25	-1.58868e-25	-7.60766e-25	7.53061e-23	5.8822e-24	-6.25694e-23	300	200	0	0	0	0	0	0	0	-311	200	0	-0.377002	-0.0926174	3.4525	-158.191	203.727	92.032	-914	200	0
419	8	2.84521e-24	-1.27727e-24	6.10989e-24	1.45563e-22	-2.64979e-22	-9.92737e-23	300	610	0	-5.15768e-25	-1.73839e-25	-6.65723e-25	6.16862e-23	8.11875e-24	-6.64649e-23	300	200	0	0	0	0	0	0	0	-311	200	0	-0.480652	-0.073819	4.39252	-160.95	212.004	125.929	-914	200	0
419	9	3.81695e-24	-1.63151e-24	6.14987e-24	1.62159e-22	-2.21044e-22	-1.31209e-22	300	610	0	-4.39299e-25	-1.63831e-25	-3.62369e-25	2.52058e-23	1.03252e-23	-5.94578e-23	300	200	0	0	0	0	0	0	0	-311	200	0	-0.564172	-0.0249801	5.1298	-134.435	185.928	159.1	-914	200	0
420	0	4.71557e-24	-1.90931e-24	4.94416e-24	1.57398e-22	-9.87912e-23	-1.59545e-22	300	610	0	-2.15202e-25	-1.1245e-25	2.40391e-25	-4.34705e-23	1.20217e-23	-3.49409e-23	300	200	0	0	0	0	0	0	0	-311	200	0	-0.614679	0.0549026	5.54684	-75.2587	121.073	187.935	-914	200	0	-0.293806	0.0297196	3.88196	768.361	3430.04	191.393	0	0	0
420	1	5.30066e-24	-1.99655e-24	1.82183e-24	1.16479e-22	1.34325e-22	-1.75745e-22	300	610	0	2.1919e-25	2.33154e-28	1.23891e-24	-1.53903e-22	1.24795e-23	1.49463e-23	300	200	0	0	0	0	0	0	0	-311	200	0	-0.631637	0.153114	5.64621	5.74286	30.1564	209.949	-914	200	0
420	2	5.21914e-24	-1.73428e-24	-3.98655e-24	2.11553e-23	5.11926e-22	-1.67478e-22	300	610	0	9.29266e-25	1.96172e-25	2.7187e-24	-3.14063e-22	1.0688e-23	9.86147e-23	300	200	0	0	0	0	0	0	0	-311	200	0	-0.617454	0.245803	5.46359	87.5846	-62.2121	221.521	-914	200	0
420	3	3.99507e-24	-9.18488e-25	-1.32623e-23	-1.49026e-22	1.06252e-21	-1.1837e-22	300	610	0	1.97159e-24	4.96286e-25	4.72871e-24	-5.27498e-22	5.35572e-24	2.23688e-22	300	200	0	0	0	0	0	0	0	-311	200	0	-0.568508	0.307084	4.98297	148.774	-131.411	217.032	-914	200	0
420	4	1.03764e-24	6.90865e-25	-2.66452e-23	-4.14116e-22	1.79983e-21	-8.41132e-24	300	610	0	3.37564e-24	9.15354e-25	7.2441e-24	-7.89337e-22	-5.02921e-24	3.9484e-22	300	200	0	0	0	0	0	0	0	-311	200	0	-0.484309	0.322498	4.21773	177.153	-164.305	194.23	-914	200	0
420	5	-4.32133e-24	3.34672e-24	-4.43965e-23	-7.89308e-22	2.70899e-21	1.84581e-22	300	610	0	5.11767e-24	1.45442e-24	1.01169e-23	-1.08107e-21	-2.20486e-23	6.10644e-22	300	200	0	0	0	0	0	0	0	-311	200	0	-0.37786	0.296701	3.30411	174.539	-164.507	158.833	-914	200	0
420	6	-1.2746e-23	7.27198e-24	-6.60646e-23	-1.2782e-21	3.72853e-21	4.81972e-22	300	610	0	7.08633e-24	2.0904e-24	1.30156e-23	-1.36429e-21	-4.70779e-23	8.59362e-22	300	200	0	0	0	0	0	0	0	-311	200	0	-0.269032	0.244793	2.44204	150.562	-145.36	120.895	-914	200	0
420	7	-2.47557e-23	1.25912e-23	-9.0052e-23	-1.86345e-21	4.72861e-21	8.99273e-22	300	610	0	9.04091e-24	2.76308e-24	1.53582e-23	-1.57398e-21	-8.08486e-23	1.11375e-21	300	200	0	0	0	0	0	0	0	-311	200	0	-0.1734	0.179695	1.79396	113.99	-119.995	88.9953	-914	200	0
420	8	-4.05104e-23	1.92317e-23	-1.13099e-22	-2.49496e-21	5.48748e-21	1.4386e-21	300	610	0	1.05657e-23	3.36008e-24	1.62479e-23	-1.61231e-21	-1.2282e-22	1.32524e-21	300	200	0	0	0	0	0	0	0	-311	200	0	-0.0998718	0.108582	1.46063	70.1201	-98.1308	68.7236	-914	200	0
420	9	-5.95118e-23	2.67935e-23	-1.29731e-22	-3.07596e-21	5.66946e-21	2.07832e-21	300	610	0	1.10268e-23	3.70167e-24	1.44261e-23	-1.34464e-21	-1.70351e-22	1.41828e-21	300	200	0	0	0	0	0	0	0	-311	200	0	-0.0527955	0.0342602	1.49456	21.5195	-86.4794	63.325	-914	200	0
421	0	-8.02199e-23	3.43894e-23	-1.31758e-22	-3.44864e-21	4.81032e-21	2.76e-21	300	610	0	9.54213e-24	3.52819e-24	8.26602e-24	-6.00249e-22	-2.17696e-22	1.286e-21	300	200	0	0	0	0	0	0	0	-311	200	0	-0.0337228	-0.0431075	1.90762	-30.9182	-89.1987	74.1618	-914	200	0	-0.293806	0.0297196	3.88196	768.361	3430.04	191.393	0	0	0
421	1	-9.96021e-23	4.04697e-23	-1.07961e-22	-3.38169e-21	2.31853e-21	3.3733e-21	300	610	0	4.98121e-24	2.49484e-24	-4.16215e-24	8.18924e-22	-2.54899e-22	7.89259e-22	300	200	0	0	0	0	0	0	0	-311	200	0	-0.042554	-0.124169	2.67002	-86.7844	-108.131	100.83	-914	200	0
421	2	-1.12659e-22	4.2653e-23	-4.41829e-23	-2.564e-21	-2.49615e-21	3.74049e-21	300	610	0	-3.98443e-24	1.80204e-25	-2.49151e-23	3.11744e-21	-2.66749e-22	-2.38384e-22	300	200	0	0	0	0	0	0	0	-311	200	0	-0.0780107	-0.208459	3.70053	-144.864	-142.714	140.896	-914	200	0
421	3	-1.12007e-22	3.76057e-23	7.5906e-23	-6.10138e-22	-1.03526e-20	3.6035e-21	300	610	0	-1.87519e-23	-3.88295e-24	-5.58438e-23	6.46876e-21	-2.32044e-22	-1.97631e-21	300	200	0	0	0	0	0	0	0	-311	200	0	-0.137433	-0.292405	4.84855	-201.768	-189.516	189.268	-914	200	0
421	4	-8.76469e-23	2.10288e-23	2.69034e-22	2.9147e-21	-2.18704e-20	2.61798e-21	300	610	0	-4.05482e-23	-1.01447e-23	-9.80572e-23	1.09562e-20	-1.23565e-22	-4.58922e-21	300	200	0	0	0	0	0	0	0	-311	200	0	-0.215792	-0.369416	5.9101	-251.539	-242.583	238.524	-914	200	0
421	5	-2.71027e-23	-1.21637e-23	5.49148e-22	8.44096e-21	-3.73679e-20	3.61021e-22	300	610	0	-7.00497e-23	-1.8932e-23	-1.51144e-22	1.64892e-20	9.07337e-23	-8.18216e-21	300	200	0	0	0	0	0	0	0	-311	200	0	-0.303837	-0.434361	6.72186	-287.337	-295.848	281.613	-914	200	0
421	6	8.38206e-23	-6.73724e-23	9.22471e-22	1.63023e-20	-5.65735e-20	-3.63933e-21	300	610	0	-1.06835e-22	-3.02897e-23	-2.12136e-22	2.26934e-20	4.44643e-22	-1.27346e-20	300	200	0	0	0	0	0	0	0	-311	200	0	-0.385969	-0.486212	7.22015	-302.394	-344.325	313.366	-914	200	0
421	7	2.59366e-22	-1.49425e-22	1.38049e-21	2.65948e-20	-7.82459e-20	-9.84237e-21	300	610	0	-1.48661e-22	-4.37628e-23	-2.74227e-22	2.87783e-20	9.67987e-22	-1.80118e-20	300	200	0	0	0	0	0	0	0	-311	200	0	-0.442752	-0.52461	7.38483	-290.077	-382.712	329.208	-914	200	0
421	8	5.10904e-22	-2.61151e-22	1.89086e-21	3.89815e-20	-9.97149e-20	-1.85902e-20	300	610	0	-1.90581e-22	-5.81214e-23	-3.25355e-22	3.3394e-20	1.6775e-21	-2.34553e-20	300	200	0	0	0	0	0	0	0	-311	200	0	-0.462362	-0.548933	7.22596	-249.014	-407.05	327.051	-914	200	0
421	9	8.42454e-22	-4.01321e-22	2.38642e-21	5.2442e-20	-1.16378e-19	-2.99502e-20	300	610	0	-2.23972e-22	-7.10427e-23	-3.46814e-22	3.44972e-20	2.56368e-21	-2.80592e-20	300	200	0	0	0	0	0	0	0	-311	200	0	-0.448355	-0.55978	6.81916	-188.182	-416.94	310.039	-914	200	0
422	0	1.24442e-21	-5.61894e-22	2.75348e-21	6.49789e-20	-1.21227e-19	-4.34977e-20	300	610	0	-2.35603e-22	-7.87845e-23	-3.1222e-22	2.92625e-20	3.57338e-21	-3.02483e-20	300	200	0	0	0	0	0	0	0	-311	200	0	-0.411012	-0.553907	6.23096	-122.399	-410.883	282.398	-914	200	0	-0.199108	-0.265453	3.62907	656.863	3074.44	452.368	0	0	0
422	1	1.68549e-21	-7.24659e-22	2.82092e-21	7.33096e-20	-1.04522e-19	-5.80406e-20	300	610	0	-2.06977e-22	-7.59125e-23	-1.87308e-22	1.40899e-20	4.58853e-21	-2.77831e-20	300	200	0	0	0	0	0	0	0	-311	200	0	-0.356586	-0.521402	5.44611	-64.3778	-382.931	244.946	-914	200	0
422	2	2.10313e-21	-8.57482e-22	2.35326e-21	7.25971e-20	-5.37936e-20	-7.12992e-20	300	610	0	-1.14269e-22	-5.51756e-23	6.87901e-23	-1.52213e-20	5.40266e-21	-1.77343e-20	300	200	0	0	0	0	0	0	0	-311	200	0	-0.289466	-0.456724	4.45871	-21.0229	-330.588	198.55	-914	200	0
422	3	2.39341e-21	-9.10687e-22	1.05189e-21	5.63038e-20	4.55922e-20	-7.95746e-20	300	610	0	7.06714e-23	-7.66694e-24	4.99951e-22	-6.30452e-20	5.69833e-21	3.42081e-21	300	200	0	0	0	0	0	0	0	-311	200	0	-0.21746	-0.368713	3.37351	6.77383	-262.379	148.534	-914	200	0
422	4	2.40196e-21	-8.1438e-22	-1.42969e-21	1.62897e-20	2.08997e-19	-7.74668e-20	300	610	0	3.7768e-22	7.65537e-23	1.14619e-21	-1.33151e-19	5.03094e-21	3.95061e-20	300	200	0	0	0	0	0	0	0	-311	200	0	-0.149567	-0.273638	2.35279	21.7398	-192.698	102.491	-914	200	0
422	5	1.91876e-21	-4.78e-22	-5.44937e-21	-5.66838e-20	4.49866e-19	-5.77367e-20	300	610	0	8.33335e-22	2.07162e-22	2.03249e-21	-2.27473e-19	2.82692e-21	9.40763e-20	300	200	0	0	0	0	0	0	0	-311	200	0	-0.0916006	-0.18373	1.51974	27.3811	-133.221	66.2276	-914	200	0
422	6	6.80459e-22	2.06178e-22	-1.13107e-20	-1.71851e-19	7.75516e-19	-1.1448e-20	300	610	0	1.45304e-21	3.91368e-22	3.15255e-21	-3.44356e-19	-1.59268e-21	1.69481e-19	300	200	0	0	0	0	0	0	0	-311	200	0	-0.0456258	-0.104548	0.938444	26.8062	-90.8482	42.9528	-914	200	0
422	7	-1.6144e-21	1.3534e-21	-1.91597e-20	-3.36522e-19	1.1811e-18	7.14348e-20	300	610	0	2.22957e-21	6.30598e-22	4.44692e-21	-4.7624e-19	-8.94933e-21	2.65486e-19	300	200	0	0	0	0	0	0	0	-311	200	0	-0.0112934	-0.0369738	0.632313	22.5232	-68.9769	34.0791	-914	200	0
422	8	-5.27103e-21	3.06809e-21	-2.88383e-20	-5.53148e-19	1.64159e-18	2.00778e-19	300	610	0	3.11783e-21	9.1592e-22	5.77604e-21	-6.06866e-19	-1.98888e-20	3.77412e-19	300	200	0	0	0	0	0	0	0	-311	200	0	0.0130177	0.0208375	0.598152	16.4237	-68.5038	39.7789	-914	200	0
422	9	-1.05379e-20	5.41419e-21	-3.9692e-20	-8.15218e-19	2.10212e-18	3.84107e-19	300	610	0	4.01624e-21	1.22224e-21	6.89001e-21	-7.0822e-19	-3.47914e-20	4.93822e-19	300	200	0	0	0	0	0	0	0	-311	200	0	0.0293313	0.0717663	0.81377	9.86437	-88.3559	59.2017	-914	200	0
423	0	-1.75132e-20	8.372e-21	-5.03388e-20	-1.10198e-18	2.46719e-18	6.23317e-19	300	610	0	4.74599e-21	1.50158e-21	7.39875e-21	-7.37641e-19	-5.34965e-20	5.93888e-19	300	200	0	0	0	0	0	0	0	-311	200	0	0.0394484	0.118263	1.2391	3.80196	-125.515	90.344	-914	200	0	-0.199108	-0.265453	3.62907	656.863	3074.44	452.368	0	0	0
423	1	-2.60136e-20	1.17804e-20	-5.8418e-20	-1.37223e-18	2.59055e-18	9.10115e-19	300	610	0	5.03107e-21	1.67604e-21	6.74935e-21	-6.35851e-19	-7.49366e-20	6.44779e-19	300	200	0	0	0	0	0	0	0	-311	200	0	0.0445215	0.161058	1.81137	-1.057	-174.566	129.594	-914	200	0
423	2	-3.54039e-20	1.52657e-20	-6.03561e-20	-1.55771e-18	2.2679e-18	1.22021e-18	300	610	0	4.48364e-21	1.63192e-21	4.22028e-21	-3.26956e-19	-9.66876e-20	5.99588e-19	300	200	0	0	0	0	0	0	0	-311	200	0	0.04479	0.198004	2.43535	-4.11481	-226.841	171.005	-914	200	0
423	3	-4.43946e-20	1.8162e-20	-5.12113e-20	-1.5573e-18	1.23645e-18	1.50652e-18	300	610	0	2.60175e-21	1.21678e-21	-1.05361e-21	2.78096e-19	-1.14469e-19	3.96654e-19	300	200	0	0	0	0	0	0	0	-311	200	0	0.0394521	0.223044	2.97039	-4.7699	-269.319	205.402	-914	200	0
423	4	-5.0826e-20	1.94333e-20	-2.46864e-20	-1.23366e-18	-8.1393e-19	1.69209e-18	300	610	0	-1.21089e-21	2.42425e-22	-1.00079e-20	1.27278e-18	-1.21659e-19	-3.8556e-20	300	200	0	0	0	0	0	0	0	-311	200	0	0.0266805	0.22759	3.25617	-2.28297	-286.85	222.037	-914	200	0
423	5	-5.14724e-20	1.76147e-20	2.65669e-20	-4.14938e-19	-4.21133e-18	1.66398e-18	300	610	0	-7.59104e-21	-1.50252e-21	-2.35066e-20	2.73889e-18	-1.08936e-19	-7.87513e-19	300	200	0	0	0	0	0	0	0	-311	200	0	0.00381432	0.206742	3.22121	4.42952	-271.495	215.686	-914	200	0
423	6	-4.19232e-20	1.07989e-20	1.10202e-19	1.09509e-18	-9.24707e-18	1.27002e-18	300	610	0	-1.71138e-20	-4.2259e-21	-4.21101e-20	4.7209e-18	-6.42181e-20	-1.92685e-18	300	200	0	0	0	0	0	0	0	-311	200	0	-0.0322653	0.163909	2.95982	16.859	-229.27	191.717	-914	200	0
423	7	-1.6621e-20	-3.29498e-21	2.32813e-19	3.49437e-18	-1.60881e-17	3.21468e-19	300	610	0	-3.01276e-20	-8.0863e-21	-6.57346e-20	7.18922e-18	2.68755e-20	-3.50892e-18	300	200	0	0	0	0	0	0	0	-311	200	0	-0.0845558	0.107009	2.65578	36.5938	-173.98	161.227	-914	200	0
423	8	3.08332e-20	-2.71248e-20	3.97792e-19	6.94276e-18	-2.46504e-17	-1.39499e-18	300	610	0	-4.65149e-20	-1.31238e-20	-9.31931e-20	9.99152e-18	1.79739e-19	-5.53294e-18	300	200	0	0	0	0	0	0	0	-311	200	0	-0.155042	0.0426184	2.46536	64.7903	-117.763	133.596	-914	200	0
423	9	1.06976e-19	-6.29468e-20	6.02247e-19	1.15008e-17	-3.4431e-17	-4.09113e-18	300	610	0	-6.53714e-20	-1.9164e-20	-1.21626e-19	1.27936e-17	4.08341e-19	-7.90594e-18	300	200	0	0	0	0	0	0	0	-311	200	0	-0.243394	-0.0251597	2.47917	101.598	-68.5912	114.277	-914	200	0
424	0	2.17225e-19	-1.12198e-19	8.32966e-19	1.70436e-17	-4.43024e-17	-7.93209e-18	300	610	0	-8.46123e-20	-2.56956e-20	-1.45858e-19	1.50142e-17	7.21266e-19	-1.03938e-17	300	200	0	0	0	0	0	0	0	-311	200	0	-0.345226	-0.0932337	2.72435	145.457	-31.4383	105.314	-914	200	0	-0.276267	-0.0410837	3.49577	826.457	3053.61	242.998	0	0	0
424	1	3.63935e-19	-1.74594e-19	1.06152e-18	2.31498e-17	-5.22847e-17	-1.29677e-17	300	610	0	-1.00532e-19	-3.17274e-20	-1.57757e-19	1.57631e-17	1.11596e-18	-1.25656e-17	300	200	0	0	0	0	0	0	0	-311	200	0	-0.44997	-0.157886	3.1639	192.211	-9.43254	105.8	-914	200	0
424	2	5.43636e-19	-2.46913e-19	1.23892e-18	2.89698e-17	-5.53261e-17	-1.90371e-17	300	610	0	-1.07373e-19	-3.56394e-20	-1.45741e-19	1.37969e-17	1.57104e-18	-1.37373e-17	300	200	0	0	0	0	0	0	0	-311	200	0	-0.538486	-0.213137	3.69105	234.07	-4.73809	112.107	-914	200	0
424	3	7.43455e-19	-3.21494e-19	1.29056e-18	3.3085e-17	-4.91432e-17	-2.56457e-17	300	610	0	-9.70074e-20	-3.5053e-20	-9.46192e-20	7.51605e-18	2.03677e-18	-1.29265e-17	300	200	0	0	0	0	0	0	0	-311	200	0	-0.587091	-0.251556	4.15921	261.089	-18.8516	119.172	-914	200	0
424	4	9.36829e-19	-3.84545e-19	1.11275e-18	3.33817e-17	-2.81988e-17	-3.1822e-17	300	610	0	-5.8862e-20	-2.67642e-20	1.39164e-20	-4.96661e-18	2.42444e-18	-8.83589e-18	300	200	0	0	0	0	0	0	0	-311	200	0	-0.585045	-0.270082	4.49061	267.961	-52.0309	124.205	-914	200	0
424	5	1.07889e-18	-4.14467e-19	5.72751e-19	2.69757e-17	1.40768e-17	-3.59653e-17	300	610	0	1.96894e-20	-6.79784e-21	1.99804e-19	-2.56475e-17	2.59596e-18	1.1116e-19	300	200	0	0	0	0	0	0	0	-311	200	0	-0.546952	-0.274042	4.74907	258.772	-102.478	129.192	-914	200	0
424	6	1.10226e-18	-3.80562e-19	-4.85229e-19	1.02399e-17	8.46868e-17	-3.57139e-17	300	610	0	1.52229e-19	2.93389e-20	4.81682e-19	-5.62989e-17	2.35597e-18	1.56495e-17	300	200	0	0	0	0	0	0	0	-311	200	0	-0.50034	-0.272133	5.05493	241.891	-165.964	138.338	-914	200	0
424	7	9.14326e-19	-2.42678e-19	-2.22473e-18	-2.09916e-17	1.89936e-16	-2.78707e-17	300	610	0	3.51186e-19	8.61068e-20	8.72062e-19	-9.79358e-17	1.45002e-18	3.94299e-17	300	200	0	0	0	0	0	0	0	-311	200	0	-0.466646	-0.269026	5.45588	222.298	-235.315	154.036	-914	200	0
424	8	3.97859e-19	4.74643e-20	-4.78888e-18	-7.0959e-17	3.33607e-16	-8.44973e-18	300	610	0	6.24402e-19	1.66986e-19	1.37021e-18	-1.50045e-16	-4.26363e-19	7.26141e-17	300	200	0	0	0	0	0	0	0	-311	200	0	-0.455012	-0.26277	5.87489	199.118	-299.17	175.227	-914	200	0
424	9	-5.82922e-19	5.4226e-19	-8.25559e-18	-1.43152e-16	5.14313e-16	2.70808e-17	300	610	0	9.70122e-19	2.73031e-19	1.95248e-18	-2.09564e-16	-3.6015e-18	1.15273e-16	300	200	0	0	0	0	0	0	0	-311	200	0	-0.46478	-0.246985	6.14912	167.683	-343.705	198.209	-914	200	0
425	0	-2.16789e-18	1.2904e-18	-1.25732e-17	-2.3903e-16	7.2196e-16	8.32628e-17	300	610	0	1.37026e-18	4.00855e-19	2.56034e-18	-2.69628e-16	-8.37713e-18	1.65565e-16	300	200	0	0	0	0	0	0	0	-311	200	0	-0.491894	-0.217735	6.1713	125.198	-361.206	219.917	-914	200	0	-0.350274	-0.0771934	3.19027	650.88	2735.41	290.274	0	0	0
425	1	-4.47506e-18	2.32404e-18	-1.74756e-17	-3.56223e-16	9.33406e-16	1.63713e-16	300	610	0	1.78205e-18	5.40054e-19	3.08666e-18	-3.18183e-16	-1.49461e-17	2.18704e-16	300	200	0	0	0	0	0	0	0	-311	200	0	-0.532948	-0.178585	5.98834	75.0508	-355.999	239.996	-914	200	0
425	2	-7.55988e-18	3.6399e-18	-2.23783e-17	-4.86185e-16	1.10761e-15	2.6969e-16	300	610	0	2.12875e-18	6.70169e-19	3.362e-18	-3.36654e-16	-2.32722e-17	2.65777e-16	300	200	0	0	0	0	0	0	0	-311	200	0	-0.580697	-0.137071	5.70537	24.6328	-337.64	257.894	-914	200	0
425	3	-1.13576e-17	5.17376e-18	-2.62649e-17	-6.11407e-16	1.18093e-15	3.98088e-16	300	610	0	2.29032e-18	7.57507e-19	3.14373e-18	-2.9897e-16	-3.29276e-17	2.92536e-16	300	200	0	0	0	0	0	0	0	-311	200	0	-0.616943	-0.0988561	5.33736	-18.6118	-310.824	268.574	-914	200	0
425	4	-1.56077e-17	6.7687e-18	-2.75785e-17	-7.02419e-16	1.06355e-15	5.38859e-16	300	610	0	2.09641e-18	7.5233e-19	2.1122e-18	-1.71431e-16	-4.2893e-17	2.78415e-16	300	200	0	0	0	0	0	0	0	-311	200	0	-0.615794	-0.0664188	4.80054	-48.8038	-274.117	263.323	-914	200	0
425	5	-1.97633e-17	8.13916e-18	-2.41443e-17	-7.15055e-16	6.38869e-16	6.71958e-16	300	610	0	1.32441e-18	5.87319e-19	-1.19917e-19	8.59441e-17	-5.13311e-17	1.96122e-16	300	200	0	0	0	0	0	0	0	-311	200	0	-0.562578	-0.0403883	4.04047	-63.5182	-226.545	237.351	-914	200	0
425	6	-2.28928e-17	8.83498e-18	-1.31646e-17	-5.88757e-16	-2.32257e-16	7.64113e-16	300	610	0	-2.92942e-19	1.78529e-19	-3.97732e-18	5.15769e-16	-5.53629e-17	1.23223e-17	300	200	0	0	0	0	0	0	0	-311	200	0	-0.467676	-0.0206846	3.12928	-65.0332	-172.728	195.404	-914	200	0
425	7	-2.35887e-17	8.21314e-18	8.66212e-18	-2.47e-16	-1.69922e-15	7.65946e-16	300	610	0	-3.04522e-18	-5.69491e-19	-9.86166e-18	1.1564e-15	-5.08951e-17	-3.09912e-16	300	200	0	0	0	0	0	0	0	-311	200	0	-0.355308	-0.00684704	2.20773	-58.1491	-120.162	147.407	-914	200	0
425	8	-1.99076e-17	5.42847e-18	4.48285e-17	3.98629e-16	-3.89833e-15	6.10303e-16	300	610	0	-7.20073e-18	-1.75241e-18	-1.80512e-17	2.03084e-15	-3.25705e-17	-8.06102e-16	300	200	0	0	0	0	0	0	0	-311	200	0	-0.245768	0.00197928	1.38476	-47.2326	-74.3493	101.486	-914	200	0
425	9	-9.37703e-18	-5.40541e-19	9.84361e-17	1.43889e-15	-6.9148e-15	2.13041e-16	300	610	0	-1.29351e-17	-3.44645e-18	-2.85519e-17	3.1306e-15	6.05522e-18	-1.50196e-15	300	200	0	0	0	0	0	0	0	-311	200	0	-0.150776	0.00687433	0.714986	-35.2982	-37.8141	62.1934	-914	200	0
426	0	1.08831e-17	-1.08102e-17	1.71262e-16	2.94983e-15	-1.07274e-14	-5.22086e-16	300	610	0	-2.02265e-17	-5.67818e-18	-4.08948e-17	4.39422e-15	7.19804e-17	-2.40078e-15	300	200	0	0	0	0	0	0	0	-311	200	0	-0.0757948	0.00891773	0.216919	-24.2048	-11.1265	31.4912	-914	200	0	-0.350274	-0.0771934	3.19027	650.88	2735.41	290.274	0	0	0
426	1	4.38642e-17	-2.64303e-17	2.62413e-16	4.96607e-15	-1.51341e-14	-1.69241e-15	300	610	0	-2.8714e-17	-8.38232e-18	-5.38824e-17	5.6808e-15	1.71716e-16	-3.46626e-15	300	200	0	0	0	0	0	0	0	-311	200	0	-0.0223124	0.00905438	-0.110747	-14.9288	6.19967	9.69773	-914	200	0
426	2	9.21316e-17	-4.81174e-17	3.66535e-16	7.44308e-15	-1.96602e-14	-3.37699e-15	300	610	0	-3.75218e-17	-1.13474e-17	-6.5298e-17	6.7405e-15	3.09577e-16	-4.60063e-15	300	200	0	0	0	0	0	0	0	-311	200	0	0.0103226	0.00803228	-0.276783	-7.8251	15.0415	-3.75765	-914	200	0
426	3	1.56977e-16	-7.58592e-17	4.71624e-16	1.02079e-14	-2.34555e-14	-5.60666e-15	300	610	0	-4.50603e-17	-1.41513e-17	-7.16125e-17	7.18588e-15	4.85159e-16	-5.61961e-15	300	200	0	0	0	0	0	0	0	-311	200	0	0.0235709	0.00638989	-0.289219	-2.85314	16.2274	-9.78834	-914	200	0
426	4	2.3721e-16	-1.08379e-16	5.56606e-16	1.28998e-14	-2.51929e-14	-8.32206e-15	300	610	0	-4.88279e-17	-1.60937e-17	-6.77452e-17	6.47041e-15	6.89939e-16	-6.22658e-15	300	200	0	0	0	0	0	0	0	-311	200	0	0.0188779	0.00447477	-0.151143	0.247695	10.3089	-9.30659	-914	200	0
426	5	3.27568e-16	-1.42467e-16	5.88991e-16	1.49069e-14	-2.29904e-14	-1.13192e-14	300	610	0	-4.52556e-17	-1.61348e-17	-4.69708e-17	3.88427e-15	9.0304e-16	-5.99109e-15	300	200	0	0	0	0	0	0	0	-311	200	0	-0.00267218	0.00247988	0.139651	1.83163	-2.47612	-3.06321	-914	200	0
426	6	4.16799e-16	-1.72212e-16	5.23181e-16	1.53066e-14	-1.43923e-14	-1.41848e-14	300	610	0	-2.96578e-17	-1.28605e-17	-1.09818e-18	-1.41922e-15	1.08642e-15	-4.33916e-15	300	200	0	0	0	0	0	0	0	-311	200	0	-0.0402534	0.0004885	0.587213	2.26552	-22.0597	8.3499	-914	200	0
426	7	4.85567e-16	-1.88236e-16	3.0023e-16	1.28277e-14	3.54671e-15	-1.62274e-14	300	610	0	3.62105e-18	-4.49867e-18	7.89147e-17	-1.03491e-14	1.18009e-15	-5.66216e-16	300	200	0	0	0	0	0	0	0	-311	200	0	-0.0927755	-0.0014774	1.19021	1.88514	-48.2286	24.3526	-914	200	0
426	8	5.04484e-16	-1.77072e-16	-1.49801e-16	5.85619e-15	3.40121e-14	-1.64152e-14	300	610	0	6.07513e-17	1.09777e-17	2.01715e-16	-2.37347e-14	1.09829e-15	6.1134e-15	300	200	0	0	0	0	0	0	0	-311	200	0	-0.157968	-0.00340828	1.93085	0.980347	-80.1428	44.1018	-914	200	0
426	9	4.32773e-16	-1.20937e-16	-9.01466e-16	-7.48355e-15	7.9947e-14	-1.33378e-14	300	610	0	1.47519e-16	3.56191e-17	3.7347e-16	-4.20942e-14	7.28271e-16	1.64634e-14	300	200	0	0	0	0	0	0	0	-311	200	0	-0.231112	-0.00525848	2.76025	-0.199148	-115.699	66.1056	-914	200	0
427	0	2.18306e-16	1.77617e-18	-2.02189e-15	-2.91332e-14	1.43262e-13	-5.21949e-15	300	610	0	2.67842e-16	7.1091e-17	5.94756e-16	-6.52975e-14	-6.63111e-17	3.1051e-14	300	200	0	0	0	0	0	0	0	-311	200	0	-0.303481	-0.00689908	3.58066	-1.42447	-150.767	87.7543	-914	200	0	-0.182434	-0.00238011	2.12957	425.56	1856.08	89.6539	0	0	0
427	1	-1.99982e-16	2.1484e-16	-3.55134e-15	-6.07468e-14	2.23677e-13	9.98278e-15	300	610	0	4.21575e-16	1.18045e-16	8.563e-16	-9.21141e-14	-1.43456e-15	4.9984e-14	300	200	0	0	0	0	0	0	0	-311	200	0	-0.360649	-0.00807375	4.2262	-2.46125	-178.363	104.808	-914	200	0
427	2	-8.8603e-16	5.40867e-16	-5.47506e-15	-1.03135e-13	3.17158e-13	3.43537e-14	300	610	0	6.01541e-16	1.75232e-16	1.13363e-15	-1.19654e-13	-3.51685e-15	7.25487e-14	300	200	0	0	0	0	0	0	0	-311	200	0	-0.385113	-0.00844552	4.49384	-3.08202	-189.95	112.147	-914	200	0
427	3	-1.89553e-15	9.9576e-16	-7.68561e-15	-1.55473e-13	4.13981e-13	6.96177e-14	300	610	0	7.89811e-16	2.38359e-16	1.38091e-15	-1.42742e-13	-6.40925e-15	9.67509e-14	300	200	0	0	0	0	0	0	0	-311	200	0	-0.367997	-0.00782762	4.27937	-3.16438	-181.192	107.161	-914	200	0
427	4	-3.25826e-15	1.58046e-15	-9.93663e-15	-2.14263e-13	4.96536e-13	1.16515e-13	300	610	0	9.53486e-16	2.98728e-16	1.52465e-15	-1.53299e-13	-1.01109e-14	1.18783e-13	300	200	0	0	0	0	0	0	0	-311	200	0	-0.317542	-0.00635499	3.67631	-2.76139	-156.133	92.2125	-914	200	0
427	5	-4.95277e-15	2.26968e-15	-1.17913e-14	-2.72085e-13	5.37158e-13	1.73922e-13	300	610	0	1.04044e-15	3.4178e-16	1.45849e-15	-1.3987e-13	-1.44524e-14	1.3247e-13	300	200	0	0	0	0	0	0	0	-311	200	0	-0.251278	-0.00433616	2.8856	-2.02254	-123.365	72.3603	-914	200	0
427	6	-6.87297e-15	2.99778e-15	-1.25719e-14	-3.16233e-13	4.96423e-13	2.37703e-13	300	610	0	9.75932e-16	3.45785e-16	1.04097e-15	-8.75104e-14	-1.90066e-14	1.28807e-13	300	200	0	0	0	0	0	0	0	-311	200	0	-0.183994	-0.00202675	2.07656	-1.07926	-90.1248	51.8736	-914	200	0
427	7	-8.78751e-15	3.64251e-15	-1.13226e-14	-3.27442e-13	3.22632e-13	2.99344e-13	300	610	0	6.61356e-16	2.81048e-16	9.89339e-17	2.17045e-14	-2.29862e-14	9.57258e-14	300	200	0	0	0	0	0	0	0	-311	200	0	-0.124448	0.00041787	1.34933	-0.0170844	-60.6888	33.2885	-914	200	0
427	8	-1.02952e-14	4.00853e-15	-6.80192e-15	-2.79038e-13	-4.65407e-14	3.44481e-13	300	610	0	-2.29221e-17	1.10173e-16	-1.56004e-15	2.07159e-13	-2.51414e-14	1.8338e-14	300	200	0	0	0	0	0	0	0	-311	200	0	-0.0767521	0.00289079	0.751709	1.10366	-37.058	17.8355	-914	200	0
427	9	-1.07826e-14	3.81392e-15	2.47135e-15	-1.36986e-13	-6.78984e-13	3.51554e-13	300	610	0	-1.20832e-15	-2.09873e-16	-4.12197e-15	4.86758e-13	-2.36765e-14	-1.20064e-13	300	200	0	0	0	0	0	0	0	-311	200	0	-0.0417949	0.00527442	0.296539	2.22235	-19.6611	5.88319	-914	200	0
428	0	-9.39443e-15	2.68456e-15	1.80877e-14	1.38487e-13	-1.63818e-12	2.90955e-13	300	610	0	-3.01949e-15	-7.23001e-16	-7.72311e-15	8.72121e-13	-1.62188e-14	-3.35885e-13	300	200	0	0	0	0	0	0	0	-311	200	0	-0.0184108	0.00738078	-0.0236904	3.2511	-7.93374	-2.68411	-914	200	0	0.0955916	-0.0727419	1.17688	201.009	1111.98	99.052	0	0	0
428	1	-5.03191e-15	1.63614e-16	4.1498e-14	5.88893e-13	-2.96679e-12	1.25224e-13	300	610	0	-5.54348e-15	-1.46555e-15	-1.2385e-14	1.36153e-12	1.15448e-16	-6.41608e-13	300	200	0	0	0	0	0	0	0	-311	200	0	-0.00425758	0.00889496	-0.225487	4.04819	-0.755244	-8.16927	-914	200	0
428	2	3.59916e-15	-4.25495e-15	7.36099e-14	1.25016e-12	-4.66239e-12	-1.88997e-13	300	610	0	-8.78387e-15	-2.45314e-15	-1.79251e-14	1.93041e-12	2.85012e-14	-1.0403e-12	300	200	0	0	0	0	0	0	0	-311	200	0	0.0035762	0.00932684	-0.326238	4.39439	3.24741	-10.847	-914	200	0
428	3	1.78647e-14	-1.10577e-14	1.14197e-13	2.14104e-12	-6.64471e-12	-6.96322e-13	300	610	0	-1.25983e-14	-3.66214e-15	-2.38438e-14	2.51955e-12	7.19618e-14	-1.51801e-12	300	200	0	0	0	0	0	0	0	-311	200	0	0.00818546	0.00797981	-0.339002	3.97597	5.50517	-10.8246	-914	200	0
428	4	3.89718e-14	-2.05967e-14	1.61109e-13	3.24656e-12	-8.71461e-12	-1.43431e-12	300	610	0	-1.66203e-14	-5.00552e-15	-2.91937e-14	3.02176e-12	1.32629e-13	-2.0341e-12	300	200	0	0	0	0	0	0	0	-311	200	0	0.0126165	0.00394865	-0.269864	2.37998	7.39025	-7.97467	-914	200	0
428	5	6.76016e-14	-3.29165e-14	2.09294e-13	4.49614e-12	-1.05076e-11	-2.42044e-12	300	610	0	-2.01691e-14	-6.30407e-15	-3.24449e-14	3.26863e-12	2.10645e-13	-2.50991e-12	300	200	0	0	0	0	0	0	0	-311	200	0	0.0197156	-0.00383598	-0.117537	-0.890252	10.1434	-1.93721	-914	200	0
428	6	1.03378e-13	-4.75183e-14	2.497e-13	5.73716e-12	-1.14473e-11	-3.63369e-12	300	610	0	-2.21592e-14	-7.25535e-15	-3.13716e-14	3.02021e-12	3.02654e-13	-2.81703e-12	300	200	0	0	0	0	0	0	0	-311	200	0	0.0319838	-0.0164946	0.124909	-6.36954	14.8119	7.80565	-914	200	0
428	7	1.44167e-13	-6.30613e-14	2.68198e-13	6.70595e-12	-1.07079e-11	-4.99037e-12	300	610	0	-2.10253e-14	-7.40539e-15	-2.29996e-14	1.96186e-12	3.99924e-13	-2.76702e-12	300	200	0	0	0	0	0	0	0	-311	200	0	0.0513712	-0.0349928	0.466196	-14.5434	22.1686	21.7738	-914	200	0
428	8	1.85215e-13	-7.70181e-14	2.44756e-13	7.00035e-12	-7.20131e-12	-6.31517e-12	300	610	0	-1.46933e-14	-6.13072e-15	-3.66896e-15	-2.8574e-13	4.86173e-13	-2.10627e-12	300	200	0	0	0	0	0	0	0	-311	200	0	0.078949	-0.0598159	0.910734	-25.7065	32.5869	40.242	-914	200	0
428	9	2.18201e-13	-8.5322e-14	1.5323e-13	6.06078e-12	3.9085e-13	-7.30982e-12	300	610	0	-6.33311e-16	-2.64242e-15	3.07132e-14	-4.13568e-12	5.35369e-13	-5.2027e-13	300	200	0	0	0	0	0	0	0	-311	200	0	0.114417	-0.0905061	1.45013	-39.7571	45.8542	62.891	-914	200	0
429	0	2.30326e-13	-8.20719e-14	-3.77326e-14	3.1698e-12	1.35147e-11	-7.52399e-12	300	610	0	2.39523e-14	3.97265e-15	8.41444e-14	-9.9742e-12	5.09917e-13	2.34611e-12	300	200	0	0	0	0	0	0	0	-311	200	0	0.155425	-0.125054	2.05231	-55.9221	60.9173	88.3549	-914	200	0	0.0955916	-0.0727419	1.17688	201.009	1111.98	99.052	0	0	0
429	1	2.03653e-13	-5.94003e-14	-3.62046e-13	-2.51573e-12	3.35382e-11	-6.33627e-12	300	610	0	6.17465e-14	1.46543e-14	1.59628e-13	-1.80607e-11	3.59909e-13	6.84504e-12	300	200	0	0	0	0	0	0	0	-311	200	0	0.196728	-0.159166	2.64857	-72.4196	75.5668	113.678	-914	200	0
429	2	1.1503e-13	-7.65042e-15	-8.51041e-13	-1.18828e-11	6.141e-11	-2.95658e-12	300	610	0	1.14677e-13	3.01939e-14	2.57812e-13	-2.83802e-11	2.43716e-14	1.32505e-11	300	200	0	0	0	0	0	0	0	-311	200	0	0.229231	-0.18546	3.11953	-86.0805	86.0926	133.723	-914	200	0
429	3	-6.2963e-14	8.39434e-14	-1.52506e-12	-2.57106e-11	9.71524e-11	3.53474e-12	300	610	0	1.82958e-13	5.09603e-14	3.75122e-13	-4.04436e-11	-5.64275e-13	2.16437e-11	300	200	0	0	0	0	0	0	0	-311	200	0	0.241399	-0.194768	3.32115	-92.964	87.9393	142.29	-914	200	0
429	4	-3.59486e-13	2.25843e-13	-2.38113e-12	-4.44294e-11	1.39172e-10	1.4092e-11	300	610	0	2.63778e-13	7.65115e-14	5.01368e-13	-5.30386e-11	-1.47108e-12	3.17536e-11	300	200	0	0	0	0	0	0	0	-311	200	0	0.225621	-0.181828	3.19433	-91.0568	78.4586	136.823	-914	200	0
429	5	-8.00676e-13	4.25815e-13	-3.3763e-12	-6.77737e-11	1.83397e-10	2.95317e-11	300	610	0	3.49649e-13	1.05086e-13	6.16979e-13	-6.39465e-11	-2.74323e-12	4.2753e-11	300	200	0	0	0	0	0	0	0	-311	200	0	0.182914	-0.14948	2.84403	-82.2163	58.961	121.804	-914	200	0
429	6	-1.402e-12	6.85322e-13	-4.40705e-12	-9.43218e-11	2.22286e-10	5.02619e-11	300	610	0	4.26496e-13	1.32995e-13	6.90118e-13	-6.96579e-11	-4.38698e-12	5.30184e-11	300	200	0	0	0	0	0	0	0	-311	200	0	0.118867	-0.105009	2.46578	-70.3088	33.0692	105.606	-914	200	0
429	7	-2.15713e-12	9.94564e-13	-5.28594e-12	-1.20937e-10	2.43831e-10	7.58948e-11	300	610	0	4.71715e-13	1.53956e-13	6.7422e-13	-6.51471e-11	-6.33622e-12	5.98787e-11	300	200	0	0	0	0	0	0	0	-311	200	0	0.0375036	-0.0545471	2.2309	-58.3509	4.1596	95.5647	-914	200	0
429	8	-3.02321e-12	1.32618e-12	-5.71846e-12	-1.42151e-10	2.3074e-10	1.0474e-10	300	610	0	4.52545e-13	1.58489e-13	5.0676e-13	-4.37922e-11	-8.41257e-12	5.93938e-11	300	200	0	0	0	0	0	0	0	-311	200	0	-0.0597834	-0.00178527	2.24959	-47.6622	-25.1318	96.399	-914	200	0
429	9	-3.90265e-12	1.62796e-12	-5.28491e-12	-1.4957e-10	1.60125e-10	1.33189e-10	300	610	0	3.25361e-13	1.33508e-13	1.10416e-13	2.43082e-12	-1.02795e-11	4.62343e-11	300	200	0	0	0	0	0	0	0	-311	200	0	-0.172331	0.0509045	2.57375	-38.1036	-52.267	110.331	-914	200	0
430	0	-4.62297e-12	1.81524e-12	-3.43495e-12	-1.31458e-10	4.10023e-12	1.55053e-10	300	610	0	3.66836e-14	6.23739e-14	-6.01834e-13	8.23214e-11	-1.13949e-11	1.37588e-11	300	200	0	0	0	0	0	0	0	-311	200	0	-0.297808	0.101195	3.1959	-28.3439	-74.1134	137.036	-914	200	0	-0.358412	0.071931	3.78095	785.268	3471.72	168.049	0	0	0
430	1	-4.91715e-12	1.76457e-12	4.94947e-13	-7.26967e-11	-2.6812e-10	1.60926e-10	300	610	0	-4.73013e-13	-7.42822e-14	-1.71583e-12	2.04203e-10	-1.0972e-11	-4.55782e-11	300	200	0	0	0	0	0	0	0	-311	200	0	-0.429466	0.145532	4.04123	-16.1124	-86.3116	173.306	-914	200	0
430	2	-4.40917e-12	1.31052e-12	7.22749e-12	4.45805e-11	-6.85987e-10	1.37771e-10	300	610	0	-1.26143e-12	-2.96562e-13	-3.29758e-12	3.73844e-10	-7.96126e-12	-1.3933e-10	300	200	0	0	0	0	0	0	0	-311	200	0	-0.553115	0.177929	4.95318	1.53188	-82.7891	212.426	-914	200	0
430	3	-2.61134e-12	2.49042e-13	1.74385e-11	2.39314e-10	-1.27052e-09	6.89295e-11	300	610	0	-2.37113e-12	-6.21671e-13	-5.36488e-12	5.91374e-10	-1.07388e-12	-2.73499e-10	300	200	0	0	0	0	0	0	0	-311	200	0	-0.648366	0.191021	5.71368	27.0281	-57.5975	245.043	-914	200	0
430	4	1.05708e-12	-1.6488e-12	3.15822e-11	5.28383e-10	-2.02373e-09	-6.50989e-11	300	610	0	-3.80951e-12	-1.05821e-12	-7.848e-12	8.47089e-10	1.11279e-11	-4.50142e-10	300	200	0	0	0	0	0	0	0	-311	200	0	-0.698959	0.181629	6.14269	59.3122	-11.3509	263.437	-914	200	0
430	5	7.21829e-12	-4.60777e-12	4.96329e-11	9.21587e-10	-2.91412e-09	-2.84712e-10	300	610	0	-5.5213e-12	-1.59804e-12	-1.05394e-11	1.11619e-09	3.00426e-11	-6.64028e-10	300	200	0	0	0	0	0	0	0	-311	200	0	-0.699792	0.154879	6.16502	91.4285	43.7727	264.387	-914	200	0
430	6	1.64375e-11	-8.79875e-12	7.0736e-11	1.41437e-09	-3.85847e-09	-6.07641e-10	300	610	0	-7.35365e-12	-2.20558e-12	-1.3035e-11	1.35278e-09	5.67107e-11	-8.98339e-10	300	200	0	0	0	0	0	0	0	-311	200	0	-0.651707	0.120309	5.76475	113.147	89.3323	247.213	-914	200	0
430	7	2.90637e-11	-1.42635e-11	9.27718e-11	1.97817e-09	-4.70083e-09	-1.0433e-09	300	610	0	-9.01572e-12	-2.80489e-12	-1.46726e-11	1.48374e-09	9.13341e-11	-1.11959e-09	300	200	0	0	0	0	0	0	0	-311	200	0	-0.561076	0.0857524	4.98319	118.141	112.971	213.689	-914	200	0
430	8	4.49974e-11	-2.08104e-11	1.11861e-10	2.54857e-09	-5.19114e-09	-1.58469e-09	300	610	0	-1.0037e-11	-3.26563e-12	-1.44782e-11	1.40385e-09	1.32614e-10	-1.27223e-09	300	200	0	0	0	0	0	0	0	-311	200	0	-0.445088	0.0555731	3.96763	108.147	114.743	170.13	-914	200	0
430	9	6.33796e-11	-2.78819e-11	1.21865e-10	3.01216e-09	-4.96747e-09	-2.1977e-09	300	610	0	-9.73188e-12	-3.38979e-12	-1.11377e-11	9.73792e-10	1.76912e-10	-1.27391e-09	300	200	0	0	0	0	0	0	0	-311	200	0	-0.325455	0.0315551	2.91198	89.5391	102.128	124.849	-914	200	0
431	0	8.22086e-11	-3.43996e-11	1.13996e-10	3.19386e-09	-3.54836e-09	-2.80818e-09	300	610	0	-7.1832e-12	-2.90283e-12	-3.0182e-12	2.38652e-11	2.17274e-10	-1.01267e-09	300	200	0	0	0	0	0	0	0	-311	200	0	-0.217897	0.0139223	1.95842	68.1502	82.6845	83.9418	-914	200	0	-0.358412	0.071931	3.78095	785.268	3471.72	168.049	0	0	0
431	1	9.79102e-11	-3.86022e-11	7.66692e-11	2.84759e-09	-3.44324e-10	-3.28764e-09	300	610	0	-1.26078e-12	-1.45391e-12	1.17298e-11	-1.63327e-09	2.42418e-10	-3.48297e-10	300	200	0	0	0	0	0	0	0	-311	200	0	-0.13012	0.0020355	1.17752	47.7064	61.6269	50.4328	-914	200	0
431	2	1.04916e-10	-3.79071e-11	-4.15026e-12	1.65484e-09	5.29978e-09	-3.43982e-09	300	610	0	9.3014e-12	1.36765e-12	3.49483e-11	-4.1768e-09	2.35881e-10	8.79454e-10	300	200	0	0	0	0	0	0	0	-311	200	0	-0.0641982	-0.00515979	0.58933	30.2372	42.1466	25.1803	-914	200	0
431	3	9.53463e-11	-2.88374e-11	-1.43857e-10	-7.6284e-10	1.40175e-08	-2.99121e-09	300	610	0	2.57432e-11	5.99152e-12	6.80846e-11	-7.73459e-09	1.75599e-10	2.83248e-09	300	200	0	0	0	0	0	0	0	-311	200	0	-0.0187165	-0.00882639	0.182371	16.5562	25.8913	7.69391	-914	200	0
431	4	5.89295e-11	-7.08285e-12	-3.57015e-10	-4.80968e-09	2.62732e-08	-1.59066e-09	300	610	0	4.90017e-11	1.27913e-11	1.11599e-10	-1.23187e-08	3.43387e-11	5.64199e-09	300	200	0	0	0	0	0	0	0	-311	200	0	0.00957823	-0.0100431	-0.0716294	6.68231	13.427	-3.23559	-914	200	0
431	5	-1.66294e-11	3.22231e-11	-6.53724e-10	-1.08509e-08	4.21411e-08	1.17512e-09	300	610	0	7.92935e-11	2.19655e-11	1.64142e-10	-1.77372e-08	-2.18473e-10	9.35854e-09	300	200	0	0	0	0	0	0	0	-311	200	0	0.0246148	-0.00970095	-0.207346	0.178201	4.63287	-9.08859	-914	200	0
431	6	-1.44599e-10	9.39052e-11	-1.03422e-09	-1.91081e-08	6.10013e-08	5.74191e-09	300	610	0	1.15537e-10	3.33671e-11	2.21491e-10	-2.34835e-08	-6.1288e-10	1.3882e-08	300	200	0	0	0	0	0	0	0	-311	200	0	0.0302491	-0.00846173	-0.259146	-3.60033	-0.98945	-11.3282	-914	200	0
431	7	-3.37189e-10	1.81715e-10	-1.48155e-09	-2.95074e-08	8.11548e-08	1.24941e-08	300	610	0	1.54615e-10	4.62785e-11	2.75307e-10	-2.86081e-08	-1.17177e-09	1.8871e-08	300	200	0	0	0	0	0	0	0	-311	200	0	0.0298447	-0.00675862	-0.257306	-5.3356	-4.09199	-11.2376	-914	200	0
431	8	-6.02234e-10	2.96759e-10	-1.95236e-09	-4.14758e-08	9.93786e-08	2.16473e-08	300	610	0	1.90522e-10	5.91384e-11	3.11818e-10	-3.1589e-08	-1.90086e-09	2.36349e-08	300	200	0	0	0	0	0	0	0	-311	200	0	0.0260919	-0.0048213	-0.226359	-5.64616	-5.33347	-9.84868	-914	200	0
431	9	-9.3834e-10	4.35314e-10	-2.36638e-09	-5.36915e-08	1.10467e-07	3.30783e-08	300	610	0	2.13466e-10	6.9242e-11	3.10661e-10	-3.02231e-08	-2.77476e-09	2.70197e-08	300	200	0	0	0	0	0	0	0	-311	200	0	0.0209846	-0.00271524	-0.184839	-5.03627	-5.29446	-7.93143	-914	200	0
432	0	-1.32834e-09	5.86032e-10	-2.59576e-09	-6.38043e-08	1.06846e-07	4.61006e-08	300	610	0	2.09106e-10	7.24567e-11	2.44229e-10	-2.15802e-08	-3.71934e-09	2.73038e-08	300	200	0	0	0	0	0	0	0	-311	200	0	0.0158884	-0.000388813	-0.145811	-3.88198	-4.43948	-6.01902	-914	200	0	0.00857733	0.00215027	-0.102722	-17.8737	-89.2325	-7.00772	0	0	0
432	1	-1.73121e-09	7.26649e-10	-2.45645e-09	-6.81624e-08	7.83921e-08	5.91905e-08	300	610	0	1.58162e-10	6.30229e-11	7.80405e-11	-2.07282e-09	-4.59096e-09	2.21361e-08	300	200	0	0	0	0	0	0	0	-311	200	0	0.01165	0.00227403	-0.117741	-2.44155	-3.11225	-4.44841	-914	200	0
432	2	-2.07292e-09	8.20538e-10	-1.70477e-09	-6.16078e-08	1.26467e-08	6.96832e-08	300	610	0	3.67588e-11	3.35462e-11	-2.27191e-10	3.22858e-08	-5.15494e-09	8.55773e-09	300	200	0	0	0	0	0	0	0	-311	200	0	0.00871244	0.00539478	-0.105355	-0.880805	-1.55258	-3.40354	-914	200	0
432	3	-2.23739e-09	8.13688e-10	-4.38702e-11	-3.74322e-08	-1.04325e-07	7.34831e-08	300	610	0	-1.82017e-10	-2.46784e-11	-7.10961e-10	8.53501e-08	-5.0669e-09	-1.68334e-08	300	200	0	0	0	0	0	0	0	-311	200	0	0.0072149	0.00903304	-0.110272	0.693306	0.0738049	-2.95187	-914	200	0
432	4	-2.05949e-09	6.33042e-10	2.85399e-09	1.2378e-08	-2.86139e-07	6.48543e-08	300	610	0	-5.24786e-10	-1.2083e-10	-1.40494e-09	1.59945e-07	-3.86308e-09	-5.75049e-08	300	200	0	0	0	0	0	0	0	-311	200	0	0.00706327	0.0131087	-0.131296	2.19544	1.63874	-3.06938	-914	200	0
432	5	-1.32302e-09	1.87577e-10	7.30235e-09	9.6445e-08	-5.43027e-07	3.6398e-08	300	610	0	-1.01213e-09	-2.63008e-10	-2.32063e-09	2.56519e-07	-9.68227e-10	-1.16319e-07	300	200	0	0	0	0	0	0	0	-311	200	0	0.00796844	0.0173127	-0.164303	3.52402	3.01298	-3.65202	-914	200	0
432	6	2.32269e-10	-6.26107e-10	1.3525e-08	2.22662e-07	-8.77223e-07	-2.06432e-08	300	610	0	-1.64988e-09	-4.55756e-10	-3.43206e-09	3.71295e-07	4.2675e-09	-1.94494e-07	300	200	0	0	0	0	0	0	0	-311	200	0	0.00945359	0.0210107	-0.201774	4.52531	4.02914	-4.51413	-914	200	0
432	7	2.88918e-09	-1.9115e-09	2.15434e-08	3.96015e-07	-1.27658e-06	-1.15573e-07	300	610	0	-2.41698e-09	-6.9649e-10	-4.65344e-09	4.93928e-07	1.2489e-08	-2.90129e-07	300	200	0	0	0	0	0	0	0	-311	200	0	0.0108377	0.0231463	-0.232076	4.96252	4.44976	-5.3763	-914	200	0
432	8	6.91116e-09	-3.75077e-09	3.10221e-08	6.15405e-07	-1.70644e-06	-2.56717e-07	300	610	0	-3.24998e-09	-9.70766e-10	-5.81279e-09	6.04798e-07	2.41986e-08	-3.96303e-07	300	200	0	0	0	0	0	0	0	-311	200	0	0.0112074	0.0221629	-0.238674	4.49394	3.94514	-5.84749	-914	200	0
432	9	1.24734e-08	-6.17199e-09	4.10754e-08	8.6937e-07	-2.10025e-06	-4.4897e-07	300	610	0	-4.02485e-09	-1.2465e-09	-6.62387e-09	6.72217e-07	3.95469e-08	-4.98788e-07	300	200	0	0	0	0	0	0	0	-311	200	0	0.00939385	0.0159704	-0.199588	2.66636	2.08699	-5.40862	-914	200	0
433	0	1.95611e-08	-9.10331e-09	5.00433e-08	1.13081e-06	-2.34966e-06	-6.90251e-07	300	610	0	-4.53796e-09	-1.46761e-09	-6.66098e-09	6.50083e-07	5.80412e-08	-5.73608e-07	300	200	0	0	0	0	0	0	0	-311	200	0	0.00397799	0.00199513	-0.0875026	-1.06771	-1.63377	-3.40725	-914	200	0	-0.14349	-0.251893	2.85288	520.724	2562.97	330.756	0	0	0
433	1	2.78322e-08	-1.2314e-08	5.52636e-08	1.35104e-06	-2.29622e-06	-9.66772e-07	300	610	0	-4.48939e-09	-1.54784e-09	-5.34428e-09	4.76781e-07	7.81723e-08	-5.84795e-07	300	200	0	0	0	0	0	0	0	-311	200	0	-0.0066468	-0.0226353	0.128929	-7.29815	-7.7548	0.923451	-914	200	0
433	2	3.64466e-08	-1.53447e-08	5.28834e-08	1.45391e-06	-1.72711e-06	-1.24724e-06	300	610	0	-3.47396e-09	-1.36641e-09	-1.94595e-09	7.64927e-08	9.69755e-08	-4.82984e-07	300	200	0	0	0	0	0	0	0	-311	200	0	-0.0241211	-0.0607108	0.481929	-16.5575	-16.7437	8.40575	-914	200	0
433	3	4.38717e-08	-1.74341e-08	3.77774e-08	1.33135e-06	-3.7914e-07	-1.47643e-06	300	610	0	-9.87465e-10	-7.67515e-10	4.36821e-09	-6.35582e-07	1.0957e-07	-2.05753e-07	300	200	0	0	0	0	0	0	0	-311	200	0	-0.0498367	-0.114296	0.998841	-29.1606	-28.8409	19.8001	-914	200	0
433	4	4.76885e-08	-1.74528e-08	3.67015e-09	8.421e-07	2.04398e-06	-1.56888e-06	300	610	0	3.54201e-09	4.33291e-10	1.44445e-08	-1.74228e-06	1.08755e-07	3.19094e-07	300	200	0	0	0	0	0	0	0	-311	200	0	-0.0844867	-0.183761	1.69307	-44.9714	-43.8344	35.6109	-914	200	0
433	5	4.4438e-08	-1.38663e-08	-5.64129e-08	-1.83458e-07	5.83461e-06	-1.40435e-06	300	610	0	1.06855e-08	2.43198e-09	2.89746e-08	-3.30585e-06	8.47843e-08	1.16578e-06	300	200	0	0	0	0	0	0	0	-311	200	0	-0.127422	-0.266457	2.55113	-63.0934	-60.7634	55.7982	-914	200	0
433	6	2.95695e-08	-4.7529e-09	-1.49216e-07	-1.92915e-06	1.12177e-05	-8.26967e-07	300	610	0	2.08943e-08	5.40394e-09	4.82382e-08	-5.3398e-06	2.5512e-08	2.39666e-06	300	200	0	0	0	0	0	0	0	-311	200	0	-0.175803	-0.355025	3.51567	-81.4896	-77.5596	79.3878	-914	200	0
433	7	-2.42253e-09	1.20834e-08	-2.79684e-07	-4.56535e-06	1.82542e-05	3.48741e-07	300	610	0	3.43174e-08	9.45241e-09	7.174e-08	-7.77013e-06	-8.28695e-08	4.04052e-06	300	200	0	0	0	0	0	0	0	-311	200	0	-0.22357	-0.435449	4.46492	-96.5598	-90.6537	103.984	-914	200	0
433	8	-5.75633e-08	3.88606e-08	-4.48607e-07	-8.20373e-06	2.67073e-05	2.32131e-06	300	610	0	5.05476e-08	1.45337e-08	9.77398e-08	-1.03859e-05	-2.54191e-07	6.06178e-06	300	200	0	0	0	0	0	0	0	-311	200	0	-0.262277	-0.489369	5.22957	-103.809	-95.664	126.022	-914	200	0
433	9	-1.41532e-07	7.73754e-08	-6.49386e-07	-1.28307e-05	3.58714e-05	5.27079e-06	300	610	0	6.82947e-08	2.03578e-08	1.22693e-07	-1.27817e-05	-4.99455e-07	8.32031e-06	300	200	0	0	0	0	0	0	0	-311	200	0	-0.285943	-0.505525	5.69067	-100.818	-90.3515	142.663	-914	200	0
434	0	-2.58227e-07	1.28318e-07	-8.63936e-07	-1.82177e-05	4.43719e-05	9.30777e-06	300	610	0	8.49999e-08	2.62659e-08	1.40651e-07	-1.42983e-05	-8.22469e-07	1.05232e-05	300	200	0	0	0	0	0	0	0	-311	200	0	-0.294332	-0.487818	5.8458	-89.394	-76.7844	153.004	-914	200	0	-0.143491	-0.251893	2.85288	520.724	2562.97	330.756	0	0	0
434	1	-4.07646e-07	1.90313e-07	-1.05795e-06	-2.38094e-05	4.99554e-05	1.43991e-05	300	610	0	9.64287e-08	3.10951e-08	1.42718e-07	-1.3971e-05	-1.21373e-06	1.21724e-05	300	200	0	0	0	0	0	0	0	-311	200	0	-0.28865	-0.446579	5.7229	-73.5659	-59.4215	156.141	-914	200	0
434	2	-5.82995e-07	2.58675e-07	-1.176e-06	-2.85977e-05	4.93077e-05	2.02685e-05	300	610	0	9.63107e-08	3.30463e-08	1.1672e-07	-1.05047e-05	-1.64255e-06	1.25168e-05	300	200	0	0	0	0	0	0	0	-311	200	0	-0.267312	-0.387667	5.29419	-56.5915	-42.0756	149.666	-914	200	0
434	3	-7.67082e-07	3.23936e-07	-1.13748e-06	-3.09957e-05	3.79563e-05	2.62739e-05	300	610	0	7.61338e-08	2.95875e-08	4.72972e-08	-2.29753e-06	-2.04778e-06	1.05202e-05	300	200	0	0	0	0	0	0	0	-311	200	0	-0.230027	-0.315129	4.55426	-40.4276	-26.9595	132.496	-914	200	0
434	4	-9.28194e-07	3.70268e-07	-8.34593e-07	-2.87391e-05	1.03424e-05	3.12708e-05	300	610	0	2.52532e-08	1.74361e-08	-8.32556e-08	1.24535e-05	-2.32795e-06	4.866e-06	300	200	0	0	0	0	0	0	0	-311	200	0	-0.182538	-0.237067	3.61257	-26.317	-14.9459	107.651	-914	200	0
434	5	-1.01594e-06	3.74073e-07	-1.34728e-07	-1.88547e-05	-3.98306e-05	3.34772e-05	300	610	0	-6.8479e-08	-7.31407e-09	-2.93059e-07	3.55271e-05	-2.33252e-06	-5.97723e-06	300	200	0	0	0	0	0	0	0	-311	200	0	-0.13363	-0.163172	2.63568	-14.9574	-6.01442	80.281	-914	200	0
434	6	-9.57878e-07	3.0312e-07	1.11047e-06	2.2469e-06	-0.000118836	3.03728e-05	300	610	0	-2.17305e-07	-4.88449e-08	-5.97195e-07	6.82916e-05	-1.85676e-06	-2.35971e-05	300	200	0	0	0	0	0	0	0	-311	200	0	-0.089971	-0.0997969	1.74747	-6.49529	0.315152	54.3697	-914	200	0
434	7	-6.58265e-07	1.16858e-07	3.04594e-06	3.84825e-05	-0.000231605	1.86751e-05	300	610	0	-4.31094e-07	-1.1095e-07	-1.00233e-06	0.000111117	-6.44271e-07	-4.93498e-05	300	200	0	0	0	0	0	0	0	-311	200	0	-0.0549528	-0.0492269	1.00734	-0.676107	4.70576	31.9552	-914	200	0
434	8	-6.53524e-10	-2.31338e-07	5.78064e-06	9.35262e-05	-0.000379716	-5.54298e-06	300	610	0	-7.13537e-07	-1.9596e-07	-1.49913e-06	0.00016256	1.59819e-06	-8.39075e-05	300	200	0	0	0	0	0	0	0	-311	200	0	-0.0296346	-0.0111231	0.429668	2.9477	7.83655	13.6878	-914	200	0
434	9	1.14325e-06	-7.88974e-07	9.33834e-06	0.000169868	-0.000558582	-4.65156e-05	300	610	0	-1.05682e-06	-3.03182e-07	-2.05234e-06	0.000218324	5.16704e-06	-0.000126613	300	200	0	0	0	0	0	0	0	-311	200	0	-0.0135976	0.0162248	0.00190905	4.86761	10.2859	-0.62311	-914	200	0
435	0	2.89575e-06	-1.59525e-06	1.35897e-05	0.000267424	-0.000753848	-0.000108133	300	610	0	-1.43474e-06	-4.268e-07	-2.58893e-06	0.000270041	1.03028e-05	-0.000174635	300	200	0	0	0	0	0	0	0	-311	200	0	-0.0055755	0.0349351	-0.300957	5.52328	12.4469	-11.5558	-914	200	0	-0.031954	-0.0403155	0.52763	100.557	480.907	60.1267	0	0	0
435	1	5.34335e-06	-2.6668e-06	1.8166e-05	0.000381646	-0.000937148	-0.000192879	300	610	0	-1.79453e-06	-5.53303e-07	-2.98536e-06	0.000303994	1.70989e-05	-0.000221946	300	200	0	0	0	0	0	0	0	-311	200	0	-0.00386685	0.0468319	-0.50554	5.24964	14.4618	-19.7148	-914	200	0
435	2	8.49238e-06	-3.9775e-06	2.23584e-05	0.000501169	-0.00106163	-0.000300279	300	610	0	-2.04818e-06	-6.58591e-07	-3.05579e-06	0.000300009	2.53734e-05	-0.000258207	300	200	0	0	0	0	0	0	0	-311	200	0	-0.00655425	0.0529597	-0.632225	4.25658	16.1671	-25.4532	-914	200	0
435	3	1.22084e-05	-5.43239e-06	2.50138e-05	0.000605127	-0.00105798	-0.000424811	300	610	0	-2.06463e-06	-7.05147e-07	-2.54464e-06	0.000230868	3.45035e-05	-0.000267734	300	200	0	0	0	0	0	0	0	-311	200	0	-0.0115704	0.0532763	-0.689861	2.63307	17.0454	-28.6665	-914	200	0
435	4	1.614e-05	-6.83636e-06	2.44453e-05	0.000660458	-0.000832258	-0.000553316	300	610	0	-1.6651e-06	-6.39898e-07	-1.12792e-06	6.2737e-05	4.32285e-05	-0.000228783	300	200	0	0	0	0	0	0	0	-311	200	0	-0.016657	0.0465023	-0.672518	0.370644	16.19	-28.6523	-914	200	0
435	5	1.96312e-05	-7.86062e-06	1.83875e-05	0.000619736	-0.000267077	-0.000662082	300	610	0	-6.24932e-07	-3.93718e-07	1.57003e-06	-0.000242698	4.94396e-05	-0.000113597	300	200	0	0	0	0	0	0	0	-311	200	0	-0.0192692	0.0301286	-0.558142	-2.59635	12.294	-24.0393	-914	200	0
435	6	2.16326e-05	-8.01207e-06	4.03818e-06	0.000420399	0.000771313	-0.000713964	300	610	0	1.31381e-06	1.161e-07	5.93694e-06	-0.000723607	4.99904e-05	0.000110301	300	200	0	0	0	0	0	0	0	-311	200	0	-0.0164805	0.000615155	-0.309246	-6.33403	3.68806	-12.8047	-914	200	0
435	7	2.06277e-05	-6.61405e-06	-2.17566e-05	-1.3481e-05	0.00241742	-0.000656149	300	610	0	4.41337e-06	9.7874e-07	1.23011e-05	-0.00140999	4.0582e-05	0.000476849	300	200	0	0	0	0	0	0	0	-311	200	0	-0.00495499	-0.0461605	0.123788	-10.8348	-11.543	7.58687	-914	200	0
435	8	1.46025e-05	-2.811e-06	-6.21093e-05	-0.000765323	0.00477916	-0.000419531	300	610	0	8.88919e-06	2.27615e-06	2.08193e-05	-0.00231142	1.58029e-05	0.0010155	300	200	0	0	0	0	0	0	0	-311	200	0	0.0189427	-0.114123	0.795951	-15.925	-35.3238	39.874	-914	200	0
435	9	1.09483e-06	4.38648e-06	-0.000119414	-0.00191428	0.00789585	7.90108e-05	300	610	0	1.48306e-05	4.06072e-06	3.13177e-05	-0.00339994	-3.05719e-05	0.00174177	300	200	0	0	0	0	0	0	0	-311	200	0	0.0588175	-0.205792	1.75622	-21.1559	-69.1875	86.4609	-914	200	0
436	0	-2.26257e-05	1.59953e-05	-0.000194322	-0.00351569	0.0116793	0.000929728	300	610	0	2.2089e-05	6.32252e-06	4.3083e-05	-0.00458816	-0.000104891	0.00264379	300	200	0	0	0	0	0	0	0	-311	200	0	0.117609	-0.320577	3.03032	-25.6832	-113.67	148.589	-914	200	0	0.394099	-0.340022	5.39892	1106.1	4774.06	501.743	0	0	0
436	1	-5.91905e-05	3.28694e-05	-0.00028431	-0.00557194	0.0158379	0.00221657	300	610	0	3.01328e-05	8.94536e-06	5.46122e-05	-0.00570337	-0.000212401	0.00366441	300	200	0	0	0	0	0	0	0	-311	200	0	0.196567	-0.452508	4.59669	-28.1484	-167.464	225.17	-914	200	0
436	2	-0.000110513	5.54021e-05	-0.00038187	-0.00799291	0.0197867	0.0039951	300	610	0	3.78747e-05	1.16522e-05	6.33401e-05	-0.00646035	-0.000355347	0.00467968	300	200	0	0	0	0	0	0	0	-311	200	0	0.293787	-0.587483	6.35523	-26.5833	-226.339	311.263	-914	200	0
436	3	-0.00017686	8.31043e-05	-0.000472366	-0.0105462	0.0225516	0.00626002	300	610	0	4.34863e-05	1.3944e-05	6.53857e-05	-0.0064373	-0.000530284	0.00547512	300	200	0	0	0	0	0	0	0	-311	200	0	0.402277	-0.700171	8.08983	-18.3738	-281.859	396.244	-914	200	0
436	4	-0.000255582	0.000114053	-0.000531812	-0.0128001	0.022684	0.00890123	300	610	0	4.42287e-05	1.50384e-05	5.53849e-05	-0.00506232	-0.000724583	0.00572326	300	200	0	0	0	0	0	0	0	-311	200	0	0.510074	-0.757331	9.46662	-1.47788	-321.271	463.915	-914	200	0
436	5	-0.000339501	0.000144231	-0.000524925	-0.0140661	0.0182106	0.0116492	300	610	0	3.63484e-05	1.38236e-05	2.65057e-05	-0.00162111	-0.000912271	0.00496803	300	200	0	0	0	0	0	0	0	-311	200	0	0.605273	-0.73685	10.1632	22.6197	-332.296	499.125	-914	200	0
436	6	-0.00041506	0.00016681	-0.000404095	-0.0133511	0.00665374	0.0140131	300	610	0	1.51051e-05	8.84403e-06	-2.92196e-05	0.00470028	-0.00104954	0.00262428	300	200	0	0	0	0	0	0	0	-311	200	0	0.679216	-0.646557	10.0708	48.3963	-311.798	497.179	-914	200	0
436	7	-0.000460409	0.000171491	-0.000110143	-0.00933894	-0.0148266	0.0152187	300	610	0	-2.49752e-05	-1.65071e-06	-0.000120082	0.0147203	-0.00107065	-0.00199634	300	200	0	0	0	0	0	0	0	-311	200	0	0.719963	-0.517054	9.30905	69.5981	-268.003	463.489	-914	200	0
436	8	-0.00044381	0.000144071	0.000423961	-0.000424139	-0.0491123	0.0141597	300	610	0	-8.95071e-05	-1.95617e-05	-0.000253216	0.0290953	-0.000885345	-0.00961891	300	200	0	0	0	0	0	0	0	-311	200	0	0.70932	-0.379706	8.05106	81.645	-213.105	405.152	-914	200	0
436	9	-0.000322909	6.65047e-05	0.001265	0.0151691	-0.0985605	0.00938161	300	610	0	-0.000183185	-4.66574e-05	-0.000432266	0.0480641	-0.000379463	-0.020882	300	200	0	0	0	0	0	0	0	-311	200	0	0.638702	-0.254975	6.46385	82.7768	-156.754	329.232	-914	200	0
437	0	-4.56685e-05	-8.21956e-05	0.00246549	0.0391446	-0.164127	-0.000874227	300	610	0	-0.000308131	-8.41092e-05	-0.000654045	0.0710893	0.000579094	-0.0361415	300	200	0	0	0	0	0	0	0	-311	200	0	0.523218	-0.152333	4.76315	74.8395	-105.309	246.145	-914	200	0	0.39889	-0.342232	5.40484	1109.68	4771.93	497.823	0	0	0
437	1	0.000446	-0.000323782	0.0040422	0.0727274	-0.24413	-0.0185307	300	610	0	-0.000461551	-0.000131807	-0.000904154	0.0963951	0.00212621	-0.0551875	300	200	0	0	0	0	0	0	0	-311	200	0	0.390763	-0.0736078	3.17337	61.521	-62.4789	167.294	-914	200	0
437	2	0.00120866	-0.000676827	0.00594634	0.116056	-0.332654	-0.0453975	300	610	0	-0.000632681	-0.000187434	-0.00115167	0.12042	0.00437616	-0.0768698	300	200	0	0	0	0	0	0	0	-311	200	0	0.264293	-0.0162648	1.84623	45.7743	-29.6201	100.453	-914	200	0
437	3	0.00228451	-0.00115052	0.0080251	0.16735	-0.417641	-0.0827126	300	610	0	-0.000799127	-0.000245319	-0.00134336	0.137235	0.007382	-0.0986412	300	200	0	0	0	0	0	0	0	-311	200	0	0.15734	0.0243249	0.853621	29.1034	-6.43466	49.2136	-914	200	0
437	4	0.00368198	-0.00173582	0.00997651	0.221863	-0.478852	-0.130462	300	610	0	-0.000922913	-0.000295125	-0.00139819	0.138022	0.0110792	-0.116053	300	200	0	0	0	0	0	0	0	-311	200	0	0.0766613	0.0533994	0.217631	11.892	8.22705	14.4896	-914	200	0
437	5	0.00534905	-0.00239388	0.0113018	0.270669	-0.486019	-0.186458	300	610	0	-0.000946829	-0.000320553	-0.00120362	0.110772	0.0152122	-0.122271	300	200	0	0	0	0	0	0	0	-311	200	0	0.0247994	0.0757382	-0.0651538	-6.18889	15.7791	-4.22506	-914	200	0
437	6	0.00713934	-0.00304202	0.0112632	0.299428	-0.397699	-0.245186	300	610	0	-0.000792087	-0.000298307	-0.000615619	0.0404046	0.0192462	-0.107732	300	200	0	0	0	0	0	0	0	-311	200	0	0.00204507	0.0948834	-0.00789273	-25.7517	17.5201	-7.99312	-914	200	0
437	7	0.0087727	-0.0035385	0.00886043	0.287358	-0.161618	-0.296488	300	610	0	-0.000358695	-0.000197757	0.000534739	-0.0903617	0.0222714	-0.060104	300	200	0	0	0	0	0	0	0	-311	200	0	0.00771612	0.112545	0.37366	-47.2375	14.4304	2.0426	-914	200	0
437	8	0.00979441	-0.00366825	0.00284406	0.206776	0.282506	-0.324233	300	610	0	0.000469474	1.81344e-05	0.00242464	-0.299063	0.0229148	0.0351976	300	200	0	0	0	0	0	0	0	-311	200	0	0.0407285	0.128103	1.05994	-70.4268	7.1168	24.7662	-914	200	0
437	9	0.00954043	-0.00313326	-0.00820984	0.0237435	0.99638	-0.305256	300	610	0	0.00181254	0.00038987	0.00520893	-0.600036	0.0192821	0.193655	300	200	0	0	0	0	0	0	0	-311	200	0	0.0994695	0.138185	2.01836	-93.9112	-4.11841	58.8544	-914	200	0
438	0	0.00712032	-0.00155303	-0.0257332	-0.299525	2.03139	-0.208949	300	610	0	0.00377264	0.000955575	0.00897141	-0.999087	0.00896531	0.429099	300	200	0	0	0	0	0	0	0	-311	200	0	0.181001	0.136317	3.1868	-114.538	-19.1003	102.231	-914	200	0	0.358648	-0.0834488	5.1405	916.422	4797.33	293.725	0	0	0
438	1	0.00143457	0.00151748	-0.050875	-0.799666	3.41032	0.00188315	300	610	0	0.00639949	0.00174134	0.0136551	-1.48597	-0.0108375	0.74962	300	200	0	0	0	0	0	0	0	-311	200	0	0.279645	0.112754	4.45061	-126.867	-37.5061	151.251	-914	200	0
438	2	-0.008752	0.00654327	-0.0840539	-1.50373	5.10148	0.368189	300	610	0	0.00964127	0.00274691	0.0189696	-2.02466	-0.0430328	1.15165	300	200	0	0	0	0	0	0	0	-311	200	0	0.387198	0.0569118	5.65413	-124.413	-58.6193	200.908	-914	200	0
438	3	-0.0246544	0.0139277	-0.124331	-2.41647	6.985	0.928947	300	610	0	0.0132804	0.00392626	0.0242795	-2.54174	-0.0901059	1.61208	300	200	0	0	0	0	0	0	0	-311	200	0	0.497194	-0.0350405	6.69009	-104.557	-81.254	247.462	-914	200	0
438	4	-0.0472007	0.023883	-0.168603	-3.50288	8.81252	1.71163	300	610	0	0.0168559	0.00516331	0.0284801	-2.91401	-0.153294	2.07861	300	200	0	0	0	0	0	0	0	-311	200	0	0.606961	-0.1539	7.55481	-72.2499	-103.508	289.914	-914	200	0
438	5	-0.0766271	0.0362457	-0.210641	-4.66608	10.1637	2.718	300	610	0	0.0195793	0.00624419	0.0298804	-2.95724	-0.231408	2.459	300	200	0	0	0	0	0	0	0	-311	200	0	0.710831	-0.279568	8.24855	-37.2446	-121.994	326.514	-914	200	0
438	6	-0.111918	0.0502317	-0.240077	-5.72162	10.4061	3.90473	300	610	0	0.0202561	0.00682931	0.0261196	-2.4192	-0.319284	2.61069	300	200	0	0	0	0	0	0	0	-311	200	0	0.793079	-0.387388	8.67244	-8.7737	-132.184	351.567	-914	200	0
438	7	-0.150091	0.0641409	-0.241491	-6.37103	8.66991	5.15909	300	610	0	0.0172328	0.00643083	0.0141623	-0.981733	-0.405916	2.33315	300	200	0	0	0	0	0	0	0	-311	200	0	0.830068	-0.454138	8.6867	8.00876	-131.596	358.277	-914	200	0
438	8	-0.18536	0.0750323	-0.193874	-6.17941	3.85233	6.27095	300	610	0	0.008401	0.00440422	-0.00957154	1.722	-0.47242	1.36662	300	200	0	0	0	0	0	0	0	-311	200	0	0.800004	-0.464164	8.23243	12.9731	-122.521	343.827	-914	200	0
438	9	-0.208266	0.0784163	-0.0708512	-4.56472	-5.32562	6.9044	300	610	0	-0.00870211	-3.3884e-05	-0.0488665	6.06745	-0.490126	-0.597834	300	200	0	0	0	0	0	0	0	-311	200	0	0.698294	-0.416345	7.40633	8.59044	-110.642	312.442	-914	200	0
439	0	-0.204918	0.0680412	0.157812	-0.809771	-20.1843	6.5744	300	610	0	-0.0366447	-0.00774596	-0.107078	12.3672	-0.419285	-3.89059	300	200	0	0	0	0	0	0	0	-311	200	0	0.545584	-0.326221	6.45469	-3.01043	-102.084	275.003	-914	200	0	1.40354	-0.763676	7.78257	2745.05	3823.98	-733.653	0	0	0
439	1	-0.156603	0.0358866	0.522795	5.88905	-41.8421	4.63715	300	610	0	-0.0776457	-0.0195532	-0.18612	20.7597	-0.209129	-8.81084	300	200	0	0	0	0	0	0	0	-311	200	0	0.374697	-0.216985	5.65345	-20.5281	-101.622	243.796	-914	200	0
439	2	-0.0400952	-0.0274809	1.04919	16.319	-70.8344	0.30615	300	610	0	-0.132857	-0.0360345	-0.285001	31.0518	0.199757	-15.5414	300	200	0	0	0	0	0	0	0	-311	200	0	0.213197	-0.108834	5.17545	-42.7206	-111.785	226.737	-914	200	0
439	3	0.170858	-0.131996	1.74718	31.0755	-106.572	-7.29015	300	610	0	-0.201334	-0.0572278	-0.397883	42.5135	0.869501	-24.0251	300	200	0	0	0	0	0	0	0	-311	200	0	0.079597	-0.0167851	5.05221	-67.7895	-132.476	225.643	-914	200	0
439	4	0.502335	-0.286405	2.59887	50.2973	-146.629	-18.9905	300	610	0	-0.278686	-0.0822218	-0.511709	53.6327	1.85407	-33.7985	300	200	0	0	0	0	0	0	0	-311	200	0	-0.0132053	0.0470337	5.18288	-92.8445	-160.701	236.526	-914	200	0
439	5	0.974699	-0.495575	3.54127	73.2993	-185.894	-35.4027	300	610	0	-0.355432	-0.108643	-0.603573	61.8505	3.18203	-43.7886	300	200	0	0	0	0	0	0	0	-311	200	0	-0.0569212	0.073378	5.37753	-114.139	-191.144	251.343	-914	200	0
439	6	1.59415	-0.756615	4.44603	98.1064	-215.64	-56.6067	300	610	0	-0.41521	-0.132069	-0.63819	63.3179	4.83189	-52.0838	300	200	0	0	0	0	0	0	0	-311	200	0	-0.0521966	0.0608883	5.47498	-128.999	-218.701	262.923	-914	200	0
439	7	2.34098	-1.05374	5.09772	120.909	-222.658	-81.7482	300	610	0	-0.433081	-0.145426	-0.56606	52.7402	6.69948	-55.7112	300	200	0	0	0	0	0	0	0	-311	200	0	-0.0121163	0.0200103	5.42371	-137.09	-240.037	268.273	-914	200	0
439	8	3.15448	-1.35201	5.17409	135.497	-188.695	-108.524	300	610	0	-0.374358	-0.138501	-0.323224	23.4062	8.55849	-50.4676	300	200	0	0	0	0	0	0	0	-311	200	0	0.0419033	-0.0308538	5.20601	-138.494	-250.96	265.161	-914	200	0
439	9	3.91525	-1.59043	4.23398	132.772	-90.4934	-132.591	300	610	0	-0.194592	-0.0977362	0.16616	-32.4676	10.0171	-30.8823	300	200	0	0	0	0	0	0	0	-311	200	0	0.0883033	-0.073165	4.75777	-131.946	-245.04	248.932	-914	200	0
440	0	4.42657	-1.67531	1.7209	100.499	99.0711	-146.956	300	610	0	0.158421	-0.00656798	0.982878	-122.915	10.4768	9.58597	300	200	0	0	0	0	0	0	0	-311	200	0	0.11376	-0.095854	4.04869	-116.844	-219.284	217.138	-914	200	0	-11.7752	9.41327	-47.1324	-35027.4	21827.7	13480.8	451.075	752.789	0
440	1	4.39796	-1.47553	-3.0069	23.5291	408.232	-141.466	435.765	602.175	0	0.739559	0.153361	2.19956	-254.739	9.10389	77.9837	300	200	0	0	0	0	0	0	0	-311	200	0	0.117235	-0.0988879	3.17548	-95.4698	-179.25	174.415	-914	200	0
440	2	3.43622	-0.822083	-10.6063	-115.223	861.297	-102.582	381.206	620.864	0	1.59696	0.39972	3.8596	-431.195	4.82812	180.775	300	200	0	0	0	0	0	0	0	-311	200	0	0.105008	-0.0888479	2.30426	-71.4885	-135.216	129.211	-914	200	0
440	3	1.05093	0.484909	-21.6245	-332.658	1470.7	-13.6806	368.011	625.383	0	2.75706	0.745318	5.94653	-648.685	-3.6098	322.071	300	200	0	0	0	0	0	0	0	-311	200	0	0.0834042	-0.0724719	1.56937	-47.4055	-95.8584	88.2154	-914	200	0
440	4	-3.31567	2.65758	-36.3039	-641.856	2225.64	143.781	361.306	627.68	0	4.20309	1.19186	8.34316	-892.446	-17.5371	501.039	300	200	0	0	0	0	0	0	0	-311	200	0	0.0563837	-0.0544815	1.04844	-24.0092	-66.5679	54.9792	-914	200	0
440	5	-10.1982	5.85378	-54.465	-1050.28	3089.29	387.324	356.721	629.284	0	5.84655	1.72136	10.7815	-1131.35	-38.1241	708.414	300	200	0	0	0	0	0	0	0	-311	200	0	0.0259116	-0.0378262	0.77765	-0.907609	-50.2419	30.7753	-914	200	0
440	6	-19.9534	10.0761	-75.7506	-1562.63	4022.38	731.164	353.1	630.629	0	7.49261	2.28536	12.7867	-1312.27	-66.0248	922.197	300	200	0	0	0	0	0	0	0	-311	200	0	-0.00739861	-0.0240922	0.764178	22.8887	-47.9713	15.4056	-914	200	0
440	7	-32.6707	15.1942	-100.015	-2178.48	5012.34	1188.02	350.116	631.781	0	8.80186	2.79242	13.6228	-1354.82	-100.861	1102.79	300	200	0	0	0	0	0	0	0	-311	200	0	-0.0435386	-0.0138944	0.992786	48.3829	-59.4311	7.8022	-914	200	0
440	8	-48.1983	21.091	-127.272	-2882.48	6073.03	1768.49	347.717	632.648	0	9.25381	3.09527	12.2521	-1147.88	-140.535	1188.22	300	200	0	0	0	0	0	0	0	-311	200	0	-0.0822824	-0.00720825	1.42635	75.9914	-82.9407	6.42026	-914	200	0
440	9	-66.1603	27.7113	-157.311	-3645.37	7227.6	2474.28	345.945	633.173	0	8.12094	2.98017	7.32748	-549.928	-180.397	1090.4	300	200	0	0	0	0	0	0	0	-311	200	0	-0.122295	-0.00362249	2.00068	104.908	-115.201	9.4451	-914	200	0
441	0	-85.9489	34.9911	-189.585	-4437.72	8500.99	3295.84	344.84	633.408	0	4.46658	2.16199	-2.75733	604.116	-212.321	694.156	222.998	-19.0945	0	0	0	0	0	0	0	-311	200	0	-0.160193	-0.00250914	2.61457	132.432	-150.755	14.8489	-914	200	0	-262.337	47.1336	-544.042	-238295	197139	132583	339.22	442.164	0
441	1	-106.772	42.8205	-223.425	-5237.86	9923.51	4219.43	344.415	633.443	0	-2.81559	0.290626	-19.7258	2486.05	-223.817	-138.965	288.654	73.9701	0	0	0	0	0	0	0	-311	200	0	-0.189592	-0.00312016	3.11687	153.286	-181.255	20.3408	-914	200	0
441	2	-127.762	51.0826	-258.317	-6028.83	11537.2	5235.98	344.663	633.339	0	-14.8934	-3.01853	-45.1934	5249.44	-195.787	-1557.66	295.668	83.8449	0	0	0	0	0	0	0	-311	200	0	-0.202325	-0.00464959	3.33205	160.726	-196.827	23.631	-914	200	0
441	3	-148.117	59.7187	-294.076	-6793.34	13397.8	6344.79	345.559	633.101	0	-32.7964	-8.11029	-80.4608	9009.61	-94.3941	-3693.65	298.827	88.0248	0	0	0	0	0	0	0	-311	200	0	-0.194121	-0.00630608	3.16871	151.376	-191.956	23.4492	-914	200	0
441	4	-167.189	68.7544	-330.836	-7512.91	15564.7	7551.02	347.047	632.709	0	-57.1676	-15.2063	-126.398	13835.1	138.579	-6627.73	301.096	90.5429	0	0	0	0	0	0	0	-311	200	0	-0.168797	-0.00733961	2.6991	128.799	-169.767	20.2742	-914	200	0
441	5	-184.46	78.2442	-368.808	-8170.32	18079.9	8855.81	349.022	632.153	0	-88.083	-24.4063	-183.306	19736.4	576.736	-10369.7	303.146	92.3308	0	0	0	0	0	0	0	-311	200	0	-0.134495	-0.00696156	2.08852	100.415	-138.061	15.6316	-914	200	0
441	6	-199.439	88.1681	-407.952	-8751.79	20946.3	10246.3	351.345	631.453	0	-124.962	-35.7388	-250.615	26636.3	1278.16	-14854.1	305.1	93.7162	0	0	0	0	0	0	0	-311	200	0	-0.0977848	-0.00424996	1.48414	72.606	-103.13	11.009	-914	200	0
441	7	-211.581	98.3409	-447.682	-9246.4	24113.2	11691.9	353.862	630.654	0	-166.456	-49.0959	-326.413	34327.3	2257.74	-19928.9	306.917	94.835	0	0	0	0	0	0	0	-311	200	0	-0.0620482	0.00185913	0.9834	49.3571	-68.0028	7.52599	-914	200	0
441	8	-220.257	108.374	-486.629	-9643.25	27461.7	13140.5	356.432	629.816	0	-210.308	-64.0762	-406.979	42431.6	3474.54	-25335.2	308.537	95.7399	0	0	0	0	0	0	0	-311	200	0	-0.0282364	0.0124927	0.645794	32.7995	-33.1626	6.01601	-914	200	0
441	9	-224.805	117.713	-522.595	-9930.13	30798	14516.1	358.933	629.002	0	-253.349	-79.9142	-486.652	50395.6	4828.03	-30701.9	309.921	96.4442	0	0	0	0	0	0	0	-311	200	0	0.00425685	0.0286759	0.50447	23.7622	2.59389	7.10199	-914	200	0
442	0	-224.626	125.73	-552.807	-10095.7	33868.9	15726	361.267	628.263	0	-291.744	-95.5492	-558.39	57545.5	6169.88	-35574.1	311.049	96.9438	0	0	0	0	0	0	0	-311	200	0	0.0367522	0.0510563	0.574186	22.1703	41.2778	11.226	-914	200	0	-433.369	1.90488	-1157.69	-399928	418073	127788	343.162	345.532	0
442	1	-219.287	131.835	-574.489	-10133.9	36407.5	16679	363.374	627.64	0	-321.534	-109.798	-615.18	63223.2	7347	-39479.6	311.943	97.2282	0	0	0	0	0	0	0	-311	200	0	0.0704651	0.0794961	0.854619	27.2692	84.8001	18.6171	-914	200	0
442	2	-208.611	135.613	-585.609	-10048.4	38204.4	17306.7	365.239	627.159	0	-339.415	-121.621	-651.993	66968.5	8267.59	-42026.7	312.68	97.2866	0	0	0	0	0	0	0	-311	200	0	0.105687	0.11252	1.32865	37.6737	133.991	29.1863	-914	200	0
442	3	-192.748	136.934	-585.532	-9853.6	39173.9	17579.7	366.903	626.828	0	-343.533	-130.389	-667.365	68661.1	8947.74	-43001.2	313.408	97.1161	0	0	0	0	0	0	0	-311	200	0	0.140949	0.146631	1.95563	51.2586	187.516	42.345	-914	200	0
442	4	-172.243	135.991	-575.303	-9572.14	39381.1	17515.1	368.453	626.638	0	-333.926	-135.981	-663.742	68543.4	9505.1	-42414.8	314.32	96.7319	0	0	0	0	0	0	0	-311	200	0	0.172169	0.175537	2.66017	64.9281	240.671	56.7512	-914	200	0
442	5	-148.059	133.261	-557.426	-9232.06	39018.3	17173.6	369.997	626.562	0	-312.366	-138.694	-646.455	67117.4	10111.4	-40478.8	315.641	96.1762	0	0	0	0	0	0	0	-311	200	0	0.19183	0.189384	3.31759	74.3182	284.124	70.0005	-914	200	0
442	6	-121.508	129.41	-535.252	-8863.93	38346.9	16645.2	371.643	626.56	0	-281.719	-139.03	-621.934	64977.4	10934	-37524.8	317.581	95.5236	0	0	0	0	0	0	0	-311	200	0	0.190456	0.176416	3.77682	74.4594	305.862	79.1007	-914	200	0
442	7	-94.0737	125.157	-512.25	-8497.73	37633.6	16029.4	373.467	626.589	0	-245.241	-137.53	-596.052	62659.8	12086.9	-33920.7	320.278	94.8753	0	0	0	0	0	0	0	-311	200	0	0.162824	0.129649	3.9645	62.4975	299.891	82.6273	-914	200	0
442	8	-67.2164	121.137	-491.42	-8159.27	37100.1	15416.8	375.496	626.603	0	-206.067	-134.666	-573.125	60555.5	13606.8	-30013	323.741	94.3415	0	0	0	0	0	0	0	-311	200	0	0.112718	0.0521296	3.95831	39.7684	272.575	82.2442	-914	200	0
442	9	-42.1925	117.802	-474.912	-7867.12	36894.7	14875.3	377.687	626.565	0	-166.901	-130.805	-555.628	58887.6	15455.9	-26091.4	327.817	94.0162	0	0	0	0	0	0	0	-311	200	0	0.0494711	-0.0462033	3.90777	10.2834	236.728	81.0782	-914	200	0
443	0	-19.9612	115.395	-463.893	-7631.65	37084	14445.2	379.941	626.451	0	-129.829	-126.193	-544.38	57729.3	17542	-22371.5	332.224	93.9541	0	0	0	0	0	0	0	-311	200	0	-0.0175947	-0.15372	3.91208	-21.7	202.346	81.2023	-914	200	0	-8.96345	14.8159	-1028.08	-353567	380288	-264.724	369.484	344.608	0
443	1	-1.16805	113.995	-458.598	-7456.75	37663.2	14143.2	382.127	626.26	0	-96.2595	-120.988	-538.919	57041.8	19741.4	-18992	336.632	94.155	0	0	0	0	0	0	0	-311	200	0	-0.0802215	-0.257418	3.97518	-52.0976	173.72	82.7109	-914	200	0
443	2	13.826	113.592	-458.536	-7343.17	38577	13970.9	384.131	626.014	0	-66.9645	-115.348	-537.97	56721.7	21922.7	-16025.7	340.751	94.5635	0	0	0	0	0	0	0	-311	200	0	-0.129771	-0.340538	4.00357	-76.3085	150.067	83.6738	-914	200	0
443	3	24.9078	114.158	-462.791	-7291.25	39748.6	13923	385.889	625.755	0	-42.2215	-109.545	-539.939	56649	23965.3	-13501.4	344.385	95.0826	0	0	0	0	0	0	0	-311	200	0	-0.157718	-0.384515	3.84475	-89.5905	127.38	80.9231	-914	200	0
443	4	32.1852	115.689	-470.323	-7301.14	41102.1	13991.6	387.391	625.524	0	-21.9893	-104.002	-543.34	56725.8	25771.7	-11424.8	347.432	95.5979	0	0	0	0	0	0	0	-311	200	0	-0.160429	-0.380282	3.40711	-89.7897	102.504	72.5129	-914	200	0
443	5	35.9591	118.197	-480.189	-7372.07	42576.7	14167.4	388.666	625.352	0	-6.06448	-99.2546	-547.077	56896.7	27271.2	-9792.33	349.849	95.9987	0	0	0	0	0	0	0	-311	200	0	-0.1427	-0.336584	2.74886	-79.3504	76.1844	59.5404	-914	200	0
443	6	36.6894	121.676	-491.654	-7502.72	44131.4	14438	389.761	625.26	0	5.81862	-95.8423	-550.555	57152.4	28419.7	-8596.17	351.62	96.1913	0	0	0	0	0	0	0	-311	200	0	-0.113963	-0.271833	2.01461	-63.2533	51.5292	44.8241	-914	200	0
443	7	34.9491	126.064	-504.2	-7691.33	45745	14785.9	390.728	625.255	0	13.9425	-94.2244	-553.622	57516.3	29199.2	-7824.01	352.742	96.1091	0	0	0	0	0	0	0	-311	200	0	-0.0826047	-0.201599	1.32909	-45.8863	31.1127	30.7037	-914	200	0
443	8	31.3657	131.226	-517.49	-7934.48	47410.4	15189	391.616	625.333	0	18.5966	-94.7249	-556.464	58027.8	29619.8	-7458.99	353.229	95.7206	0	0	0	0	0	0	0	-311	200	0	-0.0543291	-0.135026	0.768698	-30.146	16.2433	18.4458	-914	200	0
443	9	26.5625	136.969	-531.294	-8225.94	49125.4	15624.4	392.464	625.483	0	20.079	-97.5154	-559.514	58730.7	29728.2	-7480.27	353.132	95.0328	0	0	0	0	0	0	0	-311	200	0	-0.0327603	-0.076232	0.375424	-17.7746	7.39159	8.53489	-914	200	0
444	0	21.1154	143.071	-545.432	-8556.83	50882.7	16071	393.289	625.688	0	18.7064	-102.619	-563.459	59671.9	29625.1	-7862.89	352.577	94.0972	0	0	0	0	0	0	0	-311	200	0	-0.0200963	-0.0258977	0.170189	-9.7275	4.55217	0.970464	-914	200	0	1.67809	17.5496	-1296.56	-443497	497749	9762.77	383.969	342.708	0
444	1	15.5194	149.318	-559.702	-8916.83	52664.4	16512	394.094	625.931	0	14.8476	-109.929	-569.316	60905.4	29495.3	-8576.1	351.808	93.0199	0	0	0	0	0	0	0	-311	200	0	-0.0176149	0.0172839	0.162304	-6.46687	7.46259	-4.48802	-914	200	0
444	2	10.1621	155.525	-573.853	-9296.31	54440.2	16936.9	394.868	626.2	0	8.99166	-119.232	-578.566	62500.6	29647.8	-9579.71	351.244	91.9734	0	0	0	0	0	0	0	-311	200	0	-0.0259714	0.0553491	0.354437	-8.15542	15.6768	-8.13114	-914	200	0
444	3	5.31039	161.557	-587.58	-9688.87	56170.1	17342.7	395.596	626.489	0	1.83383	-130.237	-593.348	64554.5	30557.4	-10818	351.5	91.2029	0	0	0	0	0	0	0	-311	200	0	-0.0452513	0.0899699	0.742769	-14.7348	28.4986	-10.1609	-914	200	0
444	4	1.104	167.347	-600.575	-10092.6	57808.7	17733.1	396.256	626.805	0	-5.64203	-142.597	-616.637	67204	32901.5	-12212.2	353.356	91.0153	0	0	0	0	0	0	0	-311	200	0	-0.0747634	0.121493	1.31229	-25.8844	44.7873	-10.5984	-914	200	0
444	5	-2.44534	172.893	-612.574	-10510.2	59314.5	18118.8	396.828	627.158	0	-12.0917	-155.913	-652.365	70631.7	37579.4	-13652.7	357.605	91.7296	0	0	0	0	0	0	0	-311	200	0	-0.112571	0.148077	2.0274	-40.8631	62.6548	-9.23294	-914	200	0
444	6	-5.44519	178.254	-623.413	-10947	60658.5	18515.3	397.301	627.56	0	-15.7532	-169.734	-705.354	75061.3	45698.4	-14990.9	364.788	93.5835	0	0	0	0	0	0	0	-311	200	0	-0.154786	0.164941	2.81823	-58.2424	79.0863	-5.61428	-914	200	0
444	7	-8.09648	183.529	-633.091	-11407.8	61834.7	18940.5	397.671	628.019	0	-14.4139	-183.527	-781.001	80735.2	58506.4	-16030.8	374.912	96.626	0	0	0	0	0	0	0	-311	200	0	-0.194684	0.163762	3.56387	-75.5536	89.5355	0.908287	-914	200	0
444	8	-10.6536	188.832	-641.868	-11891.6	62875.5	19410.4	397.957	628.526	0	-5.43874	-196.651	-884.587	87873	77251.5	-16525.3	387.331	100.662	0	0	0	0	0	0	0	-311	200	0	-0.223868	0.134471	4.11305	-89.7053	88.7161	11.0247	-914	200	0
444	9	-13.3743	194.267	-650.379	-12385.8	63872.8	19935.9	398.209	629.044	0	14.0674	-208.357	-1020.24	96617.8	102968	-16190.3	400.925	105.299	0	0	0	0	0	0	0	-311	200	0	-0.237885	0.0718518	4.38595	-99.0856	73.8943	25.0998	-914	200	0
445	0	-16.4587	199.908	-659.735	-12859	65002.2	20517.8	398.528	629.491	0	46.8914	-217.86	-1189.69	106980	136207	-14742	414.49	110.078	0	0	0	0	0	0	0	-311	200	0	-0.240161	-0.0191038	4.44549	-104.998	47.4123	42.7808	-914	200	0	361.093	8.84049	-2821.53	-762853	1.24013e+06	-30155.2	445.671	270.52	0
445	1	-19.976	205.761	-671.576	-13254.7	66546	21140.8	399.089	629.737	0	95.1481	-224.468	-1390.86	118773	176735	-11953.9	427.068	114.605	0	0	0	0	0	0	0	-311	200	0	-0.237592	-0.1257	4.41654	-109.873	14.8688	62.7742	-914	200	0
445	2	-23.7955	211.708	-688.069	-13485.5	68915.3	21769.2	400.158	629.599	0	159.678	-227.747	-1616.28	131529	223209	-7724.64	438.101	118.622	0	0	0	0	0	0	0	-311	200	0	-0.233788	-0.232004	4.36237	-114.548	-17.8443	82.6225	-914	200	0
445	3	-27.5274	217.459	-711.867	-13429.1	72661.7	22343.2	402.072	628.865	0	239.516	-227.579	-1851.67	144419	272900	-2119.38	447.381	122.006	0	0	0	0	0	0	0	-311	200	0	-0.226616	-0.318864	4.2395	-117.196	-45.1382	98.3148	-914	200	0
445	4	-30.4656	222.533	-746.021	-12927.1	78469.9	22776.2	405.185	627.328	0	331.35	-224.016	-2075.89	156251	321634	4628.5	454.938	124.731	0	0	0	0	0	0	0	-311	200	0	-0.210135	-0.365926	3.93625	-114.249	-62.0984	105.079	-914	200	0
445	5	-31.5541	226.29	-793.738	-11791.4	87119.1	22958.5	409.758	624.856	0	429.111	-217.156	-2263.56	165638	364273	12114.8	460.929	126.824	0	0	0	0	0	0	0	-311	200	0	-0.180742	-0.36285	3.39562	-103.645	-67.0748	100.812	-914	200	0
445	6	-29.3934	227.978	-857.974	-9821.02	99401.7	22768.3	415.856	621.447	0	524.279	-207.174	-2390.84	171321	395838	19773.2	465.564	128.343	0	0	0	0	0	0	0	-311	200	0	-0.141801	-0.317574	2.70753	-87.2357	-63.5533	88.6018	-914	200	0
445	7	-22.2788	226.78	-940.893	-6829.67	116005	22089.5	423.292	617.259	0	607.262	-194.402	-2442.58	172551	412920	26945.2	469.051	129.357	0	0	0	0	0	0	0	-311	200	0	-0.100682	-0.248177	2.04774	-69.0128	-58.0076	74.4704	-914	200	0
445	8	-8.30151	221.844	-1043.4	-2679.93	137380	20829.3	431.665	612.568	0	669.457	-179.543	-2417.15	169353	414650	32981.9	471.545	129.937	0	0	0	0	0	0	0	-311	200	0	-0.0636307	-0.170421	1.57202	-52.1354	-56.6449	63.7742	-914	200	0
445	9	14.4351	212.348	-1164.75	2677.67	163603	18934.9	440.462	607.701	0	705.076	-163.955	-2326.51	162529	402736	37333.4	473.107	130.14	0	0	0	0	0	0	0	-311	200	0	-0.0344588	-0.0942727	1.38541	-38.0992	-64.2441	60.0537	-914	200	0
446	0	47.4726	197.664	-1301.91	9159.65	194197	16411.3	449.163	602.964	0	712.04	-149.632	-2191.72	153412	380675	39621.3	473.688	130.004	0	0	0	0	0	0	0	-311	200	0	-0.0153087	-0.0254659	1.5505	-27.0757	-84.0732	65.1865	-914	200	0	767.732	-78.2773	-3395.95	-1.24376e+06	1.55847e+06	-278490	469.773	365.142	0
446	1	91.5929	177.656	-1448.98	16509.8	227967	13346	457.329	598.606	0	691.811	-138.77	-2036.54	143478	352617	39688.1	473.145	129.548	0	0	0	0	0	0	0	-311	200	0	-0.00734644	0.0326873	2.09127	-18.2573	-117.661	79.456	-914	200	0
446	2	146.477	152.915	-1596.9	24284.1	262932	9923.02	464.652	594.793	0	648.497	-133.192	-1881.81	134002	322364	37607.6	471.305	128.791	0	0	0	0	0	0	0	-311	200	0	-0.0112212	0.0776361	2.98874	-10.1397	-164.286	101.421	-914	200	0
446	3	210.471	124.713	-1733.99	31883.1	296438	6386.79	470.957	591.613	0	587.738	-133.914	-1741.99	125838	292766	33653.2	468.064	127.762	0	0	0	0	0	0	0	-311	200	0	-0.0272544	0.106185	4.1678	-0.758609	-220.158	127.581	-914	200	0
446	4	280.438	94.7858	-1847.58	38637.3	325516	2978.45	476.185	589.088	0	515.643	-140.973	-1624.34	119368	265536	28237.4	463.474	126.513	0	0	0	0	0	0	0	-311	200	0	-0.0553395	0.113421	5.47599	12.0855	-277.312	151.876	-914	200	0
446	5	351.811	65.199	-1926.39	43930.3	347416	-94.3778	480.346	587.195	0	437.879	-153.515	-1529.8	114563	241371	21833.4	457.78	125.112	0	0	0	0	0	0	0	-311	200	0	-0.0945352	0.0942451	6.69487	29.7602	-324.53	166.775	-914	200	0
446	6	419.05	38.2042	-1963.11	47321.4	360206	-2653.88	483.488	585.895	0	359.069	-170.063	-1454.9	111105	220220	14906	451.364	123.634	0	0	0	0	0	0	0	-311	200	0	-0.142345	0.0499021	7.62869	49.9987	-352.82	167.843	-914	200	0
446	7	476.486	15.977	-1956.23	48627.9	363201	-4546.88	485.664	585.142	0	282.619	-188.819	-1393.94	108536	201601	7869.54	444.626	122.138	0	0	0	0	0	0	0	-311	200	0	-0.193753	-0.00684419	8.16052	64.7395	-359.147	157.03	-914	200	0
446	8	519.277	0.372115	-1910.23	47938.1	357032	-5648.33	486.905	584.905	0	210.859	-207.931	-1341.03	106402	184888	1071.1	437.87	120.657	0	0	0	0	0	0	0	-311	200	0	-0.24208	-0.0570129	8.21567	62.8724	-343.754	139.818	-914	200	0
446	9	544.128	-7.26053	-1834.08	45556.2	343351	-5870.27	487.207	585.161	0	145.27	-225.738	-1291.53	104355	169515	-5218.35	431.251	119.2	0	0	0	0	0	0	0	-311	200	0	-0.283806	-0.0875327	7.80656	37.4853	-309.695	121.281	-914	200	0
447	0	549.602	-6.25283	-1738.73	41908.2	324335	-5176.41	486.536	585.897	0	86.6156	-240.972	-1242.77	102199	155089	-10814.1	424.792	117.765	0	0	0	0	0	0	0	-311	200	0	-0.321676	-0.0973375	7.11197	-9.54042	-265.262	105.236	-914	200	0	275.697	-171.213	-2375.66	-919213	1.03706e+06	-270619	442.109	383.471	0
447	1	536.099	3.25996	-1634.82	37445.7	302190	-3598.62	484.846	587.095	0	35.0128	-252.872	-1193.82	99864.7	141406	-15624.7	418.448	116.349	0	0	0	0	0	0	0	-311	200	0	-0.35994	-0.0927177	6.37318	-69.9414	-220.546	93.9223	-914	200	0
447	2	505.6	20.3406	-1531	32574.4	278808	-1244.2	482.108	588.724	0	-9.95834	-261.191	-1144.95	97367	128423	-19644.5	412.165	114.96	0	0	0	0	0	0	0	-311	200	0	-0.39729	-0.0803537	5.72741	-133.064	-181.716	87.3345	-914	200	0
447	3	461.256	43.3886	-1433.13	27618.8	255590	1712.23	478.344	590.728	0	-49.0676	-266.126	-1097.03	94760.5	116198	-22932.1	405.92	113.621	0	0	0	0	0	0	0	-311	200	0	-0.42364	-0.0648496	5.15643	-186.399	-149.539	83.1032	-914	200	0
447	4	406.891	70.3977	-1344.3	22814.8	233429	5049.31	473.644	593.029	0	-83.212	-268.185	-1051.1	92112.6	104836	-25581.3	399.739	112.366	0	0	0	0	0	0	0	-311	200	0	-0.42341	-0.0489558	4.53819	-216.92	-121.161	77.4694	-914	200	0
447	5	346.451	99.2581	-1265.31	18318	212787	8528.48	468.17	595.523	0	-113.211	-268.029	-1008.16	89491.8	94447	-27694.2	393.682	111.233	0	0	0	0	0	0	0	-311	200	0	-0.387886	-0.0342032	3.78083	-218.021	-93.8452	67.8744	-914	200	0
447	6	283.54	128.021	-1195.48	14219	193816	11926.9	462.124	598.106	0	-139.672	-266.333	-969.025	86962.5	85116.3	-29360.6	387.837	110.258	0	0	0	0	0	0	0	-311	200	0	-0.324431	-0.0214806	2.92304	-194.592	-67.7807	54.8617	-914	200	0
447	7	221.124	155.085	-1133.39	10559.5	176484	15064	455.713	600.683	0	-162.937	-263.664	-934.24	84579.8	76893.7	-30644.2	382.306	109.467	0	0	0	0	0	0	0	-311	200	0	-0.249358	-0.0112119	2.07927	-157.935	-44.9536	40.8021	-914	200	0
447	8	161.431	179.31	-1077.58	7348.76	160687	17816.4	449.118	603.18	0	-183.113	-260.41	-904.038	82381.1	69792.2	-31577.1	377.2	108.874	0	0	0	0	0	0	0	-311	200	0	-0.176247	-0.00337442	1.33901	-117.953	-26.8023	27.7015	-914	200	0
447	9	105.969	200.043	-1026.89	4577.21	146319	20119.9	442.488	605.543	0	-200.141	-256.752	-878.327	80380.4	63789.9	-32162.5	372.627	108.485	0	0	0	0	0	0	0	-311	200	0	-0.112723	0.0023567	0.741256	-80.8332	-13.6501	16.5902	-914	200	0
448	0	55.6158	217.059	-980.608	2226.09	133299	21963.1	435.935	607.73	0	-213.888	-252.668	-856.787	78567.8	58836.5	-32383.7	368.671	108.299	0	0	0	0	0	0	0	-311	200	0	-0.0619365	0.00641566	0.290129	-49.8137	-5.0959	7.78923	-914	200	0	-307.575	24.9517	-1636.01	-596462	651224	101483	389.038	365.317	0
448	1	10.7491	230.448	-938.378	272.209	121565	23371.4	429.548	609.71	0	-224.224	-247.984	-838.976	76917.5	54861.4	-32216.7	365.391	108.32	0	0	0	0	0	0	0	-311	200	0	-0.0240932	0.00919912	-0.0303839	-26.0575	-0.344082	1.18066	-914	200	0
448	2	-28.606	240.484	-899.936	-1311.06	111059	24388.9	423.408	611.457	0	-231.091	-242.443	-824.415	75396.8	51783.2	-31641.5	362.812	108.545	0	0	0	0	0	0	0	-311	200	0	0.00229236	0.0109609	-0.245085	-9.40657	1.57381	-3.57296	-914	200	0
448	3	-62.637	247.508	-864.967	-2553.72	101716	25063.4	417.596	612.952	0	-234.534	-235.801	-812.651	73974.4	49519.5	-30652.2	360.936	108.971	0	0	0	0	0	0	0	-311	200	0	0.0194428	0.0117399	-0.379331	1.02938	1.66982	-6.86125	-914	200	0
448	4	-91.6271	251.862	-833.076	-3489.11	93461.3	25437.7	412.188	614.188	0	-234.705	-227.887	-803.313	72627	47993.3	-29260.4	359.744	109.591	0	0	0	0	0	0	0	-311	200	0	0.0296384	0.0113163	-0.453417	6.44986	0.939593	-9.0036	-914	200	0
448	5	-115.885	253.833	-803.873	-4153.1	86212	25542.6	407.246	615.166	0	-231.839	-218.642	-796.156	71341.3	47138.6	-27495.2	359.208	110.393	0	0	0	0	0	0	0	-311	200	0	0.0347645	0.00919489	-0.479002	8.09098	0.347699	-10.1639	-914	200	0
448	6	-135.725	253.643	-777.044	-4582.25	79883.2	25395.4	402.804	615.897	0	-226.228	-208.135	-791.065	70114.4	46902.8	-25400.4	359.291	111.367	0	0	0	0	0	0	0	-311	200	0	0.0360367	0.00462167	-0.457134	7.0761	0.833781	-10.2957	-914	200	0
448	7	-151.478	251.465	-752.356	-4812.11	74388	25002.8	398.873	616.396	0	-218.197	-196.566	-788.018	68951.8	47246.5	-23030.5	359.956	112.5	0	0	0	0	0	0	0	-311	200	0	0.0338584	-0.00335442	-0.377606	4.36139	3.31555	-9.11382	-914	200	0
448	8	-163.488	247.459	-729.62	-4876.2	69640.5	24369.5	395.448	616.683	0	-208.091	-184.243	-787.046	67866.6	48141.2	-20449	361.167	113.77	0	0	0	0	0	0	0	-311	200	0	0.0277849	-0.0157566	-0.219622	0.749075	8.66545	-6.09488	-914	200	0
448	9	-172.1	241.804	-708.671	-4804.09	65558.3	23505.1	392.509	616.779	0	-196.255	-171.552	-788.204	66880	49563.2	-17725	362.881	115.149	0	0	0	0	0	0	0	-311	200	0	0.0165825	-0.0334705	0.0459803	-3.05535	17.6385	-0.512851	-914	200	0
449	0	-177.645	234.712	-689.381	-4619.5	62061.9	22428	390.026	616.701	0	-183.016	-158.917	-791.565	66019.3	51486.5	-14930.5	365.044	116.596	0	0	0	0	0	0	0	-311	200	0	-0.00160594	-0.0569264	0.452463	-6.36252	30.7306	8.47728	-914	200	0	-284.705	69.5746	-1454.94	-480609	576278	158927	386.706	332.628	0
449	1	-180.449	226.416	-671.662	-4341.26	59074.9	21166	387.953	616.464	0	-168.68	-146.764	-797.182	65314.3	53877.5	-12138.2	367.585	118.069	0	0	0	0	0	0	0	-311	200	0	-0.0289613	-0.0856563	1.03021	-8.41371	47.9508	21.6911	-914	200	0
449	2	-180.853	217.156	-655.409	-3986.31	56522.9	19755.4	386.241	616.082	0	-153.543	-135.501	-805.031	64792.1	56693.8	-9420.12	370.424	119.516	0	0	0	0	0	0	0	-311	200	0	-0.0675113	-0.117719	1.7963	-8.30837	68.4974	39.6824	-914	200	0
449	3	-179.225	207.166	-640.44	-3571.25	54334.3	18238.7	384.839	615.576	0	-137.897	-125.494	-814.962	64471.9	59884.6	-6845.59	373.481	120.89	0	0	0	0	0	0	0	-311	200	0	-0.118429	-0.149016	2.74001	-4.96465	90.3418	62.4095	-914	200	0
449	4	-175.961	196.669	-626.5	-3111.99	52441.3	16660.1	383.705	614.967	0	-122.034	-117.044	-826.706	64361.7	63390.4	-4478.21	376.678	122.147	0	0	0	0	0	0	0	-311	200	0	-0.181067	-0.172546	3.80402	2.86472	109.746	88.7914	-914	200	0
449	5	-171.467	185.871	-613.338	-2622.93	50784	15061.8	382.799	614.277	0	-106.234	-110.372	-839.907	64457.4	67141.3	-2372.09	379.939	123.256	0	0	0	0	0	0	0	-311	200	0	-0.253691	-0.179873	4.90043	16.3832	121.897	116.955	-914	200	0
449	6	-166.141	174.958	-600.778	-2116.75	49312.8	13480.9	382.082	613.523	0	-90.7471	-105.607	-854.169	64744.5	71056.9	-568.424	383.188	124.202	0	0	0	0	0	0	0	-311	200	0	-0.338042	-0.167231	6.00376	36.2026	123.939	146.044	-914	200	0
449	7	-160.357	164.109	-588.734	-1604.97	47990.8	11947.9	381.515	612.726	0	-75.7849	-102.789	-869.069	65200.2	75048.8	907.126	386.355	124.977	0	0	0	0	0	0	0	-311	200	0	-0.44184	-0.140072	7.20825	61.7594	117.159	177.262	-914	200	0
449	8	-154.437	153.496	-577.216	-1097.67	46793.4	10485.7	381.067	611.902	0	-61.5058	-101.859	-884.16	65794.3	79020.6	2045.75	389.374	125.586	0	0	0	0	0	0	0	-311	200	0	-0.572863	-0.10926	8.62667	91.0409	104.803	211.646	-914	200	0
449	9	-148.642	143.288	-566.305	-602.367	45706.1	9109.93	380.709	611.064	0	-48.0101	-102.662	-898.982	66490.3	82870.2	2855.55	392.182	126.038	0	0	0	0	0	0	0	-311	200	0	-0.730083	-0.0848978	10.2386	120.325	88.6788	246.79	-914	200	0
450	0	-143.166	133.647	-556.114	-124.253	44718	7830.62	380.412	610.223	0	-35.3416	-104.96	-913.068	67246.7	86494.7	3359.92	394.73	126.351	0	0	0	0	0	0	0	-311	200	0	-0.900156	-0.0744583	11.8489	144.474	68.1653	276.322	-914	200	0	-119.942	-22.1704	-1461.87	-436785	588954	75953.4	398.954	298.062	0
450	1	-138.138	124.713	-546.745	332.013	43818.8	6654.1	380.145	609.393	0	-23.5013	-108.455	-925.953	68020	89795.8	3594.2	396.977	126.541	0	0	0	0	0	0	0	-311	200	0	-1.05986	-0.0832458	13.1659	158.86	40.6969	292.813	-914	200	0
450	2	-133.64	116.585	-538.254	761.359	42999.4	5583.75	379.887	608.586	0	-12.4755	-112.824	-937.172	68767.6	92685.7	3601.11	398.899	126.622	0	0	0	0	0	0	0	-311	200	0	-1.18088	-0.112601	13.8979	161.578	2.53486	291.019	-914	200	0
450	3	-129.712	109.313	-530.636	1159.08	42253.3	4620.28	379.628	607.816	0	-2.26473	-117.743	-946.273	69450.4	95093.9	3425.44	400.493	126.606	0	0	0	0	0	0	0	-311	200	0	-1.23937	-0.155576	13.847	154.197	-48.9991	269.715	-914	200	0
450	4	-126.36	102.9	-523.848	1522.02	41577.2	3761.65	379.369	607.095	0	7.10028	-122.912	-952.866	70035.5	96970.5	3109.14	401.767	126.5	0	0	0	0	0	0	0	-311	200	0	-1.22861	-0.198527	13.0261	140.662	-110.732	232.947	-914	200	0
450	5	-123.562	97.3136	-517.83	1849.08	40970.4	3003.55	379.12	606.429	0	15.5584	-128.072	-956.691	70498.7	98289.6	2688.46	402.739	126.31	0	0	0	0	0	0	0	-311	200	0	-1.15618	-0.228841	11.6289	124.45	-170.082	188.497	-914	200	0
450	6	-121.265	92.4987	-512.516	2141.58	40433.7	2340.39	378.893	605.821	0	23.0263	-133.016	-957.673	70825.8	99050	2192.98	403.428	126.044	0	0	0	0	0	0	0	-311	200	0	-1.02937	-0.238522	9.85222	106.926	-209.397	143.721	-914	200	0
450	7	-119.399	88.3835	-507.849	2403.01	39968.1	1766	378.701	605.268	0	29.4104	-137.603	-955.933	71011.8	99275.5	1646.02	403.852	125.715	0	0	0	0	0	0	0	-311	200	0	-0.858132	-0.226018	7.86887	89.2968	-217.937	103.783	-914	200	0
450	8	-117.883	84.8891	-503.784	2638.35	39572.1	1273.78	378.55	604.763	0	34.6258	-141.756	-951.751	71059.6	99012.3	1065.68	404.032	125.338	0	0	0	0	0	0	0	-311	200	0	-0.666608	-0.198484	5.91458	74.7318	-199.084	72.4606	-914	200	0
450	9	-116.633	81.9375	-500.31	2852.91	39240.8	856.363	378.433	604.298	0	38.6188	-145.455	-945.518	70980	98325.1	466.01	403.991	124.93	0	0	0	0	0	0	0	-311	200	0	-0.485109	-0.167591	4.2406	67.3754	-164.444	52.3886	-914	200	0
451	0	-115.574	79.4571	-497.465	3051.19	38967.9	504.955	378.333	603.867	0	41.3873	-148.715	-937.705	70791.1	97291	-141.176	403.754	124.506	0	0	0	0	0	0	0	-311	200	0	-0.335049	-0.142957	3.00828	70.3508	-124.662	44.7033	-914	200	0	-73.9115	-85.8965	-1390.47	-413474	556153	32557.4	397.439	294.404	0
451	1	-114.644	77.3787	-495.324	3236.32	38750	208.748	378.232	603.466	0	42.9875	-151.57	-928.82	70515.2	95991.6	-744.347	403.348	124.081	0	0	0	0	0	0	0	-311	200	0	-0.22583	-0.13012	2.27153	85.0317	-86.5645	49.1144	-914	200	0
451	2	-113.813	75.6251	-493.969	3410.87	38589.9	-44.9494	378.122	603.095	0	43.5278	-154.063	-919.343	70175.6	94506.9	-1331.7	402.798	123.668	0	0	0	0	0	0	0	-311	200	0	-0.158065	-0.130935	2.00376	110.908	-53.8744	64.0763	-914	200	0
451	3	-113.086	74.1046	-493.452	3578.56	38498.8	-270.313	378.019	602.748	0	43.1572	-156.232	-909.671	69793.5	92911.1	-1891.62	402.137	123.276	0	0	0	0	0	0	0	-311	200	0	-0.126273	-0.143871	2.11644	145.228	-28.1079	86.699	-914	200	0
451	4	-112.491	72.711	-493.815	3745.83	38495.3	-482.833	377.955	602.414	0	42.0548	-158.098	-900.097	69386.2	91271.3	-2412.9	401.402	122.912	0	0	0	0	0	0	0	-311	200	0	-0.12062	-0.164012	2.46677	182.395	-9.36346	112.414	-914	200	0
451	5	-112.065	71.3303	-495.121	3923	38605.3	-699.644	377.972	602.077	0	40.4176	-159.664	-890.817	68965.6	89644.6	-2884.95	400.632	122.582	0	0	0	0	0	0	0	-311	200	0	-0.127827	-0.182795	2.85672	213.186	3.04205	134.469	-914	200	0
451	6	-111.836	69.8499	-497.474	4125.34	38862.4	-940.25	378.119	601.707	0	38.4463	-160.913	-881.961	68539.6	88075.7	-3297.93	399.864	122.287	0	0	0	0	0	0	0	-311	200	0	-0.133458	-0.189766	3.06534	226.441	10.1451	145.035	-914	200	0
451	7	-111.812	68.1642	-501.048	4374.01	39308.5	-1226.38	378.453	601.27	0	36.3277	-161.812	-873.622	68113.1	86597.1	-3642.27	399.124	122.034	0	0	0	0	0	0	0	-311	200	0	-0.127997	-0.178822	2.95993	216.08	13.1489	139.812	-914	200	0
451	8	-111.969	66.1742	-506.083	4695.81	39996	-1580.29	379.031	600.721	0	34.2199	-162.326	-865.88	67687.7	85231.3	-3909.28	398.433	121.828	0	0	0	0	0	0	0	-311	200	0	-0.111157	-0.152802	2.57674	186.287	13.3276	121.431	-914	200	0
451	9	-112.235	63.7922	-512.873	5121.53	40985.4	-2022.05	379.914	600.014	0	32.2446	-162.414	-858.814	67262	83994.1	-4092.99	397.802	121.68	0	0	0	0	0	0	0	-311	200	0	-0.0882896	-0.119681	2.05058	147.034	11.8548	96.4446	-914	200	0
452	0	-112.472	60.9541	-521.738	5683.63	42340.3	-2565.36	381.152	599.106	0	30.4852	-162.042	-852.493	66833.2	82894.4	-4191.14	397.238	121.603	0	0	0	0	0	0	0	-311	200	0	-0.0645389	-0.086418	1.50226	106.9	9.64904	70.5408	-914	200	0	-73.1196	-109.835	-1431.42	-460650	568692	13296.1	394.841	318.131	0
452	1	-112.467	57.6367	-532.957	6412.38	44117.7	-3211.4	382.779	597.968	0	28.9862	-161.183	-846.964	66398.4	81933.1	-4204.86	396.737	121.604	0	0	0	0	0	0	0	-311	200	0	-0.042997	-0.0571409	1.00452	70.9944	7.34737	47.1332	-914	200	0
452	2	-111.926	53.8724	-546.665	7329.52	46358	-3943.97	384.802	596.592	0	27.752	-159.827	-842.217	65955.8	81102.6	-4137.2	396.297	121.688	0	0	0	0	0	0	0	-311	200	0	-0.0251333	-0.0337938	0.592323	41.7306	5.3495	27.861	-914	200	0
452	3	-110.498	49.7444	-562.807	8443.71	49078.9	-4730.3	387.204	594.997	0	26.752	-157.983	-838.17	65505.4	80388.3	-3991.9	395.909	121.847	0	0	0	0	0	0	0	-311	200	0	-0.0113088	-0.0168345	0.274734	19.6841	3.86976	13.1469	-914	200	0
452	4	-107.809	45.3682	-581.171	9750.76	52277.2	-5526.35	389.952	593.222	0	25.9352	-155.673	-834.679	65047.3	79771.1	-3773.89	395.571	122.069	0	0	0	0	0	0	0	-311	200	0	-0.00121311	-0.00580616	0.0450129	4.3099	2.98378	2.66861	-914	200	0
452	5	-103.519	40.8751	-601.413	11234.5	55931.4	-6281.91	393	591.32	0	25.2462	-152.935	-831.555	64580.1	79229.9	-3490.21	395.279	122.338	0	0	0	0	0	0	0	-311	200	0	0.00578988	0.000237404	-0.11146	-5.50632	2.66421	-4.27366	-914	200	0
452	6	-97.3697	36.3976	-623.071	12865.4	59999.3	-6946.18	396.296	589.352	0	24.6342	-149.817	-828.592	64101.3	78742	-3149.08	395.031	122.638	0	0	0	0	0	0	0	-311	200	0	0.0104044	0.00244763	-0.211323	-11.0541	2.80292	-8.48938	-914	200	0
452	7	-89.2206	32.0577	-645.595	14601	64414.3	-7474.68	399.775	587.384	0	24.0556	-146.384	-825.582	63608.3	78284.7	-2758.7	394.824	122.953	0	0	0	0	0	0	0	-311	200	0	0.0132212	0.00201746	-0.269161	-13.5394	3.22024	-10.716	-914	200	0
452	8	-79.0556	27.9778	-668.406	16390.1	69086.5	-7832.67	403.36	585.479	0	23.4775	-142.716	-822.363	63098.9	77836.1	-2327.62	394.649	123.271	0	0	0	0	0	0	0	-311	200	0	0.0145959	0.000111954	-0.294851	-13.9331	3.66375	-11.5059	-914	200	0
452	9	-66.9673	24.31	-690.966	18177.6	73909.9	-7991.98	406.966	583.693	0	22.8781	-138.899	-818.841	62571.7	77376.2	-1866.17	394.495	123.585	0	0	0	0	0	0	0	-311	200	0	0.0145751	-0.00213547	-0.292014	-12.897	3.80113	-11.1639	-914	200	0
453	0	-53.1473	21.2553	-712.806	19907.9	78769.4	-7926.45	410.506	582.071	0	22.2463	-135.012	-814.996	62028	76887.3	-1387.43	394.341	123.892	0	0	0	0	0	0	0	-311	200	0	0.0128618	-0.00358992	-0.257334	-10.7661	3.21321	-9.72461	-914	200	0	36.212	-93.9329	-1575.87	-555905	641226	-46032.8	408.006	349.899	0
453	1	-37.8899	19.0497	-733.527	21528.5	83544.6	-7612.44	413.894	580.651	0	21.5756	-131.136	-810.86	61471.2	76355.7	-906.226	394.166	124.19	0	0	0	0	0	0	0	-311	200	0	0.00881952	-0.00307352	-0.180669	-7.57005	1.39587	-6.96023	-914	200	0
453	2	-21.5878	17.9214	-752.757	22993.9	88116.9	-7033.52	417.059	579.454	0	20.8544	-127.347	-806.484	60906.8	75773.1	-437.716	393.955	124.479	0	0	0	0	0	0	0	-311	200	0	0.00152276	0.000655979	-0.0460348	-3.08559	-2.21931	-2.4188	-914	200	0
453	3	-4.70913	18.0474	-770.135	24268.4	92378.6	-6184.65	419.951	578.488	0	20.0598	-123.717	-801.909	60341.7	75136.2	2.81556	393.697	124.752	0	0	0	0	0	0	0	-311	200	0	-0.0101319	0.00887713	0.166304	3.08181	-8.213	4.50171	-914	200	0
453	4	12.244	19.5279	-785.335	25327.1	96239.9	-5073.94	422.546	577.75	0	19.1613	-120.308	-797.156	59783.5	74445.6	400.357	393.389	125.004	0	0	0	0	0	0	0	-311	200	0	-0.0272318	0.0227967	0.476261	11.3822	-17.0816	14.4337	-914	200	0
453	5	28.7764	22.3755	-798.097	26155.1	99633	-3722.63	424.838	577.228	0	18.1271	-117.178	-792.236	59239.4	73704.7	742.021	393.034	125.225	0	0	0	0	0	0	0	-311	200	0	-0.0505462	0.0433316	0.89843	22.1629	-29.0829	27.8612	-914	200	0
453	6	44.433	26.5177	-808.263	26746.4	102513	-2163.52	426.831	576.909	0	16.9317	-114.373	-787.157	58714.4	72919	1019.18	392.636	125.41	0	0	0	0	0	0	0	-311	200	0	-0.0800944	0.0707533	1.43424	35.4595	-44.0138	44.8679	-914	200	0
453	7	58.8265	31.8127	-815.78	27101.3	104855	-437.938	428.533	576.779	0	15.5618	-111.925	-781.919	58211.8	72095.4	1228.24	392.203	125.553	0	0	0	0	0	0	0	-311	200	0	-0.114569	0.104177	2.06152	50.7283	-60.9157	64.8046	-914	200	0
453	8	71.6587	38.0757	-820.705	27226.8	106652	1408.2	429.952	576.825	0	14.0209	-109.841	-776.512	57733.2	71240.2	1369.53	391.744	125.651	0	0	0	0	0	0	0	-311	200	0	-0.150622	0.140894	2.72148	66.5245	-77.7178	85.8766	-914	200	0
453	9	82.7363	45.1083	-823.195	27136.8	107916	3328.18	431.094	577.035	0	12.3346	-108.104	-770.947	57279	70359.1	1445.9	391.263	125.703	0	0	0	0	0	0	0	-311	200	0	-0.182052	0.17558	3.30398	80.1428	-90.8441	104.673	-914	200	0
454	0	91.9717	52.7218	-823.497	26851.3	108668	5277.88	431.959	577.394	0	10.551	-106.673	-765.281	56848	69456.4	1462.58	390.759	125.716	0	0	0	0	0	0	0	-311	200	0	-0.201103	0.201546	3.67102	88.1839	-95.8717	116.91	-914	200	0	109.489	-14.4762	-1536.01	-557480	630453	-56122.1	413.875	362.481	0
454	1	99.3661	60.7433	-821.907	26394.5	108942	7217.85	432.548	577.886	0	8.7319	-105.5	-759.584	56437.7	68533.5	1427.53	390.225	125.699	0	0	0	0	0	0	0	-311	200	0	-0.204249	0.216377	3.76185	89.0895	-90.4114	120.762	-914	200	0
454	2	104.981	69.0079	-818.705	25792.2	108783	9113.77	432.872	578.496	0	6.93378	-104.54	-753.895	56043.4	67589.6	1350.89	389.654	125.662	0	0	0	0	0	0	0	-311	200	0	-0.196382	0.225902	3.66884	84.9839	-76.2631	119.254	-914	200	0
454	3	108.916	77.3543	-814.115	25071	108243	10936.3	432.957	579.205	0	5.19511	-103.762	-748.194	55659.8	66622.5	1243.44	389.044	125.608	0	0	0	0	0	0	0	-311	200	0	-0.186718	0.239826	3.56189	79.8931	-57.6004	117.839	-914	200	0
454	4	111.297	85.6301	-808.307	24257.7	107377	12661	432.842	579.99	0	3.53594	-103.139	-742.414	55281.8	65631.6	1115.36	388.403	125.538	0	0	0	0	0	0	0	-311	200	0	-0.182281	0.264835	3.5685	76.9092	-38.0532	120.549	-914	200	0
454	5	112.274	93.7005	-801.422	23378.7	106241	14268.2	432.566	580.829	0	1.96632	-102.652	-736.457	54905.4	64619.9	976.157	387.744	125.447	0	0	0	0	0	0	0	-311	200	0	-0.185543	0.301677	3.72909	77.1809	-19.9027	128.527	-914	200	0
454	6	112.012	101.45	-793.593	22458.2	104884	15742.3	432.164	581.701	0	0.493845	-102.281	-730.221	54526.5	63592.2	834.414	387.086	125.329	0	0	0	0	0	0	0	-311	200	0	-0.194377	0.344409	3.99397	79.915	-4.47192	139.872	-914	200	0
454	7	110.682	108.781	-784.954	21516.8	103354	17070.7	431.669	582.589	0	-0.874036	-102.011	-723.629	54141.5	62552	696.852	386.442	125.181	0	0	0	0	0	0	0	-311	200	0	-0.201998	0.379555	4.21995	82.38	7.44165	149.462	-914	200	0
454	8	108.453	115.601	-775.666	20571.6	101697	18243.5	431.109	583.479	0	-2.13053	-101.822	-716.651	53748.3	61500.3	567.791	385.816	125.001	0	0	0	0	0	0	0	-311	200	0	-0.198988	0.389439	4.21362	80.8736	15.2412	150.373	-914	200	0
454	9	105.499	121.83	-765.916	19637	99951.5	19252.6	430.499	584.361	0	-3.26816	-101.692	-709.32	53347.3	60437.2	449.453	385.204	124.791	0	0	0	0	0	0	0	-311	200	0	-0.179819	0.364462	3.87525	73.7775	18.386	138.73	-914	200	0
455	0	101.989	127.398	-755.908	18727.3	98151.2	20092.2	429.845	585.225	0	-4.27544	-101.593	-701.718	52940.3	59363.8	342.873	384.598	124.556	0	0	0	0	0	0	0	-311	200	0	-0.147724	0.31222	3.30543	63.8081	16.3071	117.31	-914	200	0	76.0993	38.2909	-1374.94	-498513	557397	-16893.8	408.06	363.899	0
455	1	98.0824	132.244	-745.84	17856.2	96320.8	20758.1	429.144	586.059	0	-5.13937	-101.497	-693.939	52528.9	58283	248.771	383.989	124.303	0	0	0	0	0	0	0	-311	200	0	-0.111086	0.250123	2.72217	56.2826	8.24967	92.734	-914	200	0
455	2	93.9129	136.311	-735.86	17035.8	94479	21248.3	428.393	586.849	0	-5.85461	-101.386	-686.056	52114.8	57198.6	167.345	383.373	124.037	0	0	0	0	0	0	0	-311	200	0	-0.0773958	0.193274	2.32214	56.1662	-6.81204	70.8122	-914	200	0
455	3	89.5862	139.544	-726.04	16274.5	92639.5	21563.2	427.596	587.584	0	-6.42891	-101.255	-678.106	51699.3	56114.5	97.5549	382.752	123.759	0	0	0	0	0	0	0	-311	200	0	-0.0514967	0.150796	2.23552	67.0048	-30.0183	55.1311	-914	200	0
455	4	85.1845	141.892	-716.393	15576.6	90813	21704.5	426.764	588.257	0	-6.88198	-101.105	-670.109	51284.1	55034.2	37.4801	382.127	123.469	0	0	0	0	0	0	0	-311	200	0	-0.0362231	0.126855	2.53115	90.82	-62.2401	47.4496	-914	200	0
455	5	80.7761	143.323	-706.913	14943.1	89008.2	21675.9	425.911	588.862	0	-7.24153	-100.939	-662.085	50871.3	53959.4	-14.7992	381.499	123.165	0	0	0	0	0	0	0	-311	200	0	-0.0330043	0.12166	3.21793	127.817	-103.495	48.0649	-914	200	0
455	6	76.4192	143.823	-697.589	14373.7	87233	21482.4	425.049	589.395	0	-7.53803	-100.757	-654.066	50461.4	52891.6	-61.0778	380.866	122.85	0	0	0	0	0	0	0	-311	200	0	-0.0422254	0.132052	4.23731	175.791	-152.15	55.9985	-914	200	0
455	7	72.1594	143.398	-688.394	13868.5	85494.4	21130.7	424.194	589.854	0	-7.79997	-100.559	-646.074	50054.2	51832.2	-103.307	380.226	122.526	0	0	0	0	0	0	0	-311	200	0	-0.0633015	0.15167	5.44708	229.244	-203.923	68.9931	-914	200	0
455	8	68.0311	142.082	-679.29	13427.2	83798.8	20629.3	423.362	590.234	0	-8.05031	-100.341	-638.126	49648.8	50783.2	-143.813	379.582	122.196	0	0	0	0	0	0	0	-311	200	0	-0.0944575	0.170778	6.59793	278.263	-250.729	83.3443	-914	200	0
455	9	64.0639	139.934	-670.27	13047.7	82153.4	19989.6	422.568	590.534	0	-8.30274	-100.096	-630.249	49245.5	49746.3	-185.208	378.931	121.863	0	0	0	0	0	0	0	-311	200	0	-0.130096	0.17812	7.345	309.123	-280.704	93.99	-914	200	0
456	0	60.2872	137.05	-661.387	12725.4	80564.1	19226	421.811	590.76	0	-8.55917	-99.8163	-622.5	48845.6	48721.7	-229.742	378.268	121.533	0	0	0	0	0	0	0	-311	200	0	-0.157706	0.167331	7.38939	310.468	-282.9	96.1126	-914	200	0	37.242	19.9041	-1213.23	-439113	485872	-6477.77	401.957	362.722	0
456	1	56.7265	133.55	-652.732	12452.7	79033.3	18355.9	421.081	590.922	0	-8.8126	-99.4918	-614.956	48450.5	47709.2	-278.957	377.582	121.213	0	0	0	0	0	0	0	-311	200	0	-0.165162	0.141464	6.69478	281.818	-255.54	88.1143	-914	200	0
456	2	53.3965	129.567	-644.383	12220.6	77559.8	17400	420.363	591.035	0	-9.05483	-99.1207	-607.68	48061.3	46709.6	-333.999	376.865	120.91	0	0	0	0	0	0	0	-311	200	0	-0.153273	0.108868	5.52022	233.88	-208.203	72.6038	-914	200	0
456	3	50.2967	125.232	-636.359	12020.3	76140.6	16382.3	419.651	591.111	0	-9.28084	-98.7129	-600.693	47678.9	45726.1	-395.58	376.122	120.627	0	0	0	0	0	0	0	-311	200	0	-0.134492	0.0769126	4.22405	180.32	-154.824	53.9676	-914	200	0
456	4	47.4133	120.663	-628.632	11844.2	74772.9	15328.5	418.945	591.159	0	-9.48655	-98.2894	-593.976	47304.2	44764.7	-463.291	375.364	120.36	0	0	0	0	0	0	0	-311	200	0	-0.122641	0.0503069	3.09243	131.33	-106.897	35.8345	-914	200	0
456	5	44.7247	115.97	-621.153	11685.8	73453.5	14263.2	418.253	591.187	0	-9.66442	-97.8758	-587.502	46939	43833.1	-535.564	374.609	120.104	0	0	0	0	0	0	0	-311	200	0	-0.128396	0.0317876	2.30815	92.6964	-72.1486	20.5424	-914	200	0
456	6	42.2066	111.248	-613.87	11538.9	72179.8	13207.8	417.582	591.203	0	-9.80291	-97.4982	-581.238	46585.2	42938.5	-610.531	373.874	119.852	0	0	0	0	0	0	0	-311	200	0	-0.159182	0.0227475	1.97324	66.8308	-55.5031	9.50854	-914	200	0
456	7	39.8335	106.581	-606.739	11396.6	70950.8	12180	416.938	591.217	0	-9.89206	-97.181	-575.155	46244.9	42087.1	-686.264	373.175	119.596	0	0	0	0	0	0	0	-311	200	0	-0.218941	0.0236765	2.1271	53.6949	-59.8757	3.58923	-914	200	0
456	8	37.5823	102.043	-599.742	11253.1	69767.6	11194	416.329	591.237	0	-9.92692	-96.9434	-569.23	45919.7	41284.7	-760.502	372.527	119.33	0	0	0	0	0	0	0	-311	200	0	-0.307321	0.0343786	2.75433	51.4413	-86.5497	3.34269	-914	200	0
456	9	35.4405	97.7057	-592.902	11105.4	68632.6	10261.3	415.757	591.269	0	-9.90243	-96.7938	-563.462	45609.7	40536.2	-830.954	371.941	119.055	0	0	0	0	0	0	0	-311	200	0	-0.418204	0.0539518	3.78106	56.7601	-135.052	9.16825	-914	200	0
457	0	33.41	93.6467	-586.295	10952.8	67547	9390.42	415.21	591.319	0	-9.80657	-96.7229	-557.882	45313.9	39844.6	-895.532	371.421	118.775	0	0	0	0	0	0	0	-311	200	0	-0.537596	0.0805345	5.0604	64.9762	-202.501	21.3075	-914	200	0	18.2551	-14.3947	-1093.72	-395720	436251	-13012.2	399.694	361.18	0
457	1	31.5047	89.9429	-580.027	10795.9	66510.7	8588.02	414.668	591.387	0	-9.62014	-96.7057	-552.551	45031.1	39210.8	-952.313	370.963	118.503	0	0	0	0	0	0	0	-311	200	0	-0.645218	0.110752	6.38728	70.8066	-283.387	39.6342	-914	200	0
457	2	29.7395	86.659	-574.196	10635.9	65523	7859.43	414.113	591.477	0	-9.32358	-96.7094	-547.534	44761.4	38633.4	-999.708	370.559	118.249	0	0	0	0	0	0	0	-311	200	0	-0.724558	0.138815	7.58705	70.7698	-370.868	63.1623	-914	200	0
457	3	28.119	83.8334	-568.845	10474	64583.9	7208.03	413.535	591.587	0	-8.90505	-96.7046	-542.866	44506	38109.3	-1036.36	370.2	118.017	0	0	0	0	0	0	0	-311	200	0	-0.769543	0.155645	8.56919	64.9092	-456.933	89.4664	-914	200	0
457	4	26.6311	81.4706	-563.942	10311.5	63695	6634.65	412.946	591.715	0	-8.36404	-96.6716	-538.541	44266.6	37635.2	-1060.66	369.884	117.803	0	0	0	0	0	0	0	-311	200	0	-0.779079	0.150491	9.27485	55.2836	-531.673	115.024	-914	200	0
457	5	25.2541	79.5445	-559.395	10149.6	62858.4	6137.8	412.369	591.856	0	-7.70886	-96.6031	-534.525	44045.1	37209.1	-1070.51	369.611	117.6	0	0	0	0	0	0	0	-311	200	0	-0.755816	0.117172	9.68019	43.6219	-587.84	137.184	-914	200	0
457	6	23.9707	78.0131	-555.094	9989.49	62076.9	5714.42	411.831	592.004	0	-6.95033	-96.5005	-530.786	43843	36829.9	-1063.9	369.388	117.4	0	0	0	0	0	0	0	-311	200	0	-0.710144	0.0588473	9.83866	30.646	-624.779	155.348	-914	200	0
457	7	22.7784	76.8316	-550.947	9832.98	61352.4	5360.51	411.358	592.153	0	-6.09708	-96.3673	-527.301	43660	36496.1	-1039.69	369.213	117.201	0	0	0	0	0	0	0	-311	200	0	-0.652504	-0.0149897	9.7781	16.2115	-641.178	168.98	-914	200	0
457	8	21.6926	75.9608	-546.911	9681.66	60686.2	5071.86	410.962	592.298	0	-5.15359	-96.2065	-524.073	43495.3	36204.6	-997.475	369.083	117.005	0	0	0	0	0	0	0	-311	200	0	-0.583338	-0.0914581	9.38471	0.412187	-627.63	175.105	-914	200	0
457	9	20.7463	75.3704	-542.996	9535.97	60079.3	4844.52	410.644	592.438	0	-4.11879	-96.0213	-521.128	43348.7	35953.2	-937.811	368.991	116.818	0	0	0	0	0	0	0	-311	200	0	-0.497838	-0.152904	8.50451	-14.3519	-574.495	169.41	-914	200	0
458	0	19.9878	75.0391	-539.266	9394.42	59532	4674.92	410.395	592.579	0	-2.98476	-95.8141	-518.518	43221.1	35741.4	-862.645	368.93	116.645	0	0	0	0	0	0	0	-311	200	0	-0.397931	-0.183804	7.15389	-24.2365	-485.628	150.633	-914	200	0	24.579	-18.3634	-1033.69	-372236	410350	-14824.6	398.143	359.252	0
458	1	19.4744	74.952	-535.819	9254.29	59044.7	4559.61	410.195	592.729	0	-1.7394	-95.586	-516.311	43113.1	35570	-774.446	368.893	116.498	0	0	0	0	0	0	0	-311	200	0	-0.294629	-0.182683	5.55392	-27.6817	-378.35	122.716	-914	200	0
458	2	19.2576	75.0905	-532.73	9112.75	58618.7	4494.73	410.035	592.894	0	-0.376957	-95.3421	-514.555	43024.6	35439.9	-675.154	368.875	116.385	0	0	0	0	0	0	0	-311	200	0	-0.200203	-0.15996	3.96908	-26.0948	-271.518	91.8052	-914	200	0
458	3	19.3687	75.4228	-530.017	8967.5	58255.6	4476.3	409.913	593.081	0	1.09317	-95.096	-513.247	42954.5	35351.8	-566.852	368.879	116.308	0	0	0	0	0	0	0	-311	200	0	-0.122082	-0.127038	2.57739	-21.5368	-177.511	62.61	-914	200	0
458	4	19.8167	75.9048	-527.644	8817.41	57955.1	4500.75	409.838	593.289	0	2.64879	-94.8672	-512.326	42900.1	35306.2	-452.683	368.914	116.264	0	0	0	0	0	0	0	-311	200	0	-0.06267	-0.0917695	1.45889	-15.5297	-101.973	37.6303	-914	200	0
458	5	20.5934	76.4883	-525.545	8662.5	57713.9	4564.99	409.817	593.517	0	4.26275	-94.6741	-511.701	42858	35302.7	-336.426	368.991	116.244	0	0	0	0	0	0	0	-311	200	0	-0.0211211	-0.0588964	0.626505	-9.08116	-45.9357	17.7658	-914	200	0
458	6	21.68	77.1311	-523.649	8503.92	57525.6	4665.76	409.855	593.76	0	5.91078	-94.5296	-511.277	42824.5	35340	-221.409	369.121	116.24	0	0	0	0	0	0	0	-311	200	0	0.00518101	-0.0308616	0.0535661	-2.8202	-7.66464	2.92251	-914	200	0
458	7	23.0522	77.8048	-521.892	8344.2	57382.8	4799.16	409.952	594.012	0	7.57731	-94.4393	-510.971	42797.5	35415.1	-110.001	369.309	116.243	0	0	0	0	0	0	0	-311	200	0	0.0195632	-0.00859231	-0.305295	2.85091	15.9282	-7.49473	-914	200	0
458	8	24.6833	78.4975	-520.231	8186.69	57279.1	4960.76	410.103	594.263	0	9.25343	-94.4025	-510.716	42776.1	35522.3	-3.58576	369.554	116.243	0	0	0	0	0	0	0	-311	200	0	0.0253717	0.00781877	-0.499416	7.60696	28.3019	-14.2081	-914	200	0
458	9	26.5471	79.2069	-518.665	8033.88	57210.3	5145.97	410.303	594.51	0	10.9312	-94.4135	-510.457	42760.4	35653.8	97.5262	369.847	116.231	0	0	0	0	0	0	0	-311	200	0	0.0255747	0.0185636	-0.572625	11.0635	32.6606	-17.8003	-914	200	0
459	0	28.6202	79.9371	-517.234	7886.98	57173.9	5350.2	410.538	594.752	0	12.6061	-94.4596	-510.164	42751.2	35801.3	193.976	370.176	116.201	0	0	0	0	0	0	0	-311	200	0	0.0225828	0.023711	-0.557898	12.6642	31.6078	-18.5413	-914	200	0	60.1839	-11.1703	-1022.31	-365766	398475	-24681.1	392.604	357.262	0
459	1	30.8822	80.6963	-516.005	7747.14	57169.3	5568.73	410.792	594.986	0	14.2832	-94.5215	-509.84	42750	35957.9	287.323	370.528	116.15	0	0	0	0	0	0	0	-311	200	0	0.0182136	0.02294	-0.475138	11.602	27.0063	-16.2963	-914	200	0
459	2	33.3091	81.4897	-515.04	7616.69	57198.3	5796.82	411.056	595.211	0	15.9715	-94.5795	-509.5	42757.5	36118.9	380.263	370.891	116.079	0	0	0	0	0	0	0	-311	200	0	0.0137435	0.0154164	-0.331299	6.78979	19.9815	-10.5089	-914	200	0
459	3	35.8685	82.3114	-514.36	7499.16	57263.7	6030.12	411.33	595.42	0	17.6739	-94.6201	-509.15	42772.6	36282.8	475.925	371.262	115.992	0	0	0	0	0	0	0	-311	200	0	0.00999967	-0.000177464	-0.122341	-3.10014	11.0209	-0.263611	-914	200	0
459	4	38.5213	83.1437	-513.944	7398.06	57366.6	6265.04	411.62	595.605	0	19.3823	-94.6366	-508.781	42791.9	36450.3	576.275	371.642	115.893	0	0	0	0	0	0	0	-311	200	0	0.00746079	-0.0254406	0.16316	-19.5005	0.142105	15.5596	-914	200	0
459	5	41.2257	83.9619	-513.735	7315.91	57506.5	6498.73	411.938	595.759	0	21.0816	-94.6297	-508.362	42810.8	36622.1	681.24	372.039	115.787	0	0	0	0	0	0	0	-311	200	0	0.00634324	-0.0618484	0.538707	-43.687	-12.8863	38.0185	-914	200	0
459	6	43.9441	84.7395	-513.665	7253.75	57681.9	6728.4	412.295	595.878	0	22.7526	-94.6053	-507.845	42825.1	36795.1	788.933	372.453	115.673	0	0	0	0	0	0	0	-311	200	0	0.00666142	-0.110109	1.01266	-76.3568	-28.2723	67.7041	-914	200	0
459	7	46.6478	85.4544	-513.679	7211.07	57890.6	6951.02	412.698	595.962	0	24.3763	-94.5671	-507.186	42832.6	36960.3	896.208	372.873	115.549	0	0	0	0	0	0	0	-311	200	0	0.00825515	-0.169256	1.57883	-117.022	-45.8766	104.178	-914	200	0
459	8	49.3187	86.0952	-513.747	7185.98	58128.8	7163.61	413.147	596.013	0	25.9364	-94.5125	-506.364	42832.5	37105.4	999.427	373.278	115.412	0	0	0	0	0	0	0	-311	200	0	0.0107838	-0.235464	2.20488	-163.209	-64.8331	145.245	-914	200	0
459	9	51.948	86.6619	-513.869	7175.74	58390.5	7363.5	413.629	596.036	0	27.4208	-94.4344	-505.386	42824.5	37219.1	1095.55	373.645	115.264	0	0	0	0	0	0	0	-311	200	0	0.0136911	-0.300639	2.81866	-209.481	-83.125	186.075	-914	200	0
460	0	54.5348	87.1637	-514.076	7177.13	58667.3	7548.46	414.122	596.039	0	28.8231	-94.3252	-504.288	42807.2	37294.1	1182.82	373.954	115.114	0	0	0	0	0	0	0	-311	200	0	0.0161495	-0.350875	3.2937	-246.368	-97.1408	218.253	-914	200	0	98.439	-5.44266	-1011.74	-364435	398305	-38015.5	398.354	359.964	0
460	1	57.0833	87.6157	-514.422	7186.7	58949.5	7716.79	414.594	596.03	0	30.1421	-94.1781	-503.122	42779.4	37327.4	1260.66	374.192	114.972	0	0	0	0	0	0	0	-311	200	0	0.0172042	-0.369196	3.47386	-262.107	-102.389	231.364	-914	200	0
460	2	59.5933	88.0295	-514.942	7201.09	59228.8	7867.25	415.02	596.016	0	31.3769	-93.9939	-501.924	42740.9	37318.4	1329.18	374.351	114.846	0	0	0	0	0	0	0	-311	200	0	0.0163552	-0.347331	3.28116	-250.397	-96.6472	219.983	-914	200	0
460	3	62.0528	88.4045	-515.611	7217.45	59500.2	7998.79	415.397	596.002	0	32.5183	-93.7867	-500.696	42693.3	37267.1	1388.89	374.431	114.732	0	0	0	0	0	0	0	-311	200	0	0.0139909	-0.294564	2.79668	-216.189	-82.3353	188.916	-914	200	0
460	4	64.4349	88.7255	-516.336	7233.2	59761.3	8110.25	415.741	595.991	0	33.5461	-93.5804	-499.396	42638.5	37172.9	1440.37	374.436	114.62	0	0	0	0	0	0	0	-311	200	0	0.0110204	-0.230372	2.19288	-170.75	-64.5315	148.765	-914	200	0
460	5	66.7043	88.9681	-516.974	7245.78	60009.5	8200.24	416.078	595.984	0	34.4319	-93.4012	-497.96	42577.7	37034.3	1484	374.372	114.496	0	0	0	0	0	0	0	-311	200	0	0.00827558	-0.172394	1.62327	-123.662	-47.7472	108.746	-914	200	0
460	6	68.826	89.1061	-517.378	7253.11	60239.6	8267.38	416.433	595.981	0	35.1463	-93.2704	-496.323	42510.8	36851.2	1519.33	374.249	114.348	0	0	0	0	0	0	0	-311	200	0	0.00632721	-0.132782	1.1893	-80.4977	-34.9619	74.5653	-914	200	0
460	7	70.7709	89.1189	-517.427	7253.74	60443	8310.84	416.815	595.981	0	35.6637	-93.1983	-494.434	42436.7	36628.9	1544.64	374.083	114.171	0	0	0	0	0	0	0	-311	200	0	0.00553152	-0.119199	0.950606	-43.7212	-27.9253	49.1653	-914	200	0
460	8	72.517	88.995	-517.052	7246.75	60609.1	8330.79	417.22	595.984	0	35.9682	-93.1827	-492.257	42353.7	36376.1	1557.43	373.897	113.96	0	0	0	0	0	0	0	-311	200	0	0.00607406	-0.135701	0.935015	-13.7285	-27.4512	33.5385	-914	200	0
460	9	74.0505	88.7366	-516.249	7231.96	60727.5	8328.25	417.632	595.991	0	36.0645	-93.2106	-489.782	42260.4	36100	1556.37	373.706	113.716	0	0	0	0	0	0	0	-311	200	0	0.0079871	-0.183026	1.1441	10.2493	-33.5824	27.3407	-914	200	0
461	0	75.3697	88.3643	-515.071	7209.75	60789.1	8304.46	418.021	596.002	0	35.9849	-93.2603	-487.04	42156.6	35803.8	1542.62	373.513	113.443	0	0	0	0	0	0	0	-311	200	0	0.0111358	-0.258177	1.55352	29.395	-45.6012	29.2816	-914	200	0	112.256	-7.57809	-977.851	-355269	384873	-46868.7	399.101	362.96	0
461	1	76.4834	87.9136	-513.62	7179.89	60786.2	8260.57	418.348	596.021	0	35.7779	-93.3092	-484.1	42043.5	35487.3	1519.19	373.306	113.151	0	0	0	0	0	0	0	-311	200	0	0.0151726	-0.353287	2.10819	44.6976	-61.8866	37.2949	-914	200	0
461	2	77.4012	87.4225	-512.001	7140.58	60714	8197.81	418.582	596.054	0	35.4867	-93.3447	-481.047	41922.1	35149.7	1489.4	373.069	112.852	0	0	0	0	0	0	0	-311	200	0	0.0194635	-0.453861	2.71282	56.467	-79.6377	48.5148	-914	200	0
461	3	78.1228	86.9189	-510.278	7088.88	60573	8117.51	418.706	596.108	0	35.1373	-93.368	-477.953	41793.6	34791.2	1456.06	372.792	112.557	0	0	0	0	0	0	0	-311	200	0	0.0229965	-0.5366	3.21937	63.9514	-94.5056	59.1141	-914	200	0
461	4	78.6383	86.4164	-508.455	7021.87	60367	8020.83	418.726	596.19	0	34.7409	-93.3871	-474.87	41658.5	34412.5	1421.02	372.467	112.274	0	0	0	0	0	0	0	-311	200	0	0.0245575	-0.573482	3.45227	65.6486	-101.332	64.8624	-914	200	0
461	5	78.9329	85.9157	-506.489	6937.43	60099.4	7908.91	418.659	596.303	0	34.3026	-93.4077	-471.825	41517.7	34016.5	1384.71	372.095	112.006	0	0	0	0	0	0	0	-311	200	0	0.0234866	-0.549324	3.31552	60.9566	-97.3	63.337	-914	200	0
461	6	78.9927	85.4092	-504.316	6834.55	59772.4	7783.59	418.522	596.448	0	33.8266	-93.4324	-468.818	41373	33607.4	1346.23	371.685	111.751	0	0	0	0	0	0	0	-311	200	0	0.0202428	-0.474906	2.87275	51.4459	-84.2771	55.551	-914	200	0
461	7	78.8075	84.887	-501.886	6713.21	59387.8	7647.67	418.329	596.624	0	33.3172	-93.4633	-465.834	41227.3	33190.8	1304.68	371.25	111.498	0	0	0	0	0	0	0	-311	200	0	0.0159228	-0.375748	2.27836	39.8535	-66.8014	44.5096	-914	200	0
461	8	78.3748	84.3469	-499.174	6574.34	58948.5	7504.34	418.092	596.83	0	32.7822	-93.5016	-462.865	41083.7	32772.2	1260.03	370.803	111.241	0	0	0	0	0	0	0	-311	200	0	0.0114802	-0.273939	1.66649	28.4256	-48.8168	32.8909	-914	200	0
461	9	77.7069	83.804	-496.201	6419.79	58458.5	7356.49	417.812	597.062	0	32.2343	-93.5426	-459.943	40944.4	32356.2	1212.94	370.348	110.98	0	0	0	0	0	0	0	-311	200	0	0.007495	-0.182746	1.11779	18.4617	-32.6993	22.3339	-914	200	0
462	0	76.835	83.2926	-493.047	6252.03	57921.4	7206.64	417.477	597.32	0	31.689	-93.5724	-457.143	40810.3	31947.3	1163.63	369.885	110.727	0	0	0	0	0	0	0	-311	200	0	0.00425788	-0.108527	0.670925	10.5405	-19.5948	13.6514	-914	200	0	99.9835	-10.9466	-925.135	-336027	358579	-44701.5	392.783	362.655	0
462	1	75.8001	82.8541	-489.819	6073.33	57341.3	7057.13	417.066	597.601	0	31.1575	-93.5724	-454.546	40681.3	31549.2	1111.41	369.408	110.501	0	0	0	0	0	0	0	-311	200	0	0.00186483	-0.0529165	0.335667	4.75914	-9.80358	7.08072	-914	200	0
462	2	74.6363	82.517	-486.6	5885.06	56723.3	6910.5	416.571	597.906	0	30.6404	-93.5316	-452.187	40555.8	31163.8	1054.89	368.918	110.312	0	0	0	0	0	0	0	-311	200	0	0.000296188	-0.0146343	0.103824	0.927499	-3.10064	2.49573	-914	200	0
462	3	73.361	82.2867	-483.407	5688.21	56073.2	6769.71	415.996	598.233	0	30.1264	-93.4522	-450.033	40433.2	30790.8	992.843	368.419	110.155	0	0	0	0	0	0	0	-311	200	0	-0.000523996	0.00912242	-0.0423736	-1.28617	1.01971	-0.429395	-914	200	0
462	4	71.9782	82.1511	-480.208	5484.23	55396.6	6637.7	415.36	598.58	0	29.5977	-93.3445	-448.01	40314.2	30429.2	925.49	367.921	110.015	0	0	0	0	0	0	0	-311	200	0	-0.000688262	0.0216976	-0.124323	-2.25657	3.1717	-2.10268	-914	200	0
462	5	70.4852	82.0913	-476.961	5274.78	54699.8	6516.76	414.684	598.941	0	29.0355	-93.2209	-446.043	40200.1	30077.9	854.826	367.433	109.874	0	0	0	0	0	0	0	-311	200	0	-0.000284297	0.026348	-0.163165	-2.34199	3.96869	-2.93699	-914	200	0
462	6	68.8815	82.0892	-473.627	5061.19	53991.3	6408.19	413.996	599.314	0	28.4231	-93.0966	-444.081	40091.1	29736.1	783.457	366.961	109.721	0	0	0	0	0	0	0	-311	200	0	0.000610202	0.0258918	-0.177503	-1.85586	3.96236	-3.30362	-914	200	0
462	7	67.1778	82.1307	-470.182	4844.87	53280	6312.19	413.318	599.696	0	27.7487	-92.99	-442.112	39986.3	29403.7	713.264	366.507	109.556	0	0	0	0	0	0	0	-311	200	0	0.00191851	0.0225588	-0.182207	-1.06077	3.61621	-3.50699	-914	200	0
462	8	65.3999	82.2081	-466.625	4627.76	52572.9	6228.01	412.666	600.083	0	27.0096	-92.9165	-440.158	39885	29081.9	645.228	366.072	109.385	0	0	0	0	0	0	0	-311	200	0	0.00354368	0.0179745	-0.187879	-0.177263	3.29999	-3.77189	-914	200	0
462	9	63.5846	82.3232	-462.997	4412.06	51874.2	6154.34	412.04	600.471	0	26.2128	-92.8802	-438.256	39786.6	28772.4	580.171	365.652	109.216	0	0	0	0	0	0	0	-311	200	0	0.00533744	0.0132219	-0.200603	0.599272	3.29365	-4.23562	-914	200	0
463	0	61.7717	82.4867	-459.381	4199.65	51187.1	6089.57	411.426	600.858	0	25.3717	-92.8743	-436.453	39691.6	28475.4	519.088	365.243	109.059	0	0	0	0	0	0	0	-311	200	0	0.00706182	0.0089419	-0.221731	1.07914	3.79175	-4.9398	-914	200	0	76.0412	-8.7603	-876.231	-315811	335548	-33973.4	387.109	359.945	0
463	1	59.9998	82.7123	-455.885	3991.66	50514.9	6032.05	410.806	601.244	0	24.5013	-92.8833	-434.795	39601.3	28189.9	462.642	364.835	108.92	0	0	0	0	0	0	0	-311	200	0	0.00834773	0.00544249	-0.247554	1.06149	4.90116	-5.81835	-914	200	0
463	2	58.2987	83.0084	-452.59	3788.51	49860.4	5980.44	410.167	601.629	0	23.6122	-92.8895	-433.313	39516.6	27915.5	410.749	364.424	108.803	0	0	0	0	0	0	0	-311	200	0	0.00865693	0.00280105	-0.26882	0.324961	6.62748	-6.68088	-914	200	0
463	3	56.6855	83.3714	-449.526	3590.79	49225.8	5934.14	409.506	602.012	0	22.7074	-92.8807	-432.001	39438	27653.6	362.76	364.013	108.709	0	0	0	0	0	0	0	-311	200	0	0.00725687	0.000949736	-0.270214	-1.36919	8.84748	-7.19339	-914	200	0
463	4	55.1649	83.787	-446.68	3399.78	48612.5	5893.48	408.831	602.389	0	21.7858	-92.8536	-430.833	39365.1	27406.1	317.803	363.612	108.63	0	0	0	0	0	0	0	-311	200	0	0.00322208	-0.00025827	-0.230022	-4.25587	11.268	-6.86101	-914	200	0
463	5	53.7321	84.2368	-444.018	3216.25	48022.5	5859.15	408.154	602.756	0	20.8489	-92.8103	-429.78	39298.3	27175	274.646	363.23	108.562	0	0	0	0	0	0	0	-311	200	0	-0.00451972	-0.00100124	-0.120361	-8.52143	13.3746	-5.02147	-914	200	0
463	6	52.3743	84.7017	-441.493	3039.26	47458.3	5831.4	407.495	603.116	0	19.9037	-92.7557	-428.815	39238.1	26960.8	231.363	362.873	108.497	0	0	0	0	0	0	0	-311	200	0	-0.0170747	-0.0014568	0.0914785	-14.2299	14.3783	-0.861522	-914	200	0
463	7	51.0736	85.163	-439.057	2867.1	46923.6	5809.84	406.874	603.47	0	18.9607	-92.6969	-427.917	39184	26764.4	186.254	362.546	108.431	0	0	0	0	0	0	0	-311	200	0	-0.0353777	-0.00178139	0.439919	-21.2169	13.1729	6.52756	-914	200	0
463	8	49.8146	85.6065	-436.678	2698.96	46422	5793.7	406.307	603.819	0	18.0315	-92.6406	-427.084	39134.4	26586.9	139.572	362.252	108.368	0	0	0	0	0	0	0	-311	200	0	-0.0598704	-0.00209704	0.955432	-28.9504	8.32412	18.0359	-914	200	0
463	9	48.5922	86.028	-434.352	2535.8	45954.1	5781.89	405.799	604.162	0	17.1271	-92.5873	-426.344	39087.5	26427.7	93.6177	361.987	108.319	0	0	0	0	0	0	0	-311	200	0	-0.0900434	-0.00248184	1.65555	-36.3644	-1.88294	34.3413	-914	200	0
464	0	47.4158	86.4351	-432.119	2379.83	45517.5	5773.25	405.335	604.493	0	16.2585	-92.5248	-425.747	39044	26283.7	51.3379	361.736	108.293	0	0	0	0	0	0	0	-311	200	0	-0.123837	-0.00296121	2.5319	-41.6815	-19.3028	55.6162	-914	200	0	56.2279	-3.45523	-848.234	-303415	324818	-24185.1	386.121	357.507	0
464	1	46.304	86.8426	-430.044	2233.06	45109.8	5767.01	404.896	604.807	0	15.4357	-92.4352	-425.346	39006.1	26151.7	15.4701	361.484	108.295	0	0	0	0	0	0	0	-311	200	0	-0.15692	-0.00349801	3.53299	-42.2507	-45.6542	81.123	-914	200	0
464	2	45.2718	87.2629	-428.185	2096.15	44730.6	5763.06	404.466	605.105	0	14.6624	-92.3066	-425.161	38976	26031.1	-11.6749	361.226	108.326	0	0	0	0	0	0	0	-311	200	0	-0.181909	-0.00398119	4.54322	-34.4496	-82.0682	108.696	-914	200	0
464	3	44.3228	87.6996	-426.571	1968.81	44380.8	5761.81	404.041	605.385	0	13.9339	-92.1396	-425.159	38954.5	25922.4	-28.6936	360.971	108.377	0	0	0	0	0	0	0	-311	200	0	-0.18967	-0.00423886	5.39767	-14.601	-128.376	134.927	-914	200	0
464	4	43.4515	88.1506	-425.194	1850.6	44061.8	5763.92	403.628	605.648	0	13.2402	-91.9452	-425.274	38941.3	25825.3	-35.5112	360.726	108.432	0	0	0	0	0	0	0	-311	200	0	-0.17505	-0.00410513	5.97647	18.0663	-182.064	156.94	-914	200	0
464	5	42.6493	88.6114	-424.026	1740.99	43776.2	5769.8	403.239	605.894	0	12.571	-91.7434	-425.443	38935.6	25737.8	-33.1162	360.497	108.482	0	0	0	0	0	0	0	-311	200	0	-0.141235	-0.00347108	6.26962	58.9544	-237.058	173.521	-914	200	0
464	6	41.9058	89.0767	-423.033	1639.11	43526.9	5779.28	402.892	606.125	0	11.9209	-91.5582	-425.618	38936.3	25658.5	-23.0637	360.285	108.518	0	0	0	0	0	0	0	-311	200	0	-0.0963129	-0.00224303	6.29194	98.9924	-282.557	183.132	-914	200	0
464	7	41.2087	89.5401	-422.179	1544.01	43316.1	5792.11	402.601	606.343	0	11.2899	-91.4087	-425.771	38942.8	25587.7	-7.09284	360.098	108.536	0	0	0	0	0	0	0	-311	200	0	-0.0475251	-0.000228048	6.00334	128.218	-305.217	182.661	-914	200	0
464	8	40.5483	89.9988	-421.447	1455.53	43144.1	5808.54	402.371	606.546	0	10.6802	-91.3041	-425.894	38953.5	25528.4	13.267	359.941	108.537	0	0	0	0	0	0	0	-311	200	0	0.000462123	0.00302594	5.40891	141.194	-298.269	171.247	-914	200	0
464	9	39.9236	90.4586	-420.864	1375.68	43010	5829.25	402.195	606.731	0	10.097	-91.2441	-426.013	38966.2	25483.7	36.6241	359.819	108.533	0	0	0	0	0	0	0	-311	200	0	0.0447676	0.00829363	4.6689	140.168	-268.269	153.841	-914	200	0
465	0	39.347	90.9376	-420.508	1308.43	42911.2	5854.52	402.046	606.889	0	9.5496	-91.2206	-426.186	38979.7	25454.3	61.634	359.726	108.538	0	0	0	0	0	0	0	-311	200	0	0.0829671	0.0164841	4.0229	131.577	-229.132	138.414	-914	200	0	45.0891	2.09953	-846.299	-302405	326909	-17528	388.853	357.446	0
465	1	38.8377	91.4575	-420.462	1257.06	42844.5	5883.55	401.898	607.01	0	9.04555	-91.2227	-426.481	38995.2	25437.7	87.6192	359.646	108.565	0	0	0	0	0	0	0	-311	200	0	0.111728	0.0283332	3.65523	120.667	-192.449	131.19	-914	200	0
465	2	38.4082	92.0277	-420.765	1221.8	42806.9	5914.33	401.736	607.096	0	8.58265	-91.2423	-426.935	39014.8	25431.2	114.699	359.567	108.617	0	0	0	0	0	0	0	-311	200	0	0.125789	0.044128	3.65072	109.58	-164.348	134.989	-914	200	0
465	3	38.0561	92.6389	-421.392	1200.32	42796.5	5944.19	401.56	607.152	0	8.1495	-91.2722	-427.532	39040.4	25433.4	142.933	359.489	108.684	0	0	0	0	0	0	0	-311	200	0	0.11731	0.063406	3.99935	97.4783	-146.094	149.251	-914	200	0
465	4	37.7677	93.2672	-422.276	1189.97	42811.8	5970.62	401.383	607.182	0	7.73242	-91.3056	-428.22	39072.6	25444.3	171.475	359.419	108.756	0	0	0	0	0	0	0	-311	200	0	0.0756177	0.0845708	4.59647	80.8259	-134.766	169.947	-914	200	0
465	5	37.5255	93.8825	-423.322	1189.61	42852.8	5992.08	401.23	607.19	0	7.31975	-91.3407	-428.942	39110.9	25464.5	198.288	359.366	108.82	0	0	0	0	0	0	0	-311	200	0	-0.0102692	0.104545	5.27359	54.5807	-124.94	190.917	-914	200	0
465	6	37.3133	94.4549	-424.436	1199.24	42921.7	6008.19	401.127	607.174	0	6.90322	-91.3862	-429.654	39154.4	25493.6	221.026	359.335	108.87	0	0	0	0	0	0	0	-311	200	0	-0.143778	0.118619	5.90282	15.2681	-112.702	208.452	-914	200	0
465	7	37.1177	94.9622	-425.552	1218.72	43021.3	6019.1	401.095	607.136	0	6.47974	-91.4574	-430.327	39203.4	25530.6	238.621	359.328	108.899	0	0	0	0	0	0	0	-311	200	0	-0.313781	0.120263	6.46617	-36.4494	-98.5855	224.455	-914	200	0
465	8	36.9315	95.3937	-426.646	1247.01	43152.5	6024.78	401.144	607.077	0	6.05327	-91.5665	-430.938	39259	25574.8	251.786	359.347	108.899	0	0	0	0	0	0	0	-311	200	0	-0.495479	0.10065	6.96955	-96.3794	-85.6546	242.941	-914	200	0
465	9	36.7591	95.7505	-427.739	1282.93	43313.4	6024.46	401.261	607.001	0	5.63578	-91.717	-431.495	39322.6	25626.9	262.213	359.391	108.869	0	0	0	0	0	0	0	-311	200	0	-0.657551	0.0503931	7.34698	-159.044	-75.9234	265.245	-914	200	0
466	0	36.6195	96.045	-428.902	1326.74	43500.4	6016.73	401.423	606.907	0	5.2459	-91.9022	-432.043	39394.1	25686.8	271.582	359.454	108.819	0	0	0	0	0	0	0	-311	200	0	-0.773591	-0.0338244	7.51975	-219.785	-68.7799	289.964	-914	200	0	40.9141	3.8059	-866.99	-310694	335550	-15856.6	389.308	358.57	0
466	1	36.5389	96.2976	-430.224	1380.08	43708.2	6000.1	401.594	606.792	0	4.9027	-92.1083	-432.662	39473.1	25754	280.928	359.524	108.767	0	0	0	0	0	0	0	-311	200	0	-0.827892	-0.14352	7.46974	-275.125	-60.8454	314.054	-914	200	0
466	2	36.5371	96.5266	-431.764	1443.91	43932.1	5973.61	401.75	606.656	0	4.61624	-92.3225	-433.423	39558.9	25827.7	290.594	359.59	108.729	0	0	0	0	0	0	0	-311	200	0	-0.811158	-0.262411	7.20296	-321.651	-47.3024	332.856	-914	200	0
466	3	36.6173	96.7363	-433.513	1517.54	44169.7	5937.02	401.888	606.5	0	4.38236	-92.5393	-434.351	39650.1	25907.6	300.466	359.647	108.714	0	0	0	0	0	0	0	-311	200	0	-0.725033	-0.37716	6.74797	-357.801	-25.2138	343.41	-914	200	0
466	4	36.7666	96.9147	-435.401	1600.26	44420.9	5891.01	402.023	606.325	0	4.18616	-92.7623	-435.426	39745.2	25993.7	309.93	359.697	108.721	0	0	0	0	0	0	0	-311	200	0	-0.591072	-0.482047	6.20038	-385.822	4.03783	347.635	-914	200	0
466	5	36.9634	97.0418	-437.329	1691.72	44686.5	5836.9	402.18	606.132	0	4.01076	-92.9993	-436.592	39843	26086.3	317.571	359.75	108.741	0	0	0	0	0	0	0	-311	200	0	-0.440861	-0.572171	5.65942	-407.388	35.8004	348.174	-914	200	0
466	6	37.1851	97.1013	-439.199	1790.39	44966.3	5775.93	402.382	605.924	0	3.84308	-93.2582	-437.792	39943.2	26184.5	321.493	359.81	108.762	0	0	0	0	0	0	0	-311	200	0	-0.299544	-0.63381	5.12023	-417.09	64.1831	341.78	-914	200	0
466	7	37.4123	97.0872	-440.954	1892.6	45257.2	5708.81	402.635	605.708	0	3.6733	-93.5452	-438.99	40045.9	26286.2	320.566	359.879	108.777	0	0	0	0	0	0	0	-311	200	0	-0.181435	-0.645867	4.47893	-403.428	83.4087	319.739	-914	200	0
466	8	37.6322	97.004	-442.577	1993.74	45552.7	5636.01	402.926	605.495	0	3.49346	-93.8634	-440.167	40151.1	26390.3	315.475	359.955	108.782	0	0	0	0	0	0	0	-311	200	0	-0.0920631	-0.597646	3.66167	-359.953	90.3779	276.918	-914	200	0
466	9	37.8394	96.8636	-444.09	2090.7	45845.2	5558.43	403.234	605.292	0	3.3002	-94.2119	-441.313	40258.5	26496.4	308.016	360.04	108.776	0	0	0	0	0	0	0	-311	200	0	-0.0304224	-0.502567	2.72611	-293.9	86.4964	218.82	-914	200	0
467	0	38.0354	96.6838	-445.538	2183.35	46128.3	5477.51	403.534	605.099	0	3.09866	-94.5857	-442.431	40368	26604.4	299.119	360.133	108.759	0	0	0	0	0	0	0	-311	200	0	0.0083045	-0.387617	1.81022	-220.317	75.5962	157.199	-914	200	0	40.3955	-1.06577	-896.404	-321261	344523	-18188.2	386.506	358.348	0
467	1	38.2216	96.4887	-446.977	2273.84	46398	5395.05	403.804	604.913	0	2.90008	-94.9799	-443.541	40479.6	26713.8	288.21	360.228	108.735	0	0	0	0	0	0	0	-311	200	0	0.0303183	-0.275689	1.03369	-151.871	60.7768	102.2	-914	200	0
467	2	38.3903	96.3011	-448.453	2364.41	46652.6	5312.86	404.03	604.728	0	2.71266	-95.395	-444.675	40594.3	26823.5	274.262	360.322	108.71	0	0	0	0	0	0	0	-311	200	0	0.0418409	-0.180518	0.472541	-95.9871	43.3923	60.2133	-914	200	0
467	3	38.5225	96.1326	-449.965	2455.81	46892.2	5232.6	404.213	604.542	0	2.53388	-95.835	-445.837	40712.8	26933.2	256.554	360.41	108.682	0	0	0	0	0	0	0	-311	200	0	0.0484745	-0.108815	0.174579	-56.1828	23.3257	34.944	-914	200	0
467	4	38.5947	95.9799	-451.466	2547.21	47116.3	5155.79	404.363	604.358	0	2.35147	-96.3042	-447	40834.4	27043	235.028	360.499	108.648	0	0	0	0	0	0	0	-311	200	0	0.0548468	-0.0625388	0.172671	-33.4029	-0.579359	28.4001	-914	200	0
467	5	38.5854	95.8316	-452.889	2637.11	47322.8	5084.08	404.491	604.177	0	2.1513	-96.8061	-448.12	40956.9	27152.9	210.544	360.593	108.603	0	0	0	0	0	0	0	-311	200	0	0.0643909	-0.0406421	0.49171	-26.993	-30.0087	41.4948	-914	200	0
467	6	38.4798	95.6771	-454.169	2724.01	47507.8	5018.63	404.604	604.002	0	1.9255	-97.343	-449.16	41078.5	27261	184.083	360.693	108.544	0	0	0	0	0	0	0	-311	200	0	0.0791442	-0.0402312	1.14835	-35.2703	-66.5655	74.1962	-914	200	0
467	7	38.2721	95.5131	-455.26	2806.03	47666.5	4959.33	404.702	603.836	0	1.67572	-97.9134	-450.11	41198.4	27364.8	155.723	360.796	108.47	0	0	0	0	0	0	0	-311	200	0	0.0994881	-0.0571416	2.14292	-55.7032	-111.023	125.204	-914	200	0
467	8	37.964	95.3441	-456.145	2880.72	47796.3	4905.01	404.783	603.685	0	1.41199	-98.5109	-450.977	41315.8	27463.4	124.746	360.898	108.386	0	0	0	0	0	0	0	-311	200	0	0.123778	-0.0860003	3.44317	-84.7379	-162.411	191.158	-914	200	0
467	9	37.5633	95.183	-456.844	2945.78	47897.4	4854.66	404.844	603.552	0	1.15039	-99.1239	-451.79	41430	27558.1	90.1044	360.998	108.298	0	0	0	0	0	0	0	-311	200	0	0.147861	-0.119874	4.96011	-117.337	-216.928	265.417	-914	200	0
468	0	37.0837	95.0489	-457.421	2999.99	47970.8	4807.89	404.872	603.442	0	0.910446	-99.7373	-452.607	41541.5	27650	50.7805	361.091	108.217	0	0	0	0	0	0	0	-311	200	0	0.164526	-0.14964	6.51693	-146.324	-266.72	336.512	-914	200	0	34.0703	-7.08552	-912.541	-326327	354037	-18116.5	389.78	357.233	0
468	1	36.5428	94.9604	-457.96	3043.71	48016.2	4764.59	404.848	603.354	0	0.710089	-100.336	-453.5	41651.3	27738.8	6.21298	361.166	108.156	0	0	0	0	0	0	0	-311	200	0	0.16314	-0.165317	7.85174	-163.483	-300.806	389.351	-914	200	0
468	2	35.9554	94.9266	-458.527	3079.14	48031.9	4724.79	404.753	603.285	0	0.559424	-100.908	-454.532	41760.8	27824.4	-43.3556	361.216	108.123	0	0	0	0	0	0	0	-311	200	0	0.129794	-0.161762	8.69938	-164.525	-310.682	412.575	-914	200	0
468	3	35.3304	94.9461	-459.147	3109.71	48016	4688.67	404.577	603.227	0	0.457073	-101.449	-455.728	41869.8	27905.8	-96.6827	361.233	108.125	0	0	0	0	0	0	0	-311	200	0	0.0500391	-0.142785	8.9033	-152.785	-295.64	405.444	-914	200	0
468	4	34.6707	95.0118	-459.803	3138.41	47968.9	4656.58	404.325	603.174	0	0.389811	-101.966	-457.073	41976.9	27981	-151.842	361.218	108.161	0	0	0	0	0	0	0	-311	200	0	-0.0835689	-0.116987	8.50157	-135.857	-262.222	376.826	-914	200	0
468	5	33.9709	95.1126	-460.448	3166.09	47893.4	4628.93	404.015	603.124	0	0.334401	-102.465	-458.502	42080.8	28048.1	-206.973	361.173	108.221	0	0	0	0	0	0	0	-311	200	0	-0.264924	-0.0913718	7.72839	-120.121	-220.337	339.68	-914	200	0
468	6	33.2162	95.2303	-461.005	3191.47	47794.3	4605.98	403.674	603.077	0	0.262178	-102.958	-459.916	42181.2	28105.8	-260.802	361.111	108.285	0	0	0	0	0	0	0	-311	200	0	-0.475405	-0.0696235	6.86901	-108.82	-179.064	305.091	-914	200	0
468	7	32.3876	95.3422	-461.384	3212.42	47676.7	4587.69	403.334	603.037	0	0.145397	-103.451	-461.2	42277.8	28153.3	-312.651	361.044	108.331	0	0	0	0	0	0	0	-311	200	0	-0.686604	-0.0529487	6.09288	-102.201	-143.598	277.797	-914	200	0
468	8	31.4738	95.4294	-461.513	3227.01	47544.4	4573.59	403.018	603.008	0	-0.0366462	-103.951	-462.271	42369.3	28189.5	-362.074	360.981	108.345	0	0	0	0	0	0	0	-311	200	0	-0.858185	-0.0407608	5.40284	-97.763	-114.726	255.022	-914	200	0
468	9	30.4785	95.4844	-461.374	3234.43	47399.5	4562.78	402.736	602.99	0	-0.292595	-104.452	-463.094	42452.1	28213.1	-408.831	360.923	108.329	0	0	0	0	0	0	0	-311	200	0	-0.943736	-0.0314013	4.6881	-91.363	-90.2867	229.12	-914	200	0
469	0	29.4221	95.5136	-461.018	3235.56	47243.2	4554.18	402.476	602.982	0	-0.617163	-104.945	-463.689	42522.8	28222.8	-453.47	360.866	108.294	0	0	0	0	0	0	0	-311	200	0	-0.919119	-0.0233624	3.85973	-80.1784	-68.0029	194.547	-914	200	0	21.6792	-11.1486	-918.869	-326725	355177	-13627.3	387.69	354.994	0
469	1	28.3359	95.5331	-460.552	3232.24	47076.3	4546.84	402.217	602.982	0	-0.994834	-105.412	-464.116	42580.8	28217.6	-497.473	360.799	108.254	0	0	0	0	0	0	0	-311	200	0	-0.803839	-0.0161891	2.95417	-64.9286	-47.634	153.142	-914	200	0
469	2	27.2498	95.5576	-460.078	3226.07	46899.8	4539.96	401.939	602.988	0	-1.40762	-105.843	-464.445	42628.2	28197.4	-542.349	360.712	108.217	0	0	0	0	0	0	0	-311	200	0	-0.642169	-0.0101425	2.0829	-48.4591	-30.2698	111.167	-914	200	0
469	3	26.1822	95.5925	-459.656	3218.37	46715.4	4532.74	401.631	602.998	0	-1.84239	-106.239	-464.724	42669.1	28162.7	-588.756	360.601	108.184	0	0	0	0	0	0	0	-311	200	0	-0.472649	-0.00545116	1.33357	-33.2121	-16.6731	73.7795	-914	200	0
469	4	25.1377	95.6342	-459.295	3210.31	46525.3	4524.19	401.297	603.01	0	-2.29395	-106.607	-464.979	42706.5	28114.9	-636.712	360.465	108.154	0	0	0	0	0	0	0	-311	200	0	-0.318826	-0.00209811	0.743683	-20.4858	-6.86349	43.4864	-914	200	0
469	5	24.111	95.6714	-458.966	3202.69	46332.3	4513.06	400.949	603.022	0	-2.76292	-106.953	-465.21	42741.2	28054.8	-686.175	360.306	108.125	0	0	0	0	0	0	0	-311	200	0	-0.192368	8.47912e-05	0.315804	-10.7262	-0.401418	20.8844	-914	200	0
469	6	23.0919	95.6876	-458.621	3196.12	46138.9	4498.33	400.603	603.031	0	-3.2522	-107.28	-465.394	42772.2	27983.2	-737.198	360.128	108.095	0	0	0	0	0	0	0	-311	200	0	-0.096723	0.00133207	0.0321177	-3.8359	3.36364	5.39921	-914	200	0
469	7	22.0719	95.6671	-458.207	3191.51	45947.6	4479.73	400.277	603.035	0	-3.7634	-107.58	-465.503	42797.4	27901.2	-790.081	359.938	108.062	0	0	0	0	0	0	0	-311	200	0	-0.0302023	0.00188772	-0.134787	0.582854	5.12552	-4.14745	-914	200	0
469	8	21.0504	95.6022	-457.691	3190.36	45761.3	4457.89	399.983	603.029	0	-4.29246	-107.844	-465.531	42814.9	27809.9	-845.057	359.738	108.03	0	0	0	0	0	0	0	-311	200	0	0.0116348	0.00197133	-0.214557	3.0534	5.51964	-9.14092	-914	200	0
469	9	20.0392	95.4968	-457.101	3194.03	45582.6	4434.23	399.721	603.012	0	-4.82719	-108.064	-465.506	42824.1	27710.2	-901.276	359.527	108.005	0	0	0	0	0	0	0	-311	200	0	0.0342805	0.00176168	-0.234584	4.10868	5.07161	-10.9202	-914	200	0
470	0	19.0608	95.3645	-456.513	3202.9	45412.3	4410.41	399.476	602.984	0	-5.35066	-108.233	-465.487	42825.8	27603	-956.609	359.299	107.998	0	0	0	0	0	0	0	-311	200	0	0.0431767	0.00139242	-0.217695	4.22366	4.181	-10.6382	-914	200	0	7.85829	-13.9136	-922.072	-325930	348130	-9040.7	377.961	352.752	0
470	1	18.1397	95.2223	-456.025	3216.14	45251.4	4387.46	399.23	602.947	0	-5.8516	-108.349	-465.527	42821.3	27490.3	-1008.7	359.052	108.015	0	0	0	0	0	0	0	-311	200	0	0.0430876	0.000955625	-0.181372	3.78336	3.12744	-9.20303	-914	200	0
470	2	17.2924	95.0805	-455.703	3232.68	45102.8	4365.48	398.974	602.906	0	-6.33471	-108.417	-465.652	42811.8	27375.3	-1056.2	358.789	108.061	0	0	0	0	0	0	0	-311	200	0	0.0378211	0.000509784	-0.137957	3.0752	2.08924	-7.27433	-914	200	0
470	3	16.5226	94.9385	-455.567	3252.31	44969.5	4344.1	398.711	602.861	0	-6.82054	-108.451	-465.852	42798.6	27260	-1099.44	358.517	108.128	0	0	0	0	0	0	0	-311	200	0	0.0301838	8.98667e-05	-0.095393	2.29642	1.16718	-5.29017	-914	200	0
470	4	15.8227	94.7885	-455.594	3275.61	44853.9	4322.75	398.451	602.81	0	-7.33554	-108.467	-466.088	42783.6	27146.3	-1140.39	358.243	108.207	0	0	0	0	0	0	0	-311	200	0	0.0220767	-0.000282082	-0.0582046	1.56908	0.408935	-3.5095	-914	200	0
470	5	15.1766	94.6177	-455.729	3303.41	44757.6	4300.81	398.211	602.751	0	-7.9021	-108.485	-466.311	42767.8	27035.4	-1182.64	357.977	108.285	0	0	0	0	0	0	0	-311	200	0	0.0146601	-0.000586828	-0.0284898	0.957832	-0.168667	-2.05794	-914	200	0
470	6	14.5658	94.4122	-455.897	3336.49	44680.8	4277.97	398.006	602.682	0	-8.53575	-108.526	-466.471	42750.3	26928.5	-1230.35	357.728	108.354	0	0	0	0	0	0	0	-311	200	0	0.00854018	-0.000798998	-0.00681563	0.487106	-0.56116	-0.970309	-914	200	0
470	7	13.9754	94.1618	-456.025	3375.2	44620.7	4254.5	397.847	602.599	0	-9.24545	-108.606	-466.535	42729.7	26825.7	-1285.86	357.5	108.411	0	0	0	0	0	0	0	-311	200	0	0.00394453	-0.000879853	0.00705464	0.155911	-0.762194	-0.22602	-914	200	0
470	8	13.3991	93.8646	-456.067	3419.76	44573.8	4231.02	397.735	602.502	0	-10.0313	-108.724	-466.494	42705.6	26726.1	-1348.33	357.291	108.454	0	0	0	0	0	0	0	-311	200	0	0.000870787	-0.000772522	0.0136227	-0.0505113	-0.753911	0.223733	-914	200	0
470	9	12.8426	93.5293	-456.033	3470.79	44539.1	4208.15	397.667	602.389	0	-10.8828	-108.865	-466.367	42679.2	26628.6	-1415.15	357.098	108.486	0	0	0	0	0	0	0	-311	200	0	-0.000799724	-0.00040071	0.0133061	-0.152317	-0.502198	0.436987	-914	200	0
471	0	12.3231	93.1753	-455.989	3529.18	44517.2	4186.82	397.628	602.26	0	-11.7801	-109.008	-466.194	42652.1	26533.3	-1483.36	356.915	108.51	0	0	0	0	0	0	0	-311	200	0	-0.00122458	0.000327709	0.00627069	-0.169705	0.0426901	0.469174	-914	200	0	-4.66947	-16.9919	-923.975	-326959	348141	-6208.34	376.543	352.978	0
471	1	11.8611	92.8276	-456.03	3595.42	44508.9	4168.31	397.601	602.116	0	-12.6969	-109.126	-466.024	42625.8	26440.3	-1549.71	356.736	108.533	0	0	0	0	0	0	0	-311	200	0	-0.00055696	0.00151036	-0.00756359	-0.120154	0.939288	0.367158	-914	200	0
471	2	11.4704	92.5082	-456.235	3669.17	44515.4	4153.69	397.571	601.958	0	-13.6095	-109.201	-465.888	42600.6	26349.9	-1610.41	356.558	108.561	0	0	0	0	0	0	0	-311	200	0	0.0010667	0.00323115	-0.0283478	-0.0177721	2.24073	0.167863	-914	200	0
471	3	11.153	92.2291	-456.645	3749.38	44537.1	4143.04	397.531	601.789	0	-14.5041	-109.223	-465.796	42576.3	26263	-1661.89	356.383	108.595	0	0	0	0	0	0	0	-311	200	0	0.00351193	0.00552999	-0.05596	0.125648	3.97192	-0.099661	-914	200	0
471	4	10.9028	91.9922	-457.253	3834.8	44573.5	4135.42	397.481	601.613	0	-15.3731	-109.193	-465.74	42554.2	26182	-1702.13	356.216	108.631	0	0	0	0	0	0	0	-311	200	0	0.00660774	0.00835977	-0.0894931	0.298247	6.09705	-0.409672	-914	200	0
471	5	10.7082	91.7911	-458.015	3923.91	44622.3	4129.9	397.425	601.433	0	-16.2091	-109.113	-465.712	42536.2	26109.2	-1731.27	356.063	108.664	0	0	0	0	0	0	0	-311	200	0	0.0100882	0.0115301	-0.126583	0.484698	8.47726	-0.733436	-914	200	0
471	6	10.5531	91.6117	-458.86	4014.44	44680.2	4126.4	397.372	601.251	0	-17.0053	-108.989	-465.71	42523.3	26046	-1751.13	355.927	108.692	0	0	0	0	0	0	0	-311	200	0	0.0135195	0.0146397	-0.16261	0.662128	10.8198	-1.03193	-914	200	0
471	7	10.4181	91.4375	-459.705	4103.44	44744.6	4125.39	397.333	601.074	0	-17.7606	-108.833	-465.74	42514.7	25992.3	-1764.15	355.809	108.716	0	0	0	0	0	0	0	-311	200	0	0.0162186	0.0170029	-0.189838	0.795795	12.6227	-1.24829	-914	200	0
471	8	10.2866	91.2569	-460.487	4188.55	44813.8	4127.18	397.318	600.904	0	-18.482	-108.659	-465.812	42508.8	25946	-1772.33	355.701	108.743	0	0	0	0	0	0	0	-311	200	0	0.0171777	0.0175815	-0.196616	0.835127	13.1234	-1.30118	-914	200	0
471	9	10.1525	91.0667	-461.188	4269.05	44887.7	4131.49	397.331	600.743	0	-19.1784	-108.475	-465.943	42504	25903.9	-1776.75	355.594	108.779	0	0	0	0	0	0	0	-311	200	0	0.0150093	0.0149388	-0.166858	0.711041	11.263	-1.0804	-914	200	0
472	0	10.024	90.8696	-461.841	4345.97	44965.6	4137.12	397.362	600.59	0	-19.8511	-108.278	-466.162	42499.6	25863.1	-1777.48	355.481	108.831	0	0	0	0	0	0	0	-311	200	0	0.00793992	0.00724333	-0.080065	0.335831	5.68778	-0.446986	-914	200	0	-12.2954	-17.0065	-933.197	-330851	352292	-4177.81	376.881	353.662	0
472	1	9.91856	90.6709	-462.506	4421.52	45046.1	4142.09	397.396	600.44	0	-20.4918	-108.057	-466.499	42495.6	25823	-1773.76	355.355	108.905	0	0	0	0	0	0	0	-311	200	0	-0.00611444	-0.00764317	0.0876817	-0.392686	-5.18889	0.759652	-914	200	0
472	2	9.85238	90.477	-463.226	4498.23	45126.2	4144.95	397.417	600.289	0	-21.0897	-107.805	-466.975	42493.5	25784.6	-1764.34	355.216	109.003	0	0	0	0	0	0	0	-311	200	0	-0.0293477	-0.0319493	0.361279	-1.58063	-23.0285	2.70406	-914	200	0
472	3	9.83191	90.2963	-463.997	4577.76	45204.3	4146.31	397.424	600.134	0	-21.6371	-107.524	-467.582	42495.9	25748.6	-1748	355.068	109.116	0	0	0	0	0	0	0	-311	200	0	-0.0636891	-0.0675981	0.762148	-3.31873	-49.2784	5.5229	-914	200	0
472	4	9.85221	90.1349	-464.781	4659.73	45282.3	4148.22	397.427	599.974	0	-22.1305	-107.223	-468.289	42505.9	25715.2	-1724.07	354.913	109.231	0	0	0	0	0	0	0	-311	200	0	-0.110205	-0.115583	1.3012	-5.65183	-84.7124	9.27515	-914	200	0
472	5	9.8996	89.9928	-465.535	4742.12	45364.3	4152.47	397.446	599.814	0	-22.5723	-106.916	-469.053	42526.4	25685.1	-1693.09	354.759	109.336	0	0	0	0	0	0	0	-311	200	0	-0.168237	-0.175072	1.96881	-8.53539	-128.773	13.8717	-914	200	0
472	6	9.95557	89.8648	-466.222	4822.78	45454.4	4159.74	397.495	599.656	0	-22.9716	-106.615	-469.826	42558.9	25659.3	-1656.94	354.615	109.416	0	0	0	0	0	0	0	-311	200	0	-0.234259	-0.242236	2.72158	-11.7783	-178.7	18.9837	-914	200	0
472	7	10.0019	89.744	-466.818	4900.35	45552.3	4170.03	397.581	599.503	0	-23.342	-106.335	-470.567	42601.7	25639.3	-1617.82	354.486	109.467	0	0	0	0	0	0	0	-311	200	0	-0.300488	-0.308821	3.46638	-14.974	-228.479	23.9331	-914	200	0
472	8	10.0263	89.6239	-467.305	4974.91	45653.7	4183.04	397.696	599.354	0	-23.6972	-106.086	-471.244	42650.6	25627.3	-1577.31	354.382	109.494	0	0	0	0	0	0	0	-311	200	0	-0.353345	-0.360591	4.0429	-17.4254	-267.68	27.5742	-914	200	0
472	9	10.0264	89.5019	-467.687	5048.04	45753.1	4198.07	397.828	599.206	0	-24.0462	-105.87	-471.838	42699.2	25627.5	-1536.49	354.314	109.504	0	0	0	0	0	0	0	-311	200	0	-0.375947	-0.380113	4.25463	-18.2775	-283.429	28.53	-914	200	0
473	0	10.0113	89.3847	-468.009	5121.77	45846	4213.97	397.96	599.056	0	-24.388	-105.682	-472.354	42740.9	25644.8	-1496.66	354.292	109.515	0	0	0	0	0	0	0	-311	200	0	-0.359194	-0.358788	4.00299	-17.0935	-269.084	26.1773	-914	200	0	-15.5401	-15.9252	-941.944	-333767	359456	-2399.69	380.825	353.543	0
473	1	9.99886	89.2902	-468.354	5196.99	45929.4	4229.88	398.066	598.904	0	-24.7111	-105.505	-472.831	42770.8	25682.2	-1459.27	354.316	109.543	0	0	0	0	0	0	0	-311	200	0	-0.31018	-0.305994	3.38941	-14.2938	-230.807	21.4009	-914	200	0
473	2	10.005	89.2393	-468.812	5272.6	46002.8	4245.82	398.126	598.753	0	-25.0024	-105.327	-473.335	42789.3	25738.2	-1425.14	354.376	109.6	0	0	0	0	0	0	0	-311	200	0	-0.245238	-0.241668	2.63306	-10.8061	-182.182	16.0073	-914	200	0
473	3	10.0323	89.2413	-469.42	5345.71	46068.4	4262.37	398.139	598.612	0	-25.2547	-105.14	-473.915	42800.5	25807.8	-1394.04	354.457	109.687	0	0	0	0	0	0	0	-311	200	0	-0.178437	-0.183929	1.93352	-7.48075	-135.269	11.7346	-914	200	0
473	4	10.0677	89.2874	-470.136	5412.89	46129.5	4280.09	398.119	598.487	0	-25.4674	-104.955	-474.581	42809.5	25885	-1365.2	354.543	109.795	0	0	0	0	0	0	0	-311	200	0	-0.118126	-0.145173	1.42832	-4.91523	-97.8453	9.93844	-914	200	0
473	5	10.091	89.3562	-470.866	5471.52	46186.6	4299.35	398.088	598.38	0	-25.6439	-104.789	-475.306	42820.3	25966.1	-1338.06	354.63	109.91	0	0	0	0	0	0	0	-311	200	0	-0.0681574	-0.133019	1.20478	-3.51263	-74.2288	11.6539	-914	200	0
473	6	10.082	89.4252	-471.508	5520.08	46237.6	4320.27	398.063	598.293	0	-25.7895	-104.66	-476.046	42835.5	26051	-1312.75	354.724	110.018	0	0	0	0	0	0	0	-311	200	0	-0.029339	-0.151166	1.31146	-3.54013	-66.1465	17.6268	-914	200	0
473	7	10.0234	89.4778	-471.979	5557.98	46280.3	4342.72	398.056	598.224	0	-25.9071	-104.581	-476.753	42856.9	26142.5	-1289.85	354.834	110.107	0	0	0	0	0	0	0	-311	200	0	-0.000653711	-0.199648	1.76302	-5.16041	-73.2982	28.2623	-914	200	0
473	8	9.9029	89.5062	-472.233	5586.38	46314.1	4366.44	398.075	598.17	0	-25.9964	-104.558	-477.403	42886.2	26243.1	-1269.83	354.97	110.168	0	0	0	0	0	0	0	-311	200	0	0.0197657	-0.274389	2.53745	-8.42893	-93.5605	43.472	-914	200	0
473	9	9.72001	89.5127	-472.263	5608.37	46339.9	4391.15	398.123	598.125	0	-26.0543	-104.588	-478.011	42924.4	26353.2	-1252.58	355.131	110.202	0	0	0	0	0	0	0	-311	200	0	0.0339049	-0.366052	3.56514	-13.2532	-122.835	62.4125	-914	200	0
474	0	9.48958	89.5101	-472.121	5627.63	46358.2	4416.32	398.191	598.08	0	-26.073	-104.661	-478.633	42971.5	26470.7	-1238.04	355.305	110.22	0	0	0	0	0	0	0	-311	200	0	0.0433383	-0.458307	4.71064	-19.3131	-154.6	83.1193	-914	200	0	-17.0024	-15.9268	-951.58	-335543	363481	-1143.82	381.125	351.829	0
474	1	9.23747	89.5182	-471.915	5647.18	46368	4441.07	398.255	598.034	0	-26.0402	-104.756	-479.343	43026.9	26591	-1227.18	355.474	110.238	0	0	0	0	0	0	0	-311	200	0	0.0488605	-0.525766	5.7489	-25.9455	-179.265	102.063	-914	200	0
474	2	8.98853	89.5503	-471.757	5669.04	46366.5	4464.62	398.285	597.983	0	-25.9464	-104.852	-480.198	43089.6	26708.5	-1221.79	355.62	110.267	0	0	0	0	0	0	0	-311	200	0	0.0505665	-0.538194	6.40596	-32.2839	-185.709	114.836	-914	200	0
474	3	8.75583	89.6039	-471.705	5694.29	46348.7	4486.94	398.258	597.928	0	-25.7924	-104.945	-481.212	43157.7	26818.2	-1223.17	355.73	110.315	0	0	0	0	0	0	0	-311	200	0	0.0487118	-0.478244	6.54084	-37.9703	-167.592	119.295	-914	200	0
474	4	8.53894	89.6663	-471.754	5722.56	46309.6	4508.67	398.165	597.87	0	-25.5862	-105.046	-482.359	43229.8	26917.9	-1231.37	355.805	110.378	0	0	0	0	0	0	0	-311	200	0	0.0443926	-0.355212	6.27951	-43.6334	-128.218	117.862	-914	200	0
474	5	8.32864	89.7242	-471.856	5751.28	46247.7	4530.55	398.012	597.811	0	-25.337	-105.177	-483.592	43305	27008.7	-1245.87	355.85	110.451	0	0	0	0	0	0	0	-311	200	0	0.0389832	-0.195045	5.88824	-50.2233	-76.887	115.258	-914	200	0
[truncated: 1,584 more rows]
[truncated: 234 more columns]
