# Supplementary material for: Independent effects of mental fatigue and drop height on drop jump performance in American football athletes: an exploration of central-peripheral interaction
Source: PeerJ. 2026 Jan 13;14:e20574. doi: 10.7717/peerj.20574 (PMC12810397; doi:10.7717/peerj.20574)
Supplement: Supplemental Information 1 [file peerj-14-20574-s001.zip › data/1/3/C-DJ-40-02.csv]

Devices
1000
		Force1 - Force			Force1 - Moment			Force1 - CoP			Force2 - Force			Force2 - Moment			Force2 - CoP			Imported AMTI 400600 V1.00 #3 - Force			Imported AMTI 400600 V1.00 #3 - Moment			Imported AMTI 400600 V1.00 #3 - CoP			Imported AMTI 400600 V1.00 #4 - Force			Imported AMTI 400600 V1.00 #4 - Moment			Imported AMTI 400600 V1.00 #4 - CoP			Combined Force			Combined Moment			Combined CoP
Frame	Sub Frame	Fx	Fy	Fz	Mx	My	Mz	Cx	Cy	Cz	Fx	Fy	Fz	Mx	My	Mz	Cx	Cy	Cz	Fx	Fy	Fz	Mx	My	Mz	Cx	Cy	Cz	Fx	Fy	Fz	Mx	My	Mz	Cx	Cy	Cz	Fx	Fy	Fz	Mx	My	Mz	Cx	Cy	Cz
		N	N	N	N.mm	N.mm	N.mm	mm	mm	mm	N	N	N	N.mm	N.mm	N.mm	mm	mm	mm	N	N	N	N.mm	N.mm	N.mm	mm	mm	mm	N	N	N	N.mm	N.mm	N.mm	mm	mm	mm	N	N	N	N.mm	N.mm	N.mm	mm	mm	mm
298	0	4.3501e-08	-6.35017e-09	3.88484e-08	2.84164e-06	1.50541e-06	-4.57179e-06	300	610	0	-4.16613e-10	-2.71578e-10	-1.29966e-09	5.68022e-08	-8.29891e-09	-2.30635e-08	300	200	0	0	0	0	0	0	0	-311	200	0	-6.95685e-06	0.000243492	0.00150123	0.0752611	-0.0442946	-0.00161668	-914	200	0	8.05742e-05	-0.00393554	-0.0237724	-5.96805	-21.0438	3.61646	0	0	0
298	1	3.49915e-08	8.86763e-10	1.61855e-10	-1.12914e-06	1.02816e-06	-4.43541e-06	300	610	0	-7.27939e-10	-4.27564e-10	-1.87512e-09	8.29006e-08	-1.02112e-08	-3.8522e-08	300	200	0	0	0	0	0	0	0	-311	200	0	-9.44055e-06	0.000412963	0.00250933	0.127409	-0.0727063	-0.00342319	-914	200	0
298	2	1.2935e-08	1.32899e-08	-6.71584e-08	-7.80127e-06	-1.51042e-08	-3.27846e-06	300	610	0	-1.11847e-09	-6.10205e-10	-2.48718e-09	1.11102e-07	-1.14196e-08	-5.74205e-08	300	200	0	0	0	0	0	0	0	-311	200	0	-1.18028e-05	0.000622087	0.00374236	0.191688	-0.107045	-0.00585538	-914	200	0
298	3	-2.81095e-08	3.21066e-08	-1.70321e-07	-1.77883e-05	-1.82651e-06	-5.86362e-07	300	610	0	-1.56578e-09	-8.01332e-10	-3.03597e-09	1.37114e-07	-1.11535e-08	-7.83831e-08	300	200	0	0	0	0	0	0	0	-311	200	0	-1.34638e-05	0.000856811	0.0051109	0.263738	-0.144573	-0.00887141	-914	200	0
298	4	-9.36685e-08	5.81762e-08	-3.1443e-07	-3.14697e-05	-4.59828e-06	4.21753e-06	300	610	0	-2.01909e-09	-9.67587e-10	-3.36091e-09	1.53924e-07	-8.37767e-09	-9.8589e-08	300	200	0	0	0	0	0	0	0	-311	200	0	-1.35609e-05	0.00108739	0.00643134	0.334362	-0.179865	-0.0122775	-914	200	0
298	5	-1.8827e-07	9.14548e-08	-4.99874e-07	-4.87398e-05	-8.46565e-06	1.16983e-05	300	610	0	-2.38883e-09	-1.05611e-09	-3.22913e-09	1.51241e-07	-1.81258e-09	-1.13289e-07	300	200	0	0	0	0	0	0	0	-311	200	0	-1.09177e-05	0.00126294	0.00739432	0.387863	-0.203949	-0.0156557	-914	200	0
298	6	-3.13768e-07	1.30371e-07	-7.18756e-07	-6.86704e-05	-1.34366e-05	2.22835e-05	300	610	0	-2.53655e-09	-9.91067e-10	-2.33033e-09	1.15213e-07	9.98181e-09	-1.15363e-07	300	200	0	0	0	0	0	0	0	-311	200	0	-4.05653e-06	0.00130639	0.00753588	0.400485	-0.203546	-0.018285	-914	200	0
298	7	-4.66979e-07	1.71022e-07	-9.50407e-07	-8.90954e-05	-1.92961e-05	3.60734e-05	300	610	0	-2.26749e-09	-6.72432e-10	-2.83818e-10	2.86592e-08	2.84257e-08	-9.50494e-08	300	200	0	0	0	0	0	0	0	-311	200	0	8.71818e-06	0.00111105	0.00621942	0.339393	-0.160636	-0.0190662	-914	200	0
298	8	-6.3662e-07	2.06262e-07	-1.15623e-06	-0.000106145	-2.54862e-05	5.25774e-05	300	610	0	-1.32931e-09	2.12031e-11	3.33448e-09	-1.27825e-07	5.46101e-08	-4.00079e-08	300	200	0	0	0	0	0	0	0	-311	200	0	2.91291e-05	0.000540907	0.00264003	0.162758	-0.0526948	-0.0164714	-914	200	0
298	9	-7.99659e-07	2.24783e-07	-1.27445e-06	-0.000113787	-3.09674e-05	7.03798e-05	300	610	0	5.78098e-10	1.22323e-09	8.93625e-09	-3.73488e-07	8.88279e-08	6.4021e-08	300	200	0	0	0	0	0	0	0	-311	200	0	5.8589e-05	-0.000562892	-0.00413298	-0.17821	0.145973	-0.0085426	-914	200	0
299	0	-9.17409e-07	2.10383e-07	-1.2158e-06	-0.000103485	-3.40793e-05	8.67487e-05	300	610	0	3.77573e-09	3.06023e-09	1.68262e-08	-7.23315e-07	1.29922e-07	2.3168e-07	300	200	0	0	0	0	0	0	0	-311	200	0	9.76785e-05	-0.00236598	-0.0150561	-0.734293	0.461241	0.00701916	-914	200	0	8.41534e-05	-0.00393705	-0.0237639	-5.96217	-21.0463	3.61359	0	0	0
299	1	-9.31969e-07	1.41711e-07	-8.61668e-07	-6.41064e-05	-3.24247e-05	9.723e-05	300	610	0	8.55435e-09	5.6207e-09	2.70599e-08	-1.18177e-06	1.74455e-07	4.75244e-07	300	200	0	0	0	0	0	0	0	-311	200	0	0.000145411	-0.00501143	-0.0309323	-1.54921	0.913934	0.0326298	-914	200	0
299	2	-7.64035e-07	-7.11359e-09	-6.7053e-08	1.76771e-05	-2.28233e-05	9.52979e-05	300	610	0	1.50918e-08	8.90854e-09	3.92478e-08	-1.7341e-06	2.15735e-07	8.00319e-07	300	200	0	0	0	0	0	0	0	-311	200	0	0.000198278	-0.0085734	-0.0521311	-2.64532	1.51178	0.0704076	-914	200	0
299	3	-3.13516e-07	-2.64486e-07	1.32891e-06	0.000156256	-1.39091e-06	7.21758e-05	300	610	0	2.33328e-08	1.27797e-08	5.23073e-08	-2.33515e-06	2.42795e-07	1.19976e-06	300	200	0	0	0	0	0	0	0	-311	200	0	0.000249112	-0.0129908	-0.0781916	-4.00322	2.2381	0.121514	-914	200	0
299	4	5.35074e-07	-6.57284e-07	3.4813e-06	0.00036488	3.61743e-05	1.69934e-05	300	610	0	3.28276e-08	1.68626e-08	6.41746e-08	-2.89632e-06	2.39514e-07	1.6457e-06	300	200	0	0	0	0	0	0	0	-311	200	0	0.000285869	-0.0179801	-0.107304	-5.53485	3.03727	0.185203	-914	200	0
299	5	1.90005e-06	-1.20417e-06	6.50301e-06	0.000652073	9.40094e-05	-8.25081e-05	300	610	0	4.25346e-08	2.04672e-08	7.15077e-08	-3.27175e-06	1.84139e-07	2.08006e-06	300	200	0	0	0	0	0	0	0	-311	200	0	0.000290521	-0.0229294	-0.135687	-7.05104	3.79742	0.257573	-914	200	0
299	6	3.88012e-06	-1.90565e-06	1.04101e-05	0.00101636	0.000175106	-0.000238459	300	610	0	5.05974e-08	2.24924e-08	6.94336e-08	-3.24628e-06	4.96431e-08	2.4042e-06	300	200	0	0	0	0	0	0	0	-311	200	0	0.000238367	-0.0267829	-0.156916	-8.22597	4.33209	0.330031	-914	200	0
299	7	6.51941e-06	-2.73056e-06	1.50469e-05	0.00143921	0.000279846	-0.000460254	300	610	0	5.41287e-08	2.13506e-08	5.14282e-08	-2.52882e-06	-1.94577e-07	2.46942e-06	300	200	0	0	0	0	0	0	0	-311	200	0	9.82291e-05	-0.0279312	-0.1613	-8.56373	4.3637	0.38762	-914	200	0
299	8	9.75796e-06	-3.59908e-06	1.99914e-05	0.00187621	0.000403986	-0.000750575	300	610	0	4.90462e-08	1.49374e-08	9.44725e-09	-7.5657e-07	-5.78995e-07	2.07079e-06	300	200	0	0	0	0	0	0	0	-311	200	0	-0.00016588	-0.0241365	-0.135478	-7.37535	3.51379	0.407403	-914	200	0
299	9	1.33672e-05	-4.36335e-06	2.44457e-05	0.00224721	0.000536127	-0.00109988	300	610	0	3.00359e-08	6.85538e-10	-6.55283e-08	2.48276e-06	-1.12754e-06	9.48039e-07	300	200	0	0	0	0	0	0	0	-311	200	0	-0.000590841	-0.0125315	-0.0624724	-3.77905	1.30693	0.357331	-914	200	0
300	0	1.68729e-05	-4.78782e-06	2.71239e-05	0.00242649	0.000654783	-0.00147934	300	610	0	-9.25669e-09	-2.42445e-08	-1.82343e-07	7.60201e-06	-1.8478e-06	-1.20132e-06	300	200	0	0	0	0	0	0	0	-311	200	0	-0.00120745	0.0102515	0.0774593	3.25957	-2.80243	0.196143	-914	200	0	-0.000763926	0.251465	1.44929	366.828	1285.6	-233.194	0	0	0
300	1	1.94713e-05	-4.53326e-06	2.61573e-05	0.00223515	0.00072538	-0.00183257	300	610	0	-7.5678e-08	-6.25774e-08	-3.47705e-07	1.49294e-05	-2.71737e-06	-4.69055e-06	300	200	0	0	0	0	0	0	0	-311	200	0	-0.00202951	0.0477517	0.304777	14.8258	-9.36862	-0.12488	-914	200	0
300	2	1.9953e-05	-3.15047e-06	1.9052e-05	0.00143885	0.000697749	-0.00206692	300	610	0	-1.7551e-07	-1.16272e-07	-5.63213e-07	2.4578e-05	-3.66629e-06	-9.78662e-06	300	200	0	0	0	0	0	0	0	-311	200	0	-0.00303846	0.103073	0.636945	31.8682	-18.8463	-0.657334	-914	200	0
300	3	1.66532e-05	-9.21217e-08	2.74329e-06	-0.000244495	0.000505001	-0.0020459	300	610	0	-3.12751e-07	-1.85552e-07	-8.21251e-07	3.62629e-05	-4.55647e-06	-1.66207e-05	300	200	0	0	0	0	0	0	0	-311	200	0	-0.00416323	0.177918	1.0826	54.9014	-31.4226	-1.44711	-914	200	0
300	4	7.46072e-06	5.24631e-06	-2.6191e-05	-0.0031216	6.50398e-05	-0.0015851	300	610	0	-4.86597e-07	-2.67572e-07	-1.09975e-06	4.90665e-05	-5.15989e-06	-2.50605e-05	300	200	0	0	0	0	0	0	0	-311	200	0	-0.00525621	0.2712	1.63322	83.5779	-46.7802	-2.52067	-914	200	0
300	5	-1.00747e-05	1.34434e-05	-7.10847e-05	-0.00747838	-0.000713663	-0.000454952	300	610	0	-6.88061e-07	-3.54742e-07	-1.35609e-06	6.11608e-05	-5.13941e-06	-3.4543e-05	300	200	0	0	0	0	0	0	0	-311	200	0	-0.00606724	0.377207	2.25223	116.123	-63.7909	-3.86519	-914	200	0
300	6	-3.84845e-05	2.49128e-05	-0.000134427	-0.0135053	-0.00192005	0.00160504	300	610	0	-8.95782e-07	-4.32793e-07	-1.52073e-06	6.95135e-05	-4.03806e-06	-4.38726e-05	300	200	0	0	0	0	0	0	0	-311	200	0	-0.00621972	0.483362	2.86182	148.648	-80.1491	-5.40217	-914	200	0
300	7	-7.99167e-05	3.96951e-05	-0.000216721	-0.0211872	-0.00362015	0.0048551	300	610	0	-1.07131e-06	-4.78799e-07	-1.49173e-06	6.96265e-05	-1.28516e-06	-5.10018e-05	300	200	0	0	0	0	0	0	0	-311	200	0	-0.00519517	0.567762	3.32863	174.394	-91.9803	-6.95519	-914	200	0
300	8	-0.000135407	5.71743e-05	-0.000314912	-0.0301547	-0.00582639	0.00950109	300	610	0	-1.15445e-06	-4.5953e-07	-1.13196e-06	5.5385e-05	3.7694e-06	-5.28253e-05	300	200	0	0	0	0	0	0	0	-311	200	0	-0.00245664	0.603397	3.48976	185.029	-94.6208	-8.2789	-914	200	0
300	9	-0.000203841	7.57194e-05	-0.000420393	-0.0394986	-0.00845547	0.0156115	300	610	0	-1.05967e-06	-3.30726e-07	-2.71502e-07	1.913e-05	1.17791e-05	-4.50429e-05	300	200	0	0	0	0	0	0	0	-311	200	0	0.00215284	0.576344	3.26301	176.241	-85.8293	-9.22048	-914	200	0
301	0	-0.000280597	9.2273e-05	-0.000516678	-0.0475595	-0.0112748	0.023002	300	610	0	-6.7507e-07	-3.81184e-08	1.28138e-06	-4.78943e-05	2.32675e-05	-2.21667e-05	300	200	0	0	0	0	0	0	0	-311	200	0	0.00808666	0.498889	2.72693	151.775	-68.1402	-9.8252	-914	200	0	-0.000373663	0.251195	1.45079	367.87	1285.15	-233.52	0	0	0
301	1	-0.000355911	0.00010193	-0.000577003	-0.0517176	-0.0138404	0.0310863	300	610	0	1.33839e-07	4.78712e-07	3.71657e-06	-0.000154537	3.84242e-05	2.2218e-05	300	200	0	0	0	0	0	0	0	-311	200	0	0.0142206	0.397344	2.04922	119.708	-46.8547	-10.1873	-914	200	0
301	2	-0.0004131	9.75897e-05	-0.000562275	-0.0482253	-0.0154326	0.0387009	300	610	0	1.513e-06	1.27836e-06	7.18134e-06	-0.000307972	5.6818e-05	9.4808e-05	300	200	0	0	0	0	0	0	0	-311	200	0	0.0190907	0.293468	1.37683	86.7524	-26.9268	-10.235	-914	200	0
301	3	-0.000426904	6.98037e-05	-0.000420061	-0.0321508	-0.0150018	0.0439195	300	610	0	3.59801e-06	2.40407e-06	1.17184e-05	-0.000510975	7.7028e-05	0.000201402	300	200	0	0	0	0	0	0	0	-311	200	0	0.0208927	0.19945	0.807321	56.7433	-12.1744	-9.65073	-914	200	0
301	4	-0.000362388	7.00123e-06	-8.56073e-05	0.00247412	-0.0111416	0.0438888	300	610	0	6.47831e-06	3.86348e-06	1.71796e-05	-0.000758096	9.62057e-05	0.000345035	300	200	0	0	0	0	0	0	0	-311	200	0	0.0173884	0.120102	0.402962	31.3346	-5.68562	-7.8716	-914	200	0
301	5	-0.00017503	-0.000103681	0.000513854	0.0621834	-0.00211724	0.0347343	300	610	0	1.01446e-05	5.60065e-06	2.31156e-05	-0.0010307	0.000109611	0.000523305	300	200	0	0	0	0	0	0	0	-311	200	0	0.00588873	0.0551239	0.204014	10.72	-10.1456	-4.11101	-914	200	0
301	6	0.000187132	-0.000274689	0.00144993	0.15314	0.0140176	0.0116094	300	610	0	1.44176e-05	7.46068e-06	2.86467e-05	-0.00129111	0.000110198	0.00072485	300	200	0	0	0	0	0	0	0	-311	200	0	-0.0166265	0.00106855	0.238236	-5.74048	-27.9634	2.5878	-914	200	0
301	7	0.000778229	-0.000515159	0.00277735	0.279582	0.0391739	-0.0310186	300	610	0	1.88598e-05	9.1487e-06	3.23265e-05	-0.00147631	8.83668e-05	0.000925083	300	200	0	0	0	0	0	0	0	-311	200	0	-0.053187	-0.0470091	0.525462	-19.0032	-61.1324	13.2469	-914	200	0
301	8	0.00164493	-0.000826575	0.00451019	0.441525	0.0748043	-0.0987283	300	610	0	2.26753e-05	1.01875e-05	3.20232e-05	-0.00149227	3.20722e-05	0.00108151	300	200	0	0	0	0	0	0	0	-311	200	0	-0.106238	-0.0941543	1.07651	-29.9223	-110.764	28.7754	-914	200	0
301	9	0.00281127	-0.00119681	0.00658882	0.631632	0.121264	-0.196022	300	610	0	2.46093e-05	9.88178e-06	2.48552e-05	-0.00121059	-7.24904e-05	0.00112932	300	200	0	0	0	0	0	0	0	-311	200	0	-0.176705	-0.144262	1.88594	-38.9108	-176.257	49.6948	-914	200	0
302	0	0.00425689	-0.00159258	0.00883783	0.831301	0.176923	-0.324593	300	610	0	2.287e-05	7.30087e-06	7.2339e-06	-0.000469642	-0.000239322	0.000978293	300	200	0	0	0	0	0	0	0	-311	200	0	-0.262672	-0.198862	2.9185	-45.6662	-254.072	75.7484	-914	200	0	-0.257099	-0.122986	3.12957	616.234	2658.71	241.82	0	0	0
302	1	0.00588849	-0.00195068	0.0109168	1.0062	0.237043	-0.480906	300	610	0	1.51024e-05	1.29799e-06	-2.49144e-05	0.000916465	-0.000479861	0.000512745	300	200	0	0	0	0	0	0	0	-311	200	0	-0.357665	-0.255862	4.08958	-48.9512	-336.163	105.388	-914	200	0
302	2	0.00750524	-0.00216902	0.012269	1.10174	0.292454	-0.653054	300	610	0	-1.53937e-06	-9.41183e-06	-7.56629e-05	0.00313725	-0.000798718	-0.000403297	300	200	0	0	0	0	0	0	0	-311	200	0	-0.4486	-0.308225	5.24066	-46.4426	-408.149	135.147	-914	200	0
302	3	0.00876087	-0.00209899	0.0120767	1.03946	0.328184	-0.817046	300	610	0	-3.01647e-05	-2.60875e-05	-0.000148239	0.00634925	-0.00118767	-0.00191292	300	200	0	0	0	0	0	0	0	-311	200	0	-0.517814	-0.344913	6.15191	-35.6886	-451.762	159.767	-914	200	0
302	4	0.00912807	-0.00154192	0.00923783	0.715577	0.322274	-0.932846	300	610	0	-7.36971e-05	-4.96815e-05	-0.000243729	0.0106192	-0.00161789	-0.0041419	300	200	0	0	0	0	0	0	0	-311	200	0	-0.553815	-0.356621	6.63634	-17.2675	-456.357	173.996	-914	200	0
302	5	0.00787389	-0.000253292	0.0023847	0.00387497	0.245166	-0.940815	300	610	0	-0.00013413	-8.04157e-05	-0.000359271	0.0158438	-0.00203067	-0.00715982	300	200	0	0	0	0	0	0	0	-311	200	0	-0.560615	-0.341964	6.64233	3.60051	-428.091	175.017	-914	200	0
302	6	0.00405974	0.00204052	-0.0100293	-1.23478	0.0602155	-0.759583	300	610	0	-0.000211425	-0.000117196	-0.000485731	0.0216453	-0.00232751	-0.0109241	300	200	0	0	0	0	0	0	0	-311	200	0	-0.554847	-0.309509	6.28608	20.9654	-384.669	164.36	-914	200	0
302	7	-0.00341598	0.00560695	-0.0295409	-3.13309	-0.273952	-0.286858	300	610	0	-0.00030202	-0.000156864	-0.000604956	0.0272473	-0.00236115	-0.015206	300	200	0	0	0	0	0	0	0	-311	200	0	-0.556737	-0.275693	5.81183	32.4423	-344.854	148.007	-914	200	0
302	8	-0.01571	0.0106473	-0.0573514	-5.78508	-0.798354	0.594827	300	610	0	-0.000396963	-0.00019333	-0.000686875	0.0313405	-0.00193004	-0.0195002	300	200	0	0	0	0	0	0	0	-311	200	0	-0.581418	-0.258674	5.4778	38.4355	-322.494	133.259	-914	200	0
302	9	-0.0338349	0.017206	-0.0938287	-9.19801	-1.54488	2.00497	300	610	0	-0.000479777	-0.000216664	-0.000686921	0.0319609	-0.000779996	-0.0229253	300	200	0	0	0	0	0	0	0	-311	200	0	-0.632301	-0.272102	5.44199	39.5022	-323.913	125.171	-914	200	0
303	0	-0.0583431	0.0250454	-0.137816	-13.2267	-2.52295	4.04185	300	610	0	-0.000524326	-0.00021232	-0.000544556	0.0264122	0.00138199	-0.0241287	300	200	0	0	0	0	0	0	0	-311	200	0	-0.698173	-0.322935	5.7247	35.3385	-347.204	125.467	-914	200	0	-0.532773	-0.488	7.26219	1514.29	6303.81	738.662	0	0	0
303	1	-0.0888712	0.0334867	-0.185744	-17.4909	-3.7009	6.7464	300	610	0	-0.00049308	-0.000160737	-0.000184022	0.0112847	0.00485571	-0.0212181	300	200	0	0	0	0	0	0	0	-311	200	0	-0.752004	-0.410939	6.20774	24.7283	-382.185	132.674	-914	200	0
303	2	-0.123539	0.0412246	-0.230587	-21.2806	-4.98226	10.0514	300	610	0	-0.000336488	-3.76888e-05	0.000481207	-0.0173664	0.00989056	-0.0117559	300	200	0	0	0	0	0	0	0	-311	200	0	-0.758258	-0.527664	6.67828	6.4959	-412.962	142.926	-914	200	0
303	3	-0.158219	0.0461344	-0.260766	-23.459	-6.17774	13.7154	300	610	0	5.64508e-06	0.000184142	0.00153844	-0.0635974	0.0165966	0.00713918	300	200	0	0	0	0	0	0	0	-311	200	0	-0.698139	-0.655045	6.96934	-17.6846	-426.44	152.262	-914	200	0
303	4	-0.185727	0.0451072	-0.259181	-22.3833	-6.97596	17.244	300	610	0	0.000599539	0.000531783	0.00305824	-0.130818	0.0248187	0.0385226	300	200	0	0	0	0	0	0	0	-311	200	0	-0.587829	-0.763211	7.05436	-41.0993	-418.087	158.093	-914	200	0
303	5	-0.195058	0.0339669	-0.20268	-15.8708	-6.91771	19.8054	300	610	0	0.00150816	0.00102615	0.00506742	-0.220606	0.0339727	0.0851189	300	200	0	0	0	0	0	0	0	-311	200	0	-0.462841	-0.815924	6.98472	-54.339	-388.115	158.73	-914	200	0
303	6	-0.17084	0.0075473	-0.06238	-1.25279	-5.38191	20.1534	300	610	0	0.00277577	0.00167321	0.00751114	-0.331027	0.0428493	0.148512	300	200	0	0	0	0	0	0	0	-311	200	0	-0.352812	-0.793908	6.85538	-51.2022	-339.3	154.605	-914	200	0
303	7	-0.09329	-0.0399688	0.194576	24.4319	-1.59471	16.5796	300	610	0	0.00440489	0.00245166	0.0102039	-0.454435	0.0494026	0.227974	300	200	0	0	0	0	0	0	0	-311	200	0	-0.273944	-0.711782	6.83401	-32.0125	-279.124	150.015	-914	200	0
303	8	0.0609353	-0.114324	0.601147	64.0383	5.32298	6.92579	300	610	0	0.00632496	0.00329721	0.0127714	-0.574843	0.0505563	0.318906	300	200	0	0	0	0	0	0	0	-311	200	0	-0.231878	-0.601765	7.08422	-1.31087	-216.413	150.725	-914	200	0
303	9	0.31654	-0.219942	1.18363	119.645	16.251	-11.3011	300	610	0	0.00835292	0.00408412	0.0145887	-0.665062	0.0420792	0.410933	300	200	0	0	0	0	0	0	0	-311	200	0	-0.224631	-0.488741	7.64266	35.5745	-155.729	160.161	-914	200	0
304	0	0.695468	-0.358033	1.95128	191.552	31.8879	-40.6593	300	610	0	0.010148	0.00460588	0.0147242	-0.684067	0.0186095	0.485779	300	200	0	0	0	0	0	0	0	-311	200	0	-0.244044	-0.383071	8.36845	73.225	-96.339	177.963	-914	200	0	1.76257	-0.717922	8.58508	2428.51	5872.82	-1005.44	0	0	0
304	1	1.21031	-0.523967	2.88182	276.895	52.4723	-83.29	300	610	0	0.0111658	0.00455826	0.0119066	-0.57527	-0.0260698	0.515224	300	200	0	0	0	0	0	0	0	-311	200	0	-0.278046	-0.285108	8.99871	106.093	-34.7394	200.911	-914	200	0
304	2	1.85479	-0.70392	3.90268	367.912	77.3935	-140.165	300	610	0	0.0106206	0.00353021	0.00453709	-0.266752	-0.0983736	0.459598	300	200	0	0	0	0	0	0	0	-311	200	0	-0.316303	-0.194371	9.34338	129.945	30.5221	226.176	-914	200	0
304	3	2.59111	-0.87094	4.86897	449.924	104.69	-210.021	300	610	0	0.00747005	0.0010101	-0.00922142	0.325163	-0.203731	0.267542	300	200	0	0	0	0	0	0	0	-311	200	0	-0.353677	-0.116548	9.41777	142.707	94.997	253.335	-914	200	0
304	4	3.33445	-0.98083	5.53996	499.268	130.456	-287.97	300	610	0	0.000441313	-0.00358253	-0.0312391	1.28724	-0.344729	-0.121974	300	200	0	0	0	0	0	0	0	-311	200	0	-0.385538	-0.0615011	9.30101	142.438	148.88	281.429	-914	200	0
304	5	3.93588	-0.968569	5.5582	481.558	148.219	-363.828	300	610	0	-0.0118751	-0.0108275	-0.063056	2.69363	-0.51848	-0.774158	300	200	0	0	0	0	0	0	0	-311	200	0	-0.403012	-0.0362742	8.96047	126.537	181.159	305.421	-914	200	0
304	6	4.16577	-0.746397	4.43735	350.898	148.378	-420.322	300	610	0	-0.0308343	-0.0211832	-0.105319	4.58116	-0.713166	-1.74795	300	200	0	0	0	0	0	0	0	-311	200	0	-0.39667	-0.0374464	8.29792	96.5061	186.516	316.694	-914	200	0
304	7	3.70178	-0.2052	1.56772	50.8793	117.886	-431.42	300	610	0	-0.0574157	-0.0348021	-0.156986	6.91414	-0.903892	-3.07919	300	200	0	0	0	0	0	0	0	-311	200	0	-0.362736	-0.0493829	7.27928	61.1696	169.471	306.799	-914	200	0
304	8	2.12714	0.778643	-3.74846	-481.487	40.4073	-361.261	310.78	738.449	0	-0.091742	-0.0512723	-0.214296	9.53807	-1.04818	-4.75606	300	200	0	0	0	0	0	0	0	-311	200	0	-0.305292	-0.0551935	5.9953	30.7404	139.965	273.52	-914	200	0
304	9	-1.05268	2.32836	-12.2175	-1307.58	-102.729	-164.322	291.592	717.025	0	-0.132421	-0.0692865	-0.269537	12.124	-1.08179	-6.68636	300	200	0	0	0	0	0	0	0	-311	200	0	-0.234712	-0.0478802	4.64791	9.81218	106.784	224.067	-914	200	0
305	0	-6.36499	4.54092	-24.4139	-2473.23	-330.381	212.284	286.468	711.304	0	-0.175713	-0.0862505	-0.309724	14.1074	-0.915908	-8.65717	300	200	0	0	0	0	0	0	0	-311	200	0	-0.162639	-0.0284424	3.45972	-2.06021	75.5732	169.971	-914	200	0	-67.7474	22.4247	-127.608	-91220.3	44274.4	53610	321.527	723.264	0
305	1	-14.2571	7.44339	-40.6245	-3991.31	-659.752	817.898	283.76	708.249	0	-0.214574	-0.0978703	-0.315393	14.6319	-0.437472	-10.2898	300	200	0	0	0	0	0	0	0	-311	200	0	-0.0972666	0.000626473	2.58185	-6.82885	49.3634	120.238	-914	200	0
305	2	-24.91	10.9555	-60.7944	-5835.06	-1104.15	1675.91	281.838	705.98	0	-0.237668	-0.0977854	-0.259852	12.5098	0.485378	-10.9955	300	200	0	0	0	0	0	0	0	-311	200	0	-0.0427636	0.0373336	2.07757	-6.52068	29.2577	79.7123	-914	200	0
305	3	-38.1489	14.919	-84.5752	-7954.19	-1663.13	2773.32	280.335	704.049	0	-0.228551	-0.0773603	-0.109366	6.22494	1.98982	-9.94298	300	200	0	0	0	0	0	0	0	-311	200	0	-0.000758666	0.0795764	1.94167	-3.05655	15.063	50.1539	-914	200	0
305	4	-53.5668	19.1732	-111.365	-10296.5	-2310.79	4077.18	279.25	702.458	0	-0.1653	-0.0257937	0.17505	-5.99707	4.19384	-6.05047	300	200	0	0	0	0	0	0	0	-311	200	0	0.028331	0.124261	2.11305	1.76486	5.78976	31.2156	-914	200	0
305	5	-70.6842	23.5966	-140.372	-12814.1	-3000.23	5550.47	278.627	701.287	0	-0.0210118	0.0692438	0.633428	-26.011	7.15759	1.97435	300	200	0	0	0	0	0	0	0	-311	200	0	0.0442666	0.166295	2.4788	6.20367	0.0152501	21.1792	-914	200	0
305	6	-89.0071	28.1207	-170.766	-15459.5	-3679.97	7152.09	278.45	700.53	0	0.234303	0.220182	1.29932	-55.4269	10.8281	15.5223	300	200	0	0	0	0	0	0	0	-311	200	0	0.0462717	0.197548	2.87135	8.48112	-3.86966	17.4446	-914	200	0
305	7	-108.053	32.7413	-201.817	-18182.4	-4304.76	8839.86	278.67	700.094	0	0.629779	0.437046	2.18807	-95.0958	14.9669	35.8672	300	200	0	0	0	0	0	0	0	-311	200	0	0.0326598	0.208122	3.10087	6.75728	-7.53251	17.1838	-914	200	0
305	8	-127.379	37.5195	-232.969	-20931.4	-4839.78	10578.8	279.226	699.846	0	1.18703	0.723606	3.28011	-144.371	19.0616	63.815	300	200	0	0	0	0	0	0	0	-311	200	0	0.000843967	0.192421	3.06739	-0.703358	-12.6881	18.6031	-914	200	0
305	9	-146.59	42.5728	-263.846	-23660.3	-5262.78	12339.5	280.054	699.675	0	1.91009	1.07196	4.49929	-200.138	22.2308	99.1909	300	200	0	0	0	0	0	0	0	-311	200	0	-0.0522691	0.153636	2.83968	-15.3291	-21.06	21.7625	-914	200	0
306	0	-165.298	48.0477	-294.21	-26331.9	-5563.45	14090.4	281.09	699.5	0	2.77161	1.45556	5.68679	-255.629	23.1331	140.151	300	200	0	0	0	0	0	0	0	-311	200	0	-0.129477	0.0998509	2.57957	-38.1651	-34.1653	27.8217	-914	200	0	-217.606	76.1888	-413.894	-280199	133457	174426	297.241	685.835	0
306	1	-183.075	54.0635	-323.851	-28915.1	-5740.57	15794.1	282.274	699.285	0	3.69529	1.82091	6.57293	-299.135	19.9053	182.329	300	200	0	0	0	0	0	0	0	-311	200	0	-0.231975	0.0380889	2.42456	-69.6999	-52.9821	37.7985	-914	200	0
306	2	-199.415	60.663	-352.468	-31377.1	-5799.4	17406.5	283.546	699.021	0	4.53556	2.07877	6.75118	-312.774	10.1636	217.879	300	200	0	0	0	0	0	0	0	-311	200	0	-0.35744	-0.0269095	2.4486	-109.369	-77.5744	51.9888	-914	200	0
306	3	-213.729	67.7872	-379.594	-33677.9	-5749.36	18874.2	284.854	698.721	0	5.0565	2.09619	5.66125	-271.638	-8.88741	234.531	300	200	0	0	0	0	0	0	0	-311	200	0	-0.497535	-0.0913056	2.66348	-154.783	-106.625	69.702	-914	200	0
306	4	-225.366	75.263	-404.615	-35771.7	-5600.13	20135.8	286.159	698.409	0	4.91401	1.6918	2.5916	-143.762	-40.1795	214.859	300	200	0	0	0	0	0	0	0	-311	200	0	-0.634901	-0.150603	3.01812	-200.78	-136.844	88.9185	-914	200	0
306	5	-233.672	82.8052	-426.868	-37614.3	-5357.54	21129	287.449	698.117	0	3.64719	0.637645	-3.28477	108.461	-86.2733	136.09	273.735	166.981	0	0	0	0	0	0	0	-311	200	0	-0.739914	-0.198111	3.39382	-238.36	-162.29	105.877	-914	200	0
306	6	-238.089	90.0455	-445.797	-39173.7	-5021.41	21799.1	288.736	697.873	0	0.687537	-1.32805	-12.8243	524.656	-148.553	-29.1312	288.416	159.089	0	0	0	0	0	0	0	-311	200	0	-0.776191	-0.225961	3.63645	-256.462	-175.6	115.895	-914	200	0
306	7	-238.236	96.5825	-461.136	-40440.3	-4584.74	22106.8	290.058	697.697	0	-4.60269	-4.47156	-26.7568	1139.74	-226.07	-310.457	291.551	157.404	0	0	0	0	0	0	0	-311	200	0	-0.724393	-0.231326	3.66872	-249.653	-173.234	116.805	-914	200	0
306	8	-233.98	102.04	-473.029	-41433.3	-4035.25	22034.3	291.469	697.591	0	-12.8494	-9.01173	-45.4409	1973.2	-314.015	-735.382	293.09	156.577	0	0	0	0	0	0	0	-311	200	0	-0.599654	-0.22085	3.56868	-223.673	-159.214	111.378	-914	200	0
306	9	-225.468	106.123	-482.04	-42198.7	-3360.13	21588.8	293.029	697.542	0	-24.5311	-15.0268	-68.6683	3018.41	-402.041	-1322.19	294.145	156.044	0	0	0	0	0	0	0	-311	200	0	-0.436262	-0.20582	3.49216	-190.158	-141.482	104.868	-914	200	0
307	0	-213.123	108.666	-489.037	-42798.9	-2551.11	20802	294.783	697.517	0	-39.833	-22.3634	-95.836	4244.21	-476.266	-2073.76	295.03	155.714	0	0	0	0	0	0	0	-311	200	0	-0.264039	-0.194899	3.5521	-158.541	-126.291	101.236	-914	200	0	-279.736	39.8009	-766.212	-398859	249287	132237	307.844	523.061	0
307	1	-197.622	109.669	-494.992	-43297.8	-1607.97	19729.9	296.752	697.472	0	-58.6104	-30.7013	-126.388	5610.99	-528.92	-2979.18	295.815	155.605	0	0	0	0	0	0	0	-311	200	0	-0.102467	-0.191702	3.77494	-133.64	-116.438	101.861	-914	200	0
307	2	-179.857	109.298	-500.759	-43750.2	-541.339	18451.1	298.919	697.368	0	-80.4723	-39.7534	-159.969	7083.51	-565.462	-4020.67	296.465	155.72	0	0	0	0	0	0	0	-311	200	0	0.0356317	-0.194932	4.0973	-116.27	-111.533	105.568	-914	200	0
307	3	-160.851	107.858	-506.916	-44197.9	625.246	17054.2	301.233	697.19	0	-104.836	-49.3528	-196.155	8628.35	-596.609	-5176.54	296.958	156.013	0	0	0	0	0	0	0	-311	200	0	0.14026	-0.198473	4.36123	-103.849	-108.246	108.627	-914	200	0
307	4	-141.642	105.745	-513.727	-44670	1856.58	15626.4	303.614	696.953	0	-130.898	-59.3617	-234.115	10204.2	-625.451	-6417.92	297.328	156.414	0	0	0	0	0	0	0	-311	200	0	0.203286	-0.193427	4.35736	-91.85	-101.713	105.935	-914	200	0
307	5	-123.191	103.385	-521.215	-45184.5	3111.58	14249	305.97	696.691	0	-157.571	-69.5601	-272.471	11756.4	-645.732	-7702.47	297.63	156.852	0	0	0	0	0	0	0	-311	200	0	0.223052	-0.174341	3.97031	-77.1663	-89.4656	94.7557	-914	200	0
307	6	-106.309	101.185	-529.271	-45750.8	4351.92	12994.6	308.223	696.441	0	-183.475	-79.6202	-309.383	13219.3	-648.014	-8972.97	297.905	157.272	0	0	0	0	0	0	0	-311	200	0	0.207787	-0.143728	3.28446	-60.5481	-74.2559	77.4295	-914	200	0
307	7	-91.619	99.5003	-537.752	-46373.2	5548.27	11921.3	310.318	696.235	0	-207.021	-89.1627	-342.82	14525.6	-622.004	-10164.5	298.186	157.629	0	0	0	0	0	0	0	-311	200	0	0.170533	-0.10859	2.4981	-45.0554	-61.9411	59.2555	-914	200	0
307	8	-79.5307	98.6143	-546.555	-47054.5	6681.82	11069.5	312.225	696.093	0	-226.626	-97.8446	-370.941	15620.5	-553.418	-11215	298.508	157.89	0	0	0	0	0	0	0	-311	200	0	0.122176	-0.0748006	1.78659	-33.3854	-57.951	45.0592	-914	200	0
307	9	-70.2508	98.7255	-555.67	-47801.2	7744.48	10464.3	313.937	696.024	0	-240.966	-105.442	-392.529	16474.2	-420.848	-12075.5	298.928	158.031	0	0	0	0	0	0	0	-311	200	0	0.0696165	-0.0456123	1.26457	-27.1136	-66.1308	38.2014	-914	200	0
308	0	-63.794	99.9424	-565.215	-48624.5	8739.45	10114.8	315.462	696.028	0	-249.188	-111.894	-407.296	17088.4	-194.961	-12717.5	299.521	158.044	0	0	0	0	0	0	0	-311	200	0	0.0167854	-0.0223728	1.00017	-26.9234	-88.7426	40.8382	-914	200	0	-265.688	-6.96014	-1031.03	-495734	342787	77144.2	320.1	480.492	0
308	1	-60.0041	102.284	-575.386	-49537.4	9679.01	10013.3	316.822	696.094	0	-251.007	-117.278	-415.928	17495	159.384	-13135.6	300.383	157.937	0	0	0	0	0	0	0	-311	200	0	-0.0341029	-0.00522807	1.02707	-32.7527	-126.235	54.0638	-914	200	0
308	2	-58.5833	105.674	-586.353	-50547.9	10579.5	10137.3	318.043	696.207	0	-246.655	-121.747	-419.804	17744.8	678.219	-13342.8	301.616	157.731	0	0	0	0	0	0	0	-311	200	0	-0.0812738	0.00630424	1.35063	-43.7993	-176.68	77.8319	-914	200	0
308	3	-59.1248	109.944	-598.146	-51654.8	11457.4	10452	319.155	696.358	0	-236.735	-125.43	-420.566	17892.6	1393.5	-13361.7	303.313	157.456	0	0	0	0	0	0	0	-311	200	0	-0.122155	0.0129052	1.94714	-58.3869	-234.866	110.629	-914	200	0
308	4	-61.1459	114.867	-610.622	-52845.5	12327	10912.3	320.188	696.544	0	-222.071	-128.372	-419.727	17982.4	2327.58	-13215.5	305.545	157.157	0	0	0	0	0	0	0	-311	200	0	-0.152243	0.0151609	2.75613	-73.7124	-291.119	148.907	-914	200	0
308	5	-64.1338	120.198	-623.499	-54098	13198.4	11467	321.168	696.765	0	-203.612	-130.516	-418.422	18039.5	3484.82	-12923	308.329	156.887	0	0	0	0	0	0	0	-311	200	0	-0.164148	0.0133923	3.66635	-85.5203	-329.983	186.312	-914	200	0
308	6	-67.6	125.714	-636.43	-55386	14075.5	12065.7	322.116	697.026	0	-182.393	-131.726	-417.31	18069.9	4844.69	-12498.9	311.609	156.699	0	0	0	0	0	0	0	-311	200	0	-0.149028	0.0075692	4.53645	-88.688	-333.381	214.945	-914	200	0
308	7	-71.1223	131.245	-649.089	-56684.3	14956.7	12664.3	323.043	697.329	0	-159.499	-131.835	-416.629	18067.2	6362.02	-11958.2	315.27	156.635	0	0	0	0	0	0	0	-311	200	0	-0.102757	-0.00272301	5.29368	-79.7713	-293.15	230.979	-914	200	0
308	8	-74.3706	136.688	-661.234	-57972.3	15833.9	13228.8	323.946	697.673	0	-135.993	-130.71	-416.351	18021.6	7974.87	-11320.3	319.154	156.715	0	0	0	0	0	0	0	-311	200	0	-0.0307843	-0.0181894	5.99665	-58.9056	-220.315	238.509	-914	200	0
308	9	-77.1244	142.007	-672.741	-59237	16695.2	13737.1	324.817	698.053	0	-112.821	-128.299	-416.346	17925.9	9616.99	-10608.6	323.099	156.945	0	0	0	0	0	0	0	-311	200	0	0.0547961	-0.0395128	6.74059	-28.275	-137.591	245.032	-914	200	0
309	0	-79.2831	147.215	-683.608	-60473.8	17529.8	14180.1	325.643	698.463	0	-90.7338	-124.671	-416.488	17780	11229.2	-9848.66	326.962	157.31	0	0	0	0	0	0	0	-311	200	0	0.14005	-0.0668839	7.5177	10.2095	-67.4465	254.634	-914	200	0	-108.355	66.9915	-1153.22	-578910	394997	85403	338.007	504.786	0
309	1	-80.8684	152.359	-693.927	-61684.8	18334.2	14560.3	326.421	698.892	0	-70.2673	-120.022	-416.713	17591.7	12766.4	-9065.92	330.636	157.785	0	0	0	0	0	0	0	-311	200	0	0.211872	-0.0993192	8.2038	55.1837	-26.9031	266.622	-914	200	0
309	2	-82.0114	157.489	-703.868	-62878.1	19119.1	14890.2	327.163	699.332	0	-51.7664	-114.658	-417.022	17375.5	14199.4	-8285.34	334.05	158.334	0	0	0	0	0	0	0	-311	200	0	0.263009	-0.13362	8.68822	104.878	-22.5894	278.951	-914	200	0
309	3	-82.9171	162.637	-713.687	-64068.6	19917.4	15188.2	327.908	699.771	0	-35.428	-108.964	-417.463	17149.8	15513.2	-7530.87	337.161	158.919	0	0	0	0	0	0	0	-311	200	0	0.295187	-0.163346	8.9624	155.992	-47.2631	290.567	-914	200	0
309	4	-83.8085	167.808	-723.799	-65281.1	20796.6	15473.8	328.733	700.192	0	-21.3281	-103.36	-418.124	16934.8	16701.5	-6824.36	339.944	159.498	0	0	0	0	0	0	0	-311	200	0	0.313488	-0.178287	9.01408	202.536	-83.9731	298.758	-914	200	0
309	5	-84.8598	172.975	-734.875	-66555.7	21873	15761.6	329.764	700.567	0	-9.44828	-98.246	-419.11	16748.5	17766	-6184.55	342.39	160.038	0	0	0	0	0	0	0	-311	200	0	0.318719	-0.168509	8.70865	235.395	-114.289	296.354	-914	200	0
309	6	-86.1293	178.088	-747.944	-67950	23324.7	16057.1	331.185	700.849	0	0.293685	-93.961	-420.531	16605.6	18716.3	-5626.07	344.506	160.513	0	0	0	0	0	0	0	-311	200	0	0.307222	-0.134999	7.89308	245.258	-126.923	275.7	-914	200	0
309	7	-87.4984	183.071	-764.436	-69538	25399.3	16351.6	333.226	700.966	0	8.01957	-90.7538	-422.499	16516.8	19565.8	-5158.59	346.31	160.907	0	0	0	0	0	0	0	-311	200	0	0.277768	-0.0920664	6.60612	228.992	-122.36	236.531	-914	200	0
309	8	-88.6239	187.821	-786.16	-71404.6	28414.1	16618.4	336.143	700.827	0	13.8786	-88.7589	-425.109	16489.8	20327.4	-4786.96	347.817	161.211	0	0	0	0	0	0	0	-311	200	0	0.236084	-0.0549713	5.10597	192.03	-108.486	187.674	-914	200	0
309	9	-88.9088	192.195	-815.178	-73639.4	32744.1	16810.5	340.168	700.335	0	18.0415	-87.9917	-428.421	16528.7	21012.4	-4511.66	349.046	161.42	0	0	0	0	0	0	0	-311	200	0	0.190683	-0.0319508	3.70272	143.03	-93.4265	140.84	-914	200	0
310	0	-87.5004	196.005	-853.589	-76325.2	38791.8	16860.5	345.446	699.417	0	20.6951	-88.3678	-432.482	16635.2	21631.6	-4328.69	350.017	161.536	0	0	0	0	0	0	0	-311	200	0	0.146839	-0.0272333	2.62642	88.2325	-82.8735	105.092	-914	200	0	9.01743	92.187	-1662.35	-896564	630686	36050.3	379.652	542.003	0
310	1	-83.3288	199.018	-903.216	-79523	46933.6	16683.8	351.963	698.044	0	22.0313	-89.7353	-437.345	16808.1	22198.5	-4230.14	350.757	161.568	0	0	0	0	0	0	0	-311	200	0	0.105187	-0.043936	2.01321	30.4905	-80.1599	85.9428	-914	200	0
310	2	-75.2085	200.951	-965.278	-83259.4	57455.9	16185.9	359.523	696.254	0	22.2309	-91.9051	-443.077	17042.3	22736.6	-4205.43	351.315	161.537	0	0	0	0	0	0	0	-311	200	0	0.0626988	-0.0842378	1.92853	-29.4886	-86.4726	86.104	-914	200	0
310	3	-62.0108	201.487	-1040.13	-87521.1	70496.9	15271.5	367.777	694.144	0	21.4551	-94.6757	-449.785	17326.1	23288.1	-4242.51	351.776	161.479	0	0	0	0	0	0	0	-311	200	0	0.013761	-0.14894	2.38155	-91.7235	-100.905	105.923	-914	200	0
310	4	-42.8779	200.314	-1126.98	-92242.7	85983.1	13859.6	376.295	691.85	0	19.8556	-97.8497	-457.675	17640.4	23921.1	-4327.37	352.266	161.456	0	0	0	0	0	0	0	-311	200	0	-0.0487126	-0.236458	3.32709	-155.476	-120.313	143.374	-914	200	0
310	5	-17.4174	197.257	-1223.41	-97286.3	103552	11910.5	384.642	689.521	0	17.598	-101.239	-467.111	17958.3	24733	-4442.35	352.949	161.555	0	0	0	0	0	0	0	-311	200	0	-0.13198	-0.341247	4.65503	-217.721	-138.995	193.598	-914	200	0
310	6	14.1681	192.418	-1325.11	-102426	122492	9450.67	392.439	687.297	0	14.8852	-104.667	-478.638	18247.3	25850.7	-4564.55	354.009	161.877	0	0	0	0	0	0	0	-311	200	0	-0.24184	-0.451697	6.16823	-271.608	-148.285	248.03	-914	200	0
310	7	51.0207	186.185	-1425.86	-107356	141741	6572.08	399.407	685.292	0	11.9709	-107.96	-492.968	18469.8	27427.3	-4665.65	355.637	162.534	0	0	0	0	0	0	0	-311	200	0	-0.380246	-0.551949	7.61104	-307.859	-138.464	295.789	-914	200	0
310	8	91.6335	179.094	-1518.15	-111715	159976	3411.7	405.375	683.586	0	9.16323	-110.942	-510.953	18581.8	29636.8	-4712.7	358.003	163.633	0	0	0	0	0	0	0	-311	200	0	-0.541813	-0.632292	8.81403	-322.219	-105.558	330.143	-914	200	0
310	9	133.909	171.68	-1594.08	-115134	175772	136.074	410.265	682.226	0	6.82147	-113.42	-533.508	18532.8	32663.9	-4668.3	361.225	165.262	0	0	0	0	0	0	0	-311	200	0	-0.709927	-0.695864	9.78573	-320.683	-56.4567	352.778	-914	200	0
311	0	175.266	164.448	-1646.67	-117297	187810	-3063	414.055	681.233	0	5.34746	-115.17	-561.546	18268.1	36691.1	-4489.45	365.339	167.468	0	0	0	0	0	0	0	-311	200	0	-0.85343	-0.748486	10.5701	-313.614	-5.3017	368.099	-914	200	0	263.4	52.339	-2259.23	-1.15619e+06	917202	-140057	411.584	512.889	0
311	1	212.847	157.895	-1671.12	-118000	195108	-5975.71	416.753	680.612	0	5.16988	-115.933	-595.852	17734.4	41881.2	-4128.29	370.288	170.237	0	0	0	0	0	0	0	-311	200	0	-0.927745	-0.788308	11.0798	-307.058	33.7049	375.648	-914	200	0
311	2	243.835	152.501	-1665.87	-117205	197207	-8391.71	418.381	680.357	0	6.70571	-115.43	-636.877	16886.8	48346.8	-3537.75	375.912	173.485	0	0	0	0	0	0	0	-311	200	0	-0.893245	-0.813385	11.1699	-301.189	51.8209	371.018	-914	200	0
311	3	265.825	148.696	-1632.86	-115050	194244	-10123.8	418.959	680.459	0	10.2913	-113.414	-684.513	15697	56111.7	-2682.99	381.973	177.068	0	0	0	0	0	0	0	-311	200	0	-0.748775	-0.830644	10.8278	-293.615	48.5661	352.453	-914	200	0
311	4	277.126	146.832	-1577	-111819	186874	-11029.6	418.5	680.906	0	16.1267	-109.784	-737.967	14161.4	65084.4	-1558.46	388.194	180.81	0	0	0	0	0	0	0	-311	200	0	-0.542891	-0.847223	10.1793	-281.148	29.5917	323.015	-914	200	0
311	5	276.949	147.158	-1504.99	-107878	176100	-11026.6	417.011	681.681	0	24.2786	-104.654	-795.713	12306.9	75043.1	-198.094	394.309	184.534	0	0	0	0	0	0	0	-311	200	0	-0.343198	-0.860032	9.33875	-259.555	2.08325	286.54	-914	200	0
311	6	265.451	149.777	-1423.99	-103607	163059	-10100	414.509	682.758	0	34.7008	-98.3125	-855.414	10193.4	85617.3	1333.26	400.089	188.084	0	0	0	0	0	0	0	-311	200	0	-0.195694	-0.862261	8.37724	-226.715	-27.8813	246	-914	200	0
311	7	243.64	154.614	-1340.48	-99332.8	148843	-8306.03	411.037	684.102	0	47.1947	-91.102	-913.875	7915.19	96270.4	2955.84	405.343	191.339	0	0	0	0	0	0	0	-311	200	0	-0.109622	-0.851505	7.38029	-186.26	-55.6043	205.091	-914	200	0
311	8	213.202	161.402	-1259.55	-95297.3	134368	-5765.49	406.68	685.66	0	61.3111	-83.3637	-967.192	5597.42	106316	4585.11	409.922	194.213	0	0	0	0	0	0	0	-311	200	0	-0.0693045	-0.821818	6.39373	-144.58	-76.6733	166.734	-914	200	0
311	9	176.267	169.711	-1184.56	-91641.4	120321	-2649.58	401.574	687.363	0	76.2677	-75.4259	-1011.23	3383.11	114991	6139.27	413.715	196.654	0	0	0	0	0	0	0	-311	200	0	-0.0523509	-0.757785	5.36605	-106.042	-86.7092	131.013	-914	200	0
312	0	135.155	178.986	-1117.32	-88416.3	107149	841.315	395.899	689.133	0	90.959	-67.6057	-1042.31	1413.53	121582	7547.64	416.647	198.644	0	0	0	0	0	0	0	-311	200	0	-0.0417916	-0.650553	4.24852	-72.625	-83.8878	97.1809	-914	200	0	67.249	158.998	-1875.56	-826548	745032	72790.8	398.962	444.781	0
312	1	92.1304	188.601	-1058.37	-85605.9	95103.4	4499.6	389.859	690.885	0	104.079	-60.2092	-1057.9	-191.753	125547	8757.1	418.675	200.181	0	0	0	0	0	0	0	-311	200	0	-0.0309238	-0.513187	3.10317	-45.3741	-70.9744	66.2146	-914	200	0
312	2	49.2144	197.903	-1007.35	-83153.5	84284	8129.96	383.669	692.547	0	114.292	-53.5413	-1057.04	-1350.27	126605	9733.07	419.773	201.277	0	0	0	0	0	0	0	-311	200	0	-0.0200509	-0.370739	2.05458	-24.669	-53.3231	40.0967	-914	200	0
312	3	8.07555	206.27	-963.381	-80984.1	74690.4	11564.4	377.529	694.062	0	120.399	-47.9186	-1040.42	-2025.39	124768	10456	419.921	201.947	0	0	0	0	0	0	0	-311	200	0	-0.0109275	-0.243277	1.19557	-10.0197	-35.8436	20.0622	-914	200	0
312	4	-30.0142	213.176	-925.323	-79021	66257.4	14671.1	371.605	695.398	0	121.498	-43.6584	-1010.25	-2227.36	120323	10918.2	419.102	202.205	0	0	0	0	0	0	0	-311	200	0	-0.00487383	-0.1418	0.56752	-0.263847	-22.1718	6.3151	-914	200	0
312	5	-64.1761	218.241	-892.006	-77195.4	58882.6	17358.3	366.012	696.541	0	117.12	-41.0429	-969.79	-2005.86	113757	11121.7	417.3	202.068	0	0	0	0	0	0	0	-311	200	0	-0.00290183	-0.0709721	0.1794	6.06902	-15.0103	-1.51422	-914	200	0
312	6	-93.8941	221.259	-862.359	-75450.2	52447.4	19573.7	360.819	697.493	0	107.293	-40.276	-922.737	-1436.03	105666	11077.7	414.513	201.556	0	0	0	0	0	0	0	-311	200	0	-0.00585255	-0.0315745	0.0231887	10.4983	-16.4332	-4.02478	-914	200	0
312	7	-118.967	222.204	-835.487	-73743.1	46834.6	21301.7	356.057	698.264	0	92.5235	-41.4441	-872.681	-603.4	96659.1	10805.8	410.761	200.691	0	0	0	0	0	0	0	-311	200	0	-0.0144344	-0.0222432	0.0835607	14.4169	-28.0373	-1.84387	-914	200	0
312	8	-139.451	221.216	-810.706	-72045.8	41939	22557.8	351.731	698.868	0	73.7006	-44.4892	-822.653	406.924	87286.6	10334.2	406.104	199.505	0	0	0	0	0	0	0	-311	200	0	-0.0291416	-0.0404628	0.341939	18.9644	-50.8874	4.44273	-914	200	0
312	9	-155.605	218.566	-787.565	-70343.7	37669.2	23381.1	347.83	699.318	0	51.9661	-49.2034	-774.901	1516.34	77993.6	9696.62	400.65	198.043	0	0	0	0	0	0	0	-311	200	0	-0.0500357	-0.082827	0.775235	24.9161	-85.2158	14.2441	-914	200	0
313	0	-167.825	214.602	-765.832	-68634.2	33946.7	23825.1	344.327	699.62	0	28.5806	-55.252	-730.839	2656.43	69106.1	8929.08	394.557	196.365	0	0	0	0	0	0	0	-311	200	0	-0.0763813	-0.144631	1.34974	32.5614	-129.855	26.8159	-914	200	0	-238.022	101.347	-1281.63	-588422	461965	179481	351.539	462.922	0
313	1	-176.591	209.675	-745.428	-66923.7	30704.9	23948	341.191	699.779	0	4.79619	-62.2235	-691.121	3771.63	60836	8065.8	388.025	194.543	0	0	0	0	0	0	0	-311	200	0	-0.106138	-0.218882	2.01084	41.5525	-181.403	41.0276	-914	200	0
313	2	-182.431	204.078	-726.322	-65225.3	27889.1	23805.1	338.398	699.802	0	-18.2513	-69.69	-655.788	4820.79	53299	7135.91	381.275	192.649	0	0	0	0	0	0	0	-311	200	0	-0.135337	-0.294857	2.66948	50.7199	-233.163	55.0653	-914	200	0
313	3	-185.875	198.013	-708.468	-63556	25456	23443.8	335.931	699.709	0	-39.6216	-77.2577	-624.473	5777.09	46536.8	6162.39	374.522	190.749	0	0	0	0	0	0	0	-311	200	0	-0.157389	-0.356401	3.1869	57.8648	-273.95	66.1029	-914	200	0
313	4	-187.407	191.604	-691.799	-61934	23369.1	22902.8	333.78	699.526	0	-58.6168	-84.5905	-596.622	6626.55	40539.7	5163.74	367.949	188.893	0	0	0	0	0	0	0	-311	200	0	-0.164398	-0.384582	3.39929	60.2431	-290.204	70.7967	-914	200	0
313	5	-187.433	184.93	-676.236	-60374.6	21592.9	22213.5	331.931	699.28	0	-74.8056	-91.414	-571.659	7365	35265.3	4157.23	361.689	187.116	0	0	0	0	0	0	0	-311	200	0	-0.152643	-0.3696	3.22621	56.5045	-275.07	67.5103	-914	200	0
313	6	-186.279	178.056	-661.686	-58887.4	20091.4	21403.7	330.364	698.996	0	-88.0246	-97.5122	-549.079	7993.36	30653.6	3162.85	355.827	185.442	0	0	0	0	0	0	0	-311	200	0	-0.126613	-0.319473	2.75002	48.1111	-235.029	57.9416	-914	200	0
313	7	-184.201	171.055	-648.051	-57475.9	18828.6	20501.7	329.054	698.69	0	-98.3544	-102.723	-528.49	8514.38	26638.4	2205.81	350.405	183.889	0	0	0	0	0	0	0	-311	200	0	-0.0955224	-0.252028	2.14434	38.106	-183.977	45.6428	-914	200	0
313	8	-181.403	164.023	-635.23	-56138.7	17769	19537.6	327.973	698.375	0	-106.072	-106.944	-509.613	8932.07	23154.2	1314.69	345.435	182.473	0	0	0	0	0	0	0	-311	200	0	-0.0678181	-0.182527	1.56267	29.1703	-133.981	33.7203	-914	200	0
313	9	-178.046	157.074	-623.143	-54871.8	16877.2	18542.5	327.084	698.056	0	-111.587	-110.139	-492.286	9251.91	20139	515.97	340.909	181.206	0	0	0	0	0	0	0	-311	200	0	-0.0496324	-0.120225	1.10697	23.0606	-92.6942	24.1838	-914	200	0
314	0	-174.267	150.325	-611.756	-53669.7	16119.4	17545.8	326.349	697.731	0	-115.371	-112.346	-476.463	9481.12	17536.3	-170.625	336.805	180.101	0	0	0	0	0	0	0	-311	200	0	-0.0453031	-0.0697712	0.838994	20.7776	-64.3499	18.1798	-914	200	0	-277.917	14.972	-997.016	-472277	340372	136699	328.03	474.413	0
314	1	-170.185	143.877	-601.068	-52526.9	15464.4	16573.7	325.728	697.389	0	-117.885	-113.66	-462.174	9629.11	15297.1	-733.623	333.098	179.166	0	0	0	0	0	0	0	-311	200	0	-0.0577696	-0.0326996	0.790829	22.7043	-50.7294	16.2132	-914	200	0
314	2	-165.92	137.813	-591.07	-51439.4	14885.7	15646.9	325.184	697.028	0	-119.535	-114.209	-449.459	9706.87	13378.6	-1169.64	329.766	178.403	0	0	0	0	0	0	0	-311	200	0	-0.0886438	-0.00865206	0.971085	28.6581	-51.8411	18.2896	-914	200	0
314	3	-161.596	132.195	-581.708	-50404.9	14361.7	14780.8	324.689	696.65	0	-120.66	-114.132	-438.316	9725.33	11742.4	-1483.14	326.79	177.812	0	0	0	0	0	0	0	-311	200	0	-0.137882	0.00369847	1.36601	37.8455	-66.2571	23.9638	-914	200	0
314	4	-157.335	127.068	-572.901	-49423.3	13876.9	13985.1	324.222	696.268	0	-121.521	-113.57	-428.684	9693.78	10353.6	-1685.17	324.152	177.387	0	0	0	0	0	0	0	-311	200	0	-0.20302	0.00603767	1.93517	48.7241	-91.1033	32.294	-914	200	0
314	5	-153.247	122.463	-564.562	-48496.7	13420.9	13264.3	323.772	695.901	0	-122.3	-112.652	-420.441	9619.1	9180.83	-1790.73	321.836	177.121	0	0	0	0	0	0	0	-311	200	0	-0.277992	8.35165e-05	2.60223	58.7952	-121.739	41.7129	-914	200	0
314	6	-149.418	118.388	-556.615	-47627.6	12987.7	12618.5	323.333	695.567	0	-123.094	-111.48	-413.42	9505.94	8194.53	-1816.21	319.821	177.007	0	0	0	0	0	0	0	-311	200	0	-0.351588	-0.0124928	3.24178	64.3655	-151.198	49.8416	-914	200	0
314	7	-145.904	114.841	-548.997	-46817.5	12574	12043.8	322.904	695.278	0	-123.925	-110.124	-407.421	9357.5	7366.91	-1777.28	318.082	177.032	0	0	0	0	0	0	0	-311	200	0	-0.409977	-0.0300346	3.70353	61.1894	-171.581	54.0914	-914	200	0
314	8	-142.733	111.8	-541.66	-46065.7	12179	11533.9	322.485	695.045	0	-124.757	-108.633	-402.231	9176.54	6673.11	-1687.63	316.59	177.186	0	0	0	0	0	0	0	-311	200	0	-0.447959	-0.0508972	3.9174	46.9614	-179.694	53.9504	-914	200	0
314	9	-139.908	109.228	-534.597	-45370	11803.6	11081.1	322.079	694.868	0	-125.514	-107.041	-397.651	8966.3	6090.75	-1558.55	315.317	177.452	0	0	0	0	0	0	0	-311	200	0	-0.476639	-0.0732365	3.96666	23.2318	-180.99	52.608	-914	200	0
315	0	-137.406	107.078	-527.861	-44727.4	11448.5	10677.2	321.688	694.733	0	-126.105	-105.369	-393.52	8730.62	5598.82	-1399.36	314.228	177.814	0	0	0	0	0	0	0	-311	200	0	-0.514277	-0.0943355	4.00697	-5.87396	-185.374	55.3818	-914	200	0	-254.248	4.75693	-881.345	-418475	294496	114558	320.319	475.076	0
315	1	-135.186	105.29	-521.546	-44133.1	11113.3	10314.1	321.308	694.62	0	-126.442	-103.62	-389.732	8473.87	5177.64	-1217.48	313.285	178.257	0	0	0	0	0	0	0	-311	200	0	-0.572254	-0.109794	4.14239	-35.7355	-200.68	67.1932	-914	200	0
315	2	-133.2	103.793	-515.743	-43582.4	10796	9984.12	320.933	694.504	0	-126.46	-101.781	-386.211	8200.11	4809.37	-1018.06	312.453	178.768	0	0	0	0	0	0	0	-311	200	0	-0.649185	-0.112954	4.37852	-61.5388	-230.117	91.52	-914	200	0
315	3	-131.413	102.505	-510.505	-43071.8	10494.7	9681.23	320.558	694.371	0	-126.136	-99.8345	-382.898	7912.29	4478.81	-803.804	311.697	179.336	0	0	0	0	0	0	0	-311	200	0	-0.7293	-0.0945937	4.61735	-77.6365	-271.76	130.024	-914	200	0
315	4	-129.802	101.344	-505.837	-42600.8	10209.8	9401.11	320.184	694.218	0	-125.483	-97.7666	-379.739	7613.02	4174.78	-575.283	310.994	179.952	0	0	0	0	0	0	0	-311	200	0	-0.787062	-0.0452805	4.69163	-77.9865	-319.818	182.299	-914	200	0
315	5	-128.358	100.243	-501.702	-42170.7	9945.24	9140.78	319.823	694.055	0	-124.548	-95.5714	-376.692	7306.18	3891.74	-331.52	310.331	180.604	0	0	0	0	0	0	0	-311	200	0	-0.804756	0.0370118	4.48026	-58.8948	-369.696	246.055	-914	200	0
315	6	-127.081	99.1521	-498.029	-41783.6	9706.88	8897.41	319.491	693.898	0	-123.394	-93.2557	-373.739	6997.73	3630.22	-70.8321	309.713	181.276	0	0	0	0	0	0	0	-311	200	0	-0.784815	0.140702	3.9916	-21.2086	-421.094	316.644	-914	200	0
315	7	-125.968	98.0484	-494.746	-41440.6	9499.83	8667.7	319.201	693.761	0	-122.096	-90.8388	-370.901	6695.29	3395.27	207.697	309.154	181.949	0	0	0	0	0	0	0	-311	200	0	-0.737307	0.243123	3.29409	31.1415	-473.01	384.838	-914	200	0
315	8	-125.012	96.9301	-491.806	-41141.6	9326.03	8448.57	318.963	693.654	0	-120.73	-88.348	-368.237	6406.2	3192.96	502.848	308.671	182.603	0	0	0	0	0	0	0	-311	200	0	-0.665106	0.319599	2.44556	92.6278	-518.421	437.029	-914	200	0
315	9	-124.197	95.8149	-489.204	-40883.5	9184.11	8238.17	318.774	693.572	0	-119.366	-85.8139	-365.837	6134.76	3025.45	810.877	308.27	183.231	0	0	0	0	0	0	0	-311	200	0	-0.571119	0.356682	1.58404	153.781	-547.076	462.366	-914	200	0
316	0	-123.495	94.7334	-486.995	-40662.3	9071.42	8035.83	318.627	693.496	0	-118.061	-83.269	-363.803	5881.93	2888.42	1125.99	307.94	183.832	0	0	0	0	0	0	0	-311	200	0	-0.469056	0.359603	0.989965	200.882	-552.014	459.78	-914	200	0	-235.98	17.3173	-844.389	-401839	279782	111699	317.948	476.87	0
316	1	-122.871	93.718	-485.268	-40473.8	8985.04	7841.22	318.516	693.405	0	-116.857	-80.7506	-362.235	5647.69	2773.95	1441.05	307.658	184.409	0	0	0	0	0	0	0	-311	200	0	-0.377232	0.343476	0.911504	224.089	-534.843	437.251	-914	200	0
316	2	-122.294	92.7894	-484.092	-40314.9	8921.26	7653.75	318.429	693.279	0	-115.789	-78.3039	-361.206	5431.86	2674.53	1748.31	307.404	184.962	0	0	0	0	0	0	0	-311	200	0	-0.307331	0.320163	1.3723	224.352	-506.153	406.454	-914	200	0
316	3	-121.745	91.9484	-483.467	-40183	8876.11	7472.35	318.359	693.114	0	-114.887	-75.9836	-360.739	5232.81	2585.06	2040.33	307.166	185.494	0	0	0	0	0	0	0	-311	200	0	-0.261578	0.293599	2.20247	208.652	-477.34	376.305	-914	200	0
316	4	-121.215	91.1788	-483.319	-40075.7	8846.66	7295.36	318.304	692.918	0	-114.177	-73.8493	-360.818	5047.13	2504.12	2311.69	306.94	186.012	0	0	0	0	0	0	0	-311	200	0	-0.234285	0.259921	3.14752	181.757	-451.118	347.828	-914	200	0
316	5	-120.692	90.4571	-483.533	-39991.1	8831.15	7120.97	318.264	692.706	0	-113.679	-71.9544	-361.41	4870.25	2434.75	2560.62	306.737	186.524	0	0	0	0	0	0	0	-311	200	0	-0.215187	0.210231	3.94399	144.477	-421.763	315.338	-914	200	0
316	6	-120.159	89.7645	-483.992	-39927.7	8829.18	6947.67	318.242	692.497	0	-113.395	-70.3287	-362.48	4697.35	2384.43	2788.81	306.578	187.041	0	0	0	0	0	0	0	-311	200	0	-0.196714	0.138043	4.44981	97.0254	-385.567	274.824	-914	200	0
316	7	-119.59	89.0926	-484.61	-39885.7	8842.16	6774.27	318.246	692.305	0	-113.304	-68.9704	-364.005	4524.01	2363.85	3000.53	306.494	187.572	0	0	0	0	0	0	0	-311	200	0	-0.1791	0.0451648	4.73091	41.9397	-348.57	230.223	-914	200	0
316	8	-118.952	88.4468	-485.345	-39866.1	8872.35	6599.88	318.281	692.14	0	-113.367	-67.8488	-365.988	4346.06	2385.03	3203.28	306.517	188.125	0	0	0	0	0	0	0	-311	200	0	-0.1668	-0.0606034	4.95504	-16.5524	-321.196	189.557	-914	200	0
316	9	-118.203	87.8473	-486.206	-39869.4	8921.68	6424.07	318.35	692.001	0	-113.528	-66.9052	-368.48	4159.24	2461.16	3408.52	306.679	188.712	0	0	0	0	0	0	0	-311	200	0	-0.162301	-0.169875	5.23178	-74.1076	-309.002	158.12	-914	200	0
317	0	-117.296	87.3277	-487.255	-39895	8991.44	6246.61	318.453	691.877	0	-113.716	-66.0508	-371.587	3958.68	2607.57	3630.52	307.017	189.347	0	0	0	0	0	0	0	-311	200	0	-0.163975	-0.271621	5.54992	-125.94	-309.568	136.525	-914	200	0	-220.994	27.8571	-891.352	-418422	296436	108304	320.687	470.917	0
317	1	-116.188	86.9277	-488.581	-39942	9082.13	6067.11	318.589	691.751	0	-113.849	-65.1761	-375.438	3737.51	2841.45	3883.49	307.568	190.045	0	0	0	0	0	0	0	-311	200	0	-0.166102	-0.350703	5.76838	-165.503	-312.679	121.356	-914	200	0
317	2	-114.847	86.6792	-490.246	-40009.5	9193.73	5884.76	318.753	691.611	0	-113.841	-64.173	-380.122	3486.67	3179.65	4178.18	308.365	190.827	0	0	0	0	0	0	0	-311	200	0	-0.160808	-0.389848	5.66862	-185.251	-303.699	106.947	-914	200	0
317	3	-113.265	86.5963	-492.263	-40097	9327.18	5699.05	318.948	691.454	0	-113.601	-62.957	-385.642	3197.57	3634.67	4519.26	309.425	191.708	0	0	0	0	0	0	0	-311	200	0	-0.143905	-0.38101	5.13039	-181.741	-273.629	89.5064	-914	200	0
317	4	-111.448	86.6772	-494.606	-40203.3	9485.1	5510.41	319.177	691.284	0	-113.046	-61.4777	-391.925	2865.19	4212.32	4905.11	310.748	192.689	0	0	0	0	0	0	0	-311	200	0	-0.119164	-0.333724	4.26128	-159.404	-226.444	70.1068	-914	200	0
317	5	-109.416	86.911	-497.227	-40327.5	9670.65	5319.75	319.449	691.105	0	-112.103	-59.7186	-398.866	2488.54	4913.16	5329.81	312.318	193.761	0	0	0	0	0	0	0	-311	200	0	-0.0950608	-0.267031	3.29732	-126.836	-173.579	52.8104	-914	200	0
317	6	-107.189	87.2811	-500.078	-40469.8	9886.05	5127.1	319.769	690.927	0	-110.721	-57.693	-406.369	2069.64	5735.24	5784.93	314.113	194.907	0	0	0	0	0	0	0	-311	200	0	-0.0793917	-0.197098	2.44028	-91.166	-124.839	41.3606	-914	200	0
317	7	-104.793	87.7663	-503.104	-40631.9	10131.9	4931.55	320.139	690.762	0	-108.876	-55.4432	-414.357	1612.72	6675.09	6260.01	316.109	196.108	0	0	0	0	0	0	0	-311	200	0	-0.0775902	-0.133737	1.81194	-56.5197	-85.8455	38.1815	-914	200	0
317	8	-102.252	88.3429	-506.245	-40815.2	10407	4731.93	320.557	690.624	0	-106.566	-53.0378	-422.757	1123.74	7727.42	6742.7	318.279	197.342	0	0	0	0	0	0	0	-311	200	0	-0.0929559	-0.081807	1.47094	-24.7573	-59.015	44.5726	-914	200	0
317	9	-99.5853	88.9917	-509.455	-41020	10708.2	4527.46	321.019	690.518	0	-103.807	-50.5636	-431.501	610.334	8885.04	7219.49	320.591	198.586	0	0	0	0	0	0	0	-311	200	0	-0.126658	-0.0427191	1.42755	3.69426	-44.4897	60.7708	-914	200	0
318	0	-96.8024	89.7076	-512.733	-41245.5	11030.8	4318.04	321.514	690.442	0	-100.625	-48.11	-440.555	81.5287	10140.1	7677.33	323.017	199.815	0	0	0	0	0	0	0	-311	200	0	-0.177341	-0.0157034	1.65199	29.0612	-40.801	85.7902	-914	200	0	-164.204	52.967	-1011.34	-461433	344215	95215.8	332.571	458.777	0
318	1	-93.9029	90.5039	-516.119	-41490.1	11369.5	4104.86	322.029	690.389	0	-97.0527	-45.7595	-449.913	-453.343	11485	8104.79	325.527	201.008	0	0	0	0	0	0	0	-311	200	0	-0.240307	0.00121577	2.07589	51.5163	-45.2465	117.033	-914	200	0
318	2	-90.8909	91.402	-519.65	-41752.7	11721.7	3890.57	322.557	690.348	0	-93.1246	-43.5929	-459.57	-985.619	12911	8492.14	328.094	202.145	0	0	0	0	0	0	0	-311	200	0	-0.306323	0.0105268	2.58756	70.5501	-54.0145	149.704	-914	200	0
318	3	-87.7813	92.4154	-523.325	-42032.1	12088.8	3678.48	323.1	690.317	0	-88.8811	-41.696	-469.494	-1507.48	14406.9	8829.95	330.686	203.211	0	0	0	0	0	0	0	-311	200	0	-0.360178	0.0147823	3.02293	84.4217	-62.1211	176.097	-914	200	0
318	4	-84.5943	93.5436	-527.118	-42326.7	12473.3	3472.02	323.663	690.298	0	-84.3679	-40.1585	-479.618	-2011.51	15957.3	9107.38	333.271	204.194	0	0	0	0	0	0	0	-311	200	0	-0.383456	0.016243	3.19382	90.5529	-64.2143	186.984	-914	200	0
318	5	-81.35	94.779	-531.002	-42633.6	12877.3	3274.34	324.251	690.289	0	-79.6336	-39.0671	-489.848	-2489.85	17544	9312.09	335.815	205.083	0	0	0	0	0	0	0	-311	200	0	-0.36631	0.0164572	2.99845	87.7888	-57.3636	177.501	-914	200	0
318	6	-78.068	96.1105	-534.947	-42949.4	13301.4	3087.91	324.865	690.287	0	-74.7266	-38.4967	-500.057	-2934.02	19146.6	9431.89	338.289	205.867	0	0	0	0	0	0	0	-311	200	0	-0.316072	0.0160039	2.50212	78.0725	-43.1054	151.453	-914	200	0
318	7	-74.7666	97.5249	-538.927	-43271.9	13745.5	2914.13	325.505	690.293	0	-69.6983	-38.5001	-510.101	-3335.61	20744.1	9456.79	340.667	206.539	0	0	0	0	0	0	0	-311	200	0	-0.24957	0.0146588	1.86722	64.8868	-25.7711	117.507	-914	200	0
318	8	-71.4599	99.0076	-542.922	-43600.9	14209.7	2753.09	326.173	690.308	0	-64.6039	-39.1014	-519.834	-3687.47	22315.1	9380.81	342.927	207.094	0	0	0	0	0	0	0	-311	200	0	-0.181079	0.0117001	1.24272	50.8381	-9.81394	83.2057	-914	200	0
318	9	-68.1506	100.548	-546.937	-43937.7	14695.2	2603.42	326.868	690.334	0	-59.499	-40.2953	-529.142	-3984.94	23838.2	9202.76	345.051	207.531	0	0	0	0	0	0	0	-311	200	0	-0.118936	0.00605871	0.733229	36.9812	0.919617	53.2952	-914	200	0
319	0	-64.8245	102.147	-551.029	-44284.4	15205.3	2462.82	327.594	690.367	0	-54.4337	-42.0506	-537.952	-4225.87	25294.1	8925.57	347.019	207.855	0	0	0	0	0	0	0	-311	200	0	-0.0669247	-0.00359033	0.411205	23.1113	2.89009	30.4107	-914	200	0	-82.7298	53.1947	-1138.27	-511372	398340	60824.5	346.464	451.502	0
319	1	-61.4538	103.809	-555.306	-44643	15746.5	2328.87	328.357	690.393	0	-49.452	-44.319	-546.221	-4409.34	26667.9	8555.23	348.823	208.072	0	0	0	0	0	0	0	-311	200	0	-0.025762	-0.0186724	0.328665	8.10994	-7.35633	15.7827	-914	200	0
319	2	-58.0091	105.541	-559.888	-45015.3	16330.1	2199.48	329.167	690.401	0	-44.5956	-47.047	-553.901	-4534.6	27948.9	8100.01	350.458	208.187	0	0	0	0	0	0	0	-311	200	0	0.00562345	-0.0404568	0.5245	-9.69903	-33.1939	9.78778	-914	200	0
319	3	-54.4669	107.34	-564.86	-45403.1	16973.3	2073.16	330.049	690.379	0	-39.9086	-50.1861	-560.929	-4601.46	29129.2	7570.24	351.93	208.203	0	0	0	0	0	0	0	-311	200	0	0.0290611	-0.0696685	1.02603	-32.1575	-77.6223	12.3057	-914	200	0
319	4	-50.8073	109.185	-570.275	-45808.4	17697.2	1948.39	331.033	690.327	0	-35.4373	-53.6921	-567.237	-4610.47	30202.6	6977.63	353.245	208.128	0	0	0	0	0	0	0	-311	200	0	0.0463394	-0.10594	1.84384	-60.81	-142.591	22.8689	-914	200	0
319	5	-47.0074	111.046	-576.162	-46233	18522	1822.54	332.147	690.243	0	-31.2285	-57.5184	-572.779	-4563.13	31163.1	6334.31	354.407	207.967	0	0	0	0	0	0	0	-311	200	0	0.0586045	-0.147095	2.95921	-96.3296	-227.875	40.6061	-914	200	0
319	6	-43.0376	112.879	-582.515	-46675.9	19461.1	1691.14	333.409	690.128	0	-27.3285	-61.6136	-577.536	-4462.76	32005.8	5652.52	355.418	207.727	0	0	0	0	0	0	0	-311	200	0	0.0659189	-0.188277	4.3042	-137.801	-329.476	63.9922	-914	200	0
319	7	-38.862	114.635	-589.27	-47131.7	20516.2	1547.85	334.816	689.983	0	-23.7773	-65.9229	-581.51	-4314.63	32728.6	4944.7	356.282	207.42	0	0	0	0	0	0	0	-311	200	0	0.0669574	-0.220993	5.73484	-181.854	-437.557	90.428	-914	200	0
319	8	-34.4437	116.265	-596.309	-47592	21677.5	1385.41	336.353	689.811	0	-20.6038	-70.3879	-584.723	-4124.53	33331.3	4223.79	357.004	207.054	0	0	0	0	0	0	0	-311	200	0	0.0588426	-0.232199	6.99969	-221.679	-534.056	115.695	-914	200	0
319	9	-29.7524	117.742	-603.515	-48047.6	22927.9	1198.09	337.991	689.613	0	-17.825	-74.9459	-587.206	-3897.38	33812.4	3503.09	357.582	206.637	0	0	0	0	0	0	0	-311	200	0	0.0395957	-0.209958	7.75625	-247.171	-593.664	133.706	-914	200	0
320	0	-24.7701	119.059	-610.818	-48490.5	24247.7	983.441	339.697	689.386	0	-15.4442	-79.5269	-589.005	-3637.25	34168.7	2794.84	358.011	206.175	0	0	0	0	0	0	0	-311	200	0	0.0136079	-0.158292	7.73131	-249.184	-595.419	138.269	-914	200	0	-10.8308	25.5451	-1222.76	-557598	435185	9929.21	355.479	457.022	0
320	1	-19.4988	120.231	-618.171	-48913.4	25614.1	742.191	341.435	689.126	0	-13.4527	-84.0533	-590.18	-3348.6	34396.3	2108.92	358.281	205.674	0	0	0	0	0	0	0	-311	200	0	-0.00939498	-0.0982555	6.92896	-226.399	-538.695	127.251	-914	200	0
320	2	-13.9713	121.28	-625.486	-49307.9	26999.7	477.397	343.166	688.831	0	-11.8383	-88.448	-590.776	-3037.11	34492.4	1452.93	358.385	205.141	0	0	0	0	0	0	0	-311	200	0	-0.0231993	-0.0478189	5.62252	-186.577	-443.599	104.475	-914	200	0
320	3	-8.25711	122.22	-632.594	-49664.5	28373.2	194.23	344.852	688.509	0	-10.5938	-92.6457	-590.809	-2709.64	34456.7	832.793	358.321	204.586	0	0	0	0	0	0	0	-311	200	0	-0.0280078	-0.0116527	4.1462	-140.412	-335.386	76.5114	-914	200	0
320	4	-2.45749	123.056	-639.267	-49974.4	29702.8	-100.543	346.464	688.175	0	-9.71541	-96.5991	-590.258	-2372.99	34291.8	253.169	358.096	204.02	0	0	0	0	0	0	0	-311	200	0	-0.0260854	0.0117387	2.7466	-96.0594	-232.56	48.9177	-914	200	0
320	5	3.30722	123.779	-645.262	-50232.5	30959.3	-399.366	347.979	687.848	0	-9.1964	-100.276	-589.087	-2032.57	34004	-281.638	357.723	203.45	0	0	0	0	0	0	0	-311	200	0	-0.0192002	0.0245143	1.56884	-58.2638	-145.43	25.4171	-914	200	0
320	6	8.91048	124.383	-650.357	-50437.5	32115.9	-694.421	349.382	687.554	0	-9.02493	-103.655	-587.262	-1692.1	33603.7	-766.881	357.221	202.881	0	0	0	0	0	0	0	-311	200	0	-0.0085366	0.0286742	0.687418	-29.314	-78.36	8.47338	-914	200	0
320	7	14.231	124.867	-654.369	-50589.8	33147.8	-978.207	350.656	687.311	0	-9.18606	-106.719	-584.779	-1354.53	33103.4	-1197.51	356.608	202.316	0	0	0	0	0	0	0	-311	200	0	0.00514877	0.025719	0.134348	-9.94867	-31.8732	-0.159109	-914	200	0
320	8	19.1617	125.242	-657.165	-50688.4	34031.6	-1244.15	351.786	687.132	0	-9.66124	-109.458	-581.679	-1022.71	32517.4	-1569.09	355.903	201.758	0	0	0	0	0	0	0	-311	200	0	0.0212731	0.0165283	-0.0793881	-0.0635536	-4.29961	0.961639	-914	200	0
320	9	23.6156	125.531	-658.67	-50730	34743.8	-1486.66	352.748	687.019	0	-10.4228	-111.857	-578.037	-700.185	31860.6	-1878.73	355.119	201.211	0	0	0	0	0	0	0	-311	200	0	0.0390963	0.00142282	0.0496688	0.808946	7.05252	13.161	-914	200	0
321	0	27.5257	125.77	-658.876	-50710.2	35263.5	-1700.59	353.521	686.965	0	-11.4305	-113.9	-573.97	-391.28	31148.6	-2125.35	354.269	200.682	0	0	0	0	0	0	0	-311	200	0	0.057331	-0.0196122	0.522704	-6.75064	5.18154	37.6038	-914	200	0	15.0399	9.30022	-1191.63	-549763	423012	-18040.1	355.593	461.731	0
321	1	30.8362	125.992	-657.817	-50626.3	35576.4	-1880.87	354.082	686.961	0	-12.6403	-115.578	-569.614	-100.365	30396.7	-2309.29	353.364	200.176	0	0	0	0	0	0	0	-311	200	0	0.0737184	-0.0465532	1.33542	-22.0776	-6.92501	74.9779	-914	200	0
321	2	33.4908	126.221	-655.537	-50478.1	35675.7	-2023.23	354.422	687.003	0	-14.0167	-116.891	-565.101	168.262	29618.3	-2431.64	352.412	199.702	0	0	0	0	0	0	0	-311	200	0	0.084605	-0.0788191	2.46641	-44.2441	-26.2812	124.882	-914	200	0
321	3	35.4301	126.465	-652.08	-50268.7	35562.5	-2124.96	354.537	687.09	0	-15.5379	-117.854	-560.542	410.147	28826.7	-2493.58	351.426	199.268	0	0	0	0	0	0	0	-311	200	0	0.0845829	-0.114612	3.8573	-71.6923	-49.6403	184.905	-914	200	0
321	4	36.5999	126.72	-647.502	-50002.9	35245.8	-2184.36	354.433	687.224	0	-17.1942	-118.488	-556.022	621.454	28035.5	-2496.31	350.422	198.882	0	0	0	0	0	0	0	-311	200	0	0.0662873	-0.150141	5.38552	-101.705	-73.0563	249.426	-914	200	0
321	5	36.9615	126.973	-641.884	-49687.3	34741	-2199.74	354.124	687.409	0	-18.9842	-118.814	-551.602	799.895	27259	-2441.41	349.418	198.55	0	0	0	0	0	0	0	-311	200	0	0.0204879	-0.178786	6.83147	-129.76	-91.3551	308.193	-914	200	0
321	6	36.5035	127.209	-635.323	-49329.6	34068.4	-2169.67	353.624	687.645	0	-20.9029	-118.849	-547.343	945.146	26510.6	-2331.22	348.435	198.273	0	0	0	0	0	0	0	-311	200	0	-0.0588946	-0.192248	7.89195	-149.818	-98.9367	347.377	-914	200	0
321	7	35.25	127.421	-627.94	-48938.4	33250.2	-2094.39	352.951	687.935	0	-22.9317	-118.608	-543.319	1058.75	25800.7	-2168.62	347.487	198.051	0	0	0	0	0	0	0	-311	200	0	-0.16	-0.185892	8.29636	-156.657	-93.4101	355.964	-914	200	0
321	8	33.2614	127.609	-619.883	-48522.3	32310.3	-1977.29	352.123	688.277	0	-25.0396	-118.104	-539.62	1143.23	25135.1	-1956.55	346.579	197.881	0	0	0	0	0	0	0	-311	200	0	-0.247941	-0.162827	7.93721	-148.463	-78.0659	331.998	-914	200	0
321	9	30.6308	127.781	-611.334	-48088.1	31275.2	-1825.04	351.159	688.661	0	-27.189	-117.35	-536.336	1201.17	24515.5	-1697.73	345.709	197.76	0	0	0	0	0	0	0	-311	200	0	-0.290498	-0.130799	6.91769	-127.656	-58.8305	282.666	-914	200	0
322	0	27.478	127.948	-602.504	-47639.9	30173	-1646.25	350.079	689.07	0	-29.3375	-116.357	-533.554	1234.77	23941.9	-1395.29	344.872	197.686	0	0	0	0	0	0	0	-311	200	0	-0.283824	-0.0969344	5.51339	-100.038	-40.0276	220.552	-914	200	0	-27.1815	19.2075	-1090.94	-493610	380660	6712.71	347.736	453.306	0
322	1	23.9397	128.117	-593.604	-47179.9	29032.5	-1450.12	348.909	689.48	0	-31.443	-115.14	-531.342	1245.23	23415.3	-1053.48	344.068	197.656	0	0	0	0	0	0	0	-311	200	0	-0.244594	-0.0659077	4.04585	-72.3677	-23.6767	158.665	-914	200	0
322	2	20.1502	128.286	-584.807	-46710.1	27880.7	-1245.54	347.675	689.873	0	-33.4715	-113.712	-529.729	1231.75	22941.5	-677.567	343.308	197.675	0	0	0	0	0	0	0	-311	200	0	-0.190538	-0.0401448	2.75994	-50.0464	-10.5213	106.553	-914	200	0
322	3	16.2257	128.438	-576.215	-46232.8	26739.4	-1040.33	346.405	690.235	0	-35.4014	-112.101	-528.689	1191.41	22529.6	-273.031	342.614	197.746	0	0	0	0	0	0	0	-311	200	0	-0.133858	-0.0203851	1.8008	-36.67	-0.668535	69.8115	-914	200	0
322	4	12.2608	128.552	-567.88	-45750.5	25623.5	-840.634	345.121	690.564	0	-37.2197	-110.347	-528.158	1121.03	22188	154.623	342.01	197.877	0	0	0	0	0	0	0	-311	200	0	-0.0820767	-0.0063011	1.2413	-34.486	6.07519	51.2098	-914	200	0
322	5	8.33188	128.605	-559.828	-45266.7	24542.9	-650.872	343.84	690.858	0	-38.9176	-108.498	-528.058	1020.07	21920.3	599.593	341.511	198.068	0	0	0	0	0	0	0	-311	200	0	-0.0393456	0.00300855	1.10487	-44.6971	9.95849	51.5673	-914	200	0
322	6	4.50046	128.58	-552.081	-44786.5	23506.2	-474.425	342.577	691.123	0	-40.4874	-106.6	-528.309	891.314	21724	1055.6	341.12	198.313	0	0	0	0	0	0	0	-311	200	0	-0.00767673	0.00866018	1.37898	-67.5001	11.1151	70.2029	-914	200	0
322	7	0.817735	128.47	-544.661	-44315.4	22521.4	-314.189	341.349	691.363	0	-41.923	-104.685	-528.842	739.487	21593.4	1516.15	340.832	198.602	0	0	0	0	0	0	0	-311	200	0	0.012028	0.0117409	2.01876	-101.831	9.46643	104.935	-914	200	0
322	8	-2.67218	128.272	-537.589	-43858.1	21596.2	-172.382	340.172	691.583	0	-43.2222	-102.775	-529.601	570.101	21521.2	1975.52	340.637	198.924	0	0	0	0	0	0	0	-311	200	0	0.0192042	0.0131556	2.94069	-144.815	4.69349	151.646	-914	200	0
322	9	-5.9289	127.992	-530.887	-43418	20738.1	-50.0852	339.063	691.784	0	-44.3829	-100.89	-530.546	388.668	21499	2429.43	340.522	199.267	0	0	0	0	0	0	0	-311	200	0	0.0131451	0.0135393	4.00785	-190.951	-3.71793	203.479	-914	200	0
323	0	-8.91022	127.643	-524.602	-42997.5	19953.5	52.5126	338.035	691.962	0	-45.3988	-99.044	-531.666	200.052	21518.2	2874.63	340.473	199.624	0	0	0	0	0	0	0	-311	200	0	-0.00716739	0.0132147	5.00886	-231.122	-16.3532	249.761	-914	200	0	-64.2342	33.3886	-1040.62	-455575	359574	34715	342.581	439.333	0
323	1	-11.573	127.245	-518.807	-42598.1	19246.4	135.241	337.097	692.108	0	-46.2584	-97.25	-532.983	8.27315	21571.9	3308.45	340.474	199.984	0	0	0	0	0	0	0	-311	200	0	-0.0427835	0.012243	5.69221	-254.212	-33.7112	277.787	-914	200	0
323	2	-13.8849	126.815	-513.565	-42221.6	18619	197.214	336.254	692.213	0	-46.9512	-95.5175	-534.517	-183.821	21655.9	3728.84	340.515	200.344	0	0	0	0	0	0	0	-311	200	0	-0.0939151	0.0106279	5.92244	-254.354	-56.0623	280.773	-914	200	0
323	3	-15.8337	126.358	-508.888	-41870	18070.4	236.859	335.51	692.277	0	-47.4738	-93.8569	-536.271	-374.806	21769	4133.64	340.593	200.699	0	0	0	0	0	0	0	-311	200	0	-0.158801	0.0084796	5.7906	-236.164	-83.1407	263.576	-914	200	0
323	4	-17.4271	125.865	-504.729	-41544.3	17596.9	252.784	334.864	692.31	0	-47.8301	-92.2786	-538.236	-564.231	21912.3	4519.79	340.711	201.048	0	0	0	0	0	0	0	-311	200	0	-0.232684	0.00593074	5.49738	-209.655	-113.486	237.02	-914	200	0
323	5	-18.6879	125.319	-501.001	-41244.4	17192.3	244.562	334.316	692.324	0	-48.0266	-90.7945	-540.394	-751.682	22088.6	4883.79	340.875	201.391	0	0	0	0	0	0	0	-311	200	0	-0.306628	0.00298772	5.17302	-182.333	-143.611	209.086	-914	200	0
323	6	-19.651	124.702	-497.592	-40969.6	16849.5	213.068	333.862	692.336	0	-48.0663	-89.4216	-542.721	-936.378	22302.5	5222.97	341.094	201.725	0	0	0	0	0	0	0	-311	200	0	-0.365939	-0.000481361	4.81538	-156.669	-167.231	182.07	-914	200	0
323	7	-20.3599	124.004	-494.391	-40718.2	16561.4	160.622	333.499	692.36	0	-47.9489	-88.1819	-545.196	-1117.78	22557.5	5535.78	341.375	202.05	0	0	0	0	0	0	0	-311	200	0	-0.392723	-0.00476946	4.33361	-131.516	-176.631	154.318	-914	200	0
323	8	-20.859	123.231	-491.322	-40487.9	16322.4	90.5787	333.221	692.406	0	-47.6721	-87.0966	-547.803	-1296.16	22854.9	5821	341.721	202.366	0	0	0	0	0	0	0	-311	200	0	-0.377475	-0.0105274	3.67661	-105.525	-168.426	124.679	-914	200	0
323	9	-21.1846	122.403	-488.377	-40277.2	16126.9	6.39926	333.021	692.472	0	-47.2323	-86.1802	-550.539	-1472.38	23193.3	6077.3	342.128	202.674	0	0	0	0	0	0	0	-311	200	0	-0.327619	-0.0188524	2.92949	-79.7521	-147.781	95.8607	-914	200	0
324	0	-21.3593	121.557	-485.62	-40085.2	15968.1	-88.8868	332.882	692.544	0	-46.6219	-85.4383	-553.44	-1646.85	23570.3	6303.69	342.589	202.976	0	0	0	0	0	0	0	-311	200	0	-0.259851	-0.0309551	2.25533	-56.5661	-124.694	72.8081	-914	200	0	-61.7756	33.1603	-1045.42	-445511	362435	37144.1	343.854	427.679	0
324	1	-21.3961	120.737	-483.164	-39911.3	15837.2	-192.555	332.778	692.604	0	-45.8295	-84.8711	-556.571	-1818.33	23983.9	6499.43	343.092	203.267	0	0	0	0	0	0	0	-311	200	0	-0.188095	-0.0476472	1.79109	-37.4372	-108.02	59.5213	-914	200	0
324	2	-21.309	119.977	-481.099	-39754.6	15725.3	-301.782	332.686	692.633	0	-44.8489	-84.4815	-559.991	-1983.75	24432.3	6663.42	343.63	203.542	0	0	0	0	0	0	0	-311	200	0	-0.120133	-0.0689236	1.61749	-22.4361	-103.568	58.1467	-914	200	0
324	3	-21.119	119.292	-479.443	-39613.3	15625.3	-413.611	332.591	692.624	0	-43.6881	-84.2826	-563.716	-2139.29	24912.5	6794.47	344.193	203.795	0	0	0	0	0	0	0	-311	200	0	-0.0590453	-0.0935442	1.76735	-10.6568	-114.322	69.212	-914	200	0
324	4	-20.8531	118.676	-478.144	-39486.3	15534.9	-525.535	332.49	692.583	0	-42.3702	-84.2964	-567.721	-2281.46	25419	6892.26	344.774	204.019	0	0	0	0	0	0	0	-311	200	0	-0.00486009	-0.118524	2.22953	-0.599023	-140.518	91.6535	-914	200	0
324	5	-20.5413	118.111	-477.115	-39374.2	15456.7	-636.175	332.396	692.526	0	-40.9236	-84.5438	-571.964	-2407.28	25947.1	6957.41	345.365	204.209	0	0	0	0	0	0	0	-311	200	0	0.0439408	-0.13856	2.94531	9.52257	-179.375	122.556	-914	200	0
324	6	-20.2114	117.576	-476.278	-39278.8	15395	-745.439	332.324	692.47	0	-39.3742	-85.0364	-576.397	-2515.01	26494.8	6990.07	345.966	204.363	0	0	0	0	0	0	0	-311	200	0	0.0890619	-0.145482	3.79773	21.5071	-224.483	156.632	-914	200	0
324	7	-19.8813	117.051	-475.584	-39201.8	15352.4	-854.141	332.281	692.429	0	-37.7403	-85.7741	-580.983	-2605.69	27063.5	6989.79	346.582	204.485	0	0	0	0	0	0	0	-311	200	0	0.13131	-0.129945	4.63408	36.7913	-267.136	187.19	-914	200	0
324	8	-19.5536	116.526	-475.023	-39143.8	15328.8	-963.501	332.27	692.404	0	-36.0314	-86.7503	-585.696	-2682.92	27655.4	6957.37	347.218	204.581	0	0	0	0	0	0	0	-311	200	0	0.169904	-0.0877651	5.36516	55.8164	-302.11	210.447	-914	200	0
324	9	-19.2164	116.006	-474.632	-39105.3	15323.3	-1074.67	332.285	692.391	0	-34.2462	-87.9523	-590.539	-2750.38	28272.2	6895.22	347.875	204.657	0	0	0	0	0	0	0	-311	200	0	0.201752	-0.0248831	6.02963	77.4201	-331.476	228.42	-914	200	0
325	0	-18.8465	115.516	-474.49	-39086.6	15334.2	-1188.5	332.317	692.376	0	-32.3733	-89.3553	-595.546	-2810.3	28915.2	6805.58	348.553	204.719	0	0	0	0	0	0	0	-311	200	0	0.22026	0.0456177	6.70223	98.5764	-359.518	245.19	-914	200	0	-38.3191	17.0632	-1096.56	-457356	383157	23903.3	347.742	417.83	0
325	1	-18.4178	115.086	-474.688	-39088	15360.1	-1305.77	332.358	692.345	0	-30.3963	-90.9218	-600.767	-2864.5	29586.1	6690.26	349.247	204.768	0	0	0	0	0	0	0	-311	200	0	0.21419	0.108622	7.35584	114.224	-385.048	261.23	-914	200	0
325	2	-17.9122	114.735	-475.279	-39108.6	15399.4	-1427.13	332.401	692.286	0	-28.3039	-92.6088	-606.233	-2915.34	30285.9	6551.67	349.958	204.809	0	0	0	0	0	0	0	-311	200	0	0.171472	0.150188	7.84839	118.746	-400.536	272.702	-914	200	0
325	3	-17.3262	114.462	-476.249	-39146.8	15450.2	-1552.53	332.441	692.198	0	-26.0948	-94.3752	-611.922	-2965.3	31014.4	6393.26	350.684	204.846	0	0	0	0	0	0	0	-311	200	0	0.0926571	0.163373	8.05412	111.215	-398.76	276.035	-914	200	0
325	4	-16.6669	114.253	-477.535	-39201.1	15511.2	-1681.35	332.482	692.091	0	-23.7752	-96.1882	-617.78	-3016.29	31769.4	6219.07	351.425	204.882	0	0	0	0	0	0	0	-311	200	0	0.00129585	0.15233	7.95774	99.2403	-377.688	271.256	-914	200	0
325	5	-15.9445	114.085	-479.065	-39272.3	15582.9	-1813.25	332.528	691.977	0	-21.3555	-98.025	-623.751	-3069.9	32547	6033.85	352.179	204.922	0	0	0	0	0	0	0	-311	200	0	-0.0667308	0.127447	7.59695	94.7108	-338.08	260.028	-914	200	0
325	6	-15.1671	113.939	-480.789	-39362.6	15667.4	-1948.48	332.587	691.871	0	-18.8465	-99.8687	-629.799	-3127.51	33342.7	5842.89	352.942	204.966	0	0	0	0	0	0	0	-311	200	0	-0.0876153	0.0979784	7.03228	105.52	-282.788	244.389	-914	200	0
325	7	-14.3407	113.796	-482.683	-39473.9	15767.9	-2087.82	332.667	691.78	0	-16.2583	-101.704	-635.911	-3189.53	34151.4	5651.09	353.705	205.016	0	0	0	0	0	0	0	-311	200	0	-0.0623568	0.0696321	6.38275	131.488	-219.334	227.745	-914	200	0
325	8	-13.471	113.644	-484.725	-39606.5	15887.8	-2232.58	332.777	691.709	0	-13.6017	-103.521	-642.088	-3254.87	34966.7	5461.99	354.458	205.069	0	0	0	0	0	0	0	-311	200	0	-0.00854902	0.0452737	5.76251	165.711	-157.194	212.806	-914	200	0
325	9	-12.5602	113.473	-486.899	-39759	16030	-2384.31	332.923	691.658	0	-10.8911	-105.31	-648.34	-3321.66	35781.7	5277.74	355.19	205.123	0	0	0	0	0	0	0	-311	200	0	0.0522691	0.0258835	5.17493	196.821	-102.906	198.134	-914	200	0
326	0	-11.6025	113.284	-489.226	-39930.1	16196.3	-2544.38	333.106	691.619	0	-8.14428	-107.061	-654.686	-3388.11	36590.1	5100.04	355.889	205.175	0	0	0	0	0	0	0	-311	200	0	0.100662	0.011367	4.5214	211.944	-59.2607	178.756	-914	200	0	-3.04535	-1.82795	-1184.68	-488641	418268	3726.34	352.938	412.389	0
326	1	-10.5852	113.083	-491.782	-40120.1	16388.6	-2713.66	333.325	691.581	0	-5.38351	-108.757	-661.148	-3452.5	37385	4930.53	356.546	205.222	0	0	0	0	0	0	0	-311	200	0	0.125033	0.00138022	3.73308	204.101	-26.8789	151.59	-914	200	0
326	2	-9.49724	112.873	-494.659	-40330.1	16610.3	-2892.96	333.579	691.531	0	-2.63989	-110.385	-667.732	-3513.74	38159.3	4770.77	357.148	205.262	0	0	0	0	0	0	0	-311	200	0	0.125371	-0.00406611	2.87193	177.56	-5.55432	119.57	-914	200	0
326	3	-8.33551	112.651	-497.921	-40559.8	16865.5	-3083.39	333.872	691.458	0	0.0430614	-111.943	-674.414	-3572.1	38905.6	4622.43	357.688	205.297	0	0	0	0	0	0	0	-311	200	0	0.108473	-0.00456957	2.07632	143.072	5.17996	89.1401	-914	200	0
326	4	-7.10294	112.405	-501.601	-40808.4	17158	-3286.45	334.206	691.356	0	2.61241	-113.44	-681.142	-3628.88	39618.3	4487.31	358.164	205.328	0	0	0	0	0	0	0	-311	200	0	0.0809606	0.000447887	1.46025	110.287	5.90606	65.8059	-914	200	0
326	5	-5.80319	112.121	-505.694	-41073.6	17489.7	-3503.73	334.586	691.222	0	5.01561	-114.89	-687.843	-3685.62	40293.6	4366.56	358.58	205.358	0	0	0	0	0	0	0	-311	200	0	0.0470308	0.0116153	1.08635	85.4403	-2.80519	52.8742	-914	200	0
326	6	-4.43869	111.784	-510.158	-41352.8	17861.9	-3736.39	335.012	691.059	0	7.20859	-116.303	-694.43	-3743.07	40928.3	4260.55	358.938	205.39	0	0	0	0	0	0	0	-311	200	0	0.00895778	0.0294746	0.978139	71.9463	-20.4123	51.8962	-914	200	0
326	7	-3.00869	111.389	-514.923	-41643.1	18273.7	-3984.58	335.488	690.873	0	9.15697	-117.684	-700.82	-3800.46	41518.1	4169.36	359.242	205.423	0	0	0	0	0	0	0	-311	200	0	-0.0320957	0.0541978	1.12901	70.9646	-46.1946	62.9683	-914	200	0
326	8	-1.50665	110.937	-519.913	-41941.9	18723.3	-4247.46	336.012	690.671	0	10.8359	-119.03	-706.942	-3855.31	42057.7	4092.91	359.493	205.454	0	0	0	0	0	0	0	-311	200	0	-0.0751515	0.0851435	1.50496	81.722	-78.8255	84.7549	-914	200	0
326	9	0.0793443	110.437	-525.087	-42246.9	19207.1	-4523.5	336.579	690.457	0	12.2324	-120.334	-712.754	-3903.61	42540.5	4031.24	359.685	205.477	0	0	0	0	0	0	0	-311	200	0	-0.118413	0.120253	2.0413	101.546	-115.752	114.231	-914	200	0
327	0	1.76306	109.902	-530.453	-42556.2	19720.7	-4810.56	337.177	690.226	0	13.3468	-121.586	-718.249	-3940.63	42959.3	3984.69	359.811	205.486	0	0	0	0	0	0	0	-311	200	0	-0.158224	0.155312	2.63415	125.63	-152.418	146.181	-914	200	0	24.7522	-18.4986	-1293.46	-535864	454619	-16986.7	352.396	413.596	0
327	1	3.55458	109.349	-536.052	-42868.1	20259.2	-5106.14	337.793	689.97	0	14.19	-122.775	-723.44	-3962.53	43307.2	3953.58	359.863	205.477	0	0	0	0	0	0	0	-311	200	0	-0.188042	0.183133	3.12845	146.607	-181.412	172.536	-914	200	0
327	2	5.45323	108.794	-541.906	-43180.6	20819.4	-5408.07	338.419	689.683	0	14.7762	-123.893	-728.344	-3967.44	43578.4	3938.18	359.832	205.447	0	0	0	0	0	0	0	-311	200	0	-0.199659	0.194883	3.34391	155.839	-193.764	183.769	-914	200	0
327	3	7.4435	108.241	-547.99	-43492	21398.3	-5714.82	339.049	689.366	0	15.1172	-124.933	-732.955	-3955.32	43769.4	3939.1	359.716	205.396	0	0	0	0	0	0	0	-311	200	0	-0.189052	0.185939	3.18321	148.516	-184.832	174.753	-914	200	0
327	4	9.49784	107.69	-554.235	-43800.5	21990.8	-6024.93	339.678	689.029	0	15.2239	-125.89	-737.244	-3927.45	43879.2	3957.24	359.518	205.327	0	0	0	0	0	0	0	-311	200	0	-0.160753	0.160226	2.71184	127.386	-158.649	149.084	-914	200	0
327	5	11.5823	107.14	-560.549	-44105.1	22590.6	-6336.2	340.301	688.682	0	15.1041	-126.763	-741.168	-3885.85	43909	3993.56	359.243	205.243	0	0	0	0	0	0	0	-311	200	0	-0.124054	0.12642	2.08833	99.5189	-124.099	115.315	-914	200	0
327	6	13.6598	106.59	-566.829	-44405.9	23192.4	-6645.43	340.916	688.341	0	14.7611	-127.554	-744.673	-3832.83	43862.8	4048.54	358.902	205.147	0	0	0	0	0	0	0	-311	200	0	-0.0869849	0.0919192	1.45358	71.126	-88.855	80.9822	-914	200	0
327	7	15.6926	106.044	-572.974	-44704.5	23792.5	-6948.89	341.525	688.022	0	14.1995	-128.273	-747.704	-3770.87	43746.5	4121.63	358.508	205.043	0	0	0	0	0	0	0	-311	200	0	-0.0546327	0.0611285	0.89919	46.0695	-57.6483	50.8968	-914	200	0
327	8	17.6478	105.507	-578.906	-45002.6	24387.6	-7242.87	342.127	687.737	0	13.4346	-128.928	-750.227	-3701.69	43565.9	4211.21	358.07	204.934	0	0	0	0	0	0	0	-311	200	0	-0.0298766	0.0361328	0.479832	26.4114	-32.9654	27.8154	-914	200	0
327	9	19.5076	104.994	-584.602	-45299.8	24975	-7524.42	342.721	687.488	0	12.4977	-129.519	-752.26	-3625.15	43324.8	4314.87	357.593	204.819	0	0	0	0	0	0	0	-311	200	0	-0.014151	0.0174341	0.226281	13.008	-15.7865	13.1498	-914	200	0
328	0	21.2755	104.53	-590.099	-45593	25551	-7791.58	343.299	687.263	0	11.4361	-130.039	-753.891	-3539.52	43027.4	4429.9	357.074	204.695	0	0	0	0	0	0	0	-311	200	0	-0.00804002	0.00456361	0.155398	5.98546	-6.18402	7.51977	-914	200	0	34.2271	-27.2982	-1369.3	-575914	479849	-30202.3	351.638	419.631	0
328	1	22.9693	104.142	-595.464	-45877.5	26109.4	-8043.1	343.847	687.045	0	10.3049	-130.475	-755.249	-3442.9	42680.6	4554.06	356.512	204.559	0	0	0	0	0	0	0	-311	200	0	-0.011659	-0.00345081	0.276192	5.06924	-3.74638	11.1086	-914	200	0
328	2	24.6047	103.851	-600.75	-46150	26642.4	-8277.96	344.349	686.821	0	9.15188	-130.818	-756.441	-3334.55	42293.5	4685.16	355.911	204.408	0	0	0	0	0	0	0	-311	200	0	-0.0248043	-0.00775405	0.591461	9.7615	-7.82059	23.7997	-914	200	0
328	3	26.1832	103.662	-605.964	-46409.9	27145	-8494.92	344.796	686.588	0	8.00659	-131.072	-757.527	-3215.36	41876.1	4820.11	355.28	204.245	0	0	0	0	0	0	0	-311	200	0	-0.0468662	-0.00945155	1.09477	19.3697	-17.5805	45.089	-914	200	0
328	4	27.6907	103.568	-611.056	-46657.6	27614.5	-8692.63	345.191	686.356	0	6.87912	-131.257	-758.516	-3087.36	41437.3	4954.87	354.629	204.07	0	0	0	0	0	0	0	-311	200	0	-0.0765116	-0.0094893	1.76273	32.8991	-31.9364	73.7782	-914	200	0
328	5	29.1015	103.555	-615.928	-46893.1	28047	-8870.24	345.536	686.134	0	5.76748	-131.402	-759.391	-2953.48	40985.6	5085.79	353.972	203.889	0	0	0	0	0	0	0	-311	200	0	-0.111155	-0.0086001	2.54287	48.8278	-49.3071	107.462	-914	200	0
328	6	30.3831	103.608	-620.464	-47115.4	28437.7	-9028	345.833	685.936	0	4.66808	-131.539	-760.138	-2817.79	40527.1	5211.33	353.315	203.707	0	0	0	0	0	0	0	-311	200	0	-0.146257	-0.00729362	3.33773	64.7907	-67.2844	141.851	-914	200	0
328	7	31.5034	103.711	-624.578	-47323.2	28782.2	-9167.05	346.083	685.768	0	3.58516	-131.699	-760.767	-2684.59	40065.8	5332.24	352.665	203.529	0	0	0	0	0	0	0	-311	200	0	-0.174526	-0.00587205	3.98681	77.2151	-82.2339	169.988	-914	200	0
328	8	32.44	103.853	-628.236	-47516.1	29078.7	-9288.38	346.286	685.634	0	2.533	-131.903	-761.318	-2556.71	39605	5449.88	352.022	203.358	0	0	0	0	0	0	0	-311	200	0	-0.187171	-0.00447327	4.29718	81.8087	-89.9413	183.558	-914	200	0
328	9	33.1864	104.031	-631.463	-47694.2	29325.8	-9391.91	346.441	685.53	0	1.53184	-132.164	-761.853	-2434.73	39148.7	5564.79	351.386	203.196	0	0	0	0	0	0	0	-311	200	0	-0.179538	-0.0031488	4.17749	75.8686	-88.4959	178.627	-914	200	0
329	0	33.7504	104.253	-634.323	-47856.7	29521.1	-9476.35	346.54	685.445	0	0.602931	-132.484	-762.445	-2317.51	38700.6	5677.01	350.759	203.04	0	0	0	0	0	0	0	-311	200	0	-0.155279	-0.00192946	3.73649	60.0259	-80.4006	159.859	-914	200	0	30.9996	-29.1878	-1406.45	-596002	490669	-31936.7	349.931	422.767	0
329	1	34.1435	104.528	-636.881	-48002.4	29660.6	-9540.08	346.572	685.371	0	-0.239507	-132.861	-763.163	-2203.45	38264.2	5786.94	350.139	202.887	0	0	0	0	0	0	0	-311	200	0	-0.122668	-0.000830302	3.19378	36.8064	-70.607	136.686	-914	200	0
329	2	34.3704	104.858	-639.154	-48130.5	29740.2	-9582.38	346.531	685.303	0	-0.994781	-133.292	-764.049	-2091.82	37843.3	5895.17	349.53	202.738	0	0	0	0	0	0	0	-311	200	0	-0.0887556	0.000164822	2.73745	8.37808	-63.392	117.198	-914	200	0
329	3	34.4258	105.225	-641.114	-48241	29760	-9604.1	346.419	685.246	0	-1.6724	-133.779	-765.112	-1982.66	37442.7	6001.45	348.938	202.591	0	0	0	0	0	0	0	-311	200	0	-0.0576931	0.00109302	2.4784	-23.8874	-61.3163	106.18	-914	200	0
329	4	34.3007	105.607	-642.716	-48335.1	29724.3	-9607.57	346.248	685.205	0	-2.28438	-134.33	-766.348	-1875	37067.4	6104.54	348.369	202.447	0	0	0	0	0	0	0	-311	200	0	-0.0314041	0.00198814	2.45739	-58.7782	-65.31	105.417	-914	200	0
329	5	33.9887	105.983	-643.926	-48414.5	29639.5	-9595.63	346.029	685.187	0	-2.84176	-134.958	-767.754	-1765.65	36723	6203.2	347.832	202.3	0	0	0	0	0	0	0	-311	200	0	-0.0103262	0.00285744	2.65099	-94.4592	-74.7122	113.942	-914	200	0
329	6	33.4906	106.334	-644.741	-48480.6	29510.9	-9570.95	345.772	685.194	0	-3.35425	-135.67	-769.324	-1650.65	36412	6296.66	347.33	202.146	0	0	0	0	0	0	0	-311	200	0	0.00594368	0.00365932	2.97237	-127.633	-87.1803	128.066	-914	200	0
329	7	32.8165	106.651	-645.192	-48535.3	29342.5	-9535.95	345.479	685.226	0	-3.82841	-136.464	-771.05	-1527.87	36131.1	6384.27	346.86	201.982	0	0	0	0	0	0	0	-311	200	0	0.0181235	0.00428239	3.26754	-152.696	-98.4869	141.214	-914	200	0
329	8	31.986	106.934	-645.345	-48581.1	29138.7	-9492.68	345.152	685.279	0	-4.26269	-137.333	-772.92	-1397.68	35873.9	6465.06	346.414	201.808	0	0	0	0	0	0	0	-311	200	0	0.0269118	0.00456973	3.34796	-162.751	-103.385	145.312	-914	200	0
329	9	31.0282	107.192	-645.288	-48620.1	28905.6	-9442.47	344.795	685.346	0	-4.64405	-138.259	-774.929	-1261.78	35634.7	6537.67	345.985	201.628	0	0	0	0	0	0	0	-311	200	0	0.0329147	0.00443631	3.10357	-154.444	-98.8273	135.625	-914	200	0
330	0	29.9846	107.446	-645.137	-48653.7	28649.8	-9386.01	344.409	685.416	0	-4.94928	-139.224	-777.103	-1121.66	35409.7	6600.7	345.566	201.443	0	0	0	0	0	0	0	-311	200	0	0.0365889	0.00395605	2.58624	-131.596	-86.3247	114.318	-914	200	0	20.6514	-34.7867	-1433.87	-602811	493969	-27318.2	345.199	419.245	0
330	1	28.9043	107.72	-645.017	-48683.6	28377.1	-9324.33	343.994	685.476	0	-5.15226	-140.207	-779.486	-978.197	35195.9	6653.23	345.153	201.255	0	0	0	0	0	0	0	-311	200	0	0.0379424	0.00328387	1.94262	-102.051	-69.9338	87.5625	-914	200	0
330	2	27.8297	108.029	-645.018	-48711.5	28092	-9259.51	343.552	685.52	0	-5.23506	-141.197	-782.107	-832.579	34991.3	6695.11	344.74	201.065	0	0	0	0	0	0	0	-311	200	0	0.0362034	0.00253221	1.3048	-72.6597	-53.0148	60.819	-914	200	0
330	3	26.7859	108.374	-645.175	-48739.8	27800	-9194.23	343.089	685.545	0	-5.19526	-142.19	-784.954	-686.653	34796.8	6726.53	344.33	200.875	0	0	0	0	0	0	0	-311	200	0	0.0297045	0.00173587	0.759083	-47.8546	-37.2724	37.4831	-914	200	0
330	4	25.7817	108.741	-645.486	-48771.2	27508.2	-9130.68	342.616	685.557	0	-5.04351	-143.189	-787.975	-542.533	34616.3	6747.62	343.931	200.689	0	0	0	0	0	0	0	-311	200	0	0.0159424	0.00086761	0.358348	-30.2142	-23.0861	19.4042	-914	200	0
330	5	24.815	109.109	-645.941	-48809.2	27223.4	-9070.29	342.145	685.563	0	-4.79538	-144.19	-791.102	-402.526	34455.4	6758.79	343.554	200.509	0	0	0	0	0	0	0	-311	200	0	-0.00823119	-0.000141856	0.134936	-21.0456	-9.89468	7.44016	-914	200	0
330	6	23.8789	109.464	-646.534	-48857.4	26950	-9014.33	341.684	685.568	0	-4.46446	-145.186	-794.267	-269.214	34318.3	6761.55	343.207	200.339	0	0	0	0	0	0	0	-311	200	0	-0.0462297	-0.00138151	0.110128	-20.8039	3.44614	1.89358	-914	200	0
330	7	22.9668	109.79	-647.261	-48917.9	26691.1	-8964.21	341.237	685.577	0	-4.06046	-146.178	-797.427	-145.495	34206.3	6758.36	342.896	200.182	0	0	0	0	0	0	0	-311	200	0	-0.101092	-0.00293397	0.299417	-29.3139	18.3234	2.80369	-914	200	0
330	8	22.0728	110.08	-648.108	-48990.4	26449.7	-8921.38	340.811	685.59	0	-3.59083	-147.17	-800.559	-34.2912	34119.2	6752.09	342.619	200.043	0	0	0	0	0	0	0	-311	200	0	-0.174506	-0.00484386	0.712926	-45.7777	36.02	10.0831	-914	200	0
330	9	21.1945	110.325	-649.071	-49074.1	26228.8	-8887.33	340.41	685.607	0	-3.06135	-148.168	-803.666	62.5653	34054.9	6745.71	342.374	199.922	0	0	0	0	0	0	0	-311	200	0	-0.265431	-0.00707883	1.3506	-68.5743	57.3309	23.4964	-914	200	0
331	0	20.3376	110.523	-650.183	-49169.5	26030.7	-8863.66	340.036	685.624	0	-2.47331	-149.168	-806.778	145.154	34010.9	6742.09	342.156	199.82	0	0	0	0	0	0	0	-311	200	0	-0.368296	-0.00948274	2.192	-94.8727	82.116	42.483	-914	200	0	18.1629	-42.315	-1480	-618086	505628	-25526.2	342.236	416.253	0
331	1	19.5168	110.683	-651.52	-49277.4	25857.1	-8851.86	339.687	685.635	0	-1.82303	-150.157	-809.955	214.506	33986.2	6743.84	341.961	199.735	0	0	0	0	0	0	0	-311	200	0	-0.470817	-0.0117224	3.18076	-120.103	108.775	65.8327	-914	200	0
331	2	18.7486	110.815	-653.154	-49398.5	25709.1	-8852.81	339.361	685.631	0	-1.10769	-151.116	-813.248	271.888	33982	6752.88	341.786	199.666	0	0	0	0	0	0	0	-311	200	0	-0.551613	-0.0132321	4.2045	-137.364	133.653	91.2308	-914	200	0
331	3	18.045	110.924	-655.121	-49533.2	25588.5	-8867.17	339.059	685.609	0	-0.331977	-152.034	-816.681	319.711	33999.9	6770.12	341.632	199.609	0	0	0	0	0	0	0	-311	200	0	-0.584232	-0.0133266	5.11036	-138.66	151.732	115.504	-914	200	0
331	4	17.4116	111.01	-657.417	-49683.7	25496.8	-8896.17	338.783	685.574	0	0.490764	-152.909	-820.249	361.641	34039.1	6795.78	341.499	199.559	0	0	0	0	0	0	0	-311	200	0	-0.554771	-0.0116647	5.79957	-120.014	160.058	136.467	-914	200	0
331	5	16.8483	111.071	-660.013	-49853.6	25434.3	-8941.46	338.536	685.534	0	1.34155	-153.747	-823.937	401.191	34096.8	6830.05	341.383	199.513	0	0	0	0	0	0	0	-311	200	0	-0.475002	-0.00860329	6.29049	-85.3696	160.179	154.077	-914	200	0
331	6	16.3499	111.095	-662.86	-50046.6	25400.6	-9004.02	338.32	685.501	0	2.20049	-154.561	-827.725	440.602	34169.6	6873.14	341.281	199.468	0	0	0	0	0	0	0	-311	200	0	-0.37112	-0.00493109	6.62893	-43.6583	155.467	168.434	-914	200	0
331	7	15.9096	111.073	-665.892	-50263.5	25395.3	-9083.3	338.137	685.483	0	3.05065	-155.364	-831.593	480.667	34254.1	6924.45	341.191	199.422	0	0	0	0	0	0	0	-311	200	0	-0.265712	-0.0014321	6.75505	-4.00116	147.017	176.854	-914	200	0
331	8	15.5217	110.998	-669.049	-50502.5	25417.3	-9177.46	337.99	685.484	0	3.87913	-156.163	-835.525	521.403	34347.4	6982.22	341.109	199.376	0	0	0	0	0	0	0	-311	200	0	-0.172479	0.00128796	6.50787	26.3156	133.229	174.233	-914	200	0
331	9	15.1868	110.88	-672.315	-50761.6	25463.9	-9284.14	337.875	685.503	0	4.67886	-156.958	-839.527	562.939	34446.7	7044.14	341.031	199.329	0	0	0	0	0	0	0	-311	200	0	-0.0979319	0.0029285	5.79867	43.6253	113.095	157.811	-914	200	0
332	0	14.9165	110.744	-675.749	-51038.1	25531.5	-9401.12	337.782	685.528	0	5.4525	-157.739	-843.639	605.765	34549.6	7108.2	340.953	199.282	0	0	0	0	0	0	0	-311	200	0	-0.0433651	0.00357041	4.74445	49.0068	88.7935	130.815	-914	200	0	23.406	-49.9669	-1557.01	-650750	529980	-28444.7	341.106	416.408	0
332	1	14.7312	110.626	-679.46	-51328.5	25618	-9526.93	337.703	685.543	0	6.21024	-158.49	-847.913	650.244	34654.8	7172.46	340.871	199.233	0	0	0	0	0	0	0	-311	200	0	-0.00689903	0.00351423	3.57545	46.2701	64.2313	99.7779	-914	200	0
332	2	14.646	110.558	-683.526	-51628.7	25722.6	-9660.89	337.632	685.533	0	6.95799	-159.194	-852.37	695.74	34761.3	7234.7	340.782	199.184	0	0	0	0	0	0	0	-311	200	0	0.0147855	0.00306063	2.47801	39.1576	42.4007	70.0677	-914	200	0
332	3	14.6597	110.547	-687.947	-51936.1	25844.7	-9802.44	337.568	685.495	0	7.6883	-159.845	-856.972	740.173	34866.6	7293	340.686	199.136	0	0	0	0	0	0	0	-311	200	0	0.0253681	0.00243219	1.55272	30.3735	24.7347	44.6677	-914	200	0
332	4	14.7547	110.584	-692.651	-52251.2	25983.6	-9950.59	337.513	685.436	0	8.38329	-160.454	-861.63	780.828	34965.8	7346	340.581	199.094	0	0	0	0	0	0	0	-311	200	0	0.0283001	0.00177804	0.836779	21.6741	11.5665	24.7759	-914	200	0
332	5	14.9049	110.65	-697.554	-52577.4	26139.1	-10103.9	337.473	685.374	0	9.0217	-161.041	-866.233	816.086	35053	7393.48	340.466	199.058	0	0	0	0	0	0	0	-311	200	0	0.0265	0.00118745	0.326412	14.0643	2.56238	10.4179	-914	200	0
332	6	15.083	110.736	-702.581	-52919.7	26312.3	-10260.7	337.451	685.322	0	9.58409	-161.633	-870.68	846.673	35121.6	7437.33	340.338	199.028	0	0	0	0	0	0	0	-311	200	0	0.0222454	0.000704971	-0.00538727	7.99936	-2.94916	0.938197	-914	200	0
332	7	15.2658	110.843	-707.681	-53281.9	26504.4	-10419	337.452	685.291	0	10.0586	-162.251	-874.898	875.263	35167.2	7480.9	340.196	199	0	0	0	0	0	0	0	-311	200	0	0.017189	0.000344451	-0.195902	3.56768	-5.74591	-4.63632	-914	200	0
332	8	15.4392	110.984	-712.83	-53664.8	26714.3	-10576.2	337.476	685.284	0	10.4442	-162.905	-878.856	904.63	35187.8	7526.96	340.038	198.971	0	0	0	0	0	0	0	-311	200	0	0.0124433	0.000100803	-0.284028	0.639841	-6.56638	-7.35042	-914	200	0
332	9	15.603	111.185	-718.051	-54066.8	26937.5	-10729.6	337.515	685.297	0	10.7496	-163.583	-882.563	936.297	35184.3	7576.9	339.866	198.939	0	0	0	0	0	0	0	-311	200	0	0.00869223	-4.10222e-05	-0.305084	-1.02043	-6.03145	-8.16954	-914	200	0
333	0	15.7731	111.478	-723.41	-54484.2	27166.4	-10877	337.553	685.316	0	10.9898	-164.254	-886.058	970.849	35158	7631.31	339.679	198.904	0	0	0	0	0	0	0	-311	200	0	0.0062996	-9.98221e-05	-0.288196	-1.68087	-4.61639	-7.90085	-914	200	0	28.4956	-51.3598	-1646.11	-694270	558109	-31472.8	339.88	420.266	0
333	1	15.9749	111.899	-728.977	-54912.3	27393.2	-11016.2	337.578	685.328	0	11.1813	-164.885	-889.388	1008.82	35109	7690.53	339.476	198.866	0	0	0	0	0	0	0	-311	200	0	0.00539758	-9.44081e-05	-0.255416	-1.59637	-2.65825	-7.16296	-914	200	0
333	2	16.2275	112.471	-734.77	-55346.7	27612.2	-11145.4	337.579	685.325	0	11.3358	-165.452	-892.577	1050.8	35036.7	7754.85	339.253	198.823	0	0	0	0	0	0	0	-311	200	0	0.00594418	-4.19168e-05	-0.221867	-0.989462	-0.386674	-6.38495	-914	200	0
333	3	16.5352	113.199	-740.729	-55785.4	27820.5	-11262.9	337.558	685.312	0	11.456	-165.952	-895.616	1096.67	34940.7	7824.42	339.013	198.776	0	0	0	0	0	0	0	-311	200	0	0.00774605	4.22671e-05	-0.196368	-0.0496655	2.03056	-5.81932	-914	200	0
333	4	16.889	114.076	-746.751	-56229.1	28018.4	-11367.8	337.52	685.298	0	11.5377	-166.395	-898.477	1145.73	34820.6	7900.01	338.755	198.725	0	0	0	0	0	0	0	-311	200	0	0.0104474	0.000143404	-0.18215	1.05384	4.43344	-5.55808	-914	200	0
333	5	17.2731	115.087	-752.731	-56678.9	28208.7	-11459.9	337.475	685.298	0	11.5748	-166.799	-901.131	1196.99	34675	7983.28	338.479	198.672	0	0	0	0	0	0	0	-311	200	0	0.0134897	0.000245498	-0.177455	2.15109	6.6119	-5.5456	-914	200	0
333	6	17.6696	116.218	-758.588	-57135.7	28393.1	-11539.2	337.429	685.318	0	11.5629	-167.18	-903.561	1248.92	34501.9	8075.59	338.184	198.618	0	0	0	0	0	0	0	-311	200	0	0.0160521	0.000328998	-0.175899	3.04612	8.24906	-5.58577	-914	200	0
333	7	18.0631	117.457	-764.271	-57599	28570.5	-11605.4	337.383	685.365	0	11.5011	-167.542	-905.755	1300.24	34300.9	8176.81	337.87	198.564	0	0	0	0	0	0	0	-311	200	0	0.0169859	0.000368513	-0.166675	3.49231	8.87126	-5.34472	-914	200	0
333	8	18.4451	118.802	-769.758	-58067.2	28737.1	-11657.4	337.333	685.436	0	11.3935	-167.886	-907.71	1351.48	34074.9	8285.44	337.539	198.511	0	0	0	0	0	0	0	-311	200	0	0.014766	0.000331061	-0.13472	3.17327	7.81344	-4.35395	-914	200	0
333	9	18.817	120.26	-775.059	-58536.9	28887.8	-11693.6	337.272	685.526	0	11.2488	-168.207	-909.441	1404.86	33828	8399.68	337.197	198.455	0	0	0	0	0	0	0	-311	200	0	0.00748619	0.0001755	-0.0611331	1.69572	4.212	-2.0221	-914	200	0
334	0	19.1886	121.845	-780.207	-59004.6	29018.9	-11712.2	337.194	685.627	0	11.0749	-168.499	-910.993	1463.42	33564	8518.6	336.843	198.394	0	0	0	0	0	0	0	-311	200	0	-0.00706237	-0.000146034	0.075804	-1.39775	-2.95842	2.33325	-914	200	0	30.3891	-38.0322	-1716.57	-732870	575714	-28488.2	336.238	425.875	0
334	1	19.5724	123.572	-785.237	-59468.4	29128.6	-11711.8	337.095	685.733	0	10.8719	-168.753	-912.422	1530.24	33284.8	8642.42	336.48	198.323	0	0	0	0	0	0	0	-311	200	0	-0.0311836	-0.000683696	0.298537	-6.58648	-14.7832	9.41951	-914	200	0
334	2	19.9765	125.448	-790.163	-59927.5	29217.5	-11691.3	336.977	685.842	0	10.6295	-168.962	-913.769	1606.68	32990.1	8771.59	336.103	198.242	0	0	0	0	0	0	0	-311	200	0	-0.0668885	-0.00148136	0.626578	-14.2894	-32.2169	19.8526	-914	200	0
334	3	20.4005	127.471	-794.969	-60382.9	29287.2	-11650.7	336.841	685.956	0	10.3303	-169.122	-915.043	1690.9	32677.4	8905.86	335.711	198.152	0	0	0	0	0	0	0	-311	200	0	-0.115274	-0.00256277	1.07076	-24.7314	-55.7796	33.9744	-914	200	0
334	4	20.8405	129.626	-799.621	-60836.7	29341.1	-11590.8	336.694	686.082	0	9.95495	-169.238	-916.221	1778.72	32344.1	9043.93	335.302	198.059	0	0	0	0	0	0	0	-311	200	0	-0.175627	-0.00391155	1.62497	-37.7504	-85.1187	51.59	-914	200	0
334	5	21.2935	131.892	-804.087	-61291.5	29383.9	-11513.8	336.543	686.225	0	9.48536	-169.318	-917.262	1866.01	31989.4	9184.22	334.875	197.966	0	0	0	0	0	0	0	-311	200	0	-0.244235	-0.00544467	2.2553	-52.541	-118.431	71.6216	-914	200	0
334	6	21.7575	134.247	-808.35	-61749.8	29420	-11422.1	336.395	686.39	0	8.91092	-169.38	-918.123	1950.6	31615	9325.47	334.434	197.875	0	0	0	0	0	0	0	-311	200	0	-0.312943	-0.0069801	2.88668	-67.3424	-151.761	91.686	-914	200	0
334	7	22.2287	136.667	-812.411	-62212.9	29452.6	-11318.2	336.253	686.578	0	8.23013	-169.44	-918.768	2032.58	31223.5	9467.16	333.984	197.788	0	0	0	0	0	0	0	-311	200	0	-0.367556	-0.00820116	3.38832	-79.0949	-178.224	107.629	-914	200	0
334	8	22.7038	139.133	-816.292	-62680.7	29483.3	-11203.9	336.119	686.787	0	7.44795	-169.512	-919.18	2113.25	30816.6	9609.34	333.526	197.701	0	0	0	0	0	0	0	-311	200	0	-0.390478	-0.00871534	3.59805	-84.0108	-189.292	114.3	-914	200	0
334	9	23.1844	141.626	-820.028	-63152.6	29512.5	-11081.2	335.99	687.013	0	6.57612	-169.605	-919.367	2193.92	30395.4	9752.19	333.061	197.614	0	0	0	0	0	0	0	-311	200	0	-0.372338	-0.00831341	3.42976	-80.0867	-180.45	108.962	-914	200	0
335	0	23.6807	144.138	-823.684	-63626.8	29539.1	-10952.6	335.862	687.247	0	5.636	-169.721	-919.372	2275.86	29960.7	9895.29	332.588	197.525	0	0	0	0	0	0	0	-311	200	0	-0.320663	-0.00716288	2.95354	-68.9788	-155.417	93.8316	-914	200	0	27.6874	-15.6145	-1758.48	-760231	584722	-20995.9	333.273	431.896	0
335	1	24.2101	146.667	-827.35	-64100	29559.6	-10820.9	335.728	687.476	0	4.65589	-169.857	-919.26	2360.77	29515	10036.9	332.107	197.432	0	0	0	0	0	0	0	-311	200	0	-0.252446	-0.00564214	2.32706	-54.3968	-122.531	73.9057	-914	200	0
335	2	24.7867	149.209	-831.111	-64568.8	29570.3	-10688.6	335.579	687.69	0	3.66369	-170.014	-919.09	2450.4	29061.8	10173.7	331.62	197.334	0	0	0	0	0	0	0	-311	200	0	-0.182194	-0.00407384	1.68514	-39.5188	-88.9288	53.4538	-914	200	0
335	3	25.4119	151.751	-835.011	-65031.1	29570.7	-10558.5	335.414	687.881	0	2.68212	-170.2	-918.898	2545.98	28603.9	10301.8	331.129	197.229	0	0	0	0	0	0	0	-311	200	0	-0.118463	-0.00264766	1.10774	-26.2398	-58.8587	35.0033	-914	200	0
335	4	26.0716	154.268	-839.028	-65486	29563.1	-10433.1	335.235	688.05	0	1.72687	-170.428	-918.694	2647.95	28144	10417.7	330.635	197.118	0	0	0	0	0	0	0	-311	200	0	-0.065226	-0.00145083	0.632373	-15.4578	-34.3258	19.7356	-914	200	0
335	5	26.739	156.73	-843.087	-65933.3	29550.9	-10315	335.051	688.205	0	0.807088	-170.716	-918.466	2755.86	27685.4	10518.5	330.143	197	0	0	0	0	0	0	0	-311	200	0	-0.0233956	-0.000502276	0.267884	-7.39113	-15.8117	7.92712	-914	200	0
335	6	27.3811	159.107	-847.084	-66372.7	29535.6	-10207	334.867	688.354	0	-0.0704605	-171.085	-918.187	2869.21	27231.7	10602.9	329.658	196.875	0	0	0	0	0	0	0	-311	200	0	0.00786795	0.000218005	0.00612353	-1.8426	-2.87516	-0.676445	-914	200	0
335	7	27.9663	161.371	-850.932	-66804.7	29518.1	-10111.2	334.689	688.508	0	-0.897469	-171.546	-917.821	2988.17	26785.6	10670.6	329.184	196.744	0	0	0	0	0	0	0	-311	200	0	0.0301137	0.000745261	-0.168954	1.59897	5.38513	-6.56488	-914	200	0
335	8	28.4716	163.505	-854.587	-67230.8	29499.3	-10027.6	334.519	688.671	0	-1.66358	-172.096	-917.353	3112.48	26347.9	10723.1	328.722	196.607	0	0	0	0	0	0	0	-311	200	0	0.0448077	0.00111174	-0.274616	3.41632	9.99926	-10.2449	-914	200	0
335	9	28.8874	165.506	-858.048	-67652.3	29480.8	-9955.03	334.358	688.844	0	-2.35614	-172.713	-916.802	3240.56	25917.5	10762.5	328.269	196.465	0	0	0	0	0	0	0	-311	200	0	0.0527648	0.00133325	-0.32481	4.07274	11.9093	-12.088	-914	200	0
336	0	29.2202	167.39	-861.373	-68068.8	29463.2	-9891	334.205	689.024	0	-2.95903	-173.364	-916.229	3369.94	25492	10791	327.823	196.322	0	0	0	0	0	0	0	-311	200	0	0.0537755	0.00139989	-0.327382	3.96143	11.8434	-12.2355	-914	200	0	25.7051	-1.11238	-1789.67	-782999	589566	-16605.6	330.119	437.48	0
336	1	29.489	169.185	-864.651	-68478	29442.6	-9833.66	334.051	689.197	0	-3.4552	-174.012	-915.711	3497.65	25070.2	10810	327.378	196.18	0	0	0	0	0	0	0	-311	200	0	0.0464115	0.00127074	-0.282734	3.38437	10.26	-10.5504	-914	200	0
336	2	29.7136	170.918	-867.959	-68876.5	29412.2	-9782.24	333.887	689.355	0	-3.83467	-174.625	-915.304	3620.76	24653.1	10820.8	326.934	196.044	0	0	0	0	0	0	0	-311	200	0	0.0280186	0.000872677	-0.183759	2.55135	7.34316	-6.61605	-914	200	0
336	3	29.9047	172.603	-871.318	-69261.4	29365.1	-9736.85	333.702	689.49	0	-4.10186	-175.187	-915.017	3737.6	24242.9	10824.7	326.495	195.915	0	0	0	0	0	0	0	-311	200	0	-0.00506858	0.000104475	-0.017032	1.59167	3.03995	0.217145	-914	200	0
336	4	30.0614	174.239	-874.684	-69630.6	29297.6	-9697.66	333.495	689.607	0	-4.2755	-175.7	-914.816	3848.12	23840.9	10823.4	326.061	195.794	0	0	0	0	0	0	0	-311	200	0	-0.0570264	-0.00115208	0.234579	0.57311	-2.86702	10.7267	-914	200	0
336	5	30.1739	175.811	-877.98	-69983.9	29209.6	-9664.43	333.269	689.71	0	-4.38234	-176.176	-914.634	3953.13	23447.3	10818.4	325.636	195.678	0	0	0	0	0	0	0	-311	200	0	-0.131673	-0.00301175	0.587576	-0.475168	-10.6505	25.6391	-914	200	0
336	6	30.23	177.301	-881.121	-70322.1	29102.9	-9636.65	333.029	689.81	0	-4.45148	-176.635	-914.395	4053.37	23062.4	10810.8	325.221	195.567	0	0	0	0	0	0	0	-311	200	0	-0.231135	-0.00555335	1.05141	-1.53781	-20.489	45.3615	-914	200	0
336	7	30.2216	178.691	-884.047	-70646.6	28979.4	-9613.54	332.78	689.913	0	-4.51042	-177.094	-914.045	4149.03	22686.8	10801.8	324.82	195.461	0	0	0	0	0	0	0	-311	200	0	-0.353979	-0.00877284	1.61963	-2.58754	-32.2726	69.6075	-914	200	0
336	8	30.1476	179.975	-886.724	-70958	28839.2	-9593.76	332.523	690.023	0	-4.57875	-177.559	-913.569	4239.88	22320.9	10792.1	324.433	195.359	0	0	0	0	0	0	0	-311	200	0	-0.492765	-0.0125204	2.25852	-3.5592	-45.3605	96.9133	-914	200	0
336	9	30.0167	181.165	-889.164	-71256.3	28680.4	-9575.31	332.255	690.139	0	-4.66198	-178.03	-912.989	4325.67	21964.1	10782.7	324.057	195.262	0	0	0	0	0	0	0	-311	200	0	-0.631109	-0.016423	2.89341	-4.32466	-58.2981	124.056	-914	200	0
337	0	29.8469	182.286	-891.418	-71540.9	28500.8	-9555.72	331.972	690.255	0	-4.75173	-178.499	-912.349	4406.21	21615.2	10774.7	323.692	195.17	0	0	0	0	0	0	0	-311	200	0	-0.740445	-0.019796	3.39388	-4.67031	-68.511	145.42	-914	200	0	23.2528	6.58079	-1805.77	-797198	590175	-12957	327.456	441.649	0
337	1	29.6572	183.367	-893.554	-71811.2	28298.6	-9532.82	331.67	690.366	0	-4.83498	-178.955	-911.697	4481.3	21273.9	10768.9	323.334	195.085	0	0	0	0	0	0	0	-311	200	0	-0.785353	-0.021783	3.59801	-4.32897	-72.7905	154.038	-914	200	0
337	2	29.4544	184.425	-895.59	-72067.3	28072.2	-9505.71	331.345	690.469	0	-4.90477	-179.389	-911.046	4550.51	20940	10765.9	322.985	195.005	0	0	0	0	0	0	0	-311	200	0	-0.747007	-0.021982	3.41972	-3.12217	-69.4503	146.193	-914	200	0
337	3	29.2314	185.46	-897.477	-72309.3	27821.3	-9474.79	330.999	690.57	0	-4.96236	-179.798	-910.378	4612.72	20614.5	10765.8	322.644	194.933	0	0	0	0	0	0	0	-311	200	0	-0.640737	-0.0209019	2.92923	-1.07661	-59.9419	124.868	-914	200	0
337	4	28.9775	186.468	-899.13	-72536.4	27547.6	-9440.42	330.638	690.674	0	-5.01212	-180.177	-909.654	4666.19	20298.9	10768.2	322.315	194.87	0	0	0	0	0	0	0	-311	200	0	-0.501126	-0.0195258	2.28485	1.63618	-47.4745	96.8305	-914	200	0
337	5	28.6831	187.443	-900.469	-72748.3	27255.3	-9402.25	330.268	690.789	0	-5.05794	-180.522	-908.835	4709.55	19994.8	10773.1	322.001	194.818	0	0	0	0	0	0	0	-311	200	0	-0.357933	-0.0186118	1.6229	4.80219	-34.7899	67.9255	-914	200	0
337	6	28.3394	188.375	-901.446	-72946.8	26948.9	-9359.7	329.895	690.922	0	-5.10366	-180.831	-907.9	4742.52	19702.5	10780.8	321.701	194.776	0	0	0	0	0	0	0	-311	200	0	-0.229126	-0.0184445	1.02601	8.15817	-23.5098	41.7219	-914	200	0
337	7	27.9384	189.258	-902.062	-73135.2	26632.3	-9312.65	329.524	691.076	0	-5.15318	-181.102	-906.853	4766.07	19419.6	10792.2	321.414	194.744	0	0	0	0	0	0	0	-311	200	0	-0.123649	-0.0188393	0.535851	11.3198	-14.3785	20.0766	-914	200	0
337	8	27.4767	190.093	-902.359	-73317.6	26309.7	-9261.46	329.157	691.251	0	-5.20773	-181.328	-905.721	4781.93	19143.6	10807.4	321.136	194.72	0	0	0	0	0	0	0	-311	200	0	-0.0444903	-0.0191487	0.167421	13.7035	-7.5325	3.75855	-914	200	0
337	9	26.9601	190.887	-902.416	-73496.6	25984.6	-9206.51	328.794	691.444	0	-5.26218	-181.502	-904.539	4791.79	18873	10825.7	320.865	194.703	0	0	0	0	0	0	0	-311	200	0	0.00874363	-0.0182604	-0.0790351	14.4553	-2.72456	-7.02563	-914	200	0
338	0	26.4073	191.662	-902.34	-73672.4	25656.4	-9147.88	328.433	691.646	0	-5.30263	-181.611	-903.363	4796.87	18606.9	10845.8	320.597	194.69	0	0	0	0	0	0	0	-311	200	0	0.0378662	-0.0146033	-0.208922	12.4028	0.503985	-12.2305	-914	200	0	18.7662	14.4913	-1799.88	-798996	582690	-7161.65	324.247	444.3	0
338	1	25.8441	192.444	-902.25	-73843.6	25321.9	-9085.37	328.065	691.844	0	-5.30955	-181.642	-902.249	4798.54	18344.9	10865.8	320.332	194.682	0	0	0	0	0	0	0	-311	200	0	0.0447729	-0.00618938	-0.227131	6.0508	2.69869	-11.7059	-914	200	0
338	2	25.2897	193.25	-902.233	-74008.2	24977.7	-9018.57	327.684	692.028	0	-5.26627	-181.588	-901.232	4799.32	18085.7	10883.9	320.068	194.675	0	0	0	0	0	0	0	-311	200	0	0.0306979	0.00927178	-0.134767	-6.34939	4.40542	-5.07032	-914	200	0
338	3	24.746	194.084	-902.317	-74164.3	24621.7	-8946.88	327.287	692.193	0	-5.1649	-181.453	-900.309	4802.38	17827.5	10899.2	319.802	194.666	0	0	0	0	0	0	0	-311	200	0	-0.00397248	0.0341365	0.0713124	-26.6213	6.10936	8.27191	-914	200	0
338	4	24.2007	194.937	-902.48	-74309.9	24253.3	-8869.9	326.874	692.34	0	-5.00707	-181.258	-899.458	4809.86	17567	10911.9	319.531	194.652	0	0	0	0	0	0	0	-311	200	0	-0.0593561	0.0704155	0.396175	-56.3341	8.1868	28.9587	-914	200	0
338	5	23.638	195.799	-902.677	-74443	23873.5	-8787.62	326.447	692.469	0	-4.80383	-181.03	-898.648	4821.81	17301.5	10923.2	319.253	194.634	0	0	0	0	0	0	0	-311	200	0	-0.135217	0.119135	0.84166	-96.2823	10.8584	57.3328	-914	200	0
338	6	23.0458	196.657	-902.852	-74563	23484.7	-8699.98	326.012	692.586	0	-4.57432	-180.793	-897.833	4836.46	17030.3	10934	318.968	194.613	0	0	0	0	0	0	0	-311	200	0	-0.229597	0.179425	1.39832	-145.741	14.135	92.9259	-914	200	0
338	7	22.4188	197.496	-902.961	-74670.8	23089	-8606.57	325.57	692.695	0	-4.3394	-180.565	-896.952	4851.42	16757.2	10944.7	318.682	194.591	0	0	0	0	0	0	0	-311	200	0	-0.336968	0.247329	2.03451	-201.487	17.7516	133.763	-914	200	0
338	8	21.7559	198.302	-902.975	-74768.5	22686.8	-8507.11	325.125	692.802	0	-4.11352	-180.358	-895.951	4865.04	16488.1	10954.8	318.403	194.57	0	0	0	0	0	0	0	-311	200	0	-0.445965	0.31436	2.68307	-256.617	21.0895	175.507	-914	200	0
338	9	21.0576	199.066	-902.884	-74859	22278.3	-8402.18	324.675	692.911	0	-3.90157	-180.177	-894.804	4877.14	16225.5	10963	318.133	194.549	0	0	0	0	0	0	0	-311	200	0	-0.53687	0.365926	3.22634	-299.252	23.0945	210.502	-914	200	0
339	0	20.33	199.787	-902.72	-74945.2	21865.5	-8293.29	324.222	693.022	0	-3.69934	-180.026	-893.528	4888.81	15966.5	10968.8	317.869	194.529	0	0	0	0	0	0	0	-311	200	0	-0.585554	0.383911	3.51993	-314.651	22.4342	229.332	-914	200	0	14.0194	22.9832	-1787.13	-796746	572377	148.933	320.662	446.437	0
339	1	19.587	200.473	-902.543	-75029.6	21451.5	-8182.5	323.768	693.131	0	-3.49539	-179.9	-892.161	4901.31	15705.8	10972.4	317.604	194.506	0	0	0	0	0	0	0	-311	200	0	-0.581129	0.358071	3.49846	-294.529	18.1599	227.722	-914	200	0
339	2	18.8433	201.137	-902.414	-75113.3	21038.1	-8071.69	323.313	693.236	0	-3.27763	-179.793	-890.748	4915.11	15437	10973.9	317.33	194.482	0	0	0	0	0	0	0	-311	200	0	-0.538961	0.294655	3.25344	-244.112	10.234	211.63	-914	200	0
339	3	18.1062	201.781	-902.353	-75196.4	20626	-7961.87	322.858	693.334	0	-3.04093	-179.697	-889.31	4929.95	15156.7	10972.6	317.043	194.456	0	0	0	0	0	0	0	-311	200	0	-0.488684	0.209406	2.9614	-176.371	-0.785607	192.555	-914	200	0
339	4	17.3752	202.397	-902.347	-75277.6	20215.6	-7853.26	322.403	693.424	0	-2.79087	-179.607	-887.833	4945.54	14865.3	10966.8	316.743	194.43	0	0	0	0	0	0	0	-311	200	0	-0.454836	0.116216	2.76768	-102.687	-14.2679	179.978	-914	200	0
339	5	16.6457	202.961	-902.359	-75355	19809.8	-7746.39	321.953	693.509	0	-2.54187	-179.525	-886.277	4962.03	14565.5	10954.3	316.434	194.401	0	0	0	0	0	0	0	-311	200	0	-0.450104	0.0241723	2.74582	-30.3787	-29.5165	178.706	-914	200	0
339	6	15.9122	203.448	-902.34	-75426.4	19413.6	-7642.69	321.515	693.59	0	-2.31014	-179.454	-884.595	4979.9	14259.2	10932.9	316.12	194.37	0	0	0	0	0	0	0	-311	200	0	-0.475572	-0.0605259	2.89879	35.7914	-45.4604	188.959	-914	200	0
339	7	15.1748	203.836	-902.234	-75489.7	19033.2	-7543.97	321.096	693.67	0	-2.10704	-179.398	-882.746	4999.63	13947.3	10901.8	315.8	194.336	0	0	0	0	0	0	0	-311	200	0	-0.52082	-0.132367	3.15953	91.8868	-60.2901	206.394	-914	200	0
339	8	14.4424	204.118	-901.992	-75542.4	18672.4	-7451.55	320.701	693.751	0	-1.93726	-179.361	-880.715	5021.14	13630.9	10862	315.477	194.299	0	0	0	0	0	0	0	-311	200	0	-0.563429	-0.1845	3.38795	133.211	-71.0862	221.911	-914	200	0
339	9	13.7347	204.303	-901.587	-75582	18331.4	-7365.9	320.332	693.832	0	-1.79834	-179.339	-878.531	5043.54	13312.9	10814.8	315.154	194.259	0	0	0	0	0	0	0	-311	200	0	-0.574326	-0.209317	3.40458	154.577	-74.3492	223.821	-914	200	0
340	0	13.0814	204.411	-901.038	-75605.7	18006.7	-7286.74	319.984	693.91	0	-1.67989	-179.319	-876.261	5065.83	12996.2	10761.6	314.831	194.219	0	0	0	0	0	0	0	-311	200	0	-0.536096	-0.204203	3.10466	154.262	-68.4177	205.26	-914	200	0	9.96968	25.8939	-1761.85	-789316	558814	4898.3	317.452	448.712	0
340	1	12.5138	204.474	-900.396	-75612.2	17694.7	-7213.24	319.652	693.977	0	-1.56824	-179.279	-873.991	5087.09	12683.8	10703.5	314.513	194.179	0	0	0	0	0	0	0	-311	200	0	-0.456584	-0.175969	2.54352	137.026	-55.3068	169.726	-914	200	0
340	2	12.0495	204.522	-899.699	-75601.4	17391.2	-7143.94	319.33	694.03	0	-1.45504	-179.205	-871.789	5106.32	12378.7	10641.8	314.199	194.143	0	0	0	0	0	0	0	-311	200	0	-0.358217	-0.13666	1.87196	111.08	-39.2269	126.851	-914	200	0
340	3	11.6852	204.575	-898.956	-75574.5	17093.2	-7076.97	319.014	694.069	0	-1.34012	-179.09	-869.679	5122.17	12083.2	10578	313.894	194.11	0	0	0	0	0	0	0	-311	200	0	-0.260255	-0.0970004	1.22812	83.3992	-24.1548	85.3389	-914	200	0
340	4	11.3992	204.642	-898.158	-75534.4	16799.7	-7010.5	318.705	694.099	0	-1.22815	-178.93	-867.639	5132.45	11799.6	10513.8	313.6	194.085	0	0	0	0	0	0	0	-311	200	0	-0.173526	-0.0644938	0.706108	58.3392	-13.1444	50.9118	-914	200	0
340	5	11.1599	204.716	-897.279	-75484.9	16510.8	-6943	318.401	694.126	0	-1.1247	-178.724	-865.619	5134.43	11529.8	10451	313.32	194.068	0	0	0	0	0	0	0	-311	200	0	-0.102281	-0.0441585	0.3682	38.1634	-8.60213	27.0946	-914	200	0
340	6	10.9313	204.786	-896.279	-75428.7	16225.3	-6873.31	318.103	694.158	0	-1.0318	-178.473	-863.554	5126.08	11275.2	10391.4	313.057	194.064	0	0	0	0	0	0	0	-311	200	0	-0.0462937	-0.0392673	0.256919	23.6323	-12.5293	16.0224	-914	200	0
340	7	10.6817	204.841	-895.109	-75367.3	15940.3	-6800.74	317.808	694.199	0	-0.94323	-178.179	-861.385	5107.15	11035.7	10336.1	312.812	194.071	0	0	0	0	0	0	0	-311	200	0	-0.0026175	-0.0518106	0.402887	14.493	-26.6102	19.0027	-914	200	0
340	8	10.3927	204.878	-893.745	-75300.7	15652.1	-6724.98	317.513	694.253	0	-0.843024	-177.845	-859.073	5079.05	10810.1	10285.2	312.583	194.088	0	0	0	0	0	0	0	-311	200	0	0.0329899	-0.0825923	0.827196	9.84143	-52.0934	36.7733	-914	200	0
340	9	10.0651	204.901	-892.215	-75228.8	15358.5	-6645.92	317.214	694.317	0	-0.708453	-177.468	-856.617	5043.67	10595.7	10238.1	312.369	194.112	0	0	0	0	0	0	0	-311	200	0	0.0649354	-0.13091	1.53754	8.36013	-89.429	69.4192	-914	200	0
341	0	9.71639	204.928	-890.603	-75152.2	15060.4	-6563.57	316.91	694.383	0	-0.516402	-177.044	-854.054	5002.4	10389.9	10193.9	312.165	194.143	0	0	0	0	0	0	0	-311	200	0	0.0968555	-0.193803	2.51761	8.44892	-137.633	115.932	-914	200	0	9.35863	30.722	-1723.55	-775552	542267	8008.84	314.888	450.832	0
341	1	9.37296	204.976	-889.013	-75072.2	14759.7	-6478.2	316.602	694.444	0	-0.251212	-176.564	-851.426	4956.14	10191.1	10151.2	311.969	194.179	0	0	0	0	0	0	0	-311	200	0	0.130782	-0.264893	3.70977	8.28155	-193.374	173.418	-914	200	0
341	2	9.05624	205.057	-887.519	-74989	14458.6	-6390.03	316.291	694.493	0	0.0900089	-176.023	-848.757	4905.98	9998.72	10108.2	311.78	194.22	0	0	0	0	0	0	0	-311	200	0	0.166326	-0.332909	4.99151	5.82608	-249.829	235.977	-914	200	0
341	3	8.7738	205.169	-886.13	-74902	14160	-6298.69	315.98	694.527	0	0.496294	-175.432	-846.042	4853.81	9812.78	10062.6	311.598	194.263	0	0	0	0	0	0	0	-311	200	0	0.199846	-0.380071	6.1475	-1.12593	-295.38	293.363	-914	200	0
341	4	8.51917	205.304	-884.8	-74809.7	13868.1	-6203.29	315.674	694.55	0	0.944367	-174.811	-843.259	4801.85	9632.38	10012.3	311.423	194.306	0	0	0	0	0	0	0	-311	200	0	0.223885	-0.386893	6.8788	-13.4189	-315.641	331.196	-914	200	0
341	5	8.27652	205.45	-883.45	-74711.5	13586.2	-6103.22	315.379	694.568	0	1.40448	-174.192	-840.392	4752.17	9453.66	9957.01	311.249	194.345	0	0	0	0	0	0	0	-311	200	0	0.229377	-0.3483	6.93366	-27.5425	-302.66	336.82	-914	200	0
341	6	8.02681	205.595	-882.019	-74607.9	13315.4	-5998.44	315.096	694.588	0	1.84978	-173.607	-837.447	4706.74	9270.66	9897.32	311.07	194.38	0	0	0	0	0	0	0	-311	200	0	0.212274	-0.280583	6.29426	-37.2276	-262.112	308.48	-914	200	0
341	7	7.75473	205.731	-880.479	-74500.1	13054.6	-5888.87	314.827	694.613	0	2.2619	-173.073	-834.443	4666.79	9078.57	9833.58	310.88	194.407	0	0	0	0	0	0	0	-311	200	0	0.177644	-0.205595	5.18884	-39.5251	-207.73	256.722	-914	200	0
341	8	7.45208	205.849	-878.826	-74389.5	12801.9	-5773.9	314.567	694.646	0	2.63037	-172.593	-831.41	4631.94	8876.61	9765.44	310.677	194.429	0	0	0	0	0	0	0	-311	200	0	0.135243	-0.136586	3.91355	-36.0944	-151.65	195.977	-914	200	0
341	9	7.11648	205.95	-877.059	-74276.4	12554.4	-5652.73	314.314	694.688	0	2.9518	-172.156	-828.375	4600.79	8667.3	9692.73	310.463	194.446	0	0	0	0	0	0	0	-311	200	0	0.0932645	-0.0792528	2.68993	-29.7008	-101.275	137.2	-914	200	0
342	0	6.75062	206.041	-875.181	-74160.9	12308.5	-5525.31	314.064	694.738	0	3.23048	-171.751	-825.369	4572.42	8453.84	9615.47	310.242	194.46	0	0	0	0	0	0	0	-311	200	0	0.0567042	-0.0356146	1.64483	-22.3702	-60.1967	86.6235	-914	200	0	8.98784	35.9001	-1674.79	-757083	524017	11539.9	313.14	453.079	0
342	1	6.3624	206.136	-873.207	-74043.5	12059.5	-5392.55	313.811	694.795	0	3.47431	-171.371	-822.426	4547.02	8239.27	9533.75	310.018	194.471	0	0	0	0	0	0	0	-311	200	0	0.0281838	-0.00556251	0.836358	-15.4053	-29.3884	46.9835	-914	200	0
342	2	5.96265	206.247	-871.157	-73924.3	11802.1	-5255.98	313.548	694.858	0	3.68674	-171.022	-819.564	4525.31	8026.66	9448.03	309.794	194.478	0	0	0	0	0	0	0	-311	200	0	0.00882376	0.0120606	0.27906	-9.55154	-8.20768	18.7409	-914	200	0
342	3	5.5614	206.375	-869.039	-73801.8	11532.2	-5117.22	313.27	694.924	0	3.8652	-170.712	-816.763	4507.58	7818.48	9359.2	309.573	194.481	0	0	0	0	0	0	0	-311	200	0	-0.00106526	0.0187034	-0.0363154	-5.1597	4.83333	1.05372	-914	200	0
342	4	5.16611	206.509	-866.842	-73672.4	11248.5	-4977.18	312.976	694.989	0	4.00685	-170.447	-813.978	4493.85	7615.93	9267.97	309.356	194.479	0	0	0	0	0	0	0	-311	200	0	-0.00150795	0.0156519	-0.128907	-2.3263	11.526	-7.51384	-914	200	0
342	5	4.78054	206.637	-864.55	-73532.5	10951.1	-4836.01	312.667	695.053	0	4.11037	-170.226	-811.157	4484.2	7418.88	9174.47	309.146	194.472	0	0	0	0	0	0	0	-311	200	0	0.0073806	0.00384966	-0.0197079	-1.00104	13.6207	-8.53631	-914	200	0
342	6	4.40213	206.749	-862.145	-73381.6	10642.4	-4693.99	312.344	695.115	0	4.17307	-170.046	-808.266	4478.36	7226.13	9077.88	308.94	194.459	0	0	0	0	0	0	0	-311	200	0	0.0254072	-0.0160387	0.270979	-1.05748	12.6397	-3.49574	-914	200	0
342	7	4.02095	206.837	-859.623	-73222.3	10327.1	-4551.89	312.013	695.18	0	4.19227	-169.9	-805.283	4475.71	7035.06	8976.36	308.736	194.442	0	0	0	0	0	0	0	-311	200	0	0.0520834	-0.0433436	0.721098	-2.32733	9.80645	6.26191	-914	200	0
342	8	3.62391	206.894	-856.994	-73059.1	10012.6	-4410.84	311.683	695.25	0	4.17177	-169.787	-802.199	4476.12	6841.45	8867.94	308.528	194.42	0	0	0	0	0	0	0	-311	200	0	0.0861853	-0.0769073	1.29992	-4.60118	6.05494	19.4188	-914	200	0
342	9	3.20235	206.919	-854.289	-72896.3	9705.86	-4272.22	311.361	695.33	0	4.12558	-169.708	-799.026	4480.09	6640.78	8751.46	308.311	194.393	0	0	0	0	0	0	0	-311	200	0	0.12511	-0.114423	1.9573	-7.59965	2.08797	34.4602	-914	200	0
343	0	2.75834	206.924	-851.564	-72735.9	9408.61	-4137.39	311.049	695.415	0	4.0714	-169.658	-795.808	4487.93	6430.47	8627.32	308.08	194.361	0	0	0	0	0	0	0	-311	200	0	0.164064	-0.151635	2.60997	-10.9207	-1.53866	49.3682	-914	200	0	4.58391	37.4413	-1620.04	-734070	502327	14629	310.203	454.229	0
343	1	2.30383	206.927	-848.89	-72577.2	9118.58	-4007.07	310.742	695.497	0	4.02045	-169.625	-792.618	4499.25	6211.21	8498.16	307.836	194.324	0	0	0	0	0	0	0	-311	200	0	0.19516	-0.181459	3.12636	-13.9702	-4.32498	61.2742	-914	200	0
343	2	1.85233	206.942	-846.319	-72417.3	8833.39	-3880.85	310.437	695.567	0	3.97599	-169.598	-789.517	4513.09	5986.47	8367.72	307.582	194.284	0	0	0	0	0	0	0	-311	200	0	0.208797	-0.195148	3.35018	-15.9833	-5.87052	66.9133	-914	200	0
343	3	1.41126	206.973	-843.854	-72252.6	8551.87	-3757.38	310.134	695.622	0	3.93667	-169.569	-786.534	4528.3	5761.33	8238.81	307.325	194.243	0	0	0	0	0	0	0	-311	200	0	0.19991	-0.187776	3.20681	-16.251	-6.20086	64.7861	-914	200	0
343	4	0.978753	207.017	-841.455	-72080.9	8272.72	-3634.93	309.831	695.662	0	3.89657	-169.533	-783.651	4543.91	5541.06	8112.67	307.071	194.202	0	0	0	0	0	0	0	-311	200	0	0.172665	-0.16237	2.78322	-14.2915	-6.01085	56.7814	-914	200	0
343	5	0.542817	207.06	-839.067	-71903.1	7994.7	-3511.83	309.528	695.694	0	3.84428	-169.487	-780.819	4559.69	5328.93	7989.71	306.825	194.16	0	0	0	0	0	0	0	-311	200	0	0.136464	-0.126364	2.25959	-9.67158	-6.41178	46.7449	-914	200	0
343	6	0.083951	207.082	-836.627	-71722	7718.48	-3386.87	309.226	695.728	0	3.7649	-169.433	-777.975	4576.26	5125.06	7870.21	306.588	194.118	0	0	0	0	0	0	0	-311	200	0	0.0994422	-0.0858719	1.79766	-1.76084	-8.52271	38.1563	-914	200	0
343	7	-0.416849	207.057	-834.07	-71540.9	7446.36	-3259.95	308.928	695.773	0	3.64464	-169.379	-775.062	4594.55	4928.69	7754.21	306.359	194.072	0	0	0	0	0	0	0	-311	200	0	0.0665315	-0.0440808	1.50528	10.2628	-13.2922	33.3784	-914	200	0
343	8	-0.968638	206.97	-831.355	-71361.7	7180.45	-3131.97	308.637	695.838	0	3.47729	-169.332	-772.058	4615.27	4740	7641.48	306.139	194.022	0	0	0	0	0	0	0	-311	200	0	0.0401549	-0.00207181	1.44375	27.2143	-21.4252	33.7833	-914	200	0
343	9	-1.5649	206.819	-828.492	-71184.6	6922	-3004.09	308.355	695.921	0	3.27058	-169.291	-768.978	4639.1	4558.82	7532.02	305.928	193.967	0	0	0	0	0	0	0	-311	200	0	0.0210096	0.0401612	1.6343	49.5936	-33.2565	39.8542	-914	200	0
344	0	-2.18285	206.62	-825.544	-71008.3	6670.81	-2877.08	308.081	696.014	0	3.04681	-169.243	-765.883	4666.94	4382.19	7426.27	305.722	193.906	0	0	0	0	0	0	0	-311	200	0	0.00871066	0.082673	2.05938	77.161	-48.5455	51.1686	-914	200	0	-2.36297	36.9099	-1564.7	-709839	481571	18213.8	307.698	454.793	0
344	1	-2.79053	206.4	-822.612	-70830	6424.94	-2751.21	307.81	696.104	0	2.83282	-169.174	-762.866	4699.64	4204.56	7324.37	305.512	193.84	0	0	0	0	0	0	0	-311	200	0	0.00226927	0.124522	2.6581	108.386	-66.1865	66.2542	-914	200	0
344	2	-3.36197	206.184	-819.781	-70647.1	6182.6	-2626.65	307.542	696.178	0	2.64594	-169.072	-760.012	4737.05	4021.06	7225.61	305.291	193.767	0	0	0	0	0	0	0	-311	200	0	0.000408664	0.16273	3.31652	139.787	-83.8447	82.3268	-914	200	0
344	3	-3.88994	205.984	-817.079	-70458.1	5943.42	-2503.86	307.274	696.232	0	2.48772	-168.935	-757.354	4777.58	3829.81	7128.79	305.057	193.692	0	0	0	0	0	0	0	-311	200	0	0.00173942	0.191288	3.85426	165.198	-97.5487	94.9521	-914	200	0
344	4	-4.38687	205.794	-814.472	-70263.5	5707.21	-2383.65	307.007	696.269	0	2.34601	-168.769	-754.871	4818.63	3632.03	7032.5	304.811	193.617	0	0	0	0	0	0	0	-311	200	0	0.00485364	0.202429	4.05801	176.848	-102.416	98.8974	-914	200	0
344	5	-4.87778	205.599	-811.886	-70064.3	5472.43	-2266.45	306.74	696.298	0	2.19922	-168.585	-752.506	4857.61	3431.34	6935.14	304.56	193.545	0	0	0	0	0	0	0	-311	200	0	0.00840497	0.19264	3.81722	170.284	-95.7949	91.5544	-914	200	0
344	6	-5.39196	205.374	-809.239	-69862.2	5236.49	-2151.71	306.471	696.331	0	2.02307	-168.399	-750.186	4892.76	3232.17	6835.51	304.308	193.478	0	0	0	0	0	0	0	-311	200	0	0.0111172	0.167191	3.22601	148.075	-79.6476	75.5247	-914	200	0
344	7	-5.95517	205.095	-806.474	-69659.9	4997.92	-2038.19	306.197	696.376	0	1.79966	-168.236	-747.846	4923.5	3038.04	6733.78	304.062	193.416	0	0	0	0	0	0	0	-311	200	0	0.0116548	0.136337	2.49978	116.656	-58.6262	56.5557	-914	200	0
344	8	-6.58202	204.75	-803.581	-69459.4	4758.21	-1925.28	305.921	696.437	0	1.52291	-168.12	-745.448	4950.63	2850.92	6631.23	303.824	193.359	0	0	0	0	0	0	0	-311	200	0	0.00847419	0.109042	1.83738	81.2116	-36.9125	40.1076	-914	200	0
344	9	-7.26913	204.345	-800.607	-69262.3	4520.71	-1813.79	305.647	696.512	0	1.19901	-168.06	-742.994	4976.47	2670.98	6529.19	303.595	193.302	0	0	0	0	0	0	0	-311	200	0	-0.000207832	0.0910175	1.37853	44.2192	-17.3291	30.2988	-914	200	0
345	0	-7.99338	203.903	-797.647	-69069.3	4287.52	-1705.43	305.375	696.591	0	0.84486	-168.043	-740.525	5004.3	2496.71	6427.97	303.372	193.242	0	0	0	0	0	0	0	-311	200	0	-0.0163161	0.0851607	1.21504	6.16884	-1.7596	30.1739	-914	200	0	-11.9553	34.3116	-1512.64	-686466	464312	21935.2	306.578	454.903	0
345	1	-8.72177	203.452	-794.814	-68879.9	4057.98	-1601.71	305.106	696.662	0	0.482646	-168.039	-738.104	5036.57	2326.19	6326.94	303.152	193.176	0	0	0	0	0	0	0	-311	200	0	-0.0416786	0.09197	1.40095	-33.5297	8.39049	41.9087	-914	200	0
345	2	-9.42948	203.014	-792.185	-68692.9	3830.56	-1503.06	304.835	696.713	0	0.128831	-168.018	-735.774	5073.59	2158.51	6225.57	302.934	193.104	0	0	0	0	0	0	0	-311	200	0	-0.0776054	0.109681	1.95597	-75.5988	11.8261	66.7866	-914	200	0
345	3	-10.1111	202.596	-789.762	-68507.2	3605.08	-1408.66	304.565	696.744	0	-0.212389	-167.968	-733.525	5113.89	1993.17	6123.39	302.717	193.028	0	0	0	0	0	0	0	-311	200	0	-0.124245	0.134122	2.86061	-119.903	7.12781	104.892	-914	200	0
345	4	-10.7771	202.19	-787.489	-68321.9	3382.63	-1316.98	304.295	696.759	0	-0.54549	-167.885	-731.318	5155.53	1829.48	6019.62	302.502	192.95	0	0	0	0	0	0	0	-311	200	0	-0.179697	0.158325	4.04268	-164.409	-7.31577	154.495	-914	200	0
345	5	-11.444	201.777	-785.278	-68137.3	3164.52	-1226.41	304.03	696.768	0	-0.875987	-167.774	-729.115	5196.43	1667.44	5914.1	302.287	192.873	0	0	0	0	0	0	0	-311	200	0	-0.238877	0.17201	5.35586	-204.118	-33.1717	211.131	-914	200	0
345	6	-12.1268	201.341	-783.046	-67953.9	2951.45	-1135.81	303.769	696.781	0	-1.20599	-167.643	-726.888	5234.46	1508.04	5808.04	302.075	192.799	0	0	0	0	0	0	0	-311	200	0	-0.294284	0.163193	6.5998	-231.688	-71.7432	268.043	-914	200	0
345	7	-12.8336	200.864	-780.733	-67771.4	2742.53	-1044.92	303.513	696.805	0	-1.53484	-167.498	-724.626	5268.3	1352.83	5703.38	301.867	192.73	0	0	0	0	0	0	0	-311	200	0	-0.340985	0.124398	7.6364	-241.659	-123.186	319.842	-914	200	0
345	8	-13.5635	200.341	-778.314	-67588.6	2535.24	-954.484	303.257	696.84	0	-1.86043	-167.339	-722.342	5298.2	1204.08	5601.53	301.667	192.665	0	0	0	0	0	0	0	-311	200	0	-0.37991	0.057595	8.46644	-233.532	-185.458	364.752	-914	200	0
345	9	-14.3063	199.777	-775.805	-67404.3	2327	-865.521	303	696.883	0	-2.17818	-167.161	-720.075	5325.95	1063.42	5503.13	301.477	192.604	0	0	0	0	0	0	0	-311	200	0	-0.412852	-0.0287236	9.11592	-208.456	-253.153	400.367	-914	200	0
346	0	-15.0441	199.194	-773.267	-67217.5	2116.9	-778.529	302.738	696.927	0	-2.47913	-166.955	-717.895	5354.93	929.725	5408.59	301.295	192.541	0	0	0	0	0	0	0	-311	200	0	-0.434959	-0.122408	9.50348	-166.677	-317.26	419.528	-914	200	0	-21.8517	30.9956	-1465.72	-665506	452139	26187.6	307.771	455.067	0
346	1	-15.7562	198.617	-770.787	-67028.4	1905.49	-693.573	302.472	696.961	0	-2.75106	-166.713	-715.877	5389.25	799.41	5318.65	301.117	192.472	0	0	0	0	0	0	0	-311	200	0	-0.435404	-0.205928	9.52218	-112.323	-369.053	415.507	-914	200	0
346	2	-16.4291	198.066	-768.438	-66837.8	1693.76	-610.915	302.204	696.979	0	-2.98724	-166.432	-714.067	5431.74	668.302	5234.15	300.936	192.393	0	0	0	0	0	0	0	-311	200	0	-0.409068	-0.262832	9.22939	-55.1823	-407.259	391.086	-914	200	0
346	3	-17.0625	197.545	-766.253	-66647.7	1483.23	-530.956	301.936	696.979	0	-3.19563	-166.121	-712.463	5482.52	534.017	5155.85	300.75	192.305	0	0	0	0	0	0	0	-311	200	0	-0.365503	-0.289371	8.86	-3.91327	-439.229	358.444	-914	200	0
346	4	-17.6668	197.044	-764.219	-66459.9	1276.07	-453.842	301.67	696.965	0	-3.39668	-165.789	-711.021	5539.28	397.019	5084.1	300.558	192.209	0	0	0	0	0	0	0	-311	200	0	-0.322103	-0.291937	8.64048	37.7408	-472.708	330.12	-914	200	0
346	5	-18.2557	196.548	-762.289	-66275.9	1074.48	-379.465	301.41	696.943	0	-3.61363	-165.449	-709.674	5598.13	259.503	5018.6	300.366	192.112	0	0	0	0	0	0	0	-311	200	0	-0.29241	-0.275468	8.62871	68.0321	-507.261	312.007	-914	200	0
346	6	-18.8428	196.041	-760.402	-66096.1	880.032	-307.417	301.157	696.923	0	-3.86417	-165.111	-708.369	5654.97	124.232	4958.42	300.175	192.017	0	0	0	0	0	0	0	-311	200	0	-0.281972	-0.240279	8.71677	85.2828	-534.156	303.028	-914	200	0
346	7	-19.4402	195.514	-758.508	-65920.7	693.538	-236.936	300.914	696.908	0	-4.15642	-164.789	-707.074	5707.28	-7.20931	4902.7	299.99	191.928	0	0	0	0	0	0	0	-311	200	0	-0.288221	-0.188424	8.77594	89.3492	-545.481	299.133	-914	200	0
346	8	-20.058	194.968	-756.576	-65749.8	515.328	-167.459	300.681	696.904	0	-4.49214	-164.497	-705.777	5754.79	-135.892	4850.8	299.807	191.846	0	0	0	0	0	0	0	-311	200	0	-0.300406	-0.12909	8.76198	82.866	-540.82	296.232	-914	200	0
346	9	-20.7009	194.408	-754.596	-65583.6	345.071	-98.9792	300.457	696.912	0	-4.87202	-164.244	-704.473	5798.2	-263.196	4801.53	299.626	191.769	0	0	0	0	0	0	0	-311	200	0	-0.303991	-0.0760758	8.66423	69.6921	-522.964	289.761	-914	200	0
347	0	-21.3641	193.841	-752.58	-65421.9	181.377	-31.6341	300.241	696.93	0	-5.2939	-164.035	-703.178	5837.85	-388.384	4752.68	299.448	191.698	0	0	0	0	0	0	0	-311	200	0	-0.2937	-0.04294	8.4733	52.5586	-493.89	276.074	-914	200	0	-32.2935	27.897	-1434.48	-649512	440309	30084	305.878	453.727	0
347	1	-22.0336	193.283	-750.578	-65263.4	22.2764	34.6211	300.03	696.951	0	-5.74936	-163.865	-701.932	5874.3	-510.325	4702.11	299.273	191.631	0	0	0	0	0	0	0	-311	200	0	-0.282861	-0.0418471	8.20999	32.367	-455.66	254.815	-914	200	0
347	2	-22.6939	192.749	-748.661	-65106.6	-133.305	99.9668	299.822	696.964	0	-6.22859	-163.718	-700.782	5909.35	-629.377	4649.04	299.102	191.567	0	0	0	0	0	0	0	-311	200	0	-0.293783	-0.0817111	7.89387	8.67806	-409.409	227.364	-914	200	0
347	3	-23.339	192.241	-746.875	-64951.1	-285.443	164.719	299.618	696.964	0	-6.72693	-163.579	-699.751	5945.36	-746.351	4593.21	298.933	191.504	0	0	0	0	0	0	0	-311	200	0	-0.33828	-0.161048	7.54646	-19.4614	-356.899	195.922	-914	200	0
347	4	-23.9757	191.747	-745.211	-64796.4	-435.142	229.377	299.416	696.951	0	-7.24548	-163.435	-698.823	5983.6	-861.314	4533.55	298.768	191.438	0	0	0	0	0	0	0	-311	200	0	-0.407501	-0.261994	7.23673	-52.7236	-304.2	164.848	-914	200	0
347	5	-24.6192	191.244	-743.611	-64642.5	-584.817	294.438	299.214	696.931	0	-7.78768	-163.28	-697.941	6024.19	-974.596	4469.06	298.604	191.369	0	0	0	0	0	0	0	-311	200	0	-0.474535	-0.352622	7.01577	-90.9226	-258.596	139.031	-914	200	0
347	6	-25.2851	190.711	-742.005	-64490.2	-736.538	360.003	299.007	696.914	0	-8.35357	-163.117	-697.037	6067.2	-1088.3	4400.28	298.439	191.296	0	0	0	0	0	0	0	-311	200	0	-0.505691	-0.398224	6.84224	-132.705	-223.562	121.15	-914	200	0
347	7	-25.9863	190.133	-740.334	-64341.4	-890.723	425.732	298.797	696.909	0	-8.93612	-162.955	-696.06	6113.36	-1205.47	4329.11	298.268	191.217	0	0	0	0	0	0	0	-311	200	0	-0.480377	-0.381997	6.65881	-175.598	-199.739	111.914	-914	200	0
347	8	-26.7291	189.509	-738.575	-64198.4	-1045.85	491.198	298.584	696.922	0	-9.52401	-162.802	-694.997	6163.56	-1327.64	4257.5	298.09	191.132	0	0	0	0	0	0	0	-311	200	0	-0.404155	-0.31863	6.47921	-215.652	-187.542	111.198	-914	200	0
347	9	-27.5076	188.846	-736.755	-64062.9	-1199.45	556.143	298.372	696.953	0	-10.1032	-162.657	-693.881	6217.77	-1453.58	4186.89	297.905	191.039	0	0	0	0	0	0	0	-311	200	0	-0.298175	-0.242638	6.32218	-245.902	-186.153	117.614	-914	200	0
348	0	-28.299	188.167	-734.953	-63933.9	-1349.94	620.487	298.163	696.99	0	-10.6539	-162.509	-692.789	6275.22	-1580.03	4118.14	297.719	190.942	0	0	0	0	0	0	0	-311	200	0	-0.181812	-0.187079	6.13364	-257.049	-192.211	128.188	-914	200	0	-43.9504	23.5834	-1414.16	-637423	427491	33954.2	300.802	451.551	0
348	1	-29.0722	187.498	-733.27	-63808.8	-1496.36	684.253	297.959	697.02	0	-11.1545	-162.338	-691.813	6335.79	-1703.29	4051.88	297.538	190.842	0	0	0	0	0	0	0	-311	200	0	-0.0676037	-0.17055	5.86125	-244.182	-202.208	140.211	-914	200	0
348	2	-29.8063	186.859	-731.78	-63686	-1636.75	747.475	297.763	697.029	0	-11.594	-162.135	-691.01	6400.56	-1820.49	3989.11	297.365	190.737	0	0	0	0	0	0	0	-311	200	0	0.0365062	-0.193086	5.54144	-212.118	-214.775	152.723	-914	200	0
348	3	-30.5007	186.25	-730.486	-63565.6	-1769.5	810.113	297.578	697.018	0	-11.9789	-161.9	-690.382	6470.55	-1929.66	3931.27	297.205	190.628	0	0	0	0	0	0	0	-311	200	0	0.124426	-0.240506	5.23558	-171.04	-228.419	164.786	-914	200	0
348	4	-31.1689	185.663	-729.322	-63448.2	-1895.92	872.204	297.4	696.996	0	-12.3288	-161.647	-689.886	6544.98	-2030.21	3879.31	297.057	190.513	0	0	0	0	0	0	0	-311	200	0	0.189375	-0.290763	4.91744	-129.265	-237.756	172.716	-914	200	0
348	5	-31.8269	185.083	-728.19	-63334.5	-2019.3	934.277	297.227	696.975	0	-12.6649	-161.396	-689.456	6621.24	-2123.98	3832.51	296.919	190.396	0	0	0	0	0	0	0	-311	200	0	0.224082	-0.319736	4.4724	-91.2632	-234.158	170.492	-914	200	0
348	6	-32.4882	184.499	-727.001	-63224.6	-2141.41	997.435	297.055	696.966	0	-13.0027	-161.169	-689.012	6696.05	-2214.4	3788.49	296.786	190.282	0	0	0	0	0	0	0	-311	200	0	0.226339	-0.312983	3.82069	-58.9835	-212.506	154.588	-914	200	0
348	7	-33.1615	183.904	-725.685	-63118.9	-2261.64	1062.78	296.883	696.978	0	-13.3506	-160.982	-688.489	6766.85	-2304.8	3744.82	296.652	190.171	0	0	0	0	0	0	0	-311	200	0	0.203297	-0.274286	3.01416	-33.1702	-176.386	127.703	-914	200	0
348	8	-33.8465	183.301	-724.219	-63017.8	-2378.73	1130.71	296.715	697.015	0	-13.708	-160.846	-687.86	6832.55	-2397.56	3700.23	296.514	190.067	0	0	0	0	0	0	0	-311	200	0	0.167083	-0.218258	2.1816	-13.8219	-134.41	96.117	-914	200	0
348	9	-34.5301	182.704	-722.642	-62921.8	-2492.49	1200.74	296.551	697.072	0	-14.0651	-160.755	-687.146	6893.37	-2492.78	3654.69	296.372	189.968	0	0	0	0	0	0	0	-311	200	0	0.127968	-0.158269	1.4273	-0.269468	-93.8607	65.1383	-914	200	0
349	0	-35.187	182.135	-721.047	-62830.7	-2603.8	1271.71	296.389	697.138	0	-14.4061	-160.694	-686.412	6949.77	-2587.62	3608.95	296.23	189.875	0	0	0	0	0	0	0	-311	200	0	0.0923029	-0.10266	0.803586	8.55566	-58.8534	37.8188	-914	200	0	-52.5077	19.9122	-1396.63	-627394	420680	37113.9	299.407	449.911	0
349	1	-35.7873	181.623	-719.55	-62743.4	-2713.57	1342.32	296.229	697.198	0	-14.714	-160.642	-685.736	7001.82	-2677.85	3564.23	296.095	189.789	0	0	0	0	0	0	0	-311	200	0	0.0632349	-0.0558015	0.325868	13.7872	-31.1161	15.5542	-914	200	0
349	2	-36.3089	181.185	-718.234	-62658.9	-2821.75	1411.5	296.071	697.24	0	-14.9755	-160.581	-685.181	7050.09	-2760.12	3521.84	295.972	189.711	0	0	0	0	0	0	0	-311	200	0	0.0415463	-0.0194205	-0.0121067	16.392	-10.831	-1.25724	-914	200	0
349	3	-36.748	180.824	-717.123	-62577	-2927.02	1478.68	295.918	697.261	0	-15.1859	-160.503	-684.777	7096.66	-2833.22	3482.45	295.863	189.637	0	0	0	0	0	0	0	-311	200	0	0.0263649	0.00626675	-0.226379	17.0281	2.68075	-12.6693	-914	200	0
349	4	-37.1182	180.525	-716.189	-62498.2	-3026.75	1544.12	295.774	697.265	0	-15.3515	-160.407	-684.526	7144.7	-2898.85	3445.68	295.765	189.563	0	0	0	0	0	0	0	-311	200	0	0.015711	0.021656	-0.334218	15.9729	10.4498	-18.7713	-914	200	0
349	5	-37.4426	180.264	-715.378	-62423.2	-3117.27	1608.7	295.642	697.259	0	-15.4881	-160.3	-684.401	7196.93	-2962.07	3410.47	295.672	189.484	0	0	0	0	0	0	0	-311	200	0	0.0068972	0.0271152	-0.348612	13.1036	13.5113	-19.4052	-914	200	0
349	6	-37.7434	180.014	-714.628	-62353.2	-3195.82	1673.05	295.528	697.253	0	-15.6148	-160.194	-684.364	7254.72	-3029.33	3375.67	295.574	189.399	0	0	0	0	0	0	0	-311	200	0	-0.00317529	0.0225998	-0.275441	7.92517	12.7003	-14.0161	-914	200	0
349	7	-38.0364	179.748	-713.884	-62289.8	-3262.38	1736.62	295.43	697.255	0	-15.7478	-160.096	-684.38	7318.65	-3104.15	3339.85	295.464	189.306	0	0	0	0	0	0	0	-311	200	0	-0.01776	0.00751814	-0.113051	-0.353184	8.56569	-1.64407	-914	200	0
349	8	-38.3305	179.448	-713.107	-62235.5	-3319.4	1797.62	295.345	697.274	0	-15.8968	-160.003	-684.42	7388.97	-3185.7	3301.47	295.345	189.204	0	0	0	0	0	0	0	-311	200	0	-0.0399764	-0.0191496	0.145921	-12.6797	1.38353	18.931	-914	200	0
349	9	-38.6268	179.105	-712.289	-62191.7	-3370.34	1854.27	295.268	697.312	0	-16.0652	-159.913	-684.473	7465.24	-3271.64	3260.03	295.22	189.093	0	0	0	0	0	0	0	-311	200	0	-0.0724103	-0.058466	0.51044	-29.9438	-8.74432	48.8687	-914	200	0
350	0	-38.9199	178.732	-711.454	-62158.2	-3419.47	1906.34	295.194	697.368	0	-16.2512	-159.825	-684.557	7546.07	-3359.99	3216.72	295.092	188.977	0	0	0	0	0	0	0	-311	200	0	-0.116533	-0.110863	0.984555	-52.6605	-21.7138	88.7446	-914	200	0	-57.6217	17.6686	-1393.48	-622628	414847	38707.3	295.725	447.427	0
350	1	-39.2005	178.349	-710.645	-62133.1	-3471.39	1954.76	295.115	697.432	0	-16.4505	-159.738	-684.711	7629.71	-3449.03	3173.57	294.963	188.857	0	0	0	0	0	0	0	-311	200	0	-0.171881	-0.175168	1.55835	-80.537	-37.1694	137.803	-914	200	0
350	2	-39.4624	177.977	-709.903	-62113	-3529.29	2000.66	295.029	697.495	0	-16.6626	-159.648	-684.96	7714.1	-3537.72	3132.21	294.835	188.738	0	0	0	0	0	0	0	-311	200	0	-0.234971	-0.247316	2.19631	-111.915	-54.1882	192.982	-914	200	0
350	3	-39.7057	177.628	-709.247	-62094	-3593.73	2045.38	294.933	697.549	0	-16.8937	-159.554	-685.295	7796.73	-3625.43	3093.45	294.71	188.623	0	0	0	0	0	0	0	-311	200	0	-0.297975	-0.318818	2.82364	-143.101	-70.909	247.735	-914	200	0
350	4	-39.9349	177.313	-708.675	-62074.1	-3662.78	2090.44	294.832	697.592	0	-17.1528	-159.462	-685.699	7875.6	-3711.36	3057.62	294.587	188.514	0	0	0	0	0	0	0	-311	200	0	-0.347256	-0.375078	3.31134	-167.639	-84.1345	290.751	-914	200	0
350	5	-40.1573	177.038	-708.173	-62054.6	-3732.85	2137.27	294.729	697.626	0	-17.4454	-159.387	-686.157	7949.92	-3794.29	3024.97	294.47	188.414	0	0	0	0	0	0	0	-311	200	0	-0.36596	-0.39807	3.50031	-177.521	-89.8989	308.053	-914	200	0
350	6	-40.3822	176.806	-707.724	-62038.9	-3799.58	2186.98	294.631	697.66	0	-17.7754	-159.339	-686.649	8020.09	-3872.9	2995.36	294.36	188.32	0	0	0	0	0	0	0	-311	200	0	-0.345255	-0.378312	3.30808	-168.552	-86.0888	292.309	-914	200	0
350	7	-40.622	176.608	-707.305	-62029.9	-3858.67	2240.24	294.545	697.699	0	-18.1482	-159.323	-687.141	8087.56	-3946.42	2967.94	294.257	188.23	0	0	0	0	0	0	0	-311	200	0	-0.29288	-0.323949	2.81007	-144.421	-74.4315	249.905	-914	200	0
350	8	-40.8878	176.431	-706.892	-62028.1	-3908.16	2297.06	294.471	697.748	0	-18.5675	-159.34	-687.592	8154.27	-4014.86	2941.43	294.161	188.141	0	0	0	0	0	0	0	-311	200	0	-0.226224	-0.253281	2.17343	-113.361	-58.8332	195.151	-914	200	0
350	9	-41.1798	176.267	-706.476	-62031.7	-3950.02	2356.71	294.409	697.804	0	-19.032	-159.386	-687.979	8221.53	-4079.63	2914.25	294.07	188.05	0	0	0	0	0	0	0	-311	200	0	-0.160843	-0.18241	1.54748	-82.6268	-42.6466	140.688	-914	200	0
351	0	-41.4806	176.12	-706.09	-62038.1	-3988.07	2417.92	294.352	697.862	0	-19.5339	-159.458	-688.313	8290.08	-4144.53	2884.9	293.979	187.956	0	0	0	0	0	0	0	-311	200	0	-0.106998	-0.121516	1.03064	-56.817	-27.8512	94.5859	-914	200	0	-64.105	15.9067	-1394.93	-621504	415444	40518.6	295.625	446.096	0
351	1	-41.7612	176.001	-705.82	-62047.1	-4024.28	2479.06	294.298	697.908	0	-20.0598	-159.547	-688.638	8361.17	-4214.83	2852.84	293.879	187.858	0	0	0	0	0	0	0	-311	200	0	-0.0708334	-0.076144	0.681735	-38.426	-15.3547	61.3375	-914	200	0
351	2	-41.9954	175.918	-705.745	-62061	-4058.59	2538.19	294.249	697.937	0	-20.5936	-159.638	-689.008	8436.3	-4294.3	2818.53	293.767	187.756	0	0	0	0	0	0	0	-311	200	0	-0.0556257	-0.0486434	0.532026	-28.4523	-5.34807	42.9357	-914	200	0
351	3	-42.1675	175.871	-705.896	-62082.7	-4090.71	2593.49	294.205	697.949	0	-21.1202	-159.718	-689.462	8515.57	-4383.86	2782.65	293.642	187.649	0	0	0	0	0	0	0	-311	200	0	-0.0626433	-0.0392602	0.593461	-26.8399	2.38821	39.6741	-914	200	0
351	4	-42.2731	175.848	-706.24	-62114.1	-4120.48	2643.9	294.166	697.95	0	-21.6273	-159.783	-690.005	8598	-4481.7	2745.21	293.505	187.539	0	0	0	0	0	0	0	-311	200	0	-0.0915041	-0.0468141	0.862224	-32.7263	8.23396	50.5976	-914	200	0
351	5	-42.3202	175.832	-706.692	-62155.3	-4147.15	2689.31	294.132	697.953	0	-22.1064	-159.836	-690.601	8683.49	-4583.55	2705.45	293.363	187.426	0	0	0	0	0	0	0	-311	200	0	-0.140007	-0.0689444	1.31726	-44.4927	12.5333	73.5947	-914	200	0
351	6	-42.3277	175.799	-707.139	-62205.1	-4169.44	2730.34	294.104	697.967	0	-22.5523	-159.879	-691.196	8772.94	-4683.65	2662.84	293.224	187.308	0	0	0	0	0	0	0	-311	200	0	-0.203447	-0.101953	1.91391	-59.6383	15.4459	105.154	-914	200	0
351	7	-42.3182	175.729	-707.483	-62261.9	-4185.94	2768.16	294.083	698.005	0	-22.9621	-159.918	-691.746	8866.8	-4777.28	2618.06	293.094	187.182	0	0	0	0	0	0	0	-311	200	0	-0.273472	-0.140303	2.57316	-74.5208	16.8387	139.839	-914	200	0
351	8	-42.3072	175.616	-707.681	-62323.4	-4195.81	2804.11	294.071	698.067	0	-23.3362	-159.959	-692.232	8964.54	-4862.93	2572.53	292.975	187.05	0	0	0	0	0	0	0	-311	200	0	-0.336618	-0.17587	3.16796	-84.0265	16.2156	169.573	-914	200	0
351	9	-42.2965	175.466	-707.765	-62387.7	-4199.86	2839.17	294.066	698.148	0	-23.6766	-160.001	-692.668	9065.06	-4942.2	2527.73	292.865	186.913	0	0	0	0	0	0	0	-311	200	0	-0.376787	-0.199274	3.5463	-82.235	12.8162	184.933	-914	200	0
352	0	-42.2756	175.304	-707.834	-62453.9	-4200.45	2873.79	294.066	698.232	0	-23.9793	-160.03	-693.106	9167.47	-5017.86	2484.78	292.76	186.773	0	0	0	0	0	0	0	-311	200	0	-0.386321	-0.205819	3.6352	-65.2418	6.03221	180.824	-914	200	0	-66.7358	14.9946	-1405.28	-624901	417766	40649.8	295.012	445.198	0
352	1	-42.2273	175.161	-708.019	-62521.7	-4200.06	2908.28	294.068	698.305	0	-24.233	-160.028	-693.623	9271.29	-5092.71	2444.37	292.658	186.634	0	0	0	0	0	0	0	-311	200	0	-0.374154	-0.199847	3.5171	-33.4206	-4.21649	160.748	-914	200	0
352	2	-42.1401	175.064	-708.414	-62590.7	-4200.1	2943.22	294.071	698.353	0	-24.4294	-159.989	-694.281	9375.73	-5169.09	2406.83	292.555	186.496	0	0	0	0	0	0	0	-311	200	0	-0.358022	-0.190516	3.35688	9.94572	-17.5471	133.097	-914	200	0
352	3	-42.0163	175.021	-709.044	-62660.4	-4200.96	2979.33	294.075	698.373	0	-24.5726	-159.925	-695.104	9478.88	-5247.42	2372.26	292.451	186.363	0	0	0	0	0	0	0	-311	200	0	-0.351788	-0.184954	3.28293	60.9798	-33.2667	105.077	-914	200	0
352	4	-41.871	175.023	-709.865	-62731.1	-4202.57	3016.89	294.08	698.37	0	-24.6782	-159.858	-696.067	9578.07	-5325.51	2340.54	292.349	186.24	0	0	0	0	0	0	0	-311	200	0	-0.360663	-0.185707	3.34262	115.387	-50.2093	80.7706	-914	200	0
352	5	-41.725	175.047	-710.796	-62803.7	-4205.34	3055.62	294.084	698.357	0	-24.7668	-159.811	-697.111	9671.5	-5400.37	2311.25	292.253	186.126	0	0	0	0	0	0	0	-311	200	0	-0.380971	-0.190668	3.50051	167.323	-66.3708	61.6186	-914	200	0
352	6	-41.5978	175.069	-711.754	-62879.1	-4210.93	3094.91	294.084	698.344	0	-24.8594	-159.806	-698.167	9759.31	-5469.93	2283.58	292.165	186.022	0	0	0	0	0	0	0	-311	200	0	-0.399982	-0.193089	3.63727	208.12	-78.516	46.9999	-914	200	0
352	7	-41.5022	175.069	-712.674	-62957.6	-4221.04	3133.79	294.077	698.34	0	-24.9752	-159.861	-699.173	9843.34	-5533.45	2256.6	292.086	185.921	0	0	0	0	0	0	0	-311	200	0	-0.399597	-0.183713	3.58523	227.557	-82.7538	35.0733	-914	200	0
352	8	-41.4382	175.038	-713.524	-63040.4	-4235.29	3170.95	294.064	698.351	0	-25.1273	-159.979	-700.088	9925.95	-5591.43	2230.17	292.013	185.822	0	0	0	0	0	0	0	-311	200	0	-0.368544	-0.157537	3.24365	220.494	-77.169	24.2678	-914	200	0
352	9	-41.391	174.979	-714.311	-63129.3	-4251.69	3205.16	294.048	698.378	0	-25.3178	-160.145	-700.905	10009.3	-5644.53	2205.11	291.947	185.719	0	0	0	0	0	0	0	-311	200	0	-0.31157	-0.118974	2.66625	191.932	-63.8374	14.4016	-914	200	0
353	0	-41.3358	174.903	-715.081	-63225.6	-4268.51	3235.76	294.031	698.417	0	-25.5394	-160.334	-701.648	10095	-5692	2182.02	291.888	185.612	0	0	0	0	0	0	0	-311	200	0	-0.242724	-0.07845	1.99926	152.63	-47.2172	6.29075	-914	200	0	-67.6681	13.3849	-1421.71	-631756	422008	39944.4	294.551	444.823	0
353	1	-41.2493	174.824	-715.894	-63329.1	-4284.25	3262.61	294.016	698.462	0	-25.7823	-160.516	-702.357	10183.3	-5731.68	2160.36	291.839	185.501	0	0	0	0	0	0	0	-311	200	0	-0.173833	-0.0463458	1.3741	111.964	-31.4653	0.84796	-914	200	0
353	2	-41.1213	174.748	-716.783	-63439.2	-4297.01	3285.89	294.005	698.505	0	-26.0394	-160.673	-703.054	10274.1	-5761.82	2138.81	291.805	185.386	0	0	0	0	0	0	0	-311	200	0	-0.111047	-0.0311743	0.875337	75.746	-19.6355	-1.17373	-914	200	0
353	3	-40.9581	174.669	-717.745	-63554.2	-4305.4	3305.92	294.002	698.547	0	-26.308	-160.795	-703.728	10367.6	-5783.72	2116.18	291.781	185.268	0	0	0	0	0	0	0	-311	200	0	-0.0561425	-0.0400931	0.55197	46.9674	-13.9553	0.91547	-914	200	0
353	4	-40.7757	174.575	-718.761	-63672	-4309.19	3323.21	294.005	698.586	0	-26.589	-160.88	-704.354	10463.4	-5803.2	2092.42	291.761	185.145	0	0	0	0	0	0	0	-311	200	0	-0.0080546	-0.0791913	0.429201	26.6537	-16.0907	7.78353	-914	200	0
353	5	-40.5936	174.453	-719.811	-63790.8	-4308.6	3338.1	294.014	698.622	0	-26.8863	-160.934	-704.905	10560.2	-5828.85	2068.58	291.731	185.019	0	0	0	0	0	0	0	-311	200	0	0.0357553	-0.153194	0.516104	14.5648	-27.266	20.0167	-914	200	0
353	6	-40.4297	174.289	-720.872	-63908.6	-4303.87	3350.66	294.03	698.655	0	-27.2066	-160.96	-705.369	10655.5	-5868.04	2045.69	291.681	184.894	0	0	0	0	0	0	0	-311	200	0	0.0780773	-0.264436	0.80855	9.70005	-48.196	37.9426	-914	200	0
353	7	-40.2975	174.079	-721.926	-64024.3	-4294.92	3360.89	294.051	698.685	0	-27.5562	-160.96	-705.742	10748.4	-5924.16	2023.85	291.606	184.77	0	0	0	0	0	0	0	-311	200	0	0.120836	-0.411005	1.28711	10.6094	-78.8008	61.3234	-914	200	0
353	8	-40.2045	173.823	-722.96	-64137.5	-4280.88	3368.72	294.079	698.715	0	-27.9366	-160.934	-706.037	10838.9	-5996.19	2002.43	291.507	184.648	0	0	0	0	0	0	0	-311	200	0	0.164021	-0.584014	1.91006	15.5317	-117.689	88.9159	-914	200	0
353	9	-40.1495	173.53	-723.977	-64248.2	-4260.84	3373.8	294.115	698.743	0	-28.341	-160.881	-706.296	10927.2	-6079.84	1980.77	291.392	184.529	0	0	0	0	0	0	0	-311	200	0	0.204627	-0.76409	2.60208	22.3937	-161.42	117.909	-914	200	0
354	0	-40.1211	173.217	-725.006	-64356.2	-4236.39	3375.97	294.157	698.766	0	-28.756	-160.795	-706.593	11014.5	-6169.53	1958.66	291.269	184.412	0	0	0	0	0	0	0	-311	200	0	0.235628	-0.91733	3.23976	28.7142	-203.581	143.275	-914	200	0	-70.6624	11.5316	-1436.03	-639385	427826	39974.2	295.558	445.648	0
354	1	-40.1013	172.903	-726.088	-64461.5	-4212.5	3375.83	294.198	698.779	0	-29.1683	-160.664	-707.014	11102.3	-6260.43	1936.48	291.145	184.297	0	0	0	0	0	0	0	-311	200	0	0.247535	-1.00157	3.67391	31.8931	-236.057	158.738	-914	200	0
354	2	-40.0746	172.599	-727.244	-64564.2	-4194.46	3374.81	294.232	698.779	0	-29.5742	-160.483	-707.61	11191.4	-6349.38	1914.99	291.027	184.184	0	0	0	0	0	0	0	-311	200	0	0.235393	-0.994866	3.83234	30.4046	-255.062	161.217	-914	200	0
354	3	-40.0353	172.303	-728.464	-64664.5	-4184.85	3374.45	294.255	698.768	0	-29.9823	-160.255	-708.372	11281.7	-6435.22	1894.9	290.916	184.074	0	0	0	0	0	0	0	-311	200	0	0.204104	-0.916758	3.795	24.6982	-265.471	154.121	-914	200	0
354	4	-39.9867	172.006	-729.701	-64763.7	-4184.14	3375.53	294.266	698.754	0	-30.4098	-159.988	-709.241	11371.9	-6518.27	1876.37	290.81	183.966	0	0	0	0	0	0	0	-311	200	0	0.164119	-0.809305	3.71947	16.4432	-276.128	144.263	-914	200	0
354	5	-39.936	171.69	-730.897	-64863.7	-4191.67	3377.77	294.265	698.745	0	-30.8746	-159.689	-710.133	11459.6	-6599.04	1858.88	290.707	183.863	0	0	0	0	0	0	0	-311	200	0	0.124232	-0.705906	3.72016	7.29684	-292.311	136.829	-914	200	0
354	6	-39.8878	171.338	-732.009	-64965.9	-4205.08	3379.82	294.255	698.75	0	-31.3899	-159.359	-710.98	11542.1	-6678.05	1841.84	290.607	183.766	0	0	0	0	0	0	0	-311	200	0	0.0893834	-0.620738	3.82168	-1.44454	-312.587	133.54	-914	200	0
354	7	-39.8425	170.939	-733.019	-65070.3	-4220.96	3379.49	294.242	698.77	0	-31.9625	-159.001	-711.746	11617.9	-6755.66	1825.11	290.508	183.677	0	0	0	0	0	0	0	-311	200	0	0.0613774	-0.550303	3.95539	-8.66993	-328.245	132.685	-914	200	0
354	8	-39.7975	170.49	-733.929	-65175.5	-4236.48	3374.32	294.228	698.804	0	-32.5951	-158.617	-712.417	11687.1	-6831.38	1809.14	290.411	183.595	0	0	0	0	0	0	0	-311	200	0	0.039928	-0.479691	3.99563	-13.4353	-326.135	130.417	-914	200	0
354	9	-39.7493	169.988	-734.756	-65280.2	-4249.84	3362.52	294.216	698.846	0	-33.2858	-158.207	-712.989	11750.9	-6903.9	1794.73	290.317	183.519	0	0	0	0	0	0	0	-311	200	0	0.0239791	-0.397214	3.87446	-15.3631	-298.391	124.529	-914	200	0
355	0	-39.6889	169.436	-735.538	-65382.8	-4260.19	3343.83	294.208	698.891	0	-34.0248	-157.767	-713.466	11811.9	-6972.65	1782.39	290.227	183.444	0	0	0	0	0	0	0	-311	200	0	0.0127039	-0.30554	3.66654	-14.9426	-249.842	117.226	-914	200	0	-76.4412	10.7187	-1450.62	-646527	431695	40280.4	295.062	446.062	0
355	1	-39.6007	168.85	-736.341	-65481.5	-4267.57	3319.59	294.204	698.928	0	-34.794	-157.29	-713.864	11872.3	-7039.33	1772.19	290.139	183.369	0	0	0	0	0	0	0	-311	200	0	0.00553675	-0.216144	3.52167	-13.138	-192.7	113.044	-914	200	0
355	2	-39.4695	168.243	-737.22	-65574.9	-4271.84	3291.91	294.205	698.949	0	-35.5741	-156.773	-714.212	11933.4	-7107.36	1764.1	290.049	183.291	0	0	0	0	0	0	0	-311	200	0	0.00181693	-0.138387	3.54849	-10.8055	-137.397	115.174	-914	200	0
355	3	-39.293	167.621	-738.193	-65662.2	-4271.44	3262.93	294.214	698.95	0	-36.3518	-156.218	-714.533	11995.4	-7179.36	1758.17	289.952	183.212	0	0	0	0	0	0	0	-311	200	0	0.000720688	-0.0764833	3.76951	-8.4979	-89.8432	124.034	-914	200	0
355	4	-39.0864	166.977	-739.238	-65743.5	-4264.52	3234.79	294.231	698.934	0	-37.1204	-155.631	-714.835	12058.1	-7255.87	1754.94	289.85	183.132	0	0	0	0	0	0	0	-311	200	0	0.00134697	-0.0310275	4.11714	-6.50073	-52.4549	137.111	-914	200	0
355	5	-38.8797	166.295	-740.302	-65819.3	-4251.41	3209.53	294.257	698.909	0	-37.8777	-155.022	-715.103	12120.4	-7335.94	1755.59	289.741	183.051	0	0	0	0	0	0	0	-311	200	0	0.00275559	-0.00052085	4.42902	-4.88553	-25.3022	148.772	-914	200	0
355	6	-38.7096	165.562	-741.317	-65891	-4234.37	3188.44	294.288	698.884	0	-38.6243	-154.398	-715.301	12181	-7417.8	1761.11	289.63	182.971	0	0	0	0	0	0	0	-311	200	0	0.00405785	0.0175396	4.48864	-3.58255	-7.07841	151.619	-914	200	0
355	7	-38.6111	164.771	-742.212	-65960.2	-4215.62	3171.94	294.32	698.87	0	-39.3636	-153.763	-715.4	12238.5	-7499.84	1771.42	289.517	182.893	0	0	0	0	0	0	0	-311	200	0	0.00468382	0.0260373	4.16578	-2.49616	4.06772	141.229	-914	200	0
355	8	-38.6091	163.92	-742.93	-66027.1	-4197.08	3160.11	294.351	698.874	0	-40.099	-153.114	-715.387	12291.7	-7581.28	1785.34	289.403	182.818	0	0	0	0	0	0	0	-311	200	0	0.00456956	0.0278713	3.52281	-1.59252	9.95348	119.755	-914	200	0
355	9	-38.7114	163.021	-743.444	-66090.4	-4181.79	3153.19	294.375	698.898	0	-40.8289	-152.432	-715.282	12340.5	-7661.36	1801.14	289.289	182.747	0	0	0	0	0	0	0	-311	200	0	0.00396921	0.0256145	2.73529	-0.882593	12.15	93.2044	-914	200	0
356	0	-38.9074	162.094	-743.784	-66146.4	-4174.61	3151.92	294.387	698.932	0	-41.5448	-151.694	-715.138	12385	-7738.98	1816.96	289.178	182.682	0	0	0	0	0	0	0	-311	200	0	0.00315567	0.0212709	1.95632	-0.36776	11.9655	66.8249	-914	200	0	-85.2814	10.6519	-1457.77	-649961	430360	42182.6	292.411	446.212	0
356	1	-39.1755	161.165	-744.027	-66190.7	-4181.06	3157.85	294.381	698.963	0	-42.2324	-150.88	-715.019	12425.8	-7813.7	1830.91	289.072	182.622	0	0	0	0	0	0	0	-311	200	0	0.00231419	0.0162417	1.27517	-0.0271688	10.4335	43.6897	-914	200	0
356	2	-39.4963	160.254	-744.251	-66220.6	-4204.64	3172.98	294.35	698.976	0	-42.8806	-149.981	-714.956	12464.2	-7886.76	1842.08	288.969	182.566	0	0	0	0	0	0	0	-311	200	0	0.00155234	0.0114103	0.731541	0.171276	8.30815	25.1801	-914	200	0
356	3	-39.8643	159.37	-744.5	-66236	-4244.35	3198.65	294.299	698.967	0	-43.4899	-149.007	-714.934	12502.3	-7961.32	1851.16	288.864	182.513	0	0	0	0	0	0	0	-311	200	0	0.000919478	0.00725619	0.331906	0.2621	6.09323	11.5399	-914	200	0
356	4	-40.2895	158.503	-744.762	-66240.3	-4294.97	3234.87	294.233	698.942	0	-44.076	-147.979	-714.896	12542.1	-8041.3	1859.88	288.752	182.456	0	0	0	0	0	0	0	-311	200	0	0.000425008	0.00396854	0.0628714	0.276922	4.08805	2.33019	-914	200	0
356	5	-40.79	157.635	-744.987	-66238.7	-4349.94	3280.21	294.161	698.913	0	-44.6641	-146.926	-714.766	12585.1	-8130.01	1869.84	288.626	182.393	0	0	0	0	0	0	0	-311	200	0	5.38825e-05	0.00154631	-0.0987762	0.241824	2.43874	-3.2279	-914	200	0
356	6	-41.3809	156.741	-745.107	-66235.4	-4404.26	3332.1	294.089	698.894	0	-45.2815	-145.868	-714.465	12631.7	-8228.81	1881.55	288.483	182.32	0	0	0	0	0	0	0	-311	200	0	-0.000220978	-0.00012036	-0.179132	0.176656	1.18597	-6.01606	-914	200	0
356	7	-42.0682	155.796	-745.063	-66232	-4455.64	3387.96	294.02	698.895	0	-45.9518	-144.814	-713.934	12680.8	-8335.65	1894.27	288.324	182.238	0	0	0	0	0	0	0	-311	200	0	-0.000429174	-0.00118886	-0.202853	0.095661	0.305187	-6.87043	-914	200	0
356	8	-42.8465	154.787	-744.817	-66226.5	-4504.53	3446.25	293.952	698.916	0	-46.6903	-143.766	-713.149	12729.5	-8446.59	1906.82	288.156	182.15	0	0	0	0	0	0	0	-311	200	0	-0.000595669	-0.00182104	-0.19087	0.00891233	-0.262058	-6.50229	-914	200	0
356	9	-43.697	153.716	-744.368	-66215.4	-4553.58	3506.57	293.883	698.955	0	-47.5012	-142.72	-712.126	12774.7	-8558.63	1918.21	287.982	182.061	0	0	0	0	0	0	0	-311	200	0	-0.000735328	-0.00215471	-0.159538	-0.0758125	-0.585645	-5.46817	-914	200	0
357	0	-44.5879	152.603	-743.763	-66195.5	-4605.49	3569.29	293.808	699.001	0	-48.3769	-141.662	-710.916	12814.9	-8670	1927.64	287.804	181.974	0	0	0	0	0	0	0	-311	200	0	-0.000848624	-0.00228637	-0.120733	-0.150981	-0.731985	-4.17211	-914	200	0	-101.464	11.0451	-1441.96	-644066	424812	49353.2	291.229	447.027	0
357	1	-45.484	151.474	-743.08	-66164.7	-4661.01	3635.13	293.727	699.041	0	-49.3025	-140.571	-709.586	12850.8	-8779.47	1934.64	287.627	181.89	0	0	0	0	0	0	0	-311	200	0	-0.000918174	-0.00226175	-0.0824784	-0.207303	-0.755202	-2.88616	-914	200	0
357	2	-46.3613	150.35	-742.378	-66121.1	-4719.84	3704.69	293.642	699.067	0	-50.2653	-139.431	-708.18	12883.7	-8886.4	1939.14	287.452	181.807	0	0	0	0	0	0	0	-311	200	0	-0.000906157	-0.00207197	-0.0498069	-0.231991	-0.692843	-1.77912	-914	200	0
357	3	-47.2142	149.233	-741.656	-66063.2	-4781.7	3777.89	293.553	699.075	0	-51.2598	-138.243	-706.699	12914	-8991.02	1941.2	287.277	181.726	0	0	0	0	0	0	0	-311	200	0	-0.000753059	-0.0016543	-0.0256425	-0.207523	-0.564844	-0.946206	-914	200	0
357	4	-48.0521	148.111	-740.859	-65990.4	-4845.83	3854.04	293.459	699.073	0	-52.287	-137.02	-705.101	12941	-9094.28	1940.91	287.102	181.647	0	0	0	0	0	0	0	-311	200	0	-0.000378708	-0.000897563	-0.0115727	-0.111246	-0.374822	-0.43528	-914	200	0
357	5	-48.8918	146.96	-739.908	-65902.7	-4911.16	3932.48	293.362	699.069	0	-53.3498	-135.78	-703.325	12963.8	-9197.6	1937.94	286.923	181.568	0	0	0	0	0	0	0	-311	200	0	0.000312953	0.000346091	-0.00842629	0.0837323	-0.113197	-0.266817	-914	200	0
357	6	-49.7513	145.754	-738.72	-65799.8	-4977.68	4013.23	293.262	699.073	0	-54.4492	-134.535	-701.323	12981	-9302.37	1931.21	286.736	181.491	0	0	0	0	0	0	0	-311	200	0	0.00142342	0.0022407	-0.016611	0.405836	0.237996	-0.446299	-914	200	0
357	7	-50.6457	144.474	-737.231	-65680.3	-5046.87	4097.14	293.154	699.091	0	-55.5825	-133.295	-699.074	12991.3	-9409.2	1919.05	286.54	181.416	0	0	0	0	0	0	0	-311	200	0	0.00304127	0.0049337	-0.0361859	0.879848	0.698408	-0.968314	-914	200	0
357	8	-51.5813	143.116	-735.426	-65542.8	-5120.45	4185.35	293.037	699.122	0	-56.7423	-132.057	-696.583	12994.5	-9517.92	1900.18	286.336	181.345	0	0	0	0	0	0	0	-311	200	0	0.00521363	0.00850725	-0.066659	1.51864	1.28046	-1.81218	-914	200	0
357	9	-52.5524	141.689	-733.341	-65385.7	-5199	4278.67	292.911	699.161	0	-57.9145	-130.811	-693.876	12993	-9628.8	1874.64	286.123	181.275	0	0	0	0	0	0	0	-311	200	0	0.00790558	0.0129107	-0.106509	2.31129	1.9778	-2.92929	-914	200	0
358	0	-53.5431	140.215	-731.044	-65207.8	-5282.37	4377.38	292.774	699.198	0	-59.0761	-129.544	-690.999	12991.3	-9742.59	1843.49	285.901	181.199	0	0	0	0	0	0	0	-311	200	0	0.0109468	0.0178726	-0.152449	3.20743	2.751	-4.22287	-914	200	0	-121.549	10.2454	-1393	-623288	407727	57703.7	288.508	447.794	0
358	1	-54.5366	138.719	-728.586	-65008.5	-5370.35	4481.4	292.629	699.226	0	-60.2033	-128.24	-687.996	12993.9	-9858.83	1807.99	285.67	181.113	0	0	0	0	0	0	0	-311	200	0	0.0139674	0.0227958	-0.198487	4.09828	3.51078	-5.52153	-914	200	0
358	2	-55.5233	137.215	-725.981	-64788.5	-5462.29	4590.52	292.476	699.243	0	-61.2809	-126.885	-684.889	13003.8	-9975.17	1769.57	285.435	181.013	0	0	0	0	0	0	0	-311	200	0	0.0163269	0.0266414	-0.234857	4.79582	4.10004	-6.54943	-914	200	0
358	3	-56.5021	135.707	-723.203	-64548.8	-5557.64	4704.57	292.315	699.254	0	-62.3047	-125.476	-681.666	13021.4	-10089.2	1729.64	285.199	180.898	0	0	0	0	0	0	0	-311	200	0	0.0170478	0.0278204	-0.247008	5.01309	4.27697	-6.89755	-914	200	0
358	4	-57.4756	134.19	-720.21	-64290.7	-5655.65	4823.42	292.147	699.267	0	-63.2775	-124.015	-678.286	13045.4	-10200	1689.02	284.962	180.767	0	0	0	0	0	0	0	-311	200	0	0.0147691	0.0241181	-0.214881	4.35051	3.70348	-6.00335	-914	200	0
358	5	-58.4467	132.657	-716.957	-64015.3	-5753.4	4946.77	291.975	699.288	0	-64.2063	-122.509	-674.689	13073.6	-10306.9	1647.94	284.723	180.623	0	0	0	0	0	0	0	-311	200	0	0.00774549	0.0126923	-0.112857	2.29543	1.94505	-3.14914	-914	200	0
358	6	-59.4195	131.1	-713.405	-63723.4	-5846.45	5074.07	291.805	699.323	0	-65.1	-120.965	-670.804	13104.4	-10409.5	1606.23	284.482	180.465	0	0	0	0	0	0	0	-311	200	0	-0.00607488	-0.0098001	0.0891307	-1.75515	-1.50978	2.50698	-914	200	0
358	7	-60.4002	129.51	-709.522	-63414.2	-5932.62	5204.12	291.639	699.376	0	-65.969	-119.392	-666.556	13135.7	-10507.7	1563.35	284.236	180.293	0	0	0	0	0	0	0	-311	200	0	-0.0288513	-0.046879	0.422703	-8.43628	-7.19958	11.8501	-914	200	0
358	8	-61.3916	127.877	-705.283	-63086	-6013.78	5335.05	291.473	699.448	0	-66.8231	-117.796	-661.889	13164.9	-10603.2	1518.62	283.98	180.11	0	0	0	0	0	0	0	-311	200	0	-0.0624822	-0.101642	0.915652	-18.3072	-15.598	25.6579	-914	200	0
358	9	-62.3851	126.199	-700.681	-62735.8	-6094.16	5464.68	291.303	699.535	0	-67.6661	-116.176	-656.785	13188.8	-10698.9	1471.45	283.71	179.919	0	0	0	0	0	0	0	-311	200	0	-0.108018	-0.175808	1.58335	-31.6789	-26.9671	44.3596	-914	200	0
359	0	-63.3573	124.477	-695.738	-62360.4	-6178.06	5591.41	291.12	699.632	0	-68.4911	-114.524	-651.259	13204.7	-10796.1	1421.48	283.423	179.724	0	0	0	0	0	0	0	-311	200	0	-0.164819	-0.268346	2.41636	-48.3668	-41.1467	67.6899	-914	200	0	-137.433	9.39374	-1286.49	-577974	377784	65125.7	288.533	449.625	0
359	1	-64.2735	122.719	-690.5	-61956.2	-6268.42	5714.64	290.922	699.727	0	-69.2795	-112.828	-645.351	13211.1	-10894.2	1368.9	283.119	179.529	0	0	0	0	0	0	0	-311	200	0	-0.229433	-0.373647	3.36408	-67.362	-57.2751	94.2293	-914	200	0
359	2	-65.1004	120.932	-685.014	-61520.4	-6366.35	5834.24	290.706	699.809	0	-70.006	-111.079	-639.099	13209.2	-10991.4	1314.63	282.802	179.331	0	0	0	0	0	0	0	-311	200	0	-0.294239	-0.479314	4.31473	-86.4312	-73.4494	120.845	-914	200	0
359	3	-65.8162	119.114	-679.291	-61051.1	-6471.49	5949.66	290.473	699.875	0	-70.6473	-109.271	-632.523	13202.3	-11086.1	1259.65	282.473	179.128	0	0	0	0	0	0	0	-311	200	0	-0.345939	-0.563705	5.07332	-101.675	-86.3498	142.075	-914	200	0
359	4	-66.4128	117.251	-673.303	-60547.1	-6582.31	6059.57	290.224	699.926	0	-71.1902	-107.405	-625.614	13194.1	-11177.1	1204.29	282.134	178.91	0	0	0	0	0	0	0	-311	200	0	-0.367974	-0.59988	5.39711	-108.24	-91.8389	151.117	-914	200	0
359	5	-66.8927	115.318	-666.983	-60008.5	-6695.71	6162.24	289.961	699.97	0	-71.634	-105.486	-618.34	13186.7	-11263.9	1148.28	281.784	178.674	0	0	0	0	0	0	0	-311	200	0	-0.35133	-0.573256	5.15427	-103.513	-87.6494	144.279	-914	200	0
359	6	-67.264	113.288	-660.247	-59435.8	-6808.12	6255.88	289.689	700.021	0	-71.9867	-103.528	-610.665	13180.2	-11345.8	1091.12	281.421	178.417	0	0	0	0	0	0	0	-311	200	0	-0.302807	-0.495095	4.44524	-89.5537	-75.4396	124.373	-914	200	0
359	7	-67.5337	111.14	-653.008	-58830.1	-6917.47	6338.57	289.407	700.091	0	-72.2564	-101.543	-602.562	13172.9	-11422.4	1032.02	281.044	178.139	0	0	0	0	0	0	0	-311	200	0	-0.238304	-0.391538	3.5042	-71.1128	-59.127	97.9631	-914	200	0
359	8	-67.7016	108.864	-645.208	-58191.5	-7022.84	6408.02	289.115	700.19	0	-72.4443	-99.5407	-594.042	13162.5	-11493.5	970.024	280.652	177.842	0	0	0	0	0	0	0	-311	200	0	-0.171615	-0.285259	2.53437	-52.3118	-42.103	70.7459	-914	200	0
359	9	-67.7572	106.472	-636.844	-57519	-7121.7	6461.72	288.817	700.319	0	-72.5439	-97.5262	-585.162	13147.2	-11558.5	904.987	280.247	177.532	0	0	0	0	0	0	0	-311	200	0	-0.111001	-0.189828	1.65753	-35.6165	-26.3889	46.1443	-914	200	0
360	0	-67.6793	103.989	-627.986	-56811	-7209.56	6497.52	288.52	700.465	0	-72.5431	-95.4937	-576.011	13126.5	-11615.5	837.866	279.835	177.211	0	0	0	0	0	0	0	-311	200	0	-0.0604026	-0.111632	0.931707	-22.1735	-12.9489	25.7993	-914	200	0	-135.802	5.77695	-1113.68	-501865	324633	62710.9	285.651	450.899	0
360	1	-67.4422	101.444	-618.752	-56066.6	-7282.41	6514.07	288.23	700.612	0	-72.4293	-93.4289	-566.693	13100.2	-11663	770.038	279.419	176.883	0	0	0	0	0	0	0	-311	200	0	-0.0208958	-0.0521478	0.37204	-12.2084	-2.06655	10.1587	-914	200	0
360	2	-67.0277	98.8617	-609.248	-55286.3	-7338.39	6510.81	287.955	700.745	0	-72.1981	-91.322	-557.281	13067.8	-11700.8	702.726	279.004	176.551	0	0	0	0	0	0	0	-311	200	0	0.00807559	-0.0098633	-0.0314013	-5.3559	6.32626	-1.02572	-914	200	0
360	3	-66.4341	96.2519	-599.524	-54472.2	-7377.44	6487.73	287.695	700.859	0	-71.8576	-89.181	-547.796	13028.7	-11730.3	636.75	278.586	176.216	0	0	0	0	0	0	0	-311	200	0	0.0277144	0.0182362	-0.29968	-0.910099	12.3795	-8.30858	-914	200	0
360	4	-65.675	93.6132	-589.577	-53627.5	-7400.69	6444.88	287.447	700.959	0	-71.4261	-87.0309	-538.221	12982	-11752.8	572.631	278.164	175.88	0	0	0	0	0	0	0	-311	200	0	0.0391391	0.0355845	-0.454755	1.99688	16.1158	-12.2672	-914	200	0
360	5	-64.7703	90.9405	-579.375	-52756.8	-7409.72	6381.66	287.211	701.058	0	-70.9287	-84.9024	-528.523	12927.2	-11768.2	510.984	277.734	175.541	0	0	0	0	0	0	0	-311	200	0	0.0428846	0.0452974	-0.512574	4.27449	17.2802	-13.3148	-914	200	0
360	6	-63.7368	88.2277	-568.882	-51864.5	-7406.44	6297.1	286.981	701.169	0	-70.3942	-82.8184	-518.68	12862.5	-11773.9	452.269	277.3	175.201	0	0	0	0	0	0	0	-311	200	0	0.0386129	0.0497055	-0.479044	6.7906	15.2511	-11.5969	-914	200	0
360	7	-62.5833	85.4711	-558.072	-50954	-7394.16	6190.85	286.751	701.304	0	-69.8492	-80.7884	-508.683	12785.7	-11764.3	396.746	276.873	174.865	0	0	0	0	0	0	0	-311	200	0	0.025025	0.0500849	-0.34853	10.3044	9.01936	-6.96451	-914	200	0
360	8	-61.3096	82.6733	-546.941	-50026.3	-7376.57	6063.8	286.513	701.466	0	-69.3089	-78.8092	-498.543	12694.8	-11734.6	345.296	276.462	174.536	0	0	0	0	0	0	0	-311	200	0	-1.74638e-05	0.0465325	-0.104751	15.395	-2.74953	0.982417	-914	200	0
360	9	-59.9056	79.8468	-535.533	-49080	-7355.28	5917.63	286.266	701.647	0	-68.7704	-76.8668	-488.29	12588	-11682.7	299.546	276.074	174.22	0	0	0	0	0	0	0	-311	200	0	-0.0391302	0.037956	0.275789	22.3671	-21.5445	12.775	-914	200	0
361	0	-58.3532	77.0127	-523.943	-48112.6	-7329.54	5754.24	286.011	701.828	0	-68.2093	-74.9341	-477.969	12464.4	-11607.3	261.056	275.715	173.922	0	0	0	0	0	0	0	-311	200	0	-0.0947543	0.0221743	0.817486	31.1217	-48.6995	28.8725	-914	200	0	-112.161	-1.05941	-894.949	-403147	258946	47241.5	283.34	450.42	0
361	1	-56.6332	74.1917	-512.276	-47121.2	-7297.44	5575.04	285.755	701.984	0	-67.5864	-72.9747	-467.604	12322.8	-11507.7	230.959	275.39	173.647	0	0	0	0	0	0	0	-311	200	0	-0.16816	-0.00384276	1.53593	40.9845	-84.9128	49.3651	-914	200	0
361	2	-54.7352	71.3898	-500.582	-46102.6	-7256.76	5380.46	285.503	702.098	0	-66.8593	-70.9557	-457.156	12162.7	-11384	210.342	275.098	173.395	0	0	0	0	0	0	0	-311	200	0	-0.258053	-0.0435471	2.4243	50.4984	-129.566	73.575	-914	200	0
361	3	-52.6591	68.5936	-488.829	-45053.8	-7205.31	5170.3	285.26	702.167	0	-65.9881	-68.8522	-446.533	11983.6	-11238.2	200.315	274.832	173.163	0	0	0	0	0	0	0	-311	200	0	-0.358781	-0.100126	3.43572	57.197	-179.839	99.5579	-914	200	0
361	4	-50.409	65.7762	-476.921	-43971.2	-7141.52	4944.21	285.026	702.198	0	-64.9344	-66.6441	-435.609	11785	-11072.2	201.137	274.582	172.946	0	0	0	0	0	0	0	-311	200	0	-0.458176	-0.175483	4.46186	57.4007	-229.636	123.528	-914	200	0
361	5	-47.9897	62.9057	-464.726	-42850.6	-7064.29	4701.61	284.799	702.206	0	-63.6608	-64.3137	-424.255	11566.3	-10887.1	211.416	274.338	172.737	0	0	0	0	0	0	0	-311	200	0	-0.539285	-0.268903	5.34681	46.9086	-270.402	140.458	-914	200	0
361	6	-45.4048	59.9504	-452.108	-41687.4	-6971.6	4442.01	284.58	702.207	0	-62.1353	-61.8503	-412.361	11325.3	-10681.7	228.318	274.096	172.535	0	0	0	0	0	0	0	-311	200	0	-0.590696	-0.375482	5.97975	23.5576	-296.11	147.227	-914	200	0
361	7	-42.6538	56.8849	-438.956	-40477.2	-6859.83	4165.48	284.372	702.212	0	-60.3349	-59.2487	-399.865	11060.3	-10454.1	248.352	273.856	172.34	0	0	0	0	0	0	0	-311	200	0	-0.61389	-0.484079	6.35956	-10.6498	-306.809	144.948	-914	200	0
361	8	-39.7266	53.6928	-425.194	-39216.2	-6726.13	3872.36	284.181	702.231	0	-58.2479	-56.5041	-386.759	10770.5	-10203.2	268.15	273.619	172.152	0	0	0	0	0	0	0	-311	200	0	-0.614537	-0.57466	6.51067	-50.475	-304.386	136.613	-914	200	0
361	9	-36.6019	50.3697	-410.788	-37900.7	-6570.06	3562.19	284.006	702.264	0	-55.8727	-53.6084	-373.084	10456.4	-9929.14	285.372	273.386	171.973	0	0	0	0	0	0	0	-311	200	0	-0.592781	-0.621849	6.40101	-90.374	-287.982	124.077	-914	200	0
362	0	-33.2491	46.9249	-395.759	-36527.2	-6392.59	3233.07	283.847	702.297	0	-53.2121	-50.5517	-358.919	10118.4	-9631.86	299.498	273.164	171.809	0	0	0	0	0	0	0	-311	200	0	-0.549989	-0.612301	6.03631	-128.098	-257.744	109.078	-914	200	0	-51.3362	-4.89014	-605.137	-273783	176423	16500.5	287.484	452.06	0
362	1	-29.6338	43.3756	-380.173	-35093.2	-6194.14	2882.43	283.707	702.308	0	-50.2721	-47.3255	-344.363	9756.13	-9310.47	311.463	272.963	171.669	0	0	0	0	0	0	0	-311	200	0	-0.497666	-0.557934	5.5659	-166.368	-219.583	95.1426	-914	200	0
362	2	-25.7284	39.7356	-364.095	-33598.7	-5973.89	2508.47	283.593	702.28	0	-47.0675	-43.9297	-329.49	9369.61	-8964.17	322.344	272.794	171.563	0	0	0	0	0	0	0	-311	200	0	-0.451336	-0.484574	5.20433	-209.848	-182.208	86.5243	-914	200	0
362	3	-21.5192	36.0077	-347.548	-32045.4	-5730.06	2110.69	283.513	702.204	0	-43.627	-40.3789	-314.331	8960.23	-8593.59	332.713	272.661	171.494	0	0	0	0	0	0	0	-311	200	0	-0.41938	-0.413008	5.09095	-260.556	-151.601	86.0898	-914	200	0
362	4	-17.0063	32.1875	-330.525	-30435.6	-5460.42	1689.23	283.48	702.082	0	-39.9892	-36.7015	-298.9	8530.91	-8201.62	342.795	272.561	171.459	0	0	0	0	0	0	0	-311	200	0	-0.399187	-0.352581	5.23754	-315.335	-129.332	94.5326	-914	200	0
362	5	-12.2055	28.2705	-313.012	-28772.6	-5163.15	1244.72	283.505	701.922	0	-36.1967	-32.9321	-283.214	8084.91	-7791.69	352.09	272.488	171.453	0	0	0	0	0	0	0	-311	200	0	-0.377631	-0.302289	5.52681	-364.534	-113.125	110.308	-914	200	0
362	6	-7.15187	24.2545	-294.999	-27061.4	-4837.96	778.92	283.6	701.734	0	-32.2923	-29.1069	-267.275	7625.04	-7365.35	359.225	272.443	171.471	0	0	0	0	0	0	0	-311	200	0	-0.335719	-0.254434	5.75716	-394.276	-98.3633	130.202	-914	200	0
362	7	-1.90325	20.1431	-276.47	-25308.2	-4485.56	295.392	283.776	701.54	0	-28.3166	-25.2643	-251.065	7153.28	-6922.06	363.015	272.429	171.508	0	0	0	0	0	0	0	-311	200	0	-0.261667	-0.202592	5.78306	-396.233	-81.4518	151.325	-914	200	0
362	8	3.46303	15.9518	-257.428	-23520	-4106.31	-199.844	284.049	701.365	0	-24.3067	-21.445	-234.556	6670.87	-6461.08	363.028	272.454	171.56	0	0	0	0	0	0	0	-311	200	0	-0.161121	-0.147752	5.61765	-374.935	-62.3483	172.374	-914	200	0
362	9	8.85535	11.719	-237.943	-21704.9	-3701.08	-698.248	284.445	701.219	0	-20.2963	-17.6894	-217.757	6178.72	-5983.02	358.954	272.524	171.626	0	0	0	0	0	0	0	-311	200	0	-0.0516614	-0.0956707	5.34647	-341.287	-43.2762	191.749	-914	200	0
363	0	14.1686	7.51247	-218.177	-19872	-3274.33	-1189.23	284.992	701.082	0	-16.3198	-14.0331	-200.727	5677.75	-5489.86	350.192	272.65	171.714	0	0	0	0	0	0	0	-311	200	0	0.0475916	-0.0513348	4.98121	-301.835	-26.1904	204.639	-914	200	0	26.3867	-8.0439	-255.628	-115791	76264.2	-21346.1	303.328	451.497	0
363	1	19.2764	3.42411	-198.358	-18031.2	-2835.16	-1660.4	285.707	700.903	0	-12.4163	-10.5077	-183.567	5169.41	-4984.25	336.066	272.848	171.839	0	0	0	0	0	0	0	-311	200	0	0.12071	-0.0173539	4.44425	-256.775	-12.1558	203.664	-914	200	0
363	2	24.0186	-0.444587	-178.727	-16195.2	-2394.56	-2097.36	286.602	700.614	0	-8.63686	-7.14953	-166.382	4656.15	-4469.05	316.193	273.14	172.015	0	0	0	0	0	0	0	-311	200	0	0.159685	0.0054998	3.6903	-205.871	-2.0463	184.848	-914	200	0
363	3	28.1973	-3.99242	-159.501	-14380	-1962.39	-2483.69	287.697	700.156	0	-5.04951	-4.01084	-149.262	4141.59	-3947.94	290.75	273.55	172.253	0	0	0	0	0	0	0	-311	200	0	0.167585	0.0177054	2.80534	-153.437	2.84429	152.286	-914	200	0
363	4	31.5897	-7.1194	-140.875	-12606.4	-1547.3	-2802.03	289.017	699.486	0	-1.7412	-1.16422	-132.291	3630.25	-3426.92	260.642	274.096	172.559	0	0	0	0	0	0	0	-311	200	0	0.153653	0.0202268	1.95599	-106.447	0.788718	114.874	-914	200	0
363	5	33.9721	-9.72803	-123.01	-10898.7	-1158.83	-3035.97	290.579	698.6	0	1.1839	1.30366	-115.56	3126.89	-2914.43	227.462	274.78	172.941	0	0	0	0	0	0	0	-311	200	0	0.126179	0.0138559	1.29006	-70.3278	-10.0892	80.5594	-914	200	0
363	6	35.1545	-11.7291	-106.034	-9281.61	-807.773	-3171.63	292.382	697.534	0	3.61374	3.3047	-99.1733	2636.39	-2419.3	192.811	275.605	173.416	0	0	0	0	0	0	0	-311	200	0	0.0900111	-0.000995416	0.908126	-47.8958	-31.587	54.5947	-914	200	0
363	7	35.019	-13.0507	-90.0459	-7777.38	-503.862	-3198.71	294.404	696.371	0	5.44514	4.76285	-83.2441	2164.73	-1949.4	157.676	276.582	173.995	0	0	0	0	0	0	0	-311	200	0	0.0469874	-0.0241532	0.875361	-40.0578	-65.1213	40.1367	-914	200	0
363	8	33.5553	-13.6523	-75.1276	-6401.75	-253.401	-3112.5	296.627	695.212	0	6.60247	5.62773	-67.9165	1719.83	-1512.56	122.878	277.729	174.677	0	0	0	0	0	0	0	-311	200	0	-0.00319501	-0.0553162	1.23016	-46.3567	-111.179	38.8505	-914	200	0
363	9	30.8832	-13.539	-61.3492	-5161.81	-58.3945	-2917.24	299.048	694.138	0	7.05643	5.89293	-53.4071	1311.06	-1117.46	89.6879	279.077	175.452	0	0	0	0	0	0	0	-311	200	0	-0.0619124	-0.093487	1.98449	-65.17	-168.483	51.2459	-914	200	0
364	0	27.2433	-12.7658	-48.7767	-4056.83	82.8194	-2627.48	301.698	693.172	0	6.84393	5.61421	-40.022	947.765	-773.284	59.816	280.678	176.319	0	0	0	0	0	0	0	-311	200	0	-0.130356	-0.136214	3.11497	-93.5747	-232.868	76.7032	-914	200	0	12.5993	-3.42775	-17.6868	-10994.6	12375.4	-8525.89	734.74	612.451	0
364	1	22.9544	-11.4351	-37.4777	-3082.06	174.307	-2265.4	304.651	692.237	0	6.08554	4.91457	-28.1341	637.958	-488.366	35.0068	282.642	177.324	0	0	0	0	0	0	0	-311	200	0	-0.208067	-0.178678	4.5445	-126.918	-295.914	113.174	-914	200	0
364	2	18.3631	-9.69142	-27.518	-2233.96	221.555	-1857.36	308.051	691.182	0	4.98167	3.96791	-18.1173	387.317	-267.308	16.2937	285.246	178.622	0	0	0	0	0	0	0	-311	200	0	-0.291249	-0.212696	6.11527	-158.172	-343.464	156.579	-914	200	0
364	3	13.816	-7.71643	-18.9719	-1514.45	231.316	-1433.92	312.193	689.826	0	3.76188	2.95695	-10.2232	197.544	-108.419	3.53842	289.395	180.677	0	0	0	0	0	0	0	-311	200	0	-0.372804	-0.227847	7.60224	-178.998	-358.408	201.126	-914	200	0
364	4	9.64226	-5.71918	-11.9388	-930.157	212.717	-1029.54	317.817	687.911	0	2.61205	2.02315	-4.46557	64.8813	-4.13909	-4.21711	299.073	185.471	0	0	0	0	0	0	0	-311	200	0	-0.44627	-0.217189	8.82192	-184.644	-332.637	241.947	-914	200	0
364	5	6.10617	-3.89789	-6.49292	-484.707	177.236	-675.768	327.297	684.652	0	1.63954	1.24505	-0.62283	-19.1286	56.3102	-8.17338	300	200	0	0	0	0	0	0	0	-311	200	0	-0.508229	-0.181687	9.70444	-177.579	-276.262	276.72	-914	200	0
364	6	3.34508	-2.38602	-2.5877	-170.806	135.706	-391.801	352.443	676.007	0	0.884912	0.649244	1.66082	-65.1496	84.352	-9.47357	300	200	0	0	0	0	0	0	0	-311	200	0	-0.555033	-0.126706	10.2259	-164.085	-209.45	303.735	-914	200	0
364	7	1.35877	-1.23229	-0.0338601	30.0364	95.6481	-181.821	300	610	0	0.345537	0.229277	2.77579	-83.8419	90.4178	-9.09163	300	200	0	0	0	0	0	0	0	-311	200	0	-0.581338	-0.0562532	10.3826	-148.718	-146.911	320.939	-914	200	0
364	8	0.0547434	-0.422033	1.43851	141.93	61.2133	-39.4149	300	610	0	-0.00577475	-0.03952	3.08591	-84.5931	83.1253	-7.78808	300	200	0	0	0	0	0	0	0	-311	200	0	-0.581065	0.028325	10.2247	-132.361	-91.5693	326.478	-914	200	0
364	9	-0.701538	0.094142	2.11354	189.342	34.1168	47.1608	300	610	0	-0.207073	-0.189353	2.89629	-74.9393	69.0218	-6.11007	300	200	0	0	0	0	0	0	0	-311	200	0	-0.547109	0.126755	9.8097	-113.255	-38.6077	318.054	-914	200	0
365	0	-1.05272	0.379694	2.24967	194.027	14.4701	91.3149	300	610	0	-0.298122	-0.252924	2.44196	-60.4543	52.6839	-4.41682	300	200	0	0	0	0	0	0	0	-311	200	0	-0.477637	0.237543	9.20089	-90.0505	16.7645	295.291	-914	200	0	-1.045	0.11116	8.06952	1943.81	5294.03	783.608	0	0	0
365	1	-1.12912	0.498603	2.05971	173.588	1.44896	105.814	300	610	0	-0.314927	-0.25932	1.8896	-44.9184	37.0091	-2.91669	300	200	0	0	0	0	0	0	0	-311	200	0	-0.383626	0.3554	8.52393	-64.266	74.4332	263.015	-914	200	0
365	2	-1.03843	0.507524	1.70493	141.14	-6.2103	101.535	300	610	0	-0.287041	-0.232079	1.34673	-30.6306	23.5845	-1.70644	300	200	0	0	0	0	0	0	0	-311	200	0	-0.282932	0.468709	7.89094	-39.2361	129.604	228.008	-914	200	0
365	3	-0.862482	0.452144	1.29768	105.657	-9.87358	86.9691	300	610	0	-0.236786	-0.188748	0.874041	-18.7639	13.0541	-0.807162	300	200	0	0	0	0	0	0	0	-311	200	0	-0.189532	0.557016	7.26681	-17.9031	174.399	193.328	-914	200	0
365	4	-0.658489	0.366396	0.908811	72.6589	-10.8026	68.2256	300	610	0	-0.179661	-0.141331	0.498062	-9.70398	5.44327	-0.193884	300	200	0	0	0	0	0	0	0	-311	200	0	-0.110766	0.594824	6.48162	-2.05875	199.84	157.736	-914	200	0
365	5	-0.462695	0.273411	0.576879	45.0238	-10.0488	49.3147	300	610	0	-0.125397	-0.0972181	0.222511	-3.33802	0.418442	0.181837	300	200	0	0	0	0	0	0	0	-311	200	0	-0.0494227	0.569055	5.4173	7.89838	201.301	119.961	-914	200	0
365	6	-0.294958	0.187352	0.317255	23.7671	-8.41734	32.5623	300	610	0	-0.0792471	-0.0602646	0.0375536	0.720074	-2.52048	0.376178	300	200	0	0	0	0	0	0	0	-311	200	0	-0.00582609	0.492493	4.15621	13.0673	182.631	82.2384	-914	200	0
365	7	-0.163351	0.115535	0.13016	8.71183	-6.47577	19.0483	300	610	0	-0.043265	-0.0318331	-0.0732653	2.96743	-3.90971	0.443065	300	200	0	0	0	0	0	0	0	-311	200	0	0.0207905	0.392929	2.90462	15.3933	152.327	49.109	-914	200	0
365	8	-0.0682079	0.0604695	0.00707066	-0.982864	-4.58739	9.00735	300	610	0	-0.0174187	-0.0116911	-0.128246	3.90576	-4.24232	0.428698	300	200	0	0	0	0	0	0	0	-311	200	0	0.0314426	0.294814	1.84274	16.8289	117.335	24.6105	-914	200	0
365	9	-0.00537309	0.0215998	-0.0645426	-6.43966	-2.95473	2.16039	300	610	0	-0.000481666	0.00128345	-0.144567	3.97959	-3.92776	0.369325	300	200	0	0	0	0	0	0	0	-311	200	0	0.0268216	0.213443	1.08178	18.9772	81.0826	11.5661	-914	200	0
366	0	0.0313945	-0.00332358	-0.0980217	-8.80929	-1.66375	-2.03385	300	610	0	0.00931376	0.00859017	-0.136714	3.54757	-3.27862	0.291156	300	200	0	0	0	0	0	0	0	-311	200	0	0.00703059	0.156615	0.683669	23.0164	44.112	12.049	-914	200	0	-0.0975298	0.294265	3.75543	751.763	3562.23	-135.27	0	0	0
366	1	0.048791	-0.0172571	-0.105584	-9.12142	-0.723139	-4.20285	300	610	0	0.0138352	0.011767	-0.1159	2.87622	-2.5145	0.2115	300	200	0	0	0	0	0	0	0	-311	200	0	-0.0283029	0.12655	0.679123	29.632	4.97008	27.6796	-914	200	0
366	2	0.0529761	-0.0232107	-0.0973435	-8.21338	-0.096118	-4.94883	300	610	0	0.0147853	0.0121906	-0.0901145	2.14731	-1.77537	0.140485	300	200	0	0	0	0	0	0	0	-311	200	0	-0.0795331	0.121262	1.07708	38.9086	-38.8601	59.5926	-914	200	0
366	3	0.0490662	-0.0238664	-0.0809999	-6.71205	0.275848	-4.78771	300	610	0	0.0135688	0.0109807	-0.0645452	1.47221	-1.13875	0.0829058	300	200	0	0	0	0	0	0	0	-311	200	0	-0.146118	0.135334	1.86471	50.1656	-89.9606	108.038	-914	200	0
366	4	0.0409683	-0.021398	-0.0619459	-5.04862	0.456823	-4.12426	300	610	0	0.0112516	0.00897595	-0.0421487	0.908533	-0.636948	0.0399161	300	200	0	0	0	0	0	0	0	-311	200	0	-0.22536	0.16011	2.99774	61.7357	-149.863	171.586	-914	200	0
366	5	0.0314279	-0.0174276	-0.0436053	-3.49031	0.50641	-3.25109	300	610	0	0.00857789	0.00675313	-0.0242466	0.476128	-0.272499	0.01044	300	200	0	0	0	0	0	0	0	-311	200	0	-0.310791	0.183454	4.38153	70.7075	-217.765	245.952	-914	200	0
366	6	0.0221957	-0.013067	-0.0278615	-2.17822	0.474543	-2.36145	300	610	0	0.00601792	0.00466997	-0.011063	0.17075	-0.0304696	-0.00775197	300	200	0	0	0	0	0	0	0	-311	200	0	-0.390296	0.189292	5.84423	72.6755	-289.061	322.474	-914	200	0
366	7	0.0142413	-0.00900191	-0.0154878	-1.16414	0.399644	-1.56841	300	610	0	0.00382857	0.00291548	-0.00216405	-0.0251855	0.112318	-0.0172872	300	200	0	0	0	0	0	0	0	-311	200	0	-0.446264	0.161323	7.14202	63.3937	-354.716	388.402	-914	200	0
366	8	0.00797003	-0.00559146	-0.00652696	-0.442293	0.308933	-0.925452	300	610	0	0.00211335	0.00155914	0.00321041	-0.134836	0.181023	-0.0207085	300	200	0	0	0	0	0	0	0	-311	200	0	-0.460377	0.0957377	8.04157	44.4135	-402.691	431.412	-914	200	0
366	9	0.00341411	-0.00296397	-0.00059675	0.0254647	0.219946	-0.445447	300	610	0	0.000875208	0.000593416	0.0059177	-0.181804	0.198943	-0.0202066	300	200	0	0	0	0	0	0	0	-311	200	0	-0.421267	0.00914822	8.41341	25.6502	-421.764	444.754	-914	200	0
367	0	0.000387632	-0.00109991	0.00288398	0.291366	0.14256	-0.116359	300	610	0	5.89928e-05	-3.25768e-05	0.00676872	-0.187133	0.185526	-0.0175089	300	200	0	0	0	0	0	0	0	-311	200	0	-0.332803	-0.0740622	8.25936	16.8653	-408.032	428.858	-914	200	0	-0.0538198	-0.263161	5.77974	1084.37	4922.66	449.237	0	0	0
367	1	-0.00139866	0.000102965	0.00454139	0.409509	0.0810696	0.0867237	300	610	0	-0.000417325	-0.000388608	0.00645102	-0.167885	0.155693	-0.0138703	300	200	0	0	0	0	0	0	0	-311	200	0	-0.217369	-0.137846	7.66954	18.1041	-368.206	389.168	-914	200	0
367	2	-0.00225894	0.000782286	0.00495287	0.428611	0.0360503	0.193147	300	610	0	-0.000641429	-0.000546977	0.00549923	-0.136803	0.119978	-0.0101246	300	200	0	0	0	0	0	0	0	-311	200	0	-0.105639	-0.175932	6.74682	21.5868	-314.292	331.82	-914	200	0
367	3	-0.00248423	0.00107959	0.00459894	0.388493	0.00586834	0.231307	300	610	0	-0.000693803	-0.000572818	0.00429635	-0.102622	0.0851395	-0.00676395	300	200	0	0	0	0	0	0	0	-311	200	0	-0.0193353	-0.1899	5.61298	19.6514	-258.328	262.885	-914	200	0
367	4	-0.00231758	0.00112182	0.00384714	0.319109	-0.0121845	0.225669	300	610	0	-0.000641197	-0.000519381	0.00309252	-0.0707343	0.054958	-0.00402528	300	200	0	0	0	0	0	0	0	-311	200	0	0.0363981	-0.189921	4.46747	8.77358	-212.377	190.786	-914	200	0
367	5	-0.00194545	0.00101234	0.00295622	0.24117	-0.0211113	0.195523	300	610	0	-0.000534504	-0.000426734	0.00203167	-0.0439671	0.0310528	-0.00197076	300	200	0	0	0	0	0	0	0	-311	200	0	0.0673138	-0.190545	3.54169	-11.5306	-187.349	124.798	-914	200	0
367	6	-0.00149955	0.000828707	0.00209153	0.167606	-0.0237268	0.154879	300	610	0	-0.000409435	-0.000322589	0.00117951	-0.0233353	0.0136062	-0.000554554	300	200	0	0	0	0	0	0	0	-311	200	0	0.0815977	-0.204305	3.00529	-40.8158	-190.263	71.6126	-914	200	0
367	7	-0.00106439	0.000624321	0.00134501	0.105327	-0.0224017	0.113045	300	610	0	-0.000288711	-0.00022425	0.00054893	-0.00869092	0.00195306	0.000325815	300	200	0	0	0	0	0	0	0	-311	200	0	0.0861837	-0.239042	2.93903	-78.1702	-223.267	34.8248	-914	200	0
367	8	-0.000687298	0.000432374	0.000755437	0.0569625	-0.018969	0.0755146	300	610	0	-0.000184879	-0.000140974	0.000120932	0.000765091	-0.00497979	0.000793139	300	200	0	0	0	0	0	0	0	-311	200	0	0.0861078	-0.297286	3.3436	-121.573	-283.435	16.0582	-914	200	0
367	9	-0.000388543	0.000270465	0.000326396	0.0223637	-0.0147338	0.0449334	300	610	0	-0.000103139	-7.62864e-05	-0.000139565	0.00611062	-0.00837213	0.000967265	300	200	0	0	0	0	0	0	0	-311	200	0	0.0843332	-0.37537	4.14118	-166.997	-361.987	15.8524	-914	200	0
368	0	-0.000170449	0.000145128	4.08031e-05	-0.000195262	-0.0105421	0.0219935	300	610	0	-4.38452e-05	-2.9999e-05	-0.000272698	0.0084555	-0.00932439	0.000952057	300	200	0	0	0	0	0	0	0	-311	200	0	0.0817153	-0.462029	5.16643	-207.384	-442.906	34.1203	-914	200	0	-0.052011	-0.263348	5.77363	1081.75	4924.32	448.123	0	0	0
368	1	-2.47339e-05	5.57629e-05	-0.000128264	-0.0131423	-0.00687524	0.00618197	300	610	0	-4.52688e-06	1.9062e-07	-0.000316731	0.00879558	-0.00876019	0.000829804	300	200	0	0	0	0	0	0	0	-311	200	0	0.077254	-0.540674	6.19553	-233.476	-505.446	70.0779	-914	200	0
368	2	6.19941e-05	-2.26608e-06	-0.000210176	-0.0190193	-0.00394725	-0.00364593	300	610	0	1.8619e-05	1.75255e-05	-0.000304285	0.00794246	-0.00739137	0.000660581	300	200	0	0	0	0	0	0	0	-311	200	0	0.0688497	-0.600023	7.06815	-238.722	-535.541	121.565	-914	200	0
368	3	0.000104467	-3.53598e-05	-0.000232214	-0.0201307	-0.00179318	-0.0088618	300	610	0	2.97069e-05	2.54027e-05	-0.000260851	0.00650501	-0.00572313	0.000484528	300	200	0	0	0	0	0	0	0	-311	200	0	0.0539408	-0.641576	7.77075	-222.977	-534.139	184.006	-914	200	0
368	4	0.000116432	-5.01712e-05	-0.000217199	-0.0183696	-0.000340911	-0.0108041	300	610	0	3.25401e-05	2.69031e-05	-0.000204779	0.00490299	-0.00408163	0.000325539	300	200	0	0	0	0	0	0	0	-311	200	0	0.0293455	-0.670777	8.33056	-188.995	-508.757	249.335	-914	200	0
368	5	0.00010943	-5.27055e-05	-0.00018267	-0.015167	0.00053472	-0.0106327	300	610	0	3.02894e-05	2.45582e-05	-0.000148125	0.00339735	-0.00265122	0.000195315	300	200	0	0	0	0	0	0	0	-311	200	0	-0.00889131	-0.684978	8.68626	-138.603	-462.001	306.395	-914	200	0
368	6	9.23568e-05	-4.78787e-05	-0.000141039	-0.0115173	0.000974414	-0.00926652	300	610	0	2.53842e-05	2.0282e-05	-9.78916e-05	0.00212663	-0.00151271	9.71562e-05	300	200	0	0	0	0	0	0	0	-311	200	0	-0.0646976	-0.673766	8.73043	-76.6349	-393.322	344.519	-914	200	0
368	7	7.15295e-05	-3.93952e-05	-0.000100288	-0.00804581	0.00111104	-0.0073762	300	610	0	1.95374e-05	1.54053e-05	-5.73388e-05	0.00114248	-0.000677765	2.91362e-05	300	200	0	0	0	0	0	0	0	-311	200	0	-0.140486	-0.627033	8.42042	-14.5115	-305.756	357.927	-914	200	0
368	8	5.10268e-05	-2.98207e-05	-6.4901e-05	-0.00509058	0.00105713	-0.00540994	300	610	0	1.38465e-05	1.07648e-05	-2.71867e-05	0.000440427	-0.000116909	-1.34457e-05	300	200	0	0	0	0	0	0	0	-311	200	0	-0.235371	-0.544328	7.82579	36.2351	-207.097	348.208	-914	200	0
368	9	3.3155e-05	-2.07605e-05	-3.68175e-05	-0.00278455	0.0009001	-0.00363443	300	610	0	8.92364e-06	6.81324e-06	-6.60931e-06	-1.57275e-05	0.000219495	-3.63252e-05	300	200	0	0	0	0	0	0	0	-311	200	0	-0.343291	-0.438896	7.10146	71.6853	-107.649	323.465	-914	200	0
369	0	1.89267e-05	-1.30761e-05	-1.62813e-05	-0.0011267	0.0007025	-0.00218028	300	610	0	5.02932e-06	3.72899e-06	6.00966e-06	-0.000276119	0.000386741	-4.51489e-05	300	200	0	0	0	0	0	0	0	-311	200	0	-0.451271	-0.32961	6.38481	93.9029	-17.8095	292.749	-914	200	0	-0.272634	-0.252722	4.47497	942.558	3977.08	496.574	0	0	0
369	1	8.48956e-06	-7.09896e-06	-2.53281e-06	-3.91917e-05	0.000505133	-0.00108428	300	610	0	2.19065e-06	1.51111e-06	1.25484e-05	-0.000392911	0.000436791	-4.48392e-05	300	200	0	0	0	0	0	0	0	-311	200	0	-0.537574	-0.230162	5.68921	105.415	53.2937	259.976	-914	200	0
369	2	1.47656e-06	-2.81602e-06	5.67386e-06	0.000590747	0.000331433	-0.000324852	300	610	0	2.97373e-07	5.57753e-08	1.48118e-05	-0.000413216	0.00041349	-3.93152e-05	300	200	0	0	0	0	0	0	0	-311	200	0	-0.575653	-0.146515	4.91081	107.505	98.3609	223.64	-914	200	0
369	3	-2.73162e-06	-1.78042e-08	9.71584e-06	0.0008825	0.000192048	0.000150511	300	610	0	-8.26624e-07	-7.87622e-07	1.43472e-05	-0.000375625	0.000350795	-3.14518e-05	300	200	0	0	0	0	0	0	0	-311	200	0	-0.551259	-0.0793893	3.95902	102.244	114.259	182.407	-914	200	0
369	4	-4.82544e-06	1.59316e-06	1.08814e-05	0.000945027	8.90122e-05	0.000405876	300	610	0	-1.37431e-06	-1.17863e-06	1.23696e-05	-0.000309228	0.000272925	-2.31809e-05	300	200	0	0	0	0	0	0	0	-311	200	0	-0.475629	-0.0266701	2.86235	94.2492	103.829	139.689	-914	200	0
369	5	-5.45397e-06	2.32944e-06	1.02542e-05	0.000868306	1.91589e-05	0.000504308	300	610	0	-1.52535e-06	-1.26292e-06	9.75774e-06	-0.000234185	0.000195614	-1.56618e-05	300	200	0	0	0	0	0	0	0	-311	200	0	-0.374924	0.0151828	1.72403	89.3057	73.1813	101.73	-914	200	0
369	6	-5.1651e-06	2.47504e-06	8.67105e-06	0.000720672	-2.32876e-05	0.000500776	300	610	0	-1.43034e-06	-1.16081e-06	7.0927e-06	-0.000163118	0.000127842	-9.47137e-06	300	200	0	0	0	0	0	0	0	-311	200	0	-0.272297	0.0502881	0.628718	91.9404	27.8518	73.4737	-914	200	0
369	7	-4.3832e-06	2.26366e-06	6.727e-06	0.000549867	-4.49158e-05	0.00043904	300	610	0	-1.20517e-06	-9.63703e-07	4.7148e-06	-0.000102811	7.36341e-05	-4.78297e-06	300	200	0	0	0	0	0	0	0	-311	200	0	-0.182244	0.0824574	-0.378492	104.455	-28.1294	57.384	-914	200	0
369	8	-3.41106e-06	1.87225e-06	4.80724e-06	0.000386104	-5.19958e-05	0.0003512	300	610	0	-9.32028e-07	-7.35479e-07	2.7855e-06	-5.5879e-05	3.36883e-05	-1.51712e-06	300	200	0	0	0	0	0	0	0	-311	200	0	-0.112371	0.114296	-1.26915	126.755	-91.2895	53.9574	-985.93	100.126	0
369	9	-2.44544e-06	1.42398e-06	3.13032e-06	0.000245916	-4.98673e-05	0.000258824	300	610	0	-6.63862e-07	-5.16574e-07	1.34415e-06	-2.22335e-05	6.70491e-06	5.4147e-07	300	200	0	0	0	0	0	0	0	-311	200	0	-0.0655291	0.146373	-2.0069	156.044	-157.371	62.1151	-992.415	122.246	0
370	0	-1.5987e-06	9.96479e-07	1.79297e-06	0.000135995	-4.26981e-05	0.000174855	300	610	0	-4.30531e-07	-3.29126e-07	3.55185e-07	-2.38114e-07	-9.6086e-06	1.6605e-06	300	200	0	0	0	0	0	0	0	-311	200	0	-0.0415081	0.17643	-2.52587	186.305	-219.825	79.3012	-1001.03	126.241	0	-0.204813	0.140502	1.9674	447.782	1660.1	19.1218	0	0	0
370	1	-9.2126e-07	6.3188e-07	8.10288e-07	5.65815e-05	-3.34855e-05	0.000105729	300	610	0	-2.45046e-07	-1.82112e-07	-2.55769e-07	1.24365e-05	-1.78425e-05	2.10591e-06	300	200	0	0	0	0	0	0	0	-311	200	0	-0.0381942	0.198616	-2.71329	207.65	-268.254	101.313	-1012.87	123.469	0
370	2	-4.21928e-07	3.46917e-07	1.48687e-07	4.17681e-06	-2.41963e-05	5.33797e-05	300	610	0	-1.09186e-07	-7.58739e-08	-5.76543e-07	1.82411e-05	-2.04493e-05	2.11093e-06	300	200	0	0	0	0	0	0	0	-311	200	0	-0.0522489	0.204934	-2.4351	208.304	-290.069	122.829	-1033.12	114.458	0
370	3	-8.45316e-08	1.41716e-07	-2.49428e-07	-2.64513e-05	-1.59707e-05	1.69172e-05	300	610	0	-1.80556e-08	-5.74615e-09	-6.92234e-07	1.94036e-05	-1.951e-05	1.86213e-06	300	200	0	0	0	0	0	0	0	-311	200	0	-0.0794076	0.191365	-1.64762	182.289	-278.942	139.727	-1083.3	89.362	0
370	4	1.19533e-07	6.83914e-09	-4.48587e-07	-4.09073e-05	-9.33729e-06	-6.06398e-06	300	610	0	3.64927e-08	3.5259e-08	-6.76219e-07	1.77586e-05	-1.66439e-05	1.49708e-06	300	200	0	0	0	0	0	0	0	-311	200	0	-0.114316	0.162614	-0.489854	135.458	-241.372	150.673	-914	200	0
370	5	2.22609e-07	-7.15237e-08	-5.09611e-07	-4.43416e-05	-4.41015e-06	-1.8554e-05	300	610	0	6.35046e-08	5.46312e-08	-5.86389e-07	1.46956e-05	-1.30116e-05	1.1087e-06	300	200	0	0	0	0	0	0	0	-311	200	0	-0.14982	0.128563	0.76565	81.3558	-191.343	155.085	-914	200	0
370	6	2.55332e-07	-1.08051e-07	-4.83938e-07	-4.10296e-05	-1.05149e-06	-2.35231e-05	300	610	0	7.14637e-08	5.92559e-08	-4.64829e-07	1.11824e-05	-9.37196e-06	7.53215e-07	300	200	0	0	0	0	0	0	0	-311	200	0	-0.177993	0.0980564	1.84314	33.0178	-141.232	151.172	-914	200	0
370	7	2.43704e-07	-1.1617e-07	-4.1148e-07	-3.42335e-05	1.00495e-06	-2.35755e-05	300	610	0	6.75195e-08	5.485e-08	-3.39519e-07	7.82923e-06	-6.16195e-06	4.59027e-07	300	200	0	0	0	0	0	0	0	-311	200	0	-0.19542	0.076823	2.59924	-1.89537	-98.7977	138.349	-914	200	0
370	8	2.07963e-07	-1.06988e-07	-3.20761e-07	-2.62447e-05	2.06748e-06	-2.07949e-05	300	610	0	5.72018e-08	4.57774e-08	-2.26992e-07	4.9679e-06	-3.58169e-06	2.35156e-07	300	200	0	0	0	0	0	0	0	-311	200	0	-0.207078	0.0678961	3.0871	-22.2348	-67.9155	119.964	-914	200	0
370	9	1.62619e-07	-8.89529e-08	-2.3036e-07	-1.85224e-05	2.43189e-06	-1.67169e-05	300	610	0	4.44498e-08	3.51033e-08	-1.35232e-07	2.73048e-06	-1.67114e-06	7.8404e-08	300	200	0	0	0	0	0	0	0	-311	200	0	-0.222264	0.0721459	3.46976	-30.9519	-49.6647	101.435	-914	200	0
371	0	1.1716e-07	-6.79782e-08	-1.50919e-07	-1.18742e-05	2.35147e-06	-1.23791e-05	300	610	0	3.18184e-08	2.4781e-08	-6.63508e-08	1.11853e-06	-3.73423e-07	-2.10682e-08	300	200	0	0	0	0	0	0	0	-311	200	0	-0.247868	0.0885676	3.88702	-31.7944	-43.2255	86.8638	-914	200	0	-0.204813	0.140502	1.9674	447.782	1660.1	19.1216	0	0	0
371	1	7.70554e-08	-4.78141e-08	-8.72505e-08	-6.63605e-06	2.02487e-06	-8.40926e-06	300	610	0	2.07624e-08	1.58916e-08	-1.8837e-08	5.83788e-08	4.17222e-07	-7.5748e-08	300	200	0	0	0	0	0	0	0	-311	200	0	-0.285347	0.11422	4.3961	-27.9262	-46.3993	77.908	-914	200	0
371	2	4.481e-08	-3.052e-08	-4.0242e-08	-2.8332e-06	1.59568e-06	-5.12417e-06	300	610	0	1.19304e-08	8.88602e-09	1.07269e-08	-5.58116e-07	8.22061e-07	-9.81552e-08	300	200	0	0	0	0	0	0	0	-311	200	0	-0.329885	0.143857	4.95697	-21.7835	-55.8003	74.0089	-914	200	0
371	3	2.0928e-08	-1.69381e-08	-8.41656e-09	-3.08963e-07	1.15867e-06	-2.62448e-06	300	610	0	5.43e-09	3.79869e-09	2.64458e-08	-8.4603e-07	9.56813e-07	-9.93357e-08	300	200	0	0	0	0	0	0	0	-311	200	0	-0.369523	0.16936	5.4203	-15.1403	-66.8185	72.6194	-914	200	0
371	4	4.7019e-09	-7.10964e-09	1.0885e-08	1.17919e-06	7.6927e-07	-8.74371e-07	300	610	0	1.0452e-09	4.20831e-10	3.23304e-08	-9.10698e-07	9.20213e-07	-8.81711e-08	300	200	0	0	0	0	0	0	0	-311	200	0	-0.388265	0.181087	5.57123	-9.19942	-74.375	70.0688	-914	200	0
371	5	-5.18792e-09	-6.11134e-10	2.06847e-08	1.89421e-06	4.53667e-07	2.36102e-07	300	610	0	-1.60047e-09	-1.57145e-09	3.18592e-08	-8.39301e-07	7.89457e-07	-7.12398e-08	300	200	0	0	0	0	0	0	0	-311	200	0	-0.377875	0.173497	5.29363	-4.62254	-75.5966	63.9263	-914	200	0
371	6	-1.02556e-08	3.19805e-09	2.38529e-08	2.07948e-06	2.18122e-07	8.4642e-07	300	610	0	-2.93078e-09	-2.52956e-09	2.77898e-08	-6.98185e-07	6.20156e-07	-5.30115e-08	300	200	0	0	0	0	0	0	0	-311	200	0	-0.346832	0.149473	4.69595	-1.58013	-71.7997	54.7864	-914	200	0
371	7	-1.19465e-08	5.00686e-09	2.28306e-08	1.93807e-06	5.66892e-08	1.09641e-06	300	610	0	-3.34622e-09	-2.77884e-09	2.21369e-08	-5.33809e-07	4.48878e-07	-3.62109e-08	300	200	0	0	0	0	0	0	0	-311	200	0	-0.313157	0.116906	4.016	0.0678254	-66.7662	45.0838	-914	200	0
371	8	-1.14944e-08	5.4499e-09	1.95208e-08	1.62571e-06	-4.28854e-08	1.10942e-06	300	610	0	-3.18613e-09	-2.59085e-09	1.62475e-08	-3.75658e-07	2.96884e-07	-2.22341e-08	300	200	0	0	0	0	0	0	0	-311	200	0	-0.291985	0.0828556	3.4543	0.57142	-63.8144	36.9324	-914	200	0
371	9	-9.864e-09	5.05486e-09	1.52905e-08	1.25228e-06	-9.5023e-08	9.84632e-07	300	610	0	-2.71421e-09	-2.17388e-09	1.09242e-08	-2.39941e-07	1.74099e-07	-1.15472e-08	300	200	0	0	0	0	0	0	0	-311	200	0	-0.290951	0.051704	3.11612	0.197027	-64.6778	31.3848	-914	200	0
372	0	-7.75058e-09	4.22506e-09	1.10353e-08	8.8828e-07	-1.1367e-07	7.95491e-07	300	610	0	-2.11928e-09	-1.67495e-09	6.56119e-09	-1.33303e-07	8.27461e-08	-4.0261e-09	300	200	0	0	0	0	0	0	0	-311	200	0	-0.310225	0.0257496	3.01858	-0.792258	-69.4651	28.5484	-914	200	0	-0.242653	0.038296	2.78762	558.113	2492.38	40.6494	0	0	0
372	1	-5.61141e-09	3.24424e-09	7.27305e-09	5.73091e-07	-1.10839e-07	5.91902e-07	300	610	0	-1.52456e-09	-1.1884e-09	3.27039e-09	-5.60983e-08	2.03575e-08	7.78198e-10	300	200	0	0	0	0	0	0	0	-311	200	0	-0.342532	0.00594816	3.09875	-2.13061	-76.6375	27.7212	-914	200	0
372	2	-3.71246e-09	2.29351e-09	4.24281e-09	3.23546e-07	-9.59969e-08	4.04278e-07	300	610	0	-1.00085e-09	-7.66971e-10	9.88426e-10	-5.02114e-09	-1.794e-08	3.44765e-09	300	200	0	0	0	0	0	0	0	-311	200	0	-0.372765	-0.00745746	3.2169	-3.5283	-82.9092	27.4704	-914	200	0
372	3	-2.17805e-09	1.47345e-09	1.99472e-09	1.41495e-07	-7.60179e-08	2.48204e-07	300	610	0	-5.80421e-10	-4.33227e-10	-4.41436e-10	2.49444e-08	-3.78203e-08	4.57141e-09	300	200	0	0	0	0	0	0	0	-311	200	0	-0.381406	-0.0145402	3.19343	-4.67506	-84.0266	26.0239	-914	200	0
372	4	-1.03615e-09	8.26283e-10	4.64363e-10	1.99543e-08	-5.54677e-08	1.28877e-07	300	610	0	-2.69493e-10	-1.89688e-10	-1.21091e-09	3.91991e-08	-4.47414e-08	4.67249e-09	300	200	0	0	0	0	0	0	0	-311	200	0	-0.356513	-0.0156355	2.92352	-5.31125	-77.504	22.3921	-914	200	0
372	5	-2.56085e-10	3.55679e-10	-4.70884e-10	-5.23045e-08	-3.70392e-08	4.49038e-08	300	610	0	-5.85939e-11	-2.70499e-11	-1.50894e-09	4.27214e-08	-4.33864e-08	4.17353e-09	300	200	0	0	0	0	0	0	0	-311	200	0	-0.302909	-0.0113681	2.46449	-5.27821	-64.7308	17.2272	-914	200	0
372	6	2.22948e-10	4.26988e-11	-9.52465e-10	-8.76137e-08	-2.20277e-08	-8.73005e-09	300	610	0	6.96486e-11	6.96842e-11	-1.5004e-09	3.96531e-08	-3.74346e-08	3.38906e-09	300	200	0	0	0	0	0	0	0	-311	200	0	-0.235483	-0.00245569	1.97472	-4.44528	-49.4647	12.2683	-914	200	0
372	7	4.71788e-10	-1.4234e-10	-1.11579e-09	-9.74691e-08	-1.07706e-08	-3.85261e-08	300	610	0	1.35078e-10	1.16994e-10	-1.3166e-09	3.31613e-08	-2.95494e-08	2.53397e-09	300	200	0	0	0	0	0	0	0	-311	200	0	-0.16743	0.0104821	1.60401	-2.60707	-35.173	9.31936	-914	200	0
372	8	5.5861e-10	-2.31758e-10	-1.07667e-09	-9.15147e-08	-3.01418e-09	-5.10641e-08	300	610	0	1.56592e-10	1.30246e-10	-1.05395e-09	2.54752e-08	-2.14928e-08	1.74022e-09	300	200	0	0	0	0	0	0	0	-311	200	0	-0.106533	0.0268279	1.45554	0.535996	-24.1786	9.89086	-914	200	0
372	9	5.41928e-10	-2.55538e-10	-9.25806e-10	-7.71804e-08	1.80476e-09	-5.21847e-08	300	610	0	1.50292e-10	1.22336e-10	-7.77285e-10	1.80187e-08	-1.42982e-08	1.07638e-09	300	200	0	0	0	0	0	0	0	-311	200	0	-0.0563467	0.0456629	1.59011	5.33184	-17.8939	15.2195	-914	200	0
373	0	4.67725e-10	-2.38744e-10	-7.28689e-10	-5.9737e-08	4.36024e-09	-4.66073e-08	300	610	0	1.28751e-10	1.03203e-10	-5.25543e-10	1.15834e-08	-8.45692e-09	5.66366e-10	300	200	0	0	0	0	0	0	0	-311	200	0	-0.0176592	0.0653742	2.02901	12.0947	-17.0755	26.2385	-914	200	0	-0.242653	0.038296	2.78762	558.113	2492.38	40.6494	0	0	0
373	1	3.69298e-10	-2.00623e-10	-5.28479e-10	-4.25857e-08	5.30967e-09	-3.78438e-08	300	610	0	1.01016e-10	7.98983e-11	-3.18146e-10	6.50233e-09	-4.09019e-09	2.0561e-10	300	200	0	0	0	0	0	0	0	-311	200	0	0.0102766	0.0832092	2.75047	20.9826	-21.9701	43.4347	-914	200	0
373	2	2.68677e-10	-1.54787e-10	-3.50359e-10	-2.76473e-08	5.2225e-09	-2.82933e-08	300	610	0	7.30256e-11	5.69732e-11	-1.60972e-10	2.80573e-09	-1.09189e-09	-2.63207e-11	300	200	0	0	0	0	0	0	0	-311	200	0	0.0287772	0.0948224	3.67906	31.8285	-32.3314	66.5697	-914	200	0
373	3	1.78792e-10	-1.09978e-10	-2.06178e-10	-1.57622e-08	4.54973e-09	-1.94289e-08	300	610	0	4.82262e-11	3.69997e-11	-5.14122e-11	3.45852e-10	7.62174e-10	-1.56532e-10	300	200	0	0	0	0	0	0	0	-311	200	0	0.0390217	0.0938877	4.6688	43.9221	-47.3026	94.2578	-914	200	0
373	4	1.05796e-10	-7.11037e-11	-9.86989e-11	-7.04959e-09	3.62047e-09	-1.20159e-08	300	610	0	2.8218e-11	2.11047e-11	1.77087e-11	-1.10969e-09	1.7373e-09	-2.12734e-10	300	200	0	0	0	0	0	0	0	-311	200	0	0.0415916	0.073978	5.51911	55.8129	-65.203	123.764	-914	200	0
373	5	5.12134e-11	-4.02753e-11	-2.51364e-11	-1.19977e-09	2.65455e-09	-6.32122e-09	300	610	0	1.335e-11	9.44958e-12	5.53386e-11	-1.81425e-09	2.09082e-09	-2.19684e-10	300	200	0	0	0	0	0	0	0	-311	200	0	0.0362463	0.0351402	6.06804	65.2206	-83.2809	151.447	-914	200	0
373	6	1.37251e-11	-1.77486e-11	2.01554e-11	2.30663e-09	1.7827e-09	-2.2934e-09	300	610	0	3.2099e-12	1.62185e-12	7.03762e-11	-2.00304e-09	2.0448e-09	-1.97489e-10	300	200	0	0	0	0	0	0	0	-311	200	0	0.0218901	-0.0108095	6.25863	68.9116	-97.3799	172.885	-914	200	0
373	7	-9.46524e-12	-2.68077e-12	4.37929e-11	4.04763e-09	1.06888e-09	2.95835e-10	300	610	0	-3.00283e-12	-3.07208e-12	7.06314e-11	-1.87277e-09	1.77455e-09	-1.61182e-10	300	200	0	0	0	0	0	0	0	-311	200	0	-0.00316646	-0.0452346	6.09638	63.1326	-102.569	183.207	-914	200	0
373	8	-2.16701e-11	6.30211e-12	5.21622e-11	4.56604e-09	5.31039e-10	1.74925e-09	300	610	0	-6.21684e-12	-5.4046e-12	6.23572e-11	-1.57459e-09	1.40759e-09	-1.2109e-10	300	200	0	0	0	0	0	0	0	-311	200	0	-0.040444	-0.0546705	5.64089	45.6528	-96.1123	180.432	-914	200	0
373	9	-2.61036e-11	1.07155e-11	5.0755e-11	4.31972e-09	1.58491e-10	2.37633e-09	300	610	0	-7.32353e-12	-6.10131e-12	5.01653e-11	-1.21542e-09	1.02879e-09	-8.36022e-11	300	200	0	0	0	0	0	0	0	-311	200	0	-0.0903556	-0.0374695	5.04629	17.551	-79.8276	168.449	-914	200	0
374	0	-2.55405e-11	1.19754e-11	4.38947e-11	3.66307e-09	-7.46023e-11	2.45356e-09	300	610	0	-7.08668e-12	-5.77446e-12	3.71746e-11	-8.64006e-10	6.88345e-10	-5.20811e-11	300	200	0	0	0	0	0	0	0	-311	200	0	-0.151528	-0.000190582	4.50008	-17.6984	-58.2697	154.136	-914	200	0	-0.14203	0.0643707	4.39607	855.647	3978.05	99.8149	0	0	0
374	1	-2.21716e-11	1.1272e-11	3.4717e-11	2.84881e-09	-1.99725e-10	2.20544e-09	300	610	0	-6.10559e-12	-4.89808e-12	2.52735e-11	-5.58949e-10	4.10535e-10	-2.77486e-11	300	200	0	0	0	0	0	0	0	-311	200	0	-0.220022	0.0484747	4.11651	-55.933	-35.6052	142.469	-914	200	0
374	2	-1.75913e-11	9.52368e-12	2.53011e-11	2.04099e-09	-2.47852e-10	1.79983e-09	300	610	0	-4.81357e-12	-3.81023e-12	1.54177e-11	-3.16916e-10	2.01862e-10	-1.04503e-11	300	200	0	0	0	0	0	0	0	-311	200	0	-0.28805	0.099497	3.90029	-92.4418	-14.6828	134.739	-914	200	0
374	3	-1.28605e-11	7.38302e-12	1.68709e-11	1.3332e-09	-2.45973e-10	1.35205e-09	300	610	0	-3.49683e-12	-2.73049e-12	7.91288e-12	-1.39974e-10	5.78177e-11	7.41316e-13	300	200	0	0	0	0	0	0	0	-311	200	0	-0.342388	0.14262	3.75228	-121.153	2.55071	128.669	-914	200	0
374	4	-8.60725e-12	5.27201e-12	1.00126e-11	7.67305e-10	-2.15566e-10	9.33392e-10	300	610	0	-2.32285e-12	-1.78415e-12	2.65458e-12	-2.15524e-11	-3.18938e-11	7.08758e-12	300	200	0	0	0	0	0	0	0	-311	200	0	-0.366947	0.167179	3.51321	-135.428	14.6899	119.807	-914	200	0
374	5	-5.13562e-12	3.42972e-12	4.87557e-12	3.5046e-10	-1.72383e-10	5.81403e-10	300	610	0	-1.37093e-12	-1.02734e-12	-6.85183e-13	4.91037e-11	-7.96711e-11	9.89135e-12	300	200	0	0	0	0	0	0	0	-311	200	0	-0.354295	0.167231	3.08442	-132.478	20.874	105.391	-914	200	0
374	6	-2.52731e-12	1.96159e-12	1.34076e-12	6.90106e-11	-1.27002e-10	3.09708e-10	300	610	0	-6.60175e-13	-4.69721e-13	-2.52369e-12	8.38731e-11	-9.76418e-11	1.03241e-11	300	200	0	0	0	0	0	0	0	-311	200	0	-0.314557	0.145525	2.52052	-116.783	20.8037	87.3185	-914	200	0
374	7	-7.26342e-13	8.83612e-13	-8.51437e-13	-1.01037e-10	-8.57688e-11	1.16572e-10	300	610	0	-1.72814e-13	-9.31168e-14	-3.27986e-12	9.3864e-11	-9.63328e-11	9.342e-12	300	200	0	0	0	0	0	0	0	-311	200	0	-0.268257	0.109951	1.97261	-97.1927	14.3531	70.3581	-914	200	0
374	8	3.95727e-13	1.5848e-13	-2.01033e-12	-1.8676e-10	-5.18357e-11	-8.36986e-12	300	610	0	1.27998e-13	1.34514e-13	-3.32357e-12	8.84174e-11	-8.40949e-11	7.66355e-12	300	200	0	0	0	0	0	0	0	-311	200	0	-0.233966	0.067722	1.58144	-81.9993	1.14732	58.7637	-914	200	0
374	9	9.93681e-13	-2.7733e-13	-2.43695e-12	-2.1378e-10	-2.61457e-11	-7.92076e-11	300	610	0	2.8569e-13	2.49354e-13	-2.95246e-12	7.47443e-11	-6.70325e-11	5.78483e-12	300	200	0	0	0	0	0	0	0	-311	200	0	-0.223888	0.0236101	1.44081	-77.2036	-19.4462	55.1024	-914	200	0
375	0	1.219e-12	-4.94836e-13	-2.3917e-12	-2.03827e-10	-8.25803e-12	-1.10492e-10	300	610	0	3.42293e-13	2.85651e-13	-2.38707e-12	5.79715e-11	-4.92305e-11	4.01496e-12	300	200	0	0	0	0	0	0	0	-311	200	0	-0.244142	-0.0192617	1.60232	-86.6501	-47.9971	60.3908	-914	200	0	-0.3088	0.00537181	3.4778	488.937	3041.87	129.126	0	0	0
375	1	1.20322e-12	-5.60894e-13	-2.08053e-12	-1.73803e-10	3.0111e-12	-1.15306e-10	300	610	0	3.34028e-13	2.72464e-13	-1.77741e-12	4.14163e-11	-3.31257e-11	2.51869e-12	300	200	0	0	0	0	0	0	0	-311	200	0	-0.294938	-0.0583699	2.07823	-112.099	-84.496	74.1722	-914	200	0
375	2	1.05069e-12	-5.32001e-13	-1.65357e-12	-1.35819e-10	9.1313e-12	-1.04326e-10	300	610	0	2.89451e-13	2.32397e-13	-1.21497e-12	2.696e-11	-1.99168e-11	1.35812e-12	300	200	0	0	0	0	0	0	0	-311	200	0	-0.370071	-0.0907614	2.83728	-152.969	-127.649	94.392	-914	200	0
375	3	8.37722e-13	-4.51961e-13	-1.21094e-12	-9.77875e-11	1.15614e-11	-8.55753e-11	300	610	0	2.29312e-13	1.81653e-13	-7.46738e-13	1.54341e-11	-9.94773e-12	5.28921e-13	300	200	0	0	0	0	0	0	0	-311	200	0	-0.455747	-0.112123	3.79336	-205.719	-173.989	117.082	-914	200	0
375	4	6.15399e-13	-3.52057e-13	-8.12076e-13	-6.42623e-11	1.15802e-11	-6.45916e-11	300	610	0	1.67395e-13	1.3082e-13	-3.88498e-13	6.96705e-12	-3.03e-12	-1.08863e-14	300	200	0	0	0	0	0	0	0	-311	200	0	-0.528887	-0.116034	4.78774	-262.878	-216.857	135.911	-914	200	0
375	5	4.14204e-13	-2.52643e-13	-4.85929e-13	-3.73253e-11	1.02104e-11	-4.4826e-11	300	610	0	1.11838e-13	8.59969e-14	-1.36209e-13	1.26829e-12	1.30862e-12	-3.19951e-13	300	200	0	0	0	0	0	0	0	-311	200	0	-0.561309	-0.0957149	5.60461	-313.625	-247.209	143.29	-914	200	0
375	6	2.49143e-13	-1.65364e-13	-2.40475e-13	-1.73876e-11	8.20546e-12	-2.81174e-11	300	610	0	6.65616e-14	4.99726e-14	2.50841e-14	-2.15943e-12	3.64709e-12	-4.59503e-13	300	200	0	0	0	0	0	0	0	-311	200	0	-0.536884	-0.050835	6.06431	-348.072	-258.493	134.94	-914	200	0
375	7	1.24537e-13	-9.54667e-14	-7.06809e-14	-3.85145e-12	6.07442e-12	-1.51585e-11	300	610	0	3.25941e-14	2.33023e-14	1.14829e-13	-3.87274e-12	4.55677e-12	-4.84954e-13	300	200	0	0	0	0	0	0	0	-311	200	0	-0.464791	0.00691325	6.09111	-360.262	-250.306	113.429	-914	200	0
375	8	3.80462e-14	-4.38973e-14	3.53696e-14	4.39039e-12	4.12496e-12	-5.90044e-12	300	610	0	9.17837e-15	5.19004e-15	1.52738e-13	-4.39609e-12	4.53651e-12	-4.41768e-13	300	200	0	0	0	0	0	0	0	-311	200	0	-0.369206	0.058879	5.67307	-346.617	-225.827	85.4311	-914	200	0
375	9	-1.62176e-14	-9.0137e-15	9.21265e-14	8.6056e-12	2.51231e-12	1.25952e-13	300	610	0	-5.37881e-15	-5.84244e-15	1.56323e-13	-4.17286e-12	3.984e-12	-3.64269e-13	300	200	0	0	0	0	0	0	0	-311	200	0	-0.271518	0.0917635	4.85754	-307.527	-189.295	56.8872	-914	200	0
376	0	-4.54831e-14	1.21173e-14	1.13775e-13	1.00031e-11	1.28559e-12	3.57582e-12	300	610	0	-1.31072e-14	-1.1489e-14	1.39747e-13	-3.54701e-12	3.19134e-12	-2.7628e-13	300	200	0	0	0	0	0	0	0	-311	200	0	-0.184548	0.104179	3.79791	-250.978	-146.594	31.4051	-914	200	0	-0.3088	0.00537181	3.4778	488.937	3041.87	129.126	0	0	0
376	1	-5.68866e-14	2.28219e-14	1.12657e-13	9.61403e-12	4.2701e-13	5.133e-12	300	610	0	-1.59879e-14	-1.33657e-14	1.13555e-13	-2.76428e-12	2.35511e-12	-1.92752e-13	300	200	0	0	0	0	0	0	0	-311	200	0	-0.11422	0.102337	2.70156	-188.853	-103.963	10.8671	-914	200	0
376	2	-5.66608e-14	2.62556e-14	9.8583e-14	8.24408e-12	-1.17543e-13	5.41632e-12	300	610	0	-1.57381e-14	-1.28512e-14	8.49575e-14	-1.98468e-12	1.59353e-12	-1.21746e-13	300	200	0	0	0	0	0	0	0	-311	200	0	-0.0616746	0.0929875	1.73467	-130.343	-65.5269	-3.76794	-914	200	0
376	3	-4.97755e-14	2.50995e-14	7.87374e-14	6.47352e-12	-4.1662e-13	4.93345e-12	300	610	0	-1.3718e-14	-1.10232e-14	5.83862e-14	-1.29982e-12	9.6567e-13	-6.6406e-14	300	200	0	0	0	0	0	0	0	-311	200	0	-0.0250042	0.080658	0.998837	-80.1782	-32.9012	-11.889	-914	200	0
376	4	-3.98824e-14	2.14423e-14	5.79396e-14	4.68373e-12	-5.38903e-13	4.06764e-12	300	610	0	-1.09211e-14	-8.65797e-15	3.61479e-14	-7.51091e-13	4.89549e-13	-2.66709e-14	300	200	0	0	0	0	0	0	0	-311	200	0	-0.000582252	0.0676125	0.549923	-39.7626	-6.00874	-12.8725	-914	200	0
376	5	-2.94393e-14	1.67831e-14	3.90741e-14	3.09627e-12	-5.44959e-13	3.08487e-12	300	610	0	-8.01088e-15	-6.26581e-15	1.90522e-14	-3.46049e-13	1.57437e-13	-6.45364e-16	300	200	0	0	0	0	0	0	0	-311	200	0	0.0159878	0.0541302	0.415536	-8.39696	16.1119	-5.88897	-914	200	0
376	6	-1.99251e-14	1.21033e-14	2.35687e-14	1.81441e-12	-4.83469e-13	2.15203e-12	300	610	0	-5.38257e-15	-4.1434e-15	6.95149e-15	-7.19115e-14	-5.22824e-14	1.4395e-14	300	200	0	0	0	0	0	0	0	-311	200	0	0.0292142	0.0388242	0.605806	15.7125	34.6297	10.1106	-914	200	0
376	7	-1.20794e-14	7.96969e-15	1.18439e-14	8.61073e-13	-3.90473e-13	1.35912e-12	300	610	0	-3.22969e-15	-2.42912e-15	-8.3461e-16	9.42777e-14	-1.66627e-13	2.13262e-14	300	200	0	0	0	0	0	0	0	-311	200	0	0.0432508	0.0189916	1.11658	34.6572	50.3597	36.2096	-914	200	0
376	8	-6.12829e-15	4.64285e-15	3.6906e-15	2.10291e-13	-2.9045e-13	7.41195e-13	300	610	0	-1.60682e-15	-1.15388e-15	-5.21173e-15	1.78588e-13	-2.12504e-13	2.27687e-14	300	200	0	0	0	0	0	0	0	-311	200	0	0.0615197	-0.0089741	1.92475	50.2034	63.2955	73.1163	-914	200	0
376	9	-1.97606e-15	2.17653e-15	-1.43716e-15	-1.88949e-13	-1.98314e-13	2.97547e-13	300	610	0	-4.8218e-16	-2.83103e-16	-7.10699e-15	2.0577e-13	-2.13545e-13	2.08835e-14	300	200	0	0	0	0	0	0	0	-311	200	0	0.086321	-0.0490486	2.97594	63.3032	72.22	120.51	-914	200	0
377	0	6.4687e-16	4.99024e-16	-4.21402e-15	-3.95965e-13	-1.21695e-13	6.99691e-15	300	610	0	2.21922e-16	2.51302e-16	-7.34934e-15	1.96866e-13	-1.88684e-13	1.73098e-14	300	200	0	0	0	0	0	0	0	-311	200	0	0.118353	-0.104836	4.16519	73.6972	74.4008	176.134	-914	200	0	0.118175	-0.163919	3.31709	697.485	3039.1	286.683	0	0	0
377	1	2.0778e-15	-5.24957e-16	-5.30817e-15	-4.6778e-13	-6.31346e-14	-1.6089e-13	300	610	0	6.00288e-16	5.28597e-16	-6.61246e-15	1.68275e-13	-1.51894e-13	1.31913e-14	300	200	0	0	0	0	0	0	0	-311	200	0	0.156091	-0.178533	5.31225	79.5947	65.4034	234.649	-914	200	0
377	2	2.65279e-15	-1.05111e-15	-5.30438e-15	-4.53299e-13	-2.19377e-14	-2.38234e-13	300	610	0	7.4626e-16	6.25006e-16	-5.40041e-15	1.31774e-13	-1.12632e-13	9.2506e-15	300	200	0	0	0	0	0	0	0	-311	200	0	0.195026	-0.267444	6.17142	78.3345	41.14	287.089	-914	200	0
377	3	2.66711e-15	-1.2283e-15	-4.66979e-15	-3.90929e-13	4.36402e-15	-2.543e-13	300	610	0	7.41214e-16	6.0592e-16	-4.05968e-15	9.50767e-14	-7.66295e-14	5.882e-15	300	200	0	0	0	0	0	0	0	-311	200	0	0.22682	-0.355729	6.52116	69.0537	4.49853	321.899	-914	200	0
377	4	2.35735e-15	-1.18373e-15	-3.74817e-15	-3.0846e-13	1.89659e-14	-2.33218e-13	300	610	0	6.49942e-16	5.22706e-16	-2.80481e-15	6.26422e-14	-4.67938e-14	3.24394e-15	300	200	0	0	0	0	0	0	0	-311	200	0	0.240785	-0.413609	6.2682	54.5469	-31.5703	328.367	-914	200	0
377	5	1.8982e-15	-1.01698e-15	-2.77141e-15	-2.24269e-13	2.51001e-14	-1.93292e-13	300	610	0	5.19975e-16	4.12542e-16	-1.74892e-15	3.65254e-14	-2.40607e-14	1.34043e-15	300	200	0	0	0	0	0	0	0	-311	200	0	0.230356	-0.417934	5.48878	39.0673	-53.8425	303.3	-914	200	0
377	6	1.4079e-15	-7.99855e-16	-1.8794e-15	-1.49124e-13	2.56344e-14	-1.47291e-13	300	610	0	3.83257e-16	3.00018e-16	-9.33315e-16	1.71547e-14	-8.1217e-15	8.61886e-17	300	200	0	0	0	0	0	0	0	-311	200	0	0.198122	-0.371623	4.40098	25.1706	-59.7758	254.986	-914	200	0
377	7	9.5814e-16	-5.79655e-16	-1.14247e-15	-8.81404e-14	2.28853e-14	-1.03282e-13	300	610	0	2.58956e-16	1.99552e-16	-3.53109e-16	3.97229e-15	2.01079e-15	-6.45215e-16	300	200	0	0	0	0	0	0	0	-311	200	0	0.151906	-0.295473	3.26626	13.346	-55.7144	197.645	-914	200	0
377	8	5.85318e-16	-3.83942e-16	-5.82554e-16	-4.25692e-14	1.85762e-14	-6.56648e-14	300	610	0	1.56616e-16	1.17998e-16	2.25807e-17	-4.08057e-15	7.59674e-15	-9.8881e-16	300	200	0	0	0	0	0	0	0	-311	200	0	0.0980702	-0.209982	2.29039	3.07502	-49.7815	143.305	-914	200	0
377	9	3.01178e-16	-2.25641e-16	-1.91176e-16	-1.12926e-14	1.3884e-14	-3.6208e-14	300	610	0	7.91022e-17	5.70397e-17	2.35892e-16	-8.22406e-15	9.90266e-15	-1.06847e-15	300	200	0	0	0	0	0	0	0	-311	200	0	0.0395561	-0.129083	1.60028	-6.53657	-48.9763	99.3679	-914	200	0
378	0	1.01904e-16	-1.07723e-16	5.66394e-17	8.03624e-15	9.53082e-15	-1.49549e-14	300	610	0	2.51048e-17	1.51912e-17	3.30411e-16	-9.62586e-15	1.00478e-14	-9.86882e-16	300	200	0	0	0	0	0	0	0	-311	200	0	-0.0230619	-0.0614591	1.2627	-16.4671	-59.0037	69.5622	-914	200	0	-0.223146	-0.185009	4.30534	811.91	3635.17	340.702	0	0	0
378	1	-2.48183e-17	-2.70832e-17	1.92369e-16	1.81913e-14	5.89166e-15	-9.52427e-16	300	610	0	-8.93426e-18	-1.06809e-17	3.45362e-16	-9.28418e-15	8.93332e-15	-8.22312e-16	300	200	0	0	0	0	0	0	0	-311	200	0	-0.0901365	-0.0124408	1.30046	-27.5292	-84.224	54.9854	-914	200	0
378	2	-9.47186e-17	2.25099e-17	2.47471e-16	2.18611e-14	3.09689e-15	7.21188e-15	300	610	0	-2.74398e-17	-2.42826e-17	3.12782e-16	-7.98082e-15	7.22746e-15	-6.29652e-16	300	200	0	0	0	0	0	0	0	-311	200	0	-0.161395	0.0143922	1.70055	-40.1147	-127.351	54.827	-914	200	0
378	3	-1.23615e-16	4.83398e-17	2.49648e-16	2.13646e-14	1.12081e-15	1.10461e-14	300	610	0	-3.48081e-17	-2.92078e-17	2.56759e-16	-6.27994e-15	5.38498e-15	-4.43811e-16	300	200	0	0	0	0	0	0	0	-311	200	0	-0.234286	0.016042	2.41331	-53.9158	-188.795	66.7388	-914	200	0
378	4	-1.25491e-16	5.74275e-17	2.21135e-16	1.8532e-14	-1.48976e-16	1.19337e-14	300	610	0	-3.48945e-17	-2.85573e-17	1.93936e-16	-4.55329e-15	3.68362e-15	-2.84049e-16	300	200	0	0	0	0	0	0	0	-311	200	0	-0.302244	-0.0105342	3.34316	-67.6179	-265.59	86.8679	-914	200	0
378	5	-1.11608e-16	5.58056e-17	1.78376e-16	1.46939e-14	-8.61276e-16	1.10211e-14	300	610	0	-3.07839e-17	-2.47785e-17	1.34694e-16	-3.01768e-15	2.26624e-15	-1.58327e-16	300	200	0	0	0	0	0	0	0	-311	200	0	-0.352977	-0.0684264	4.33221	-78.5746	-349.915	109.61	-914	200	0
378	6	-9.03195e-17	4.82197e-17	1.32526e-16	1.07353e-14	-1.16813e-15	9.1825e-15	300	610	0	-2.47503e-17	-1.96517e-17	8.45737e-17	-1.775e-15	1.18112e-15	-6.71669e-17	300	200	0	0	0	0	0	0	0	-311	200	0	-0.371001	-0.15813	5.17614	-83.2874	-429.234	128.355	-914	200	0
378	7	-6.73112e-17	3.81092e-17	9.03631e-17	7.17938e-15	-1.20528e-15	7.03059e-15	300	610	0	-1.83304e-17	-1.4361e-17	4.56737e-17	-8.48895e-16	4.16414e-16	-6.74621e-18	300	200	0	0	0	0	0	0	0	-311	200	0	-0.34922	-0.270058	5.71718	-79.6168	-490.406	138.656	-914	200	0
378	8	-4.60574e-17	2.77525e-17	5.53483e-17	4.27893e-15	-1.08295e-15	4.95512e-15	300	610	0	-1.24538e-17	-9.60698e-18	1.78627e-17	-2.1522e-16	-7.29029e-17	2.87971e-17	300	200	0	0	0	0	0	0	0	-311	200	0	-0.297997	-0.377933	5.91085	-68.5118	-522.395	140.539	-914	200	0
378	9	-2.83463e-17	1.84892e-17	2.86175e-17	2.10116e-15	-8.83493e-16	3.17105e-15	300	610	0	-7.59028e-18	-5.72823e-18	-2.56985e-19	1.74773e-16	-3.45545e-16	4.57994e-17	300	200	0	0	0	0	0	0	0	-311	200	0	-0.238019	-0.445897	5.78399	-52.9435	-515.614	136.913	-914	200	0
379	0	-1.47837e-17	1.09588e-17	9.83669e-18	5.98541e-16	-6.63483e-16	1.76723e-15	300	610	0	-3.88902e-18	-2.81519e-18	-1.06443e-17	3.78162e-16	-4.61103e-16	5.01145e-17	300	200	0	0	0	0	0	0	0	-311	200	0	-0.187427	-0.451388	5.42586	-36.4305	-468.062	132.079	-914	200	0	-0.223146	-0.185009	4.30534	811.91	3635.17	340.702	0	0	0
379	1	-5.22328e-18	5.32267e-18	-2.13414e-18	-3.36755e-16	-4.57884e-16	7.49403e-16	300	610	0	-1.29731e-18	-8.04691e-19	-1.53474e-17	4.50014e-16	-4.72568e-16	4.66205e-17	300	200	0	0	0	0	0	0	0	-311	200	0	-0.157116	-0.400365	5.02733	-22.9495	-392.696	131.99	-914	200	0
379	2	8.96246e-19	1.44756e-18	-8.76234e-18	-8.34355e-16	-2.85084e-16	7.48545e-17	300	610	0	3.4747e-19	4.47186e-19	-1.62217e-17	4.37673e-16	-4.22818e-16	3.90533e-17	300	200	0	0	0	0	0	0	0	-311	200	0	-0.151884	-0.316448	4.81723	-16.7459	-310.72	142.81	-914	200	0
379	3	4.30782e-18	-9.53023e-19	-1.15285e-17	-1.02098e-15	-1.51743e-16	-3.21903e-16	300	610	0	1.25171e-18	1.11364e-18	-1.47903e-17	3.78396e-16	-3.43804e-16	3.00464e-17	300	200	0	0	0	0	0	0	0	-311	200	0	-0.171965	-0.2224	4.95045	-21.7787	-239.693	168.387	-914	200	0
379	4	5.75571e-18	-2.21962e-18	-1.17445e-17	-1.00655e-15	-5.69864e-17	-5.1164e-16	300	610	0	1.62237e-18	1.36404e-18	-1.2204e-17	2.992e-16	-2.57384e-16	2.12856e-17	300	200	0	0	0	0	0	0	0	-311	200	0	-0.213499	-0.133927	5.46243	-41.4813	-189.801	208.94	-914	200	0
379	5	5.90195e-18	-2.68321e-18	-1.04684e-17	-8.78245e-16	4.28798e-18	-5.59729e-16	300	610	0	1.64205e-18	1.34539e-18	-9.26192e-18	2.17994e-16	-1.77011e-16	1.37108e-17	300	200	0	0	0	0	0	0	0	-311	200	0	-0.268106	-0.0611658	6.26158	-78.5672	-165.043	260.337	-914	200	0
379	6	5.28237e-18	-2.62985e-18	-8.48662e-18	-6.99769e-16	3.90065e-17	-5.20644e-16	300	610	0	1.4576e-18	1.17425e-18	-6.46614e-18	1.45314e-16	-1.09696e-16	7.72097e-18	300	200	0	0	0	0	0	0	0	-311	200	0	-0.323935	-0.0107749	7.15465	-133.703	-164.368	314.734	-914	200	0
379	7	4.29636e-18	-2.28563e-18	-6.33537e-18	-5.13724e-16	5.43174e-17	-4.36099e-16	300	610	0	1.17776e-18	9.35862e-19	-4.08778e-18	8.62019e-17	-5.79143e-17	3.35658e-18	300	200	0	0	0	0	0	0	0	-311	200	0	-0.370556	0.0122783	7.94418	-202.077	-182.159	364.32	-914	200	0
379	8	3.21721e-18	-1.81521e-18	-4.34318e-18	-3.45509e-16	5.66445e-17	-3.35495e-16	300	610	0	8.7645e-19	6.87219e-19	-2.23297e-18	4.19377e-17	-2.12377e-17	4.47078e-19	300	200	0	0	0	0	0	0	0	-311	200	0	-0.402275	0.00347506	8.49463	-270.222	-208.215	403.746	-914	200	0
379	9	2.21318e-18	-1.32833e-18	-2.67995e-18	-2.076e-16	5.1229e-17	-2.37654e-16	300	610	0	5.98717e-19	4.62328e-19	-9.00315e-19	1.14879e-17	2.3816e-18	-1.27905e-18	300	200	0	0	0	0	0	0	0	-311	200	0	-0.415544	-0.0397043	8.69464	-319.218	-229.55	428.116	-914	200	0
380	0	1.37205e-18	-8.90021e-19	-1.40415e-18	-1.03558e-16	4.20075e-17	-1.53065e-16	300	610	0	3.67651e-19	2.77906e-19	-2.6766e-20	-7.38891e-18	1.56776e-17	-2.11899e-18	300	200	0	0	0	0	0	0	0	-311	200	0	-0.408148	-0.111175	8.46948	-336.015	-236.378	433.135	-914	200	0	-0.213019	-0.0982702	4.90191	797.632	4346.78	378.148	0	0	0
380	1	7.24852e-19	-5.31904e-19	-5.03222e-19	-3.13917e-17	3.16973e-17	-8.61817e-17	300	610	0	1.90967e-19	1.38738e-19	4.78674e-19	-1.73612e-17	2.1453e-17	-2.34928e-18	300	200	0	0	0	0	0	0	0	-311	200	0	-0.380972	-0.190538	7.83541	-321.058	-226.491	417.058	-914	200	0
380	2	2.66327e-19	-2.62588e-19	7.47654e-20	1.38428e-17	2.19903e-17	-3.7452e-17	300	610	0	6.66135e-20	4.21829e-20	7.12207e-19	-2.10249e-17	2.22158e-17	-2.20159e-18	300	200	0	0	0	0	0	0	0	-311	200	0	-0.336215	-0.249262	6.85555	-283.111	-202.479	379.291	-914	200	0
380	3	-2.90556e-20	-7.64372e-20	3.98166e-19	3.82e-17	1.37875e-17	-4.96955e-18	300	610	0	-1.28255e-20	-1.8361e-20	7.61564e-19	-2.06246e-17	2.00058e-17	-1.85419e-18	300	200	0	0	0	0	0	0	0	-311	200	0	-0.277294	-0.268289	5.62131	-232.146	-168.515	321.908	-914	200	0
380	4	-1.95422e-19	3.97036e-20	5.36634e-19	4.76498e-17	7.42742e-18	1.42988e-17	300	610	0	-5.69699e-20	-5.09818e-20	6.99145e-19	-1.79355e-17	1.63499e-17	-1.43339e-18	300	200	0	0	0	0	0	0	0	-311	200	0	-0.211527	-0.248981	4.30039	-178.192	-130.536	253.528	-914	200	0
380	5	-2.67775e-19	1.01745e-19	5.52266e-19	4.7402e-17	2.88517e-18	2.36723e-17	300	610	0	-7.55585e-20	-6.36588e-20	5.79901e-19	-1.42511e-17	1.22986e-17	-1.02055e-18	300	200	0	0	0	0	0	0	0	-311	200	0	-0.148004	-0.205537	3.09422	-130.305	-94.9999	186.117	-914	200	0
380	6	-2.7745e-19	1.25286e-19	4.9541e-19	4.16079e-17	-7.03922e-20	2.62393e-17	300	610	0	-7.72376e-20	-6.33578e-20	4.42203e-19	-1.04336e-17	8.50302e-18	-6.61516e-19	300	200	0	0	0	0	0	0	0	-311	200	0	-0.0931811	-0.152142	2.14929	-94.5169	-66.5347	128.799	-914	200	0
380	7	-2.49933e-19	1.23883e-19	4.03655e-19	3.3316e-17	-1.7613e-18	2.45869e-17	300	610	0	-6.89944e-20	-5.56308e-20	3.10311e-19	-6.99479e-18	5.30697e-18	-3.76218e-19	300	200	0	0	0	0	0	0	0	-311	200	0	-0.0499446	-0.0984589	1.53632	-73.5939	-47.4401	86.2288	-914	200	0
380	8	-2.04314e-19	1.08307e-19	3.02775e-19	2.45764e-17	-2.5235e-18	2.07054e-17	300	610	0	-5.6029e-20	-4.45557e-20	1.97483e-19	-4.18369e-18	2.83667e-18	-1.67331e-19	300	200	0	0	0	0	0	0	0	-311	200	0	-0.0187347	-0.0503949	1.26878	-67.7839	-38.2547	59.693	-914	200	0
380	9	-1.53726e-19	8.6438e-20	2.08675e-19	1.66214e-17	-2.66086e-18	1.60051e-17	300	610	0	-4.18945e-20	-3.28758e-20	1.09068e-19	-2.06864e-18	1.07817e-18	-2.72807e-20	300	200	0	0	0	0	0	0	0	-311	200	0	0.00139202	-0.0113521	1.31789	-75.328	-38.2215	48.1497	-914	200	0
381	0	-1.06312e-19	6.35591e-20	1.29693e-19	1.0066e-17	-2.4226e-18	1.13945e-17	300	610	0	-2.8773e-20	-2.22408e-20	4.52296e-20	-6.05958e-19	-6.14299e-20	5.64937e-20	300	200	0	0	0	0	0	0	0	-311	200	0	0.0119794	0.0166247	1.6196	-92.6263	-45.525	48.8953	-914	200	0	-0.213019	-0.0982702	4.90191	797.632	4346.78	378.148	0	0	0
381	1	-6.63764e-20	4.2827e-20	6.88196e-20	5.09685e-18	-1.99677e-18	7.3851e-18	300	610	0	-1.77983e-20	-1.34746e-20	3.13315e-21	3.0726e-19	-7.09319e-19	9.79245e-20	300	200	0	0	0	0	0	0	0	-311	200	0	0.0146546	0.031908	2.07414	-114.096	-57.3136	57.8839	-914	200	0
381	2	-3.55017e-20	2.5801e-20	2.56153e-20	1.63216e-18	-1.51388e-18	4.1994e-18	300	610	0	-9.36637e-21	-6.8279e-21	-2.14438e-20	7.95682e-19	-9.97255e-19	1.1007e-19	300	200	0	0	0	0	0	0	0	-311	200	0	0.0108466	0.0326163	2.53981	-131.813	-69.555	69.7589	-914	200	0
381	3	-1.35175e-20	1.29357e-20	-2.27909e-21	-5.5447e-19	-1.05575e-18	1.86711e-18	300	610	0	-3.40172e-21	-2.19233e-21	-3.30177e-20	9.81636e-19	-1.04391e-18	1.0393e-19	300	200	0	0	0	0	0	0	0	-311	200	0	0.00177579	0.0163001	2.86039	-136.759	-77.8671	78.8687	-914	200	0
381	4	7.33949e-22	3.99659e-21	-1.80453e-20	-1.74557e-18	-6.66471e-19	3.03545e-19	300	610	0	4.33235e-22	7.34278e-22	-3.57356e-20	9.71514e-19	-9.46269e-19	8.80088e-20	300	200	0	0	0	0	0	0	0	-311	200	0	-0.011237	-0.019918	2.97021	-123.723	-80.6039	82.6847	-914	200	0
381	5	8.84033e-21	-1.61949e-21	-2.49586e-20	-2.22227e-18	-3.63196e-19	-6.31618e-19	300	610	0	2.58649e-21	2.32939e-21	-3.30377e-20	8.49866e-19	-7.77313e-19	6.8362e-20	300	200	0	0	0	0	0	0	0	-311	200	0	-0.0263914	-0.0788091	2.9728	-95.1468	-81.1631	84.3304	-914	200	0
381	6	1.24471e-20	-4.65537e-21	-2.59577e-20	-2.23141e-18	-1.45526e-19	-1.09399e-18	300	610	0	3.51614e-21	2.96878e-21	-2.75476e-20	6.78599e-19	-5.87497e-19	4.89156e-20	300	200	0	0	0	0	0	0	0	-311	200	0	-0.0412396	-0.162182	3.07102	-58.4211	-85.9631	90.3583	-914	200	0
381	7	1.30368e-20	-5.84582e-21	-2.34374e-20	-1.97062e-18	-3.0258e-21	-1.22939e-18	300	610	0	3.63143e-21	2.98245e-21	-2.11067e-20	4.99223e-19	-4.08317e-19	3.19029e-20	300	200	0	0	0	0	0	0	0	-311	200	0	-0.0525794	-0.269535	3.44592	-21.0918	-100.899	106.86	-914	200	0
381	8	1.18216e-20	-5.8333e-21	-1.9194e-20	-1.58573e-18	7.92656e-20	-1.16067e-18	300	610	0	3.26476e-21	2.63472e-21	-1.4887e-20	3.3657e-19	-2.56616e-19	1.83178e-20	300	200	0	0	0	0	0	0	0	-311	200	0	-0.0562243	-0.396058	4.20315	10.5503	-129.733	137.688	-914	200	0
381	9	9.71344e-21	-5.13063e-21	-1.44658e-20	-1.17538e-18	1.17129e-19	-9.82781e-19	300	610	0	2.6647e-21	2.12067e-21	-9.53613e-21	2.02925e-19	-1.388e-19	8.32305e-21	300	200	0	0	0	0	0	0	0	-311	200	0	-0.0467831	-0.530037	5.35847	30.8061	-173.558	183.88	-914	200	0
382	0	7.34327e-21	-4.11493e-21	-1.00227e-20	-7.99313e-19	1.24933e-19	-7.63329e-19	300	610	0	2.00199e-21	1.57228e-21	-5.32267e-21	1.01892e-19	-5.45131e-20	1.58427e-21	300	200	0	0	0	0	0	0	0	-311	200	0	-0.0176363	-0.649877	6.81879	33.8566	-230.076	242.876	-914	200	0	0.0856989	-0.38594	6.79786	1278.77	5974	585.805	0	0	0
382	1	5.10504e-21	-3.04034e-21	-6.27313e-21	-4.87795e-19	1.14526e-19	-5.46147e-19	300	610	0	1.38228e-21	1.06953e-21	-2.26555e-21	3.16551e-20	4.47023e-22	-2.47909e-21	300	200	0	0	0	0	0	0	0	-311	200	0	0.0369742	-0.727168	8.39171	14.7285	-293.544	308.585	-914	200	0
382	2	3.20952e-21	-2.06003e-21	-3.3694e-21	-2.5053e-19	9.48872e-20	-3.56163e-19	300	610	0	8.61177e-22	6.52954e-22	-2.37738e-22	-1.2502e-20	3.19931e-20	-4.51976e-21	300	200	0	0	0	0	0	0	0	-311	200	0	0.115638	-0.743089	9.86661	-26.3826	-356.561	373.636	-914	200	0
382	3	1.73703e-21	-1.25079e-21	-1.29819e-21	-8.42446e-20	7.22832e-20	-2.04468e-19	300	610	0	4.58892e-22	3.35596e-22	9.56498e-22	-3.63996e-20	4.63162e-20	-5.15417e-21	300	200	0	0	0	0	0	0	0	-311	200	0	0.204313	-0.700961	11.0643	-80.3972	-410.923	430.577	-914	200	0
382	4	6.83322e-22	-6.36386e-22	4.74369e-23	2.14054e-20	5.0669e-20	-9.28736e-20	300	610	0	1.72887e-22	1.13119e-22	1.52909e-21	-4.57998e-20	4.90292e-20	-4.90442e-21	300	200	0	0	0	0	0	0	0	-311	200	0	0.279969	-0.618854	11.7831	-132.771	-446.59	469.419	-914	200	0
382	5	-3.97731e-24	-2.07263e-22	8.1545e-22	7.9597e-20	3.22009e-20	-1.7639e-20	300	610	0	-1.21646e-23	-2.82807e-23	1.67599e-21	-4.5744e-20	4.47436e-20	-4.1761e-21	300	200	0	0	0	0	0	0	0	-311	200	0	0.323451	-0.520844	11.8421	-172.479	-455.254	478.98	-914	200	0
382	6	-3.98667e-22	6.41732e-23	1.1598e-21	1.03564e-19	1.77435e-20	2.77202e-20	300	610	0	-1.1711e-22	-1.06207e-22	1.56063e-21	-4.02581e-20	3.6945e-20	-3.25945e-21	300	200	0	0	0	0	0	0	0	-311	200	0	0.33185	-0.433136	11.2671	-196.79	-436.977	455.892	-914	200	0
382	7	-5.78063e-22	2.12584e-22	1.2195e-21	1.04997e-19	7.3157e-21	5.04946e-20	300	610	0	-1.63486e-22	-1.38348e-22	1.30824e-21	-3.23042e-20	2.80564e-20	-2.34382e-21	300	200	0	0	0	0	0	0	0	-311	200	0	0.318457	-0.373481	10.3103	-207.045	-398.63	408.733	-914	200	0
382	8	-6.12287e-22	2.72568e-22	1.10844e-21	9.33023e-20	4.48017e-22	5.75685e-20	300	610	0	-1.70658e-22	-1.40333e-22	1.00716e-21	-2.38796e-20	1.96009e-20	-1.53793e-21	300	200	0	0	0	0	0	0	0	-311	200	0	0.301473	-0.344251	9.2301	-202.242	-345.096	349.789	-914	200	0
382	9	-5.58964e-22	2.74559e-22	9.12425e-22	7.54545e-20	-3.55398e-21	5.47721e-20	300	610	0	-1.54435e-22	-1.24743e-22	7.13966e-22	-1.61888e-20	1.24024e-20	-8.91223e-22	300	200	0	0	0	0	0	0	0	-311	200	0	0.294614	-0.33754	8.14004	-178.313	-275.605	286.704	-914	200	0
383	0	-4.61664e-22	2.42969e-22	6.90944e-22	5.61968e-20	-5.43121e-21	4.66341e-20	300	610	0	-1.26695e-22	-1.00907e-22	4.60274e-22	-9.83689e-21	6.785e-21	-4.13143e-22	300	200	0	0	0	0	0	0	0	-311	200	0	0.304804	-0.34459	7.08185	-133.647	-189.852	223.642	-914	200	0	0.240815	-0.280171	4.40269	899.046	4023.03	329.061	0	0	0
383	1	-3.50679e-22	1.95839e-22	4.81225e-22	3.84245e-20	-5.86299e-21	3.63951e-20	300	610	0	-9.56409e-23	-7.51722e-23	2.59537e-22	-5.01203e-21	2.74631e-21	-8.90126e-23	300	200	0	0	0	0	0	0	0	-311	200	0	0.332347	-0.360928	6.133	-73.8079	-94.5048	165.206	-914	200	0
383	2	-2.45058e-22	1.45392e-22	3.03273e-22	2.36252e-20	-5.41223e-21	2.6169e-20	300	610	0	-6.63833e-23	-5.14133e-23	1.1318e-22	-1.64042e-21	9.68325e-23	1.07959e-22	300	200	0	0	0	0	0	0	0	-311	200	0	0.370428	-0.382706	5.36615	-9.43507	-1.48191	115.867	-914	200	0
383	3	-1.55114e-22	9.90533e-23	1.64801e-22	1.22995e-20	-4.50779e-21	1.71695e-20	300	610	0	-4.16471e-23	-3.16233e-23	1.55376e-23	4.93679e-22	-1.43803e-21	2.08336e-22	300	200	0	0	0	0	0	0	0	-311	200	0	0.404082	-0.399946	4.7531	48.071	76.6278	77.5776	-914	200	0
383	4	-8.49076e-23	6.06011e-23	6.55386e-23	4.32142e-21	-3.45034e-21	9.94822e-21	300	610	0	-2.24596e-23	-1.64747e-23	-4.24544e-23	1.66182e-21	-2.14906e-21	2.4121e-22	300	200	0	0	0	0	0	0	0	-311	200	0	0.413516	-0.397368	4.17196	88.9294	129.085	49.7707	-914	200	0
383	5	-3.44189e-23	3.12678e-23	6.53387e-25	-7.80817e-22	-2.43099e-21	4.61023e-21	300	610	0	-8.74995e-24	-5.80086e-24	-7.07353e-23	2.13531e-21	-2.30164e-21	2.31352e-22	300	200	0	0	0	0	0	0	0	-311	200	0	0.386766	-0.366022	3.53439	108.517	151.217	31.2662	-914	200	0
383	6	-1.28684e-24	1.06747e-23	-3.67303e-23	-3.62126e-21	-1.55508e-21	9.91497e-22	300	610	0	1.75631e-25	1.02772e-24	-7.8562e-23	2.15297e-21	-2.11496e-21	1.98101e-22	300	200	0	0	0	0	0	0	0	-311	200	0	0.329545	-0.312519	2.88688	109.9	147.516	21.79	-914	200	0
383	7	1.79159e-23	-2.43804e-24	-5.3845e-23	-4.82264e-21	-8.66066e-22	-1.20731e-21	300	610	0	5.28647e-24	4.83129e-24	-7.36954e-23	1.90643e-21	-1.75546e-21	1.55365e-22	300	200	0	0	0	0	0	0	0	-311	200	0	0.258247	-0.252805	2.36037	100.648	127.719	21.8124	-914	200	0
383	8	2.68206e-23	-9.68655e-24	-5.72654e-23	-4.93839e-21	-3.66662e-22	-2.32758e-21	300	610	0	7.59467e-24	6.44214e-24	-6.2111e-23	1.53739e-21	-1.33948e-21	1.12271e-22	300	200	0	0	0	0	0	0	0	-311	200	0	0.18743	-0.200778	2.06605	87.8994	100.799	31.6512	-914	200	0
383	9	2.87426e-23	-1.26992e-23	-5.24045e-23	-4.41616e-21	-3.58138e-23	-2.69417e-21	300	610	0	8.0163e-24	6.60024e-24	-4.80454e-23	1.14191e-21	-9.40608e-22	7.41078e-23	300	200	0	0	0	0	0	0	0	-311	200	0	0.125735	-0.164418	2.0579	76.5117	72.861	51.0021	-914	200	0
384	0	2.64209e-23	-1.29173e-23	-4.33618e-23	-3.58939e-21	1.58678e-22	-2.58373e-21	300	610	0	7.30297e-24	5.90423e-24	-3.42301e-23	7.78387e-22	-5.99133e-22	4.33305e-23	300	200	0	0	0	0	0	0	0	-311	200	0	0.0770541	-0.146547	2.33531	69.1522	47.533	78.6605	-914	200	0	0.240815	-0.280171	4.40269	899.046	4023.03	329.061	0	0	0
384	1	2.19359e-23	-1.15026e-23	-3.29929e-23	-2.68609e-21	2.51583e-22	-2.21219e-21	300	610	0	6.02214e-24	4.80012e-24	-2.22059e-23	4.76575e-22	-3.3137e-22	2.0469e-23	300	200	0	0	0	0	0	0	0	-311	200	0	0.0420096	-0.145693	2.84325	66.5468	26.6078	112.058	-914	200	0
384	2	1.6742e-23	-9.31783e-24	-2.30976e-23	-1.84649e-21	2.75004e-22	-1.73482e-21	300	610	0	4.56774e-24	3.59302e-24	-1.26451e-23	2.46229e-22	-1.37911e-22	4.88434e-24	300	200	0	0	0	0	0	0	0	-311	200	0	0.0191515	-0.156552	3.46611	67.6532	10.6491	146.612	-914	200	0
384	3	1.17597e-23	-6.95077e-24	-1.46546e-23	-1.14361e-21	2.55682e-22	-1.25352e-21	300	610	0	3.18694e-24	2.47061e-24	-5.64045e-24	8.44337e-23	-1.02394e-23	-4.65842e-24	300	200	0	0	0	0	0	0	0	-311	200	0	0.0058397	-0.170071	4.01656	69.7376	-0.498738	174.952	-914	200	0
384	4	7.49304e-24	-4.76112e-24	-8.05301e-24	-6.03141e-22	2.14089e-22	-8.27349e-22	300	610	0	2.01308e-24	1.53073e-24	-9.40653e-25	-1.86571e-23	6.43863e-23	-9.58964e-24	300	200	0	0	0	0	0	0	0	-311	200	0	-0.00100294	-0.175271	4.26847	69.1071	-7.36365	188.136	-914	200	0
384	5	4.14657e-24	-2.93453e-24	-3.29732e-24	-2.20489e-22	1.64651e-22	-4.83679e-22	300	610	0	1.09816e-24	8.07838e-25	1.87365e-24	-7.57048e-23	9.96161e-23	-1.12815e-23	300	200	0	0	0	0	0	0	0	-311	200	0	-0.00404483	-0.165191	4.08925	63.36	-10.7187	181.189	-914	200	0
384	6	1.72814e-24	-1.53447e-24	-1.69907e-25	2.5805e-23	1.16596e-22	-2.28419e-22	300	610	0	4.41201e-25	2.95897e-25	3.26836e-24	-9.94786e-23	1.07995e-22	-1.09092e-23	300	200	0	0	0	0	0	0	0	-311	200	0	-0.00498373	-0.141458	3.54257	53.1237	-11.5185	157.451	-914	200	0
384	7	1.31619e-25	-5.46548e-25	1.64846e-24	1.64335e-22	7.5065e-23	-5.44237e-23	300	610	0	1.08766e-26	-3.37225e-26	3.68057e-24	-1.01287e-22	9.99364e-23	-9.39454e-24	300	200	0	0	0	0	0	0	0	-311	200	0	-0.00472439	-0.111001	2.81031	40.9005	-10.7166	125.194	-914	200	0
384	8	-8.01993e-25	8.6619e-26	2.4974e-24	2.24391e-22	4.22373e-23	5.21039e-23	300	610	0	-2.37836e-25	-2.19217e-25	3.47876e-24	-9.02508e-23	8.33883e-23	-7.40359e-24	300	200	0	0	0	0	0	0	0	-311	200	0	-0.00384054	-0.0801913	2.05552	28.9519	-9.07297	91.7536	-914	200	0
384	9	-1.24316e-24	4.40332e-25	2.68774e-24	2.32167e-22	1.83272e-23	1.0714e-22	300	610	0	-3.52477e-25	-2.99731e-25	2.94797e-24	-7.31454e-23	6.39319e-23	-5.3762e-24	300	200	0	0	0	0	0	0	0	-311	200	0	-0.00277965	-0.0528814	1.37721	18.6055	-7.09899	61.6057	-914	200	0
385	0	-1.34859e-24	5.91201e-25	2.47673e-24	2.08957e-22	2.39506e-24	1.26009e-22	300	610	0	-3.76366e-25	-3.10288e-25	2.29132e-24	-5.45898e-23	4.51232e-23	-3.56957e-24	300	200	0	0	0	0	0	0	0	-311	200	0	-0.00189648	-0.0308963	0.822575	10.4536	-5.08558	36.9162	-914	200	0	-0.00755039	-0.048056	1.10971	240.562	1013.52	95.6407	0	0	0
385	1	-1.24842e-24	6.07457e-25	2.06013e-24	1.707e-22	-7.05073e-24	1.21835e-22	300	610	0	-3.45229e-25	-2.79363e-25	1.6406e-24	-3.74128e-23	2.89293e-23	-2.10527e-24	300	200	0	0	0	0	0	0	0	-311	200	0	-0.00147481	-0.0146882	0.403273	4.60104	-3.1487	18.2608	-914	200	0
385	2	-1.04199e-24	5.4438e-25	1.57498e-24	1.28352e-22	-1.1641e-23	1.04909e-22	300	610	0	-2.86167e-25	-2.28276e-25	1.07086e-24	-2.30763e-23	1.61695e-23	-1.01236e-24	300	200	0	0	0	0	0	0	0	-311	200	0	-0.00174588	-0.00387416	0.108935	0.866092	-1.27762	5.22766	-914	200	0
385	3	-7.99067e-25	4.4321e-25	1.10826e-24	8.87017e-23	-1.28922e-23	8.26695e-23	300	610	0	-2.1809e-25	-1.71687e-25	6.15619e-25	-1.20822e-23	6.9054e-24	-2.63295e-25	300	200	0	0	0	0	0	0	0	-311	200	0	-0.00289587	0.00235868	-0.0823221	-1.07308	0.617031	-3.11586	-914	200	0
385	4	-5.6413e-25	3.322e-25	7.07794e-25	5.5329e-23	-1.20746e-23	6.00267e-23	300	610	0	-1.52948e-25	-1.18681e-25	2.80479e-25	-4.32069e-24	7.5571e-25	1.98773e-25	300	200	0	0	0	0	0	0	0	-311	200	0	-0.00505696	0.00497555	-0.196346	-1.58186	2.65593	-7.88965	-914	200	0
385	5	-3.61795e-25	2.28768e-25	3.93156e-25	2.95447e-23	-1.01649e-23	3.98515e-23	300	610	0	-9.72591e-26	-7.40563e-26	5.43493e-26	6.56961e-25	-2.87016e-24	4.40741e-25	300	200	0	0	0	0	0	0	0	-311	200	0	-0.00827721	0.00492804	-0.257907	-1.01682	4.94273	-10.1807	-914	200	0
385	6	-2.02327e-25	1.42025e-25	1.65381e-25	1.11975e-23	-7.85498e-24	2.35004e-23	300	610	0	-5.3645e-26	-3.95696e-26	-8.21439e-26	3.44054e-24	-4.61267e-24	5.27313e-25	300	200	0	0	0	0	0	0	0	-311	200	0	-0.0124666	0.00307772	-0.287565	0.291341	7.51232	-10.9117	-914	200	0
385	7	-8.65179e-26	7.52191e-26	1.47035e-26	-6.86242e-25	-5.59039e-24	1.12975e-23	300	610	0	-2.21732e-26	-1.50237e-26	-1.50827e-25	4.63077e-24	-5.06458e-24	5.14219e-25	300	200	0	0	0	0	0	0	0	-311	200	0	-0.0173184	0.000186561	-0.299903	2.02785	10.2739	-10.7727	-914	200	0
385	8	-9.61837e-27	2.78409e-26	-7.36816e-26	-7.43701e-24	-3.62185e-24	2.9345e-24	300	610	0	-1.43478e-27	8.80157e-28	-1.72334e-25	4.76299e-24	-4.72058e-24	4.45383e-25	300	200	0	0	0	0	0	0	0	-311	200	0	-0.0222096	-0.00304666	-0.302605	3.86545	12.9487	-10.1951	-914	200	0
385	9	3.57419e-26	-2.71862e-27	-1.15714e-25	-1.04317e-23	-2.05822e-24	-2.2237e-24	300	610	0	1.06598e-26	9.91917e-27	-1.64153e-25	4.27114e-24	-3.95998e-24	3.52705e-25	300	200	0	0	0	0	0	0	0	-311	200	0	-0.0260884	-0.00592357	-0.296061	5.4255	15.0047	-9.34902	-914	200	0
386	0	5.75604e-26	-1.99647e-26	-1.26085e-25	-1.09098e-23	-9.13813e-25	-4.92429e-24	300	610	0	1.63427e-26	1.39336e-26	-1.39879e-25	3.47912e-24	-3.05055e-24	2.57368e-25	300	200	0	0	0	0	0	0	0	-311	200	0	-0.0273667	-0.00767486	-0.273295	6.23721	15.5978	-8.15608	-914	200	0	0.266425	0.0991748	1.99946	330.813	1679.83	-93.8771	0	0	0
386	1	6.32424e-26	-2.75001e-26	-1.17015e-25	-9.88392e-24	-1.46888e-25	-5.8899e-24	300	610	0	1.76617e-26	1.45804e-26	-1.09245e-25	2.60895e-24	-2.16397e-24	1.71869e-25	300	200	0	0	0	0	0	0	0	-311	200	0	-0.0238431	-0.0073987	-0.220209	5.70492	13.5307	-6.31097	-914	200	0
386	2	5.89692e-26	-2.85539e-26	-9.7849e-26	-8.1157e-24	3.1157e-25	-5.74285e-24	300	610	0	1.63143e-26	1.3214e-26	-7.86069e-26	1.79759e-24	-1.39623e-24	1.0222e-25	300	200	0	0	0	0	0	0	0	-311	200	0	-0.0126995	-0.00402857	-0.116325	3.09537	7.25354	-3.31478	-914	200	0
386	3	4.94817e-26	-2.57554e-26	-7.51635e-26	-6.13146e-24	5.38013e-25	-4.97362e-24	300	610	0	1.35945e-26	1.08529e-26	-5.16198e-26	1.11679e-24	-7.88348e-25	4.99886e-26	300	200	0	0	0	0	0	0	0	-311	200	0	0.00937801	0.00364674	0.0636498	-2.44006	-5.06615	1.47316	-914	200	0
386	4	3.81274e-26	-2.10757e-26	-5.31591e-26	-4.2596e-24	6.04063e-25	-3.93836e-24	300	610	0	1.041e-26	8.20144e-27	-2.99492e-26	5.92204e-25	-3.44857e-25	1.39979e-26	300	200	0	0	0	0	0	0	0	-311	200	0	0.0458817	0.0168848	0.346947	-11.7903	-25.3654	8.75334	-914	200	0
386	5	2.70535e-26	-1.58724e-26	-3.41697e-26	-2.67552e-24	5.70019e-25	-2.87359e-24	300	610	0	7.33789e-27	5.69918e-27	-1.39189e-26	2.1999e-25	-4.87549e-26	-8.36385e-27	300	200	0	0	0	0	0	0	0	-311	200	0	0.099894	0.0367842	0.757944	-25.737	-55.3573	19.159	-914	200	0
386	6	1.74611e-26	-1.09883e-26	-1.91779e-26	-1.44576e-24	4.82484e-25	-1.9188e-24	300	610	0	4.69673e-27	3.58101e-27	-3.04281e-27	-2.02431e-26	1.27302e-25	-2.02236e-26	300	200	0	0	0	0	0	0	0	-311	200	0	0.173146	0.0639439	1.31087	-44.7132	-96.0081	33.0684	-914	200	0
386	7	9.86409e-27	-6.87015e-27	-8.27181e-27	-5.66336e-25	3.74632e-25	-1.14107e-24	300	610	0	2.61823e-27	1.93622e-27	3.5732e-27	-1.55952e-25	2.13349e-25	-2.46312e-26	300	200	0	0	0	0	0	0	0	-311	200	0	0.264663	0.0979635	1.99944	-68.4536	-146.784	50.3428	-914	200	0
386	8	4.32015e-27	-3.68331e-27	-1.01514e-27	6.80994e-27	2.67957e-25	-5.57865e-25	300	610	0	1.11103e-27	7.59703e-28	6.95107e-27	-2.15385e-25	2.37385e-25	-2.42287e-26	300	200	0	0	0	0	0	0	0	-311	200	0	0.36896	0.136777	2.78331	-95.5287	-204.651	69.9841	-914	200	0
386	9	6.17592e-28	-1.41188e-27	3.27812e-27	3.35529e-25	1.74677e-25	-1.56042e-25	300	610	0	1.12002e-28	-7.31437e-30	8.06443e-27	-2.23876e-25	2.22902e-25	-2.11087e-26	300	200	0	0	0	0	0	0	0	-311	200	0	0.473856	0.175837	3.57151	-122.775	-262.861	89.7207	-914	200	0
387	0	-1.58483e-27	6.24063e-29	5.3557e-27	4.84523e-25	1.00219e-25	9.35912e-26	300	610	0	-4.75744e-28	-4.4744e-28	7.74308e-27	-2.02067e-25	1.88e-25	-1.67981e-26	300	200	0	0	0	0	0	0	0	-311	200	0	0.558036	0.207212	4.20421	-144.666	-309.599	105.549	-914	200	0	0.266425	0.0991748	1.99946	330.813	1679.83	-93.8771	0	0	0
387	1	-2.66217e-27	9.02611e-28	5.91167e-27	5.1242e-25	4.5461e-26	2.2596e-25	300	610	0	-7.56949e-28	-6.47144e-28	6.63515e-27	-1.65436e-25	1.45518e-25	-1.23169e-26	300	200	0	0	0	0	0	0	0	-311	200	0	0.594834	0.220984	4.48102	-154.281	-330.075	112.447	-914	200	0
387	2	-2.96419e-27	1.27807e-27	5.52651e-27	4.67366e-25	8.55775e-27	2.75125e-25	300	610	0	-8.2838e-28	-6.84809e-28	5.20707e-27	-1.24651e-25	1.03744e-25	-8.27203e-27	300	200	0	0	0	0	0	0	0	-311	200	0	0.569489	0.211653	4.29055	-147.763	-316.07	107.626	-914	200	0
387	3	-2.78443e-27	1.34157e-27	4.64616e-27	3.85741e-25	-1.36801e-26	2.70591e-25	300	610	0	-7.70686e-28	-6.24818e-28	3.76518e-27	-8.63401e-26	6.73571e-26	-4.96017e-27	300	200	0	0	0	0	0	0	0	-311	200	0	0.492723	0.183171	3.71223	-127.819	-273.448	93.0918	-914	200	0
387	4	-2.3491e-27	1.21813e-27	3.58607e-27	2.9282e-25	-2.48348e-26	2.35723e-25	300	610	0	-6.4563e-28	-5.15832e-28	2.48726e-27	-5.40193e-26	3.84057e-26	-2.46463e-27	300	200	0	0	0	0	0	0	0	-311	200	0	0.390408	0.14511	2.93889	-101.054	-216.439	73.6967	-914	200	0
387	5	-1.81874e-27	1.00192e-27	2.54901e-27	2.04484e-25	-2.82873e-26	1.87571e-25	300	610	0	-4.96753e-28	-3.9167e-28	1.45597e-27	-2.89959e-26	1.71811e-26	-7.35971e-28	300	200	0	0	0	0	0	0	0	-311	200	0	0.285445	0.105931	2.1407	-73.2945	-157.613	53.7286	-914	200	0
387	6	-1.29697e-27	7.5816e-28	1.64885e-27	1.29315e-25	-2.68998e-26	1.37523e-25	300	610	0	-3.51931e-28	-2.73586e-28	6.89444e-28	-1.11517e-26	2.92959e-27	3.45669e-28	300	200	0	0	0	0	0	0	0	-311	200	0	0.19181	0.0707805	1.42071	-48.0589	-104.596	35.7912	-914	200	0
387	7	-8.42341e-28	5.27617e-28	9.34719e-28	7.0679e-26	-2.28948e-26	9.23518e-26	300	610	0	-2.26706e-28	-1.73076e-28	1.66529e-28	4.37483e-28	-5.61362e-27	9.26347e-28	300	200	0	0	0	0	0	0	0	-311	200	0	0.116281	0.0421359	0.82808	-27.0235	-61.0475	21.1349	-914	200	0
387	8	-4.80526e-28	3.32161e-28	4.12685e-28	2.85395e-26	-1.78626e-26	5.53699e-26	300	610	0	-1.27679e-28	-9.46518e-29	-1.53976e-28	7.04851e-27	-9.85626e-27	1.14976e-27	300	200	0	0	0	0	0	0	0	-311	200	0	0.0606723	0.0206443	0.375278	-10.6244	-27.9205	10.0844	-914	200	0
387	9	-2.15209e-28	1.80182e-28	6.33387e-29	9.08707e-28	-1.28396e-26	2.75055e-26	300	610	0	-5.55207e-29	-3.82771e-29	-3.19893e-28	1.00092e-26	-1.11205e-26	1.14114e-27	300	200	0	0	0	0	0	0	0	-311	200	0	0.0236746	0.00582233	0.0525616	1.42783	-4.53238	2.39747	-914	200	0
388	0	-3.70064e-29	7.13188e-29	-1.4507e-28	-1.5086e-26	-8.42084e-27	8.20556e-27	300	610	0	-7.4137e-30	-1.30075e-30	-3.77148e-28	1.05181e-26	-1.05215e-26	1.00013e-27	300	200	0	0	0	0	0	0	0	-311	200	0	0.00225006	-0.00340583	-0.160696	9.73914	10.6111	-2.45896	-914	200	0	-0.0172668	0.00475005	0.341282	42.0606	287.398	3.79488	0	0	0
388	1	6.98635e-29	2.24823e-31	-2.47599e-28	-2.24835e-26	-4.87629e-27	-3.8693e-27	300	610	0	2.11294e-29	2.01139e-29	-3.65101e-28	9.55664e-27	-8.92267e-27	7.99811e-28	300	200	0	0	0	0	0	0	0	-311	200	0	-0.00741724	-0.00832928	-0.287774	14.9263	19.2177	-5.11233	-914	200	0
388	2	1.22979e-28	-4.06775e-29	-2.77028e-28	-2.40562e-26	-2.25697e-27	-1.03504e-26	300	610	0	3.50211e-29	3.00282e-29	-3.14646e-28	7.86447e-27	-6.93962e-27	5.89282e-28	300	200	0	0	0	0	0	0	0	-311	200	0	-0.00934432	-0.0102061	-0.349041	17.4038	22.8141	-6.1565	-914	200	0
388	3	1.38856e-28	-5.93446e-29	-2.6092e-28	-2.20922e-26	-4.81898e-28	-1.28427e-26	300	610	0	3.88328e-29	3.21483e-29	-2.48123e-28	5.95392e-27	-4.97209e-27	3.97981e-28	300	200	0	0	0	0	0	0	0	-311	200	0	-0.00746047	-0.0101261	-0.358569	17.251	22.5134	-6.0788	-914	200	0
388	4	1.31429e-28	-6.30019e-29	-2.2055e-28	-1.83291e-26	5.96135e-28	-1.27445e-26	300	610	0	3.63945e-29	2.95344e-29	-1.80293e-28	4.14558e-27	-3.24806e-27	2.40543e-28	300	200	0	0	0	0	0	0	0	-311	200	0	-0.00551106	-0.00895097	-0.322437	14.149	18.9131	-5.22825	-914	200	0
388	5	1.11489e-28	-5.75933e-29	-1.71044e-28	-1.39802e-26	1.14488e-27	-1.11686e-26	300	610	0	3.06534e-29	2.45103e-29	-1.19798e-28	2.61162e-27	-1.86957e-27	1.21345e-28	300	200	0	0	0	0	0	0	0	-311	200	0	-0.00705784	-0.00730554	-0.238423	7.38918	12.0947	-3.81311	-914	200	0
388	6	8.67325e-29	-4.7617e-29	-1.22188e-28	-9.81305e-27	1.32388e-27	-8.93092e-27	300	610	0	2.3698e-29	1.86994e-29	-7.0734e-29	1.4183e-27	-8.54112e-28	3.83443e-29	300	200	0	0	0	0	0	0	0	-311	200	0	-0.0154831	-0.0055992	-0.096929	-4.04172	1.71196	-1.91939	-914	200	0
388	7	6.2158e-29	-3.6204e-29	-7.95304e-29	-6.24715e-27	1.26896e-27	-6.57958e-27	300	610	0	1.68735e-29	1.3129e-29	-3.40912e-29	5.63099e-28	-1.68439e-28	-1.39484e-29	300	200	0	0	0	0	0	0	0	-311	200	0	-0.0339095	-0.00406146	0.116831	-21.282	-12.8362	0.455282	-914	200	0
388	8	4.0618e-29	-2.53257e-29	-4.55222e-29	-3.45211e-27	1.08609e-27	-4.44322e-27	300	610	0	1.0938e-29	8.361e-30	-8.95881e-30	4.2655e-30	2.45871e-28	-4.23512e-29	300	200	0	0	0	0	0	0	0	-311	200	0	-0.0649535	-0.00278132	0.419144	-45.2981	-32.1419	3.35478	-914	200	0
388	9	2.33909e-29	-1.60517e-29	-2.05418e-29	-1.43353e-27	8.51458e-28	-2.68518e-27	300	610	0	6.22133e-30	4.62278e-30	6.55919e-30	-3.17545e-28	4.54766e-28	-5.36321e-29	300	200	0	0	0	0	0	0	0	-311	200	0	-0.110237	-0.00174418	0.822315	-76.4466	-56.421	6.80522	-914	200	0
389	0	1.06974e-29	-8.80583e-30	-3.73013e-30	-1.02025e-28	6.15042e-28	-1.35425e-27	300	610	0	2.76772e-30	1.92233e-30	1.46993e-29	-4.64711e-28	5.2065e-28	-5.37238e-29	300	200	0	0	0	0	0	0	0	-311	200	0	-0.1696	-0.000863691	1.32704	-113.876	-85.0331	10.743	-914	200	0	-0.0172668	0.00475005	0.341282	42.0606	287.398	3.79488	0	0	0
389	1	2.12381e-30	-3.58994e-30	6.38046e-30	6.75688e-28	4.05786e-28	-4.27569e-28	300	610	0	4.52084e-31	1.40519e-31	1.76269e-29	-4.9392e-28	4.96456e-28	-4.73713e-29	300	200	0	0	0	0	0	0	0	-311	200	0	-0.239984	-8.41502e-06	1.91242	-154.767	-115.89	14.9302	-914	200	0
389	2	-3.05878e-30	-1.63053e-31	1.14328e-29	1.04228e-27	2.37094e-28	1.56204e-28	300	610	0	-9.33195e-31	-9.00692e-31	1.72086e-29	-4.51825e-28	4.23356e-28	-3.8071e-29	300	200	0	0	0	0	0	0	0	-311	200	0	-0.313999	0.000974729	2.52378	-193.443	-144.772	18.8602	-914	200	0
389	3	-5.67383e-30	1.82668e-30	1.29746e-29	1.12878e-27	1.11837e-28	4.73222e-28	300	610	0	-1.6184e-30	-1.39195e-30	1.49164e-29	-3.73754e-28	3.30852e-28	-2.81848e-29	300	200	0	0	0	0	0	0	0	-311	200	0	-0.378279	0.00223746	3.0588	-220.427	-164.62	21.6606	-914	200	0
389	4	-6.5009e-30	2.7529e-30	1.23142e-29	1.04394e-27	2.64864e-29	5.99072e-28	300	610	0	-1.81941e-30	-1.50845e-30	1.182e-29	-2.84306e-28	2.38221e-28	-1.91404e-29	300	200	0	0	0	0	0	0	0	-311	200	0	-0.415784	0.00381542	3.39037	-224.112	-166.837	22.354	-914	200	0
389	5	-6.20135e-30	2.95721e-30	1.04663e-29	8.70694e-28	-2.57438e-29	6.00005e-28	300	610	0	-1.71806e-30	-1.39558e-30	8.63057e-30	-1.98981e-28	1.56561e-28	-1.16583e-29	300	200	0	0	0	0	0	0	0	-311	200	0	-0.416787	0.00532072	3.46912	-198.053	-146.92	20.8843	-914	200	0
389	6	-5.28977e-30	2.72211e-30	8.15602e-30	6.67278e-28	-5.27044e-29	5.29006e-28	300	610	0	-1.45495e-30	-1.1643e-30	5.7678e-30	-1.262e-28	9.0944e-29	-5.96648e-30	300	200	0	0	0	0	0	0	0	-311	200	0	-0.387393	0.0056998	3.40186	-146.842	-108.992	18.9165	-914	200	0
389	7	-4.13498e-30	2.26239e-30	5.85531e-30	4.70768e-28	-6.19217e-29	4.25114e-28	300	610	0	-1.13021e-30	-8.92512e-31	3.43418e-30	-6.93086e-29	4.23748e-29	-1.9826e-30	300	200	0	0	0	0	0	0	0	-311	200	0	-0.342424	0.00336566	3.38357	-82.2663	-62.8377	19.238	-914	200	0
389	8	-2.97804e-30	1.72834e-30	3.83442e-30	3.01657e-28	-5.98386e-29	3.14697e-28	300	610	0	-8.08752e-31	-6.29837e-31	1.68302e-30	-2.83352e-29	9.39779e-30	5.44304e-31	300	200	0	0	0	0	0	0	0	-311	200	0	-0.293131	-0.00350578	3.57824	-16.3238	-18.4734	24.6499	-914	200	0
389	9	-1.9578e-30	1.21523e-30	2.21534e-30	1.68461e-28	-5.15066e-29	2.13693e-28	300	610	0	-5.27505e-31	-4.03719e-31	4.75528e-31	-1.39925e-30	-1.06829e-29	1.93226e-30	300	200	0	0	0	0	0	0	0	-311	200	0	-0.242814	-0.016776	4.06783	40.7137	15.4332	37.4548	-914	200	0
390	0	-1.13779e-30	7.75328e-31	1.02033e-30	7.17951e-29	-4.05753e-29	1.30143e-28	300	610	0	-3.0291e-31	-2.25579e-31	-2.75414e-31	1.42544e-29	-2.09546e-29	2.49989e-30	300	200	0	0	0	0	0	0	0	-311	200	0	-0.187539	-0.0381407	4.84217	79.0882	30.8013	59.2548	-914	200	0	-0.134215	-0.08952	6.33302	1186.68	5667.7	235.673	0	0	0
390	1	-5.30673e-31	4.29968e-31	2.11606e-31	7.65721e-30	-2.94527e-29	6.65894e-29	300	610	0	-1.37664e-31	-9.62622e-32	-6.74333e-31	2.15551e-29	-2.4362e-29	2.5282e-30	300	200	0	0	0	0	0	0	0	-311	200	0	-0.119377	-0.0688048	5.82363	89.8892	20.4708	90.9617	-914	200	0
390	2	-1.1834e-31	1.8014e-31	-2.78599e-31	-3.01319e-29	-1.95463e-29	2.21101e-29	300	610	0	-2.62426e-32	-1.04346e-32	-8.23294e-31	2.31827e-29	-2.34166e-29	2.24305e-30	300	200	0	0	0	0	0	0	0	-311	200	0	-0.0339347	-0.109014	6.96301	69.2771	-18.7438	133.33	-914	200	0
390	3	1.3284e-31	1.50233e-32	-5.27228e-31	-4.82663e-29	-1.15201e-29	-6.09942e-30	300	610	0	4.0948e-32	4.01561e-32	-8.10783e-31	2.13545e-29	-2.00811e-29	1.81168e-30	300	200	0	0	0	0	0	0	0	-311	200	0	0.0633304	-0.157349	8.30197	22.0815	-83.2346	186.981	-914	200	0
390	4	2.61419e-31	-8.17017e-32	-6.07318e-31	-5.29382e-29	-5.53201e-30	-2.15913e-29	300	610	0	7.46972e-32	6.44557e-32	-7.06923e-31	1.77574e-29	-1.57692e-29	1.34766e-30	300	200	0	0	0	0	0	0	0	-311	200	0	0.1585	-0.209708	9.87974	-40.6157	-163.571	250.733	-914	200	0
390	5	3.04178e-31	-1.27573e-31	-5.80958e-31	-4.93127e-29	-1.42958e-30	-2.79242e-29	300	610	0	8.51957e-32	7.07421e-32	-5.62926e-31	1.35721e-29	-1.141e-29	9.20201e-31	300	200	0	0	0	0	0	0	0	-311	200	0	0.233256	-0.258086	11.5811	-105.702	-246.491	319.165	-914	200	0
390	6	2.92496e-31	-1.38737e-31	-4.96538e-31	-4.13489e-29	1.09956e-30	-2.8236e-29	300	610	0	8.10743e-32	6.59222e-32	-4.1302e-31	9.54764e-30	-7.54333e-30	5.6472e-31	300	200	0	0	0	0	0	0	0	-311	200	0	0.269561	-0.291187	13.0859	-159.751	-315.764	381.805	-914	200	0
390	7	2.50907e-31	-1.28615e-31	-3.88801e-31	-3.18403e-29	2.4226e-30	-2.50488e-29	300	610	0	6.90386e-32	5.52914e-32	-2.77589e-31	6.09545e-30	-4.42081e-30	2.93007e-31	300	200	0	0	0	0	0	0	0	-311	200	0	0.259379	-0.301163	13.9773	-192.353	-356.314	425.898	-914	200	0
390	8	1.97081e-31	-1.07461e-31	-2.80502e-31	-2.25772e-29	2.89445e-30	-2.02299e-29	300	610	0	5.38875e-32	4.25871e-32	-1.66627e-31	3.38388e-30	-2.09845e-30	1.01851e-31	300	200	0	0	0	0	0	0	0	-311	200	0	0.209871	-0.291451	13.9556	-201.628	-361.989	441.654	-914	200	0
390	9	1.42637e-31	-8.24862e-32	-1.84793e-31	-1.45595e-29	2.82065e-30	-1.50474e-29	300	610	0	3.87517e-32	3.02053e-32	-8.29633e-32	1.42141e-30	-5.13012e-31	-2.01972e-32	300	200	0	0	0	0	0	0	0	-311	200	0	0.138153	-0.271397	12.9839	-193.198	-337.588	425.855	-914	200	0
391	0	9.43278e-32	-5.82927e-32	-1.07733e-31	-8.21393e-30	2.44192e-30	-1.02736e-29	300	610	0	2.54291e-32	1.94851e-32	-2.49694e-32	1.23621e-31	4.597e-31	-8.79611e-32	300	200	0	0	0	0	0	0	0	-311	200	0	0.0650679	-0.243833	11.2506	-172.7	-292.398	381.632	-914	200	0	0.011281	-0.0884914	3.76235	692.027	3341	209.107	0	0	0
391	1	5.53064e-32	-3.74326e-32	-5.05826e-32	-3.5862e-30	1.93304e-30	-6.30409e-30	300	610	0	1.47375e-32	1.09984e-32	1.13513e-32	-6.37283e-31	9.64155e-31	-1.16435e-31	300	200	0	0	0	0	0	0	0	-311	200	0	0.00766446	-0.206561	9.0561	-143.477	-235.363	316.963	-914	200	0
391	2	2.62771e-32	-2.09762e-32	-1.16932e-32	-4.97925e-31	1.40998e-30	-3.27019e-30	300	610	0	6.83326e-33	4.80772e-33	3.08805e-32	-9.98787e-31	1.13924e-30	-1.18924e-31	300	200	0	0	0	0	0	0	0	-311	200	0	-0.0282065	-0.161771	6.73707	-109.626	-175.144	243.173	-914	200	0
391	3	6.45375e-33	-9.01369e-33	1.20604e-32	1.33705e-30	9.4115e-31	-1.13596e-30	300	610	0	1.47402e-33	6.75154e-34	3.84272e-32	-1.08755e-30	1.10408e-30	-1.06176e-31	300	200	0	0	0	0	0	0	0	-311	200	0	-0.0457723	-0.115983	4.58538	-76.0235	-119.275	171.428	-914	200	0
391	4	-5.71315e-33	-1.06116e-33	2.42796e-32	2.23266e-30	5.59384e-31	2.26557e-31	300	610	0	-1.78303e-33	-1.78137e-33	3.81846e-32	-1.00893e-30	9.5223e-31	-8.61881e-32	300	200	0	0	0	0	0	0	0	-311	200	0	-0.0505597	-0.0747238	2.7781	-46.1979	-72.3599	109.165	-914	200	0
391	5	-1.20274e-32	3.63768e-33	2.84104e-32	2.48141e-30	2.73195e-31	9.82925e-31	300	610	0	-3.44309e-33	-2.98136e-33	3.34926e-32	-8.43429e-31	7.51394e-31	-6.44201e-32	300	200	0	0	0	0	0	0	0	-311	200	0	-0.0473434	-0.0408412	1.379	-21.8613	-36.0557	59.6523	-914	200	0
391	6	-1.42238e-32	5.90558e-33	2.73981e-32	2.32858e-30	7.60783e-32	1.30061e-30	300	610	0	-3.98704e-33	-3.31585e-33	2.68018e-32	-6.47719e-31	5.46338e-31	-4.42241e-32	300	200	0	0	0	0	0	0	0	-311	200	0	-0.0397468	-0.0152422	0.378129	-3.51568	-10.1012	23.2984	-914	200	0
391	7	-1.37908e-32	6.50542e-33	2.35496e-32	1.96308e-30	-4.63246e-32	1.3282e-30	300	610	0	-3.82443e-33	-3.11283e-33	1.97594e-32	-4.57971e-31	3.63304e-31	-2.73398e-32	300	200	0	0	0	0	0	0	0	-311	200	0	-0.0302773	0.00227813	-0.27349	8.95151	6.78464	-1.12352	-914	200	0
391	8	-1.18976e-32	6.07469e-33	1.85292e-32	1.51889e-30	-1.11177e-31	1.18571e-30	300	610	0	-3.27497e-33	-2.62497e-33	1.33546e-32	-2.94273e-31	2.14753e-31	-1.43725e-32	300	200	0	0	0	0	0	0	0	-311	200	0	-0.0204826	0.0124012	-0.638496	15.8124	16.2448	-15.5643	-914	200	0
391	9	-9.39064e-33	5.10278e-33	1.34335e-32	1.08241e-30	-1.35209e-31	9.62414e-31	300	610	0	-2.5686e-33	-2.03152e-33	8.07994e-33	-1.65071e-31	1.0374e-31	-5.20338e-33	300	200	0	0	0	0	0	0	0	-311	200	0	-0.011166	0.0158436	-0.776313	17.1871	19.8461	-22.0705	-914	200	0
392	0	-6.82966e-33	3.9356e-33	8.90216e-33	7.02409e-31	-1.32906e-31	7.19288e-31	300	610	0	-1.85623e-33	-1.4481e-33	4.08393e-33	-7.11046e-32	2.7544e-32	6.88785e-34	300	200	0	0	0	0	0	0	0	-311	200	0	-0.0026184	0.013098	-0.733384	12.8725	18.8264	-22.4019	-914	200	0	0.011281	-0.0884914	3.76235	692.027	3341	209.107	0	0	0
392	1	-4.54295e-33	2.79531e-33	5.23549e-33	4.0018e-31	-1.15736e-31	4.93745e-31	300	610	0	-1.22534e-33	-9.40018e-34	1.29951e-33	-8.6013e-33	-1.95487e-32	3.99437e-33	300	200	0	0	0	0	0	0	0	-311	200	0	0.00515489	0.00434169	-0.539195	2.3112	13.9899	-17.8489	-914	200	0
392	2	-2.68657e-33	1.80643e-33	2.50313e-33	1.78702e-31	-9.20657e-32	3.05202e-31	300	610	0	-7.16519e-34	-5.3582e-34	-4.56328e-34	2.83605e-32	-4.4294e-32	5.41869e-33	300	200	0	0	0	0	0	0	0	-311	200	0	0.0122228	-0.0104975	-0.206971	-15.2956	5.72244	-9.20845	-914	200	0
392	3	-1.29893e-33	1.0225e-33	6.33722e-34	3.00571e-32	-6.74797e-32	1.60411e-31	300	610	0	-3.38545e-34	-2.39542e-34	-1.41144e-33	4.62305e-32	-5.32404e-32	5.59157e-33	300	200	0	0	0	0	0	0	0	-311	200	0	0.0185356	-0.0315237	0.26169	-40.7164	-5.89338	3.11319	-914	200	0
392	4	-3.46246e-34	4.49866e-34	-5.16653e-34	-5.89901e-32	-4.52987e-32	5.80387e-32	300	610	0	-8.08651e-35	-4.06376e-35	-1.79231e-33	5.0993e-32	-5.20365e-32	5.0243e-33	300	200	0	0	0	0	0	0	0	-311	200	0	0.0237506	-0.0585054	0.868617	-74.2453	-20.8752	18.8919	-914	200	0
392	5	2.42784e-34	6.69965e-35	-1.11646e-33	-1.03155e-31	-2.71449e-32	-7.74029e-33	300	610	0	7.69296e-35	7.8568e-35	-1.7976e-33	4.76516e-32	-4.51402e-32	4.09914e-33	300	200	0	0	0	0	0	0	0	-311	200	0	0.0270805	-0.0903578	1.60746	-115.069	-39.0533	37.7841	-914	200	0
392	6	5.52502e-34	-1.61123e-34	-1.32822e-33	-1.16249e-31	-1.3471e-32	-4.46372e-32	300	610	0	1.58482e-34	1.37738e-34	-1.58632e-33	4.00491e-32	-3.57933e-32	3.07849e-33	300	200	0	0	0	0	0	0	0	-311	200	0	0.0271741	-0.124489	2.44877	-160.449	-59.7024	58.9402	-914	200	0
392	7	6.64702e-34	-2.7307e-34	-1.29161e-33	-1.09917e-31	-4.00304e-33	-6.05292e-32	300	610	0	1.86476e-34	1.55336e-34	-1.27572e-33	3.09032e-32	-2.61518e-32	2.12464e-33	300	200	0	0	0	0	0	0	0	-311	200	0	0.0220508	-0.156047	3.32209	-204.746	-81.1011	80.549	-914	200	0
392	8	6.49963e-34	-3.04878e-34	-1.11657e-33	-9.31721e-32	1.91787e-33	-6.24497e-32	300	610	0	1.80339e-34	1.46934e-34	-9.45038e-34	2.19603e-32	-1.74904e-32	1.32292e-33	300	200	0	0	0	0	0	0	0	-311	200	0	0.00912237	-0.177131	4.096	-238.366	-100.043	99.336	-914	200	0
392	9	5.63997e-34	-2.86816e-34	-8.82802e-34	-7.2436e-32	5.09348e-33	-5.61084e-32	300	610	0	1.55309e-34	1.24585e-34	-6.42241e-34	1.42003e-32	-1.04252e-32	7.04254e-34	300	200	0	0	0	0	0	0	0	-311	200	0	-0.0144949	-0.178074	4.60387	-249.356	-112.421	111.215	-914	200	0
393	0	4.47328e-34	-2.42236e-34	-6.43148e-34	-5.18776e-32	6.31202e-33	-4.57729e-32	300	610	0	1.22402e-34	9.68822e-35	-3.91576e-34	8.04572e-33	-5.12012e-33	2.64593e-34	300	200	0	0	0	0	0	0	0	-311	200	0	-0.0511486	-0.153155	4.76917	-230.742	-116.164	114.446	-914	200	0	-0.154307	-0.0116685	4.28208	787.891	3827.19	154.266	0	0	0
393	1	3.26917e-34	-1.87724e-34	-4.28679e-34	-3.38724e-32	6.26004e-33	-3.43732e-32	300	610	0	8.88885e-35	6.94034e-35	-2.00771e-34	3.54789e-33	-1.45959e-33	-1.97295e-35	300	200	0	0	0	0	0	0	0	-311	200	0	-0.101676	-0.105269	4.70158	-186.403	-113.492	112.059	-914	200	0
393	2	2.1871e-34	-1.34001e-34	-2.54261e-34	-1.94819e-32	5.48371e-33	-2.37208e-32	300	610	0	5.9022e-35	4.53297e-35	-6.71313e-35	5.38919e-34	8.18892e-34	-1.80844e-34	300	200	0	0	0	0	0	0	0	-311	200	0	-0.164757	-0.0430629	4.61118	-126.963	-108.904	109.729	-914	200	0
393	3	1.3042e-34	-8.71365e-35	-1.23667e-34	-8.88533e-33	4.38338e-33	-1.47681e-32	300	610	0	3.48128e-35	2.60839e-35	1.77072e-35	-1.25524e-33	2.03098e-33	-2.51917e-34	300	200	0	0	0	0	0	0	0	-311	200	0	-0.236178	0.024347	4.65964	-62.4257	-105.706	112.049	-914	200	0
393	4	6.41079e-35	-4.98026e-35	-3.38384e-35	-1.73357e-33	3.22784e-33	-7.86004e-33	300	610	0	1.67423e-35	1.19084e-35	6.43715e-35	-2.13699e-33	2.48529e-33	-2.62757e-34	300	200	0	0	0	0	0	0	0	-311	200	0	-0.307527	0.0886079	4.89833	-0.0269458	-104.623	120.981	-914	200	0
393	5	1.83379e-35	-2.23993e-35	2.18402e-35	2.58492e-33	2.17821e-33	-2.95116e-33	300	610	0	4.35508e-36	2.33807e-36	8.35231e-35	-2.38896e-33	2.44956e-33	-2.37687e-34	300	200	0	0	0	0	0	0	0	-311	200	0	-0.364558	0.140804	5.26111	54.5677	-103.739	135.635	-914	200	0
393	6	-1.01649e-35	-3.97276e-36	5.12455e-35	4.75951e-33	1.31446e-33	2.23018e-34	300	610	0	-3.28834e-36	-3.44367e-36	8.45719e-35	-2.24875e-33	2.13616e-33	-1.9498e-34	300	200	0	0	0	0	0	0	0	-311	200	0	-0.389612	0.171901	5.59568	96.659	-99.4459	152.81	-914	200	0
393	7	-2.53422e-35	7.09587e-36	6.20384e-35	5.44218e-33	6.6045e-34	2.02138e-33	300	610	0	-7.29373e-36	-6.35792e-36	7.50868e-35	-1.89972e-33	1.70035e-33	-1.47251e-34	300	200	0	0	0	0	0	0	0	-311	200	0	-0.372957	0.177558	5.77034	123.935	-89.2955	169.022	-914	200	0
393	8	-3.1049e-35	1.26145e-35	6.08428e-35	5.18565e-33	2.04921e-34	2.81431e-33	300	610	0	-8.73056e-36	-7.27615e-36	6.06757e-35	-1.47225e-33	1.24605e-33	-1.02354e-34	300	200	0	0	0	0	0	0	0	-311	200	0	-0.321771	0.161956	5.75357	137.511	-74.2494	181.901	-914	200	0
393	9	-3.06309e-35	1.42843e-35	5.28973e-35	4.41974e-33	-8.21548e-35	2.93464e-33	300	610	0	-8.51975e-36	-6.93728e-36	4.51514e-35	-1.05069e-33	8.35397e-34	-6.44686e-35	300	200	0	0	0	0	0	0	0	-311	200	0	-0.253405	0.134223	5.54586	139.715	-57.3457	188.49	-914	200	0
394	0	-2.67415e-35	1.3542e-35	4.20195e-35	3.45234e-33	-2.37959e-34	2.65395e-33	300	610	0	-7.38669e-36	-5.91591e-36	3.08401e-35	-6.82933e-34	4.99183e-34	-3.51585e-35	300	200	0	0	0	0	0	0	0	-311	200	0	-0.183345	0.10252	5.09839	131.706	-41.171	184.095	-914	200	0	-0.0129435	0.0196581	1.03564	232.502	945.054	25.9041	0	0	0
394	1	-2.13201e-35	1.15012e-35	3.07555e-35	2.48456e-33	-2.99261e-34	2.17621e-33	300	610	0	-5.85757e-36	-4.62354e-36	1.89369e-35	-3.90233e-34	2.46615e-34	-1.42863e-35	300	200	0	0	0	0	0	0	0	-311	200	0	-0.121017	0.0721402	4.38287	114.73	-27.1424	166.035	-914	200	0
394	2	-1.56637e-35	8.95662e-36	2.06175e-35	1.63217e-33	-2.98119e-34	1.64222e-33	300	610	0	-4.28086e-36	-3.32879e-36	9.84455e-36	-1.76027e-34	7.353e-35	-7.4125e-37	300	200	0	0	0	0	0	0	0	-311	200	0	-0.0707444	0.0460847	3.48477	92.0952	-15.8669	137.389	-914	200	0
394	3	-1.05453e-35	6.42482e-36	1.23431e-35	9.48085e-34	-2.59961e-34	1.13966e-33	300	610	0	-2.86077e-36	-2.18597e-36	3.4629e-36	-3.31346e-35	-3.13145e-35	7.0312e-36	300	200	0	0	0	0	0	0	0	-311	200	0	-0.0333648	0.0257099	2.55579	68.1377	-7.41772	104.655	-914	200	0
394	4	-6.34377e-36	4.20087e-36	6.1373e-36	4.42781e-34	-2.03305e-34	7.15256e-34	300	610	0	-1.69377e-36	-1.26522e-36	-5.85084e-37	5.08582e-35	-8.18234e-35	1.06752e-35	300	200	0	0	0	0	0	0	0	-311	200	0	-0.00769962	0.0112228	1.71601	46.1261	-1.49455	73.309	-914	200	0
394	5	-3.16607e-36	2.41713e-36	1.87442e-36	1.01091e-34	-1.40468e-34	3.86548e-34	300	610	0	-8.02441e-37	-5.79921e-37	-2.79091e-36	8.9912e-35	-9.17988e-35	1.1712e-35	300	200	0	0	0	0	0	0	0	-311	200	0	0.0084084	0.00212652	1.02563	27.7171	2.41321	46.4091	-914	200	0
394	6	-9.49611e-37	1.0967e-36	-7.47064e-37	-1.05123e-34	-7.88199e-35	1.52232e-34	300	610	0	-1.64108e-37	-1.09223e-37	-3.65439e-36	9.72859e-35	-7.35208e-35	1.14314e-35	300	200	0	0	0	0	0	0	0	-311	200	0	0.0174251	-0.00241986	0.50056	13.3828	4.878	25.1478	-914	200	0
394	7	4.58337e-37	1.97161e-37	-2.09528e-36	-2.08173e-34	-2.22409e-35	2.79277e-37	300	610	0	2.66882e-37	1.84692e-37	-3.62292e-36	8.44075e-35	-3.73495e-35	1.08498e-35	300	200	0	0	0	0	0	0	0	-311	200	0	0.0216962	-0.003366	0.12934	2.85942	6.43043	9.49978	-914	200	0
394	8	1.24398e-36	-3.56213e-37	-2.53563e-36	-2.3905e-34	2.73994e-35	-8.61242e-35	300	610	0	5.42801e-37	3.44535e-37	-3.06463e-36	6.05496e-35	7.95188e-36	1.07045e-35	300	200	0	0	0	0	0	0	0	-311	200	0	0.023195	-0.00164629	-0.113788	-4.49474	7.4918	-1.25121	-914	200	0
394	9	1.58987e-36	-6.47297e-37	-2.39292e-36	-2.24486e-34	6.88671e-35	-1.24608e-34	300	610	0	7.1124e-37	4.10104e-37	-2.26456e-36	3.30341e-35	5.44304e-35	1.14596e-35	300	200	0	0	0	0	0	0	0	-311	200	0	0.023393	0.00185516	-0.259357	-9.43123	8.33049	-8.11683	-914	200	0
395	0	1.65327e-36	-7.54405e-37	-1.9365e-36	-1.85869e-34	1.00352e-34	-1.31265e-34	300	610	0	8.07696e-37	4.13848e-37	-1.43501e-36	7.73098e-36	9.3922e-35	1.3303e-35	300	200	0	0	0	0	0	0	0	-311	200	0	0.0232041	0.00627291	-0.336294	-12.6204	9.03243	-12.1259	-914	200	0	-0.0129435	0.0196581	1.03564	232.502	945.054	25.9041	0	0	0
395	1	1.55561e-36	-7.42122e-37	-1.38042e-36	-1.3933e-34	1.18464e-34	-1.19501e-34	300	610	0	8.50976e-37	3.78839e-37	-7.32638e-37	-1.03339e-35	1.17003e-34	1.61261e-35	300	200	0	0	0	0	0	0	0	-311	200	0	0.0229687	0.0106844	-0.367961	-14.5209	9.47925	-14.1417	-914	200	0
395	2	1.37942e-36	-6.57856e-37	-8.92078e-37	-9.65073e-35	1.17499e-34	-9.97049e-35	300	610	0	8.40573e-37	3.18396e-37	-2.77044e-37	-1.64152e-35	1.12132e-34	1.94792e-35	300	200	0	0	0	0	0	0	0	-311	200	0	0.022454	0.0140118	-0.369966	-15.2954	9.33245	-14.7527	-914	200	0
395	3	1.16978e-36	-5.3156e-37	-6.0393e-37	-6.55446e-35	8.90572e-35	-7.94086e-35	300	610	0	7.55605e-37	2.36789e-37	-1.66676e-37	-5.66015e-36	6.52179e-35	2.25074e-35	300	200	0	0	0	0	0	0	0	-311	200	0	0.020863	0.014927	-0.349188	-14.7616	8.0265	-14.2148	-914	200	0
395	4	9.38043e-37	-3.77441e-37	-6.23886e-37	-5.20551e-35	2.21765e-35	-6.36866e-35	300	610	0	5.5533e-37	1.30676e-37	-4.88864e-37	2.69815e-35	-4.00807e-35	2.38781e-35	300	200	0	0	0	0	0	0	0	-311	200	0	0.0168568	0.0117848	-0.303638	-12.375	4.77949	-12.4334	-914	200	0
395	5	6.66941e-37	-1.96906e-37	-1.04112e-36	-5.98152e-35	-9.58338e-35	-5.55933e-35	300	610	0	1.8175e-37	-8.83729e-39	-1.32147e-36	8.64296e-35	-2.20997e-34	2.17228e-35	300	200	0	0	0	0	0	0	0	-311	200	0	0.0086104	0.00262137	-0.223003	-7.24923	-1.36496	-8.97796	-914	200	0
395	6	3.16489e-37	1.76393e-38	-1.92447e-36	-9.10514e-35	-2.7758e-34	-5.65143e-35	300	610	0	-4.34717e-37	-1.93461e-37	-2.72395e-36	1.76605e-34	-4.92838e-34	1.36264e-35	300	200	0	0	0	0	0	0	0	-311	200	0	-0.00606539	-0.014744	-0.0898938	1.77434	-11.4456	-3.13121	-914	200	0
395	7	-1.68805e-37	2.7824e-37	-3.31128e-36	-1.46221e-34	-5.32511e-34	-6.63491e-35	300	610	0	-1.36515e-36	-4.34129e-37	-4.71606e-36	2.98914e-34	-8.64324e-34	-3.28997e-36	300	200	0	0	0	0	0	0	0	-311	200	0	-0.0294932	-0.0424556	0.117941	15.9853	-26.4186	6.01657	-914	200	0
395	8	-8.5059e-37	5.95935e-37	-5.18508e-36	-2.23236e-34	-8.62309e-34	-8.349e-35	300	610	0	-2.66599e-36	-7.36302e-37	-7.24292e-36	4.49996e-34	-1.33076e-33	-3.21331e-35	300	200	0	0	0	0	0	0	0	-311	200	0	-0.0637375	-0.0821653	0.424052	36.5651	-46.8971	19.4117	-914	200	0
395	9	-1.78391e-36	9.74176e-37	-7.44151e-36	-3.1612e-34	-1.25456e-33	-1.04599e-34	300	610	0	-4.35536e-36	-1.09394e-36	-1.01264e-35	6.18747e-34	-1.8649e-33	-7.57808e-35	300	200	0	0	0	0	0	0	0	-311	200	0	-0.11	-0.134327	0.84786	64.2216	-72.7725	37.7992	-914	200	0
396	0	-2.99968e-36	1.40094e-36	-9.84331e-36	-4.13185e-34	-1.67478e-33	-1.24223e-34	300	610	0	-6.38066e-36	-1.48213e-36	-1.3005e-35	7.82719e-34	-2.40577e-33	-1.36134e-34	300	200	0	0	0	0	0	0	0	-311	200	0	-0.167758	-0.197209	1.39685	98.6708	-102.71	61.3825	-914	200	0	-0.185275	-0.0954991	2.90403	694.161	2663.07	238.811	0	0	0
396	1	-4.4812e-36	1.8395e-36	-1.19674e-35	-4.94873e-34	-2.05709e-33	-1.34345e-34	300	610	0	-8.57746e-36	-1.84852e-36	-1.52668e-35	9.04225e-34	-2.84621e-33	-2.13012e-34	300	200	0	0	0	0	0	0	0	-311	200	0	-0.233626	-0.265626	2.05598	137.957	-133.527	89.3663	-914	200	0
396	2	-6.13435e-36	2.21838e-36	-1.31509e-35	-5.31602e-34	-2.29469e-33	-1.2399e-34	300	610	0	-1.06215e-35	-2.10439e-36	-1.59861e-35	9.26752e-34	-3.02081e-33	-3.02667e-34	300	200	0	0	0	0	0	0	0	-311	200	0	-0.299974	-0.32945	2.77435	177.626	-159.488	119.383	-914	200	0
396	3	-7.75208e-36	2.42134e-36	-1.24465e-35	-4.82112e-34	-2.23172e-33	-7.91183e-35	300	610	0	-1.19782e-35	-2.11667e-36	-1.38787e-35	7.72655e-34	-2.69709e-33	-3.95923e-34	300	200	0	0	0	0	0	0	0	-311	200	0	-0.353386	-0.372041	3.44945	209.807	-171.618	146.832	-914	200	0
396	4	-8.97611e-36	2.27947e-36	-8.6052e-36	-2.93064e-34	-1.65929e-33	1.69514e-35	300	610	0	-1.18591e-35	-1.70331e-36	-7.30018e-36	3.43562e-34	-1.57404e-33	-4.76081e-34	300	200	0	0	0	0	0	0	0	-311	200	0	-0.377016	-0.372976	3.94722	224.602	-159.098	165.752	-914	200	0
396	5	-9.2614e-36	1.56827e-36	-1.09073e-37	9.90745e-35	-3.19642e-34	1.82222e-34	300	610	0	-9.19768e-36	-6.35161e-37	5.68174e-36	-4.74606e-34	7.06153e-34	-5.16813e-34	300	200	0	0	0	0	0	0	0	-311	200	0	-0.361411	-0.32005	4.20086	216.501	-115.114	173.099	-914	200	0
396	6	-7.85256e-36	1.39056e-38	1.4715e-35	7.6257e-34	2.07653e-33	4.33422e-34	300	610	0	-2.66572e-36	1.35094e-36	2.71007e-35	-1.79961e-33	4.5259e-33	-4.80507e-34	300	200	0	0	0	0	0	0	0	-311	200	0	-0.313099	-0.219112	4.28573	189.467	-41.8213	172.011	-914	200	0
396	7	-3.78621e-36	-2.68579e-36	3.74648e-35	1.75989e-33	5.81337e-33	7.81713e-34	300	610	0	9.24456e-36	4.5225e-36	5.87454e-35	-3.73121e-33	1.02311e-32	-3.17729e-34	300	200	0	0	0	0	0	0	0	-311	200	0	-0.248187	-0.0881026	4.34814	153.094	51.9841	168.851	-914	200	0
396	8	4.06235e-36	-6.81918e-36	6.9276e-35	3.13051e-33	1.11071e-32	1.22634e-33	300	610	0	2.80404e-35	9.09898e-36	1.01608e-34	-6.31717e-33	1.80326e-32	3.12745e-35	300	200	0	0	0	0	0	0	0	-311	200	0	-0.180943	0.0539682	4.48309	115.798	155.411	168.08	-914	200	0
396	9	1.68647e-35	-1.25905e-35	1.10246e-34	4.86579e-33	1.8011e-32	1.74603e-33	300	610	0	5.49153e-35	1.51707e-35	1.55091e-34	-9.50495e-33	2.78621e-32	6.31807e-34	300	200	0	0	0	0	0	0	0	-311	200	0	-0.12	0.189631	4.68166	82.4944	255.929	170.149	-914	200	0
397	0	3.56306e-35	-2.00151e-35	1.58647e-34	6.8752e-33	2.62838e-32	2.28827e-33	300	610	0	9.02696e-35	2.25844e-35	2.15952e-34	-1.30783e-32	3.91807e-32	1.54529e-33	300	200	0	0	0	0	0	0	0	-311	200	0	-0.069437	0.30016	4.82332	55.1907	337.201	171.316	-914	200	0	-0.185275	-0.0954991	2.90403	694.161	2663.07	238.811	0	0	0
397	1	6.08794e-35	-2.87768e-35	2.09933e-34	8.94449e-33	3.52221e-32	2.75709e-33	300	610	0	1.33041e-34	3.07954e-35	2.77022e-34	-1.65814e-32	5.0742e-32	2.81366e-33	300	200	0	0	0	0	0	0	0	-311	200	0	-0.0302715	0.366513	4.71792	33.9137	380.851	165.193	-914	200	0
397	2	9.21691e-35	-3.80477e-35	2.556e-34	1.06887e-32	4.34643e-32	3.00086e-33	300	610	0	1.79845e-34	3.86906e-35	3.25794e-34	-1.92357e-32	6.03282e-32	4.43626e-33	300	200	0	0	0	0	0	0	0	-311	200	0	-0.00179291	0.379506	4.24655	17.8092	377.338	147.619	-914	200	0
397	3	1.27478e-34	-4.62826e-35	2.82024e-34	1.15058e-32	4.87868e-32	2.80257e-33	300	610	0	2.23956e-34	4.43995e-35	3.4306e-34	-1.98635e-32	6.44913e-32	6.33849e-33	300	200	0	0	0	0	0	0	0	-311	200	0	0.0173841	0.347916	3.47332	5.99812	334.597	120.529	-914	200	0
397	4	1.62457e-34	-5.10081e-35	2.69498e-34	1.05409e-32	4.79274e-32	1.87648e-33	300	610	0	2.54237e-34	4.51221e-35	3.0195e-34	-1.68362e-32	5.83586e-32	8.33261e-33	300	200	0	0	0	0	0	0	0	-311	200	0	0.028654	0.290928	2.57657	-2.25102	270.927	89.6585	-914	200	0
397	5	1.89607e-34	-4.865e-35	1.91826e-34	6.67676e-33	3.64941e-32	-1.23444e-34	300	610	0	2.54183e-34	3.70224e-35	1.67834e-34	-8.07966e-33	3.55906e-32	1.0073e-32	300	200	0	0	0	0	0	0	0	-311	200	0	0.0330322	0.225508	1.71818	-7.66017	202.666	60.1178	-914	200	0
397	6	1.97511e-34	-3.44607e-35	1.69532e-35	-1.42876e-33	9.04081e-33	-3.57635e-33	300	610	0	2.01382e-34	1.52577e-35	-1.00237e-34	8.82586e-33	-1.13896e-32	1.10114e-32	300	200	0	0	0	0	0	0	0	-311	200	0	0.0309067	0.16203	1.0015	-10.914	140.012	34.9753	-914	200	0
397	7	1.70303e-34	-2.63593e-36	-2.90716e-34	-1.52303e-32	-4.05828e-32	-8.84037e-33	300	610	0	6.77865e-35	-2.57608e-35	-5.45701e-34	3.63991e-32	-9.07393e-32	1.03599e-32	300	200	0	0	0	0	0	0	0	-311	200	0	0.0219293	0.105273	0.485622	-12.5345	88.0816	15.759	-914	200	0
397	8	8.76661e-35	5.32624e-35	-7.65554e-34	-3.60769e-32	-1.18477e-31	-1.61628e-32	300	610	0	-1.7863e-34	-9.17614e-35	-1.20733e-33	7.68087e-32	-2.09934e-31	7.07868e-33	300	200	0	0	0	0	0	0	0	-311	200	0	0.00507267	0.0559251	0.202408	-12.7938	48.3981	3.05886	-914	200	0
397	9	-7.42411e-35	1.3944e-34	-1.43268e-33	-6.48539e-32	-2.29388e-31	-2.55471e-32	300	610	0	-5.70174e-34	-1.87527e-34	-2.10772e-33	1.31165e-31	-3.73715e-31	-9.62276e-35	300	200	0	0	0	0	0	0	0	-311	200	0	-0.0211357	0.0119799	0.168835	-11.6714	20.1559	-3.0054	-914	200	0
398	0	-3.40447e-34	2.60412e-34	-2.29591e-33	-1.01457e-31	-3.74725e-31	-3.65713e-32	300	610	0	-1.13294e-33	-3.15202e-34	-3.23669e-33	1.98506e-31	-5.81078e-31	-1.25554e-32	300	200	0	0	0	0	0	0	0	-311	200	0	-0.0581779	-0.030018	0.393792	-8.84716	1.2112	-2.47165	-914	200	0	-0.114703	-0.0028737	2.45612	506.792	2319.89	85.0556	0	0	0
398	1	-7.32856e-34	4.16815e-34	-3.32121e-33	-1.4408e-31	-5.49803e-31	-4.81619e-32	300	610	0	-1.87682e-33	-4.71903e-34	-4.5291e-33	2.74468e-31	-8.21246e-31	-3.16219e-32	300	200	0	0	0	0	0	0	0	-311	200	0	-0.10688	-0.0738441	0.878796	-3.7336	-11.1931	4.61496	-914	200	0
398	2	-1.2634e-33	6.0241e-34	-4.4158e-33	-1.88337e-31	-7.40302e-31	-5.83341e-32	300	610	0	-2.78145e-33	-6.46593e-34	-5.83778e-33	3.49671e-31	-1.06867e-30	-5.82265e-32	300	200	0	0	0	0	0	0	0	-311	200	0	-0.166484	-0.122509	1.61241	4.44721	-19.9248	18.1894	-914	200	0
398	3	-1.92417e-33	8.00292e-34	-5.4039e-33	-2.26258e-31	-9.18119e-31	-6.39298e-32	300	610	0	-3.77807e-33	-8.16347e-34	-6.90339e-33	4.07961e-31	-1.27739e-30	-9.2425e-32	300	200	0	0	0	0	0	0	0	-311	200	0	-0.233457	-0.177139	2.55841	16.5276	-27.6204	37.9923	-914	200	0
398	4	-2.67442e-33	9.78511e-34	-6.0019e-33	-2.45294e-31	-1.03701e-30	-6.04055e-32	300	610	0	-4.72802e-33	-9.42314e-34	-7.32525e-33	4.24747e-31	-1.37554e-30	-1.3274e-31	300	200	0	0	0	0	0	0	0	-311	200	0	-0.300057	-0.235757	3.63807	33.1817	-36.4367	63.2377	-914	200	0
398	5	-3.42475e-33	1.08557e-33	-5.7974e-33	-2.27539e-31	-1.02874e-30	-4.17498e-32	300	610	0	-5.39983e-33	-9.66001e-34	-6.53997e-33	3.65863e-31	-1.26101e-30	-1.75333e-31	300	200	0	0	0	0	0	0	0	-311	200	0	-0.352777	-0.291956	4.70776	54.6186	-47.8335	92.1329	-914	200	0
398	6	-4.01959e-33	1.04668e-33	-4.23953e-33	-1.49473e-31	-8.01048e-31	-6.44861e-34	300	610	0	-5.44854e-33	-8.06885e-34	-3.818e-33	1.87581e-31	-8.00312e-31	-2.13057e-31	300	200	0	0	0	0	0	0	0	-311	200	0	-0.37474	-0.335622	5.57042	80.0565	-62.2161	121.622	-914	200	0
398	7	-4.22067e-33	7.61976e-34	-6.5084e-34	1.73014e-32	-2.38912e-31	7.09818e-32	300	610	0	-4.40344e-33	-3.62818e-34	1.708e-33	-1.61398e-31	1.66923e-31	-2.34488e-31	300	200	0	0	0	0	0	0	0	-311	200	0	-0.356723	-0.3582	6.06529	106.855	-78.2668	147.786	-914	200	0
398	8	-3.69518e-33	1.08797e-34	5.72585e-33	3.0378e-31	7.88341e-31	1.80841e-31	300	610	0	-1.67258e-33	4.84775e-34	1.09651e-32	-7.34903e-31	1.8146e-30	-2.23138e-31	300	200	0	0	0	0	0	0	0	-311	200	0	-0.305937	-0.356678	6.13489	129.654	-92.3161	165.983	-914	200	0
398	9	-2.01495e-33	-1.04982e-33	1.56293e-32	7.39052e-31	2.41154e-30	3.34417e-31	300	610	0	3.42396e-33	1.85845e-33	2.47919e-32	-1.57999e-30	4.30408e-30	-1.57126e-31	300	200	0	0	0	0	0	0	0	-311	200	0	-0.239454	-0.331372	5.7862	141.514	-99.2655	171.213	-914	200	0
399	0	1.32527e-33	-2.84729e-33	2.96133e-32	1.34286e-30	4.73467e-30	5.32182e-31	300	610	0	1.15783e-32	3.86227e-33	4.36996e-32	-2.7222e-30	7.74146e-30	-9.72975e-33	300	200	0	0	0	0	0	0	0	-311	200	0	-0.172236	-0.285295	5.08417	138.608	-96.0147	161.477	-914	200	0	-0.043236	-0.0899872	3.22339	727.919	2918.62	193.196	0	0	0
399	1	6.86002e-33	-5.38315e-33	4.77945e-32	2.11458e-30	7.79343e-30	7.65793e-31	300	610	0	2.33599e-32	6.54657e-33	6.75235e-32	-4.14433e-30	1.21147e-29	2.4865e-31	300	200	0	0	0	0	0	0	0	-311	200	0	-0.112945	-0.226527	4.19586	123.789	-84.0124	140.901	-914	200	0
399	2	1.5064e-32	-8.67744e-33	6.95057e-32	3.01833e-30	1.14974e-29	1.01331e-30	300	610	0	3.90074e-32	9.85778e-33	9.4958e-32	-5.75842e-30	1.72088e-29	6.46484e-31	300	200	0	0	0	0	0	0	0	-311	200	0	-0.065253	-0.165562	3.33746	103.935	-67.4761	117.152	-914	200	0
399	3	2.62091e-32	-1.26077e-32	9.28544e-32	3.9643e-30	1.55554e-29	1.23368e-30	300	610	0	5.8134e-32	1.35727e-32	1.22983e-31	-7.37166e-30	2.25004e-29	1.20437e-30	300	200	0	0	0	0	0	0	0	-311	200	0	-0.0296935	-0.110253	2.67552	85.2329	-50.1905	96.7849	-914	200	0
399	4	4.01588e-32	-1.68292e-32	1.1421e-31	4.78755e-30	1.93878e-29	1.36115e-30	300	610	0	7.93455e-32	1.72195e-32	1.46224e-31	-8.64892e-30	2.70381e-29	1.92494e-30	300	200	0	0	0	0	0	0	0	-311	200	0	-0.00502142	-0.0645378	2.29614	71.4781	-34.4133	83.6102	-914	200	0
399	5	5.60936e-32	-2.06816e-32	1.27669e-31	5.22664e-30	2.2033e-29	1.3006e-30	300	610	0	9.97846e-32	1.99916e-32	1.56325e-31	-9.07693e-30	2.93236e-29	2.77905e-30	300	200	0	0	0	0	0	0	0	-311	200	0	0.0108774	-0.0295062	2.2158	64.2963	-21.1425	78.9572	-914	200	0
399	6	7.21768e-32	-2.30935e-32	1.24604e-31	4.90651e-30	2.20649e-29	9.25577e-31	300	610	0	1.14642e-31	2.06675e-32	1.41476e-31	-7.93912e-30	2.72181e-29	3.6883e-30	300	200	0	0	0	0	0	0	0	-311	200	0	0.0203497	-0.00452252	2.3905	63.4654	-10.4944	81.9828	-914	200	0
399	7	8.5183e-32	-2.24996e-32	9.34355e-32	3.33228e-30	1.75448e-29	8.13813e-32	300	610	0	1.1671e-31	1.75572e-32	8.63131e-32	-4.31385e-30	1.7912e-29	4.50491e-30	300	200	0	0	0	0	0	0	0	-311	200	0	0.0255527	0.0119033	2.71832	67.095	-2.03012	89.7966	-914	200	0
399	8	9.01403e-32	-1.6801e-32	1.98491e-32	-9.67546e-32	6.04502e-30	-1.40378e-30	300	610	0	9.61061e-32	8.50691e-33	-2.75289e-32	2.88604e-30	-1.98831e-30	4.99107e-30	300	200	0	0	0	0	0	0	0	-311	200	0	0.0281934	0.0214788	3.03634	71.6705	4.97564	97.4223	-914	200	0
399	9	8.00704e-32	-3.40562e-33	-1.12254e-31	-6.04073e-30	-1.52099e-29	-3.6958e-30	300	610	0	4.03404e-32	-8.99817e-33	-2.19823e-31	1.48102e-29	-3.61882e-29	4.80165e-30	300	200	0	0	0	0	0	0	0	-311	200	0	0.0294513	0.0257423	3.15088	72.8068	11.2804	98.8198	-914	200	0
400	0	4.59523e-32	2.05989e-32	-3.18741e-31	-1.51263e-29	-4.9024e-29	-6.91588e-30	300	610	0	-6.50168e-32	-3.75784e-32	-5.08693e-31	3.24785e-29	-8.8167e-29	3.47651e-30	300	200	0	0	0	0	0	0	0	-311	200	0	0.0301258	0.0259326	2.9456	67.69	17.3784	90.3777	-914	200	0	-0.043236	-0.0899872	3.22339	727.919	2918.62	193.196	0	0	0
400	1	-2.29175e-32	5.80779e-32	-6.11783e-31	-2.7792e-29	-9.76704e-29	-1.10824e-29	300	610	0	-2.3478e-31	-7.9495e-32	-9.05632e-31	5.64736e-29	-1.6029e-28	4.50813e-31	300	200	0	0	0	0	0	0	0	-311	200	0	0.0307684	0.0229646	2.4664	56.9847	23.2535	73.6647	-914	200	0
400	2	-1.37949e-31	1.11221e-31	-9.94601e-31	-4.4058e-29	-1.62026e-28	-1.6031e-29	300	610	0	-4.8136e-31	-1.35915e-31	-1.40822e-30	8.64971e-29	-2.52493e-28	-4.9052e-30	300	200	0	0	0	0	0	0	0	-311	200	0	0.0315313	0.0173422	1.86239	43.5524	28.291	53.601	-914	200	0
400	3	-3.09415e-31	1.80588e-31	-1.45418e-30	-6.32131e-29	-2.40361e-28	-2.13136e-29	300	610	0	-8.10414e-31	-2.05861e-31	-1.99035e-30	1.2078e-28	-3.60502e-28	-1.32036e-29	300	200	0	0	0	0	0	0	0	-311	200	0	0.0319139	0.00909468	1.27777	30.0809	31.2577	35.0589	-914	200	0
400	4	-5.4348e-31	2.63789e-31	-1.95198e-30	-8.34208e-29	-3.26763e-28	-2.6082e-29	300	610	0	-1.21468e-30	-2.84828e-31	-2.5901e-30	1.55361e-28	-4.73603e-28	-2.48989e-29	300	200	0	0	0	0	0	0	0	-311	200	0	0.0306497	-0.00213963	0.81504	18.2818	30.242	21.7115	-914	200	0
400	5	-8.37884e-31	3.53798e-31	-2.413e-30	-1.01269e-28	-4.09282e-28	-2.8967e-29	300	610	0	-1.66592e-30	-3.6311e-31	-3.09614e-30	1.83292e-28	-5.72108e-28	-4.00771e-29	300	200	0	0	0	0	0	0	0	-311	200	0	0.0257036	-0.0169105	0.543569	9.10225	22.6087	16.3006	-914	200	0
400	6	-1.17619e-30	4.36983e-31	-2.71448e-30	-1.11312e-28	-4.67934e-28	-2.7978e-29	300	610	0	-2.10531e-30	-4.23968e-31	-3.33424e-30	1.93862e-28	-6.24801e-28	-5.81656e-29	300	200	0	0	0	0	0	0	0	-311	200	0	0.0143284	-0.0356711	0.51023	3.00512	5.05689	20.9335	-914	200	0
400	7	-1.52069e-30	4.91049e-31	-2.67595e-30	-1.05698e-28	-4.72912e-28	-2.04563e-29	300	610	0	-2.43295e-30	-4.419e-31	-3.05697e-30	1.72046e-28	-5.86886e-28	-7.75649e-29	300	200	0	0	0	0	0	0	0	-311	200	0	-0.00677936	-0.0584072	0.745507	0.190142	-26.1509	37.1902	-914	200	0
400	8	-1.80454e-30	4.83259e-31	-2.05404e-30	-7.40153e-29	-3.83505e-28	-3.13191e-30	300	610	0	-2.49831e-30	-3.81454e-31	-1.9408e-30	9.84266e-29	-3.99242e-28	-9.52214e-29	300	200	0	0	0	0	0	0	0	-311	200	0	-0.0411569	-0.0841733	1.26395	0.742161	-74.7082	65.9893	-914	200	0
400	9	-1.92403e-30	3.69498e-31	-5.46413e-31	-3.56186e-30	-1.48477e-28	2.76494e-29	300	610	0	-2.09392e-30	-1.97222e-31	4.02982e-31	-5.00292e-29	9.9125e-30	-1.06185e-28	300	200	0	0	0	0	0	0	0	-311	200	0	-0.0920098	-0.110543	2.05818	4.6997	-143.448	107.175	-914	200	0
401	0	-1.73287e-30	9.50162e-32	2.18907e-30	1.19715e-28	2.91093e-28	7.54531e-29	300	610	0	-9.56358e-31	1.64107e-31	4.39591e-30	-2.97861e-28	7.1949e-28	-1.03236e-28	300	200	0	0	0	0	0	0	0	-311	200	0	-0.161323	-0.133	3.08616	12.0408	-233.105	158.807	-914	200	0	-0.254664	-0.0219455	3.34379	700.455	2746.62	233.962	0	0	0
401	1	-1.04107e-30	-4.02088e-31	6.49289e-30	3.09303e-28	9.95263e-28	1.42951e-28	300	610	0	1.22048e-30	7.58527e-31	1.04292e-29	-6.67143e-28	1.80445e-27	-7.66976e-29	300	200	0	0	0	0	0	0	0	-311	200	0	-0.248577	-0.144346	4.25207	22.5856	-340.612	216.166	-914	200	0
401	2	3.7805e-31	-1.18331e-30	1.2632e-29	5.7491e-28	2.01363e-27	2.30705e-28	300	610	0	4.75353e-30	1.6351e-30	1.876e-29	-1.17108e-27	3.3173e-27	-1.46362e-29	300	200	0	0	0	0	0	0	0	-311	200	0	-0.349043	-0.134229	5.3821	35.8169	-456.916	270.537	-914	200	0
401	3	2.7679e-30	-2.2967e-30	2.06903e-29	9.17657e-28	3.36729e-27	3.35493e-28	300	610	0	9.91277e-30	2.82063e-30	2.93595e-29	-1.80474e-27	5.26069e-27	9.63409e-29	300	200	0	0	0	0	0	0	0	-311	200	0	-0.45149	-0.0929528	6.23407	50.4492	-565.496	309.854	-914	200	0
401	4	6.35055e-30	-3.75693e-30	3.04153e-29	1.3235e-27	5.02343e-27	4.48179e-28	300	610	0	1.68305e-29	4.29771e-30	4.17068e-29	-2.53259e-27	7.54989e-27	2.69383e-28	300	200	0	0	0	0	0	0	0	-311	200	0	-0.535225	-0.0242142	6.58605	63.5656	-643.021	323.644	-914	200	0
401	5	1.12649e-29	-5.51762e-30	4.10228e-29	1.75493e-27	6.86222e-27	5.51235e-28	300	610	0	2.53724e-29	5.97555e-30	5.45336e-29	-3.27336e-27	9.96587e-27	5.14491e-28	300	200	0	0	0	0	0	0	0	-311	200	0	-0.573415	0.0483444	6.3408	70.8082	-665.375	308.396	-914	200	0
401	6	1.74763e-29	-7.43578e-30	5.09654e-29	2.14138e-27	8.6374e-27	6.16171e-28	300	610	0	3.49677e-29	7.65467e-30	6.55346e-29	-3.88299e-27	1.21013e-26	8.34114e-28	300	200	0	0	0	0	0	0	0	-311	200	0	-0.550616	0.0986622	5.56821	69.3449	-622.633	268.713	-914	200	0
401	7	2.46558e-29	-9.23008e-30	5.76899e-29	2.36949e-27	9.93384e-27	6.01339e-28	300	610	0	4.44055e-29	8.9878e-30	7.10788e-29	-4.13809e-27	1.33061e-26	1.21706e-27	300	200	0	0	0	0	0	0	0	-311	200	0	-0.477077	0.118815	4.4787	60.5293	-529.21	214.956	-914	200	0
401	8	3.203e-29	-1.04369e-29	5.74228e-29	2.27489e-27	1.01288e-26	4.50846e-28	300	610	0	5.16123e-29	9.44273e-30	6.59824e-29	-3.7237e-27	1.26423e-26	1.63073e-27	300	200	0	0	0	0	0	0	0	-311	200	0	-0.378872	0.116618	3.32628	48.5292	-412.977	158.675	-914	200	0
401	9	3.8214e-29	-1.03715e-29	4.50508e-29	1.6386e-27	8.36745e-27	9.56066e-29	300	610	0	5.34443e-29	8.27589e-30	4.34359e-29	-2.23079e-27	8.86623e-27	2.01207e-27	300	200	0	0	0	0	0	0	0	-311	200	0	-0.279715	0.103021	2.30969	37.4674	-297.898	108.484	-914	200	0
402	0	4.10454e-29	-8.10724e-30	1.41903e-29	1.92144e-28	3.56891e-27	-5.42079e-28	300	610	0	4.55481e-29	4.53028e-30	-4.78584e-30	8.28389e-28	4.59993e-28	2.25808e-27	300	200	0	0	0	0	0	0	0	-311	200	0	-0.194734	0.0867233	1.54837	30.3743	-198.462	69.1964	-914	200	0	-0.0771108	0.142988	2.55383	602.89	2272.68	-51.9568	0	0	0
402	1	3.74586e-29	-2.48782e-30	-4.24271e-29	-2.3635e-27	-5.51716e-27	-1.53878e-27	300	610	0	2.23694e-29	-2.92379e-30	-8.76644e-29	5.97737e-27	-1.42562e-26	2.21772e-27	300	200	0	0	0	0	0	0	0	-311	200	0	-0.131968	0.0739074	1.10151	29.3052	-121.599	42.8072	-914	200	0
402	2	2.34526e-29	7.8018e-30	-1.32103e-28	-6.31836e-27	-2.01763e-26	-2.95324e-27	300	610	0	-2.25835e-29	-1.52822e-29	-2.13635e-28	1.36934e-26	-3.68954e-26	1.68764e-27	300	200	0	0	0	0	0	0	0	-311	200	0	-0.0943657	0.0685701	0.98611	35.4895	-69.0541	29.4429	-914	200	0
402	3	-5.77116e-30	2.40805e-29	-2.6068e-28	-1.18867e-26	-4.14887e-26	-4.80097e-27	300	610	0	-9.6086e-29	-3.36079e-29	-3.88431e-28	2.42741e-26	-6.86205e-26	4.1573e-28	300	200	0	0	0	0	0	0	0	-311	200	0	-0.081302	0.0727883	1.18786	49.3428	-39.2645	28.01	-914	200	0
402	4	-5.54026e-29	4.74002e-29	-4.30255e-28	-1.91068e-26	-6.99536e-26	-7.01912e-27	300	610	0	-2.04002e-28	-5.85123e-29	-6.11904e-28	3.76434e-26	-1.0957e-25	-1.88269e-27	300	200	0	0	0	0	0	0	0	-311	200	0	-0.0895157	0.0868254	1.66414	70.3083	-28.6796	36.5396	-914	200	0
402	5	-1.30237e-28	7.81304e-29	-6.35974e-28	-2.77024e-26	-1.04956e-25	-9.4216e-27	300	610	0	-3.49396e-28	-8.96944e-29	-8.73698e-28	5.30903e-26	-1.58071e-25	-5.48987e-27	300	200	0	0	0	0	0	0	0	-311	200	0	-0.113473	0.109024	2.33957	96.5216	-32.5404	52.2472	-914	200	0
402	6	-2.33388e-28	1.15377e-28	-8.61896e-28	-3.69081e-26	-1.44071e-25	-1.16464e-26	300	610	0	-5.29823e-28	-1.25329e-28	-1.14785e-27	6.89476e-26	-2.09649e-25	-1.06254e-26	300	200	0	0	0	0	0	0	0	-311	200	0	-0.145231	0.135479	3.09517	124.315	-45.2004	71.3564	-914	200	0
402	7	-3.64399e-28	1.56235e-28	-1.07611e-27	-4.52658e-26	-1.82227e-25	-1.3101e-26	300	610	0	-7.33768e-28	-1.61319e-28	-1.38666e-27	8.22305e-26	-2.55885e-25	-1.7354e-26	300	200	0	0	0	0	0	0	0	-311	200	0	-0.173946	0.159538	3.75311	147.614	-60.0998	88.7567	-914	200	0
402	8	-5.16701e-28	1.94899e-28	-1.22554e-27	-5.04156e-26	-2.10803e-25	-1.29142e-26	300	610	0	-9.36328e-28	-1.90464e-28	-1.51447e-27	8.82815e-26	-2.83239e-25	-2.54585e-26	300	200	0	0	0	0	0	0	0	-311	200	0	-0.187192	0.17321	4.10556	159.011	-70.5113	98.7305	-914	200	0
402	9	-6.74449e-28	2.21733e-28	-1.23131e-27	-4.89181e-26	-2.16792e-25	-9.91131e-27	300	610	0	-1.09447e-27	-2.01659e-28	-1.42272e-27	8.04993e-26	-2.72081e-25	-3.42752e-26	300	200	0	0	0	0	0	0	0	-311	200	0	-0.176565	0.172869	4.04261	154.535	-72.3141	98.1476	-914	200	0
403	0	-8.0896e-28	2.22423e-28	-9.86005e-28	-3.61695e-26	-1.82253e-25	-2.6332e-27	300	610	0	-1.14258e-27	-1.79313e-28	-9.68113e-28	5.0271e-26	-1.96255e-25	-4.25023e-26	300	200	0	0	0	0	0	0	0	-311	200	0	-0.142159	0.163693	3.65292	137.438	-66.1196	88.9657	-914	200	0	-0.0771108	0.142988	2.55383	602.89	2272.68	-51.9568	0	0	0
403	1	-8.75162e-28	1.77502e-28	-3.54893e-28	-6.49597e-27	-8.43868e-26	1.05715e-26	300	610	0	-9.89309e-28	-1.03263e-28	2.333e-29	-1.27287e-26	-2.36762e-26	-4.79981e-26	300	200	0	0	0	0	0	0	0	-311	200	0	-0.0893945	0.156146	3.14527	115.325	-55.5141	76.2408	-914	200	0
403	2	-8.08827e-28	6.25626e-29	8.16379e-28	4.64616e-26	1.03328e-25	3.13459e-26	300	610	0	-5.17587e-28	5.04207e-29	1.74289e-27	-1.19663e-25	2.81397e-25	-4.76036e-26	300	200	0	0	0	0	0	0	0	-311	200	0	-0.0233843	0.159625	2.70811	95.0159	-43.9838	64.5925	-914	200	0
403	3	-5.25729e-28	-1.50321e-28	2.68426e-27	1.28935e-25	4.08389e-25	6.09784e-26	300	610	0	4.10199e-28	3.07265e-28	4.37226e-27	-2.80838e-25	7.53651e-25	-3.70461e-26	300	200	0	0	0	0	0	0	0	-311	200	0	0.0525516	0.179786	2.45708	80.6682	-33.7794	56.8877	-914	200	0
403	4	7.56749e-29	-4.89414e-28	5.37639e-27	2.45642e-25	8.5429e-25	9.98727e-26	300	610	0	1.93882e-27	6.90272e-28	8.03881e-27	-5.0293e-25	1.41875e-24	-1.10017e-26	300	200	0	0	0	0	0	0	0	-311	200	0	0.135549	0.218131	2.43855	74.0189	-26.0475	54.3477	-914	200	0
403	5	1.10599e-27	-9.77703e-28	8.94389e-27	3.97691e-25	1.45268e-24	1.4681e-25	300	610	0	4.19546e-27	1.21329e-27	1.2749e-26	-7.84919e-25	2.28134e-24	3.65781e-26	300	200	0	0	0	0	0	0	0	-311	200	0	0.221357	0.271493	2.63529	74.715	-21.0694	56.7236	-914	200	0
403	6	2.66865e-27	-1.62423e-27	1.32941e-26	5.79679e-25	2.19222e-24	1.98005e-25	300	610	0	7.2504e-27	1.87137e-27	1.82976e-26	-1.11261e-24	3.30856e-24	1.11748e-25	300	200	0	0	0	0	0	0	0	-311	200	0	0.302338	0.331125	2.96709	80.4827	-18.4479	62.3619	-914	200	0
403	7	4.83317e-27	-2.41191e-27	1.81036e-26	7.76001e-25	3.02389e-24	2.45987e-25	300	610	0	1.10603e-26	2.62789e-27	2.41539e-26	-1.45184e-24	4.4091e-24	2.19316e-25	300	200	0	0	0	0	0	0	0	-311	200	0	0.365443	0.381494	3.28695	87.1383	-17.2361	68.1666	-914	200	0
403	8	7.59563e-27	-3.28177e-27	2.27146e-26	9.56544e-25	3.84335e-24	2.78432e-25	300	610	0	1.53933e-26	3.39876e-27	2.93309e-26	-1.74079e-24	5.40894e-24	3.60928e-25	300	200	0	0	0	0	0	0	0	-311	200	0	0.394315	0.403147	3.41078	89.4656	-16.203	70.2445	-914	200	0
403	9	1.08253e-26	-4.11415e-27	2.60241e-26	1.0722e-24	4.47163e-24	2.77125e-25	300	610	0	1.97374e-26	4.03473e-27	3.22529e-26	-1.88238e-24	6.02631e-24	5.32387e-25	300	200	0	0	0	0	0	0	0	-311	200	0	0.380276	0.384715	3.22494	84.1457	-14.4709	66.1469	-914	200	0
404	0	1.41977e-26	-4.70877e-27	2.63838e-26	1.05103e-24	4.63712e-24	2.17386e-25	300	610	0	2.32003e-26	4.30419e-27	3.06471e-26	-1.73831e-24	5.85045e-24	7.20203e-25	300	200	0	0	0	0	0	0	0	-311	200	0	0.331148	0.33244	2.77085	72.0525	-12.0044	56.6318	-914	200	0	0.164296	0.157914	1.36197	308.069	1236.42	-150.518	0	0	0
404	1	1.71191e-26	-4.76654e-27	2.15384e-26	7.96253e-25	3.96338e-24	6.84051e-26	300	610	0	2.44123e-26	3.88033e-27	2.14988e-26	-1.12725e-24	4.33139e-24	8.97522e-25	300	200	0	0	0	0	0	0	0	-311	200	0	0.264629	0.263319	2.18615	56.6877	-9.32386	44.4553	-914	200	0
404	2	1.86505e-26	-3.87861e-27	8.64446e-27	1.88013e-25	1.96969e-24	-2.04899e-25	300	610	0	2.14579e-26	2.33846e-27	1.12941e-27	1.69299e-25	7.91147e-25	1.01981e-24	300	200	0	0	0	0	0	0	0	-311	200	0	0.196429	0.19264	1.59644	41.2806	-6.94254	32.1392	-914	200	0
404	3	1.74464e-26	-1.52995e-27	-1.55742e-26	-9.08874e-25	-1.90633e-24	-6.37762e-25	300	610	0	1.18699e-26	-8.28188e-28	-3.45329e-26	2.38925e-24	-5.53038e-24	1.02104e-24	300	200	0	0	0	0	0	0	0	-311	200	0	0.136251	0.12974	1.07801	27.7851	-5.16414	21.2047	-914	200	0
404	4	1.17344e-26	2.87228e-27	-5.44676e-26	-2.62819e-24	-8.25251e-24	-1.25838e-24	300	610	0	-7.26782e-27	-6.16414e-27	-8.93986e-26	5.75492e-24	-1.53785e-23	8.11442e-25	300	200	0	0	0	0	0	0	0	-311	200	0	0.0888368	0.0790958	0.66677	17.1107	-4.11322	12.3611	-914	200	0
404	5	-6.33661e-28	9.93336e-27	-1.10819e-25	-5.07357e-24	-1.7579e-23	-2.07686e-24	300	610	0	-3.90465e-26	-1.41666e-26	-1.66287e-25	1.04154e-23	-2.9318e-23	2.78629e-25	300	200	0	0	0	0	0	0	0	-311	200	0	0.0554066	0.041826	0.370693	9.44506	-3.77768	5.76768	-914	200	0
404	6	-2.20137e-26	2.01547e-26	-1.8585e-25	-8.27468e-24	-3.0155e-23	-3.06976e-24	300	610	0	-8.62215e-26	-2.51474e-26	-2.65535e-25	1.63614e-23	-4.74833e-23	-7.05859e-25	300	200	0	0	0	0	0	0	0	-311	200	0	0.0348092	0.0169279	0.179821	4.51571	-4.03487	1.25046	-914	200	0
404	7	-5.46347e-26	3.37531e-26	-2.77811e-25	-1.21264e-23	-4.57752e-23	-4.16013e-24	300	610	0	-1.50393e-25	-3.90315e-26	-3.83093e-25	2.33104e-23	-6.92313e-23	-2.27179e-24	300	200	0	0	0	0	0	0	0	-311	200	0	0.0243654	0.00221177	0.073736	1.78281	-4.66143	-1.53299	-914	200	0
404	8	-1.00042e-25	5.04052e-26	-3.80149e-25	-1.63111e-23	-6.34508e-23	-5.19391e-24	300	610	0	-2.30818e-25	-5.50859e-26	-5.08117e-25	3.05629e-23	-9.2701e-23	-4.52428e-24	300	200	0	0	0	0	0	0	0	-311	200	0	0.0204099	-0.00505646	0.0265249	0.567727	-5.32968	-2.97737	-914	200	0
404	9	-1.58273e-25	6.89156e-26	-4.79312e-25	-2.02069e-23	-8.1036e-23	-5.91491e-24	300	610	0	-3.22836e-25	-7.1586e-26	-6.20204e-25	3.68393e-23	-1.14298e-22	-7.50381e-24	300	200	0	0	0	0	0	0	0	-311	200	0	0.0185948	-0.00775753	0.00972522	0.128979	-5.59617	-3.45604	-914	200	0
405	0	-2.26733e-25	8.68195e-26	-5.52392e-25	-2.27928e-23	-9.48175e-23	-5.94237e-24	300	610	0	-4.15935e-25	-8.54399e-26	-6.86545e-25	4.01165e-23	-1.2816e-22	-1.113e-23	300	200	0	0	0	0	0	0	0	-311	200	0	0.0140409	-0.00870366	-0.00615776	-0.29854	-4.89065	-3.28069	-914	200	0	0.164296	0.157914	1.36197	308.069	1236.42	-150.518	0	0	0
405	1	-2.98787e-25	9.99561e-26	-5.6495e-25	-2.25638e-23	-9.91255e-23	-4.75789e-24	300	610	0	-4.91611e-25	-9.18183e-26	-6.59564e-25	3.74977e-23	-1.25694e-22	-1.5129e-23	300	200	0	0	0	0	0	0	0	-311	200	0	0.00144364	-0.010537	-0.0508705	-1.48326	-2.51655	-2.68566	-914	200	0
405	2	-3.6215e-25	1.02077e-25	-4.69642e-25	-1.74866e-23	-8.60631e-23	-1.71113e-24	300	610	0	-5.21289e-25	-8.38722e-26	-4.75867e-25	2.51671e-23	-9.53408e-23	-1.89471e-23	300	200	0	0	0	0	0	0	0	-311	200	0	-0.0247497	-0.0156734	-0.153651	-4.17689	2.32301	-1.82935	-914	200	0
405	3	-3.97259e-25	8.4598e-26	-2.06487e-25	-5.02976e-24	-4.54975e-23	3.94285e-24	300	610	0	-4.6481e-25	-5.26595e-26	-5.76875e-26	-1.49799e-24	-2.2777e-23	-2.16589e-23	300	200	0	0	0	0	0	0	0	-311	200	0	-0.0699593	-0.0262277	-0.341761	-9.07578	10.4566	-0.80701	-914	200	0
405	4	-3.75945e-25	3.66549e-26	2.9403e-25	1.76791e-23	3.44921e-23	1.29591e-23	300	610	0	-2.70191e-25	1.25478e-26	6.81605e-25	-4.75654e-23	1.08155e-22	-2.18841e-23	300	200	0	0	0	0	0	0	0	-311	200	0	-0.138758	-0.0438599	-0.63761	-16.7458	22.6148	0.329297	-914	200	0
405	5	-2.60917e-25	-5.43324e-26	1.1036e-24	5.351e-23	1.66464e-22	2.59536e-23	300	610	0	1.24333e-25	1.23359e-25	1.8261e-24	-1.17826e-22	3.13454e-22	-1.77379e-23	300	200	0	0	0	0	0	0	0	-311	200	0	-0.233699	-0.0694943	-1.05383	-27.4941	39.2197	1.54605	-876.784	226.09	0
405	6	-6.74499e-27	-2.01318e-25	2.28281e-24	1.04734e-22	3.6148e-22	4.31727e-23	300	610	0	7.84738e-25	2.90511e-25	3.43802e-24	-2.15596e-22	6.05527e-22	-6.84818e-24	300	200	0	0	0	0	0	0	0	-311	200	0	-0.353579	-0.102872	-1.58578	-41.1759	60.0794	2.80058	-876.114	225.966	0
405	7	4.36729e-25	-4.1522e-25	3.86042e-24	1.72108e-22	6.25709e-22	6.4169e-23	300	610	0	1.77064e-24	5.20992e-25	5.52867e-24	-3.40937e-22	9.87957e-22	1.35121e-23	300	200	0	0	0	0	0	0	0	-311	200	0	-0.491111	-0.14192	-2.20137	-56.9303	83.9798	4.01154	-875.851	225.861	0
405	8	1.11749e-24	-7.01154e-25	5.80379e-24	2.53601e-22	9.55527e-22	8.7381e-23	300	610	0	3.11822e-24	8.13827e-25	8.01845e-24	-4.88242e-22	1.44824e-21	4.61224e-23	300	200	0	0	0	0	0	0	0	-311	200	0	-0.630048	-0.181952	-2.82825	-72.8529	108.184	5.02889	-875.749	225.759	0
405	9	2.0698e-24	-1.05308e-24	7.98036e-24	3.42753e-22	1.33103e-21	1.09633e-22	300	610	0	4.81543e-24	1.15439e-24	1.06861e-23	-6.43202e-22	1.94849e-21	9.32766e-23	300	200	0	0	0	0	0	0	0	-311	200	0	-0.741982	-0.21476	-3.3395	-85.6295	127.874	5.60579	-875.708	225.641	0
406	0	3.29691e-24	-1.44679e-24	1.01112e-23	4.26736e-22	1.70812e-21	1.25602e-22	300	610	0	6.7688e-24	1.50734e-24	1.311e-23	-7.79342e-22	2.41451e-21	1.55948e-22	300	200	0	0	0	0	0	0	0	-311	200	0	-0.791271	-0.230036	-3.57576	-91.111	136.988	5.43755	-875.69	225.48	0	-0.389628	-0.117016	-1.8244	-409.467	-1598.86	185.199	-876.378	224.439	0
406	1	4.74755e-24	-1.83157e-24	1.17205e-23	4.84317e-22	2.00978e-21	1.27331e-22	300	610	0	8.76263e-24	1.80865e-24	1.46072e-23	-8.54518e-22	2.72436e-21	2.32614e-22	300	200	0	0	0	0	0	0	0	-311	200	0	-0.757784	-0.221909	-3.44743	-86.9527	132.102	4.34231	-875.681	225.222	0
406	2	6.28612e-24	-2.12099e-24	1.20892e-23	4.84035e-22	2.11769e-21	1.03933e-22	300	610	0	1.04134e-23	1.95766e-24	1.41822e-23	-8.08074e-22	2.69834e-21	3.1772e-22	300	200	0	0	0	0	0	0	0	-311	200	0	-0.655112	-0.194165	-3.01629	-74.728	115.536	2.41366	-875.696	224.775	0
406	3	7.65861e-24	-2.18455e-24	1.02235e-23	3.83172e-22	1.86625e-21	4.1686e-23	300	610	0	1.11251e-23	1.81087e-24	1.05022e-23	-5.59728e-22	2.09353e-21	3.99859e-22	300	200	0	0	0	0	0	0	0	-311	200	0	-0.517319	-0.156398	-2.43529	-58.4022	93.0643	-0.0594988	-875.785	223.982	0
406	4	8.45761e-24	-1.8421e-24	4.8586e-24	1.28287e-22	1.04192e-21	-7.52231e-23	300	610	0	1.00561e-23	1.18007e-24	1.92384e-24	-1.17159e-23	6.07491e-22	4.59805e-22	300	200	0	0	0	0	0	0	0	-311	200	0	-0.374936	-0.11705	-1.83968	-41.5596	69.7736	-2.74798	-876.073	222.591	0
406	5	8.09348e-24	-8.64501e-25	-5.47996e-24	-3.41631e-22	-6.07876e-22	-2.62962e-22	300	610	0	6.11146e-24	-1.61792e-25	-1.33953e-23	9.43858e-22	-2.10312e-21	4.6872e-22	300	200	0	0	0	0	0	0	0	-311	200	0	-0.246812	-0.0810162	-1.30947	-26.469	48.6397	-5.31042	-876.855	220.214	0
406	6	5.78185e-24	1.01508e-24	-2.23252e-23	-1.08811e-21	-3.35127e-21	-5.34962e-22	300	610	0	-2.01668e-24	-2.4621e-24	-3.72617e-23	2.41014e-21	-6.38152e-21	3.87029e-22	300	200	0	0	0	0	0	0	0	-311	200	0	-0.142355	-0.0502588	-0.878347	-14.3503	30.8873	-7.3391	-914	200	0
406	7	5.62326e-25	4.07371e-24	-4.69944e-23	-2.1608e-21	-7.42787e-21	-8.97114e-22	300	610	0	-1.57356e-23	-5.95243e-24	-7.10453e-23	4.46064e-21	-1.24995e-20	1.6469e-22	300	200	0	0	0	0	0	0	0	-311	200	0	-0.0645731	-0.0246717	-0.546411	-5.73198	16.4966	-8.30158	-914	200	0
406	8	-8.63248e-24	8.54876e-24	-8.01558e-23	-3.57843e-21	-1.29779e-20	-1.34097e-21	300	610	0	-3.63335e-23	-1.07887e-23	-1.15072e-22	7.10204e-21	-2.05485e-20	-2.56172e-22	300	200	0	0	0	0	0	0	0	-311	200	0	-0.0126286	-0.00284186	-0.290817	-0.74462	4.64262	-7.49717	-914	200	0
406	9	-2.28347e-23	1.45594e-23	-1.21211e-22	-5.30205e-21	-1.99398e-20	-1.83488e-21	300	610	0	-6.46248e-23	-1.69632e-23	-1.67785e-22	1.02234e-20	-3.02868e-20	-9.35045e-22	300	200	0	0	0	0	0	0	0	-311	200	0	0.016233	0.0172997	-0.0742709	0.667817	-5.93885	-4.04177	-914	200	0
407	0	-4.28012e-23	2.19945e-23	-1.67483e-22	-7.20044e-21	-2.79136e-20	-2.31344e-21	300	610	0	-1.0043e-22	-2.41848e-23	-2.24674e-22	1.35325e-20	-4.0944e-20	-1.9219e-21	300	200	0	0	0	0	0	0	0	-311	200	0	0.0253639	0.0379133	0.148197	-1.37602	-16.6425	3.10128	-914	200	0	-0.152487	0.000270233	3.45674	650.957	3136.77	160.266	0	0	0
407	1	-6.86531e-23	3.03652e-23	-2.13232e-22	-9.00913e-21	-3.5994e-20	-2.66606e-21	300	610	0	-1.4188e-22	-3.173e-23	-2.77031e-22	1.64816e-20	-5.09894e-20	-3.23978e-21	300	200	0	0	0	0	0	0	0	-311	200	0	0.0179586	0.0607257	0.423318	-6.73127	-28.7146	15.023	-914	200	0
407	2	-9.93803e-23	3.86275e-23	-2.48586e-22	-1.02868e-20	-4.25842e-20	-2.72651e-21	300	610	0	-1.84552e-22	-3.82735e-23	-3.10647e-22	1.81932e-20	-5.78878e-20	-4.86011e-21	300	200	0	0	0	0	0	0	0	-311	200	0	-0.00321078	0.0864993	0.79351	-15.1781	-42.9732	32.6787	-914	200	0
407	3	-1.32215e-22	4.4988e-23	-2.58527e-22	-1.03758e-20	-4.52157e-20	-2.26628e-21	300	610	0	-2.205e-22	-4.17178e-23	-3.04697e-22	1.73975e-20	-5.78821e-20	-6.67051e-21	300	200	0	0	0	0	0	0	0	-311	200	0	-0.0356462	0.114458	1.28955	-26.2921	-59.4994	56.5813	-914	200	0
407	4	-1.61908e-22	4.67217e-23	-2.22209e-22	-8.37913e-21	-4.04166e-20	-9.95853e-22	300	610	0	-2.373e-22	-3.90577e-23	-2.31165e-22	1.2406e-20	-4.58693e-20	-8.43605e-21	300	200	0	0	0	0	0	0	0	-311	200	0	-0.0766309	0.141661	1.92104	-39.2406	-77.2836	86.3586	-914	200	0
407	5	-1.79977e-22	4.00486e-23	-1.12963e-22	-3.16878e-21	-2.36885e-20	1.42027e-21	300	610	0	-2.17311e-22	-2.63317e-23	-5.5337e-23	1.15182e-21	-1.54641e-20	-9.75748e-21	300	200	0	0	0	0	0	0	0	-311	200	0	-0.122461	0.162347	2.66402	-52.5181	-93.8299	120.167	-914	200	0
407	6	-1.74084e-22	2.01375e-23	1.00472e-22	6.55057e-21	1.03184e-20	5.32807e-21	300	610	0	-1.37483e-22	1.26262e-24	2.61952e-22	-1.86612e-20	4.06258e-20	-1.00324e-20	300	200	0	0	0	0	0	0	0	-311	200	0	-0.167479	0.167331	3.44567	-63.6452	-104.747	153.978	-914	200	0
407	7	-1.27734e-22	-1.86693e-23	4.50859e-22	2.20969e-20	6.73262e-20	1.102e-20	300	610	0	2.98688e-23	4.89949e-23	7.59485e-22	-4.92519e-20	1.29757e-19	-8.43031e-21	300	200	0	0	0	0	0	0	0	-311	200	0	-0.204987	0.145575	4.16289	-69.6298	-104.358	182.34	-914	200	0
407	8	-2.06322e-23	-8.22936e-23	9.66788e-22	4.45541e-20	1.52518e-19	1.86346e-20	300	610	0	3.14747e-22	1.21855e-22	1.46734e-21	-9.22445e-20	2.57874e-19	-3.89558e-21	300	200	0	0	0	0	0	0	0	-311	200	0	-0.232424	0.0903473	4.77727	-69.1089	-88.5221	202.456	-914	200	0
407	9	1.69927e-22	-1.75889e-22	1.66365e-21	7.43744e-20	2.69062e-19	2.80143e-20	300	610	0	7.44962e-22	2.2331e-22	2.39423e-21	-1.47892e-19	4.27231e-19	4.79937e-21	300	200	0	0	0	0	0	0	0	-311	200	0	-0.255216	0.00455868	5.38438	-64.0397	-57.0127	217.237	-914	200	0
408	0	4.66124e-22	-3.02204e-22	2.53071e-21	1.10818e-19	4.15971e-19	3.85191e-20	300	610	0	1.33875e-21	3.53462e-22	3.50986e-21	-2.14011e-19	6.33197e-19	1.89271e-20	300	200	0	0	0	0	0	0	0	-311	200	0	-0.282599	-0.101313	6.1349	-58.3721	-12.2369	232.077	-914	200	0	-0.152487	0.000270233	3.45674	650.957	3136.77	160.266	0	0	0
408	1	8.84636e-22	-4.59235e-22	3.51398e-21	1.51222e-19	5.85228e-19	4.88024e-20	300	610	0	2.09389e-21	5.06536e-22	4.72242e-21	-2.84632e-19	8.60126e-19	3.95743e-20	300	200	0	0	0	0	0	0	0	-311	200	0	-0.320479	-0.213644	7.0999	-55.6442	43.1648	249.373	-914	200	0
408	2	1.4291e-21	-6.37125e-22	4.49548e-21	1.9014e-19	7.58258e-19	5.65678e-20	300	610	0	2.9731e-21	6.67737e-22	5.85215e-21	-3.48438e-19	1.07646e-18	6.72792e-20	300	200	0	0	0	0	0	0	0	-311	200	0	-0.367908	-0.315964	8.20092	-58.016	106.594	265.962	-914	200	0
408	3	2.07973e-21	-8.14408e-22	5.27038e-21	2.18399e-19	9.01968e-19	5.83439e-20	300	610	0	3.88576e-21	8.09644e-22	6.60351e-21	-3.87161e-19	1.2295e-18	1.01514e-19	300	200	0	0	0	0	0	0	0	-311	200	0	-0.417677	-0.39063	9.22741	-66.3952	174.315	274.454	-914	200	0
408	4	2.78009e-21	-9.53872e-22	5.52524e-21	2.22261e-19	9.64882e-19	4.93345e-20	300	610	0	4.66737e-21	8.88568e-22	6.54101e-21	-3.74227e-19	1.24072e-18	1.40008e-19	300	200	0	0	0	0	0	0	0	-311	200	0	-0.460799	-0.429005	9.95349	-80.9535	240.017	268.977	-914	200	0
408	5	3.42172e-21	-9.98638e-22	4.82278e-21	1.8289e-19	8.74224e-19	2.34343e-20	300	610	0	5.05895e-21	8.4158e-22	5.07592e-21	-2.74129e-19	1.00296e-18	1.77927e-19	300	200	0	0	0	0	0	0	0	-311	200	0	-0.491561	-0.439301	10.2688	-101.395	295.346	250.406	-914	200	0
408	6	3.82814e-21	-8.69416e-22	2.60093e-21	7.64868e-20	5.35261e-19	-2.64727e-20	300	610	0	4.69096e-21	5.8534e-22	1.47514e-21	-4.31865e-20	3.81448e-19	2.06982e-19	300	200	0	0	0	0	0	0	0	-311	200	0	-0.509404	-0.438671	10.2249	-126.369	334.794	225.428	-914	200	0
408	7	3.7412e-21	-4.64375e-22	-1.80284e-21	-1.24438e-19	-1.65284e-19	-1.07785e-19	300	610	0	3.07818e-21	1.82885e-23	-5.0935e-21	3.67443e-19	-7.78633e-19	2.14595e-19	300	200	0	0	0	0	0	0	0	-311	200	0	-0.516915	-0.439755	9.98784	-152.446	359.258	202.348	-914	200	0
408	8	2.81418e-21	3.36398e-22	-9.08836e-21	-4.48099e-19	-1.34945e-18	-2.2686e-19	300	610	0	-3.65189e-22	-9.71764e-22	-1.5462e-20	1.00545e-18	-2.63488e-18	1.83338e-19	300	200	0	0	0	0	0	0	0	-311	200	0	-0.513579	-0.444921	9.69594	-173.224	371.449	187.636	-914	200	0
408	9	6.18282e-22	1.65941e-21	-1.98753e-20	-9.18114e-19	-3.12922e-18	-3.8692e-19	300	610	0	-6.27844e-21	-2.49223e-21	-3.02893e-20	1.90662e-18	-5.31701e-18	9.09556e-20	300	200	0	0	0	0	0	0	0	-311	200	0	-0.492995	-0.447713	9.34646	-180.379	369.644	183.713	-914	200	0
409	0	-3.32921e-21	3.61638e-21	-3.45153e-20	-1.54522e-18	-5.57584e-18	-5.85076e-19	300	610	0	-1.52613e-20	-4.61994e-21	-4.97973e-20	3.07863e-18	-8.87943e-18	-8.85847e-20	300	200	0	0	0	0	0	0	0	-311	200	0	-0.452427	-0.439267	8.85286	-168.646	348.073	188.084	-914	200	0	-0.413073	-0.353061	7.50222	1435.42	7006.24	611.739	0	0	0
409	1	-9.50464e-21	6.2702e-21	-5.28211e-20	-2.3155e-18	-8.67495e-18	-8.08399e-19	300	610	0	-2.77203e-20	-7.3626e-21	-7.34008e-20	4.4787e-18	-1.32342e-17	-3.82486e-19	300	200	0	0	0	0	0	0	0	-311	200	0	-0.402198	-0.415282	8.17124	-139.969	301.463	194.764	-914	200	0
409	2	-1.82745e-20	9.58569e-21	-7.37067e-20	-3.17507e-18	-1.22663e-17	-1.02919e-18	300	610	0	-4.36418e-20	-1.06061e-20	-9.92331e-20	5.98507e-18	-1.8064e-17	-8.14347e-19	300	200	0	0	0	0	0	0	0	-311	200	0	-0.359498	-0.378788	7.36357	-101.068	229.898	199.197	-914	200	0
409	3	-2.97382e-20	1.33645e-20	-9.47482e-20	-4.01171e-18	-1.5969e-17	-1.19978e-18	300	610	0	-6.22838e-20	-1.40481e-20	-1.23585e-19	7.36397e-18	-2.27185e-17	-1.39661e-18	300	200	0	0	0	0	0	0	0	-311	200	0	-0.336522	-0.338604	6.58257	-58.6314	141.034	202.052	-914	200	0
409	4	-4.35101e-20	1.71656e-20	-1.11698e-19	-4.63498e-18	-1.90976e-17	-1.24769e-18	300	610	0	-8.1792e-20	-1.71216e-20	-1.40313e-19	8.23522e-18	-2.6103e-17	-2.11971e-18	300	200	0	0	0	0	0	0	0	-311	200	0	-0.336214	-0.303856	5.97674	-17.5911	46.752	206.518	-914	200	0
409	5	-5.84407e-20	2.02172e-20	-1.18016e-19	-4.75786e-18	-2.0579e-17	-1.0723e-18	300	610	0	-9.87612e-20	-1.89169e-20	-1.4031e-19	8.04288e-18	-2.65766e-17	-2.93783e-18	300	200	0	0	0	0	0	0	0	-311	200	0	-0.352711	-0.278228	5.58517	18.4385	-41.4333	213.145	-914	200	0
409	6	-7.22906e-20	2.13324e-20	-1.04532e-19	-3.98499e-18	-1.88882e-17	-5.44887e-19	300	610	0	-1.07796e-19	-1.81166e-20	-1.11211e-19	6.04052e-18	-2.18894e-17	-3.75156e-18	300	200	0	0	0	0	0	0	0	-311	200	0	-0.371615	-0.258038	5.3014	46.3271	-112.971	217.561	-914	200	0
409	7	-8.13889e-20	1.88485e-20	-5.9403e-20	-1.81439e-18	-1.20305e-17	4.85423e-19	300	610	0	-1.01156e-19	-1.2968e-20	-3.7538e-20	1.30528e-18	-9.1979e-18	-4.38893e-18	300	200	0	0	0	0	0	0	0	-311	200	0	-0.373599	-0.23472	4.92459	63.2853	-158.402	212.081	-914	200	0
409	8	-8.03362e-20	1.06197e-20	3.14064e-20	2.33713e-18	2.39151e-18	2.17676e-18	300	610	0	-6.86321e-20	-1.324e-21	9.83841e-20	-7.2013e-18	1.47835e-17	-4.58738e-18	300	200	0	0	0	0	0	0	0	-311	200	0	-0.346168	-0.201885	4.31024	68.3938	-173.698	191.747	-914	200	0
409	9	-6.18461e-20	-5.89463e-21	1.82836e-19	9.07312e-18	2.69795e-17	4.66707e-18	300	610	0	2.16851e-21	1.92027e-20	3.14389e-19	-2.05033e-17	5.34282e-17	-3.98126e-18	300	200	0	0	0	0	0	0	0	-311	200	0	-0.292963	-0.160937	3.48974	63.8711	-163.785	159.17	-914	200	0
410	0	-1.68621e-20	-3.33952e-20	4.08302e-19	1.89074e-17	6.41503e-17	8.03063e-18	300	610	0	1.24861e-19	5.09224e-20	6.24888e-19	-3.93875e-17	1.09563e-16	-2.10148e-18	300	200	0	0	0	0	0	0	0	-311	200	0	-0.227786	-0.118304	2.60725	53.7163	-138.801	121.663	-914	200	0	-0.029189	-0.0165454	0.222608	53.2535	184.976	34.1353	0	0	0
410	1	6.48743e-20	-7.43014e-20	7.1578e-19	3.20913e-17	1.15498e-16	1.22155e-17	300	610	0	3.12365e-19	9.55322e-20	1.03535e-18	-6.40648e-17	1.84477e-16	1.60374e-18	300	200	0	0	0	0	0	0	0	-311	200	0	-0.163241	-0.0796318	1.79088	41.4928	-107.968	85.6418	-914	200	0
410	2	1.93584e-19	-1.30041e-19	1.10214e-18	4.83671e-17	1.80856e-16	1.69611e-17	300	610	0	5.73713e-19	1.53311e-19	1.53457e-18	-9.37005e-17	2.7652e-16	7.71561e-18	300	200	0	0	0	0	0	0	0	-311	200	0	-0.106807	-0.0478734	1.10955	29.5559	-77.4082	54.7575	-914	200	0
410	3	3.77303e-19	-2.00022e-19	1.54559e-18	6.66455e-17	2.57027e-16	2.16979e-17	300	610	0	9.09301e-19	2.22013e-19	2.08462e-18	-1.25815e-16	3.79266e-16	1.67459e-17	300	200	0	0	0	0	0	0	0	-311	200	0	-0.0618312	-0.0239263	0.586284	19.2316	-50.5694	30.4803	-914	200	0
410	4	6.18602e-19	-2.8026e-19	1.99636e-18	8.46167e-17	3.36213e-16	2.54371e-17	300	610	0	1.30443e-18	2.95467e-19	2.60904e-18	-1.55582e-16	4.79325e-16	2.89795e-17	300	200	0	0	0	0	0	0	0	-311	200	0	-0.0288756	-0.00740821	0.214669	11.0954	-28.9409	12.8452	-914	200	0
410	5	9.10011e-19	-3.617e-19	2.36641e-18	9.83271e-17	4.04219e-16	2.66658e-17	300	610	0	1.72116e-18	3.61954e-19	2.98013e-18	-1.75091e-16	5.53959e-16	4.42479e-17	300	200	0	0	0	0	0	0	0	-311	200	0	-0.00682606	0.0027464	-0.0280501	5.22004	-12.6971	1.05106	-914	200	0
410	6	1.22815e-18	-4.28344e-19	2.5193e-18	1.01784e-16	4.3868e-16	2.32732e-17	300	610	0	2.08907e-18	4.02536e-19	3.00758e-18	-1.72717e-16	5.68896e-16	6.16283e-17	300	200	0	0	0	0	0	0	0	-311	200	0	0.00628041	0.00786505	-0.171537	1.3761	-1.23009	-6.09258	-914	200	0
410	7	1.5268e-18	-4.55431e-19	2.26282e-18	8.66892e-17	4.0765e-16	1.25466e-17	300	610	0	2.29577e-18	3.89649e-19	2.43166e-18	-1.32771e-16	4.76907e-16	7.9078e-17	300	200	0	0	0	0	0	0	0	-311	200	0	0.0126862	0.00926953	-0.245986	-0.820003	6.44076	-9.85988	-914	200	0
410	8	1.72963e-18	-4.08103e-19	1.34749e-18	4.24592e-17	2.69147e-16	-8.71175e-18	300	610	0	2.17922e-18	2.86434e-19	9.2572e-19	-3.57615e-17	2.18018e-16	9.303e-17	300	200	0	0	0	0	0	0	0	-311	200	0	0.0145611	0.00813312	-0.278206	-1.80624	11.3735	-11.4161	-914	200	0
410	9	1.72375e-18	-2.41159e-19	-5.2395e-19	-4.32734e-17	-2.75589e-17	-4.38794e-17	300	610	0	1.5246e-18	4.75178e-20	-1.88548e-18	1.4038e-16	-2.77472e-16	9.8005e-17	300	200	0	0	0	0	0	0	0	-311	200	0	0.0138176	0.00543134	-0.289445	-2.01529	14.5009	-11.7099	-914	200	0
411	0	1.35607e-18	9.92101e-20	-3.67025e-18	-1.83413e-16	-5.37899e-16	-9.59465e-17	300	610	0	6.98825e-20	-3.77877e-19	-6.38396e-18	4.17629e-16	-1.08173e-15	8.63352e-17	300	200	0	0	0	0	0	0	0	-311	200	0	0.0120401	0.00195795	-0.294334	-1.84476	16.4966	-11.4236	-914	200	0	-0.029189	-0.0165454	0.222608	53.2535	184.976	34.1353	0	0	0
411	1	4.35376e-19	6.70634e-19	-8.38145e-18	-3.89121e-16	-1.31398e-15	-1.6661e-16	300	610	0	-2.47476e-18	-1.0394e-18	-1.28843e-17	8.13241e-16	-2.25624e-15	4.81352e-17	300	200	0	0	0	0	0	0	0	-311	200	0	0.0104845	-0.00161799	-0.300423	-1.64712	17.69	-10.9569	-914	200	0
411	2	-1.25625e-18	1.52543e-18	-1.48375e-17	-6.66214e-16	-2.39133e-15	-2.54964e-16	300	610	0	-6.38742e-18	-1.97443e-18	-2.15183e-17	1.33268e-15	-3.83117e-15	-2.82868e-17	300	200	0	0	0	0	0	0	0	-311	200	0	0.0101062	-0.00467458	-0.307974	-1.7296	18.0124	-10.4295	-914	200	0
411	3	-3.93796e-18	2.69584e-18	-2.29896e-17	-1.01001e-15	-3.76925e-15	-3.55765e-16	300	610	0	-1.18681e-17	-3.19128e-18	-3.20732e-17	1.95978e-15	-5.77597e-15	-1.5534e-16	300	200	0	0	0	0	0	0	0	-311	200	0	0.0115868	-0.00655635	-0.309802	-2.35522	16.9686	-9.69076	-914	200	0
411	4	-7.7856e-18	4.17248e-18	-3.24011e-17	-1.39852e-15	-5.38424e-15	-4.57313e-16	300	610	0	-1.89395e-17	-4.64597e-18	-4.37802e-17	2.64409e-15	-7.96077e-15	-3.44109e-16	300	200	0	0	0	0	0	0	0	-311	200	0	0.0153351	-0.00650675	-0.291179	-3.73752	13.6348	-8.33504	-914	200	0
411	5	-1.28632e-17	5.87555e-18	-4.20515e-17	-1.78424e-15	-7.07663e-15	-5.39103e-16	300	610	0	-2.73112e-17	-6.21265e-18	-5.50634e-17	3.286e-15	-1.011e-14	-6.01074e-16	300	200	0	0	0	0	0	0	0	-311	200	0	0.0214454	-0.00363103	-0.229969	-6.02248	6.69629	-5.72458	-914	200	0
411	6	-1.90273e-17	7.61926e-18	-5.01161e-17	-2.08513e-15	-8.55274e-15	-5.69566e-16	300	610	0	-3.62085e-17	-7.64926e-18	-6.32697e-17	3.72105e-15	-1.17515e-14	-9.23366e-16	300	200	0	0	0	0	0	0	0	-311	200	0	0.0296037	0.00309148	-0.097365	-9.2525	-5.45445	-1.0311	-914	200	0
411	7	-2.58027e-17	9.07209e-18	-5.37504e-17	-2.17607e-15	-9.34654e-15	-5.04441e-16	300	610	0	-4.4175e-17	-8.56173e-18	-6.44229e-17	3.70611e-15	-1.21698e-14	-1.29245e-15	300	200	0	0	0	0	0	0	0	-311	200	0	0.0389404	0.0147237	0.140242	-13.3094	-24.526	6.68945	-914	200	0
411	8	-3.22364e-17	9.71772e-18	-4.89254e-17	-1.88301e-15	-8.78905e-15	-2.86568e-16	300	610	0	-4.88706e-17	-8.37337e-18	-5.30695e-17	2.91162e-15	-1.03738e-14	-1.66637e-15	300	200	0	0	0	0	0	0	0	-311	200	0	0.0478394	0.0321914	0.517573	-17.8361	-52.0064	18.3692	-914	200	0
411	9	-3.67416e-17	8.82554e-18	-3.0388e-17	-9.82816e-16	-5.99686e-15	1.51799e-16	300	610	0	-4.69034e-17	-6.3094e-18	-2.23181e-17	9.25994e-16	-5.09875e-15	-1.97118e-15	300	200	0	0	0	0	0	0	0	-311	200	0	0.0537276	0.0559842	1.06415	-22.1404	-88.6735	34.7259	-914	200	0
412	0	-3.69585e-17	5.44367e-18	8.15515e-18	7.86667e-16	1.03075e-16	8.82762e-16	300	610	0	-3.37559e-17	-1.41122e-18	3.57953e-17	-2.71957e-15	5.13329e-15	-2.09258e-15	300	200	0	0	0	0	0	0	0	-311	200	0	0.052886	0.0857177	1.79462	-25.0924	-133.906	55.9655	-914	200	0	-0.176568	0.107747	3.3719	721.493	2935.43	20.2826	0	0	0
412	1	-2.96719e-17	-1.56717e-18	7.35013e-17	3.70116e-15	1.06912e-14	1.97106e-15	300	610	0	-3.88885e-18	7.4007e-18	1.29448e-16	-8.49628e-15	2.18652e-14	-1.86979e-15	300	200	0	0	0	0	0	0	0	-311	200	0	0.0403506	0.11955	2.69502	-25.0309	-184.784	81.3749	-914	200	0
412	2	-1.08456e-17	-1.3436e-17	1.71915e-16	8.00278e-15	2.68899e-14	3.45517e-15	300	610	0	4.88647e-17	2.11924e-17	2.65493e-16	-1.67817e-14	4.64325e-14	-1.09457e-15	300	200	0	0	0	0	0	0	0	-311	200	0	0.00999453	0.153469	3.70495	-19.7121	-235.007	108.806	-914	200	0
412	3	2.41477e-17	-3.1293e-17	3.07434e-16	1.3825e-14	4.94878e-14	5.31998e-15	300	610	0	1.30485e-16	4.07855e-17	4.47058e-16	-2.77125e-14	7.95334e-14	4.80728e-16	300	200	0	0	0	0	0	0	0	-311	200	0	-0.0450865	0.180506	4.696	-6.33813	-273.716	134.073	-914	200	0
412	4	8.00033e-17	-5.58622e-17	4.79388e-16	2.10846e-14	7.85299e-14	7.46021e-15	300	610	0	2.45387e-16	6.64058e-17	6.70147e-16	-4.09775e-14	1.20613e-13	3.12092e-15	300	200	0	0	0	0	0	0	0	-311	200	0	-0.129744	0.192066	5.48432	17.5336	-287.521	151.47	-914	200	0
412	5	1.60562e-16	-8.7011e-17	6.79056e-16	2.93389e-14	1.12758e-13	9.63569e-15	300	610	0	3.94349e-16	9.71963e-17	9.19194e-16	-5.55518e-14	1.6705e-13	7.06578e-15	300	200	0	0	0	0	0	0	0	-311	200	0	-0.239097	0.183898	5.92103	51.2979	-269.565	156.794	-914	200	0
412	6	2.67381e-16	-1.23144e-16	8.8552e-16	3.76115e-14	1.48907e-13	1.14213e-14	300	610	0	5.7166e-16	1.30594e-16	1.16175e-15	-6.93809e-14	2.13176e-13	1.24618e-14	300	200	0	0	0	0	0	0	0	-311	200	0	-0.351688	0.160888	5.96122	88.9259	-226.84	149.726	-914	200	0
412	7	3.97722e-16	-1.60454e-16	1.06099e-15	4.42005e-14	1.80903e-13	1.21587e-14	300	610	0	7.61512e-16	1.61602e-16	1.34271e-15	-7.90463e-14	2.49198e-13	1.92628e-14	300	200	0	0	0	0	0	0	0	-311	200	0	-0.436358	0.133458	5.62776	121.066	-174.929	132.469	-914	200	0
412	8	5.41949e-16	-1.92074e-16	1.14618e-15	4.6495e-14	1.9904e-13	1.09198e-14	300	610	0	9.33805e-16	1.82023e-16	1.37902e-15	-7.94658e-14	2.60175e-13	2.70972e-14	300	200	0	0	0	0	0	0	0	-311	200	0	-0.474815	0.110717	5.0052	141.625	-127.943	108.492	-914	200	0
412	9	6.80418e-16	-2.0724e-16	1.05665e-15	4.08442e-14	1.89311e-13	6.50072e-15	300	610	0	1.03983e-15	1.79794e-16	1.15621e-15	-6.37168e-14	2.25316e-13	3.51044e-14	300	200	0	0	0	0	0	0	0	-311	200	0	-0.476775	0.0977184	4.28306	151.911	-94.6972	83.0781	-914	200	0
413	0	7.80158e-16	-1.90643e-16	6.81839e-16	2.25463e-14	1.33133e-13	-2.53335e-15	300	610	0	1.00862e-15	1.38635e-16	5.28933e-16	-2.31123e-14	1.17962e-13	4.17517e-14	300	200	0	0	0	0	0	0	0	-311	200	0	-0.469032	0.0959336	3.70194	157.49	-79.6862	62.4267	-914	200	0	-0.176568	0.107747	3.3719	721.493	2935.43	20.2826	0	0	0
413	1	7.91856e-16	-1.22244e-16	-1.11459e-16	-1.39541e-14	7.81616e-15	-1.77208e-14	300	610	0	7.45172e-16	3.83003e-17	-6.71766e-16	5.23028e-14	-9.3216e-14	4.46553e-14	300	200	0	0	0	0	0	0	0	-311	200	0	-0.475836	0.104046	3.45062	162.684	-84.5203	51.7734	-914	200	0
413	2	6.47999e-16	2.20698e-17	-1.46811e-15	-7.45449e-14	-2.11765e-13	-4.04612e-14	300	610	0	1.32446e-16	-1.44152e-16	-2.62081e-15	1.72625e-13	-4.41184e-13	4.04455e-14	300	200	0	0	0	0	0	0	0	-311	200	0	-0.510472	0.118225	3.62725	168.144	-108.566	54.7893	-914	200	0
413	3	2.63419e-16	2.68496e-16	-3.52327e-15	-1.64471e-13	-5.49765e-13	-7.1623e-14	300	610	0	-9.60719e-16	-4.31596e-16	-5.46728e-15	3.46102e-13	-9.54911e-13	2.47364e-14	300	200	0	0	0	0	0	0	0	-311	200	0	-0.574116	0.131991	4.23938	170.495	-148.863	73.6964	-914	200	0
413	4	-4.60097e-16	6.41422e-16	-6.36716e-15	-2.86772e-13	-1.02364e-12	-1.1097e-13	300	610	0	-2.66282e-15	-8.42042e-16	-9.28436e-15	5.76057e-13	-1.65041e-12	-7.71539e-15	300	200	0	0	0	0	0	0	0	-311	200	0	-0.654968	0.135948	5.1995	162.245	-199.565	109.166	-914	200	0
413	5	-1.62308e-15	1.15704e-15	-9.99315e-15	-4.40021e-13	-1.63557e-12	-1.56393e-13	300	610	0	-5.07106e-15	-1.38131e-15	-1.39981e-14	8.56559e-13	-2.51783e-12	-6.25582e-14	300	200	0	0	0	0	0	0	0	-311	200	0	-0.73273	0.119395	6.35586	133.47	-252.836	160.568	-914	200	0
413	6	-3.30927e-15	1.8139e-15	-1.42275e-14	-6.15318e-13	-2.36073e-12	-2.02967e-13	300	610	0	-8.20811e-15	-2.03281e-15	-1.92938e-14	1.16681e-12	-3.50442e-12	-1.44973e-13	300	200	0	0	0	0	0	0	0	-311	200	0	-0.795429	0.0761259	7.61152	77.3297	-303.391	227.379	-914	200	0
413	7	-5.55579e-15	2.58023e-15	-1.86419e-14	-7.92612e-13	-3.13244e-12	-2.41883e-13	300	610	0	-1.19622e-14	-2.74442e-15	-2.45036e-14	1.46446e-12	-4.49366e-12	-2.58252e-13	300	200	0	0	0	0	0	0	0	-311	200	0	-0.851928	0.00935732	9.00545	-5.14444	-351.641	309.674	-914	200	0
413	8	-8.31102e-15	3.37804e-15	-2.24542e-14	-9.36616e-13	-3.82511e-12	-2.59411e-13	300	610	0	-1.60111e-14	-3.41301e-15	-2.84838e-14	1.67849e-12	-5.2824e-12	-4.01724e-13	300	200	0	0	0	0	0	0	0	-311	200	0	-0.920081	-0.0704075	10.6036	-106.517	-399.307	405.221	-914	200	0
413	9	-1.13797e-14	4.06517e-15	-2.44285e-14	-9.92857e-13	-4.23665e-12	-2.36104e-13	300	610	0	-1.97331e-14	-3.86812e-15	-2.94999e-14	1.70267e-12	-5.55886e-12	-5.67957e-13	300	200	0	0	0	0	0	0	0	-311	200	0	-1.00574	-0.149878	12.3168	-216.422	-442.248	505.096	-914	200	0
414	0	-1.43573e-14	4.4173e-15	-2.27967e-14	-8.8479e-13	-4.07391e-12	-1.46607e-13	300	610	0	-2.21147e-14	-3.85758e-15	-2.51499e-14	1.39167e-12	-4.88697e-12	-7.39309e-13	300	200	0	0	0	0	0	0	0	-311	200	0	-1.09253	-0.213731	13.834	-321.541	-467.807	592.343	-914	200	0	-0.802874	-0.0419212	9.39792	1723.28	8327.33	568.959	0	0	0
414	1	-1.65589e-14	4.11375e-15	-1.52314e-14	-5.13358e-13	-2.94606e-12	3.94547e-14	300	610	0	-2.16712e-14	-3.03932e-15	-1.23688e-14	5.62153e-13	-2.70499e-12	-8.84029e-13	300	200	0	0	0	0	0	0	0	-311	200	0	-1.14471	-0.245084	14.736	-405.081	-458.749	647.224	-914	200	0
414	2	-1.69544e-14	2.73275e-15	1.08531e-15	2.39118e-13	-3.73506e-13	3.54886e-13	300	610	0	-1.64059e-14	-9.85879e-16	1.2426e-14	-9.97171e-13	1.65102e-12	-9.52421e-13	300	200	0	0	0	0	0	0	0	-311	200	0	-1.12725	-0.232731	14.7257	-451.604	-403.995	656.713	-914	200	0
414	3	-1.41264e-14	-2.35882e-16	2.92395e-14	1.4983e-12	4.17833e-12	8.29918e-13	300	610	0	-3.84606e-15	2.79006e-15	5.29742e-14	-3.50249e-12	8.88495e-12	-8.73874e-13	300	200	0	0	0	0	0	0	0	-311	200	0	-1.03117	-0.182169	13.7699	-454.745	-310.708	619.742	-914	200	0
414	4	-6.27851e-15	-5.35024e-15	7.21442e-14	3.37767e-12	1.12288e-11	1.48403e-12	300	610	0	1.87965e-14	8.7789e-15	1.12514e-13	-7.13364e-12	1.96243e-11	-5.56048e-13	300	200	0	0	0	0	0	0	0	-311	200	0	-0.875498	-0.115353	12.0364	-418.834	-203.965	544.605	-914	200	0
414	5	8.67312e-15	-1.31361e-14	1.31807e-13	5.946e-12	2.1163e-11	2.31399e-12	300	610	0	5.42804e-14	1.73747e-14	1.92738e-13	-1.19699e-11	3.42337e-11	1.12044e-13	300	200	0	0	0	0	0	0	0	-311	200	0	-0.690136	-0.0550862	9.79634	-354.995	-109.853	444.729	-914	200	0
414	6	3.28796e-14	-2.39538e-14	2.08245e-13	9.18005e-12	3.4053e-11	3.27766e-12	300	610	0	1.04741e-13	2.87223e-14	2.92304e-13	-1.78995e-11	5.25446e-11	1.25081e-12	300	200	0	0	0	0	0	0	0	-311	200	0	-0.503259	-0.0118784	7.38587	-277.557	-40.5607	336.232	-914	200	0
414	7	6.81634e-14	-3.78017e-14	2.9801e-13	1.29013e-11	4.94107e-11	4.27409e-12	300	610	0	1.70786e-13	4.25029e-14	4.04862e-13	-2.45008e-11	7.34963e-11	2.97206e-12	300	200	0	0	0	0	0	0	0	-311	200	0	-0.335969	0.0145383	5.12302	-200.067	4.27864	233.92	-914	200	0
414	8	1.15397e-13	-5.40482e-14	3.92338e-13	1.66984e-11	6.5876e-11	5.12085e-12	300	610	0	2.50242e-13	5.76576e-14	5.16677e-13	-3.09018e-11	9.46966e-11	5.3495e-12	300	200	0	0	0	0	0	0	0	-311	200	0	-0.19973	0.0279935	3.21129	-131.66	29.5435	147.208	-914	200	0
414	9	1.7362e-13	-7.10977e-14	4.75043e-13	1.98398e-11	8.08534e-11	5.53172e-12	300	610	0	3.36546e-13	7.20595e-14	6.04014e-13	-3.56269e-11	1.11933e-10	8.37521e-12	300	200	0	0	0	0	0	0	0	-311	200	0	-0.0975868	0.0323924	1.72947	-76.6272	40.5355	79.8062	-914	200	0
415	0	2.38883e-13	-8.60083e-14	5.20384e-13	2.11896e-11	9.0137e-11	5.09925e-12	300	610	0	4.16865e-13	8.21659e-14	6.30665e-13	-3.64573e-11	1.18701e-10	1.1901e-11	300	200	0	0	0	0	0	0	0	-311	200	0	-0.0272241	0.0310601	0.671651	-35.8427	42.0026	31.5459	-914	200	0	-0.00279458	0.0103619	0.127328	16.9879	130.908	-2.71361	0	0	0
415	1	3.02857e-13	-9.41068e-14	4.91333e-13	1.91432e-11	8.75924e-11	3.28964e-12	300	610	0	4.70118e-13	8.27053e-14	5.46241e-13	-3.03417e-11	1.05857e-10	1.55656e-11	300	200	0	0	0	0	0	0	0	-311	200	0	0.0164777	0.0265915	-0.0160937	-8.10871	37.8081	0.0483833	-914	200	0
415	2	3.51324e-13	-8.86778e-14	3.38921e-13	1.16144e-11	6.50029e-11	-5.39915e-13	300	610	0	4.65254e-13	6.64932e-14	2.86133e-13	-1.34132e-11	6.15681e-11	1.87115e-11	300	200	0	0	0	0	0	0	0	-311	200	0	0.0396412	0.0208527	-0.40886	8.81998	30.8468	-18.0518	-914	200	0
415	3	3.6277e-13	-6.08466e-14	3.55359e-15	-3.8888e-12	1.22343e-11	-7.08862e-12	300	610	0	3.60317e-13	2.45074e-14	-2.25602e-13	1.88117e-11	-2.82305e-11	2.03029e-11	300	200	0	0	0	0	0	0	0	-311	200	0	0.0482355	0.0150678	-0.584996	17.5225	23.1132	-26.2871	-914	200	0
415	4	3.0745e-13	1.77057e-16	-5.80481e-13	-3.00467e-11	-8.2082e-11	-1.70087e-11	300	610	0	1.03084e-13	-5.35994e-14	-1.06887e-12	7.09588e-11	-1.78561e-10	1.88607e-11	300	200	0	0	0	0	0	0	0	-311	200	0	0.0474298	0.0099461	-0.615416	20.4616	15.8485	-27.8654	-914	200	0
415	5	1.47479e-13	1.06277e-13	-1.47591e-12	-6.9312e-11	-2.29103e-10	-3.07355e-11	300	610	0	-3.65692e-13	-1.78334e-13	-2.3139e-12	1.46943e-10	-4.03e-10	1.24414e-11	300	200	0	0	0	0	0	0	0	-311	200	0	0.0413168	0.00581597	-0.558377	19.7381	9.71685	-25.4274	-914	200	0
415	6	-1.61336e-13	2.68777e-13	-2.72725e-12	-1.23232e-10	-4.37306e-10	-4.82366e-11	300	610	0	-1.10519e-12	-3.58302e-13	-3.99952e-12	2.48629e-10	-7.09794e-10	-1.30364e-12	300	200	0	0	0	0	0	0	0	-311	200	0	0.0328824	0.00274781	-0.457998	16.9922	4.97639	-20.974	-914	200	0
415	7	-6.64996e-13	4.95674e-13	-4.33814e-12	-1.91461e-10	-7.08746e-10	-6.86734e-11	300	610	0	-2.16221e-12	-5.97017e-13	-6.10194e-12	3.73933e-10	-1.09621e-09	-2.49397e-11	300	200	0	0	0	0	0	0	0	-311	200	0	0.0241196	0.000655019	-0.345133	13.4012	1.62795	-15.9028	-914	200	0
415	8	-1.4031e-12	7.87526e-13	-6.24036e-12	-2.70426e-10	-1.03389e-09	-8.99782e-11	300	610	0	-3.55228e-12	-8.88408e-13	-8.49328e-12	5.1433e-10	-1.54097e-09	-6.08777e-11	300	200	0	0	0	0	0	0	0	-311	200	0	0.0162125	-0.000628962	-0.239463	9.73249	-0.467918	-11.1002	-914	200	0
415	9	-2.39592e-12	1.13183e-12	-8.2548e-12	-3.51692e-10	-1.385e-09	-1.08375e-10	300	610	0	-5.23339e-12	-1.21099e-12	-1.08913e-11	6.51865e-10	-1.99499e-09	-1.1076e-10	300	200	0	0	0	0	0	0	0	-311	200	0	0.00973829	-0.0012969	-0.15205	6.4234	-1.50639	-7.05631	-914	200	0
416	0	-3.62588e-12	1.49597e-12	-1.00467e-11	-4.20107e-10	-1.70849e-09	-1.17898e-10	300	610	0	-7.07208e-12	-1.52094e-12	-1.28036e-11	7.55902e-10	-2.37097e-09	-1.74551e-10	300	200	0	0	0	0	0	0	0	-311	200	0	0.00485577	-0.00153363	-0.08781	3.66605	-1.68413	-3.97727	-914	200	0	-0.00279458	0.0103619	0.127328	16.9879	130.908	-2.71361	0	0	0
416	1	-5.01323e-12	1.8191e-12	-1.108e-11	-4.51985e-10	-1.91684e-09	-1.10014e-10	300	610	0	-8.80357e-12	-1.74463e-12	-1.34746e-11	7.80105e-10	-2.53325e-09	-2.49306e-10	300	200	0	0	0	0	0	0	0	-311	200	0	0.00146315	-0.00149725	-0.0476119	1.48693	-1.17122	-1.88296	-914	200	0
416	2	-6.38665e-12	2.00389e-12	-1.05796e-11	-4.13702e-10	-1.88174e-09	-7.34883e-11	300	610	0	-9.98955e-12	-1.77192e-12	-1.18475e-11	6.60432e-10	-2.29018e-09	-3.27628e-10	300	200	0	0	0	0	0	0	0	-311	200	0	-0.000679778	-0.00131131	-0.0298574	-0.185209	-0.104643	-0.682691	-914	200	0
416	3	-7.45104e-12	1.90975e-12	-7.51533e-12	-2.61331e-10	-1.43048e-09	5.27907e-12	300	610	0	-9.9808e-12	-1.45194e-12	-6.56081e-12	3.15337e-10	-1.39251e-09	-3.95913e-10	300	200	0	0	0	0	0	0	0	-311	200	0	-0.00186484	-0.00106421	-0.0314935	-1.46468	1.40075	-0.228192	-914	200	0
416	4	-7.75722e-12	1.35e-12	-6.27368e-13	5.78766e-11	-3.48973e-10	1.41183e-10	300	610	0	-7.89593e-12	-5.94327e-13	3.99475e-12	-3.50268e-10	4.57536e-10	-4.32581e-10	300	200	0	0	0	0	0	0	0	-311	200	0	-0.00237891	-0.000812661	-0.0484894	-2.46605	3.22725	-0.345093	-914	200	0
416	5	-6.68117e-12	9.65008e-14	1.14828e-11	6.01065e-10	1.60443e-09	3.4828e-10	300	610	0	-2.6324e-12	1.02054e-12	2.15254e-11	-1.43531e-09	3.58041e-09	-4.06654e-10	300	200	0	0	0	0	0	0	0	-311	200	0	-0.00247103	-0.000587146	-0.0758456	-3.27112	5.21856	-0.846315	-914	200	0
416	6	-3.42417e-12	-2.10369e-12	3.01646e-11	1.42118e-09	4.66923e-09	6.36259e-10	300	610	0	7.06821e-12	3.61762e-12	4.75525e-11	-3.02486e-09	8.2695e-09	-2.77233e-10	300	200	0	0	0	0	0	0	0	-311	200	0	-0.00233667	-0.000397717	-0.107236	-3.90316	7.13656	-1.5315	-914	200	0
416	7	2.95071e-12	-5.49421e-12	5.64024e-11	2.55289e-09	9.03153e-09	1.0052e-09	300	610	0	2.24745e-11	7.38449e-12	8.29601e-11	-5.16228e-09	1.47103e-08	5.35302e-12	300	200	0	0	0	0	0	0	0	-311	200	0	-0.00211298	-0.00023947	-0.134409	-4.30669	8.615	-2.17709	-914	200	0
416	8	1.34265e-11	-1.0252e-11	9.03413e-11	3.99185e-09	1.4746e-08	1.43844e-09	300	610	0	4.461e-11	1.24048e-11	1.27341e-10	-7.80937e-09	2.28623e-08	4.95739e-10	300	200	0	0	0	0	0	0	0	-311	200	0	-0.00188046	-9.72796e-05	-0.146515	-4.33255	9.11664	-2.52215	-914	200	0
416	9	2.88626e-11	-1.64011e-11	1.30637e-10	5.66685e-09	2.16271e-08	1.89368e-09	300	610	0	7.38591e-11	1.85643e-11	1.78125e-10	-1.0794e-08	3.23e-08	1.24586e-09	300	200	0	0	0	0	0	0	0	-311	200	0	-0.00166749	5.0096e-05	-0.129567	-3.7298	7.90333	-2.25564	-914	200	0
417	0	4.97253e-11	-2.36951e-11	1.73632e-10	7.40502e-09	2.91107e-08	2.29279e-09	300	610	0	1.09416e-10	2.54277e-11	2.29515e-10	-1.37468e-08	4.20168e-08	2.29217e-09	300	200	0	0	0	0	0	0	0	-311	200	0	-0.00145569	0.000226241	-0.0663133	-2.14814	4.03271	-1.01172	-914	200	0	0.00171631	0.000776429	0.919897	203.876	788.716	18.0274	0	0	0
417	1	7.56998e-11	-3.14679e-11	2.12408e-10	8.89263e-09	3.60901e-08	2.51151e-09	300	610	0	1.48569e-10	3.20922e-11	2.71304e-10	-1.60319e-08	5.02043e-08	3.63669e-09	300	200	0	0	0	0	0	0	0	-311	200	0	-0.00118547	0.000453144	0.0631262	0.84284	-3.60012	1.61911	-914	200	0
417	2	1.05179e-10	-3.84616e-11	2.35803e-10	9.63598e-09	4.07454e-08	2.37113e-09	300	610	0	1.8586e-10	3.70288e-11	2.87728e-10	-1.66819e-08	5.40339e-08	5.22106e-09	300	200	0	0	0	0	0	0	0	-311	200	0	-0.000761956	0.000746574	0.279454	5.70924	-16.1532	6.05427	-914	200	0
417	3	1.34642e-10	-4.26499e-11	2.27597e-10	8.9307e-09	4.03931e-08	1.63527e-09	300	610	0	2.12178e-10	3.79365e-11	2.56628e-10	-1.43532e-08	4.94899e-08	6.89404e-09	300	200	0	0	0	0	0	0	0	-311	200	0	-6.28556e-05	0.00111027	0.600738	12.8731	-34.6349	12.6488	-914	200	0
417	4	1.57965e-10	-4.10905e-11	1.66129e-10	5.8521e-09	3.14042e-08	1.63009e-11	300	610	0	2.13955e-10	3.16485e-11	1.49321e-10	-7.32649e-09	3.13241e-08	8.37423e-09	300	200	0	0	0	0	0	0	0	-311	200	0	0.00104954	0.00152866	1.03684	22.5871	-59.5808	21.5814	-914	200	0
417	5	1.65774e-10	-2.98575e-11	2.47685e-11	-7.15959e-10	9.25781e-09	-2.80291e-09	300	610	0	1.72677e-10	1.4149e-11	-6.82794e-11	6.4141e-09	-6.7667e-09	9.21218e-09	300	200	0	0	0	0	0	0	0	-311	200	0	0.00270941	0.00195803	1.58135	34.7537	-90.5903	32.689	-914	200	0
417	6	1.4498e-10	-4.12871e-12	-2.26232e-10	-1.19912e-08	-3.11806e-08	-7.12507e-09	300	610	0	6.50768e-11	-1.92213e-11	-4.32588e-10	2.89827e-08	-7.16141e-08	8.7593e-09	300	200	0	0	0	0	0	0	0	-311	200	0	0.00501818	0.00231673	2.20088	48.6872	-125.715	45.2485	-914	200	0
417	7	7.87507e-11	4.14769e-11	-6.1588e-10	-2.91153e-08	-9.50486e-08	-1.3165e-08	300	610	0	-1.35565e-10	-7.32758e-11	-9.76519e-10	6.22259e-08	-1.69551e-07	6.15525e-09	300	200	0	0	0	0	0	0	0	-311	200	0	0.00800229	0.00247561	2.82203	62.8203	-160.715	57.7101	-914	200	0
417	8	-5.27714e-11	1.12197e-10	-1.16587e-09	-5.28615e-08	-1.86423e-07	-2.09402e-08	300	610	0	-4.56425e-10	-1.52097e-10	-1.72007e-09	1.07141e-07	-3.04732e-07	3.49704e-10	300	200	0	0	0	0	0	0	0	-311	200	0	0.0115558	0.00225067	3.31695	74.3799	-188.246	67.407	-914	200	0
417	9	-2.70582e-10	2.11933e-10	-1.8807e-09	-8.32011e-08	-3.0669e-07	-3.01211e-08	300	610	0	-9.19842e-10	-2.57648e-10	-2.65663e-09	1.63045e-07	-4.76659e-07	-9.82028e-09	300	200	0	0	0	0	0	0	0	-311	200	0	0.0154393	0.0014411	3.52535	79.8586	-199.124	71.0168	-914	200	0
418	0	-5.93306e-10	3.41454e-10	-2.73399e-09	-1.18717e-07	-4.52272e-07	-3.98432e-08	300	610	0	-1.53511e-09	-3.87805e-10	-3.73467e-09	2.26466e-07	-6.76844e-07	-2.54723e-08	300	200	0	0	0	0	0	0	0	-311	200	0	0.0194203	-3.81387e-05	3.35661	77.2477	-188.187	66.6817	-914	200	0	-0.149486	0.0472232	1.65563	328.055	1373.5	51.2901	0	0	0
418	1	-1.03158e-09	4.95921e-10	-3.65117e-09	-1.55871e-07	-6.11693e-07	-4.84905e-08	300	610	0	-2.2869e-09	-5.33766e-10	-4.83524e-09	2.89812e-07	-8.84668e-07	-4.74135e-08	300	200	0	0	0	0	0	0	0	-311	200	0	0.0233535	-0.00203895	2.87264	67.8397	-159.053	55.7334	-914	200	0
418	2	-1.57995e-09	6.61745e-10	-4.48927e-09	-1.8817e-07	-7.62127e-07	-5.34753e-08	300	610	0	-3.12026e-09	-6.76948e-10	-5.74677e-09	3.39891e-07	-1.06268e-06	-7.57433e-08	300	200	0	0	0	0	0	0	0	-311	200	0	0.026962	-0.00421323	2.23009	54.9284	-120.85	41.5219	-914	200	0
418	3	-2.20609e-09	8.12936e-10	-5.01603e-09	-2.05327e-07	-8.65734e-07	-5.10563e-08	300	610	0	-3.92266e-09	-7.85605e-10	-6.1405e-09	3.56511e-07	-1.15193e-06	-1.0931e-07	300	200	0	0	0	0	0	0	0	-311	200	0	0.029508	-0.00609792	1.57279	41.4131	-82.1021	27.2201	-914	200	0
418	4	-2.83765e-09	9.07325e-10	-4.89207e-09	-1.9259e-07	-8.66413e-07	-3.62616e-08	300	610	0	-4.50483e-09	-8.11683e-10	-5.55198e-09	3.1149e-07	-1.06829e-06	-1.45025e-07	300	200	0	0	0	0	0	0	0	-311	200	0	0.0296108	-0.00712371	0.994786	28.9556	-48.6445	15.0813	-914	200	0
418	5	-3.34767e-09	8.83345e-10	-3.66203e-09	-1.30501e-07	-6.87928e-07	-3.01028e-09	300	610	0	-4.58324e-09	-6.88725e-10	-3.37709e-09	1.68593e-07	-7.01295e-07	-1.7707e-07	300	200	0	0	0	0	0	0	0	-311	200	0	0.0251901	-0.00658114	0.55023	18.1807	-24.2184	6.6592	-914	200	0
418	6	-3.54056e-09	6.58462e-10	-7.63251e-10	4.55171e-09	-2.34842e-07	5.54473e-08	300	610	0	-3.76921e-09	-3.32049e-10	1.10594e-09	-1.14904e-07	8.24409e-08	-1.96087e-07	300	200	0	0	0	0	0	0	0	-311	200	0	0.0134895	-0.00360402	0.267046	8.97651	-11.2502	3.08861	-914	200	0
418	7	-3.14186e-09	1.30786e-10	4.43679e-09	2.38501e-07	6.019e-07	1.45623e-07	300	610	0	-1.57178e-09	3.57166e-10	8.67385e-09	-5.84157e-07	1.42848e-06	-1.88502e-07	300	200	0	0	0	0	0	0	0	-311	200	0	-0.00877998	0.00280645	0.157557	0.762342	-11.4263	5.27978	-914	200	0
418	8	-1.79689e-09	-8.14109e-10	1.25611e-08	5.95948e-07	1.93241e-06	2.72267e-07	300	610	0	2.57609e-09	1.48184e-09	2.00379e-08	-1.27919e-06	3.4734e-06	-1.36219e-07	300	200	0	0	0	0	0	0	0	-311	200	0	-0.0451105	0.0136957	0.225334	-7.27676	-25.992	13.9954	-914	200	0
418	9	9.15e-10	-2.28873e-09	2.40867e-08	1.09407e-06	3.84583e-06	4.36078e-07	300	610	0	9.25619e-09	3.13067e-09	3.56479e-08	-2.22277e-06	6.30982e-06	-1.70377e-08	300	200	0	0	0	0	0	0	0	-311	200	0	-0.0986031	0.0299846	0.467865	-15.9767	-55.7326	29.7868	-914	200	0
419	0	5.44199e-09	-4.37889e-09	3.91383e-08	1.73356e-06	6.37629e-06	6.30562e-07	300	610	0	1.89553e-08	5.34926e-09	5.5406e-08	-3.40301e-06	9.9347e-06	1.93784e-07	300	200	0	0	0	0	0	0	0	-311	200	0	-0.171032	0.0521883	0.874903	-25.9854	-100.603	52.7722	-914	200	0	-0.149486	0.0472232	1.65563	328.055	1373.5	51.2901	0	0	0
419	1	1.21872e-08	-7.10624e-09	5.72012e-08	2.48635e-06	9.45526e-06	8.38067e-07	300	610	0	3.18941e-08	8.09875e-09	7.82814e-08	-4.7501e-06	1.41793e-05	5.20278e-07	300	200	0	0	0	0	0	0	0	-311	200	0	-0.261498	0.0800078	1.4226	-37.5395	-158.993	82.244	-914	200	0
419	2	2.13918e-08	-1.03763e-08	7.6756e-08	3.28006e-06	1.28497e-05	1.02519e-06	300	610	0	4.77846e-08	1.12015e-08	1.01835e-07	-6.10805e-06	1.86214e-05	9.80254e-07	300	200	0	0	0	0	0	0	0	-311	200	0	-0.364652	0.111784	2.06375	-50.2142	-226.639	116.11	-914	200	0
419	3	3.29652e-08	-1.39121e-08	9.48508e-08	3.98037e-06	1.60891e-05	1.13806e-06	300	610	0	6.55136e-08	1.42752e-08	1.21685e-07	-7.20332e-06	2.24862e-05	1.57701e-06	300	200	0	0	0	0	0	0	0	-311	200	0	-0.468522	0.143832	2.7148	-62.6426	-295.231	150.191	-914	200	0
419	4	4.62587e-08	-1.71769e-08	1.06654e-07	4.37302e-06	1.83869e-05	1.09838e-06	300	610	0	8.2764e-08	1.6661e-08	1.30976e-07	-7.61456e-06	2.45452e-05	2.28791e-06	300	200	0	0	0	0	0	0	0	-311	200	0	-0.552114	0.169699	3.24107	-72.2196	-350.845	177.432	-914	200	0
419	5	5.97874e-08	-1.92935e-08	1.05066e-07	4.14914e-06	1.85706e-05	8.0159e-07	300	610	0	9.56049e-08	1.73557e-08	1.19975e-07	-6.75084e-06	2.30365e-05	3.04994e-06	300	200	0	0	0	0	0	0	0	-311	200	0	-0.588996	0.181269	3.47801	-75.5911	-376.22	189.082	-914	200	0
419	6	7.09197e-08	-1.89741e-08	8.05178e-08	2.89935e-06	1.50392e-05	1.19176e-07	300	610	0	9.81136e-08	1.4965e-08	7.59631e-08	-3.84869e-06	1.56356e-05	3.74287e-06	300	200	0	0	0	0	0	0	0	-311	200	0	-0.564117	0.17394	3.33253	-70.8643	-361.559	180.187	-914	200	0
419	7	7.55755e-08	-1.44839e-08	2.11247e-08	1.244e-07	5.77855e-06	-1.09244e-06	300	610	0	8.21315e-08	7.70374e-09	-1.63379e-08	1.99704e-06	-4.79018e-07	4.17191e-06	300	200	0	0	0	0	0	0	0	-311	200	0	-0.487442	0.150818	2.8653	-59.4104	-313.288	154.067	-914	200	0
419	8	6.80016e-08	-3.6707e-09	-8.65569e-08	-4.72781e-06	-1.15266e-05	-2.97325e-06	300	610	0	3.7303e-08	-6.52315e-09	-1.73487e-07	1.17503e-05	-2.84074e-05	4.05303e-06	300	200	0	0	0	0	0	0	0	-311	200	0	-0.384368	0.119758	2.23255	-44.6571	-247.833	119.194	-914	200	0
419	9	4.07271e-08	1.58976e-08	-2.55896e-07	-1.21868e-05	-3.92348e-05	-5.62795e-06	300	610	0	-4.84016e-08	-2.9915e-08	-4.10838e-07	2.62772e-05	-7.10919e-05	3.0058e-06	300	200	0	0	0	0	0	0	0	-311	200	0	-0.277891	0.0878555	1.57817	-29.8132	-180.1	83.39	-914	200	0
420	0	-1.5156e-08	4.66356e-08	-4.9736e-07	-2.26328e-05	-7.92911e-05	-9.07817e-06	300	610	0	-1.87429e-07	-6.43965e-08	-7.38463e-07	4.60947e-05	-0.00013059	5.61088e-07	300	200	0	0	0	0	0	0	0	-311	200	0	-0.182402	0.0595187	0.996289	-17.0957	-119.45	51.8209	-914	200	0	-0.1657	0.0431763	1.60493	263.487	1361.34	91.0561	0	0	0
420	1	-1.0921e-07	9.0427e-08	-8.14198e-07	-3.61082e-05	-0.000132518	-1.31966e-05	300	610	0	-3.9037e-07	-1.11016e-07	-1.15516e-06	7.10043e-05	-0.000206994	-3.8073e-06	300	200	0	0	0	0	0	0	0	-311	200	0	-0.105288	0.0369414	0.541154	-7.95812	-70.7037	27.539	-914	200	0
420	2	-2.50149e-07	1.47841e-07	-1.19643e-06	-5.2058e-05	-0.000197615	-1.76231e-05	300	610	0	-6.62391e-07	-1.69079e-07	-1.64038e-06	9.96051e-05	-0.000296959	-1.06156e-05	300	200	0	0	0	0	0	0	0	-311	200	0	-0.0491979	0.0207738	0.240798	-3.38722	-35.5796	12.2251	-914	200	0
420	3	-4.43408e-07	2.17043e-07	-1.61314e-06	-6.90041e-05	-0.000269857	-2.16676e-05	300	610	0	-9.98154e-07	-2.35006e-07	-2.14414e-06	0.000128695	-0.000391853	-2.02559e-05	300	200	0	0	0	0	0	0	0	-311	200	0	-0.013919	0.0106739	0.107964	-4.11646	-13.8812	6.76844	-914	200	0
420	4	-6.87593e-07	2.92396e-07	-2.0034e-06	-8.4169e-05	-0.000339548	-2.4209e-05	300	610	0	-1.37516e-06	-3.00939e-07	-2.57571e-06	0.000152604	-0.000475643	-3.28227e-05	300	200	0	0	0	0	0	0	0	-311	200	0	0.00223604	0.00571091	0.147371	-10.7301	-4.3662	11.6342	-914	200	0
420	5	-9.69715e-07	3.62825e-07	-2.26674e-06	-9.30912e-05	-0.000390349	-2.36091e-05	300	610	0	-1.74571e-06	-3.5321e-07	-2.79222e-06	0.000162544	-0.000522746	-4.78734e-05	300	200	0	0	0	0	0	0	0	-311	200	0	0.00153479	0.00462674	0.35894	-23.6377	-5.29848	26.9926	-914	200	0
420	6	-1.25932e-06	4.10081e-07	-2.25472e-06	-8.93055e-05	-0.000397762	-1.767e-05	300	610	0	-2.0282e-06	-3.70881e-07	-2.58976e-06	0.000146125	-0.000496271	-6.41236e-05	300	200	0	0	0	0	0	0	0	-311	200	0	-0.0136021	0.00597413	0.73682	-42.9061	-14.7048	52.5964	-914	200	0
420	7	-1.50188e-06	4.07237e-07	-1.76626e-06	-6.42022e-05	-0.000328172	-3.67615e-06	300	610	0	-2.09896e-06	-3.24707e-07	-1.70062e-06	8.72671e-05	-0.000347315	-7.90901e-05	300	200	0	0	0	0	0	0	0	-311	200	0	-0.0406135	0.00816135	1.26423	-67.9388	-30.3761	87.4044	-914	200	0
420	8	-1.61232e-06	3.17844e-07	-5.50428e-07	-7.22733e-06	-0.000139085	2.14254e-05	300	610	0	-1.78677e-06	-1.77065e-07	1.98504e-07	-3.31991e-05	-1.62174e-05	-8.87205e-05	300	200	0	0	0	0	0	0	0	-311	200	0	-0.0764551	0.00943863	1.90432	-97.0074	-49.6623	128.961	-914	200	0
420	9	-1.47007e-06	9.64541e-08	1.67838e-06	9.33665e-05	0.000218632	6.0641e-05	300	610	0	-8.73274e-07	1.16442e-07	3.46044e-06	-0.000235839	0.000563016	-8.70728e-05	300	200	0	0	0	0	0	0	0	-311	200	0	-0.116969	0.00786565	2.58761	-126.654	-69.1179	172.568	-914	200	0
421	0	-9.17821e-07	-3.08606e-07	5.20686e-06	0.000248966	0.000795465	0.000116273	300	610	0	8.96636e-07	6.02787e-07	8.41628e-06	-0.000539381	0.00145371	-6.61511e-05	300	200	0	0	0	0	0	0	0	-311	200	0	-0.156051	0.00130398	3.19697	-151.015	-84.0673	210.31	-914	200	0	-0.165659	0.0431759	1.60499	263.511	1361.33	91.0427	0	0	0
421	1	2.33025e-07	-9.49123e-07	1.02641e-05	0.00046797	0.00163378	0.000188922	300	610	0	3.78907e-06	1.32368e-06	1.52906e-05	-0.000955476	0.00270143	-1.60451e-05	300	200	0	0	0	0	0	0	0	-311	200	0	-0.186617	-0.0125409	3.5879	-162.792	-89.1389	232.405	-914	200	0
421	2	2.18634e-06	-1.86635e-06	1.69317e-05	0.000751838	0.00275306	0.000276102	300	610	0	8.0341e-06	2.30302e-06	2.40762e-05	-0.00148105	0.00431138	7.44305e-05	300	200	0	0	0	0	0	0	0	-311	200	0	-0.205692	-0.0360026	3.68745	-157.874	-80.9744	233.695	-914	200	0
421	3	5.13034e-06	-3.07463e-06	2.50175e-05	0.00108966	0.00412891	0.000370478	300	610	0	1.37514e-05	3.52881e-06	3.43643e-05	-0.00208805	0.0062175	0.000216358	300	200	0	0	0	0	0	0	0	-311	200	0	-0.218321	-0.0711392	3.57246	-139.078	-60.4807	218.838	-914	200	0
421	4	9.1869e-06	-4.53861e-06	3.3893e-05	0.00145126	0.0056657	0.000457801	300	610	0	2.08438e-05	4.92904e-06	4.51321e-05	-0.00271079	0.00824347	0.000418345	300	200	0	0	0	0	0	0	0	-311	200	0	-0.233795	-0.119088	3.4053	-113.45	-31.3867	198.252	-914	200	0
421	5	1.43373e-05	-6.14372e-06	4.23019e-05	0.00177925	0.00716373	0.000514747	300	610	0	2.88571e-05	6.34231e-06	5.45015e-05	-0.0032318	0.0100578	0.000682906	300	200	0	0	0	0	0	0	0	-311	200	0	-0.258981	-0.179107	3.31728	-87.2708	2.44848	180.701	-914	200	0
421	6	2.03223e-05	-7.66146e-06	4.81552e-05	0.00198076	0.00828371	0.000507051	300	610	0	3.68106e-05	7.48521e-06	5.94958e-05	-0.00346781	0.0111277	0.00100144	300	200	0	0	0	0	0	0	0	-311	200	0	-0.295125	-0.247364	3.35976	-64.2632	37.7427	170.353	-914	200	0
421	7	2.65177e-05	-8.7125e-06	4.83501e-05	0.0019205	0.00851391	0.000388521	300	610	0	4.30106e-05	7.92085e-06	5.58448e-05	-0.0031592	0.0106812	0.00134779	300	200	0	0	0	0	0	0	0	-311	200	0	-0.336935	-0.315495	3.50048	-45.9531	71.1352	166.818	-914	200	0
421	8	3.17944e-05	-8.73388e-06	3.86629e-05	0.00141744	0.0071488	0.000101799	300	610	0	4.48753e-05	7.03604e-06	3.79144e-05	-0.00196732	0.00768957	0.00167071	300	200	0	0	0	0	0	0	0	-311	200	0	-0.371752	-0.369025	3.62289	-32.2194	98.3557	165.409	-914	200	0
421	9	3.43789e-05	-6.95997e-06	1.37968e-05	0.000248561	0.00329208	-0.000418001	300	610	0	3.88128e-05	4.03808e-06	-1.13366e-06	0.000513635	0.000891802	0.00188591	300	200	0	0	0	0	0	0	0	-311	200	0	-0.382412	-0.389868	3.55982	-21.935	114.568	158.82	-914	200	0
422	0	3.17451e-05	-2.43138e-06	-3.23132e-05	-0.001836	-0.0040985	-0.0012354	300	610	0	2.02202e-05	-2.01356e-06	-6.8814e-05	0.0047222	-0.0111163	0.00186913	300	200	0	0	0	0	0	0	0	-311	200	0	-0.358378	-0.367852	3.2048	-13.9076	117.27	142.054	-914	200	0	-0.220773	-0.187554	2.39731	435.605	2233.83	338.171	0	0	0
422	1	2.05813e-05	5.94928e-06	-0.000105811	-0.0050809	-0.0161029	-0.0024009	300	610	0	-1.63106e-05	-1.21215e-05	-0.000172259	0.0110628	-0.0296967	0.00145235	300	200	0	0	0	0	0	0	0	-311	200	0	-0.304734	-0.31013	2.60213	-7.60468	108.652	116.386	-914	200	0
422	2	-3.10345e-06	1.92919e-05	-0.000211702	-0.00967108	-0.0336426	-0.00393016	300	610	0	-7.64655e-05	-2.71885e-05	-0.000316459	0.0197969	-0.055855	0.000426281	300	200	0	0	0	0	0	0	0	-311	200	0	-0.236347	-0.234791	1.89421	-3.04003	93.5993	87.1551	-914	200	0
422	3	-4.36543e-05	3.84979e-05	-0.000351976	-0.0156492	-0.0571728	-0.005775	300	610	0	-0.000165235	-4.77561e-05	-0.000501639	0.0308827	-0.0897692	-0.00144673	300	200	0	0	0	0	0	0	0	-311	200	0	-0.166679	-0.158853	1.21719	-0.314823	76.1648	59.2951	-914	200	0
422	4	-0.000105131	6.39194e-05	-0.000522964	-0.0228018	-0.0862427	-0.00778615	300	610	0	-0.000285367	-7.3626e-05	-0.000719696	0.04376	-0.13014	-0.00440441	300	200	0	0	0	0	0	0	0	-311	200	0	-0.103916	-0.0941266	0.665232	0.540159	58.2818	35.7945	-914	200	0
422	5	-0.000190256	9.48798e-05	-0.000711916	-0.0305138	-0.11892	-0.00966952	300	610	0	-0.000435133	-0.000103353	-0.000949718	0.0570828	-0.17337	-0.00863532	300	200	0	0	0	0	0	0	0	-311	200	0	-0.0520376	-0.0483586	0.300879	-0.474956	40.0059	18.1216	-914	200	0
422	6	-0.000298858	0.000129054	-0.000892928	-0.0375995	-0.151094	-0.0109401	300	610	0	-0.000605387	-0.000133626	-0.00115285	0.0684179	-0.212608	-0.0142034	300	200	0	0	0	0	0	0	0	-311	200	0	-0.0123213	-0.0267332	0.167904	-3.35028	19.9569	6.78798	-914	200	0
422	7	-0.000425776	0.00016173	-0.0010226	-0.0421268	-0.175722	-0.0108814	300	610	0	-0.000775969	-0.000158568	-0.00126709	0.0739453	-0.236766	-0.0209425	300	200	0	0	0	0	0	0	0	-311	200	0	0.0153937	-0.0329407	0.29978	-8.04119	-4.21254	1.77864	-914	200	0
422	8	-0.00055823	0.000185026	-0.00103607	-0.0412653	-0.182119	-0.00852283	300	610	0	-0.000911749	-0.000169069	-0.00120304	0.0682252	-0.229687	-0.0283209	300	200	0	0	0	0	0	0	0	-311	200	0	0.0317207	-0.0696664	0.722557	-14.3978	-35.2925	2.83265	-914	200	0
422	9	-0.000672846	0.000187177	-0.000844668	-0.03121	-0.155479	-0.00265332	300	610	0	-0.000958844	-0.000152273	-0.000842171	0.0441288	-0.169744	-0.0352813	300	200	0	0	0	0	0	0	0	-311	200	0	0.0370333	-0.138404	1.45128	-22.0507	-75.8832	9.57014	-914	200	0
423	0	-0.00073267	0.000152104	-0.000336606	-0.00724907	-0.076905	0.00810559	300	610	0	-0.000841924	-9.14843e-05	-3.98776e-05	-0.00693227	-0.0302885	-0.0400711	300	200	0	0	0	0	0	0	0	-311	200	0	0.0310569	-0.238529	2.47933	-30.2588	-127.595	21.471	-914	200	0	-0.243014	-0.575742	6.34523	1301.27	5500.96	711.032	0	0	0
423	1	-0.00068479	5.956e-05	0.000616855	0.0359288	0.0757051	0.0251375	300	610	0	-0.000463981	3.32148e-05	0.0013638	-0.0943042	0.218545	-0.0400927	300	200	0	0	0	0	0	0	0	-311	200	0	0.0127409	-0.365608	3.76054	-37.7287	-190.024	37.7145	-914	200	0
423	2	-0.000459512	-0.00011375	0.00214727	0.103577	0.325438	0.0495481	300	610	0	0.00028958	0.000243214	0.00352239	-0.226713	0.606016	-0.0318163	300	200	0	0	0	0	0	0	0	-311	200	0	-0.0195804	-0.508976	5.18429	-42.4282	-259.481	56.8957	-914	200	0
423	3	2.75957e-05	-0.000391596	0.00436383	0.199757	0.692308	0.0817303	300	610	0	0.00154018	0.000558026	0.00654635	-0.409996	1.15427	-0.0108238	300	200	0	0	0	0	0	0	0	-311	200	0	-0.0677147	-0.648727	6.54524	-41.4263	-327.49	76.6407	-914	200	0
423	4	0.000869089	-0.000793644	0.00731412	0.325618	1.18684	0.120756	300	610	0	0.00339595	0.000989856	0.0104484	-0.643756	1.86848	0.0279325	300	200	0	0	0	0	0	0	0	-311	200	0	-0.130618	-0.756226	7.55514	-31.7867	-380.309	93.8813	-914	200	0
423	5	0.00215246	-0.00132834	0.0109288	0.477005	1.80085	0.163592	300	610	0	0.00591944	0.00153567	0.0150684	-0.916839	2.72323	0.0895482	300	200	0	0	0	0	0	0	0	-311	200	0	-0.200111	-0.806999	7.98854	-13.0762	-403.861	107.007	-914	200	0
423	6	0.00393825	-0.00198288	0.0149495	0.641393	2.49535	0.204172	300	610	0	0.009081	0.00216654	0.0199793	-1.20168	3.64517	0.178146	300	200	0	0	0	0	0	0	0	-311	200	0	-0.265872	-0.800306	7.8817	11.9483	-394.445	118.282	-914	200	0
423	7	0.00622759	-0.00271012	0.0188426	0.794306	3.18584	0.232415	300	610	0	0.0126967	0.00281454	0.0243777	-1.44792	4.49281	0.2953	300	200	0	0	0	0	0	0	0	-311	200	0	-0.326689	-0.761223	7.53289	40.0732	-363.33	133.093	-914	200	0
423	8	0.00891799	-0.00341301	0.0217064	0.895554	3.72616	0.233341	300	610	0	0.0163527	0.00335795	0.0269726	-1.57595	5.03542	0.43783	300	200	0	0	0	0	0	0	0	-311	200	0	-0.389654	-0.721115	7.29393	69.2102	-328.21	156.663	-914	200	0
423	9	0.0117481	-0.00392778	0.0221862	0.885945	3.89324	0.186565	300	610	0	0.0193203	0.00360676	0.0258927	-1.47182	4.93501	0.594937	300	200	0	0	0	0	0	0	0	-311	200	0	-0.459393	-0.699508	7.3926	97.105	-302.618	191.456	-914	200	0
424	0	0.0142342	-0.00400864	0.0184202	0.685518	3.37651	0.0665212	300	610	0	0.0204756	0.0032916	0.0186452	-0.985513	3.73702	0.74482	300	200	0	0	0	0	0	0	0	-311	200	0	-0.531375	-0.698462	7.87747	119.9	-292.287	235.981	-914	200	0	-0.391294	-0.578232	5.92889	1151.95	5559.98	753.401	0	0	0
424	1	0.0156066	-0.00331801	0.00805024	0.194766	1.77761	-0.156062	300	610	0	0.018239	0.00206089	0.0021734	0.0646724	0.878442	0.851059	300	200	0	0	0	0	0	0	0	-311	200	0	-0.589684	-0.702493	8.60957	131.398	-295.276	283.89	-914	200	0
424	2	0.0147573	-0.00142878	-0.0116553	-0.699175	-1.37193	-0.510834	300	610	0	0.0105667	-0.000507015	-0.0269263	1.87783	-4.27557	0.859358	300	200	0	0	0	0	0	0	0	-311	200	0	-0.609166	-0.682787	9.28772	123.995	-302.139	324.086	-914	200	0
424	3	0.01022	0.0021534	-0.0435118	-2.109	-6.56537	-1.02195	300	610	0	-0.00496868	-0.00486818	-0.0719553	4.64201	-12.3532	0.695591	300	200	0	0	0	0	0	0	0	-311	200	0	-0.569791	-0.614064	9.58191	93.5625	-298.483	344.764	-914	200	0
424	4	0.000209071	0.00793727	-0.0898963	-4.12375	-14.2368	-1.69901	300	610	0	-0.0309587	-0.011444	-0.135352	8.48709	-23.8409	0.266513	300	200	0	0	0	0	0	0	0	-311	200	0	-0.477321	-0.49779	9.31999	45.0842	-273.764	340.122	-914	200	0
424	5	-0.017246	0.0163511	-0.15193	-6.77283	-24.6273	-2.52429	300	610	0	-0.0697427	-0.020508	-0.217549	13.4148	-38.8773	-0.53504	300	200	0	0	0	0	0	0	0	-311	200	0	-0.365039	-0.364798	8.54475	-9.0849	-228.871	312.877	-914	200	0
424	6	-0.0440291	0.0275944	-0.22832	-9.97586	-37.5923	-3.43622	300	610	0	-0.122737	-0.0320202	-0.315401	19.2038	-56.968	-1.81821	300	200	0	0	0	0	0	0	0	-311	200	0	-0.27075	-0.251289	7.45375	-58.7289	-172.56	271.576	-914	200	0
424	7	-0.0814821	0.0414276	-0.313837	-13.4782	-52.3469	-4.30977	300	610	0	-0.189457	-0.0454033	-0.420189	25.2901	-76.6196	-3.67297	300	200	0	0	0	0	0	0	0	-311	200	0	-0.216526	-0.177615	6.33389	-102.403	-113.394	227.267	-914	200	0
424	8	-0.129727	0.0568966	-0.397495	-16.7748	-67.1542	-4.93543	300	610	0	-0.266214	-0.0592651	-0.515311	30.6317	-94.9109	-6.13727	300	200	0	0	0	0	0	0	0	-311	200	0	-0.20814	-0.14793	5.46759	-144.718	-56.6759	190.084	-914	200	0
424	9	-0.186737	0.0720032	-0.460573	-19.03	-78.9827	-5.00018	300	610	0	-0.344514	-0.071085	-0.573898	33.5702	-107.043	-9.1507	300	200	0	0	0	0	0	0	0	-311	200	0	-0.242292	-0.158154	5.03439	-190.228	-5.05527	166.26	-914	200	0
425	0	-0.24717	0.0833467	-0.474777	-19.0062	-83.1776	-4.07593	300	610	0	-0.409257	-0.0769026	-0.55679	31.7199	-105.948	-12.4944	300	200	0	0	0	0	0	0	0	-311	200	0	-0.30971	-0.199749	5.07864	-240.101	40.2677	157.334	-914	200	0	1.31795	-0.17005	11.938	3130.75	4670.23	24.0857	0	0	0
425	1	-0.301026	0.085793	-0.40103	-15.0236	-73.2254	-1.62319	300	610	0	-0.436999	-0.0710741	-0.411575	21.9239	-82.0726	-15.719	300	200	0	0	0	0	0	0	0	-311	200	0	-0.394723	-0.259877	5.51429	-290.748	78.2954	160.549	-914	200	0
425	2	-0.332274	0.0722573	-0.189602	-4.98143	-40.7314	2.97939	300	610	0	-0.394631	-0.0461983	-0.0736596	0.339777	-23.5278	-18.068	300	200	0	0	0	0	0	0	0	-311	200	0	-0.473784	-0.320534	6.12494	-332.634	107.125	169.108	-914	200	0
425	3	-0.317721	0.0337312	0.217447	13.5177	24.2311	10.3667	300	610	0	-0.239109	0.00664744	0.529343	-37.2715	83.1767	-18.4069	300	200	0	0	0	0	0	0	0	-311	200	0	-0.51941	-0.359389	6.59122	-351.66	124.226	173.705	-914	200	0
425	4	-0.226524	-0.040271	0.880326	42.8897	132.194	21.0657	300	610	0	0.0809712	0.0971825	1.46837	-94.9591	251.517	-15.1793	300	200	0	0	0	0	0	0	0	-311	200	0	-0.516547	-0.357106	6.62728	-337.124	129.493	167.558	-914	200	0
425	5	-0.020935	-0.160631	1.85071	85.0819	292.559	35.3058	300	610	0	0.620888	0.234496	2.7971	-175.603	492.153	-6.41796	300	200	0	0	0	0	0	0	0	-311	200	0	-0.475324	-0.30783	6.17194	-290.377	127.628	151.186	-914	200	0
425	6	0.340983	-0.33666	3.1547	140.823	510.812	52.7521	300	610	0	1.4312	0.424695	4.52811	-279.45	808.629	10.1513	300	200	0	0	0	0	0	0	0	-311	200	0	-0.420917	-0.22044	5.41546	-223.094	125.831	130.793	-914	200	0
425	7	0.899751	-0.573012	4.76853	208.57	784.49	72.1572	300	610	0	2.54378	0.667438	6.59985	-402.122	1191.39	36.8647	300	200	0	0	0	0	0	0	0	-311	200	0	-0.375497	-0.109462	4.63063	-148.458	129.875	112.991	-914	200	0
425	8	1.68503	-0.865272	6.58659	283.151	1097.81	90.945	300	610	0	3.95138	0.951231	8.83459	-532.095	1610.06	75.6824	300	200	0	0	0	0	0	0	0	-311	200	0	-0.351375	0.0123428	4.01915	-76.0456	142.466	101.9	-914	200	0
425	9	2.70142	-1.19416	8.38288	354.152	1415.13	104.763	300	610	0	5.58019	1.24757	10.8894	-647.817	2004.37	127.503	300	200	0	0	0	0	0	0	0	-311	200	0	-0.351297	0.134495	3.67145	-11.8699	162.985	98.8148	-914	200	0
426	0	3.90904	-1.51857	9.7688	404.204	1673.57	107.073	300	610	0	7.25602	1.50429	12.2053	-714.755	2274.55	191.194	300	200	0	0	0	0	0	0	0	-311	200	0	-0.369024	0.246207	3.57535	40.0371	187.198	102.411	-914	200	0	-16.3839	-0.816448	-78.5717	-27945.2	14497.2	3321.86	174.59	355.071	0
426	1	5.19881	-1.76791	10.1536	407.44	1776.03	88.8872	300	610	0	8.66609	1.63886	11.963	-682.962	2272.81	262.323	300	200	0	0	0	0	0	0	0	-311	200	0	-0.389412	0.333493	3.62477	76.0884	206.793	108.838	-914	200	0
426	2	6.36403	-1.83497	8.71735	328.579	1585.96	38.8246	300	610	0	9.32156	1.53306	9.06085	-486.043	1798.48	331.64	300	200	0	0	0	0	0	0	0	-311	200	0	-0.392126	0.380407	3.65892	92.8261	211.009	112.806	-914	200	0
426	3	7.071	-1.57109	4.41164	123.283	926.49	-56.299	300	610	0	8.52862	1.03115	2.13429	-42.758	600.544	383.43	300	200	0	0	0	0	0	0	0	-311	200	0	-0.363884	0.379129	3.57484	88.9809	192.988	111.045	-914	200	0
426	4	6.83432	-0.786354	-3.992	-259.35	-412.628	-210.071	196.636	674.967	0	5.38094	-0.0556339	-10.3555	737.105	-1607.53	393.997	144.765	128.82	0	0	0	0	0	0	0	-311	200	0	-0.308291	0.338297	3.41497	67.3404	154.963	105.014	-914	200	0
426	5	5.00548	0.741589	-17.7805	-871.073	-2656.16	-433.962	150.614	658.99	0	-1.20956	-1.93432	-29.9313	1940.65	-5114.64	330.675	129.121	135.163	0	0	0	0	0	0	0	-311	200	0	-0.239777	0.276443	3.30858	33.2456	105.084	99.0158	-914	200	0
426	6	0.786644	3.24533	-38.0754	-1754.4	-6007.49	-733.381	142.221	656.077	0	-12.4215	-4.80078	-57.7724	3631.53	-10153.9	151.97	124.244	137.141	0	0	0	0	0	0	0	-311	200	0	-0.171683	0.210147	3.35687	-7.98946	51.2289	96.5707	-914	200	0
426	7	-6.71819	6.93436	-65.5265	-2930.68	-10599.8	-1103.95	138.236	654.725	0	-29.3062	-8.77422	-94.3145	5826.4	-16829.8	-190.193	121.556	138.224	0	0	0	0	0	0	0	-311	200	0	-0.112025	0.149793	3.58274	-51.6438	-0.945941	98.8775	-914	200	0
426	8	-18.3651	11.9494	-100.066	-4394.74	-16453.8	-1532.22	135.571	653.918	0	-52.4236	-13.8149	-139.015	8485.13	-25072.3	-742.303	119.644	138.963	0	0	0	0	0	0	0	-311	200	0	-0.064465	0.100492	3.92392	-92.769	-47.0736	104.689	-914	200	0
426	9	-34.6939	18.307	-140.879	-6118.02	-23458.5	-2000.84	133.485	653.427	0	-81.5556	-19.736	-190.404	11520.6	-34637.8	-1530.04	118.083	139.494	0	0	0	0	0	0	0	-311	200	0	-0.02975	0.0635177	4.22811	-125.171	-82.8381	110.271	-914	200	0
427	0	-55.6623	25.8771	-186.56	-8052.12	-31381.7	-2492.27	131.788	653.161	0	-115.692	-26.2971	-246.276	14811.4	-45134.7	-2538.21	116.732	139.859	0	0	0	0	0	0	0	-311	200	0	-0.00678384	0.0375558	4.29079	-142.091	-103.927	110.415	-914	200	0	-416.945	6.79066	-825.728	-307763	123416	141280	125.235	373.103	0
427	1	-80.5907	34.3995	-235.298	-10129.5	-39900.4	-2987.58	130.426	653.049	0	-153.154	-33.2324	-303.924	18208.5	-56056	-3711.87	115.559	140.089	0	0	0	0	0	0	0	-311	200	0	0.0067785	0.0197889	3.98994	-140.594	-108.481	101.867	-914	200	0
427	2	-108.251	43.4866	-284.991	-12264.4	-48625.1	-3461.86	129.38	653.034	0	-191.761	-40.239	-360.432	21545.5	-66833.2	-4973.45	114.574	140.223	0	0	0	0	0	0	0	-311	200	0	0.0141523	0.00669474	3.39501	-125.175	-99.1481	86.1048	-914	200	0
427	3	-136.983	52.6331	-333.328	-14357.5	-57121.6	-3884.05	128.632	653.073	0	-229.111	-47.0222	-413.078	24661.7	-76914.9	-6232.04	113.8	140.298	0	0	0	0	0	0	0	-311	200	0	0.018898	-0.00555414	2.69844	-104.994	-81.1827	67.6413	-914	200	0
427	4	-164.86	61.2914	-378.004	-16305.5	-64957.7	-4226.57	128.156	653.136	0	-262.883	-53.3705	-459.776	27431.2	-85851.3	-7386.83	113.276	140.338	0	0	0	0	0	0	0	-311	200	0	0.0244016	-0.0208821	2.08145	-88.7863	-59.1705	50.6874	-914	200	0
427	5	-189.897	68.9913	-417.078	-18017	-71771.5	-4478.81	127.918	653.198	0	-291.075	-59.2104	-499.365	29782.8	-93349.3	-8335.51	113.064	140.359	0	0	0	0	0	0	0	-311	200	0	0.0335863	-0.0430307	1.66437	-82.8934	-35.8996	37.9333	-914	200	0
427	6	-210.271	75.4419	-449.249	-19427.2	-77318.6	-4656.99	127.894	653.244	0	-312.134	-64.6141	-531.613	31703.9	-99281.9	-8982.92	113.244	140.363	0	0	0	0	0	0	0	-311	200	0	0.0487264	-0.0751406	1.51359	-91.3324	-12.7105	30.7641	-914	200	0
427	7	-224.491	80.5774	-473.934	-20505	-81482.6	-4804.28	128.072	653.266	0	-325.016	-69.7502	-557.025	33229.8	-103665	-9248.96	113.895	140.344	0	0	0	0	0	0	0	-311	200	0	0.071192	-0.119166	1.65105	-115.894	9.94467	29.558	-914	200	0
427	8	-231.505	84.534	-491.245	-21253.4	-84266	-4980.22	128.464	653.264	0	-329.199	-74.8037	-576.595	34425.6	-106622	-9078.81	115.084	140.295	0	0	0	0	0	0	0	-311	200	0	0.101058	-0.175055	2.05772	-155.912	31.9346	33.8589	-914	200	0
427	9	-230.748	87.5727	-501.929	-21704.5	-85774.9	-5245.47	129.11	653.242	0	-324.702	-79.9041	-591.556	35367.6	-108336	-8452.55	116.863	140.213	0	0	0	0	0	0	0	-311	200	0	0.136549	-0.239664	2.67042	-207.664	52.8903	42.4117	-914	200	0
428	0	-222.178	89.9773	-507.226	-21910.1	-86196.1	-5645.82	130.064	653.196	0	-312.104	-85.0732	-603.136	36125.6	-109019	-7391.25	119.247	140.104	0	0	0	0	0	0	0	-311	200	0	0.173319	-0.305414	3.37253	-263.428	71.6663	53.072	-914	200	0	-299.345	-9.16984	-1136.94	-422169	172722	92069.7	139.276	370.94	0
428	1	-206.276	91.959	-508.67	-21931.1	-85769.1	-6198.44	131.386	653.115	0	-292.535	-90.1973	-612.337	36751.3	-108875	-5959.08	122.197	139.982	0	0	0	0	0	0	0	-311	200	0	0.203632	-0.358785	3.98034	-310.296	85.8362	62.6205	-914	200	0
428	2	-184.013	93.6048	-507.897	-21830	-84758.1	-6885.61	133.12	652.981	0	-267.58	-95.0556	-619.798	37273.4	-108090	-4256.88	125.604	139.862	0	0	0	0	0	0	0	-311	200	0	0.21771	-0.382651	4.27218	-332.322	92.1228	67.2554	-914	200	0
428	3	-156.758	94.8852	-506.49	-21664.6	-83428.8	-7659.89	135.28	652.774	0	-239.095	-99.4112	-625.77	37701.1	-106819	-2402.59	129.3	139.753	0	0	0	0	0	0	0	-311	200	0	0.209922	-0.36712	4.11592	-320.162	88.8136	64.6614	-914	200	0
428	4	-126.113	95.708	-505.832	-21483.9	-82027.4	-8458.44	137.837	652.472	0	-208.95	-103.117	-630.239	38033.6	-105186	-505.921	133.101	139.652	0	0	0	0	0	0	0	-311	200	0	0.183835	-0.318409	3.57243	-278.924	77.7549	55.687	-914	200	0
428	5	-93.7111	95.9831	-506.993	-21326.7	-80761.2	-9219.74	140.706	652.065	0	-178.766	-106.178	-633.087	38269.6	-103297	1350.85	136.836	139.551	0	0	0	0	0	0	0	-311	200	0	0.148705	-0.252735	2.82383	-222.727	62.9497	43.1877	-914	200	0
428	6	-61.0283	95.671	-510.647	-21219.9	-79780.5	-9896.97	143.766	651.555	0	-149.746	-108.738	-634.282	38415.8	-101245	3121.68	140.379	139.434	0	0	0	0	0	0	0	-311	200	0	0.112853	-0.184786	2.03812	-164.413	47.9227	29.8436	-914	200	0
428	7	-29.2497	94.8009	-517.039	-21177.7	-79169.4	-10464.4	146.879	650.959	0	-122.631	-111.024	-634.017	38491.8	-99124.1	4792.81	143.657	139.289	0	0	0	0	0	0	0	-311	200	0	0.0812658	-0.123613	1.32076	-111.866	34.7785	17.3884	-914	200	0
428	8	0.770847	93.4694	-526.029	-21201.7	-78945.8	-10917.2	149.921	650.305	0	-97.7832	-113.267	-632.776	38529.7	-97035.5	6369.52	146.651	139.11	0	0	0	0	0	0	0	-311	200	0	0.056088	-0.0736157	0.726009	-68.8348	24.4137	6.80676	-914	200	0
428	9	28.4704	91.8332	-537.185	-21283.3	-79075.8	-11268.1	152.796	649.62	0	-75.3116	-115.644	-631.303	38570	-95085.3	7862.72	149.382	138.904	0	0	0	0	0	0	0	-311	200	0	0.0373756	-0.0359988	0.273927	-36.1823	16.8306	-1.36961	-914	200	0
429	0	53.4822	90.1016	-549.932	-21408.6	-79495.7	-11542.3	155.445	648.93	0	-55.1985	-118.242	-630.486	38655.7	-93377.5	9280.01	151.896	138.689	0	0	0	0	0	0	0	-311	200	0	0.0237181	-0.00999465	-0.0351214	-12.9426	11.3936	-6.80704	-914	200	0	108.387	-39.9235	-1276.43	-492307	204120	-76519.1	163.987	384.197	0
429	1	75.523	88.5209	-563.695	-21564.4	-80135.4	-11771.8	157.839	648.255	0	-37.3805	-121.055	-631.182	38826.3	-92001.9	10621.7	154.239	138.486	0	0	0	0	0	0	0	-311	200	0	0.0127183	0.00619813	-0.209318	2.86124	7.02438	-9.17186	-914	200	0
429	2	94.3033	87.3514	-578.014	-21743.1	-80939.8	-11990	159.969	647.617	0	-21.7822	-124.006	-634.049	39112.3	-91022.1	11881.3	156.443	138.313	0	0	0	0	0	0	0	-311	200	0	0.00135996	0.0147494	-0.257643	13.6181	2.34979	-8.0001	-914	200	0
429	3	109.5	86.8476	-592.63	-21946.5	-81884.5	-12226.7	161.829	647.032	0	-8.32169	-127.006	-639.451	39531.4	-90467	13049.3	158.524	138.179	0	0	0	0	0	0	0	-311	200	0	-0.0136833	0.0177702	-0.185455	21.7084	-4.17321	-2.64474	-914	200	0
429	4	120.796	87.2436	-607.529	-22186.1	-82980.8	-12505.6	163.413	646.519	0	3.08561	-130.01	-647.448	40088.3	-90330.2	14118.1	160.483	138.083	0	0	0	0	0	0	0	-311	200	0	-0.0357259	0.0170752	0.00676412	29.2091	-14.1229	7.68732	-914	200	0
429	5	127.958	88.7338	-622.903	-22479.1	-84265.2	-12843	164.722	646.088	0	12.5123	-133.042	-657.833	40777.4	-90576.3	15085.5	162.311	138.012	0	0	0	0	0	0	0	-311	200	0	-0.0676574	0.0140859	0.321636	37.6676	-28.932	23.793	-914	200	0
429	6	130.911	91.4491	-639.037	-22843.7	-85778.6	-13248.1	165.769	645.747	0	20.0017	-136.196	-670.211	41586.4	-91151.3	15955	163.996	137.95	0	0	0	0	0	0	0	-311	200	0	-0.111362	0.00982977	0.760098	47.8971	-49.6241	46.2079	-914	200	0
429	7	129.794	95.4348	-656.167	-23292.8	-87544.2	-13723.7	166.582	645.498	0	25.5623	-139.615	-684.079	42498.7	-91989.3	16736	165.528	137.875	0	0	0	0	0	0	0	-311	200	0	-0.166905	0.00500183	1.31361	59.7581	-76.4347	74.8013	-914	200	0
429	8	124.971	100.644	-674.36	-23830.2	-89553.1	-14266.9	167.203	645.337	0	29.1783	-143.479	-698.915	43496.7	-93020	17443.8	166.908	137.765	0	0	0	0	0	0	0	-311	200	0	-0.231454	6.1097e-05	1.95341	71.9064	-108.297	108.224	-914	200	0
429	9	117.006	106.947	-693.439	-24446.2	-91759.3	-14869.5	167.675	645.254	0	30.8309	-147.973	-714.24	44564.3	-94178.5	18097.2	168.142	137.606	0	0	0	0	0	0	0	-311	200	0	-0.297936	-0.00465568	2.6172	81.517	-142.191	143.216	-914	200	0
430	0	106.605	114.145	-712.991	-25120	-94086.4	-15518.6	168.04	645.232	0	30.52	-153.254	-729.676	45688.4	-95412.5	18715	169.24	137.385	0	0	0	0	0	0	0	-311	200	0	-0.353535	-0.00881601	3.1941	84.0184	-172.396	173.826	-914	200	0	53.609	-40.2975	-1578.01	-616552	269102	-41524.4	172.169	389.489	0
430	1	94.5493	121.988	-732.453	-25823.2	-96439	-16198.9	168.334	645.256	0	28.2821	-159.418	-744.978	46858.9	-96686.7	19311.9	170.215	137.1	0	0	0	0	0	0	0	-311	200	0	-0.382033	-0.0120647	3.54496	73.6775	-191.585	192.524	-914	200	0
430	2	81.6081	130.203	-751.234	-26526.7	-98719.3	-16894	168.591	645.311	0	24.2014	-166.492	-760.009	48067.6	-97980.3	19895.8	171.08	136.754	0	0	0	0	0	0	0	-311	200	0	-0.374741	-0.0141951	3.60157	46.0253	-196.051	195.572	-914	200	0
430	3	68.4655	138.51	-768.824	-27205.7	-100845	-17588.9	168.832	645.386	0	18.4077	-174.419	-774.695	49306.8	-99283.4	20467	171.842	136.353	0	0	0	0	0	0	0	-311	200	0	-0.33935	-0.0152823	3.44608	0.0569125	-189.882	187.324	-914	200	0
430	4	55.6646	146.656	-784.885	-27843.2	-102764	-18270.9	169.071	645.474	0	11.0585	-183.074	-788.993	50568.6	-100595	21018.3	172.502	135.907	0	0	0	0	0	0	0	-311	200	0	-0.293555	-0.0154852	3.24889	-62.3646	-181.65	176.868	-914	200	0
430	5	43.5773	154.442	-799.289	-28430.4	-104458	-18931.1	169.311	645.57	0	2.32296	-192.274	-802.865	51844.8	-101922	21537.6	173.052	135.425	0	0	0	0	0	0	0	-311	200	0	-0.253009	-0.0147347	3.15317	-137.931	-178.283	171.791	-914	200	0
430	6	32.407	161.73	-812.077	-28965.4	-105934	-19564.3	169.552	645.668	0	-7.62131	-201.808	-816.258	53124.6	-103273	22010.6	173.48	134.917	0	0	0	0	0	0	0	-311	200	0	-0.22664	-0.0126038	3.226	-221.512	-182.45	175.539	-914	200	0
430	7	22.2197	168.443	-823.381	-29451	-107208	-20169.3	169.796	645.768	0	-18.5842	-211.465	-829.078	54395.7	-104652	22424.2	173.773	134.39	0	0	0	0	0	0	0	-311	200	0	-0.216946	-0.00831833	3.45445	-304.465	-192.319	187.2	-914	200	0
430	8	12.99	174.56	-833.358	-29891.7	-108299	-20748	170.045	645.869	0	-30.3654	-221.064	-841.212	55644.7	-106061	22769.6	173.919	133.852	0	0	0	0	0	0	0	-311	200	0	-0.220616	-0.000819149	3.74389	-372.682	-201.474	201.425	-914	200	0
430	9	4.64253	180.099	-842.147	-30291.9	-109219	-21304.6	170.309	645.97	0	-42.7587	-230.466	-852.585	56860.1	-107497	23044.7	173.917	133.309	0	0	0	0	0	0	0	-311	200	0	-0.230689	0.0110957	3.94889	-408.713	-200.7	210.116	-914	200	0
431	0	-2.91229	185.114	-849.864	-30653.6	-109975	-21844.3	170.597	646.069	0	-55.5473	-239.561	-863.241	58035.4	-108954	23254.7	173.785	132.77	0	0	0	0	0	0	0	-311	200	0	-0.242483	0.0284977	3.97944	-402.941	-183.987	208.198	-914	200	0	-130.139	-68.8795	-1794.81	-686796	322644	16160.9	176.291	380.812	0
431	1	-9.75232	189.664	-856.588	-30975.8	-110573	-22371.8	170.914	646.162	0	-68.4953	-248.252	-873.395	59170.5	-110425	23411.8	173.568	132.252	0	0	0	0	0	0	0	-311	200	0	-0.258042	0.051963	3.88427	-362.702	-153.427	198.182	-914	200	0
431	2	-15.9335	193.784	-862.357	-31255.4	-111019	-22889.5	171.261	646.244	0	-81.339	-256.426	-883.464	60271.5	-111894	23534.5	173.346	131.778	0	0	0	0	0	0	0	-311	200	0	-0.282653	0.0811742	3.78984	-305.572	-116.322	186.962	-914	200	0
431	3	-21.4901	197.462	-867.166	-31488.4	-111320	-23395.2	171.628	646.312	0	-93.7737	-263.939	-894.095	61351.1	-113331	23645.7	173.245	131.382	0	0	0	0	0	0	0	-311	200	0	-0.318164	0.11442	3.78406	-246.882	-79.4137	179.649	-914	200	0
431	4	-26.4331	200.634	-870.987	-31672.8	-111482	-23881.7	172.005	646.364	0	-105.431	-270.598	-906.215	62429.8	-114693	23771.5	173.438	131.109	0	0	0	0	0	0	0	-311	200	0	-0.359596	0.147931	3.86554	-195.054	-46.873	176.984	-914	200	0
431	5	-30.7474	203.207	-873.784	-31808.6	-111513	-24338.6	172.38	646.403	0	-115.847	-276.161	-921.085	63538.6	-115917	23940.5	174.152	131.018	0	0	0	0	0	0	0	-311	200	0	-0.394027	0.175101	3.93829	-152.32	-20.8515	175.208	-914	200	0
431	6	-34.3984	205.076	-875.526	-31898.2	-111421	-24755.2	172.738	646.433	0	-124.435	-280.343	-940.344	64719.5	-116919	24183.9	175.664	131.175	0	0	0	0	0	0	0	-311	200	0	-0.403625	0.187611	3.84617	-116.73	-2.13548	167.689	-914	200	0
431	7	-37.3441	206.152	-876.222	-31945.6	-111218	-25123.3	173.071	646.458	0	-130.457	-282.831	-965.999	66023.9	-117590	24536.6	178.272	131.652	0	0	0	0	0	0	0	-311	200	0	-0.377283	0.180725	3.4846	-85.5966	9.62039	149.839	-914	200	0
431	8	-39.5512	206.386	-875.959	-31955.6	-110918	-25438.3	173.375	646.481	0	-133.004	-283.321	-1000.31	67507.4	-117797	25037.7	182.239	132.514	0	0	0	0	0	0	0	-311	200	0	-0.320137	0.157644	2.89147	-58.2661	15.7383	123.095	-914	200	0
431	9	-41.0098	205.779	-874.937	-31932.1	-110539	-25700.1	173.661	646.496	0	-130.991	-281.556	-1045.5	69221.6	-117392	25729.4	187.717	133.791	0	0	0	0	0	0	0	-311	200	0	-0.247592	0.126496	2.19602	-35.6299	17.9973	92.7902	-914	200	0
432	0	-41.7439	204.383	-873.513	-31878.6	-110099	-25911.5	173.958	646.495	0	-123.21	-277.386	-1103.28	71200.4	-116218	26654.7	194.662	135.465	0	0	0	0	0	0	0	-311	200	0	-0.173663	0.0946418	1.51478	-18.3031	18.0408	63.7284	-914	200	0	-6.95512	-45.7767	-2379.92	-792469	513797	11322	215.753	332.056	0
432	1	-41.818	202.284	-872.198	-31797.1	-109618	-26076.7	174.319	646.456	0	-108.46	-270.828	-1174.35	73451.1	-114134	27850.2	202.811	137.454	0	0	0	0	0	0	0	-311	200	0	-0.10687	0.0666164	0.915405	-6.07175	17.1146	38.6408	-914	200	0
432	2	-41.3341	199.591	-871.608	-31686.8	-109113	-26201.2	174.814	646.354	0	-85.7838	-262.091	-1258.13	75952.8	-111037	29337.1	211.744	139.63	0	0	0	0	0	0	0	-311	200	0	-0.051352	0.0445668	0.427052	1.79342	16.0305	18.6341	-914	200	0
432	3	-40.4092	196.406	-872.405	-31543.1	-108594	-26292.9	175.524	646.156	0	-54.7291	-251.604	-1352.6	78652.9	-106891	31116.4	220.974	141.851	0	0	0	0	0	0	0	-311	200	0	-0.00846569	0.0289193	0.0548911	6.2258	15.1791	3.79707	-914	200	0
432	4	-39.1409	192.808	-875.281	-31356.6	-108066	-26362.8	176.535	645.825	0	-15.5036	-240.064	-1454.08	81453.1	-101745	33166.3	230.028	143.983	0	0	0	0	0	0	0	-311	200	0	0.0218571	0.0189195	-0.207905	8.15687	14.5516	-6.30632	-914	200	0
432	5	-37.5756	188.842	-880.979	-31113	-107530	-26422.5	177.943	645.316	0	30.9741	-228.366	-1556.93	84197.4	-95738.8	35442.6	238.508	145.921	0	0	0	0	0	0	0	-311	200	0	0.0400496	0.013028	-0.370873	8.39511	13.7615	-12.2644	-914	200	0
432	6	-35.6814	184.532	-890.277	-30791.7	-106973	-26481.4	179.843	644.587	0	83.0116	-217.423	-1653.8	86680.1	-89127.1	37874.3	246.108	147.587	0	0	0	0	0	0	0	-311	200	0	0.0461545	0.00918689	-0.439643	7.56827	12.0643	-14.5608	-914	200	0
432	7	-33.3177	179.913	-903.889	-30369.5	-106374	-26545.4	182.315	643.599	0	138.046	-208.027	-1736.56	88678	-82280.4	40355.1	252.619	148.935	0	0	0	0	0	0	0	-311	200	0	0.0393736	0.00499088	-0.411843	6.1097	8.38653	-13.4214	-914	200	0
432	8	-30.2197	175.052	-922.318	-29824	-105699	-26616.6	185.398	642.336	0	192.708	-200.768	-1797.81	89994.1	-75658.4	42744.3	257.916	149.942	0	0	0	0	0	0	0	-311	200	0	0.0179273	-0.00218809	-0.275421	4.27346	1.38101	-8.75416	-914	200	0
432	9	-26.0253	170.05	-945.762	-29136.6	-104911	-26691.6	189.073	640.808	0	243.158	-196.008	-1832.32	90500.6	-69742.2	44885.8	261.938	150.609	0	0	0	0	0	0	0	-311	200	0	-0.0207566	-0.0150646	-0.00948938	2.16722	-10.4657	-0.179242	-914	200	0
433	0	-20.3527	164.994	-974.144	-28295.3	-103974	-26761.7	193.266	639.046	0	285.577	-193.891	-1838.16	90167.3	-64961.8	46634.8	264.659	150.947	0	0	0	0	0	0	0	-311	200	0	-0.0794801	-0.0362287	0.41205	-0.203668	-28.6414	12.8515	-914	200	0	296.783	-70.007	-2719.49	-952470	639383	-74716.8	240.355	349.006	0
433	1	-12.8888	159.931	-1007.1	-27298.1	-102865	-26817.1	197.86	637.106	0	316.625	-194.378	-1816.84	89067.1	-61644.4	47876.3	266.071	150.977	0	0	0	0	0	0	0	-311	200	0	-0.160285	-0.0677955	1.0136	-2.88416	-54.2967	30.8356	-914	200	0
433	2	-3.44801	154.921	-1043.82	-26159.3	-101570	-26849.4	202.693	635.061	0	333.85	-197.281	-1772.79	87356	-59984.7	48534.9	266.164	150.724	0	0	0	0	0	0	0	-311	200	0	-0.262973	-0.110856	1.80717	-5.91034	-87.7819	53.8916	-914	200	0
433	3	7.99743	150.119	-1082.95	-24910.9	-100083	-26853.8	207.582	633.003	0	335.987	-202.301	-1712.13	85236.1	-60033.2	48583	264.936	150.216	0	0	0	0	0	0	0	-311	200	0	-0.383116	-0.164683	2.77731	-9.24272	-128.008	81.3129	-914	200	0
433	4	21.3051	145.775	-1122.65	-23601.3	-98405.1	-26830.1	212.346	631.023	0	323.117	-209.051	-1641.4	82911.9	-61701.9	48044.5	262.409	149.487	0	0	0	0	0	0	0	-311	200	0	-0.509565	-0.225675	3.86173	-12.6919	-171.632	111.007	-914	200	0
433	5	36.1663	142.162	-1160.77	-22290.2	-96549.8	-26780.7	216.822	629.203	0	296.612	-217.087	-1566.49	80553.1	-64784.8	46991.8	258.643	148.577	0	0	0	0	0	0	0	-311	200	0	-0.621625	-0.28607	4.92804	-15.8386	-212.106	138.842	-914	200	0
433	6	52.1122	139.512	-1195.07	-21042	-94550.7	-26707.6	220.883	627.607	0	258.912	-225.914	-1491.89	78273.1	-68986.9	45533.2	253.759	147.534	0	0	0	0	0	0	0	-311	200	0	-0.691884	-0.334627	5.78394	-18.0678	-240.458	159.085	-914	200	0
433	7	68.5124	137.987	-1223.51	-19918.5	-92462.4	-26610.4	224.428	626.28	0	213.142	-234.989	-1420.58	76126.4	-73960.4	43793.8	247.936	146.412	0	0	0	0	0	0	0	-311	200	0	-0.701823	-0.361864	6.26473	-18.8605	-250.045	167.323	-914	200	0
433	8	84.5848	137.674	-1244.38	-18972.1	-90357.9	-26488.2	227.387	625.246	0	162.673	-243.751	-1354.1	74119.4	-79347.3	41893.9	241.402	145.263	0	0	0	0	0	0	0	-311	200	0	-0.654445	-0.364165	6.30171	-18.0287	-240.35	162.791	-914	200	0
433	9	99.4489	138.575	-1256.49	-18241.2	-88320.7	-26340.9	229.708	624.518	0	110.702	-251.662	-1292.97	72229	-84817.3	39932.9	234.401	144.137	0	0	0	0	0	0	0	-311	200	0	-0.566217	-0.341593	5.88708	-15.6069	-214.703	147.023	-914	200	0
434	0	112.218	140.614	-1259.26	-17747.3	-86434.7	-26170.4	231.361	624.093	0	59.9636	-258.264	-1237.07	70420.5	-90095.1	37983.7	227.171	143.075	0	0	0	0	0	0	0	-311	200	0	-0.454829	-0.29711	5.06739	-11.8124	-177.565	122.526	-914	200	0	25.63	-103.39	-2203.94	-875745	475763	-76473.5	216.43	395.103	0
434	1	122.091	143.653	-1252.78	-17494.2	-84774.5	-25981.5	232.331	623.964	0	12.5722	-263.232	-1186.01	68661.2	-94972.4	36095.7	219.923	142.107	0	0	0	0	0	0	0	-311	200	0	-0.33722	-0.238882	3.98848	-7.18497	-134.823	93.2836	-914	200	0
434	2	128.433	147.503	-1237.73	-17469.9	-83398.7	-25781.1	232.619	624.115	0	-30.0077	-266.428	-1139.25	66927.7	-99304.9	34301.7	212.833	141.253	0	0	0	0	0	0	0	-311	200	0	-0.228164	-0.177638	2.84908	-2.48505	-92.7571	63.9157	-914	200	0
434	3	130.834	151.941	-1215.28	-17649.6	-82344.9	-25576.5	232.242	624.523	0	-66.8973	-267.905	-1096.29	65207.4	-103002	32625.5	206.045	140.52	0	0	0	0	0	0	0	-311	200	0	-0.136966	-0.121462	1.80787	1.53747	-55.862	37.9282	-914	200	0
434	4	129.163	156.736	-1186.92	-17999.1	-81627.6	-25373.6	231.227	625.165	0	-97.6909	-267.867	-1056.7	63498.4	-106018	31086.8	199.671	139.909	0	0	0	0	0	0	0	-311	200	0	-0.0673602	-0.0742949	0.957504	4.18637	-26.4278	17.3216	-914	200	0
434	5	123.581	161.665	-1154.27	-18478.8	-81237.1	-25177.2	229.62	626.009	0	-122.338	-266.604	-1020.11	61807.2	-108337	29702.7	193.799	139.411	0	0	0	0	0	0	0	-311	200	0	-0.0194268	-0.0369647	0.343606	4.74435	-5.27117	3.09196	-914	200	0
434	6	114.521	166.528	-1118.89	-19047.1	-81140	-24990.4	227.482	627.023	0	-141.044	-264.412	-986.284	60144.8	-109974	28487.3	188.496	139.019	0	0	0	0	0	0	0	-311	200	0	0.00868621	-0.00834072	-0.0148121	2.41648	7.54698	-4.27165	-914	200	0
434	7	102.627	171.144	-1082.17	-19664.3	-81283.3	-24815.3	224.889	628.171	0	-154.207	-261.51	-955.025	58520.8	-110963	27449.8	183.811	138.723	0	0	0	0	0	0	0	-311	200	0	0.0195567	0.0137294	-0.110386	-3.67379	12.1991	-4.44146	-914	200	0
434	8	88.673	175.363	-1045.26	-20294.2	-81602.2	-24651.4	221.931	629.416	0	-162.357	-257.969	-926.178	56939.6	-111352	26592.2	179.773	138.522	0	0	0	0	0	0	0	-311	200	0	0.0157607	0.0316852	0.0613629	-14.4162	8.77191	2.92694	-914	200	0
434	9	73.4759	179.07	-1009.01	-20904.9	-82030.2	-24495.8	218.703	630.718	0	-166.111	-253.701	-899.601	55398.5	-111200	25908.2	176.39	138.419	0	0	0	0	0	0	0	-311	200	0	-0.000427732	0.0476774	0.504341	-30.5523	-2.84945	18.1946	-914	200	0
435	0	57.817	182.197	-974.1	-21470.5	-82507.7	-24343.1	215.299	632.041	0	-166.13	-248.54	-875.165	53890.5	-110574	25383.5	173.653	138.422	0	0	0	0	0	0	0	-311	200	0	-0.0269712	0.0630981	1.21758	-52.4004	-22.8955	41.5526	-914	200	0	-134.284	-25.9093	-1639.18	-652993	313637	19553.3	187.409	397.608	0
435	1	42.3747	184.723	-940.986	-21972.3	-82985	-24186.8	211.811	633.35	0	-163.089	-242.368	-852.743	52408.2	-109553	24997.7	171.529	138.542	0	0	0	0	0	0	0	-311	200	0	-0.0616937	0.0781672	2.18431	-79.4529	-51.4222	72.6421	-914	200	0
435	2	27.6743	186.663	-909.963	-22399.7	-83421.8	-24021.1	208.324	634.616	0	-157.654	-235.196	-832.18	50946.4	-108215	24724.8	169.962	138.78	0	0	0	0	0	0	0	-311	200	0	-0.101651	0.0915493	3.35452	-109.842	-87.8145	109.981	-914	200	0
435	3	14.069	188.056	-881.153	-22749.4	-83787.7	-23842.1	204.911	635.818	0	-150.457	-227.173	-813.27	49503.9	-106642	24535.6	168.873	139.13	0	0	0	0	0	0	0	-311	200	0	-0.14231	0.0999973	4.62167	-139.696	-130.089	150.216	-914	200	0
435	4	1.75238	188.953	-854.539	-23023.3	-84062.3	-23648.9	201.628	636.942	0	-142.079	-218.55	-795.753	48082.8	-104909	24400.5	168.163	139.576	0	0	0	0	0	0	0	-311	200	0	-0.178486	0.0980385	5.83033	-164.042	-174.964	188.354	-914	200	0
435	5	-9.20908	189.411	-829.998	-23226.5	-84234.8	-23443.3	198.512	637.984	0	-133.034	-209.618	-779.349	46687.2	-103089	24291.9	167.724	140.095	0	0	0	0	0	0	0	-311	200	0	-0.209327	0.0777609	6.85809	-181.23	-219.843	220.369	-914	200	0
435	6	-18.8392	189.474	-807.345	-23366	-84302.2	-23228.9	195.581	638.942	0	-123.77	-200.658	-763.796	45321.9	-101240	24186.4	167.451	140.662	0	0	0	0	0	0	0	-311	200	0	-0.242075	0.0289019	7.67466	-196.346	-264.085	245.086	-914	200	0
435	7	-27.2171	189.171	-786.377	-23448.8	-84267.6	-23009.9	192.841	639.819	0	-114.663	-191.926	-748.893	43993.6	-99409.6	24066.9	167.258	141.255	0	0	0	0	0	0	0	-311	200	0	-0.288061	-0.0585067	8.29291	-217.965	-307.34	262.643	-914	200	0
435	8	-34.4496	188.527	-766.913	-23481.5	-84138.3	-22790.2	190.29	640.618	0	-106.019	-183.636	-734.509	42711	-97630.9	23924	167.08	141.851	0	0	0	0	0	0	0	-311	200	0	-0.355503	-0.186479	8.74277	-252.132	-348.534	273.698	-914	200	0
435	9	-40.6481	187.563	-748.824	-23468.9	-83925.8	-22572.9	187.923	641.341	0	-98.068	-175.947	-720.6	41484	-95926.8	23756.1	166.879	142.431	0	0	0	0	0	0	0	-311	200	0	-0.445458	-0.341942	9.09067	-299.219	-385.951	280.105	-914	200	0
436	0	-45.9127	186.308	-732.051	-23413.7	-83644.7	-22360.4	185.739	641.984	0	-90.974	-168.963	-707.206	40321.7	-94313.1	23567.4	166.64	142.985	0	0	0	0	0	0	0	-311	200	0	-0.549861	-0.49705	9.36294	-352.914	-414.37	282.563	-914	200	0	-135.072	27.9967	-1327.72	-527982	242504	60919.6	177.781	398.68	0
436	1	-50.3277	184.789	-716.579	-23317.5	-83309.8	-22153.5	183.74	642.54	0	-84.8468	-162.73	-694.429	39231.7	-92802.7	23366.3	166.361	143.505	0	0	0	0	0	0	0	-311	200	0	-0.651171	-0.616141	9.46399	-401.095	-423.753	278.23	-914	200	0
436	2	-53.9693	183.029	-702.391	-23182.1	-82934.7	-21951.3	181.925	643.005	0	-79.7619	-157.252	-682.38	38218.9	-91406.3	23161.7	166.048	143.992	0	0	0	0	0	0	0	-311	200	0	-0.725515	-0.667583	9.25782	-430.336	-406.447	263.763	-914	200	0
436	3	-56.914	181.05	-689.433	-23011.7	-82530.6	-21752.1	180.292	643.378	0	-75.7714	-152.498	-671.144	37285.4	-90132.1	22961.6	165.704	144.445	0	0	0	0	0	0	0	-311	200	0	-0.750421	-0.635226	8.7062	-431.846	-364.977	239.728	-914	200	0
436	4	-59.242	178.87	-677.618	-22813.6	-82105.1	-21554.7	178.833	643.667	0	-72.9066	-148.408	-660.753	36431.4	-88987.2	22771	165.325	144.864	0	0	0	0	0	0	0	-311	200	0	-0.718174	-0.523528	7.91184	-406.018	-310.031	210.741	-914	200	0
436	5	-61.0369	176.509	-666.836	-22596.6	-81663.4	-21358.6	177.536	643.886	0	-71.1792	-144.902	-651.174	35655.3	-87977.3	22592.1	164.894	145.245	0	0	0	0	0	0	0	-311	200	0	-0.643536	-0.355372	7.07207	-362.898	-253.568	182.836	-914	200	0
436	6	-62.3813	173.988	-656.954	-22369.5	-81209.3	-21164.6	176.385	644.05	0	-70.5775	-141.905	-642.324	34952.5	-87104.3	22423.5	164.392	145.584	0	0	0	0	0	0	0	-311	200	0	-0.552337	-0.162025	6.37153	-315.761	-204.331	160.676	-914	200	0
436	7	-63.3501	171.337	-647.844	-22139.5	-80745.8	-20974.5	175.362	644.174	0	-71.0571	-139.357	-634.101	34314.3	-86362.7	22258.7	163.803	145.885	0	0	0	0	0	0	0	-311	200	0	-0.463989	0.0270911	5.87639	-273.196	-166.014	145.524	-914	200	0
436	8	-64.0052	168.606	-639.406	-21911.9	-80276.2	-20789.9	174.452	644.269	0	-72.535	-137.203	-626.414	33731	-85741.1	22088.3	163.124	146.152	0	0	0	0	0	0	0	-311	200	0	-0.385125	0.185962	5.49845	-236.34	-137.256	134.704	-914	200	0
436	9	-64.3937	165.868	-631.597	-21689.4	-79804.8	-20612.3	173.646	644.341	0	-74.8924	-135.389	-619.198	33194.8	-85225.4	21904	162.362	146.391	0	0	0	0	0	0	0	-311	200	0	-0.31276	0.292137	5.04671	-200.972	-113.416	122.991	-914	200	0
437	0	-64.5526	163.214	-624.434	-21473.5	-79336.3	-20442.7	172.947	644.389	0	-77.9831	-133.86	-612.434	32701.9	-84800.7	21701.4	161.535	146.603	0	0	0	0	0	0	0	-311	200	0	-0.242511	0.335287	4.37802	-163.082	-90.333	106.43	-914	200	0	-161.461	26.1976	-1184.73	-472776	210376	67596.1	171.05	400.126	0
437	1	-64.5178	160.739	-617.959	-21265.2	-78875	-20282.9	172.362	644.412	0	-81.6464	-132.563	-606.134	32249.5	-84452.5	21480.9	160.67	146.795	0	0	0	0	0	0	0	-311	200	0	-0.175348	0.324311	3.51926	-123.439	-67.3169	85.4158	-914	200	0
437	2	-64.3358	158.521	-612.191	-21066.3	-78424.5	-20135.2	171.895	644.411	0	-85.7252	-131.447	-600.322	31833.5	-84169.9	21246.3	159.792	146.973	0	0	0	0	0	0	0	-311	200	0	-0.11601	0.279695	2.61004	-86.0657	-46.1463	63.253	-914	200	0
437	3	-64.0717	156.609	-607.096	-20879.3	-77988.9	-20002.4	171.538	644.392	0	-90.0783	-130.462	-594.998	31446.6	-83944.3	21002.5	158.917	147.148	0	0	0	0	0	0	0	-311	200	0	-0.068063	0.220697	1.77611	-54.3167	-28.4725	42.9691	-914	200	0
437	4	-63.8065	155.024	-602.603	-20705.9	-77573.7	-19887.6	171.269	644.361	0	-94.58	-129.562	-590.123	31080.5	-83766.2	20753.8	158.053	147.332	0	0	0	0	0	0	0	-311	200	0	-0.0323807	0.160463	1.08488	-29.5867	-14.9162	26.1839	-914	200	0
437	5	-63.6265	153.774	-598.628	-20547.6	-77185.7	-19792.8	171.062	644.324	0	-99.1168	-128.709	-585.637	30728.6	-83625.1	20504.2	157.207	147.53	0	0	0	0	0	0	0	-311	200	0	-0.00800434	0.1067	0.558107	-11.8407	-5.34367	13.4113	-914	200	0
437	6	-63.6096	152.854	-595.103	-20405.7	-76831.9	-19718.9	170.893	644.289	0	-103.586	-127.878	-581.487	30387.9	-83510.8	20257.8	156.384	147.741	0	0	0	0	0	0	0	-311	200	0	0.00696537	0.0630674	0.188691	-0.225931	0.797188	4.46844	-914	200	0
437	7	-63.814	152.258	-591.995	-20281.9	-76517.4	-19665.2	170.746	644.26	0	-107.898	-127.055	-577.633	30059.7	-83414.9	20019.6	155.592	147.961	0	0	0	0	0	0	0	-311	200	0	0.0147421	0.0304617	-0.0462164	6.4789	4.23285	-1.20647	-914	200	0
437	8	-64.2731	151.972	-589.311	-20177	-76246.1	-19629.7	170.618	644.238	0	-111.972	-126.236	-574.056	29746.5	-83330.3	19794.2	154.839	148.182	0	0	0	0	0	0	0	-311	200	0	0.017456	0.00808306	-0.175788	9.5614	5.70356	-4.32613	-914	200	0
437	9	-64.9941	151.976	-587.093	-20090.4	-76022	-19609.4	170.511	644.22	0	-115.738	-125.408	-570.75	29450.6	-83250.5	19584.6	154.138	148.4	0	0	0	0	0	0	0	-311	200	0	0.0169357	-0.00574725	-0.229358	10.1938	5.86918	-5.60498	-914	200	0
438	0	-65.9566	152.238	-585.408	-20020.7	-75848.9	-19600.5	170.434	644.2	0	-119.135	-124.557	-567.731	29173.7	-83168.4	19392.4	153.507	148.613	0	0	0	0	0	0	0	-311	200	0	0.0146178	-0.0130137	-0.232853	9.34205	5.26472	-5.67326	-914	200	0	-197.857	34.7629	-1147.74	-461266	195909	78310.9	162.417	403.344	0
438	1	-67.1155	152.72	-584.336	-19965.6	-75728.3	-19599.5	170.403	644.168	0	-122.107	-123.666	-565.018	28918	-83076.1	19218	152.967	148.819	0	0	0	0	0	0	0	-311	200	0	0.0115427	-0.0156398	-0.207149	7.73872	4.28958	-5.03761	-914	200	0
438	2	-68.4107	153.368	-583.948	-19923.6	-75658.1	-19604.4	170.437	644.119	0	-124.613	-122.73	-562.611	28685	-82966.2	19061.2	152.534	149.014	0	0	0	0	0	0	0	-311	200	0	0.00839882	-0.0152846	-0.167725	5.89448	3.2176	-4.07311	-914	200	0
438	3	-69.7757	154.119	-584.302	-19893.8	-75633.5	-19614.4	170.557	644.047	0	-126.624	-121.76	-560.481	28474	-82834.5	18921.7	152.208	149.197	0	0	0	0	0	0	0	-311	200	0	0.00558978	-0.0132574	-0.125109	4.13174	2.21777	-3.03434	-914	200	0
438	4	-71.1377	154.902	-585.443	-19874.3	-75647.5	-19629.9	170.786	643.948	0	-128.127	-120.773	-558.587	28282.1	-82680.1	18799.5	151.983	149.369	0	0	0	0	0	0	0	-311	200	0	0.00330762	-0.0105103	-0.0857217	2.62614	1.37862	-2.07613	-914	200	0
438	5	-72.4149	155.648	-587.408	-19860.4	-75691.5	-19651.1	171.143	643.81	0	-129.118	-119.79	-556.88	28104.7	-82503.2	18694.6	151.847	149.532	0	0	0	0	0	0	0	-311	200	0	0.00159963	-0.00767652	-0.0528503	1.44802	0.73187	-1.27727	-914	200	0
438	6	-73.5153	156.298	-590.206	-19845.8	-75756.4	-19677.2	171.644	643.625	0	-129.603	-118.828	-555.316	27937.7	-82304	18608	151.789	149.69	0	0	0	0	0	0	0	-311	200	0	0.000424195	-0.00513045	-0.0275827	0.598732	0.272786	-0.663255	-914	200	0
438	7	-74.3407	156.802	-593.81	-19824.5	-75832.9	-19706.5	172.294	643.385	0	-129.598	-117.909	-553.855	27777.7	-82083.3	18541	151.796	149.847	0	0	0	0	0	0	0	-311	200	0	-0.0003064	-0.0030532	-0.00960588	0.039753	-0.0237892	-0.225729	-914	200	0
438	8	-74.7899	157.13	-598.17	-19792	-75911.7	-19736.4	173.093	643.088	0	-129.127	-117.057	-552.471	27622.7	-81843.3	18494.7	151.86	150.002	0	0	0	0	0	0	0	-311	200	0	-0.000695868	-0.00149321	0.00216513	-0.285817	-0.191761	0.0622536	-914	200	0
438	9	-74.7617	157.273	-603.252	-19744.8	-75981.4	-19764.2	174.047	642.731	0	-128.22	-116.287	-551.168	27472.7	-81587.3	18469.1	151.974	150.155	0	0	0	0	0	0	0	-311	200	0	-0.000844563	-0.00041705	0.00912954	-0.43875	-0.266039	0.235064	-914	200	0
439	0	-74.1574	157.244	-609.063	-19679.5	-76030	-19787.1	175.169	642.311	0	-126.912	-115.6	-549.983	27329.7	-81320.1	18463.8	152.141	150.308	0	0	0	0	0	0	0	-311	200	0	-0.000838613	0.000251601	0.0126924	-0.474887	-0.277948	0.326959	-914	200	0	-176.481	42.0381	-1195.46	-494461	211215	71322	169.595	415.305	0
439	1	-72.8885	157.071	-615.648	-19593.2	-76047.9	-19802.5	176.475	641.825	0	-125.244	-114.986	-548.976	27196.7	-81048.2	18477.7	152.365	150.459	0	0	0	0	0	0	0	-311	200	0	-0.000745173	0.00060442	0.0140753	-0.440663	-0.253008	0.367385	-914	200	0
439	2	-70.8888	156.789	-623.04	-19485	-76029.7	-19808.8	177.97	641.274	0	-123.264	-114.435	-548.192	27077.2	-80779	18509.9	152.645	150.606	0	0	0	0	0	0	0	-311	200	0	-0.000611751	0.000730766	0.0142126	-0.371646	-0.210322	0.378338	-914	200	0
439	3	-68.1248	156.429	-631.224	-19356.7	-75972.3	-19805.7	179.643	640.665	0	-121.03	-113.94	-547.653	26975.7	-80520.2	18559.8	152.972	150.743	0	0	0	0	0	0	0	-311	200	0	-0.000467922	0.000707854	0.0137064	-0.292935	-0.162957	0.373099	-914	200	0
439	4	-64.5938	156.016	-640.129	-19211.2	-75874	-19794.5	181.471	640.011	0	-118.602	-113.503	-547.376	26897.4	-80279.5	18626.3	153.337	150.861	0	0	0	0	0	0	0	-311	200	0	-0.000328269	0.000596678	0.0128153	-0.220564	-0.11884	0.355794	-914	200	0
439	5	-60.3194	155.575	-649.648	-19051.2	-75732.8	-19778	183.425	639.325	0	-116.034	-113.138	-547.371	26846.3	-80062.2	18707.7	153.733	150.954	0	0	0	0	0	0	0	-311	200	0	-0.000195751	0.000441821	0.0114638	-0.163244	-0.081825	0.321474	-914	200	0
439	6	-55.3482	155.122	-659.659	-18878	-75546.9	-19758.9	185.476	638.618	0	-113.374	-112.86	-547.638	26822.9	-79869.8	18802.1	154.156	151.021	0	0	0	0	0	0	0	-311	200	0	-6.51274e-05	0.000273657	0.00926502	-0.12405	-0.0527441	0.256602	-914	200	0
439	7	-49.7453	154.667	-670.029	-18691.9	-75313.3	-19739.3	187.597	637.897	0	-110.661	-112.688	-548.152	26824.4	-79701.7	18908.1	154.599	151.064	0	0	0	0	0	0	0	-311	200	0	7.37091e-05	0.000111798	0.00555948	-0.101794	-0.0303063	0.140076	-914	200	0
439	8	-43.5879	154.214	-680.624	-18493.4	-75027.4	-19719.8	189.767	637.171	0	-107.919	-112.641	-548.888	26847.6	-79557.4	19024.7	155.057	151.087	0	0	0	0	0	0	0	-311	200	0	0.000232373	-3.09843e-05	-0.000522916	-0.092012	-0.0118351	-0.054918	-914	200	0
439	9	-36.9578	153.775	-691.331	-18283.6	-74683.9	-19700.1	191.971	636.447	0	-105.156	-112.731	-549.85	26891.2	-79436.7	19151.8	155.53	151.094	0	0	0	0	0	0	0	-311	200	0	0.000420411	-0.000144921	-0.00996032	-0.087571	0.00614448	-0.357682	-914	200	0
440	0	-29.9373	153.371	-702.064	-18064.2	-74280.9	-19678.8	194.196	635.73	0	-102.362	-112.957	-551.089	26955.9	-79338.7	19289.2	156.033	151.086	0	0	0	0	0	0	0	-311	200	0	0.000641263	-0.000219832	-0.0236764	-0.0789956	0.0274062	-0.794831	-914	200	0	-86.265	36.8312	-1305.65	-553796	244899	27847.1	184.397	425.508	0
440	1	-22.612	153.037	-712.753	-17837.8	-73820.7	-19654.6	196.429	635.027	0	-99.5166	-113.306	-552.679	27042.9	-79260.5	19437	156.589	151.07	0	0	0	0	0	0	0	-311	200	0	0.000887568	-0.000242437	-0.0422959	-0.0546971	0.055531	-1.38247	-914	200	0
440	2	-15.0833	152.797	-723.294	-17606.9	-73309.1	-19626	198.645	634.343	0	-96.6018	-113.769	-554.67	27152.7	-79199.1	19595.8	157.214	151.047	0	0	0	0	0	0	0	-311	200	0	0.0011358	-0.000194668	-0.0657973	-0.00132777	0.0933378	-2.11521	-914	200	0
440	3	-7.47771	152.654	-733.508	-17374.5	-72752.6	-19592.1	200.816	633.687	0	-93.6081	-114.345	-557.048	27285.1	-79152.8	19766.4	157.907	151.019	0	0	0	0	0	0	0	-311	200	0	0.00134045	-5.33322e-05	-0.0930532	0.0954527	0.142153	-2.95166	-914	200	0
440	4	0.0555584	152.591	-743.155	-17145.4	-72158.3	-19553.5	202.903	633.071	0	-90.5363	-115.047	-559.749	27439.1	-79120	19949.3	158.651	150.98	0	0	0	0	0	0	0	-311	200	0	0.0014285	0.000208419	-0.121263	0.249481	0.200858	-3.79689	-914	200	0
440	5	7.35352	152.592	-751.97	-16926.1	-71535.8	-19512	204.869	632.509	0	-87.3955	-115.888	-562.67	27613.8	-79099.4	20143	159.421	150.924	0	0	0	0	0	0	0	-311	200	0	0.0012952	0.000617264	-0.145314	0.471526	0.2647	-4.48284	-914	200	0
440	6	14.2517	152.644	-759.689	-16724.4	-70897.6	-19470.9	206.676	632.015	0	-84.1989	-116.876	-565.697	27807.6	-79090	20345.3	160.19	150.844	0	0	0	0	0	0	0	-311	200	0	0.000803227	0.00119291	-0.157147	0.765349	0.323894	-4.7496	-914	200	0
440	7	20.5986	152.746	-766.083	-16546.3	-70258.3	-19433.2	208.289	631.599	0	-80.9588	-118.011	-568.73	28018.4	-79092	20553.5	160.932	150.735	0	0	0	0	0	0	0	-311	200	0	-0.000212313	0.00193774	-0.14526	1.12216	0.362171	-4.23156	-914	200	0
440	8	26.2677	152.904	-770.976	-16395.9	-69632.8	-19400.4	209.682	631.266	0	-77.6822	-119.283	-571.702	28244.6	-79105.1	20765.5	161.632	150.596	0	0	0	0	0	0	0	-311	200	0	-0.00192972	0.00282256	-0.0945601	1.51349	0.355511	-2.45544	-914	200	0
440	9	31.1634	153.134	-774.281	-16275.7	-69034.7	-19373.5	210.84	631.02	0	-74.37	-120.678	-574.598	28485.9	-79127.4	20979.3	162.291	150.425	0	0	0	0	0	0	0	-311	200	0	-0.00451335	0.00376853	0.0131566	1.88266	0.271495	1.14115	-914	200	0
441	0	35.2223	153.453	-776.004	-16187.6	-68474.6	-19352.7	211.76	630.86	0	-71.0189	-122.182	-577.45	28743.3	-79157.2	21194.1	162.919	150.224	0	0	0	0	0	0	0	-311	200	0	-0.00806916	0.00462627	0.197728	2.13589	0.0698731	7.15879	-914	200	0	-17.3022	25.9647	-1350.56	-566848	261483	-1753.8	192.996	420.637	0
441	1	38.4045	153.882	-776.216	-16132.7	-67960.5	-19337.2	212.446	630.784	0	-67.6288	-123.777	-580.323	29018.3	-79192.4	21409.9	163.537	149.996	0	0	0	0	0	0	0	-311	200	0	-0.0125795	0.00515434	0.477716	2.13426	-0.294865	16.1399	-914	200	0
441	2	40.6839	154.428	-774.987	-16110.9	-67497	-19326	212.906	630.789	0	-64.2118	-125.456	-583.269	29311.8	-79230	21627.1	164.162	149.746	0	0	0	0	0	0	0	-311	200	0	-0.0178154	0.00500097	0.865616	1.6892	-0.867939	28.4133	-914	200	0
441	3	42.0434	155.08	-772.359	-16120.1	-67085.4	-19318.9	213.142	630.871	0	-60.7935	-127.21	-586.307	29623.4	-79266.3	21846	164.804	149.475	0	0	0	0	0	0	0	-311	200	0	-0.023228	0.0036954	1.36078	0.564868	-1.68471	43.8681	-914	200	0
441	4	42.4792	155.808	-768.358	-16156.9	-66722.5	-19317	213.162	631.028	0	-57.4076	-129.036	-589.419	29951.9	-79298.6	22067	165.463	149.184	0	0	0	0	0	0	0	-311	200	0	-0.0278257	0.000657472	1.93982	-1.50796	-2.75605	61.6516	-914	200	0
441	5	42.0046	156.572	-763.036	-16217.1	-66401.9	-19321.6	212.977	631.253	0	-54.0886	-130.929	-592.567	30294.9	-79326	22289.8	166.132	148.875	0	0	0	0	0	0	0	-311	200	0	-0.0300527	-0.00476292	2.54469	-4.80074	-4.04806	79.7976	-914	200	0
441	6	40.6533	157.326	-756.474	-16296.6	-66115.4	-19333.1	212.601	631.543	0	-50.8652	-132.889	-595.719	30649.1	-79350.3	22513.3	166.799	148.551	0	0	0	0	0	0	0	-311	200	0	-0.0276947	-0.0132027	3.06905	-9.53257	-5.45594	94.8116	-914	200	0
441	7	38.4802	158.021	-748.782	-16390.6	-65856.4	-19350.8	212.049	631.89	0	-47.7561	-134.916	-598.864	31011.3	-79376.1	22735.8	167.456	148.216	0	0	0	0	0	0	0	-311	200	0	-0.0177808	-0.0251049	3.37967	-15.804	-6.80817	102.377	-914	200	0
441	8	35.5616	158.615	-740.087	-16493	-65620.9	-19373.1	211.334	632.285	0	-44.7738	-137.004	-602.012	31379	-79409.1	22956.1	168.094	147.876	0	0	0	0	0	0	0	-311	200	0	0.00354293	-0.0403815	3.41601	-23.5356	-7.94381	100.559	-914	200	0
441	9	31.9936	159.074	-730.559	-16597.7	-65405.1	-19398.1	210.472	632.719	0	-41.9268	-139.142	-605.198	31750.2	-79454.3	23173.4	168.714	147.538	0	0	0	0	0	0	0	-311	200	0	0.0408967	-0.0580235	3.27091	-32.359	-8.76809	92.4274	-914	200	0
442	0	27.8914	159.378	-720.416	-16699.3	-65204.8	-19424.1	209.49	633.18	0	-39.2173	-141.312	-608.482	32122.8	-79514	23386.6	169.324	147.208	0	0	0	0	0	0	0	-311	200	0	0.0989654	-0.0757997	3.13029	-41.4	-9.1676	84.2106	-914	200	0	-22.107	7.18373	-1292.68	-517010	251410	8634.54	193.646	400.209	0
442	1	23.3828	159.514	-709.9	-16793.2	-65015.9	-19449	208.416	633.656	0	-36.6404	-143.489	-611.931	32495.2	-79587.6	23594.9	169.94	146.897	0	0	0	0	0	0	0	-311	200	0	0.181284	-0.0899782	3.15765	-49.0118	-8.87547	81.7099	-914	200	0
442	2	18.5971	159.475	-699.21	-16875.1	-64835.3	-19470.8	207.273	634.135	0	-34.1888	-145.65	-615.587	32866.6	-79672.8	23798.2	170.574	146.609	0	0	0	0	0	0	0	-311	200	0	0.288653	-0.0949908	3.44287	-52.5447	-7.41257	88.7609	-914	200	0
442	3	13.6539	159.246	-688.47	-16941.4	-64660.6	-19487.7	206.081	634.607	0	-31.8556	-147.781	-619.445	33237.7	-79766.7	23997.6	171.229	146.343	0	0	0	0	0	0	0	-311	200	0	0.41708	-0.0831583	3.99458	-48.1878	-4.09479	107.061	-914	200	0
442	4	8.65886	158.818	-677.753	-16989.8	-64489.1	-19498.5	204.849	635.068	0	-29.6375	-149.876	-623.457	33609.8	-79868.2	24195	171.895	146.091	0	0	0	0	0	0	0	-311	200	0	0.555179	-0.044661	4.73299	-30.9285	1.92232	135.973	-914	200	0
442	5	3.70294	158.182	-667.103	-17020.5	-64316.6	-19502.1	203.588	635.514	0	-27.5385	-151.932	-627.559	33983.3	-79976.6	24391.9	172.559	145.848	0	0	0	0	0	0	0	-311	200	0	0.68512	0.0302811	5.51227	4.40781	11.3563	172.806	-914	200	0
442	6	-1.13914	157.333	-656.548	-17036.6	-64139	-19498	202.309	635.949	0	-25.5681	-153.957	-631.661	34356.2	-80087.7	24589.6	173.211	145.61	0	0	0	0	0	0	0	-311	200	0	0.792095	0.144742	6.21494	59.9116	24.0234	214.417	-914	200	0
442	7	-5.81	156.266	-646.097	-17041.3	-63952.2	-19486.3	201.018	636.376	0	-23.7344	-155.953	-635.646	34725.1	-80194.5	24787.7	173.838	145.37	0	0	0	0	0	0	0	-311	200	0	0.871273	0.288779	6.82173	131.512	38.1197	258.147	-914	200	0
442	8	-10.2637	154.984	-635.765	-17035.8	-63752.4	-19467.5	199.723	636.796	0	-22.0382	-157.918	-639.411	35086.3	-80290.9	24983.8	174.43	145.127	0	0	0	0	0	0	0	-311	200	0	0.918579	0.43966	7.3362	209.102	50.2546	299.629	-914	200	0
442	9	-14.4554	153.503	-625.606	-17018.9	-63535.8	-19442.1	198.441	637.204	0	-20.4699	-159.833	-642.909	35437.4	-80375.7	25173.8	174.981	144.88	0	0	0	0	0	0	0	-311	200	0	0.921212	0.568559	7.68782	279.527	56.5156	331.236	-914	200	0
443	0	-18.3345	151.859	-615.726	-16989	-63301	-19411.4	197.193	637.592	0	-19.0088	-161.67	-646.163	35776.9	-80450.8	25354.4	175.495	144.632	0	0	0	0	0	0	0	-311	200	0	0.868826	0.652749	7.77817	331.618	54.7959	346.057	-914	200	0	-42.5627	-24.0006	-1231.66	-464318	235723	20103.4	189.705	376.039	0
443	1	-21.8516	150.098	-606.258	-16944.3	-63048.9	-19376.3	196.003	637.949	0	-17.6294	-163.394	-649.239	36103.5	-80519	25524.5	175.979	144.391	0	0	0	0	0	0	0	-311	200	0	0.76732	0.683217	7.5551	359.071	46.5071	341.82	-914	200	0
443	2	-24.9727	148.262	-597.303	-16883.4	-62782	-19337.7	194.891	638.266	0	-16.3116	-164.98	-652.203	36415.4	-80581.1	25684.1	176.448	144.166	0	0	0	0	0	0	0	-311	200	0	0.632402	0.659874	6.99669	358.864	35.2898	319.279	-914	200	0
443	3	-27.6882	146.375	-588.893	-16806.3	-62503.8	-19295.9	193.862	638.539	0	-15.0444	-166.41	-655.086	36710.1	-80635.8	25833.1	176.908	143.961	0	0	0	0	0	0	0	-311	200	0	0.47876	0.589751	6.13895	332.76	24.4056	281.948	-914	200	0
443	4	-30.0104	144.444	-580.999	-16715.1	-62218.1	-19251.1	192.912	638.77	0	-13.8249	-167.676	-657.86	36985.4	-80681.1	25970.8	177.358	143.779	0	0	0	0	0	0	0	-311	200	0	0.319326	0.491286	5.14602	290.957	15.6023	238.466	-914	200	0
443	5	-31.9675	142.465	-573.557	-16613.2	-61926.7	-19203.6	192.03	638.965	0	-12.6565	-168.775	-660.46	37239.9	-80715.1	26095.9	177.789	143.615	0	0	0	0	0	0	0	-311	200	0	0.164791	0.388556	4.2509	248.156	9.4291	199.984	-914	200	0
443	6	-33.599	140.436	-566.493	-16504.8	-61628.3	-19153.2	191.211	639.135	0	-11.549	-169.706	-662.812	37472.8	-80735.1	26207.2	178.193	143.464	0	0	0	0	0	0	0	-311	200	0	0.0210741	0.300185	3.63134	216.069	5.82633	174.834	-914	200	0
443	7	-34.9501	138.365	-559.75	-16393.7	-61320.6	-19100	190.45	639.288	0	-10.5162	-170.468	-664.868	37682.8	-80738	26303.8	178.565	143.323	0	0	0	0	0	0	0	-311	200	0	-0.109793	0.235683	3.36396	200.561	4.45035	166.557	-914	200	0
443	8	-36.0611	136.273	-553.297	-16283.4	-61003.1	-19044.4	189.746	639.43	0	-9.57118	-171.061	-666.611	37868.4	-80722.3	26385.4	178.907	143.193	0	0	0	0	0	0	0	-311	200	0	-0.226459	0.19684	3.43123	201.951	4.78591	174.164	-914	200	0
443	9	-36.9602	134.189	-547.155	-16176.8	-60677.5	-18987.3	189.104	639.565	0	-8.72055	-171.473	-668.065	38027.6	-80688.3	26452.4	179.221	143.078	0	0	0	0	0	0	0	-311	200	0	-0.325033	0.179307	3.72834	215.392	6.1866	192.35	-914	200	0
444	0	-37.6632	132.154	-541.387	-16075.3	-60347	-18929.9	188.533	639.693	0	-7.96057	-171.686	-669.283	38157.4	-80636.7	26506	179.518	142.988	0	0	0	0	0	0	0	-311	200	0	-0.396249	0.173602	4.0628	230.891	7.87449	211.375	-914	200	0	-44.5388	-43.3961	-1192.76	-432382	223816	19570.2	185.861	360.755	0
444	1	-38.1809	130.214	-536.081	-15978.9	-60015.1	-18873.8	188.048	639.807	0	-7.2786	-171.678	-670.328	38254.6	-80566.5	26547.4	179.81	142.932	0	0	0	0	0	0	0	-311	200	0	-0.426972	0.167513	4.19316	235.513	9.03157	218.995	-914	200	0
444	2	-38.5281	128.418	-531.298	-15886.4	-59686.2	-18820.4	187.66	639.901	0	-6.66254	-171.436	-671.248	38316.4	-80474.6	26578.2	180.112	142.918	0	0	0	0	0	0	0	-311	200	0	-0.410736	0.152258	3.96223	220.765	9.13703	207.319	-914	200	0
444	3	-38.7309	126.797	-527.043	-15797.4	-59365.4	-18771.2	187.361	639.974	0	-6.10893	-170.953	-672.057	38342.4	-80355	26599.7	180.434	142.948	0	0	0	0	0	0	0	-311	200	0	-0.356672	0.127384	3.40546	188.627	8.23722	178.394	-914	200	0
444	4	-38.8274	125.367	-523.258	-15712.6	-59057.4	-18727.2	187.135	640.028	0	-5.62368	-170.232	-672.736	38336.2	-80200.9	26613.3	180.784	143.015	0	0	0	0	0	0	0	-311	200	0	-0.283437	0.0980756	2.68359	147.895	6.74914	140.716	-914	200	0
444	5	-38.8607	124.123	-519.843	-15633.6	-58764.4	-18689.5	186.957	640.074	0	-5.21694	-169.287	-673.25	38303.9	-80007.8	26620.4	181.162	143.106	0	0	0	0	0	0	0	-311	200	0	-0.207538	0.0695317	1.9486	106.843	5.08888	102.276	-914	200	0
444	6	-38.868	123.047	-516.695	-15563.5	-58486.2	-18658.6	186.807	640.121	0	-4.89445	-168.137	-673.551	38250.8	-79776	26622.1	181.559	143.21	0	0	0	0	0	0	0	-311	200	0	-0.139156	0.0448305	1.29369	70.5018	3.52756	67.9811	-914	200	0
444	7	-38.8741	122.116	-513.759	-15504.7	-58222.6	-18635.1	186.673	640.179	0	-4.65045	-166.807	-673.561	38177.3	-79510.3	26619.2	181.955	143.32	0	0	0	0	0	0	0	-311	200	0	-0.0832491	0.0252836	0.762917	41.2018	2.20927	40.1582	-914	200	0
444	8	-38.8914	121.314	-511.031	-15458	-57973.5	-18618.9	186.556	640.249	0	-4.46737	-165.322	-673.19	38081.4	-79215.5	26610.5	182.328	143.431	0	0	0	0	0	0	0	-311	200	0	-0.0411801	0.0110308	0.36679	19.4433	1.18787	19.3736	-914	200	0
444	9	-38.918	120.632	-508.556	-15421.3	-57739.4	-18609.6	186.464	640.324	0	-4.32187	-163.712	-672.36	37961.4	-78894.3	26594.3	182.661	143.54	0	0	0	0	0	0	0	-311	200	0	-0.0120831	0.00152116	0.095308	4.61505	0.458936	5.11369	-914	200	0
445	0	-38.9355	120.074	-506.41	-15390.7	-57521.2	-18606.9	186.414	640.392	0	-4.193	-162.007	-671.036	37817.9	-78549	26568.6	182.944	143.643	0	0	0	0	0	0	0	-311	200	0	0.00608665	-0.00412766	-0.0721408	-4.46076	-0.0149422	-3.69461	-914	200	0	-42.5523	-34.2555	-1158.59	-418017	218872	21383.4	187.157	359.375	0
445	1	-38.9164	119.648	-504.678	-15361.6	-57319.9	-18609.6	186.423	640.438	0	-4.06883	-160.229	-669.22	37652.4	-78183.3	26531.8	183.173	143.737	0	0	0	0	0	0	0	-311	200	0	0.0158074	-0.00688321	-0.159812	-9.14712	-0.28567	-8.31838	-914	200	0
445	2	-38.8373	119.361	-503.406	-15330.2	-57134.3	-18616.1	186.505	640.453	0	-3.95202	-158.396	-666.924	37466.4	-77801.9	26481.5	183.342	143.822	0	0	0	0	0	0	0	-311	200	0	0.0195116	-0.00764681	-0.191163	-10.751	-0.407296	-9.985	-914	200	0
445	3	-38.6864	119.205	-502.589	-15294.9	-56961	-18624.4	186.665	640.432	0	-3.86404	-156.531	-664.153	37261.4	-77408.6	26415.6	183.448	143.896	0	0	0	0	0	0	0	-311	200	0	0.0193152	-0.00717419	-0.186398	-10.3913	-0.42865	-9.75277	-914	200	0
445	4	-38.461	119.162	-502.182	-15257.2	-56795.4	-18633.4	186.903	640.382	0	-3.84263	-154.663	-660.916	37038.8	-77007.2	26333.9	183.484	143.958	0	0	0	0	0	0	0	-311	200	0	0.0168999	-0.00604735	-0.161439	-8.94546	-0.389732	-8.45661	-914	200	0
445	5	-38.1604	119.205	-502.124	-15219.9	-56634.9	-18642.7	187.209	640.311	0	-3.93162	-152.82	-657.241	36800.1	-76600.9	26237.9	183.451	144.008	0	0	0	0	0	0	0	-311	200	0	0.0134973	-0.00467898	-0.127851	-7.04736	-0.320688	-6.70346	-914	200	0
445	6	-37.7827	119.306	-502.346	-15185.7	-56479.1	-18652.5	187.569	640.23	0	-4.1685	-151.023	-653.178	36547	-76192.1	26128.8	183.352	144.047	0	0	0	0	0	0	0	-311	200	0	0.00993356	-0.00333527	-0.0933137	-5.11537	-0.242402	-4.89682	-914	200	0
445	7	-37.3214	119.443	-502.783	-15156.2	-56329.8	-18663.9	187.964	640.145	0	-4.57682	-149.278	-648.782	36281.7	-75781.4	26006.6	183.194	144.077	0	0	0	0	0	0	0	-311	200	0	0.00670291	-0.00216641	-0.0623582	-3.39401	-0.167943	-3.27515	-914	200	0
445	8	-36.7643	119.602	-503.385	-15133	-56188.9	-18677.6	188.378	640.063	0	-5.16666	-147.579	-644.106	36007.1	-75369.1	25870.9	182.987	144.098	0	0	0	0	0	0	0	-311	200	0	0.00405001	-0.00123798	-0.0371639	-1.99875	-0.104342	-1.95354	-914	200	0
445	9	-36.0949	119.776	-504.132	-15116.3	-56055.4	-18693.7	188.808	639.985	0	-5.93856	-145.918	-639.209	35726.8	-74955.8	25721.9	182.737	144.108	0	0	0	0	0	0	0	-311	200	0	0.00204662	-0.000559002	-0.0182973	-0.957108	-0.0543398	-0.962398	-914	200	0
446	0	-35.2955	119.971	-505.031	-15104.9	-55926.1	-18711.5	189.262	639.909	0	-6.8851	-144.283	-634.168	35443.4	-74543.2	25561	182.455	144.11	0	0	0	0	0	0	0	-311	200	0	0.000656352	-0.000104841	-0.0053281	-0.242814	-0.0179333	-0.279765	-914	200	0	-42.6046	-15.4132	-1124.96	-416813	211378	21898.9	186.081	369.857	0
446	1	-34.3494	120.195	-506.126	-15097.2	-55797.4	-18730.1	189.756	639.829	0	-7.99264	-142.657	-629.081	35158.6	-74133.9	25389.5	182.155	144.111	0	0	0	0	0	0	0	-311	200	0	-0.000215377	0.000165754	0.00269951	0.198105	0.0063942	0.143941	-914	200	0
446	2	-33.2469	120.461	-507.464	-15092.1	-55666.8	-18748	190.304	639.74	0	-9.2457	-141.026	-624.032	34872.6	-73731	25208.5	181.847	144.117	0	0	0	0	0	0	0	-311	200	0	-0.000685771	0.000298893	0.00693404	0.429008	0.0207517	0.368412	-914	200	0
446	3	-31.9909	120.769	-509.067	-15088.8	-55532.5	-18763.5	190.913	639.64	0	-10.6283	-139.377	-619.073	34584.8	-73336.8	25019	181.538	144.134	0	0	0	0	0	0	0	-311	200	0	-0.000871676	0.000338289	0.00850415	0.510953	0.0272132	0.452247	-914	200	0
446	4	-30.5959	121.114	-510.916	-15086.2	-55392.9	-18775.1	191.581	639.528	0	-12.1219	-137.703	-614.232	34295.8	-72951.9	24822.7	181.231	144.165	0	0	0	0	0	0	0	-311	200	0	-0.0008765	0.000321421	0.00840003	0.496231	0.0274373	0.446675	-914	200	0
446	5	-29.0804	121.485	-512.959	-15081.6	-55247.1	-18781.8	192.297	639.401	0	-13.7052	-136.002	-609.528	34007	-72576.1	24621.8	180.931	144.208	0	0	0	0	0	0	0	-311	200	0	-0.00078434	0.000278101	0.0074223	0.425697	0.0224871	0.392847	-914	200	0
446	6	-27.4634	121.873	-515.138	-15072.5	-55094.3	-18783.2	193.049	639.259	0	-15.353	-134.283	-604.956	33719.6	-72208.9	24419.3	180.638	144.261	0	0	0	0	0	0	0	-311	200	0	-0.000658819	0.000230522	0.0061747	0.328627	0.0128111	0.32147	-914	200	0
446	7	-25.7642	122.265	-517.396	-15058.9	-54933.3	-18779.7	193.827	639.105	0	-17.0385	-132.56	-600.482	33434.1	-71848.7	24218.3	180.348	144.321	0	0	0	0	0	0	0	-311	200	0	-0.000544585	0.000194055	0.00508082	0.2241	-0.00163962	0.253754	-914	200	0
446	8	-23.9989	122.65	-519.689	-15043.1	-54763.4	-18772.3	194.623	638.946	0	-18.7376	-130.852	-596.058	33150.7	-71493.6	24020.6	180.056	144.383	0	0	0	0	0	0	0	-311	200	0	-0.000469856	0.000178232	0.00440969	0.123162	-0.0211718	0.202915	-914	200	0
446	9	-22.1756	123.025	-521.996	-15027.9	-54585.5	-18762.8	195.429	638.789	0	-20.4319	-129.177	-591.649	32869.9	-71142.2	23826.8	179.756	144.443	0	0	0	0	0	0	0	-311	200	0	-0.000448897	0.000187534	0.00429948	0.0312774	-0.0459888	0.17569	-914	200	0
447	0	-20.2938	123.392	-524.336	-15014.2	-54402.5	-18753	196.245	638.635	0	-22.104	-127.543	-587.26	32592	-70794.4	23636.8	179.45	144.501	0	0	0	0	0	0	0	-311	200	0	-0.000483694	0.000221724	0.00477242	-0.0492503	-0.075705	0.173505	-914	200	0	-40.1594	4.18627	-1104.45	-423709	210286	18008.7	188.654	383.821	0
447	1	-18.3497	123.764	-526.755	-15001	-54217.9	-18744.6	197.072	638.478	0	-23.7366	-125.951	-582.93	32317.5	-70451.8	23450	179.142	144.56	0	0	0	0	0	0	0	-311	200	0	-0.000564444	0.000275621	0.00573724	-0.117029	-0.108738	0.193132	-914	200	0
447	2	-16.3441	124.151	-529.287	-14986.4	-54034.1	-18738.7	197.911	638.314	0	-25.3185	-124.399	-578.705	32048	-70117	23266.2	178.838	144.621	0	0	0	0	0	0	0	-311	200	0	-0.000668819	0.00033832	0.00697858	-0.169608	-0.141591	0.226786	-914	200	0
447	3	-14.2872	124.555	-531.92	-14968.6	-53851.8	-18735.5	198.76	638.141	0	-26.8494	-122.88	-574.609	31784.8	-69792.9	23085.5	178.538	144.684	0	0	0	0	0	0	0	-311	200	0	-0.000760243	0.000391992	0.00813585	-0.201829	-0.168083	0.261733	-914	200	0
447	4	-12.2002	124.963	-534.593	-14946.6	-53669.7	-18733.5	199.606	637.959	0	-28.337	-121.396	-570.636	31528.4	-69481.2	22908.2	178.239	144.749	0	0	0	0	0	0	0	-311	200	0	-0.000785766	0.000410554	0.00867693	-0.204594	-0.17861	0.279615	-914	200	0
447	5	-10.1132	125.356	-537.209	-14920.3	-53486.6	-18730.5	200.436	637.774	0	-29.7907	-119.952	-566.752	31278.4	-69182.5	22734.6	177.932	144.811	0	0	0	0	0	0	0	-311	200	0	-0.000674455	0.000358667	0.0078762	-0.164178	-0.15961	0.255816	-914	200	0
447	6	-8.06126	125.713	-539.663	-14890.1	-53301.3	-18724	201.232	637.592	0	-31.2166	-118.559	-562.914	31035.8	-68895	22565.7	177.61	144.866	0	0	0	0	0	0	0	-311	200	0	-0.000337643	0.000191713	0.0048101	-0.0623341	-0.0934713	0.159322	-914	200	0
447	7	-6.07861	126.015	-541.855	-14856.8	-53113.4	-18713	201.979	637.418	0	-32.6169	-117.231	-559.089	30802.7	-68615.3	22402.5	177.273	144.906	0	0	0	0	0	0	0	-311	200	0	0.000327223	-0.000142371	-0.00161167	0.122488	0.0407833	-0.04631	-914	200	0
447	8	-4.19374	126.249	-543.713	-14820.9	-52923.6	-18697.6	202.663	637.259	0	-33.9877	-115.98	-555.276	30580.6	-68339.9	22245.7	176.926	144.927	0	0	0	0	0	0	0	-311	200	0	0.00142699	-0.000698323	-0.0125568	0.41235	0.265598	-0.400109	-914	200	0
447	9	-2.42343	126.414	-545.208	-14782.8	-52733.2	-18679.3	203.279	637.114	0	-35.315	-114.806	-551.517	30370.2	-68066.1	22094.9	176.584	144.933	0	0	0	0	0	0	0	-311	200	0	0.00305504	-0.00152462	-0.0290973	0.824992	0.601291	-0.938128	-914	200	0
448	0	-0.767115	126.523	-546.375	-14743	-52543.1	-18659.5	203.833	636.983	0	-36.5736	-113.701	-547.889	30172	-67793.6	21948.9	176.264	144.93	0	0	0	0	0	0	0	-311	200	0	0.00526294	-0.00264912	-0.0519255	1.36644	1.06024	-1.68425	-914	200	0	-35.7869	16.9376	-1082.99	-425462	208337	13121.6	190.786	393.609	0
448	1	0.788228	126.605	-547.3	-14701	-52351.1	-18639.2	204.347	636.861	0	-37.7356	-112.652	-544.477	29987.7	-67524.6	21807.3	175.983	144.924	0	0	0	0	0	0	0	-311	200	0	0.00801956	-0.00405832	-0.0809366	2.02072	1.63844	-2.6366	-914	200	0
448	2	2.25271	126.677	-548.06	-14655.7	-52153.7	-18618.8	204.839	636.741	0	-38.7835	-111.649	-541.332	29818.4	-67262.6	21670.9	175.746	144.917	0	0	0	0	0	0	0	-311	200	0	0.0111569	-0.0056697	-0.114666	2.7367	2.30419	-3.74911	-914	200	0
448	3	3.62146	126.744	-548.671	-14606.5	-51948	-18597.6	205.32	636.622	0	-39.7158	-110.69	-538.458	29663	-67009.8	21541.8	175.553	144.911	0	0	0	0	0	0	0	-311	200	0	0.0143039	-0.00729789	-0.149589	3.41251	2.98421	-4.90853	-914	200	0
448	4	4.87361	126.793	-549.089	-14554.7	-51733	-18574.3	205.784	636.507	0	-40.5428	-109.782	-535.815	29518.2	-66765.3	21421.3	175.395	144.91	0	0	0	0	0	0	0	-311	200	0	0.0168136	-0.00861715	-0.179331	3.87914	3.54807	-5.90837	-914	200	0
448	5	5.97922	126.799	-549.229	-14502.3	-51509.7	-18547.8	206.215	636.405	0	-41.2794	-108.934	-533.336	29380.3	-66525.5	21310	175.265	144.912	0	0	0	0	0	0	0	-311	200	0	0.0176934	-0.00912514	-0.193885	3.88576	3.79299	-6.42273	-914	200	0
448	6	6.9097	126.736	-548.997	-14450.9	-51279.3	-18517.2	206.595	636.322	0	-41.9433	-108.159	-530.946	29247.2	-66286.4	21207	175.154	144.915	0	0	0	0	0	0	0	-311	200	0	0.015555	-0.00811649	-0.178997	3.09136	3.43243	-5.98565	-914	200	0
448	7	7.64581	126.579	-548.319	-14401.5	-51041.8	-18482.7	206.912	636.265	0	-42.5521	-107.471	-528.584	29119.8	-66046.6	21111.6	175.05	144.91	0	0	0	0	0	0	0	-311	200	0	0.00860989	-0.00467898	-0.115983	1.06874	2.09354	-3.98416	-914	200	0
448	8	8.17917	126.316	-547.164	-14354.3	-50796.8	-18444.9	207.163	636.234	0	-43.1182	-106.885	-526.217	29000.1	-65806.6	21023.7	174.944	144.889	0	0	0	0	0	0	0	-311	200	0	-0.00525533	0.00227024	0.0176719	-2.67054	-0.669274	0.323394	-914	200	0
448	9	8.51242	125.95	-545.563	-14308.9	-50546.1	-18404.7	207.351	636.228	0	-43.644	-106.411	-523.849	28890.3	-65568.5	20944.3	174.833	144.85	0	0	0	0	0	0	0	-311	200	0	-0.0282815	0.0138863	0.246475	-8.62012	-5.33578	7.74863	-914	200	0
449	0	8.66111	125.498	-543.602	-14263.4	-50294.7	-18362.6	207.479	636.239	0	-44.1233	-106.046	-521.523	28791.5	-65335	20874.1	174.723	144.794	0	0	0	0	0	0	0	-311	200	0	-0.0624664	0.0312105	0.593322	-17.1803	-12.3457	19.0566	-914	200	0	-38.6462	16.9452	-1043.47	-411298	203215	12520	192.978	394.938	0
449	1	8.64953	124.985	-541.388	-14214.2	-50049.1	-18318.4	207.554	636.255	0	-44.5463	-105.779	-519.304	28704.6	-65109.6	20813.6	174.621	144.725	0	0	0	0	0	0	0	-311	200	0	-0.108971	0.0548703	1.07355	-28.5059	-21.9777	34.773	-914	200	0
449	2	8.4976	124.429	-539.006	-14159.3	-49813.2	-18271.8	207.583	636.269	0	-44.9074	-105.597	-517.255	28630.8	-64896.8	20762.6	174.536	144.649	0	0	0	0	0	0	0	-311	200	0	-0.167258	0.0846432	1.6862	-42.2931	-34.1731	54.8975	-914	200	0
449	3	8.2104	123.839	-536.483	-14100.4	-49587.3	-18222.4	207.57	636.283	0	-45.2098	-105.494	-515.408	28570.9	-64700.6	20721.1	174.467	144.566	0	0	0	0	0	0	0	-311	200	0	-0.233952	0.118875	2.4021	-57.5025	-48.2979	78.5159	-914	200	0
449	4	7.78092	123.21	-533.797	-14041.2	-49371.5	-18170.8	207.509	636.304	0	-45.4616	-105.474	-513.756	28524.9	-64521.9	20689.2	174.412	144.478	0	0	0	0	0	0	0	-311	200	0	-0.301439	0.153762	3.14914	-72.0317	-62.8496	103.313	-914	200	0
449	5	7.19978	122.532	-530.902	-13983.8	-49167.2	-18117.7	207.389	636.34	0	-45.6709	-105.54	-512.28	28491.2	-64358.8	20666.5	174.368	144.384	0	0	0	0	0	0	0	-311	200	0	-0.356309	0.182556	3.79542	-82.365	-75.1262	125.02	-914	200	0
449	6	6.46092	121.801	-527.76	-13927.7	-48975.6	-18063.4	207.201	636.39	0	-45.8405	-105.685	-510.97	28467.4	-64208.8	20651.6	174.339	144.287	0	0	0	0	0	0	0	-311	200	0	-0.381665	0.196621	4.17591	-84.0006	-81.7606	138.325	-914	200	0
449	7	5.56424	121.016	-524.369	-13870.8	-48795.1	-18008.7	206.945	636.452	0	-45.964	-105.9	-509.838	28451.6	-64069.9	20642.7	174.333	144.195	0	0	0	0	0	0	0	-311	200	0	-0.368071	0.190676	4.21649	-73.6091	-81.192	141.101	-914	200	0
449	8	4.5204	120.183	-520.764	-13812	-48621.4	-17954.1	206.635	636.523	0	-46.0289	-106.172	-508.92	28443.2	-63941.8	20638.7	174.358	144.111	0	0	0	0	0	0	0	-311	200	0	-0.322664	0.167163	4.03536	-50.9118	-75.6969	137.829	-914	200	0
449	9	3.35482	119.318	-517.023	-13752	-48449.5	-17900.3	206.292	636.598	0	-46.0212	-106.484	-508.268	28442.7	-63825	20639.9	174.427	144.04	0	0	0	0	0	0	0	-311	200	0	-0.263133	0.133334	3.86894	-17.7178	-69.957	137.047	-914	200	0
450	0	2.1071	118.44	-513.265	-13691.7	-48276.5	-17847.5	205.942	636.676	0	-45.9249	-106.808	-507.936	28451.6	-63719.3	20646.7	174.553	143.986	0	0	0	0	0	0	0	-311	200	0	-0.205854	0.0955684	3.92776	24.0275	-68.2517	146.371	-914	200	0	-47.3614	6.73349	-1001.45	-389190	202194	16438.2	199.644	388.952	0
450	1	0.823141	117.572	-509.616	-13631.9	-48103.1	-17795.5	205.609	636.749	0	-45.7231	-107.114	-507.96	28471.5	-63622	20659.2	174.75	143.949	0	0	0	0	0	0	0	-311	200	0	-0.16134	0.0573256	4.33158	72.5799	-73.233	170.161	-914	200	0
450	2	-0.458008	116.727	-506.167	-13573	-47931.8	-17744.2	205.304	636.815	0	-45.4039	-107.384	-508.345	28504	-63529.6	20677.4	175.027	143.928	0	0	0	0	0	0	0	-311	200	0	-0.134855	0.0197061	5.09876	125.518	-85.7825	208.983	-914	200	0
450	3	-1.71269	115.91	-502.94	-13515.5	-47765	-17693.9	205.029	636.873	0	-44.9643	-107.616	-509.047	28550.1	-63440.1	20701.2	175.375	143.915	0	0	0	0	0	0	0	-311	200	0	-0.127455	-0.0176141	6.13612	178.569	-104.878	259.009	-914	200	0
450	4	-2.93086	115.116	-499.909	-13459.8	-47604.8	-17644.9	204.773	636.924	0	-44.4101	-107.828	-510.004	28609.5	-63356	20730.9	175.774	143.904	0	0	0	0	0	0	0	-311	200	0	-0.136552	-0.0554116	7.25578	225.125	-128.305	312.209	-914	200	0
450	5	-4.11009	114.338	-497.035	-13405.3	-47451.8	-17597.1	204.53	636.971	0	-43.7536	-108.043	-511.149	28680.6	-63282	20767	176.197	143.89	0	0	0	0	0	0	0	-311	200	0	-0.155917	-0.0938605	8.26231	257.437	-155.425	358.719	-914	200	0
450	6	-5.25134	113.566	-494.278	-13350.4	-47305.3	-17550.2	204.294	637.01	0	-43.0128	-108.283	-512.425	28760.7	-63222.2	20809.5	176.622	143.873	0	0	0	0	0	0	0	-311	200	0	-0.177196	-0.131522	9.05005	269.037	-189.113	390.707	-914	200	0
450	7	-6.35707	112.787	-491.6	-13293.3	-47163.9	-17504.2	204.06	637.041	0	-42.2103	-108.562	-513.782	28846.6	-63178.2	20857.8	177.033	143.854	0	0	0	0	0	0	0	-311	200	0	-0.195523	-0.164545	9.63274	257.663	-233.253	406.687	-914	200	0
450	8	-7.4287	111.99	-488.959	-13232.4	-47027.2	-17459.6	203.822	637.063	0	-41.3697	-108.891	-515.176	28935.8	-63150.3	20911.4	177.42	143.833	0	0	0	0	0	0	0	-311	200	0	-0.213961	-0.185972	10.0953	226.326	-288.36	412.78	-914	200	0
450	9	-8.46094	111.168	-486.344	-13167	-46895.8	-17416.2	203.575	637.073	0	-40.5089	-109.27	-516.591	29027.8	-63139.1	20970	177.778	143.809	0	0	0	0	0	0	0	-311	200	0	-0.239948	-0.186904	10.5027	180.539	-350.024	417.545	-914	200	0
451	0	-9.43696	110.323	-483.798	-13097.8	-46770.4	-17373.9	203.327	637.073	0	-39.6355	-109.692	-518.066	29123.8	-63142.4	21033.8	178.119	143.784	0	0	0	0	0	0	0	-311	200	0	-0.27816	-0.161965	10.8754	125.91	-410.782	426.206	-914	200	0	-47.3581	-4.67507	-996.575	-377572	202173	17748.9	200.599	378.646	0
451	1	-10.3325	109.474	-481.413	-13026.9	-46650.2	-17332.4	203.097	637.06	0	-38.7459	-110.141	-519.69	29225.9	-63156.1	21103.5	178.473	143.763	0	0	0	0	0	0	0	-311	200	0	-0.326654	-0.114054	11.2142	68.5885	-461.324	438.822	-914	200	0
451	2	-11.1265	108.639	-479.268	-12957.1	-46533.7	-17292.1	202.907	637.035	0	-37.8288	-110.596	-521.576	29336.2	-63175.5	21179.9	178.876	143.755	0	0	0	0	0	0	0	-311	200	0	-0.377685	-0.0518668	11.4616	15.1079	-490.324	449.983	-914	200	0
451	3	-11.8094	107.833	-477.398	-12891.9	-46420.2	-17253.9	202.764	637.005	0	-36.8673	-111.032	-523.828	29455.8	-63197.9	21263.3	179.354	143.768	0	0	0	0	0	0	0	-311	200	0	-0.42289	0.01525	11.4889	-28.6639	-489.093	450.89	-914	200	0
451	4	-12.3853	107.058	-475.777	-12834	-46309.6	-17218.1	202.665	636.975	0	-35.8385	-111.424	-526.523	29584.6	-63222	21353.2	179.925	143.811	0	0	0	0	0	0	0	-311	200	0	-0.456943	0.0787232	11.1604	-58.1932	-457.718	433.746	-914	200	0
451	5	-12.8686	106.308	-474.337	-12783.7	-46202.7	-17183.8	202.595	636.951	0	-34.7123	-111.755	-529.692	29720.1	-63245	21449.1	180.6	143.892	0	0	0	0	0	0	0	-311	200	0	-0.473261	0.129694	10.3818	-71.8781	-403.386	395.205	-914	200	0
451	6	-13.2788	105.574	-472.99	-12738.8	-46099.9	-17150.1	202.535	636.933	0	-33.4522	-112.019	-533.316	29858.1	-63260.6	21551.2	181.383	144.014	0	0	0	0	0	0	0	-311	200	0	-0.460678	0.159567	9.12407	-72.2423	-334.815	337.682	-914	200	0
451	7	-13.6339	104.843	-471.657	-12696	-45999.9	-17115.7	202.472	636.918	0	-32.0197	-112.225	-537.333	29994.4	-63260.1	21659.9	182.27	144.179	0	0	0	0	0	0	0	-311	200	0	-0.412541	0.16467	7.47081	-64.0857	-260.14	268.373	-914	200	0
451	8	-13.9456	104.11	-470.299	-12652.2	-45899.6	-17079.9	202.403	636.903	0	-30.3817	-112.392	-541.665	30125.9	-63234.9	21775.1	183.258	144.383	0	0	0	0	0	0	0	-311	200	0	-0.336649	0.150085	5.63551	-51.6247	-186.789	196.779	-914	200	0
451	9	-14.2152	103.377	-468.925	-12605.8	-45795	-17041.7	202.34	636.882	0	-28.5144	-112.535	-546.248	30251.9	-63178.4	21895.7	184.341	144.619	0	0	0	0	0	0	0	-311	200	0	-0.2502	0.126389	3.87529	-37.4817	-120.277	131.645	-914	200	0
452	0	-14.4313	102.654	-467.595	-12555.5	-45682.8	-17000	202.303	636.851	0	-26.4028	-112.659	-551.047	30374	-63088.5	22020.5	185.512	144.88	0	0	0	0	0	0	0	-311	200	0	-0.168711	0.103703	2.38129	-22.9545	-62.8865	78.6347	-914	200	0	-28.4913	-12.8829	-1035.4	-379488	208890	13315.4	200.438	365.908	0
452	1	-14.5731	101.964	-466.402	-12500.9	-45560.2	-16954.6	202.316	636.803	0	-24.0449	-112.759	-556.055	30494.9	-62968.1	22148.4	186.759	145.158	0	0	0	0	0	0	0	-311	200	0	-0.102129	0.0893416	1.25327	-8.4117	-13.966	40.1988	-914	200	0
452	2	-14.6217	101.324	-465.427	-12442.1	-45426.6	-16905.7	202.398	636.733	0	-21.4605	-112.837	-561.26	30616.7	-62823.5	22278.7	188.067	145.45	0	0	0	0	0	0	0	-311	200	0	-0.0560447	0.0879505	0.52762	6.34549	28.794	16.6652	-914	200	0
452	3	-14.5688	100.744	-464.698	-12379.2	-45284.6	-16854.9	202.551	636.639	0	-18.6924	-112.897	-566.624	30738.9	-62661.3	22410	189.413	145.751	0	0	0	0	0	0	0	-311	200	0	-0.0332717	0.101807	0.204751	21.7211	68.1252	7.18368	-914	200	0
452	4	-14.419	100.219	-464.184	-12311.9	-45138.6	-16803.6	202.757	636.524	0	-15.7993	-112.958	-572.079	30858.5	-62486.2	22540.5	190.773	146.059	0	0	0	0	0	0	0	-311	200	0	-0.0349491	0.130825	0.267056	37.9546	106.09	10.318	-914	200	0
452	5	-14.188	99.7384	-463.816	-12241	-44991.6	-16752.7	202.997	636.392	0	-12.8474	-113.046	-577.526	30971.7	-62300.8	22667.9	192.125	146.372	0	0	0	0	0	0	0	-311	200	0	-0.0610915	0.172216	0.687106	54.7379	143.082	24.2986	-914	200	0
452	6	-13.9001	99.2898	-463.518	-12168.3	-44844.3	-16702.2	203.252	636.252	0	-9.90424	-113.196	-582.84	31076.7	-62106	22790.6	193.443	146.681	0	0	0	0	0	0	0	-311	200	0	-0.110547	0.2198	1.42644	70.8178	176.885	46.9665	-914	200	0
452	7	-13.5799	98.8647	-463.231	-12096.6	-44696.4	-16651.7	203.512	636.114	0	-7.03035	-113.44	-587.905	31175	-61902.7	22907.5	194.706	146.973	0	0	0	0	0	0	0	-311	200	0	-0.180365	0.263067	2.42568	83.5965	201.786	75.4549	-914	200	0
452	8	-13.2449	98.4598	-462.935	-12028.1	-44547.8	-16601.3	203.771	635.982	0	-4.27206	-113.789	-592.646	31269.6	-61691.7	23018	195.905	147.237	0	0	0	0	0	0	0	-311	200	0	-0.26461	0.286124	3.58695	88.7659	207.808	105.664	-914	200	0
452	9	-12.8998	98.0805	-462.651	-11964	-44400	-16551.2	204.031	635.86	0	-1.65864	-114.236	-597.045	31362.7	-61474	23121.4	197.036	147.47	0	0	0	0	0	0	0	-311	200	0	-0.354669	0.27062	4.78505	80.9532	182.214	132.707	-914	200	0
453	0	-12.5341	97.7432	-462.44	-11904.3	-44256.4	-16501.5	204.298	635.742	0	0.796228	-114.754	-601.135	31453.8	-61250.5	23216.6	198.108	147.676	0	0	0	0	0	0	0	-311	200	0	-0.44351	0.207469	5.9504	56.5453	115.872	153.726	-914	200	0	-1.63571	-20.028	-1073.52	-385536	222511	5649.85	207.21	358.231	0
453	1	-12.1299	97.4684	-462.372	-11847.4	-44121.8	-16452.5	204.575	635.623	0	3.09116	-115.309	-604.946	31541.2	-61020.9	23301.7	199.13	147.861	0	0	0	0	0	0	0	-311	200	0	-0.528513	0.106982	7.12824	16.2306	9.07116	170.055	-914	200	0
453	2	-11.6772	97.2684	-462.482	-11791.1	-44000.1	-16405	204.861	635.495	0	5.22932	-115.878	-608.474	31622.9	-60784.8	23374.7	200.103	148.029	0	0	0	0	0	0	0	-311	200	0	-0.606095	-0.00593034	8.39238	-35.8954	-130.125	184.871	-914	200	0
453	3	-11.183	97.1397	-462.752	-11734.2	-43891.4	-16359.8	205.151	635.357	0	7.20907	-116.449	-611.667	31697.2	-60543	23433.7	201.02	148.179	0	0	0	0	0	0	0	-311	200	0	-0.663064	-0.102326	9.69885	-94.4331	-290.043	199.06	-914	200	0
453	4	-10.6692	97.0666	-463.122	-11677	-43792	-16317.3	205.442	635.214	0	9.0202	-117.021	-614.454	31762.6	-60297.7	23477.6	201.868	148.308	0	0	0	0	0	0	0	-311	200	0	-0.675489	-0.156543	10.8366	-153.815	-454.091	210.24	-914	200	0
453	5	-10.1617	97.0272	-463.512	-11621.1	-43696.6	-16277	205.727	635.072	0	10.6464	-117.601	-616.769	31817.8	-60052.1	23506.5	202.634	148.412	0	0	0	0	0	0	0	-311	200	0	-0.622558	-0.157294	11.5365	-209.402	-597.692	216.076	-914	200	0
453	6	-9.68023	96.9995	-463.858	-11568.4	-43601.1	-16237.7	206.003	634.94	0	12.0688	-118.196	-618.564	31861.4	-59808.6	23521.6	203.311	148.491	0	0	0	0	0	0	0	-311	200	0	-0.507704	-0.116646	11.6451	-256.126	-693.764	217.869	-914	200	0
453	7	-9.23434	96.9665	-464.121	-11520	-43502.7	-16198.3	206.269	634.821	0	13.2701	-118.801	-619.826	31891.5	-59569.1	23524	203.894	148.548	0	0	0	0	0	0	0	-311	200	0	-0.361522	-0.0616541	11.1749	-285.978	-724.868	219.369	-914	200	0
453	8	-8.82379	96.9203	-464.302	-11475.1	-43399.2	-16158.7	206.528	634.715	0	14.2405	-119.403	-620.566	31906.8	-59334.4	23513.6	204.387	148.584	0	0	0	0	0	0	0	-311	200	0	-0.219735	-0.0154087	10.238	-292.186	-691.234	222.27	-914	200	0
453	9	-8.43934	96.8634	-464.425	-11431.4	-43289.6	-16119	206.789	634.614	0	14.9781	-119.982	-620.821	31908	-59105.3	23490.3	204.795	148.604	0	0	0	0	0	0	0	-311	200	0	-0.103266	0.0132766	8.97457	-275.388	-609.141	223.205	-914	200	0
454	0	-8.06556	96.8063	-464.529	-11386.7	-43176	-16079.1	207.054	634.512	0	15.4839	-120.518	-620.649	31897.1	-58883.6	23453.6	205.126	148.607	0	0	0	0	0	0	0	-311	200	0	-0.0181313	0.02641	7.49234	-241.517	-500.387	214.977	-914	200	0	7.39016	-25.1378	-1072.6	-385957	228636	986.805	213.502	358.708	0
454	1	-7.68734	96.7603	-464.652	-11340	-43061.1	-16038.6	207.326	634.405	0	15.7555	-120.992	-620.114	31875.7	-58670	23403.7	205.389	148.597	0	0	0	0	0	0	0	-311	200	0	0.0361934	0.0294792	5.88433	-197.164	-383.135	192.708	-914	200	0
454	2	-7.29741	96.7291	-464.806	-11291.5	-42947.5	-15996.8	207.601	634.293	0	15.788	-121.391	-619.255	31843.9	-58462.1	23340.9	205.593	148.577	0	0	0	0	0	0	0	-311	200	0	0.061873	0.0280635	4.29886	-148.851	-270.772	158.946	-914	200	0
454	3	-6.89857	96.7054	-464.964	-11241.8	-42836.3	-15953.3	207.872	634.178	0	15.5807	-121.706	-618.084	31800.8	-58255.7	23265.2	205.748	148.549	0	0	0	0	0	0	0	-311	200	0	0.0608843	0.0272636	2.91456	-102.334	-172.271	121.127	-914	200	0
454	4	-6.49959	96.6744	-465.086	-11191.4	-42727.3	-15907.3	208.13	634.063	0	15.1413	-121.934	-616.6	31745.1	-58047.6	23177.4	205.859	148.516	0	0	0	0	0	0	0	-311	200	0	0.0341232	0.0315452	1.86092	-61.0388	-91.4724	86.0325	-914	200	0
454	5	-6.10957	96.6199	-465.136	-11140.2	-42618.6	-15858.2	208.374	633.951	0	14.4847	-122.076	-614.811	31675.9	-57840.1	23079.2	205.922	148.479	0	0	0	0	0	0	0	-311	200	0	-0.0186882	0.0446438	1.19756	-25.9427	-27.9239	57.7516	-914	200	0
454	6	-5.73584	96.5288	-465.093	-11087.7	-42508.3	-15805.7	208.603	633.84	0	13.6273	-122.135	-612.726	31593	-57639.1	22973.1	205.93	148.439	0	0	0	0	0	0	0	-311	200	0	-0.0983496	0.0694063	0.933268	3.56357	21.3037	38.1638	-914	200	0
454	7	-5.38534	96.3934	-464.949	-11034	-42395.3	-15750.4	208.817	633.732	0	12.5861	-122.11	-610.366	31497.1	-57450.1	22862.4	205.876	148.396	0	0	0	0	0	0	0	-311	200	0	-0.204867	0.107431	1.04228	28.7997	60.0063	27.6126	-914	200	0
454	8	-5.06505	96.2125	-464.708	-10978.8	-42279.8	-15693.8	209.019	633.625	0	11.381	-121.999	-607.757	31389	-57274.5	22749.2	205.761	148.353	0	0	0	0	0	0	0	-311	200	0	-0.335482	0.158438	1.47116	51.0498	91.5834	25.3866	-914	200	0
454	9	-4.77846	95.9927	-464.396	-10921.8	-42163.9	-15637.8	209.207	633.518	0	10.0374	-121.791	-604.936	31269.7	-57111.2	22633.9	205.591	148.309	0	0	0	0	0	0	0	-311	200	0	-0.482074	0.219328	2.13674	70.9233	118.039	29.9887	-914	200	0
455	0	-4.52078	95.7496	-464.07	-10862.7	-42050.2	-15583.7	209.388	633.407	0	8.58855	-121.475	-601.948	31140.6	-56957.9	22516.4	205.377	148.267	0	0	0	0	0	0	0	-311	200	0	-0.628032	0.282966	2.91656	87.7965	139.176	39.2096	-914	200	0	-2.12114	-23.4896	-1048.71	-381174	220977	1278.63	210.629	362.383	0
455	1	-4.27975	95.5035	-463.814	-10801.8	-41939.9	-15532.1	209.576	633.289	0	7.07272	-121.038	-598.856	31003.8	-56812.8	22397.5	205.131	148.228	0	0	0	0	0	0	0	-311	200	0	-0.744832	0.336757	3.6339	99.3296	151.945	50.0419	-914	200	0
455	2	-4.04399	95.27	-463.696	-10739.4	-41833.3	-15483.1	209.783	633.161	0	5.52528	-120.479	-595.723	30861.1	-56674.7	22279.4	204.864	148.196	0	0	0	0	0	0	0	-311	200	0	-0.796449	0.364849	4.08397	101.96	151.204	59.1875	-914	200	0
455	3	-3.81002	95.0521	-463.729	-10675.7	-41730.6	-15436.5	210.011	633.021	0	3.97282	-119.808	-592.606	30713.1	-56541.3	22164.3	204.589	148.173	0	0	0	0	0	0	0	-311	200	0	-0.761306	0.358495	4.15625	93.4691	133.427	65.0564	-914	200	0
455	4	-3.58174	94.841	-463.872	-10609.8	-41634.1	-15391.2	210.247	632.872	0	2.43141	-119.044	-589.544	30559.2	-56410.3	22053.7	204.316	148.165	0	0	0	0	0	0	0	-311	200	0	-0.650773	0.324667	3.93483	75.1895	99.9378	69.3395	-914	200	0
455	5	-3.36852	94.619	-464.051	-10540.9	-41546.4	-15345.6	210.47	632.715	0	0.907198	-118.21	-586.562	30398.9	-56280	21946.6	204.051	148.175	0	0	0	0	0	0	0	-311	200	0	-0.497364	0.280222	3.62485	50.7562	55.2927	75.6993	-914	200	0
455	6	-3.18438	94.3636	-464.176	-10468.9	-41467.4	-15297.6	210.665	632.554	0	-0.59952	-117.326	-583.656	30232.2	-56149.8	21841.1	203.796	148.202	0	0	0	0	0	0	0	-311	200	0	-0.331279	0.240364	3.40999	23.5459	3.86773	87.2668	-914	200	0
455	7	-3.04371	94.0527	-464.158	-10394.3	-41392.6	-15246.1	210.822	632.394	0	-2.0872	-116.408	-580.809	30060.9	-56019.1	21735.3	203.55	148.243	0	0	0	0	0	0	0	-311	200	0	-0.171974	0.21397	3.39098	-4.12476	-51.0179	105.364	-914	200	0
455	8	-2.95511	93.6728	-463.946	-10317.6	-41315.7	-15190.9	210.947	632.239	0	-3.54737	-115.466	-578.02	29888.2	-55889.3	21628.8	203.309	148.292	0	0	0	0	0	0	0	-311	200	0	-0.0306303	0.203809	3.58186	-30.5155	-106.098	129.075	-914	200	0
455	9	-2.91707	93.2251	-463.55	-10238.9	-41232	-15132.6	211.052	632.088	0	-4.96269	-114.505	-575.322	29717.6	-55763.3	21522.8	203.075	148.346	0	0	0	0	0	0	0	-311	200	0	0.0860454	0.207159	3.91021	-53.8	-156.842	154.81	-914	200	0
456	0	-2.91499	92.7262	-463.046	-10158.4	-41138.6	-15072.7	211.157	631.938	0	-6.30804	-113.523	-572.788	29550.7	-55644.2	21418.8	202.854	148.409	0	0	0	0	0	0	0	-311	200	0	0.172407	0.216093	4.21339	-71.4357	-196.151	175.761	-914	200	0	-13.8199	-18.4168	-1023.86	-375830	216327	4463.87	210.651	366.196	0
456	1	-2.92409	92.2021	-462.551	-10076.4	-41033.6	-15012.3	211.288	631.784	0	-7.55603	-112.514	-570.506	29387.1	-55532.9	21318.7	202.66	148.489	0	0	0	0	0	0	0	-311	200	0	0.222992	0.219504	4.27551	-80.339	-215.246	183.207	-914	200	0
456	2	-2.92226	91.6764	-462.167	-9994.14	-40915.7	-14952.1	211.47	631.625	0	-8.68729	-111.476	-568.548	29225.7	-55427.7	21224.6	202.51	148.596	0	0	0	0	0	0	0	-311	200	0	0.236612	0.209427	3.9601	-78.7756	-209.353	171.998	-914	200	0
456	3	-2.90287	91.1595	-461.928	-9912.42	-40786.1	-14892.5	211.705	631.459	0	-9.69733	-110.416	-566.926	29066.4	-55324.7	21137.7	202.413	148.73	0	0	0	0	0	0	0	-311	200	0	0.220047	0.186183	3.32024	-67.9953	-182.537	145.158	-914	200	0
456	4	-2.87499	90.6477	-461.789	-9831.05	-40649.3	-14833.3	211.974	631.289	0	-10.5947	-109.351	-565.598	28911	-55219.7	21057.2	202.369	148.884	0	0	0	0	0	0	0	-311	200	0	0.184471	0.155336	2.53523	-51.0805	-144.433	111.102	-914	200	0
[truncated: 1,711 more rows]
[truncated: 234 more columns]
