# Supplementary material for: Independent effects of mental fatigue and drop height on drop jump performance in American football athletes: an exploration of central-peripheral interaction
Source: PeerJ. 2026 Jan 13;14:e20574. doi: 10.7717/peerj.20574 (PMC12810397; doi:10.7717/peerj.20574)
Supplement: Supplemental Information 1 [file peerj-14-20574-s001.zip › data/1/3/C-DJ-50-02.csv]

Devices
1000
		Force1 - Force			Force1 - Moment			Force1 - CoP			Force2 - Force			Force2 - Moment			Force2 - CoP			Imported AMTI 400600 V1.00 #3 - Force			Imported AMTI 400600 V1.00 #3 - Moment			Imported AMTI 400600 V1.00 #3 - CoP			Imported AMTI 400600 V1.00 #4 - Force			Imported AMTI 400600 V1.00 #4 - Moment			Imported AMTI 400600 V1.00 #4 - CoP			Combined Force			Combined Moment			Combined CoP
Frame	Sub Frame	Fx	Fy	Fz	Mx	My	Mz	Cx	Cy	Cz	Fx	Fy	Fz	Mx	My	Mz	Cx	Cy	Cz	Fx	Fy	Fz	Mx	My	Mz	Cx	Cy	Cz	Fx	Fy	Fz	Mx	My	Mz	Cx	Cy	Cz	Fx	Fy	Fz	Mx	My	Mz	Cx	Cy	Cz
		N	N	N	N.mm	N.mm	N.mm	mm	mm	mm	N	N	N	N.mm	N.mm	N.mm	mm	mm	mm	N	N	N	N.mm	N.mm	N.mm	mm	mm	mm	N	N	N	N.mm	N.mm	N.mm	mm	mm	mm	N	N	N	N.mm	N.mm	N.mm	mm	mm	mm
271	0	-2.74937e-12	3.60166e-13	-4.73402e-12	-3.43566e-10	-3.50429e-10	1.71748e-10	300	610	0	-1.38536e-14	-4.00852e-15	-1.94724e-14	1.20733e-12	-1.98739e-12	-5.89694e-13	300	200	0	0	0	0	0	0	0	-311	200	0	0.00299211	0.0112836	-0.30953	0.0473279	17.1911	-8.32936	-914	200	0	-0.0935038	-0.0749523	3.67437	775.984	3180.95	191.315	0	0	0
271	1	-3.08912e-12	7.55694e-13	-4.35488e-12	-3.25451e-10	-3.3282e-10	1.61366e-10	300	610	0	-1.49797e-14	-4.56647e-15	-1.88969e-14	1.12562e-12	-1.95619e-12	-6.08845e-13	300	200	0	0	0	0	0	0	0	-311	200	0	-0.00723863	0.0158392	-0.184866	6.36937	14.402	-4.15079	-914	200	0
271	2	-3.03947e-12	1.28692e-12	-2.7924e-12	-2.26458e-10	-2.33177e-10	1.09847e-10	300	610	0	-1.38321e-14	-4.58998e-15	-1.39773e-14	7.50104e-13	-1.49627e-12	-5.159e-13	300	200	0	0	0	0	0	0	0	-311	200	0	-0.0235317	0.0204781	0.0702954	16.0444	6.56432	3.97764	-914	200	0
271	3	-2.32282e-12	1.94401e-12	5.04235e-13	-7.32241e-12	-1.15168e-11	-2.53716e-12	300	610	0	-8.96773e-15	-3.67905e-15	-2.52241e-15	-5.85752e-14	-3.86069e-13	-2.47264e-13	300	200	0	0	0	0	0	0	0	-311	200	0	-0.0469902	0.0243	0.499514	29.5448	-8.42871	17.2904	-914	200	0
271	4	-5.94692e-13	2.68375e-12	6.13344e-12	3.75334e-10	3.76399e-10	-1.97479e-10	300	610	0	1.3523e-15	-1.33179e-15	1.79239e-14	-1.45295e-12	1.62493e-12	2.71243e-13	300	200	0	0	0	0	0	0	0	-311	200	0	-0.0780468	0.0259083	1.14246	46.8993	-32.7579	36.8596	-914	200	0
271	5	2.53431e-12	3.41384e-12	1.46523e-11	9.63049e-10	9.73041e-10	-4.95586e-10	300	610	0	1.90213e-14	3.02691e-15	4.97689e-14	-3.57686e-12	4.78567e-12	1.11682e-12	300	200	0	0	0	0	0	0	0	-311	200	0	-0.115879	0.0233331	2.02382	67.3583	-68.2804	63.2524	-914	200	0
271	6	7.451e-12	3.97576e-12	2.64307e-11	1.78555e-09	1.80899e-09	-9.1131e-10	300	610	0	4.58082e-14	9.98023e-15	9.48359e-14	-6.5292e-12	9.29068e-12	2.35593e-12	300	200	0	0	0	0	0	0	0	-311	200	0	-0.15765	0.0140157	3.13708	88.9743	-115.905	96.0405	-914	200	0
271	7	1.44574e-11	4.12867e-12	4.14356e-11	2.84583e-09	2.88782e-09	-1.4454e-09	300	610	0	8.28991e-14	2.00044e-14	1.53554e-13	-1.03102e-11	1.51996e-11	4.02255e-12	300	200	0	0	0	0	0	0	0	-311	200	0	-0.19761	-0.00509618	4.42282	108.12	-174.702	133.153	-914	200	0
271	8	2.36455e-11	3.53847e-12	5.89411e-11	4.09984e-09	4.16536e-09	-2.07459e-09	300	610	0	1.3022e-13	3.32911e-14	2.2384e-13	-1.47485e-11	2.23249e-11	6.08712e-12	300	200	0	0	0	0	0	0	0	-311	200	0	-0.226135	-0.0372803	5.74194	119	-240.74	170.089	-914	200	0
271	9	3.47229e-11	1.77819e-12	7.71657e-11	5.43075e-09	5.52362e-09	-2.73874e-09	300	610	0	1.85521e-13	4.94968e-14	2.99669e-13	-1.94095e-11	3.00885e-11	8.41573e-12	300	200	0	0	0	0	0	0	0	-311	200	0	-0.230398	-0.0847809	6.86319	114.216	-306.025	199.661	-914	200	0
272	0	4.67892e-11	-1.65216e-12	9.28618e-11	6.61941e-09	6.74059e-09	-3.32596e-09	300	610	0	2.43234e-13	6.74191e-14	3.69417e-13	-2.34915e-11	3.73521e-11	1.07207e-11	300	200	0	0	0	0	0	0	0	-311	200	0	-0.201393	-0.144329	7.51977	89.3388	-358.683	214.096	-914	200	0	-0.0935038	-0.0749523	3.67437	775.984	3180.95	191.315	0	0	0
272	1	5.80735e-11	-7.27589e-12	1.00905e-10	7.31418e-09	7.45948e-09	-3.65761e-09	300	610	0	2.93175e-13	8.46107e-14	4.14123e-13	-2.57199e-11	4.22401e-11	1.25065e-11	300	200	0	0	0	0	0	0	0	-311	200	0	-0.144978	-0.201772	7.53469	49.8484	-385.406	209.309	-914	200	0
272	2	6.56575e-11	-1.55484e-11	9.39709e-11	7.00588e-09	7.16299e-09	-3.47598e-09	300	610	0	3.19242e-13	9.69661e-14	4.06004e-13	-2.42622e-11	4.19825e-11	1.30192e-11	300	200	0	0	0	0	0	0	0	-311	200	0	-0.0811221	-0.236841	6.9076	9.99033	-377.011	187.098	-914	200	0
272	3	6.52331e-11	-2.67123e-11	6.24237e-11	5.01688e-09	5.16195e-09	-2.43927e-09	300	610	0	2.98379e-13	9.83483e-14	3.07692e-13	-1.66958e-11	3.28287e-11	1.12112e-11	300	200	0	0	0	0	0	0	0	-311	200	0	-0.0279754	-0.238702	5.80322	-18.4136	-335.029	153.407	-914	200	0
272	4	5.09678e-11	-4.05902e-11	-5.39014e-12	5.1712e-10	6.11174e-10	-1.30326e-10	300	610	0	2.0022e-13	8.03583e-14	7.2895e-14	-7.35423e-14	1.01001e-11	5.74166e-12	300	200	0	0	0	0	0	0	0	-311	200	0	0.00866242	-0.212952	4.47217	-32.8879	-271.795	115.313	-914	200	0
272	5	1.55876e-11	-5.63108e-11	-1.22219e-10	-7.41644e-09	-7.43062e-09	3.9126e-09	300	610	0	-1.20253e-14	3.24051e-14	-3.50597e-13	2.88524e-11	-3.15255e-11	-4.96195e-12	300	200	0	0	0	0	0	0	0	-311	200	0	0.0312318	-0.172641	3.14578	-36.7062	-202.26	78.6546	-914	200	0
272	6	-4.91808e-11	-7.19763e-11	-3.00074e-10	-1.96772e-08	-1.98767e-08	1.0133e-08	300	610	0	-3.78685e-13	-5.77186e-14	-1.01447e-12	7.31797e-11	-9.73868e-11	-2.25496e-11	300	200	0	0	0	0	0	0	0	-311	200	0	0.0437559	-0.128606	1.97157	-33.7939	-137.08	46.9565	-914	200	0
272	7	-1.51633e-10	-8.42976e-11	-5.47188e-10	-3.69217e-08	-3.74021e-08	1.88508e-08	300	610	0	-9.37881e-13	-2.025e-13	-1.95875e-12	1.35102e-10	-1.91743e-10	-4.84633e-11	300	200	0	0	0	0	0	0	0	-311	200	0	0.04961	-0.0874657	1.01739	-27.2519	-81.8623	21.7362	-914	200	0
272	8	-2.98381e-10	-8.82474e-11	-8.63519e-10	-5.92583e-08	-6.01278e-08	3.01045e-08	300	610	0	-1.71599e-12	-4.12323e-13	-3.19495e-12	2.14787e-10	-3.16094e-10	-8.34849e-11	300	200	0	0	0	0	0	0	0	-311	200	0	0.0511699	-0.0526207	0.299646	-19.3906	-38.6974	3.27037	-914	200	0
272	9	-4.91744e-10	-7.68177e-11	-1.23464e-09	-8.58198e-08	-8.71856e-08	4.34351e-08	300	610	0	-2.71351e-12	-6.91763e-13	-4.68253e-12	3.08842e-10	-4.66828e-10	-1.27085e-10	300	200	0	0	0	0	0	0	0	-311	200	0	0.0496382	-0.0252325	-0.193339	-11.8629	-7.50499	-8.785	-914	200	0
273	0	-7.26085e-10	-4.10089e-11	-1.62411e-09	-1.14222e-07	-1.16167e-07	5.76139e-08	300	610	0	-3.88578e-12	-1.03434e-12	-6.29883e-12	4.08386e-10	-6.32192e-10	-1.76565e-10	300	200	0	0	0	0	0	0	0	-311	200	0	0.0449904	-0.00506925	-0.48343	-5.83827	12.9004	-14.9341	-914	200	0	-0.145954	-0.0261283	1.84223	325.826	1622.32	115.536	0	0	0
273	1	-9.83104e-10	2.97764e-11	-1.96471e-09	-1.39935e-07	-1.42486e-07	7.03275e-08	300	610	0	-5.11891e-12	-1.41568e-12	-7.80388e-12	4.96836e-10	-7.88711e-10	-2.26011e-10	300	200	0	0	0	0	0	0	0	-311	200	0	0.0360133	0.00881409	-0.590219	-2.17425	24.0231	-15.537	-914	200	0
273	2	-1.22627e-09	1.46717e-10	-2.1497e-09	-1.55639e-07	-1.58714e-07	7.78565e-08	300	610	0	-6.20218e-12	-1.78539e-12	-8.80331e-12	5.47648e-10	-8.9739e-10	-2.65145e-10	300	200	0	0	0	0	0	0	0	-311	200	0	0.0204352	0.0175654	-0.523612	-1.55486	27.1632	-10.6529	-914	200	0
273	3	-1.39492e-09	3.19685e-10	-2.02568e-09	-1.50679e-07	-1.54027e-07	7.48067e-08	300	610	0	-6.80016e-12	-2.05818e-12	-8.71611e-12	5.22461e-10	-9.00325e-10	-2.78227e-10	300	200	0	0	0	0	0	0	0	-311	200	0	-0.00482468	0.0221783	-0.281065	-4.57271	23.1256	-0.0250101	-914	200	0
273	4	-1.39898e-09	5.54233e-10	-1.38991e-09	-1.10807e-07	-1.13936e-07	5.39901e-08	300	610	0	-6.4301e-12	-2.10584e-12	-6.75701e-12	3.70313e-10	-7.18733e-10	-2.43285e-10	300	200	0	0	0	0	0	0	0	-311	200	0	-0.0432325	0.023263	0.150734	-11.7371	12.1325	16.7961	-914	200	0
273	5	-1.11595e-09	8.47249e-10	4.08256e-12	-1.84802e-08	-2.05801e-08	6.58845e-09	300	610	0	-4.45308e-12	-1.75206e-12	-1.94842e-12	2.88961e-11	-2.53854e-10	-1.32063e-10	300	200	0	0	0	0	0	0	0	-311	200	0	-0.0979728	0.0209252	0.789708	-23.3928	-6.07986	40.1838	-914	200	0
273	6	-3.92272e-10	1.18119e-09	2.42778e-09	1.45933e-07	1.4606e-07	-7.72224e-08	300	610	0	-9.1073e-14	-7.73422e-13	6.81908e-12	-5.70915e-10	6.07341e-10	8.87682e-11	300	200	0	0	0	0	0	0	0	-311	200	0	-0.170959	0.0147378	1.64749	-39.5392	-31.9859	70.015	-914	200	0
273	7	9.47748e-10	1.51708e-09	6.13982e-09	4.01633e-07	4.05604e-07	-2.06979e-07	300	610	0	7.51455e-12	1.08908e-12	2.06542e-11	-1.49577e-09	1.97926e-09	4.54448e-10	300	200	0	0	0	0	0	0	0	-311	200	0	-0.261457	0.00380379	2.71349	-59.5415	-65.8146	105.094	-914	200	0
273	8	3.08189e-09	1.78668e-09	1.13229e-08	7.6308e-07	7.72917e-07	-3.89743e-07	300	610	0	1.91846e-11	4.10266e-12	4.04342e-11	-2.79417e-09	3.95497e-09	9.96229e-10	300	200	0	0	0	0	0	0	0	-311	200	0	-0.36429	-0.0130794	3.93381	-81.74	-106.906	142.427	-914	200	0
273	9	6.15467e-09	1.88511e-09	1.79898e-08	1.2335e-06	1.2515e-06	-6.26799e-07	300	610	0	3.55038e-11	8.49336e-12	6.64526e-11	-4.47303e-09	6.57116e-09	1.73195e-09	300	200	0	0	0	0	0	0	0	-311	200	0	-0.469183	-0.0371687	5.19958	-103.304	-153.229	177	-914	200	0
274	0	1.02228e-08	1.66539e-09	2.58548e-08	1.79591e-06	1.82437e-06	-9.0913e-07	300	610	0	5.65251e-11	1.43688e-11	9.79259e-11	-6.4655e-09	9.7588e-09	2.65244e-09	300	200	0	0	0	0	0	0	0	-311	200	0	-0.56582	-0.0695093	6.38711	-121.332	-202.087	203.865	-914	200	0	-0.145954	-0.0261283	1.84223	325.826	1622.32	115.536	0	0	0
274	1	1.51786e-08	9.37886e-10	3.41729e-08	2.40168e-06	2.44243e-06	-1.21166e-06	300	610	0	8.13657e-11	2.16082e-11	1.3236e-10	-8.59022e-09	1.32794e-08	3.70339e-09	300	200	0	0	0	0	0	0	0	-311	200	0	-0.653145	-0.110588	7.43681	-134.896	-251.679	222.015	-914	200	0
274	2	2.06506e-08	-5.21923e-10	4.15541e-08	2.95726e-06	3.01095e-06	-1.48659e-06	300	610	0	1.07698e-10	2.97187e-11	1.64804e-10	-1.05044e-08	1.66489e-08	4.76333e-09	300	200	0	0	0	0	0	0	0	-311	200	0	-0.739774	-0.159591	8.35024	-145.214	-300.548	234.827	-914	200	0
274	3	2.58856e-08	-2.95271e-09	4.57752e-08	3.31034e-06	3.37538e-06	-1.65649e-06	300	610	0	1.31164e-10	3.76625e-11	1.87058e-10	-1.16554e-08	1.90571e-08	5.61911e-09	300	200	0	0	0	0	0	0	0	-311	200	0	-0.831319	-0.213149	9.08234	-153.371	-344.423	245.599	-914	200	0
274	4	2.96231e-08	-6.56823e-09	4.36246e-08	3.23798e-06	3.3093e-06	-1.60851e-06	300	610	0	1.4478e-10	4.36691e-11	1.86975e-10	-1.12404e-08	1.92938e-08	5.94233e-09	300	200	0	0	0	0	0	0	0	-311	200	0	-0.920053	-0.264696	9.50763	-159.478	-375.443	254.234	-914	200	0
274	5	2.99807e-08	-1.14946e-08	3.08379e-08	2.44069e-06	2.50813e-06	-1.1915e-06	300	610	0	1.38438e-10	4.50608e-11	1.48058e-10	-8.18779e-09	1.57046e-08	5.27229e-09	300	200	0	0	0	0	0	0	0	-311	200	0	-0.990763	-0.307117	9.55444	-164.558	-387.154	259.038	-914	200	0
274	6	2.43858e-08	-1.76793e-08	2.2036e-09	5.4787e-07	5.94574e-07	-2.19132e-07	300	610	0	9.87018e-11	3.81372e-11	4.96679e-11	-1.18053e-09	6.20546e-09	3.01359e-09	300	200	0	0	0	0	0	0	0	-311	200	0	-1.03628	-0.337979	9.32977	-171.335	-380.068	260.225	-914	200	0
274	7	9.59783e-09	-2.47702e-08	-4.80564e-08	-2.85788e-06	-2.85693e-06	1.51753e-06	300	610	0	9.12137e-12	1.81869e-11	-1.31758e-10	1.12518e-08	-1.1603e-08	-1.53981e-09	300	200	0	0	0	0	0	0	0	-311	200	0	-1.06019	-0.360137	9.04688	-181.949	-359.881	259.704	-914	200	0
274	8	-1.81127e-08	-3.19668e-08	-1.25507e-07	-8.18881e-06	-8.26762e-06	4.22338e-06	300	610	0	-1.48575e-10	-2.02836e-11	-4.19987e-10	3.0542e-08	-4.01709e-08	-9.14015e-09	300	200	0	0	0	0	0	0	0	-311	200	0	-1.06259	-0.376201	8.85166	-195.632	-330.693	257.687	-914	200	0
274	9	-6.25532e-08	-3.78548e-08	-2.3419e-07	-1.57627e-05	-1.59639e-05	8.05382e-06	300	610	0	-3.92044e-10	-8.29883e-11	-8.34205e-10	5.77595e-08	-8.15282e-08	-2.04639e-08	300	200	0	0	0	0	0	0	0	-311	200	0	-1.03541	-0.386456	8.77517	-209.301	-293.372	252.392	-914	200	0
275	0	-1.26876e-07	-4.02458e-08	-3.74656e-07	-2.56671e-05	-2.60395e-05	1.30459e-05	300	610	0	-7.34208e-10	-1.7484e-10	-1.38166e-09	9.3121e-08	-1.36554e-07	-3.59155e-08	300	200	0	0	0	0	0	0	0	-311	200	0	-0.975689	-0.393309	8.81992	-219.978	-250.399	243.923	-914	200	0	-0.787485	-0.347411	8.8629	1608.88	7856.49	705.807	0	0	0
275	1	-2.12442e-07	-3.6059e-08	-5.41276e-07	-3.75712e-05	-3.81641e-05	1.90233e-05	300	610	0	-1.17708e-09	-2.98341e-10	-2.04733e-09	1.35314e-07	-2.03943e-07	-5.53426e-08	300	200	0	0	0	0	0	0	0	-311	200	0	-0.890424	-0.402528	8.98759	-225.143	-208.063	235.502	-914	200	0
275	2	-3.17211e-07	-2.12994e-08	-7.18831e-07	-5.04848e-05	-5.13382e-05	2.54749e-05	300	610	0	-1.70326e-09	-4.51276e-10	-2.78057e-09	1.80641e-07	-2.78859e-07	-7.76554e-08	300	200	0	0	0	0	0	0	0	-311	200	0	-0.784765	-0.417389	9.19942	-220.69	-172.529	229.662	-914	200	0
275	3	-4.33655e-07	8.78824e-09	-8.78588e-07	-6.24763e-05	-6.36058e-05	3.14134e-05	300	610	0	-2.26525e-09	-6.23695e-10	-3.47928e-09	2.22017e-07	-3.51334e-07	-1.00361e-07	300	200	0	0	0	0	0	0	0	-311	200	0	-0.659957	-0.433057	9.28449	-201.589	-145.639	224.986	-914	200	0
275	4	-5.46259e-07	5.92967e-08	-9.74262e-07	-7.03773e-05	-7.1753e-05	3.5228e-05	300	610	0	-2.77296e-09	-7.94246e-10	-3.97304e-09	2.47944e-07	-4.04534e-07	-1.1904e-07	300	200	0	0	0	0	0	0	0	-311	200	0	-0.528458	-0.43662	9.09948	-166.458	-124.263	216.703	-914	200	0
275	5	-6.28833e-07	1.34849e-07	-9.38636e-07	-6.95256e-05	-7.10441e-05	3.45575e-05	300	610	0	-3.081e-09	-9.26182e-10	-4.00797e-09	2.41623e-07	-4.13177e-07	-1.26844e-07	300	200	0	0	0	0	0	0	0	-311	200	0	-0.41691	-0.414338	8.62963	-119.572	-103.026	200.049	-914	200	0
275	6	-6.42054e-07	2.38292e-07	-6.82032e-07	-5.36271e-05	-5.5079e-05	2.62254e-05	300	610	0	-2.97787e-09	-9.63598e-10	-3.2376e-09	1.80524e-07	-3.4253e-07	-1.14114e-07	300	200	0	0	0	0	0	0	0	-311	200	0	-0.346874	-0.363015	7.9824	-67.7554	-78.8572	174.324	-914	200	0
275	7	-5.31909e-07	3.68795e-07	-9.42968e-08	-1.48546e-05	-1.58898e-05	6.29528e-06	300	610	0	-2.181e-09	-8.28857e-10	-1.22635e-09	3.68217e-08	-1.48627e-07	-6.83092e-08	300	200	0	0	0	0	0	0	0	-311	200	0	-0.32031	-0.292993	7.30526	-17.1991	-52.8784	143.562	-914	200	0
275	8	-2.30036e-07	5.193e-07	9.47492e-07	5.56617e-05	5.5566e-05	-2.96742e-05	300	610	0	-3.42749e-10	-4.22629e-10	2.52608e-09	-2.20752e-07	2.19444e-07	2.55224e-08	300	200	0	0	0	0	0	0	0	-311	200	0	-0.322704	-0.218916	6.67037	27.0273	-28.1196	112.765	-914	200	0
275	9	3.42706e-07	6.73386e-07	2.56297e-06	0.000166767	0.000168325	-8.60816e-05	300	610	0	2.92555e-09	3.71554e-10	8.52877e-09	-6.22968e-07	8.14117e-07	1.83429e-07	300	200	0	0	0	0	0	0	0	-311	200	0	-0.33114	-0.151151	6.01315	60.5322	-7.09143	84.6668	-914	200	0
276	0	1.2678e-06	8.01746e-07	4.84128e-06	0.000325428	0.00032954	-0.000166339	300	610	0	8.00338e-09	1.67581e-09	1.72005e-08	-1.19335e-06	1.6796e-06	4.20036e-07	300	200	0	0	0	0	0	0	0	-311	200	0	-0.323578	-0.0947505	5.20786	80.1691	8.70319	59.9321	-914	200	0	-0.11652	-0.0268964	2.87152	507.854	2537.85	100.908	0	0	0
276	1	2.61389e-06	8.58747e-07	7.79996e-06	0.000533901	0.000541602	-0.000271437	300	610	0	1.51755e-08	3.59677e-09	2.87164e-08	-1.93795e-06	2.83662e-06	7.4446e-07	300	200	0	0	0	0	0	0	0	-311	200	0	-0.290637	-0.0513009	4.22136	85.5865	18.6177	38.8285	-914	200	0
276	2	4.41309e-06	7.79811e-07	1.13285e-05	0.000785781	0.000798126	-0.000397944	300	610	0	2.4503e-08	6.192e-09	4.27908e-08	-2.83114e-06	4.26079e-06	1.15435e-06	300	200	0	0	0	0	0	0	0	-311	200	0	-0.238702	-0.0203503	3.16582	79.305	22.5631	22.0708	-914	200	0
276	3	6.62728e-06	4.80815e-07	1.51164e-05	0.00106093	0.00107879	-0.000535456	300	610	0	3.56449e-08	9.42183e-09	5.83968e-08	-3.79757e-06	5.85427e-06	1.62788e-06	300	200	0	0	0	0	0	0	0	-311	200	0	-0.180328	-0.000284264	2.20206	64.4918	20.4555	10.4649	-914	200	0
276	4	9.10409e-06	-1.38927e-07	1.85701e-05	0.00131948	0.00134324	-0.000663591	300	610	0	4.76323e-08	1.30856e-08	7.34305e-08	-4.69098e-06	7.4118e-06	2.11393e-06	300	200	0	0	0	0	0	0	0	-311	200	0	-0.125154	0.0110914	1.44516	43.0383	11.8146	4.45165	-914	200	0
276	5	1.15241e-05	-1.18802e-06	2.07262e-05	0.00149556	0.00152465	-0.000748848	300	610	0	5.86045e-08	1.67445e-08	8.43513e-08	-5.27211e-06	8.58382e-06	2.52094e-06	300	200	0	0	0	0	0	0	0	-311	200	0	-0.0783223	0.0160856	0.953193	15.3238	-4.26466	4.14414	-914	200	0
276	6	1.33434e-05	-2.76633e-06	2.01784e-05	0.00149169	0.00152401	-0.000741848	300	610	0	6.55355e-08	1.9636e-08	8.58541e-08	-5.18962e-06	8.84231e-06	2.70609e-06	300	200	0	0	0	0	0	0	0	-311	200	0	-0.0417758	0.0168117	0.745245	-19.2592	-28.8876	9.47483	-914	200	0
276	7	1.37408e-05	-4.93781e-06	1.50412e-05	0.00117564	0.00120687	-0.00057584	300	610	0	6.40008e-08	2.05934e-08	7.06647e-08	-3.96998e-06	7.45831e-06	2.46697e-06	300	200	0	0	0	0	0	0	0	-311	200	0	-0.0153951	0.0150384	0.813314	-61.6122	-62.9486	20.204	-914	200	0
276	8	1.15826e-05	-7.69069e-06	2.98725e-06	0.000382137	0.000405011	-0.000167697	300	610	0	4.80598e-08	1.79881e-08	2.95926e-08	-1.02546e-06	3.50455e-06	1.5395e-06	300	200	0	0	0	0	0	0	0	-311	200	0	0.00209808	0.0121493	1.12756	-112.064	-106.511	35.791	-914	200	0
276	9	5.42701e-06	-1.08839e-05	-1.85974e-05	-0.00107722	-0.00107363	0.000576953	300	610	0	1.03682e-08	9.72678e-09	-4.79796e-08	4.30852e-06	-4.09887e-06	-3.92859e-07	300	200	0	0	0	0	0	0	0	-311	200	0	0.0124725	0.00917038	1.635	-169.322	-157.964	55.1357	-914	200	0
277	0	-6.40462e-06	-1.41809e-05	-5.22827e-05	-0.00339207	-0.00342275	0.00175247	300	610	0	-5.73381e-08	-6.65903e-09	-1.7295e-07	1.26924e-05	-1.64734e-05	-3.67231e-06	300	200	0	0	0	0	0	0	0	-311	200	0	0.0175329	0.0068281	2.25238	-229.235	-212.967	76.2064	-914	200	0	-0.116686	-0.0268674	2.87126	507.674	2537.92	101.028	0	0	0
277	1	-2.5655e-05	-1.69746e-05	-0.000100029	-0.00671484	-0.00679878	0.00343361	300	610	0	-1.63208e-07	-3.37776e-08	-3.54444e-07	2.46422e-05	-3.458e-05	-8.61466e-06	300	200	0	0	0	0	0	0	0	-311	200	0	0.0188414	0.00561443	2.85466	-283.437	-263.23	95.5871	-914	200	0
277	2	-5.38168e-05	-1.83137e-05	-0.000162331	-0.0111016	-0.0112608	0.00564557	300	610	0	-3.13502e-07	-7.39401e-08	-5.96613e-07	4.03164e-05	-5.89018e-05	-1.54244e-05	300	200	0	0	0	0	0	0	0	-311	200	0	0.017601	0.00585398	3.27525	-319.224	-296.442	108.441	-914	200	0
277	3	-9.16383e-05	-1.68451e-05	-0.000237029	-0.0164294	-0.0166864	0.00832208	300	610	0	-5.09895e-07	-1.28461e-07	-8.94096e-07	5.92179e-05	-8.899e-05	-2.407e-05	300	200	0	0	0	0	0	0	0	-311	200	0	0.0147458	0.00780622	3.36185	-324.607	-301.042	110.274	-914	200	0
277	4	-0.000138418	-1.07978e-05	-0.000317798	-0.0222889	-0.0226628	0.0112516	300	610	0	-7.45742e-07	-1.9665e-07	-1.2261e-06	7.98132e-05	-0.000122868	-3.41157e-05	300	200	0	0	0	0	0	0	0	-311	200	0	0.0111774	0.0117768	3.07672	-297.421	-274.81	100.126	-914	200	0
277	5	-0.000191077	1.95933e-06	-0.000392377	-0.0278584	-0.0283579	0.0140136	300	610	0	-1.00131e-06	-2.74471e-07	-1.54929e-06	9.90836e-05	-0.000156313	-4.45136e-05	300	200	0	0	0	0	0	0	0	-311	200	0	0.00787728	0.0180945	2.52107	-247.591	-226.998	81.3641	-914	200	0
277	6	-0.000243043	2.37412e-05	-0.000440727	-0.0317683	-0.0323829	0.0159116	300	610	0	-1.23816e-06	-3.52908e-07	-1.79014e-06	0.000112054	-0.000182069	-5.33679e-05	300	200	0	0	0	0	0	0	0	-311	200	0	0.00579055	0.0269028	1.84512	-189	-170.713	58.8555	-914	200	0
277	7	-0.000283029	5.67028e-05	-0.000433427	-0.0319811	-0.0326684	0.0159132	300	610	0	-1.39337e-06	-4.16149e-07	-1.83783e-06	0.000111376	-0.000189112	-5.77012e-05	300	200	0	0	0	0	0	0	0	-311	200	0	0.00570666	0.037897	1.16522	-131.963	-115.851	36.3573	-914	200	0
277	8	-0.000293883	0.000102274	-0.000330854	-0.0257194	-0.0263907	0.0126161	300	610	0	-1.37439e-06	-4.39849e-07	-1.53967e-06	8.71018e-05	-0.000162145	-5.32729e-05	300	200	0	0	0	0	0	0	0	-311	200	0	0.00824713	0.0500802	0.552137	-82.104	-68.0698	16.1714	-914	200	0
277	9	-0.000251822	0.000160327	-8.38435e-05	-0.00949533	-0.00999939	0.00426542	300	610	0	-1.05637e-06	-3.89861e-07	-7.01827e-07	2.68205e-05	-8.16188e-05	-3.45238e-05	300	200	0	0	0	0	0	0	0	-311	200	0	0.01386	0.0615038	0.0470251	-41.6931	-30.0766	-0.327712	-914	200	0
278	0	-0.000126446	0.000228051	0.000363163	0.0206919	0.0205831	-0.0111432	300	610	0	-2.84192e-07	-2.22073e-07	9.00956e-07	-8.35871e-05	7.53633e-05	5.24505e-06	300	200	0	0	0	0	0	0	0	-311	200	0	0.0227512	0.0689906	-0.32396	-10.8558	-2.77393	-12.2107	-914	200	0	0.0268819	-0.155781	1.75567	298.695	1506.4	197.914	0	0	0
278	1	0.000117838	0.000298551	0.00106532	0.068905	0.0695064	-0.0356324	300	610	0	1.11777e-06	1.15806e-07	3.50181e-06	-0.000258284	0.000332771	7.33265e-05	300	200	0	0	0	0	0	0	0	-311	200	0	0.0347439	0.0678913	-0.53748	11.4321	13.8114	-18.5975	-914	200	0
278	2	0.000518281	0.000359262	0.00206567	0.138473	0.140184	-0.0708369	300	610	0	3.32439e-06	6.79459e-07	7.29927e-06	-0.00050857	0.000711469	0.000176534	300	200	0	0	0	0	0	0	0	-311	200	0	0.04906	0.0519573	-0.564135	26.569	19.8535	-18.3737	-914	200	0
278	3	0.00110729	0.000390356	0.00337719	0.230755	0.234043	-0.117378	300	610	0	6.47295e-06	1.51891e-06	1.23905e-05	-0.000838428	0.0012226	0.000319433	300	200	0	0	0	0	0	0	0	-311	200	0	0.064034	0.0134448	-0.363544	35.7589	15.3155	-10.0473	-914	200	0
278	4	0.00190212	0.000363492	0.00495798	0.34341	0.348758	-0.173986	300	610	0	1.06069e-05	2.66398e-06	1.86762e-05	-0.00123828	0.00185806	0.000501734	300	200	0	0	0	0	0	0	0	-311	200	0	0.0767793	-0.0563956	0.115809	39.6226	-0.199823	8.22817	-914	200	0
278	5	0.00289012	0.000241391	0.0066793	0.468136	0.475958	-0.236365	300	610	0	1.55975e-05	4.10316e-06	2.57359e-05	-0.00167696	0.00257802	0.000714765	300	200	0	0	0	0	0	0	0	-311	200	0	0.0828535	-0.166258	0.930984	37.9624	-27.3323	38.4244	-914	200	0
278	6	0.00400922	-2.10316e-05	0.0082881	0.587995	0.598497	-0.295844	300	610	0	2.10431e-05	5.75543e-06	3.26781e-05	-0.0020922	0.00329563	0.000937068	300	200	0	0	0	0	0	0	0	-311	200	0	0.0759988	-0.322948	2.13203	29.6696	-66.5735	82.1625	-914	200	0
278	7	0.00512427	-0.000473097	0.00936759	0.674532	0.687518	-0.337948	300	610	0	2.6151e-05	7.43572e-06	3.7976e-05	-0.00238057	0.00386036	0.0011294	300	200	0	0	0	0	0	0	0	-311	200	0	0.0480686	-0.528582	3.74119	12.7788	-117.589	139.946	-914	200	0
278	8	0.00600105	-0.00116126	0.00930259	0.68517	0.699784	-0.341099	300	610	0	2.96121e-05	8.81629e-06	3.93158e-05	-0.00238848	0.00404207	0.00122971	300	200	0	0	0	0	0	0	0	-311	200	0	-0.0107022	-0.776687	5.72298	-15.3027	-178.254	210.073	-914	200	0
278	9	0.0062816	-0.00211736	0.00726051	0.561592	0.576006	-0.275847	300	610	0	2.94915e-05	9.3893e-06	3.34932e-05	-0.00190694	0.00351993	0.00114919	300	200	0	0	0	0	0	0	0	-311	200	0	-0.110886	-1.04719	7.94481	-57.3452	-243.417	287.231	-914	200	0
279	0	0.00546698	-0.00334122	0.00220318	0.230199	0.241279	-0.105155	300	610	0	2.31662e-05	8.4389e-06	1.64208e-05	-0.000673978	0.00188186	0.00077084	300	200	0	0	0	0	0	0	0	-311	200	0	-0.260626	-1.30355	10.1435	-115.066	-303.933	361.727	-914	200	0	-0.819968	-0.861539	8.58486	1468.05	7631.13	1309.41	0	0	0
279	1	0.00291645	-0.00477699	-0.00704978	-0.393919	-0.390939	0.213532	300	610	0	7.36082e-06	5.03595e-06	-1.66779e-05	0.00161024	-0.00135742	-4.7066e-05	300	200	0	0	0	0	0	0	0	-311	200	0	-0.45637	-1.50207	11.9562	-185.939	-348.623	422.309	-914	200	0
279	2	-0.00212439	-0.00628362	-0.0216814	-1.39775	-1.40947	0.723537	300	610	0	-2.16555e-05	-1.92701e-06	-7.07873e-05	0.00524923	-0.00670994	-0.00145987	300	200	0	0	0	0	0	0	0	-311	200	0	-0.675014	-1.61509	13.0654	-260.312	-371.725	462.631	-914	200	0
279	3	-0.0104513	-0.00760106	-0.0426338	-2.85384	-2.88871	1.46054	300	610	0	-6.76322e-05	-1.36379e-05	-0.00015022	0.0104899	-0.0146281	-0.00361441	300	200	0	0	0	0	0	0	0	-311	200	0	-0.884992	-1.64606	13.3795	-325.067	-379.429	484.733	-914	200	0
279	4	-0.0227668	-0.00831625	-0.0702351	-4.79461	-4.8625	2.43953	300	610	0	-0.000133574	-3.11784e-05	-0.000257225	0.0174297	-0.0253665	-0.00661223	300	200	0	0	0	0	0	0	0	-311	200	0	-1.06683	-1.61981	13.0726	-371.562	-384.724	495.453	-914	200	0
279	5	-0.0394659	-0.00783567	-0.103677	-7.1759	-7.28715	3.63639	300	610	0	-0.000220566	-5.52209e-05	-0.000389996	0.0258856	-0.0387835	-0.0104551	300	200	0	0	0	0	0	0	0	-311	200	0	-1.21203	-1.55841	12.4174	-396.461	-395.269	499.521	-914	200	0
279	6	-0.0603264	-0.00537495	-0.140343	-9.82959	-9.99318	4.964	300	610	0	-0.000326132	-8.55865e-05	-0.000540051	0.0352249	-0.054077	-0.014971	300	200	0	0	0	0	0	0	0	-311	200	0	-1.30403	-1.46198	11.5613	-395.702	-407.854	494.329	-914	200	0
279	7	-0.084099	1.95076e-05	-0.175013	-12.4068	-12.6275	6.24371	300	610	0	-0.000442113	-0.000120653	-0.00068905	0.0441642	-0.069463	-0.0197208	300	200	0	0	0	0	0	0	0	-311	200	0	-1.31504	-1.31106	10.4775	-364.921	-411.596	471.084	-914	200	0
279	8	-0.108007	0.00939792	-0.199022	-14.3165	-14.5908	7.17477	300	610	0	-0.000552155	-0.000156624	-0.000805315	0.050554	-0.0818193	-0.0238927	300	200	0	0	0	0	0	0	0	-311	200	0	-1.22955	-1.09259	9.13031	-307.618	-396.476	423.776	-914	200	0
279	9	-0.127192	0.0237608	-0.199509	-14.6693	-14.9798	7.30633	300	610	0	-0.000629052	-0.00018671	-0.000840539	0.0511844	-0.0863438	-0.0261943	300	200	0	0	0	0	0	0	0	-311	200	0	-1.06584	-0.820642	7.63805	-236.596	-362.538	357.136	-914	200	0
280	0	-0.134186	0.0438146	-0.158986	-12.2409	-12.5502	6.02007	300	610	0	-0.000632353	-0.000200319	-0.000727503	0.041667	-0.0763084	-0.0247655	300	200	0	0	0	0	0	0	0	-311	200	0	-0.86697	-0.52847	6.23533	-165.415	-320.173	284.001	-914	200	0	-0.120296	-0.780125	10.2608	2607.78	7213.89	849.845	0	0	0
280	1	-0.118524	0.0696081	-0.0555375	-5.47902	-5.72199	2.53455	300	610	0	-0.000506967	-0.000182451	-0.000380043	0.0164733	-0.0430303	-0.0171449	300	200	0	0	0	0	0	0	0	-311	200	0	-0.673887	-0.247832	5.11615	-102.345	-281.138	216.513	-914	200	0
280	2	-0.0667066	0.100036	0.135906	7.41795	7.34075	-4.05331	300	610	0	-0.000183757	-0.000113539	0.000303094	-0.0307616	0.0237725	-0.000335408	300	200	0	0	0	0	0	0	0	-311	200	0	-0.510375	-0.000367365	4.34391	-51.0041	-251.363	161.181	-914	200	0
280	3	0.0372517	0.132214	0.440696	28.3112	28.5383	-14.6709	300	610	0	0.000416498	2.98617e-05	0.00142841	-0.106537	0.135032	0.0289706	300	200	0	0	0	0	0	0	0	-311	200	0	-0.383189	0.198824	3.85127	-12.3337	-229.711	119.013	-914	200	0
280	4	0.210339	0.160765	0.879426	58.7795	59.4888	-30.0956	300	610	0	0.00137414	0.000273084	0.00308944	-0.21624	0.300541	0.0739343	300	200	0	0	0	0	0	0	0	-311	200	0	-0.2868	0.336761	3.47381	14.1923	-209.488	87.1536	-914	200	0
280	5	0.46777	0.177085	1.46014	99.5835	100.984	-50.6827	300	610	0	0.0027548	0.000639486	0.00533779	-0.362203	0.526086	0.136807	300	200	0	0	0	0	0	0	0	-311	200	0	-0.210478	0.405318	3.03277	29.8563	-182.809	61.3756	-914	200	0
280	6	0.818513	0.168749	2.16737	149.903	152.216	-75.9795	300	610	0	0.0045849	0.00114415	0.00814142	-0.540964	0.80928	0.217792	300	200	0	0	0	0	0	0	0	-311	200	0	-0.146968	0.409836	2.45533	36.4229	-147.148	39.1653	-914	200	0
280	7	1.25882	0.119257	2.94801	206.338	209.758	-104.222	300	610	0	0.0068172	0.00178465	0.0113295	-0.739703	1.13401	0.313484	300	200	0	0	0	0	0	0	0	-311	200	0	-0.0959605	0.370257	1.81289	35.827	-107.481	20.937	-914	200	0
280	8	1.76361	0.00844795	3.69445	261.706	266.343	-131.732	300	610	0	0.00928614	0.00252859	0.014525	-0.931976	1.46366	0.414913	300	200	0	0	0	0	0	0	0	-311	200	0	-0.0602642	0.310308	1.23892	29.6379	-71.8744	8.60581	-914	200	0
280	9	2.27585	-0.186032	4.2266	303.738	309.529	-152.262	300	610	0	0.0116547	0.00329815	0.017071	-1.07313	1.7335	0.505288	300	200	0	0	0	0	0	0	0	-311	200	0	-0.0416553	0.247775	0.848317	18.7072	-47.1704	4.05433	-914	200	0
281	0	2.69486	-0.48571	4.27572	313.858	320.456	-156.396	300	610	0	0.0133575	0.00395271	0.0179592	-1.09611	1.84336	0.557696	300	200	0	0	0	0	0	0	0	-311	200	0	-0.0402091	0.192804	0.723044	3.21257	-38.2977	8.85632	-914	200	0	-8.71203	-2.20908	-19.6117	-15695.1	9994.6	5537.83	488.545	794.774	0
281	1	2.86481	-0.906214	3.4745	266.377	273.01	-131.155	300	610	0	0.0135492	0.00427151	0.0157799	-0.908782	1.65218	0.533201	300	200	0	0	0	0	0	0	0	-311	200	0	-0.0547592	0.149321	0.920828	-17.0747	-48.8233	24.3697	-914	200	0
281	2	2.56633	-1.44967	1.36048	128.557	133.875	-60.0572	300	610	0	0.011073	0.00394024	0.00871736	-0.394515	0.977056	0.380029	300	200	0	0	0	0	0	0	0	-311	200	0	-0.0829469	0.116347	1.47752	-42.4032	-81.128	51.6009	-914	200	0
281	3	1.51503	-2.09428	-2.59851	-137.808	-135.881	76.0558	247.708	663.034	0	0.00447009	0.002547	-0.00537409	0.581747	-0.399773	0.034817	300	200	0	0	0	0	0	0	0	-311	200	0	-0.120892	0.0890768	2.40178	-72.5373	-136.116	90.8093	-914	200	0
281	4	-0.627635	-2.78115	-8.94546	-572.515	-576.884	297.023	235.511	674.001	0	-0.00794116	-0.000404402	-0.0287686	2.1591	-2.71156	-0.572823	300	200	0	0	0	0	0	0	0	-311	200	0	-0.162541	0.0597611	3.66117	-106.134	-212.405	140.83	-914	200	0
281	5	-4.22418	-3.3991	-18.1296	-1209.87	-1224.28	619.754	232.47	676.735	0	-0.027881	-0.00545385	-0.0634926	4.45484	-6.17012	-1.51089	300	200	0	0	0	0	0	0	0	-311	200	0	-0.198808	0.0184725	5.15976	-140.012	-304.986	198.12	-914	200	0
281	6	-9.60362	-3.76902	-30.3439	-2067.53	-2096.42	1052.56	230.911	678.137	0	-0.0567805	-0.0131053	-0.110721	7.52398	-10.9061	-2.82915	300	200	0	0	0	0	0	0	0	-311	200	0	-0.217434	-0.0445366	6.7219	-168.937	-403.761	256.155	-914	200	0
281	7	-16.9705	-3.65034	-45.4095	-3139.03	-3186.56	1589.95	229.826	679.127	0	-0.0952703	-0.0236957	-0.169905	11.3019	-16.8816	-4.5353	300	200	0	0	0	0	0	0	0	-311	200	0	-0.206111	-0.1302	8.12575	-187.675	-493.208	307.031	-914	200	0
281	8	-26.3323	-2.80613	-62.9316	-4405.02	-4471.98	2213.7	228.939	679.997	0	-0.142459	-0.0372017	-0.237609	15.529	-23.7741	-6.5623	300	200	0	0	0	0	0	0	0	-311	200	0	-0.158997	-0.219429	9.19	-194.953	-554.557	345.234	-914	200	0
281	9	-37.5316	-1.09099	-82.6166	-5851.49	-5932.04	2899.83	228.198	680.827	0	-0.194992	-0.052978	-0.306094	19.661	-30.8321	-8.72703	300	200	0	0	0	0	0	0	0	-311	200	0	-0.0818652	-0.279666	9.83658	-194.612	-572.154	369.767	-914	200	0
282	0	-50.3182	1.53215	-104.329	-7466.21	-7550.95	3625.47	227.624	681.564	0	-0.245927	-0.0694316	-0.361735	22.7708	-36.7144	-10.6824	300	200	0	0	0	0	0	0	0	-311	200	0	0.00696432	-0.291605	10.0789	-192.203	-541.718	382.576	-914	200	0	-111.862	23.7046	-200.555	-138779	55864	82207.2	251.798	697.636	0
282	1	-64.3488	5.04028	-127.84	-9219.56	-9305.43	4370.78	227.21	682.118	0	-0.283521	-0.0836512	-0.383499	23.4576	-39.3321	-11.8682	300	200	0	0	0	0	0	0	0	-311	200	0	0.0805845	-0.262712	9.95117	-191.195	-471.257	385.128	-914	200	0
282	2	-79.167	9.37227	-152.599	-11056	-11152.6	5115.26	226.916	682.451	0	-0.290114	-0.0910367	-0.341827	19.7878	-35.7289	-11.4695	300	200	0	0	0	0	0	0	0	-311	200	0	0.115454	-0.213642	9.44753	-191.178	-374.562	376.047	-914	200	0
282	3	-94.2288	14.4047	-177.706	-12902.2	-13026.9	5834.98	226.694	682.604	0	-0.241422	-0.0850042	-0.198466	9.30172	-22.053	-8.39774	300	200	0	0	0	0	0	0	0	-311	200	0	0.105952	-0.162428	8.55261	-187.86	-268.489	352.253	-914	200	0
282	4	-108.962	19.9344	-202.074	-14683.7	-14849.1	6505.56	226.517	682.665	0	-0.106669	-0.0568852	0.0920344	-10.8653	6.30631	-1.31368	300	200	0	0	0	0	0	0	0	-311	200	0	0.0642525	-0.120892	7.32215	-176.048	-171.764	312.904	-914	200	0
282	5	-122.85	25.7083	-224.701	-16339.9	-16543.7	7107.09	226.375	682.718	0	0.149822	0.00381764	0.57821	-43.6883	54.3233	11.2799	300	200	0	0	0	0	0	0	0	-311	200	0	0.00388761	-0.096277	5.91785	-154.771	-98.2895	262.847	-914	200	0
282	6	-135.515	31.496	-244.902	-17833.8	-18058	7626.8	226.264	682.82	0	0.564863	0.108605	1.3039	-91.7171	126.573	30.8445	300	200	0	0	0	0	0	0	0	-311	200	0	-0.0715039	-0.0926468	4.56752	-128.791	-52.7188	211.953	-914	200	0
282	7	-146.744	37.1571	-262.405	-19153.5	-19370.3	8058.59	226.182	682.992	0	1.1696	0.268339	2.2957	-156.234	225.989	58.4767	300	200	0	0	0	0	0	0	0	-311	200	0	-0.164697	-0.111505	3.4743	-104.698	-33.3446	170.211	-914	200	0
282	8	-156.467	42.6548	-277.281	-20305.6	-20484.5	8401.55	226.124	683.231	0	1.97888	0.490515	3.54467	-236.048	352.039	94.4108	300	200	0	0	0	0	0	0	0	-311	200	0	-0.277921	-0.151804	2.75238	-87.1148	-36.0365	143.724	-914	200	0
282	9	-164.7	48.0256	-289.851	-21307.1	-21420.2	8658.7	226.099	683.511	0	2.97608	0.775227	4.98192	-325.92	498.273	137.333	300	200	0	0	0	0	0	0	0	-311	200	0	-0.409086	-0.209474	2.42546	-77.997	-55.567	134.196	-914	200	0
283	0	-171.506	53.3421	-300.629	-22181.8	-22206.9	8835.78	226.132	683.785	0	4.09335	1.10966	6.44862	-414.647	649.291	183.508	300	200	0	0	0	0	0	0	0	-311	200	0	-0.549011	-0.27648	2.4443	-77.0404	-85.6095	139.571	-914	200	0	-186.854	73.7949	-353.758	-233348	94531.9	142876	241.916	669.667	0
283	1	-176.982	58.6754	-310.257	-22957.5	-22879.4	8941.26	226.257	683.995	0	5.18778	1.46124	7.66241	-482.984	777.312	225.765	300	200	0	0	0	0	0	0	0	-311	200	0	-0.678289	-0.339489	2.69544	-81.912	-118.334	154.287	-914	200	0
283	2	-181.245	64.05	-319.379	-23664.4	-23472.2	8986.98	226.507	684.095	0	6.01553	1.76971	8.18459	-501.688	838.789	252.447	300	200	0	0	0	0	0	0	0	-311	200	0	-0.767032	-0.379979	3.01585	-88.6885	-144.425	169.962	-914	200	0
283	3	-184.394	69.4136	-328.554	-24333.1	-24013.3	8986.43	226.912	684.061	0	6.20781	1.93925	7.39562	-430.186	771.778	246.506	300	200	0	0	0	0	0	0	0	-311	200	0	-0.786756	-0.380838	3.25727	-93.7072	-155.702	178.817	-914	200	0
283	4	-186.463	74.6329	-338.198	-24991.2	-24520	8951.09	227.498	683.895	0	5.25494	1.832	4.48977	-216.618	495.187	185.056	300	200	0	0	0	0	0	0	0	-311	200	0	-0.732	-0.338226	3.38924	-96.5091	-149.854	179.278	-914	200	0
283	5	-187.378	79.4967	-348.557	-25657	-24997.3	8887.45	228.284	683.609	0	2.50795	1.26556	-1.49532	199.754	-88.5667	39.8021	240.771	66.4138	0	0	0	0	0	0	0	-311	200	0	-0.625692	-0.264712	3.52042	-100.476	-131.489	177.219	-914	200	0
283	6	-186.938	83.7212	-359.679	-26334.9	-25436.7	8795.27	229.279	683.218	0	-2.78989	0.017937	-11.595	882.519	-1085.51	-221.088	206.381	123.888	0	0	0	0	0	0	0	-311	200	0	-0.499646	-0.179093	3.79829	-110.032	-107.597	180.724	-914	200	0
283	7	-184.841	86.971	-371.382	-27012.4	-25816.3	8667.06	230.486	682.735	0	-11.4258	-2.15574	-26.7567	1887.03	-2594.37	-629.002	203.038	129.474	0	0	0	0	0	0	0	-311	200	0	-0.376302	-0.0969199	4.30871	-127.813	-83.2989	194.895	-914	200	0
283	8	-180.747	88.9051	-383.252	-27661.1	-26103.1	8489.67	231.891	682.175	0	-24.0767	-5.48935	-47.5787	3242.86	-4680.72	-1208.04	201.621	131.842	0	0	0	0	0	0	0	-311	200	0	-0.265713	-0.0292761	5.04076	-153.632	-61.0623	220.232	-914	200	0
283	9	-174.375	89.2462	-394.693	-28239.8	-26257.6	8247.01	233.473	681.549	0	-41.117	-10.1213	-74.063	4937.86	-7351.61	-1969.44	200.738	133.329	0	0	0	0	0	0	0	-311	200	0	-0.168472	0.015332	5.87425	-184.043	-41.2693	252.279	-914	200	0
284	0	-165.6	87.8489	-405.033	-28703.2	-26242.8	7924.05	235.208	680.866	0	-62.4727	-15.9762	-105.666	6924.33	-10558	-2913.02	200.081	134.469	0	0	0	0	0	0	0	-311	200	0	-0.0799666	0.0308818	6.57678	-212.007	-23.0963	281.489	-914	200	0	-282.111	15.5849	-678.033	-319583	171977	101903	233.668	472.447	0
284	1	-154.523	84.7359	-413.651	-29012.3	-26033.5	7514.41	237.064	680.137	0	-87.6281	-22.7772	-141.575	9142.68	-14219.2	-4026.98	199.564	135.422	0	0	0	0	0	0	0	-311	200	0	0.00111334	0.018718	6.86802	-228.203	-6.37273	295.455	-914	200	0
284	2	-141.488	80.0962	-420.093	-29144.5	-25623.5	7026.21	239.005	679.376	0	-115.701	-30.2127	-180.737	11527.1	-18223.7	-5277.23	199.17	136.222	0	0	0	0	0	0	0	-311	200	0	0.0662992	-0.00831345	6.58292	-225.918	6.84023	285.49	-914	200	0
284	3	-127.029	74.2587	-424.182	-29099.4	-25029.2	6477.47	240.994	678.601	0	-145.42	-38.0188	-221.559	13986.1	-22400.9	-6599.67	198.894	136.874	0	0	0	0	0	0	0	-311	200	0	0.105037	-0.0343121	5.80257	-206.636	13.6444	253.135	-914	200	0
284	4	-111.789	67.6507	-426.066	-28899.2	-24287.2	5887.71	242.997	677.828	0	-175.085	-45.9132	-261.712	16388.7	-26507.1	-7906.45	198.717	137.379	0	0	0	0	0	0	0	-311	200	0	0.116995	-0.0529832	4.79179	-179.598	12.948	208.806	-914	200	0
284	5	-96.4283	60.7417	-426.177	-28583.7	-23448.3	5277.23	244.98	677.07	0	-202.689	-53.5432	-298.326	18574	-30249.8	-9098.37	198.601	137.739	0	0	0	0	0	0	0	-311	200	0	0.110709	-0.0672645	3.82442	-155.616	5.49532	164.289	-914	200	0
284	6	-81.5691	53.9814	-425.12	-28203.6	-22570.5	4668.02	246.908	676.343	0	-226.22	-60.5351	-328.51	20382.6	-33340.7	-10078.9	198.51	137.954	0	0	0	0	0	0	0	-311	200	0	0.0951924	-0.0817061	3.08252	-142.371	-7.59668	127.678	-914	200	0
284	7	-67.7476	47.7609	-423.57	-27814	-21709.4	4079.97	248.746	675.666	0	-244.055	-66.6044	-350.049	21698.3	-35556.8	-10772.1	198.424	138.014	0	0	0	0	0	0	0	-311	200	0	0.0768369	-0.0991935	2.65079	-143.564	-25.2771	102.907	-914	200	0
284	8	-55.391	42.3919	-422.177	-27467.3	-20909.8	3528.15	250.471	675.061	0	-255.359	-71.6383	-362.031	22481.2	-36797.2	-11140.9	198.359	137.903	0	0	0	0	0	0	0	-311	200	0	0.059715	-0.120554	2.53391	-159.198	-46.2506	90.6073	-914	200	0
284	9	-44.8055	38.0878	-421.513	-27206.5	-20200.8	3025.24	252.076	674.545	0	-260.285	-75.7161	-365.148	22781.1	-37111.8	-11195.9	198.365	137.611	0	0	0	0	0	0	0	-311	200	0	0.0459847	-0.144116	2.6671	-185.549	-68.5562	88.7118	-914	200	0
285	0	-36.1678	34.9623	-422.033	-27060.6	-19597.1	2582.68	253.565	674.12	0	-259.882	-79.0813	-361.516	22722.9	-36686.9	-10989.4	198.519	137.146	0	0	0	0	0	0	0	-311	200	0	0.0362856	-0.165198	2.91986	-214.823	-89.0728	92.7849	-914	200	0	-262.565	-57.0611	-792.863	-349793	203615	39559.9	240.913	437.728	0
285	1	-29.5338	33.0442	-424.043	-27043.1	-19101.7	2208.89	254.953	673.774	0	-255.763	-82.0835	-354.082	22473.1	-35792.7	-10596.6	198.914	136.531	0	0	0	0	0	0	0	-311	200	0	0.030121	-0.176327	3.10797	-235.564	-103.406	96.5581	-914	200	0
285	2	-24.8636	32.2905	-427.667	-27154.2	-18707.8	1909.15	256.256	673.494	0	-249.665	-85.0963	-345.892	22200.2	-34716.3	-10095.8	199.632	135.818	0	0	0	0	0	0	0	-311	200	0	0.0263555	-0.170486	3.05775	-236.867	-107.426	94.0743	-914	200	0
285	3	-22.0515	32.6019	-432.826	-27383	-18401.5	1686.29	257.485	673.266	0	-243.076	-88.4179	-339.5	22043.8	-33707.9	-9552.67	200.713	135.07	0	0	0	0	0	0	0	-311	200	0	0.0237829	-0.146814	2.71261	-215.66	-100.147	83.129	-914	200	0
285	4	-20.944	33.8465	-439.291	-27712.5	-18165	1539.57	258.649	673.085	0	-236.986	-92.186	-336.613	22096.3	-32943.1	-9013.21	202.134	134.357	0	0	0	0	0	0	0	-311	200	0	0.0213344	-0.112215	2.16207	-178.608	-84.4289	66.2186	-914	200	0
285	5	-21.3515	35.8826	-446.768	-28123.5	-17982.2	1463.7	259.751	672.949	0	-231.798	-96.3417	-337.96	22394.5	-32504.8	-8501.21	203.82	133.736	0	0	0	0	0	0	0	-311	200	0	0.0178032	-0.0767122	1.55369	-135.85	-64.3342	47.7488	-914	200	0
285	6	-23.0618	38.5714	-454.962	-28598.1	-17841	1450	260.786	672.858	0	-227.371	-100.648	-343.344	22919.8	-32385.1	-8019.96	205.677	133.245	0	0	0	0	0	0	0	-311	200	0	0.0115686	-0.049032	1.00951	-95.0928	-42.688	31.3717	-914	200	0
285	7	-25.8481	41.7864	-463.616	-29121.1	-17733.5	1488.02	261.75	672.813	0	-223.175	-104.749	-351.856	23610.4	-32504.8	-7557.48	207.619	132.898	0	0	0	0	0	0	0	-311	200	0	0.000603422	-0.0359086	0.612348	-60.6579	-20.7434	19.5328	-914	200	0
285	8	-29.4735	45.42	-472.531	-29680	-17652	1566.66	262.644	672.811	0	-218.49	-108.246	-362.179	24381.7	-32746.2	-7094.41	209.586	132.681	0	0	0	0	0	0	0	-311	200	0	-0.0173472	-0.042684	0.418277	-34.4393	1.29795	13.846	-914	200	0
285	9	-33.7005	49.3868	-481.586	-30264	-17588	1675.41	263.479	672.842	0	-212.627	-110.784	-372.919	25148.7	-32986.1	-6612.1	211.546	132.562	0	0	0	0	0	0	0	-311	200	0	-0.0444667	-0.0735663	0.465701	-16.7293	23.7463	15.3662	-914	200	0
286	0	-38.3045	53.6252	-490.744	-30864.7	-17534.1	1805.15	264.27	672.894	0	-205.098	-112.141	-382.902	25843.2	-33123.9	-6098.03	213.492	132.507	0	0	0	0	0	0	0	-311	200	0	-0.0823961	-0.13141	0.779703	-6.86342	46.8746	24.7169	-914	200	0	-211.848	-33.6437	-944.737	-415513	248714	56214	252.507	438.126	0
286	1	-43.0881	58.0934	-500.031	-31476.5	-17486.5	1948.07	265.029	672.949	0	-195.715	-112.277	-391.361	26425.4	-33099.2	-5546.64	215.426	132.478	0	0	0	0	0	0	0	-311	200	0	-0.131544	-0.216918	1.37055	-3.66678	70.3603	42.0451	-914	200	0
286	2	-47.8987	62.7555	-509.497	-32096	-17443.5	2097.76	265.763	672.996	0	-184.61	-111.359	-398.01	26887.5	-32896.4	-4958.46	217.348	132.445	0	0	0	0	0	0	0	-311	200	0	-0.190142	-0.327203	2.22583	-5.71228	92.7178	66.7877	-914	200	0
286	3	-52.6412	67.5698	-519.164	-32721.8	-17404.5	2249.39	266.476	673.028	0	-172.189	-109.728	-403.04	27250.5	-32535.7	-4339.82	219.274	132.388	0	0	0	0	0	0	0	-311	200	0	-0.253055	-0.453706	3.29595	-11.4174	110.736	97.2509	-914	200	0
286	4	-57.2752	72.488	-529.014	-33353.1	-17372.2	2399.63	267.161	673.048	0	-159.026	-107.831	-407.096	27557.4	-32052.7	-3701.28	221.265	132.307	0	0	0	0	0	0	0	-311	200	0	-0.31039	-0.579581	4.47364	-19.0132	118.964	130.019	-914	200	0
286	5	-61.8042	77.4599	-538.995	-33990.8	-17353.1	2546.66	267.805	673.063	0	-145.735	-106.15	-411.219	27866.3	-31477.3	-3054.11	223.454	132.235	0	0	0	0	0	0	0	-311	200	0	-0.347479	-0.679056	5.5825	-26.526	110.144	159.675	-914	200	0
286	6	-66.2653	82.4396	-549.033	-34637.5	-17354.1	2690.52	268.392	673.088	0	-132.846	-105.122	-416.79	28243.3	-30814	-2406.32	226.068	132.236	0	0	0	0	0	0	0	-311	200	0	-0.350675	-0.726066	6.41826	-32.1196	79.1372	180.225	-914	200	0
286	7	-70.7171	87.391	-559.051	-35297.4	-17377.8	2832.58	268.916	673.138	0	-120.698	-105.076	-425.481	28756.7	-30027.9	-1759.95	229.426	132.414	0	0	0	0	0	0	0	-311	200	0	-0.317871	-0.71039	6.83323	-34.7405	29.6735	187.896	-914	200	0
286	8	-75.2206	92.2888	-569.016	-35974.4	-17421	2974.33	269.384	673.222	0	-109.369	-106.183	-439.209	29468.9	-29035.2	-1109.38	233.892	132.905	0	0	0	0	0	0	0	-311	200	0	-0.261203	-0.64192	6.76173	-34.2327	-24.0966	181.974	-914	200	0
286	9	-79.8163	97.118	-579.015	-36671.5	-17474	3116.14	269.821	673.334	0	-98.6284	-108.425	-460.055	30428.8	-27700	-440.286	239.79	133.858	0	0	0	0	0	0	0	-311	200	0	-0.197575	-0.538586	6.20024	-30.7602	-66.13	163.719	-914	200	0
287	0	-84.5032	101.869	-589.312	-37389.3	-17516.3	3256.98	270.277	673.446	0	-87.9255	-111.586	-490.106	31664.3	-25839.9	270.636	247.277	135.393	0	0	0	0	0	0	0	-311	200	0	-0.139533	-0.417692	5.25001	-24.4166	-89.2899	136.896	-914	200	0	-96.2126	-1.22255	-1480.94	-573321	438569	68005.8	293.025	387.096	0
287	1	-89.2235	106.523	-600.358	-38125.7	-17512.1	3394.17	270.831	673.505	0	-76.44	-115.271	-531.233	33178.2	-23242.7	1054.73	256.248	137.545	0	0	0	0	0	0	0	-311	200	0	-0.0937556	-0.295149	4.13646	-15.185	-97.582	108.161	-914	200	0
287	2	-93.8521	111.036	-612.768	-38875	-17403.2	3521.95	271.599	673.442	0	-63.1814	-118.966	-584.861	34949.9	-19689.2	1949.53	266.335	140.242	0	0	0	0	0	0	0	-311	200	0	-0.0628096	-0.183152	3.11068	-2.82623	-100.046	84.6559	-914	200	0
287	3	-98.1808	115.328	-627.307	-39628.1	-17103.5	3628.92	272.735	673.172	0	-47.1211	-122.122	-651.746	36938	-14986.4	2995.37	277.006	143.325	0	0	0	0	0	0	0	-311	200	0	-0.0466441	-0.0879307	2.35445	13.1588	-104.948	71.64	-914	200	0
287	4	-101.896	119.267	-644.917	-40371.8	-16494.4	3697.08	274.424	672.6	0	-27.3338	-124.229	-731.669	39080.7	-9015.76	4227.6	287.678	146.587	0	0	0	0	0	0	0	-311	200	0	-0.0434731	-0.01098	1.96937	33.2941	-118.052	72.1485	-914	200	0
287	5	-104.563	122.673	-666.725	-41087.7	-15425.6	3703.71	276.864	671.626	0	-3.14852	-124.898	-823.051	41297.1	-1781.71	5662.79	297.835	149.824	0	0	0	0	0	0	0	-311	200	0	-0.0501971	0.048605	1.9942	57.7274	-142.425	87.2788	-914	200	0
287	6	-105.609	125.322	-693.987	-41750.9	-13723.8	3623.04	280.225	670.161	0	25.7246	-123.993	-922.647	43488.3	6555.98	7287.32	307.106	152.866	0	0	0	0	0	0	0	-311	200	0	-0.0625191	0.0922156	2.41397	85.7298	-178.078	116.164	-914	200	0
287	7	-104.323	126.966	-727.916	-42327.8	-11211.8	3426.75	284.597	668.149	0	59.1051	-121.643	-1025.42	45536.8	15662.9	9058.84	315.275	155.592	0	0	0	0	0	0	0	-311	200	0	-0.0748321	0.120239	3.1595	115.101	-221.359	155.608	-914	200	0
287	8	-99.8772	127.346	-769.441	-42775.7	-7733.53	3086.1	289.949	665.593	0	96.2355	-118.096	-1124.69	47306.9	25021.3	10915.9	322.247	157.938	0	0	0	0	0	0	0	-311	200	0	-0.0799835	0.130974	4.09792	141.505	-264.12	199.415	-914	200	0
287	9	-91.4191	126.213	-819.015	-43049.4	-3178.25	2575.51	296.119	662.563	0	135.628	-113.587	-1212.65	48655.7	33953.8	12781.1	328	159.877	0	0	0	0	0	0	0	-311	200	0	-0.0698046	0.120702	5.02944	158.429	-293.873	238.22	-914	200	0
288	0	-78.2023	123.335	-876.529	-43112.1	2499.42	1873.74	302.852	659.185	0	174.983	-108.363	-1281.53	49458.7	41704.7	14557.4	332.543	161.407	0	0	0	0	0	0	0	-311	200	0	-0.0388191	0.0871681	5.73469	159.778	-298.531	262.201	-914	200	0	279.775	-2.70751	-2353.65	-938692	774155	-64269.3	334.624	398.77	0
288	1	-59.7333	118.555	-941.154	-42942.3	9256.92	966.6	309.836	655.627	0	211.36	-102.73	-1325.07	49637.5	47574.7	16133.2	335.903	162.54	0	0	0	0	0	0	0	-311	200	0	0.009454	0.0358008	6.06341	144.612	-274.863	266.135	-914	200	0
288	2	-35.8793	111.896	-1011.06	-42536	16938.7	-142	316.753	652.071	0	241.617	-97.0284	-1339.96	49180.1	51061.6	17401.1	338.107	163.297	0	0	0	0	0	0	0	-311	200	0	0.0610728	-0.0187443	5.95987	118.361	-230.735	250.781	-914	200	0
288	3	-6.94055	103.637	-1083.26	-41907	25261.9	-1420.88	323.32	648.686	0	262.91	-91.6115	-1326.54	48149.4	51947.3	18276.3	339.16	163.703	0	0	0	0	0	0	0	-311	200	0	0.099889	-0.0602365	5.42815	88.5266	-177.923	219.78	-914	200	0
288	4	26.3066	94.271	-1153.78	-41087.8	33822.5	-2817.94	329.315	645.612	0	273.128	-86.8992	-1288.62	46678.6	50308.1	18709.1	339.04	163.776	0	0	0	0	0	0	0	-311	200	0	0.11813	-0.080613	4.5483	60.5237	-125.501	178.298	-914	200	0
288	5	62.6077	84.3727	-1218.04	-40127.5	42126.7	-4273.25	334.586	642.944	0	271.185	-83.4176	-1232.52	44949.5	46457.7	18690	337.693	163.53	0	0	0	0	0	0	0	-311	200	0	0.118652	-0.0819713	3.48864	37.0077	-78.8708	133.127	-914	200	0
288	6	100.272	74.5175	-1271.52	-39088.4	49640.4	-5722.78	339.04	640.742	0	257.155	-81.7404	-1165.6	43157.9	40855.6	18251.6	335.051	162.974	0	0	0	0	0	0	0	-311	200	0	0.108836	-0.0710619	2.43011	18.7755	-40.6652	90.5954	-914	200	0
288	7	137.25	65.2897	-1310.35	-38040.9	55853.4	-7095.27	342.625	639.031	0	232.201	-82.3647	-1094.9	41478.1	34015.9	17465.2	331.068	162.117	0	0	0	0	0	0	0	-311	200	0	0.0948674	-0.0541861	1.49469	5.57526	-11.5561	54.575	-914	200	0
288	8	171.278	57.3053	-1331.96	-37056.7	60348.4	-8313.05	345.308	637.821	0	198.332	-85.5765	-1026.09	40034.8	26439.4	16426.1	325.767	160.983	0	0	0	0	0	0	0	-311	200	0	0.0802909	-0.0359622	0.742762	-3.37142	8.90304	26.6179	-914	200	0
288	9	200.091	51.1946	-1335.49	-36202.6	62861.4	-9298.9	347.07	637.108	0	158.051	-91.3416	-962.946	38889.5	18570.3	15234.7	319.285	159.614	0	0	0	0	0	0	0	-311	200	0	0.0663134	-0.0196851	0.195473	-9.03318	21.5514	6.82689	-914	200	0
289	0	221.68	47.5413	-1321.94	-35533.5	63313.3	-9986.62	347.894	636.88	0	113.977	-99.2628	-907.339	38040.6	10772	13978.8	311.872	158.075	0	0	0	0	0	0	0	-311	200	0	0.0521498	-0.00773691	-0.14691	-12.336	27.1045	-5.45411	-914	200	0	119.045	-56.7876	-1879.31	-841915	587595	-112218	315.709	446.543	0
289	1	234.523	46.8088	-1293.81	-35088.8	61802.6	-10330.3	347.768	637.12	0	68.5408	-108.637	-859.547	37436.5	3317.31	12722.8	303.859	156.446	0	0	0	0	0	0	0	-311	200	0	0.0353773	-0.00195938	-0.291491	-14.0116	25.8327	-11.1429	-914	200	0
289	2	237.746	49.283	-1254.59	-34888.7	58568.2	-10309.8	346.683	637.809	0	23.8118	-118.6	-818.786	36997.2	-3611.82	11505.5	295.589	154.815	0	0	0	0	0	0	0	-311	200	0	0.0123164	-0.00392674	-0.244184	-14.5069	17.4209	-11.1038	-914	200	0
289	3	231.211	55.0298	-1208.05	-34934	53939.9	-9933.69	344.65	638.918	0	-18.5771	-128.293	-783.755	36637.9	-9917.32	10345.9	287.346	153.253	0	0	0	0	0	0	0	-311	200	0	-0.0215094	-0.015069	-0.00607231	-13.937	1.00331	-5.99668	-914	200	0
289	4	215.52	63.8767	-1157.76	-35207.1	48286.6	-9240.16	341.707	640.41	0	-57.4309	-137.004	-753.083	36285.7	-15567.7	9250.14	279.328	151.817	0	0	0	0	0	0	0	-311	200	0	-0.0707482	-0.0366058	0.425442	-12.0716	-24.6175	3.73071	-914	200	0
289	5	191.932	75.4181	-1106.59	-35673.1	41972.6	-8292	337.929	642.237	0	-91.9538	-144.248	-725.601	35888	-20574.6	8219.78	271.645	150.54	0	0	0	0	0	0	0	-311	200	0	-0.139325	-0.0692556	1.05071	-8.35159	-60.5501	17.7216	-914	200	0
289	6	162.184	89.04	-1056.65	-36282.7	35326.7	-7166.47	333.433	644.338	0	-121.701	-149.779	-700.435	35412.5	-24970.2	7255.85	264.351	149.442	0	0	0	0	0	0	0	-311	200	0	-0.229179	-0.112694	1.85719	-1.94258	-107.167	35.4744	-914	200	0
289	7	128.255	103.97	-1009.2	-36976.9	28624	-5944.11	328.363	646.64	0	-146.533	-153.552	-676.996	34845	-28791.4	6361.33	257.472	148.53	0	0	0	0	0	0	0	-311	200	0	-0.338538	-0.164753	2.80409	8.16316	-163.211	56.0028	-914	200	0
289	8	92.1319	119.353	-964.89	-37692.4	22078.6	-4699.26	322.882	649.064	0	-166.575	-155.685	-654.905	34185.4	-32072.2	5541.24	251.028	147.801	0	0	0	0	0	0	0	-311	200	0	-0.459726	-0.220369	3.803	22.9757	-224.659	77.4092	-914	200	0
289	9	55.6195	134.338	-923.958	-38368	15846.3	-3493.04	317.151	651.526	0	-182.154	-156.399	-633.941	33445	-34844.7	4802.35	245.035	147.243	0	0	0	0	0	0	0	-311	200	0	-0.577992	-0.27114	4.70904	43.2036	-284.102	96.6792	-914	200	0
290	0	20.2282	148.16	-886.396	-38951.4	10033.1	-2370.05	311.319	653.944	0	-193.753	-155.978	-614.016	32644	-37143.1	4152.84	239.508	146.835	0	0	0	0	0	0	0	-311	200	0	-0.675942	-0.307958	5.36602	68.6714	-332.9	110.591	-914	200	0	-296.207	29.5323	-1306.58	-582629	358656	107514	263.625	447.01	0
290	1	-12.8762	160.204	-852.088	-39402.8	4704.69	-1358.82	305.521	656.243	0	-201.951	-154.709	-595.156	31808.6	-39006.5	3600.8	234.46	146.554	0	0	0	0	0	0	0	-311	200	0	-0.742476	-0.326142	5.69514	97.4872	-365.586	117.529	-914	200	0
290	2	-42.8787	170.052	-820.834	-39696.4	-103.835	-474.372	299.874	658.361	0	-207.379	-152.849	-577.478	30967.5	-40479.2	3152.12	229.904	146.375	0	0	0	0	0	0	0	-311	200	0	-0.773451	-0.326173	5.7075	125.352	-380.19	117.731	-914	200	0
290	3	-69.2899	177.492	-792.366	-39819.5	-4381.22	278.436	294.471	660.254	0	-210.663	-150.602	-561.125	30145.4	-41609.6	2808.56	225.846	146.277	0	0	0	0	0	0	0	-311	200	0	-0.762117	-0.308568	5.41394	145.756	-373.483	111.426	-914	200	0
290	4	-91.8984	182.525	-766.379	-39773.2	-8132.82	901.427	289.388	661.898	0	-212.388	-148.122	-546.226	29360.2	-42450.3	2566.84	222.284	146.249	0	0	0	0	0	0	0	-311	200	0	-0.699213	-0.272391	4.79685	152.504	-340.949	98.259	-914	200	0
290	5	-110.716	185.332	-742.581	-39570.8	-11374.7	1400.05	284.682	663.288	0	-213.06	-145.523	-532.86	28622.7	-43055.4	2419.57	219.2	146.285	0	0	0	0	0	0	0	-311	200	0	-0.588119	-0.220599	3.89957	143.932	-284.148	79.1314	-914	200	0
290	6	-125.923	186.227	-720.718	-39235	-14131.7	1781.23	280.392	664.439	0	-213.082	-142.887	-521.052	27937.3	-43476.6	2357.1	216.56	146.383	0	0	0	0	0	0	0	-311	200	0	-0.450856	-0.162544	2.86889	123.922	-213.684	57.0927	-914	200	0
290	7	-137.825	185.586	-700.595	-38793.2	-16436.7	2052.24	276.539	665.372	0	-212.754	-140.279	-510.777	27304.6	-43760.3	2369.45	214.326	146.543	0	0	0	0	0	0	0	-311	200	0	-0.315143	-0.10949	1.88002	98.0867	-142.981	35.8087	-914	200	0
290	8	-146.814	183.771	-682.082	-38273.3	-18329.4	2219.72	273.127	666.113	0	-212.265	-137.753	-501.981	26721.6	-43945.5	2446.99	212.456	146.768	0	0	0	0	0	0	0	-311	200	0	-0.201961	-0.0702432	1.06414	70.1888	-82.3396	18.0893	-914	200	0
290	9	-153.324	181.085	-665.129	-37699.1	-19854.2	2288.9	270.15	666.68	0	-211.711	-135.335	-494.595	26183.3	-44063.4	2578.32	210.91	147.061	0	0	0	0	0	0	0	-311	200	0	-0.124227	-0.0507327	0.503798	41.5928	-38.4002	5.81503	-914	200	0
291	0	-157.799	177.752	-649.764	-37089.7	-21058.3	2264.01	267.591	667.082	0	-211.098	-133.019	-488.536	25683.4	-44136.8	2748.84	209.655	147.428	0	0	0	0	0	0	0	-311	200	0	-0.0894212	-0.0549068	0.252099	11.9365	-15.5609	0.351783	-914	200	0	-366.691	34.3529	-1076.06	-471777	276511	155030	240.628	439.973	0
291	1	-160.661	173.931	-636.039	-36459.6	-21989.6	2150.56	265.427	667.323	0	-210.371	-130.78	-483.691	25215.5	-44180	2943.53	208.661	147.869	0	0	0	0	0	0	0	-311	200	0	-0.101426	-0.0851668	0.345862	-20.1578	-17.0096	2.83752	-914	200	0
291	2	-162.294	169.734	-623.954	-35820.5	-22694.4	1957.52	263.628	667.409	0	-209.452	-128.594	-479.889	24773.2	-44201.4	3150.25	207.892	148.377	0	0	0	0	0	0	0	-311	200	0	-0.161331	-0.142234	0.811406	-56.3325	-45.2495	14.3033	-914	200	0
291	3	-163.034	165.245	-613.402	-35182.4	-23214.9	1698.08	262.154	667.356	0	-208.274	-126.442	-476.907	24349.8	-44206.3	3361.05	207.306	148.942	0	0	0	0	0	0	0	-311	200	0	-0.267129	-0.224393	1.66191	-97.6813	-102.032	35.5988	-914	200	0
291	4	-163.156	160.545	-604.192	-34554.1	-23589.3	1389.04	260.957	667.191	0	-206.791	-124.296	-474.516	23939.5	-44198.8	3572.36	206.855	149.55	0	0	0	0	0	0	0	-311	200	0	-0.412256	-0.326101	2.88571	-143.841	-187.636	67.099	-914	200	0
291	5	-162.875	155.718	-596.086	-33943	-23852.2	1048.91	259.985	666.943	0	-204.988	-122.129	-472.53	23539.1	-44183.7	3783.63	206.496	150.185	0	0	0	0	0	0	0	-311	200	0	-0.583056	-0.436026	4.42548	-191.975	-299.464	108.172	-914	200	0
291	6	-162.349	150.845	-588.847	-33354.5	-24035.3	694.965	259.182	666.644	0	-202.874	-119.927	-470.822	23148.9	-44167.1	3995.26	206.191	150.833	0	0	0	0	0	0	0	-311	200	0	-0.755365	-0.534674	6.1486	-235.664	-429.953	156.41	-914	200	0
291	7	-161.687	145.994	-582.263	-32792.1	-24166.7	341.251	258.495	666.318	0	-200.488	-117.695	-469.311	22772.1	-44155.7	4207.91	205.914	151.478	0	0	0	0	0	0	0	-311	200	0	-0.893485	-0.59347	7.8243	-264.179	-564.558	206.767	-914	200	0
291	8	-160.954	141.221	-576.171	-32258	-24268.7	-2.05563	257.879	665.987	0	-197.899	-115.456	-467.965	22412	-44155.9	4423.3	205.643	152.108	0	0	0	0	0	0	0	-311	200	0	-0.961636	-0.582043	9.16527	-264.414	-683.115	251.656	-914	200	0
291	9	-160.179	136.573	-570.481	-31754.3	-24356.9	-329.158	257.305	665.662	0	-195.2	-113.242	-466.811	22072.7	-44174.3	4644.69	205.37	152.716	0	0	0	0	0	0	0	-311	200	0	-0.947881	-0.487328	9.96712	-228.344	-767.692	283.736	-914	200	0
292	0	-159.365	132.101	-565.175	-31282	-24440.6	-638.654	256.756	665.349	0	-192.495	-111.092	-465.952	21759.2	-44217.7	4876.42	205.102	153.302	0	0	0	0	0	0	0	-311	200	0	-0.874039	-0.329361	10.2151	-161.835	-810.329	299.842	-914	200	0	-339.835	13.5504	-1018.33	-436940	258550	140218	237.901	429.719	0
292	1	-158.501	127.857	-560.288	-30840.4	-24523.5	-932.357	256.231	665.044	0	-189.898	-109.04	-465.553	21476.5	-44292.3	5123.04	204.861	153.869	0	0	0	0	0	0	0	-311	200	0	-0.776655	-0.15391	10.0103	-84.1547	-810.272	300.958	-914	200	0
292	2	-157.573	123.884	-555.863	-30428	-24604.8	-1213.88	255.736	664.74	0	-187.519	-107.113	-465.789	21228	-44401.8	5388.43	204.674	154.426	0	0	0	0	0	0	0	-311	200	0	-0.68311	-0.00661151	9.43885	-16.4535	-768.028	288.959	-914	200	0
292	3	-156.579	120.206	-551.918	-30043.9	-24681.7	-1487.35	255.28	664.435	0	-185.457	-105.325	-466.821	21014.2	-44547.4	5675	204.573	154.985	0	0	0	0	0	0	0	-311	200	0	-0.603161	0.0891976	8.56164	29.6422	-688.417	265.667	-914	200	0
292	4	-155.532	116.83	-548.449	-29688.6	-24752.7	-1756.03	254.868	664.132	0	-183.779	-103.664	-468.798	20832.9	-44726	5983.65	204.594	155.561	0	0	0	0	0	0	0	-311	200	0	-0.531265	0.135248	7.44158	53.8486	-583.143	233.266	-914	200	0
292	5	-154.457	113.754	-545.458	-29363.9	-24818.6	-2021.47	254.499	663.834	0	-182.5	-102.077	-471.862	20680	-44927.6	6315.49	204.787	156.174	0	0	0	0	0	0	0	-311	200	0	-0.455838	0.145192	6.1372	61.3722	-465.424	193.972	-914	200	0
292	6	-153.389	110.976	-542.963	-29072.7	-24881.5	-2283.21	254.175	663.545	0	-181.573	-100.476	-476.165	20548.5	-45135.4	6673.21	205.211	156.846	0	0	0	0	0	0	0	-311	200	0	-0.372874	0.132373	4.74329	57.468	-347.352	151.242	-914	200	0
292	7	-152.373	108.493	-540.999	-28818.4	-24943.4	-2539.33	253.894	663.269	0	-180.879	-98.7375	-481.867	20428.1	-45326.9	7060.49	205.935	157.606	0	0	0	0	0	0	0	-311	200	0	-0.290864	0.106302	3.42254	45.8217	-241.028	110.714	-914	200	0
292	8	-151.457	106.295	-539.596	-28605	-25005.6	-2787.55	253.659	663.012	0	-180.233	-96.7279	-489.115	20305.5	-45476.9	7480.61	207.022	158.485	0	0	0	0	0	0	0	-311	200	0	-0.222416	0.0730809	2.34273	28.6852	-156.315	78.1747	-914	200	0
292	9	-150.676	104.368	-538.787	-28434.9	-25070.7	-3025.97	253.468	662.776	0	-179.386	-94.3251	-498.001	20167.3	-45558.4	7935.14	208.517	159.503	0	0	0	0	0	0	0	-311	200	0	-0.175758	0.0362072	1.61151	7.2212	-98.2968	57.4449	-914	200	0
293	0	-150.048	102.697	-538.613	-28307.9	-25143.1	-3253.3	253.319	662.557	0	-178.035	-91.4411	-508.529	20003.3	-45545.5	8422.52	210.437	160.664	0	0	0	0	0	0	0	-311	200	0	-0.153345	-0.00258426	1.2743	-18.0635	-67.8603	50.2677	-914	200	0	-303.132	26.4015	-1116.79	-456297	287138	136490	244.1	409.715	0
293	1	-149.564	101.265	-539.109	-28221.1	-25227.9	-3469.12	253.204	662.348	0	-175.868	-88.032	-520.606	19807.5	-45415.3	8938.28	212.765	161.953	0	0	0	0	0	0	0	-311	200	0	-0.152989	-0.0424296	1.3318	-46.7932	-63.123	56.7979	-914	200	0
293	2	-149.2	100.05	-540.278	-28170.6	-25328.3	-3674.01	253.12	662.141	0	-172.617	-84.0961	-534.056	19577.4	-45148.1	9477.39	215.462	163.342	0	0	0	0	0	0	0	-311	200	0	-0.16844	-0.0823883	1.74834	-78.1031	-80.2064	75.7785	-914	200	0
293	3	-148.923	99.0098	-542.087	-28152.9	-25443.6	-3869.52	253.064	661.934	0	-168.111	-79.6683	-548.65	19311.9	-44727.9	10036.3	218.476	164.801	0	0	0	0	0	0	0	-311	200	0	-0.189466	-0.120469	2.45088	-109.94	-113.402	104.394	-914	200	0
293	4	-148.692	98.0885	-544.466	-28165.7	-25570.8	-4058.08	253.035	661.731	0	-162.285	-74.8138	-564.155	19011.8	-44144.9	10613.5	221.75	166.3	0	0	0	0	0	0	0	-311	200	0	-0.201607	-0.152668	3.3196	-138.312	-154.818	137.837	-914	200	0
293	5	-148.46	97.2203	-547.335	-28206.3	-25705.7	-4243.15	253.035	661.534	0	-155.185	-69.6233	-580.349	18680	-43398.9	11207.7	225.219	167.813	0	0	0	0	0	0	0	-311	200	0	-0.187253	-0.172844	4.18548	-157.198	-194.367	169.232	-914	200	0
293	6	-148.179	96.3399	-550.629	-28270.8	-25842	-4429.12	253.068	661.343	0	-146.939	-64.2206	-597.01	18322.5	-42500.2	11816	228.811	169.31	0	0	0	0	0	0	0	-311	200	0	-0.13279	-0.175893	4.8786	-161.177	-222.438	191.803	-914	200	0
293	7	-147.801	95.3919	-554.332	-28355.2	-25970.4	-4620.92	253.15	661.152	0	-137.736	-58.7765	-613.902	17949.3	-41467.9	12430.7	232.452	170.762	0	0	0	0	0	0	0	-311	200	0	-0.0407719	-0.163593	5.31824	-150.283	-234.807	202.859	-914	200	0
293	8	-147.273	94.3341	-558.494	-28454.8	-26078.5	-4823.55	253.306	660.949	0	-127.793	-53.5086	-630.792	17575	-40328.1	13039.7	236.068	172.138	0	0	0	0	0	0	0	-311	200	0	0.0657538	-0.146124	5.52493	-131.266	-233.488	204.485	-914	200	0
293	9	-146.545	93.1393	-563.246	-28564.6	-26151.5	-5041.91	253.57	660.714	0	-117.344	-48.659	-647.464	17217	-39112.1	13627.6	239.592	173.408	0	0	0	0	0	0	0	-311	200	0	0.152918	-0.136716	5.52745	-113.196	-221.82	199.583	-914	200	0
294	0	-145.561	91.7966	-568.793	-28680.5	-26172.4	-5280.78	253.986	660.423	0	-106.622	-44.4629	-663.741	16894.6	-37854.6	14177.7	242.968	174.546	0	0	0	0	0	0	0	-311	200	0	0.191641	-0.14609	5.32904	-103.224	-201.667	189.833	-914	200	0	-197.331	40.9571	-1329.98	-527993	356319	115731	260.794	398.481	0
294	1	-144.257	90.3123	-575.382	-28797.2	-26123.3	-5544.13	254.598	660.049	0	-95.8535	-41.1277	-679.475	16626.3	-36592.2	14674.2	246.146	175.531	0	0	0	0	0	0	0	-311	200	0	0.17105	-0.180475	4.98898	-105.624	-175.899	178.085	-914	200	0
294	2	-142.564	88.7034	-583.227	-28907.6	-25986.4	-5833.86	255.444	659.565	0	-85.2623	-38.8249	-694.503	16428	-35359.9	15103.5	249.086	176.346	0	0	0	0	0	0	0	-311	200	0	0.100818	-0.241164	4.65496	-122.001	-149.796	169.463	-914	200	0
294	3	-140.408	86.9954	-592.431	-29003.2	-25746.4	-6148.46	256.541	658.956	0	-75.0626	-37.6859	-708.614	16310.9	-34190	15455.1	251.751	176.982	0	0	0	0	0	0	0	-311	200	0	0.000864973	-0.324093	4.47453	-151.189	-128.433	168.564	-914	200	0
294	4	-137.701	85.2279	-602.969	-29078.7	-25392.5	-6482.14	257.888	658.226	0	-65.4464	-37.7946	-721.57	16281.2	-33109.8	15721.7	254.114	177.437	0	0	0	0	0	0	0	-311	200	0	-0.107925	-0.418832	4.50572	-188.853	-114.043	176.576	-914	200	0
294	5	-134.341	83.4642	-614.725	-29133.9	-24918.9	-6824.76	259.463	657.393	0	-56.5688	-39.181	-733.144	16340.8	-32142.3	15899.1	256.158	177.711	0	0	0	0	0	0	0	-311	200	0	-0.204582	-0.506795	4.69333	-226.816	-105.598	190.407	-914	200	0
294	6	-130.219	81.7886	-627.527	-29172.6	-24324	-7163.24	261.238	656.488	0	-48.545	-41.8198	-743.135	16488.4	-31306.8	15986.3	257.872	177.812	0	0	0	0	0	0	0	-311	200	0	-0.266989	-0.561359	4.88556	-253.233	-99.5139	203.246	-914	200	0
294	7	-125.247	80.2932	-641.189	-29200	-23608.2	-7484.44	263.181	655.541	0	-41.4536	-45.634	-751.369	16719.8	-30619.3	15986.1	259.249	177.748	0	0	0	0	0	0	0	-311	200	0	-0.276723	-0.557342	4.91592	-256.875	-91.6076	207.929	-914	200	0
294	8	-119.372	79.0638	-655.52	-29222	-22773.2	-7777.74	265.259	654.578	0	-35.3371	-50.5002	-757.729	17028.2	-30090.2	15904.9	260.289	177.527	0	0	0	0	0	0	0	-311	200	0	-0.228972	-0.488251	4.73734	-234.834	-80.0526	202.566	-914	200	0
294	9	-112.598	78.174	-670.348	-29245.4	-21824.3	-8036.28	267.443	653.627	0	-30.2014	-56.2527	-762.177	17403.5	-29723.6	15751.8	261.002	177.166	0	0	0	0	0	0	0	-311	200	0	-0.135261	-0.3712	4.45746	-194.586	-66.3103	191.971	-914	200	0
295	0	-104.971	77.6947	-685.519	-29276.9	-20773.2	-8256.44	269.697	652.708	0	-26.0197	-62.692	-764.761	17832.4	-29516.3	15537.9	261.405	176.682	0	0	0	0	0	0	0	-311	200	0	-0.0147153	-0.232486	4.22258	-147.302	-53.0004	182.633	-914	200	0	-82.5825	-7.75063	-1501.18	-618151	410417	45573.5	270.751	411.527	0
295	1	-96.5768	77.7085	-700.883	-29322.8	-19639.5	-8435.2	271.979	651.837	0	-22.7435	-69.6008	-765.603	18299.7	-29459.2	15274.8	261.522	176.098	0	0	0	0	0	0	0	-311	200	0	0.113726	-0.0941008	4.10268	-101.496	-41.791	177.752	-914	200	0
295	2	-87.5263	78.3056	-716.265	-29389.1	-18447.3	-8567.64	274.245	651.031	0	-20.3167	-76.7665	-764.855	18790.2	-29538.3	14974	261.381	175.433	0	0	0	0	0	0	0	-311	200	0	0.23139	0.0277166	4.06195	-62.021	-33.0141	175.961	-914	200	0
295	3	-77.9593	79.5655	-731.453	-29482.6	-17222.1	-8647.13	276.455	650.307	0	-18.6809	-83.9965	-762.667	19290.1	-29737.8	14645.5	261.008	174.707	0	0	0	0	0	0	0	-311	200	0	0.318399	0.120054	3.97548	-31.1173	-26.0098	172.028	-914	200	0
295	4	-68.0409	81.5406	-746.215	-29610.6	-15987.9	-8667.36	278.575	649.681	0	-17.7706	-91.1231	-759.179	19786.8	-30043	14298.5	260.427	173.937	0	0	0	0	0	0	0	-311	200	0	0.358491	0.174509	3.69931	-9.21965	-19.7118	159.872	-914	200	0
295	5	-57.9515	84.2484	-760.314	-29779.5	-14767.4	-8624.02	280.577	649.167	0	-17.5129	-98.0039	-754.537	20268.7	-30440.8	13940.9	259.656	173.138	0	0	0	0	0	0	0	-311	200	0	0.349161	0.191536	3.18356	4.50488	-13.4182	137.417	-914	200	0
295	6	-47.8709	87.6733	-773.541	-29993.2	-13582.9	-8515.86	282.441	648.774	0	-17.8316	-104.525	-748.912	20726.8	-30918.2	13580.5	258.716	172.324	0	0	0	0	0	0	0	-311	200	0	0.303846	0.180792	2.50822	11.6632	-7.10724	108.141	-914	200	0
295	7	-37.9614	91.7719	-785.721	-30253	-12456	-8345.33	284.147	648.503	0	-18.6489	-110.605	-742.492	21154.2	-31460.6	13225.3	257.628	171.509	0	0	0	0	0	0	0	-311	200	0	0.241466	0.154915	1.79991	14.0836	-1.08512	77.5034	-914	200	0
295	8	-28.3601	96.4803	-796.716	-30558.3	-11406.4	-8118.31	285.683	648.355	0	-19.8823	-116.194	-735.477	21545.9	-32052.1	12883.1	256.42	170.705	0	0	0	0	0	0	0	-311	200	0	0.176687	0.123906	1.15118	13.4205	4.37403	49.4919	-914	200	0
295	9	-19.1769	101.721	-806.42	-30907	-10451.4	-7842.83	287.04	648.326	0	-21.4449	-121.262	-728.063	21898.9	-32677.3	12560.7	255.117	169.922	0	0	0	0	0	0	0	-311	200	0	0.118234	0.0939966	0.609313	11.0185	9.02989	26.144	-914	200	0
296	0	-10.4957	107.407	-814.758	-31294.5	-9606.47	-7527.89	288.209	648.41	0	-23.2502	-125.795	-720.44	22212.5	-33322.7	12263.2	253.747	169.168	0	0	0	0	0	0	0	-311	200	0	0.0703867	0.0683451	0.191843	7.91166	12.5439	8.21596	-914	200	0	-15.131	-2.23232	-1513.39	-652599	412801	771.255	272.281	431.143	0
296	1	-2.38022	113.445	-821.68	-31714.9	-8885.21	-7183.29	289.187	648.598	0	-25.2173	-129.782	-712.768	22486.3	-33977	11994.3	252.331	168.452	0	0	0	0	0	0	0	-311	200	0	0.034371	0.047731	-0.100317	4.87047	14.3685	-4.24911	-914	200	0
296	2	5.11154	119.73	-827.141	-32162.5	-8297.57	-6819.48	289.968	648.884	0	-27.2788	-133.216	-705.166	22719.8	-34630.3	11757	250.891	167.781	0	0	0	0	0	0	0	-311	200	0	0.00952541	0.0311825	-0.272542	2.46897	13.6668	-11.4788	-914	200	0
296	3	11.9171	126.14	-831.09	-32631.9	-7848.53	-6446.79	290.556	649.264	0	-29.3869	-136.094	-697.705	22911.8	-35274.5	11553.2	249.442	167.161	0	0	0	0	0	0	0	-311	200	0	-0.00579924	0.0164975	-0.32921	1.15289	9.27775	-13.6605	-914	200	0
296	4	17.9707	132.54	-833.476	-33116.8	-7539.93	-6075.08	290.954	649.733	0	-31.5118	-138.415	-690.411	23060.2	-35901.8	11384.1	247.999	166.599	0	0	0	0	0	0	0	-311	200	0	-0.0136051	0.000679831	-0.269387	1.29349	-0.251754	-10.7599	-914	200	0
296	5	23.2113	138.787	-834.275	-33609	-7371.73	-5713.98	291.164	650.285	0	-33.6348	-140.18	-683.279	23162.8	-36504.3	11249.5	246.575	166.101	0	0	0	0	0	0	0	-311	200	0	-0.0158441	-0.0196606	-0.0854425	3.21553	-16.5408	-2.46809	-914	200	0
296	6	27.5905	144.745	-833.493	-34098.9	-7341.41	-5372.68	291.192	650.911	0	-35.7431	-141.394	-676.304	23217.6	-37074.6	11147.9	245.181	165.67	0	0	0	0	0	0	0	-311	200	0	-0.0142004	-0.0478747	0.235381	7.18977	-41.1185	11.7234	-914	200	0
296	7	31.0742	150.293	-831.174	-34577.6	-7443.74	-5059.64	291.044	651.601	0	-37.8288	-142.073	-669.488	23224.4	-37608.1	11077.4	243.826	165.31	0	0	0	0	0	0	0	-311	200	0	-0.0100146	-0.0867299	0.706261	13.3821	-75.003	32.3109	-914	200	0
296	8	33.6435	155.331	-827.409	-35036.9	-7671.56	-4782.78	290.728	652.345	0	-39.8911	-142.236	-662.851	23185.7	-38105.3	11036.4	242.513	165.021	0	0	0	0	0	0	0	-311	200	0	-0.00430747	-0.137679	1.3327	21.7532	-118.08	59.4223	-914	200	0
296	9	35.3018	159.793	-822.352	-35470.5	-8016.1	-4548.86	290.252	653.133	0	-41.9342	-141.905	-656.439	23106.1	-38570.9	11023.9	241.242	164.801	0	0	0	0	0	0	0	-311	200	0	0.00212877	-0.19988	2.10082	31.9061	-168.269	92.3054	-914	200	0
297	0	36.0824	163.653	-816.224	-35873	-8467.14	-4362.09	289.626	653.95	0	-43.9625	-141.095	-650.339	22990.9	-39012	11039.4	240.013	164.648	0	0	0	0	0	0	0	-311	200	0	0.00859954	-0.268948	2.96204	42.8837	-220.479	128.668	-914	200	0	-24.0221	41.5813	-1409.08	-615613	375629	13193.7	265.759	438.315	0
297	1	36.0499	166.924	-809.298	-36241.4	-9013.16	-4223.16	288.863	654.781	0	-45.9785	-139.828	-644.659	22845.4	-39436.1	11082.5	238.826	164.562	0	0	0	0	0	0	0	-311	200	0	0.0143572	-0.335474	3.81468	52.9304	-265.438	163.893	-914	200	0
297	2	35.289	169.655	-801.848	-36575.8	-9640.44	-4129.43	287.977	655.614	0	-47.9861	-138.132	-639.475	22674.6	-39848.8	11153.1	237.685	164.542	0	0	0	0	0	0	0	-311	200	0	0.0185282	-0.384873	4.50058	59.4742	-289.648	190.907	-914	200	0
297	3	33.8904	171.909	-794.113	-36878	-10331.8	-4075.38	286.989	656.439	0	-49.9915	-136.055	-634.805	22483.2	-40253.4	11250.2	236.589	164.582	0	0	0	0	0	0	0	-311	200	0	0.020378	-0.403261	4.87031	60.0943	-280.228	203.018	-914	200	0
297	4	31.9407	173.763	-786.271	-37150.7	-11067.6	-4053.51	285.924	657.249	0	-52.0013	-133.658	-630.613	22276	-40650.6	11371.6	235.538	164.676	0	0	0	0	0	0	0	-311	200	0	0.0198589	-0.388299	4.90489	54.3063	-233.844	199.188	-914	200	0
297	5	29.5203	175.289	-778.44	-37395.8	-11828.4	-4056.19	284.805	658.039	0	-54.0208	-131.009	-626.831	22056.7	-41039.5	11513.6	234.529	164.812	0	0	0	0	0	0	0	-311	200	0	0.0177333	-0.351881	4.74271	44.0551	-159.442	185.285	-914	200	0
297	6	26.7067	176.549	-770.697	-37616.2	-12599.2	-4077.28	283.652	658.808	0	-56.0508	-128.181	-623.366	21828.5	-41418	11672.3	233.557	164.983	0	0	0	0	0	0	0	-311	200	0	0.0150188	-0.310019	4.55807	32.1674	-71.1347	169.01	-914	200	0
297	7	23.5773	177.594	-763.09	-37815.4	-13369.2	-4112.45	282.48	659.556	0	-58.085	-125.237	-620.113	21595.1	-41783.1	11843.6	232.62	165.176	0	0	0	0	0	0	0	-311	200	0	0.0124638	-0.273096	4.44277	20.8848	18.3722	154.99	-914	200	0
297	8	20.2128	178.466	-755.656	-37996.1	-14129.4	-4158.64	281.302	660.282	0	-60.1083	-122.241	-616.969	21360.1	-42131.1	12024	231.713	165.379	0	0	0	0	0	0	0	-311	200	0	0.0104437	-0.243767	4.37512	11.6461	98.1148	143.647	-914	200	0
297	9	16.701	179.2	-748.442	-38158.9	-14871.8	-4213.65	280.13	660.984	0	-62.0927	-119.248	-613.864	21126.2	-42460.1	12209.9	230.832	165.585	0	0	0	0	0	0	0	-311	200	0	0.00906777	-0.218558	4.23621	5.31306	157.526	131.958	-914	200	0
298	0	13.1396	179.832	-741.535	-38304	-15589.2	-4275.93	278.977	661.655	0	-63.9963	-116.308	-610.783	20895.1	-42769.9	12398.1	229.975	165.79	0	0	0	0	0	0	0	-311	200	0	0.00847652	-0.19227	3.88058	2.20639	188.308	115.916	-914	200	0	-69.3724	75.307	-1313.97	-572630	339552	45290.4	255.883	438.562	0
298	1	9.63129	180.388	-735.057	-38433.3	-16275	-4344.64	277.859	662.286	0	-65.7715	-113.455	-607.756	20668.7	-43062.4	12586	229.145	165.992	0	0	0	0	0	0	0	-311	200	0	0.00927727	-0.164571	3.25083	1.96461	189.086	94.339	-914	200	0
298	2	6.2704	180.875	-729.109	-38550.1	-16922.5	-4419.82	276.79	662.873	0	-67.3781	-110.722	-604.817	20448.4	-43339.3	12770.8	228.343	166.191	0	0	0	0	0	0	0	-311	200	0	0.0126571	-0.1422	2.41593	3.5478	166.252	70.1988	-914	200	0
298	3	3.1316	181.278	-723.735	-38657.8	-17526.5	-4502.23	275.783	663.414	0	-68.7893	-108.144	-601.988	20234.6	-43601.9	12949.4	227.57	166.387	0	0	0	0	0	0	0	-311	200	0	0.0199983	-0.134442	1.49081	5.5121	128.633	48.0959	-914	200	0
298	4	0.26815	181.564	-718.916	-38759.9	-18083.2	-4592.83	274.847	663.914	0	-69.9916	-105.755	-599.281	20027.5	-43849.5	13119	226.83	166.581	0	0	0	0	0	0	0	-311	200	0	0.0324228	-0.148374	0.559438	6.24687	82.6449	31.7477	-914	200	0
298	5	-2.2843	181.7	-714.605	-38859.2	-18592	-4692.35	273.983	664.379	0	-70.978	-103.582	-596.713	19828.8	-44081	13278	226.127	166.77	0	0	0	0	0	0	0	-311	200	0	0.0504955	-0.187483	-0.331	4.02044	31.6316	23.6115	-914	200	0
298	6	-4.50407	181.669	-710.752	-38958.1	-19054.8	-4801.18	273.191	664.813	0	-71.7418	-101.637	-594.319	19642.8	-44295.1	13426.5	225.469	166.949	0	0	0	0	0	0	0	-311	200	0	0.0739098	-0.251278	-1.14765	-3.01671	-23.0462	25.2579	-934.081	202.629	0
298	7	-6.37981	181.472	-707.32	-39057.8	-19475.5	-4919.47	272.466	665.219	0	-72.274	-99.9194	-592.155	19475.7	-44490.6	13565.5	224.867	167.111	0	0	0	0	0	0	0	-311	200	0	0.101045	-0.334324	-1.85041	-16.7541	-80.7645	37.5531	-957.647	209.054	0
298	8	-7.90782	181.133	-704.302	-39158.7	-19858.3	-5047.01	271.804	665.599	0	-72.5637	-98.4133	-590.299	19333.6	-44665.5	13696.7	224.334	167.248	0	0	0	0	0	0	0	-311	200	0	0.128406	-0.424738	-2.37217	-38.9236	-140.291	60.6072	-973.141	216.408	0
298	9	-9.0902	180.689	-701.728	-39260.5	-20207.8	-5183.29	271.203	665.948	0	-72.6011	-97.0882	-588.84	19220.8	-44820.8	13821.5	223.883	167.358	0	0	0	0	0	0	0	-311	200	0	0.149998	-0.502281	-2.60234	-70.7391	-198.376	93.4687	-990.23	227.183	0
299	0	-9.93429	180.192	-699.674	-39362.8	-20528.9	-5328.04	270.659	666.259	0	-72.379	-95.9081	-587.876	19138.3	-44963.1	13942.3	223.516	167.445	0	0	0	0	0	0	0	-311	200	0	0.157522	-0.538553	-2.38847	-112.409	-249.081	133.856	-1018.28	247.063	0	-78.9117	85.5123	-1293.3	-562633	325427	54469.2	248.694	438.217	0
299	1	-10.4575	179.695	-698.24	-39466.3	-20827.5	-5481.41	270.171	666.523	0	-71.9001	-94.8414	-587.518	19084.6	-45101	14061.9	223.235	167.517	0	0	0	0	0	0	0	-311	200	0	0.144008	-0.506545	-1.59947	-162.741	-286.301	178.842	-1093	301.747	0
299	2	-10.697	179.231	-697.489	-39572.4	-21108.5	-5643.45	269.737	666.736	0	-71.1895	-93.8705	-587.844	19056.2	-45239.9	14183.1	223.041	167.583	0	0	0	0	0	0	0	-311	200	0	0.110325	-0.398138	-0.241588	-218.759	-308.9	226.285	-914	200	0
299	3	-10.7138	178.81	-697.409	-39682.5	-21374.9	-5813.97	269.351	666.9	0	-70.2986	-92.9981	-588.867	19046.9	-45380.5	14308.8	222.936	167.655	0	0	0	0	0	0	0	-311	200	0	0.0672507	-0.229756	1.49347	-274.668	-321.47	274.374	-914	200	0
299	4	-10.5842	178.424	-697.932	-39797.3	-21628.5	-5992.6	269.011	667.022	0	-69.2953	-92.2466	-590.54	19049.5	-45522.3	14441.8	222.914	167.742	0	0	0	0	0	0	0	-311	200	0	0.0297253	-0.0291784	3.30514	-320.888	-328.589	319.113	-914	200	0
299	5	-10.3847	178.055	-698.968	-39917.1	-21870	-6178.78	268.711	667.109	0	-68.2488	-91.6476	-592.794	19058.8	-45665.8	14584.7	222.965	167.849	0	0	0	0	0	0	0	-311	200	0	0.00834803	0.176484	4.90797	-346.824	-330.713	354.717	-914	200	0
299	6	-10.1821	177.684	-700.436	-40043.6	-22100.2	-6371.74	268.448	667.169	0	-67.2207	-91.2277	-595.554	19073.6	-45813.6	14739	223.074	167.973	0	0	0	0	0	0	0	-311	200	0	0.00268117	0.360651	6.12739	-347.173	-325.334	377.892	-914	200	0
299	7	-10.0294	177.291	-702.272	-40179.9	-22320.3	-6571.17	268.217	667.214	0	-66.2608	-90.9996	-598.755	19096.4	-45968.5	14904.4	223.227	168.107	0	0	0	0	0	0	0	-311	200	0	0.000933708	0.494723	6.90435	-323.832	-308.52	389.113	-914	200	0
299	8	-9.96164	176.867	-704.429	-40329.5	-22531.3	-6777.23	268.015	667.251	0	-65.4038	-90.9588	-602.352	19129.9	-46131.7	15078.4	223.414	168.241	0	0	0	0	0	0	0	-311	200	0	-0.0111945	0.55525	7.23806	-281.996	-276.513	389.811	-914	200	0
299	9	-9.99116	176.411	-706.895	-40494	-22735.4	-6989.5	267.838	667.284	0	-64.6655	-91.0914	-606.334	19175.7	-46303.3	15257.7	223.634	168.374	0	0	0	0	0	0	0	-311	200	0	-0.0394695	0.539371	7.17978	-228.351	-230.078	381.569	-914	200	0
300	0	-10.107	175.934	-709.711	-40673.7	-22934.8	-7206.42	267.684	667.31	0	-64.0403	-91.3825	-610.722	19235.1	-46484.2	15439.6	223.887	168.504	0	0	0	0	0	0	0	-311	200	0	-0.0777699	0.468242	6.82522	-171.263	-176.252	365.832	-914	200	0	-72.5805	78.8157	-1364.92	-590271	345228	50665.5	250.379	435.225	0
300	1	-10.2822	175.452	-712.949	-40867.2	-23130.1	-7426.31	267.557	667.321	0	-63.505	-91.8216	-615.554	19309.4	-46675.9	15623.4	224.173	168.631	0	0	0	0	0	0	0	-311	200	0	-0.113115	0.371196	6.2331	-118.32	-123.775	340.88	-914	200	0
300	2	-10.4873	174.976	-716.664	-41073	-23319.5	-7648.45	267.461	667.311	0	-63.0271	-92.4062	-620.859	19399.5	-46877.7	15810.1	224.496	168.754	0	0	0	0	0	0	0	-311	200	0	-0.133472	0.27091	5.40446	-73.9582	-78.5526	302.493	-914	200	0
300	3	-10.7001	174.513	-720.858	-41289.6	-23498	-7873.58	267.403	667.278	0	-62.574	-93.1424	-626.654	19505.2	-47084.5	16001.2	224.864	168.874	0	0	0	0	0	0	0	-311	200	0	-0.134295	0.180799	4.37911	-39.7127	-43.1022	250.561	-914	200	0
300	4	-10.9044	174.06	-725.497	-41516	-23660.8	-8103.55	267.387	667.224	0	-62.1148	-94.0381	-632.944	19625.4	-47289.8	16198.6	225.286	168.993	0	0	0	0	0	0	0	-311	200	0	-0.119623	0.107311	3.28464	-15.319	-17.609	191.928	-914	200	0
300	5	-11.0844	173.61	-730.532	-41750.8	-23805.1	-8340.13	267.414	667.151	0	-61.6181	-95.0948	-639.719	19759.7	-47488.3	16404	225.767	169.112	0	0	0	0	0	0	0	-311	200	0	-0.0969598	0.052141	2.26526	0.504653	-0.91584	135.408	-914	200	0
300	6	-11.2238	173.153	-735.911	-41992.4	-23930.9	-8584.18	267.481	667.062	0	-61.0526	-96.3056	-646.955	19908.1	-47677	16617.3	226.306	169.228	0	0	0	0	0	0	0	-311	200	0	-0.0724233	0.0140822	1.41075	9.5054	8.71305	86.844	-914	200	0
300	7	-11.3064	172.685	-741.588	-42239.1	-24040.1	-8835.72	267.583	666.958	0	-60.3905	-97.6568	-654.614	20070.8	-47853.8	16836.9	226.898	169.34	0	0	0	0	0	0	0	-311	200	0	-0.0497575	-0.00957077	0.752845	13.5022	13.1233	48.6372	-914	200	0
300	8	-11.3166	172.204	-747.539	-42488.8	-24134.7	-9094.42	267.714	666.838	0	-59.6059	-99.1282	-662.663	20246.7	-48016.4	17060.6	227.54	169.446	0	0	0	0	0	0	0	-311	200	0	-0.0308925	-0.0220498	0.285969	14.1409	14.0096	20.9114	-914	200	0
300	9	-11.2351	171.719	-753.78	-42739.3	-24215.3	-9359.49	267.875	666.7	0	-58.6719	-100.692	-671.1	20434	-48163.7	17286.8	228.232	169.551	0	0	0	0	0	0	0	-311	200	0	-0.0164815	-0.0264884	-0.0164251	12.775	12.7859	2.45909	-914	200	0
301	0	-11.0348	171.247	-760.379	-42988.4	-24280.9	-9629.66	268.067	666.536	0	-57.5601	-102.313	-679.957	20631.3	-48295.5	17513.9	228.973	169.658	0	0	0	0	0	0	0	-311	200	0	-0.00635899	-0.0255743	-0.189987	10.4331	10.5457	-8.5591	-914	200	0	-57.0523	60.1089	-1517.22	-649232	388387	40052.5	254.182	429.804	0
301	1	-10.684	170.806	-767.412	-43233.8	-24329.8	-9903.3	268.296	666.337	0	-56.2483	-103.95	-689.262	20836.3	-48410.6	17740.2	229.765	169.77	0	0	0	0	0	0	0	-311	200	0	0.000101316	-0.0214065	-0.271554	7.84033	8.07915	-14.1351	-914	200	0
301	2	-10.1564	170.402	-774.907	-43472.9	-24359.6	-10178.8	268.564	666.101	0	-54.7291	-105.572	-698.993	21046.5	-48505.3	17963.7	230.607	169.89	0	0	0	0	0	0	0	-311	200	0	0.00372802	-0.015492	-0.294404	5.46661	5.91825	-16.1166	-914	200	0
301	3	-9.44024	170.023	-782.809	-43704.7	-24368.2	-10455.2	268.871	665.831	0	-53.0101	-107.16	-709.062	21259.2	-48575.6	18182.8	231.493	170.018	0	0	0	0	0	0	0	-311	200	0	0.00538229	-0.00883013	-0.285827	3.58552	4.39164	-16.0462	-914	200	0
301	4	-8.54093	169.643	-791.005	-43929.6	-24354	-10732.3	269.211	665.536	0	-51.1103	-108.712	-719.335	21472.9	-48621.1	18395.7	232.408	170.149	0	0	0	0	0	0	0	-311	200	0	0.00585749	-0.00204638	-0.266221	2.32934	3.67375	-15.0933	-914	200	0
301	5	-7.47657	169.24	-799.354	-44149.9	-24315.9	-11010.8	269.581	665.232	0	-49.0595	-110.233	-729.666	21686.2	-48645.6	18601.3	233.332	170.279	0	0	0	0	0	0	0	-311	200	0	0.00582851	0.0044505	-0.249056	1.734	3.82043	-14.0418	-914	200	0
301	6	-6.27216	168.796	-807.708	-44368.4	-24254.7	-11291.4	269.971	664.931	0	-46.8951	-111.737	-739.915	21896.7	-48655.7	18800.5	234.242	170.406	0	0	0	0	0	0	0	-311	200	0	0.00583165	0.0103059	-0.24119	1.76967	4.78605	-13.3033	-914	200	0
301	7	-4.95423	168.311	-815.927	-44587.5	-24173.5	-11574.2	270.373	664.646	0	-44.658	-113.24	-749.957	22102.6	-48657	18995.8	235.12	170.528	0	0	0	0	0	0	0	-311	200	0	0.0062587	0.0150631	-0.243207	2.35583	6.42035	-12.9387	-914	200	0
301	8	-3.54708	167.794	-823.91	-44809.4	-24077.3	-11858.3	270.777	664.386	0	-42.39	-114.756	-759.679	22303.3	-48653.7	19188.8	235.955	170.641	0	0	0	0	0	0	0	-311	200	0	0.00735207	0.0180242	-0.249607	3.36143	8.44654	-12.6751	-914	200	0
301	9	-2.06853	167.275	-831.629	-45036.5	-23972	-12142.2	271.175	664.155	0	-40.1298	-116.294	-769.004	22500.1	-48648.1	19380.6	236.739	170.741	0	0	0	0	0	0	0	-311	200	0	0.00919116	0.018141	-0.248823	4.59197	10.4242	-11.9187	-914	200	0
302	0	-0.524139	166.799	-839.142	-45271	-23861.8	-12424	271.564	663.949	0	-37.9074	-117.851	-777.905	22695.3	-48642.7	19571.9	237.47	170.825	0	0	0	0	0	0	0	-311	200	0	0.0116644	0.0139551	-0.223204	5.76708	11.7047	-9.76819	-914	200	0	-22.8032	42.323	-1681.94	-714569	434365	21448.9	257.601	426.058	0
302	1	1.09048	166.424	-846.561	-45513.8	-23749.7	-12701.1	271.946	663.763	0	-35.7451	-119.415	-786.405	22891.7	-48641.1	19763.6	238.147	170.891	0	0	0	0	0	0	0	-311	200	0	0.0144251	0.00361239	-0.149257	6.49354	11.3904	-5.04504	-914	200	0
302	2	2.77599	166.202	-853.979	-45763.9	-23638.2	-12970.7	272.32	663.589	0	-33.6658	-120.969	-794.534	23090.4	-48648.4	19956.6	238.771	170.938	0	0	0	0	0	0	0	-311	200	0	0.0168348	-0.0150098	0.00143372	6.24108	8.31374	3.63909	-914	200	0
302	3	4.51735	166.164	-861.417	-46020.2	-23530.6	-13229.9	272.684	663.424	0	-31.7003	-122.505	-802.295	23290.8	-48670.9	20152	239.335	170.97	0	0	0	0	0	0	0	-311	200	0	0.0179025	-0.0440213	0.260025	4.33103	1.06001	17.7483	-914	200	0
302	4	6.28403	166.317	-868.818	-46281.7	-23429.6	-13475.9	273.033	663.27	0	-29.8857	-124.023	-809.658	23490.8	-48715.7	20351.7	239.832	170.987	0	0	0	0	0	0	0	-311	200	0	0.0162378	-0.0850322	0.656304	-0.0491345	-11.9396	38.5896	-914	200	0
302	5	8.03916	166.646	-876.078	-46546.3	-23336.8	-13706.2	273.362	663.13	0	-28.2595	-125.528	-816.565	23688.5	-48789	20556.5	240.251	170.99	0	0	0	0	0	0	0	-311	200	0	0.0100413	-0.138416	1.21193	-7.78845	-32.2089	66.948	-914	200	0
302	6	9.74993	167.131	-883.07	-46811.9	-23253.8	-13918.5	273.667	663.01	0	-26.8553	-127.019	-822.946	23882.6	-48894.3	20765.8	240.586	170.979	0	0	0	0	0	0	0	-311	200	0	-0.00283166	-0.202292	1.93036	-19.7332	-60.887	102.562	-914	200	0
302	7	11.3936	167.75	-889.684	-47077.3	-23181.2	-14111.7	273.944	662.915	0	-25.6997	-128.495	-828.741	24072.7	-49034	20978.5	240.833	170.953	0	0	0	0	0	0	0	-311	200	0	-0.0246917	-0.271225	2.78308	-36.4852	-98.2123	143.424	-914	200	0
302	8	12.9581	168.482	-895.852	-47342.7	-23118.2	-14286	274.194	662.847	0	-24.8098	-129.951	-833.93	24259.1	-49210.6	21193.5	240.99	170.91	0	0	0	0	0	0	0	-311	200	0	-0.0576681	-0.33472	3.69219	-58.0989	-142.811	184.927	-914	200	0
302	9	14.4417	169.316	-901.553	-47608.6	-23064	-14443.1	274.417	662.807	0	-24.1913	-131.379	-838.543	24442.5	-49426.8	21409.9	241.056	170.851	0	0	0	0	0	0	0	-311	200	0	-0.103072	-0.377067	4.5234	-83.7304	-191.176	219.618	-914	200	0
303	0	15.8514	170.245	-906.819	-47874.8	-23021.4	-14584.9	274.613	662.794	0	-23.8379	-132.757	-842.648	24622.9	-49683.1	21626.8	241.039	170.779	0	0	0	0	0	0	0	-311	200	0	-0.160205	-0.383288	5.13234	-111.44	-238.57	239.885	-914	200	0	-5.80839	37.7481	-1775.14	-756174	464314	12004.1	261.42	427.007	0
303	1	17.1963	171.274	-911.712	-48139.9	-22996.3	-14713.1	274.777	662.802	0	-23.7332	-134.062	-846.329	24800.3	-49976.1	21842.9	240.95	170.697	0	0	0	0	0	0	0	-311	200	0	-0.224655	-0.350217	5.45547	-138.115	-281.102	243.118	-914	200	0
303	2	18.4746	172.401	-916.282	-48401.9	-22995.4	-14828.3	274.904	662.824	0	-23.8598	-135.276	-849.648	24975	-50299.3	22056.8	240.8	170.605	0	0	0	0	0	0	0	-311	200	0	-0.286782	-0.28959	5.52522	-158.967	-315.46	232.822	-914	200	0
303	3	19.6674	173.613	-920.546	-48659.9	-23022.3	-14931.6	274.991	662.86	0	-24.2079	-136.399	-852.627	25147	-50645.5	22267	240.601	170.506	0	0	0	0	0	0	0	-311	200	0	-0.332172	-0.218411	5.37975	-167.07	-336.183	213.789	-914	200	0
303	4	20.742	174.883	-924.499	-48915.4	-23075.2	-15024	275.04	662.91	0	-24.7753	-137.441	-855.266	25316.6	-51008.8	22472.1	240.359	170.399	0	0	0	0	0	0	0	-311	200	0	-0.348057	-0.149874	5.03125	-155.543	-337.465	189.206	-914	200	0
303	5	21.6626	176.184	-928.145	-49170.9	-23149.5	-15106.7	275.058	662.978	0	-25.5583	-138.414	-857.561	25484.1	-51385.5	22671.3	240.079	170.283	0	0	0	0	0	0	0	-311	200	0	-0.33438	-0.0922015	4.55119	-122.328	-320.752	163.07	-914	200	0
303	6	22.4032	177.488	-931.499	-49428	-23241.6	-15181	275.049	663.063	0	-26.5448	-139.33	-859.523	25649.2	-51774.6	22864.3	239.764	170.159	0	0	0	0	0	0	0	-311	200	0	-0.306586	-0.0503058	4.1075	-71.8588	-297.074	141.678	-914	200	0
303	7	22.9552	178.774	-934.591	-49686.1	-23350.9	-15248.6	275.015	663.164	0	-27.7132	-140.197	-861.185	25811.2	-52176	23051.4	239.414	170.028	0	0	0	0	0	0	0	-311	200	0	-0.285498	-0.0269244	3.87952	-11.4661	-279.654	131.183	-914	200	0
303	8	23.3268	180.03	-937.462	-49942.7	-23478	-15312	274.956	663.274	0	-29.0333	-141.029	-862.599	25970.3	-52590.4	23233.6	239.033	169.893	0	0	0	0	0	0	0	-311	200	0	-0.287288	-0.0233897	3.97015	51.8956	-276.541	134.984	-914	200	0
303	9	23.5384	181.248	-940.172	-50195	-23623.9	-15373.6	274.873	663.389	0	-30.4691	-141.84	-863.843	26128.4	-53019.2	23412.3	238.624	169.753	0	0	0	0	0	0	0	-311	200	0	-0.320789	-0.040123	4.38247	111.519	-288.695	153.06	-914	200	0
304	0	23.618	182.425	-942.799	-50440	-23788.6	-15436.1	274.768	663.5	0	-31.982	-142.643	-865.015	26288.3	-53463.4	23589.2	238.194	169.609	0	0	0	0	0	0	0	-311	200	0	-0.387335	-0.076717	5.01742	159.458	-310.047	181.877	-914	200	0	-16.6478	39.9326	-1821.44	-777934	472913	15066	259.209	428.156	0
304	1	23.5945	183.561	-945.415	-50674.9	-23971.1	-15502.3	274.645	663.601	0	-33.5333	-143.447	-866.222	26452	-53921.8	23766	237.751	169.463	0	0	0	0	0	0	0	-311	200	0	-0.480614	-0.131532	5.68115	186.029	-328.366	214.538	-914	200	0
304	2	23.4881	184.646	-948.062	-50895.9	-24168.4	-15574.4	274.508	663.684	0	-35.0914	-144.256	-867.55	26619.6	-54390.7	23943.9	237.305	169.316	0	0	0	0	0	0	0	-311	200	0	-0.588621	-0.200835	6.15553	183.213	-330.459	243.003	-914	200	0
304	3	23.3055	185.661	-950.731	-51099.7	-24375.7	-15653.7	274.361	663.748	0	-36.637	-145.068	-869.042	26788.8	-54864.3	24123.5	236.868	169.174	0	0	0	0	0	0	0	-311	200	0	-0.697278	-0.277537	6.32142	151.42	-311.011	262.039	-914	200	0
304	4	23.0451	186.576	-953.382	-51285.2	-24587.9	-15740.6	274.21	663.793	0	-38.1622	-145.881	-870.704	26956.4	-55337.8	24304.6	236.445	169.041	0	0	0	0	0	0	0	-311	200	0	-0.789497	-0.34957	6.18539	101.521	-275.05	269.831	-914	200	0
304	5	22.7041	187.366	-955.967	-51453.8	-24801.5	-15835	274.056	663.824	0	-39.6633	-146.697	-872.531	27120.1	-55808.9	24485.9	236.038	168.918	0	0	0	0	0	0	0	-311	200	0	-0.84051	-0.399629	5.76997	48.805	-230.742	264.214	-914	200	0
304	6	22.2824	188.01	-958.443	-51608.9	-25014.8	-15936.8	273.901	663.847	0	-41.1337	-147.525	-874.512	27279.8	-56277.5	24665.1	235.647	168.806	0	0	0	0	0	0	0	-311	200	0	-0.82524	-0.411332	5.06321	5.69071	-183.506	242.023	-914	200	0
304	7	21.7839	188.496	-960.782	-51755.4	-25225	-16046.8	273.745	663.868	0	-42.5635	-148.375	-876.63	27438.2	-56743.8	24839.8	235.271	168.7	0	0	0	0	0	0	0	-311	200	0	-0.739489	-0.380911	4.10415	-22.0634	-136.954	204.007	-914	200	0
304	8	21.2195	188.818	-962.988	-51898.4	-25427.4	-16166.3	273.595	663.893	0	-43.9413	-149.253	-878.875	27598.5	-57205.6	25009.3	234.91	168.598	0	0	0	0	0	0	0	-311	200	0	-0.606736	-0.320394	3.02942	-35.1987	-94.621	156.975	-914	200	0
304	9	20.6111	188.979	-965.104	-52042.4	-25616.8	-16296.6	273.457	663.924	0	-45.2532	-150.154	-881.259	27763.1	-57658	25174.4	234.573	168.496	0	0	0	0	0	0	0	-311	200	0	-0.459554	-0.247209	2.00029	-37.5922	-59.1391	109.518	-914	200	0
305	0	19.9943	189.002	-967.226	-52189.5	-25791.2	-16438.6	273.335	663.958	0	-46.4814	-151.065	-883.829	27932.1	-58095.1	25336.9	234.269	168.396	0	0	0	0	0	0	0	-311	200	0	-0.321689	-0.174252	1.13046	-33.1672	-31.2839	67.8619	-914	200	0	-31.7316	33.2879	-1878.16	-800494	481968	17858.5	255.81	427.063	0
305	1	19.4124	188.915	-969.475	-52339.2	-25953.1	-16592.5	273.23	663.987	0	-47.6057	-151.96	-886.655	28105.1	-58511.5	25500.2	234.009	168.302	0	0	0	0	0	0	0	-311	200	0	-0.205409	-0.108303	0.482232	-25.0019	-10.2748	35.4486	-914	200	0
305	2	18.9028	188.749	-971.97	-52489	-26105.8	-16758.1	273.141	664.003	0	-48.6076	-152.815	-889.792	28281.6	-58904.5	25667	233.8	168.215	0	0	0	0	0	0	0	-311	200	0	-0.114764	-0.0517489	0.0871887	-15.4005	5.52726	13.9298	-914	200	0
305	3	18.4872	188.523	-974.803	-52636.7	-26249.7	-16935.1	273.072	663.997	0	-49.4723	-153.613	-893.25	28460.3	-59275.5	25839.3	233.641	168.139	0	0	0	0	0	0	0	-311	200	0	-0.0484074	-0.00418058	-0.0381218	-6.06706	18.0795	3.94622	-914	200	0
305	4	18.1703	188.247	-978.026	-52781.3	-26383.9	-17122.8	273.023	663.967	0	-50.1896	-154.351	-896.992	28636.7	-59630.8	26017.6	233.521	168.075	0	0	0	0	0	0	0	-311	200	0	-0.0018552	0.0361997	0.117355	1.67857	29.2426	5.65118	-914	200	0
305	5	17.9414	187.921	-981.642	-52924	-26507.4	-17320.2	272.997	663.914	0	-50.7563	-155.035	-900.938	28804.3	-59979.7	26201	233.425	168.029	0	0	0	0	0	0	0	-311	200	0	0.0308179	0.0713825	0.562146	6.6861	40.4477	18.9561	-914	200	0
305	6	17.7769	187.542	-985.607	-53067.3	-26618.7	-17525.6	272.993	663.842	0	-51.176	-155.682	-904.999	28958.8	-60330.2	26388.2	233.337	168.001	0	0	0	0	0	0	0	-311	200	0	0.0557548	0.102528	1.2983	7.7976	52.4023	43.4893	-914	200	0
305	7	17.6476	187.106	-989.843	-53213.2	-26716.4	-17737.4	273.009	663.759	0	-51.456	-156.309	-909.117	29100.8	-60683.5	26577	233.25	167.99	0	0	0	0	0	0	0	-311	200	0	0.078432	0.12908	2.31036	3.738	64.8045	78.2716	-914	200	0
305	8	17.5279	186.616	-994.261	-53362.1	-26801	-17953.8	273.044	663.67	0	-51.6048	-156.928	-913.259	29234.2	-61035.9	26764.7	233.167	167.989	0	0	0	0	0	0	0	-311	200	0	0.102976	0.148006	3.54738	-6.89664	76.0516	121.122	-914	200	0
305	9	17.4044	186.087	-998.788	-53513.8	-26875.7	-18172.6	273.092	663.579	0	-51.6294	-157.548	-917.413	29363.5	-61382.4	26948.6	233.092	167.993	0	0	0	0	0	0	0	-311	200	0	0.13155	0.153176	4.89848	-25.5214	82.9527	167.825	-914	200	0
306	0	17.2804	185.545	-1003.39	-53667.1	-26945.3	-18391.7	273.146	663.486	0	-51.5347	-158.168	-921.601	29492.4	-61718.7	27127.6	233.031	167.999	0	0	0	0	0	0	0	-311	200	0	0.163739	0.135709	6.18319	-53.2637	80.8376	211.813	-914	200	0	-32.9133	22.6572	-1962.47	-835391	503159	15128.6	255.589	426.238	0
306	1	17.1712	185.024	-1008.07	-53820.6	-27016.1	-18609.3	273.2	663.39	0	-51.3251	-158.783	-925.869	29622	-62040.9	27301.2	232.992	168.006	0	0	0	0	0	0	0	-311	200	0	0.195938	0.0877447	7.22047	-90.3949	65.2299	246.653	-914	200	0
306	2	17.0906	184.547	-1012.8	-53972.8	-27094.4	-18823.7	273.248	663.291	0	-51.0113	-159.391	-930.242	29752.1	-62345.9	27469.4	232.979	168.017	0	0	0	0	0	0	0	-311	200	0	0.22074	0.00920221	7.96371	-135.486	34.8833	270.873	-914	200	0
306	3	17.0418	184.126	-1017.52	-54122.5	-27183.9	-19032.8	273.284	663.19	0	-50.6117	-159.997	-934.703	29883.6	-62632.8	27633	232.992	168.029	0	0	0	0	0	0	0	-311	200	0	0.226276	-0.0893492	8.52025	-184.467	-7.02101	288.702	-914	200	0
306	4	17.0169	183.76	-1022.18	-54269.4	-27284.1	-19235.2	273.308	663.092	0	-50.1489	-160.609	-939.21	30018.7	-62903.3	27793.2	233.025	168.038	0	0	0	0	0	0	0	-311	200	0	0.197102	-0.190907	9.00265	-230.308	-54.7668	304.792	-914	200	0
306	5	17.0021	183.438	-1026.68	-54414.4	-27391.3	-19429.9	273.321	663	0	-49.646	-161.242	-943.715	30159.3	-63160.7	27951.2	233.072	168.042	0	0	0	0	0	0	0	-311	200	0	0.121748	-0.278667	9.43532	-265.2	-102.091	320.697	-914	200	0
306	6	16.9829	183.15	-1030.97	-54560	-27500.8	-19616.7	273.325	662.921	0	-49.1272	-161.919	-948.165	30305.2	-63407.3	28107.4	233.126	168.038	0	0	0	0	0	0	0	-311	200	0	0.00605296	-0.340833	9.81026	-284.753	-142.436	336.456	-914	200	0
306	7	16.95	182.89	-1034.97	-54708.6	-27608.9	-19795	273.324	662.86	0	-48.6154	-162.655	-952.519	30454.5	-63645.7	28261.6	233.182	168.027	0	0	0	0	0	0	0	-311	200	0	-0.123019	-0.370848	10.1192	-288.935	-168.712	351.561	-914	200	0
306	8	16.9025	182.663	-1038.67	-54860.7	-27715.3	-19964.5	273.316	662.818	0	-48.1277	-163.456	-956.76	30604.7	-63879.9	28412.9	233.233	168.012	0	0	0	0	0	0	0	-311	200	0	-0.232795	-0.364999	10.3166	-278.809	-175.391	363.686	-914	200	0
306	9	16.8504	182.483	-1042.06	-55015.3	-27825.2	-20124.7	273.298	662.795	0	-47.6713	-164.311	-960.898	30753.9	-64114.6	28559.9	233.276	167.995	0	0	0	0	0	0	0	-311	200	0	-0.304829	-0.323152	10.3259	-254.643	-163.178	368.755	-914	200	0
307	0	16.813	182.383	-1045.24	-55170.9	-27947.8	-20274.9	273.262	662.783	0	-47.2406	-165.201	-964.977	30901	-64353.6	28700.8	233.311	167.977	0	0	0	0	0	0	0	-311	200	0	-0.338716	-0.250617	10.0501	-216.54	-139.913	361.454	-914	200	0	-28.7229	14.727	-2032.47	-863871	525800	12112.2	258.024	425.385	0
307	1	16.814	182.4	-1048.31	-55325.1	-28090.5	-20413.7	273.204	662.775	0	-46.8218	-166.1	-969.06	31046.1	-64599	28834.6	233.338	167.963	0	0	0	0	0	0	0	-311	200	0	-0.340582	-0.159542	9.35815	-166.814	-114.317	336.041	-914	200	0
307	2	16.8677	182.566	-1051.34	-55475.7	-28256.3	-20539.7	273.123	662.767	0	-46.4045	-166.993	-973.178	31190.6	-64852.1	28961.6	233.361	167.95	0	0	0	0	0	0	0	-311	200	0	-0.315046	-0.0696342	8.17301	-113.129	-90.1891	290.83	-914	200	0
307	3	16.9672	182.891	-1054.32	-55622.6	-28444	-20651.6	273.022	662.757	0	-45.9906	-167.873	-977.3	31335.5	-65114.9	29082.6	233.373	167.937	0	0	0	0	0	0	0	-311	200	0	-0.268182	0.000177531	6.60119	-65.7342	-67.6308	231.831	-914	200	0
307	4	17.0831	183.363	-1057.21	-55767.8	-28650.9	-20749	272.899	662.75	0	-45.5959	-168.747	-981.337	31480.9	-65389.4	29198.3	233.367	167.92	0	0	0	0	0	0	0	-311	200	0	-0.210273	0.0433663	4.89595	-30.3473	-46.9879	169.291	-914	200	0
307	5	17.177	183.959	-1059.9	-55914.8	-28875.5	-20832.5	272.756	662.755	0	-45.2442	-169.626	-985.186	31626.3	-65675.3	29309.3	233.337	167.898	0	0	0	0	0	0	0	-311	200	0	-0.152008	0.0643332	3.30147	-6.86247	-29.4788	111.851	-914	200	0
307	6	17.2166	184.651	-1062.31	-56066.2	-29117	-20903.3	272.591	662.778	0	-44.9575	-170.521	-988.758	31771	-65970.5	29415.7	233.279	167.868	0	0	0	0	0	0	0	-311	200	0	-0.100463	0.0697392	1.96743	7.08372	-15.8646	64.4762	-914	200	0
307	7	17.1836	185.416	-1064.36	-56223.5	-29372.5	-20962.3	272.404	662.824	0	-44.7523	-171.445	-991.983	31914.7	-66273.9	29516.6	233.191	167.827	0	0	0	0	0	0	0	-311	200	0	-0.0588697	0.064847	0.958662	14.1424	-6.12958	29.2444	-914	200	0
307	8	17.0731	186.238	-1066.05	-56387.6	-29637.2	-21010.2	272.199	662.894	0	-44.6394	-172.41	-994.808	32057.4	-66584.1	29611.4	233.068	167.775	0	0	0	0	0	0	0	-311	200	0	-0.027855	0.0533224	0.287349	16.8748	0.182096	6.48837	-914	200	0
307	9	16.8912	187.108	-1067.41	-56558.4	-29906.5	-21047.5	271.982	662.987	0	-44.6233	-173.424	-997.211	32198.9	-66898.3	29699.7	232.915	167.711	0	0	0	0	0	0	0	-311	200	0	-0.0064586	0.0373099	-0.0622108	17.5457	3.72022	-4.33622	-914	200	0
308	0	16.6549	188.027	-1068.49	-56734	-30176.5	-21074.7	271.758	663.097	0	-44.6979	-174.485	-999.212	32338	-67212.2	29781.9	232.735	167.637	0	0	0	0	0	0	0	-311	200	0	0.00708692	0.0176913	-0.116797	18.0284	5.16434	-4.08162	-914	200	0	-30.6886	13.4605	-2071.82	-877336	525539	13118.6	252.95	423.776	0
308	1	16.3885	189.002	-1069.39	-56910.4	-30444.2	-21092	271.531	663.218	0	-44.8481	-175.579	-1000.85	32472.7	-67521.6	29858.4	232.536	167.555	0	0	0	0	0	0	0	-311	200	0	0.0148058	-0.00552942	0.0947017	19.7648	5.1279	6.37017	-914	200	0
308	2	16.1117	190.037	-1070.16	-57082.7	-30708.7	-21100.1	271.305	663.34	0	-45.0589	-176.683	-1002.17	32600.5	-67824.7	29929.7	232.322	167.47	0	0	0	0	0	0	0	-311	200	0	0.0186192	-0.0327413	0.542996	23.7353	4.11498	26.112	-914	200	0
308	3	15.8301	191.123	-1070.83	-57246.9	-30971	-21099.9	271.077	663.461	0	-45.3223	-177.778	-1003.17	32719.5	-68122.6	29997	232.093	167.384	0	0	0	0	0	0	0	-311	200	0	0.0201304	-0.0641471	1.19353	30.4043	2.51496	53.9644	-914	200	0
308	4	15.5387	192.242	-1071.36	-57401.5	-31233.1	-21092.7	270.847	663.578	0	-45.6356	-178.856	-1003.86	32828.7	-68417.6	30061.9	231.846	167.298	0	0	0	0	0	0	0	-311	200	0	0.0205107	-0.0990885	1.99581	39.6158	0.622725	88.0021	-914	200	0
308	5	15.2279	193.369	-1071.74	-57547.2	-31495.8	-21080.4	270.612	663.695	0	-45.9962	-179.907	-1004.27	32927.4	-68712.2	30125.8	231.58	167.213	0	0	0	0	0	0	0	-311	200	0	0.0204481	-0.135277	2.86799	50.431	-1.3254	124.889	-914	200	0
308	6	14.8878	194.482	-1071.92	-57686.2	-31759.8	-21065.1	270.371	663.816	0	-46.3977	-180.923	-1004.4	33014.6	-69007.1	30189.7	231.296	167.13	0	0	0	0	0	0	0	-311	200	0	0.0201285	-0.167961	3.67798	60.9115	-3.10779	159.079	-914	200	0
308	7	14.5089	195.559	-1071.88	-57820.9	-32026.7	-21048.7	270.121	663.944	0	-46.8323	-181.889	-1004.31	33089.5	-69301	30254.4	230.997	167.053	0	0	0	0	0	0	0	-311	200	0	0.0192897	-0.189777	4.23971	68.1309	-4.48955	182.662	-914	200	0
308	8	14.085	196.584	-1071.62	-57953	-32300.1	-21032.4	269.859	664.08	0	-47.2913	-182.793	-1004.02	33151.8	-69592	30319.6	230.686	166.981	0	0	0	0	0	0	0	-311	200	0	0.0175117	-0.193621	4.37881	69.2668	-5.27146	188.196	-914	200	0
308	9	13.6204	197.55	-1071.15	-58082.4	-32583.5	-21016.2	269.581	664.224	0	-47.7624	-183.629	-1003.55	33202.9	-69879	30384	230.368	166.914	0	0	0	0	0	0	0	-311	200	0	0.014702	-0.178086	4.05809	63.6205	-5.40661	174.098	-914	200	0
309	0	13.1337	198.461	-1070.5	-58206.5	-32879	-20999.5	269.286	664.373	0	-48.226	-184.388	-1002.94	33244.8	-70163	30446	230.043	166.853	0	0	0	0	0	0	0	-311	200	0	0.0112667	-0.149	3.41222	53.1918	-5.02228	146.143	-914	200	0	-38.9602	15.1912	-2062.52	-873943	517546	17778.3	250.022	424.082	0
309	1	12.651	199.331	-1069.74	-58321.8	-33184.9	-20981.5	268.978	664.52	0	-48.6617	-185.064	-1002.27	33280.5	-70444.2	30503.9	229.715	166.795	0	0	0	0	0	0	0	-311	200	0	0.00777892	-0.114657	2.63564	40.9272	-4.28718	112.664	-914	200	0
309	2	12.1911	200.171	-1068.91	-58425.4	-33497	-20961.3	268.663	664.659	0	-49.0601	-185.65	-1001.56	33312.2	-70720.5	30556.9	229.39	166.74	0	0	0	0	0	0	0	-311	200	0	0.00465092	-0.0812377	1.87503	29.0325	-3.28795	79.9499	-914	200	0
309	3	11.754	200.981	-1068.03	-58515.6	-33810.6	-20938.7	268.343	664.789	0	-49.4266	-186.148	-1000.83	33340.3	-70986.3	30604.5	229.072	166.687	0	0	0	0	0	0	0	-311	200	0	0.00209823	-0.0520722	1.21171	18.6969	-2.00855	51.4938	-914	200	0
309	4	11.3238	201.75	-1067.06	-58592.4	-34121.8	-20913.8	268.023	664.91	0	-49.7759	-186.571	-1000.01	33362.8	-71235.1	30647.1	228.765	166.637	0	0	0	0	0	0	0	-311	200	0	0.000214242	-0.0284319	0.679436	10.3726	-0.355073	28.76	-914	200	0
309	5	10.8794	202.462	-1065.93	-58657.1	-34427.4	-20886.6	267.702	665.029	0	-50.1264	-186.936	-999.024	33376.5	-71462.4	30685.5	228.468	166.591	0	0	0	0	0	0	0	-311	200	0	-0.000967754	-0.0102323	0.280382	4.02475	1.8114	11.8689	-914	200	0
309	6	10.4029	203.096	-1064.58	-58713	-34725	-20857.7	267.381	665.152	0	-50.498	-187.266	-997.81	33379	-71668.4	30720.9	228.174	166.548	0	0	0	0	0	0	0	-311	200	0	-0.00142846	0.00338163	-0.00171422	-0.66242	4.63223	0.15785	-914	200	0
309	7	9.8818	203.64	-1062.95	-58763.9	-35013.4	-20828	267.06	665.284	0	-50.9085	-187.578	-996.317	33369.9	-71857.3	30754.2	227.877	166.507	0	0	0	0	0	0	0	-311	200	0	-0.00113357	0.0135744	-0.191495	-4.12471	8.19591	-7.3936	-914	200	0
309	8	9.31036	204.087	-1061.03	-58812.6	-35291.7	-20798.6	266.738	665.43	0	-51.3681	-187.883	-994.536	33350.7	-72035.4	30785.3	227.569	166.466	0	0	0	0	0	0	0	-311	200	0	-2.28063e-05	0.0214693	-0.314702	-6.7967	12.4672	-11.861	-914	200	0
309	9	8.6926	204.442	-1058.84	-58858.8	-35559.2	-20769.9	266.417	665.588	0	-51.8742	-188.178	-992.493	33323.3	-72207.5	30812.9	227.246	166.425	0	0	0	0	0	0	0	-311	200	0	0.00198207	0.0278823	-0.393166	-9.02073	17.1996	-14.1754	-914	200	0
310	0	8.04727	204.728	-1056.48	-58898.7	-35816	-20741.1	266.099	665.75	0	-52.4093	-188.451	-990.262	33288.8	-72374.7	30835.4	226.914	166.384	0	0	0	0	0	0	0	-311	200	0	0.00494878	0.033117	-0.441489	-10.9767	21.8324	-15.0011	-914	200	0	-48.7832	17.0075	-2025.69	-859057	500481	22897.2	245.911	424.486	0
310	1	7.40538	204.982	-1054.06	-58927.4	-36064	-20711.3	265.786	665.905	0	-52.9447	-188.685	-987.953	33248	-72535	30851.6	226.581	166.347	0	0	0	0	0	0	0	-311	200	0	0.00888419	0.0368023	-0.464925	-12.6246	25.3813	-14.6702	-914	200	0
310	2	6.79548	205.235	-1051.71	-58941.1	-36305.4	-20679.7	265.48	666.043	0	-53.4512	-188.859	-985.656	33201.6	-72685.3	30860.8	226.257	166.315	0	0	0	0	0	0	0	-311	200	0	0.0136608	0.0377671	-0.458124	-13.6573	26.3352	-13.1586	-914	200	0
310	3	6.22923	205.497	-1049.48	-58939.1	-36541.5	-20645.9	265.181	666.161	0	-53.909	-188.962	-983.403	33150.3	-72824.4	30862.9	225.947	166.29	0	0	0	0	0	0	0	-311	200	0	0.0189211	0.0339647	-0.404611	-13.4626	22.588	-10.0938	-914	200	0
310	4	5.70077	205.759	-1047.32	-58923	-36772.9	-20609.7	264.889	666.261	0	-54.3103	-188.994	-981.16	33094.7	-72951.5	30858.4	225.648	166.27	0	0	0	0	0	0	0	-311	200	0	0.0239638	0.022473	-0.277165	-11.1062	11.4402	-4.79733	-914	200	0
310	5	5.19533	206.003	-1045.18	-58895	-36999.9	-20571	264.599	666.349	0	-54.6563	-188.96	-978.871	33034.4	-73066.9	30848.8	225.356	166.253	0	0	0	0	0	0	0	-311	200	0	0.0276226	-0.000374384	-0.0394748	-5.34754	-10.2743	3.6314	-914	200	0
310	6	4.69547	206.21	-1042.97	-58857.6	-37222	-20529.3	264.312	666.433	0	-54.954	-188.873	-976.493	32967.6	-73170.4	30835.3	225.068	166.239	0	0	0	0	0	0	0	-311	200	0	0.0281558	-0.0386592	0.350261	5.28639	-45.874	16.1727	-914	200	0
310	7	4.18404	206.37	-1040.63	-58813.2	-37437.6	-20484.4	264.024	666.517	0	-55.212	-188.74	-974.002	32891.5	-73261	30818.1	224.784	166.231	0	0	0	0	0	0	0	-311	200	0	0.0231775	-0.0962632	0.932938	22.3406	-98.2518	33.6664	-914	200	0
310	8	3.649	206.475	-1038.11	-58763.8	-37645.4	-20436.5	263.736	666.607	0	-55.4368	-188.57	-971.395	32803.7	-73336.8	30795.8	224.504	166.23	0	0	0	0	0	0	0	-311	200	0	0.0096736	-0.175873	1.73841	47.1501	-168.959	56.4912	-914	200	0
310	9	3.08994	206.525	-1035.39	-58710.5	-37846.4	-20386.8	263.447	666.704	0	-55.6284	-188.367	-968.699	32703.8	-73396.3	30767.2	224.232	166.239	0	0	0	0	0	0	0	-311	200	0	-0.0158374	-0.277525	2.77071	80.4015	-256.891	84.1275	-914	200	0
311	0	2.52022	206.533	-1032.51	-58653.4	-38043.4	-20336.2	263.155	666.807	0	-55.7784	-188.126	-965.968	32593.9	-73438.5	30731	223.974	166.258	0	0	0	0	0	0	0	-311	200	0	-0.0569278	-0.396632	3.98809	121.512	-356.553	114.6	-914	200	0	-55.611	19.57	-1968.43	-836728	486229	28020.9	245.66	425.563	0
311	1	1.96012	206.519	-1029.56	-58592.4	-38238.5	-20285.1	262.859	666.91	0	-55.8758	-187.837	-963.26	32476.9	-73464.9	30686.8	223.733	166.284	0	0	0	0	0	0	0	-311	200	0	-0.116586	-0.521532	5.27801	167.812	-455.955	143.817	-914	200	0
311	2	1.42477	206.504	-1026.61	-58527.9	-38431	-20233.1	262.565	667.011	0	-55.916	-187.495	-960.61	32354.8	-73479.2	30635.8	223.508	166.318	0	0	0	0	0	0	0	-311	200	0	-0.195386	-0.632061	6.44127	213.795	-535.779	165.421	-914	200	0
311	3	0.916821	206.497	-1023.69	-58460.3	-38617.5	-20180	262.276	667.108	0	-55.9053	-187.107	-958.013	32229.6	-73486	30580.4	223.293	166.358	0	0	0	0	0	0	0	-311	200	0	-0.28598	-0.70385	7.22915	251.225	-574.863	172.996	-914	200	0
311	4	0.429297	206.498	-1020.76	-58389.8	-38795.9	-20125.6	261.993	667.202	0	-55.8566	-186.685	-955.433	32102	-73487.2	30522.7	223.085	166.401	0	0	0	0	0	0	0	-311	200	0	-0.366631	-0.719141	7.44367	270.858	-561.862	164.441	-914	200	0
311	5	-0.0458014	206.498	-1017.8	-58316.4	-38966.9	-20069.5	261.715	667.297	0	-55.784	-186.237	-952.816	31971.9	-73481.4	30463.3	222.88	166.445	0	0	0	0	0	0	0	-311	200	0	-0.408025	-0.676087	7.03435	266.303	-501.334	143.718	-914	200	0
311	6	-0.511072	206.485	-1014.76	-58240.2	-39131.7	-20011.5	261.437	667.393	0	-55.7016	-185.776	-950.108	31838	-73465.5	30401.4	222.677	166.49	0	0	0	0	0	0	0	-311	200	0	-0.394891	-0.590771	6.13631	238.739	-408.654	117.958	-914	200	0
311	7	-0.96344	206.449	-1011.64	-58160.3	-39290.2	-19951.9	261.162	667.491	0	-55.6219	-185.311	-947.271	31699	-73436.7	30336.1	222.476	166.537	0	0	0	0	0	0	0	-311	200	0	-0.335919	-0.491144	5.01984	197.175	-301.634	93.9963	-914	200	0
311	8	-1.39732	206.382	-1008.45	-58075.7	-39440.3	-19890.9	260.89	667.589	0	-55.5521	-184.854	-944.281	31554.3	-73393.9	30266.9	222.275	166.584	0	0	0	0	0	0	0	-311	200	0	-0.250567	-0.404994	3.96274	152.646	-194.533	76.8664	-914	200	0
311	9	-1.806	206.281	-1005.26	-57985.1	-39579.7	-19829	260.627	667.682	0	-55.4931	-184.413	-941.131	31404.4	-73336.5	30193.1	222.076	166.631	0	0	0	0	0	0	0	-311	200	0	-0.154797	-0.350996	3.15313	113.095	-95.5835	69.4474	-914	200	0
312	0	-2.18051	206.145	-1002.11	-57886.9	-39706.7	-19765.9	260.377	667.765	0	-55.4394	-183.986	-937.849	31250.4	-73263.8	30114.1	221.881	166.679	0	0	0	0	0	0	0	-311	200	0	-0.058503	-0.337418	2.67807	82.6256	-8.10581	72.5979	-914	200	0	-58.123	22.4598	-1906.77	-812348	467339	30686.8	243.635	426.612	0
312	1	-2.51061	205.982	-999.078	-57779.2	-39820.6	-19701	260.143	667.833	0	-55.3779	-183.571	-934.487	31093.5	-73175.2	30029.1	221.695	166.727	0	0	0	0	0	0	0	-311	200	0	0.0322399	-0.363349	2.54256	62.4345	67.0833	85.3292	-914	200	0
312	2	-2.78966	205.8	-996.191	-57660.9	-39920.3	-19633.2	259.927	667.881	0	-55.2923	-183.163	-931.099	30935.3	-73071.7	29938.2	221.521	166.776	0	0	0	0	0	0	0	-311	200	0	0.112873	-0.419048	2.68116	51.5483	129.52	104.739	-914	200	0
312	3	-3.01934	205.604	-993.427	-57532	-40005.7	-19561.5	259.73	667.913	0	-55.1696	-182.761	-927.711	30776.4	-72955.7	29842.2	221.359	166.825	0	0	0	0	0	0	0	-311	200	0	0.178163	-0.485423	2.9622	47.3354	177.238	125.733	-914	200	0
312	4	-3.21117	205.391	-990.716	-57392.7	-40078.5	-19485.5	259.546	667.931	0	-55.0043	-182.363	-924.314	30617.2	-72830.4	29742.5	221.206	166.876	0	0	0	0	0	0	0	-311	200	0	0.221076	-0.534965	3.19877	46.0071	205.927	141.157	-914	200	0
312	5	-3.38345	205.155	-987.963	-57243.8	-40141.2	-19405.5	259.37	667.941	0	-54.7973	-181.97	-920.87	30457.5	-72698.4	29641.1	221.055	166.925	0	0	0	0	0	0	0	-311	200	0	0.235377	-0.541238	3.21058	43.8113	211.296	144.214	-914	200	0
312	6	-3.5542	204.884	-985.073	-57086	-40196.6	-19322.2	259.194	667.951	0	-54.5541	-181.582	-917.336	30297.1	-72561.3	29538.9	220.9	166.973	0	0	0	0	0	0	0	-311	200	0	0.221493	-0.495818	2.9304	38.8327	194.204	132.882	-914	200	0
312	7	-3.73665	204.572	-981.972	-56920.2	-40246.8	-19236.3	259.014	667.965	0	-54.2826	-181.2	-913.672	30136.5	-72419.5	29435.5	220.738	167.016	0	0	0	0	0	0	0	-311	200	0	0.188055	-0.413214	2.43519	31.5512	162.126	111.178	-914	200	0
312	8	-3.93975	204.218	-978.616	-56748.4	-40293.3	-19147.8	258.826	667.988	0	-53.9901	-180.826	-909.863	29976.9	-72271.6	29329	220.569	167.053	0	0	0	0	0	0	0	-311	200	0	0.14625	-0.316462	1.85747	23.4774	124.508	85.3301	-914	200	0
312	9	-4.1664	203.831	-975.004	-56572.7	-40336.1	-19056.2	258.63	668.023	0	-53.6784	-180.455	-905.924	29819.2	-72115.3	29217.2	220.396	167.084	0	0	0	0	0	0	0	-311	200	0	0.10447	-0.223117	1.29869	15.7918	88.3355	60.0728	-914	200	0
313	0	-4.40752	203.436	-971.191	-56395.3	-40372.7	-18960.7	258.43	668.068	0	-53.3406	-180.076	-901.91	29664	-71948.3	29098.2	220.227	167.11	0	0	0	0	0	0	0	-311	200	0	0.0674895	-0.142869	0.81417	9.08976	57.4967	38.0251	-914	200	0	-56.2514	24.2548	-1837.63	-783927	443251	30761.6	239.738	427.233	0
313	1	-4.64209	203.062	-967.275	-56217.5	-40398.8	-18860.8	258.234	668.12	0	-52.9638	-179.672	-897.899	29511.1	-71770	28971.2	220.069	167.133	0	0	0	0	0	0	0	-311	200	0	0.0374422	-0.0797303	0.426174	3.56396	33.6306	20.2811	-914	200	0
313	2	-4.84731	202.735	-963.345	-56039.7	-40410.9	-18756.1	258.051	668.172	0	-52.5385	-179.228	-893.955	29360	-71582	28837.3	219.927	167.157	0	0	0	0	0	0	0	-311	200	0	0.0147065	-0.0339689	0.13566	-0.832073	16.8684	6.94108	-914	200	0
313	3	-5.00729	202.467	-959.457	-55861	-40408	-18645.9	257.884	668.222	0	-52.0648	-178.741	-890.1	29210.5	-71387.8	28698.6	219.798	167.183	0	0	0	0	0	0	0	-311	200	0	-0.00135502	-0.00366718	-0.0681601	-4.24695	6.4219	-2.45014	-914	200	0
313	4	-5.115	202.256	-955.624	-55680.5	-40391	-18529.6	257.733	668.266	0	-51.553	-178.217	-886.321	29063.6	-71192.5	28557.6	219.676	167.209	0	0	0	0	0	0	0	-311	200	0	-0.0118258	0.0141237	-0.200498	-6.82083	1.00795	-8.56833	-914	200	0
313	5	-5.17422	202.087	-951.815	-55497.5	-40361.9	-18406.8	257.595	668.307	0	-51.0238	-177.674	-882.582	28921	-71001.4	28415.5	219.553	167.231	0	0	0	0	0	0	0	-311	200	0	-0.0178249	0.0225977	-0.275766	-8.59925	-0.877643	-12.0691	-914	200	0
313	6	-5.1995	201.94	-947.976	-55313.6	-40322.3	-18277.2	257.465	668.349	0	-50.5056	-177.137	-878.84	28784	-70818.7	28273.4	219.418	167.248	0	0	0	0	0	0	0	-311	200	0	-0.0202343	0.0247148	-0.304122	-9.46898	-0.807589	-13.4286	-914	200	0
313	7	-5.20871	201.793	-944.048	-55132.5	-40273.7	-18141.2	257.339	668.4	0	-50.028	-176.63	-875.065	28652.4	-70648.1	28131.6	219.265	167.257	0	0	0	0	0	0	0	-311	200	0	-0.0195398	0.0229549	-0.289488	-9.1154	-0.357092	-12.8511	-914	200	0
313	8	-5.21474	201.635	-939.993	-54957.1	-40218.1	-18000	257.214	668.466	0	-49.6162	-176.178	-871.241	28525.5	-70491.4	27989.6	219.091	167.259	0	0	0	0	0	0	0	-311	200	0	-0.015765	0.0192349	-0.228799	-7.00492	-1.08609	-10.2327	-914	200	0
313	9	-5.22034	201.465	-935.799	-54787.2	-40159.5	-17854.8	257.085	668.546	0	-49.2858	-175.791	-867.375	28403	-70348	27846.4	218.896	167.254	0	0	0	0	0	0	0	-311	200	0	-0.00848886	0.0149283	-0.112401	-2.40029	-4.5311	-5.17712	-914	200	0
314	0	-5.21608	201.291	-931.498	-54619.5	-40102.3	-17706.6	256.949	668.636	0	-49.0356	-175.461	-863.505	28284.8	-70214.7	27700.8	218.686	167.244	0	0	0	0	0	0	0	-311	200	0	0.00305645	0.0109402	0.0743272	5.57807	-12.1682	2.93481	-914	200	0	-53.0624	26.4542	-1756.81	-749639	420898	30740.9	238.129	427.429	0
314	1	-5.18657	201.132	-927.15	-54449.6	-40046.9	-17556	256.806	668.728	0	-48.8473	-175.169	-859.679	28171.2	-70088.5	27552.3	218.471	167.231	0	0	0	0	0	0	0	-311	200	0	0.0197957	0.00780288	0.347917	17.8274	-25.3097	14.8125	-914	200	0
314	2	-5.12309	201.001	-922.793	-54273.9	-39990.8	-17402.7	256.663	668.815	0	-48.6937	-174.897	-855.914	28062.7	-69967.4	27400.7	218.254	167.213	0	0	0	0	0	0	0	-311	200	0	0.0425139	0.00576756	0.721989	35.0542	-44.899	31.0462	-914	200	0
314	3	-5.03065	200.906	-918.422	-54089.7	-39930.1	-17246.1	256.523	668.894	0	-48.5482	-174.631	-852.185	27958.9	-69848.5	27246.4	218.036	167.192	0	0	0	0	0	0	0	-311	200	0	0.0714328	0.00487891	1.20032	57.4627	-71.1739	51.8062	-914	200	0
314	4	-4.9259	200.838	-913.995	-53896.7	-39861.8	-17085.5	256.387	668.968	0	-48.3875	-174.364	-848.426	27859	-69726.5	27089.8	217.817	167.164	0	0	0	0	0	0	0	-311	200	0	0.105646	0.00502484	1.76754	84.3266	-103.18	76.4391	-914	200	0
314	5	-4.83175	200.777	-909.459	-53696.6	-39783.3	-16920.6	256.256	669.042	0	-48.1926	-174.094	-844.569	27762.4	-69593.5	26930.4	217.599	167.128	0	0	0	0	0	0	0	-311	200	0	0.142417	0.00595984	2.37752	113.443	-138.131	102.963	-914	200	0
314	6	-4.77094	200.703	-904.763	-53491.6	-39693.8	-16751.3	256.128	669.122	0	-47.9506	-173.827	-840.573	27668.9	-69444.2	26768.1	217.385	167.083	0	0	0	0	0	0	0	-311	200	0	0.176364	0.00730443	2.93989	140.499	-170.656	127.483	-914	200	0
314	7	-4.76081	200.598	-899.88	-53284.1	-39595	-16577.9	256	669.213	0	-47.6556	-173.571	-836.43	27578.8	-69279.2	26604.4	217.173	167.028	0	0	0	0	0	0	0	-311	200	0	0.199347	0.00856323	3.31881	158.967	-192.751	144.128	-914	200	0
314	8	-4.80959	200.453	-894.809	-53075.7	-39490.4	-16400.8	255.867	669.315	0	-47.3035	-173.332	-832.168	27491.5	-69102.7	26442.4	216.961	166.964	0	0	0	0	0	0	0	-311	200	0	0.20352	0.00928819	3.38703	162.491	-197.019	147.363	-914	200	0
314	9	-4.91071	200.269	-889.587	-52865.6	-39383.3	-16220.4	255.729	669.427	0	-46.8853	-173.1	-827.848	27405.6	-68919.1	26284.8	216.749	166.895	0	0	0	0	0	0	0	-311	200	0	0.187149	0.00936867	3.128	149.423	-182.738	136.362	-914	200	0
315	0	-5.03923	200.064	-884.297	-52651.4	-39275.9	-16036.7	255.585	669.54	0	-46.3871	-172.854	-823.568	27320	-68732.6	26132.6	216.543	166.827	0	0	0	0	0	0	0	-311	200	0	0.156294	0.00910357	2.66526	124.139	-157.608	116.262	-914	200	0	-48.0415	28.6101	-1666.99	-710119	398283	30783	237.537	426.812	0
315	1	-5.1601	199.866	-879.052	-52430.7	-39168.8	-15849.8	255.442	669.645	0	-45.7938	-172.565	-819.439	27234.7	-68547.6	25984.7	216.348	166.764	0	0	0	0	0	0	0	-311	200	0	0.119737	0.00892439	2.17294	93.0819	-132.388	94.3194	-914	200	0
315	2	-5.24635	199.699	-873.951	-52203.1	-39060.6	-15660	255.306	669.732	0	-45.0961	-172.211	-815.531	27150.1	-68367.5	25839.8	216.168	166.709	0	0	0	0	0	0	0	-311	200	0	0.0840781	0.00911736	1.78774	60.9559	-115.618	76.1481	-914	200	0
315	3	-5.29389	199.569	-869.036	-51971.1	-38948.1	-15468.7	255.182	669.803	0	-44.2969	-171.783	-811.85	27066.8	-68192.6	25696.5	216.003	166.66	0	0	0	0	0	0	0	-311	200	0	0.0529454	0.0097435	1.59135	30.1783	-112.459	64.9832	-914	200	0
315	4	-5.32158	199.462	-864.277	-51739.4	-38829.3	-15277.3	255.073	669.864	0	-43.4127	-171.283	-808.355	26985.8	-68019.8	25553.4	215.854	166.616	0	0	0	0	0	0	0	-311	200	0	0.0278327	0.010633	1.61892	1.64214	-125.045	62.0904	-914	200	0
315	5	-5.35893	199.357	-859.599	-51512.7	-38705.1	-15087.1	254.973	669.926	0	-42.467	-170.717	-804.996	26906.9	-67844.3	25409.4	215.721	166.575	0	0	0	0	0	0	0	-311	200	0	0.00885039	0.0113721	1.86349	-24.5331	-152.535	67.0267	-914	200	0
315	6	-5.43257	199.231	-854.916	-51294.7	-38579.7	-14899.2	254.873	670	0	-41.4814	-170.097	-801.719	26828.2	-67662.5	25263.4	215.603	166.537	0	0	0	0	0	0	0	-311	200	0	-0.00465522	0.0112856	2.27539	-48.298	-190.815	77.7172	-914	200	0
315	7	-5.5597	199.064	-850.161	-51086.7	-38457.9	-14713.5	254.764	670.091	0	-40.4705	-169.436	-798.478	26747.5	-67473.1	25115	215.498	166.502	0	0	0	0	0	0	0	-311	200	0	-0.0136242	0.00942789	2.7568	-69.026	-231.862	90.3589	-914	200	0
315	8	-5.74627	198.847	-845.309	-50888.5	-38342.4	-14529.3	254.641	670.201	0	-39.4422	-168.745	-795.239	26662.8	-67277.2	24964.1	215.4	166.472	0	0	0	0	0	0	0	-311	200	0	-0.0189122	0.00460986	3.16548	-85.2264	-263.984	99.6055	-914	200	0
315	9	-5.98602	198.582	-840.382	-50699.5	-38233.2	-14345	254.505	670.329	0	-38.3972	-168.034	-791.991	26573.5	-67076.8	24812	215.306	166.447	0	0	0	0	0	0	0	-311	200	0	-0.0209257	-0.00446644	3.37082	-95.5758	-276.594	100.425	-914	200	0
316	0	-6.26018	198.283	-835.453	-50518.7	-38129.8	-14159.1	254.36	670.469	0	-37.3283	-167.317	-788.745	26480.8	-66874.7	24660.5	215.214	166.427	0	0	0	0	0	0	0	-311	200	0	-0.0192663	-0.018951	3.35534	-101.069	-268.92	91.4256	-914	200	0	-39.4986	32.2215	-1586.5	-673870	378663	31471.6	237.478	425.731	0
316	1	-6.54258	197.977	-830.62	-50344	-38033.5	-13971.3	254.211	670.61	0	-36.2257	-166.61	-785.533	26387.4	-66674.1	24511.3	215.123	166.408	0	0	0	0	0	0	0	-311	200	0	-0.0126231	-0.0395728	3.24093	-105.465	-252.35	75.8409	-914	200	0
316	2	-6.8115	197.687	-825.956	-50173.4	-37945.6	-13782.3	254.059	670.746	0	-35.0865	-165.93	-782.385	26296.6	-66478	24365.7	215.032	166.389	0	0	0	0	0	0	0	-311	200	0	0.000980324	-0.0663772	3.19323	-112.93	-242.437	58.7113	-914	200	0
316	3	-7.05887	197.423	-821.486	-50005.4	-37865.6	-13593.4	253.906	670.872	0	-33.9202	-165.299	-779.309	26210.5	-66286.8	24223.6	214.942	166.367	0	0	0	0	0	0	0	-311	200	0	0.0238031	-0.0983236	3.32519	-125.638	-250.816	44.1178	-914	200	0
316	4	-7.2885	197.186	-817.188	-49838.5	-37791.1	-13405.9	253.755	670.988	0	-32.7434	-164.739	-776.296	26130	-66097.9	24083.9	214.855	166.34	0	0	0	0	0	0	0	-311	200	0	0.0579662	-0.132667	3.66854	-142.901	-282.903	34.6582	-914	200	0
316	5	-7.50897	196.97	-813.018	-49671.8	-37719.3	-13220.5	253.606	671.096	0	-31.5768	-164.261	-773.34	26056	-65908.7	23944.6	214.774	166.307	0	0	0	0	0	0	0	-311	200	0	0.104862	-0.164201	4.17021	-160.873	-337.617	31.7764	-914	200	0
316	6	-7.73105	196.768	-808.936	-49504.8	-37647.4	-13037.4	253.461	671.197	0	-30.4484	-163.874	-770.44	25989.4	-65719.1	23804.6	214.699	166.267	0	0	0	0	0	0	0	-311	200	0	0.164338	-0.185158	4.69716	-172.769	-407.331	35.957	-914	200	0
316	7	-7.96706	196.574	-804.907	-49338.3	-37573.2	-12856.2	253.32	671.297	0	-29.3919	-163.585	-767.597	25930.6	-65530.2	23663.5	214.629	166.218	0	0	0	0	0	0	0	-311	200	0	0.233786	-0.188097	5.09179	-171.665	-480.402	46.6822	-914	200	0
316	8	-8.22526	196.377	-800.904	-49173.8	-37495.7	-12676.4	253.183	671.398	0	-28.4391	-163.395	-764.806	25878.7	-65343.3	23521.5	214.562	166.163	0	0	0	0	0	0	0	-311	200	0	0.307107	-0.171413	5.27095	-155.547	-545.889	62.1539	-914	200	0
316	9	-8.50314	196.172	-796.918	-49012.1	-37416.3	-12497.8	253.049	671.502	0	-27.6099	-163.295	-762.07	25832	-65160.4	23378.1	214.496	166.103	0	0	0	0	0	0	0	-311	200	0	0.373185	-0.140968	5.24839	-128.844	-593.67	78.9994	-914	200	0
317	0	-8.78721	195.962	-792.978	-48853	-37339.3	-12320.1	252.913	671.607	0	-26.9068	-163.264	-759.415	25789.4	-64984.3	23232.1	214.429	166.04	0	0	0	0	0	0	0	-311	200	0	0.415284	-0.10527	5.04829	-98.2688	-609.383	92.4873	-914	200	0	-34.8122	31.2331	-1521.72	-643999	361317	31527.9	236.336	424.192	0
317	1	-9.05966	195.755	-789.139	-48695.6	-37270.2	-12143.2	252.771	671.707	0	-26.3163	-163.275	-756.875	25750.5	-64818.2	23082.6	214.361	165.978	0	0	0	0	0	0	0	-311	200	0	0.416699	-0.0705702	4.67424	-68.7558	-577.494	98.4313	-914	200	0
317	2	-9.30772	195.559	-785.449	-48540.1	-37211.6	-11967.5	252.624	671.799	0	-25.8197	-163.308	-754.474	25715.8	-64664.6	22929.8	214.292	165.916	0	0	0	0	0	0	0	-311	200	0	0.372175	-0.0396264	4.19592	-42.8229	-495.54	96.4486	-914	200	0
317	3	-9.52988	195.372	-781.919	-48388.9	-37161.3	-11794.2	252.474	671.885	0	-25.4018	-163.359	-752.205	25687	-64523.9	22775	214.22	165.851	0	0	0	0	0	0	0	-311	200	0	0.291446	-0.0123871	3.78862	-21.2751	-379.493	90.809	-914	200	0
317	4	-9.73563	195.181	-778.508	-48245.2	-37112.8	-11624.8	252.328	671.971	0	-25.0522	-163.435	-750.022	25665.9	-64395.1	22619.5	214.142	165.78	0	0	0	0	0	0	0	-311	200	0	0.189609	0.0128067	3.64856	-3.82203	-251.819	87.4326	-914	200	0
317	5	-9.93875	194.968	-775.147	-48110.6	-37060.5	-11460.3	252.189	672.067	0	-24.7635	-163.546	-747.862	25652.8	-64277.4	22464	214.052	165.698	0	0	0	0	0	0	0	-311	200	0	0.0779894	0.0380766	3.90323	10.3991	-129.869	90.8636	-914	200	0
317	6	-10.1503	194.714	-771.764	-47984.6	-37002.1	-11300.3	252.055	672.175	0	-24.5301	-163.699	-745.659	25647.3	-64170.8	22308.7	213.941	165.605	0	0	0	0	0	0	0	-311	200	0	-0.0366558	0.0652266	4.58502	22.3857	-24.6952	103.4	-914	200	0
317	7	-10.3764	194.407	-768.299	-47865	-36938.3	-11143.9	251.922	672.3	0	-24.346	-163.898	-743.36	25649.1	-64075.8	22153.2	213.803	165.496	0	0	0	0	0	0	0	-311	200	0	-0.149459	0.0950962	5.62454	32.9056	56.069	124.982	-914	200	0
317	8	-10.6195	194.042	-764.721	-47749.5	-36870.2	-10990.4	251.786	672.441	0	-24.2025	-164.143	-740.934	25657.2	-63990	21997.5	213.636	165.372	0	0	0	0	0	0	0	-311	200	0	-0.254643	0.126892	6.84725	41.9007	106.397	153.14	-914	200	0
317	9	-10.8749	193.629	-761.044	-47635.7	-36799	-10838.8	251.647	672.593	0	-24.0839	-164.435	-738.375	25669.1	-63907.9	21841.6	213.448	165.236	0	0	0	0	0	0	0	-311	200	0	-0.342675	0.157534	8.01598	46.7046	123.597	183.858	-914	200	0
318	0	-11.1286	193.195	-757.344	-47521.4	-36726.7	-10688.6	251.506	672.747	0	-23.9675	-164.761	-735.719	25681.8	-63822.9	21685.2	213.251	165.093	0	0	0	0	0	0	0	-311	200	0	-0.39894	0.181696	8.92947	39.9006	112.86	213.589	-914	200	0	-35.1835	25.9165	-1460.64	-617108	349612	30703.5	238.204	423.337	0
318	1	-11.3609	192.774	-753.746	-47405	-36656.3	-10538.6	251.368	672.893	0	-23.8298	-165.101	-733.046	25694.8	-63731.5	21527.9	213.059	164.948	0	0	0	0	0	0	0	-311	200	0	-0.408925	0.194646	9.50984	11.6294	86.8605	241.261	-914	200	0
318	2	-11.5568	192.399	-750.36	-47286.2	-36590.4	-10388.3	251.236	673.018	0	-23.6558	-165.43	-730.443	25709.1	-63633.7	21369.8	212.883	164.803	0	0	0	0	0	0	0	-311	200	0	-0.369255	0.197431	9.82423	-42.8589	57.9359	269.052	-914	200	0
318	3	-11.7126	192.083	-747.231	-47166.4	-36530.7	-10237.5	251.112	673.122	0	-23.4445	-165.734	-727.972	25725.7	-63532	21212.1	212.727	164.661	0	0	0	0	0	0	0	-311	200	0	-0.291109	0.198095	10.0113	-118.754	32.4233	300.662	-914	200	0
318	4	-11.8366	191.824	-744.34	-47048.1	-36477.5	-10087.2	250.994	673.208	0	-23.2083	-166.007	-725.664	25744.4	-63430.2	21056.5	212.59	164.523	0	0	0	0	0	0	0	-311	200	0	-0.191456	0.20647	10.1383	-204.401	12.0891	337.29	-914	200	0
318	5	-11.9512	191.602	-741.628	-46933.7	-36430	-9937.98	250.878	673.285	0	-22.9685	-166.257	-723.502	25763.6	-63330.3	20903.6	212.467	164.39	0	0	0	0	0	0	0	-311	200	0	-0.0876118	0.228843	10.1394	-285.609	-2.76872	375.147	-914	200	0
318	6	-12.0878	191.395	-739.02	-46824.9	-36387.8	-9789.94	250.762	673.361	0	-22.7487	-166.497	-721.445	25781.1	-63233.3	20753.4	212.352	164.265	0	0	0	0	0	0	0	-311	200	0	-0.000835022	0.266159	9.90146	-348.425	-12.0536	406.664	-914	200	0
318	7	-12.276	191.18	-736.443	-46722.3	-36349.5	-9642.45	250.642	673.443	0	-22.5692	-166.744	-719.446	25796.1	-63140.9	20604.9	212.237	164.145	0	0	0	0	0	0	0	-311	200	0	0.0471238	0.313738	9.36207	-382.501	-15.8259	423.864	-914	200	0
318	8	-12.5319	190.947	-733.84	-46626.2	-36313.3	-9495.04	250.516	673.537	0	-22.4413	-167.008	-717.48	25809.8	-63055.7	20457.8	212.115	164.027	0	0	0	0	0	0	0	-311	200	0	0.049531	0.360987	8.53229	-384.931	-14.7891	421.681	-914	200	0
318	9	-12.853	190.697	-731.193	-46537	-36277.2	-9347.93	250.386	673.645	0	-22.3645	-167.289	-715.557	25825.1	-62980.5	20311.6	211.984	163.909	0	0	0	0	0	0	0	-311	200	0	0.0215705	0.391939	7.45615	-359.832	-10.462	398.107	-914	200	0
319	0	-13.2192	190.445	-728.536	-46454.1	-36241.4	-9201.99	250.255	673.764	0	-22.3278	-167.567	-713.72	25845.2	-62917.3	20166.1	211.846	163.788	0	0	0	0	0	0	0	-311	200	0	-0.0127347	0.391091	6.17404	-313.918	-4.60925	352.89	-914	200	0	-37.333	21.4294	-1422.71	-598002	332789	30909.6	232.651	421.047	0
319	1	-13.6028	190.208	-725.94	-46375.8	-36205.5	-9058.01	250.126	673.884	0	-22.3173	-167.821	-712.023	25872.5	-62866.6	20020.9	211.707	163.663	0	0	0	0	0	0	0	-311	200	0	-0.037307	0.354438	4.76139	-254.992	1.36526	290.027	-914	200	0
319	2	-13.9802	189.994	-723.466	-46300.1	-36167.7	-8916.53	250.008	673.998	0	-22.3254	-168.028	-710.49	25907.6	-62827.7	19876.2	211.571	163.536	0	0	0	0	0	0	0	-311	200	0	-0.0483248	0.292851	3.3626	-192.371	6.49128	219.358	-914	200	0
319	3	-14.3386	189.795	-721.123	-46226.1	-36126.4	-8777.92	249.903	674.103	0	-22.3532	-168.178	-709.101	25949.1	-62798.6	19732.6	211.439	163.406	0	0	0	0	0	0	0	-311	200	0	-0.0483267	0.222525	2.12991	-134.325	9.95891	151.847	-914	200	0
319	4	-14.6768	189.6	-718.875	-46154.3	-36083.5	-8642.31	249.806	674.203	0	-22.4066	-168.272	-707.805	25995.3	-62777.8	19590.9	211.306	163.273	0	0	0	0	0	0	0	-311	200	0	-0.0403938	0.155623	1.15868	-85.4796	10.8596	94.8386	-914	200	0
319	5	-15.0017	189.398	-716.673	-46086.4	-36042.2	-8509.77	249.709	674.306	0	-22.4921	-168.32	-706.555	26044.6	-62764.5	19452.7	211.168	163.139	0	0	0	0	0	0	0	-311	200	0	-0.0265105	0.0987629	0.488342	-47.0298	8.07014	51.7961	-914	200	0
319	6	-15.323	189.182	-714.479	-46023.7	-36004.6	-8380.46	249.607	674.416	0	-22.6147	-168.335	-705.318	26094.9	-62757.2	19319.4	211.023	163.003	0	0	0	0	0	0	0	-311	200	0	-0.00773594	0.054591	0.125997	-17.9263	0.244734	23.6642	-914	200	0
319	7	-15.6449	188.95	-712.279	-45965.7	-35972.4	-8254.59	249.497	674.533	0	-22.7756	-168.33	-704.077	26143	-62753.6	19191.1	210.871	162.869	0	0	0	0	0	0	0	-311	200	0	0.0154655	0.0231556	0.0628481	4.15777	-14.0999	9.92294	-914	200	0
319	8	-15.9604	188.708	-710.085	-45910.3	-35948.3	-8132.18	249.375	674.655	0	-22.9698	-168.306	-702.832	26186.4	-62752.1	19066.9	210.715	162.742	0	0	0	0	0	0	0	-311	200	0	0.042766	0.00299786	0.28329	22.0793	-36.3723	9.28939	-914	200	0
319	9	-16.2527	188.467	-707.944	-45855.3	-35934.8	-8013.24	249.241	674.773	0	-23.1856	-168.26	-701.595	26225.2	-62754.1	18945.5	210.555	162.621	0	0	0	0	0	0	0	-311	200	0	0.0734048	-0.00805327	0.766656	38.6438	-67.5348	20.0733	-914	200	0
320	0	-16.503	188.243	-705.929	-45799.1	-35932.1	-7897.81	249.1	674.878	0	-23.408	-168.184	-700.382	26261.2	-62762.7	18826.4	210.388	162.504	0	0	0	0	0	0	0	-311	200	0	0.105523	-0.0123553	1.48203	56.1277	-107.54	40.2136	-914	200	0	-41.4027	20.5145	-1392.11	-583257	323732	32322	231.119	419.677	0
320	1	-16.6997	188.052	-704.105	-45741.3	-35938.1	-7785.76	248.959	674.964	0	-23.624	-168.072	-699.211	26296.2	-62780.5	18709.4	210.212	162.392	0	0	0	0	0	0	0	-311	200	0	0.135427	-0.0121502	2.37666	75.8407	-154.562	67.0372	-914	200	0
320	2	-16.8433	187.902	-702.493	-45682.6	-35950.1	-7676.81	248.825	675.029	0	-23.8279	-167.923	-698.097	26331.6	-62808.2	18594.3	210.029	162.281	0	0	0	0	0	0	0	-311	200	0	0.156844	-0.00943006	3.35896	97.6773	-204.03	96.7943	-914	200	0
320	3	-16.9455	187.795	-701.061	-45624.3	-35967.1	-7570.83	248.696	675.079	0	-24.0224	-167.736	-697.041	26368.4	-62844.4	18481.3	209.841	162.171	0	0	0	0	0	0	0	-311	200	0	0.160973	-0.00588177	4.29002	119.909	-248.264	124.44	-914	200	0
320	4	-17.0235	187.72	-699.741	-45569.1	-35989.4	-7468.38	248.567	675.123	0	-24.2164	-167.513	-696.029	26406.5	-62886.5	18370.8	209.65	162.061	0	0	0	0	0	0	0	-311	200	0	0.139841	-0.00274388	5.02702	140.132	-279.272	145.055	-914	200	0
320	5	-17.0971	187.658	-698.456	-45519.5	-36016.8	-7370.44	248.434	675.172	0	-24.42	-167.258	-695.033	26444.8	-62932.4	18262	209.454	161.952	0	0	0	0	0	0	0	-311	200	0	0.0925911	-0.00056296	5.51203	157.19	-294.286	156.723	-914	200	0
320	6	-17.1867	187.589	-697.136	-45477.9	-36047.1	-7277.68	248.293	675.235	0	-24.6418	-166.976	-694.024	26482.3	-62982.1	18153.9	209.251	161.842	0	0	0	0	0	0	0	-311	200	0	0.0278269	0.000826293	5.78612	171.392	-296.915	161.045	-914	200	0
320	7	-17.3126	187.49	-695.73	-45445	-36077.7	-7189.97	248.144	675.32	0	-24.8861	-166.679	-692.979	26517.9	-63036	18046.1	209.036	161.734	0	0	0	0	0	0	0	-311	200	0	-0.0407214	0.00197434	5.88255	181.992	-291.12	159.838	-914	200	0
320	8	-17.4904	187.348	-694.215	-45420.4	-36105.4	-7106.49	247.991	675.427	0	-25.1533	-166.374	-691.898	26551	-63092.9	17938.9	208.812	161.626	0	0	0	0	0	0	0	-311	200	0	-0.0990039	0.00349085	5.7377	185.235	-276.004	152.296	-914	200	0
320	9	-17.7236	187.161	-692.603	-45403	-36129.4	-7026.25	247.835	675.554	0	-25.4399	-166.063	-690.804	26582.1	-63151	17833.2	208.583	161.52	0	0	0	0	0	0	0	-311	200	0	-0.136224	0.00590252	5.24363	176.428	-247.912	136.203	-914	200	0
321	0	-18.0013	186.935	-690.952	-45391.1	-36150.7	-6948.41	247.68	675.694	0	-25.7364	-165.736	-689.745	26612.5	-63209	17729.6	208.359	161.417	0	0	0	0	0	0	0	-311	200	0	-0.149331	0.00956756	4.3906	154.789	-206.937	111.593	-914	200	0	-46.5154	22.3015	-1370.24	-572663	316642	34690.6	229.458	418.711	0
321	1	-18.3031	186.693	-689.353	-45382.6	-36171.8	-6872.28	247.528	675.834	0	-26.0291	-165.381	-688.775	26644.3	-63268.3	17628.5	208.144	161.316	0	0	0	0	0	0	0	-311	200	0	-0.143809	0.0145997	3.31909	125.077	-159.355	82.144	-914	200	0
321	2	-18.6091	186.462	-687.9	-45376.2	-36193.8	-6797.42	247.385	675.963	0	-26.3094	-164.99	-687.943	26680	-63332.3	17530.5	207.94	161.218	0	0	0	0	0	0	0	-311	200	0	-0.128318	0.0208117	2.22121	93.8959	-113.359	52.7829	-914	200	0
321	3	-18.9067	186.26	-686.655	-45371.5	-36216.4	-6723.77	247.257	676.076	0	-26.5799	-164.561	-687.286	26720.9	-63403.5	17436.2	207.748	161.121	0	0	0	0	0	0	0	-311	200	0	-0.109577	0.02763	1.2428	66.0312	-74.7467	27.2948	-914	200	0
321	4	-19.1924	186.095	-685.64	-45368.8	-36238.7	-6651.52	247.146	676.17	0	-26.8542	-164.098	-686.813	26767.1	-63482.1	17346	207.57	161.027	0	0	0	0	0	0	0	-311	200	0	-0.0911747	0.0339593	0.473306	43.9048	-46.4239	8.11158	-914	200	0
321	5	-19.4711	185.961	-684.833	-45369.3	-36261	-6581.25	247.051	676.249	0	-27.1528	-163.608	-686.499	26817.7	-63567.8	17259.3	207.403	160.936	0	0	0	0	0	0	0	-311	200	0	-0.0739852	0.0380269	-0.0311241	28.2354	-29.32	-3.08743	-914	200	0
321	6	-19.7523	185.84	-684.166	-45373.8	-36284.8	-6513.96	246.965	676.32	0	-27.4981	-163.103	-686.285	26870.9	-63661.1	17175.7	207.238	160.846	0	0	0	0	0	0	0	-311	200	0	-0.0566146	0.0372488	-0.22933	18.5768	-23.0781	-4.92234	-914	200	0
321	7	-20.0444	185.711	-683.555	-45382.2	-36312.7	-6450.45	246.877	676.391	0	-27.9077	-162.596	-686.111	26924.1	-63761.8	17094.2	207.068	160.758	0	0	0	0	0	0	0	-311	200	0	-0.0358415	0.0281604	-0.0831647	13.7101	-26.4823	3.9474	-914	200	0
321	8	-20.3494	185.557	-682.932	-45393.5	-36348.1	-6390.87	246.776	676.469	0	-28.3909	-162.105	-685.928	26974.6	-63866.4	17014.2	206.891	160.674	0	0	0	0	0	0	0	-311	200	0	-0.00708707	0.00647914	0.446931	11.898	-37.6269	24.8517	-914	200	0
321	9	-20.6621	185.37	-682.273	-45406.3	-36393.8	-6334.88	246.658	676.552	0	-28.9452	-161.641	-685.707	27020.4	-63970	16934.8	206.709	160.595	0	0	0	0	0	0	0	-311	200	0	0.0350151	-0.0326181	1.39783	11.0266	-53.8558	58.874	-914	200	0
322	0	-20.968	185.153	-681.615	-45419.8	-36450.1	-6281.77	246.524	676.636	0	-29.5548	-161.205	-685.447	27061.2	-64070	16855.3	206.528	160.52	0	0	0	0	0	0	0	-311	200	0	0.0958414	-0.0938993	2.79014	8.67585	-71.5197	106.321	-914	200	0	-54.2563	24.8036	-1362.31	-568517	313118	37733.2	227.934	418.193	0
322	1	-21.2471	184.924	-681.038	-45433	-36514.6	-6230.66	246.384	676.711	0	-30.1948	-160.786	-685.171	27098.5	-64168.1	16774.9	206.347	160.45	0	0	0	0	0	0	0	-311	200	0	0.179671	-0.181052	4.60448	2.1718	-85.62	165.879	-914	200	0
322	2	-21.4846	184.7	-680.62	-45445.9	-36582.9	-6180.74	246.251	676.771	0	-30.8419	-160.367	-684.904	27134.4	-64268.4	16692.8	206.164	160.382	0	0	0	0	0	0	0	-311	200	0	0.288131	-0.295122	6.74724	-11.3229	-89.4343	233.455	-914	200	0
322	3	-21.6783	184.484	-680.389	-45459.9	-36651.5	-6131.7	246.132	676.815	0	-31.4823	-159.934	-684.662	27171.4	-64374.1	16608.1	205.977	160.314	0	0	0	0	0	0	0	-311	200	0	0.418123	-0.432333	9.01941	-34.0571	-74.9631	301.29	-914	200	0
322	4	-21.8371	184.267	-680.315	-45477.1	-36719.7	-6083.95	246.025	676.847	0	-32.1108	-159.482	-684.443	27210.9	-64486.9	16521.7	205.782	160.244	0	0	0	0	0	0	0	-311	200	0	0.55932	-0.581239	11.1319	-64.3969	-36.6981	359.211	-914	200	0
322	5	-21.9731	184.03	-680.344	-45499.3	-36788	-6038.32	245.927	676.877	0	-32.726	-159.014	-684.233	27253.2	-64606.7	16435.4	205.578	160.17	0	0	0	0	0	0	0	-311	200	0	0.692027	-0.720002	12.7754	-92.2487	21.6126	398.197	-914	200	0
322	6	-22.0969	183.748	-680.422	-45526.8	-36856.2	-5995.7	245.833	676.91	0	-33.3307	-158.535	-684.014	27298.7	-64732.8	16351	205.363	160.09	0	0	0	0	0	0	0	-311	200	0	0.788673	-0.819094	13.6825	-102.3	84.6773	412.916	-914	200	0
322	7	-22.2155	183.399	-680.507	-45559.9	-36923.8	-5957.47	245.741	676.95	0	-33.9318	-158.051	-683.782	27348.3	-64864.8	16269.1	205.138	160.004	0	0	0	0	0	0	0	-311	200	0	0.822758	-0.857642	13.6875	-88.1354	133.164	402.623	-914	200	0
322	8	-22.3295	182.968	-680.574	-45598.7	-36991.3	-5925.53	245.647	677	0	-34.5353	-157.573	-683.561	27403.4	-65002.7	16190	204.906	159.911	0	0	0	0	0	0	0	-311	200	0	0.782838	-0.843021	12.8331	-60.0386	155.126	372.46	-914	200	0
322	9	-22.4283	182.46	-680.638	-45642.1	-37060.2	-5900.84	245.551	677.058	0	-35.1374	-157.1	-683.403	27464.9	-65146.1	16113.7	204.674	159.812	0	0	0	0	0	0	0	-311	200	0	0.680504	-0.805242	11.4161	-33.9464	151.04	332.671	-914	200	0
323	0	-22.4881	181.902	-680.766	-45688.6	-37131.1	-5882.21	245.457	677.114	0	-35.7223	-156.623	-683.387	27532	-65295.3	16040.5	204.453	159.712	0	0	0	0	0	0	0	-311	200	0	0.543	-0.769447	9.85342	-17.7829	129.357	293.777	-914	200	0	-59.2481	24.4741	-1360.6	-569308	318826	39099	232.224	419.309	0
323	1	-22.4797	181.329	-681.058	-45737.2	-37203.1	-5867.19	245.375	677.156	0	-36.2688	-156.123	-683.591	27603.9	-65450.3	15970.2	204.255	159.619	0	0	0	0	0	0	0	-311	200	0	0.39702	-0.739455	8.46715	-11.2805	99.3388	261.511	-914	200	0
323	2	-22.3861	180.766	-681.579	-45788	-37275.8	-5853.68	245.31	677.179	0	-36.7606	-155.585	-684.058	27679.8	-65610.5	15901.8	204.086	159.536	0	0	0	0	0	0	0	-311	200	0	0.259187	-0.700329	7.38173	-11.7251	67.7766	235.373	-914	200	0
323	3	-22.2152	180.215	-682.311	-45841.2	-37349.3	-5840.43	245.261	677.185	0	-37.1938	-155.013	-684.767	27759	-65775.2	15834	203.945	159.462	0	0	0	0	0	0	0	-311	200	0	0.136755	-0.631804	6.58687	-16.5888	38.9208	211.675	-914	200	0
323	4	-21.9984	179.666	-683.166	-45896	-37422.7	-5826.71	245.222	677.181	0	-37.5791	-154.429	-685.638	27840.4	-65943.6	15766	203.821	159.395	0	0	0	0	0	0	0	-311	200	0	0.0317158	-0.527588	6.07489	-24.3265	15.0628	188.965	-914	200	0
323	5	-21.7759	179.101	-684.039	-45952	-37493.6	-5812.19	245.188	677.177	0	-37.9382	-153.863	-686.567	27922.8	-66115.8	15698.1	203.701	159.33	0	0	0	0	0	0	0	-311	200	0	-0.0559838	-0.402386	5.89248	-34.5	-2.82186	169.995	-914	200	0
323	6	-21.5835	178.507	-684.859	-46009.7	-37559.7	-5797.04	245.157	677.181	0	-38.2977	-153.338	-687.456	28005.7	-66292.1	15630.8	203.569	159.262	0	0	0	0	0	0	0	-311	200	0	-0.126503	-0.278827	6.05846	-46.9285	-14.3709	158.216	-914	200	0
323	7	-21.4459	177.881	-685.603	-46070.7	-37621	-5781.7	245.127	677.197	0	-38.6813	-152.87	-688.236	28089.1	-66472.3	15564.1	203.416	159.187	0	0	0	0	0	0	0	-311	200	0	-0.178629	-0.174239	6.47014	-60.7507	-19.2685	154.004	-914	200	0
323	8	-21.3773	177.227	-686.281	-46137.1	-37680.8	-5766.52	245.094	677.228	0	-39.1052	-152.463	-688.878	28172.4	-66655	15497.9	203.241	159.104	0	0	0	0	0	0	0	-311	200	0	-0.20893	-0.0981454	6.88442	-73.9092	-17.2577	153.848	-914	200	0
323	9	-21.3824	176.558	-686.928	-46209.2	-37745.2	-5751.62	245.052	677.269	0	-39.5761	-152.117	-689.387	28255.5	-66837.7	15432.2	203.048	159.014	0	0	0	0	0	0	0	-311	200	0	-0.214072	-0.0518278	6.98877	-83.0508	-9.44549	151.516	-914	200	0
324	0	-21.4571	175.898	-687.604	-46286.2	-37820.7	-5736.57	244.996	677.315	0	-40.0906	-151.817	-689.804	28339.4	-67018	15366.8	202.845	158.917	0	0	0	0	0	0	0	-311	200	0	-0.195912	-0.0277368	6.57083	-84.7368	0.488194	141.271	-914	200	0	-65.6589	22.9652	-1381.96	-577239	314359	38845	225.196	418.495	0
324	1	-21.5911	175.272	-688.386	-46366.3	-37911.1	-5720.28	244.928	677.355	0	-40.6376	-151.543	-690.178	28426.2	-67195.6	15300.8	202.64	158.813	0	0	0	0	0	0	0	-311	200	0	-0.162708	-0.0149361	5.66078	-77.9919	8.25949	121.801	-914	200	0
324	2	-21.7781	174.702	-689.332	-46447.6	-38015.8	-5701.24	244.851	677.381	0	-41.2068	-151.275	-690.544	28517	-67370.8	15233.7	202.438	158.704	0	0	0	0	0	0	0	-311	200	0	-0.12417	-0.00669078	4.47923	-65.2233	12.1723	96.6172	-914	200	0
324	3	-22.0211	174.193	-690.456	-46528.8	-38130.7	-5678.02	244.775	677.389	0	-41.7957	-151.005	-690.913	28611.7	-67543.9	15165.9	202.24	158.589	0	0	0	0	0	0	0	-311	200	0	-0.0871527	-0.0011059	3.26497	-50.1267	13.0205	70.5689	-914	200	0
324	4	-22.3269	173.742	-691.726	-46609.8	-38250.6	-5649.86	244.703	677.382	0	-42.411	-150.743	-691.287	28708.4	-67714.8	15099	202.045	158.471	0	0	0	0	0	0	0	-311	200	0	-0.0553133	0.00237551	2.17494	-35.5321	12.103	47.0325	-914	200	0
324	5	-22.6949	173.337	-693.089	-46692.1	-38371.3	-5617.06	244.637	677.368	0	-43.0619	-150.5	-691.665	28804.4	-67883.2	15034	201.855	158.355	0	0	0	0	0	0	0	-311	200	0	-0.0300919	0.00436381	1.28381	-23.0237	10.4184	27.6086	-914	200	0
324	6	-23.1156	172.959	-694.494	-46779.3	-38490.7	-5580.84	244.577	677.357	0	-43.7534	-150.285	-692.049	28896.7	-68048	14970.7	201.672	158.245	0	0	0	0	0	0	0	-311	200	0	-0.011479	0.00542907	0.610022	-13.2817	8.67579	12.6839	-914	200	0
324	7	-23.5778	172.59	-695.903	-46875.1	-38609.3	-5542.76	244.519	677.359	0	-44.4853	-150.096	-692.445	28983.7	-68208.5	14907.7	201.496	158.143	0	0	0	0	0	0	0	-311	200	0	0.00136057	0.00604492	0.137607	-6.38282	7.32732	1.90703	-914	200	0
324	8	-24.0722	172.212	-697.279	-46981.5	-38728.4	-5503.94	244.458	677.378	0	-45.2536	-149.932	-692.868	29066.5	-68365.5	14843.3	201.33	158.049	0	0	0	0	0	0	0	-311	200	0	0.00961712	0.00655629	-0.166989	-2.0401	6.60575	-5.43825	-914	200	0
324	9	-24.5859	171.813	-698.609	-47097	-38848.2	-5464.71	244.392	677.415	0	-46.0498	-149.786	-693.35	29148.9	-68521.1	14776.1	201.174	157.959	0	0	0	0	0	0	0	-311	200	0	0.014504	0.00715997	-0.342792	0.222637	6.55498	-10.1578	-914	200	0
325	0	-25.0941	171.39	-699.92	-47216.9	-38967.5	-5424.69	244.326	677.461	0	-46.8608	-149.645	-693.94	29235.3	-68677.4	14705.7	201.033	157.871	0	0	0	0	0	0	0	-311	200	0	0.0170385	0.0078895	-0.426293	0.957778	7.04728	-12.9554	-914	200	0	-77.0877	20.1855	-1401.88	-586724	318111	41475.4	224.28	419.219	0
325	1	-25.5628	170.947	-701.263	-47335.2	-39083.4	-5383.38	244.267	677.5	0	-47.6725	-149.494	-694.689	29328.7	-68836.2	14632.5	200.911	157.782	0	0	0	0	0	0	0	-311	200	0	0.0179083	0.00859987	-0.446649	0.731089	7.78615	-14.3075	-914	200	0
325	2	-25.963	170.486	-702.67	-47446.7	-39192.5	-5340.6	244.223	677.524	0	-48.4778	-149.319	-695.613	29429.4	-68999	14556.7	200.808	157.693	0	0	0	0	0	0	0	-311	200	0	0.0174004	0.00895123	-0.423257	0.0965424	8.29781	-14.3881	-914	200	0
325	3	-26.2822	170.001	-704.124	-47548.4	-39292.7	-5296.75	244.196	677.529	0	-49.2791	-149.116	-696.675	29536	-69166.4	14477.6	200.719	157.604	0	0	0	0	0	0	0	-311	200	0	0.0153763	0.00839556	-0.365014	-0.404919	7.91878	-13.0333	-914	200	0
325	4	-26.5252	169.477	-705.566	-47639.4	-39385.5	-5252.82	244.179	677.519	0	-50.0855	-148.893	-697.81	29647.3	-69338.7	14394.7	200.634	157.514	0	0	0	0	0	0	0	-311	200	0	0.0112857	0.00617476	-0.270781	-0.236386	5.79147	-9.74113	-914	200	0
325	5	-26.7097	168.898	-706.914	-47719.5	-39475.3	-5210.22	244.158	677.504	0	-50.9083	-148.659	-698.955	29763	-69516.8	14308.6	200.542	157.418	0	0	0	0	0	0	0	-311	200	0	0.00422406	0.00134374	-0.130841	1.14078	0.884097	-3.7113	-914	200	0
325	6	-26.8595	168.257	-708.091	-47789.4	-39565.9	-5170.66	244.123	677.491	0	-51.7597	-148.432	-700.063	29882.9	-69703.4	14221	200.433	157.314	0	0	0	0	0	0	0	-311	200	0	-0.0069557	-0.00716298	0.0706503	4.25612	-7.94392	6.06337	-914	200	0
325	7	-26.9964	167.551	-709.048	-47850.5	-39657.7	-5135.9	244.069	677.486	0	-52.6511	-148.232	-701.092	30004.5	-69901.5	14134.5	200.296	157.203	0	0	0	0	0	0	0	-311	200	0	-0.0234541	-0.0203987	0.352015	9.58948	-21.8066	20.6356	-914	200	0
325	8	-27.1329	166.78	-709.768	-47905.2	-39748.4	-5106.82	243.998	677.494	0	-53.5897	-148.068	-701.992	30123.6	-70110.2	14050.5	200.127	157.088	0	0	0	0	0	0	0	-311	200	0	-0.046234	-0.0391811	0.728839	17.4881	-41.5592	40.8488	-914	200	0
325	9	-27.2684	165.949	-710.283	-47956.5	-39836.3	-5082.62	243.915	677.517	0	-54.5757	-147.939	-702.724	30236.8	-70324.9	13969	199.925	156.972	0	0	0	0	0	0	0	-311	200	0	-0.0756006	-0.063755	1.20683	28.0303	-67.4452	66.9667	-914	200	0
326	0	-27.3887	165.077	-710.679	-48007.3	-39921.9	-5061.34	243.826	677.551	0	-55.5984	-147.827	-703.291	30342.8	-70540.2	13888.5	199.7	156.856	0	0	0	0	0	0	0	-311	200	0	-0.110635	-0.093325	1.77241	40.8296	-98.6048	98.1697	-914	200	0	-87.7586	14.6142	-1417.83	-592965	319704	41963.5	222.519	418.717	0
326	1	-27.4736	164.191	-711.079	-48060.2	-40007.3	-5040.82	243.737	677.588	0	-56.6368	-147.708	-703.752	30443	-70753.9	13807.9	199.462	156.742	0	0	0	0	0	0	0	-311	200	0	-0.148478	-0.125458	2.3811	54.7784	-132.445	131.92	-914	200	0
326	2	-27.5088	163.32	-711.589	-48116.6	-40094.3	-5019.29	243.655	677.619	0	-57.6697	-147.555	-704.197	30539.5	-70967.6	13726.2	199.222	156.632	0	0	0	0	0	0	0	-311	200	0	-0.183503	-0.15538	2.94407	67.7455	-163.903	163.222	-914	200	0
326	3	-27.4953	162.479	-712.265	-48176.2	-40183.8	-4995.48	243.583	677.638	0	-58.6859	-147.346	-704.701	30634.4	-71183.9	13642.3	198.987	156.528	0	0	0	0	0	0	0	-311	200	0	-0.20708	-0.175935	3.32652	76.5002	-185.35	184.514	-914	200	0
326	4	-27.4502	161.673	-713.106	-48237.3	-40276.8	-4968.79	243.519	677.644	0	-59.6865	-147.064	-705.302	30728.6	-71402.4	13555.2	198.763	156.432	0	0	0	0	0	0	0	-311	200	0	-0.210197	-0.180578	3.40108	77.7206	-189.515	188.533	-914	200	0
326	5	-27.4021	160.892	-714.063	-48298.9	-40373.5	-4939.28	243.459	677.64	0	-60.6811	-146.702	-705.987	30822	-71620.1	13463.8	198.553	156.342	0	0	0	0	0	0	0	-311	200	0	-0.188669	-0.169105	3.15031	69.9864	-175.123	173.837	-914	200	0
326	6	-27.3827	160.115	-715.042	-48360	-40472.6	-4907.07	243.398	677.632	0	-61.6831	-146.266	-706.703	30915.4	-71833.5	13367.3	198.354	156.254	0	0	0	0	0	0	0	-311	200	0	-0.144778	-0.149339	2.69751	54.4031	-148.583	146.472	-914	200	0
326	7	-27.4218	159.322	-715.932	-48419.4	-40570.4	-4871.83	243.332	677.631	0	-62.7041	-145.767	-707.383	31009.7	-72042.1	13264.3	198.157	156.163	0	0	0	0	0	0	0	-311	200	0	-0.0829332	-0.132077	2.21715	32.93	-119.089	115.18	-914	200	0
326	8	-27.5447	158.5	-716.657	-48476.2	-40662.9	-4833.02	243.26	677.642	0	-63.7508	-145.222	-707.984	31104.8	-72247.7	13154.8	197.953	156.066	0	0	0	0	0	0	0	-311	200	0	-0.00565614	-0.125984	1.84597	6.81482	-93.77	86.6699	-914	200	0
326	9	-27.7669	157.648	-717.209	-48530.8	-40747.4	-4790.42	243.186	677.666	0	-64.8222	-144.64	-708.505	31198.6	-72453	13039.8	197.738	155.966	0	0	0	0	0	0	0	-311	200	0	0.0863916	-0.136319	1.66451	-23.4512	-76.7572	64.7688	-914	200	0
327	0	-28.0892	156.78	-717.652	-48584.3	-40822.9	-4744.3	243.116	677.699	0	-65.9082	-144.024	-708.983	31288.1	-72659	12920.9	197.517	155.869	0	0	0	0	0	0	0	-311	200	0	0.192505	-0.165025	1.70532	-57.494	-69.7623	51.0801	-914	200	0	-101.593	12.3876	-1428.92	-597654	322028	44841.1	221.944	418.675	0
327	1	-28.5014	155.92	-718.088	-48638.1	-40889.6	-4695.03	243.058	677.733	0	-66.9924	-143.366	-709.476	31371.1	-72863.8	12799.9	197.299	155.783	0	0	0	0	0	0	0	-311	200	0	0.309671	-0.210448	1.95708	-94.3133	-72.4749	45.5041	-914	200	0
327	2	-28.9934	155.091	-718.599	-48693.2	-40948.2	-4642.81	243.017	677.761	0	-68.0618	-142.66	-710.029	31446.8	-73063	12677.5	197.099	155.711	0	0	0	0	0	0	0	-311	200	0	0.429978	-0.266646	2.36367	-131.453	-82.7401	46.5781	-914	200	0
327	3	-29.5647	154.303	-719.207	-48749.6	-41001.9	-4587.52	242.99	677.782	0	-69.1165	-141.91	-710.649	31516.1	-73252.3	12554.4	196.922	155.652	0	0	0	0	0	0	0	-311	200	0	0.537822	-0.322343	2.81871	-164.12	-96.5177	51.632	-914	200	0
327	4	-30.224	153.549	-719.868	-48806.9	-41056.6	-4529.1	242.967	677.8	0	-70.1714	-141.133	-711.301	31580.4	-73430.1	12431.8	196.767	155.602	0	0	0	0	0	0	0	-311	200	0	0.609224	-0.36095	3.16905	-184.937	-108.121	57.0487	-914	200	0
327	5	-30.9831	152.817	-720.51	-48864.9	-41118	-4467.73	242.932	677.82	0	-71.2491	-140.355	-711.936	31640.5	-73599.2	12310.3	196.621	155.557	0	0	0	0	0	0	0	-311	200	0	0.620654	-0.366195	3.27096	-186.453	-112.305	59.5345	-914	200	0
327	6	-31.8482	152.093	-721.063	-48922.7	-41189.4	-4403.63	242.877	677.848	0	-72.3713	-139.595	-712.519	31695.8	-73765.6	12189.8	196.472	155.516	0	0	0	0	0	0	0	-311	200	0	0.566412	-0.332811	3.09357	-166.17	-108.009	58.3013	-914	200	0
327	7	-32.8159	151.37	-721.492	-48978.7	-41273.4	-4336.81	242.794	677.885	0	-73.5517	-138.858	-713.03	31745.6	-73934	12069.3	196.31	155.478	0	0	0	0	0	0	0	-311	200	0	0.463974	-0.269848	2.74927	-128.141	-99.445	55.6857	-914	200	0
327	8	-33.8729	150.647	-721.795	-49030.3	-41373.3	-4266.93	242.68	677.928	0	-74.793	-138.141	-713.467	31790.2	-74106.7	11946.5	196.132	155.443	0	0	0	0	0	0	0	-311	200	0	0.339046	-0.191629	2.40261	-78.7823	-92.7605	55.2105	-914	200	0
327	9	-34.9991	149.926	-722.009	-49074.5	-41491.9	-4193.06	242.533	677.969	0	-76.0874	-137.426	-713.835	31830.6	-74284.3	11819.6	195.936	155.409	0	0	0	0	0	0	0	-311	200	0	0.211023	-0.108959	2.1788	-22.8888	-92.6499	59.5851	-914	200	0
328	0	-36.1722	149.219	-722.203	-49109.9	-41628.7	-4113.57	242.359	678	0	-77.4174	-136.697	-714.147	31868.8	-74467.4	11687.3	195.725	155.375	0	0	0	0	0	0	0	-311	200	0	0.0909546	-0.027959	2.14212	36.6094	-101.433	70.0934	-914	200	0	-125.209	13.1475	-1435.04	-600003	322033	53882.1	220.211	418.553	0
328	1	-37.3739	148.536	-722.445	-49136.7	-41779.7	-4026.67	242.169	678.015	0	-78.7617	-135.933	-714.42	31907	-74657.1	11550.3	195.5	155.339	0	0	0	0	0	0	0	-311	200	0	-0.0154226	0.047963	2.30067	97.3043	-119.03	86.4709	-914	200	0
328	2	-38.5976	147.879	-722.773	-49156.1	-41937.4	-3931.3	241.977	678.01	0	-80.1039	-135.124	-714.658	31947.5	-74855	11411.2	195.258	155.297	0	0	0	0	0	0	0	-311	200	0	-0.104791	0.116154	2.60717	155.868	-142.742	106.647	-914	200	0
328	3	-39.8504	147.234	-723.173	-49170.3	-42092.1	-3827.61	241.795	677.992	0	-81.4375	-134.27	-714.853	31992	-75061.6	11273.6	194.997	155.247	0	0	0	0	0	0	0	-311	200	0	-0.173663	0.17287	2.95564	206.592	-166.854	126.367	-914	200	0
328	4	-41.1474	146.578	-723.584	-49181.3	-42234.5	-3716.56	241.632	677.969	0	-82.7618	-133.373	-714.975	32041.3	-75272.6	11139.6	194.72	155.185	0	0	0	0	0	0	0	-311	200	0	-0.216886	0.212305	3.1874	240.861	-182.79	139.272	-914	200	0
328	5	-42.5022	145.881	-723.91	-49189.3	-42359.4	-3599.2	241.485	677.949	0	-84.0779	-132.439	-714.984	32094.1	-75478.7	11009.2	194.433	155.112	0	0	0	0	0	0	0	-311	200	0	-0.229594	0.228824	3.14982	250.523	-182.207	139.294	-914	200	0
328	6	-43.9211	145.115	-724.045	-49193.5	-42466.4	-3476.57	241.348	677.943	0	-85.3891	-131.469	-714.835	32147	-75669.8	10880.5	194.144	155.029	0	0	0	0	0	0	0	-311	200	0	-0.212257	0.22206	2.80284	234.765	-162.763	125.152	-914	200	0
328	7	-45.4034	144.258	-723.904	-49192.6	-42557.7	-3350.42	241.211	677.955	0	-86.6979	-130.467	-714.492	32195.7	-75838	10750.5	193.857	154.939	0	0	0	0	0	0	0	-311	200	0	-0.172152	0.198291	2.25305	202.148	-129.941	101.763	-914	200	0
328	8	-46.9411	143.297	-723.444	-49185.9	-42636	-3223.48	241.065	677.989	0	-88.0008	-129.439	-713.945	32236.6	-75978	10616.5	193.58	154.847	0	0	0	0	0	0	0	-311	200	0	-0.118543	0.165412	1.66696	164.386	-92.3174	76.501	-914	200	0
328	9	-48.5162	142.227	-722.673	-49171.9	-42702.6	-3098.66	240.91	678.042	0	-89.2873	-128.387	-713.217	32266.8	-76087.6	10476.5	193.318	154.759	0	0	0	0	0	0	0	-311	200	0	-0.0581726	0.128085	1.18441	130.238	-56.8801	55.474	-914	200	0
329	0	-50.1023	141.067	-721.645	-49147.3	-42757.6	-2977.55	240.75	678.105	0	-90.5413	-127.305	-712.364	32285.3	-76168.1	10329.7	193.077	154.679	0	0	0	0	0	0	0	-311	200	0	0.005061	0.0869381	0.902735	104.353	-28.3092	42.8461	-914	200	0	-152.236	13.5365	-1418.25	-592686	318451	65445.1	219.386	418.368	0
329	1	-51.6723	139.849	-720.44	-49107.9	-42801.2	-2859.48	240.59	678.164	0	-91.7475	-126.179	-711.453	32292.8	-76223.9	10175.9	192.862	154.61	0	0	0	0	0	0	0	-311	200	0	0.0686643	0.0394787	0.887536	88.0582	-9.79325	41.3062	-914	200	0
329	2	-53.2057	138.608	-719.129	-49051.3	-42835	-2742.19	240.435	678.209	0	-92.8981	-124.996	-710.526	32290.8	-76261.3	10015.8	192.669	154.554	0	0	0	0	0	0	0	-311	200	0	0.130014	-0.0188563	1.17878	79.9818	-3.69677	52.3468	-914	200	0
329	3	-54.6924	137.363	-717.755	-48978.4	-42861.1	-2623.15	240.285	678.238	0	-93.9967	-123.752	-709.584	32280.8	-76286	9850.95	192.492	154.508	0	0	0	0	0	0	0	-311	200	0	0.184816	-0.0934719	1.79071	76.4738	-11.9885	76.2838	-914	200	0
329	4	-56.1307	136.12	-716.323	-48891.8	-42880.8	-2500.49	240.138	678.254	0	-95.0559	-122.446	-708.588	32263.9	-76301.3	9682.95	192.319	154.467	0	0	0	0	0	0	0	-311	200	0	0.225643	-0.189105	2.70446	71.8505	-36.3681	111.979	-914	200	0
329	5	-57.5261	134.873	-714.801	-48793.4	-42895.7	-2373.24	239.989	678.262	0	-96.0944	-121.088	-707.468	32241.1	-76308.6	9513.64	192.138	154.427	0	0	0	0	0	0	0	-311	200	0	0.240674	-0.307924	3.85317	58.551	-78.0396	156.265	-914	200	0
329	6	-58.8909	133.61	-713.122	-48683.6	-42907.5	-2241.21	239.832	678.268	0	-97.1331	-119.694	-706.133	32212.2	-76306.7	9344.52	191.937	154.382	0	0	0	0	0	0	0	-311	200	0	0.21422	-0.44775	5.11244	27.8688	-137.163	203.621	-914	200	0
329	7	-60.2399	132.314	-711.215	-48561.4	-42917.7	-2104.5	239.656	678.28	0	-98.1883	-118.284	-704.502	32175.3	-76292.2	9176.13	191.708	154.329	0	0	0	0	0	0	0	-311	200	0	0.134012	-0.602448	6.33886	-26.8175	-212.184	247.957	-914	200	0
329	8	-61.5858	130.974	-709.032	-48425.8	-42926.3	-1963	239.458	678.299	0	-99.2669	-116.872	-702.528	32128.3	-76260.3	9007.83	191.449	154.268	0	0	0	0	0	0	0	-311	200	0	0.00459149	-0.764116	7.45107	-104.484	-299.007	286.253	-914	200	0
329	9	-62.9349	129.586	-706.573	-48277	-42930.1	-1816.27	239.242	678.326	0	-100.366	-115.461	-700.204	32070.5	-76208	8837.93	191.163	154.198	0	0	0	0	0	0	0	-311	200	0	-0.147018	-0.921007	8.43319	-193.723	-389.374	318.901	-914	200	0
330	0	-64.283	128.16	-703.881	-48115.9	-42923.7	-1663.96	239.018	678.358	0	-101.476	-114.044	-697.562	32002.7	-76134.3	8664.27	190.857	154.122	0	0	0	0	0	0	0	-311	200	0	-0.281129	-1.05034	9.22579	-275.87	-468.915	345.117	-914	200	0	-176.256	13.9038	-1365.88	-570302	305020	75531.3	217.121	418.035	0
330	1	-65.6167	126.713	-701.02	-47943.1	-42902.4	-1506.44	238.8	678.391	0	-102.58	-112.609	-694.658	31926.7	-76038.7	8484.81	190.538	154.04	0	0	0	0	0	0	0	-311	200	0	-0.36371	-1.11922	9.68187	-332.362	-518.906	360.526	-914	200	0
330	2	-66.9254	125.26	-698.027	-47758.6	-42862.9	-1344.7	238.594	678.42	0	-103.664	-111.143	-691.544	31843.5	-75920.1	8298.05	190.217	153.953	0	0	0	0	0	0	0	-311	200	0	-0.383979	-1.10375	9.69652	-354.153	-525.563	361.654	-914	200	0
330	3	-68.2089	123.804	-694.883	-47562.2	-42804.4	-1179.45	238.401	678.446	0	-104.72	-109.645	-688.243	31753.5	-75776.7	8103.26	189.898	153.863	0	0	0	0	0	0	0	-311	200	0	-0.356978	-1.00953	9.34042	-346.089	-490.093	351.364	-914	200	0
330	4	-69.4755	122.337	-691.52	-47353.8	-42727.5	-1010.8	238.212	678.478	0	-105.748	-108.12	-684.733	31655.9	-75606.9	7900.49	189.582	153.769	0	0	0	0	0	0	0	-311	200	0	-0.307599	-0.866571	8.79736	-320.423	-426.562	337.223	-914	200	0
330	5	-70.7361	120.848	-687.841	-47132.8	-42634.3	-838.739	238.017	678.523	0	-106.751	-106.575	-680.957	31549.6	-75407.7	7690.28	189.262	153.669	0	0	0	0	0	0	0	-311	200	0	-0.255837	-0.705291	8.1905	-287.22	-349.93	324.896	-914	200	0
330	6	-71.9995	119.321	-683.756	-46898.8	-42527.3	-663.556	237.803	678.59	0	-107.734	-105.018	-676.852	31433.3	-75176.5	7473.74	188.932	153.56	0	0	0	0	0	0	0	-311	200	0	-0.213618	-0.543797	7.5325	-251.52	-269.491	315.38	-914	200	0
330	7	-73.2694	117.744	-679.202	-46650.7	-42408.1	-485.868	237.562	678.685	0	-108.702	-103.451	-672.37	31305.7	-74911.1	7252.37	188.587	153.44	0	0	0	0	0	0	0	-311	200	0	-0.185738	-0.392904	6.82223	-216.032	-191.419	307.574	-914	200	0
330	8	-74.5411	116.103	-674.164	-46386.3	-42276.2	-306.422	237.291	678.806	0	-109.657	-101.867	-667.501	31166	-74610.3	7027.25	188.224	153.309	0	0	0	0	0	0	0	-311	200	0	-0.170716	-0.261773	6.09393	-182.814	-121.642	299.574	-914	200	0
330	9	-75.7965	114.398	-668.682	-46103	-42129.5	-125.819	236.996	678.946	0	-110.584	-100.256	-662.276	31014	-74274.5	6798.52	187.85	153.171	0	0	0	0	0	0	0	-311	200	0	-0.162503	-0.156462	5.35256	-152.038	-64.9443	286.698	-914	200	0
331	0	-77.0011	112.644	-662.846	-45798.2	-41964.8	55.7136	236.69	679.093	0	-111.457	-98.6051	-656.773	30850.7	-73905.4	6565.68	187.472	153.027	0	0	0	0	0	0	0	-311	200	0	-0.154761	-0.0778354	4.55879	-121.85	-23.6807	262.879	-914	200	0	-194.216	13.4255	-1255.32	-523941	279976	82646.4	215.615	417.901	0
331	1	-78.1107	110.867	-656.771	-45469.9	-41777.5	238.17	236.39	679.233	0	-112.243	-96.9035	-651.076	30677.2	-73505.1	6328.25	187.102	152.882	0	0	0	0	0	0	0	-311	200	0	-0.147122	-0.0226835	3.7296	-90.9946	1.8228	227.344	-914	200	0
331	2	-79.0861	109.085	-650.538	-45117.1	-41562.1	421.084	236.111	679.354	0	-112.918	-95.1461	-645.238	30494	-73074.5	6086.39	186.748	152.74	0	0	0	0	0	0	0	-311	200	0	-0.14714	0.0142737	2.99066	-60.344	12.2937	187.359	-914	200	0
331	3	-79.9041	107.295	-644.145	-44739.3	-41314	603.13	235.862	679.455	0	-113.479	-93.3394	-639.245	30301	-72613	5841.07	186.408	152.599	0	0	0	0	0	0	0	-311	200	0	-0.165387	0.0390192	2.50127	-31.4652	8.75754	152.896	-914	200	0
331	4	-80.557	105.473	-637.512	-44335.3	-41032.2	782.499	235.637	679.544	0	-113.939	-91.4992	-633.039	30097.4	-72117.5	5593.52	186.077	152.456	0	0	0	0	0	0	0	-311	200	0	-0.210095	0.057315	2.37241	-5.07807	-7.85554	131.096	-914	200	0
331	5	-81.045	103.59	-630.526	-43903.5	-40719.4	957.351	235.42	679.63	0	-114.319	-89.6437	-626.53	29880.9	-71583.6	5344.45	185.746	152.307	0	0	0	0	0	0	0	-311	200	0	-0.285083	0.0740383	2.64876	18.9063	-36.6702	125.161	-914	200	0
331	6	-81.3693	101.616	-623.084	-43443.2	-40379.3	1125.73	235.194	679.723	0	-114.636	-87.7868	-619.619	29648.7	-71008.8	5094.36	185.399	152.15	0	0	0	0	0	0	0	-311	200	0	-0.388599	0.0926686	3.31133	40.7322	-76.4661	134.857	-914	200	0
331	7	-81.5265	99.5285	-615.126	-42954.8	-40012.9	1285.06	234.952	679.831	0	-114.901	-85.9353	-612.21	29398.9	-70392.6	4844.04	185.019	151.979	0	0	0	0	0	0	0	-311	200	0	-0.511492	0.114831	4.27087	60.203	-124.98	156.665	-914	200	0
331	8	-81.5056	97.3193	-606.624	-42439.3	-39619.5	1432.06	234.689	679.96	0	-115.108	-84.0885	-604.229	29130.9	-69735.5	4594.53	184.588	151.788	0	0	0	0	0	0	0	-311	200	0	-0.634763	0.139818	5.35261	76.1442	-177.952	183.577	-914	200	0
331	9	-81.289	94.9935	-597.58	-41897	-39198.8	1563.59	234.404	680.111	0	-115.24	-82.2406	-595.636	28844.6	-69036	4347.04	184.097	151.574	0	0	0	0	0	0	0	-311	200	0	-0.728752	0.163993	6.28683	86.1977	-227.907	205.311	-914	200	0
332	0	-80.8529	92.5698	-588.043	-41327.6	-38751.9	1677.5	234.1	680.28	0	-115.261	-80.3809	-586.442	28539.6	-68290.9	4103.09	183.55	151.334	0	0	0	0	0	0	0	-311	200	0	-0.761791	0.180616	6.76291	87.8744	-263.573	211.403	-914	200	0	-187.041	9.3236	-1075	-447484	234172	75978.8	209.496	416.678	0
332	1	-80.1731	90.0733	-578.106	-40731.3	-38281.7	1772.74	233.781	680.456	0	-115.127	-78.497	-576.693	28216.2	-67495.1	3864.19	182.962	151.073	0	0	0	0	0	0	0	-311	200	0	-0.719918	0.182408	6.58583	80.8041	-273.566	197.391	-914	200	0
332	2	-79.2356	87.526	-567.863	-40109.4	-37791.1	1848.86	233.45	680.632	0	-114.792	-76.581	-566.45	27874.5	-66642.2	3631.56	182.351	150.791	0	0	0	0	0	0	0	-311	200	0	-0.617709	0.167109	5.81041	67.5732	-254.619	167.557	-914	200	0
332	3	-78.0451	84.9404	-557.372	-39463	-37281.2	1906.08	233.113	680.802	0	-114.222	-74.633	-555.761	27514.1	-65725.6	3406.61	181.737	150.493	0	0	0	0	0	0	0	-311	200	0	-0.485593	0.139657	4.68411	51.9003	-214.653	130.459	-914	200	0
332	4	-76.6233	82.3193	-546.65	-38793.8	-36751.6	1945.25	232.769	680.966	0	-113.389	-72.6571	-544.659	27133.9	-64741.1	3190.67	181.135	150.182	0	0	0	0	0	0	0	-311	200	0	-0.350763	0.107801	3.47085	36.6675	-165.926	93.3592	-914	200	0
332	5	-74.9995	79.6587	-535.686	-38103.8	-36202.5	1967.34	232.418	681.131	0	-112.276	-70.6551	-533.177	26733.8	-63688	2984.42	180.55	149.859	0	0	0	0	0	0	0	-311	200	0	-0.230018	0.0774585	2.34855	23.5113	-117.878	60.5691	-914	200	0
332	6	-73.2018	76.9495	-524.459	-37394.9	-35634.2	1972.99	232.055	681.302	0	-110.865	-68.627	-521.351	26314.3	-62568.4	2788.31	179.988	149.527	0	0	0	0	0	0	0	-311	200	0	-0.131309	0.0518596	1.40818	13.1356	-75.8401	34.0373	-914	200	0
332	7	-71.2566	74.1771	-512.94	-36668.1	-35045.1	1963.15	231.678	681.486	0	-109.146	-66.5735	-509.225	25875.3	-61385.5	2603.49	179.453	149.187	0	0	0	0	0	0	0	-311	200	0	-0.0566285	0.0322626	0.680407	5.62897	-42.1517	14.1379	-914	200	0
332	8	-69.1893	71.3263	-501.111	-35922.6	-34430.9	1939.74	231.291	681.686	0	-107.117	-64.4948	-496.843	25416.4	-60143.8	2431.53	178.948	148.844	0	0	0	0	0	0	0	-311	200	0	-0.00442677	0.0185692	0.15844	0.719496	-17.1761	0.321318	-914	200	0
332	9	-67.0205	68.3892	-488.981	-35156	-33787.1	1905.51	230.903	681.896	0	-104.787	-62.3845	-484.258	24937.4	-58849.7	2273.33	178.474	148.504	0	0	0	0	0	0	0	-311	200	0	0.0285252	0.00981028	-0.183864	-2.03586	-0.126245	-8.38643	-914	200	0
333	0	-64.7595	65.3695	-476.6	-34365.7	-33110.6	1863.24	230.527	682.106	0	-102.169	-60.2237	-471.541	24438.7	-57511	2128.23	178.036	148.173	0	0	0	0	0	0	0	-311	200	0	0.0458033	0.00449681	-0.378789	-3.12459	10.3076	-13.0306	-914	200	0	-140.749	1.68996	-825.866	-344152	177214	53406.3	206.416	416.81	0
333	1	-62.4042	62.277	-464.031	-33548.5	-32400.2	1815.08	230.177	682.298	0	-99.2919	-57.983	-458.765	23920.3	-56134.8	1993.55	177.639	147.859	0	0	0	0	0	0	0	-311	200	0	0.050472	0.000854524	-0.455896	-3.00445	15.52	-14.4993	-914	200	0
333	2	-59.9475	59.117	-451.294	-32700.3	-31655.3	1762.3	229.857	682.459	0	-96.2014	-55.6359	-445.959	23381.9	-54726.2	1865.17	177.284	147.569	0	0	0	0	0	0	0	-311	200	0	0.0446193	-0.00302265	-0.436839	-2.0709	16.7153	-13.3978	-914	200	0
333	3	-57.385	55.884	-438.345	-31816	-30875.2	1705.24	229.564	682.582	0	-92.9603	-53.1699	-433.098	22822.3	-53288.3	1738.8	176.96	147.304	0	0	0	0	0	0	0	-311	200	0	0.0292154	-0.00905902	-0.333188	-0.655147	14.7636	-10.0045	-914	200	0
333	4	-54.7159	52.5635	-425.093	-30890.8	-30058.3	1643.35	229.29	682.668	0	-89.632	-50.5832	-420.099	22240	-51820.9	1611.08	176.646	147.06	0	0	0	0	0	0	0	-311	200	0	0.00424535	-0.0190774	-0.146758	0.956805	10.161	-4.29509	-914	200	0
333	5	-51.9355	49.1345	-411.421	-29920.2	-29201.6	1575.47	229.023	682.724	0	-86.2613	-47.8755	-406.851	21631.3	-50318.4	1479.57	176.322	146.832	0	0	0	0	0	0	0	-311	200	0	-0.0309097	-0.0346276	0.127849	2.49274	3.07097	3.97354	-914	200	0
333	6	-49.0274	45.5704	-397.198	-28899.6	-28301	1500.91	228.748	682.758	0	-82.8602	-45.0442	-393.226	20989.9	-48769	1342.75	175.977	146.621	0	0	0	0	0	0	0	-311	200	0	-0.0768479	-0.0567192	0.498568	3.65773	-6.5632	15.119	-914	200	0
333	7	-45.9634	41.8427	-382.292	-27825.1	-27352.5	1420.13	228.451	682.785	0	-79.4017	-42.0876	-379.092	20308.4	-47156.2	1200.21	175.607	146.429	0	0	0	0	0	0	0	-311	200	0	-0.133269	-0.0854248	0.968989	4.0998	-18.8428	29.3253	-914	200	0
333	8	-42.7061	37.9316	-366.603	-26694.9	-26351.3	1334.27	228.12	682.817	0	-75.8198	-39.008	-364.325	19579.5	-45462.4	1052.76	175.214	146.258	0	0	0	0	0	0	0	-311	200	0	-0.197846	-0.119333	1.52914	3.38548	-33.6741	46.3644	-914	200	0
333	9	-39.2081	33.837	-350.104	-25509.1	-25292.5	1244.04	227.757	682.862	0	-72.0176	-35.807	-348.819	18797.5	-43671.9	902.121	174.801	146.111	0	0	0	0	0	0	0	-311	200	0	-0.264852	-0.154857	2.14398	0.994226	-50.4661	65.2488	-914	200	0
334	0	-35.4132	29.5828	-332.862	-24269.7	-24171.8	1149.17	227.382	682.912	0	-67.884	-32.4777	-332.527	17959.3	-41773.1	750.381	174.377	145.992	0	0	0	0	0	0	0	-311	200	0	-0.323641	-0.185437	2.74	-3.65746	-67.7709	83.8214	-914	200	0	-55.2485	-6.06294	-494.084	-205438	104534	15549.2	206.217	415.212	0
334	1	-31.2671	25.2098	-315.005	-22979.7	-22986.2	1048.89	227.029	682.951	0	-63.3152	-29.0066	-315.471	17064.4	-39758.3	600.146	173.972	145.908	0	0	0	0	0	0	0	-311	200	0	-0.358414	-0.201446	3.20302	-11.1868	-83.186	98.7005	-914	200	0
334	2	-26.7356	20.7605	-296.658	-21643.1	-21735.4	942.602	226.733	682.956	0	-58.2375	-25.3846	-297.716	16114.7	-37622	454.408	173.631	145.872	0	0	0	0	0	0	0	-311	200	0	-0.353899	-0.193287	3.43006	-22.3212	-94.5659	106.93	-914	200	0
334	3	-21.8198	16.2677	-277.905	-20263.9	-20420.8	829.975	226.519	682.917	0	-52.6249	-21.6178	-279.329	15113	-35362.9	315.161	173.4	145.895	0	0	0	0	0	0	0	-311	200	0	-0.30648	-0.157478	3.42979	-38.0419	-102.401	109.157	-914	200	0
334	4	-16.5632	11.7544	-258.782	-18847.4	-19045.8	710.932	226.402	682.831	0	-46.505	-17.7335	-260.363	14064.4	-32986.2	182.486	173.307	145.982	0	0	0	0	0	0	0	-311	200	0	-0.227907	-0.0988115	3.35022	-59.3979	-110.356	110.484	-914	200	0
334	5	-11.0507	7.24456	-239.319	-17402	-17616.1	585.815	226.391	682.715	0	-39.9581	-13.7827	-240.881	12977.1	-30506.5	55.3079	173.354	146.126	0	0	0	0	0	0	0	-311	200	0	-0.136307	-0.0257825	3.3829	-86.8177	-122.706	117.364	-914	200	0
334	6	-5.40457	2.7759	-219.564	-15938.3	-16142	455.864	226.482	682.591	0	-33.1097	-9.83297	-220.986	11861.4	-27946.8	-67.4173	173.536	146.325	0	0	0	0	0	0	0	-311	200	0	-0.0474058	0.0537244	3.66396	-119.274	-141.658	134.364	-914	200	0
334	7	0.2219	-1.59064	-199.596	-14468.8	-14639.5	323.575	226.655	682.49	0	-26.1198	-5.95896	-200.833	10729	-25336.9	-185.995	173.84	146.577	0	0	0	0	0	0	0	-311	200	0	0.0264756	0.132382	4.24282	-153.533	-166.301	163.024	-914	200	0
334	8	5.65042	-5.76798	-179.554	-13006.4	-13129.1	192.921	226.879	682.437	0	-19.1693	-2.23877	-180.608	9592.78	-22710.3	-299.581	174.257	146.886	0	0	0	0	0	0	0	-311	200	0	0.0743733	0.201546	5.07465	-183.385	-192.153	201.42	-914	200	0
334	9	10.6844	-9.64144	-159.645	-11564.8	-11633	69.364	227.132	682.44	0	-12.4477	1.24258	-160.522	8466.67	-20101.5	-405.943	174.774	147.255	0	0	0	0	0	0	0	-311	200	0	0.0856663	0.250118	6.02167	-199.679	-211.326	244.122	-914	200	0
335	0	15.1184	-13.0665	-140.151	-10158.4	-10173.7	-40.7016	227.409	682.481	0	-6.14711	4.39144	-140.812	7365.11	-17546.1	-501.358	175.393	147.695	0	0	0	0	0	0	0	-311	200	0	0.0526654	0.266763	6.91554	-193.976	-215.85	284.804	-914	200	0	25.6955	-6.76608	-131.903	-57472.8	34097	-15019	267.926	433.313	0
335	1	18.748	-15.8776	-121.394	-8802.79	-8773.49	-130.985	227.727	682.514	0	-0.463136	7.11043	-121.738	6302.97	-15079.1	-581.197	176.135	148.225	0	0	0	0	0	0	0	-311	200	0	-0.0233791	0.245284	7.67415	-165.531	-203.889	321.191	-914	200	0
335	2	21.3833	-17.9161	-103.677	-7514.07	-7454.11	-196.423	228.102	682.476	0	4.40713	9.30405	-103.545	5294.2	-12732.3	-640.917	177.036	148.87	0	0	0	0	0	0	0	-311	200	0	-0.129602	0.186235	8.32236	-123.657	-181.638	355.879	-914	200	0
335	3	22.8736	-19.0647	-87.2311	-6307.56	-6234.67	-234.278	228.527	682.309	0	8.2765	10.8821	-86.4211	4350.24	-10531.2	-676.681	178.141	149.662	0	0	0	0	0	0	0	-311	200	0	-0.245715	0.0926456	8.87078	-81.8327	-157.945	390.884	-914	200	0
335	4	23.1424	-19.2739	-72.1903	-5196.44	-5127.65	-245.071	228.97	681.983	0	10.9921	11.7683	-70.4956	3480.04	-8495.59	-685.76	179.488	150.635	0	0	0	0	0	0	0	-311	200	0	-0.350677	-0.0307419	9.25778	-50.5405	-138.816	424.236	-914	200	0
335	5	22.2217	-18.5734	-58.5938	-4189.67	-4137.63	-232.658	229.384	681.504	0	12.4665	11.9159	-55.8654	2691.6	-6641.25	-666.534	181.12	151.82	0	0	0	0	0	0	0	-311	200	0	-0.427713	-0.170843	9.43892	-33.6262	-126.088	452.295	-914	200	0
335	6	20.2655	-17.0696	-46.4162	-3290.44	-3263.26	-203.192	229.696	680.89	0	12.7097	11.328	-42.6339	1993.43	-4984.28	-618.43	183.091	153.243	0	0	0	0	0	0	0	-311	200	0	-0.465014	-0.302865	9.4319	-28.2902	-118.145	471.178	-914	200	0
335	7	17.5299	-14.9323	-35.6095	-2497.45	-2499.14	-163.804	229.818	680.134	0	11.8598	10.0863	-30.9396	1394.02	-3543.2	-543.329	185.48	154.944	0	0	0	0	0	0	0	-311	200	0	-0.455702	-0.399605	9.25973	-28.1207	-111.967	476.366	-914	200	0
335	8	14.3277	-12.3753	-26.1422	-1808.82	-1837.8	-121.534	229.7	679.192	0	10.1945	8.37338	-20.955	899.782	-2336.61	-447.81	188.494	157.061	0	0	0	0	0	0	0	-311	200	0	-0.403247	-0.446354	8.93824	-26.2374	-106.221	465.314	-914	200	0
335	9	10.9878	-9.64158	-18.0333	-1225.86	-1274.19	-82.233	229.342	677.978	0	8.09194	6.45132	-12.8414	513.103	-1377.07	-343.369	192.763	160.043	0	0	0	0	0	0	0	-311	200	0	-0.323566	-0.444689	8.48973	-16.5484	-102.31	438.962	-914	200	0
336	0	7.82198	-6.98715	-11.3595	-752.996	-809.519	-49.5664	228.736	676.288	0	5.92826	4.58589	-6.66355	230.28	-663.023	-242.956	200.5	165.442	0	0	0	0	0	0	0	-311	200	0	-0.236029	-0.404245	7.92171	4.98054	-102.234	399.396	-914	200	0	2.34203	-0.67079	7.25381	903.613	6905.91	-745.255	0	0	0
336	1	5.07884	-4.63813	-6.18868	-392.564	-447.564	-24.8243	227.68	673.433	0	3.97745	2.9666	-2.31714	40.2157	-173.43	-156.256	225.154	182.644	0	0	0	0	0	0	0	-311	200	0	-0.154437	-0.337514	7.24987	37.7636	-106.34	350.03	-914	200	0
336	2	2.89614	-2.73458	-2.47786	-138.53	-186.096	-7.63915	224.896	665.907	0	2.38162	1.6819	0.458093	-73.8568	128.74	-87.779	300	200	0	0	0	0	0	0	0	-311	200	0	-0.0858704	-0.259255	6.51663	75.3739	-112.64	296.472	-914	200	0
336	3	1.2959	-1.3141	-0.0488951	24.0435	-13.5778	3.15227	300	610	0	1.18014	0.742731	1.9991	-130.637	287.124	-37.9423	300	200	0	0	0	0	0	0	0	-311	200	0	-0.0329322	-0.182887	5.72543	107.715	-116.981	242.997	-914	200	0
336	4	0.22134	-0.340722	1.35347	114.649	87.2307	8.98098	300	610	0	0.34865	0.114204	2.64676	-147.708	343.954	-4.765	300	200	0	0	0	0	0	0	0	-311	200	0	0.00434877	-0.116867	4.82512	125.594	-114.718	190.548	-914	200	0
336	5	-0.42287	0.259547	1.99839	153.073	134.791	11.2614	300	610	0	-0.170985	-0.260784	2.70358	-139.913	335.621	14.8785	300	200	0	0	0	0	0	0	0	-311	200	0	0.0273274	-0.0647954	3.81198	125.695	-103.853	140.007	-914	200	0
336	6	-0.742843	0.573728	2.13094	156.915	146.065	11.23	300	610	0	-0.449365	-0.445292	2.41391	-118.749	290.816	24.3986	300	200	0	0	0	0	0	0	0	-311	200	0	0.0378704	-0.0269643	2.78561	111.669	-86.0888	94.5511	-914	200	0
336	7	-0.838246	0.685964	1.95308	140.416	135.132	9.87296	300	610	0	-0.555843	-0.498285	1.95956	-92.4237	230.382	26.9633	300	200	0	0	0	0	0	0	0	-311	200	0	0.0375777	-0.00174738	1.87897	89.9148	-64.3544	57.8768	-914	200	0
336	8	-0.793158	0.66871	1.61796	114.189	112.736	7.91565	300	610	0	-0.550793	-0.469346	1.46471	-66.2684	168.168	25.2232	300	200	0	0	0	0	0	0	0	-311	200	0	0.0273047	0.0133363	1.18352	65.4512	-40.3367	32.1526	-914	200	0
336	9	-0.672671	0.579063	1.23239	85.4952	86.4176	5.84655	300	610	0	-0.482221	-0.396749	1.00556	-43.3296	112.349	21.2154	300	200	0	0	0	0	0	0	0	-311	200	0	0.00710096	0.0209362	0.741647	41.1066	-14.1603	17.9805	-914	200	0
337	0	-0.523197	0.458482	0.863769	58.8046	60.9829	3.95986	300	610	0	-0.385303	-0.307707	0.621686	-24.9749	66.8602	16.3818	300	200	0	0	0	0	0	0	0	-311	200	0	-0.0235361	0.0234647	0.563356	18.09	15.021	15.0247	-914	200	0	-0.382329	0.0382117	2.12906	475.532	1833.61	223.167	0	0	0
337	1	-0.374879	0.33449	0.548848	36.4478	39.0885	2.40299	300	610	0	-0.283642	-0.219826	0.326856	-11.4442	32.7352	11.6495	300	200	0	0	0	0	0	0	0	-311	200	0	-0.0651556	0.0228792	0.637048	-3.42216	48.3661	22.3661	-914	200	0
337	2	-0.244908	0.223322	0.302347	19.2482	21.8399	1.22137	300	610	0	-0.191374	-0.14309	0.118373	-2.30029	9.21211	7.53982	300	200	0	0	0	0	0	0	0	-311	200	0	-0.117589	0.0205952	0.934086	-23.7194	86.6113	38.5871	-914	200	0
337	3	-0.140982	0.13278	0.124574	7.06444	9.31899	0.396377	300	610	0	-0.115508	-0.0819102	-0.0156073	3.23127	-5.41083	4.278	300	200	0	0	0	0	0	0	0	-311	200	0	-0.178924	0.017484	1.40732	-43.0215	129.236	61.607	-914	200	0
337	4	-0.0644209	0.064892	0.00751044	-0.782895	1.009	-0.125211	300	610	0	-0.0581176	-0.0369693	-0.0907786	6.0264	-13.1732	1.89256	300	200	0	0	0	0	0	0	0	-311	200	0	-0.24423	0.0139177	1.98433	-60.9742	173.526	88.3076	-914	200	0
337	5	-0.0127215	0.018123	-0.0606907	-5.20139	-3.88913	-0.410171	300	610	0	-0.0181917	-0.00672276	-0.123175	6.91497	-16.0656	0.295409	300	200	0	0	0	0	0	0	0	-311	200	0	-0.304104	0.00984178	2.55662	-76.1765	213.548	114.002	-914	200	0
337	6	0.0185199	-0.0109277	-0.0926671	-7.12167	-6.24164	-0.525106	300	610	0	0.00693264	0.011469	-0.127116	6.60141	-15.8132	-0.658095	300	200	0	0	0	0	0	0	0	-311	200	0	-0.344472	0.00483491	2.97869	-86.0343	239.849	132.345	-914	200	0
337	7	0.0342741	-0.0263275	-0.100004	-7.37666	-6.85006	-0.528582	300	610	0	0.0205514	0.020561	-0.114227	5.63408	-13.7827	-1.12785	300	200	0	0	0	0	0	0	0	-311	200	0	-0.35231	-0.0019417	3.12058	-87.9359	242.451	137.564	-914	200	0
337	8	0.0392457	-0.0320428	-0.0922991	-6.64378	-6.38317	-0.467561	300	610	0	0.0259313	0.0233371	-0.0931972	4.40619	-10.9721	-1.26347	300	200	0	0	0	0	0	0	0	-311	200	0	-0.326803	-0.0118777	2.96978	-81.6312	216.921	128.818	-914	200	0
337	9	0.0374251	-0.0315085	-0.0768649	-5.43031	-5.3537	-0.376731	300	610	0	0.0259328	0.0221508	-0.0699948	3.17488	-8.04792	-1.19081	300	200	0	0	0	0	0	0	0	-311	200	0	-0.282818	-0.0268107	2.66166	-69.9794	166.38	111.531	-914	200	0
338	0	0.0319163	-0.0274447	-0.0588267	-4.08519	-4.12351	-0.279593	300	610	0	0.0228418	0.0188279	-0.0483094	2.08841	-5.40717	-1.00706	300	200	0	0	0	0	0	0	0	-311	200	0	-0.241197	-0.0485309	2.38776	-56.8741	96.5063	93.5203	-914	200	0	-0.145476	-0.00593429	1.92266	359.049	1869.59	103.554	0	0	0
338	1	0.0249438	-0.0218361	-0.041442	-2.82476	-2.92458	-0.190409	300	610	0	0.0183413	0.0146726	-0.0300816	1.21476	-3.2442	-0.781341	300	200	0	0	0	0	0	0	0	-311	200	0	-0.218891	-0.0781519	2.30229	-45.1731	10.824	81.0932	-914	200	0
338	2	0.017961	-0.016008	-0.0265058	-1.76329	-1.88657	-0.116431	300	610	0	0.013567	0.0105341	-0.0160151	0.567617	-1.6138	-0.558411	300	200	0	0	0	0	0	0	0	-311	200	0	-0.226648	-0.11549	2.49811	-36.3109	-89.3317	78.1767	-914	200	0
338	3	0.0118048	-0.0107486	-0.014758	-0.942764	-1.06484	-0.0600153	300	610	0	0.00920451	0.00689879	-0.0060181	0.127869	-0.483998	-0.36366	300	200	0	0	0	0	0	0	0	-311	200	0	-0.269434	-0.158332	3.00765	-30.5701	-202.715	86.575	-914	200	0
338	4	0.00685791	-0.00644319	-0.00624407	-0.358603	-0.465432	-0.020424	300	610	0	0.00559886	0.00398614	0.000447182	-0.14021	0.223288	-0.20833	300	200	0	0	0	0	0	0	0	-311	200	0	-0.346178	-0.201545	3.79775	-27.2969	-325.707	106.02	-914	200	0
338	5	0.00319603	-0.0031996	-0.000604524	0.0200155	-0.0653088	0.00477418	300	610	0	0.00285827	0.00183627	0.00411109	-0.277625	0.603322	-0.0941853	300	200	0	0	0	0	0	0	0	-311	200	0	-0.448728	-0.236074	4.75738	-25.0512	-449.56	133.965	-914	200	0
338	6	0.000709588	-0.000953223	0.00271001	0.235316	0.172529	0.0186927	300	610	0	0.000941783	0.000381261	0.00572752	-0.323533	0.749892	-0.0173281	300	200	0	0	0	0	0	0	0	-311	200	0	-0.56065	-0.249314	5.69152	-21.7659	-558.457	165.387	-914	200	0
338	7	-0.000804598	0.000451984	0.00429261	0.331048	0.288704	0.0244665	300	610	0	-0.000272387	-0.000500751	0.00597402	-0.311354	0.744756	0.0289269	300	200	0	0	0	0	0	0	0	-311	200	0	-0.658123	-0.231592	6.36467	-15.1549	-632.04	193.487	-914	200	0
338	8	-0.00157925	0.00120602	0.00469074	0.34662	0.321079	0.0248692	300	610	0	-0.000938	-0.000948164	0.00540349	-0.267231	0.65301	0.0520725	300	200	0	0	0	0	0	0	0	-311	200	0	-0.714952	-0.187611	6.60345	-3.36883	-653.454	211.799	-914	200	0
338	9	-0.00183636	0.00149577	0.00436039	0.314248	0.301412	0.0221356	300	610	0	-0.00120886	-0.00109236	0.00443123	-0.210001	0.522405	0.0591718	300	200	0	0	0	0	0	0	0	-311	200	0	-0.712885	-0.137295	6.38091	14.7192	-617.466	217.05	-914	200	0
339	0	-0.00176524	0.00148403	0.00365059	0.258169	0.254168	0.0179249	300	610	0	-0.00122047	-0.00104503	0.00334392	-0.15206	0.38503	0.0561987	300	200	0	0	0	0	0	0	0	-311	200	0	-0.654047	-0.100611	5.82783	39.8044	-533.989	211.564	-914	200	0	-0.445315	-0.165043	4.73446	1019.45	4004.28	419.657	0	0	0
339	1	-0.00151389	0.00130034	0.00280724	0.195146	0.196703	0.0133668	300	610	0	-0.00108163	-0.000893221	0.00232009	-0.100617	0.260141	0.0477891	300	200	0	0	0	0	0	0	0	-311	200	0	-0.561662	-0.0859012	5.17175	72.2305	-424.252	202.527	-914	200	0
339	2	-0.00118888	0.0010397	0.00198767	0.135644	0.140211	0.00915246	300	610	0	-0.000872848	-0.000699445	0.00145482	-0.0590437	0.15732	0.0372563	300	200	0	0	0	0	0	0	0	-311	200	0	-0.464297	-0.0922482	4.62513	111.408	-310.204	197.414	-914	200	0
339	3	-0.000860272	0.000765883	0.00127947	0.0852619	0.0910138	0.00563822	300	610	0	-0.000648743	-0.000504642	0.000783885	-0.0281016	0.0794468	0.0267586	300	200	0	0	0	0	0	0	0	-311	200	0	-0.381471	-0.114879	4.30012	154.91	-206.443	199.884	-914	200	0
339	4	-0.000568772	0.00051714	0.000719749	0.046129	0.051877	0.00294549	300	610	0	-0.000442547	-0.000332474	0.00030467	-0.006961	0.0252014	0.0175326	300	200	0	0	0	0	0	0	0	-311	200	0	-0.321045	-0.14654	4.19182	197.502	-119.769	208.622	-914	200	0
339	5	-0.000333363	0.000312469	0.000312123	0.0181297	0.0231901	0.00104612	300	610	0	-0.000271232	-0.000193846	-7.17986e-06	0.00602374	-0.00899172	0.0101378	300	200	0	0	0	0	0	0	0	-311	200	0	-0.281786	-0.177689	4.19824	230.903	-51.6553	217.939	-914	200	0
339	6	-0.000158268	0.000157539	4.05456e-05	-0.000129979	0.00393175	-0.000170645	300	610	0	-0.000140396	-9.10308e-05	-0.000185622	0.0127712	-0.0275791	0.00467744	300	200	0	0	0	0	0	0	0	-311	200	0	-0.258211	-0.199439	4.18909	247.024	-0.29569	221.123	-914	200	0
339	7	-3.87279e-05	4.96792e-05	-0.000120433	-0.0106129	-0.00760964	-0.000849882	300	610	0	-4.84333e-05	-2.10637e-05	-0.000266087	0.0151279	-0.0349778	0.000980345	300	200	0	0	0	0	0	0	0	-311	200	0	-0.247327	-0.209072	4.118	244.411	37.8096	216.273	-914	200	0
339	8	3.46193e-05	-1.8258e-05	-0.000198629	-0.0153748	-0.0133381	-0.00113908	300	610	0	1.02153e-05	2.16752e-05	-0.000280626	0.0146794	-0.0350614	-0.00126218	300	200	0	0	0	0	0	0	0	-311	200	0	-0.251	-0.21143	4.05742	230.064	66.5814	208.084	-914	200	0
339	9	7.26629e-05	-5.51418e-05	-0.000219906	-0.0162796	-0.0150415	-0.00116955	300	610	0	4.27175e-05	4.36638e-05	-0.000255528	0.0126713	-0.0309293	-0.00240105	300	200	0	0	0	0	0	0	0	-311	200	0	-0.271385	-0.213394	4.10572	213.356	89.2654	202.85	-914	200	0
340	0	8.58728e-05	-6.97739e-05	-0.000205921	-0.0148588	-0.0142275	-0.00104763	300	610	0	5.63117e-05	5.11004e-05	-0.000210632	0.010006	-0.024866	-0.00276957	300	200	0	0	0	0	0	0	0	-311	200	0	-0.305712	-0.218239	4.28857	199.875	107.569	203.244	-914	200	0	-0.189345	-0.114855	2.41676	581.318	2269.2	251.967	0	0	0
340	1	8.32297e-05	-6.98678e-05	-0.00017333	-0.0122704	-0.0120632	-0.000852628	300	610	0	5.74139e-05	4.92836e-05	-0.000159707	0.00728065	-0.0184153	-0.00265125	300	200	0	0	0	0	0	0	0	-311	200	0	-0.344331	-0.223926	4.52849	189.893	121.046	206.858	-914	200	0
340	2	7.1787e-05	-6.15918e-05	-0.000133926	-0.00931929	-0.00938064	-0.000638856	300	610	0	5.12025e-05	4.23632e-05	-0.000111386	0.00484565	-0.0125108	-0.00226713	300	200	0	0	0	0	0	0	0	-311	200	0	-0.371245	-0.223692	4.65614	179.198	127.023	206.856	-914	200	0
340	3	5.66492e-05	-4.94902e-05	-9.53032e-05	-0.00651143	-0.00671988	-0.00043978	300	610	0	4.15266e-05	3.33335e-05	-7.03239e-05	0.00286793	-0.00762446	-0.00177598	300	200	0	0	0	0	0	0	0	-311	200	0	-0.370219	-0.209695	4.48745	162.096	122.316	195.439	-914	200	0
340	4	4.11917e-05	-3.66319e-05	-6.17345e-05	-0.00412073	-0.00438889	-0.000272888	300	610	0	3.10124e-05	2.41677e-05	-3.83308e-05	0.0013889	-0.00390601	-0.00128185	300	200	0	0	0	0	0	0	0	-311	200	0	-0.336076	-0.179447	3.96121	136.389	106.575	169.877	-914	200	0
340	5	2.73933e-05	-2.48716e-05	-3.50739e-05	-0.00225489	-0.00252542	-0.000144398	300	610	0	2.12698e-05	1.60164e-05	-1.53664e-05	0.000372944	-0.00130239	-0.000844921	300	200	0	0	0	0	0	0	0	-311	200	0	-0.278409	-0.138151	3.18676	105.248	83.4736	134.66	-914	200	0
340	6	1.61939e-05	-1.51447e-05	-1.55637e-05	-0.000913287	-0.00115292	-5.33071e-05	300	610	0	1.31324e-05	9.42028e-06	-3.30905e-07	-0.000255647	0.000349844	-0.000492972	300	200	0	0	0	0	0	0	0	-311	200	0	-0.21236	-0.0940197	2.33843	73.8946	58.1263	97.0441	-914	200	0
340	7	7.82408e-06	-7.74652e-06	-2.49063e-06	-3.30437e-05	-0.000226342	5.42151e-06	300	610	0	6.88805e-06	4.50468e-06	8.35322e-06	-0.000586577	0.00125809	-0.000231844	300	200	0	0	0	0	0	0	0	-311	200	0	-0.149371	-0.0535445	1.54895	46.1608	34.5172	62.544	-914	200	0
340	8	2.07902e-06	-2.56937e-06	5.32266e-06	0.000476993	0.00033338	3.85412e-05	300	610	0	2.47664e-06	1.14138e-06	1.23503e-05	-0.000706911	0.00163029	-5.40669e-05	300	200	0	0	0	0	0	0	0	-311	200	0	-0.0955963	-0.0208469	0.892502	24.0089	15.1713	34.2345	-914	200	0
340	9	-1.47198e-06	7.13574e-07	9.18033e-06	0.00071337	0.000615445	5.29883e-05	300	610	0	-3.54983e-07	-9.28438e-07	1.31759e-05	-0.000691816	0.00164991	5.45926e-05	300	200	0	0	0	0	0	0	0	-311	200	0	-0.0533806	0.00137169	0.403327	8.19037	1.70762	13.568	-914	200	0
341	0	-3.33814e-06	2.51603e-06	1.03038e-05	0.000764224	0.000704243	5.49772e-05	300	610	0	-1.94071e-06	-2.00779e-06	1.20797e-05	-0.000600655	0.00146449	0.000110558	300	200	0	0	0	0	0	0	0	-311	200	0	-0.0225641	0.0110546	0.0915329	-1.21506	-4.70262	1.05591	-914	200	0	-0.189416	-0.114844	2.41689	581.38	2269.18	252.004	0	0	0
341	1	-4.0131e-06	3.25238e-06	9.72124e-06	0.000702347	0.000671334	4.9566e-05	300	610	0	-2.62104e-06	-2.38898e-06	1.00092e-05	-0.000476629	0.00118327	0.000129554	300	200	0	0	0	0	0	0	0	-311	200	0	-0.00152625	0.0062664	-0.0449365	-4.40945	-3.01767	-3.22642	-914	200	0
341	2	-3.9227e-06	3.28798e-06	8.22729e-06	0.000583034	0.000572373	4.05454e-05	300	610	0	-2.6997e-06	-2.32332e-06	7.62547e-06	-0.000348493	0.000880511	0.000125029	300	200	0	0	0	0	0	0	0	-311	200	0	0.0120327	-0.015023	-0.0125674	-1.64163	7.82045	0.668419	-914	200	0
341	3	-3.40305e-06	2.91644e-06	6.38744e-06	0.000444922	0.000447234	3.05249e-05	300	610	0	-2.42306e-06	-2.00858e-06	5.34578e-06	-0.000233273	0.000601459	0.000107522	300	200	0	0	0	0	0	0	0	-311	200	0	0.0205423	-0.0547943	0.181178	6.8749	28.8312	12.6666	-914	200	0
341	4	-2.69854e-06	2.35511e-06	4.56808e-06	0.000312469	0.000321963	2.11243e-05	300	610	0	-1.97511e-06	-1.58814e-06	3.39771e-06	-0.000139215	0.000369309	8.46361e-05	300	200	0	0	0	0	0	0	0	-311	200	0	0.0261973	-0.114429	0.527152	20.8962	60.7149	32.5774	-914	200	0
341	5	-1.97175e-06	1.75158e-06	2.9774e-06	0.000199061	0.000211553	1.32008e-05	300	610	0	-1.48208e-06	-1.15706e-06	1.87257e-06	-6.85379e-05	0.000191803	6.13873e-05	300	200	0	0	0	0	0	0	0	-311	200	0	0.0307197	-0.193707	1.00985	39.9402	103.325	59.7995	-914	200	0
341	6	-1.3188e-06	1.19575e-06	1.70786e-06	0.000110123	0.00012285	7.07137e-06	300	610	0	-1.02191e-06	-7.71262e-07	7.72438e-07	-1.97307e-05	6.68781e-05	4.07015e-05	300	200	0	0	0	0	0	0	0	-311	200	0	0.035198	-0.289338	1.59904	62.9463	154.88	92.8353	-914	200	0
341	7	-7.86151e-07	7.33613e-07	7.74314e-07	4.58592e-05	5.72032e-05	2.70415e-06	300	610	0	-6.355e-07	-4.57492e-07	4.78193e-08	1.06834e-05	-1.29212e-05	2.39555e-05	300	200	0	0	0	0	0	0	0	-311	200	0	0.0399615	-0.393039	2.2382	87.8173	210.935	128.637	-914	200	0
341	8	-3.86174e-07	3.8044e-07	1.45254e-07	3.44295e-06	1.26395e-05	-1.292e-07	300	610	0	-3.37564e-07	-2.22546e-07	-3.74503e-07	2.68963e-05	-5.72614e-05	1.14713e-05	300	200	0	0	0	0	0	0	0	-311	200	0	0.044466	-0.489276	2.83068	110.877	263.16	161.829	-914	200	0
341	9	-1.10166e-07	1.32025e-07	-2.33743e-07	-2.13548e-05	-1.44894e-05	-1.74283e-06	300	610	0	-1.26019e-07	-6.09297e-08	-5.72667e-07	3.30112e-05	-7.59278e-05	2.92582e-06	300	200	0	0	0	0	0	0	0	-311	200	0	0.047266	-0.554832	3.23691	126.75	299.04	184.524	-914	200	0
342	0	6.16601e-08	-2.65421e-08	-4.2378e-07	-3.30663e-05	-2.83597e-05	-2.4628e-06	300	610	0	1.06337e-08	3.9256e-08	-6.18326e-07	3.25912e-05	-7.76076e-05	-2.33625e-06	300	200	0	0	0	0	0	0	0	-311	200	0	0.0463774	-0.56732	3.32622	130.316	306.094	189.098	-914	200	0	-0.0410773	-0.308089	2.19385	512.908	2101.59	378.01	0	0	0
342	1	1.531e-07	-1.14546e-07	-4.82517e-07	-3.58575e-05	-3.29533e-05	-2.58312e-06	300	610	0	8.79344e-08	9.21775e-08	-5.70857e-07	2.84641e-05	-6.93207e-05	-5.08315e-06	300	200	0	0	0	0	0	0	0	-311	200	0	0.0400144	-0.522022	3.07931	120.591	280.335	173.7	-914	200	0
342	2	1.8742e-07	-1.51487e-07	-4.58759e-07	-3.31872e-05	-3.16655e-05	-2.34433e-06	300	610	0	1.21895e-07	1.11615e-07	-4.75505e-07	2.26975e-05	-5.62913e-05	-6.05644e-06	300	200	0	0	0	0	0	0	0	-311	200	0	0.0268764	-0.437275	2.62076	101.958	228.993	144.027	-914	200	0
342	3	1.84808e-07	-1.54666e-07	-3.90404e-07	-2.76952e-05	-2.71498e-05	-1.92753e-06	300	610	0	1.26887e-07	1.09483e-07	-3.63989e-07	1.66759e-05	-4.20887e-05	-5.89395e-06	300	200	0	0	0	0	0	0	0	-311	200	0	0.0056605	-0.340007	2.12979	80.7926	163.297	108.571	-914	200	0
342	4	1.61272e-07	-1.38053e-07	-3.04558e-07	-2.12355e-05	-2.13165e-05	-1.45808e-06	300	610	0	1.1463e-07	9.52045e-08	-2.56477e-07	1.12256e-05	-2.89049e-05	-5.09783e-06	300	200	0	0	0	0	0	0	0	-311	200	0	-0.0252958	-0.251251	1.75031	62.0879	91.4009	73.9015	-914	200	0
342	5	1.28512e-07	-1.12042e-07	-2.18889e-07	-1.49898e-05	-1.54212e-05	-1.01433e-06	300	610	0	9.39152e-08	7.56441e-08	-1.64084e-07	6.75357e-06	-1.78786e-05	-4.0323e-06	300	200	0	0	0	0	0	0	0	-311	200	0	-0.0676746	-0.183531	1.57219	48.8073	17.4982	43.8964	-914	200	0
342	6	9.43551e-08	-8.37289e-08	-1.43537e-07	-9.6116e-06	-1.01931e-05	-6.38263e-07	300	610	0	7.08085e-08	5.53792e-08	-9.13997e-08	3.37717e-06	-9.4075e-06	-2.93893e-06	300	200	0	0	0	0	0	0	0	-311	200	0	-0.122391	-0.142898	1.63954	42.3124	-56.4533	20.5478	-914	200	0
342	7	6.34669e-08	-5.74676e-08	-8.30995e-08	-5.37347e-06	-5.97192e-06	-3.45945e-07	300	610	0	4.90811e-08	3.71252e-08	-3.87126e-08	1.03326e-06	-3.4154e-06	-1.9599e-06	300	200	0	0	0	0	0	0	0	-311	200	0	-0.188536	-0.130532	1.95457	42.6745	-128.927	4.68069	-914	200	0
342	8	3.81409e-08	-3.55171e-08	-3.84436e-08	-2.29609e-06	-2.83294e-06	-1.36631e-07	300	610	0	3.07372e-08	2.22039e-08	-3.80458e-09	-4.37563e-07	4.36967e-07	-1.16333e-06	300	200	0	0	0	0	0	0	0	-311	200	0	-0.262031	-0.143729	2.47589	48.8336	-197.021	-3.48084	-914	200	0
342	9	1.90323e-08	-1.86621e-08	-8.18518e-09	-2.53004e-07	-6.90427e-07	3.95156e-12	300	610	0	1.65257e-08	1.09775e-08	1.67194e-08	-1.23105e-06	2.59979e-06	-5.66648e-07	300	200	0	0	0	0	0	0	0	-311	200	0	-0.334048	-0.176243	3.11125	58.6035	-254.696	-3.92343	-914	200	0
343	0	5.77667e-09	-6.74626e-09	1.01878e-08	9.51838e-07	6.23732e-07	7.8562e-08	300	610	0	6.38451e-09	3.21414e-09	2.65264e-08	-1.54049e-06	3.53335e-06	-1.56025e-07	300	200	0	0	0	0	0	0	0	-311	200	0	-0.390556	-0.218714	3.71757	68.7756	-292.129	3.33743	-914	200	0	-0.20511	-0.249461	2.809	611.991	2476.14	339.893	0	0	0
343	1	-2.53339e-09	9.09075e-10	1.95368e-08	1.53108e-06	1.30494e-06	1.14363e-07	300	610	0	-2.07378e-10	-1.63264e-09	2.90023e-08	-1.53474e-06	3.64884e-06	9.86655e-08	300	200	0	0	0	0	0	0	0	-311	200	0	-0.417599	-0.26169	4.15162	76.1732	-299.623	18.1625	-914	200	0
343	2	-7.00923e-09	5.20213e-09	2.25827e-08	1.68157e-06	1.54103e-06	1.21311e-07	300	610	0	-3.97267e-09	-4.22465e-09	2.6968e-08	-1.34845e-06	3.28021e-06	2.33337e-07	300	200	0	0	0	0	0	0	0	-311	200	0	-0.411894	-0.301065	4.36772	79.5976	-275.766	39.9287	-914	200	0
343	3	-8.74695e-09	7.05021e-09	2.16415e-08	1.56761e-06	1.49303e-06	1.10843e-07	300	610	0	-5.66388e-09	-5.21124e-09	2.25831e-08	-1.08058e-06	2.67718e-06	2.82946e-07	300	200	0	0	0	0	0	0	0	-311	200	0	-0.383886	-0.339052	4.44218	80.3322	-230.061	67.1133	-914	200	0
343	4	-8.70319e-09	7.2722e-09	1.85202e-08	1.31519e-06	1.28743e-06	9.1609e-08	300	610	0	-5.96097e-09	-5.15717e-09	1.73696e-08	-7.97732e-07	2.01128e-06	2.77735e-07	300	200	0	0	0	0	0	0	0	-311	200	0	-0.347782	-0.377804	4.47328	80.22	-175.827	96.9289	-914	200	0
343	5	-7.6404e-09	6.5328e-09	1.45175e-08	1.01326e-06	1.01573e-06	6.96283e-08	300	610	0	-5.42109e-09	-4.51122e-09	1.23011e-08	-5.39999e-07	1.38862e-06	2.41626e-07	300	200	0	0	0	0	0	0	0	-311	200	0	-0.311496	-0.412756	4.47917	79.6947	-123.15	124.848	-914	200	0
343	6	-6.11841e-09	5.32882e-09	1.04853e-08	7.18857e-07	7.3841e-07	4.86891e-08	300	610	0	-4.46435e-09	-3.60198e-09	7.92043e-09	-3.27434e-07	8.65068e-07	1.92057e-07	300	200	0	0	0	0	0	0	0	-311	200	0	-0.274938	-0.431353	4.37948	77.4178	-77.7399	144.478	-914	200	0
343	7	-4.51388e-09	4.00125e-09	6.91686e-09	4.63884e-07	4.90929e-07	3.08451e-08	300	610	0	-3.38201e-09	-2.64977e-09	4.45742e-09	-1.66181e-07	4.60912e-07	1.40659e-07	300	200	0	0	0	0	0	0	0	-311	200	0	-0.234115	-0.419492	4.0608	71.4356	-42.0949	149.71	-914	200	0
343	8	-3.05318e-09	2.76092e-09	4.04052e-09	2.6198e-07	2.90109e-07	1.69081e-08	300	610	0	-2.3565e-09	-1.78637e-09	1.93492e-09	-5.36552e-08	1.7359e-07	9.43381e-08	300	200	0	0	0	0	0	0	0	-311	200	0	-0.187614	-0.373517	3.49152	61.1969	-16.4795	139.07	-914	200	0
343	9	-1.84934e-09	1.71861e-09	1.90504e-09	1.14661e-07	1.40059e-07	6.87917e-09	300	610	0	-1.48592e-09	-1.07698e-09	2.5392e-10	1.74386e-08	-1.2303e-08	5.64581e-08	300	200	0	0	0	0	0	0	0	-311	200	0	-0.139346	-0.304391	2.7647	48.3126	0.231617	117.089	-914	200	0
344	0	-9.36697e-10	9.14439e-10	4.50112e-10	1.62888e-08	3.70885e-08	2.92849e-10	300	610	0	-8.08227e-10	-5.40711e-10	-7.42849e-10	5.62349e-08	-1.17715e-07	2.79478e-08	300	200	0	0	0	0	0	0	0	-311	200	0	-0.0949884	-0.228328	2.01734	35.1535	9.81145	90.4955	-914	200	0	-0.20511	-0.249461	2.809	611.991	2476.14	339.893	0	0	0
344	1	-3.00296e-10	3.43054e-10	-4.40065e-10	-4.22123e-08	-2.65362e-08	-3.52888e-09	300	610	0	-3.22223e-10	-1.67917e-10	-1.22738e-09	7.18363e-08	-1.64288e-07	8.22362e-09	300	200	0	0	0	0	0	0	0	-311	200	0	-0.0581747	-0.157326	1.34747	23.4073	14.1449	64.4277	-914	200	0
344	2	1.01407e-10	-2.63656e-11	-8.99407e-10	-7.08149e-08	-5.99535e-08	-5.30545e-09	300	610	0	-4.37751e-12	6.6442e-11	-1.35962e-09	7.22416e-08	-1.71477e-07	-4.09726e-09	300	200	0	0	0	0	0	0	0	-311	200	0	-0.0300966	-0.0976767	0.802293	13.8757	14.9392	41.7802	-914	200	0
344	3	3.20276e-10	-2.3562e-10	-1.05627e-09	-7.8817e-08	-7.20189e-08	-5.69436e-09	300	610	0	1.7889e-10	1.93265e-10	-1.27356e-09	6.38617e-08	-1.55167e-07	-1.06927e-08	300	200	0	0	0	0	0	0	0	-311	200	0	-0.0103997	-0.0516396	0.394151	6.75402	13.5957	23.8128	-914	200	0
344	4	4.0793e-10	-3.2784e-10	-1.02053e-09	-7.40209e-08	-7.03694e-08	-5.23905e-09	300	610	0	2.62932e-10	2.4314e-10	-1.07223e-09	5.14297e-08	-1.27289e-07	-1.32099e-08	300	200	0	0	0	0	0	0	0	-311	200	0	0.00211826	-0.0188926	0.113854	1.86475	11.1727	10.6942	-914	200	0
344	5	4.09692e-10	-3.41775e-10	-8.78307e-10	-6.24382e-08	-6.10312e-08	-4.35264e-09	300	610	0	2.79904e-10	2.42828e-10	-8.28644e-10	3.81502e-08	-9.60847e-08	-1.30822e-08	300	200	0	0	0	0	0	0	0	-311	200	0	0.00900538	0.00232772	-0.0591081	-1.16415	8.40568	1.94446	-914	200	0
344	6	3.61859e-10	-3.09039e-10	-6.91819e-10	-4.83345e-08	-4.83858e-08	-3.32405e-09	300	610	0	2.5629e-10	2.13697e-10	-5.89797e-10	2.59667e-08	-6.6688e-08	-1.14491e-08	300	200	0	0	0	0	0	0	0	-311	200	0	0.011827	0.0143945	-0.149391	-2.77382	5.75835	-3.2347	-914	200	0
344	7	2.91215e-10	-2.53372e-10	-5.02116e-10	-3.44629e-08	-3.53465e-08	-2.33636e-09	300	610	0	2.12157e-10	1.7147e-10	-3.82154e-10	1.58659e-08	-4.18355e-08	-9.14508e-09	300	200	0	0	0	0	0	0	0	-311	200	0	0.011976	0.0197364	-0.181207	-3.39416	3.48496	-5.73381	-914	200	0
344	8	2.15878e-10	-1.91158e-10	-3.33181e-10	-2.23786e-08	-2.36353e-08	-1.48993e-09	300	610	0	1.61489e-10	1.26748e-10	-2.17206e-10	8.16678e-09	-2.25587e-08	-6.73007e-09	300	200	0	0	0	0	0	0	0	-311	200	0	0.0105859	0.0205093	-0.175803	-3.39873	1.69285	-6.39653	-914	200	0
344	9	1.46824e-10	-1.32597e-10	-1.96328e-10	-1.27626e-08	-1.40841e-08	-8.25635e-10	300	610	0	1.13103e-10	8.59235e-11	-9.64731e-11	2.7665e-09	-8.78585e-09	-4.53917e-09	300	200	0	0	0	0	0	0	0	-311	200	0	0.00851335	0.0184377	-0.1504	-3.08481	0.397207	-5.94748	-914	200	0
345	0	8.9617e-11	-8.31184e-11	-9.42366e-11	-5.71222e-09	-6.91337e-09	-3.45262e-10	300	610	0	7.1799e-11	5.22072e-11	-1.55554e-11	-6.68239e-10	1.80337e-10	-2.73832e-09	300	200	0	0	0	0	0	0	0	-311	200	0	0.00636149	0.0147741	-0.118124	-2.66954	-0.434745	-4.96689	-914	200	0	0.00670819	-0.000484986	-0.163456	-33.6946	-146.376	-7.20321	0	0	0
345	1	4.6041e-11	-4.47609e-11	-2.43039e-11	-9.77574e-10	-1.96633e-09	-2.79078e-11	300	610	0	3.94909e-11	2.65976e-11	3.28229e-11	-2.56337e-09	5.31396e-09	-1.37645e-09	300	200	0	0	0	0	0	0	0	-311	200	0	0.00452407	0.0103349	-0.0884666	-2.2951	-0.851345	-3.8945	-914	200	0
345	2	1.54977e-11	-1.73705e-11	1.88016e-11	1.86117e-09	1.11242e-09	1.57883e-10	300	610	0	1.62071e-11	8.70216e-12	5.67248e-11	-3.34737e-09	7.63198e-09	-4.29329e-10	300	200	0	0	0	0	0	0	0	-311	200	0	0.00323366	0.00558082	-0.0679659	-2.03712	-0.895315	-3.04839	-914	200	0
345	3	-3.91098e-12	4.48566e-13	4.13436e-11	3.27141e-09	2.74992e-09	2.4588e-10	300	610	0	8.87688e-13	-2.62433e-12	6.37042e-11	-3.39903e-09	8.05481e-09	1.66405e-10	300	200	0	0	0	0	0	0	0	-311	200	0	0.00260422	0.000721008	-0.0608603	-1.91308	-0.592935	-2.64758	-914	200	0
345	4	-1.46037e-11	1.06402e-11	4.93749e-11	3.6922e-09	3.36354e-09	2.67159e-10	300	610	0	-8.02604e-12	-8.82363e-12	6.01218e-11	-3.02349e-09	7.33758e-09	4.89084e-10	300	200	0	0	0	0	0	0	0	-311	200	0	0.00266159	-0.00417213	-0.069542	-1.88843	0.0473665	-2.83019	-914	200	0
345	5	-1.90104e-11	1.52313e-11	4.81058e-11	3.49393e-09	3.31533e-09	2.47541e-10	300	610	0	-1.21941e-11	-1.13359e-11	5.08942e-11	-2.44709e-09	6.05038e-09	6.16297e-10	300	200	0	0	0	0	0	0	0	-311	200	0	0.00335874	-0.00904356	-0.0947035	-1.88009	1.02765	-3.66169	-914	200	0
345	6	-1.92775e-11	1.6055e-11	4.16407e-11	2.96337e-09	2.89234e-09	2.06749e-10	300	610	0	-1.31367e-11	-1.14288e-11	3.95208e-11	-1.82394e-09	4.58895e-09	6.15961e-10	300	200	0	0	0	0	0	0	0	-311	200	0	0.00457492	-0.0137354	-0.135114	-1.75809	2.34458	-5.12955	-914	200	0
345	7	-1.71327e-11	1.46145e-11	3.2959e-11	2.30501e-09	2.3043e-09	1.58646e-10	300	610	0	-1.21124e-11	-1.01197e-11	2.82698e-11	-1.2482e-09	3.20158e-09	5.42329e-10	300	200	0	0	0	0	0	0	0	-311	200	0	0.00609994	-0.0178683	-0.187014	-1.34739	3.96529	-7.12286	-914	200	0
345	8	-1.38569e-11	1.20438e-11	2.40379e-11	1.65168e-09	1.69147e-09	1.12074e-10	300	610	0	-1.00794e-11	-8.16043e-12	1.84306e-11	-7.68357e-10	2.0222e-09	4.35335e-10	300	200	0	0	0	0	0	0	0	-311	200	0	0.00760667	-0.0207305	-0.243159	-0.433052	5.79516	-9.39737	-914	200	0
345	9	-1.03214e-11	9.12987e-12	1.60428e-11	1.07912e-09	1.13746e-09	7.19356e-11	300	610	0	-7.70879e-12	-6.06104e-12	1.05761e-11	-4.00864e-10	1.10302e-09	3.21916e-10	300	200	0	0	0	0	0	0	0	-311	200	0	0.00861741	-0.0211838	-0.291632	1.22696	7.63897	-11.5293	-914	200	0
346	0	-7.05808e-12	6.36599e-12	9.53325e-12	6.21267e-10	6.83321e-10	4.02815e-11	300	610	0	-5.42673e-12	-4.13136e-12	4.79924e-12	-1.41781e-10	4.43026e-10	2.18325e-10	300	200	0	0	0	0	0	0	0	-311	200	0	0.00847251	-0.0176076	-0.314595	3.87615	9.15803	-12.8642	-914	200	0	0.00670819	-0.000484986	-0.163456	-33.6946	-146.376	-7.20321	0	0	0
346	1	-4.34033e-12	4.01791e-12	4.654e-12	2.83954e-10	3.40742e-10	1.72793e-11	300	610	0	-3.46765e-12	-2.52933e-12	9.05624e-13	2.4083e-11	1.07422e-11	1.32736e-10	300	200	0	0	0	0	0	0	0	-311	200	0	0.00631358	-0.00790718	-0.28732	7.71548	9.82884	-12.4725	-914	200	0
346	2	-2.26028e-12	2.18884e-12	1.2938e-12	5.61617e-11	1.03151e-10	1.99404e-12	300	610	0	-1.92785e-12	-1.30668e-12	-1.44099e-12	1.16575e-10	-2.3908e-10	6.77004e-11	300	200	0	0	0	0	0	0	0	-311	200	0	0.00109764	0.0103717	-0.177918	12.8354	8.91193	-9.12807	-914	200	0
346	3	-7.9487e-13	8.76251e-13	-7.92412e-13	-8.15039e-11	-4.57508e-11	-7.03198e-12	300	610	0	-8.12688e-13	-4.47929e-13	-2.61837e-12	1.55855e-10	-3.54212e-10	2.22367e-11	300	200	0	0	0	0	0	0	0	-311	200	0	-0.00833658	0.0397728	0.0515866	19.1196	5.44449	-1.33264	-914	200	0
346	4	1.42437e-13	1.71051e-14	-1.8974e-12	-1.50938e-10	-1.25907e-10	-1.13831e-11	300	610	0	-7.4632e-14	9.92174e-14	-2.98314e-12	1.59858e-10	-3.78176e-10	-6.55386e-12	300	200	0	0	0	0	0	0	0	-311	200	0	-0.0231253	0.0824459	0.442082	26.1203	-1.7251	12.5825	-914	200	0
346	5	6.64361e-13	-4.78902e-13	-2.3065e-12	-1.72863e-10	-1.56982e-10	-1.25276e-11	300	610	0	3.58612e-13	4.0197e-13	-2.83719e-12	1.431e-10	-3.46866e-10	-2.23257e-11	300	200	0	0	0	0	0	0	0	-311	200	0	-0.0441326	0.139393	1.03119	32.9081	-13.8373	34.2435	-914	200	0
346	6	8.85234e-13	-7.06984e-13	-2.26672e-12	-1.6486e-10	-1.56132e-10	-1.16921e-11	300	610	0	5.64951e-13	5.28114e-13	-2.41502e-12	1.16404e-10	-2.87509e-10	-2.87319e-11	300	200	0	0	0	0	0	0	0	-311	200	0	-0.0715738	0.209403	1.84316	37.9103	-32.0289	64.8696	-914	200	0
346	7	9.06683e-13	-7.5383e-13	-1.9736e-12	-1.40603e-10	-1.37029e-10	-9.81769e-12	300	610	0	6.16229e-13	5.37676e-13	-1.88436e-12	8.71764e-11	-2.19104e-10	-2.89896e-11	300	200	0	0	0	0	0	0	0	-311	200	0	-0.104494	0.287655	2.87397	38.7628	-57.0193	104.723	-914	200	0
346	8	8.10915e-13	-6.90889e-13	-1.56977e-12	-1.09893e-10	-1.09708e-10	-7.56949e-12	300	610	0	5.72242e-13	4.79069e-13	-1.35459e-12	5.99786e-11	-1.53651e-10	-2.56815e-11	300	200	0	0	0	0	0	0	0	-311	200	0	-0.140099	0.364049	4.07134	32.2156	-88.652	152.346	-914	200	0
346	9	6.59172e-13	-5.7233e-13	-1.15043e-12	-7.91339e-11	-8.092e-11	-5.37441e-12	300	610	0	4.78726e-13	3.88256e-13	-8.88499e-13	3.71902e-11	-9.77e-11	-2.07176e-11	300	200	0	0	0	0	0	0	0	-311	200	0	-0.172982	0.421399	5.30988	14.1517	-125.279	203.6	-914	200	0
347	0	4.93338e-13	-4.35928e-13	-7.72166e-13	-5.20144e-11	-5.47205e-11	-3.47158e-12	300	610	0	3.67882e-13	2.89753e-13	-5.14588e-13	1.9654e-11	-5.38826e-11	-1.53936e-11	300	200	0	0	0	0	0	0	0	-311	200	0	-0.194972	0.435682	6.38054	-19.8712	-163.314	251.153	-914	200	0	-0.0958884	0.136517	3.95797	709.701	3492.21	62.1706	0	0	0
347	1	3.39173e-13	-3.0553e-13	-4.62623e-13	-3.02206e-11	-3.31331e-11	-1.96365e-12	300	610	0	2.60292e-13	1.98573e-13	-2.38256e-13	7.22828e-12	-2.22655e-11	-1.04972e-11	300	200	0	0	0	0	0	0	0	-311	200	0	-0.198106	0.385537	7.05897	-72.3126	-198.109	286.73	-914	200	0
347	2	2.10097e-13	-1.9413e-13	-2.29495e-13	-1.40871e-11	-1.6771e-11	-8.62546e-13	300	610	0	1.67399e-13	1.22474e-13	-5.09718e-14	-7.77693e-13	-1.43266e-12	-6.43049e-12	300	200	0	0	0	0	0	0	0	-311	200	0	-0.180532	0.270491	7.24805	-139.659	-226.067	305.938	-914	200	0
347	3	1.10836e-13	-1.06936e-13	-6.80963e-14	-3.13167e-12	-5.36413e-12	-1.26627e-13	300	610	0	9.40325e-14	6.41184e-14	6.27844e-14	-5.28802e-12	1.0716e-11	-3.32566e-12	300	200	0	0	0	0	0	0	0	-311	200	0	-0.148459	0.117988	7.01481	-210.186	-244.773	309.308	-914	200	0
347	4	4.05517e-14	-4.4054e-14	3.2819e-14	3.54057e-12	1.83382e-12	3.11588e-13	300	610	0	4.06391e-14	2.29226e-14	1.20703e-13	-7.25077e-12	1.64233e-11	-1.14403e-12	300	200	0	0	0	0	0	0	0	-311	200	0	-0.1111	-0.0308148	6.45652	-266.178	-250.475	297.467	-914	200	0
347	5	-4.69331e-15	-2.64759e-15	8.69276e-14	6.95466e-12	5.75366e-12	5.26391e-13	300	610	0	5.09528e-15	-3.49602e-15	1.39613e-13	-7.51478e-12	1.77467e-11	2.46698e-13	300	200	0	0	0	0	0	0	0	-311	200	0	-0.0753272	-0.141184	5.62076	-291.291	-238.677	269.236	-914	200	0
347	6	-3.01474e-14	2.14747e-14	1.07673e-13	8.08842e-12	7.32139e-12	5.87133e-13	300	610	0	-1.59482e-14	-1.82686e-14	1.3384e-13	-6.77063e-12	1.63917e-11	1.01689e-12	300	200	0	0	0	0	0	0	0	-311	200	0	-0.0442409	-0.19848	4.58603	-280.74	-209.632	226.385	-914	200	0
347	7	-4.1188e-14	3.27836e-14	1.06764e-13	7.77594e-12	7.34987e-12	5.52056e-13	300	610	0	-2.61457e-14	-2.4584e-14	1.14563e-13	-5.53555e-12	1.36583e-11	1.33847e-12	300	200	0	0	0	0	0	0	0	-311	200	0	-0.01783	-0.20943	3.51646	-244.056	-170.642	176.195	-914	200	0
347	8	-4.26251e-14	3.5377e-14	9.3512e-14	6.66919e-12	6.48995e-12	4.66069e-13	300	610	0	-2.88916e-14	-2.52841e-14	8.98214e-14	-4.16546e-12	1.04584e-11	1.36378e-12	300	200	0	0	0	0	0	0	0	-311	200	0	0.00575911	-0.190442	2.59188	-196.361	-131.32	127.388	-914	200	0
347	9	-3.83694e-14	3.26502e-14	7.47438e-14	5.23773e-12	5.22178e-12	3.61064e-13	300	610	0	-2.70257e-14	-2.26721e-14	6.48871e-14	-2.8811e-12	7.37164e-12	1.21574e-12	300	200	0	0	0	0	0	0	0	-311	200	0	0.0290124	-0.156299	1.93261	-149.655	-98.7446	85.885	-914	200	0
348	0	-3.1348e-14	2.71898e-14	5.50417e-14	3.79024e-12	3.87007e-12	2.57643e-13	300	610	0	-2.27308e-14	-1.84672e-14	4.2815e-14	-1.79915e-12	4.71804e-12	9.85677e-13	300	200	0	0	0	0	0	0	0	-311	200	0	0.0542778	-0.117263	1.59159	-111.067	-76.6607	54.3716	-914	200	0	0.103178	-0.0319082	1.95748	323.82	1720.2	37.1904	0	0	0
348	1	-2.35736e-14	2.08086e-14	3.71516e-14	2.50611e-12	2.6315e-12	1.67464e-13	300	610	0	-1.75513e-14	-1.38479e-14	2.50199e-14	-9.62584e-13	2.62985e-12	7.35884e-13	300	200	0	0	0	0	0	0	0	-311	200	0	0.0831607	-0.0797926	1.57009	-83.9282	-66.2438	33.2846	-914	200	0
348	2	-1.62931e-14	1.46588e-14	2.24363e-14	1.46901e-12	1.60564e-12	9.56491e-14	300	610	0	-1.24808e-14	-9.54096e-15	1.18056e-14	-3.66833e-13	1.11569e-12	5.0453e-13	300	200	0	0	0	0	0	0	0	-311	200	0	0.11588	-0.0474289	1.82604	-68.6828	-66.6299	21.5879	-914	200	0
348	3	-1.01646e-14	9.37525e-15	1.13007e-14	6.97583e-13	8.24385e-13	4.29554e-14	300	610	0	-8.07753e-15	-5.92717e-15	2.80054e-15	1.94304e-14	1.12105e-13	3.11359e-13	300	200	0	0	0	0	0	0	0	-311	200	0	0.150552	-0.0216759	2.27515	-63.5518	-75.1832	17.3067	-914	200	0
348	4	-5.42916e-15	5.21972e-15	3.55096e-15	1.70881e-13	2.76915e-13	7.53772e-15	300	610	0	-4.58279e-15	-3.14275e-15	-2.71085e-15	2.39196e-13	-4.78273e-13	1.63174e-13	300	200	0	0	0	0	0	0	0	-311	200	0	0.182403	-0.00278388	2.78558	-64.9336	-87.5201	17.8406	-914	200	0
348	5	-2.05922e-15	2.20817e-15	-1.32813e-15	-1.5232e-13	-7.08679e-14	-1.37244e-14	300	610	0	-2.02711e-15	-1.16715e-15	-5.55643e-15	3.37033e-13	-7.6069e-13	5.85202e-14	300	200	0	0	0	0	0	0	0	-311	200	0	0.203637	0.00965121	3.18014	-67.8409	-97.7158	20.2125	-914	200	0
348	6	1.23846e-16	2.13406e-16	-3.97502e-15	-3.19984e-13	-2.62377e-13	-2.43128e-14	300	610	0	-3.16028e-16	1.07874e-16	-6.53003e-15	3.53101e-13	-8.32372e-13	-8.62769e-15	300	200	0	0	0	0	0	0	0	-311	200	0	0.206418	0.0163997	3.28999	-67.3952	-100.082	21.701	-914	200	0
348	7	1.36424e-15	-9.5893e-16	-5.02293e-15	-3.78233e-13	-3.41204e-13	-2.75019e-14	300	610	0	7.05437e-16	8.28092e-16	-6.31126e-15	3.20241e-13	-7.74346e-13	-4.62058e-14	300	200	0	0	0	0	0	0	0	-311	200	0	0.188785	0.0185998	3.05794	-61.3521	-92.46	20.8693	-914	200	0
348	8	1.91475e-15	-1.51864e-15	-5.02657e-15	-3.66629e-13	-3.45845e-13	-2.60566e-14	300	610	0	1.20862e-15	1.14345e-15	-5.43302e-15	2.63168e-13	-6.48663e-13	-6.23025e-14	300	200	0	0	0	0	0	0	0	-311	200	0	0.156622	0.0176782	2.57168	-50.9447	-77.2917	17.8799	-914	200	0
348	9	2.00298e-15	-1.65938e-15	-4.42937e-15	-3.16245e-13	-3.0728e-13	-2.2119e-14	300	610	0	1.35383e-15	1.18844e-15	-4.28032e-15	1.98977e-13	-4.99064e-13	-6.41293e-14	300	200	0	0	0	0	0	0	0	-311	200	0	0.11868	0.015009	1.97495	-38.8823	-58.8518	13.6269	-914	200	0
349	0	1.8149e-15	-1.54246e-15	-3.55791e-15	-2.49573e-13	-2.48472e-13	-1.72179e-14	300	610	0	1.27591e-15	1.07262e-15	-3.10725e-15	1.38347e-13	-3.53551e-13	-5.75338e-14	300	200	0	0	0	0	0	0	0	-311	200	0	0.0815805	0.0116354	1.37855	-27.3034	-40.4604	8.85526	-914	200	0	0.103178	-0.0319082	1.95748	323.82	1720.2	37.1904	0	0	0
349	1	1.49039e-15	-1.29134e-15	-2.63268e-15	-1.81484e-13	-1.85036e-13	-1.23472e-14	300	610	0	1.07899e-15	8.78139e-16	-2.06233e-15	8.69938e-14	-2.27736e-13	-4.68823e-14	300	200	0	0	0	0	0	0	0	-311	200	0	0.0490003	0.00823767	0.844414	-17.3794	-23.9818	3.97961	-914	200	0
349	2	1.12611e-15	-9.92997e-16	-1.78683e-15	-1.20699e-13	-1.26502e-13	-8.07474e-15	300	610	0	8.37125e-16	6.61628e-16	-1.21568e-15	4.70962e-14	-1.28247e-13	-3.51686e-14	300	200	0	0	0	0	0	0	0	-311	200	0	0.022544	0.00520907	0.399648	-9.58601	-10.2565	-0.803128	-914	200	0
349	3	7.82414e-16	-7.03074e-16	-1.08748e-15	-7.13601e-14	-7.77661e-14	-4.65555e-15	300	610	0	5.98259e-16	4.58262e-16	-5.83948e-16	1.85419e-14	-5.57549e-14	-2.42408e-14	300	200	0	0	0	0	0	0	0	-311	200	0	0.00252877	0.00273452	0.0493666	-3.9431	0.502151	-5.39557	-914	200	0
349	4	4.9152e-16	-4.52558e-16	-5.55726e-16	-3.44847e-14	-4.04735e-14	-2.13462e-15	300	610	0	3.89596e-16	2.867e-16	-1.51114e-16	-8.60489e-17	-7.42831e-15	-1.50678e-14	300	200	0	0	0	0	0	0	0	-311	200	0	-0.0113651	0.00086331	-0.212363	-0.206868	8.37087	-9.68282	-914	200	0
349	5	2.65668e-16	-2.54568e-16	-1.83739e-16	-9.17177e-15	-1.42066e-14	-4.30706e-16	300	610	0	2.23175e-16	1.53879e-16	1.1576e-16	-1.0786e-14	2.12428e-14	-7.99725e-15	300	200	0	0	0	0	0	0	0	-311	200	0	-0.0195955	-0.00043034	-0.393788	1.98751	13.4498	-13.4203	-914	200	0
349	6	1.0414e-16	-1.10382e-16	5.20417e-17	6.47546e-15	2.58938e-15	6.00311e-16	300	610	0	1.00883e-16	5.91666e-17	2.55399e-16	-1.56519e-14	3.51946e-14	-2.97858e-15	300	200	0	0	0	0	0	0	0	-311	200	0	-0.0224096	-0.00120068	-0.498899	3.02903	15.6665	-16.131	-914	200	0
349	7	-1.14661e-18	-1.43216e-17	1.81399e-16	1.46998e-14	1.19375e-14	1.12152e-15	300	610	0	1.85429e-17	-2.34237e-18	3.05234e-16	-1.65835e-14	3.90201e-14	2.62035e-16	300	200	0	0	0	0	0	0	0	-311	200	0	-0.0196367	-0.00149779	-0.522892	3.27183	14.6514	-17.0187	-914	200	0
349	8	-6.15447e-17	4.26158e-17	2.34146e-16	1.76758e-14	1.5889e-14	1.28748e-15	300	610	0	-3.10092e-17	-3.74278e-17	2.97496e-16	-1.5142e-14	3.65674e-14	2.09399e-15	300	200	0	0	0	0	0	0	0	-311	200	0	-0.0106214	-0.00134792	-0.449634	3.005	9.68782	-14.9108	-914	200	0
349	9	-8.8933e-17	7.02711e-17	2.36557e-16	1.72795e-14	1.62665e-14	1.2294e-15	300	610	0	-5.58022e-17	-5.31379e-17	2.57577e-16	-1.25078e-14	3.07975e-14	2.89762e-15	300	200	0	0	0	0	0	0	0	-311	200	0	0.00570006	-0.000745817	-0.251266	2.44306	-0.254729	-8.25118	-914	200	0
350	0	-9.40769e-17	7.77935e-17	2.0974e-16	1.49915e-14	1.45442e-14	1.04943e-15	300	610	0	-6.34039e-17	-5.5835e-17	2.03917e-16	-9.5021e-15	2.38082e-14	3.0142e-15	300	200	0	0	0	0	0	0	0	-311	200	0	0.0305639	0.000341513	0.109643	1.72989	-16.3845	4.82879	-914	200	0	0.120784	0.00653631	2.71559	543.113	2387.48	85.2639	0	0	0
350	1	-8.58181e-17	7.28436e-17	1.69315e-16	1.18886e-14	1.18199e-14	8.20837e-16	300	610	0	-6.02152e-17	-5.07288e-17	1.48752e-16	-6.64106e-15	1.69512e-14	2.72186e-15	300	200	0	0	0	0	0	0	0	-311	200	0	0.0649596	0.0019595	0.674724	0.950823	-39.8269	26.3223	-914	200	0
350	2	-7.0838e-17	6.13128e-17	1.25886e-16	8.68719e-15	8.84437e-15	5.91543e-16	300	610	0	-5.12027e-17	-4.17449e-17	9.93005e-17	-4.20432e-15	1.09878e-14	2.22926e-15	300	200	0	0	0	0	0	0	0	-311	200	0	0.109003	0.00413857	1.48038	0.149244	-71.2121	57.9993	-914	200	0
350	3	-5.37795e-17	4.73732e-17	8.59076e-17	5.81081e-15	6.0791e-15	3.89184e-16	300	610	0	-3.99163e-17	-3.16025e-17	5.9029e-17	-2.30205e-15	6.24903e-15	1.68026e-15	300	200	0	0	0	0	0	0	0	-311	200	0	0.161086	0.00685378	2.54334	-0.654688	-110.087	100.853	-914	200	0
350	4	-3.75598e-17	3.37105e-17	5.26797e-17	3.46423e-15	3.76442e-15	2.26437e-16	300	610	0	-2.86681e-17	-2.20033e-17	2.88371e-17	-9.33876e-16	2.77946e-15	1.16428e-15	300	200	0	0	0	0	0	0	0	-311	200	0	0.216804	0.00997122	3.84058	-1.44448	-154.146	154.304	-914	200	0
350	5	-2.37562e-17	2.1836e-17	2.72945e-17	1.70204e-15	1.98478e-15	1.05868e-16	300	610	0	-1.8783e-17	-1.38609e-17	8.04017e-18	-3.59009e-17	4.53242e-16	7.28806e-16	300	200	0	0	0	0	0	0	0	-311	200	0	0.267726	0.0131826	5.28327	-2.18761	-198.297	215.15	-914	200	0
350	6	-1.29875e-17	1.24053e-17	9.44507e-18	4.85938e-16	7.24937e-16	2.39246e-17	300	610	0	-1.08602e-17	-7.52684e-18	-4.87567e-18	4.84671e-16	-9.38257e-16	3.91538e-16	300	200	0	0	0	0	0	0	0	-311	200	0	0.301421	0.0159855	6.69743	-2.81809	-234.35	276.776	-914	200	0
350	7	-5.24757e-18	5.50411e-18	-1.94357e-18	-2.71196e-16	-8.5842e-17	-2.60412e-17	300	610	0	-5.0101e-18	-2.98768e-18	-1.17203e-17	7.2619e-16	-1.62644e-15	1.50944e-16	300	200	0	0	0	0	0	0	0	-311	200	0	0.307546	0.0179069	7.85434	-3.22785	-253.969	330.484	-914	200	0
350	8	-1.71841e-19	8.80032e-19	-8.25976e-18	-6.74178e-16	-5.41766e-16	-5.16643e-17	300	610	0	-1.04927e-18	-2.16769e-20	-1.42583e-17	7.78471e-16	-1.8282e-15	-5.38213e-18	300	200	0	0	0	0	0	0	0	-311	200	0	0.289007	0.0189469	8.56103	-3.2763	-254.719	369.204	-914	200	0
350	9	2.76694e-18	-1.88351e-18	-1.09065e-17	-8.25494e-16	-7.39308e-16	-6.02367e-17	300	610	0	1.35311e-18	1.68621e-18	-1.40176e-17	7.15717e-16	-1.72623e-15	-9.46203e-17	300	200	0	0	0	0	0	0	0	-311	200	0	0.262357	0.0196538	8.73353	-2.83155	-241.716	389.811	-914	200	0
351	0	4.12671e-18	-3.24785e-18	-1.11279e-17	-8.14074e-16	-7.64741e-16	-5.79837e-17	300	610	0	2.57304e-18	2.46713e-18	-1.2208e-17	5.94305e-16	-1.4618e-15	-1.34647e-16	300	200	0	0	0	0	0	0	0	-311	200	0	0.241652	0.020586	8.3983	-1.83529	-221.656	391.729	-914	200	0	0.0116125	-0.0585002	2.78822	528.534	2493.43	192.288	0	0	0
351	1	4.4165e-18	-3.64506e-18	-9.92848e-18	-7.10449e-16	-6.88187e-16	-4.97752e-17	300	610	0	2.96767e-18	2.62197e-18	-9.71199e-18	4.53643e-16	-1.13548e-15	-1.41607e-16	300	200	0	0	0	0	0	0	0	-311	200	0	0.226526	0.0218373	7.63524	-0.328988	-197.24	374.043	-914	200	0
351	2	4.05656e-18	-3.43885e-18	-8.05515e-18	-5.66167e-16	-5.62123e-16	-3.91212e-17	300	610	0	2.84074e-18	2.3984e-18	-7.11902e-18	3.18684e-16	-8.1248e-16	-1.28725e-16	300	200	0	0	0	0	0	0	0	-311	200	0	0.208039	0.0231209	6.5263	1.57034	-167.949	335.411	-914	200	0
351	3	3.36597e-18	-2.91029e-18	-6.0177e-18	-4.15711e-16	-4.22624e-16	-2.83315e-17	300	610	0	2.42908e-18	1.9839e-18	-4.77943e-18	2.03093e-16	-5.29905e-16	-1.05972e-16	300	200	0	0	0	0	0	0	0	-311	200	0	0.180805	0.0241263	5.18486	3.66751	-134.251	278.595	-914	200	0
351	4	2.5676e-18	-2.25942e-18	-4.1288e-18	-2.79642e-16	-2.92031e-16	-1.87501e-17	300	610	0	1.90278e-18	1.50906e-18	-2.86445e-18	1.12421e-16	-3.04261e-16	-8.02553e-17	300	200	0	0	0	0	0	0	0	-311	200	0	0.147106	0.0246129	3.78793	5.65351	-99.4774	212.768	-914	200	0
351	5	1.80246e-18	-1.61582e-18	-2.55052e-18	-1.68069e-16	-1.82129e-16	-1.10058e-17	300	610	0	1.37333e-18	1.05613e-18	-1.42191e-18	4.68852e-17	-1.38251e-16	-5.5901e-17	300	200	0	0	0	0	0	0	0	-311	200	0	0.112209	0.0241198	2.51391	7.08792	-67.6862	148.73	-914	200	0
351	6	1.14764e-18	-1.05313e-18	-1.339e-18	-8.38821e-17	-9.72262e-17	-5.24103e-18	300	610	0	9.05184e-19	6.69797e-19	-4.22996e-19	3.61545e-18	-2.63198e-17	-3.52337e-17	300	200	0	0	0	0	0	0	0	-311	200	0	0.0794318	0.0216741	1.47532	7.38777	-41.3582	93.9062	-914	200	0
351	7	6.34325e-19	-6.04056e-19	-4.82794e-19	-2.54778e-17	-3.68196e-17	-1.3017e-18	300	610	0	5.28103e-19	3.67819e-19	2.01763e-19	-2.16936e-17	4.11728e-17	-1.91502e-17	300	200	0	0	0	0	0	0	0	-311	200	0	0.0492947	0.0157306	0.719617	5.80891	-21.2331	51.9318	-914	200	0
351	8	2.63565e-19	-2.7384e-19	6.70452e-20	1.11395e-17	2.30113e-18	1.11842e-18	300	610	0	2.48336e-19	1.50344e-19	5.36914e-19	-3.36586e-17	7.5069e-17	-7.61986e-18	300	200	0	0	0	0	0	0	0	-311	200	0	0.0203203	0.00425165	0.254312	1.44775	-6.95158	23.962	-914	200	0
351	9	1.89731e-20	-5.13339e-20	3.75182e-19	3.08645e-17	2.45193e-17	2.37652e-18	300	610	0	5.78764e-20	7.38124e-21	6.65596e-19	-3.6525e-17	8.56075e-17	-8.19674e-20	300	200	0	0	0	0	0	0	0	-311	200	0	-0.0102015	-0.0151211	0.0655152	-6.70854	2.44311	9.69458	-914	200	0
352	0	-1.23918e-19	8.27167e-20	5.07615e-19	3.85256e-17	3.43703e-17	2.81653e-18	300	610	0	-5.85291e-20	-7.56953e-20	6.60226e-19	-3.38183e-17	8.14601e-17	4.26172e-18	300	200	0	0	0	0	0	0	0	-311	200	0	-0.0454643	-0.0447533	0.129637	-19.6616	8.13982	8.06576	-914	200	0	0.0116125	-0.0585002	2.78822	528.534	2493.43	192.288	0	0	0
352	1	-1.91299e-19	1.49927e-19	5.23237e-19	3.83372e-17	3.59364e-17	2.73371e-18	300	610	0	-1.18478e-19	-1.14436e-19	5.78423e-19	-2.82301e-17	6.93635e-17	6.25103e-18	300	200	0	0	0	0	0	0	0	-311	200	0	-0.0883507	-0.0865103	0.41834	-38.1881	11.3127	17.6157	-914	200	0
352	2	-2.07232e-19	1.70695e-19	4.69836e-19	3.36581e-17	3.25523e-17	2.36017e-18	300	610	0	-1.38821e-19	-1.23066e-19	4.62428e-19	-2.16514e-17	5.41386e-17	6.64951e-18	300	200	0	0	0	0	0	0	0	-311	200	0	-0.140525	-0.141001	0.897308	-62.5094	12.966	36.5468	-914	200	0
352	3	-1.91686e-19	1.62284e-19	3.83116e-19	2.69549e-17	2.67255e-17	1.86401e-18	300	610	0	-1.33966e-19	-1.13355e-19	3.40603e-19	-1.52876e-17	3.89304e-17	6.08582e-18	300	200	0	0	0	0	0	0	0	-311	200	0	-0.201353	-0.206537	1.51953	-91.8315	13.843	62.5104	-914	200	0
352	4	-1.59893e-19	1.381e-19	2.8758e-19	1.98872e-17	2.01891e-17	1.3565e-18	300	610	0	-1.15202e-19	-9.42572e-20	2.29951e-19	-9.80607e-18	2.55449e-17	5.03615e-18	300	200	0	0	0	0	0	0	0	-311	200	0	-0.266618	-0.277809	2.21403	-123.753	14.3758	92.167	-914	200	0
352	5	-1.22551e-19	1.07731e-19	1.98364e-19	1.34526e-17	1.40239e-17	9.02984e-19	300	610	0	-9.06792e-20	-7.2039e-20	1.38916e-19	-5.48532e-18	1.48033e-17	3.8322e-18	300	200	0	0	0	0	0	0	0	-311	200	0	-0.327071	-0.344331	2.87139	-153.569	14.6589	120.586	-914	200	0
352	6	-8.647e-20	7.74253e-20	1.2342e-19	8.14912e-18	8.80722e-18	5.34574e-19	300	610	0	-6.57684e-20	-5.06758e-20	7.0013e-20	-2.3471e-18	6.86251e-18	2.6831e-18	300	200	0	0	0	0	0	0	0	-311	200	0	-0.368141	-0.3901	3.33944	-174.123	14.4716	141.068	-914	200	0
352	7	-5.54157e-20	5.07702e-20	6.56156e-20	4.12829e-18	4.75784e-18	2.59022e-19	300	610	0	-4.36046e-20	-3.23511e-20	2.20498e-20	-2.62952e-19	1.47874e-18	1.70252e-18	300	200	0	0	0	0	0	0	0	-311	200	0	-0.375327	-0.399352	3.47287	-178.366	13.4815	147.264	-914	200	0
352	8	-3.09541e-20	2.93917e-20	2.45579e-20	1.32432e-18	1.86239e-18	6.97104e-20	300	610	0	-2.56628e-20	-1.79583e-20	-8.15567e-21	9.66684e-19	-1.79297e-18	9.3576e-19	300	200	0	0	0	0	0	0	0	-311	200	0	-0.345035	-0.368126	3.23483	-164.533	11.6139	137.517	-914	200	0
352	9	-1.31993e-20	1.35959e-20	-1.97613e-21	-4.45725e-19	-2.43974e-20	-4.74456e-20	300	610	0	-1.22874e-20	-7.54203e-21	-2.455e-20	1.55841e-18	-3.46027e-18	3.83341e-19	300	200	0	0	0	0	0	0	0	-311	200	0	-0.288192	-0.308114	2.72978	-137.85	9.19343	116.261	-914	200	0
353	0	-1.41749e-21	2.89313e-21	-1.69963e-20	-1.41027e-18	-1.1063e-18	-1.09148e-19	300	610	0	-3.13231e-21	-6.53989e-22	-3.10489e-20	1.71283e-18	-4.00634e-18	2.00238e-20	300	200	0	0	0	0	0	0	0	-311	200	0	-0.221065	-0.236782	2.11473	-106.125	6.6829	90.2045	-914	200	0	-0.116448	-0.124373	1.0861	162.222	996.659	183.226	0	0	0
353	1	5.52547e-21	-3.6054e-21	-2.36058e-20	-1.7967e-18	-1.59644e-18	-1.3161e-19	300	610	0	2.5049e-21	3.38427e-21	-3.10837e-20	1.59739e-18	-3.84265e-18	-1.91253e-19	300	200	0	0	0	0	0	0	0	-311	200	0	-0.156009	-0.167422	1.50994	-75.295	4.41448	64.5004	-914	200	0
353	2	8.85857e-21	-6.91188e-21	-2.45915e-20	-1.80466e-18	-1.68791e-18	-1.28834e-19	300	610	0	5.44737e-21	5.30259e-21	-2.73977e-20	1.34058e-18	-3.29039e-18	-2.89925e-19	300	200	0	0	0	0	0	0	0	-311	200	0	-0.0998857	-0.107452	0.983288	-48.6636	2.55204	42.0677	-914	200	0
353	3	9.71877e-21	-7.98887e-21	-2.22264e-20	-1.59408e-18	-1.53926e-18	-1.11878e-19	300	610	0	6.48969e-21	5.77332e-21	-2.2012e-20	1.03309e-18	-2.58057e-18	-3.12091e-19	300	200	0	0	0	0	0	0	0	-311	200	0	-0.0555915	-0.0600311	0.564336	-27.6206	1.14533	24.19	-914	200	0
353	4	9.05462e-21	-7.65562e-21	-1.82166e-20	-1.28295e-18	-1.27028e-18	-8.87898e-20	300	610	0	6.31523e-21	5.35565e-21	-1.6291e-20	7.33129e-19	-1.86479e-18	-2.87625e-19	300	200	0	0	0	0	0	0	0	-311	200	0	-0.0234058	-0.025509	0.257015	-12.2836	0.175354	11.0548	-914	200	0
353	5	7.59323e-21	-6.55127e-21	-1.37392e-20	-9.51109e-19	-9.64176e-19	-6.49295e-20	300	610	0	5.462e-21	4.47698e-21	-1.10595e-20	4.73258e-19	-1.23093e-18	-2.39267e-19	300	200	0	0	0	0	0	0	0	-311	200	0	-0.00208422	-0.00259073	0.0499224	-2.01671	-0.410601	2.19262	-914	200	0
353	6	5.8477e-21	-5.13525e-21	-9.52695e-21	-6.46919e-19	-6.73228e-19	-4.34697e-20	300	610	0	4.32022e-21	3.43802e-21	-6.73304e-21	2.67422e-19	-7.19725e-19	-1.82937e-19	300	200	0	0	0	0	0	0	0	-311	200	0	0.0103306	0.0107925	-0.0759395	4.18222	-0.674324	-3.1919	-914	200	0
353	7	4.14691e-21	-3.70886e-21	-5.96923e-21	-3.94895e-19	-4.25681e-19	-2.59487e-20	300	610	0	3.14868e-21	2.43077e-21	-3.44279e-21	1.17192e-19	-3.4e-19	-1.28739e-19	300	200	0	0	0	0	0	0	0	-311	200	0	0.0159575	0.0168915	-0.141805	7.4155	-0.671438	-5.99143	-914	200	0
353	8	2.67463e-21	-2.44656e-21	-3.21203e-21	-2.02913e-19	-2.32602e-19	-1.27813e-20	300	610	0	2.09969e-21	1.56184e-21	-1.14059e-21	1.68451e-20	-8.11402e-20	-8.22288e-20	300	200	0	0	0	0	0	0	0	-311	200	0	0.0167441	0.0177801	-0.167774	8.71873	-0.444192	-7.05166	-914	200	0
353	9	1.50925e-21	-1.42911e-21	-1.24382e-21	-6.83397e-20	-9.38592e-20	-3.68678e-21	300	610	0	1.24624e-21	8.76038e-22	3.19049e-22	-4.28578e-20	7.73655e-20	-4.5684e-20	300	200	0	0	0	0	0	0	0	-311	200	0	0.0143031	0.0151793	-0.170933	8.96798	-0.0210041	-7.09166	-914	200	0
354	0	6.59276e-22	-6.73741e-22	3.60957e-23	1.7181e-20	-2.8983e-21	1.98167e-21	300	610	0	6.06968e-22	3.77289e-22	1.12023e-21	-7.20744e-20	1.59275e-19	-1.92259e-20	300	200	0	0	0	0	0	0	0	-311	200	0	0.0098733	0.0104132	-0.164502	8.83686	0.578263	-6.66877	-914	200	0	-0.116448	-0.124373	1.0861	162.222	996.659	183.226	0	0	0
354	1	9.19793e-23	-1.59113e-22	7.67683e-22	6.43028e-20	4.97453e-20	5.00449e-21	300	610	0	1.6705e-22	4.55511e-23	1.44731e-21	-8.02794e-20	1.87379e-19	-1.72157e-21	300	200	0	0	0	0	0	0	0	-311	200	0	0.0043643	0.00445777	-0.157595	8.78192	1.33209	-6.17071	-914	200	0
354	2	-2.45155e-22	1.55743e-22	1.09678e-21	8.37291e-20	7.4082e-20	6.1458e-21	300	610	0	-1.05798e-22	-1.50613e-22	1.46281e-21	-7.54256e-20	1.81197e-19	8.54783e-21	300	200	0	0	0	0	0	0	0	-311	200	0	-0.00154495	-0.00195401	-0.155263	9.04031	2.20275	-5.82128	-914	200	0
354	3	-4.09762e-22	3.18202e-22	1.15524e-21	8.49156e-20	7.92419e-20	6.06926e-21	300	610	0	-2.50059e-22	-2.45441e-22	1.29732e-21	-6.36422e-20	1.5604e-19	1.34331e-20	300	200	0	0	0	0	0	0	0	-311	200	0	-0.00727847	-0.00819363	-0.158606	9.62818	3.11815	-5.68987	-914	200	0
354	4	-4.55549e-22	3.7367e-22	1.05111e-21	7.54738e-20	7.2761e-20	5.30165e-21	300	610	0	-3.03188e-22	-2.707e-22	1.0475e-21	-4.92796e-20	1.22972e-19	1.46404e-20	300	200	0	0	0	0	0	0	0	-311	200	0	-0.0122243	-0.0135864	-0.164814	10.3341	3.95116	-5.69925	-914	200	0
354	5	-4.27561e-22	3.61011e-22	8.65924e-22	6.10468e-20	6.03599e-20	4.22822e-21	300	610	0	-2.97587e-22	-2.52948e-22	7.78974e-22	-3.51465e-20	8.92978e-20	1.3589e-20	300	200	0	0	0	0	0	0	0	-311	200	0	-0.0156002	-0.0172656	-0.16712	10.7072	4.49861	-5.62978	-914	200	0
354	6	-3.60494e-22	3.10691e-22	6.56211e-22	4.54737e-20	4.60334e-20	3.10694e-21	300	610	0	-2.58887e-22	-2.12584e-22	5.31712e-22	-2.28303e-20	5.92904e-20	1.13643e-20	300	200	0	0	0	0	0	0	0	-311	200	0	-0.0163411	-0.0180496	-0.154733	10.0451	4.46314	-5.12191	-914	200	0
354	7	-2.78953e-22	2.44717e-22	4.574e-22	3.10983e-20	3.2308e-20	2.09184e-21	300	610	0	-2.05771e-22	-1.64031e-22	3.26155e-22	-1.30271e-20	3.49687e-20	8.73034e-21	300	200	0	0	0	0	0	0	0	-311	200	0	-0.013029	-0.014366	-0.11291	7.39368	3.4434	-3.68229	-914	200	0
354	8	-1.98813e-22	1.77609e-22	2.88559e-22	1.91254e-20	2.05647e-20	1.2588e-21	300	610	0	-1.50698e-22	-1.16559e-22	1.69084e-22	-5.83759e-21	1.68158e-20	6.17506e-21	300	200	0	0	0	0	0	0	0	-311	200	0	-0.00389169	-0.00425112	-0.0234456	1.5749	0.939853	-0.70249	-914	200	0
354	9	-1.29033e-22	1.17849e-22	1.57081e-22	9.9614e-21	1.1361e-20	6.29764e-22	300	610	0	-1.01067e-22	-7.53683e-23	5.8617e-23	-1.00799e-21	4.37386e-21	3.96967e-21	300	200	0	0	0	0	0	0	0	-311	200	0	0.0130928	0.0145343	0.134067	-8.73285	-3.61381	4.49794	-914	200	0
355	0	-7.35291e-23	6.94402e-23	6.27591e-23	3.50488e-21	4.71484e-21	1.93015e-22	300	610	0	-6.04822e-23	-4.26997e-23	-1.1885e-23	1.88897e-21	-3.30111e-21	2.2284e-21	300	200	0	0	0	0	0	0	0	-311	200	0	0.039946	0.0442274	0.379772	-24.8346	-10.7818	12.5894	-914	200	0	0.104722	0.115725	0.948631	127.522	839.112	-95.5648	0	0	0
355	1	-3.28503e-23	3.33282e-23	1.04622e-24	-6.25175e-22	3.31482e-22	-8.11062e-23	300	610	0	-2.99367e-23	-1.8826e-23	-5.10031e-23	3.32937e-21	-7.32026e-21	9.61571e-22	300	200	0	0	0	0	0	0	0	-311	200	0	0.0782434	0.0865712	0.729412	-47.7479	-21.0067	24.0952	-914	200	0
355	2	-5.54547e-24	8.59201e-24	-3.45604e-23	-2.92522e-21	-2.22826e-21	-2.29043e-22	300	610	0	-8.80534e-24	-2.85523e-24	-6.74133e-23	3.76059e-21	-8.75832e-21	1.18563e-22	300	200	0	0	0	0	0	0	0	-311	200	0	0.128432	0.142059	1.18805	-77.7921	-34.4267	39.1854	-914	200	0
355	3	1.08147e-23	-6.65448e-24	-5.0912e-23	-3.89887e-21	-3.43432e-21	-2.86791e-22	300	610	0	4.394e-24	6.66759e-24	-6.8811e-23	3.56016e-21	-8.54093e-21	-3.80261e-22	300	200	0	0	0	0	0	0	0	-311	200	0	0.188876	0.208881	1.74138	-114.018	-50.6212	57.3899	-914	200	0
355	4	1.89316e-23	-1.46271e-23	-5.42434e-23	-3.99383e-21	-3.71829e-21	-2.85801e-22	300	610	0	1.14591e-23	1.13478e-23	-6.14107e-23	3.02046e-21	-7.39764e-21	-6.21724e-22	300	200	0	0	0	0	0	0	0	-311	200	0	0.25464	0.281575	2.34454	-153.476	-68.284	77.2314	-914	200	0
355	5	2.13413e-23	-1.7467e-23	-4.96916e-23	-3.57227e-21	-3.43824e-21	-2.51157e-22	300	610	0	1.4155e-23	1.26858e-23	-4.98341e-23	2.35005e-21	-5.85832e-21	-6.86429e-22	300	200	0	0	0	0	0	0	0	-311	200	0	0.31605	0.349443	2.909	-190.36	-84.8395	95.7934	-914	200	0
355	6	2.01823e-23	-1.70174e-23	-4.11501e-23	-2.90398e-21	-2.86731e-21	-2.01295e-22	300	610	0	1.40173e-23	1.19426e-23	-3.72367e-23	1.68441e-21	-4.27483e-21	-6.41791e-22	300	200	0	0	0	0	0	0	0	-311	200	0	0.358439	0.396195	3.30015	-215.821	-96.4176	108.629	-914	200	0
355	7	1.71097e-23	-1.47299e-23	-3.1333e-23	-2.17352e-21	-2.19719e-21	-1.48627e-22	300	610	0	1.2267e-23	1.00914e-23	-2.55542e-23	1.10087e-21	-2.85473e-21	-5.39609e-22	300	200	0	0	0	0	0	0	0	-311	200	0	0.367745	0.405787	3.38862	-221.209	-99.6156	111.378	-914	200	0
355	8	1.33032e-23	-1.16586e-23	-2.1953e-23	-1.49441e-21	-1.54995e-21	-1.00625e-22	300	610	0	9.7981e-24	7.82392e-24	-1.57907e-23	6.34117e-22	-1.69789e-21	-4.16524e-22	300	200	0	0	0	0	0	0	0	-311	200	0	0.341769	0.37423	3.15327	-204.597	-94.9593	103.043	-914	200	0
355	9	9.52861e-24	-8.50271e-24	-1.39426e-23	-9.25776e-22	-9.93021e-22	-6.10294e-23	300	610	0	7.21042e-24	5.58743e-24	-8.29446e-24	2.90153e-22	-8.30331e-22	-2.96097e-22	300	200	0	0	0	0	0	0	0	-311	200	0	0.293904	0.313552	2.71532	-172.959	-88.0208	87.0714	-914	200	0
356	0	6.22234e-24	-5.67451e-24	-7.67466e-24	-4.88466e-22	-5.54422e-22	-3.09876e-23	300	610	0	4.86297e-24	3.63539e-24	-2.9956e-24	5.77968e-23	-2.3253e-22	-1.91554e-22	300	200	0	0	0	0	0	0	0	-311	200	0	0.243455	0.241728	2.24963	-136.59	-86.3602	68.5682	-914	200	0	0.273416	0.0897693	2.2759	375.051	1860.02	-102.419	0	0	0
356	1	3.57953e-24	-3.37188e-24	-3.15591e-24	-1.78797e-22	-2.36148e-22	-1.00205e-23	300	610	0	2.93351e-24	2.07964e-24	4.08138e-25	-8.26876e-23	1.389e-22	-1.08609e-22	300	200	0	0	0	0	0	0	0	-311	200	0	0.205706	0.1725	1.8937	-103.437	-96.2776	51.451	-914	200	0
356	2	1.63328e-24	-1.64597e-24	-1.81591e-25	2.0565e-23	-2.50013e-23	3.2292e-24	300	610	0	1.47442e-24	9.37207e-25	2.31646e-24	-1.53601e-22	3.35893e-22	-4.79713e-23	300	200	0	0	0	0	0	0	0	-311	200	0	0.189763	0.113605	1.72804	-78.0269	-121.795	37.9254	-914	200	0
356	3	3.19546e-25	-4.57416e-25	1.55015e-24	1.32737e-22	9.93786e-23	1.04621e-23	300	610	0	4.59725e-25	1.68627e-25	3.13747e-24	-1.76059e-22	4.09108e-22	-7.38789e-24	300	200	0	0	0	0	0	0	0	-311	200	0	0.199377	0.0683847	1.78402	-62.2363	-164.362	28.8806	-914	200	0
356	4	-4.73883e-25	2.80481e-25	2.361e-24	1.81404e-22	1.59043e-22	1.33734e-23	300	610	0	-1.78486e-25	-2.93373e-25	3.23545e-24	-1.67981e-22	4.02427e-22	1.68264e-23	300	200	0	0	0	0	0	0	0	-311	200	0	0.233294	0.0372041	2.04751	-55.8926	-222.205	24.213	-914	200	0
356	5	-8.73566e-25	6.71295e-25	2.54571e-24	1.87758e-22	1.74385e-22	1.34528e-23	300	610	0	-5.24146e-25	-5.24023e-25	2.90604e-24	-1.43309e-22	3.50607e-22	2.87423e-23	300	200	0	0	0	0	0	0	0	-311	200	0	0.285027	0.0185639	2.45773	-57.1681	-289.299	23.0505	-914	200	0
356	6	-9.99214e-25	8.15959e-25	2.3484e-24	1.69025e-22	1.62414e-22	1.18945e-23	300	610	0	-6.60393e-25	-5.94159e-25	2.37017e-24	-1.12038e-22	2.79011e-22	3.21666e-23	300	200	0	0	0	0	0	0	0	-311	200	0	0.342103	0.00989005	2.90147	-62.759	-354.011	23.8793	-914	200	0
356	7	-9.52324e-25	8.01851e-25	1.95496e-24	1.38103e-22	1.36168e-22	9.58045e-24	300	610	0	-6.59992e-25	-5.63645e-25	1.77948e-24	-8.07007e-23	2.04582e-22	3.03003e-23	300	200	0	0	0	0	0	0	0	-311	200	0	0.386217	0.00807895	3.21571	-68.1531	-398.925	24.6991	-914	200	0
356	8	-8.11824e-25	6.98139e-25	1.49568e-24	1.03859e-22	1.04843e-22	7.10776e-24	300	610	0	-5.81075e-25	-4.78901e-25	1.22771e-24	-5.30618e-23	1.37398e-22	2.56147e-23	300	200	0	0	0	0	0	0	0	-311	200	0	0.399197	0.0100455	3.24232	-68.9906	-406.963	23.6319	-914	200	0
356	9	-6.34253e-25	5.55274e-25	1.05329e-24	7.17876e-23	7.43332e-23	4.83865e-24	300	610	0	-4.66422e-25	-3.7308e-25	7.64095e-25	-3.08444e-23	8.23887e-23	1.98668e-23	300	200	0	0	0	0	0	0	0	-311	200	0	0.374647	0.0133215	2.93346	-63.5072	-373.584	19.9808	-914	200	0
357	0	-4.5654e-25	4.06931e-25	6.73357e-25	4.47893e-23	4.79289e-23	2.95714e-24	300	610	0	-3.44893e-25	-2.67757e-25	4.06438e-25	-1.43931e-23	4.09384e-23	1.41934e-23	300	200	0	0	0	0	0	0	0	-311	200	0	0.321766	0.0162052	2.38764	-53.3558	-310.912	14.6087	-914	200	0	0.273416	0.0897693	2.2759	375.051	1860.02	-102.419	0	0	0
357	1	-2.99932e-25	2.73124e-25	3.74634e-25	2.39265e-23	2.70334e-23	1.5228e-24	300	610	0	-2.339e-25	-1.75279e-25	1.52346e-25	-3.21841e-24	1.22256e-23	9.23931e-24	300	200	0	0	0	0	0	0	0	-311	200	0	0.25538	0.0172697	1.76307	-41.6096	-237.435	9.13347	-914	200	0
357	2	-1.74131e-25	1.63629e-25	1.58218e-25	9.07884e-24	1.17964e-23	5.16563e-25	300	610	0	-1.42198e-25	-1.0121e-25	-1.19083e-26	3.59023e-24	-5.74043e-24	5.28937e-24	300	200	0	0	0	0	0	0	0	-311	200	0	0.185839	0.0148466	1.18941	-30.7114	-167.561	5.09329	-914	200	0
357	3	-8.10407e-26	8.11657e-26	1.49251e-26	-5.40286e-25	1.62947e-24	-1.23559e-25	300	610	0	-7.25197e-26	-4.65578e-26	-1.04927e-25	7.07682e-24	-1.53856e-23	2.38772e-24	300	200	0	0	0	0	0	0	0	-311	200	0	0.117217	0.00688363	0.752055	-22.0643	-109.785	3.78266	-914	200	0
357	4	-1.78563e-26	2.40764e-26	-6.92406e-26	-6.0064e-24	-4.41029e-24	-4.76867e-25	300	610	0	-2.38122e-26	-9.58444e-27	-1.45898e-25	8.2377e-24	-1.90968e-23	4.34733e-25	300	200	0	0	0	0	0	0	0	-311	200	0	0.0489848	-0.00896995	0.50535	-16.2847	-68.3077	6.3364	-914	200	0
357	5	2.06007e-26	-1.16177e-26	-1.09377e-25	-8.43304e-24	-7.35705e-24	-6.23147e-25	300	610	0	7.03135e-27	1.28162e-26	-1.5206e-25	7.92301e-24	-1.89537e-23	-7.39968e-25	300	200	0	0	0	0	0	0	0	-311	200	0	-0.0222918	-0.0351376	0.482669	-13.4077	-44.4164	13.7481	-914	200	0
357	6	4.02554e-26	-3.07549e-26	-1.19412e-25	-8.8228e-24	-8.17414e-24	-6.32957e-25	300	610	0	2.39265e-26	2.41674e-26	-1.37473e-25	6.79746e-24	-1.66117e-23	-1.32714e-24	300	200	0	0	0	0	0	0	0	-311	200	0	-0.101219	-0.0736935	0.702128	-13.0302	-37.4906	26.7945	-914	200	0
357	7	4.67565e-26	-3.80912e-26	-1.10946e-25	-7.995e-24	-7.66937e-24	-5.63132e-25	300	610	0	3.07878e-26	2.78124e-26	-1.12696e-25	5.3399e-24	-1.32846e-23	-1.50651e-24	300	200	0	0	0	0	0	0	0	-311	200	0	-0.191759	-0.12569	1.16692	-14.3866	-45.6025	45.8431	-914	200	0
357	8	4.49197e-26	-3.77677e-26	-9.285e-26	-6.56585e-24	-6.46477e-24	-4.55847e-25	300	610	0	3.1062e-26	2.65922e-26	-8.50145e-26	3.86522e-24	-9.78786e-24	-1.43002e-24	300	200	0	0	0	0	0	0	0	-311	200	0	-0.295226	-0.190191	1.85983	-16.3677	-65.7115	70.5244	-914	200	0
357	9	3.85081e-26	-3.30789e-26	-7.13759e-26	-4.96135e-24	-5.00142e-24	-3.39815e-25	300	610	0	2.75163e-26	2.27202e-26	-5.8963e-26	2.55652e-24	-6.61043e-24	-1.21555e-24	300	200	0	0	0	0	0	0	0	-311	200	0	-0.408035	-0.263	2.732	-17.5009	-93.5012	99.2661	-914	200	0
358	0	3.02306e-26	-2.64392e-26	-5.05195e-26	-3.44732e-24	-3.56377e-24	-2.32588e-25	300	610	0	2.21971e-26	1.77852e-26	-3.69548e-26	1.49928e-24	-3.99543e-24	-9.47318e-25	300	200	0	0	0	0	0	0	0	-311	200	0	-0.519185	-0.335113	3.68635	-15.9195	-122.936	128.702	-914	200	0	-0.409963	-0.289046	4.1941	886.722	3716.24	462.149	0	0	0
358	1	2.18672e-26	-1.94695e-26	-3.2505e-26	-2.16582e-24	-2.3123e-24	-1.43207e-25	300	610	0	1.64923e-26	1.28273e-26	-1.98952e-26	7.12665e-25	-2.01558e-24	-6.80152e-25	300	200	0	0	0	0	0	0	0	-311	200	0	-0.60942	-0.392328	4.57146	-9.4206	-146.225	153.485	-914	200	0
358	2	1.44516e-26	-1.3141e-26	-1.8272e-26	-1.1708e-24	-1.31708e-24	-7.47434e-26	300	610	0	1.12461e-26	8.44746e-27	-7.71479e-27	1.75434e-25	-6.36953e-25	-4.45454e-25	300	200	0	0	0	0	0	0	0	-311	200	0	-0.658871	-0.420887	5.23941	4.11558	-156.432	168.327	-914	200	0
358	3	8.46492e-27	-7.93568e-27	-7.91033e-27	-4.5912e-25	-5.87851e-25	-2.6469e-26	300	610	0	6.88891e-27	4.9221e-27	2.08171e-28	-1.54364e-25	2.3163e-25	-2.57404e-25	300	200	0	0	0	0	0	0	0	-311	200	0	-0.662837	-0.418925	5.66506	25.9208	-152.655	172.178	-914	200	0
358	4	4.01366e-27	-3.99675e-27	-1.00973e-27	4.79772e-27	-9.84924e-26	4.44222e-27	300	610	0	3.56243e-27	2.30836e-27	4.73867e-27	-3.25578e-25	7.03407e-25	-1.18596e-25	300	200	0	0	0	0	0	0	0	-311	200	0	-0.63644	-0.399941	5.97541	55.787	-141.635	169.42	-914	200	0
358	5	9.75877e-28	-1.25554e-27	3.07816e-27	2.70956e-25	1.94608e-25	2.1685e-26	300	610	0	1.22513e-27	5.30367e-28	6.77851e-27	-3.85201e-25	8.90792e-25	-2.46483e-26	300	200	0	0	0	0	0	0	0	-311	200	0	-0.599466	-0.382056	6.32095	92.0465	-133.029	165.761	-914	200	0
358	6	-8.8705e-28	4.70212e-28	5.0615e-27	3.91679e-25	3.39924e-25	2.90134e-26	300	610	0	-2.64767e-28	-5.55124e-28	7.14316e-27	-3.73555e-25	8.92325e-25	3.23057e-26	300	200	0	0	0	0	0	0	0	-311	200	0	-0.560814	-0.376859	6.74099	131.409	-134.465	163.988	-914	200	0
358	7	-1.85238e-27	1.40637e-27	5.59837e-27	4.14391e-25	3.82947e-25	2.97677e-26	300	610	0	-1.08982e-27	-1.11304e-27	6.50117e-27	-3.22322e-25	7.86818e-25	6.11999e-26	300	200	0	0	0	0	0	0	0	-311	200	0	-0.51581	-0.386364	7.12896	168.517	-149.803	162.997	-914	200	0
358	8	-2.18655e-27	1.77695e-27	5.23958e-27	3.78044e-25	3.62025e-25	2.66524e-26	300	610	0	-1.43425e-27	-1.30112e-27	5.35695e-27	-2.54437e-25	6.32349e-25	7.0516e-26	300	200	0	0	0	0	0	0	0	-311	200	0	-0.454104	-0.403269	7.28692	196.41	-177.044	159.167	-914	200	0
358	9	-2.11799e-27	1.77815e-27	4.4086e-27	3.12073e-25	3.06834e-25	2.16836e-26	300	610	0	-1.46128e-27	-1.25413e-27	4.0604e-27	-1.85071e-25	4.68145e-25	6.74651e-26	300	200	0	0	0	0	0	0	0	-311	200	0	-0.372914	-0.412308	7.04111	208.562	-205.429	148.953	-914	200	0
359	0	-1.82606e-27	1.56684e-27	3.40521e-27	2.36937e-25	2.3852e-25	1.62415e-26	300	610	0	-1.3026e-27	-1.07758e-27	2.83084e-27	-1.23124e-25	3.1792e-25	5.76674e-26	300	200	0	0	0	0	0	0	0	-311	200	0	-0.2822	-0.397043	6.3403	201.613	-219.177	131.09	-914	200	0	-0.0349785	-0.0906219	1.26349	298.025	1096.4	114.924	0	0	0
359	1	-1.44049e-27	1.25855e-27	2.42233e-27	1.65488e-25	1.70805e-25	1.11762e-26	300	610	0	-1.05607e-27	-8.47606e-28	1.7864e-27	-7.28278e-26	1.93645e-25	4.51588e-26	300	200	0	0	0	0	0	0	0	-311	200	0	-0.195862	-0.351755	5.28076	177.571	-209.435	107.237	-914	200	0
359	2	-1.04707e-27	9.31239e-28	1.56841e-27	1.04678e-25	1.11508e-25	6.93142e-27	300	610	0	-7.88411e-28	-6.14324e-28	9.72915e-28	-3.52271e-26	9.91051e-26	3.25829e-26	300	200	0	0	0	0	0	0	0	-311	200	0	-0.122773	-0.285635	4.05895	143.261	-180.317	81.0859	-914	200	0
359	3	-6.96036e-28	6.32026e-28	8.90461e-28	5.72351e-26	6.41202e-26	3.66447e-27	300	610	0	-5.40524e-28	-4.06955e-28	3.89203e-28	-9.4086e-27	3.29336e-26	2.14677e-26	300	200	0	0	0	0	0	0	0	-311	200	0	-0.0661066	-0.213568	2.87249	106.456	-142.078	56.3812	-914	200	0
359	4	-4.11223e-28	3.8464e-28	3.94505e-28	2.31338e-26	2.923e-26	1.34924e-27	300	610	0	-3.33557e-28	-2.39209e-28	7.19489e-30	6.55754e-27	-9.03838e-27	1.25175e-26	300	200	0	0	0	0	0	0	0	-311	200	0	-0.025639	-0.146672	1.8478	72.6033	-103.153	35.4535	-914	200	0
359	5	-1.98441e-28	1.96546e-28	6.23204e-29	7.6915e-28	5.68485e-27	-1.4277e-28	300	610	0	-1.74792e-28	-1.14244e-28	-2.13299e-28	1.49555e-26	-3.20926e-26	5.87917e-27	300	200	0	0	0	0	0	0	0	-311	200	0	0.00068915	-0.0907259	1.03831	44.4846	-68.4745	19.1928	-914	200	0
359	6	-5.24426e-29	6.49684e-29	-1.361e-28	-1.21812e-26	-8.53022e-27	-9.83581e-28	300	610	0	-6.26709e-29	-2.87738e-29	-3.14642e-28	1.80008e-26	-4.15214e-26	1.36151e-27	300	200	0	0	0	0	0	0	0	-311	200	0	0.0157454	-0.0477431	0.449095	23.0142	-40.3724	7.55519	-914	200	0
359	7	3.77518e-29	-1.84284e-29	-2.33955e-28	-1.81746e-26	-1.56862e-26	-1.34974e-27	300	610	0	9.26538e-30	2.37978e-29	-3.35396e-28	1.76056e-26	-4.19921e-26	-1.39826e-27	300	200	0	0	0	0	0	0	0	-311	200	0	0.0225198	-0.0173355	0.0568243	7.92489	-19.4015	-0.035223	-914	200	0
359	8	8.51083e-29	-6.41804e-29	-2.62324e-28	-1.94537e-26	-1.79303e-26	-1.39934e-27	300	610	0	4.95206e-29	5.11865e-29	-3.07341e-28	1.52793e-26	-3.72562e-26	-2.81828e-27	300	200	0	0	0	0	0	0	0	-311	200	0	0.0237154	0.00222113	-0.175355	-1.69834	-5.03059	-4.39096	-914	200	0
359	9	1.02189e-28	-8.28336e-29	-2.47359e-28	-1.78698e-26	-1.70828e-26	-1.26102e-27	300	610	0	6.67613e-29	6.0831e-29	-2.54568e-28	1.21201e-26	-3.00915e-26	-3.29871e-27	300	200	0	0	0	0	0	0	0	-311	200	0	0.0215473	0.0132139	-0.287686	-7.03415	3.83265	-6.36371	-914	200	0
360	0	9.98259e-29	-8.36825e-29	-2.09264e-28	-1.48286e-26	-1.45589e-26	-1.03115e-27	300	610	0	6.87142e-29	5.91236e-29	-1.93875e-28	8.85875e-27	-2.23844e-26	-3.18165e-27	300	200	0	0	0	0	0	0	0	-311	200	0	0.0176861	0.0179806	-0.317557	-9.27215	8.47314	-6.72605	-914	200	0	-0.0349785	-0.0906219	1.26349	298.025	1096.4	114.924	0	0	0
360	1	8.65656e-29	-7.41935e-29	-1.62411e-28	-1.13121e-26	-1.13719e-26	-7.76045e-28	300	610	0	6.16446e-29	5.10929e-29	-1.35865e-28	5.92743e-27	-1.52844e-26	-2.73501e-27	300	200	0	0	0	0	0	0	0	-311	200	0	0.0132904	0.0186096	-0.296261	-9.46635	10.1332	-6.11314	-914	200	0
360	2	6.86208e-29	-5.9892e-29	-1.1611e-28	-7.94157e-27	-8.18379e-27	-5.36849e-28	300	610	0	5.02303e-29	4.0384e-29	-8.63133e-29	3.53536e-27	-9.38002e-27	-2.15213e-27	300	200	0	0	0	0	0	0	0	-311	200	0	0.00908846	0.0167956	-0.247876	-8.46677	9.88241	-5.0059	-914	200	0
360	3	5.0122e-29	-4.45288e-29	-7.56455e-29	-5.05687e-27	-5.37504e-27	-3.35317e-28	300	610	0	3.7679e-29	2.94122e-29	-4.75329e-29	1.73853e-27	-4.86693e-27	-1.56042e-27	300	200	0	0	0	0	0	0	0	-311	200	0	0.00547723	0.0138036	-0.189489	-6.90417	8.56364	-3.74022	-914	200	0
360	4	3.35104e-29	-3.03867e-29	-4.33617e-29	-2.7954e-27	-3.11931e-27	-1.79467e-28	300	610	0	2.59703e-29	1.95972e-29	-1.95689e-29	4.98168e-28	-1.69186e-27	-1.03417e-27	300	200	0	0	0	0	0	0	0	-311	200	0	0.00262184	0.0104978	-0.132181	-5.20693	6.7885	-2.53022	-914	200	0
360	5	1.99642e-29	-1.86328e-29	-1.96302e-29	-1.16188e-27	-1.45047e-27	-6.84646e-29	300	610	0	1.6142e-29	1.16176e-29	-1.15789e-30	-2.74375e-28	3.35357e-28	-6.08305e-28	300	200	0	0	0	0	0	0	0	-311	200	0	0.000542609	0.00740514	-0.0823365	-3.63441	4.96255	-1.49682	-914	200	0
360	6	9.79556e-30	-9.65344e-30	-3.6454e-30	-8.4163e-29	-3.18042e-28	3.51931e-30	300	610	0	8.56673e-30	5.64465e-30	9.5656e-30	-6.85837e-28	1.46093e-27	-2.90928e-28	300	200	0	0	0	0	0	0	0	-311	200	0	-0.000814534	0.00479029	-0.0429793	-2.31568	3.32415	-0.696215	-914	200	0
360	7	2.78122e-30	-3.33979e-30	5.97972e-30	5.45507e-28	3.70971e-28	4.44869e-29	300	610	0	3.18994e-30	1.53748e-30	1.45906e-29	-8.40639e-28	1.9339e-27	-7.37653e-29	300	200	0	0	0	0	0	0	0	-311	200	0	-0.00152602	0.00272897	-0.0149679	-1.28684	1.98665	-0.14473	-914	200	0
360	8	-1.58328e-30	6.88436e-31	1.08008e-29	8.42498e-28	7.2289e-28	6.27374e-29	300	610	0	-2.81777e-31	-1.00724e-30	1.57402e-29	-8.29417e-28	1.97526e-27	5.98872e-29	300	200	0	0	0	0	0	0	0	-311	200	0	-0.00165611	0.00117162	0.00204192	-0.523145	0.977496	0.161616	-914	200	0
360	9	-3.90388e-30	2.92239e-30	1.22849e-29	9.12807e-28	8.3904e-28	6.57506e-29	300	610	0	-2.24425e-30	-2.35025e-30	1.45245e-29	-7.24078e-28	1.76354e-27	1.29591e-28	300	200	0	0	0	0	0	0	0	-311	200	0	-0.00123853	-5.04076e-06	0.00890058	0.0352411	0.270968	0.233408	-914	200	0
361	0	-4.77268e-30	3.85839e-30	1.16735e-29	8.44401e-28	8.05786e-28	5.9644e-29	300	610	0	-3.10501e-30	-2.8422e-30	1.20939e-29	-5.77185e-28	1.43156e-27	1.54217e-28	300	200	0	0	0	0	0	0	0	-311	200	0	-0.000272829	-0.000957928	0.0065334	0.463627	-0.186572	0.0801352	-914	200	0	0.00507005	-0.00243319	-0.0490775	-8.8346	-44.7989	-0.33534	0	0	0
361	1	-4.70317e-30	3.93652e-30	9.93027e-30	7.04398e-28	6.90597e-28	4.90219e-29	300	610	0	-3.2297e-30	-2.78619e-30	9.25448e-30	-4.23913e-28	1.07e-27	1.49989e-28	300	200	0	0	0	0	0	0	0	-311	200	0	0.00126528	-0.00184662	-0.00424026	0.838055	-0.458535	-0.291701	-914	200	0
361	2	-4.10247e-30	3.51211e-30	7.74403e-30	5.39921e-28	5.42032e-28	3.70701e-29	300	610	0	-2.91634e-30	-2.4218e-30	6.5186e-30	-2.85249e-28	7.34558e-28	1.29675e-28	300	200	0	0	0	0	0	0	0	-311	200	0	0.00339976	-0.0028078	-0.0226587	1.22378	-0.606016	-0.874878	-914	200	0
361	3	-3.26798e-30	2.84937e-30	5.56376e-30	3.80982e-28	3.91991e-28	2.57787e-29	300	610	0	-2.38847e-30	-1.92356e-30	4.16842e-30	-1.71514e-28	4.54114e-28	1.02536e-28	300	200	0	0	0	0	0	0	0	-311	200	0	0.00611591	-0.0039316	-0.0477608	1.66518	-0.680309	-1.65235	-914	200	0
361	4	-2.39856e-30	2.1286e-30	3.64688e-30	2.44178e-28	2.58989e-28	1.62132e-29	300	610	0	-1.8002e-30	-1.40775e-30	2.32021e-30	-8.5674e-29	2.38731e-28	7.47069e-29	300	200	0	0	0	0	0	0	0	-311	200	0	0.00930782	-0.00523673	-0.0779427	2.1757	-0.718632	-2.58304	-914	200	0
361	5	-1.61272e-30	1.46042e-30	2.10996e-30	1.3641e-28	1.51642e-28	8.7805e-30	300	610	0	-1.24735e-30	-9.43353e-31	9.80943e-31	-2.61054e-29	8.64335e-29	4.97997e-29	300	200	0	0	0	0	0	0	0	-311	200	0	0.0127125	-0.00664245	-0.110357	2.72678	-0.741829	-3.58313	-914	200	0
361	6	-9.68625e-31	9.02124e-31	9.74752e-31	5.81848e-29	7.18426e-29	3.46021e-30	300	610	0	-7.80769e-31	-5.63874e-31	9.3979e-32	1.1256e-29	-1.14352e-29	2.9542e-29	300	200	0	0	0	0	0	0	0	-311	200	0	0.015834	-0.00793731	-0.140201	3.23553	-0.753162	-4.50407	-914	200	0
361	7	-4.82816e-31	4.73577e-31	2.05845e-31	6.27229e-30	1.73966e-29	-1.12482e-32	300	610	0	-4.19422e-31	-2.78464e-31	-4.27187e-31	3.13951e-29	-6.63416e-29	1.43726e-29	300	200	0	0	0	0	0	0	0	-311	200	0	0.017866	-0.00874701	-0.159977	3.55221	-0.7377	-5.10972	-914	200	0
361	8	-1.45936e-31	1.70721e-31	-2.6078e-31	-2.43227e-29	-1.59813e-29	-2.00582e-30	300	610	0	-1.61659e-31	-8.11669e-32	-6.759e-31	3.92309e-29	-9.00005e-29	3.93735e-30	300	200	0	0	0	0	0	0	0	-311	200	0	0.0176238	-0.00850702	-0.158845	3.44942	-0.662224	-5.05646	-914	200	0
361	9	6.51532e-32	-2.37606e-32	-4.97976e-31	-3.90135e-29	-3.32666e-29	-2.91346e-30	300	610	0	5.81561e-33	4.19463e-32	-7.38314e-31	3.90589e-29	-9.28729e-29	-2.53183e-30	300	200	0	0	0	0	0	0	0	-311	200	0	0.0135093	-0.00644951	-0.122266	2.61716	-0.476016	-3.88251	-914	200	0
362	0	1.78751e-31	-1.32745e-31	-5.74981e-31	-4.28086e-29	-3.92386e-29	-3.08795e-30	300	610	0	1.01412e-31	1.07729e-31	-6.86173e-31	3.43031e-29	-8.34516e-29	-5.94943e-30	300	200	0	0	0	0	0	0	0	-311	200	0	0.00353651	-0.00161881	-0.0322152	0.669148	-0.113358	-1.01492	-914	200	0	0.00507005	-0.00243319	-0.0490775	-8.8346	-44.7989	-0.33534	0	0	0
362	1	2.22753e-31	-1.7958e-31	-5.50702e-31	-3.98867e-29	-3.7994e-29	-2.82012e-30	300	610	0	1.44285e-31	1.32707e-31	-5.74386e-31	2.7479e-29	-6.80853e-29	-7.20507e-30	300	200	0	0	0	0	0	0	0	-311	200	0	-0.0145422	0.00706592	0.131695	-2.83181	0.501058	4.19432	-914	200	0
362	2	2.21494e-31	-1.85097e-31	-4.71086e-31	-3.34513e-29	-3.27485e-29	-2.32989e-30	300	610	0	1.51732e-31	1.31246e-31	-4.41633e-31	2.02793e-29	-5.1133e-29	-7.06797e-30	300	200	0	0	0	0	0	0	0	-311	200	0	-0.0429616	0.0206779	0.389737	-8.32025	1.44223	12.3893	-914	200	0
362	3	1.94362e-31	-1.662e-31	-3.69145e-31	-2.5763e-29	-2.58282e-29	-1.77026e-30	300	610	0	1.37923e-31	1.14759e-31	-3.12652e-31	1.3722e-29	-3.52898e-29	-6.14647e-30	300	200	0	0	0	0	0	0	0	-311	200	0	-0.0834692	0.0400547	0.757762	-16.1361	2.76873	24.0737	-914	200	0
362	4	1.5559e-31	-1.35521e-31	-2.66523e-31	-1.8271e-29	-1.877e-29	-1.23744e-30	300	610	0	1.1354e-31	9.15968e-32	-2.01219e-31	8.31589e-30	-2.19734e-29	-4.88384e-30	300	200	0	0	0	0	0	0	0	-311	200	0	-0.136601	0.0654516	1.24063	-26.3849	4.49871	39.4015	-914	200	0
362	5	1.14748e-31	-1.01724e-31	-1.75744e-31	-1.17851e-29	-1.2474e-29	-7.83555e-31	300	610	0	8.59843e-32	6.73592e-32	-1.13159e-31	4.21617e-30	-1.16973e-29	-3.57561e-30	300	200	0	0	0	0	0	0	0	-311	200	0	-0.200673	0.0960589	1.82303	-38.7431	6.57687	57.8866	-914	200	0
362	6	7.75847e-32	-7.01645e-32	-1.02597e-31	-6.65096e-30	-7.36692e-30	-4.29176e-31	300	610	0	5.98895e-32	4.53929e-32	-4.90383e-32	1.35635e-30	-4.39444e-30	-2.39714e-30	300	200	0	0	0	0	0	0	0	-311	200	0	-0.270489	0.129384	2.45778	-52.2088	8.83241	78.0297	-914	200	0
362	7	4.69677e-32	-4.36539e-32	-4.83093e-32	-2.90611e-30	-3.55227e-30	-1.74258e-31	300	610	0	3.77459e-32	2.73514e-32	-6.32516e-33	-4.49615e-31	3.28278e-31	-1.43378e-30	300	200	0	0	0	0	0	0	0	-311	200	0	-0.33582	0.160528	3.05196	-64.8085	10.9297	96.88	-914	200	0
362	8	2.37646e-32	-2.3207e-32	-1.13367e-32	-4.06527e-31	-9.35505e-31	-6.91571e-33	300	610	0	2.05142e-32	1.37174e-32	1.89869e-32	-1.43435e-30	3.00447e-30	-7.08948e-31	300	200	0	0	0	0	0	0	0	-311	200	0	-0.381037	0.182005	3.46356	-73.5261	12.3568	109.929	-914	200	0
362	9	7.59065e-33	-8.68415e-33	1.12723e-32	1.07908e-30	6.80541e-31	9.01222e-32	300	610	0	8.16097e-33	4.24308e-33	3.12764e-32	-1.82952e-30	4.18495e-30	-2.07683e-31	300	200	0	0	0	0	0	0	0	-311	200	0	-0.390648	0.186404	3.55183	-75.3721	12.6061	112.707	-914	200	0
363	0	-2.61359e-33	7.01149e-34	2.29275e-32	1.80458e-30	1.52855e-30	1.35169e-31	300	610	0	8.54766e-35	-1.71008e-33	3.46134e-32	-1.83859e-30	4.36471e-30	1.05281e-31	300	200	0	0	0	0	0	0	0	-311	200	0	-0.360638	0.171811	3.28028	-69.5718	11.5443	104.061	-914	200	0	-0.193728	0.0923471	1.76278	315.183	1617.24	10.355	0	0	0
363	1	-8.16892e-33	6.01365e-33	2.68951e-32	2.00656e-30	1.83387e-30	1.44954e-31	300	610	0	-4.56773e-33	-4.92897e-33	3.24052e-32	-1.62461e-30	3.94768e-30	2.72668e-31	300	200	0	0	0	0	0	0	0	-311	200	0	-0.302359	0.143681	2.75202	-58.3159	9.54045	87.2707	-914	200	0
363	2	-1.0389e-32	8.35109e-33	2.59697e-32	1.88345e-30	1.79078e-30	1.33297e-31	300	610	0	-6.69851e-33	-6.19202e-33	2.7272e-32	-1.30788e-30	3.23725e-30	3.36399e-31	300	200	0	0	0	0	0	0	0	-311	200	0	-0.232903	0.110234	2.12219	-44.9031	7.15508	67.2737	-914	200	0
363	3	-1.04268e-32	8.69935e-33	2.23414e-32	1.58812e-30	1.55249e-30	1.10703e-31	300	610	0	-7.12497e-33	-6.17997e-33	2.10692e-32	-9.69844e-31	2.44282e-30	3.32933e-31	300	200	0	0	0	0	0	0	0	-311	200	0	-0.16529	0.0777641	1.50889	-31.8477	4.82374	47.8326	-914	200	0
363	4	-9.20545e-33	7.8624e-33	1.75917e-32	1.22897e-30	1.23039e-30	8.45137e-32	300	610	0	-6.52069e-33	-5.43623e-33	1.49909e-32	-6.59862e-31	1.69482e-30	2.91247e-31	300	200	0	0	0	0	0	0	0	-311	200	0	-0.106761	0.0498318	0.977521	-20.5493	2.80443	31.0396	-914	200	0
363	5	-7.40569e-33	6.4438e-33	1.27634e-32	8.75954e-31	8.98509e-31	5.938e-32	300	610	0	-5.39583e-33	-4.36049e-33	9.70892e-33	-4.02964e-31	1.06269e-30	2.32556e-31	300	200	0	0	0	0	0	0	0	-311	200	0	-0.0603592	0.0280169	0.555171	-11.5984	1.23205	17.772	-914	200	0
363	6	-5.48797e-33	4.85991e-33	8.46571e-33	5.68552e-31	6.00567e-31	3.78498e-32	300	610	0	-4.10577e-33	-3.2221e-33	5.51447e-33	-2.07218e-31	5.72548e-31	1.71084e-31	300	200	0	0	0	0	0	0	0	-311	200	0	-0.0263361	0.0125923	0.243416	-5.04874	0.166659	8.09591	-914	200	0
363	7	-3.73107e-33	3.36983e-33	4.9854e-33	3.24025e-31	3.57662e-31	2.09583e-32	300	610	0	-2.87454e-33	-2.18343e-33	2.4454e-33	-6.99671e-32	2.22477e-31	1.15344e-31	300	200	0	0	0	0	0	0	0	-311	200	0	-0.00329953	0.0030588	0.0287413	-0.637236	-0.368447	1.59372	-914	200	0
363	8	-2.2761e-33	2.11134e-33	2.39001e-33	1.44802e-31	1.75361e-31	8.74778e-33	300	610	0	-1.82392e-33	-1.32593e-33	3.89286e-34	1.7287e-32	-5.32111e-33	6.95438e-32	300	200	0	0	0	0	0	0	0	-311	200	0	0.0109301	-0.00146661	-0.10959	2.05022	-0.360623	-2.39156	-914	200	0
363	9	-1.16819e-33	1.13604e-33	6.12833e-34	2.44931e-32	4.96397e-32	6.84364e-34	300	610	0	-1.00241e-33	-6.74822e-34	-8.39295e-34	6.53929e-32	-1.3566e-31	3.49197e-32	300	200	0	0	0	0	0	0	0	-311	200	0	0.0187228	-0.00200464	-0.193966	3.46486	0.205164	-4.58747	-914	200	0
364	0	-3.91926e-34	4.39848e-34	-4.8202e-34	-4.75986e-32	-2.85624e-32	-4.0333e-33	300	610	0	-4.10572e-34	-2.20011e-34	-1.4456e-33	8.52549e-32	-1.94424e-31	1.08492e-32	300	200	0	0	0	0	0	0	0	-311	200	0	0.0222579	0.000411043	-0.244735	4.02296	1.34597	-5.68452	-914	200	0	-0.018308	-0.0597356	0.418396	81.7446	372.058	57.6218	0	0	0
364	1	1.01118e-34	-1.28699e-35	-1.05404e-33	-8.33729e-32	-7.01194e-32	-6.26486e-33	300	610	0	-2.13419e-35	6.77138e-35	-1.62185e-33	8.65101e-32	-2.0503e-31	-4.28364e-33	300	200	0	0	0	0	0	0	0	-311	200	0	0.0233045	0.00475978	-0.277863	4.06571	3.06667	-6.27337	-914	200	0
364	2	3.72539e-34	-2.71626e-34	-1.25725e-33	-9.40012e-32	-8.56527e-32	-6.80097e-33	300	610	0	2.04991e-34	2.25068e-34	-1.52982e-33	7.69176e-32	-1.86684e-31	-1.24736e-32	300	200	0	0	0	0	0	0	0	-311	200	0	0.023112	0.00998687	-0.303485	3.84124	5.33169	-6.81046	-914	200	0
364	3	4.84177e-34	-3.88014e-34	-1.2242e-33	-8.89047e-32	-8.43716e-32	-6.29836e-33	300	610	0	3.10682e-34	2.88706e-34	-1.29451e-33	6.22319e-32	-1.53878e-31	-1.56952e-32	300	200	0	0	0	0	0	0	0	-311	200	0	0.0223693	0.0149091	-0.324958	3.50044	8.02291	-7.59774	-914	200	0
364	4	4.90637e-34	-4.0867e-34	-1.05923e-33	-7.53748e-32	-7.35758e-32	-5.25846e-33	300	610	0	3.34407e-34	2.90873e-34	-1.00488e-33	4.63687e-32	-1.1667e-31	-1.56763e-32	300	200	0	0	0	0	0	0	0	-311	200	0	0.0212004	0.0181	-0.338189	3.10067	10.8851	-8.76572	-914	200	0
364	5	4.35855e-34	-3.71823e-34	-8.38103e-34	-5.86092e-32	-5.85967e-32	-4.03363e-33	300	610	0	3.08179e-34	2.5744e-34	-7.18553e-34	3.17198e-32	-8.13674e-32	-1.37963e-32	300	200	0	0	0	0	0	0	0	-311	200	0	0.0191816	0.0177862	-0.331151	2.6135	13.4627	-10.2523	-914	200	0
364	6	3.52393e-34	-3.06307e-34	-6.1104e-34	-4.19821e-32	-4.29982e-32	-2.8485e-33	300	610	0	2.56356e-34	2.07524e-34	-4.68258e-34	1.95156e-32	-5.13691e-32	-1.10706e-32	300	200	0	0	0	0	0	0	0	-311	200	0	0.0153757	0.0117897	-0.283706	1.93489	15.0343	-11.7749	-914	200	0
364	7	2.62393e-34	-2.32119e-34	-4.07638e-34	-2.7417e-32	-2.89034e-32	-1.8275e-33	300	610	0	1.95996e-34	1.54083e-34	-2.68523e-34	1.01721e-32	-2.7997e-32	-8.18356e-33	300	200	0	0	0	0	0	0	0	-311	200	0	0.00839313	-0.00243652	-0.168031	0.898577	14.5583	-12.7967	-914	200	0
364	8	1.79363e-34	-1.6179e-34	-2.42092e-34	-1.5774e-32	-1.73536e-32	-1.02259e-33	300	610	0	1.37925e-34	1.04986e-34	-1.2167e-34	3.58722e-33	-1.12212e-32	-5.54796e-33	300	200	0	0	0	0	0	0	0	-311	200	0	-0.00349631	-0.0276295	0.0498694	-0.705126	10.6467	-12.4964	-914	200	0
364	9	1.1024e-34	-1.02065e-34	-1.18047e-34	-7.19916e-33	-8.64399e-33	-4.37884e-34	300	610	0	8.80924e-35	6.42412e-35	-2.27306e-35	-6.26441e-34	-2.38132e-34	-3.37116e-33	300	200	0	0	0	0	0	0	0	-311	200	0	-0.0221698	-0.0663304	0.406882	-3.10111	1.59388	-9.75219	-914	200	0
365	0	5.73547e-35	-5.55571e-35	-3.26532e-35	-1.41074e-33	-2.60582e-33	-4.9502e-35	300	610	0	4.89383e-35	3.31555e-35	3.68647e-35	-2.9744e-33	6.105e-33	-1.71768e-33	300	200	0	0	0	0	0	0	0	-311	200	0	-0.0493342	-0.12023	0.936938	-6.48702	-14.5053	-3.16388	-914	200	0	-0.018308	-0.0597356	0.418396	81.7446	372.058	57.6218	0	0	0
365	1	2.011e-35	-2.21936e-35	2.03372e-35	2.08552e-33	1.17651e-33	1.797e-34	300	610	0	2.0592e-35	1.13298e-35	6.6734e-35	-3.96975e-33	9.02413e-33	-5.62223e-34	300	200	0	0	0	0	0	0	0	-311	200	0	-0.0860434	-0.189193	1.66177	-10.9716	-39.5082	8.86246	-914	200	0
365	2	-3.70154e-36	-3.65219e-37	4.83794e-35	3.84705e-33	3.2109e-33	2.90056e-34	300	610	0	1.83914e-36	-2.56973e-36	7.5951e-35	-4.06873e-33	9.62659e-33	1.69142e-34	300	200	0	0	0	0	0	0	0	-311	200	0	-0.132013	-0.269922	2.57755	-16.4897	-74.8038	27.9317	-914	200	0
365	3	-1.69507e-35	1.22286e-35	5.87343e-35	4.40118e-33	3.99776e-33	3.18923e-34	300	610	0	-9.16208e-36	-1.02549e-35	7.21951e-35	-3.64055e-33	8.82525e-33	5.69476e-34	300	200	0	0	0	0	0	0	0	-311	200	0	-0.184718	-0.3543	3.63699	-22.6921	-120.677	55.3426	-914	200	0
365	4	-2.25473e-35	1.80114e-35	5.76854e-35	4.19505e-33	3.97354e-33	2.97496e-34	300	610	0	-1.43949e-35	-1.34508e-35	6.14283e-35	-2.96033e-33	7.31234e-33	7.31754e-34	300	200	0	0	0	0	0	0	0	-311	200	0	-0.238839	-0.42872	4.73842	-28.8694	-175.732	91.7056	-914	200	0
365	5	-2.30769e-35	1.91889e-35	5.02048e-35	3.57638e-33	3.48588e-33	2.49708e-34	300	610	0	-1.56872e-35	-1.36847e-35	4.79143e-35	-2.21631e-33	5.5707e-33	7.37817e-34	300	200	0	0	0	0	0	0	0	-311	200	0	-0.288165	-0.479158	5.764	-34.1264	-237.487	136.856	-914	200	0
365	6	-2.06299e-35	1.7578e-35	3.99183e-35	2.79429e-33	2.7899e-33	1.92462e-34	300	610	0	-1.45598e-35	-1.21875e-35	3.44319e-35	-1.5243e-33	3.90519e-33	6.53341e-34	300	200	0	0	0	0	0	0	0	-311	200	0	-0.329895	-0.501871	6.66566	-37.8038	-304.056	190.015	-914	200	0
365	7	-1.67634e-35	1.45561e-35	2.9245e-35	2.01147e-33	2.05713e-33	1.36602e-34	300	610	0	-1.21756e-35	-9.87366e-36	2.25753e-35	-9.44717e-34	2.48204e-33	5.26885e-34	300	200	0	0	0	0	0	0	0	-311	200	0	-0.365307	-0.506332	7.47773	-39.5454	-373.664	249.041	-914	200	0
365	8	-1.25416e-35	1.10831e-35	1.96217e-35	1.32158e-33	1.39058e-33	8.82005e-35	300	610	0	-9.35306e-36	-7.36609e-36	1.3067e-35	-4.98869e-34	1.36791e-33	3.91371e-34	300	200	0	0	0	0	0	0	0	-311	200	0	-0.39409	-0.504266	8.20125	-38.7421	-440.508	308.253	-914	200	0
365	9	-8.61892e-36	7.76492e-36	1.17495e-35	7.67357e-34	8.41562e-34	4.98579e-35	300	610	0	-6.61494e-36	-5.04612e-36	6.04241e-36	-1.83067e-34	5.64272e-34	2.66808e-34	300	200	0	0	0	0	0	0	0	-311	200	0	-0.409051	-0.498263	8.69717	-34.2481	-491.308	356.693	-914	200	0
366	0	-5.33587e-36	4.93129e-36	5.82259e-36	3.57218e-34	4.25573e-34	2.18707e-35	300	610	0	-4.25184e-36	-3.11061e-36	1.28333e-36	2.0321e-35	3.49629e-35	1.63393e-34	300	200	0	0	0	0	0	0	0	-311	200	0	-0.397884	-0.479755	8.73031	-25.5434	-508.879	380.485	-914	200	0	-0.169713	-0.30759	5.93943	1175.46	5125.73	552.447	0	0	0
366	1	-2.81203e-36	2.71412e-36	1.72058e-36	7.88151e-35	1.35654e-34	3.17457e-36	300	610	0	-2.38612e-36	-1.62693e-36	-1.60598e-36	1.34842e-34	-2.73538e-34	8.44663e-35	300	200	0	0	0	0	0	0	0	-311	200	0	-0.351967	-0.436289	8.16259	-14.3552	-483.851	371.204	-914	200	0
366	2	-1.02565e-36	1.11573e-36	-8.4336e-37	-9.06589e-35	-4.72328e-35	-7.95055e-36	300	610	0	-1.0289e-36	-5.79939e-37	-3.07605e-36	1.84639e-34	-4.18341e-34	2.90249e-35	300	200	0	0	0	0	0	0	0	-311	200	0	-0.274277	-0.364527	7.11244	-3.77497	-423.623	333.423	-914	200	0
366	3	1.23633e-37	6.3737e-38	-2.21762e-36	-1.77305e-34	-1.46804e-34	-1.33966e-35	300	610	0	-1.25996e-37	9.11034e-38	-3.55526e-36	1.91323e-34	-4.51817e-34	-6.31234e-36	300	200	0	0	0	0	0	0	0	-311	200	0	-0.177459	-0.275466	5.88873	4.32562	-347.224	281.927	-914	200	0
366	4	7.69442e-37	-5.48629e-37	-2.74444e-36	-2.06008e-34	-1.86635e-34	-1.49294e-35	300	610	0	4.07805e-37	4.65934e-37	-3.40819e-36	1.72471e-34	-4.17372e-34	-2.58927e-35	300	200	0	0	0	0	0	0	0	-311	200	0	-0.0756718	-0.185754	4.79436	9.78041	-273.075	232.067	-914	200	0
366	5	1.04855e-36	-8.35125e-37	-2.72174e-36	-1.97983e-34	-1.87415e-34	-1.40316e-35	300	610	0	6.65407e-37	6.25698e-37	-2.91925e-36	1.41247e-34	-3.4808e-34	-3.41023e-35	300	200	0	0	0	0	0	0	0	-311	200	0	0.0197656	-0.10854	4.01487	12.8699	-212.628	193.812	-914	200	0
366	6	1.08325e-36	-8.99976e-37	-2.38636e-36	-1.69809e-34	-1.65696e-34	-1.1847e-35	300	610	0	7.33042e-37	6.42678e-37	-2.29282e-36	1.06704e-34	-2.67127e-34	-3.48276e-35	300	200	0	0	0	0	0	0	0	-311	200	0	0.0994845	-0.0522237	3.61336	13.6621	-170.414	171.25	-914	200	0
366	7	9.72932e-37	-8.29502e-37	-1.91171e-36	-1.33416e-34	-1.3368e-34	-9.18846e-36	300	610	0	6.82842e-37	5.75454e-37	-1.66283e-36	7.44418e-35	-1.89238e-34	-3.12044e-35	300	200	0	0	0	0	0	0	0	-311	200	0	0.153822	-0.0222656	3.54903	11.935	-145.485	163.483	-914	200	0
366	8	7.91986e-37	-6.89444e-37	-1.41394e-36	-9.66411e-35	-9.95961e-35	-6.58166e-36	300	610	0	5.7027e-37	4.67755e-37	-1.10654e-36	4.73967e-35	-1.22495e-34	-2.55614e-35	300	200	0	0	0	0	0	0	0	-311	200	0	0.1716	-0.0224758	3.69859	7.15672	-132.809	165.672	-914	200	0
366	9	5.91632e-37	-5.25894e-37	-9.62203e-37	-6.40245e-35	-6.83956e-35	-4.32454e-36	300	610	0	4.3468e-37	3.49588e-37	-6.59194e-37	2.65987e-35	-7.0164e-35	-1.94805e-35	300	200	0	0	0	0	0	0	0	-311	200	0	0.142525	-0.0555291	3.92241	-1.48651	-125.924	171.987	-914	200	0
367	0	4.03747e-37	-3.68193e-37	-5.90146e-37	-3.76672e-35	-4.25315e-35	-2.548e-36	300	610	0	3.0161e-37	2.3952e-37	-3.2734e-37	1.18289e-35	-3.23056e-35	-1.39172e-35	300	200	0	0	0	0	0	0	0	-311	200	0	0.0632557	-0.122605	4.17408	-14.9981	-120.826	180.415	-914	200	0	-0.320219	-0.38126	4.45869	793.427	4026.27	603.13	0	0	0
367	1	2.45425e-37	-2.32605e-37	-3.0663e-37	-1.80096e-35	-2.26997e-35	-1.27005e-36	300	610	0	1.85821e-37	1.47379e-37	-9.97949e-38	2.13629e-36	-7.0653e-36	-9.33918e-36	300	200	0	0	0	0	0	0	0	-311	200	0	-0.05969	-0.222451	4.53299	-34.3574	-117.363	194.24	-914	200	0
367	2	1.23416e-37	-1.26017e-37	-1.04834e-37	-4.47823e-36	-8.47032e-36	-4.39583e-37	300	610	0	9.44034e-38	7.68463e-38	4.40039e-38	-3.78518e-36	8.36542e-36	-5.85754e-36	300	200	0	0	0	0	0	0	0	-311	200	0	-0.213362	-0.35	5.10437	-60.1433	-116.457	217.81	-914	200	0
367	3	3.79492e-38	-4.92101e-38	3.06538e-38	4.02163e-36	1.21721e-36	3.1469e-38	300	610	0	2.95521e-38	2.76952e-38	1.28123e-37	-7.34114e-36	1.70912e-35	-3.33911e-36	300	200	0	0	0	0	0	0	0	-311	200	0	-0.381248	-0.494261	5.90854	-92.0157	-117.032	251.829	-914	200	0
367	4	-1.42458e-38	5.21136e-40	1.18657e-37	8.75747e-36	7.68894e-36	2.46473e-37	300	610	0	-9.20001e-39	-2.46657e-39	1.76277e-37	-9.87284e-36	2.20925e-35	-1.49397e-36	300	200	0	0	0	0	0	0	0	-311	200	0	-0.541385	-0.635382	6.83679	-128.072	-115.114	291.49	-914	200	0
367	5	-3.77903e-38	2.74324e-38	1.77828e-37	1.09439e-35	1.22806e-35	3.11184e-37	300	610	0	-2.33735e-38	-1.69506e-38	2.0946e-37	-1.25527e-35	2.59737e-35	5.87088e-38	300	200	0	0	0	0	0	0	0	-311	200	0	-0.664232	-0.743199	7.64384	-163.919	-104.736	326.161	-914	200	0
367	6	-3.73075e-38	3.60487e-38	2.24241e-37	1.16105e-35	1.6161e-35	3.27123e-37	300	610	0	-1.45652e-38	-1.92011e-38	2.44491e-37	-1.63072e-35	3.08064e-35	1.74027e-36	300	200	0	0	0	0	0	0	0	-311	200	0	-0.719614	-0.785402	8.00485	-191.672	-82.4001	341.831	-914	200	0
367	7	-1.67832e-38	3.04429e-38	2.69735e-37	1.15352e-35	2.02042e-35	3.88719e-37	300	610	0	1.59217e-38	-1.23946e-38	2.92989e-37	-2.17392e-35	3.80085e-35	3.96903e-36	300	200	0	0	0	0	0	0	0	-311	200	0	-0.694959	-0.747663	7.69011	-201.947	-52.589	328.589	-914	200	0
367	8	2.04715e-38	1.39727e-38	3.20613e-37	1.12178e-35	2.48827e-35	5.8175e-37	300	610	0	6.68762e-38	6.55289e-40	3.60361e-37	-2.90277e-35	4.82069e-35	7.11351e-36	300	200	0	0	0	0	0	0	0	-311	200	0	-0.605739	-0.645336	6.73623	-190.607	-24.8621	287.956	-914	200	0
367	9	7.13534e-38	-1.06229e-38	3.76443e-37	1.08763e-35	3.01616e-35	9.80759e-37	300	610	0	1.36441e-37	1.7364e-38	4.44537e-37	-3.77912e-35	6.10518e-35	1.14328e-35	300	200	0	0	0	0	0	0	0	-311	200	0	-0.483095	-0.510562	5.40751	-162.599	-5.00589	231.23	-914	200	0
368	0	1.32085e-37	-4.08496e-38	4.28806e-37	1.04512e-35	3.53834e-35	1.64336e-36	300	610	0	2.20874e-37	3.50858e-38	5.34331e-37	-4.69125e-35	7.4969e-35	1.69956e-35	300	200	0	0	0	0	0	0	0	-311	200	0	-0.35499	-0.372216	3.9994	-127.125	6.99232	171.06	-914	200	0	-0.320219	-0.38126	4.45869	793.427	4026.27	603.13	0	0	0
368	1	1.97003e-37	-7.38809e-38	4.6002e-37	9.61548e-36	3.91457e-35	2.59966e-36	300	610	0	3.12878e-37	5.07329e-38	6.07497e-37	-5.43353e-35	8.68614e-35	2.35725e-35	300	200	0	0	0	0	0	0	0	-311	200	0	-0.23903	-0.248249	2.71199	-91.5683	13.069	116.024	-914	200	0
368	2	2.57126e-37	-1.05846e-37	4.42062e-37	7.78866e-36	3.91891e-35	3.83551e-36	300	610	0	3.99601e-37	6.03758e-38	6.28782e-37	-5.68649e-35	9.18036e-35	3.05015e-35	300	200	0	0	0	0	0	0	0	-311	200	0	-0.143894	-0.147235	1.64497	-60.1679	15.061	70.4047	-914	200	0
368	3	2.98662e-37	-1.3106e-37	3.36143e-37	4.16482e-36	3.23327e-35	5.26902e-36	300	610	0	4.60519e-37	5.8905e-38	5.48559e-37	-5.00234e-35	8.28086e-35	3.65334e-35	300	200	0	0	0	0	0	0	0	-311	200	0	-0.0720963	-0.0713226	0.828261	-34.8488	14.5325	35.5022	-914	200	0
368	4	3.01692e-37	-1.41306e-37	9.36323e-38	-2.23231e-36	1.45117e-35	6.72105e-36	300	610	0	4.6555e-37	3.98557e-38	3.02906e-37	-2.80431e-35	5.0792e-35	3.9676e-35	300	200	0	0	0	0	0	0	0	-311	200	0	-0.0223039	-0.0187137	0.248043	-15.9732	12.7066	10.7422	-914	200	0
368	5	2.39389e-37	-1.2531e-37	-3.40721e-37	-1.24477e-35	-1.90022e-35	7.88196e-36	300	610	0	3.73916e-37	-4.47602e-39	-1.83612e-37	1.58935e-35	-1.50933e-35	3.70695e-35	300	200	0	0	0	0	0	0	0	-311	200	0	0.00887053	0.0144433	-0.132923	-2.962	10.4631	-5.4524	-914	200	0
368	6	7.8275e-38	-6.8631e-38	-1.02211e-36	-2.74239e-35	-7.31024e-35	8.27954e-36	300	610	0	1.34525e-37	-8.24668e-38	-9.90945e-37	8.90256e-35	-1.26531e-34	2.49445e-35	300	200	0	0	0	0	0	0	0	-311	200	0	0.0255958	0.0327025	-0.360469	5.23145	8.37265	-15.0302	-914	200	0
368	7	-2.19826e-37	4.57695e-38	-1.99426e-36	-4.77368e-35	-1.51958e-34	7.25613e-36	300	610	0	-3.11133e-37	-2.01967e-37	-2.19054e-36	1.97839e-34	-2.9427e-34	-1.26752e-36	300	200	0	0	0	0	0	0	0	-311	200	0	0.0320002	0.0404452	-0.479034	9.78643	6.74556	-19.8867	-914	200	0
368	8	-6.9333e-37	2.35912e-37	-3.27202e-36	-7.32186e-35	-2.57624e-34	3.96697e-36	300	610	0	-1.02235e-36	-3.68273e-37	-3.82448e-36	3.46176e-34	-5.25234e-34	-4.65774e-35	300	200	0	0	0	0	0	0	0	-311	200	0	0.0317066	0.0413741	-0.525493	11.7979	5.6793	-21.6043	-914	200	0
368	9	-1.37305e-36	5.17748e-37	-4.81717e-36	-1.02457e-34	-3.88069e-34	-2.5841e-36	300	610	0	-2.04742e-36	-5.81113e-37	-5.87534e-36	5.32502e-34	-8.18288e-34	-1.15729e-34	300	200	0	0	0	0	0	0	0	-311	200	0	0.0276295	0.0382762	-0.52577	12.1503	5.09765	-21.3124	-914	200	0
369	0	-2.27012e-36	9.00265e-37	-6.50726e-36	-1.32183e-34	-5.34583e-34	-1.3451e-35	300	610	0	-3.40552e-36	-8.30532e-37	-8.22598e-36	7.46251e-34	-1.15855e-33	-2.12019e-34	300	200	0	0	0	0	0	0	0	-311	200	0	0.0219465	0.0329655	-0.493369	11.4569	4.77799	-19.6312	-914	200	0	0.0175574	-0.0296091	0.9735	181.977	870.504	59.736	0	0	0
369	1	-3.35901e-36	1.37841e-36	-8.099e-36	-1.5659e-34	-6.78666e-34	-2.95704e-35	300	610	0	-5.06106e-36	-1.09176e-36	-1.06103e-35	9.63354e-34	-1.51031e-33	-3.35548e-34	300	200	0	0	0	0	0	0	0	-311	200	0	0.0161718	0.0263368	-0.429196	10.0436	4.36845	-16.6712	-914	200	0
369	2	-4.55574e-36	1.92367e-36	-9.18939e-36	-1.66666e-34	-7.88631e-34	-5.14815e-35	300	610	0	-6.8906e-36	-1.31934e-36	-1.25584e-35	1.14125e-33	-1.8091e-33	-4.80838e-34	300	200	0	0	0	0	0	0	0	-311	200	0	0.0112782	0.0184865	-0.322355	7.9618	3.40012	-12.0732	-914	200	0
369	3	-5.6919e-36	2.47266e-36	-9.18143e-36	-1.49708e-34	-8.16431e-34	-7.89208e-35	300	610	0	-8.64339e-36	-1.44124e-36	-1.33435e-35	1.21405e-33	-1.95373e-33	-6.33848e-34	300	200	0	0	0	0	0	0	0	-311	200	0	0.00782765	0.00887462	-0.151866	5.0229	1.303	-5.08632	-914	200	0
369	4	-6.48724e-36	2.91435e-36	-7.26448e-36	-8.92254e-35	-6.95542e-34	-1.10284e-34	300	610	0	-9.89931e-36	-1.35413e-36	-1.19427e-35	1.08895e-33	-1.80022e-33	-7.6855e-34	300	200	0	0	0	0	0	0	0	-311	200	0	0.00608564	-0.00347375	0.110436	0.852086	-2.56301	5.30954	-914	200	0
369	5	-6.52498e-36	3.07793e-36	-2.42451e-36	3.44363e-35	-3.41089e-34	-1.41966e-34	300	610	0	-1.00307e-35	-9.21614e-37	-7.03004e-36	6.4556e-34	-1.15996e-33	-8.43474e-34	300	200	0	0	0	0	0	0	0	-311	200	0	0.0061029	-0.0197193	0.495333	-5.03443	-8.84836	20.2179	-914	200	0
369	6	-5.23733e-36	2.72397e-36	6.49596e-36	2.42355e-34	3.46109e-34	-1.67633e-34	300	610	0	-8.17895e-36	2.18998e-38	2.97198e-36	-2.59477e-34	1.94153e-34	-7.98888e-34	300	200	0	0	0	0	0	0	0	-311	200	0	0.00775797	-0.0408886	1.02936	-13.1203	-18.1102	40.5553	-914	200	0
369	7	-1.91155e-36	1.54335e-36	2.06639e-35	5.53718e-34	1.46955e-33	-1.77514e-34	300	610	0	-3.26213e-36	1.65848e-36	1.97519e-35	-1.77978e-33	2.50906e-33	-5.55684e-34	300	200	0	0	0	0	0	0	0	-311	200	0	0.0107583	-0.0674599	1.72497	-23.7375	-30.6503	66.6713	-914	200	0
369	8	4.26938e-36	-8.30201e-37	4.10209e-35	9.8044e-34	3.1188e-33	-1.5789e-34	300	610	0	5.96611e-36	4.16108e-36	4.48411e-35	-4.05495e-33	6.01505e-33	-1.74566e-35	300	200	0	0	0	0	0	0	0	-311	200	0	0.0146028	-0.0988338	2.56716	-36.8623	-46.2818	97.8414	-914	200	0
369	9	1.41344e-35	-4.78634e-36	6.79211e-35	1.51932e-33	5.34056e-33	-9.10171e-35	300	610	0	2.07794e-35	7.65095e-36	7.91797e-35	-7.17125e-33	1.08656e-32	9.22289e-34	300	200	0	0	0	0	0	0	0	-311	200	0	0.0185141	-0.132683	3.49648	-51.8532	-64.0222	131.63	-914	200	0
370	0	2.83615e-35	-1.06747e-35	1.00623e-34	2.14153e-33	8.09738e-33	4.41676e-35	300	610	0	4.2235e-35	1.21343e-35	1.22485e-34	-1.11043e-32	1.7049e-32	2.36552e-33	300	200	0	0	0	0	0	0	0	-311	200	0	0.0213529	-0.164208	4.38891	-67.1343	-81.7186	163.151	-914	200	0	0.0175574	-0.0296091	0.9735	181.977	870.504	59.736	0	0	0
370	1	4.72251e-35	-1.87025e-35	1.36636e-34	2.77966e-33	1.12131e-32	2.70133e-34	300	610	0	7.07941e-35	1.74157e-35	1.72406e-34	-1.56423e-32	2.42682e-32	4.38517e-33	300	200	0	0	0	0	0	0	0	-311	200	0	0.0215868	-0.18594	5.0509	-80.1228	-95.9606	184.874	-914	200	0
370	2	7.02413e-35	-2.87869e-35	1.70939e-34	3.31314e-33	1.43071e-32	6.07134e-34	300	610	0	1.05786e-34	2.29903e-35	2.23481e-34	-2.02915e-32	3.17921e-32	6.98856e-33	300	200	0	0	0	0	0	0	0	-311	200	0	0.0175331	-0.190411	5.29383	-88.4828	-103.549	189.277	-914	200	0
370	3	9.57072e-35	-4.03569e-35	1.95154e-34	3.55398e-33	1.67216e-32	1.06737e-33	300	610	0	1.4471e-34	2.79185e-35	2.65973e-34	-2.417e-32	3.82856e-32	1.00674e-32	300	200	0	0	0	0	0	0	0	-311	200	0	0.00789773	-0.175673	5.08764	-92.6782	-104.497	174.349	-914	200	0
370	4	1.20153e-34	-5.21119e-35	1.96803e-34	3.2359e-33	1.74535e-32	1.64652e-33	300	610	0	1.82402e-34	3.07007e-35	2.84725e-34	-2.59037e-32	4.16405e-32	1.33347e-32	300	200	0	0	0	0	0	0	0	-311	200	0	-0.00793074	-0.147241	4.61214	-96.7285	-102.975	145.525	-914	200	0
370	5	1.37755e-34	-6.17507e-35	1.5886e-34	2.01166e-33	1.51073e-32	2.31239e-33	300	610	0	2.10136e-34	2.91735e-35	2.58297e-34	-2.35477e-32	3.88408e-32	1.62524e-32	300	200	0	0	0	0	0	0	0	-311	200	0	-0.0300698	-0.113438	4.12082	-105.693	-104.477	111.053	-914	200	0
370	6	1.39805e-34	-6.57104e-35	5.99252e-35	-5.34785e-34	7.89389e-33	2.99101e-33	300	610	0	2.14796e-34	2.04676e-35	1.5877e-34	-1.45668e-32	2.59171e-32	1.79568e-32	300	200	0	0	0	0	0	0	0	-311	200	0	-0.0582226	-0.0806133	3.79828	-122.943	-112.804	77.2474	-914	200	0
370	7	1.1438e-34	-5.89713e-35	-1.24576e-34	-4.85285e-33	-6.28917e-33	3.55108e-33	300	610	0	1.78361e-34	1.08143e-36	-4.72583e-35	4.07404e-33	-1.93515e-33	1.71976e-32	300	200	0	0	0	0	0	0	0	-311	200	0	-0.0912743	-0.0522976	3.72511	-149.132	-129.089	47.6694	-914	200	0
370	8	4.64391e-35	-3.50215e-35	-4.19643e-34	-1.13569e-32	-2.96533e-32	3.78884e-33	300	610	0	7.80047e-35	-3.28608e-35	-3.958e-34	3.56508e-32	-4.99766e-32	1.23109e-32	300	200	0	0	0	0	0	0	0	-311	200	0	-0.12661	-0.0299739	3.88494	-181.765	-151.579	23.917	-914	200	0
370	9	-8.13583e-35	1.38961e-35	-8.45827e-34	-2.03141e-32	-6.41409e-32	3.41668e-33	300	610	0	-1.12719e-34	-8.50816e-35	-9.19934e-34	8.31789e-32	-1.23171e-31	1.25887e-33	300	200	0	0	0	0	0	0	0	-311	200	0	-0.159331	-0.013758	4.16642	-214.579	-175.25	6.33802	-914	200	0
371	0	-2.86763e-34	9.60959e-35	-1.41168e-33	-3.16808e-32	-1.10824e-31	2.0609e-33	300	610	0	-4.21066e-34	-1.58265e-34	-1.64079e-33	1.48595e-31	-2.24934e-31	-1.82248e-32	300	200	0	0	0	0	0	0	0	-311	200	0	-0.182015	-0.00295321	4.3743	-237.565	-191.923	-5.40985	-914	200	0	-0.0881388	-0.0478544	3.51137	560.14	3086.73	104.817	0	0	0
371	1	-5.84553e-34	2.19137e-34	-2.10313e-33	-4.48812e-32	-1.69037e-31	-7.24535e-34	300	610	0	-8.70053e-34	-2.52733e-34	-2.55431e-33	2.31558e-31	-3.55285e-31	-4.83332e-32	300	200	0	0	0	0	0	0	0	-311	200	0	-0.187305	0.0035163	4.30334	-240.567	-193.234	-12.0489	-914	200	0
371	2	-9.81277e-34	3.87699e-34	-2.86963e-33	-5.85334e-32	-2.35234e-31	-5.41894e-33	300	610	0	-1.47055e-33	-3.6463e-34	-3.6135e-33	3.27837e-31	-5.08328e-31	-9.06773e-32	300	200	0	0	0	0	0	0	0	-311	200	0	-0.173325	0.00678313	3.87536	-220.486	-176.494	-14.6119	-914	200	0
371	3	-1.46781e-33	6.00478e-34	-3.60773e-33	-7.01407e-32	-3.0159e-31	-1.24601e-32	300	610	0	-2.21003e-33	-4.83639e-34	-4.70641e-33	4.27311e-31	-6.69103e-31	-1.45522e-31	300	200	0	0	0	0	0	0	0	-311	200	0	-0.145579	0.00784826	3.1896	-183.851	-146.794	-14.3429	-914	200	0
371	4	-2.00965e-33	8.46043e-34	-4.14336e-33	-7.57842e-32	-3.54461e-31	-2.21229e-32	300	610	0	-3.03792e-33	-5.90339e-34	-5.63135e-33	5.11714e-31	-8.09985e-31	-2.10736e-31	300	200	0	0	0	0	0	0	0	-311	200	0	-0.112345	0.00752283	2.41617	-140.89	-112.234	-12.4288	-914	200	0
371	5	-2.53532e-33	1.09771e-33	-4.21579e-33	-6.98847e-32	-3.72916e-31	-3.43416e-32	300	610	0	-3.84788e-33	-6.53503e-34	-6.07231e-33	5.52402e-31	-8.87057e-31	-2.80462e-31	300	200	0	0	0	0	0	0	0	-311	200	0	-0.0799467	0.00642986	1.68487	-99.4141	-79.0022	-9.78332	-914	200	0
371	6	-2.92388e-33	1.3078e-33	-3.46755e-33	-4.51323e-32	-3.27684e-31	-4.84721e-32	300	610	0	-4.45871e-33	-6.27849e-34	-5.58008e-33	5.08621e-31	-8.3716e-31	-3.43577e-31	300	200	0	0	0	0	0	0	0	-311	200	0	-0.0519219	0.00501587	1.06525	-63.7315	-50.4923	-7.02231	-914	200	0
371	7	-2.99338e-33	1.40201e-33	-1.44711e-33	7.27797e-33	-1.81063e-31	-6.29974e-32	300	610	0	-4.59654e-33	-4.53036e-34	-3.56685e-33	3.27003e-31	-5.76778e-31	-3.82105e-31	300	200	0	0	0	0	0	0	0	-311	200	0	-0.0297762	0.00357238	0.583791	-35.6223	-28.0881	-4.521	-914	200	0
371	8	-2.49354e-33	1.27514e-33	2.36708e-33	9.69248e-32	1.11499e-31	-7.51976e-32	300	610	0	-3.88309e-33	-5.50429e-35	6.74369e-34	-5.66903e-32	-4.29657e-33	-3.69881e-31	300	200	0	0	0	0	0	0	0	-311	200	0	-0.0136596	0.00226725	0.238971	-15.1969	-11.8491	-2.47785	-914	200	0
371	9	-1.10709e-33	7.90054e-34	8.51016e-33	2.32747e-31	5.97223e-31	-8.08236e-32	300	610	0	-1.83699e-33	6.48592e-34	7.91118e-33	-7.12284e-31	9.92298e-31	-2.71919e-31	300	200	0	0	0	0	0	0	0	-311	200	0	-0.00291104	0.00117834	0.0131232	-1.58993	-1.06452	-0.973853	-914	200	0
372	0	1.53389e-33	-2.17467e-34	1.743e-32	4.20715e-31	1.31819e-30	-7.38489e-32	300	610	0	2.10268e-33	1.73791e-33	1.88575e-32	-1.70484e-30	2.51988e-30	-4.51487e-32	300	200	0	0	0	0	0	0	0	-311	200	0	0.00353431	0.000324758	-0.118793	6.52388	5.33714	-0.0220962	-914	200	0	0.0103519	0.00229939	-0.140081	-25.5437	-125.797	-7.76992	0	0	0
372	1	5.80921e-33	-1.92473e-33	2.93296e-32	6.60402e-31	2.2988e-30	-4.64041e-32	300	610	0	8.51883e-33	3.27216e-33	3.39858e-32	-3.07764e-30	4.65424e-30	3.5863e-31	300	200	0	0	0	0	0	0	0	-311	200	0	0.0068666	-0.000306421	-0.183303	10.577	8.50774	0.395243	-914	200	0
372	2	1.20406e-32	-4.49502e-33	4.39445e-32	9.4034e-31	3.52767e-30	1.09525e-32	300	610	0	1.79118e-32	5.26211e-33	5.32506e-32	-4.82714e-30	7.40136e-30	9.86545e-31	300	200	0	0	0	0	0	0	0	-311	200	0	0.00822704	-0.000738901	-0.204831	11.891	9.50715	0.303137	-914	200	0
372	3	2.03818e-32	-8.03334e-33	6.02512e-32	1.23224e-30	4.93349e-30	1.0844e-31	300	610	0	3.05345e-32	7.632e-33	7.57152e-32	-6.86901e-30	1.06446e-29	1.87409e-30	300	200	0	0	0	0	0	0	0	-311	200	0	0.00861146	-0.000991265	-0.203798	11.5594	9.21171	-0.276912	-914	200	0
372	4	3.06631e-32	-1.25216e-32	7.61191e-32	1.4844e-30	6.35557e-30	2.55512e-31	300	610	0	4.6157e-32	1.01713e-32	9.90865e-32	-8.99599e-30	1.40781e-29	3.02915e-30	300	200	0	0	0	0	0	0	0	-311	200	0	0.00882436	-0.00106605	-0.195841	10.4026	8.27877	-1.32487	-914	200	0
372	5	4.21866e-32	-1.77315e-32	8.79333e-32	1.61517e-30	7.51104e-30	4.58327e-31	300	610	0	6.37576e-32	1.24787e-32	1.19189e-31	-1.083e-29	1.71306e-29	4.40999e-30	300	200	0	0	0	0	0	0	0	-311	200	0	0.00945943	-0.000943501	-0.191644	8.96494	7.14578	-2.80807	-914	200	0
372	6	5.34811e-32	-2.31159e-32	9.02472e-32	1.50769e-30	7.96319e-30	7.16036e-31	300	610	0	8.11487e-32	1.39041e-32	1.29436e-31	-1.1774e-29	1.88875e-29	5.89716e-30	300	200	0	0	0	0	0	0	0	-311	200	0	0.010887	-0.000579918	-0.197003	7.53739	6.04801	-4.6557	-914	200	0
372	7	6.20353e-32	-2.76875e-32	7.55574e-32	1.0081e-30	7.0983e-30	1.01578e-30	300	610	0	9.45693e-32	1.35002e-32	1.20419e-31	-1.09743e-29	1.80267e-29	7.26091e-30	300	200	0	0	0	0	0	0	0	-311	200	0	0.0132338	8.8728e-05	-0.212858	6.18899	5.0436	-6.72304	-914	200	0
372	8	6.40494e-32	-2.98974e-32	3.43398e-32	-6.98652e-32	4.12209e-30	1.32649e-30	300	610	0	9.8301e-32	9.99822e-33	7.97649e-32	-7.30786e-30	1.27913e-29	8.12717e-30	300	200	0	0	0	0	0	0	0	-311	200	0	0.0163458	0.00113704	-0.235147	4.80149	4.04003	-8.74754	-914	200	0
372	9	5.42709e-32	-2.75413e-32	-4.44699e-32	-1.93026e-30	-1.90915e-30	1.59182e-30	300	610	0	8.44073e-32	1.83398e-33	-7.48452e-33	5.84545e-31	1.033e-30	7.94856e-30	300	200	0	0	0	0	0	0	0	-311	200	0	0.0197327	0.00263272	-0.254468	3.10409	2.82008	-10.3009	-914	200	0
373	0	2.60095e-32	-1.77322e-32	-1.7232e-31	-4.76573e-30	-1.20033e-29	1.72322e-30	300	610	0	4.2739e-32	-1.27462e-32	-1.57683e-31	1.41904e-29	-1.96321e-29	5.98963e-30	300	200	0	0	0	0	0	0	0	-311	200	0	0.0224964	0.00460985	-0.255642	0.711157	1.06931	-10.7446	-914	200	0	0.0103519	0.00229939	-0.140081	-25.5437	-125.797	-7.76992	0	0	0
373	1	-2.85385e-32	3.00553e-33	-3.58954e-31	-8.70916e-30	-2.70707e-29	1.59443e-30	300	610	0	-3.85963e-32	-3.54621e-32	-3.86223e-31	3.49122e-29	-5.15035e-29	1.34048e-30	300	200	0	0	0	0	0	0	0	-311	200	0	0.0232586	0.00703146	-0.217421	-2.83113	-1.58988	-9.19885	-914	200	0
373	2	-1.17495e-31	3.8451e-32	-6.09128e-31	-1.37619e-29	-4.76635e-29	1.03979e-30	300	610	0	-1.72057e-31	-6.76177e-32	-7.03627e-31	6.37136e-29	-9.62566e-29	-7.02366e-30	300	200	0	0	0	0	0	0	0	-311	200	0	0.0201099	0.00974111	-0.112726	-7.97993	-5.55028	-4.54302	-914	200	0
373	3	-2.4785e-31	9.21271e-32	-9.17938e-31	-1.96963e-29	-7.35965e-29	-1.405e-31	300	610	0	-3.68505e-31	-1.09524e-31	-1.10977e-30	1.00595e-28	-1.54134e-28	-2.01147e-29	300	200	0	0	0	0	0	0	0	-311	200	0	0.0106138	0.012405	0.0900778	-15.1026	-11.1493	4.53255	-914	200	0
373	4	-4.23178e-31	1.66381e-31	-1.26469e-30	-2.59334e-29	-1.0344e-28	-2.16421e-30	300	610	0	-6.33766e-31	-1.59698e-31	-1.58605e-30	1.43882e-28	-2.22838e-28	-3.87127e-29	300	200	0	0	0	0	0	0	0	-311	200	0	-0.00808453	0.0144489	0.424197	-24.3447	-18.5669	19.3952	-914	200	0
373	5	-6.4037e-31	2.61027e-31	-1.60555e-30	-3.14039e-29	-1.33896e-28	-5.23523e-30	300	610	0	-9.63707e-31	-2.1385e-31	-2.08553e-30	1.89335e-28	-2.96123e-28	-6.3032e-29	300	200	0	0	0	0	0	0	0	-311	200	0	-0.0389889	0.0149999	0.918989	-35.4524	-27.6849	41.2287	-914	200	0
373	6	-8.85337e-31	3.71515e-31	-1.86545e-30	-3.44065e-29	-1.59101e-28	-9.49097e-30	300	610	0	-1.33773e-30	-2.6369e-31	-2.52179e-30	2.29128e-28	-3.62181e-28	-9.22594e-29	300	200	0	0	0	0	0	0	0	-311	200	0	-0.084752	0.0128459	1.59134	-47.5467	-37.905	70.6511	-914	200	0
373	7	-1.12781e-30	4.86644e-31	-1.93066e-30	-3.24942e-29	-1.69949e-28	-1.49248e-29	300	610	0	-1.71085e-30	-2.95695e-31	-2.75765e-30	2.50825e-28	-4.0197e-28	-1.23962e-28	300	200	0	0	0	0	0	0	0	-311	200	0	-0.146879	0.00643775	2.43321	-58.8601	-47.9308	107.167	-914	200	0
373	8	-1.31568e-30	5.85974e-31	-1.64373e-30	-2.24299e-29	-1.53575e-28	-2.12808e-29	300	610	0	-2.00505e-30	-2.90044e-31	-2.59602e-30	2.36551e-28	-3.8782e-28	-1.53397e-28	300	200	0	0	0	0	0	0	0	-311	200	0	-0.224579	-0.00603895	3.39514	-66.4591	-55.5315	148.448	-914	200	0
373	9	-1.3696e-30	6.37224e-31	-8.03824e-31	-2.74126e-31	-9.32493e-29	-2.79228e-29	300	610	0	-2.10097e-30	-2.20069e-31	-1.77659e-30	1.62671e-28	-2.82788e-28	-1.72784e-28	300	200	0	0	0	0	0	0	0	-311	200	0	-0.31381	-0.0264897	4.37685	-66.2526	-57.6116	189.92	-914	200	0
374	0	-1.17938e-30	5.94225e-31	8.23691e-31	3.83178e-29	3.10103e-29	-3.36849e-29	300	610	0	-1.83212e-30	-5.27301e-32	1.70325e-32	4.41819e-31	-4.1468e-29	-1.70672e-28	300	200	0	0	0	0	0	0	0	-311	200	0	-0.40874	-0.0566202	5.26729	-54.3075	-51.7417	226.485	-914	200	0	-0.419927	-0.136799	5.32467	1092.8	4806.13	417.024	0	0	0
374	1	-6.03967e-31	3.96215e-31	3.48359e-30	9.7494e-29	2.40702e-28	-3.67216e-29	300	610	0	-9.84602e-31	2.49254e-31	3.13311e-30	-2.81812e-28	3.86854e-28	-1.31608e-28	300	200	0	0	0	0	0	0	0	-311	200	0	-0.505559	-0.0974827	6.03358	-29.4993	-39.1386	256.355	-914	200	0
374	2	5.22075e-31	-3.03404e-32	7.38751e-30	1.80201e-28	5.555e-28	-3.43885e-29	300	610	0	6.93639e-31	7.22801e-31	7.90314e-30	-7.14292e-28	1.0516e-27	-3.63746e-29	300	200	0	0	0	0	0	0	0	-311	200	0	-0.602218	-0.148743	6.73785	5.28541	-25.8276	281.817	-914	200	0
374	3	2.37232e-30	-7.65947e-31	1.26456e-29	2.86684e-28	9.87831e-28	-2.31996e-29	300	610	0	3.46873e-30	1.39655e-30	1.45607e-29	-1.31837e-27	1.98972e-27	1.36806e-28	300	200	0	0	0	0	0	0	0	-311	200	0	-0.691143	-0.207615	7.42492	44.7226	-20.3934	304.497	-914	200	0
374	4	5.09846e-30	-1.88654e-30	1.91686e-29	4.12439e-28	1.53493e-27	1.07177e-30	300	610	0	7.57609e-30	2.27878e-30	2.31207e-29	-2.09566e-27	3.20877e-27	4.09647e-28	300	200	0	0	0	0	0	0	0	-311	200	0	-0.753327	-0.267602	8.0168	82.8328	-30.8254	320.956	-914	200	0
374	5	8.78274e-30	-3.44436e-30	2.6539e-29	5.45637e-28	2.1682e-27	4.30642e-29	300	610	0	1.31489e-29	3.3407e-30	3.32144e-29	-3.013e-27	4.66365e-27	7.99246e-28	300	200	0	0	0	0	0	0	0	-311	200	0	-0.76496	-0.317346	8.34484	114.111	-59.8937	324.233	-914	200	0
374	6	1.33695e-29	-5.4396e-30	3.3855e-29	6.64158e-28	2.82002e-27	1.07171e-28	300	610	0	2.0115e-29	4.49491e-30	4.38827e-29	-3.98372e-27	6.227e-27	1.31113e-27	300	200	0	0	0	0	0	0	0	-311	200	0	-0.714961	-0.340922	8.28788	135.23	-98.8648	309.869	-914	200	0
374	7	1.85747e-29	-7.78189e-30	3.95591e-29	7.32575e-28	3.36894e-27	1.96446e-28	300	610	0	2.80597e-29	5.57032e-30	5.3338e-29	-4.84599e-27	7.65484e-27	1.92956e-27	300	200	0	0	0	0	0	0	0	-311	200	0	-0.61422	-0.323877	7.87637	146.217	-129.72	279.926	-914	200	0
374	8	2.37764e-29	-1.02421e-29	4.12769e-29	6.99662e-28	3.62506e-27	3.10985e-28	300	610	0	3.60592e-29	6.28567e-30	5.8723e-29	-5.34082e-27	8.55091e-27	2.60505e-27	300	200	0	0	0	0	0	0	0	-311	200	0	-0.487172	-0.264857	7.28959	149.916	-139.429	241.905	-914	200	0
374	9	2.7893e-29	-1.23972e-29	3.57052e-29	4.9733e-28	3.31882e-27	4.45712e-28	300	610	0	4.24951e-29	6.22642e-30	5.59119e-29	-5.09397e-27	8.33624e-27	3.23972e-27	300	200	0	0	0	0	0	0	0	-311	200	0	-0.359439	-0.179928	6.77586	150.199	-128.785	205.206	-914	200	0
375	0	2.9269e-29	-1.35748e-29	1.86105e-29	4.22903e-29	2.09796e-27	5.87614e-28	300	610	0	4.48769e-29	4.83223e-30	3.94283e-29	-3.60831e-27	6.23424e-27	3.67178e-27	300	200	0	0	0	0	0	0	0	-311	200	0	-0.251136	-0.093457	6.53364	149.564	-106.298	177.392	-914	200	0	-0.217593	-0.160343	10.0994	1996.91	9110.48	433.494	0	0	0
375	1	2.55928e-29	-1.2808e-29	-1.4981e-29	-7.5792e-28	-4.60484e-28	7.12571e-28	300	610	0	3.97137e-29	1.40531e-30	2.58283e-30	-2.76104e-28	1.2855e-27	3.66186e-27	300	200	0	0	0	0	0	0	0	-311	200	0	-0.174748	-0.0281066	6.63141	147.593	-79.956	162.024	-914	200	0
375	2	1.38919e-29	-8.81837e-30	-7.02996e-29	-1.99254e-27	-4.81485e-27	7.82143e-28	300	610	0	2.24981e-29	-4.84647e-30	-6.20373e-29	5.57679e-27	-7.5883e-27	2.88525e-27	300	200	0	0	0	0	0	0	0	-311	200	0	-0.136133	0.000145555	7.04514	141.963	-55.2298	159.632	-914	200	0
375	3	-9.34006e-30	-5.07173e-32	-1.51936e-28	-3.72671e-27	-1.13899e-26	7.40958e-28	300	610	0	-1.211e-29	-1.47151e-29	-1.61565e-28	1.46002e-26	-2.14488e-26	9.36218e-28	300	200	0	0	0	0	0	0	0	-311	200	0	-0.136302	-0.0131236	7.76795	131.22	-35.7571	170.399	-914	200	0
375	4	-4.781e-29	1.52092e-29	-2.62419e-28	-5.97011e-27	-2.04638e-26	5.15677e-28	300	610	0	-6.97918e-29	-2.88279e-29	-3.01169e-28	2.72667e-26	-4.11082e-26	-2.64783e-27	300	200	0	0	0	0	0	0	0	-311	200	0	-0.172353	-0.0592573	8.83858	115.883	-23.9423	195.013	-914	200	0
375	5	-1.04806e-28	3.85965e-29	-4.00162e-28	-8.63402e-27	-3.20023e-26	1.6918e-29	300	610	0	-1.55644e-28	-4.73961e-29	-4.81527e-28	4.36433e-26	-6.6777e-26	-8.33243e-27	300	200	0	0	0	0	0	0	0	-311	200	0	-0.237528	-0.121498	10.2305	96.4538	-21.3269	232.483	-914	200	0
375	6	-1.82204e-28	7.12701e-29	-5.56755e-28	-1.14769e-26	-4.54349e-26	-8.54072e-28	300	610	0	-2.7269e-28	-6.98631e-29	-6.95367e-28	6.30765e-26	-9.75749e-26	-1.64917e-26	300	200	0	0	0	0	0	0	0	-311	200	0	-0.320391	-0.180311	11.7384	71.8046	-28.7878	277.558	-914	200	0
375	7	-2.79039e-28	1.13319e-28	-7.13663e-28	-1.40415e-26	-5.93763e-26	-2.19186e-27	300	610	0	-4.19718e-28	-9.44522e-29	-9.23099e-28	8.37963e-26	-1.30907e-25	-2.7263e-26	300	200	0	0	0	0	0	0	0	-311	200	0	-0.403661	-0.217732	13.0076	41.0639	-46.6397	320.388	-914	200	0
375	8	-3.89598e-28	1.62956e-28	-8.3858e-28	-1.55904e-26	-7.13116e-26	-4.06413e-27	300	610	0	-5.88407e-28	-1.17633e-28	-1.12777e-27	1.02457e-25	-1.61736e-25	-4.0344e-26	300	200	0	0	0	0	0	0	0	-311	200	0	-0.465091	-0.225605	13.719	5.95991	-74.5425	349.894	-914	200	0
375	9	-5.01101e-28	2.15497e-28	-8.81954e-28	-1.50515e-26	-7.72829e-26	-6.47776e-27	300	610	0	-7.59788e-28	-1.33559e-28	-1.24989e-27	1.13668e-25	-1.81817e-25	-5.47295e-26	300	200	0	0	0	0	0	0	0	-311	200	0	-0.482409	-0.212462	13.7614	-31.929	-110.98	359.422	-914	200	0
376	0	-5.91126e-28	2.62194e-28	-7.74505e-28	-1.09929e-26	-7.16427e-26	-9.33248e-27	300	610	0	-9.00312e-28	-1.33562e-28	-1.2031e-27	1.09596e-25	-1.79042e-25	-6.84009e-26	300	200	0	0	0	0	0	0	0	-311	200	0	-0.44131	-0.197115	13.2092	-74.6051	-152.207	348.608	-914	200	0	-0.217593	-0.160343	10.0994	1996.91	9110.48	433.494	0	0	0
376	1	-6.25125e-28	2.89042e-28	-4.27016e-28	-1.65438e-27	-4.69768e-26	-1.23624e-26	300	610	0	-9.5803e-28	-1.05871e-28	-8.72245e-28	7.97866e-26	-1.37087e-25	-7.79952e-26	300	200	0	0	0	0	0	0	0	-311	200	0	-0.343171	-0.19287	12.2045	-124.119	-191.557	320.037	-914	200	0
376	2	-5.54629e-28	2.75802e-28	2.65911e-28	1.4931e-26	5.6656e-27	-1.50687e-26	300	610	0	-8.59756e-28	-3.57554e-29	-1.15921e-28	1.1395e-26	-3.56884e-26	-7.85089e-26	300	200	0	0	0	0	0	0	0	-311	200	0	-0.205016	-0.20184	10.9213	-178.564	-222.007	277.233	-914	200	0
376	3	-3.17006e-28	1.95581e-28	1.41596e-27	4.06813e-26	9.60504e-26	-1.6651e-26	300	610	0	-5.10545e-28	9.36098e-29	1.22357e-27	-1.0992e-25	1.48072e-25	-6.31223e-26	300	200	0	0	0	0	0	0	0	-311	200	0	-0.0495441	-0.224235	9.59805	-234.467	-242.083	226.549	-914	200	0
376	4	1.62023e-28	1.54973e-29	3.1226e-27	7.70324e-26	2.33337e-25	-1.59503e-26	300	610	0	2.02699e-28	2.992e-28	3.2996e-27	-2.98127e-25	4.36977e-25	-2.32714e-26	300	200	0	0	0	0	0	0	0	-311	200	0	0.103025	-0.265534	8.51333	-288.879	-257.717	177.714	-914	200	0
376	5	9.61588e-28	-3.00931e-28	5.4434e-27	1.24283e-25	4.23731e-25	-1.14239e-26	300	610	0	1.4012e-27	5.94736e-28	6.22617e-27	-5.63649e-25	8.4885e-25	5.08662e-26	300	200	0	0	0	0	0	0	0	-311	200	0	0.234281	-0.332487	7.86979	-336.398	-276.458	140.404	-914	200	0
376	6	2.15285e-27	-7.88885e-28	8.35114e-27	1.80693e-25	6.67011e-25	-1.18238e-27	300	610	0	3.19515e-27	9.85426e-28	1.00252e-26	-9.08585e-25	1.38919e-24	1.69264e-25	300	200	0	0	0	0	0	0	0	-311	200	0	0.324881	-0.427121	7.70248	-366.323	-301.541	121.023	-914	200	0
376	7	3.77837e-27	-1.47399e-27	1.16768e-26	2.41337e-25	9.51828e-25	1.68756e-26	300	610	0	5.65278e-27	1.4606e-27	1.45538e-26	-1.32012e-24	2.04092e-24	3.40091e-25	300	200	0	0	0	0	0	0	0	-311	200	0	0.358536	-0.54659	7.91916	-366.611	-331.746	122.16	-914	200	0
376	8	5.82209e-27	-2.35991e-27	1.50396e-26	2.96768e-25	1.24983e-24	4.47841e-26	300	610	0	8.75509e-27	1.98419e-27	1.94125e-26	-1.76213e-24	2.75124e-24	5.66684e-25	300	200	0	0	0	0	0	0	0	-311	200	0	0.33273	-0.686514	8.4174	-333.635	-364.563	142.857	-914	200	0
376	9	8.16938e-27	-3.41142e-27	1.77698e-26	3.31638e-25	1.50896e-24	8.40381e-26	300	610	0	1.23354e-26	2.48339e-27	2.38375e-26	-2.16552e-24	3.41617e-24	8.43281e-25	300	200	0	0	0	0	0	0	0	-311	200	0	0.262345	-0.840037	9.11932	-275.8	-396.777	178.524	-914	200	0
377	0	1.05579e-26	-4.53287e-27	1.88335e-26	3.23517e-25	1.64676e-24	1.34885e-25	300	610	0	1.60045e-26	2.83668e-27	2.65908e-26	-2.41807e-24	3.86428e-24	1.14949e-24	300	200	0	0	0	0	0	0	0	-311	200	0	0.170195	-0.990343	9.87844	-205.976	-421.526	220.981	-914	200	0	0.120196	-0.695235	7.81317	1438.59	6828.32	790.63	0	0	0
377	1	1.25229e-26	-5.54342e-27	1.67782e-26	2.42305e-25	1.54494e-24	1.95351e-25	300	610	0	1.90674e-26	2.86292e-27	2.58656e-26	-2.3559e-24	3.84235e-24	1.44372e-24	300	200	0	0	0	0	0	0	0	-311	200	0	0.0795062	-1.10703	10.4361	-134.813	-429.613	259.921	-914	200	0
377	2	1.33438e-26	-6.15154e-27	9.72429e-27	5.08104e-26	1.04749e-24	2.6001e-25	300	610	0	2.04407e-26	2.31488e-27	1.92405e-26	-1.75923e-24	3.00743e-24	1.65607e-24	300	200	0	0	0	0	0	0	0	-311	200	0	0.0126178	-1.15752	10.5502	-71.415	-417.596	286.189	-914	200	0
377	3	1.20044e-26	-5.93362e-27	-4.56099e-27	-2.92789e-25	-3.49223e-26	3.18552e-25	300	610	0	1.85905e-26	8.81663e-28	3.72785e-27	-3.5666e-25	9.31642e-25	1.68201e-24	300	200	0	0	0	0	0	0	0	-311	200	0	-0.0162721	-1.12658	10.1459	-24.0689	-390.997	293.802	-914	200	0
377	4	7.18562e-27	-4.32415e-27	-2.84613e-26	-8.29689e-25	-1.9103e-24	3.54317e-25	300	610	0	1.15176e-26	-1.79392e-27	-2.4026e-26	2.15676e-24	-2.87193e-24	1.37833e-24	300	200	0	0	0	0	0	0	0	-311	200	0	-0.0087483	-1.0237	9.32298	2.28733	-358.132	280.175	-914	200	0
377	5	-2.68568e-27	-6.28165e-28	-6.41286e-26	-1.59146e-24	-4.77598e-24	3.43048e-25	300	610	0	-3.17263e-27	-6.07551e-27	-6.73155e-26	6.08107e-24	-8.89185e-24	5.64323e-25	300	200	0	0	0	0	0	0	0	-311	200	0	0.0227582	-0.87517	8.2822	8.06941	-325.379	247.918	-914	200	0
377	6	-1.92977e-26	5.93044e-27	-1.12866e-25	-2.58637e-24	-8.76982e-24	2.52313e-25	300	610	0	-2.80651e-26	-1.22625e-26	-1.28649e-25	1.16455e-23	-1.75183e-23	-9.68476e-25	300	200	0	0	0	0	0	0	0	-311	200	0	0.0638241	-0.711995	7.2509	-1.69927	-296.721	205.326	-914	200	0
377	7	-4.41889e-26	1.61079e-26	-1.74229e-25	-3.78048e-24	-1.38977e-23	4.21771e-26	300	610	0	-6.55402e-26	-2.04807e-26	-2.08648e-25	1.89088e-23	-2.88894e-23	-3.43361e-24	300	200	0	0	0	0	0	0	0	-311	200	0	0.100051	-0.558056	6.38301	-19.6822	-271.896	161.786	-914	200	0
377	8	-7.83184e-26	3.04691e-26	-2.44828e-25	-5.07343e-24	-1.99345e-23	-3.32053e-25	300	610	0	-1.17129e-25	-3.05273e-26	-3.04521e-25	2.76205e-23	-4.26763e-23	-7.00915e-24	300	200	0	0	0	0	0	0	0	-311	200	0	0.116315	-0.42336	5.69209	-38.1347	-244.781	123.353	-914	200	0
377	9	-1.21439e-25	4.9129e-26	-3.1685e-25	-6.27016e-24	-2.63005e-23	-9.14087e-25	300	610	0	-1.82568e-25	-4.16708e-26	-4.08125e-25	3.70452e-23	-5.78058e-23	-1.17746e-23	300	200	0	0	0	0	0	0	0	-311	200	0	0.0995636	-0.307691	5.10469	-50.6476	-206.9	92.7131	-914	200	0
378	0	-1.71254e-25	7.13961e-26	-3.76412e-25	-7.05141e-24	-3.19189e-23	-1.73685e-24	300	610	0	-2.58526e-25	-5.24114e-26	-5.03689e-25	4.57554e-23	-7.21334e-23	-1.76213e-23	300	200	0	0	0	0	0	0	0	-311	200	0	0.0451644	-0.209789	4.59037	-54.5723	-154.867	71.1589	-914	200	0	0.120196	-0.695235	7.81317	1438.59	6828.32	790.63	0	0	0
378	1	-2.22385e-25	9.53197e-26	-4.01952e-25	-6.94798e-24	-3.50721e-23	-2.80771e-24	300	610	0	-3.37029e-25	-6.02241e-26	-5.65454e-25	5.14167e-23	-8.20951e-23	-2.41363e-23	300	200	0	0	0	0	0	0	0	-311	200	0	-0.0403312	-0.132252	4.2155	-51.7189	-93.679	59.705	-914	200	0
378	2	-2.65202e-25	1.17163e-25	-3.63023e-25	-5.32733e-24	-3.32835e-23	-4.08801e-24	300	610	0	-4.03679e-25	-6.1324e-26	-5.55625e-25	5.06013e-23	-8.23975e-23	-3.04627e-23	300	200	0	0	0	0	0	0	0	-311	200	0	-0.143368	-0.0791024	4.06267	-45.9215	-32.4335	58.7286	-914	200	0
378	3	-2.84677e-25	1.3086e-25	-2.20035e-25	-1.40386e-24	-2.32708e-23	-5.46709e-24	300	610	0	-4.35893e-25	-5.05206e-26	-4.23312e-25	3.86901e-23	-6.58371e-23	-3.51492e-23	300	200	0	0	0	0	0	0	0	-311	200	0	-0.247401	-0.0523654	4.13768	-40.5275	20.2896	67.2878	-914	200	0
378	4	-2.59518e-25	1.27546e-25	7.4287e-26	5.71125e-24	-1.03045e-24	-6.73201e-24	300	610	0	-4.01532e-25	-2.12542e-26	-1.05403e-25	9.95028e-24	-2.33816e-23	-3.60115e-23	300	200	0	0	0	0	0	0	0	-311	200	0	-0.333487	-0.0518102	4.35377	-37.7533	57.1554	83.0909	-914	200	0
378	5	-1.61945e-25	9.53342e-26	5.70791e-25	1.69021e-23	3.78654e-23	-7.53606e-24	300	610	0	-2.58506e-25	3.40556e-26	4.69386e-25	-4.20996e-23	5.53089e-23	-3.00438e-23	300	200	0	0	0	0	0	0	0	-311	200	0	-0.384691	-0.075764	4.5931	-38.8455	72.8254	103.598	-914	200	0
378	6	4.13439e-26	1.95394e-26	1.31599e-24	3.28612e-23	9.76641e-23	-7.37182e-24	300	610	0	4.38617e-26	1.23193e-25	1.37177e-24	-1.23899e-22	1.80704e-22	-1.34342e-23	300	200	0	0	0	0	0	0	0	-311	200	0	-0.396303	-0.121417	4.81494	-44.2329	66.6445	127.97	-914	200	0
378	7	3.86346e-25	-1.16341e-25	2.3392e-24	5.38042e-23	1.81419e-22	-5.55749e-24	300	610	0	5.60668e-25	2.52681e-25	2.65681e-24	-2.40478e-22	3.6133e-22	1.82402e-23	300	200	0	0	0	0	0	0	0	-311	200	0	-0.378858	-0.184359	5.08924	-53.5286	43.4938	157.376	-914	200	0
378	8	9.06287e-25	-3.28549e-25	3.63378e-24	7.90727e-23	2.89471e-22	-1.24944e-24	300	610	0	1.34327e-24	4.25499e-25	4.34092e-24	-3.93375e-22	6.00561e-22	6.95485e-23	300	200	0	0	0	0	0	0	0	-311	200	0	-0.347701	-0.257283	5.49781	-65.32	10.9652	192.473	-914	200	0
378	9	1.62267e-24	-6.29508e-25	5.13189e-24	1.06625e-22	4.17377e-22	6.50255e-24	300	610	0	2.42589e-24	6.37845e-25	6.36989e-24	-5.77733e-22	8.92114e-22	1.44366e-22	300	200	0	0	0	0	0	0	0	-311	200	0	-0.31225	-0.328272	6.02519	-76.8672	-23.3558	230.578	-914	200	0
379	0	2.53219e-24	-1.02242e-24	6.67335e-24	1.32435e-22	5.53293e-22	1.8637e-23	300	610	0	3.80582e-24	8.74906e-25	8.57794e-24	-7.7858e-22	1.21421e-21	2.44557e-22	300	200	0	0	0	0	0	0	0	-311	200	0	-0.273914	-0.380256	6.52922	-84.1125	-52.4216	264.669	-914	200	0	-0.222927	-0.195851	4.906	928.179	4468.01	394.066	0	0	0
379	1	3.58899e-24	-1.49379e-24	7.97056e-24	1.49864e-22	6.74953e-22	3.58775e-23	300	610	0	5.41671e-24	1.1058e-24	1.06396e-23	-9.66458e-22	1.52264e-21	3.68106e-22	300	200	0	0	0	0	0	0	0	-311	200	0	-0.230046	-0.396361	6.79207	-83.1618	-70.6455	285.202	-914	200	0
379	2	4.68283e-24	-2.00387e-24	8.57393e-24	1.49101e-22	7.46593e-22	5.84238e-23	300	610	0	7.09525e-24	1.27807e-24	1.20191e-23	-1.09282e-21	1.74335e-21	5.06658e-22	300	200	0	0	0	0	0	0	0	-311	200	0	-0.180487	-0.371232	6.63321	-73.2474	-76.2938	284.643	-914	200	0
379	3	5.61427e-24	-2.47552e-24	7.84544e-24	1.16856e-22	7.16377e-22	8.5523e-23	300	610	0	8.54338e-24	1.31268e-24	1.19261e-23	-1.08599e-21	1.76571e-21	6.42576e-22	300	200	0	0	0	0	0	0	0	-311	200	0	-0.130467	-0.314959	6.00654	-57.8711	-72.1768	261.402	-914	200	0
379	4	6.07009e-24	-2.78249e-24	4.9515e-24	3.65405e-23	5.15271e-22	1.14921e-22	300	610	0	9.29049e-24	1.10067e-24	9.29124e-24	-8.48906e-22	1.43845e-21	7.45726e-22	300	200	0	0	0	0	0	0	0	-311	200	0	-0.0869422	-0.24321	5.0243	-42.5135	-63.0826	220.699	-914	200	0
379	5	5.60417e-24	-2.73942e-24	-1.10862e-24	-1.10728e-22	5.86413e-23	1.42223e-22	300	610	0	8.66338e-24	5.03688e-25	2.78184e-24	-2.60522e-22	5.70967e-22	7.70496e-22	300	200	0	0	0	0	0	0	0	-311	200	0	-0.0546206	-0.167155	3.90884	-32.172	-53.1169	172.414	-914	200	0
379	6	3.63169e-24	-2.09645e-24	-1.1419e-23	-3.43907e-22	-7.47724e-22	1.60215e-22	300	610	0	5.77619e-24	-6.39082e-25	-9.11667e-24	8.16866e-22	-1.05622e-21	6.53802e-22	300	200	0	0	0	0	0	0	0	-311	200	0	-0.0356577	-0.0918593	2.89148	-30.7988	-44.9665	126.705	-914	200	0
379	7	-5.52096e-25	-5.43403e-25	-2.69836e-23	-6.78155e-22	-1.99517e-21	1.58286e-22	300	610	0	-4.43224e-25	-2.49415e-24	-2.7921e-23	2.52135e-21	-3.66733e-21	3.15264e-22	300	200	0	0	0	0	0	0	0	-311	200	0	-0.0306333	-0.0182133	2.13591	-41.4548	-40.0131	90.7329	-914	200	0
379	8	-7.71437e-24	2.27045e-24	-4.84594e-23	-1.11888e-21	-3.75108e-21	1.22108e-22	300	610	0	-1.11686e-23	-5.20344e-24	-5.48371e-23	4.96309e-21	-7.4483e-21	-3.38923e-22	300	200	0	0	0	0	0	0	0	-311	200	0	-0.0390735	0.0551846	1.73111	-66.2912	-38.4869	68.4046	-914	200	0
379	9	-1.85719e-23	6.69372e-24	-7.5763e-23	-1.65341e-21	-6.02727e-21	3.38626e-23	300	610	0	-2.7507e-23	-8.83662e-24	-9.02804e-23	8.18077e-21	-1.24799e-20	-1.40646e-21	300	200	0	0	0	0	0	0	0	-311	200	0	-0.0595805	0.130189	1.70889	-106.259	-39.5864	61.2157	-914	200	0
380	0	-3.36049e-23	1.2999e-23	-1.07541e-22	-2.24024e-21	-8.73633e-21	-1.26642e-22	300	610	0	-5.02201e-23	-1.33233e-23	-1.33205e-22	1.20808e-20	-1.86434e-20	-2.97154e-21	300	200	0	0	0	0	0	0	0	-311	200	0	-0.0896412	0.207272	2.05356	-160.482	-41.5264	68.7834	-914	200	0	-0.0882102	0.202355	3.28619	430.847	3049.86	-41.2387	0	0	0
380	1	-5.2783e-23	2.127e-23	-1.40511e-22	-2.79635e-21	-1.16365e-20	-3.79544e-22	300	610	0	-7.93105e-23	-1.83641e-23	-1.80241e-22	1.63589e-20	-2.54975e-20	-5.07746e-21	300	200	0	0	0	0	0	0	0	-311	200	0	-0.125152	0.283658	2.70263	-225.283	-41.5324	89.029	-914	200	0
380	2	-7.51937e-23	3.12449e-23	-1.68718e-22	-3.18372e-21	-1.42678e-20	-7.40705e-22	300	610	0	-1.13461e-22	-2.33234e-23	-2.24673e-22	2.04074e-20	-3.21312e-20	-7.68735e-21	300	200	0	0	0	0	0	0	0	-311	200	0	-0.159724	0.351458	3.53909	-292.885	-35.8272	118.017	-914	200	0
380	3	-9.85795e-23	4.2115e-23	-1.82792e-22	-3.19726e-21	-1.58856e-20	-1.21527e-21	300	610	0	-1.49329e-22	-2.71126e-23	-2.55364e-22	2.32171e-20	-3.70063e-20	-1.06326e-20	300	200	0	0	0	0	0	0	0	-311	200	0	-0.18449	0.39704	4.38739	-350.826	-19.9603	149.839	-914	200	0
380	4	-1.18812e-22	5.22879e-23	-1.69366e-22	-2.55782e-21	-1.54053e-20	-1.78866e-21	300	610	0	-1.80749e-22	-2.80807e-23	-2.5579e-22	2.32896e-20	-3.78115e-20	-1.35503e-20	300	200	0	0	0	0	0	0	0	-311	200	0	-0.190866	0.406324	5.05709	-385.813	9.34109	177.946	-914	200	0
380	5	-1.29364e-22	5.91387e-23	-1.10893e-22	-9.15255e-22	-1.13754e-20	-2.41504e-21	300	610	0	-1.97915e-22	-2.39416e-23	-2.0349e-22	1.85861e-20	-3.13712e-20	-1.58152e-20	300	200	0	0	0	0	0	0	0	-311	200	0	-0.176389	0.3761	5.43613	-392.142	50.757	198.001	-914	200	0
380	6	-1.20892e-22	5.87908e-23	1.38032e-23	2.13142e-21	-2.00748e-21	-3.0037e-21	300	610	0	-1.86732e-22	-1.17778e-23	-7.03278e-23	6.55137e-21	-1.36645e-20	-1.6475e-20	300	200	0	0	0	0	0	0	0	-311	200	0	-0.146803	0.318128	5.5149	-374.298	96.6212	208.482	-914	200	0
380	7	-8.10877e-23	4.59945e-23	2.27822e-22	6.98845e-21	1.47023e-20	-3.40467e-21	300	610	0	-1.28559e-22	1.18206e-23	1.75862e-22	-1.57389e-20	1.99659e-20	-1.42062e-20	300	200	0	0	0	0	0	0	0	-311	200	0	-0.111102	0.249644	5.29528	-339.234	135.038	207.726	-914	200	0
380	8	4.95798e-24	1.42005e-23	5.52817e-22	1.3987e-20	4.07165e-20	-3.39606e-21	300	610	0	-7.21385e-25	5.04137e-23	5.67586e-22	-5.12442e-20	7.43184e-20	-7.31414e-21	300	200	0	0	0	0	0	0	0	-311	200	0	-0.0762918	0.183541	4.74945	-290.792	155.022	193.137	-914	200	0
380	9	1.53587e-22	-4.40428e-23	1.00344e-21	2.3259e-20	7.75192e-20	-2.67686e-21	300	610	0	2.21773e-22	1.07084e-22	1.1312e-21	-1.02371e-19	1.53441e-19	6.18969e-21	300	200	0	0	0	0	0	0	0	-311	200	0	-0.04625	0.126713	3.90748	-233.014	152.674	165.078	-914	200	0
381	0	3.80246e-22	-1.36211e-22	1.57912e-21	3.45625e-20	1.25454e-19	-8.70886e-22	300	610	0	5.62765e-22	1.83443e-22	1.87692e-21	-1.70068e-19	2.5924e-19	2.83931e-20	300	200	0	0	0	0	0	0	0	-311	200	0	-0.0224616	0.0816537	2.90972	-173.078	132.904	128.916	-914	200	0	-0.0882102	0.202355	3.28619	430.847	3049.86	-41.2387	0	0	0
381	1	6.95619e-22	-2.68272e-22	2.25293e-21	4.70554e-20	1.82812e-19	2.4508e-21	300	610	0	1.03915e-21	2.78213e-22	2.78472e-21	-2.52544e-19	3.89495e-19	6.11232e-20	300	200	0	0	0	0	0	0	0	-311	200	0	-0.00492698	0.0477219	1.93358	-118.43	104.332	91.6867	-914	200	0
381	2	1.09989e-21	-4.42332e-22	2.95769e-21	5.90262e-20	2.44665e-19	7.71993e-21	300	610	0	1.65222e-21	3.85354e-22	3.78618e-21	-3.43624e-19	5.35277e-19	1.05375e-19	300	200	0	0	0	0	0	0	0	-311	200	0	0.00704681	0.0221546	1.11451	-73.5496	74.0692	58.5482	-914	200	0
381	3	1.57496e-21	-6.53346e-22	3.57014e-21	6.76069e-20	3.01508e-19	1.52836e-20	300	610	0	2.37592e-21	4.91791e-22	4.74288e-21	-4.30783e-19	6.77835e-19	1.6049e-19	300	200	0	0	0	0	0	0	0	-311	200	0	0.0143432	0.00090544	0.538206	-39.8704	46.6704	32.343	-914	200	0
381	4	2.07463e-21	-8.84877e-22	3.89505e-21	6.85117e-20	3.37852e-19	2.52695e-20	300	610	0	3.14194e-21	5.74935e-22	5.42333e-21	-4.93045e-19	7.85223e-19	2.23071e-19	300	200	0	0	0	0	0	0	0	-311	200	0	0.0177291	-0.0206729	0.259838	-16.8671	24.8226	14.3798	-914	200	0
381	5	2.5135e-21	-1.10408e-21	3.65245e-21	5.58784e-20	3.31005e-19	3.73979e-20	300	610	0	3.82274e-21	6.00323e-22	5.48221e-21	-4.99097e-19	8.09173e-19	2.85658e-19	300	200	0	0	0	0	0	0	0	-311	200	0	0.0176653	-0.0472464	0.317567	-2.89728	9.99068	5.06585	-914	200	0
381	6	2.7556e-21	-1.25639e-21	2.47311e-21	2.23183e-20	2.50458e-19	5.07374e-20	300	610	0	4.21414e-21	5.19995e-22	4.4478e-21	-4.06127e-19	6.83033e-19	3.3528e-19	300	200	0	0	0	0	0	0	0	-311	200	0	0.014217	-0.0829078	0.738978	4.21006	2.93899	4.3459	-914	200	0
381	7	2.60527e-21	-1.26076e-21	-9.09299e-23	-4.068e-20	5.84275e-20	6.34173e-20	300	610	0	4.02101e-21	2.72451e-22	1.72635e-21	-1.6021e-19	3.22003e-19	3.5206e-19	300	200	0	0	0	0	0	0	0	-311	200	0	0.00705423	-0.13047	1.53931	6.7825	4.08882	11.9333	-914	200	0
381	8	1.80355e-21	-1.00693e-21	-4.53165e-21	-1.41816e-19	-2.87683e-19	7.23207e-20	300	610	0	2.85129e-21	-2.14592e-22	-3.365e-21	3.00731e-19	-3.727e-19	3.0824e-19	300	200	0	0	0	0	0	0	0	-311	200	0	-0.00445836	-0.190548	2.71085	7.09956	13.6874	27.3313	-914	200	0
381	9	3.5146e-23	-3.56645e-22	-1.13156e-20	-2.88312e-19	-8.30009e-19	7.28093e-20	300	610	0	2.25572e-22	-1.0172e-21	-1.15225e-20	1.04007e-18	-1.5037e-18	1.68107e-19	300	200	0	0	0	0	0	0	0	-311	200	0	-0.0210768	-0.260377	4.20325	7.30097	31.7763	49.6514	-914	200	0
382	0	-3.04789e-21	8.4834e-22	-2.07683e-20	-4.83322e-19	-1.60115e-18	5.85611e-20	300	610	0	-4.38806e-21	-2.20222e-21	-2.33212e-20	2.11032e-18	-3.159e-18	-1.10483e-19	300	200	0	0	0	0	0	0	0	-311	200	0	-0.0433838	-0.332362	5.89514	9.35233	57.954	77.244	-914	200	0	-0.0712094	-0.202244	5.0553	1040.43	4711.35	282.172	0	0	0
382	1	-7.77812e-21	2.76823e-21	-3.29025e-20	-7.22276e-19	-2.61035e-18	2.16358e-20	300	610	0	-1.15025e-20	-3.80663e-21	-3.90065e-20	3.53417e-18	-5.38296e-18	-5.72118e-19	300	200	0	0	0	0	0	0	0	-311	200	0	-0.0713317	-0.393012	7.56937	14.9875	90.9214	107.267	-914	200	0
382	2	-1.43924e-20	5.53341e-21	-4.71844e-20	-9.88107e-19	-3.82434e-18	-4.7074e-20	300	610	0	-2.14913e-20	-5.80779e-21	-5.8199e-20	5.27777e-18	-8.13481e-18	-1.25639e-18	300	200	0	0	0	0	0	0	0	-311	200	0	-0.103463	-0.424677	8.93587	25.4696	127.783	135.627	-914	200	0
382	3	-2.29119e-20	9.19539e-21	-6.22403e-20	-1.24556e-18	-5.14277e-18	-1.56818e-19	300	610	0	-3.44081e-20	-8.08403e-21	-7.95116e-20	7.21595e-18	-1.12342e-17	-2.186e-18	300	200	0	0	0	0	0	0	0	-311	200	0	-0.135749	-0.412049	9.71657	40.8224	163.129	157.453	-914	200	0
382	4	-3.29787e-20	1.36578e-20	-7.55201e-20	-1.43506e-18	-6.36945e-18	-3.15174e-19	300	610	0	-4.97388e-20	-1.03667e-20	-1.00092e-19	9.09065e-18	-1.42952e-17	-3.34955e-18	300	200	0	0	0	0	0	0	0	-311	200	0	-0.160861	-0.352717	9.72717	58.1452	188.675	167.751	-914	200	0
382	5	-4.36489e-20	1.8587e-20	-8.2957e-20	-1.46707e-18	-7.18218e-18	-5.25244e-19	300	610	0	-6.60891e-20	-1.21872e-20	-1.15132e-19	1.04662e-17	-1.66549e-17	-4.6787e-18	300	200	0	0	0	0	0	0	0	-311	200	0	-0.170515	-0.264138	8.94203	71.2229	196.014	163.084	-914	200	0
382	6	-5.31561e-20	2.33059e-20	-7.86896e-20	-1.21853e-18	-7.10641e-18	-7.81696e-19	300	610	0	-8.08222e-20	-1.28263e-20	-1.17415e-19	1.06883e-17	-1.73054e-17	-6.02027e-18	300	200	0	0	0	0	0	0	0	-311	200	0	-0.161389	-0.173623	7.54421	74.7393	182.613	144.335	-914	200	0
382	7	-5.86689e-20	2.66806e-20	-5.49498e-20	-5.33555e-19	-5.50099e-18	-1.06564e-18	300	610	0	-8.96874e-20	-1.12782e-20	-9.70395e-20	8.8582e-18	-1.48483e-17	-7.10523e-18	300	200	0	0	0	0	0	0	0	-311	200	0	-0.137925	-0.0990701	5.85934	68.7587	154.094	116.899	-914	200	0
382	8	-5.60915e-20	2.70175e-20	-2.26505e-21	7.68441e-19	-1.56802e-18	-1.33852e-18	300	610	0	-8.65085e-20	-6.2469e-21	-4.14774e-20	3.8383e-18	-7.49557e-18	-7.51889e-18	300	200	0	0	0	0	0	0	0	-311	200	0	-0.107998	-0.0444244	4.19227	57.1429	119.313	87.1856	-914	200	0
382	9	-3.99771e-20	2.20009e-20	8.98381e-20	2.87363e-18	5.59767e-18	-1.53557e-18	300	610	0	-6.30405e-20	3.79933e-21	6.37614e-20	-5.68864e-18	6.8471e-18	-6.67921e-18	300	200	0	0	0	0	0	0	0	-311	200	0	-0.0778657	-0.0076147	2.73305	43.6015	85.14	59.7072	-914	200	0
383	0	-3.65984e-21	8.71353e-21	2.31402e-19	5.93923e-18	1.69e-17	-1.55988e-18	300	610	0	-9.15069e-21	2.04846e-20	2.33579e-19	-2.1079e-17	3.03731e-17	-3.83373e-18	300	200	0	0	0	0	0	0	0	-311	200	0	-0.0511206	0.014749	1.56553	30.4547	55.4899	36.7927	-914	200	0	-0.00839903	-0.000683811	0.0921856	27.1796	82.0068	3.4046	0	0	0
383	1	6.02649e-20	-1.62038e-20	4.29635e-19	1.00396e-17	3.30535e-17	-1.27868e-18	300	610	0	8.64761e-20	4.52573e-20	4.80503e-19	-4.34761e-17	6.49931e-17	1.91034e-18	300	200	0	0	0	0	0	0	0	-311	200	0	-0.029387	0.0264235	0.702373	18.9402	32.1153	19.2384	-914	200	0
383	2	1.58951e-19	-5.6182e-20	6.85327e-19	1.50894e-17	5.42947e-17	-5.24456e-19	300	610	0	2.34866e-19	7.89589e-20	8.10332e-19	-7.34153e-17	1.1173e-16	1.15047e-17	300	200	0	0	0	0	0	0	0	-311	200	0	-0.0129633	0.0309331	0.113788	9.52239	15.3196	6.86448	-914	200	0
383	3	2.97632e-19	-1.14065e-19	9.87933e-19	2.07433e-17	7.99802e-17	8.9611e-19	300	610	0	4.44253e-19	1.21202e-19	1.21596e-18	-1.10264e-16	1.69848e-16	2.58063e-17	300	200	0	0	0	0	0	0	0	-311	200	0	-0.00135627	0.0312374	-0.250785	2.1715	4.53088	-1.04819	-914	200	0
383	4	4.77119e-19	-1.91086e-19	1.30939e-18	2.62757e-17	1.08069e-16	3.18105e-18	300	610	0	7.16313e-19	1.69541e-19	1.66932e-18	-1.5149e-16	2.35712e-16	4.53295e-17	300	200	0	0	0	0	0	0	0	-311	200	0	0.0063078	0.0295832	-0.447486	-3.40315	-1.27563	-5.44381	-914	200	0
383	5	6.90358e-19	-2.85423e-19	1.59696e-18	3.04494e-17	1.34514e-16	6.49555e-18	300	610	0	1.04096e-18	2.1846e-19	2.11167e-18	-1.91778e-16	3.01389e-16	6.98858e-17	300	200	0	0	0	0	0	0	0	-311	200	0	0.0109847	0.0274693	-0.528329	-7.56792	-3.29841	-7.28411	-914	200	0
383	6	9.18084e-19	-3.90313e-19	1.76598e-18	3.13943e-17	1.52616e-16	1.09134e-17	300	610	0	1.38976e-18	2.58242e-19	2.44315e-18	-2.22084e-16	3.53122e-16	9.81043e-17	300	200	0	0	0	0	0	0	0	-311	200	0	0.0135111	0.0256687	-0.535698	-10.6225	-2.75116	-7.42779	-914	200	0
383	7	1.12378e-18	-4.9181e-19	1.69374e-18	2.65278e-17	1.52452e-16	1.63343e-17	300	610	0	1.70822e-18	2.73884e-19	2.51307e-18	-2.2874e-16	3.69875e-16	1.26841e-16	300	200	0	0	0	0	0	0	0	-311	200	0	0.0144789	0.0242715	-0.499821	-12.693	-0.797788	-6.57448	-914	200	0
383	8	1.24852e-18	-5.66357e-19	1.21688e-18	1.25626e-17	1.20553e-16	2.23755e-17	300	610	0	1.9079e-18	2.44295e-19	2.11355e-18	-1.92885e-16	3.22313e-16	1.50519e-16	300	200	0	0	0	0	0	0	0	-311	200	0	0.0141652	0.022728	-0.43822	-13.6555	1.44842	-5.25246	-914	200	0
383	9	1.20657e-18	-5.78571e-19	1.35142e-19	-1.43318e-17	4.00748e-17	2.82429e-17	300	610	0	1.85955e-18	1.42173e-19	9.80395e-19	-9.05251e-17	1.72753e-16	1.60489e-16	300	200	0	0	0	0	0	0	0	-311	200	0	0.0125047	0.0198906	-0.356375	-13.0854	2.8903	-3.83328	-914	200	0
384	0	8.83401e-19	-4.79839e-19	-1.77432e-18	-5.81367e-17	-1.0821e-16	3.25914e-17	300	610	0	1.38985e-18	-6.49277e-20	-1.19377e-18	1.06279e-16	-1.23196e-16	1.4455e-16	300	200	0	0	0	0	0	0	0	-311	200	0	0.00909878	0.0140653	-0.249183	-10.24	2.40479	-2.55982	-914	200	0	-0.00839903	-0.000683811	0.0921856	27.1796	82.0068	3.4046	0	0	0
384	1	1.38139e-19	-2.08615e-19	-4.72747e-18	-1.2227e-16	-3.43679e-16	3.33963e-17	300	610	0	2.84718e-19	-4.11669e-19	-4.7277e-18	4.26537e-16	-6.12387e-16	8.68533e-17	300	200	0	0	0	0	0	0	0	-311	200	0	0.00326128	0.00310382	-0.103043	-4.08074	-1.17878	-1.57839	-914	200	0
384	2	-1.18672e-18	3.06379e-19	-8.8835e-18	-2.08461e-16	-6.81958e-16	2.7871e-17	300	610	0	-1.69646e-18	-9.29382e-19	-9.89382e-18	8.95106e-16	-1.33624e-15	-3.15077e-17	300	200	0	0	0	0	0	0	0	-311	200	0	-0.00588897	-0.0154268	0.101323	6.64282	-9.05224	-0.96843	-914	200	0
384	3	-3.24494e-18	1.13856e-18	-1.42699e-17	-3.15144e-16	-1.12891e-15	1.24814e-17	300	610	0	-4.7905e-18	-1.63711e-18	-1.68275e-17	1.52446e-15	-2.31813e-15	-2.30837e-16	300	200	0	0	0	0	0	0	0	-311	200	0	-0.0192728	-0.0439425	0.385023	23.2257	-22.3252	-0.765726	-914	200	0
384	4	-6.15187e-18	2.34987e-18	-2.06792e-17	-4.35345e-16	-1.67217e-15	-1.68735e-17	300	610	0	-9.1785e-18	-2.52856e-18	-2.53977e-17	2.30297e-15	-3.54521e-15	-5.29658e-16	300	200	0	0	0	0	0	0	0	-311	200	0	-0.037613	-0.0843545	0.76568	46.7263	-41.8169	-0.97711	-914	200	0
384	5	-9.93213e-18	3.96937e-18	-2.75386e-17	-5.54132e-16	-2.27032e-15	-6.44309e-17	300	610	0	-1.49072e-17	-3.5547e-18	-3.5037e-17	3.17945e-15	-4.94428e-15	-9.39558e-16	300	200	0	0	0	0	0	0	0	-311	200	0	-0.0610949	-0.13734	1.2502	77.5432	-67.7175	-1.58536	-914	200	0
384	6	-1.44475e-17	5.96304e-18	-3.37585e-17	-6.45828e-16	-2.83987e-15	-1.33786e-16	300	610	0	-2.17796e-17	-4.60233e-18	-4.45369e-17	4.04459e-15	-6.35239e-15	-1.45766e-15	300	200	0	0	0	0	0	0	0	-311	200	0	-0.08891	-0.201337	1.82526	114.829	-99.1043	-2.54419	-914	200	0
384	7	-1.9305e-17	8.19404e-18	-3.75762e-17	-6.7139e-16	-3.24159e-15	-2.2667e-16	300	610	0	-2.92164e-17	-5.47008e-18	-5.18245e-17	4.71059e-15	-7.48421e-15	-2.0565e-15	300	200	0	0	0	0	0	0	0	-311	200	0	-0.118686	-0.271249	2.44554	155.741	-133.312	-3.76378	-914	200	0
384	8	-2.37504e-17	1.03752e-17	-3.64243e-17	-5.76627e-16	-3.2681e-15	-3.41219e-16	300	610	0	-3.60926e-17	-5.84504e-18	-5.37531e-17	4.89215e-15	-7.9008e-15	-2.67162e-15	300	200	0	0	0	0	0	0	0	-311	200	0	-0.145828	-0.336932	3.02001	194.549	-165.192	-5.08819	-914	200	0
384	9	-2.65572e-17	1.20174e-17	-2.68677e-17	-2.92235e-16	-2.63651e-15	-4.69694e-16	300	610	0	-4.05679e-17	-5.28513e-18	-4.59609e-17	4.19345e-15	-6.98701e-15	-3.18748e-15	300	200	0	0	0	0	0	0	0	-311	200	0	-0.163361	-0.382744	3.40822	222.358	-186.904	-6.28436	-914	200	0
385	0	-2.59319e-17	1.23817e-17	-4.67469e-18	2.63001e-16	-9.91282e-16	-5.95749e-16	300	610	0	-3.99392e-17	-3.21534e-18	-2.28773e-17	2.10866e-15	-3.94881e-15	-3.42372e-15	300	200	0	0	0	0	0	0	0	-311	200	0	-0.164424	-0.392973	3.46975	230.114	-190.636	-7.11394	-914	200	0	-0.115672	-0.179882	1.84781	443.389	1588.62	186.947	0	0	0
385	1	-1.9467e-17	1.04477e-17	3.48945e-17	1.17417e-15	2.07578e-15	-6.91456e-16	300	610	0	-3.05637e-17	1.05135e-18	2.20153e-17	-1.95465e-15	2.15431e-15	-3.12465e-15	300	200	0	0	0	0	0	0	0	-311	200	0	-0.147507	-0.363318	3.16864	215.056	-174.352	-7.49126	-914	200	0
385	2	-4.18591e-18	4.91746e-18	9.64804e-17	2.51547e-15	6.97981e-15	-7.14533e-16	300	610	0	-7.91933e-18	8.2543e-18	9.55309e-17	-8.61653e-15	1.23226e-14	-1.95654e-15	300	200	0	0	0	0	0	0	0	-311	200	0	-0.118436	-0.305123	2.61224	183.043	-143.925	-7.5295	-914	200	0
385	3	2.32601e-17	-5.72087e-18	1.83589e-16	4.32674e-15	1.40619e-14	-6.06501e-16	300	610	0	3.31078e-17	1.90706e-17	2.03585e-16	-1.84166e-14	2.74528e-14	4.80839e-16	300	200	0	0	0	0	0	0	0	-311	200	0	-0.0861184	-0.23574	1.96505	143.093	-108.382	-7.37826	-914	200	0
385	4	6.61731e-17	-2.30376e-17	2.97024e-16	6.57982e-15	2.34637e-14	-2.92835e-16	300	610	0	9.75999e-17	3.39285e-17	3.49305e-16	-3.16428e-14	4.80757e-14	4.62042e-15	300	200	0	0	0	0	0	0	0	-311	200	0	-0.0580916	-0.168489	1.35855	101.7	-74.9293	-7.05339	-914	200	0
385	5	1.27089e-16	-4.83789e-17	4.32728e-16	9.13413e-15	3.49504e-14	3.1344e-16	300	610	0	1.89531e-16	5.27349e-17	5.30318e-16	-4.8085e-14	7.39753e-14	1.08622e-14	300	200	0	0	0	0	0	0	0	-311	200	0	-0.0397095	-0.110832	0.875129	61.8371	-48.0701	-6.39042	-914	200	0
385	6	2.06684e-16	-8.24225e-17	5.7902e-16	1.16827e-14	4.76816e-14	1.30292e-15	300	610	0	3.10122e-16	7.45091e-17	7.35181e-16	-6.67115e-14	1.03682e-13	1.94659e-14	300	200	0	0	0	0	0	0	0	-311	200	0	-0.0347705	-0.0659493	0.562073	23.9432	-30.3728	-5.05474	-914	200	0
385	7	3.02263e-16	-1.24542e-16	7.13396e-16	1.36927e-14	5.9937e-14	2.75373e-15	300	610	0	4.55555e-16	9.69299e-17	9.39043e-16	-8.52745e-14	1.3385e-13	3.03936e-14	300	200	0	0	0	0	0	0	0	-311	200	0	-0.0459255	-0.0341233	0.442925	-13.0947	-23.1044	-2.56201	-914	200	0
385	8	4.05823e-16	-1.71974e-16	7.99178e-16	1.43493e-14	6.88238e-14	4.70606e-15	300	610	0	6.14037e-16	1.15826e-16	1.09889e-15	-9.98778e-14	1.58565e-13	4.30973e-14	300	200	0	0	0	0	0	0	0	-311	200	0	-0.0747666	-0.0138435	0.524934	-50.9925	-26.6519	1.68273	-914	200	0
385	9	5.01788e-16	-2.1881e-16	7.82655e-16	1.25158e-14	7.00086e-14	7.12582e-15	300	610	0	7.62351e-16	1.24673e-16	1.14904e-15	-1.04566e-13	1.6867e-13	5.62557e-14	300	200	0	0	0	0	0	0	0	-311	200	0	-0.121532	-0.00261329	0.801913	-91.1318	-40.6974	8.31616	-914	200	0
386	0	5.64645e-16	-2.54897e-16	5.91621e-16	6.73152e-15	5.75521e-14	9.85681e-15	300	610	0	8.62225e-16	1.14208e-16	9.97986e-16	-9.10357e-14	1.5127e-13	6.74763e-14	300	200	0	0	0	0	0	0	0	-311	200	0	-0.184389	0.00251789	1.25229	-133.606	-64.1344	17.9038	-914	200	0	-0.115672	-0.179882	1.84781	443.389	1588.62	186.947	0	0	0
386	1	5.56883e-16	-2.64805e-16	1.36678e-16	-4.72492e-15	2.39523e-14	1.25628e-14	300	610	0	8.57137e-16	7.23231e-17	5.28319e-16	-4.86259e-14	8.96369e-14	7.29997e-14	300	200	0	0	0	0	0	0	0	-311	200	0	-0.258304	0.00464071	1.83251	-176.225	-94.734	30.7691	-914	200	0
386	2	4.27904e-16	-2.27127e-16	-6.82936e-16	-2.36711e-14	-3.94539e-14	1.46642e-14	300	610	0	6.70548e-16	-1.55234e-17	-3.98118e-16	3.52199e-14	-3.61472e-14	6.7469e-14	300	200	0	0	0	0	0	0	0	-311	200	0	-0.333544	0.00682075	2.46647	-213.497	-128.593	46.7523	-914	200	0
386	3	1.14841e-16	-1.14496e-16	-1.96685e-15	-5.17151e-14	-1.41553e-13	1.52782e-14	300	610	0	2.0697e-16	-1.65094e-16	-1.92689e-15	1.73748e-13	-2.47425e-13	4.38587e-14	300	200	0	0	0	0	0	0	0	-311	200	0	-0.395105	0.011983	3.04251	-236.35	-159.976	65.1093	-914	200	0
386	4	-4.53476e-16	1.05143e-16	-3.79209e-15	-8.97675e-14	-2.8978e-13	1.3178e-14	300	610	0	-6.42241e-16	-3.91004e-16	-4.18629e-15	3.78657e-13	-5.63589e-13	-6.30089e-15	300	200	0	0	0	0	0	0	0	-311	200	0	-0.427724	0.0226725	3.4609	-235.552	-183.799	85.3985	-914	200	0
386	5	-1.3479e-15	4.65353e-16	-6.18033e-15	-1.37337e-13	-4.87496e-13	6.7925e-15	300	610	0	-1.98607e-15	-7.02843e-16	-7.24791e-15	6.5653e-13	-9.96616e-13	-9.22358e-14	300	200	0	0	0	0	0	0	0	-311	200	0	-0.426707	0.0406243	3.73308	-208.945	-200.836	109.347	-914	200	0
386	6	-2.62405e-15	9.95361e-16	-9.05255e-15	-1.91594e-13	-7.3029e-13	-5.72219e-15	300	610	0	-3.91153e-15	-1.09947e-15	-1.107e-14	1.00369e-12	-1.54311e-12	-2.22574e-13	300	200	0	0	0	0	0	0	0	-311	200	0	-0.401524	0.0663805	4.01134	-164.234	-219.229	141.156	-914	200	0
386	7	-4.29949e-15	1.71079e-15	-1.2171e-14	-2.46232e-13	-1.00114e-12	-2.63021e-14	300	610	0	-6.44932e-15	-1.56133e-15	-1.5422e-14	1.39936e-12	-2.17362e-12	-4.03114e-13	300	200	0	0	0	0	0	0	0	-311	200	0	-0.365729	0.0990627	4.48793	-113.243	-249.111	184.952	-914	200	0
386	8	-6.32197e-15	2.60035e-15	-1.50709e-14	-2.90202e-13	-1.26462e-12	-5.66422e-14	300	610	0	-9.52587e-15	-2.04086e-15	-1.97935e-14	1.79737e-12	-2.81952e-12	-6.33531e-13	300	200	0	0	0	0	0	0	0	-311	200	0	-0.326384	0.135992	5.28398	-65.894	-296.658	241.853	-914	200	0
386	9	-8.52867e-15	3.60833e-15	-1.69895e-14	-3.06502e-13	-1.46064e-12	-9.76664e-14	300	610	0	-1.29015e-14	-2.45169e-15	-2.32922e-14	2.1169e-12	-3.35825e-12	-9.02918e-13	300	200	0	0	0	0	0	0	0	-311	200	0	-0.281549	0.171989	6.40567	-29.2681	-361.669	308.243	-914	200	0
387	0	-1.05982e-14	4.61325e-15	-1.68035e-14	-2.71293e-13	-1.4987e-12	-1.48766e-13	300	610	0	-1.60974e-14	-2.65785e-15	-2.45474e-14	2.23368e-12	-3.59887e-12	-1.18422e-12	300	200	0	0	0	0	0	0	0	-311	200	0	-0.221858	0.199087	7.73496	-8.43347	-436.961	374.97	-914	200	0	-0.0553074	0.104521	7.21966	1347.99	6211.76	183.908	0	0	0
387	1	-1.2e-14	5.40444e-15	-1.29955e-14	-1.53798e-13	-1.25411e-12	-2.06794e-13	300	610	0	-1.83178e-14	-2.46527e-15	-2.16403e-14	1.9736e-12	-3.27109e-12	-1.42792e-12	300	200	0	0	0	0	0	0	0	-311	200	0	-0.135118	0.209104	9.06494	-5.8087	-510.239	429.153	-914	200	0
387	2	-1.19496e-14	5.65986e-15	-3.67745e-15	8.24501e-14	-5.68645e-13	-2.64838e-13	300	610	0	-1.83813e-14	-1.6191e-15	-1.20965e-14	1.11201e-12	-2.02268e-12	-1.55568e-12	300	200	0	0	0	0	0	0	0	-311	200	0	-0.014084	0.199188	10.1921	-18.9579	-569.125	459.316	-914	200	0
387	3	-9.38418e-15	4.93043e-15	1.32918e-14	4.76254e-13	7.41489e-13	-3.10875e-13	300	610	0	-1.468e-14	1.88366e-16	7.01108e-15	-6.1714e-13	5.68088e-13	-1.4553e-12	300	200	0	0	0	0	0	0	0	-311	200	0	0.139236	0.173863	10.988	-39.7527	-605.234	459.693	-914	200	0
387	4	-2.97618e-15	2.63936e-15	4.00497e-14	1.06243e-12	2.86642e-12	-3.26482e-13	300	610	0	-5.19835e-15	3.29299e-15	3.87907e-14	-3.49663e-12	4.95635e-12	-9.78924e-13	300	200	0	0	0	0	0	0	0	-311	200	0	0.31591	0.140336	11.4031	-56.8922	-614.776	431.085	-914	200	0
387	5	8.78628e-15	-1.89277e-15	7.82842e-14	1.86164e-12	5.96786e-12	-2.85925e-13	300	610	0	1.23708e-14	8.00994e-15	8.60203e-14	-7.77979e-12	1.1561e-11	5.26205e-14	300	200	0	0	0	0	0	0	0	-311	200	0	0.502195	0.103605	11.448	-60.8035	-597.95	380.151	-914	200	0
387	6	2.74225e-14	-9.3829e-15	1.28551e-13	2.86565e-12	1.01246e-11	-1.56093e-13	300	610	0	4.03632e-14	1.4553e-14	1.50328e-13	-1.36161e-11	2.06509e-11	1.83585e-12	300	200	0	0	0	0	0	0	0	-311	200	0	0.677056	0.0655888	11.1728	-49.1379	-558.182	318.23	-914	200	0
387	7	5.41495e-14	-2.04646e-14	1.89322e-13	4.01767e-12	1.52548e-11	1.02087e-13	300	610	0	8.06798e-14	2.29155e-14	2.31005e-13	-2.09436e-11	3.21786e-11	4.55669e-12	300	200	0	0	0	0	0	0	0	-311	200	0	0.810012	0.0260334	10.6188	-28.2501	-499.669	258.645	-914	200	0
387	8	8.94065e-14	-3.54952e-14	2.55761e-13	5.18821e-12	2.10144e-11	5.29966e-13	300	610	0	1.34071e-13	3.27083e-14	3.23421e-13	-2.93452e-11	4.55556e-11	8.34409e-12	300	200	0	0	0	0	0	0	0	-311	200	0	0.870736	-0.0161435	9.79513	-7.80567	-425.4	212.328	-914	200	0
387	9	1.32188e-13	-5.4277e-14	3.18281e-13	6.14827e-12	2.66743e-11	1.16427e-12	300	610	0	1.99132e-13	4.29581e-14	4.17092e-13	-3.78727e-11	5.93753e-11	1.32011e-11	300	200	0	0	0	0	0	0	0	-311	200	0	0.851062	-0.060996	8.75824	5.99115	-340.218	184.505	-914	200	0
388	0	1.79187e-13	-7.56886e-14	3.6102e-13	6.54313e-12	3.0987e-11	2.02607e-12	300	610	0	2.70998e-13	5.18772e-14	4.93522e-13	-4.48509e-11	7.10993e-11	1.89115e-11	300	200	0	0	0	0	0	0	0	-311	200	0	0.772531	-0.106189	7.66167	12.2653	-253.537	174.37	-914	200	0	0.30343	-0.0868497	3.23429	651.723	2874.07	118.939	0	0	0
388	1	2.23773e-13	-9.72341e-14	3.60492e-13	5.87308e-12	3.20624e-11	3.10484e-12	300	610	0	3.39797e-13	5.66326e-14	5.24115e-13	-4.76873e-11	7.6747e-11	2.49217e-11	300	200	0	0	0	0	0	0	0	-311	200	0	0.665994	-0.146723	6.64166	13.0668	-175.191	176.014	-914	200	0
388	2	2.54917e-13	-1.14545e-13	2.84819e-13	3.4898e-12	2.72841e-11	4.33729e-12	300	610	0	3.88996e-13	5.31599e-14	4.68641e-13	-4.2732e-11	7.06551e-11	3.02073e-11	300	200	0	0	0	0	0	0	0	-311	200	0	0.550987	-0.175305	5.70016	10.8706	-110.711	179.551	-914	200	0
388	3	2.56225e-13	-1.209e-13	9.41415e-14	-1.37904e-12	1.33156e-11	5.58146e-12	300	610	0	3.93901e-13	3.60964e-14	2.74977e-13	-2.52522e-11	4.54083e-11	3.31364e-11	300	200	0	0	0	0	0	0	0	-311	200	0	0.43492	-0.184917	4.74589	7.68574	-61.3649	174.61	-914	200	0
388	4	2.05368e-13	-1.06883e-13	-2.57021e-13	-9.56135e-12	-1.37407e-11	6.588e-12	300	610	0	3.20751e-13	-1.06699e-15	-1.18879e-13	1.03865e-11	-7.91899e-12	3.13596e-11	300	200	0	0	0	0	0	0	0	-311	200	0	0.322438	-0.17406	3.73109	4.80329	-26.1101	156.44	-914	200	0
388	5	7.43268e-14	-6.03406e-14	-8.14494e-13	-2.181e-11	-5.79497e-11	6.97255e-12	300	610	0	1.27011e-13	-6.54832e-14	-7.79253e-13	7.02183e-11	-9.90279e-11	2.17664e-11	300	200	0	0	0	0	0	0	0	-311	200	0	0.220609	-0.14864	2.71598	2.75848	-2.96094	128.267	-914	200	0
388	6	-1.69003e-13	3.3123e-14	-1.61519e-12	-3.85911e-11	-1.22825e-10	6.1955e-12	300	610	0	-2.36295e-13	-1.63942e-13	-1.76624e-12	1.59722e-10	-2.36957e-10	5.67474e-13	300	200	0	0	0	0	0	0	0	-311	200	0	0.136193	-0.117351	1.801	1.62584	10.4217	96.7267	-914	200	0
388	7	-5.57176e-13	1.88814e-13	-2.6729e-12	-5.97756e-11	-2.10191e-10	3.55928e-12	300	610	0	-8.19185e-13	-3.01193e-13	-3.11662e-12	2.82272e-10	-4.27716e-10	-3.64209e-11	300	200	0	0	0	0	0	0	0	-311	200	0	0.0720773	-0.0868809	1.04873	1.32399	16.4694	66.9771	-914	200	0
388	8	-1.11678e-12	4.20449e-13	-3.95828e-12	-8.4226e-11	-3.18558e-10	-1.76393e-12	300	610	0	-1.66312e-12	-4.77454e-13	-4.81903e-12	4.36887e-10	-6.70807e-10	-9.32016e-11	300	200	0	0	0	0	0	0	0	-311	200	0	0.0275315	-0.0610037	0.475219	1.72111	17.4466	41.761	-914	200	0
388	9	-1.8585e-12	7.36142e-13	-5.37309e-12	-1.09286e-10	-4.40982e-10	-1.06567e-11	300	610	0	-2.78609e-12	-6.85013e-13	-6.78069e-12	6.15211e-10	-9.54507e-10	-1.72632e-10	300	200	0	0	0	0	0	0	0	-311	200	0	-0.000198907	-0.0412901	0.0683695	2.644	15.2733	22.1096	-914	200	0
389	0	-2.76317e-12	1.13257e-12	-6.71966e-12	-1.30211e-10	-5.62465e-10	-2.39138e-11	300	610	0	-4.1615e-12	-9.03967e-13	-8.78648e-12	7.97792e-10	-1.25001e-09	-2.74986e-10	300	200	0	0	0	0	0	0	0	-311	200	0	-0.014757	-0.0277259	-0.19772	3.87039	11.4769	7.95294	-914	200	0	0.30343	-0.0868497	3.23429	651.723	2874.07	118.939	0	0	0
389	1	-3.76365e-12	1.58721e-12	-7.66829e-12	-1.39604e-10	-6.57123e-10	-4.20127e-11	300	610	0	-5.69078e-12	-1.09734e-12	-1.04531e-11	9.49917e-10	-1.50476e-09	-3.95985e-10	300	200	0	0	0	0	0	0	0	-311	200	0	-0.0199436	-0.0192	-0.352381	5.10891	7.22765	-1.39366	-914	200	0
389	2	-4.72333e-12	2.04882e-12	-7.72807e-12	-1.26992e-10	-6.85495e-10	-6.47798e-11	300	610	0	-7.17054e-12	-1.20611e-12	-1.11842e-11	1.01752e-09	-1.6358e-09	-5.24323e-10	300	200	0	0	0	0	0	0	0	-311	200	0	-0.0193107	-0.013854	-0.421437	5.97235	3.41736	-6.8708	-914	200	0
389	3	-5.41301e-12	2.42684e-12	-6.22952e-12	-7.87215e-11	-5.92693e-10	-9.0945e-11	300	610	0	-8.25733e-12	-1.1452e-12	-1.01366e-11	9.24112e-10	-1.52452e-09	-6.38811e-10	300	200	0	0	0	0	0	0	0	-311	200	0	-0.0159892	-0.00931491	-0.423056	5.95183	0.753798	-9.43254	-914	200	0
389	4	-5.49008e-12	2.58107e-12	-2.33133e-12	2.15578e-11	-3.08381e-10	-1.17595e-10	300	610	0	-8.43527e-12	-8.01777e-13	-6.21248e-12	5.70014e-10	-1.01483e-09	-7.0547e-10	300	200	0	0	0	0	0	0	0	-311	200	0	-0.0126655	-0.00285769	-0.365821	4.40172	-0.153906	-9.89907	-914	200	0
389	5	-4.48569e-12	2.3141e-12	4.93214e-12	1.91501e-10	2.50065e-10	-1.39561e-10	300	610	0	-6.99559e-12	-3.82092e-14	1.90087e-12	-1.64063e-10	8.20982e-11	-6.75118e-10	300	200	0	0	0	0	0	0	0	-311	200	0	-0.0116311	0.00844948	-0.248582	0.548173	1.26301	-8.8833	-914	200	0
389	6	-1.80858e-12	1.36991e-12	1.65426e-11	4.47369e-10	1.1695e-09	-1.48826e-10	300	610	0	-3.04093e-12	1.29777e-12	1.56181e-11	-1.40681e-09	1.97294e-09	-4.82333e-10	300	200	0	0	0	0	0	0	0	-311	200	0	-0.0148359	0.0275491	-0.0618888	-6.46301	5.5484	-6.77172	-914	200	0
389	7	3.22268e-12	-5.56385e-13	3.3306e-11	7.99625e-10	2.52614e-09	-1.34079e-10	300	610	0	4.4679e-12	3.3523e-12	3.62374e-11	-3.27656e-09	4.85251e-09	-4.70055e-11	300	200	0	0	0	0	0	0	0	-311	200	0	-0.0238898	0.0570783	0.208998	-17.4606	13.1794	-3.74474	-914	200	0
389	8	1.13052e-11	-3.79137e-12	5.55557e-11	1.24648e-09	4.36189e-09	-8.06265e-11	300	610	0	1.66014e-11	6.23054e-12	6.45858e-11	-5.84913e-09	8.85465e-09	7.19897e-10	300	200	0	0	0	0	0	0	0	-311	200	0	-0.0399636	0.0988645	0.579307	-33.0641	24.4546	0.173313	-914	200	0
389	9	2.30186e-11	-8.6317e-12	8.27338e-11	1.76521e-09	6.65025e-09	2.90611e-11	300	610	0	3.42623e-11	9.94461e-12	1.00499e-10	-9.11064e-09	1.39793e-08	1.90447e-09	300	200	0	0	0	0	0	0	0	-311	200	0	-0.0635509	0.153172	1.05787	-53.4048	39.3019	5.03971	-914	200	0
390	0	3.86182e-11	-1.52605e-11	1.12848e-10	2.30139e-09	9.25131e-09	2.13812e-10	300	610	0	5.78747e-11	1.43422e-11	1.42121e-10	-1.28941e-08	1.99937e-08	3.56985e-09	300	200	0	0	0	0	0	0	0	-311	200	0	-0.0940642	0.217667	1.63786	-77.7375	57.0001	10.8957	-914	200	0	-0.117901	0.148798	2.02929	341.684	1895.33	-86.5797	0	0	0
390	1	5.77421e-11	-2.36252e-11	1.41824e-10	2.75671e-09	1.18569e-08	4.90808e-10	300	610	0	8.6942e-11	1.90168e-11	1.85043e-10	-1.68007e-08	2.63085e-08	5.72615e-09	300	200	0	0	0	0	0	0	0	-311	200	0	-0.129259	0.286101	2.28503	-103.948	75.8213	17.6457	-914	200	0
390	2	7.90302e-11	-3.32748e-11	1.62812e-10	2.977e-09	1.393e-08	8.70804e-10	300	610	0	1.19469e-10	2.32038e-11	2.21325e-10	-2.01116e-08	3.1836e-08	8.28914e-09	300	200	0	0	0	0	0	0	0	-311	200	0	-0.164508	0.346797	2.92384	-127.976	92.6146	24.9136	-914	200	0
390	3	9.96681e-11	-4.31581e-11	1.65554e-10	2.74282e-09	1.46471e-08	1.35115e-09	300	610	0	1.5127e-10	2.56745e-11	2.38534e-10	-2.16997e-08	3.48483e-08	1.1028e-08	300	200	0	0	0	0	0	0	0	-311	200	0	-0.192569	0.382228	3.4326	-143.644	102.683	31.9786	-914	200	0
390	4	1.14895e-10	-5.13984e-11	1.35994e-10	1.76674e-09	1.2857e-08	1.90642e-09	300	610	0	1.75211e-10	2.46477e-11	2.19001e-10	-1.9962e-08	3.28612e-08	1.35048e-08	300	200	0	0	0	0	0	0	0	-311	200	0	-0.206279	0.374459	3.69069	-144.688	101.245	38.1872	-914	200	0
390	5	1.17554e-10	-5.50722e-11	5.63793e-11	-2.9728e-10	7.07748e-09	2.47686e-09	300	610	0	1.80519e-10	1.77507e-11	1.39615e-10	-1.28003e-08	2.25908e-08	1.50123e-08	300	200	0	0	0	0	0	0	0	-311	200	0	-0.204305	0.316802	3.67968	-129.091	86.5599	43.8539	-914	200	0
390	6	9.78022e-11	-5.0042e-11	-9.37833e-11	-3.82555e-09	-4.44234e-09	2.95541e-09	300	610	0	1.52318e-10	2.07399e-12	-2.74107e-11	2.31022e-09	4.30766e-11	1.45212e-08	300	200	0	0	0	0	0	0	0	-311	200	0	-0.193115	0.218533	3.51779	-100.773	61.1898	50.4887	-914	200	0
390	7	4.31672e-11	-3.0916e-11	-3.3551e-10	-9.1689e-09	-2.35573e-08	3.17488e-09	300	610	0	7.16826e-11	-2.56222e-11	-3.12231e-10	2.81126e-08	-3.91825e-08	1.06557e-08	300	200	0	0	0	0	0	0	0	-311	200	0	-0.181743	0.0961251	3.36671	-66.1098	29.6081	59.7647	-914	200	0
390	8	-6.08096e-11	8.76024e-12	-6.86368e-10	-1.65612e-08	-5.19186e-08	2.89824e-09	300	610	0	-8.34291e-11	-6.84804e-11	-7.42866e-10	6.71605e-08	-9.92817e-08	1.72306e-09	300	200	0	0	0	0	0	0	0	-311	200	0	-0.176182	-0.0357046	3.3316	-30.3317	-4.24412	72.3648	-914	200	0
390	9	-2.29044e-10	7.59517e-11	-1.15428e-09	-2.59841e-08	-9.04806e-08	1.81609e-09	300	610	0	-3.35911e-10	-1.28822e-10	-1.33782e-09	1.21149e-07	-1.83223e-07	-1.41707e-08	300	200	0	0	0	0	0	0	0	-311	200	0	-0.177858	-0.164498	3.43294	2.95172	-37.1293	87.4528	-914	200	0
391	0	-4.74155e-10	1.77067e-10	-1.72874e-09	-3.69851e-08	-1.38788e-07	-4.42651e-10	300	610	0	-7.05391e-10	-2.0706e-10	-2.09518e-09	1.89928e-07	-2.91227e-07	-3.88757e-08	300	200	0	0	0	0	0	0	0	-311	200	0	-0.183753	-0.276953	3.60717	30.9118	-65.7172	102.373	-914	200	0	-0.0586969	-0.142422	1.21341	263.282	1071.1	179.86	0	0	0
391	1	-8.02148e-10	3.16216e-10	-2.36942e-09	-4.84494e-08	-1.94028e-07	-4.27945e-09	300	610	0	-1.20175e-09	-3.002e-10	-2.97798e-09	2.70168e-07	-4.18684e-07	-7.37833e-08	300	200	0	0	0	0	0	0	0	-311	200	0	-0.18691	-0.357037	3.7152	50.8918	-86.0902	112.635	-914	200	0
391	2	-1.20628e-09	4.92663e-10	-2.9924e-09	-5.83422e-08	-2.49872e-07	-1.00653e-08	300	610	0	-1.81584e-09	-3.99946e-10	-3.89589e-09	3.53706e-07	-5.53548e-07	-1.19197e-07	300	200	0	0	0	0	0	0	0	-311	200	0	-0.179435	-0.390215	3.60136	60.8221	-94.7477	113.552	-914	200	0
391	3	-1.65904e-09	6.97392e-10	-3.45541e-09	-6.34505e-08	-2.95184e-07	-1.80413e-08	300	610	0	-2.50739e-09	-4.90496e-10	-4.68451e-09	4.25654e-07	-6.73326e-07	-1.73467e-07	300	200	0	0	0	0	0	0	0	-311	200	0	-0.158107	-0.374095	3.20514	60.7165	-91.1873	103.612	-914	200	0
391	4	-2.10248e-09	9.08858e-10	-3.54418e-09	-5.91777e-08	-3.12784e-07	-2.81726e-08	300	610	0	-3.19022e-09	-5.46277e-10	-5.08473e-09	4.62527e-07	-7.42029e-07	-2.31886e-07	300	200	0	0	0	0	0	0	0	-311	200	0	-0.126642	-0.322161	2.60556	53.138	-78.8003	85.7695	-914	200	0
391	5	-2.43777e-09	1.08819e-09	-2.96363e-09	-3.94747e-08	-2.78534e-07	-3.99518e-08	300	610	0	-3.71633e-09	-5.30015e-10	-4.72643e-09	4.30746e-07	-7.07652e-07	-2.85408e-07	300	200	0	0	0	0	0	0	0	-311	200	0	-0.091583	-0.253798	1.93781	41.5617	-62.4263	64.7305	-914	200	0
391	6	-2.51542e-09	1.17444e-09	-1.33935e-09	2.97991e-09	-1.61206e-07	-5.21544e-08	300	610	0	-3.86073e-09	-3.91824e-10	-3.12315e-09	2.86148e-07	-5.01117e-07	-3.19314e-07	300	200	0	0	0	0	0	0	0	-311	200	0	-0.0579117	-0.184025	1.30421	28.7338	-45.835	44.0934	-914	200	0
391	7	-2.12887e-09	1.08093e-09	1.76346e-09	7.62023e-08	7.62889e-08	-6.25631e-08	300	610	0	-3.31131e-09	-7.02219e-11	3.13037e-10	-2.46849e-08	-3.79818e-08	-3.12071e-07	300	200	0	0	0	0	0	0	0	-311	200	0	-0.028329	-0.121603	0.758706	16.3881	-31.2554	25.851	-914	200	0
391	8	-1.01509e-09	6.94125e-10	6.79443e-09	1.87755e-07	4.73539e-07	-6.76933e-08	300	610	0	-1.66906e-09	5.03696e-10	6.2246e-09	-5.60191e-07	7.75415e-07	-2.34761e-07	300	200	0	0	0	0	0	0	0	-311	200	0	-0.00405354	-0.0706537	0.321947	5.54234	-19.7585	10.8765	-914	200	0
391	9	1.13257e-09	-1.22567e-10	1.41358e-08	3.42842e-07	1.06627e-06	-6.25789e-08	300	610	0	1.53338e-09	1.39745e-09	1.52157e-08	-1.37542e-06	2.02934e-06	-5.16154e-08	300	200	0	0	0	0	0	0	0	-311	200	0	0.0144623	-0.0321486	-0.00553938	-3.20955	-11.6045	-0.636705	-914	200	0
392	0	4.6331e-09	-1.51761e-09	2.39731e-08	5.41487e-07	1.87609e-06	-4.07069e-08	300	610	0	6.78534e-09	2.66215e-09	2.76985e-08	-2.50811e-06	3.78946e-06	2.77628e-07	300	200	0	0	0	0	0	0	0	-311	200	0	0.0269375	-0.0051598	-0.232531	-9.43654	-6.52358	-8.80663	-914	200	0	-0.0586969	-0.142422	1.21341	263.282	1071.1	179.86	0	0	0
392	1	9.76075e-09	-3.62927e-09	3.61118e-08	7.74701e-07	2.89555e-06	5.77592e-09	300	610	0	1.45129e-08	4.30978e-09	4.36658e-08	-3.95809e-06	6.06498e-06	7.92704e-07	300	200	0	0	0	0	0	0	0	-311	200	0	0.032808	0.012178	-0.368913	-12.6595	-3.92123	-13.777	-914	200	0
392	2	1.66551e-08	-6.54944e-09	4.97359e-08	1.01968e-06	4.06824e-06	8.54247e-08	300	610	0	2.49438e-08	6.28177e-09	6.23826e-08	-5.65923e-06	8.76508e-06	1.52418e-06	300	200	0	0	0	0	0	0	0	-311	200	0	0.0309255	0.0219771	-0.419938	-12.203	-3.01094	-15.5133	-914	200	0
392	3	2.51926e-08	-1.02703e-08	6.31186e-08	1.23432e-06	5.26426e-06	2.06242e-07	300	610	0	3.79136e-08	8.40898e-09	8.20004e-08	-7.44445e-06	1.16437e-05	2.48037e-06	300	200	0	0	0	0	0	0	0	-311	200	0	0.0194266	0.0261418	-0.382797	-7.12439	-2.88835	-13.6805	-914	200	0
392	4	3.48176e-08	-1.46122e-08	7.33063e-08	1.35168e-06	6.25285e-06	3.73609e-07	300	610	0	5.26096e-08	1.03651e-08	9.91171e-08	-9.00572e-06	1.4236e-05	3.6291e-06	300	200	0	0	0	0	0	0	0	-311	200	0	-0.00419819	0.0261026	-0.245386	3.76387	-2.56491	-7.60406	-914	200	0
392	5	4.43383e-08	-1.9134e-08	7.58242e-08	1.27551e-06	6.67565e-06	5.87234e-07	300	610	0	6.72607e-08	1.16179e-08	1.08334e-07	-9.85374e-06	1.57926e-05	4.8745e-06	300	200	0	0	0	0	0	0	0	-311	200	0	-0.0427884	0.0226959	0.0126231	21.7535	-0.983168	3.67635	-914	200	0
392	6	5.1703e-08	-2.30308e-08	6.44802e-08	8.7853e-07	6.02672e-06	8.37014e-07	300	610	0	7.87955e-08	1.13877e-08	1.01901e-07	-9.28534e-06	1.52251e-05	6.0298e-06	300	200	0	0	0	0	0	0	0	-311	200	0	-0.0988949	0.0161542	0.416133	47.9552	2.96221	21.2447	-914	200	0
392	7	5.37909e-08	-2.50327e-08	3.13788e-08	5.90171e-09	3.64831e-06	1.09788e-06	300	610	0	8.25182e-08	8.62595e-09	6.95803e-08	-6.37128e-06	1.1081e-05	6.78882e-06	300	200	0	0	0	0	0	0	0	-311	200	0	-0.173794	0.00618773	0.987937	82.8408	10.3716	46.0163	-914	200	0
392	8	4.62681e-08	-2.33235e-08	-3.27004e-08	-1.51307e-06	-1.24493e-06	1.32394e-06	300	610	0	7.18815e-08	2.03379e-09	-1.06242e-09	1.82535e-08	1.57534e-06	6.7012e-06	300	200	0	0	0	0	0	0	0	-311	200	0	-0.266085	-0.00785035	1.73846	125.589	22.2294	78.2921	-914	200	0
392	9	2.35893e-08	-1.55144e-08	-1.37371e-07	-3.84121e-06	-9.49748e-06	1.44259e-06	300	610	0	3.84757e-08	-9.85354e-09	-1.23709e-07	1.11276e-05	-1.52843e-05	5.1592e-06	300	200	0	0	0	0	0	0	0	-311	200	0	-0.369856	-0.0267095	2.65149	173.232	39.2086	117.143	-914	200	0
393	0	-2.07471e-08	1.28496e-09	-2.90937e-07	-7.09397e-06	-2.18815e-05	1.3498e-06	300	610	0	-2.76049e-08	-2.84856e-08	-3.11374e-07	2.81425e-05	-4.14384e-05	1.4074e-06	300	200	0	0	0	0	0	0	0	-311	200	0	-0.472473	-0.0508856	3.66583	219.639	61.3692	159.622	-914	200	0	-0.478039	-0.102681	4.60674	1041.4	4288.73	361.031	0	0	0
393	1	-9.3558e-08	3.02373e-08	-4.97699e-07	-1.12804e-05	-3.88833e-05	9.08507e-07	300	610	0	-1.36813e-07	-5.49851e-08	-5.73206e-07	5.19002e-05	-7.83349e-05	-5.40988e-06	300	200	0	0	0	0	0	0	0	-311	200	0	-0.553842	-0.080191	4.66368	255.088	87.7959	200.281	-914	200	0
393	2	-2.00796e-07	7.43233e-08	-7.54111e-07	-1.62225e-05	-6.03911e-05	-4.74107e-08	300	610	0	-2.98386e-07	-8.96729e-08	-9.09741e-07	8.24592e-05	-0.000126264	-1.61452e-05	300	200	0	0	0	0	0	0	0	-311	200	0	-0.594139	-0.113415	5.50835	269.319	116.411	232.81	-914	200	0
393	3	-3.45674e-07	1.35589e-07	-1.04371e-06	-2.14543e-05	-8.52761e-05	-1.70019e-06	300	610	0	-5.17531e-07	-1.3141e-07	-1.30642e-06	0.000118511	-0.000183443	-3.14689e-05	300	200	0	0	0	0	0	0	0	-311	200	0	-0.590439	-0.148086	6.13383	258.263	143.986	253.942	-914	200	0
393	4	-5.25976e-07	2.14031e-07	-1.33096e-06	-2.6105e-05	-0.000110875	-4.22226e-06	300	610	0	-7.91368e-07	-1.76752e-07	-1.72545e-06	0.000156639	-0.000244854	-5.15956e-05	300	200	0	0	0	0	0	0	0	-311	200	0	-0.562454	-0.179848	6.56571	226.468	165.711	264.438	-914	200	0
393	5	-7.30503e-07	3.0608e-07	-1.55459e-06	-2.87805e-05	-0.000132406	-7.7333e-06	300	610	0	-1.10354e-06	-2.18962e-07	-2.09646e-06	0.000190473	-0.000300891	-7.59023e-05	300	200	0	0	0	0	0	0	0	-311	200	0	-0.537305	-0.201827	6.82357	181.4	174.605	265.056	-914	200	0
393	6	-9.34751e-07	4.02708e-07	-1.62117e-06	-2.74659e-05	-0.000142399	-1.22363e-05	300	610	0	-1.41767e-06	-2.46972e-07	-2.30702e-06	0.000209823	-0.000335959	-0.000102439	300	200	0	0	0	0	0	0	0	-311	200	0	-0.532925	-0.206806	6.86899	128.55	163.857	254.515	-914	200	0
393	7	-1.09616e-06	4.87264e-07	-1.40079e-06	-1.94839e-05	-0.00013025	-1.7531e-05	300	610	0	-1.67004e-06	-2.44475e-07	-2.19483e-06	0.000199967	-0.000327286	-0.000127351	300	200	0	0	0	0	0	0	0	-311	200	0	-0.553032	-0.192714	6.68147	72.6676	132.712	233.01	-914	200	0
393	8	-1.14959e-06	5.33289e-07	-7.27015e-07	-1.56072e-06	-8.21113e-05	-2.31046e-05	300	610	0	-1.76267e-06	-1.89438e-07	-1.54459e-06	0.000141359	-0.000244334	-0.000144272	300	200	0	0	0	0	0	0	0	-311	200	0	-0.587034	-0.164741	6.29861	19.8259	89.0024	204.225	-914	200	0
393	9	-1.00413e-06	5.02753e-07	5.95621e-07	2.99363e-05	1.8643e-05	-2.80074e-05	300	610	0	-1.55827e-06	-5.44293e-08	-9.33323e-08	1.01103e-05	-4.93907e-05	-0.000143785	300	200	0	0	0	0	0	0	0	-311	200	0	-0.611669	-0.130704	5.73845	-23.3371	44.533	172.089	-914	200	0
394	0	-5.42914e-07	3.45389e-07	2.77254e-06	7.85106e-05	0.000190017	-3.07271e-05	300	610	0	-8.79637e-07	1.91675e-07	2.45016e-06	-0.000220264	0.000299912	-0.000113123	300	200	0	0	0	0	0	0	0	-311	200	0	-0.600836	-0.0963789	4.96769	-51.8685	9.00935	138.313	-914	200	0	-0.478011	-0.102683	4.60679	1041.42	4288.72	361.022	0	0	0
394	1	3.71848e-07	6.73716e-11	5.98388e-06	0.000146714	0.00044868	-2.90856e-05	300	610	0	4.83108e-07	5.79971e-07	6.36591e-06	-0.000575274	0.000845254	-3.63341e-05	300	200	0	0	0	0	0	0	0	-311	200	0	-0.543824	-0.0650805	3.99774	-64.7582	-13.1909	104.165	-914	200	0
394	2	1.88576e-06	-6.00557e-07	1.03284e-05	0.000234916	0.000805527	-2.01993e-05	300	610	0	2.75312e-06	1.13506e-06	1.18564e-05	-0.00107344	0.00161848	0.000104757	300	200	0	0	0	0	0	0	0	-311	200	0	-0.452433	-0.0386442	2.94483	-65.2157	-23.1137	72.1381	-914	200	0
394	3	4.12784e-06	-1.52068e-06	1.57431e-05	0.00033961	0.00125914	-5.5485e-07	300	610	0	6.1304e-06	1.86514e-06	1.89473e-05	-0.0017173	0.00262772	0.000328431	300	200	0	0	0	0	0	0	0	-311	200	0	-0.347199	-0.0177923	1.96052	-58.1426	-24.6093	44.8665	-914	200	0
394	4	7.17147e-06	-2.80568e-06	2.18961e-05	0.000451279	0.00178701	3.37273e-05	300	610	0	1.07332e-05	2.74819e-06	2.73514e-05	-0.00248104	0.00383816	0.000649356	300	200	0	0	0	0	0	0	0	-311	200	0	-0.242668	-0.00235104	1.15346	-47.6461	-21.7481	23.7768	-914	200	0
394	5	1.09781e-05	-4.45886e-06	2.80573e-05	0.000551922	0.00233454	8.63597e-05	300	610	0	1.6513e-05	3.71418e-06	3.62966e-05	-0.00329492	0.00514756	0.00107288	300	200	0	0	0	0	0	0	0	-311	200	0	-0.144794	0.00836005	0.581627	-36.4382	-18.0462	9.1096	-914	200	0
394	6	1.53223e-05	-6.40958e-06	3.29553e-05	0.000612518	0.00280276	0.000159994	300	610	0	2.31416e-05	4.62411e-06	4.43282e-05	-0.00402722	0.00635754	0.00158703	300	200	0	0	0	0	0	0	0	-311	200	0	-0.0534477	0.0151381	0.271588	-26.0618	-16.4921	0.438325	-914	200	0
394	7	1.97008e-05	-8.47331e-06	3.46405e-05	0.000590897	0.00303592	0.000254887	300	610	0	2.98716e-05	5.24785e-06	4.91052e-05	-0.00446579	0.0071437	0.00215218	300	200	0	0	0	0	0	0	0	-311	200	0	0.0351589	0.0186223	0.232286	-17.1486	-19.6018	-2.96304	-914	200	0
394	8	2.32311e-05	-1.03056e-05	3.03883e-05	0.00043076	0.00281191	0.000367078	300	610	0	3.53827e-05	5.24448e-06	4.7231e-05	-0.00430253	0.00702969	0.00268885	300	200	0	0	0	0	0	0	0	-311	200	0	0.12617	0.019118	0.462602	-9.66775	-29.4259	-1.89644	-914	200	0
394	9	2.45538e-05	-1.13555e-05	1.66911e-05	6.29121e-05	0.00183919	0.00048609	300	610	0	3.7631e-05	4.15109e-06	3.41772e-05	-0.00312638	0.00537368	0.00306469	300	200	0	0	0	0	0	0	0	-311	200	0	0.22383	0.0165073	0.952346	-3.14699	-47.4473	2.85418	-914	200	0
395	0	2.17627e-05	-1.08268e-05	-1.05934e-05	-0.000589923	-0.00023402	0.000592286	300	610	0	3.37378e-05	1.3886e-06	4.38582e-06	-0.000432431	0.0013791	0.00308286	300	200	0	0	0	0	0	0	0	-311	200	0	0.329184	0.0102381	1.67668	3.13698	-74.3202	10.5062	-914	200	0	0.192741	-0.0313554	2.67978	537.374	2341.24	18.4987	0	0	0
395	1	1.23955e-05	-7.66211e-06	-5.5852e-05	-0.00160305	-0.00379138	0.000654171	300	610	0	1.99706e-05	-3.7041e-06	-4.83392e-05	0.00434277	-0.00585456	0.0024752	300	200	0	0	0	0	0	0	0	-311	200	0	0.437645	-0.00060483	2.58432	9.98818	-109.416	20.1707	-914	200	0
395	2	-6.46716e-06	-5.69001e-07	-0.000122988	-0.00303275	-0.00919241	0.000626153	300	610	0	-8.11576e-06	-1.17936e-05	-0.000130019	0.0117476	-0.0172219	0.000905034	300	200	0	0	0	0	0	0	0	-311	200	0	0.536452	-0.0171331	3.58027	18.1261	-150.168	30.674	-914	200	0
395	3	-3.79335e-05	1.18859e-05	-0.000214251	-0.00489051	-0.0166801	0.000447581	300	610	0	-5.52827e-05	-2.34179e-05	-0.000245121	0.0221907	-0.0334216	-0.0020136	300	200	0	0	0	0	0	0	0	-311	200	0	0.603837	-0.0403083	4.51466	28.0076	-191.594	40.4295	-914	200	0
395	4	-8.4796e-05	3.10837e-05	-0.000328556	-0.00710754	-0.0262444	4.41801e-05	300	610	0	-0.000125855	-3.87797e-05	-0.000394485	0.0357524	-0.0546668	-0.00667235	300	200	0	0	0	0	0	0	0	-311	200	0	0.617098	-0.0701308	5.22105	39.6235	-227.543	47.7777	-914	200	0
395	5	-0.000148719	5.80283e-05	-0.000459233	-0.00948971	-0.0374372	-0.000666607	300	610	0	-0.000222503	-5.74567e-05	-0.000572469	0.0519263	-0.0802822	-0.0133916	300	200	0	0	0	0	0	0	0	-311	200	0	0.570064	-0.104347	5.60784	52.2584	-253.766	51.8342	-914	200	0
395	6	-0.00022906	9.28593e-05	-0.000591287	-0.0116651	-0.0491415	-0.00176463	300	610	0	-0.00034446	-7.80265e-05	-0.000763322	0.0692895	-0.108187	-0.0223013	300	200	0	0	0	0	0	0	0	-311	200	0	0.479766	-0.137474	5.68318	64.2153	-268.559	52.7104	-914	200	0
395	7	-0.000321296	0.000134184	-0.000698353	-0.0130298	-0.0593081	-0.00330848	300	610	0	-0.000485149	-9.76231e-05	-0.000936982	0.0851205	-0.134286	-0.0331732	300	200	0	0	0	0	0	0	0	-311	200	0	0.372023	-0.161159	5.46358	72.7197	-269.427	50.6355	-914	200	0
395	8	-0.000415095	0.000178235	-0.000739756	-0.0127015	-0.0646923	-0.00530759	300	610	0	-0.000629242	-0.000111463	-0.00104473	0.0950041	-0.151834	-0.0452035	300	200	0	0	0	0	0	0	0	-311	200	0	0.266428	-0.167412	4.93069	74.8665	-252.587	45.5397	-914	200	0
395	9	-0.00049216	0.000217891	-0.000658368	-0.0094966	-0.0606419	-0.00768399	300	610	0	-0.000749378	-0.000112422	-0.00101549	0.0924938	-0.15087	-0.0567539	300	200	0	0	0	0	0	0	0	-311	200	0	0.174025	-0.154388	4.11876	69.6776	-218.337	37.8827	-914	200	0
396	0	-0.000524141	0.000241682	-0.000380288	-0.00195311	-0.041022	-0.0102238	300	610	0	-0.000802931	-9.07764e-05	-0.000754049	0.0689476	-0.117907	-0.0650744	300	200	0	0	0	0	0	0	0	-311	200	0	0.0999398	-0.128494	3.1688	58.8807	-173.841	29.1658	-914	200	0	0.048069	-0.195733	2.38744	462.309	2073.36	203.016	0	0	0
396	1	-0.000471075	0.000232943	0.000182228	0.0115721	0.00160881	-0.0125212	300	610	0	-0.000729575	-3.43051e-05	-0.000142975	0.0136969	-0.0361266	-0.0660519	300	200	0	0	0	0	0	0	0	-311	200	0	0.0452587	-0.0996648	2.255	45.1939	-128.618	21.2313	-914	200	0
396	2	-0.000281095	0.00016944	0.00112281	0.0326966	0.0754221	-0.0139206	300	610	0	-0.0004507	7.10278e-05	0.000949502	-0.0852396	0.113605	-0.0540551	300	200	0	0	0	0	0	0	0	-311	200	0	0.0084718	-0.0763573	1.50352	30.5258	-89.6628	15.4825	-914	200	0
396	3	0.000107623	2.38546e-05	0.00252592	0.0626578	0.188164	-0.0134678	300	610	0	0.000127801	0.000239502	0.00265273	-0.239642	0.350471	-0.0219802	300	200	0	0	0	0	0	0	0	-311	200	0	-0.0132712	-0.0644957	0.982768	15.68	-60.7133	12.7712	-914	200	0
396	4	0.000761394	-0.000234306	0.00444252	0.101776	0.345235	-0.00988746	300	610	0	0.00110747	0.000482862	0.00506503	-0.458497	0.689772	0.0383648	300	200	0	0	0	0	0	0	0	-311	200	0	-0.023216	-0.0679753	0.721143	0.707436	-43.1662	13.5285	-914	200	0
396	5	0.0017406	-0.000634731	0.0068548	0.148707	0.546834	-0.00161002	300	610	0	0.00258174	0.000806002	0.00821037	-0.74407	1.13688	0.135366	300	200	0	0	0	0	0	0	0	-311	200	0	-0.024426	-0.0889068	0.719533	-14.727	-36.7764	17.827	-914	200	0
396	6	0.00308276	-0.00119956	0.00962897	0.199498	0.784078	0.0131206	300	610	0	0.00461055	0.0012009	0.0119785	-1.08647	1.67876	0.276008	300	200	0	0	0	0	0	0	0	-311	200	0	-0.0194988	-0.127505	0.957786	-30.9702	-40.0937	25.3612	-914	200	0
396	7	0.0047779	-0.00193321	0.0124573	0.246469	1.03412	0.0360205	300	610	0	0.00718312	0.0016387	0.0160483	-1.45669	2.27314	0.463389	300	200	0	0	0	0	0	0	0	-311	200	0	-0.0105037	-0.181567	1.39499	-47.9949	-50.6387	35.3447	-914	200	0
396	8	0.00673545	-0.00280835	0.0147934	0.277054	1.25457	0.0683804	300	610	0	0.010168	0.00206036	0.019799	-1.79855	2.83556	0.693205	300	200	0	0	0	0	0	0	0	-311	200	0	0.00092158	-0.245549	1.96411	-64.9986	-64.8513	46.3339	-914	200	0
396	9	0.00874346	-0.0037481	0.0157888	0.272799	1.37784	0.110483	300	610	0	0.0132511	0.00236649	0.0222168	-2.02018	3.22575	0.949173	300	200	0	0	0	0	0	0	0	-311	200	0	0.0133691	-0.309294	2.56197	-79.9924	-77.8743	55.9989	-914	200	0
397	0	0.0104229	-0.00460536	0.014246	0.208829	1.30653	0.160802	300	610	0	0.0158656	0.00240821	0.0218152	-1.98675	3.23551	1.19755	300	200	0	0	0	0	0	0	0	-311	200	0	0.0254494	-0.357673	3.04657	-89.6809	-83.5566	61.0881	-914	200	0	-0.0376429	-0.196476	2.13423	375.415	2124.72	230.933	0	0	0
397	1	0.0111825	-0.00514139	0.00860859	0.0542635	0.911561	0.214975	300	610	0	0.0171229	0.00198138	0.0165929	-1.5166	2.58154	1.38121	300	200	0	0	0	0	0	0	0	-311	200	0	0.035829	-0.375854	3.2851	-90.8042	-75.995	58.488	-914	200	0
397	2	0.0101848	-0.00500754	-0.00298156	-0.225821	0.0355812	0.264618	300	610	0	0.0157591	0.00082815	0.00406902	-0.384403	0.908791	1.41423	300	200	0	0	0	0	0	0	0	-311	200	0	0.0435529	-0.360561	3.25634	-83.0225	-52.7655	47.4575	-914	200	0
397	3	0.00633756	-0.00373635	-0.0225218	-0.666138	-1.49537	0.29609	300	610	0	0.0101192	-0.00134937	-0.0185572	1.66452	-2.18904	1.1784	300	200	0	0	0	0	0	0	0	-311	200	0	0.0480229	-0.324198	3.08653	-70.0305	-16.3562	30.5578	-914	200	0
397	4	-0.00166803	-0.000750605	-0.0518374	-1.29384	-3.84803	0.289428	300	610	0	-0.00178864	-0.00485688	-0.0540623	4.883	-7.1231	0.523867	300	200	0	0	0	0	0	0	0	-311	200	0	0.0483204	-0.285052	2.95664	-57.188	27.9791	11.9993	-914	200	0
397	5	-0.0152461	0.00459808	-0.0920761	-2.11728	-7.14201	0.217824	300	610	0	-0.0221287	-0.00995025	-0.104605	9.46826	-14.2277	-0.723176	300	200	0	0	0	0	0	0	0	-311	200	0	0.0425568	-0.256793	3.00167	-48.966	74.3904	-4.10684	-914	200	0
397	6	-0.0357006	0.0129474	-0.142969	-3.11044	-11.3902	0.0481155	300	610	0	-0.0529171	-0.0167457	-0.170821	15.4799	-23.6343	-2.74217	300	200	0	0	0	0	0	0	0	-311	200	0	0.0277239	-0.245909	3.2814	-48.3643	116.31	-13.9765	-914	200	0
397	7	-0.0638736	0.0247845	-0.201839	-4.1928	-16.4169	-0.257032	300	610	0	-0.0954934	-0.0250924	-0.250567	22.7259	-35.094	-5.68513	300	200	0	0	0	0	0	0	0	-311	200	0	-0.000126792	-0.252323	3.77845	-57.0783	145.387	-13.801	-914	200	0
397	8	-0.0996291	0.0402329	-0.262376	-5.2059	-21.7556	-0.734469	300	610	0	-0.149743	-0.0344063	-0.337308	30.616	-47.7483	-9.62485	300	200	0	0	0	0	0	0	0	-311	200	0	-0.045431	-0.270207	4.40169	-75.5191	151.105	0.321288	-914	200	0
397	9	-0.141158	0.058759	-0.313259	-5.88843	-26.5296	-1.41256	300	610	0	-0.213048	-0.0434711	-0.41823	37.9905	-59.8563	-14.4813	300	200	0	0	0	0	0	0	0	-311	200	0	-0.112144	-0.291185	5.03604	-102.757	123.553	31.5539	-914	200	0
398	0	-0.184117	0.0787966	-0.336799	-5.85448	-29.3317	-2.29903	300	610	0	-0.278972	-0.050223	-0.472248	42.9388	-68.5033	-19.925	300	200	0	0	0	0	0	0	0	-311	200	0	-0.202156	-0.310066	5.6411	-136.382	59.6046	80.4952	-914	200	0	0.537204	-0.188961	9.44291	2298.01	4773.65	184.832	0	0	0
398	1	-0.220656	0.0973078	-0.307901	-4.58142	-28.1228	-3.36412	300	610	0	-0.335785	-0.0515517	-0.468272	42.6412	-69.3377	-25.2614	300	200	0	0	0	0	0	0	0	-311	200	0	-0.313468	-0.326645	6.27766	-171.968	-34.0682	143.867	-914	200	0
398	2	-0.23845	0.109326	-0.193792	-1.41718	-20.1886	-4.51899	300	610	0	-0.364967	-0.0431728	-0.364254	33.2814	-56.4107	-29.3045	300	200	0	0	0	0	0	0	0	-311	200	0	-0.438326	-0.340274	7.0001	-202.053	-144.552	214.517	-914	200	0
398	3	-0.219953	0.107557	0.0448612	4.38018	-2.20241	-5.59055	300	610	0	-0.340041	-0.0196469	-0.107804	10.1006	-22.2294	-30.2599	300	200	0	0	0	0	0	0	0	-311	200	0	-0.561462	-0.344494	7.74745	-215.78	-256.456	281.795	-914	200	0
398	4	-0.14217	0.0821786	0.450643	13.5551	29.5373	-6.29501	300	610	0	-0.226176	0.0253452	0.360589	-32.3117	41.831	-25.6468	300	200	0	0	0	0	0	0	0	-311	200	0	-0.660444	-0.3285	8.35635	-202.497	-352.71	333.62	-914	200	0
398	5	0.0225969	0.0209966	1.06296	26.702	78.6165	-6.21489	300	610	0	0.0187686	0.0983432	1.10048	-99.3782	144.576	-12.3049	300	200	0	0	0	0	0	0	0	-311	200	0	-0.710335	-0.284045	8.66736	-159.521	-416.112	361.484	-914	200	0
398	6	0.304486	-0.0897698	1.90753	44.031	147.676	-4.78678	300	610	0	0.440903	0.204914	2.15916	-195.418	293.297	13.4518	300	200	0	0	0	0	0	0	0	-311	200	0	-0.693552	-0.211869	8.61457	-95.6289	-434.793	364.137	-914	200	0
398	7	0.73163	-0.263808	2.98092	65.0404	237.168	-1.31029	300	610	0	1.08368	0.347778	3.55275	-321.934	491.145	55.4605	300	200	0	0	0	0	0	0	0	-311	200	0	-0.612361	-0.124348	8.23967	-25.9157	-410.344	346.792	-914	200	0
398	8	1.32284	-0.511805	4.2297	88.0945	343.638	5.008	300	610	0	1.97694	0.524142	5.23988	-475.224	733.41	117.025	300	200	0	0	0	0	0	0	0	-311	200	0	-0.490729	-0.0433169	7.64178	34.3784	-359.026	317.549	-914	200	0
398	9	2.0768	-0.837008	5.52458	109.924	457.56	14.9588	300	610	0	3.12061	0.722198	7.0877	-643.292	1002.69	199.835	300	200	0	0	0	0	0	0	0	-311	200	0	-0.359565	0.00861597	6.9236	73.649	-301.606	284.064	-914	200	0
399	0	2.95749	-1.22906	6.63113	125.098	560.82	29.164	300	610	0	4.46267	0.916913	8.83183	-802.212	1263.13	302.426	300	200	0	0	0	0	0	0	0	-311	200	0	-0.242708	0.0187559	6.21478	88.178	-253.504	253.345	-914	200	0	-6.261	-1.82729	-34.0191	-13461.3	15172.5	2380.23	437.792	393.606	0
399	1	3.87598	-1.65609	7.18065	125.548	624.124	47.8232	300	610	0	5.87147	1.06544	10.0339	-912.267	1454.17	418.148	300	200	0	0	0	0	0	0	0	-311	200	0	-0.154853	-0.0126296	5.69881	83.2605	-222.77	232.499	-914	200	0
399	2	4.66974	-2.05538	6.64741	100.296	604.804	70.3599	300	610	0	7.10423	1.10284	10.044	-914.511	1484.89	532.711	300	200	0	0	0	0	0	0	0	-311	200	0	-0.1043	-0.0777208	5.53667	68.4917	-211.088	226.489	-914	200	0
399	3	5.08197	-2.32366	4.34151	35.5782	445.787	94.9672	300	610	0	7.77516	0.939188	7.97881	-728.775	1230.42	621.502	300	200	0	0	0	0	0	0	0	-311	200	0	-0.0950465	-0.166234	5.77492	52.9733	-214.425	235.327	-914	200	0
399	4	4.74512	-2.30842	-0.569367	-84.3616	76.7705	118.073	300	610	0	7.32981	0.459802	2.73229	-254.607	532.669	647.057	300	200	0	0	0	0	0	0	0	-311	200	0	-0.127964	-0.266212	6.32828	43.8714	-223.917	253.67	-914	200	0
399	5	3.17528	-1.80322	-8.99268	-275.476	-580.971	133.777	235.395	640.633	0	5.03526	-0.469331	-6.95946	622.9	-791.368	557.325	186.289	110.496	0	0	0	0	0	0	0	-311	200	0	-0.200792	-0.365271	7.03563	45.1769	-229.379	273.279	-914	200	0
399	6	-0.213565	-0.550622	-21.7784	-550.754	-1604.49	133.349	226.326	635.289	0	0.000271498	-1.98803	-22.3729	2019.96	-2930.13	285.687	169.032	109.714	0	0	0	0	0	0	0	-311	200	0	-0.306938	-0.454353	7.76106	55.041	-225.647	287.495	-914	200	0
399	7	-6.06342	1.74218	-39.5002	-915.33	-3051.97	104.953	222.735	633.173	0	-8.75703	-4.21721	-44.5419	4030.97	-6042.43	-246.009	164.343	109.502	0	0	0	0	0	0	0	-311	200	0	-0.434115	-0.52821	8.42985	65.1317	-214.89	293.061	-914	200	0
399	8	-14.9672	5.35013	-62.2724	-1363.31	-4947.36	35.7253	220.553	631.893	0	-22.1525	-7.22194	-73.9565	6700.85	-10211.9	-1115.17	161.921	109.395	0	0	0	0	0	0	0	-311	200	0	-0.565342	-0.581705	8.98061	65.3727	-201.358	288.485	-914	200	0
399	9	-27.3141	10.4201	-89.8805	-1882.18	-7286.74	-83.9434	218.929	630.941	0	-40.7821	-10.9948	-110.446	10012.2	-15416.9	-2374.41	160.412	109.348	0	0	0	0	0	0	0	-311	200	0	-0.682193	-0.608784	9.35953	51.1618	-185.583	274.354	-914	200	0
400	0	-43.1854	16.8922	-122.084	-2459.1	-10054.2	-259.404	217.645	630.143	0	-64.7257	-15.5182	-153.357	13897.3	-21541.8	-4034.03	159.532	109.379	0	0	0	0	0	0	0	-311	200	0	-0.765634	-0.603035	9.5309	25.9106	-163.402	254.106	-914	200	0	-348.429	6.18234	-685.609	-228186	153414	114318	199.4	333.279	0
400	1	-62.3398	24.5427	-158.547	-3078.52	-13211	-489.06	216.674	629.417	0	-93.5385	-20.8484	-201.837	18263	-28416.6	-6061.22	159.21	109.516	0	0	0	0	0	0	0	-311	200	0	-0.798365	-0.558921	9.45248	-2.85408	-129.598	231.632	-914	200	0
400	2	-84.2281	33.0625	-198.457	-3717.77	-16667.2	-756.298	216.016	628.733	0	-126.326	-27.0852	-254.968	23006.7	-35846	-8382.98	159.41	109.766	0	0	0	0	0	0	0	-311	200	0	-0.775666	-0.479115	9.11011	-27.9173	-84.3689	209.606	-914	200	0
400	3	-108.007	42.1015	-240.421	-4350.26	-20275.8	-1033.06	215.666	628.094	0	-161.803	-34.2821	-311.691	28017.6	-43605.6	-10893.4	160.1	110.111	0	0	0	0	0	0	0	-311	200	0	-0.710284	-0.378626	8.55126	-43.5218	-36.0393	189.727	-914	200	0
400	4	-132.564	51.3335	-282.746	-4952.98	-23856.5	-1295.52	215.626	627.517	0	-198.35	-42.4099	-370.649	33168.9	-51430.5	-13464.8	161.242	110.511	0	0	0	0	0	0	0	-311	200	0	-0.621413	-0.276163	7.83893	-45.7223	4.38004	172.647	-914	200	0
400	5	-156.615	60.5126	-323.782	-5511.38	-27232.2	-1529.41	215.893	627.022	0	-234.069	-51.3335	-430.112	38311.7	-59017.7	-15951.7	162.785	110.926	0	0	0	0	0	0	0	-311	200	0	-0.525673	-0.184742	7.04879	-34.0957	30.6723	158.699	-914	200	0
400	6	-178.855	69.4675	-362.179	-6018.34	-30258.3	-1724.88	216.455	626.617	0	-266.815	-60.7831	-487.972	43271.3	-66038.7	-18193	164.667	111.324	0	0	0	0	0	0	0	-311	200	0	-0.43639	-0.110564	6.28912	-12.4949	43.2967	148.561	-914	200	0
400	7	-198.088	78.0668	-396.968	-6468.75	-32835.1	-1875.61	217.285	626.295	0	-294.307	-70.3758	-541.742	47846	-72153.9	-20020.5	166.811	111.681	0	0	0	0	0	0	0	-311	200	0	-0.360924	-0.0551371	5.6273	12.8423	46.0432	141.693	-914	200	0
400	8	-213.257	86.1837	-427.494	-6856.24	-34903.4	-1980.3	218.353	626.038	0	-314.326	-79.6752	-588.632	51814.2	-77031.5	-21269.5	169.135	111.975	0	0	0	0	0	0	0	-311	200	0	-0.297848	-0.017029	5.01484	35.4393	42.6725	134.798	-914	200	0
400	9	-223.436	93.6656	-453.287	-7174.27	-36431.1	-2039.96	219.629	625.827	0	-325.007	-88.2418	-625.822	54958.1	-80378.8	-21797.2	171.563	112.182	0	0	0	0	0	0	0	-311	200	0	-0.240419	0.00672177	4.33428	50.0794	35.9703	123.321	-914	200	0
401	0	-227.83	100.309	-473.944	-7417.9	-37399.2	-2056.57	221.089	625.651	0	-325.123	-95.6617	-651.017	57104.2	-81993.5	-21508.5	174.053	112.285	0	0	0	0	0	0	0	-311	200	0	-0.184211	0.0195559	3.52843	54.7726	27.9355	105.254	-914	200	0	-349.04	0.228062	-1102.42	-367868	245760	118698	207.735	333.702	0
401	1	-225.815	105.848	-489.06	-7583.53	-37796.6	-2034.61	222.716	625.506	0	-314.335	-101.58	-663.156	58175.1	-81827.5	-20380.8	176.609	112.276	0	0	0	0	0	0	0	-311	200	0	-0.130833	0.0247352	2.66001	51.3363	19.9731	82.7834	-914	200	0
401	2	-217.055	109.956	-498.23	-7667.91	-37622.1	-1979.08	224.489	625.39	0	-293.326	-105.756	-662.948	58229.3	-80032.5	-18477.8	179.278	112.166	0	0	0	0	0	0	0	-311	200	0	-0.0844135	0.0250453	1.83907	43.2539	12.9621	59.794	-914	200	0
401	3	-201.634	112.301	-501.186	-7668.37	-36893.4	-1891.51	226.388	625.3	0	-263.762	-108.124	-652.961	57469.6	-76957.7	-15947.3	182.14	111.986	0	0	0	0	0	0	0	-311	200	0	-0.047406	0.0227	1.14023	33.4731	7.31414	39.1136	-914	200	0
401	4	-180.12	112.622	-498.036	-7584.77	-35657.7	-1770.54	228.403	625.229	0	-228.05	-108.824	-637.137	56206.9	-73089.7	-12997.3	185.284	111.782	0	0	0	0	0	0	0	-311	200	0	-0.0200618	0.0193269	0.591151	23.8929	3.10378	22.0628	-914	200	0
401	5	-153.501	110.813	-489.455	-7421.92	-33996.2	-1614.94	230.543	625.164	0	-188.943	-108.166	-619.883	54791.2	-68952.7	-9859.53	188.765	111.611	0	0	0	0	0	0	0	-311	200	0	-0.00134056	0.0160051	0.189453	15.5827	0.206805	8.95083	-914	200	0
401	6	-123.027	106.975	-476.748	-7190.25	-32021.4	-1424.65	232.834	625.082	0	-149.111	-106.534	-605.094	53535.2	-65009.3	-6750.98	192.563	111.526	0	0	0	0	0	0	0	-311	200	0	0.0104009	0.0133352	-0.0836846	9.00497	-1.59391	-0.507662	-914	200	0
401	7	-90.0272	101.412	-461.721	-6904.54	-29866.1	-1201.56	235.316	624.954	0	-110.783	-104.286	-595.46	52658.5	-61591.5	-3846.04	196.565	111.567	0	0	0	0	0	0	0	-311	200	0	0.0169251	0.011514	-0.253354	4.21589	-2.53418	-6.86427	-914	200	0
401	8	-55.7566	94.5801	-446.408	-6581.58	-27666.5	-950.596	238.024	624.743	0	-75.5358	-101.689	-592.208	52265.2	-58874.1	-1260.7	200.586	111.745	0	0	0	0	0	0	0	-311	200	0	0.0198019	0.0103982	-0.343858	1.02677	-2.82103	-10.6965	-914	200	0
401	9	-21.3353	87.0091	-432.73	-6237.79	-25544.5	-679.22	240.969	624.415	0	-44.2601	-98.9278	-595.247	52354.7	-56888.3	950.472	204.429	112.045	0	0	0	0	0	0	0	-311	200	0	0.0202277	0.00955099	-0.374214	-0.875105	-2.60692	-12.4431	-914	200	0
402	0	12.2473	79.2247	-422.205	-5887.69	-23595.3	-396.201	244.114	623.945	0	-17.272	-96.1542	-603.574	52854.9	-55561.8	2786.45	207.945	112.43	0	0	0	0	0	0	0	-311	200	0	0.0189398	0.00827535	-0.355682	-1.84371	-1.98076	-12.3046	-914	200	0	150.328	-37.4431	-1108	-346894	252843	-79031.9	234.715	311.459	0
402	1	44.0919	71.6909	-415.756	-5544.14	-21882.4	-111.247	247.367	623.335	0	5.49261	-93.5383	-615.787	53665	-54769.7	4282.61	211.057	112.851	0	0	0	0	0	0	0	-311	200	0	0.0161966	0.0056433	-0.290875	-2.22295	-0.972083	-10.1968	-914	200	0
402	2	73.3491	64.7732	-413.63	-5219.22	-20438.6	165.594	250.587	622.618	0	24.2563	-91.3071	-630.544	54693	-54383.4	5489.94	213.752	113.261	0	0	0	0	0	0	0	-311	200	0	0.0118061	0.00053905	-0.174182	-2.3184	0.433797	-5.75573	-914	200	0
402	3	99.2054	58.7394	-415.462	-4924.17	-19272.2	424.788	253.613	621.852	0	39.2251	-89.7568	-646.857	55880.3	-54304.4	6458.99	216.049	113.613	0	0	0	0	0	0	0	-311	200	0	0.00519626	-0.00826213	0.00655527	-2.38422	2.2707	1.60569	-914	200	0
402	4	120.911	53.7986	-420.473	-4668.85	-18373.3	656.999	256.303	621.104	0	50.5169	-89.2235	-664.19	57207.6	-54475.1	7231.36	217.983	113.868	0	0	0	0	0	0	0	-311	200	0	-0.0044693	-0.0219526	0.26701	-2.6176	4.55639	12.5809	-914	200	0
402	5	137.839	50.1551	-427.762	-4462.14	-17722.7	851.997	258.569	620.431	0	58.186	-90.0251	-682.389	58686.2	-54870.9	7837.46	219.59	113.999	0	0	0	0	0	0	0	-311	200	0	-0.0181178	-0.04146	0.62171	-3.15471	7.24695	27.7788	-914	200	0
402	6	149.563	48.0402	-436.581	-4313.27	-17300.6	998.302	260.373	619.88	0	62.2888	-92.4039	-701.497	60338.6	-55482.8	8298.64	220.908	113.986	0	0	0	0	0	0	0	-311	200	0	-0.0365165	-0.0670974	1.07741	-4.06325	10.1808	47.4453	-914	200	0
402	7	155.92	47.6998	-446.51	-4231.65	-17092.6	1083.81	261.719	619.477	0	62.9427	-96.4929	-721.553	62179.8	-56298.2	8630.44	221.976	113.825	0	0	0	0	0	0	0	-311	200	0	-0.0599263	-0.098077	1.62426	-5.32835	13.0142	71.0841	-914	200	0
402	8	157.043	49.3483	-457.492	-4224.94	-17088.9	1097.1	262.646	619.235	0	60.3547	-102.314	-742.462	64205.9	-57289.4	8844.74	222.839	113.523	0	0	0	0	0	0	0	-311	200	0	-0.0876433	-0.131886	2.22463	-6.83027	15.1529	96.9769	-914	200	0
402	9	153.36	53.1095	-469.744	-4296.21	-17279.7	1029.79	263.215	619.146	0	54.8254	-109.801	-763.976	66394.2	-58414.9	8951.18	223.538	113.094	0	0	0	0	0	0	0	-311	200	0	-0.117428	-0.163552	2.80008	-8.31459	15.6896	121.62	-914	200	0
403	0	145.542	58.9678	-483.573	-4442.83	-17650.2	879.27	263.501	619.188	0	46.7385	-118.822	-785.738	68708.9	-59628.3	8958.47	224.112	112.555	0	0	0	0	0	0	0	-311	200	0	-0.145359	-0.185419	3.22736	-9.38665	13.3732	139.551	-914	200	0	72.1424	-72.383	-1430.46	-445763	342759	-62252.9	242.04	309.196	0
403	1	134.416	66.7426	-499.163	-4658.14	-18175.6	650.111	263.588	619.332	0	36.5407	-129.211	-807.343	71107	-60885.5	8876.26	224.585	111.925	0	0	0	0	0	0	0	-311	200	0	-0.168264	-0.189838	3.38639	-9.65403	6.67941	145.409	-914	200	0
403	2	120.865	76.0929	-516.4	-4932.82	-18818.7	354.088	263.558	619.552	0	24.7122	-140.78	-828.385	73544.6	-62148.6	8716.58	224.976	111.219	0	0	0	0	0	0	0	-311	200	0	-0.188876	-0.175005	3.26403	-9.02915	-5.98596	138.392	-914	200	0
403	3	105.75	86.5555	-534.821	-5254.64	-19532.6	9.7716	263.478	619.825	0	11.7316	-153.325	-848.514	75981.3	-63388.9	8492.79	225.294	110.454	0	0	0	0	0	0	0	-311	200	0	-0.217415	-0.147233	2.99264	-7.84521	-26.0543	123.941	-914	200	0
403	4	89.8585	97.6058	-553.69	-5608.33	-20266.9	-359.485	263.397	620.129	0	-1.95555	-166.635	-867.474	78383.2	-64586.5	8216.9	225.546	109.642	0	0	0	0	0	0	0	-311	200	0	-0.266225	-0.11613	2.75973	-6.60413	-54.5665	109.907	-914	200	0
403	5	73.8775	108.725	-572.156	-5977.16	-20975.4	-729.559	263.34	620.447	0	-15.961	-180.481	-885.144	80724.9	-65727.6	7896.99	225.744	108.8	0	0	0	0	0	0	0	-311	200	0	-0.343625	-0.0894341	2.70939	-5.70368	-91.7801	102.404	-914	200	0
403	6	58.3784	119.454	-589.441	-6344.48	-21621.8	-1078.99	263.318	620.764	0	-29.962	-194.616	-901.592	82993.4	-66801	7536.94	225.908	107.948	0	0	0	0	0	0	0	-311	200	0	-0.450996	-0.071956	2.9152	-5.37419	-136.496	104.75	-914	200	0
403	7	43.8001	129.443	-604.986	-6695.53	-22181.9	-1390.65	263.335	621.067	0	-43.6969	-208.772	-917.147	85192.4	-67793.9	7139.5	226.082	107.112	0	0	0	0	0	0	0	-311	200	0	-0.580854	-0.0661832	3.38061	-5.69789	-185.153	117.605	-914	200	0
403	8	30.44	138.465	-618.535	-7019.2	-22643	-1652.95	263.393	621.348	0	-56.9454	-222.669	-932.472	87344.8	-68683	6710.76	226.343	106.33	0	0	0	0	0	0	0	-311	200	0	-0.714286	-0.0726788	4.03378	-6.61607	-230.768	138.914	-914	200	0
403	9	18.4528	146.426	-630.113	-7308.33	-23002.8	-1861.02	263.494	621.599	0	-69.4902	-236.013	-948.607	89492.8	-69422.6	6264.62	226.816	105.659	0	0	0	0	0	0	0	-311	200	0	-0.820127	-0.0902766	4.72684	-7.93417	-262.566	163.918	-914	200	0
404	0	7.85719	153.345	-639.972	-7558.68	-23268.3	-2016.31	263.642	621.811	0	-81.0604	-248.501	-967	91696.8	-69929.6	5827.82	227.684	105.174	0	0	0	0	0	0	0	-311	200	0	-0.865294	-0.116294	5.28214	-9.37746	-269.614	186.618	-914	200	0	-107.359	-97.6459	-1849.11	-551794	480652	8389.83	257.159	295.878	0
404	1	-1.45003	159.33	-648.488	-7769.04	-23453.4	-2125.1	263.834	621.98	0	-91.2612	-259.815	-989.483	94030.7	-70070.7	5445.62	229.185	104.97	0	0	0	0	0	0	0	-311	200	0	-0.83725	-0.146803	5.59032	-10.7035	-248.78	202.806	-914	200	0
404	2	-9.66761	164.546	-656.049	-7941.58	-23578.4	-2196.88	264.06	622.105	0	-99.5055	-269.608	-1018.19	96575.1	-69655.8	5186.09	231.588	105.15	0	0	0	0	0	0	0	-311	200	0	-0.752319	-0.176283	5.64034	-11.7225	-207.832	210.91	-914	200	0
404	3	-17.0473	169.174	-662.954	-8081.46	-23665.9	-2243	264.302	622.19	0	-104.967	-277.481	-1055.37	99406.8	-68447.2	5141.59	235.144	105.808	0	0	0	0	0	0	0	-311	200	0	-0.636651	-0.196942	5.43017	-12.1805	-158.855	209.12	-914	200	0
404	4	-23.8445	173.384	-669.371	-8196	-23735.1	-2275.5	264.541	622.244	0	-106.569	-282.951	-1103.15	102586	-66181.4	5426.49	240.007	107.007	0	0	0	0	0	0	0	-311	200	0	-0.50859	-0.200849	4.92308	-11.782	-111.188	194.541	-914	200	0
404	5	-30.272	177.306	-675.357	-8293.14	-23798.3	-2305.84	264.762	622.28	0	-103.028	-285.463	-1163.32	106147	-62601.5	6167.53	246.187	108.755	0	0	0	0	0	0	0	-311	200	0	-0.380328	-0.18562	4.13512	-10.4677	-70.0165	167.124	-914	200	0
404	6	-36.4686	181.016	-680.905	-8379.46	-23860.8	-2342.67	264.957	622.306	0	-92.9446	-284.476	-1237.03	110100	-57493.6	7485.18	253.523	110.996	0	0	0	0	0	0	0	-311	200	0	-0.263104	-0.156716	3.18988	-8.54689	-37.4449	131.85	-914	200	0
404	7	-42.4829	184.53	-685.976	-8458.29	-23922.6	-2389.83	265.126	622.33	0	-74.9942	-279.592	-1324.49	114416	-50722.1	9471.36	261.705	113.615	0	0	0	0	0	0	0	-311	200	0	-0.165521	-0.122649	2.24481	-6.46298	-13.5885	95.4089	-914	200	0
404	8	-48.2679	187.807	-690.539	-8529.09	-23977.5	-2447.63	265.277	622.351	0	-48.1707	-270.686	-1424.47	119010	-42265.1	12170.1	270.329	116.453	0	0	0	0	0	0	0	-311	200	0	-0.0910294	-0.089847	1.40952	-4.53927	2.50582	62.581	-914	200	0
404	9	-53.6868	190.761	-694.591	-8588.15	-24013.6	-2515.91	265.428	622.364	0	-12.0074	-258.034	-1533.81	123722	-32253.2	15564.2	278.972	119.337	0	0	0	0	0	0	0	-311	200	0	-0.038704	-0.061692	0.736793	-2.93731	12.2232	35.7411	-914	200	0
405	0	-58.5341	193.277	-698.178	-8630.03	-24016.4	-2595.04	265.601	622.361	0	33.2472	-242.341	-1647.18	128306	-21011.8	19571.1	287.244	122.106	0	0	0	0	0	0	0	-311	200	0	-0.00509463	-0.0392869	0.242544	-1.70243	16.9654	15.6433	-914	200	0	197.043	18.5053	-2583.79	-682471	762661	26016.2	298.839	264.481	0
405	1	-62.5733	195.224	-701.398	-8648.57	-23972.8	-2685.52	265.821	622.331	0	86.4312	-224.598	-1757.14	132439	-9089.07	24045.5	294.827	124.628	0	0	0	0	0	0	0	-311	200	0	0.0144371	-0.0221383	-0.0777332	-0.802838	17.8938	2.07452	-914	200	0
405	2	-65.581	196.477	-704.382	-8637.16	-23874.8	-2788.96	266.105	622.262	0	145.289	-205.914	-1854.84	135758	2763.74	28782.6	301.49	126.809	0	0	0	0	0	0	0	-311	200	0	0.0248296	-0.0087163	-0.236693	-0.16047	15.7973	-5.6456	-914	200	0
405	3	-67.3861	196.937	-707.24	-8589.05	-23720.5	-2908.71	266.46	622.145	0	206.463	-187.446	-1931.36	137919	13681.9	33523.5	307.084	128.59	0	0	0	0	0	0	0	-311	200	0	0.0307773	0.00310209	-0.24706	0.325745	11.0597	-8.32108	-914	200	0
405	4	-67.8916	196.554	-710.046	-8499.24	-23513.3	-3048.37	266.885	621.97	0	265.747	-170.363	-1979.55	138685	22828.3	37971.1	311.532	129.941	0	0	0	0	0	0	0	-311	200	0	0.0364158	0.0156753	-0.117545	0.76278	3.70706	-6.67871	-914	200	0
405	5	-67.077	195.333	-712.847	-8366.79	-23259.3	-3210.57	267.371	621.737	0	318.58	-155.777	-1995.62	137986	29538	41824	314.801	130.855	0	0	0	0	0	0	0	-311	200	0	0.0451234	0.0312759	0.14752	1.25017	-6.47566	-1.29293	-914	200	0
405	6	-64.9887	193.338	-715.687	-8194.87	-22964.9	-3397.16	267.912	621.45	0	360.657	-144.66	-1979.94	135942	33416.7	44817.3	316.878	131.34	0	0	0	0	0	0	0	-311	200	0	0.0593404	0.0517511	0.545034	1.86795	-19.7603	7.38064	-914	200	0
405	7	-61.7286	190.682	-718.619	-7989.09	-22636.4	-3608.51	268.5	621.117	0	388.527	-137.797	-1936.77	132845	34368.8	46757.9	317.745	131.409	0	0	0	0	0	0	0	-311	200	0	0.0803232	0.0781151	1.06661	2.66365	-36.22	18.8777	-914	200	0
405	8	-57.4463	187.525	-721.723	-7756.32	-22280.3	-3842.22	269.129	620.747	0	400.068	-135.728	-1873.03	129094	32562	47548.8	317.385	131.078	0	0	0	0	0	0	0	-311	200	0	0.107778	0.110029	1.68886	3.63643	-55.4005	32.5167	-914	200	0
405	9	-52.3253	184.061	-725.122	-7504.28	-21903.8	-4093.13	269.793	620.349	0	394.711	-138.677	-1796.63	125102	28356	47196.7	315.783	130.368	0	0	0	0	0	0	0	-311	200	0	0.139343	0.145156	2.36077	4.71738	-75.9182	47.1227	-914	200	0
406	0	-46.57	180.522	-728.987	-7240.97	-21516.4	-4354.64	270.485	619.933	0	373.414	-146.502	-1714.87	121223	22226	45802.9	312.961	129.311	0	0	0	0	0	0	0	-311	200	0	0.169945	0.178397	2.98896	5.74637	-95.0032	60.705	-914	200	0	135.425	-44.7571	-2170.35	-643711	612017	-5248.03	284.982	295.6	0
406	1	-40.3993	177.159	-733.504	-6973.77	-21129.8	-4619.63	271.193	619.508	0	338.428	-158.671	-1633.48	117692	14695.1	43541.2	308.996	127.95	0	0	0	0	0	0	0	-311	200	0	0.191617	0.201654	3.432	6.46537	-108.332	70.3223	-914	200	0
406	2	-34.0461	174.217	-738.815	-6708.69	-20756.2	-4880.85	271.906	619.08	0	292.898	-174.308	-1556.2	114619	6279.44	40629.3	304.035	126.347	0	0	0	0	0	0	0	-311	200	0	0.196199	0.206614	3.54703	6.60807	-111.493	73.0295	-914	200	0
406	3	-27.753	171.915	-744.977	-6450.12	-20406.6	-5131.39	272.608	618.658	0	240.372	-192.292	-1484.94	112006	-2556.5	37297.1	298.278	124.572	0	0	0	0	0	0	0	-311	200	0	0.181166	0.190813	3.29331	6.09432	-103.235	68.0054	-914	200	0
406	4	-21.7636	170.435	-751.973	-6200.9	-20089.2	-5365.09	273.285	618.246	0	184.335	-211.376	-1420.23	109781	-11426.4	33756.6	291.955	122.702	0	0	0	0	0	0	0	-311	200	0	0.151914	0.160014	2.77258	5.10649	-86.7346	57.3745	-914	200	0
406	5	-16.312	169.908	-759.739	-5963.14	-19808.3	-5576.9	273.928	617.849	0	127.854	-230.314	-1361.76	107839	-20029.8	30183.8	285.291	120.809	0	0	0	0	0	0	0	-311	200	0	0.116982	0.123229	2.14252	3.93052	-66.9043	44.4177	-914	200	0
406	6	-11.6073	170.41	-768.199	-5738.42	-19562.8	-5763.69	274.534	617.47	0	73.389	-247.993	-1308.82	106070	-28147.4	26711.8	278.494	118.958	0	0	0	0	0	0	0	-311	200	0	0.0829513	0.087389	1.5247	2.78597	-47.524	31.6676	-914	200	0
406	7	-7.81387	171.954	-777.283	-5526.37	-19345.9	-5925.09	275.111	617.11	0	22.7415	-263.535	-1260.62	104380	-35629.1	23434.8	271.737	117.199	0	0	0	0	0	0	0	-311	200	0	0.0534989	0.056365	0.987592	1.79488	-30.7135	20.5561	-914	200	0
406	8	-5.02962	174.501	-786.955	-5323.06	-19147	-6063.1	275.669	616.764	0	-22.8832	-276.369	-1216.4	102697	-42379.2	20415.7	265.16	115.572	0	0	0	0	0	0	0	-311	200	0	0.0301948	0.0318098	0.560947	1.00848	-17.3865	11.7118	-914	200	0
406	9	-3.26735	177.958	-797.226	-5120.15	-18952.2	-6180.58	276.227	616.423	0	-62.7756	-286.242	-1175.57	100975	-48343.8	17695.7	258.876	114.105	0	0	0	0	0	0	0	-311	200	0	0.0132102	0.013902	0.248749	0.431108	-7.65393	5.22738	-914	200	0
407	0	-2.44647	182.183	-808.164	-4904.46	-18744.2	-6280.32	276.806	616.069	0	-96.6143	-293.18	-1137.71	99191	-53501.8	15302.8	252.974	112.815	0	0	0	0	0	0	0	-311	200	0	0.00189172	0.00195176	0.0396955	0.0395806	-1.15255	0.876492	-914	200	0	-164.459	-88.9199	-1872.53	-646307	487711	10942.4	256.24	342.872	0
407	1	-2.40021	186.98	-819.866	-4659.04	-18502.3	-6365.21	277.433	615.683	0	-124.373	-297.406	-1102.53	97341.6	-57859.4	13254.9	247.521	111.711	0	0	0	0	0	0	0	-311	200	0	-0.0048107	-0.00514822	-0.0849406	-0.202237	2.71007	-1.72268	-914	200	0
407	2	-2.89569	192.092	-832.377	-4366.38	-18204.3	-6438.96	278.13	615.246	0	-146.248	-299.25	-1069.84	95436	-61445.2	11561.3	242.566	110.794	0	0	0	0	0	0	0	-311	200	0	-0.00805092	-0.0086134	-0.145912	-0.333311	4.58744	-2.9953	-914	200	0
407	3	-3.65909	197.2	-845.61	-4011.96	-17831.6	-6506.37	278.913	614.745	0	-162.612	-299.065	-1039.47	93489.3	-64304.2	10221.5	238.137	110.06	0	0	0	0	0	0	0	-311	200	0	-0.00890667	-0.00957687	-0.162657	-0.388976	5.09065	-3.34036	-914	200	0
407	4	-4.4024	201.939	-859.327	-3585.43	-17373.8	-6572.96	279.782	614.172	0	-173.974	-297.154	-1011.28	91519.5	-66494.4	9223.89	234.247	109.501	0	0	0	0	0	0	0	-311	200	0	-0.00828613	-0.00898972	-0.151555	-0.397258	4.73434	-3.09424	-914	200	0
407	5	-4.85026	205.945	-873.193	-3080.21	-16829.1	-6643.61	280.727	613.528	0	-180.933	-293.742	-985.175	89544.5	-68085.6	8546.25	230.89	109.108	0	0	0	0	0	0	0	-311	200	0	-0.0068955	-0.00758545	-0.125308	-0.377154	3.91791	-2.51806	-914	200	0
407	6	-4.76084	208.895	-886.837	-2493.92	-16203.7	-6721.16	281.729	612.812	0	-184.145	-288.975	-961.082	87581.8	-69155.9	8156.42	228.044	108.872	0	0	0	0	0	0	0	-311	200	0	-0.00524567	-0.00588537	-0.0930556	-0.338188	2.92943	-1.80052	-914	200	0
407	7	-3.93952	210.554	-899.869	-1830.25	-15510.7	-6806.66	282.763	612.034	0	-184.292	-282.971	-938.946	85648.6	-69787.6	8014.73	225.675	108.782	0	0	0	0	0	0	0	-311	200	0	-0.00368024	-0.00422694	-0.0609174	-0.280794	1.9622	-1.06979	-914	200	0
407	8	-2.25215	210.802	-911.876	-1100.59	-14770.3	-6900.32	283.802	611.207	0	-182.049	-275.855	-918.732	83762.7	-70064.4	8077.79	223.738	108.828	0	0	0	0	0	0	0	-311	200	0	-0.00241207	-0.0028016	-0.0327088	-0.197273	1.13686	-0.409731	-914	200	0
407	9	0.35853	209.636	-922.458	-324.233	-14010.8	-7001.77	284.811	610.352	0	-178.062	-267.795	-900.408	81940.8	-70067.7	8301.86	222.182	108.996	0	0	0	0	0	0	0	-311	200	0	-0.00155936	-0.00169338	-0.0106911	-0.0733058	0.523762	0.123158	-914	200	0
408	0	3.86167	207.165	-931.258	472.926	-13268.7	-7110.26	285.752	609.492	0	-172.906	-259.014	-883.931	80197.2	-69872.3	8644.82	220.953	109.272	0	0	0	0	0	0	0	-311	200	0	-0.00117556	-0.000913156	0.00375986	0.109804	0.162542	0.484059	-914	200	0	-124.61	-33.1767	-1766.18	-660050	455847	8270.25	254.711	372.814	0
408	1	8.13905	203.588	-937.984	1260.83	-12584.3	-7224.79	286.584	608.656	0	-167.076	-249.785	-869.235	78543.4	-69543.5	9068.01	219.995	109.641	0	0	0	0	0	0	0	-311	200	0	-0.00126975	-0.00042586	0.00962579	0.371832	0.0767675	0.627243	-914	200	0
408	2	12.9907	199.174	-942.401	2007.85	-11996.8	-7343.46	287.27	607.869	0	-160.977	-240.401	-856.204	76987.2	-69135.9	9538.35	219.253	110.083	0	0	0	0	0	0	0	-311	200	0	-0.00181605	-0.000170239	0.00590172	0.728867	0.282585	0.4977	-914	200	0
408	3	18.1452	194.242	-944.332	2683.65	-11539.2	-7463.07	287.781	607.158	0	-154.935	-231.155	-844.665	75533.7	-68692.4	10029.1	218.675	110.576	0	0	0	0	0	0	0	-311	200	0	-0.00275158	-7.16449e-05	-0.00853678	1.18663	0.790636	0.0282883	-914	200	0
408	4	23.283	189.12	-943.674	3261.89	-11235.8	-7580.59	288.094	606.543	0	-149.198	-222.307	-834.411	74184.3	-68243.5	10518.6	218.213	111.094	0	0	0	0	0	0	0	-311	200	0	-0.00396378	-4.92795e-05	-0.0348276	1.73157	1.60084	-0.856241	-914	200	0
408	5	28.0695	184.117	-940.414	3722.21	-11101.7	-7694.64	288.195	606.042	0	-143.934	-214.061	-825.242	72937.3	-67810	10989	217.83	111.617	0	0	0	0	0	0	0	-311	200	0	-0.00526862	-1.96308e-05	-0.0737511	2.31973	2.68984	-2.2267	-914	200	0
408	6	32.187	179.498	-934.636	4051.49	-11145.4	-7805.32	288.075	605.665	0	-139.241	-206.549	-816.99	71789	-67405.2	11426.2	217.496	112.13	0	0	0	0	0	0	0	-311	200	0	-0.00638294	0.000101941	-0.12507	2.86381	3.99125	-4.12673	-914	200	0
408	7	35.3634	175.464	-926.52	4244.23	-11369	-7913.14	287.729	605.419	0	-135.149	-199.842	-809.511	70734.3	-67036.9	11821	217.188	112.621	0	0	0	0	0	0	0	-311	200	0	-0.00689566	0.000399426	-0.186572	3.21969	5.36954	-6.53838	-914	200	0
408	8	37.3962	172.156	-916.336	4302.25	-11767.4	-8018.11	287.158	605.305	0	-131.633	-193.952	-802.676	69768	-66708.1	12168.7	216.893	113.081	0	0	0	0	0	0	0	-311	200	0	-0.00624534	0.000952117	-0.252824	3.17479	6.5896	-9.33533	-914	200	0
408	9	38.171	169.654	-904.428	4234.09	-12327.6	-8119.48	286.37	605.318	0	-128.621	-188.845	-796.389	68885.1	-66418.5	12469.4	216.6	113.503	0	0	0	0	0	0	0	-311	200	0	-0.00371445	0.00182628	-0.313724	2.44188	7.28547	-12.2249	-914	200	0
409	0	37.6718	167.978	-891.198	4054.71	-13029.2	-8215.93	285.38	605.45	0	-126.023	-184.456	-790.587	68080.9	-66165.2	12728.2	216.309	113.886	0	0	0	0	0	0	0	-311	200	0	0.00154573	0.00306067	-0.352985	0.663727	6.93478	-14.6823	-914	200	0	-95.9963	-3.35018	-1595.95	-590461	402899	14467.8	249.562	369.873	0
409	1	35.9759	167.09	-877.071	3784.17	-13847.3	-8305.84	284.212	605.685	0	-123.746	-180.707	-785.228	67349.7	-65942.3	12955.9	216.021	114.229	0	0	0	0	0	0	0	-311	200	0	0.010442	0.00464442	-0.346831	-2.56433	4.84799	-15.8861	-914	200	0
409	2	33.2354	166.904	-862.445	3445.93	-14754	-8387.53	282.893	606.004	0	-121.708	-177.515	-780.276	66684.8	-65741.8	13165.8	215.745	114.537	0	0	0	0	0	0	0	-311	200	0	0.0237979	0.0064867	-0.263319	-7.64544	0.185546	-14.6672	-914	200	0
409	3	29.6516	167.295	-847.658	3065.21	-15722	-8459.33	281.452	606.384	0	-119.849	-174.795	-775.697	66078.3	-65556.3	13369.5	215.487	114.814	0	0	0	0	0	0	0	-311	200	0	0.0421239	0.00837865	-0.0628905	-14.8965	-7.98011	-9.49378	-914	200	0
409	4	25.4493	168.11	-832.971	2666.81	-16725.4	-8519.28	279.921	606.798	0	-118.13	-172.465	-771.461	65523.4	-65380.4	13574	215.251	115.066	0	0	0	0	0	0	0	-311	200	0	0.0652805	0.00995042	0.29908	-24.4184	-20.5378	1.47984	-914	200	0
409	5	20.8522	169.18	-818.566	2272.72	-17738.8	-8565.08	278.329	607.224	0	-116.535	-170.452	-767.543	65014.5	-65212.3	13780.4	215.038	115.295	0	0	0	0	0	0	0	-311	200	0	0.0920272	0.010629	0.866776	-35.9159	-38.1249	20.2622	-914	200	0
409	6	16.0634	170.333	-804.564	1900.59	-18735.3	-8595.01	276.714	607.638	0	-115.07	-168.701	-763.917	64548	-65054.5	13985.3	214.841	115.504	0	0	0	0	0	0	0	-311	200	0	0.119465	0.0096063	1.67444	-48.4655	-60.8085	48.7289	-914	200	0
409	7	11.2523	171.406	-791.046	1562.91	-19689.8	-8609.43	275.109	608.024	0	-113.762	-167.178	-760.576	64122	-64913.2	14182.1	214.653	115.693	0	0	0	0	0	0	0	-311	200	0	0.142411	0.00583265	2.73193	-60.2428	-87.6506	88.1347	-914	200	0
409	8	6.54713	172.269	-778.072	1267.84	-20581.5	-8611.46	273.548	608.371	0	-112.647	-165.863	-757.54	63735.6	-64796.7	14364.1	214.464	115.865	0	0	0	0	0	0	0	-311	200	0	0.152785	-0.0019452	4.0046	-68.2346	-116.158	138.394	-914	200	0
409	9	2.03357	172.833	-765.706	1020.71	-21396.4	-8606.32	272.057	608.667	0	-111.767	-164.736	-754.855	63388.6	-64712.5	14525	214.272	116.025	0	0	0	0	0	0	0	-311	200	0	0.139692	-0.0150475	5.39726	-68.2057	-141.952	197.416	-914	200	0
410	0	-2.23992	173.055	-754.033	825.044	-22126.5	-8600.36	270.656	608.906	0	-111.159	-163.778	-752.594	63080.9	-64667.5	14659.1	214.074	116.182	0	0	0	0	0	0	0	-311	200	0	0.092743	-0.0344802	6.78403	-55.929	-160.002	261.796	-914	200	0	-130.976	7.30831	-1462.54	-521586	357882	41872	240.399	356.87	0
410	1	-6.2551	172.931	-743.143	682.137	-22768.9	-8599.82	269.361	609.082	0	-110.851	-162.973	-750.836	62813.2	-64667	14762.3	213.873	116.342	0	0	0	0	0	0	0	-311	200	0	0.00896946	-0.060274	8.08843	-29.821	-167.588	328.99	-914	200	0
410	2	-10.019	172.485	-733.096	589.992	-23325	-8609.56	268.183	609.195	0	-110.86	-162.318	-749.632	62587.5	-64714.3	14833.6	213.672	116.509	0	0	0	0	0	0	0	-311	200	0	-0.103511	-0.0908798	9.29324	7.74762	-165.237	397.125	-914	200	0
410	3	-13.5577	171.754	-723.876	542.99	-23798.3	-8631.79	267.124	609.25	0	-111.195	-161.828	-748.983	62407	-64809	14875	213.471	116.678	0	0	0	0	0	0	0	-311	200	0	-0.228717	-0.123332	10.3267	51.8998	-153.953	460.869	-914	200	0
410	4	-16.9036	170.786	-715.386	532.464	-24193.1	-8665.56	266.182	609.256	0	-111.847	-161.524	-748.856	62275.1	-64945.9	14890.3	213.273	116.84	0	0	0	0	0	0	0	-311	200	0	-0.346432	-0.155548	11	96.8152	-133.767	509.527	-914	200	0
410	5	-20.0825	169.643	-707.469	548.262	-24516.1	-8707.63	265.347	609.225	0	-112.781	-161.428	-749.206	62195.3	-65117.1	14884.9	213.085	116.985	0	0	0	0	0	0	0	-311	200	0	-0.434034	-0.188466	11.1261	136.564	-106.254	532.029	-914	200	0
410	6	-23.1088	168.389	-699.947	580.906	-24776.9	-8753.96	264.602	609.17	0	-113.933	-161.557	-750.003	62169.7	-65313.3	14865.6	212.916	117.107	0	0	0	0	0	0	0	-311	200	0	-0.47093	-0.221977	10.6715	166.856	-76.0926	523.193	-914	200	0
410	7	-25.9903	167.082	-692.661	622.945	-24987.2	-8801.2	263.926	609.101	0	-115.214	-161.925	-751.232	62198.3	-65524.7	14840	212.777	117.205	0	0	0	0	0	0	0	-311	200	0	-0.445771	-0.250276	9.76517	186.564	-48.7584	485.091	-914	200	0
410	8	-28.7309	165.764	-685.506	669.658	-25159.3	-8847.24	263.298	609.023	0	-116.519	-162.537	-752.901	62278.6	-65742.8	14814.6	212.681	117.282	0	0	0	0	0	0	0	-311	200	0	-0.363094	-0.267	8.62654	197.274	-27.9282	426.24	-914	200	0
410	9	-31.3281	164.475	-678.457	719.459	-25305.3	-8890.81	262.702	608.94	0	-117.73	-163.385	-755.054	62407.2	-65960.4	14794.7	212.641	117.347	0	0	0	0	0	0	0	-311	200	0	-0.242946	-0.271029	7.49406	201.221	-15.192	359.487	-914	200	0
411	0	-33.7736	163.25	-671.57	772.553	-25435	-8931.26	262.126	608.85	0	-118.717	-164.448	-757.766	62581.2	-66170.4	14783.9	212.677	117.414	0	0	0	0	0	0	0	-311	200	0	-0.111217	-0.262539	6.5275	198.465	-10.8976	296.009	-914	200	0	-157.413	-12.4901	-1420.87	-484337	350171	51745.1	241.134	340.455	0
411	1	-36.0612	162.124	-664.95	828.917	-25553.4	-8968.93	261.571	608.753	0	-119.348	-165.697	-761.127	62798.6	-66364.7	14785.3	212.807	117.493	0	0	0	0	0	0	0	-311	200	0	0.00929909	-0.237456	5.74021	185.193	-14.8403	240.394	-914	200	0
411	2	-38.1975	161.116	-658.693	887.69	-25663.3	-9004.75	261.039	608.652	0	-119.512	-167.103	-765.209	63058.9	-66534.3	14801.2	213.051	117.592	0	0	0	0	0	0	0	-311	200	0	0.102804	-0.189063	5.05169	155.785	-26.6762	192.033	-914	200	0
411	3	-40.2067	160.225	-652.835	947.379	-25766.8	-9039.18	260.531	608.549	0	-119.119	-168.647	-770.054	63361.6	-66666.7	14833.9	213.426	117.718	0	0	0	0	0	0	0	-311	200	0	0.164363	-0.114604	4.42115	108.02	-46.2064	150.085	-914	200	0
411	4	-42.1296	159.429	-647.347	1006.68	-25865	-9071.73	260.045	608.445	0	-118.1	-170.322	-775.68	63705.9	-66743.1	14886.7	213.955	117.871	0	0	0	0	0	0	0	-311	200	0	0.200202	-0.0187714	3.90827	45.6727	-73.231	116.067	-914	200	0
411	5	-44.0133	158.69	-642.156	1065.46	-25955.9	-9101.62	259.58	608.341	0	-116.39	-172.12	-782.103	64091.2	-66739.7	14963.5	214.666	118.053	0	0	0	0	0	0	0	-311	200	0	0.22073	0.0892821	3.59664	-24.2399	-106.763	91.9598	-914	200	0
411	6	-45.8978	157.972	-637.18	1124.46	-26036.6	-9128.6	259.138	608.235	0	-113.928	-174.018	-789.37	64517.9	-66632.5	15068.5	215.588	118.267	0	0	0	0	0	0	0	-311	200	0	0.233434	0.199084	3.50205	-94.4063	-144.031	77.7487	-914	200	0
411	7	-47.8059	157.243	-632.342	1184.12	-26106.8	-9152.81	258.714	608.127	0	-110.649	-175.973	-797.566	64987.2	-66399.9	15206.6	216.747	118.518	0	0	0	0	0	0	0	-311	200	0	0.240442	0.297932	3.54865	-156.913	-179.575	71.021	-914	200	0
411	8	-49.7385	156.483	-627.595	1244.41	-26168.7	-9174.39	258.303	608.017	0	-106.491	-177.916	-806.788	65499.2	-66022.5	15383.2	218.166	118.815	0	0	0	0	0	0	0	-311	200	0	0.238698	0.369423	3.58185	-202.216	-204.964	67.5481	-914	200	0
411	9	-51.6736	155.688	-622.927	1305.4	-26224.9	-9193.31	257.901	607.904	0	-101.397	-179.75	-817.093	66050.3	-65485.6	15605.1	219.855	119.164	0	0	0	0	0	0	0	-311	200	0	0.223057	0.398001	3.42909	-221.535	-211.578	62.7419	-914	200	0
412	0	-53.5682	154.874	-618.377	1367.39	-26276.9	-9209.58	257.507	607.789	0	-95.3167	-181.373	-828.479	66633.6	-64780.8	15879	221.808	119.571	0	0	0	0	0	0	0	-311	200	0	0.192478	0.380159	3.01404	-213.023	-196.769	54.1302	-914	200	0	-111.817	-32.4492	-1493.59	-475971	369577	45479.6	243.845	317.628	0
412	1	-55.3675	154.068	-614.027	1430.45	-26325.1	-9223.11	257.127	607.67	0	-88.2146	-182.709	-840.916	67242.2	-63906.6	16209.3	224.004	120.037	0	0	0	0	0	0	0	-311	200	0	0.15276	0.328682	2.40464	-184.075	-166.307	42.4009	-914	200	0
412	2	-57.0187	153.295	-609.952	1494.05	-26368.1	-9233.34	256.77	607.551	0	-80.0801	-183.731	-854.363	67871.1	-62866.4	16595.6	226.417	120.559	0	0	0	0	0	0	0	-311	200	0	0.112302	0.262602	1.7313	-145.634	-129.261	29.7212	-914	200	0
412	3	-58.481	152.57	-606.172	1557.29	-26403.6	-9239.14	256.442	607.431	0	-70.9435	-184.449	-868.744	68515.2	-61667.5	17032	229.015	121.133	0	0	0	0	0	0	0	-311	200	0	0.0774236	0.19654	1.09702	-106.2	-92.5216	17.8676	-914	200	0
412	4	-59.7276	151.893	-602.648	1619.21	-26430.2	-9239.46	256.143	607.313	0	-60.8793	-184.9	-883.913	69166.6	-60322.3	17507.4	231.755	121.75	0	0	0	0	0	0	0	-311	200	0	0.0515973	0.138626	0.561502	-70.6841	-59.7805	7.87112	-914	200	0
412	5	-60.7437	151.258	-599.32	1679.07	-26447.6	-9233.84	255.871	607.198	0	-50.0017	-185.132	-899.646	69814.6	-58849	18009	234.586	122.398	0	0	0	0	0	0	0	-311	200	0	0.0362696	0.092029	0.156118	-41.3227	-32.3918	0.298483	-914	200	0
412	6	-61.5236	150.654	-596.146	1735.99	-26454.4	-9222.54	255.624	607.088	0	-38.4536	-185.203	-915.658	70447.4	-57269.8	18524.4	237.455	123.064	0	0	0	0	0	0	0	-311	200	0	0.0314816	0.0563526	-0.103258	-18.5296	-10.1661	-4.50836	-914	200	0
412	7	-62.0713	150.069	-593.107	1788.47	-26447.5	-9206.38	255.409	606.985	0	-26.3955	-185.163	-931.626	71052.7	-55608.9	19042.9	240.31	123.733	0	0	0	0	0	0	0	-311	200	0	0.0362474	0.0287889	-0.206414	-1.61528	7.95114	-6.24898	-914	200	0
412	8	-62.3992	149.49	-590.194	1835.24	-26424	-9186.54	255.228	606.891	0	-14.0038	-185.06	-947.21	71619.2	-53893	19554.5	243.103	124.389	0	0	0	0	0	0	0	-311	200	0	0.0486848	0.00503661	-0.142518	10.6405	23.3163	-4.54938	-914	200	0
412	9	-62.522	148.907	-587.415	1876.74	-26384.3	-9163.94	255.084	606.805	0	-1.47417	-184.923	-962.058	72135.4	-52152.2	20048.5	245.791	125.02	0	0	0	0	0	0	0	-311	200	0	0.0659206	-0.0199642	0.102303	19.5555	37.1233	1.07638	-914	200	0
413	0	-62.4497	148.324	-584.811	1915.78	-26332.5	-9138.67	254.973	606.724	0	10.9754	-184.769	-975.835	72590	-50419.9	20512	248.332	125.612	0	0	0	0	0	0	0	-311	200	0	0.0838184	-0.0513827	0.543204	26.2257	50.0089	11.1782	-914	200	0	-6.72721	-37.6551	-1582.33	-479725	406282	27003	256.555	302.031	0
413	1	-62.189	147.756	-582.448	1956.36	-26273.6	-9110.22	254.891	606.641	0	23.102	-184.606	-988.221	72971.1	-48731.8	20931.3	250.687	126.159	0	0	0	0	0	0	0	-311	200	0	0.0966042	-0.0938151	1.19039	31.2914	61.7034	26.224	-914	200	0
413	2	-61.7508	147.219	-580.377	2001.54	-26210.1	-9077.91	254.839	606.551	0	34.6394	-184.438	-998.909	73266.9	-47124	21293.9	252.825	126.653	0	0	0	0	0	0	0	-311	200	0	0.0964947	-0.150451	2.03809	34.7641	70.7154	46.3444	-914	200	0
413	3	-61.1564	146.729	-578.612	2051.97	-26140.9	-9041.18	254.821	606.454	0	45.306	-184.274	-1007.61	73467	-45631.5	21589.6	254.713	127.088	0	0	0	0	0	0	0	-311	200	0	0.0734777	-0.221985	3.04862	35.9018	74.0612	70.9586	-914	200	0
413	4	-60.4358	146.291	-577.124	2106.04	-26063.5	-9000.33	254.839	606.351	0	54.8207	-184.12	-1014.07	73564.3	-44285.9	21810.1	256.329	127.457	0	0	0	0	0	0	0	-311	200	0	0.0154386	-0.305209	4.1319	33.1315	67.0788	98.2848	-914	200	0
413	5	-59.6241	145.907	-575.853	2161.39	-25976.1	-8956.75	254.891	606.247	0	62.9179	-183.976	-1018.12	73555.9	-43113.5	21947.9	257.654	127.753	0	0	0	0	0	0	0	-311	200	0	-0.0900333	-0.39176	5.13109	24.2339	43.8857	124.95	-914	200	0
413	6	-58.7553	145.572	-574.73	2216.45	-25878.7	-8911.83	254.972	606.144	0	69.3631	-183.839	-1019.63	73441.5	-42135.9	21996.7	258.675	127.972	0	0	0	0	0	0	0	-311	200	0	-0.247218	-0.469199	5.85777	7.6508	0.658608	146.592	-914	200	0
413	7	-57.858	145.283	-573.704	2270.33	-25772.1	-8866.18	255.078	606.043	0	73.9681	-183.701	-1018.57	73223.1	-41370.2	21951.7	259.384	128.112	0	0	0	0	0	0	0	-311	200	0	-0.436704	-0.524719	6.18259	-14.9889	-58.02	159.59	-914	200	0
413	8	-56.9505	145.041	-572.758	2322.19	-25656.9	-8819.58	255.205	605.946	0	76.6068	-183.543	-1014.99	72905	-40827.1	21810.8	259.776	128.172	0	0	0	0	0	0	0	-311	200	0	-0.60934	-0.546724	6.07215	-37.8676	-116.65	161.771	-914	200	0
413	9	-56.0384	144.856	-571.922	2371.53	-25534.1	-8771.47	255.354	605.853	0	77.2256	-183.337	-1009.03	72492.9	-40511.3	21575.8	259.851	128.156	0	0	0	0	0	0	0	-311	200	0	-0.708792	-0.52605	5.55009	-54.0344	-156.63	152.141	-914	200	0
414	0	-55.111	144.749	-571.28	2419.02	-25404.6	-8721.42	255.53	605.766	0	75.845	-183.05	-1000.93	71992.7	-40421.9	21252.1	259.616	128.074	0	0	0	0	0	0	0	-311	200	0	-0.710378	-0.46364	4.70937	-60.2223	-168.686	132.297	-914	200	0	-5.32574	-33.4451	-1513.01	-468175	390967	22269.4	258.245	308.38	0
414	1	-54.1447	144.741	-570.941	2467.26	-25269.7	-8669.27	255.74	605.679	0	72.5544	-182.647	-990.977	71410.5	-40551	20848.1	259.08	127.939	0	0	0	0	0	0	0	-311	200	0	-0.634302	-0.374611	3.73642	-58.3592	-156.829	107.382	-914	200	0
414	2	-53.1134	144.848	-570.982	2520.25	-25131	-8614.94	255.986	605.586	0	67.5026	-182.094	-979.482	70752.4	-40884	20374.5	258.26	127.765	0	0	0	0	0	0	0	-311	200	0	-0.520669	-0.27885	2.8381	-52.8052	-131.221	83.6177	-914	200	0
414	3	-51.9991	145.07	-571.421	2581.32	-24989.4	-8558.38	256.268	605.483	0	60.8881	-181.363	-966.732	70024.6	-41400.9	19842.6	257.174	127.566	0	0	0	0	0	0	0	-311	200	0	-0.402847	-0.190757	2.15942	-47.4113	-100.649	65.5518	-914	200	0
414	4	-50.7953	145.398	-572.236	2651.07	-24844.3	-8499.88	256.584	605.367	0	52.9513	-180.433	-952.984	69234.8	-42077.7	19263.6	255.846	127.349	0	0	0	0	0	0	0	-311	200	0	-0.301383	-0.117748	1.77249	-44.7212	-70.7149	55.5941	-914	200	0
414	5	-49.5059	145.814	-573.376	2726.97	-24693.3	-8440.39	256.934	605.244	0	43.9657	-179.293	-938.466	68392.3	-42885.5	18648.6	254.303	127.123	0	0	0	0	0	0	0	-311	200	0	-0.226664	-0.0623335	1.69244	-46.0726	-44.5264	54.4336	-914	200	0
414	6	-48.1432	146.295	-574.753	2804.93	-24533.7	-8381.35	257.314	605.12	0	34.222	-177.945	-923.373	67506.6	-43789.5	18009.9	252.577	126.891	0	0	0	0	0	0	0	-311	200	0	-0.181294	-0.0238949	1.88677	-51.648	-23.3952	61.2762	-914	200	0
414	7	-46.7252	146.813	-576.25	2880.8	-24364.1	-8323.97	257.72	605.001	0	24.01	-176.405	-907.873	66587	-44750.1	17360	250.709	126.656	0	0	0	0	0	0	0	-311	200	0	-0.16191	-6.41304e-05	2.27776	-60.4385	-7.47032	73.8828	-914	200	0
414	8	-45.2683	147.344	-577.758	2951.19	-24184.7	-8268.47	258.14	604.892	0	13.6031	-174.692	-892.134	65643.3	-45726.8	16711.4	248.744	126.42	0	0	0	0	0	0	0	-311	200	0	-0.160345	0.0122987	2.7386	-70.1183	3.74231	88.4285	-914	200	0
414	9	-43.7812	147.88	-579.219	3014.21	-23997.3	-8213.9	258.57	604.796	0	3.25098	-172.826	-876.346	64686	-46685.3	16075	246.727	126.187	0	0	0	0	0	0	0	-311	200	0	-0.164717	0.0164706	3.0948	-77.0772	10.9913	99.5389	-914	200	0
415	0	-42.2612	148.425	-580.643	3070.56	-23803.8	-8158.32	259.004	604.712	0	-6.82615	-170.823	-860.716	63726.2	-47600.4	15460.1	244.697	125.961	0	0	0	0	0	0	0	-311	200	0	-0.16279	0.0154805	3.17485	-77.6157	15.0676	101.899	-914	200	0	-76.121	-9.47524	-1387.03	-456410	349111	31798.2	249.062	328.725	0
415	1	-40.6966	148.991	-582.095	3123.41	-23605.1	-8099.47	259.448	604.634	0	-16.4465	-168.697	-845.452	62773.8	-48455.9	14874.3	242.686	125.751	0	0	0	0	0	0	0	-311	200	0	-0.148043	0.0118944	2.91667	-70.4477	16.7556	93.6366	-914	200	0
415	2	-39.0738	149.586	-583.658	3177.26	-23400.3	-8035.45	259.908	604.556	0	-25.4762	-166.462	-830.719	61836.9	-49241	14322.8	240.725	125.562	0	0	0	0	0	0	0	-311	200	0	-0.122125	0.00777965	2.41029	-57.72	16.7766	77.681	-914	200	0
415	3	-37.3814	150.202	-585.393	3236.74	-23185.6	-7965.19	260.393	604.471	0	-33.8294	-164.137	-816.626	60921.7	-49948.9	13807.9	238.835	125.398	0	0	0	0	0	0	0	-311	200	0	-0.0903448	0.0048277	1.8118	-43.0438	15.6258	59.0303	-914	200	0
415	4	-35.6071	150.818	-587.326	3306.47	-22954.1	-7888.5	260.918	604.37	0	-41.4589	-161.746	-803.227	60033	-50575.7	13330.2	237.034	125.26	0	0	0	0	0	0	0	-311	200	0	-0.0567348	0.00450276	1.25024	-29.3565	13.4367	41.7926	-914	200	0
415	5	-33.7308	151.402	-589.471	3391.83	-22696.7	-7805.38	261.497	604.246	0	-48.3449	-159.317	-790.544	59175.4	-51118.1	12889.2	235.338	125.146	0	0	0	0	0	0	0	-311	200	0	-0.0231158	0.00811721	0.809374	-18.5191	9.96934	28.5993	-914	200	0
415	6	-31.7185	151.92	-591.867	3499.41	-22402.6	-7715.11	262.149	604.088	0	-54.486	-156.882	-778.586	58353.6	-51573.3	12484.1	233.76	125.052	0	0	0	0	0	0	0	-311	200	0	0.0100936	0.0168234	0.5406	-11.6316	4.66744	20.9983	-914	200	0
415	7	-29.5219	152.339	-594.59	3637.15	-22059.8	-7615.9	262.899	603.883	0	-59.8919	-154.474	-767.368	57571.8	-51940.9	12115	232.313	124.975	0	0	0	0	0	0	0	-311	200	0	0.0430514	0.03151	0.47316	-9.28727	-3.24912	19.7614	-914	200	0
415	8	-27.0812	152.631	-597.75	3814.49	-21655.9	-7505.51	263.771	603.619	0	-64.5775	-152.126	-756.908	56832.8	-52224.4	11782.3	231.003	124.915	0	0	0	0	0	0	0	-311	200	0	0.0756693	0.052576	0.620446	-11.7357	-14.6435	25.0627	-914	200	0
415	9	-24.327	152.765	-601.47	4041.15	-21177.9	-7382.25	264.79	603.281	0	-68.5609	-149.857	-747.228	56138.4	-52429.8	11486.8	229.834	124.871	0	0	0	0	0	0	0	-311	200	0	0.106799	0.0795622	0.981497	-18.9376	-30.2556	36.5068	-914	200	0
416	0	-21.1836	152.715	-605.857	4324.32	-20615	-7245.7	265.974	602.863	0	-71.8642	-147.678	-738.366	55488.7	-52563.7	11228.1	228.811	124.849	0	0	0	0	0	0	0	-311	200	0	0.133439	0.110637	1.53737	-30.5048	-50.4111	53.0027	-914	200	0	-77.9543	8.90129	-1341.57	-467471	339631	22430.2	250.37	348.767	0
416	1	-17.5834	152.461	-610.948	4666.4	-19962.7	-7096.4	267.325	602.362	0	-74.5185	-145.596	-730.369	54883.6	-52632.2	11004.7	227.937	124.855	0	0	0	0	0	0	0	-311	200	0	0.150003	0.14195	2.24244	-45.5269	-74.6315	72.4946	-914	200	0
416	2	-13.4896	151.994	-616.676	5064.28	-19224.1	-6934.61	268.826	601.788	0	-76.5692	-143.628	-723.243	54323.5	-52640.4	10814.1	227.216	124.889	0	0	0	0	0	0	0	-311	200	0	0.147732	0.166914	3.01126	-62.2967	-101.142	91.579	-914	200	0
416	3	-8.91078	151.31	-622.875	5509.95	-18408	-6759.85	270.447	601.154	0	-78.0778	-141.799	-716.939	53809.7	-52593.6	10652.9	226.641	124.945	0	0	0	0	0	0	0	-311	200	0	0.114914	0.176057	3.71154	-78.1551	-126.588	105.365	-914	200	0
416	4	-3.90141	150.412	-629.325	5992.42	-17526.7	-6571.55	272.15	600.478	0	-79.1122	-140.14	-711.366	53343.9	-52498.5	10517.9	226.2	125.012	0	0	0	0	0	0	0	-311	200	0	0.0404017	0.159988	4.20659	-90.3453	-147.288	108.962	-914	200	0
416	5	1.44678	149.305	-635.784	6500.11	-16593.7	-6370.21	273.9	599.776	0	-79.7328	-138.678	-706.438	52926.8	-52360.1	10405.6	225.881	125.079	0	0	0	0	0	0	0	-311	200	0	-0.0791504	0.115843	4.45276	-97.9959	-162.181	100.794	-914	200	0
416	6	7.02012	147.993	-642.016	7022.47	-15622.3	-6157.67	275.667	599.062	0	-79.9837	-137.439	-702.112	52558.5	-52180.5	10312.9	225.681	125.142	0	0	0	0	0	0	0	-311	200	0	-0.234966	0.0502746	4.53172	-102.74	-173.698	83.9285	-914	200	0
416	7	12.7	146.493	-647.808	7550.12	-14626.9	-5936.3	277.421	598.345	0	-79.897	-136.44	-698.382	52238.8	-51959.5	10237.6	225.6	125.2	0	0	0	0	0	0	0	-311	200	0	-0.408361	-0.0248328	4.55222	-106.621	-184.522	63.3419	-914	200	0
416	8	18.3752	144.832	-652.99	8073.71	-13623.5	-5708.15	279.137	597.636	0	-79.4967	-135.685	-695.265	51967.1	-51695.7	10178.4	225.646	125.256	0	0	0	0	0	0	0	-311	200	0	-0.572878	-0.0968962	4.54312	-109.8	-194.031	42.9812	-914	200	0
416	9	23.9464	143.051	-657.453	8583.64	-12628.1	-5474.79	280.792	596.944	0	-78.7981	-135.162	-692.808	51742.8	-51386.8	10134.7	225.828	125.314	0	0	0	0	0	0	0	-311	200	0	-0.694119	-0.153331	4.43051	-110.059	-197.513	25.2089	-914	200	0
417	0	29.3274	141.21	-661.15	9070.55	-11656.1	-5238.13	282.37	596.281	0	-77.809	-134.843	-691.09	51565	-51033.2	10105.6	226.156	125.386	0	0	0	0	0	0	0	-311	200	0	-0.739063	-0.18357	4.09871	-104.294	-188.875	11.179	-914	200	0	-22.2252	-1.21204	-1359.82	-482474	354117	-9143	259.641	354.767	0
417	1	34.4404	139.377	-664.074	9525.61	-10723.6	-5001.21	283.852	595.656	0	-76.5341	-134.692	-690.204	51433.2	-50638.9	10089	226.632	125.481	0	0	0	0	0	0	0	-311	200	0	-0.698052	-0.184704	3.50786	-91.4901	-166.111	1.07595	-914	200	0
417	2	39.2108	137.613	-666.228	9939.89	-9846.75	-4768.35	285.22	595.08	0	-74.9756	-134.678	-690.219	51346	-50208.3	10082.5	227.257	125.609	0	0	0	0	0	0	0	-311	200	0	-0.593367	-0.163465	2.74676	-74.0193	-133.668	-5.61369	-914	200	0
417	3	43.5654	135.963	-667.596	10304.1	-9040.84	-4544.43	286.458	594.565	0	-73.1304	-134.778	-691.164	51301.9	-49742.9	10085.1	228.03	125.775	0	0	0	0	0	0	0	-311	200	0	-0.460174	-0.130547	1.95506	-55.5612	-98.5466	-9.69458	-914	200	0
417	4	47.4327	134.452	-668.139	10609.7	-8319.29	-4333.63	287.549	594.121	0	-70.9938	-134.977	-693.025	51300.1	-49243.1	10097.4	228.945	125.977	0	0	0	0	0	0	0	-311	200	0	-0.326152	-0.0946672	1.2364	-38.7942	-65.9979	-11.9167	-914	200	0
417	5	50.7425	133.091	-667.795	10851.1	-7692.91	-4138.66	288.48	593.751	0	-68.5672	-135.261	-695.753	51340.3	-48710.1	10120.7	229.989	126.209	0	0	0	0	0	0	0	-311	200	0	-0.207611	-0.0613507	0.645172	-25.0023	-38.8041	-12.8133	-914	200	0
417	6	53.4289	131.873	-666.495	11026.9	-7167.77	-3960.99	289.246	593.455	0	-65.8619	-135.621	-699.255	51421.3	-48146.1	10155.7	231.147	126.463	0	0	0	0	0	0	0	-311	200	0	-0.112608	-0.0337517	0.203638	-14.4736	-18.0497	-12.6395	-914	200	0
417	7	55.4384	130.785	-664.188	11137.6	-6745.18	-3801.71	289.844	593.231	0	-62.8965	-136.053	-703.408	51539.6	-47553.2	10202.9	232.396	126.729	0	0	0	0	0	0	0	-311	200	0	-0.0437745	-0.0134365	-0.0837506	-6.83768	-3.78043	-11.3466	-914	200	0
417	8	56.736	129.805	-660.864	11184.5	-6424.2	-3661.71	290.279	593.076	0	-59.6912	-136.544	-708.06	51690.2	-46933.6	10261.9	233.715	126.997	0	0	0	0	0	0	0	-311	200	0	-0.000635714	-0.00104696	-0.219482	-1.33056	4.48469	-8.58766	-914	200	0
417	9	57.3102	128.92	-656.559	11170.3	-6204.17	-3541.53	290.551	592.987	0	-56.2611	-137.074	-713.065	51868.8	-46289.8	10332	235.083	127.259	0	0	0	0	0	0	0	-311	200	0	0.0186834	0.00320531	-0.205847	3.00711	7.39414	-3.75295	-914	200	0
418	0	57.1746	128.125	-651.352	11099.7	-6084.49	-3441.53	290.659	592.959	0	-52.6137	-137.617	-718.336	52071	-45623.7	10412.3	236.487	127.512	0	0	0	0	0	0	0	-311	200	0	0.016368	-0.000764899	-0.0415566	7.18206	5.55179	3.95372	-914	200	0	13.2896	-13.9632	-1360.9	-463096	360875	-18567.7	265.654	339.796	0
418	1	56.3626	127.424	-645.366	10978.3	-6062.17	-3362.15	290.607	592.989	0	-48.7531	-138.143	-723.861	52290.9	-44933.6	10502	237.925	127.761	0	0	0	0	0	0	0	-311	200	0	-0.00559107	-0.0130204	0.277905	12.1287	-0.562597	15.3859	-914	200	0
418	2	54.9204	126.815	-638.727	10812.7	-6131.4	-3303.93	290.401	593.071	0	-44.6894	-138.627	-729.645	52520.9	-44214.9	10599.9	239.402	128.019	0	0	0	0	0	0	0	-311	200	0	-0.0453651	-0.0335026	0.756164	18.5942	-10.5537	31.2532	-914	200	0
418	3	52.9006	126.282	-631.525	10610.2	-6285.28	-3267.36	290.047	593.199	0	-40.4473	-139.055	-735.65	52754.2	-43464.9	10704	240.916	128.289	0	0	0	0	0	0	0	-311	200	0	-0.100767	-0.0617294	1.38801	27.0073	-23.9643	51.8302	-914	200	0
418	4	50.3606	125.795	-623.817	10378.9	-6516.13	-3252.6	289.554	593.362	0	-36.0668	-139.432	-741.792	52985.6	-42684.1	10811.8	242.458	128.571	0	0	0	0	0	0	0	-311	200	0	-0.168294	-0.0962947	2.14764	37.3128	-40.034	76.5605	-914	200	0
418	5	47.3619	125.325	-615.654	10126.6	-6814.26	-3259.08	288.932	593.552	0	-31.5959	-139.768	-747.961	53211.4	-41876.6	10920.5	244.012	128.858	0	0	0	0	0	0	0	-311	200	0	-0.241803	-0.134188	2.97336	48.7644	-57.3772	103.555	-914	200	0
418	6	43.971	124.839	-607.112	9858.68	-7166.89	-3285.47	288.195	593.761	0	-27.0853	-140.078	-754.047	53428.8	-41049.4	11028.1	245.561	129.144	0	0	0	0	0	0	0	-311	200	0	-0.310917	-0.169976	3.74956	59.6794	-73.6027	129.003	-914	200	0
418	7	40.2611	124.314	-598.292	9578.14	-7557.79	-3330.15	287.368	593.991	0	-22.5849	-140.372	-759.943	53634.8	-40210.7	11132.5	247.087	129.423	0	0	0	0	0	0	0	-311	200	0	-0.360328	-0.195472	4.29945	67.357	-85.1486	146.954	-914	200	0
418	8	36.3127	123.729	-589.323	9287.52	-7968.89	-3391.69	286.478	594.24	0	-18.1423	-140.655	-765.552	53826.5	-39369	11231.6	248.574	129.689	0	0	0	0	0	0	0	-311	200	0	-0.374615	-0.202361	4.44269	68.9963	-88.4149	151.287	-914	200	0
418	9	32.2148	123.08	-580.36	8991.52	-8383.98	-3468.92	285.554	594.507	0	-13.8018	-140.924	-770.808	54000.4	-38532.8	11324	250.01	129.943	0	0	0	0	0	0	0	-311	200	0	-0.349236	-0.188156	4.12569	63.7314	-82.3519	140.166	-914	200	0
419	0	28.0617	122.379	-571.576	8697.59	-8791.81	-3560.64	284.618	594.783	0	-9.60411	-141.169	-775.685	54153.1	-37710.7	11408.2	251.384	130.187	0	0	0	0	0	0	0	-311	200	0	-0.294933	-0.158591	3.47416	53.4584	-69.4977	117.828	-914	200	0	16.2374	-22.7767	-1326.29	-425314	354801	-7127.61	268.109	319.86	0
419	1	23.945	121.642	-563.144	8414.7	-9185.51	-3665.15	283.689	595.058	0	-5.58664	-141.368	-780.18	54280.7	-36911.5	11482.5	252.689	130.425	0	0	0	0	0	0	0	-311	200	0	-0.228548	-0.122683	2.68535	41.1789	-53.8207	90.9359	-914	200	0
419	2	19.9403	120.881	-555.2	8151.48	-9559.94	-3780.12	282.781	595.318	0	-1.78616	-141.5	-784.269	54380.2	-36143.8	11544.7	253.914	130.661	0	0	0	0	0	0	0	-311	200	0	-0.163129	-0.0874134	1.91171	29.2073	-38.3929	64.6352	-914	200	0
419	3	16.0989	120.097	-547.801	7914.43	-9910.1	-3902.93	281.909	595.552	0	1.75587	-141.551	-787.888	54448.9	-35415.5	11592.6	255.05	130.893	0	0	0	0	0	0	0	-311	200	0	-0.10606	-0.0567196	1.23914	18.8358	-24.9528	41.8156	-914	200	0
419	4	12.4455	119.277	-540.916	7706.63	-10230.7	-4031.18	281.086	595.753	0	4.99116	-141.527	-790.932	54485.4	-34733.5	11624.4	256.085	131.112	0	0	0	0	0	0	0	-311	200	0	-0.0605876	-0.0323226	0.705009	10.6151	-14.2648	23.7257	-914	200	0
419	5	8.98498	118.405	-534.46	7527.96	-10516.7	-4162.69	280.323	595.915	0	7.86915	-141.443	-793.283	54489.5	-34102.5	11639.7	257.011	131.311	0	0	0	0	0	0	0	-311	200	0	-0.0271948	-0.0144628	0.314352	4.60328	-6.44261	10.5222	-914	200	0
419	6	5.71472	117.465	-528.339	7376.88	-10764.2	-4295.28	279.626	596.038	0	10.3455	-141.32	-794.828	54460.4	-33525.1	11638.9	257.821	131.482	0	0	0	0	0	0	0	-311	200	0	-0.00471657	-0.00250094	0.0529912	0.568923	-1.21185	1.71436	-914	200	0
419	7	2.63368	116.444	-522.485	7251.65	-10970.1	-4427.07	279.004	596.121	0	12.3896	-141.175	-795.488	54397	-33000.2	11622.1	258.516	131.618	0	0	0	0	0	0	0	-311	200	0	0.00881937	0.00463286	-0.102617	-1.85774	1.89327	-3.50278	-914	200	0
419	8	-0.254258	115.344	-516.872	7150.17	-11132.8	-4557.01	278.461	596.167	0	13.9884	-141.015	-795.234	54299.3	-32524.2	11589	259.101	131.719	0	0	0	0	0	0	0	-311	200	0	0.0156124	0.00812994	-0.178635	-3.0804	3.39476	-6.02102	-914	200	0
419	9	-2.93853	114.179	-511.528	7069.96	-11252.9	-4684.72	278.001	596.179	0	15.1465	-140.841	-794.095	54169.2	-32093.4	11538.7	259.585	131.785	0	0	0	0	0	0	0	-311	200	0	0.0177271	0.00911206	-0.199672	-3.4717	3.78761	-6.67893	-914	200	0
420	0	-5.40128	112.978	-506.521	7009.24	-11333.5	-4809.76	277.625	596.162	0	15.8847	-140.643	-792.152	54010.1	-31706.2	11470.7	259.975	131.819	0	0	0	0	0	0	0	-311	200	0	0.0169002	0.0085311	-0.1866	-3.33842	3.49661	-6.1892	-914	200	0	1.27234	-30.7812	-1266.85	-396336	338054	1293.26	266.894	311.685	0
420	1	-7.62133	111.775	-501.939	6967.09	-11378.8	-4931.28	277.33	596.12	0	16.2326	-140.402	-789.527	53825.7	-31362.4	11385.8	260.277	131.825	0	0	0	0	0	0	0	-311	200	0	0.0144661	0.00713293	-0.155777	-2.90797	2.86137	-5.11359	-914	200	0
420	2	-9.58394	110.593	-497.841	6942.45	-11392.8	-5048.23	277.116	596.055	0	16.2188	-140.097	-786.346	53619.6	-31061.2	11286.3	260.499	131.812	0	0	0	0	0	0	0	-311	200	0	0.0113617	0.00546266	-0.119166	-2.3289	2.13928	-3.86809	-914	200	0
420	3	-11.2884	109.443	-494.24	6933.94	-11378.1	-5159.51	276.979	595.971	0	15.8672	-139.718	-782.714	53394.3	-30799.8	11175.4	260.65	131.783	0	0	0	0	0	0	0	-311	200	0	0.00817412	0.00389238	-0.0849495	-1.67973	1.51809	-2.74434	-914	200	0
420	4	-12.7452	108.327	-491.106	6940.13	-11335.9	-5263.99	276.918	595.868	0	15.2032	-139.264	-778.697	53151.4	-30575.3	11056.2	260.735	131.743	0	0	0	0	0	0	0	-311	200	0	0.00521087	0.00265791	-0.0583368	-0.982234	1.13139	-1.93688	-914	200	0
420	5	-13.968	107.244	-488.393	6959.55	-11265.9	-5360.89	276.933	595.75	0	14.2605	-138.736	-774.353	52892.3	-30385.5	10931.7	260.76	131.695	0	0	0	0	0	0	0	-311	200	0	0.00257451	0.00189467	-0.042341	-0.217272	1.07236	-1.56848	-914	200	0
420	6	-14.9701	106.195	-486.06	6991.46	-11166.9	-5450.09	277.026	595.616	0	13.0803	-138.139	-769.746	52618.5	-30227.2	10804.6	260.731	131.642	0	0	0	0	0	0	0	-311	200	0	0.000234729	0.00166656	-0.0384023	0.657747	1.40213	-1.70858	-914	200	0
420	7	-15.7632	105.184	-484.067	7036.73	-11039.1	-5532.2	277.195	595.463	0	11.7044	-137.471	-764.957	52332	-30095.1	10676.6	260.658	131.588	0	0	0	0	0	0	0	-311	200	0	-0.00190607	0.00198401	-0.0467651	1.68943	2.15055	-2.38157	-914	200	0
420	8	-16.3552	104.215	-482.381	7097.72	-10885.2	-5608.03	277.435	595.286	0	10.1707	-136.729	-760.068	52034.5	-29983.1	10548.9	260.552	131.54	0	0	0	0	0	0	0	-311	200	0	-0.00395378	0.00280951	-0.066572	2.90617	3.30759	-3.56302	-914	200	0
420	9	-16.7445	103.291	-481.001	7177.42	-10708	-5677.63	277.738	595.078	0	8.51612	-135.912	-755.17	51728.6	-29885.9	10422	260.425	131.501	0	0	0	0	0	0	0	-311	200	0	-0.00596831	0.00405021	-0.0956682	4.29233	4.80503	-5.1633	-914	200	0
421	0	-16.9191	102.425	-479.978	7277.99	-10508.2	-5740.15	278.107	594.837	0	6.78368	-135.018	-750.364	51417.5	-29799.8	10296.2	260.286	131.477	0	0	0	0	0	0	0	-311	200	0	-0.0079122	0.00553868	-0.130138	5.75832	6.48865	-6.99957	-914	200	0	-14.3327	-30.7306	-1214.93	-384173	326531	3385.5	268.199	314.995	0
421	1	-16.8608	101.632	-479.396	7399.76	-10282.8	-5794.75	278.55	594.564	0	5.02359	-134.051	-745.751	51104.9	-29723	10173.2	260.143	131.472	0	0	0	0	0	0	0	-311	200	0	-0.00960136	0.00700429	-0.163635	7.10742	8.08314	-8.75836	-914	200	0
421	2	-16.5584	100.922	-479.317	7541.56	-10027.5	-5840.64	279.08	594.266	0	3.28611	-133.016	-741.4	50793.4	-29652.7	10055.7	260.004	131.49	0	0	0	0	0	0	0	-311	200	0	-0.0106592	0.00803974	-0.186606	8.00202	9.15388	-9.95415	-914	200	0
421	3	-16.0168	100.289	-479.743	7701.45	-9738.95	-5876.62	279.7	593.947	0	1.61346	-131.932	-737.327	50484.4	-29581.8	9945.91	259.88	131.531	0	0	0	0	0	0	0	-311	200	0	-0.0104796	0.0080699	-0.185582	7.9344	9.07287	-9.89181	-914	200	0
421	4	-15.2567	99.7155	-480.613	7877.31	-9415.4	-5901.37	280.41	593.61	0	0.0362137	-130.82	-733.506	50178.3	-29500.9	9845.26	259.781	131.591	0	0	0	0	0	0	0	-311	200	0	-0.00820804	0.00633331	-0.14278	6.2109	7.00004	-7.6457	-914	200	0
421	5	-14.3073	99.1769	-481.831	8067.16	-9056.91	-5914.26	281.203	593.257	0	-1.42679	-129.706	-729.889	49875.6	-29402.1	9754.78	259.717	131.667	0	0	0	0	0	0	0	-311	200	0	-0.00275706	0.0018908	-0.0363416	1.96216	1.89564	-2.0726	-914	200	0
421	6	-13.1979	98.648	-483.291	8269.21	-8665.01	-5915.36	282.071	592.89	0	-2.76689	-128.61	-726.421	49577.7	-29281.9	9675.08	259.69	131.751	0	0	0	0	0	0	0	-311	200	0	0.00712466	-0.00631991	0.158332	-5.8035	-7.41569	8.11862	-914	200	0
421	7	-11.9539	98.1096	-484.902	8481.42	-8242.09	-5905.03	283.003	592.509	0	-3.98295	-127.55	-723.057	49288	-29141.6	9606.16	259.697	131.834	0	0	0	0	0	0	0	-311	200	0	0.0227017	-0.0193613	0.465649	-18.0828	-22.1042	24.2132	-914	200	0
421	8	-10.5949	97.5528	-486.599	8701.59	-7791.24	-5883.76	283.988	592.118	0	-5.07652	-126.537	-719.773	49010.7	-28985.2	9547	259.73	131.908	0	0	0	0	0	0	0	-311	200	0	0.0449922	-0.0380797	0.904711	-35.6732	-43.0902	47.2228	-914	200	0
421	9	-9.13249	96.9845	-488.363	8927.81	-7317.11	-5852.22	285.017	591.719	0	-6.0447	-125.575	-716.572	48750.1	-28816.1	9495.84	259.786	131.968	0	0	0	0	0	0	0	-311	200	0	0.07437	-0.0627729	1.48148	-58.8595	-70.6697	77.4748	-914	200	0
422	0	-7.5656	96.4287	-490.24	9158.59	-6825.3	-5811.2	286.078	591.318	0	-6.8757	-124.658	-713.496	48509.3	-28636.4	9450.68	259.865	132.012	0	0	0	0	0	0	0	-311	200	0	0.110009	-0.0927232	2.17784	-86.9752	-103.992	114.04	-914	200	0	-7.10249	-26.5061	-1204.19	-390224	331835	-2896.25	275.281	323.003	0
422	1	-5.88372	95.9208	-492.335	9392.66	-6320.7	-5761.38	287.162	590.922	0	-7.55225	-123.783	-710.614	48291.2	-28446.7	9410.03	259.969	132.043	0	0	0	0	0	0	0	-311	200	0	0.149167	-0.125596	2.93758	-117.838	-140.388	153.994	-914	200	0
422	2	-4.08046	95.4921	-494.748	9629.47	-5807.59	-5703.29	288.262	590.537	0	-8.0614	-122.948	-707.995	48097.2	-28248.1	9373.39	260.101	132.066	0	0	0	0	0	0	0	-311	200	0	0.186338	-0.156728	3.64985	-147.081	-174.581	191.555	-914	200	0
422	3	-2.16658	95.1571	-497.511	9869.23	-5290.75	-5637.85	289.366	590.163	0	-8.40257	-122.161	-705.685	47926.9	-28041	9340.82	260.264	132.085	0	0	0	0	0	0	0	-311	200	0	0.212905	-0.178854	4.14338	-167.886	-198.402	217.759	-914	200	0
422	4	-0.172441	94.9102	-500.564	10112	-4775.21	-5566.53	290.46	589.799	0	-8.5878	-121.433	-703.679	47777.6	-27824.1	9311.76	260.459	132.103	0	0	0	0	0	0	0	-311	200	0	0.219852	-0.184514	4.24524	-173.18	-203.601	223.5	-914	200	0
422	5	1.86021	94.7297	-503.785	10356.8	-4264.92	-5490.67	291.534	589.442	0	-8.63714	-120.78	-701.932	47645	-27594.9	9284.94	260.687	132.123	0	0	0	0	0	0	0	-311	200	0	0.203954	-0.171483	3.91253	-160.615	-188.133	206.328	-914	200	0
422	6	3.88946	94.5863	-507.032	10601.8	-3761.3	-5410.87	292.582	589.09	0	-8.57461	-120.216	-700.388	47525.1	-27351.4	9259.28	260.948	132.145	0	0	0	0	0	0	0	-311	200	0	0.170293	-0.144983	3.28626	-134.596	-158.725	173.238	-914	200	0
422	7	5.88046	94.4512	-510.182	10844	-3263.26	-5327.38	293.604	588.745	0	-8.42557	-119.752	-699.005	47414.6	-27093.7	9234.79	261.24	132.168	0	0	0	0	0	0	0	-311	200	0	0.127188	-0.113208	2.584	-102.196	-125.732	135.104	-914	200	0
422	8	7.80888	94.3029	-513.153	11080.4	-2769.28	-5240.87	294.603	588.407	0	-8.21256	-119.398	-697.765	47311.8	-26824.2	9212.37	261.557	132.195	0	0	0	0	0	0	0	-311	200	0	0.0807384	-0.0824753	1.98253	-68.7457	-97.5193	100.631	-914	200	0
422	9	9.66332	94.1319	-515.915	11309.9	-2279.83	-5152.52	295.581	588.078	0	-7.94917	-119.151	-696.679	47215.3	-26545.5	9192.97	261.897	132.228	0	0	0	0	0	0	0	-311	200	0	0.033943	-0.0562915	1.59349	-37.0636	-79.284	75.1351	-914	200	0
423	0	11.4465	93.9448	-518.492	11533.1	-1797.7	-5063.62	296.533	587.757	0	-7.6354	-119	-695.785	47124.4	-26258.4	9176.95	262.261	132.272	0	0	0	0	0	0	0	-311	200	0	-0.0121924	-0.0360663	1.47689	-8.24595	-73.6893	61.3346	-914	200	0	12.9016	-25.9295	-1219.29	-402288	344761	-13375.3	283.264	328.912	0
423	1	13.1707	93.7602	-520.938	11751.1	-1326.06	-4974.98	297.454	587.442	0	-7.26017	-118.93	-695.134	47038.6	-25962.7	9163.51	262.651	132.332	0	0	0	0	0	0	0	-311	200	0	-0.0575095	-0.0217449	1.64997	17.5625	-81.2818	59.9458	-914	200	0
423	2	14.8445	93.597	-523.29	11964.3	-866.72	-4886.81	298.344	587.136	0	-6.81216	-118.927	-694.751	46958.3	-25660	9150.43	263.066	132.41	0	0	0	0	0	0	0	-311	200	0	-0.101558	-0.0123074	2.08987	40.4582	-100.623	70.0151	-914	200	0
423	3	16.4618	93.4635	-525.544	12171.5	-419.425	-4799.05	299.202	586.84	0	-6.29043	-118.982	-694.612	46884.1	-25354.2	9135.33	263.499	132.503	0	0	0	0	0	0	0	-311	200	0	-0.142483	-0.00613619	2.72966	60.1394	-128.121	88.9651	-914	200	0
423	4	18.002	93.3556	-527.669	12369.6	17.5673	-4711.88	300.033	586.558	0	-5.70867	-119.092	-694.65	46817.5	-25050.5	9117.2	263.938	132.603	0	0	0	0	0	0	0	-311	200	0	-0.175955	-0.00126901	3.44825	75.3436	-157.593	112.378	-914	200	0
423	5	19.4365	93.2617	-529.613	12555	445.285	-4626.13	300.841	586.294	0	-5.09368	-119.253	-694.792	46759.6	-24753.2	9096.18	264.373	132.7	0	0	0	0	0	0	0	-311	200	0	-0.194702	0.00442084	4.06765	83.5778	-180.176	133.973	-914	200	0
423	6	20.7374	93.1691	-531.33	12725.2	861.638	-4542.95	301.622	586.05	0	-4.47776	-119.458	-694.977	46710.9	-24463.3	9072.23	264.8	132.788	0	0	0	0	0	0	0	-311	200	0	-0.1909	0.0130554	4.41163	82.061	-186.981	147.629	-914	200	0
423	7	21.8854	93.0704	-532.79	12879.7	1261.72	-4463.37	302.368	585.826	0	-3.88804	-119.694	-695.165	46670.4	-24177.9	9045.04	265.22	132.864	0	0	0	0	0	0	0	-311	200	0	-0.161774	0.0265422	4.43437	70.0179	-174.904	151.744	-914	200	0
423	8	22.8753	92.9661	-534.003	13019.7	1640.88	-4387.86	303.073	585.619	0	-3.33889	-119.941	-695.337	46636.1	-23893.6	9014.66	265.637	132.93	0	0	0	0	0	0	0	-311	200	0	-0.112098	0.0463206	4.26854	49.6972	-148.971	150.818	-914	200	0
423	9	23.7162	92.865	-535.028	13147.1	1997.39	-4316.63	303.733	585.427	0	-2.83051	-120.18	-695.495	46605.4	-23609.1	8981.73	266.054	132.99	0	0	0	0	0	0	0	-311	200	0	-0.0500496	0.0730449	4.10932	24.6673	-117.545	151.435	-914	200	0
424	0	24.4281	92.7849	-535.965	13263.7	2332.05	-4249.97	304.351	585.253	0	-2.35243	-120.39	-695.676	46576.9	-23324.9	8947.75	266.472	133.048	0	0	0	0	0	0	0	-311	200	0	0.0171417	0.106126	4.08585	-1.98727	-87.1251	157.773	-914	200	0	25.4418	-27.8379	-1233.4	-408829	354517	-19184.5	288.42	330.377	0
424	1	25.0332	92.7453	-536.901	13371.1	2645.53	-4188.39	304.927	585.096	0	-1.89059	-120.552	-695.94	46550.7	-23042.8	8915.03	266.89	133.111	0	0	0	0	0	0	0	-311	200	0	0.0834214	0.143091	4.22399	-27.7718	-61.2889	170.197	-914	200	0
424	2	25.5431	92.7523	-537.853	13470.3	2936.76	-4132.57	305.46	584.955	0	-1.43557	-120.656	-696.332	46527.9	-22765.3	8885.9	267.307	133.181	0	0	0	0	0	0	0	-311	200	0	0.142322	0.178794	4.44658	-50.153	-41.4041	185.095	-914	200	0
424	3	25.9538	92.79	-538.766	13560.7	3204.33	-4083.2	305.948	584.83	0	-0.984617	-120.701	-696.85	46509.1	-22493.9	8862.15	267.721	133.258	0	0	0	0	0	0	0	-311	200	0	0.185922	0.205105	4.5825	-66.1448	-27.2806	195.109	-914	200	0
424	4	26.2531	92.8282	-539.55	13640.7	3448.6	-4040.78	306.392	584.718	0	-0.537733	-120.696	-697.478	46494.2	-22227.5	8844.49	268.132	133.339	0	0	0	0	0	0	0	-311	200	0	0.206804	0.213578	4.43736	-73.0258	-17.8637	192.043	-914	200	0
424	5	26.43	92.8351	-540.119	13708.9	3672.4	-4005.27	306.799	584.619	0	-0.0999177	-120.657	-698.196	46483.7	-21964	8831.95	268.542	133.423	0	0	0	0	0	0	0	-311	200	0	0.203426	0.201509	3.93421	-70.338	-11.9771	172.792	-914	200	0
424	6	26.4769	92.7838	-540.41	13764.3	3880.12	-3976.23	307.18	584.53	0	0.316597	-120.605	-698.979	46478.1	-21701.3	8822.25	268.953	133.506	0	0	0	0	0	0	0	-311	200	0	0.18214	0.174382	3.17429	-60.6575	-8.72159	141.87	-914	200	0
424	7	26.3894	92.6536	-540.372	13806	4075.12	-3953.47	307.541	584.451	0	0.701233	-120.557	-699.799	46477.2	-21436.8	8812.92	269.367	133.585	0	0	0	0	0	0	0	-311	200	0	0.152096	0.140794	2.33449	-47.7356	-7.32593	106.949	-914	200	0
424	8	26.1672	92.4338	-539.973	13833.9	4257.32	-3937.32	307.884	584.38	0	1.05297	-120.519	-700.644	46479.6	-21166.6	8802.24	269.79	133.662	0	0	0	0	0	0	0	-311	200	0	0.119828	0.106959	1.5538	-34.5233	-6.88666	73.9442	-914	200	0
424	9	25.8176	92.1259	-539.212	13849.3	4423.76	-3928.29	308.204	584.316	0	1.38032	-120.488	-701.524	46483.9	-20886.2	8789.46	270.227	133.739	0	0	0	0	0	0	0	-311	200	0	0.0881326	0.0756095	0.912732	-22.795	-6.30735	46.1008	-914	200	0
425	0	25.3583	91.7443	-538.142	13856	4570.27	-3926.26	308.493	584.252	0	1.70024	-120.452	-702.473	46489.7	-20593.7	8774.87	270.684	133.82	0	0	0	0	0	0	0	-311	200	0	0.0568405	0.0468056	0.451688	-13.4531	-4.32309	24.7728	-914	200	0	25.8143	-30.1493	-1238.24	-406563	357987	-18520.2	290.117	327.176	0
425	1	24.8155	91.3123	-536.85	13859.2	4691.63	-3930.34	308.739	584.184	0	2.03308	-120.389	-703.536	46498.1	-20292.8	8759.68	271.156	133.908	0	0	0	0	0	0	0	-311	200	0	0.0235966	0.0187054	0.186265	-6.8072	0.469635	10.0939	-914	200	0
425	2	24.2141	90.8508	-535.424	13862.4	4783.54	-3939.73	308.934	584.109	0	2.39291	-120.282	-704.742	46509.7	-19989.1	8745.71	271.636	134.005	0	0	0	0	0	0	0	-311	200	0	-0.0153351	-0.0116988	0.118475	-2.8007	9.5465	1.50299	-914	200	0
425	3	23.5722	90.3724	-533.922	13866.1	4845.89	-3954.32	309.076	584.03	0	2.78399	-120.12	-706.093	46524.7	-19686.3	8734.57	272.119	134.11	0	0	0	0	0	0	0	-311	200	0	-0.0642034	-0.0478485	0.243285	-1.1762	24.3186	-1.88569	-914	200	0
425	4	22.9027	89.8823	-532.372	13868.5	4882.84	-3974.37	309.172	583.95	0	3.20539	-119.899	-707.569	46541.9	-19384.7	8726.81	272.604	134.223	0	0	0	0	0	0	0	-311	200	0	-0.126755	-0.0928251	0.550349	-1.57761	45.8906	-1.05945	-914	200	0
425	5	22.2144	89.381	-530.783	13868.7	4900.75	-3999.87	309.233	583.871	0	3.65431	-119.622	-709.136	46559.7	-19083	8722.04	273.09	134.343	0	0	0	0	0	0	0	-311	200	0	-0.204981	-0.148418	1.02106	-3.59469	74.6819	2.98891	-914	200	0
425	6	21.509	88.8631	-529.152	13865.9	4906.84	-4030.48	309.273	583.796	0	4.125	-119.301	-710.748	46575.7	-18779.6	8719.64	273.578	134.47	0	0	0	0	0	0	0	-311	200	0	-0.297544	-0.213989	1.62116	-6.75824	109.888	9.25299	-914	200	0
425	7	20.78	88.3171	-527.463	13859.6	4908.05	-4065.71	309.305	583.724	0	4.60875	-118.959	-712.353	46586.4	-18473.7	8719.38	274.067	134.602	0	0	0	0	0	0	0	-311	200	0	-0.397862	-0.28511	2.28959	-10.496	148.779	16.6251	-914	200	0
425	8	20.0173	87.7299	-525.705	13849.5	4909.83	-4105.44	309.34	583.655	0	5.09726	-118.618	-713.893	46589.1	-18164.6	8721.42	274.556	134.739	0	0	0	0	0	0	0	-311	200	0	-0.491901	-0.351992	2.92432	-14.0616	185.862	23.755	-914	200	0
425	9	19.2155	87.0953	-523.878	13836	4915.38	-4149.79	309.383	583.589	0	5.58711	-118.292	-715.328	46582.9	-17850.6	8725.6	275.046	134.879	0	0	0	0	0	0	0	-311	200	0	-0.557334	-0.398896	3.37632	-16.5008	212.554	28.9714	-914	200	0
426	0	18.383	86.42	-522.019	13820	4925.58	-4198.46	309.436	583.526	0	6.08109	-117.988	-716.651	46568.4	-17529.8	8730.92	275.539	135.019	0	0	0	0	0	0	0	-311	200	0	-0.570974	-0.409442	3.49502	-16.8966	220.018	30.6879	-914	200	0	22.9229	-33.8093	-1233.56	-398969	360101	-16285.9	292.819	322.118	0
426	1	17.5413	85.7224	-520.193	13802.4	4940.71	-4250.25	309.498	583.467	0	6.58538	-117.702	-717.895	46548.8	-17202.3	8736.13	276.038	135.159	0	0	0	0	0	0	0	-311	200	0	-0.525623	-0.37863	3.23261	-14.9351	205.611	28.3701	-914	200	0
426	2	16.7118	85.0217	-518.453	13783.7	4961.45	-4303.53	309.57	583.414	0	7.10541	-117.432	-719.092	46528	-16871.3	8740.54	276.538	135.296	0	0	0	0	0	0	0	-311	200	0	-0.437052	-0.317799	2.68705	-11.1454	175.519	22.9286	-914	200	0
426	3	15.9022	84.3269	-516.799	13765.2	4988.18	-4356.84	309.652	583.365	0	7.64111	-117.183	-720.235	46508.9	-16540.1	8743.95	277.035	135.425	0	0	0	0	0	0	0	-311	200	0	-0.330367	-0.244856	2.01616	-6.44767	139.424	15.9022	-914	200	0
426	4	15.1066	83.6352	-515.186	13748.5	5020.31	-4409.15	309.745	583.314	0	8.18321	-116.961	-721.277	46492.2	-16210.8	8745.88	277.525	135.542	0	0	0	0	0	0	0	-311	200	0	-0.225175	-0.17363	1.34466	-1.66991	104.703	8.58353	-914	200	0
426	5	14.3119	82.9375	-513.556	13735.1	5055.97	-4460.18	309.845	583.255	0	8.71429	-116.767	-722.148	46475.5	-15884.8	8745.2	278.003	135.643	0	0	0	0	0	0	0	-311	200	0	-0.132897	-0.111872	0.747451	2.51832	75.266	1.87555	-914	200	0
426	6	13.5061	82.2249	-511.865	13726.3	5092.21	-4510.48	309.948	583.184	0	9.21617	-116.596	-722.786	46455	-15563.6	8740.78	278.467	135.728	0	0	0	0	0	0	0	-311	200	0	-0.0592271	-0.0629253	0.265267	5.496	52.371	-3.5385	-914	200	0
426	7	12.6835	81.4949	-510.093	13723.9	5126.01	-4561.09	310.049	583.095	0	9.68043	-116.443	-723.17	46427.9	-15249.1	8731.83	278.914	135.8	0	0	0	0	0	0	0	-311	200	0	-0.00634346	-0.0272098	-0.0810664	6.59484	35.3336	-7.03771	-914	200	0
426	8	11.8491	80.755	-508.253	13729.4	5156.02	-4612.49	310.145	582.987	0	10.1138	-116.304	-723.335	46394.3	-14943.5	8717.82	279.341	135.861	0	0	0	0	0	0	0	-311	200	0	0.0252968	-0.00342457	-0.278957	5.03389	22.1023	-7.93739	-914	200	0
426	9	11.0219	80.0232	-506.41	13742.9	5184.57	-4664.01	310.238	582.862	0	10.5343	-116.169	-723.358	46357.1	-14650.6	8699.05	279.746	135.914	0	0	0	0	0	0	0	-311	200	0	0.0356559	0.0105509	-0.315643	-0.0979875	9.70486	-5.41098	-914	200	0
427	0	10.2333	79.327	-504.684	13762.8	5217.95	-4714.5	310.339	582.73	0	10.964	-116.025	-723.354	46319.9	-14374.3	8677.08	280.128	135.965	0	0	0	0	0	0	0	-311	200	0	0.0243338	0.0170432	-0.17346	-9.79221	-5.38751	1.52197	-914	200	0	20.8803	-37.9852	-1223.94	-391906	360507	-15063.5	295.373	318.713	0
427	1	9.51649	78.694	-503.201	13786.9	5264.33	-4763.11	310.462	582.602	0	11.4206	-115.856	-723.437	46285.2	-14116.3	8654.25	280.487	136.02	0	0	0	0	0	0	0	-311	200	0	-0.00968298	0.0182105	0.170848	-24.9814	-26.9103	13.9212	-914	200	0
427	2	8.89222	78.1397	-502.033	13814	5330.32	-4809.3	310.617	582.484	0	11.9099	-115.655	-723.683	46254.8	-13873.6	8632.64	280.829	136.084	0	0	0	0	0	0	0	-311	200	0	-0.0677291	0.0158554	0.742331	-46.2881	-58.3864	32.7413	-914	200	0
427	3	8.36452	77.6625	-501.18	13844.5	5417.83	-4852.64	310.81	582.376	0	12.4232	-115.428	-724.1	46228.6	-13639.9	8612.79	281.163	136.157	0	0	0	0	0	0	0	-311	200	0	-0.150603	0.0113738	1.559	-73.6417	-102.55	58.5132	-914	200	0
427	4	7.92483	77.2476	-500.586	13879.4	5523.77	-4893.01	311.035	582.274	0	12.9416	-115.192	-724.635	46204.7	-13408.6	8593.18	281.496	136.237	0	0	0	0	0	0	0	-311	200	0	-0.257121	0.00579599	2.6175	-105.752	-160.536	90.8725	-914	200	0
427	5	7.55715	76.8726	-500.163	13919.2	5642.92	-4930.3	311.282	582.171	0	13.4407	-114.963	-725.192	46179.9	-13175	8571.05	281.832	136.32	0	0	0	0	0	0	0	-311	200	0	-0.382084	-0.000115415	3.87291	-139.451	-230.771	127.927	-914	200	0
427	6	7.24307	76.5162	-499.809	13964.2	5771.03	-4963.49	311.547	582.061	0	13.8972	-114.755	-725.655	46150.5	-12937.1	8543.72	282.172	136.402	0	0	0	0	0	0	0	-311	200	0	-0.513709	-0.00573701	5.21319	-168.934	-307.564	165.479	-914	200	0
427	7	6.96702	76.1646	-499.432	14013.8	5905.78	-4990.67	311.825	581.941	0	14.296	-114.577	-725.924	46113.2	-12695.4	8509.66	282.511	136.477	0	0	0	0	0	0	0	-311	200	0	-0.63167	-0.0104681	6.4386	-185.625	-379.914	196.553	-914	200	0
427	8	6.7203	75.8147	-498.979	14066.5	6046	-5010.32	312.117	581.809	0	14.6313	-114.435	-725.945	46066.4	-12452.9	8468.95	282.846	136.543	0	0	0	0	0	0	0	-311	200	0	-0.710494	-0.0137418	7.29012	-181.598	-432.866	213.086	-914	200	0
427	9	6.50492	75.4731	-498.448	14120.3	6190.97	-5022.01	312.421	581.672	0	14.9031	-114.327	-725.71	46010.7	-12213.8	8422.84	283.17	136.599	0	0	0	0	0	0	0	-311	200	0	-0.730251	-0.0152093	7.54737	-156.839	-452.626	210.314	-914	200	0
428	0	6.33568	75.1543	-497.904	14172	6340.47	-5026	312.734	581.537	0	15.1181	-114.247	-725.25	45947.3	-11981.9	8372.8	283.479	136.646	0	0	0	0	0	0	0	-311	200	0	-0.686137	-0.0148988	7.12952	-121.185	-432.599	189.564	-914	200	0	22.0875	-39.5284	-1215.55	-388719	363352	-15758.2	299.801	318.228	0
428	1	6.23363	74.8758	-497.428	14219.5	6494.79	-5022.63	313.057	581.414	0	15.2913	-114.184	-724.623	45878.6	-11758.7	8319.99	283.773	136.686	0	0	0	0	0	0	0	-311	200	0	-0.590449	-0.0132028	6.14105	-86.1521	-377.4	156.701	-914	200	0
428	2	6.21207	74.6503	-497.073	14262.8	6655.37	-5012.41	313.389	581.306	0	15.4388	-114.125	-723.894	45807.7	-11544	8264.98	284.053	136.72	0	0	0	0	0	0	0	-311	200	0	-0.467101	-0.0107252	4.83306	-57.5367	-301.463	119.009	-914	200	0
428	3	6.26885	74.4816	-496.837	14302.5	6825.71	-4996.24	313.738	581.213	0	15.5699	-114.067	-723.117	45737.8	-11337.8	8207.84	284.321	136.749	0	0	0	0	0	0	0	-311	200	0	-0.340452	-0.00804491	3.47919	-35.9961	-221.191	82.7117	-914	200	0
428	4	6.39183	74.3652	-496.69	14339.6	7010.15	-4974.98	314.114	581.13	0	15.6835	-114.014	-722.32	45671.2	-11141.5	8149.05	284.575	136.771	0	0	0	0	0	0	0	-311	200	0	-0.226784	-0.005546	2.27391	-19.9927	-148.166	51.7157	-914	200	0
428	5	6.56836	74.2919	-496.606	14375.3	7210.83	-4948.82	314.52	581.053	0	15.7722	-113.968	-721.511	45608.3	-10956.5	8089.98	284.815	136.788	0	0	0	0	0	0	0	-311	200	0	-0.1338	-0.00341157	1.32385	-7.03037	-88.4093	27.8176	-914	200	0
428	6	6.7898	74.2518	-496.572	14410.9	7426.03	-4917.11	314.955	580.979	0	15.8306	-113.931	-720.682	45547.1	-10781.6	8032.35	285.04	136.8	0	0	0	0	0	0	0	-311	200	0	-0.0633406	-0.00168303	0.676241	5.91861	-44.1165	11.4473	-914	200	0
428	7	7.05135	74.2388	-496.581	14448.3	7651.55	-4879.08	315.408	580.904	0	15.8603	-113.897	-719.823	45486.1	-10613.9	7977.29	285.255	136.809	0	0	0	0	0	0	0	-311	200	0	-0.0136614	-0.000312466	0.341879	22.0561	-15.1059	2.25413	-914	200	0
428	8	7.35206	74.2548	-496.625	14489.3	7883.12	-4834.77	315.873	580.825	0	15.8677	-113.862	-718.932	45424.1	-10450.6	7925.01	285.464	136.817	0	0	0	0	0	0	0	-311	200	0	0.0188062	0.000794103	0.310949	44.3982	0.0835672	-0.484333	-914	200	0
[truncated: 1,451 more rows]
[truncated: 234 more columns]
