# Supplementary material for: Independent effects of mental fatigue and drop height on drop jump performance in American football athletes: an exploration of central-peripheral interaction
Source: PeerJ. 2026 Jan 13;14:e20574. doi: 10.7717/peerj.20574 (PMC12810397; doi:10.7717/peerj.20574)
Supplement: Supplemental Information 1 [file peerj-14-20574-s001.zip › data/1/3/DJ-30-01.csv]

Devices
1000
		Force1 - Force			Force1 - Moment			Force1 - CoP			Force2 - Force			Force2 - Moment			Force2 - CoP			Combined Force			Combined Moment			Combined CoP
Frame	Sub Frame	Fx	Fy	Fz	Mx	My	Mz	Cx	Cy	Cz	Fx	Fy	Fz	Mx	My	Mz	Cx	Cy	Cz	Fx	Fy	Fz	Mx	My	Mz	Cx	Cy	Cz
		N	N	N	N.mm	N.mm	N.mm	mm	mm	mm	N	N	N	N.mm	N.mm	N.mm	mm	mm	mm	N	N	N	N.mm	N.mm	N.mm	mm	mm	mm
404	0	4.20716e-19	-2.47403e-19	7.41361e-19	6.68368e-17	9.7226e-17	-4.33488e-18	300	610	0	-7.06229e-23	3.04838e-22	4.56618e-22	1.76476e-20	-8.6446e-21	-3.33975e-20	300	200	0	4.20645e-19	-2.47099e-19	7.41817e-19	5.07315e-16	-1.45519e-16	-3.3512e-16	0	0	0
404	1	5.19317e-19	-2.10535e-19	6.43191e-19	5.45282e-17	8.08173e-17	-2.29191e-17	300	610	0	1.87802e-23	4.20023e-22	6.03899e-22	2.38589e-20	-9.6785e-21	-3.97085e-20	300	200	0	5.19335e-19	-2.10115e-19	6.43795e-19	4.36934e-16	-1.37259e-16	-4.0278e-16	0	0	0
404	2	5.83122e-19	-1.02752e-19	3.3907e-19	2.18129e-17	3.55193e-17	-5.04895e-17	300	610	0	1.70383e-22	5.33264e-22	7.34833e-22	2.97146e-20	-9.46974e-21	-4.24511e-20	300	200	0	5.83293e-19	-1.02219e-19	3.39805e-19	2.23916e-16	-9.44297e-17	-4.36936e-16	0	0	0
404	3	5.73179e-19	1.0602e-19	-2.60192e-19	-3.96115e-17	-5.06321e-17	-8.79724e-17	300	610	0	3.9873e-22	6.19641e-22	8.10186e-22	3.37375e-20	-7.14296e-21	-3.84182e-20	300	200	0	5.73578e-19	1.06639e-19	-2.59381e-19	-1.93014e-16	-3.56543e-19	-4.05738e-16	0	0	0
404	4	4.37027e-19	4.47146e-19	-1.24852e-18	-1.38231e-16	-1.89974e-16	-1.34923e-16	300	610	0	7.13207e-22	6.41382e-22	7.73241e-22	3.37385e-20	-1.61484e-21	-2.34372e-20	300	200	0	4.37741e-19	4.47788e-19	-1.24775e-18	-8.78146e-16	1.63337e-16	-2.6734e-16	0	0	0
404	5	1.09597e-19	9.47737e-19	-2.7086e-18	-2.81094e-16	-3.92934e-16	-1.88605e-16	300	610	0	1.11227e-21	5.46195e-22	5.48639e-22	2.67441e-20	8.33497e-21	7.47884e-21	300	200	0	1.10709e-19	9.48283e-19	-2.70805e-18	-1.88768e-15	4.14175e-16	2.88107e-17	0	0	0
404	6	-4.82622e-19	1.62188e-18	-4.68641e-18	-4.71284e-16	-6.64457e-16	-2.42863e-16	300	610	0	1.57572e-21	2.67377e-22	4.42254e-23	9.03295e-21	2.3912e-20	5.96996e-20	300	200	0	-4.81046e-19	1.62214e-18	-4.68636e-18	-3.25211e-15	7.64566e-16	5.37924e-16	0	0	0
404	7	-1.41258e-18	2.45807e-18	-7.15457e-18	-7.04347e-16	-9.98925e-16	-2.8687e-16	300	610	0	2.05502e-21	-2.7301e-22	-8.42261e-22	-2.36447e-20	4.60464e-20	1.38146e-19	300	200	0	-1.41052e-18	2.4578e-18	-7.15541e-18	-4.95085e-15	1.21545e-15	1.31187e-15	0	0	0
404	8	-2.7371e-18	3.40272e-18	-9.96377e-18	-9.63652e-16	-1.37352e-15	-3.03925e-16	300	610	0	2.46253e-21	-1.15628e-21	-2.20945e-21	-7.55772e-20	7.49957e-20	2.4594e-19	300	200	0	-2.73464e-18	3.40157e-18	-9.96598e-18	-6.8788e-15	1.74762e-15	2.38593e-15	0	0	0
404	9	-4.47325e-18	4.34013e-18	-1.27836e-17	-1.21483e-15	-1.74021e-15	-2.70564e-16	300	610	0	2.66065e-21	-2.45276e-21	-4.12921e-21	-1.5023e-19	1.09795e-19	3.82424e-19	300	200	0	-4.47058e-18	4.33768e-18	-1.27877e-17	-8.8056e-15	2.31081e-15	3.75927e-15	0	0	0
405	0	-6.56528e-18	5.07055e-18	-1.50372e-17	-1.39978e-15	-2.01714e-15	-1.56434e-16	300	610	0	2.45351e-21	-4.19908e-21	-6.61195e-21	-2.4892e-19	1.47553e-19	5.40506e-19	300	200	0	-6.56283e-18	5.06635e-18	-1.50438e-17	-1.03309e-14	2.81118e-15	5.36834e-15	0	0	0
405	1	-8.8425e-18	5.2895e-18	-1.58387e-17	-1.43119e-15	-2.08051e-15	7.4508e-17	300	610	0	1.58446e-21	-6.36567e-21	-9.55903e-21	-3.68951e-19	1.82628e-19	7.03373e-19	300	200	0	-8.84092e-18	5.28313e-18	-1.58483e-17	-1.08415e-14	3.09851e-15	7.05376e-15	0	0	0
405	2	-1.09696e-17	4.57344e-18	-1.39483e-17	-1.18905e-15	-1.7593e-15	4.6073e-16	300	610	0	-2.55618e-22	-8.81395e-21	-1.27026e-20	-5.01211e-19	2.05761e-19	8.40787e-19	300	200	0	-1.09698e-17	4.56463e-18	-1.3961e-17	-9.48143e-15	2.95574e-15	8.52246e-15	0	0	0
405	3	-1.23945e-17	2.37965e-18	-7.76787e-18	-5.21332e-16	-8.35812e-16	1.03694e-15	300	610	0	-3.40302e-21	-1.12445e-20	-1.55361e-20	-6.27313e-19	2.03329e-19	9.05438e-19	300	200	0	-1.23979e-17	2.36841e-18	-7.7834e-18	-5.14978e-15	2.09451e-15	9.30967e-15	0	0	0
405	4	-1.23025e-17	-1.92942e-18	4.59233e-18	7.48124e-16	9.43713e-16	1.8241e-15	300	610	0	-8.17155e-21	-1.31401e-20	-1.72426e-20	-7.16558e-19	1.56935e-19	8.30128e-19	300	200	0	-1.23107e-17	-1.94256e-18	4.57509e-18	3.45204e-15	1.62257e-16	8.74834e-15	0	0	0
405	5	-9.59153e-18	-9.02399e-18	2.51379e-17	2.80093e-15	3.84311e-15	2.81494e-15	300	610	0	-1.47709e-20	-1.37124e-20	-1.66353e-20	-7.2319e-19	4.37001e-20	5.27003e-19	300	200	0	-9.6063e-18	-9.03771e-18	2.51212e-17	1.76972e-14	-3.23211e-15	5.95794e-15	0	0	0
405	6	-2.88738e-18	-1.94922e-17	5.56595e-17	5.7905e-15	8.08903e-15	3.95455e-15	300	610	0	-2.31859e-20	-1.18642e-20	-1.21293e-20	-5.8476e-19	-1.62308e-19	-1.09498e-19	300	200	0	-2.91057e-18	-1.9504e-17	5.56474e-17	3.88036e-14	-8.46564e-15	-1.30823e-16	0	0	0
405	7	9.37173e-18	-3.36572e-17	9.72033e-17	9.78946e-15	1.37965e-14	5.11663e-15	300	610	0	-3.30141e-20	-6.18953e-21	-1.77701e-21	-2.22732e-19	-4.86957e-19	-1.19384e-18	300	200	0	9.33872e-18	-3.36634e-17	9.72015e-17	6.7467e-14	-1.58127e-14	-1.06937e-14	0	0	0
405	8	2.87504e-17	-5.13148e-17	1.49303e-16	1.47148e-14	2.08624e-14	6.07679e-15	300	610	0	-4.3262e-20	4.96385e-21	1.6597e-20	4.53121e-19	-9.50633e-19	-2.83226e-18	300	200	0	2.87071e-17	-5.13099e-17	1.49319e-16	1.0333e-13	-2.53123e-14	-2.68481e-14	0	0	0
405	9	5.64934e-17	-7.13854e-17	2.08958e-16	2.02299e-14	2.88259e-14	6.48665e-15	300	610	0	-5.21149e-20	2.33333e-20	4.51129e-20	1.53466e-18	-1.55997e-18	-5.09461e-18	300	200	0	5.64412e-17	-7.13621e-17	2.09003e-16	1.44279e-13	-3.65858e-14	-4.93776e-14	0	0	0
406	0	9.30313e-17	-9.14908e-17	2.69385e-16	2.56272e-14	3.66991e-14	5.85441e-15	300	610	0	-5.67058e-20	5.04445e-20	8.53551e-20	3.09751e-18	-2.29628e-18	-7.97301e-18	300	200	0	9.29746e-17	-9.14404e-17	2.6947e-16	1.85583e-13	-4.8607e-14	-7.83235e-14	0	0	0
406	1	1.3729e-16	-1.07488e-16	3.18622e-16	2.97005e-14	4.27826e-14	3.54077e-15	300	610	0	-5.29318e-20	8.71378e-20	1.37648e-19	5.17343e-18	-3.10077e-18	-1.1326e-17	300	200	0	1.37237e-16	-1.07401e-16	3.18759e-16	2.18937e-13	-5.94357e-14	-1.12427e-13	0	0	0
406	2	1.85798e-16	-1.13021e-16	3.38188e-16	3.06262e-14	4.4492e-14	-1.21752e-15	300	610	0	-3.53915e-20	1.32888e-19	2.00056e-19	7.71124e-18	-3.85701e-18	-1.48092e-17	300	200	0	1.85762e-16	-1.12889e-16	3.38388e-16	2.3155e-13	-6.59449e-14	-1.48428e-13	0	0	0
406	3	2.31639e-16	-9.92094e-17	3.0209e-16	2.58855e-14	3.82389e-14	-9.24105e-15	300	610	0	2.45494e-21	1.84905e-19	2.67116e-19	1.05262e-17	-4.3725e-18	-1.77966e-17	300	200	0	2.31641e-16	-9.90245e-17	3.02357e-16	2.05471e-13	-6.35915e-14	-1.80266e-13	0	0	0
406	4	2.63336e-16	-5.46139e-17	1.76663e-16	1.22723e-14	1.94336e-14	-2.12799e-14	300	610	0	6.77713e-20	2.37033e-19	3.28362e-19	1.32393e-17	-4.36238e-18	-1.9302e-17	300	200	0	2.63403e-16	-5.43768e-17	1.76992e-16	1.17506e-13	-4.63117e-14	-1.98261e-13	0	0	0
406	5	2.63858e-16	3.42752e-17	-7.81227e-17	-1.39497e-14	-1.73039e-14	-3.78061e-14	300	610	0	1.67321e-19	2.78546e-19	3.66794e-19	1.52129e-17	-3.44018e-18	-1.79177e-17	300	200	0	2.64025e-16	3.45538e-17	-7.77559e-17	-5.98575e-14	-6.65379e-15	-1.88445e-13	0	0	0
406	6	2.10052e-16	1.81771e-16	-5.05067e-16	-5.66644e-14	-7.76124e-14	-5.87101e-14	300	610	0	3.05769e-19	2.92987e-19	3.57578e-19	1.54908e-17	-1.12283e-18	-1.17946e-17	300	200	0	2.10358e-16	1.82064e-16	-5.04709e-16	-3.55929e-13	6.37021e-14	-1.32296e-13	0	0	0
406	7	7.29103e-17	4.00613e-16	-1.14291e-15	-1.19207e-13	-1.66411e-13	-8.28935e-14	300	610	0	4.83163e-19	2.57349e-19	2.674e-19	1.27619e-17	3.14052e-18	1.30098e-18	300	200	0	7.33934e-17	4.0087e-16	-1.14264e-15	-7.97072e-13	1.72861e-13	-7.20303e-15	0	0	0
406	8	-1.80736e-16	6.98167e-16	-2.01529e-15	-2.03266e-13	-2.8635e-13	-1.07766e-13	300	610	0	6.91509e-19	1.42e-19	5.51052e-20	5.36931e-18	9.90443e-18	2.38081e-17	300	200	0	-1.80045e-16	6.98309e-16	-2.01523e-15	-1.39906e-12	3.26873e-13	2.11861e-13	0	0	0
406	9	-5.84419e-16	1.07092e-15	-3.1147e-15	-3.07318e-13	-4.35576e-13	-1.28679e-13	300	610	0	9.10485e-19	-8.80697e-20	-3.25561e-19	-8.60193e-18	1.96149e-17	5.80172e-17	300	200	0	-5.83509e-16	1.07083e-15	-3.11503e-15	-2.15596e-12	5.2696e-13	5.48943e-13	0	0	0
407	0	-1.16535e-15	1.49717e-15	-4.38101e-15	-4.24566e-13	-6.048e-13	-1.38369e-13	300	610	0	1.10254e-18	-4.69963e-19	-9.20135e-19	-3.11181e-17	3.24367e-17	1.05486e-16	300	200	0	-1.16425e-15	1.4967e-15	-4.38193e-15	-3.02535e-12	7.65695e-13	1.02139e-12	0	0	0
407	1	-1.93409e-15	1.92808e-15	-5.67499e-15	-5.40453e-13	-7.73711e-13	-1.2653e-13	300	610	0	1.20795e-18	-1.03673e-18	-1.76346e-18	-6.3827e-17	4.8011e-17	1.66172e-16	300	200	0	-1.93288e-15	1.92704e-15	-5.67675e-15	-3.91012e-12	1.02214e-12	1.6313e-12	0	0	0
407	2	-2.87008e-15	2.27773e-15	-6.74879e-15	-6.29941e-13	-9.07055e-13	-7.96997e-14	300	610	0	1.14081e-18	-1.80751e-18	-2.86456e-18	-1.07482e-16	6.51434e-17	2.37265e-16	300	200	0	-2.86894e-15	2.27592e-15	-6.75165e-15	-4.63814e-12	1.25622e-12	2.35384e-12	0	0	0
407	3	-3.90288e-15	2.41354e-15	-7.21696e-15	-6.54957e-13	-9.50884e-13	1.82773e-14	300	610	0	7.87451e-19	-2.77329e-18	-4.18566e-18	-1.61121e-16	8.14327e-17	3.11714e-16	300	200	0	-3.90209e-15	2.41077e-15	-7.22114e-15	-4.94258e-12	1.40284e-12	3.12242e-12	0	0	0
407	4	-4.88988e-15	2.14927e-15	-6.53469e-15	-5.62652e-13	-8.29934e-13	1.84896e-13	300	610	0	9.58081e-21	-3.87797e-18	-5.61546e-18	-2.21004e-16	9.28781e-17	3.76563e-16	300	200	0	-4.88987e-15	2.14539e-15	-6.5403e-15	-4.44718e-12	1.36696e-12	3.81172e-12	0	0	0
407	5	-5.59255e-15	1.24395e-15	-3.99296e-15	-2.85433e-13	-4.4747e-13	4.36352e-13	300	610	0	-1.34534e-18	-4.99516e-18	-6.93783e-18	-2.79328e-16	9.35251e-17	4.11267e-16	300	200	0	-5.59389e-15	1.23896e-15	-3.99989e-15	-2.66333e-12	1.0211e-12	4.22018e-12	0	0	0
407	6	-5.65499e-15	-5.88601e-16	1.25582e-15	2.55918e-13	3.10532e-13	7.83219e-13	300	610	0	-3.42294e-18	-5.90244e-18	-7.79913e-18	-3.22847e-16	7.52565e-17	3.86345e-16	300	200	0	-5.65841e-15	-5.94503e-16	1.24802e-15	9.91548e-13	2.07805e-13	4.05548e-12	0	0	0
407	7	-4.59093e-15	-3.65387e-15	1.01245e-14	1.14441e-12	1.56451e-12	1.2241e-12	300	610	0	-6.32667e-18	-6.25649e-18	-7.6799e-18	-3.31591e-16	2.78767e-17	2.62883e-16	300	200	0	-4.59726e-15	-3.66012e-15	1.01168e-14	7.14279e-12	-1.24983e-12	2.92806e-12	0	0	0
407	8	-1.78824e-15	-8.22753e-15	2.34501e-14	2.45243e-12	3.42111e-12	1.73709e-12	300	610	0	-1.00651e-17	-5.5749e-18	-5.87997e-18	-2.78039e-16	-6.03105e-17	-6.36331e-18	300	200	0	-1.79831e-15	-8.2331e-15	2.34442e-14	1.63603e-11	-3.52589e-12	3.59995e-13	0	0	0
407	9	3.45723e-15	-1.44763e-14	4.17643e-14	4.21889e-12	5.94083e-12	2.2691e-12	300	610	0	-1.44802e-17	-3.23339e-18	-1.53011e-18	-1.27242e-16	-2.01186e-16	-4.73338e-16	300	200	0	3.44275e-15	-1.44795e-14	4.17627e-14	2.89996e-11	-6.75345e-12	-4.18124e-12	0	0	0
408	0	1.18636e-14	-2.23427e-14	6.49572e-14	6.41641e-12	9.09139e-12	2.72388e-12	300	610	0	-1.91565e-17	1.50966e-18	6.35281e-18	1.61421e-16	-4.04489e-16	-1.18738e-15	300	200	0	1.18445e-14	-2.23412e-14	6.49636e-14	4.49694e-11	-1.09666e-11	-1.12127e-11	0	0	0
408	1	2.40246e-14	-3.13916e-14	9.18264e-14	8.90795e-12	1.26859e-11	2.95003e-12	300	610	0	-2.33175e-17	9.44607e-18	1.8746e-17	6.30014e-16	-6.74213e-16	-2.18308e-15	300	200	0	2.40013e-14	-3.13821e-14	9.18451e-14	6.34201e-11	-1.60204e-11	-2.11172e-11	0	0	0
408	2	4.01941e-14	-4.06205e-14	1.19518e-13	1.13942e-11	1.6307e-11	2.73164e-12	300	610	0	-2.57194e-17	2.12909e-17	3.6414e-17	1.31438e-15	-1.00353e-15	-3.46219e-15	300	200	0	4.01684e-14	-4.05992e-14	1.19554e-13	8.23599e-11	-2.14883e-11	-3.39648e-11	0	0	0
408	3	5.99824e-14	-4.82488e-14	1.42897e-13	1.33558e-11	1.92237e-11	1.78534e-12	300	610	0	-2.45637e-17	3.74774e-17	5.95926e-17	2.23214e-15	-1.3682e-15	-4.96896e-15	300	200	0	5.99578e-14	-4.82113e-14	1.42956e-13	9.82228e-11	-2.65425e-11	-4.92674e-11	0	0	0
408	4	8.19615e-14	-5.15114e-14	1.53927e-13	1.3998e-11	2.03103e-11	-2.30746e-13	300	610	0	-1.74599e-17	5.78586e-17	8.7549e-17	3.36549e-15	-1.71875e-15	-6.55928e-15	300	200	0	8.1944e-14	-5.14536e-14	1.54015e-13	1.05445e-10	-2.98292e-11	-6.56664e-11	0	0	0
408	5	1.03193e-13	-4.65044e-14	1.41193e-13	1.22123e-11	1.79886e-11	-3.68944e-12	300	610	0	-1.48384e-18	8.13094e-17	1.18018e-16	4.63883e-15	-1.97205e-15	-7.9651e-15	300	200	0	1.03192e-13	-4.64231e-14	1.41312e-13	9.61402e-11	-2.93601e-11	-8.05719e-11	0	0	0
408	6	1.18722e-13	-2.81523e-14	8.97672e-14	6.57392e-12	1.02202e-11	-8.94e-12	300	610	0	2.66107e-17	1.05236e-16	1.4654e-16	5.89158e-15	-2.00366e-15	-8.75854e-15	300	200	0	1.18749e-13	-2.80471e-14	8.99138e-14	6.00209e-11	-2.24559e-11	-8.97889e-11	0	0	0
408	7	1.21113e-13	9.60485e-15	-1.8292e-14	-4.5959e-12	-5.41049e-12	-1.62183e-11	300	610	0	6.99567e-17	1.25029e-16	1.6576e-16	6.84875e-15	-1.64316e-15	-8.32232e-15	300	200	0	1.21183e-13	9.72988e-15	-1.81263e-14	-1.5247e-11	-5.79104e-12	-8.72006e-11	0	0	0
408	8	1.00156e-13	7.32833e-14	-2.02444e-13	-2.30703e-11	-3.14746e-11	-2.55143e-11	300	610	0	1.30841e-16	1.33527e-16	1.64816e-16	7.09334e-15	-6.75413e-16	-5.83786e-15	300	200	0	1.00287e-13	7.34168e-14	-2.02279e-13	-1.42997e-10	2.43946e-11	-6.46166e-11	0	0	0
408	9	4.29377e-14	1.68841e-13	-4.80755e-13	-5.04184e-11	-7.02807e-11	-3.63917e-11	300	610	0	2.09604e-16	1.20619e-16	1.28997e-16	6.04784e-15	1.14783e-15	-3.06124e-16	300	200	0	4.31473e-14	1.68962e-13	-4.80626e-13	-3.35537e-10	7.18373e-11	-1.19373e-11	0	0	0
409	0	-6.5485e-14	3.00032e-13	-8.65124e-13	-8.75294e-11	-1.23201e-10	-4.77642e-11	300	610	0	3.03129e-16	7.31566e-17	3.99474e-17	2.97531e-15	4.08093e-15	9.37859e-15	300	200	0	-6.51819e-14	3.00105e-13	-8.65084e-13	-6.00839e-10	1.39457e-10	8.21619e-11	0	0	0
409	1	-2.40483e-13	4.65991e-13	-1.35425e-12	-1.33925e-10	-1.89697e-10	-5.76394e-11	300	610	0	4.02937e-16	-2.45643e-17	-1.23218e-16	-2.98566e-15	8.33616e-15	2.42782e-14	300	200	0	-2.4008e-13	4.65967e-13	-1.35437e-12	-9.37679e-10	2.28147e-10	2.28789e-10	0	0	0
409	2	-4.94985e-13	6.58011e-13	-1.92415e-12	-1.86849e-10	-2.66016e-10	-6.28628e-11	300	610	0	4.92977e-16	-1.89434e-16	-3.81456e-16	-1.27343e-14	1.40086e-14	4.51583e-14	300	200	0	-4.94492e-13	6.57822e-13	-1.92453e-12	-1.3291e-09	3.35094e-10	4.36371e-10	0	0	0
409	3	-8.34992e-13	8.55538e-13	-2.51637e-12	-2.40151e-10	-3.43592e-10	-5.89121e-11	300	610	0	5.47353e-16	-4.36907e-16	-7.51503e-16	-2.70493e-14	2.09695e-14	7.21103e-14	300	200	0	-8.34445e-13	8.55101e-13	-2.51712e-12	-1.73427e-09	4.51618e-10	7.06926e-10	0	0	0
409	4	-1.25321e-12	1.02168e-12	-3.02459e-12	-2.8306e-10	-4.0727e-10	-3.98245e-11	300	610	0	5.28427e-16	-7.76731e-16	-1.23928e-15	-4.63379e-14	2.87283e-14	1.04034e-13	300	200	0	-1.25268e-12	1.02091e-12	-3.02583e-12	-2.07935e-09	5.60636e-10	1.0309e-09	0	0	0
409	5	-1.72073e-12	1.09879e-12	-3.28133e-12	-2.98994e-10	-4.33569e-10	1.63252e-12	300	610	0	3.85932e-16	-1.20671e-15	-1.83068e-15	-7.02772e-14	3.62656e-14	1.37985e-13	300	200	0	-1.72035e-12	1.09759e-12	-3.28316e-12	-2.24836e-09	6.33992e-10	1.38062e-09	0	0	0
409	6	-2.17707e-12	1.00506e-12	-3.04744e-12	-2.64707e-10	-3.89404e-10	7.33992e-11	300	610	0	5.8064e-17	-1.70434e-15	-2.47967e-15	-9.73413e-14	4.18549e-14	1.68423e-13	300	200	0	-2.17701e-12	1.00335e-12	-3.04992e-12	-2.07608e-09	6.30109e-10	1.70257e-09	0	0	0
409	7	-2.51931e-12	6.33612e-13	-2.0087e-12	-1.5018e-10	-2.31839e-10	1.83001e-10	300	610	0	-5.2423e-16	-2.21643e-15	-3.09424e-15	-1.24228e-13	4.28969e-14	1.86437e-13	300	200	0	-2.51984e-12	6.31396e-13	-2.01179e-12	-1.34592e-09	4.92693e-10	1.90949e-09	0	0	0
409	8	-2.59215e-12	-1.43826e-13	2.14491e-13	8.01557e-11	9.02848e-11	3.35681e-10	300	610	0	-1.42829e-15	-2.64748e-15	-3.52151e-15	-1.45231e-13	3.58139e-14	1.79107e-13	300	200	0	-2.59358e-12	-1.46473e-13	2.10969e-13	2.03115e-10	1.51522e-10	1.87341e-09	0	0	0
409	9	-2.18131e-12	-1.46618e-12	4.03676e-12	4.64152e-10	6.31826e-10	5.31625e-10	300	610	0	-2.70453e-15	-2.84821e-15	-3.53441e-15	-1.51645e-13	1.60682e-14	1.29219e-13	300	200	0	-2.18401e-12	-1.46903e-12	4.03322e-12	2.8552e-09	-4.73291e-10	1.42219e-09	0	0	0
410	0	-1.01442e-12	-3.46209e-12	9.84765e-12	1.03578e-09	1.4427e-09	7.62185e-10	300	610	0	-4.36344e-15	-2.60671e-15	-2.82394e-15	-1.31355e-13	-2.16072e-14	1.56536e-14	300	200	0	-1.01878e-12	-3.4647e-12	9.84483e-12	6.87585e-09	-1.46187e-09	3.4246e-10	0	0	0
410	1	1.22548e-12	-6.21561e-12	1.79123e-11	1.81521e-09	2.55386e-09	1.00514e-09	300	610	0	-6.34391e-15	-1.64613e-15	-1.00264e-15	-6.88261e-14	-8.26546e-14	-1.85114e-13	300	200	0	1.21914e-12	-6.21726e-12	1.79113e-11	1.2443e-08	-2.87814e-09	-1.6065e-09	0	0	0
410	2	4.86717e-12	-9.71584e-12	2.82247e-11	2.79445e-09	3.95691e-09	1.21928e-09	300	610	0	-8.47299e-15	3.6593e-16	2.37302e-15	5.42009e-14	-1.71693e-13	-4.95919e-13	300	200	0	4.8587e-12	-9.71548e-12	2.82271e-11	1.95457e-08	-4.7446e-09	-4.66314e-09	0	0	0
410	3	1.01918e-11	-1.3789e-11	4.03079e-11	3.91815e-09	5.57666e-09	1.33889e-09	300	610	0	-1.04191e-14	3.78958e-15	7.75214e-15	2.5694e-13	-2.90953e-13	-9.33658e-13	300	200	0	1.01814e-11	-1.37852e-11	4.03157e-11	2.78461e-08	-7.00703e-09	-9.01252e-09	0	0	0
410	4	1.73394e-11	-1.8014e-11	5.29655e-11	5.06008e-09	7.23746e-09	1.26929e-09	300	610	0	-1.16432e-14	8.95844e-15	1.55004e-14	5.56278e-13	-4.38045e-13	-1.5014e-12	300	200	0	1.73277e-11	-1.8005e-11	5.2981e-11	3.65084e-08	-9.48901e-09	-1.47084e-08	0	0	0
410	5	2.61754e-11	-2.16269e-11	6.39973e-11	5.99692e-09	8.62524e-09	8.85016e-10	300	610	0	-1.1358e-14	1.60908e-14	2.57625e-14	9.61558e-13	-6.03043e-13	-2.17752e-12	300	200	0	2.61641e-11	-2.16108e-11	6.40231e-11	4.40041e-08	-1.18382e-08	-2.15651e-08	0	0	0
410	6	3.61158e-11	-2.34261e-11	6.99139e-11	6.38281e-09	9.25041e-09	3.31437e-11	300	610	0	-8.50671e-15	2.51594e-14	3.82689e-14	1.46706e-12	-7.64971e-13	-2.90194e-12	300	200	0	3.61073e-11	-2.34009e-11	6.99522e-11	4.79162e-08	-1.34692e-08	-2.9019e-08	0	0	0
410	7	4.59158e-11	-2.16977e-11	6.57067e-11	5.73039e-09	8.41953e-09	-1.45537e-09	300	610	0	-1.78348e-15	3.57149e-14	5.20854e-14	2.04205e-12	-8.8798e-13	-3.56015e-12	300	200	0	4.59141e-11	-2.16619e-11	6.57588e-11	4.47842e-08	-1.35129e-08	-3.59658e-08	0	0	0
410	8	5.34394e-11	-1.41921e-11	4.4764e-11	3.40737e-09	5.22849e-09	-3.74252e-09	300	610	0	1.02799e-14	4.66679e-14	6.53154e-14	2.61866e-12	-9.1779e-13	-3.9667e-12	300	200	0	5.34497e-11	-1.41454e-11	4.48293e-11	3.00501e-08	-1.07868e-08	-4.05902e-08	0	0	0
410	9	5.54435e-11	1.80516e-12	-9.43706e-13	-1.33958e-09	-1.40584e-09	-6.94444e-09	300	610	0	2.91298e-14	5.60408e-14	7.47819e-14	3.07853e-12	-7.79319e-13	-3.85124e-12	300	200	0	5.54726e-11	1.8612e-12	-8.68924e-13	-1.80787e-09	-3.80863e-09	-4.02163e-08	0	0	0
411	0	4.7432e-11	2.92545e-11	-8.02464e-11	-9.31806e-09	-1.26533e-08	-1.10734e-08	300	610	0	5.58745e-14	6.0722e-14	7.57395e-14	3.24e-12	-3.76877e-13	-2.85183e-12	300	200	0	4.74879e-11	2.93152e-11	-8.01707e-11	-5.68429e-08	9.11816e-09	-3.12264e-08	0	0	0
411	1	2.36621e-11	7.09301e-11	-2.01536e-10	-2.12626e-08	-2.95918e-08	-1.59586e-08	300	610	0	9.08045e-14	5.62722e-14	6.16992e-14	2.84896e-12	4.01233e-13	-5.22188e-13	300	200	0	2.37529e-11	7.09864e-11	-2.01474e-10	-1.40777e-07	2.97106e-08	-9.11528e-09	0	0	0
411	2	-2.2587e-11	1.28707e-10	-3.707e-10	-3.76284e-08	-5.29163e-08	-2.11461e-08	300	610	0	1.32728e-13	3.68639e-14	2.44851e-14	1.57807e-12	1.67138e-12	3.63798e-12	300	200	0	-2.24543e-11	1.28744e-10	-3.70675e-10	-2.57569e-07	5.93657e-08	3.12323e-08	0	0	0
411	3	-9.83434e-11	2.02508e-10	-5.88052e-10	-5.82901e-08	-8.2511e-08	-2.57835e-08	300	610	0	1.78121e-13	-4.53682e-15	-4.5318e-14	-9.59603e-13	3.53394e-12	1.01193e-11	300	200	0	-9.81653e-11	2.02503e-10	-5.88098e-10	-4.07292e-07	9.86337e-08	9.49315e-08	0	0	0
411	4	-2.09712e-10	2.88875e-10	-8.44147e-10	-8.21393e-08	-1.16875e-07	-2.85028e-08	300	610	0	2.20136e-13	-7.56034e-14	-1.57328e-13	-5.17433e-12	6.04062e-12	1.92937e-11	300	200	0	-2.09492e-10	2.88799e-10	-8.44305e-10	-5.83243e-07	1.46479e-07	1.86036e-07	0	0	0
411	5	-3.59925e-10	3.79188e-10	-1.11452e-09	-1.06587e-07	-1.52407e-07	-2.73218e-08	300	610	0	2.47563e-13	-1.8353e-13	-3.19519e-13	-1.14319e-11	9.14782e-12	3.12496e-11	300	200	0	-3.59678e-10	3.79005e-10	-1.11484e-09	-7.68328e-07	1.99319e-07	3.05916e-07	0	0	0
411	6	-5.46552e-10	4.57638e-10	-1.35366e-09	-1.27005e-07	-1.82603e-07	-1.9602e-08	300	610	0	2.4393e-13	-3.33187e-13	-5.35358e-13	-1.99451e-11	1.26552e-11	4.55643e-11	300	200	0	-5.46308e-10	4.57305e-10	-1.3542e-09	-9.30916e-07	2.49892e-07	4.50983e-07	0	0	0
411	7	-7.57812e-10	4.99185e-10	-1.48889e-09	-1.36182e-07	-1.97257e-07	-2.11054e-09	300	610	0	1.87029e-13	-5.24391e-13	-7.99746e-13	-3.06158e-11	1.61312e-11	6.1013e-11	300	200	0	-7.57625e-10	4.98661e-10	-1.48969e-09	-1.02066e-06	2.86033e-07	6.09777e-07	0	0	0
411	8	-9.68107e-10	4.67934e-10	-1.41535e-09	-1.23904e-07	-1.8184e-07	2.87497e-08	300	610	0	4.92793e-14	-7.48207e-13	-1.09375e-12	-4.28266e-11	1.88318e-11	7.52306e-11	300	200	0	-9.68058e-10	4.67186e-10	-1.41644e-09	-9.65104e-07	2.89579e-07	7.59516e-07	0	0	0
411	9	-1.13312e-09	3.16546e-10	-9.93945e-10	-7.68555e-08	-1.17318e-07	7.64625e-08	300	610	0	-2.00525e-13	-9.82332e-13	-1.3783e-12	-5.51837e-11	1.9624e-11	8.43587e-11	300	200	0	-1.13332e-09	3.15563e-10	-9.95323e-10	-6.68346e-07	2.35698e-07	8.62458e-07	0	0	0
412	0	-1.18515e-09	-1.24016e-11	-5.48948e-11	2.09123e-08	1.92305e-08	1.43593e-07	300	610	0	-5.93422e-13	-1.18584e-12	-1.5874e-12	-6.5233e-11	1.69324e-11	8.27418e-11	300	200	0	-1.18574e-09	-1.35874e-11	-5.64822e-11	-1.36085e-08	9.31076e-08	8.62657e-07	0	0	0
412	1	-1.02988e-09	-5.8196e-10	1.58976e-09	1.86621e-07	2.52739e-07	2.30574e-07	300	610	0	-1.15372e-12	-1.29389e-12	-1.62191e-12	-6.91845e-11	8.73986e-12	6.2772e-11	300	200	0	-1.03103e-09	-5.83254e-10	1.58814e-09	1.12798e-06	-1.74203e-07	6.84119e-07	0	0	0
412	2	-5.46269e-10	-1.4519e-09	4.1206e-09	4.36136e-07	6.06465e-07	3.34047e-07	300	610	0	-1.889e-12	-1.21352e-12	-1.34561e-12	-6.17107e-11	-7.32164e-12	1.50221e-11	300	200	0	-5.48158e-10	-1.45312e-09	4.11926e-09	2.87962e-06	-6.03008e-07	2.31729e-07	0	0	0
412	3	4.08144e-10	-2.6639e-09	7.66798e-09	7.79672e-07	1.09593e-06	4.44744e-07	300	610	0	-2.77614e-12	-8.22083e-13	-5.86006e-13	-3.5915e-11	-3.37388e-11	-7.11433e-11	300	200	0	4.05368e-10	-2.66472e-09	7.66739e-09	5.32908e-06	-1.22378e-06	-6.03156e-07	0	0	0
412	4	1.9835e-09	-4.2195e-09	1.22478e-08	1.2155e-06	1.72e-06	5.45053e-07	300	610	0	-3.74344e-12	2.92031e-14	8.56673e-13	1.63985e-11	-7.26893e-11	-2.06256e-10	300	200	0	1.97975e-09	-4.21947e-09	1.22486e-08	8.48429e-06	-2.04969e-06	-1.93018e-06	0	0	0
412	5	4.31217e-09	-6.05014e-09	1.76735e-08	1.72147e-06	2.44875e-06	6.06493e-07	300	610	0	-4.64959e-12	1.50377e-12	3.18825e-12	1.03986e-10	-1.25362e-10	-3.98485e-10	300	200	0	4.30752e-09	-6.04863e-09	1.76767e-08	1.22127e-05	-3.06116e-06	-3.83799e-06	0	0	0
412	6	7.46817e-09	-7.97954e-09	2.34456e-08	2.24453e-06	3.20846e-06	5.87588e-07	300	610	0	-5.26147e-12	3.75662e-12	6.58237e-12	2.34761e-10	-1.90978e-10	-6.50191e-10	300	200	0	7.46291e-09	-7.97578e-09	2.34522e-08	1.6165e-05	-4.1856e-06	-6.36033e-06	0	0	0
412	7	1.14087e-08	-9.68062e-09	2.86229e-08	2.68882e-06	3.86449e-06	4.32861e-07	300	610	0	-5.23466e-12	6.89596e-12	1.11207e-11	4.13534e-10	-2.65501e-10	-9.53152e-10	300	200	0	1.14035e-08	-9.67372e-09	2.86341e-08	1.96871e-05	-5.27336e-06	-9.42847e-06	0	0	0
412	8	1.58966e-08	-1.06318e-08	3.16924e-08	2.90401e-06	4.20415e-06	7.39882e-08	300	610	0	-4.10252e-12	1.09262e-11	1.67082e-11	6.38718e-10	-3.40061e-10	-1.28243e-09	300	200	0	1.58925e-08	-1.06209e-08	3.17091e-08	2.17306e-05	-6.07177e-06	-1.28097e-05	0	0	0
412	9	2.04059e-08	-1.00816e-08	3.04591e-08	2.67609e-06	3.92311e-06	-5.65534e-07	300	610	0	-1.28271e-12	1.56701e-11	2.29616e-11	8.97926e-10	-3.99225e-10	-1.58921e-09	300	200	0	2.04046e-08	-1.00659e-08	3.04821e-08	2.07785e-05	-6.20135e-06	-1.60343e-05	0	0	0
413	0	2.40174e-08	-7.03402e-09	2.1998e-08	1.72474e-06	2.62078e-06	-1.56057e-06	300	610	0	3.88772e-12	2.06717e-11	2.90765e-11	1.16256e-09	-4.19342e-10	-1.79324e-09	300	200	0	2.40213e-08	-7.01335e-09	2.20271e-08	1.48139e-05	-5.14078e-06	-1.83177e-05	0	0	0
413	1	2.53183e-08	-2.74814e-10	2.72006e-09	-2.87571e-07	-1.87784e-07	-2.9676e-06	300	610	0	1.20744e-11	2.50842e-11	3.36826e-11	1.38177e-09	-3.67373e-10	-1.77624e-09	300	200	0	2.53304e-08	-2.4973e-10	2.75375e-09	1.3678e-06	-2.23013e-06	-1.84909e-05	0	0	0
413	2	2.23309e-08	1.15383e-08	-3.13736e-08	-3.7279e-06	-5.03372e-06	-4.79944e-06	300	610	0	2.38094e-11	2.75572e-11	3.47093e-11	1.47649e-09	-2.00805e-10	-1.37835e-09	300	200	0	2.23547e-08	1.15659e-08	-3.13389e-08	-2.23023e-05	3.29474e-06	-1.49576e-05	0	0	0
413	3	1.25042e-08	2.9692e-08	-8.41663e-08	-8.93856e-06	-1.24183e-05	-6.99029e-06	300	610	0	3.92826e-11	2.61441e-11	2.92975e-11	1.33506e-09	1.30543e-10	-4.00481e-10	300	200	0	1.25435e-08	2.97181e-08	-8.4137e-08	-5.88463e-05	1.22208e-05	-5.71068e-06	0	0	0
413	4	-7.18001e-09	5.51092e-08	-1.58534e-07	-1.61478e-05	-2.26871e-05	-9.35123e-06	300	610	0	5.8049e-11	1.82648e-11	1.38096e-11	8.12241e-10	6.79779e-10	1.38335e-09	300	200	0	-7.12196e-09	5.51274e-08	-1.5852e-07	-0.000110204	2.52116e-05	1.15566e-05	0	0	0
413	5	-3.99274e-08	8.78889e-08	-2.55006e-07	-2.53382e-05	-3.58428e-05	-1.15184e-05	300	610	0	7.86516e-11	7.73165e-13	-1.59918e-11	-2.65523e-10	1.49409e-09	4.19907e-09	300	200	0	-3.98488e-08	8.78897e-08	-2.55022e-07	-0.000176677	4.25781e-05	3.91927e-05	0	0	0
413	6	-8.86047e-08	1.26677e-07	-3.69918e-07	-3.60685e-05	-5.12916e-05	-1.28993e-05	300	610	0	9.81755e-11	-2.981e-11	-6.45086e-11	-2.08499e-09	2.60058e-09	8.22565e-09	300	200	0	-8.85066e-08	1.26647e-07	-3.69982e-07	-0.000255654	6.3954e-05	7.91323e-05	0	0	0
413	7	-1.54895e-07	1.67872e-07	-4.93073e-07	-4.72521e-05	-6.75253e-05	-1.26261e-05	300	610	0	1.11775e-10	-7.68211e-11	-1.35516e-10	-4.8172e-09	3.98581e-09	1.35233e-08	300	200	0	-1.54783e-07	1.67795e-07	-4.93209e-07	-0.000340005	8.78709e-05	0.000132189	0	0	0
413	8	-2.38071e-07	2.0471e-07	-6.05028e-07	-5.69052e-05	-8.17578e-05	-9.53275e-06	300	610	0	1.1225e-10	-1.42656e-10	-2.30916e-10	-8.57035e-09	5.56858e-09	1.9933e-08	300	200	0	-2.37959e-07	2.04567e-07	-6.05259e-07	-0.000416208	0.000111248	0.000197058	0	0	0
413	9	-3.3337e-07	2.26332e-07	-6.74287e-07	-6.18943e-05	-8.95584e-05	-2.17578e-06	300	610	0	8.9799e-11	-2.2758e-10	-3.48959e-10	-1.33209e-08	7.16672e-09	2.6948e-08	300	200	0	-3.33281e-07	2.26104e-07	-6.74636e-07	-0.00046244	0.000128837	0.000269021	0	0	0
414	0	-4.29993e-07	2.17005e-07	-6.54924e-07	-5.7737e-05	-8.45544e-05	1.10712e-05	300	610	0	3.21296e-11	-3.28094e-10	-4.81907e-10	-1.88212e-08	8.46022e-09	3.35608e-08	300	200	0	-4.29961e-07	2.16677e-07	-6.55406e-07	-0.000446955	0.000132714	0.000338397	0	0	0
414	1	-5.08881e-07	1.55784e-07	-4.85437e-07	-3.85337e-05	-5.83173e-05	3.18157e-05	300	610	0	-7.4836e-11	-4.3488e-10	-6.13209e-10	-2.44848e-08	8.9556e-09	3.81031e-08	300	200	0	-5.08956e-07	1.5535e-07	-4.8605e-07	-0.000327341	0.000111937	0.000388891	0	0	0
414	2	-5.40564e-07	1.69999e-08	-8.99895e-08	2.85678e-06	-5.90864e-07	6.12985e-05	300	610	0	-2.45361e-10	-5.30432e-10	-7.14422e-10	-2.92581e-08	7.96013e-09	3.8102e-08	300	200	0	-5.40809e-07	1.64694e-08	-9.07039e-08	-5.14184e-05	5.25871e-05	0.000396071	0	0	0
414	3	-4.83576e-07	-2.2791e-07	6.16465e-07	7.42539e-05	9.9934e-05	9.98662e-05	300	610	0	-4.91071e-10	-5.86629e-10	-7.42313e-10	-3.14931e-08	4.57806e-09	3.01991e-08	300	200	0	-4.84067e-07	-2.28497e-07	6.15722e-07	0.00043915	-6.15429e-05	0.000326427	0	0	0
414	4	-2.84181e-07	-6.06616e-07	1.71735e-06	0.000183036	0.000254052	0.000146237	300	610	0	-8.16598e-10	-5.62725e-10	-6.36892e-10	-2.88497e-08	-2.25361e-09	1.01916e-08	300	200	0	-2.84997e-07	-6.07179e-07	1.71671e-06	0.00120132	-0.000247285	0.000137607	0	0	0
414	5	1.21553e-07	-1.1395e-06	3.27598e-06	0.000334282	0.000469424	0.000196565	300	610	0	-1.21345e-09	-4.0446e-10	-3.21466e-10	-1.82698e-08	-1.36685e-08	-2.67205e-08	300	200	0	1.20339e-07	-1.1399e-06	3.27566e-06	0.00227783	-0.000519063	-0.000219337	0	0	0
414	6	8.02029e-07	-1.83004e-06	5.30754e-06	0.000528023	0.000746673	0.000243338	300	610	0	-1.65205e-09	-4.53215e-11	2.93807e-10	3.92017e-09	-3.06877e-08	-8.538e-08	300	200	0	8.00377e-07	-1.83008e-06	5.30783e-06	0.00367784	-0.000884125	-0.00079468	0	0	0
414	7	1.81925e-06	-2.65159e-06	7.74039e-06	0.000755498	0.00107405	0.000274229	300	610	0	-2.07232e-09	5.88718e-10	1.30301e-09	4.17018e-08	-5.39253e-08	-1.697e-07	300	200	0	1.81718e-06	-2.651e-06	7.74169e-06	0.00535019	-0.00133573	-0.00163057	0	0	0
414	8	3.21124e-06	-3.53065e-06	1.03667e-05	0.000994477	0.00142074	0.000271092	300	610	0	-2.37356e-09	1.56941e-09	2.7881e-09	9.8767e-08	-8.31597e-08	-2.81167e-07	300	200	0	3.20887e-06	-3.52908e-06	1.03695e-05	0.00714942	-0.00184422	-0.0027463	0	0	0
414	9	4.96639e-06	-4.32745e-06	1.27849e-05	0.00120391	0.0017291	0.00020942	300	610	0	-2.40531e-09	2.94966e-09	4.79293e-09	1.77538e-07	-1.16762e-07	-4.16733e-07	300	200	0	4.96398e-06	-4.3245e-06	1.27897e-05	0.00879625	-0.00234619	-0.00411736	0	0	0
415	0	6.98922e-06	-4.81593e-06	1.43396e-05	0.00131851	0.00190688	5.87298e-05	300	610	0	-1.96176e-09	4.73865e-09	7.28599e-09	2.77728e-07	-1.50993e-07	-5.66105e-07	300	200	0	6.98726e-06	-4.81119e-06	1.43469e-05	0.00983649	-0.00273274	-0.00564823	0	0	0
415	1	9.05817e-06	-4.66688e-06	1.40702e-05	0.00124444	0.00182066	-0.000215541	300	610	0	-7.83488e-10	6.86755e-09	1.01113e-08	3.94395e-07	-1.7922e-07	-7.08514e-07	300	200	0	9.05739e-06	-4.66001e-06	1.40803e-05	0.00960602	-0.00283838	-0.00713958	0	0	0
415	2	1.07783e-05	-3.43989e-06	1.0684e-05	0.000857538	0.00129316	-0.000647879	300	610	0	1.42832e-09	9.14622e-09	1.29284e-08	5.15528e-07	-1.91151e-07	-8.09281e-07	300	200	0	1.07797e-05	-3.43074e-06	1.06969e-05	0.0072132	-0.00243353	-0.00825295	0	0	0
415	3	1.1535e-05	-5.92495e-07	2.57888e-06	6.79201e-06	0.000107542	-0.00126549	300	610	0	4.97908e-09	1.12129e-08	1.51474e-08	6.19307e-07	-1.72263e-07	-8.16725e-07	300	200	0	1.154e-05	-5.81283e-07	2.59403e-06	0.00155566	-0.00122476	-0.00847804	0	0	0
415	4	1.04592e-05	4.48277e-06	-1.20529e-05	-0.0014743	-0.00197688	-0.00207726	300	610	0	1.01224e-08	1.24821e-08	1.58658e-08	6.71386e-07	-1.0369e-07	-6.60313e-07	300	200	0	1.04693e-05	4.49525e-06	-1.20371e-05	-0.00860697	0.0011316	-0.00711148	0	0	0
415	5	6.41918e-06	1.23805e-05	-3.50023e-05	-0.00374461	-0.00519234	-0.00305841	300	610	0	1.69689e-08	1.21014e-08	1.38252e-08	6.22744e-07	3.70783e-08	-2.51342e-07	300	200	0	6.43615e-06	1.23926e-05	-3.49885e-05	-0.0244978	0.00499531	-0.00325997	0	0	0
415	6	-1.93865e-06	2.35496e-05	-6.76595e-05	-0.00691681	-0.00970821	-0.00413069	300	610	0	2.53582e-08	8.92978e-09	7.40911e-09	4.09005e-07	2.74225e-07	5.12092e-07	300	200	0	-1.9133e-06	2.35585e-05	-6.76521e-05	-0.0470564	0.0106795	0.00411488	0	0	0
415	7	-1.60732e-05	3.80923e-05	-0.000110429	-0.0109998	-0.0155494	-0.00513912	300	610	0	3.46911e-08	1.56174e-09	-5.28657e-09	-4.75591e-08	6.29824e-07	1.73373e-06	300	200	0	-1.60385e-05	3.80938e-05	-0.000110434	-0.0765342	0.0183514	0.0160885	0	0	0
415	8	-3.73242e-05	5.54871e-05	-0.000161918	-0.0158204	-0.0224844	-0.00582738	300	610	0	4.37298e-08	-1.15772e-08	-2.62716e-08	-8.31789e-07	1.11771e-06	3.49897e-06	300	200	0	-3.72804e-05	5.54755e-05	-0.000161944	-0.111934	0.0278894	0.0335778	0	0	0
415	9	-6.65457e-05	7.42354e-05	-0.000217895	-0.020924	-0.0298839	-0.00581606	300	610	0	5.03826e-08	-3.20287e-08	-5.73226e-08	-2.0233e-06	1.7345e-06	5.84365e-06	300	200	0	-6.64953e-05	7.42033e-05	-0.000217953	-0.150292	0.0386954	0.0570336	0	0	0
416	0	-0.000103571	9.145e-05	-0.000270072	-0.0254617	-0.0365568	-0.00459032	300	610	0	5.15061e-08	-6.0958e-08	-9.94422e-08	-3.6761e-06	2.44759e-06	8.70994e-06	300	200	0	-0.000103519	9.1389e-05	-0.000270171	-0.185842	0.049466	0.0860029	0	0	0
416	1	-0.000146491	0.000102427	-0.000304817	-0.0280742	-0.0405821	-0.00150655	300	610	0	4.27796e-08	-9.86334e-08	-1.52079e-07	-5.78849e-06	3.18031e-06	1.18891e-05	300	200	0	-0.000146448	0.000102329	-0.000304969	-0.209137	0.0579414	0.118555	0	0	0
416	2	-0.000190763	0.00010028	-0.000302041	-0.0267964	-0.0391679	0.00416939	300	610	0	1.87307e-08	-1.43708e-07	-2.12093e-07	-8.26219e-06	3.79523e-06	1.49531e-05	300	200	0	-0.000190744	0.000100137	-0.000302253	-0.206285	0.0606675	0.150587	0	0	0
416	3	-0.000228207	7.57512e-05	-0.000234579	-0.0190174	-0.0285862	0.0131768	300	610	0	-2.6981e-08	-1.92306e-07	-2.72493e-07	-1.08513e-05	4.07774e-06	1.71815e-05	300	200	0	-0.000228234	7.55589e-05	-0.000234851	-0.158549	0.0528285	0.175074	0	0	0
416	4	-0.000246011	1.73801e-05	-6.86e-05	-0.00154384	-0.00425382	0.0261109	300	610	0	-1.00892e-07	-2.36953e-07	-3.2104e-07	-1.31044e-05	3.72353e-06	1.74944e-05	300	200	0	-0.000246112	1.71431e-05	-6.8921e-05	-0.0426443	0.0282396	0.181358	0	0	0
416	5	-0.000225963	-8.77475e-05	0.000234308	0.0291676	0.038949	0.0431923	300	610	0	-2.08521e-07	-2.65471e-07	-3.38905e-07	-1.43057e-05	2.33532e-06	1.4411e-05	300	200	0	-0.000226171	-8.8013e-05	0.000233969	0.167789	-0.0203833	0.154682	0	0	0
416	6	-0.000144236	-0.000252398	0.000712563	0.076535	0.106014	0.0639449	300	610	0	-3.52479e-07	-2.60021e-07	-2.99698e-07	-1.34286e-05	-5.63419e-07	6.05972e-06	300	200	0	-0.000144589	-0.000252658	0.000712263	0.498997	-0.100725	0.0762082	0	0	0
416	7	2.78188e-05	-0.000486432	0.00139662	0.143049	0.200675	0.0867796	300	610	0	-5.29769e-07	-1.96624e-07	-1.69361e-07	-9.11839e-06	-5.4883e-06	-9.72204e-06	300	200	0	2.7289e-05	-0.000486628	0.00139645	0.971586	-0.219575	-0.0760821	0	0	0
416	8	0.000321302	-0.000792613	0.00229677	0.229073	0.323704	0.1085	300	610	0	-7.2827e-07	-4.5586e-08	9.24524e-08	2.69046e-07	-1.29159e-05	-3.51549e-05	300	200	0	0.000320573	-0.000792658	0.00229686	1.59207	-0.380756	-0.32518	0	0	0
416	9	0.000765123	-0.00116079	0.00338612	0.331189	0.47056	0.12378	300	610	0	-9.22501e-07	2.26564e-07	5.28647e-07	1.65406e-05	-2.31564e-05	-7.20997e-05	300	200	0	0.0007642	-0.00116056	0.00338665	2.34114	-0.582138	-0.691	0	0	0
417	0	0.00137839	-0.00156043	0.00457863	0.440122	0.628406	0.124687	300	610	0	-1.06903e-06	6.52928e-07	1.17769e-06	4.14114e-05	-3.61655e-05	-0.000121406	300	200	0	0.00137732	-0.00155978	0.0045798	3.15849	-0.811683	-1.18397	0	0	0
417	1	0.0021592	-0.00193195	0.00570328	0.538319	0.772633	0.100409	300	610	0	-1.1022e-06	1.2591e-06	2.06234e-06	7.60814e-05	-5.12925e-05	-0.000181988	300	200	0	0.0021581	-0.00193069	0.00570534	3.92514	-1.04261	-1.79588	0	0	0
417	2	0.00306951	-0.00217751	0.0064767	0.597482	0.863268	0.0373616	300	610	0	-9.31331e-07	2.0523e-06	3.17333e-06	0.000120605	-6.69662e-05	-0.000249619	300	200	0	0.00306858	-0.00217545	0.00647988	4.44461	-1.22805	-2.48774	0	0	0
417	3	0.00401627	-0.00215305	0.00647886	0.576487	0.841895	-0.0800428	300	610	0	-4.41023e-07	3.00633e-06	4.44761e-06	0.000173036	-8.03407e-05	-0.000315486	300	200	0	0.00401583	-0.00215005	0.00648331	4.42645	-1.29594	-3.17521	0	0	0
417	4	0.00483012	-0.00166406	0.00513911	0.420426	0.630141	-0.267644	300	610	0	5.03213e-07	4.04223e-06	5.74167e-06	0.000228345	-8.69427e-05	-0.000364625	300	200	0	0.00483063	-0.00166001	0.00514486	3.47698	-1.14527	-3.71249	0	0	0
417	5	0.00524403	-0.000468482	0.00174325	0.0618112	0.131173	-0.538433	300	610	0	2.04115e-06	5.00574e-06	6.80177e-06	0.000277192	-8.03966e-05	-0.000374481	300	200	0	0.00524607	-0.000463476	0.00175005	1.10458	-0.645734	-3.87712	0	0	0
417	6	0.0048765	0.0017081	-0.00452459	-0.574737	-0.763872	-0.897759	300	610	0	4.29279e-06	5.64354e-06	7.23512e-06	0.000304671	-5.23396e-05	-0.00031397	300	200	0	0.0048808	0.00171374	-0.00451736	-3.25073	0.357005	-3.35948	0	0	0
417	7	0.00322605	0.00513958	-0.0144879	-1.56269	-2.1622	-1.33656	300	610	0	7.31884e-06	5.58256e-06	6.48853e-06	0.000289285	7.31273e-06	-0.000143617	300	200	0	0.00323337	0.00514516	-0.0144814	-10.1517	2.02702	-1.76251	0	0	0
417	8	-0.000313518	0.0100421	-0.0288125	-2.95697	-4.14592	-1.82261	300	610	0	1.10643e-05	4.31887e-06	3.84449e-06	0.000202538	0.000109548	0.000182455	300	200	0	-0.000302454	0.0100464	-0.0288086	-20.0494	4.5113	1.38054	0	0	0
417	9	-0.0064048	0.0164866	-0.0477522	-4.76883	-6.73644	-2.29003	300	610	0	1.52843e-05	1.22538e-06	-1.55143e-06	9.66175e-06	0.000264648	0.000711751	300	200	0	-0.00638951	0.0164878	-0.0477538	-33.1066	7.89666	6.56089	0	0	0
418	0	-0.0156711	0.0242765	-0.0707916	-6.93127	-9.84517	-2.62813	300	610	0	1.94547e-05	-4.40915e-06	-1.06147e-05	-0.000327808	0.00047953	0.00148475	300	200	0	-0.0156516	0.0242721	-0.0708022	-48.9515	12.1473	14.2105	0	0	0
418	1	-0.0285381	0.0327913	-0.0961837	-9.25505	-13.2106	-2.67119	300	610	0	2.26739e-05	-1.32949e-05	-2.41772e-05	-0.000846785	0.000753832	0.00252132	300	200	0	-0.0285154	0.032778	-0.0962079	-66.3594	17.0213	24.5685	0	0	0
418	2	-0.0449996	0.0408011	-0.120402	-11.3776	-16.3245	-2.19219	300	610	0	2.35713e-05	-2.59927e-05	-4.27525e-05	-0.00157384	0.0010746	0.00380138	300	200	0	-0.044976	0.0407751	-0.120445	-82.8759	21.969	37.4892	0	0	0
418	3	-0.0642993	0.0462717	-0.137558	-12.7099	-18.3553	-0.904474	300	610	0	2.02441e-05	-4.26878e-05	-6.61949e-05	-0.00251202	0.00140967	0.00523947	300	200	0	-0.0642791	0.046229	-0.137624	-94.4171	26.0188	52.188	0	0	0
418	4	-0.0845335	0.0461913	-0.138872	-12.3916	-18.0813	1.52277	300	610	0	1.02592e-05	-6.28732e-05	-9.3241e-05	-0.00362288	0.00170013	0.00665423	300	200	0	-0.0845232	0.0461284	-0.138965	-94.9116	27.6671	66.9313	0	0	0
418	5	-0.102197	0.036473	-0.11236	-9.2684	-13.8552	5.42865	300	610	0	-9.23455e-06	-8.49434e-05	-0.000120947	-0.00480371	0.00185278	0.00773504	300	200	0	-0.102206	0.0363881	-0.112481	-76.0902	24.7967	78.6948	0	0	0
418	6	-0.111726	0.012007	-0.0429481	-1.91434	-3.6318	11.0964	300	610	0	-4.12248e-05	-0.000105715	-0.000144055	-0.00586137	0.00173407	0.00801087	300	200	0	-0.111768	0.0119013	-0.0430922	-27.5761	14.6624	82.8361	0	0	0
418	7	-0.105133	-0.0330361	0.0866839	11.2734	14.9027	18.653	300	610	0	-8.8316e-05	-0.000119922	-0.000154374	-0.0064855	0.00116802	0.00682945	300	200	0	-0.105221	-0.033156	0.0865295	62.5217	-6.0044	72.8617	0	0	0
418	8	-0.0718636	-0.104528	0.294175	31.8728	44.049	27.9283	300	610	0	-0.000151907	-0.000119763	-0.00014031	-0.00622617	-5.87075e-05	0.00335844	300	200	0	-0.0720155	-0.104648	0.294034	206.262	-40.7047	40.4045	0	0	0
418	9	0.000902824	-0.207197	0.594057	61.0915	85.6082	38.269	300	610	0	-0.000231009	-9.46527e-05	-8.6753e-05	-0.00448402	-0.00218016	-0.00337504	300	200	0	0.000671815	-0.207291	0.59397	413.495	-92.6173	-24.4262	0	0	0
419	0	0.127277	-0.3428	0.992449	99.2428	140.139	48.3189	300	610	0	-0.000320687	-3.13506e-05	2.43866e-05	-0.000524105	-0.00541786	-0.0143866	300	200	0	0.126956	-0.342832	0.992473	688.185	-163.702	-132.12	0	0	0
419	1	0.320683	-0.507568	1.47956	145.019	205.923	55.7787	300	610	0	-0.000410161	8.52503e-05	0.000212632	0.00647196	-0.00992564	-0.0305554	300	200	0	0.320273	-0.507483	1.47978	1023.24	-253.392	-292.031	0	0	0
419	2	0.590572	-0.688893	2.01998	194.564	277.639	57.1867	300	610	0	-0.000480729	0.000270374	0.000495951	0.017298	-0.0157077	-0.0523413	300	200	0	0.590091	-0.688623	2.02048	1393.82	-356.844	-509.605	0	0	0
419	3	0.937519	-0.861415	2.54104	240.392	344.8	47.7771	300	610	0	-0.000503779	0.000536289	0.000885878	0.0325405	-0.0225071	-0.0793793	300	200	0	0.937015	-0.860879	2.54193	1749.31	-462.777	-782.352	0	0	0
419	4	1.34655	-0.98285	2.92039	270.249	390.112	21.504	300	610	0	-0.000439404	0.000887581	0.00138037	0.0523036	-0.0296658	-0.109945	300	200	0	1.34611	-0.981963	2.92177	2004.88	-551.061	-1094.5	0	0	0
419	5	1.77873	-0.99025	2.97458	266.139	388.026	-28.6515	300	610	0	-0.000236319	0.00131452	0.00195419	0.0758313	-0.0359653	-0.140309	300	200	0	1.7785	-0.988936	2.97654	2033.63	-590.339	-1410.45	0	0	0
419	6	2.16158	-0.797778	2.45202	203.803	303.935	-109.945	300	610	0	0.000165905	0.0017845	0.00254698	0.101028	-0.0394638	-0.164026	300	200	0	2.16174	-0.795994	2.45457	1661.94	-536.24	-1667.5	0	0	0
419	7	2.37921	-0.297583	1.03468	53.121	94.6511	-228.537	300	610	0	0.000831082	0.00223189	0.00304986	0.123901	-0.0373653	-0.171261	300	200	0	2.38005	-0.295351	1.03773	670.835	-330.948	-1768.8	0	0	0
419	8	2.26438	0.634103	-1.64503	-219.972	-288.979	-387.411	124.332	743.72	0	0.00181567	0.0025472	0.00329207	0.137992	-0.0259671	-0.148332	300	200	0	2.26619	0.63665	-1.64173	-1192.08	94.7382	-1578.2	123.964	744.726	0
419	9	1.59509	2.12307	-5.96466	-649.342	-896.294	-583.403	149.733	718.865	0	0.00315164	0.00256741	0.00303068	0.133885	-0.000757796	-0.0776935	300	200	0	1.59824	2.12564	-5.96163	-4185.02	815.48	-919.422	149.656	719.106	0
420	0	0.100244	4.27255	-12.2408	-1261.48	-1766.72	-803.308	155.67	713.055	0	0.00482172	0.00207017	0.00194759	0.098979	0.0432453	0.0612778	300	200	0	0.105065	4.27462	-12.2389	-8522.73	1899.95	417.027	155.65	713.129	0
420	1	-2.52049	7.12512	-20.6185	-2064.58	-2914.28	-1019.21	158.657	710.132	0	0.00672659	0.000776047	-0.000340067	0.0177426	0.110811	0.290281	300	200	0	-2.51377	7.12589	-20.6189	-14299.9	3392.15	2655.01	158.665	710.123	0
420	2	-6.52961	10.6205	-30.9852	-3040.62	-4315.87	-1188.64	160.712	708.131	0	0.00864482	-0.00163571	-0.00424842	-0.127229	0.205349	0.628386	300	200	0	-6.52096	10.6189	-30.9894	-21432.8	5294.17	5978.99	160.737	708.066	0
420	3	-12.027	14.6029	-43.0634	-4156.65	-5925.88	-1270.52	162.392	706.524	0	0.0101885	-0.00549125	-0.0101652	-0.352993	0.327194	1.08614	300	200	0	-12.0168	14.5974	-43.0736	-29727	7573.33	10444.2	162.432	706.412	0
420	4	-18.9036	18.9182	-56.6413	-5391.11	-7712.06	-1247.87	163.844	705.18	0	0.0107607	-0.0110584	-0.0183481	-0.672459	0.471267	1.65707	300	200	0	-18.8928	18.9072	-56.6597	-39039.1	10193.2	15955	163.896	705.028	0
420	5	-26.961	23.5079	-71.6555	-6744.26	-9669.72	-1129.96	165.053	704.121	0	0.0095245	-0.0184481	-0.0287757	-1.08866	0.624126	2.30646	300	200	0	-26.9515	23.4895	-71.6843	-49333.5	13129.9	22363.5	165.116	703.933	0
420	6	-36.0213	28.3812	-88.0465	-8221.14	-11799.1	-935.175	165.99	703.373	0	0.00539933	-0.0274753	-0.0409452	-1.58679	0.760569	2.95765	300	200	0	-36.0159	28.3537	-88.0875	-60578.3	16356.6	29545.8	166.061	703.157	0
420	7	-45.9054	33.5127	-105.577	-9807.08	-14076	-679.777	166.675	702.89	0	-0.00289512	-0.0374787	-0.0536207	-2.12413	0.840164	3.47694	300	200	0	-45.9082	33.4752	-105.631	-72615.1	19817.6	37369.1	166.751	702.655	0
420	8	-56.3786	38.7744	-123.761	-11455.9	-16440.2	-375.546	167.161	702.565	0	-0.0167211	-0.0471056	-0.0645478	-2.61825	0.80438	3.65912	300	200	0	-56.3953	38.7273	-123.825	-85106.5	23415.1	45640.6	167.237	702.324	0
420	9	-67.1338	43.9433	-141.934	-13096	-18805.3	-28.9613	167.506	702.268	0	-0.037301	-0.0540814	-0.070168	-2.93473	0.575343	3.21721	300	200	0	-67.1711	43.8892	-142.004	-97586	27020.7	54100.1	167.576	702.041	0
421	0	-77.7965	48.7722	-159.42	-14648	-21080.5	353.648	167.768	701.883	0	-0.0653602	-0.0549996	-0.0653927	-2.8766	0.0576764	1.78147	300	200	0	-77.8618	48.7172	-159.486	-109572	30502.7	62439.5	167.823	701.695	0
421	1	-87.9499	53.0699	-175.664	-16042.5	-23185.9	757.723	168.01	701.325	0	-0.100609	-0.0451917	-0.043527	-2.179	-0.854649	-1.08509	300	200	0	-88.0505	53.0247	-175.708	-120663	33752	70333.6	168.038	701.213	0
421	2	-97.1868	56.7294	-190.273	-17232.4	-25059.8	1160.65	168.296	700.566	0	-0.141055	-0.0187617	0.00352949	-0.513833	-2.26421	-5.84583	300	200	0	-97.3278	56.7106	-190.27	-130577	36690.6	77480.1	168.281	700.578	0
421	3	-105.163	59.7103	-203.027	-18197.3	-26662.9	1539.45	168.673	699.63	0	-0.182151	0.0310979	0.084642	2.48891	-4.24631	-12.9139	300	200	0	-105.345	59.7414	-202.942	-139157	39272	83634.9	168.597	699.826	0
421	4	-111.617	62.0197	-213.886	-18943.9	-27983.3	1875.12	169.167	698.57	0	-0.215856	0.111369	0.208167	7.1954	-6.8132	-22.5292	300	200	0	-111.833	62.131	-213.678	-146383	41481.2	88621.4	169.008	699.022	0
421	5	-116.356	63.7033	-222.995	-19501.2	-29038.5	2151.56	169.779	697.451	0	-0.229717	0.227889	0.379845	13.8892	-9.86491	-34.5813	300	200	0	-116.586	63.9312	-222.615	-152370	43332.2	92319.7	169.513	698.238	0
421	6	-119.241	64.8402	-230.643	-19913.5	-29868.7	2354.33	170.498	696.339	0	-0.206191	0.383292	0.599674	22.6515	-13.127	-48.3721	300	200	0	-119.447	65.2235	-230.044	-157333	44864.7	94651.1	170.104	697.534	0
421	7	-120.157	65.5319	-237.214	-20231.2	-30522	2469.77	171.331	695.287	0	-0.122516	0.574101	0.857666	33.1944	-16.0787	-62.3275	300	200	0	-120.279	66.106	-236.356	-161554	46142.1	95559.4	170.796	696.944	0
421	8	-119.003	65.8868	-243.12	-20503.2	-31042.2	2483.87	172.318	694.334	0	0.0484251	0.786921	1.12854	44.648	-17.8782	-73.6753	300	200	0	-118.955	66.6738	-241.992	-165336	47247.3	94994.6	171.648	696.454	0
421	9	-115.704	66.002	-248.766	-20770.9	-31463.2	2383.49	173.523	693.496	0	0.335697	0.993895	1.36563	55.3105	-17.3008	-78.1344	300	200	0	-115.368	66.9959	-247.4	-168974	48277.3	92916.4	172.755	695.996	0
422	0	-110.244	65.9427	-254.512	-21063.7	-31810.8	2160.35	175.012	692.761	0	0.765729	1.14778	1.49483	62.3862	-12.709	-69.6878	300	200	0	-109.478	67.0905	-253.017	-172734	49336.4	89313.3	174.224	695.426	0
422	1	-102.708	65.7231	-260.641	-21397.1	-32105.6	1814.78	176.821	692.094	0	1.35489	1.17742	1.40955	61.756	-2.08712	-40.5459	300	200	0	-101.353	66.9005	-259.232	-176833	50526.7	84225.2	176.143	694.532	0
422	2	-93.3083	65.2994	-267.32	-21774.2	-32364.1	1357.42	178.931	691.454	0	2.09865	0.984811	0.968947	47.8539	16.8201	18.5478	300	200	0	-91.2096	66.2842	-266.351	-181416	51936	77759.6	178.554	693.062	0
422	3	-82.384	64.5833	-274.572	-22189.9	-32598.8	809.098	181.275	690.816	0	2.95706	0.445599	0.00168493	13.7509	46.2171	117.482	300	200	0	-79.427	65.0289	-274.571	-186544	53631.2	70098.1	181.442	690.769	0
422	4	-70.3668	63.4724	-282.296	-22632.5	-32817	198.289	183.75	690.173	0	3.83688	-0.584643	-1.681	-48.4151	87.7628	265.194	352.209	228.801	0	-66.5299	62.8878	-283.977	-192199	55657.5	61486.2	184.747	687.442	0
422	5	-57.7257	61.8788	-290.291	-23086	-33018.9	-443.383	186.256	689.527	0	4.57151	-2.25528	-4.25908	-146.499	141.823	467.115	333.299	234.397	0	-53.1542	59.6235	-294.55	-198300	58039.2	52209.2	188.382	682.946	0
422	6	-44.909	59.7462	-298.28	-23532	-33195.5	-1085.5	188.71	688.893	0	4.90125	-4.69333	-7.85989	-286.716	206.44	721.447	326.265	236.478	0	-40.0078	55.0529	-306.139	-204699	60773.1	42566.1	192.242	677.277	0
422	7	-32.3004	57.0617	-305.942	-23952	-33331.1	-1702.07	191.054	688.289	0	4.45841	-7.96052	-12.4928	-471.137	276.019	1014.2	322.094	237.713	0	-27.842	49.1012	-318.435	-211190	63811.9	32854.1	196.195	670.612	0
422	8	-20.2007	53.8666	-312.974	-24329.9	-33410	-2273.73	193.25	687.738	0	2.78567	-11.9854	-18.0027	-695.841	339.927	1312.36	318.882	238.652	0	-17.415	41.8812	-330.977	-217530	67058.9	23368.3	200.083	663.311	0
422	9	-8.83628	50.2663	-319.176	-24655.5	-33424.7	-2787.33	195.278	687.247	0	-0.555985	-16.4998	-24.134	-953.376	382.93	1561.88	315.867	239.503	0	-9.39226	33.7665	-343.31	-223512	70402	14405.8	203.755	655.772	0
423	0	1.61741	46.4316	-324.521	-24925.3	-33380.1	-3233.35	197.14	686.806	0	-5.79511	-21.0897	-30.6756	-1238.21	390.685	1704.26	312.736	240.365	0	-4.1777	25.3419	-355.197	-229040	73770.2	6245.88	207.124	648.251	0
423	1	11.0127	42.5792	-329.151	-25144.4	-33293.5	-3606.14	198.851	686.392	0	-12.7928	-25.3805	-37.5054	-1547.64	357.688	1704.52	309.537	241.264	0	-1.78007	17.1987	-366.657	-234150	77146.7	-901.199	210.173	640.859	0
423	2	19.2153	38.9379	-333.306	-25327.2	-33192.1	-3905.91	200.415	685.988	0	-21.0526	-29.1904	-44.4973	-1876.85	289.662	1565.39	306.51	242.179	0	-1.83727	9.74747	-377.803	-238952	80526.7	-6927.11	212.911	633.716	0
423	3	26.0999	35.7168	-337.249	-25494.4	-33108.5	-4135.98	201.828	685.595	0	-29.9038	-32.5289	-51.4354	-2215.4	199.58	1321.6	303.88	243.071	0	-3.80386	3.18786	-388.684	-243566	83879	-11798.2	215.333	627.035	0
423	4	31.5543	33.0863	-341.216	-25668.3	-33073.9	-4297.74	203.071	685.226	0	-38.7235	-35.4987	-58.026	-2548.88	102.348	1023.14	301.764	243.927	0	-7.16926	-2.41234	-399.242	-248080	87145.3	-15501.7	217.415	621.087	0
423	5	35.4884	31.1755	-345.387	-25866.7	-33113.4	-4391.36	204.127	684.892	0	-47.0637	-38.2019	-63.971	-2863.31	10.107	716.955	300.158	244.76	0	-11.5754	-7.02643	-409.357	-252547	90259.6	-18017.5	219.134	616.112	0
423	6	37.8422	30.0728	-349.872	-26102.7	-33243.5	-4420.24	204.984	684.607	0	-54.6599	-40.6937	-69.0412	-3147.41	-70.0811	436.383	298.985	245.587	0	-16.8177	-10.6209	-418.913	-256990	93167.5	-19321.9	220.476	612.252	0
423	7	38.5889	29.8196	-354.718	-26384.8	-33472.1	-4391.82	205.637	684.383	0	-61.3732	-42.9719	-73.1182	-3392.4	-135.127	199.412	298.152	246.396	0	-22.7843	-13.1523	-427.836	-261410	95837.3	-19402.7	221.448	609.53	0
423	8	37.7394	30.4083	-359.912	-26717.8	-33799.1	-4315.79	206.091	684.234	0	-67.1074	-44.9795	-76.215	-3591.78	-183.058	11.5641	297.598	247.127	0	-29.368	-14.5713	-436.127	-265798	98265.7	-18275.2	222.082	607.848	0
423	9	35.3536	31.7941	-365.414	-27102.5	-34218.9	-4203.36	206.356	684.169	0	-71.7255	-46.6174	-78.4801	-3741.71	-209.135	-128.66	297.335	247.677	0	-36.3719	-14.8232	-443.894	-270154	100486	-15999.6	222.441	606.998	0
424	0	31.5513	33.911	-371.189	-27535.8	-34722.4	-4066.91	206.456	684.183	0	-75.0136	-47.7765	-80.171	-3841.33	-203.377	-223.525	297.463	247.914	0	-43.4624	-13.8655	-451.36	-274502	102568	-12693.6	222.621	606.692	0
424	1	26.5023	36.6772	-377.214	-28010.9	-35298	-3918.35	206.424	684.257	0	-76.7202	-48.378	-81.5878	-3892.95	-153.315	-272.109	298.121	247.715	0	-50.218	-11.7008	-458.802	-278884	104600	-8523.03	222.731	606.628	0
424	2	20.4024	39.9941	-383.446	-28518.4	-35930.9	-3767.91	206.295	684.374	0	-76.6493	-48.3994	-82.9893	-3901.45	-50.0517	-269.542	299.397	247.012	0	-56.2469	-8.40527	-466.435	-283323	106649	-3674.65	222.86	606.557	0
424	3	13.4503	43.748	-389.795	-29047.3	-36602.1	-3624.21	206.099	684.519	0	-74.7485	-47.8828	-84.5294	-3872.45	108.289	-208.021	301.281	245.812	0	-61.2982	-4.13483	-474.325	-287799	108746	1672.32	223.062	606.337	0
424	4	5.82993	47.8187	-396.13	-29586	-37288.5	-3493.49	205.868	684.688	0	-71.1505	-46.9307	-86.2447	-3811.1	317.311	-79.5615	303.679	244.189	0	-65.3206	0.88792	-482.375	-292243	110877	7367.16	223.356	605.93	0
424	5	-2.30372	52.0863	-402.29	-30122.7	-37966.7	-3377.69	205.624	684.878	0	-66.1585	-45.6906	-88.0891	-3722.82	567.768	120.161	306.445	242.262	0	-68.4622	6.39574	-490.38	-296554	113001	13298.2	223.735	605.369	0
424	6	-10.8312	56.4329	-408.102	-30646.5	-38618.2	-3274.63	205.371	685.095	0	-60.189	-44.3324	-89.9826	-3614.45	846.542	390.02	309.408	240.168	0	-71.0202	12.1005	-498.085	-300619	115063	19390.4	224.166	604.716	0
424	7	-19.6604	60.7432	-413.416	-31148.1	-39230.8	-3179.99	205.106	685.343	0	-53.691	-43.0276	-91.853	-3493.97	1138.89	723.633	312.399	238.039	0	-73.3514	17.7156	-505.269	-304346	117010	25589.4	224.611	604.028	0
424	8	-28.7052	64.9117	-418.139	-31621.3	-39798.5	-3088.33	204.82	685.624	0	-47.0746	-41.928	-93.663	-3369.76	1431	1108.71	315.278	235.978	0	-75.7799	22.9838	-511.802	-307685	118811	31840.6	225.035	603.336	0
424	9	-37.8638	68.8485	-422.251	-32060.9	-40319.1	-2993.36	204.514	685.928	0	-40.6665	-41.1366	-95.4219	-3250.17	1712.11	1526.88	317.943	234.061	0	-78.5303	27.7119	-517.673	-310639	120464	38077.3	225.422	602.636	0
425	0	-47.0025	72.4763	-425.799	-32460.6	-40794.1	-2888.73	204.194	686.235	0	-34.6908	-40.6874	-97.1838	-3143.01	1976.7	1956.65	320.34	232.341	0	-81.6933	31.7889	-522.983	-313252	121999	44214.3	225.777	601.889	0
425	1	-55.9553	75.7199	-428.861	-32812.4	-41225.7	-2769.54	203.872	686.51	0	-29.27	-40.5483	-99.0313	-3054.7	2224.38	2377.67	322.461	230.846	0	-85.2253	35.1716	-527.892	-315590	123457	50146.4	226.119	601.029	0
425	2	-64.5383	78.4963	-431.5	-33107.1	-41613.4	-2633.16	203.561	686.726	0	-24.4448	-40.6425	-101.047	-2989.59	2456.47	2773.68	324.31	229.586	0	-88.9831	37.8538	-532.547	-317704	124878	55754	226.472	599.987	0
425	3	-72.5685	80.7172	-433.737	-33336.3	-41952.3	-2479.49	203.277	686.858	0	-20.2051	-40.8748	-103.285	-2949.59	2673.16	3133.79	325.882	228.558	0	-92.7736	39.8425	-537.022	-319610	126281	60914.9	226.857	598.714	0
425	4	-79.8843	82.2988	-435.551	-33492.6	-42234.1	-2310.55	203.033	686.897	0	-16.5214	-41.156	-105.758	-2933.91	2873.6	3451.96	327.172	227.742	0	-96.4057	41.1428	-541.309	-321290	127660	65518	227.287	597.19	0
425	5	-86.3661	83.1736	-436.887	-33570.9	-42449.1	-2129.92	202.837	686.841	0	-13.3722	-41.4216	-108.434	-2939.73	3056.67	3724.77	328.189	227.111	0	-99.7383	41.752	-545.321	-322695	128991	69478.2	227.763	595.426	0
425	6	-91.9478	83.3005	-437.67	-33569.6	-42590.3	-1942.21	202.689	686.701	0	-10.7595	-41.6371	-111.252	-2963.48	3221.18	3949.04	328.954	226.638	0	-102.707	41.6634	-548.922	-323762	130237	72745.9	228.279	593.458	0
425	7	-96.6138	82.6746	-437.829	-33490.4	-42655.9	-1752.98	202.574	686.492	0	-8.71067	-41.7916	-114.148	-3002.32	3366.53	4121.12	329.493	226.302	0	-105.324	40.8829	-551.977	-324436	131359	75309.6	228.821	591.326	0
425	8	-100.391	81.3321	-437.328	-33338.8	-42650	-1568.19	202.476	686.233	0	-7.2662	-41.8876	-117.087	-3055.13	3492.87	4237.34	329.831	226.093	0	-107.657	39.4445	-554.415	-324688	132335	77194.1	229.372	589.056	0
425	9	-103.341	79.3499	-436.201	-33123.8	-42580.9	-1393.22	202.382	685.937	0	-6.45946	-41.9312	-120.074	-3121.73	3600.76	4295.5	329.988	225.998	0	-109.801	37.4187	-556.275	-324547	133173	78457.8	229.927	586.658	0
426	0	-105.555	76.8405	-434.573	-32857.2	-42457.6	-1231.94	202.3	685.608	0	-6.29769	-41.9307	-123.149	-3201.58	3691.97	4296.77	329.98	225.998	0	-111.853	34.9098	-557.722	-324103	133920	79186	230.493	584.123	0
426	1	-107.146	73.9411	-432.637	-32552.8	-42290.2	-1086.6	202.25	685.243	0	-6.75503	-41.9036	-126.375	-3293.66	3771.09	4246.61	329.841	226.063	0	-113.901	32.0376	-559.011	-323492	134652	79481.6	231.094	581.437	0
426	2	-108.247	70.7946	-430.582	-32225	-42091.6	-957.975	202.245	684.841	0	-7.78178	-41.8847	-129.813	-3397.02	3845.77	4154.47	329.625	226.169	0	-116.029	28.9098	-560.395	-322852	135442	79456.3	231.752	578.591	0
426	3	-109	67.5319	-428.555	-31887.3	-41877.3	-845.355	202.283	684.406	0	-9.31961	-41.9303	-133.511	-3511.43	3925.33	4033.05	329.401	226.301	0	-118.319	25.6015	-562.066	-322291	136347	79221.8	232.478	575.59	0
426	4	-109.549	64.2631	-426.662	-31552	-41663.3	-747.162	202.351	683.951	0	-11.3098	-42.1129	-137.496	-3637.49	4018.85	3897.62	329.229	226.455	0	-120.858	22.1501	-564.158	-321889	137404	78882.2	233.273	572.451	0
426	5	-110.029	61.0744	-424.98	-31230.5	-41464.9	-661.722	202.431	683.487	0	-13.6938	-42.5147	-141.77	-3775.88	4133.48	3765.23	329.156	226.634	0	-123.723	18.5597	-566.75	-321707	138632	78528	234.131	569.207	0
426	6	-110.56	58.0296	-423.557	-30933	-41295.7	-587.303	202.503	683.032	0	-16.4119	-43.2174	-146.315	-3926.5	4273.79	3653.28	329.21	226.836	0	-126.972	14.8122	-569.872	-321781	140034	78233.8	235.035	565.903	0
426	7	-111.24	55.1748	-422.407	-30668.4	-41165.9	-521.66	202.544	682.604	0	-19.4029	-44.2868	-151.106	-4088.09	4442.05	3577	329.397	227.054	0	-130.643	10.888	-573.513	-322123	141601	78058.7	235.967	562.578	0
426	8	-112.138	52.5455	-421.53	-30442	-41082	-461.827	202.541	682.218	0	-22.605	-45.759	-156.132	-4258.73	4638.74	3547.36	329.71	227.277	0	-134.743	6.78655	-577.661	-322734	143323	78046.5	236.912	559.255	0
426	9	-113.293	50.1715	-420.94	-30255.8	-41047.7	-404.224	202.486	681.877	0	-25.9502	-47.6315	-161.396	-4436.96	4863.66	3570.27	330.135	227.491	0	-139.243	2.54007	-582.336	-323623	145200	78226.8	237.864	555.943	0
427	0	-114.716	48.08	-420.684	-30108.6	-41064.6	-344.954	202.386	681.571	0	-29.3562	-49.8599	-166.913	-4622.44	5117.28	3646.8	330.658	227.694	0	-144.072	-1.77994	-587.598	-324817	147248	78616	238.823	552.642	0
427	1	-116.397	46.2951	-420.835	-29999	-41131.6	-280.477	202.262	681.284	0	-32.7282	-52.3667	-172.694	-4815.21	5400.75	3774.29	331.274	227.883	0	-149.125	-6.07163	-593.529	-326354	149486	79220.2	239.799	549.362	0
427	2	-118.317	44.8341	-421.455	-29926.7	-41243.9	-208.45	202.139	681.008	0	-35.9699	-55.0604	-178.73	-5014.47	5714.37	3947.76	331.972	228.056	0	-154.287	-10.2264	-600.184	-328265	151932	80038.8	240.802	546.123	0
427	3	-120.461	43.7035	-422.564	-29891.8	-41393.9	-128.094	202.041	680.739	0	-38.9886	-57.85	-185.01	-5218.77	6056.56	4160.82	332.736	228.208	0	-159.449	-14.1464	-607.574	-330555	154588	81067.4	241.839	542.941	0
427	4	-122.817	42.8998	-424.126	-29893.2	-41573.9	-40.0539	201.977	680.482	0	-41.6949	-60.6444	-191.537	-5427.21	6425.25	4406.47	333.546	228.335	0	-164.512	-17.7447	-615.663	-333196	157447	82300.1	242.909	539.816	0
427	5	-125.38	42.4128	-426.054	-29928.9	-41777.5	53.6473	201.943	680.247	0	-44.0074	-63.3507	-198.326	-5640.25	6819.49	4677.96	334.385	228.439	0	-169.387	-20.9379	-624.38	-336132	160487	83733.2	244.012	536.736	0
427	6	-128.15	42.23	-428.229	-29998	-41999.7	149.512	201.922	680.051	0	-45.8646	-65.882	-205.397	-5859.85	7239	4969.62	335.244	228.529	0	-174.015	-23.6521	-633.626	-339292	163680	85368	245.14	533.685	0
427	7	-131.134	42.341	-430.544	-30101.5	-42237.5	243.068	201.897	679.915	0	-47.2316	-68.1733	-212.759	-6089.44	7682.18	5276.67	336.107	228.621	0	-178.365	-25.8324	-643.303	-342615	166997	87208	246.285	530.659	0
427	8	-134.331	42.7454	-432.951	-30240.3	-42491.1	329.969	201.857	679.847	0	-48.0915	-70.1865	-220.41	-6333.64	8144.71	5594.94	336.953	228.736	0	-182.423	-27.4411	-653.361	-346073	170418	89252.9	247.431	527.665	0
427	9	-137.732	43.4581	-435.494	-30414.4	-42763	406.644	201.806	679.839	0	-48.4321	-71.8974	-228.353	-6597.7	8620.88	5921.22	337.752	228.893	0	-186.164	-28.4393	-663.847	-349699	173948	91498.7	248.569	524.721	0
428	0	-141.31	44.5079	-438.323	-30623.1	-43056.8	470.286	201.769	679.864	0	-48.239	-73.2745	-236.62	-6886.41	9106.07	6253.58	338.484	229.103	0	-189.549	-28.7667	-674.943	-353591	177631	93940.6	249.698	521.838	0
428	1	-145.034	45.9283	-441.655	-30864.9	-43375.8	518.518	201.788	679.885	0	-47.5024	-74.2698	-245.253	-7202.27	9596.29	6590.21	339.128	229.367	0	-192.536	-28.3415	-686.908	-357888	181535	96577.4	250.824	519.032	0
428	2	-148.874	47.74	-445.727	-31138.1	-43721.1	548.825	201.91	679.859	0	-46.2325	-74.8333	-254.232	-7544.25	10084.5	6928.72	339.666	229.675	0	-195.107	-27.0932	-699.959	-362723	185716	99409.3	251.945	516.348	0
428	3	-152.803	49.9371	-450.738	-31441.8	-44091	558.305	202.18	679.756	0	-44.4709	-74.9355	-263.43	-7908.37	10558	7266.62	340.079	230.021	0	-197.274	-24.9984	-714.167	-368186	190186	102430	253.046	513.866	0
428	4	-156.782	52.4858	-456.826	-31775.6	-44482.2	544.158	202.628	679.557	0	-42.289	-74.5756	-272.62	-8288.38	10999.7	7601.69	340.348	230.403	0	-199.071	-22.0897	-729.445	-374312	194907	105614	254.099	511.692	0
428	5	-160.74	55.3329	-464.05	-32139	-44889.7	504.517	203.265	679.258	0	-39.7831	-73.7766	-281.517	-8675.82	11390.6	7931.71	340.461	230.818	0	-200.523	-18.4437	-745.567	-381074	199796	108911	255.069	509.932	0
428	6	-164.568	58.4088	-472.381	-32530.1	-45305.4	439.414	204.091	678.864	0	-37.0727	-72.5851	-289.813	-9060.14	11712.7	8253.79	340.415	231.262	0	-201.641	-14.1763	-762.194	-388386	204744	112242	255.926	508.67	0
428	7	-168.125	61.6198	-481.736	-32946	-45717.1	351.242	205.099	678.39	0	-34.3008	-71.0766	-297.205	-9430.16	11949.3	8564.03	340.206	231.729	0	-202.426	-9.45682	-778.942	-396130	209631	115495	256.649	507.967	0
428	8	-171.255	64.838	-492.044	-33382.6	-46109.5	243.827	206.29	677.845	0	-31.6286	-69.3587	-303.436	-9776.08	12085.3	8858.25	339.828	232.218	0	-202.884	-4.52071	-795.481	-404210	214358	118537	257.228	507.86	0
428	9	-173.799	67.9102	-503.304	-33835.7	-46466.9	120.422	207.676	677.227	0	-29.2212	-67.5583	-308.327	-10090.8	12109.2	9133.33	339.274	232.728	0	-203.02	0.351891	-811.631	-412591	218877	121221	257.668	508.368	0
429	0	-175.604	70.6914	-515.588	-34300.9	-46774.3	-17.4731	209.28	676.528	0	-27.2318	-65.8038	-311.803	-10370.5	12016.4	9387.68	338.539	233.26	0	-202.836	4.8876	-827.391	-421306	223196	123402	257.991	509.482	0
429	1	-176.538	73.0811	-529.002	-34773.5	-47017.1	-169.168	211.121	675.734	0	-25.7939	-64.2132	-313.89	-10613.7	11810.4	9621.11	337.626	233.813	0	-202.332	8.86793	-842.892	-430431	227373	124959	258.231	511.164	0
429	2	-176.496	75.0384	-543.62	-35248.1	-47179.4	-333.353	213.213	674.84	0	-25.0205	-62.8961	-314.676	-10819.4	11502.1	9834.77	336.552	234.383	0	-201.516	12.1423	-858.296	-440028	231484	125811	258.432	513.355	0
429	3	-175.411	76.5688	-559.451	-35718.4	-47243.4	-508.125	215.554	673.845	0	-24.9984	-61.9568	-314.28	-10986.2	11108.2	10030.9	335.345	234.957	0	-200.409	14.6119	-873.731	-450124	235604	125906	258.643	515.977	0
429	4	-173.253	77.7	-576.43	-36178.1	-47193.3	-692.053	218.128	672.762	0	-25.7792	-61.4869	-312.847	-11112.8	10649.6	10212	334.041	235.522	0	-199.032	16.2131	-889.277	-460704	239793	125224	258.906	518.942	0
429	5	-170.026	78.4682	-594.413	-36621.5	-47020.7	-884.588	220.896	671.61	0	-27.3766	-61.5532	-310.518	-11201.3	10145.3	10379.5	332.672	236.073	0	-197.403	16.915	-904.931	-471707	244079	123761	259.251	522.16	0
429	6	-165.764	78.9173	-613.171	-37043.8	-46727.4	-1085.27	223.794	670.414	0	-29.7684	-62.1911	-307.414	-11258.5	9606.46	10534	331.249	236.623	0	-195.532	16.7261	-920.585	-483017	248440	121536	259.677	525.557	0
429	7	-160.523	79.1046	-632.401	-37441	-46322.5	-1293.18	226.751	669.205	0	-32.8984	-63.403	-303.655	-11293.7	9037.5	10675.7	329.762	237.193	0	-193.421	15.7016	-936.056	-494477	252816	118592	260.168	529.06	0
429	8	-154.383	79.1026	-651.753	-37811.2	-45818.6	-1507.05	229.699	668.015	0	-36.6829	-65.1562	-299.393	-11315.6	8443.06	10806.7	328.201	237.795	0	-191.066	13.9464	-951.145	-505905	257139	114994	260.705	532.594	0
429	9	-147.452	78.9971	-670.871	-38155.1	-45231.4	-1725.25	232.578	666.874	0	-41.0204	-67.3766	-294.804	-11330.7	7830.78	10930.8	326.563	238.435	0	-188.473	11.6205	-965.675	-517120	261349	110842	261.27	536.079	0
430	0	-139.871	78.8861	-689.433	-38474.6	-44581.1	-1945.83	235.337	665.806	0	-45.7998	-69.949	-290.08	-11344.4	7210.17	11052.3	324.856	239.108	0	-185.671	8.93707	-979.513	-527960	265395	106269	261.847	539.44	0
430	1	-131.815	78.8744	-707.158	-38771.4	-43891.1	-2166.72	237.933	664.827	0	-50.9137	-72.7333	-285.41	-11362.8	6590.29	11175.6	323.091	239.812	0	-182.728	6.1411	-992.568	-538288	269241	101441	262.42	542.615	0
430	2	-123.491	79.0632	-723.802	-39046.6	-43183.4	-2386.17	240.338	663.947	0	-56.2769	-75.5937	-280.958	-11392.2	5979.06	11304.3	321.281	240.548	0	-179.768	3.46957	-1004.76	-547983	272853	96543.8	262.972	545.553	0
430	3	-115.13	79.5384	-739.134	-39300.8	-42477.4	-2602.51	242.531	663.171	0	-61.8314	-78.42	-276.843	-11438.1	5383.15	11440.3	319.445	241.316	0	-176.961	1.11843	-1015.98	-556925	276193	91768.8	263.489	548.22	0
430	4	-106.961	80.362	-752.937	-39534.3	-41790.5	-2813.22	244.497	662.507	0	-67.5345	-81.1319	-273.118	-11504.3	4807.14	11583.4	317.601	242.122	0	-174.496	-0.769905	-1026.05	-564991	279209	87292.4	263.956	550.608	0
430	5	-99.1959	81.5685	-765.007	-39747.9	-41137.8	-3014.3	246.226	661.958	0	-73.3443	-83.6756	-269.778	-11592.6	4252.93	11730.8	315.765	242.971	0	-172.54	-2.10716	-1034.78	-572052	281833	83262.8	264.355	552.724	0
430	6	-92.0161	83.166	-775.162	-39942.6	-40533	-3200.85	247.71	661.528	0	-79.212	-86.0236	-266.787	-11703	3720	11879.3	313.944	243.867	0	-171.228	-2.85759	-1041.95	-577989	283991	79793.4	264.669	554.588	0
430	7	-85.5683	85.1417	-783.269	-40120.1	-39988.6	-3368.62	248.947	661.221	0	-85.0749	-88.1694	-264.102	-11835	3206.62	12027.2	312.142	244.812	0	-170.643	-3.0277	-1047.37	-582715	285620	76962	264.882	556.221	0
430	8	-79.9626	87.4684	-789.287	-40283.2	-39516	-3515.07	249.935	661.037	0	-90.8499	-90.1141	-261.698	-11987.8	2711.64	12174.8	310.362	245.808	0	-170.813	-2.64571	-1050.99	-586203	286690	74813.3	264.981	557.644	0
430	9	-75.2692	90.1109	-793.293	-40435.1	-39122.3	-3639.57	250.684	660.971	0	-96.4348	-91.852	-259.589	-12161.4	2234.24	12323.8	308.607	246.849	0	-171.704	-1.74109	-1052.88	-588507	287219	73363.1	264.965	558.869	0
431	0	-71.515	93.0298	-795.493	-40577.9	-38809.1	-3742.82	251.214	661.01	0	-101.722	-93.3619	-257.833	-12355.8	1772.33	12476.2	306.874	247.922	0	-173.237	-0.332169	-1053.33	-589767	287277	72602.3	264.838	559.894	0
431	1	-68.6854	96.1815	-796.185	-40710.6	-38574.8	-3825.62	251.55	661.132	0	-106.619	-94.6068	-256.517	-12571.1	1323.79	12634	305.161	249.007	0	-175.304	1.57471	-1052.7	-590182	286974	72502.7	264.614	560.708	0
431	2	-66.7376	99.5124	-795.693	-40829.9	-38416.3	-3887.92	251.72	661.314	0	-111.064	-95.5408	-255.722	-12807.1	889.657	12798.6	303.479	250.082	0	-177.801	3.97161	-1051.41	-589963	286432	73024.9	264.308	561.295	0
431	3	-65.6164	102.953	-794.306	-40931.8	-38329.6	-3929.56	251.745	661.532	0	-115.036	-96.1209	-255.5	-13064.2	473.969	12970.3	301.855	251.132	0	-180.652	6.83199	-1049.81	-589295	285758	74123.5	263.94	561.649	0
431	4	-65.2614	106.419	-792.255	-41013.8	-38309.1	-3951.67	251.646	661.768	0	-118.549	-96.3151	-255.873	-13342.6	79.808	13148.8	300.312	252.145	0	-183.81	10.1041	-1048.13	-588322	285032	75747.5	263.526	561.77	0
431	5	-65.6057	109.821	-789.71	-41076.1	-38347.4	-3957.39	251.441	662.014	0	-121.641	-96.1078	-256.842	-13642.8	-292.633	13334.1	298.861	253.117	0	-187.247	13.7135	-1046.55	-587152	284313	77838.6	263.079	561.664	0
431	6	-66.5749	113.07	-786.786	-41120.9	-38435.3	-3951.45	251.149	662.264	0	-124.367	-95.5015	-258.395	-13965	-643.385	13527.4	297.51	254.045	0	-190.942	17.5682	-1045.18	-585861	283641	80330.5	262.611	561.342	0
431	7	-68.0827	116.077	-783.567	-41150.3	-38563.1	-3939.11	250.785	662.517	0	-126.783	-94.513	-260.533	-14310.6	-970.015	13730.4	296.277	254.928	0	-194.866	21.564	-1044.1	-584509	283051	83147.6	262.137	560.811	0
431	8	-70.0284	118.763	-780.137	-41164.6	-38721.4	-3925.29	250.366	662.766	0	-128.946	-93.1636	-263.291	-14684.1	-1268.6	13945.3	295.182	255.771	0	-198.974	25.5991	-1043.43	-583162	282589	86206.2	261.674	560.068	0
431	9	-72.2971	121.062	-776.602	-41162.4	-38902.2	-3914.23	249.907	663.003	0	-130.893	-91.4674	-266.747	-15092.6	-1535.88	14175.2	294.242	256.58	0	-203.19	29.5943	-1043.35	-581911	282320	89419.1	261.242	559.095	0
432	0	-74.7649	122.933	-773.107	-41141.1	-39098.5	-3909.36	249.427	663.215	0	-132.64	-89.428	-271.005	-15543.7	-1769.34	14423.8	293.471	257.356	0	-207.405	33.5054	-1044.11	-580873	282321	92700.7	260.859	557.872	0
432	1	-77.3105	124.36	-769.81	-41097.1	-39304.5	-3913.6	248.943	663.386	0	-134.174	-87.0488	-276.169	-16043.9	-1966.28	14695.2	292.88	258.094	0	-211.485	37.3113	-1045.98	-580168	282674	95969.3	260.543	556.377	0
432	2	-79.8286	125.337	-766.842	-41027.9	-39514.3	-3929.88	248.471	663.502	0	-135.472	-84.3452	-282.311	-16597.1	-2124.61	14991.7	292.474	258.79	0	-215.301	40.9916	-1049.15	-579893	283441	99149.2	260.312	554.601	0
432	3	-82.2388	125.863	-764.291	-40933.3	-39722.3	-3960.95	248.027	663.557	0	-136.502	-81.3493	-289.444	-17204.3	-2244.71	15312.9	292.245	259.439	0	-218.741	44.514	-1053.74	-580107	284653	102172	260.173	552.552	0
432	4	-84.4844	125.944	-762.185	-40814.6	-39923	-4008.82	247.62	663.55	0	-137.231	-78.1041	-297.521	-17863.1	-2329.29	15655.3	292.171	260.04	0	-221.715	47.8403	-1059.71	-580819	286302	104980	260.128	550.261	0
432	5	-86.5286	125.591	-760.506	-40674.5	-40111.4	-4074.61	247.257	663.484	0	-137.62	-74.6572	-306.439	-18568.5	-2381.18	16011.9	292.23	260.594	0	-224.149	50.9334	-1066.95	-581995	288350	107524	260.174	547.769	0
432	6	-88.3494	124.82	-759.204	-40516.1	-40280.1	-4158.77	246.944	663.367	0	-137.625	-71.0632	-316.069	-19312.8	-2400.93	16372.9	292.404	261.103	0	-225.975	53.7565	-1075.27	-583577	290748	109759	260.307	545.124	0
432	7	-89.9303	123.661	-758.247	-40343.1	-40419.5	-4261.26	246.693	663.206	0	-137.193	-67.3845	-326.269	-20086.6	-2386.59	16728	292.685	261.564	0	-227.124	56.2766	-1084.52	-585513	293451	111646	260.53	542.375	0
432	8	-91.2521	122.16	-757.65	-40159.2	-40521.1	-4381.78	246.517	663.005	0	-136.267	-63.6823	-336.9	-20878.9	-2335.37	17066.7	293.068	261.974	0	-227.519	58.4779	-1094.55	-587778	296429	113145	260.846	539.569	0
432	9	-92.2881	120.38	-757.469	-39967.1	-40581	-4519.5	246.426	662.764	0	-134.787	-60.0085	-347.843	-21679.3	-2243.98	17379.2	293.549	262.325	0	-227.075	60.3712	-1105.31	-590373	299668	114224	261.255	536.745	0
433	0	-93.0055	118.397	-757.774	-39768.1	-40600.9	-4672.75	246.421	662.48	0	-132.702	-56.4052	-359.013	-22478.1	-2107.63	17658.5	294.129	262.611	0	-225.708	61.9921	-1116.79	-593315	303162	114857	261.758	533.934	0
433	1	-93.3721	116.298	-758.632	-39563.5	-40587.2	-4839.58	246.5	662.151	0	-129.989	-52.9143	-370.344	-23266	-1920.96	17903.3	294.813	262.823	0	-223.361	63.3833	-1128.98	-596621	306906	115033	262.348	531.157	0
433	2	-93.3685	114.157	-760.069	-39354.4	-40547.9	-5018.49	246.652	661.777	0	-126.661	-49.6017	-381.763	-24034	-1680.79	18116.5	295.597	262.955	0	-220.029	64.555	-1141.83	-600284	310882	114751	263.017	528.434	0
433	3	-92.9968	112.031	-762.058	-39143	-40489.7	-5208.54	246.868	661.365	0	-122.774	-46.5726	-393.165	-24773.6	-1387.05	18302.5	296.472	263.011	0	-215.771	65.4582	-1155.22	-604263	315047	114014	263.75	525.79	0
433	4	-92.2779	109.958	-764.528	-38932.7	-40415.3	-5408.94	247.137	660.924	0	-118.412	-43.9594	-404.428	-25477.9	-1041.54	18465.1	297.425	262.997	0	-210.69	65.9988	-1168.96	-608490	319343	112828	264.535	523.252	0
433	5	-91.2449	107.965	-767.383	-38727.9	-40324.8	-5618.72	247.452	660.468	0	-113.673	-41.8986	-415.426	-26141.6	-648.067	18607.2	298.44	262.927	0	-204.918	66.0666	-1182.81	-612887	323706	111202	265.36	520.843	0
433	6	-89.9394	106.068	-770.514	-38532.5	-40217.1	-5836.63	247.805	660.009	0	-108.666	-40.5129	-426.039	-26762	-213.315	18730.1	299.499	262.816	0	-198.606	65.5547	-1196.55	-617370	328069	109156	266.211	518.586	0
433	7	-88.4088	104.273	-773.816	-38348.1	-40091.5	-6061.29	248.19	659.557	0	-103.516	-39.8971	-436.155	-27337.3	254.564	18833.9	300.584	262.678	0	-191.925	64.3762	-1209.97	-621854	332367	106718	267.076	516.495	0
433	8	-86.7014	102.588	-777.202	-38174.5	-39947.5	-6291.21	248.601	659.118	0	-98.3451	-40.1028	-445.685	-27866.2	747.489	18917.7	301.677	262.524	0	-185.046	62.4853	-1222.89	-626271	336548	103929	267.945	514.578	0
433	9	-84.8611	101.023	-780.635	-38010.9	-39787.1	-6524.59	249.032	658.692	0	-93.2605	-41.1291	-454.57	-28347.1	1257.39	18980.6	302.766	262.36	0	-178.122	59.8938	-1235.21	-630585	340582	100841	268.807	512.837	0
434	0	-82.9185	99.596	-784.135	-37856.5	-39615.3	-6759.47	249.479	658.278	0	-88.3406	-42.9265	-462.786	-28778.5	1777.05	19022.2	303.84	262.185	0	-171.259	56.6695	-1246.92	-634795	344459	97512	269.655	511.271	0
434	1	-80.8892	98.3315	-787.754	-37710	-39440.3	-6994.31	249.933	657.87	0	-83.6365	-45.4109	-470.336	-29159.4	2300.8	19042.2	304.892	261.997	0	-164.526	52.9206	-1258.09	-638926	348185	93993.8	270.479	509.873	0
434	2	-78.7826	97.2476	-791.529	-37570.7	-39270.1	-7228.5	250.387	657.466	0	-79.1823	-48.4767	-477.225	-29489.4	2822.64	19040.4	305.915	261.794	0	-157.965	48.7709	-1268.75	-642997	351761	90337.1	271.273	508.639	0
434	3	-76.6121	96.3494	-795.46	-37439.4	-39109.8	-7462.24	250.834	657.066	0	-75.0038	-52.0084	-483.445	-29769	3334.56	19016.9	306.897	261.577	0	-151.616	44.341	-1278.9	-647000	355174	86591.1	272.027	507.566	0
434	4	-74.3955	95.6314	-799.509	-37318.5	-38959.5	-7696.12	251.271	656.677	0	-71.1215	-55.8908	-488.975	-29999.6	3826.62	18973.2	307.826	261.352	0	-145.517	39.7406	-1288.48	-650906	358397	82804.8	272.733	506.653	0
434	5	-72.1522	95.0809	-803.612	-37210.8	-38815.5	-7930.85	251.699	656.304	0	-67.5522	-60.0155	-493.777	-30182.6	4286.97	18912	308.682	261.126	0	-139.704	35.0654	-1297.39	-654669	361394	79024.1	273.386	505.902	0
434	6	-69.9035	94.6773	-807.676	-37118.5	-38672.1	-8167.09	252.119	655.957	0	-64.3114	-64.2825	-497.813	-30320	4702.67	18836.8	309.447	260.907	0	-134.215	30.3948	-1305.49	-658224	364119	75291.5	273.98	505.315	0
434	7	-67.6713	94.3946	-811.598	-37042.8	-38525.3	-8405.11	252.532	655.642	0	-61.4108	-68.5985	-501.072	-30415.3	5064.45	18750	310.107	260.7	0	-129.082	25.7961	-1312.67	-661509	366536	71645.3	274.509	504.885	0
434	8	-65.4753	94.2114	-815.295	-36982.9	-38374	-8644.25	252.932	655.361	0	-58.8562	-72.8775	-503.616	-30475.2	5371.56	18654.2	310.666	260.513	0	-124.332	21.3339	-1318.91	-664487	368639	68121.3	274.978	504.592	0
434	9	-63.3269	94.1219	-818.723	-36936.6	-38220	-8882.86	253.318	655.115	0	-56.6464	-77.0435	-505.571	-30509.9	5630.78	18552.8	311.137	260.347	0	-119.973	17.0784	-1324.29	-667162	370458	64752.1	275.391	504.406	0
435	0	-61.2239	94.1361	-821.887	-36900.7	-38067.1	-9119.25	253.683	654.898	0	-54.7702	-81.0283	-507.11	-30531	5852.49	18449.5	311.541	260.206	0	-115.994	13.1078	-1329	-669576	372052	61563.2	275.76	504.294	0
435	1	-59.1547	94.2722	-824.833	-36871.1	-37918.6	-9352.21	254.029	654.701	0	-53.2046	-84.7711	-508.423	-30550.2	6048	18348.4	311.896	260.088	0	-112.359	9.50111	-1333.26	-671798	373499	58571.8	276.096	504.22	0
435	2	-57.1082	94.5439	-827.598	-36844	-37776	-9581.22	254.355	654.519	0	-51.9204	-88.223	-509.685	-30578.2	6226.36	18253.8	312.216	259.994	0	-109.029	6.32091	-1337.28	-673891	374869	55789	276.408	504.152	0
435	3	-55.0823	94.9508	-830.19	-36817	-37639.3	-9806.24	254.662	654.348	0	-50.8886	-91.3492	-511.022	-30623.6	6391.63	18169.6	312.508	259.926	0	-105.971	3.60162	-1341.21	-675888	376203	53221.8	276.702	504.067	0
435	4	-53.0859	95.4779	-832.576	-36790	-37508	-10027.2	254.949	654.188	0	-50.0825	-94.1255	-512.506	-30693.1	6542.98	18098.2	312.767	259.888	0	-103.168	1.35239	-1345.08	-677791	377512	50875.6	276.979	503.951	0
435	5	-51.1402	96.0993	-834.689	-36763.4	-37381.9	-10243.6	255.215	654.044	0	-49.4806	-96.5361	-514.16	-30791.2	6676.69	18040.6	312.986	259.886	0	-100.621	-0.436821	-1348.85	-679568	378780	48757.6	277.236	503.798	0
435	6	-49.277	96.7814	-836.445	-36737.4	-37261.5	-10455.1	255.453	653.921	0	-49.0683	-98.5746	-515.974	-30919.8	6788.33	17997.8	313.156	259.925	0	-98.3453	-1.7932	-1352.42	-681170	379973	46877.3	277.468	503.604	0
435	7	-47.5285	97.4876	-837.776	-36712.1	-37147.8	-10661.8	255.659	653.821	0	-48.8353	-100.239	-517.921	-31078.8	6874.09	17970.7	313.272	260.007	0	-96.3638	-2.751	-1355.7	-682550	381061	45243.1	277.669	503.371	0
435	8	-45.9141	98.1865	-838.666	-36687.8	-37043.5	-10863.8	255.83	653.745	0	-48.7659	-101.519	-519.988	-31266.7	6931.45	17959.7	313.33	260.13	0	-94.68	-3.33273	-1358.65	-683699	382029	43856.9	277.837	503.1	0
435	9	-44.4325	98.8585	-839.185	-36664.6	-36951.6	-11061.6	255.967	653.691	0	-48.8319	-102.393	-522.193	-31480.6	6960.65	17963.8	313.33	260.285	0	-93.2644	-3.53452	-1361.38	-684656	382899	42712	277.97	502.79	0
436	0	-43.0614	99.4996	-839.487	-36642.4	-36873.4	-11255.6	256.076	653.649	0	-48.9927	-102.825	-524.595	-31718.1	6965.14	17981.2	313.277	260.462	0	-92.054	-3.32486	-1364.08	-685526	383735	41794.1	278.074	502.438	0
436	1	-41.766	100.117	-839.782	-36621.4	-36807.3	-11446.7	256.17	653.608	0	-49.2057	-102.781	-527.269	-31977.7	6949.36	18010	313.18	260.648	0	-90.9718	-2.66427	-1367.05	-686448	384624	41082.4	278.159	502.044	0
436	2	-40.515	100.715	-840.263	-36602.6	-36749.8	-11636.2	256.264	653.561	0	-49.4377	-102.253	-530.258	-32258.6	6916.57	18048	313.044	260.836	0	-89.9527	-1.53825	-1370.52	-687547	385641	40552	278.232	501.615	0
436	3	-39.2908	101.284	-841.044	-36588.2	-36697.7	-11825.3	256.367	653.503	0	-49.6671	-101.26	-533.553	-32558.8	6868.27	18093.2	312.873	261.023	0	-88.9579	0.0248413	-1374.6	-688893	386820	40176.2	278.3	501.161	0
436	4	-38.0868	101.806	-842.163	-36580.7	-36649.7	-12014.4	256.482	653.437	0	-49.8795	-99.8453	-537.108	-32876.1	6805.13	18143.8	312.67	261.209	0	-87.9663	1.9603	-1379.27	-690504	388159	39926.3	278.362	500.698	0
436	5	-36.9001	102.252	-843.603	-36582.7	-36607.5	-12203.1	256.606	653.365	0	-50.0606	-98.07	-540.866	-33208.1	6728.59	18198.1	312.44	261.398	0	-86.9606	4.18191	-1384.47	-692361	389636	39770.8	278.419	500.237	0
436	6	-35.7271	102.596	-845.328	-36596.5	-36574.5	-12390.5	256.733	653.293	0	-50.1951	-96.0016	-544.77	-33552.5	6641.3	18255.2	312.191	261.59	0	-85.9222	6.59425	-1390.1	-694437	391221	39675.5	278.467	499.787	0
436	7	-34.562	102.813	-847.302	-36623.7	-36552.2	-12576	256.86	653.224	0	-50.2683	-93.7067	-548.764	-33906.3	6545.87	18314	311.928	261.787	0	-84.8302	9.10625	-1396.07	-696700	392885	39606.2	278.507	499.358	0
436	8	-33.3927	102.886	-849.505	-36665.3	-36539.5	-12760	256.987	653.161	0	-50.2645	-91.2414	-552.793	-34266.3	6445	18373.1	311.659	261.988	0	-83.6573	11.6451	-1402.3	-699130	394611	39529.2	278.539	498.958	0
436	9	-32.1976	102.813	-851.952	-36721	-36533.5	-12943.4	257.118	653.102	0	-50.1614	-88.649	-556.818	-34629.4	6342.66	18431	311.391	262.192	0	-82.359	14.1644	-1408.77	-701725	396393	39409.8	278.569	498.594	0
437	0	-30.9446	102.608	-854.698	-36789.4	-36531.8	-13127.8	257.258	653.044	0	-49.9284	-85.9624	-560.828	-34993.4	6243.3	18485.9	311.132	262.396	0	-80.8731	16.6451	-1415.53	-704515	398251	39213.5	278.603	498.27	0
437	1	-29.5989	102.294	-857.824	-36867.8	-36532.7	-13314.9	257.412	652.978	0	-49.5357	-83.2089	-564.841	-35357.3	6149.5	18536.8	310.887	262.597	0	-79.1346	19.0853	-1422.66	-707550	400215	38909.9	278.643	497.985	0
437	2	-28.1334	101.899	-861.389	-36953	-36533.8	-13506.4	257.587	652.899	0	-48.9638	-80.4216	-568.872	-35720.4	6061.05	18583.8	310.655	262.792	0	-77.0972	21.4774	-1430.26	-710864	402306	38474.7	278.694	497.738	0
437	3	-26.5314	101.44	-865.41	-37041.9	-36532.1	-13704.2	257.786	652.803	0	-48.209	-77.6459	-572.919	-36080.8	5976.41	18627.6	310.432	262.977	0	-74.7404	23.7942	-1438.33	-714465	404531	37887.6	278.756	497.526	0
437	4	-24.7815	100.926	-869.863	-37131.5	-36525.4	-13909.1	258.01	652.687	0	-47.2834	-74.9349	-576.959	-36434.7	5894.65	18669.3	310.217	263.15	0	-72.0649	25.9909	-1446.82	-718327	406875	37130.8	278.829	497.348	0
437	5	-22.8755	100.354	-874.704	-37220.2	-36513.1	-14120.4	258.257	652.552	0	-46.2195	-72.3445	-580.947	-36777.5	5815.12	18710	310.01	263.306	0	-69.095	28.0096	-1455.65	-722412	409314	36190.4	278.911	497.205	0
437	6	-20.8114	99.7158	-879.886	-37308.2	-36495.5	-14336.2	258.522	652.401	0	-45.0687	-69.9309	-584.826	-37104.8	5736.87	18750.1	309.81	263.446	0	-65.8802	29.785	-1464.71	-726679	411817	35058.1	279	497.1	0
437	7	-18.5966	99.0024	-885.352	-37397	-36472.5	-14554.9	258.805	652.24	0	-43.8875	-67.7427	-588.535	-37413.5	5659.53	18790	309.616	263.571	0	-62.4841	31.2596	-1473.89	-731082	414352	33734.4	279.094	497.041	0
437	8	-16.2453	98.2122	-891.044	-37488.7	-36443.5	-14775.5	259.1	652.073	0	-42.724	-65.8168	-592.034	-37701.7	5583.89	18830.7	309.432	263.682	0	-58.9693	32.3954	-1483.08	-735579	416894	32228.2	279.192	497.03	0
437	9	-13.7737	97.3557	-896.908	-37584.4	-36407.6	-14997.5	259.408	651.904	0	-41.6134	-64.1783	-595.32	-37969.6	5511.27	18873.8	309.258	263.78	0	-55.3871	33.1773	-1492.23	-740140	419431	30554.1	279.295	497.063	0
438	0	-11.1949	96.4565	-902.917	-37684.8	-36363.5	-15220.4	259.727	651.737	0	-40.5779	-62.8374	-598.433	-38219.3	5443.37	18920.8	309.096	263.866	0	-51.7728	33.6191	-1501.35	-744756	421970	28730.5	279.405	497.133	0
438	1	-8.52128	95.5464	-909.068	-37789.1	-36310.9	-15443.9	260.057	651.569	0	-39.6305	-61.7858	-601.431	-38453.7	5382.63	18972.3	308.95	263.937	0	-48.1518	33.7605	-1510.5	-749440	424533	26780.6	279.525	497.227	0
438	2	-5.77226	94.6531	-915.349	-37896.4	-36250.2	-15667.6	260.397	651.401	0	-38.7836	-61.0059	-604.362	-38674.9	5331.36	19028.6	308.822	263.993	0	-44.5558	33.6472	-1519.71	-754192	427133	24733	279.655	497.336	0
438	3	-2.97775	93.7922	-921.713	-38006.1	-36183.9	-15890.9	260.743	651.234	0	-38.0535	-60.4832	-607.232	-38884.2	5290.12	19090.1	308.712	264.035	0	-41.0313	33.309	-1528.95	-758983	429759	22619	279.794	497.455	0
438	4	-0.174391	92.9682	-928.068	-38118.1	-36116.8	-16113.8	261.084	651.073	0	-37.4562	-60.2118	-610.023	-39081.9	5257.31	19157.4	308.618	264.066	0	-37.6306	32.7564	-1538.09	-763754	432374	20468.1	279.937	497.582	0
438	5	2.59838	92.1807	-934.3	-38232.1	-36055.1	-16336.3	261.41	650.921	0	-36.9988	-60.1935	-612.701	-39268.4	5230.65	19231	308.537	264.091	0	-34.4004	31.9873	-1547	-768428	434927	18305.7	280.075	497.714	0
438	6	5.29984	91.4277	-940.294	-38347.6	-36004.5	-16558.3	261.709	650.783	0	-36.6778	-60.4331	-615.236	-39443.9	5208.67	19310.5	308.466	264.112	0	-31.3779	30.9946	-1555.53	-772930	437369	16153.3	280.202	497.848	0
438	7	7.89153	90.7072	-945.95	-38464.3	-35969.1	-16779.2	261.976	650.662	0	-36.4807	-60.9314	-617.612	-39609.7	5190.41	19394	308.404	264.134	0	-28.5892	29.7758	-1563.56	-777196	439662	14029.8	280.315	497.982	0
438	8	10.3427	90.0192	-951.204	-38582.7	-35950.4	-16998.5	262.205	650.562	0	-36.385	-61.6766	-619.839	-39769.4	5174.06	19478.4	308.347	264.161	0	-26.0423	28.3426	-1571.04	-781194	441787	11950.7	280.41	498.111	0
438	9	12.635	89.3721	-956.049	-38703.7	-35948.2	-17215.1	262.399	650.483	0	-36.3523	-62.6419	-621.976	-39929.2	5157.18	19561.4	308.292	264.197	0	-23.7173	26.7302	-1578.02	-784935	443755	9928.42	280.488	498.229	0
439	0	14.7661	88.7883	-960.547	-38829.1	-35962	-17428.6	262.561	650.424	0	-36.3258	-63.7859	-624.129	-40096.4	5139.54	19642.1	308.235	264.244	0	-21.5597	25.0023	-1584.68	-788485	445615	7972.11	280.55	498.326	0
439	1	16.7477	88.2996	-964.823	-38961.5	-35992.5	-17638.2	262.695	650.382	0	-36.2372	-65.0564	-626.425	-40275.6	5124.9	19721.6	308.181	264.294	0	-19.4895	23.2432	-1591.25	-791948	447442	6087.72	280.602	498.391	0
439	2	18.5944	87.9345	-969.003	-39104.3	-36042.3	-17843.8	262.805	650.355	0	-36.0203	-66.3994	-628.969	-40468	5119.25	19801.9	308.139	264.34	0	-17.4259	21.5351	-1597.97	-795424	449305	4280.03	280.649	498.418	0
439	3	20.3135	87.7087	-973.17	-39259.5	-36116.3	-18045.8	262.888	650.342	0	-35.6263	-67.7687	-631.819	-40671.9	5127.41	19885.1	308.115	264.373	0	-15.3128	19.9401	-1604.99	-798972	451243	2555.38	280.692	498.402	0
439	4	21.8999	87.6249	-977.33	-39428.6	-36219.3	-18245.4	262.941	650.343	0	-35.0298	-69.1296	-634.99	-40885.1	5151.39	19972.8	308.113	264.387	0	-13.1299	18.4952	-1612.32	-802596	453258	923.041	280.731	498.34	0
439	5	23.3356	87.674	-981.437	-39612.3	-36354.9	-18444.5	262.958	650.362	0	-34.2284	-70.4597	-638.457	-41104.9	5190.23	20065.4	308.129	264.382	0	-10.8928	17.2143	-1619.89	-806259	455326	-603.838	280.761	498.233	0
439	6	24.5915	87.8389	-985.414	-39811.8	-36525.3	-18645	262.934	650.401	0	-33.2374	-71.7482	-642.161	-41328.4	5240.41	20162.3	308.161	264.358	0	-8.64591	16.0907	-1627.58	-809903	457403	-2008.84	280.778	498.088	0
439	7	25.6335	88.1016	-989.188	-40029	-36732.9	-18848.2	262.866	650.466	0	-32.0801	-72.9962	-646.032	-41553.6	5297.87	20261.6	308.201	264.321	0	-6.4466	15.1054	-1635.22	-813469	459441	-3275.41	280.776	497.911	0
439	8	26.4326	88.4519	-992.706	-40265.7	-36980.3	-19054.8	262.748	650.562	0	-30.7771	-74.211	-650.024	-41780.4	5360.86	20361	308.247	264.275	0	-4.34445	14.241	-1642.73	-816918	461408	-4390.06	280.752	497.709	0
439	9	26.9713	88.8907	-995.95	-40522.6	-37270.2	-19265.3	262.578	650.687	0	-29.3387	-75.3969	-654.127	-42010.1	5430.33	20458.7	308.302	264.223	0	-2.36742	13.4939	-1650.08	-820240	463297	-5343.17	280.704	497.484	0
440	0	27.247	89.4273	-998.949	-40799	-37605	-19478.7	262.355	650.842	0	-27.7663	-76.5492	-658.367	-42244.6	5508.26	20554.3	308.367	264.166	0	-0.519377	12.8781	-1657.32	-823458	465123	-6128.33	280.633	497.235	0
440	1	27.2703	90.0737	-1001.77	-41094	-37984.4	-19693.3	262.083	651.021	0	-26.0608	-77.6565	-662.778	-42485.7	5596.25	20648.3	308.444	264.102	0	1.20957	12.4172	-1664.55	-826622	466920	-6742.53	280.542	496.961	0
440	2	27.058	90.8361	-1004.5	-41406.4	-38405.3	-19907.2	261.767	651.221	0	-24.2339	-78.7089	-667.375	-42734.5	5694.51	20742.1	308.533	264.034	0	2.82411	12.1272	-1671.88	-829782	468717	-7185.56	280.435	496.665	0
440	3	26.6237	91.7072	-1007.18	-41734.6	-38863.9	-20119.3	261.413	651.437	0	-22.3129	-79.7016	-672.14	-42991.7	5801	20837.5	308.631	263.962	0	4.31078	12.0056	-1679.32	-832960	470527	-7458.07	280.312	496.353	0
440	4	25.9763	92.6656	-1009.82	-42075.3	-39356.7	-20328.9	261.026	651.666	0	-20.338	-80.6355	-677.022	-43257.3	5911.04	20936.9	308.731	263.893	0	5.63837	12.0301	-1686.84	-836151	472337	-7560.97	280.173	496.032	0
440	5	25.1226	93.6803	-1012.38	-42425.4	-39879.2	-20535.8	260.609	651.906	0	-18.3574	-81.5192	-681.94	-43529.7	6017.19	21043.1	308.824	263.832	0	6.76516	12.161	-1694.32	-839313	474110	-7497.68	280.014	495.712	0
440	6	24.0719	94.7183	-1014.81	-42781.8	-40425	-20740.3	260.165	652.158	0	-16.4221	-82.3701	-686.796	-43805.5	6109.83	21158.2	308.896	263.782	0	7.64971	12.3481	-1701.61	-842388	475799	-7277.04	279.834	495.403	0
440	7	22.8425	95.7525	-1017.04	-43142	-40986.6	-20942.7	259.7	652.419	0	-14.5784	-83.2062	-691.51	-44080.5	6179.49	21283.2	308.936	263.745	0	8.26413	12.5463	-1708.55	-845317	477362	-6913.77	279.628	495.109	0
440	8	21.4654	96.7667	-1019.05	-43503.6	-41557.1	-21142.7	259.22	652.69	0	-12.8614	-84.0351	-696.027	-44349	6220.82	21418.6	308.938	263.717	0	8.604	12.7316	-1715.08	-848068	478774	-6426.28	279.397	494.834	0
440	9	19.9839	97.7555	-1020.86	-43864.6	-42131.4	-21339.9	258.73	652.968	0	-11.2924	-84.8492	-700.307	-44605.1	6233.86	21564	308.902	263.694	0	8.69155	12.9063	-1721.17	-850639	480037	-5835.73	279.144	494.581	0
441	0	18.4504	98.7225	-1022.56	-44224.2	-42705.6	-21534.2	258.236	653.249	0	-9.87796	-85.6293	-704.329	-44845.3	6221.48	21718.9	308.833	263.671	0	8.5724	13.0932	-1726.89	-853066	481170	-5166.46	278.873	494.355	0
441	1	16.9198	99.678	-1024.24	-44581.5	-43276.9	-21727.4	257.747	653.527	0	-8.61603	-86.3547	-708.088	-45069	6186.95	21883	308.738	263.649	0	8.30378	13.3233	-1732.33	-855413	482209	-4445.29	278.59	494.164	0
441	2	15.4393	100.632	-1026.01	-44936.8	-43843.6	-21921.4	257.268	653.798	0	-7.5041	-87.0146	-711.578	-45276.7	6131.8	22054.8	308.617	263.629	0	7.93518	13.6172	-1737.59	-857741	483183	-3698.55	278.296	494.015	0
441	3	14.0396	101.585	-1027.92	-45291	-44405.9	-22117.8	256.8	654.061	0	-6.54537	-87.6122	-714.765	-45468.4	6054.08	22232	308.47	263.613	0	7.49428	13.9729	-1742.68	-860072	484094	-2949.06	277.993	493.918	0
441	4	12.737	102.531	-1029.96	-45645.7	-44965.2	-22317.7	256.343	654.318	0	-5.7499	-88.1637	-717.605	-45644	5950.29	22411.5	308.292	263.606	0	6.98713	14.3674	-1747.57	-862398	484920	-2215.53	277.675	493.88	0
441	5	11.5395	103.461	-1032.1	-46003.1	-45522.8	-22522.3	255.893	654.572	0	-5.13373	-88.6954	-720.074	-45805	5818.14	22591.6	308.08	263.612	0	6.40575	14.7652	-1752.17	-864694	485640	-1513.51	277.34	493.903	0
441	6	10.4509	104.366	-1034.28	-46366.2	-46078.4	-22733.7	255.449	654.829	0	-4.71647	-89.2377	-722.171	-45953.1	5657.12	22772.4	307.834	263.632	0	5.73446	15.128	-1756.45	-866940	486240	-854.645	276.987	493.987	0
441	7	9.47281	105.242	-1036.47	-46737.6	-46631.1	-22953.9	255.01	655.093	0	-4.51505	-89.8169	-723.901	-46088.8	5469.19	22956.2	307.555	263.667	0	4.95776	15.4254	-1760.37	-869110	486710	-245.496	276.617	494.13	0
441	8	8.60808	106.092	-1038.61	-47118.4	-47180.2	-23184.4	254.574	655.367	0	-4.53505	-90.447	-725.27	-46211.1	5258.18	23145.7	307.25	263.716	0	4.07303	15.6452	-1763.88	-871186	487047	310.879	276.233	494.328	0
441	9	7.86586	106.925	-1040.73	-47508.8	-47725.7	-23425.3	254.142	655.65	0	-4.76338	-91.1225	-726.298	-46318	5026.82	23343	306.921	263.773	0	3.10248	15.8029	-1767.02	-873171	487260	813.025	275.836	494.577	0
442	0	7.2635	107.764	-1042.87	-47908.1	-48268.2	-23675.5	253.716	655.939	0	-5.16628	-91.819	-727.028	-46409.3	4776.14	23549.4	306.569	263.834	0	2.09722	15.9453	-1769.9	-875109	487377	1260.02	275.427	494.872	0
442	1	6.82126	108.643	-1045.13	-48316	-48808.8	-23934.1	253.299	656.229	0	-5.69812	-92.5064	-727.527	-46486.4	4507.12	23765.9	306.195	263.896	0	1.12314	16.1367	-1772.66	-877065	487443	1651.51	275.008	495.21	0
442	2	6.54962	109.596	-1047.59	-48733.1	-49349.2	-24200	252.893	656.519	0	-6.31925	-93.1641	-727.842	-46550.6	4220.86	23993	305.799	263.957	0	0.230372	16.4321	-1775.43	-879094	487491	1991.2	274.582	495.588	0
442	3	6.44171	110.649	-1050.27	-49161	-49890.9	-24472.3	252.497	656.808	0	-7.00844	-93.7867	-727.989	-46601.9	3917.33	24230.6	305.381	264.015	0	-0.566728	16.8628	-1778.26	-881215	487531	2289.38	274.147	496.005	0
442	4	6.47722	111.817	-1053.15	-49602.2	-50436.4	-24749.6	252.109	657.099	0	-7.76375	-94.3803	-727.962	-46640.4	3595.06	24476.9	304.939	264.07	0	-1.28653	17.4365	-1781.12	-883422	487555	2559.95	273.701	496.463	0
442	5	6.6283	113.102	-1056.21	-50059.7	-50988.1	-25031	251.725	657.396	0	-8.5995	-94.9653	-727.747	-46665.8	3251.94	24728.8	304.469	264.124	0	-1.97119	18.1371	-1783.95	-885691	487545	2815.58	273.241	496.964	0
442	6	6.8607	114.503	-1059.37	-50535.8	-51547.8	-25316.2	251.341	657.704	0	-9.54243	-95.58	-727.321	-46678.1	2885.76	24982.2	303.968	264.178	0	-2.68173	18.9234	-1786.69	-887986	487474	3066.48	272.764	497.508	0
442	7	7.13405	116.013	-1062.57	-51031.2	-52115.3	-25604.5	250.954	658.026	0	-10.6236	-96.2704	-726.648	-46676.8	2494.63	25233	303.433	264.236	0	-3.48955	19.7424	-1789.22	-890257	487312	3324.19	272.267	498.098	0
442	8	7.40773	117.623	-1065.74	-51544.1	-52689.7	-25894.4	250.56	658.365	0	-11.87	-97.0655	-725.694	-46662	2078.75	25479.6	302.865	264.3	0	-4.46225	20.5573	-1791.43	-892460	487034	3607.67	271.748	498.732	0
442	9	7.65116	119.328	-1068.85	-52071.4	-53271.2	-26183.3	250.16	658.717	0	-13.3003	-97.964	-724.442	-46633.8	1641.3	25724.1	302.266	264.372	0	-5.64917	21.3636	-1793.29	-894567	486629	3942.81	271.209	499.412	0
443	0	7.85124	121.127	-1071.92	-52610.3	-53861.3	-26468.8	249.753	659.08	0	-14.9203	-98.9445	-722.909	-46593.6	1186.25	25971.1	301.641	264.453	0	-7.06905	22.1827	-1794.83	-896593	486113	4351.85	270.652	500.135	0
443	1	8.01028	123.026	-1075.01	-53158.1	-54461.9	-26749.2	249.338	659.449	0	-16.7193	-99.9818	-721.141	-46544.3	716.06	26223.6	300.993	264.543	0	-8.70904	23.0447	-1796.15	-898580	485517	4845.42	270.077	500.897	0
443	2	8.13324	125.027	-1078.15	-53712.2	-55074.4	-27023.2	248.918	659.819	0	-18.6762	-101.055	-719.186	-46489.3	232.318	26482.7	300.323	264.641	0	-10.5429	23.9716	-1797.34	-900561	484865	5424.92	269.487	501.693	0
443	3	8.21566	127.114	-1081.33	-54270.4	-55696.7	-27290.4	248.493	660.188	0	-20.7679	-102.15	-717.077	-46430.4	-262.247	26747.5	299.634	264.75	0	-12.5522	24.9638	-1798.41	-902532	484167	6088.26	268.884	502.516	0
443	4	8.24286	129.255	-1084.49	-54831.1	-56323.3	-27551.2	248.065	660.559	0	-22.9757	-103.258	-714.835	-46368.7	-764.018	27016.9	298.931	264.866	0	-14.7329	25.9973	-1799.33	-904458	483418	6831.82	268.273	503.359	0
443	5	8.19728	131.406	-1087.52	-55392.6	-56947.9	-27806.4	247.635	660.935	0	-25.2872	-104.377	-712.47	-46304.9	-1270.92	27290.2	298.216	264.992	0	-17.0899	27.029	-1799.99	-906284	482600	7649.59	267.656	504.213	0
443	6	8.06597	133.518	-1090.34	-55952.7	-57567.3	-28056.5	247.202	661.317	0	-27.6947	-105.508	-709.975	-46239.4	-1783.66	27567.8	297.488	265.128	0	-19.6288	28.01	-1800.31	-907948	481685	8532.92	267.033	505.075	0
443	7	7.84452	135.553	-1092.85	-56508	-58182.1	-28301.5	246.761	661.707	0	-30.1908	-106.65	-707.341	-46172.4	-2304.18	27849.8	296.742	265.276	0	-22.3462	28.9025	-1800.19	-909399	480643	9472.03	266.4	505.939	0
443	8	7.53851	137.485	-1095.02	-57054.4	-58794.2	-28540.9	246.308	662.104	0	-32.7611	-107.794	-704.582	-46104.2	-2833.12	28135.6	295.979	265.435	0	-25.2226	29.6914	-1799.6	-910611	479463	10455.9	265.755	506.799	0
443	9	7.16763	139.307	-1096.87	-57589.1	-59403.9	-28774	245.842	662.503	0	-35.3797	-108.92	-701.752	-46036.4	-3368.19	28423.3	295.2	265.602	0	-28.2121	30.3872	-1798.62	-911607	478168	11469.2	265.1	507.648	0
444	0	6.76976	141.029	-1098.49	-58109.4	-60010.4	-29000.7	245.37	662.899	0	-38.007	-110.003	-698.943	-45972.6	-3904.11	28710.5	294.414	265.774	0	-31.2372	31.0258	-1797.43	-912460	476815	12489.4	264.441	508.475	0
444	1	6.39243	142.671	-1100.01	-58612.5	-60614.1	-29221.5	244.896	663.284	0	-40.5974	-111.016	-696.273	-45917	-4434.46	28995.7	293.631	265.947	0	-34.205	31.6554	-1796.28	-913268	475477	13490.9	263.787	509.268	0
444	2	6.07308	144.246	-1101.52	-59096.6	-61214.3	-29437	244.428	663.65	0	-43.112	-111.937	-693.827	-45871.7	-4953.97	29278	292.86	266.114	0	-37.0389	32.3091	-1795.35	-914112	474214	14451.6	263.145	510.019	0
444	3	5.82713	145.755	-1103.09	-59561.9	-61807.2	-29647.8	243.969	663.995	0	-45.527	-112.769	-691.623	-45835.4	-5459.94	29557	292.106	266.272	0	-39.6999	32.9861	-1794.71	-915024	473052	15355.9	262.519	510.726	0
444	4	5.65121	147.186	-1104.7	-60009	-62387	-29854.2	243.526	664.321	0	-47.8342	-113.529	-689.611	-45804.4	-5953.11	29832.2	291.367	266.421	0	-42.183	33.6569	-1794.32	-915990	471979	16194.7	261.913	511.396	0
444	5	5.5313	148.523	-1106.32	-60437.8	-62949.8	-30056.8	243.1	664.63	0	-50.0355	-114.247	-687.706	-45774.5	-6437.72	30102.9	290.639	266.561	0	-44.5042	34.2766	-1794.02	-916961	470955	16962.1	261.323	512.037	0
444	6	5.44798	149.749	-1107.84	-60847.8	-63496.1	-30257	242.685	664.925	0	-52.1403	-114.955	-685.811	-45742.1	-6919.88	30368.3	289.91	266.698	0	-46.6924	34.7938	-1793.65	-917865	469921	17654.2	260.742	512.661	0
444	7	5.37923	150.844	-1109.18	-61239.7	-64029.3	-30456.6	242.273	665.212	0	-54.1651	-115.688	-683.85	-45703.9	-7405.03	30628.6	289.172	266.833	0	-48.7859	35.1559	-1793.03	-918626	468816	18270.5	260.16	513.273	0
444	8	5.3041	151.801	-1110.26	-61615.9	-64552.1	-30656.5	241.859	665.497	0	-56.1305	-116.477	-681.776	-45657.7	-7896	30885.8	288.418	266.969	0	-50.8264	35.3237	-1792.04	-919193	467603	18817	259.572	513.878	0
444	9	5.20869	152.625	-1111.07	-61981	-65066.8	-30856.4	241.438	665.785	0	-58.0546	-117.338	-679.578	-45603.1	-8391.81	31141.5	287.651	267.105	0	-52.8459	35.2869	-1790.65	-919560	466273	19304.8	258.977	514.48	0
445	0	5.09151	153.34	-1111.65	-62340.1	-65575.9	-31054.8	241.011	666.079	0	-59.9472	-118.272	-677.279	-45540.4	-8887.27	31396.5	286.878	267.24	0	-54.8557	35.0677	-1788.93	-919762	464850	19745.6	258.376	515.081	0
445	1	4.96057	153.978	-1112.09	-62696.5	-66083.5	-31250.1	240.577	666.377	0	-61.8081	-119.268	-674.913	-45469.7	-9375.2	31650	286.109	267.371	0	-56.8476	34.7092	-1787	-919858	463371	20148.4	257.774	515.681	0
445	2	4.82218	154.571	-1112.45	-63050.6	-66593.1	-31440.5	240.138	666.678	0	-63.632	-120.312	-672.503	-45390.7	-9850.75	31900.1	285.352	267.495	0	-58.8099	34.2593	-1784.95	-919889	461864	20522.3	257.173	516.28	0
445	3	4.67235	155.147	-1112.74	-63400.9	-67106.6	-31624.6	239.693	666.977	0	-65.4147	-121.391	-670.047	-45302.8	-10313.8	32144	284.607	267.611	0	-60.7424	33.7561	-1782.79	-919866	460332	20879	256.573	516.879	0
445	4	4.49792	155.724	-1112.97	-63746	-67623.7	-31801.2	239.24	667.275	0	-67.1551	-122.502	-667.52	-45205.5	-10767.4	32378.9	283.87	267.722	0	-62.6572	33.2221	-1780.49	-919774	458764	21231.7	255.972	517.48	0
445	5	4.28176	156.315	-1113.09	-64084.7	-68143.1	-31969	238.78	667.574	0	-68.8553	-123.646	-664.896	-45098.2	-11215.2	32600.9	283.132	267.827	0	-64.5735	32.6682	-1777.99	-919579	457137	21591.6	255.366	518.085	0
445	6	4.00643	156.929	-1113.04	-64415.9	-68663.3	-32127.5	238.31	667.874	0	-70.52	-124.828	-662.157	-44980.4	-11658.9	32804.9	282.393	267.93	0	-66.5135	32.1008	-1775.2	-919241	455429	21967.7	254.753	518.693	0
445	7	3.65765	157.571	-1112.77	-64738.6	-69183.2	-32276.5	237.828	668.178	0	-72.1549	-126.053	-659.299	-44853.3	-12098	32987	281.65	268.032	0	-68.4972	31.5186	-1772.07	-918731	453629	22365.9	254.132	519.303	0
445	8	3.22798	158.248	-1112.27	-65051.8	-69703	-32416.1	237.333	668.486	0	-73.7618	-127.339	-656.333	-44719.1	-12531.3	33148.6	280.907	268.135	0	-70.5339	30.9091	-1768.61	-918040	451733	22788.5	253.503	519.914	0
445	9	2.72007	158.967	-1111.54	-65354.7	-70223.3	-32547	236.823	668.797	0	-75.3317	-128.705	-653.29	-44581.4	-12956.7	33293.6	280.167	268.241	0	-72.6117	30.2626	-1764.83	-917181	449754	23232.5	252.868	520.522	0
446	0	2.14848	159.744	-1110.61	-65646.6	-70742.7	-32669.6	236.303	669.109	0	-76.8407	-130.155	-650.221	-44442.8	-13369.9	33426.2	279.438	268.35	0	-74.6923	29.5893	-1760.83	-916187	447723	23690.9	252.231	521.121	0
446	1	1.53632	160.598	-1109.55	-65926.7	-71258.4	-32784.1	235.777	669.418	0	-78.2565	-131.681	-647.186	-44305.4	-13766.5	33549.5	278.729	268.459	0	-76.7202	28.9165	-1756.73	-915105	445678	24154.6	251.601	521.703	0
446	2	0.906333	161.543	-1108.38	-66194.3	-71767.9	-32890.1	235.249	669.722	0	-79.5512	-133.272	-644.221	-44169.3	-14143.2	33665.2	278.046	268.562	0	-78.6449	28.2715	-1752.6	-913960	443643	24613.9	250.981	522.263	0
446	3	0.272248	162.583	-1107.08	-66449.2	-72270.2	-32987.5	234.72	670.022	0	-80.7123	-134.914	-641.325	-44032.9	-14499.9	33772.7	277.391	268.659	0	-80.44	27.6683	-1748.41	-912738	441613	25062.1	250.372	522.8	0
446	4	-0.365436	163.705	-1105.62	-66691.7	-72765.1	-33076.1	234.186	670.321	0	-81.7464	-136.6	-638.466	-43893.5	-14840.3	33870.3	276.756	268.748	0	-82.1119	27.1054	-1744.08	-911403	439561	25498	249.77	523.315	0
446	5	-1.01929	164.889	-1103.93	-66922.6	-73252.3	-33156.1	233.644	670.622	0	-82.6769	-138.325	-635.602	-43749.2	-15172	33957.3	276.13	268.831	0	-83.6962	26.5644	-1739.53	-909914	437453	25927.7	249.168	523.813	0
446	6	-1.71154	166.104	-1101.96	-67142.5	-73732.2	-33227.1	233.09	670.93	0	-83.5349	-140.097	-632.687	-43600.3	-15504.6	34034.5	275.494	268.913	0	-85.2465	26.0074	-1734.64	-908226	435248	26360.7	248.556	524.3	0
446	7	-2.46722	167.317	-1099.62	-67351.6	-74206.1	-33288.1	232.516	671.25	0	-84.3491	-141.926	-629.679	-43448.8	-15846.2	34103.2	274.834	269.002	0	-86.8163	25.3909	-1729.3	-906284	432904	26807.1	247.925	524.782	0
446	8	-3.30418	168.498	-1096.85	-67549.4	-74675.9	-33337.8	231.918	671.585	0	-85.1352	-143.806	-626.552	-43296.8	-16199.7	34163.5	274.145	269.103	0	-88.4394	24.6915	-1723.4	-904050	430390	27275.7	247.27	525.261	0
446	9	-4.22326	169.633	-1093.65	-67735	-75143.2	-33374.8	231.291	671.935	0	-85.8919	-145.708	-623.326	-43146.9	-16562.5	34215.1	273.429	269.22	0	-90.1152	23.9247	-1716.97	-901524	427712	27772.3	246.589	525.735	0
447	0	-5.20448	170.725	-1090.09	-67907	-75609	-33398	230.64	672.295	0	-86.6031	-147.582	-620.076	-43001.8	-16928.8	34257.9	272.699	269.349	0	-91.8076	23.1432	-1710.17	-898769	424919	28298.2	245.89	526.194	0
447	1	-6.21396	171.793	-1086.32	-68063.8	-76072.7	-33407.2	229.972	672.655	0	-87.2444	-149.374	-616.91	-42864.6	-17291.1	34293.4	271.971	269.483	0	-93.4584	22.4195	-1703.23	-895889	422091	28851.5	245.184	526.626	0
447	2	-7.21954	172.862	-1082.47	-68204	-76531.6	-33403.1	229.299	673.008	0	-87.7924	-151.039	-613.912	-42737.5	-17643.1	34324	271.261	269.615	0	-95.0119	21.8221	-1696.38	-892985	419301	29429.9	244.485	527.022	0
447	3	-8.20367	173.947	-1078.64	-68327	-76982.1	-33387	228.63	673.346	0	-88.2326	-152.549	-611.119	-42621.4	-17980.3	34350.8	270.578	269.743	0	-96.4363	21.3986	-1689.76	-890116	416594	30034.2	243.801	527.379	0
447	4	-9.16457	175.056	-1074.85	-68433.1	-77421.2	-33360.8	227.97	673.667	0	-88.5642	-153.885	-608.534	-42515.4	-18300.2	34373.1	269.927	269.865	0	-97.7288	21.1703	-1683.39	-887298	413985	30666.7	243.138	527.695	0
447	5	-10.111	176.178	-1071.07	-68523.5	-77847.4	-33326.5	227.318	673.977	0	-88.7982	-155.048	-606.137	-42417.4	-18601.8	34389.6	269.311	269.98	0	-98.9092	21.1307	-1677.21	-884509	411461	31329.7	242.494	527.974	0
447	6	-11.058	177.297	-1067.24	-68601.2	-78260.7	-33285.7	226.67	674.279	0	-88.9524	-156.049	-603.879	-42324.7	-18887.7	34399.7	268.723	270.088	0	-100.01	21.2476	-1671.12	-881698	408988	32024.2	241.866	528.22	0
447	7	-12.0225	178.39	-1063.27	-68669.3	-78661.1	-33239.1	226.02	674.583	0	-89.0424	-156.913	-601.695	-42234.8	-19162.3	34403.1	268.153	270.193	0	-101.065	21.4765	-1664.97	-878807	406517	32749.2	241.246	528.442	0
447	8	-13.0163	179.44	-1059.11	-68729.9	-79049.3	-33186.9	225.362	674.894	0	-89.0756	-157.659	-599.527	-42146.1	-19429.2	34399.6	267.593	270.299	0	-102.092	21.7805	-1658.63	-875791	404012	33501.9	240.627	528.65	0
447	9	-14.0405	180.438	-1054.75	-68782.9	-79426.1	-33128.8	224.697	675.213	0	-89.0535	-158.295	-597.344	-42057.3	-19688.4	34388.8	267.04	270.407	0	-103.094	22.1431	-1652.09	-872642	401461	34278.3	240.007	528.848	0
448	0	-15.084	181.388	-1050.25	-68826.9	-79792.6	-33064	224.025	675.534	0	-88.9739	-158.817	-595.151	-41967.4	-19938.6	34370.4	266.498	270.516	0	-104.058	22.5712	-1645.4	-869396	398885	35073.8	239.388	529.037	0
448	1	-16.1273	182.301	-1045.72	-68860.3	-80150.2	-32992.2	223.354	675.85	0	-88.8338	-159.219	-592.969	-41875.8	-20178.9	34344.7	265.97	270.621	0	-104.961	23.0823	-1638.69	-866110	396315	35881.5	238.775	529.215	0
448	2	-17.1529	183.185	-1041.22	-68881.9	-80500.8	-32913.2	222.686	676.155	0	-88.6356	-159.5	-590.811	-41782.3	-20410.8	34311.4	265.453	270.72	0	-105.789	23.685	-1632.03	-862834	393775	36694.1	238.168	529.384	0
448	3	-18.1549	184.04	-1036.79	-68891.5	-80845.3	-32827.2	222.023	676.447	0	-88.3915	-159.671	-588.661	-41686	-20637.8	34269.8	264.941	270.815	0	-106.546	24.3693	-1625.45	-859581	391266	37506.2	237.566	529.546	0
448	4	-19.1393	184.856	-1032.41	-68890.4	-81182	-32735.1	221.367	676.728	0	-88.1199	-159.743	-586.47	-41585.2	-20864.5	34219.2	264.424	270.908	0	-107.259	25.113	-1618.88	-856334	388766	38317	236.965	529.712	0
448	5	-20.1185	185.623	-1028.04	-68880.5	-81505.8	-32638.5	220.717	677.002	0	-87.8419	-159.735	-584.161	-41476.7	-21096.5	34159.7	263.886	271.002	0	-107.96	25.8875	-1612.2	-853049	386239	39128.1	236.359	529.893	0
448	6	-21.1031	186.325	-1023.6	-68863.7	-81811.4	-32539.2	220.075	677.276	0	-87.5803	-159.665	-581.667	-41357.6	-21339.3	34092.1	263.314	271.102	0	-108.683	26.6601	-1605.27	-849672	383647	39939.9	235.742	530.099	0
448	7	-22.0955	186.953	-1019.04	-68840.4	-82095.7	-32438.5	219.438	677.554	0	-87.3525	-159.551	-578.961	-41227.8	-21594.9	34016.6	262.701	271.21	0	-109.448	27.4026	-1598	-846161	380964	40747.6	235.112	530.335	0
448	8	-23.0862	187.507	-1014.34	-68809.8	-82359.7	-32336.7	218.804	677.837	0	-87.1617	-159.402	-576.057	-41089.5	-21860.5	33932.3	262.052	271.329	0	-110.248	28.1053	-1590.39	-842506	378190	41542.2	234.469	530.596	0
448	9	-24.0568	188	-1009.5	-68771.1	-82606.8	-32233.6	218.171	678.124	0	-86.9958	-159.215	-572.999	-40946	-22130.8	33838.3	261.377	271.459	0	-111.053	28.7849	-1582.5	-838733	375344	42314	233.815	530.877	0
449	0	-24.983	188.455	-1004.63	-68724.1	-82841.5	-32129.5	217.54	678.408	0	-86.8319	-158.976	-569.856	-40800.3	-22399.2	33734.3	260.693	271.598	0	-111.815	29.479	-1574.48	-834904	372472	43054.6	233.159	531.17	0
449	1	-25.8406	188.904	-999.803	-68668.8	-83068.4	-32024.8	216.915	678.682	0	-86.646	-158.677	-566.708	-40654.7	-22659.2	33621	260.016	271.738	0	-112.487	30.2275	-1566.51	-831094	369625	43756.3	232.508	531.464	0
449	2	-26.6139	189.369	-995.105	-68604.4	-83290.7	-31919.7	216.3	678.942	0	-86.4262	-158.323	-563.603	-40509.5	-22905.9	33499.6	259.358	271.876	0	-113.04	31.0451	-1558.71	-827359	366842	44413.2	231.869	531.754	0
449	3	-27.3008	189.853	-990.545	-68529.4	-83509.6	-31813.7	215.693	679.183	0	-86.179	-157.94	-560.545	-40363.2	-23137.7	33371.9	258.723	272.007	0	-113.48	31.913	-1551.09	-823703	364127	45021.4	231.244	532.035	0
449	4	-27.9083	190.346	-986.081	-68442	-83723.7	-31706.3	215.095	679.408	0	-85.9212	-157.552	-557.516	-40213.8	-23354.6	33238.8	258.109	272.13	0	-113.829	32.7943	-1543.6	-820094	361465	45579.1	230.631	532.308	0
449	5	-28.4496	190.835	-981.635	-68341.1	-83928.4	-31597.4	214.501	679.62	0	-85.672	-157.188	-554.485	-40060.5	-23557.3	33100.5	257.515	272.248	0	-114.122	33.647	-1536.12	-816481	358828	46085.9	230.028	532.573	0
449	6	-28.944	191.305	-977.112	-68226.8	-84117.9	-31487.2	213.912	679.825	0	-85.4546	-156.878	-551.406	-39903.4	-23747.9	32957.3	256.932	272.367	0	-114.399	34.4268	-1528.52	-812798	356181	46544.9	229.431	532.836	0
449	7	-29.4149	191.74	-972.426	-68100.7	-84287.9	-31375.4	213.322	680.032	0	-85.2935	-156.646	-548.212	-39741.8	-23929.7	32810	256.35	272.494	0	-114.708	35.094	-1520.64	-808980	353480	46964.6	228.834	533.108	0
449	8	-29.8833	192.129	-967.514	-67965.4	-84438.1	-31261.3	212.727	680.248	0	-85.2048	-156.501	-544.841	-39573.1	-24106.2	32658.9	255.756	272.632	0	-115.088	35.6285	-1512.36	-804980	350687	47355.9	228.228	533.4	0
449	9	-30.3606	192.471	-962.363	-67824.3	-84571.7	-31144.3	212.121	680.477	0	-85.1895	-156.43	-541.258	-39392.2	-24280.1	32503.8	255.141	272.779	0	-115.55	36.041	-1503.62	-800780	347781	47729.6	227.607	533.718	0
450	0	-30.8445	192.777	-957.023	-67679.6	-84693.3	-31024.6	211.503	680.719	0	-85.2322	-156.406	-537.464	-39194.3	-24453.1	32344.8	254.503	272.925	0	-116.077	36.3708	-1494.49	-796405	344772	48093.1	226.967	534.063	0
450	1	-31.3221	193.066	-951.595	-67532.1	-84805.8	-30902.5	210.88	680.967	0	-85.3097	-156.398	-533.506	-38979	-24625.7	32183.1	253.842	273.062	0	-116.632	36.6678	-1485.1	-791926	341697	48449.4	226.314	534.432	0
450	2	-31.778	193.357	-946.183	-67382.2	-84910.1	-30778.2	210.26	681.215	0	-85.4032	-156.389	-529.466	-38752	-24796.3	32020.5	253.167	273.191	0	-117.181	36.9682	-1475.65	-787424	338613	48797.9	225.656	534.815	0
450	3	-32.2016	193.658	-940.855	-67229.5	-85005.3	-30651	209.651	681.456	0	-85.5034	-156.371	-525.418	-38521.1	-24963.5	31858.2	252.488	273.315	0	-117.705	37.2873	-1466.27	-782966	335563	49137	225.001	535.204	0
450	4	-32.5912	193.973	-935.643	-67073.5	-85089.3	-30520.4	209.058	681.687	0	-85.6072	-156.347	-521.403	-38292.3	-25126.7	31695.7	251.809	273.441	0	-118.198	37.6263	-1457.05	-778582	332571	49465.3	224.357	535.596	0
450	5	-32.9552	194.296	-930.541	-66914	-85159.1	-30386.6	208.484	681.909	0	-85.7145	-156.32	-517.429	-38068.5	-25285.5	31531.9	251.132	273.572	0	-118.67	37.9765	-1447.97	-774276	329643	49783.8	223.725	535.991	0
450	6	-33.3102	194.617	-925.512	-66752	-85212	-30250.2	207.93	682.124	0	-85.8305	-156.297	-513.486	-37849.3	-25439.9	31365.7	250.456	273.71	0	-119.141	38.3196	-1439	-770022	326766	50096.7	223.105	536.388	0
450	7	-33.674	194.919	-920.501	-66589	-85247.1	-30112.2	207.391	682.34	0	-85.9627	-156.284	-509.562	-37632.9	-25589.4	31196.8	249.782	273.853	0	-119.637	38.6343	-1430.06	-765785	323925	50408.5	222.495	536.788	0
450	8	-34.0581	195.187	-915.458	-66426.2	-85265.4	-29973.6	206.86	682.561	0	-86.1137	-156.281	-505.643	-37416.8	-25732.3	31025.2	249.11	273.998	0	-120.172	38.9058	-1421.1	-761534	321101	50721.6	221.893	537.19	0
450	9	-34.4638	195.411	-910.361	-66262.6	-85270	-29834.7	206.334	682.787	0	-86.2772	-156.279	-501.725	-37198.5	-25866.5	30851.2	248.445	274.141	0	-120.741	39.132	-1412.09	-757248	318285	51034.4	221.296	537.592	0
451	0	-34.8802	195.595	-905.229	-66095.4	-85265.4	-29694.6	205.808	683.015	0	-86.4365	-156.265	-497.821	-36977.3	-25990	30675	247.793	274.278	0	-121.317	39.3297	-1403.05	-752939	315483	51343.5	220.705	537.99	0
451	1	-35.2895	195.753	-900.121	-65921.3	-85255.4	-29552.7	205.285	683.236	0	-86.5684	-156.221	-493.963	-36754.5	-26101.2	30497.8	247.16	274.408	0	-121.858	39.5316	-1394.08	-748645	312718	51644.9	220.122	538.377	0
451	2	-35.6771	195.902	-895.096	-65738.1	-85241	-29408.1	204.769	683.443	0	-86.6514	-156.135	-490.173	-36531.7	-26198.7	30320.6	246.552	274.528	0	-122.328	39.7665	-1385.27	-744404	310013	51935.7	219.554	538.749	0
451	3	-36.0388	196.051	-890.18	-65545.4	-85220.9	-29260.7	204.266	683.632	0	-86.6736	-156.008	-486.442	-36308.5	-26282.4	30144.4	245.97	274.641	0	-122.712	40.0427	-1376.62	-740230	307374	52214.9	219.002	539.111	0
451	4	-36.3782	196.2	-885.363	-65344.8	-85192.6	-29110.5	203.777	683.806	0	-86.6339	-155.849	-482.742	-36083.2	-26353.9	29969.5	245.408	274.746	0	-123.012	40.3511	-1368.1	-736111	304789	52481.7	218.466	539.467	0
451	5	-36.7023	196.341	-880.602	-65138.7	-85153.4	-28958.1	203.301	683.971	0	-86.5389	-155.672	-479.049	-35854.8	-26416.1	29795.5	244.857	274.846	0	-123.241	40.6689	-1359.65	-732018	302241	52734.2	217.943	539.823	0
451	6	-37.0232	196.454	-875.836	-64929.3	-85101.8	-28804.7	202.834	684.134	0	-86.3998	-155.493	-475.351	-35623.4	-26472.8	29621.8	244.309	274.941	0	-123.423	40.961	-1351.19	-727917	299706	52969.6	217.425	540.179	0
451	7	-37.356	196.517	-871.005	-64718.5	-85037.8	-28652.1	202.368	684.303	0	-86.2269	-155.327	-471.646	-35390.3	-26527.7	29448.5	243.755	275.036	0	-123.583	41.1898	-1342.65	-723774	297162	53185.9	216.907	540.536	0
451	8	-37.7089	196.513	-866.077	-64507.9	-84962.3	-28501.7	201.9	684.483	0	-86.0235	-155.176	-467.952	-35158	-26582.8	29276	243.193	275.132	0	-123.732	41.337	-1334.03	-719579	294603	53382.5	216.385	540.89	0
451	9	-38.0738	196.443	-861.075	-64298.7	-84877.6	-28354.6	201.428	684.673	0	-85.7809	-155.026	-464.315	-34929.7	-26637.2	29104.4	242.631	275.228	0	-123.855	41.4177	-1325.39	-715359	292047	53556.4	215.863	541.235	0
452	0	-38.4241	196.327	-856.087	-64091.4	-84787.3	-28211	200.96	684.866	0	-85.4756	-154.848	-460.803	-34708.5	-26687.1	28933.8	242.086	275.322	0	-123.9	41.4785	-1316.89	-711183	289540	53700.1	215.35	541.559	0
452	1	-38.7243	196.192	-851.239	-63885.9	-84695.9	-28070.7	200.503	685.05	0	-85.0781	-154.614	-457.487	-34496.5	-26727.1	28763.9	241.579	275.404	0	-123.802	41.5787	-1308.73	-707140	287138	53804.3	214.862	541.852	0
452	2	-38.948	196.064	-846.642	-63683.3	-84607	-27932.9	200.068	685.219	0	-84.5709	-154.304	-454.408	-34294.8	-26753.4	28595	241.125	275.471	0	-123.519	41.76	-1301.05	-703307	284883	53862.6	214.407	542.109	0
452	3	-39.0865	195.95	-842.348	-63486.2	-84523	-27797.2	199.658	685.368	0	-83.9568	-153.92	-451.552	-34102.5	-26765.9	28427.6	240.725	275.523	0	-123.043	42.0301	-1293.9	-699714	282787	53873.5	213.99	542.338	0
452	4	-39.1458	195.843	-838.352	-63297.4	-84444.4	-27663.2	199.273	685.502	0	-83.2537	-153.475	-448.868	-33916.9	-26766.5	28261.3	240.369	275.561	0	-122.4	42.3682	-1287.22	-696349	280830	53838.2	213.604	542.551	0
452	5	-39.1417	195.733	-834.603	-63118.6	-84369.8	-27530.6	198.91	685.627	0	-82.488	-152.999	-446.29	-33735.1	-26758.2	28095.4	240.043	275.59	0	-121.63	42.7344	-1280.89	-693169	278978	53759.2	213.242	542.761	0
452	6	-39.0964	195.606	-831.019	-62949.8	-84297.4	-27398.9	198.561	685.75	0	-81.6927	-152.53	-443.75	-33554.9	-26744	27930.1	239.732	275.617	0	-120.789	43.0756	-1274.77	-690109	277187	53641.2	212.893	542.982	0
452	7	-39.0323	195.448	-827.498	-62790.7	-84227.2	-27267.4	198.215	685.88	0	-80.9042	-152.11	-441.189	-33374	-26727.7	27766.5	239.419	275.646	0	-119.936	43.3384	-1268.69	-687096	275408	53491.2	212.544	543.22	0
452	8	-38.9662	195.256	-823.952	-62641.1	-84161.2	-27135.3	197.857	686.025	0	-80.156	-151.767	-438.573	-33190.4	-26711.8	27606.4	239.094	275.678	0	-119.122	43.4892	-1262.53	-684069	273603	53318.4	212.182	543.48	0
452	9	-38.9068	195.033	-820.34	-62500	-84100.9	-27002.5	197.48	686.188	0	-79.4707	-151.511	-435.896	-33002.6	-26696	27450.9	238.756	275.712	0	-118.377	43.5224	-1256.24	-681000	271756	53132.4	211.803	543.759	0
453	0	-38.8542	194.797	-816.686	-62365	-84045.4	-26869.1	197.09	686.363	0	-78.8536	-151.339	-433.179	-32810.1	-26677.4	27300.7	238.415	275.743	0	-117.708	43.4579	-1249.86	-677903	269887	52940.7	211.412	544.05	0
453	1	-38.8009	194.571	-813.065	-62233.1	-83992.4	-26735.7	196.697	686.541	0	-78.2945	-151.237	-430.456	-32614.2	-26653.1	27156.1	238.082	275.767	0	-117.095	43.3336	-1243.52	-674828	268031	52747.9	211.022	544.348	0
453	2	-38.7397	194.38	-809.542	-62102.2	-83939.8	-26602.3	196.312	686.713	0	-77.7768	-151.193	-427.766	-32417.6	-26621.9	27016.8	237.765	275.784	0	-116.517	43.1871	-1237.31	-671820	266223	52557.2	210.643	544.645	0
453	3	-38.6694	194.241	-806.136	-61971.3	-83885.8	-26468.4	195.941	686.875	0	-77.2862	-151.201	-425.142	-32223.7	-26584.4	26881.6	237.469	275.795	0	-115.956	43.0397	-1231.28	-668900	264479	52370.7	210.28	544.935	0
453	4	-38.5953	194.156	-802.826	-61841.5	-83830	-26333.1	195.581	687.03	0	-76.8133	-151.262	-422.615	-32035.5	-26541.7	26748.7	237.196	275.803	0	-115.409	42.8942	-1225.44	-666065	262800	52189.6	209.933	545.211	0
453	5	-38.5283	194.121	-799.576	-61714.9	-83773.6	-26196.5	195.227	687.185	0	-76.3535	-151.379	-420.192	-31854.8	-26496.4	26616.9	236.942	275.81	0	-114.882	42.7422	-1219.77	-663298	261175	52016.1	209.598	545.472	0
453	6	-38.4823	194.123	-796.345	-61593.7	-83719.6	-26058.7	194.87	687.346	0	-75.903	-151.549	-417.861	-31681	-26451	26485.5	236.699	275.817	0	-114.385	42.5735	-1214.21	-660574	259582	51853.7	209.265	545.721	0
453	7	-38.4719	194.148	-793.104	-61479.1	-83670.6	-25919.7	194.502	687.517	0	-75.4545	-151.767	-415.587	-31512.1	-26405.5	26353.7	236.462	275.825	0	-113.926	42.3812	-1208.69	-657868	258000	51707.1	208.93	545.964	0
453	8	-38.5081	194.185	-789.842	-61371.8	-83628.4	-25779.1	194.12	687.701	0	-74.9983	-152.021	-413.335	-31346.3	-26357.6	26221.6	236.232	275.838	0	-113.506	42.1642	-1203.18	-655165	256416	51581.3	208.587	546.211	0
453	9	-38.59	194.228	-786.588	-61272.4	-83593.9	-25637.1	193.726	687.896	0	-74.5248	-152.297	-411.092	-31183.2	-26304.7	26091	236.013	275.854	0	-113.115	41.9308	-1197.68	-652480	254835	51478	208.24	546.467	0
454	0	-38.7006	194.281	-783.412	-61181.1	-83566.9	-25494.4	193.33	688.096	0	-74.0221	-152.579	-408.889	-31023.5	-26245.1	25964.6	235.814	275.873	0	-112.723	41.702	-1192.3	-649862	253289	51392.6	207.899	546.728	0
454	1	-38.8134	194.354	-780.405	-61097.1	-83546	-25351.9	192.945	688.289	0	-73.4742	-152.845	-406.779	-30868.7	-26177.7	25844.4	235.646	275.886	0	-112.288	41.5095	-1187.18	-647376	251821	51316.4	207.577	546.982	0
454	2	-38.9055	194.459	-777.63	-61018.9	-83527.4	-25210	192.587	688.468	0	-72.8672	-153.078	-404.804	-30718.9	-26101.8	25731.2	235.52	275.886	0	-111.773	41.3811	-1182.43	-645067	250466	51241.3	207.285	547.221	0
454	3	-38.963	194.594	-775.101	-60944.1	-83506.2	-25068.2	192.264	688.627	0	-72.1975	-153.271	-402.973	-30573.6	-26017.9	25624.1	235.435	275.87	0	-111.16	41.3235	-1178.07	-642940	249234	51159.9	207.031	547.439	0
454	4	-38.9815	194.746	-772.779	-60870.7	-83477.6	-24925.6	191.977	688.768	0	-71.4716	-153.431	-401.27	-30432.5	-25928.2	25521.7	235.385	275.84	0	-110.453	41.3154	-1174.05	-640969	248111	51063.7	206.813	547.637	0
454	5	-38.966	194.891	-770.59	-60796.9	-83439	-24781.5	191.721	688.897	0	-70.7055	-153.575	-399.668	-30296.2	-25836.3	25422	235.356	275.804	0	-109.671	41.3162	-1170.26	-639103	247066	50945.7	206.623	547.817	0
454	6	-38.9311	195	-768.43	-60722.4	-83390.2	-24636.2	191.48	689.021	0	-69.9222	-153.722	-398.134	-30165.5	-25745.8	25323.6	235.334	275.767	0	-108.853	41.2783	-1166.56	-637275	246058	50803.3	206.447	547.983	0
454	7	-38.8948	195.048	-766.204	-60648	-83332.6	-24490.4	191.24	689.154	0	-69.1444	-153.891	-396.625	-30040.3	-25659.3	25225.9	235.306	275.74	0	-108.039	41.1568	-1162.83	-635423	245043	50637.2	206.27	548.144	0
454	8	-38.8678	195.019	-763.865	-60575.9	-83268.9	-24344.9	190.99	689.302	0	-68.3859	-154.097	-395.106	-29920.1	-25577.8	25129	235.263	275.727	0	-107.254	40.9222	-1158.97	-633511	243993	50447.3	206.083	548.31	0
454	9	-38.8456	194.915	-761.424	-60507.9	-83202.8	-24199.9	190.727	689.467	0	-67.6459	-154.34	-393.565	-29803.9	-25501.3	25033.3	235.204	275.728	0	-106.492	40.5754	-1154.99	-631546	242904	50231	205.883	548.484	0
455	0	-38.8073	194.755	-758.952	-60444.8	-83139.3	-24055	190.455	689.643	0	-66.9059	-154.602	-392.022	-29690.8	-25428.3	24938.3	235.136	275.737	0	-105.713	40.1531	-1150.97	-629573	241799	49982.9	205.673	548.666	0
455	1	-38.7244	194.572	-756.55	-60385.7	-83083.4	-23910.4	190.181	689.817	0	-66.1338	-154.858	-390.526	-29579.5	-25356.7	24843.4	235.07	275.743	0	-104.858	39.7137	-1147.08	-627660	240716	49695.8	205.464	548.844	0
455	2	-38.573	194.403	-754.315	-60329.6	-83038.5	-23766.1	189.915	689.979	0	-65.2973	-155.091	-389.125	-29469	-25284.4	24748.5	235.022	275.731	0	-103.87	39.3126	-1143.44	-625869	239695	49365.2	205.266	549.006	0
455	3	-38.3437	194.277	-752.306	-60275.7	-83004.1	-23622.1	189.667	690.121	0	-64.3776	-155.294	-387.854	-29358.8	-25209.1	24654.4	235.004	275.695	0	-102.721	38.9826	-1140.16	-624241	238765	48992.3	205.089	549.144	0
455	4	-38.0426	194.206	-750.53	-60223.8	-82977.6	-23478.4	189.441	690.242	0	-63.3746	-155.479	-386.727	-29249.5	-25128	24562.4	235.024	275.634	0	-101.417	38.7272	-1137.26	-622783	237939	48583.1	204.942	549.253	0
455	5	-37.6879	194.191	-748.944	-60174.1	-82956.5	-23335.4	189.235	690.345	0	-62.3048	-155.664	-385.732	-29142.3	-25038.4	24472.9	235.089	275.551	0	-99.9927	38.5266	-1134.68	-621469	237207	48146.1	204.823	549.336	0
455	6	-37.3072	194.221	-747.466	-60127.4	-82938.2	-23194.2	189.041	690.442	0	-61.1943	-155.872	-384.837	-29038.4	-24940.3	24385.8	235.193	275.456	0	-98.5015	38.3489	-1132.3	-620246	236540	47692.6	204.726	549.4	0
455	7	-36.9322	194.284	-746.006	-60085.2	-82920.9	-23055.7	188.847	690.543	0	-60.0741	-156.123	-383.991	-28938.6	-24836.2	24302	235.321	275.363	0	-97.0063	38.161	-1130	-619054	235898	47238	204.639	549.458	0
455	8	-36.5913	194.369	-744.496	-60049.3	-82903.6	-22920.8	188.645	690.658	0	-58.9741	-156.431	-383.152	-28843.5	-24730.7	24222.2	235.455	275.28	0	-95.5654	37.938	-1127.65	-617845	235247	46798.3	204.55	549.521	0
455	9	-36.3006	194.473	-742.916	-60020.6	-82886.8	-22789.2	188.431	690.79	0	-57.9143	-156.799	-382.302	-28753.5	-24628	24145.9	235.58	275.212	0	-94.2149	37.6743	-1125.22	-616605	234573	46385.2	204.45	549.594	0
456	0	-36.0587	194.603	-741.305	-59998.4	-82871.9	-22660.1	188.208	690.936	0	-56.8998	-157.212	-381.466	-28669	-24530.8	24071.5	235.693	275.155	0	-92.9584	37.3914	-1122.77	-615362	233890	46004.5	204.341	549.673	0
456	1	-35.8507	194.77	-739.729	-59981.1	-82861.1	-22532.1	187.985	691.085	0	-55.9245	-157.642	-380.685	-28590.2	-24439.3	23998.1	235.802	275.102	0	-91.7752	37.1279	-1120.41	-614161	233229	45658.2	204.231	549.746	0
456	2	-35.6625	194.976	-738.235	-59966.4	-82856.1	-22403.3	187.765	691.229	0	-54.9818	-158.061	-379.988	-28516.7	-24353.2	23925.5	235.911	275.046	0	-90.6443	36.9146	-1118.22	-613032	232609	45347.1	204.125	549.804	0
456	3	-35.4921	195.212	-736.816	-59952.7	-82857	-22273	187.547	691.367	0	-54.0714	-158.454	-379.369	-28447.8	-24271.9	23854.2	236.02	274.987	0	-89.5635	36.7584	-1116.18	-611967	232026	45073.2	204.022	549.848	0
456	4	-35.348	195.463	-735.421	-59939.3	-82860.8	-22141.5	187.329	691.503	0	-53.2003	-158.82	-378.797	-28382.6	-24194.9	23785.3	236.127	274.928	0	-88.5484	36.6434	-1114.22	-610929	231460	44839.2	203.919	549.882	0
456	5	-35.2448	195.713	-733.991	-59926.6	-82863.5	-22009.5	187.106	691.645	0	-52.3794	-159.174	-378.23	-28320	-24121.8	23720.1	236.225	274.875	0	-87.6243	36.5386	-1112.22	-609873	230887	44647.4	203.809	549.915	0
456	6	-35.2	195.946	-732.47	-59915.7	-82862.3	-21877.5	186.873	691.8	0	-51.6188	-159.538	-377.624	-28259.1	-24051.8	23659.2	236.308	274.834	0	-86.8188	36.4083	-1110.09	-608759	230281	44499.9	203.689	549.959	0
456	7	-35.2267	196.156	-730.824	-59907	-82856.5	-21745.7	186.626	691.972	0	-50.9234	-159.931	-376.944	-28198.4	-23984.3	23601.4	236.372	274.808	0	-86.1501	36.2249	-1107.77	-607558	229625	44396.2	203.553	550.022	0
456	8	-35.3251	196.341	-729.05	-59899.8	-82847.7	-21614	186.362	692.162	0	-50.2908	-160.361	-376.177	-28137.1	-23919.5	23544.7	236.414	274.798	0	-85.6159	35.9801	-1105.23	-606266	228910	44331.2	203.398	550.107	0
456	9	-35.4798	196.511	-727.187	-59892.3	-82839.3	-21482.6	186.082	692.362	0	-49.711	-160.819	-375.346	-28075.7	-23857.2	23487.4	236.44	274.799	0	-85.1908	35.6917	-1102.53	-604908	228153	44297.1	203.226	550.207	0
457	0	-35.665	196.683	-725.311	-59882.6	-82835.2	-21351.7	185.794	692.561	0	-49.1661	-161.282	-374.508	-28016.3	-23796.2	23428.5	236.46	274.808	0	-84.8311	35.4005	-1099.82	-603541	227386	44285.8	203.046	550.309	0
457	1	-35.8533	196.874	-723.516	-59869.8	-82839.1	-21222.2	185.505	692.748	0	-48.6343	-161.719	-373.731	-27960.9	-23736.1	23368.2	236.489	274.816	0	-84.4876	35.1546	-1097.25	-602234	226654	44289.8	202.87	550.397	0
457	2	-36.0265	197.096	-721.876	-59854.1	-82854.1	-21095.3	185.224	692.915	0	-48.0969	-162.107	-373.055	-27910.2	-23677.4	23307.9	236.531	274.815	0	-84.1234	34.9888	-1094.93	-601040	225986	44304.8	202.705	550.464	0
457	3	-36.1782	197.35	-720.418	-59836.1	-82882.6	-20972.1	184.952	693.057	0	-47.5447	-162.433	-372.478	-27863.6	-23621.6	23249.2	236.583	274.806	0	-83.7229	34.9164	-1092.9	-599974	225383	44329.6	202.549	550.51	0
457	4	-36.3101	197.625	-719.134	-59815.8	-82926.7	-20852.9	184.685	693.178	0	-46.9796	-162.696	-371.964	-27820.4	-23570.4	23193.4	236.633	274.793	0	-83.2897	34.9296	-1091.1	-599024	224830	44364.5	202.395	550.547	0
457	5	-36.4284	197.907	-717.988	-59793.9	-82987.2	-20737.6	184.417	693.28	0	-46.4156	-162.906	-371.479	-27779.7	-23525.4	23141.1	236.671	274.781	0	-82.844	35.0003	-1089.47	-598162	224304	44408	202.234	550.583	0
457	6	-36.5429	198.172	-716.923	-59772.1	-83061.8	-20625.4	184.141	693.373	0	-45.8743	-163.084	-370.992	-27739.9	-23488.8	23091.8	236.686	274.772	0	-82.4173	35.088	-1087.92	-597350	223780	44458.8	202.06	550.625	0
457	7	-36.6665	198.399	-715.881	-59752.5	-83147	-20515.7	183.854	693.467	0	-45.3764	-163.245	-370.479	-27698.6	-23463.3	23044.7	236.668	274.764	0	-82.0429	35.154	-1086.36	-596547	223236	44517.1	201.865	550.678	0
457	8	-36.8092	198.572	-714.815	-59736.1	-83240.2	-20407.2	183.55	693.569	0	-44.9329	-163.4	-369.922	-27654.4	-23449.8	22998.6	236.609	274.757	0	-81.7421	35.172	-1084.74	-595724	222655	44583.2	201.644	550.744	0
457	9	-36.9715	198.687	-713.707	-59723.3	-83340.3	-20298.9	183.229	693.68	0	-44.5432	-163.555	-369.322	-27606.7	-23446.2	22951.1	236.515	274.75	0	-81.5147	35.132	-1083.03	-594870	222035	44653	201.4	550.821	0
458	0	-37.1417	198.743	-712.587	-59714.3	-83446.2	-20190	182.897	693.799	0	-44.1978	-163.7	-368.712	-27556.9	-23447.8	22899.6	236.406	274.738	0	-81.3395	35.0437	-1081.3	-594010	221400	44718.6	201.143	550.904	0
458	1	-37.3011	198.753	-711.516	-59709.8	-83557.7	-20080.5	182.564	693.919	0	-43.8852	-163.821	-368.146	-27507.5	-23449.8	22842.4	236.303	274.719	0	-81.1863	34.9319	-1079.66	-593195	220788	44772.2	200.888	550.979	0
458	2	-37.4348	198.727	-710.558	-59709.5	-83676.4	-19971.1	182.238	694.032	0	-43.5969	-163.906	-367.677	-27462.3	-23449.7	22780	236.222	274.691	0	-81.0317	34.8208	-1078.23	-592476	220234	44809.7	200.647	551.037	0
458	3	-37.5375	198.674	-709.746	-59712.6	-83804.2	-19863.2	181.924	694.132	0	-43.3298	-163.952	-367.331	-27423.8	-23447.7	22714.4	236.167	274.657	0	-80.8673	34.7226	-1077.08	-591881	219753	44831.8	200.423	551.073	0
458	4	-37.6134	198.596	-709.086	-59718.4	-83941.1	-19757.5	181.621	694.219	0	-43.0863	-163.96	-367.098	-27391.6	-23444.7	22648.4	236.135	274.617	0	-80.6996	34.6359	-1076.18	-591410	219343	44843.1	200.216	551.088	0
458	5	-37.6749	198.486	-708.561	-59727.8	-84085.6	-19654.1	181.329	694.294	0	-42.8748	-163.936	-366.929	-27362.6	-23440.1	22584.7	236.118	274.572	0	-80.5496	34.5497	-1075.49	-591040	218988	44852.2	200.022	551.096	0
458	6	-37.7416	198.334	-708.137	-59742.3	-84235.4	-19552.1	181.047	694.365	0	-42.7106	-163.889	-366.751	-27332.3	-23431.4	22524.1	236.111	274.525	0	-80.4522	34.4456	-1074.89	-590735	218661	44870.1	199.834	551.117	0
458	7	-37.8372	198.13	-707.77	-59763	-84388.3	-19450.6	180.769	694.439	0	-42.6125	-163.83	-366.479	-27296.4	-23414.3	22465.4	236.11	274.483	0	-80.4497	34.3	-1074.25	-590449	218334	44908	199.648	551.171	0
458	8	-37.9838	197.864	-707.426	-59790.6	-84541.6	-19348.9	180.494	694.518	0	-42.5966	-163.774	-366.052	-27252.8	-23387.2	22408.1	236.11	274.451	0	-80.5804	34.0904	-1073.48	-590148	217983	44975.8	199.459	551.277	0
458	9	-38.1938	197.537	-707.107	-59825	-84693	-19246.5	180.226	694.605	0	-42.6711	-163.732	-365.465	-27202.8	-23354.3	22352.5	236.097	274.433	0	-80.8649	33.8058	-1072.57	-589834	217606	45080.2	199.263	551.437	0
459	0	-38.4634	197.164	-706.855	-59865.4	-84842.3	-19143.1	179.972	694.693	0	-42.8323	-163.707	-364.76	-27150.1	-23322.1	22300	236.062	274.433	0	-81.2958	33.4568	-1071.62	-589543	217223	45223.1	199.064	551.643	0
459	1	-38.7759	196.768	-706.728	-59909.1	-84991.7	-19038.1	179.739	694.77	0	-43.0665	-163.693	-364	-27098.6	-23294.8	22251.7	236.003	274.447	0	-81.8424	33.0752	-1070.73	-589324	216861	45402.8	198.867	551.878	0
459	2	-39.1138	196.374	-706.758	-59952.4	-85145.4	-18931.6	179.527	694.827	0	-43.359	-163.677	-363.234	-27050.5	-23274.1	22208.2	235.925	274.471	0	-82.4727	32.697	-1069.99	-589203	216537	45616.8	198.673	552.128	0
459	3	-39.4671	195.996	-706.93	-59993.2	-85306.3	-18824.6	179.329	694.864	0	-43.701	-163.651	-362.483	-27005.9	-23260.7	22169.1	235.829	274.503	0	-83.1681	32.3453	-1069.41	-589171	216249	45863.3	198.48	552.381	0
459	4	-39.8343	195.638	-707.19	-60031.6	-85474.3	-18718.6	179.135	694.888	0	-44.0896	-163.609	-361.748	-26963.7	-23255.3	22133.2	235.714	274.537	0	-83.9239	32.0285	-1068.94	-589193	215980	46140	198.283	552.633	0
459	5	-40.2205	195.292	-707.453	-60068.7	-85647.9	-18615.6	178.935	694.909	0	-44.5272	-163.548	-361.008	-26922.8	-23258.8	22097.2	235.573	274.577	0	-84.7477	31.7437	-1068.46	-589216	215700	46444.6	198.071	552.888	0
459	6	-40.6374	194.94	-707.622	-60105.4	-85825.2	-18516.3	178.713	694.94	0	-45.023	-163.463	-360.225	-26881.3	-23271.6	22056.1	235.397	274.623	0	-85.6603	31.4776	-1067.85	-589170	215369	46776.4	197.835	553.151	0
459	7	-41.0982	194.557	-707.618	-60141.9	-86004	-18419.8	178.46	694.992	0	-45.5898	-163.345	-359.362	-26836.7	-23292.8	22004.4	235.183	274.679	0	-86.688	31.2126	-1066.98	-589000	214958	47136.3	197.564	553.43	0
459	8	-41.6085	194.123	-707.416	-60179.1	-86182.8	-18324.2	178.172	695.069	0	-46.2338	-163.189	-358.407	-26787.9	-23321.5	21939.5	234.93	274.741	0	-87.8422	30.9334	-1065.82	-588687	214459	47523.3	197.258	553.724	0
459	9	-42.16	193.634	-707.061	-60218.6	-86362.4	-18228.6	177.857	695.167	0	-46.9463	-163.001	-357.396	-26735.9	-23357.2	21863.7	234.646	274.808	0	-89.1063	30.6334	-1064.46	-588270	213895	47932	196.924	554.03	0
460	0	-42.7284	193.109	-706.674	-60262.7	-86543.6	-18132.9	177.534	695.277	0	-47.7026	-162.781	-356.404	-26684	-23397.4	21782	234.351	274.87	0	-90.431	30.3277	-1063.08	-587843	213323	48352.2	196.582	554.333	0
460	1	-43.2794	192.578	-706.411	-60312.7	-86726.4	-18037.2	177.23	695.379	0	-48.4674	-162.522	-355.52	-26635.5	-23437	21698.1	234.077	274.92	0	-91.7468	30.0559	-1061.93	-587520	212820	48771.6	196.261	554.615	0
460	2	-43.7836	192.071	-706.397	-60367.8	-86909.9	-17941.1	176.967	695.459	0	-49.2118	-162.213	-354.812	-26592.9	-23470.2	21613.5	233.852	274.949	0	-92.9953	29.858	-1061.21	-587392	212446	49180.2	195.986	554.863	0
460	3	-44.2271	191.602	-706.676	-60425.7	-87093.1	-17844.4	176.757	695.507	0	-49.9247	-161.852	-354.302	-26557.7	-23494	21528.3	233.689	274.958	0	-94.1517	29.7497	-1060.98	-587488	212226	49572.3	195.769	555.069	0
460	4	-44.6116	191.171	-707.215	-60485	-87276.6	-17747	176.591	695.526	0	-50.6133	-161.451	-353.957	-26529.1	-23508.7	21442.8	233.583	274.95	0	-95.2248	29.7193	-1061.17	-587780	212137	49947.2	195.601	555.242	0
460	5	-44.9501	190.766	-707.918	-60545.6	-87462.5	-17649.3	176.451	695.526	0	-51.2997	-161.034	-353.704	-26505.3	-23517.7	21358.3	233.51	274.936	0	-96.2497	29.7319	-1061.62	-588195	212126	50308	195.462	555.397	0
460	6	-45.2621	190.365	-708.652	-60608	-87653.2	-17551.7	176.31	695.526	0	-52.0165	-160.628	-353.464	-26484.9	-23526.4	21276.7	233.44	274.93	0	-97.2786	29.737	-1062.12	-588636	212125	50659.3	195.322	555.555	0
460	7	-45.5674	189.941	-709.297	-60672.4	-87850.1	-17454.4	176.145	695.539	0	-52.7939	-160.258	-353.169	-26467.8	-23540.7	21198.8	233.344	274.944	0	-98.3613	29.6834	-1062.47	-589020	212070	51004.3	195.158	555.731	0
460	8	-45.8793	189.472	-709.778	-60739.3	-88052.5	-17357.7	175.944	695.575	0	-53.6456	-159.936	-352.78	-26454.1	-23565.1	21124.8	233.202	274.988	0	-99.5249	29.5359	-1062.56	-589297	211927	51343.3	194.954	555.936	0
460	9	-46.2003	188.944	-710.094	-60809.4	-88257.5	-17262.2	175.71	695.636	0	-54.5653	-159.663	-352.288	-26443.6	-23601.4	21054.8	233.006	275.062	0	-100.766	29.281	-1062.38	-589463	211693	51672.1	194.709	556.173	0
461	0	-46.521	188.36	-710.309	-60883	-88461.8	-17168.1	175.46	695.713	0	-55.5295	-159.431	-351.715	-26435.6	-23648.1	20989.2	232.763	275.162	0	-102.051	28.9293	-1062.02	-589562	211396	51983.6	194.438	556.438	0
461	1	-46.8254	187.736	-710.518	-60958.6	-88664.5	-17075.1	175.211	695.795	0	-56.5059	-159.224	-351.105	-26429.2	-23701.1	20927.9	232.496	275.274	0	-103.331	28.5118	-1061.62	-589656	211081	52271	194.157	556.718	0
461	2	-47.1006	187.087	-710.79	-61034.4	-88866.7	-16982.5	174.975	695.868	0	-57.4649	-159.026	-350.511	-26422.9	-23755.1	20870	232.227	275.384	0	-104.565	28.0605	-1061.3	-589795	210788	52530	193.883	556.997	0
461	3	-47.3419	186.422	-711.148	-61109	-89069.2	-16889.4	174.753	695.93	0	-58.3855	-158.831	-349.965	-26415.6	-23804.6	20814.6	231.98	275.481	0	-105.727	27.5915	-1061.11	-589993	210535	52758.3	193.627	557.262	0
461	4	-47.5535	185.742	-711.574	-61181.3	-89271.3	-16795.3	174.544	695.98	0	-59.2544	-158.637	-349.479	-26406.5	-23846.1	20760.6	231.767	275.56	0	-106.808	27.1053	-1061.05	-590243	210325	52955.5	193.391	557.506	0
461	5	-47.7479	185.041	-712.032	-61251.9	-89471.6	-16699.6	174.343	696.024	0	-60.0659	-158.449	-349.033	-26395.5	-23880.6	20707.4	231.581	275.625	0	-107.814	26.5923	-1061.06	-590517	210142	53124.8	193.171	557.735	0
461	6	-47.9433	184.31	-712.476	-61321.6	-89667.6	-16601.3	174.146	696.068	0	-60.8201	-158.269	-348.584	-26382.3	-23911.4	20653.6	231.404	275.684	0	-108.763	26.0405	-1061.06	-590781	209959	53273.9	192.957	557.962	0
461	7	-48.1555	183.54	-712.865	-61390.4	-89858.1	-16499.1	173.948	696.118	0	-61.5177	-158.093	-348.096	-26366.1	-23939.7	20598.5	231.227	275.744	0	-109.673	25.4469	-1060.96	-591002	209755	53411.8	192.741	558.195	0
461	8	-48.3933	182.732	-713.183	-61457.8	-90043.2	-16392.1	173.745	696.174	0	-62.1575	-157.91	-347.57	-26346.6	-23964.6	20541.7	231.051	275.802	0	-110.551	24.8214	-1060.75	-591168	209524	53547.4	192.522	558.434	0
461	9	-48.6589	181.893	-713.447	-61522.9	-90224.5	-16279.7	173.537	696.233	0	-62.7337	-157.703	-347.045	-26324.8	-23984.2	20483	230.89	275.854	0	-111.393	24.1895	-1060.49	-591298	209286	53688.8	192.306	558.665	0
462	0	-48.9475	181.042	-713.715	-61584.6	-90404.8	-16161.9	173.332	696.287	0	-63.2328	-157.448	-346.592	-26302.4	-23997.5	20422.2	230.762	275.889	0	-112.18	23.5942	-1060.31	-591439	209074	53843.1	192.105	558.868	0
462	1	-49.2507	180.204	-714.067	-61642.2	-90586.5	-16038.6	173.14	696.326	0	-63.6367	-157.119	-346.284	-26280.5	-24004.1	20359.4	230.681	275.893	0	-112.887	23.0849	-1060.35	-591653	208934	54016.5	191.932	559.023	0
462	2	-49.5639	179.396	-714.578	-61697.1	-90772.1	-15910.4	172.971	696.341	0	-63.931	-156.7	-346.161	-26259.8	-24004.9	20295.4	230.654	275.86	0	-113.495	22.6957	-1060.74	-591993	208893	54213.9	191.795	559.121	0
462	3	-49.891	178.626	-715.277	-61751.9	-90964	-15777.9	172.827	696.333	0	-64.1159	-156.193	-346.22	-26241.8	-24002.4	20230.4	230.673	275.795	0	-114.007	22.433	-1061.5	-592480	208955	54439.1	191.694	559.169	0
462	4	-50.2431	177.89	-716.141	-61809.4	-91163.5	-15642.1	172.702	696.309	0	-64.2091	-155.612	-346.423	-26228.3	-24000.4	20163.6	230.72	275.712	0	-114.452	22.278	-1062.56	-593099	209099	54695.1	191.617	559.183	0
462	5	-50.638	177.177	-717.105	-61872.1	-91369.9	-15504.1	172.585	696.281	0	-64.2444	-154.986	-346.707	-26220.1	-24003	20093.9	230.769	275.626	0	-114.882	22.1903	-1063.81	-593802	209285	54984.9	191.548	559.185	0
462	6	-51.1	176.466	-718.072	-61941.9	-91581	-15365.2	172.463	696.262	0	-64.2653	-154.354	-346.986	-26216.2	-24013.2	20021.3	230.795	275.554	0	-115.365	22.1119	-1065.06	-594518	209461	55313.7	191.467	559.199	0
462	7	-51.6551	175.738	-718.934	-62019.4	-91795.1	-15225.5	172.318	696.266	0	-64.3147	-153.756	-347.175	-26214.2	-24031.8	19946.1	230.779	275.507	0	-115.97	21.9818	-1066.11	-595163	209572	55687.8	191.355	559.247	0
462	8	-52.3211	174.98	-719.609	-62103.2	-92012.6	-15084.2	172.135	696.301	0	-64.4254	-153.224	-347.21	-26211.7	-24058.1	19869.1	230.71	275.492	0	-116.747	21.7561	-1066.82	-595674	209579	56112.7	191.199	559.344	0
462	9	-53.0997	174.199	-720.077	-62191.1	-92235.3	-14939.8	171.909	696.367	0	-64.6174	-152.776	-347.065	-26207	-24090.7	19790.7	230.587	275.51	0	-117.717	21.4233	-1067.14	-596030	209467	56592.1	190.993	559.493	0
463	0	-53.9758	173.414	-720.401	-62281.2	-92465.2	-14791.1	171.648	696.453	0	-64.898	-152.406	-346.768	-26199.7	-24127.4	19711.2	230.422	275.554	0	-118.874	21.0071	-1067.17	-596271	209264	57127	190.746	559.686	0
463	1	-54.9243	172.652	-720.7	-62373.5	-92701.2	-14637.9	171.373	696.546	0	-65.2644	-152.096	-346.386	-26191	-24165.9	19632.5	230.234	275.612	0	-120.189	20.5566	-1067.09	-596482	209028	57718.3	190.48	559.907	0
463	2	-55.9203	171.943	-721.096	-62468.9	-92940.5	-14480.4	171.112	696.63	0	-65.713	-151.815	-345.992	-26182.5	-24204.7	19557.3	230.042	275.674	0	-121.633	20.1275	-1067.09	-596752	208819	58369.2	190.22	560.14	0
463	3	-56.9463	171.299	-721.669	-62567.2	-93181.2	-14318.5	170.881	696.698	0	-66.2478	-151.536	-345.632	-26175.4	-24244.7	19487.8	229.854	275.732	0	-123.194	19.7633	-1067.3	-597138	208678	59085.1	189.979	560.373	0
463	4	-57.9925	170.72	-722.435	-62666.9	-93423.7	-14152.1	170.682	696.744	0	-66.8801	-151.236	-345.335	-26170.7	-24287.9	19424.6	229.669	275.784	0	-124.873	19.4841	-1067.77	-597655	208613	59869.2	189.759	560.598	0
463	5	-59.057	170.191	-723.356	-62764.9	-93669.4	-13981.6	170.507	696.769	0	-67.6217	-150.905	-345.114	-26170.2	-24336.2	19366.5	229.484	275.83	0	-126.679	19.2856	-1068.47	-598280	208616	60719.7	189.557	560.807	0
463	6	-60.1446	169.689	-724.352	-62858.1	-93917.6	-13807.7	170.343	696.778	0	-68.4795	-150.547	-344.972	-26175.1	-24391	19311.1	229.296	275.876	0	-128.624	19.1414	-1069.32	-598964	208663	61629.9	189.361	560.992	0
463	7	-61.2623	169.186	-725.321	-62944.5	-94166.5	-13631.5	170.173	696.782	0	-69.4552	-150.174	-344.9	-26186.3	-24454.5	19256.4	229.097	275.924	0	-130.717	19.0114	-1070.22	-599644	208720	62589.3	189.162	561.152	0
463	8	-62.4132	168.655	-726.172	-63023.2	-94415	-13453.6	169.983	696.788	0	-70.5437	-149.796	-344.881	-26203.4	-24527.4	19200.1	228.882	275.978	0	-132.957	18.8594	-1071.05	-600262	208755	63585.2	188.948	561.287	0
463	9	-63.5913	168.083	-726.863	-63094.1	-94662.6	-13274	169.765	696.803	0	-71.731	-149.41	-344.897	-26225.3	-24607.2	19140.2	228.654	276.038	0	-135.322	18.673	-1071.76	-600789	208754	64604.9	188.716	561.399	0
464	0	-64.778	167.467	-727.429	-63157.8	-94908.8	-13093	169.528	696.823	0	-72.9934	-148.997	-344.955	-26250.7	-24689.2	19074.4	228.428	276.099	0	-137.771	18.4693	-1072.38	-601245	208730	65635.4	188.475	561.488	0
464	1	-65.9465	166.819	-727.96	-63215.2	-95151.5	-12911	169.29	696.839	0	-74.304	-148.536	-345.084	-26279	-24768.5	19001.5	228.225	276.152	0	-140.251	18.2827	-1073.04	-601689	208725	66663.5	188.243	561.549	0
464	2	-67.0749	166.151	-728.533	-63266.9	-95387	-12728.1	169.07	696.842	0	-75.6397	-148.01	-345.31	-26308.8	-24842.6	18921.6	228.057	276.189	0	-142.715	18.1409	-1073.84	-602172	208774	67679.4	188.038	561.574	0
464	3	-68.1557	165.47	-729.168	-63312.2	-95610.6	-12544.2	168.877	696.828	0	-76.9839	-147.421	-345.622	-26337.8	-24912.2	18834.9	227.921	276.204	0	-145.14	18.0492	-1074.79	-602700	208881	68677.3	187.864	561.567	0
464	4	-69.1972	164.769	-729.827	-63350.1	-95818.9	-12359.1	168.71	696.802	0	-78.3242	-146.777	-345.965	-26362.8	-24980	18741.5	227.796	276.201	0	-147.521	17.9919	-1075.79	-603237	209020	69655.1	187.712	561.54	0
464	5	-70.2203	164.033	-730.435	-63380.3	-96011.1	-12172.6	168.556	696.771	0	-79.6522	-146.09	-346.267	-26382.1	-25048.8	18640.6	227.66	276.19	0	-149.872	17.9425	-1076.7	-603720	209145	70615.6	187.564	561.512	0
464	6	-71.2526	163.241	-730.906	-63403.6	-96190.2	-11985.4	168.396	696.747	0	-80.9639	-145.365	-346.454	-26395	-25120.9	18532.2	227.491	276.186	0	-152.216	17.8755	-1077.36	-604084	209203	71566.3	187.4	561.504	0
464	7	-72.3181	162.377	-731.174	-63421.9	-96360.2	-11798.6	168.212	696.74	0	-82.2547	-144.6	-346.478	-26401.5	-25197.4	18417.1	227.275	276.2	0	-154.573	17.7771	-1077.65	-604282	209157	72516.6	187.201	561.531	0
464	8	-73.4281	161.439	-731.222	-63437.8	-96524.5	-11612.9	167.996	696.756	0	-83.5136	-143.789	-346.328	-26402.1	-25277.7	18295.7	227.012	276.234	0	-156.942	17.6504	-1077.55	-604304	208996	73471.8	186.964	561.599	0
464	9	-74.5779	160.438	-731.095	-63453	-96685.1	-11427.5	167.753	696.792	0	-84.7218	-142.925	-346.029	-26397.6	-25359.4	18167	226.713	276.287	0	-159.3	17.5131	-1077.12	-604183	208739	74430.4	186.694	561.704	0
465	0	-75.7495	159.399	-730.881	-63467.9	-96843.6	-11240.7	167.497	696.838	0	-85.8585	-142.002	-345.63	-26389.2	-25440.2	18029.2	226.395	276.351	0	-161.608	17.3976	-1076.51	-603985	208427	75386.8	186.407	561.834	0
465	1	-76.921	158.352	-730.68	-63480.6	-96999.8	-11050.7	167.247	696.879	0	-86.909	-141.006	-345.188	-26377.9	-25517.2	17880.9	226.077	276.416	0	-163.83	17.346	-1075.87	-603778	208107	76337.5	186.123	561.975	0
465	2	-78.0774	157.32	-730.561	-63487.7	-97151	-10856.8	167.019	696.903	0	-87.8717	-139.927	-344.744	-26363.6	-25587.8	17721.6	225.777	276.473	0	-165.949	17.3922	-1075.3	-603608	207818	77284	185.857	562.112	0
465	3	-79.2181	156.31	-730.542	-63485.7	-97292.8	-10658.6	166.821	696.902	0	-88.7605	-138.764	-344.307	-26344.4	-25650.3	17552.5	225.502	276.514	0	-167.979	17.5455	-1074.85	-603480	207575	78232.7	185.618	562.239	0
465	4	-80.355	155.317	-730.596	-63471.8	-97420.6	-10456.1	166.656	696.877	0	-89.5986	-137.525	-343.869	-26318.5	-25704.4	17375	225.25	276.536	0	-169.954	17.7922	-1074.47	-603374	207372	79192.9	185.408	562.352	0
465	5	-81.5081	154.325	-730.656	-63444.6	-97532	-10248.7	166.514	696.832	0	-90.4132	-136.224	-343.404	-26285.5	-25750.4	17190.2	225.014	276.544	0	-171.921	18.1014	-1074.06	-603242	207188	80174.5	185.218	562.456	0
465	6	-82.7024	153.309	-730.623	-63403.6	-97627.1	-10036.4	166.378	696.78	0	-91.2319	-134.878	-342.867	-26246.6	-25789	16998.9	224.784	276.55	0	-173.934	18.4308	-1073.49	-603019	206980	81186.6	185.033	562.561	0
465	7	-83.9642	152.241	-730.398	-63349.3	-97706.2	-9818.83	166.229	696.733	0	-92.0779	-133.503	-342.206	-26202.8	-25821.3	16801.7	224.544	276.57	0	-176.042	18.7372	-1072.6	-602637	206704	82237.8	184.834	562.683	0
465	8	-85.3142	151.096	-729.896	-63282.7	-97768.2	-9595.8	166.052	696.701	0	-92.9628	-132.108	-341.378	-26155	-25848.6	16600.3	224.282	276.616	0	-178.277	18.987	-1071.27	-602039	206323	83334.9	184.608	562.835	0
465	9	-86.7599	149.862	-729.077	-63204.7	-97809.5	-9367.02	165.845	696.691	0	-93.8849	-130.699	-340.371	-26103.3	-25871.8	16397	223.99	276.691	0	-180.645	19.1628	-1069.45	-601199	205824	84479.3	184.35	563.019	0
466	0	-88.2894	148.545	-727.955	-63114.4	-97826.5	-9132.15	165.615	696.701	0	-94.8294	-129.273	-339.213	-26046.8	-25890	16193.3	223.676	276.786	0	-183.119	19.2717	-1067.17	-600131	205224	85665.1	184.07	563.226	0
466	1	-89.8754	147.162	-726.587	-63010.5	-97817.8	-8890.95	165.374	696.721	0	-95.7732	-127.815	-337.957	-25983.7	-25900.3	15989.2	223.362	276.885	0	-185.649	19.3473	-1064.54	-598875	204556	86881.1	183.783	563.437	0
466	2	-91.4892	145.738	-725.028	-62891.3	-97784.3	-8643.28	165.13	696.743	0	-96.6951	-126.308	-336.656	-25912.9	-25900.1	15782.8	223.067	276.971	0	-188.184	19.4291	-1061.68	-597470	203854	88115.7	183.502	563.635	0
466	3	-93.1103	144.284	-723.301	-62755.3	-97727.2	-8389.11	164.887	696.762	0	-97.5819	-124.744	-335.327	-25833.5	-25888.9	15571.8	222.795	277.04	0	-190.692	19.5401	-1058.63	-595930	203126	89358.5	183.23	563.813	0
466	4	-94.7263	142.805	-721.405	-62601.5	-97645.9	-8128.38	164.645	696.777	0	-98.43	-123.126	-333.955	-25744	-25868	15355.2	222.54	277.088	0	-193.156	19.6788	-1055.36	-594249	202366	90599.5	182.965	563.972	0
466	5	-96.3291	141.294	-719.315	-62428	-97537.8	-7860.95	164.402	696.788	0	-99.2442	-121.471	-332.499	-25642.6	-25839.6	15132.5	222.287	277.121	0	-195.573	19.8227	-1051.81	-592401	201554	91828	182.7	564.123	0
466	6	-97.9146	139.733	-716.975	-62231.3	-97399.6	-7586.49	164.152	696.797	0	-100.034	-119.796	-330.911	-25528.2	-25806.8	14903.6	222.013	277.145	0	-197.948	19.9375	-1047.89	-590340	200661	93033	182.424	564.276	0
466	7	-99.4798	138.102	-714.302	-62007.6	-97228.8	-7304.61	163.883	696.809	0	-100.808	-118.115	-329.143	-25401	-25772.4	14667.7	221.698	277.173	0	-200.288	19.9876	-1043.45	-588002	199646	94203.6	182.12	564.439	0
466	8	-101.018	136.382	-711.225	-61753.1	-97022.5	-7015.29	163.584	696.826	0	-101.572	-116.433	-327.16	-25261.7	-25738	14424.2	221.329	277.215	0	-202.59	19.9492	-1038.38	-585336	198479	95328.8	181.777	564.621	0
466	9	-102.513	134.566	-707.707	-61465.7	-96776.5	-6719.23	163.253	696.852	0	-102.32	-114.747	-324.944	-25110.6	-25701.8	14172.2	220.904	277.276	0	-204.832	19.8196	-1032.65	-582315	197149	96395.6	181.394	564.824	0
467	0	-103.938	132.664	-703.762	-61144.7	-96485.1	-6417.84	162.901	696.883	0	-103.033	-113.041	-322.504	-24947.2	-25659.2	13911.4	220.438	277.355	0	-206.971	19.6231	-1026.27	-578946	195670	97389.1	180.982	565.046	0
467	1	-105.258	130.694	-699.441	-60790.3	-96142.4	-6112.72	162.544	696.913	0	-103.686	-111.296	-319.867	-24770.8	-25603.8	13642.1	219.955	277.441	0	-208.944	19.398	-1019.31	-575263	194076	98293.4	180.56	565.279	0
467	2	-106.442	128.674	-694.788	-60402	-95743.4	-5805.2	162.198	696.936	0	-104.256	-109.501	-317.061	-24580.3	-25530.1	13365.6	219.479	277.525	0	-210.698	19.1728	-1011.85	-571295	192395	99092.8	180.147	565.514	0
467	3	-107.47	126.606	-689.809	-59978.8	-95283.7	-5496.19	161.869	696.95	0	-104.725	-107.654	-314.093	-24374	-25433.1	13081.9	219.027	277.601	0	-212.195	18.9521	-1003.9	-567045	190639	99772.9	179.752	565.747	0
467	4	-108.339	124.481	-684.47	-59519.1	-94759.1	-5186.36	161.558	696.957	0	-105.083	-105.757	-310.942	-24149.9	-25308.8	12789.6	218.606	277.667	0	-213.422	18.7242	-995.411	-562485	188800	100324	179.379	565.981	0
467	5	-109.057	122.276	-678.698	-59022	-94165.5	-4876.26	161.255	696.964	0	-105.328	-103.808	-307.554	-23904.9	-25155.4	12486.8	218.208	277.726	0	-214.385	18.4683	-986.251	-557557	186845	100741	179.016	566.228	0
467	6	-109.637	119.969	-672.39	-58487.4	-93499.7	-4566.83	160.944	696.984	0	-105.466	-101.812	-303.865	-23636.1	-24974	12172.4	217.812	277.785	0	-215.103	18.157	-976.256	-552183	184728	101025	178.645	566.506	0
467	7	-110.095	117.542	-665.451	-57916.2	-92759.4	-4259.73	160.607	697.033	0	-105.503	-99.7779	-299.823	-23341.4	-24766.8	11846.6	217.395	277.851	0	-215.598	17.764	-965.273	-546294	182405	101174	178.246	566.831	0
467	8	-110.433	114.99	-657.831	-57309.6	-91943.5	-3957.01	160.232	697.119	0	-105.442	-97.7101	-295.395	-23020.3	-24536.9	11510.4	216.935	277.931	0	-215.875	17.2798	-953.226	-539856	179849	101190	177.804	567.217	0
467	9	-110.639	112.324	-649.549	-56668.3	-91052.8	-3660.46	159.822	697.243	0	-105.273	-95.6016	-290.587	-22673.8	-24287.5	11165.6	216.419	278.028	0	-215.912	16.7222	-940.136	-532882	177064	101066	177.315	567.667	0
468	0	-110.683	109.572	-640.691	-55992.2	-90090	-3371.84	159.386	697.393	0	-104.969	-93.4319	-285.448	-22304.4	-24018.6	10813.4	215.857	278.138	0	-215.652	16.1399	-926.139	-525433	174084	100794	176.791	568.173	0
468	1	-110.522	106.772	-631.38	-55280.6	-89059.6	-3093.27	158.945	697.555	0	-104.494	-91.172	-280.058	-21914.9	-23726	10454.5	215.282	278.251	0	-215.016	15.5997	-911.437	-517600	170966	100358	176.255	568.716	0
468	2	-110.118	103.956	-621.719	-54533.4	-87965	-2827.3	158.513	697.714	0	-103.822	-88.8021	-274.482	-21507.4	-23404.2	10089.1	214.733	278.356	0	-213.94	15.1535	-896.201	-509459	167760	99744.3	175.732	569.276	0
468	3	-109.449	101.138	-611.755	-53751.7	-86807	-2576.36	158.102	697.865	0	-102.938	-86.3244	-268.748	-21081.9	-23049.7	9718.25	214.233	278.445	0	-212.387	14.8138	-880.503	-501043	164489	98937.3	175.234	569.849	0
468	4	-108.506	98.316	-601.479	-52936.9	-85584.3	-2342.17	157.71	698.011	0	-101.842	-83.7614	-262.838	-20635.8	-22662.5	9343.62	213.778	278.511	0	-210.347	14.5546	-864.317	-492344	161145	97924.6	174.76	570.442	0
468	5	-107.289	95.4732	-590.858	-52090.3	-84295.2	-2125.58	157.334	698.16	0	-100.538	-81.1469	-256.701	-20164.9	-22246.6	8967.25	213.337	278.554	0	-207.826	14.3263	-847.558	-483331	157701	96693.1	174.296	571.074	0
468	6	-105.802	92.5881	-579.844	-51211.9	-82938.9	-1926.81	156.963	698.32	0	-99.0352	-78.5189	-250.281	-19666.9	-21807.4	8591.09	212.869	278.579	0	-204.837	14.0692	-830.125	-473964	154123	95231	173.819	571.769	0
468	7	-104.055	89.6384	-568.385	-50300.3	-81515.6	-1745.77	156.584	698.497	0	-97.344	-75.9133	-243.555	-19142.9	-21349.6	8217.35	212.342	278.598	0	-201.399	13.7252	-811.94	-464210	150384	93531.5	173.309	572.541	0
468	8	-102.061	86.6064	-556.449	-49352.5	-80024.9	-1582.11	156.186	698.692	0	-95.4734	-73.3569	-236.528	-18596	-20876.1	7848.79	211.739	278.621	0	-197.535	13.2495	-792.977	-454052	146474	91593.7	172.757	573.394	0
468	9	-99.8287	83.4821	-544.049	-48365.6	-78463.7	-1435.19	155.778	698.899	0	-93.4299	-70.8635	-229.24	-18029.8	-20387.8	7488.07	211.064	278.65	0	-193.259	12.6186	-773.289	-443508	142412	89419.9	172.167	574.317	0
469	0	-97.3552	80.2641	-531.246	-47337.1	-76828	-1304.05	155.382	699.106	0	-91.2139	-68.4318	-221.764	-17448	-19882.7	7137.07	210.343	278.678	0	-188.569	11.8323	-753.01	-432630	138244	87012.2	171.568	575.289	0
469	1	-94.6337	76.9531	-518.109	-46264.9	-75115.3	-1187.59	155.02	699.296	0	-88.8201	-66.0475	-214.187	-16854.7	-19358.4	6797.18	209.619	278.692	0	-183.454	10.9057	-732.295	-421480	134021	84371.9	170.99	576.275	0
469	2	-91.661	73.5431	-504.663	-45146.3	-73325.1	-1084.34	154.705	699.458	0	-86.2454	-63.6923	-206.578	-16253.4	-18814	6469.89	208.925	278.679	0	-177.906	9.85078	-711.241	-410087	129773	81503.1	170.453	577.244	0
469	3	-88.4434	70.0194	-490.874	-43978.7	-71457.1	-991.873	154.429	699.593	0	-83.4966	-61.3492	-198.977	-15646.9	-18249.6	6156.81	208.283	278.637	0	-171.94	8.67023	-689.85	-398438	125502	78415.8	169.962	578.175	0
469	4	-84.9962	66.3644	-476.67	-42759.4	-69511	-906.647	154.174	699.705	0	-80.5901	-58.9935	-191.401	-15037.7	-17665.8	5858.26	207.703	278.566	0	-165.586	7.37089	-668.07	-386492	121193	75128.6	169.51	579.049	0
469	5	-81.3412	62.5583	-461.972	-41486.4	-67486.8	-824.421	153.916	699.803	0	-77.5497	-56.5855	-183.856	-14426.8	-17065.3	5571.39	207.181	278.468	0	-158.891	5.97279	-645.828	-374201	116823	71666.9	169.08	579.856	0
469	6	-77.5017	58.5781	-446.706	-40157.6	-65382.8	-741.125	153.634	699.897	0	-74.4016	-54.0789	-176.339	-13815.1	-16453.9	5289.4	206.691	278.344	0	-151.903	4.49922	-623.045	-361515	112368	68054.4	168.65	580.586	0
469	7	-73.4914	54.4009	-430.8	-38769	-63193.5	-653.681	153.311	699.993	0	-71.1635	-51.4308	-168.847	-13203.7	-15838.1	5003.61	206.199	278.199	0	-144.655	2.97014	-599.648	-348388	107806	64303.4	168.203	581.225	0
469	8	-69.3055	50.0127	-414.187	-37313.6	-60909.6	-560.451	152.942	700.089	0	-67.8262	-48.5993	-161.378	-12592.6	-15221.3	4706.18	205.679	278.031	0	-137.132	1.41348	-575.565	-334768	103121	60411.4	167.729	581.751	0
469	9	-64.9168	45.4139	-396.815	-35782.7	-58518.6	-461.268	152.529	700.175	0	-64.3409	-45.5383	-153.916	-11979	-14602.6	4391.45	205.126	277.828	0	-129.258	-0.12442	-550.732	-320608	98302.7	56360.3	167.229	582.139	0
470	0	-60.2769	40.6205	-378.667	-34169.3	-56005.9	-357.045	152.097	700.236	0	-60.6176	-42.2041	-146.444	-11358.6	-13976.8	4055.87	204.559	277.563	0	-120.894	-1.58366	-525.111	-305879	93353.5	52116.1	166.728	582.36	0
470	1	-55.3265	35.6603	-359.757	-32469.5	-53357.4	-249.164	151.685	700.254	0	-56.5404	-38.5648	-138.947	-10727.7	-13335.8	3697.92	204.022	277.208	0	-111.867	-2.90443	-498.703	-290578	88287.4	47634.7	166.267	582.387	0
470	2	-50.017	30.5658	-340.113	-30683.5	-50563.3	-138.916	151.334	700.215	0	-51.997	-34.6071	-131.4	-10084.2	-12671	3318.09	203.569	276.744	0	-102.014	-4.04135	-471.513	-274711	83116.4	42876.5	165.891	582.204	0
470	3	-44.3261	25.3695	-319.759	-28814.5	-47621.2	-27.1804	151.072	700.113	0	-46.9099	-30.3442	-123.765	-9426.74	-11973.6	2919	203.255	276.167	0	-91.2359	-4.97472	-443.524	-258286	77841.8	37820.3	165.634	581.811	0
470	4	-38.2647	20.1058	-298.722	-26869	-44538.7	85.4846	150.903	699.947	0	-41.2592	-25.8231	-115.999	-8755.06	-11236.9	2505.46	203.129	275.475	0	-79.524	-5.71722	-414.721	-241319	72457.9	32469.1	165.511	581.221	0
470	5	-31.8797	14.8129	-277.044	-24857.7	-41332.1	198.354	150.81	699.725	0	-35.0927	-21.129	-108.062	-8070.51	-10458.6	2084.35	203.217	274.684	0	-66.9724	-6.31603	-385.106	-223841	66955.7	26853.1	165.516	580.458	0
470	6	-25.2558	9.53223	-254.791	-22796.4	-38024.5	310.017	150.762	699.471	0	-28.5236	-16.3785	-99.9173	-7376.7	-9643.17	1663.98	203.488	273.828	0	-53.7794	-6.84631	-354.709	-205908	61326.4	21030.9	165.615	579.572	0
470	7	-18.516	4.31379	-232.078	-20705.7	-34644.2	418.368	150.721	699.219	0	-21.7217	-11.7052	-91.5423	-6679.25	-8801.71	1253.14	203.851	272.964	0	-40.2377	-7.39145	-323.62	-187616	55571.5	15093.2	165.75	578.644	0
470	8	-11.8187	-0.769088	-209.088	-18609.7	-31224.9	521.255	150.661	699.005	0	-14.9021	-7.24505	-82.9443	-5984.77	-7948.53	860.564	204.17	272.154	0	-26.7208	-8.01414	-292.032	-169111	49718.7	9167.42	165.859	577.768	0
470	9	-5.35042	-5.60557	-186.096	-16533.2	-27808.2	617.029	150.57	698.843	0	-8.30695	-3.12553	-74.178	-5300.15	-7097.96	494.637	204.312	271.452	0	-13.6574	-8.7311	-260.274	-150606	43831.5	3417.48	165.887	577.036	0
471	0	0.683807	-10.0443	-163.461	-14500.7	-24443.2	704.351	150.465	698.71	0	-2.18363	0.54165	-65.3498	-4632.29	-6261.68	163.657	204.182	270.885	0	-1.49982	-9.50266	-228.811	-132370	38010.4	-1963.19	165.807	576.521	0
471	1	6.06656	-13.905	-141.585	-12536.4	-21181.8	781.354	150.395	698.543	0	3.23152	3.66095	-56.6059	-3987.58	-5447.11	-123.848	203.771	270.445	0	9.29808	-10.244	-198.191	-114704	32382.2	-6762.6	165.64	576.273	0
471	2	10.5785	-17.003	-120.842	-10664.2	-18072.8	844.622	150.442	698.25	0	7.71825	6.14733	-48.0986	-3371.27	-4658.52	-359.233	203.147	270.091	0	18.2967	-10.8556	-168.94	-97889.7	27072.5	-10767.8	165.448	576.35	0
471	3	14.022	-19.178	-101.521	-8906.9	-15157.6	888.883	150.696	697.734	0	11.0814	7.92529	-39.9576	-2788.07	-3900.59	-534.684	202.382	269.776	0	25.1033	-11.2527	-141.479	-82154.7	22180.6	-13791.3	165.293	576.867	0
471	4	16.2534	-20.3179	-83.8175	-7283.71	-12468.8	907.961	151.239	696.9	0	13.1742	8.93954	-32.2868	-2243.34	-3180.79	-644.914	201.483	269.482	0	29.4276	-11.3783	-116.104	-67659.3	17769.2	-15699.9	165.211	578.041	0
471	5	17.2107	-20.3768	-67.8261	-5809.94	-10028.2	896.32	152.148	695.659	0	13.9349	9.17505	-25.1801	-1743.25	-2507.9	-688.791	200.401	269.232	0	31.1455	-11.2017	-93.0062	-54500.8	13870.8	-16438.5	165.212	580.21	0
471	6	16.9346	-19.3887	-53.562	-4496.37	-7846.92	850.197	153.498	693.947	0	13.4287	8.68085	-18.7423	-1294.4	-1890.3	-670.199	199.143	269.063	0	30.3633	-10.7079	-72.3043	-42726	10496.6	-16048.2	165.33	583.811	0
471	7	15.5822	-17.4773	-40.985	-3349.42	-5927.78	769.096	155.367	691.723	0	11.8861	7.59292	-13.0993	-903.724	-1339.22	-599.28	197.764	268.99	0	27.4683	-9.88438	-54.0843	-32348.3	7639.83	-14677.9	165.636	589.336	0
471	8	13.4186	-14.8611	-30.0392	-2371.77	-4270.39	658.032	157.839	688.956	0	9.6936	6.13787	-8.38375	-578.344	-870.797	-493.645	196.133	268.984	0	23.1122	-8.72327	-38.4229	-23369.5	5276.31	-12576.6	166.195	597.32	0
471	9	10.7853	-11.8442	-20.7066	-1563.63	-2876.77	528.15	161.07	685.513	0	7.29429	4.58129	-4.68675	-323.416	-498.69	-375.095	193.596	269.007	0	18.0795	-7.26295	-25.3934	-15804.1	3374.74	-10063.7	167.073	608.641	0
472	0	8.04836	-8.77702	-13.0411	-923.929	-1753.22	394.358	165.561	680.848	0	5.04514	3.14013	-2.00238	-138.286	-225.29	-262.213	187.489	269.061	0	13.0935	-5.63689	-15.0434	-9688.31	1906.03	-7477.45	168.48	626.036	0
472	1	5.52435	-5.97888	-7.10434	-447.693	-901.251	271.002	173.141	673.017	0	3.15048	1.93715	-0.220259	-15.3574	-41.2384	-166.049	300	200	0	8.67483	-4.04173	-7.3246	-5034.75	838.498	-5107.52	171.325	660.889	0
472	2	3.41453	-3.65725	-2.844	-120.505	-303.957	167.768	193.123	652.372	0	1.68553	1.01454	0.830631	57.1513	69.4991	-90.9623	300	200	0	5.10006	-2.64271	-2.01337	-1758.92	124.75	-3135.98	183.549	810.615	0
472	3	1.79439	-1.88639	-0.0554361	81.9798	75.6969	88.4109	300	610	0	0.642293	0.363121	1.33581	92.0264	124.882	-36.9461	300	200	0	2.43668	-1.52327	1.28037	334.235	-300.494	-1628.55	0	0	0
472	4	0.648949	-0.643327	1.55446	188.625	284.955	32.2439	300	610	0	-0.0340926	-0.0547039	1.467	101.106	141.835	-1.48449	300	200	0	0.614856	-0.698031	3.02146	1497.85	-509.162	-567.69	0	0	0
472	5	-0.086994	0.148074	2.29474	227.451	371.294	-3.89363	300	610	0	-0.418917	-0.288411	1.36753	94.272	134.672	19.0812	300	200	0	-0.505911	-0.140337	3.66227	1988.29	-568.432	109.936	0	0	0
472	6	-0.499753	0.585437	2.44678	222.657	376.667	-24.2068	300	610	0	-0.590227	-0.388395	1.14729	79.1032	114.497	28.6305	300	200	0	-1.08998	0.197042	3.59407	2033.21	-534.737	486.431	0	0	0
472	7	-0.677487	0.767101	2.24247	193.354	334.848	-32.9998	300	610	0	-0.618352	-0.399575	0.883879	60.9508	89.247	30.7074	300	200	0	-1.29584	0.367526	3.12635	1816.63	-451.61	644.903	0	0	0
472	8	-0.698901	0.780091	1.85765	153.454	270.882	-34.1209	300	610	0	-0.560799	-0.358363	0.62705	43.2471	64.0888	28.2404	300	200	0	-1.2597	0.421728	2.4847	1475.52	-349.973	659.128	0	0	0
472	9	-0.627887	0.694553	1.41492	112.217	201.809	-30.6975	300	610	0	-0.460848	-0.291943	0.404625	27.9123	41.983	23.4551	300	200	0	-1.08873	0.40261	1.81954	1103.48	-249.811	588.721	0	0	0
473	0	-0.512197	0.562565	0.991672	75.1294	138.034	-25.0692	300	610	0	-0.348436	-0.218947	0.228501	15.7676	24.2679	17.9073	300	200	0	-0.860634	0.343618	1.22017	758.011	-162.439	478.051	0	0	0
473	1	-0.384615	0.419606	0.630095	44.8483	84.91	-18.8444	300	610	0	-0.242263	-0.150874	0.0999947	6.90517	11.1892	12.5826	300	200	0	-0.626877	0.268732	0.73009	469.01	-92.8377	357.425	0	0	0
473	2	-0.265405	0.287384	0.347083	22.0911	44.2427	-13.0187	300	610	0	-0.152334	-0.0937479	0.0141881	0.986405	2.33553	8.02099	300	200	0	-0.417739	0.193637	0.361271	246.93	-41.7517	245.457	0	0	0
473	3	-0.165223	0.1771	0.142984	6.37302	15.5861	-8.11703	300	610	0	-0.0824676	-0.0497257	-0.0368381	-2.5342	-3.03334	4.44199	300	200	0	-0.24769	0.127374	0.106146	89.8053	-7.40183	151.817	0	0	0
473	4	-0.0879238	0.0925769	0.0085895	-3.42395	-2.74829	-4.33107	300	610	0	-0.0324656	-0.0184866	-0.0617837	-4.25624	-5.75852	1.85464	300	200	0	-0.120389	0.0740903	-0.0531942	-11.241	13.2301	79.8773	0	0	0
473	5	-0.032998	0.0329428	-0.0697048	-8.6485	-12.962	-1.63795	300	610	0	0.00015388	0.00167843	-0.06876	-4.73887	-6.63881	0.145918	300	200	0	-0.0328441	0.0346212	-0.138465	-67.9975	23.5152	28.9923	0	0	0
473	6	0.00251585	-0.00527153	-0.10641	-10.6213	-17.289	0.105743	300	610	0	0.0188901	0.0130722	-0.0645731	-4.45137	-6.35342	-0.853909	300	200	0	0.021406	0.00780071	-0.170983	-92.5227	26.6249	-3.72065	0	0	0
473	7	0.0226346	-0.0266144	-0.114826	-10.4892	-17.7155	1.09568	300	610	0	0.0274104	0.0180646	-0.0544671	-3.75536	-5.43185	-1.32695	300	200	0	0.050045	-0.00854981	-0.169294	-95.5925	25.2386	-22.0854	0	0	0
473	8	0.0315033	-0.0357124	-0.105976	-9.16265	-15.8486	1.53421	300	610	0	0.0290411	0.0187812	-0.0421628	-2.90745	-4.25438	-1.44073	300	200	0	0.0605444	-0.0169312	-0.148138	-85.9605	21.4324	-30.0111	0	0	0
473	9	0.0328464	-0.0366855	-0.0882517	-7.30755	-12.8857	1.60343	300	610	0	0.0265163	0.016954	-0.0300616	-2.07331	-3.07016	-1.33437	300	200	0	0.0593627	-0.0197315	-0.118313	-70.1739	16.6887	-30.99	0	0	0
474	0	0.0297025	-0.0328712	-0.0675396	-5.36972	-9.64586	1.45205	300	610	0	0.0219032	0.0138821	-0.0195199	-1.34652	-2.02325	-1.11413	300	200	0	0.0516057	-0.018989	-0.0870595	-52.7308	11.9717	-27.858	0	0	0
474	1	0.0243536	-0.026759	-0.0475787	-3.61535	-6.63308	1.1919	300	610	0	0.0166395	0.0104609	-0.0111316	-0.768117	-1.18011	-0.854668	300	200	0	0.0409931	-0.0162982	-0.0587103	-36.4151	7.83225	-22.7358	0	0	0
474	2	0.0183747	-0.0200545	-0.0304296	-2.17564	-4.11005	0.900222	300	610	0	0.0116293	0.00724659	-0.00498164	-0.343984	-0.554644	-0.603593	300	200	0	0.030004	-0.0128079	-0.0354112	-22.6928	4.51848	-17.0802	0	0	0
474	3	0.0127464	-0.0138087	-0.0169417	-1.08848	-2.16941	0.625191	300	610	0	0.00736216	0.00453457	-0.000851758	-0.0591168	-0.128905	-0.387274	300	200	0	0.0201086	-0.00927416	-0.0177935	-12.0976	2.07452	-11.7921	0	0	0
474	4	0.00799072	-0.00857136	-0.00716696	-0.333643	-0.794986	0.392524	300	610	0	0.00403101	0.00243465	0.00162428	0.111716	0.131243	-0.216729	300	200	0	0.0120217	-0.00613671	-0.00554269	-4.56348	0.422021	-7.34576	0	0	0
474	5	0.00430373	-0.00453821	-0.000692477	0.14013	0.0900216	0.211952	300	610	0	0.00163516	0.000937031	0.00285422	0.196618	0.265168	-0.0928336	300	200	0	0.00593889	-0.00360118	0.00216174	0.312324	-0.5784	-3.91354	0	0	0
474	6	0.00167078	-0.00167828	0.0031126	0.395819	0.588125	0.0828627	300	610	0	6.27155e-05	-3.57448e-05	0.00322109	0.22199	0.310554	-0.0105319	300	200	0	0.00173349	-0.00171402	0.00633368	3.07844	-1.08463	-1.47359	0	0	0
474	7	-4.22381e-05	0.000166137	0.00492923	0.495636	0.804391	-0.00123695	300	610	0	-0.000848842	-0.000590782	0.00304798	0.210111	0.299623	0.0380432	300	200	0	-0.00089108	-0.000424645	0.00797721	4.30179	-1.24638	0.104946	0	0	0
474	8	-0.0010221	0.00120678	0.00538602	0.493934	0.83283	-0.0494426	300	610	0	-0.00127174	-0.000839465	0.00258506	0.178231	0.257615	0.0614358	300	200	0	-0.00229384	0.000367313	0.00797108	4.49228	-1.19077	1.00002	0	0	0
474	9	-0.00146362	0.00166122	0.0050065	0.434066	0.749887	-0.0712638	300	610	0	-0.00136326	-0.000882361	0.0020107	0.138652	0.202749	0.0675607	300	200	0	-0.00282688	0.000778857	0.0070172	4.06621	-1.01683	1.39541	0	0	0
475	0	-0.00154297	0.00172444	0.0041914	0.347893	0.612793	-0.0753134	300	610	0	-0.00125335	-0.000801824	0.00144074	0.0993648	0.14703	0.0630273	300	200	0	-0.00279632	0.000922616	0.00563214	3.33644	-0.795594	1.45638	0	0	0
475	1	-0.00140463	0.00155519	0.00322303	0.256871	0.46091	-0.0686625	300	610	0	-0.00104072	-0.000659922	0.000941271	0.0649299	0.0974654	0.0529064	300	200	0	-0.00244535	0.000895271	0.0041643	2.51908	-0.573538	1.31779	0	0	0
475	2	-0.00115762	0.00127247	0.002282	0.173911	0.318633	-0.0566523	300	610	0	-0.000794393	-0.000499656	0.000541878	0.0373903	0.0573476	0.0407796	300	200	0	-0.00195202	0.00077281	0.00282388	1.74879	-0.377486	1.081	0	0	0
475	3	-0.000877591	0.000958202	0.00146888	0.105479	0.198842	-0.0429926	300	610	0	-0.000558054	-0.000347939	0.00024764	0.0170985	0.0274446	0.0289453	300	200	0	-0.00143564	0.000610263	0.00171652	1.09742	-0.21976	0.815973	0	0	0
475	4	-0.000611954	0.000663274	0.000826253	0.0535586	0.106261	-0.0300132	300	610	0	-0.000355636	-0.000219226	4.89434e-05	0.00339315	0.0069797	0.0186902	300	200	0	-0.00096759	0.000444048	0.000875197	0.592069	-0.102874	0.566311	0	0	0
475	5	-0.000386266	0.000414626	0.000358262	0.0173211	0.040362	-0.0189723	300	610	0	-0.000196855	-0.000119085	-7.1133e-05	-0.00489132	-0.00561876	0.0105656	300	200	0	-0.000583121	0.00029554	0.000287129	0.230929	-0.0234055	0.355249	0	0	0
475	6	-0.000210453	0.000222231	4.64755e-05	-0.00557884	-0.00233864	-0.0103624	300	610	0	-8.20938e-05	-4.73113e-05	-0.00013169	-0.00907132	-0.0121924	0.00463473	300	200	0	-0.000292547	0.00017492	-8.52146e-05	-0.00424196	0.0250756	0.191544	0	0	0
475	7	-8.42785e-05	8.51182e-05	-0.000138327	-0.01808	-0.0266106	-0.00417661	300	610	0	-6.32394e-06	-4.04019e-07	-0.000150807	-0.0103931	-0.0145182	0.000672172	300	200	0	-9.06024e-05	8.47142e-05	-0.000289134	-0.138948	0.0499603	0.0745845	0	0	0
475	8	-1.68599e-06	-3.86325e-06	-0.000228088	-0.023112	-0.0373932	-0.00012215	300	610	0	3.7994e-05	2.66136e-05	-0.000143818	-0.00991392	-0.0141246	-0.00168625	300	200	0	3.6308e-05	2.27503e-05	-0.000371906	-0.199831	0.0583113	-0.00155365	0	0	0
475	9	4.60017e-05	-5.45627e-05	-0.000252502	-0.0232496	-0.0391344	0.00222353	300	610	0	5.89448e-05	3.89744e-05	-0.000122653	-0.00845644	-0.0122142	-0.00284118	300	200	0	0.000104947	-1.55883e-05	-0.000375155	-0.211011	0.0561605	-0.0451442	0	0	0
476	0	6.79352e-05	-7.72072e-05	-0.000236434	-0.0205568	-0.0354697	0.00330708	300	610	0	6.39628e-05	4.14345e-05	-9.5861e-05	-0.00661023	-0.00965962	-0.00316647	300	200	0	0.000131898	-3.57727e-05	-0.000332295	-0.192281	0.0482282	-0.0648242	0	0	0
476	1	7.24464e-05	-8.10216e-05	-0.000199007	-0.0165577	-0.0291338	0.00353578	300	610	0	5.9222e-05	3.79089e-05	-6.90278e-05	-0.00476065	-0.00703918	-0.00297597	300	200	0	0.000131668	-4.31127e-05	-0.000268035	-0.158588	0.0379175	-0.0684107	0	0	0
476	2	6.64026e-05	-7.35549e-05	-0.000153762	-0.0122843	-0.0220175	0.00324572	300	610	0	4.94354e-05	3.13622e-05	-4.53702e-05	-0.00312964	-0.00469331	-0.00251164	300	200	0	0.000115838	-4.21927e-05	-0.000199132	-0.120308	0.0274686	-0.0623164	0	0	0
476	3	5.50109e-05	-6.04923e-05	-0.000109416	-0.0083627	-0.015301	0.00269198	300	610	0	3.79147e-05	2.3859e-05	-2.63589e-05	-0.00181876	-0.00278499	-0.00194522	300	200	0	9.29256e-05	-3.66333e-05	-0.000135775	-0.0839553	0.0181861	-0.0513828	0	0	0
476	4	4.19026e-05	-4.57698e-05	-7.08738e-05	-0.00511093	-0.00961499	0.00205265	300	610	0	2.67705e-05	1.67004e-05	-1.22857e-05	-0.000848225	-0.00135575	-0.00138763	300	200	0	6.8673e-05	-2.90694e-05	-8.31596e-05	-0.0530447	0.0106808	-0.0389704	0	0	0
476	5	2.937e-05	-3.18481e-05	-4.02641e-05	-0.00263198	-0.00519949	0.00144034	300	610	0	1.71714e-05	1.05935e-05	-2.72956e-06	-0.000189085	-0.000372375	-0.000901609	300	200	0	4.65414e-05	-2.12547e-05	-4.29937e-05	-0.0289483	0.00509225	-0.0271877	0	0	0
476	6	1.86628e-05	-2.00468e-05	-1.78645e-05	-0.000892897	-0.00204088	0.000916571	300	610	0	9.60511e-06	5.81927e-06	3.0902e-06	0.000212432	0.000237416	-0.000514674	300	200	0	2.82679e-05	-1.42275e-05	-1.47743e-05	-0.0116427	0.00127197	-0.0171717	0	0	0
476	7	1.02816e-05	-1.08715e-05	-2.85595e-06	0.000213444	1.84849e-05	0.000506148	300	610	0	4.1097e-06	2.38054e-06	6.06785e-06	0.000417958	0.00055971	-0.000230844	300	200	0	1.43913e-05	-8.49093e-06	3.2119e-06	-0.000304721	-0.00107616	-0.00936569	0	0	0
476	8	4.23699e-06	-4.29997e-06	6.11375e-06	0.000824088	0.00120032	0.00020983	300	610	0	4.60123e-07	1.19614e-07	7.05641e-06	0.000486294	0.000678283	-4.01327e-05	300	200	0	4.69712e-06	-4.18036e-06	1.31702e-05	0.0062504	-0.00229791	-0.003761	0	0	0
476	9	2.5648e-07	-9.01901e-09	1.0542e-05	0.00107693	0.00173671	1.44442e-05	300	610	0	-1.69306e-06	-1.19457e-06	6.78349e-06	0.000467606	0.000665587	7.43017e-05	300	200	0	-1.43658e-06	-1.20359e-06	1.73255e-05	0.00927407	-0.00272639	-9.0171e-05	0	0	0
477	0	-2.0627e-06	2.45915e-06	1.18311e-05	0.0010939	0.00183805	-9.96152e-05	300	610	0	-2.72918e-06	-1.80774e-06	5.81781e-06	0.00040111	0.000578934	0.000131237	300	200	0	-4.79188e-06	6.51409e-07	1.76489e-05	0.00990683	-0.00264769	0.00203113	0	0	0
477	1	-3.15019e-06	3.58503e-06	1.11618e-05	0.000973239	0.00167717	-0.000153317	300	610	0	-2.99952e-06	-1.94475e-06	4.56896e-06	0.000315056	0.000460088	0.000148326	300	200	0	-6.14971e-06	1.64028e-06	1.57307e-05	0.00908949	-0.00228677	0.00300861	0	0	0
477	2	-3.39986e-06	3.80493e-06	9.44614e-06	0.00078783	0.00138471	-0.000165914	300	610	0	-2.79733e-06	-1.79167e-06	3.3062e-06	0.000228017	0.000336904	0.000140467	300	200	0	-6.19719e-06	2.01327e-06	1.27523e-05	0.00753587	-0.00180662	0.00321191	0	0	0
477	3	-3.13806e-06	3.47772e-06	7.33353e-06	0.0005873	0.00105147	-0.000153375	300	610	0	-2.34756e-06	-1.49004e-06	2.18599e-06	0.000150788	0.000225912	0.000119201	300	200	0	-5.48563e-06	1.98769e-06	9.51952e-06	0.00574415	-0.00131516	0.00294586	0	0	0
477	4	-2.61341e-06	2.87496e-06	5.24454e-06	0.000401984	0.000734512	-0.00012788	300	610	0	-1.80909e-06	-1.13896e-06	1.2813e-06	8.84076e-05	0.000135162	9.27623e-05	300	200	0	-4.42249e-06	1.736e-06	6.52584e-06	0.00402915	-0.000875797	0.00244168	0	0	0
477	5	-2.00017e-06	2.18563e-06	3.41819e-06	0.000247509	0.000464704	-9.7975e-05	300	610	0	-1.2838e-06	-8.01323e-07	6.08384e-07	4.20014e-05	6.6871e-05	6.65018e-05	300	200	0	-3.28397e-06	1.38431e-06	4.02657e-06	0.00256273	-0.000518767	0.00186068	0	0	0
477	6	-1.40912e-06	1.52872e-06	1.96059e-06	0.000129185	0.000254173	-6.91e-05	300	610	0	-8.28722e-07	-5.11657e-07	1.48956e-07	1.03125e-05	1.96341e-05	4.34747e-05	300	200	0	-2.23784e-06	1.01707e-06	2.10955e-06	0.00141407	-0.000251642	0.0013048	0	0	0
477	7	-9.0129e-07	9.68769e-07	8.88796e-07	4.57521e-05	0.000102824	-4.42598e-05	300	610	0	-4.68272e-07	-2.84111e-07	-1.32953e-07	-9.13657e-06	-9.8657e-06	2.50519e-05	300	200	0	-1.36956e-06	6.84658e-07	7.55844e-07	0.000585054	-6.80557e-05	0.000829631	0	0	0
477	8	-5.01857e-07	5.31321e-07	1.66598e-07	-7.67257e-06	3.54669e-06	-2.4701e-05	300	610	0	-2.052e-07	-1.1941e-07	-2.79185e-07	-1.92295e-05	-2.56504e-05	1.14729e-05	300	200	0	-7.07057e-07	4.11911e-07	-1.12587e-07	3.86572e-05	4.56112e-05	0.000457518	0	0	0
477	9	-2.12369e-07	2.16463e-07	-2.68494e-07	-3.74744e-05	-5.39559e-05	-1.05107e-05	300	610	0	-2.94818e-08	-1.04783e-08	-3.29975e-07	-2.27399e-05	-3.16677e-05	2.29777e-06	300	200	0	-2.41851e-07	2.05985e-07	-5.98469e-07	-0.000280103	0.000105526	0.000189024	0	0	0
478	0	-2.06076e-08	9.62709e-09	-4.86639e-07	-5.01411e-05	-8.05841e-05	-1.09882e-06	300	610	0	7.50626e-08	5.34014e-08	-3.19836e-07	-2.2047e-05	-3.13517e-05	-3.25143e-06	300	200	0	5.4455e-08	6.30285e-08	-8.06475e-07	-0.00042998	0.000127393	1.21164e-05	0	0	0
478	1	9.21029e-08	-1.10441e-07	-5.54043e-07	-5.14457e-05	-8.62864e-05	4.44356e-06	300	610	0	1.26221e-07	8.37624e-08	-2.75874e-07	-1.902e-05	-2.74321e-05	-6.0543e-06	300	200	0	2.18324e-07	-2.66789e-08	-8.29917e-07	-0.000464887	0.000124777	-9.10414e-05	0	0	0
478	2	1.45925e-07	-1.66307e-07	-5.2674e-07	-4.60622e-05	-7.92775e-05	7.10038e-06	300	610	0	1.40586e-07	9.12318e-08	-2.17707e-07	-1.5012e-05	-2.1908e-05	-6.94399e-06	300	200	0	2.86511e-07	-7.50755e-08	-7.44447e-07	-0.000429531	0.000108396	-0.000139498	0	0	0
478	3	1.59472e-07	-1.786e-07	-4.48242e-07	-3.74752e-05	-6.57958e-05	7.78138e-06	300	610	0	1.32084e-07	8.46493e-08	-1.58307e-07	-1.09178e-05	-1.61199e-05	-6.62762e-06	300	200	0	2.91556e-07	-9.39503e-08	-6.0655e-07	-0.000357992	8.60546e-05	-0.000150726	0	0	0
478	4	1.48248e-07	-1.64373e-07	-3.49668e-07	-2.80701e-05	-5.02e-05	7.24518e-06	300	610	0	1.11448e-07	7.07724e-08	-1.05282e-07	-7.26216e-06	-1.08701e-05	-5.65555e-06	300	200	0	2.59696e-07	-9.36011e-08	-4.5495e-07	-0.000274179	6.29494e-05	-0.000139211	0	0	0
478	5	1.2412e-07	-1.36597e-07	-2.51303e-07	-1.9316e-05	-3.52481e-05	6.07309e-06	300	610	0	8.62957e-08	5.43559e-08	-6.22419e-08	-4.29451e-06	-6.55576e-06	-4.42237e-06	300	200	0	2.10415e-07	-8.22408e-08	-3.13545e-07	-0.000193301	4.21598e-05	-0.000115994	0	0	0
478	6	9.5449e-08	-1.04341e-07	-1.64787e-07	-1.19798e-05	-2.2449e-05	4.67513e-06	300	610	0	6.15459e-08	3.84367e-08	-3.00755e-08	-2.07624e-06	-3.2936e-06	-3.18609e-06	300	200	0	1.56995e-07	-6.5904e-08	-1.94862e-07	-0.000123755	2.51804e-05	-8.88152e-05	0	0	0
478	7	6.75848e-08	-7.3355e-08	-9.53973e-08	-6.33359e-06	-1.24136e-05	3.31397e-06	300	610	0	3.99781e-08	2.47013e-08	-7.9956e-09	-5.53299e-07	-1.02534e-06	-2.09543e-06	300	200	0	1.07563e-07	-4.86537e-08	-1.03393e-07	-6.90138e-05	1.24159e-05	-6.25999e-05	0	0	0
478	8	4.35065e-08	-4.6794e-08	-4.4128e-08	-2.33216e-06	-5.1638e-06	2.13627e-06	300	610	0	2.28113e-08	1.38591e-08	5.65254e-09	3.88282e-07	4.01042e-07	-1.21853e-06	300	200	0	6.63177e-08	-3.29349e-08	-3.84754e-08	-2.93123e-05	3.59663e-06	-4.00639e-05	0	0	0
478	9	2.44755e-08	-2.59437e-08	-9.38944e-09	2.46516e-07	-3.79834e-07	1.20445e-06	300	610	0	1.02215e-08	5.97301e-09	1.28256e-08	8.83352e-07	1.17333e-06	-5.69071e-07	300	200	0	3.4697e-08	-1.99707e-08	3.43619e-09	-2.99115e-06	-1.90282e-06	-2.23302e-05	0	0	0
479	0	1.06156e-08	-1.08626e-08	1.1703e-08	1.69974e-06	2.416e-06	5.25098e-07	300	610	0	1.76436e-09	7.26761e-10	1.54207e-08	1.06268e-06	1.47747e-06	-1.27817e-07	300	200	0	1.23799e-08	-1.01359e-08	2.71237e-08	1.24989e-05	-4.83787e-06	-9.47184e-06	0	0	0
479	1	1.38111e-09	-8.96671e-10	2.24348e-08	2.33262e-06	3.73542e-06	7.1899e-08	300	610	0	-3.30845e-09	-2.37623e-09	1.50742e-08	1.03908e-06	1.47618e-06	1.41121e-07	300	200	0	-1.92734e-09	-3.2729e-09	3.7509e-08	1.99147e-05	-5.94859e-06	-9.49639e-07	0	0	0
479	2	-4.0929e-09	4.94018e-09	2.59303e-08	2.41839e-06	4.04866e-06	-1.9724e-07	300	610	0	-5.83062e-09	-3.87699e-09	1.30777e-08	9.0163e-07	1.29944e-06	2.78922e-07	300	200	0	-9.92353e-09	1.06319e-09	3.9008e-08	2.18041e-05	-5.87797e-06	4.06344e-06	0	0	0
479	3	-6.75222e-09	7.70709e-09	2.48485e-08	2.17937e-06	3.74606e-06	-3.28467e-07	300	610	0	-6.58559e-09	-4.27762e-09	1.03707e-08	7.15106e-07	1.0429e-06	3.24896e-07	300	200	0	-1.33378e-08	3.42948e-09	3.52192e-08	2.02908e-05	-5.13657e-06	6.46125e-06	0	0	0
479	4	-7.47616e-09	8.37906e-09	2.12639e-08	1.78211e-06	3.12546e-06	-3.64754e-07	300	610	0	-6.23449e-09	-3.99796e-09	7.5778e-09	5.22605e-07	7.71062e-07	3.12594e-07	300	200	0	-1.37107e-08	4.38109e-09	2.88417e-08	1.70016e-05	-4.09789e-06	7.06953e-06	0	0	0
479	5	-7.00105e-09	7.76641e-09	1.66678e-08	1.34123e-06	2.39601e-06	-3.42129e-07	300	610	0	-5.28932e-09	-3.36052e-09	5.06858e-09	3.49619e-07	5.22838e-07	2.68251e-07	300	200	0	-1.22904e-08	4.40589e-09	2.17364e-08	1.30834e-05	-3.01213e-06	6.57639e-06	0	0	0
479	6	-5.89318e-09	6.48821e-09	1.2038e-08	9.2784e-07	1.69094e-06	-2.88331e-07	300	610	0	-4.11527e-09	-2.59336e-09	3.02159e-09	2.08477e-07	3.17786e-07	2.10774e-07	300	200	0	-1.00085e-08	3.89486e-09	1.50596e-08	9.27079e-06	-2.02875e-06	5.5088e-06	0	0	0
479	7	-4.5536e-09	4.97976e-09	7.9409e-09	5.79538e-07	1.08396e-06	-2.23023e-07	300	610	0	-2.94961e-09	-1.84309e-09	1.48443e-09	1.02471e-07	1.62003e-07	1.52598e-07	300	200	0	-7.50321e-09	3.13667e-09	9.42533e-09	5.9734e-06	-1.22148e-06	4.23819e-06	0	0	0
479	8	-3.2405e-09	3.51876e-09	4.63849e-09	3.10186e-07	6.05745e-07	-1.58885e-07	300	610	0	-1.92774e-09	-1.19197e-09	4.2365e-10	2.93061e-08	5.31203e-08	1.00956e-07	300	200	0	-5.16824e-09	2.32678e-09	5.06214e-09	3.36539e-06	-6.11703e-07	3.00236e-06	0	0	0
479	9	-2.09918e-09	2.25923e-09	2.18675e-09	1.1834e-07	2.58572e-07	-1.03065e-07	300	610	0	-1.11038e-09	-6.75503e-10	-2.36754e-10	-1.62543e-08	-1.58151e-08	5.92281e-08	300	200	0	-3.20956e-09	1.58372e-09	1.94999e-09	1.46467e-06	-1.88182e-07	1.93386e-06	0	0	0
480	0	-1.1927e-09	1.2657e-09	5.16397e-10	-6.07139e-09	2.8136e-08	-5.86834e-08	300	610	0	-5.08055e-10	-2.9802e-10	-5.88228e-10	-4.05114e-08	-5.3564e-08	2.8175e-08	300	200	0	-1.70076e-09	9.67682e-10	-7.18312e-11	1.97222e-07	7.77578e-08	1.08896e-06	0	0	0
480	1	-5.29324e-10	5.43571e-10	-5.05541e-10	-7.6878e-08	-1.07708e-07	-2.61696e-08	300	610	0	-1.01173e-10	-4.54549e-11	-7.20176e-10	-4.96281e-08	-6.88817e-08	6.9618e-09	300	200	0	-6.30497e-10	4.98116e-10	-1.22572e-09	-5.55012e-07	2.2139e-07	4.73349e-07	0	0	0
480	2	-8.4804e-11	6.35736e-11	-1.03283e-09	-1.08423e-07	-1.7297e-07	-4.35573e-09	300	610	0	1.44826e-10	1.05177e-10	-7.10177e-10	-4.89528e-08	-6.94761e-08	-6.06477e-09	300	200	0	6.0022e-11	1.68751e-10	-1.74301e-09	-9.21338e-07	2.77576e-07	6.297e-08	0	0	0
480	3	1.80884e-10	-2.19981e-10	-1.21286e-09	-1.13632e-07	-1.8987e-07	8.7055e-09	300	610	0	2.68997e-10	1.79244e-10	-6.19757e-10	-4.27281e-08	-6.15346e-08	-1.28313e-08	300	200	0	4.49881e-10	-4.07376e-11	-1.83262e-09	-1.02211e-06	2.76786e-07	-1.80486e-07	0	0	0
480	4	3.12076e-10	-3.56784e-10	-1.17176e-09	-1.0308e-07	-1.7695e-07	1.51772e-08	300	610	0	3.08318e-10	2.00458e-10	-4.9388e-10	-3.4055e-08	-4.96322e-08	-1.5192e-08	300	200	0	6.20394e-10	-1.56326e-10	-1.66564e-09	-9.5819e-07	2.43332e-07	-2.98943e-07	0	0	0
480	5	3.50298e-10	-3.92902e-10	-1.00843e-09	-8.47232e-08	-1.48424e-07	1.70886e-08	300	610	0	2.94166e-10	1.88755e-10	-3.62623e-10	-2.50082e-08	-3.68714e-08	-1.4738e-08	300	200	0	6.44464e-10	-2.04146e-10	-1.37105e-09	-8.07198e-07	1.95086e-07	-3.31408e-07	0	0	0
480	6	3.30509e-10	-3.66824e-10	-7.94293e-10	-6.40678e-08	-1.14327e-07	1.61501e-08	300	610	0	2.50958e-10	1.59523e-10	-2.43923e-10	-1.68251e-08	-2.51386e-08	-1.27198e-08	300	200	0	5.81467e-10	-2.07301e-10	-1.03822e-09	-6.24147e-07	1.44088e-07	-3.10562e-07	0	0	0
480	7	2.79726e-10	-3.08096e-10	-5.76474e-10	-4.45534e-08	-8.10929e-08	1.36851e-08	300	610	0	1.96195e-10	1.23696e-10	-1.46595e-10	-1.01142e-08	-1.53957e-08	-1.00429e-08	300	200	0	4.75921e-10	-1.84399e-10	-7.23069e-10	-4.44487e-07	9.7588e-08	-2.6155e-07	0	0	0
480	8	2.17179e-10	-2.37597e-10	-3.82509e-10	-2.80218e-08	-5.23163e-08	1.06362e-08	300	610	0	1.41317e-10	8.835e-11	-7.31582e-11	-5.04994e-09	-7.95843e-09	-7.30648e-09	300	200	0	3.58496e-10	-1.49247e-10	-4.55667e-10	-2.88198e-07	5.92176e-08	-2.02187e-07	0	0	0
480	9	1.55323e-10	-1.68736e-10	-2.25384e-10	-1.51759e-08	-2.95337e-08	7.61512e-09	300	610	0	9.29167e-11	5.74942e-11	-2.22132e-11	-1.53614e-09	-2.73351e-09	-4.86205e-09	300	200	0	2.4824e-10	-1.11242e-10	-2.47597e-10	-1.63978e-07	3.00963e-08	-1.4395e-07	0	0	0
481	0	1.01241e-10	-1.09027e-10	-1.08173e-10	-5.98087e-09	-1.29137e-08	4.97025e-09	300	610	0	5.40108e-11	3.28988e-11	9.72601e-12	6.67264e-10	5.96461e-10	-2.87694e-09	300	200	0	1.55252e-10	-7.61283e-11	-9.84468e-11	-7.3008e-08	9.76471e-09	-9.33045e-08	0	0	0
481	1	5.80762e-11	-6.16984e-11	-2.78855e-11	1.89174e-11	-1.81837e-09	2.85699e-09	300	610	0	2.52023e-11	1.48353e-11	2.69299e-11	1.85456e-09	2.43992e-09	-1.3926e-09	300	200	0	8.32786e-11	-4.68632e-11	-9.55534e-13	-1.20001e-08	-3.08916e-09	-5.30615e-08	0	0	0
481	2	2.63343e-11	-2.71308e-11	2.16005e-11	3.46625e-09	4.7777e-09	1.30135e-09	300	610	0	5.63414e-12	2.68091e-12	3.36106e-11	2.31609e-09	3.20892e-09	-3.73137e-10	300	200	0	3.19684e-11	-2.44499e-11	5.52111e-11	2.45072e-08	-1.01112e-08	-2.35975e-08	0	0	0
481	3	4.94447e-12	-4.02139e-12	4.74772e-11	5.03503e-09	8.0005e-09	2.51777e-10	300	610	0	-6.28835e-12	-4.6269e-12	3.34445e-11	2.30531e-09	3.26847e-09	2.57488e-10	300	200	0	-1.34388e-12	-8.64828e-12	8.09217e-11	4.25752e-08	-1.2943e-08	-3.84367e-09	0	0	0
481	4	-7.94313e-12	9.74484e-12	5.66946e-11	5.3367e-09	8.89959e-09	-3.81694e-10	300	610	0	-1.23935e-11	-8.27689e-12	2.93615e-11	2.02426e-09	2.91303e-09	5.89368e-10	300	200	0	-2.03366e-11	1.46795e-12	8.60561e-11	4.78874e-08	-1.30281e-08	7.97206e-09	0	0	0
481	5	-1.44058e-11	1.64979e-11	5.52347e-11	4.87388e-09	8.35547e-09	-7.00402e-10	300	610	0	-1.4426e-11	-9.38864e-12	2.35134e-11	1.62133e-09	2.36136e-09	7.09916e-10	300	200	0	-2.88319e-11	7.10927e-12	7.87481e-11	4.52323e-08	-1.15237e-08	1.38151e-08	0	0	0
481	6	-1.64041e-11	1.84136e-11	4.781e-11	4.02669e-09	7.04645e-09	-8.00138e-10	300	610	0	-1.38747e-11	-8.90848e-12	1.73476e-11	1.19636e-09	1.76265e-09	6.94585e-10	300	200	0	-3.02787e-11	9.50516e-12	6.51576e-11	3.83129e-08	-9.28481e-09	1.55274e-08	0	0	0
481	7	-1.55972e-11	1.73197e-11	3.7841e-11	3.05952e-09	5.45371e-09	-7.62085e-10	300	610	0	-1.19035e-11	-7.5703e-12	1.17343e-11	8.09387e-10	1.20826e-09	6.02959e-10	300	200	0	-2.75006e-11	9.74942e-12	4.95753e-11	2.97667e-08	-6.89059e-09	1.46607e-08	0	0	0
481	8	-1.32737e-11	1.46258e-11	2.75977e-11	2.13867e-09	3.88774e-09	-6.49346e-10	300	610	0	-9.35094e-12	-5.89834e-12	7.10793e-12	4.90397e-10	7.45462e-10	4.7839e-10	300	200	0	-2.26246e-11	8.72748e-12	3.47056e-11	2.13042e-08	-4.6925e-09	1.24144e-08	0	0	0
481	9	-1.03552e-11	1.13332e-11	1.8418e-11	1.35424e-09	2.52387e-09	-5.07109e-10	300	610	0	-6.76849e-12	-4.23382e-12	3.60053e-12	2.48526e-10	3.90497e-10	3.49733e-10	300	200	0	-1.71237e-11	7.09939e-12	2.20185e-11	1.38986e-08	-2.86925e-09	9.64281e-09	0	0	0
482	0	-7.44263e-12	8.0889e-12	1.09442e-11	7.41774e-10	1.4388e-09	-3.64869e-10	300	610	0	-4.47673e-12	-2.77202e-12	1.15468e-12	7.98313e-11	1.39853e-10	2.34065e-10	300	200	0	-1.19194e-11	5.31688e-12	1.20989e-11	7.98371e-09	-1.47887e-09	6.89961e-09	0	0	0
482	1	-4.8807e-12	5.25919e-12	5.34231e-12	3.01197e-10	6.43401e-10	-2.39587e-10	300	610	0	-2.62534e-12	-1.60106e-12	-3.89236e-13	-2.66778e-11	-2.09295e-11	1.39655e-10	300	200	0	-7.50604e-12	3.65813e-12	4.95307e-12	3.63107e-09	-5.0316e-10	4.4998e-09	0	0	0
482	2	-2.82581e-12	3.00521e-12	1.48456e-12	1.19772e-11	1.09374e-10	-1.38991e-10	300	610	0	-1.24788e-12	-7.36932e-13	-1.2305e-12	-8.47347e-11	-1.10876e-10	6.8723e-11	300	200	0	-4.07369e-12	2.26828e-12	2.54056e-13	6.95601e-10	1.17818e-10	2.58354e-09	0	0	0
482	3	-1.30744e-12	1.35099e-12	-9.10453e-13	-1.55738e-10	-2.10706e-10	-6.45816e-11	300	610	0	-3.07126e-13	-1.52238e-13	-1.56749e-12	-1.08012e-10	-1.49372e-10	1.97473e-11	300	200	0	-1.61457e-12	1.19875e-12	-2.47794e-12	-1.07508e-09	4.60803e-10	1.17376e-09	0	0	0
482	4	-2.78575e-13	2.3882e-13	-2.17892e-12	-2.33599e-10	-3.69615e-10	-1.41003e-11	300	610	0	2.70378e-13	2.02082e-13	-1.57435e-12	-1.08518e-10	-1.53696e-10	-1.07657e-11	300	200	0	-8.19635e-15	4.40902e-13	-3.75327e-12	-1.96496e-09	6.03063e-10	2.2326e-10	0	0	0
482	5	3.46187e-13	-4.29097e-13	-2.64845e-12	-2.50514e-10	-4.16913e-10	1.66051e-11	300	610	0	5.7018e-13	3.81706e-13	-1.39059e-12	-9.58704e-11	-1.37858e-10	-2.70256e-11	300	200	0	9.16367e-13	-4.73902e-14	-4.03904e-12	-2.24233e-09	6.12956e-10	-3.49848e-10	0	0	0
482	6	6.64121e-13	-7.61957e-13	-2.60264e-12	-2.30372e-10	-3.944e-10	3.22794e-11	300	610	0	6.74571e-13	4.39472e-13	-1.11915e-12	-7.71686e-11	-1.12316e-10	-3.31522e-11	300	200	0	1.33869e-12	-3.22485e-13	-3.72179e-12	-2.13446e-09	5.45564e-10	-6.37646e-10	0	0	0
482	7	7.67737e-13	-8.62491e-13	-2.266e-12	-1.91325e-10	-3.34434e-10	3.74429e-11	300	610	0	6.54165e-13	4.20289e-13	-8.29653e-13	-5.72156e-11	-8.42393e-11	-3.27221e-11	300	200	0	1.4219e-12	-4.42202e-13	-3.09565e-12	-1.81796e-09	4.41772e-10	-7.27092e-10	0	0	0
482	8	7.35778e-13	-8.17463e-13	-1.80229e-12	-1.46064e-10	-2.60083e-10	3.59475e-11	300	610	0	5.6444e-13	3.5915e-13	-5.6429e-13	-3.8922e-11	-5.80533e-11	-2.85735e-11	300	200	0	1.30022e-12	-4.58312e-13	-2.36658e-12	-1.41924e-09	3.29426e-10	-6.91832e-10	0	0	0
482	9	6.2968e-13	-6.94112e-13	-1.3208e-12	-1.02627e-10	-1.86327e-10	3.08019e-11	300	610	0	4.45557e-13	2.81179e-13	-3.44442e-13	-2.37636e-11	-3.60762e-11	-2.27816e-11	300	200	0	1.07524e-12	-4.12933e-13	-1.66524e-12	-1.02079e-09	2.25557e-10	-5.89076e-10	0	0	0
483	0	4.93605e-13	-5.40435e-13	-8.86491e-13	-6.54168e-11	-1.21706e-10	2.41711e-11	300	610	0	3.24083e-13	2.02826e-13	-1.76974e-13	-1.22151e-11	-1.91392e-11	-1.67354e-11	300	200	0	8.17688e-13	-3.3761e-13	-1.06346e-12	-6.69991e-10	1.38945e-10	-4.59763e-10	0	0	0
483	1	3.56518e-13	-3.87645e-13	-5.31094e-13	-3.62236e-11	-7.00414e-11	1.74769e-11	300	610	0	2.15603e-13	1.33594e-13	-5.95881e-14	-4.11888e-12	-7.11943e-12	-1.12638e-11	300	200	0	5.72122e-13	-2.54051e-13	-5.90682e-13	-3.88422e-10	7.2582e-11	-3.30599e-10	0	0	0
483	2	2.35194e-13	-2.53581e-13	-2.63439e-13	-1.51201e-11	-3.19862e-11	1.15443e-11	300	610	0	1.27527e-13	7.78619e-14	1.50074e-14	1.02711e-12	6.40182e-13	-6.77503e-12	300	200	0	3.62721e-13	-1.7572e-13	-2.48431e-13	-1.80224e-10	2.57727e-11	-2.16921e-10	0	0	0
483	3	1.37398e-13	-1.46268e-13	-7.81413e-14	-1.18396e-12	-6.29274e-12	6.75705e-12	300	610	0	6.16831e-14	3.65354e-14	5.61069e-14	3.86335e-12	5.02525e-12	-3.38643e-12	300	200	0	1.99081e-13	-1.09733e-13	-2.20344e-14	-3.90326e-11	-4.21306e-12	-1.25699e-10	0	0	0
483	4	6.47884e-14	-6.71292e-14	3.77121e-14	6.96981e-12	9.23e-12	3.19898e-12	300	610	0	1.64718e-14	8.41875e-15	7.30478e-14	5.03344e-12	6.94732e-12	-1.0344e-12	300	200	0	8.12603e-14	-5.87105e-14	1.1076e-13	4.67991e-11	-2.09511e-11	-5.82639e-11	0	0	0
483	5	1.53171e-14	-1.36248e-14	9.98259e-14	1.08269e-11	1.70544e-11	7.71868e-13	300	610	0	-1.14862e-14	-8.7507e-15	7.40788e-14	5.10607e-12	7.22412e-12	4.41224e-13	300	200	0	3.83086e-15	-2.23755e-14	1.73905e-13	9.05685e-11	-2.80768e-11	-1.25457e-11	0	0	0
483	6	-1.49527e-14	1.87621e-14	1.23637e-13	1.17536e-11	1.95197e-11	-7.15631e-13	300	610	0	-2.61913e-14	-1.7579e-14	6.58396e-14	4.53906e-12	6.52197e-12	1.23703e-12	300	200	0	-4.1144e-14	1.1831e-15	1.89476e-13	1.04936e-10	-2.88263e-11	1.52357e-11	0	0	0
483	7	-3.05736e-14	3.5146e-14	1.22586e-13	1.08852e-11	1.86099e-11	-1.48555e-12	300	610	0	-3.15234e-14	-2.0559e-14	5.32527e-14	3.67189e-12	5.34069e-12	1.5471e-12	300	200	0	-6.2097e-14	1.45871e-14	1.75839e-13	1.00685e-10	-2.58204e-11	2.93923e-11	0	0	0
483	8	-3.59097e-14	4.03757e-14	1.07367e-13	9.08805e-12	1.5868e-11	-1.7511e-12	300	610	0	-3.08307e-14	-1.98212e-14	3.96668e-14	2.73552e-12	4.02476e-12	1.54092e-12	300	200	0	-6.67404e-14	2.05546e-14	1.47033e-13	8.62372e-11	-2.10137e-11	3.40273e-11	0	0	0
483	9	-3.46964e-14	3.85688e-14	8.58154e-14	6.97127e-12	1.23997e-11	-1.695e-12	300	610	0	-2.67566e-14	-1.70338e-14	2.71262e-14	1.87102e-12	2.78832e-12	1.35365e-12	300	200	0	-6.1453e-14	2.1535e-14	1.12942e-13	6.76486e-11	-1.57447e-11	3.26353e-11	0	0	0
484	0	-2.98621e-14	3.29315e-14	6.31932e-14	4.92308e-12	8.92728e-12	-1.46066e-12	300	610	0	-2.12242e-14	-1.34003e-14	1.66819e-14	1.1509e-12	1.74498e-12	1.08459e-12	300	200	0	-5.10863e-14	1.95311e-14	7.98751e-14	4.88957e-11	-1.08381e-11	2.7944e-11	0	0	0
484	1	-2.35223e-14	2.5764e-14	4.26523e-14	3.15851e-12	5.86642e-12	-1.15178e-12	300	610	0	-1.55128e-14	-9.71361e-15	8.68806e-15	5.99645e-13	9.37072e-13	8.00583e-13	300	200	0	-3.90352e-14	1.60504e-14	5.13404e-14	3.22841e-11	-6.72492e-12	2.19151e-11	0	0	0
484	2	-1.70728e-14	1.85714e-14	2.5757e-14	1.7674e-12	3.40716e-12	-8.36869e-13	300	610	0	-1.03796e-14	-6.43582e-15	3.05614e-15	2.1121e-13	3.60839e-13	5.41843e-13	300	200	0	-2.74524e-14	1.21356e-14	2.88132e-14	1.88841e-11	-3.55825e-12	1.5836e-11	0	0	0
484	3	-1.13291e-14	1.22218e-14	1.29722e-14	7.56857e-13	1.58698e-12	-5.56033e-13	300	610	0	-6.19068e-15	-3.78394e-15	-5.4631e-16	-3.73025e-14	-1.34871e-14	3.2848e-13	300	200	0	-1.75198e-14	8.43787e-15	1.24259e-14	8.92837e-12	-1.31333e-12	1.04527e-11	0	0	0
484	4	-6.67609e-15	7.11395e-15	4.07496e-15	8.56089e-14	3.51258e-13	-3.28274e-13	300	610	0	-3.0442e-15	-1.80809e-15	-2.55241e-15	-1.75738e-13	-2.27099e-13	1.66643e-13	300	200	0	-9.72029e-15	5.30586e-15	1.52255e-15	2.13979e-12	1.3397e-13	6.11138e-12	0	0	0
484	5	-3.20486e-15	3.32902e-15	-1.52638e-15	-3.10533e-13	-4.011e-13	-1.58184e-13	300	610	0	-8.72176e-16	-4.56511e-16	-3.40151e-15	-2.34379e-13	-3.22839e-13	5.37263e-14	300	200	0	-4.07703e-15	2.87251e-15	-4.92788e-15	-2.01842e-12	9.50124e-13	2.88669e-12	0	0	0
484	6	-8.26967e-16	7.55971e-16	-4.56489e-15	-5.01271e-13	-7.85848e-13	-4.15317e-14	300	610	0	4.80616e-16	3.75011e-16	-3.48415e-15	-2.40151e-13	-3.39395e-13	-1.76006e-14	300	200	0	-3.46351e-16	1.13098e-15	-8.04904e-15	-4.16855e-12	1.30609e-12	6.88489e-13	0	0	0
484	7	6.38798e-16	-8.1354e-16	-5.76763e-15	-5.51173e-13	-9.13366e-13	3.04895e-14	300	610	0	1.2011e-15	8.08385e-16	-3.11627e-15	-2.14838e-13	-3.08449e-13	-5.65117e-14	300	200	0	1.8399e-15	-5.15499e-18	-8.88391e-15	-4.90777e-12	1.35504e-12	-6.57457e-13	0	0	0
484	8	1.40538e-15	-1.61894e-15	-5.77151e-15	-5.1415e-13	-8.77787e-13	6.82631e-14	300	610	0	1.47215e-15	9.61174e-16	-2.53322e-15	-1.7467e-13	-2.53882e-13	-7.2146e-14	300	200	0	2.87753e-15	-6.57764e-16	-8.30473e-15	-4.74766e-12	1.22163e-12	-1.35292e-12	0	0	0
484	9	1.67857e-15	-1.88898e-15	-5.08563e-15	-4.31564e-13	-7.52677e-13	8.18423e-14	300	610	0	1.45247e-15	9.34424e-16	-1.89597e-15	-1.3075e-13	-1.92239e-13	-7.25334e-14	300	200	0	3.13104e-15	-9.5456e-16	-6.9816e-15	-4.08956e-12	9.99273e-13	-1.59148e-12	0	0	0
485	0	1.63552e-15	-1.81903e-15	-4.08494e-15	-3.32628e-13	-5.91006e-13	7.98921e-14	300	610	0	1.26798e-15	8.07638e-16	-1.30354e-15	-8.99096e-14	-1.33878e-13	-6.41083e-14	300	200	0	2.9035e-15	-1.0114e-15	-5.38848e-15	-3.22361e-12	7.52292e-13	-1.5389e-12	0	0	0
485	1	1.41577e-15	-1.56194e-15	-3.02257e-15	-2.36087e-13	-4.27591e-13	6.92457e-14	300	610	0	1.01074e-15	6.38451e-16	-8.075e-16	-5.57089e-14	-8.43616e-14	-5.1621e-14	300	200	0	2.4265e-15	-9.2349e-16	-3.83007e-15	-2.34139e-12	5.20597e-13	-1.32519e-12	0	0	0
485	2	1.12063e-15	-1.2279e-15	-2.05139e-15	-1.52433e-13	-2.82655e-13	5.48687e-14	300	610	0	7.42328e-16	4.65057e-16	-4.2603e-16	-2.94033e-14	-4.5834e-14	-3.82869e-14	300	200	0	1.86295e-15	-7.62845e-16	-2.47742e-15	-1.55501e-12	3.25316e-13	-1.04432e-12	0	0	0
485	3	8.17328e-16	-8.8945e-16	-1.24844e-15	-8.61623e-14	-1.65625e-13	4.00609e-14	300	610	0	4.99502e-16	3.09918e-16	-1.55909e-16	-1.07732e-14	-1.8218e-14	-2.60556e-14	300	200	0	1.31683e-15	-5.79532e-16	-1.40435e-15	-9.17481e-13	1.74253e-13	-7.58325e-13	0	0	0
485	4	5.455e-16	-5.88812e-16	-6.3793e-16	-3.77871e-14	-7.85915e-14	2.67709e-14	300	610	0	3.00335e-16	1.8377e-16	1.79849e-17	1.22259e-15	-1.6806e-16	-1.59168e-14	300	200	0	8.45836e-16	-4.05041e-16	-6.19945e-16	-4.41547e-13	6.66238e-14	-5.03481e-13	0	0	0
485	5	3.24175e-16	-3.45758e-16	-2.10861e-16	-5.4686e-15	-1.91814e-14	1.5938e-14	300	610	0	1.50017e-16	8.93317e-17	1.15821e-16	7.97384e-15	1.02298e-14	-8.18977e-15	300	200	0	4.74192e-16	-2.56426e-16	-9.50395e-17	-1.15264e-13	-3.20105e-15	-2.9693e-13	0	0	0
485	6	1.58274e-16	-1.64791e-16	5.98228e-17	1.3765e-14	1.72634e-14	7.8094e-15	300	610	0	4.57054e-17	2.43834e-17	1.58264e-16	1.09048e-14	1.49884e-14	-2.77068e-15	300	200	0	2.0398e-16	-1.40408e-16	2.18087e-16	8.60749e-14	-4.29653e-14	-1.42772e-13	0	0	0
485	7	4.40192e-17	-4.10965e-17	2.0832e-16	2.31822e-14	3.61591e-14	2.20478e-15	300	610	0	-1.97179e-17	-1.58658e-17	1.63797e-16	1.12898e-14	1.59374e-14	6.75363e-16	300	200	0	2.43013e-17	-5.69623e-17	3.72118e-16	1.91573e-13	-6.07052e-14	-3.71167e-14	0	0	0
485	8	-2.69202e-17	3.49215e-17	2.68862e-16	2.58328e-14	4.27122e-14	-1.28046e-15	300	610	0	-5.49822e-17	-3.71155e-17	1.4745e-16	1.01652e-14	1.45829e-14	2.57615e-15	300	200	0	-8.19024e-17	-2.19402e-18	4.16312e-16	2.29389e-13	-6.36672e-14	2.80552e-14	0	0	0
485	9	-6.44973e-17	7.44646e-17	2.71616e-16	2.42768e-14	4.13875e-14	-3.13165e-15	300	610	0	-6.87023e-17	-4.4908e-17	1.20471e-16	8.30661e-15	1.20654e-14	3.36187e-15	300	200	0	-1.332e-16	2.95567e-17	3.92087e-16	2.23782e-13	-5.77795e-14	6.2181e-14	0	0	0
486	0	-7.84126e-17	8.8322e-17	2.40815e-16	2.04878e-14	3.56915e-14	-3.82262e-15	300	610	0	-6.83996e-17	-4.40341e-17	9.05966e-17	6.24767e-15	9.17954e-15	3.4128e-15	300	200	0	-1.46812e-16	4.42879e-17	3.31412e-16	1.93878e-13	-4.75056e-14	7.43882e-14	0	0	0
486	1	-7.70645e-17	8.57591e-17	1.94396e-16	1.58666e-14	2.81612e-14	-3.76414e-15	300	610	0	-6.00706e-17	-3.82817e-17	6.26188e-17	4.319e-15	6.42586e-15	3.03519e-15	300	200	0	-1.37135e-16	4.74773e-17	2.57014e-16	1.5357e-13	-3.59347e-14	7.25377e-14	0	0	0
486	2	-6.71014e-17	7.40609e-17	1.4453e-16	1.1318e-14	2.04741e-14	-3.28174e-15	300	610	0	-4.81199e-17	-3.04102e-17	3.90671e-17	2.69517e-15	4.0765e-15	2.45622e-15	300	200	0	-1.15221e-16	4.36507e-17	1.83597e-16	1.12085e-13	-2.49977e-14	6.28255e-14	0	0	0
486	3	-5.33729e-17	5.85051e-17	9.86275e-17	7.35336e-15	1.36134e-14	-2.61311e-15	300	610	0	-3.55118e-17	-2.22588e-17	2.08683e-17	1.44022e-15	2.23971e-15	1.83049e-15	300	200	0	-8.88847e-17	3.62463e-17	1.19496e-16	7.48698e-14	-1.57291e-14	4.97511e-14	0	0	0
486	4	-3.91163e-17	4.2586e-17	6.04771e-17	4.19718e-15	8.04579e-15	-1.91714e-15	300	610	0	-2.40288e-17	-1.49184e-17	7.91687e-18	5.46975e-16	9.16618e-16	1.25249e-15	300	200	0	-6.31451e-17	2.76676e-17	6.8394e-17	4.45466e-14	-8.52483e-15	3.63023e-14	0	0	0
486	5	-2.62558e-17	2.8356e-17	3.13322e-17	1.88212e-15	3.8854e-15	-1.28842e-15	300	610	0	-1.45618e-17	-8.91932e-18	-4.7348e-19	-3.18116e-17	4.66203e-17	7.70835e-16	300	200	0	-4.08176e-17	1.94366e-17	3.08587e-17	2.18012e-14	-3.36634e-15	2.42418e-14	0	0	0
486	6	-1.57313e-17	1.67936e-17	1.08396e-17	3.26681e-16	1.03015e-15	-7.73321e-16	300	610	0	-7.38262e-18	-4.40675e-18	-5.24107e-18	-3.60793e-16	-4.59144e-16	4.02006e-16	300	200	0	-2.31139e-17	1.23869e-17	5.59858e-18	6.12443e-15	8.99973e-19	1.44174e-14	0	0	0
486	7	-7.80466e-18	8.14366e-18	-2.23491e-18	-6.06571e-16	-7.34303e-16	-3.84966e-16	300	610	0	-2.37474e-18	-1.28685e-18	-7.35734e-18	-5.06926e-16	-6.95193e-16	1.42019e-16	300	200	0	-1.01794e-17	6.85681e-18	-9.59225e-18	-3.61913e-15	1.93679e-15	7.04989e-15	0	0	0
486	8	-2.31671e-18	2.1994e-18	-9.48569e-18	-1.07083e-15	-1.66123e-15	-1.15783e-16	300	610	0	7.87672e-19	6.60369e-19	-7.69691e-18	-5.30507e-16	-7.48025e-16	-2.4394e-17	300	200	0	-1.52904e-18	2.85977e-18	-1.71826e-17	-8.78971e-15	2.81892e-15	1.97341e-15	0	0	0
486	9	1.1148e-18	-1.48047e-18	-1.25236e-17	-1.21008e-15	-1.99611e-15	5.27877e-17	300	610	0	2.512e-18	1.70119e-18	-6.97448e-18	-4.80815e-16	-6.89217e-16	-1.17165e-16	300	200	0	3.6268e-18	2.20716e-19	-1.94981e-17	-1.07146e-14	2.99001e-15	-1.18059e-15	0	0	0
487	0	2.95484e-18	-3.41972e-18	-1.27771e-17	-1.14587e-15	-1.95066e-15	1.43414e-16	300	610	0	3.2039e-18	2.09679e-18	-5.72759e-18	-3.94919e-16	-5.73234e-16	-1.56534e-16	300	200	0	6.15875e-18	-1.32293e-18	-1.85047e-17	-1.05439e-14	2.7319e-15	-2.85323e-15	0	0	0
487	1	3.66048e-18	-4.12697e-18	-1.13995e-17	-9.72341e-16	-1.69196e-15	1.78422e-16	300	610	0	3.21973e-18	2.07425e-18	-4.32781e-18	-2.98449e-16	-4.38205e-16	-1.60507e-16	300	200	0	6.88022e-18	-2.05272e-18	-1.57273e-17	-9.1886e-15	2.25779e-15	-3.47474e-15	0	0	0
487	2	3.62977e-18	-4.04157e-18	-9.24838e-18	-7.56641e-16	-1.3415e-15	1.77277e-16	300	610	0	2.84496e-18	1.81399e-18	-3.00702e-18	-2.07401e-16	-3.08325e-16	-1.43655e-16	300	200	0	6.47473e-18	-2.22758e-18	-1.22554e-17	-7.31388e-15	1.71601e-15	-3.41781e-15	0	0	0
487	3	3.17935e-18	-3.51061e-18	-6.90893e-18	-5.42413e-16	-9.80059e-16	1.55483e-16	300	610	0	2.29029e-18	1.44808e-18	-1.88912e-18	-1.30325e-16	-1.9689e-16	-1.16838e-16	300	200	0	5.46965e-18	-2.06253e-18	-8.79805e-18	-5.36401e-15	1.19992e-15	-2.97758e-15	0	0	0
487	4	2.54133e-18	-2.78678e-18	-4.74014e-18	-3.54573e-16	-6.55402e-16	1.24415e-16	300	610	0	1.69833e-18	1.06505e-18	-1.02115e-18	-7.04725e-17	-1.09347e-16	-8.74901e-17	300	200	0	4.23966e-18	-1.72173e-18	-5.7613e-18	-3.60341e-15	7.60137e-16	-2.36947e-15	0	0	0
487	5	1.8715e-18	-2.03836e-18	-2.92805e-18	-2.043e-16	-3.90599e-16	9.17188e-17	300	610	0	1.15549e-18	7.17845e-19	-4.00367e-19	-2.76579e-17	-4.59763e-17	-6.01853e-17	300	200	0	3.027e-18	-1.32052e-18	-3.32842e-18	-2.16153e-15	4.16654e-16	-1.73734e-15	0	0	0
487	6	1.26326e-18	-1.36503e-18	-1.53709e-18	-9.35431e-17	-1.91781e-16	6.19851e-17	300	610	0	7.05624e-19	4.32635e-19	4.28891e-21	2.55848e-19	-4.05993e-18	-3.73107e-17	300	200	0	1.96888e-18	-9.32398e-19	-1.5328e-18	-1.07481e-15	1.69493e-16	-1.16676e-15	0	0	0
487	7	7.62933e-19	-8.15155e-19	-5.54095e-19	-1.87104e-17	-5.46054e-17	3.74994e-17	300	610	0	3.62844e-19	2.17072e-19	2.36435e-19	1.62744e-17	2.0524e-17	-1.97106e-17	300	200	0	1.12578e-18	-5.98083e-19	-3.1766e-19	-3.21855e-16	7.1792e-18	-6.99594e-16	0	0	0
487	8	3.8431e-19	-4.01816e-19	7.71409e-20	2.65455e-17	3.07743e-17	1.89505e-17	300	610	0	1.22502e-19	6.72539e-20	3.41719e-19	2.3544e-17	3.22116e-17	-7.2414e-18	300	200	0	5.06812e-19	-3.34562e-19	4.1886e-19	1.4943e-16	-8.69992e-17	-3.47589e-16	0	0	0
487	9	1.20801e-19	-1.16259e-19	4.30874e-19	4.94005e-17	7.61944e-17	6.02641e-18	300	610	0	-3.02878e-20	-2.69028e-20	3.61511e-19	2.49166e-17	3.50909e-17	7.91153e-19	300	200	0	9.05132e-20	-1.43162e-19	7.92384e-19	4.02581e-16	-1.30775e-16	-1.03762e-16	0	0	0
488	0	-4.51063e-20	6.17834e-20	5.82882e-19	5.66513e-17	9.32244e-17	-2.12282e-18	300	610	0	-1.14524e-19	-7.78308e-20	3.29789e-19	2.27351e-17	3.25627e-17	5.31515e-18	300	200	0	-1.5963e-19	-1.60474e-20	9.12671e-19	5.00132e-16	-1.40352e-16	4.87977e-17	0	0	0
488	1	-1.35117e-19	1.56783e-19	6.00785e-19	5.40659e-17	9.19012e-17	-6.55513e-18	300	610	0	-1.49301e-19	-9.78326e-20	2.72231e-19	1.87703e-17	2.72268e-17	7.28253e-18	300	200	0	-2.84418e-19	5.89503e-20	8.73016e-19	4.96591e-16	-1.29125e-16	1.30694e-16	0	0	0
488	2	-1.7076e-19	1.9271e-19	5.3945e-19	4.61334e-17	8.01835e-17	-8.32196e-18	300	610	0	-1.51496e-19	-9.76685e-20	2.06681e-19	1.42528e-17	2.09128e-17	7.54542e-18	300	200	0	-3.22256e-19	9.50419e-20	7.46131e-19	4.35349e-16	-1.07275e-16	1.62199e-16	0	0	0
488	3	-1.70894e-19	1.90391e-19	4.39869e-19	3.60723e-17	6.38865e-17	-8.34562e-18	300	610	0	-1.34696e-19	-8.59296e-20	1.44352e-19	9.95616e-18	1.47892e-17	6.79696e-18	300	200	0	-3.05589e-19	1.04462e-19	5.84221e-19	3.48233e-16	-8.19223e-17	1.60974e-16	0	0	0
488	4	-1.50596e-19	1.66358e-19	3.30172e-19	2.5987e-17	4.68996e-17	-7.36421e-18	300	610	0	-1.08977e-19	-6.89354e-20	9.13052e-20	6.29879e-18	9.50523e-18	5.55627e-18	300	200	0	-2.59573e-19	9.74229e-20	4.21477e-19	2.56628e-16	-5.75787e-17	1.41078e-16	0	0	0
488	5	-1.20971e-19	1.32706e-19	2.27736e-19	1.70901e-17	3.15414e-17	-5.92195e-18	300	610	0	-8.11978e-20	-5.09457e-20	4.992e-20	3.445e-18	5.33392e-18	4.18048e-18	300	200	0	-2.02168e-19	8.17608e-20	2.77656e-19	1.73363e-16	-3.67175e-17	1.12818e-16	0	0	0
488	6	-8.9515e-20	9.75364e-20	1.41689e-19	9.93726e-18	1.89506e-17	-4.38668e-18	300	610	0	-5.5545e-20	-3.45285e-20	2.01738e-20	1.39349e-18	2.29969e-18	2.89105e-18	300	200	0	-1.4506e-19	6.30079e-20	1.61863e-19	1.0482e-16	-2.03456e-17	8.31199e-17	0	0	0
488	7	-6.0757e-20	6.56865e-20	7.5323e-20	4.63995e-18	9.45217e-18	-2.98097e-18	300	610	0	-3.41736e-20	-2.09727e-20	6.66001e-22	4.78246e-20	2.80969e-19	1.80501e-18	300	200	0	-9.49306e-20	4.47137e-20	7.5989e-20	5.29143e-17	-8.5069e-18	5.61347e-17	0	0	0
488	8	-3.69789e-20	3.95429e-20	2.81855e-20	1.04106e-18	2.86408e-18	-1.81735e-18	300	610	0	-1.78117e-20	-1.06784e-20	-1.06295e-20	-7.31567e-19	-9.13195e-19	9.65385e-19	300	200	0	-5.47905e-20	2.88645e-20	1.75561e-20	1.67623e-17	-6.85981e-19	3.39268e-17	0	0	0
488	9	-1.88988e-20	1.97971e-20	-2.27669e-21	-1.15225e-18	-1.26522e-18	-9.31648e-19	300	610	0	-6.28078e-21	-3.48648e-21	-1.58565e-20	-1.09246e-18	-1.4909e-18	3.67543e-19	300	200	0	-2.51795e-20	1.63106e-20	-1.81332e-20	-6.02188e-18	3.89245e-18	1.71135e-17	0	0	0
489	0	-6.25039e-21	6.0839e-21	-1.95195e-20	-2.27592e-18	-3.48852e-18	-3.11338e-19	300	610	0	1.09775e-21	1.06419e-21	-1.69713e-20	-1.1697e-18	-1.64531e-18	-2.00069e-20	300	200	0	-5.15263e-21	7.14809e-21	-3.64908e-20	-1.84037e-17	6.06075e-18	5.40627e-18	0	0	0
489	1	1.76702e-21	-2.52587e-21	-2.71061e-20	-2.65063e-18	-4.35089e-18	8.24286e-20	300	610	0	5.20917e-21	3.55372e-21	-1.55889e-20	-1.07466e-18	-1.53792e-18	-2.40444e-19	300	200	0	6.97619e-21	1.02785e-21	-4.2695e-20	-2.33284e-17	6.58483e-18	-1.96938e-18	0	0	0
489	2	6.16597e-21	-7.17492e-21	-2.82363e-20	-2.55004e-18	-4.32798e-18	2.98998e-19	300	610	0	6.95196e-21	4.56139e-21	-1.29354e-20	-8.91887e-19	-1.29282e-18	-3.38518e-19	300	200	0	1.31179e-20	-2.61353e-21	-4.11717e-20	-2.33786e-17	6.10107e-18	-5.97521e-18	0	0	0
489	3	7.96001e-21	-8.99246e-21	-2.55196e-20	-2.18818e-18	-3.7988e-18	3.87867e-19	300	610	0	7.12514e-21	4.59692e-21	-9.86761e-21	-6.80466e-19	-9.97759e-19	-3.54546e-19	300	200	0	1.50851e-20	-4.39555e-21	-3.53872e-20	-2.06201e-17	5.09553e-18	-7.56598e-18	0	0	0
489	4	8.04246e-21	-8.96534e-21	-2.09151e-20	-1.71925e-18	-3.04163e-18	3.92718e-19	300	610	0	6.37521e-21	4.06928e-21	-6.9273e-21	-4.77781e-19	-7.09158e-19	-3.2149e-19	300	200	0	1.44177e-20	-4.89606e-21	-2.78424e-20	-1.65757e-17	3.90988e-18	-7.57854e-18	0	0	0
489	5	7.13101e-21	-7.88085e-21	-1.57741e-20	-1.24465e-18	-2.24366e-18	3.48686e-19	300	610	0	5.18396e-21	3.28075e-21	-4.41086e-21	-3.04283e-19	-4.58676e-19	-2.64155e-19	300	200	0	1.2315e-20	-4.6001e-21	-2.0185e-20	-1.22741e-17	2.76203e-18	-6.6822e-18	0	0	0
489	6	5.75677e-21	-6.31772e-21	-1.09376e-20	-8.23391e-19	-1.51737e-18	2.81797e-19	300	610	0	3.88098e-21	2.43624e-21	-2.43814e-21	-1.68252e-19	-2.59976e-19	-1.99696e-19	300	200	0	9.63775e-21	-3.88149e-21	-1.33758e-20	-8.33753e-18	1.77277e-18	-5.37017e-18	0	0	0
489	7	4.2803e-21	-4.66577e-21	-6.85284e-21	-4.83017e-19	-9.18875e-19	2.09742e-19	300	610	0	2.66913e-21	1.66022e-21	-1.01324e-21	-6.99813e-20	-1.14737e-19	-1.38827e-19	300	200	0	6.94942e-21	-3.00555e-21	-7.86607e-21	-5.08014e-18	9.92636e-19	-3.97556e-18	0	0	0
489	8	2.92108e-21	-3.1597e-21	-3.68725e-21	-2.2973e-19	-4.65218e-19	1.43308e-19	300	610	0	1.65414e-21	1.01611e-21	-7.31816e-23	-5.13675e-21	-1.75527e-20	-8.72783e-20	300	200	0	4.57522e-21	-2.14359e-21	-3.76044e-21	-2.60162e-18	4.2575e-19	-2.69974e-18	0	0	0
489	9	1.79133e-21	-1.91707e-21	-1.42759e-21	-5.67136e-20	-1.48921e-19	8.80252e-20	300	610	0	8.7336e-22	5.24633e-22	4.76029e-22	3.27582e-20	4.04165e-20	-4.72346e-20	300	200	0	2.66469e-21	-1.39244e-21	-9.51558e-22	-8.66415e-19	4.90575e-20	-1.64432e-18	0	0	0
490	0	9.28207e-22	-9.74057e-22	4.18168e-23	4.95243e-20	5.06889e-20	4.57456e-20	300	610	0	3.20321e-22	1.79508e-22	7.35043e-22	5.06403e-20	6.89273e-20	-1.85798e-20	300	200	0	1.24853e-21	-7.94549e-22	7.7686e-22	2.34543e-19	-1.73371e-19	-8.41469e-19	0	0	0
490	1	3.21288e-22	-3.15736e-22	8.81666e-22	1.04701e-19	1.59412e-19	1.59828e-20	300	610	0	-3.5839e-23	-4.03242e-23	7.96328e-22	5.48841e-20	7.71018e-20	1.10422e-22	300	200	0	2.85449e-22	-3.5606e-22	1.67799e-21	8.39577e-19	-2.80586e-19	-2.79543e-19	0	0	0
490	2	-6.59666e-23	1.0041e-22	1.25942e-21	1.23943e-19	2.02916e-19	-3.03484e-21	300	610	0	-2.36341e-22	-1.61909e-22	7.36622e-22	5.07805e-20	7.26092e-20	1.08432e-20	300	200	0	-3.02308e-22	-6.14997e-23	1.99604e-21	1.08734e-18	-3.08777e-19	7.68663e-20	0	0	0
490	3	-2.80754e-22	3.27702e-22	1.32646e-21	1.20228e-19	2.03736e-19	-1.36072e-20	300	610	0	-3.23442e-22	-2.12511e-22	6.1447e-22	4.23668e-20	6.13694e-20	1.57213e-20	300	200	0	-6.04196e-22	1.15191e-22	1.94093e-21	1.10016e-18	-2.88171e-19	2.7262e-19	0	0	0
490	4	-3.70774e-22	4.19314e-22	1.20685e-21	1.03758e-19	1.79917e-19	-1.80635e-20	300	610	0	-3.34959e-22	-2.16268e-22	4.70978e-22	3.24781e-20	4.75903e-20	1.66516e-20	300	200	0	-7.05732e-22	2.03045e-22	1.67783e-21	9.7636e-19	-2.41967e-19	3.52665e-19	0	0	0
490	5	-3.78325e-22	4.21993e-22	9.942e-22	8.19185e-20	1.44772e-19	-1.84721e-20	300	610	0	-3.01645e-22	-1.92644e-22	3.32325e-22	2.29205e-20	3.3994e-20	1.52012e-20	300	200	0	-6.79969e-22	2.2935e-22	1.32653e-21	7.88775e-19	-1.86553e-19	3.56641e-19	0	0	0
490	6	-3.37561e-22	3.73222e-22	7.53401e-22	5.95948e-20	1.07305e-19	-1.65046e-20	300	610	0	-2.46527e-22	-1.56093e-22	2.12985e-22	1.46926e-20	2.21238e-20	1.25549e-20	300	200	0	-5.84088e-22	2.17129e-22	9.66386e-22	5.86881e-19	-1.32451e-19	3.16406e-19	0	0	0
490	7	-2.73878e-22	3.00683e-22	5.25129e-22	3.96546e-20	7.29694e-20	-1.34057e-20	300	610	0	-1.85445e-22	-1.16468e-22	1.18977e-22	8.21019e-21	1.26614e-20	9.53653e-21	300	200	0	-4.59322e-22	1.84215e-22	6.44106e-22	4.00831e-19	-8.55534e-20	2.5555e-19	0	0	0
490	8	-2.0461e-22	2.23128e-22	3.31275e-22	2.34622e-20	4.45285e-20	-1.00256e-20	300	610	0	-1.28216e-22	-7.97992e-23	5.07417e-23	3.50428e-21	5.71136e-21	6.66414e-21	300	200	0	-3.32826e-22	1.43329e-22	3.82017e-22	2.46072e-19	-4.83895e-20	1.90092e-19	0	0	0
490	9	-1.4039e-22	1.51935e-22	1.80322e-22	1.1355e-20	2.28674e-20	-6.88696e-21	300	610	0	-8.00255e-23	-4.92026e-23	5.46023e-24	3.8082e-22	1.03451e-21	4.21812e-21	300	200	0	-2.20415e-22	1.02732e-22	1.85782e-22	1.27755e-19	-2.12528e-20	1.29794e-19	0	0	0
491	0	-8.67281e-23	9.28881e-23	7.20326e-23	3.04017e-21	7.68702e-21	-4.26128e-21	300	610	0	-4.27774e-23	-2.57448e-23	-2.12254e-23	-1.46042e-21	-1.7778e-21	2.30888e-21	300	200	0	-1.29505e-22	6.71432e-23	5.08072e-23	4.44974e-20	-3.11667e-21	7.96502e-20	0	0	0
491	1	-4.55352e-23	4.78644e-23	1.18335e-24	-2.10292e-21	-1.95747e-21	-2.2436e-21	300	610	0	-1.62613e-23	-9.18834e-24	-3.40378e-23	-2.34493e-21	-3.18278e-21	9.35876e-22	300	200	0	-6.17966e-23	3.8676e-23	-3.28544e-23	-8.67711e-21	7.68231e-21	4.13239e-20	0	0	0
491	2	-1.64224e-23	1.62713e-23	-3.96926e-23	-4.80922e-21	-7.26921e-21	-8.1603e-22	300	610	0	9.22844e-25	1.42631e-24	-3.73461e-23	-2.5739e-21	-3.6111e-21	3.48874e-23	300	200	0	-1.54995e-23	1.76976e-23	-7.70387e-23	-3.82153e-20	1.29753e-20	1.43612e-20	0	0	0
491	3	2.27405e-24	-3.83308e-24	-5.84619e-23	-5.79183e-21	-9.45652e-21	1.02042e-22	300	610	0	1.06929e-23	7.35917e-24	-3.47956e-23	-2.39868e-21	-3.42684e-21	-4.87296e-22	300	200	0	1.29669e-23	3.52609e-24	-9.32576e-23	-5.06422e-20	1.44715e-20	-2.85318e-21	0	0	0
491	4	1.27525e-23	-1.49351e-23	-6.22833e-23	-5.66626e-21	-9.58667e-21	6.17723e-22	300	610	0	1.50353e-23	9.89287e-24	-2.91807e-23	-2.01195e-21	-2.91233e-21	-7.29429e-22	300	200	0	2.77878e-23	-5.04227e-24	-9.1464e-23	-5.17492e-20	1.36064e-20	-1.24105e-20	0	0	0
491	5	1.72566e-23	-1.95376e-23	-5.70546e-23	-4.9185e-21	-8.51852e-21	8.40566e-22	300	610	0	1.57394e-23	1.01702e-23	-2.24733e-23	-1.54972e-21	-2.26929e-21	-7.81677e-22	300	200	0	3.29961e-23	-9.36749e-24	-7.95279e-23	-4.62158e-20	1.14868e-20	-1.64258e-20	0	0	0
491	6	1.77889e-23	-1.98545e-23	-4.7246e-23	-3.90216e-21	-6.88877e-21	8.68473e-22	300	610	0	1.42677e-23	9.11704e-24	-1.59375e-23	-1.0992e-21	-1.62902e-21	-7.18521e-22	300	200	0	3.20566e-23	-1.07374e-23	-6.31836e-23	-3.75244e-20	8.89857e-21	-1.6776e-20	0	0	0
491	7	1.5974e-23	-1.76695e-23	-3.59737e-23	-2.85258e-21	-5.13043e-21	7.80975e-22	300	610	0	1.17205e-23	7.42457e-24	-1.02796e-23	-7.0912e-22	-1.06667e-21	-5.96544e-22	300	200	0	2.76945e-23	-1.02449e-23	-4.62533e-23	-2.80533e-20	6.34956e-21	-1.49773e-20	0	0	0
491	8	1.30261e-23	-1.43066e-23	-2.52037e-23	-1.90903e-21	-3.50779e-21	6.37556e-22	300	610	0	8.85858e-24	5.56628e-24	-5.80101e-24	-4.00298e-22	-6.16175e-22	-4.5529e-22	300	200	0	2.18846e-23	-8.7403e-24	-3.10047e-23	-1.92633e-20	4.12697e-21	-1.21574e-20	0	0	0
491	9	9.77809e-24	-1.06674e-23	-1.60065e-23	-1.13893e-21	-2.15664e-21	4.79084e-22	300	610	0	6.15695e-24	3.83422e-24	-2.53439e-24	-1.75014e-22	-2.83699e-22	-3.19794e-22	300	200	0	1.5935e-23	-6.83315e-24	-1.85409e-23	-1.19128e-20	2.35705e-21	-9.08668e-21	0	0	0
492	0	6.74487e-24	-7.30319e-24	-8.81022e-24	-5.60365e-22	-1.12266e-21	3.30852e-22	300	610	0	3.86959e-24	2.38124e-24	-3.54088e-25	-2.46213e-23	-5.87172e-23	-2.03763e-22	300	200	0	1.06145e-23	-4.92195e-24	-9.16431e-24	-6.2663e-21	1.05842e-21	-6.23779e-21	0	0	0
492	1	4.19676e-24	-4.49822e-24	-3.62231e-24	-1.60912e-22	-3.9433e-22	2.0618e-22	300	610	0	2.09311e-24	1.26194e-24	9.41699e-25	6.47829e-23	7.76368e-23	-1.12757e-22	300	200	0	6.28988e-24	-3.23628e-24	-2.68061e-24	-2.27274e-21	1.85575e-22	-3.85611e-21	0	0	0
492	2	2.23137e-24	-2.3492e-24	-2.07639e-25	8.79392e-23	7.14402e-23	1.09917e-22	300	610	0	8.22174e-25	4.67938e-25	1.57444e-24	1.08462e-22	1.46778e-22	-4.69897e-23	300	200	0	3.05354e-24	-1.88126e-24	1.3668e-24	2.94329e-22	-3.38392e-22	-2.02702e-21	0	0	0
492	3	8.35322e-25	-8.33533e-25	1.78038e-24	2.20532e-22	3.30718e-22	4.14664e-23	300	610	0	-6.57756e-27	-4.43615e-26	1.75052e-24	1.20644e-22	1.6903e-22	-3.57421e-24	300	200	0	8.28745e-25	-8.77895e-25	3.53091e-24	1.73518e-21	-5.99303e-22	-7.33707e-22	0	0	0
492	4	-6.69261e-26	1.37279e-25	2.71114e-24	2.70473e-22	4.4036e-22	-2.83344e-24	300	610	0	-4.82285e-25	-3.3362e-25	1.64305e-24	1.13265e-22	1.61672e-22	2.18137e-23	300	200	0	-5.49211e-25	-1.96341e-25	4.35419e-24	2.35672e-21	-6.77862e-22	9.73598e-23	0	0	0
492	5	-5.77696e-25	6.79081e-25	2.92304e-24	2.6694e-22	4.50897e-22	-2.79659e-23	300	610	0	-6.98293e-25	-4.60154e-25	1.38537e-24	9.55176e-23	1.38166e-22	3.38098e-23	300	200	0	-1.27599e-24	2.18928e-25	4.30841e-24	2.43309e-21	-6.42211e-22	5.63575e-22	0	0	0
492	6	-8.02487e-25	9.09628e-25	2.69637e-24	2.33082e-22	4.03197e-22	-3.90816e-23	300	610	0	-7.39233e-25	-4.78042e-25	1.07205e-24	7.39259e-23	1.08178e-22	3.66759e-23	300	200	0	-1.54172e-24	4.31586e-25	3.76842e-24	2.18692e-21	-5.45146e-22	7.64434e-22	0	0	0
492	7	-8.36055e-25	9.3373e-25	2.24457e-24	1.85827e-22	3.27701e-22	-4.0813e-23	300	610	0	-6.74637e-25	-4.31333e-25	7.64085e-25	5.26978e-23	7.80394e-23	3.39512e-23	300	200	0	-1.51069e-24	5.02398e-25	3.00866e-24	1.78465e-21	-4.24344e-22	7.88778e-22	0	0	0
492	8	-7.55676e-25	8.36264e-25	1.7172e-24	1.36502e-22	2.45224e-22	-3.69426e-23	300	610	0	-5.57063e-25	-3.53052e-25	4.95924e-25	3.42099e-23	5.14066e-23	2.83367e-23	300	200	0	-1.31274e-24	4.83213e-25	2.21313e-24	1.34058e-21	-3.04296e-22	7.08733e-22	0	0	0
492	9	-6.19367e-25	6.80522e-25	1.20926e-24	9.1868e-23	1.68567e-22	-3.03128e-23	300	610	0	-4.23048e-25	-2.65951e-25	2.82617e-25	1.95015e-23	2.99652e-23	2.17302e-23	300	200	0	-1.04241e-24	4.14571e-25	1.49187e-24	9.25439e-22	-1.98994e-22	5.78212e-22	0	0	0
493	0	-4.67151e-25	5.09843e-25	7.73038e-25	5.52527e-23	1.04395e-22	-2.2887e-23	300	610	0	-2.95558e-25	-1.84164e-25	1.26282e-25	8.71984e-24	1.40647e-23	1.5341e-23	300	200	0	-7.6271e-25	3.25678e-25	8.9932e-25	5.76415e-22	-1.14726e-22	4.34232e-22	0	0	0
493	1	-3.23939e-25	3.50924e-25	4.30068e-25	2.76132e-23	5.50534e-23	-1.58888e-23	300	610	0	-1.8702e-25	-1.15184e-25	2.13404e-26	1.48129e-24	3.24591e-24	9.83853e-24	300	200	0	-5.10958e-25	2.3574e-25	4.51409e-25	3.0702e-22	-5.25974e-23	2.99678e-22	0	0	0
493	2	-2.02977e-25	2.17715e-25	1.81603e-25	8.42967e-24	2.01204e-23	-9.9708e-24	300	610	0	-1.02318e-25	-6.17909e-26	-4.15401e-26	-2.85713e-24	-3.36138e-24	5.50186e-24	300	200	0	-3.05295e-25	1.55924e-25	1.40063e-25	1.15527e-22	-1.06057e-23	1.86588e-22	0	0	0
493	3	-1.0923e-25	1.15169e-25	1.70954e-26	-3.60498e-24	-2.36327e-24	-5.37948e-24	300	610	0	-4.14196e-26	-2.37254e-26	-7.27407e-26	-5.01087e-24	-6.7595e-24	2.35252e-24	300	200	0	-1.50649e-25	9.14437e-26	-5.56453e-26	-8.3465e-24	1.4802e-23	9.93202e-23	0	0	0
493	4	-4.23067e-26	4.24791e-26	-7.95265e-26	-1.00945e-23	-1.50085e-23	-2.09833e-24	300	610	0	-1.46783e-27	9.89074e-28	-8.2007e-26	-5.65175e-24	-7.90734e-24	2.61324e-25	300	200	0	-4.37746e-26	4.34682e-26	-1.61533e-25	-7.85723e-23	2.76454e-23	3.73041e-23	0	0	0
493	5	1.21472e-27	-4.37869e-27	-1.25598e-25	-1.26222e-23	-2.04895e-23	3.83418e-26	300	610	0	2.16775e-26	1.50808e-26	-7.75574e-26	-5.34639e-24	-7.62455e-24	-9.72167e-25	300	200	0	2.28922e-26	1.07021e-26	-2.03155e-25	-1.09581e-22	3.17337e-23	-2.79969e-24	0	0	0
493	6	2.60926e-26	-3.07976e-26	-1.37112e-25	-1.25705e-23	-2.1198e-23	1.26225e-24	300	610	0	3.24005e-26	2.13848e-26	-6.57523e-26	-4.5334e-24	-6.55291e-24	-1.56546e-24	300	200	0	5.84931e-26	-9.41277e-27	-2.02864e-25	-1.14345e-22	3.03008e-23	-2.55236e-23	0	0	0
493	7	3.72853e-26	-4.23153e-26	-1.27385e-25	-1.10422e-23	-1.90779e-23	1.81545e-24	300	610	0	3.47027e-26	2.24597e-26	-5.11256e-26	-3.52547e-24	-5.15551e-24	-1.71993e-24	300	200	0	7.1988e-26	-1.98556e-26	-1.78511e-25	-1.03451e-22	2.58644e-23	-3.55457e-23	0	0	0
493	8	3.92752e-26	-4.38924e-26	-1.06605e-25	-8.8469e-24	-1.55845e-23	1.91707e-24	300	610	0	3.18889e-26	2.04e-26	-3.66205e-26	-2.52564e-24	-3.7374e-24	-1.60368e-24	300	200	0	7.11641e-26	-2.34924e-26	-1.43226e-25	-8.48534e-23	2.02299e-23	-3.707e-23	0	0	0
493	9	3.57367e-26	-3.95661e-26	-8.19476e-26	-6.52996e-24	-1.17178e-23	1.74693e-24	300	610	0	2.64692e-26	1.67835e-26	-2.39147e-26	-1.64967e-24	-2.47646e-24	-1.34565e-24	300	200	0	6.22059e-26	-2.27825e-26	-1.05862e-25	-6.40442e-23	1.45785e-23	-3.35267e-23	0	0	0
494	0	2.94415e-26	-3.23614e-26	-5.80005e-26	-4.4193e-24	-8.09765e-24	1.44083e-24	300	610	0	2.01973e-26	1.27032e-26	-1.37583e-26	-9.49342e-25	-1.45623e-24	-1.03686e-24	300	200	0	4.96388e-26	-1.96581e-26	-7.17588e-26	-4.44442e-23	9.59108e-24	-2.74923e-23	0	0	0
494	1	2.2312e-26	-2.43607e-26	-3.7317e-26	-2.67888e-24	-5.05078e-24	1.09305e-24	300	610	0	1.41833e-26	8.84272e-27	-6.27848e-27	-4.33504e-25	-6.96029e-25	-7.35697e-25	300	200	0	3.64952e-26	-1.5518e-26	-4.35954e-26	-2.78763e-23	5.58005e-24	-2.0745e-23	0	0	0
494	2	1.55526e-26	-1.68563e-26	-2.09758e-26	-1.35884e-24	-2.69679e-24	7.6278e-25	300	610	0	9.03447e-27	5.56884e-27	-1.22941e-27	-8.52381e-26	-1.75965e-25	-4.74831e-25	300	200	0	2.45871e-26	-1.12875e-26	-2.22052e-26	-1.5027e-23	2.60863e-24	-1.43923e-23	0	0	0
494	3	9.8121e-27	-1.0532e-26	-9.07963e-27	-4.37867e-25	-1.02184e-24	4.81947e-25	300	610	0	4.99704e-27	3.02257e-27	1.82014e-27	1.25161e-25	1.44026e-25	-2.68234e-25	300	200	0	1.48091e-26	-7.50942e-27	-7.25949e-27	-5.8477e-24	5.89191e-25	-9.0239e-24	0	0	0
494	4	5.34172e-27	-5.64012e-27	-1.15737e-27	1.4385e-25	6.30025e-26	2.63021e-25	300	610	0	2.07993e-27	1.19822e-27	3.35647e-27	2.31207e-25	3.10834e-25	-1.17471e-25	300	200	0	7.42166e-27	-4.44189e-27	2.1991e-27	1.27145e-25	-6.42134e-25	-4.86146e-24	0	0	0
494	5	2.13461e-27	-2.15508e-27	3.53553e-27	4.61159e-25	6.79224e-25	1.05791e-25	300	610	0	1.54763e-28	6.45534e-30	3.83962e-27	2.64613e-25	3.69681e-25	-1.67836e-26	300	200	0	2.28937e-27	-2.14863e-27	7.37514e-27	3.54723e-24	-1.27353e-24	-1.88864e-24	0	0	0
494	6	3.61702e-29	1.0558e-28	5.81219e-27	5.88614e-25	9.52541e-25	2.77796e-27	300	610	0	-9.70568e-28	-6.79523e-28	3.65962e-27	2.52272e-25	3.5944e-25	4.31076e-26	300	200	0	-9.34398e-28	-5.73943e-28	9.47181e-27	5.0907e-24	-1.48471e-24	4.57525e-26	0	0	0
494	7	-1.17464e-27	1.39276e-27	6.4282e-27	5.91717e-25	9.96118e-25	-5.67805e-26	300	610	0	-1.50186e-27	-9.92911e-28	3.11981e-27	2.15099e-25	3.10698e-25	7.24026e-26	300	200	0	-2.6765e-27	3.99853e-28	9.54802e-27	5.37118e-24	-1.42912e-24	1.15248e-24	0	0	0
494	8	-1.73075e-27	1.96678e-27	6.01598e-27	5.22954e-25	9.02411e-25	-8.42541e-26	300	610	0	-1.62827e-27	-1.05471e-27	2.43749e-27	1.68081e-25	2.4563e-25	8.06136e-26	300	200	0	-3.35902e-27	9.12066e-28	8.45347e-27	4.89206e-24	-1.22677e-24	1.65139e-24	0	0	0
494	9	-1.84414e-27	2.06232e-27	5.06171e-27	4.21069e-25	7.40943e-25	-9.00049e-26	300	610	0	-1.50682e-27	-9.64499e-28	1.75458e-27	1.21008e-25	1.78934e-25	7.57234e-26	300	200	0	-3.35096e-27	1.09782e-27	6.81629e-27	4.03333e-24	-9.64164e-25	1.74135e-24	0	0	0
495	0	-1.68946e-27	1.87137e-27	3.90957e-27	3.12288e-25	5.59768e-25	-8.25804e-26	300	610	0	-1.25734e-27	-7.97638e-28	1.15275e-27	7.95168e-26	1.19254e-25	6.38836e-26	300	200	0	-2.9468e-27	1.07374e-27	5.06232e-27	3.05873e-24	-6.98227e-25	1.58546e-24	0	0	0
495	1	-1.39911e-27	1.53847e-27	2.78103e-27	2.12512e-25	3.88863e-25	-6.84661e-26	300	610	0	-9.63995e-28	-6.06602e-28	6.69287e-28	4.61808e-26	7.07226e-26	4.94598e-26	300	200	0	-2.3631e-27	9.3187e-28	3.45032e-27	2.13371e-24	-4.6208e-25	1.30681e-24	0	0	0
495	2	-1.06536e-27	1.16365e-27	1.8006e-27	1.29809e-25	2.44239e-25	-5.21882e-26	300	610	0	-6.80404e-28	-4.24444e-28	3.11525e-28	2.15083e-26	3.43875e-26	3.52699e-26	300	200	0	-1.74576e-27	7.39202e-28	2.11213e-27	1.34747e-24	-2.71216e-25	9.9079e-25	0	0	0
495	3	-7.46449e-28	8.09403e-28	1.02223e-27	6.67819e-26	1.31968e-25	-3.6607e-26	300	610	0	-4.36231e-28	-2.69107e-28	6.86879e-29	4.75846e-27	9.39677e-27	2.29064e-26	300	200	0	-1.18268e-27	5.40296e-28	1.09092e-27	7.34772e-25	-1.29142e-25	6.90969e-25	0	0	0
495	4	-4.74098e-28	5.0923e-28	4.52827e-28	2.25825e-26	5.16831e-26	-2.32841e-26	300	610	0	-2.43834e-28	-1.47712e-28	-7.91209e-29	-5.43919e-27	-6.09202e-27	1.3067e-26	300	200	0	-7.17932e-28	3.61518e-28	3.73706e-28	2.94896e-25	-3.20601e-26	4.36205e-25	0	0	0
495	5	-2.60985e-28	2.75932e-28	7.14598e-29	-5.52244e-27	-6.38459e-28	-1.28481e-26	300	610	0	-1.04144e-28	-6.03045e-29	-1.54671e-28	-1.06539e-26	-1.4271e-26	5.85185e-27	300	200	0	-3.65129e-28	2.15627e-28	-8.32108e-29	6.83018e-27	2.75799e-26	2.37721e-25	0	0	0
495	6	-1.07339e-28	1.08899e-28	-1.56328e-28	-2.1023e-26	-3.06447e-26	-5.31602e-27	300	610	0	-1.14124e-29	-2.85974e-30	-1.79667e-28	-1.23818e-26	-1.72721e-26	1.00582e-27	300	200	0	-1.18751e-28	1.06039e-28	-3.35995e-28	-1.59608e-25	5.85818e-26	9.52607e-26	0	0	0
495	7	-6.2027e-30	-1.20548e-31	-2.68656e-28	-2.74286e-26	-4.42432e-26	-3.51666e-28	300	610	0	4.32643e-29	3.05091e-29	-1.72618e-28	-1.18991e-26	-1.69383e-26	-1.90032e-27	300	200	0	3.70616e-29	3.03886e-29	-4.41274e-28	-2.36273e-25	6.94219e-26	1.99537e-27	0	0	0
495	8	5.26852e-29	-6.2787e-29	-3.01209e-28	-2.78413e-26	-4.67868e-26	2.54453e-27	300	610	0	6.95426e-29	4.60572e-29	-1.47985e-28	-1.02029e-26	-1.47269e-26	-3.34465e-27	300	200	0	1.22228e-28	-1.67298e-29	-4.49194e-28	-2.52182e-25	6.73777e-26	-5.18656e-26	0	0	0
495	9	8.02615e-29	-9.13313e-29	-2.84014e-28	-2.47592e-26	-4.2671e-26	3.90632e-27	300	610	0	7.63601e-29	4.95054e-29	-1.16179e-28	-8.01121e-27	-1.16996e-26	-3.7763e-27	300	200	0	1.56622e-28	-4.1826e-29	-4.00192e-28	-2.31262e-25	5.81692e-26	-7.66493e-26	0	0	0
496	0	8.65473e-29	-9.6854e-29	-2.40266e-28	-2.00352e-26	-3.52172e-26	4.22356e-27	300	610	0	7.11758e-29	4.55856e-29	-8.40401e-29	-5.79596e-27	-8.56421e-27	-3.57425e-27	300	200	0	1.57723e-28	-5.12683e-29	-3.24306e-28	-1.91662e-25	4.59395e-26	-8.17602e-26	0	0	0
496	1	7.98428e-29	-8.84818e-29	-1.86467e-28	-1.49305e-26	-2.67329e-26	3.9024e-27	300	610	0	5.97092e-29	3.7897e-29	-5.55423e-29	-3.83128e-27	-5.74043e-27	-3.03194e-27	300	200	0	1.39552e-28	-5.05848e-29	-2.42009e-28	-1.46043e-25	3.34309e-26	-7.49509e-26	0	0	0
496	2	6.64687e-29	-7.31189e-29	-1.33304e-28	-1.02154e-26	-1.86676e-26	3.25248e-27	300	610	0	4.59976e-29	2.89582e-29	-3.25354e-29	-2.2449e-27	-3.43249e-27	-2.35866e-27	300	200	0	1.12466e-28	-4.41608e-29	-1.65839e-28	-1.02402e-25	2.22533e-26	-6.20998e-26	0	0	0
496	3	5.08545e-29	-5.55685e-29	-8.68444e-29	-6.28654e-27	-1.18048e-26	2.49104e-27	300	610	0	3.263e-29	2.03662e-29	-1.54286e-29	-1.06516e-27	-1.6963e-27	-1.69034e-27	300	200	0	8.34845e-29	-3.52022e-29	-1.02273e-28	-6.51022e-26	1.31736e-26	-4.73072e-26	0	0	0
496	4	3.5814e-29	-3.88526e-29	-4.97785e-29	-3.27812e-27	-6.45156e-27	1.75625e-27	300	610	0	2.1054e-29	1.29981e-29	-3.75346e-30	-2.5987e-28	-4.95836e-28	-1.10456e-27	300	200	0	5.6868e-29	-2.58545e-29	-5.35319e-29	-3.58946e-26	6.38252e-27	-3.3162e-26	0	0	0
496	5	2.28965e-29	-2.46096e-29	-2.25325e-29	-1.15759e-27	-2.60454e-27	1.12439e-27	300	610	0	1.18882e-29	7.2121e-30	3.40666e-30	2.34114e-28	2.5349e-28	-6.36072e-28	300	200	0	3.47847e-29	-1.73975e-29	-1.91259e-29	-1.48221e-26	1.71705e-27	-2.10754e-26	0	0	0
496	6	1.27397e-29	-1.34865e-29	-4.18101e-30	1.99627e-28	-8.21641e-29	6.27049e-28	300	610	0	5.20091e-30	3.02556e-30	7.11722e-30	4.90218e-28	6.54094e-28	-2.90879e-28	300	200	0	1.79407e-29	-1.04609e-29	2.93621e-30	-9.39252e-28	-1.17008e-27	-1.16135e-26	0	0	0
496	7	5.3812e-30	-5.48332e-30	6.86871e-30	9.56159e-28	1.37788e-27	2.66341e-28	300	610	0	7.35981e-31	2.57787e-31	8.40206e-30	5.79019e-28	8.06437e-28	-5.77301e-29	300	200	0	6.11718e-30	-5.22554e-30	1.52708e-29	7.15468e-27	-2.69054e-27	-4.78878e-27	0	0	0
496	8	5.0882e-31	-2.28136e-31	1.24028e-29	1.27713e-27	2.05305e-27	2.71973e-29	300	610	0	-1.91888e-30	-1.36428e-30	8.13904e-30	5.61042e-28	7.9788e-28	8.32021e-29	300	200	0	-1.41006e-30	-1.59242e-30	2.05419e-29	1.09553e-26	-3.24395e-27	-2.9393e-28	0	0	0
496	9	-2.35323e-30	2.82054e-30	1.4106e-29	1.30941e-27	2.19647e-27	-1.13541e-28	300	610	0	-3.21652e-30	-2.13424e-30	7.01744e-30	4.83816e-28	6.97832e-28	1.54311e-28	300	200	0	-5.56975e-30	6.863e-31	2.11234e-29	1.18343e-26	-3.17537e-27	2.32543e-27	0	0	0
497	0	-3.7182e-30	4.2371e-30	1.34034e-29	1.17185e-27	2.01705e-27	-1.80922e-28	300	610	0	-3.57911e-30	-2.32247e-30	5.53592e-30	3.81731e-28	5.57111e-28	1.76798e-28	300	200	0	-7.29731e-30	1.91463e-30	1.89393e-29	1.09287e-26	-2.75736e-27	3.55419e-27	0	0	0
497	1	-4.05969e-30	4.54639e-30	1.14014e-29	9.53048e-28	1.67341e-27	-1.98093e-28	300	610	0	-3.36086e-30	-2.1538e-30	4.0241e-30	2.77526e-28	4.09781e-28	1.68648e-28	300	200	0	-7.42055e-30	2.39259e-30	1.54255e-29	9.10511e-27	-2.18828e-27	3.83691e-27	0	0	0
497	2	-3.77201e-30	4.18217e-30	8.89106e-30	7.1362e-28	1.27632e-27	-1.84347e-28	300	610	0	-2.83468e-30	-1.80003e-30	2.6751e-30	1.84525e-28	2.76218e-28	1.43855e-28	300	200	0	-6.60669e-30	2.38213e-30	1.15662e-29	6.97105e-27	-1.60018e-27	3.54201e-27	0	0	0
497	3	-3.15689e-30	3.47414e-30	6.38768e-30	4.9088e-28	8.95848e-28	-1.54465e-28	300	610	0	-2.19419e-30	-1.38203e-30	1.58055e-30	1.09054e-28	1.66493e-28	1.12449e-28	300	200	0	-5.35108e-30	2.09211e-30	7.96824e-30	4.91295e-27	-1.07128e-27	2.95016e-27	0	0	0
497	4	-2.42685e-30	2.65285e-30	4.18679e-30	3.04289e-28	5.70285e-28	-1.18869e-28	300	610	0	-1.56433e-30	-9.76921e-31	7.62801e-31	5.26595e-29	8.35565e-29	8.09856e-29	300	200	0	-3.99118e-30	1.67593e-30	4.94959e-30	3.1439e-27	-6.39459e-28	2.25814e-27	0	0	0
497	5	-1.71777e-30	1.86437e-30	2.42221e-30	1.6073e-28	3.1511e-28	-8.423e-29	300	610	0	-1.01569e-30	-6.27531e-31	2.01688e-31	1.39573e-29	2.59101e-29	5.324e-29	300	200	0	-2.73346e-30	1.23684e-30	2.6239e-30	1.75194e-27	-3.14944e-28	1.59104e-27	0	0	0
497	6	-1.10528e-30	1.18875e-30	1.11888e-30	5.90274e-29	1.30828e-28	-5.42723e-29	300	610	0	-5.79149e-31	-3.51832e-31	-1.44971e-31	-9.95865e-30	-1.03229e-29	3.09401e-29	300	200	0	-1.68443e-30	8.36915e-31	9.73909e-31	7.42763e-28	-9.08151e-29	1.01779e-27	0	0	0
497	7	-6.21353e-31	6.58569e-31	2.36128e-31	-6.48425e-30	9.27652e-30	-3.05774e-29	300	610	0	-2.59112e-31	-1.51371e-31	-3.26999e-31	-2.25218e-29	-2.99244e-29	1.44299e-29	300	200	0	-8.80464e-31	5.07199e-31	-9.0871e-32	7.39778e-29	4.88757e-29	5.6686e-28	0	0	0
497	8	-2.69037e-31	2.75225e-31	-2.99564e-31	-4.33771e-29	-6.17156e-29	-1.33084e-29	300	610	0	-4.42131e-32	-1.80682e-32	-3.9267e-31	-2.70599e-29	-3.76266e-29	3.21697e-30	300	200	0	-3.1325e-31	2.57157e-31	-6.92233e-31	-3.19361e-28	1.23364e-28	2.40011e-28	0	0	0
497	9	-3.43961e-32	2.20073e-32	-5.71845e-31	-5.94171e-29	-9.51745e-29	-1.79286e-30	300	610	0	8.46144e-32	6.07284e-32	-3.83611e-31	-2.64428e-29	-3.75689e-29	-3.61348e-30	300	200	0	5.02183e-32	8.27357e-32	-9.55456e-31	-5.07436e-28	1.51483e-28	2.34731e-29	0	0	0
498	0	1.04612e-31	-1.26205e-31	-6.60215e-31	-6.15553e-29	-1.03065e-28	5.04176e-30	300	610	0	1.48596e-31	9.87923e-32	-3.32667e-31	-2.29354e-29	-3.30566e-29	-7.10984e-30	300	200	0	2.53207e-31	-2.74122e-32	-9.92882e-31	-5.55071e-28	1.49589e-28	-1.03824e-28	0	0	0
498	1	1.72062e-31	-1.96372e-31	-6.32309e-31	-5.54457e-29	-9.53131e-29	8.37023e-30	300	610	0	1.67666e-31	1.08899e-31	-2.63714e-31	-1.81843e-29	-2.65211e-29	-8.27241e-30	300	200	0	3.39728e-31	-8.74737e-32	-8.96023e-31	-5.1628e-28	1.30666e-28	-1.64635e-28	0	0	0
498	2	1.90328e-31	-2.13303e-31	-5.40878e-31	-4.53225e-29	-7.94927e-29	9.28599e-30	300	610	0	1.5864e-31	1.01726e-31	-1.92628e-31	-1.32847e-29	-1.96015e-29	-7.95455e-30	300	200	0	3.48968e-31	-1.11577e-31	-7.33506e-31	-4.32424e-28	1.04207e-28	-1.7997e-28	0	0	0
498	3	1.78139e-31	-1.97606e-31	-4.23823e-31	-3.40986e-29	-6.09192e-29	8.70539e-30	300	610	0	1.34537e-31	8.54736e-32	-1.28791e-31	-8.88373e-30	-1.32861e-29	-6.82341e-30	300	200	0	3.12676e-31	-1.12133e-31	-5.52614e-31	-3.32655e-28	7.65706e-29	-1.6733e-28	0	0	0
498	4	1.49892e-31	-1.65022e-31	-3.05992e-31	-2.35799e-29	-4.29772e-29	7.33367e-30	300	610	0	1.04638e-31	6.59387e-32	-7.67329e-32	-5.29424e-30	-8.07097e-30	-5.35954e-30	300	200	0	2.5453e-31	-9.90829e-32	-3.82725e-31	-2.35632e-28	5.15518e-29	-1.40113e-28	0	0	0
498	5	1.1578e-31	-1.26612e-31	-2.01763e-31	-1.47209e-29	-2.75375e-29	5.67064e-30	300	610	0	7.49728e-32	4.68456e-32	-3.76535e-32	-2.59926e-30	-4.11028e-30	-3.8789e-30	300	200	0	1.90753e-31	-7.97668e-32	-2.39416e-31	-1.51755e-28	3.10209e-29	-1.07759e-28	0	0	0
498	6	8.2364e-32	-8.94336e-32	-1.17781e-31	-7.87231e-30	-1.53773e-29	4.0384e-30	300	610	0	4.89779e-32	3.02828e-32	-1.06954e-32	-7.39874e-31	-1.34304e-30	-2.56514e-30	300	200	0	1.31342e-31	-5.91508e-32	-1.28476e-31	-8.54368e-29	1.55182e-29	-7.63096e-29	0	0	0
498	7	5.33313e-32	-5.73949e-32	-5.5453e-32	-2.99612e-30	-6.55236e-30	2.61846e-30	300	610	0	2.81927e-32	1.71495e-32	6.07931e-33	4.17392e-31	4.0812e-31	-1.50396e-30	300	200	0	8.1524e-32	-4.02454e-32	-4.93737e-32	-3.7121e-29	4.75471e-30	-4.91298e-29	0	0	0
498	8	3.02805e-32	-3.21312e-32	-1.30061e-32	1.64668e-31	-6.97266e-31	1.48988e-30	300	610	0	1.28809e-32	7.55386e-33	1.49992e-32	1.033e-30	1.36629e-30	-7.14524e-31	300	200	0	4.31615e-32	-2.45774e-32	1.99307e-33	-4.91593e-30	-2.00064e-30	-2.76452e-29	0	0	0
498	9	1.34172e-32	-1.3775e-32	1.29495e-32	1.96233e-30	2.75226e-30	6.63368e-31	300	610	0	2.54168e-33	1.13623e-33	1.83394e-32	1.26378e-30	1.7543e-30	-1.75448e-31	300	200	0	1.59589e-32	-1.26388e-32	3.12888e-32	1.41865e-29	-5.64611e-30	-1.19966e-29	0	0	0
499	0	2.12201e-33	-1.57879e-33	2.63287e-32	2.76194e-30	4.40743e-30	1.09074e-31	300	610	0	-3.70591e-33	-2.68907e-33	1.80733e-32	1.2458e-30	1.76823e-30	1.55412e-31	300	200	0	-1.58391e-33	-4.26786e-33	4.4402e-32	2.34781e-29	-7.06892e-30	-1.56911e-30	0	0	0
499	1	-4.6252e-33	5.62169e-33	3.08821e-32	2.89239e-30	4.8336e-30	-2.22622e-31	300	610	0	-6.85614e-33	-4.56782e-33	1.57655e-32	1.08693e-30	1.56542e-30	3.27111e-31	300	200	0	-1.14813e-32	1.05387e-33	4.66477e-32	2.60211e-29	-7.04418e-30	4.61325e-30	0	0	0
499	2	-7.95308e-33	9.09137e-33	2.98182e-32	2.62254e-30	4.50234e-30	-3.86789e-31	300	610	0	-7.84994e-33	-5.10341e-33	1.2559e-32	8.65997e-31	1.26217e-30	3.8683e-31	300	200	0	-1.5803e-32	3.98796e-33	4.23772e-32	2.43809e-29	-6.19011e-30	7.61779e-30	0	0	0
499	3	-8.91824e-33	1.00023e-32	2.56514e-32	2.15472e-30	3.77509e-30	-4.35062e-31	300	610	0	-7.48542e-33	-4.8029e-33	9.2181e-33	6.35723e-31	9.37342e-31	3.75046e-31	300	200	0	-1.64037e-32	5.19945e-33	3.48695e-32	2.0531e-29	-4.96104e-30	8.43703e-30	0	0	0
499	4	-8.40988e-33	9.33358e-33	2.01974e-32	1.62885e-30	2.90687e-30	-4.10946e-31	300	610	0	-6.38339e-33	-4.05749e-33	6.1982e-33	4.27533e-31	6.38825e-31	3.23556e-31	300	200	0	-1.47933e-32	5.27609e-33	2.63956e-32	1.58697e-29	-3.66291e-30	7.90214e-30	0	0	0
499	5	-7.11493e-33	7.83628e-33	1.46536e-32	1.1323e-30	2.06111e-30	-3.48086e-31	300	610	0	-4.98871e-33	-3.14516e-33	3.72292e-33	2.56861e-31	3.91028e-31	2.55375e-31	300	200	0	-1.21036e-32	4.69112e-33	1.83765e-32	1.12976e-29	-2.47983e-30	6.65247e-30	0	0	0
499	6	-5.52212e-33	6.04112e-33	9.71908e-33	7.11809e-31	1.32911e-30	-2.70444e-31	300	610	0	-3.59206e-33	-2.24564e-33	1.85589e-33	1.28108e-31	2.01936e-31	1.85728e-31	300	200	0	-9.11418e-33	3.79549e-33	1.1575e-32	7.32192e-30	-1.50397e-30	5.14084e-30	0	0	0
499	7	-3.94796e-33	4.28874e-33	5.72322e-33	3.85182e-31	7.49778e-31	-1.93559e-31	300	610	0	-2.36079e-33	-1.46072e-33	5.61173e-34	3.88084e-32	6.9142e-32	1.2354e-31	300	200	0	-6.30875e-33	2.82802e-33	6.2844e-33	4.16314e-30	-7.63579e-31	3.6588e-30	0	0	0
499	8	-2.57219e-33	2.76988e-33	2.74345e-33	1.51464e-31	3.273e-31	-1.26278e-31	300	610	0	-1.37141e-33	-8.35272e-34	-2.50134e-34	-1.71617e-32	-1.54517e-32	7.30565e-32	300	200	0	-3.9436e-33	1.93461e-33	2.49332e-33	1.85064e-30	-2.46854e-31	2.37048e-30	0	0	0
499	9	-1.47453e-33	1.56637e-33	7.03138e-34	-9.70951e-34	4.53725e-32	-7.25384e-32	300	610	0	-6.39053e-34	-3.76086e-34	-6.86774e-34	-4.72957e-32	-6.22467e-32	3.53206e-32	300	200	0	-2.11358e-33	1.19029e-33	1.63645e-35	3.00427e-31	7.96682e-32	1.34714e-30	0	0	0
500	0	-6.67621e-34	6.87662e-34	-5.53774e-34	-8.84977e-32	-1.22131e-31	-3.29926e-32	300	610	0	-1.41793e-34	-6.72378e-35	-8.5594e-34	-5.89824e-32	-8.17302e-32	9.41323e-33	300	200	0	-8.09414e-34	6.20424e-34	-1.40971e-33	-6.2669e-31	2.57904e-31	5.98155e-31	0	0	0
500	1	-1.24092e-34	1.00459e-34	-1.21041e-33	-1.2827e-31	-2.03877e-31	-6.32212e-33	300	610	0	1.61012e-34	1.18351e-34	-8.51153e-34	-5.86695e-32	-8.3188e-32	-6.60456e-33	300	200	0	3.69198e-35	2.18811e-34	-2.06157e-33	-1.08502e-30	3.29633e-31	9.62104e-32	0	0	0
500	2	2.03205e-34	-2.49131e-34	-1.44364e-33	-1.35844e-31	-2.26569e-31	9.76586e-33	300	610	0	3.15914e-34	2.10946e-34	-7.46921e-34	-5.14948e-32	-7.4108e-32	-1.50266e-32	300	200	0	5.19119e-34	-3.81849e-35	-2.19056e-33	-1.21918e-30	3.31573e-31	-2.03854e-31	0	0	0
500	3	3.67158e-34	-4.20425e-34	-1.40561e-33	-1.24003e-31	-2.12604e-31	1.78513e-32	300	610	0	3.6731e-34	2.39033e-34	-5.97942e-34	-4.12302e-32	-6.0052e-32	-1.80773e-32	300	200	0	7.34468e-34	-1.81392e-34	-2.00355e-33	-1.15095e-30	2.93156e-31	-3.52072e-31	0	0	0
500	4	4.17648e-34	-4.68786e-34	-1.21617e-33	-1.02411e-31	-1.79226e-31	2.03718e-32	300	610	0	3.53067e-34	2.26683e-34	-4.40996e-34	-3.04128e-32	-4.48107e-32	-1.7676e-32	300	200	0	7.70716e-34	-2.42103e-34	-1.65716e-33	-9.74505e-31	2.36117e-31	-3.95314e-31	0	0	0
500	5	3.96884e-34	-4.407e-34	-9.62245e-34	-7.77862e-32	-1.38668e-31	1.93921e-32	300	610	0	3.02784e-34	1.92556e-34	-2.98182e-34	-2.05674e-32	-3.07052e-32	-1.53379e-32	300	200	0	6.99668e-34	-2.48144e-34	-1.26043e-33	-7.5687e-31	1.75171e-31	-3.73045e-31	0	0	0
500	6	3.37627e-34	-3.7201e-34	-7.0153e-34	-5.43542e-32	-9.88158e-32	1.65168e-32	300	610	0	2.37774e-34	1.49977e-34	-1.8052e-34	-1.24546e-32	-1.89344e-32	-1.21649e-32	300	200	0	5.75401e-34	-2.22032e-34	-8.8205e-34	-5.41504e-31	1.19246e-31	-3.15765e-31	0	0	0
500	7	2.63303e-34	-2.88163e-34	-4.67991e-34	-3.44016e-32	-6.41216e-32	1.28944e-32	300	610	0	1.72048e-34	1.07615e-34	-9.13479e-35	-6.30528e-33	-9.90925e-33	-8.89026e-33	300	200	0	4.35351e-34	-1.80548e-34	-5.59339e-34	-3.53117e-31	7.28739e-32	-2.45185e-31	0	0	0
500	8	1.89178e-34	-2.05599e-34	-2.77921e-34	-1.88283e-32	-3.65292e-32	9.27436e-33	300	610	0	1.13746e-34	7.0429e-35	-2.91872e-35	-2.01795e-33	-3.53882e-33	-5.94754e-33	300	200	0	3.02925e-34	-1.3517e-34	-3.07109e-34	-2.02704e-31	3.75241e-32	-1.75372e-31	0	0	0
500	9	1.24005e-34	-1.33616e-34	-1.35505e-34	-7.62957e-33	-1.63098e-32	6.08729e-33	300	610	0	6.66643e-35	4.06517e-35	1.00321e-35	6.87644e-34	5.45777e-34	-3.54652e-33	300	200	0	1.9067e-34	-9.29645e-35	-1.25473e-34	-9.20561e-32	1.27259e-32	-1.14325e-31	0	0	0
501	0	7.17496e-35	-7.62992e-35	-3.74675e-35	-2.81225e-34	-2.74e-33	3.52912e-33	300	610	0	3.16463e-35	1.86845e-35	3.13851e-35	2.16125e-33	2.82915e-33	-1.74322e-33	300	200	0	1.03396e-34	-5.76147e-35	-6.08238e-36	-1.74636e-32	-3.04914e-33	-6.5595e-32	0	0	0
501	1	3.31507e-35	-3.42479e-35	2.33666e-35	3.97725e-33	5.38862e-33	1.63754e-33	300	610	0	7.73965e-36	3.82678e-36	3.99202e-35	2.75082e-33	3.80468e-33	-4.98576e-34	300	200	0	4.08904e-35	-3.04211e-35	6.32868e-35	2.75055e-32	-1.17555e-32	-2.97572e-32	0	0	0
501	2	7.00583e-36	-5.98726e-36	5.55573e-35	5.95147e-33	9.41972e-33	3.54737e-34	300	610	0	-6.92828e-36	-5.17193e-36	4.0068e-35	2.76183e-33	3.91194e-33	2.76477e-34	300	200	0	7.75407e-38	-1.11592e-35	9.56253e-35	5.00812e-32	-1.53596e-32	-5.60444e-33	0	0	0
501	3	-8.86148e-36	1.09751e-35	6.74416e-35	6.37699e-33	1.06143e-32	-4.25107e-34	300	610	0	-1.45356e-35	-9.72913e-36	3.53758e-35	2.43888e-33	3.50721e-33	6.89133e-34	300	200	0	-2.33971e-35	1.24592e-36	1.02817e-34	5.70902e-32	-1.56006e-32	8.95043e-33	0	0	0
501	4	-1.69279e-35	1.94191e-35	6.62338e-35	5.86135e-33	1.00357e-32	-8.22795e-34	300	610	0	-1.71764e-35	-1.11893e-35	2.84604e-35	1.96243e-33	2.85637e-33	8.44227e-34	300	200	0	-3.41043e-35	8.22972e-36	9.46942e-35	5.43135e-32	-1.38792e-32	1.62517e-32	0	0	0
501	5	-1.95475e-35	2.19587e-35	5.76426e-35	4.86606e-33	8.50649e-33	-9.53349e-34	300	610	0	-1.66469e-35	-1.06948e-35	2.10912e-35	1.45452e-33	2.14161e-33	8.32746e-34	300	200	0	-3.61944e-35	1.12639e-35	7.87337e-35	4.62414e-32	-1.12347e-32	1.85119e-32	0	0	0
501	6	-1.8723e-35	2.08009e-35	4.58306e-35	3.71366e-33	6.61309e-33	-9.14748e-34	300	610	0	-1.43578e-35	-9.13544e-36	1.43396e-35	9.89078e-34	1.47533e-33	7.26861e-34	300	200	0	-3.30808e-35	1.16654e-35	6.01702e-35	3.60873e-32	-8.37477e-33	1.76043e-32	0	0	0
501	7	-1.60168e-35	1.76552e-35	3.35752e-35	2.60832e-33	4.73603e-33	-7.83493e-34	300	610	0	-1.13298e-35	-7.14968e-36	8.74816e-36	6.03551e-34	9.1635e-34	5.79322e-34	300	200	0	-2.73466e-35	1.05055e-35	4.23233e-35	2.59466e-32	-5.73198e-33	1.49837e-32	0	0	0
501	8	-1.25512e-35	1.37416e-35	2.25259e-35	1.66183e-33	3.09216e-33	-6.14616e-34	300	610	0	-8.23805e-36	-5.15555e-36	4.49034e-36	3.09933e-34	4.85714e-34	4.25424e-34	300	200	0	-2.07893e-35	8.58606e-36	2.70162e-35	1.70228e-32	-3.52911e-33	1.16905e-32	0	0	0
501	9	-9.06226e-36	9.85316e-36	1.34874e-35	9.19513e-34	1.77835e-33	-4.44242e-34	300	610	0	-5.47828e-36	-3.39435e-36	1.50695e-36	1.04166e-34	1.8021e-34	2.8622e-34	300	200	0	-1.45405e-35	6.45881e-36	1.49944e-35	9.86242e-33	-1.84181e-33	8.40326e-33	0	0	0
502	0	-5.97583e-36	6.44275e-36	6.68271e-36	3.83087e-34	8.10948e-34	-2.93321e-34	300	610	0	-3.23839e-36	-1.97705e-36	-3.88026e-37	-2.656e-35	-1.69258e-35	1.72059e-34	300	200	0	-9.21422e-36	4.4657e-36	6.29469e-36	4.56973e-33	-6.52101e-34	5.51138e-33	0	0	0
502	1	-3.48882e-36	3.71379e-36	1.97359e-36	2.89949e-35	1.58055e-34	-1.71577e-34	300	610	0	-1.56447e-36	-9.2646e-37	-1.43128e-36	-9.85542e-35	-1.28251e-34	8.59086e-35	300	200	0	-5.05329e-36	2.78733e-36	5.42307e-37	9.81865e-34	1.09669e-34	3.1916e-33	0	0	0
502	2	-1.64295e-36	1.70199e-36	-9.6923e-37	-1.78048e-34	-2.36171e-34	-8.11242e-35	300	610	0	-4.15522e-37	-2.11964e-37	-1.86046e-36	-1.28197e-34	-1.76967e-34	2.61338e-35	300	200	0	-2.05847e-36	1.49003e-36	-2.82969e-36	-1.19805e-33	5.34575e-34	1.47732e-33	0	0	0
502	3	-3.85786e-37	3.42388e-37	-2.54565e-36	-2.7586e-34	-4.34674e-34	-1.94461e-35	300	610	0	2.94608e-37	2.24107e-37	-1.8854e-36	-1.29956e-34	-1.83877e-34	-1.13496e-35	300	200	0	-9.11788e-38	5.66495e-37	-4.43105e-36	-2.30855e-33	7.1514e-34	3.15561e-34	0	0	0
502	4	3.83017e-37	-4.8014e-37	-3.14851e-36	-2.99207e-34	-4.9698e-34	1.83343e-35	300	610	0	6.67773e-37	4.48108e-37	-1.67495e-36	-1.15474e-34	-1.65928e-34	-3.15476e-35	300	200	0	1.05079e-36	-3.20321e-38	-4.82346e-36	-2.6718e-33	7.33694e-34	-3.90018e-34	0	0	0
502	5	7.79377e-37	-8.95808e-37	-3.11974e-36	-2.76958e-34	-4.7355e-34	3.78702e-35	300	610	0	8.0271e-37	5.23472e-37	-1.35426e-36	-9.33793e-35	-1.35825e-34	-3.93992e-35	300	200	0	1.58209e-36	-3.72337e-37	-4.474e-36	-2.56211e-33	6.56886e-34	-7.49192e-34	0	0	0
502	6	9.14343e-37	-1.02799e-36	-2.73125e-36	-2.31145e-34	-4.0362e-34	4.45874e-35	300	610	0	7.84589e-37	5.04391e-37	-1.00842e-36	-6.95431e-35	-1.02323e-34	-3.92161e-35	300	200	0	1.69893e-36	-5.23603e-37	-3.73967e-36	-2.19357e-33	5.34409e-34	-8.66377e-34	0	0	0
502	7	8.82929e-37	-9.81433e-37	-2.18226e-36	-1.77247e-34	-3.15292e-34	4.31335e-35	300	610	0	6.80627e-37	4.33285e-37	-6.89344e-37	-4.75471e-35	-7.08621e-35	-3.44353e-35	300	200	0	1.56356e-36	-5.48148e-37	-2.8716e-36	-1.72015e-33	4.00275e-34	-8.30459e-34	0	0	0
502	8	7.59601e-37	-8.3765e-37	-1.60643e-36	-1.25126e-34	-2.26917e-34	3.7155e-35	300	610	0	5.39707e-37	3.40744e-37	-4.23706e-37	-2.92317e-35	-4.43249e-35	-2.7581e-35	300	200	0	1.29931e-36	-4.96907e-37	-2.03014e-36	-1.24287e-33	2.75432e-34	-7.10796e-34	0	0	0
502	9	5.98129e-37	-6.55114e-37	-1.08383e-36	-8.02405e-35	-1.49052e-34	2.92878e-35	300	610	0	3.94338e-37	2.46912e-37	-2.2046e-37	-1.52161e-35	-2.37827e-35	-2.03518e-35	300	200	0	9.92467e-37	-4.08202e-37	-1.30429e-36	-8.20279e-34	1.70815e-34	-5.57251e-34	0	0	0
503	0	4.33979e-37	-4.72058e-37	-6.54142e-37	-4.4867e-35	-8.6512e-35	2.12727e-35	300	610	0	2.63743e-37	1.63525e-37	-7.73197e-38	-5.34364e-36	-9.1364e-36	-1.37689e-35	300	200	0	6.97721e-37	-3.08533e-37	-7.31462e-37	-4.79511e-34	9.02996e-35	-4.02532e-34	0	0	0
503	1	2.87859e-37	-3.10529e-37	-3.29102e-37	-1.91797e-35	-4.02403e-35	1.41282e-35	300	610	0	1.57212e-37	9.60853e-38	1.41976e-38	9.69628e-37	3.73789e-37	-8.34244e-36	300	200	0	4.45071e-37	-2.14443e-37	-3.14904e-37	-2.26416e-34	3.32413e-35	-2.65584e-34	0	0	0
503	2	1.69528e-37	-1.80634e-37	-1.02982e-37	-2.12399e-36	-8.83877e-36	8.33602e-36	300	610	0	7.72185e-38	4.5855e-38	6.51228e-38	4.48385e-36	5.79712e-36	-4.22787e-36	300	200	0	2.46746e-37	-1.34779e-37	-3.78596e-38	-5.39043e-35	-3.5276e-36	-1.55181e-34	0	0	0
503	3	8.12807e-38	-8.44153e-38	3.93034e-38	7.93542e-36	1.02694e-35	4.01193e-36	300	610	0	2.20198e-38	1.1508e-38	8.66381e-38	5.96976e-36	8.22411e-36	-1.35813e-36	300	200	0	1.03301e-37	-7.29073e-38	1.25942e-37	5.17083e-35	-2.42474e-35	-7.32036e-35	0	0	0
503	4	2.08524e-38	-1.90296e-38	1.16425e-37	1.2773e-35	2.00313e-35	1.04746e-36	300	610	0	-1.23421e-38	-9.61193e-39	8.86789e-38	6.11235e-36	8.63899e-36	4.53754e-37	300	200	0	8.51022e-39	-2.86415e-38	2.05104e-37	1.06266e-34	-3.32693e-35	-1.73427e-35	0	0	0
503	5	-1.63771e-38	2.08328e-38	1.46885e-37	1.40315e-35	2.32557e-35	-7.81846e-37	300	610	0	-3.06271e-38	-2.06089e-38	7.92795e-38	5.46558e-36	7.84754e-36	1.4414e-36	300	200	0	-4.70042e-38	2.2396e-40	2.26165e-37	1.24964e-34	-3.449e-35	1.68422e-35	0	0	0
503	6	-3.58296e-38	4.1268e-38	1.46886e-37	1.30822e-35	2.23369e-35	-1.7404e-36	300	610	0	-3.74885e-38	-2.44745e-38	6.44232e-38	4.44209e-36	6.45687e-36	1.8374e-36	300	200	0	-7.33182e-38	1.67935e-38	2.1131e-37	1.20816e-34	-3.10798e-35	3.44888e-35	0	0	0
503	7	-4.2742e-38	4.80971e-38	1.29375e-37	1.09766e-35	1.91456e-35	-2.08402e-36	300	610	0	-3.6964e-38	-2.37791e-38	4.82007e-38	3.32402e-36	4.88749e-36	1.84601e-36	300	200	0	-7.9706e-38	2.4318e-38	1.77575e-37	1.04027e-34	-2.54136e-35	4.05228e-35	0	0	0
503	8	-4.16202e-38	4.62891e-38	1.03882e-37	8.45734e-36	1.50281e-35	-2.03312e-36	300	610	0	-3.22553e-38	-2.05442e-38	3.31268e-38	2.28488e-36	3.40245e-36	1.63087e-36	300	200	0	-7.38756e-38	2.5745e-38	1.37009e-37	8.19712e-35	-1.9126e-35	3.91606e-35	0	0	0
503	9	-3.60129e-38	3.97308e-38	7.68397e-38	6.00054e-36	1.08691e-35	-1.76145e-36	300	610	0	-2.57025e-38	-1.62349e-38	2.05105e-38	1.41501e-36	2.14297e-36	1.31274e-36	300	200	0	-6.17154e-38	2.34959e-38	9.73502e-38	5.95177e-35	-1.32307e-35	3.37084e-35	0	0	0
504	0	-2.84951e-38	3.12232e-38	5.21309e-38	3.87258e-36	7.18202e-36	-1.39524e-36	300	610	0	-1.88705e-38	-1.18216e-38	1.08114e-38	7.46168e-37	1.16333e-36	9.73314e-37	300	200	0	-4.73656e-38	1.94015e-38	6.29424e-38	3.95122e-35	-8.26382e-36	2.65546e-35	0	0	0
504	1	-2.07752e-38	2.2609e-38	3.17096e-38	2.18739e-36	4.2059e-36	-1.01833e-36	300	610	0	-1.26925e-38	-7.87474e-39	3.94599e-39	2.72655e-37	4.61385e-37	6.62121e-37	300	200	0	-3.34677e-38	1.47343e-38	3.56556e-38	2.32994e-35	-4.42296e-36	1.92754e-35	0	0	0
504	2	-1.38594e-38	1.49606e-38	1.6188e-38	9.57694e-37	1.99335e-36	-6.80204e-37	300	610	0	-7.62715e-39	-4.66659e-39	-4.71718e-40	-3.21023e-38	2.78298e-39	4.04263e-37	300	200	0	-2.14866e-38	1.02941e-38	1.57163e-38	1.12e-35	-1.6874e-36	1.27919e-35	0	0	0
504	3	-8.2306e-39	8.77933e-39	5.33378e-39	1.36492e-37	4.83575e-37	-4.04678e-37	300	610	0	-3.80535e-39	-2.26563e-39	-2.95537e-39	-2.03497e-37	-2.61229e-37	2.07815e-37	300	200	0	-1.20359e-38	6.5137e-39	2.37841e-39	2.90818e-36	8.65484e-38	7.53898e-36	0	0	0
504	4	-4.01297e-39	4.17837e-39	-1.54325e-39	-3.51929e-37	-4.42181e-37	-1.97991e-37	300	610	0	-1.15413e-39	-6.1502e-40	-4.03091e-39	-2.77779e-37	-3.81886e-37	7.01014e-38	300	200	0	-5.1671e-39	3.56335e-39	-5.57416e-39	-2.20623e-36	1.0962e-36	3.61985e-36	0	0	0
504	5	-1.10978e-39	1.0345e-39	-5.31432e-39	-5.90773e-37	-9.21862e-37	-5.55166e-38	300	610	0	5.08006e-40	4.07394e-40	-4.16862e-39	-2.87371e-37	-4.05736e-37	-1.74223e-38	300	200	0	-6.01772e-40	1.4419e-39	-9.48294e-39	-4.88439e-36	1.54617e-36	9.34994e-37	0	0	0
504	6	6.91148e-40	-8.96877e-40	-6.85091e-39	-6.57631e-37	-1.08799e-36	3.30552e-38	300	610	0	1.40333e-39	9.46727e-40	-3.75071e-39	-2.58624e-37	-3.71082e-37	-6.56494e-38	300	200	0	2.09448e-39	4.98498e-41	-1.06016e-38	-5.84306e-36	1.62088e-36	-7.19906e-37	0	0	0
504	7	1.64306e-39	-1.90092e-39	-6.92073e-39	-6.17614e-37	-1.05417e-36	8.0073e-38	300	610	0	1.75104e-39	1.14399e-39	-3.06322e-39	-2.11258e-37	-3.06917e-37	-8.55325e-38	300	200	0	3.3941e-39	-7.56931e-40	-9.98395e-39	-5.6995e-36	1.47119e-36	-1.58501e-36	0	0	0
504	8	1.9926e-39	-2.25209e-39	-6.14025e-39	-5.20895e-37	-9.09574e-37	9.7585e-38	300	610	0	1.7424e-39	1.12103e-39	-2.30276e-39	-1.5883e-37	-2.33427e-37	-8.6746e-38	300	200	0	3.735e-39	-1.13106e-39	-8.44302e-39	-4.94012e-36	1.21062e-36	-1.89244e-36	0	0	0
504	9	1.95325e-39	-2.1859e-39	-4.96535e-39	-4.03076e-37	-7.18698e-37	9.60226e-38	300	610	0	1.52979e-39	9.74125e-40	-1.59114e-39	-1.09738e-37	-1.63324e-37	-7.70868e-38	300	200	0	3.48304e-39	-1.21177e-39	-6.55648e-39	-3.91807e-36	9.17737e-37	-1.84203e-36	0	0	0
505	0	1.69403e-39	-1.88735e-39	-3.70496e-39	-2.87146e-37	-5.24108e-37	8.36393e-38	300	610	0	1.22503e-39	7.73361e-40	-9.92613e-40	-6.841e-38	-1.03508e-37	-6.23368e-38	300	200	0	2.91907e-39	-1.11399e-39	-4.69757e-39	-2.86757e-36	6.41538e-37	-1.59126e-36	0	0	0
505	1	1.3384e-39	-1.49028e-39	-2.54633e-39	-1.86104e-37	-3.50651e-37	6.64524e-38	300	610	0	9.03277e-40	5.6542e-40	-5.30708e-40	-3.6466e-38	-5.67134e-38	-4.64376e-38	300	200	0	2.24167e-39	-9.24857e-40	-3.07704e-39	-1.92637e-36	4.08146e-37	-1.25452e-36	0	0	0
505	2	9.69103e-40	-1.08307e-39	-1.58385e-39	-1.05662e-37	-2.09957e-37	4.84667e-38	300	610	0	6.09582e-40	3.77946e-40	-2.02722e-40	-1.37187e-38	-2.29547e-38	-3.18011e-38	300	200	0	1.57868e-39	-7.05129e-40	-1.78657e-39	-1.15992e-36	2.27284e-37	-9.07942e-37	0	0	0
505	3	6.35985e-40	-7.17413e-40	-8.46523e-40	-4.66829e-38	-1.0458e-37	3.20547e-38	300	610	0	3.66334e-40	2.24353e-40	8.82678e-42	1.03416e-39	-6.82432e-40	-1.96798e-38	300	200	0	1.00232e-39	-4.93059e-40	-8.37696e-40	-5.83929e-37	9.79353e-38	-5.96761e-37	0	0	0
505	4	3.64478e-40	-4.1767e-40	-3.21417e-40	-7.14662e-39	-3.14465e-38	1.83738e-38	300	610	0	1.80229e-40	1.08292e-40	1.2787e-40	9.43634e-39	1.23609e-38	-1.05041e-38	300	200	0	5.44707e-40	-3.09377e-40	-1.93547e-40	-1.8305e-37	1.28317e-38	-3.43321e-37	0	0	0
505	5	1.63526e-40	-1.89677e-40	2.79503e-41	1.63602e-38	1.54984e-38	7.75058e-39	300	610	0	4.81949e-41	2.74024e-41	1.79264e-40	1.31778e-38	1.85658e-38	-4.18568e-39	300	200	0	2.11721e-40	-1.62275e-40	2.07214e-40	7.46514e-38	-3.82625e-38	-1.54507e-37	0	0	0
505	6	3.21934e-41	-2.80484e-41	2.48185e-40	2.76238e-38	4.34136e-38	2.52234e-41	300	610	0	-3.79654e-41	-2.37856e-41	1.85539e-40	1.37804e-38	2.00988e-38	-3.39114e-40	300	200	0	-5.77195e-42	-5.1834e-41	4.33724e-40	2.27417e-37	-6.63277e-38	-2.79097e-38	0	0	0
505	7	-3.5359e-41	7.81098e-41	3.86798e-40	3.01798e-38	5.931e-38	-5.19601e-39	300	610	0	-8.82033e-41	-5.1792e-41	1.65353e-40	1.24716e-38	1.87284e-38	1.55684e-39	300	200	0	-1.23562e-40	2.63178e-41	5.52151e-40	3.12932e-37	-8.16761e-38	4.34655e-38	0	0	0
505	8	-4.65581e-41	1.4107e-40	4.86168e-40	2.69862e-38	6.92732e-38	-8.33212e-39	300	610	0	-1.11979e-40	-6.283e-41	1.33105e-40	1.01678e-38	1.57604e-38	2.0515e-39	300	200	0	-1.58537e-40	7.82401e-41	6.19273e-40	3.64092e-37	-9.31387e-38	6.79882e-38	0	0	0
505	9	-8.64881e-42	1.71707e-40	5.79602e-40	2.03286e-38	7.79935e-38	-9.70259e-39	300	610	0	-1.16899e-40	-6.20453e-41	9.92512e-41	7.48574e-39	1.20568e-38	1.67735e-39	300	200	0	-1.25548e-40	1.09661e-40	6.78853e-40	4.06486e-37	-1.07579e-37	5.35282e-38	0	0	0
506	0	7.16652e-41	1.77811e-40	6.88457e-40	1.18634e-38	8.84682e-38	-9.44335e-39	300	610	0	-1.08033e-40	-5.31737e-41	7.098e-41	4.79664e-39	8.10091e-39	9.24857e-40	300	200	0	-3.63679e-41	1.24637e-40	7.59437e-40	4.56797e-37	-1.29516e-37	6.76267e-39	0	0	0
506	1	1.8737e-40	1.63226e-40	8.19572e-40	2.77457e-39	1.01741e-37	-7.46892e-39	300	610	0	-8.77311e-41	-3.85189e-41	5.29565e-41	2.28832e-39	4.07918e-39	2.46629e-40	300	200	0	9.96393e-41	1.24707e-40	8.72528e-40	5.21579e-37	-1.60721e-37	-6.65603e-38	0	0	0
506	2	3.29245e-40	1.27658e-40	9.62487e-40	-6.048e-39	1.16637e-37	-3.48363e-39	300	610	0	-5.58151e-41	-1.91431e-41	4.79622e-41	2.52234e-41	-2.10195e-41	7.28675e-41	300	200	0	2.7343e-40	1.08515e-40	1.01045e-39	5.95897e-37	-1.99643e-37	-1.60533e-37	0	0	0
506	3	4.83107e-40	6.70381e-41	1.08634e-39	-1.37804e-38	1.29442e-37	2.97075e-39	300	610	0	-1.00809e-41	4.79104e-42	5.73131e-41	-1.98704e-39	-4.3118e-39	8.22562e-40	300	200	0	4.73027e-40	7.18292e-41	1.14365e-39	6.61809e-37	-2.4067e-37	-2.67337e-37	0	0	0
506	4	6.26495e-40	-2.55527e-41	1.1367e-39	-1.94654e-38	1.33587e-37	1.24057e-38	300	610	0	5.2885e-41	3.35317e-41	8.09544e-41	-3.74567e-39	-8.90245e-39	2.89929e-39	300	200	0	6.7938e-40	7.97899e-42	1.21765e-39	6.86748e-37	-2.73221e-37	-3.75041e-37	0	0	0
506	5	7.25123e-40	-1.58293e-40	1.03319e-39	-2.1828e-38	1.1941e-37	2.52234e-38	300	610	0	1.36531e-40	6.7153e-41	1.17247e-40	-5.20302e-39	-1.37916e-38	6.67018e-39	300	200	0	8.61654e-40	-9.11405e-41	1.15044e-39	6.22289e-37	-2.80872e-37	-4.6508e-37	0	0	0
506	6	7.29777e-40	-3.38233e-40	6.69239e-40	-1.91558e-38	7.41707e-38	4.14784e-38	300	610	0	2.42747e-40	1.04837e-40	1.62385e-40	-6.22317e-39	-1.8755e-38	1.24127e-38	300	200	0	9.72524e-40	-2.33396e-40	8.31624e-40	4.0413e-37	-2.40753e-37	-5.09841e-37	0	0	0
506	7	5.74474e-40	-5.67927e-40	-8.40555e-41	-9.25838e-39	-1.74378e-38	6.05571e-38	300	610	0	3.69762e-40	1.44058e-40	2.09561e-40	-6.54406e-39	-2.32265e-38	2.02095e-38	300	200	0	9.44236e-40	-4.23869e-40	1.25506e-40	-4.551e-38	-1.23639e-37	-4.70775e-37	0	0	0
506	8	1.77165e-40	-8.40953e-40	-1.36733e-39	1.04411e-38	-1.71984e-37	8.07863e-38	300	610	0	5.09551e-40	1.79679e-40	2.47926e-40	-5.75934e-39	-2.61805e-38	2.98168e-38	300	200	0	6.86716e-40	-6.61274e-40	-1.1194e-39	-8.11544e-37	1.04694e-37	-2.9776e-37	0	0	0
506	9	-5.55407e-40	-1.13631e-39	-3.31258e-39	4.26247e-38	-4.04827e-37	9.89821e-38	300	610	0	6.44786e-40	2.03043e-40	2.61555e-40	-3.31827e-39	-2.60361e-38	4.04653e-38	300	200	0	8.9379e-41	-9.33266e-40	-3.05102e-39	-1.97385e-36	4.80155e-37	6.93096e-38	0	0	0
507	0	-1.71674e-39	-1.41193e-39	-6.00983e-39	8.95626e-38	-7.26105e-37	1.09989e-37	300	610	0	7.45603e-40	2.01204e-40	2.28706e-40	1.45595e-39	-2.06075e-38	5.06345e-38	300	200	0	-9.71136e-40	-1.21073e-39	-5.78112e-39	-3.58735e-36	1.03424e-36	6.95497e-37	0	0	0
507	1	-3.38129e-39	-1.5979e-39	-9.4579e-39	1.5229e-37	-1.13486e-36	1.06293e-37	300	610	0	7.66615e-40	1.56511e-40	1.21739e-40	9.29201e-39	-7.127e-39	5.78148e-38	300	200	0	-2.61468e-39	-1.44139e-39	-9.33616e-39	-5.65258e-36	1.78437e-36	1.64096e-36	0	0	0
507	2	-5.57486e-39	-1.5905e-39	-1.34977e-38	2.29432e-37	-1.61108e-36	7.78393e-38	300	610	0	6.44994e-40	4.6865e-41	-9.17192e-41	2.08457e-38	1.75849e-38	5.82758e-38	300	200	0	-4.92987e-39	-1.54364e-39	-1.35895e-38	-8.07579e-36	2.71998e-36	2.94469e-36	0	0	0
507	3	-8.23312e-39	-1.24891e-39	-1.77292e-38	3.15668e-37	-2.1059e-36	1.22558e-38	300	610	0	3.00719e-40	-1.52901e-40	-4.4574e-40	3.64954e-38	5.674e-38	4.69435e-38	300	200	0	-7.9324e-39	-1.40181e-39	-1.81749e-38	-1.06191e-35	3.78408e-36	4.60072e-36	0	0	0
507	4	-1.11482e-38	-3.97097e-40	-2.1416e-38	3.99898e-37	-2.53036e-36	-1.04299e-37	300	610	0	-3.59425e-40	-4.67996e-40	-9.70387e-40	5.60533e-38	1.1294e-37	1.7449e-38	300	200	0	-1.15076e-38	-8.65093e-40	-2.23864e-38	-1.28434e-35	4.85085e-36	6.52588e-36	0	0	0
507	5	-1.39053e-38	1.16552e-39	-2.33902e-38	4.63237e-37	-2.74431e-36	-2.85334e-37	300	610	0	-1.43218e-39	-9.18424e-40	-1.68259e-39	7.83844e-38	1.87174e-37	-3.75114e-38	300	200	0	-1.53375e-38	2.47101e-40	-2.50728e-38	-1.40511e-35	5.70091e-36	8.51997e-36	0	0	0
507	6	-1.58163e-38	3.64057e-39	-2.19758e-38	4.77176e-37	-2.54767e-36	-5.4099e-37	300	610	0	-3.00031e-39	-1.51095e-39	-2.57298e-39	1.0093e-37	2.77414e-37	-1.25362e-37	300	200	0	-1.88166e-38	2.12963e-39	-2.45488e-38	-1.32395e-35	5.99758e-36	1.02206e-35	0	0	0
507	7	-1.58596e-38	7.18958e-39	-1.49602e-38	4.0236e-37	-1.67756e-36	-8.73425e-37	300	610	0	-5.10503e-39	-2.22786e-39	-3.58838e-39	1.19193e-37	3.76806e-37	-2.5219e-37	300	200	0	-2.09646e-38	4.96173e-39	-1.85486e-38	-9.08369e-36	5.27013e-36	1.10583e-35	0	0	0
507	8	-1.26455e-38	1.18708e-38	3.43235e-40	1.88737e-37	1.83562e-37	-1.27048e-36	300	610	0	-7.70677e-39	-3.01257e-39	-4.61045e-39	1.26232e-37	4.71526e-37	-4.20502e-37	300	200	0	-2.03522e-38	8.85823e-39	-4.26722e-39	2.74472e-38	2.91216e-36	1.02216e-35	0	0	0
507	9	-4.43263e-39	1.75507e-38	2.68885e-38	-2.21978e-37	3.38244e-36	-1.69758e-36	300	610	0	-1.06336e-38	-3.75256e-39	-5.43207e-39	1.12297e-37	5.3849e-37	-6.26055e-37	300	200	0	-1.50662e-38	1.37982e-38	2.14565e-38	1.58682e-35	-1.79283e-36	6.64643e-36	0	0	0
508	0	1.07712e-38	2.379e-38	6.74823e-38	-8.90304e-37	8.24476e-36	-2.08841e-36	300	610	0	-1.3519e-38	-4.26139e-39	-5.73458e-39	6.4782e-38	5.43302e-37	-8.53754e-37	300	200	0	-2.74777e-39	1.95286e-38	6.17477e-38	4.01291e-35	-9.60434e-36	-9.50219e-37	0	0	0
508	1	3.49814e-38	2.97085e-38	1.24093e-37	-1.86808e-36	1.4992e-35	-2.3351e-36	300	610	0	-1.57341e-38	-4.26271e-39	-5.07147e-39	-3.12868e-38	4.3902e-37	-1.07275e-36	300	200	0	1.92474e-38	2.54458e-38	1.19021e-37	7.40042e-35	-2.11991e-35	-1.3966e-35	0	0	0
508	2	6.98358e-38	3.38419e-38	1.96821e-37	-3.18131e-36	2.36186e-35	-2.27994e-36	300	610	0	-1.6324e-38	-3.38107e-39	-2.86638e-39	-1.91883e-37	1.66617e-37	-1.23119e-36	300	200	0	5.35118e-38	3.04608e-38	1.93955e-37	1.17577e-34	-3.69698e-35	-3.37079e-35	0	0	0
508	3	1.15976e-37	3.40134e-38	2.82503e-37	-4.80567e-36	3.37249e-35	-1.71122e-36	300	610	0	-1.39651e-38	-1.14656e-39	1.56337e-39	-4.31405e-37	-3.41707e-37	-1.25146e-36	300	200	0	1.02011e-37	3.28668e-38	2.84066e-37	1.6898e-34	-5.67332e-35	-6.10548e-35	0	0	0
508	4	1.72176e-37	2.72584e-38	3.72946e-37	-6.63434e-36	4.43093e-35	-3.67217e-37	300	610	0	-6.96649e-39	2.97759e-39	8.94384e-39	-7.58537e-37	-1.15496e-36	-1.02719e-36	300	200	0	1.6521e-37	3.0236e-38	3.81889e-37	2.23344e-34	-7.93426e-35	-9.59579e-35	0	0	0
508	5	2.34222e-37	9.85736e-39	4.52915e-37	-8.43915e-36	5.35302e-35	2.04653e-36	300	610	0	6.65061e-39	9.53316e-39	1.99259e-38	-1.17021e-36	-2.32992e-36	-4.24131e-37	300	200	0	2.40872e-37	1.93905e-38	4.72841e-37	2.71585e-34	-1.02214e-34	-1.36766e-34	0	0	0
508	6	2.93566e-37	-2.2452e-38	4.98085e-37	-9.82822e-36	5.84677e-35	5.82033e-36	300	610	0	2.89554e-38	1.89582e-38	3.4895e-38	-1.64356e-36	-3.89035e-36	7.12714e-37	300	200	0	3.22521e-37	-3.49373e-39	5.3298e-37	2.99171e-34	-1.20798e-34	-1.79381e-34	0	0	0
508	7	3.35906e-37	-7.3991e-38	4.73363e-37	-1.02062e-35	5.49312e-35	1.11771e-35	300	610	0	6.17452e-38	3.14198e-38	5.36943e-38	-2.12603e-36	-5.79766e-36	2.54222e-36	300	200	0	3.97651e-37	-4.25713e-38	5.27057e-37	2.85115e-34	-1.28071e-34	-2.16304e-34	0	0	0
508	8	3.39893e-37	-1.48289e-37	3.32205e-37	-8.7471e-36	3.73893e-35	1.81762e-35	300	610	0	1.05972e-37	4.65784e-38	7.52571e-38	-2.52432e-36	-7.91275e-36	5.19706e-36	300	200	0	4.45865e-37	-1.0171e-37	4.07462e-37	2.01543e-34	-1.14164e-34	-2.35669e-34	0	0	0
508	9	2.76344e-37	-2.46763e-37	1.78047e-38	-4.39552e-36	-8.73998e-37	2.65805e-35	300	610	0	1.6092e-37	6.32848e-38	9.71552e-38	-2.69359e-36	-9.95066e-36	8.73688e-36	300	200	0	4.37264e-37	-1.83478e-37	1.1496e-37	1.43959e-35	-6.63013e-35	-2.2048e-34	0	0	0
509	0	1.08512e-37	-3.66866e-37	-5.32717e-37	4.08455e-36	-6.72433e-35	3.5686e-35	300	610	0	2.2312e-37	7.92187e-38	1.15095e-37	-2.42944e-36	-1.14317e-35	1.30819e-35	300	200	0	3.31631e-37	-2.87648e-37	-4.17622e-37	-3.1409e-34	3.06931e-35	-1.48343e-34	0	0	0
509	1	-2.05897e-37	-4.99685e-37	-1.37976e-36	1.79868e-35	-1.68734e-34	4.4123e-35	300	610	0	2.85035e-37	9.05049e-38	1.22432e-37	-1.46622e-36	-1.16371e-35	1.79263e-35	300	200	0	7.91382e-38	-4.0918e-37	-1.25733e-36	-8.20288e-34	1.93029e-34	7.88565e-36	0	0	0
509	2	-7.10046e-37	-6.27075e-37	-2.56689e-36	3.84367e-35	-3.10265e-34	4.96477e-35	300	610	0	3.33618e-37	9.13672e-38	1.09803e-37	5.13122e-37	-9.5813e-36	2.26348e-35	300	200	0	-3.76428e-37	-5.35708e-37	-2.45709e-36	-1.53061e-33	4.35348e-34	2.77975e-34	0	0	0
509	3	-1.43966e-36	-7.18608e-37	-4.09935e-36	6.60345e-35	-4.92088e-34	4.89614e-35	300	610	0	3.48935e-37	7.39206e-38	6.50695e-38	3.84934e-36	-4.01879e-36	2.61306e-35	300	200	0	-1.09073e-36	-6.44688e-37	-4.03428e-36	-2.44865e-33	7.66532e-34	6.90092e-34	0	0	0
509	4	-2.41013e-36	-7.28796e-37	-5.91466e-36	1.00341e-34	-7.06288e-34	3.76149e-35	300	610	0	3.03219e-37	2.82475e-38	-2.62281e-38	8.85374e-36	6.48933e-36	2.6792e-35	300	200	0	-2.10691e-36	-7.00549e-37	-5.94089e-36	-3.53762e-33	1.1836e-33	1.26378e-33	0	0	0
509	5	-3.59827e-36	-5.95388e-37	-7.8455e-36	1.39203e-34	-9.3238e-34	1.00802e-35	300	610	0	1.60828e-37	-5.70483e-38	-1.79581e-37	1.57218e-35	2.34202e-35	2.23868e-35	300	200	0	-3.43744e-36	-6.52436e-37	-8.02508e-36	-4.69806e-33	1.66356e-33	1.99951e-33	0	0	0
509	6	-4.91861e-36	-2.39891e-37	-9.57687e-36	1.77929e-34	-1.13227e-33	-3.99007e-35	300	610	0	-1.20178e-37	-1.93571e-37	-4.09066e-37	2.44071e-35	4.80111e-35	1.00826e-35	300	200	0	-5.03878e-36	-4.33463e-37	-9.98594e-36	-5.74218e-33	2.15338e-33	2.86453e-33	0	0	0
509	7	-6.1951e-36	4.28161e-37	-1.06023e-35	2.08387e-34	-1.24515e-33	-1.18557e-34	300	610	0	-5.84005e-37	-3.90883e-37	-7.23377e-37	3.44521e-35	8.08258e-35	-1.34086e-35	300	200	0	-6.7791e-36	3.72783e-38	-1.13257e-35	-6.36745e-33	2.55878e-33	3.77503e-33	0	0	0
509	8	-7.13062e-36	1.5013e-36	-1.01873e-35	2.1815e-34	-1.18327e-33	-2.30778e-34	300	610	0	-1.26963e-36	-6.53007e-37	-1.12005e-36	4.4779e-35	1.21139e-34	-5.14859e-35	300	200	0	-8.40025e-36	8.48297e-37	-1.13073e-35	-6.13459e-33	2.73327e-33	4.57583e-33	0	0	0
509	9	-7.27911e-36	3.05648e-36	-7.35288e-36	1.89894e-34	-8.30278e-34	-3.78106e-34	300	610	0	-2.19884e-36	-9.73503e-37	-1.57771e-36	5.34546e-35	1.66135e-34	-1.07036e-34	300	200	0	-9.47795e-36	2.08298e-36	-8.93059e-36	-4.45747e-33	2.46998e-33	5.01978e-33	0	0	0
510	0	-6.02794e-36	5.12755e-36	-8.98384e-37	1.01371e-34	-4.41538e-35	-5.55944e-34	300	610	0	-3.35903e-36	-1.32906e-36	-2.04655e-36	5.74593e-35	2.09945e-34	-1.81459e-34	300	200	0	-9.38697e-36	3.79849e-36	-2.94493e-36	-6.16166e-34	1.49985e-33	4.75099e-33	0	0	0
510	1	-2.60181e-36	7.66645e-36	1.05141e-35	-7.36157e-35	1.33229e-33	-7.4997e-34	300	610	0	-4.68038e-36	-1.67188e-36	-2.43761e-36	5.25095e-35	2.42607e-34	-2.73271e-34	300	200	0	-7.28219e-36	5.99457e-36	8.07646e-36	6.19269e-33	-4.98496e-34	3.29831e-33	0	0	0
510	2	3.89669e-36	1.04925e-35	2.81832e-35	-3.627e-34	3.45004e-33	-9.31918e-34	300	610	0	-6.00802e-36	-1.92144e-36	-2.61229e-36	3.30118e-35	2.49107e-34	-3.76292e-34	300	200	0	-2.11133e-36	8.57109e-36	2.5571e-35	1.6751e-32	-3.8708e-33	8.77398e-35	0	0	0
510	3	1.43914e-35	1.32321e-35	5.30706e-35	-7.90288e-34	6.41797e-33	-1.05513e-33	300	610	0	-7.0713e-36	-1.95705e-36	-2.37441e-36	-7.74572e-36	2.08756e-34	-4.77443e-34	300	200	0	7.32006e-36	1.1275e-35	5.06962e-35	3.16414e-32	-8.93349e-33	-5.51453e-33	0	0	0
510	4	2.96602e-35	1.52531e-35	8.53516e-35	-1.3701e-33	1.02492e-32	-1.05062e-33	300	610	0	-7.4543e-36	-1.61318e-36	-1.4683e-36	-7.70281e-35	9.52857e-35	-5.54368e-34	300	200	0	2.22059e-35	1.36399e-35	8.38833e-35	5.09784e-32	-1.58864e-32	-1.41149e-32	0	0	0
510	5	5.00665e-35	1.56051e-35	1.23798e-34	-2.09445e-33	1.47874e-32	-8.24931e-34	300	610	0	-6.57468e-36	-6.80557e-37	4.12151e-37	-1.81556e-34	-1.21829e-34	-5.73205e-34	300	200	0	4.34919e-35	1.49246e-35	1.2421e-34	7.40398e-32	-2.46852e-32	-2.61464e-32	0	0	0
510	6	7.51767e-35	1.29815e-35	1.64996e-34	-2.91997e-33	1.96141e-32	-2.61325e-34	300	610	0	-3.68141e-36	1.08265e-36	3.59731e-36	-3.25712e-34	-4.74189e-34	-4.87105e-34	300	200	0	7.14953e-35	1.40642e-35	1.68594e-34	9.87966e-32	-3.48699e-32	-4.16507e-32	0	0	0
510	7	1.03261e-34	5.72639e-36	2.02436e-34	-3.75028e-33	2.39419e-32	7.73132e-34	300	610	0	2.11419e-36	3.92485e-36	8.39123e-36	-5.08896e-34	-9.88711e-34	-2.36344e-34	300	200	0	1.05375e-34	9.65124e-36	2.10828e-34	1.21369e-31	-4.53531e-32	-5.998e-32	0	0	0
510	8	1.30695e-34	-8.07973e-36	2.25577e-34	-4.41675e-33	2.65045e-32	2.41202e-33	300	610	0	1.17559e-35	8.05435e-36	1.49891e-35	-7.21978e-34	-1.67858e-33	2.48807e-34	300	200	0	1.42451e-34	-2.5376e-38	2.40566e-34	1.3546e-31	-5.41815e-32	-7.94219e-32	0	0	0
510	9	1.51309e-34	-3.04169e-35	2.19048e-34	-4.66003e-33	2.54653e-32	4.76233e-33	300	610	0	2.60878e-35	1.35665e-35	2.33565e-35	-9.42872e-34	-2.53038e-33	1.04103e-33	300	200	0	1.77396e-34	-1.68504e-35	2.42404e-34	1.31879e-31	-5.83013e-32	-9.67675e-32	0	0	0
511	0	1.55785e-34	-6.29602e-35	1.62269e-34	-4.11684e-33	1.83773e-32	7.86263e-33	300	610	0	4.56053e-35	2.03404e-35	3.30663e-35	-1.13155e-33	-3.48718e-33	2.20304e-33	300	200	0	2.0139e-34	-4.26197e-35	1.95335e-34	9.8303e-32	-5.33771e-32	-1.0687e-31	0	0	0
511	1	1.31266e-34	-1.06506e-34	2.98654e-35	-2.31839e-33	2.23849e-33	1.16245e-32	300	610	0	7.00945e-35	2.79043e-35	4.30976e-35	-1.22507e-33	-4.4282e-33	3.76728e-33	300	200	0	2.01361e-34	-7.86017e-35	7.29629e-35	1.9521e-32	-3.37439e-32	-1.0228e-31	0	0	0
511	2	6.14014e-35	-1.60159e-34	-2.06614e-34	1.29036e-33	-2.62956e-32	1.57569e-32	300	610	0	9.8153e-35	3.52735e-35	5.16078e-35	-1.13369e-33	-5.14663e-33	5.70671e-33	300	200	0	1.59554e-34	-1.24885e-34	-1.55006e-34	-1.21551e-31	7.40097e-33	-7.30874e-32	0	0	0
511	3	-7.28456e-35	-2.20264e-34	-5.75072e-34	7.29942e-33	-7.04715e-32	1.96768e-32	300	610	0	1.26601e-34	4.07762e-35	5.57077e-35	-7.39658e-34	-5.32896e-33	7.89655e-33	300	200	0	5.37553e-35	-1.79488e-34	-5.19365e-34	-3.41708e-31	7.74286e-32	-7.15748e-33	0	0	0
511	4	-2.91233e-34	-2.79129e-34	-1.09667e-33	1.62372e-32	-1.32692e-31	2.24143e-32	300	610	0	1.49827e-34	4.18913e-35	5.12868e-35	9.90435e-35	-4.54104e-33	1.00678e-32	300	200	0	-1.41406e-34	-2.37238e-34	-1.04539e-33	-6.53765e-31	1.8317e-31	1.08997e-31	0	0	0
511	5	-6.10677e-34	-3.2363e-34	-1.77647e-33	2.84154e-32	-2.13396e-31	2.25277e-32	300	610	0	1.59155e-34	3.51439e-35	3.29625e-35	1.53724e-33	-2.22896e-33	1.17565e-32	300	200	0	-4.51522e-34	-2.88486e-34	-1.74351e-33	-1.06095e-30	3.29101e-31	2.8842e-31	0	0	0
511	6	-1.03965e-33	-3.3392e-34	-2.59045e-33	4.37044e-32	-3.09511e-31	1.80535e-32	300	610	0	1.42375e-34	1.61207e-35	-5.7439e-36	3.71989e-33	2.25459e-33	1.22558e-32	300	200	0	-8.97271e-34	-3.17799e-34	-2.59619e-33	-1.54915e-30	5.14671e-31	5.40678e-31	0	0	0
511	7	-1.57016e-33	-2.82573e-34	-3.46901e-33	6.12333e-32	-4.12499e-31	6.52787e-33	300	610	0	8.3667e-35	-2.03089e-35	-7.18739e-35	6.74476e-33	9.5852e-33	1.05827e-32	300	200	0	-1.48649e-33	-3.02882e-34	-3.54089e-33	-2.07703e-30	7.30703e-31	8.67307e-31	0	0	0
511	8	-2.16726e-33	-1.3467e-34	-4.27772e-33	7.90233e-32	-5.06087e-31	-1.4872e-32	300	610	0	-3.57925e-35	-7.94586e-35	-1.71988e-34	1.06072e-32	2.03475e-32	5.47822e-33	300	200	0	-2.20305e-33	-2.14129e-34	-4.44971e-33	-2.56446e-30	9.54921e-31	1.25556e-30	0	0	0
511	9	-2.75638e-33	1.50499e-34	-4.79725e-33	9.35784e-32	-5.63916e-31	-4.90085e-32	300	610	0	-2.36144e-34	-1.65859e-34	-3.1045e-34	1.51255e-32	3.48468e-32	-4.53586e-33	300	200	0	-2.99252e-33	-1.53601e-35	-5.1077e-33	-2.88044e-30	1.14688e-30	1.67047e-30	0	0	0
512	0	-3.20944e-33	6.1528e-34	-4.70606e-33	9.94888e-32	-5.47562e-31	-9.82185e-32	300	610	0	-5.35642e-34	-2.81741e-34	-4.86898e-34	1.98476e-32	5.28391e-32	-2.10125e-32	300	200	0	-3.74509e-33	3.33539e-34	-5.19295e-33	-2.83273e-30	1.24293e-30	2.04572e-30	0	0	0
512	1	-3.33192e-33	1.29608e-33	-3.57158e-33	8.9138e-32	-4.05571e-31	-1.63441e-31	300	610	0	-9.45479e-34	-4.24868e-34	-6.92823e-34	2.39449e-32	7.31757e-32	-4.53128e-32	300	200	0	-4.2774e-33	8.71208e-34	-4.2644e-33	-2.16233e-30	1.15224e-30	2.27418e-30	0	0	0
512	2	-2.85401e-33	2.21141e-33	-8.57782e-34	5.2651e-32	-7.45075e-32	-2.4299e-31	300	610	0	-1.46224e-33	-5.85702e-34	-9.07317e-34	2.61058e-32	9.33725e-32	-7.81814e-32	300	200	0	-4.31625e-33	1.6257e-33	-1.7651e-33	-5.4792e-31	7.55575e-31	2.19994e-30	0	0	0
512	3	-1.43098e-33	3.34485e-33	4.04014e-33	-2.1728e-32	5.16754e-31	-3.30959e-31	300	610	0	-2.05781e-33	-7.43983e-34	-1.09223e-33	2.44509e-32	1.09138e-31	-1.19137e-31	300	200	0	-3.48879e-33	2.60087e-33	2.9479e-33	2.3736e-30	-9.10169e-32	1.61462e-30	0	0	0
512	4	1.34082e-33	4.62262e-33	1.17212e-32	-1.46588e-31	1.43796e-30	-4.15332e-31	300	610	0	-2.66696e-33	-8.65001e-34	-1.18737e-33	1.65023e-32	1.13928e-31	-1.65665e-31	300	200	0	-1.32614e-33	3.75762e-33	1.05338e-32	6.96273e-30	-1.5446e-30	2.61782e-31	0	0	0
512	5	5.88369e-33	5.88644e-33	2.26501e-32	-3.33357e-31	2.74202e-30	-4.75956e-31	300	610	0	-3.1734e-33	-8.96114e-34	-1.10661e-33	-7.4456e-34	9.86329e-32	-2.12237e-31	300	200	0	2.7103e-33	4.99033e-33	2.15435e-32	1.35007e-29	-3.75249e-30	-2.14547e-30	0	0	0
512	6	1.25649e-32	6.86393e-33	3.69617e-32	-5.89074e-31	4.44154e-30	-4.82699e-31	300	610	0	-3.39618e-33	-7.64405e-34	-7.36674e-34	-3.05873e-32	5.15782e-32	-2.49228e-31	300	200	0	9.16876e-33	6.09953e-33	3.6225e-32	2.20724e-29	-6.81449e-30	-5.88745e-30	0	0	0
512	7	2.158e-32	7.14072e-33	5.41889e-32	-9.11682e-31	6.47644e-30	-3.94333e-31	300	610	0	-3.07941e-33	-3.76815e-34	5.95052e-35	-7.61493e-32	-4.09585e-32	-2.61884e-31	300	200	0	1.85005e-32	6.76391e-33	5.42484e-32	3.2404e-29	-1.07271e-29	-1.11749e-29	0	0	0
512	8	3.27846e-32	6.14139e-33	7.29149e-32	-1.28374e-30	8.67272e-30	-1.58869e-31	300	610	0	-1.88991e-33	3.7545e-34	1.43194e-33	-1.39604e-31	-1.93412e-31	-2.29592e-31	300	200	0	3.08947e-32	6.51684e-33	7.43468e-32	4.36539e-29	-1.53077e-29	-1.80541e-29	0	0	0
512	9	4.54743e-32	3.12977e-33	9.03646e-32	-1.66464e-30	1.06942e-29	2.83613e-31	300	610	0	5.7088e-34	1.60599e-33	3.52206e-33	-2.21019e-31	-4.18464e-31	-1.25816e-31	300	200	0	4.60451e-32	4.73576e-33	9.38866e-32	5.41685e-29	-2.01004e-29	-2.6275e-29	0	0	0
513	0	5.81153e-32	-2.75728e-33	1.01976e-31	-1.98195e-30	1.19926e-29	9.944e-31	300	610	0	4.73249e-33	3.41322e-33	6.42699e-33	-3.16792e-31	-7.23118e-31	8.07681e-32	300	200	0	6.28478e-32	6.55936e-34	1.08403e-31	6.12235e-29	-2.42681e-29	-3.51249e-29	0	0	0
513	1	6.80504e-32	-1.24247e-32	1.01025e-31	-2.12284e-30	1.1764e-29	2.02445e-30	300	610	0	1.09893e-32	5.84871e-33	1.01467e-32	-4.17675e-31	-1.10304e-30	4.23327e-31	300	200	0	7.90397e-32	-6.57603e-33	1.11172e-31	6.07984e-29	-2.64845e-29	-4.32336e-29	0	0	0
513	2	7.1219e-32	-2.66627e-32	7.8422e-32	-1.9277e-30	8.92685e-30	3.3962e-30	300	610	0	1.95929e-32	8.87187e-33	1.45123e-32	-5.06528e-31	-1.53511e-30	9.31349e-31	300	200	0	9.08119e-32	-1.77908e-32	9.29343e-32	4.74517e-29	-2.48475e-29	-4.83719e-29	0	0	0
513	3	6.19617e-32	-4.58975e-32	2.2847e-32	-1.18855e-30	2.1412e-30	5.07779e-30	300	610	0	3.0494e-32	1.22903e-32	1.9096e-32	-5.56032e-31	-1.96826e-30	1.62181e-30	300	200	0	9.24558e-32	-3.36072e-32	4.19429e-32	1.43981e-29	-1.68478e-29	-4.7278e-29	0	0	0
513	4	3.30121e-32	-6.98346e-32	-7.8551e-32	3.43497e-31	-1.01049e-29	6.94958e-30	300	610	0	4.31307e-32	1.56873e-32	2.31083e-32	-5.2683e-31	-2.31348e-30	2.48641e-30	300	200	0	7.61427e-32	-5.41473e-32	-5.54427e-32	-4.60769e-29	5.59539e-31	-3.55717e-29	0	0	0
513	5	-2.4185e-32	-9.69865e-32	-2.38622e-31	2.93693e-30	-2.93089e-29	8.76405e-30	300	610	0	5.61655e-32	1.83426e-32	2.5295e-32	-3.66794e-31	-2.43418e-30	3.47458e-30	300	200	0	3.19805e-32	-7.8644e-32	-2.13326e-31	-1.41705e-28	3.07197e-29	-7.83481e-30	0	0	0
513	6	-1.18651e-31	-1.241e-31	-4.67547e-31	6.8386e-30	-5.66324e-29	1.01026e-29	300	610	0	6.71899e-32	1.91572e-32	2.38531e-32	-1.23865e-32	-2.13935e-30	4.47279e-30	300	200	0	-5.14615e-32	-1.04942e-31	-4.43694e-31	-2.78644e-28	7.68065e-29	4.2032e-29	0	0	0
513	7	-2.58351e-31	-1.45523e-31	-7.68758e-31	1.22066e-29	-9.24118e-29	1.03357e-29	300	610	0	7.24316e-32	1.66016e-32	1.63987e-32	6.06595e-31	-1.18292e-30	5.28145e-30	300	200	0	-1.85919e-31	-1.28921e-31	-7.52359e-31	-4.59038e-28	1.41037e-28	1.20048e-28	0	0	0
513	8	-4.47753e-31	-1.52608e-31	-1.13323e-30	1.90118e-29	-1.35479e-28	8.59784e-30	300	610	0	6.65284e-32	8.71412e-33	3.30613e-35	1.55739e-30	7.25864e-31	5.59274e-30	300	200	0	-3.81225e-31	-1.43894e-31	-1.1332e-30	-6.77604e-28	2.23506e-28	2.30846e-28	0	0	0
513	9	-6.84329e-31	-1.33284e-31	-1.53217e-30	2.69056e-29	-1.82292e-28	3.79238e-30	300	610	0	4.24655e-32	-6.81145e-33	-2.84382e-32	2.88814e-30	3.89526e-30	4.97441e-30	300	200	0	-6.41863e-31	-1.40096e-31	-1.5606e-30	-9.1724e-28	3.20594e-28	3.75685e-28	0	0	0
514	0	-9.53893e-31	-7.20369e-32	-1.9083e-30	3.50558e-29	-2.2591e-28	-5.35204e-30	300	610	0	-8.19247e-33	-3.24023e-32	-7.20606e-32	4.60377e-30	8.59997e-30	2.86745e-30	300	200	0	-9.62085e-31	-1.04439e-31	-1.98036e-30	-1.14383e-27	4.22978e-28	5.49697e-28	0	0	0
514	1	-1.22493e-30	4.94272e-32	-2.16679e-30	4.19619e-29	-2.5493e-28	-2.01469e-29	300	610	0	-9.46019e-32	-7.01927e-32	-1.32989e-31	6.63308e-30	1.49994e-29	-1.39175e-30	300	200	0	-1.31954e-30	-2.07655e-32	-2.29978e-30	-1.30074e-27	5.13341e-28	7.38362e-28	0	0	0
514	2	-1.44234e-30	2.50437e-31	-2.16705e-30	4.5272e-29	-2.52538e-28	-4.17015e-29	300	610	0	-2.25275e-31	-1.21365e-31	-2.11384e-31	8.78713e-30	2.30195e-29	-8.51107e-30	300	200	0	-1.66762e-30	1.29072e-31	-2.37844e-30	-1.30392e-27	5.64057e-28	9.13393e-28	0	0	0
514	3	-1.52138e-30	5.48118e-31	-1.71814e-30	4.16413e-29	-1.96011e-28	-7.05435e-29	300	610	0	-4.05837e-31	-1.85201e-31	-3.03899e-31	1.07115e-29	3.21952e-29	-1.91287e-29	300	200	0	-1.92722e-30	3.62917e-31	-2.02204e-30	-1.03907e-27	5.35301e-28	1.02841e-27	0	0	0
514	4	-1.34338e-30	9.52207e-31	-5.8107e-31	2.66917e-29	-5.70497e-29	-1.06079e-28	300	610	0	-6.35728e-31	-2.57826e-31	-4.01792e-31	1.18373e-29	4.14781e-29	-3.3629e-29	300	200	0	-1.9791e-30	6.94381e-31	-9.82862e-31	-3.62952e-28	3.74284e-28	1.01521e-27	0	0	0
514	5	-7.552e-31	1.45757e-30	1.5171e-30	-4.8449e-30	1.96474e-28	-1.45889e-28	300	610	0	-9.03745e-31	-3.30676e-31	-4.88736e-31	1.13407e-29	4.90225e-29	-5.18755e-29	300	200	0	-1.65894e-30	1.1269e-30	1.02836e-30	8.88271e-28	1.66162e-29	7.81726e-28	0	0	0
514	6	4.24403e-31	2.0343e-30	4.85181e-30	-5.86911e-29	5.96679e-28	-1.84877e-28	300	610	0	-1.18249e-30	-3.88812e-31	-5.3861e-31	8.12532e-30	5.19788e-29	-7.28542e-29	300	200	0	-7.58091e-31	1.64549e-30	4.3132e-30	2.8803e-27	-6.08913e-28	2.13528e-28	0	0	0
514	7	2.38805e-30	2.61554e-30	9.64569e-30	-1.40174e-28	1.16902e-27	-2.1435e-28	300	610	0	-1.42211e-30	-4.093e-31	-5.13664e-31	8.47996e-31	4.63419e-29	-9.42344e-29	300	200	0	9.65946e-31	2.20624e-30	9.13203e-30	5.74771e-27	-1.57061e-27	-8.19005e-28	0	0	0
514	8	5.30819e-30	3.0841e-30	1.59834e-29	-2.52828e-28	1.92206e-27	-2.21164e-28	300	610	0	-1.54397e-30	-3.60059e-31	-3.63761e-31	-1.19851e-29	2.69281e-29	-1.1188e-28	300	200	0	3.76422e-30	2.72404e-30	1.56196e-29	9.54307e-27	-2.91759e-27	-2.44503e-27	0	0	0
514	9	9.28638e-30	3.25953e-30	2.3692e-29	-3.96337e-28	2.83324e-27	-1.87152e-28	300	610	0	-1.43575e-30	-1.99752e-31	-2.76066e-32	-3.18202e-29	-1.24218e-29	-1.1937e-28	300	200	0	7.85063e-30	3.05978e-30	2.36644e-29	1.41653e-26	-4.65534e-27	-4.76613e-27	0	0	0
515	0	1.42799e-29	2.88873e-30	3.21866e-29	-5.63753e-28	3.83051e-27	-8.91885e-29	300	610	0	-9.49804e-31	1.20487e-31	5.62784e-31	-5.97205e-29	-7.82864e-29	-1.07644e-28	300	200	0	1.33301e-29	3.00922e-30	3.27494e-29	1.92673e-26	-6.71243e-27	-7.81483e-27	0	0	0
515	1	2.00038e-29	1.64479e-30	4.02866e-29	-7.38032e-28	4.77074e-27	9.96925e-29	300	610	0	9.23477e-32	6.52488e-31	1.47294e-30	-9.58629e-29	-1.76609e-28	-6.49272e-29	300	200	0	2.00962e-29	2.29728e-30	4.17595e-29	2.41458e-26	-8.89834e-27	-1.14968e-26	0	0	0
515	2	2.58112e-29	-8.59846e-31	4.60206e-29	-8.88109e-28	5.41677e-27	4.07536e-28	300	610	0	1.88579e-30	1.44248e-30	2.75051e-30	-1.38846e-28	-3.10998e-28	2.28321e-29	300	200	0	2.7697e-29	5.82635e-31	4.87711e-29	2.76237e-26	-1.0855e-26	-1.55168e-26	0	0	0
515	3	3.05595e-29	-5.0378e-30	4.64507e-29	-9.64972e-28	5.41713e-27	8.58453e-28	300	610	0	4.61404e-30	2.51738e-30	4.4022e-30	-1.84813e-28	-4.80246e-28	1.70735e-28	300	200	0	3.51736e-29	-2.52042e-30	5.08529e-29	2.79446e-26	-1.20073e-26	-1.92911e-26	0	0	0
515	4	3.24812e-29	-1.12598e-29	3.75664e-29	-8.98556e-28	4.29445e-27	1.46471e-27	300	610	0	8.40242e-30	3.86491e-30	6.36208e-30	-2.2644e-28	-6.75029e-28	3.92575e-28	300	200	0	4.08836e-29	-7.39485e-30	4.39285e-29	2.2708e-26	-1.15215e-26	-2.18552e-26	0	0	0
515	5	2.90881e-29	-1.97466e-29	1.43242e-29	-5.96711e-28	1.45126e-27	2.21543e-27	300	610	0	1.32491e-29	5.40718e-30	8.45159e-30	-2.51884e-28	-8.73834e-28	6.97011e-28	300	200	0	4.23372e-29	-1.43394e-29	2.27758e-29	8.89118e-27	-8.28748e-27	-2.17829e-26	0	0	0
515	6	1.71545e-29	-3.04128e-29	-2.90709e-29	5.20191e-29	-3.79477e-27	3.06173e-27	300	610	0	1.89314e-29	6.96836e-30	1.03332e-29	-2.43906e-28	-1.03841e-27	1.08197e-27	300	200	0	3.6086e-29	-2.34444e-29	-1.87376e-29	-1.69838e-26	-9.44018e-28	-1.71402e-26	0	0	0
515	7	-7.15841e-30	-4.26576e-29	-9.85186e-29	1.16955e-27	-1.21322e-26	3.89879e-27	300	610	0	2.48888e-29	8.2387e-30	1.14632e-29	-1.79452e-28	-1.10932e-27	1.52716e-27	300	200	0	1.77304e-29	-3.44189e-29	-8.70553e-29	-5.84657e-26	1.20241e-26	-5.51087e-27	0	0	0
515	8	-4.7961e-29	-5.51092e-29	-1.98878e-28	2.87073e-27	-2.41174e-26	4.54619e-27	300	610	0	3.00893e-29	8.73973e-30	1.10515e-29	-3.01376e-29	-1.00261e-27	1.98479e-27	300	200	0	-1.78717e-29	-4.63694e-29	-1.87827e-28	-1.1849e-25	3.20858e-26	1.58585e-26	0	0	0
515	9	-1.08983e-28	-6.53381e-29	-3.32191e-28	5.23426e-27	-3.9962e-26	4.72948e-27	300	610	0	3.28949e-29	7.79886e-30	8.04366e-30	2.35812e-28	-6.09117e-28	2.36916e-27	300	200	0	-7.60876e-29	-5.75393e-29	-3.24147e-28	-1.98319e-25	6.03252e-26	4.97372e-26	0	0	0
516	0	-1.92517e-28	-6.95802e-29	-4.95173e-28	8.25969e-27	-5.92334e-26	4.06754e-27	300	610	0	3.09534e-29	4.5452e-30	1.14424e-30	6.49472e-28	2.0159e-28	2.5464e-27	300	200	0	-1.61563e-28	-6.5035e-29	-4.94029e-28	-2.96039e-25	9.6932e-26	9.83479e-26	0	0	0
516	1	-2.97885e-28	-6.25299e-29	-6.75964e-28	1.1809e-26	-8.04687e-26	2.07278e-27	300	610	0	2.11579e-29	-2.05633e-30	-1.1093e-29	1.23426e-27	1.56983e-27	2.32663e-27	300	200	0	-2.76727e-28	-6.45862e-29	-6.87057e-28	-4.04613e-25	1.40501e-25	1.62502e-25	0	0	0
516	2	-4.19378e-28	-3.73008e-29	-8.50237e-28	1.55334e-26	-1.00716e-25	-1.82649e-27	300	610	0	-2.66651e-31	-1.31118e-29	-3.00768e-29	1.99544e-27	3.62405e-27	1.46193e-27	300	200	0	-4.19644e-28	-5.04126e-29	-8.80313e-28	-5.09551e-25	1.87145e-25	2.40385e-25	0	0	0
516	3	-5.43723e-28	1.43144e-29	-9.77036e-28	1.87901e-26	-1.15048e-25	-8.22965e-27	300	610	0	-3.74746e-29	-2.96214e-29	-5.68578e-29	2.90554e-27	6.44541e-27	-3.45172e-28	300	200	0	-5.81198e-28	-1.5307e-29	-1.03389e-27	-5.86403e-25	2.29464e-25	3.25999e-25	0	0	0
516	4	-6.47245e-28	1.01119e-28	-9.94972e-28	2.0558e-26	-1.16117e-25	-1.766e-26	300	610	0	-9.44186e-29	-5.21938e-29	-9.16472e-29	3.88596e-27	1.0016e-26	-3.41665e-27	300	200	0	-7.41664e-28	4.89256e-29	-1.08662e-27	-5.9847e-25	2.55485e-25	4.07304e-25	0	0	0
516	5	-6.93082e-28	2.31129e-28	-8.19844e-28	1.93699e-26	-9.38974e-26	-3.03999e-26	300	610	0	-1.73881e-28	-8.06302e-29	-1.33151e-28	4.78536e-27	1.41492e-26	-8.05032e-27	300	200	0	-8.66963e-28	1.50498e-28	-9.52995e-28	-4.95356e-25	2.47765e-25	4.64256e-25	0	0	0
516	6	-6.29084e-28	4.09323e-28	-3.45241e-28	1.32867e-26	-3.5781e-26	-4.62542e-26	300	610	0	-2.76031e-28	-1.13369e-28	-1.77727e-28	5.35735e-27	1.8404e-26	-1.44402e-26	300	200	0	-9.05115e-28	2.95954e-28	-5.22968e-28	-2.13293e-25	1.82959e-25	4.67039e-25	0	0	0
516	7	-3.87324e-28	6.34372e-28	5.51817e-28	-4.88121e-29	7.27194e-26	-6.42377e-26	300	610	0	-3.96459e-28	-1.46802e-28	-2.18402e-28	5.24127e-27	2.1988e-26	-2.25595e-26	300	200	0	-7.83783e-28	4.8757e-28	3.33414e-28	3.21524e-25	3.23046e-26	3.75033e-25	0	0	0
516	8	1.13482e-28	8.94249e-28	1.99762e-27	-2.32329e-26	2.46352e-25	-8.21954e-26	300	610	0	-5.23705e-28	-1.7451e-28	-2.43859e-28	3.95253e-27	2.36618e-26	-3.20033e-26	300	200	0	-4.10223e-28	7.19739e-28	1.75376e-27	1.18504e-24	-2.36424e-25	1.3724e-25	0	0	0
516	9	9.6099e-28	1.16081e-27	4.09804e-27	-5.87387e-26	4.97263e-25	-9.63843e-26	300	610	0	-6.36423e-28	-1.86514e-28	-2.37567e-28	8.91413e-28	2.16665e-26	-4.17922e-26	300	200	0	3.24568e-28	9.74296e-28	3.86047e-27	2.44121e-24	-6.54792e-25	-3.04807e-25	0	0	0
517	0	2.23577e-27	1.38372e-27	6.90146e-27	-1.08313e-25	8.30551e-25	-1.01076e-25	300	610	0	-7.00498e-28	-1.68716e-28	-1.77361e-28	-4.61756e-27	1.37033e-26	-5.01516e-26	300	200	0	1.53527e-27	1.21501e-27	6.7241e-27	4.11981e-24	-1.24667e-24	-1.01044e-24	0	0	0
517	1	3.98934e-27	1.48449e-27	1.03463e-26	-1.72076e-25	1.238e-24	-8.82764e-26	300	610	0	-6.66683e-28	-1.02775e-28	-3.58666e-29	-1.32417e-26	-2.98867e-27	-5.42912e-26	300	200	0	3.32265e-27	1.38172e-27	1.03104e-26	6.18505e-24	-2.01759e-24	-2.02821e-24	0	0	0
517	2	6.21203e-27	1.35193e-27	1.41923e-26	-2.47294e-25	1.68996e-24	-4.77089e-26	300	610	0	-4.69623e-28	3.32279e-29	2.17669e-28	-2.54955e-26	-3.14008e-26	-5.0233e-26	300	200	0	5.74241e-27	1.38515e-27	1.44099e-26	8.49451e-24	-2.94006e-24	-3.37781e-24	0	0	0
517	3	8.78975e-27	8.41015e-28	1.79385e-26	-3.2684e-25	2.12559e-24	3.27425e-26	300	610	0	-2.94968e-29	2.62884e-28	6.135e-28	-4.15215e-26	-7.4306e-26	-3.2758e-26	300	200	0	8.76025e-27	1.1039e-27	1.8552e-26	1.07498e-23	-3.93482e-24	-5.02469e-24	0	0	0
517	4	1.14504e-26	-2.22e-28	2.07345e-26	-3.97417e-25	2.44251e-24	1.6588e-25	300	610	0	7.42121e-28	6.07806e-28	1.17474e-27	-6.0785e-26	-1.33522e-25	4.42873e-27	300	200	0	1.21925e-26	3.85806e-28	2.19093e-26	1.24433e-23	-4.84904e-24	-6.84713e-24	0	0	0
517	5	1.37037e-26	-2.02484e-27	2.12979e-26	-4.37759e-25	2.48722e-24	3.63045e-25	300	610	0	1.93029e-27	1.08168e-27	1.9073e-27	-8.16848e-26	-2.08826e-25	6.81884e-26	300	200	0	1.5634e-26	-9.43158e-28	2.32052e-26	1.28085e-23	-5.4336e-24	-8.59701e-24	0	0	0
517	6	1.4781e-26	-4.7406e-27	1.78613e-26	-4.17149e-25	2.04923e-24	6.30688e-25	300	610	0	3.59657e-27	1.68159e-27	2.7859e-27	-1.01097e-25	-2.96498e-25	1.64944e-25	300	200	0	1.83776e-26	-3.05902e-27	2.06472e-26	1.07875e-23	-5.32357e-24	-9.8578e-24	0	0	0
517	7	1.35897e-26	-8.48103e-27	8.18034e-27	-2.94801e-25	8.62489e-25	9.65409e-25	300	610	0	5.74888e-27	2.37628e-27	3.73635e-27	-1.13896e-25	-3.87501e-25	2.99026e-25	300	200	0	1.93386e-26	-6.10475e-27	1.19167e-26	5.03555e-24	-4.02827e-24	-1.00065e-23	0	0	0
517	8	8.69971e-27	-1.3228e-26	-1.03539e-26	-2.08714e-26	-1.38043e-24	1.34739e-24	300	610	0	8.30024e-27	3.09178e-27	4.61464e-27	-1.12538e-25	-4.65425e-25	4.70223e-25	300	200	0	1.69999e-26	-1.01362e-26	-5.73928e-27	-6.01291e-24	-9.40065e-25	-8.19012e-24	0	0	0
517	9	-1.6094e-27	-1.87413e-26	-4.04431e-26	4.59896e-25	-4.99522e-24	1.73236e-24	300	610	0	1.10166e-26	3.69511e-27	5.18532e-27	-8.68412e-26	-5.04444e-25	6.70475e-25	300	200	0	9.40717e-27	-1.50461e-26	-3.52578e-26	-2.39824e-23	4.62612e-24	-3.33259e-24	0	0	0
518	0	-1.92061e-26	-2.44441e-26	-8.439e-26	1.20072e-24	-1.02465e-23	2.04269e-24	300	610	0	1.34566e-26	3.97824e-27	5.10264e-27	-2.41387e-26	-4.67705e-25	8.79735e-25	300	200	0	-5.7495e-27	-2.04658e-26	-7.92874e-26	-5.02632e-23	1.3348e-23	5.80707e-24	0	0	0
518	1	-4.58289e-26	-2.9294e-26	-1.43326e-25	2.24022e-24	-1.72552e-23	2.15887e-24	300	610	0	1.491e-26	3.64571e-27	3.90071e-27	8.99239e-26	-3.0682e-25	1.06127e-24	300	200	0	-3.09189e-26	-2.56482e-26	-1.39426e-25	-8.55499e-23	2.57498e-23	2.04993e-23	0	0	0
518	2	-8.263e-26	-3.16547e-26	-2.16112e-25	3.58367e-24	-2.58672e-23	1.91326e-24	300	610	0	1.4346e-26	2.31137e-27	1.00136e-27	2.69663e-25	3.66284e-26	1.15694e-24	300	200	0	-6.8284e-26	-2.93434e-26	-2.15111e-25	-1.29183e-22	4.19803e-23	4.18023e-23	0	0	0
518	3	-1.29503e-25	-2.91967e-26	-2.97892e-25	5.17717e-24	-3.54817e-23	1.08932e-24	300	610	0	1.03903e-26	-4.88717e-28	-4.24906e-27	5.26361e-25	6.26385e-25	1.08342e-24	300	200	0	-1.19112e-25	-2.96854e-26	-3.02142e-25	-1.78286e-22	6.15045e-23	7.01858e-23	0	0	0
518	4	-1.84173e-25	-1.8867e-26	-3.78359e-25	6.87513e-24	-4.48465e-23	-5.69614e-25	300	610	0	1.35564e-27	-5.25751e-27	-1.24999e-26	8.63681e-25	1.52224e-24	7.30894e-25	300	200	0	-1.82818e-25	-2.41245e-26	-3.90858e-25	-2.26718e-22	8.27086e-23	1.04998e-22	0	0	0
518	5	-2.41069e-25	3.01148e-27	-4.39853e-25	8.4027e-24	-5.18347e-23	-3.33685e-24	300	610	0	-1.46393e-26	-1.24615e-26	-2.42584e-26	1.27128e-24	2.76473e-24	-3.38121e-26	300	200	0	-2.55708e-25	-9.45006e-27	-4.64111e-25	-2.63942e-22	1.02437e-22	1.43774e-22	0	0	0
518	6	-2.90037e-25	4.04398e-26	-4.55599e-25	9.31714e-24	-5.32406e-23	-7.45789e-24	300	610	0	-3.94233e-26	-2.24072e-26	-3.96792e-26	1.71658e-24	4.35245e-24	-1.35684e-24	300	200	0	-3.2946e-25	1.80325e-26	-4.95278e-25	-2.73952e-22	1.15509e-22	1.81402e-22	0	0	0
518	7	-3.15063e-25	9.71522e-26	-3.88509e-25	8.97554e-24	-4.46454e-23	-1.3079e-23	300	610	0	-7.43544e-26	-3.50591e-26	-5.82723e-26	2.13512e-24	6.21139e-24	-3.37658e-24	300	200	0	-3.89417e-25	6.2093e-26	-4.46781e-25	-2.34554e-22	1.14292e-22	2.09231e-22	0	0	0
518	8	-2.93256e-25	1.75645e-25	-1.91258e-25	6.5202e-24	-2.04381e-23	-2.01436e-23	300	610	0	-1.19691e-25	-4.97942e-26	-7.85271e-26	2.42034e-24	8.15658e-24	-6.1893e-24	300	200	0	-4.12947e-25	1.25851e-25	-2.69785e-25	-1.17392e-22	8.84756e-23	2.14247e-22	0	0	0
518	9	-1.94517e-25	2.75742e-25	1.91476e-25	8.97602e-25	2.59033e-23	-2.82537e-23	300	610	0	-1.73724e-25	-6.50969e-26	-9.74721e-26	2.41451e-24	9.8484e-24	-9.79794e-24	300	200	0	-3.6824e-25	2.10646e-25	9.40038e-26	1.10729e-22	2.52261e-23	1.78542e-22	0	0	0
519	0	1.75542e-26	3.92661e-25	8.17451e-25	-9.06778e-24	1.01132e-22	-3.65007e-23	300	610	0	-2.31678e-25	-7.82138e-26	-1.1021e-25	1.90369e-24	1.07487e-23	-1.40426e-23	300	200	0	-2.14123e-25	3.14447e-25	7.07241e-25	4.84533e-22	-9.00134e-23	7.94182e-23	0	0	0
519	1	3.82764e-25	5.1459e-25	1.73669e-24	-2.452e-23	2.11005e-22	-4.32755e-23	300	610	0	-2.84434e-25	-8.48088e-26	-1.09512e-25	6.20473e-25	1.00857e-23	-1.85133e-23	300	200	0	9.83306e-26	4.29781e-25	1.62717e-24	1.03421e-21	-2.71781e-22	-1.09454e-22	0	0	0
519	2	9.38594e-25	6.1995e-25	2.97536e-24	-4.63111e-23	3.58349e-22	-4.60848e-23	300	610	0	-3.17209e-25	-7.8693e-26	-8.55879e-26	-1.74006e-24	6.84116e-24	-2.24501e-23	300	200	0	6.21385e-25	5.41257e-25	2.88977e-24	1.77578e-21	-5.31567e-22	-4.15258e-22	0	0	0
519	3	1.7107e-24	6.74644e-25	4.51277e-24	-7.46086e-23	5.40313e-22	-4.14147e-23	300	610	0	-3.08437e-25	-5.17377e-26	-2.62296e-26	-5.48487e-24	-2.20658e-25	-2.46419e-23	300	200	0	1.40227e-24	6.22907e-25	4.48654e-24	2.69735e-21	-8.7318e-22	-8.61027e-22	0	0	0
519	4	2.69888e-24	6.29875e-25	6.25097e-24	-1.08354e-22	7.44755e-22	-2.4704e-23	300	610	0	-2.2922e-25	5.87363e-27	8.245e-26	-1.08607e-23	-1.24574e-23	-2.33442e-23	300	200	0	2.46966e-24	6.35749e-25	6.33342e-24	3.74088e-21	-1.28627e-21	-1.45779e-21	0	0	0
519	5	3.85793e-24	4.21395e-25	7.97793e-24	-1.44579e-22	9.45901e-22	9.48321e-24	300	610	0	-4.39075e-26	1.04858e-25	2.54377e-25	-1.79587e-23	-3.11572e-23	-1.62462e-23	300	200	0	3.81402e-24	5.26253e-25	8.23231e-24	4.78014e-21	-1.73802e-21	-2.19344e-21	0	0	0
519	6	5.07384e-24	-2.8593e-26	9.32726e-24	-1.77603e-22	1.0996e-21	6.69778e-23	300	610	0	2.87507e-25	2.55275e-25	5.00656e-25	-2.65801e-23	-5.72204e-23	-5.32071e-25	300	200	0	5.36135e-24	2.26682e-25	9.82791e-24	5.59646e-21	-2.16334e-21	-3.0181e-21	0	0	0
519	7	6.13651e-24	-8.05318e-25	9.73996e-24	-1.98212e-22	1.13891e-21	1.53088e-22	300	610	0	8.0431e-25	4.63957e-25	8.25186e-25	-3.60633e-23	-9.06861e-23	2.69096e-23	300	200	0	6.94082e-24	-3.41361e-25	1.05651e-23	5.85575e-21	-2.45448e-21	-3.82655e-21	0	0	0
519	8	6.71229e-24	-1.98926e-24	8.43802e-24	-1.92954e-22	9.71108e-22	2.71112e-22	300	610	0	1.53639e-24	7.30704e-25	1.21852e-24	-4.50788e-23	-1.30087e-22	6.90581e-23	300	200	0	8.24868e-24	-1.25856e-24	9.65654e-24	5.09246e-21	-2.45188e-21	-4.43917e-21	0	0	0
519	9	6.32183e-24	-3.63597e-24	4.42385e-24	-1.43797e-22	4.7788e-22	4.2017e-22	300	610	0	2.49108e-24	1.04313e-24	1.64995e-24	-5.14116e-23	-1.71641e-22	1.28046e-22	300	200	0	8.81291e-24	-2.59284e-24	6.0738e-24	2.70887e-21	-1.93892e-21	-4.58417e-21	0	0	0
520	0	4.33178e-24	-5.74607e-24	-3.47527e-24	-2.84813e-23	-4.79077e-22	5.92294e-22	300	610	0	3.63499e-24	1.37021e-24	2.05819e-24	-5.1765e-23	-2.08321e-22	2.0409e-22	300	200	0	7.96678e-24	-4.37586e-24	-1.41708e-24	-1.99857e-21	-6.4468e-22	-3.88576e-21	0	0	0
520	1	-2.77261e-26	-8.22459e-24	-1.64934e-23	1.77991e-22	-2.04415e-21	7.68844e-22	300	610	0	4.8708e-24	1.65497e-24	2.34144e-24	-4.16455e-23	-2.28921e-22	2.9403e-22	300	200	0	4.84307e-24	-6.56962e-24	-1.41519e-23	-9.77167e-21	1.74005e-21	-1.86526e-21	0	0	0
520	2	-7.60437e-24	-1.08299e-23	-3.57153e-23	5.00194e-22	-4.34235e-21	9.16482e-22	300	610	0	6.01018e-24	1.80705e-24	2.34855e-24	-1.5409e-23	-2.17279e-22	3.89489e-22	300	200	0	-1.5942e-24	-9.02287e-24	-3.33668e-23	-2.1265e-20	5.52693e-21	2.03574e-21	0	0	0
520	3	-1.92054e-23	-1.31156e-23	-6.17415e-23	9.56872e-22	-7.43911e-21	9.83219e-22	300	610	0	6.74557e-24	1.69685e-24	1.87391e-24	3.34189e-23	-1.51974e-22	4.74752e-22	300	200	0	-1.24598e-23	-1.14187e-23	-5.98676e-23	-3.68454e-20	1.09673e-20	8.39853e-21	0	0	0
520	4	-3.54002e-23	-1.43712e-23	-9.42052e-23	1.55274e-21	-1.12826e-20	8.95407e-22	300	610	0	6.62581e-24	1.15331e-24	6.59795e-25	1.11414e-22	-6.87667e-24	5.24602e-22	300	200	0	-2.87744e-23	-1.32179e-23	-9.35454e-23	-5.63035e-20	1.81553e-20	1.77236e-20	0	0	0
520	5	-5.62268e-23	-1.35751e-23	-1.31134e-22	2.26713e-21	-1.56279e-20	5.57e-22	300	610	0	5.04357e-24	-3.12146e-26	-1.58871e-24	2.23966e-22	2.46914e-22	5.02519e-22	300	200	0	-5.11832e-23	-1.36063e-23	-1.32722e-22	-7.84713e-20	2.68925e-20	3.02673e-20	0	0	0
520	6	-8.07904e-23	-9.37533e-24	-1.6817e-22	3.03954e-21	-1.99449e-20	-1.47085e-22	300	610	0	1.24574e-24	-2.08496e-24	-5.17004e-24	3.73283e-22	6.37125e-22	3.59907e-22	300	200	0	-7.95447e-23	-1.14603e-23	-1.7334e-22	-1.00755e-19	3.65123e-20	4.58078e-20	0	0	0
520	7	-1.0676e-22	-1.26686e-25	-1.97714e-22	3.75267e-21	-2.33175e-20	-1.34119e-21	300	610	0	-5.61807e-24	-5.22464e-24	-1.03269e-23	5.5558e-22	1.18369e-21	3.72322e-23	300	200	0	-1.12378e-22	-5.35133e-24	-2.08041e-22	-1.18619e-19	4.56725e-20	6.3338e-20	0	0	0
520	8	-1.29791e-22	1.59855e-23	-2.08099e-22	4.21483e-21	-2.43481e-20	-3.13994e-21	300	610	0	-1.63911e-23	-9.60201e-24	-1.71546e-23	7.57436e-22	1.88887e-21	-5.3171e-22	300	200	0	-1.46182e-22	6.38353e-24	-2.25254e-22	-1.25093e-19	5.21337e-20	8.0694e-20	0	0	0
520	9	-1.42933e-22	4.06943e-23	-1.8301e-22	4.14464e-21	-2.10917e-20	-5.61736e-21	300	610	0	-3.17295e-23	-1.52244e-23	-2.54727e-23	9.51455e-22	2.72368e-21	-1.411e-21	300	200	0	-1.74662e-22	2.547e-23	-2.08483e-22	-1.10412e-19	5.25607e-20	9.41476e-20	0	0	0
521	0	-1.36151e-22	7.52312e-23	-1.01423e-22	3.16311e-21	-1.10541e-20	-8.76144e-21	300	610	0	-5.18277e-23	-2.18462e-23	-3.46579e-23	1.09161e-21	3.61085e-21	-2.64774e-21	300	200	0	-1.87979e-22	5.3385e-23	-1.36081e-22	-6.19827e-20	4.24042e-20	9.80242e-20	0	0	0
521	1	-9.61233e-23	1.197e-22	6.15104e-23	8.0003e-22	8.69628e-21	-1.2413e-20	300	610	0	-7.60366e-23	-2.88332e-23	-4.34468e-23	1.10901e-21	4.40512e-21	-4.24971e-21	300	200	0	-1.7216e-22	9.08668e-23	1.80636e-23	3.51026e-20	1.5946e-20	8.44398e-20	0	0	0
521	2	-6.5708e-24	1.72222e-22	3.32143e-22	-3.47591e-21	4.12444e-20	-1.61901e-20	300	610	0	-1.02375e-22	-3.50065e-23	-4.97237e-23	9.09311e-22	4.87311e-21	-6.15475e-21	300	200	0	-1.08946e-22	1.37215e-22	2.82419e-22	1.96682e-19	-3.33788e-20	4.3303e-20	0	0	0
521	3	1.50548e-22	2.27859e-22	7.33972e-22	-1.01922e-20	8.93018e-20	-1.94023e-20	300	610	0	-1.26957e-22	-3.84845e-23	-5.03299e-23	3.73416e-22	4.67655e-21	-8.19187e-21	300	200	0	2.35919e-23	1.89375e-22	6.83642e-22	4.36928e-19	-1.12247e-19	-3.7225e-20	0	0	0
521	4	3.92604e-22	2.77378e-22	1.28066e-21	-1.97601e-20	1.54369e-19	-2.09658e-20	300	610	0	-1.43384e-22	-3.65534e-23	-4.09477e-23	-6.36089e-22	3.36493e-21	-1.00363e-20	300	200	0	2.4922e-22	2.40825e-22	1.23972e-21	7.64179e-19	-2.26144e-19	-1.69566e-19	0	0	0
521	5	7.32193e-22	3.05986e-22	1.96595e-21	-3.23039e-20	2.35528e-19	-1.93375e-20	300	610	0	-1.42222e-22	-2.56147e-23	-1.61383e-23	-2.25999e-21	3.85879e-22	-1.1163e-20	300	200	0	5.89971e-22	2.80371e-22	1.94981e-21	1.1749e-18	-3.77348e-19	-3.64582e-19	0	0	0
521	6	1.171e-21	2.92293e-22	2.75018e-21	-4.74223e-20	3.27846e-19	-1.24956e-20	300	610	0	-1.1071e-22	-1.27775e-24	3.03587e-23	-4.61577e-21	-4.87553e-21	-1.08079e-20	300	200	0	1.06029e-21	2.91015e-22	2.78054e-21	1.64561e-18	-5.62085e-19	-6.28168e-19	0	0	0
521	7	1.69139e-21	2.07864e-22	3.54388e-21	-6.38835e-20	4.20428e-19	1.9956e-21	300	610	0	-3.29445e-23	4.1316e-23	1.04935e-22	-7.75597e-21	-1.30156e-20	-7.94906e-21	300	200	0	1.65844e-21	2.4918e-22	3.64882e-21	2.12308e-18	-7.66837e-19	-9.56355e-19	0	0	0
521	8	2.24574e-21	1.79162e-23	4.18947e-21	-7.9267e-20	4.94272e-19	2.6786e-20	300	610	0	1.09143e-22	1.06831e-22	2.12883e-22	-1.16093e-20	-2.44744e-20	-1.32841e-21	300	200	0	2.35489e-21	1.24747e-22	4.40235e-21	2.51326e-18	-9.63943e-19	-1.32885e-18	0	0	0
521	9	2.74423e-21	-3.16171e-22	4.44358e-21	-8.9586e-20	5.20212e-19	6.43488e-20	300	610	0	3.33641e-22	1.98626e-22	3.5649e-22	-1.5904e-20	-3.93292e-20	1.04622e-20	300	200	0	3.07787e-21	-1.17545e-22	4.80007e-21	2.67075e-18	-1.10687e-18	-1.70116e-18	0	0	0
522	0	3.04219e-21	-8.3168e-22	3.96409e-21	-8.89564e-20	4.57456e-19	1.16337e-19	300	610	0	6.54919e-22	3.17096e-22	5.3234e-22	-2.00757e-20	-5.70105e-20	2.87998e-20	300	200	0	3.69711e-21	-5.14584e-22	4.49643e-21	2.39083e-18	-1.12595e-18	-1.99596e-18	0	0	0
522	1	2.92957e-21	-1.55583e-21	2.30812e-21	-6.94149e-20	2.53444e-19	1.82635e-19	300	610	0	1.0779e-21	4.57393e-22	7.27802e-22	-2.31685e-20	-7.59411e-20	5.4722e-20	300	200	0	4.00748e-21	-1.09844e-21	3.03593e-21	1.40821e-18	-9.25634e-19	-2.09479e-18	0	0	0
522	2	2.12621e-21	-2.4927e-21	-1.0507e-21	-2.10326e-20	-1.53945e-19	2.60074e-19	300	610	0	1.59007e-21	6.0656e-22	9.16844e-22	-2.37433e-20	-9.31191e-20	8.84604e-20	300	200	0	3.71628e-21	-1.88614e-21	-1.33851e-22	-5.92866e-19	-3.85291e-19	-1.83231e-18	0	0	0
522	3	2.88031e-22	-3.60528e-21	-6.67473e-21	6.74791e-20	-8.30585e-19	3.40831e-19	300	610	0	2.15114e-21	7.40224e-22	1.05552e-21	-1.98195e-20	-1.03687e-19	1.28797e-19	300	200	0	2.43917e-21	-2.86506e-21	-5.61922e-21	-3.95035e-18	6.34412e-19	-9.95818e-19	0	0	0
522	4	-2.9688e-21	-4.79276e-21	-1.50724e-20	2.07433e-19	-1.83521e-18	4.10612e-19	300	610	0	2.68094e-21	8.19206e-22	1.07783e-21	-8.885e-21	-1.00566e-19	1.72246e-19	300	200	0	-2.87862e-22	-3.97355e-21	-1.39946e-20	-8.97078e-18	2.2764e-18	6.65571e-19	0	0	0
522	5	-8.0177e-21	-5.86426e-21	-2.65528e-20	4.07836e-19	-3.20198e-18	4.46836e-19	300	610	0	3.04646e-21	7.86703e-22	8.93142e-22	1.19755e-20	-7.42835e-20	2.12098e-19	300	200	0	-4.97124e-21	-5.07756e-21	-2.56596e-20	-1.58425e-17	4.66024e-18	3.41717e-18	0	0	0
522	6	-1.51365e-20	-6.51185e-21	-4.10142e-20	6.71823e-19	-4.9152e-18	4.17179e-19	300	610	0	3.05047e-21	5.67035e-22	3.86703e-22	4.57744e-20	-1.31676e-20	2.37429e-19	300	200	0	-1.20861e-20	-5.94481e-21	-4.06275e-20	-2.45091e-17	7.84001e-18	7.49437e-18	0	0	0
522	7	-2.43794e-20	-6.28785e-21	-5.76617e-20	9.91656e-19	-6.8757e-18	2.7909e-19	300	610	0	2.42489e-21	6.7388e-23	-5.74324e-22	9.5068e-20	9.58604e-20	2.32253e-19	300	200	0	-2.19545e-20	-6.22046e-21	-5.8236e-20	-3.45003e-17	1.17448e-17	1.30317e-17	0	0	0
522	8	-3.53999e-20	-4.59437e-21	-7.46592e-20	1.3423e-18	-8.85979e-18	-1.89588e-20	300	610	0	8.33984e-22	-8.15611e-22	-2.12672e-21	1.61089e-19	2.65612e-19	1.75088e-19	300	200	0	-3.45659e-20	-5.40998e-21	-7.67859e-20	-4.47238e-17	1.61008e-17	1.99602e-17	0	0	0
522	9	-4.72268e-20	-6.96228e-22	-8.8741e-20	1.67382e-18	-1.04734e-17	-5.33417e-19	300	610	0	-2.10597e-21	-2.18226e-21	-4.38576e-21	2.42515e-19	5.05779e-19	3.93562e-20	300	200	0	-4.93327e-20	-2.87849e-21	-9.31267e-20	-5.3231e-17	2.03383e-17	2.78719e-17	0	0	0
523	0	-5.80038e-20	6.2281e-21	-9.48312e-20	1.90333e-18	-1.11082e-17	-1.31759e-18	300	610	0	-6.78267e-21	-4.10672e-21	-7.40541e-21	3.33847e-19	8.18614e-19	-2.0488e-19	300	200	0	-6.47865e-20	2.12138e-21	-1.02237e-19	-5.69891e-17	2.34911e-17	3.58528e-17	0	0	0
523	1	-6.47202e-20	1.69799e-20	-8.57591e-20	1.90783e-18	-9.90879e-18	-2.40826e-18	300	610	0	-1.35103e-20	-6.6023e-21	-1.11218e-20	4.2347e-19	1.19297e-18	-5.87191e-19	300	200	0	-7.82304e-20	1.03776e-20	-9.68809e-20	-5.1708e-17	2.41035e-17	4.22992e-17	0	0	0
523	2	-6.2981e-20	3.21593e-20	-5.21967e-20	1.52004e-18	-5.76791e-18	-3.80586e-18	300	610	0	-2.24098e-20	-9.57371e-21	-1.52793e-20	4.91537e-19	1.5967e-18	-1.13037e-18	300	200	0	-8.53908e-20	2.25856e-20	-6.7476e-20	-3.18002e-17	2.01704e-17	4.47398e-17	0	0	0
523	3	-4.6896e-20	5.18917e-20	1.70014e-20	5.30357e-19	2.63028e-18	-5.44746e-18	300	610	0	-3.32416e-20	-1.27566e-20	-1.9342e-20	5.07996e-19	1.96779e-18	-1.84071e-18	300	200	0	-8.01377e-20	3.91351e-20	-2.3406e-21	9.4193e-18	9.14686e-18	3.97073e-17	0	0	0
523	4	-9.19515e-21	7.54513e-20	1.33831e-19	-1.30095e-18	1.66916e-17	-7.17304e-18	300	610	0	-4.5188e-20	-1.56472e-20	-2.23973e-20	4.31283e-19	2.20517e-18	-2.69449e-18	300	200	0	-5.43831e-20	5.98041e-20	1.11433e-19	7.91582e-17	-1.19228e-17	2.27203e-17	0	0	0
523	5	5.82839e-20	1.00782e-19	3.09277e-19	-4.21633e-18	3.7687e-17	-8.68686e-18	300	610	0	-5.65956e-20	-1.743e-20	-2.30669e-20	2.08423e-19	2.16077e-18	-3.62071e-18	300	200	0	1.68832e-21	8.33519e-20	2.8621e-19	1.84039e-16	-4.60964e-17	-1.15361e-17	0	0	0
523	6	1.63563e-19	1.2394e-19	5.50294e-19	-8.41267e-18	6.63887e-17	-9.51846e-18	300	610	0	-6.47006e-20	-1.69165e-20	-1.94482e-20	-2.22411e-19	1.63548e-18	-4.48085e-18	300	200	0	9.88621e-20	1.07024e-19	5.30846e-19	3.28292e-16	-9.5975e-17	-6.87253e-17	0	0	0
523	7	3.12754e-19	1.38518e-19	8.55378e-19	-1.39668e-17	1.02542e-16	-8.99105e-18	300	610	0	-6.53807e-20	-1.25155e-20	-9.12141e-21	-9.25631e-19	3.82698e-19	-5.0477e-18	300	200	0	2.47374e-19	1.26003e-19	8.46256e-19	5.11112e-16	-1.62826e-16	-1.53942e-16	0	0	0
523	8	5.07386e-19	1.35149e-19	1.20863e-18	-2.07307e-17	1.4416e-16	-6.2093e-18	300	610	0	-5.3006e-20	-2.26567e-21	1.07312e-20	-1.95678e-18	-1.87559e-18	-4.98688e-18	300	200	0	4.5438e-19	1.32884e-19	1.21936e-18	7.23099e-16	-2.45333e-16	-2.70235e-16	0	0	0
523	9	7.40689e-19	1.01264e-19	1.5724e-18	-2.81961e-17	1.8665e-16	-8.34748e-20	300	610	0	-2.04913e-20	1.60315e-20	4.30352e-20	-3.34447e-18	-5.41445e-18	-3.847e-18	300	200	0	7.20198e-19	1.17296e-19	1.61543e-18	9.41859e-16	-3.37964e-16	-4.16464e-16	0	0	0
524	0	9.92876e-19	2.13306e-20	1.87903e-18	-3.53337e-17	2.21848e-16	1.05884e-17	300	610	0	4.03099e-20	4.4531e-20	9.02967e-20	-5.06452e-18	-1.04467e-17	-1.06669e-18	300	200	0	1.03319e-18	6.58616e-20	1.96933e-18	1.12703e-15	-4.28991e-16	-5.84436e-16	0	0	0
524	1	1.22561e-18	-1.2212e-19	2.02271e-18	-4.0421e-17	2.37063e-16	2.6954e-17	300	610	0	1.37701e-19	8.48653e-20	1.53773e-19	-7.00595e-18	-1.7033e-17	3.99023e-18	300	200	0	1.36331e-18	-3.72545e-20	2.17649e-18	1.21539e-15	-4.98355e-16	-7.55394e-16	0	0	0
524	2	1.37625e-18	-3.46296e-19	1.85317e-18	-4.08873e-17	2.14368e-16	4.9829e-17	300	610	0	2.78538e-19	1.3742e-19	2.32289e-19	-8.92985e-18	-2.49562e-17	1.19582e-17	300	200	0	1.65479e-18	-2.08877e-19	2.08546e-18	1.11705e-15	-5.15657e-16	-8.96096e-16	0	0	0
524	3	1.35287e-18	-6.64392e-19	1.17401e-18	-3.32197e-17	1.30442e-16	7.92822e-17	300	610	0	4.65732e-19	2.0033e-19	3.20682e-19	-1.04243e-17	-3.35619e-17	2.3337e-17	300	200	0	1.8186e-18	-4.64062e-19	1.49469e-18	7.14362e-16	-4.38819e-16	-9.54995e-16	0	0	0
524	4	1.03166e-18	-1.07988e-18	-2.50697e-19	-1.29949e-17	-4.25776e-17	1.14069e-16	300	610	0	6.94738e-19	2.68208e-19	4.07922e-19	-1.08619e-17	-4.157e-17	3.82885e-17	300	200	0	1.7264e-18	-8.11668e-19	1.57225e-19	-1.34158e-16	-2.14182e-16	-8.59404e-16	0	0	0
524	5	2.59063e-19	-1.57859e-18	-2.67667e-18	2.48763e-17	-3.34678e-16	1.50919e-16	300	610	0	9.48978e-19	3.30649e-19	4.75069e-19	-9.3707e-18	-4.68781e-17	5.63537e-17	300	200	0	1.20804e-18	-1.24794e-18	-2.2016e-18	-1.58215e-15	2.20938e-16	-5.14934e-16	0	0	0
524	6	-1.13842e-18	-2.11865e-18	-6.34106e-18	8.55862e-17	-7.7332e-16	1.83716e-16	300	610	0	1.19439e-18	3.70685e-19	4.93342e-19	-4.83387e-18	-4.63895e-17	7.60883e-17	300	200	0	5.59672e-20	-1.74796e-18	-5.84771e-18	-3.77253e-15	9.31918e-16	1.90975e-16	0	0	0
524	7	-3.33296e-18	-2.61862e-18	-1.13995e-17	1.7343e-16	-1.37588e-15	2.02663e-16	300	610	0	1.37355e-18	3.63453e-19	4.22823e-19	4.05932e-18	-3.59201e-17	9.46341e-17	300	200	0	-1.95941e-18	-2.25517e-18	-1.09767e-17	-6.79991e-15	1.97526e-15	1.37914e-15	0	0	0
524	8	-6.45874e-18	-2.9452e-18	-1.78337e-17	2.90252e-16	-2.13859e-15	1.93592e-16	300	610	0	1.40033e-18	2.75506e-19	2.12492e-19	1.86853e-17	-1.02622e-17	1.07267e-16	300	200	0	-5.05841e-18	-2.6697e-18	-1.76213e-17	-1.06553e-14	3.38033e-15	3.15971e-15	0	0	0
524	9	-1.0556e-17	-2.90248e-18	-2.53265e-17	4.33248e-16	-3.02169e-15	1.37669e-16	300	610	0	1.15653e-18	6.54113e-20	-1.97397e-19	4.02492e-17	3.6492e-17	1.06995e-16	300	200	0	-9.39948e-18	-2.83707e-18	-2.55239e-17	-1.51513e-14	5.12316e-15	5.6014e-15	0	0	0
525	0	-1.54934e-17	-2.22631e-18	-3.31067e-17	5.92119e-16	-3.93104e-15	1.18575e-17	300	610	0	4.92675e-19	-3.13565e-19	-8.69373e-19	6.94086e-17	1.10243e-16	8.43345e-17	300	200	0	-1.50007e-17	-2.53988e-18	-3.39761e-17	-1.98294e-14	7.09206e-15	8.68664e-15	0	0	0
525	1	-2.0868e-17	-5.88601e-19	-3.97734e-17	7.45654e-16	-4.6975e-15	-2.09423e-16	300	610	0	-7.6412e-19	-9.07689e-19	-1.85785e-18	1.05732e-16	2.15657e-16	2.74343e-17	300	200	0	-2.16321e-17	-1.49629e-18	-4.16313e-17	-2.38538e-14	9.04589e-15	1.22514e-14	0	0	0
525	2	-2.58886e-17	2.38189e-18	-4.31211e-17	8.5807e-16	-5.05648e-15	-5.50865e-16	300	610	0	-2.79158e-18	-1.75281e-18	-3.19183e-18	1.46983e-16	3.5428e-16	-7.72199e-17	300	200	0	-2.86802e-17	6.2908e-19	-4.63129e-17	-2.5907e-14	1.05683e-14	1.5911e-14	0	0	0
525	3	-2.92526e-17	7.05448e-18	-4.00017e-17	8.7566e-16	-4.63231e-15	-1.0305e-15	300	610	0	-5.73903e-18	-2.85924e-18	-4.85012e-18	1.88251e-16	5.21919e-16	-2.4323e-16	300	200	0	-3.49916e-17	4.19524e-18	-4.48518e-17	-2.41058e-14	1.10247e-14	1.89767e-14	0	0	0
525	4	-2.90374e-17	1.37185e-17	-2.62813e-17	7.24671e-16	-2.93398e-15	-1.65102e-15	300	610	0	-9.67537e-18	-4.19072e-18	-6.72859e-18	2.20991e-16	7.05262e-16	-4.8153e-16	300	200	0	-3.87127e-17	9.52783e-18	-3.30099e-17	-1.59743e-14	9.53246e-15	2.03737e-14	0	0	0
525	5	-2.26418e-17	2.24645e-17	3.03215e-18	3.11789e-16	6.2829e-16	-2.38792e-15	300	610	0	-1.45154e-17	-5.63752e-18	-8.6005e-18	2.32108e-16	8.77899e-16	-7.96147e-16	300	200	0	-3.71572e-17	1.68269e-17	-5.56835e-18	1.4811e-15	4.96024e-15	1.85786e-14	0	0	0
525	6	-6.82287e-18	3.30177e-17	5.33876e-17	-4.70983e-16	6.69379e-15	-3.17441e-15	300	610	0	-1.99236e-17	-6.98489e-18	-1.00728e-17	2.03314e-16	9.96117e-16	-1.17826e-15	300	200	0	-2.67465e-17	2.60328e-17	4.33148e-17	3.15338e-14	-4.0207e-15	1.16038e-14	0	0	0
525	7	2.21054e-17	4.45259e-17	1.29899e-16	-1.73478e-15	1.58553e-14	-3.88409e-15	300	610	0	-2.51985e-17	-7.8799e-18	-1.05448e-17	1.11071e-16	9.9517e-16	-1.59853e-15	300	200	0	-3.09317e-18	3.6646e-17	1.19354e-16	7.72647e-14	-1.88073e-14	-2.93338e-15	0	0	0
525	8	6.78358e-17	5.53088e-17	2.36037e-16	-3.57313e-15	2.85019e-14	-4.31298e-15	300	610	0	-2.91478e-17	-7.80256e-18	-9.17919e-18	-7.23958e-17	7.8716e-16	-1.99802e-15	300	200	0	3.8688e-17	4.75063e-17	2.26858e-16	1.40782e-13	-4.06253e-14	-2.76094e-14	0	0	0
525	9	1.33307e-16	6.25942e-17	3.71694e-16	-6.02959e-15	4.45875e-14	-4.16458e-15	300	610	0	-2.99723e-17	-6.05006e-18	-4.90049e-18	-3.76484e-16	2.62142e-16	-2.27852e-15	300	200	0	1.03334e-16	5.65441e-17	3.66794e-16	2.22062e-13	-7.01486e-14	-6.48025e-14	0	0	0
526	0	2.19536e-16	6.22855e-17	5.30564e-16	-9.05173e-15	6.3319e-14	-3.04288e-15	300	610	0	-2.51912e-17	-1.74741e-18	3.55756e-18	-8.27307e-16	-7.05368e-16	-2.2939e-15	300	200	0	1.94345e-16	6.05381e-17	5.34121e-16	3.17382e-13	-1.06951e-13	-1.16054e-13	0	0	0
526	1	3.23988e-16	4.88327e-17	6.96861e-16	-1.24311e-14	8.2768e-14	-4.60946e-16	300	610	0	-1.16517e-17	6.09846e-18	1.75307e-17	-1.43986e-15	-2.24187e-15	-1.84497e-15	300	200	0	3.12336e-16	5.49312e-17	7.14392e-16	4.17357e-13	-1.48784e-13	-1.81129e-13	0	0	0
526	2	4.38475e-16	1.53084e-17	8.41594e-16	-1.57309e-14	9.9432e-14	4.12534e-15	300	610	0	1.43134e-17	1.848e-17	3.81987e-17	-2.20668e-15	-4.44938e-15	-6.81578e-16	300	200	0	4.52789e-16	3.37884e-17	8.79792e-16	5.04696e-13	-1.90689e-13	-2.56752e-13	0	0	0
526	3	5.46676e-16	-4.6174e-17	9.18806e-16	-1.82081e-14	1.07797e-13	1.12467e-14	300	610	0	5.65058e-17	3.61828e-17	6.62249e-17	-3.08281e-15	-7.36622e-15	1.48322e-15	300	200	0	6.03182e-16	-9.99126e-18	9.85031e-16	5.51946e-13	-2.24032e-13	-3.35041e-13	0	0	0
526	4	6.21505e-16	-1.43534e-16	8.62571e-16	-1.8741e-14	9.99916e-14	2.13006e-14	300	610	0	1.18173e-16	5.94698e-17	1.01238e-16	-3.96737e-15	-1.09119e-14	4.94083e-15	300	200	0	7.39678e-16	-8.40645e-17	9.63808e-16	5.19672e-13	-2.35567e-13	-4.0173e-13	0	0	0
526	5	6.22775e-16	-2.83107e-16	5.85894e-16	-1.57816e-14	6.56818e-14	3.437e-14	300	610	0	2.00924e-16	8.76404e-17	1.41141e-16	-4.68316e-15	-1.48161e-14	9.93002e-15	300	200	0	8.23699e-16	-1.95466e-16	7.27036e-16	3.55777e-13	-2.06783e-13	-4.34417e-13	0	0	0
526	6	4.95841e-16	-4.67155e-16	-1.68163e-17	-7.36184e-15	-7.61269e-15	4.99743e-14	300	610	0	3.03186e-16	1.18463e-16	1.81277e-16	-4.95701e-15	-1.85342e-14	1.65485e-14	300	200	0	7.99027e-16	-3.48692e-16	1.6446e-16	-3.0587e-15	-1.13838e-13	-4.01185e-13	0	0	0
526	7	1.72249e-16	-6.90395e-16	-1.06161e-15	8.80908e-15	-1.33514e-13	6.67515e-14	300	610	0	4.18178e-16	1.47508e-16	2.13493e-16	-4.40539e-15	-2.11576e-14	2.46282e-14	300	200	0	5.90427e-16	-5.42887e-16	-8.48118e-16	-6.26539e-13	7.14237e-14	-2.60194e-13	0	0	0
526	8	-4.26287e-16	-9.35507e-16	-2.65866e-15	3.51081e-14	-3.24804e-13	8.20897e-14	300	610	0	5.31466e-16	1.67436e-16	2.25255e-16	-2.53244e-15	-2.13332e-14	3.35741e-14	300	200	0	1.05178e-16	-7.68071e-16	-2.4334e-15	-1.58102e-12	3.78835e-13	3.89847e-14	0	0	0
526	9	-1.37891e-15	-1.16783e-15	-4.88505e-15	7.35692e-14	-5.90158e-13	9.17445e-14	300	610	0	6.18297e-16	1.67376e-16	1.99002e-16	1.25028e-15	-1.72148e-14	4.21713e-14	300	200	0	-7.60614e-16	-1.00046e-15	-4.68605e-15	-2.91328e-12	8.34951e-13	5.51255e-13	0	0	0
527	0	-2.74985e-15	-1.32974e-15	-7.74437e-15	1.25208e-13	-9.29304e-13	8.95124e-14	300	610	0	6.41106e-16	1.32564e-16	1.12075e-16	7.57021e-15	-6.48196e-15	4.83794e-14	300	200	0	-2.10874e-15	-1.19718e-15	-7.6323e-15	-4.62634e-12	1.45512e-12	1.32792e-12	0	0	0
527	1	-4.56407e-15	-1.33561e-15	-1.11116e-14	1.89058e-13	-1.32647e-12	6.70682e-14	300	610	0	5.47835e-16	4.45276e-17	-6.23556e-17	1.69925e-14	1.35295e-14	4.91448e-14	300	200	0	-4.01623e-15	-1.29108e-15	-1.1174e-14	-6.64648e-12	2.23203e-12	2.4034e-12	0	0	0
527	2	-6.77306e-15	-1.06885e-15	-1.4664e-14	2.60908e-13	-1.74218e-12	1.4124e-14	300	610	0	2.72008e-16	-1.17826e-16	-3.52809e-16	2.98569e-14	4.55295e-14	4.02851e-14	300	200	0	-6.50106e-15	-1.18667e-15	-1.50168e-14	-8.78181e-12	3.12045e-12	3.77557e-12	0	0	0
527	3	-9.21063e-15	-3.83238e-16	-1.78018e-14	3.31771e-13	-2.10395e-12	-8.08895e-14	300	610	0	-2.64136e-16	-3.75772e-16	-7.84827e-16	4.60403e-14	9.17451e-14	1.65218e-14	300	200	0	-9.47476e-15	-7.5901e-16	-1.85867e-14	-1.06747e-11	4.01858e-12	5.37924e-12	0	0	0
527	4	-1.15403e-14	8.88699e-16	-1.95679e-14	3.86223e-13	-2.29689e-12	-2.29371e-13	300	610	0	-1.14187e-15	-7.46489e-16	-1.37348e-15	6.46405e-14	1.53102e-13	-2.82351e-14	300	200	0	-1.26821e-14	1.4221e-16	-2.09413e-14	-1.17534e-11	4.74735e-12	7.05299e-12	0	0	0
527	5	-1.31991e-14	2.91666e-15	-1.85818e-14	4.00841e-13	-2.15617e-12	-4.40057e-13	300	610	0	-2.4317e-15	-1.23647e-15	-2.1125e-15	8.35873e-14	2.28071e-13	-1.00225e-13	300	200	0	-1.56308e-14	1.68019e-15	-2.06943e-14	-1.11923e-11	5.03047e-12	8.50156e-12	0	0	0
527	6	-1.33472e-14	5.83905e-15	-1.30135e-14	3.43146e-13	-1.46429e-12	-7.15247e-13	300	610	0	-4.17083e-15	-1.83229e-15	-2.9598e-15	9.9208e-14	3.11168e-13	-2.04652e-13	300	200	0	-1.7518e-14	4.00676e-15	-1.59733e-14	-7.89551e-12	4.47973e-12	9.25809e-12	0	0	0
527	7	-1.08371e-14	9.71106e-15	-6.3013e-16	1.71641e-13	4.27156e-14	-1.04556e-12	300	610	0	-6.33077e-15	-2.48862e-15	-3.81973e-15	1.05804e-13	3.91172e-13	-3.43841e-13	300	200	0	-1.71678e-14	7.22244e-15	-4.44986e-15	-5.24204e-13	2.5929e-12	8.6541e-12	0	0	0
527	8	-4.22403e-15	1.44318e-14	2.10386e-14	-1.62246e-13	2.65496e-12	-1.40325e-12	300	610	0	-8.77472e-15	-3.11412e-15	-4.52331e-15	9.53368e-14	4.49206e-13	-5.1463e-13	300	200	0	-1.29987e-14	1.13177e-14	1.65153e-14	1.24052e-11	-1.22649e-12	5.80903e-12	0	0	0
527	9	8.15381e-15	1.96499e-14	5.43639e-14	-7.09324e-13	6.64783e-12	-1.7344e-12	300	610	0	-1.12059e-14	-3.55627e-15	-4.80905e-15	5.73616e-14	4.56992e-13	-7.04963e-13	300	200	0	-3.05205e-15	1.60936e-14	4.95549e-14	3.23207e-11	-7.61514e-12	-3.43926e-13	0	0	0
528	0	2.79915e-14	2.46508e-14	1.01053e-13	-1.51376e-12	1.2214e-11	-1.95069e-12	300	610	0	-1.31106e-14	-3.58784e-15	-4.30879e-15	-2.05828e-14	3.75771e-13	-8.89819e-13	300	200	0	1.48809e-14	2.1063e-14	9.67439e-14	6.02571e-11	-1.71477e-11	-1.09743e-11	0	0	0
528	1	5.66903e-14	2.82372e-14	1.61303e-13	-2.59898e-12	1.93624e-11	-1.92238e-12	300	610	0	-1.37047e-14	-2.89876e-15	-2.54522e-15	-1.51882e-13	1.56582e-13	-1.02682e-12	300	200	0	4.29855e-14	2.53384e-14	1.58757e-13	9.63509e-11	-3.01715e-11	-2.71878e-11	0	0	0
528	2	9.48498e-14	2.86193e-14	2.32645e-13	-3.94756e-12	2.77803e-11	-1.47451e-12	300	610	0	-1.18962e-14	-1.09915e-15	1.04992e-15	-3.48752e-13	-2.57118e-13	-1.05217e-12	300	200	0	8.29535e-14	2.75202e-14	2.33695e-13	1.39148e-10	-4.65671e-11	-4.97497e-11	0	0	0
528	3	1.41551e-13	2.33494e-14	3.08487e-13	-5.47452e-12	3.66607e-11	-3.89768e-13	300	610	0	-6.28389e-15	2.25879e-15	7.08514e-15	-6.18844e-13	-9.2334e-13	-8.78079e-13	300	200	0	1.35267e-13	2.56082e-14	3.15572e-13	1.8473e-10	-6.54272e-11	-7.86749e-11	0	0	0
528	4	1.93425e-13	9.34162e-15	3.76428e-13	-6.99509e-12	4.4504e-11	1.57772e-12	300	610	0	4.78061e-15	7.63079e-15	1.61129e-14	-9.60283e-13	-1.89062e-12	-3.93205e-13	300	200	0	1.98206e-13	1.69724e-14	3.92541e-13	2.25703e-10	-8.46628e-11	-1.12669e-10	0	0	0
528	5	2.43539e-13	-1.69589e-14	4.16538e-13	-8.18926e-12	4.89172e-11	4.67257e-12	300	610	0	2.30335e-14	1.53918e-14	2.84733e-14	-1.35501e-12	-3.18093e-12	5.31663e-13	300	200	0	2.66572e-13	-1.56709e-15	4.45011e-13	2.50163e-10	-1.00563e-10	-1.48431e-10	0	0	0
528	6	2.80198e-13	-5.91861e-14	3.99924e-13	-8.56807e-12	4.64491e-11	9.08643e-12	300	610	0	5.0004e-14	2.56987e-14	4.40672e-14	-1.76057e-12	-4.76553e-12	2.03002e-12	300	200	0	3.30202e-13	-3.34875e-14	4.43991e-13	2.40831e-10	-1.07364e-10	-1.79852e-10	0	0	0
528	7	2.85856e-13	-1.20358e-13	2.88098e-13	-7.45021e-12	3.25245e-11	1.48792e-11	300	610	0	8.65441e-14	3.82962e-14	6.20512e-14	-2.10087e-12	-6.53337e-12	4.21511e-12	300	200	0	3.724e-13	-8.20617e-14	3.50149e-13	1.7466e-10	-9.69289e-11	-1.97205e-10	0	0	0
528	8	2.3642e-13	-2.01794e-13	3.38597e-14	-3.96103e-12	1.56124e-12	2.18689e-11	300	610	0	1.32151e-13	5.22654e-14	8.04632e-14	-2.25709e-12	-8.25336e-12	7.14153e-12	300	200	0	3.68571e-13	-1.49529e-13	1.14323e-13	2.33516e-11	-5.86804e-11	-1.86495e-10	0	0	0
528	9	1.01412e-13	-3.0159e-13	-4.15353e-13	2.92902e-12	-5.26162e-11	2.94911e-11	300	610	0	1.84071e-13	6.57236e-14	9.58015e-14	-2.06077e-12	-9.53343e-12	1.07505e-11	300	200	0	2.85483e-13	-2.35866e-13	-3.19551e-13	-2.44658e-10	2.00126e-11	-1.29194e-10	0	0	0
529	0	-1.54435e-13	-4.12623e-13	-1.11053e-12	1.43053e-11	-1.35935e-10	3.66329e-11	300	610	0	2.36204e-13	7.55025e-14	1.02613e-13	-1.29197e-12	-9.78291e-12	1.47982e-11	300	200	0	8.17692e-14	-3.3712e-13	-1.00792e-12	-6.60068e-10	1.52732e-10	-2.74064e-12	0	0	0
529	1	-5.67398e-13	-5.20176e-13	-2.08935e-12	3.11255e-11	-2.52661e-10	4.14579e-11	300	610	0	2.77897e-13	7.68541e-14	9.31819e-14	3.1309e-13	-8.18821e-12	1.87696e-11	300	200	0	-2.89501e-13	-4.43322e-13	-1.99616e-12	-1.24571e-09	3.51896e-10	2.17764e-10	0	0	0
529	2	-1.168e-12	-5.99374e-13	-3.35852e-12	5.3926e-11	-4.03287e-10	4.12531e-11	300	610	0	2.92787e-13	6.32679e-14	5.74558e-14	3.03981e-12	-3.71661e-12	2.17848e-11	300	200	0	-8.75211e-13	-5.36106e-13	-3.30107e-12	-2.00598e-09	6.25327e-10	5.56127e-10	0	0	0
529	3	-1.9704e-12	-6.12832e-13	-4.86953e-12	8.24001e-11	-5.8164e-10	3.23424e-11	300	610	0	2.5797e-13	2.65183e-14	-1.65963e-14	7.15198e-12	4.83143e-12	2.25118e-11	300	200	0	-1.71243e-12	-5.86314e-13	-4.88613e-12	-2.91233e-09	9.71227e-10	1.02931e-09	0	0	0
529	4	-2.95742e-12	-5.0916e-13	-6.48783e-12	1.14838e-10	-7.71233e-10	1.01376e-11	300	610	0	1.4392e-13	-4.28986e-14	-1.41952e-13	1.28211e-11	1.8697e-11	1.91079e-11	300	200	0	-2.8135e-12	-5.52058e-13	-6.62978e-12	-3.88481e-09	1.37145e-09	1.63887e-09	0	0	0
529	5	-4.06084e-12	-2.23262e-13	-7.95714e-12	1.47442e-10	-9.41061e-10	-3.0585e-11	300	610	0	-8.42881e-14	-1.54738e-13	-3.30544e-13	2.00227e-11	3.89359e-11	9.22533e-12	300	200	0	-4.14513e-12	-3.78e-13	-8.28768e-12	-4.77064e-09	1.78315e-09	2.35921e-09	0	0	0
529	6	-5.13793e-12	3.20291e-13	-8.86264e-12	1.73575e-10	-1.04129e-09	-9.50707e-11	300	610	0	-4.63727e-13	-3.17171e-13	-5.90015e-13	2.83961e-11	6.6063e-11	-9.87621e-12	300	200	0	-5.60165e-12	3.12001e-15	-9.45265e-12	-5.32209e-09	2.12944e-09	3.12287e-09	0	0	0
529	7	-5.94584e-12	1.19926e-12	-8.59975e-12	1.83036e-10	-9.997e-10	-1.87515e-10	300	610	0	-1.02752e-12	-5.33916e-13	-9.18958e-13	3.70715e-11	9.95455e-11	-4.10511e-11	300	200	0	-6.97336e-12	6.65346e-13	-9.51871e-12	-5.1776e-09	2.29018e-09	3.80351e-09	0	0	0
529	8	-6.11808e-12	2.47935e-12	-6.35923e-12	1.61534e-10	-7.20053e-10	-3.09417e-10	300	610	0	-1.79503e-12	-8.0018e-13	-1.30052e-12	4.44731e-11	1.37138e-10	-8.67603e-11	300	200	0	-7.91311e-12	1.67917e-12	-7.65975e-12	-3.85263e-09	2.09484e-09	4.19861e-09	0	0	0
529	9	-5.14896e-12	4.19165e-12	-1.14364e-12	9.064e-11	-8.43553e-11	-4.57275e-10	300	610	0	-2.75773e-12	-1.09736e-12	-1.69448e-12	4.81244e-11	1.74085e-10	-1.4827e-10	300	200	0	-7.90668e-12	3.09429e-12	-2.83813e-12	-7.49229e-10	1.32069e-09	4.01515e-09	0	0	0
530	0	-2.39567e-12	6.30061e-12	8.16485e-12	-5.14598e-11	1.03879e-09	-6.1962e-10	300	610	0	-3.86026e-12	-1.38668e-12	-2.02831e-12	4.44955e-11	2.02247e-10	-2.24507e-10	300	200	0	-6.25593e-12	4.91393e-12	6.13654e-12	4.8038e-09	-2.99638e-10	2.86347e-09	0	0	0
530	1	2.88984e-12	8.66215e-12	2.26618e-11	-2.8794e-10	2.77685e-09	-7.73494e-10	300	610	0	-4.97739e-12	-1.60234e-12	-2.18833e-12	2.89572e-11	2.09288e-10	-3.10549e-10	300	200	0	-2.08755e-12	7.05981e-12	2.04735e-11	1.34659e-08	-3.0557e-09	2.66579e-10	0	0	0
530	2	1.14835e-11	1.09733e-11	4.31768e-11	-6.39535e-10	5.22399e-09	-8.80728e-10	300	610	0	-5.88825e-12	-1.64516e-12	-2.01287e-12	-4.07313e-12	1.78137e-10	-3.95802e-10	300	200	0	5.5953e-12	9.32813e-12	4.11639e-11	2.57394e-08	-7.21561e-09	-4.30541e-09	0	0	0
530	3	2.40491e-11	1.27175e-11	6.99046e-11	-1.11844e-09	8.39697e-09	-8.84605e-10	300	610	0	-6.25146e-12	-1.37849e-12	-1.29029e-12	-6.06773e-11	8.70156e-11	-4.62006e-10	300	200	0	1.77976e-11	1.1339e-11	6.86143e-11	4.17489e-08	-1.29546e-08	-1.13646e-08	0	0	0
530	4	4.09172e-11	1.3114e-11	1.01896e-10	-1.71946e-09	1.21744e-08	-7.07911e-10	300	610	0	-5.58686e-12	-6.28824e-13	2.34036e-13	-1.46545e-10	-8.95132e-11	-4.81349e-10	300	200	0	3.53303e-11	1.24852e-11	1.0213e-10	6.09366e-08	-2.02499e-08	-2.12858e-08	0	0	0
530	5	6.17706e-11	1.10843e-11	1.36408e-10	-2.40825e-09	1.62199e-08	-2.53796e-10	300	610	0	-3.27241e-12	8.05448e-13	2.83673e-12	-2.65505e-10	-3.77984e-10	-4.15176e-10	300	200	0	5.84982e-11	1.18898e-11	1.39245e-10	8.16732e-08	-2.87394e-08	-3.41276e-08	0	0	0
530	6	8.52313e-11	5.25555e-12	1.68148e-10	-3.10685e-09	1.98927e-08	5.88666e-10	300	610	0	1.43166e-12	3.13302e-12	6.77531e-12	-4.17353e-10	-8.01334e-10	-2.13989e-10	300	200	0	8.6663e-11	8.38857e-12	1.74923e-10	1.00804e-07	-3.75454e-08	-4.93862e-08	0	0	0
530	7	1.08362e-10	-5.97213e-12	1.88484e-10	-3.67767e-09	2.21556e-08	1.93187e-09	300	610	0	9.31645e-12	6.53164e-12	1.22206e-11	-5.94914e-10	-1.37149e-09	1.80304e-10	300	200	0	1.17679e-10	5.59515e-13	2.00705e-10	1.13174e-07	-4.50759e-08	-6.56841e-08	0	0	0
530	8	1.26122e-10	-2.42618e-11	1.84769e-10	-3.90785e-09	2.14971e-08	3.86747e-09	300	610	0	2.10984e-11	1.10883e-11	1.91574e-11	-7.80376e-10	-2.07874e-09	8.287e-10	300	200	0	1.47221e-10	-1.31734e-11	2.03927e-10	1.1122e-07	-4.88262e-08	-8.04102e-08	0	0	0
530	9	1.30859e-10	-5.10414e-11	1.39994e-10	-3.49785e-09	1.58941e-08	6.43205e-09	300	610	0	3.72154e-11	1.67144e-11	2.72498e-11	-9.41125e-10	-2.8778e-09	1.7846e-09	300	200	0	1.68074e-10	-3.43271e-11	1.67243e-10	8.47594e-08	-4.52243e-08	-8.93485e-08	0	0	0
531	0	1.11962e-10	-8.70345e-11	3.30863e-11	-2.0594e-09	2.85298e-09	9.55876e-09	300	610	0	5.75301e-11	2.30336e-11	3.5674e-11	-1.02555e-09	-3.67082e-09	3.0771e-09	300	200	0	1.69492e-10	-6.40009e-11	6.87604e-11	2.11605e-08	-2.95816e-08	-8.6367e-08	0	0	0
531	1	5.58768e-11	-1.31589e-10	-1.59716e-10	8.695e-10	-2.04207e-08	1.30148e-08	300	610	0	8.09333e-11	2.92482e-11	4.29286e-11	-9.59734e-10	-4.28891e-09	4.68705e-09	300	200	0	1.3681e-10	-1.0234e-10	-1.16787e-10	-9.38436e-08	3.75969e-09	-6.32717e-08	0	0	0
531	2	-5.32571e-11	-1.81793e-10	-4.61933e-10	5.78337e-09	-5.66656e-08	1.63271e-08	300	610	0	1.04855e-10	3.39919e-11	4.66443e-11	-6.4624e-10	-4.47456e-09	6.51525e-09	300	200	0	5.1598e-11	-1.47801e-10	-4.15289e-10	-2.74408e-07	6.09697e-08	-9.9823e-09	0	0	0
531	3	-2.32028e-10	-2.31416e-10	-8.91784e-10	1.31307e-08	-1.07955e-07	1.87023e-08	300	610	0	1.24719e-10	3.51939e-11	4.34346e-11	3.3021e-11	-3.86959e-09	8.34397e-09	300	200	0	-1.07309e-10	-1.96222e-10	-8.48349e-10	-5.31556e-07	1.47831e-07	8.47728e-08	0	0	0
531	4	-4.94845e-10	-2.69736e-10	-1.45449e-09	2.31868e-08	-1.74776e-07	1.89553e-08	300	610	0	1.33404e-10	2.99864e-11	2.88452e-11	1.2076e-09	-2.01496e-09	9.79437e-09	300	200	0	-3.6144e-10	-2.39749e-10	-1.42564e-09	-8.68582e-07	2.68252e-07	2.31999e-07	0	0	0
531	5	-8.49343e-10	-2.8045e-10	-2.13158e-09	3.58692e-08	-2.54752e-07	1.54646e-08	300	610	0	1.20848e-10	1.47111e-11	-2.51127e-12	3.0001e-09	1.6286e-09	1.0286e-08	300	200	0	-7.28495e-10	-2.65739e-10	-2.13409e-09	-1.27465e-06	4.2207e-07	4.39958e-07	0	0	0
531	6	-1.28979e-09	-2.4093e-10	-2.86721e-09	5.04892e-08	-3.41028e-07	6.18652e-09	300	610	0	7.39485e-11	-1.49076e-11	-5.65282e-11	5.49564e-09	7.62803e-09	9.00812e-09	300	200	0	-1.21584e-09	-2.55838e-10	-2.92373e-09	-1.7166e-06	6.02081e-07	7.10425e-07	0	0	0
531	7	-1.78839e-09	-1.22233e-10	-3.55211e-09	6.54478e-08	-4.20367e-07	-1.12335e-08	300	610	0	-2.29564e-11	-6.33314e-11	-1.38757e-10	8.69646e-09	1.64809e-08	4.91756e-09	300	200	0	-1.81135e-09	-1.85565e-10	-3.69087e-09	-2.1293e-06	7.90319e-07	1.03352e-06	0	0	0
531	8	-2.28474e-09	1.0956e-10	-4.00676e-09	7.78933e-08	-4.7119e-07	-3.92024e-08	300	610	0	-1.86741e-10	-1.34421e-10	-2.53001e-10	1.24602e-08	2.8461e-08	-3.2168e-09	300	200	0	-2.47148e-09	-2.48608e-11	-4.25976e-09	-2.40557e-06	9.53832e-07	1.38116e-06	0	0	0
531	9	-2.67426e-09	4.89995e-10	-3.96667e-09	8.33871e-08	-4.61877e-07	-7.97187e-08	300	610	0	-4.32883e-10	-2.30191e-10	-3.99241e-10	1.64227e-08	4.33958e-08	-1.66977e-08	300	200	0	-3.10715e-09	2.59803e-10	-4.36591e-09	-2.38723e-06	1.04043e-06	1.6994e-06	0	0	0
532	0	-2.7972e-09	1.05007e-09	-3.07438e-09	7.56508e-08	-3.49901e-07	-1.33657e-07	300	610	0	-7.71229e-10	-3.49029e-10	-5.70803e-10	1.9909e-08	6.03729e-08	-3.66821e-08	300	200	0	-3.56843e-09	7.01039e-10	-3.64518e-09	-1.86032e-06	9.7531e-07	1.90051e-06	0	0	0
532	1	-2.43097e-09	1.80644e-09	-8.8492e-10	4.65078e-08	-8.25879e-08	-1.99755e-07	300	610	0	-1.19978e-09	-4.83344e-10	-7.50833e-10	2.18441e-08	7.73814e-08	-6.3834e-08	300	200	0	-3.63075e-09	1.3231e-09	-1.63575e-09	-5.58107e-07	6.59796e-07	1.85619e-06	0	0	0
532	2	-1.28991e-09	2.7474e-09	3.10666e-09	-1.38241e-08	3.9947e-07	-2.73295e-07	300	610	0	-1.69635e-09	-6.16726e-10	-9.08258e-10	2.06802e-08	9.09177e-08	-9.78216e-08	300	200	0	-2.98626e-09	2.13067e-09	2.1984e-09	1.82254e-06	-2.57913e-08	1.3942e-06	0	0	0
532	3	9.62207e-10	3.81426e-09	9.40491e-09	-1.15891e-07	1.15507e-06	-3.4453e-07	300	610	0	-2.20827e-09	-7.20826e-10	-9.93722e-10	1.43675e-08	9.56079e-08	-1.36651e-07	300	200	0	-1.24606e-09	3.09343e-09	8.41118e-09	5.58521e-06	-1.21287e-06	3.01557e-07	0	0	0
532	4	4.67973e-09	4.87888e-09	1.84091e-08	-2.69383e-07	2.22974e-06	-3.96983e-07	300	610	0	-2.64072e-09	-7.52412e-10	-9.36304e-10	4.08594e-10	8.39396e-08	-1.75849e-07	300	200	0	2.03901e-09	4.12647e-09	1.74728e-08	1.09714e-05	-3.02602e-06	-1.66138e-06	0	0	0
532	5	1.01751e-08	5.71885e-09	3.02524e-08	-4.80486e-07	3.63652e-06	-4.05894e-07	300	610	0	-2.84527e-09	-6.51323e-10	-6.42281e-10	-2.39546e-08	4.62392e-08	-2.0756e-07	300	200	0	7.32986e-09	5.06753e-09	2.96101e-08	1.80643e-05	-5.5521e-06	-4.73097e-06	0	0	0
532	6	1.76232e-08	5.99389e-09	4.45779e-08	-7.48018e-07	5.32922e-06	-3.37224e-07	300	610	0	-2.61103e-09	-3.4044e-10	2.29333e-12	-6.13615e-08	-2.89208e-08	-2.19674e-07	300	200	0	1.50121e-08	5.65345e-09	4.45802e-08	2.6655e-05	-8.79434e-06	-9.08879e-06	0	0	0
532	7	2.6923e-08	5.22934e-09	6.025e-08	-1.05822e-06	7.16819e-06	-1.47858e-07	300	610	0	-1.66218e-09	2.70867e-10	1.12291e-09	-1.13698e-07	-1.53648e-07	-1.95191e-07	300	200	0	2.52608e-08	5.5002e-09	6.13729e-08	3.60692e-05	-1.26099e-05	-1.47836e-05	0	0	0
532	8	3.7515e-08	2.81518e-09	7.50144e-08	-1.3783e-06	8.88023e-06	2.12162e-07	300	610	0	3.32805e-10	1.27793e-09	2.83913e-09	-1.81149e-07	-3.38721e-07	-1.12132e-07	300	200	0	3.78478e-08	4.09311e-09	7.78535e-08	4.49636e-05	-1.66312e-05	-2.16227e-05	0	0	0
532	9	4.81581e-08	-1.96748e-09	8.51384e-08	-1.6492e-06	1.00165e-05	7.94341e-07	300	610	0	3.73363e-09	2.7645e-09	5.23536e-09	-2.60902e-07	-5.90376e-07	5.55834e-08	300	200	0	5.18917e-08	7.97023e-10	9.03738e-08	5.11097e-05	-2.01768e-05	-2.90341e-05	0	0	0
533	0	5.66831e-08	-9.87786e-09	8.50921e-08	-1.77839e-06	9.91571e-06	1.64219e-06	300	610	0	8.87438e-09	4.77679e-09	8.31745e-09	-3.45511e-07	-9.05651e-07	3.3576e-07	300	200	0	6.55575e-08	-5.10107e-09	9.34095e-08	5.12009e-05	-2.21596e-05	-3.5904e-05	0	0	0
533	1	5.97564e-08	-2.15879e-08	6.73664e-08	-1.6343e-06	7.68424e-06	2.77631e-06	300	610	0	1.59753e-08	7.28618e-09	1.19533e-08	-4.21022e-07	-1.2662e-06	7.53441e-07	300	200	0	7.57317e-08	-1.43017e-08	7.93196e-08	4.07423e-05	-2.1013e-05	-4.04072e-05	0	0	0
533	2	5.27103e-08	-3.74783e-08	2.25669e-08	-1.0448e-06	2.20963e-06	4.17314e-06	300	610	0	2.50131e-08	1.01398e-08	1.57984e-08	-4.65053e-07	-1.63073e-06	1.32367e-06	300	200	0	7.77234e-08	-2.73385e-08	3.83653e-08	1.41034e-05	-1.46614e-05	-3.98606e-05	0	0	0
533	3	2.95248e-08	-5.73444e-08	-6.00314e-08	1.97162e-07	-7.77043e-06	5.73726e-06	300	610	0	3.55455e-08	1.30004e-08	1.92099e-08	-4.45198e-07	-1.92659e-06	2.04096e-06	300	200	0	6.50703e-08	-4.4344e-08	-4.08214e-08	-3.51537e-05	-5.73962e-07	-3.06442e-05	0	0	0
533	4	-1.69236e-08	-8.00058e-08	-1.91244e-07	2.3164e-06	-2.35172e-05	7.26798e-06	300	610	0	4.64933e-08	1.52799e-08	2.11601e-08	-3.18345e-07	-2.04166e-06	2.86532e-06	300	200	0	2.95697e-08	-6.47259e-08	-1.70084e-07	-0.000113536	2.4047e-05	-8.25974e-06	0	0	0
533	5	-9.42009e-08	-1.0283e-07	-3.79802e-07	5.52199e-06	-4.60286e-05	8.4232e-06	300	610	0	5.58935e-08	1.60762e-08	2.01642e-08	-3.17006e-08	-1.81844e-06	3.70493e-06	300	200	0	-3.83074e-08	-8.67538e-08	-3.59638e-07	-0.000226321	6.18832e-05	3.23859e-05	0	0	0
533	6	-2.09074e-07	-1.21204e-07	-6.29e-07	9.95234e-06	-7.56373e-05	8.68576e-06	300	610	0	6.06526e-08	1.41274e-08	1.42507e-08	4.73428e-07	-1.05311e-06	4.39697e-06	300	200	0	-1.48421e-07	-1.07077e-07	-6.14749e-07	-0.000375554	0.000114858	9.63641e-05	0	0	0
533	7	-3.65514e-07	-1.28028e-07	-9.3199e-07	1.55942e-05	-0.000111451	7.34131e-06	300	610	0	5.63528e-08	7.80835e-09	1.01024e-09	1.25381e-06	4.96394e-07	4.68884e-06	300	200	0	-3.09162e-07	-1.2022e-07	-9.3098e-07	-0.000557234	0.000183179	0.000187658	0	0	0
533	8	-5.61813e-07	-1.13348e-07	-1.26571e-06	2.21732e-05	-0.000150629	3.4806e-06	300	610	0	3.71886e-08	-4.80137e-09	-2.2228e-08	2.35112e-06	3.08847e-06	4.22419e-06	300	200	0	-5.24625e-07	-1.1815e-07	-1.28794e-06	-0.000757676	0.000264023	0.000307528	0	0	0
533	9	-7.86731e-07	-6.43117e-08	-1.58368e-06	2.9018e-05	-0.000187535	-3.95601e-06	300	610	0	-3.85486e-09	-2.57375e-08	-5.80365e-08	3.77211e-06	6.95637e-06	2.54008e-06	300	200	0	-7.90586e-07	-9.00492e-08	-1.64172e-06	-0.000949185	0.000349884	0.000452246	0	0	0
534	0	-1.01478e-06	3.43126e-08	-1.80832e-06	3.49057e-05	-0.000212838	-1.607e-05	300	610	0	-7.44415e-08	-5.68142e-08	-1.08283e-07	5.46139e-06	1.22412e-05	-9.15789e-07	300	200	0	-1.08923e-06	-2.25016e-08	-1.9166e-06	-0.00108544	0.000426666	0.000610171	0	0	0
534	1	-1.201e-06	1.98732e-07	-1.82404e-06	3.79077e-05	-0.000212711	-3.38072e-05	300	610	0	-1.81775e-07	-9.9084e-08	-1.7322e-07	7.26702e-06	1.88946e-05	-6.7366e-06	300	200	0	-1.38278e-06	9.96485e-08	-1.99726e-06	-0.00109735	0.000471735	0.000758317	0	0	0
534	2	-1.27584e-06	4.43494e-07	-1.47314e-06	3.52684e-05	-0.000168381	-5.76467e-05	300	610	0	-3.30763e-07	-1.52056e-07	-2.50245e-07	8.90058e-06	2.65486e-05	-1.54637e-05	300	200	0	-1.6066e-06	2.91438e-07	-1.72339e-06	-0.000890508	0.000452301	0.000858735	0	0	0
534	3	-1.14143e-06	7.77237e-07	-5.57356e-07	2.33644e-05	-5.63617e-05	-8.71563e-05	300	610	0	-5.21306e-07	-2.12658e-07	-3.32321e-07	9.89612e-06	3.43558e-05	-2.74358e-05	300	200	0	-1.66274e-06	5.64578e-07	-8.89677e-07	-0.000346091	0.000324709	0.000855318	0	0	0
534	4	-6.70976e-07	1.19654e-06	1.15103e-06	-2.18496e-06	0.000150158	-0.000120408	300	610	0	-7.44613e-07	-2.73964e-07	-4.06161e-07	9.57552e-06	4.08105e-05	-4.25695e-05	300	200	0	-1.41559e-06	9.22572e-07	7.44866e-07	0.000672569	3.54566e-05	0.000672012	0	0	0
534	5	2.8642e-07	1.67769e-06	3.8837e-06	-4.61693e-05	0.000478215	-0.000153275	300	610	0	-9.78599e-07	-3.23782e-07	-4.50366e-07	7.03228e-06	4.35743e-05	-6.00637e-05	300	200	0	-6.92179e-07	1.35391e-06	3.43333e-06	0.00230483	-0.000474986	0.000213839	0	0	0
534	6	1.8922e-06	2.16666e-06	7.83123e-06	-0.000113096	0.000949632	-0.000178654	300	610	0	-1.18264e-06	-3.43287e-07	-4.3386e-07	1.15063e-06	3.93454e-05	-7.80358e-05	300	200	0	7.09566e-07	1.82338e-06	7.39736e-06	0.00466585	-0.00126429	-0.000627393	0	0	0
534	7	4.29273e-06	2.56783e-06	1.30731e-05	-0.000206049	0.00157264	-0.000185749	300	610	0	-1.29228e-06	-3.06026e-07	-3.15185e-07	-9.3178e-06	2.38314e-05	-9.31124e-05	300	200	0	3.00045e-06	2.2618e-06	1.2758e-05	0.00780478	-0.00237494	-0.00196043	0	0	0
534	8	7.57775e-06	2.73309e-06	1.94794e-05	-0.000324991	0.0023301	-0.000159572	300	610	0	-1.215e-06	-1.77759e-07	-4.3416e-08	-2.55931e-05	-8.09359e-06	-0.000100026	300	200	0	6.36275e-06	2.55533e-06	1.9436e-05	0.0116458	-0.00381419	-0.00387243	0	0	0
534	9	1.17199e-05	2.45377e-06	2.65823e-05	-0.000464474	0.00316436	-8.09526e-05	300	610	0	-8.28642e-07	8.21933e-08	4.38268e-07	-4.85933e-05	-6.19417e-05	-9.13099e-05	300	200	0	1.08913e-05	2.53596e-06	2.70205e-05	0.0159115	-0.00552652	-0.00639491	0	0	0
535	0	1.64941e-05	1.45913e-06	3.34239e-05	-0.000610756	0.0039592	7.25752e-05	300	610	0	1.51721e-08	5.17279e-07	1.18517e-06	-7.85204e-05	-0.000142754	-5.72149e-05	300	200	0	1.65092e-05	1.97641e-06	3.4609e-05	0.0200312	-0.00735871	-0.00945613	0	0	0
535	1	2.13773e-05	-5.73402e-07	3.83924e-05	-0.000738533	0.00452063	0.000324553	300	610	0	1.47965e-06	1.16675e-06	2.23847e-06	-0.000114289	-0.000253707	1.39502e-05	300	200	0	2.28569e-05	5.93345e-07	4.06309e-05	0.0230427	-0.00901947	-0.0128196	0	0	0
535	2	2.54376e-05	-3.98963e-06	3.90728e-05	-0.000807625	0.0045597	0.000695511	300	610	0	3.71996e-06	2.05441e-06	3.60628e-06	-0.000152802	-0.000394074	0.000134833	300	200	0	2.91576e-05	-1.93522e-06	4.26791e-05	0.0235023	-0.0100377	-0.0160112	0	0	0
535	3	2.72248e-05	-9.10409e-06	3.21538e-05	-0.000760322	0.00368212	0.00119649	300	610	0	6.84509e-06	3.17229e-06	5.23746e-06	-0.000188101	-0.000556495	0.000317123	300	200	0	3.40699e-05	-5.9318e-06	3.73912e-05	0.0194282	-0.0097271	-0.0182421	0	0	0
535	4	2.46878e-05	-1.61117e-05	1.34522e-05	-0.000520384	0.00139223	0.00181971	300	610	0	1.08611e-05	4.45877e-06	6.98846e-06	-0.000210489	-0.000723592	0.000568415	300	200	0	3.55489e-05	-1.16529e-05	2.04406e-05	0.00831331	-0.0071699	-0.0183395	0	0	0
535	5	1.51557e-05	-2.49588e-05	-2.18646e-05	4.84322e-06	-0.00287923	0.00252632	300	610	0	1.55939e-05	5.77171e-06	8.58477e-06	-0.00020578	-0.000864171	0.000887611	300	200	0	3.07496e-05	-1.91871e-05	-1.32799e-05	-0.0127424	-0.00123542	-0.014706	0	0	0
535	6	-4.56592e-06	-3.51708e-05	-7.87564e-05	0.000917356	-0.00971143	0.00323145	300	610	0	2.05919e-05	6.85844e-06	9.58102e-06	-0.000154918	-0.000929479	0.00125872	300	200	0	1.60259e-05	-2.83124e-05	-6.91754e-05	-0.0467218	0.00934247	-0.00533671	0	0	0
535	7	-3.79205e-05	-4.56392e-05	-0.000161376	0.00231424	-0.0195807	0.00378777	300	610	0	2.50147e-05	7.32635e-06	9.327e-06	-3.43307e-05	-0.000850326	0.00164317	300	200	0	-1.29058e-05	-3.83128e-05	-0.000152049	-0.0961329	0.025803	0.0120657	0	0	0
535	8	-8.807e-05	-5.43825e-05	-0.00027161	0.00426392	-0.0326858	0.00396991	300	610	0	2.752e-05	6.62095e-06	6.95109e-06	0.000182523	-0.000536329	0.0019711	300	200	0	-6.055e-05	-4.77616e-05	-0.000264659	-0.162138	0.0490819	0.0398312	0	0	0
535	9	-0.000157031	-5.83126e-05	-0.000407015	0.00677076	-0.0487012	0.00346348	300	610	0	2.61707e-05	4.02111e-06	1.3773e-06	0.000521844	0.000121017	0.00213272	300	200	0	-0.00013086	-5.42915e-05	-0.000405638	-0.243317	0.0793924	0.0798636	0	0	0
536	0	-0.000244411	-5.3056e-05	-0.000558121	0.00972683	-0.0664575	0.00186445	300	610	0	1.83971e-05	-1.33458e-06	-8.60267e-06	0.0010038	0.00123923	0.00197157	300	200	0	-0.000226014	-5.43906e-05	-0.000566724	-0.334055	0.115648	0.13293	0	0	0
536	1	-0.000345706	-3.29114e-05	-0.000705202	0.0128512	-0.0835597	-0.00130333	300	610	0	1.06164e-06	-1.03729e-05	-2.41767e-05	0.00163391	0.00292713	0.00128245	300	200	0	-0.000344645	-4.32843e-05	-0.000729379	-0.422601	0.154724	0.197662	0	0	0
536	2	-0.0004502	8.95039e-06	-0.000814782	0.0156206	-0.0959778	-0.00654271	300	610	0	-2.93097e-05	-2.3942e-05	-4.62509e-05	0.00239103	0.00525589	-0.000182061	300	200	0	-0.000479509	-1.49916e-05	-0.000861032	-0.488975	0.190604	0.269261	0	0	0
536	3	-0.000538586	7.99037e-05	-0.000836413	0.017198	-0.0976738	-0.0142987	300	610	0	-7.6056e-05	-4.25777e-05	-7.50532e-05	0.00321204	0.00821634	-0.0026915	300	200	0	-0.000614642	3.7326e-05	-0.000911467	-0.503021	0.213485	0.337956	0	0	0
536	4	-0.000580631	0.000186742	-0.000700594	0.0163754	-0.0803693	-0.0248235	300	610	0	-0.000141589	-6.61612e-05	-0.000109585	0.00397395	0.0116616	-0.00649798	300	200	0	-0.000722221	0.000120581	-0.000810179	-0.423142	0.209013	0.387356	0	0	0
536	5	-0.000533356	0.000333839	-0.000319087	0.0115489	-0.0336063	-0.0379815	300	610	0	-0.00022621	-9.346e-05	-0.000146921	0.00447507	0.0152357	-0.0117711	300	200	0	-0.000759566	0.000240379	-0.000466008	-0.196465	0.157891	0.39295	0	0	0
536	6	-0.000340532	0.000520456	0.000410627	0.000759427	0.0546964	-0.0529908	300	610	0	-0.000326479	-0.00012156	-0.000181392	0.00441867	0.0182926	-0.0185015	300	200	0	-0.000667011	0.000398896	0.000229235	0.238529	0.0362351	0.321197	0	0	0
536	7	6.54576e-05	0.000737109	0.00159465	-0.0181639	0.196937	-0.0681078	300	610	0	-0.000433176	-0.000145226	-0.000203733	0.00340429	0.0198162	-0.026371	300	200	0	-0.000367718	0.000591883	0.00139092	0.945642	-0.182872	0.129792	0	0	0
536	8	0.000758012	0.000961079	0.00332333	-0.0473103	0.403495	-0.0802771	300	610	0	-0.000528925	-0.000156273	-0.000200343	0.000934077	0.018357	-0.0345898	300	200	0	0.000229088	0.000804806	0.00312298	1.97941	-0.526039	-0.230028	0	0	0
536	9	0.00180537	0.00115133	0.00564083	-0.0881934	0.679086	-0.0847963	300	610	0	-0.000585778	-0.000143081	-0.000152903	-0.00355601	0.0120124	-0.0417119	300	200	0	0.00121959	0.00100825	0.00548792	3.36697	-1.01382	-0.808155	0	0	0
537	0	0.00325265	0.00124348	0.00850189	-0.141012	1.0176	-0.0750726	300	610	0	-0.000563192	-9.04662e-05	-3.86835e-05	-0.0106281	-0.00151363	-0.0454496	300	200	0	0.00268946	0.00115302	0.00846321	5.08212	-1.65197	-1.6461	0	0	0
537	1	0.00509538	0.0011459	0.0117151	-0.203638	1.39535	-0.0425929	300	610	0	-0.000407121	1.98046e-05	0.000167997	-0.0207246	-0.0247252	-0.0425258	300	200	0	0.00468826	0.00116571	0.0118831	7.01139	-2.41934	-2.76216	0	0	0
537	2	0.00724379	0.00073857	0.0148744	-0.270333	1.76301	0.0227307	300	610	0	-5.12483e-05	0.000207489	0.000492635	-0.0339876	-0.0599695	-0.0286221	300	200	0	0.00719254	0.00094606	0.015367	8.913	-3.25231	-4.13054	0	0	0
537	3	0.00947836	-0.000123051	0.0172849	-0.330278	2.03689	0.131633	300	610	0	0.000578341	0.000490899	0.000955116	-0.0500077	-0.108833	0.00149549	300	200	0	0.0100567	0.000367848	0.01824	10.3722	-4.02666	-5.65399	0	0	0
537	4	0.0113994	-0.00159613	0.0178931	-0.36605	2.09087	0.293748	300	610	0	0.00155344	0.000882032	0.00156144	-0.0675013	-0.171253	0.0535683	300	200	0	0.0129529	-0.000714101	0.0194546	10.7593	-4.53849	-7.13125	0	0	0
537	5	0.0123768	-0.00382725	0.0152406	-0.352361	1.75117	0.514798	300	610	0	0.00292729	0.00137942	0.00229222	-0.0839302	-0.244306	0.133029	300	200	0	0.0153041	-0.00244783	0.0175328	9.20141	-4.48757	-8.22184	0	0	0
537	6	0.0115103	-0.00691414	0.00746671	-0.255485	0.797215	0.792514	300	610	0	0.00470976	0.00195846	0.00308791	-0.0951002	-0.320705	0.243648	300	200	0	0.01622	-0.00495567	0.0105546	4.58382	-3.46844	-8.41376	0	0	0
537	7	0.00761628	-0.0108493	-0.00760254	-0.0340116	-1.0273	1.1112	300	610	0	0.00683334	0.00255947	0.00383152	-0.0948076	-0.387081	0.385521	300	200	0	0.0144496	-0.00828987	-0.00377101	-4.39798	-0.976654	-7.00284	0	0	0
537	8	-0.000735828	-0.015444	-0.0322356	0.358245	-3.9876	1.43506	300	610	0	0.00910984	0.00307404	0.00433034	-0.0746387	-0.42226	0.552333	300	200	0	0.00837401	-0.0123699	-0.0279053	-19.1078	3.55978	-3.0967	0	0	0
537	9	-0.0151099	-0.0202328	-0.0683949	0.9662	-8.3095	1.70075	300	610	0	0.0111802	0.00333157	0.00429997	-0.024082	-0.395883	0.727931	300	200	0	-0.00392965	-0.0169012	-0.0640949	-40.73	10.7117	4.3393	0	0	0
538	0	-0.0369771	-0.0243662	-0.117103	1.82325	-14.1034	1.8102	300	610	0	0.0124628	0.00308864	0.00335547	0.0688439	-0.267915	0.882397	300	200	0	-0.0245142	-0.0212776	-0.113748	-69.8911	20.9297	16.3728	0	0	0
538	1	-0.0673424	-0.0265028	-0.177537	2.93581	-21.256	1.62518	300	610	0	0.0121092	0.00202563	0.00101691	0.216192	0.0102142	0.968078	300	200	0	-0.0552332	-0.0244771	-0.17652	-106.117	34.3615	33.9071	0	0	0
538	2	-0.106192	-0.024723	-0.245834	4.26208	-29.2886	0.966368	300	610	0	0.00898323	-0.000243279	-0.00326136	0.427641	0.49184	0.916354	300	200	0	-0.0972085	-0.0249663	-0.249095	-147.119	50.5977	57.3731	0	0	0
538	3	-0.151741	-0.0165009	-0.313643	5.68503	-37.1861	-0.379873	300	610	0	0.00168341	-0.0041391	-0.0100262	0.706731	1.22753	0.636372	300	200	0	-0.150057	-0.02064	-0.323669	-187.926	68.3448	86.2898	0	0	0
538	4	-0.199498	0.00122149	-0.366543	6.98104	-43.211	-2.64259	300	610	0	-0.0113621	-0.0100567	-0.019713	1.04559	2.25255	0.0174439	300	200	0	-0.21086	-0.00883521	-0.386256	-219.931	85.0396	118.69	0	0	0
538	5	-0.241191	0.0317923	-0.382542	7.78755	-44.7294	-6.03009	300	610	0	-0.0316957	-0.0182637	-0.0324732	1.41815	3.56825	-1.06266	300	200	0	-0.272887	0.0135286	-0.415016	-229.99	96.4421	150.432	0	0	0
538	6	-0.263693	0.0783708	-0.331044	7.57542	-38.095	-10.6715	300	610	0	-0.0604889	-0.0287506	-0.047933	1.77206	5.11668	-2.7209	300	200	0	-0.324182	0.0496202	-0.378977	-199.794	96.2756	174.444	0	0	0
538	7	-0.248149	0.143132	-0.172827	5.63559	-18.6563	-16.5312	300	610	0	-0.098025	-0.0410283	-0.0648822	2.02013	6.74881	-5.04083	300	200	0	-0.346174	0.102104	-0.237709	-105.844	76.0216	180.035	0	0	0
538	8	-0.169656	0.22609	0.138195	1.09305	19.0216	-23.295	300	610	0	-0.142984	-0.0538749	-0.0809072	2.0327	8.18806	-8.03053	300	200	0	-0.31264	0.172215	0.0572873	79.5093	25.0302	152.426	0	0	0
538	9	0.00204542	0.323493	0.650491	-7.03435	80.6095	-30.2284	300	610	0	-0.191529	-0.0650469	-0.0920018	1.63304	8.9934	-11.5652	300	200	0	-0.189484	0.258446	0.558489	385.403	-68.8486	72.7984	0	0	0
539	0	0.300258	0.425822	1.40663	-19.7115	171.012	-36.0192	300	610	0	-0.236247	-0.0709896	-0.0922205	0.599296	8.52918	-15.3147	300	200	0	0.0640109	0.354833	1.31441	837.518	-217.853	-80.7921	0	0	0
539	1	0.75667	0.515501	2.43007	-37.673	292.786	-38.622	300	610	0	-0.265035	-0.0666048	-0.0734774	-1.32295	5.95313	-18.6605	300	200	0	0.491635	0.448896	2.35659	1450.2	-431.838	-331.175	0	0	0
539	2	1.39359	0.56458	3.70621	-61.101	443.87	-35.14	300	610	0	-0.260145	-0.0451669	-0.0256413	-4.39194	0.238179	-20.6101	300	200	0	1.13344	0.519413	3.68057	2215.1	-714.468	-697.986	0	0	0
539	3	2.21239	0.532868	5.15724	-89.1786	614.605	-21.7971	300	610	0	-0.197695	0.00148563	0.0628761	-8.81902	-9.75109	-19.7272	300	200	0	2.01469	0.534353	5.22011	3086.14	-1057.89	-1191.23	0	0	0
539	4	3.17773	0.367212	6.61154	-119.521	784.111	5.93001	300	610	0	-0.048082	0.0823193	0.203794	-14.6902	-25.1032	-14.1009	300	200	0	3.12965	0.449532	6.81533	3961.16	-1435.81	-1802.11	0	0	0
539	5	4.19778	0.00294483	7.76996	-147.51	916.332	52.9254	300	610	0	0.222107	0.205841	0.40663	-21.8555	-46.5992	-1.39116	300	200	0	4.41988	0.208786	8.17659	4661.66	-1795.4	-2490.9	0	0	0
539	6	5.10145	-0.631228	8.17357	-165.602	956.286	123.689	300	610	0	0.645983	0.377996	0.675096	-29.786	-74.3236	21.0031	300	200	0	5.74743	-0.253232	8.84866	4913.35	-2048.51	-3172.36	0	0	0
539	7	5.61532	-1.60334	7.18063	-162.729	827.476	221.117	300	610	0	1.24927	0.599037	1.00204	-37.4027	-107.132	55.5976	300	200	0	6.86459	-1.0043	8.18267	4332.25	-2063.96	-3699.78	0	0	0
539	8	5.34467	-2.96163	3.96462	-123.988	431.85	344.719	300	610	0	2.03949	0.85927	1.3629	-42.8941	-141.979	104.238	300	200	0	7.38416	-2.10236	5.32752	2423.2	-1662.83	-3849.89	0	0	0
539	9	3.76562	-4.70993	-2.45104	-30.8956	-345.805	488.215	158.915	622.605	0	2.99099	1.1337	1.70792	-43.5506	-173.147	167.222	300	200	0	6.75661	-3.57623	-0.743119	-1399.66	-620.333	-3312.66	0	0	0
540	0	0.238358	-6.77404	-13.1014	137.425	-1626.65	636.555	175.841	599.511	0	4.02568	1.37593	1.95384	-35.6614	-191.451	242.092	300	200	0	4.26404	-5.39811	-11.1476	-7758.43	1321.49	-1691.32	136.905	672.732	0
540	1	-5.94596	-8.95939	-28.9085	401.683	-3517.1	762.561	178.337	596.105	0	4.99051	1.51191	1.9764	-14.545	-183.587	322.111	300	200	0	-0.95545	-7.44749	-26.9321	-17209.3	4424.82	1479.36	162.592	625.713	0
540	2	-15.4692	-10.9025	-50.4069	778.007	-6075.77	823.591	179.465	594.565	0	5.63375	1.43489	1.60581	25.1984	-131.84	394.491	300	200	0	-9.83546	-9.46757	-48.8011	-30078.3	8904.82	6687.28	172.798	607.032	0
540	3	-28.7966	-12.0706	-77.4679	1273.21	-9280.08	763.785	180.207	593.565	0	5.58428	1.00339	0.628246	89.0979	-14.4983	438.577	300	200	0	-23.2123	-11.0672	-76.8396	-46298.7	14871.5	14331.3	179.039	595.623	0
540	4	-45.9215	-11.93	-109.32	1884.41	-13029.1	531.362	180.816	592.762	0	4.34026	0.0448315	-1.20228	181.761	192.598	424.307	460.195	48.8193	0	-41.5812	-11.8852	-110.522	-65429.8	22315.9	24534.1	183.855	586.845	0
540	5	-66.3016	-10.2391	-144.908	2603.79	-17192.3	104.353	181.357	592.031	0	1.27654	-1.63167	-4.13676	305.237	512.859	311.503	423.976	126.213	0	-65.0251	-11.8708	-149.045	-86882	31155.2	37043.3	188.091	579.103	0
540	6	-89.0964	-7.1962	-183.184	3422.11	-21647.4	-496.71	181.827	591.319	0	-4.31683	-4.20923	-8.38281	456.701	963.531	50.7089	414.941	145.519	0	-93.4132	-11.4054	-191.567	-110087	41269.9	51344.6	192.028	571.811	0
540	7	-113.4	-3.32316	-223.083	4327.19	-26273.7	-1218.39	182.225	590.603	0	-13.125	-7.80381	-14.0678	627.709	1549.8	-412.083	410.167	155.38	0	-126.525	-11.127	-237.151	-134474	52494.6	66830.6	195.746	564.785	0
540	8	-138.31	0.77374	-263.451	5302.11	-30933.3	-1997.94	182.584	589.874	0	-25.62	-12.4009	-21.2852	809.443	2266.32	-1124.46	406.474	161.972	0	-163.93	-11.6271	-284.736	-159409	64622.5	82882.6	199.321	557.887	0
540	9	-162.967	4.61445	-303.169	6327.86	-35478.8	-2783.68	182.973	589.128	0	-41.9458	-17.9029	-30.1972	1001.15	3111.53	-2114.12	403.04	166.846	0	-204.913	-13.2885	-333.366	-184281	77478.3	98914.7	202.908	550.876	0
541	0	-186.627	7.95289	-341.457	7388.84	-39781.5	-3541.76	183.495	588.361	0	-61.9836	-24.2537	-41.0721	1211.99	4102.44	-3381.24	399.884	170.491	0	-248.611	-16.3008	-382.529	-208685	91013	114426	206.728	543.494	0
541	1	-208.714	10.7893	-378.051	8475.16	-43754.7	-4258.34	184.262	587.582	0	-85.4556	-31.458	-54.2371	1454.42	5274.08	-4902.64	397.241	173.184	0	-294.169	-20.6687	-432.288	-232521	105326	129045	210.984	535.589	0
541	2	-228.791	13.3363	-413.064	9579.13	-47356.5	-4941.91	185.353	586.81	0	-111.948	-39.4867	-70.0206	1737.78	6667.44	-6646.96	395.221	175.182	0	-340.738	-26.1504	-483.085	-255911	120592	142518	215.772	527.146	0
541	3	-246.463	15.9259	-446.637	10687.7	-50570.3	-5616.63	186.775	586.071	0	-140.895	-48.1938	-88.74	2068.42	8321.54	-8587.25	393.774	176.691	0	-387.358	-32.2678	-535.377	-278989	136957	154637	221.086	518.215	0
541	4	-261.249	18.8552	-478.553	11774.6	-53372.8	-6304.65	188.47	585.395	0	-171.543	-57.3378	-110.709	2454.46	10275.9	-10695.3	392.819	177.83	0	-432.792	-38.4826	-589.262	-301677	154456	165126	226.863	508.823	0
541	5	-272.485	22.2531	-507.976	12794.9	-55704.8	-7009.08	190.34	584.812	0	-202.907	-66.6704	-136.199	2907.8	12572.4	-12927.2	392.309	178.65	0	-475.393	-44.4173	-644.175	-323535	172939	173536	233.042	498.936	0
541	6	-279.336	26.0252	-533.395	13686.7	-57459.6	-7705.82	192.276	584.34	0	-233.825	-75.9819	-165.312	3441.07	15241.4	-15221.1	392.197	179.184	0	-513.16	-49.9567	-698.707	-343703	192026	179246	239.577	488.481	0
541	7	-280.921	29.8568	-552.872	14382.6	-58499.2	-8343.25	194.19	583.986	0	-263.055	-85.0954	-197.742	4062.44	18273.7	-17501.5	392.412	179.456	0	-543.976	-55.2386	-750.614	-361007	211069	181556	246.41	477.416	0
541	8	-276.536	33.2583	-564.552	14826.1	-58695	-8848.18	196.033	583.738	0	-289.29	-93.8401	-232.449	4768.65	21588.7	-19675.4	392.875	179.485	0	-565.826	-60.5818	-797.002	-374180	229154	179847	253.443	465.836	0
541	9	-265.853	35.6739	-567.286	14990.1	-57976.6	-9141.02	197.8	583.576	0	-311.104	-102.025	-267.394	5536.89	25010.1	-21624.4	393.533	179.293	0	-576.957	-66.3512	-834.681	-382181	245132	173721	260.504	454.062	0
542	0	-249.062	36.6259	-561.096	14886.8	-56370	-9157.46	199.536	583.468	0	-326.917	-109.452	-299.572	6323.29	28272.2	-23199.9	394.375	178.892	0	-575.979	-72.8265	-860.669	-384469	257750	163106	267.354	442.648	0
542	1	-226.922	35.823	-547.232	14566	-54005.4	-8866.17	201.312	583.382	0	-335.023	-115.968	-325.569	7075.37	31074	-24226.6	395.445	178.268	0	-561.945	-80.1451	-872.801	-381131	265882	148291	273.727	432.268	0
542	2	-200.716	33.2011	-527.813	14100.8	-51092.3	-8274.71	203.2	583.284	0	-333.767	-121.526	-342.555	7753.37	33168.8	-24524	396.828	177.366	0	-534.483	-88.3247	-870.368	-372862	268842	129894	279.407	423.525	0
542	3	-172.083	28.9025	-505.296	13569.3	-47877.4	-7426.66	205.249	583.146	0	-321.965	-126.229	-349.262	8346.32	34449	-23949.4	398.634	176.103	0	-494.048	-97.327	-854.558	-360839	266653	108789	284.286	416.786	0
542	4	-142.763	23.2123	-482.017	13040.2	-44601.2	-6392.39	207.47	582.947	0	-299.428	-130.304	-346.375	8873.06	34977.7	-22450.9	400.982	174.383	0	-442.191	-107.092	-828.392	-346533	260119	86000.4	288.383	412.114	0
542	5	-114.36	16.487	-459.898	12565.3	-41466.7	-5255.08	209.835	582.678	0	-267.299	-134.011	-336.173	9370.09	34952.6	-20100.6	403.972	172.127	0	-381.659	-117.523	-796.071	-331478	250627	62606.5	291.817	409.307	0
542	6	-88.1652	9.10839	-440.324	12177.7	-38625.1	-4097.1	212.28	582.344	0	-227.961	-137.571	-321.713	9876.44	34632.1	-17088.1	407.649	169.3	0	-316.126	-128.462	-762.037	-317052	239792	39649	294.76	407.967	0
542	7	-65.0701	1.46667	-424.131	11892.2	-36173.1	-2991.07	214.712	581.961	0	-184.551	-141.117	-306.045	10422.9	34265.5	-13676.4	411.962	165.943	0	-249.621	-139.65	-730.176	-304317	229127	18040.4	297.387	407.592	0
542	8	-45.5506	-6.04599	-411.67	11706.5	-34156.1	-1995.24	217.031	581.563	0	-140.317	-144.643	-291.69	11027.1	34048.2	-10144.1	416.727	162.196	0	-185.867	-150.689	-703.36	-293956	219822	-1496.78	299.847	407.648	0
542	9	-29.7198	-13.0505	-402.905	11603.9	-32578.1	-1151.82	219.142	581.199	0	-98.0682	-147.969	-280.382	11692	34102.4	-6737.56	421.628	158.3	0	-127.788	-161.02	-683.287	-286281	212644	-18452.5	302.231	407.665	0
543	0	-17.423	-19.2051	-397.501	11556.5	-31416.8	-487.622	220.964	580.927	0	-59.8659	-150.764	-273.022	12407.9	34473.3	-3643.89	426.266	154.554	0	-77.2889	-169.97	-670.523	-281274	207923	-32521.2	304.558	407.317	0
543	1	-8.34886	-24.2353	-394.897	11528.5	-30640	-16.1638	222.41	580.807	0	-26.9485	-152.656	-269.755	13154.8	35139.4	-982.455	430.264	151.234	0	-35.2973	-176.891	-664.652	-278646	205589	-43583.4	306.77	406.461	0
543	2	-2.13001	-27.9635	-394.355	11480.7	-30217.9	259.911	223.374	580.887	0	0.179051	-153.377	-270.135	13907.8	36032.2	1192.33	433.386	148.515	0	-1.95096	-181.341	-664.49	-277900	205255	-51686.4	308.75	405.115	0
543	3	1.58902	-30.3228	-395.031	11373.8	-30127.2	346.255	223.735	581.208	0	21.5819	-152.875	-273.35	14642.8	37064	2880.19	435.592	146.432	0	23.1709	-183.198	-668.381	-278416	206339	-57018.7	310.378	403.396	0
543	4	3.11962	-31.3483	-396.105	11172.2	-30350.9	254.301	223.377	581.795	0	37.6978	-151.336	-278.456	15341.7	38151.5	4119.2	437.011	144.904	0	40.8174	-182.684	-674.561	-279570	208210	-59874.3	311.564	401.448	0
543	5	2.7198	-31.1516	-396.94	10849.5	-30873.4	-0.374775	222.222	582.667	0	49.1342	-149.145	-284.567	15995.1	39231.2	4967.63	437.863	143.791	0	51.854	-180.297	-681.507	-280856	210321	-60607.7	312.264	399.412	0
543	6	0.599692	-29.8935	-397.223	10395	-31674.3	-398.84	220.261	583.831	0	56.5091	-146.816	-290.973	16603.4	40265	5487.7	438.381	142.938	0	57.1088	-176.71	-688.196	-281984	212308	-59591.8	312.483	397.419	0
543	7	-3.05132	-27.7552	-397.105	9820.77	-32715.4	-919.18	217.615	585.269	0	60.3624	-144.903	-297.175	17176.6	41240.9	5734.89	438.776	142.2	0	57.311	-172.659	-694.281	-282959	214059	-57193.1	312.28	395.621	0
543	8	-8.00973	-24.91	-397.372	9170.12	-33921.1	-1535.48	214.636	586.923	0	61.1365	-143.924	-302.906	17733.6	42171.2	5753.62	439.222	141.455	0	53.1268	-168.834	-700.278	-284178	215783	-53773.6	311.781	394.235	0
543	9	-13.9418	-21.4916	-399.657	8527.31	-35155	-2214.68	212.037	588.663	0	59.1989	-144.323	-308.16	18300.9	43095.5	5576.69	439.848	140.613	0	45.2571	-165.814	-707.817	-286554	218113	-49717.5	311.218	393.597	0
544	0	-20.3213	-17.5676	-406.658	8029.65	-36194.8	-2912	210.995	590.255	0	54.8805	-146.451	-313.244	18913.9	44088.9	5225.73	440.749	139.619	0	34.5592	-164.019	-719.902	-291640	222206	-45472.1	310.966	394.174	0
544	1	-26.3554	-13.1205	-422.283	7877.68	-36708.4	-3566.24	213.072	591.345	0	48.516	-150.577	-318.87	19622	45278.1	4712.99	441.995	138.464	0	22.1606	-163.698	-741.153	-301725	229852	-41589	311.563	396.5	0
544	2	-30.9235	-8.03715	-451.673	8340.51	-36235.9	-4094.41	219.774	591.534	0	40.4975	-156.885	-326.275	20496.2	46862.8	4045.89	443.63	137.181	0	9.57393	-164.923	-777.948	-319855	243552	-38761.4	313.66	400.976	0
544	3	-32.526	-2.10621	-501.073	9752.39	-34186	-4385.3	231.774	590.537	0	31.3592	-165.478	-337.376	21638.5	49142	3235.19	445.66	135.862	0	-1.16681	-167.584	-838.449	-349783	266547	-37856.3	317.838	407.585	0
544	4	-29.2453	4.98073	-577.472	12493.6	-29861	-4293.92	248.29	588.365	0	21.8867	-176.352	-354.918	23188	52536.5	2306.88	448.025	134.666	0	-7.35859	-171.371	-932.389	-395785	302746	-39936	324.32	415.663	0
544	5	-18.7468	13.6178	-687.795	16947.9	-22520.3	-3642.04	267.257	585.359	0	13.2269	-189.351	-382.557	25322	57598.9	1317.33	450.563	133.809	0	-5.51982	-175.733	-1070.35	-462231	356449	-46254.4	332.773	423.969	0
544	6	1.65155	24.2535	-837.498	23429.6	-11493.5	-2228.44	286.276	582.024	0	6.98295	-204.094	-424.793	28248	65001	368.745	453.018	133.502	0	8.6345	-179.841	-1262.29	-552787	431780	-58215.9	342.389	431.085	0
544	7	34.7803	37.3434	-1028.67	32086.4	3664.3	148.179	303.562	578.808	0	5.25906	-219.903	-486.653	32184	75482.8	-378.46	455.106	133.867	0	40.0394	-182.56	-1515.32	-669311	531822	-77266.1	352.231	435.913	0
544	8	83.1418	53.1788	-1258.27	42800.9	23004.8	3637.96	318.283	575.984	0	10.5818	-235.757	-573.134	37324.5	89766.1	-700.395	456.623	134.876	0	93.7236	-182.578	-1831.41	-810812	657694	-104669	361.576	437.941	0
544	9	148.185	71.4718	-1516.79	55102.9	46014.6	8263.79	330.337	573.671	0	25.6937	-250.273	-688.475	43802.1	108444	-318.239	457.514	136.378	0	173.878	-178.802	-2205.27	-972615	807692	-141226	370.041	437.15	0
545	0	229.636	91.0533	-1786.66	68082.5	71416.4	13874.9	339.972	571.894	0	53.2752	-261.798	-835.212	51645.4	131846	1070.95	457.859	138.165	0	282.911	-170.745	-2621.87	-1.14537e+06	976244	-187011	377.526	433.727	0
545	1	324.888	110.066	-2041.39	80369.5	97041	20138.2	347.537	570.63	0	95.5492	-268.698	-1012.73	60728.4	159833	3740.62	457.823	140.035	0	420.437	-158.632	-3054.12	-1.31431e+06	1.15293e+06	-241002	384.107	427.847	0
545	2	428.323	126.488	-2248.67	90329.8	120034	26535.1	353.38	569.83	0	153.778	-269.773	-1215.33	70712.4	191520	7870.02	457.587	141.816	0	582.101	-143.285	-3464.01	-1.46059e+06	1.32282e+06	-300613	389.941	419.663	0
545	3	531.237	138.695	-2378.94	96513.2	137534	32407.4	357.813	569.43	0	227.704	-264.51	-1430.44	80993.7	224997	13480.6	457.292	143.379	0	758.941	-125.815	-3809.38	-1.56578e+06	1.46892e+06	-361452	395.168	409.446	0
545	4	623.21	145.923	-2415.62	98145	147555	37101.5	361.083	569.371	0	314.874	-253.103	-1638.37	90699.3	257235	20386.8	457.007	144.64	0	938.085	-107.18	-4053.99	-1.6175e+06	1.57596e+06	-417799	399.85	397.722	0
545	5	694.751	148.585	-2360.95	95355.7	149558	40157.3	363.346	569.611	0	410.051	-236.336	-1814.77	98786.3	284455	28170.8	456.744	145.565	0	1104.8	-87.7513	-4175.72	-1.6132e+06	1.6337e+06	-463806	403.937	385.321	0
545	6	739.721	148.308	-2234.12	89042.5	144420	41429.9	364.643	570.144	0	505.292	-215.59	-1936.27	104267	302998	36194.8	456.486	146.15	0	1245.01	-67.2815	-4170.39	-1.55999e+06	1.63877e+06	-494848	407.284	373.288	0
545	7	756.185	147.445	-2063.78	80510.8	133951	41082.2	364.905	570.989	0	591.164	-192.812	-1987.29	106496	310441	43684.2	456.213	146.412	0	1347.35	-45.367	-4051.08	-1.47154e+06	1.59504e+06	-508350	409.697	362.708	0
545	8	745.617	148.229	-1879.23	71098.5	120282	39478.3	364.006	572.166	0	658.733	-170.227	-1965.03	105371	306380	49886.9	455.916	146.377	0	1404.35	-21.998	-3844.26	-1.36392e+06	1.51253e+06	-503807	410.987	354.52	0
545	9	711.5	152.038	-1703.92	61903.4	105355	37044.2	361.831	573.67	0	701.39	-149.953	-1879.48	101344	292442	54234.9	455.597	146.079	0	1412.89	2.08499	-3583.4	-1.25194e+06	1.405e+06	-482389	411.011	349.4	0
546	0	658.317	159.147	-1552.42	53652	90619.7	34158.4	358.373	575.44	0	715.819	-133.787	-1749.1	95233.7	271583	56426.9	455.27	145.553	0	1374.14	25.3599	-3301.52	-1.14669e+06	1.2867e+06	-446544	409.708	347.691	0
546	1	591.163	168.962	-1430.5	46691.7	76949.8	31101.5	353.792	577.36	0	702.063	-123.094	-1594.81	87971.7	247148	56429.9	454.97	144.839	0	1293.23	45.8687	-3025.31	-1.0547e+06	1.16962e+06	-399730	407.129	349.354	0
546	2	515.512	180.413	-1337.07	41060.7	64708.7	28051.5	348.396	579.291	0	663.021	-118.765	-1435.05	80393	222091	54441.9	454.762	143.979	0	1178.53	61.6475	-2772.11	-978208	1.06186e+06	-346079	403.459	353.942	0
546	3	436.704	192.236	-1266.79	36591.4	53894.4	25101.3	342.544	581.115	0	603.746	-121.203	-1283.24	73122.6	198566	50842	454.737	143.017	0	1040.45	71.0329	-2550.04	-916269	967529	-289886	399.003	360.653	0
546	4	359.294	203.193	-1212.65	33015.5	44301.8	22280.7	336.533	582.774	0	530.597	-130.269	-1147.31	66548.7	177838	46122	455.003	141.996	0	889.891	72.9239	-2359.96	-866113	887413	-235009	394.128	368.486	0
546	5	286.592	212.272	-1167.79	30051.4	35661.3	19579.1	330.537	584.266	0	450.17	-145.231	-1030.47	60848.5	160397	40793.8	455.654	140.951	0	736.762	67.0404	-2198.27	-824330	820173	-184370	389.188	376.455	0
546	6	220.514	218.854	-1126.83	27464.7	27728.9	16970	324.608	585.627	0	368.191	-164.79	-932.496	56035.5	146160	35296.2	456.741	139.908	0	588.705	54.0645	-2059.33	-787770	763429	-139666	384.44	383.798	0
546	7	161.704	222.779	-1086.38	25097.1	20332.2	14431.2	318.716	586.898	0	288.869	-187.21	-851.046	52014.7	134682	29941.9	458.255	138.881	0	450.573	35.5687	-1937.43	-754083	714615	-101370	380.01	390.1	0
546	8	109.849	224.285	-1045.03	22866.9	13379.7	11956.1	312.803	588.118	0	214.83	-210.541	-782.891	48634.5	125355	24912.5	460.118	137.878	0	324.679	13.7444	-1827.92	-721887	671527	-68981.9	375.897	395.283	0
546	9	64.0703	223.876	-1002.87	20751.6	6847.71	9555.2	306.828	589.308	0	147.422	-232.882	-724.836	45729	117566	20284.5	462.196	136.911	0	211.492	-9.00569	-1727.7	-690667	632572	-41429.3	372.011	399.51	0
547	0	23.2835	222.147	-960.85	18765.5	753.992	7250.3	300.785	590.47	0	87.1298	-252.64	-674.279	43148.1	110797	16068	464.32	136.009	0	110.413	-30.4928	-1635.13	-660524	596790	-17458.4	368.222	403.063	0
547	1	-13.5404	219.645	-920.296	16939.1	-4868.77	5067.14	294.71	591.594	0	33.9357	-268.704	-629.389	40775.3	104671	12241.9	466.305	135.214	0	20.3953	-49.0595	-1549.69	-631899	563729	4063.73	364.401	406.24	0
547	2	-47.2253	216.785	-882.449	15303.4	-9993.16	3026.96	288.676	592.658	0	-12.4285	-280.511	-589.022	38532.3	98943.2	8779.38	467.979	134.583	0	-59.6538	-63.7263	-1471.47	-605322	533255	23981.6	360.45	409.293	0
547	3	-78.3243	213.817	-848.243	13879.8	-14608	1140.95	282.779	593.637	0	-52.3271	-287.992	-552.543	36374.3	93488.4	5663.85	469.197	134.169	0	-130.651	-74.1756	-1400.79	-581243	505387	42795.4	356.311	412.399	0
547	4	-107.105	210.834	-818.204	12676.8	-18719.9	-591.145	277.121	594.507	0	-86.1421	-291.452	-519.627	34281.8	88264.8	2896.59	469.862	134.026	0	-193.248	-80.6184	-1337.83	-559941	480170	60682.7	351.983	415.651	0
547	5	-133.579	207.803	-792.437	11690.4	-22348.8	-2178.74	271.797	595.247	0	-114.259	-291.408	-490.08	32251.7	83279.7	494.925	469.931	134.191	0	-247.838	-83.6053	-1282.52	-541473	457582	77569.8	347.509	419.067	0
547	6	-157.56	204.611	-770.661	10905.6	-25520.5	-3635.8	266.885	595.849	0	-137.085	-288.45	-463.713	30288.9	78557.4	-1516.89	469.409	134.682	0	-294.645	-83.8387	-1234.37	-525676	437492	93224.5	342.967	422.604	0
547	7	-178.738	201.099	-752.326	10299.3	-28260.3	-4975.34	262.436	596.31	0	-155.063	-283.129	-440.273	28401.3	74118	-3119.33	468.346	135.492	0	-333.801	-82.0308	-1192.6	-512211	419660	107339	338.452	426.189	0
547	8	-196.743	197.097	-736.752	9844.78	-30591.2	-6204.84	258.478	596.638	0	-168.659	-275.93	-419.435	26597.4	69967.5	-4306.63	466.813	136.588	0	-365.402	-78.8329	-1156.19	-500648	403772	119584	334.057	429.743	0
547	9	-211.209	192.459	-723.262	9515.49	-32536.9	-7324.56	255.014	596.844	0	-178.331	-267.263	-400.839	24886.1	66097.8	-5089.85	464.899	137.915	0	-389.54	-74.8045	-1124.1	-490546	389489	129648	329.856	433.196	0
548	0	-221.838	187.083	-711.268	9287.29	-34124.7	-8328.7	252.023	596.943	0	-184.507	-257.472	-384.143	23275.5	62493.3	-5494.88	462.682	139.409	0	-406.345	-70.389	-1095.41	-481518	376496	137282	325.898	436.493	0
548	1	-228.462	180.938	-700.301	9139.74	-35384.7	-9207.81	249.472	596.949	0	-187.592	-246.853	-369.075	21771.7	59137.8	-5558.53	460.233	141.01	0	-416.054	-65.9143	-1069.38	-473251	364536	142340	322.212	439.59	0
548	2	-231.088	174.054	-690	9055.85	-36346.1	-9951.3	247.325	596.876	0	-187.989	-235.68	-355.441	20378.6	56019.3	-5324.82	457.605	142.667	0	-419.077	-61.6261	-1045.44	-465512	353421	144797	318.818	442.448	0
548	3	-229.915	166.517	-680.099	9021	-37034.9	-10550	245.545	596.736	0	-186.12	-224.227	-343.101	19098.2	53130.7	-4842.46	454.854	144.336	0	-416.035	-57.71	-1023.2	-458132	343026	144767	315.731	445.037	0
548	4	-225.33	158.474	-670.438	9021.88	-37475.3	-10999.5	244.103	596.543	0	-182.416	-212.754	-331.937	17931.4	50468.3	-4164.11	452.042	145.98	0	-407.746	-54.2804	-1002.38	-451007	333277	142487	312.962	447.339	0
548	5	-217.872	150.135	-660.953	9046.16	-37691.3	-11303.4	242.974	596.313	0	-177.3	-201.491	-321.835	16875.6	48027.9	-3345.64	449.232	147.564	0	-395.171	-51.3563	-982.788	-444092	324141	138306	310.518	449.361	0
548	6	-208.187	141.765	-651.687	9082.68	-37708.9	-11475.5	242.136	596.063	0	-171.173	-190.615	-312.678	15923.6	45802.4	-2444.04	446.484	149.073	0	-379.36	-48.8501	-964.364	-437403	315612	132654	308.393	451.135	0
548	7	-196.972	133.663	-642.778	9122.08	-37557.6	-11540.1	241.57	595.808	0	-164.406	-180.247	-304.348	15064.6	43780.6	-1514.03	443.851	150.502	0	-361.377	-46.5842	-947.126	-431014	307707	126004	306.57	452.714	0
548	8	-184.902	126.126	-634.441	9157.98	-37270.2	-11529.6	241.255	595.565	0	-157.33	-170.47	-296.72	14287.6	41949.2	-603.309	441.377	151.848	0	-342.232	-44.3443	-931.161	-425036	300454	118820	305.025	454.172	0
548	9	-172.58	119.424	-626.931	9187.85	-36881.4	-11480.1	241.172	595.345	0	-150.233	-161.365	-289.663	13583.5	40294	251.41	439.107	153.106	0	-322.813	-41.9411	-916.594	-419602	293886	111509	303.723	455.588	0
549	0	-160.492	113.771	-620.519	9213.58	-36423.7	-11425.5	241.301	595.152	0	-143.357	-153.018	-283.068	12944.3	38801	1025.64	437.073	154.271	0	-303.849	-39.2477	-903.587	-414856	288038	104397	302.631	457.037	0
549	1	-148.993	109.302	-615.452	9241.23	-35924.6	-11391.7	241.629	594.985	0	-136.902	-145.514	-276.858	12362.9	37456.3	1705.28	435.29	155.346	0	-285.895	-36.2126	-892.31	-410931	282948	97715.8	301.717	458.577	0
549	2	-138.301	106.058	-611.888	9279.57	-35404.6	-11393.3	242.139	594.835	0	-131.041	-138.927	-270.984	11833	36246.2	2283.7	433.758	156.333	0	-269.342	-32.869	-882.872	-407914	278632	91601.4	300.953	460.243	0
549	3	-128.502	103.984	-609.875	9337.8	-34876	-11432.1	242.815	594.689	0	-125.926	-133.318	-265.415	11349.7	35156.5	2759.87	432.459	157.238	0	-254.427	-29.3344	-875.289	-405827	275080	86098.6	300.321	462.04	0
549	4	-119.563	102.936	-609.374	9423.77	-34344	-11499.4	243.641	594.535	0	-121.688	-128.728	-260.151	10909	34173.6	3136.78	431.361	158.067	0	-241.251	-25.7918	-869.525	-404653	272267	81170.8	299.804	463.949	0
549	5	-111.36	102.699	-610.31	9543.12	-33808.5	-11579	244.604	594.364	0	-118.434	-125.161	-255.223	10507.1	33284.8	3419.14	430.414	158.832	0	-229.794	-22.4622	-865.533	-404362	270166	76717.7	299.395	465.937	0
549	6	-103.716	103.005	-612.59	9699.34	-33266.5	-11652.3	245.695	594.167	0	-116.224	-122.585	-250.682	10142	32481	3612.26	429.57	159.542	0	-219.94	-19.5795	-863.272	-404915	268753	72597.8	299.09	467.958	0
549	7	-96.438	103.551	-616.102	9894.18	-32713.1	-11703.6	246.903	593.941	0	-115.07	-120.917	-246.584	9813.12	31758.1	3723.23	428.792	160.204	0	-211.507	-17.3662	-862.686	-406265	268003	68650.8	298.893	469.964	0
549	8	-89.3415	104.036	-620.709	10128.2	-32144.5	-11725.2	248.213	593.683	0	-114.925	-120.036	-242.978	9520.2	31114.6	3761.63	428.055	160.819	0	-204.266	-16.0002	-863.687	-408348	267881	64719.6	298.808	471.907	0
549	9	-82.2677	104.218	-626.264	10401	-31558.5	-11717.3	249.608	593.392	0	-115.685	-119.794	-239.909	9261	30549.1	3738.9	427.336	161.398	0	-197.953	-15.5769	-866.173	-411089	268345	60669	298.835	473.74	0
550	0	-75.092	103.956	-632.627	10710.9	-30954.5	-11683.9	251.07	593.069	0	-117.193	-120.038	-237.423	9031.27	30060.2	3668.07	426.611	161.961	0	-192.285	-16.0816	-870.05	-414417	269350	56404.5	298.972	475.427	0
550	1	-67.7381	103.229	-639.676	11054	-30331.5	-11629.3	252.583	592.719	0	-119.244	-120.624	-235.546	8826.52	29646.7	3564.25	425.864	162.527	0	-186.983	-17.3945	-875.222	-418266	270857	51885.8	299.218	476.943	0
550	2	-60.1873	102.103	-647.278	11423.5	-29688.2	-11555.8	254.134	592.352	0	-121.606	-121.425	-234.27	8643.61	29306	3444.09	425.095	163.104	0	-181.793	-19.3224	-881.548	-422554	272808	47127	299.566	478.28	0
550	3	-52.4725	100.696	-655.269	11810.7	-29026	-11465	255.704	591.976	0	-124.036	-122.326	-233.534	8480.99	29031.2	3324.02	424.312	163.684	0	-176.508	-21.6292	-888.803	-427168	275119	42185.6	300.006	479.442	0
550	4	-44.6646	99.1543	-663.456	12206.4	-28349.7	-11357.5	257.27	591.602	0	-126.305	-123.212	-233.246	8338.08	28810.7	3218.26	423.521	164.252	0	-170.97	-24.0575	-896.702	-431968	277678	37150	300.514	480.441	0
550	5	-36.8619	97.6295	-671.639	12600.6	-27665.8	-11233.6	258.809	591.239	0	-128.219	-123.982	-233.297	8215.14	28630.2	3138.37	422.72	164.787	0	-165.081	-26.3529	-904.937	-436809	280369	32128.4	301.066	481.298	0
550	6	-29.184	96.2703	-679.644	12982.1	-26981.6	-11094.1	260.3	590.899	0	-129.625	-124.562	-233.575	8113.3	28475.3	3093.81	421.911	165.265	0	-158.809	-28.2913	-913.219	-441561	283082	27239.5	301.636	482.034	0
550	7	-21.7624	95.2104	-687.336	13339	-26305.5	-10939.8	261.728	590.593	0	-130.411	-124.908	-233.995	8034.2	28337	3092.01	421.101	165.665	0	-152.174	-29.6981	-921.33	-446126	285735	22600.1	302.205	482.672	0
550	8	-14.7244	94.5615	-694.624	13660.1	-25648	-10770.8	263.077	590.335	0	-130.504	-125.016	-234.519	7980.4	28214.3	3137.5	420.307	165.971	0	-145.228	-30.4545	-929.144	-450446	288280	18312.9	302.762	483.224	0
550	9	-8.17353	94.4124	-701.475	13937.3	-25021	-10586.4	264.331	590.131	0	-129.863	-124.902	-235.167	7954.88	28111.8	3231.92	419.54	166.174	0	-138.037	-30.4895	-936.642	-454504	290709	14457.1	303.3	483.686	0
551	0	-2.1739	94.833	-707.911	14165.3	-24437.6	-10385.6	265.479	589.99	0	-128.486	-124.6	-236.013	7958.75	28036.3	3374.67	418.791	166.278	0	-130.659	-29.7672	-943.925	-458333	293048	11082.1	303.812	484.048	0
551	1	3.25233	95.8765	-714.004	14341.5	-23910.7	-10167.1	266.512	589.914	0	-126.398	-124.161	-237.171	7990.34	27995.4	3562.97	418.039	166.31	0	-123.146	-28.2842	-951.174	-462002	295348	8206.33	304.294	484.29	0
551	2	8.11015	97.5729	-719.816	14464.5	-23450.8	-9930.54	267.421	589.905	0	-123.666	-123.659	-238.738	8046.56	27996.8	3791.59	417.27	166.296	0	-115.556	-26.0863	-958.555	-465577	297659	5821.2	304.743	484.401	0
551	3	12.4156	99.9211	-725.379	14532.9	-23063.3	-9676.13	268.205	589.965	0	-120.391	-123.199	-240.767	8124.44	28048.7	4052.47	416.497	166.256	0	-107.975	-23.278	-966.146	-469095	300012	3897.61	305.16	484.375	0
551	4	16.1909	102.892	-730.689	14545.5	-22749.2	-9405.33	268.866	590.094	0	-116.705	-122.901	-243.256	8221.45	28159.7	4334.49	415.761	166.203	0	-100.514	-20.0095	-973.946	-472565	302419	2390.87	305.555	484.221	0
551	5	19.4666	106.436	-735.735	14503.1	-22507	-9120.36	269.409	590.288	0	-112.759	-122.888	-246.169	8335.48	28338.8	4624.89	415.12	166.139	0	-93.2921	-16.4521	-981.904	-475983	304881	1245.99	305.939	483.951	0
551	6	22.2791	110.491	-740.506	14409.5	-22332.8	-8823.88	269.841	590.541	0	-108.701	-123.265	-249.447	8465.21	28593.1	4912.31	414.626	166.064	0	-86.4222	-12.7737	-989.953	-479336	307394	406.321	306.324	483.582	0
551	7	24.6663	114.986	-744.999	14272.3	-22219.9	-8518.76	270.175	590.843	0	-104.667	-124.107	-253.03	8610.36	28926.1	5189.24	414.319	165.971	0	-80.0006	-9.121	-998.029	-482611	309955	-178.902	306.719	483.125	0
551	8	26.6679	119.843	-749.248	14101.2	-22157.8	-8208.08	270.427	591.18	0	-100.761	-125.453	-256.878	8771.18	29340	5452.33	414.218	165.855	0	-74.0932	-5.60942	-1006.13	-485814	312576	-553.781	307.139	482.588	0
551	9	28.3268	124.995	-753.345	13906.4	-22132.3	-7895.38	270.621	591.54	0	-97.0516	-127.308	-260.993	8947.82	29836.8	5701	414.32	165.716	0	-68.7248	-2.3127	-1014.34	-488996	315305	-757.24	307.596	481.974	0
552	0	29.6861	130.383	-757.437	13697.6	-22127.5	-7584.3	270.786	591.916	0	-93.569	-129.639	-265.416	9140.09	30416.6	5935.5	414.6	165.563	0	-63.8829	0.744553	-1022.85	-492247	318212	-820.154	308.104	481.283	0
552	1	30.7801	135.964	-761.678	13483	-22129.5	-7278.02	270.946	592.298	0	-90.3172	-132.386	-270.202	9347.64	31075.8	6156.29	415.01	165.405	0	-59.5371	3.57771	-1031.88	-495662	321368	-760.866	308.67	480.515	0
552	2	31.627	141.697	-766.159	13268.9	-22128.7	-6979.59	271.117	592.681	0	-87.2904	-135.48	-275.359	9570.55	31805.9	6364.27	415.507	165.243	0	-55.6633	6.21695	-1041.52	-499291	324804	-584.652	309.291	479.674	0
552	3	32.2262	147.537	-770.862	13058.3	-22121.9	-6692.39	271.302	593.06	0	-84.4818	-138.852	-280.82	9809.57	32594	6560.4	416.068	165.068	0	-52.2556	8.68478	-1051.68	-503105	328485	-288.185	309.958	478.778	0
552	4	32.5625	153.427	-775.661	12850.9	-22112.4	-6420.27	271.492	593.432	0	-81.8846	-142.443	-286.455	10065.4	33424.9	6745.57	416.685	164.862	0	-49.3221	10.9841	-1062.12	-507001	332315	134.321	310.651	477.846	0
552	5	32.6124	159.302	-780.34	12643.7	-22107.3	-6167.51	271.67	593.797	0	-79.4909	-146.208	-292.12	10337.5	34283.6	6921.37	417.361	164.612	0	-46.8785	13.0939	-1072.46	-510822	336165	686.651	311.354	476.895	0
552	6	32.3518	165.092	-784.637	12434.1	-22114.3	-5938.74	271.816	594.153	0	-77.2909	-150.119	-297.698	10623.4	35158.8	7089.93	418.102	164.315	0	-44.9391	14.973	-1082.33	-514392	339902	1366.67	312.052	475.925	0
552	7	31.7657	170.723	-788.302	12220	-22140.5	-5738.41	271.914	594.498	0	-75.2692	-154.157	-303.134	10919.1	36044.1	7253.08	418.905	163.979	0	-43.5035	16.5661	-1091.44	-517557	343423	2161.27	312.739	474.926	0
552	8	30.8577	176.116	-791.157	11999.4	-22192.7	-5570.2	271.949	594.833	0	-73.4048	-158.311	-308.448	11220.3	36935.6	7412.42	419.747	163.623	0	-42.5471	17.805	-1099.61	-520221	346667	3041.49	313.407	473.875	0
552	9	29.6514	181.185	-793.115	11771.4	-22278.4	-5436.66	271.91	595.158	0	-71.672	-162.576	-313.72	11524.8	37834.7	7569.18	420.6	163.264	0	-42.0206	18.6095	-1106.83	-522354	349624	3962.41	314.055	472.742	0
553	0	28.1822	185.84	-794.165	11536.2	-22404.6	-5339.32	271.789	595.474	0	-70.0362	-166.943	-319.091	11833.5	38750.7	7723.26	421.441	162.915	0	-41.854	18.8968	-1113.26	-523982	352332	4869.06	314.683	471.49	0
553	1	26.4839	189.984	-794.351	11295.8	-22577.8	-5279.27	271.577	595.78	0	-68.4519	-171.401	-324.754	12149.6	39701.1	7873.37	422.25	162.588	0	-41.968	18.5829	-1119.1	-525167	354869	5704.15	315.301	470.072	0
553	2	24.576	193.516	-793.731	11054	-22802.8	-5257.88	271.271	596.073	0	-66.8642	-175.941	-330.942	12476.9	40707.3	8018.82	423.004	162.299	0	-42.2882	17.575	-1124.67	-525990	357336	6414.89	315.92	468.432	0
553	3	22.4578	196.329	-792.358	10814.2	-23080.8	-5277.08	270.871	596.352	0	-65.2045	-180.553	-337.894	12819.8	41791.3	8161.05	423.682	162.06	0	-42.7468	15.776	-1130.25	-526526	359838	6958.45	316.554	466.518	0
553	4	20.1122	198.335	-790.278	10580.1	-23408.5	-5338.83	270.379	596.612	0	-63.3762	-185.222	-345.848	13183.2	42979.3	8304.1	424.272	161.882	0	-43.264	13.1127	-1136.13	-526846	362485	7305.88	317.226	464.276	0
553	5	17.5131	199.47	-787.524	10355.4	-23780.1	-5444.22	269.804	596.851	0	-61.239	-189.906	-355.056	13572.7	44305.1	8455.98	424.783	161.773	0	-43.7258	9.5641	-1142.58	-527014	365398	7445.77	317.964	461.651	0
553	6	14.6307	199.711	-784.124	10143.9	-24187.3	-5593.04	269.154	597.063	0	-58.6012	-194.529	-365.797	13993.4	45812.9	8630.58	425.241	161.745	0	-43.9705	5.18228	-1149.92	-527089	368712	7387.75	318.806	458.586	0
553	7	11.4393	199.076	-780.099	9949.25	-24620.9	-5783.79	268.439	597.246	0	-55.2154	-198.967	-378.387	14447.2	47554.7	8848.18	425.678	161.819	0	-43.7761	0.108414	-1158.49	-527136	372581	7162.03	319.796	455.026	0
553	8	7.92822	197.622	-775.483	9774.92	-25071.4	-6013.8	267.67	597.395	0	-50.7815	-203.038	-393.156	14932	49582.9	9134.64	426.115	162.02	0	-42.8532	-5.4157	-1168.64	-527229	377160	6816.21	320.974	450.925	0
553	9	4.10954	195.45	-770.346	9623.48	-25530.2	-6279.46	266.859	597.508	0	-44.9642	-206.499	-410.394	15442.2	51938.4	9519.49	426.558	162.372	0	-40.8547	-11.0485	-1180.74	-527454	382591	6411.52	322.366	446.266	0
554	0	0.0220827	192.689	-764.815	9495.8	-25990.6	-6576.47	266.017	597.584	0	-37.4287	-209.065	-430.295	15968.7	54642.6	10032.4	426.989	162.889	0	-37.4066	-16.3757	-1195.11	-527918	388981	6015.51	323.974	441.074	0
554	1	-4.27459	189.485	-759.06	9391.34	-26448.1	-6899.8	265.157	597.628	0	-27.8865	-210.457	-452.936	16501.1	57696.1	10697.5	427.383	163.569	0	-32.1611	-20.9727	-1212	-528728	396390	5690.65	325.782	435.415	0
554	2	-8.71527	185.974	-753.231	9308.78	-26900.3	-7243.55	264.287	597.642	0	-16.1444	-210.454	-478.228	17029.4	61078.9	11527.1	427.719	164.391	0	-24.8596	-24.4804	-1231.46	-529954	404810	5484.58	327.755	429.392	0
554	3	-13.2407	182.27	-747.424	9246.01	-27344.8	-7601.24	263.415	597.63	0	-2.14488	-208.93	-505.854	17543.2	64743.4	12519.7	427.988	165.32	0	-15.3856	-26.6595	-1253.28	-531590	414121	5426.33	329.841	423.139	0
554	4	-17.8019	178.458	-741.667	9200.25	-27777.3	-7966.33	262.548	597.595	0	13.9965	-205.87	-535.212	18028.1	68605.9	13658.9	428.185	166.316	0	-3.80541	-27.4115	-1276.88	-533547	424075	5528.95	331.975	416.822	0
554	5	-22.3638	174.6	-735.929	9168.35	-28192.9	-8332.44	261.691	597.542	0	31.9663	-201.374	-565.397	18465.9	72544.2	14914.1	428.307	167.34	0	9.6025	-26.7742	-1301.33	-535647	434288	5798.03	334.082	410.629	0
554	6	-26.9048	170.738	-730.137	9146.73	-28589	-8693.82	260.844	597.473	0	51.2602	-195.63	-595.247	18839.7	76405.9	16243.3	428.36	168.35	0	24.3554	-24.892	-1325.38	-537642	444263	6241.79	336.078	404.748	0
554	7	-31.4079	166.903	-724.209	9131.06	-28966.1	-9045.84	260.003	597.392	0	71.214	-188.876	-623.44	19135.6	80021.4	17597.7	428.354	169.306	0	39.8061	-21.9731	-1347.65	-539243	453439	6875.96	337.885	399.354	0
554	8	-35.8508	163.124	-718.089	9116.72	-29325.5	-9385.42	259.162	597.304	0	91.0412	-181.381	-648.634	19341.3	83217.3	18923.6	428.296	170.182	0	55.1904	-18.2564	-1366.72	-540179	461260	7722.07	339.431	394.596	0
554	9	-40.2004	159.431	-711.768	9099.7	-29667.9	-9710.72	258.318	597.215	0	109.878	-173.426	-669.597	19445.6	85831.9	20166	428.185	170.959	0	69.6772	-13.9955	-1381.37	-540225	467229	8803.37	340.658	390.594	0
555	0	-44.4134	155.857	-705.289	9077.07	-29991.7	-10020.7	257.476	597.13	0	126.836	-165.307	-685.319	19439.7	87730.3	21271.1	428.014	171.634	0	82.4224	-9.44954	-1390.61	-539227	470965	10140.5	341.52	387.437	0
555	1	-48.4428	152.435	-698.731	9047.38	-30294.4	-10314.9	256.644	597.052	0	141.067	-157.322	-695.103	19318.3	88818.5	22190.2	427.777	172.208	0	92.6238	-4.88667	-1393.83	-537116	472229	11746.1	341.988	385.183	0
555	2	-52.2471	149.185	-692.17	9011.06	-30573.9	-10592.8	255.829	596.981	0	151.825	-149.78	-698.609	19079.4	89051.5	22883.4	427.47	172.689	0	99.5778	-0.594864	-1390.78	-533883	470932	13618	342.047	383.853	0
555	3	-55.798	146.111	-685.638	8969.65	-30829.7	-10854	255.035	596.918	0	158.533	-142.99	-695.841	18726.4	88435.8	23322.9	427.092	173.088	0	102.735	3.12083	-1381.48	-529562	467118	15735.3	341.699	383.438	0
555	4	-59.0813	143.206	-679.132	8924.35	-31059.7	-11097.7	254.266	596.859	0	160.834	-137.24	-687.103	18268.7	87023.9	23494.9	426.653	173.412	0	101.753	5.96552	-1366.23	-524212	460950	18059.7	340.962	383.9	0
555	5	-62.0926	140.453	-672.618	8874.89	-31260.8	-11322.6	253.524	596.806	0	158.617	-132.764	-672.941	17720.8	84905	23400.2	426.17	173.667	0	96.5247	7.6884	-1345.56	-517921	452679	20537.2	339.868	385.185	0
555	6	-64.8319	137.829	-666.054	8820.07	-31429.9	-11526.7	252.812	596.758	0	152.032	-129.716	-654.085	17100.3	82192.7	23053	425.661	173.856	0	87.1998	8.11299	-1320.14	-510800	442619	23101.3	338.453	387.224	0
555	7	-67.2961	135.31	-659.415	8759.21	-31565.5	-11707.8	252.131	596.717	0	141.468	-128.141	-631.407	16426.1	79013.6	22477.9	425.139	173.985	0	74.1717	7.16888	-1290.82	-502995	431134	25677.9	336.758	389.937	0
555	8	-69.4727	132.886	-652.728	8693.23	-31667	-11863.3	251.485	596.682	0	127.527	-127.968	-605.873	15716.8	75497.7	21707.7	424.61	174.059	0	58.0544	4.91756	-1258.6	-494692	418624	28192.6	334.825	393.237	0
555	9	-71.3355	130.565	-646.08	8624.75	-31734.2	-11991.7	250.882	596.651	0	110.968	-129.011	-578.496	14989.2	71771.9	20780.4	424.066	174.089	0	39.6322	1.55432	-1224.58	-486119	405508	30576.1	332.695	397.031	0
556	0	-72.8445	128.379	-639.618	8557.32	-31767.5	-12092.2	250.334	596.621	0	92.6317	-130.997	-550.266	14257.2	67955.6	19737.1	423.496	174.09	0	19.7872	-2.61864	-1189.88	-477531	392203	32768.2	330.413	401.22	0
556	1	-73.9564	126.368	-633.516	8494.04	-31768.1	-12164.1	249.854	596.592	0	73.3582	-133.616	-522.085	13532	64153.4	18619.1	422.879	174.081	0	-0.598198	-7.24769	-1155.6	-469184	379094	34722.4	328.025	405.707	0
556	2	-74.6407	124.569	-627.919	8436.94	-31736.7	-12207.7	249.457	596.564	0	53.8939	-136.565	-494.689	12822.6	60449.2	17463.2	422.197	174.079	0	-20.7468	-11.9957	-1122.61	-461285	366491	36408.8	325.577	410.392	0
556	3	-74.8901	122.998	-622.913	8387.25	-31672.3	-12224.1	249.155	596.536	0	34.8361	-139.589	-468.611	12136.9	56905.1	16299.7	421.434	174.1	0	-40.0541	-16.5902	-1091.52	-453971	354613	37814.3	323.117	415.176	0
556	4	-74.7182	121.656	-618.534	8345.71	-31573.6	-12215.6	248.954	596.507	0	16.6227	-142.496	-444.196	11481.3	53564.2	15153.3	420.587	174.153	0	-58.0955	-20.8399	-1062.73	-447318	343598	38939.3	320.693	419.973	0
556	5	-74.1537	120.527	-614.786	8312.53	-31439.7	-12184.9	248.861	596.479	0	-0.447345	-145.158	-421.64	10860.8	50454.3	14043.8	419.662	174.242	0	-74.6011	-24.6308	-1036.43	-441356	333523	39793	318.346	424.704	0
556	6	-73.2354	119.591	-611.651	8287.85	-31270.2	-12133.9	248.876	596.45	0	-16.187	-147.503	-401.027	10278.2	47589.7	12987.1	418.67	174.37	0	-89.4224	-27.9119	-1012.68	-436086	324415	40390.5	316.115	429.304	0
556	7	-72.0054	118.828	-609.1	8272.43	-31065.2	-12064	248.998	596.419	0	-30.493	-149.498	-382.341	9735.62	44973.6	11994.7	417.627	174.537	0	-102.498	-30.6693	-991.44	-431483	316260	40751.8	314.028	433.723	0
556	8	-70.5023	118.223	-607.109	8268.1	-30824.6	-11975.4	249.227	596.381	0	-43.3193	-151.123	-365.495	9234.49	42602.2	11075.6	416.56	174.734	0	-113.822	-32.9002	-972.604	-427512	309022	40900.4	312.109	437.93	0
556	9	-68.7539	117.768	-605.689	8277.69	-30547.2	-11867.7	249.566	596.333	0	-54.6577	-152.358	-350.375	8775.3	40466.9	10236.4	415.496	174.955	0	-123.412	-34.5897	-956.064	-424153	302663	40863.2	310.376	441.908	0
557	0	-66.772	117.47	-604.896	8304.61	-30230.7	-11741.1	250.023	596.271	0	-64.5314	-153.169	-336.877	8356.15	38556.6	9482.2	414.453	175.195	0	-131.303	-35.6992	-941.773	-421415	297160	40668.6	308.841	445.65	0
557	1	-64.5578	117.342	-604.802	8352.14	-29873.4	-11596.4	250.606	596.19	0	-72.9985	-153.524	-324.92	7973.08	36858	8816.31	413.437	175.461	0	-137.556	-36.1812	-929.722	-419325	292504	40345.5	307.513	449.154	0
557	2	-62.1153	117.391	-605.442	8422.33	-29476.2	-11435.3	251.314	596.089	0	-80.1534	-153.401	-314.415	7621.26	35355.6	8240.17	412.449	175.76	0	-142.269	-36.0105	-919.856	-417887	288665	39922.7	306.392	452.417	0
557	3	-59.4591	117.607	-606.784	8515.32	-29041.5	-11259.8	252.139	595.966	0	-86.1158	-152.805	-305.245	7296.3	34031.4	7752.72	411.489	176.097	0	-145.575	-35.198	-912.029	-417065	285586	39426.7	305.471	455.441	0
557	4	-56.6095	117.968	-608.756	8629.71	-28571	-11072.3	253.067	595.824	0	-91.014	-151.752	-297.274	6994.94	32865.8	7350.26	410.557	176.47	0	-147.624	-33.7845	-906.031	-416793	283190	38877.3	304.74	458.231	0
557	5	-53.5852	118.445	-611.27	8763.96	-28065.5	-10874.9	254.087	595.663	0	-94.9757	-150.279	-290.363	6714.76	31837.7	7026.67	409.648	176.875	0	-148.561	-31.8344	-901.633	-416997	281393	38283.6	304.184	460.796	0
557	6	-50.4002	119.001	-614.23	8917.38	-27525.6	-10669.3	255.187	595.482	0	-98.1228	-148.436	-284.387	6453.21	30925.8	6773.99	408.746	177.308	0	-148.523	-29.4351	-898.617	-417600	280114	37642.8	303.784	463.142	0
557	7	-47.0632	119.601	-617.548	9089.59	-26951.6	-10456.2	256.357	595.281	0	-100.566	-146.293	-279.234	6207.52	30110.7	6583.54	407.833	177.769	0	-147.629	-26.6924	-896.781	-418535	279280	36941.3	303.523	465.279	0
557	8	-43.5783	120.212	-621.148	9279.19	-26344	-10235	257.588	595.061	0	-102.395	-143.93	-274.797	5976.14	29376.5	6446.44	406.903	178.253	0	-145.974	-23.7186	-895.945	-419743	278823	36157.7	303.385	467.221	0
557	9	-39.9456	120.81	-624.988	9483.21	-25703.9	-10005.2	258.873	594.827	0	-103.683	-141.43	-270.973	5759.06	28711.7	6353.4	405.958	178.747	0	-143.628	-20.6195	-895.961	-421185	278690	35265.8	303.357	468.988	0
558	0	-36.1619	121.386	-629.064	9697.75	-25033.4	-9766.37	260.205	594.584	0	-104.482	-138.867	-267.684	5556.28	28108	6294.99	405.004	179.243	0	-140.644	-17.4803	-896.748	-422851	278850	34239.8	303.429	470.603	0
558	1	-32.2224	121.938	-633.39	9919.54	-24335.9	-9518.6	261.578	594.339	0	-104.843	-136.296	-264.881	5366.8	27560.2	6262.24	404.047	179.739	0	-137.065	-14.3583	-898.272	-424747	279285	33060.3	303.589	472.082	0
558	2	-28.1255	122.465	-637.95	10146.6	-23616.4	-9261.76	262.981	594.095	0	-104.82	-133.759	-262.533	5189.41	27066.4	6247.36	403.097	180.233	0	-132.946	-11.2936	-900.483	-426862	279976	31718.1	303.831	473.435	0
558	3	-23.8803	122.963	-642.655	10377.2	-22881.8	-8996.3	264.395	593.853	0	-104.488	-131.293	-260.604	5023.72	26626.8	6244.49	402.173	180.723	0	-128.369	-8.32937	-903.259	-429139	280885	30214	304.146	474.658	0
558	4	-19.5136	123.417	-647.367	10608.8	-22140.9	-8723.98	265.799	593.612	0	-103.934	-128.937	-259.055	4870.8	26242.4	6250.04	401.3	181.198	0	-123.447	-5.51988	-906.422	-431490	281954	28560.1	304.525	475.744	0
558	5	-15.0718	123.802	-651.921	10838.5	-21403.3	-8447.68	267.169	593.375	0	-103.253	-126.727	-257.84	4732.75	25912.7	6262.8	400.499	181.645	0	-118.325	-2.92503	-909.761	-433809	283117	26782	304.957	476.684	0
558	6	-10.6192	124.087	-656.15	11063.2	-20677.6	-8170.86	268.486	593.139	0	-102.548	-124.689	-256.912	4611.01	25634.5	6284.13	399.78	182.052	0	-113.167	-0.601768	-913.061	-435988	284307	24920	305.429	477.47	0
558	7	-6.2299	124.248	-659.896	11278.4	-19970.4	-7897.59	269.737	592.909	0	-101.914	-122.842	-256.252	4505.56	25404.9	6317.33	399.141	182.417	0	-108.144	1.40574	-916.148	-437936	285470	23024.5	305.932	478.092	0
558	8	-1.97901	124.269	-663.039	11478.2	-19286.6	-7632.14	270.912	592.688	0	-101.427	-121.19	-255.888	4416.28	25226	6366.51	398.582	182.741	0	-103.406	3.07993	-918.927	-439589	286581	21150.9	306.463	478.533	0
558	9	2.0651	124.152	-665.503	11656	-18631.2	-7378.27	272.004	592.485	0	-101.132	-119.708	-255.911	4343.12	25107.2	6436.06	398.109	183.029	0	-99.0671	4.44469	-921.414	-440927	287655	19357.9	307.028	478.764	0
559	0	5.84766	123.912	-667.281	11806.7	-18010.7	-7138.92	273.009	592.306	0	-101.029	-118.341	-256.483	4283.95	25064.3	6530.23	397.723	183.297	0	-95.181	5.57114	-923.765	-441980	288752	17701.3	307.636	478.745	0
559	1	9.3287	123.576	-668.425	11928.3	-17433	-6916.49	273.919	592.155	0	-101.063	-117.008	-257.836	4233.43	25116.7	6652.8	397.413	183.581	0	-91.7342	6.56737	-926.262	-442830	289965	16228.6	308.295	478.423	0
559	2	12.4748	123.171	-669.006	12021.6	-16904.5	-6713.21	274.732	592.031	0	-101.134	-115.618	-260.216	4185.05	25285.7	6807.7	397.172	183.917	0	-88.6596	7.55324	-929.223	-443568	291404	14977.7	309.02	477.744	0
559	3	15.2505	122.716	-669.071	12087.6	-16429.9	-6531.02	275.444	591.934	0	-101.104	-114.084	-263.828	4133.86	25590.4	6999.35	396.996	184.331	0	-85.8534	8.63147	-932.899	-444263	293151	13975.7	309.819	476.662	0
559	4	17.6183	122.216	-668.617	12128	-16012.7	-6371.45	276.051	591.861	0	-100.8	-112.347	-268.8	4077.37	26044.2	7231.47	396.891	184.831	0	-83.1821	9.86928	-937.417	-444937	295249	13233.7	310.701	475.147	0
559	5	19.5419	121.669	-667.602	12144.5	-15655.5	-6235.65	276.55	591.809	0	-100.034	-110.369	-275.185	4015.26	26655.5	7506.23	396.864	185.409	0	-80.4926	11.2997	-942.787	-445572	297700	12746.8	311.668	473.187	0
559	6	20.9885	121.066	-665.967	12138.1	-15358.5	-6124.78	276.938	591.774	0	-98.6233	-108.131	-282.981	3948.83	27429.2	7825.19	396.929	186.046	0	-77.6348	12.9346	-948.949	-446129	300482	12502.4	312.72	470.783	0
559	7	21.9335	120.398	-663.67	12109.3	-15119.4	-6040.15	277.219	591.754	0	-96.4153	-105.62	-292.152	3880.51	28367	8190.36	397.097	186.718	0	-74.4818	14.7782	-955.822	-446570	303569	12487.3	313.86	467.952	0
559	8	22.3669	119.661	-660.712	12059.3	-14935.5	-5982.87	277.395	591.748	0	-93.3033	-102.822	-302.624	3813.36	29467.9	8603.66	397.375	187.399	0	-70.9364	16.8397	-963.336	-446878	306938	12689.6	315.086	464.725	0
559	9	22.3001	118.859	-657.149	11990.2	-14805.1	-5953.39	277.471	591.754	0	-89.2222	-99.7286	-314.303	3750.26	30727.3	9065.71	397.763	188.068	0	-66.9221	19.1305	-971.452	-447062	310570	13092.9	316.39	461.146	0
560	0	21.77	118.005	-653.084	11904.2	-14725.1	-5951.54	277.453	591.772	0	-84.1411	-96.364	-327.085	3693.49	32137.3	9573.88	398.254	188.708	0	-62.371	21.641	-980.169	-447162	314457	13663.1	317.764	457.269	0
560	1	20.835	117.115	-648.649	11803.1	-14688.6	-5976.38	277.355	591.804	0	-78.0651	-92.7971	-340.837	3645.5	33686.2	10120.4	398.834	189.304	0	-57.2301	24.3178	-989.487	-447228	318591	14343	319.199	453.159	0
560	2	19.562	116.199	-643.961	11689.3	-14686.9	-6025.82	277.193	591.848	0	-71.0451	-89.1394	-355.358	3609.83	35356.6	10692.3	399.496	189.842	0	-51.4831	27.0594	-999.319	-447290	322937	15060.5	320.684	448.894	0
560	3	18.0144	115.256	-639.093	11566.6	-14711.6	-6096.26	276.981	591.902	0	-63.1821	-85.5264	-370.368	3590.57	37123.4	11272.3	400.234	190.305	0	-45.1676	29.7301	-1009.46	-447336	327418	15742.7	322.202	444.557	0
560	4	16.2482	114.279	-634.08	11439.5	-14756.4	-6182.98	276.728	591.959	0	-54.6243	-82.1035	-385.536	3591.09	38956.2	11840.6	401.044	190.685	0	-38.376	32.1753	-1019.62	-447321	331927	16323.6	323.734	440.23	0
560	5	14.3119	113.25	-628.936	11311.7	-14816.4	-6281.33	276.442	592.015	0	-45.5603	-79.0172	-400.502	3614.07	40820.2	12377.5	401.923	190.976	0	-31.2485	34.2325	-1029.44	-447182	336335	16747.8	325.26	435.991	0
560	6	12.2487	112.151	-623.668	11185.3	-14886.2	-6387.53	276.131	592.065	0	-36.2058	-76.4036	-414.881	3661.93	42676	12866.2	402.863	191.174	0	-23.9571	35.7477	-1038.55	-446851	340504	16972.4	326.758	431.917	0
560	7	10.1024	110.972	-618.297	11060.9	-14960.5	-6498.56	275.804	592.111	0	-26.7826	-74.3718	-428.3	3736	44481.4	13293.9	403.856	191.277	0	-16.6801	36.6	-1046.6	-446268	344301	16969.3	328.207	428.077	0
560	8	7.92276	109.712	-612.875	10939.5	-15034	-6612.03	275.47	592.151	0	-17.5034	-72.9909	-440.439	3835.84	46195.4	13650.6	404.885	191.291	0	-9.58066	36.7211	-1053.31	-445403	347615	16722.7	329.584	424.533	0
560	9	5.76766	108.383	-607.489	10823.6	-15102.8	-6726.48	275.139	592.183	0	-8.56699	-72.2886	-451.05	3959.64	47781.1	13929.4	405.933	191.221	0	-2.79932	36.0942	-1058.54	-444262	350374	16226.3	330.871	421.331	0
561	0	3.69959	107.005	-602.255	10716.8	-15164.1	-6841.34	274.821	592.206	0	-0.154697	-72.2592	-459.974	4104.79	49206.9	14126.4	406.978	191.076	0	3.54489	34.746	-1062.23	-442881	352541	15483	332.048	418.505	0
561	1	1.77708	105.607	-597.293	10622.9	-15216.1	-6956.15	274.525	592.215	0	7.57157	-72.8737	-467.12	4267.73	50447.5	14241.3	407.997	190.864	0	9.34865	32.7333	-1064.41	-441311	354107	14506.9	333.099	416.081	0
561	2	0.0433936	104.217	-592.691	10544.6	-15256.2	-7069.79	274.259	592.209	0	14.4682	-74.0901	-472.449	4443.68	51485.5	14276.2	408.976	190.594	0	14.5116	30.1265	-1065.14	-439597	355075	13324.3	334.014	414.071	0
561	3	-1.48021	102.855	-588.48	10482.6	-15280.6	-7180.21	274.034	592.187	0	20.4117	-75.8554	-475.956	4627.16	52311.3	14234.2	409.908	190.278	0	18.9315	26.9991	-1064.44	-437758	355453	11974.3	334.789	412.476	0
561	4	-2.79153	101.529	-584.639	10435	-15285.7	-7284.84	273.855	592.152	0	25.3052	-78.1051	-477.666	4812.83	52922.4	14119.1	410.794	189.924	0	22.5137	23.4243	-1062.31	-435791	355248	10503.3	335.429	411.29	0
561	5	-3.90116	100.238	-581.111	10397.6	-15270.2	-7381.54	273.722	592.107	0	29.083	-80.7674	-477.639	4995.51	53321.4	13935.6	411.635	189.541	0	25.1819	19.4708	-1058.75	-433678	354467	8958.43	335.94	410.496	0
561	6	-4.82842	98.9704	-577.81	10366	-15235.3	-7469.3	273.633	592.06	0	31.7137	-83.7673	-475.98	5169.56	53516.7	13690.2	412.435	189.139	0	26.8853	15.203	-1053.79	-431395	353128	7384.44	336.327	410.067	0
561	7	-5.59634	97.7128	-574.644	10336	-15181.1	-7548.18	273.582	592.013	0	33.202	-87.0255	-472.852	5328.99	53522.4	13391.1	413.191	188.73	0	27.6057	10.6873	-1047.5	-428925	351265	5822.5	336.603	409.966	0
561	8	-6.22306	96.4579	-571.54	10304.1	-15106.4	-7618.71	273.569	591.971	0	33.5921	-90.4569	-468.468	5468.99	53357.1	13047.9	413.897	188.326	0	27.369	6.00098	-1040.01	-426272	348939	4307.17	336.779	410.151	0
561	9	-6.71363	95.2126	-568.471	10267.9	-15010.2	-7681.05	273.596	591.938	0	32.971	-93.9701	-463.069	5587.07	53043.9	12670.8	414.548	187.935	0	26.2574	1.24247	-1031.54	-423466	346235	2863.65	336.871	410.576	0
562	0	-7.05931	94.0032	-565.462	10227.8	-14893.1	-7734.73	273.662	591.913	0	31.4672	-97.4625	-456.928	5682.54	52609.2	12270.4	415.137	187.564	0	24.4079	-3.45927	-1022.39	-420573	343261	1510.63	336.89	411.2	0
562	1	-7.24807	92.8678	-562.584	10185.7	-14757.2	-7779.22	273.769	591.895	0	29.2351	-100.821	-450.319	5755.17	52079.7	11857.4	415.651	187.22	0	21.987	-7.95267	-1012.9	-417681	340138	266.735	336.847	411.983	0
562	2	-7.27834	91.8404	-559.913	10144.2	-14606.2	-7814.32	273.913	591.883	0	26.4326	-103.935	-443.492	5804.56	51479.6	11442.9	416.078	186.912	0	19.1542	-12.0948	-1003.41	-414877	336976	-846.632	336.748	412.891	0
562	3	-7.16307	90.9428	-557.497	10105.3	-14445.3	-7840.36	274.089	591.874	0	23.2087	-106.718	-436.646	5830.25	50830.5	11037.5	416.411	186.648	0	16.0456	-15.7752	-994.143	-412224	333858	-1807.65	336.599	413.891	0
562	4	-6.92497	90.1864	-555.355	10070.6	-14278.7	-7858.54	274.289	591.866	0	19.7025	-109.104	-429.938	5832.26	50151.2	10651.5	416.648	186.435	0	12.7775	-18.9175	-985.293	-409759	330847	-2598.58	336.408	414.954	0
562	5	-6.59308	89.5719	-553.476	10040.2	-14106.1	-7870.92	274.514	591.86	0	16.0415	-111.05	-423.491	5812.21	49458.5	10292.9	416.788	186.275	0	9.44839	-21.4777	-976.967	-407497	327989	-3207.83	336.186	416.049	0
562	6	-6.20079	89.0874	-551.822	10012.2	-13925	-7879.55	274.766	591.856	0	12.3352	-112.529	-417.397	5773.71	48766.5	9968.2	416.835	186.167	0	6.13439	-23.4418	-969.219	-405430	325313	-3628.43	335.948	417.145	0
562	7	-5.77963	88.7153	-550.344	9985.3	-13735.2	-7885.55	275.043	591.856	0	8.67458	-113.526	-411.712	5720.79	48087.2	9681.9	416.798	186.105	0	2.89495	-24.8109	-962.056	-403537	322830	-3856.27	335.707	418.215	0
562	8	-5.35183	88.4397	-548.989	9959.84	-13539.7	-7889	275.337	591.858	0	5.13856	-114.025	-406.478	5655.91	47430.8	9437.14	416.687	186.086	0	-0.213277	-25.5858	-955.467	-401791	320542	-3890.67	335.471	419.233	0
562	9	-4.92611	88.2512	-547.731	9937.28	-13342.1	-7889.5	275.641	591.857	0	1.80046	-114.011	-401.741	5579.8	46805	9236.64	416.506	186.111	0	-3.12565	-25.7599	-949.472	-400184	318455	-3736	335.244	420.178	0
563	0	-4.49644	88.1493	-546.59	9918.2	-13144.6	-7886.72	275.952	591.854	0	-1.26856	-113.466	-397.556	5492.03	46217.1	9083.31	416.253	186.186	0	-5.765	-25.3163	-944.146	-398736	316593	-3401.77	335.029	421.038	0
563	1	-4.04661	88.1405	-545.628	9902.13	-12946.8	-7880.25	276.272	591.852	0	-4.00065	-112.372	-393.971	5391.66	45672.2	8979.51	415.928	186.315	0	-8.04726	-24.231	-939.599	-397496	314991	-2901.48	334.829	421.811	0
563	2	-3.56011	88.2294	-544.9	9888.75	-12747.6	-7869.32	276.606	591.852	0	-6.33968	-110.724	-390.996	5278.53	45172.8	8926.15	415.533	186.5	0	-9.8998	-22.4946	-935.896	-396501	313669	-2251.93	334.646	422.505	0
563	3	-3.02801	88.4094	-544.416	9878.12	-12545.7	-7853.09	276.956	591.856	0	-8.25259	-108.547	-388.59	5154.03	44717.3	8922.8	415.076	186.737	0	-11.2806	-20.1377	-933.006	-395746	312615	-1474.01	334.482	423.127	0
563	4	-2.45066	88.6633	-544.135	9869.85	-12340.2	-7831.1	277.321	591.861	0	-9.73592	-105.899	-386.681	5020.27	44302.2	8967.58	414.57	187.017	0	-12.1866	-17.2355	-930.816	-395196	311792	-592.091	334.338	423.68	0
563	5	-1.83626	88.9661	-543.983	9863.01	-12129.7	-7803.18	277.702	591.869	0	-10.8148	-102.861	-385.177	4879.12	43922.5	9055.99	414.032	187.333	0	-12.6511	-13.8946	-929.159	-394790	311148	367.523	334.217	424.171	0
563	6	-1.1984	89.2868	-543.865	9857.05	-11912.8	-7769.32	278.096	591.876	0	-11.5365	-99.5274	-383.964	4732.28	43572.6	9180.7	413.481	187.675	0	-12.7349	-10.2405	-927.829	-394452	310620	1377.54	334.122	424.605	0
563	7	-0.552178	89.5926	-543.695	9852.04	-11689.6	-7729.45	278.5	591.88	0	-11.9603	-95.9987	-382.92	4581.96	43246.5	9332.95	412.939	188.034	0	-12.5125	-6.4061	-926.614	-394111	310142	2410.56	334.056	424.992	0
563	8	0.0919313	89.8587	-543.426	9848.33	-11461	-7683.39	278.91	591.877	0	-12.1458	-92.372	-381.936	4430.81	42938.9	9504	412.424	188.399	0	-12.0539	-2.51325	-925.362	-393719	309665	3439.72	334.017	425.345	0
563	9	0.736139	90.0789	-543.073	9846.71	-11228.4	-7631.3	279.324	591.869	0	-12.1452	-88.7342	-380.957	4280.87	42647.1	9686.28	411.947	188.763	0	-11.4091	1.3447	-924.03	-393274	309175	4438.39	334.002	425.677	0
564	0	1.39988	90.2679	-542.711	9848.59	-10993.2	-7573.87	279.744	591.853	0	-12.0004	-85.1553	-379.995	4132.73	42371.5	9873.95	411.505	189.124	0	-10.6005	5.11266	-922.706	-392826	308699	5380.03	334.007	425.998	0
564	1	2.11226	90.4538	-542.45	9855.08	-10756	-7511.99	280.171	591.832	0	-11.7421	-81.6874	-379.107	3986.48	42114.9	10062.6	411.09	189.485	0	-9.62986	8.76646	-921.557	-392453	308288	6240.46	334.028	426.316	0
564	2	2.89582	90.662	-542.375	9866.12	-10515.9	-7446.44	280.611	591.809	0	-11.3969	-78.3756	-378.336	3843.25	41879.7	10248.7	410.694	189.842	0	-8.50109	12.2864	-920.711	-392217	307985	7001.16	334.065	426.634	0
564	3	3.75648	90.9025	-542.51	9880.75	-10271.4	-7377.71	281.067	591.787	0	-10.9956	-75.2676	-377.678	3705.71	41666.4	10429.6	410.323	190.188	0	-7.23914	15.6348	-920.188	-392130	307799	7650.06	334.118	426.957	0
564	4	4.684	91.1668	-542.816	9897.66	-10021.5	-7306.2	281.538	591.766	0	-10.5743	-72.4099	-377.082	3577.89	41474.9	10602.3	409.989	190.512	0	-5.89029	18.7569	-919.897	-392158	307705	8180.77	334.192	427.285	0
564	5	5.65657	91.433	-543.211	9915.33	-9767.47	-7232.43	282.019	591.747	0	-10.1693	-69.8426	-376.483	3464.3	41305.3	10762.6	409.714	190.798	0	-4.51274	21.5904	-919.694	-392239	307663	8590.64	334.292	427.616	0
564	6	6.64741	91.6713	-543.594	9932.61	-9512.47	-7157.17	282.501	591.728	0	-9.81339	-67.6	-375.819	3368.56	41156.4	10906	409.511	191.037	0	-3.16598	24.0713	-919.413	-392300	307620	8877.93	334.418	427.941	0
564	7	7.63217	91.8523	-543.862	9949.39	-9259.37	-7081.13	282.975	591.706	0	-9.53127	-65.7105	-375.041	3292.5	41025.8	11028.5	409.39	191.221	0	-1.8991	26.1419	-918.903	-392267	307528	9040.55	334.57	428.252	0
564	8	8.59462	91.9558	-543.94	9965.61	-9009.62	-7004.72	283.436	591.679	0	-9.33523	-64.1933	-374.122	3236.08	40911	11128.8	409.352	191.35	0	-0.740611	27.7625	-918.062	-392094	307356	9077.14	334.749	428.54	0
564	9	9.53077	91.9759	-543.811	9980.44	-8763.28	-6928.05	283.885	591.647	0	-9.22295	-63.0515	-373.082	3197.26	40811.6	11207.8	409.39	191.43	0	0.307827	28.9244	-916.893	-391775	307101	8987.83	334.953	428.8	0
565	0	10.4499	91.9208	-543.521	9993.34	-8519.22	-6851.22	284.326	591.614	0	-9.17813	-62.2671	-371.986	3172.28	40729.4	11267.6	409.492	191.472	0	1.27174	29.6537	-915.507	-391356	306801	8773.75	335.183	429.029	0
565	1	11.3684	91.8066	-543.154	10004.8	-8275.47	-6774.6	284.764	591.58	0	-9.1759	-61.8032	-370.928	3156.84	40667.5	11310.8	409.637	191.489	0	2.19249	30.0033	-914.082	-390908	306511	8437.61	335.437	429.226	0
565	2	12.2993	91.6479	-542.786	10015.7	-8030.13	-6698.77	285.206	591.548	0	-9.19051	-61.6164	-369.994	3147.62	40627.1	11338.9	409.805	191.493	0	3.10883	30.0316	-912.78	-390493	306282	7985.08	335.712	429.386	0
565	3	13.2446	91.455	-542.454	10026	-7782.73	-6624.22	285.653	591.517	0	-9.19937	-61.6686	-369.247	3143.24	40609.3	11353.2	409.979	191.487	0	4.04521	29.7864	-911.701	-390147	306143	7425.62	336.006	429.502	0
565	4	14.1932	91.2321	-542.147	10035.5	-7534.75	-6550.99	286.102	591.489	0	-9.1841	-61.9305	-368.729	3144.6	40616.8	11354.6	410.153	191.472	0	5.00912	29.3016	-910.876	-389869	306104	6773.01	336.319	429.559	0
565	5	15.1259	90.9757	-541.811	10044.2	-7289.24	-6478.9	286.547	591.462	0	-9.13112	-62.3756	-368.456	3153.97	40653.1	11343.1	410.333	191.44	0	5.99481	28.6001	-910.268	-389625	306156	6043.66	336.653	429.542	0
565	6	16.0232	90.6757	-541.372	10052.8	-7050.19	-6408.1	286.977	591.431	0	-9.02983	-62.9773	-368.417	3173.05	40719.1	11319.8	410.524	191.387	0	6.99334	27.6984	-909.79	-389365	306270	5253.07	337.007	429.434	0
565	7	16.871	90.3222	-540.765	10062.3	-6821.43	-6339.17	287.386	591.392	0	-8.86964	-63.705	-368.588	3201.87	40813.5	11286.4	410.729	191.313	0	8.00136	26.6172	-909.353	-389042	306414	4415.03	337.38	429.228	0
565	8	17.6612	89.9101	-539.957	10073.1	-6605.66	-6272.97	287.766	591.345	0	-8.639	-64.5207	-368.948	3239.66	40935.9	11244.7	410.953	191.219	0	9.02217	25.3895	-908.905	-388632	306569	3543.08	337.771	428.924	0
565	9	18.3924	89.4417	-538.959	10084.8	-6404.29	-6210.44	288.117	591.289	0	-8.32347	-65.3804	-369.493	3286.16	41088.5	11196	411.202	191.106	0	10.0689	24.0613	-908.452	-388138	306737	2649.25	338.18	428.523	0
566	0	19.0729	88.9284	-537.822	10097	-6217.47	-6152.54	288.44	591.226	0	-7.90148	-66.2417	-370.233	3341.48	41274.9	11141.9	411.484	190.975	0	11.1714	22.6867	-908.055	-387591	306938	1741.18	338.607	428.035	0
566	1	19.7169	88.3884	-536.62	10109.7	-6043.83	-6100.08	288.737	591.16	0	-7.34679	-67.0691	-371.172	3405.11	41496.5	11084.4	411.799	190.826	0	12.3701	21.3193	-907.793	-387035	307197	822.14	339.054	427.474	0
566	2	20.3349	87.8377	-535.41	10122.4	-5880.39	-6053.53	289.017	591.094	0	-6.64049	-67.8412	-372.295	3475.34	41750.9	11024.4	412.145	190.665	0	13.6945	19.9965	-907.705	-386501	307525	-106.41	339.518	426.858	0
566	3	20.9285	87.2826	-534.199	10134.3	-5723.51	-6012.71	289.286	591.029	0	-5.78199	-68.5569	-373.557	3549.08	42031.5	10961.4	412.517	190.499	0	15.1465	18.7257	-907.756	-385991	307908	-1043.57	339.997	426.204	0
566	4	21.4907	86.7195	-532.947	10144.8	-5570.37	-5977.1	289.548	590.965	0	-4.78927	-69.2354	-374.903	3622.13	42330.1	10894.5	412.909	190.338	0	16.7014	17.4841	-907.85	-385472	308313	-1988.8	340.491	425.523	0
566	5	22.008	86.1374	-531.582	10153.9	-5419.32	-5946.3	289.805	590.899	0	-3.69319	-69.9064	-376.266	3690.75	42638.7	10823.2	413.321	190.191	0	18.3148	16.2309	-907.848	-384894	308695	-2940.01	340.997	424.822	0
566	6	22.4615	85.5188	-530.024	10161.2	-5269.31	-5920.31	290.058	590.829	0	-2.5351	-70.5951	-377.566	3753.72	42948.7	10748.6	413.752	190.058	0	19.9264	14.9237	-907.59	-384197	309000	-3889.15	341.516	424.104	0
566	7	22.8311	84.8433	-528.198	10164.9	-5119.94	-5899.11	290.307	590.756	0	-1.36248	-71.3153	-378.712	3812.94	43250.8	10674.3	414.205	189.932	0	21.4686	13.528	-906.91	-383316	309173	-4820.89	342.045	423.378	0
566	8	23.1019	84.0965	-526.053	10162.8	-4972.3	-5882.07	290.548	590.681	0	-0.217209	-72.0683	-379.63	3871.69	43537.3	10605.4	414.684	189.801	0	22.8846	12.0281	-905.683	-382206	309171	-5716.94	342.581	422.646	0
566	9	23.2723	83.2805	-523.588	10154	-4829.42	-5867.94	290.776	590.607	0	0.874982	-72.8382	-380.299	3932.13	43804.6	10545.8	415.185	189.66	0	24.1473	10.4423	-903.887	-380861	308982	-6560.59	343.12	421.914	0
567	0	23.3577	82.4182	-520.877	10138.5	-4695.61	-5855.38	290.985	590.536	0	1.90784	-73.5906	-380.76	3993.96	44052.3	10497.3	415.696	189.511	0	25.2655	8.82761	-901.637	-379331	308635	-7339.59	343.65	421.184	0
567	1	23.3837	81.545	-518.045	10118.1	-4574.94	-5843.46	291.169	590.469	0	2.88963	-74.2859	-381.092	4055.21	44282.4	10459.4	416.199	189.359	0	26.2733	7.25903	-899.137	-377704	308187	-8048.36	344.162	420.462	0
567	2	23.3727	80.6931	-515.215	10095.5	-4469.73	-5831.94	291.325	590.405	0	3.83193	-74.8951	-381.365	4114.05	44498.7	10430.1	416.683	189.212	0	27.2046	5.79807	-896.58	-376066	307697	-8686.12	344.646	419.756	0
567	3	23.3345	79.8815	-512.475	10072.6	-4379.6	-5821.18	291.454	590.345	0	4.7411	-75.4014	-381.617	4169.41	44705.2	10406.9	417.147	189.074	0	28.0756	4.48014	-894.092	-374476	307206	-9252.53	345.102	419.075	0
567	4	23.2672	79.1164	-509.86	10048.9	-4301.85	-5811.6	291.563	590.291	0	5.61459	-75.7991	-381.857	4220.54	44902.5	10387.7	417.59	188.947	0	28.8818	3.31738	-891.716	-372957	306729	-9744.62	345.531	418.425	0
567	5	23.1601	78.3949	-507.349	10022.6	-4233.26	-5803.45	291.656	590.245	0	6.43932	-76.0937	-382.066	4267.42	45086.5	10371.7	418.007	188.831	0	29.5994	2.30127	-889.415	-371496	306257	-10156.9	345.933	417.81	0
567	6	22.9974	77.7062	-504.887	9991.64	-4172.13	-5796.82	291.737	590.21	0	7.19461	-76.3003	-382.203	4310.77	45250.7	10358.5	418.394	188.721	0	30.192	1.40591	-887.091	-370052	305757	-10483.9	346.307	417.228	0
567	7	22.7638	77.0367	-502.415	9956.27	-4118.84	-5791.48	291.802	590.183	0	7.85933	-76.435	-382.23	4350.72	45388.8	10347.2	418.747	188.618	0	30.6231	0.60173	-884.645	-368583	305194	-10721.6	346.651	416.678	0
567	8	22.4508	76.38	-499.898	9918.46	-4075.64	-5786.59	291.847	590.159	0	8.41921	-76.5046	-382.132	4385.85	45497.7	10336.2	419.063	188.523	0	30.87	-0.124565	-882.031	-367066	304550	-10866.6	346.962	416.154	0
567	9	22.0634	75.7425	-497.346	9880.54	-4045.79	-5780.93	291.865	590.133	0	8.87301	-76.5015	-381.929	4413.64	45577	10323.9	419.334	188.444	0	30.9365	-0.759079	-879.275	-365509	303829	-10918	347.234	415.652	0
568	0	21.6229	75.1427	-494.811	9843.96	-4031.75	-5773.47	291.852	590.106	0	9.23631	-76.4066	-381.669	4431.5	45628.2	10310	419.549	188.389	0	30.8592	-1.26392	-876.48	-363954	303059	-10879.8	347.459	415.176	0
568	1	21.1595	74.603	-492.375	9809.18	-4033.24	-5763.49	291.809	590.078	0	9.53668	-76.1957	-381.404	4438.07	45655.1	10295	419.703	188.364	0	30.6962	-1.59276	-873.779	-362459	302282	-10761	347.634	414.73	0
568	2	20.6995	74.1372	-490.098	9776.16	-4046.59	-5750.2	291.743	590.053	0	9.79895	-75.8516	-381.165	4433.67	45661.9	10279.1	419.796	188.368	0	30.4984	-1.71436	-871.262	-361065	301530	-10571.9	347.764	414.322	0
568	3	20.256	73.7438	-487.989	9744.65	-4065.79	-5732.62	291.668	590.031	0	10.0331	-75.3727	-380.939	4419.85	45651.4	10262.7	419.839	188.397	0	30.2891	-1.62887	-868.928	-359775	300810	-10321.4	347.859	413.955	0
568	4	19.8296	73.4046	-485.998	9713.84	-4084.55	-5710.34	291.596	590.013	0	10.2338	-74.7733	-380.68	4398.99	45624.3	10246.7	419.85	188.444	0	30.0634	-1.36874	-866.678	-358548	300100	-10017.1	347.93	413.628	0
568	5	19.4106	73.09	-484.033	9681.87	-4098.04	-5684.02	291.534	589.998	0	10.3856	-74.0794	-380.327	4374.17	45580	10232.5	419.845	188.499	0	29.7963	-0.989304	-864.359	-357317	299360	-9665.91	347.992	413.334	0
568	6	18.9838	72.7687	-481.994	9646.45	-4103.68	-5654.76	291.486	589.986	0	10.4679	-73.3218	-379.824	4348.38	45517.5	10221.4	419.838	188.552	0	29.4517	-0.553131	-861.818	-356013	298546	-9273.01	348.054	413.064	0
568	7	18.5356	72.4181	-479.813	9606.09	-4101.12	-5623.43	291.453	589.98	0	10.4647	-72.5308	-379.143	4323.62	45436.2	10214	419.839	188.596	0	29.0003	-0.112679	-858.956	-354590	297630	-8842.94	348.122	412.809	0
568	8	18.0612	72.0316	-477.473	9560.54	-4091.48	-5590.94	291.431	589.977	0	10.3725	-71.7308	-378.283	4300.6	45337.4	10210	419.851	188.631	0	28.4337	0.300789	-855.757	-353040	296608	-8382.5	348.198	412.564	0
568	9	17.567	71.6179	-475.018	9510.87	-4076.9	-5558.41	291.417	589.978	0	10.2009	-70.9347	-377.273	4279.13	45224.9	10208.9	419.873	188.658	0	27.7679	0.683228	-852.291	-351393	295502	-7900.59	348.279	412.33	0
569	0	17.0693	71.196	-472.539	9459.7	-4059.93	-5526.8	291.408	589.981	0	9.96843	-70.1374	-376.169	4258.19	45103.2	10210.1	419.901	188.68	0	27.0377	1.0586	-848.708	-349714	294358	-7405.12	348.36	412.114	0
569	1	16.5869	70.7853	-470.143	9410.51	-4042.21	-5496.76	291.402	589.984	0	9.69538	-69.3236	-375.044	4236.08	44975.5	10213.7	419.921	188.705	0	26.2822	1.46169	-845.187	-348079	293228	-6901.63	348.431	411.92	0
569	2	16.1331	70.3955	-467.904	9365.76	-4023.45	-5468.44	291.401	589.984	0	9.3942	-68.4854	-373.959	4211.31	44842.7	10220.8	419.913	188.739	0	25.5273	1.9101	-841.863	-346545	292153	-6394.61	348.487	411.749	0
569	3	15.7108	70.0262	-465.837	9326.21	-4002.46	-5441.3	291.408	589.98	0	9.06796	-67.6318	-372.945	4183.27	44705.9	10232.3	419.873	188.783	0	24.7787	2.39436	-838.782	-345125	291149	-5887.81	348.527	411.597	0
569	4	15.3131	69.6712	-463.907	9292.07	-3979.52	-5413.97	291.422	589.97	0	8.7161	-66.7797	-372	4152.3	44568.2	10247.6	419.807	188.838	0	24.0292	2.89145	-835.907	-343800	290207	-5383.12	348.556	411.456	0
569	5	14.928	69.3218	-462.05	9263.97	-3956.36	-5385.17	291.437	589.95	0	8.3393	-65.9435	-371.102	4119.5	44433.2	10264.7	419.733	188.899	0	23.2673	3.37827	-833.152	-342525	289306	-4880.92	348.583	411.315	0
569	6	14.5425	68.967	-460.187	9242.25	-3933.11	-5354.28	291.453	589.916	0	7.94113	-65.1393	-370.222	4086.47	44304.3	10281.6	419.67	188.962	0	22.4837	3.82771	-830.409	-341246	288415	-4383.57	348.616	411.159	0
569	7	14.1469	68.5919	-458.244	9225.4	-3906.96	-5320.73	291.474	589.868	0	7.52675	-64.3922	-369.331	4054.92	44183.4	10296.8	419.631	189.021	0	21.6736	4.19975	-827.575	-339913	287509	-3898.96	348.668	410.978	0
569	8	13.7384	68.1808	-456.168	9210.3	-3874.12	-5283.47	291.507	589.809	0	7.10082	-63.7295	-368.408	4026.27	44070.9	10308.9	419.625	189.071	0	20.8392	4.45134	-824.576	-338494	286569	-3439.78	348.748	410.766	0
569	9	13.3257	67.7259	-453.945	9194.49	-3832.3	-5241.85	291.558	589.745	0	6.67005	-63.1661	-367.459	4001.17	43967.7	10316.1	419.653	189.111	0	19.9958	4.55986	-821.404	-336984	285597	-3020.46	348.862	410.52	0
570	0	12.9302	67.2348	-451.615	9177.89	-3781.15	-5196.56	291.628	589.678	0	6.24904	-62.6991	-366.529	3979.3	43876.5	10317.2	419.708	189.143	0	19.1793	4.5357	-818.144	-335416	284618	-2655.87	349.008	410.238	0
570	1	12.5799	66.7266	-449.264	9162.24	-3720.99	-5149.18	291.718	589.606	0	5.85891	-62.3134	-365.686	3960.4	43801.3	10311.3	419.779	189.17	0	18.4388	4.41319	-814.95	-333854	283680	-2359.47	349.181	409.922	0
570	2	12.2975	66.2202	-446.987	9149.34	-3652.07	-5100.92	291.83	589.531	0	5.51562	-61.9925	-364.977	3944.98	43744.2	10297.5	419.854	189.191	0	17.8132	4.22776	-811.965	-332361	282826	-2139.75	349.377	409.579	0
570	3	12.0944	65.7262	-444.853	9140.07	-3575.66	-5052	291.962	589.454	0	5.2221	-61.7268	-364.41	3934.08	43704.3	10275.9	419.932	189.204	0	17.3165	3.99936	-809.263	-330976	282076	-1998.3	349.587	409.222	0
570	4	11.9708	65.2471	-442.888	9134.58	-3494.44	-5001.98	292.11	589.375	0	4.97293	-61.5159	-363.96	3928.31	43678.3	10247.5	420.009	189.207	0	16.9437	3.7312	-806.848	-329712	281425	-1931.94	349.804	408.864	0
570	5	11.9188	64.7789	-441.075	9133.04	-3411.88	-4950.5	292.265	589.294	0	4.76129	-61.365	-363.591	3927.22	43661.8	10213	420.085	189.199	0	16.6801	3.4139	-804.666	-328550	280849	-1936.1	350.021	408.509	0
570	6	11.923	64.3097	-439.362	9135.54	-3331.64	-4897.5	292.417	589.207	0	4.57949	-61.283	-363.254	3929.81	43649.9	10172.1	420.164	189.182	0	16.5025	3.02666	-802.616	-327451	280311	-2006.31	350.234	408.161	0
570	7	11.9648	63.8238	-437.693	9141.67	-3256.45	-4843.26	292.56	589.114	0	4.4173	-61.2825	-362.89	3935.27	43638.3	10124.5	420.252	189.156	0	16.3821	2.54132	-800.583	-326372	279770	-2138.33	350.441	407.82	0
570	8	12.0288	63.3087	-436.031	9150.04	-3186.36	-4788.08	292.692	589.015	0	4.26333	-61.3759	-362.447	3942.73	43623.4	10070.4	420.358	189.122	0	16.2922	1.93277	-798.478	-325283	279198	-2328.09	350.643	407.495	0
570	9	12.1079	62.7603	-434.378	9158.85	-3119.47	-4732.05	292.819	588.915	0	4.10966	-61.569	-361.899	3951.21	43604	10011.1	420.487	189.082	0	16.2175	1.19131	-796.277	-324183	278589	-2571.25	350.842	407.195	0
571	0	12.204	62.1853	-432.774	9166.77	-3054.16	-4675.23	292.943	588.819	0	3.95764	-61.8543	-361.262	3960.07	43581.3	9948.29	420.636	189.038	0	16.1617	0.330994	-794.036	-323102	277962	-2863.64	351.039	406.931	0
571	1	12.3267	61.5991	-431.283	9172.92	-2989	-4617.91	293.07	588.731	0	3.81904	-62.2131	-360.586	3969.05	43558.8	9883.67	420.8	188.993	0	16.1457	-0.613964	-791.87	-322088	277356	-3201.53	351.233	406.706	0
571	2	12.4847	61.0192	-429.962	9176.94	-2920.85	-4560.56	293.207	588.656	0	3.70897	-62.6232	-359.931	3978.07	43539.3	9819.19	420.966	188.948	0	16.1937	-1.60401	-789.893	-321185	276809	-3580.05	351.423	406.521	0
571	3	12.6792	60.4559	-428.826	9179.9	-2845.64	-4503.09	293.364	588.593	0	3.63687	-63.0643	-359.325	3987.92	43523.2	9755.86	421.125	188.902	0	16.316	-2.60843	-788.151	-320406	276340	-3991.44	351.611	406.37	0
571	4	12.9014	59.9063	-427.833	9184.48	-2760.94	-4444.46	293.547	588.533	0	3.60169	-63.5177	-358.754	4000.45	43508.8	9692.91	421.278	188.849	0	16.5031	-3.61137	-786.587	-319718	275932	-4425.16	351.803	406.241	0
571	5	13.1334	59.3549	-426.89	9193.47	-2667.4	-4383.41	293.752	588.464	0	3.5903	-63.9694	-358.168	4017.38	43494.4	9628.87	421.436	188.784	0	16.7237	-4.61452	-785.059	-319047	275542	-4868.34	352.005	406.117	0
571	6	13.35	58.7783	-425.886	9208.09	-2567.35	-4319.63	293.972	588.379	0	3.58053	-64.4156	-357.5	4038.99	43477.3	9563.09	421.615	188.702	0	16.9305	-5.63736	-783.385	-318314	275113	-5307.33	352.222	405.986	0
571	7	13.5253	58.1552	-424.73	9227.62	-2462.2	-4254.15	294.203	588.274	0	3.54886	-64.8615	-356.685	4064.46	43454.4	9495.83	421.828	188.605	0	17.0742	-6.70631	-781.415	-317452	274597	-5730.43	352.459	405.841	0
571	8	13.6426	57.4771	-423.385	9250.78	-2351.22	-4188.77	294.447	588.151	0	3.47938	-65.3107	-355.691	4092.81	43422	9427.26	422.078	188.493	0	17.122	-7.83367	-779.076	-316435	273972	-6129.49	352.717	405.685	0
571	9	13.7015	56.7543	-421.879	9277.35	-2233.69	-4125.27	294.705	588.009	0	3.3733	-65.7546	-354.527	4122.76	43378	9356.99	422.355	188.371	0	17.0748	-9.00029	-776.406	-315284	273247	-6500.95	352.993	405.525	0
572	0	13.7208	56.0155	-420.307	9308.47	-2112.16	-4064.94	294.975	587.853	0	3.25337	-66.1679	-353.251	4152.1	43323.2	9284.93	422.641	188.246	0	16.9742	-10.1525	-773.558	-314064	272464	-6846.13	353.275	405.37	0
572	1	13.7311	55.2979	-418.795	9345.49	-1991.88	-4008.62	295.244	587.685	0	3.15478	-66.5169	-351.952	4178.09	43261.7	9211.83	422.919	188.129	0	16.8858	-11.219	-770.746	-312870	271683	-7169.39	353.545	405.233	0
572	2	13.7584	54.6315	-417.449	9388.5	-1876.91	-3956.69	295.504	587.51	0	3.10649	-66.7745	-350.71	4198.67	43198.7	9138.9	423.175	188.028	0	16.8649	-12.143	-768.159	-311782	270960	-7474.61	353.793	405.123	0
572	3	13.8143	54.0285	-416.321	9435.99	-1767.42	-3909.01	295.755	587.335	0	3.11762	-66.9326	-349.581	4212.88	43138.4	9067.63	423.4	187.949	0	16.932	-12.9042	-765.901	-310842	270329	-7762.9	354.016	405.043	0
572	4	13.8972	53.485	-415.403	9485.6	-1660.36	-3865.26	296.003	587.165	0	3.17581	-67.0028	-348.594	4220.61	43082.7	9000.07	423.59	187.893	0	17.073	-13.5178	-763.997	-310057	269802	-8032.96	354.218	404.986	0
572	5	13.9976	52.9847	-414.652	9535.06	-1551.65	-3825.16	296.258	587.005	0	3.25316	-67.0064	-347.754	4222.76	43032.8	8938.73	423.745	187.857	0	17.2508	-14.0217	-762.405	-309403	269375	-8282.12	354.408	404.943	0
572	6	14.1005	52.5032	-413.995	9583.24	-1437.66	-3788.29	296.527	586.852	0	3.31632	-66.9672	-347.017	4221.34	42987.2	8885.71	423.877	187.835	0	17.4168	-14.464	-761.011	-308830	269017	-8506.34	354.598	404.903	0
572	7	14.1887	52.0171	-413.352	9631	-1316.1	-3754.03	296.816	586.7	0	3.33893	-66.9083	-346.309	4218.56	42942.5	8842.13	424	187.819	0	17.5276	-14.8912	-759.661	-308272	268683	-8702.16	354.796	404.861	0
572	8	14.2509	51.5136	-412.654	9681.13	-1187.11	-3721.55	297.123	586.539	0	3.31052	-66.8504	-345.557	4215.85	42894.7	8807.6	424.132	187.8	0	17.5614	-15.3368	-758.211	-307669	268328	-8870.12	355.008	404.813	0
572	9	14.2872	50.9931	-411.863	9736.62	-1052.92	-3689.88	297.444	586.36	0	3.2372	-66.8039	-344.716	4213.71	42841.3	8780.12	424.28	187.776	0	17.5244	-15.8108	-756.579	-306988	267921	-9015.63	355.233	404.755	0
573	0	14.3088	50.4671	-410.997	9798.77	-916.121	-3658.35	297.771	586.159	0	3.13746	-66.7652	-343.786	4211.75	42781.8	8756.93	424.443	187.749	0	17.4463	-16.2982	-754.783	-306237	267463	-9146.73	355.467	404.692	0
573	1	14.3316	49.9517	-410.118	9866.88	-779.203	-3626.96	298.1	585.941	0	3.03599	-66.718	-342.798	4208.91	42717.3	8736.22	424.614	187.722	0	17.3676	-16.7662	-752.916	-305460	266979	-9270.1	355.701	404.634	0
573	2	14.3676	49.4608	-409.284	9939.11	-644.732	-3596.04	298.425	585.716	0	2.95574	-66.6412	-341.789	4204.36	42649.8	8717.65	424.784	187.699	0	17.3234	-17.1804	-751.074	-304703	266496	-9387.91	355.927	404.591	0
573	3	14.4212	48.9999	-408.521	10012.9	-513.755	-3565.61	298.742	585.49	0	2.91133	-66.5195	-340.782	4198.09	42580.5	8701.26	424.949	187.681	0	17.3326	-17.5197	-749.303	-303984	266026	-9499.49	356.141	404.567	0
573	4	14.4922	48.5667	-407.821	10085.4	-384.807	-3535.1	299.056	585.27	0	2.90625	-66.3496	-339.785	4190.41	42509.6	8686.62	425.107	187.667	0	17.3985	-17.7829	-747.606	-303305	265572	-9604.87	356.346	404.561	0
573	5	14.5771	48.1548	-407.161	10153.7	-255.866	-3503.73	299.372	585.062	0	2.93438	-66.1377	-338.802	4181.76	42437.2	8672.79	425.256	187.657	0	17.5115	-17.9829	-745.963	-302656	265130	-9704.71	356.546	404.568	0
573	6	14.6679	47.7555	-406.513	10216.1	-126.78	-3470.77	299.688	584.869	0	2.98635	-65.8911	-337.832	4173.09	42363.1	8658.29	425.397	187.647	0	17.6542	-18.1356	-744.345	-302021	264692	-9797.86	356.743	404.584	0
573	7	14.7541	47.3622	-405.841	10272.7	0.595466	-3435.61	300.001	584.688	0	3.05381	-65.616	-336.872	4165.57	42288.1	8641.56	425.532	187.635	0	17.808	-18.2538	-742.713	-301375	264248	-9880.99	356.938	404.596	0
573	8	14.8287	46.9721	-405.117	10325.1	124.667	-3397.84	300.308	584.513	0	3.12751	-65.3201	-335.932	4159.67	42212.6	8621.84	425.658	187.618	0	17.9562	-18.348	-741.048	-300703	263790	-9951.42	357.132	404.593	0
573	9	14.8923	46.5887	-404.346	10374.4	246.333	-3357.3	300.609	584.343	0	3.19974	-65.0109	-335.035	4154.64	42137.9	8598.98	425.772	187.599	0	18.092	-18.4222	-739.381	-300013	263330	-10009.2	357.324	404.567	0
574	0	14.9532	46.2242	-403.578	10421	367.872	-3314.03	300.912	584.179	0	3.27369	-64.688	-334.228	4148.97	42066.8	8572.46	425.863	187.586	0	18.2269	-18.4638	-737.806	-299345	262902	-10056.9	357.515	404.521	0
574	1	15.0226	45.8955	-402.884	10464.9	490.012	-3268.32	301.216	584.025	0	3.36428	-64.3435	-333.569	4141.58	42003.9	8541.43	425.923	187.584	0	18.3869	-18.448	-736.452	-298752	262547	-10097.9	357.701	404.461	0
574	2	15.1076	45.6136	-402.309	10506.5	611.206	-3220.76	301.519	583.885	0	3.48477	-63.9727	-333.09	4132.27	41952.9	8505.6	425.951	187.594	0	18.5923	-18.3592	-735.4	-298269	262292	-10135.5	357.879	404.39	0
574	3	15.2062	45.3783	-401.86	10546.4	728.714	-3172.09	301.813	583.756	0	3.63399	-63.5828	-332.782	4121.25	41915.2	8465.89	425.954	187.616	0	18.8402	-18.2045	-734.642	-297897	262132	-10170.1	358.047	404.31	0
574	4	15.3082	45.1818	-401.501	10585.3	839.461	-3122.84	302.091	583.636	0	3.7974	-63.191	-332.588	4109.27	41888.9	8423.72	425.948	187.645	0	19.1056	-18.0092	-734.089	-297603	262038	-10199.4	358.206	404.227	0
574	5	15.3968	45.0109	-401.171	10623	941.318	-3073.24	302.346	583.52	0	3.95668	-62.8184	-332.423	4098.2	41869.6	8380.11	425.953	187.672	0	19.3535	-17.8074	-733.593	-297332	261960	-10218.7	358.358	404.144	0
574	6	15.4508	44.8467	-400.785	10657.6	1034.24	-3023.68	302.581	583.408	0	4.09388	-62.4866	-332.196	4090.16	41852.4	8335.78	425.987	187.688	0	19.5447	-17.6399	-732.981	-297017	261843	-10223.6	358.51	404.063	0
574	7	15.4495	44.6657	-400.257	10686	1119.36	-2975.06	302.797	583.302	0	4.18885	-62.2175	-331.827	4086.26	41831.7	8291.54	426.065	187.686	0	19.6384	-17.5518	-732.084	-296592	261634	-10211	358.67	403.984	0
574	8	15.3797	44.4465	-399.513	10705.5	1197.41	-2928.19	302.997	583.204	0	4.22068	-62.0286	-331.265	4086.65	41803.7	8248.05	426.194	187.664	0	19.6004	-17.5821	-730.778	-296008	261294	-10180.5	358.843	403.903	0
574	9	15.24	44.1798	-398.523	10714.5	1268.59	-2883.14	303.183	583.115	0	4.17651	-61.9269	-330.508	4090.72	41767.4	8205.03	426.374	187.623	0	19.4165	-17.7471	-729.03	-295247	260813	-10134	359.032	403.817	0
575	0	15.0451	43.8763	-397.326	10713.6	1333.34	-2839.37	303.356	583.036	0	4.05922	-61.9041	-329.613	4096.59	41725	8161.35	426.588	187.572	0	19.1043	-18.0278	-726.939	-294347	260223	-10075.7	359.232	403.722	0
575	1	14.8227	43.5645	-396.018	10705.8	1393.16	-2796.33	303.518	582.966	0	3.88715	-61.9403	-328.692	4100.96	41680.5	8115.93	426.807	187.523	0	18.7098	-18.3758	-724.709	-293384	259588	-10012.4	359.436	403.613	0
575	2	14.6027	43.2778	-394.707	10695.8	1450.44	-2753.55	303.675	582.902	0	3.68801	-62.0148	-327.859	4100.46	41639.2	8068.33	427.004	187.493	0	18.2907	-18.737	-722.566	-292446	258982	-9951.59	359.634	403.488	0
575	3	14.4044	43.0395	-393.475	10687.9	1508.03	-2710.51	303.833	582.837	0	3.49277	-62.1109	-327.197	4093.52	41605.9	8018.45	427.159	187.489	0	17.8971	-19.0715	-720.672	-291593	258456	-9898.71	359.825	403.343	0
575	4	14.2307	42.8552	-392.351	10684.6	1568.53	-2666.68	303.998	582.768	0	3.32867	-62.2172	-326.74	4081.04	41584.7	7966.47	427.271	187.51	0	17.5594	-19.362	-719.091	-290846	258038	-9855.27	360.011	403.171	0
575	5	14.0711	42.7149	-391.318	10685.9	1633.26	-2622.1	304.174	582.692	0	3.21115	-62.3308	-326.476	4066.03	41578.5	7913.07	427.355	187.546	0	17.2822	-19.6158	-717.794	-290189	257720	-9819.37	360.201	402.967	0
575	6	13.9078	42.6006	-390.324	10690.6	1702.24	-2577.52	304.361	582.611	0	3.14023	-62.4557	-326.364	4052.85	41589	7859.44	427.431	187.582	0	17.048	-19.8551	-716.688	-289580	257479	-9786.41	360.405	402.723	0
575	7	13.7226	42.4935	-389.309	10697.1	1774.85	-2533.39	304.559	582.523	0	3.10505	-62.5943	-326.356	4045.32	41616.4	7806.79	427.518	187.605	0	16.8277	-20.1008	-715.665	-288972	257283	-9748.65	360.631	402.433	0
575	8	13.5014	42.3783	-388.228	10704.9	1850.05	-2489.16	304.765	582.426	0	3.09415	-62.7411	-326.416	4045.22	41658.9	7755.79	427.625	187.607	0	16.5956	-20.3628	-714.644	-288330	257106	-9696.9	360.882	402.091	0
575	9	13.2408	42.2469	-387.08	10714.4	1926.53	-2443.76	304.977	582.32	0	3.10554	-62.8829	-326.525	4052.3	41713.4	7706.63	427.75	187.59	0	16.3463	-20.636	-713.604	-287647	256937	-9625.9	361.154	401.703	0
576	0	12.9535	42.103	-385.922	10726.8	2002.39	-2396.46	305.189	582.205	0	3.15043	-63.0005	-326.693	4064.88	41778	7659.35	427.882	187.557	0	16.104	-20.8975	-712.615	-286962	256792	-9538.11	361.436	401.282	0
576	1	12.6638	41.9602	-384.853	10744.1	2074.79	-2347.13	305.391	582.083	0	3.24602	-63.0719	-326.951	4080.2	41852	7613.99	428.007	187.52	0	15.9098	-21.1117	-711.804	-286340	256704	-9440.75	361.712	400.85	0
576	2	12.391	41.8314	-383.954	10767.7	2141.25	-2296.25	305.577	581.956	0	3.40199	-63.0802	-327.321	4095.52	41933.8	7570.85	428.112	187.488	0	15.793	-21.2488	-711.275	-285833	256700	-9338.97	361.966	400.426	0
576	3	12.1411	41.7213	-383.248	10797.4	2201.2	-2245.04	305.744	581.827	0	3.61265	-63.0224	-327.797	4109.56	42021.8	7530.93	428.195	187.463	0	15.7537	-21.301	-711.046	-285457	256781	-9233	362.194	400.022	0
576	4	11.9085	41.6256	-382.707	10830.3	2256.28	-2195.22	305.896	581.701	0	3.85912	-62.9104	-328.344	4122.37	42114.3	7495.04	428.263	187.445	0	15.7677	-21.2848	-711.051	-285189	256929	-9121.65	362.401	399.644	0
576	5	11.6822	41.5319	-382.26	10862.6	2308.88	-2148.08	306.04	581.583	0	4.1171	-62.767	-328.907	4134.38	42208.7	7462.46	428.33	187.43	0	15.7993	-21.2352	-711.167	-284982	257109	-9005.75	362.598	399.292	0
[truncated: 1,514 more rows]
[truncated: 252 more columns]
