# Supplementary material for: Independent effects of mental fatigue and drop height on drop jump performance in American football athletes: an exploration of central-peripheral interaction
Source: PeerJ. 2026 Jan 13;14:e20574. doi: 10.7717/peerj.20574 (PMC12810397; doi:10.7717/peerj.20574)
Supplement: Supplemental Information 1 [file peerj-14-20574-s001.zip › data/1/3/DJ-40-01.csv]

Devices
1000
		Force1 - Force			Force1 - Moment			Force1 - CoP			Force2 - Force			Force2 - Moment			Force2 - CoP			Combined Force			Combined Moment			Combined CoP
Frame	Sub Frame	Fx	Fy	Fz	Mx	My	Mz	Cx	Cy	Cz	Fx	Fy	Fz	Mx	My	Mz	Cx	Cy	Cz	Fx	Fy	Fz	Mx	My	Mz	Cx	Cy	Cz
		N	N	N	N.mm	N.mm	N.mm	mm	mm	mm	N	N	N	N.mm	N.mm	N.mm	mm	mm	mm	N	N	N	N.mm	N.mm	N.mm	mm	mm	mm
394	0	5.99031e-11	-1.75587e-11	4.5432e-12	-2.18449e-10	6.0443e-10	-3.40232e-09	300	610	0	9.29277e-14	1.88153e-14	5.54497e-14	2.74393e-12	1.00183e-12	3.7424e-12	300	200	0	5.9996e-11	-1.75399e-11	4.59865e-12	1.72483e-09	-3.65397e-09	-4.522e-08	0	0	0
394	1	4.62728e-11	-8.21191e-12	-7.43752e-11	-6.64678e-09	-8.95954e-09	-4.30561e-09	300	610	0	1.17337e-13	2.86654e-14	6.33652e-14	3.16157e-12	1.00121e-12	4.21833e-12	300	200	0	4.63901e-11	-8.18324e-12	-7.43118e-11	-5.23926e-08	1.11083e-08	-3.50062e-08	0	0	0
394	2	1.29705e-11	9.74759e-12	-1.96213e-10	-1.64491e-08	-2.3736e-08	-4.98383e-09	300	610	0	1.35459e-13	3.98532e-14	6.39928e-14	3.23237e-12	7.92533e-13	4.17138e-12	300	200	0	1.31059e-11	9.78744e-12	-1.96149e-10	-1.35653e-07	3.44805e-08	-9.9825e-09	0	0	0
394	3	-4.76411e-11	3.89628e-11	-3.67436e-10	-3.00871e-08	-4.45144e-08	-5.12998e-09	300	610	0	1.3889e-13	5.10477e-14	5.18144e-14	2.68523e-12	2.65233e-13	3.22471e-12	300	200	0	-4.75022e-11	3.90139e-11	-3.67384e-10	-2.52337e-07	6.79812e-08	3.56107e-08	0	0	0
394	4	-1.43182e-10	8.16967e-11	-5.89046e-10	-4.75684e-08	-7.14231e-08	-4.32038e-09	300	610	0	1.16056e-13	5.99325e-14	1.98883e-14	1.17677e-12	-7.06888e-13	9.09488e-13	300	200	0	-1.43066e-10	8.17566e-11	-5.89026e-10	-4.02957e-07	1.12151e-07	1.07526e-07	0	0	0
394	5	-2.79664e-10	1.39082e-10	-8.52339e-10	-6.81091e-08	-1.03414e-07	-2.01638e-09	300	610	0	5.22745e-14	6.29578e-14	-3.97642e-14	-1.69087e-12	-2.25109e-12	-3.30592e-12	300	200	0	-2.79612e-10	1.39145e-10	-8.52379e-10	-5.81367e-07	1.65719e-07	2.10308e-07	0	0	0
394	6	-4.59051e-10	2.10049e-10	-1.13353e-09	-8.97116e-08	-1.37611e-07	2.40905e-09	300	610	0	-6.94985e-14	5.51643e-14	-1.35271e-13	-6.32787e-12	-4.47009e-12	-9.95214e-12	300	200	0	-4.5912e-10	2.10104e-10	-1.13367e-09	-7.71116e-07	2.24524e-07	3.45465e-07	0	0	0
394	7	-6.75863e-10	2.89925e-10	-1.38755e-09	-1.08681e-07	-1.68552e-07	9.60656e-09	300	610	0	-2.66884e-13	3.01701e-14	-2.73333e-13	-1.30807e-11	-7.40261e-12	-1.9448e-11	300	200	0	-6.7613e-10	2.89955e-10	-1.38783e-09	-9.41239e-07	2.80243e-07	5.08903e-07	0	0	0
394	8	-9.12809e-10	3.6873e-10	-1.54163e-09	-1.19138e-07	-1.87417e-07	2.01329e-08	300	610	0	-5.54849e-13	-1.9558e-14	-4.56781e-13	-2.21133e-11	-1.0968e-11	-3.19312e-11	300	200	0	-9.13364e-10	3.6871e-10	-1.54209e-09	-1.04195e-06	3.19041e-07	6.87638e-07	0	0	0
394	9	-1.13564e-09	4.29332e-10	-1.48994e-09	-1.1262e-07	-1.81363e-07	3.42664e-08	300	610	0	-9.40645e-13	-1.01993e-13	-6.81128e-13	-3.3238e-11	-1.48949e-11	-4.70214e-11	300	200	0	-1.13658e-09	4.2923e-10	-1.49062e-09	-1.00105e-06	3.20364e-07	8.55916e-07	0	0	0
395	0	-1.28771e-09	4.45708e-10	-1.09107e-09	-7.79303e-08	-1.33226e-07	5.17427e-08	300	610	0	-1.41659e-12	-2.24221e-13	-9.30087e-13	-4.56944e-11	-1.86361e-11	-6.35169e-11	300	200	0	-1.28913e-09	4.45484e-10	-1.092e-09	-7.22331e-07	2.56233e-07	9.7111e-07	0	0	0
395	1	-1.28517e-09	3.81765e-10	-1.71069e-10	-1.43487e-09	-2.18752e-08	7.14091e-08	300	610	0	-1.95065e-12	-3.90314e-13	-1.17023e-12	-5.78842e-11	-2.12786e-11	-7.9036e-11	300	200	0	-1.28713e-09	3.81375e-10	-1.7224e-10	-8.77731e-08	9.15574e-08	9.70089e-07	0	0	0
395	2	-1.01427e-09	1.91386e-10	1.46454e-09	1.31909e-07	1.7633e-07	9.08068e-08	300	610	0	-2.47502e-12	-5.98258e-13	-1.34524e-12	-6.70824e-11	-2.14622e-11	-8.96385e-11	300	200	0	-1.01674e-09	1.90787e-10	1.46319e-09	1.0341e-06	-2.13845e-07	7.67151e-07	0	0	0
395	3	-3.32758e-10	-1.79424e-10	4.00562e-09	3.36479e-07	4.845e-07	1.05715e-07	300	610	0	-2.87381e-12	-8.35872e-13	-1.37067e-12	-6.917e-11	-1.73311e-11	-8.94914e-11	300	200	0	-3.35632e-10	-1.8026e-10	4.00425e-09	2.77091e-06	-7.00682e-07	2.55105e-07	0	0	0
395	4	9.21577e-10	-7.87158e-10	7.59464e-09	6.22508e-07	9.20024e-07	1.09722e-07	300	610	0	-2.97149e-12	-1.07582e-12	-1.13067e-12	-5.84576e-11	-6.55196e-12	-7.0678e-11	300	200	0	9.18605e-10	-7.88234e-10	7.59351e-09	5.21712e-06	-1.40213e-06	-6.88386e-07	0	0	0
395	5	2.91211e-09	-1.68095e-09	1.22621e-08	9.90905e-07	1.48674e-06	9.39388e-08	300	610	0	-2.5252e-12	-1.27006e-12	-4.78782e-13	-2.77036e-11	1.35545e-11	-2.33002e-11	300	200	0	2.90959e-09	-1.68222e-09	1.22616e-08	8.3899e-06	-2.33138e-06	-2.18663e-06	0	0	0
395	6	5.77033e-09	-2.88692e-09	1.78373e-08	1.42617e-06	2.16412e-06	4.70082e-08	300	610	0	-1.22534e-12	-1.34454e-12	7.5431e-13	3.1531e-11	4.57145e-11	6.39346e-11	300	200	0	5.7691e-09	-2.88827e-09	1.78381e-08	1.21685e-05	-3.46417e-06	-4.33906e-06	0	0	0
395	7	9.545e-09	-4.3858e-09	2.38353e-08	1.88748e-06	2.8935e-06	-4.4365e-08	300	610	0	1.28957e-12	-1.19527e-12	2.74258e-12	1.28018e-10	9.21701e-11	2.02402e-10	300	200	0	9.54629e-09	-4.387e-09	2.38381e-08	1.62171e-05	-4.71605e-06	-7.18297e-06	0	0	0
395	8	1.41309e-08	-6.08331e-09	2.9325e-08	2.29842e-06	3.56209e-06	-1.94089e-07	300	610	0	5.39629e-12	-6.87781e-13	5.63202e-12	2.69289e-10	1.53856e-10	4.01265e-10	300	200	0	1.41363e-08	-6.084e-09	2.93306e-08	1.9896e-05	-5.91547e-06	-1.06398e-05	0	0	0
395	9	1.91768e-08	-7.77427e-09	3.2792e-08	2.53656e-06	3.9863e-06	-4.14252e-07	300	610	0	1.142e-11	3.37498e-13	9.48967e-12	4.59157e-10	2.29241e-10	6.63934e-10	300	200	0	1.91882e-08	-7.77393e-09	3.28014e-08	2.21689e-05	-6.77494e-06	-1.44459e-05	0	0	0
396	0	2.39764e-08	-9.10321e-09	3.20221e-08	2.42475e-06	3.8975e-06	-7.11276e-07	300	610	0	1.95288e-11	2.05076e-12	1.42314e-11	6.94177e-10	3.1282e-10	9.83111e-10	300	200	0	2.39959e-08	-9.10116e-09	3.20363e-08	2.15249e-05	-6.86489e-06	-1.80701e-05	0	0	0
396	1	2.73523e-08	-9.52691e-09	2.40428e-08	1.72746e-06	2.93483e-06	-1.08039e-06	300	610	0	2.95827e-11	4.60534e-12	1.95274e-11	9.58995e-10	3.93319e-10	1.33439e-09	300	200	0	2.73819e-08	-9.52231e-09	2.40623e-08	1.59414e-05	-5.59781e-06	-2.06266e-05	0	0	0
396	2	2.75521e-08	-8.28829e-09	5.17897e-09	1.56481e-07	6.51911e-07	-1.49834e-06	300	610	0	4.09347e-11	8.09347e-12	2.46894e-11	1.22072e-09	4.51767e-10	1.66864e-09	300	200	0	2.7593e-08	-8.2802e-09	5.20366e-09	2.92436e-06	-2.2332e-06	-2.07957e-05	0	0	0
396	3	2.21862e-08	-4.41528e-09	-2.87044e-08	-2.60834e-06	-3.45391e-06	-1.91458e-06	300	610	0	5.21906e-11	1.2482e-11	2.85477e-11	1.4228e-09	4.59744e-10	1.90399e-09	300	200	0	2.22384e-08	-4.4028e-09	-2.86759e-08	-2.03222e-05	4.08187e-06	-1.67776e-05	0	0	0
396	4	8.25283e-09	3.23653e-09	-8.16847e-08	-6.87626e-06	-9.87885e-06	-2.24151e-06	300	610	0	6.09451e-11	1.75265e-11	2.93387e-11	1.47924e-09	3.78284e-10	1.91851e-09	300	200	0	8.31378e-09	3.25406e-09	-8.16554e-08	-5.65404e-05	1.42191e-05	-6.30979e-06	0	0	0
396	5	-1.76926e-08	1.5874e-08	-1.56894e-07	-1.28735e-05	-1.90051e-05	-2.34532e-06	300	610	0	6.35339e-11	2.2666e-11	2.46305e-11	1.27066e-09	1.58159e-10	1.54592e-09	300	200	0	-1.7629e-08	1.58967e-08	-1.56869e-07	-0.000107809	2.8902e-05	1.3205e-05	0	0	0
396	6	-5.915e-08	3.45624e-08	-2.55168e-07	-2.06347e-05	-3.09371e-05	-2.03953e-06	300	610	0	5.48616e-11	2.69047e-11	1.13342e-11	6.44377e-10	-2.57497e-10	5.77313e-10	300	200	0	-5.90952e-08	3.45893e-08	-2.55157e-07	-0.000174624	4.84463e-05	4.44084e-05	0	0	0
396	7	-1.1899e-07	5.98996e-08	-3.73183e-07	-2.98548e-05	-4.52749e-05	-1.08476e-06	300	610	0	2.84018e-11	2.8698e-11	-1.41421e-11	-5.78517e-10	-9.27042e-10	-1.22707e-09	300	200	0	-1.18962e-07	5.99283e-08	-3.73197e-07	-0.000254623	7.23933e-05	8.9471e-05	0	0	0
396	8	-1.98395e-07	9.1547e-08	-5.01057e-07	-3.97002e-05	-6.0824e-05	8.00795e-07	300	610	0	-2.35088e-11	2.58661e-11	-5.55199e-11	-2.5855e-09	-1.89933e-09	-4.11095e-09	300	200	0	-1.98418e-07	9.15728e-08	-5.01112e-07	-0.000340963	9.90318e-05	0.000149294	0	0	0
396	9	-2.95361e-07	1.27607e-07	-6.19563e-07	-4.85917e-05	-7.52552e-05	3.91425e-06	300	610	0	-1.08921e-10	1.55768e-11	-1.15974e-10	-5.54007e-09	-3.19655e-09	-8.27434e-09	300	200	0	-2.9547e-07	1.27622e-07	-6.19679e-07	-0.000420428	0.000124828	0.000222385	0	0	0
397	0	-4.02764e-07	1.63864e-07	-6.97203e-07	-5.39802e-05	-8.47499e-05	8.51772e-06	300	610	0	-2.34889e-10	-5.54922e-12	-1.97073e-10	-9.53005e-09	-4.78993e-09	-1.37998e-08	300	200	0	-4.02999e-07	1.63858e-07	-6.974e-07	-0.000471458	0.000143809	0.000303395	0	0	0
397	1	-5.06049e-07	1.92945e-07	-6.87664e-07	-5.21586e-05	-8.36895e-05	1.47582e-05	300	610	0	-4.05276e-10	-4.11425e-11	-2.97259e-10	-1.44935e-08	-6.56799e-09	-2.05486e-08	300	200	0	-5.06455e-07	1.92904e-07	-6.87962e-07	-0.000462449	0.000147002	0.00038138	0	0	0
397	2	-5.80753e-07	2.03515e-07	-5.28476e-07	-3.81745e-05	-6.44909e-05	2.25517e-05	300	610	0	-6.17585e-10	-9.45176e-11	-4.09869e-10	-2.0121e-08	-8.29855e-09	-2.80254e-08	300	200	0	-5.81371e-07	2.0342e-07	-5.28886e-07	-0.000350883	0.000122073	0.000437933	0	0	0
397	3	-5.90256e-07	1.79697e-07	-1.42016e-07	-5.93621e-06	-1.77259e-05	3.14303e-05	300	610	0	-8.58784e-10	-1.67752e-10	-5.20737e-10	-2.57362e-08	-9.58764e-09	-3.52183e-08	300	200	0	-5.91115e-07	1.79529e-07	-1.42537e-07	-8.40785e-05	5.3399e-05	0.000445482	0	0	0
397	4	-4.84385e-07	1.01008e-07	5.59595e-07	5.13661e-05	6.7287e-05	4.03552e-05	300	610	0	-1.10021e-09	-2.60341e-10	-6.05584e-10	-3.01659e-08	-9.84159e-09	-4.04256e-08	300	200	0	-4.85485e-07	1.00748e-07	5.58989e-07	0.000397404	-7.71163e-05	0.000366234	0	0	0
397	5	-1.99801e-07	-5.67994e-08	1.66385e-06	0.000140379	0.000201195	4.75098e-05	300	610	0	-1.29198e-09	-3.67393e-10	-6.27579e-10	-3.1615e-08	-8.24247e-09	-4.10996e-08	300	200	0	-2.01093e-07	-5.71668e-08	1.66322e-06	0.00115243	-0.000288128	0.000152456	0	0	0
397	6	3.36601e-07	-3.19492e-07	3.23943e-06	0.000266088	0.000392377	5.01017e-05	300	610	0	-1.3576e-09	-4.77402e-10	-5.35697e-10	-2.75795e-08	-3.75194e-09	-3.37494e-08	300	200	0	3.35243e-07	-3.19969e-07	3.2389e-06	0.00222665	-0.000595387	-0.000250978	0	0	0
397	7	1.19975e-06	-7.10136e-07	5.30806e-06	0.000429553	0.000643531	4.42203e-05	300	610	0	-1.19022e-09	-5.69741e-10	-2.64804e-10	-1.48417e-08	4.83635e-09	-1.39668e-08	300	200	0	1.19856e-06	-7.10705e-07	5.3078e-06	0.00363329	-0.00100633	-0.000900617	0	0	0
397	8	2.45223e-06	-1.24232e-06	7.80527e-06	0.000624789	0.000946911	2.48213e-05	300	610	0	-6.52285e-10	-6.122e-10	2.61267e-10	1.03907e-08	1.87709e-08	2.33369e-08	300	200	0	2.45158e-06	-1.24293e-06	7.80553e-06	0.00532641	-0.00151241	-0.00184376	0	0	0
397	9	4.12212e-06	-1.91031e-06	1.05301e-05	0.0008348	0.00127822	-1.40662e-05	300	610	0	4.18597e-10	-5.59098e-10	1.12207e-09	5.21221e-08	3.91145e-08	8.33791e-08	300	200	0	4.12254e-06	-1.91087e-06	1.05312e-05	0.0071667	-0.00207898	-0.00310182	0	0	0
398	0	6.17175e-06	-2.67601e-06	1.30857e-05	0.00102696	0.00158939	-7.87854e-05	300	610	0	2.19436e-09	-3.50802e-10	2.38657e-09	1.13896e-07	6.63866e-08	1.70519e-07	300	200	0	6.17394e-06	-2.67636e-06	1.30881e-05	0.00888135	-0.00263331	-0.00464673	0	0	0
398	1	8.4568e-06	-3.45286e-06	1.48171e-05	0.00114822	0.00180102	-0.000175013	300	610	0	4.82786e-09	8.42267e-11	4.09099e-09	1.97721e-07	1.00054e-07	2.8672e-07	300	200	0	8.46163e-06	-3.45277e-06	1.48212e-05	0.0100219	-0.00305138	-0.00637017	0	0	0
398	2	1.06775e-05	-4.08801e-06	1.47559e-05	0.00112102	0.00179564	-0.000306087	300	610	0	8.40712e-09	8.23397e-10	6.20713e-09	3.02514e-07	1.37864e-07	4.2937e-07	300	200	0	1.06859e-05	-4.08718e-06	1.47621e-05	0.00992747	-0.00314577	-0.00804677	0	0	0
398	3	1.23258e-05	-4.345e-06	1.15896e-05	0.000841261	0.00141393	-0.00047059	300	610	0	1.28891e-08	1.93828e-09	8.60053e-09	4.22048e-07	1.75037e-07	5.88442e-07	300	200	0	1.23387e-05	-4.34306e-06	1.15982e-05	0.0077046	-0.00265762	-0.00929422	0	0	0
398	4	1.26366e-05	-3.89098e-06	3.67931e-06	0.000180229	0.000456819	-0.000659122	300	610	0	1.80118e-08	3.47543e-09	1.09799e-08	5.42432e-07	2.03394e-07	7.43088e-07	300	200	0	1.26546e-05	-3.8875e-06	3.69029e-06	0.00224075	-0.00125749	-0.00953657	0	0	0
398	5	1.05569e-05	-2.29445e-06	-1.08419e-05	-0.00100686	-0.00130258	-0.000850353	300	610	0	2.31865e-08	5.42828e-09	1.28413e-08	6.39332e-07	2.10539e-07	8.57971e-07	300	200	0	1.05801e-05	-2.28902e-06	-1.0829e-05	-0.00772707	0.00143849	-0.00798054	0	0	0
398	6	4.75051e-06	9.5814e-07	-3.385e-05	-0.00286276	-0.00409257	-0.00100662	300	610	0	2.73787e-08	7.69919e-09	1.34161e-08	6.75292e-07	1.79307e-07	8.7987e-07	300	200	0	4.77788e-06	9.65839e-07	-3.38366e-05	-0.0234615	0.00582926	-0.00361927	0	0	0
398	7	-6.33349e-06	6.41661e-06	-6.68482e-05	-0.00549703	-0.00809646	-0.00106968	300	610	0	2.89926e-08	1.00524e-08	1.16338e-08	5.97805e-07	8.7804e-08	7.35504e-07	300	200	0	-6.30449e-06	6.42667e-06	-6.68366e-05	-0.0459631	0.0122572	0.00471669	0	0	0
398	8	-2.42983e-05	1.45798e-05	-0.000110379	-0.00893888	-0.0133814	-0.000957537	300	610	0	2.57877e-08	1.20607e-08	6.12134e-09	3.39069e-07	-8.95526e-08	3.31894e-07	300	200	0	-2.42725e-05	1.45919e-05	-0.000110373	-0.0755683	0.0208955	0.0182372	0	0	0
398	9	-5.05054e-05	2.57546e-05	-0.000163203	-0.0130716	-0.0197986	-0.000563932	300	610	0	1.4866e-08	1.30528e-08	-4.73567e-09	-1.81256e-07	-3.79455e-07	-4.3892e-07	300	200	0	-5.04906e-05	2.57676e-05	-0.000163208	-0.11139	0.0315869	0.0379713	0	0	0
399	0	-8.56138e-05	3.985e-05	-0.000221235	-0.0175489	-0.0268543	0.000237597	300	610	0	-7.21263e-09	1.20716e-08	-2.2637e-08	-1.04866e-06	-8.04989e-07	-1.68856e-06	300	200	0	-8.56211e-05	3.9862e-05	-0.000221258	-0.150595	0.0436322	0.0644204	0	0	0
399	1	-0.000128924	5.61022e-05	-0.000276293	-0.0216972	-0.0335574	0.00158241	300	610	0	-4.41178e-08	7.86185e-09	-4.90783e-08	-2.33986e-06	-1.37819e-06	-3.51189e-06	300	200	0	-0.000128968	5.61101e-05	-0.000276342	-0.187555	0.0555344	0.0970642	0	0	0
399	2	-0.000177517	7.27358e-05	-0.000314761	-0.024413	-0.0382574	0.00359327	300	610	0	-9.91577e-08	-1.09042e-09	-8.48899e-08	-4.10041e-06	-2.08934e-06	-5.95492e-06	300	200	0	-0.000177617	7.27347e-05	-0.000314846	-0.212947	0.0647198	0.133713	0	0	0
399	3	-0.000225224	8.65832e-05	-0.000316396	-0.024074	-0.0384987	0.0063456	300	610	0	-1.74325e-07	-1.64348e-08	-1.29573e-07	-6.3122e-06	-2.89299e-06	-8.96917e-06	300	200	0	-0.000225399	8.65668e-05	-0.000316525	-0.212952	0.067275	0.169728	0	0	0
399	4	-0.000261496	9.27134e-05	-0.000253629	-0.0184924	-0.0309351	0.00981681	300	610	0	-2.68914e-07	-3.97149e-08	-1.8042e-07	-8.8502e-06	-3.69084e-06	-1.23519e-05	300	200	0	-0.000261765	9.26737e-05	-0.00025381	-0.168803	0.0577688	0.197173	0	0	0
399	5	-0.000270357	8.415e-05	-9.18677e-05	-0.00494969	-0.0113651	0.0138185	300	610	0	-3.77666e-07	-7.197e-08	-2.31445e-07	-1.14293e-05	-4.31318e-06	-1.56741e-05	300	200	0	-0.000270735	8.4078e-05	-9.20991e-05	-0.057011	0.0292556	0.20402	0	0	0
399	6	-0.000229707	5.18059e-05	0.000208531	0.0196312	0.0250294	0.0179132	300	610	0	-4.88501e-07	-1.13146e-07	-2.72197e-07	-1.35449e-05	-4.50119e-06	-1.82019e-05	300	200	0	-0.000230195	5.16928e-05	0.000208259	0.149248	-0.0264033	0.173622	0	0	0
399	7	-0.000111371	-1.51921e-05	0.000687766	0.0583134	0.0831394	0.0213203	300	610	0	-5.79976e-07	-1.61301e-07	-2.86632e-07	-1.44159e-05	-3.89481e-06	-1.88242e-05	300	200	0	-0.000111951	-1.53534e-05	0.000687479	0.477042	-0.117735	0.0847478	0	0	0
399	8	0.000117542	-0.00012857	0.00137867	0.1135	0.166968	0.0228251	300	610	0	-6.18809e-07	-2.11607e-07	-2.52301e-07	-1.29414e-05	-2.03249e-06	-1.60029e-05	300	200	0	0.000116923	-0.000128782	0.00137842	0.948243	-0.252171	-0.0874023	0	0	0
399	9	0.000491312	-0.000299105	0.00229445	0.18595	0.278147	0.0207093	300	610	0	-5.58032e-07	-2.55223e-07	-1.40272e-07	-7.69325e-06	1.62808e-06	-7.77756e-06	300	200	0	0.000490754	-0.00029936	0.00229431	1.57116	-0.433702	-0.368695	0	0	0
400	0	0.00103952	-0.000533688	0.00341147	0.273399	0.413839	0.0127349	300	610	0	-3.36605e-07	-2.78159e-07	8.36658e-08	3.03006e-06	7.65721e-06	8.14146e-06	300	200	0	0.00103918	-0.000533966	0.00341155	2.32878	-0.659499	-0.781486	0	0	0
400	1	0.00177744	-0.000831024	0.00464684	0.368805	0.56403	-0.00377557	300	610	0	1.18317e-07	-2.6037e-07	4.55806e-07	2.10526e-05	1.65557e-05	3.41408e-05	300	200	0	0.00177756	-0.000831285	0.0046473	3.16359	-0.915466	-1.33739	0	0	0
400	2	0.00269232	-0.00117585	0.00583191	0.458265	0.708292	-0.0317089	300	610	0	8.85017e-07	-1.75439e-07	1.00854e-06	4.80331e-05	2.85996e-05	7.22812e-05	300	200	0	0.00269321	-0.00117603	0.00583291	3.95953	-1.17083	-2.02694	0	0	0
400	3	0.00372525	-0.00153177	0.00668373	0.518833	0.81233	-0.0737175	300	610	0	2.035e-06	8.65972e-09	1.76077e-06	8.49993e-05	4.36166e-05	0.000123629	300	200	0	0.00372728	-0.00153176	0.00668549	4.52282	-1.37218	-2.80593	0	0	0
400	4	0.00474931	-0.00183317	0.00677931	0.516588	0.82483	-0.131496	300	610	0	3.61315e-06	3.27063e-07	2.70398e-06	0.000131668	6.06909e-05	0.000187302	300	200	0	0.00475293	-0.00183284	0.00678201	4.56466	-1.43785	-3.57896	0	0	0
400	5	0.0055456	-0.00197725	0.00553975	0.405561	0.675531	-0.20472	300	610	0	5.60875e-06	8.13034e-07	3.78377e-06	0.000185534	7.78026e-05	0.000259205	300	200	0	0.00555121	-0.00197644	0.00554353	3.69088	-1.25391	-4.18133	0	0	0
400	6	0.00578059	-0.00181784	0.00223506	0.128356	0.275777	-0.289626	300	610	0	7.9166e-06	1.48968e-06	4.8772e-06	0.000240749	9.14309e-05	0.000330516	300	200	0	0.00578851	-0.00181635	0.00223994	1.40578	-0.673963	-4.36195	0	0	0
400	7	0.00499062	-0.00116363	-0.00397618	-0.380398	-0.476694	-0.377242	300	610	0	1.02889e-05	2.35764e-06	5.76761e-06	0.000286861	9.61749e-05	0.000386007	300	200	0	0.00500091	-0.00116127	-0.00397041	-2.86017	0.474481	-3.77157	0	0	0
400	8	0.00258175	0.000215529	-0.0139547	-1.18638	-1.6866	-0.451404	300	610	0	1.22815e-05	3.37837e-06	6.12029e-06	0.000307576	8.44825e-05	0.000402477	300	200	0	0.00259403	0.000218908	-0.0139486	-9.68673	2.37355	-1.96265	0	0	0
400	9	-0.00214331	0.00256958	-0.0284165	-2.3422	-3.44122	-0.486787	300	610	0	1.32005e-05	4.45315e-06	5.46455e-06	0.000279825	4.66275e-05	0.000347663	300	200	0	-0.0021301	0.00257403	-0.028411	-19.5513	5.18437	1.59055	0	0	0
401	0	-0.00991704	0.00613107	-0.0476769	-3.86679	-5.7794	-0.447385	300	610	0	1.20614e-05	5.39907e-06	3.19088e-06	0.000173532	-2.88818e-05	0.000180232	300	200	0	-0.00990498	0.00613647	-0.0476737	-32.6543	8.99811	7.44072	0	0	0
401	1	-0.0213813	0.0110541	-0.0712895	-5.71663	-8.6477	-0.286081	300	610	0	7.57912e-06	5.92469e-06	-1.42534e-06	-4.73255e-05	-0.000154224	-0.00014835	300	200	0	-0.0213737	0.0110601	-0.0712909	-48.6727	13.7654	16.0728	0	0	0
401	2	-0.036887	0.0173245	-0.0975754	-7.7486	-11.8432	0.0537941	300	610	0	-1.78845e-06	5.61032e-06	-9.15865e-06	-0.000421644	-0.000340249	-0.000689082	300	200	0	-0.0368888	0.0173301	-0.0975846	-66.44	19.2025	27.7536	0	0	0
401	3	-0.0562067	0.0246378	-0.12306	-9.67597	-14.9453	0.633776	300	610	0	-1.77104e-05	3.90016e-06	-2.07099e-05	-0.000985254	-0.000593242	-0.00148667	300	200	0	-0.0562244	0.0246417	-0.123081	-83.565	24.6772	42.3144	0	0	0
401	4	-0.0781537	0.0322487	-0.141867	-11.0217	-17.2414	1.5111	300	610	0	-4.17305e-05	1.16955e-07	-3.65061e-05	-0.00176122	-0.000910248	-0.00256562	300	200	0	-0.0781954	0.0322488	-0.141903	-96.0216	29.082	58.8653	0	0	0
401	5	-0.100119	0.0387989	-0.145159	-11.0768	-17.6598	2.72367	300	610	0	-7.48548e-05	-6.48734e-06	-5.641e-05	-0.00274562	-0.00127286	-0.00391019	300	200	0	-0.100194	0.0387924	-0.145215	-97.7755	30.7127	75.4452	0	0	0
401	6	-0.117562	0.042146	-0.120783	-8.87576	-14.7255	4.26786	300	610	0	-0.000116945	-1.66288e-05	-7.9331e-05	-0.00388843	-0.00163959	-0.00543794	300	200	0	-0.117679	0.0421293	-0.120862	-80.5508	27.1801	88.6375	0	0	0
401	7	-0.123522	0.0392278	-0.0533404	-3.20693	-6.56834	6.06863	300	610	0	-0.000165901	-3.08194e-05	-0.000102746	-0.00506976	-0.00193744	-0.00696746	300	200	0	-0.123688	0.039197	-0.0534432	-33.8888	15.3997	93.2022	0	0	0
401	8	-0.108273	0.0260178	0.0750215	7.31774	8.98129	7.94225	300	610	0	-0.000216646	-4.91098e-05	-0.000122166	-0.00607312	-0.00205373	-0.00818293	300	200	0	-0.10849	0.0259687	0.0748993	54.2968	-8.28306	81.8146	0	0	0
401	9	-0.0592994	-0.00235318	0.282722	24.1056	34.164	9.55404	300	610	0	-0.000259982	-7.07384e-05	-0.00013061	-0.00655889	-0.00183011	-0.00860009	300	200	0	-0.0595593	-0.00242392	0.282591	196.417	-47.7563	45.0429	0	0	0
402	0	0.0381762	-0.0512103	0.585343	48.3057	70.8793	10.3762	300	610	0	-0.000281444	-9.36877e-05	-0.000118211	-0.0060437	-0.00106169	-0.0075423	300	200	0	0.0378948	-0.051304	0.585225	402.873	-106.508	-28.2537	0	0	0
402	1	0.199797	-0.125567	0.990306	80.3795	120.039	9.65453	300	610	0	-0.00026041	-0.000114175	-7.2134e-05	-0.00389438	0.000494983	-0.00413849	300	200	0	0.199536	-0.125681	0.990234	678.415	-186.608	-149.878	0	0	0
402	2	0.439469	-0.228856	1.48929	119.497	180.651	6.39731	300	610	0	-0.000169827	-0.000126133	2.29653e-05	0.000651439	0.00309982	0.00263986	300	200	0	0.439299	-0.228982	1.48932	1016.98	-287.228	-330.337	0	0	0
402	3	0.765195	-0.361047	2.04834	162.753	248.61	-0.594481	300	610	0	2.29395e-05	-0.000120775	0.000183607	0.0084228	0.00698756	0.0138819	300	200	0	0.765218	-0.361168	2.04853	1394.95	-402.672	-575.705	0	0	0
402	4	1.17305	-0.516096	2.59593	204.238	315.256	-12.6319	300	610	0	0.000353457	-8.64114e-05	0.000424934	0.0201928	0.0123004	0.0305562	300	200	0	1.1734	-0.516182	2.59636	1763.08	-519.962	-883.086	0	0	0
402	5	1.63917	-0.678748	3.01003	234.041	365.799	-30.9488	300	610	0	0.000855023	-8.72487e-06	0.000756552	0.0364767	0.0189903	0.0532213	300	200	0	1.64002	-0.678756	3.01079	2037.77	-616.139	-1234.59	0	0	0
402	6	2.10997	-0.820895	3.10609	237.343	377.854	-56.3894	300	610	0	0.00155008	0.000128203	0.00117645	0.057235	0.0266879	0.0816058	300	200	0	2.11152	-0.820767	3.10726	2092.95	-655.652	-1589.93	0	0	0
402	7	2.4913	-0.897905	2.62906	193.871	320.467	-88.9443	300	610	0	0.00243755	0.000339773	0.0016628	0.0814708	0.0345421	0.114052	300	200	0	2.49373	-0.897565	2.63073	1754.93	-588.416	-1878.28	0	0	0
402	8	2.63792	-0.845651	1.25421	78.0582	154.2	-127.122	300	610	0	0.00347565	0.000637296	0.0021639	0.106729	0.0410398	0.146835	300	200	0	2.64139	-0.845014	1.25637	803.103	-349.457	-1990.3	0	0	0
402	9	2.34592	-0.579408	-1.39713	-139.559	-166.959	-167.164	180.499	709.89	0	0.00456045	0.00102262	0.00258674	0.128529	0.0438309	0.173405	300	200	0	2.35048	-0.578385	-1.39454	-1018.92	138.625	-1772.43	180.308	710.744	0
403	0	1.35158	0.00381146	-5.71882	-489.116	-690.922	-202.143	179.185	695.527	0	0.00550154	0.00148074	0.00278577	0.139793	0.0395963	0.183659	300	200	0	1.35708	0.00529221	-5.71604	-3976.65	958.788	-1025.94	179.133	695.745	0
403	1	-0.658107	1.0174	-12.0496	-995.667	-1458.97	-221.065	178.92	692.631	0	0.00599753	0.00197049	0.00255426	0.130395	0.0240204	0.163409	300	200	0	-0.652109	1.01937	-12.047	-8296.33	2186.46	485.156	178.896	692.725	0
403	2	-4.01705	2.56934	-20.5618	-1670.23	-2492.27	-208.133	178.791	691.23	0	0.00561651	0.00241369	0.00162194	0.0870093	-0.00805156	0.0943036	300	200	0	-4.01143	2.57176	-20.5602	-14089.1	3868.33	3012.76	178.781	691.264	0
403	3	-8.99613	4.72496	-31.1771	-2503.2	-3781.83	-144.461	178.699	690.29	0	0.00378914	0.00268403	-0.000335963	-0.00649239	-0.0621639	-0.0454452	300	200	0	-8.99235	4.72764	-31.1775	-21294.4	6002.98	6760.67	178.698	690.285	0
403	4	-15.6649	7.45401	-43.6588	-3473.05	-5300.39	-14.7062	178.595	689.55	0	-0.000174889	0.00259764	-0.00367163	-0.167772	-0.14339	-0.279083	300	200	0	-15.6651	7.45661	-43.6625	-29747.9	8550.13	11777.6	178.602	689.513	0
403	5	-23.862	10.6337	-57.8229	-4566.12	-7028.61	186.897	178.446	688.967	0	-0.00703318	0.00190872	-0.00871191	-0.413491	-0.25493	-0.627573	300	200	0	-23.869	10.6356	-57.8316	-39329.7	11466.3	17934.2	178.46	688.901	0
403	6	-33.3333	14.1266	-73.5895	-5781.8	-8959.92	457.543	178.245	688.568	0	-0.0175032	0.000314701	-0.0156718	-0.755121	-0.396066	-1.10356	300	200	0	-33.3508	14.1269	-73.6052	-49997.2	14722.1	25031.4	178.265	688.475	0
403	7	-43.8317	17.8295	-90.835	-7117.5	-11079.3	789.25	178.028	688.356	0	-0.0320839	-0.002523	-0.0245272	-1.19272	-0.559409	-1.70258	300	200	0	-43.8638	17.827	-90.8595	-61677.2	18283.4	32879.4	178.055	688.238	0
403	8	-55.0929	21.6466	-109.241	-8552.23	-13342.4	1171.11	177.863	688.287	0	-0.0507908	-0.00693537	-0.0348431	-1.70651	-0.727507	-2.3914	300	200	0	-55.1437	21.6397	-109.276	-74159.4	22086.7	41277.5	177.896	688.147	0
403	9	-66.7936	25.454	-128.248	-10040.8	-15669.8	1592.56	177.816	688.293	0	-0.0727949	-0.0131715	-0.0455601	-2.24625	-0.869016	-3.09355	300	200	0	-66.8664	25.4408	-128.293	-87062.2	26026.9	49980.4	177.853	688.137	0
404	0	-78.5272	29.1068	-147.099	-11518.3	-17956.2	2043.23	177.931	688.303	0	-0.095971	-0.0212867	-0.0547522	-2.71922	-0.934935	-3.67329	300	200	0	-78.6232	29.0855	-147.153	-99866.1	29962.8	58686	177.97	688.14	0
404	1	-89.8134	32.4785	-164.964	-12911.5	-20089.8	2507.58	178.217	688.269	0	-0.11638	-0.030987	-0.0593863	-2.97797	-0.855714	-3.91991	300	200	0	-89.9298	32.4476	-165.023	-111997	33732.9	67047.4	178.255	688.111	0
404	2	-100.155	35.4931	-181.087	-14155.1	-21974.4	2962.75	178.653	688.168	0	-0.127743	-0.0414329	-0.0551315	-2.81048	-0.540481	-3.53598	300	200	0	-100.283	35.4517	-181.142	-122930	37181.2	74715.1	178.687	688.035	0
404	3	-109.118	38.1331	-194.935	-15206.3	-23548.2	3381.85	179.2	688.007	0	-0.121017	-0.0510095	-0.0362988	-1.93637	0.119874	-2.13499	300	200	0	-109.239	38.0821	-194.972	-132298	40186.9	81390.8	179.223	687.926	0
404	4	-116.393	40.443	-206.318	-16053	-24794.4	3737.83	179.825	687.807	0	-0.0842243	-0.0570883	0.00398351	-0.0145101	1.24356	0.744441	300	200	0	-116.477	40.3859	-206.314	-139968	42692.1	86870.7	179.828	687.817	0
404	5	-121.815	42.5233	-215.416	-16713.8	-25738.4	4007.08	180.518	687.588	0	-0.00276634	-0.0558228	0.0732196	3.33114	2.94008	5.5982	300	200	0	-121.817	42.4675	-215.343	-146061	44714.6	91060.4	180.491	687.739	0
404	6	-125.346	44.5042	-222.703	-17230.5	-26436.5	4172.71	181.292	687.37	0	0.139485	-0.042046	0.178457	8.45939	5.28114	12.8794	300	200	0	-125.206	44.4622	-222.524	-150901	46336	93957.2	181.221	687.723	0
404	7	-127.019	46.5059	-228.808	-17657.6	-26958.4	4225.08	182.179	687.172	0	0.357976	-0.00936555	0.324489	15.6247	8.25777	22.8726	300	200	0	-126.661	46.4965	-228.483	-154918	47674.5	95607	182.047	687.796	0
404	8	-126.885	48.6035	-234.394	-18050.2	-27372.9	4160.85	183.219	687.008	0	0.66376	0.049417	0.51119	24.847	11.7226	35.5106	300	200	0	-126.222	48.6529	-233.883	-158568	48862.5	96059.6	183.014	687.966	0
404	9	-124.979	50.8074	-240.089	-18455.3	-27735.5	3982.43	184.478	686.868	0	1.05796	0.141409	0.729913	35.7349	15.318	50.128	300	200	0	-123.921	50.9488	-239.359	-162282	50035.8	95342.7	184.19	688.204	0
405	0	-121.314	53.0599	-246.418	-18904.9	-28081.4	3697.94	186.041	686.719	0	1.52421	0.272085	0.958974	47.2617	18.3949	65.1568	300	200	0	-119.789	53.332	-245.459	-166421	51324.6	93459.2	185.671	688.428	0
405	1	-115.912	55.2415	-253.722	-19411.4	-28424.5	3320.88	187.97	686.507	0	2.01906	0.442946	1.15852	57.5096	19.9322	77.7848	300	200	0	-113.893	55.6844	-252.563	-171219	52831.2	90406.4	187.535	688.511	0
405	2	-108.854	57.1879	-262.086	-19967.7	-28762.2	2869.09	190.257	686.188	0	2.46108	0.648268	1.26534	63.408	18.4726	83.6185	300	200	0	-106.392	57.8362	-260.821	-176748	54609.3	86212	189.795	688.303	0
405	3	-100.316	58.7207	-271.352	-20553.3	-29082.7	2363.69	192.823	685.744	0	2.71951	0.870953	1.18875	60.5183	12.1034	76.4254	300	200	0	-97.5968	59.5916	-270.163	-182919	56662.9	80966.6	192.396	687.657	0
405	4	-90.5774	59.6834	-281.192	-21142.8	-29369	1827.69	195.555	685.19	0	2.60508	1.07766	0.809024	42.943	-1.4842	48.0666	300	200	0	-87.9724	60.7611	-280.383	-189549	58967.1	74835.3	195.249	686.437	0
405	5	-79.9878	59.9713	-291.219	-21713.1	-29603.7	1283.94	198.345	684.559	0	1.86583	1.21371	-0.0191809	3.46971	-24.809	-11.2247	300	200	0	-78.122	61.185	-291.238	-196420	61492.7	68047.6	198.267	684.516	0
405	6	-68.9332	59.5423	-301.068	-22246.7	-29774.8	753.121	201.103	683.893	0	0.193178	1.19865	-1.45568	-65.9048	-60.2329	-112.021	258.622	245.274	0	-68.74	60.7409	-302.524	-203340	64221.6	60874	201.379	681.782	0
405	7	-57.7977	58.4173	-310.471	-22733.8	-29880.4	252.167	203.758	683.224	0	-2.75609	0.923907	-3.6523	-172.9	-109.355	-264.105	270.059	247.34	0	-60.5538	59.3412	-314.123	-210176	67153.8	53598.3	204.529	678.156	0
405	8	-46.9404	56.6804	-319.292	-23173	-29931	-206.853	206.258	682.576	0	-7.31418	0.254464	-6.71546	-323.141	-172.114	-473.854	274.37	248.119	0	-54.2546	56.9349	-326.008	-216875	70303.4	46496.2	207.661	673.627	0
405	9	-36.6865	54.4798	-327.542	-23569.8	-29949.3	-616.467	208.564	681.96	0	-13.7259	-0.935924	-10.6882	-519.069	-246.299	-742.967	276.956	248.565	0	-50.4124	53.5439	-338.23	-223457	73693.4	39827.7	210.725	668.264	0
406	0	-27.3293	52.0228	-335.363	-23936.2	-29966.4	-973.17	210.645	681.374	0	-22.0707	-2.69339	-15.6043	-761.762	-328.693	-1071.53	278.936	248.817	0	-49.4	49.3294	-350.968	-230023	77366.5	33839.2	213.681	662.142	0
406	1	-19.1348	49.5519	-343.002	-24289.2	-30016.1	-1277.09	212.49	680.814	0	-32.2724	-4.98317	-21.5462	-1052.9	-417.484	-1460.11	280.624	248.867	0	-51.4073	44.5687	-364.548	-236743	81398.3	28760.1	216.517	655.284	0
406	2	-12.3395	47.3058	-350.751	-24650	-30128.5	-1528.62	214.103	680.278	0	-44.1989	-7.77943	-28.5952	-1393.18	-513.553	-1904.59	282.041	248.721	0	-56.5384	39.5263	-379.346	-243823	85875.8	24791.5	219.224	647.747	0
406	3	-7.14148	45.4841	-358.885	-25040.1	-30326.8	-1724.26	215.497	679.772	0	-57.696	-11.1064	-36.7228	-1779.13	-618.231	-2389.93	283.165	248.447	0	-64.8375	34.3777	-395.607	-251433	90849.4	22094.6	221.779	639.734	0
406	4	-3.68629	44.2339	-367.599	-25477.4	-30628.1	-1858.78	216.68	679.308	0	-72.5005	-14.9895	-45.7144	-2200.83	-729.424	-2891.34	284.044	248.143	0	-76.1868	29.2444	-413.313	-259653	96293.3	20771.9	224.131	631.619	0
406	5	-2.05282	43.6528	-376.989	-25973.5	-31043	-1930.91	217.656	678.897	0	-88.1564	-19.3933	-55.1488	-2641.13	-841.075	-3379.69	284.749	247.891	0	-90.2092	24.2595	-432.138	-268443	102087	20850.7	226.218	623.893	0
406	6	-2.2474	43.7855	-387.045	-26533.2	-31574.1	-1944.2	218.423	678.553	0	-103.99	-24.2069	-64.4379	-3076.5	-944.613	-3823.07	285.341	247.744	0	-106.238	19.5786	-451.482	-277655	108025	22275.2	227.973	617.066	0
406	7	-4.20217	44.6224	-397.663	-27155.2	-32216.5	-1904.37	218.985	678.287	0	-119.126	-29.2671	-72.9093	-3478.92	-1028.72	-4186.94	285.89	247.716	0	-123.328	15.3552	-470.572	-287053	113846	24903.8	229.351	611.575	0
406	8	-7.77436	46.1135	-408.691	-27832.2	-32957.7	-1818.7	219.358	678.101	0	-132.564	-34.3685	-79.9101	-3818.69	-1080.04	-4438.5	286.484	247.787	0	-140.338	11.745	-488.601	-296371	119279	28521.4	230.336	607.724	0
406	9	-12.7459	48.1814	-419.967	-28553	-33777.5	-1696.16	219.571	677.989	0	-143.337	-39.2681	-84.9305	-4068.62	-1085.85	-4553.54	287.215	247.905	0	-156.083	8.91328	-504.898	-305360	124098	32866.6	230.95	605.643	0
407	0	-18.8335	50.7234	-431.345	-29303.2	-34650.5	-1546.21	219.669	677.934	0	-150.717	-43.7196	-87.7236	-4209.55	-1036.25	-4521.24	288.187	247.986	0	-169.55	7.00378	-519.069	-313842	128172	37665.4	231.249	605.272	0
407	1	-25.7163	53.6118	-442.689	-30066.9	-35548.4	-1378.47	219.699	677.919	0	-154.392	-47.5281	-88.3713	-4235.49	-925.545	-4346.54	289.527	247.928	0	-180.108	6.08371	-531.061	-321725	131489	42665.4	231.319	606.366	0
407	2	-33.0667	56.6996	-453.861	-30826.9	-36444	-1203.44	219.702	677.921	0	-154.548	-50.5935	-87.273	-4156.37	-754.092	-4049.92	291.359	247.625	0	-187.615	6.10612	-541.134	-329000	134148	47658.8	231.259	608.524	0
407	3	-40.5795	59.8331	-464.706	-31567	-37313.2	-1031.95	219.706	677.929	0	-151.807	-52.9196	-85.0704	-3997	-529.604	-3663.37	293.775	246.985	0	-192.387	6.91351	-549.776	-335717	136325	52493.6	231.167	611.246	0
407	4	-47.9957	62.8699	-475.073	-32275.1	-38136.8	-873.617	219.724	677.937	0	-147.038	-54.5904	-82.5249	-3791.85	-266.048	-3224.1	296.776	245.948	0	-195.033	8.27959	-557.598	-341969	138238	57071.1	231.128	614.002	0
407	5	-55.1135	65.6946	-484.844	-32943.4	-38901.3	-736.599	219.765	677.947	0	-141.122	-55.7219	-80.3735	-3576.65	20.3995	-2768.24	300.254	244.5	0	-196.236	9.97274	-565.217	-347871	140104	61330.7	231.211	616.311	0
407	6	-61.7848	68.2206	-493.943	-33567.3	-39598.3	-627.977	219.832	677.958	0	-134.76	-56.4029	-79.198	-3379.89	316.203	-2325.57	303.993	242.677	0	-196.545	11.8177	-573.141	-353525	142094	65232.6	231.462	617.81	0
407	7	-67.9069	70.3863	-502.336	-34143.7	-40222.2	-553.13	219.93	677.97	0	-128.369	-56.6593	-79.3441	-3218	612.796	-1916.72	307.723	240.557	0	-196.275	13.727	-581.68	-358997	144316	68745.2	231.905	618.305	0
407	8	-73.4147	72.154	-510.024	-34671	-40768.4	-514.818	220.066	677.979	0	-122.096	-56.4623	-80.9024	-3095.37	905.765	-1552.48	311.196	238.261	0	-195.51	15.6918	-590.926	-364308	146800	71842.3	232.542	617.778	0
407	9	-78.2779	73.5144	-517.045	-35148.1	-41235	-513.117	220.249	677.979	0	-115.915	-55.7672	-83.7412	-3007.61	1193.06	-1235.05	314.247	235.916	0	-194.193	17.7471	-600.786	-369449	149515	74508.4	233.351	616.361	0
408	0	-82.5006	74.4886	-523.477	-35575.4	-41624	-545.649	220.486	677.96	0	-109.738	-54.5525	-87.5701	-2944.9	1473.46	-961.836	316.826	233.629	0	-192.239	19.9361	-611.047	-374399	152391	76746.4	234.292	614.282	0
408	1	-86.1214	75.1208	-529.424	-35955	-41940	-607.639	220.782	677.913	0	-103.497	-52.8379	-92.0082	-2894.92	1744.81	-728.911	318.964	231.464	0	-189.618	22.2829	-621.432	-379130	155336	78581.7	235.318	611.813	0
408	2	-89.2095	75.4638	-534.977	-36291.2	-42189.2	-692.689	221.138	677.837	0	-97.168	-50.6902	-96.6562	-2846.06	2003.6	-531.709	320.729	229.445	0	-186.378	24.7736	-631.633	-383615	158251	80059.1	236.378	609.221	0
408	3	-91.8546	75.5697	-540.207	-36590	-42379.7	-794.32	221.549	677.733	0	-90.7735	-48.2225	-101.173	-2790.15	2247.68	-364.131	322.216	227.578	0	-182.628	27.3472	-641.381	-387829	161048	81231.7	237.429	606.724	0
408	4	-94.1544	75.4886	-545.164	-36858.9	-42522	-906.779	222.001	677.611	0	-84.3659	-45.5865	-105.336	-2722.99	2479.12	-218.323	323.535	225.851	0	-178.52	29.9021	-650.499	-391764	163676	82152.9	238.443	604.457	0
408	5	-96.2038	75.2683	-549.882	-37105.8	-42628.4	-1025.2	222.477	677.48	0	-78.0314	-42.9563	-109.045	-2643.34	2703.29	-85.737	324.791	224.241	0	-174.235	32.312	-658.927	-395435	166116	82873.3	239.409	602.474	0
408	6	-98.0846	74.9515	-554.399	-37338.9	-42711.2	-1146.17	222.959	677.35	0	-71.8973	-40.508	-112.303	-2552.35	2925.71	41.2804	326.052	222.727	0	-169.982	34.4435	-666.703	-398882	168384	83439.3	240.325	600.771	0
408	7	-99.8584	74.5753	-558.766	-37565.8	-42781.3	-1268.11	223.436	677.23	0	-66.1248	-38.3964	-115.18	-2453.98	3150.52	168.15	327.353	221.306	0	-165.983	36.1788	-673.946	-402166	170520	83892.3	241.196	599.311	0
408	8	-101.564	74.1712	-563.051	-37793.7	-42847.2	-1390.86	223.902	677.123	0	-60.8824	-36.7327	-117.8	-2354.77	3380.16	297.693	328.694	219.99	0	-162.446	37.4385	-680.851	-405373	172586	84268.8	242.033	598.03	0
408	9	-103.215	73.7654	-567.357	-38028.4	-42915.9	-1515.12	224.358	677.027	0	-56.3134	-35.5701	-120.325	-2262.71	3615.4	431.085	330.047	218.805	0	-159.528	38.1953	-687.682	-408610	174661	84598.1	242.851	596.851	0
409	0	-104.797	73.3811	-571.809	-38274.4	-42991.8	-1642.6	224.814	676.936	0	-52.5101	-34.9073	-122.932	-2186.15	3856.75	568.706	331.373	217.783	0	-157.307	38.4738	-694.742	-412004	176838	84896.4	243.67	595.69	0
409	1	-106.274	73.0402	-576.54	-38534.8	-43075.2	-1775.84	225.287	676.838	0	-49.505	-34.706	-125.769	-2131.67	4106.46	710.075	332.651	216.949	0	-155.779	38.3342	-702.31	-415670	179202	85162.5	244.513	594.481	0
409	2	-107.6	72.7562	-581.636	-38811.3	-43164.2	-1917.48	225.788	676.728	0	-47.2824	-34.9088	-128.912	-2101.68	4368.43	853.554	333.887	216.303	0	-154.882	37.8473	-710.548	-419677	181803	85382.6	245.4	593.195	0
409	3	-108.736	72.5257	-587.111	-39104.2	-43257.1	-2069.67	226.322	676.604	0	-45.7918	-35.4493	-132.357	-2093.84	4644.79	996.324	335.093	215.82	0	-154.528	37.0764	-719.468	-424027	184645	85537	246.332	591.836	0
409	4	-109.659	72.3308	-592.917	-39413.2	-43354.2	-2234.09	226.88	676.473	0	-44.9573	-36.2581	-136.04	-2102.95	4931.78	1135.04	336.252	215.458	0	-154.616	36.0727	-728.957	-428672	187686	85606.3	247.291	590.437	0
409	5	-110.361	72.1485	-598.966	-39737	-43456.4	-2412.05	227.448	676.343	0	-44.6869	-37.2741	-139.864	-2123.55	5218.3	1266.89	337.31	215.183	0	-155.048	34.8743	-738.831	-433529	190853	85575	248.245	589.043	0
409	6	-110.853	71.9586	-605.155	-40074.7	-43564.1	-2604.26	228.012	676.222	0	-44.8836	-38.453	-143.72	-2151.06	5489.51	1390.3	338.196	214.967	0	-155.736	33.5056	-748.876	-438506	194064	85434.7	249.158	587.701	0
409	7	-111.156	71.7479	-611.386	-40425.2	-43676.8	-2810.74	228.561	676.121	0	-45.4508	-39.7654	-147.522	-2181.6	5735.24	1505.02	338.877	214.788	0	-156.607	31.9825	-758.909	-443522	197248	85184.4	250.005	586.443	0
409	8	-111.301	71.5123	-617.608	-40787.7	-43793.9	-3030.71	229.091	676.041	0	-46.2973	-41.1886	-151.245	-2212.21	5955.52	1611.62	339.377	214.627	0	-157.598	30.3237	-768.853	-448535	200382	84831.1	250.786	585.274	0
409	9	-111.318	71.2617	-623.842	-41161.3	-43914	-3262.38	229.607	675.98	0	-47.341	-42.6969	-154.932	-2241.25	6158.34	1711.09	339.749	214.466	0	-158.659	28.5648	-778.774	-453562	203492	84390.1	251.519	584.165	0
410	0	-111.232	71.0234	-630.185	-41544.5	-44035.5	-3502.86	230.123	675.924	0	-48.5113	-44.2564	-158.686	-2268.82	6355.79	1805.14	340.053	214.298	0	-159.743	26.767	-788.87	-458678	206649	83886.2	252.236	583.066	0
410	1	-111.07	70.8383	-636.784	-41935.8	-44156.4	-3748.99	230.657	675.856	0	-49.7509	-45.8289	-162.648	-2297.21	6561.66	1896.12	340.343	214.124	0	-160.821	25.0094	-799.432	-464001	209954	83353	252.973	581.914	0
410	2	-110.87	70.7502	-643.803	-42334.8	-44274	-3997.85	231.23	675.757	0	-51.0227	-47.3836	-166.981	-2330.11	6789.79	1985.89	340.662	213.954	0	-161.893	23.3666	-810.784	-469660	213522	82833.5	253.768	580.649	0
410	3	-110.688	70.7965	-651.382	-42743	-44383.9	-4246.42	231.862	675.619	0	-52.3139	-48.9084	-171.851	-2371.17	7055.14	2075.01	341.054	213.798	0	-163.001	21.8881	-823.233	-475777	217465	82377.2	254.656	579.213	0
410	4	-110.588	71.0065	-659.616	-43163.7	-44479.1	-4491.62	232.568	675.438	0	-53.6284	-50.4142	-177.445	-2423.38	7377.43	2162.92	341.576	213.657	0	-164.217	20.5924	-837.061	-482453	221899	82033.7	255.676	577.547	0
410	5	-110.634	71.4049	-668.545	-43599	-44552.3	-4731.01	233.359	675.215	0	-54.9735	-51.9274	-183.983	-2489.43	7784.22	2249.29	342.309	213.531	0	-165.608	19.4775	-852.527	-489762	226939	81843	256.872	575.579	0
410	6	-110.863	72.0179	-678.129	-44047.7	-44598	-4963.11	234.234	674.955	0	-56.3436	-53.4791	-191.752	-2573.1	8311.42	2335.4	343.345	213.419	0	-167.206	18.5388	-869.881	-497740	232704	81828.8	258.286	573.216	0
410	7	-111.279	72.8832	-688.244	-44506.8	-44614.6	-5186.65	235.176	674.667	0	-57.6973	-55.0959	-201.12	-2681.13	9002.03	2424.42	344.76	213.331	0	-168.976	17.7873	-889.363	-506387	239307	81993.3	259.957	570.341	0
410	8	-111.851	74.0539	-698.695	-44973.6	-44604	-5399.51	236.161	674.368	0	-58.9366	-56.7906	-212.514	-2823.17	9903.38	2521.24	346.601	213.285	0	-170.788	17.2634	-911.209	-515675	246860	82317.2	261.918	566.833	0
410	9	-112.529	75.58	-709.279	-45446.9	-44570.8	-5599.15	237.16	674.075	0	-59.8949	-58.5442	-226.352	-3009.23	11061.2	2632.28	348.867	213.294	0	-172.423	17.0358	-935.632	-525569	255456	82765.3	264.185	562.601	0
411	0	-113.26	77.4827	-719.838	-45925.1	-44522.1	-5783.56	238.15	673.799	0	-60.3431	-60.2889	-242.944	-3247.26	12509.2	2764.36	351.49	213.366	0	-173.603	17.1938	-962.781	-536037	265154	83296	266.75	557.616	0
411	1	-114.007	79.7484	-730.271	-46406.2	-44467.2	-5951.36	239.109	673.547	0	-60.0212	-61.9089	-262.42	-3542.45	14260.8	2922.89	354.344	213.499	0	-174.028	17.8395	-992.691	-547042	275954	83872.1	269.571	551.932	0
411	2	-114.756	82.3404	-740.489	-46886.5	-44415.7	-6101.11	240.018	673.318	0	-58.6867	-63.2671	-284.739	-3896.71	16310.7	3111.74	357.283	213.685	0	-173.442	19.0733	-1025.23	-558514	287789	84471	272.587	545.663	0
411	3	-115.509	85.2062	-750.366	-47360.3	-44374.9	-6231.29	240.862	673.116	0	-56.1476	-64.2479	-309.689	-4306.9	18639	3333.97	360.186	213.907	0	-171.656	20.9583	-1060.06	-570323	300520	85080.1	275.722	538.961	0
411	4	-116.28	88.2727	-759.734	-47819.1	-44346.9	-6341.75	241.628	672.942	0	-52.2713	-64.8019	-336.819	-4763.19	21205.4	3590.89	362.958	214.142	0	-168.552	23.4708	-1096.55	-582257	313915	85675.6	278.896	532.016	0
411	5	-117.084	91.4378	-768.406	-48253.6	-44327.9	-6434.17	242.312	672.797	0	-46.9857	-64.9551	-365.35	-5249.01	23937.9	3880.43	365.521	214.367	0	-164.07	26.4826	-1133.76	-594029	327612	86209.5	282.016	525.069	0
411	6	-117.928	94.5801	-776.208	-48655.4	-44310.3	-6510.9	242.914	672.683	0	-40.2842	-64.7732	-394.176	-5742.01	26729.9	4198.14	367.812	214.567	0	-158.212	29.807	-1170.38	-605289	341129	86622.3	284.979	518.393	0
411	7	-118.803	97.5838	-783.002	-49017.6	-44285.3	-6573.95	243.442	672.602	0	-32.2407	-64.3089	-421.929	-6215.08	29445.7	4537.95	369.788	214.73	0	-151.044	33.2749	-1204.93	-615652	353890	86864.5	287.684	512.27	0
411	8	-119.672	100.363	-788.7	-49334.4	-44247.6	-6624.92	243.898	672.552	0	-23.0417	-63.5755	-447.082	-6637.79	31928.7	4890.42	371.416	214.847	0	-142.714	36.7878	-1235.78	-624730	365266	86910.2	290.032	506.963	0
411	9	-120.472	102.875	-793.26	-49600.8	-44199.2	-6664.81	244.282	672.528	0	-13.0286	-62.5604	-468.112	-6980.13	34015.2	5241.12	372.665	214.911	0	-133.5	40.3146	-1261.37	-632157	374636	86764.2	291.926	502.7	0
412	0	-121.126	105.118	-796.675	-49812.8	-44148.5	-6693.93	244.584	672.526	0	-2.72425	-61.2623	-483.717	-7218.93	35559.4	5571.09	373.513	214.924	0	-123.851	43.8558	-1280.39	-637642	381473	86465.9	293.292	499.649	0
412	1	-121.571	107.128	-798.954	-49968.5	-44105.8	-6712.41	244.796	672.542	0	7.19077	-59.7187	-493.038	-7343.72	36460	5859.38	373.95	214.895	0	-114.38	47.4093	-1291.99	-641006	385442	86090	294.082	497.899	0
412	2	-121.773	108.961	-800.108	-50069.8	-44078.7	-6720.9	244.909	672.579	0	15.9601	-58.0127	-495.774	-7358.03	36674.4	6087.01	373.974	214.842	0	-105.813	50.9479	-1295.88	-642203	386439	85740.3	294.286	497.459	0
412	3	-121.745	110.68	-800.142	-50122.6	-44072	-6720.3	244.92	672.642	0	22.8575	-56.2721	-492.188	-7277.14	36219.2	6240.01	373.588	214.785	0	-98.8876	54.4076	-1292.33	-641312	384593	85535	293.924	498.266	0
412	4	-121.541	112.348	-799.084	-50135.3	-44087.4	-6711.66	244.828	672.741	0	27.282	-54.6597	-482.999	-7124.9	35161.9	6310.46	372.799	214.751	0	-94.2595	57.6888	-1282.08	-638532	380224	85589.4	293.038	500.203	0
412	5	-121.25	114.023	-796.995	-50117.7	-44123.7	-6696.15	244.637	672.883	0	28.8192	-53.3553	-469.225	-6929.41	33605.9	6296.65	371.62	214.768	0	-92.4305	60.668	-1266.22	-634147	373785	85999.4	291.694	503.119	0
412	6	-120.972	115.749	-793.965	-50079.7	-44176.2	-6674.79	244.36	673.075	0	27.2717	-52.5312	-452.012	-6717.6	31673.8	6203.28	370.073	214.862	0	-93.7	63.218	-1245.98	-628484	365788	86832.3	289.966	506.846	0
412	7	-120.807	117.559	-790.104	-50029.9	-44239.5	-6648.08	244.008	673.321	0	22.6683	-52.3272	-432.501	-6511.21	29492.3	6041.49	368.19	215.055	0	-98.1388	65.2314	-1222.61	-621874	356745	88121.5	287.938	511.207	0
412	8	-120.836	119.472	-785.534	-49974.9	-44309.9	-6616.14	243.593	673.619	0	15.2558	-52.8288	-411.753	-6325.74	27182	5827.76	366.015	215.363	0	-105.58	66.6429	-1197.29	-614628	347126	89863	285.694	516.022	0
412	9	-121.103	121.498	-780.408	-49918.9	-44385.6	-6578.86	243.125	673.965	0	5.46679	-54.0553	-390.69	-6171.4	24847.7	5581.92	363.6	215.796	0	-115.637	67.4423	-1171.1	-607040	337342	92015.4	283.317	521.115	0
413	0	-121.616	123.638	-774.919	-49863	-44466.1	-6536.26	242.618	674.346	0	-6.13694	-55.9558	-370.063	-6053.76	22572.4	5324.48	360.996	216.359	0	-127.753	67.6824	-1144.98	-599381	327733	94505.9	280.879	526.323	0
413	1	-122.344	125.889	-769.275	-49805.7	-44551.9	-6488.82	242.086	674.744	0	-18.9356	-58.4183	-350.43	-5974	20416.5	5073.22	358.261	217.048	0	-141.279	67.4709	-1119.71	-591885	318558	97242.5	278.445	531.5	0
413	2	-123.241	128.234	-763.653	-49744.4	-44642.6	-6437.77	241.541	675.14	0	-32.3238	-61.2926	-332.161	-5929.81	18419.5	4840.59	355.454	217.852	0	-155.565	66.9411	-1095.81	-584722	309988	100127	276.07	536.528	0
413	3	-124.26	130.638	-758.178	-49677.9	-44735.3	-6384.7	240.996	675.523	0	-45.7661	-64.4155	-315.446	-5917.24	16601.8	4632.38	352.63	218.758	0	-170.026	66.223	-1073.62	-577994	302115	103066	273.796	541.319	0
413	4	-125.353	133.059	-752.932	-49607.1	-44825.6	-6330.58	240.465	675.885	0	-58.8246	-67.628	-300.335	-5931.61	14967.4	4448.51	349.836	219.75	0	-184.178	65.4314	-1053.27	-571754	294963	105978	271.652	545.82	0
413	5	-126.487	135.448	-747.966	-49533.9	-44910.6	-6275.61	239.956	676.225	0	-71.1641	-70.7886	-286.766	-5967.22	13509	4285.34	347.108	220.809	0	-197.651	64.6598	-1034.73	-566010	288505	108798	269.652	550.011	0
413	6	-127.637	137.758	-743.295	-49460.9	-44989	-6220.25	239.474	676.543	0	-82.5503	-73.788	-274.602	-6017.71	12211.3	4137.94	344.469	221.914	0	-210.187	63.9705	-1017.9	-560738	282680	111478	267.799	553.896	0
413	7	-128.79	139.95	-738.916	-49390.6	-45061.1	-6166.02	239.017	676.842	0	-92.8405	-76.5553	-263.679	-6077.22	11055.5	4001.64	341.928	223.048	0	-221.63	63.3944	-1002.6	-555900	277411	113984	266.082	557.496	0
413	8	-129.933	141.995	-734.845	-49324.9	-45128.2	-6115.25	238.588	677.123	0	-101.966	-79.0499	-253.841	-6140.64	10024.1	3873.79	339.49	224.191	0	-231.898	62.945	-988.686	-551468	272633	116294	264.494	560.835	0
413	9	-131.05	143.883	-731.133	-49265.7	-45190.3	-6070.25	238.191	677.383	0	-109.911	-81.2449	-244.965	-6203.87	9102.89	3755.14	337.16	225.326	0	-240.961	62.6379	-976.099	-547447	268308	118399	263.029	563.933	0
414	0	-132.119	145.619	-727.874	-49214.5	-45245.2	-6032.99	237.839	677.614	0	-116.696	-83.1139	-236.979	-6264.76	8281.43	3649.4	334.946	226.436	0	-248.815	62.5053	-964.853	-543878	264435	120300	261.69	566.799	0
414	1	-133.105	147.222	-725.182	-49172.6	-45288.5	-6005.07	237.549	677.807	0	-122.371	-84.6261	-229.854	-6323.57	7551.74	3561.23	332.854	227.511	0	-255.476	62.5958	-955.037	-540824	261037	122003	260.487	569.432	0
414	2	-133.973	148.709	-723.153	-49140.9	-45315.9	-5987.82	237.336	677.954	0	-127.012	-85.7536	-223.573	-6381.79	6907.29	3494.49	330.895	228.545	0	-260.985	62.9551	-946.725	-538339	258136	123519	259.43	571.824	0
414	3	-134.693	150.088	-721.829	-49119.8	-45323.9	-5982.24	237.21	678.049	0	-130.722	-86.4838	-218.098	-6440.81	6341	3452.02	329.074	229.532	0	-265.415	63.6041	-939.927	-536443	255735	124858	258.526	573.977	0
414	4	-135.24	151.356	-721.205	-49109.5	-45310.3	-5989.12	237.174	678.094	0	-133.631	-86.8271	-213.364	-6501.4	5843.64	3436.09	327.388	230.471	0	-268.872	64.5288	-934.569	-535121	253810	126028	257.77	575.901	0
414	5	-135.595	152.498	-721.234	-49111.1	-45273.5	-6009.34	237.228	678.093	0	-135.889	-86.8181	-209.279	-6563.67	5403.35	3448.56	325.819	231.363	0	-271.484	65.6796	-930.513	-534331	252315	127034	257.153	577.62	0
414	6	-135.741	153.488	-721.838	-49126.5	-45211.7	-6044.27	237.366	678.058	0	-137.642	-86.5127	-205.725	-6626.9	5006.91	3489.87	324.338	232.212	0	-273.383	66.9757	-927.563	-534005	251187	127869	256.655	579.173	0
414	7	-135.659	154.301	-722.944	-49158.1	-45121.6	-6095.5	237.586	677.997	0	-139.025	-85.9807	-202.566	-6689.51	4642.38	3558.06	322.918	233.024	0	-274.684	68.3202	-925.51	-534077	250359	128516	256.263	580.606	0
414	8	-135.318	154.918	-724.514	-49207.5	-44999	-6164.69	237.891	677.918	0	-140.148	-85.2951	-199.689	-6750.13	4301.11	3649.24	321.539	233.803	0	-275.465	69.623	-924.203	-534507	249785	128945	255.964	581.96	0
414	9	-134.671	155.344	-726.566	-49274.1	-44839.9	-6253.63	238.285	677.818	0	-141.092	-84.519	-197.042	-6809.25	3978.52	3758.88	320.191	234.557	0	-275.763	70.8248	-923.608	-535298	249458	129120	255.759	583.253	0
415	0	-133.656	155.606	-729.178	-49354.7	-44641.8	-6364.05	238.778	677.685	0	-141.909	-83.6949	-194.657	-6869.91	3674.25	3882.6	318.876	235.292	0	-275.565	71.9109	-923.835	-536503	249410	129004	255.655	584.471	0
415	1	-132.214	155.744	-732.456	-49445.1	-44403.9	-6497.02	239.377	677.506	0	-142.617	-82.8447	-192.608	-6935.68	3391.29	4016.43	317.607	236.009	0	-274.831	72.8992	-925.064	-538201	249699	128563	255.665	585.582	0
415	2	-130.303	155.788	-736.475	-49541.5	-44126.4	-6652.64	240.084	677.268	0	-143.219	-81.9797	-190.956	-7007.94	3133.15	4156.68	316.408	236.699	0	-273.521	73.8084	-927.431	-540448	250365	127775	255.799	586.556	0
415	3	-127.912	155.749	-741.25	-49642.4	-43810.4	-6830.12	240.897	676.971	0	-143.721	-81.112	-189.704	-7085.79	2900.43	4300.04	315.289	237.352	0	-271.633	74.6374	-930.954	-543249	251415	126631	256.056	587.388	0
415	4	-125.056	155.625	-746.727	-49747.6	-43456.9	-7028.3	241.803	676.621	0	-144.141	-80.2575	-188.82	-7168.04	2689.81	4444.36	314.245	237.962	0	-269.197	75.3677	-935.547	-546566	252818	125139	256.424	588.087	0
415	5	-121.772	155.409	-752.813	-49856.8	-43066.7	-7246.04	242.792	676.227	0	-144.508	-79.4376	-188.259	-7253.96	2496.47	4589.75	313.261	238.532	0	-266.28	75.9713	-941.072	-550332	254533	123318	256.889	588.668	0
415	6	-118.111	155.094	-759.393	-49968.4	-42639.1	-7482.14	243.851	675.8	0	-144.86	-78.6804	-187.982	-7342.97	2316.74	4739.33	312.324	239.062	0	-262.971	76.4137	-947.374	-554469	256513	121201	257.438	589.141	0
415	7	-114.127	154.677	-766.346	-50079.9	-42174.1	-7735.04	244.967	675.349	0	-145.241	-78.0189	-187.97	-7435.25	2148.2	4898.69	311.428	239.556	0	-259.368	76.6577	-954.316	-558901	258719	118826	258.058	589.512	0
415	8	-109.87	154.161	-773.568	-50188.6	-41673.6	-8002.62	246.128	674.879	0	-145.695	-77.4804	-188.24	-7533.02	1989.64	5074.26	310.57	240.018	0	-255.566	76.6807	-961.808	-563566	261126	116236	258.74	589.771	0
415	9	-105.384	153.566	-780.985	-50292.7	-41141.3	-8282.22	247.321	674.396	0	-146.257	-77.0688	-188.863	-7640.66	1843.7	5271.75	309.762	240.456	0	-251.641	76.4973	-969.848	-568435	263736	113474	259.481	589.893	0
416	0	-100.7	152.922	-788.57	-50392	-40579.8	-8570.83	248.54	673.903	0	-146.946	-76.7521	-189.973	-7764.23	1719.87	5495.84	309.053	240.87	0	-247.646	76.1703	-978.544	-573523	266590	110592	260.288	589.835	0
416	1	-95.8473	152.264	-796.331	-50486.6	-39991	-8865.51	249.781	673.399	0	-147.761	-76.4692	-191.76	-7910.99	1633.93	5750.32	308.521	241.255	0	-243.609	75.7948	-988.091	-578873	269763	107642	261.181	589.532	0
416	2	-90.8541	151.618	-804.261	-50576.6	-39377.3	-9163.71	251.039	672.886	0	-148.689	-76.1538	-194.437	-8088.61	1604.39	6038.04	308.251	241.6	0	-239.543	75.4639	-998.698	-584530	273335	104672	262.178	588.919	0
416	3	-85.7583	150.997	-812.313	-50661.5	-38742.4	-9463.45	252.306	672.367	0	-149.697	-75.7559	-198.214	-8304.45	1650.16	6360.57	308.325	241.896	0	-235.455	75.2408	-1010.53	-590508	277368	101721	263.294	587.93	0
416	4	-80.6074	150.402	-820.399	-50740.6	-38091	-9762.99	253.57	671.849	0	-150.717	-75.2542	-203.267	-8564.74	1790.29	6717.91	308.808	242.135	0	-231.325	75.1476	-1023.67	-596795	281903	98813.1	264.539	586.521	0
416	5	-75.4544	149.825	-828.41	-50812.8	-37427.2	-10060.4	254.82	671.338	0	-151.635	-74.6607	-209.705	-8873.47	2042.47	7108.08	309.74	242.314	0	-227.09	75.1644	-1038.11	-603349	286950	95951.3	265.914	584.673	0
416	6	-70.3518	149.258	-836.226	-50876.2	-36755	-10353.6	256.047	670.84	0	-152.289	-74.01	-217.575	-9232.06	2420.83	7527.18	311.126	242.432	0	-222.641	75.2478	-1053.8	-610109	292493	93120.3	267.419	582.388	0
416	7	-65.3494	148.697	-843.737	-50929.3	-36080.3	-10641.3	257.237	670.362	0	-152.482	-73.3336	-226.905	-9640.35	2935.66	7969.81	312.938	242.486	0	-217.831	75.3633	-1070.64	-617013	298504	90296.9	269.042	579.68	0
416	8	-60.4938	148.148	-850.863	-50970.6	-35411.1	-10922.8	258.382	669.905	0	-152	-72.6345	-237.734	-10097.1	3594.87	8429.89	315.121	242.473	0	-212.494	75.513	-1088.6	-624016	304962	87462.2	270.773	576.56	0
416	9	-55.8262	147.622	-857.567	-50999.3	-34755.9	-11197	259.472	669.47	0	-150.645	-71.8754	-250.103	-10600	4404.89	8902.09	317.612	242.383	0	-206.471	75.7467	-1107.67	-631100	311861	84612	272.599	573.037	0
417	0	-51.3794	147.142	-863.875	-51015.3	-34122.8	-11462.3	260.5	669.054	0	-148.258	-70.988	-264.046	-11146	5370.23	9383.21	320.338	242.212	0	-199.637	76.1541	-1127.92	-638279	319206	81760.2	274.508	569.131	0
417	1	-47.178	146.738	-869.851	-51018.5	-33519.8	-11716.9	261.465	668.652	0	-144.73	-69.897	-279.58	-11732.4	6493.53	9871.99	323.226	241.964	0	-191.908	76.8407	-1149.43	-645588	327015	78932	276.487	564.867	0
417	2	-43.2437	146.442	-875.542	-51007.9	-32954.5	-11960	262.361	668.259	0	-139.999	-68.5491	-296.681	-12355.6	7775.72	10367.7	326.209	241.646	0	-183.243	77.893	-1172.22	-653041	335284	76154	278.521	560.286	0
417	3	-39.5991	146.279	-880.936	-50983.1	-32432.6	-12191.9	263.184	667.874	0	-134.039	-66.9345	-315.257	-13009.2	9214.38	10868.5	329.228	241.266	0	-173.638	79.3442	-1196.19	-660606	343974	73443	280.59	555.441	0
417	4	-36.2709	146.252	-885.973	-50944.9	-31956.5	-12413.4	263.931	667.502	0	-126.862	-65.0963	-335.129	-13684.2	10801.4	11369.9	332.231	240.833	0	-163.132	81.1556	-1221.1	-668203	353006	70800.7	282.675	550.403	0
417	5	-33.2965	146.349	-890.561	-50894.3	-31526.5	-12625.3	264.599	667.149	0	-118.519	-63.1292	-356.032	-14369.5	12521.9	11865.2	335.171	240.36	0	-151.815	83.2195	-1246.59	-675718	362261	68220.3	284.755	545.256	0
417	6	-30.7284	146.542	-894.577	-50831.8	-31142.8	-12827.4	265.187	666.822	0	-109.106	-61.1648	-377.621	-15052.8	14354.2	12345.7	338.012	239.862	0	-139.835	85.3776	-1272.2	-683003	371583	65697.1	286.803	540.089	0
417	7	-28.6265	146.796	-897.893	-50757.6	-30807.4	-13018.2	265.689	666.53	0	-98.7648	-59.3461	-399.5	-15720.5	16271.8	12801.8	340.731	239.35	0	-127.391	87.45	-1297.39	-689895	380797	63233.8	288.796	534.99	0
417	8	-27.0419	147.072	-900.416	-50672	-30522.7	-13195.7	266.102	666.276	0	-87.6722	-57.8043	-421.264	-16358.6	18246.1	13225	343.313	238.832	0	-114.714	89.2676	-1321.68	-696253	389734	60839.6	290.711	530.036	0
417	9	-26.0003	147.346	-902.135	-50575.6	-30291	-13358.4	266.423	666.062	0	-76.0293	-56.6483	-442.539	-16954.6	20247.6	13608.7	345.753	238.312	0	-102.03	90.6974	-1344.67	-701987	398256	58525.6	292.531	525.288	0
418	0	-25.4942	147.613	-903.124	-50469.1	-30113	-13505.6	266.657	665.883	0	-64.0474	-55.9638	-462.994	-17498.1	22246.1	13948.6	348.048	237.793	0	-89.5416	91.6492	-1366.12	-707073	406267	56298.6	294.241	520.798	0
418	1	-25.4867	147.881	-903.514	-50352	-29987.9	-13637.6	266.81	665.729	0	-51.9454	-55.8191	-482.335	-17981.6	24211.4	14241.6	350.196	237.28	0	-77.432	92.0617	-1385.85	-711525	413695	54158.4	295.832	516.611	0
418	2	-25.9252	148.152	-903.43	-50223.3	-29913.9	-13755.4	266.889	665.592	0	-39.9567	-56.27	-500.283	-18400.2	26112.5	14486.4	352.195	236.78	0	-65.882	91.8817	-1403.71	-715362	420475	52101.3	297.292	512.763	0
418	3	-26.7557	148.416	-902.94	-50083.3	-29888.4	-13860.9	266.899	665.467	0	-28.3321	-57.3591	-516.562	-18749.2	27918.4	14683.1	354.047	236.296	0	-55.0877	91.0566	-1419.5	-718567	426525	50126.6	298.612	509.29	0
418	4	-27.9259	148.652	-902.053	-49933.8	-29907.9	-13957	266.845	665.356	0	-17.3293	-59.1133	-530.902	-19023.6	29599.2	14833.8	355.753	235.833	0	-45.2552	89.539	-1432.96	-721092	431750	48239.2	299.785	506.22	0
418	5	-29.3824	148.838	-900.752	-49776.7	-29967	-14047.6	266.731	665.261	0	-7.19655	-61.5409	-543.056	-19218.5	31126.6	14941.8	357.318	235.39	0	-36.5789	87.2969	-1443.81	-722875	436058	46445.8	300.803	503.575	0
418	6	-31.0701	148.949	-899.021	-49612.4	-30057.7	-14136.8	266.566	665.185	0	1.84404	-64.6274	-552.823	-19330.9	32476.1	15009.9	358.746	234.968	0	-29.226	84.3219	-1451.84	-723863	439374	44753.6	301.666	501.37	0
418	7	-32.9332	148.969	-896.87	-49441.3	-30170	-14228	266.361	665.127	0	9.60724	-68.3325	-560.075	-19360.9	33628.8	15040.4	360.043	234.568	0	-23.3259	80.6365	-1456.95	-724037	441662	43171.1	302.374	499.612	0
418	8	-34.9146	148.887	-894.351	-49263.7	-30295.4	-14323.7	266.126	665.083	0	15.9532	-72.5875	-564.79	-19313.2	34572.5	15036.4	361.213	234.195	0	-18.9614	76.2998	-1459.14	-723427	442930	41709.9	302.931	498.299	0
418	9	-36.9543	148.708	-891.572	-49080	-30429.3	-14425.8	265.87	665.049	0	20.795	-77.2957	-567.055	-19196.9	35301.3	15002.3	362.254	233.854	0	-16.1594	71.4119	-1458.63	-722119	443236	40383.2	303.34	497.418	0
419	0	-38.9886	148.448	-888.688	-48890.8	-30570.1	-14535.8	265.601	665.015	0	24.1033	-82.338	-567.066	-19023.8	35817.6	14942.9	363.163	233.548	0	-14.8853	66.11	-1455.75	-720255	442688	39202.5	303.605	496.944	0
419	1	-40.9546	148.132	-885.882	-48697.4	-30716	-14654.7	265.327	664.971	0	25.9023	-87.5878	-565.098	-18806.7	36131.8	14863.4	363.939	233.28	0	-15.0523	60.5441	-1450.98	-718006	441432	38173.8	303.733	496.845	0
419	2	-42.7999	147.774	-883.319	-48502.1	-30861.8	-14782.9	265.062	664.909	0	26.2582	-92.9273	-561.459	-18559.2	36259.8	14769.8	364.581	233.055	0	-16.5417	54.8469	-1444.78	-715545	439626	37297.2	303.736	497.085	0
419	3	-44.4886	147.375	-881.119	-48308.7	-31001.6	-14920.3	264.816	664.827	0	25.2704	-98.2527	-556.454	-18294.8	36219.1	14667.7	365.089	232.877	0	-19.2182	49.1221	-1437.57	-713019	437412	36568	303.629	497.628	0
419	4	-46	146.922	-879.348	-48121.9	-31130.8	-15066.5	264.598	664.725	0	23.0684	-103.467	-550.361	-18024.9	36028.3	14562.3	365.463	232.751	0	-22.9316	43.4549	-1429.71	-710535	434911	35978.7	303.426	498.438	0
419	5	-47.3257	146.396	-878.035	-47947.3	-31247	-15221.5	264.413	664.607	0	19.8087	-108.476	-543.425	-17757.4	35707.6	14458.5	365.708	232.677	0	-27.517	37.9207	-1421.46	-708171	432220	35520.1	303.138	499.48	0
419	6	-48.4617	145.777	-877.203	-47791.1	-31348.1	-15385.7	264.264	664.481	0	15.6689	-113.188	-535.875	-17498.3	35278	14361.1	365.832	232.654	0	-32.7928	32.5882	-1413.08	-705994	429427	35179.7	302.781	500.721	0
419	7	-49.3987	145.05	-876.875	-47660.2	-31431.6	-15559.4	264.155	664.352	0	10.8433	-117.522	-527.943	-17253	34762.2	14273.7	365.844	232.68	0	-38.5555	27.5283	-1404.82	-704074	426627	34937.4	302.371	502.126	0
419	8	-50.115	144.22	-877.079	-47559.1	-31495.7	-15743	264.09	664.224	0	5.54071	-121.393	-519.88	-17026.5	34185.2	14198.8	365.756	232.751	0	-44.5743	22.8266	-1396.96	-702484	423917	34765.8	301.925	503.651	0
419	9	-50.5753	143.307	-877.852	-47489	-31539.8	-15937.2	264.072	664.097	0	-0.0183523	-124.72	-511.951	-16824.7	33573	14138.4	365.579	232.864	0	-50.5937	18.5876	-1389.8	-701302	421403	34632.1	301.463	505.247	0
420	0	-50.7332	142.348	-879.251	-47447.4	-31565.4	-16142.2	264.1	663.964	0	-5.61046	-127.419	-504.438	-16654.7	32951.4	14095.5	365.323	233.016	0	-56.3436	14.9287	-1383.69	-700616	419197	34501.1	301.002	506.857	0
420	1	-50.5402	141.384	-881.33	-47430.4	-31574.7	-16358.2	264.174	663.817	0	-11.027	-129.419	-497.609	-16524.1	32345	14073.6	365.001	233.207	0	-61.5671	11.9645	-1378.94	-700514	417407	34339.7	300.559	508.425	0
420	2	-49.9624	140.454	-884.112	-47434.9	-31568.3	-16584.5	264.294	663.653	0	-16.0938	-130.672	-491.681	-16438.6	31774	14076.9	364.623	233.434	0	-66.0562	9.78226	-1375.79	-701049	416114	34122.8	300.15	509.901	0
420	3	-48.9924	139.584	-887.566	-47460.9	-31544.5	-16819.8	264.46	663.473	0	-20.6814	-131.161	-486.791	-16400.6	31253.1	14108.7	364.202	233.691	0	-69.6739	8.42351	-1374.36	-702231	415360	33837.5	299.788	511.246	0
420	4	-47.6485	138.785	-891.621	-47509.7	-31502.1	-17061.7	264.669	663.285	0	-24.7045	-130.9	-483.009	-16410.3	30790.3	14171.2	363.747	233.975	0	-72.353	7.88441	-1374.63	-704032	415150	33481.3	299.482	512.437	0
420	5	-45.9695	138.057	-896.175	-47582.5	-31442.1	-17307.3	264.915	663.095	0	-28.1167	-129.931	-480.346	-16467.2	30387.9	14264.5	363.263	234.282	0	-74.0862	8.12552	-1376.52	-706396	415458	33059.6	299.234	513.458	0
420	6	-44.0103	137.394	-901.106	-47678.5	-31368.2	-17554.1	265.189	662.911	0	-30.9077	-128.313	-478.762	-16569.8	30046.1	14386.8	362.758	234.61	0	-74.918	9.08066	-1379.87	-709240	416234	32584.7	299.042	514.307	0
420	7	-41.833	136.786	-906.283	-47796.4	-31284.4	-17799.7	265.481	662.739	0	-33.0966	-126.12	-478.181	-16715.8	29764.5	14535.3	362.245	234.957	0	-74.9296	10.666	-1384.46	-712469	417416	32072.9	298.902	514.987	0
420	8	-39.4961	136.229	-911.598	-47934.5	-31193.5	-18041.2	265.782	662.583	0	-34.7212	-123.437	-478.519	-16901.7	29542.9	14707	361.738	235.321	0	-74.2173	12.7914	-1390.12	-716001	418947	31540	298.813	515.507	0
420	9	-37.0472	135.729	-916.991	-48091.5	-31096.6	-18275.8	266.088	662.445	0	-35.827	-120.357	-479.709	-17124	29380.4	14898.4	361.246	235.697	0	-72.8742	15.3724	-1396.7	-719784	420792	30998.6	298.771	515.874	0
421	0	-34.5194	135.308	-922.458	-48265.1	-30994.4	-18501	266.4	662.322	0	-36.4608	-116.968	-481.71	-17378.3	29276.3	15105.5	360.776	236.076	0	-70.9802	18.3395	-1404.17	-723805	422940	30455.4	298.776	516.095	0
421	1	-31.9326	134.993	-928.037	-48452.1	-30888.2	-18716	266.717	662.209	0	-36.6676	-113.356	-484.496	-17660.2	29230.1	15323.5	360.331	236.451	0	-68.6002	21.6373	-1412.53	-728075	425395	29911.1	298.826	516.175	0
421	2	-29.2997	134.814	-933.761	-48648.5	-30780.4	-18921.7	267.036	662.1	0	-36.4953	-109.6	-488.02	-17965.1	29241.2	15547.9	359.918	236.812	0	-65.7951	25.2143	-1421.78	-732602	428153	29362.4	298.917	516.121	0
421	3	-26.6332	134.79	-939.64	-48851.1	-30673.2	-19119.1	267.356	661.989	0	-36.0028	-105.78	-492.199	-18287.9	29307.1	15775.6	359.543	237.156	0	-62.636	29.0104	-1431.84	-737367	431192	28806.3	299.046	515.951	0
421	4	-23.9478	134.925	-945.654	-49057.8	-30567.1	-19309.6	267.676	661.877	0	-35.2613	-101.978	-496.926	-18623.9	29423.8	16005	359.212	237.478	0	-59.2091	32.9472	-1442.58	-742334	434473	28239.9	299.207	515.684	0
421	5	-21.262	135.206	-951.751	-49267.6	-30460.8	-19493.6	267.995	661.765	0	-34.3479	-98.2821	-502.087	-18968.4	29586.4	16235.9	358.927	237.779	0	-55.6099	36.9244	-1453.84	-747449	437946	27659	299.399	515.34	0
421	6	-18.598	135.606	-957.854	-49479.5	-30351.6	-19670.4	268.313	661.657	0	-33.3353	-94.7758	-507.56	-19316.7	29790.2	16468.5	358.693	238.058	0	-51.9333	40.8305	-1465.41	-752639	441556	27059.1	299.617	514.939	0
421	7	-15.9808	136.095	-963.881	-49692.5	-30238.2	-19839.4	268.629	661.555	0	-32.282	-91.5323	-513.233	-19663.4	30030.5	16702.7	358.512	238.313	0	-48.2628	44.5629	-1477.11	-757831	445243	26436.8	299.859	514.497	0
421	8	-13.4337	136.65	-969.757	-49904.7	-30122.3	-19999.5	268.938	661.461	0	-31.2257	-88.6072	-519.007	-20003.3	30303.4	16937.7	358.387	238.541	0	-44.6594	48.0426	-1488.76	-762955	448954	25790.6	300.122	514.025	0
421	9	-10.9715	137.255	-975.438	-50114	-30007.8	-20149.8	269.237	661.376	0	-30.1809	-86.0364	-524.8	-20331.6	30606.2	17172.6	358.32	238.742	0	-41.1524	51.2191	-1500.24	-767965	452645	25117.3	300.399	513.534	0
422	0	-8.5937	137.908	-980.939	-50318.1	-29899.3	-20289.5	269.52	661.296	0	-29.1418	-83.8358	-530.567	-20646.1	30936.2	17406.5	358.308	238.913	0	-37.7355	54.0718	-1511.51	-772855	456300	24409	300.686	513.032	0
422	1	-6.28993	138.605	-986.32	-50515.8	-29800.8	-20419.3	269.786	661.216	0	-28.0918	-82.0045	-536.297	-20946.4	31290.6	17638.2	358.346	239.057	0	-34.3817	56.6003	-1522.62	-777660	459925	23654.2	300.979	512.523	0
422	2	-4.05306	139.341	-991.647	-50708	-29715.2	-20540.9	270.034	661.135	0	-27.015	-80.5377	-541.983	-21232.5	31666.7	17866.2	358.427	239.176	0	-31.068	58.8031	-1533.63	-782419	463532	22841.7	301.272	512.015	0
422	3	-1.88656	140.099	-996.948	-50897.1	-29643.2	-20656.1	270.266	661.053	0	-25.9011	-79.4402	-547.6	-21503.2	32061	18089.3	358.548	239.268	0	-27.7877	60.6591	-1544.55	-787147	467116	21961.9	301.565	511.514	0
422	4	0.197218	140.856	-1002.2	-51085.6	-29582.6	-20766.6	270.482	660.974	0	-24.7475	-78.7323	-553.1	-21755.6	32470.1	18307	358.706	239.334	0	-24.5503	62.124	-1555.3	-791821	470656	21006.9	301.857	511.029	0
422	5	2.18033	141.583	-1007.34	-51274	-29530	-20873.4	270.685	660.9	0	-23.56	-78.445	-558.414	-21986.6	32888.9	18519.5	358.897	239.373	0	-21.3797	63.1376	-1565.75	-796391	474111	19969.4	302.145	510.566	0
422	6	4.04239	142.247	-1012.29	-51461.5	-29483.8	-20977.4	270.874	660.837	0	-22.3512	-78.6057	-563.467	-22193.9	33310.8	18725.9	359.118	239.388	0	-18.3088	63.641	-1575.76	-800790	477433	18845.3	302.429	510.133	0
422	7	5.76671	142.822	-1016.97	-51645.1	-29445.3	-21078.6	271.046	660.783	0	-21.131	-79.2212	-568.199	-22375.9	33731.7	18924.4	359.366	239.38	0	-15.3643	63.601	-1585.17	-804962	480576	17634.6	302.704	509.733	0
422	8	7.34635	143.296	-1021.35	-51821.5	-29419	-21177.4	271.196	660.738	0	-19.8963	-80.2696	-572.595	-22531.7	34152.5	19112.5	359.645	239.35	0	-12.55	63.0266	-1593.95	-808871	483520	16341	302.97	509.363	0
422	9	8.7862	143.673	-1025.43	-51987.2	-29410.2	-21274.3	271.319	660.698	0	-18.6263	-81.7038	-576.695	-22661.8	34577.8	19288	359.959	239.296	0	-9.84013	61.9691	-1602.12	-812524	486277	14970.2	303.225	509.011	0
423	0	10.1005	143.969	-1029.27	-52140.4	-29421.6	-21369.7	271.415	660.658	0	-17.2856	-83.46	-580.596	-22768	35012.8	19450.2	360.305	239.215	0	-7.18518	60.5094	-1609.86	-815977	488895	13529.2	303.473	508.665	0
423	1	11.3041	144.209	-1032.98	-52280.4	-29452.4	-21464.5	271.488	660.611	0	-15.8359	-85.4723	-584.409	-22853	35462.3	19599.3	360.681	239.104	0	-4.53187	58.7363	-1617.39	-819312	491443	12027.3	303.716	508.309	0
423	2	12.4016	144.407	-1036.63	-52407.7	-29500.4	-21559.5	271.542	660.556	0	-14.2503	-87.6865	-588.223	-22919.5	35929.3	19735.9	361.081	238.964	0	-1.84873	56.72	-1624.86	-822596	493975	10477.5	303.957	507.933	0
423	3	13.3826	144.566	-1040.25	-52523.4	-29563.7	-21654.4	271.58	660.491	0	-12.5217	-90.0666	-592.087	-22971.7	36412.9	19860.9	361.499	238.798	0	0.860893	54.4995	-1632.34	-825850	496509	8897.31	304.196	507.533	0
423	4	14.2251	144.679	-1043.78	-52628.5	-29641.6	-21747.8	271.602	660.421	0	-10.665	-92.5892	-596.015	-23014.5	36908.4	19975.5	361.925	238.614	0	3.56005	52.0895	-1639.79	-829051	499034	7310.21	304.431	507.107	0
423	5	14.8997	144.73	-1047.13	-52724.4	-29735.9	-21838.7	271.602	660.351	0	-8.71406	-95.234	-599.997	-23051.7	37409.5	20081.5	362.349	238.42	0	6.18564	49.4964	-1647.12	-832147	501514	5745.71	304.659	506.655	0
423	6	15.373	144.705	-1050.18	-52811.4	-29850	-21926.4	271.576	660.288	0	-6.71299	-97.9769	-604.006	-23085	37910.8	20181.6	362.766	238.22	0	8.66004	46.7281	-1654.19	-835067	503902	4238.68	304.873	506.175	0
423	7	15.6126	144.587	-1052.85	-52889.6	-29987.6	-22010.6	271.518	660.235	0	-4.70503	-100.79	-608.008	-23116	38408.5	20279.4	363.171	238.019	0	10.9076	43.7975	-1660.86	-837742	506154	2825.36	305.07	505.67	0
423	8	15.5947	144.368	-1055.05	-52959	-30151	-22091.6	271.422	660.196	0	-2.72383	-103.641	-611.974	-23146.8	38899.7	20378.6	363.564	237.823	0	12.8709	40.7263	-1667.02	-840125	508238	1536.98	305.248	505.14	0
423	9	15.311	144.046	-1056.77	-53020.2	-30339.5	-22169.4	271.29	660.172	0	-0.78973	-106.493	-615.885	-23179.9	39381	20481.5	363.942	237.637	0	14.5213	37.5528	-1672.66	-842205	510142	396.158	305.405	504.591	0
424	0	14.7705	143.636	-1058.06	-53073.5	-30550.3	-22244.4	271.126	660.161	0	1.08989	-109.296	-619.739	-23216.6	39848.3	20589.4	364.298	237.462	0	15.8604	34.3397	-1677.8	-844009	511878	-581.124	305.542	504.027	0
424	1	13.9951	143.16	-1059.01	-53118.8	-30780.5	-22316.6	270.935	660.159	0	2.91549	-111.992	-623.554	-23257.6	40297.9	20704.1	364.626	237.298	0	16.9106	31.1683	-1682.57	-845589	513476	-1382.09	305.656	503.448	0
424	2	13.0108	142.644	-1059.69	-53155.1	-31028.7	-22385.8	270.719	660.161	0	4.68679	-114.53	-627.362	-23303.1	40729.2	20827.2	364.921	237.145	0	17.6976	28.114	-1687.05	-846993	514967	-1998.36	305.75	502.855	0
424	3	11.8438	142.107	-1060.14	-53182.1	-31294.6	-22452.3	270.481	660.165	0	6.39867	-116.882	-631.197	-23354.2	41144.2	20959	365.184	237	0	18.2425	25.2253	-1691.34	-848251	516375	-2430.1	305.824	502.242	0
424	4	10.5202	141.56	-1060.37	-53200	-31578.6	-22516.4	270.219	660.171	0	8.04354	-119.035	-635.076	-23411.5	41545.8	21098.9	365.419	236.864	0	18.5638	22.5246	-1695.45	-849374	517711	-2686.19	305.879	501.61	0
424	5	9.06627	141.007	-1060.4	-53210.4	-31880.1	-22579.3	269.936	660.18	0	9.61252	-120.991	-638.987	-23475.3	41935.6	21246	365.628	236.738	0	18.6788	20.0168	-1699.38	-850364	518974	-2781.17	305.917	500.961	0
424	6	7.50837	140.451	-1060.21	-53215.7	-32197.2	-22642.3	269.631	660.193	0	11.0961	-122.754	-642.905	-23546.1	42314.2	21399.1	365.817	236.625	0	18.6045	17.6969	-1703.12	-851223	520159	-2733.44	305.94	500.302	0
424	7	5.87417	139.888	-1059.83	-53218.5	-32526	-22706.7	269.31	660.214	0	12.49	-124.334	-646.798	-23624.7	42681.7	21556.4	365.989	236.526	0	18.3642	15.5544	-1706.63	-851951	521262	-2565.23	305.951	499.64	0
424	8	4.19382	139.315	-1059.27	-53220.7	-32862.1	-22773.5	268.977	660.243	0	13.8013	-125.733	-650.649	-23711.6	43040.9	21715.7	366.151	236.443	0	17.9951	13.5816	-1709.92	-852563	522290	-2301.76	305.953	498.981	0
424	9	2.50255	138.73	-1058.58	-53223.5	-33201.1	-22843.6	268.636	660.278	0	15.048	-126.948	-654.463	-23806	43395.7	21876.1	366.307	236.375	0	17.5506	11.7812	-1713.05	-853092	523266	-1969.34	305.951	498.327	0
425	0	0.841526	138.14	-1057.88	-53228	-33538.8	-22918.7	268.296	660.316	0	16.2545	-127.971	-658.267	-23906.9	43748	22038.4	366.459	236.318	0	17.096	10.1692	-1716.14	-853606	524232	-1593.77	305.949	497.682	0
425	1	-0.747989	137.558	-1057.28	-53235	-33872.9	-23000.9	267.962	660.351	0	17.4472	-128.789	-662.092	-24013	44097.2	22204.2	366.603	236.268	0	16.6992	8.76933	-1719.38	-854188	525235	-1198.99	305.947	497.046	0
425	2	-2.23407	136.996	-1056.91	-53245.7	-34204.1	-23092.1	267.638	660.378	0	18.6496	-129.398	-665.955	-24123	44440.6	22374	366.732	236.223	0	16.4155	7.5979	-1722.87	-854913	526309	-805.88	305.942	496.426	0
425	3	-3.59939	136.459	-1056.84	-53261.8	-34533.9	-23193.4	267.323	660.397	0	19.8743	-129.808	-669.837	-24235.2	44774.9	22546.5	366.844	236.181	0	16.2749	6.651	-1726.67	-855816	527462	-430.819	305.931	495.829	0
425	4	-4.84101	135.949	-1057.06	-53286.2	-34862.8	-23305.1	267.019	660.41	0	21.1182	-130.047	-673.688	-24347.3	45095.8	22720.3	366.939	236.14	0	16.2772	5.90215	-1730.75	-856897	528677	-84.7187	305.912	495.265	0
425	5	-5.96798	135.465	-1057.57	-53322.8	-35188.6	-23427.1	266.727	660.42	0	22.3606	-130.159	-677.419	-24456.6	45397	22893.8	367.015	236.103	0	16.3926	5.30635	-1734.99	-858126	529918	227.001	305.884	494.747	0
425	6	-6.99727	135.002	-1058.3	-53376	-35509	-23559.4	266.447	660.435	0	23.566	-130.196	-680.914	-24559.6	45671.2	23065.8	367.073	236.069	0	16.5687	4.80656	-1739.22	-859452	531132	503.5	305.843	494.293	0
425	7	-7.9469	134.551	-1059.2	-53449.7	-35823.3	-23701.5	266.179	660.462	0	24.6935	-130.206	-684.045	-24652.5	45911.5	23235.1	367.118	236.039	0	16.7466	4.34427	-1743.24	-860814	532258	745.874	305.787	493.92	0
425	8	-8.82796	134.108	-1060.21	-53546.8	-36132.7	-23852.3	265.919	660.506	0	25.7059	-130.232	-686.7	-24731.9	46113	23400.8	367.152	236.016	0	16.8779	3.87572	-1746.91	-862163	533244	955.078	305.713	493.641	0
425	9	-9.63923	133.686	-1061.34	-53668.2	-36438.9	-24010.3	265.667	660.566	0	26.5752	-130.297	-688.817	-24796.5	46271.5	23561.5	367.175	235.999	0	16.936	3.38908	-1750.16	-863485	534068	1132.77	305.618	493.468	0
426	0	-10.3667	133.319	-1062.64	-53812.3	-36744.6	-24173.7	265.421	660.64	0	27.2859	-130.407	-690.411	-24847.6	46382.7	23716.6	367.181	235.99	0	16.9192	2.91226	-1753.05	-864814	534742	1283.15	305.498	493.399	0
426	1	-10.9909	133.05	-1064.21	-53976.1	-37052.7	-24340.6	265.183	660.719	0	27.8323	-130.551	-691.551	-24888.6	46440.8	23866.7	367.155	235.99	0	16.8415	2.49837	-1755.76	-866224	535308	1413.51	305.347	493.429	0
426	2	-11.4991	132.919	-1066.15	-54157.8	-37365.3	-24509.3	264.953	660.798	0	28.208	-130.724	-692.295	-24921.9	46440.7	24012.2	367.082	235.999	0	16.7089	2.19499	-1758.45	-867785	535807	1534.24	305.161	493.555	0
426	3	-11.8946	132.953	-1068.51	-54355.9	-37684.1	-24677.9	264.732	660.871	0	28.3968	-130.931	-692.636	-24946	46382.2	24153.2	366.965	236.016	0	16.5022	2.02211	-1761.15	-869524	536250	1658.3	304.939	493.781	0
426	4	-12.1941	133.159	-1071.27	-54569.2	-38011.4	-24844.6	264.517	660.939	0	28.3714	-131.189	-692.517	-24957.3	46268.8	24289.5	366.813	236.039	0	16.1773	1.96936	-1763.79	-871412	536618	1799.78	304.682	494.11	0
426	5	-12.4212	133.525	-1074.35	-54796	-38349.7	-25007.5	264.304	661.004	0	28.0959	-131.522	-691.871	-24953.7	46104.8	24421.1	366.638	236.067	0	15.6747	2.00255	-1766.22	-873383	536870	1972.12	304.391	494.546	0
426	6	-12.6015	134.029	-1077.63	-55033.2	-38701	-25164.7	264.087	661.069	0	27.5337	-131.954	-690.636	-24934.2	45894	24549	366.452	236.103	0	14.9323	2.07481	-1768.26	-875346	536955	2186.93	304.068	495.089	0
426	7	-12.7575	134.648	-1080.96	-55277.8	-39065.9	-25314.7	263.86	661.138	0	26.658	-132.505	-688.768	-24898.1	45639	24674.2	366.262	236.149	0	13.9005	2.14349	-1769.73	-877212	536824	2452.99	303.714	495.735	0
426	8	-12.9034	135.365	-1084.25	-55527.7	-39442.7	-25457.7	263.622	661.213	0	25.4618	-133.178	-686.265	-24844.8	45342.1	24797.4	366.071	236.203	0	12.5583	2.18697	-1770.51	-878911	536450	2774.49	303.332	496.476	0
426	9	-13.0392	136.172	-1087.43	-55782.9	-39827.5	-25594.6	263.375	661.298	0	23.9645	-133.963	-683.189	-24774.5	45007.8	24919	365.879	236.263	0	10.9253	2.20964	-1770.62	-880419	535841	3148.34	302.926	497.299	0
427	0	-13.1497	137.074	-1090.5	-56044.9	-40214.6	-25726.3	263.123	661.394	0	22.2122	-134.838	-679.654	-24688.4	44644.5	25039.3	365.687	236.325	0	9.06248	2.23651	-1770.15	-881760	535040	3562.85	302.503	498.188	0
427	1	-13.2129	138.072	-1093.49	-56314.9	-40600	-25852.8	262.871	661.5	0	20.2666	-135.772	-675.805	-24589.8	44263.4	25158.1	365.497	236.386	0	7.05372	2.30066	-1769.29	-882982	534112	4002.04	302.071	499.122	0
427	2	-13.2138	139.158	-1096.41	-56592.1	-40982.7	-25973.1	262.621	661.616	0	18.1875	-136.734	-671.776	-24483.2	43874.7	25275.3	365.312	236.446	0	4.97371	2.42386	-1768.18	-884121	533108	4452.32	301.636	500.083	0
427	3	-13.1511	140.308	-1099.23	-56873.7	-41364.6	-26086	262.369	661.74	0	16.0232	-137.702	-667.672	-24373.7	43485.3	25391.6	365.13	236.505	0	2.87209	2.60602	-1766.9	-885186	532053	4904.98	301.2	501.053	0
427	4	-13.0338	141.495	-1101.9	-57155.7	-41747.2	-26190.9	262.114	661.87	0	13.8131	-138.663	-663.572	-24266.1	43098.1	25507.6	364.949	236.569	0	0.779346	2.83287	-1765.48	-886161	530956	5354.54	300.765	502.016	0
427	5	-12.8781	142.688	-1104.37	-57434.4	-42130.7	-26288.6	261.851	662.006	0	11.5934	-139.602	-659.54	-24164.6	42713.5	25623.7	364.763	236.639	0	-1.28474	3.08611	-1763.91	-887025	529818	5797.82	300.33	502.958	0
427	6	-12.7046	143.859	-1106.57	-57707.1	-42513.4	-26380.8	261.581	662.149	0	9.39867	-140.512	-655.629	-24071.9	42331.1	25740.1	364.566	236.716	0	-3.30597	3.34666	-1762.2	-887755	528637	6233.41	299.897	503.866	0
427	7	-12.5304	144.987	-1108.48	-57971.5	-42893.1	-26469.1	261.305	662.298	0	7.26409	-141.387	-651.889	-23989.9	41949.9	25858.1	364.351	236.801	0	-5.26635	3.59961	-1760.37	-888340	527421	6659.64	299.464	504.731	0
427	8	-12.3625	146.062	-1110.1	-58225.8	-43267.9	-26554.4	261.023	662.451	0	5.22863	-142.222	-648.365	-23920.1	41571	25978.5	364.117	236.893	0	-7.13386	3.83992	-1758.46	-888793	526184	7071.49	299.035	505.543	0
427	9	-12.1961	147.081	-1111.46	-58468.5	-43637.3	-26636.8	260.739	662.605	0	3.33498	-143.005	-645.096	-23863.4	41198.3	26100.9	363.864	236.992	0	-8.86112	4.07594	-1756.56	-889148	524954	7459.49	298.612	506.299	0
428	0	-12.0181	148.051	-1112.65	-58699	-44002.4	-26716.4	260.453	662.756	0	1.62417	-143.719	-642.125	-23819.8	40837.9	26223.9	363.598	237.095	0	-10.3939	4.33186	-1754.77	-889452	523767	7813.27	298.197	506.994	0
428	1	-11.8157	148.983	-1113.72	-58916.4	-44366.4	-26792.6	260.164	662.901	0	0.127057	-144.342	-639.493	-23789.3	40495.2	26345.8	363.324	237.2	0	-11.6887	4.64049	-1753.21	-889752	522654	8127.59	297.792	507.624	0
428	2	-11.5897	149.886	-1114.71	-59118.8	-44733.8	-26865.1	259.869	663.035	0	-1.14216	-144.863	-637.21	-23771.2	40173.4	26466.3	363.046	237.305	0	-12.7318	5.02289	-1751.92	-890062	521626	8406.25	297.397	508.188	0
428	3	-11.3584	150.755	-1115.57	-59304.4	-45107.6	-26933.8	259.565	663.161	0	-2.18428	-145.282	-635.242	-23763.3	39873.1	26586	362.768	237.408	0	-13.5427	5.4724	-1750.81	-890351	520659	8659.44	297.01	508.686	0
428	4	-11.15	151.577	-1116.25	-59471.9	-45487.9	-26998.5	259.249	663.278	0	-3.01015	-145.619	-633.525	-23761.8	39592.2	26705.6	362.495	237.507	0	-14.1601	5.95866	-1749.78	-890566	519717	8898.21	296.631	509.124	0
428	5	-10.9929	152.34	-1116.69	-59622	-45873.5	-27059	258.92	663.392	0	-3.63983	-145.901	-631.986	-23762.2	39328.3	26825.1	362.23	237.599	0	-14.6327	6.43909	-1748.68	-890655	518761	9131.44	296.257	509.507	0
428	6	-10.9141	153.032	-1116.83	-59756.2	-46261.5	-27115.2	258.578	663.505	0	-4.10399	-146.168	-630.557	-23760.4	39079.6	26943.5	361.976	237.682	0	-15.018	6.86339	-1747.39	-890567	517756	9365.69	295.89	509.844	0
428	7	-10.9384	153.64	-1116.62	-59877.7	-46648	-27167.2	258.224	663.624	0	-4.44256	-146.46	-629.166	-23753.3	38846.3	27059.5	361.743	237.754	0	-15.381	7.18005	-1745.79	-890258	516673	9607.23	295.531	510.144	0
428	8	-11.087	154.157	-1116.03	-59988.8	-47031.3	-27215	257.858	663.752	0	-4.69776	-146.805	-627.757	-23738.5	38628.1	27171.7	361.533	237.815	0	-15.7848	7.35159	-1743.78	-889701	515489	9864.84	295.181	510.416	0
428	9	-11.3725	154.584	-1115.06	-60091.3	-47412.2	-27258.7	257.48	663.891	0	-4.90408	-147.218	-626.299	-23715.8	38423	27279.2	361.349	237.867	0	-16.2766	7.36633	-1741.36	-888898	514199	10148.4	294.838	510.666	0
429	0	-11.7926	154.934	-1113.77	-60185.8	-47792.1	-27298.4	257.09	664.038	0	-5.08231	-147.695	-624.803	-23687.4	38228.2	27381.2	361.185	237.912	0	-16.8749	7.23862	-1738.58	-887888	512819	10464.4	294.499	510.898	0
429	1	-12.3312	155.229	-1112.27	-60272.1	-48170.7	-27334.1	256.691	664.189	0	-5.24126	-148.229	-623.319	-23657	38041.3	27478	361.03	237.953	0	-17.5725	7.00075	-1735.59	-886740	511390	10814.4	294.164	511.11	0
429	2	-12.9683	155.501	-1110.63	-60348.9	-48547.9	-27365.5	256.288	664.338	0	-5.38391	-148.811	-621.906	-23627.8	37861.4	27570.3	360.88	237.993	0	-18.3522	6.68997	-1732.54	-885520	509955	11199.3	293.832	511.298	0
429	3	-13.6914	155.775	-1108.9	-60413.9	-48925.5	-27391.2	255.879	664.481	0	-5.51335	-149.438	-620.595	-23601.2	37687.2	27658.7	360.728	238.03	0	-19.2048	6.33691	-1729.5	-884260	508533	11623	293.502	511.458	0
429	4	-14.5009	156.068	-1107.08	-60464.5	-49307	-27408.9	255.462	664.616	0	-5.63987	-150.108	-619.36	-23577.1	37515.4	27741.8	360.571	238.067	0	-20.1407	5.95929	-1726.44	-882944	507106	12094.2	293.17	511.591	0
429	5	-15.4075	156.384	-1105.09	-60498.1	-49695.5	-27416.7	255.03	664.745	0	-5.78835	-150.827	-618.127	-23553.5	37339.7	27818.2	360.408	238.105	0	-21.1959	5.55756	-1723.22	-881517	505628	12625	292.83	511.707	0
429	6	-16.4262	156.722	-1102.87	-60512.9	-50092.2	-27413.4	254.58	664.869	0	-5.99555	-151.605	-616.802	-23527.9	37150.7	27886.6	360.231	238.145	0	-22.4218	5.11688	-1719.67	-879905	504036	13227.4	292.474	511.814	0
429	7	-17.568	157.072	-1100.31	-60507.7	-50496.6	-27398.4	254.107	664.992	0	-6.29234	-152.455	-615.307	-23498.2	36939.3	27946.6	360.034	238.189	0	-23.8603	4.61678	-1715.61	-878033	502272	13908.2	292.098	511.919	0
429	8	-18.8341	157.427	-1097.35	-60482.9	-50907.7	-27371.1	253.608	665.117	0	-6.68806	-153.386	-613.61	-23463	36702.1	27998.7	359.813	238.238	0	-25.5221	4.04123	-1710.96	-875855	500306	14666.3	291.697	512.023	0
429	9	-20.2113	157.786	-1093.97	-60440.3	-51324.4	-27331.4	253.084	665.249	0	-7.17097	-154.396	-611.732	-23421.7	36442.4	28043.6	359.573	238.288	0	-27.3823	3.39053	-1705.7	-873366	498142	15492.5	291.275	512.124	0
430	0	-21.6697	158.162	-1090.21	-60382.2	-51745.2	-27279.4	252.537	665.386	0	-7.71426	-155.47	-609.746	-23375.2	36169.5	28080.9	359.319	238.336	0	-29.384	2.69252	-1699.96	-870607	495822	16370.7	290.838	512.21	0
430	1	-23.1693	158.579	-1086.15	-60309.5	-52168.9	-27215.4	251.969	665.526	0	-8.28228	-156.582	-607.752	-23325.2	35896.3	28109.2	359.064	238.379	0	-31.4515	1.99721	-1693.91	-867643	493409	17282.7	290.393	512.271	0
430	2	-24.6756	159.058	-1081.87	-60222.6	-52593.1	-27140	251.387	665.665	0	-8.84065	-157.704	-605.826	-23272.9	35634.5	28127.8	358.82	238.415	0	-33.5163	1.35457	-1687.7	-864537	490959	18214.4	289.952	512.297	0
430	3	-26.171	159.604	-1077.42	-60122.5	-53013.8	-27054.8	250.796	665.802	0	-9.36442	-158.807	-603.986	-23219.2	35388.4	28138.4	358.591	238.443	0	-35.5354	0.797348	-1681.41	-861328	488503	19160	289.518	512.289	0
430	4	-27.653	160.21	-1072.84	-60011.7	-53427.1	-26961.3	250.2	665.938	0	-9.84082	-159.874	-602.192	-23164.3	35154.6	28143.9	358.378	238.467	0	-37.4938	0.336929	-1675.03	-858028	486035	20120.2	289.091	512.257	0
430	5	-29.1305	160.857	-1068.11	-59894.3	-53830.9	-26861.4	249.602	666.075	0	-10.27	-160.892	-600.372	-23107.5	34925.2	28146.5	358.173	238.489	0	-39.4005	-0.0346069	-1668.48	-854623	483529	21098.2	288.669	512.216	0
430	6	-30.6199	161.516	-1063.19	-59774.4	-54224.6	-26756.5	248.998	666.222	0	-10.6628	-161.856	-598.442	-23047.5	34692.6	28146.1	357.972	238.512	0	-41.2827	-0.34021	-1661.63	-851073	480940	22098.3	288.245	512.181	0
430	7	-32.1386	162.155	-1058.04	-59654.6	-54607.1	-26647.4	248.388	666.382	0	-11.0325	-162.766	-596.33	-22982.1	34451.5	28142.2	357.773	238.539	0	-43.171	-0.611008	-1654.37	-847336	478227	23122.5	287.817	512.163	0
430	8	-33.6931	162.753	-1052.64	-59535.7	-54977	-26534.6	247.772	666.559	0	-11.385	-163.626	-594.009	-22910.6	34199.3	28134.9	357.574	238.57	0	-45.0782	-0.872879	-1646.64	-843398	475380	24168.3	287.382	512.166	0
430	9	-35.2705	163.306	-1047.04	-59416.6	-55333.3	-26418	247.152	666.747	0	-11.7107	-164.433	-591.512	-22835.2	33935.4	28125.6	357.371	238.605	0	-46.9812	-1.12659	-1638.55	-839301	472422	25226.7	286.941	512.189	0
431	0	-36.8375	163.828	-1041.35	-59294.6	-55676.7	-26297.7	246.534	666.94	0	-11.9824	-165.165	-588.929	-22759.8	33663.1	28115.2	357.16	238.646	0	-48.82	-1.33701	-1630.28	-835127	469413	26283.9	286.497	512.221	0
431	1	-38.3513	164.342	-1035.7	-59165.8	-56009	-26173.5	245.922	667.126	0	-12.1676	-165.791	-586.367	-22688.2	33389.7	28103.7	356.943	238.693	0	-50.5189	-1.44934	-1622.07	-830975	466426	27323.3	286.055	512.251	0
431	2	-39.7747	164.861	-1030.2	-59026.7	-56332.4	-26045.8	245.319	667.297	0	-12.2471	-166.286	-583.904	-22622.7	33123.8	28090.7	356.728	238.744	0	-52.0218	-1.42496	-1614.1	-826918	463519	28329.4	285.621	512.267	0
431	3	-41.0883	165.381	-1024.88	-58876.1	-56646.9	-25915.3	244.728	667.447	0	-12.2247	-166.646	-581.58	-22564.6	32869	28076	356.517	238.799	0	-53.313	-1.26425	-1606.46	-822995	460720	29290.3	285.199	512.265	0
431	4	-42.2928	165.881	-1019.76	-58715	-56950.4	-25782.8	244.153	667.577	0	-12.12	-166.881	-579.399	-22514.3	32622.9	28060.4	356.305	238.858	0	-54.4128	-1.00067	-1599.16	-819211	458032	30200	284.787	512.246	0
431	5	-43.4043	166.332	-1014.79	-58545.3	-57240.3	-25649.1	243.594	667.692	0	-11.9588	-167.015	-577.327	-22470	32378.9	28044.4	356.084	238.921	0	-55.3631	-0.682999	-1592.12	-815536	455431	31058.8	284.385	512.213	0
431	6	-44.4468	166.71	-1009.9	-58368.9	-57515.1	-25514.3	243.049	667.797	0	-11.7667	-167.073	-575.303	-22428.9	32129.7	28028.3	355.848	238.986	0	-56.2135	-0.363586	-1585.2	-811915	452874	31870.9	283.986	512.172	0
431	7	-45.4429	166.993	-1005.01	-58187.4	-57774.2	-25378.3	242.514	667.897	0	-11.5667	-167.083	-573.256	-22388.8	31869.4	28011.6	355.594	239.055	0	-57.0096	-0.0907288	-1578.27	-808290	450312	32639.6	283.587	512.134	0
431	8	-46.4077	167.173	-1000.08	-58002	-58018.7	-25241	241.986	667.998	0	-11.3763	-167.069	-571.133	-22348.6	31595.8	27992.9	355.321	239.13	0	-57.7841	0.104111	-1571.21	-804619	447714	33367.2	283.183	512.105	0
431	9	-47.3452	167.259	-995.088	-57814.2	-58249.7	-25102.6	241.463	668.1	0	-11.2063	-167.037	-568.916	-22307.1	31310	27971	355.035	239.21	0	-58.5515	0.221603	-1564	-800898	445072	34056.7	282.775	512.088	0
432	0	-48.2472	167.274	-990.107	-57626	-58467.7	-24963.9	240.948	668.202	0	-11.0595	-166.979	-566.622	-22262.3	31016	27945	354.739	239.29	0	-59.3067	0.294861	-1556.73	-797164	442413	34712.3	282.366	512.085	0
432	1	-49.0984	167.249	-985.224	-57441	-58672.3	-24826	240.448	668.303	0	-10.935	-166.881	-564.281	-22212.9	30717.1	27915.9	354.436	239.365	0	-60.0333	0.368118	-1549.51	-793479	439778	35337.3	281.959	512.097	0
432	2	-49.8859	167.217	-980.513	-57263.3	-58863	-24690.3	239.967	668.401	0	-10.8377	-166.746	-561.906	-22158.1	30413.7	27884.8	354.126	239.434	0	-60.7235	0.471451	-1542.42	-789893	437191	35933.9	281.555	512.128	0
432	3	-50.6073	167.201	-975.99	-57096.2	-59041.1	-24557.1	239.506	668.501	0	-10.7851	-166.589	-559.48	-22098.4	30103.8	27852	353.807	239.498	0	-61.3923	0.611923	-1535.47	-786415	434650	36505.9	281.154	512.185	0
432	4	-51.2709	167.215	-971.625	-56940.6	-59209.9	-24426	239.061	668.603	0	-10.8064	-166.436	-556.964	-22034.6	29785.3	27817.2	353.478	239.562	0	-62.0773	0.778778	-1528.59	-783022	432132	37061.3	280.751	512.276	0
432	5	-51.8922	167.268	-967.373	-56795.4	-59372.3	-24296.3	238.625	668.711	0	-10.9378	-166.32	-554.307	-21967.2	29457.4	27781.5	353.143	239.63	0	-62.83	0.94754	-1521.68	-779676	429605	37611.2	280.341	512.408	0
432	6	-52.4874	167.358	-963.183	-56658.6	-59531.1	-24166.5	238.193	668.824	0	-11.2174	-166.274	-551.444	-21895.5	29118.1	27747.7	352.803	239.706	0	-63.7048	1.08418	-1514.63	-776333	427033	38167.2	279.921	512.591	0
432	7	-53.0685	167.486	-959.011	-56527.7	-59689.7	-24035.3	237.759	668.944	0	-11.6773	-166.33	-548.324	-21819.1	28763	27718.5	352.456	239.792	0	-64.7459	1.15508	-1507.34	-772953	424382	38737	279.483	512.831	0
432	8	-53.6391	167.646	-954.828	-56399.6	-59852.1	-23902.2	237.316	669.068	0	-12.3366	-166.507	-544.921	-21738	28387.6	27694.8	352.095	239.892	0	-65.9757	1.13843	-1499.75	-769512	421627	39321.2	279.02	513.131	0
432	9	-54.1913	167.836	-950.63	-56271.7	-60020.9	-23768.1	236.862	669.194	0	-13.1953	-166.801	-541.242	-21653	27988.4	27675.1	351.711	240.006	0	-67.3866	1.0347	-1491.87	-766008	418764	39913.1	278.529	513.487	0
433	0	-54.7063	168.056	-946.447	-56142.5	-60195	-23634.1	236.399	669.319	0	-14.2322	-167.185	-537.333	-21564.5	27565.2	27656.5	351.3	240.132	0	-68.9385	0.871277	-1483.78	-762464	415813	40501	278.009	513.894	0
433	1	-55.1586	168.314	-942.33	-56011.6	-60369.4	-23500.4	235.936	669.44	0	-15.411	-167.621	-533.264	-21472.6	27121.9	27636	350.86	240.266	0	-70.5696	0.693268	-1475.59	-758925	412818	41072.5	277.468	514.341	0
433	2	-55.5276	168.616	-938.311	-55878.8	-60537.8	-23366.4	235.482	669.552	0	-16.6916	-168.072	-529.105	-21377	26664.7	27611.6	350.396	240.402	0	-72.2192	0.544556	-1467.42	-755420	409818	41618.7	276.917	514.814	0
433	3	-55.8048	168.965	-934.378	-55743.9	-60695.5	-23231	235.042	669.659	0	-18.0408	-168.512	-524.901	-21276.7	26198.3	27581.4	349.911	240.535	0	-73.8456	0.45256	-1459.28	-751950	406831	42135.3	276.36	515.303	0
433	4	-55.9942	169.359	-930.488	-55607.1	-60841.2	-23094.2	234.614	669.761	0	-19.4369	-168.934	-520.675	-21171.5	25724.2	27545	349.406	240.662	0	-75.4311	0.424576	-1451.16	-748491	403853	42622.1	275.801	515.801	0
433	5	-56.1083	169.794	-926.59	-55468.6	-60975.4	-22956.3	234.194	669.863	0	-20.8685	-169.341	-516.428	-21062.6	25242.2	27502.2	348.878	240.785	0	-76.9768	0.45253	-1443.02	-745015	400867	43081.4	275.237	516.305	0
433	6	-56.1652	170.26	-922.625	-55329	-61099.9	-22818.2	233.776	669.969	0	-22.3328	-169.742	-512.142	-20951.1	24752.3	27453.5	348.331	240.909	0	-78.498	0.517838	-1434.77	-741485	397850	43518	274.667	516.815	0
433	7	-56.1882	170.738	-918.528	-55190.2	-61217	-22680.7	233.353	670.086	0	-23.8325	-170.146	-507.783	-20838.1	24255.5	27399.5	347.768	241.038	0	-80.0207	0.59256	-1426.31	-737859	394773	43937.9	274.086	517.339	0
433	8	-56.201	171.21	-914.253	-55055.3	-61327.8	-22544.3	232.92	670.219	0	-25.3673	-170.562	-503.324	-20725	23753.3	27341.1	347.193	241.176	0	-81.5682	0.647491	-1417.58	-734109	391614	44347.2	273.494	517.883	0
433	9	-56.2182	171.663	-909.809	-54927.1	-61431.9	-22408.8	232.478	670.372	0	-26.9239	-170.994	-498.767	-20613.1	23248.6	27279	346.612	241.328	0	-83.1422	0.66951	-1408.58	-730245	388380	44749	272.892	518.451	0
434	0	-56.2393	172.105	-905.27	-54806.3	-61527.3	-22273.8	232.034	670.541	0	-28.4749	-171.431	-494.167	-20503.8	22748.4	27213.5	346.034	241.492	0	-84.7142	0.674026	-1399.44	-726326	385119	45142.9	272.29	519.036	0
434	1	-56.2485	172.558	-900.761	-54692.3	-61611.6	-22139.6	231.601	670.718	0	-29.9856	-171.857	-489.619	-20398.4	22262.1	27146	345.468	241.662	0	-86.2341	0.700668	-1390.38	-722445	381904	45525.3	271.699	519.627	0
434	2	-56.2236	173.042	-896.394	-54583.9	-61685	-22007.1	231.185	670.893	0	-31.4271	-172.25	-485.222	-20298.1	21797.4	27077.6	344.923	241.833	0	-87.6507	0.792328	-1381.62	-718689	378804	45890	271.13	520.207	0
434	3	-56.1477	173.573	-892.234	-54480.3	-61750.8	-21877.4	230.791	671.061	0	-32.7842	-172.599	-481.037	-20202.9	21357.2	27009.3	344.398	241.999	0	-88.9319	0.973846	-1373.27	-715107	375857	46230.9	270.586	520.766	0
434	4	-56.0169	174.146	-888.297	-54382.1	-61813.1	-21751	230.414	671.221	0	-34.0532	-172.902	-477.084	-20112.3	20939.6	26941.5	343.891	242.157	0	-90.0701	1.24355	-1365.38	-711713	373064	46544.5	270.064	521.3	0
434	5	-55.8405	174.743	-884.562	-54290.4	-61874.4	-21628.2	230.051	671.375	0	-35.2408	-173.166	-473.341	-20025.2	20539.2	26875	343.392	242.306	0	-91.0813	1.57639	-1357.9	-708491	370407	46830.6	269.56	521.809	0
434	6	-55.6375	175.341	-880.979	-54206	-61935.9	-21509.2	229.697	671.529	0	-36.3635	-173.408	-469.754	-19940.1	20149	26810.2	342.893	242.448	0	-92.001	1.93372	-1350.73	-705401	367849	47092.8	269.064	522.305	0
434	7	-55.4323	175.918	-877.484	-54128.9	-61998.6	-21393.8	229.345	671.686	0	-37.443	-173.642	-466.256	-19855.8	19762.5	26746.9	342.385	242.586	0	-92.8753	2.276	-1343.74	-702392	365344	47338.1	268.568	522.795	0
434	8	-55.2478	176.454	-874.015	-54058	-62062.8	-21281.7	228.991	671.85	0	-38.4974	-173.879	-462.795	-19771.4	19374.6	26684.7	341.864	242.722	0	-93.7452	2.57516	-1336.81	-699414	362855	47576.2	268.067	523.289	0
434	9	-55.0969	176.943	-870.552	-53991.7	-62128.4	-21171.9	228.633	672.02	0	-39.5335	-174.115	-459.358	-19686.8	18983.4	26623.8	341.326	242.857	0	-94.6304	2.82751	-1329.91	-696451	360370	47815.9	267.558	523.785	0
435	0	-54.9782	177.395	-867.128	-53927.7	-62196.2	-21063.8	228.273	672.191	0	-40.5416	-174.331	-455.98	-19603.1	18589.4	26563.8	340.768	242.991	0	-95.5197	3.06396	-1323.11	-693528	357911	48064.2	267.042	524.277	0
435	1	-54.8797	177.834	-863.8	-53863.7	-62269.9	-20957	227.912	672.357	0	-41.498	-174.493	-452.729	-19522	18196	26503.9	340.192	243.121	0	-96.3778	3.34048	-1316.53	-690689	355511	48325.3	266.523	524.751	0
435	2	-54.789	178.284	-860.608	-53798.4	-62353.4	-20851	227.547	672.512	0	-42.3765	-174.576	-449.66	-19444.4	17808.8	26442.4	339.605	243.242	0	-97.1655	3.70808	-1310.27	-687968	353200	48600.4	266.003	525.194	0
435	3	-54.7017	178.762	-857.564	-53733	-62448	-20745.4	227.18	672.658	0	-43.1607	-174.574	-446.791	-19368.9	17432.9	26377.2	339.018	243.351	0	-97.8623	4.18826	-1304.35	-685373	350989	48888.4	265.489	525.604	0
435	4	-54.6224	179.267	-854.651	-53670.1	-62551	-20640.5	226.811	672.798	0	-43.85	-174.498	-444.094	-19292.8	17071.4	26307.2	338.441	243.443	0	-98.4725	4.7684	-1298.74	-682890	348870	49186.9	264.982	525.984	0
435	5	-54.5617	179.787	-851.816	-53611.9	-62657.7	-20536.2	226.442	672.938	0	-44.4575	-174.38	-441.522	-19214.4	16723.2	26232	337.876	243.519	0	-99.0193	5.40678	-1293.34	-680479	346820	49492	264.484	526.342	0
435	6	-54.5312	180.302	-848.984	-53559.9	-62763.3	-20432.2	226.072	673.087	0	-45.006	-174.259	-439.026	-19134.2	16384.1	26152.5	337.319	243.583	0	-99.5372	6.04294	-1288.01	-678090	344802	49798.4	263.992	526.688	0
435	7	-54.5387	180.793	-846.092	-53515.1	-62864.1	-20327.6	225.701	673.25	0	-45.5196	-174.176	-436.573	-19053.7	16049.2	26070	336.762	243.644	0	-100.058	6.61742	-1282.66	-675682	342787	50100.1	263.502	527.027	0
435	8	-54.5836	181.253	-843.114	-53477.8	-62958.8	-20221.9	225.326	673.429	0	-46.0127	-174.159	-434.154	-18975.1	15715.4	25985.8	336.198	243.706	0	-100.596	7.09378	-1277.27	-673242	340765	50390.6	263.012	527.363	0
435	9	-54.6552	181.69	-840.071	-53448	-63048.2	-20115.1	224.949	673.623	0	-46.4851	-174.219	-431.789	-18900.3	15383.2	25901.5	335.627	243.772	0	-101.14	7.47023	-1271.86	-670791	338748	50664.2	262.523	527.691	0
436	0	-54.7323	182.124	-837.036	-53425	-63134.2	-20007.3	224.574	673.826	0	-46.9247	-174.344	-429.523	-18830.9	15055.1	25818.3	335.051	243.841	0	-101.657	7.7793	-1266.56	-668379	336768	50916.4	262.04	528.008	0
436	1	-54.787	182.582	-834.104	-53407.4	-63220.1	-19898.5	224.206	674.03	0	-47.3132	-174.508	-427.399	-18768.2	14734.5	25737	334.475	243.913	0	-102.1	8.07455	-1261.5	-666071	334866	51143.6	261.565	528.305	0
436	2	-54.7967	183.087	-831.339	-53393.3	-63309.1	-19789.3	223.847	674.226	0	-47.6383	-174.683	-425.435	-18711.9	14424.8	25657.4	333.906	243.983	0	-102.435	8.40388	-1256.77	-663906	333065	51342.9	261.103	528.583	0
436	3	-54.7531	183.644	-828.738	-53381.4	-63403.6	-19680.6	223.494	674.413	0	-47.9052	-174.857	-423.612	-18660.4	14128	25578	333.351	244.051	0	-102.658	8.78694	-1252.35	-661873	331357	51513.9	260.654	528.841	0
436	4	-54.6611	184.245	-826.247	-53370.6	-63503.8	-19573.4	223.142	674.594	0	-48.1379	-175.033	-421.876	-18610.8	13842.5	25498.2	332.812	244.115	0	-102.799	9.21205	-1248.12	-659925	329710	51659.2	260.211	529.089	0
436	5	-54.5341	184.872	-823.797	-53360.3	-63608	-19468.2	222.787	674.774	0	-48.3708	-175.227	-420.148	-18559.4	13563.4	25418.9	332.282	244.174	0	-102.905	9.64462	-1243.94	-658003	328078	51784	259.769	529.336	0
436	6	-54.3912	185.502	-821.311	-53350.6	-63713.8	-19364.4	222.424	674.958	0	-48.6378	-175.464	-418.343	-18502.3	13285	25341.6	331.756	244.228	0	-103.029	10.0382	-1239.65	-656039	326413	51894.8	259.32	529.6	0
436	7	-54.2527	186.116	-818.72	-53341.7	-63818.6	-19260.9	222.051	675.153	0	-48.966	-175.767	-416.383	-18435.9	13003.7	25267.1	331.23	244.276	0	-103.219	10.3485	-1235.1	-653977	324670	51998.1	258.858	529.894	0
436	8	-54.1331	186.694	-815.976	-53334	-63920.6	-19157	221.664	675.362	0	-49.3707	-176.15	-414.229	-18358.8	12717.7	25194.9	330.702	244.32	0	-103.504	10.5445	-1230.2	-651778	322827	52096.6	258.379	530.224	0
436	9	-54.0366	187.227	-813.076	-53327.8	-64019.9	-19052.8	221.262	675.588	0	-49.8537	-176.615	-411.887	-18272.1	12426.7	25123.6	330.17	244.362	0	-103.89	10.6127	-1224.96	-649444	320882	52187.7	257.882	530.591	0
437	0	-53.9587	187.711	-810.078	-53322.4	-64118.3	-18949.5	220.849	675.824	0	-50.4053	-177.152	-409.409	-18178.8	12130.8	25051.5	329.63	244.403	0	-104.364	10.5587	-1219.49	-647024	318868	52265.5	257.369	530.986	0
437	1	-53.8896	188.148	-807.09	-53317.6	-64218.5	-18848.8	220.432	676.062	0	-51.0108	-177.742	-406.869	-18082.6	11829.6	24977.5	329.075	244.443	0	-104.9	10.4061	-1213.96	-644600	316834	52325.3	256.845	531.401	0
437	2	-53.8195	188.551	-804.225	-53313.9	-64321.6	-18752.2	220.02	676.292	0	-51.6526	-178.363	-404.347	-17987.3	11524.6	24901.5	328.502	244.485	0	-105.472	10.1873	-1208.57	-642259	314837	52365.9	256.315	531.824	0
437	3	-53.7429	188.932	-801.565	-53312.4	-64426.4	-18660	219.624	676.51	0	-52.3103	-178.999	-401.909	-17895.9	11219.8	24824.9	327.916	244.527	0	-106.053	9.9326	-1203.47	-640068	312926	52389.8	255.789	532.247	0
437	4	-53.6612	189.3	-799.164	-53314.2	-64531.2	-18571.6	219.252	676.712	0	-52.9632	-179.639	-399.597	-17810.2	10919.7	24748.9	327.327	244.57	0	-106.624	9.66174	-1198.76	-638070	311135	52401.8	255.278	532.661	0
437	5	-53.5835	189.657	-797.04	-53320.4	-64634.8	-18486	218.906	676.898	0	-53.596	-180.276	-397.416	-17730.8	10626.8	24674	326.74	244.615	0	-107.18	9.38075	-1194.46	-636279	309473	52407.3	254.784	533.07	0
437	6	-53.5246	189.992	-795.161	-53331.6	-64736.9	-18402.3	218.587	677.07	0	-54.2027	-180.911	-395.341	-17658.3	10340.1	24599.8	326.155	244.666	0	-107.727	9.08122	-1190.5	-634671	307925	52412.4	254.308	533.478	0
437	7	-53.4982	190.291	-793.461	-53346.4	-64838.6	-18319.5	218.284	677.232	0	-54.7852	-181.544	-393.333	-17592.5	10056.2	24526	325.567	244.727	0	-108.283	8.74731	-1186.79	-633197	306453	52421.7	253.84	533.889	0
437	8	-53.5082	190.543	-791.864	-53361.6	-64942.6	-18236.4	217.988	677.387	0	-55.3467	-182.176	-391.358	-17531.9	9771.87	24452.3	324.969	244.798	0	-108.855	8.36778	-1183.22	-631801	305021	52435.5	253.372	534.306	0
437	9	-53.5458	190.749	-790.318	-53374.1	-65050.7	-18152.4	217.69	677.535	0	-55.8866	-182.803	-389.399	-17473.9	9486.24	24377.1	324.361	244.874	0	-109.432	7.94641	-1179.72	-630440	303603	52448.9	252.9	534.723	0
438	0	-53.5904	190.921	-788.807	-53381.5	-65161.6	-18066.6	217.392	677.674	0	-56.3993	-183.415	-387.463	-17416.3	9200.99	24298.5	323.747	244.95	0	-109.99	7.50681	-1176.27	-629102	302200	52453.9	252.425	535.135	0
438	1	-53.6183	191.081	-787.354	-53383.1	-65271.6	-17977.9	217.1	677.801	0	-56.879	-183.997	-385.561	-17357.3	8917.75	24214.6	323.129	245.018	0	-110.497	7.08348	-1172.92	-627799	300825	52444.8	251.954	535.536	0
438	2	-53.6154	191.246	-785.99	-53379.9	-65376.3	-17885.7	216.823	677.914	0	-57.324	-184.544	-383.694	-17296.1	8636.63	24125	322.509	245.078	0	-110.939	6.70148	-1169.68	-626547	299491	52420	251.491	535.93	0
438	3	-53.5825	191.426	-784.709	-53373.2	-65473.1	-17790.1	216.564	678.017	0	-57.7371	-185.062	-381.841	-17232.1	8357.89	24030.3	321.888	245.129	0	-111.32	6.36423	-1166.55	-625341	298193	52382.2	251.039	536.321	0
438	4	-53.5323	191.621	-783.462	-53363.6	-65562.6	-17692	216.317	678.113	0	-58.1262	-185.565	-379.977	-17163.7	8083.33	23932.1	321.273	245.17	0	-111.659	6.05556	-1163.44	-624144	296912	52336.7	250.595	536.714	0
438	5	-53.4853	191.82	-782.166	-53351.2	-65647.3	-17592.5	216.07	678.21	0	-58.5053	-186.076	-378.068	-17089.4	7814.42	23832.1	320.669	245.202	0	-111.991	5.74426	-1160.23	-622900	295613	52290	250.154	537.112	0
438	6	-53.4667	192.004	-780.733	-53337.7	-65729.7	-17492.6	215.81	678.318	0	-58.8905	-186.613	-376.076	-17008.1	7550.67	23732.7	320.078	245.225	0	-112.357	5.39049	-1156.81	-621549	294257	52250.1	249.707	537.52	0
438	7	-53.5012	192.153	-779.096	-53326.2	-65810.1	-17392.6	215.53	678.446	0	-59.2916	-187.194	-373.97	-16919.6	7291.56	23636.3	319.498	245.243	0	-112.793	4.95833	-1153.07	-620051	292816	52225.3	249.25	537.947	0
438	8	-53.6027	192.255	-777.233	-53319.4	-65888.3	-17292.1	215.227	678.602	0	-59.7045	-187.822	-371.747	-16823.8	7037.38	23544.6	318.931	245.256	0	-113.307	4.43277	-1148.98	-618392	291282	52220.9	248.78	538.395	0
438	9	-53.7656	192.311	-775.185	-53317.5	-65965.3	-17190.5	214.904	678.78	0	-60.1098	-188.481	-369.436	-16722.2	6787.6	23458	318.373	245.264	0	-113.875	3.82993	-1144.62	-616606	289675	52235.4	248.299	538.859	0
439	0	-53.9651	192.335	-773.062	-53318	-66043.6	-17087.4	214.569	678.97	0	-60.4772	-189.14	-367.099	-16617.7	6540.83	23375.6	317.818	245.268	0	-114.442	3.19519	-1140.16	-614770	288039	52260.9	247.812	539.33	0
439	1	-54.1686	192.35	-771.006	-53317.2	-66125.6	-16983	214.235	679.153	0	-60.7753	-189.762	-364.808	-16513.9	6295.98	23296.4	317.258	245.267	0	-114.944	2.58812	-1135.81	-612982	286432	52287.8	247.324	539.795	0
439	2	-54.3491	192.379	-769.13	-53312	-66212.2	-16877	213.913	679.315	0	-60.985	-190.32	-362.618	-16413.9	6051.92	23219	316.69	245.265	0	-115.334	2.05899	-1131.75	-611320	284900	52309.7	246.843	540.243	0
439	3	-54.4914	192.433	-767.477	-53300.7	-66302.9	-16769.5	213.609	679.449	0	-61.1052	-190.802	-360.556	-16320.2	5807.82	23141.8	316.108	245.264	0	-115.597	1.63144	-1128.03	-609815	283463	52322.6	246.371	540.669	0
439	4	-54.5921	192.514	-766.012	-53283.2	-66396.4	-16661.1	213.322	679.559	0	-61.1491	-191.212	-358.629	-16234.3	5564.63	23063.9	315.516	245.268	0	-115.741	1.30244	-1124.64	-608448	282116	52324.5	245.91	541.071	0
439	5	-54.6594	192.612	-764.653	-53260.8	-66491.3	-16552.6	213.044	679.654	0	-61.142	-191.56	-356.826	-16156	5323.99	22984.4	314.92	245.277	0	-115.801	1.05161	-1121.48	-607170	280835	52317.9	245.458	541.446	0
439	6	-54.7102	192.706	-763.304	-53235.6	-66585.8	-16444.4	212.766	679.744	0	-61.1186	-191.858	-355.117	-16083.4	5085.74	22903.4	314.321	245.29	0	-115.829	0.847794	-1118.42	-605917	279586	52310.2	245.012	541.798	0
439	7	-54.7618	192.774	-761.876	-53208.9	-66678.4	-16336.8	212.481	679.839	0	-61.1154	-192.118	-353.462	-16014.1	4847.91	22821.9	313.715	245.306	0	-115.877	0.655563	-1115.34	-604628	278333	52309.5	244.563	542.131	0
439	8	-54.8255	192.801	-760.308	-53180.5	-66769	-16229.8	212.182	679.946	0	-61.1624	-192.355	-351.827	-15945.9	4609.1	22741.1	313.1	245.323	0	-115.988	0.446213	-1112.14	-603258	277048	52321.2	244.108	542.452	0
439	9	-54.9022	192.785	-758.581	-53148.3	-66858.3	-16123.1	211.864	680.063	0	-61.2777	-192.577	-350.203	-15877.7	4370.85	22662	312.481	245.339	0	-116.18	0.208191	-1108.78	-601791	275725	52347.3	243.643	542.758	0
440	0	-54.9804	192.736	-756.735	-53110.8	-66946.6	-16016.8	211.532	680.184	0	-61.4634	-192.784	-348.616	-15809.6	4138.11	22585.2	311.87	245.35	0	-116.444	-0.0480804	-1105.35	-600254	274386	52384.7	243.178	543.042	0
440	1	-55.0396	192.67	-754.858	-53068.7	-67033.6	-15911.1	211.197	680.303	0	-61.7066	-192.965	-347.119	-15742.5	3917.75	22511	311.286	245.352	0	-116.746	-0.294434	-1101.98	-598712	273081	52427.2	242.725	543.295	0
440	2	-55.0604	192.609	-753.052	-53025.4	-67117.8	-15806.3	210.872	680.414	0	-61.9909	-193.112	-345.76	-15677.9	3715.19	22440.1	310.745	245.343	0	-117.051	-0.50264	-1098.81	-597241	271859	52468.1	242.299	543.512	0
440	3	-55.0357	192.561	-751.38	-52986.2	-67196.6	-15703.2	210.569	680.518	0	-62.3111	-193.226	-344.552	-15616.9	3530.79	22373	310.247	245.325	0	-117.347	-0.664886	-1095.93	-595887	270746	52504.3	241.907	543.697	0
440	4	-54.9756	192.52	-749.847	-52955.6	-67266.9	-15602.2	210.292	680.622	0	-62.6806	-193.322	-343.467	-15560.9	3359.91	22310.2	309.782	245.305	0	-117.656	-0.802048	-1093.31	-594655	269735	52538.7	241.547	543.866	0
440	5	-54.9022	192.469	-748.407	-52935.2	-67327.2	-15502.8	210.039	680.731	0	-63.1237	-193.427	-342.443	-15510.5	3196.09	22252.4	309.333	245.294	0	-118.026	-0.957306	-1090.85	-593508	268789	52577.5	241.21	544.037	0
440	6	-54.8399	192.388	-746.994	-52922.6	-67380.1	-15404	209.798	680.848	0	-63.6634	-193.566	-341.412	-15466.5	3033.57	22200	308.885	245.301	0	-118.503	-1.17767	-1088.41	-592394	267864	52627.8	240.88	544.225	0
440	7	-54.8079	192.261	-745.562	-52915	-67430.5	-15304	209.558	680.973	0	-64.314	-193.754	-340.333	-15429.8	2868.14	22152.3	308.427	245.337	0	-119.122	-1.49376	-1085.9	-591276	266924	52695.8	240.545	544.439	0
440	8	-54.8172	192.08	-744.098	-52910.9	-67481.8	-15201.3	209.311	681.107	0	-65.0795	-193.991	-339.204	-15401	2697.48	22108.8	307.952	245.403	0	-119.897	-1.91083	-1083.3	-590144	265961	52788.7	240.197	544.68	0
440	9	-54.8676	191.851	-742.623	-52909.8	-67535.6	-15094.6	209.058	681.247	0	-65.9516	-194.26	-338.051	-15380.1	2521.21	22069.7	307.458	245.496	0	-120.819	-2.40892	-1080.67	-589016	264987	52911.9	239.839	544.938	0
441	0	-54.9461	191.59	-741.188	-52910.5	-67592	-14983.1	208.806	681.386	0	-66.9086	-194.534	-336.923	-15366.2	2339.75	22035.3	306.944	245.607	0	-121.855	-2.94446	-1078.11	-587927	264030	53067.6	239.475	545.2	0
441	1	-55.0333	191.321	-739.861	-52911.2	-67650.4	-14866.4	208.563	681.515	0	-67.9186	-194.779	-335.883	-15358.6	2153.82	22005.1	306.412	245.726	0	-122.952	-3.45767	-1075.74	-586928	263128	53255.5	239.115	545.447	0
441	2	-55.1161	191.067	-738.696	-52910.8	-67711.4	-14744.9	208.337	681.627	0	-68.948	-194.955	-334.984	-15356.9	1966	21977.1	305.869	245.844	0	-124.064	-3.8878	-1073.68	-586056	262314	53476.2	238.766	545.665	0
441	3	-55.1955	190.843	-737.701	-52909.9	-67776.9	-14620.9	208.124	681.723	0	-69.9695	-195.029	-334.262	-15360.9	1782.26	21949.3	305.332	245.955	0	-125.165	-4.18562	-1071.96	-585322	261602	53735.9	238.436	545.841	0
441	4	-55.2854	190.653	-736.842	-52909.7	-67847.9	-14497.4	207.921	681.806	0	-70.9669	-194.975	-333.726	-15370.2	1610.17	21920.2	304.825	246.056	0	-126.252	-4.32295	-1070.57	-584706	260993	54043.5	238.128	545.971	0
441	5	-55.4058	190.485	-736.057	-52911.3	-67922.5	-14377.1	207.721	681.885	0	-71.9354	-194.789	-333.363	-15384.5	1454.13	21888.3	304.362	246.149	0	-127.341	-4.30377	-1069.42	-584170	260470	54404.7	237.846	546.056	0
441	6	-55.5766	190.319	-735.274	-52916	-67997.2	-14261.1	207.521	681.968	0	-72.8789	-194.482	-333.135	-15403.3	1312.53	21852.4	303.94	246.238	0	-128.456	-4.16302	-1068.41	-583663	260004	54819.9	237.585	546.105	0
441	7	-55.8124	190.132	-734.429	-52924.7	-68069.1	-14149.6	207.317	682.062	0	-73.802	-194.077	-332.978	-15425.1	1179.94	21812.1	303.544	246.325	0	-129.614	-3.94531	-1067.41	-583136	259554	55284.9	237.335	546.134	0
441	8	-56.1172	189.912	-733.501	-52938.9	-68137.5	-14042.2	207.106	682.173	0	-74.7024	-193.594	-332.834	-15447	1050.76	21767.5	303.157	246.41	0	-130.82	-3.68243	-1066.33	-582565	259093	55792.6	237.087	546.159	0
441	9	-56.4812	189.665	-732.516	-52960.4	-68203.6	-13938.8	206.891	682.299	0	-75.5683	-193.046	-332.665	-15466	920.753	21719	302.768	246.491	0	-132.049	-3.38098	-1065.18	-581956	258610	56333.1	236.834	546.193	0
442	0	-56.8808	189.411	-731.537	-52990.5	-68270.6	-13839	206.675	682.437	0	-76.3794	-192.43	-332.463	-15479.9	788.016	21666	302.37	246.561	0	-133.26	-3.01871	-1064	-581345	258114	56894.6	236.577	546.241	0
442	1	-57.2843	189.178	-730.635	-53028.5	-68340.8	-13742.4	206.464	682.579	0	-77.1138	-191.734	-332.245	-15488.6	654.152	21607	301.969	246.618	0	-134.398	-2.55588	-1062.88	-580776	257628	57464.1	236.318	546.302	0
442	2	-57.6611	188.99	-729.861	-53071.6	-68415.7	-13648.9	206.262	682.715	0	-77.7569	-190.95	-332.038	-15493.8	522.655	21540.5	301.574	246.663	0	-135.418	-1.95981	-1061.9	-580282	257177	58028.3	236.064	546.369	0
442	3	-57.9882	188.861	-729.238	-53116.6	-68496.4	-13558.6	206.071	682.839	0	-78.3076	-190.085	-331.862	-15498.9	395.538	21465.6	301.192	246.703	0	-136.296	-1.22392	-1061.1	-579882	256771	58574.2	235.821	546.436	0
442	4	-58.2533	188.788	-728.764	-53161.8	-68584	-13471.8	205.89	682.948	0	-78.7841	-189.161	-331.72	-15506.9	271.946	21382.5	300.82	246.747	0	-137.037	-0.372269	-1060.48	-579576	256411	59090.4	235.584	546.504	0
442	5	-58.4537	188.757	-728.407	-53207.4	-68678.4	-13388.5	205.714	683.046	0	-79.2233	-188.212	-331.591	-15518.5	149.634	21292.1	300.451	246.8	0	-137.677	0.545303	-1060	-579346	256079	59568.7	235.35	546.579	0
442	6	-58.5943	188.743	-728.101	-53255.2	-68778.5	-13308.6	205.537	683.143	0	-79.6705	-187.279	-331.434	-15531.9	26.5217	21196.3	300.08	246.863	0	-138.265	1.46439	-1059.54	-579146	255745	60003.6	235.111	546.67	0
442	7	-58.6849	188.719	-727.769	-53307.2	-68881.8	-13232.5	205.352	683.247	0	-80.1661	-186.397	-331.208	-15544.7	-99.2543	21097.4	299.7	246.934	0	-138.851	2.32193	-1058.98	-578921	255377	60392.4	234.861	546.785	0
442	8	-58.7339	188.662	-727.349	-53364.9	-68984.8	-13160.1	205.156	683.369	0	-80.7366	-185.593	-330.884	-15555.1	-229.191	20998.2	299.307	247.011	0	-139.47	3.06947	-1058.23	-578632	254951	60733.9	234.595	546.93	0
442	9	-58.7415	188.562	-726.835	-53428.7	-69084.5	-13091	204.952	683.509	0	-81.3865	-184.879	-330.464	-15562.5	-363.586	20901.5	298.9	247.093	0	-140.128	3.68262	-1057.3	-578276	254468	61024.9	234.316	547.105	0
443	0	-58.696	188.418	-726.276	-53497.4	-69180	-13024.6	204.747	683.66	0	-82.0943	-184.25	-329.988	-15568.2	-500.902	20809.4	298.482	247.178	0	-140.79	4.16812	-1056.26	-577892	253956	61258.7	234.031	547.298	0
443	1	-58.5811	188.239	-725.754	-53568.5	-69272.5	-12960.3	204.551	683.811	0	-82.8221	-183.681	-329.525	-15574.9	-637.147	20722.8	298.066	247.265	0	-141.403	4.55779	-1055.28	-577540	253462	61428.8	233.752	547.493	0
443	2	-58.3891	188.033	-725.335	-53639.3	-69363.5	-12897.5	204.37	683.951	0	-83.537	-183.149	-329.142	-15584.8	-766.555	20641.8	297.671	247.35	0	-141.926	4.884	-1054.48	-577273	253026	61534.2	233.493	547.672	0
443	3	-58.1268	187.804	-725.049	-53708.5	-69453.2	-12835.7	204.209	684.076	0	-84.2259	-182.643	-328.868	-15598.8	-884.375	20565.5	297.311	247.432	0	-142.353	5.16142	-1053.92	-577113	252671	61580.8	233.261	547.824	0
443	4	-57.8123	187.551	-724.891	-53776.5	-69540.9	-12774.5	204.067	684.186	0	-84.8911	-182.163	-328.701	-15615.5	-988.552	20492.5	296.993	247.507	0	-142.703	5.38846	-1053.59	-577057	252398	61578.2	233.058	547.95	0
443	5	-57.4699	187.268	-724.831	-53844.6	-69626	-12713.4	203.942	684.286	0	-85.5378	-181.715	-328.618	-15632.5	-1078.94	20420.7	296.717	247.571	0	-143.008	5.55281	-1053.45	-577081	252194	61537.4	232.882	548.055	0
443	6	-57.1271	186.945	-724.81	-53914.7	-69709.5	-12651.8	203.824	684.385	0	-86.1698	-181.31	-328.576	-15647.8	-1156.7	20348.1	296.48	247.623	0	-143.297	5.63426	-1053.39	-577142	252028	61468.1	232.725	548.148	0
443	7	-56.8077	186.57	-724.765	-53987.9	-69793.1	-12589.2	203.702	684.49	0	-86.7907	-180.955	-328.53	-15660.2	-1224.25	20272.7	296.274	247.667	0	-143.598	5.61575	-1053.29	-577191	251864	61379.1	232.576	548.242	0
443	8	-56.5272	186.144	-724.653	-54064.4	-69878.9	-12524.3	203.569	684.607	0	-87.3998	-180.644	-328.454	-15670	-1284.43	20193	296.089	247.708	0	-143.927	5.49931	-1053.11	-577200	251677	61280.1	232.425	548.343	0
443	9	-56.291	185.678	-724.489	-54142.9	-69968.5	-12456.3	203.424	684.733	0	-87.9882	-180.364	-328.357	-15678.3	-1339.12	20108.7	295.922	247.748	0	-144.279	5.31357	-1052.85	-577176	251472	61181.6	232.272	548.448	0
444	0	-56.0975	185.199	-724.345	-54222	-70063.8	-12384.7	203.273	684.857	0	-88.5376	-180.091	-328.272	-15685.8	-1388.81	20021	295.769	247.783	0	-144.635	5.10791	-1052.62	-577168	251275	61095.7	232.119	548.55	0
444	1	-55.9436	184.735	-724.317	-54299.9	-70168.5	-12309.4	203.125	684.967	0	-89.0267	-179.8	-328.238	-15693	-1433.14	19932.1	295.634	247.81	0	-144.97	4.93517	-1052.56	-577237	251124	61034.2	231.974	548.64	0
444	2	-55.8323	184.301	-724.476	-54376.3	-70286.7	-12231	202.983	685.056	0	-89.4452	-179.474	-328.261	-15699.4	-1471.84	19843.9	295.516	247.826	0	-145.278	4.82666	-1052.74	-577426	251036	61007.7	231.836	548.72	0
444	3	-55.7774	183.89	-724.841	-54452.9	-70420.5	-12149.9	202.847	685.124	0	-89.8033	-179.113	-328.312	-15703.3	-1505.77	19757	295.414	247.831	0	-145.581	4.7769	-1053.15	-577742	251008	61025	231.704	548.801	0
444	4	-55.7989	183.48	-725.383	-54532.3	-70568.8	-12066.2	202.715	685.177	0	-90.1303	-178.731	-328.341	-15703.5	-1537.76	19671.1	295.317	247.827	0	-145.929	4.74902	-1053.72	-578160	251015	61093	231.57	548.898	0
444	5	-55.9161	183.044	-726.031	-54615.7	-70729.5	-11978.9	202.581	685.225	0	-90.466	-178.354	-328.299	-15699.5	-1572.02	19585.1	295.212	247.821	0	-146.382	4.68958	-1054.33	-578629	251024	61215.1	231.424	549.025	0
444	6	-56.1427	182.556	-726.697	-54702.8	-70899.5	-11887.2	202.436	685.276	0	-90.8529	-178.013	-328.14	-15690.8	-1611.86	19498.8	295.088	247.817	0	-146.996	4.54294	-1054.84	-579089	250995	61392.1	231.258	549.191	0
444	7	-56.4859	182	-727.293	-54793	-71075.1	-11790.5	202.274	685.338	0	-91.3285	-177.736	-327.828	-15676.5	-1658.39	19412.4	294.941	247.819	0	-147.814	4.26436	-1055.12	-579479	250898	61623.3	231.066	549.4	0
444	8	-56.9462	181.372	-727.752	-54885	-71252.3	-11689	202.093	685.417	0	-91.918	-177.543	-327.351	-15656.7	-1711.61	19326.8	294.771	247.828	0	-148.864	3.82895	-1055.1	-579757	250712	61907.3	230.847	549.653	0
444	9	-57.5162	180.677	-728.042	-54977.6	-71428.4	-11582.5	201.89	685.514	0	-92.6283	-177.437	-326.723	-15633	-1771.82	19241.9	294.577	247.848	0	-150.144	3.23981	-1054.76	-579905	250436	62242	230.6	549.943	0
445	0	-58.1799	179.93	-728.186	-55069.6	-71602.9	-11470.8	201.669	685.626	0	-93.4453	-177.396	-325.992	-15608.8	-1839.18	19156.3	294.358	247.881	0	-151.625	2.5341	-1054.18	-579949	250089	62624.6	230.332	550.258	0
445	1	-58.9143	179.151	-728.263	-55160.1	-71776.2	-11353.7	201.442	685.742	0	-94.3402	-177.379	-325.239	-15588.7	-1912.56	19067.8	294.12	247.93	0	-153.255	1.77245	-1053.5	-579952	249718	63051.6	230.054	550.58	0
445	2	-59.6957	178.365	-728.372	-55248.6	-71947.3	-11231.6	201.222	685.852	0	-95.2834	-177.352	-324.56	-15577	-1989.84	18974.6	293.869	247.994	0	-154.979	1.01355	-1052.93	-579996	249382	63518.2	229.78	550.885	0
445	3	-60.5085	177.586	-728.592	-55335	-72115.2	-11105.2	201.021	685.948	0	-96.2534	-177.287	-324.026	-15575.3	-2068.61	18875.8	293.616	248.068	0	-156.762	0.29837	-1052.62	-580142	249126	64021	229.524	551.156	0
445	4	-61.3489	176.818	-728.95	-55418.9	-72279	-10975.5	200.845	686.026	0	-97.2359	-177.169	-323.665	-15582.3	-2145.5	18771.6	293.371	248.143	0	-158.585	-0.350922	-1052.61	-580411	248972	64560.8	229.296	551.383	0
445	5	-62.2214	176.059	-729.428	-55499.6	-72437.9	-10843	200.692	686.087	0	-98.2245	-176.99	-323.464	-15595.6	-2216.65	18662.7	293.147	248.214	0	-160.446	-0.930801	-1052.89	-580784	248914	65140.5	229.096	551.566	0
445	6	-63.1341	175.302	-729.968	-55576.4	-72591.6	-10707.6	200.555	686.136	0	-99.225	-176.757	-323.38	-15613.1	-2280.28	18550.1	292.949	248.281	0	-162.359	-1.45488	-1053.35	-581216	248926	65762.8	228.92	551.713	0
445	7	-64.094	174.538	-730.494	-55648.6	-72741.7	-10569.8	200.421	686.179	0	-100.25	-176.48	-323.356	-15633.2	-2338.11	18434.3	292.769	248.347	0	-164.344	-1.94255	-1053.85	-581648	248964	66428.9	228.757	551.838	0
445	8	-65.1047	173.758	-730.949	-55716	-72891.5	-10429.7	200.278	686.224	0	-101.309	-176.163	-323.338	-15653.9	-2394.1	18314.8	292.596	248.413	0	-166.414	-2.40549	-1054.29	-582032	248989	67139.1	228.591	551.953	0
445	9	-66.1643	172.96	-731.319	-55779.3	-73044.7	-10287.3	200.119	686.272	0	-102.408	-175.802	-323.291	-15673.1	-2452.24	18191.1	292.415	248.48	0	-168.572	-2.84236	-1054.61	-582351	248977	67892.8	228.412	552.067	0
446	0	-67.2624	172.146	-731.645	-55839	-73203.1	-10142.1	199.947	686.32	0	-103.539	-175.382	-323.208	-15689.5	-2514.81	18063	292.219	248.543	0	-170.801	-3.23553	-1054.85	-582629	248937	68688	228.219	552.185	0
446	1	-68.3828	171.328	-732.005	-55894.7	-73366.6	-9993.31	199.773	686.358	0	-104.686	-174.88	-323.108	-15703.2	-2581.91	17930.8	292.009	248.6	0	-173.069	-3.55183	-1055.11	-582913	248893	69522.7	228.019	552.303	0
446	2	-69.5138	170.512	-732.452	-55944.8	-73535.2	-9840.05	199.604	686.38	0	-105.833	-174.27	-323.007	-15714.6	-2653.17	17795.6	291.786	248.651	0	-175.347	-3.75822	-1055.46	-583237	248866	70398.1	227.815	552.42	0
446	3	-70.656	169.697	-732.978	-55988.3	-73709.6	-9681.52	199.438	686.385	0	-106.968	-173.54	-322.9	-15724.5	-2729.49	17658.5	291.547	248.698	0	-177.624	-3.84259	-1055.88	-583594	248850	71318.1	227.606	552.535	0
446	4	-71.8196	168.873	-733.531	-56025.6	-73889.7	-9517.45	199.269	686.378	0	-108.094	-172.697	-322.754	-15733.2	-2812.68	17520.4	291.285	248.747	0	-179.914	-3.82353	-1056.29	-583947	248819	72284.7	227.385	552.657	0
446	5	-73.0217	168.027	-734.034	-56058.5	-74072.6	-9348.13	199.088	686.37	0	-109.221	-171.774	-322.523	-15740.8	-2904.52	17381.3	290.994	248.805	0	-182.243	-3.74693	-1056.56	-584244	248738	73296.6	227.143	552.8	0
446	6	-74.283	167.14	-734.408	-56089.5	-74254.2	-9173.87	198.892	686.374	0	-110.367	-170.812	-322.154	-15747.7	-3006.42	17240.7	290.668	248.883	0	-184.65	-3.67175	-1056.56	-584433	248571	74351.4	226.875	552.979	0
446	7	-75.6214	166.198	-734.584	-56120.4	-74430	-8994.88	198.677	686.398	0	-111.543	-169.846	-321.612	-15753.8	-3118.98	17098.1	290.302	248.984	0	-187.165	-3.64816	-1056.2	-584468	248294	75446.4	226.577	553.205	0
446	8	-77.0431	165.191	-734.529	-56151.7	-74596.2	-8811.78	198.443	686.446	0	-112.75	-168.889	-320.896	-15757.4	-3241.31	16953.1	289.899	249.104	0	-189.793	-3.69745	-1055.42	-584328	247900	76578.3	226.25	553.475	0
446	9	-78.538	164.122	-734.262	-56182.5	-74749.9	-8625.75	198.197	686.516	0	-113.975	-167.924	-320.04	-15756.4	-3371.16	16805.5	289.466	249.233	0	-192.513	-3.80209	-1054.3	-584029	247410	77742.2	225.903	553.776	0
447	0	-80.0776	163.009	-733.863	-56210.6	-74890.5	-8437.81	197.95	686.596	0	-115.195	-166.915	-319.123	-15750.3	-3505.07	16654.4	289.017	249.355	0	-195.272	-3.90642	-1052.99	-583630	246873	78930.9	225.549	554.083	0
447	1	-81.6236	161.878	-733.44	-56233.5	-75019.9	-8248.25	197.715	686.671	0	-116.381	-165.814	-318.239	-15739.9	-3639.55	16498	288.563	249.459	0	-198.004	-3.93611	-1051.68	-583209	246349	80135.5	225.206	554.37	0
447	2	-83.1443	160.747	-733.075	-56249	-75141.2	-8056.65	197.499	686.73	0	-117.511	-164.579	-317.456	-15726.6	-3773.42	16334.5	288.114	249.539	0	-200.656	-3.83165	-1050.53	-582826	245876	81348.6	224.881	554.617	0
447	3	-84.6236	159.623	-732.789	-56255.1	-75257	-7862.15	197.301	686.769	0	-118.581	-163.192	-316.794	-15711.6	-3907.66	16162.3	287.665	249.596	0	-203.204	-3.56952	-1049.58	-582499	245464	82565.8	224.575	554.817	0
447	4	-86.0593	158.5	-732.547	-56249.5	-75368.3	-7663.86	197.115	686.786	0	-119.597	-161.661	-316.242	-15697.4	-4041.75	15981.6	287.219	249.637	0	-205.656	-3.16087	-1048.79	-582200	245098	83785.1	224.284	554.973	0
447	5	-87.459	157.37	-732.27	-56229.6	-75474.7	-7461.23	196.93	686.788	0	-120.579	-160.01	-315.765	-15686	-4172.72	15794	286.785	249.676	0	-208.038	-2.64043	-1048.03	-581880	244749	85006.3	224.003	555.09	0
447	6	-88.8375	156.219	-731.867	-56194.5	-75574.3	-7254.53	196.738	686.782	0	-121.549	-158.276	-315.31	-15677.4	-4298.38	15601.3	286.368	249.721	0	-210.387	-2.05728	-1047.18	-581472	244379	86230.2	223.726	555.181	0
447	7	-90.2134	155.027	-731.249	-56144.7	-75663.5	-7044.79	196.528	686.779	0	-122.534	-156.494	-314.809	-15669.8	-4419.45	15405.4	285.962	249.775	0	-212.748	-1.46712	-1046.06	-580909	243946	87457.5	223.443	555.264	0
447	8	-91.6032	153.777	-730.35	-56081.7	-75738.1	-6832.91	196.299	686.787	0	-123.555	-154.695	-314.2	-15660.4	-4538.48	15207.8	285.555	249.842	0	-215.158	-0.91864	-1044.55	-580140	243416	88688.1	223.147	555.354	0
447	9	-93.0138	152.455	-729.145	-56006.9	-75794.8	-6618.76	196.05	686.812	0	-124.616	-152.892	-313.447	-15647.2	-4657.99	15008.3	285.139	249.92	0	-217.63	-0.43692	-1042.59	-579143	242771	89920.1	222.834	555.464	0
448	0	-94.4374	151.06	-727.659	-55919.8	-75832.3	-6401.19	195.786	686.849	0	-125.711	-151.075	-312.551	-15629.4	-4779.23	14806.2	284.709	250.006	0	-220.148	-0.0145569	-1040.21	-577932	242018	91149.6	222.505	555.591	0
448	1	-95.8557	149.6	-725.952	-55818.4	-75849.1	-6178.92	195.518	686.89	0	-126.822	-149.223	-311.54	-15607.5	-4901.78	14601.4	284.266	250.098	0	-222.678	0.377335	-1037.49	-576546	241185	92372.2	222.167	555.729	0
448	2	-97.251	148.088	-724.086	-55700.4	-75842.5	-5950.98	195.258	686.925	0	-127.934	-147.325	-310.445	-15582.7	-5024.96	14395.4	283.814	250.195	0	-225.185	0.762695	-1034.53	-575028	240301	93583.2	221.832	555.87	0
448	3	-98.6141	146.528	-722.092	-55564.1	-75809.2	-5716.58	195.014	686.949	0	-129.035	-145.386	-309.275	-15555.9	-5148.77	14189.3	283.352	250.298	0	-227.649	1.14233	-1031.37	-573396	239379	94777	221.504	556.01	0
448	4	-99.9439	144.921	-719.955	-55409.5	-75747.1	-5474.95	194.789	686.962	0	-130.123	-143.426	-308.015	-15526.7	-5273.33	13983.3	282.88	250.409	0	-230.067	1.49481	-1027.97	-571640	238414	95947.2	221.184	556.156	0
448	5	-101.244	143.26	-717.633	-55238	-75655.9	-5225.73	194.576	686.972	0	-131.198	-141.473	-306.619	-15493.7	-5399.4	13777.7	282.391	250.531	0	-232.441	1.78731	-1024.25	-569726	237377	97086.3	220.864	556.32	0
448	6	-102.517	141.531	-715.061	-55050.9	-75536.1	-4969.2	194.364	686.988	0	-132.256	-139.542	-305.025	-15455.1	-5528.92	13571.6	281.874	250.668	0	-234.773	1.98903	-1020.09	-567603	236230	98185.6	220.531	556.52	0
448	7	-103.766	139.718	-712.172	-54849.2	-75387.9	-4705.95	194.144	687.017	0	-133.293	-137.637	-303.178	-15408.3	-5663.09	13362.2	281.321	250.823	0	-237.059	2.08128	-1015.35	-565218	234933	99236.6	220.174	556.772	0
448	8	-104.99	137.808	-708.909	-54632	-75210.7	-4436.29	193.906	687.065	0	-134.304	-135.747	-301.046	-15351.6	-5800.55	13146.7	280.732	250.994	0	-239.294	2.06094	-1009.96	-562529	233461	100233	219.787	557.081	0
448	9	-106.178	135.796	-705.245	-54396	-75004.2	-4160.03	193.648	687.131	0	-135.278	-133.851	-298.639	-15284.3	-5938.33	12923.9	280.115	251.18	0	-241.455	1.94499	-1003.88	-559514	231812	101171	219.371	557.443	0
449	0	-107.31	133.693	-701.194	-54135.9	-74767.3	-3876.89	193.371	687.205	0	-136.196	-131.92	-296.002	-15207	-6073.23	12694.6	279.482	251.375	0	-243.506	1.77274	-997.196	-556187	230007	102048	218.932	557.836	0
449	1	-108.359	131.519	-696.805	-53845.2	-74498.2	-3587.39	193.086	687.275	0	-137.037	-129.927	-293.205	-15119.9	-6201.81	12460.8	278.848	251.568	0	-245.396	1.59224	-990.01	-552581	228082	102858	218.486	558.234	0
449	2	-109.304	129.294	-692.116	-53519	-74194.6	-3293.23	192.8	687.327	0	-137.778	-127.858	-290.304	-15022.4	-6320.49	12224.2	278.228	251.747	0	-247.082	1.43618	-982.42	-548724	226071	103593	218.044	558.613	0
449	3	-110.132	127.028	-687.127	-53154.4	-73853.8	-2996.46	192.518	687.358	0	-138.41	-125.72	-287.323	-14913.4	-6427.32	11985.9	277.63	251.905	0	-248.542	1.3087	-974.449	-544617	223984	104245	217.614	558.962	0
449	4	-110.842	124.716	-681.806	-52750.5	-73472.1	-2698.69	192.239	687.369	0	-138.931	-123.526	-284.248	-14792.2	-6523.19	11746.1	277.051	252.04	0	-249.773	1.19027	-966.055	-540237	221810	104804	217.194	559.279	0
449	5	-111.435	122.343	-676.1	-52307	-73045	-2401.13	191.961	687.366	0	-139.347	-121.295	-281.036	-14658	-6610.51	11503.3	276.478	252.157	0	-250.783	1.04828	-957.137	-535543	219523	105262	216.777	559.579	0
449	6	-111.922	119.885	-669.924	-51824.1	-72569	-2105	191.676	687.358	0	-139.667	-119.04	-277.623	-14509.7	-6690.76	11254.6	275.9	252.264	0	-251.589	0.844986	-947.547	-530471	217081	105609	216.353	559.88	0
449	7	-112.315	117.317	-663.174	-51302.4	-72041.6	-1811.65	191.368	687.359	0	-139.9	-116.773	-273.943	-14345.7	-6763.2	10997.4	275.312	252.367	0	-252.215	0.543991	-937.117	-524947	214437	105841	215.907	560.2	0
449	8	-112.62	114.624	-655.774	-50744.9	-71460.9	-1522.34	191.028	687.382	0	-140.052	-114.504	-269.951	-14164.1	-6824.83	10730.5	274.718	252.469	0	-252.673	0.120331	-925.725	-518915	211560	105953	215.433	560.557	0
449	9	-112.831	111.809	-647.712	-50156.6	-70824.3	-1238.15	190.655	687.437	0	-140.109	-112.235	-265.631	-13963.1	-6871.22	10453.6	274.132	252.566	0	-252.94	-0.425514	-913.343	-512371	208449	105936	214.933	560.962	0
450	0	-112.915	108.892	-639.052	-49541.8	-70130.1	-959.994	190.259	687.524	0	-140.035	-109.951	-261.005	-13742.3	-6898.2	10166.1	273.571	252.651	0	-252.95	-1.05846	-900.057	-505358	205130	105774	214.418	561.416	0
450	1	-112.829	105.909	-629.902	-48902.1	-69377.8	-688.976	189.859	687.635	0	-139.774	-107.629	-256.12	-13502.3	-6902.87	9867.58	273.048	252.719	0	-252.603	-1.71976	-886.022	-497951	201651	105443	213.907	561.915	0
450	2	-112.526	102.896	-620.372	-48237.8	-68568.8	-427.082	189.472	687.756	0	-139.273	-105.254	-251.021	-13244.4	-6883.97	9559.62	272.576	252.762	0	-251.799	-2.35824	-871.393	-490227	198052	104920	213.411	562.448	0
450	3	-111.974	99.874	-610.536	-47548.1	-67705.7	-177.119	189.105	687.879	0	-138.494	-102.83	-245.73	-12969.8	-6842.2	9246.1	272.156	252.781	0	-250.468	-2.95568	-856.266	-482233	194355	104185	212.938	563.015	0
450	4	-111.16	96.8472	-600.412	-46832.7	-66790.2	57.9765	188.759	688.001	0	-137.424	-100.377	-240.239	-12678.4	-6780	8931.56	271.778	252.774	0	-248.584	-3.5294	-840.651	-473980	190557	103223	212.484	563.623	0
450	5	-110.089	93.8031	-589.97	-46091	-65821.6	275.682	188.432	688.124	0	-136.068	-97.9249	-234.512	-12368.5	-6700.91	8620.37	271.426	252.741	0	-246.157	-4.12181	-824.482	-465441	186638	102027	212.039	564.286	0
450	6	-108.774	90.7217	-579.153	-45322.2	-64797.9	474.345	188.116	688.256	0	-134.44	-95.5084	-228.491	-12037.7	-6608.87	8316.18	271.076	252.683	0	-243.214	-4.78671	-807.644	-456571	182561	100595	211.586	565.028	0
450	7	-107.233	87.5821	-567.89	-44525	-63717.7	653.487	187.799	688.404	0	-132.55	-93.1579	-222.122	-11684.4	-6506.6	8020.77	270.707	252.604	0	-239.783	-5.57578	-790.012	-447314	178289	98923.6	211.11	565.873	0
450	8	-105.48	84.3664	-556.12	-43697.9	-62583	813.385	187.465	688.577	0	-130.392	-90.8933	-215.376	-11308.2	-6393.6	7733.88	270.314	252.504	0	-235.872	-6.52686	-771.495	-437628	173794	97010.5	210.594	566.84	0
450	9	-103.519	81.065	-543.823	-42840.1	-61398	954.239	187.099	688.776	0	-127.945	-88.7167	-208.266	-10909.8	-6266.31	7454.75	269.912	252.384	0	-231.464	-7.65167	-752.089	-427502	169073	94848.9	210.031	567.931	0
451	0	-101.338	77.6821	-531.043	-41951	-60166.9	1075.85	186.701	688.997	0	-125.178	-86.6088	-200.853	-10491	-6119.77	7183.42	269.531	252.232	0	-226.515	-8.92669	-731.896	-416977	164155	92432.8	209.432	569.137	0
451	1	-98.9169	74.2343	-517.867	-41029.5	-58890.9	1177.9	186.282	689.228	0	-122.064	-84.5368	-193.235	-10054.5	-5948.98	6920.46	269.214	252.033	0	-220.981	-10.3025	-711.101	-406124	159098	89759.8	208.818	570.425	0
451	2	-96.2359	70.7383	-504.369	-40073.2	-57568.6	1260.49	185.86	689.452	0	-118.598	-82.4723	-185.523	-9603.46	-5750.44	6666.71	269.004	251.764	0	-214.834	-11.734	-689.893	-395010	153961	86830.6	208.219	571.751	0
451	3	-93.283	67.1995	-490.587	-39078.6	-56195.6	1324.35	185.452	689.657	0	-114.798	-80.4002	-177.815	-9140.79	-5523.48	6423.06	268.937	251.406	0	-208.081	-13.2007	-668.402	-383674	148789	83649.5	207.662	573.069	0
451	4	-90.0557	63.6113	-476.513	-38041.7	-54766.5	1370.49	185.068	689.833	0	-110.705	-78.3095	-170.176	-8669.89	-5270.32	6189.55	269.03	250.947	0	-200.761	-14.6982	-646.689	-372125	143606	80225.6	207.163	574.341	0
451	5	-86.5606	59.9607	-462.107	-36958.9	-53275.1	1399.96	184.713	689.979	0	-106.382	-76.1861	-162.645	-8195.38	-4996.22	5964.14	269.281	250.388	0	-192.943	-16.2254	-624.752	-360347	138416	76574.9	206.729	575.538	0
451	6	-82.8137	56.2299	-447.29	-35827.9	-51715.7	1413.96	184.38	690.1	0	-101.908	-74.0107	-155.243	-7723.07	-4710.27	5742.49	269.659	249.748	0	-184.721	-17.7808	-602.534	-348300	133201	72720.1	206.352	576.643	0
451	7	-78.8322	52.3984	-431.964	-34647.4	-50083.1	1413.77	184.057	690.209	0	-97.3619	-71.7529	-147.988	-7259.1	-4424.23	5518.61	270.104	249.052	0	-176.194	-19.3545	-579.952	-335931	127936	68686.1	206.014	577.638	0
451	8	-74.623	48.4514	-416.045	-33416.8	-48371.6	1400.17	183.735	690.32	0	-92.8094	-69.365	-140.898	-6808.91	-4148.9	5286.46	270.554	248.325	0	-167.432	-20.9136	-556.943	-323196	122599	64494.5	205.699	578.502	0
451	9	-70.1746	44.3846	-399.491	-32134.6	-46575	1373.59	183.414	690.439	0	-88.2757	-66.783	-133.994	-6375.85	-3890.97	5041.5	270.962	247.583	0	-158.45	-22.3984	-533.485	-310074	117185	60157.2	205.403	579.208	0
452	0	-65.4563	40.2045	-382.314	-30798.3	-44687.7	1334.87	183.113	690.558	0	-83.7332	-63.9341	-127.283	-5960.67	-3652.25	4781.41	271.306	246.83	0	-149.189	-23.7296	-509.597	-296566	111700	55672.4	205.141	579.727	0
452	1	-60.4263	35.9252	-364.54	-29404	-42704.9	1285.46	182.853	690.661	0	-79.1024	-60.7529	-120.755	-5561.88	-3430.47	4506.22	271.592	246.059	0	-139.529	-24.8277	-485.295	-282678	106151	51023.9	204.933	580.031	0
452	2	-55.0461	31.5632	-346.177	-27947.2	-40624.4	1226.66	182.649	690.731	0	-74.2685	-57.2005	-114.361	-5176.34	-3220.74	4218.22	271.837	245.263	0	-129.315	-25.6373	-460.538	-268394	100523	46185.5	204.796	580.112	0
452	3	-49.2954	27.1344	-327.199	-26424.7	-38447.1	1158.83	182.497	690.76	0	-69.1038	-53.273	-108.007	-4799.96	-3016.52	3921.21	272.071	244.441	0	-118.399	-26.1387	-435.206	-253672	94781.5	41129.4	204.727	579.995	0
452	4	-43.1801	22.6564	-307.577	-24836.6	-36175.8	1081.12	182.385	690.749	0	-63.4959	-48.997	-101.569	-4428.42	-2810.97	3619.11	272.324	243.6	0	-106.676	-26.3406	-409.146	-238465	88877.6	35837.1	204.712	579.746	0
452	5	-36.7325	18.1512	-287.314	-23188.7	-33814.3	992.064	182.309	690.709	0	-57.3809	-44.4232	-94.9167	-4057.9	-2598.2	3315.39	272.627	242.752	0	-94.1134	-26.2721	-382.23	-222752	82774.1	30308.9	204.737	579.471	0
452	6	-30.0115	13.6461	-266.453	-21490.8	-31368.6	890.817	182.274	690.655	0	-50.7698	-39.6258	-87.9306	-3685.86	-2373.91	3013.18	273.003	241.918	0	-80.7813	-25.9797	-354.384	-206546	76450.1	24571.1	204.785	579.313	0
452	7	-23.1053	9.17455	-245.075	-19755	-28850.2	778.56	182.28	690.608	0	-43.7584	-34.6965	-80.5254	-3311.79	-2136.6	2715.18	273.467	241.127	0	-66.8637	-25.522	-325.6	-189893	69902.8	18683	204.832	579.445	0
452	8	-16.1333	4.77922	-223.3	-17994.2	-26279	658.546	182.315	690.583	0	-36.5224	-29.7384	-72.6772	-2937.35	-1888.26	2423.2	274.019	240.416	0	-52.6557	-24.9592	-295.977	-172878	63153.3	12739.8	204.833	580.045	0
452	9	-9.24413	0.520471	-201.321	-16222.7	-23683.1	534.76	182.362	690.581	0	-29.2984	-24.8585	-64.4261	-2565.65	-1633.23	2137.99	274.65	239.823	0	-38.5425	-24.338	-265.747	-155648	56258	6869.95	204.736	581.302	0
453	0	-2.61007	-3.51218	-179.425	-14457.8	-21096.7	410.695	182.421	690.578	0	-22.3593	-20.1626	-55.8641	-2199.96	-1377.17	1858.8	275.348	239.381	0	-24.9693	-23.6748	-235.289	-138416	49311.5	1231.05	204.484	583.452	0
453	1	3.57635	-7.19727	-157.958	-12720.5	-18556.8	289.117	182.521	690.531	0	-15.9877	-15.7575	-47.1285	-1842.83	-1126.91	1583.44	276.089	239.102	0	-12.4114	-22.9548	-205.087	-121445	42438	-3997.91	204.022	586.793	0
453	2	9.10675	-10.3971	-137.268	-11033.6	-16100.1	172.879	182.711	690.38	0	-10.4468	-11.7527	-38.4028	-1496.69	-889.747	1310.3	276.831	238.974	0	-1.34	-22.1497	-175.671	-105008	35775.8	-8627.51	203.286	591.7	0
453	3	13.7682	-12.98	-117.658	-9419.92	-13759.9	65.8801	183.052	690.062	0	-5.94225	-8.25216	-29.9221	-1165.61	-672.089	1041.12	277.539	238.955	0	7.82593	-21.2322	-147.58	-89360.4	29466.4	-12472.8	202.209	598.599	0
453	4	17.3635	-14.8341	-99.3616	-7900.29	-11564.5	-27.245	183.612	689.51	0	-2.57457	-5.3366	-21.9889	-857.43	-478.869	782.829	278.222	238.994	0	14.789	-20.1707	-121.35	-74734.2	23651.9	-15372.5	200.755	607.876	0
453	5	19.7342	-15.8757	-82.5285	-6492.47	-9534.38	-102.327	184.472	688.669	0	-0.301157	-3.04615	-14.9625	-584.375	-314.608	547.433	278.974	239.056	0	19.4331	-18.9219	-97.491	-61320	18465.5	-17209.1	198.975	619.665	0
453	6	20.7818	-16.0646	-67.2172	-5210.21	-7681.21	-156.177	185.726	687.513	0	1.04736	-1.36908	-9.16199	-358.619	-183.261	347.791	279.998	239.142	0	21.8292	-17.4337	-76.3792	-49240.5	14001.5	-17924.9	197.034	633.729	0
453	7	20.4956	-15.4193	-53.4139	-4062.36	-6012.18	-186.712	187.442	686.054	0	1.69782	-0.241613	-4.73462	-186.063	-85.8944	191.541	281.858	239.298	0	22.1935	-15.6609	-58.1485	-38529.6	10281.2	-17535.4	195.129	649.678	0
453	8	18.9833	-14.0265	-41.0764	-3052.91	-4534.34	-193.914	189.612	684.323	0	1.86938	0.435431	-1.62461	-64.6686	-19.6723	78.868	287.891	239.806	0	20.8527	-13.5911	-42.701	-29151.5	7255.36	-16146.1	193.351	667.411	0
453	9	16.4872	-12.044	-30.1899	-2183.25	-3255.02	-180.983	192.182	682.317	0	1.74514	0.772784	0.357186	12.8374	20.7476	4.68362	300	200	0	18.2323	-11.2712	-29.8327	-21055.8	4840.38	-13963.9	191.586	687.662	0
454	0	13.3726	-9.69829	-20.8157	-1455.55	-2181.14	-154.154	195.217	679.926	0	1.46565	0.87461	1.45404	55.869	41.5134	-38.5272	300	200	0	14.8383	-8.82368	-19.3617	-14230	2956.65	-11290.2	189.492	713.082	0
454	1	10.0734	-7.2654	-13.0861	-873.209	-1318.86	-120.832	199.216	676.728	0	1.13021	0.82888	1.91132	73.9491	48.5033	-58.7779	300	200	0	11.2036	-6.43652	-11.1748	-8708.45	1544.3	-8481.36	186.319	751.65	0
454	2	6.98791	-5.01124	-7.10167	-435.648	-668.11	-87.3151	205.922	671.345	0	0.802598	0.703764	1.94635	75.5277	46.7394	-63.4132	300	200	0	7.79051	-4.30748	-5.15532	-4509.63	551.281	-5866.12	179.47	834.647	0
454	3	4.3808	-3.11775	-2.81424	-132.132	-214.304	-57.6342	223.85	656.951	0	0.518549	0.547922	1.73444	67.4305	40.1527	-58.5179	300	200	0	4.89935	-2.56982	-1.07979	-1557.85	-85.3814	-3663.1	138.718	1328.49	0
454	4	2.35953	-1.65736	-0.0136439	58.1283	72.1626	-33.6977	300	610	0	0.29341	0.392995	1.40582	54.7356	31.5784	-48.7265	300	200	0	2.65294	-1.26437	1.39217	325.015	-441.252	-1959.73	0	0	0
454	5	0.916087	-0.620115	1.59819	160.589	228.263	-15.9177	300	610	0	0.128984	0.257064	1.04926	40.9108	22.8837	-37.2875	300	200	0	1.04507	-0.363051	2.64745	1368.82	-593.251	-746.731	0	0	0
454	6	-0.0230438	0.0501854	2.33437	200.352	290.799	-3.79732	300	610	0	0.0190696	0.148262	0.719163	28.0846	15.1564	-26.2651	300	200	0	-0.00397424	0.198447	3.05353	1805.76	-609.914	39.7146	0	0	0
454	7	-0.560251	0.429592	2.47932	199.327	292.083	3.62405	300	610	0	-0.0463997	0.0680296	0.44363	17.3618	8.90651	-16.7962	300	200	0	-0.606651	0.497622	2.92295	1841.69	-546.776	487.147	0	0	0
454	8	-0.802323	0.596515	2.26706	174.973	257.998	7.4589	300	610	0	-0.0785094	0.013789	0.23232	9.12674	4.25126	-9.34957	300	200	0	-0.880832	0.610304	2.49938	1642.77	-445.286	686.319	0	0	0
454	9	-0.845846	0.621367	1.87474	140.109	207.641	8.77446	300	610	0	-0.0876106	-0.0190406	0.0831289	3.30384	1.06786	-3.9534	300	200	0	-0.933456	0.602327	1.95787	1332.54	-333.845	719.007	0	0	0
455	0	-0.770023	0.561574	1.42565	103.36	153.932	8.48471	300	610	0	-0.0823979	-0.035646	-0.0125599	-0.43794	-0.889755	-0.379525	300	200	0	-0.852421	0.525928	1.41309	995.302	-229.969	652.077	0	0	0
455	1	-0.634623	0.460242	0.997476	69.9077	104.699	7.30653	300	610	0	-0.069577	-0.0409433	-0.0660789	-2.53707	-1.90921	1.72053	300	200	0	-0.7042	0.419298	0.931397	682.741	-142.827	535.852	0	0	0
455	2	-0.481111	0.347108	0.632372	42.3396	63.9103	5.75801	300	610	0	-0.0539103	-0.0391076	-0.0889714	-3.44149	-2.26772	2.72283	300	200	0	-0.535021	0.308001	0.5434	421.635	-75.6964	405.141	0	0	0
455	3	-0.335489	0.240678	0.34706	21.4413	32.8388	4.18119	300	610	0	-0.0384752	-0.0333895	-0.0915259	-3.55117	-2.20347	2.97447	300	200	0	-0.373964	0.207289	0.255534	221.241	-28.0746	281.686	0	0	0
455	4	-0.211764	0.150791	0.141641	6.86946	11.059	2.77609	300	610	0	-0.0250136	-0.026121	-0.0820824	-3.19084	-1.90383	2.76452	300	200	0	-0.236778	0.12467	0.0595589	79.6475	2.65288	177.121	0	0	0
455	5	-0.115381	0.0811324	0.00664843	-2.32765	-2.78181	1.63725	300	610	0	-0.0142916	-0.0188277	-0.0668666	-2.60324	-1.50456	2.31421	300	200	0	-0.129673	0.0623047	-0.0602181	-11.258	20.0034	95.8838	0	0	0
455	6	-0.0462094	0.031409	-0.0717585	-7.33802	-10.408	0.787266	300	610	0	-0.00642302	-0.0123897	-0.050146	-1.95503	-1.09562	1.77939	300	200	0	-0.0526325	0.0190193	-0.121905	-62.1821	27.5942	37.7448	0	0	0
455	7	-0.000929605	-0.000924306	-0.108283	-9.34387	-13.5517	0.204707	300	610	0	-0.0011332	-0.00721098	-0.0345539	-1.34925	-0.729876	1.25975	300	200	0	-0.0020628	-0.00813529	-0.142837	-84.0472	28.6686	-0.182431	0	0	0
455	8	0.0252149	-0.0194042	-0.116373	-9.38311	-13.7435	-0.154642	300	610	0	0.0020433	-0.00337374	-0.0214695	-0.840094	-0.43257	0.810787	300	200	0	0.0272582	-0.0227779	-0.137843	-86.5981	25.8683	-21.967	0	0	0
455	9	0.0372405	-0.0277157	-0.10715	-8.28697	-12.2152	-0.342813	300	610	0	0.00362602	-0.00076528	-0.0113869	-0.447193	-0.210061	0.455988	300	200	0	0.0408665	-0.028481	-0.118537	-77.7401	21.1741	-31.873	0	0	0
456	0	0.0397146	-0.0291901	-0.089072	-6.66873	-9.88019	-0.41013	300	610	0	0.00410369	0.000825699	-0.00423225	-0.167977	-0.0570839	0.197632	300	200	0	0.0438183	-0.0283644	-0.0933042	-63.3786	15.9507	-33.7685	0	0	0
456	1	0.0364021	-0.0265575	-0.0680584	-4.94324	-7.35968	-0.399937	300	610	0	0.00388907	0.00164199	0.000385888	0.0125859	0.0376761	0.0255263	300	200	0	0.0402912	-0.0249155	-0.0676726	-47.5651	11.0458	-30.8322	0	0	0
456	2	0.0301576	-0.0218776	-0.0478624	-3.36181	-5.03305	-0.346393	300	610	0	0.00330199	0.00191555	0.00299509	0.1149	0.0876665	-0.0764692	300	200	0	0.0334596	-0.0199621	-0.0448673	-32.8021	6.90876	-25.468	0	0	0
456	3	0.0229717	-0.0165786	-0.0305443	-2.05175	-3.09528	-0.27431	300	610	0	0.00257078	0.00184445	0.00413816	0.160027	0.105957	-0.125995	300	200	0	0.0255425	-0.0147341	-0.0264061	-20.4033	3.70647	-19.3474	0	0	0
456	4	0.0161014	-0.0115553	-0.0169455	-1.05391	-1.61213	-0.200161	300	610	0	0.00184386	0.00158367	0.004302	0.166893	0.10384	-0.139448	300	200	0	0.0179453	-0.0099716	-0.0126435	-10.842	1.4234	-13.5217	0	0	0
456	5	0.0102316	-0.00728945	-0.00710661	-0.354549	-0.56718	-0.133664	300	610	0	0.00120608	0.00124492	0.00388329	0.150943	0.0902424	-0.130557	300	200	0	0.0114377	-0.00604453	-0.00322331	-4.05211	-0.0589524	-8.56007	0	0	0
456	6	0.00563689	-0.00396772	-0.000602408	0.0898212	0.101236	-0.079496	300	610	0	0.000695599	0.00090173	0.00317957	0.123776	0.0716654	-0.109879	300	200	0	0.00633249	-0.00306599	0.00257716	0.334875	-0.904206	-4.6868	0	0	0
456	7	0.0023231	-0.00158484	0.00320901	0.334603	0.473473	-0.0388739	300	610	0	0.000319162	0.000596903	0.00239588	0.0933997	0.0524402	-0.0848904	300	200	0	0.00264226	-0.000987935	0.00560489	2.81725	-1.28238	-1.90107	0	0	0
456	8	0.00014086	-2.58432e-05	0.0050178	0.435448	0.631042	-0.0108835	300	610	0	6.46765e-05	0.000350477	0.00165965	0.064799	0.0351345	-0.060402	300	200	0	0.000205536	0.000324633	0.00667744	3.90861	-1.34692	-0.0727552	0	0	0
456	9	-0.00113062	0.000873584	0.00545951	0.441512	0.6464	0.00650723	300	610	0	-8.9351e-05	0.000167008	0.00103848	0.0406292	0.0209956	-0.0391209	300	200	0	-0.00121997	0.00104059	0.00649799	4.07009	-1.22344	0.98711	0	0	0
457	0	-0.00172686	0.00128656	0.00506257	0.39236	0.578163	0.0157302	300	610	0	-0.000167256	4.16106e-05	0.000557522	0.0218888	0.0103633	-0.0222211	300	200	0	-0.00189411	0.00132817	0.00562009	3.67767	-1.00658	1.47879	0	0	0
457	1	-0.00186378	0.00137061	0.00423076	0.31732	0.469998	0.0191576	300	610	0	-0.000192107	-3.54477e-05	0.000214526	0.00850429	0.00301462	-0.00985521	300	200	0	-0.00205589	0.00133516	0.00444528	3.01358	-0.76189	1.58518	0	0	0
457	2	-0.0017203	0.00125552	0.0032481	0.236344	0.351774	0.018844	300	610	0	-0.000183491	-7.55262e-05	-8.25669e-06	-0.000205084	-0.00156992	-0.00157045	300	200	0	-0.00190379	0.00117999	0.00323984	2.27247	-0.530366	1.45735	0	0	0
457	3	-0.0014327	0.00103966	0.00229586	0.161608	0.24186	0.0164171	300	610	0	-0.000156661	-8.95648e-05	-0.000135362	-0.0051881	-0.00401863	0.00338012	300	200	0	-0.00158936	0.000950098	0.0021605	1.57543	-0.334019	1.2101	0	0	0
457	4	-0.00109653	0.0007916	0.00147464	0.0993709	0.149829	0.0130644	300	610	0	-0.000122556	-8.69579e-05	-0.000192302	-0.00743454	-0.0049474	0.00582346	300	200	0	-0.00121908	0.000704643	0.00128234	0.986832	-0.181305	0.923674	0	0	0
457	5	-0.000772513	0.000554598	0.000826671	0.0517401	0.0790524	0.00957917	300	610	0	-8.83364e-05	-7.50915e-05	-0.000202113	-0.00783975	-0.00489154	0.00653396	300	200	0	-0.000860849	0.000479507	0.000624558	0.530764	-0.0718859	0.648865	0	0	0
457	6	-0.000494118	0.000352212	0.000355559	0.018186	0.0289342	0.00643324	300	610	0	-5.81296e-05	-5.93161e-05	-0.000183657	-0.00713803	-0.00427623	0.00616345	300	200	0	-0.000552247	0.000292895	0.000171902	0.205266	-0.000404678	0.413503	0	0	0
457	7	-0.000275143	0.000193857	4.23004e-05	-0.00327423	-0.00333095	0.00385749	300	610	0	-3.38317e-05	-4.31741e-05	-0.000151149	-0.00588355	-0.00341262	0.00521559	300	200	0	-0.000308974	0.000150682	-0.000108849	-0.00635159	0.0407418	0.228881	0	0	0
457	8	-0.000116439	7.96976e-05	-0.000142851	-0.0152224	-0.0214847	0.00191664	300	610	0	-1.5828e-05	-2.87457e-05	-0.000114438	-0.00446081	-0.00250922	0.00404878	300	200	0	-0.000132267	5.09518e-05	-0.000257289	-0.127264	0.0595416	0.0954443	0	0	0
457	9	-1.13094e-05	4.55977e-06	-0.000232273	-0.0202772	-0.0293607	0.000572239	300	610	0	-3.58965e-06	-1.70229e-05	-7.96868e-05	-0.00311097	-0.00169065	0.00289521	300	200	0	-1.48991e-05	-1.24632e-05	-0.00031196	-0.18161	0.0632517	0.00734518	0	0	0
458	0	5.04832e-05	-3.91844e-05	-0.000255993	-0.0207659	-0.0303885	-0.000268952	300	610	0	3.87478e-06	-8.25335e-06	-5.0206e-05	-0.00196397	-0.00101844	0.00188678	300	200	0	5.4358e-05	-4.74378e-05	-0.000306199	-0.191204	0.0578436	-0.0441832	0	0	0
458	1	7.99922e-05	-5.96635e-05	-0.000239111	-0.018571	-0.0273564	-0.00072053	300	610	0	7.7045e-06	-2.22725e-06	-2.72701e-05	-0.00107034	-0.000510529	0.00108203	300	200	0	8.76967e-05	-6.18907e-05	-0.000266381	-0.173924	0.0478378	-0.0685418	0	0	0
458	2	8.74213e-05	-6.43245e-05	-0.000200896	-0.015095	-0.0223515	-0.00089426	300	610	0	8.98783e-06	1.50301e-06	-1.08318e-05	-0.000428942	-0.000157637	0.000490335	300	200	0	9.64091e-05	-6.28215e-05	-0.000211728	-0.143252	0.0363816	-0.0743749	0	0	0
458	3	8.12698e-05	-5.93353e-05	-0.000154972	-0.0112967	-0.016809	-0.000887528	300	610	0	8.65411e-06	3.46853e-06	-8.92096e-08	-9.02678e-06	6.40527e-05	9.16779e-05	300	200	0	8.99239e-05	-5.58668e-05	-0.000155062	-0.108538	0.0254571	-0.0688613	0	0	0
458	4	6.80437e-05	-4.93925e-05	-0.000110092	-0.00776603	-0.0116184	-0.000777842	300	610	0	7.43045e-06	4.18507e-06	6.09792e-06	0.00023348	0.000183877	-0.000148461	300	200	0	7.54741e-05	-4.52074e-05	-0.000103994	-0.0756391	0.016141	-0.0574813	0	0	0
458	5	5.23267e-05	-3.7787e-05	-7.11623e-05	-0.00481016	-0.00724876	-0.00062204	300	610	0	5.841e-06	4.09808e-06	8.92819e-06	0.000345073	0.000230847	-0.000268829	300	200	0	5.81677e-05	-3.3689e-05	-6.22341e-05	-0.0477055	0.00886026	-0.0440851	0	0	0
458	6	3.70516e-05	-2.66093e-05	-4.02953e-05	-0.00253719	-0.00387223	-0.000458298	300	610	0	4.23076e-06	3.55947e-06	9.491e-06	0.000368093	0.00023033	-0.000305983	300	200	0	4.12824e-05	-2.30498e-05	-3.08043e-05	-0.0259574	0.00361783	-0.0311269	0	0	0
458	7	2.38517e-05	-1.70102e-05	-1.7744e-05	-0.000927848	-0.00146922	-0.000309514	300	610	0	2.80053e-06	2.82542e-06	8.68302e-06	0.000337442	0.000202572	-0.000290865	300	200	0	2.66522e-05	-1.41847e-05	-9.06099e-06	-0.0103585	0.000172348	-0.0199654	0	0	0
458	8	1.34186e-05	-9.46307e-06	-2.66261e-06	0.00010807	8.75663e-05	-0.000187069	300	610	0	1.64433e-06	2.06652e-06	7.18323e-06	0.000279587	0.00016246	-0.000247494	300	200	0	1.5063e-05	-7.39655e-06	4.52062e-06	-0.000154924	-0.00182918	-0.0111678	0	0	0
458	9	5.82032e-06	-3.99563e-06	6.32591e-06	0.000690787	0.0009722	-9.43652e-05	300	610	0	7.83524e-07	1.3838e-06	5.46451e-06	0.00021299	0.000120029	-0.00019305	300	200	0	6.60384e-06	-2.61183e-06	1.17904e-05	0.00573012	-0.00276188	-0.00477806	0	0	0
459	0	7.57721e-07	-3.75741e-07	1.07397e-05	0.000943462	0.00136491	-2.98145e-05	300	610	0	1.95187e-07	8.26291e-07	3.82482e-06	0.000149306	8.13223e-05	-0.000138731	300	200	0	9.52908e-07	4.5055e-07	1.45645e-05	0.00843055	-0.00296885	-0.000534628	0	0	0
459	1	-2.24336e-06	1.75032e-06	1.19969e-05	0.000976254	0.00142797	1.08536e-05	300	610	0	-1.6635e-07	4.07234e-07	2.42607e-06	9.48899e-05	4.93724e-05	-9.09602e-05	300	200	0	-2.40971e-06	2.15755e-06	1.4423e-05	0.00897804	-0.00273389	0.00196888	0	0	0
459	2	-3.70138e-06	2.76402e-06	1.12894e-05	0.000878713	0.00129397	3.29418e-05	300	610	0	-3.54383e-07	1.17745e-07	1.3326e-06	5.229e-05	2.51163e-05	-5.26495e-05	300	200	0	-4.05576e-06	2.88176e-06	1.2622e-05	0.00822241	-0.00227285	0.00317354	0	0	0
459	3	-4.09837e-06	3.0173e-06	9.5367e-06	0.000717868	0.00106266	4.17139e-05	300	610	0	-4.20241e-07	-6.27358e-08	5.45033e-07	2.15629e-05	8.17569e-06	-2.43456e-05	300	200	0	-4.51861e-06	2.95457e-06	1.00817e-05	0.00680764	-0.00173679	0.00348779	0	0	0
459	4	-3.83799e-06	2.80319e-06	7.39194e-06	0.000539801	0.000802969	4.17841e-05	300	610	0	-4.08003e-07	-1.59024e-07	2.72377e-08	1.3254e-06	-2.53906e-06	-5.16961e-06	300	200	0	-4.24599e-06	2.64417e-06	7.41918e-06	0.00518258	-0.00122152	0.00325264	0	0	0
459	5	-3.2307e-06	2.34588e-06	5.2775e-06	0.000373064	0.000557926	3.68428e-05	300	610	0	-3.52323e-07	-1.95425e-07	-2.73717e-07	-1.04682e-05	-8.3968e-06	6.47199e-06	300	200	0	-3.58302e-06	2.15045e-06	5.00379e-06	0.00363035	-0.000779622	0.00272964	0	0	0
459	6	-2.49636e-06	1.80326e-06	3.4326e-06	0.00023272	0.000350519	2.96092e-05	300	610	0	-2.78304e-07	-1.93054e-07	-4.14117e-07	-1.60008e-05	-1.07636e-05	1.23937e-05	300	200	0	-2.77466e-06	1.6102e-06	3.01848e-06	0.00230507	-0.000432604	0.0021035	0	0	0
459	7	-1.77652e-06	1.27628e-06	1.96261e-06	0.000124282	0.00018948	2.192e-05	300	610	0	-2.02565e-07	-1.68674e-07	-4.45467e-07	-1.72741e-05	-1.08411e-05	1.43208e-05	300	200	0	-1.97908e-06	1.10761e-06	1.51714e-06	0.00126827	-0.000181509	0.00149271	0	0	0
459	8	-1.15084e-06	8.21134e-07	8.8345e-07	4.71187e-05	7.42992e-05	1.48857e-05	300	610	0	-1.34869e-07	-1.34547e-07	-4.10381e-07	-1.59467e-05	-9.59314e-06	1.37214e-05	300	200	0	-1.28571e-06	6.86587e-07	4.73069e-07	0.000520956	-1.55006e-05	0.000963569	0	0	0
459	9	-6.53896e-07	4.61546e-07	1.57655e-07	-2.86439e-06	-7.82361e-07	9.0666e-06	300	610	0	-7.98666e-08	-9.88839e-08	-3.4128e-07	-1.32823e-05	-7.73187e-06	1.17408e-05	300	200	0	-7.33763e-07	3.62662e-07	-1.83626e-07	2.91744e-05	8.17941e-05	0.000544456	0	0	0
460	0	-2.90217e-07	1.99772e-07	-2.78438e-07	-3.12607e-05	-4.38573e-05	4.63992e-06	300	610	0	-3.87211e-08	-6.659e-08	-2.60862e-07	-1.01668e-05	-5.73991e-06	9.20226e-06	300	200	0	-3.28938e-07	1.33182e-07	-5.393e-07	-0.000257055	0.000127982	0.000238573	0	0	0
460	1	-4.65181e-08	2.54469e-08	-4.95974e-07	-4.38602e-05	-6.33944e-05	1.5416e-06	300	610	0	-1.04478e-08	-4.00833e-08	-1.83524e-07	-7.16336e-06	-3.91028e-06	6.64559e-06	300	200	0	-5.69659e-08	-1.46365e-08	-6.79498e-07	-0.000390975	0.000139279	3.42619e-05	0	0	0
460	2	9.9143e-08	-7.78154e-08	-5.61914e-07	-4.5875e-05	-6.70691e-05	-4.23583e-07	300	610	0	7.05354e-09	-2.00644e-08	-1.17178e-07	-4.5825e-06	-2.39213e-06	4.38331e-06	300	200	0	1.06197e-07	-9.78798e-08	-6.79091e-07	-0.000421359	0.000129169	-8.72922e-05	0	0	0
460	3	1.71071e-07	-1.27909e-07	-5.32832e-07	-4.1564e-05	-6.11856e-05	-1.50296e-06	300	610	0	1.6275e-08	-6.16227e-09	-6.50612e-08	-2.55228e-06	-1.23407e-06	2.56e-06	300	200	0	1.87346e-07	-1.34071e-07	-5.97893e-07	-0.000388591	0.000107956	-0.000146772	0	0	0
460	4	1.9203e-07	-1.4146e-07	-4.52584e-07	-3.41299e-05	-5.05079e-05	-1.94436e-06	300	610	0	1.96365e-08	2.56546e-09	-2.73399e-08	-1.08071e-06	-4.21104e-07	1.20648e-06	300	200	0	2.11666e-07	-1.38894e-07	-4.79924e-07	-0.000323422	8.28881e-05	-0.000163472	0	0	0
460	5	1.81185e-07	-1.32386e-07	-3.52486e-07	-2.57865e-05	-3.8347e-05	-1.96633e-06	300	610	0	1.92281e-08	7.27762e-09	-2.39238e-09	-1.0578e-07	9.6516e-08	2.84423e-07	300	200	0	2.00413e-07	-1.25108e-07	-3.54878e-07	-0.000247393	5.85932e-05	-0.000153583	0	0	0
460	6	1.53349e-07	-1.11385e-07	-2.5291e-07	-1.79151e-05	-2.67832e-05	-1.74453e-06	300	610	0	1.67008e-08	9.1192e-09	1.22365e-08	4.67369e-07	3.82615e-07	-2.79624e-07	300	200	0	1.70049e-07	-1.02266e-07	-2.40673e-07	-0.000174184	3.7639e-05	-0.000129587	0	0	0
460	7	1.19061e-07	-8.60303e-08	-1.65505e-07	-1.12535e-05	-1.69413e-05	-1.40901e-06	300	610	0	1.32565e-08	9.09078e-09	1.91884e-08	7.4118e-07	5.01491e-07	-5.70585e-07	300	200	0	1.32317e-07	-7.69395e-08	-1.46316e-07	-0.000111326	2.11039e-05	-0.00010034	0	0	0
460	8	8.51519e-08	-6.11958e-08	-9.55188e-08	-6.08165e-06	-9.26285e-06	-1.04811e-06	300	610	0	9.69575e-09	7.9906e-09	2.08977e-08	8.10241e-07	5.10048e-07	-6.69845e-07	300	200	0	9.48476e-08	-5.32052e-08	-7.46211e-08	-6.19122e-05	9.08085e-06	-7.15613e-05	0	0	0
460	9	5.55037e-08	-3.96211e-08	-4.38922e-08	-2.38303e-06	-3.74376e-06	-7.15652e-07	300	610	0	6.4925e-09	6.40536e-09	1.9389e-08	7.53346e-07	4.54158e-07	-6.47053e-07	300	200	0	6.19962e-08	-3.32158e-08	-2.45032e-08	-2.61205e-05	1.08553e-06	-4.64832e-05	0	0	0
461	0	3.184e-08	-2.24929e-08	-8.97627e-09	2.761e-08	-1.24204e-07	-4.39181e-07	300	610	0	3.87672e-09	4.73025e-09	1.62099e-08	6.30817e-07	3.67876e-07	-5.56803e-07	300	200	0	3.57167e-08	-1.77626e-08	7.23358e-09	-2.42773e-06	-3.64081e-06	-2.65225e-05	0	0	0
461	1	1.44384e-08	-9.96326e-09	1.21689e-08	1.41032e-06	1.97167e-06	-2.27862e-07	300	610	0	1.91057e-09	3.20318e-09	1.24494e-08	4.85159e-07	2.74409e-07	-4.38529e-07	300	200	0	1.6349e-08	-6.76009e-09	2.46182e-08	1.14839e-05	-5.92414e-06	-1.1884e-05	0	0	0
461	2	2.71193e-09	-1.57147e-09	2.28754e-08	2.03717e-06	2.94163e-06	-7.91969e-08	300	610	0	5.52342e-10	1.94329e-09	8.80303e-09	3.4357e-07	1.87953e-07	-3.18244e-07	300	200	0	3.26427e-09	3.71814e-10	3.16785e-08	1.81132e-05	-6.53065e-06	-2.05064e-06	0	0	0
461	3	-4.35357e-09	3.44076e-09	2.63039e-08	2.15469e-06	3.14859e-06	1.57204e-08	300	610	0	-2.94426e-10	9.87222e-10	5.65701e-09	2.21201e-07	1.15836e-07	-2.11143e-07	300	200	0	-4.64799e-09	4.42798e-09	3.19609e-08	1.97652e-05	-6.10074e-06	3.84753e-06	0	0	0
461	4	-7.89683e-09	5.91232e-09	2.5139e-08	1.96537e-06	2.89219e-06	6.8419e-08	300	610	0	-7.46173e-10	3.1983e-10	3.17374e-09	1.24472e-07	6.05624e-08	-1.24392e-07	300	200	0	-8.643e-09	6.23215e-09	2.83127e-08	1.83585e-05	-5.1262e-06	6.77997e-06	0	0	0
461	5	-8.99253e-09	6.62845e-09	2.1472e-08	1.6222e-06	2.39995e-06	9.05608e-08	300	610	0	-9.16943e-10	-1.0202e-10	1.36759e-09	5.40174e-08	2.15619e-08	-5.96832e-08	300	200	0	-9.90947e-09	6.52643e-09	2.28396e-08	1.53609e-05	-3.95472e-06	7.65764e-06	0	0	0
461	6	-8.55037e-09	6.24992e-09	1.68037e-08	1.23148e-06	1.8308e-06	9.24942e-08	300	610	0	-9.05805e-10	-3.324e-10	1.66096e-10	7.06919e-09	-3.43221e-09	-1.53633e-08	300	200	0	-9.45618e-09	5.91752e-09	1.69698e-08	1.18061e-05	-2.80967e-06	7.24927e-06	0	0	0
461	7	-7.27673e-09	5.28713e-09	1.21162e-08	8.60018e-07	1.28529e-06	8.25782e-08	300	610	0	-7.91406e-10	-4.25227e-10	-5.4451e-10	-2.07666e-08	-1.73934e-08	1.19502e-08	300	200	0	-8.06814e-09	4.8619e-09	1.15717e-08	8.35461e-06	-1.81634e-06	6.15019e-06	0	0	0
461	8	-5.67688e-09	4.10321e-09	7.97659e-09	5.43907e-07	8.18413e-07	6.70315e-08	300	610	0	-6.31277e-10	-4.279e-10	-8.88154e-10	-3.42949e-08	-2.33467e-08	2.62294e-08	300	200	0	-6.30816e-09	3.67531e-09	7.08843e-09	5.37412e-06	-1.02867e-06	4.78501e-06	0	0	0
461	9	-4.08022e-09	2.93332e-09	4.64549e-09	2.97312e-07	4.52404e-07	5.01011e-08	300	610	0	-4.63947e-10	-3.7842e-10	-9.79843e-10	-3.79842e-08	-2.3986e-08	3.1312e-08	300	200	0	-4.54417e-09	2.5549e-09	3.66565e-09	3.01974e-06	-4.53156e-07	3.42961e-06	0	0	0
462	0	-2.67575e-09	1.91096e-09	2.17641e-09	1.20085e-07	1.88029e-07	3.43937e-08	300	610	0	-3.12426e-10	-3.04855e-10	-9.15737e-10	-3.55767e-08	-2.14939e-08	3.05011e-08	300	200	0	-2.98818e-09	1.6061e-09	1.26068e-09	1.30607e-06	-6.82356e-08	2.24142e-06	0	0	0
462	1	-1.54924e-09	1.09531e-09	4.97332e-10	3.8706e-09	1.36081e-08	2.12621e-08	300	610	0	-1.8806e-10	-2.26212e-10	-7.69701e-10	-2.99509e-08	-1.74984e-08	2.63984e-08	300	200	0	-1.73729e-09	8.69103e-10	-2.72369e-10	1.65069e-07	1.61211e-07	1.29104e-06	0	0	0
462	2	-7.16835e-10	4.95772e-10	-5.27353e-10	-6.34084e-08	-8.82977e-08	1.11771e-08	300	610	0	-9.41337e-11	-1.54026e-10	-5.9397e-10	-2.31454e-08	-1.31149e-08	2.08921e-08	300	200	0	-8.10969e-10	3.41746e-10	-1.12132e-09	-5.10629e-07	2.73911e-07	5.90689e-07	0	0	0
462	3	-1.52781e-10	9.19556e-11	-1.05362e-09	-9.45307e-08	-1.36361e-07	4.04607e-09	300	610	0	-2.89077e-11	-9.41588e-11	-4.22117e-10	-1.64731e-08	-9.03104e-09	1.52355e-08	300	200	0	-1.81688e-10	-2.20318e-12	-1.47574e-09	-8.38243e-07	3.06051e-07	1.17598e-07	0	0	0
462	4	1.89738e-10	-1.51183e-10	-1.23058e-09	-1.01154e-07	-1.47738e-07	-5.36283e-10	300	610	0	1.20405e-11	-4.8512e-11	-2.72982e-10	-1.06728e-08	-5.60627e-09	1.01667e-08	300	200	0	2.01779e-10	-1.99695e-10	-1.50357e-09	-9.26665e-07	2.88041e-07	-1.68427e-07	0	0	0
462	5	3.64049e-10	-2.7295e-10	-1.18561e-09	-9.2902e-08	-1.36665e-07	-3.10698e-09	300	610	0	3.41482e-11	-1.64834e-11	-1.54691e-10	-6.06547e-09	-2.96879e-09	6.04028e-09	300	200	0	3.98197e-10	-2.89434e-10	-1.3403e-09	-8.67022e-07	2.43344e-07	-3.12796e-07	0	0	0
462	6	4.20865e-10	-3.10419e-10	-1.0184e-09	-7.70813e-08	-1.14004e-07	-4.21457e-09	300	610	0	4.27878e-11	3.89664e-12	-6.82366e-11	-2.69332e-09	-1.09841e-09	2.94764e-09	300	200	0	4.63653e-10	-3.06522e-10	-1.08664e-09	-7.29359e-07	1.88633e-07	-3.58509e-07	0	0	0
462	7	4.03354e-10	-2.94951e-10	-8.00843e-10	-5.87951e-08	-8.73836e-08	-4.3489e-09	300	610	0	4.26537e-11	1.51496e-11	-1.03938e-11	-4.33385e-10	1.07926e-10	8.18091e-10	300	200	0	4.46007e-10	-2.79802e-10	-8.11237e-10	-5.63252e-07	1.34687e-07	-3.42048e-07	0	0	0
462	8	3.45196e-10	-2.50893e-10	-5.80278e-10	-4.12716e-08	-6.16596e-08	-3.90764e-09	300	610	0	3.74912e-11	1.98133e-11	2.41022e-11	9.17637e-10	7.88642e-10	-5.03834e-10	300	200	0	3.82687e-10	-2.31079e-10	-5.56175e-10	-4.00595e-07	8.76127e-08	-2.91803e-07	0	0	0
462	9	2.70602e-10	-1.95648e-10	-3.8428e-10	-2.62758e-08	-3.95182e-08	-3.18804e-09	300	610	0	3.00532e-11	2.01325e-11	4.10621e-11	1.585e-09	1.08599e-09	-1.20381e-09	300	200	0	3.00655e-10	-1.75516e-10	-3.43217e-10	-2.59314e-07	5.01016e-08	-2.28124e-07	0	0	0
463	0	1.95451e-10	-1.40559e-10	-2.25774e-10	-1.45212e-08	-2.20764e-08	-2.39422e-09	300	610	0	2.21936e-11	1.79157e-11	4.59176e-11	1.77973e-09	1.12748e-09	-1.46273e-09	300	200	0	2.17645e-10	-1.22644e-10	-1.79857e-10	-1.47167e-07	2.25611e-08	-1.64314e-07	0	0	0
463	1	1.28941e-10	-9.21278e-11	-1.07724e-10	-6.03163e-09	-9.41618e-09	-1.65235e-09	300	610	0	1.50286e-11	1.45051e-11	4.32348e-11	1.67951e-09	1.01691e-09	-1.43721e-09	300	200	0	1.43969e-10	-7.76226e-11	-6.4489e-11	-6.51426e-08	4.03689e-09	-1.08036e-07	0	0	0
463	2	7.53275e-11	-5.3298e-11	-2.7007e-11	-4.31401e-10	-1.01451e-09	-1.02882e-09	300	610	0	9.11736e-12	1.08149e-11	3.65376e-11	1.42164e-09	8.32094e-10	-1.25118e-09	300	200	0	8.44449e-11	-4.24831e-11	9.53062e-12	-1.02157e-08	-7.09496e-09	-6.27982e-08	0	0	0
463	3	3.55216e-11	-2.46183e-11	2.26212e-11	2.83989e-09	3.937e-09	-5.47653e-10	300	610	0	4.63164e-12	7.40373e-12	2.83308e-11	1.10389e-09	6.26628e-10	-9.95054e-10	300	200	0	4.01532e-11	-1.72146e-11	5.0952e-11	2.25826e-08	-1.26493e-08	-2.93016e-08	0	0	0
463	4	8.40001e-12	-5.19375e-12	4.84579e-11	4.38214e-09	6.31448e-09	-2.05714e-10	300	610	0	1.50037e-12	4.55978e-12	2.02346e-11	7.89581e-10	4.33786e-10	-7.29157e-10	300	200	0	9.90038e-12	-6.33965e-13	6.86925e-11	3.87475e-08	-1.43347e-08	-6.54914e-09	0	0	0
463	5	-8.19506e-12	6.59365e-12	5.75354e-11	4.7464e-09	6.92858e-09	1.54114e-11	300	610	0	-4.78842e-13	2.38101e-12	1.31672e-11	5.14733e-10	2.71192e-10	-4.89345e-10	300	200	0	-8.6739e-12	8.97466e-12	7.07026e-11	4.34219e-08	-1.35947e-08	7.31322e-09	0	0	0
463	6	-1.67594e-11	1.25847e-11	5.58948e-11	4.38994e-09	6.45559e-09	1.4071e-10	300	610	0	-1.5597e-12	8.44449e-13	7.53392e-12	2.9534e-10	1.45376e-10	-2.93123e-10	300	200	0	-1.83191e-11	1.34291e-11	6.34287e-11	4.09325e-08	-1.15483e-08	1.44115e-08	0	0	0
463	7	-1.96853e-11	1.45288e-11	4.82875e-11	3.6616e-09	5.41398e-09	1.95975e-10	300	610	0	-1.99519e-12	-1.39679e-13	3.39683e-12	1.33988e-10	5.57056e-11	-1.45357e-10	300	200	0	-2.16805e-11	1.43892e-11	5.16843e-11	3.4621e-08	-8.99496e-09	1.67744e-08	0	0	0
463	8	-1.90206e-11	1.39144e-11	3.81566e-11	2.80629e-09	4.16962e-09	2.04384e-10	300	610	0	-2.0077e-12	-6.88852e-13	6.13215e-13	2.52431e-11	-2.49213e-12	-4.30689e-11	300	200	0	-2.10283e-11	1.32256e-11	3.87698e-11	2.68645e-08	-6.45446e-09	1.61331e-08	0	0	0
463	9	-1.63706e-11	1.19022e-11	2.77826e-11	1.97994e-09	2.95705e-09	1.84851e-10	300	610	0	-1.77552e-12	-9.22471e-13	-1.06034e-12	-4.02892e-11	-3.56559e-11	2.08768e-11	300	200	0	-1.81462e-11	1.09798e-11	2.67223e-11	1.9202e-08	-4.22427e-09	1.38409e-08	0	0	0
464	0	-1.28953e-11	9.32626e-12	1.85057e-11	1.26878e-09	1.90733e-09	1.51582e-10	300	610	0	-1.43034e-12	-9.46809e-13	-1.89613e-12	-7.31636e-11	-5.04723e-11	5.51535e-11	300	200	0	-1.43256e-11	8.37946e-12	1.66095e-11	1.25071e-08	-2.43838e-09	1.08728e-08	0	0	0
464	1	-9.35968e-12	6.73328e-12	1.09655e-11	7.08622e-10	1.07639e-09	1.14381e-10	300	610	0	-1.06135e-12	-8.47919e-13	-2.1506e-12	-8.33419e-11	-5.29735e-11	6.82852e-11	300	200	0	-1.0421e-11	5.88537e-12	8.81494e-12	7.16664e-09	-1.12086e-09	7.86995e-09	0	0	0
464	2	-6.21097e-12	4.43967e-12	5.32297e-12	3.02074e-10	4.70305e-10	7.93556e-11	300	610	0	-7.22658e-13	-6.89968e-13	-2.04051e-12	-7.92574e-11	-4.80958e-11	6.7694e-11	300	200	0	-6.93363e-12	3.7497e-12	3.28246e-12	3.24171e-09	-2.29716e-10	5.20519e-09	0	0	0
464	3	-3.66012e-12	2.59164e-12	1.44414e-12	3.23136e-11	6.57645e-11	4.97564e-11	300	610	0	-4.41767e-13	-5.16893e-13	-1.73393e-12	-6.74596e-11	-3.95571e-11	5.92833e-11	300	200	0	-4.10188e-12	2.07474e-12	-2.89792e-13	5.98579e-10	3.10035e-10	3.05249e-09	0	0	0
464	4	-1.75712e-12	1.22012e-12	-9.58183e-13	-1.26638e-10	-1.74667e-10	2.68061e-11	300	610	0	-2.27599e-13	-3.55757e-13	-1.35093e-12	-5.26335e-11	-2.99316e-11	4.73794e-11	300	200	0	-1.98472e-12	8.6436e-13	-2.30911e-12	-9.9246e-10	5.83402e-10	1.45086e-09	0	0	0
464	5	-4.53495e-13	2.86092e-13	-2.22516e-12	-2.02929e-10	-2.92079e-10	1.04148e-11	300	610	0	-7.73273e-14	-2.20696e-13	-9.69663e-13	-3.7834e-11	-2.08288e-11	3.48865e-11	300	200	0	-5.30823e-13	6.53959e-14	-3.19482e-12	-1.7889e-09	6.71019e-10	3.57018e-10	0	0	0
464	6	3.50093e-13	-2.85036e-13	-2.68831e-12	-2.22598e-10	-3.24762e-10	-2.5107e-13	300	610	0	1.8291e-14	-1.1673e-13	-6.34844e-13	-2.48143e-11	-1.31118e-11	2.35443e-11	300	200	0	3.68384e-13	-4.01766e-13	-3.32316e-12	-2.03354e-09	6.41391e-10	-3.14451e-10	0	0	0
464	7	7.70377e-13	-5.79424e-13	-2.63409e-12	-2.07368e-10	-3.04833e-10	-6.35351e-12	300	610	0	7.10861e-14	-4.30376e-14	-3.6665e-13	-1.43701e-11	-7.11166e-12	1.42161e-11	300	200	0	8.41463e-13	-6.22461e-13	-3.00074e-12	-1.93174e-09	5.47887e-10	-6.63023e-10	0	0	0
464	8	9.20171e-13	-6.796e-13	-2.28887e-12	-1.73888e-10	-2.57032e-10	-9.10461e-12	300	610	0	9.29655e-14	4.46309e-15	-1.68737e-13	-6.65189e-12	-2.81398e-12	7.15785e-12	300	200	0	1.01314e-12	-6.75137e-13	-2.4576e-12	-1.6429e-09	4.28805e-10	-7.84386e-10	0	0	0
464	9	8.96589e-13	-6.56172e-13	-1.81749e-12	-1.33906e-10	-1.98903e-10	-9.60087e-12	300	610	0	9.44612e-14	3.12416e-14	-3.48296e-14	-1.42124e-12	-7.527e-15	2.24632e-12	300	200	0	9.9105e-13	-6.2493e-13	-1.85232e-12	-1.28096e-09	3.09214e-10	-7.60645e-10	0	0	0
465	0	7.76134e-13	-5.64469e-13	-1.32978e-12	-9.49542e-11	-1.41768e-10	-8.74152e-12	300	610	0	8.40591e-14	4.29131e-14	4.63134e-14	1.75558e-12	1.60695e-12	-8.45383e-13	300	200	0	8.60193e-13	-5.21556e-13	-1.28347e-12	-9.20136e-10	2.03589e-10	-6.56307e-10	0	0	0
465	1	6.14343e-13	-4.44446e-13	-8.90827e-13	-6.12376e-11	-9.20157e-11	-7.20524e-12	300	610	0	6.80564e-14	4.45074e-14	8.74449e-14	3.37279e-12	2.3436e-12	-2.52217e-12	300	200	0	6.824e-13	-3.99938e-13	-8.03382e-13	-6.02977e-10	1.18587e-10	-5.1807e-10	0	0	0
465	2	4.48077e-13	-3.22449e-13	-5.32242e-13	-3.45511e-11	-5.244e-11	-5.4629e-12	300	610	0	5.07416e-14	4.01176e-14	1.00668e-13	3.90048e-12	2.48772e-12	-3.18554e-12	300	200	0	4.98818e-13	-2.82332e-13	-4.31574e-13	-3.48736e-10	5.55765e-11	-3.76823e-10	0	0	0
465	3	2.99059e-13	-2.13863e-13	-2.62616e-13	-1.50884e-11	-2.34338e-11	-3.80983e-12	300	610	0	3.47368e-14	3.28107e-14	9.62684e-14	3.73885e-12	2.27399e-12	-3.18715e-12	300	200	0	3.33796e-13	-1.81052e-13	-1.66348e-13	-1.60982e-10	1.27223e-11	-2.50686e-10	0	0	0
465	4	1.77726e-13	-1.25933e-13	-7.6284e-14	-2.09932e-12	-3.96267e-12	-2.40516e-12	300	610	0	2.13933e-14	2.46977e-14	8.22612e-14	3.20015e-12	1.87999e-12	-2.80808e-12	300	200	0	1.9912e-13	-1.01236e-13	5.97719e-15	-3.38395e-11	-1.34336e-11	-1.48276e-10	0	0	0
465	5	8.67764e-14	-6.03637e-14	3.99427e-14	5.61905e-12	7.70471e-12	-1.31079e-12	300	610	0	1.11708e-14	1.70885e-14	6.44002e-14	2.50888e-12	1.42931e-12	-2.25534e-12	300	200	0	9.79472e-14	-4.32752e-14	1.04343e-13	4.32958e-11	-2.68703e-11	-7.17165e-11	0	0	0
465	6	2.41386e-14	-1.54675e-14	1.02005e-13	9.3868e-12	1.34943e-11	-5.25306e-13	300	610	0	3.96153e-15	1.06763e-14	4.64529e-14	1.81232e-12	9.99786e-13	-1.66865e-12	300	200	0	2.81002e-14	-4.79123e-15	1.48458e-13	8.24829e-11	-3.13922e-11	-1.91482e-11	0	0	0
465	7	-1.4753e-14	1.21898e-14	1.25527e-13	1.04339e-11	1.52142e-11	-1.10586e-14	300	610	0	-6.55758e-16	5.71663e-15	3.05957e-14	1.19576e-12	6.3363e-13	-1.13239e-12	300	200	0	-1.54087e-14	1.79064e-14	1.56122e-13	9.51796e-11	-3.02493e-11	1.33589e-11	0	0	0
465	8	-3.53548e-14	2.6638e-14	1.24084e-13	9.792e-12	1.43891e-11	2.85927e-13	300	610	0	-3.23229e-15	2.18352e-15	1.78308e-14	6.98697e-13	3.47564e-13	-6.89055e-13	300	200	0	-3.85871e-14	2.88215e-14	1.41915e-13	9.11317e-11	-2.59857e-11	3.04562e-11	0	0	0
465	9	-4.29847e-14	3.17691e-14	1.08461e-13	8.25546e-12	1.21992e-11	4.2259e-13	300	610	0	-4.3283e-15	-1.08173e-16	8.36572e-15	3.2961e-13	1.41651e-13	-3.52007e-13	300	200	0	-4.7313e-14	3.1661e-14	1.16827e-13	7.79392e-11	-2.04362e-11	3.66552e-11	0	0	0
466	0	-4.22466e-14	3.09316e-14	8.65473e-14	6.38777e-12	9.48563e-12	4.50781e-13	300	610	0	-4.44241e-15	-1.41289e-15	1.92637e-15	7.81054e-14	6.37313e-15	-1.16252e-13	300	200	0	-4.66891e-14	2.95187e-14	8.84736e-14	6.10619e-11	-1.4809e-11	3.58491e-11	0	0	0
466	1	-3.67854e-14	2.67622e-14	6.36293e-14	4.55236e-12	6.79455e-12	4.13245e-13	300	610	0	-3.97837e-15	-1.99459e-15	-2.00562e-15	-7.58097e-14	-7.2165e-14	3.31555e-14	300	200	0	-4.07638e-14	2.47676e-14	6.16236e-14	4.40781e-11	-9.80804e-12	3.11115e-11	0	0	0
466	2	-2.92598e-14	2.11743e-14	4.28663e-14	2.95433e-12	4.43723e-12	3.42394e-13	300	610	0	-3.23725e-15	-2.09123e-15	-4.0272e-15	-1.55265e-13	-1.08717e-13	1.15105e-13	300	200	0	-3.2497e-14	1.90831e-14	3.88391e-14	2.90581e-11	-5.76336e-12	2.46783e-11	0	0	0
466	3	-2.14444e-14	1.5437e-14	2.58179e-14	1.68331e-12	2.55286e-12	2.60837e-13	300	610	0	-2.42518e-15	-1.89747e-15	-4.70937e-15	-1.82436e-13	-1.1677e-13	1.48498e-13	300	200	0	-2.38696e-14	1.35396e-14	2.11085e-14	1.69578e-11	-2.75073e-12	1.80373e-11	0	0	0
466	4	-1.43942e-14	1.02979e-14	1.29377e-14	7.51844e-13	1.16507e-12	1.82847e-13	300	610	0	-1.66914e-15	-1.55984e-15	-4.54011e-15	-1.76308e-13	-1.07479e-13	1.49993e-13	300	200	0	-1.60633e-14	8.73806e-15	8.39762e-15	7.97896e-12	-6.90656e-13	1.20685e-11	0	0	0
466	5	-8.62454e-15	6.11537e-15	3.98977e-15	1.26657e-13	2.28254e-13	1.16207e-13	300	610	0	-1.03545e-15	-1.17974e-15	-3.90149e-15	-1.51764e-13	-8.93227e-14	1.32969e-13	300	200	0	-9.65999e-15	4.93562e-15	8.8274e-17	1.86526e-12	5.76128e-13	7.19792e-12	0	0	0
466	6	-4.27901e-15	2.98152e-15	-1.63055e-15	-2.47896e-13	-3.37583e-13	6.40368e-14	300	610	0	-5.47654e-16	-8.20555e-16	-3.06917e-15	-1.19558e-13	-6.82341e-14	1.07329e-13	300	200	0	-4.82666e-15	2.16096e-15	-4.69972e-15	-1.8722e-12	1.23578e-12	3.53938e-12	0	0	0
466	7	-1.27037e-15	8.24232e-16	-4.66756e-15	-4.3369e-13	-6.22664e-13	2.6407e-14	300	610	0	-2.01903e-16	-5.16208e-16	-2.2247e-15	-8.6787e-14	-4.79741e-14	7.979e-14	300	200	0	-1.47227e-15	3.08024e-16	-6.89226e-15	-3.79785e-12	1.46771e-12	1.01391e-12	0	0	0
466	8	6.10908e-16	-5.14371e-16	-5.8572e-15	-4.88806e-13	-7.12334e-13	1.62334e-15	300	610	0	2.09594e-17	-2.79678e-16	-1.47393e-15	-5.75981e-14	-3.06058e-14	5.44437e-14	300	200	0	6.31868e-16	-7.94049e-16	-7.33113e-15	-4.4522e-12	1.42607e-12	-5.58993e-13	0	0	0
466	9	1.61972e-15	-1.22268e-15	-5.84287e-15	-4.62217e-13	-6.78962e-13	-1.28196e-14	300	610	0	1.46595e-16	-1.1034e-16	-8.66545e-16	-3.39487e-14	-1.69709e-14	3.33798e-14	300	200	0	1.76631e-15	-1.33302e-15	-6.70941e-15	-4.29761e-12	1.23211e-12	-1.39669e-12	0	0	0
467	0	2.00662e-15	-1.48414e-15	-5.138e-15	-3.91822e-13	-5.78825e-13	-1.95952e-14	300	610	0	2.01352e-16	1.76045e-19	-4.14015e-16	-1.6304e-14	-7.10813e-15	1.72893e-14	300	200	0	2.20797e-15	-1.48397e-15	-5.55202e-15	-3.69634e-12	9.7369e-13	-1.71181e-12	0	0	0
467	1	1.98983e-15	-1.45753e-15	-4.12016e-15	-3.04633e-13	-4.52241e-13	-2.11546e-14	300	610	0	2.08828e-16	6.36965e-17	-1.04471e-16	-4.21526e-15	-5.90063e-16	5.97677e-15	300	200	0	2.19866e-15	-1.39383e-15	-4.22464e-15	-2.90995e-12	7.09024e-13	-1.68889e-12	0	0	0
467	2	1.74294e-15	-1.26845e-15	-3.04373e-15	-2.18184e-13	-3.25543e-13	-1.9529e-14	300	610	0	1.88229e-16	9.26235e-17	8.59576e-17	3.23773e-15	3.22786e-15	-1.23997e-15	300	200	0	1.93117e-15	-1.17583e-15	-2.95777e-15	-2.11087e-12	4.7232e-13	-1.47436e-12	0	0	0
467	3	1.39319e-15	-1.00851e-15	-2.06194e-15	-1.42467e-13	-2.13885e-13	-1.6266e-14	300	610	0	1.53944e-16	9.82121e-17	1.85196e-16	7.13682e-15	5.03814e-15	-5.24141e-15	300	200	0	1.54713e-15	-9.10298e-16	-1.87675e-15	-1.39977e-12	2.79915e-13	-1.17523e-12	0	0	0
467	4	1.026e-15	-7.38816e-16	-1.25163e-15	-8.19474e-14	-1.24186e-13	-1.24507e-14	300	610	0	1.15878e-16	8.97159e-17	2.20174e-16	8.52772e-15	5.47829e-15	-6.91713e-15	300	200	0	1.14187e-15	-6.49101e-16	-1.03145e-15	-8.24035e-13	1.35918e-13	-8.63132e-13	0	0	0
467	5	6.92553e-16	-4.95671e-16	-6.36511e-16	-3.73816e-14	-5.78079e-14	-8.77257e-15	300	610	0	8.0176e-17	7.41346e-17	2.14034e-16	8.3107e-15	5.0782e-15	-7.0559e-15	300	200	0	7.72729e-16	-4.21536e-16	-4.22477e-16	-3.9477e-13	3.69224e-14	-5.80782e-13	0	0	0
467	6	4.1827e-16	-2.96777e-16	-2.0696e-16	-7.30166e-15	-1.27514e-14	-5.61194e-15	300	610	0	5.00902e-17	5.63374e-17	1.84985e-16	7.19508e-15	4.24272e-15	-6.29444e-15	300	200	0	4.6836e-16	-2.4044e-16	-2.19751e-17	-1.00897e-13	-2.43975e-14	-3.49201e-13	0	0	0
467	7	2.10702e-16	-1.4704e-16	6.4685e-17	1.08634e-14	1.46741e-14	-3.12565e-15	300	610	0	2.68203e-17	3.93881e-17	1.46229e-16	5.69582e-15	3.25653e-15	-5.10619e-15	300	200	0	2.37523e-16	-1.07652e-16	2.10914e-16	8.00956e-14	-5.67446e-14	-1.7442e-13	0	0	0
467	8	6.62399e-17	-4.34174e-17	2.13156e-16	2.00122e-14	2.8693e-14	-1.3235e-15	300	610	0	1.02436e-17	2.4947e-17	1.06512e-16	4.15473e-15	2.30125e-15	-3.81421e-15	300	200	0	7.64835e-17	-1.84704e-17	3.19668e-16	1.74608e-13	-6.85773e-14	-5.31339e-14	0	0	0
467	9	-2.47164e-17	2.13369e-17	2.73106e-16	2.28864e-14	3.33322e-14	-1.29551e-16	300	610	0	-5.08446e-19	1.36697e-17	7.09776e-17	2.77333e-15	1.47765e-15	-2.61664e-15	300	200	0	-2.52249e-17	3.50067e-17	3.44083e-16	2.0813e-13	-6.72044e-14	2.29345e-14	0	0	0
468	0	-7.40651e-17	5.60236e-17	2.75013e-16	2.18103e-14	3.20255e-14	5.72354e-16	300	610	0	-6.62976e-18	5.55611e-18	4.20848e-17	1.64845e-15	8.27942e-16	-1.61612e-15	300	200	0	-8.06948e-17	6.15797e-17	3.17098e-16	2.0259e-13	-5.84026e-14	6.39358e-14	0	0	0
468	1	-9.36077e-17	6.92874e-17	2.43321e-16	1.85912e-14	2.7456e-14	9.07676e-16	300	610	0	-9.35878e-18	2.28734e-19	2.04553e-17	8.05155e-16	3.55682e-16	-8.48194e-16	300	200	0	-1.02966e-16	6.95161e-17	2.63776e-16	1.7525e-13	-4.63789e-14	7.98868e-14	0	0	0
468	2	-9.36834e-17	6.86526e-17	1.9609e-16	1.45239e-14	2.15553e-14	9.92252e-16	300	610	0	-9.81203e-18	-2.86152e-18	5.58056e-18	2.24309e-16	4.17491e-17	-3.05546e-16	300	200	0	-1.03495e-16	6.57911e-17	2.0167e-16	1.38637e-13	-3.39363e-14	7.95333e-14	0	0	0
468	3	-8.25575e-17	6.01025e-17	1.45555e-16	1.04538e-14	1.55927e-14	9.22578e-16	300	610	0	-8.90279e-18	-4.29709e-18	-3.63701e-18	-1.36393e-16	-1.43724e-16	4.28791e-17	300	200	0	-9.14603e-17	5.58054e-17	1.41918e-16	1.01057e-13	-2.27364e-14	6.98477e-14	0	0	0
468	4	-6.63177e-17	4.80209e-17	9.91466e-17	6.86728e-15	1.03055e-14	7.72525e-16	300	610	0	-7.31858e-18	-4.61016e-18	-8.50304e-18	-3.27517e-16	-2.33227e-16	2.38094e-16	300	200	0	-7.36363e-17	4.34107e-17	9.06436e-17	6.74023e-14	-1.35863e-14	5.59514e-14	0	0	0
468	5	-4.90739e-17	3.53493e-17	6.06431e-17	3.98648e-15	6.03694e-15	5.94147e-16	300	610	0	-5.53518e-18	-4.24051e-18	-1.0287e-17	-3.98356e-16	-2.5688e-16	3.21947e-16	300	200	0	-5.46091e-17	3.11088e-17	5.03561e-17	4.00162e-14	-6.70554e-15	4.12908e-14	0	0	0
468	6	-3.33087e-17	2.38492e-17	3.12753e-17	1.85487e-15	2.86297e-15	4.20751e-16	300	610	0	-3.84988e-18	-3.52241e-18	-1.00862e-17	-3.91591e-16	-2.39853e-16	3.31774e-16	300	200	0	-3.71586e-17	2.03268e-17	2.11891e-17	1.94996e-14	-1.94999e-15	2.79388e-14	0	0	0
468	7	-2.02733e-17	1.43938e-17	1.06614e-17	4.08149e-16	6.9675e-16	2.70893e-16	300	610	0	-2.42191e-18	-2.68957e-18	-8.76825e-18	-3.41014e-16	-2.01467e-16	2.97868e-16	300	200	0	-2.26952e-17	1.17042e-17	1.89315e-18	5.37874e-15	1.01671e-15	1.69311e-14	0	0	0
468	8	-1.03614e-17	7.24126e-18	-2.46168e-18	-4.72306e-16	-6.31789e-16	1.52434e-16	300	610	0	-1.31215e-18	-1.89007e-18	-6.96508e-18	-2.71277e-16	-1.55377e-16	2.4286e-16	300	200	0	-1.16736e-17	5.3512e-18	-9.42676e-18	-3.38137e-15	2.60119e-15	8.58355e-15	0	0	0
468	9	-3.42726e-18	2.26558e-18	-9.71332e-18	-9.22214e-16	-1.32031e-15	6.61525e-17	300	610	0	-5.17647e-19	-1.20505e-18	-5.09794e-18	-1.98839e-16	-1.10352e-16	1.82279e-16	300	200	0	-3.94491e-18	1.06054e-18	-1.48113e-17	-8.01486e-15	3.20207e-15	2.76075e-15	0	0	0
469	0	9.68157e-19	-8.65303e-19	-1.27246e-17	-1.07094e-15	-1.55876e-15	8.65767e-18	300	610	0	8.69411e-22	-6.67524e-19	-3.41662e-18	-1.33484e-16	-7.13087e-17	1.25715e-16	300	200	0	9.69026e-19	-1.53283e-18	-1.61412e-17	-9.72332e-15	3.16578e-15	-9.16225e-16	0	0	0
469	1	3.37988e-18	-2.56224e-18	-1.29388e-17	-1.02876e-15	-1.51002e-15	-2.54313e-17	300	610	0	2.98888e-19	-2.78888e-19	-2.0426e-18	-7.99932e-17	-4.03587e-17	7.82053e-17	300	200	0	3.67877e-18	-2.84113e-18	-1.49814e-17	-9.54633e-15	2.76747e-15	-2.92107e-15	0	0	0
469	2	4.36354e-18	-3.23242e-18	-1.15194e-17	-8.81862e-16	-1.30196e-15	-4.19987e-17	300	610	0	4.34599e-19	-2.21903e-20	-1.00907e-18	-3.97015e-17	-1.77523e-17	4.15654e-17	300	200	0	4.79814e-18	-3.25461e-18	-1.25284e-17	-8.30642e-15	2.20851e-15	-3.7255e-15	0	0	0
469	3	4.40885e-18	-3.23235e-18	-9.32986e-18	-6.9226e-16	-1.02711e-15	-4.65169e-17	300	610	0	4.60811e-19	1.28044e-19	-2.94539e-19	-1.18023e-17	-2.63811e-18	1.55437e-17	300	200	0	4.86966e-18	-3.10431e-18	-9.6244e-18	-6.60319e-15	1.62383e-15	-3.74383e-15	0	0	0
469	4	3.90926e-18	-2.84694e-18	-6.95864e-18	-5.00714e-16	-7.46627e-16	-4.35687e-17	300	610	0	4.20941e-19	1.99155e-19	1.514e-19	5.64547e-18	6.36631e-18	-1.27076e-18	300	200	0	4.3302e-18	-2.64778e-18	-6.80724e-18	-4.83665e-15	1.09406e-15	-3.30801e-15	0	0	0
469	5	3.15593e-18	-2.28591e-18	-4.76566e-18	-3.30886e-16	-4.96347e-16	-3.66791e-17	300	610	0	3.47831e-19	2.16296e-19	3.89742e-19	1.5004e-17	1.07844e-17	-1.07867e-17	300	200	0	3.50377e-18	-2.06962e-18	-4.37592e-18	-3.24433e-15	6.59033e-16	-2.66304e-15	0	0	0
469	6	2.34654e-18	-1.69082e-18	-2.93662e-18	-1.93794e-16	-2.93271e-16	-2.83448e-17	300	610	0	2.64327e-19	2.00364e-19	4.8031e-19	1.85959e-17	1.20388e-17	-1.49719e-17	300	200	0	2.61087e-18	-1.49045e-18	-2.45631e-18	-1.94201e-15	3.30339e-16	-1.97471e-15	0	0	0
469	7	1.60142e-18	-1.14708e-18	-1.53489e-18	-9.18671e-17	-1.41547e-16	-2.01736e-17	300	610	0	1.84801e-19	1.67315e-19	4.75117e-19	1.84439e-17	1.13247e-17	-1.55932e-17	300	200	0	1.78622e-18	-9.79761e-19	-1.05977e-18	-9.61711e-16	1.01971e-16	-1.34352e-15	0	0	0
469	8	9.82075e-19	-6.97691e-19	-5.45966e-19	-2.23114e-17	-3.74369e-17	-1.30704e-17	300	610	0	1.17045e-19	1.28365e-19	4.15486e-19	1.61576e-17	9.56394e-18	-1.40912e-17	300	200	0	1.09912e-18	-5.69326e-19	-1.3048e-19	-2.83424e-16	-4.14866e-17	-8.20434e-16	0	0	0
469	9	5.08896e-19	-3.56135e-19	8.77092e-20	2.03398e-17	2.68846e-17	-7.42806e-18	300	610	0	6.41336e-20	9.06668e-20	3.31664e-19	1.29167e-17	7.41133e-18	-1.15477e-17	300	200	0	5.7303e-19	-2.65468e-19	4.19374e-19	1.4035e-16	-1.19022e-16	-4.2187e-16	0	0	0
470	0	1.76168e-19	-1.17296e-19	4.41585e-19	4.24372e-17	6.0661e-17	-3.29838e-18	300	610	0	2.60659e-20	5.81822e-20	2.43928e-19	9.51329e-18	5.29006e-18	-8.7085e-18	300	200	0	2.02234e-19	-5.91139e-20	6.85513e-19	3.67265e-16	-1.4941e-16	-1.42417e-16	0	0	0
470	1	-3.61376e-20	3.4009e-20	5.92398e-19	5.00825e-17	7.28485e-17	-5.30762e-19	300	610	0	1.07112e-21	3.25684e-20	1.64402e-19	6.4223e-18	3.43973e-18	-6.03783e-18	300	200	0	-3.50665e-20	6.65774e-20	7.568e-19	4.53944e-16	-1.49069e-16	3.52344e-17	0	0	0
470	2	-1.53895e-19	1.16947e-19	6.08479e-19	4.85071e-17	7.11703e-17	1.12376e-18	300	610	0	-1.34274e-20	1.39588e-20	9.90774e-20	3.87943e-18	1.96578e-18	-3.78246e-18	300	200	0	-1.67322e-19	1.30906e-19	7.07557e-19	4.49658e-16	-1.311e-16	1.33174e-16	0	0	0
470	3	-2.03251e-19	1.5069e-19	5.4518e-19	4.18181e-17	6.17202e-17	1.94105e-18	300	610	0	-2.01624e-20	1.59487e-21	4.97064e-20	1.95488e-18	8.83956e-19	-2.03477e-18	300	200	0	-2.23414e-19	1.52285e-19	5.94886e-19	3.93583e-16	-1.05138e-16	1.73607e-16	0	0	0
470	4	-2.07396e-19	1.52124e-19	4.43786e-19	3.29864e-17	4.89282e-17	2.17953e-18	300	610	0	-2.16309e-20	-5.70391e-21	1.53943e-20	6.15287e-19	1.56572e-19	-7.87339e-19	300	200	0	-2.29027e-19	1.4642e-19	4.5918e-19	3.14418e-16	-7.7676e-17	1.76156e-16	0	0	0
470	5	-1.85053e-19	1.34812e-19	3.32579e-19	2.39759e-17	3.574e-17	2.05679e-18	300	610	0	-1.98962e-20	-9.22031e-21	-6.16893e-21	-2.28272e-19	-2.80306e-19	2.37445e-20	300	200	0	-2.04949e-19	1.25591e-19	3.2641e-19	2.31416e-16	-5.26259e-17	1.56619e-16	0	0	0
470	6	-1.50143e-19	1.08785e-19	2.28989e-19	1.59367e-17	2.38963e-17	1.741e-18	300	610	0	-1.65268e-20	-1.01428e-20	-1.78312e-20	-6.86062e-19	-4.9807e-19	4.87247e-19	300	200	0	-1.6667e-19	9.86422e-20	2.11158e-19	1.56103e-16	-3.1949e-17	1.26714e-16	0	0	0
470	7	-1.12171e-19	8.0851e-20	1.42129e-19	9.41451e-18	1.42377e-17	1.35186e-18	300	610	0	-1.26191e-20	-9.46387e-21	-2.24106e-20	-8.67473e-19	-5.63891e-19	6.95646e-19	300	200	0	-1.2479e-19	7.13871e-20	1.19718e-19	9.41899e-17	-1.62517e-17	9.44118e-17	0	0	0
470	8	-7.69654e-20	5.51509e-20	7.52426e-20	4.54213e-18	6.987e-18	9.66955e-19	300	610	0	-8.86784e-21	-7.9452e-21	-2.23716e-20	-8.68351e-19	-5.34505e-19	7.32527e-19	300	200	0	-8.58332e-20	4.72057e-20	5.28711e-20	4.73633e-17	-5.28883e-18	6.45836e-17	0	0	0
470	9	-4.75476e-20	3.37992e-20	2.78157e-20	1.19921e-18	1.98517e-18	6.30365e-19	300	610	0	-5.65379e-21	-6.12478e-21	-1.96819e-20	-7.65327e-19	-4.53883e-19	6.66396e-19	300	200	0	-5.32014e-20	2.76744e-20	8.1338e-21	1.47934e-17	1.64481e-18	3.97339e-17	0	0	0
471	0	-2.4965e-20	1.74933e-20	-2.76884e-21	-8.65779e-19	-1.12732e-18	3.61687e-19	300	610	0	-3.13179e-21	-4.34789e-21	-1.57889e-20	-6.14846e-19	-3.53415e-19	5.48923e-19	300	200	0	-2.80968e-20	1.31454e-20	-1.85577e-20	-5.69641e-18	5.43522e-18	2.07092e-17	0	0	0
471	1	-9.00459e-21	6.03253e-21	-2.00233e-20	-1.94983e-18	-2.78244e-18	1.64088e-19	300	610	0	-1.30838e-21	-2.80789e-21	-1.16681e-20	-4.55022e-19	-2.53515e-19	4.15936e-19	300	200	0	-1.0313e-20	3.22463e-21	-3.16915e-20	-1.67979e-17	6.96651e-18	7.30189e-18	0	0	0
471	2	1.24542e-21	-1.27606e-21	-2.75565e-20	-2.34063e-18	-3.40232e-18	3.09148e-20	300	610	0	-1.04016e-22	-1.5877e-21	-7.9078e-21	-3.08881e-19	-1.65852e-19	2.89885e-19	300	200	0	1.1414e-21	-2.86376e-21	-3.54643e-20	-2.1178e-17	7.01634e-18	-1.27723e-18	0	0	0
471	3	6.99019e-21	-5.32601e-21	-2.86023e-20	-2.28626e-18	-3.35308e-18	-4.93391e-20	300	610	0	6.00837e-22	-6.96851e-22	-4.80297e-21	-1.88031e-19	-9.56763e-20	1.82851e-19	300	200	0	7.59103e-21	-6.02286e-21	-3.34053e-20	-2.11714e-17	6.20846e-18	-6.05753e-18	0	0	0
471	4	9.45975e-21	-7.01954e-21	-2.57935e-20	-1.98243e-18	-2.925e-18	-8.95987e-20	300	610	0	9.34458e-22	-1.01575e-22	-2.44521e-21	-9.61299e-20	-4.39217e-20	9.95105e-20	300	200	0	1.03942e-20	-7.12111e-21	-2.82387e-20	-1.86434e-17	5.00377e-18	-8.08376e-18	0	0	0
471	5	9.75178e-21	-7.15633e-21	-2.11033e-20	-1.57138e-18	-2.33014e-18	-1.02064e-19	300	610	0	1.01486e-21	2.52789e-22	-7.98088e-22	-3.18302e-20	-8.92873e-21	3.97298e-20	300	200	0	1.07666e-20	-6.90354e-21	-2.19014e-20	-1.49672e-17	3.71456e-18	-8.28495e-18	0	0	0
471	6	8.75703e-21	-6.38176e-21	-1.58907e-20	-1.1477e-18	-1.71031e-18	-9.70618e-20	300	610	0	9.40095e-22	4.26393e-22	2.44082e-22	8.93402e-21	1.22551e-20	6.2201e-22	300	200	0	9.69713e-21	-5.95537e-21	-1.56466e-20	-1.10691e-17	2.53045e-18	-7.41286e-18	0	0	0
471	7	7.14104e-21	-5.17556e-21	-1.09991e-20	-7.67268e-19	-1.15003e-18	-8.26138e-20	300	610	0	7.85024e-22	4.7537e-22	8.14178e-22	3.13063e-20	2.29736e-20	-2.19372e-20	300	200	0	7.92607e-21	-4.70019e-21	-1.01849e-20	-7.50816e-18	1.54796e-18	-6.02765e-18	0	0	0
471	8	5.36053e-21	-3.86499e-21	-6.87527e-21	-4.57062e-19	-6.90782e-19	-6.44573e-20	300	610	0	6.02271e-22	4.46853e-22	1.04489e-21	4.04368e-20	2.63972e-20	-3.22922e-20	300	200	0	5.9628e-21	-3.41814e-21	-5.83038e-21	-4.56563e-18	7.98516e-19	-4.51257e-18	0	0	0
471	9	3.69772e-21	-2.65068e-21	-3.68459e-21	-2.24215e-19	-3.44379e-19	-4.63332e-20	300	610	0	4.25391e-22	3.77181e-22	1.05295e-21	4.08653e-20	2.52184e-20	-3.43958e-20	300	200	0	4.12311e-21	-2.2735e-21	-2.63163e-21	-2.32948e-18	2.7242e-19	-3.10347e-18	0	0	0
472	0	2.30082e-21	-1.63648e-21	-1.4108e-21	-6.36078e-20	-1.04155e-19	-3.03887e-20	300	610	0	2.72977e-22	2.92154e-22	9.32055e-22	3.62395e-20	2.1534e-20	-3.15044e-20	300	200	0	2.5738e-21	-1.34432e-21	-4.78747e-22	-7.66074e-19	-6.25394e-20	-1.92329e-18	0	0	0
472	1	1.22336e-21	-8.58254e-22	6.47161e-23	3.63174e-20	4.63797e-20	-1.75983e-20	300	610	0	1.528e-22	2.08435e-22	7.51419e-22	2.92592e-20	1.68482e-20	-2.60859e-20	300	200	0	1.37616e-21	-6.49819e-22	8.16135e-22	2.24146e-19	-2.47668e-19	-1.01544e-18	0	0	0
472	2	4.58012e-22	-3.08488e-22	9.05351e-22	8.94396e-20	1.274e-19	-8.14624e-21	300	610	0	6.54868e-23	1.3545e-22	5.57975e-22	2.17575e-20	1.21454e-20	-1.98604e-20	300	200	0	5.23499e-22	-1.73037e-22	1.46333e-21	7.6675e-19	-3.2458e-19	-3.72402e-19	0	0	0
472	3	-3.66302e-23	4.43809e-23	1.28073e-21	1.09319e-19	1.58794e-19	-1.74055e-21	300	610	0	7.47823e-24	7.73386e-23	3.80229e-22	1.48503e-20	7.99349e-21	-1.39132e-20	300	200	0	-2.9152e-23	1.2172e-22	1.66096e-21	9.87306e-19	-3.30102e-19	4.17109e-20	0	0	0
472	4	-3.16658e-22	2.41972e-22	1.34387e-21	1.07715e-19	1.57911e-19	2.14993e-21	300	610	0	-2.67655e-23	3.47064e-23	2.32701e-22	9.10847e-21	4.65331e-21	-8.83504e-21	300	200	0	-3.43424e-22	2.76678e-22	1.57657e-21	9.96403e-19	-2.93921e-19	2.74833e-19	0	0	0
472	5	-4.39907e-22	3.26728e-22	1.21994e-21	9.39504e-20	1.38577e-19	4.13044e-21	300	610	0	-4.32628e-23	6.0571e-24	1.20136e-22	4.72125e-21	2.17808e-21	-4.86199e-21	300	200	0	-4.8317e-22	3.32785e-22	1.34008e-21	8.82837e-19	-2.38076e-19	3.761e-19	0	0	0
472	6	-4.58321e-22	3.36504e-22	1.00324e-21	7.48352e-20	1.10939e-19	4.77668e-21	300	610	0	-4.759e-23	-1.1137e-23	4.10929e-23	1.63592e-21	4.9526e-22	-1.99801e-21	300	200	0	-5.05911e-22	3.25367e-22	1.04434e-21	7.12286e-19	-1.77583e-19	3.89483e-19	0	0	0
472	7	-4.14265e-22	3.02006e-22	7.5904e-22	5.49227e-20	8.18216e-20	4.57874e-21	300	610	0	-4.4404e-23	-1.9695e-23	-9.25213e-24	-3.33036e-22	-5.31327e-22	-1.13146e-22	300	200	0	-4.58669e-22	2.82311e-22	7.49788e-22	5.29305e-19	-1.2163e-19	3.50741e-19	0	0	0
472	8	-3.39544e-22	2.46164e-22	5.28139e-22	3.69258e-20	5.53254e-20	3.91903e-21	300	610	0	-3.72781e-23	-2.22673e-23	-3.7095e-23	-1.42538e-21	-1.05822e-21	9.84047e-22	300	200	0	-3.76822e-22	2.23897e-22	4.91044e-22	3.60993e-19	-7.49586e-20	2.86649e-19	0	0	0
472	9	-2.56101e-22	1.84709e-22	3.32414e-22	2.2176e-20	3.34952e-20	3.07249e-21	300	610	0	-2.87366e-23	-2.10914e-23	-4.86806e-23	-1.88349e-21	-1.23499e-21	1.49756e-21	300	200	0	-2.84838e-22	1.63617e-22	2.83734e-22	2.21183e-19	-3.91878e-20	2.15624e-19	0	0	0
473	0	-1.77592e-22	1.27353e-22	1.8025e-22	1.10516e-20	1.69504e-20	2.21945e-21	300	610	0	-2.03995e-23	-1.79007e-23	-4.95378e-23	-1.92232e-21	-1.18938e-21	1.61425e-21	300	200	0	-1.97991e-22	1.09452e-22	1.30712e-22	1.14428e-19	-1.39492e-20	1.4908e-19	0	0	0
473	1	-1.11279e-22	7.91926e-23	7.12729e-23	3.33802e-21	5.41704e-21	1.46438e-21	300	610	0	-1.3174e-23	-1.3932e-23	-4.41245e-23	-1.71546e-21	-1.02135e-21	1.48889e-21	300	200	0	-1.24453e-22	6.52606e-23	2.71484e-23	3.94067e-20	2.22491e-21	9.30465e-20	0	0	0
473	2	-5.98855e-23	4.2061e-23	1.18749e-25	-1.4949e-21	-1.85992e-21	8.55657e-22	300	610	0	-7.44896e-24	-9.98912e-24	-3.57514e-23	-1.39199e-21	-8.02976e-22	1.2393e-21	300	200	0	-6.73345e-23	3.20719e-23	-3.56326e-23	-8.42528e-21	1.12589e-20	4.97365e-20	0	0	0
473	3	-2.31968e-23	1.56974e-23	-4.08056e-23	-4.09536e-21	-5.82207e-21	4.03657e-22	300	610	0	-3.26926e-24	-6.53122e-24	-2.66748e-23	-1.04006e-21	-5.81685e-22	9.4804e-22	300	200	0	-2.6466e-23	9.16617e-24	-6.74804e-23	-3.49218e-20	1.51107e-20	1.89054e-20	0	0	0
473	4	6.63088e-25	-1.33191e-24	-5.94701e-23	-5.10223e-21	-7.40597e-21	9.56535e-23	300	610	0	-4.76356e-25	-3.76441e-24	-1.82759e-23	-7.13711e-22	-3.85101e-22	6.6755e-22	300	200	0	1.86733e-25	-5.09632e-24	-7.77459e-23	-4.59925e-20	1.55237e-20	-1.07491e-21	0	0	0
473	5	1.43023e-23	-1.09641e-23	-6.31109e-23	-5.07282e-21	-7.43366e-21	-9.2838e-23	300	610	0	1.18622e-24	-1.72482e-24	-1.1268e-23	-4.40985e-22	-2.26162e-22	4.26694e-22	300	200	0	1.54885e-23	-1.2689e-23	-7.43788e-23	-4.68741e-20	1.39104e-20	-1.24345e-20	0	0	0
473	6	2.0439e-23	-1.5195e-23	-5.76798e-23	-4.4511e-21	-6.56331e-21	-1.90143e-22	300	610	0	2.00069e-24	-3.46508e-25	-5.89534e-24	-2.31605e-22	-1.07815e-22	2.3734e-22	300	200	0	2.24397e-23	-1.55415e-23	-6.35751e-23	-4.17924e-20	1.13243e-20	-1.74832e-20	0	0	0
473	7	2.15304e-23	-1.58159e-23	-4.76803e-23	-3.56296e-21	-5.28038e-21	-2.23419e-22	300	610	0	2.23044e-24	4.87265e-25	-2.10347e-24	-8.36082e-23	-2.69174e-23	1.00174e-22	300	200	0	2.37609e-23	-1.53286e-23	-4.97838e-23	-3.3888e-20	8.4873e-21	-1.83015e-20	0	0	0
473	8	1.9591e-23	-1.42872e-23	-3.62464e-23	-2.62753e-21	-3.91321e-21	-2.15913e-22	300	610	0	2.09661e-24	9.08549e-25	3.27459e-25	1.14509e-23	2.28041e-23	9.36738e-24	300	200	0	2.16876e-23	-1.33787e-23	-3.59189e-23	-2.53031e-20	5.84427e-21	-1.659e-20	0	0	0
473	9	1.61402e-23	-1.17049e-23	-2.5351e-23	-1.77643e-21	-2.6606e-21	-1.85856e-22	300	610	0	1.7697e-24	1.04245e-24	1.68608e-24	6.474e-23	4.86728e-23	-4.3959e-23	300	200	0	1.79099e-23	-1.06625e-23	-2.36649e-23	-1.73504e-20	3.62786e-21	-1.3628e-20	0	0	0
474	0	1.22318e-23	-8.82473e-24	-1.60642e-23	-1.0753e-21	-1.6232e-21	-1.46416e-22	300	610	0	1.37075e-24	9.95144e-25	2.2662e-24	8.76601e-23	5.7743e-23	-6.93781e-23	300	200	0	1.36026e-23	-7.82958e-24	-1.3798e-23	-1.07094e-20	1.92101e-21	-1.03002e-20	0	0	0
474	1	8.52635e-24	-6.11661e-24	-8.80944e-24	-5.43979e-22	-8.33218e-22	-1.06283e-22	300	610	0	9.77941e-25	8.49301e-25	2.32955e-24	9.03867e-23	5.60735e-23	-7.57212e-23	300	200	0	9.5043e-24	-5.26731e-24	-6.47989e-24	-5.61427e-21	7.10616e-22	-7.15886e-21	0	0	0
474	2	5.37934e-24	-3.83032e-24	-3.58803e-24	-1.7364e-22	-2.79677e-22	-7.05372e-23	300	610	0	6.35501e-25	6.64191e-25	2.08824e-24	8.1178e-23	4.84282e-23	-7.03403e-23	300	200	0	6.01484e-24	-3.16613e-24	-1.49979e-24	-2.01549e-21	-7.00231e-23	-4.49922e-21	0	0	0
474	3	2.92861e-24	-2.05915e-24	-1.5819e-25	5.99893e-23	7.19266e-23	-4.15752e-23	300	610	0	3.62848e-25	4.78573e-25	1.70052e-24	6.6205e-23	3.82587e-23	-5.88603e-23	300	200	0	3.29146e-24	-1.58057e-24	1.54233e-24	2.93935e-22	-5.10504e-22	-2.43363e-21	0	0	0
474	4	1.17039e-24	-7.95306e-25	1.83266e-24	1.87162e-22	2.65506e-22	-1.99667e-23	300	610	0	1.62825e-25	3.14794e-25	1.27486e-24	4.97029e-23	2.78504e-23	-4.52422e-23	300	200	0	1.33322e-24	-4.80511e-25	3.10752e-24	1.5867e-21	-7.02894e-22	-9.55867e-22	0	0	0
474	5	1.99644e-26	2.61617e-26	2.75881e-24	2.37966e-22	3.4515e-22	-5.16229e-24	300	610	0	2.84085e-26	1.83098e-25	8.78129e-25	3.42892e-23	1.85456e-23	-3.20184e-23	300	200	0	4.83729e-26	2.0926e-25	3.63693e-24	2.1408e-21	-7.29707e-22	7.73723e-24	0	0	0
474	6	-6.43856e-25	4.95346e-25	2.96237e-24	2.38805e-22	3.49791e-22	3.96498e-24	300	610	0	-5.22613e-26	8.55491e-26	5.45333e-25	2.1339e-23	1.09847e-23	-2.0598e-23	300	200	0	-6.96118e-25	5.80896e-25	3.50771e-24	2.20414e-21	-6.58123e-22	5.6084e-22	0	0	0
474	7	-9.48757e-25	7.06047e-25	2.72623e-24	2.10815e-22	3.10755e-22	8.73999e-24	300	610	0	-9.24117e-26	1.92637e-26	2.88974e-25	1.13491e-23	5.32792e-24	-1.1576e-23	300	200	0	-1.04117e-24	7.25311e-25	3.0152e-24	1.97777e-21	-5.38501e-22	8.11981e-22	0	0	0
474	8	-1.01094e-24	7.43011e-25	2.26542e-24	1.69588e-22	2.51262e-22	1.04434e-23	300	610	0	-1.04478e-25	-2.1144e-26	1.07128e-25	4.25225e-24	1.44031e-24	-5.00867e-24	300	200	0	-1.11542e-24	7.21867e-25	2.37255e-24	1.61182e-21	-4.05522e-22	8.59567e-22	0	0	0
474	9	-9.26169e-25	6.75678e-25	1.73038e-24	1.25665e-22	1.87099e-22	1.01776e-23	300	610	0	-9.89598e-26	-4.18555e-26	-1.01977e-26	-3.35044e-25	-9.66592e-25	-6.35606e-25	300	200	0	-1.02513e-24	6.33823e-25	1.72018e-24	1.20925e-21	-2.80717e-22	7.84444e-22	0	0	0
475	0	-7.67005e-25	5.56407e-25	1.21646e-24	8.54294e-23	1.27902e-22	8.81139e-24	300	610	0	-8.39883e-26	-4.87734e-26	-7.64382e-26	-2.93257e-24	-2.2352e-24	1.95447e-24	300	200	0	-8.50993e-25	5.07634e-25	1.14002e-24	8.33614e-22	-1.75491e-22	6.47727e-22	0	0	0
475	1	-5.84047e-25	4.21494e-25	7.75943e-25	5.21104e-23	7.86173e-23	6.97534e-24	300	610	0	-6.53669e-26	-4.69358e-26	-1.0541e-25	-4.07638e-24	-2.6981e-24	3.21062e-24	300	200	0	-6.49414e-25	3.74559e-25	6.70533e-25	5.18256e-22	-9.40688e-23	4.91896e-22	0	0	0
475	2	-4.09222e-25	2.93673e-25	4.30157e-25	2.67407e-23	4.09079e-23	5.08806e-24	300	610	0	-4.68672e-26	-4.02834e-26	-1.095e-25	-4.24801e-24	-2.64256e-24	3.55006e-24	300	200	0	-4.56089e-25	2.5339e-25	3.20657e-25	2.75151e-22	-3.60395e-23	3.43654e-22	0	0	0
475	3	-2.59917e-25	1.85169e-25	1.80061e-25	8.96625e-24	1.43496e-23	3.39635e-24	300	610	0	-3.0643e-26	-3.16558e-26	-9.87961e-26	-3.84022e-24	-2.29557e-24	3.32196e-24	300	200	0	-2.9056e-25	1.53514e-25	8.12652e-26	1.02573e-22	1.62128e-24	2.1745e-22	0	0	0
475	4	-1.43085e-25	1.00708e-25	1.48007e-26	-2.32222e-24	-2.63101e-24	2.01876e-24	300	610	0	-1.76614e-26	-2.29211e-26	-8.0863e-26	-3.14791e-24	-1.82238e-24	2.79476e-24	300	200	0	-1.60746e-25	7.77869e-26	-6.60623e-26	-8.88053e-24	2.30811e-23	1.18964e-22	0	0	0
475	5	-5.88529e-26	4.01399e-26	-8.19807e-26	-8.53567e-24	-1.20803e-23	9.86033e-25	300	610	0	-8.09199e-27	-1.51664e-26	-6.09115e-26	-2.37456e-24	-1.33304e-24	2.15843e-24	300	200	0	-6.69449e-26	2.49735e-26	-1.42892e-25	-7.1902e-23	3.26677e-23	4.81552e-23	0	0	0
475	6	-3.40686e-27	5.30522e-28	-1.27851e-25	-1.10904e-23	-1.60729e-23	2.74703e-25	300	610	0	-1.62526e-27	-8.89957e-27	-4.21782e-26	-1.64681e-24	-8.92766e-25	1.53524e-24	300	200	0	-5.03212e-27	-8.36905e-27	-1.70029e-25	-9.95638e-23	3.42846e-23	1.70247e-24	0	0	0
475	7	2.88781e-26	-2.23062e-26	-1.38981e-25	-1.1237e-23	-1.64522e-23	-1.67029e-25	300	610	0	2.28656e-27	-4.2354e-27	-2.63787e-26	-1.03205e-24	-5.33188e-25	9.93895e-25	300	200	0	3.11646e-26	-2.65416e-26	-1.6536e-25	-1.03597e-22	3.11267e-23	-2.52086e-23	0	0	0
475	8	4.39974e-26	-3.27768e-26	-1.28811e-25	-9.9816e-24	-1.47088e-23	-4.01089e-25	300	610	0	4.26306e-27	-1.04876e-27	-1.41498e-26	-5.55545e-25	-2.62879e-25	5.6415e-25	300	200	0	4.82604e-26	-3.38255e-26	-1.4296e-25	-9.35652e-23	2.56e-23	-3.76756e-23	0	0	0
475	9	4.74446e-26	-3.4889e-26	-1.07606e-25	-8.06972e-24	-1.19527e-23	-4.87842e-25	300	610	0	4.89118e-27	9.08436e-28	-5.43174e-27	-2.15343e-25	-7.61229e-26	2.49807e-25	300	200	0	5.23358e-26	-3.39806e-26	-1.13037e-25	-7.66418e-23	1.93702e-23	-4.03517e-23	0	0	0
476	0	4.377e-26	-3.19438e-26	-8.25843e-26	-6.00837e-24	-8.94304e-24	-4.79558e-25	300	610	0	4.66917e-27	1.92542e-27	2.2831e-28	5.92998e-27	4.03287e-26	3.92922e-26	300	200	0	4.84392e-26	-3.00184e-26	-8.2356e-26	-5.77741e-23	1.3479e-23	-3.70793e-23	0	0	0
476	1	3.64388e-26	-2.64419e-26	-5.83522e-26	-4.10685e-24	-6.1464e-24	-4.1762e-25	300	610	0	3.98484e-27	2.28058e-27	3.45534e-27	1.32444e-25	1.02474e-25	-8.64284e-26	300	200	0	4.04237e-26	-2.41614e-26	-5.48969e-26	-4.00379e-23	8.4848e-24	-3.07771e-23	0	0	0
476	2	2.78793e-26	-2.01261e-26	-3.74629e-26	-2.52393e-24	-3.80566e-24	-3.32218e-25	300	610	0	3.1163e-27	2.21288e-27	4.89877e-27	1.89393e-25	1.25988e-25	-1.48407e-25	300	200	0	3.09956e-26	-1.79132e-26	-3.25641e-26	-2.5067e-23	4.60178e-24	-2.34843e-23	0	0	0
476	3	1.96341e-26	-1.40953e-26	-2.0986e-26	-1.31291e-24	-2.00612e-24	-2.43507e-25	300	610	0	2.24538e-27	1.91012e-27	5.14461e-27	1.99556e-25	1.24486e-25	-1.66348e-25	300	200	0	2.18795e-26	-1.21851e-26	-1.58414e-26	-1.34708e-23	1.82058e-24	-1.64913e-23	0	0	0
476	4	1.25527e-26	-8.94732e-27	-9.01058e-27	-4.60098e-25	-7.32291e-25	-1.6347e-25	300	610	0	1.47694e-27	1.50832e-27	4.67259e-27	1.81607e-25	1.0878e-25	-1.5683e-25	300	200	0	1.40296e-26	-7.439e-27	-4.33799e-27	-5.1975e-24	4.46748e-27	-1.05045e-23	0	0	0
476	5	6.98455e-27	-4.92076e-27	-1.05099e-27	8.50803e-26	8.74054e-26	-9.79634e-26	300	610	0	8.59039e-28	1.09747e-27	3.84411e-27	1.49635e-25	8.67813e-26	-1.3266e-25	300	200	0	7.84359e-27	-3.82329e-27	2.79312e-27	1.78914e-25	-1.04024e-24	-5.81e-24	0	0	0
476	6	2.95044e-27	-2.019e-27	3.65069e-27	3.88388e-25	5.4827e-25	-4.86204e-26	300	610	0	4.01356e-28	7.30406e-28	2.90946e-27	1.13412e-25	6.37863e-26	-1.02947e-25	300	200	0	3.35179e-27	-1.28859e-27	6.56015e-27	3.24876e-24	-1.51688e-24	-2.41818e-24	0	0	0
476	7	2.79249e-28	-1.09916e-28	5.91867e-27	5.16469e-25	7.47877e-25	-1.44539e-26	300	610	0	9.03586e-29	4.3228e-28	2.0252e-27	7.90644e-26	4.29604e-26	-7.35894e-26	300	200	0	3.69608e-28	3.22363e-28	7.94388e-27	4.62644e-24	-1.61007e-24	-1.79748e-25	0	0	0
476	8	-1.28985e-27	1.00082e-27	6.517e-27	5.28534e-25	7.73476e-25	6.91349e-27	300	610	0	-9.92228e-29	2.09333e-28	1.27534e-27	4.98896e-26	2.58646e-26	-4.79366e-26	300	200	0	-1.38907e-27	1.21015e-27	7.79234e-27	4.86695e-24	-1.47169e-24	1.12867e-24	0	0	0
476	9	-2.03822e-27	1.52011e-27	6.08402e-27	4.72456e-25	6.95976e-25	1.83744e-26	300	610	0	-1.96393e-28	5.61921e-29	6.92157e-28	2.71675e-26	1.29516e-26	-2.74722e-26	300	200	0	-2.23461e-27	1.57631e-27	6.77617e-27	4.42497e-24	-1.21666e-24	1.74639e-24	0	0	0
477	0	-2.22549e-27	1.63745e-27	5.10971e-27	3.83885e-25	5.6844e-25	2.27732e-26	300	610	0	-2.28846e-28	-3.85561e-29	2.74331e-28	1.08643e-26	3.98309e-27	-1.24308e-26	300	200	0	-2.45434e-27	1.59889e-27	5.38404e-27	3.64328e-24	-9.24981e-25	1.89333e-24	0	0	0
477	1	-2.06783e-27	1.50968e-27	3.94032e-27	2.87193e-25	4.2734e-25	2.25872e-26	300	610	0	-2.20221e-28	-8.84349e-29	1.39394e-30	1.95474e-28	-1.64824e-27	-2.30069e-27	300	200	0	-2.28805e-27	1.42125e-27	3.94171e-27	2.75948e-24	-6.46996e-25	1.75208e-24	0	0	0
477	2	-1.73064e-27	1.25623e-27	2.7982e-27	1.97358e-25	2.95265e-25	1.97872e-26	300	610	0	-1.89006e-28	-1.06569e-28	-1.55698e-28	-5.96189e-27	-4.68947e-27	3.79795e-27	300	200	0	-1.91965e-27	1.14967e-27	2.6425e-27	1.92234e-24	-4.1003e-25	1.46198e-24	0	0	0
477	3	-1.33044e-27	9.60738e-28	1.80791e-27	1.22178e-25	1.84125e-25	1.58183e-26	300	610	0	-1.48525e-28	-1.0429e-28	-2.27455e-28	-8.79127e-27	-5.87892e-27	6.85155e-27	300	200	0	-1.47897e-27	8.56449e-28	1.58046e-27	1.21183e-24	-2.24901e-25	1.12088e-24	0	0	0
477	4	-9.41723e-28	6.76298e-28	1.023e-27	6.43865e-26	9.82732e-26	1.16504e-26	300	610	0	-1.07542e-28	-9.05452e-29	-2.41593e-28	-9.36988e-27	-5.86189e-27	7.79035e-27	300	200	0	-1.04926e-27	5.85753e-28	7.81408e-28	6.58845e-25	-9.16465e-26	7.91126e-25	0	0	0
477	5	-6.05952e-28	4.32127e-28	4.49748e-28	2.34826e-26	3.71957e-26	7.86504e-27	300	610	0	-7.11573e-29	-7.18475e-29	-2.20918e-28	-8.58543e-27	-5.15321e-27	7.40131e-27	300	200	0	-6.77109e-28	3.6028e-28	2.2883e-28	2.62353e-25	-4.10517e-27	5.07212e-25	0	0	0
477	6	-3.40655e-28	2.40221e-28	6.65334e-29	-2.83491e-27	-2.35559e-27	4.75093e-27	300	610	0	-4.17541e-29	-5.25312e-29	-1.82692e-28	-7.11081e-27	-4.13136e-27	6.29521e-27	300	200	0	-3.82409e-28	1.87689e-28	-1.16159e-28	3.11036e-27	4.67163e-26	2.83504e-25	0	0	0
477	7	-1.47508e-28	1.01243e-28	-1.61729e-28	-1.76282e-26	-2.48148e-26	2.39404e-27	300	610	0	-1.98706e-29	-3.51623e-29	-1.38932e-28	-5.41519e-27	-3.05129e-27	4.90871e-27	300	200	0	-1.67379e-28	6.6081e-29	-3.00661e-28	-1.46312e-25	7.03664e-26	1.21081e-25	0	0	0
477	8	-1.88711e-29	9.26732e-30	-2.73686e-28	-2.40319e-26	-3.47692e-26	7.53517e-28	300	610	0	-4.91952e-30	-2.09837e-29	-9.72084e-29	-3.79467e-27	-2.06651e-27	3.52629e-27	300	200	0	-2.37906e-29	-1.17164e-29	-3.70894e-28	-2.14779e-25	7.55746e-26	1.32601e-26	0	0	0
477	9	5.73388e-29	-4.47193e-29	-3.05426e-28	-2.48485e-26	-3.63471e-26	-2.79543e-28	300	610	0	4.26313e-30	-1.033e-29	-6.16296e-29	-2.41052e-27	-1.25393e-27	2.31105e-27	300	200	0	6.16019e-29	-5.50493e-29	-3.67055e-28	-2.28537e-25	6.95587e-26	-5.03126e-26	0	0	0
478	0	9.43195e-29	-7.04273e-29	-2.8726e-28	-2.23554e-26	-3.29209e-26	-8.40175e-28	300	610	0	9.03443e-30	-2.973e-30	-3.38257e-29	-1.32731e-27	-6.37233e-28	1.33681e-27	300	200	0	1.03354e-28	-7.34003e-29	-3.21086e-28	-2.092e-25	5.78067e-26	-8.08653e-26	0	0	0
478	1	1.04336e-28	-7.68114e-29	-2.42567e-28	-1.82567e-26	-2.7026e-26	-1.06234e-27	300	610	0	1.07006e-29	1.61136e-30	-1.38069e-29	-5.46271e-28	-2.0669e-28	6.1729e-28	300	200	0	1.15037e-28	-7.52001e-29	-2.56374e-28	-1.7314e-25	4.41578e-26	-8.87904e-26	0	0	0
478	2	9.76561e-29	-7.13242e-29	-1.87951e-28	-1.37235e-26	-2.04145e-26	-1.06342e-27	300	610	0	1.03827e-29	4.05503e-30	-6.50959e-31	-3.20806e-29	6.54935e-29	1.30003e-28	300	200	0	1.08039e-28	-6.72691e-29	-1.88602e-28	-1.31765e-25	3.10457e-26	-8.27609e-26	0	0	0
478	3	8.21722e-29	-5.96656e-29	-1.34141e-28	-9.48093e-27	-1.41793e-26	-9.3725e-28	300	610	0	8.96212e-30	4.97656e-30	6.99068e-30	2.67379e-28	2.14178e-28	-1.65663e-28	300	200	0	9.11343e-29	-5.46891e-29	-1.2715e-28	-9.22663e-26	1.98054e-26	-6.94271e-26	0	0	0
478	4	6.34727e-29	-4.58489e-29	-8.72095e-29	-5.9113e-27	-8.90384e-27	-7.52967e-28	300	610	0	7.07682e-30	4.91306e-30	1.05508e-29	4.07675e-28	2.74128e-28	-3.15905e-28	300	200	0	7.05495e-29	-4.09358e-29	-7.66587e-29	-5.85562e-26	1.09815e-26	-5.34833e-26	0	0	0
478	5	4.51539e-29	-3.24386e-29	-4.98288e-29	-3.15416e-27	-4.80915e-27	-5.5724e-28	300	610	0	5.14914e-30	4.2908e-30	1.13398e-29	4.39733e-28	2.75914e-28	-3.64623e-28	300	200	0	5.0303e-29	-2.81478e-29	-3.8489e-29	-3.21931e-26	4.59894e-27	-3.79399e-26	0	0	0
478	6	2.9238e-29	-2.08608e-29	-2.23959e-29	-1.19288e-27	-1.88153e-27	-3.7827e-28	300	610	0	3.4269e-30	3.42145e-30	1.04414e-29	4.05738e-28	2.44045e-28	-3.49162e-28	300	200	0	3.26649e-29	-1.74394e-29	-1.19545e-29	-1.31974e-26	3.80947e-28	-2.44798e-26	0	0	0
478	7	1.66012e-29	-1.17171e-29	-3.95312e-30	7.69771e-29	2.60368e-29	-2.30271e-28	300	610	0	2.02813e-30	2.5137e-30	8.68e-30	3.37818e-28	1.96625e-28	-2.98643e-28	300	200	0	1.86293e-29	-9.20336e-30	4.72688e-30	-7.02369e-28	-2.08961e-27	-1.38223e-26	0	0	0
478	8	7.35639e-30	-5.06286e-30	7.12188e-30	7.97907e-28	1.11969e-27	-1.17725e-28	300	610	0	9.82099e-31	1.69209e-30	6.63241e-30	2.58491e-28	1.45919e-28	-2.33992e-28	300	200	0	8.33849e-30	-3.37078e-30	1.37543e-29	6.56543e-27	-3.26093e-27	-6.04677e-27	0	0	0
478	9	1.16401e-30	-6.33404e-31	1.26404e-29	1.11728e-27	1.61499e-27	-3.89811e-29	300	610	0	2.63592e-31	1.01796e-30	4.6644e-30	1.82064e-28	9.93678e-29	-1.68923e-28	300	200	0	1.4276e-30	3.8456e-31	1.73047e-29	9.96129e-27	-3.54559e-27	-8.553e-28	0	0	0
479	0	-2.53509e-30	1.98884e-30	1.43062e-29	1.16769e-27	1.70722e-27	1.09406e-29	300	610	0	-1.80942e-31	5.09008e-31	2.97677e-30	1.16415e-28	6.07562e-29	-1.11371e-28	300	200	0	-2.71603e-30	2.49785e-30	1.72829e-29	1.07261e-26	-3.28654e-27	2.23151e-27	0	0	0
479	1	-4.35964e-30	3.25938e-30	1.35583e-29	1.05746e-27	1.5567e-27	3.83387e-29	300	610	0	-4.14954e-31	1.55696e-31	1.65156e-30	6.47903e-29	3.13127e-29	-6.50037e-29	300	200	0	-4.77459e-30	3.41508e-30	1.52098e-29	9.88703e-27	-2.74575e-27	3.74023e-27	0	0	0
479	2	-4.88889e-30	3.60128e-30	1.15118e-29	8.68004e-28	1.28456e-27	4.95204e-29	300	610	0	-5.00027e-31	-6.60034e-32	6.92726e-31	2.73842e-29	1.06508e-29	-3.05946e-29	300	200	0	-5.38892e-30	3.53528e-30	1.22045e-29	8.22581e-27	-2.10747e-27	4.16174e-27	0	0	0
479	3	-4.61031e-30	3.36849e-30	8.96265e-30	6.5559e-28	9.74945e-28	5.00452e-29	300	610	0	-4.89324e-31	-1.85601e-31	5.8851e-32	2.61257e-30	-2.49858e-30	-7.16338e-30	300	200	0	-5.09963e-30	3.18289e-30	9.0215e-30	6.28997e-27	-1.48922e-27	3.9079e-27	0	0	0
479	4	-3.90047e-30	2.83304e-30	6.42846e-30	4.55299e-28	6.80691e-28	4.43803e-29	300	610	0	-4.2483e-31	-2.32235e-31	-3.12613e-31	-1.19414e-29	-9.76094e-30	7.16248e-30	300	200	0	-4.3253e-30	2.60081e-30	6.11584e-30	4.42703e-27	-9.56209e-28	3.29604e-27	0	0	0
479	5	-3.02731e-30	2.18741e-30	4.20499e-30	2.85859e-28	4.30355e-28	3.5832e-29	300	610	0	-3.37099e-31	-2.31359e-31	-4.88915e-31	-1.88855e-29	-1.27727e-29	1.45452e-29	300	200	0	-3.36441e-30	1.95606e-30	3.71607e-30	2.82812e-27	-5.35747e-28	2.55128e-27	0	0	0
479	6	-2.16436e-30	1.55542e-30	2.42526e-30	1.54357e-28	2.35114e-28	2.66451e-29	300	610	0	-2.46468e-31	-2.03272e-31	-5.3199e-31	-2.06264e-29	-1.29815e-29	1.70558e-29	300	200	0	-2.41083e-30	1.35214e-30	1.89327e-30	1.57164e-27	-2.30128e-28	1.8189e-27	0	0	0
479	7	-1.41016e-30	1.0066e-30	1.11285e-30	6.03468e-29	9.48289e-29	1.81863e-29	300	610	0	-1.64974e-31	-1.62888e-31	-4.93329e-31	-1.91681e-29	-1.15538e-29	1.64657e-29	300	200	0	-1.57513e-30	8.43715e-31	6.1952e-31	6.61849e-28	-2.69746e-29	1.18096e-27	0	0	0
479	8	-8.08402e-31	5.71049e-31	2.25599e-31	-8.99353e-31	2.8657e-30	1.11547e-29	300	610	0	-9.84496e-32	-1.20249e-31	-4.12284e-31	-1.60444e-29	-9.35547e-30	1.41634e-29	300	200	0	-9.06852e-31	4.50801e-31	-1.86685e-31	5.98532e-29	9.30446e-29	6.73374e-28	0	0	0
479	9	-3.6604e-31	2.52544e-31	-3.11424e-31	-3.60057e-29	-5.03503e-29	5.78187e-30	300	610	0	-4.84638e-32	-8.13967e-32	-3.16532e-31	-1.23355e-29	-6.97612e-30	1.1151e-29	300	200	0	-4.14504e-31	1.71147e-31	-6.27956e-31	-2.93401e-28	1.50957e-28	3.01254e-28	0	0	0
480	0	-6.80622e-32	3.93095e-32	-5.83057e-31	-5.18973e-29	-7.49439e-29	2.00344e-30	300	610	0	-1.39464e-32	-4.93541e-32	-2.23741e-31	-8.73235e-30	-4.77638e-30	8.08954e-30	300	200	0	-8.20086e-32	-1.00446e-32	-8.06797e-31	-4.61525e-28	1.66255e-28	5.13868e-29	0	0	0
480	1	1.11375e-31	-8.79767e-32	-6.69717e-31	-5.48468e-29	-8.01489e-29	-4.0783e-31	300	610	0	7.56226e-33	-2.50469e-32	-1.43715e-31	-5.61961e-30	-2.94217e-30	5.36488e-30	300	200	0	1.18938e-31	-1.13024e-31	-8.13432e-31	-5.03162e-28	1.5523e-28	-9.84014e-29	0	0	0
480	2	2.01264e-31	-1.50671e-31	-6.39696e-31	-5.00035e-29	-7.35857e-29	-1.74557e-30	300	610	0	1.90271e-32	-8.08526e-33	-8.05696e-32	-3.15994e-30	-1.53681e-30	3.15871e-30	300	200	0	2.20291e-31	-1.58756e-31	-7.20265e-31	-4.67112e-28	1.30383e-28	-1.7279e-28	0	0	0
480	3	2.2895e-31	-1.68753e-31	-5.46167e-31	-4.12571e-29	-6.10389e-29	-2.30659e-30	300	610	0	2.33503e-32	2.63084e-33	-3.46581e-32	-1.369e-30	-5.45571e-31	1.51367e-30	300	200	0	2.52301e-31	-1.66123e-31	-5.80825e-31	-3.90693e-28	1.00553e-28	-1.9496e-28	0	0	0
480	4	2.17572e-31	-1.5903e-31	-4.27276e-31	-3.13095e-29	-4.65478e-29	-2.35415e-30	300	610	0	2.3052e-32	8.47842e-33	-4.12915e-33	-1.76082e-31	8.93893e-32	3.87381e-31	300	200	0	2.40624e-31	-1.50552e-31	-4.31405e-31	-3.00176e-28	7.14131e-29	-1.84462e-28	0	0	0
480	5	1.8509e-31	-1.3448e-31	-3.07977e-31	-2.18573e-29	-3.26664e-29	-2.10082e-30	300	610	0	2.01321e-32	1.08296e-32	1.39158e-32	5.30783e-31	4.43803e-31	-3.06363e-31	300	200	0	2.05222e-31	-1.2365e-31	-2.94061e-31	-2.12344e-28	4.61451e-29	-1.56433e-28	0	0	0
480	6	1.44347e-31	-1.04331e-31	-2.02667e-31	-1.38167e-29	-2.07906e-29	-1.70469e-30	300	610	0	1.6053e-32	1.08903e-32	2.26317e-32	8.73913e-31	5.94661e-31	-6.68706e-31	300	200	0	1.604e-31	-9.34405e-32	-1.80036e-31	-1.36529e-28	2.61156e-29	-1.21668e-28	0	0	0
480	7	1.03712e-31	-7.45578e-32	-1.17957e-31	-7.54652e-30	-1.14839e-29	-1.2737e-30	300	610	0	1.17939e-32	9.62681e-33	2.49446e-32	9.67004e-31	6.10499e-31	-7.97309e-31	300	200	0	1.15506e-31	-6.4931e-32	-9.3012e-32	-7.66608e-29	1.14859e-29	-8.71733e-29	0	0	0
480	8	6.79837e-32	-4.85507e-32	-5.51886e-32	-3.04172e-30	-4.76379e-30	-8.74042e-31	300	610	0	7.93892e-33	7.7526e-33	2.33004e-32	9.05235e-31	5.46818e-31	-7.7619e-31	300	200	0	7.59226e-32	-4.07981e-32	-3.18882e-32	-3.30998e-29	1.7052e-30	-5.69475e-29	0	0	0
480	9	3.93363e-32	-2.78094e-32	-1.25202e-32	-8.90258e-32	-3.32098e-31	-5.40051e-31	300	610	0	4.776e-33	5.75071e-33	1.95771e-32	7.61795e-31	4.4501e-31	-6.71507e-31	300	200	0	4.41123e-32	-2.20587e-32	7.0569e-33	-4.10794e-30	-4.12155e-30	-3.27795e-29	0	0	0
481	0	1.81756e-32	-1.25686e-32	1.35048e-32	1.61924e-30	2.2555e-30	-2.83635e-31	300	610	0	2.38805e-33	3.91409e-33	1.51023e-32	5.88498e-31	3.33419e-31	-5.31258e-31	300	200	0	2.05637e-32	-8.65446e-33	2.86071e-32	1.30507e-29	-6.98026e-30	-1.4976e-29	0	0	0
481	1	3.84227e-33	-2.30734e-33	2.68578e-32	2.40836e-30	3.47434e-30	-1.02391e-31	300	610	0	7.30385e-34	2.39147e-33	1.07289e-32	4.18697e-31	2.29508e-31	-3.87283e-31	300	200	0	4.57265e-33	8.41331e-35	3.75867e-32	2.13601e-29	-7.79165e-30	-2.9543e-30	0	0	0
481	2	-4.85681e-33	3.86745e-33	3.1333e-32	2.57492e-30	3.76088e-30	1.40223e-32	300	610	0	-3.09774e-34	1.23091e-33	6.93527e-33	2.71151e-31	1.42401e-31	-2.5833e-31	300	200	0	-5.16659e-33	5.09837e-33	3.82683e-32	2.3591e-29	-7.3292e-30	4.30981e-30	0	0	0
481	3	-9.27931e-33	6.95656e-33	3.01703e-32	2.3637e-30	3.47723e-30	7.92827e-32	300	610	0	-8.70881e-34	4.16893e-34	3.92726e-33	1.53991e-31	7.53408e-32	-1.53389e-31	300	200	0	-1.01502e-32	7.37345e-33	3.40976e-32	2.2061e-29	-6.18949e-30	7.97248e-30	0	0	0
481	4	-1.07157e-32	7.90325e-33	2.59048e-32	1.96044e-30	2.89958e-30	1.07352e-31	300	610	0	-1.08966e-33	-1.00833e-34	1.72958e-33	6.82702e-32	2.7802e-32	-7.47656e-32	300	200	0	-1.18054e-32	7.80242e-33	2.76344e-32	1.85511e-29	-4.79627e-30	9.12782e-30	0	0	0
481	5	-1.0264e-32	7.50528e-33	2.03638e-32	1.49485e-30	2.22175e-30	1.10691e-31	300	610	0	-1.08553e-33	-3.86478e-34	2.59804e-34	1.08453e-32	-2.84515e-33	-2.06468e-32	300	200	0	-1.13495e-32	7.11881e-33	2.06236e-32	1.43213e-29	-3.4234e-30	8.70382e-30	0	0	0
481	6	-8.78053e-33	6.38166e-33	1.47502e-32	1.04894e-30	1.56715e-30	9.94139e-32	300	610	0	-9.53736e-34	-5.04632e-34	-6.16219e-34	-2.34642e-32	-2.01266e-32	1.29305e-32	300	200	0	-9.73427e-33	5.87702e-33	1.41339e-32	1.01819e-29	-2.22591e-30	7.42232e-30	0	0	0
481	7	-6.88077e-33	4.97477e-33	9.76398e-33	6.675e-31	1.00394e-30	8.10774e-32	300	610	0	-7.64251e-34	-5.124e-34	-1.04642e-33	-4.0393e-32	-2.7663e-32	3.06942e-32	300	200	0	-7.64502e-33	4.46237e-33	8.71756e-33	6.58804e-30	-1.27203e-30	5.8006e-30	0	0	0
481	8	-4.96813e-33	3.57276e-33	5.73306e-33	3.68609e-31	5.60425e-31	6.08684e-32	300	610	0	-5.64188e-34	-4.55776e-34	-1.16901e-33	-4.53104e-32	-2.86979e-32	3.72479e-32	300	200	0	-5.53232e-33	3.11699e-33	4.56405e-33	3.73628e-30	-5.71937e-31	4.17661e-30	0	0	0
481	9	-3.27614e-33	2.34071e-33	2.73195e-33	1.52813e-31	2.3861e-31	4.19921e-32	300	610	0	-3.81896e-34	-3.68879e-34	-1.10011e-33	-4.27355e-32	-2.58714e-32	3.65751e-32	300	200	0	-3.65803e-33	1.97183e-33	1.63184e-33	1.65119e-30	-1.01228e-31	2.74494e-30	0	0	0
482	0	-1.91272e-33	1.35327e-33	6.80745e-34	1.05223e-32	2.5134e-32	2.61327e-32	300	610	0	-2.31556e-34	-2.74939e-34	-9.2934e-34	-3.61599e-32	-2.11618e-32	3.18276e-32	300	200	0	-2.14428e-33	1.07833e-33	-2.48595e-34	2.55509e-31	1.81476e-31	1.59453e-30	0	0	0
482	1	-9.00781e-34	6.24199e-34	-5.79761e-34	-7.25426e-32	-1.00601e-31	1.38986e-32	300	610	0	-1.1751e-34	-1.88148e-34	-7.20354e-34	-2.80681e-32	-1.5931e-32	2.53034e-32	300	200	0	-1.01829e-33	4.36051e-34	-1.30011e-33	-5.77405e-31	3.2238e-31	7.42996e-31	0	0	0
482	2	-2.11569e-34	1.30597e-34	-1.23537e-33	-1.11652e-31	-1.60898e-31	5.20754e-33	300	610	0	-3.79292e-35	-1.15815e-34	-5.14313e-34	-2.00693e-32	-1.10242e-32	1.85354e-32	300	200	0	-2.49498e-34	1.47818e-35	-1.74968e-33	-9.87449e-31	3.64958e-31	1.6482e-31	0	0	0
482	3	2.09919e-34	-1.68771e-34	-1.46502e-33	-1.20826e-31	-1.76383e-31	-4.10264e-34	300	610	0	1.23481e-35	-6.04193e-35	-3.3453e-34	-1.30776e-32	-6.88862e-33	1.24343e-32	300	200	0	2.22267e-34	-2.2919e-34	-1.79955e-33	-1.10548e-30	3.45926e-31	-1.87253e-31	0	0	0
482	4	4.27227e-34	-3.20771e-34	-1.4224e-33	-1.11695e-31	-1.64257e-31	-3.59131e-33	300	610	0	3.97828e-35	-2.1366e-35	-1.9128e-34	-7.49854e-33	-3.68958e-33	7.44402e-33	300	200	0	4.67009e-34	-3.42137e-34	-1.61368e-33	-1.04153e-30	2.9374e-31	-3.67353e-31	0	0	0
482	5	5.01232e-34	-3.6992e-34	-1.2283e-33	-9.31288e-32	-1.37701e-31	-4.99209e-33	300	610	0	5.08134e-35	3.63514e-36	-8.61122e-35	-3.39684e-33	-1.4104e-33	3.68731e-33	300	200	0	5.52045e-34	-3.66285e-34	-1.31442e-33	-8.80595e-31	2.28715e-31	-4.27104e-31	0	0	0
482	6	4.84022e-34	-3.54074e-34	-9.70264e-34	-7.13506e-32	-1.06016e-31	-5.20228e-33	300	610	0	5.10972e-35	1.75762e-35	-1.53793e-35	-6.33569e-34	6.81733e-35	1.08776e-33	300	200	0	5.35119e-34	-3.36498e-34	-9.85644e-34	-6.83073e-31	1.6406e-31	-4.10536e-31	0	0	0
482	7	4.16419e-34	-3.02749e-34	-7.06225e-34	-5.03224e-32	-7.51584e-32	-4.70289e-33	300	610	0	4.51683e-35	2.34961e-35	2.71223e-35	1.03071e-33	9.10153e-34	-5.36535e-34	300	200	0	4.61587e-34	-2.79253e-34	-6.79102e-34	-4.88068e-31	1.07326e-31	-3.52065e-31	0	0	0
482	8	3.27903e-34	-2.37145e-34	-4.70215e-34	-3.22325e-32	-4.84561e-32	-3.85506e-33	300	610	0	3.63742e-35	2.40984e-35	4.8325e-35	1.86471e-33	1.28574e-33	-1.40646e-33	300	200	0	3.64278e-34	-2.13046e-34	-4.2189e-34	-3.1776e-31	6.19112e-32	-2.76471e-31	0	0	0
482	9	2.37917e-34	-1.71151e-34	-2.78459e-34	-1.79888e-32	-2.73264e-32	-2.90798e-33	300	610	0	2.69814e-35	2.15716e-35	5.47539e-35	2.12189e-33	1.34839e-33	-1.73894e-33	300	200	0	2.64898e-34	-1.4958e-34	-2.23705e-34	-1.81956e-31	2.84185e-32	-2.00046e-31	0	0	0
483	0	1.57813e-34	-1.12803e-34	-1.3501e-34	-7.65465e-33	-1.19199e-32	-2.01675e-33	300	610	0	1.83641e-35	1.75469e-35	5.19222e-35	2.01678e-33	1.22365e-33	-1.72277e-33	300	200	0	1.76177e-34	-9.52562e-35	-8.30878e-35	-8.21818e-32	5.77359e-33	-1.32255e-31	0	0	0
483	1	9.29423e-35	-6.58067e-35	-3.6437e-35	-8.00377e-34	-1.64071e-33	-1.26389e-33	300	610	0	1.12201e-35	1.31409e-35	4.41037e-35	1.71589e-33	1.00604e-33	-1.50808e-33	300	200	0	1.04162e-34	-5.26658e-35	7.66669e-36	-1.50183e-32	-7.93448e-33	-7.75106e-32	0	0	0
483	2	4.45636e-35	-3.09402e-35	2.45819e-35	3.23592e-33	4.46492e-33	-6.80347e-34	300	610	0	5.77495e-36	9.04091e-36	3.43502e-35	1.33832e-33	7.60978e-34	-1.20484e-33	300	200	0	5.03386e-35	-2.18993e-35	5.8932e-35	2.5388e-32	-1.487e-32	-3.67938e-32	0	0	0
483	3	1.14352e-35	-7.20487e-36	5.6734e-35	5.17079e-33	7.44303e-33	-2.63721e-34	300	610	0	1.95573e-36	5.60572e-36	2.4647e-35	9.61674e-34	5.29353e-34	-8.86847e-34	300	200	0	1.33909e-35	-1.59915e-36	8.13809e-35	4.55928e-32	-1.70847e-32	-8.99691e-33	0	0	0
483	4	-8.97547e-36	7.30081e-36	6.84558e-35	5.66676e-33	8.2679e-33	7.25995e-36	300	610	0	-4.73309e-37	2.96231e-36	1.61295e-35	6.30465e-34	3.33068e-34	-5.98281e-34	300	200	0	-9.44878e-36	1.02631e-35	8.45853e-35	5.17738e-32	-1.63211e-32	8.05761e-33	0	0	0
483	5	-1.96405e-35	1.47704e-35	6.70336e-35	5.2763e-33	7.75642e-33	1.62195e-34	300	610	0	-1.81346e-36	1.0893e-36	9.3094e-36	3.64868e-34	1.80503e-34	-3.6104e-34	300	200	0	-2.14539e-35	1.58597e-35	7.6343e-35	4.91548e-32	-1.39362e-32	1.69025e-32	0	0	0
483	6	-2.34307e-35	1.73041e-35	5.82238e-35	4.42273e-33	6.53759e-33	2.31938e-34	300	610	0	-2.36777e-36	-1.17462e-37	4.27824e-36	1.68662e-34	7.12656e-35	-1.81592e-34	300	200	0	-2.57985e-35	1.71866e-35	6.2502e-35	4.17885e-32	-1.09034e-32	1.99726e-32	0	0	0
483	7	-2.28164e-35	1.66977e-35	4.62169e-35	3.40468e-33	5.05737e-33	2.44384e-34	300	610	0	-2.40417e-36	-7.97287e-37	8.75492e-37	3.57439e-35	-3.74021e-38	-5.67685e-35	300	200	0	-2.52205e-35	1.59005e-35	4.70924e-35	3.2571e-32	-7.85979e-33	1.93566e-32	0	0	0
483	8	-1.97429e-35	1.43583e-35	3.38033e-35	2.41342e-33	3.60335e-33	2.22403e-34	300	610	0	-2.13847e-36	-1.0931e-36	-1.1853e-36	-4.4939e-35	-4.10287e-35	2.17673e-35	300	200	0	-2.18813e-35	1.32652e-35	3.2618e-35	2.33881e-32	-5.17276e-33	1.66946e-32	0	0	0
483	9	-1.56219e-35	1.13014e-35	2.26358e-35	1.55575e-33	2.33775e-33	1.83249e-34	300	610	0	-1.73074e-36	-1.13285e-36	-2.22884e-36	-8.59699e-35	-5.9705e-35	6.43264e-35	300	200	0	-1.73527e-35	1.01686e-35	2.0407e-35	1.532e-32	-3.01112e-33	1.31737e-32	0	0	0
484	0	-1.139e-35	8.19642e-36	1.35164e-35	8.77154e-34	1.33138e-33	1.38889e-34	300	610	0	-1.28997e-36	-1.02064e-36	-2.56309e-36	-9.93109e-35	-6.33247e-35	8.11265e-35	300	200	0	-1.268e-35	7.17578e-36	1.09533e-35	8.85464e-33	-1.40929e-33	9.57867e-33	0	0	0
484	1	-7.59895e-36	5.43398e-36	6.66162e-36	3.82413e-34	5.94026e-34	9.68257e-35	300	610	0	-8.82749e-37	-8.3444e-37	-2.44968e-36	-9.51409e-35	-5.78559e-35	8.11134e-35	300	200	0	-8.4817e-36	4.59954e-36	4.21193e-36	4.0817e-33	-3.20288e-34	6.36971e-33	0	0	0
484	2	-4.51326e-36	3.19785e-36	1.92624e-36	5.23681e-35	9.92619e-35	6.10971e-35	300	610	0	-5.43373e-37	-6.27898e-37	-2.09242e-36	-8.14002e-35	-4.78138e-35	7.14351e-35	300	200	0	-5.05664e-36	2.56995e-36	-1.66179e-37	8.50847e-34	3.4402e-34	3.76528e-33	0	0	0
484	3	-2.20105e-36	1.53091e-36	-1.02603e-36	-1.43635e-34	-1.97038e-34	3.32706e-35	300	610	0	-2.83464e-37	-4.34285e-37	-1.63754e-36	-6.37951e-35	-3.63394e-35	5.73537e-35	300	200	0	-2.48452e-36	1.09663e-36	-2.66357e-36	-1.10818e-33	6.8495e-34	1.81895e-33	0	0	0
484	4	-6.09221e-37	3.89987e-37	-2.60111e-36	-2.39203e-34	-3.43904e-34	1.3305e-35	300	610	0	-1.00233e-37	-2.71189e-37	-1.18077e-36	-4.6067e-35	-2.54097e-35	4.24196e-35	300	200	0	-7.09455e-37	1.18798e-37	-3.78188e-36	-2.1024e-33	7.99304e-34	4.83036e-34	0	0	0
484	5	3.78638e-37	-3.12488e-37	-3.19659e-36	-2.65631e-34	-3.87343e-34	2.39488e-37	300	610	0	1.70658e-38	-1.45084e-37	-7.7737e-37	-3.03818e-35	-1.60961e-35	2.87757e-35	300	200	0	3.95704e-37	-4.57572e-37	-3.97396e-36	-2.42337e-33	7.69755e-34	-3.42639e-34	0	0	0
484	6	9.01466e-37	-6.7912e-37	-3.15784e-36	-2.49155e-34	-3.66137e-34	-7.30112e-36	300	610	0	8.24724e-38	-5.52827e-38	-4.52755e-37	-1.77414e-35	-8.82221e-36	1.75004e-35	300	200	0	9.83938e-37	-7.34403e-37	-3.6106e-36	-2.31898e-33	6.60992e-34	-7.7651e-34	0	0	0
484	7	1.09459e-36	-8.08948e-37	-2.75907e-36	-2.09977e-34	-3.10292e-34	-1.07661e-35	300	610	0	1.10245e-37	2.94e-39	-2.12136e-37	-8.35852e-36	-3.58826e-36	8.93111e-36	300	200	0	1.20483e-36	-8.06008e-37	-2.97121e-36	-1.98249e-33	5.19651e-34	-9.33386e-34	0	0	0
484	8	1.07512e-36	-7.87145e-37	-2.20085e-36	-1.62417e-34	-2.41189e-34	-1.14748e-35	300	610	0	1.13069e-37	3.60647e-38	-4.85007e-38	-1.96728e-36	-1.51194e-37	2.93939e-36	300	200	0	1.18819e-36	-7.51081e-37	-2.24935e-36	-1.55266e-33	3.76431e-34	-9.12299e-34	0	0	0
484	9	9.3575e-37	-6.80763e-37	-1.6175e-36	-1.15708e-34	-1.72703e-34	-1.05141e-35	300	610	0	1.01212e-37	5.081e-38	5.13645e-38	1.94191e-36	1.84296e-36	-8.56001e-37	300	200	0	1.03696e-36	-6.29953e-37	-1.56614e-36	-1.12041e-33	2.49207e-34	-7.91406e-34	0	0	0
485	0	7.44053e-37	-5.38434e-37	-1.08926e-36	-7.50577e-35	-1.12736e-34	-8.70826e-36	300	610	0	8.23281e-38	5.323e-38	1.02658e-37	3.95797e-36	2.76976e-36	-2.93611e-36	300	200	0	8.26381e-37	-4.85204e-37	-9.866e-37	-7.38305e-34	1.46348e-34	-6.27543e-34	0	0	0
485	1	5.45127e-37	-3.92407e-37	-6.55677e-37	-4.27368e-35	-6.48168e-35	-6.63176e-36	300	610	0	6.16552e-38	4.82751e-38	1.1991e-37	4.64522e-36	2.97237e-36	-3.782e-36	300	200	0	6.06782e-37	-3.44132e-37	-5.35767e-37	-4.30591e-34	6.97601e-35	-4.58512e-34	0	0	0
485	2	3.65761e-37	-2.61664e-37	-3.28218e-37	-1.90586e-35	-2.95379e-35	-4.64721e-36	300	610	0	4.24185e-38	3.96707e-38	1.15533e-37	4.48651e-36	2.73446e-36	-3.81742e-36	300	200	0	4.0818e-37	-2.21993e-37	-2.12685e-37	-2.02334e-34	1.74093e-35	-3.06661e-34	0	0	0
485	3	2.19027e-37	-1.55296e-37	-1.00815e-37	-3.17255e-36	-5.73252e-36	-2.95214e-36	300	610	0	2.63012e-38	2.99939e-38	9.92424e-38	3.86036e-36	2.27164e-36	-3.38264e-36	300	200	0	2.45328e-37	-1.25302e-37	-1.57265e-39	-4.69754e-35	-1.47648e-35	-1.82792e-34	0	0	0
485	4	1.08548e-37	-7.56235e-38	4.1947e-38	6.33933e-36	8.63794e-36	-1.62558e-36	300	610	0	1.38991e-38	2.08543e-38	7.80437e-38	3.04009e-36	1.7347e-36	-2.72935e-36	300	200	0	1.22447e-37	-5.47692e-38	1.19991e-37	4.79469e-35	-3.1502e-35	-8.97798e-35	0	0	0
485	5	3.20857e-38	-2.07991e-38	1.19023e-37	1.10523e-35	1.58705e-35	-6.69051e-37	300	610	0	5.11155e-39	1.31131e-38	5.65506e-38	2.20603e-36	1.21917e-36	-2.02831e-36	300	200	0	3.71972e-38	-7.68603e-39	1.75573e-37	9.68034e-35	-3.73678e-35	-2.55977e-35	0	0	0
485	6	-1.57034e-38	1.32029e-38	1.49142e-37	1.24442e-35	1.81368e-35	-3.9277e-38	300	610	0	-5.50005e-40	7.09887e-39	3.74504e-38	1.46348e-36	7.77468e-37	-1.3834e-36	300	200	0	-1.62534e-38	2.03018e-38	1.86592e-37	1.13349e-34	-3.62832e-35	1.43569e-35	0	0	0
485	7	-4.13099e-38	3.11795e-38	1.48671e-37	1.17607e-35	1.72775e-35	3.2758e-37	300	610	0	-3.73936e-39	2.79455e-39	2.2003e-38	8.62097e-37	4.30916e-37	-8.47661e-37	300	200	0	-4.50493e-38	3.3974e-38	1.70674e-37	1.09343e-34	-3.13314e-35	3.56191e-35	0	0	0
485	8	-5.11107e-38	3.77991e-38	1.30669e-37	9.96543e-36	1.47237e-35	4.99582e-37	300	610	0	-5.12722e-39	-1.3566e-41	1.0497e-38	4.13593e-37	1.80456e-37	-4.38574e-37	300	200	0	-5.6238e-38	3.77855e-38	1.41166e-37	9.40002e-35	-2.47462e-35	4.35997e-35	0	0	0
485	9	-5.06567e-38	3.70998e-38	1.04735e-37	7.74503e-36	1.15e-35	5.39103e-37	300	610	0	-5.31411e-39	-1.62678e-39	2.62839e-39	1.06486e-37	1.51873e-38	-1.51106e-37	300	200	0	-5.59708e-38	3.54731e-38	1.07363e-37	7.39682e-35	-1.80072e-35	4.29933e-35	0	0	0
486	0	-4.43617e-38	3.22759e-38	7.73356e-38	5.545e-36	8.27536e-36	4.97803e-37	300	610	0	-4.78865e-39	-2.36081e-39	-2.21133e-39	-8.2685e-38	-8.13061e-38	3.21276e-38	300	200	0	-4.91504e-38	2.9915e-38	7.51243e-38	5.36307e-35	-1.1984e-35	3.75228e-35	0	0	0
486	1	-3.54597e-38	2.56549e-38	5.23666e-38	3.61911e-36	5.43454e-36	4.1501e-37	300	610	0	-3.91689e-39	-2.50205e-39	-4.73306e-39	-1.81467e-37	-1.26666e-37	1.33534e-37	300	200	0	-3.93766e-38	2.31529e-38	4.76336e-38	3.5546e-35	-7.09212e-36	2.99082e-35	0	0	0
486	2	-2.61199e-38	1.87891e-38	3.17814e-38	2.08066e-36	3.15287e-36	3.1826e-37	300	610	0	-2.95075e-39	-2.28581e-39	-5.62173e-39	-2.16482e-37	-1.37156e-37	1.75737e-37	300	200	0	-2.90706e-38	1.65033e-38	2.61596e-38	2.09186e-35	-3.43679e-36	2.19683e-35	0	0	0
486	3	-1.76404e-38	1.25992e-38	1.61845e-38	9.48678e-37	1.46441e-36	2.25002e-37	300	610	0	-2.04648e-39	-1.89002e-39	-5.46539e-39	-2.10654e-37	-1.26338e-37	1.78792e-37	300	200	0	-1.96868e-38	1.07092e-38	1.07191e-38	1.00315e-35	-9.32692e-37	1.47865e-35	0	0	0
486	4	-1.06627e-38	7.53327e-39	5.33329e-39	1.85725e-37	3.1798e-37	1.44774e-37	300	610	0	-1.28664e-39	-1.43826e-39	-4.72608e-39	-1.82061e-37	-1.04649e-37	1.5889e-37	300	200	0	-1.19493e-38	6.09501e-39	6.07215e-40	2.60432e-36	6.04733e-37	8.89372e-36	0	0	0
486	5	-5.37376e-39	3.71376e-39	-1.47385e-39	-2.7365e-37	-3.80545e-37	8.13832e-38	300	610	0	-7.01375e-40	-1.00811e-39	-3.73786e-39	-1.43852e-37	-7.95349e-38	1.28094e-37	300	200	0	-6.07513e-39	2.70565e-39	-5.21171e-39	-1.93425e-36	1.39504e-36	4.43944e-36	0	0	0
486	6	-1.67608e-39	1.06161e-39	-5.12031e-39	-5.03243e-37	-7.38669e-37	3.48587e-38	300	610	0	-2.86885e-40	-6.41314e-40	-2.72107e-39	-1.04792e-37	-5.58964e-38	9.46647e-38	300	200	0	-1.96296e-39	4.20296e-40	-7.84138e-39	-4.25546e-36	1.65207e-36	1.3354e-36	0	0	0
486	7	6.80479e-40	-6.08521e-40	-6.49213e-39	-5.72928e-37	-8.587e-37	3.00438e-39	300	610	0	-1.99082e-41	-3.53908e-40	-1.80399e-39	-7.0107e-38	-3.6651e-38	6.37311e-38	300	200	0	6.60571e-40	-9.62429e-40	-8.29612e-39	-5.01023e-36	1.56178e-36	-6.33104e-37	0	0	0
486	8	2.00402e-39	-1.52036e-39	-6.37688e-39	-5.42111e-37	-8.27627e-37	-1.74195e-38	300	610	0	1.31729e-40	-1.4509e-40	-1.04636e-39	-4.23697e-38	-2.32798e-38	3.80537e-38	300	200	0	2.13574e-39	-1.66545e-39	-7.42324e-39	-4.76359e-36	1.27355e-36	-1.7278e-36	0	0	0
486	9	2.59859e-39	-1.89195e-39	-5.42e-39	-4.57276e-37	-7.13075e-37	-2.98659e-38	300	610	0	2.02119e-40	-4.34262e-42	-4.61376e-40	-2.23409e-38	-1.62845e-38	1.8748e-38	300	200	0	2.80071e-39	-1.8963e-39	-5.88137e-39	-3.96911e-36	9.00619e-37	-2.20557e-36	0	0	0
487	0	2.72771e-39	-1.91046e-39	-4.11967e-39	-3.52173e-37	-5.63241e-37	-3.74595e-38	300	610	0	2.23102e-40	8.32848e-41	-3.42281e-41	-9.63393e-39	-1.55124e-38	5.91348e-39	300	200	0	2.95081e-39	-1.82718e-39	-4.1539e-39	-2.96936e-36	5.25778e-37	-2.28822e-36	0	0	0
487	1	2.59642e-39	-1.72061e-39	-2.84434e-39	-2.49497e-37	-4.09129e-37	-4.26401e-38	300	610	0	2.22134e-40	1.33505e-40	2.63259e-40	-3.22159e-39	-2.03328e-38	-8.9543e-40	300	200	0	2.81855e-39	-1.58711e-39	-2.58108e-39	-2.0113e-36	2.09573e-37	-2.14791e-36	0	0	0
487	2	2.34552e-39	-1.42248e-39	-1.86028e-39	-1.63206e-37	-2.67871e-37	-4.69589e-38	300	610	0	2.21423e-40	1.60433e-40	4.61704e-40	-1.75863e-39	-2.96585e-38	-2.34577e-39	300	200	0	2.56694e-39	-1.26205e-39	-1.39858e-39	-1.26797e-36	-1.17008e-39	-1.90297e-36	0	0	0
487	3	2.05311e-39	-1.07496e-39	-1.35984e-39	-1.00888e-37	-1.46324e-37	-5.09176e-38	300	610	0	2.37684e-40	1.75176e-40	5.86445e-40	-3.76109e-39	-4.18484e-38	8.54792e-40	300	200	0	2.29079e-39	-8.99782e-40	-7.73398e-40	-8.60053e-37	-6.61105e-38	-1.61993e-36	0	0	0
487	4	1.7398e-39	-7.02355e-40	-1.48341e-39	-6.57966e-38	-4.44772e-38	-5.38659e-38	300	610	0	2.81948e-40	1.85022e-40	6.52316e-40	-7.6581e-39	-5.44895e-38	7.99301e-39	300	200	0	2.02175e-39	-5.17333e-40	-8.31093e-40	-8.72703e-37	5.3318e-38	-1.31874e-36	0	0	0
487	5	1.37573e-39	-3.02725e-40	-2.33003e-39	-5.83585e-38	4.15359e-38	-5.39023e-38	300	610	0	3.59024e-40	1.92985e-40	6.60376e-40	-1.17611e-38	-6.41318e-38	1.82926e-38	300	200	0	1.73475e-39	-1.0974e-40	-1.66966e-39	-1.36463e-36	3.95033e-37	-9.79531e-37	0	0	0
487	6	8.88618e-40	1.42903e-40	-3.95315e-39	-7.70294e-38	1.16884e-37	-4.78333e-38	300	610	0	4.66341e-40	1.97535e-40	5.96275e-40	-1.41909e-38	-6.60124e-38	3.07361e-38	300	200	0	1.35496e-39	3.40438e-40	-3.35687e-39	-2.36704e-36	9.92894e-37	-5.50291e-37	0	0	0
487	7	1.73715e-40	6.60422e-40	-6.33899e-39	-1.18501e-37	1.85833e-37	-3.12069e-38	300	610	0	5.92084e-40	1.92408e-40	4.30228e-40	-1.27981e-38	-5.38799e-38	4.38284e-38	300	200	0	7.65798e-40	8.5283e-40	-5.90876e-39	-3.8711e-36	1.86782e-36	4.40877e-38	0	0	0
487	8	-8.92895e-40	1.2713e-39	-9.36662e-39	-1.77277e-37	2.49847e-37	1.48117e-39	300	610	0	7.12674e-40	1.66579e-40	1.18969e-40	-5.13015e-39	-2.00246e-38	5.53078e-38	300	200	0	-1.80221e-40	1.43788e-39	-9.24765e-39	-5.80323e-36	3.01277e-36	8.90284e-37	0	0	0
487	9	-2.43507e-39	1.97954e-39	-1.27505e-38	-2.4472e-37	3.0585e-37	5.63056e-38	300	610	0	7.89965e-40	1.0452e-40	-3.89613e-40	1.15061e-38	4.43301e-38	6.18463e-38	300	200	0	-1.6451e-39	2.08406e-39	-1.31401e-38	-7.98889e-36	4.37117e-36	2.07077e-36	0	0	0
488	0	-4.5487e-39	2.75647e-39	-1.5969e-38	-3.07699e-37	3.4469e-37	1.39035e-37	300	610	0	7.6872e-40	-1.29676e-41	-1.14813e-39	3.98193e-38	1.48072e-37	5.88111e-38	300	200	0	-3.77998e-39	2.74351e-39	-1.71171e-38	-1.01069e-35	5.80933e-36	3.64186e-36	0	0	0
488	1	-7.26245e-39	3.52368e-39	-1.81874e-38	-3.47092e-37	3.49868e-37	2.53699e-37	300	610	0	5.75394e-40	-2.06982e-40	-2.19646e-39	8.20853e-38	2.98514e-37	4.01612e-38	300	200	0	-6.68705e-39	3.3167e-39	-2.03838e-38	-1.16394e-35	7.08451e-36	5.60389e-36	0	0	0
488	2	-1.04851e-38	4.13469e-39	-1.81885e-38	-3.36456e-37	2.96774e-37	4.00495e-37	300	610	0	1.19562e-40	-4.97349e-40	-3.54254e-39	1.39431e-37	4.98725e-37	-1.40971e-39	300	200	0	-1.03655e-38	3.63734e-39	-2.1731e-38	-1.18259e-35	7.81235e-36	7.86226e-36	0	0	0
488	3	-1.39394e-38	4.35785e-39	-1.43329e-38	-2.41392e-37	1.52873e-37	5.72952e-37	300	610	0	-7.00183e-40	-8.97595e-40	-5.13629e-39	2.10758e-37	7.43781e-37	-7.39157e-38	300	200	0	-1.46396e-38	3.46026e-39	-1.94692e-38	-9.63486e-36	7.44011e-36	1.01802e-35	0	0	0
488	4	-1.70865e-38	3.8641e-39	-4.57915e-39	-2.02221e-38	-1.20586e-37	7.54375e-37	300	610	0	-1.9837e-39	-1.40759e-39	-6.83701e-39	2.91357e-37	1.01587e-36	-1.84952e-37	300	200	0	-1.90702e-38	2.45651e-39	-1.14162e-38	-3.77164e-36	5.2355e-36	1.21259e-35	0	0	0
488	5	-1.90461e-38	2.22546e-39	1.33956e-38	3.73142e-37	-5.64531e-37	9.13802e-37	300	610	0	-3.80781e-39	-2.00364e-39	-8.37569e-39	3.71186e-37	1.27847e-36	-3.39813e-37	300	200	0	-2.28539e-38	2.21819e-40	5.01991e-39	7.25115e-36	3.04953e-37	1.30202e-35	0	0	0
488	6	-1.85306e-38	-1.06739e-39	4.19258e-38	9.83157e-37	-1.21481e-36	1.00188e-36	300	610	0	-6.19361e-39	-2.62622e-39	-9.31628e-39	4.33014e-37	1.47004e-36	-5.38677e-37	300	200	0	-2.47242e-38	-3.69361e-39	3.26096e-38	2.49504e-35	-8.34087e-36	1.18975e-35	0	0	0
488	7	-1.38119e-38	-6.55836e-39	8.28843e-38	1.84238e-36	-2.09074e-36	9.47569e-37	300	610	0	-9.0611e-39	-3.1659e-39	-9.02305e-39	4.50655e-37	1.49833e-36	-7.72778e-37	300	200	0	-2.2873e-38	-9.72427e-39	7.38613e-38	5.05811e-35	-2.16529e-35	7.49499e-36	0	0	0
488	8	-2.75585e-39	-1.47378e-38	1.36954e-37	2.95597e-36	-3.17884e-36	6.56789e-37	300	610	0	-1.21712e-38	-3.44939e-39	-6.64521e-39	3.8776e-37	1.23674e-36	-1.01959e-36	300	200	0	-1.49271e-38	-1.81872e-38	1.30309e-37	8.46835e-35	-4.03182e-35	-1.70365e-36	0	0	0
488	9	1.70349e-38	-2.59007e-38	2.02605e-37	4.2804e-36	-4.41131e-36	1.49757e-38	300	610	0	-1.50579e-38	-3.22826e-39	-1.13464e-39	1.9784e-37	5.25243e-37	-1.23735e-36	300	200	0	1.97706e-39	-2.91289e-38	2.01471e-37	1.26442e-34	-6.44222e-35	-1.73408e-35	0	0	0
489	0	4.79179e-38	-3.99407e-38	2.74782e-37	5.69647e-36	-5.63997e-36	-1.10434e-36	300	610	0	-1.69568e-38	-2.17506e-39	8.68234e-39	-1.73617e-37	-8.21234e-37	-1.3594e-36	300	200	0	3.09611e-38	-4.21158e-38	2.83464e-37	1.72855e-34	-9.29866e-35	-4.0937e-35	0	0	0
489	1	9.16924e-38	-5.60757e-38	3.43335e-37	6.978e-36	-6.60762e-36	-2.82209e-36	300	610	0	-1.67437e-38	1.07209e-40	2.39542e-38	-7.83764e-37	-2.99288e-36	-1.28971e-36	300	200	0	7.49486e-38	-5.59685e-38	3.67289e-37	2.17733e-34	-1.23385e-34	-7.3486e-35	0	0	0
489	2	1.48813e-37	-7.25101e-38	3.9137e-37	7.75964e-36	-6.92086e-36	-5.22451e-36	300	610	0	-1.29012e-38	4.0541e-39	4.55474e-38	-1.68251e-36	-6.1494e-36	-9.01015e-37	300	200	0	1.35912e-37	-6.8456e-38	4.36917e-37	2.50636e-34	-1.50669e-34	-1.14858e-34	0	0	0
489	3	2.17304e-37	-8.60584e-38	3.93754e-37	7.50971e-36	-6.03102e-36	-8.31959e-36	300	610	0	-3.54275e-39	1.0078e-38	7.36579e-38	-2.89684e-36	-1.03643e-35	-3.80831e-38	300	200	0	2.13762e-37	-7.59804e-38	4.67412e-37	2.55887e-34	-1.6688e-34	-1.62999e-34	0	0	0
489	4	2.91369e-37	-9.17778e-38	3.16247e-37	5.51744e-36	-3.23318e-36	-1.19776e-35	300	610	0	1.3469e-38	1.84652e-38	1.07275e-37	-4.4082e-36	-1.5546e-35	1.47072e-36	300	200	0	3.04838e-37	-7.33126e-38	4.23522e-37	2.11956e-34	-1.60468e-34	-2.1293e-34	0	0	0
489	5	3.59769e-37	-8.26949e-38	1.15857e-37	9.07936e-37	2.30309e-36	-1.58562e-35	300	610	0	4.02642e-38	2.92239e-38	1.435e-37	-6.12278e-36	-2.13347e-35	3.78997e-36	300	200	0	4.00033e-37	-5.34709e-38	2.59357e-37	9.15915e-35	-1.1604e-34	-2.5562e-34	0	0	0
489	6	4.04134e-37	-4.97502e-38	-2.56703e-37	-7.29777e-36	1.14543e-35	-1.93142e-35	300	610	0	7.85193e-38	4.18763e-38	1.76747e-37	-7.83527e-36	-2.69788e-35	7.0379e-36	300	200	0	4.82653e-37	-7.87381e-39	-7.99563e-38	-1.3675e-34	-1.4705e-35	-2.76864e-34	0	0	0
489	7	3.97494e-37	1.78655e-38	-8.5146e-37	-2.00566e-35	2.49953e-35	-2.13234e-35	300	610	0	1.28773e-37	5.51987e-38	1.97922e-37	-9.189e-36	-3.1201e-35	1.12275e-35	300	200	0	5.26268e-37	7.30642e-38	-6.53538e-37	-5.05545e-34	1.64595e-34	-2.56403e-34	0	0	0
489	8	3.0352e-37	1.31762e-37	-1.70935e-36	-3.80888e-35	4.33636e-35	-2.03963e-35	300	610	0	1.89476e-37	6.69238e-38	1.93709e-37	-9.63801e-36	-3.20746e-35	1.61863e-35	300	200	0	4.92996e-37	1.98686e-37	-1.51564e-36	-1.04215e-33	4.42316e-34	-1.67647e-34	0	0	0
489	9	7.71342e-38	3.02537e-37	-2.84699e-36	-6.15536e-35	6.6319e-35	-1.45543e-35	300	610	0	2.55765e-37	7.34394e-38	1.46213e-37	-8.42038e-36	-2.69427e-35	2.14544e-35	300	200	0	3.32899e-37	3.75977e-37	-2.70077e-36	-1.75935e-33	8.33629e-34	2.14883e-35	0	0	0
490	0	-3.32608e-37	5.36826e-37	-4.2353e-36	-8.96014e-35	9.24924e-35	-1.37546e-36	300	610	0	3.18022e-37	6.9543e-38	3.32854e-38	-4.55648e-36	-1.243e-35	2.61682e-35	300	200	0	-1.45862e-38	6.06369e-37	-4.20201e-36	-2.64193e-33	1.34137e-33	3.4599e-34	0	0	0
490	1	-9.76292e-37	8.33e-37	-5.7717e-36	-1.19804e-34	1.18836e-34	2.18315e-35	300	610	0	3.60358e-37	4.83454e-38	-1.70029e-37	3.10878e-36	1.53891e-35	2.89405e-35	300	200	0	-6.15934e-37	8.81346e-37	-5.94173e-36	-3.62913e-33	1.94631e-33	8.38642e-34	0	0	0
490	2	-1.89339e-36	1.17539e-36	-7.24707e-36	-1.47491e-34	1.40011e-34	5.76677e-35	300	610	0	3.59266e-37	1.45163e-39	-4.88392e-37	1.57962e-35	6.05832e-35	2.77609e-35	300	200	0	-1.53412e-36	1.17684e-36	-7.73547e-36	-4.5936e-33	2.59487e-33	1.5216e-33	0	0	0
490	3	-3.09585e-36	1.52717e-36	-8.31037e-36	-1.65063e-34	1.47808e-34	1.08038e-34	300	610	0	2.82867e-37	-8.04106e-38	-9.40837e-37	3.45874e-35	1.26625e-34	1.99527e-35	300	200	0	-2.81298e-36	1.44676e-36	-9.25121e-36	-5.31853e-33	3.18482e-33	2.39391e-33	0	0	0
490	4	-4.54529e-36	1.82233e-36	-8.43646e-36	-1.61396e-34	1.30718e-34	1.73244e-34	300	610	0	9.13316e-38	-2.06117e-37	-1.53267e-36	6.00984e-35	2.15233e-34	2.23462e-36	300	200	0	-4.45396e-36	1.61622e-36	-9.96912e-36	-5.47649e-33	3.55048e-33	3.4147e-33	0	0	0
490	5	-6.12373e-36	1.95781e-36	-6.90632e-36	-1.21551e-34	7.38887e-35	2.50729e-34	300	610	0	-2.60741e-37	-3.82015e-37	-2.2442e-36	9.20068e-35	3.24715e-34	-2.90455e-35	300	200	0	-6.38447e-36	1.5758e-36	-9.15052e-36	-4.6156e-33	3.45022e-33	4.48205e-33	0	0	0
490	6	-7.59923e-36	1.78746e-36	-2.81286e-36	-2.70431e-35	-4.02761e-35	3.33505e-34	300	610	0	-8.19023e-37	-6.08733e-37	-3.01639e-36	1.28425e-34	4.478e-34	-7.74273e-35	300	200	0	-8.41826e-36	1.17873e-36	-5.82924e-36	-2.16116e-33	2.56037e-33	5.40903e-33	0	0	0
490	7	-8.58972e-36	1.12052e-36	4.8901e-36	1.4294e-34	-2.30488e-34	4.08319e-34	300	610	0	-1.6202e-36	-8.76827e-37	-3.73394e-36	1.65136e-34	5.6902e-34	-1.45521e-34	300	200	0	-1.02099e-35	2.43691e-37	1.15616e-36	2.55595e-33	4.81758e-34	5.89967e-33	0	0	0
490	8	-8.53124e-36	-2.71838e-37	1.72737e-35	4.08946e-34	-5.13525e-34	4.53768e-34	300	610	0	-2.67768e-36	-1.1613e-36	-4.20767e-36	1.94743e-34	6.6186e-34	-2.33779e-34	300	200	0	-1.12089e-35	-1.43313e-36	1.3066e-35	1.02303e-32	-3.23343e-33	5.52964e-33	0	0	0
490	9	-6.66044e-36	-2.63716e-36	3.52301e-35	7.86804e-34	-8.99317e-34	4.38722e-34	300	610	0	-3.96169e-36	-1.41525e-36	-4.1591e-36	2.05855e-34	6.86088e-34	-3.38806e-34	300	200	0	-1.06221e-35	-4.05242e-36	3.1071e-35	2.14567e-32	-9.02467e-33	3.7394e-33	0	0	0
491	0	-2.02546e-36	-6.20427e-36	5.91559e-35	1.28085e-33	-1.38383e-33	3.21576e-34	300	610	0	-5.37341e-36	-1.56348e-36	-3.21216e-36	1.82494e-34	5.85956e-34	-4.5122e-34	300	200	0	-7.39887e-36	-7.76774e-36	5.59437e-35	3.65332e-32	-1.72258e-32	-1.49755e-34	0	0	0
491	1	6.45608e-36	-1.11219e-35	8.85026e-35	1.87452e-33	-1.93957e-33	5.11435e-35	300	610	0	-6.71453e-36	-1.49707e-36	-8.99077e-37	1.0402e-34	2.90292e-34	-5.53173e-34	300	200	0	-2.58456e-37	-1.2619e-35	8.76035e-35	5.51796e-32	-2.79179e-32	-6.88302e-33	0	0	0
491	2	1.98691e-35	-1.73687e-35	1.21192e-34	2.51838e-33	-2.50396e-33	-4.29819e-34	300	610	0	-7.65475e-36	-1.07113e-36	3.31045e-36	-5.40389e-35	-2.84146e-34	-6.15788e-34	300	200	0	1.22143e-35	-1.84399e-35	1.24503e-34	7.61686e-32	-4.07252e-32	-1.71667e-32	0	0	0
491	3	3.90778e-35	-2.4632e-35	1.52917e-34	3.116e-33	-2.96636e-33	-1.17722e-33	300	610	0	-7.70272e-36	-1.08189e-37	9.94551e-36	-3.17741e-34	-1.22433e-33	-5.96999e-34	300	200	0	3.13751e-35	-2.47402e-35	1.62863e-34	9.68795e-32	-5.45556e-32	-3.14932e-32	0	0	0
491	4	6.43837e-35	-3.21571e-35	1.76387e-34	3.50927e-33	-3.15547e-33	-2.23304e-33	300	610	0	-6.18887e-36	1.58907e-36	1.94234e-35	-7.10503e-34	-2.60569e-33	-4.40524e-34	300	200	0	5.81949e-35	-3.0568e-35	1.9581e-34	1.12812e-31	-6.72975e-32	-4.98803e-32	0	0	0
491	5	9.50468e-35	-3.85769e-35	1.8063e-34	3.46558e-33	-2.83006e-33	-3.60634e-33	300	610	0	-2.27251e-36	4.21156e-36	3.18803e-35	-1.24629e-33	-4.46793e-33	-7.70202e-35	300	200	0	9.27743e-35	-3.43654e-35	2.1251e-34	1.1713e-31	-7.55041e-32	-7.1517e-32	0	0	0
491	6	1.28669e-34	-4.17434e-35	1.50553e-34	2.67095e-33	-1.67722e-33	-5.24708e-33	300	610	0	5.01037e-36	7.89946e-36	4.69354e-35	-1.91974e-33	-6.78039e-33	5.71185e-34	300	200	0	1.33679e-34	-3.38439e-35	1.97488e-34	1.00351e-31	-7.41207e-32	-9.43192e-32	0	0	0
491	7	1.60466e-34	-3.85946e-35	6.70219e-35	7.35003e-34	6.75689e-34	-7.0127e-33	300	610	0	1.66383e-35	1.26757e-35	6.33877e-35	-2.69296e-33	-9.39637e-33	1.58015e-33	300	200	0	1.77104e-34	-2.59189e-35	1.3041e-34	5.03588e-32	-5.63446e-32	-1.1442e-31	0	0	0
491	8	1.82494e-34	-2.51147e-35	-9.216e-35	-2.78456e-33	4.62794e-33	-8.62942e-33	300	610	0	3.34124e-35	1.83543e-35	7.88583e-35	-3.47939e-33	-1.19978e-32	3.00735e-33	300	200	0	2.15907e-34	-6.76036e-36	-1.33017e-35	-4.70344e-32	-1.37429e-32	-1.25654e-31	0	0	0
491	9	1.82965e-34	3.53849e-36	-3.49911e-34	-8.32864e-33	1.05423e-32	-9.6519e-33	300	610	0	5.56585e-35	2.4425e-35	8.94136e-35	-4.12569e-33	-1.40345e-32	4.86603e-33	300	200	0	2.38623e-34	2.79635e-35	-2.60497e-34	-2.06675e-31	6.3203e-32	-1.19137e-31	0	0	0
492	0	1.45842e-34	5.26405e-35	-7.25651e-34	-1.62443e-32	1.86429e-32	-9.42881e-33	300	610	0	8.28091e-35	2.99188e-35	8.92308e-35	-4.39427e-33	-1.46666e-32	7.08974e-33	300	200	0	2.28652e-34	8.25593e-35	-6.3642e-34	-4.41477e-31	1.83927e-31	-8.3097e-32	0	0	0
492	1	5.10339e-35	1.27127e-34	-1.22869e-33	-2.66432e-32	2.88663e-32	-7.08558e-33	300	610	0	1.1286e-34	3.32698e-35	7.04095e-35	-3.95018e-33	-1.27246e-32	9.48722e-33	300	200	0	1.63894e-34	1.60397e-34	-1.15828e-33	-7.58316e-31	3.5576e-31	-3.18203e-33	0	0	0
492	2	-1.24447e-34	2.30317e-34	-1.84883e-33	-3.9205e-32	4.06617e-32	-1.54074e-33	300	610	0	1.41723e-34	3.21991e-35	2.30736e-35	-2.35866e-33	-6.7084e-33	1.16898e-32	300	200	0	1.72757e-35	2.62516e-34	-1.82576e-33	-1.15214e-30	5.80852e-31	1.36472e-31	0	0	0
492	3	-4.03852e-34	3.62035e-34	-2.54405e-33	-5.29237e-32	5.27453e-32	8.42276e-33	300	610	0	1.62536e-34	2.36599e-35	-6.40415e-35	8.98555e-34	5.14661e-33	1.30966e-32	300	200	0	-2.41316e-34	3.85695e-34	-2.60809e-33	-1.59819e-30	8.51902e-31	3.5107e-31	0	0	0
492	4	-8.06068e-34	5.16054e-34	-3.22567e-33	-6.58097e-32	6.28244e-32	2.40055e-32	300	610	0	1.6503e-34	3.90169e-36	-2.02279e-34	6.37742e-33	2.46985e-32	1.28277e-32	300	200	0	-6.41038e-34	5.19956e-34	-3.42795e-33	-2.04259e-30	1.14668e-30	6.51516e-31	0	0	0
492	5	-1.33848e-33	6.76924e-34	-3.74231e-33	-7.45755e-32	6.73273e-32	4.61302e-32	300	610	0	1.35148e-34	-3.12725e-35	-4.00766e-34	1.45842e-32	5.35831e-32	9.69988e-33	300	200	0	-1.20334e-33	6.45652e-34	-4.14307e-33	-2.39196e-30	1.42159e-30	1.03897e-30	0	0	0
492	6	-1.98695e-33	8.16352e-34	-3.86485e-33	-7.43572e-32	6.11977e-32	7.50455e-32	300	610	0	5.51484e-35	-8.59652e-35	-6.62886e-34	2.58339e-32	9.27102e-32	2.24838e-33	300	200	0	-1.9318e-33	7.30387e-34	-4.52774e-33	-2.5036e-30	1.60496e-30	1.49742e-30	0	0	0
492	7	-2.70278e-33	8.89573e-34	-3.27656e-33	-5.85583e-32	3.78462e-32	1.09775e-31	300	610	0	-9.54283e-35	-1.63265e-34	-9.81325e-34	4.00431e-32	1.41538e-31	-1.11781e-32	300	200	0	-2.79821e-33	7.26308e-34	-4.25789e-33	-2.17862e-30	1.59107e-30	1.98427e-30	0	0	0
492	8	-3.38735e-33	8.32456e-34	-1.57391e-33	-1.89368e-32	-1.06164e-32	1.47417e-31	300	610	0	-3.37534e-34	-2.63855e-34	-1.33169e-33	5.64533e-32	1.97113e-31	-3.22125e-32	300	200	0	-3.72489e-33	5.68601e-34	-2.9056e-33	-1.16162e-30	1.23697e-30	2.41958e-30	0	0	0
492	9	-3.87559e-33	5.60492e-34	1.71384e-33	5.39029e-32	-9.27049e-32	1.82316e-31	300	610	0	-6.88631e-34	-3.84095e-34	-1.66491e-33	7.32888e-32	2.52899e-31	-6.21174e-32	300	200	0	-4.56422e-33	1.76398e-34	4.89255e-35	8.48119e-31	3.646e-31	2.67495e-30	0	0	0
493	0	-3.92111e-33	-2.87549e-35	7.07677e-33	1.69414e-31	-2.16256e-31	2.0521e-31	300	610	0	-1.15649e-33	-5.13577e-34	-1.89925e-33	8.73727e-32	2.97484e-31	-1.01249e-31	300	200	0	-5.0776e-33	-5.42332e-34	5.17752e-33	4.16773e-30	-1.2283e-30	2.56443e-30	0	0	0
493	1	-3.18717e-33	-1.04766e-33	1.49369e-32	3.35189e-31	-3.86301e-31	2.02475e-31	300	610	0	-1.7304e-33	-6.32285e-34	-1.91298e-33	9.37505e-32	3.13342e-31	-1.48315e-31	300	200	0	-4.91758e-33	-1.67994e-33	1.30239e-32	9.07722e-30	-3.7441e-30	1.84043e-30	0	0	0
493	2	-1.24974e-33	-2.60256e-33	2.55105e-32	5.54011e-31	-6.01951e-31	1.55732e-31	300	610	0	-2.36978e-33	-7.07636e-34	-1.54017e-33	8.54027e-32	2.75947e-31	-1.9942e-31	300	200	0	-3.61952e-33	-3.3102e-33	2.39703e-32	1.57339e-29	-7.34336e-30	1.99552e-31	0	0	0
493	3	2.37913e-33	-4.76729e-33	3.86109e-32	8.1972e-31	-8.52204e-31	4.21393e-32	300	610	0	-2.99042e-33	-6.91953e-34	-5.72385e-34	5.3174e-32	1.53684e-31	-2.46953e-31	300	200	0	-6.11283e-34	-5.45925e-33	3.80385e-32	2.4049e-29	-1.20807e-29	-2.69578e-30	0	0	0
493	4	8.19741e-33	-7.54379e-33	5.33895e-32	1.11188e-30	-1.11074e-30	-1.64168e-31	300	610	0	-3.44977e-33	-5.21189e-34	1.22956e-33	-1.39073e-32	-9.0834e-32	-2.78416e-31	300	200	0	4.74764e-33	-8.06498e-33	5.46191e-32	3.35244e-29	-1.78152e-29	-7.17254e-30	0	0	0
493	5	1.66172e-32	-1.08086e-32	6.80225e-32	1.38946e-30	-1.33009e-30	-4.8895e-31	300	610	0	-3.53335e-33	-1.16107e-34	4.10868e-33	-1.27696e-31	-4.97283e-31	-2.75405e-31	300	200	0	1.30838e-32	-1.09247e-32	7.21312e-32	4.30529e-29	-2.40947e-29	-1.34716e-29	0	0	0
493	6	2.78156e-32	-1.42456e-32	7.93679e-32	1.58413e-30	-1.43577e-30	-9.52446e-31	300	610	0	-2.94603e-33	6.1252e-34	8.26426e-33	-2.99127e-31	-1.10109e-30	-2.13059e-31	300	200	0	2.48696e-32	-1.36331e-32	8.76321e-32	5.06979e-29	-3.00202e-29	-2.16337e-29	0	0	0
493	7	4.15248e-32	-1.72695e-32	8.26424e-32	1.59422e-30	-1.32186e-30	-1.56109e-30	300	610	0	-1.3136e-33	1.75279e-33	1.37783e-32	-5.35264e-31	-1.92295e-30	-6.04414e-32	300	200	0	4.02112e-32	-1.55167e-32	9.64207e-32	5.34817e-29	-3.41012e-29	-3.13439e-29	0	0	0
493	8	5.67581e-32	-1.89478e-32	7.12006e-32	1.28117e-30	-8.4962e-31	-2.29597e-30	300	610	0	1.79804e-33	3.37257e-33	2.05115e-32	-8.34977e-31	-2.95364e-30	2.17537e-31	300	200	0	5.85561e-32	-1.55752e-32	9.17121e-32	4.72333e-29	-3.41276e-29	-4.17331e-29	0	0	0
493	9	7.14834e-32	-1.79377e-32	3.65355e-32	4.71033e-31	1.47913e-31	-3.09803e-30	300	610	0	6.83719e-33	5.49045e-33	2.79691e-32	-1.18312e-30	-4.13382e-30	6.55909e-31	300	200	0	7.83206e-32	-1.24473e-32	6.45046e-32	2.65709e-29	-2.70967e-29	-5.11486e-29	0	0	0
494	0	8.22715e-32	-1.24612e-32	-3.13329e-32	-1.0357e-30	1.85223e-30	-3.85061e-30	300	610	0	1.41839e-32	8.03552e-33	3.51401e-32	-1.54329e-30	-5.32926e-30	1.28235e-30	300	200	0	9.64554e-32	-4.42572e-33	3.80721e-33	-1.48765e-29	-9.24905e-30	-5.69184e-29	0	0	0
494	1	8.39748e-32	-3.52097e-34	-1.42877e-31	-3.44157e-30	4.43242e-30	-4.36108e-30	300	610	0	2.40206e-32	1.07958e-32	4.03256e-32	-1.8497e-30	-6.30335e-30	2.10598e-30	300	200	0	1.07995e-31	1.04437e-32	-1.02552e-31	-8.38801e-29	2.37109e-29	-5.51507e-29	0	0	0
494	2	6.95238e-32	2.07821e-32	-3.07257e-31	-6.91237e-30	8.00095e-30	-4.34458e-30	300	610	0	3.61483e-32	1.3358e-32	4.09825e-32	-1.99908e-30	-6.69048e-30	3.1018e-30	300	200	0	1.05672e-31	3.41401e-32	-2.66274e-31	-1.86503e-28	7.61205e-29	-4.06399e-29	0	0	0
494	3	2.99728e-32	5.32308e-32	-5.29443e-31	-1.15157e-29	1.25485e-29	-3.41496e-30	300	610	0	4.97458e-32	1.50445e-32	3.36266e-32	-1.84434e-30	-5.97643e-30	4.19061e-30	300	200	0	7.97185e-32	6.82753e-32	-4.95817e-31	-3.26318e-28	1.51491e-28	-6.97432e-30	0	0	0
494	4	-4.50329e-32	9.86299e-32	-8.06099e-31	-1.71341e-29	1.78558e-29	-1.08996e-30	300	610	0	6.30801e-32	1.48579e-32	1.38598e-32	-1.19276e-30	-3.49519e-30	5.21535e-30	300	200	0	1.80472e-32	1.13488e-31	-7.92239e-31	-5.01828e-28	2.51166e-28	5.30258e-29	0	0	0
494	5	-1.6615e-31	1.57139e-31	-1.12012e-30	-2.33532e-29	2.33841e-29	3.17989e-30	300	610	0	7.31915e-32	1.14524e-32	-2.33943e-32	1.87853e-31	1.54516e-30	5.91618e-30	300	200	0	-9.29588e-32	1.68592e-31	-1.14352e-30	-7.03027e-28	3.72447e-28	1.46387e-28	0	0	0
494	6	-3.42353e-31	2.26318e-31	-1.43402e-30	-2.93272e-29	2.81501e-29	9.94694e-30	300	610	0	7.56006e-32	3.15456e-33	-8.33382e-32	2.55017e-30	9.99132e-30	5.90831e-30	300	200	0	-2.66753e-31	2.29472e-31	-1.51736e-30	-9.07185e-28	5.06154e-28	2.78412e-28	0	0	0
494	7	-5.77827e-31	2.99708e-31	-1.68262e-30	-3.36362e-29	3.06023e-29	1.96541e-29	300	610	0	6.41139e-32	-1.19319e-32	-1.70316e-31	6.13009e-30	2.26097e-29	4.66943e-30	300	200	0	-5.13713e-31	2.87776e-31	-1.85293e-30	-1.07415e-27	6.3375e-28	4.50308e-28	0	0	0
494	8	-8.67559e-31	3.65205e-31	-1.76607e-30	-3.41558e-29	2.85215e-29	3.24619e-29	300	610	0	3.08402e-32	-3.56972e-32	-2.86277e-31	1.10854e-29	3.9868e-29	1.54641e-30	300	200	0	-8.36719e-31	3.29507e-31	-2.05235e-30	-1.14181e-27	7.24257e-28	6.55904e-28	0	0	0
494	9	-1.19158e-30	4.03391e-31	-1.545e-30	-2.79767e-29	1.89879e-29	4.80068e-29	300	610	0	-3.34272e-32	-6.96293e-32	-4.28601e-31	1.74053e-29	6.16178e-29	-4.20607e-30	300	200	0	-1.22501e-30	3.33762e-31	-1.9736e-30	-1.02272e-27	7.31487e-28	8.7748e-28	0	0	0
495	0	-1.50806e-30	3.86158e-31	-8.4012e-31	-1.14282e-29	-1.53103e-30	6.50887e-29	300	610	0	-1.38274e-31	-1.14208e-31	-5.87265e-31	2.47881e-29	8.66694e-29	-1.3339e-29	300	200	0	-1.64633e-30	2.7195e-31	-1.42738e-30	-6.03512e-28	5.92378e-28	1.0809e-27	0	0	0
495	1	-1.74577e-30	2.7611e-31	5.60079e-31	1.97241e-29	-3.69017e-29	8.13017e-29	300	610	0	-2.91959e-31	-1.6806e-31	-7.41447e-31	3.24887e-29	1.12269e-28	-2.64577e-29	300	200	0	-2.03773e-30	1.0805e-31	-1.81368e-31	2.50758e-28	2.27589e-28	1.21057e-27	0	0	0
495	2	-1.79722e-30	2.74493e-32	2.87927e-30	6.98164e-29	-9.07689e-29	9.26415e-29	300	610	0	-4.98718e-31	-2.26873e-31	-8.55863e-31	3.91451e-29	1.33513e-28	-4.37884e-29	300	200	0	-2.29593e-30	-1.99424e-31	2.02341e-30	1.68457e-27	-4.54075e-28	1.18507e-27	0	0	0
495	3	-1.51401e-30	-4.10732e-31	6.31593e-30	1.42463e-28	-1.65637e-28	9.31539e-29	300	610	0	-7.54912e-31	-2.8212e-31	-8.77386e-31	4.26051e-29	1.42775e-28	-6.4851e-29	300	200	0	-2.26892e-30	-6.92853e-31	5.43855e-30	3.82905e-27	-1.54552e-27	8.94974e-28	0	0	0
495	4	-7.07476e-31	-1.08768e-30	1.09835e-29	2.39275e-28	-2.61505e-28	7.47282e-29	300	610	0	-1.04396e-30	-3.19709e-31	-7.32882e-31	3.97881e-29	1.29279e-28	-8.80368e-29	300	200	0	-1.75144e-30	-1.40739e-30	1.02507e-29	6.76489e-27	-3.12335e-27	2.04827e-28	0	0	0
495	5	8.42011e-31	-2.03953e-30	1.68242e-29	3.58039e-28	-3.7402e-28	2.71848e-29	300	610	0	-1.33022e-30	-3.18789e-31	-3.29575e-31	2.6638e-29	7.8998e-29	-1.10108e-28	300	200	0	-4.88205e-31	-2.35832e-30	1.64946e-29	1.04683e-26	-5.21997e-27	-1.038e-27	0	0	0
495	6	3.3624e-30	-3.27214e-30	2.34939e-29	4.90358e-28	-4.92155e-28	-6.11437e-29	300	610	0	-1.55225e-30	-2.51082e-31	4.40231e-31	-1.75753e-30	-2.48367e-29	-1.25662e-28	300	200	0	1.81014e-30	-3.52322e-30	2.39342e-29	1.47388e-26	-7.78413e-27	-2.98438e-27	0	0	0
495	7	7.0488e-30	-4.73746e-30	3.02226e-29	6.18815e-28	-5.9557e-28	-2.02092e-28	300	610	0	-1.61655e-30	-8.12565e-32	1.68785e-30	-5.07808e-29	-2.00284e-28	-1.26659e-28	300	200	0	5.43225e-30	-4.81872e-30	3.19105e-29	1.91101e-26	-1.06298e-26	-5.75082e-27	0	0	0
495	8	1.19988e-29	-6.30367e-30	3.56586e-29	7.13915e-28	-6.51936e-28	-4.05334e-28	300	610	0	-1.39317e-30	2.30967e-31	3.5078e-30	-1.25516e-28	-4.63903e-28	-1.02126e-28	300	200	0	1.06056e-29	-6.0727e-30	3.91664e-29	2.27502e-26	-1.33748e-26	-9.36991e-27	0	0	0
495	9	1.81201e-29	-7.72058e-30	3.77189e-29	7.31281e-28	-6.14782e-28	-6.74776e-28	300	610	0	-7.15752e-31	7.26117e-31	5.9458e-30	-2.29473e-28	-8.26213e-28	-3.82804e-29	300	200	0	1.74043e-29	-6.99446e-30	4.36647e-29	2.43638e-26	-1.53758e-26	-1.37215e-26	0	0	0
496	0	2.50092e-29	-8.58399e-30	3.34807e-29	6.09841e-28	-4.22678e-28	-1.00348e-27	300	610	0	6.1089e-31	1.43675e-30	8.95322e-30	-3.62698e-28	-1.28504e-27	8.07033e-29	300	200	0	2.56201e-29	-7.14725e-30	4.2434e-29	2.2118e-26	-1.56677e-26	-1.84448e-26	0	0	0
496	1	3.18053e-29	-8.30569e-30	1.91666e-29	2.72164e-28	-9.06154e-31	-1.36711e-27	300	610	0	2.79161e-30	2.3748e-30	1.23274e-29	-5.19203e-28	-1.8166e-27	2.70914e-28	300	200	0	3.45969e-29	-5.93089e-30	3.1494e-29	1.36254e-26	-1.29264e-26	-2.2835e-26	0	0	0
496	2	3.70302e-29	-6.09933e-30	-9.70409e-30	-3.71588e-28	7.3286e-28	-1.71607e-27	300	610	0	6.00561e-30	3.51388e-30	1.56396e-29	-6.83744e-28	-2.36443e-27	5.45565e-28	300	200	0	4.30359e-29	-2.58545e-30	5.93555e-30	-3.971e-27	-5.47795e-27	-2.57357e-26	0	0	0
496	3	3.84391e-29	-9.9707e-31	-5.7906e-29	-1.4142e-27	1.85711e-27	-1.96715e-27	300	610	0	1.03503e-29	4.7664e-30	1.81575e-29	-8.28141e-28	-2.82695e-27	9.10128e-28	300	200	0	4.87894e-29	3.76933e-30	-3.97485e-29	-3.37526e-26	8.61282e-27	-2.54441e-26	0	0	0
496	4	3.29185e-29	8.08394e-30	-1.29735e-28	-2.93433e-27	3.4274e-27	-1.99593e-27	300	610	0	1.57606e-29	5.9565e-30	1.87716e-29	-9.0756e-28	-3.04519e-27	1.35547e-27	300	200	0	4.86791e-29	1.40404e-29	-1.10963e-28	-7.85519e-26	3.13346e-26	-1.96607e-26	0	0	0
496	5	1.64905e-29	2.2202e-29	-2.27762e-28	-4.96978e-27	5.44784e-27	-1.6321e-27	300	610	0	2.19024e-29	6.79123e-30	1.5947e-29	-8.57495e-28	-2.79331e-27	1.84898e-27	300	200	0	3.83929e-29	2.89932e-29	-2.11816e-28	-1.40181e-25	6.43563e-26	-5.5248e-27	0	0	0
496	6	-1.5502e-29	4.21533e-29	-3.5103e-28	-7.47943e-27	7.83226e-27	-6.60851e-28	300	610	0	2.80429e-29	6.8348e-30	7.72736e-30	-5.92603e-28	-1.77598e-27	2.3239e-27	300	200	0	1.2541e-29	4.89881e-29	-3.43302e-28	-2.18303e-25	1.08445e-25	2.02071e-26	0	0	0
496	7	-6.79311e-29	6.8113e-29	-4.92634e-28	-1.02934e-26	1.03553e-26	1.16545e-27	300	610	0	3.29079e-29	5.49327e-30	-8.1712e-30	-8.99668e-30	3.61721e-28	2.66803e-27	300	200	0	-3.50233e-29	7.36063e-29	-5.00806e-28	-3.08911e-25	1.6264e-25	6.07718e-26	0	0	0
496	8	-1.45033e-28	9.91399e-29	-6.36769e-28	-1.30533e-26	1.25962e-26	4.10023e-27	300	610	0	3.45454e-29	2.02087e-30	-3.41288e-29	1.00792e-27	4.00476e-27	2.71331e-27	300	200	0	-1.10488e-28	1.01161e-28	-6.70897e-28	-4.02444e-25	2.23174e-25	1.18723e-25	0	0	0
496	9	-2.49061e-28	1.32546e-28	-7.55414e-28	-1.51466e-26	1.38817e-26	8.35437e-27	300	610	0	3.023e-29	-4.43767e-30	-7.21991e-29	2.56762e-27	9.51057e-27	2.22941e-27	300	200	0	-2.18831e-28	1.28108e-28	-8.27613e-28	-4.81672e-25	2.8218e-25	1.94897e-25	0	0	0
497	0	-3.78347e-28	1.63163e-28	-8.05125e-28	-1.56466e-26	1.3239e-26	1.40211e-26	300	610	0	1.64557e-29	-1.47506e-29	-1.23442e-28	4.74793e-27	1.71145e-26	9.25482e-28	300	200	0	-3.61891e-28	1.48413e-28	-9.28568e-28	-5.1959e-25	3.26295e-25	2.86971e-25	0	0	0
497	1	-5.24755e-28	1.8258e-28	-7.24631e-28	-1.32716e-26	9.37591e-27	2.09696e-26	300	610	0	-1.09141e-29	-2.9629e-29	-1.86971e-28	7.55554e-27	2.6791e-26	-1.53433e-27	300	200	0	-5.35669e-28	1.52951e-28	-9.11602e-28	-4.77794e-25	3.3536e-25	3.87604e-25	0	0	0
497	2	-6.70583e-28	1.78491e-28	-4.34366e-28	-6.38887e-27	7.1263e-28	2.87066e-26	300	610	0	-5.62545e-29	-4.93625e-29	-2.58693e-28	1.0872e-26	3.80655e-26	-5.49446e-27	300	200	0	-7.26837e-28	1.29129e-28	-6.93059e-28	-3.06021e-25	2.81584e-25	4.82257e-25	0	0	0
497	3	-7.85162e-28	1.34367e-28	1.60558e-28	6.90701e-27	-1.4503e-26	3.62107e-26	300	610	0	-1.23449e-28	-7.34485e-29	-3.29795e-28	1.43857e-26	4.97815e-26	-1.12429e-26	300	200	0	-9.08611e-28	6.0918e-29	-1.69236e-28	5.61984e-26	1.29663e-25	5.46882e-25	0	0	0
497	4	-8.21633e-28	2.97582e-29	1.162e-27	2.86e-26	-3.79598e-26	4.17535e-26	300	610	0	-2.14719e-28	-1.0011e-28	-3.85071e-28	1.7514e-26	5.9836e-26	-1.89096e-26	300	200	0	-1.03635e-27	-7.03519e-29	7.76931e-28	6.74544e-25	-1.61458e-25	5.45878e-25	0	0	0
497	5	-7.14687e-28	-1.58356e-28	2.66283e-27	6.03994e-26	-7.08861e-26	4.27358e-26	300	610	0	-3.28939e-28	-1.25723e-28	-4.01362e-28	1.93232e-26	6.49155e-26	-2.83229e-26	300	200	0	-1.04363e-27	-2.84078e-28	2.26147e-27	1.61014e-24	-6.34318e-25	4.30936e-25	0	0	0
497	6	-3.80476e-28	-4.527e-28	4.72101e-27	1.03183e-25	-1.13455e-25	3.55822e-26	300	610	0	-4.59388e-28	-1.44199e-28	-3.46468e-28	1.84628e-26	6.0289e-26	-3.88221e-26	300	200	0	-8.39864e-28	-5.96899e-28	4.37455e-27	2.90352e-24	-1.32522e-24	1.41658e-25	0	0	0
497	7	2.79706e-28	-8.70773e-28	7.32179e-27	1.56198e-25	-1.63967e-25	1.57617e-26	300	610	0	-5.91013e-28	-1.46434e-28	-1.79147e-28	1.31379e-26	3.97404e-26	-4.90327e-26	300	200	0	-3.11307e-28	-1.01721e-27	7.14264e-27	4.55097e-24	-2.25208e-24	-3.90851e-25	0	0	0
497	8	1.36995e-27	-1.41735e-27	1.0327e-26	2.16017e-25	-2.1782e-25	-2.198e-26	300	610	0	-6.97391e-28	-1.19954e-28	1.49021e-28	1.15204e-27	-4.24012e-27	-5.66241e-26	300	200	0	6.72555e-28	-1.5373e-27	1.0476e-26	6.47263e-24	-3.39714e-24	-1.23598e-24	0	0	0
497	9	2.9821e-27	-2.07409e-27	1.34124e-26	2.75263e-25	-2.66318e-25	-8.30656e-26	300	610	0	-7.37796e-28	-4.90247e-29	6.88894e-28	-1.99336e-26	-7.98552e-26	-5.80859e-26	300	200	0	2.2443e-27	-2.12311e-27	1.41012e-26	8.47274e-24	-4.68427e-24	-2.4496e-24	0	0	0
498	0	5.16769e-27	-2.78624e-27	1.59974e-26	3.21229e-25	-2.95444e-25	-1.72085e-25	300	610	0	-6.55078e-28	8.45072e-29	1.48503e-27	-5.24739e-26	-1.94812e-25	-4.85832e-26	300	200	0	4.51261e-27	-2.70174e-27	1.74825e-26	1.01945e-23	-5.9516e-24	-4.05246e-24	0	0	0
498	1	7.89744e-27	-3.44711e-27	1.71763e-26	3.34566e-25	-2.84837e-25	-2.91231e-25	300	610	0	-3.75369e-28	2.99232e-28	2.56179e-27	-9.81892e-26	-3.54356e-25	-2.1981e-26	300	200	0	7.52207e-27	-3.14788e-27	1.97381e-26	1.10752e-23	-6.92168e-24	-5.99994e-24	0	0	0
498	2	1.10076e-26	-3.88173e-27	1.56649e-26	2.88383e-25	-2.07324e-25	-4.38067e-25	300	610	0	1.88962e-28	6.10649e-28	3.90334e-27	-1.5734e-25	-5.58366e-25	2.88458e-26	300	200	0	1.11965e-26	-3.27108e-27	1.95682e-26	1.03103e-23	-7.17359e-24	-8.14296e-24	0	0	0
498	3	1.41344e-26	-3.83271e-27	9.78778e-27	1.48259e-25	-2.9514e-26	-6.02615e-25	300	610	0	1.13131e-27	1.02566e-27	5.42726e-27	-2.27592e-25	-7.9741e-25	1.11266e-25	300	200	0	1.52657e-26	-2.80705e-27	1.5215e-26	6.84193e-24	-6.12419e-24	-1.01817e-23	0	0	0
498	4	1.66418e-26	-2.95269e-27	-2.4638e-27	-1.262e-25	2.85866e-25	-7.63849e-25	300	610	0	2.53571e-27	1.5348e-27	6.95235e-27	-3.02586e-25	-1.04782e-24	2.31545e-25	300	200	0	1.91775e-26	-1.4179e-27	4.48855e-27	-6.09294e-25	-3.02904e-24	-1.16163e-23	0	0	0
498	5	1.75519e-26	-8.09803e-28	-2.32618e-26	-5.77392e-25	7.75122e-25	-8.85884e-25	300	610	0	4.45254e-27	2.10206e-27	8.16322e-27	-3.70275e-25	-1.26607e-24	3.92729e-25	300	200	0	2.20044e-26	1.29225e-27	-1.50986e-26	-1.34427e-23	2.98241e-24	-1.17026e-23	0	0	0
498	6	1.54952e-26	3.0852e-27	-5.46116e-26	-1.24241e-24	1.46534e-24	-9.14434e-25	300	610	0	6.86313e-27	2.65279e-27	8.5765e-27	-4.11222e-25	-1.38313e-24	5.91634e-25	300	200	0	2.23583e-26	5.73799e-27	-4.60351e-26	-3.2976e-23	1.28195e-23	-9.42611e-24	0	0	0
498	7	8.70487e-27	9.21993e-27	-9.7813e-26	-2.14142e-24	2.36196e-24	-7.74469e-25	300	610	0	9.63265e-27	3.06057e-27	7.51683e-27	-3.97168e-25	-1.29991e-24	8.14902e-25	300	200	0	1.83375e-26	1.22805e-26	-9.02962e-26	-6.01117e-23	2.72707e-23	-3.51192e-24	0	0	0
498	8	-4.91051e-27	1.7978e-26	-1.52669e-25	-3.261e-24	3.43164e-24	-3.70432e-25	300	610	0	1.24521e-26	3.13516e-27	4.11504e-27	-2.90365e-25	-8.85615e-25	1.03424e-24	300	200	0	7.54163e-27	2.11132e-26	-1.48554e-25	-9.48432e-23	4.67503e-23	7.50275e-24	0	0	0
498	9	-2.75732e-26	2.94828e-26	-2.16421e-25	-4.53204e-24	4.58051e-24	4.09115e-25	300	610	0	1.47739e-26	2.61476e-27	-2.65493e-27	-4.43936e-26	1.86032e-26	1.20127e-24	300	200	0	-1.27993e-26	3.20975e-26	-2.19076e-25	-1.35584e-22	7.09363e-23	2.51045e-23	0	0	0
499	0	-6.12721e-26	4.3379e-26	-2.82425e-25	-5.80294e-24	5.62887e-24	1.68013e-24	300	610	0	1.57484e-26	1.16743e-27	-1.38792e-26	3.92625e-25	1.58743e-24	1.24268e-24	300	200	0	-4.55237e-26	4.45465e-26	-2.96304e-25	-1.78327e-22	9.82927e-23	5.0513e-23	0	0	0
499	1	-1.07178e-25	5.85531e-26	-3.38659e-25	-6.81006e-24	6.28503e-24	3.54237e-24	300	610	0	1.41777e-26	-1.59196e-27	-3.05234e-26	1.07131e-24	3.98688e-24	1.05701e-24	300	200	0	-9.30005e-26	5.69612e-26	-3.69182e-25	-2.15691e-22	1.25491e-22	8.42309e-23	0	0	0
499	2	-1.64796e-25	7.28032e-26	-3.66239e-25	-7.14955e-24	6.12297e-24	6.04676e-24	300	610	0	8.50581e-27	-6.06119e-27	-5.31426e-26	2.02957e-24	7.33345e-24	5.14888e-25	300	200	0	-1.56291e-25	6.6742e-26	-4.19382e-25	-2.35951e-22	1.46773e-22	1.25409e-22	0	0	0
499	3	-2.30838e-25	8.24912e-26	-3.38264e-25	-6.25745e-24	4.57142e-24	9.14871e-24	300	610	0	-3.12292e-27	-1.25775e-26	-8.14639e-26	3.27539e-24	1.16334e-23	-5.34779e-25	300	200	0	-2.33961e-25	6.99137e-26	-4.19728e-25	-2.2226e-22	1.53353e-22	1.71024e-22	0	0	0
499	4	-2.97834e-25	8.22355e-26	-2.19462e-25	-3.40826e-24	9.24878e-25	1.26467e-23	300	610	0	-2.27009e-26	-2.13031e-26	-1.1383e-25	4.76301e-24	1.66997e-23	-2.24955e-24	300	200	0	-3.20535e-25	6.09323e-26	-3.33292e-25	-1.52358e-22	1.32998e-22	2.14896e-22	0	0	0
499	5	-3.52598e-25	6.47378e-26	3.26758e-26	2.25404e-24	-5.60925e-24	1.61082e-23	300	610	0	-5.20452e-26	-3.20618e-26	-1.46518e-25	6.36272e-24	2.20486e-23	-4.76552e-24	300	200	0	-4.04643e-25	3.2676e-26	-1.13842e-25	8.13799e-25	7.0015e-23	2.46639e-22	0	0	0
499	6	-3.74732e-25	2.08802e-26	4.64438e-25	1.16349e-23	-1.58108e-23	1.87885e-23	300	610	0	-9.22905e-26	-4.41256e-26	-1.7299e-25	7.82565e-24	2.67797e-23	-8.1533e-24	300	200	0	-4.67023e-25	-2.32454e-26	2.91448e-25	2.67054e-22	-5.40483e-23	2.50706e-22	0	0	0
499	7	-3.35523e-25	-5.97302e-26	1.11908e-24	2.55382e-23	-3.02754e-23	1.95541e-23	300	610	0	-1.43151e-25	-5.59579e-26	-1.83159e-25	8.74732e-24	2.94552e-23	-1.23549e-23	300	200	0	-4.78673e-25	-1.15688e-25	9.35924e-25	6.74742e-22	-2.58621e-22	2.05792e-22	0	0	0
499	8	-1.97751e-25	-1.87548e-25	2.02563e-24	4.44242e-23	-4.91553e-23	1.68309e-23	300	610	0	-2.01926e-25	-6.49336e-26	-1.62866e-25	8.53647e-24	2.80006e-23	-1.71006e-23	300	200	0	-3.99676e-25	-2.52482e-25	1.86277e-24	1.24391e-21	-5.60801e-22	8.49988e-23	0	0	0
499	9	8.28799e-26	-3.70968e-25	3.18233e-24	6.806e-23	-7.17997e-23	8.60433e-24	300	610	0	-2.6228e-25	-6.708e-26	-9.37977e-26	6.39957e-24	1.96642e-23	-2.18087e-23	300	200	0	-1.794e-25	-4.38048e-25	3.08854e-24	1.9759e-21	-9.70085e-22	-1.4272e-22	0	0	0
500	0	5.53788e-25	-6.1306e-25	4.53425e-24	9.5056e-23	-9.62957e-23	-7.48822e-24	300	610	0	-3.12864e-25	-5.69031e-26	4.5782e-26	1.35585e-24	1.08737e-24	-2.54749e-23	300	200	0	2.40924e-25	-6.69963e-25	4.58003e-24	2.8393e-21	-1.48078e-21	-5.0919e-22	0	0	0
500	1	1.25799e-24	-9.06998e-25	5.94535e-24	1.22298e-22	-1.18933e-22	-3.39248e-23	300	610	0	-3.35967e-25	-2.74028e-26	2.79056e-25	-7.69772e-24	-3.14484e-23	-2.6569e-23	300	200	0	9.22024e-25	-9.34401e-25	6.22441e-24	3.75222e-21	-2.06196e-21	-1.041e-21	0	0	0
500	2	2.22193e-24	-1.23016e-24	7.16679e-24	1.4432e-22	-1.33642e-22	-7.28706e-23	300	610	0	-3.06482e-25	2.95887e-26	6.26918e-25	-2.18482e-23	-8.15159e-23	-2.29623e-23	300	200	0	1.91545e-24	-1.20057e-24	7.79371e-24	4.56197e-21	-2.64521e-21	-1.75009e-21	0	0	0
500	3	3.43774e-24	-1.53713e-24	7.80508e-24	1.52694e-22	-1.31513e-22	-1.25497e-22	300	610	0	-1.91646e-25	1.22577e-25	1.10195e-24	-4.19292e-23	-1.51694e-22	-1.19277e-23	300	200	0	3.2461e-24	-1.41455e-24	8.90702e-24	5.02435e-21	-3.11113e-21	-2.62048e-21	0	0	0
500	4	4.8395e-24	-1.75229e-24	7.29672e-24	1.35596e-22	-1.00539e-22	-1.91006e-22	300	610	0	4.78279e-26	2.58892e-25	1.69964e-24	-6.81609e-23	-2.42296e-22	9.73788e-24	300	200	0	4.88733e-24	-1.4934e-24	8.99637e-24	4.78668e-21	-3.27634e-21	-3.59095e-21	0	0	0
500	5	6.27401e-24	-1.76315e-24	4.89947e-24	7.77394e-23	-2.58182e-23	-2.65335e-22	300	610	0	4.54421e-25	4.42295e-25	2.38676e-24	-9.9651e-23	-3.49635e-22	4.54011e-23	300	200	0	6.72843e-24	-1.32086e-24	7.28623e-24	3.38072e-21	-2.88429e-21	-4.53422e-21	0	0	0
500	6	7.468e-24	-1.41643e-24	-2.86007e-25	-3.90094e-23	1.09496e-22	-3.39594e-22	300	610	0	1.06737e-24	6.69568e-25	3.08692e-24	-1.33757e-22	-4.63825e-22	9.80147e-23	300	200	0	8.53536e-24	-7.46857e-25	2.80091e-24	2.34304e-22	-1.6043e-21	-5.23459e-21	0	0	0
500	7	7.99607e-24	-5.19654e-25	-9.24568e-24	-2.33979e-22	3.22139e-22	-3.9833e-22	300	610	0	1.91212e-24	9.26013e-25	3.66456e-24	-1.6534e-22	-5.66252e-22	1.69199e-22	300	200	0	9.90819e-24	4.06359e-25	-5.58112e-24	-5.28677e-21	9.5463e-22	-5.36725e-21	0	0	0
500	8	7.25643e-24	1.14784e-24	-2.29118e-23	-5.24565e-22	6.25185e-22	-4.17888e-22	300	610	0	2.98487e-24	1.18002e-24	3.90934e-24	-1.85986e-22	-6.26979e-22	2.57923e-22	300	200	0	1.02413e-23	2.32786e-24	-1.90025e-23	-1.37931e-20	5.20736e-21	-4.485e-21	0	0	0
500	9	4.46526e-24	3.81005e-24	-4.19299e-23	-9.212e-22	1.02262e-21	-3.65249e-22	300	610	0	4.23171e-24	1.37711e-24	3.52442e-24	-1.83327e-22	-6.02588e-22	3.58755e-22	300	200	0	8.69697e-24	5.18716e-24	-3.84054e-23	-2.57279e-20	1.15242e-20	-2.0205e-21	0	0	0
501	0	-1.31531e-24	7.6503e-24	-6.63128e-23	-1.42003e-21	1.50182e-21	-1.97956e-22	300	610	0	5.52282e-24	1.43434e-24	2.12409e-24	-1.40688e-22	-4.35208e-22	4.59735e-22	300	200	0	4.2075e-24	9.08464e-24	-6.41887e-23	-4.11506e-20	2.01213e-20	2.68495e-21	0	0	0
501	1	-1.10966e-23	1.27432e-23	-9.49704e-23	-1.99317e-21	2.02385e-21	1.34062e-22	300	610	0	6.62316e-24	1.23645e-24	-7.51938e-25	-3.73526e-23	-5.38402e-23	5.40034e-22	300	200	0	-4.47342e-24	1.39796e-23	-9.57223e-23	-5.94418e-20	3.09014e-20	1.03123e-20	0	0	0
501	2	-2.58079e-23	1.89586e-23	-1.2512e-22	-2.57671e-21	2.51214e-21	6.83735e-22	300	610	0	7.16355e-24	6.3587e-25	-5.59822e-24	1.50122e-22	6.20628e-22	5.67712e-22	300	200	0	-1.86443e-23	1.95944e-23	-1.30719e-22	-7.89291e-20	4.32433e-20	2.14399e-20	0	0	0
501	3	-4.60432e-23	2.58375e-23	-1.51614e-22	-3.05732e-21	2.84047e-21	1.49798e-21	300	610	0	6.61796e-24	-5.4057e-25	-1.28664e-23	4.45062e-22	1.66502e-21	4.98129e-22	300	200	0	-3.94252e-23	2.52969e-23	-1.6448e-22	-9.64558e-20	5.5742e-20	3.6348e-20	0	0	0
501	4	-7.16903e-23	3.24441e-23	-1.66254e-22	-3.25926e-21	2.82251e-21	2.60356e-21	300	610	0	4.2967e-24	-2.47463e-24	-2.28397e-23	8.65755e-22	3.13624e-21	2.73809e-22	300	200	0	-6.73936e-23	2.99695e-23	-1.89094e-22	-1.06938e-19	6.59218e-20	5.474e-20	0	0	0
501	5	-1.01432e-22	3.7207e-23	-1.57242e-22	-2.93462e-21	2.20598e-21	3.98658e-21	300	610	0	-6.31611e-25	-5.32535e-24	-3.54498e-23	1.41793e-21	5.04475e-21	-1.73125e-22	300	200	0	-1.02063e-22	3.18817e-23	-1.92692e-22	-1.02994e-19	6.99573e-20	7.53776e-20	0	0	0
501	6	-1.32127e-22	3.77756e-23	-1.08961e-22	-1.76145e-21	6.76226e-22	5.56535e-21	300	610	0	-9.07233e-24	-9.17924e-24	-5.00313e-23	2.08428e-21	7.31807e-21	-9.14565e-22	300	200	0	-1.41199e-22	2.85964e-23	-1.58992e-22	-7.4777e-20	6.24695e-20	9.56415e-20	0	0	0
501	7	-1.58115e-22	3.09312e-23	-2.39201e-24	6.44289e-22	-2.12467e-21	7.15721e-21	300	610	0	-2.18718e-23	-1.39788e-23	-6.50179e-23	2.81105e-21	9.75449e-21	-2.01449e-21	300	200	0	-1.79987e-22	1.69524e-23	-6.74099e-23	-1.01936e-20	3.64922e-20	1.11053e-19	0	0	0
501	8	-1.70529e-22	1.26128e-23	1.83457e-22	4.69493e-21	-6.55562e-21	8.44173e-21	300	610	0	-3.95982e-23	-1.94278e-23	-7.76011e-23	3.49218e-21	1.19694e-20	-3.50982e-21	300	200	0	-2.10127e-22	-6.815e-24	1.05856e-22	1.04249e-19	-1.62569e-20	1.1483e-19	0	0	0
501	9	-1.56759e-22	-2.18635e-23	4.68657e-22	1.07666e-20	-1.29029e-20	8.92535e-21	300	610	0	-6.2218e-23	-2.48765e-23	-8.33951e-23	3.9527e-21	1.33396e-20	-5.38281e-21	300	200	0	-2.18976e-22	-4.674e-23	3.85262e-22	2.81678e-19	-1.04631e-19	9.75868e-20	0	0	0
502	0	-1.00301e-22	-7.72936e-23	8.67517e-22	1.90942e-20	-2.12669e-20	7.9157e-21	300	610	0	-8.86582e-23	-2.91947e-23	-7.61791e-23	3.93402e-21	1.29567e-20	-7.52424e-21	300	200	0	-1.88959e-22	-1.06488e-22	7.91337e-22	5.31866e-19	-2.36641e-19	4.73602e-20	0	0	0
502	1	1.86932e-23	-1.57674e-22	1.38135e-21	2.96188e-20	-3.14042e-20	4.51818e-21	300	610	0	-1.16261e-22	-3.06514e-23	-4.78317e-23	3.08575e-21	9.60385e-21	-9.68852e-21	300	200	0	-9.75673e-23	-1.88325e-22	1.33352e-21	8.56723e-19	-4.17173e-19	-4.98187e-20	0	0	0
502	2	2.21781e-22	-2.64781e-22	1.98861e-21	4.1782e-20	-4.25237e-20	-2.32796e-21	300	610	0	-1.4016e-22	-2.68289e-23	1.1391e-23	9.70497e-22	1.78087e-21	-1.14437e-20	300	200	0	8.16209e-23	-2.9161e-22	2e-21	1.24408e-18	-6.4466e-19	-2.08509e-19	0	0	0
502	3	5.29017e-22	-3.96164e-22	2.63242e-21	5.42731e-20	-5.30456e-20	-1.37526e-20	300	610	0	-1.52664e-22	-1.46171e-23	1.12034e-22	-2.90976e-21	-1.21947e-20	-1.21235e-20	300	200	0	3.76353e-22	-4.10782e-22	2.74446e-21	1.65983e-18	-9.06643e-19	-4.41278e-19	0	0	0
502	4	9.53686e-22	-5.42525e-22	3.20633e-21	6.47443e-20	-6.03463e-20	-3.07713e-20	300	610	0	-1.42754e-22	9.65366e-24	2.63847e-22	-9.05523e-21	-3.39735e-20	-1.07918e-20	300	200	0	8.10932e-22	-5.32872e-22	3.47017e-21	2.03874e-18	-1.1743e-18	-7.54623e-19	0	0	0
502	5	1.49454e-21	-6.84587e-22	3.53962e-21	6.95308e-20	-6.05305e-20	-5.39907e-20	300	610	0	-9.59156e-23	4.98654e-23	4.7318e-22	-1.78662e-20	-6.48078e-20	-6.23782e-21	300	200	0	1.39863e-21	-6.34721e-22	4.0128e-21	2.275e-18	-1.39631e-18	-1.14313e-18	0	0	0
502	6	2.12532e-21	-7.89711e-22	3.38532e-21	6.34377e-20	-4.82989e-20	-8.31799e-20	300	610	0	5.43872e-24	1.09464e-22	7.39148e-22	-2.9486e-20	-1.04998e-19	2.97639e-21	300	200	0	2.13076e-21	-6.80246e-22	4.12447e-21	2.21418e-18	-1.49291e-18	-1.58181e-18	0	0	0
502	7	2.78171e-21	-8.08792e-22	2.41495e-21	3.96851e-20	-1.70093e-20	-1.16699e-19	300	610	0	1.80594e-22	1.90424e-22	1.04846e-21	-4.35817e-20	-1.53128e-19	1.83853e-20	300	200	0	2.9623e-21	-6.18368e-22	3.46341e-21	1.64923e-18	-1.35135e-18	-2.01679e-18	0	0	0
502	8	3.34652e-21	-6.74265e-22	2.26426e-22	-9.85649e-21	4.09392e-20	-1.508e-19	300	610	0	4.47789e-22	2.91749e-22	1.36904e-21	-5.90608e-20	-2.05085e-19	4.13731e-20	300	200	0	3.79431e-21	-3.82515e-22	1.59546e-21	3.24649e-19	-8.24911e-19	-2.35512e-18	0	0	0
502	9	3.63492e-21	-3.00464e-22	-3.62698e-21	-9.39792e-20	1.33238e-19	-1.78839e-19	300	610	0	8.1966e-22	4.07482e-22	1.64271e-21	-7.3736e-20	-2.52925e-19	7.2776e-20	300	200	0	4.45458e-21	1.07018e-22	-1.98427e-21	-2.04649e-18	2.61774e-19	-2.45519e-18	0	0	0
503	0	3.38278e-21	4.11984e-22	-9.57701e-21	-2.20804e-19	2.66143e-19	-1.90522e-19	300	610	0	1.29648e-21	5.24276e-22	1.77807e-21	-8.39699e-20	-2.83685e-19	1.12303e-19	300	200	0	4.67926e-21	9.3626e-22	-7.79894e-21	-5.7462e-18	2.09754e-18	-2.12013e-18	0	0	0
503	1	2.24276e-21	1.5657e-21	-1.79398e-20	-3.956e-19	4.42113e-19	-1.71334e-19	300	610	0	1.85695e-21	6.18696e-22	1.64477e-21	-8.43571e-20	-2.78358e-19	1.57764e-19	300	200	0	4.09971e-21	2.18439e-21	-1.6295e-20	-1.09894e-17	4.85548e-18	-1.09773e-18	0	0	0
503	2	-2.05119e-22	3.24766e-21	-2.8765e-20	-6.17586e-19	6.56494e-19	-1.02432e-19	300	610	0	2.4467e-21	6.54623e-22	1.07187e-21	-6.75378e-20	-2.11371e-19	2.04118e-19	300	200	0	2.24158e-21	3.90228e-21	-2.76931e-20	-1.78301e-17	8.64546e-18	9.08153e-19	0	0	0
503	3	-4.42013e-21	5.4996e-21	-4.16281e-20	-8.75614e-19	8.93227e-19	3.86481e-20	300	610	0	2.96508e-21	5.81364e-22	-1.46832e-22	-2.42793e-20	-5.10309e-20	2.42414e-19	300	200	0	-1.45505e-21	6.08096e-21	-4.17749e-20	-2.60305e-17	1.34445e-17	4.20861e-18	0	0	0
503	4	-1.08346e-20	8.27592e-21	-5.53683e-20	-1.14282e-18	1.11975e-18	2.76011e-19	300	610	0	3.25182e-21	3.3339e-22	-2.23605e-21	5.59939e-20	2.38427e-19	2.58753e-19	300	200	0	-7.58279e-21	8.60931e-21	-5.76044e-20	-3.48955e-17	1.90035e-17	9.07631e-18	0	0	0
503	5	-1.97445e-20	1.13886e-20	-6.7785e-20	-1.3706e-18	1.28153e-18	6.31617e-19	300	610	0	3.07624e-21	-1.67038e-22	-5.4061e-21	1.84e-19	6.92432e-19	2.33514e-19	300	200	0	-1.66682e-20	1.12215e-20	-7.3191e-20	-4.3078e-17	2.47314e-17	1.56605e-17	0	0	0
503	6	-3.11468e-20	1.44407e-20	-7.53247e-20	-1.48254e-18	1.29718e-18	1.11914e-18	300	610	0	2.13295e-21	-1.00278e-21	-9.79865e-21	3.68483e-19	1.33849e-18	1.41194e-19	300	200	0	-2.90139e-20	1.3438e-20	-8.51233e-20	-4.83768e-17	2.95653e-17	2.38647e-17	0	0	0
503	7	-4.452e-20	1.67548e-20	-7.28186e-20	-1.36981e-18	1.0554e-18	1.735e-18	300	610	0	5.00019e-23	-2.24843e-21	-1.54066e-20	6.1294e-19	2.1846e-18	-4.86554e-20	300	200	0	-4.447e-20	1.45064e-20	-8.82252e-20	-4.75612e-17	3.18421e-17	3.31854e-17	0	0	0
503	8	-5.85476e-20	1.73052e-20	-5.33597e-20	-8.89696e-19	4.16023e-19	2.44638e-18	300	610	0	-3.58319e-21	-3.94872e-21	-2.19656e-20	9.11015e-19	3.20322e-18	-3.68766e-19	300	200	0	-6.21308e-20	1.33565e-20	-7.53254e-20	-3.62801e-17	2.91991e-17	4.25153e-17	0	0	0
503	9	-7.08049e-20	1.46741e-20	-8.45044e-21	1.29851e-19	-7.82298e-19	3.17637e-18	300	610	0	-9.15929e-21	-6.08716e-21	-2.88187e-20	1.24054e-18	4.31063e-18	-8.49058e-19	300	200	0	-7.99642e-20	8.58692e-21	-3.72691e-20	-9.13595e-18	1.85474e-17	4.99262e-17	0	0	0
504	0	-7.74412e-20	7.05487e-21	7.14116e-20	1.8762e-18	-2.70429e-18	3.78736e-18	300	610	0	-1.69584e-20	-8.54423e-21	-3.4762e-20	1.55642e-18	5.34286e-18	-1.50835e-18	300	200	0	-9.43995e-20	-1.48937e-21	3.66496e-20	3.99698e-17	-3.82513e-18	5.2463e-17	0	0	0
504	1	-7.29249e-20	-7.66e-21	1.95506e-19	4.52453e-18	-5.48639e-18	4.06466e-18	300	610	0	-2.70065e-20	-1.1046e-20	-3.78907e-20	1.78309e-18	6.03027e-18	-2.34227e-18	300	200	0	-9.99314e-20	-1.8706e-20	1.57615e-19	1.1709e-16	-4.19439e-17	4.59961e-17	0	0	0
504	2	-4.99477e-20	-3.16648e-20	3.70798e-19	8.19247e-18	-9.18755e-18	3.70411e-18	300	610	0	-3.88828e-20	-1.31067e-20	-3.54751e-20	1.80757e-18	5.9754e-18	-3.30698e-18	300	200	0	-8.88305e-20	-4.47715e-20	3.35323e-19	2.26943e-16	-9.95453e-17	2.52103e-17	0	0	0
504	3	3.73524e-22	-6.68497e-20	5.98791e-19	1.28732e-17	-1.37197e-17	2.30889e-18	300	610	0	-5.14761e-20	-1.39729e-20	-2.39174e-20	1.47533e-18	4.64086e-18	-4.29912e-18	300	200	0	-5.11026e-20	-8.08226e-20	5.74873e-19	3.70948e-16	-1.79088e-16	-1.61696e-17	0	0	0
504	4	8.78186e-20	-1.14184e-19	8.71164e-19	1.83448e-17	-1.87574e-17	-5.96556e-19	300	610	0	-6.27049e-20	-1.2582e-20	1.14436e-21	5.91529e-19	1.35738e-18	-5.13324e-18	300	200	0	2.51136e-20	-1.26766e-19	8.72308e-19	5.4449e-16	-2.80298e-16	-8.47878e-17	0	0	0
504	5	2.21699e-19	-1.72833e-19	1.16425e-18	2.40575e-17	-2.36297e-17	-5.52623e-18	300	610	0	-6.92321e-20	-7.55384e-21	4.44963e-20	-1.0683e-18	-4.63498e-18	-5.51955e-18	300	200	0	1.52467e-19	-1.80387e-19	1.20874e-18	7.3342e-16	-3.98206e-16	-1.86552e-16	0	0	0
504	6	4.08582e-19	-2.39e-19	1.43257e-18	2.90046e-17	-2.7204e-17	-1.29544e-17	300	610	0	-6.62284e-20	2.758e-21	1.1067e-19	-3.73369e-18	-1.40962e-17	-5.04689e-18	300	200	0	3.42354e-19	-2.36242e-19	1.54325e-18	9.09936e-16	-5.20707e-16	-3.24863e-16	0	0	0
504	7	6.48898e-19	-3.04523e-19	1.60221e-18	3.15945e-17	-2.77795e-17	-2.31876e-17	300	610	0	-4.72705e-20	2.01212e-20	2.02816e-19	-7.59529e-18	-2.76289e-17	-3.17824e-18	300	200	0	6.01627e-19	-2.84402e-19	1.80502e-18	1.02826e-15	-6.25793e-16	-4.9806e-16	0	0	0
504	8	9.32314e-19	-3.55339e-19	1.565e-18	2.95474e-17	-2.302e-17	-3.61779e-17	300	610	0	-4.49525e-21	4.61483e-20	3.21027e-19	-1.27367e-17	-4.54367e-17	7.3091e-19	300	200	0	9.27819e-19	-3.09191e-19	1.88602e-18	1.02082e-15	-6.78799e-16	-6.96017e-16	0	0	0
504	9	1.23192e-18	-3.70036e-19	1.17576e-18	1.98599e-17	-9.96838e-18	-5.12694e-17	300	610	0	7.0835e-20	8.1847e-20	4.60057e-19	-1.90379e-17	-6.69873e-17	7.37844e-18	300	200	0	1.30276e-18	-2.88189e-19	1.63581e-18	7.96212e-16	-6.30232e-16	-8.95988e-16	0	0	0
505	0	1.49757e-18	-3.18866e-19	2.54948e-19	-1.10769e-18	1.47992e-17	-6.68863e-17	300	610	0	1.87166e-19	1.26965e-19	6.0647e-19	-2.60495e-17	-9.05791e-17	1.74103e-17	300	200	0	1.68474e-18	-1.91901e-19	8.61418e-19	2.40444e-16	-4.15073e-16	-1.058e-15	0	0	0
505	1	1.64906e-18	-1.63745e-19	-1.39946e-18	-3.73464e-17	5.4808e-17	-8.01785e-17	300	610	0	3.50687e-19	1.79109e-19	7.35362e-19	-3.2843e-17	-1.12829e-16	3.12482e-17	300	200	0	1.99975e-18	1.53638e-20	-6.64101e-19	-7.76052e-16	4.52218e-17	-1.12038e-15	0	0	0
505	2	1.57058e-18	1.40009e-19	-3.98674e-18	-9.26313e-17	1.13029e-16	-8.6671e-17	300	610	0	5.62375e-19	2.32661e-19	8.07051e-19	-3.78483e-17	-1.2813e-16	4.88364e-17	300	200	0	2.13295e-18	3.7267e-19	-3.17969e-18	-2.38309e-15	8.36424e-16	-9.96562e-16	0	0	0
505	3	1.1084e-18	6.39288e-19	-7.66002e-18	-1.69579e-16	1.90854e-16	-7.99908e-17	300	610	0	8.13941e-19	2.77557e-19	7.64385e-19	-3.87054e-17	-1.28174e-16	6.93001e-17	300	200	0	1.92234e-18	9.16845e-19	-6.89564e-18	-4.68401e-15	2.0391e-15	-5.7455e-16	0	0	0
505	4	7.46992e-20	1.37511e-18	-1.24605e-17	-2.68246e-16	2.86635e-16	-5.17846e-17	300	610	0	1.0827e-18	2.98088e-19	5.31668e-19	-3.217e-17	-1.01671e-16	9.05218e-17	300	200	0	1.1574e-18	1.67319e-18	-1.19288e-17	-7.71465e-15	3.70805e-15	2.78589e-16	0	0	0
505	5	-1.73869e-18	2.36975e-18	-1.82259e-17	-3.84232e-16	3.93788e-16	8.012e-18	300	610	0	1.32564e-18	2.71984e-19	1.66609e-20	-1.41321e-17	-3.44923e-17	1.08661e-16	300	200	0	-4.13049e-19	2.64173e-18	-1.82092e-17	-1.1386e-14	5.84189e-15	1.70466e-15	0	0	0
505	6	-4.53212e-18	3.60831e-18	-2.44741e-17	-5.06287e-16	4.98499e-16	1.10354e-16	300	610	0	1.47327e-18	1.70182e-19	-8.82535e-19	2.01713e-17	8.95027e-17	1.17678e-16	300	200	0	-3.05885e-18	3.77849e-18	-2.53567e-17	-1.54105e-14	8.34183e-15	3.83152e-15	0	0	0
505	7	-8.45088e-18	5.01426e-18	-3.02665e-17	-6.13588e-16	5.77248e-16	2.6547e-16	300	610	0	1.42455e-18	-4.217e-20	-2.26348e-18	7.56515e-17	2.86605e-16	1.08958e-16	300	200	0	-7.02632e-18	4.97209e-18	-3.253e-17	-1.92145e-14	1.09601e-14	6.73618e-15	0	0	0
505	8	-1.35143e-17	6.41982e-18	-3.40648e-17	-6.72977e-16	5.94513e-16	4.80212e-16	300	610	0	1.04441e-18	-4.02765e-19	-4.19596e-18	1.5646e-16	5.69988e-16	7.11974e-17	300	200	0	-1.24698e-17	6.01706e-18	-3.82607e-17	-2.18464e-14	1.32413e-14	1.03913e-14	0	0	0
505	9	-1.95185e-17	7.53323e-18	-3.36072e-17	-6.36719e-16	5.01261e-16	7.54129e-16	300	610	0	1.6666e-19	-9.46419e-19	-6.68698e-18	2.64563e-16	9.44675e-16	-9.24225e-18	300	200	0	-1.93518e-17	6.58682e-18	-4.02941e-17	-2.18937e-14	1.44631e-14	1.45939e-14	0	0	0
506	0	-2.59141e-17	7.90763e-18	-2.58423e-17	-4.41622e-16	2.35125e-16	1.07416e-15	300	610	0	-1.39455e-18	-1.69573e-18	-9.6329e-18	3.97723e-16	1.40047e-15	-1.47233e-16	300	200	0	-2.73086e-17	6.2119e-18	-3.54752e-17	-1.74361e-14	1.3589e-14	1.8877e-14	0	0	0
506	1	-3.16641e-17	6.91905e-18	-6.97825e-18	-1.07179e-17	-2.76516e-16	1.40805e-15	300	610	0	-3.82075e-18	-2.64736e-18	-1.27592e-17	5.46852e-16	1.9028e-15	-3.56705e-16	300	200	0	-3.54848e-17	4.27169e-18	-1.97374e-17	-6.06739e-15	9.25078e-15	2.24121e-14	0	0	0
506	2	-3.50989e-17	3.76485e-18	2.72786e-17	7.40967e-16	-1.10906e-15	1.69679e-15	300	610	0	-7.24828e-18	-3.75353e-18	-1.55508e-17	6.92831e-16	2.38193e-15	-6.47068e-16	300	200	0	-4.23471e-17	1.13258e-20	1.17278e-17	1.49641e-14	-2.12818e-16	2.39131e-14	0	0	0
506	3	-3.37946e-17	-2.50187e-18	8.12042e-17	1.8947e-15	-2.32711e-15	1.84714e-15	300	610	0	-1.17067e-17	-4.89911e-18	-1.71815e-17	8.03058e-16	2.72134e-15	-1.01791e-15	300	200	0	-4.55013e-17	-7.40098e-18	6.40227e-17	4.84408e-14	-1.66285e-14	2.1565e-14	0	0	0
506	4	-2.45184e-17	-1.28826e-17	1.58157e-16	3.50848e-15	-3.96307e-15	1.7256e-15	300	610	0	-1.70335e-17	-5.87569e-18	-1.64548e-17	8.28248e-16	2.74736e-15	-1.45183e-15	300	200	0	-4.15519e-17	-1.87583e-17	1.41702e-16	9.6621e-14	-4.17318e-14	1.30092e-14	0	0	0
506	5	-3.30014e-18	-2.82663e-17	2.59202e-16	5.58774e-15	-5.98666e-15	1.15637e-15	300	610	0	-2.27662e-17	-6.35583e-18	-1.17789e-17	7.0031e-16	2.2229e-15	-1.90547e-15	300	200	0	-2.60663e-17	-3.46221e-17	2.47423e-16	1.60384e-13	-7.67396e-14	-4.56941e-15	0	0	0
506	6	3.42886e-17	-4.91612e-17	3.81199e-16	8.04545e-15	-8.26481e-15	-7.34594e-17	300	610	0	-2.8016e-17	-5.87293e-18	-1.20357e-18	3.32571e-16	8.49762e-16	-2.29935e-15	300	200	0	6.27266e-18	-5.50342e-17	3.79996e-16	2.38027e-13	-1.21715e-13	-3.41959e-14	0	0	0
506	7	9.25556e-17	-7.5309e-17	5.14338e-16	1.06517e-14	-1.05133e-14	-2.19724e-15	300	610	0	-3.13372e-17	-3.8152e-18	1.74394e-17	-3.75995e-16	-1.71471e-15	-2.50762e-15	300	200	0	6.12184e-17	-7.91242e-17	5.31777e-16	3.23712e-13	-1.747e-13	-7.86336e-14	0	0	0
506	8	1.74705e-16	-1.05171e-16	6.39247e-16	1.2976e-14	-1.2244e-14	-5.43546e-15	300	610	0	-3.06156e-17	5.54909e-19	4.62484e-17	-1.53042e-15	-5.81948e-15	-2.34986e-15	300	200	0	1.4409e-16	-1.04616e-16	6.85496e-16	4.05614e-13	-2.30628e-13	-1.39617e-13	0	0	0
506	9	2.81359e-16	-1.353e-16	7.23941e-16	1.43278e-14	-1.27151e-14	-9.94049e-15	300	610	0	-2.30119e-17	8.04067e-18	8.67649e-17	-3.22093e-15	-1.1752e-14	-1.58819e-15	300	200	0	2.58347e-16	-1.27259e-16	8.10706e-16	4.63956e-13	-2.8008e-13	-2.16733e-13	0	0	0
507	0	4.08514e-16	-1.59646e-16	7.21127e-16	1.37078e-14	-1.08979e-14	-1.57147e-14	300	610	0	-5.01502e-18	1.93931e-17	1.39242e-16	-5.49328e-15	-1.96334e-14	6.5902e-17	300	200	0	4.03499e-16	-1.40253e-16	8.6037e-16	4.69218e-13	-3.0801e-13	-3.05915e-13	0	0	0
507	1	5.44961e-16	-1.68886e-16	5.66696e-16	9.7869e-15	-5.47736e-15	-2.24989e-14	300	610	0	2.73265e-17	3.51167e-17	2.01641e-16	-8.30642e-15	-2.92701e-14	2.92916e-15	300	200	0	5.72288e-16	-1.33769e-16	7.68337e-16	3.81072e-13	-2.92718e-13	-3.97592e-13	0	0	0
507	2	6.69274e-16	-1.49936e-16	1.80584e-16	9.37956e-16	5.08626e-15	-2.96331e-14	300	610	0	7.79108e-17	5.51825e-17	2.68357e-16	-1.14768e-14	-3.99613e-14	7.30176e-15	300	200	0	7.47185e-16	-9.47533e-17	4.48941e-16	1.48741e-13	-2.05422e-13	-4.74597e-13	0	0	0
507	3	7.46705e-16	-8.58844e-17	-5.28419e-16	-1.46473e-14	2.24046e-14	-3.58965e-14	300	610	0	1.49735e-16	7.86394e-17	3.28745e-16	-1.4611e-14	-5.02697e-14	1.33928e-14	300	200	0	8.9644e-16	-7.24494e-18	-1.99673e-16	-2.86192e-13	-1.09922e-14	-5.10114e-13	0	0	0
507	4	7.26538e-16	4.33284e-17	-1.652e-15	-3.87171e-14	4.78801e-14	-3.93466e-14	300	610	0	2.43607e-16	1.0313e-16	3.65607e-16	-1.70325e-14	-5.77746e-14	2.12096e-14	300	200	0	9.70145e-16	1.46459e-16	-1.28639e-15	-9.83315e-13	3.29455e-13	-4.66109e-13	0	0	0
507	5	5.40802e-16	2.5908e-16	-3.26364e-15	-7.25525e-14	8.22603e-14	-3.71882e-14	300	610	0	3.56361e-16	1.24341e-16	3.53907e-16	-1.77122e-14	-5.88473e-14	3.0407e-14	300	200	0	8.97163e-16	3.83422e-16	-2.90973e-15	-1.9919e-12	8.53269e-13	-2.92916e-13	0	0	0
507	6	1.05613e-16	5.80609e-16	-5.38997e-15	-1.16357e-13	1.24999e-13	-2.57226e-14	300	610	0	4.78575e-16	1.35449e-16	2.60168e-16	-1.52215e-14	-4.85102e-14	4.00985e-14	300	200	0	5.84188e-16	7.16058e-16	-5.12981e-15	-3.33306e-12	1.58739e-12	6.90547e-14	0	0	0
507	7	-6.73203e-16	1.01944e-15	-7.97056e-15	-1.68416e-13	1.73413e-13	-4.46683e-16	300	610	0	5.91899e-16	1.26681e-16	4.318e-17	-7.73311e-15	-2.04716e-14	4.86397e-14	300	200	0	-8.13045e-17	1.14612e-15	-7.92738e-15	-4.97454e-12	2.53506e-12	6.84303e-13	0	0	0
507	8	-1.88818e-15	1.57129e-15	-1.08061e-14	-2.24038e-13	2.21659e-13	4.36077e-14	300	610	0	6.66261e-16	8.51615e-17	-3.43176e-16	6.89495e-15	3.25403e-14	5.3409e-14	300	200	0	-1.22192e-15	1.65645e-15	-1.11493e-14	-6.79799e-12	3.65763e-12	1.61249e-12	0	0	0
507	9	-3.60982e-15	2.20527e-15	-1.34971e-14	-2.74323e-13	2.59607e-13	1.11188e-13	300	610	0	6.57437e-16	-4.71203e-18	-9.43994e-16	3.09074e-14	1.17995e-13	5.0629e-14	300	200	0	-2.95238e-15	2.20056e-15	-1.44411e-14	-8.5598e-12	4.85164e-12	2.89249e-12	0	0	0
508	0	-5.85568e-15	2.85066e-15	-1.53786e-14	-3.04896e-13	2.71776e-13	2.05672e-13	300	610	0	5.05761e-16	-1.6005e-16	-1.79323e-15	6.62627e-14	2.42157e-13	3.5295e-14	300	200	0	-5.34992e-15	2.69061e-15	-1.71718e-14	-9.84908e-12	5.92228e-12	4.51896e-12	0	0	0
508	1	-8.54758e-15	3.38203e-15	-1.54621e-14	-2.94847e-13	2.36585e-13	3.27357e-13	300	610	0	1.37077e-16	-3.97037e-16	-2.89844e-15	1.14015e-13	4.07893e-13	1.30598e-15	300	200	0	-8.41051e-15	2.98499e-15	-1.83605e-14	-1.00491e-11	6.55635e-12	6.41077e-12	0	0	0
508	2	-1.14571e-14	3.60492e-15	-1.2401e-14	-2.16228e-13	1.26317e-13	4.71118e-13	300	610	0	-5.32593e-16	-7.26891e-16	-4.21966e-15	1.73426e-13	6.11571e-13	-5.80812e-14	300	200	0	-1.19897e-14	2.87803e-15	-1.66207e-14	-8.31323e-12	6.2996e-12	8.37178e-12	0	0	0
508	3	-1.41417e-14	3.24505e-15	-4.50545e-15	-3.4649e-14	-9.16629e-14	6.23465e-13	300	610	0	-1.58689e-15	-1.14987e-15	-5.64262e-15	2.40796e-13	8.39006e-13	-1.49328e-13	300	200	0	-1.57286e-14	2.09518e-15	-1.01481e-14	-3.57013e-12	4.54674e-12	1.00465e-11	0	0	0
508	4	-1.58785e-14	1.94622e-15	1.01615e-14	2.88352e-13	-4.51783e-13	7.59153e-13	300	610	0	-3.09155e-15	-1.6471e-15	-6.94746e-15	3.08039e-13	1.0606e-12	-2.77066e-13	300	200	0	-1.897e-14	2.99122e-16	3.214e-15	5.41975e-12	5.55177e-13	1.0876e-11	0	0	0
508	5	-1.56066e-14	-7.16383e-16	3.35641e-14	7.90347e-13	-9.84447e-13	8.37731e-13	300	610	0	-5.06748e-15	-2.17037e-15	-7.77627e-15	3.61115e-13	1.22607e-12	-4.41783e-13	300	200	0	-2.06741e-14	-2.88675e-15	2.57879e-14	1.99318e-11	-6.50238e-12	1.00634e-11	0	0	0
508	6	-1.18975e-14	-5.19883e-15	6.73079e-14	1.49957e-12	-1.70676e-12	8.00683e-13	300	610	0	-7.45335e-15	-2.63042e-15	-7.60528e-15	3.78548e-13	1.25964e-12	-6.36663e-13	300	200	0	-1.93508e-14	-7.82925e-15	5.97026e-14	4.10391e-11	-1.74291e-11	6.56336e-12	0	0	0
508	7	-2.97908e-15	-1.1917e-14	1.1204e-13	2.42213e-12	-2.60913e-12	5.70212e-13	300	610	0	-1.00575e-14	-2.88512e-15	-5.73081e-15	3.3037e-13	1.05681e-12	-8.4359e-13	300	200	0	-1.30366e-14	-1.48021e-14	1.06309e-13	6.92404e-11	-3.28194e-11	-8.85279e-13	0	0	0
508	8	1.31502e-14	-2.11306e-14	1.66609e-13	3.52447e-12	-3.63757e-12	5.11171e-14	300	610	0	-1.25012e-14	-2.72984e-15	-1.2822e-15	1.78068e-13	4.84896e-13	-1.02856e-12	300	200	0	6.49001e-16	-2.38604e-14	1.65327e-13	1.03932e-10	-5.27819e-11	-1.3657e-11	0	0	0
508	9	3.84766e-14	-3.27738e-14	2.2697e-13	4.71088e-12	-4.67201e-12	-8.62333e-13	300	610	0	-1.41592e-14	-1.89369e-15	6.72104e-15	-1.23752e-13	-6.10379e-13	-1.13699e-12	300	200	0	2.43174e-14	-3.46675e-14	2.33691e-13	1.42719e-10	-7.6557e-11	-3.30385e-11	0	0	0
509	0	7.45475e-14	-4.62284e-14	2.84889e-13	5.79751e-12	-5.50236e-12	-2.27226e-12	300	610	0	-1.41068e-14	-4.67091e-17	1.92472e-14	-6.2304e-13	-2.38879e-12	-1.08981e-12	300	200	0	6.04407e-14	-4.62752e-14	3.04137e-13	1.80585e-10	-1.02033e-10	-5.98972e-11	0	0	0
509	1	1.21826e-13	-6.00436e-14	3.26551e-13	6.48526e-12	-5.80558e-12	-4.25332e-12	300	610	0	-1.10904e-14	3.17539e-15	3.70424e-14	-1.36224e-12	-4.9866e-12	-7.81756e-13	300	200	0	1.10736e-13	-5.68682e-14	3.63593e-13	2.08998e-10	-1.25185e-10	-9.41915e-11	0	0	0
509	2	1.78795e-13	-7.16211e-14	3.31296e-13	6.33662e-12	-5.12908e-12	-6.81695e-12	300	610	0	-3.54422e-15	8.12105e-15	6.0312e-14	-2.36544e-12	-8.47086e-12	-8.38568e-14	300	200	0	1.7525e-13	-6.35e-14	3.91608e-13	2.15076e-10	-1.39494e-10	-1.34307e-10	0	0	0
509	3	2.40803e-13	-7.69057e-14	2.7085e-13	4.7641e-12	-2.88886e-12	-9.86221e-12	300	610	0	1.03156e-14	1.50389e-14	8.82776e-14	-3.61977e-12	-1.27744e-11	1.14737e-12	300	200	0	2.51118e-13	-6.18668e-14	3.59127e-13	1.81049e-10	-1.35455e-10	-1.76228e-10	0	0	0
509	4	2.98717e-13	-7.01496e-14	1.09552e-13	1.04114e-12	1.60655e-12	-1.31137e-11	300	610	0	3.22825e-14	2.39524e-14	1.18612e-13	-5.05078e-12	-1.76104e-11	3.0509e-12	300	200	0	3.31e-13	-4.61972e-14	2.28164e-13	8.4322e-11	-1.00341e-10	-2.12596e-10	0	0	0
509	5	3.37504e-13	-4.38522e-14	-1.93707e-13	-5.65001e-12	9.09217e-12	-1.60496e-11	300	610	0	6.37948e-14	3.44886e-14	1.46775e-13	-6.49234e-12	-2.23699e-11	5.72901e-12	300	200	0	4.01298e-13	-9.36365e-15	-4.69312e-14	-1.01398e-10	-1.84607e-11	-2.31766e-10	0	0	0
509	6	3.34977e-13	1.09796e-14	-6.8099e-13	-1.61162e-11	2.02263e-11	-1.78278e-11	300	610	0	1.05375e-13	4.56622e-14	1.65324e-13	-7.65334e-12	-2.60092e-11	9.19898e-12	300	200	0	4.40352e-13	5.66418e-14	-5.15666e-13	-4.0339e-10	1.2778e-10	-2.17047e-10	0	0	0
509	7	2.6112e-13	1.04071e-13	-1.3873e-12	-3.09778e-11	3.53975e-11	-1.72237e-11	300	610	0	1.55842e-13	5.56274e-14	1.63302e-13	-8.08559e-12	-2.69454e-11	1.33267e-11	300	200	0	4.16963e-13	1.59698e-13	-1.22399e-12	-8.44988e-10	3.55636e-10	-1.46439e-10	0	0	0
509	8	7.8515e-14	2.44401e-13	-2.32808e-12	-5.04026e-11	5.44442e-11	-1.26014e-11	300	610	0	2.11304e-13	6.14244e-14	1.25922e-13	-7.16073e-12	-2.29863e-11	1.77424e-11	300	200	0	2.89819e-13	3.05826e-13	-2.20216e-12	-1.43783e-09	6.78195e-10	6.73382e-12	0	0	0
509	9	-2.55367e-13	4.37795e-13	-3.48161e-12	-7.37359e-11	7.62817e-11	-1.94887e-12	300	610	0	2.63949e-13	5.87698e-14	3.47958e-14	-4.06724e-12	-1.13338e-11	2.17434e-11	300	200	0	8.5816e-15	4.96564e-13	-3.44681e-12	-2.17079e-09	1.09858e-09	2.71748e-10	0	0	0
510	0	-7.83127e-13	6.83376e-13	-4.76594e-12	-9.90287e-11	9.84451e-11	1.6983e-11	300	610	0	3.0078e-13	4.19658e-14	-1.30913e-13	2.15659e-12	1.12834e-11	2.41934e-11	300	200	0	-4.82347e-13	7.25342e-13	-4.89685e-12	-2.99546e-09	1.60194e-09	6.76331e-10	0	0	0
510	1	-1.53865e-12	9.68801e-13	-6.01146e-12	-1.22485e-10	1.16579e-10	4.6389e-11	300	610	0	3.02467e-13	4.03684e-15	-3.91979e-13	1.25344e-11	4.82813e-11	2.34378e-11	300	200	0	-1.23619e-12	9.72838e-13	-6.40344e-12	-3.80864e-09	2.14523e-09	1.23976e-09	0	0	0
510	2	-2.53366e-12	1.26434e-12	-6.9312e-12	-1.37882e-10	1.23945e-10	8.79147e-11	300	610	0	2.42682e-13	-6.27693e-14	-7.64764e-13	2.7985e-11	1.02619e-10	1.72634e-11	300	200	0	-2.29098e-12	1.20157e-12	-7.69596e-12	-4.43321e-09	2.64532e-09	1.96265e-09	0	0	0
510	3	-3.73886e-12	1.51618e-12	-7.09359e-12	-1.36071e-10	1.11054e-10	1.41909e-10	300	610	0	8.83735e-14	-1.65948e-13	-1.25455e-12	4.90548e-11	1.75848e-10	2.94452e-12	300	200	0	-3.65049e-12	1.35023e-12	-8.34814e-12	-4.6002e-09	2.96657e-09	2.81296e-09	0	0	0
510	4	-5.05973e-12	1.6398e-12	-5.90506e-12	-1.04704e-10	6.56051e-11	2.06393e-10	300	610	0	-1.98337e-13	-3.10992e-13	-1.84628e-12	7.55288e-11	2.66748e-10	-2.25705e-11	300	200	0	-5.25807e-12	1.32881e-12	-7.75134e-12	-3.93673e-09	2.91014e-09	3.70857e-09	0	0	0
510	5	-6.30787e-12	1.51477e-12	-2.61337e-12	-2.8436e-11	-2.70482e-11	2.7575e-10	300	610	0	-6.55877e-13	-4.98774e-13	-2.49261e-12	1.05912e-10	3.69535e-10	-6.2268e-11	300	200	0	-6.96375e-12	1.016e-12	-5.10598e-12	-1.96643e-09	2.20854e-09	4.49726e-09	0	0	0
510	6	-7.1707e-12	9.83202e-13	3.65371e-12	1.10112e-10	-1.82589e-10	3.392e-10	300	610	0	-1.31566e-12	-7.21952e-13	-3.09987e-12	1.36795e-10	4.7168e-10	-1.18401e-10	300	200	0	-8.48636e-12	2.6125e-13	5.53845e-13	1.86824e-09	5.30283e-10	4.93643e-09	0	0	0
510	7	-7.18445e-12	-1.45231e-13	1.37963e-11	3.28251e-10	-4.15255e-10	3.79219e-10	300	610	0	-2.19039e-12	-9.60412e-13	-3.51325e-12	1.62142e-10	5.51529e-10	-1.91479e-10	300	200	0	-9.37483e-12	-1.10564e-12	1.0283e-11	8.15039e-09	-2.49863e-09	4.67664e-09	0	0	0
510	8	-5.71854e-12	-2.07777e-12	2.85761e-11	6.39589e-10	-7.33817e-10	3.70185e-10	300	610	0	-3.25756e-12	-1.176e-12	-3.50372e-12	1.72606e-10	5.76041e-10	-2.78876e-10	300	200	0	-8.97611e-12	-3.25378e-12	2.50724e-11	1.73867e-08	-7.24863e-09	3.255e-09	0	0	0
510	9	-1.98311e-12	-5.00814e-12	4.83566e-11	1.04846e-09	-1.13572e-09	2.7771e-10	300	610	0	-4.43818e-12	-1.30712e-12	-2.76059e-12	1.55011e-10	4.99223e-10	-3.73054e-10	300	200	0	-6.42128e-12	-6.31526e-12	4.5596e-11	2.98458e-08	-1.40071e-08	1.07408e-10	0	0	0
511	0	4.92509e-12	-9.06635e-12	7.2733e-11	1.54219e-09	-1.59922e-09	5.92824e-11	300	610	0	-5.57127e-12	-1.2641e-12	-8.95624e-13	9.22663e-11	2.62094e-10	-4.59498e-10	300	200	0	-6.46177e-13	-1.03305e-11	7.18373e-11	4.53266e-08	-2.28573e-08	-5.3894e-09	0	0	0
511	1	1.59191e-11	-1.42447e-11	1.00048e-10	2.08113e-09	-2.07376e-09	-3.32917e-10	300	610	0	-6.38673e-12	-9.27164e-13	2.53379e-12	-3.59977e-11	-2.0469e-10	-5.14564e-10	300	200	0	9.53233e-12	-1.51718e-11	1.02582e-10	6.28529e-08	-3.35105e-08	-1.38323e-08	0	0	0
511	2	3.17396e-11	-2.02973e-11	1.2681e-10	2.58693e-09	-2.46909e-09	-9.46025e-10	300	610	0	-6.48067e-12	-1.48869e-13	7.97307e-12	-2.5162e-10	-9.7411e-10	-5.03635e-10	300	200	0	2.52589e-11	-2.04462e-11	1.34783e-10	8.03024e-08	-4.50904e-08	-2.56485e-08	0	0	0
511	3	5.26741e-11	-2.66156e-11	1.4706e-10	2.93022e-09	-2.64468e-09	-1.81622e-09	300	610	0	-5.30018e-12	1.23567e-12	1.57801e-11	-5.74469e-10	-2.11035e-09	-3.80192e-10	300	200	0	4.7374e-11	-2.53799e-11	1.6284e-10	9.4e-08	-5.5881e-08	-4.08816e-08	0	0	0
511	4	7.81624e-11	-3.20857e-11	1.51785e-10	2.91968e-09	-2.40166e-09	-2.9531e-09	300	610	0	-2.14792e-12	3.38754e-12	2.60866e-11	-1.01687e-09	-3.64897e-09	-8.66503e-11	300	200	0	7.60145e-11	-2.86982e-11	1.77872e-10	9.83317e-08	-6.30609e-08	-5.88987e-08	0	0	0
511	5	1.06285e-10	-3.49463e-11	1.28529e-10	2.2959e-09	-1.48096e-09	-4.31809e-09	300	610	0	3.78016e-12	6.42777e-12	3.86028e-11	-1.57546e-09	-5.56839e-09	4.41868e-10	300	200	0	1.10065e-10	-2.85185e-11	1.67132e-10	8.5475e-08	-6.24721e-08	-7.80218e-08	0	0	0
511	6	1.33159e-10	-3.26749e-11	6.14281e-11	7.34881e-10	4.27501e-10	-5.79676e-09	300	610	0	1.33069e-11	1.03827e-11	5.23672e-11	-2.22031e-09	-7.7521e-09	1.26948e-09	300	200	0	1.46466e-10	-2.22922e-11	1.13795e-10	4.53891e-08	-4.84936e-08	-9.51033e-08	0	0	0
511	7	1.52287e-10	-2.19488e-11	-6.80176e-11	-2.13255e-09	3.65819e-09	-7.16653e-09	300	610	0	2.7117e-11	1.51084e-11	6.54481e-11	-2.88147e-09	-9.94266e-09	2.44568e-09	300	200	0	1.79404e-10	-6.84041e-12	-2.56951e-12	-3.37435e-08	-1.4125e-08	-1.05092e-07	0	0	0
511	8	1.53977e-10	1.25841e-12	-2.79055e-10	-6.6776e-09	8.51867e-09	-8.06284e-09	300	610	0	4.55136e-11	2.01947e-11	7.46278e-11	-3.43389e-09	-1.16909e-08	3.98427e-09	300	200	0	1.99491e-10	2.14531e-11	-2.04427e-10	-1.6438e-07	4.85804e-08	-1.00672e-07	0	0	0
511	9	1.24987e-10	4.13612e-11	-5.88242e-10	-1.3198e-08	1.52059e-08	-7.94983e-09	300	610	0	6.80725e-11	2.48535e-11	7.51185e-11	-3.68263e-09	-1.23073e-08	5.83411e-09	300	200	0	1.9306e-10	6.62147e-11	-5.13123e-10	-3.57506e-07	1.47569e-07	-7.21081e-08	0	0	0
512	0	4.86476e-11	1.02534e-10	-1.00402e-09	-2.1802e-08	2.36837e-08	-6.10475e-09	300	610	0	9.31927e-11	2.78028e-11	6.03951e-11	-3.35161e-09	-1.08272e-08	7.84169e-09	300	200	0	1.4184e-10	1.30337e-10	-9.43627e-10	-6.19272e-07	2.89136e-07	-7.47557e-09	0	0	0
512	1	-9.42161e-11	1.87669e-10	-1.51898e-09	-3.22457e-08	3.35178e-08	-1.62973e-09	300	610	0	1.17559e-10	2.7167e-11	2.2263e-11	-2.08087e-09	-6.00776e-09	9.70734e-09	300	200	0	2.33426e-11	2.14836e-10	-1.49672e-09	-9.46139e-07	4.75405e-07	1.06488e-07	0	0	0
512	2	-3.23159e-10	2.96826e-10	-2.09965e-09	-4.37235e-08	4.36715e-08	6.49153e-09	300	610	0	1.3556e-10	2.04277e-11	-4.86757e-11	5.60808e-10	3.62037e-09	1.09393e-08	300	200	0	-1.87598e-10	3.17254e-10	-2.14833e-09	-1.31846e-06	7.00794e-07	2.82621e-07	0	0	0
512	3	-6.54341e-10	4.25129e-10	-2.6742e-09	-5.462e-08	5.22757e-08	1.92705e-08	300	610	0	1.3876e-10	4.4702e-12	-1.61964e-10	5.03913e-09	1.96156e-08	1.08135e-08	300	200	0	-5.15581e-10	4.29599e-10	-2.83617e-09	-1.69262e-06	9.47489e-07	5.3036e-07	0	0	0
512	4	-1.09467e-09	5.60126e-10	-3.11897e-09	-6.22457e-08	5.64006e-08	3.75007e-08	300	610	0	1.15551e-10	-2.42113e-11	-3.25419e-10	1.17832e-08	4.33682e-08	8.35236e-09	300	200	0	-9.79122e-10	5.35914e-10	-3.44439e-09	-1.99239e-06	1.18008e-06	8.51267e-07	0	0	0
512	5	-1.63353e-09	6.78772e-10	-3.24578e-09	-6.26012e-08	5.18794e-08	6.14317e-08	300	610	0	5.12219e-11	-6.90757e-11	-5.42231e-10	2.10697e-08	7.56875e-08	2.33982e-09	300	200	0	-1.58231e-09	6.09697e-10	-3.78801e-09	-2.10064e-06	1.33992e-06	1.23289e-06	0	0	0
512	6	-2.23202e-09	7.44378e-10	-2.79327e-09	-5.02382e-08	3.32578e-08	9.03156e-08	300	610	0	-7.12852e-11	-1.32784e-10	-8.06887e-10	3.28522e-08	1.16205e-07	-8.60287e-09	300	200	0	-2.30331e-09	6.11594e-10	-3.60016e-09	-1.8533e-06	1.34007e-06	1.64098e-06	0	0	0
512	7	-2.81012e-09	7.04126e-10	-1.42701e-09	-1.83179e-08	-6.0269e-09	1.21824e-07	300	610	0	-2.69577e-10	-2.16054e-10	-1.09988e-09	4.65329e-08	1.62579e-07	-2.58513e-08	300	200	0	-3.07969e-09	4.88071e-10	-2.52688e-09	-1.03881e-06	1.06244e-06	2.01048e-06	0	0	0
512	8	-3.23286e-09	4.88105e-10	1.24522e-09	4.09988e-08	-7.31041e-08	1.51364e-07	300	610	0	-5.5856e-10	-3.16083e-10	-1.38139e-09	6.06782e-08	2.09522e-07	-5.04904e-08	300	200	0	-3.79142e-09	1.72021e-10	-1.36175e-10	5.93239e-07	3.59259e-07	2.23624e-06	0	0	0
512	9	-3.29775e-09	1.11681e-11	5.63474e-09	1.35665e-07	-1.74611e-07	1.71355e-07	300	610	0	-9.45357e-10	-4.24517e-10	-1.58457e-09	7.26981e-08	2.47723e-07	-8.28748e-08	300	200	0	-4.24311e-09	-4.13349e-10	4.05017e-09	3.3088e-06	-9.3827e-07	2.16518e-06	0	0	0
513	0	-2.72677e-09	-8.20673e-10	1.21009e-08	2.72185e-07	-3.14951e-07	1.70592e-07	300	610	0	-1.42207e-09	-5.25082e-10	-1.60937e-09	7.85291e-08	2.62795e-07	-1.22015e-07	300	200	0	-4.14884e-09	-1.34576e-09	1.04915e-08	7.34579e-06	-3.00047e-06	1.59259e-06	0	0	0
513	1	-1.16824e-09	-2.0973e-09	2.0838e-08	4.53188e-07	-4.93731e-07	1.33889e-07	300	610	0	-1.95631e-09	-5.9111e-10	-1.31878e-09	7.23865e-08	2.34515e-07	-1.64788e-07	300	200	0	-3.12455e-09	-2.68841e-09	1.95192e-08	1.2844e-05	-5.96501e-06	2.66467e-07	0	0	0
513	2	1.78473e-09	-3.88279e-09	3.17132e-08	6.74027e-07	-7.02297e-07	4.22884e-08	300	610	0	-2.47985e-09	-5.83374e-10	-5.39884e-10	4.66924e-08	1.36698e-07	-2.05012e-07	300	200	0	-6.95112e-10	-4.46617e-09	3.11733e-08	1.97434e-05	-9.88424e-06	-2.09529e-06	0	0	0
513	3	6.55068e-09	-6.18311e-09	4.4052e-08	9.18357e-07	-9.19418e-07	-1.25799e-07	300	610	0	-2.87618e-09	-4.48948e-10	9.26781e-10	-7.67926e-09	-6.17789e-08	-2.3246e-07	300	200	0	3.67451e-09	-6.63205e-09	4.49788e-08	2.76494e-05	-1.46512e-05	-5.76856e-06	0	0	0
513	4	1.34816e-08	-8.90183e-09	5.63777e-08	1.15288e-06	-1.1064e-06	-3.92064e-07	300	610	0	-2.96908e-09	-1.22047e-10	3.28554e-09	-1.00654e-07	-3.94175e-07	-2.31995e-07	300	200	0	1.05125e-08	-9.02388e-09	5.96632e-08	3.56666e-05	-1.99041e-05	-1.09612e-05	0	0	0
513	5	2.27408e-08	-1.17845e-08	6.61247e-08	1.32171e-06	-1.20218e-06	-7.73872e-07	300	610	0	-2.51499e-09	4.71833e-10	6.70676e-09	-2.41491e-07	-8.90567e-07	-1.83079e-07	300	200	0	2.02258e-08	-1.13127e-08	7.28314e-08	4.22146e-05	-2.4913e-05	-1.77196e-05	0	0	0
513	6	3.41294e-08	-1.43546e-08	6.93654e-08	1.34128e-06	-1.11947e-06	-1.27747e-06	300	610	0	-1.20368e-09	1.40691e-09	1.12665e-08	-4.36369e-07	-1.56926e-06	-6.00363e-08	300	200	0	3.29257e-08	-1.29477e-08	8.06319e-08	4.48496e-05	-2.84587e-05	-2.58e-05	0	0	0
513	7	4.68601e-08	-1.5848e-08	6.0618e-08	1.09718e-06	-7.43492e-07	-1.88846e-06	300	610	0	1.32666e-09	2.74153e-09	1.68608e-08	-6.84828e-07	-2.42428e-06	1.66419e-07	300	200	0	4.81868e-08	-1.31065e-08	7.74788e-08	4.01324e-05	-2.87244e-05	-3.4504e-05	0	0	0
513	8	5.92852e-08	-1.51592e-08	3.28337e-08	4.45111e-07	6.46209e-08	-2.55954e-06	300	610	0	5.45253e-09	4.4943e-09	2.30945e-08	-9.74956e-07	-3.40868e-06	5.25778e-07	300	200	0	6.47377e-08	-1.06649e-08	5.59282e-08	2.36057e-05	-2.32299e-05	-4.24877e-05	0	0	0
513	9	6.86022e-08	-1.08177e-08	-2.22995e-08	-7.81327e-07	1.45675e-06	-3.19597e-06	300	610	0	1.14979e-08	6.6109e-09	2.91477e-08	-1.2774e-06	-4.41399e-06	1.04178e-06	300	200	0	8.01001e-08	-4.20675e-09	6.8482e-09	-1.00338e-05	-8.8565e-06	-4.75631e-05	0	0	0
514	0	7.05812e-08	-1.02326e-09	-1.13567e-07	-2.75242e-06	3.57598e-06	-3.64017e-06	300	610	0	1.96282e-08	8.92137e-09	3.36316e-08	-1.53854e-06	-5.2472e-06	1.72321e-06	300	200	0	9.02094e-08	7.89811e-09	-7.99356e-08	-6.64616e-05	1.79794e-05	-4.65277e-05	0	0	0
514	1	5.93873e-08	1.62241e-08	-2.48757e-07	-5.60995e-06	6.52036e-06	-3.65792e-06	300	610	0	2.96988e-08	1.10899e-08	3.44564e-08	-1.6737e-06	-5.60829e-06	2.55108e-06	300	200	0	8.9086e-08	2.7314e-08	-2.14301e-07	-0.000150823	6.09262e-05	-3.50786e-05	0	0	0
514	2	2.76029e-08	4.28577e-08	-4.32307e-07	-9.41667e-06	1.02894e-05	-2.93025e-06	300	610	0	4.10559e-08	1.2562e-08	2.87458e-08	-1.56171e-06	-5.07336e-06	3.46197e-06	300	200	0	6.86588e-08	5.54197e-08	-4.03561e-07	-0.000266276	0.000122989	-7.89135e-06	0	0	0
514	3	-3.34027e-08	8.02938e-08	-6.61905e-07	-1.40849e-05	1.47111e-05	-1.05701e-06	300	610	0	5.22955e-08	1.25174e-08	1.28527e-08	-1.04309e-06	-3.09092e-06	4.32836e-06	300	200	0	1.88928e-08	9.28112e-08	-6.49052e-07	-0.000411864	0.000205429	4.10313e-05	0	0	0
514	4	-1.32582e-07	1.28755e-07	-9.23983e-07	-1.92836e-05	1.9351e-05	2.42027e-06	300	610	0	6.09999e-08	9.84421e-09	-1.74552e-08	7.52433e-08	9.98033e-07	4.93771e-06	300	200	0	-7.15819e-08	1.38599e-07	-9.41438e-07	-0.000579676	0.000306216	0.000117613	0	0	0
514	5	-2.77589e-07	1.86344e-07	-1.18821e-06	-2.43267e-05	2.34085e-05	7.96634e-06	300	610	0	6.34901e-08	3.15337e-09	-6.65493e-08	2.00473e-06	7.9029e-06	4.97363e-06	300	200	0	-2.14099e-07	1.89497e-07	-1.25476e-06	-0.000751343	0.000418015	0.00022642	0	0	0
514	6	-4.72235e-07	2.47865e-07	-1.40137e-06	-2.80537e-05	2.56115e-05	1.59606e-05	300	610	0	5.46556e-08	-9.13775e-09	-1.38138e-07	4.94493e-06	1.82736e-05	4.00473e-06	300	200	0	-4.17579e-07	2.38727e-07	-1.53951e-06	-0.000894115	0.000525782	0.000368716	0	0	0
514	7	-7.12852e-07	3.03469e-07	-1.48153e-06	-2.87185e-05	2.41321e-05	2.65551e-05	300	610	0	2.79563e-08	-2.86206e-08	-2.34005e-07	9.03335e-06	3.25218e-05	1.48912e-06	300	200	0	-6.84896e-07	2.74849e-07	-1.71554e-06	-0.000957029	0.00060419	0.000539747	0	0	0
514	8	-9.83531e-07	3.37251e-07	-1.31373e-06	-2.39195e-05	1.65548e-05	3.94752e-05	300	610	0	-2.42785e-08	-5.65717e-08	-3.52219e-07	1.4271e-05	5.05595e-05	-3.19503e-06	300	200	0	-1.00781e-06	2.80679e-07	-1.66595e-06	-0.000867997	0.000615275	0.000725294	0	0	0
514	9	-1.25037e-06	3.26072e-07	-7.49461e-07	-1.06128e-05	-5.69787e-08	5.37612e-05	300	610	0	-1.10095e-07	-9.34554e-08	-4.8479e-07	2.04215e-05	7.14478e-05	-1.06795e-05	300	200	0	-1.36046e-06	2.32617e-07	-1.23425e-06	-0.000533155	0.000506968	0.00089761	0	0	0
515	0	-1.45519e-06	2.39014e-07	3.87379e-07	1.47322e-05	-2.89377e-05	6.74602e-05	300	610	0	-2.36523e-07	-1.38227e-07	-6.14837e-07	2.68842e-05	9.29624e-05	-2.14826e-05	300	200	0	-1.69171e-06	1.00787e-07	-2.27458e-07	0.000159788	0.000213464	0.00101118	0	0	0
515	1	-1.50967e-06	3.80315e-08	2.28433e-06	5.5759e-05	-7.31687e-05	7.72977e-05	300	610	0	-4.07371e-07	-1.87434e-07	-7.13531e-07	3.25497e-05	0.000111105	-3.58173e-05	300	200	0	-1.91704e-06	-1.49402e-07	1.5708e-06	0.00133187	-0.000341286	0.000999032	0	0	0
515	2	-1.29137e-06	-3.19419e-07	5.10996e-06	0.000115554	-0.000134926	7.8379e-05	300	610	0	-6.20047e-07	-2.34151e-07	-7.37224e-07	3.56539e-05	0.000119621	-5.33222e-05	300	200	0	-1.91142e-06	-5.5357e-07	4.37274e-06	0.00309427	-0.00123538	0.000770734	0	0	0
515	3	-6.43913e-07	-8.74888e-07	8.9649e-06	0.000195591	-0.00021436	6.40065e-05	300	610	0	-8.61374e-07	-2.6685e-07	-6.25558e-07	3.36596e-05	0.000109627	-7.27108e-05	300	200	0	-1.50529e-06	-1.14174e-06	8.33934e-06	0.00551792	-0.00253428	0.000213836	0	0	0
515	4	6.15726e-07	-1.65958e-06	1.38107e-05	0.00029424	-0.000308067	2.5736e-05	300	610	0	-1.10249e-06	-2.68387e-07	-3.01621e-07	2.32112e-05	6.95127e-05	-9.13552e-05	300	200	0	-4.86763e-07	-1.92797e-06	1.35091e-05	0.0085891	-0.00426791	-0.000799105	0	0	0
515	5	2.67891e-06	-2.68024e-06	1.9375e-05	0.000404803	-0.000407167	-4.61638e-05	300	610	0	-1.29324e-06	-2.15406e-07	3.24342e-07	2.25191e-07	-1.46726e-05	-0.000104839	300	200	0	1.38567e-06	-2.89565e-06	1.96993e-05	0.0121496	-0.00639815	-0.00239518	0	0	0
515	6	5.71184e-06	-3.89966e-06	2.50352e-05	0.000513159	-0.000495097	-0.000161645	300	610	0	-1.35683e-06	-7.85899e-08	1.34581e-06	-3.98005e-05	-0.000158052	-0.000106552	300	200	0	4.35501e-06	-3.97825e-06	2.6381e-05	0.015823	-0.00877648	-0.00467453	0	0	0
515	7	9.80252e-06	-5.21192e-06	2.96883e-05	0.00059521	-0.000545365	-0.000328978	300	610	0	-1.18607e-06	1.75668e-07	2.84334e-06	-0.000101163	-0.000374653	-8.74346e-05	300	200	0	8.61645e-06	-5.03625e-06	3.25317e-05	0.0189309	-0.0110931	-0.00766961	0	0	0
515	8	1.48846e-05	-6.41353e-06	3.16252e-05	0.000614493	-0.000519706	-0.0005518	300	610	0	-6.43129e-07	5.81466e-07	4.85837e-06	-0.000186912	-0.000673693	-3.60541e-05	300	200	0	1.42415e-05	-5.83206e-06	3.64835e-05	0.0204107	-0.0128221	-0.0112885	0	0	0
515	9	2.06373e-05	-7.17351e-06	2.84359e-05	0.000520607	-0.000367309	-0.000824923	300	610	0	4.34563e-07	1.16668e-06	7.35559e-06	-0.000297294	-0.00105411	6.07873e-05	300	200	0	2.10718e-05	-6.00683e-06	3.57915e-05	0.018752	-0.0131703	-0.0152418	0	0	0
516	0	2.63633e-05	-7.00779e-06	1.69922e-05	0.000249357	-2.60811e-05	-0.0011289	300	610	0	2.21886e-06	1.94261e-06	1.01737e-05	-0.00042763	-0.00149716	0.000216616	300	200	0	2.85821e-05	-5.06518e-06	2.71659e-05	0.0119786	-0.011045	-0.0189572	0	0	0
516	1	3.08555e-05	-5.26639e-06	-6.43508e-06	-0.00027413	0.000572818	-0.00142351	300	610	0	4.86212e-06	2.88934e-06	1.29654e-05	-0.000565645	-0.00195731	0.000442727	300	200	0	3.57177e-05	-2.37705e-06	6.53033e-06	-0.00228619	-0.00505803	-0.0214882	0	0	0
516	2	3.22705e-05	-1.14554e-06	-4.58473e-05	-0.00112777	0.00149569	-0.00164072	300	610	0	8.45126e-06	3.9368e-06	1.51324e-05	-0.000688397	-0.00235174	0.000744191	300	200	0	4.07217e-05	2.79126e-06	-3.07148e-05	-0.0266225	0.00640375	-0.0214344	0	0	0
516	3	2.80396e-05	6.25931e-06	-0.000104889	-0.00237864	0.00279066	-0.00167829	300	610	0	1.29413e-05	4.94228e-06	1.57636e-05	-0.000759146	-0.0025501	0.0011142	300	200	0	4.09809e-05	1.12016e-05	-8.91253e-05	-0.0634296	0.0250111	-0.016896	0	0	0
516	4	1.48665e-05	1.78404e-05	-0.000185828	-0.00406099	0.00446429	-0.00139561	300	610	0	1.80671e-05	5.66622e-06	1.35925e-05	-0.000724778	-0.00236631	0.0015267	300	200	0	3.29336e-05	2.35067e-05	-0.000172236	-0.114294	0.0521879	-0.00549891	0	0	0
516	5	-1.11279e-05	3.42837e-05	-0.00028807	-0.00614495	0.00644945	-0.000614555	300	610	0	2.32358e-05	5.75039e-06	6.9977e-06	-0.000514708	-0.00155595	0.00192757	300	200	0	1.21079e-05	4.00341e-05	-0.000281072	-0.179061	0.088634	0.0154641	0	0	0
516	6	-5.40319e-05	5.57739e-05	-0.000406161	-0.0084953	0.00856481	0.000871357	300	610	0	2.74073e-05	4.70434e-06	-5.92352e-06	-4.26058e-05	0.000176146	0.00222508	300	200	0	-2.66246e-05	6.04783e-05	-0.000412085	-0.254578	0.133644	0.0487179	0	0	0
516	7	-0.00011745	8.15858e-05	-0.00052733	-0.0108216	0.010468	0.00327508	300	610	0	2.89794e-05	1.90945e-06	-2.71688e-05	0.000787347	0.00315221	0.00228114	300	200	0	-8.84702e-05	8.34952e-05	-0.000554499	-0.333132	0.184216	0.0964531	0	0	0
516	8	-0.000203395	0.000109562	-0.000628727	-0.0126236	0.0116074	0.00677669	300	610	0	2.57043e-05	-3.34759e-06	-5.84863e-05	0.0020676	0.00767475	0.0019056	300	200	0	-0.000177691	0.000106214	-0.000687213	-0.400678	0.233975	0.159477	0	0	0
516	9	-0.000310702	0.0001355	-0.000674708	-0.0131401	0.0111822	0.0114617	300	610	0	1.4678e-05	-1.17969e-05	-0.000100828	0.00386556	0.0139492	0.000857272	300	200	0	-0.000296024	0.000123703	-0.000775536	-0.435074	0.272001	0.236023	0	0	0
517	0	-0.000432909	0.000152516	-0.00061477	-0.0113136	0.00812381	0.0172335	300	610	0	-7.54368e-06	-2.40462e-05	-0.000153564	0.00619113	0.0219697	-0.00114382	300	200	0	-0.000440453	0.00012847	-0.000768334	-0.404679	0.281736	0.320214	0	0	0
517	1	-0.000555691	0.000150486	-0.00038304	-0.00579082	0.00111988	0.0236986	300	610	0	-4.4629e-05	-4.0365e-05	-0.000213443	0.00895211	0.0313638	-0.00438709	300	200	0	-0.00060032	0.000110121	-0.000596482	-0.267896	0.240244	0.400245	0	0	0
517	2	-0.000654011	0.000115748	9.94329e-05	0.00501565	-0.0112941	0.0300289	300	610	0	-9.98761e-05	-6.03774e-05	-0.000273327	0.0118979	0.0411989	-0.00911831	300	200	0	-0.000753887	5.53707e-05	-0.000173894	0.0255599	0.11826	0.456444	0	0	0
517	3	-0.000689397	3.13277e-05	0.000917968	0.022771	-0.0305435	0.0348121	300	610	0	-0.000175255	-8.26645e-05	-0.000320805	0.0145542	0.0497617	-0.0154564	300	200	0	-0.000864653	-5.13368e-05	0.000597163	0.530661	-0.118427	0.459538	0	0	0
517	4	-0.000607988	-0.000121999	0.00215127	0.0489306	-0.0576899	0.0359127	300	610	0	-0.000270019	-0.000104286	-0.000336858	0.0161562	0.0543359	-0.0232749	300	200	0	-0.000878006	-0.000226285	0.00181442	1.29913	-0.505534	0.369628	0	0	0
517	5	-0.000340317	-0.000363379	0.00385023	0.0842829	-0.0929421	0.0303798	300	610	0	-0.000378846	-0.000120267	-0.000294925	0.0155922	0.0510243	-0.0320471	300	200	0	-0.000719164	-0.000483645	0.00355531	2.36632	-1.07399	0.136602	0	0	0
517	6	0.000195805	-0.000707852	0.00600679	0.128293	-0.134982	0.0144568	300	610	0	-0.000489568	-0.000123122	-0.000160836	0.0113781	0.0346839	-0.040659	300	200	0	-0.000293762	-0.000830975	0.00584596	3.73176	-1.83998	-0.297022	0	0	0
517	7	0.00108767	-0.0011602	0.00851204	0.178235	-0.180112	-0.0162355	300	610	0	-0.000580624	-0.000102558	0.000105735	0.00168919	-0.000928914	-0.0472061	300	200	0	0.000507045	-0.00126276	0.00861778	5.33281	-2.79071	-0.989623	0	0	0
517	8	0.00241332	-0.00170638	0.0111043	0.228139	-0.221255	-0.0662513	300	610	0	-0.000618594	-4.5523e-05	0.000547449	-0.0155128	-0.0626769	-0.0488044	300	200	0	0.00179473	-0.00175191	0.0116517	7.01163	-3.86559	-1.98903	0	0	0
517	9	0.00421856	-0.00230249	0.0133102	0.267627	-0.246934	-0.139504	300	610	0	-0.000556359	6.31158e-05	0.00120219	-0.0422151	-0.157077	-0.041464	300	200	0	0.0036622	-0.00223938	0.0145124	8.4776	-4.93352	-3.31483	0	0	0
518	0	0.00648359	-0.00286184	0.0143869	0.280811	-0.240391	-0.237983	300	610	0	-0.000332747	0.000238981	0.00209168	-0.0799038	-0.288692	-0.0200988	300	200	0	0.00615084	-0.00262286	0.0164786	9.26936	-5.7679	-4.93338	0	0	0
518	1	0.00907863	-0.00324125	0.0132762	0.245511	-0.179162	-0.359916	300	610	0	0.000125178	0.000495303	0.003205	-0.128886	-0.457742	0.0212291	300	200	0	0.0092038	-0.00274595	0.0164812	8.72431	-6.02305	-6.72547	0	0	0
518	2	0.0117095	-0.00322902	0.00859139	0.133204	-0.0355162	-0.497357	300	610	0	0.000895678	0.000838409	0.00447677	-0.187352	-0.656848	0.0887076	300	200	0	0.0126052	-0.00239061	0.0130682	5.9672	-5.21786	-8.44778	0	0	0
518	3	0.0138572	-0.00253817	-0.00133839	-0.0897503	0.221688	-0.633271	300	610	0	0.00205006	0.00126131	0.0057604	-0.250191	-0.866941	0.187676	300	200	0	0.0159073	-0.00127686	0.00442201	-0.0655692	-2.73541	-9.69158	0	0	0
518	4	0.0147192	-0.000810264	-0.0183315	-0.458919	0.623068	-0.738343	300	610	0	0.00363274	0.0017353	0.00679848	-0.307605	-1.05258	0.320893	300	200	0	0.0183519	0.000925033	-0.011533	-10.5446	2.1495	-9.8452	0	0	0
518	5	0.0131661	0.00236307	-0.0440859	-1.00584	1.19198	-0.767986	300	610	0	0.00563215	0.00219985	0.00719422	-0.343677	-1.15718	0.486052	300	200	0	0.0187983	0.00456293	-0.0368917	-26.5841	10.2	-8.07082	0	0	0
518	6	0.0077347	0.00739236	-0.0797381	-1.74852	1.93429	-0.66029	300	610	0	0.00794177	0.00255167	0.00639069	-0.335149	-1.09916	0.672518	300	200	0	0.0156765	0.00994404	-0.0733474	-48.9684	22.0869	-3.31108	0	0	0
518	7	-0.00331597	0.0146068	-0.125212	-2.67765	2.82428	-0.336055	300	610	0	0.010312	0.00263445	0.00366793	-0.250818	-0.770312	0.857378	300	200	0	0.00699602	0.0172412	-0.121544	-77.7467	38.1814	5.65404	0	0	0
518	8	-0.0218485	0.0241257	-0.17834	-3.73842	3.78655	0.297566	300	610	0	0.0122961	0.00223214	-0.00182832	-0.0521324	-0.0386203	1.00111	300	200	0	-0.00955242	0.0263578	-0.180168	-111.678	58.2568	20.0744	0	0	0
518	9	-0.0495512	0.0356789	-0.233761	-4.80818	4.67501	1.3379	300	610	0	0.0131973	0.00106953	-0.0110087	0.304248	1.242	1.0435	300	200	0	-0.0363539	0.0367485	-0.24477	-147.536	81.093	40.9927	0	0	0
519	0	-0.0874585	0.0483746	-0.281681	-5.67173	5.25086	2.8699	300	610	0	0.0120279	-0.00117434	-0.0246931	0.861001	3.21181	0.900852	300	200	0	-0.0754306	0.0472003	-0.306374	-179.309	103.996	68.875	0	0	0
519	1	-0.135254	0.0604247	-0.306616	-5.99756	5.16357	4.93936	300	610	0	0.00750001	-0.00483355	-0.0433735	1.65081	5.97184	0.465935	300	200	0	-0.127754	0.0555911	-0.34999	-197.389	122.265	103.088	0	0	0
519	2	-0.190337	0.0688531	-0.286404	-5.32059	3.941	7.51447	300	610	0	-0.00193058	-0.0101956	-0.0668699	2.68218	9.53394	-0.387125	300	200	0	-0.192267	0.0586575	-0.353273	-187.903	128.686	141.216	0	0	0
519	3	-0.246672	0.0692348	-0.191858	-3.03984	0.997387	10.435	300	610	0	-0.0179326	-0.0174075	-0.09387	3.91983	13.7524	-1.79056	300	200	0	-0.264604	0.0518272	-0.285728	-132.44	113.169	178.249	0	0	0
519	4	-0.293502	0.0555416	0.0123684	1.55737	-4.3292	13.3509	300	610	0	-0.0420461	-0.0263413	-0.121365	5.25962	18.2377	-3.86022	300	200	0	-0.335549	0.0292003	-0.108997	-8.50973	62.714	205.696	0	0	0
519	5	-0.314092	0.0202081	0.36501	9.23026	-12.6959	15.6538	300	610	0	-0.0752671	-0.0364174	-0.14402	6.49921	22.2571	-6.65945	300	200	0	-0.389359	-0.0162093	0.220989	208.803	-38.0463	210.781	0	0	0
519	6	-0.284771	-0.0454373	0.90266	20.6615	-24.6152	16.4132	300	610	0	-0.11744	-0.0463907	-0.153559	7.30749	24.6325	-10.1472	300	200	0	-0.402211	-0.091828	0.749101	543.472	-205.407	175.916	0	0	0
519	7	-0.174721	-0.150191	1.6506	36.2591	-40.2418	14.3304	300	610	0	-0.166437	-0.0541173	-0.138306	7.19799	23.656	-14.1091	300	200	0	-0.341159	-0.204308	1.5123	1012.86	-453.899	78.7965	0	0	0
519	8	0.052916	-0.301242	2.60921	55.8688	-59.0761	7.73629	300	610	0	-0.217144	-0.0563339	-0.0830977	5.51493	17.0522	-18.0742	300	200	0	-0.164228	-0.357575	2.52611	1619.22	-791.973	-106.461	0	0	0
519	9	0.437868	-0.501494	3.73542	78.3903	-79.5838	-5.33699	300	610	0	-0.260308	-0.0485075	0.0301569	1.44402	2.03041	-21.2227	300	200	0	0.177559	-0.550001	3.76558	2338.07	-1215.75	-406.598	0	0	0
520	0	1.01661	-0.745796	4.91963	101.306	-98.7495	-26.9683	300	610	0	-0.281404	-0.0248364	0.220885	-5.93587	-24.5178	-22.298	300	200	0	0.735202	-0.770632	5.14051	3103.53	-1700.71	-844.305	0	0	0
520	1	1.81239	-1.01605	5.95913	120.155	-111.607	-58.999	300	610	0	-0.259743	0.0214843	0.506809	-17.5407	-65.6083	-19.5444	300	200	0	1.55264	-0.994568	6.46594	3791.31	-2191.52	-1430.52	0	0	0
520	2	2.82064	-1.27541	6.53139	128.023	-110.825	-102.475	300	610	0	-0.168206	0.0975939	0.899017	-34.0873	-123.471	-10.7022	300	200	0	2.65243	-1.17781	7.43041	4201.35	-2590.74	-2153.47	0	0	0
520	3	3.98937	-1.46203	6.17233	115.16	-86.4854	-156.842	300	610	0	0.0258825	0.209732	1.39475	-55.7979	-198.507	6.89604	300	200	0	4.01525	-1.25229	7.56708	4043.32	-2747.85	-2964.33	0	0	0
520	4	5.19486	-1.48343	4.2679	68.908	-26.2172	-218.877	300	610	0	0.358089	0.36128	1.96774	-81.9882	-287.852	36.0743	300	200	0	5.55295	-1.12215	6.23564	2930.02	-2451.3	-3759.93	0	0	0
520	5	6.21431	-1.21305	0.0705384	-25.8268	84.0425	-281.386	300	610	0	0.861633	0.549947	2.5563	-110.539	-383.557	79.3428	300	200	0	7.07594	-0.663103	2.62684	386.093	-1427.21	-4364.03	0	0	0
520	6	6.69877	-0.491236	-7.24446	-185.241	258.387	-331.757	335.667	635.57	0	1.55876	0.764052	3.04987	-137.274	-470.478	138.146	300	200	0	8.25754	0.272816	-4.19459	-4118.57	649.925	-4509.77	249.437	984.998	0
520	7	6.1523	0.866064	-18.465	-424.095	508.041	-350.572	327.514	632.967	0	2.44803	0.978001	3.27589	-155.309	-524.097	211.774	300	200	0	8.60033	1.84407	-15.1891	-11099.4	4127.87	-3828.09	298.943	736.572	0
520	8	3.92606	3.04719	-34.1517	-751.585	836.907	-310.598	324.506	632.007	0	3.48708	1.14731	2.98969	-154.47	-508.676	295.919	300	200	0	7.41314	4.19451	-31.162	-20939.3	9321	-1848.64	310.533	678.411	0
520	9	-0.683074	6.18876	-54.4571	-1166.84	1238.41	-181.168	322.741	631.427	0	4.57117	1.20388	1.87195	-120.98	-376.372	380.907	300	200	0	3.8881	7.39264	-52.5852	-33777.4	16451	1919.97	316.393	649.086	0
521	0	-8.15318	10.2949	-79.1657	-1659.29	1700.74	57.4539	321.483	630.96	0	5.50881	1.05263	-0.460279	-37.6436	-68.2115	449.738	300	200	0	-2.64437	11.3475	-79.626	-49535.4	25647.3	7783.13	320.503	628.941	0
521	1	-18.5367	15.2479	-107.892	-2217.12	2219.18	404.608	320.568	630.549	0	5.99728	0.571278	-4.42123	115.107	481.909	476.195	408.999	173.965	0	-12.5394	15.8192	-112.314	-68041.3	36997.1	15734.5	324.05	612.576	0
521	2	-31.5739	20.9076	-140.114	-2834.81	2800.24	849.003	319.985	630.232	0	5.60324	-0.38439	-10.3936	356.914	1338.79	423.463	428.809	165.66	0	-25.9706	20.5232	-150.508	-89041.1	50537.9	25568.8	327.5	598.15	0
521	3	-46.8662	27.1207	-175.046	-3510.03	3452.49	1380.04	319.723	630.052	0	3.75597	-1.96685	-18.626	703.471	2551.53	243.937	436.988	162.232	0	-43.1102	25.1538	-193.672	-112102	66174.9	37007.3	331.001	585.06	0
521	4	-63.9047	33.6464	-211.632	-4234.95	4179.13	1986.24	319.747	630.011	0	-0.207162	-4.29331	-29.1649	1162.81	4140.89	-116.747	441.982	160.13	0	-64.1118	29.3531	-240.796	-136591	83636.3	49698.7	334.552	573.1	0
521	5	-82.0462	40.1685	-248.684	-4991.7	4982.03	2655.04	320.034	630.073	0	-6.86407	-7.38011	-42.004	1737.22	6111.39	-706.221	445.495	158.642	0	-88.9103	32.7884	-290.688	-161778	102567	63206.3	338.163	561.951	0
521	6	-100.473	46.4191	-285.075	-5752.36	5869.42	3378.59	320.589	630.178	0	-16.4669	-11.1827	-57.3989	2429.67	8489.77	-1549.61	447.908	157.67	0	-116.94	35.2364	-342.474	-187007	122715	76981.9	341.928	550.986	0
521	7	-118.155	52.2892	-319.903	-6482.58	6859.08	4150	321.441	630.264	0	-28.9026	-15.7897	-75.9798	3245.34	11349.7	-2652.2	449.378	157.287	0	-147.058	36.4995	-395.883	-211822	144033	90303	345.995	539.488	0
521	8	-133.881	57.816	-352.573	-7149.08	7976.08	4952.74	322.622	630.277	0	-43.9072	-21.5385	-98.5404	4187.54	14796.3	-4019.79	450.155	157.504	0	-177.788	36.2775	-451.113	-235998	166640	102265	350.48	527.005	0
521	9	-146.381	63.076	-382.815	-7726.37	9247.84	5759.39	324.157	630.183	0	-61.2689	-28.8806	-125.768	5255.22	18930.9	-5669.2	450.522	158.215	0	-207.65	34.1954	-508.583	-259501	190721	111895	355.406	513.469	0
522	0	-154.508	68.1003	-410.634	-8197.68	10697.9	6538.11	326.052	629.964	0	-80.8527	-38.1531	-158.103	6442.73	23824.8	-7617.55	450.692	159.25	0	-235.361	29.9472	-568.737	-282425	216441	118325	360.701	499.11	0
522	1	-157.403	72.851	-436.132	-8552.38	12337.3	7254.73	328.288	629.61	0	-102.465	-49.4465	-195.682	7737.9	29504.5	-9863.47	450.778	160.457	0	-259.868	23.4045	-631.814	-304868	243860	120921	366.225	484.306	0
522	2	-154.612	77.1986	-459.285	-8785.68	14152.7	7870.46	330.815	629.129	0	-125.656	-62.5763	-238.284	9119.72	35938.9	-12371.2	450.824	161.727	0	-280.267	14.6224	-697.569	-326785	272815	119330	371.809	469.468	0
522	3	-146.16	80.897	-479.789	-8900.24	16097	8344.35	333.55	628.55	0	-149.598	-77.1084	-285.181	10557.4	43018.7	-15063	450.847	162.98	0	-295.758	3.7886	-764.97	-347869	302803	113495	377.279	454.986	0
522	4	-132.522	83.6146	-497.073	-8906.08	18091.4	8641.94	336.396	627.917	0	-173.102	-92.4074	-334.869	12008	50522.2	-17820.5	450.871	164.141	0	-305.624	-8.79274	-831.942	-367509	332866	103643	382.474	441.241	0
522	5	-114.503	85.0189	-510.469	-8819.14	20043.7	8742.38	339.265	627.277	0	-194.675	-107.681	-384.816	13413.5	58078.4	-20488.3	450.925	165.143	0	-309.178	-22.6617	-895.286	-384843	361548	90237.5	387.26	428.64	0
522	6	-93.0683	84.8676	-519.517	-8659.23	21874.6	8642.12	342.106	626.668	0	-212.583	-122.022	-431.486	14701.6	65168.5	-22883.2	451.033	165.928	0	-305.651	-37.1546	-951.003	-398943	387015	73900.7	391.528	417.622	0
522	7	-69.1956	83.0861	-524.27	-8447.5	23541.6	8357.27	344.904	626.113	0	-224.921	-134.486	-470.888	15797.4	71203.4	-24811.1	451.211	166.452	0	-294.116	-51.3995	-995.159	-409100	407410	55319.8	395.206	408.611	0
522	8	-43.7838	79.8098	-525.436	-8204.45	25050.3	7922.35	347.675	625.615	0	-229.77	-144.196	-499.648	16646.2	75680.8	-26091.3	451.468	166.684	0	-273.554	-64.3864	-1025.08	-415094	421387	35177.2	398.266	401.922	0
522	9	-17.6274	75.366	-524.25	-7949.43	26447.7	7383.92	350.449	625.164	0	-225.49	-150.495	-516.17	17234.3	78354.3	-26587.7	451.799	166.611	0	-243.117	-75.1287	-1040.42	-417348	428598	14108.4	400.73	397.668	0
523	0	8.55884	70.1879	-522.188	-7700.42	27801.3	6792.63	353.24	624.747	0	-211.144	-153.075	-521.242	17595.3	79320.9	-26239	452.177	166.244	0	-202.585	-82.8866	-1043.43	-416867	429875	-7304.52	402.664	395.703	0
523	1	34.1008	64.7039	-520.625	-7472.97	29175.8	6195.74	356.04	624.354	0	-186.867	-152.06	-517.699	17797.9	78977.2	-25077.6	452.554	165.621	0	-152.766	-87.3557	-1038.32	-414989	426983	-28516.7	404.161	395.634	0
523	2	58.3419	59.2559	-520.558	-7279	30614.5	5630.69	358.811	623.983	0	-153.97	-147.956	-509.397	17924.4	77877.6	-23222.9	452.882	164.813	0	-95.6284	-88.7005	-1029.96	-413032	422069	-48996.9	405.337	396.886	0
523	3	80.6458	54.0786	-522.491	-7126.78	32132.6	5122.94	361.499	623.64	0	-114.703	-141.486	-500.1	18049.9	76573.9	-20852.7	453.117	163.907	0	-34.0567	-87.4077	-1022.59	-412012	417118	-68205.5	406.305	398.807	0
523	4	100.417	49.3285	-526.498	-7022.12	33720.3	4689.56	364.046	623.337	0	-71.784	-133.378	-492.713	18227.8	75497.1	-18163.5	453.227	163.005	0	28.6328	-84.0495	-1019.21	-412535	413606	-85586.2	407.159	400.801	0
523	5	117.125	45.1379	-532.37	-6969.46	35351.1	4344.15	366.403	623.091	0	-27.9084	-124.221	-488.971	18484.6	74906.3	-15336.5	453.192	162.197	0	89.2169	-79.0827	-1021.34	-414821	412377	-100582	407.954	402.436	0
523	6	130.333	41.6643	-539.776	-6973.19	36991.5	4100.87	368.531	622.919	0	14.6453	-114.43	-489.471	18822.9	74894.8	-12518.2	453.012	161.544	0	144.978	-72.7656	-1029.25	-418800	413701	-112679	408.707	403.506	0
523	7	139.715	39.1175	-548.398	-7038.47	38610.9	3976.59	370.407	622.835	0	54.1932	-104.316	-493.94	19228.6	75430.4	-9818.96	452.712	161.071	0	193.908	-65.199	-1042.34	-424250	417435	-121467	409.409	404.016	0
523	8	145.089	37.7534	-558.026	-7171.38	40189.3	3990.05	372.02	622.851	0	89.6014	-94.1874	-501.599	19678.6	76408.7	-7324.53	452.33	160.768	0	234.691	-56.434	-1059.62	-430917	423220	-126689	410.037	404.113	0
523	9	146.45	37.8416	-568.578	-7378.42	41720.6	4157.41	373.377	622.977	0	120.122	-84.4191	-511.513	20149.8	77707	-5109.72	451.916	160.607	0	266.572	-46.5776	-1080.09	-438600	430660	-128284	410.572	404.006	0
524	0	143.996	39.6116	-580.063	-7665.94	43211.3	4487.14	374.494	623.216	0	145.24	-75.4809	-522.871	20627.7	79226.4	-3246.45	451.522	160.549	0	289.236	-35.8694	-1102.93	-447173	439435	-126405	411.011	403.878	0
524	1	138.137	43.1986	-592.501	-8039.61	44675.9	4977.29	375.402	623.569	0	164.583	-67.9294	-535.119	21111	80913.2	-1804.16	451.206	160.549	0	302.72	-24.7308	-1127.62	-456565	449345	-121426	411.375	403.84	0
524	2	129.451	48.6071	-605.834	-8503.02	46130.8	5615.53	376.144	624.035	0	177.916	-62.3738	-547.966	21610.7	82757.8	-844.079	451.027	160.562	0	307.366	-13.7667	-1153.8	-466705	460275	-113907	411.708	403.921	0
524	3	118.616	55.7056	-619.893	-9055.44	47590.9	6381.53	376.773	624.608	0	185.171	-59.4023	-561.272	22146.5	84779.1	-410.958	451.048	160.542	0	303.787	-3.69672	-1181.16	-477475	472138	-104528	412.067	404.091	0
524	4	106.337	64.2438	-634.418	-9689.8	49066.8	7250.14	377.341	625.273	0	186.498	-59.4909	-574.942	22740.2	87001.4	-526.349	451.322	160.448	0	292.835	4.75292	-1209.36	-488705	484820	-94015.4	412.513	404.291	0
524	5	93.2737	73.8789	-649.104	-10392.5	50564.6	8193.89	377.899	626.011	0	182.276	-62.9319	-588.836	23409.6	89435.6	-1184.78	451.885	160.244	0	275.55	10.947	-1237.94	-500178	498156	-83059	413.091	404.465	0
524	6	79.988	84.2081	-663.639	-11145.1	52087.6	9184.9	378.488	626.794	0	173.076	-69.7967	-602.748	24165.6	92069.6	-2353.31	452.75	159.908	0	253.064	14.4114	-1266.39	-511657	511926	-72252.8	413.833	404.575	0
524	7	66.9128	94.8104	-677.739	-11927.3	53634.5	10196.5	379.137	627.599	0	159.613	-79.9249	-616.423	25009.7	94870.9	-3974.83	453.906	159.428	0	226.526	14.8855	-1294.16	-522908	525881	-62052.1	414.75	404.604	0
524	8	54.3554	105.289	-691.181	-12719	55198.8	11204.7	379.862	628.402	0	142.692	-92.9349	-629.614	25933.8	97792.3	-5974.59	455.321	158.81	0	197.048	12.3542	-1320.79	-533736	539771	-52758.9	415.833	404.551	0
524	9	42.5182	115.309	-703.824	-13502.1	56768.7	12188.9	380.658	629.184	0	123.145	-108.258	-642.119	26919.2	100777	-8267.61	456.945	158.078	0	165.663	7.05103	-1345.94	-544001	553377	-44528.4	417.053	404.43	0
525	0	31.527	124.619	-715.615	-14259.3	58329.3	13132.7	381.509	629.926	0	101.776	-125.191	-653.814	27939.8	103768	-10765.5	458.712	157.266	0	133.303	-0.571716	-1369.43	-553635	566528	-37391	418.369	404.262	0
525	1	21.4562	133.068	-726.583	-14975.5	59866.7	14024	382.395	630.611	0	79.3237	-142.973	-664.668	28966	106710	-13382.7	460.547	156.42	0	100.78	-9.90494	-1391.25	-562634	579115	-31283.3	419.732	404.067	0
525	2	12.3458	140.589	-736.795	-15638.9	61372.1	14854.7	383.296	631.226	0	56.4369	-160.854	-674.734	29969.8	109557	-16040.8	462.371	155.583	0	68.7827	-20.2656	-1411.53	-571034	591086	-26084.1	421.095	403.861	0
525	3	4.2181	147.181	-746.333	-16242.4	62844.9	15620.8	384.205	631.763	0	33.6764	-178.161	-684.118	30927.9	112269	-18670.9	464.108	154.792	0	37.8945	-30.9803	-1430.45	-578888	602430	-21652.5	422.419	403.65	0
525	4	-2.90844	152.885	-755.301	-16782.9	64294.8	16320.6	385.125	632.22	0	11.5384	-194.338	-692.937	31822.8	114815	-21213	465.693	154.076	0	8.62994	-41.4531	-1448.24	-586271	613167	-17861.8	423.674	403.443	0
525	5	-9.01466	157.761	-763.835	-17259.6	65745	16953	386.072	632.596	0	-9.51302	-208.974	-701.286	32644	117172	-23614.6	467.082	153.451	0	-18.5277	-51.2131	-1465.12	-593271	623343	-14623.9	424.848	403.252	0
525	6	-14.077	161.869	-772.135	-17672.2	67237.9	17517	387.081	632.888	0	-29.0244	-221.807	-709.219	33387.9	119327	-25829.8	468.252	152.923	0	-43.1014	-59.938	-1481.35	-600008	633040	-11902.3	425.942	403.098	0
525	7	-18.0549	165.26	-780.49	-18019.2	68839.1	18011.7	388.2	633.087	0	-46.559	-232.71	-716.772	34055.8	121279	-27819.7	469.201	152.487	0	-64.6139	-67.4506	-1497.26	-606655	642398	-9717.91	426.977	403.013	0
525	8	-20.8765	167.972	-789.309	-18295.2	70638.1	18435.2	389.494	633.179	0	-61.7263	-241.672	-724.004	34652.8	123039	-29553.6	469.943	152.137	0	-82.6028	-73.6997	-1513.31	-613460	651636	-8148.37	427.982	403.037	0
525	9	-22.4344	170.028	-799.125	-18487.8	72747.1	18783.3	391.034	633.135	0	-74.2123	-248.758	-731.055	35186.7	124642	-31010.6	470.496	151.869	0	-96.6467	-78.7297	-1530.18	-620757	661082	-7318.82	428.997	403.206	0
526	0	-22.5893	171.431	-810.593	-18576.3	75297	19047.4	392.891	632.917	0	-83.7959	-254.08	-738.187	35668.7	126146	-32179.9	470.887	151.681	0	-106.385	-82.6489	-1548.78	-628974	671184	-7388.5	430.066	403.548	0
526	1	-21.1793	172.161	-824.445	-18533.9	78429.9	19213.5	395.13	632.481	0	-90.3552	-257.775	-745.825	36113.5	127647	-33059.2	471.149	151.579	0	-111.535	-85.6136	-1570.27	-638607	682512	-8539.32	431.237	404.069	0
526	2	-18.0358	172.161	-841.414	-18332.2	82290.3	19261.7	397.8	631.787	0	-93.8658	-259.993	-754.581	36538.7	129280	-33651.2	471.327	151.578	0	-111.902	-87.8319	-1596	-650188	695740	-10964.1	432.563	404.746	0
526	3	-12.9966	171.334	-862.206	-17944.3	87021.8	19167.9	400.929	630.812	0	-94.3833	-260.892	-765.275	36962.1	131226	-33959.4	471.476	151.701	0	-107.38	-89.5581	-1627.48	-664281	711647	-14854.3	434.102	405.524	0
526	4	-5.90312	169.567	-887.504	-17346.4	92767.4	18909	404.526	629.545	0	-92.0003	-260.615	-778.939	37398.5	133713	-33984	471.661	151.988	0	-97.9034	-91.0482	-1666.44	-681483	731113	-20388.5	435.907	406.322	0
526	5	3.40373	166.775	-917.916	-16518.2	99663.3	18471	408.576	627.995	0	-86.7904	-259.265	-796.773	37855.7	137001	-33717.6	471.945	152.489	0	-83.3867	-92.4901	-1714.69	-702386	755074	-27711.9	438.022	407.039	0
526	6	15.0839	162.927	-953.853	-15445.6	107815	17855.5	413.031	626.193	0	-78.7614	-256.869	-820.06	38333.2	141365	-33141.6	472.383	153.256	0	-63.6775	-93.9421	-1773.91	-727484	784411	-36917.5	440.469	407.559	0
526	7	29.3091	158.072	-995.359	-14125.5	117262	17084.3	417.808	624.191	0	-67.8147	-253.374	-850.076	38822.9	147071	-32227.4	473.009	154.33	0	-38.5056	-95.3019	-1845.43	-757061	819811	-48049.3	443.236	407.756	0
526	8	46.252	152.351	-1041.94	-12570.6	127928	16196.1	422.779	622.065	0	-53.7284	-248.675	-888.007	39311.4	154362	-30944.2	473.83	155.731	0	-7.47638	-96.3247	-1929.95	-791067	861633	-61113.6	446.269	407.495	0
526	9	66.0085	145.964	-1092.4	-10815.2	139583	15240.9	427.776	619.9	0	-36.196	-242.631	-934.796	39781.3	163426	-29264.6	474.826	157.444	0	29.8125	-96.6671	-2027.2	-829000	909738	-76049.8	449.472	406.649	0
527	0	88.4882	139.166	-1144.78	-8920.76	151806	14273.5	432.607	617.793	0	-14.9162	-235.095	-990.891	40211.2	174349	-27170.1	475.952	159.419	0	73.572	-95.9294	-2135.67	-869808	963325	-92670	452.718	405.12	0
527	1	113.337	132.254	-1196.34	-6977.44	163997	13349.6	437.082	615.832	0	10.3114	-225.995	-1055.95	40577.3	187066	-24666.8	477.154	161.573	0	123.648	-93.7412	-2252.29	-911859	1.02082e+06	-110637	455.869	402.861	0
527	2	139.901	125.546	-1243.91	-5096.22	175444	12520.1	441.042	614.097	0	39.4964	-215.433	-1128.53	40857.5	201302	-21803.5	478.375	163.796	0	179.397	-89.8875	-2372.45	-953048	1.07987e+06	-129488	458.801	399.896	0
527	3	167.209	119.361	-1284.3	-3393.95	185425	11828.1	444.378	612.643	0	72.3554	-203.728	-1205.94	41034	216539	-18676.7	479.56	165.973	0	239.565	-84.3665	-2490.24	-991021	1.13754e+06	-148627	461.415	396.336	0
527	4	193.992	114.021	-1314.81	-1977.06	193315	11310.5	447.029	611.504	0	108.191	-191.357	-1284.13	41094.3	231990	-15417.1	480.659	167.998	0	302.183	-77.3359	-2598.94	-1.02345e+06	1.19048e+06	-167281	463.646	392.369	0
527	5	218.764	109.852	-1333.61	-928.517	198666	10997.5	448.969	610.696	0	145.809	-178.879	-1358.06	41031.8	246658	-12169.5	481.624	169.787	0	364.573	-69.0268	-2691.68	-1.04833e+06	1.23533e+06	-184488	465.445	388.239	0
527	6	239.98	107.166	-1339.96	-298.685	201249	10911	450.191	610.223	0	183.523	-166.873	-1422.31	40847.8	259457	-9081.46	482.419	171.281	0	423.503	-59.7069	-2762.27	-1.06416e+06	1.26906e+06	-199175	466.785	384.209	0
527	7	256.209	106.237	-1334.23	-100.574	201074	11063.9	450.704	610.075	0	219.272	-155.948	-1471.91	40552	269390	-6302.33	483.021	172.449	0	475.482	-49.7104	-2806.14	-1.0702e+06	1.28948e+06	-210294	467.655	380.527	0
527	8	266.308	107.267	-1317.8	-311.7	198363	11456.9	450.526	610.237	0	250.825	-146.735	-1503.13	40160.3	275708	-3977.64	483.422	173.282	0	517.134	-39.4683	-2820.93	-1.06653e+06	1.29553e+06	-216974	468.055	377.406	0
527	9	269.545	110.338	-1292.76	-881.09	193499	12075.7	449.679	610.682	0	276.022	-139.834	-1514.04	39691.1	278022	-2236.22	483.629	173.785	0	545.568	-29.4956	-2806.8	-1.054e+06	1.28737e+06	-218636	467.992	375.011	0
528	0	265.681	115.393	-1261.53	-1738.31	186951	12891.6	448.193	611.378	0	293.013	-135.746	-1504.71	39162.3	276339	-1177.26	483.649	173.973	0	558.694	-20.3526	-2766.24	-1.03403e+06	1.26635e+06	-215060	467.48	373.45	0
528	1	254.994	122.224	-1226.52	-2802.85	179206	13863	446.109	612.285	0	300.474	-134.832	-1477.01	38591.1	271028	-861.779	483.498	173.872	0	555.468	-12.6087	-2703.53	-1.0084e+06	1.23463e+06	-206422	466.536	372.769	0
528	2	238.233	130.478	-1189.78	-3992.86	170716	14937.4	443.485	613.356	0	297.799	-137.281	-1434.18	37994.4	262731	-1306.12	483.193	173.508	0	536.032	-6.8033	-2623.96	-978926	1.1949e+06	-193292	465.188	372.948	0
528	3	216.517	139.682	-1152.85	-5232.45	161860	16055.1	440.399	614.539	0	285.197	-143.061	-1380.2	37386.3	252238	-2475.4	482.755	172.912	0	501.714	-3.37924	-2533.05	-947289	1.14993e+06	-176549	463.478	373.907	0
528	4	191.184	149.287	-1116.77	-6456.39	152938	17153.9	436.947	615.781	0	263.659	-151.887	-1319.15	36775.8	240357	-4281.47	482.207	172.122	0	454.843	-2.59964	-2435.92	-914867	1.10224e+06	-157262	461.457	375.522	0
528	5	163.616	158.726	-1082.11	-7612.12	144169	18174.5	433.23	617.035	0	234.818	-163.211	-1254.66	36166	227813	-6590.35	481.573	171.175	0	398.434	-4.48561	-2336.77	-882680	1.05389e+06	-136531	459.186	377.643	0
528	6	135.091	167.466	-1049.09	-8660.09	135699	19066.4	429.35	618.255	0	200.708	-176.268	-1189.66	35555.1	215185	-9236.87	480.879	170.113	0	335.799	-8.80212	-2238.75	-851402	1.00639e+06	-115358	456.732	380.114	0
528	7	106.687	175.064	-1017.71	-9573.66	127623	19791.1	425.402	619.407	0	163.497	-190.156	-1126.28	34936.1	202894	-12042.4	480.145	168.981	0	270.185	-15.0924	-2143.99	-821422	960746	-94557.8	454.159	382.789	0
528	8	79.2527	181.196	-987.89	-10338	119991	20324	421.462	620.465	0	125.252	-203.943	-1065.96	34298	191216	-14833.1	479.384	167.824	0	204.504	-22.747	-2053.85	-792937	917546	-74727.8	451.524	385.542	0
528	9	53.4056	185.684	-959.519	-10947.5	112830	20655	417.591	621.409	0	87.7764	-216.77	-1009.59	33629.9	180311	-17458.1	478.599	166.689	0	141.182	-31.0865	-1969.11	-766034	877096	-56261.7	448.87	388.269	0
529	0	29.5707	188.491	-932.542	-11403.2	106145	20787.6	413.824	622.228	0	52.5232	-227.936	-957.653	32924.2	170254	-19802	477.783	165.62	0	82.0939	-39.4441	-1890.2	-740754	839518	-39390.5	446.228	390.891	0
529	1	8.0143	189.709	-906.941	-11710.7	99930.7	20736.3	410.184	622.912	0	20.5513	-236.954	-910.375	32178.6	161065	-21791.4	476.922	164.653	0	28.5655	-47.2445	-1817.32	-717109	804820	-24227.5	443.616	393.35	0
529	2	-11.1272	189.518	-882.704	-11879.9	94175.7	20524	406.69	623.458	0	-7.47669	-243.588	-867.756	31395.2	152729	-23392.3	476.005	163.82	0	-18.6039	-54.0704	-1750.46	-695080	772936	-10806.5	441.052	395.602	0
529	3	-27.8238	188.149	-859.8	-11925.2	88868.5	20178.3	403.359	623.87	0	-31.2558	-247.846	-829.637	30580.5	145211	-24603.8	475.03	163.14	0	-59.0796	-59.6972	-1689.44	-674616	743747	888.985	438.555	397.618	0
529	4	-42.1277	185.855	-838.172	-11864.6	83997.1	19728.4	400.215	624.155	0	-50.7728	-249.938	-795.745	29745.2	138465	-25449.8	474.006	162.62	0	-92.9005	-64.0837	-1633.92	-655629	717096	10906	436.152	399.38	0
529	5	-54.154	182.879	-817.74	-11717.3	79548.6	19203.3	397.279	624.329	0	-66.2319	-250.21	-765.723	28903.8	132436	-25970	472.956	162.253	0	-120.386	-67.3316	-1583.46	-638012	692802	19314.2	433.874	400.881	0
529	6	-64.0658	179.436	-798.424	-11501.6	75507.8	18629.2	394.571	624.405	0	-77.984	-249.069	-739.166	28072.1	127068	-26212	471.908	162.022	0	-142.05	-69.6336	-1537.59	-621644	670672	26204.1	431.749	402.124	0
529	7	-72.061	175.69	-780.156	-11233.4	71855.8	18027.1	392.104	624.399	0	-86.4626	-246.911	-715.657	27264.4	122302	-26223.5	470.895	161.903	0	-158.524	-71.2211	-1495.81	-606414	650511	31687	429.801	403.122	0
529	8	-78.3583	171.747	-762.901	-10926	68569.4	17410.6	389.88	624.322	0	-92.1339	-244.064	-694.806	26491.6	118079	-26046	469.945	161.872	0	-170.492	-72.3174	-1457.71	-592237	632144	35894.8	428.042	403.898	0
529	9	-83.1846	167.656	-746.675	-10589.7	65623.3	16784.6	387.887	624.182	0	-95.4599	-240.755	-676.287	25761.1	114340	-25710.9	469.071	161.908	0	-178.645	-73.0989	-1422.96	-579066	615427	38978.6	426.471	404.479	0
530	0	-86.7631	163.435	-731.545	-10232.4	62991.8	16146.2	386.108	623.987	0	-96.8721	-237.108	-659.862	25076.6	111036	-25241.7	468.271	161.997	0	-183.635	-73.6722	-1391.41	-566907	600264	41102.8	425.073	404.893	0
530	1	-89.3045	159.094	-717.612	-9858.93	60650.5	15489	384.517	623.739	0	-96.764	-233.175	-645.368	24437.4	108118	-24658.2	467.529	162.134	0	-186.068	-74.0805	-1362.98	-555794	586594	42435.2	423.823	405.17	0
530	2	-91.0069	154.65	-704.955	-9472.12	58575.4	14808.4	383.091	623.437	0	-95.4994	-228.983	-632.671	23840.4	105544	-23981.3	466.823	162.318	0	-186.506	-74.3332	-1337.63	-545756	574360	43141.2	422.695	405.336	0
530	3	-92.0586	150.129	-693.586	-9074.29	56742.2	14104.5	381.81	623.083	0	-93.4226	-224.564	-621.622	23281.6	103272	-23233.4	466.134	162.547	0	-185.481	-74.4349	-1315.21	-536777	563480	43380.9	421.665	405.415	0
530	4	-92.6332	145.572	-683.451	-8669.23	55126.3	13383	380.659	622.685	0	-90.8609	-219.973	-612.053	22757.1	101266	-22437.1	465.452	162.818	0	-183.494	-74.4012	-1295.5	-528799	553851	43303.9	420.719	405.424	0
530	5	-92.8825	141.035	-674.445	-8262.6	53703.8	12653.8	379.627	622.251	0	-88.1196	-215.3	-603.788	22262.7	99492	-21615.7	464.78	163.128	0	-181.002	-74.2652	-1278.23	-521734	545354	43040.9	419.85	405.379	0
530	6	-92.934	136.583	-666.432	-7860.69	52451	11929.6	378.704	621.795	0	-85.4754	-210.663	-596.648	21794.1	97925.8	-20793.1	464.127	163.472	0	-178.409	-74.0808	-1263.08	-515475	537864	42697	419.056	405.295	0
530	7	-92.8891	132.29	-659.256	-7468.49	51345.1	11224.3	377.883	621.329	0	-83.1681	-206.206	-590.463	21347.4	96544.5	-19995	463.507	163.846	0	-176.057	-73.9158	-1249.72	-509908	531256	42350.5	418.338	405.179	0
530	8	-92.8224	128.237	-652.763	-7088.99	50364.8	10552.2	377.156	620.86	0	-81.3895	-202.075	-585.101	20919.9	95328.4	-19247.4	462.926	164.246	0	-174.212	-73.8379	-1237.86	-504919	525415	42053	417.697	405.032	0
530	9	-92.7819	124.498	-646.834	-6723.5	49491.6	9925.71	376.514	620.395	0	-80.2729	-198.4	-580.473	20511.1	94265	-18574.1	462.393	164.665	0	-173.055	-73.9021	-1227.31	-500423	520255	41832.5	417.132	404.85	0
531	0	-92.7924	121.136	-641.415	-6372.51	48711.1	9353.8	375.943	619.935	0	-79.8872	-195.28	-576.539	20123.7	93350.6	-17994.1	461.915	165.096	0	-172.68	-74.1434	-1217.95	-496379	515737	41697.5	416.64	404.629	0
531	1	-92.8658	118.198	-636.518	-6036.2	48012.1	8841.75	375.429	619.483	0	-80.2463	-192.781	-573.291	19762	92584.3	-17520.5	461.496	165.529	0	-173.112	-74.5833	-1209.81	-492789	511849	41643.7	416.214	404.368	0
531	2	-93.0143	115.703	-632.176	-5715.06	47385.4	8390.7	374.956	619.04	0	-81.3273	-190.947	-570.724	19430.1	91962.8	-17158.6	461.134	165.955	0	-174.342	-75.2438	-1202.9	-489669	508586	41663.1	415.844	404.071	0
531	3	-93.2576	113.646	-628.406	-5410.65	46823.5	7997.37	374.512	618.61	0	-83.0875	-189.801	-568.8	19131	91478.6	-16907.8	460.827	166.366	0	-176.345	-76.1552	-1197.21	-487023	505928	41747.6	415.521	403.746	0
531	4	-93.6235	111.998	-625.201	-5125.6	46321.4	7655.31	374.09	618.198	0	-85.4696	-189.349	-567.457	18865.5	91122.1	-16762.2	460.58	166.754	0	-179.093	-77.3512	-1192.66	-484837	503837	41892	415.241	403.405	0
531	5	-94.1456	110.711	-622.526	-4862.13	45876.3	7356.66	373.694	617.81	0	-88.4008	-189.569	-566.623	18632.6	90882.9	-16711.8	460.394	167.116	0	-182.546	-78.8588	-1189.15	-483080	502266	42096.3	415.006	403.057	0
531	6	-94.8586	109.728	-620.34	-4620.23	45487.6	7093.07	373.327	617.448	0	-91.7885	-190.412	-566.228	18429.6	90749.5	-16742.6	460.27	167.452	0	-186.647	-80.6848	-1186.57	-481716	501167	42366.5	414.816	402.711	0
531	7	-95.7882	108.988	-618.62	-4396.91	45157.5	6855.98	372.997	617.108	0	-95.5232	-191.789	-566.213	18253.2	90709.2	-16837.4	460.203	167.763	0	-191.311	-82.8013	-1184.83	-480719	500500	42713.6	414.672	402.373	0
531	8	-96.9444	108.432	-617.385	-4186.87	44892.5	6636.47	372.714	616.782	0	-99.4835	-193.573	-566.545	18099.4	90750.1	-16976.3	460.182	168.053	0	-196.428	-85.141	-1183.93	-480088	500250	43150.6	414.57	402.052	0
531	9	-98.3175	108.005	-616.718	-3983.34	44703.9	6425.21	372.487	616.459	0	-103.538	-195.611	-567.222	17964.3	90864.3	-17137.6	460.192	168.329	0	-201.856	-87.6064	-1183.94	-479867	500439	43687	414.506	401.761	0
532	0	-99.8781	107.651	-616.764	-3778.44	44606.2	6212.31	372.323	616.126	0	-107.549	-197.734	-568.286	17843.5	91048.7	-17299.3	460.216	168.601	0	-207.428	-90.0837	-1185.05	-480142	501127	44323.5	414.472	401.517	0
532	1	-101.579	107.312	-617.717	-3563.38	44617	5987.1	372.229	615.769	0	-111.383	-199.772	-569.813	17731.8	91303.8	-17440	460.235	168.881	0	-212.962	-92.4606	-1187.53	-481040	502402	45048.7	414.457	401.339	0
532	2	-103.363	106.918	-619.767	-3328.2	44759.1	5738.03	372.219	615.37	0	-114.919	-201.569	-571.896	17623.6	91634.6	-17539.8	460.229	169.184	0	-218.282	-94.651	-1191.66	-482685	504370	45838.3	414.457	401.239	0
532	3	-105.168	106.387	-623.061	-3061.69	45061.4	5453.26	372.323	614.914	0	-118.051	-202.997	-574.629	17514.5	92052.1	-17579.9	460.194	169.52	0	-223.219	-96.6102	-1197.69	-485178	507135	46653	414.482	401.223	0
532	4	-106.916	105.626	-627.699	-2752.5	45559.3	5122.06	372.582	614.385	0	-120.685	-203.958	-578.107	17401.7	92574.1	-17544.4	460.133	169.899	0	-227.601	-98.3323	-1205.81	-488589	510800	47433.7	414.557	401.282	0
532	5	-108.5	104.554	-633.736	-2390.14	46290.5	4737.36	373.044	613.771	0	-122.735	-204.392	-582.429	17283.2	93223.1	-17420.6	460.059	170.326	0	-231.236	-99.8381	-1216.17	-492964	515462	48097.5	414.716	401.403	0
532	6	-109.777	103.117	-641.161	-1965.87	47287.8	4298.67	373.753	613.066	0	-124.119	-204.279	-587.702	17156.7	94023.9	-17200.7	459.986	170.807	0	-233.896	-101.161	-1228.86	-498314	521198	48537.4	414.994	401.556	0
532	7	-110.565	101.304	-649.881	-1474.27	48570.8	3813.99	374.738	612.268	0	-124.739	-203.634	-594.029	17020.6	95002.3	-16882.4	459.929	171.347	0	-235.304	-102.331	-1243.91	-504599	528040	48624.8	415.421	401.707	0
532	8	-110.654	99.1355	-659.741	-914.542	50140.8	3298.33	376.001	611.386	0	-124.485	-202.492	-601.496	16874.3	96183	-16467.6	459.906	171.946	0	-235.139	-103.357	-1261.24	-511742	535981	48219.5	416.016	401.813	0
532	9	-109.831	96.6591	-670.581	-290.342	51985.2	2769.53	377.523	610.433	0	-123.239	-200.879	-610.185	16718.1	97587.5	-15961	459.931	172.602	0	-233.07	-104.22	-1280.77	-519666	544990	47187.4	416.784	401.84	0
533	0	-107.907	93.9328	-682.268	391.778	54082.1	2244.11	379.268	609.426	0	-120.887	-198.791	-620.175	16551.3	99230.9	-15367.6	460.005	173.312	0	-228.794	-104.858	-1302.44	-528309	555028	45419.5	417.712	401.765	0
533	1	-104.738	91.024	-694.69	1122.99	56402.9	1735.48	381.192	608.384	0	-117.338	-196.205	-631.517	16373.1	101118	-14691.8	460.119	174.073	0	-222.076	-105.181	-1326.21	-537617	566043	42847.2	418.776	401.572	0
533	2	-100.257	88.0076	-707.714	1891.64	58913.1	1255.01	383.244	607.327	0	-112.537	-193.115	-644.202	16183.1	103242	-13940	460.263	174.879	0	-212.794	-105.108	-1351.92	-547516	577944	39446.7	419.944	401.261	0
533	3	-94.4786	84.969	-721.172	2683.71	61573.7	813.714	385.38	606.279	0	-106.479	-189.561	-658.132	15982.3	105583	-13124.4	460.428	175.716	0	-200.957	-104.592	-1379.3	-557896	590594	35239.5	421.189	400.836	0
533	4	-87.5033	82.0022	-734.867	3484.75	64345.2	422.928	387.56	605.258	0	-99.2179	-185.633	-673.115	15772.2	108109	-12264.2	460.61	176.568	0	-186.721	-103.631	-1407.98	-568609	603812	30290.1	422.483	400.314	0
533	5	-79.5009	79.1997	-748.588	4281	67190	93.6161	389.756	604.281	0	-90.8813	-181.46	-688.861	15554.7	110776	-11383.7	460.81	177.42	0	-170.382	-102.26	-1437.45	-579484	617379	24703.6	423.807	399.719	0
533	6	-70.6942	76.6437	-762.115	5059.42	70071.4	-164.61	391.943	603.361	0	-81.6622	-177.187	-705.012	15332	113527	-10509.4	461.029	178.253	0	-152.356	-100.543	-1467.13	-590327	631050	18618.8	425.142	399.08	0
533	7	-61.3327	74.4045	-775.229	5807.78	72949.9	-343.651	394.101	602.508	0	-71.8076	-172.964	-721.173	15107.4	116301	-9667.15	461.266	179.052	0	-133.14	-98.56	-1496.4	-600940	644562	12195.6	426.47	398.428	0
533	8	-51.669	72.5439	-787.713	6514.88	75779.9	-436.198	396.202	601.729	0	-61.5985	-168.935	-736.951	14885.3	119033	-8880.87	461.521	179.801	0	-113.268	-96.3914	-1524.66	-611122	657649	5603.34	427.775	397.789	0
533	9	-41.9395	71.1196	-799.359	7170.63	78507.9	-435.307	398.214	601.03	0	-51.3233	-165.226	-751.98	14669.6	121665	-8171.3	461.793	180.492	0	-93.2628	-94.1061	-1551.34	-620682	670052	-990.673	429.033	397.183	0
534	0	-32.349	70.1866	-809.982	7765.43	81074.4	-335.126	400.094	600.413	0	-41.2511	-161.93	-765.935	14463.1	124140	-7555.34	462.077	181.117	0	-73.6001	-91.7438	-1575.92	-629451	681522	-7430.51	430.219	396.625	0
534	1	-23.07	69.7926	-819.424	8289.07	83419.9	-132.414	401.803	599.884	0	-31.6237	-159.109	-778.517	14267.5	126404	-7046.52	462.365	181.673	0	-54.6937	-89.3168	-1597.94	-637283	691832	-13576.5	431.309	396.132	0
534	2	-14.2588	69.9668	-827.535	8731.24	85492.9	172.102	403.31	599.449	0	-22.6596	-156.802	-789.441	14083.6	128402	-6655.26	462.65	182.16	0	-36.9184	-86.8353	-1616.98	-644038	700760	-19303.9	432.281	395.72	0
534	3	-6.0671	70.7108	-834.145	9083.42	87253.5	572.926	404.602	599.11	0	-14.5576	-155.042	-798.421	13912.3	130081	-6388.8	462.923	182.575	0	-20.6247	-84.3309	-1632.57	-649565	708094	-24502.7	433.124	395.4	0
534	4	1.35854	71.9983	-839.077	9340.08	88672.7	1059.91	405.679	598.869	0	-7.49052	-153.859	-805.181	13756.9	131391	-6251.17	463.183	182.914	0	-6.13198	-81.8603	-1644.26	-653705	713636	-29080	433.838	395.179	0
534	5	7.88037	73.778	-842.172	9498.98	89730.5	1619.59	406.547	598.721	0	-1.59797	-153.273	-809.47	13621.3	132293	-6243.28	463.431	183.173	0	6.28241	-79.4954	-1651.64	-656314	717215	-32959.7	434.426	395.06	0
534	6	13.3723	75.9801	-843.309	9561.27	90414.6	2237.04	407.214	598.662	0	3.01682	-153.293	-811.107	13507.5	132755	-6362.52	463.671	183.347	0	16.3892	-77.3124	-1654.42	-657282	718707	-36079.7	434.893	395.047	0
534	7	17.7287	78.5253	-842.43	9531.36	90720.6	2896.88	407.689	598.686	0	6.29212	-153.902	-810.008	13413.8	132761	-6601.91	463.901	183.44	0	24.0208	-75.377	-1652.44	-656557	718060	-38391	435.244	395.137	0
534	8	20.8773	81.3348	-839.558	9416.25	90652.8	3583.31	407.977	598.784	0	8.21599	-155.062	-806.211	13336.1	132314	-6949.77	464.119	183.458	0	29.0933	-73.7274	-1645.77	-654159	715302	-39863	435.479	395.329	0
534	9	22.7919	84.3366	-834.826	9224.63	90225.3	4280.15	408.077	598.95	0	8.832	-156.698	-799.877	13269.7	131433	-7390.87	464.316	183.41	0	31.6239	-72.3612	-1634.7	-650198	710551	-40488.5	435.595	395.622	0
535	0	23.4961	87.4701	-828.474	8966.62	89462.2	4971.48	407.984	599.177	0	8.23849	-158.698	-791.279	13209	130148	-7907.85	464.478	183.307	0	31.7346	-71.2275	-1619.75	-644868	704013	-40285	435.583	396.017	0
535	1	23.0562	90.6823	-820.814	8654.64	88395.4	5642.34	407.692	599.456	0	6.57728	-160.919	-780.781	13147.5	128506	-8481.84	464.586	183.161	0	29.6335	-70.2372	-1601.6	-638422	695957	-39290.4	435.428	396.511	0
535	2	21.5631	93.9142	-812.158	8303	87063.3	6279.01	407.2	599.777	0	4.01568	-163.212	-768.765	13078.9	126557	-9092.43	464.623	182.987	0	25.5788	-69.298	-1580.92	-631114	686669	-37559.4	435.124	397.102	0
535	3	19.1191	97.0917	-802.765	7925.84	85509.1	6868.66	406.518	600.127	0	0.731788	-165.438	-755.578	12998.5	124357	-9717.83	464.585	182.797	0	19.8509	-68.3462	-1558.34	-623159	676416	-35162.1	434.673	397.78	0
535	4	15.8357	100.13	-792.841	7536.09	83779.6	7399.1	405.67	600.495	0	-3.09503	-167.483	-741.52	12904.5	121964	-10334.8	464.478	182.597	0	12.7406	-67.3523	-1534.36	-614729	665440	-32182.1	434.091	398.535	0
535	5	11.8315	102.943	-782.545	7145.2	81923.1	7859.35	404.688	600.869	0	-7.291	-169.256	-726.854	12796.7	119432	-10919.5	464.314	182.394	0	4.54046	-66.313	-1509.4	-605964	653957	-28713	433.401	399.352	0
535	6	7.22845	105.446	-772.004	6763.12	79987.6	8240.36	403.61	601.24	0	-11.6915	-170.688	-711.816	12675	116812	-11450.3	464.104	182.193	0	-4.46304	-65.2423	-1483.82	-596979	642160	-24853.7	432.63	400.215	0
535	7	2.14956	107.562	-761.32	6398.56	78018.4	8535.58	402.478	601.595	0	-16.144	-171.725	-696.621	12539.3	114148	-11910.3	463.86	182	0	-13.9944	-64.1631	-1457.94	-587872	630221	-20706.1	431.807	401.108	0
535	8	-3.27947	109.231	-750.591	6059.61	76055.2	8741.44	401.327	601.927	0	-20.5141	-172.329	-681.472	12389.5	111481	-12287.2	463.589	181.819	0	-23.7936	-63.0976	-1432.06	-578735	618298	-16371.8	430.956	402.012	0
535	9	-8.9289	110.416	-739.931	5754.04	74130.6	8857	400.186	602.224	0	-24.6899	-172.47	-666.578	12225.2	108847	-12572.8	463.293	181.66	0	-33.6188	-62.0543	-1406.51	-569673	606544	-11947.5	430.094	402.908	0
536	0	-14.6667	111.103	-729.479	5488.92	72270.4	8882.95	399.071	602.476	0	-28.5821	-172.125	-652.164	12044.1	106280	-12761.1	462.965	181.532	0	-43.2488	-61.0217	-1381.64	-560811	595119	-7521.55	429.231	403.782	0
536	1	-20.367	111.305	-719.388	5269.57	70495.3	8821.06	397.993	602.675	0	-32.1273	-171.284	-638.436	11843.6	103811	-12848.7	462.603	181.449	0	-52.4943	-59.979	-1357.82	-552280	584174	-3172.07	428.372	404.619	0
536	2	-25.9233	111.042	-709.791	5098.53	68822.5	8674.47	396.962	602.817	0	-35.2949	-169.957	-625.541	11622.1	101468	-12835.1	462.208	181.421	0	-61.2182	-58.9149	-1335.33	-544188	573829	1037.05	427.527	405.412	0
536	3	-31.2549	110.338	-700.763	4975.76	67265.3	8448.28	395.989	602.9	0	-38.0869	-168.172	-613.551	11379.7	99267.8	-12723.1	461.792	181.453	0	-69.3418	-57.8343	-1314.31	-536596	564156	5057.78	426.707	406.159	0
536	4	-36.302	109.22	-692.322	4899.84	65831.8	8150.02	395.088	602.923	0	-40.5282	-165.97	-602.479	11116.9	97220.8	-12519	461.368	181.548	0	-76.8302	-56.75	-1294.8	-529520	555181	8855.85	425.929	406.855	0
536	5	-41.0219	107.72	-684.443	4868.54	64525.5	7789.27	394.275	602.887	0	-42.6569	-163.396	-592.293	10835.3	95329.8	-12232.3	460.95	181.706	0	-83.6788	-55.6765	-1276.74	-522937	546893	12408.8	425.206	407.496	0
536	6	-45.3865	105.872	-677.083	4878.43	63348.8	7376.23	393.561	602.795	0	-44.5158	-160.5	-582.937	10536.9	93592	-11872.9	460.552	181.924	0	-89.9023	-54.6283	-1260.02	-516815	539262	15703.8	424.554	408.083	0
536	7	-49.3787	103.718	-670.209	4924.55	62303.8	6920.19	392.962	602.652	0	-46.142	-157.335	-574.352	10223.8	92002.1	-11451.1	460.184	182.199	0	-95.5207	-53.617	-1244.56	-511123	532259	18733.4	423.984	408.618	0
536	8	-52.9874	101.306	-663.795	5001.3	61391	6429.47	392.485	602.466	0	-47.5589	-153.953	-566.491	9898.75	90554.9	-10976.7	459.852	182.526	0	-100.546	-52.6477	-1230.29	-505840	525858	21492.6	423.505	409.103	0
536	9	-56.2	98.6856	-657.834	5103.54	60608	5911.9	392.133	602.242	0	-48.7738	-150.398	-559.326	9565.04	89245.6	-10459.5	459.559	182.899	0	-104.974	-51.7128	-1217.16	-500958	520041	23975.3	423.117	409.54	0
537	0	-58.9973	95.9115	-652.347	5227.21	59948.8	5374.81	391.897	601.987	0	-49.7795	-146.699	-552.841	9225.54	88067.5	-9908.92	459.3	183.313	0	-108.777	-50.7879	-1205.19	-496485	514794	26173.8	422.816	409.934	0
537	1	-61.3564	93.04	-647.374	5369.62	59404.9	4825.05	391.763	601.706	0	-50.562	-142.877	-547.025	8882.52	87012.1	-9333.86	459.064	183.762	0	-111.918	-49.8368	-1194.4	-492443	510109	28080	422.586	410.291	0
537	2	-63.2593	90.1268	-642.945	5529.51	58966.5	4269.51	391.713	601.4	0	-51.1123	-138.954	-541.855	8538.06	86070.4	-8742.75	458.844	184.243	0	-114.372	-48.8276	-1184.8	-488843	505967	29689.1	422.415	410.618	0
537	3	-64.7004	87.2178	-639.053	5706.22	58624.2	3715	391.736	601.071	0	-51.4343	-134.965	-537.296	8194.52	85234.3	-8143.65	458.636	184.749	0	-116.135	-47.747	-1176.35	-485672	502338	31001.3	422.292	410.916	0
537	4	-65.6883	84.344	-635.659	5897.89	58371.5	3167.98	391.828	600.722	0	-51.5487	-130.953	-533.293	7854.49	84497.1	-7543.69	458.444	185.272	0	-117.237	-46.6095	-1168.95	-482896	499182	32021	422.219	411.187	0
537	5	-66.2478	81.5202	-632.707	6100.74	58205.6	2634.5	391.995	600.358	0	-51.4938	-126.978	-529.766	7520.5	83851.8	-6948.43	458.281	185.804	0	-117.742	-45.458	-1162.47	-480465	496451	32758.6	422.203	411.436	0
537	6	-66.4191	78.7487	-630.126	6310.67	58127.5	2120.11	392.247	599.985	0	-51.3223	-123.104	-526.617	7194.71	83290.3	-6362.3	458.161	186.338	0	-117.741	-44.3554	-1156.74	-478324	494092	33231.3	422.255	411.669	0
537	7	-66.25	76.0264	-627.844	6525.4	58138.7	1629.81	392.601	599.607	0	-51.091	-119.393	-523.754	6878.67	82804.1	-5789.11	458.097	186.867	0	-117.341	-43.3665	-1151.6	-476414	492055	33461.5	422.389	411.89	0
537	8	-65.7853	73.3539	-625.811	6744.61	58240	1167.74	393.063	599.223	0	-50.85	-115.891	-521.124	6573.11	82386	-5231.95	458.093	187.387	0	-116.635	-42.537	-1146.94	-474694	490305	33473.7	422.61	412.1	0
537	9	-65.0587	70.7426	-624.02	6968.56	58431.4	736.831	393.637	598.833	0	-50.6314	-112.619	-518.727	6278.14	82032.7	-4693.32	458.142	187.897	0	-115.69	-41.8764	-1142.75	-473161	488842	33292.7	422.918	412.297	0
538	0	-64.0894	68.2213	-622.529	7197.34	58713.1	339.179	394.314	598.439	0	-50.4445	-109.572	-516.633	5992.98	81746.3	-4176.09	458.229	188.4	0	-114.534	-41.3509	-1139.16	-471864	487706	32941.2	423.301	412.478	0
538	1	-62.8852	65.8351	-621.441	7431.36	59084.8	-23.1264	395.077	598.042	0	-50.2824	-106.729	-514.952	5716.21	81532.4	-3684.04	458.33	188.9	0	-113.168	-40.8942	-1136.39	-470885	486967	32441	423.74	412.64	0
538	2	-61.452	63.6318	-620.855	7671.5	59545.2	-347.76	395.908	597.644	0	-50.1352	-104.066	-513.772	5446.9	81397.5	-3220.7	458.431	189.398	0	-111.587	-40.4339	-1134.63	-470299	486687	31814.1	424.219	412.785	0
538	3	-59.8041	61.6466	-620.826	7918.38	60093.7	-632.421	396.796	597.245	0	-50.0011	-101.564	-513.116	5185.29	81345.7	-2787.68	458.533	189.895	0	-109.805	-39.9174	-1133.94	-470140	486893	31085.4	424.732	412.917	0
538	4	-57.9671	59.8974	-621.35	8172.03	60729.7	-874.783	397.738	596.848	0	-49.8875	-99.2176	-512.953	4932.2	81376.8	-2384.29	458.644	190.385	0	-107.855	-39.3202	-1134.3	-470397	487574	30282.3	425.281	413.038	0
538	5	-55.9721	58.3904	-622.374	8432.5	61450.8	-1072.19	398.736	596.451	0	-49.8008	-97.0292	-513.216	4688.64	81486.1	-2008.62	458.775	190.864	0	-105.773	-38.6388	-1135.59	-471025	488691	29430.7	425.87	413.151	0
538	6	-53.8495	57.1232	-623.821	8699.58	62251.5	-1221.57	399.791	596.054	0	-49.737	-95.0031	-513.817	4455.87	81665.6	-1658.55	458.939	191.328	0	-103.587	-37.8799	-1137.64	-471957	490181	28551.5	426.505	413.259	0
538	7	-51.6231	56.0854	-625.611	8971.88	63123.3	-1319.91	400.899	595.659	0	-49.6793	-93.1362	-514.665	4234.72	81904.6	-1332.16	459.142	191.772	0	-101.302	-37.0508	-1140.28	-473127	491973	27658.6	427.187	413.364	0
538	8	-49.3022	55.2668	-627.689	9246.16	64055.7	-1365.28	402.05	595.27	0	-49.6008	-91.4162	-515.702	4025.08	82193.2	-1028.02	459.381	192.195	0	-98.903	-36.1494	-1143.39	-474495	494014	26756.4	427.908	413.471	0
538	9	-46.8792	54.6672	-630.043	9517.95	65037.7	-1357.4	403.227	594.893	0	-49.4634	-89.8219	-516.914	3825.84	82524.9	-745.107	459.649	192.599	0	-96.3426	-35.1547	-1146.96	-476053	496274	25840	428.656	413.586	0
539	0	-44.3324	54.3002	-632.695	9782.72	66059	-1297.12	404.409	594.538	0	-49.2197	-88.3265	-518.323	3635.41	82896.8	-482.913	459.933	192.986	0	-93.5521	-34.0264	-1151.02	-477824	498752	24898.8	429.412	413.712	0
539	1	-41.6364	54.1842	-635.676	10037.2	67111.3	-1185.78	405.575	594.21	0	-48.8233	-86.9035	-519.966	3452.63	83307.6	-241.425	460.218	193.36	0	-90.4598	-32.7193	-1155.64	-479836	501454	23919.9	430.161	413.853	0
539	2	-38.7744	54.3282	-638.984	10280	68189.4	-1025.25	406.715	593.912	0	-48.2445	-85.5388	-521.855	3276.84	83753.6	-21.3174	460.492	193.721	0	-87.0189	-31.2106	-1160.84	-482093	504372	22891.5	430.891	414.006	0
539	3	-35.7458	54.7212	-642.564	10511.6	69290.5	-817.661	407.834	593.641	0	-47.4771	-84.2375	-523.968	3107.8	84226.5	175.916	460.747	194.069	0	-83.223	-29.5163	-1166.53	-484555	507472	21803.8	431.601	414.166	0
539	4	-32.5652	55.3337	-646.314	10732.3	70411.1	-565.19	408.942	593.395	0	-46.5337	-83.0177	-526.242	2946.49	84715.3	348.455	460.982	194.401	0	-79.0989	-27.684	-1172.56	-487150	510690	20649.6	432.298	414.327	0
539	5	-29.2558	56.1275	-650.111	10940.8	71545.2	-270.134	410.051	593.171	0	-45.4366	-81.9003	-528.59	2795.31	85209.2	495.298	461.201	194.712	0	-74.6924	-25.7728	-1178.7	-489787	513950	19426.7	432.989	414.481	0
539	6	-25.8454	57.066	-653.831	11135.5	72685.9	64.8018	411.169	592.969	0	-44.2131	-80.9027	-530.924	2656.33	85699.8	616.797	461.416	194.997	0	-70.0585	-23.8366	-1184.75	-492374	517175	18138.9	433.687	414.626	0
539	7	-22.3596	58.1215	-657.382	11315.5	73826.3	436.418	412.304	592.787	0	-42.8912	-80.0353	-533.182	2529.92	86180.8	713.754	461.635	195.255	0	-65.2508	-21.9137	-1190.56	-494846	520308	16793.7	434.396	414.756	0
539	8	-18.817	59.2767	-660.723	11480.4	74960	841.138	413.452	592.625	0	-41.4915	-79.2977	-535.342	2415.14	86649.5	786.376	461.858	195.489	0	-60.3085	-20.0209	-1196.07	-497175	523324	15397.9	435.118	414.872	0
539	9	-15.2285	60.5248	-663.861	11630.7	76079.9	1275.02	414.602	592.48	0	-40.0202	-78.6773	-537.412	2310.81	87106.5	835.027	462.085	195.7	0	-55.2487	-18.1524	-1201.27	-499368	526221	13957.7	435.845	414.973	0
540	0	-11.6006	61.8687	-666.834	11767.7	77178.3	1733.76	415.738	592.353	0	-38.4673	-78.1546	-539.418	2215.75	87554.8	861.584	462.314	195.892	0	-50.0679	-16.2859	-1206.25	-501451	529012	12479.4	436.566	415.062	0
540	1	-7.94074	63.3169	-669.686	11892.8	78246.5	2213.09	416.841	592.241	0	-36.8153	-77.7111	-541.393	2128.7	87997.9	868.956	462.54	196.068	0	-44.756	-14.3942	-1211.08	-503456	531716	10970.7	437.27	415.138	0
540	2	-4.26432	64.8746	-672.446	12006.8	79277.3	2709.05	417.894	592.145	0	-35.0539	-77.3355	-543.359	2048.63	88438	859.679	462.762	196.23	0	-39.3182	-12.4609	-1215.8	-505406	534344	9442.49	437.946	415.205	0
540	3	-0.597802	66.5345	-675.112	12109.6	80264.6	3217.83	418.891	592.063	0	-33.1916	-77.0237	-545.293	1975.28	88874.3	835.496	462.985	196.378	0	-33.7894	-10.4892	-1220.4	-507296	536882	7909.54	438.592	415.266	0
540	4	3.02385	68.2727	-677.65	12199.7	81203.3	3735.5	419.831	591.997	0	-31.2546	-76.7751	-547.136	1909.2	89302	797.604	463.217	196.511	0	-28.2307	-8.50237	-1224.79	-509093	539296	6388.76	439.212	415.326	0
540	5	6.56122	70.0511	-680.005	12274.3	82089.5	4257.79	420.719	591.95	0	-29.2784	-76.5903	-548.813	1851.16	89713.9	747.005	463.469	196.627	0	-22.7172	-6.53919	-1228.82	-510754	541539	4896.36	439.812	415.391	0
540	6	9.97265	71.8246	-682.112	12330.5	82922.1	4779.73	421.567	591.923	0	-27.2991	-76.4725	-550.248	1801.87	90103.2	685.009	463.75	196.725	0	-17.3265	-4.64791	-1232.36	-512229	543565	3446.88	440.401	415.468	0
540	7	13.2164	73.5489	-683.911	12366.3	83702.2	5295.98	422.388	591.918	0	-25.3465	-76.4243	-551.373	1762.19	90464.2	613.566	464.071	196.804	0	-12.1301	-2.87542	-1235.28	-513470	545334	2054.19	440.993	415.558	0
540	8	16.2549	75.1877	-685.354	12382.9	84430.9	5801.36	423.193	591.932	0	-23.4405	-76.4419	-552.148	1732.44	90792.3	535.374	464.435	196.862	0	-7.18563	-1.25423	-1237.5	-514440	546819	733.08	441.594	415.66	0
540	9	19.0611	76.7184	-686.427	12384.7	85106.7	6291.21	423.985	591.958	0	-21.5899	-76.5101	-552.583	1711.21	91084.7	453.763	464.834	196.903	0	-2.52878	0.208313	-1239.01	-515131	548016	-501.841	442.203	415.768	0
541	0	21.6266	78.1355	-687.157	12377.9	85726.9	6761.25	424.756	591.987	0	-19.7913	-76.6031	-552.74	1695.52	91342	371.964	465.253	196.933	0	1.83529	1.53235	-1239.9	-515567	548950	-1641.05	442.809	415.874	0
541	1	23.9604	79.4442	-687.602	12368.7	86290.1	7207.64	425.494	592.012	0	-18.0348	-76.6936	-552.702	1681.88	91567	292.184	465.671	196.957	0	5.92553	2.75056	-1240.3	-515795	549664	-2683.86	443.398	415.968	0
541	2	26.0762	80.6466	-687.819	12361.1	86797.9	7627.2	426.193	592.029	0	-16.3146	-76.7621	-552.536	1667.27	91762.4	215.541	466.075	196.983	0	9.76158	3.88445	-1240.35	-515862	550198	-3635.47	443.959	416.049	0
541	3	27.982	81.7325	-687.838	12357.5	87253.6	8017.41	426.852	592.034	0	-14.6342	-76.796	-552.269	1649.43	91927.7	142.814	466.455	197.013	0	13.3478	4.93647	-1240.11	-515791	550573	-4501.02	444.489	416.116	0
541	4	29.6816	82.6834	-687.672	12359.8	87660.6	8376.16	427.475	592.027	0	-13.0032	-76.7841	-551.897	1626.72	92059.5	75.162	466.806	197.053	0	16.6784	5.89926	-1239.57	-515590	550790	-5284.02	444.986	416.171	0
541	5	31.18	83.4795	-687.321	12369.8	88022.4	8701.37	428.066	592.003	0	-11.4323	-76.718	-551.404	1598.09	92153.8	14.2774	467.126	197.102	0	19.7477	6.76157	-1238.73	-515254	550846	-5989.24	445.453	416.217	0
541	6	32.4829	84.1029	-686.773	12388.7	88342.2	8990.65	428.634	591.961	0	-9.93018	-76.5942	-550.756	1563.84	92207.7	-38.0373	467.42	197.161	0	22.5528	7.50871	-1237.53	-514770	550726	-6623.33	445.895	416.257	0
541	7	33.5943	84.5391	-686	12417	88624.7	9241.57	429.191	591.899	0	-8.50379	-76.4105	-549.918	1525.38	92219.5	-80.4034	467.697	197.226	0	25.0905	8.1286	-1235.92	-514111	550415	-7192.04	446.324	416.291	0
541	8	34.5192	84.7814	-684.983	12455.5	88876.6	9452.29	429.75	591.816	0	-7.15985	-76.1617	-548.868	1483.95	92188.3	-111.867	467.961	197.296	0	27.3593	8.61961	-1233.85	-513260	549907	-7698.43	446.748	416.318	0
541	9	35.2695	84.8336	-683.745	12504.8	89106.2	9621.82	430.321	591.711	0	-5.90382	-75.8389	-547.606	1440.3	92115.5	-131.448	468.215	197.37	0	29.3657	8.99479	-1231.35	-512229	549218	-8144.85	447.173	416.34	0
542	0	35.8693	84.711	-682.358	12564.9	89319.3	9749.74	430.898	591.586	0	-4.73556	-75.4242	-546.155	1395.16	92005.8	-138.31	468.461	197.445	0	31.1337	9.28681	-1228.51	-511063	548385	-8535.66	447.597	416.365	0
542	1	36.351	84.4349	-680.928	12635.5	89517.9	9836.15	431.465	591.444	0	-3.64973	-74.8924	-544.549	1349.01	91865.3	-132.47	468.7	197.523	0	32.7013	9.54248	-1225.48	-509833	547456	-8877.73	448.01	416.402	0
542	2	36.7457	84.0224	-679.545	12716.3	89701.1	9881.75	432.002	591.287	0	-2.64325	-74.2241	-542.819	1301.31	91697.8	-114.676	468.929	197.603	0	34.1024	9.79832	-1222.36	-508599	546471	-9179.64	448.4	416.463	0
542	3	37.0744	83.4811	-678.252	12806.3	89869.5	9887.77	432.502	591.119	0	-1.71912	-73.4198	-540.974	1250.69	91503.6	-85.2225	469.146	197.688	0	35.3553	10.0613	-1219.23	-507389	545444	-9450.62	448.761	416.553	0
542	4	37.3475	82.8099	-677.048	12903.5	90027	9855.81	432.97	590.942	0	-0.882873	-72.4996	-538.996	1195.77	91280	-43.0044	469.352	197.782	0	36.4647	10.3103	-1216.04	-506204	544370	-9699.54	449.096	416.678	0
542	5	37.5653	82.0011	-675.899	13004.7	90179	9788.17	433.421	590.759	0	-0.14028	-71.4951	-536.849	1136.35	91022.2	14.1411	469.549	197.883	0	37.425	10.506	-1212.75	-505023	543229	-9932.67	449.414	416.844	0
542	6	37.7184	81.043	-674.747	13107.4	90330.6	9688.16	433.873	590.574	0	0.50004	-70.4404	-534.48	1073.73	90724.9	88.4188	469.744	197.991	0	38.2184	10.6026	-1209.23	-503802	541989	-10150.9	449.728	417.052	0
542	7	37.7949	79.9283	-673.519	13211.1	90484.6	9559.86	434.346	590.385	0	1.0277	-69.3625	-531.843	1009.94	90384.3	181.385	469.945	198.101	0	38.8226	10.5658	-1205.36	-502487	540614	-10349.5	450.053	417.297	0
542	8	37.7927	78.6645	-672.165	13316.9	90641.3	9407.56	434.85	590.188	0	1.43905	-68.2698	-528.914	946.755	90000.3	293.344	470.16	198.21	0	39.2317	10.3947	-1201.08	-501041	539082	-10522	450.399	417.574	0
542	9	37.7278	77.2807	-670.689	13426.5	90799.4	9235.79	435.382	589.981	0	1.74751	-67.1466	-525.716	885.199	89577.8	423.164	470.392	198.316	0	39.4753	10.1341	-1196.41	-499465	537404	-10664.3	450.766	417.878	0
543	0	37.6356	75.8263	-669.171	13540.4	90957.6	9049.41	435.926	589.766	0	1.9877	-65.9592	-522.317	825.102	89125.4	569.213	470.635	198.42	0	39.6233	9.8672	-1191.49	-497818	535627	-10776.5	451.141	418.21	0
543	1	37.5606	74.3596	-667.745	13657.2	91116.1	8853.7	436.454	589.547	0	2.20503	-64.6734	-518.81	764.771	88651.4	730.497	470.875	198.526	0	39.7656	9.68623	-1186.55	-496199	533825	-10862.9	451.504	418.577	0
543	2	37.5404	72.929	-666.53	13774.7	91275.1	8654.08	436.941	589.334	0	2.43674	-63.2727	-515.273	701.604	88160.4	906.55	471.094	198.638	0	39.9772	9.65639	-1181.8	-494698	532058	-10929.5	451.832	418.988	0
543	3	37.5926	71.5633	-665.574	13892	91435.3	8455.67	437.378	589.128	0	2.70262	-61.7607	-511.748	633.52	87653.6	1095.94	471.283	198.762	0	40.2952	9.80264	-1177.32	-493354	530351	-10979.6	452.115	419.447	0
543	4	37.7139	70.2753	-664.849	14008.9	91597.6	8262.91	437.772	588.929	0	3.00821	-60.1521	-508.243	559.432	87131.3	1295.33	471.436	198.899	0	40.7221	10.1231	-1173.09	-492152	528702	-11011.9	452.357	419.948	0
543	5	37.8884	69.069	-664.282	14125	91764.3	8079.56	438.141	588.736	0	3.34883	-58.4682	-504.75	478.712	86592.5	1500.72	471.556	199.052	0	41.2372	10.6008	-1169.03	-491049	527087	-11021.2	452.568	420.483	0
543	6	38.0968	67.944	-663.781	14237.9	91938.6	7909.1	438.507	588.55	0	3.71077	-56.7393	-501.245	391.264	86034.9	1709.19	471.643	199.219	0	41.8076	11.2047	-1165.03	-489989	525475	-11001.5	452.764	421.043	0
543	7	38.3236	66.8979	-663.262	14344.5	92122.3	7755.07	438.893	588.373	0	4.07692	-55.0024	-497.691	298.227	85456.5	1919.42	471.706	199.401	0	42.4005	11.8955	-1160.95	-488914	523830	-10949.6	452.96	421.624	0
543	8	38.5593	65.9327	-662.674	14442.4	92315	7621.1	439.307	588.206	0	4.43635	-53.291	-494.05	202.169	84858.3	2130.71	471.76	199.591	0	42.9957	12.6417	-1156.72	-487790	522127	-10864.1	453.168	422.224	0
543	9	38.8032	65.0594	-662.018	14529.7	92513.6	7510.4	439.745	588.052	0	4.78879	-51.6263	-490.31	106.44	84244.2	2342.2	471.818	199.783	0	43.592	13.4331	-1152.33	-486612	520364	-10745.2	453.392	422.846	0
544	0	39.0659	64.3011	-661.345	14605.6	92714.5	7425.26	440.191	587.915	0	5.14166	-50.0164	-486.496	14.1566	83620.8	2552.84	471.884	199.971	0	44.2076	14.2846	-1147.84	-485414	518566	-10595.1	453.624	423.491	0
544	1	39.3679	63.6877	-660.722	14669	92916.8	7366.9	440.629	587.798	0	5.50423	-48.4609	-482.657	-72.577	82994.6	2761.66	471.954	200.15	0	44.8722	15.2269	-1143.38	-484245	516771	-10418.7	453.852	424.16	0
544	2	39.7264	63.2446	-660.194	14719.4	93121.7	7336.08	441.052	587.704	0	5.88112	-46.9598	-478.828	-152.634	82368	2967.24	472.02	200.319	0	45.6075	16.2847	-1139.02	-483136	515007	-10220.6	454.07	424.853	0
544	3	40.146	62.9818	-659.761	14756.2	93328.6	7333.88	441.458	587.634	0	6.26702	-45.5196	-475.019	-225.23	81739.9	3167.3	472.077	200.474	0	46.413	17.4622	-1134.78	-482089	513275	-10002.7	454.275	425.569	0
544	4	40.6207	62.8929	-659.392	14779.5	93534.2	7361.55	441.849	587.586	0	6.64497	-44.1503	-471.213	-289.302	81108.6	3359.3	472.127	200.614	0	47.2656	18.7426	-1130.6	-481082	511555	-9763.97	454.468	426.304	0
544	5	41.1369	62.96	-659.036	14790.6	93733.4	7419.45	442.228	587.557	0	6.99069	-42.8628	-467.379	-343.393	80473.7	3541.26	472.181	200.735	0	48.1276	20.0972	-1126.42	-480076	509822	-9501.77	454.656	427.054	0
544	6	41.6757	63.1598	-658.642	14790.9	93921.7	7506.13	442.599	587.543	0	7.28266	-41.6643	-463.482	-386.447	79834.9	3711.95	472.25	200.834	0	48.9584	21.4955	-1122.12	-479032	508044	-9211.99	454.846	427.817	0
544	7	42.2169	63.4704	-658.163	14781.7	94096.2	7618.48	442.968	587.541	0	7.51202	-40.5534	-459.505	-418.612	79192	3870.68	472.342	200.911	0	49.7289	22.917	-1117.67	-477917	506202	-8890.42	455.044	428.586	0
544	8	42.7456	63.8738	-657.578	14763.4	94255.5	7752.66	443.337	587.549	0	7.68685	-39.5182	-455.459	-440.879	78546.9	4016.54	472.457	200.968	0	50.4324	24.3555	-1113.04	-476723	504293	-8536.3	455.253	429.358	0
544	9	43.2594	64.3563	-656.901	14736.5	94399.4	7904.66	443.704	587.567	0	7.83074	-38.5398	-451.383	-454.445	77904.7	4147.11	472.591	201.007	0	51.0902	25.8165	-1108.28	-475465	502337	-8157.67	455.469	430.128	0
545	0	43.7711	64.9115	-656.185	14702.5	94529.2	8070.69	444.059	587.594	0	7.97694	-37.597	-447.353	-461.138	77272.9	4258.66	472.734	201.031	0	51.748	27.3145	-1103.54	-474191	500380	-7772.04	455.683	430.889	0
545	1	44.3023	65.538	-655.512	14663.2	94647.5	8247.15	444.387	587.631	0	8.15557	-36.6723	-443.482	-463.982	76662.3	4349.16	472.864	201.046	0	52.4579	28.8657	-1098.99	-472974	498490	-7399.53	455.879	431.631	0
545	2	44.8726	66.2324	-654.952	14619.9	94757.9	8430.14	444.679	587.678	0	8.37981	-35.7592	-439.888	-466.84	76085	4420.66	472.965	201.061	0	53.2524	30.4732	-1094.84	-471883	496739	-7055.45	456.044	432.342	0
545	3	45.4891	66.9815	-654.537	14573.8	94863.8	8615.49	444.933	587.734	0	8.64391	-34.8627	-436.652	-473.664	75551.1	4477.58	473.024	201.085	0	54.133	32.1189	-1091.19	-470956	495173	-6748.38	456.174	433.012	0
545	4	46.1451	67.7631	-654.257	14526.7	94968	8799.6	445.154	587.797	0	8.93063	-33.9952	-433.805	-487.459	75066.3	4523.96	473.042	201.124	0	55.0758	33.7679	-1088.06	-470198	493810	-6480.73	456.273	433.632	0
545	5	46.8219	68.5494	-654.071	14480.4	95073.6	8979.95	445.357	587.861	0	9.21917	-33.1735	-431.334	-508.834	74632.6	4563.03	473.027	201.18	0	56.0411	35.3759	-1085.41	-469580	492638	-6249.47	456.353	434.196	0
545	6	47.4929	69.311	-653.917	14435.8	95184.4	9154.91	445.56	587.924	0	9.49165	-32.4168	-429.19	-535.524	74248.8	4597.57	472.998	201.248	0	56.9845	36.8942	-1083.11	-469056	491630	-6048.25	456.433	434.701	0
545	7	48.1306	70.0211	-653.74	14393.4	95305.8	9323.56	445.785	587.983	0	9.73957	-31.7419	-427.306	-563.608	73912.6	4629.9	472.974	201.319	0	57.8702	38.2793	-1081.05	-468575	490754	-5870.34	456.532	435.146	0
545	8	48.7168	70.6616	-653.513	14354.2	95445.8	9485.85	446.05	588.035	0	9.96912	-31.1553	-425.622	-589.327	73620.8	4661.88	472.972	201.385	0	58.6859	39.5063	-1079.14	-468106	489990	-5711.45	456.669	435.536	0
545	9	49.2516	71.2288	-653.257	14320.9	95612.5	9642.5	446.363	588.078	0	10.203	-30.6491	-424.104	-610.323	73370.9	4694.49	473.002	201.439	0	59.4546	40.5797	-1077.36	-467649	489338	-5573.21	456.849	435.877	0
546	0	49.7583	71.736	-653.045	14296.2	95810.3	9794.17	446.713	588.108	0	10.4772	-30.1989	-422.756	-625.965	73163.4	4727.23	473.063	201.481	0	60.2355	41.5371	-1075.8	-467245	488823	-5465.49	457.068	436.176	0
546	1	50.2752	72.2078	-652.98	14282.3	96038.9	9940.89	447.078	588.128	0	10.8323	-29.7702	-421.612	-637.233	73000.8	4758.44	473.147	201.511	0	61.1075	42.4376	-1074.59	-466958	488484	-5403.74	457.306	436.44	0
546	2	50.8393	72.6696	-653.15	14279.5	96295.4	10082.2	447.432	588.138	0	11.2993	-29.3347	-420.699	-646.231	72885.8	4786.46	473.249	201.536	0	62.1387	43.3349	-1073.85	-466848	488353	-5402.74	457.547	436.68	0
546	3	51.4722	73.1368	-653.587	14287	96576.7	10217.3	447.764	588.141	0	11.8918	-28.8819	-420.028	-655.17	72818.7	4810.67	473.366	201.56	0	63.364	44.2549	-1073.62	-466938	488438	-5471.93	457.78	436.899	0
546	4	52.1758	73.6104	-654.274	14302.5	96880.2	10345.1	448.073	588.14	0	12.6053	-28.4198	-419.587	-665.336	72796.1	4831.38	473.495	201.586	0	64.7812	45.1906	-1073.86	-467218	488725	-5614.64	458.006	437.103	0
546	5	52.9357	74.0778	-655.156	14323	97203.2	10464.8	448.367	588.138	0	13.4216	-27.9708	-419.334	-676.555	72811.1	4849.09	473.635	201.613	0	66.3573	46.1069	-1074.49	-467653	489176	-5829.16	458.228	437.292	0
546	6	53.7277	74.519	-656.147	14345.7	97541.5	10576.5	448.658	588.136	0	14.3145	-27.5636	-419.207	-687.094	72855.5	4864.01	473.794	201.639	0	68.0422	46.9554	-1075.35	-468178	489737	-6109.68	458.457	437.468	0
546	7	54.5255	74.9128	-657.134	14368.7	97888.3	10681.4	448.962	588.134	0	15.2572	-27.2204	-419.131	-694.175	72922.4	4875.81	473.985	201.656	0	69.7828	47.6923	-1076.27	-468714	490341	-6447.1	458.707	437.628	0
546	8	55.3076	75.2426	-658.013	14390.2	98235.5	10781	449.291	588.131	0	16.2286	-26.9493	-419.058	-695.351	73006.3	4883.92	474.216	201.659	0	71.5362	48.2933	-1077.07	-469187	490929	-6830.46	458.988	437.766	0
546	9	56.0611	75.5027	-658.73	14408.8	98574.1	10876.1	449.643	588.126	0	17.2172	-26.7432	-418.984	-689.911	73104.1	4888.01	474.479	201.647	0	73.2783	48.7595	-1077.71	-469563	491475	-7248.73	459.298	437.874	0
547	0	56.7835	75.7022	-659.298	14423.4	98895	10966.6	450	588.123	0	18.2226	-26.5866	-418.964	-678.845	73216.6	4887.74	474.756	201.62	0	75.0061	49.1156	-1078.26	-469863	491990	-7693.38	459.619	437.946	0
547	1	57.4797	75.8629	-659.773	14434	99190	11051.7	450.34	588.123	0	19.2491	-26.4639	-419.072	-663.432	73347	4882.07	475.022	201.583	0	76.7288	49.399	-1078.85	-470134	492508	-8158.98	459.927	437.973	0
547	2	58.1536	76.0077	-660.202	14440.7	99453.2	11130.4	450.641	588.127	0	20.2957	-26.3657	-419.355	-644.245	73497.6	4869.14	475.263	201.536	0	78.4493	49.642	-1079.56	-470415	493052	-8640.77	460.205	437.955	0
547	3	58.8005	76.1483	-660.589	14443.5	99681	11201.9	450.897	588.136	0	21.3515	-26.2916	-419.809	-621.541	73667.5	4846.89	475.478	201.481	0	80.152	49.8567	-1080.4	-470706	493621	-9132.79	460.449	437.893	0
547	4	59.4056	76.282	-660.896	14442	99870.5	11265.9	451.114	588.148	0	22.3978	-26.2502	-420.386	-595.78	73852.7	4813.51	475.678	201.417	0	81.8034	50.0319	-1081.28	-470976	494181	-9628.02	460.664	437.793	0
547	5	59.948	76.3958	-661.05	14436.2	100019	11322.7	451.304	588.162	0	23.411	-26.2569	-421.011	-567.185	74047.7	4767.48	475.881	201.347	0	83.3589	50.1388	-1082.06	-471167	494684	-10118.7	460.866	437.659	0
547	6	60.405	76.4734	-660.968	14426.4	100126	11373	451.483	588.174	0	24.3645	-26.3306	-421.605	-535.484	74245.5	4707.5	476.102	201.27	0	84.7695	50.1427	-1082.57	-471214	495074	-10596.6	461.071	437.495	0
547	7	60.7579	76.503	-660.581	14412.1	100188	11417.4	451.667	588.183	0	25.2363	-26.487	-422.106	-500.47	74438.3	4632.87	476.35	201.186	0	85.9943	50.016	-1082.69	-471063	495305	-11054.5	461.29	437.305	0
547	8	60.9981	76.4832	-659.869	14392	100208	11455.9	451.861	588.19	0	26.0165	-26.7341	-422.488	-462.332	74620.5	4544.09	476.622	201.094	0	87.0146	49.7491	-1082.36	-470700	495359	-11487.4	461.526	437.091	0
547	9	61.1296	76.4242	-658.863	14364.6	100187	11488.2	452.061	588.198	0	26.7082	-27.0702	-422.766	-421.417	74790	4443.1	476.906	200.997	0	87.8378	49.354	-1081.63	-470147	495249	-11893.1	461.772	436.856	0
548	0	61.168	76.3464	-657.647	14329.5	100129	11514.4	452.254	588.211	0	27.3237	-27.4802	-422.975	-378.17	74946.8	4332.36	477.189	200.894	0	88.4917	48.8661	-1080.62	-469463	495015	-12270.6	462.014	436.608	0
548	1	61.1338	76.2737	-656.32	14287.4	100038	11534.9	452.423	588.231	0	27.8791	-27.9368	-423.153	-333.297	75090.9	4213.42	477.456	200.788	0	89.0129	48.3369	-1079.47	-468712	494699	-12618.1	462.236	436.354	0
548	2	61.0409	76.2227	-654.949	14240.3	99917.2	11549.8	452.557	588.258	0	28.3871	-28.4146	-423.313	-287.764	75222.5	4087.08	477.699	200.68	0	89.4279	47.8081	-1078.26	-467934	494326	-12933.1	462.428	436.099	0
548	3	60.8918	76.1955	-653.55	14189.9	99768.4	11558.7	452.656	588.288	0	28.85	-28.906	-423.442	-242.814	75341.7	3954.59	477.927	200.573	0	89.7418	47.2895	-1076.99	-467137	493900	-13213.9	462.592	435.85	0
548	4	60.6828	76.1836	-652.104	14137.7	99595.3	11561.1	452.729	588.32	0	29.2602	-29.419	-423.502	-199.734	75447.1	3817.99	478.151	200.472	0	89.943	46.7645	-1075.61	-466301	493407	-13460.1	462.739	435.611	0
548	5	60.4069	76.1734	-650.574	14084.2	99402.3	11557.3	452.792	588.351	0	29.6033	-29.9653	-423.435	-158.706	75535.4	3679.39	478.387	200.375	0	90.0102	46.2082	-1074.01	-465394	492820	-13669.8	462.883	435.389	0
548	6	60.0541	76.1473	-648.913	14028.7	99193.7	11548.8	452.861	588.381	0	29.8615	-30.5519	-423.177	-118.058	75600.3	3540.39	478.649	200.279	0	89.9156	45.5955	-1072.09	-464373	492105	-13837.5	463.04	435.189	0
548	7	59.6121	76.0843	-647.072	13970.5	98973.2	11537.3	452.956	588.41	0	30.0173	-31.1822	-422.669	-75.2844	75634.2	3402.15	478.945	200.178	0	89.6294	44.9021	-1069.74	-463197	491227	-13956.8	463.224	435.014	0
548	8	59.0729	75.9682	-645.021	13909.2	98742.7	11523.7	453.084	588.436	0	30.0591	-31.8573	-421.87	-28.3609	75631	3265.49	479.276	200.067	0	89.132	44.1109	-1066.89	-461839	490162	-14023.8	463.441	434.867	0
548	9	58.4379	75.7953	-642.764	13845.3	98501.9	11507.9	453.247	588.46	0	29.9859	-32.5709	-420.779	23.5827	75590.1	3131.17	479.643	199.944	0	88.4238	43.2244	-1063.54	-460298	488911	-14037.9	463.691	434.748	0
549	0	57.7207	75.5764	-640.35	13780.5	98250.1	11488.9	453.432	588.48	0	29.8089	-33.3028	-419.444	79.5875	75516.2	3000.2	480.039	199.81	0	87.5296	42.2735	-1059.79	-458613	487503	-14000.3	463.962	434.652	0
549	1	56.9443	75.3295	-637.876	13717.6	97988.6	11465.7	453.617	588.495	0	29.5482	-34.0208	-417.949	137.242	75416.2	2874.38	480.444	199.672	0	86.4924	41.3087	-1055.82	-456856	486001	-13912.9	464.236	434.579	0
549	2	56.1338	75.0689	-635.446	13658.7	97722.2	11438.2	453.785	588.505	0	29.2247	-34.692	-416.382	193.993	75296.4	2756.37	480.835	199.534	0	85.3585	40.3769	-1051.83	-455108	484470	-13778.9	464.493	434.525	0
549	3	55.3112	74.7998	-633.132	13605.6	97458.7	11406.2	453.931	588.511	0	28.855	-35.2918	-414.816	247.442	75162	2648.49	481.193	199.403	0	84.1662	39.508	-1047.95	-453424	482965	-13603.8	464.723	434.488	0
549	4	54.4952	74.5207	-630.965	13559.5	97205.4	11369.8	454.059	588.51	0	28.4486	-35.8015	-413.307	295.426	75019	2550.9	481.509	199.285	0	82.9439	38.7191	-1044.27	-451837	481525	-13395.3	464.923	434.461	0
549	5	53.6997	74.2263	-628.936	13521.3	96966.8	11329.7	454.176	588.501	0	28.0066	-36.2077	-411.888	337.187	74874	2461.9	481.782	199.181	0	81.7064	38.0186	-1040.82	-450346	480166	-13161	465.101	434.435	0
549	6	52.9301	73.9063	-627.015	13491	96745.1	11286.6	454.295	588.484	0	27.5227	-36.5082	-410.561	373.896	74732.6	2380.22	482.026	199.089	0	80.4528	37.3981	-1037.58	-448932	478889	-12905.6	465.268	434.403	0
549	7	52.1862	73.5493	-625.165	13467.1	96542.5	11241.5	454.427	588.458	0	26.9905	-36.7141	-409.301	407.276	74597.4	2306.53	482.255	199.005	0	79.1767	36.8351	-1034.47	-447569	477679	-12633.2	465.438	434.366	0
549	8	51.4688	73.1489	-623.365	13447.9	96361.3	11194.6	454.582	588.427	0	26.4121	-36.8389	-408.082	438.11	74467.8	2242.31	482.483	198.926	0	77.8809	36.31	-1031.45	-446240	476525	-12348.4	465.621	434.325	0
549	9	50.7842	72.7082	-621.63	13431.9	96202.7	11146.5	454.759	588.392	0	25.8008	-36.8877	-406.895	466.104	74342.1	2188.62	482.706	198.855	0	76.585	35.8206	-1028.52	-444956	475426	-12057.3	465.815	434.287	0
550	0	50.1493	72.2421	-620.015	13419.1	96067.3	11097.4	454.943	588.357	0	25.1789	-36.8585	-405.772	490.128	74220.7	2146.23	482.912	198.792	0	75.3283	35.3836	-1025.79	-443756	474409	-11768.2	466.007	434.256	0
550	1	49.5885	71.7762	-618.605	13410.3	95955.3	11048	455.116	588.322	0	24.5721	-36.7503	-404.771	508.201	74107.2	2116.09	483.084	198.744	0	74.1606	35.0259	-1023.38	-442703	473515	-11491.6	466.178	434.234	0
550	2	49.1221	71.3375	-617.461	13406.6	95866.1	10999.3	455.259	588.288	0	24.0005	-36.5695	-403.933	518.121	74004.8	2098.8	483.21	198.717	0	73.1226	34.768	-1021.39	-441844	472779	-11236.1	466.313	434.223	0
550	3	48.7543	70.9413	-616.597	13409.1	95798.5	10953	455.367	588.253	0	23.4731	-36.3306	-403.262	519.051	73914.8	2093.72	483.292	198.713	0	72.2273	34.6107	-1019.86	-441187	472204	-11004.8	466.409	434.225	0
550	4	48.472	70.5856	-615.976	13418.2	95752.2	10910.9	455.448	588.216	0	22.9855	-36.0547	-402.713	512.474	73835.8	2099.01	483.346	198.727	0	71.4575	34.5309	-1018.69	-440700	471765	-10795.8	466.477	434.242	0
550	5	48.2505	70.2547	-615.526	13433.4	95728.2	10874	455.523	588.176	0	22.5214	-35.7685	-402.214	501.442	73764.1	2112.29	483.395	198.753	0	70.7719	34.4863	-1017.74	-440324	471417	-10605	466.538	434.275	0
550	6	48.0583	69.9269	-615.148	13453.1	95728	10842.4	455.618	588.13	0	22.059	-35.4996	-401.681	489.677	73694.3	2131.13	483.465	198.781	0	70.1173	34.4273	-1016.83	-439981	471105	-10425.6	466.618	434.325	0
550	7	47.8635	69.5833	-614.749	13475.3	95751.9	10815.4	455.758	588.08	0	21.5802	-35.2663	-401.041	481.281	73622.2	2153.27	483.578	198.8	0	69.4438	34.317	-1015.79	-439601	470778	-10249	466.741	434.39	0
550	8	47.647	69.2164	-614.272	13499.1	95798.4	10791.8	455.954	588.024	0	21.0794	-35.0699	-400.266	479.662	73545.9	2176.81	483.742	198.802	0	68.7264	34.1465	-1014.54	-439141	470407	-10068	466.918	434.464	0
550	9	47.4113	68.8356	-613.725	13524.7	95865.5	10771.1	456.203	587.963	0	20.5675	-34.8974	-399.393	485.774	73466.2	2200.48	483.944	198.784	0	67.9789	33.9382	-1013.12	-438611	470004	-9881.38	467.139	434.54	0
551	0	47.1793	68.4658	-613.188	13554	95949.7	10754.1	456.477	587.896	0	20.0718	-34.7284	-398.513	497.217	73386.6	2224.05	484.151	198.752	0	67.2511	33.7374	-1011.7	-438076	469618	-9694.4	467.378	434.611	0
551	1	46.9813	68.138	-612.778	13589.8	96046.3	10741.9	456.739	587.823	0	19.6242	-34.5425	-397.74	509.167	73312.4	2247.8	484.322	198.72	0	66.6056	33.5954	-1010.52	-437631	469317	-9515.15	467.596	434.672	0
551	2	46.8377	67.8718	-612.587	13633.5	96150	10735.5	456.957	587.744	0	19.2451	-34.3272	-397.162	516.683	73248.5	2271.24	484.43	198.699	0	66.0828	33.5446	-1009.75	-437350	469151	-9349.91	467.763	434.722	0
551	3	46.7475	67.6675	-612.636	13684	96255.8	10735.2	457.117	587.664	0	18.9353	-34.0849	-396.808	516.95	73197.1	2292.89	484.465	198.697	0	65.6828	33.5826	-1009.44	-437257	469133	-9200.14	467.868	434.763	0
551	4	46.6923	67.51	-612.88	13738.9	96359.9	10740.7	457.225	587.583	0	18.6843	-33.8286	-396.658	510.226	73158	2310.82	484.436	198.714	0	65.3766	33.6814	-1009.54	-437322	469241	-9063.27	467.916	434.792	0
551	5	46.6469	67.3788	-613.238	13795.1	96460.2	10750.4	457.297	587.505	0	18.4814	-33.575	-396.661	499.282	73129.8	2323.06	484.363	198.741	0	65.1283	33.8038	-1009.9	-437491	469434	-8936.24	467.928	434.809	0
551	6	46.588	67.2548	-613.623	13849	96557.3	10762.9	457.356	587.431	0	18.3166	-33.3442	-396.755	488.061	73112.1	2328.32	484.275	198.77	0	64.9046	33.9106	-1010.38	-437696	469667	-8817.59	467.927	434.811	0
551	7	46.4948	67.1241	-613.948	13897.5	96652.5	10776.4	457.428	587.364	0	18.1815	-33.1606	-396.869	480.314	73104.6	2326.46	484.204	198.79	0	64.6763	33.9635	-1010.82	-437874	469898	-8706.27	467.941	434.801	0
551	8	46.3506	66.9801	-614.145	13938.2	96746.8	10789.8	457.531	587.305	0	18.0713	-33.0452	-396.941	478.661	73105.5	2318.03	484.172	198.794	0	64.4219	33.935	-1011.09	-437971	470086	-8599.8	467.99	434.78	0
551	9	46.1486	66.8262	-614.188	13969.9	96840	10803.2	457.672	587.255	0	17.9876	-33.0043	-396.938	484.148	73111.1	2303.41	484.188	198.78	0	64.1362	33.8219	-1011.13	-437965	470210	-8494.96	468.081	434.751	0
552	0	45.8971	66.6754	-614.11	13993.3	96930.6	10817.1	457.839	587.214	0	17.9391	-33.0249	-396.862	496.296	73118.7	2282.5	484.242	198.749	0	63.8362	33.6505	-1010.97	-437874	470277	-8390.24	468.204	434.72	0
552	1	45.6139	66.5451	-613.98	14010.5	97015.3	10832.5	458.01	587.181	0	17.9387	-33.0801	-396.749	513.833	73127.5	2254.67	484.317	198.705	0	63.5527	33.465	-1010.73	-437747	470311	-8285.59	468.337	434.69	0
552	2	45.314	66.447	-613.873	14024	97091.9	10850.2	458.163	587.155	0	17.9932	-33.1441	-396.63	535.379	73137.4	2219.34	484.397	198.65	0	63.3072	33.303	-1010.5	-437631	470342	-8179.74	468.46	434.664	0
552	3	45.0017	66.3825	-613.834	14035	97162.5	10871.2	458.288	587.136	0	18.0968	-33.2079	-396.505	559.428	73146.1	2176.89	484.477	198.589	0	63.0985	33.1746	-1010.34	-437553	470382	-8069.97	468.566	434.651	0
552	4	44.6728	66.345	-613.877	14043.5	97232.5	10895.3	458.391	587.123	0	18.2362	-33.282	-396.354	584.762	73150.6	2128.3	484.559	198.525	0	62.909	33.063	-1010.23	-437521	470433	-7955.14	468.658	434.66	0
552	5	44.3195	66.3222	-613.981	14049.5	97307.2	10922	458.486	587.117	0	18.3954	-33.3853	-396.144	611.282	73149	2073.7	484.653	198.457	0	62.715	32.9369	-1010.13	-437516	470484	-7837.23	468.748	434.695	0
552	6	43.9353	66.2992	-614.108	14054.3	97389.4	10950.5	458.587	587.114	0	18.5582	-33.5327	-395.839	639.58	73140.1	2012.23	484.772	198.384	0	62.4934	32.7665	-1009.95	-437507	470514	-7719.47	468.85	434.755	0
552	7	43.5183	66.2636	-614.217	14059.6	97479.6	10980.3	458.705	587.11	0	18.7106	-33.7291	-395.418	669.689	73121.9	1943.56	484.923	198.306	0	62.2288	32.5345	-1009.64	-437465	470505	-7604.03	468.973	434.837	0
552	8	43.0726	66.2085	-614.299	14068.1	97577.2	11011.6	458.843	587.099	0	18.845	-33.968	-394.879	700.523	73091.3	1868.57	485.098	198.226	0	61.9176	32.2405	-1009.18	-437382	470450	-7491	469.116	434.938	0
552	9	42.6082	66.1357	-614.382	14083.1	97681.1	11044.8	458.991	587.078	0	18.9644	-34.2317	-394.249	730.289	73046.5	1788.98	485.28	198.148	0	61.5726	31.9041	-1008.63	-437278	470361	-7378.83	469.267	435.055	0
553	0	42.1407	66.0575	-614.526	14106.4	97789.9	11080.4	459.131	587.045	0	19.0849	-34.4952	-393.574	757.593	72988.6	1706.99	485.451	198.075	0	61.2257	31.5623	-1008.1	-437197	470270	-7266.72	469.406	435.187	0
553	1	41.6899	65.9932	-614.805	14138.3	97901.3	11118.1	459.24	587.004	0	19.231	-34.7328	-392.912	782.145	72922.5	1624.98	485.595	198.009	0	60.9209	31.2603	-1007.72	-437192	470215	-7155.83	469.516	435.333	0
553	2	41.2725	65.9591	-615.257	14178	98012.9	11157.5	459.304	586.956	0	19.4238	-34.9229	-392.312	804.274	72855	1544.43	485.707	197.95	0	60.6963	31.0362	-1007.57	-437297	470225	-7048.19	469.584	435.491	0
553	3	40.8967	65.9588	-615.87	14224.8	98124.6	11198	459.327	586.903	0	19.6722	-35.053	-391.797	824.281	72790.5	1465.29	485.786	197.896	0	60.5689	30.9059	-1007.67	-437508	470308	-6946.37	469.615	435.651	0
553	4	40.5618	65.9816	-616.59	14277.2	98238.3	11239.2	459.325	586.845	0	19.9704	-35.124	-391.36	842.483	72730.3	1386.64	485.84	197.847	0	60.5323	30.8576	-1007.95	-437791	470448	-6853.65	469.62	435.807	0
553	5	40.2609	66.0087	-617.343	14332.7	98356.3	11280.9	459.322	586.783	0	20.3018	-35.1479	-390.964	859.464	72673.3	1307.84	485.882	197.802	0	60.5627	30.8608	-1008.31	-438099	470615	-6772.5	469.62	435.958	0
553	6	39.9805	66.0197	-618.049	14388.1	98480.4	11322.8	459.341	586.72	0	20.6441	-35.1465	-390.558	875.976	72617.5	1229.07	485.933	197.757	0	60.6247	30.8732	-1008.61	-438375	470770	-6703.1	469.638	436.104	0
553	7	39.7027	65.995	-618.619	14440.8	98611.6	11364.7	459.406	586.656	0	20.9732	-35.1488	-390.09	892.734	72561	1151.17	486.011	197.711	0	60.6759	30.8462	-1008.71	-438561	470873	-6643.52	469.695	436.243	0
553	8	39.4114	65.9212	-618.984	14489.7	98749.3	11406.4	459.534	586.591	0	21.2658	-35.1819	-389.524	910.366	72502.5	1075.23	486.131	197.663	0	60.6772	30.7394	-1008.51	-438610	470892	-6590.65	469.807	436.372	0
553	9	39.1018	65.7975	-619.13	14535	98890.9	11447.7	459.725	586.524	0	21.5076	-35.2568	-388.849	928.925	72442.5	1002.55	486.3	197.611	0	60.6093	30.5407	-1007.98	-438510	470818	-6541.16	469.977	436.492	0
554	0	38.785	65.64	-619.117	14577.1	99032.8	11488.6	459.958	586.455	0	21.7019	-35.3602	-388.097	947.141	72381.9	934.503	486.505	197.56	0	60.4869	30.2798	-1007.21	-438303	470676	-6492.2	470.187	436.607	0
554	1	38.4825	65.4779	-619.059	14616.3	99171.8	11529.7	460.198	586.389	0	21.8694	-35.4591	-387.327	962.849	72321.4	872.034	486.719	197.514	0	60.3519	30.0188	-1006.39	-438071	470512	-6440.87	470.405	436.723	0
554	2	38.2129	65.339	-619.065	14653.3	99305.3	11571.6	460.412	586.33	0	22.0337	-35.5185	-386.6	974.333	72261.6	815.858	486.916	197.48	0	60.2467	29.8205	-1005.66	-437891	470375	-6383.02	470.6	436.847	0
554	3	37.9835	65.2384	-619.19	14688.5	99432.2	11615.1	460.584	586.278	0	22.2063	-35.5206	-385.951	981.107	72203.4	766.834	487.079	197.458	0	60.1898	29.7177	-1005.14	-437800	470289	-6314.01	470.758	436.98	0
554	4	37.7888	65.177	-619.423	14722.9	99552.6	11660.4	460.718	586.231	0	22.3801	-35.4721	-385.372	984.126	72146.4	725.215	487.212	197.446	0	60.1688	29.7049	-1004.8	-437790	470249	-6230.08	470.88	437.12	0
554	5	37.6137	65.1455	-619.698	14756.8	99665.1	11707.6	460.828	586.187	0	22.5326	-35.3967	-384.814	985.813	72088.5	689.95	487.333	197.438	0	60.1462	29.7489	-1004.51	-437808	470221	-6128.63	470.982	437.263	0
554	6	37.4389	65.1274	-619.924	14790.1	99766.9	11756.1	460.934	586.142	0	22.6359	-35.3237	-384.21	989.068	72027	659.236	487.468	197.426	0	60.0748	29.8037	-1004.13	-437786	470151	-6008.43	471.087	437.408	0
554	7	37.2461	65.1025	-620.013	14822	99854.1	11805.2	461.052	586.094	0	22.6691	-35.2776	-383.496	995.355	71958.4	631.305	487.638	197.405	0	59.9152	29.825	-1003.51	-437658	469989	-5869.95	471.212	437.554	0
554	8	37.0221	65.0544	-619.908	14852.4	99924.4	11854.3	461.192	586.041	0	22.6259	-35.2698	-382.634	1003.61	71880.3	604.952	487.856	197.377	0	59.648	29.7846	-1002.54	-437385	469704	-5714.06	471.369	437.702	0
554	9	36.7625	64.9762	-619.599	14881.7	99977.8	11902.8	461.359	585.982	0	22.5159	-35.2946	-381.63	1011	71792.3	580.145	488.12	197.351	0	59.2784	29.6816	-1001.23	-436964	469294	-5540.86	471.559	437.851	0
555	0	36.4755	64.8747	-619.134	14910.5	100017	11950.4	461.544	585.917	0	22.3601	-35.3293	-380.526	1014.89	71696.2	558.015	488.414	197.333	0	58.8356	29.5454	-999.66	-436433	468787	-5350.05	471.772	438.001	0
555	1	36.1799	64.767	-618.597	14940.4	100047	11997.6	461.732	585.848	0	22.1812	-35.3429	-379.382	1013.87	71593.6	539.94	488.711	197.328	0	58.3611	29.424	-997.979	-435854	468233	-5141.21	471.988	438.152	0
555	2	35.8926	64.6707	-618.065	14972.7	100069	12046.2	461.907	585.775	0	21.9939	-35.3111	-378.244	1007.43	71485.5	526.784	488.993	197.337	0	57.8865	29.3595	-996.309	-435279	467669	-4912.38	472.19	438.306	0
555	3	35.6174	64.5941	-617.575	15007.6	100087	12098.1	462.065	585.699	0	21.8011	-35.2237	-377.127	995.539	71371.5	519.053	489.25	197.36	0	57.4185	29.3704	-994.702	-434733	467113	-4658.6	472.372	438.466	0
555	4	35.3464	64.5337	-617.113	15043.8	100101	12153.5	462.209	585.622	0	21.5957	-35.0816	-376.022	978.572	71248.8	517.237	489.48	197.398	0	56.9421	29.4521	-993.135	-434207	466557	-4374.13	472.534	438.632	0
555	5	35.0674	64.4767	-616.63	15079.5	100109	12210.9	462.349	585.545	0	21.3655	-34.894	-374.902	957.295	71112.4	521.423	489.682	197.447	0	56.4329	29.5827	-991.532	-433668	465972	-4057.13	472.684	438.804	0
555	6	34.7675	64.4057	-616.056	15112.3	100108	12267.8	462.499	585.469	0	21.0989	-34.676	-373.74	933.302	70959.3	531.05	489.863	197.503	0	55.8664	29.7297	-989.795	-433069	465325	-3710.19	472.831	438.976	0
555	7	34.4358	64.3074	-615.333	15139.4	100098	12321.8	462.673	585.396	0	20.789	-34.4449	-372.513	908.822	70790.1	545.478	490.034	197.56	0	55.2248	29.8625	-987.846	-432374	464591	-3337.59	472.99	439.145	0
555	8	34.0709	64.1792	-614.444	15159.4	100080	12371.1	462.878	585.328	0	20.4344	-34.2126	-371.227	885.729	70607.6	564.269	490.201	197.614	0	54.5052	29.9666	-985.671	-431573	463772	-2944.76	473.169	439.306	0
555	9	33.6822	64.0283	-613.419	15173.1	100058	12414.2	463.115	585.265	0	20.0405	-33.9807	-369.91	865.145	70416.2	586.526	490.361	197.661	0	53.7227	30.0477	-983.329	-430687	462894	-2539.22	473.365	439.456	0
556	0	33.2884	63.8673	-612.332	15183.5	100037	12450.9	463.371	585.204	0	19.6207	-33.7421	-368.622	846.692	70222.8	610.624	490.501	197.703	0	52.9091	30.1252	-980.954	-429770	462007	-2130.92	473.566	439.589	0
556	1	32.9105	63.7099	-611.271	15194.2	100017	12482.1	463.622	585.143	0	19.1941	-33.4878	-367.441	827.576	70035.7	634.87	490.604	197.748	0	52.1045	30.2221	-978.712	-428891	461166	-1730.62	473.752	439.702	0
556	2	32.5629	63.5635	-610.304	15207.4	99995	12508.8	463.845	585.082	0	18.7764	-33.215	-366.419	804.352	69860.8	657.821	490.658	197.805	0	51.3393	30.3485	-976.723	-428101	460408	-1347.43	473.904	439.794	0
556	3	32.2472	63.4229	-609.447	15223.9	99966.6	12532	464.028	585.02	0	18.3717	-32.9322	-365.556	775.853	69698.8	677.937	490.665	197.878	0	50.6189	30.4907	-975.003	-427411	459737	-987.988	474.015	439.87	0
556	4	31.9558	63.2745	-608.686	15243.8	99930.1	12551.8	464.174	584.956	0	17.9728	-32.6576	-364.804	743.607	69546.5	693.505	490.641	197.962	0	49.9286	30.6169	-973.489	-426802	459127	-657.182	474.092	439.935	0
556	5	31.6808	63.1033	-607.987	15266.1	99886.1	12568.8	464.29	584.891	0	17.5673	-32.4111	-364.1	710.25	69398.5	703.101	490.603	198.049	0	49.2481	30.6922	-972.087	-426243	458547	-359.141	474.146	439.997	0
556	6	31.4178	62.8962	-607.31	15290.3	99836.5	12583.6	464.392	584.823	0	17.1424	-32.2099	-363.385	677.986	69250.7	706.193	490.571	198.134	0	48.5603	30.6863	-970.694	-425695	457965	-97.6429	474.192	440.064	0
556	7	31.1657	62.6431	-606.598	15316.2	99782.4	12597.1	464.495	584.751	0	16.6877	-32.067	-362.611	648.067	69102.3	703.428	490.569	198.213	0	47.8534	30.5762	-969.209	-425115	457351	124.764	474.25	440.135	0
556	8	30.923	62.3386	-605.793	15344.4	99723.7	12610	464.617	584.67	0	16.1977	-31.989	-361.754	621.415	68955.1	696.221	490.613	198.282	0	47.1207	30.3496	-967.547	-424462	456681	308.511	474.337	440.205	0
556	9	30.6896	61.9865	-604.862	15375.3	99660.6	12622.6	464.766	584.581	0	15.6755	-31.9728	-360.822	599.062	68812.6	685.832	490.711	198.34	0	46.365	30.0137	-965.683	-423715	455953	456.797	474.46	440.264	0
557	0	30.4715	61.6017	-603.833	15408.6	99594.5	12634.6	464.937	584.482	0	15.1367	-32.0022	-359.861	581.658	68680.3	672.456	490.852	198.384	0	45.6082	29.5995	-963.695	-422900	455194	571.914	474.614	440.306	0
557	1	30.2826	61.205	-602.784	15444.1	99528.7	12645.3	465.115	584.379	0	14.6102	-32.0537	-358.95	569.1	68564.9	654.959	491.015	198.415	0	44.8928	29.1513	-961.734	-422076	454459	651.218	474.782	440.325	0
557	2	30.1374	60.8145	-601.787	15481.2	99466.9	12654.2	465.286	584.275	0	14.1292	-32.1067	-358.16	560.578	68472	631.478	491.177	198.435	0	44.2666	28.7077	-959.947	-421302	453798	688.391	474.946	440.316	0
557	3	30.0434	60.4409	-600.882	15519.6	99411.7	12661.1	465.443	584.172	0	13.7183	-32.1488	-357.537	554.37	68404	600.122	491.32	198.449	0	43.7617	28.2921	-958.418	-420613	453241	678.704	475.097	440.279	0
557	4	30.001	60.087	-600.077	15559.4	99365.1	12665.8	465.587	584.071	0	13.3851	-32.1755	-357.102	547.83	68360.1	559.625	491.43	198.466	0	43.3862	27.9115	-957.179	-420020	452796	621.195	475.229	440.21	0
557	5	30.0037	59.7469	-599.355	15600.8	99329.3	12668.2	465.727	583.971	0	13.1198	-32.1935	-356.856	538.537	68338.1	510.273	491.5	198.491	0	43.1236	27.5534	-956.212	-419516	452461	518.271	475.345	440.11	0
557	6	30.0366	59.4075	-598.678	15643.2	99307.1	12668	465.877	583.871	0	12.8978	-32.2186	-356.777	526.006	68335.7	454.391	491.536	198.526	0	42.9345	27.1888	-955.455	-419075	452219	377.16	475.459	439.979	0
557	7	30.0789	59.0547	-598.005	15684.4	99301	12664.8	466.054	583.772	0	12.6896	-32.2682	-356.828	511.809	68351.8	395.68	491.554	198.566	0	42.7685	26.7865	-954.833	-418667	452050	210.355	475.583	439.818	0
557	8	30.1105	58.6802	-597.322	15721.7	99312	12658.2	466.262	583.68	0	12.4743	-32.3533	-356.967	497.904	68384.1	337.482	491.57	198.605	0	42.5848	26.3269	-954.289	-418277	451939	31.539	475.729	439.636	0
557	9	30.1204	58.2867	-596.642	15754.1	99338.9	12649.3	466.497	583.596	0	12.2483	-32.4737	-357.168	485.488	68429.5	280.964	491.589	198.641	0	42.3687	25.813	-953.81	-417907	451878	-148.934	475.893	439.444	0
558	0	30.1107	57.8894	-596.011	15783.4	99377.6	12639.6	466.738	583.518	0	12.0231	-32.6132	-357.42	474.885	68484.3	224.822	491.608	198.671	0	42.1338	25.2762	-953.431	-417579	451869	-324.869	476.061	439.248	0
558	1	30.0934	57.5118	-595.486	15813.5	99421.9	12630.5	466.959	583.444	0	11.8146	-32.7466	-357.728	465.518	68544.4	166.805	491.61	198.699	0	41.908	24.7652	-953.214	-417324	451919	-493.011	476.211	439.055	0
558	2	30.0788	57.1736	-595.102	15848	99465.9	12622.3	467.141	583.369	0	11.63	-32.8576	-358.095	456.286	68605.2	105.223	491.584	198.726	0	41.7088	24.3161	-953.197	-417160	452028	-651.695	476.324	438.867	0
558	3	30.0678	56.8818	-594.851	15888.8	99506.3	12614.5	467.279	583.289	0	11.4632	-32.9487	-358.5	446.541	68662.5	39.298	491.527	198.754	0	41.531	23.9332	-953.351	-417075	452181	-800.258	476.398	438.688	0
558	4	30.0534	56.6323	-594.678	15935.6	99542	12605.9	467.388	583.203	0	11.2981	-33.0373	-358.905	436.925	68714.1	-31.0957	491.455	198.783	0	41.3515	23.595	-953.583	-417030	452346	-938.843	476.446	438.517	0
558	5	30.0235	56.4137	-594.498	15987	99571.8	12596	467.489	583.108	0	11.1164	-33.1454	-359.265	428.926	68759.8	-105.914	491.391	198.806	0	41.1399	23.2683	-953.763	-416964	452486	-1067.07	476.492	438.349	0
558	6	29.9609	56.2064	-594.212	16040.8	99594.1	12584.7	467.607	583.005	0	10.9052	-33.2915	-359.532	423.425	68799	-185.271	491.357	198.822	0	40.8661	22.9149	-953.744	-416812	452555	-1183.35	476.56	438.18	0
558	7	29.8475	55.9852	-593.739	16094.5	99608	12572.8	467.764	582.893	0	10.6591	-33.4876	-359.665	420.175	68830	-269.157	491.373	198.832	0	40.5066	22.4976	-953.404	-416519	452515	-1285.84	476.67	438.009	0
558	8	29.6719	55.7284	-593.051	16145.6	99613	12561.6	467.967	582.775	0	10.3789	-33.7342	-359.639	418.569	68852.5	-356.928	491.449	198.836	0	40.0508	21.9942	-952.689	-416069	452350	-1372.74	476.832	437.839	0
558	9	29.4385	55.4307	-592.195	16192.5	99610	12551.7	468.205	582.657	0	10.0718	-34.0176	-359.473	418.238	68870.1	-446.985	491.587	198.837	0	39.5103	21.4132	-951.668	-415495	452084	-1443.2	477.037	437.677	0
559	0	29.1688	55.1085	-591.289	16234.9	99600.6	12543.4	468.447	582.543	0	9.755	-34.3136	-359.237	419.149	68890.3	-536.673	491.768	198.833	0	38.9238	20.7949	-950.526	-414881	451780	-1498.85	477.261	437.526	0
559	1	28.892	54.7901	-590.471	16273.6	99588.2	12536.3	468.659	582.44	0	9.45239	-34.5937	-359.027	421.482	68920.1	-623.004	491.963	198.826	0	38.3444	20.1964	-949.499	-414328	451517	-1542.37	477.471	437.387	0
559	2	28.6299	54.499	-589.844	16308.8	99577.4	12530.2	468.82	582.351	0	9.18275	-34.8318	-358.921	425.293	68962.4	-704.001	492.138	198.815	0	37.8126	19.6672	-948.765	-413911	451354	-1574.38	477.641	437.258	0
559	3	28.3901	54.2425	-589.434	16340.8	99572.5	12525.1	468.929	582.277	0	8.95077	-35.0115	-358.959	430.278	69016.7	-779.215	492.269	198.801	0	37.3409	19.2309	-948.393	-413652	451315	-1592.98	477.763	437.135	0
559	4	28.1683	54.0126	-589.199	16369.9	99575.3	12520.9	469.001	582.217	0	8.74877	-35.13	-359.149	435.479	69081.7	-849.037	492.348	198.787	0	36.9171	18.8826	-948.347	-413529	451389	-1595.75	477.843	437.008	0
559	5	27.9541	53.7927	-589.058	16396.5	99584.8	12517.9	469.058	582.165	0	8.56235	-35.1983	-359.467	438.888	69154.6	-913.825	492.381	198.779	0	36.5164	18.5944	-948.525	-413491	451544	-1582.03	477.897	436.871	0
559	6	27.7348	53.5635	-588.914	16421.2	99598.8	12515.4	469.123	582.116	0	8.37559	-35.2375	-359.867	438.024	69230.4	-973.679	492.378	198.783	0	36.1104	18.326	-948.781	-413472	451730	-1553.85	477.943	436.72	0
559	7	27.4988	53.3086	-588.68	16445.2	99615.2	12511.4	469.218	582.064	0	8.1761	-35.2704	-360.286	431.732	69303.5	-1028.85	492.357	198.802	0	35.6749	18.0382	-948.966	-413410	451896	-1515.54	478.003	436.554	0
559	8	27.2397	53.0184	-588.304	16469	99634.3	12504	469.358	582.006	0	7.95782	-35.3139	-360.661	421.22	69370.9	-1079.94	492.344	198.832	0	35.1976	17.7045	-948.965	-413258	452005	-1472.41	478.094	436.378	0
559	9	26.9601	52.6928	-587.779	16492.3	99657.4	12492.9	469.549	581.941	0	7.72247	-35.375	-360.951	408.969	69432.5	-1127.58	492.36	198.867	0	34.6825	17.3178	-948.73	-413003	452044	-1429.49	478.228	436.198	0
560	0	26.6731	52.3438	-587.143	16516	99684.6	12479.3	469.779	581.871	0	7.4819	-35.4474	-361.152	397.013	69491	-1172.6	492.415	198.901	0	34.155	16.8963	-948.295	-412663	452025	-1391.39	478.4	436.019	0
560	1	26.3989	51.9919	-586.455	16542.1	99712.3	12465.1	470.026	581.793	0	7.25486	-35.5141	-361.293	386.334	69550.4	-1216.51	492.504	198.931	0	33.6538	16.4778	-947.747	-412277	451972	-1362.38	478.595	435.841	0
560	2	26.1547	51.657	-585.763	16572.3	99734.7	12451.8	470.265	581.708	0	7.05599	-35.5578	-361.407	376.905	69613.8	-1260.99	492.619	198.957	0	33.2107	16.0992	-947.17	-411875	451905	-1345.04	478.794	435.664	0
560	3	25.9477	51.3491	-585.086	16606.3	99746.6	12439.9	470.482	581.617	0	6.88586	-35.5732	-361.511	367.732	69682.6	-1306.73	492.754	198.983	0	32.8336	15.776	-946.597	-411473	451832	-1339.32	478.988	435.487	0
560	4	25.7745	51.0668	-584.415	16641.8	99744.5	12429.1	470.674	581.524	0	6.72984	-35.5676	-361.6	357.606	69755.9	-1352.87	492.909	199.011	0	32.5043	15.4992	-946.015	-411070	451745	-1342.43	479.173	435.314	0
560	5	25.6224	50.8	-583.719	16674.3	99727.6	12418.6	470.849	581.434	0	6.56502	-35.5556	-361.654	346.304	69829.8	-1397.68	493.085	199.042	0	32.1874	15.2443	-945.373	-410647	451624	-1348.43	479.355	435.15	0
560	6	25.473	50.5349	-582.956	16699.8	99697.4	12407.9	471.021	581.353	0	6.37022	-35.5539	-361.652	334.626	69899.4	-1439.55	493.278	199.075	0	31.8433	14.981	-944.608	-410180	451451	-1349.92	479.542	434.994	0
560	7	25.3112	50.2606	-582.088	16716.3	99657.6	12396.9	471.207	581.282	0	6.13507	-35.5778	-361.58	323.391	69960.5	-1477.9	493.486	199.106	0	31.4463	14.6827	-943.668	-409645	451209	-1343.01	479.743	434.846	0
560	8	25.1316	49.9736	-581.103	16725.1	99612.8	12385.2	471.42	581.218	0	5.86336	-35.6377	-361.433	312.834	70011.9	-1513.29	493.707	199.134	0	30.995	14.3359	-942.536	-409033	450898	-1330.35	479.966	434.701	0
560	9	24.9398	49.6799	-580.014	16728.3	99566	12372.2	471.662	581.159	0	5.57084	-35.7323	-361.225	302.554	70054.8	-1547.23	493.937	199.162	0	30.5106	13.9476	-941.238	-408353	450528	-1318.22	480.21	434.558	0
561	0	24.7477	49.3943	-578.866	16728.4	99517	12357.7	471.917	581.102	0	5.28164	-35.8452	-360.993	291.412	70091.8	-1581.68	494.164	199.193	0	30.0294	13.5491	-939.859	-407637	450125	-1311.72	480.462	434.413	0
561	1	24.5673	49.1338	-577.717	16728.1	99462.5	12341.4	472.165	581.044	0	5.02173	-35.9506	-360.799	277.46	70127.6	-1618.69	494.367	199.231	0	29.5891	13.1831	-938.516	-406929	449725	-1312.8	480.7	434.262	0
561	2	24.4025	48.9084	-576.608	16729.7	99400	12322.4	472.387	580.986	0	4.80822	-36.029	-360.697	258.571	70167.1	-1659.88	494.532	199.283	0	29.2107	12.8793	-937.306	-406264	449357	-1320.85	480.909	434.098	0
561	3	24.2471	48.7174	-575.549	16733.7	99328.5	12299.9	472.581	580.926	0	4.64233	-36.0789	-360.705	233.81	70212.1	-1706.05	494.652	199.352	0	28.8894	12.6385	-936.254	-405652	449030	-1333.84	481.084	433.919	0
561	4	24.0898	48.5533	-574.52	16739.7	99247.9	12273.6	472.749	580.863	0	4.51355	-36.1145	-360.802	204.33	70262.2	-1757.4	494.739	199.434	0	28.6033	12.4389	-935.322	-405076	448734	-1349.66	481.232	433.726	0
561	5	23.9181	48.405	-573.485	16747.3	99157.4	12244.6	472.903	580.797	0	4.4084	-36.1536	-360.95	173.079	70317.2	-1814.12	494.811	199.52	0	28.3265	12.2514	-934.435	-404508	448446	-1365.8	481.366	433.519	0
561	6	23.718	48.2578	-572.398	16755.8	99057.4	12214.7	473.057	580.727	0	4.31227	-36.2114	-361.101	143.792	70378.1	-1876.6	494.899	199.602	0	28.0303	12.0464	-933.499	-403905	448140	-1378.38	481.506	433.298	0
561	7	23.4751	48.094	-571.204	16763.8	98949.1	12185.7	473.229	580.652	0	4.20661	-36.3009	-361.211	119.761	70444.7	-1945.23	495.024	199.668	0	27.6817	11.7931	-932.414	-403227	447789	-1382.67	481.672	433.062	0
561	8	23.1795	47.898	-569.86	16769.4	98833.9	12158.9	473.435	580.573	0	4.07167	-36.4317	-361.253	103.064	70515.4	-2019.75	495.197	199.715	0	27.2511	11.4663	-931.113	-402442	447375	-1374.8	481.878	432.807	0
561	9	22.833	47.6644	-568.377	16770.9	98712.7	12134.9	473.675	580.493	0	3.89464	-36.6048	-361.236	94.5225	70589.7	-2098.74	495.412	199.738	0	26.7276	11.0596	-929.613	-401561	446904	-1353.01	482.121	432.537	0
562	0	22.4518	47.405	-566.828	16766.8	98587.2	12113.6	473.928	580.42	0	3.67583	-36.8106	-361.202	93.3129	70669.4	-2179.91	495.651	199.742	0	26.1276	10.5944	-928.03	-400637	446412	-1318.78	482.383	432.255	0
562	1	22.0623	47.1451	-565.324	16755.9	98459.7	12094	474.165	580.361	0	3.42979	-37.0329	-361.209	96.7774	70755.9	-2260.57	495.887	199.732	0	25.4921	10.1121	-926.533	-399751	445952	-1276.9	482.633	431.972	0
562	2	21.6914	46.9106	-563.964	16737.8	98333.6	12075.2	474.362	580.321	0	3.1791	-37.2542	-361.297	101.778	70849.1	-2338.66	496.096	199.718	0	24.8705	9.6564	-925.261	-398974	445567	-1234.05	482.849	431.703	0
562	3	21.356	46.7161	-562.8	16713.8	98213.2	12056.8	474.508	580.302	0	2.94383	-37.4629	-361.474	105.855	70947.7	-2413.52	496.273	199.707	0	24.2999	9.2532	-924.274	-398339	445277	-1196.7	483.02	431.456	0
562	4	21.0607	46.5627	-561.826	16687.3	98103.3	12038.6	474.615	580.298	0	2.73409	-37.6596	-361.721	106.803	71049.1	-2485.74	496.42	199.705	0	23.7948	8.90305	-923.547	-397837	445074	-1170.11	483.155	431.233	0
562	5	20.8005	46.4427	-560.992	16661.8	98007	12020.6	474.703	580.299	0	2.54991	-37.8545	-362.008	102.855	71149.7	-2556.59	496.542	199.716	0	23.3505	8.58819	-923	-397430	444936	-1157.88	483.268	431.031	0
562	6	20.5661	46.3448	-560.232	16640	97924.4	12003.1	474.793	580.298	0	2.3867	-38.059	-362.3	94.187	71245.4	-2627.54	496.648	199.74	0	22.9528	8.28575	-922.531	-397069	444827	-1161.33	483.376	430.844	0
562	7	20.3448	46.2546	-559.486	16622.8	97854.3	11987	474.9	580.289	0	2.23947	-38.2798	-362.55	83.3429	71331.8	-2699.79	496.75	199.77	0	22.5843	7.97483	-922.036	-396708	444713	-1178.56	483.492	430.667	0
562	8	20.1243	46.1585	-558.714	16610.1	97796.4	11973.2	475.038	580.271	0	2.10186	-38.5172	-362.717	73.7853	71404.8	-2773.99	496.861	199.797	0	22.2261	7.64129	-921.431	-396308	444563	-1204.56	483.629	430.499	0
562	9	19.8989	46.0502	-557.905	16601	97750.7	11962.6	475.21	580.244	0	1.96808	-38.7633	-362.786	67.9839	71463.7	-2850.39	496.986	199.813	0	21.867	7.28693	-920.692	-395861	444372	-1233.61	483.79	430.34	0
563	0	19.6753	45.9352	-557.103	16595.6	97716.6	11956	475.401	580.211	0	1.841	-38.9995	-362.794	66.3932	71513.1	-2929.03	497.118	199.817	0	21.5163	6.93573	-919.897	-395397	444166	-1262.49	483.966	430.189	0
563	1	19.4687	45.8276	-556.389	16594.1	97693.2	11953.5	475.584	580.175	0	1.73346	-39.2038	-362.804	67.7903	71559.3	-3009.45	497.24	199.813	0	21.2022	6.62377	-919.193	-394978	443993	-1291.43	484.132	430.047	0
563	2	19.2941	45.7407	-555.831	16596.1	97680.6	11955.1	475.738	580.142	0	1.65854	-39.3642	-362.877	70.0057	71607.2	-3090.55	497.332	199.807	0	20.9526	6.37643	-918.708	-394660	443895	-1323.66	484.267	429.915	0
563	3	19.1611	45.6803	-555.442	16600.2	97680.2	11960.4	475.86	580.114	0	1.62146	-39.4858	-363.052	70.3811	71660.5	-3171.02	497.384	199.806	0	20.7826	6.19449	-918.494	-394462	443891	-1364.8	484.368	429.79	0
563	4	19.0717	45.6441	-555.18	16605.2	97692.5	11969.6	475.965	580.09	0	1.61953	-39.5851	-363.339	66.8415	71721.8	-3250.02	497.396	199.816	0	20.6913	6.05905	-918.519	-394365	443977	-1420.38	484.443	429.665	0
563	5	19.0193	45.6221	-554.967	16610.5	97715.5	11983.1	476.075	580.069	0	1.6446	-39.6797	-363.722	59.121	71793.3	-3327.23	497.385	199.837	0	20.6639	5.94241	-918.688	-394319	444124	-1492.1	484.512	429.53	0
563	6	18.9895	45.598	-554.714	16615.4	97744.8	12001.5	476.208	580.047	0	1.68503	-39.7821	-364.16	48.4751	71875.5	-3402.41	497.373	199.867	0	20.6745	5.81593	-918.874	-394264	444290	-1576.72	484.596	429.377	0
563	7	18.9662	45.5562	-554.349	16619.3	97774.3	12024.2	476.377	580.02	0	1.73018	-39.898	-364.607	36.4239	71966.6	-3474.89	497.381	199.9	0	20.6963	5.65818	-918.955	-394147	444434	-1668.67	484.711	429.203	0
563	8	18.9409	45.4903	-553.841	16620.9	97798.7	12049.3	476.583	579.99	0	1.77584	-40.0252	-365.027	24.4185	72063.7	-3544.16	497.42	199.933	0	20.7167	5.46511	-918.868	-393941	444528	-1764.48	484.861	429.009	0
563	9	18.9194	45.4076	-553.215	16619.5	97815.9	12074.4	476.814	579.958	0	1.82519	-40.1526	-365.413	14.4117	72163.8	-3610.64	497.486	199.961	0	20.7446	5.25496	-918.627	-393657	444572	-1865.67	485.037	428.802	0
564	0	18.9219	45.3256	-552.545	16614.3	97827.7	12097.7	477.049	579.931	0	1.88504	-40.2631	-365.78	8.42598	72264.8	-3675.52	497.564	199.977	0	20.8069	5.06248	-918.325	-393343	444591	-1978.45	485.22	428.591	0
564	1	18.9741	45.2645	-551.932	16605.7	97839	12118.7	477.266	579.914	0	1.96135	-40.3408	-366.159	7.10155	72365.6	-3739.56	497.634	199.981	0	20.9355	4.92371	-918.091	-393061	444627	-2110.2	485.39	428.386	0
564	2	19.0936	45.2377	-551.45	16594.6	97854.3	12138.2	477.449	579.907	0	2.05539	-40.3779	-366.573	9.71901	72464.8	-3802.37	497.682	199.973	0	21.149	4.85979	-918.022	-392861	444711	-2264.44	485.528	428.197	0
564	3	19.2816	45.2471	-551.118	16583.2	97876.4	12157.1	477.596	579.91	0	2.161	-40.3754	-367.017	15.5634	72559.2	-3862.99	497.7	199.958	0	21.4426	4.87171	-918.135	-392753	444847	-2438.34	485.632	428.027	0
564	4	19.5249	45.2868	-550.906	16573.5	97905	12176.3	477.716	579.916	0	2.26466	-40.3423	-367.466	23.8922	72643.8	-3920.66	497.689	199.935	0	21.7895	4.9445	-918.372	-392711	445015	-2624.16	485.708	427.875	0
564	5	19.8001	45.3456	-550.753	16567.6	97937.6	12195.8	477.825	579.918	0	2.3469	-40.2972	-367.884	33.097	72714	-3975.01	497.655	199.91	0	22.147	5.0484	-918.637	-392693	445180	-2812.13	485.766	427.738	0
564	6	20.0782	45.4056	-550.579	16566.1	97971.5	12215.9	477.943	579.912	0	2.38634	-40.2661	-368.226	41.5926	72767	-4026.18	497.615	199.887	0	22.4645	5.13943	-918.805	-392644	445302	-2993.45	485.827	427.61	0
564	7	20.3304	45.4453	-550.305	16567.6	98005.8	12236.5	478.094	579.894	0	2.36638	-40.2739	-368.434	49.3646	72802.8	-4074.74	497.601	199.866	0	22.6968	5.17141	-918.739	-392508	445341	-3161.6	485.916	427.494	0
564	8	20.5354	45.4457	-549.881	16570	98040.8	12257.7	478.295	579.866	0	2.27934	-40.3318	-368.458	57.4355	72824.4	-4121.33	497.646	199.844	0	22.8147	5.11394	-918.339	-392246	445272	-3311.9	486.059	427.393	0
564	9	20.6855	45.3977	-549.302	16572.4	98077.5	12279.2	478.549	579.83	0	2.12937	-40.4343	-368.298	65.9688	72835.5	-4166.64	497.763	199.821	0	22.8149	4.96334	-917.6	-391857	445098	-3442.44	486.261	427.306	0
565	0	20.7906	45.3074	-548.613	16575.8	98117.5	12300.8	478.846	579.786	0	1.93681	-40.5628	-368.016	73.7362	72840.7	-4211.65	497.928	199.8	0	22.7274	4.74459	-916.629	-391380	444856	-3557.13	486.508	427.226	0
565	1	20.875	45.1949	-547.892	16582.4	98162.6	12321.7	479.164	579.734	0	1.73481	-40.6937	-367.714	79.013	72845.7	-4257.56	498.105	199.785	0	22.6098	4.50115	-915.606	-390880	444605	-3666.24	486.771	427.144	0
565	2	20.9644	45.0819	-547.225	16593.8	98214.6	12340.9	479.478	579.677	0	1.55484	-40.8082	-367.489	80.4086	72857.3	-4305.19	498.257	199.781	0	22.5192	4.27369	-914.714	-390426	444405	-3781.42	487.022	427.052	0
565	3	21.0738	44.9795	-546.668	16610.5	98273.2	12357.5	479.768	579.615	0	1.41535	-40.8953	-367.409	77.4536	72882.7	-4354.96	498.369	199.789	0	22.4892	4.08418	-914.077	-390065	444299	-3910.27	487.245	426.946	0
565	4	21.2053	44.8854	-546.232	16631.9	98335.3	12370.9	480.025	579.552	0	1.32174	-40.9521	-367.506	70.9901	72929.1	-4407.45	498.443	199.807	0	22.5271	3.93327	-913.739	-389811	444305	-4056.22	487.433	426.818	0
565	5	21.3527	44.7889	-545.894	16655.9	98397.7	12380.7	480.251	579.489	0	1.2694	-40.9832	-367.786	62.5201	73002.2	-4463.59	498.491	199.83	0	22.6221	3.80576	-913.68	-389651	444418	-4220.14	487.593	426.664	0
565	6	21.5061	44.6787	-545.601	16679.8	98458.4	12387.6	480.459	579.429	0	1.2458	-41.0001	-368.232	52.426	73103.8	-4523.67	498.526	199.858	0	22.7519	3.6786	-913.833	-389554	444620	-4400.39	487.739	426.479	0
565	7	21.6569	44.5454	-545.299	16701.7	98517.3	12391.7	480.667	579.372	0	1.2357	-41.0159	-368.817	39.363	73231.1	-4586.53	498.557	199.893	0	22.8926	3.52949	-914.115	-389485	444884	-4593.79	487.885	426.264	0
565	8	21.7991	44.3844	-544.944	16720.8	98574.9	12392.9	480.89	579.317	0	1.22841	-41.0385	-369.51	22.0687	73377.6	-4650.48	498.581	199.94	0	23.0275	3.34589	-914.453	-389414	445183	-4797.01	488.039	426.019	0
565	9	21.9313	44.199	-544.524	16737.1	98632.2	12390.5	481.135	579.263	0	1.22292	-41.0667	-370.29	0.839171	73537.2	-4715.07	498.594	199.998	0	23.1542	3.13234	-914.814	-389330	445502	-5007.52	488.202	425.747	0
566	0	22.0596	44.0021	-544.075	16751.5	98689.6	12384.6	481.39	579.211	0	1.22935	-41.0905	-371.154	-23.0153	73708	-4780.9	498.592	200.062	0	23.289	2.91166	-915.229	-389248	445848	-5225.01	488.366	425.454	0
566	1	22.1973	43.8115	-543.659	16765	98746.4	12375.2	481.633	579.163	0	1.26446	-41.0968	-372.116	-48.0342	73893	-4848.47	498.575	200.129	0	23.4618	2.71471	-915.775	-389208	446246	-5452.13	488.517	425.146	0
566	2	22.354	43.639	-543.321	16778.8	98800.4	12361.9	481.845	579.118	0	1.34033	-41.08	-373.185	-72.8093	74095.6	-4917.61	498.549	200.195	0	23.6943	2.55899	-916.506	-389234	446711	-5691.96	488.647	424.827	0
566	3	22.5253	43.4831	-543.057	16792.7	98850.4	12344.5	482.026	579.078	0	1.45499	-41.049	-374.34	-95.8858	74316.3	-4987.54	498.527	200.256	0	23.9803	2.43415	-917.397	-389319	447235	-5944.2	488.759	424.501	0
566	4	22.6939	43.3296	-542.822	16805.3	98897.9	12323	482.192	579.041	0	1.59257	-41.0239	-375.522	-115.979	74552.2	-5056.85	498.529	200.309	0	24.2864	2.3057	-918.344	-389426	447788	-6203.96	488.873	424.173	0
566	5	22.8363	43.1577	-542.542	16814.9	98944.5	12298.1	482.372	579.007	0	1.72903	-41.0298	-376.658	-132.688	74797.9	-5123.86	498.583	200.352	0	24.5653	2.12788	-919.2	-389498	448323	-6463.37	489.015	423.847	0
566	6	22.9306	42.947	-542.129	16820.7	98990.4	12271.2	482.596	578.973	0	1.83943	-41.0893	-377.671	-146.522	75046.8	-5187.42	498.709	200.388	0	24.7701	1.85768	-919.8	-389469	448788	-6714.51	489.212	423.525	0
566	7	22.9644	42.6844	-541.503	16823.7	99034.4	12243.7	482.888	578.932	0	1.90595	-41.2149	-378.506	-157.945	75293.8	-5247.64	498.924	200.417	0	24.8704	1.46947	-920.009	-389282	449137	-6952.6	489.485	423.205	0
566	8	22.9405	42.37	-540.63	16825.8	99074	12216.1	483.257	578.877	0	1.92422	-41.4009	-379.149	-166.842	75537.7	-5305.74	499.23	200.44	0	24.8647	0.969177	-919.779	-388908	449352	-7177.4	489.841	422.879	0
566	9	22.8787	42.0193	-539.54	16829.2	99104	12188.2	483.682	578.808	0	1.90705	-41.6182	-379.642	-173.083	75780.3	-5363.08	499.61	200.456	0	24.7858	0.401188	-919.181	-388372	449449	-7391.99	490.261	422.541	0
567	0	22.8112	41.6598	-538.342	16836.4	99118.6	12159.2	484.118	578.725	0	1.88376	-41.8215	-380.07	-177.502	76023.7	-5420.45	500.026	200.467	0	24.695	-0.161682	-918.412	-387751	449481	-7601.36	490.701	422.189	0
567	1	22.7713	41.3214	-537.186	16848.8	99115.3	12129.2	484.508	578.635	0	1.8897	-41.9658	-380.532	-182.172	76266.9	-5477.67	500.422	200.479	0	24.661	-0.64447	-917.718	-387154	449514	-7810.25	491.107	421.832	0
567	2	22.7808	41.0253	-536.199	16865.3	99095.8	12098.6	484.811	578.547	0	1.94983	-42.023	-381.088	-189.461	76505.4	-5533.71	500.755	200.497	0	24.7306	-0.997681	-917.288	-386671	449600	-8020.63	491.435	421.486	0
567	3	22.8451	40.7796	-535.436	16883	99064.9	12068.2	485.017	578.469	0	2.07038	-41.9907	-381.743	-200.941	76732.9	-5587.62	501.007	200.526	0	24.9154	-1.21112	-917.178	-386340	449755	-8232.28	491.672	421.164	0
567	4	22.9558	40.5794	-534.875	16899.2	99028.6	12038.5	485.144	578.405	0	2.24258	-41.8908	-382.456	-216.828	76943.4	-5638.67	501.182	200.567	0	25.1984	-1.31136	-917.331	-386145	449962	-8445.09	491.831	420.876	0
567	5	23.0968	40.4109	-534.447	16912.2	98993	12009.8	485.225	578.356	0	2.44846	-41.7601	-383.168	-235.948	77130	-5685.75	501.296	200.616	0	25.5452	-1.34922	-917.615	-386035	450181	-8659.45	491.936	420.623	0
567	6	23.2485	40.2548	-534.06	16921.5	98963.3	11981.9	485.304	578.315	0	2.66018	-41.6373	-383.819	-256.326	77287.5	-5728.43	501.364	200.668	0	25.9086	-1.38248	-917.878	-385941	450371	-8874.86	492.02	420.399	0
567	7	23.3912	40.0938	-533.626	16927.8	98944.5	11954.9	485.419	578.278	0	2.84159	-41.5532	-384.362	-275.596	77415.9	-5768.42	501.414	200.717	0	26.2328	-1.45937	-917.988	-385802	450498	-9088.28	492.116	420.193	0
567	8	23.5086	39.9171	-533.092	16931.8	98941.1	11928.9	485.599	578.239	0	2.96154	-41.5265	-384.773	-291.265	77521.3	-5808.85	501.473	200.757	0	26.4702	-1.60933	-917.865	-385578	450551	-9295.29	492.253	419.997	0
567	9	23.593	39.7237	-532.457	16933.5	98957	11904.4	485.85	578.197	0	3.00702	-41.5629	-385.056	-301.953	77611.2	-5853.05	501.558	200.784	0	26.6	-1.83926	-917.513	-385267	450545	-9493.55	492.442	419.807	0
568	0	23.6507	39.5221	-531.774	16932.6	98994.9	11882.1	486.16	578.158	0	2.9872	-41.6532	-385.247	-308.534	77693.2	-5903.85	501.671	200.801	0	26.6379	-2.13111	-917.022	-384910	450516	-9685.5	492.676	419.628	0
568	1	23.7009	39.3269	-531.131	16929.3	99055	11862.5	486.498	578.126	0	2.92642	-41.7757	-385.407	-313.648	77774	-5962.58	501.797	200.814	0	26.6274	-2.44881	-916.537	-384573	450512	-9877.56	492.932	419.465	0
568	2	23.7644	39.1496	-530.604	16925.3	99135.6	11846	486.836	578.102	0	2.84702	-41.9058	-385.587	-320.352	77858.8	-6028.24	501.923	200.831	0	26.6115	-2.75616	-916.191	-384313	450574	-10074.8	493.185	419.324	0
568	3	23.8533	38.9954	-530.24	16923.3	99234.7	11832.7	487.151	578.084	0	2.75742	-42.0249	-385.819	-330.866	77950.1	-6097.39	502.038	200.858	0	26.6107	-3.02954	-916.059	-384163	450725	-10275.5	493.421	419.206	0
568	4	23.969	38.8659	-530.054	16925.7	99348.9	11822.5	487.432	578.068	0	2.65492	-42.1217	-386.108	-345.562	78047.2	-6165.39	502.138	200.895	0	26.6239	-3.25575	-916.162	-384131	450967	-10471.6	493.63	419.112	0
568	5	24.1054	38.7619	-530.029	16933	99471.6	11815.5	487.672	578.053	0	2.53465	-42.1901	-386.435	-362.768	78148.2	-6228.37	502.229	200.939	0	26.6401	-3.4282	-916.464	-384199	451280	-10652.6	493.81	419.039	0
568	6	24.2519	38.6803	-530.109	16944.4	99594.9	11811.2	487.876	578.036	0	2.39511	-42.2314	-386.765	-380.167	78250.4	-6285.01	502.321	200.983	0	26.647	-3.55109	-916.873	-384326	451628	-10811.8	493.969	418.984	0
568	7	24.3965	38.6148	-530.209	16958.1	99712.6	11809.8	488.063	578.016	0	2.23822	-42.2541	-387.063	-396.688	78351.4	-6336.41	502.426	201.025	0	26.6347	-3.63933	-917.272	-384453	451967	-10947.9	494.123	418.936	0
568	8	24.5301	38.5592	-530.257	16973	99819.8	11811.1	488.248	577.991	0	2.07069	-42.2659	-387.308	-412.564	78449.9	-6384.55	502.552	201.065	0	26.6007	-3.7066	-917.565	-384536	452262	-11062.9	494.286	418.889	0
[truncated: 1,071 more rows]
[truncated: 252 more columns]
