# Supplementary material for: Independent effects of mental fatigue and drop height on drop jump performance in American football athletes: an exploration of central-peripheral interaction
Source: PeerJ. 2026 Jan 13;14:e20574. doi: 10.7717/peerj.20574 (PMC12810397; doi:10.7717/peerj.20574)
Supplement: Supplemental Information 1 [file peerj-14-20574-s001.zip › data/1/3/DJ-50-02.csv]

Devices
1000
		Force1 - Force			Force1 - Moment			Force1 - CoP			Force2 - Force			Force2 - Moment			Force2 - CoP			Combined Force			Combined Moment			Combined CoP
Frame	Sub Frame	Fx	Fy	Fz	Mx	My	Mz	Cx	Cy	Cz	Fx	Fy	Fz	Mx	My	Mz	Cx	Cy	Cz	Fx	Fy	Fz	Mx	My	Mz	Cx	Cy	Cz
		N	N	N	N.mm	N.mm	N.mm	mm	mm	mm	N	N	N	N.mm	N.mm	N.mm	mm	mm	mm	N	N	N	N.mm	N.mm	N.mm	mm	mm	mm
427	0	-1.81771e-07	5.8002e-08	-4.63443e-07	-3.98859e-05	-4.7095e-05	6.4628e-06	300	610	0	3.18729e-11	-1.90507e-11	-1.27524e-11	-6.37259e-10	5.07443e-10	4.60976e-09	300	200	0	-1.81739e-07	5.79829e-08	-4.63456e-07	-0.000319806	0.000100666	0.000134736	0	0	0
427	1	-2.78757e-07	7.90167e-08	-5.18039e-07	-4.41686e-05	-5.42212e-05	1.27459e-05	300	610	0	-5.81938e-11	-6.80139e-11	-1.05475e-10	-5.91375e-09	2.38052e-10	5.9898e-09	300	200	0	-2.78815e-07	7.89486e-08	-5.18145e-07	-0.00035641	0.000114606	0.00020649	0	0	0
427	2	-3.89638e-07	9.91817e-08	-5.05574e-07	-4.24583e-05	-5.53721e-05	2.10308e-05	300	610	0	-2.02777e-10	-1.39071e-10	-2.44873e-10	-1.38647e-08	-2.79857e-10	7.148e-09	300	200	0	-3.89841e-07	9.90426e-08	-5.05819e-07	-0.000346167	0.000115086	0.000288471	0	0	0
427	3	-5.01695e-07	1.13687e-07	-3.79054e-07	-3.06792e-05	-4.58915e-05	3.10796e-05	300	610	0	-4.12199e-10	-2.3382e-10	-4.36547e-10	-2.48186e-08	-1.12261e-09	7.68017e-09	300	200	0	-5.02107e-07	1.13454e-07	-3.79491e-07	-0.000256569	9.20557e-05	0.000371239	0	0	0
427	4	-5.92557e-07	1.15342e-07	-8.03993e-08	-3.83036e-06	-1.98859e-05	4.21123e-05	300	610	0	-6.90966e-10	-3.50129e-10	-6.79396e-10	-3.87239e-08	-2.35561e-09	7.01317e-09	300	200	0	-5.93248e-07	1.14992e-07	-8.10787e-08	-4.75289e-05	3.29113e-05	0.000438215	0	0	0
427	5	-6.27717e-07	9.4302e-08	4.55717e-07	4.36616e-05	2.94688e-05	5.25687e-05	300	610	0	-1.03254e-09	-4.79817e-10	-9.60896e-10	-5.48791e-08	-4.01166e-09	4.39878e-09	300	200	0	-6.28749e-07	9.38222e-08	4.54756e-07	0.000325905	-7.67821e-05	0.000463833	0	0	0
427	6	-5.58702e-07	3.81525e-08	1.29367e-06	0.000117209	0.000109199	5.98543e-05	300	610	0	-1.41251e-09	-6.05885e-10	-1.25124e-09	-7.15975e-08	-6.06011e-09	-1.06053e-09	300	200	0	-5.60115e-07	3.75466e-08	1.29242e-06	0.000907829	-0.000251647	0.000412208	0	0	0
427	7	-3.22811e-07	-6.74186e-08	2.48285e-06	0.000220824	0.000225229	6.01142e-05	300	610	0	-1.78048e-09	-6.99511e-10	-1.49678e-09	-8.58285e-08	-8.36628e-09	-1.03359e-08	300	200	0	-3.24591e-07	-6.81181e-08	2.48135e-06	0.0017317	-0.000503603	0.000236939	0	0	0
427	8	1.54409e-07	-2.37056e-07	4.03629e-06	0.000355248	0.000380332	4.81008e-05	300	610	0	-2.05128e-09	-7.17298e-10	-1.61345e-09	-9.27823e-08	-1.06425e-08	-2.4325e-08	300	200	0	1.52358e-07	-2.37773e-07	4.03468e-06	0.00280556	-0.000837395	-0.000117035	0	0	0
427	9	9.52409e-07	-4.82945e-07	5.90118e-06	0.000515382	0.000571231	1.72316e-05	300	610	0	-2.09691e-09	-5.99493e-10	-1.48179e-09	-8.56371e-08	-1.23945e-08	-4.36117e-08	300	200	0	9.50312e-07	-4.83544e-07	5.8997e-06	0.00409151	-0.0012443	-0.000708425	0	0	0
428	0	2.14285e-06	-8.10468e-07	7.92103e-06	0.000687026	0.000784805	-4.00318e-05	300	610	0	-1.74144e-09	-2.70283e-10	-9.45537e-10	-5.54513e-08	-1.28716e-08	-6.81132e-08	300	200	0	2.14111e-06	-8.10738e-07	7.92009e-06	0.0054797	-0.00169401	-0.00159011	0	0	0
428	1	3.76902e-06	-1.21206e-06	9.79157e-06	0.000843099	0.000993527	-0.000131328	300	610	0	-7.62066e-10	3.58353e-10	1.83231e-10	8.54878e-09	-1.10323e-08	-9.66037e-08	300	200	0	3.76825e-06	-1.2117e-06	9.79175e-06	0.00675784	-0.00212489	-0.00279388	0	0	0
428	2	5.8158e-06	-1.6592e-06	1.10145e-05	0.000939723	0.00115053	-0.000262883	300	610	0	1.09936e-09	1.37741e-09	2.10848e-09	1.1809e-07	-5.54545e-09	-1.26124e-07	300	200	0	5.8169e-06	-1.65782e-06	1.10166e-05	0.00757955	-0.00243368	-0.00430821	0	0	0
428	3	8.16973e-06	-2.09283e-06	1.08575e-05	0.000912912	0.00118502	-0.000437182	300	610	0	4.10894e-09	2.86422e-09	5.01979e-09	2.84125e-07	5.14758e-09	-1.51315e-07	300	200	0	8.17384e-06	-2.08997e-06	1.08626e-05	0.00743699	-0.00246609	-0.00604868	0	0	0
428	4	1.05697e-05	-2.41307e-06	8.33304e-06	0.000676974	0.000999275	-0.00064968	300	610	0	8.49137e-09	4.85624e-09	9.04243e-09	5.13988e-07	2.26783e-08	-1.63751e-07	300	200	0	1.05782e-05	-2.40821e-06	8.34208e-06	0.00564686	-0.00201108	-0.00782155	0	0	0
428	5	1.25522e-05	-2.46966e-06	2.21423e-06	0.000126232	0.000469	-0.000884552	300	610	0	1.43528e-08	7.31391e-09	1.41638e-08	8.072e-07	4.84664e-08	-1.51425e-07	300	200	0	1.25666e-05	-2.46234e-06	2.22839e-06	0.00136236	-0.000802666	-0.00928314	0	0	0
428	6	1.33974e-05	-2.05596e-06	-8.88723e-06	-0.000857838	-0.000550551	-0.00110963	300	610	0	2.15712e-08	1.00718e-08	2.01343e-08	1.14979e-06	8.32688e-08	-9.85854e-08	300	200	0	1.3419e-05	-2.04589e-06	-8.8671e-06	-0.00637208	0.00146555	-0.00990025	0	0	0
428	7	1.20893e-05	-9.1009e-07	-2.63528e-05	-0.00239152	-0.00220967	-0.00127101	300	610	0	2.96529e-08	1.278e-08	2.63434e-08	1.50723e-06	1.26533e-07	1.376e-08	300	200	0	1.2119e-05	-8.9731e-07	-2.63265e-05	-0.0185031	0.0051067	-0.0089206	0	0	0
428	8	7.30721e-06	1.27162e-06	-5.12657e-05	-0.00456311	-0.00463712	-0.00128813	300	610	0	3.75602e-08	1.48403e-08	3.16801e-08	1.81636e-06	1.75542e-07	2.06307e-07	300	200	0	7.34477e-06	1.28646e-06	-5.12341e-05	-0.0357653	0.0103807	-0.0053669	0	0	0
428	9	-2.52545e-06	4.80252e-06	-8.39654e-05	-0.00739386	-0.00789756	-0.00105079	300	610	0	4.35245e-08	1.53462e-08	3.43927e-08	1.97738e-06	2.24382e-07	4.98418e-07	300	200	0	-2.48193e-06	4.81787e-06	-8.3931e-05	-0.0583727	0.0174011	0.00192689	0	0	0
429	0	-1.91035e-05	9.94787e-06	-0.000123428	-0.0107841	-0.0119307	-0.000420097	300	610	0	4.48726e-08	1.30439e-08	3.19788e-08	1.84739e-06	2.62799e-07	9.03126e-07	300	200	0	-1.90586e-05	9.96092e-06	-0.000123396	-0.0855887	0.0260031	0.0142132	0	0	0
429	1	-4.39759e-05	1.68342e-05	-0.000166469	-0.0144444	-0.0164714	0.000763973	300	610	0	3.79123e-08	6.33463e-09	2.11491e-08	1.23822e-06	2.75121e-07	1.41975e-06	300	200	0	-4.3938e-05	1.68406e-05	-0.000166448	-0.115177	0.0355722	0.0326353	0	0	0
429	2	-7.81168e-05	2.53206e-05	-0.00020681	-0.0178155	-0.0209534	0.00266498	300	610	0	1.79447e-08	-6.64816e-09	-2.07238e-09	-7.80567e-08	2.39502e-07	2.02389e-06	300	200	0	-7.80989e-05	2.5314e-05	-0.000206812	-0.142755	0.0448392	0.0579089	0	0	0
429	3	-0.000121299	3.48303e-05	-0.000234088	-0.0199843	-0.0244037	0.00541873	300	610	0	-2.05057e-08	-2.78502e-08	-4.20313e-08	-2.35124e-06	1.27886e-07	2.65498e-06	300	200	0	-0.000121319	3.48024e-05	-0.00023413	-0.161118	0.0516588	0.0898584	0	0	0
429	4	-0.000171251	4.41476e-05	-0.000232991	-0.0196125	-0.0253444	0.00908461	300	610	0	-8.31294e-08	-5.89514e-08	-1.02815e-07	-5.81738e-06	-9.27646e-08	3.20206e-06	300	200	0	-0.000171334	4.40886e-05	-0.000233094	-0.159647	0.0528078	0.126794	0	0	0
429	5	-0.00022262	5.11982e-05	-0.000182769	-0.0148988	-0.0217249	0.0135768	300	610	0	-1.74811e-07	-1.0082e-07	-1.87215e-07	-1.06396e-05	-4.57301e-07	3.4896e-06	300	200	0	-0.000222794	5.10974e-05	-0.000182957	-0.123984	0.0438557	0.164742	0	0	0
429	6	-0.000265801	5.28445e-05	-5.7519e-05	-0.00361099	-0.0109246	0.0185745	300	610	0	-2.98021e-07	-1.52736e-07	-2.95187e-07	-1.68206e-05	-9.96501e-07	3.26608e-06	300	200	0	-0.000266099	5.26918e-05	-5.78142e-05	-0.0362442	0.0191914	0.196583	0	0	0
429	7	-0.000285787	4.47498e-05	0.000172253	0.0167705	0.0101255	0.0234152	300	610	0	-4.50519e-07	-2.11358e-07	-4.2177e-07	-2.40829e-05	-1.72768e-06	2.20004e-06	300	200	0	-0.000286238	4.45384e-05	0.000171832	0.123875	-0.0276864	0.211199	0	0	0
429	8	-0.000261286	2.13912e-05	0.000536172	0.048742	0.0446377	0.0269791	300	610	0	-6.22333e-07	-2.69491e-07	-5.54471e-07	-3.17202e-05	-2.64115e-06	-1.10303e-07	300	200	0	-0.000261909	2.11218e-05	0.000535618	0.376678	-0.103479	0.192825	0	0	0
429	9	-0.000164491	-2.36716e-05	0.00105794	0.0942419	0.0954079	0.0275832	300	610	0	-7.92114e-07	-3.14717e-07	-6.70298e-07	-3.84259e-05	-3.68223e-06	-4.10576e-06	300	200	0	-0.000165283	-2.39863e-05	0.00105727	0.738264	-0.213844	0.120881	0	0	0
430	0	3.7973e-05	-9.71397e-05	0.00174607	0.153836	0.163927	0.022914	300	610	0	-9.23153e-07	-3.28117e-07	-7.32756e-07	-4.21208e-05	-4.7294e-06	-1.02036e-05	300	200	0	3.70498e-05	-9.74678e-05	0.00174534	1.21407	-0.361457	-0.0293154	0	0	0
430	1	0.00038224	-0.000204778	0.00258084	0.225587	0.249108	0.0100414	300	610	0	-9.59637e-07	-2.83381e-07	-6.8944e-07	-3.98127e-05	-5.57e-06	-1.86935e-05	300	200	0	0.00038128	-0.000205061	0.00258015	1.78988	-0.543243	-0.28447	0	0	0
430	2	0.000901752	-0.000349526	0.00349755	0.303603	0.345605	-0.0144298	300	610	0	-8.24097e-07	-1.46811e-07	-4.71134e-07	-2.75427e-05	-5.87701e-06	-2.95834e-05	300	200	0	0.000900928	-0.000349673	0.00349708	2.4202	-0.74677	-0.669265	0	0	0
430	3	0.00161834	-0.000528805	0.0043667	0.376337	0.441773	-0.0539999	300	610	0	-4.17465e-07	1.21167e-07	6.25601e-09	-4.9022e-07	-5.1923e-06	-4.23895e-05	300	200	0	0.00161792	-0.000528683	0.00436671	3.01465	-0.945905	-1.19975	0	0	0
430	4	0.00252909	-0.000730963	0.00497289	0.424803	0.517428	-0.111625	300	610	0	3.76348e-07	5.62128e-07	8.35273e-07	4.66632e-05	-2.9247e-06	-5.58727e-05	300	200	0	0.00252946	-0.000730401	0.00497372	3.42342	-1.09611	-1.87362	0	0	0
430	5	0.00358869	-0.000930997	0.00499601	0.421008	0.541716	-0.188705	300	610	0	1.67897e-06	1.21252e-06	2.10396e-06	0.000119	1.62577e-06	-6.77376e-05	300	200	0	0.00359037	-0.000929785	0.00499812	3.42449	-1.13006	-2.65714	0	0	0
430	6	0.00468746	-0.00108585	0.00400023	0.327106	0.471626	-0.283637	300	610	0	3.59642e-06	2.09229e-06	3.87426e-06	0.000220136	9.20318e-06	-7.43275e-05	300	200	0	0.00469106	-0.00108376	0.00400411	2.71622	-0.954768	-3.46891	0	0	0
430	7	0.00562652	-0.00113003	0.00143879	0.0959544	0.251922	-0.389934	300	610	0	6.18564e-06	3.18859e-06	6.14993e-06	0.000350393	2.0474e-05	-7.03763e-05	300	200	0	0.0056327	-0.00112684	0.00144494	0.921106	-0.451908	-4.16147	0	0	0
430	8	0.00609305	-0.000972524	-0.00331464	-0.325981	-0.182444	-0.493954	300	610	0	9.40632e-06	4.43415e-06	8.83266e-06	0.000504285	3.58314e-05	-4.89103e-05	300	200	0	0.00610246	-0.00096809	-0.00330581	-2.39211	0.516416	-4.50307	0	0	0
430	9	0.00564099	-0.000496916	-0.0108948	-0.992246	-0.900095	-0.572445	300	610	0	1.30574e-05	5.68105e-06	1.16671e-05	0.000667376	5.51121e-05	-1.43283e-06	300	200	0	0.00565404	-0.000491235	-0.0108832	-7.65867	2.09351	-4.16343	0	0	0
431	0	0.00368498	0.000433341	-0.0218197	-1.94531	-1.96164	-0.590258	300	610	0	1.67e-05	6.67169e-06	1.41776e-05	0.000812645	7.72181e-05	8.14409e-05	300	200	0	0.00370168	0.000440013	-0.0218055	-15.2305	4.4024	-2.70935	0	0	0
431	1	-0.000481196	0.00196146	-0.0362963	-3.19956	-3.40119	-0.49884	300	610	0	1.95726e-05	7.01121e-06	1.56041e-05	0.000896793	9.96544e-05	0.000208693	300	200	0	-0.000461624	0.00196847	-0.0362807	-25.2418	7.50529	0.381525	0	0	0
431	2	-0.00762755	0.00421254	-0.0539487	-4.71757	-5.19967	-0.236397	300	610	0	2.051e-05	6.14785e-06	1.48495e-05	0.000857186	0.000118012	0.000386745	300	200	0	-0.00760704	0.00421868	-0.0539338	-37.4199	11.3457	5.6783	0	0	0
431	3	-0.0184754	0.00725425	-0.0734639	-6.37955	-7.24949	0.269086	300	610	0	1.78874e-05	3.37138e-06	1.04576e-05	0.000610549	0.00012547	0.000616228	300	200	0	-0.0184575	0.00725763	-0.0734535	-50.8415	15.6726	13.7134	0	0	0
431	4	-0.0335115	0.0110404	-0.0921725	-7.9473	-9.31142	1.09246	300	610	0	9.61676e-06	-2.15679e-06	6.50521e-07	5.49703e-05	0.000112423	0.000887579	300	200	0	-0.0335019	0.0110382	-0.0921718	-63.6425	19.9483	24.8449	0	0	0
431	5	-0.0527145	0.0153361	-0.105598	-9.02606	-10.9668	2.298	300	610	0	-6.7624e-06	-1.13246e-05	-1.65417e-05	-0.000922734	6.64184e-05	0.00117548	300	200	0	-0.0527213	0.0153247	-0.105615	-72.7098	23.2484	39.0538	0	0	0
431	6	-0.0751827	0.0196273	-0.107052	-9.03062	-11.5718	3.91824	300	610	0	-3.3848e-05	-2.49215e-05	-4.30135e-05	-0.00243189	-2.73698e-05	0.00143247	300	200	0	-0.0752165	0.0196024	-0.107095	-73.4027	24.1672	55.6686	0	0	0
431	7	-0.0986707	0.023021	-0.0873824	-7.16592	-10.2246	5.92378	300	610	0	-7.39385e-05	-4.34026e-05	-8.01359e-05	-0.00455244	-0.000184818	0.00158239	300	200	0	-0.0987446	0.0229776	-0.0874625	-59.3868	20.7537	73.0226	0	0	0
431	8	-0.119062	0.0241497	-0.0350505	-2.43671	-5.76109	8.18359	300	610	0	-0.000128335	-6.65461e-05	-0.000128085	-0.00729665	-0.000420339	0.00151502	300	200	0	-0.11919	0.0240832	-0.0351786	-22.6945	10.5132	88.0635	0	0	0
431	9	-0.129839	0.0211051	0.0632373	6.29398	3.19681	10.417	300	610	0	-0.000196333	-9.29997e-05	-0.00018492	-0.0105565	-0.000742812	0.00108368	300	200	0	-0.130035	0.0210121	0.0630524	45.8298	-9.47796	95.9627	0	0	0
432	0	-0.121659	0.0114332	0.221074	20.1739	18.1142	12.1415	300	610	0	-0.000273887	-0.000119725	-0.000245427	-0.0140373	-0.00114965	0.000108745	300	200	0	-0.121932	0.0113134	0.220829	155.509	-42.2827	89.8021	0	0	0
432	1	-0.082203	-0.00775981	0.449753	40.1316	40.3034	12.623	300	610	0	-0.000351982	-0.000141381	-0.000299773	-0.0171804	-0.00161885	-0.00160949	300	200	0	-0.082555	-0.00790119	0.449453	314.024	-90.5714	60.4653	0	0	0
432	2	0.00346717	-0.0395326	0.754225	66.5217	70.539	10.843	300	610	0	-0.00041482	-0.000149729	-0.000332132	-0.0190846	-0.00209923	-0.00426423	300	200	0	0.00305235	-0.0396824	0.753893	524.609	-155.777	-3.09801	0	0	0
432	3	0.151752	-0.0865967	1.12739	98.627	108.5	5.49854	300	610	0	-0.000438095	-0.000133199	-0.000319541	-0.018439	-0.00249944	-0.0079973	300	200	0	0.151314	-0.0867299	1.12707	782.088	-236.886	-113.01	0	0	0
432	4	0.378193	-0.150497	1.54264	134.015	152.025	-4.93711	300	610	0	-0.00038773	-7.68294e-05	-0.00023138	-0.0134926	-0.00267722	-0.0128318	300	200	0	0.377806	-0.150574	1.54241	1067.74	-328.834	-280.743	0	0	0
432	5	0.693613	-0.230429	1.94498	167.775	196.203	-22.0638	300	610	0	-0.00021973	3.71453e-05	-3.00626e-05	-0.00209142	-0.00243126	-0.0185794	300	200	0	0.693393	-0.230392	1.94495	1343.15	-420.569	-514.26	0	0	0
432	6	1.09838	-0.321671	2.24145	191.702	232.355	-47.2767	300	610	0	0.000118033	0.000227676	0.000326318	0.018172	-0.0014993	-0.0247234	300	200	0	1.0985	-0.321443	2.24178	1543.64	-492.909	-813.772	0	0	0
432	7	1.57463	-0.413662	2.2923	193.565	247.05	-81.3252	300	610	0	0.000681021	0.00051185	0.000878495	0.0496476	0.00043253	-0.0302828	300	200	0	1.57531	-0.41315	2.29318	1572.26	-516.517	-1165.96	0	0	0
432	8	2.07642	-0.487881	1.90538	156.667	221.38	-123.681	300	610	0	0.00151899	0.000899968	0.00165671	0.0940971	0.00370283	-0.0336724	300	200	0	2.07794	-0.486981	1.90704	1296	-450.47	-1536.73	0	0	0
432	9	2.5186	-0.515798	0.837325	60.004	130.826	-171.703	300	610	0	0.00266147	0.00138839	0.00266671	0.151895	0.00862295	-0.0325855	300	200	0	2.52126	-0.51441	0.839991	546.766	-242.183	-1862.94	0	0	0
433	0	2.7654	-0.457395	-1.19396	-120.563	-53.8014	-219.62	254.939	710.977	0	0.00409667	0.00194999	0.00387039	0.220923	0.0153923	-0.0239378	300	200	0	2.7695	-0.455445	-1.19009	-869.746	170.305	-2043.99	254.805	712.454	0
433	1	2.62122	-0.260968	-4.47934	-409.619	-363.763	-257.42	218.791	701.446	0	0.00574336	0.0025224	0.00516133	0.29517	0.0239742	-0.00393334	300	200	0	2.62696	-0.258446	-4.47418	-3153.1	852.422	-1935.05	218.703	701.959	0
433	2	1.82688	0.134788	-9.26468	-827.427	-827.441	-269.785	210.689	699.31	0	0.00741643	0.00299493	0.00633636	0.363099	0.0339292	0.0316757	300	200	0	1.8343	0.137783	-9.25834	-6470.64	1862.05	-1344.3	210.631	699.612	0
433	3	0.0664845	0.795168	-15.6665	-1382.53	-1462.32	-235.347	206.659	698.247	0	0.00878847	0.00319574	0.00706612	0.405952	0.0442079	0.0870413	300	200	0	0.075273	0.798364	-15.6595	-10899	3231.95	-38.0636	206.62	698.446	0
433	4	-2.97064	1.76989	-23.6132	-2066.68	-2269.69	-129.871	203.88	697.523	0	0.00935239	0.00288232	0.00687011	0.396305	0.0529182	0.165288	300	200	0	-2.96128	1.77277	-23.6063	-16383.9	4954.4	2212.34	203.855	697.651	0
433	5	-7.44655	3.06152	-32.9393	-2863.61	-3244.26	62.7048	201.508	696.936	0	0.00839385	0.0017395	0.00510456	0.297346	0.0570944	0.267106	300	200	0	-7.43816	3.06326	-32.9342	-22808.2	6993.09	5522.67	201.494	697.004	0
433	6	-13.3059	4.63062	-43.5918	-3767.46	-4391.87	341.806	199.25	696.426	0	0.00498607	-0.000608891	0.000975274	0.0635685	0.0525186	0.388807	300	200	0	-13.3009	4.63002	-43.5908	-30136	9323.88	9846.8	199.249	696.436	0
433	7	-20.3933	6.44981	-55.702	-4788.45	-5731.41	696.666	197.106	695.965	0	-0.00197493	-0.00456713	-0.00640894	-0.356217	0.0336695	0.519853	300	200	0	-20.3953	6.44525	-55.7084	-38459	11960.1	15071.1	197.118	695.915	0
433	8	-28.5808	8.53441	-69.4595	-5940.96	-7280.41	1116.42	195.185	695.531	0	-0.0136725	-0.0105045	-0.0179232	-1.01247	-0.00609627	0.63998	300	200	0	-28.5945	8.52391	-69.4774	-47906.7	14935.3	21111.3	195.212	695.418	0
433	9	-37.7761	10.9167	-84.9549	-7229.66	-9040.8	1591.62	193.581	695.1	0	-0.0311826	-0.0186531	-0.0342329	-1.94393	-0.0739958	0.716203	300	200	0	-37.8073	10.898	-84.9891	-58537.8	18270.6	27911.4	193.623	694.923	0
434	0	-47.8816	13.6027	-102.091	-8641.42	-10988.9	2114.51	192.361	694.645	0	-0.0551714	-0.0289576	-0.0555014	-3.16089	-0.176748	0.700262	300	200	0	-47.9368	13.5737	-102.146	-70279.4	21955.7	35406.1	192.418	694.407	0
434	1	-58.7429	16.5404	-120.532	-10142.3	-13070.5	2680.15	191.56	694.146	0	-0.0854539	-0.0408753	-0.0809841	-4.62207	-0.318811	0.527325	300	200	0	-58.8283	16.4995	-120.613	-82896	25936.9	43480.8	191.63	693.852	0
434	2	-70.0892	19.6104	-139.7	-11680.3	-15205.5	3281.65	191.156	693.61	0	-0.120403	-0.0531273	-0.108512	-6.205	-0.499787	0.11719	300	200	0	-70.2096	19.5573	-139.808	-95986.4	30106.6	51927.4	191.237	693.271	0
434	3	-81.5064	22.6451	-158.845	-13194.2	-17301.3	3903.85	191.08	693.063	0	-0.156223	-0.0634201	-0.13389	-7.67145	-0.710917	-0.620449	300	200	0	-81.6627	22.5816	-158.979	-109040	34311.4	60427.9	191.168	692.696	0
434	4	-92.4712	25.4712	-177.215	-14626.6	-19271.2	4522.54	191.256	692.536	0	-0.186127	-0.0681711	-0.150264	-8.63123	-0.93071	-1.77475	300	200	0	-92.6573	25.403	-177.366	-121547	38385.2	68586.3	191.343	692.167	0
434	5	-102.424	27.9582	-194.188	-15934.3	-21046.1	5106.89	191.62	692.056	0	-0.199543	-0.0622981	-0.147584	-8.51072	-1.11999	-3.41437	300	200	0	-102.624	27.8959	-194.336	-133088	42179.4	75991	191.697	691.726	0
434	6	-110.844	30.0491	-209.315	-17091.2	-22579.3	5621.35	192.128	691.653	0	-0.181499	-0.0391647	-0.112319	-6.5363	-1.21697	-5.55812	300	200	0	-111.025	30.0099	-209.427	-143362	45576.9	82269.6	192.18	691.421	0
434	7	-117.298	31.7588	-222.332	-18088.2	-23845	6029.19	192.751	691.357	0	-0.112478	0.00919197	-0.0276919	-1.74683	-1.13327	-8.13412	300	200	0	-117.41	31.768	-222.36	-152193	48497.6	87125.6	192.759	691.303	0
434	8	-121.481	33.1464	-233.167	-18929.6	-24836.6	6299.07	193.482	691.185	0	0.0308921	0.0913917	0.12524	6.94563	-0.752691	-10.9278	300	200	0	-121.45	33.2378	-233.042	-159534	50905	90356.8	193.421	691.419	0
434	9	-123.224	34.2772	-241.928	-19627.7	-25563	6410.91	194.336	691.131	0	0.273847	0.215408	0.365262	20.6239	0.0653173	-13.5206	300	200	0	-122.95	34.4926	-241.563	-165455	52807.5	91857.2	194.177	691.788	0
435	0	-122.497	35.1982	-248.872	-20197.8	-26045.8	6358.2	195.345	691.158	0	0.639626	0.386439	0.706982	40.1376	1.47452	-15.2267	300	200	0	-121.857	35.5846	-248.165	-170120	54254.3	91613.3	195.052	692.395	0
435	1	-119.41	35.9326	-254.352	-20655.7	-26314.9	6148.32	196.541	691.209	0	1.14318	0.603776	1.15473	65.7542	3.61974	-15.0364	300	200	0	-118.267	36.5364	-253.197	-173760	55324.7	89705.8	196.084	693.19	0
435	2	-114.229	36.4863	-258.751	-21018.8	-26405.3	5801.86	197.951	691.232	0	1.78195	0.856582	1.69403	96.6733	6.60027	-11.5875	300	200	0	-112.448	37.3428	-257.057	-176629	56115.9	86316.7	197.304	694.093	0
435	3	-107.366	36.8596	-262.428	-21306	-26354.8	5349.91	199.573	691.188	0	2.52343	1.11866	2.28074	130.404	10.4156	-3.18608	300	200	0	-104.842	37.9783	-260.147	-178977	56732.1	81728.6	198.733	694.993	0
435	4	-99.3459	37.0558	-265.679	-21536.3	-26201.8	4830.19	201.378	691.062	0	3.28979	1.3425	2.82824	162.029	14.8916	12.0871	300	200	0	-96.0562	38.3983	-262.85	-181029	57278.9	76304.9	200.373	695.729	0
435	5	-90.7603	37.0824	-268.721	-21727.4	-25982.3	4283.22	203.311	690.855	0	3.94052	1.45345	3.19403	183.434	19.5887	36.1449	300	200	0	-86.8198	38.5358	-265.527	-182975	57862.6	70455.8	202.222	696.069	0
435	6	-82.1998	36.9498	-271.687	-21895	-25728.7	3747.85	205.3	690.589	0	4.2552	1.34502	3.1679	182.627	23.6962	70.4929	300	200	0	-77.9446	38.2948	-268.519	-184970	58592	64597.6	204.271	695.697	0
435	7	-74.1971	36.6713	-274.642	-22052.7	-25468.4	3256.8	207.267	690.296	0	3.92012	0.877524	2.46554	143.352	25.9265	115.616	300	200	0	-70.277	37.5488	-272.176	-187146	59583.7	59113.3	206.522	694.211	0
435	8	-67.1851	36.2652	-277.614	-22211.1	-25223.5	2834.86	209.142	690.007	0	2.52443	-0.117554	0.73267	45.3153	24.4293	170.122	300	200	0	-64.6606	36.1477	-276.882	-189629	60969.1	54327.3	208.99	691.14	0
435	9	-61.4757	35.7638	-280.63	-22376.5	-25010.5	2499.4	210.877	689.737	0	-0.426539	-1.8239	-2.4332	-134.594	16.7596	229.647	306.888	255.316	0	-61.9022	33.9399	-283.063	-192553	62896.5	50496.5	211.703	686.003	0
436	0	-57.2569	35.2225	-283.731	-22550.6	-24841	2260.78	212.449	689.479	0	-5.47064	-4.41348	-7.43496	-419.597	-0.0556423	285.556	299.993	256.436	0	-62.7275	30.809	-291.166	-196054	65519.5	47809.9	214.684	678.421	0
436	1	-54.6055	34.7164	-286.978	-22732.5	-24723.8	2122.15	213.848	689.214	0	-13.1093	-8.00229	-14.5927	-828.285	-29.2904	323.582	297.993	256.76	0	-67.7148	26.7141	-301.57	-200253	68968.4	46391.2	217.919	668.288	0
436	2	-53.5166	34.3271	-290.424	-22922.9	-24665.5	2080.33	215.07	688.929	0	-23.7026	-12.5842	-24.0491	-1369.6	-73.9134	323.205	296.927	256.95	0	-77.2192	21.7429	-314.473	-205217	73308.9	46312	221.33	655.894	0
436	3	-53.9307	34.13	-294.094	-23125.6	-24672	2127.32	216.109	688.633	0	-37.3719	-17.9878	-35.7365	-2041.74	-136.151	260.679	296.19	257.133	0	-91.3027	16.1422	-329.831	-210937	78523.6	47602.8	224.785	641.881	0
436	4	-55.7503	34.1836	-298	-23348.4	-24747.2	2250.14	216.956	688.351	0	-53.919	-23.9503	-49.4078	-2834.03	-218.692	118.622	295.574	257.36	0	-109.669	10.2333	-347.408	-217353	84520.5	50230.2	228.137	627.056	0
436	5	-58.8441	34.5201	-302.17	-23602.2	-24892.8	2432.1	217.62	688.109	0	-72.7926	-30.2645	-64.634	-3725.92	-325.738	-100.591	294.96	257.646	0	-131.637	4.25561	-366.804	-224374	91141.3	54061.6	231.248	612.258	0
436	6	-63.05	35.1436	-306.668	-23900.1	-25107.6	2657.62	218.128	687.935	0	-93.1366	-36.8235	-80.7392	-4682.82	-460.16	-368.491	294.301	257.999	0	-156.187	-1.6799	-387.407	-231879	98151.3	58873	234.003	598.332	0
436	7	-68.1751	36.0399	-311.578	-24254.4	-25389	2914.23	218.515	687.844	0	-113.88	-43.535	-96.7671	-5653.59	-618.304	-640.485	293.61	258.425	0	-182.055	-7.49502	-408.345	-239684	105235	64388	236.31	586.083	0
436	8	-73.9943	37.1961	-316.99	-24672.7	-25733.2	3189.09	218.82	687.834	0	-133.839	-50.2272	-111.575	-6573.74	-786.955	-873.518	292.947	258.918	0	-207.833	-13.0311	-428.565	-247551	112025	70310.6	238.119	576.168	0
436	9	-80.2574	38.605	-322.983	-25155.6	-26133.2	3467.24	219.088	687.885	0	-151.831	-56.6236	-124.042	-7374.7	-944.377	-1036.66	292.387	259.453	0	-232.088	-18.0186	-447.025	-255223	118170	76348.1	239.427	569.002	0
437	0	-86.7025	40.2536	-329.604	-25697.6	-26577.5	3734.09	219.365	687.965	0	-166.777	-62.3879	-133.312	-7996.18	-1064.31	-1113.78	292.016	259.981	0	-253.48	-22.1343	-462.915	-262477	123400	82224	240.288	564.713	0
437	1	-93.0719	42.115	-336.838	-26287.9	-27048.6	3976.86	219.698	688.043	0	-177.821	-67.2157	-138.951	-8397.16	-1120.08	-1101.29	291.939	260.433	0	-270.893	-25.1007	-475.789	-269151	127571	87683.4	240.796	563.163	0
437	2	-99.1278	44.1419	-344.572	-26912.4	-27525.5	4184.05	220.117	688.104	0	-184.45	-70.9313	-141	-8562.86	-1088.46	-1002.94	292.28	260.73	0	-283.577	-26.7894	-485.571	-275150	130669	92502.2	241.072	564.004	0
437	3	-104.664	46.2598	-352.586	-27555.1	-27986	4346.06	220.626	688.152	0	-186.587	-73.5411	-139.931	-8506.79	-954.493	-825.666	293.179	260.793	0	-291.251	-27.2813	-492.517	-280435	132795	96498.7	241.24	566.733	0
437	4	-109.513	48.372	-360.618	-28200.2	-28408.6	4455.94	221.222	688.2	0	-184.581	-75.2114	-136.555	-8267.69	-716.369	-577.013	294.754	260.545	0	-294.094	-26.8394	-497.173	-285044	134144	99546.4	241.419	570.738	0
437	5	-113.546	50.3787	-368.436	-28834.2	-28773.1	4508.87	221.905	688.261	0	-179.088	-76.1892	-131.871	-7900.73	-386.778	-264.339	297.067	259.913	0	-292.633	-25.8106	-500.306	-289094	134978	101582	241.716	575.357	0
437	6	-116.681	52.1945	-375.872	-29447.4	-29065.5	4502.36	222.672	688.344	0	-170.894	-76.7172	-126.874	-7465.14	10.6409	104.622	300.084	258.839	0	-287.575	-24.5226	-502.746	-292746	135572	102605	242.208	579.954	0
437	7	-118.9	53.7563	-382.833	-30034.8	-29282.1	4438.1	223.512	688.454	0	-160.766	-76.973	-122.392	-7013.43	446.904	521.084	303.651	257.303	0	-279.666	-23.2167	-505.225	-296169	136156	102676	242.926	584.007	0
437	8	-120.238	55.0285	-389.324	-30597.5	-29429.8	4322.48	224.408	688.591	0	-149.36	-77.0429	-118.992	-6585.75	893.246	973.879	307.507	255.346	0	-269.597	-22.0144	-508.316	-299526	136899	101909	243.861	587.173	0
437	9	-120.774	56.0122	-395.474	-31143.9	-29522.6	4164.45	225.349	688.751	0	-137.206	-76.9276	-116.979	-6208.56	1326.04	1448.41	311.336	253.074	0	-257.98	-20.9154	-512.453	-302991	137922	100452	244.977	589.298	0
438	0	-120.613	56.7519	-401.537	-31688.9	-29577.4	3973.31	226.339	688.919	0	-124.747	-76.5731	-116.445	-5895.82	1729.33	1926.76	314.851	250.632	0	-245.361	-19.8212	-517.982	-306762	139324	98477.4	246.237	590.39	0
438	1	-119.881	57.3293	-407.85	-32251.3	-29613.4	3758.17	227.391	689.077	0	-112.373	-75.9095	-117.325	-5651.9	2094.27	2388.92	317.85	248.173	0	-232.254	-18.5802	-525.175	-311048	141182	96175	247.6	590.578	0
438	2	-118.719	57.8462	-414.769	-32851.8	-29652	3527.74	228.509	689.205	0	-100.427	-74.8816	-119.446	-5474.93	2416.59	2815.31	320.232	245.836	0	-219.146	-17.0355	-534.215	-316043	143548	93736.4	249.018	590.071	0
438	3	-117.273	58.4097	-422.614	-33511.4	-29715.1	3289.1	229.687	689.296	0	-89.1909	-73.4697	-122.568	-5359.26	2694.37	3189.42	321.983	243.725	0	-206.463	-15.06	-545.181	-321901	146444	91335	250.437	589.122	0
438	4	-115.673	59.1279	-431.641	-34251.9	-29822.2	3046.58	230.91	689.353	0	-78.8509	-71.6959	-126.426	-5296.83	2927.26	3499.88	323.154	241.897	0	-194.523	-12.568	-558.067	-328738	149862	89106.5	251.807	587.985	0
438	5	-114.028	60.1075	-442.027	-35093.4	-29989.5	2801.74	232.154	689.392	0	-69.4887	-69.6231	-130.768	-5278.16	3116.75	3741.99	323.834	240.363	0	-183.516	-9.5156	-572.795	-336618	153774	87143.7	253.085	586.879	0
438	6	-112.424	61.4492	-453.868	-36052.3	-30229.2	2554.03	233.396	689.434	0	-61.0973	-67.3494	-135.369	-5293.38	3266.87	3918.5	324.133	239.103	0	-173.521	-5.90012	-589.237	-345562	158138	85500.6	254.242	585.977	0
438	7	-110.922	63.244	-467.198	-37140.1	-30548	2301.43	234.614	689.495	0	-53.6169	-64.9976	-140.036	-5332.92	3385.18	4039.6	324.174	238.082	0	-164.539	-1.75354	-607.235	-355555	162905	84200.9	255.268	585.394	0
438	8	-109.552	65.5698	-482.005	-38362.9	-30946.6	2041.17	235.796	689.59	0	-46.9665	-62.7029	-144.624	-5388.3	3482.23	4121.19	324.078	237.257	0	-156.519	2.86692	-626.63	-366562	168037	83242.6	256.171	585.193	0
438	9	-108.31	68.4844	-498.243	-39720.8	-31420.1	1770	236.938	689.722	0	-41.0659	-60.5953	-149.054	-5453.59	3569.18	4181.05	323.946	236.588	0	-149.376	7.88914	-647.297	-378535	173508	82600.2	256.974	585.378	0
439	0	-107.162	72.019	-515.851	-41207.9	-31958.7	1483.96	238.047	689.884	0	-35.8459	-58.7804	-153.334	-5526.64	3655.67	4235.31	323.841	236.043	0	-143.008	13.2386	-669.185	-391435	179317	82228.9	257.705	585.893	0
439	1	-106.058	76.1742	-534.767	-42814.2	-32547.7	1178.69	239.137	690.061	0	-31.2543	-57.333	-157.543	-5608.66	3748.28	4297.09	323.792	235.601	0	-137.313	18.8412	-692.31	-405235	185485	82074.7	258.401	586.644	0
439	2	-104.951	80.9142	-554.932	-44527.7	-33166.8	850.492	240.233	690.24	0	-27.2594	-56.3034	-161.792	-5702.48	3849.94	4376.68	323.796	235.246	0	-132.211	24.6108	-716.724	-419916	192047	82082.5	259.096	587.53	0
439	3	-103.805	86.163	-576.278	-46337.1	-33790.2	497.311	241.365	690.408	0	-23.8457	-55.7232	-166.193	-5811.11	3960.66	4481.69	323.832	234.966	0	-127.651	30.4398	-742.471	-435455	199039	82201.2	259.824	588.463	0
439	4	-102.593	91.806	-598.745	-48231.2	-34387.2	119.01	242.568	690.554	0	-21.0082	-55.598	-170.843	-5937.07	4078.5	4616.07	323.873	234.752	0	-123.601	36.208	-769.588	-451833	206501	82380.6	260.617	589.369	0
439	5	-101.283	97.6933	-622.304	-50199.2	-34923.9	-283.113	243.88	690.667	0	-18.7522	-55.9011	-175.808	-6081.33	4200.42	4780.01	323.892	234.591	0	-120.035	41.7922	-798.112	-469042	214472	82567.5	261.505	590.202	0
439	6	-99.8254	103.648	-646.981	-52231.8	-35364.1	-707.938	245.34	690.732	0	-17.0964	-56.5844	-181.103	-6242.73	4324.04	4972.03	323.876	234.471	0	-116.922	47.064	-828.084	-487095	222997	82696.1	262.516	590.947	0
439	7	-98.1331	109.486	-672.887	-54322.6	-35666.3	-1156.52	246.995	690.731	0	-16.0678	-57.5966	-186.718	-6419.93	4450.58	5190.85	323.836	234.383	0	-114.201	51.8895	-859.604	-506056	232147	82676	263.686	591.606	0
439	8	-96.0588	115.033	-700.235	-56467.3	-35781.8	-1633.19	248.9	690.641	0	-15.6923	-58.8901	-192.694	-6614.74	4586.84	5435.34	323.804	234.328	0	-111.751	56.1425	-892.929	-526069	242048	82379.2	265.064	592.168	0
439	9	-93.3749	120.135	-729.322	-58659.5	-35657.5	-2146.27	251.109	690.43	0	-15.9799	-60.4138	-199.182	-6833.98	4745.46	5703.86	323.825	234.31	0	-109.355	59.7216	-928.504	-547350	252888	81628.8	266.708	592.584	0
440	0	-89.7704	124.667	-760.449	-60885.8	-35243.2	-2708.65	253.655	690.065	0	-16.9092	-62.102	-206.459	-7089.08	4945.05	5994.45	323.952	234.336	0	-106.68	62.5647	-966.909	-570138	264895	80197	268.665	592.756	0
440	1	-84.8765	128.523	-793.796	-63122.2	-34502.6	-3337.17	256.535	689.52	0	-18.4191	-63.8699	-214.878	-7394.06	5209.56	6305.81	324.244	234.41	0	-103.296	64.6529	-1008.67	-594604	278267	77823	270.959	592.568	0
440	2	-78.3171	131.626	-829.23	-65332	-33424.3	-4049.64	259.692	688.786	0	-20.4115	-65.6215	-224.815	-7764.04	5565.96	6638.76	324.758	234.535	0	-98.7285	66.0044	-1054.05	-620722	293094	74246.2	273.57	591.9	0
440	3	-69.7732	133.924	-866.219	-67471	-32025.3	-4860.96	263.029	687.891	0	-22.7548	-67.2621	-236.622	-8214.67	6042.17	6996.28	325.535	234.716	0	-92.5279	66.6622	-1102.84	-648204	309311	69246.6	276.44	590.66	0
440	4	-59.064	135.38	-903.939	-69502.8	-30342.1	-5781.31	266.434	686.889	0	-25.2825	-68.7126	-250.584	-8762.08	6664.77	7381.37	326.597	234.967	0	-84.3465	66.6679	-1154.52	-676585	326728	62686	279.492	588.801	0
440	5	-46.2153	135.98	-941.439	-71404.9	-28425.9	-6814.29	269.806	685.847	0	-27.7911	-69.9081	-266.885	-9423.26	7453.46	7794.42	327.928	235.308	0	-74.0064	66.0724	-1208.32	-705311	345077	54551.4	282.643	586.335	0
440	6	-31.4756	135.781	-977.68	-73157.3	-26349	-7952.49	273.049	684.828	0	-30.0434	-70.7718	-285.599	-10215.6	8415.77	8232.56	329.467	235.769	0	-61.519	65.0095	-1263.28	-733757	364003	44991.7	285.804	583.306	0
440	7	-15.2835	134.922	-1011.57	-74732.7	-24204.3	-9174.46	276.073	683.878	0	-31.7816	-71.1726	-306.717	-11153.4	9547.83	8691.37	331.129	236.364	0	-47.0651	63.7491	-1318.29	-761228	383089	34320.9	288.882	579.758	0
440	8	1.77299	133.579	-1042.01	-76097.3	-22099	-10446.3	278.792	683.029	0	-32.759	-70.9066	-330.145	-12241.5	10836.7	9167.83	332.824	237.079	0	-30.986	62.6722	-1372.16	-786988	401873	22993.4	291.792	575.733	0
440	9	18.978	131.933	-1067.94	-77216.2	-20151	-11724.2	281.131	682.304	0	-32.7809	-69.7516	-355.628	-13470.3	12259	9660.97	334.472	237.878	0	-13.8029	62.1811	-1423.57	-810270	419841	11570.7	294.456	571.28	0
441	0	35.511	130.164	-1088.34	-78059.2	-18486.3	-12955.4	283.014	681.723	0	-31.7137	-67.5824	-382.677	-14813.3	13779.1	10167	336.007	238.71	0	3.79729	62.5817	-1471.01	-830290	436415	667.193	296.8	566.476	0
441	1	50.4962	128.463	-1102.38	-78607.9	-17230.9	-14080.3	284.369	681.307	0	-29.4665	-64.4378	-410.528	-16228.6	15348	10674.4	337.386	239.531	0	21.0297	64.0255	-1512.91	-846322	450981	-9107.71	298.755	561.431	0
441	2	63.0687	127.033	-1109.57	-78861.9	-16497.7	-15037.9	285.131	681.074	0	-25.9947	-60.4768	-438.163	-17662.1	16901.6	11165.1	338.574	240.309	0	37.074	66.5567	-1547.74	-857801	462945	-17178.8	300.261	556.294	0
441	3	72.4428	126.089	-1109.83	-78839.4	-16370.4	-15772.9	285.25	681.037	0	-21.3343	-55.8982	-464.359	-19049.8	18359.4	11620	339.537	241.024	0	51.1085	70.1909	-1574.19	-864387	471792	-23018.9	301.264	551.241	0
441	4	77.979	125.838	-1103.52	-78574.1	-16887.6	-16244.3	284.697	681.203	0	-15.628	-50.9039	-487.759	-20321.4	19627.8	12021.1	340.241	241.663	0	62.351	74.9342	-1591.27	-865995	477130	-26184.5	301.722	546.475	0
441	5	79.2531	126.449	-1091.4	-78109.3	-18034.6	-16430.2	283.476	681.568	0	-9.13689	-45.7	-506.975	-21404.6	20606.7	12351.4	340.646	242.22	0	70.1162	80.7486	-1598.38	-862790	478721	-26371.2	301.609	542.215	0
441	6	76.1239	128.021	-1074.58	-77493.5	-19747.3	-16330.5	281.623	682.115	0	-2.25104	-40.5072	-520.77	-22235.5	21202.8	12595.7	340.714	242.697	0	73.8728	87.5137	-1595.35	-855174	476513	-23466	300.912	538.676	0
441	7	68.7746	130.577	-1054.27	-76774.9	-21925.6	-15965.4	279.203	682.823	0	4.51946	-35.5672	-528.281	-22769.8	21346.5	12743	340.408	243.102	0	73.2941	95.0095	-1582.55	-843747	470669	-17576	299.634	536.037	0
441	8	57.7005	134.057	-1031.75	-75994.8	-24448.1	-15371.5	276.304	683.656	0	10.5973	-31.1379	-529.201	-22991.8	21008.3	12790.3	339.698	243.446	0	68.2978	102.919	-1560.95	-829252	461566	-9022.27	297.796	534.414	0
441	9	43.6436	138.323	-1008.13	-75183.8	-27184.6	-14596.7	273.035	684.578	0	15.4269	-27.4687	-523.833	-22916.3	20205.9	12744.9	338.573	243.747	0	59.0705	110.854	-1531.96	-812502	449774	1696.48	295.445	533.842	0
442	0	27.4991	143.16	-984.357	-74360.1	-30006.9	-13694.4	269.516	685.542	0	18.5573	-24.7722	-513.009	-22584	18999.4	12622.5	337.035	244.023	0	46.0564	118.387	-1497.37	-794321	435992	13958.3	292.649	534.274	0
442	1	10.2114	148.295	-961.177	-73530.8	-32798.8	-12719	265.876	686.501	0	19.6854	-23.2142	-497.901	-22052.3	17476.4	12442.1	335.1	244.29	0	29.8969	125.081	-1459.08	-775477	420966	27081.2	289.499	535.599	0
442	2	-7.32856	153.419	-939.096	-72695.3	-35463.1	-11721.3	262.237	687.41	0	18.6667	-22.9146	-479.796	-21385	15734.9	12222.7	332.795	244.571	0	11.3381	130.504	-1418.89	-756624	405395	40389.8	286.096	537.665	0
442	3	-24.3677	158.208	-918.403	-71848.9	-37924.6	-10745	258.706	688.232	0	15.5113	-23.94	-459.916	-20643.5	13870.7	11980.1	330.159	244.885	0	-8.85634	134.268	-1378.32	-738257	389867	53277.5	282.548	540.297	0
442	4	-40.3426	162.358	-899.2	-70985.6	-40130.5	-9824.68	255.371	688.943	0	10.3755	-26.285	-439.311	-19879.7	11969.5	11725.1	327.246	245.252	0	-29.967	136.073	-1338.51	-720708	374831	65256.2	278.961	543.32	0
442	5	-54.8974	165.619	-881.428	-70099.7	-42048.4	-8984.66	252.295	689.53	0	3.54576	-29.8572	-418.803	-19132.5	10101.5	11464.6	324.12	245.684	0	-51.3517	135.762	-1300.23	-704148	360587	75986.7	275.43	546.568	0
442	6	-67.8643	167.822	-864.904	-69186.7	-43665.9	-8239.52	249.514	689.994	0	-4.58382	-34.4744	-398.98	-18427.2	8319.37	11203	320.852	246.186	0	-72.4481	133.348	-1263.88	-688600	347296	85281.9	272.033	549.893	0
442	7	-79.2153	168.9	-849.362	-68243.3	-44988.9	-7595.5	247.032	690.347	0	-13.5459	-39.8741	-380.23	-17777.4	6658.94	10944	317.513	246.754	0	-92.7612	129.026	-1229.59	-673984	335000	93086.8	268.827	553.173	0
442	8	-89.0092	168.887	-834.53	-67268.4	-46037.1	-7051.96	244.835	690.606	0	-22.8505	-45.7376	-362.793	-17188.4	5142.23	10691.4	314.174	247.378	0	-111.86	123.149	-1197.32	-660168	323672	99450	265.845	556.307	0
442	9	-97.3512	167.912	-820.185	-66263.2	-46839.6	-6602.42	242.891	690.791	0	-32.0412	-51.7244	-346.812	-16660.3	3780.41	10449.7	310.901	248.038	0	-129.392	116.188	-1167	-647022	313251	104496	263.103	559.212	0
443	0	-104.37	166.171	-806.19	-65230	-47431.6	-6235.36	241.166	690.912	0	-40.7399	-57.505	-332.362	-16190.2	2576.79	10222.9	307.753	248.713	0	-145.11	108.666	-1138.55	-634452	303676	108401	260.604	561.827	0
443	1	-110.209	163.885	-792.491	-64172	-47852.3	-5935.24	239.618	690.975	0	-48.6708	-62.7874	-319.484	-15776.3	1529.11	10013.6	304.786	249.381	0	-158.88	101.097	-1111.97	-622412	294895	111369	258.341	564.1	0
443	2	-115.012	161.244	-779.085	-63093.7	-48142.7	-5685.02	238.206	690.984	0	-55.6666	-67.3448	-308.188	-15420.1	630.618	9823.44	302.046	250.035	0	-170.679	93.8991	-1087.27	-610886	286862	113599	256.302	565.997	0
443	3	-118.926	158.383	-765.974	-62001.4	-48338.5	-5469.43	236.893	690.945	0	-61.6584	-71.0382	-298.44	-15124.4	-130.985	9654.13	299.561	250.678	0	-180.584	87.3453	-1064.41	-599866	279523	115265	254.464	567.503	0
443	4	-122.086	155.384	-753.149	-60902.9	-48465.4	-5277.21	235.65	690.864	0	-66.6594	-73.8197	-290.148	-14889.7	-774.212	9505.69	297.332	251.318	0	-188.746	81.5644	-1043.3	-589328	272809	116502	252.804	568.623	0
443	5	-124.622	152.288	-740.584	-59805.7	-48539.1	-5101.27	234.458	690.755	0	-70.7441	-75.7198	-283.163	-14712.7	-1322.44	9375.7	295.33	251.958	0	-195.366	76.568	-1023.75	-579232	266640	117413	251.295	569.386	0
443	6	-126.655	149.118	-728.263	-58717.2	-48567.4	-4937.36	233.311	690.626	0	-74.0225	-76.8306	-277.287	-14586.8	-1801.45	9260.52	293.503	252.606	0	-200.677	72.2876	-1005.55	-569532	260929	118073	249.909	569.839	0
443	7	-128.293	145.902	-716.186	-57645.6	-48554	-4782.95	232.205	690.49	0	-76.6166	-77.2863	-272.301	-14503.4	-2235.22	9156.64	291.791	253.262	0	-204.91	68.6159	-988.487	-560189	255593	118541	248.619	570.046	0
443	8	-129.637	142.683	-704.359	-56599.4	-48502.4	-4636.71	231.14	690.356	0	-78.6454	-77.237	-267.994	-14452.7	-2641.5	9060.14	290.143	253.929	0	-208.282	65.4457	-972.353	-551168	250559	118865	247.402	570.071	0
443	9	-130.769	139.523	-692.803	-55586.4	-48418.4	-4498.34	230.112	690.234	0	-80.2188	-76.8206	-264.19	-14425.8	-3030.75	8966.29	288.528	254.604	0	-210.988	62.7022	-956.993	-542450	245776	119092	246.239	569.973	0
444	0	-131.759	136.504	-681.582	-54612.2	-48309.6	-4368.37	229.121	690.126	0	-81.432	-76.1396	-260.782	-14416.5	-3407.67	8870.88	286.933	255.282	0	-213.191	60.364	-942.364	-534053	241225	119271	245.12	569.791	0
444	1	-132.665	133.717	-670.791	-53681.4	-48185.3	-4247.43	228.166	690.027	0	-82.3667	-75.2607	-257.732	-14422.5	-3773.32	8771.6	285.359	255.96	0	-215.032	58.4565	-928.522	-526027	236920	119460	244.042	569.542	0
444	2	-133.545	131.247	-660.511	-52798.6	-48054.6	-4135.38	227.246	689.936	0	-83.0982	-74.2309	-255.03	-14443.7	-4128.39	8667.79	283.812	256.635	0	-216.643	57.0166	-915.541	-518423	232878	119719	243.003	569.237	0
444	3	-134.467	129.154	-650.785	-51968.8	-47925.3	-4030.86	226.358	689.856	0	-83.706	-73.0909	-252.646	-14479.7	-4475.58	8559.84	282.285	257.312	0	-218.173	56.0633	-903.431	-511266	229101	120114	241.998	568.894	0
444	4	-135.502	127.468	-641.621	-51196.6	-47804.3	-3931.39	225.494	689.793	0	-84.2789	-71.8786	-250.516	-14529.5	-4819.41	8449.33	280.762	257.998	0	-219.781	55.5891	-892.137	-504550	225567	120707	241.014	568.543	0
444	5	-136.716	126.192	-633.009	-50486.3	-47698.2	-3833.64	224.648	689.756	0	-84.9108	-70.6305	-248.562	-14591.6	-5164.14	8339.52	279.224	258.704	0	-221.627	55.5617	-881.571	-498259	222247	121553	240.036	568.219	0
444	6	-138.162	125.315	-624.931	-49841.9	-47613.2	-3734.09	223.81	689.756	0	-85.6892	-69.3802	-246.713	-14664	-5511.47	8235.25	277.66	259.437	0	-223.852	55.9343	-871.643	-492371	219113	122698	239.052	567.957	0
444	7	-139.871	124.814	-617.383	-49266.8	-47553.9	-3630.12	222.975	689.799	0	-86.6816	-68.1555	-244.918	-14744.4	-5859.1	8142.19	276.077	260.201	0	-226.553	56.6586	-862.302	-486879	216152	124168	238.058	567.781	0
444	8	-141.845	124.67	-610.412	-48763.1	-47522.6	-3520.32	222.147	689.886	0	-87.9288	-66.9768	-243.164	-14830.8	-6202.77	8066.09	274.491	260.991	0	-229.774	57.6929	-853.576	-481809	213377	125965	237.058	567.703	0
444	9	-144.059	124.859	-604.113	-48331.5	-47521.1	-3404.36	221.337	690.004	0	-89.4441	-65.8596	-241.478	-14922	-6539.42	8011.79	272.919	261.794	0	-233.503	58.9999	-845.591	-477226	210825	128072	236.068	567.719	0
445	0	-146.464	125.36	-598.618	-47970.8	-47551.4	-3282.9	220.565	690.136	0	-91.2146	-64.8174	-239.92	-15018	-6867.71	7982.4	271.375	262.596	0	-237.679	60.5428	-838.538	-473224	208551	130448	235.102	567.81	0
445	1	-149.001	126.146	-594.047	-47678.3	-47616	-3157.85	219.845	690.26	0	-93.2091	-63.8635	-238.571	-15120.2	-7187.29	7978.93	269.874	263.378	0	-242.211	62.2822	-832.618	-469892	206608	133038	234.18	567.945	0
445	2	-151.611	127.184	-590.46	-47450.9	-47716.6	-3032.51	219.187	690.363	0	-95.393	-63.0134	-237.5	-15230.1	-7498.56	8000.83	268.427	264.127	0	-247.004	64.1704	-827.959	-467281	205029	135781	233.312	568.097	0
445	3	-154.239	128.435	-587.845	-47285.8	-47853.7	-2911.23	218.595	690.439	0	-97.7392	-62.2863	-236.743	-15348.8	-7802.67	8047.08	267.042	264.833	0	-251.978	66.1486	-824.588	-465394	203815	138614	232.504	568.246	0
445	4	-156.837	129.853	-586.145	-47180.9	-48025.3	-2798.58	218.066	690.494	0	-100.227	-61.7054	-236.307	-15477.8	-8101.64	8117	265.716	265.499	0	-257.064	68.148	-822.453	-464198	202948	141479	231.757	568.384	0
445	5	-159.367	131.388	-585.278	-47135.3	-48228.1	-2698.83	217.598	690.535	0	-102.839	-61.2962	-236.172	-15618.9	-8397.87	8210.01	264.442	266.133	0	-262.206	70.0922	-821.45	-463644	202395	144321	231.066	568.517	0
445	6	-161.799	132.985	-585.147	-47149.1	-48459.2	-2615.93	217.185	690.577	0	-105.562	-61.0848	-236.297	-15773.1	-8693.52	8324.97	263.209	266.751	0	-267.361	71.8998	-821.444	-463670	202114	147089	230.424	568.659	0
445	7	-164.106	134.591	-585.664	-47222.1	-48717.8	-2553.71	216.816	690.63	0	-108.387	-61.0936	-236.637	-15940.2	-8990.34	8460.15	262.008	267.361	0	-272.493	73.4971	-822.301	-464217	202062	149738	229.821	568.824	0
445	8	-166.26	136.17	-586.784	-47354.7	-49002.7	-2515.92	216.489	690.702	0	-111.297	-61.3362	-237.161	-16119.3	-9288.85	8614.03	260.833	267.968	0	-277.557	74.8338	-823.945	-465253	202215	152226	229.253	569.024	0
445	9	-168.22	137.705	-588.52	-47547.7	-49311.7	-2505.85	216.211	690.792	0	-114.261	-61.8132	-237.877	-16309.9	-9587.59	8785.94	259.695	268.565	0	-282.481	75.8921	-826.397	-466787	202579	154514	228.728	569.255	0
446	0	-169.93	139.2	-590.937	-47800.9	-49642.2	-2525.98	215.994	690.89	0	-117.229	-62.5079	-238.839	-16513.1	-9883.47	8975.72	258.619	269.139	0	-287.16	76.6917	-829.776	-468872	203191	156561	228.263	569.495	0
446	1	-171.327	140.67	-594.122	-48112.7	-49991.4	-2577.98	215.857	690.981	0	-120.143	-63.3848	-240.13	-16731.7	-10173.3	9182.88	257.634	269.678	0	-291.47	77.2856	-834.252	-471575	204102	158329	227.882	569.714	0
446	2	-172.35	142.139	-598.144	-48480.2	-50357.6	-2663.06	215.81	691.051	0	-122.941	-64.4018	-241.819	-16968.4	-10455	9405.95	256.765	270.17	0	-295.292	77.7372	-839.964	-474949	205350	159786	227.601	569.883	0
446	3	-172.952	143.621	-603.023	-48900.1	-50739	-2782.5	215.859	691.092	0	-125.57	-65.5246	-243.936	-17224.3	-10727.9	9642.5	256.022	270.61	0	-298.522	78.0965	-846.959	-479007	206950	160904	227.426	569.987	0
446	4	-173.096	145.128	-608.727	-49368.5	-51132.8	-2937.49	216	691.101	0	-127.985	-66.7292	-246.472	-17497.6	-10991.7	9889.32	255.404	270.992	0	-301.081	78.3983	-855.199	-483721	208887	161657	227.357	570.024	0
446	5	-172.759	146.665	-615.181	-49882.7	-51536.3	-3128.35	216.226	691.086	0	-130.154	-67.9957	-249.391	-17784.9	-11246.9	10142.6	254.903	271.313	0	-302.913	78.6689	-864.572	-489030	211128	162029	227.382	570	0
446	6	-171.933	148.232	-622.282	-50441	-51948.5	-3354.44	216.519	691.058	0	-132.056	-69.3032	-252.626	-18081.2	-11495.3	10399	254.497	271.573	0	-303.989	78.9287	-874.908	-494851	213620	162014	227.485	569.934	0
446	7	-170.62	149.823	-629.921	-51042.4	-52369.4	-3615.23	216.864	691.03	0	-133.681	-70.6305	-256.093	-18381.2	-11739.6	10656.4	254.159	271.776	0	-304.301	79.1926	-886.014	-501093	216302	161613	227.643	569.849	0
446	8	-168.826	151.432	-638.009	-51686.1	-52799.1	-3910.75	217.244	691.011	0	-135.023	-71.9582	-259.722	-18680.3	-11982.7	10914.3	253.863	271.924	0	-303.848	79.4739	-897.732	-507682	219122	160834	227.838	569.765	0
446	9	-166.559	153.062	-646.496	-52370.2	-53236.9	-4241.17	217.653	691.006	0	-136.081	-73.2681	-263.486	-18975.7	-12226.6	11173.2	253.597	272.018	0	-302.641	79.7939	-909.982	-514576	222058	159688	228.061	569.688	0
447	0	-163.831	154.729	-655.387	-53091.5	-53680.2	-4606.07	218.094	691.008	0	-136.859	-74.5397	-267.394	-19266.8	-12472.3	11434.4	253.356	272.054	0	-300.69	80.1894	-922.78	-521774	225115	158194	228.312	569.608	0
447	1	-160.651	156.459	-664.731	-53846.9	-54125.4	-5003.68	218.575	691.006	0	-137.366	-75.7544	-271.479	-19554.1	-12719.4	11700	253.148	272.028	0	-298.018	80.7044	-936.21	-529309	228323	156378	228.601	569.512	0
447	2	-157.047	158.272	-674.573	-54634	-54569.6	-5430.9	219.105	690.99	0	-137.627	-76.9044	-275.76	-19838.7	-12967	11971.6	252.977	271.942	0	-294.674	81.368	-950.334	-537209	231708	154275	228.934	569.394	0
447	3	-153.06	160.181	-684.909	-55451	-55012.1	-5884.14	219.68	690.961	0	-137.686	-77.9949	-280.23	-20121.5	-13214	12250.3	252.846	271.804	0	-290.746	82.1865	-965.139	-545468	235272	151926	229.31	569.258	0
447	4	-148.751	162.187	-695.683	-56296.6	-55453.2	-6360.27	220.29	690.923	0	-137.602	-79.0366	-284.867	-20404.4	-13460.5	12536.3	252.748	271.628	0	-286.353	83.1504	-980.55	-554050	238996	149380	229.719	569.11	0
447	5	-144.187	164.283	-706.805	-57170.2	-55892.7	-6856.71	220.922	690.885	0	-137.447	-80.04	-289.671	-20692.6	-13707.1	12830	252.68	271.435	0	-281.633	84.2427	-996.476	-562905	242861	146689	230.154	568.953	0
447	6	-139.439	166.457	-718.174	-58072.7	-56328.8	-7371.41	221.567	690.862	0	-137.286	-81.0132	-294.687	-20995.6	-13954.1	13133	252.648	271.247	0	-276.725	85.4435	-1012.86	-571991	246858	143910	230.61	568.777	0
447	7	-134.573	168.694	-729.695	-59004.9	-56758.4	-7902.64	222.216	690.862	0	-137.163	-81.9547	-300.032	-21326.3	-14198.6	13447.7	252.676	271.08	0	-271.736	86.7389	-1029.73	-581288	251004	141089	231.091	568.55	0
447	8	-129.637	170.979	-741.304	-59966.1	-57178.3	-8448.52	222.868	690.893	0	-137.089	-82.8397	-305.898	-21699.9	-14433.9	13776.3	252.815	270.938	0	-266.725	88.1397	-1047.2	-590811	255352	138266	231.616	568.22	0
447	9	-124.652	173.307	-752.998	-60952.9	-57585	-9006.71	223.526	690.947	0	-137.032	-83.6088	-312.578	-22135.2	-14648.2	14121.1	253.138	270.815	0	-261.684	89.6982	-1065.58	-600627	260000	135468	232.212	567.705	0
448	0	-119.615	175.679	-764.824	-61959.4	-57976.5	-9574.57	224.196	691.011	0	-136.913	-84.1649	-320.461	-22655.3	-14822.1	14484.1	253.748	270.696	0	-256.528	91.5146	-1085.28	-610857	265100	132712	232.922	566.901	0
448	1	-114.505	178.102	-776.851	-62978.4	-58353.3	-10149.8	224.885	691.069	0	-136.596	-84.3841	-329.997	-23285.8	-14928.6	14866	254.761	270.564	0	-251.102	93.7184	-1106.85	-621644	270825	129999	233.792	565.699	0
448	2	-109.301	180.573	-789.118	-64003.2	-58716.6	-10730.7	225.592	691.107	0	-135.886	-84.1417	-341.622	-24051.4	-14935.9	15264.5	256.279	270.404	0	-245.188	96.431	-1130.74	-633112	277339	127314	234.863	564.003	0
448	3	-103.994	183.072	-801.611	-65027.9	-59068	-11316.5	226.313	691.122	0	-134.527	-83.3416	-355.682	-24970.4	-14810.7	15673.2	258.36	270.204	0	-238.521	99.7308	-1157.29	-645331	284758	124617	236.163	561.757	0
448	4	-98.5864	185.573	-814.262	-66047.5	-59409.2	-11907.1	227.039	691.113	0	-132.195	-81.9447	-372.381	-26049.2	-14520.1	16080.7	261.008	269.953	0	-230.782	103.628	-1186.64	-658299	293141	121839	237.699	558.949	0
448	5	-93.0893	188.038	-826.959	-67057.4	-59740.3	-12502.7	227.759	691.089	0	-128.518	-79.9899	-391.759	-27281.5	-14034.2	16471.1	264.176	269.639	0	-221.607	108.048	-1218.72	-671949	302478	118871	239.465	555.613	0
448	6	-87.518	190.424	-839.565	-68053.3	-60057.7	-13102.6	228.466	691.058	0	-123.123	-77.5916	-413.718	-28653.3	-13329.5	16826.9	267.781	269.258	0	-210.641	112.832	-1253.28	-686169	312709	115585	241.444	551.818	0
448	7	-81.8956	192.68	-851.944	-69031.4	-60356.8	-13704.7	229.154	691.028	0	-115.716	-74.9043	-438.063	-30147.9	-12390.9	17132.7	271.714	268.821	0	-197.611	117.776	-1290.01	-700824	323740	111860	243.607	547.654	0
448	8	-76.2514	194.765	-863.985	-69988.1	-60635.7	-14306.3	229.819	691.006	0	-106.126	-72.0754	-464.515	-31746.3	-11211.5	17376.1	275.864	268.343	0	-182.377	122.689	-1328.5	-715779	335457	107615	245.919	543.221	0
448	9	-70.6135	196.654	-875.628	-70919	-60895.1	-14905.1	230.456	690.992	0	-94.3185	-69.217	-492.72	-33424.5	-9793.43	17548.4	280.124	267.837	0	-164.932	127.437	-1368.35	-730904	347733	102812	248.34	538.621	0
449	0	-65.0064	198.35	-886.881	-71820.2	-61136.1	-15499.1	231.066	690.981	0	-80.3925	-66.4099	-522.224	-35150.8	-8150.31	17645.4	284.393	267.31	0	-145.399	131.94	-1409.1	-746080	360424	97460.7	250.829	533.965	0
449	1	-59.4546	199.872	-897.791	-72688.6	-61358.6	-16085.7	231.656	690.964	0	-64.5851	-63.7302	-552.455	-36886.2	-6311.2	17666.3	288.576	266.768	0	-124.04	136.142	-1450.25	-761184	373358	91607.3	253.339	529.371	0
449	2	-53.99	201.238	-908.406	-73521.5	-61562.3	-16662.1	232.23	690.935	0	-47.262	-61.2718	-582.724	-38587.5	-4321.6	17610.5	292.584	266.219	0	-101.252	139.966	-1491.13	-776063	386315	85324.5	255.816	524.959	0
449	3	-48.6531	202.458	-918.738	-74316.2	-61747.5	-17225.4	232.791	690.889	0	-28.8905	-59.1466	-612.251	-40209.5	-2241.11	17477.3	296.34	265.675	0	-77.5436	143.311	-1530.99	-790527	399030	78701.8	258.204	520.844	0
449	4	-43.4904	203.531	-928.763	-75069.6	-61915.2	-17773.1	233.336	690.828	0	-10.014	-57.471	-640.22	-41708.5	-139.617	17268.6	299.782	265.147	0	-53.5044	146.06	-1568.98	-804356	411208	71845.4	260.449	517.13	0
449	5	-38.5538	204.449	-938.436	-75780.1	-62066.3	-18303.2	233.862	690.751	0	8.76641	-56.355	-665.833	-43044.4	1907.9	16990.8	302.865	264.647	0	-29.7874	148.094	-1604.27	-817329	422552	64880.3	262.501	513.902	0
449	6	-33.8984	205.202	-947.702	-76447.4	-62200.3	-18814.6	234.367	690.666	0	26.814	-55.8993	-688.388	-44183.3	3829.03	16655.3	305.562	264.184	0	-7.08438	149.303	-1636.09	-829240	432796	57946.7	264.323	511.223	0
449	7	-29.5758	205.782	-956.504	-77071.3	-62316.2	-19307.3	234.85	690.576	0	43.4951	-56.1911	-707.344	-45099.9	5560.98	16277.7	307.862	263.759	0	13.9193	149.591	-1663.85	-839927	441731	51190	265.889	509.125	0
449	8	-25.6272	206.186	-964.808	-77651.2	-62414	-19782.1	235.309	690.484	0	58.2269	-57.294	-722.346	-45780	7054.18	15878.2	309.766	263.377	0	32.5997	148.892	-1687.15	-849287	449222	44750.9	267.188	507.62	0
449	9	-22.079	206.41	-972.627	-78185.9	-62493.5	-20240.9	235.748	690.386	0	70.5231	-59.2355	-733.231	-46221.7	8273.16	15480.4	311.283	263.038	0	48.4441	147.175	-1705.86	-857292	455211	38755.6	268.215	506.699	0
450	0	-18.9418	206.451	-980.032	-78673.1	-62554.1	-20685.8	236.171	690.276	0	80.0261	-62.0065	-740.01	-46433.9	9197.36	15108.6	312.429	262.748	0	61.0843	144.444	-1720.04	-863995	459724	33305.4	268.979	506.341	0
450	1	-16.2135	206.298	-987.141	-79110.4	-62591.7	-21118.9	236.593	690.141	0	86.5171	-65.5676	-742.839	-46433.3	9820.65	14784.1	313.22	262.508	0	70.3037	140.731	-1729.98	-869512	462848	28471.2	269.496	506.519	0
450	2	-13.8853	205.932	-994.06	-79495.8	-62599.6	-21542.3	237.026	689.971	0	89.9083	-69.8566	-741.951	-46240	10147.3	14525	313.677	262.322	0	76.023	136.076	-1736.01	-873971	464702	24293.8	269.786	507.199	0
450	3	-11.945	205.319	-1000.85	-79827.2	-62569.7	-21957.9	237.483	689.76	0	90.2323	-74.7897	-737.626	-45875.4	10187.9	14344.6	313.812	262.193	0	78.2872	130.529	-1738.47	-877478	465402	20785.3	269.869	508.345	0
450	4	-10.3736	204.415	-1007.48	-80101.2	-62495.7	-22368.4	237.969	689.506	0	87.6347	-80.2605	-730.178	-45360.9	9959.26	14251.1	313.64	262.123	0	77.2612	124.154	-1737.66	-880104	465054	17929.9	269.766	509.917	0
450	5	-9.14297	203.177	-1013.9	-80313.2	-62374.8	-22776.3	238.481	689.212	0	82.3646	-86.1392	-719.957	-44718.6	9484.74	14247.2	313.174	262.113	0	73.2216	117.038	-1733.86	-881887	463754	15686.6	269.496	511.866	0
450	6	-8.21492	201.576	-1019.96	-80458.9	-62209.2	-23183.2	239.008	688.884	0	74.7579	-92.2761	-707.351	-43972.4	8793.46	14330.3	312.432	262.165	0	66.543	109.3	-1727.31	-882833	461585	13996.7	269.076	514.139	0
450	7	-7.5403	199.617	-1025.47	-80535.3	-62006.3	-23588.7	239.534	688.535	0	65.2138	-98.5092	-692.798	-43148.8	7918.41	14493.9	311.43	262.282	0	57.6735	101.108	-1718.27	-882927	458624	12794.3	268.522	516.672	0
450	8	-7.06754	197.35	-1030.21	-80541.4	-61776	-23989.8	240.036	688.179	0	54.1656	-104.673	-676.786	-42276.4	6895.56	14728.7	310.189	262.466	0	47.0981	92.6773	-1707	-882157	454959	12020.2	267.85	519.394	0
450	9	-6.75743	194.87	-1034.03	-80478.6	-61527.7	-24380.1	240.497	687.83	0	42.0525	-110.605	-659.847	-41384	5762.76	15023.5	308.733	262.717	0	35.2951	84.2657	-1693.88	-880548	450705	11634.6	267.079	522.228	0
451	0	-6.59166	192.297	-1036.86	-80350.7	-61271	-24751.3	240.907	687.494	0	29.2969	-116.147	-642.54	-40499.7	4558.54	15366.3	307.095	263.031	0	22.7052	76.1506	-1679.4	-878186	446017	11621.7	266.23	525.094	0
451	1	-6.57448	189.76	-1038.69	-80162.7	-61016.4	-25093.9	241.256	687.177	0	16.2856	-121.159	-625.426	-39651.5	3321.01	15745	305.31	263.399	0	9.71108	68.6011	-1664.12	-875208	441073	11984.8	265.33	527.908	0
451	2	-6.73472	187.371	-1039.57	-79920.7	-60775.8	-25399.2	241.537	686.879	0	3.35127	-125.526	-609.025	-38865.1	2085.64	16148.8	303.425	263.815	0	-3.38345	61.845	-1648.59	-871759	436050	12741	264.4	530.59	0
451	3	-7.12476	185.215	-1039.53	-79632.7	-60560.6	-25660	241.742	686.604	0	-9.24078	-129.166	-593.771	-38162.5	882.222	16568.6	301.486	264.271	0	-16.3655	56.0485	-1633.3	-867973	431098	13917.4	263.461	533.069	0
451	4	-7.80802	183.339	-1038.62	-79309.2	-60379.6	-25872	241.866	686.36	0	-21.2904	-132.023	-580.002	-37561.5	-266.685	16998	299.54	264.761	0	-29.0984	51.3159	-1618.62	-863968	426338	15541.8	262.532	535.288	0
451	5	-8.84029	181.767	-1036.91	-78962.4	-60237.2	-26033.3	241.907	686.152	0	-32.6423	-134.067	-567.962	-37074.4	-1344.67	17432.7	297.632	265.276	0	-41.4826	47.6998	-1604.87	-859855	421871	17630.4	261.628	537.205	0
451	6	-10.2572	180.497	-1034.46	-78603.9	-60133.7	-26143.7	241.87	685.985	0	-43.1666	-135.286	-557.811	-36708.3	-2339.73	17869.2	295.806	265.808	0	-53.4238	45.2111	-1592.28	-855728	417774	20179	260.765	538.787	0
451	7	-12.0692	179.507	-1031.36	-78243.4	-60067.2	-26204.5	241.759	685.864	0	-52.7534	-135.675	-549.64	-36465.7	-3243.88	18304.5	294.098	266.345	0	-64.8226	43.8318	-1581	-851663	414100	23162.5	259.955	540.017	0
451	8	-14.2591	178.764	-1027.69	-77888.4	-60035.1	-26218.6	241.582	685.79	0	-61.3164	-135.236	-543.485	-36346.1	-4052.33	18735.8	292.544	266.876	0	-75.5755	43.5286	-1571.17	-847732	410892	26537.2	259.211	540.883	0
451	9	-16.7793	178.236	-1023.58	-77544.6	-60035.4	-26191.2	241.348	685.758	0	-68.7907	-133.966	-539.356	-36346.6	-4762.24	19160.8	291.171	267.389	0	-85.5701	44.2696	-1562.94	-844024	408192	30244	258.541	541.383	0
452	0	-19.555	177.898	-1019.23	-77214.9	-60066.7	-26128.7	241.067	685.758	0	-75.121	-131.864	-537.25	-36463.1	-5372.48	19577.4	290	267.87	0	-94.6761	46.034	-1556.48	-840651	406050	34211.6	257.957	541.516	0
452	1	-22.4983	177.735	-1014.84	-76899.9	-60125.7	-26038	240.754	685.775	0	-80.2639	-128.935	-537.137	-36690.6	-5883.37	19983.4	289.047	268.308	0	-102.762	48.8	-1551.98	-837728	404517	38362.1	257.468	541.29	0
452	2	-25.5284	177.727	-1010.57	-76599.5	-60206.6	-25925.7	240.423	685.798	0	-84.205	-125.212	-538.931	-37022.4	-6296.1	20376.5	288.317	268.696	0	-109.733	52.5147	-1549.51	-835338	403616	42618.4	257.081	540.726	0
452	3	-28.5819	177.848	-1006.54	-76315.2	-60302.6	-25798.5	240.089	685.82	0	-86.9694	-120.774	-542.485	-37449.6	-6612.93	20755.6	287.81	269.033	0	-115.551	57.0739	-1549.02	-833510	403337	46908.1	256.801	539.856	0
452	4	-31.612	178.062	-1002.78	-76049.7	-60408.3	-25662.6	239.759	685.839	0	-88.6183	-115.74	-547.614	-37961.9	-6837.52	21121.5	287.514	269.322	0	-120.23	62.3214	-1550.39	-832239	403644	51162.2	256.627	538.721	0
452	5	-34.5859	178.321	-999.335	-75806.4	-60519.7	-25525.1	239.44	685.857	0	-89.2418	-110.261	-554.113	-38548.1	-6975.73	21476	287.411	269.567	0	-123.828	68.0601	-1553.45	-831504	404483	55314.6	256.551	537.367	0
452	6	-37.4796	178.574	-996.224	-75588.4	-60632.3	-25392.6	239.138	685.875	0	-88.9498	-104.509	-561.759	-39196	-7035.97	21820.9	287.475	269.774	0	-126.429	74.0652	-1557.98	-831278	405795	59300.4	256.567	535.842	0
452	7	-40.2706	178.772	-993.483	-75397.6	-60739	-25270.8	238.863	685.892	0	-87.8563	-98.6666	-570.328	-39892.1	-7027.02	22157.3	287.679	269.946	0	-128.127	80.1058	-1563.81	-831535	407527	63054.7	256.666	534.195	0
452	8	-42.9302	178.878	-991.176	-75234.5	-60832	-25164.5	238.627	685.904	0	-86.0625	-92.9095	-579.614	-40621	-6954.77	22485.8	288.001	270.083	0	-128.993	85.9685	-1570.79	-832269	409642	66511.8	256.845	532.468	0
452	9	-45.4213	178.865	-989.389	-75097.4	-60904.5	-25076.9	238.442	685.903	0	-83.6492	-87.3913	-589.446	-41367.2	-6821.05	22805.5	288.428	270.18	0	-129.071	91.4738	-1578.84	-833491	412121	69607.6	257.104	530.696	0
453	0	-47.6984	178.719	-988.225	-74983.1	-60951.6	-25009.9	238.322	685.877	0	-80.68	-82.2365	-599.698	-42117	-6625.03	23114.2	288.953	270.23	0	-128.378	96.4829	-1587.92	-835226	414962	72281.1	257.443	528.903	0
453	1	-49.713	178.437	-987.794	-74888.1	-60970.3	-24965	238.276	685.813	0	-77.2075	-77.5448	-610.273	-42859.6	-6365.33	23408.6	289.57	270.23	0	-126.92	100.892	-1598.07	-837514	418177	74477.6	257.864	527.11	0
453	2	-51.4234	178.016	-988.183	-74810.1	-60960.5	-24943.9	238.31	685.705	0	-73.2816	-73.401	-621.084	-43586.9	-6041.69	23685.6	290.272	270.179	0	-124.705	104.615	-1609.27	-840384	421764	76150.8	258.365	525.336	0
453	3	-52.8023	177.453	-989.423	-74747.9	-60923.4	-24949.3	238.425	685.547	0	-68.9522	-69.8817	-632.027	-44292.6	-5656.16	23942.5	291.051	270.08	0	-121.755	107.571	-1621.45	-843831	425700	77264.3	258.938	523.602	0
453	4	-53.8357	176.736	-991.495	-74701.8	-60858.5	-24983.6	238.619	685.343	0	-64.2686	-67.0523	-642.994	-44971.8	-5213.35	24177.3	291.892	269.941	0	-118.104	109.684	-1634.49	-847819	429944	77792.6	259.576	521.927	0
453	5	-54.5195	175.856	-994.337	-74672.7	-60763.1	-25048.7	238.891	685.098	0	-59.2823	-64.9667	-653.882	-45620.6	-4719.68	24388.7	292.782	269.769	0	-113.802	110.889	-1648.22	-852293	434445	77720.3	260.271	520.328	0
453	6	-54.8552	174.803	-997.856	-74661.5	-60634.4	-25145.9	239.235	684.822	0	-54.0532	-63.6676	-664.595	-46235.9	-4182.83	24575.8	293.706	269.57	0	-108.908	111.135	-1662.45	-857174	439146	77042.7	261.011	518.817	0
453	7	-54.8454	173.572	-1001.94	-74667.8	-60469.7	-25275.2	239.648	684.523	0	-48.6494	-63.1822	-675.046	-46815.3	-3611.37	24737.8	294.65	269.351	0	-103.495	110.39	-1676.99	-862379	443983	75765.1	261.788	517.402	0
453	8	-54.4902	172.168	-1006.49	-74690.5	-60266.6	-25435.7	240.122	684.209	0	-43.1421	-63.5154	-685.176	-47358.1	-3013.32	24874	295.602	269.118	0	-97.6323	108.653	-1691.66	-867826	448905	73901.6	262.593	516.084	0
453	9	-53.7831	170.607	-1011.41	-74728.3	-60023.6	-25626.2	240.654	683.885	0	-37.5971	-64.6481	-694.965	-47865.5	-2394.79	24984.2	296.554	268.875	0	-91.3802	105.959	-1706.38	-873462	453881	71472.8	263.421	514.862	0
454	0	-52.7081	168.92	-1016.69	-74780.3	-59740.7	-25845.6	241.24	683.553	0	-32.0677	-66.5327	-704.432	-48339.3	-1760.29	25069	297.501	268.622	0	-84.7758	102.387	-1721.12	-879273	458905	68505	264.267	513.727	0
454	1	-51.2418	167.154	-1022.35	-74846	-59420	-26093	241.879	683.21	0	-26.5937	-69.0964	-713.621	-48781.4	-1114.06	25129	298.439	268.358	0	-77.8354	98.0572	-1735.97	-885277	463993	65029.4	265.13	512.673	0
454	2	-49.3627	165.359	-1028.42	-74925	-59064.6	-26366.8	242.567	682.855	0	-21.2091	-72.2568	-722.579	-49194.1	-461.312	25166.1	299.362	268.081	0	-70.5718	93.1025	-1751	-891500	469160	61083.2	266.005	511.691	0
454	3	-47.0608	163.582	-1034.9	-75016.9	-58678.2	-26664.4	243.301	682.487	0	-15.9456	-75.9348	-731.323	-49579.4	192.065	25182.7	300.263	267.794	0	-63.0064	87.6472	-1766.23	-897944	474406	56708.7	266.886	510.779	0
454	4	-44.3391	161.857	-1041.78	-75121.3	-58264.5	-26982.3	244.072	682.109	0	-10.8343	-80.0523	-739.833	-49938.2	840.746	25181	301.136	267.499	0	-55.1734	81.8045	-1781.61	-904583	479707	51953.8	267.769	509.938	0
454	5	-41.2131	160.211	-1048.99	-75238.3	-57825.9	-27316.4	244.875	681.725	0	-5.91081	-84.529	-748.067	-50270.2	1479.65	25163.4	301.978	267.2	0	-47.1239	75.6824	-1797.05	-911371	485032	46873.8	268.645	509.169	0
454	6	-37.7086	158.67	-1056.48	-75369.4	-57365.9	-27663.2	245.701	681.341	0	-1.21797	-89.2874	-755.969	-50574.8	2102.36	25132.9	302.781	266.901	0	-38.9266	69.3831	-1812.45	-918258	490338	41530.5	269.509	508.478	0
454	7	-33.86	157.262	-1064.18	-75517.3	-56890	-28020	246.541	680.963	0	3.20032	-94.2561	-763.495	-50852.5	2701.04	25094	303.538	266.605	0	-30.6597	63.0056	-1827.67	-925192	495584	35990.2	270.351	507.868	0
454	8	-29.7083	156.019	-1072.02	-75685.9	-56405.2	-28383.9	247.384	680.601	0	7.3084	-99.3677	-770.609	-51104.7	3268.24	25051.3	304.241	266.317	0	-22.3999	56.6514	-1842.63	-932127	500728	30323.2	271.162	507.343	0
454	9	-25.2996	154.985	-1079.98	-75880	-55919.4	-28751.3	248.222	680.261	0	11.0861	-104.552	-777.297	-51333.2	3798.13	25010.3	304.886	266.041	0	-14.2135	50.4331	-1857.27	-939037	505743	24604.5	271.937	506.903	0
455	0	-20.6845	154.209	-1088.03	-76104.3	-55441.1	-29118.1	249.045	679.947	0	14.5297	-109.729	-783.571	-51540.3	4285.6	24975.9	305.469	265.776	0	-6.1548	44.4805	-1871.6	-945924	510621	18913.5	272.668	506.549	0
455	1	-15.9237	153.745	-1096.22	-76361.4	-54978.5	-29480.2	249.847	679.659	0	17.6458	-114.814	-789.466	-51728.6	4725.1	24951.6	305.985	265.524	0	1.72207	38.9311	-1885.69	-952810	515370	13335	273.35	506.276	0
455	2	-11.0981	153.635	-1104.56	-76651.9	-54539.9	-29833.3	250.623	679.396	0	20.4391	-119.731	-795.01	-51900.2	5111.35	24939.9	306.429	265.282	0	9.34098	33.9045	-1899.57	-959708	519994	7960	273.979	506.081	0
455	3	-6.31208	153.902	-1113.01	-76974.8	-54133.6	-30172.5	251.363	679.159	0	22.9041	-124.416	-800.211	-52057	5440.8	24942.8	306.799	265.054	0	16.592	29.4859	-1913.22	-966594	524477	2885.65	274.549	505.958	0
455	4	-1.68349	154.549	-1121.47	-77328.2	-53767.4	-30493.3	252.056	678.953	0	25.0226	-128.821	-805.052	-52201	5711.25	24963.6	307.094	264.842	0	23.3392	25.7282	-1926.52	-973403	528781	-1788.81	275.056	505.905	0
455	5	2.67003	155.57	-1129.81	-77711	-53447	-30791.2	252.694	678.782	0	26.7651	-132.913	-809.504	-52334.2	5920.28	25006.8	307.314	264.65	0	29.4351	22.6568	-1939.31	-980043	532855	-5969.04	275.493	505.916	0
455	6	6.64274	156.943	-1137.87	-78122.1	-53176.4	-31062.4	253.267	678.656	0	28.096	-136.668	-813.521	-52457.1	6063.7	25077.7	307.454	264.482	0	34.7388	20.2745	-1951.4	-986414	536639	-9573.61	275.857	505.99	0
455	7	10.1521	158.64	-1145.53	-78560.1	-52957.9	-31304	253.77	678.58	0	28.9833	-140.07	-817.045	-52569.1	6136.13	25180.8	307.51	264.34	0	39.1354	18.5695	-1962.57	-992417	540071	-12541.8	276.143	506.126	0
455	8	13.1495	160.629	-1152.65	-79021.3	-52793.9	-31514.3	254.198	678.556	0	29.4036	-143.102	-820.026	-52668.8	6133.66	25318.2	307.48	264.228	0	42.5531	17.5268	-1972.68	-997972	543101	-14840	276.347	506.323	0
455	9	15.6252	162.88	-1159.2	-79498.1	-52687.3	-31693.6	254.549	678.58	0	29.3489	-145.739	-822.453	-52755.2	6056.28	25488.6	307.364	264.144	0	44.9741	17.1405	-1981.65	-1.00303e+06	545706	-16464	276.469	506.575	0
456	0	17.6054	165.363	-1165.17	-79981	-52642.5	-31844.3	254.82	678.643	0	28.8355	-147.944	-824.352	-52828	5908.23	25688.6	307.167	264.084	0	46.4409	17.4194	-1989.53	-1.0076e+06	547895	-17436.3	276.51	506.872	0
456	1	19.1375	168.045	-1170.63	-80460	-52664	-31970.5	255.012	678.732	0	27.8989	-149.674	-825.77	-52886.8	5696.34	25913.8	306.898	264.045	0	47.0364	18.3708	-1996.4	-1.0117e+06	549694	-17799.1	276.474	507.205	0
456	2	20.2698	170.873	-1175.59	-80925.9	-52753.6	-32076.7	255.126	678.839	0	26.5717	-150.905	-826.735	-52930.3	5426.64	26159.8	306.564	264.023	0	46.8415	19.9676	-2002.33	-1.01535e+06	551122	-17605.6	276.364	507.566	0
456	3	21.0393	173.776	-1180.06	-81371.1	-52908.8	-32167	255.164	678.955	0	24.8725	-151.647	-827.238	-52956.1	5101.77	26423.9	306.167	264.016	0	45.9117	22.1286	-2007.3	-1.01855e+06	552178	-16913	276.183	507.952	0
456	4	21.4706	176.673	-1183.98	-81791.2	-53123.7	-32245.2	255.131	679.081	0	22.812	-151.945	-827.242	-52961.5	4722.01	26705.7	305.708	264.022	0	44.2825	24.7276	-2011.23	-1.02124e+06	552840	-15780.7	275.934	508.362	0
456	5	21.5794	179.485	-1187.3	-82183.9	-53390.3	-32314.8	255.032	679.219	0	20.404	-151.869	-826.702	-52944.1	4288.41	27004.6	305.187	264.043	0	41.9834	27.6154	-2014	-1.0234e+06	553083	-14269.8	275.62	508.798	0
456	6	21.3751	182.138	-1189.94	-82548.7	-53700.2	-32379.1	254.872	679.372	0	17.6699	-151.499	-825.58	-52902.3	3803.93	27318.9	304.608	264.079	0	39.0451	30.6398	-2015.52	-1.02496e+06	552886	-12441	275.244	509.264	0
456	7	20.8658	184.573	-1191.88	-82885.9	-54045.2	-32440.8	254.656	679.542	0	14.6407	-150.911	-823.852	-52836.3	3272.74	27646.5	303.972	264.133	0	35.5066	33.6621	-2015.74	-1.02593e+06	552244	-10352	274.812	509.76	0
456	8	20.0651	186.747	-1193.13	-83196.3	-54418.4	-32502.2	254.39	679.73	0	11.3572	-150.173	-821.53	-52747.8	2700.4	27985.3	303.287	264.207	0	31.4222	36.5733	-2014.66	-1.0263e+06	551171	-8056.02	274.329	510.289	0
456	9	18.9953	188.64	-1193.73	-83480.5	-54813.5	-32565.3	254.082	679.933	0	7.86938	-149.337	-818.664	-52639.5	2095.12	28333.2	302.559	264.299	0	26.8647	39.3036	-2012.39	-1.02614e+06	549709	-5602	273.803	510.848	0
457	0	17.6898	190.262	-1193.77	-83738.9	-55225.5	-32632.2	253.739	680.147	0	4.23516	-148.436	-815.34	-52514.1	1467.59	28688.4	301.8	264.408	0	21.9249	41.8252	-2009.11	-1.02551e+06	547923	-3034.08	273.243	511.431	0
457	1	16.191	191.64	-1193.39	-83971.6	-55650.9	-32704.4	253.367	680.364	0	0.515708	-147.496	-811.663	-52374	828.045	29049.4	301.02	264.527	0	16.7067	44.1442	-2005.05	-1.02453e+06	545890	-391.386	272.658	512.029	0
457	2	14.5431	192.82	-1192.67	-84179.2	-56087.8	-32782.5	252.973	680.58	0	-3.23369	-146.542	-807.717	-52220.9	183.561	29415.4	300.227	264.652	0	11.3094	46.2778	-2000.39	-1.02325e+06	543670	2291.72	272.053	512.637	0
457	3	12.785	193.845	-1191.68	-84362.8	-56535	-32865.1	252.559	680.793	0	-6.97371	-145.61	-803.55	-52055	-462.842	29784.7	299.424	264.781	0	5.81127	48.235	-1995.23	-1.02174e+06	541294	4985.98	271.433	513.251	0
457	4	10.9495	194.752	-1190.46	-84525	-56991.6	-32949.8	252.126	681.002	0	-10.6824	-144.737	-799.178	-51875.5	-1111.56	30154.9	298.609	264.911	0	0.267095	50.0155	-1989.63	-1.02001e+06	538774	7666.98	270.797	513.871	0
457	5	9.06629	195.575	-1189.01	-84670.3	-57456.4	-33033.8	251.677	681.211	0	-14.3473	-143.96	-794.615	-51680.9	-1763.99	30522.4	297.78	265.039	0	-5.28098	51.6151	-1983.63	-1.0181e+06	536122	10312.2	270.145	514.498	0
457	6	7.16459	196.34	-1187.39	-84804	-57926.9	-33114.5	251.215	681.421	0	-17.9571	-143.314	-789.897	-51471.3	-2419.45	30882.9	296.937	265.162	0	-10.7925	53.0258	-1977.29	-1.01602e+06	533357	12897.1	269.48	515.131	0
457	7	5.27512	197.067	-1185.61	-84931.1	-58398.8	-33189.6	250.744	681.635	0	-21.4997	-142.828	-785.083	-51249	-3073.89	31231.8	296.085	265.279	0	-16.2246	54.2386	-1970.7	-1.01382e+06	530515	15395.9	268.807	515.767	0
457	8	3.42931	197.774	-1183.73	-85054.3	-58866.6	-33257	250.27	681.853	0	-24.9605	-142.527	-780.227	-51017.4	-3720.9	31566.8	295.231	265.388	0	-21.5312	55.2473	-1963.96	-1.01154e+06	527633	17784.1	268.132	516.403	0
457	9	1.65954	198.476	-1181.8	-85174.6	-59326.9	-33315.3	249.799	682.072	0	-28.3189	-142.423	-775.382	-50779.9	-4353.63	31887.1	294.385	265.49	0	-26.6593	56.053	-1957.18	-1.00924e+06	524753	20039.1	267.463	517.034	0
458	0	0.00119901	199.188	-1179.9	-85291.3	-59779.5	-33364.2	249.335	682.287	0	-31.5451	-142.518	-770.606	-50540	-4965.6	32192.9	293.556	265.585	0	-31.5439	56.6697	-1950.5	-1.00697e+06	521920	22137.9	266.806	517.656	0
458	1	-1.5102	199.921	-1178.12	-85402.3	-60225.9	-33403.9	248.88	682.49	0	-34.6043	-142.804	-765.966	-50301.6	-5550.83	32483.9	292.753	265.671	0	-36.1145	57.1175	-1944.09	-1.00481e+06	519184	24057.4	266.166	518.264	0
458	2	-2.8505	200.676	-1176.54	-85506	-60666.3	-33435.2	248.437	682.676	0	-37.4693	-143.272	-761.517	-50066.7	-6105.94	32760	291.982	265.746	0	-40.3198	57.4048	-1938.06	-1.00281e+06	516580	25779	265.547	518.852	0
458	3	-4.01645	201.437	-1175.16	-85601.1	-61099.8	-33458.5	248.007	682.842	0	-40.1317	-143.92	-757.277	-49835.9	-6631.77	33021.9	291.243	265.809	0	-44.1481	57.517	-1932.44	-1.00098e+06	514118	27294.9	264.95	519.417	0
458	4	-5.02561	202.174	-1173.96	-85686.9	-61523.7	-33473.8	247.593	682.99	0	-42.6009	-144.754	-753.232	-49608.3	-7132.74	33270.5	290.531	265.861	0	-47.6265	57.4205	-1927.19	-999300	511787	28608.6	264.375	519.957	0
458	5	-5.90958	202.848	-1172.88	-85762.4	-61934.9	-33480.6	247.194	683.121	0	-44.8944	-145.779	-749.336	-49382.4	-7615.63	33506	289.837	265.902	0	-50.804	57.0696	-1922.22	-997731	509554	29730	263.818	520.477	0
458	6	-6.70564	203.42	-1171.83	-85826.8	-62330	-33478.1	246.81	683.242	0	-47.0315	-147.004	-745.525	-49158	-8088.1	33728	289.151	265.937	0	-53.7371	56.4167	-1917.36	-996198	507368	30671.6	263.273	520.981	0
458	7	-7.45044	203.855	-1170.68	-85879.6	-62707.3	-33465.7	246.435	683.359	0	-49.0296	-148.428	-741.742	-48935.4	-8556.44	33936.1	288.464	265.974	0	-56.4801	55.427	-1912.42	-994618	505174	31449.2	262.736	521.474	0
458	8	-8.17425	204.131	-1169.32	-85919.5	-63068.3	-33443	246.064	683.478	0	-50.8995	-150.042	-737.96	-48716.8	-9023.71	34130	287.772	266.016	0	-59.0738	54.0892	-1907.28	-992915	502926	32079.9	262.202	521.954	0
458	9	-8.89343	204.245	-1167.66	-85944.7	-63415.4	-33410.2	245.69	683.604	0	-52.6415	-151.821	-734.198	-48504.5	-9489.37	34308.9	287.075	266.065	0	-61.535	52.4243	-1901.86	-991047	500607	32579.3	261.667	522.416	0
459	0	-9.60568	204.222	-1165.71	-85954.1	-63751.8	-33367.7	245.311	683.735	0	-54.2431	-153.73	-730.514	-48300.8	-9949.83	34472	286.38	266.119	0	-63.8487	50.4918	-1896.23	-989019	498231	32959.9	261.133	522.85	0
459	1	-10.2956	204.104	-1163.52	-85947.1	-64080.7	-33316.4	244.925	683.868	0	-55.68	-155.722	-726.99	-48106.8	-10399.3	34618.4	285.695	266.172	0	-65.9756	48.3815	-1890.51	-986879	495841	33232.7	260.603	523.245	0
459	2	-10.9482	203.939	-1161.18	-85923.1	-64405.6	-33256.6	244.534	683.997	0	-56.9258	-157.749	-723.691	-47922.5	-10831.8	34747.2	285.033	266.22	0	-67.874	46.1897	-1884.87	-984684	493481	33411	260.083	523.592	0
459	3	-11.5584	203.765	-1158.73	-85881	-64728.6	-33187.8	244.138	684.117	0	-57.9631	-159.765	-720.656	-47747.9	-11242.6	34858	284.399	266.256	0	-69.5215	43.9993	-1879.39	-982473	491182	33513.2	259.577	523.887	0
459	4	-12.1318	203.604	-1156.2	-85819.7	-65050.2	-33108.6	243.738	684.225	0	-58.7876	-161.734	-717.897	-47582.9	-11629.9	34951.1	283.8	266.281	0	-70.9194	41.8701	-1874.1	-980257	488955	33561.5	259.084	524.127	0
459	5	-12.6831	203.466	-1153.58	-85738.3	-65370	-33016.9	243.333	684.324	0	-59.4053	-163.631	-715.4	-47427.6	-11994	35026.6	283.234	266.295	0	-72.0884	39.8352	-1868.98	-978015	486789	33578	258.606	524.313	0
459	6	-13.2346	203.349	-1150.79	-85636.9	-65688.4	-32911.9	242.919	684.416	0	-59.832	-165.447	-713.125	-47280.6	-12337.8	35085.8	282.699	266.301	0	-73.0666	37.9016	-1863.91	-975702	484654	33583.9	258.139	524.447	0
459	7	-13.8135	203.24	-1147.76	-85517.3	-66005.7	-32793.9	242.492	684.508	0	-60.0926	-167.183	-711.021	-47140	-12664.5	35130.4	282.188	266.299	0	-73.9062	36.0573	-1858.78	-973265	482512	33598.5	257.676	524.535	0
459	8	-14.4454	203.128	-1144.45	-85382.3	-66321.7	-32664.3	242.049	684.606	0	-60.2145	-168.844	-709.032	-47004.1	-12977.4	35162.7	281.697	266.293	0	-74.6599	34.284	-1853.48	-970661	480329	33638.2	257.216	524.584	0
459	9	-15.1464	203.01	-1140.84	-85234.9	-66636.3	-32524.2	241.59	684.713	0	-60.2173	-170.437	-707.109	-46871.7	-13279.9	35184.3	281.219	266.287	0	-75.3637	32.5727	-1847.95	-967876	478085	33714.7	256.754	524.604	0
460	0	-15.9144	202.892	-1136.97	-85076.5	-66949.8	-32374.3	241.116	684.827	0	-60.1079	-171.959	-705.225	-46742.6	-13575.4	35197	280.75	266.28	0	-76.0223	30.9333	-1842.2	-964934	475784	33832.1	256.289	524.6	0
460	1	-16.7301	202.792	-1132.94	-84906.7	-67263	-32214.7	240.63	684.944	0	-59.8873	-173.404	-703.387	-46617.1	-13866.6	35202	280.286	266.275	0	-76.6175	29.3879	-1836.33	-961886	473447	33986.5	255.82	524.577	0
460	2	-17.5685	202.727	-1128.81	-84725.1	-67575.3	-32046.4	240.136	685.057	0	-59.5668	-174.776	-701.605	-46494.9	-14155.7	35199.7	279.824	266.269	0	-77.1353	27.9505	-1830.41	-958772	471096	34168.6	255.348	524.534	0
460	3	-18.412	202.703	-1124.6	-84531.6	-67884.7	-31870.5	239.637	685.166	0	-59.1757	-176.09	-699.873	-46373.6	-14443.5	35189.4	279.363	266.26	0	-77.5878	26.6125	-1824.48	-955610	468739	34369.1	254.876	524.473	0
460	4	-19.2548	202.714	-1120.32	-84327.3	-68187.7	-31688	239.135	685.271	0	-58.7555	-177.372	-698.165	-46249.9	-14730.8	35170.7	278.901	266.245	0	-78.0103	25.3422	-1818.48	-952387	466370	34581.9	254.402	524.395	0
460	5	-20.1008	202.745	-1115.91	-84113.8	-68480.6	-31499.7	238.633	685.377	0	-58.3463	-178.652	-696.426	-46121	-15018.8	35144.2	278.435	266.225	0	-78.4471	24.0925	-1812.34	-949071	463968	34802.9	253.927	524.31	0
460	6	-20.9603	202.771	-1111.34	-83893.5	-68760.9	-31306.6	238.128	685.489	0	-57.9782	-179.959	-694.574	-45984	-15309.6	35111	277.958	266.205	0	-78.9385	22.8126	-1805.91	-945613	461492	35029.6	253.447	524.227	0
460	7	-21.8416	202.774	-1106.53	-83668.7	-69027.6	-31109.9	237.618	685.613	0	-57.6673	-181.308	-692.524	-45835.7	-15604.7	35072.4	277.467	266.186	0	-79.5089	21.4664	-1799.06	-941964	458901	35259.2	252.957	524.16	0
460	8	-22.7422	202.745	-1101.48	-83440	-69281.5	-30910.8	237.101	685.753	0	-57.4133	-182.7	-690.217	-45673.5	-15903.7	35028.6	276.958	266.173	0	-80.1555	20.0448	-1791.7	-938098	456171	35486.6	252.456	524.117	0
460	9	-23.6459	202.693	-1096.22	-83206.6	-69524.8	-30709.7	236.578	685.903	0	-57.2031	-184.128	-687.637	-45496.7	-16206.8	34979.1	276.431	266.164	0	-80.849	18.5651	-1783.86	-934034	453306	35703.6	251.94	524.103	0
461	0	-24.5276	202.634	-1090.84	-82966.4	-69759.6	-30505.9	236.05	686.057	0	-57.0154	-185.571	-684.813	-45307.6	-16513.6	34922.7	275.886	266.161	0	-81.5431	17.0627	-1775.66	-929832	450338	35900.6	251.413	524.117	0
461	1	-25.3603	202.581	-1085.47	-82717.8	-69987.2	-30299.1	235.523	686.205	0	-56.8237	-187.005	-681.801	-45109.7	-16821.5	34859.3	275.328	266.163	0	-82.1841	15.5764	-1767.27	-925576	447317	36067.6	250.88	524.155	0
461	2	-26.124	202.542	-1080.19	-82460.2	-70207.6	-30089.9	235.005	686.339	0	-56.6023	-188.41	-678.648	-44906.3	-17127	34790.3	274.763	266.17	0	-82.7263	14.1317	-1758.84	-921335	444288	36196	250.345	524.217	0
461	3	-26.8112	202.513	-1075.06	-82193.2	-70420.4	-29879.2	234.496	686.455	0	-56.3346	-189.779	-675.382	-44699	-17427.2	34718.4	274.196	266.183	0	-83.1458	12.7342	-1750.44	-917142	441275	36281.2	249.814	524.299	0
461	4	-27.4267	202.484	-1070.03	-81916.3	-70624.9	-29667.6	233.998	686.555	0	-56.0136	-191.106	-672.001	-44486.4	-17719.3	34645.1	273.632	266.2	0	-83.4404	11.3782	-1742.04	-912978	438272	36324	249.287	524.4	0
461	5	-27.9856	202.444	-1065.05	-81629.6	-70819.5	-29455.7	233.506	686.644	0	-55.6382	-192.386	-668.489	-44264.9	-18000.2	34570.9	273.073	266.216	0	-83.6237	10.0573	-1733.54	-908789	435256	36331.3	248.764	524.518	0
461	6	-28.5107	202.376	-1059.99	-81334.1	-71002	-29243.2	233.017	686.731	0	-55.2131	-193.611	-664.805	-44029.7	-18268.9	34495.5	272.52	266.23	0	-83.7238	8.76576	-1724.8	-904500	432187	36316.1	248.243	524.653	0
461	7	-29.0266	202.267	-1054.77	-81031.2	-71170.8	-29030	232.525	686.824	0	-54.7512	-194.769	-660.905	-43777.3	-18528.5	34416.8	271.965	266.238	0	-83.7778	7.49767	-1715.67	-900037	429023	36292.5	247.718	524.807	0
461	8	-29.5491	202.104	-1049.31	-80722.4	-71325.2	-28815.6	232.026	686.929	0	-54.2701	-195.854	-656.763	-43506.6	-18783	34331.5	271.401	266.244	0	-83.8192	6.24924	-1706.07	-895358	425736	36269.7	247.184	524.984	0
461	9	-30.0785	201.883	-1043.61	-80409.1	-71465.3	-28600.2	231.521	687.049	0	-53.786	-196.857	-652.397	-43220.6	-19033.8	34236.4	270.825	266.249	0	-83.8644	5.02625	-1696.01	-890470	422329	36249.2	246.64	525.181	0
462	0	-30.5981	201.616	-1037.73	-80092.8	-71591	-28384.3	231.012	687.18	0	-53.3069	-197.764	-647.874	-42925	-19280	34129.6	270.241	266.255	0	-83.9051	3.85135	-1685.61	-885426	418839	36227	246.09	525.395	0
462	1	-31.082	201.32	-1031.76	-79774.3	-71701.6	-28169	230.506	687.318	0	-52.8353	-198.564	-643.293	-42627.1	-19520.2	34012.3	269.656	266.264	0	-83.9173	2.75626	-1675.06	-880304	415323	36197.3	245.541	525.616	0
462	2	-31.5082	201.012	-1025.78	-79453.9	-71795.1	-27955.7	230.009	687.457	0	-52.3781	-199.25	-638.737	-42333.5	-19753.7	33887.8	269.074	266.277	0	-83.8863	1.7618	-1664.51	-875174	411832	36156.2	245	525.835	0
462	3	-31.8683	200.696	-1019.81	-79131	-71869.7	-27744.9	229.527	687.594	0	-51.9513	-199.827	-634.244	-42047.4	-19980.1	33759.2	268.498	266.295	0	-83.8196	0.869354	-1654.06	-870072	408391	36105.1	244.47	526.048	0
462	4	-32.1654	200.371	-1013.89	-78804.1	-71924.1	-27536	229.061	687.725	0	-51.5751	-200.304	-629.802	-41767.8	-20199.6	33628.6	267.927	266.319	0	-83.7405	0.0668335	-1643.69	-865001	405003	36048.6	243.953	526.257	0
462	5	-32.409	200.027	-1008	-78471.8	-71958	-27327.8	228.613	687.849	0	-51.269	-200.691	-625.365	-41491.1	-20414.5	33496.7	267.356	266.347	0	-83.678	-0.664429	-1633.37	-859950	401655	35993	243.447	526.469	0
462	6	-32.6118	199.652	-1002.14	-78132.3	-71972.8	-27119	228.181	687.965	0	-51.0524	-200.995	-620.878	-41214.5	-20629.3	33363.2	266.774	266.381	0	-83.6643	-1.34291	-1623.02	-854893	398319	35945	242.944	526.69	0
462	7	-32.7858	199.235	-996.256	-77784.7	-71971.2	-26909.4	227.758	688.077	0	-50.9442	-201.218	-616.305	-40937.8	-20848.9	33226.8	266.171	266.425	0	-83.73	-1.98267	-1612.56	-849795	394967	35910.7	242.439	526.926	0
462	8	-32.9368	198.765	-990.309	-77428.9	-71954.9	-26700	227.341	688.187	0	-50.9574	-201.358	-611.648	-40663.1	-21075.6	33087.1	265.543	266.481	0	-83.8942	-2.59309	-1601.96	-844634	391584	35892.1	241.927	527.174	0
462	9	-33.0627	198.241	-984.288	-77064.7	-71923.5	-26492.5	226.928	688.295	0	-51.0919	-201.414	-606.944	-40394.1	-21308.7	32944.6	264.892	266.553	0	-84.1546	-3.17378	-1591.23	-839416	388177	35886.6	241.409	527.43	0
463	0	-33.1536	197.676	-978.223	-76692.3	-71875.7	-26288.3	226.524	688.4	0	-51.3305	-201.378	-602.256	-40133.8	-21543.1	32799.3	264.229	266.639	0	-84.4841	-3.70239	-1580.48	-834171	384780	35890	240.892	527.684	0
463	1	-33.1958	197.095	-972.171	-76311.9	-71811	-26087.3	226.133	688.496	0	-51.6431	-201.228	-597.658	-39884.1	-21771.1	32649.8	263.573	266.734	0	-84.8389	-4.13316	-1569.83	-828951	381439	35900.7	240.387	527.925	0
463	2	-33.1807	196.524	-966.184	-75924.1	-71729.8	-25889	225.76	688.581	0	-51.9971	-200.94	-593.199	-39646.1	-21986.8	32495	262.935	266.834	0	-85.1778	-4.41629	-1559.38	-823794	378187	35920.8	239.902	528.146	0
463	3	-33.1127	195.973	-960.277	-75530.7	-71634.5	-25692.7	225.402	688.655	0	-52.3669	-200.495	-588.887	-39419.2	-22187.5	32333.3	262.323	266.939	0	-85.4796	-4.522	-1549.16	-818713	375030	35956.1	239.437	528.347	0
463	4	-33.0077	195.434	-954.429	-75133.4	-71529.5	-25498.1	225.055	688.721	0	-52.7358	-199.885	-584.695	-39201.5	-22373	32163.3	261.736	267.046	0	-85.7435	-4.45116	-1539.12	-813689	371950	36011.7	238.99	528.532	0
463	5	-32.8853	194.881	-948.6	-74733.2	-71417.9	-25305.7	224.712	688.783	0	-53.0932	-199.116	-580.595	-38991.2	-22543.7	31984.4	261.171	267.157	0	-85.9785	-4.23547	-1529.19	-808693	368924	36086.8	238.555	528.703	0
463	6	-32.76	194.283	-942.746	-74330.5	-71299.1	-25116.9	224.371	688.845	0	-53.4301	-198.213	-576.563	-38787.8	-22700.4	31797.7	260.628	267.274	0	-86.1901	-3.93051	-1519.31	-803695	365930	36171.3	238.13	528.863	0
463	7	-32.6359	193.611	-936.832	-73925.1	-71169.2	-24933.6	224.032	688.91	0	-53.7343	-197.208	-572.584	-38591.1	-22843.9	31604.9	260.104	267.398	0	-86.3702	-3.59669	-1509.42	-798673	362958	36247.1	237.716	529.013	0
463	8	-32.5049	192.847	-930.849	-73517.4	-71023.6	-24756.5	223.7	688.979	0	-53.9883	-196.126	-568.643	-38400.2	-22975.8	31407.5	259.595	267.529	0	-86.4932	-3.27917	-1499.49	-793622	360000	36292.9	237.312	529.155	0
463	9	-32.3467	191.994	-924.822	-73107.9	-70858.6	-24585.6	223.381	689.051	0	-54.1682	-194.989	-564.736	-38213.3	-23097.2	31206.8	259.101	267.666	0	-86.5148	-2.99484	-1489.56	-788553	357064	36287.9	236.924	529.291	0
464	0	-32.1298	191.08	-918.814	-72696.9	-70672.8	-24420	223.083	689.12	0	-54.242	-193.807	-560.888	-38028.1	-23207.1	31003.8	258.624	267.8	0	-86.3718	-2.72661	-1479.7	-783510	354176	36213.4	236.555	529.417	0
464	1	-31.8205	190.147	-912.909	-72284.4	-70467.9	-24259.1	222.81	689.18	0	-54.176	-192.584	-557.139	-37842.6	-23301	30799.3	258.177	267.923	0	-85.9965	-2.4369	-1470.05	-778547	351373	36054.8	236.214	529.527	0
464	2	-31.3995	189.232	-907.162	-71870.6	-70247.4	-24102.3	222.564	689.226	0	-53.9503	-191.328	-553.519	-37655	-23372.7	30593.6	257.774	268.028	0	-85.3498	-2.09558	-1460.68	-773699	348681	35806.4	235.907	529.615	0
464	3	-30.8724	188.362	-901.576	-71456.8	-70015	-23949.2	222.342	689.258	0	-53.5685	-190.056	-550.021	-37463.7	-23419.4	30386.7	257.421	268.113	0	-84.4409	-1.69417	-1451.6	-768967	346098	35475.1	235.633	529.683	0
464	4	-30.266	187.551	-896.111	-71044.2	-69774.2	-23799.9	222.137	689.281	0	-53.0526	-188.793	-546.597	-37268.3	-23443.8	30178.4	257.11	268.182	0	-83.3186	-1.24146	-1442.71	-764319	343594	35078.9	235.387	529.74	0
464	5	-29.619	186.807	-890.699	-70634.6	-69526.8	-23653.7	221.941	689.302	0	-52.4348	-187.564	-543.18	-37068.8	-23453.3	29968.7	256.822	268.244	0	-82.0538	-0.757111	-1433.88	-759702	341122	34642.4	235.155	529.798	0
464	6	-28.9688	186.13	-885.266	-70228.7	-69273.2	-23509.1	221.749	689.331	0	-51.7526	-186.398	-539.697	-36864.8	-23454.5	29757.2	256.541	268.307	0	-80.7214	-0.268173	-1424.96	-755058	338636	34189.2	234.926	529.87	0
464	7	-28.3439	185.52	-879.757	-69827.2	-69013.4	-23364.3	221.554	689.371	0	-51.0418	-185.321	-536.095	-36655.8	-23450.8	29543.4	256.256	268.376	0	-79.3857	0.198456	-1415.85	-750344	336102	33736.8	234.694	529.966	0
464	8	-27.7617	184.978	-874.15	-69429.5	-68749	-23218.1	221.353	689.425	0	-50.3301	-184.352	-532.344	-36440.7	-23442.4	29325.8	255.964	268.453	0	-78.0917	0.626389	-1406.49	-745541	333505	33296.3	234.453	530.091	0
464	9	-27.229	184.511	-868.463	-69035.3	-68482.5	-23070.2	221.145	689.491	0	-49.6326	-183.496	-528.445	-36219.1	-23427.3	29103.1	255.668	268.539	0	-76.8616	1.01492	-1396.91	-740657	330852	32873.5	234.205	530.247	0
465	0	-26.741	184.125	-862.755	-68644.2	-68216.6	-22921.4	220.932	689.564	0	-48.9522	-182.746	-524.429	-35990.7	-23402	28874.1	255.376	268.628	0	-75.6932	1.37851	-1387.18	-735735	328170	32468.6	233.953	530.428	0
465	1	-26.2824	183.829	-857.104	-68256.3	-67952.9	-22772.2	220.718	689.636	0	-48.2833	-182.091	-520.35	-35756.2	-23363.7	28638.7	255.1	268.716	0	-74.5658	1.73802	-1377.45	-730833	325499	32076.9	233.706	530.628	0
465	2	-25.8379	183.622	-851.562	-67870.9	-67692.2	-22622.8	220.508	689.702	0	-47.6194	-181.518	-516.253	-35516.6	-23311.7	28398.1	254.844	268.797	0	-73.4573	2.10416	-1367.81	-725990	322866	31691.5	233.468	530.84	0
465	3	-25.4004	183.493	-846.12	-67487.6	-67434.8	-22473.1	220.301	689.761	0	-46.9615	-181.025	-512.16	-35273.5	-23247.7	28154.3	254.608	268.872	0	-72.3619	2.46878	-1358.28	-721208	320275	31308.4	233.237	531.059	0
465	4	-24.9718	183.423	-840.73	-67106.2	-67179.1	-22322.6	220.094	689.819	0	-46.3194	-180.61	-508.082	-35028.6	-23173.3	27910.3	254.391	268.943	0	-71.2913	2.81291	-1348.81	-716461	317713	30928.2	233.013	531.28	0
465	5	-24.5584	183.391	-835.331	-66726.7	-66922	-22171.4	219.886	689.881	0	-45.7061	-180.272	-504.024	-34783.7	-23089.4	27668.8	254.19	269.012	0	-70.2646	3.11987	-1339.35	-711717	315168	30555.2	232.795	531.5	0
465	6	-24.1664	183.385	-829.874	-66348.5	-66660.5	-22019.6	219.674	689.95	0	-45.1308	-180.003	-499.984	-34539.7	-22997.4	27432.1	254.004	269.082	0	-69.2972	3.38194	-1329.86	-706946	312626	30194.8	232.581	531.717	0
465	7	-23.8004	183.397	-824.327	-65971.6	-66392.4	-21867.4	219.459	690.031	0	-44.5958	-179.799	-495.954	-34295.4	-22897.7	27201.9	253.831	269.15	0	-68.3962	3.59827	-1320.28	-702124	310077	29851.4	232.37	531.93	0
465	8	-23.4632	183.425	-818.684	-65596.5	-66115.6	-21714.7	219.242	690.124	0	-44.0951	-179.655	-491.93	-34048.2	-22789.5	26978.6	253.673	269.214	0	-67.5583	3.77075	-1310.61	-697247	307522	29526.7	232.165	532.138	0
465	9	-23.1518	183.474	-812.966	-65223.7	-65829	-21561.1	219.026	690.229	0	-43.6137	-179.565	-487.924	-33796.5	-22672.5	26761.1	253.533	269.266	0	-66.7655	3.9088	-1300.89	-692327	304970	29218	231.969	532.339	0
466	0	-22.8525	183.55	-807.224	-64853.2	-65533.1	-21405.6	218.817	690.341	0	-43.1287	-179.513	-483.966	-33540.6	-22546.3	26547.5	253.413	269.304	0	-65.9812	4.03691	-1291.19	-687400	302445	28918.7	231.784	532.527	0
466	1	-22.5442	183.666	-801.534	-64484.5	-65230.8	-21247.8	218.618	690.451	0	-42.6143	-179.476	-480.1	-33283	-22410.8	26335.1	253.321	269.325	0	-65.1585	4.18977	-1281.63	-682522	299976	28619	231.617	532.697	0
466	2	-22.2084	183.828	-795.961	-64116.8	-64926.6	-21087.9	218.43	690.553	0	-42.0518	-179.432	-476.351	-33026.2	-22266.6	26121.4	253.256	269.332	0	-64.2603	4.3959	-1272.31	-677739	297585	28309.8	231.469	532.848	0
466	3	-21.8379	184.035	-790.527	-63749.5	-64624.5	-20926.6	218.251	690.642	0	-41.4378	-179.369	-472.712	-32772	-22114.9	25903.9	253.217	269.328	0	-63.2757	4.6656	-1263.24	-673062	295270	27985.6	231.336	532.983	0
466	4	-21.4379	184.274	-785.208	-63382.6	-64326.2	-20765.6	218.077	690.721	0	-40.7847	-179.287	-469.147	-32521	-21957.4	25681.8	253.197	269.319	0	-62.2226	4.98776	-1254.35	-668470	293009	27646.5	231.213	533.11	0
466	5	-21.0242	184.524	-779.95	-63016.2	-64030.9	-20606.2	217.904	690.795	0	-40.1183	-179.193	-465.602	-32273.3	-21796.8	25456.4	253.186	269.315	0	-61.1424	5.33029	-1245.55	-663923	290772	27297.6	231.093	533.241	0
466	6	-20.6214	184.752	-774.674	-62651.4	-63735.7	-20449.1	217.726	690.874	0	-39.4716	-179.105	-462.014	-32028.2	-21637.1	25230.3	253.168	269.323	0	-60.093	5.64665	-1236.69	-659363	288518	26948.6	230.967	533.387	0
466	7	-20.2563	184.931	-769.301	-62289.7	-63437	-20294.2	217.539	690.969	0	-38.8787	-179.039	-458.333	-31783.4	-21482.7	25005.5	253.129	269.346	0	-59.135	5.89125	-1227.63	-654730	286209	26610.7	230.827	533.558	0
466	8	-19.9468	185.04	-763.78	-61933.7	-63132.1	-20141.8	217.343	691.088	0	-38.3649	-179.005	-454.533	-31535.8	-21337	24783.2	253.057	269.381	0	-58.3117	6.03477	-1218.31	-649993	283824	26292.4	230.667	533.756	0
466	9	-19.6923	185.072	-758.127	-61585	-62820.5	-19992.8	217.137	691.233	0	-37.9381	-178.999	-450.631	-31283.1	-21200.6	24564	252.954	269.421	0	-57.6304	6.07344	-1208.76	-645160	281372	25993.2	230.49	533.979	0
467	0	-19.4704	185.038	-752.42	-61243	-62504.9	-19848.5	216.928	691.395	0	-37.5855	-179.006	-446.682	-31025.3	-21069.8	24347.8	252.83	269.457	0	-57.0559	6.03186	-1199.1	-640292	278895	25702.9	230.302	534.217	0
467	1	-19.2456	184.956	-746.782	-60904.3	-62190.1	-19709.9	216.723	691.556	0	-37.2817	-178.999	-442.77	-30764.4	-20938.1	24135	252.711	269.482	0	-56.5274	5.95688	-1189.55	-635474	276451	25408.4	230.118	534.453	0
467	2	-18.9865	184.85	-741.321	-60564.9	-61881.9	-19576.8	216.525	691.699	0	-37.0031	-178.949	-438.969	-30503.7	-20799.4	23926.6	252.618	269.49	0	-55.9896	5.90091	-1180.29	-630785	274093	25102.4	229.948	534.672	0
467	3	-18.676	184.74	-736.104	-60222.8	-61584.2	-19447.8	216.338	691.813	0	-36.7376	-178.839	-435.318	-30247.1	-20652.1	23722.7	252.559	269.483	0	-55.4136	5.901	-1171.42	-626274	271850	24785.1	229.798	534.869	0
467	4	-18.3121	184.64	-731.144	-59879.3	-61297.7	-19321.2	216.162	691.898	0	-36.4862	-178.673	-431.822	-29997.5	-20497.9	23522.8	252.532	269.467	0	-54.7984	5.96684	-1162.97	-621953	269725	24459.4	229.666	535.045	0
467	5	-17.9062	184.55	-726.413	-59538.9	-61020.1	-19196	215.998	691.963	0	-36.2547	-178.466	-428.456	-29755.8	-20338.8	23326.7	252.53	269.449	0	-54.1609	6.08444	-1154.87	-617806	267702	24129.7	229.551	535.21	0
467	6	-17.4789	184.462	-721.855	-59207.5	-60746.3	-19072.2	215.847	692.021	0	-36.0462	-178.237	-425.171	-29521.4	-20177	23134	252.544	269.434	0	-53.5251	6.22488	-1147.03	-613796	265754	23800.6	229.45	535.38	0
467	7	-17.0561	184.361	-717.409	-58890.7	-60470.1	-18949.7	215.71	692.088	0	-35.8593	-178.008	-421.913	-29292.7	-20014.9	22944.6	252.561	269.428	0	-52.9154	6.35268	-1139.32	-609881	263852	23476.7	229.357	535.569	0
467	8	-16.6629	184.231	-713.031	-58591.2	-60187.5	-18828.5	215.589	692.172	0	-35.6877	-177.792	-418.649	-29068.5	-19856	22758.2	252.571	269.434	0	-52.3506	6.43964	-1131.68	-606029	261973	23163.6	229.27	535.786	0
467	9	-16.3158	184.069	-708.705	-58307.5	-59898.4	-18708	215.482	692.273	0	-35.5195	-177.589	-415.383	-28848.6	-19702.4	22575.1	252.568	269.451	0	-51.8353	6.48007	-1124.09	-602232	260114	22867.6	229.186	536.028	0
468	0	-16.015	183.881	-704.459	-58035.1	-59605.7	-18588.2	215.388	692.383	0	-35.338	-177.385	-412.159	-28633.4	-19553.8	22395.6	252.558	269.472	0	-51.353	6.4969	-1116.62	-598509	258291	22593.2	229.108	536.281	0
468	1	-15.7482	183.692	-700.347	-57769.1	-59314.6	-18469.4	215.307	692.486	0	-35.1282	-177.161	-409.042	-28423.5	-19407.7	22220.1	252.553	269.488	0	-50.8764	6.53101	-1109.39	-594899	256537	22342	229.04	536.523	0
468	2	-15.5053	183.523	-696.396	-57506.4	-59031.9	-18352.5	215.232	692.577	0	-34.8865	-176.906	-406.072	-28219	-19262.2	22047.3	252.565	269.493	0	-50.3917	6.6165	-1102.47	-591424	254865	22115.3	228.983	536.742	0
468	3	-15.2885	183.384	-692.597	-57246.6	-58764	-18238.1	215.154	692.655	0	-34.623	-176.62	-403.237	-28018.8	-19118	21876.2	252.589	269.485	0	-49.9115	6.76433	-1095.83	-588072	253264	21918	228.929	536.94	0
468	4	-15.1096	183.276	-688.921	-56992.3	-58513.1	-18126.8	215.066	692.727	0	-34.3576	-176.31	-400.494	-27821	-18977.4	21707.3	252.615	269.467	0	-49.4672	6.96613	-1089.42	-584820	251708	21758.7	228.87	537.127	0
468	5	-14.9823	183.187	-685.335	-56747.2	-58277.7	-18019	214.965	692.802	0	-34.1138	-175.985	-397.794	-27624.2	-18842.6	21541.9	252.632	269.444	0	-49.0961	7.2019	-1083.13	-581639	250175	21645.4	228.799	537.318	0
468	6	-14.917	183.1	-681.809	-56514.2	-58054.4	-17914.4	214.853	692.889	0	-33.9146	-175.659	-395.092	-27428.4	-18715.7	21381.2	252.629	269.423	0	-48.8317	7.44067	-1076.9	-578508	248644	21581.3	228.712	537.528	0
468	7	-14.9165	182.997	-678.328	-56294.6	-57840.6	-17812.2	214.731	692.99	0	-33.7787	-175.351	-392.361	-27234.6	-18597.8	21225.4	252.6	269.412	0	-48.6952	7.64694	-1070.69	-575415	247106	21562.1	228.608	537.767	0
468	8	-14.9708	182.871	-674.904	-56088.1	-57635.9	-17711.7	214.601	693.105	0	-33.7167	-175.075	-389.6	-27044.7	-18488.4	21074.5	252.545	269.416	0	-48.6874	7.79581	-1064.5	-572370	245564	21577.1	228.488	538.039	0
468	9	-15.0581	182.725	-671.573	-55893.5	-57441.4	-17612.5	214.467	693.228	0	-33.7274	-174.838	-386.844	-26859.8	-18384.7	20928.7	252.475	269.433	0	-48.7855	7.88649	-1058.42	-569403	244041	21613.1	228.359	538.334	0
469	0	-15.1491	182.573	-668.396	-55709.1	-57257.1	-17514.6	214.337	693.347	0	-33.796	-174.628	-384.153	-26681.4	-18281.6	20789.1	252.411	269.455	0	-48.9451	7.94534	-1052.55	-566561	242575	21658.3	228.233	538.638	0
469	1	-15.215	182.438	-665.445	-55533.2	-57082	-17418.5	214.22	693.453	0	-33.8992	-174.426	-381.599	-26511	-18173.3	20656.7	252.376	269.473	0	-49.1142	8.01198	-1047.04	-563901	241215	21702.7	228.126	538.932	0
469	2	-15.2374	182.333	-662.767	-55364.2	-56915.3	-17325.4	214.125	693.535	0	-34.017	-174.217	-379.219	-26349	-18056.1	20531	252.386	269.482	0	-49.2544	8.11601	-1041.99	-561456	239989	21738.6	228.05	539.206	0
469	3	-15.2122	182.258	-660.36	-55200.8	-56756.5	-17237.2	214.052	693.592	0	-34.139	-173.992	-377	-26195	-17931.4	20410	252.437	269.483	0	-49.3512	8.26587	-1037.36	-559219	238889	21759.9	228.002	539.461	0
469	4	-15.1443	182.208	-658.179	-55042.6	-56606.5	-17155.8	213.995	693.629	0	-34.2626	-173.754	-374.91	-26047.9	-17804.8	20291.2	252.509	269.478	0	-49.4069	8.45393	-1033.09	-557156	237887	21762.1	227.972	539.703	0
469	5	-15.0456	182.171	-656.161	-54890	-56467.7	-17082.1	213.942	693.653	0	-34.39	-173.506	-372.918	-25907.9	-17684	20172.7	252.579	269.473	0	-49.4355	8.66582	-1029.08	-555224	236945	21746.2	227.944	539.939	0
469	6	-14.9347	182.135	-654.239	-54743.4	-56343.3	-17015.5	213.88	693.675	0	-34.528	-173.25	-370.988	-25774.7	-17575.8	20054.1	252.624	269.476	0	-49.4627	8.88458	-1025.23	-553375	236023	21719.8	227.9	540.174	0
469	7	-14.8327	182.082	-652.35	-54603.8	-56235.4	-16954.8	213.796	693.703	0	-34.6846	-172.988	-369.074	-25647.2	-17484.9	19935.9	252.625	269.491	0	-49.5173	9.09398	-1021.42	-551563	235084	21694.2	227.826	540.422	0
469	8	-14.7564	182.004	-650.452	-54473.7	-56143.9	-16898.9	213.685	693.748	0	-34.8637	-172.72	-367.124	-25523.1	-17412.1	19819.3	252.572	269.522	0	-49.6201	9.28429	-1017.58	-549752	234099	21679.8	227.715	540.694	0
469	9	-14.7132	181.9	-648.548	-54357.4	-56066.4	-16847.3	213.551	693.814	0	-35.0616	-172.442	-365.118	-25399.8	-17354.1	19706.1	252.47	269.566	0	-49.7748	9.45836	-1013.67	-547941	233068	21683.7	227.569	541.002	0
470	0	-14.6977	181.782	-646.704	-54258.9	-55999.9	-16799.7	213.407	693.901	0	-35.2655	-172.147	-363.078	-25275.6	-17304.1	19598.1	252.34	269.615	0	-49.9632	9.63474	-1009.78	-546177	232029	21707.5	227.406	541.344	0
470	1	-14.692	181.667	-645.026	-54181	-55942	-16755.9	213.272	693.998	0	-35.4585	-171.824	-361.061	-25150.3	-17253.5	19496.4	252.214	269.657	0	-50.1506	9.84267	-1006.09	-544537	231038	21747.1	227.247	541.712	0
470	2	-14.6752	181.573	-643.605	-54124.2	-55891.6	-16715.7	213.158	694.095	0	-35.6286	-171.466	-359.129	-25024.5	-17194.9	19401.2	252.121	269.681	0	-50.3038	10.1069	-1002.73	-543088	230148	21795.2	227.113	542.092	0
470	3	-14.6348	181.509	-642.484	-54086.9	-55848	-16678.4	213.075	694.184	0	-35.7691	-171.074	-357.328	-24900.2	-17124.6	19311.6	252.076	269.684	0	-50.4039	10.4353	-999.812	-541867	229390	21844.9	227.014	542.47	0
470	4	-14.5704	181.475	-641.659	-54066.7	-55810.1	-16642.8	213.022	694.261	0	-35.8745	-170.655	-355.681	-24780	-17043.5	19226.1	252.082	269.669	0	-50.445	10.8196	-997.34	-540876	228770	21892.1	226.952	542.839	0
470	5	-14.4907	181.464	-641.093	-54060.5	-55777.4	-16607.5	212.996	694.326	0	-35.9434	-170.223	-354.181	-24666.3	-16956.3	19143.5	252.125	269.643	0	-50.4341	11.2403	-995.274	-540090	228269	21936.1	226.921	543.197	0
470	6	-14.4106	181.464	-640.718	-54064.9	-55749.7	-16571.6	212.989	694.382	0	-35.9853	-169.793	-352.791	-24559.5	-16870.3	19062.5	252.18	269.615	0	-50.3959	11.6705	-993.509	-539461	227852	21979.5	226.906	543.549	0
470	7	-14.349	181.46	-640.458	-54077.1	-55726.7	-16534.7	212.989	694.435	0	-36.0208	-169.378	-351.454	-24458.3	-16794.3	18981.3	252.215	269.592	0	-50.3698	12.0821	-991.912	-538926	227470	22028.3	226.888	543.905	0
470	8	-14.3216	181.437	-640.246	-54094.8	-55707.8	-16496.6	212.99	694.491	0	-36.073	-168.981	-350.122	-24360.6	-16734.8	18898.2	252.203	269.577	0	-50.3946	12.4557	-990.368	-538432	227087	22089.1	226.853	544.272	0
470	9	-14.3333	181.39	-640.051	-54115.5	-55694.3	-16457	212.985	694.549	0	-36.1578	-168.6	-348.773	-24265.2	-16693.6	18811.9	252.136	269.573	0	-50.491	12.7893	-988.824	-537953	226683	22166.6	226.794	544.654	0
471	0	-14.3747	181.325	-639.897	-54136.4	-55688.9	-16416	212.972	694.602	0	-36.2774	-168.222	-347.424	-24173.4	-16668.7	18721.3	252.022	269.579	0	-50.6521	13.1031	-987.322	-537503	226270	22260.2	226.713	545.042	0
471	1	-14.4267	181.257	-639.845	-54155.4	-55694.3	-16374	212.957	694.638	0	-36.419	-167.825	-346.123	-24088.1	-16657.1	18625.9	251.875	269.594	0	-50.8457	13.4318	-985.968	-537129	225880	22365.6	226.619	545.427	0
471	2	-14.4707	181.203	-639.944	-54172.8	-55711.4	-16331.7	212.943	694.652	0	-36.5631	-167.4	-344.917	-24011.4	-16655.8	18527.5	251.711	269.615	0	-51.0338	13.8022	-984.861	-536871	225541	22476.3	226.52	545.796	0
471	3	-14.4969	181.167	-640.196	-54190.5	-55740.1	-16289.6	212.933	694.647	0	-36.6982	-166.947	-343.827	-23942.9	-16661.1	18429.1	251.542	269.636	0	-51.1951	14.2205	-984.024	-536736	225263	22588.4	226.423	546.144	0
471	4	-14.5074	181.151	-640.561	-54211.3	-55779.2	-16247.6	212.921	694.631	0	-36.8255	-166.471	-342.854	-23879.9	-16667.4	18333	251.386	269.65	0	-51.3329	14.6797	-983.415	-536700	225042	22703.9	226.332	546.467	0
471	5	-14.5162	181.144	-640.969	-54237.3	-55827.4	-16204.9	212.902	694.618	0	-36.9554	-165.977	-341.981	-23819.7	-16669.6	18240.2	251.256	269.652	0	-51.4717	15.1664	-982.95	-536717	224859	22831.2	226.245	546.767	0
471	6	-14.5459	181.13	-641.349	-54270.7	-55883	-16160.7	212.867	694.62	0	-37.1064	-165.476	-341.179	-23761.6	-16666.8	18150.6	251.149	269.646	0	-51.6523	15.6537	-982.528	-536740	224688	22980.3	226.16	547.049	0
471	7	-14.619	181.088	-641.647	-54312.9	-55943	-16114.2	212.813	694.646	0	-37.3007	-164.983	-340.408	-23705.7	-16661.6	18063.7	251.054	269.639	0	-51.9197	16.1049	-982.055	-536732	224504	23158.8	226.069	547.327	0
471	8	-14.7481	181.002	-641.844	-54364.3	-56003.8	-16065.4	212.745	694.7	0	-37.5517	-164.505	-339.647	-23652.1	-16656.2	17979	250.96	269.637	0	-52.2997	16.4976	-981.491	-536679	224298	23369.6	225.97	547.606	0
471	9	-14.9293	180.876	-641.968	-54423.4	-56061.8	-16014.6	212.672	694.776	0	-37.8527	-164.035	-338.909	-23601	-16650.8	17896.1	250.869	269.638	0	-52.782	16.8414	-980.877	-536598	224084	23611.3	225.87	547.884	0
472	0	-15.1412	180.735	-642.096	-54487.2	-56115.3	-15962.2	212.606	694.858	0	-38.178	-163.557	-338.254	-23554.3	-16643.9	17814	250.795	269.635	0	-53.3192	17.1778	-980.35	-536546	223905	23876.9	225.782	548.142	0
472	1	-15.3518	180.614	-642.328	-54552.4	-56165.8	-15908.3	212.559	694.929	0	-38.4936	-163.055	-337.756	-23515.3	-16633.9	17731.6	250.752	269.622	0	-53.8455	17.5592	-980.083	-536596	223810	24154.3	225.721	548.36	0
472	2	-15.5357	180.539	-642.74	-54617	-56216.3	-15853.3	212.537	694.975	0	-38.7717	-162.519	-337.459	-23485.1	-16621.1	17647.1	250.746	269.594	0	-54.3074	18.0205	-980.199	-536801	223829	24431	225.691	548.527	0
472	3	-15.6822	180.518	-643.366	-54681.4	-56269.4	-15797.4	212.539	694.993	0	-38.9998	-161.948	-337.351	-23462.1	-16608.2	17560.2	250.769	269.548	0	-54.6821	18.5695	-980.716	-537175	223962	24699.8	225.689	548.647	0
472	4	-15.7934	180.538	-644.19	-54746.6	-56327.6	-15740.8	212.561	694.985	0	-39.1821	-161.343	-337.385	-23443.5	-16597.9	17471.8	250.804	269.486	0	-54.9755	19.1955	-981.575	-537702	224186	24960	225.706	548.733	0
472	5	-15.8803	180.582	-645.158	-54813.6	-56393.6	-15684.3	212.59	694.962	0	-39.3319	-160.707	-337.507	-23427.1	-16592	17383.8	250.84	269.412	0	-55.2121	19.8756	-982.665	-538335	224464	25215.5	225.727	548.802	0
472	6	-15.9599	180.628	-646.184	-54883.2	-56468.8	-15628.2	212.612	694.934	0	-39.463	-160.052	-337.661	-23411.5	-16591.1	17297.7	250.865	269.334	0	-55.4229	20.5753	-983.845	-539012	224754	25470.2	225.74	548.866	0
472	7	-16.0487	180.653	-647.172	-54956.7	-56551.7	-15572.7	212.617	694.918	0	-39.5861	-159.4	-337.791	-23395.4	-16597	17214.1	250.866	269.26	0	-55.6347	21.2529	-984.964	-539665	225011	25724.2	225.735	548.94	0
472	8	-16.1544	180.641	-648.055	-55036.2	-56638.3	-15516.9	212.603	694.925	0	-39.7096	-158.77	-337.857	-23378.2	-16612.1	17133.1	250.831	269.196	0	-55.8641	21.8718	-985.912	-540249	225205	25973.8	225.703	549.034	0
472	9	-16.2743	180.589	-648.816	-55122.4	-56724.6	-15460.3	212.572	694.958	0	-39.8382	-158.175	-337.846	-23360.8	-16637.8	17054.5	250.753	269.146	0	-56.1124	22.4141	-986.662	-540754	225330	26213.3	225.646	549.155	0
473	0	-16.3978	180.503	-649.502	-55214	-56810	-15402.3	212.533	695.01	0	-39.9678	-157.617	-337.785	-23345.7	-16673.4	16978.1	250.639	269.114	0	-56.3656	22.8862	-987.288	-541215	225408	26437.8	225.57	549.296	0
473	1	-16.5149	180.399	-650.2	-55308.9	-56897	-15342.6	212.493	695.064	0	-40.0891	-157.089	-337.729	-23336.5	-16717.5	16903.8	250.5	269.098	0	-56.6041	23.3108	-987.929	-541694	225481	26646.3	225.486	549.446	0
473	2	-16.6249	180.293	-650.992	-55406.2	-56989	-15280.9	212.458	695.11	0	-40.1956	-156.585	-337.72	-23335.2	-16769.3	16832	250.346	269.096	0	-56.8206	23.7081	-988.712	-542253	225583	26843.9	225.4	549.594	0
473	3	-16.739	180.191	-651.922	-55507.3	-57088.3	-15216.9	212.431	695.144	0	-40.2856	-156.105	-337.777	-23342	-16827.2	16764	250.182	269.105	0	-57.0246	24.0867	-989.698	-542921	225731	27041	225.315	549.74	0
473	4	-16.8764	180.095	-652.991	-55614.7	-57194.2	-15150.5	212.412	695.169	0	-40.3591	-155.647	-337.895	-23354.5	-16887.3	16700.8	250.022	269.118	0	-57.2355	24.4477	-990.887	-543700	225932	27251.1	225.237	549.884	0
473	5	-17.0586	180.003	-654.176	-55730.1	-57303.5	-15081.4	212.404	695.191	0	-40.4204	-155.212	-338.061	-23369.9	-16945.1	16643.8	249.876	269.129	0	-57.479	24.7908	-992.237	-544569	226181	27489.4	225.17	550.03	0
473	6	-17.305	179.912	-655.434	-55853.6	-57412	-15009.5	212.406	695.216	0	-40.477	-154.794	-338.251	-23385.7	-16998.6	16593.3	249.746	269.137	0	-57.7819	25.1178	-993.685	-545499	226469	27770.5	225.117	550.179	0
473	7	-17.6313	179.818	-656.716	-55984.2	-57517.2	-14934	212.417	695.249	0	-40.5309	-154.383	-338.454	-23401.2	-17047.8	16548.2	249.63	269.141	0	-58.1622	25.4344	-995.171	-546452	226778	28105.8	225.073	550.331	0
473	8	-18.0478	179.719	-657.975	-56120.4	-57620	-14853.8	212.428	695.293	0	-40.5764	-153.968	-338.674	-23417.1	-17094.5	16505.9	249.525	269.143	0	-58.6242	25.7504	-996.649	-547401	227094	28501.6	225.034	550.482	0
473	9	-18.5544	179.621	-659.194	-56260.7	-57725.1	-14767.7	212.431	695.348	0	-40.602	-153.539	-338.924	-23433.9	-17140.5	16463.4	249.427	269.142	0	-59.1564	26.0822	-998.118	-548336	227409	28958.9	224.993	550.624	0
474	0	-19.1369	179.542	-660.412	-56403.4	-57839.2	-14675.3	212.42	695.406	0	-40.5931	-153.085	-339.235	-23451.8	-17187	16418.7	249.336	269.132	0	-59.73	26.4569	-999.647	-549284	227735	29472.6	224.947	550.748	0
474	1	-19.7739	179.506	-661.703	-56547.7	-57967.2	-14576.8	212.397	695.458	0	-40.5345	-152.599	-339.652	-23470.4	-17232.6	16371.3	249.264	269.101	0	-60.3084	26.9064	-1001.35	-550296	228101	30035.4	224.902	550.841	0
474	2	-20.4475	179.53	-663.131	-56693.5	-58110.3	-14472.9	212.37	695.494	0	-40.4175	-152.083	-340.212	-23489.1	-17273.8	16321.6	249.226	269.042	0	-60.865	27.4476	-1003.34	-551417	228540	30639.4	224.867	550.893	0
474	3	-21.148	179.619	-664.707	-56840.2	-58264.7	-14363.9	212.345	695.512	0	-40.2442	-151.547	-340.921	-23508	-17306.3	16270.1	249.237	268.954	0	-61.3922	28.072	-1005.63	-552656	229064	31276.9	224.852	550.903	0
474	4	-21.8735	179.759	-666.393	-56986.8	-58424.9	-14249.7	212.327	695.515	0	-40.0259	-151.007	-341.748	-23527.6	-17327.7	16218.1	249.297	268.845	0	-61.8994	28.7526	-1008.14	-553984	229661	31942.2	224.859	550.879	0
474	5	-22.6288	179.926	-668.12	-57132.9	-58586.4	-14130.4	212.312	695.513	0	-39.7823	-150.474	-342.642	-23548.3	-17338.1	16166.7	249.399	268.726	0	-62.4112	29.4522	-1010.76	-555349	230300	32632.1	224.884	550.835	0
474	6	-23.4243	180.084	-669.804	-57278.5	-58747.4	-14006.9	212.292	695.515	0	-39.54	-149.959	-343.531	-23570.6	-17340.9	16116.7	249.522	268.613	0	-62.9643	30.125	-1013.33	-556690	230934	33344.1	224.913	550.791	0
474	7	-24.2688	180.196	-671.354	-57424.2	-58906.9	-13880.9	212.257	695.535	0	-39.3291	-149.474	-344.333	-23593.8	-17342.7	16068.5	249.634	268.52	0	-63.5978	30.7229	-1015.69	-557936	231509	34074.2	224.928	550.771	0
474	8	-25.1618	180.238	-672.705	-57570.8	-59063.1	-13754	212.201	695.581	0	-39.1778	-149.03	-344.98	-23617.8	-17352.1	16022.6	249.701	268.461	0	-64.3397	31.2081	-1017.69	-559037	231979	34815.3	224.913	550.794	0
474	9	-26.0883	180.199	-673.849	-57719.2	-59214	-13627.7	212.126	695.656	0	-39.1055	-148.631	-345.456	-23643.3	-17376.9	15980	249.699	268.441	0	-65.1939	31.5682	-1019.31	-559987	232330	35557.8	224.86	550.867	0
475	0	-27.0168	180.093	-674.846	-57869.6	-59358.9	-13503.2	212.041	695.752	0	-39.1169	-148.267	-345.805	-23672.2	-17420.3	15941.5	249.624	268.455	0	-66.1337	31.8263	-1020.65	-560831	232591	36289.8	224.774	550.981	0
475	1	-27.9037	179.948	-675.798	-58020.8	-59498.9	-13381.1	211.958	695.855	0	-39.2035	-147.915	-346.107	-23705.2	-17479.6	15906.5	249.496	268.491	0	-67.1072	32.0333	-1021.9	-561647	232814	36997.4	224.672	551.112	0
475	2	-28.7033	179.79	-676.802	-58171.1	-59635.5	-13261.6	211.886	695.95	0	-39.3526	-147.547	-346.437	-23741.4	-17548.4	15874.6	249.346	268.53	0	-68.0559	32.2422	-1023.24	-562502	233055	37665.2	224.569	551.239	0
475	3	-29.3809	179.632	-677.907	-58319.1	-59769	-13144.9	211.833	696.028	0	-39.5557	-147.146	-346.845	-23778.8	-17620	15844.9	249.199	268.558	0	-68.9366	32.4857	-1024.75	-563431	233345	38279.3	224.48	551.343	0
475	4	-29.922	179.472	-679.104	-58463.6	-59897.9	-13031.4	211.799	696.089	0	-39.8107	-146.702	-347.345	-23816	-17688.2	15817	249.076	268.566	0	-69.7328	32.7693	-1026.45	-564429	233696	38831	224.413	551.417	0
475	5	-30.3327	179.293	-680.345	-58603.6	-60020.7	-12922.1	211.779	696.138	0	-40.1215	-146.216	-347.925	-23852.1	-17748.8	15790.3	248.987	268.555	0	-70.4542	33.0775	-1028.27	-565463	234093	39318.8	224.369	551.461	0
475	6	-30.6324	179.076	-681.561	-58739.1	-60136.3	-12817.6	211.767	696.183	0	-40.4937	-145.691	-348.542	-23886.9	-17802	15764.7	248.925	268.534	0	-71.126	33.3845	-1030.1	-566484	234507	39747	224.339	551.485	0
475	7	-30.8472	178.802	-682.687	-58870.2	-60244.9	-12717.8	211.753	696.233	0	-40.9302	-145.138	-349.153	-23920	-17850.6	15739.7	248.875	268.509	0	-71.7774	33.6647	-1031.84	-567444	234902	40124.2	224.314	551.5	0
475	8	-31.0039	178.466	-683.685	-58997.3	-60346.8	-12621.8	211.733	696.293	0	-41.4268	-144.565	-349.73	-23951.2	-17898.3	15714.7	248.822	268.485	0	-72.4307	33.901	-1033.41	-568315	235256	40461	224.285	551.514	0
475	9	-31.1229	178.069	-684.562	-59120.5	-60443.2	-12527.6	211.705	696.362	0	-41.9687	-143.977	-350.279	-23981.7	-17948.5	15688.6	248.759	268.465	0	-73.0916	34.0921	-1034.84	-569105	235569	40767.4	224.248	551.525	0
476	0	-31.2149	177.629	-685.369	-59239.8	-60536.5	-12432.9	211.673	696.435	0	-42.5303	-143.369	-350.84	-24014.2	-18002	15660	248.689	268.448	0	-73.7452	34.26	-1036.21	-569853	235864	41052.3	224.206	551.527	0
476	1	-31.2863	177.167	-686.188	-59354.7	-60630.4	-12335.4	211.642	696.499	0	-43.0845	-142.724	-351.466	-24051.6	-18057.6	15627.1	248.622	268.432	0	-74.3709	34.443	-1037.65	-570621	236178	41326.1	224.167	551.508	0
476	2	-31.35	176.7	-687.085	-59465.3	-60727	-12233.7	211.616	696.547	0	-43.6193	-142.029	-352.197	-24095.4	-18114.6	15588.9	248.567	268.414	0	-74.9693	34.6718	-1039.28	-571457	236541	41604.1	224.138	551.459	0
476	3	-31.4318	176.237	-688.075	-59571.8	-60825.2	-12126.4	211.601	696.578	0	-44.1445	-141.289	-353.035	-24145.2	-18174.1	15546	248.52	268.393	0	-75.5763	34.9482	-1041.11	-572372	236961	41906.4	224.12	551.383	0
476	4	-31.5688	175.776	-689.123	-59674.2	-60923.2	-12012.5	211.593	696.594	0	-44.6876	-140.526	-353.936	-24198.5	-18238.6	15499.6	248.469	268.37	0	-76.2564	35.2501	-1043.06	-573333	237416	42256.6	224.106	551.287	0
476	5	-31.8058	175.31	-690.161	-59772.4	-61020.8	-11890.7	211.585	696.607	0	-45.282	-139.766	-354.827	-24251.3	-18311.1	15449.8	248.394	268.347	0	-77.0879	35.5442	-1044.99	-574281	237865	42680.3	224.083	551.191	0
476	6	-32.1901	174.829	-691.116	-59868.1	-61120	-11759.8	211.563	696.625	0	-45.9546	-139.032	-355.63	-24300.2	-18392.9	15395.6	248.281	268.33	0	-78.1447	35.7973	-1046.75	-575156	238262	43201.9	224.038	551.113	0
476	7	-32.76	174.323	-691.933	-59963.4	-61224.1	-11618.3	211.517	696.661	0	-46.7162	-138.336	-356.298	-24344.1	-18482.4	15335.9	248.127	268.325	0	-79.4762	35.9872	-1048.23	-575919	238578	43840.7	223.961	551.068	0
476	8	-33.5346	173.793	-692.6	-60059.7	-61335.7	-11465.3	211.441	696.716	0	-47.5618	-137.679	-356.822	-24383.9	-18576.1	15270.5	247.94	268.336	0	-81.0963	36.1148	-1049.42	-576561	238807	44608	223.852	551.06	0
476	9	-34.5107	173.25	-693.151	-60156.4	-61456.2	-11300.3	211.338	696.787	0	-48.4764	-137.045	-357.224	-24421.3	-18670.2	15199.7	247.735	268.364	0	-82.9872	36.2057	-1050.37	-577107	238969	45507.9	223.716	551.084	0
477	0	-35.6681	172.712	-693.659	-60251.9	-61584.7	-11122.8	211.218	696.861	0	-49.4396	-136.411	-357.564	-24459.5	-18761.8	15124.7	247.529	268.406	0	-85.1077	36.3011	-1051.22	-577614	239106	46537.6	223.569	551.126	0
477	1	-36.9779	172.196	-694.216	-60344.6	-61719.1	-10933.1	211.095	696.925	0	-50.4287	-135.752	-357.922	-24501.8	-18848.6	15046.9	247.339	268.456	0	-87.4066	36.4436	-1052.14	-578153	239269	47689.2	223.425	551.166	0
477	2	-38.4146	171.709	-694.889	-60432	-61857.2	-10732.1	210.983	696.966	0	-51.4242	-135.046	-358.359	-24550.4	-18929.9	14968	247.176	268.508	0	-89.8388	36.6629	-1053.25	-578777	239500	48952.4	223.297	551.187	0
477	3	-39.9601	171.247	-695.695	-60512.1	-61998.2	-10521.3	210.883	696.981	0	-52.4143	-134.277	-358.897	-24605.4	-19008.3	14888.8	247.037	268.558	0	-92.3744	36.97	-1054.59	-579496	239805	50317	223.187	551.181	0
477	4	-41.603	170.796	-696.605	-60583.7	-62142.4	-10301.9	210.792	696.97	0	-53.3955	-133.437	-359.511	-24664.8	-19089	14809.3	246.903	268.607	0	-94.9985	37.3598	-1056.12	-580287	240163	51772.2	223.085	551.151	0
477	5	-43.3361	170.332	-697.555	-60647.1	-62289.6	-10075	210.703	696.942	0	-54.3731	-132.522	-360.148	-24725.4	-19177.1	14728.4	246.752	268.653	0	-97.7092	37.8096	-1057.7	-581096	240534	53305.9	222.978	551.11	0
477	6	-45.1553	169.821	-698.448	-60703.2	-62437.8	-9841.92	210.605	696.912	0	-55.3622	-131.544	-360.753	-24784	-19275	14645	246.57	268.701	0	-100.518	38.2766	-1059.2	-581854	240872	54903.3	222.854	551.067	0
477	7	-47.0556	169.229	-699.171	-60752.8	-62583.5	-9604.3	210.489	696.893	0	-56.3848	-130.522	-361.277	-24838.7	-19382.2	14558.1	246.351	268.753	0	-103.44	38.7076	-1060.45	-582483	241134	56547	222.707	551.032	0
477	8	-49.0253	168.534	-699.635	-60795.4	-62722.7	-9364.17	210.349	696.896	0	-57.4589	-129.474	-361.696	-24889	-19495.6	14466.7	246.099	268.812	0	-106.484	39.0597	-1061.33	-582926	241292	58217.6	222.533	551.007	0
477	9	-51.0436	167.726	-699.804	-60829.3	-62851.6	-9123.59	210.187	696.924	0	-58.5884	-128.413	-362.017	-24935.2	-19612	14370.9	245.826	268.878	0	-109.632	39.3139	-1061.82	-583161	241345	59895.7	222.338	550.986	0
478	0	-53.0815	166.812	-699.71	-60852.1	-62967.7	-8883.7	210.009	696.968	0	-59.7596	-127.335	-362.28	-24978.1	-19728.7	14272.6	245.543	268.947	0	-112.841	39.4769	-1061.99	-583214	241317	61563.6	222.131	550.956	0
478	1	-55.106	165.808	-699.432	-60861.1	-63069.8	-8644.17	209.827	697.015	0	-60.9476	-126.235	-362.532	-25018.1	-19843.6	14173.6	245.264	269.009	0	-116.054	39.5737	-1061.96	-583140	241247	63205.7	221.924	550.903	0
478	2	-57.0884	164.729	-699.052	-60855.4	-63156.8	-8403.64	209.654	697.054	0	-62.1304	-125.099	-362.806	-25053.9	-19955.5	14074.7	244.997	269.056	0	-119.219	39.6306	-1061.86	-582990	241168	64810.3	221.729	550.819	0
478	3	-59.0084	163.579	-698.617	-60835	-63227.4	-8160.89	209.496	697.079	0	-63.3019	-123.917	-363.111	-25084.3	-20064.5	13975.6	244.743	269.082	0	-122.31	39.6627	-1061.73	-582794	241097	66369.1	221.551	550.704	0
478	4	-60.8536	162.353	-698.132	-60800.2	-63280.8	-7915.59	209.357	697.09	0	-64.4729	-122.682	-363.444	-25109.2	-20171.8	13874.8	244.498	269.087	0	-125.326	39.6709	-1061.58	-582554	241036	67875.8	221.388	550.558	0
478	5	-62.62	161.038	-697.555	-60749.4	-63316.6	-7668.01	209.231	697.089	0	-65.6631	-121.399	-363.798	-25130.2	-20277.6	13770.5	244.261	269.077	0	-128.283	39.6394	-1061.35	-582245	240969	69325.1	221.238	550.38	0
478	6	-64.3128	159.62	-696.809	-60680.5	-63334.2	-7418.32	209.108	697.083	0	-66.8969	-120.083	-364.149	-25149.6	-20383.4	13660.5	244.025	269.064	0	-131.21	39.537	-1060.96	-581816	240868	70713.4	221.093	550.176	0
478	7	-65.9426	158.085	-695.806	-60591.1	-63333.3	-7166.72	208.978	697.081	0	-68.1975	-118.751	-364.458	-25168.8	-20491.9	13543.1	243.774	269.058	0	-134.14	39.3334	-1060.26	-581205	240693	72040.9	220.939	549.951	0
478	8	-67.52	156.432	-694.467	-60478.9	-63314.6	-6913.8	208.83	697.087	0	-69.5771	-117.416	-364.684	-25188.5	-20604.5	13416.9	243.5	269.069	0	-137.097	39.0158	-1059.15	-580356	240407	73310.5	220.768	549.713	0
478	9	-69.0505	154.673	-692.767	-60342.2	-63278.7	-6660.17	208.658	697.103	0	-71.0286	-116.08	-364.796	-25208	-20717.7	13281	243.207	269.102	0	-140.079	38.5932	-1057.56	-579245	239996	74525.4	220.576	549.468	0
479	0	-70.5305	152.834	-690.745	-60180	-63225.2	-6406.03	208.468	697.123	0	-72.5269	-114.739	-364.792	-25226.7	-20825.4	13135.9	242.912	269.154	0	-143.057	38.0955	-1055.54	-577891	239477	75687.6	220.372	549.218	0
479	1	-71.9497	150.948	-688.484	-59991.8	-63154	-6151.43	208.271	697.136	0	-74.0358	-113.381	-364.692	-25244.7	-20922.9	12982.9	242.628	269.222	0	-145.986	37.5665	-1053.18	-576347	238883	76798	220.168	548.959	0
479	2	-73.3015	149.042	-686.048	-59777.8	-63066	-5896.53	208.074	697.134	0	-75.5196	-111.999	-364.521	-25261.5	-21009.3	12823.5	242.365	269.301	0	-148.821	37.0426	-1050.57	-574655	238239	77857.6	219.972	548.687	0
479	3	-74.5907	147.131	-683.45	-59539.1	-62962.4	-5641.51	207.876	697.116	0	-76.9559	-110.595	-364.291	-25276.1	-21085	12658.5	242.12	269.384	0	-151.547	36.5361	-1047.74	-572824	237549	78869.3	219.782	548.397	0
479	4	-75.8322	145.216	-680.647	-59277.4	-62842.8	-5386.34	207.672	697.09	0	-78.3407	-109.18	-363.995	-25286.5	-21149.7	12488.8	241.896	269.469	0	-154.173	36.0356	-1044.64	-570828	236800	79838.9	219.597	548.09	0
479	5	-77.0472	143.284	-677.557	-58994.1	-62704.8	-5130.78	207.455	697.069	0	-79.6856	-107.771	-363.609	-25290.6	-21202.9	12315.5	241.688	269.555	0	-156.733	35.5133	-1041.17	-568612	235965	80774.7	219.41	547.767	0
479	6	-78.2611	141.318	-674.088	-58690.6	-62544.7	-4874.6	207.216	697.067	0	-81.0107	-106.384	-363.089	-25286.7	-21246.2	12140.4	241.485	269.643	0	-159.272	34.9336	-1037.18	-566112	235007	81687.3	219.213	547.437	0
479	7	-79.4975	139.298	-670.167	-58367.8	-62358	-4617.73	206.952	697.094	0	-82.3372	-105.033	-362.389	-25273.2	-21283.2	11965.3	241.27	269.74	0	-161.835	34.2653	-1032.56	-563276	233894	82588.1	218.996	547.109	0
479	8	-80.7708	137.216	-665.77	-58025.9	-62140.2	-4360.05	206.664	697.156	0	-83.6792	-103.723	-361.481	-25248.8	-21317.5	11791.7	241.027	269.848	0	-164.45	33.493	-1027.25	-560083	232611	83485.6	218.756	546.79	0
479	9	-82.0786	135.072	-660.921	-57664.5	-61887.9	-4101.01	206.361	697.249	0	-85.0353	-102.445	-360.378	-25212.6	-21349.8	11619.6	240.757	269.962	0	-167.114	32.6271	-1021.3	-556549	231174	84381.8	218.498	546.475	0
480	0	-83.3979	132.883	-655.693	-57282	-61600.1	-3840.01	206.054	697.361	0	-86.3861	-101.175	-359.134	-25164.2	-21377.4	11446.8	240.475	270.069	0	-169.784	31.7074	-1014.83	-552724	229620	85269	218.235	546.148	0
480	1	-84.6888	130.673	-650.185	-56876	-61276.6	-3576.98	205.755	697.477	0	-87.7009	-99.8804	-357.823	-25103.9	-21395.8	11269.9	240.206	270.157	0	-172.39	30.7926	-1008.01	-548679	228005	86131	217.984	545.787	0
480	2	-85.9096	128.458	-644.482	-56444.4	-60917.2	-3311.93	205.479	697.581	0	-88.9536	-98.5266	-356.492	-25032.3	-21401.1	11085.8	239.968	270.218	0	-174.863	29.9318	-1000.97	-544472	226367	86948.9	217.762	545.378	0
480	3	-87.0301	126.238	-638.617	-55984.8	-60521.4	-3044.61	205.23	697.666	0	-90.1329	-97.097	-355.148	-24950.6	-21392.2	10892.9	239.765	270.254	0	-177.163	29.1413	-993.765	-540123	224720	87705.6	217.572	544.919	0
480	4	-88.0367	124	-632.566	-55494.8	-60089.1	-2775.18	205.008	697.73	0	-91.2425	-95.5972	-353.765	-24860.6	-21370.2	10691.5	239.592	270.274	0	-179.279	28.4033	-986.331	-535611	223046	88388.2	217.412	544.415	0
480	5	-88.93	121.726	-626.259	-54972.3	-59620.8	-2505.06	204.798	697.779	0	-92.2971	-94.0473	-352.293	-24763	-21337.4	10483.2	239.433	270.291	0	-181.227	27.679	-978.552	-530883	221306	88988.5	217.267	543.877	0
480	6	-89.7195	119.396	-619.591	-54416.1	-59118.2	-2237.02	204.585	697.826	0	-93.3193	-92.474	-350.66	-24657	-21296.3	10270.1	239.268	270.316	0	-183.039	26.9225	-970.251	-525863	219447	89502.5	217.12	543.319	0
480	7	-90.4164	116.996	-612.461	-53826.2	-58582.4	-1974.71	204.349	697.885	0	-94.3325	-90.9042	-348.792	-24540.6	-21249.1	10053.7	239.078	270.359	0	-184.749	26.0914	-961.253	-520474	217412	89927	216.95	542.757	0
480	8	-91.0244	114.518	-604.803	-53203.8	-58012.7	-1721.58	204.08	697.969	0	-95.3508	-89.3614	-346.638	-24411.1	-21198.4	9835.48	238.846	270.423	0	-186.375	25.1567	-951.441	-514665	215167	90256	216.746	542.201	0
480	9	-91.5329	111.971	-596.61	-52551	-57405.8	-1480.09	203.78	698.083	0	-96.373	-87.8597	-344.18	-24266.4	-21145.8	9616.47	238.562	270.505	0	-187.906	24.1117	-940.79	-508428	212705	90479.6	216.505	541.657	0
481	0	-91.9168	109.376	-587.927	-51869.2	-56759.1	-1251.81	203.459	698.224	0	-97.3808	-86.3956	-341.435	-24105.4	-21091.6	9396.67	238.227	270.6	0	-189.298	22.9801	-929.362	-501794	210044	90584.3	216.232	541.121	0
481	1	-92.1461	106.756	-578.823	-51158.7	-56072.9	-1037.63	203.126	698.384	0	-98.3465	-84.9464	-338.436	-23927.9	-21033.8	9174.73	237.85	270.701	0	-190.493	21.8092	-917.259	-494809	207215	90558.3	215.938	540.584	0
481	2	-92.1978	104.131	-569.358	-50419.1	-55349.3	-838.083	202.787	698.554	0	-99.2472	-83.4812	-335.207	-23734.3	-20968.9	8949.01	237.445	270.805	0	-191.445	20.6502	-904.566	-487512	204241	90396.1	215.63	540.042	0
481	3	-92.0603	101.515	-559.566	-49651.3	-54590.9	-653.858	202.441	698.732	0	-100.072	-81.9747	-331.748	-23524.4	-20892.9	8717.83	237.022	270.911	0	-192.132	19.5398	-891.314	-479923	201133	90097	215.312	539.496	0
481	4	-91.7282	98.9103	-549.448	-48856.7	-53799.9	-486.215	202.084	698.92	0	-100.815	-80.4203	-328.043	-23298.4	-20801.8	8479.79	236.588	271.022	0	-192.543	18.49	-877.491	-472039	197888	89657.8	214.983	538.953	0
481	5	-91.1965	96.3174	-538.988	-48037.5	-52976.7	-336.353	201.711	699.125	0	-101.471	-78.8337	-324.083	-23055.9	-20691.2	8234.81	236.155	271.142	0	-192.668	17.4837	-863.071	-463853	194501	89067.7	214.644	538.418	0
481	6	-90.4594	93.7252	-528.174	-47194.3	-52118.4	-204.352	201.323	699.354	0	-102.035	-77.2417	-319.857	-22796.7	-20558.2	7984.33	235.727	271.272	0	-192.494	16.4835	-848.031	-455357	190972	88312.2	214.3	537.891	0
481	7	-89.5135	91.1184	-517.008	-46326.5	-51220.9	-89.0383	200.928	699.605	0	-102.501	-75.6645	-315.36	-22519.9	-20403.7	7730.43	235.3	271.41	0	-192.015	15.4539	-832.367	-446551	187302	87381.1	213.951	537.375	0
481	8	-88.3629	88.4832	-505.509	-45432.3	-50281.7	11.3372	200.532	699.874	0	-102.867	-74.1049	-310.598	-22225.1	-20229.8	7474.65	234.868	271.556	0	-191.23	14.3783	-816.107	-437447	183500	86274.4	213.6	536.863	0
481	9	-87.0202	85.8141	-493.719	-44509.5	-49301.3	98.6566	200.143	700.151	0	-103.126	-72.5466	-305.594	-21911.4	-20036.6	7217.27	234.434	271.701	0	-190.146	13.2675	-799.313	-428072	179583	85003.7	213.253	536.346	0
482	0	-85.4995	83.1172	-481.704	-43555.3	-48281.5	174.781	199.769	700.419	0	-103.263	-70.9592	-300.392	-21578.8	-19821.4	6957.62	234.015	271.835	0	-188.762	12.158	-782.096	-418468	175587	83587.1	212.923	535.806	0
482	1	-83.8114	80.4052	-469.531	-42566.6	-47225.7	241.332	199.42	700.658	0	-103.257	-69.312	-295.051	-21228.8	-19580.4	6694.9	233.637	271.95	0	-187.068	11.0932	-764.583	-408687	171548	82040.5	212.624	535.22	0
482	2	-81.9644	77.6831	-457.236	-41540.8	-46136.3	299.409	199.097	700.852	0	-103.087	-67.5885	-289.614	-20863.8	-19310.7	6429.18	233.322	272.04	0	-185.051	10.0946	-746.849	-398757	167490	80372.6	212.369	534.567	0
482	3	-79.9629	74.9383	-444.792	-40475.6	-45012.7	349.367	198.801	700.999	0	-102.738	-65.79	-284.089	-20485	-19012.8	6162.14	233.074	272.108	0	-182.701	9.14826	-728.88	-388662	163408	78580.9	212.159	533.834	0
482	4	-77.7995	72.1385	-432.118	-39367.7	-43849	390.804	198.525	701.104	0	-102.203	-63.9297	-278.456	-20092.6	-18691.8	5896.62	232.874	272.157	0	-180.002	8.20876	-710.574	-378350	159272	76648.3	211.986	533.01	0
482	5	-75.4479	69.236	-419.081	-38211.7	-42634.1	422.638	198.268	701.18	0	-101.483	-62.0276	-272.681	-19686	-18355.4	5635.19	232.685	272.194	0	-176.931	7.20846	-691.762	-367727	155032	74540.3	211.835	532.081	0
482	6	-72.8607	66.1729	-405.506	-36999.7	-41352.2	443.176	198.023	701.243	0	-100.587	-60.1099	-266.714	-19264.8	-18011.2	5379.26	232.47	272.23	0	-173.448	6.06293	-672.22	-356675	150628	72203.8	211.691	531.026	0
482	7	-69.9746	62.8857	-391.205	-35721.4	-39984.6	450.255	197.791	701.311	0	-99.5242	-58.2041	-260.498	-18828	-17664.3	5129.11	232.19	272.277	0	-169.499	4.68163	-651.703	-345059	145998	69573.2	211.541	529.818	0
482	8	-66.7157	59.3171	-376.011	-34366.2	-38515.4	441.589	197.568	701.397	0	-98.3018	-56.3287	-253.99	-18374.5	-17317.8	4884.35	231.817	272.343	0	-165.018	2.98841	-630	-332762	141088	66579.4	211.376	528.421	0
482	9	-63.0046	55.4316	-359.824	-32924.6	-36935.2	415.036	197.352	701.502	0	-96.9199	-54.4849	-247.18	-17904.7	-16971.8	4643.62	231.338	272.436	0	-159.924	0.94677	-607.004	-319713	135871	63159.5	211.192	526.781	0
483	0	-58.7627	51.2271	-342.634	-31390.2	-35241.2	368.586	197.146	701.614	0	-95.3653	-52.6488	-240.111	-17420.1	-16623	4404.41	230.77	272.55	0	-154.128	-1.42173	-582.745	-305908	130358	59264.8	211	524.825	0
483	1	-53.9273	46.7326	-324.51	-29759.9	-33434.3	300.472	196.97	701.707	0	-93.6157	-50.7778	-232.867	-16922.6	-16266.5	4163.94	230.147	272.67	0	-147.543	-4.04519	-557.378	-291401	124595	54869.6	210.831	522.459	0
483	2	-48.4698	41.9938	-305.556	-28034	-31517	209.631	196.854	701.747	0	-91.6474	-48.8286	-225.542	-16413.7	-15898	3920.59	229.512	272.775	0	-140.117	-6.83485	-531.098	-276274	118640	49975.8	210.723	519.575	0
483	3	-42.4089	37.0575	-285.864	-26216.7	-29493.1	95.9841	196.828	701.71	0	-89.4407	-46.7721	-218.197	-15894.6	-15513.9	3674.13	228.899	272.845	0	-131.85	-9.71453	-504.061	-260594	112540	44613.3	210.711	516.064	0
483	4	-35.8138	31.9679	-265.508	-24316.6	-27369.3	-39.3786	196.917	701.585	0	-86.9798	-44.5942	-210.841	-15364.4	-15111.3	3424.4	228.328	272.872	0	-122.794	-12.6263	-476.348	-244415	106318	38839.5	210.82	511.829	0
483	5	-28.8001	26.7721	-244.565	-22347.6	-25156.8	-193.499	197.137	701.377	0	-84.2463	-42.2926	-203.43	-14820.6	-14686.3	3170.19	227.807	272.853	0	-113.046	-15.5205	-447.995	-227784	99981.7	32737.9	211.064	506.788	0
483	6	-21.5237	21.5303	-223.145	-20327.3	-22873.7	-360.89	197.494	701.095	0	-81.2111	-39.8716	-195.891	-14258.9	-14233.7	2909.62	227.339	272.79	0	-102.735	-18.3413	-419.036	-210763	93534.7	26418	211.446	500.87	0
483	7	-14.1779	16.3174	-201.407	-18278.2	-20546.4	-533.53	197.986	700.753	0	-77.8318	-37.3338	-188.135	-13674.8	-13749.3	2641.33	226.918	272.686	0	-92.0097	-21.0163	-389.541	-193447	86983.2	20017.8	211.959	494.012	0
483	8	-6.99196	11.2219	-179.57	-16227.7	-18207.9	-701.487	198.603	700.37	0	-74.0625	-34.6763	-180.08	-13064.1	-13231.3	2365.47	226.525	272.546	0	-81.0545	-23.4543	-359.65	-175971	80346.4	13705.3	212.584	486.155	0
483	9	-0.219333	6.3533	-157.919	-14207.2	-15897.1	-854.193	199.334	699.965	0	-69.8637	-31.8955	-171.686	-12425.2	-12678.6	2084.16	226.152	272.372	0	-70.0831	-25.5422	-329.605	-158526	73669.9	7673.85	213.303	477.239	0
484	0	5.88186	1.85254	-136.807	-12249.5	-13656.2	-981.618	200.179	699.538	0	-65.2062	-28.9902	-162.963	-11759.1	-12088.1	1801.3	225.823	272.158	0	-59.3243	-27.1377	-299.77	-141356	67034.1	2131.69	214.12	467.203	0
484	1	11.0655	-2.11497	-116.626	-10384.9	-11527.8	-1074.65	201.155	699.045	0	-60.0744	-25.963	-153.958	-11068.8	-11456.9	1521.55	225.584	271.895	0	-49.009	-28.078	-270.584	-124735	60542.9	-2711.56	215.055	456.002	0
484	2	15.1108	-5.38767	-97.7365	-8639.29	-9548.97	-1125.54	202.299	698.394	0	-54.4744	-22.8241	-144.72	-10358.8	-10784.6	1248.67	225.48	271.579	0	-39.3636	-28.2118	-242.456	-108916	54292.8	-6663.11	216.135	443.632	0
484	3	17.8443	-7.83783	-80.4008	-7033.06	-7747.24	-1129.29	203.642	697.475	0	-48.4426	-19.5962	-135.266	-9634.22	-10073.9	985.436	225.525	271.224	0	-30.5983	-27.4341	-215.667	-94081.8	48347.6	-9570.57	217.367	430.131	0
484	4	19.172	-9.39092	-64.7583	-5580.61	-6138.09	-1085.14	205.215	696.176	0	-42.0501	-16.3185	-125.59	-8899.48	-9329.06	734.929	225.718	270.861	0	-22.8781	-25.7095	-190.348	-80334.7	42735.5	-11347.9	218.743	415.557	0
484	5	19.1094	-10.0366	-50.8369	-4291.14	-4724.97	-996.787	207.056	694.41	0	-35.3993	-13.0498	-115.681	-8158.21	-8555.44	501.12	226.043	270.523	0	-16.2899	-23.0865	-166.518	-67704.2	37456.9	-11998.5	220.246	399.933	0
484	6	17.7981	-9.83641	-38.5912	-3169.83	-3503.37	-871.917	209.219	692.139	0	-28.6213	-9.86691	-105.544	-7413.67	-7761.13	288.106	226.465	270.243	0	-10.8232	-19.7033	-144.135	-56178.7	32495.5	-11627.4	221.848	383.203	0
484	7	15.5056	-8.92746	-27.9711	-2219.01	-2467.5	-721.926	211.784	689.332	0	-21.8748	-6.85538	-95.209	-6669.84	-6957	99.3042	226.929	270.055	0	-6.36925	-15.7828	-123.18	-45750.6	27835.3	-10440.9	223.49	365.262	0
484	8	12.6033	-7.51892	-18.9819	-1439.03	-1614.23	-561.259	214.959	685.81	0	-15.3428	-4.09711	-84.75	-5932.37	-6154.76	-62.6026	227.377	269.999	0	-2.73947	-11.616	-103.732	-36457.9	23482.1	-8728.13	225.105	346.088	0
484	9	9.51237	-5.86868	-11.6854	-828.262	-941.981	-405.52	219.388	680.88	0	-9.22196	-1.66063	-74.295	-5208.47	-5364.74	-195.486	227.791	270.105	0	0.290407	-7.52932	-85.9803	-28385.2	19473.4	-6817.95	226.649	325.933	0
485	0	6.61297	-4.22866	-6.11663	-379.693	-444.722	-268.156	227.293	672.076	0	-3.71048	0.404937	-64.0187	-4505.34	-4595.18	-297.98	228.221	270.375	0	2.90249	-3.82372	-70.1353	-21603.4	15861.4	-5005.07	228.14	305.408	0
485	1	4.15753	-2.78157	-2.18562	-76.5192	-105.8	-157.207	251.593	645.01	0	1.00569	2.06715	-54.1074	-3829.39	-3853.22	-369.628	228.786	270.774	0	5.16322	-0.714415	-56.293	-16094.9	12681	-3478.39	229.671	285.304	0
485	2	2.25009	-1.61793	0.335092	106.914	101.678	-74.6744	300	610	0	4.76369	3.30077	-44.7202	-3186.67	-3146.54	-410.742	229.639	271.258	0	7.01378	1.68285	-44.3851	-11738.6	9934.02	-2305.86	231.399	266.292	0
485	3	0.885136	-0.755991	1.74443	199.633	208.845	-18.3189	300	610	0	7.43741	4.0851	-35.9769	-2582.93	-2484.65	-422.172	230.938	271.794	0	8.32255	3.32911	-34.2324	-8354.77	7594.44	-1469.17	233.519	248.728	0
485	4	-0.00517604	-0.170287	2.34675	229.14	245.561	16.2669	300	610	0	8.95893	4.41297	-27.9705	-2023.94	-1879.37	-405.269	232.809	272.36	0	8.95375	4.24268	-25.6238	-5753.73	5623.54	-904.826	236.239	232.494	0
485	5	-0.516445	0.186766	2.41326	218.786	237.394	34.2126	300	610	0	9.34913	4.3082	-20.7856	-1516.56	-1343.99	-363.031	235.34	272.962	0	8.83268	4.49497	-18.3724	-3767.06	3981.15	-535.122	239.768	216.783	0
485	6	-0.748827	0.369787	2.16378	186.748	204.395	40.4515	300	610	0	8.75604	3.84628	-14.5193	-1069.47	-891.056	-302.137	238.63	273.659	0	8.00721	4.21606	-12.3555	-2264.31	2635.65	-291.29	244.425	199.642	0
485	7	-0.793156	0.430928	1.76237	146.063	161.053	39.2157	300	610	0	7.46969	3.15697	-9.29024	-692.844	-528.783	-232.823	243.082	274.578	0	6.67653	3.58789	-7.52787	-1157.56	1570.16	-127.352	251.151	176.648	0
485	8	-0.724079	0.414703	1.32146	105.257	116.932	33.8297	300	610	0	5.85497	2.38939	-5.19163	-394.893	-258.097	-165.408	250.286	276.063	0	5.13089	2.80409	-3.87018	-387.279	773.605	-19.6558	263.525	134.845	0
485	9	-0.598035	0.355932	0.910401	69.2457	77.6236	26.6997	300	610	0	4.22852	1.66319	-2.21616	-176.505	-71.6947	-106.926	267.649	279.644	0	3.63048	2.01912	-1.30576	101.772	223.393	44.6081	304.541	-3.71726	0
486	0	-0.454265	0.279705	0.565522	40.2853	45.7683	19.417	300	610	0	2.78925	1.04737	-0.241186	-29.8981	44.0256	-60.554	300	200	0	2.33498	1.32708	0.324336	370.818	-119.586	76.2383	0	0	0
486	1	-0.317444	0.20253	0.299809	18.8315	21.9964	12.9148	300	610	0	1.62919	0.568432	0.923083	57.958	105.31	-26.6727	300	200	0	1.31174	0.770963	1.22289	481.296	-302.525	85.3345	0	0	0
486	2	-0.200932	0.134012	0.111292	4.25142	5.70613	7.63659	300	610	0	0.767969	0.225294	1.48243	101.561	127.99	-4.01248	300	200	0	0.567037	0.359306	1.59372	487.433	-371.637	80.3905	0	0	0
486	3	-0.109987	0.0786399	-0.0103643	-4.63829	-4.34028	3.6914	300	610	0	0.181249	0.00114509	1.62728	114.522	125.77	9.49441	300	200	0	0.0712625	0.079785	1.61691	432.847	-367.065	67.9633	0	0	0
486	4	-0.0445845	0.0374277	-0.0790754	-9.19645	-9.599	0.983004	300	610	0	-0.177695	-0.127866	1.51655	108.32	109.499	16.1282	300	200	0	-0.22228	-0.0904383	1.43747	349.857	-320.673	52.7154	0	0	0
486	5	-0.00166582	0.00927035	-0.109153	-10.7207	-11.4781	-0.691391	300	610	0	-0.362885	-0.186796	1.27208	91.8397	87.089	18.0195	300	200	0	-0.364551	-0.177526	1.16292	260.429	-255.767	37.6635	0	0	0
486	6	0.0232089	-0.00802401	-0.113433	-10.3189	-11.19	-1.57166	300	610	0	-0.426096	-0.198407	0.979851	71.4147	63.821	16.9585	300	200	0	-0.402887	-0.206431	0.866418	177.963	-187.956	24.519	0	0	0
486	7	0.0347436	-0.0170108	-0.102369	-8.85763	-9.6902	-1.89038	300	610	0	-0.411637	-0.181428	0.695013	51.1569	42.834	14.3266	300	200	0	-0.376893	-0.198439	0.592644	109.332	-126.559	14.0383	0	0	0
486	8	0.0372332	-0.0201496	-0.0838031	-6.96141	-7.67259	-1.84826	300	610	0	-0.354247	-0.150035	0.448383	33.4105	25.6606	11.1053	300	200	0	-0.317013	-0.170185	0.364579	56.8369	-76.1692	6.33867	0	0	0
486	9	0.0342254	-0.0195519	-0.0631372	-5.0412	-5.5978	-1.60368	300	610	0	-0.279015	-0.114098	0.253123	19.2238	12.7273	7.92915	300	200	0	-0.244789	-0.13365	0.189986	19.8785	-38.1165	1.15602	0	0	0
487	0	0.0284156	-0.0168772	-0.0437277	-3.33614	-3.7375	-1.27186	300	610	0	-0.202495	-0.0798322	0.11068	8.77519	3.77393	5.15769	300	200	0	-0.174079	-0.0967094	0.0669526	-3.74084	-11.6935	-1.96156	0	0	0
487	1	0.0216874	-0.0133272	-0.0273548	-1.95806	-2.22231	-0.929439	300	610	0	-0.134357	-0.0506131	0.0155866	1.72151	-1.82379	2.9493	300	200	0	-0.112669	-0.0639403	-0.0117682	-16.8748	4.8925	-3.52016	0	0	0
487	2	0.0152333	-0.00969719	-0.0146798	-0.932277	-1.0862	-0.621753	300	610	0	-0.0791622	-0.0277792	-0.040946	-2.53925	-4.82477	1.32796	300	200	0	-0.0639289	-0.0374764	-0.0556258	-22.4143	13.8454	-3.99658	0	0	0
487	3	0.00970631	-0.00645395	-0.00564205	-0.231354	-0.303484	-0.37072	300	610	0	-0.0379899	-0.0113389	-0.0685677	-4.68624	-5.97495	0.237437	300	200	0	-0.0282836	-0.0177929	-0.0742098	-22.9269	17.3421	-3.79401	0	0	0
487	4	0.00537134	-0.00381978	0.000226863	0.199226	0.18272	-0.182189	300	610	0	-0.00978843	-0.000534614	-0.0762739	-5.36194	-5.92389	-0.417867	300	200	0	-0.00441709	-0.00435439	-0.076047	-20.4881	17.285	-3.2252	0	0	0
487	5	0.00223854	-0.00184984	0.00357416	0.423036	0.440479	-0.0520716	300	610	0	0.00759305	0.00574106	-0.0716107	-5.11116	-5.18825	-0.744815	300	200	0	0.00983159	0.00389122	-0.0680366	-16.6433	15.1913	-2.51364	0	0	0
487	6	0.000170444	-0.000496678	0.00507256	0.501279	0.536161	0.0289479	300	610	0	0.0166813	0.00866479	-0.0603919	-4.35759	-4.14673	-0.843993	300	200	0	0.0168517	0.00816812	-0.0553193	-12.4484	12.1764	-1.80484	0	0	0
487	7	-0.00103893	0.000340543	0.00532929	0.4865	0.52725	0.0720789	300	610	0	0.0199177	0.00931273	-0.0467414	-3.40479	-3.05351	-0.800391	300	200	0	0.0188788	0.00965328	-0.0414121	-8.55234	8.99119	-1.18213	0	0	0
487	8	-0.0016104	0.000781302	0.00484151	0.42	0.459266	0.0882835	300	610	0	0.0194038	0.00857496	-0.0333202	-2.45104	-2.0609	-0.679895	300	200	0	0.0177935	0.00935626	-0.0284787	-5.29267	6.08789	-0.683161	0	0	0
487	9	-0.00174696	0.000941567	0.00398384	0.331691	0.365422	0.0870747	300	610	0	0.016795	0.00712842	-0.0216311	-1.61046	-1.24449	-0.529555	300	200	0	0.015048	0.00806999	-0.0176473	-2.78749	3.69281	-0.314829	0	0	0
488	0	-0.0016172	0.000921453	0.00301574	0.241372	0.267898	0.0759983	300	610	0	0.0132926	0.00544685	-0.0123315	-0.935154	-0.626723	-0.379981	300	200	0	0.0116754	0.0063683	-0.00931575	-1.0148	1.87548	-0.0655212	0	0	0
488	1	-0.00134978	0.000800028	0.00209958	0.160665	0.179887	0.0605689	300	610	0	0.0096941	0.00383062	-0.00551443	-0.435395	-0.196814	-0.24868	300	200	0	0.00834432	0.00463065	-0.00341485	0.125399	0.607001	0.0856307	0	0	0
488	2	-0.0010351	0.000634831	0.00132251	0.0951073	0.107838	0.0444765	300	610	0	0.00646936	0.00244467	-0.000937492	-0.0961471	0.0738278	-0.143539	300	200	0	0.00543426	0.0030795	0.000385017	0.766008	-0.194684	0.162326	0	0	0
488	3	-0.000730764	0.000464163	0.000718056	0.0460756	0.0535561	0.0299214	300	610	0	0.00384398	0.00135634	0.0018058	0.110367	0.220632	-0.0659748	300	200	0	0.00311321	0.00182051	0.00252385	1.043	-0.632402	0.187069	0	0	0
488	4	-0.000468661	0.000310698	0.000284914	0.0123914	0.0159615	0.0179856	300	610	0	0.00187621	0.0005689	0.00316776	0.215944	0.278732	-0.0135133	300	200	0	0.00140755	0.000879598	0.00345267	1.07791	-0.808671	0.178992	0	0	0
488	5	-0.000262088	0.000185419	1.90996e-06	-0.00845272	-0.00755659	0.00897869	300	610	0	0.000521154	4.83319e-05	0.00357314	0.250899	0.278905	0.0182606	300	200	0	0.000259067	0.000233751	0.00357505	0.969461	-0.813603	0.153007	0	0	0
488	6	-0.000112071	9.12838e-05	-0.000161031	-0.0194293	-0.0201774	0.0027297	300	610	0	-0.000320074	-0.000256732	0.00338021	0.241084	0.245752	0.034352	300	200	0	-0.000432145	-0.000165448	0.00321918	0.791526	-0.719437	0.119825	0	0	0
488	7	-1.24569e-05	2.62772e-05	-0.000235516	-0.0234239	-0.0250281	-0.00118861	300	610	0	-0.000765578	-0.00040152	0.00286628	0.206697	0.197391	0.0395081	300	200	0	-0.000778035	-0.000375243	0.00263076	0.594853	-0.579521	0.086461	0	0	0
488	8	4.63015e-05	-1.42314e-05	-0.000250261	-0.0229278	-0.0248331	-0.00329974	300	610	0	-0.000930446	-0.000436895	0.00222906	0.162283	0.146052	0.0377622	300	200	0	-0.000884144	-0.000451126	0.0019788	0.410854	-0.429982	0.0569699	0	0	0
488	9	7.45644e-05	-3.58251e-05	-0.000228902	-0.019909	-0.0217602	-0.00412012	300	610	0	-0.000914304	-0.000405145	0.00159693	0.117399	0.0991209	0.0322563	300	200	0	-0.000839739	-0.00044097	0.00136803	0.256079	-0.292741	0.0332217	0	0	0
489	0	8.19242e-05	-4.39692e-05	-0.00018933	-0.0157997	-0.0173991	-0.00410058	300	610	0	-0.000796015	-0.000338587	0.00104309	0.0775956	0.0603204	0.0252448	300	200	0	-0.000714091	-0.000382556	0.000853763	0.13656	-0.178931	0.0156068	0	0	0
489	1	7.63884e-05	-4.34094e-05	-0.000144006	-0.0115534	-0.0128172	-0.00360045	300	610	0	-0.0006331	-0.000259951	0.000600301	0.0454594	0.0308203	0.0182038	300	200	0	-0.000556711	-0.00030336	0.000456295	0.0515614	-0.0921632	0.00361829	0	0	0
489	2	6.40981e-05	-3.79121e-05	-0.000100777	-0.00773445	-0.00865477	-0.00288364	300	610	0	-0.00046395	-0.000183747	0.000274145	0.0215628	0.0101847	0.0119852	300	200	0	-0.000399852	-0.000221659	0.000173368	-0.00345632	-0.0312877	-0.00370586	0	0	0
489	3	4.93897e-05	-3.02313e-05	-6.39077e-05	-0.00461663	-0.00522969	-0.00212771	300	610	0	-0.000311383	-0.000118026	5.39371e-05	0.00525253	-0.00289412	0.00698085	300	200	0	-0.000261993	-0.000148257	-9.97063e-06	-0.0346767	0.00744305	-0.00747506	0	0	0
489	4	3.50446e-05	-2.22109e-05	-3.50902e-05	-0.00227361	-0.00263692	-0.0014394	300	610	0	-0.000186539	-6.61676e-05	-7.91026e-05	-0.00475128	-0.0100687	0.00327131	300	200	0	-0.000151495	-8.83785e-05	-0.000114193	-0.0484926	0.0288239	-0.00875096	0	0	0
489	5	2.26187e-05	-1.49515e-05	-1.43378e-05	-0.000655418	-0.000831822	-0.000872051	300	610	0	-9.25203e-05	-2.84629e-05	-0.000146163	-0.00993652	-0.0129933	0.000748487	300	200	0	-6.99016e-05	-4.34144e-05	-0.000160501	-0.0506545	0.0376804	-0.0084412	0	0	0
489	6	1.27776e-05	-8.99505e-06	-6.96836e-07	0.000353106	0.000305197	-0.00044188	300	610	0	-2.74332e-05	-3.39108e-06	-0.000167293	-0.0117331	-0.0131257	-0.000791255	300	200	0	-1.46555e-05	-1.23861e-05	-0.00016799	-0.0458582	0.03828	-0.0072567	0	0	0
489	7	5.59612e-06	-4.49797e-06	7.22916e-06	0.000890859	0.000922541	-0.00014187	300	610	0	1.32595e-05	1.14283e-05	-0.000159496	-0.0113672	-0.0116369	-0.00158219	300	200	0	1.88556e-05	6.93033e-06	-0.000152267	-0.0376331	0.0340607	-0.00571049	0	0	0
489	8	7.99898e-07	-1.3761e-06	1.09243e-05	0.00109383	0.00116749	4.75362e-05	300	610	0	3.50749e-05	1.85862e-05	-0.000135998	-0.00980151	-0.0093935	-0.00184831	300	200	0	3.58748e-05	1.72101e-05	-0.000125073	-0.0284173	0.027574	-0.00414066	0	0	0
489	9	-2.05306e-06	5.82894e-07	1.17464e-05	0.00108011	0.00116913	0.000150768	300	610	0	4.34359e-05	2.04857e-05	-0.000106273	-0.00773276	-0.00698372	-0.00178095	300	200	0	4.13828e-05	2.10686e-05	-9.45263e-05	-0.0197306	0.0205569	-0.00274442	0	0	0
490	0	-3.4486e-06	1.63972e-06	1.08186e-05	0.000943452	0.00103069	0.000192146	300	610	0	4.30644e-05	1.91354e-05	-7.6512e-05	-0.00562138	-0.00476557	-0.00152988	300	200	0	3.96158e-05	2.07751e-05	-6.56934e-05	-0.0123838	0.0140716	-0.00161444	0	0	0
490	1	-3.83981e-06	2.05185e-06	8.99531e-06	0.000752395	0.000828204	0.000193027	300	610	0	3.77165e-05	1.60776e-05	-5.02788e-05	-0.00373724	-0.00292207	-0.00120313	300	200	0	3.38767e-05	1.81295e-05	-4.12835e-05	-0.00668325	0.0086651	-0.000772277	0	0	0
490	2	-3.60693e-06	2.04417e-06	6.87454e-06	0.000552842	0.000613043	0.000170521	300	610	0	3.01449e-05	1.24027e-05	-2.92015e-05	-0.00220837	-0.00151376	-0.000871824	300	200	0	2.6538e-05	1.44469e-05	-2.2327e-05	-0.00260892	0.00452356	-0.000195999	0	0	0
490	3	-3.043e-06	1.79604e-06	4.83558e-06	0.000372196	0.000416246	0.00013725	300	610	0	2.21976e-05	8.81108e-06	-1.36016e-05	-0.00106606	-0.000523577	-0.000577395	300	200	0	1.91546e-05	1.06071e-05	-8.766e-06	4.46705e-05	0.00160305	0.000158701	0	0	0
490	4	-2.35597e-06	1.43925e-06	3.08676e-06	0.000223959	0.00025347	0.000101757	300	610	0	1.49818e-05	5.69558e-06	-3.01071e-06	-0.000282179	0.000108156	-0.000339272	300	200	0	1.26258e-05	7.13482e-06	7.60481e-08	0.00156503	-0.000267228	0.000343715	0	0	0
490	5	-1.68007e-06	1.06251e-06	1.71325e-06	0.000112028	0.000129662	6.92187e-05	300	610	0	9.04683e-06	3.22526e-06	3.43748e-06	0.000202154	0.000458477	-0.000161913	300	200	0	7.36677e-06	4.28777e-06	5.15073e-06	0.00225257	-0.00131068	0.000409109	0	0	0
490	6	-1.09115e-06	7.19228e-07	7.19287e-07	3.43163e-05	4.30193e-05	4.2258e-05	300	610	0	4.55591e-06	1.42041e-06	6.73504e-06	0.000456521	0.000605232	-4.06366e-05	300	200	0	3.46477e-06	2.13964e-06	7.45432e-06	0.00237931	-0.00175435	0.000397932	0	0	0
490	7	-6.22459e-07	4.36108e-07	6.20504e-08	-1.44553e-05	-1.1925e-05	2.17187e-05	300	610	0	1.43068e-06	2.13365e-07	7.82799e-06	0.00054834	0.00061745	3.39365e-05	300	200	0	8.08216e-07	6.49473e-07	7.89004e-06	0.00216851	-0.00180028	0.000344062	0	0	0
490	8	-2.78772e-07	2.21332e-07	-3.23227e-07	-4.07731e-05	-4.20935e-05	7.32022e-06	300	610	0	-5.36758e-07	-5.06067e-07	7.52309e-06	0.000535756	0.00055086	7.27664e-05	300	200	0	-8.15529e-07	-2.84734e-07	7.19986e-06	0.00178877	-0.00161205	0.000272069	0	0	0
490	9	-4.79318e-08	7.14585e-08	-5.06206e-07	-5.10434e-05	-5.44203e-05	-1.83098e-06	300	610	0	-1.60394e-06	-8.59369e-07	6.45084e-06	0.000464646	0.000446897	8.6416e-05	300	200	0	-1.65187e-06	-7.8791e-07	5.94464e-06	0.00135717	-0.00131163	0.000198239	0	0	0
491	0	9.05046e-08	-2.32313e-08	-5.51057e-07	-5.08627e-05	-5.50194e-05	-6.87418e-06	300	610	0	-2.02629e-06	-9.60042e-07	5.06525e-06	0.000368363	0.000333842	8.3961e-05	300	200	0	-1.93578e-06	-9.83273e-07	4.5142e-06	0.000947209	-0.000982519	0.000132155	0	0	0
491	1	1.59308e-07	-7.49036e-08	-5.11145e-07	-4.46947e-05	-4.88041e-05	-8.95419e-06	300	610	0	-2.02753e-06	-9.03463e-07	3.6647e-06	0.000269087	0.000229039	7.25392e-05	300	200	0	-1.86823e-06	-9.78367e-07	3.15356e-06	0.000598573	-0.000676158	7.84037e-05	0	0	0
491	2	1.79874e-07	-9.56822e-08	-4.27256e-07	-3.58196e-05	-3.9412e-05	-9.08254e-06	300	610	0	-1.78652e-06	-7.63218e-07	2.42253e-06	0.000179926	0.000141475	5.73237e-05	300	200	0	-1.60664e-06	-8.589e-07	1.99527e-06	0.000326759	-0.0004194	3.81518e-05	0	0	0
491	3	1.70252e-07	-9.62212e-08	-3.28084e-07	-2.64463e-05	-2.9313e-05	-8.07346e-06	300	610	0	-1.43495e-06	-5.91589e-07	1.41951e-06	0.000107211	7.42624e-05	4.17411e-05	300	200	0	-1.26469e-06	-6.8781e-07	1.09143e-06	0.000131522	-0.000221774	1.04602e-05	0	0	0
491	4	1.44422e-07	-8.50591e-08	-2.31949e-07	-1.79041e-05	-2.00118e-05	-6.53073e-06	300	610	0	-1.06173e-06	-4.22378e-07	6.73586e-07	5.26216e-05	2.67646e-05	2.78053e-05	300	200	0	-9.17307e-07	-5.07437e-07	4.41637e-07	3.58871e-06	-8.17076e-05	-6.70822e-06	0	0	0
491	5	1.12352e-07	-6.85003e-08	-1.49022e-07	-1.08581e-05	-1.22781e-05	-4.86511e-06	300	610	0	-7.20562e-07	-2.74732e-07	1.64407e-07	1.49613e-05	-3.73529e-06	1.64778e-05	300	200	0	-6.0821e-07	-3.43232e-07	1.53841e-08	-7.03942e-05	8.56541e-06	-1.57794e-05	0	0	0
491	6	8.05184e-08	-5.08128e-08	-8.35762e-08	-5.5124e-06	-6.36779e-06	-3.32742e-06	300	610	0	-4.38499e-07	-1.57088e-07	-1.47949e-07	-8.47525e-06	-2.08259e-05	8.00048e-06	300	200	0	-3.5798e-07	-2.07901e-07	-2.31525e-07	-0.000104538	5.94468e-05	-1.91136e-05	0	0	0
491	7	5.26157e-08	-3.45852e-08	-3.59835e-08	-1.78169e-06	-2.21043e-06	-2.04661e-06	300	610	0	-2.24046e-07	-7.07195e-08	-3.09898e-07	-2.09397e-05	-2.81692e-05	2.17257e-06	300	200	0	-1.7143e-07	-1.05305e-07	-3.45882e-07	-0.000111706	8.16135e-05	-1.87518e-05	0	0	0
491	8	3.02999e-08	-2.11317e-08	-4.32982e-09	5.75709e-07	4.43386e-07	-1.0662e-06	300	610	0	-7.40343e-08	-1.26303e-08	-3.66064e-07	-2.56096e-05	-2.90328e-05	-1.43722e-06	300	200	0	-4.37344e-08	-3.3762e-08	-3.70394e-07	-0.000102508	8.4628e-05	-1.63081e-05	0	0	0
491	9	1.38569e-08	-1.08772e-08	1.43857e-08	1.86246e-06	1.91634e-06	-3.75391e-07	300	610	0	2.10419e-08	2.2274e-08	-3.54712e-07	-2.52412e-05	-2.60679e-05	-3.34132e-06	300	200	0	3.48988e-08	1.13969e-08	-3.40327e-07	-8.49989e-05	7.62713e-05	-1.29587e-05	0	0	0
492	0	2.75088e-09	-3.68447e-09	2.34311e-08	2.38023e-06	2.53474e-06	6.65451e-08	300	610	0	7.31974e-08	3.96867e-08	-3.05895e-07	-2.20201e-05	-2.12552e-05	-4.03772e-06	300	200	0	7.59483e-08	3.60022e-08	-2.82464e-07	-6.47978e-05	6.23732e-05	-9.48802e-06	0	0	0
492	1	-3.96251e-09	8.90256e-10	2.58382e-08	2.39414e-06	2.58809e-06	3.12703e-07	300	610	0	9.44573e-08	4.49665e-08	-2.41357e-07	-1.75427e-05	-1.59541e-05	-3.95671e-06	300	200	0	9.04948e-08	4.58567e-08	-2.15519e-07	-4.54576e-05	4.6946e-05	-6.36132e-06	0	0	0
492	2	-7.34996e-09	3.41436e-09	2.41416e-08	2.11669e-06	2.31019e-06	4.1695e-07	300	610	0	9.5419e-08	4.2641e-08	-1.75475e-07	-1.28769e-05	-1.1004e-05	-3.4384e-06	300	200	0	8.80691e-08	4.60553e-08	-1.51334e-07	-2.89183e-05	3.2479e-05	-3.80519e-06	0	0	0
492	3	-8.42127e-09	4.45852e-09	2.02878e-08	1.70481e-06	1.87499e-06	4.27175e-07	300	610	0	8.45956e-08	3.622e-08	-1.16675e-07	-8.65907e-06	-6.84601e-06	-2.73045e-06	300	200	0	7.61743e-08	4.06786e-08	-9.63875e-08	-1.59612e-05	2.02889e-05	-1.88186e-06	0	0	0
492	4	-8.0332e-09	4.5273e-09	1.56533e-08	1.26474e-06	1.40122e-06	3.82125e-07	300	610	0	6.82868e-08	2.821e-08	-6.89576e-08	-5.20163e-06	-3.63916e-06	-1.99788e-06	300	200	0	6.02536e-08	3.27373e-08	-5.33043e-08	-6.6085e-06	1.08612e-05	-5.51676e-07	0	0	0
492	5	-6.85232e-09	4.02707e-09	1.11224e-08	8.60938e-07	9.61762e-07	3.10664e-07	300	610	0	5.07685e-08	2.02412e-08	-3.33007e-08	-2.5936e-06	-1.36149e-06	-1.33849e-06	300	200	0	4.39162e-08	2.42683e-08	-2.21783e-08	-4.43269e-07	4.14579e-06	2.78886e-07	0	0	0
492	6	-5.3564e-09	3.25934e-09	7.19128e-09	5.26123e-07	5.94431e-07	2.32539e-07	300	610	0	3.46434e-08	1.32463e-08	-8.82947e-09	-7.84893e-07	1.10382e-07	-7.99788e-07	300	200	0	2.9287e-08	1.65057e-08	-1.63819e-09	3.15429e-06	-2.09509e-07	7.23171e-07	0	0	0
492	7	-3.8577e-09	2.42933e-09	4.0737e-09	2.70894e-07	3.12363e-07	1.59896e-07	300	610	0	2.1242e-08	7.64533e-09	6.293e-09	3.48606e-07	9.43475e-07	-3.94707e-07	300	200	0	1.73843e-08	1.00747e-08	1.03667e-08	4.84664e-06	-2.68862e-06	8.92393e-07	0	0	0
492	8	-2.53609e-09	1.66248e-09	1.79556e-09	9.18527e-08	1.12946e-07	9.90663e-08	300	610	0	1.10042e-08	3.5135e-09	1.42374e-08	9.5875e-07	1.30998e-06	-1.14746e-07	300	200	0	8.4681e-09	5.17598e-09	1.6033e-08	5.24182e-06	-3.79343e-06	8.83291e-07	0	0	0
492	9	-1.47386e-09	1.02337e-09	2.7166e-10	-2.20387e-08	-1.51755e-08	5.2281e-08	300	610	0	3.806e-09	7.18999e-10	1.71076e-08	1.19525e-06	1.36452e-06	5.98979e-08	300	200	0	2.33213e-09	1.74237e-09	1.73792e-08	4.84407e-06	-3.97637e-06	7.72747e-07	0	0	0
493	0	-6.87411e-10	5.33904e-10	-6.36895e-10	-8.48932e-08	-8.70296e-08	1.91485e-08	300	610	0	-7.86387e-10	-9.73423e-10	1.67181e-08	1.18872e-06	1.23319e-06	1.53169e-07	300	200	0	-1.4738e-09	-4.3952e-10	1.60813e-08	4.03785e-06	-3.60747e-06	6.1706e-07	0	0	0
493	1	-1.53283e-10	1.88828e-10	-1.08334e-09	-1.1091e-07	-1.17966e-07	-2.184e-09	300	610	0	-3.33303e-09	-1.83043e-09	1.4501e-08	1.04324e-06	1.01066e-06	1.88533e-07	300	200	0	-3.48631e-09	-1.6416e-09	1.34177e-08	3.0929e-06	-2.96527e-06	4.53978e-07	0	0	0
493	2	1.72089e-10	-3.20868e-11	-1.21086e-09	-1.12645e-07	-1.21689e-07	-1.41888e-08	300	610	0	-4.39984e-09	-2.10493e-09	1.14974e-08	8.35214e-07	7.62214e-07	1.86388e-07	300	200	0	-4.22775e-09	-2.13702e-09	1.02865e-08	2.18085e-06	-2.2425e-06	3.06088e-07	0	0	0
493	3	3.38646e-10	-1.55276e-10	-1.13981e-09	-1.00213e-07	-1.0932e-07	-1.93993e-08	300	610	0	-4.48863e-09	-2.0118e-09	8.39967e-09	6.16032e-07	5.28497e-07	1.62933e-07	300	200	0	-4.14999e-09	-2.16707e-09	7.25986e-09	1.39645e-06	-1.55958e-06	1.84565e-07	0	0	0
493	4	3.94032e-10	-2.07592e-10	-9.63069e-10	-8.11167e-08	-8.91756e-08	-2.00822e-08	300	610	0	-4.00453e-09	-1.71839e-09	5.61719e-09	4.16567e-07	3.31111e-07	1.30021e-07	300	200	0	-3.6105e-09	-1.92598e-09	4.65412e-09	7.78969e-07	-9.80996e-07	9.26907e-08	0	0	0
493	5	3.78898e-10	-2.1292e-10	-7.46629e-10	-6.04664e-08	-6.69614e-08	-1.80805e-08	300	610	0	-3.24875e-09	-1.34482e-09	3.34768e-09	2.52219e-07	1.78147e-07	9.55971e-08	300	200	0	-2.86985e-09	-1.55774e-09	2.60105e-09	3.31074e-07	-5.31378e-07	2.88163e-08	0	0	0
493	6	3.25023e-10	-1.90598e-10	-5.33169e-10	-4.13843e-08	-4.62058e-08	-1.4774e-08	300	610	0	-2.42688e-09	-9.69702e-10	1.6437e-09	1.27656e-07	6.89605e-08	6.44073e-08	300	200	0	-2.10186e-09	-1.1603e-09	1.11053e-09	3.40838e-08	-2.09515e-07	-1.1344e-08	0	0	0
493	7	2.55296e-10	-1.5504e-10	-3.46874e-10	-2.5479e-08	-2.87635e-08	-1.11115e-08	300	610	0	-1.665e-09	-6.38413e-10	4.68023e-10	4.08184e-08	-2.03823e-09	3.87957e-08	300	200	0	-1.40971e-09	-7.93454e-10	1.21149e-10	-1.40735e-07	5.19473e-10	-3.30817e-08	0	0	0
493	8	1.84769e-10	-1.16112e-10	-1.98406e-10	-1.32965e-08	-1.53056e-08	-7.68096e-09	300	610	0	-1.02845e-09	-3.71824e-10	-2.63734e-10	-1.39755e-08	-4.2616e-08	1.94448e-08	300	200	0	-8.43682e-10	-4.87935e-10	-4.62141e-10	-2.24468e-07	1.21217e-07	-4.16357e-08	0	0	0
493	9	1.2219e-10	-7.9886e-11	-8.939e-11	-4.70684e-09	-5.74323e-09	-4.79281e-09	300	610	0	-5.39846e-10	-1.74217e-10	-6.53015e-10	-4.3813e-08	-6.08654e-08	6.00072e-09	300	200	0	-4.17656e-10	-2.54103e-10	-7.42405e-10	-2.45848e-07	1.7616e-07	-4.15898e-08	0	0	0
494	0	7.16424e-11	-4.95336e-11	-1.60534e-11	7.92949e-10	4.39429e-10	-2.56083e-09	300	610	0	-1.94559e-10	-3.98314e-11	-7.98977e-10	-5.57446e-08	-6.41012e-08	-2.44442e-09	300	200	0	-1.22917e-10	-8.9365e-11	-8.1503e-10	-2.28829e-07	1.86747e-07	-3.66048e-08	0	0	0
494	1	3.40382e-11	-2.61768e-11	2.80256e-11	3.86052e-09	3.94176e-09	-9.72244e-10	300	610	0	2.71606e-11	4.21825e-11	-7.8764e-10	-5.59585e-08	-5.83191e-08	-7.00853e-09	300	200	0	6.11988e-11	1.60057e-11	-7.59614e-10	-1.91762e-07	1.70569e-07	-2.93745e-08	0	0	0
494	2	8.35948e-12	-9.62687e-12	5.00275e-11	5.16395e-09	5.48548e-09	5.70346e-11	300	610	0	1.514e-10	8.43073e-11	-6.87215e-10	-4.94098e-08	-4.80416e-08	-8.79708e-09	300	200	0	1.5976e-10	7.46804e-11	-6.37188e-10	-1.47587e-07	1.40932e-07	-2.17153e-08	0	0	0
494	3	-7.40122e-12	1.03631e-12	5.6713e-11	5.29769e-09	5.71903e-09	6.4202e-10	300	610	0	2.04781e-10	9.84754e-11	-5.47543e-10	-3.97538e-08	-3.64048e-08	-8.77657e-09	300	200	0	1.9738e-10	9.95118e-11	-4.9083e-10	-1.04593e-07	1.07089e-07	-1.47226e-08	0	0	0
494	4	-1.55804e-11	7.04357e-12	5.37952e-11	4.74296e-09	5.17146e-09	9.01812e-10	300	610	0	2.11058e-10	9.48807e-11	-4.01957e-10	-2.94623e-08	-2.53738e-08	-7.7184e-09	300	200	0	1.95477e-10	1.01924e-10	-3.48162e-10	-6.74033e-08	7.48632e-08	-8.9468e-09	0	0	0
494	5	-1.84255e-11	9.65767e-12	4.57039e-11	3.85855e-09	4.24007e-09	9.43662e-10	300	610	0	1.89503e-10	8.15017e-11	-2.70329e-10	-2.00326e-08	-1.60064e-08	-6.18977e-09	300	200	0	1.71078e-10	9.11594e-11	-2.24625e-10	-3.79848e-08	4.74094e-08	-4.55933e-09	0	0	0
494	6	-1.78645e-11	1.00092e-11	3.56027e-11	2.89001e-09	3.19904e-09	8.55215e-10	300	610	0	1.54517e-10	6.40924e-11	-1.62419e-10	-1.22226e-08	-8.71217e-09	-4.57291e-09	300	200	0	1.36652e-10	7.41017e-11	-1.26816e-10	-1.65419e-08	2.59725e-08	-1.49317e-09	0	0	0
494	7	-1.54121e-11	9.01799e-12	2.55503e-11	1.98859e-09	2.21909e-09	7.024e-10	300	610	0	1.15979e-10	4.64415e-11	-8.10118e-11	-6.275e-09	-3.47965e-09	-3.09809e-09	300	200	0	1.00567e-10	5.54595e-11	-5.54615e-11	-2.24103e-09	1.05507e-08	4.47752e-10	0	0	0
494	8	-1.21645e-11	7.37292e-12	1.67244e-11	1.23323e-09	1.3911e-09	5.30795e-10	300	610	0	7.99939e-11	3.07561e-11	-2.4548e-11	-2.10727e-09	-5.6343e-11	-1.88077e-09	300	200	0	6.78294e-11	3.8129e-11	-7.82353e-12	6.24846e-09	4.26005e-10	1.5103e-09	0	0	0
494	9	-8.84703e-12	5.54804e-12	9.656e-12	6.51897e-10	7.4919e-10	3.68846e-10	300	610	0	4.97671e-11	1.80708e-11	1.08427e-11	5.40212e-10	1.91861e-09	-9.56631e-10	300	200	0	4.09201e-11	2.36189e-11	2.04987e-11	1.03845e-08	-5.44598e-09	1.94115e-09	0	0	0
495	0	-5.88484e-12	3.83736e-12	4.44076e-12	2.39939e-10	2.90801e-10	2.31758e-10	300	610	0	2.64546e-11	8.62295e-12	2.98979e-11	1.99798e-09	2.82536e-09	-3.11245e-10	300	200	0	2.05698e-11	1.24603e-11	3.43387e-11	1.15245e-08	-8.17279e-09	1.95743e-09	0	0	0
495	1	-3.48011e-12	2.39629e-12	9.128e-13	-2.55233e-11	-7.42111e-12	1.25307e-10	300	610	0	9.89703e-12	2.16279e-12	3.72892e-11	2.59791e-09	3.00985e-09	9.69296e-11	300	200	0	6.41693e-12	4.55909e-12	3.8202e-11	1.08059e-08	-8.76617e-09	1.73342e-09	0	0	0
495	2	-1.68259e-12	1.28205e-12	-1.22443e-12	-1.75108e-10	-1.78e-10	4.91636e-11	300	610	0	-8.02745e-13	-1.80934e-12	3.7093e-11	2.63311e-09	2.75707e-09	3.20053e-10	300	200	0	-2.48533e-12	-5.2729e-13	3.58685e-11	9.10438e-09	-8.06219e-09	1.39796e-09	0	0	0
495	3	-4.48494e-13	4.88562e-13	-2.30725e-12	-2.40235e-10	-2.54852e-10	-4.76766e-13	300	610	0	-6.85889e-12	-3.8774e-12	3.25577e-11	2.33941e-09	2.28302e-09	4.1018e-10	300	200	0	-7.30738e-12	-3.38884e-12	3.02505e-11	7.04064e-09	-6.69622e-09	1.03841e-09	0	0	0
495	4	3.14522e-13	-2.5903e-14	-2.65474e-12	-2.49038e-10	-2.68654e-10	-2.89607e-11	300	610	0	-9.52313e-12	-4.60416e-12	2.60685e-11	1.89164e-09	1.73827e-09	4.13095e-10	300	200	0	-9.2086e-12	-4.63006e-12	2.34138e-11	5.01466e-09	-5.1125e-09	7.07884e-10	0	0	0
495	5	7.15719e-13	-3.18607e-13	-2.53802e-12	-2.24407e-10	-2.44559e-10	-4.18848e-11	300	610	0	-9.91954e-12	-4.47307e-12	1.92295e-11	1.40866e-09	1.21782e-09	3.6552e-10	300	200	0	-9.20382e-12	-4.79168e-12	1.66915e-11	3.25196e-09	-3.59239e-09	4.33449e-10	0	0	0
495	6	8.61057e-13	-4.48912e-13	-2.16831e-12	-1.83491e-10	-2.01548e-10	-4.43217e-11	300	610	0	-8.9648e-12	-3.8644e-12	1.30048e-11	9.63018e-10	7.73396e-10	2.94587e-10	300	200	0	-8.10374e-12	-4.31332e-12	1.08364e-11	1.85077e-09	-2.2901e-09	2.23985e-10	0	0	0
495	7	8.41959e-13	-4.70309e-13	-1.69723e-12	-1.3809e-10	-1.52789e-10	-4.04386e-11	300	610	0	-7.34704e-12	-3.05371e-12	7.87534e-12	5.91982e-10	4.25664e-10	2.18682e-10	300	200	0	-6.50508e-12	-3.52402e-12	6.17811e-12	8.24497e-10	-1.26831e-09	7.68486e-11	0	0	0
495	8	7.30596e-13	-4.26539e-13	-1.22403e-12	-9.55221e-11	-1.06539e-10	-3.33847e-11	300	610	0	-5.54095e-12	-2.22353e-12	3.98724e-12	3.08075e-10	1.74984e-10	1.48968e-10	300	200	0	-4.81036e-12	-2.65007e-12	2.76321e-12	1.3614e-10	-5.2962e-10	-1.69098e-11	0	0	0
495	9	5.79463e-13	-3.50519e-13	-8.06029e-13	-5.96592e-11	-6.7245e-11	-2.53488e-11	300	610	0	-3.84192e-12	-1.48111e-12	1.27639e-12	1.08113e-10	9.99349e-12	9.11251e-11	300	200	0	-3.26246e-12	-1.83163e-12	4.70365e-13	-2.75864e-10	-4.1763e-11	-6.88005e-11	0	0	0
496	0	4.23482e-13	-2.65021e-13	-4.69599e-13	-3.19269e-11	-3.66358e-11	-1.77063e-11	300	610	0	-2.40701e-12	-8.77672e-13	-4.3439e-13	-1.9746e-11	-8.60597e-11	4.70038e-11	300	200	0	-1.98353e-12	-1.14269e-12	-9.03988e-13	-4.79855e-10	2.4371e-10	-9.04322e-11	0	0	0
496	1	2.83311e-13	-1.84266e-13	-2.2018e-13	-1.21758e-11	-1.4669e-11	-1.12012e-11	300	610	0	-1.29503e-12	-4.26084e-13	-1.36622e-12	-9.09043e-11	-1.31025e-10	1.60322e-11	300	200	0	-1.01172e-12	-6.1035e-13	-1.5864e-12	-5.3993e-10	3.78787e-10	-9.20877e-11	0	0	0
496	2	1.68941e-13	-1.15867e-13	-5.05253e-14	6.31875e-13	-2.90326e-13	-6.12562e-12	300	610	0	-5.01294e-13	-1.15642e-13	-1.73909e-12	-1.20979e-10	-1.41257e-10	-3.68639e-12	300	200	0	-3.32352e-13	-2.31509e-13	-1.78961e-12	-5.10097e-10	4.11289e-10	-8.20603e-11	0	0	0
496	3	8.30425e-14	-6.27267e-14	5.30417e-14	7.9203e-12	8.01135e-12	-2.47708e-12	300	610	0	1.48321e-14	7.66339e-14	-1.74612e-12	-1.23846e-10	-1.30298e-10	-1.45841e-11	300	200	0	9.78747e-14	1.39073e-14	-1.69308e-12	-4.32128e-10	3.8094e-10	-6.65114e-11	0	0	0
496	4	2.37541e-14	-2.46949e-14	1.06264e-13	1.11665e-11	1.18293e-11	-8.40236e-14	300	610	0	3.09811e-13	1.78047e-13	-1.54199e-12	-1.1073e-10	-1.08462e-10	-1.9111e-11	300	200	0	3.33565e-13	1.53352e-13	-1.43572e-12	-3.35779e-10	3.18073e-10	-4.96417e-11	0	0	0
496	5	-1.31659e-14	1.1572e-16	1.24195e-13	1.17016e-11	1.2614e-11	1.30189e-12	300	610	0	4.42472e-13	2.15126e-13	-1.24078e-12	-8.99863e-11	-8.29765e-11	-1.94352e-11	300	200	0	4.29306e-13	2.15242e-13	-1.11658e-12	-2.4035e-10	2.44006e-10	-3.40239e-11	0	0	0
496	6	-3.28234e-14	1.43668e-14	1.19697e-13	1.06141e-11	1.15613e-11	1.9435e-12	300	610	0	4.65992e-13	2.10797e-13	-9.19663e-13	-6.73313e-11	-5.84306e-11	-1.73045e-11	300	200	0	4.33169e-13	2.25164e-13	-7.99966e-13	-1.56827e-10	1.72329e-10	-2.0988e-11	0	0	0
496	7	-4.02122e-14	2.08476e-14	1.0284e-13	8.72338e-12	9.57766e-12	2.08068e-12	300	610	0	4.23957e-13	1.83176e-13	-6.25392e-13	-4.62782e-11	-3.73514e-11	-1.40163e-11	300	200	0	3.83745e-13	2.04023e-13	-5.22552e-13	-9.01077e-11	1.10572e-10	-1.09906e-11	0	0	0
496	8	-3.9666e-14	2.20882e-14	8.0887e-14	6.59627e-12	7.29526e-12	1.91149e-12	300	610	0	3.49243e-13	1.45455e-13	-3.81637e-13	-2.86562e-11	-2.07787e-11	-1.04546e-11	300	200	0	3.09577e-13	1.67544e-13	-3.0075e-13	-4.10042e-11	6.1882e-11	-3.93228e-12	0	0	0
496	9	-3.46228e-14	2.0168e-14	5.86213e-14	4.58684e-12	5.11321e-12	1.58631e-12	300	610	0	2.64647e-13	1.06426e-13	-1.9599e-13	-1.51078e-11	-8.7729e-12	-7.16038e-12	300	200	0	2.30024e-13	1.26594e-13	-1.37369e-13	-7.88342e-12	2.65097e-11	5.94748e-13	0	0	0
497	0	-2.75953e-14	1.66595e-14	3.88305e-14	2.88465e-12	3.24902e-12	1.21022e-12	300	610	0	1.84456e-13	7.12977e-14	-6.58847e-14	-5.51695e-12	-8.24172e-13	-4.41267e-12	300	200	0	1.56861e-13	8.79572e-14	-2.70541e-14	1.20993e-11	3.01178e-12	3.12666e-12	0	0	0
497	1	-2.02648e-14	1.2656e-14	2.28222e-14	1.56205e-12	1.78983e-12	8.497e-13	300	610	0	1.16358e-13	4.26e-14	1.67746e-14	6.55092e-13	3.84422e-12	-2.30676e-12	300	200	0	9.60935e-14	5.5256e-14	3.95968e-14	2.21459e-11	-1.08575e-11	4.20961e-12	0	0	0
497	2	-1.3634e-14	8.84529e-15	1.08972e-14	6.15386e-13	7.37479e-13	5.41112e-13	300	610	0	6.33327e-14	2.10212e-14	6.22997e-14	4.12561e-12	6.06999e-12	-8.20946e-13	300	200	0	4.96986e-14	2.98665e-14	7.31969e-14	2.52818e-11	-1.75371e-11	4.33036e-12	0	0	0
497	3	-8.19616e-15	5.59973e-15	2.74172e-15	-2.26993e-15	4.4501e-14	2.99175e-13	300	610	0	2.52946e-14	6.10825e-15	8.10467e-14	5.62911e-12	6.626e-12	1.31203e-13	300	200	0	1.70985e-14	1.1708e-14	8.37885e-14	2.40706e-11	-1.92868e-11	3.8835e-12	0	0	0
497	4	-4.09245e-15	3.06607e-15	-2.27418e-15	-3.57121e-13	-3.59233e-13	1.24404e-13	300	610	0	4.0887e-16	-3.19425e-15	8.21626e-14	5.82242e-12	6.1557e-12	6.63e-13	300	200	0	-3.68358e-15	-1.28182e-16	7.98884e-14	2.05044e-11	-1.79932e-11	3.16357e-12	0	0	0
497	5	-1.24509e-15	1.24378e-15	-4.88694e-15	-5.18566e-13	-5.48531e-13	9.08669e-15	300	610	0	-1.3948e-14	-8.1619e-15	7.30083e-14	5.23939e-12	5.15138e-12	8.89711e-13	300	200	0	-1.51931e-14	-6.91812e-15	6.81213e-14	1.60094e-11	-1.51043e-11	2.37246e-12	0	0	0
497	6	5.40445e-16	4.77643e-17	-5.80651e-15	-5.49563e-13	-5.9197e-13	-5.82983e-14	300	610	0	-2.05395e-14	-1.0045e-14	5.90406e-14	4.2795e-12	3.95978e-12	9.13983e-13	300	200	0	-1.99991e-14	-9.99719e-15	5.32341e-14	1.15162e-11	-1.16425e-11	1.63476e-12	0	0	0
497	7	1.50261e-15	-6.45582e-16	-5.64293e-15	-5.01862e-13	-5.46367e-13	-9.00908e-14	300	610	0	-2.18805e-14	-9.93001e-15	4.39707e-14	3.21739e-12	2.80256e-12	8.18968e-13	300	200	0	-2.03779e-14	-1.05756e-14	3.83278e-14	7.55986e-12	-8.26401e-12	1.01571e-12	0	0	0
497	8	1.87666e-15	-9.67252e-16	-4.8761e-15	-4.14603e-13	-4.55007e-13	-9.76289e-14	300	610	0	-2.00428e-14	-8.68001e-15	3.00639e-14	2.22314e-12	1.80308e-12	6.66698e-13	300	200	0	-1.81662e-14	-9.64727e-15	2.51878e-14	4.38382e-12	-5.33629e-12	5.38691e-13	0	0	0
497	9	1.86797e-15	-1.03688e-15	-3.85386e-15	-3.15002e-13	-3.48231e-13	-9.03231e-14	300	610	0	-1.65966e-14	-6.92645e-15	1.84837e-14	1.38644e-12	1.01345e-12	4.99663e-13	300	200	0	-1.47286e-14	-7.96333e-15	1.46299e-14	2.03509e-12	-3.01677e-12	2.00202e-13	0	0	0
498	0	1.64027e-15	-9.53285e-16	-2.80664e-15	-2.2018e-13	-2.45322e-13	-7.53538e-14	300	610	0	-1.26365e-14	-5.09243e-15	9.62201e-15	7.40074e-13	4.38627e-13	3.44053e-13	300	200	0	-1.09962e-14	-6.04572e-15	6.81536e-15	4.4205e-13	-1.32349e-12	-1.82816e-14	0	0	0
498	1	1.31379e-15	-7.91569e-16	-1.86992e-15	-1.39411e-13	-1.56906e-13	-5.77632e-14	300	610	0	-8.85302e-15	-3.43082e-15	3.37976e-15	2.80213e-13	5.58352e-14	2.13566e-13	300	200	0	-7.53923e-15	-4.22238e-15	1.50983e-15	-5.26574e-13	-1.92138e-13	-1.4172e-13	0	0	0
498	2	9.69443e-16	-6.04215e-16	-1.10841e-15	-7.63512e-14	-8.73642e-14	-4.07626e-14	300	610	0	-5.62221e-15	-2.06643e-15	-6.12186e-16	-1.75936e-14	-1.70908e-13	1.13079e-13	300	200	0	-4.65277e-15	-2.67064e-15	-1.7206e-15	-1.0207e-12	4.8124e-13	-1.95794e-13	0	0	0
498	3	6.55879e-16	-4.24458e-16	-5.3843e-16	-3.09921e-14	-3.69649e-14	-2.61281e-14	300	610	0	-3.09434e-15	-1.0356e-15	-2.83437e-15	-1.8672e-13	-2.80898e-13	4.18227e-14	300	200	0	-2.43846e-15	-1.46006e-15	-3.3728e-15	-1.18311e-12	8.11024e-13	-2.03541e-13	0	0	0
498	4	3.97397e-16	-2.705e-16	-1.46524e-16	-1.21783e-15	-3.58055e-15	-1.45989e-14	300	610	0	-1.27202e-15	-3.19455e-16	-3.77409e-15	-2.61698e-13	-3.10647e-13	-4.13275e-15	300	200	0	-8.7462e-16	-5.89956e-16	-3.92061e-15	-1.13543e-12	9.03939e-13	-1.83727e-13	0	0	0
498	5	2.01404e-16	-1.49732e-16	9.62723e-17	1.60461e-14	1.60407e-14	-6.22963e-15	300	610	0	-7.2614e-17	1.3038e-16	-3.86442e-15	-2.73606e-13	-2.90714e-13	-3.00622e-14	300	200	0	1.2879e-16	-1.93519e-17	-3.76815e-15	-9.72646e-13	8.49588e-13	-1.50431e-13	0	0	0
498	6	6.47043e-17	-6.24441e-17	2.2439e-16	2.4059e-14	2.54095e-14	-6.74962e-16	300	610	0	6.25642e-16	3.73469e-16	-3.45562e-15	-2.47831e-13	-2.44593e-13	-4.13862e-14	300	200	0	6.90346e-16	3.11025e-16	-3.23123e-15	-7.63088e-13	7.17047e-13	-1.13352e-13	0	0	0
498	7	-2.16056e-17	-4.81297e-18	2.71299e-16	2.57975e-14	2.77667e-14	2.59917e-15	300	610	0	9.52513e-16	4.68706e-16	-2.80858e-15	-2.03465e-13	-1.88914e-13	-4.29626e-14	300	200	0	9.30908e-16	4.63893e-16	-2.53728e-15	-5.51623e-13	5.55353e-13	-7.85187e-14	0	0	0
498	8	-6.86536e-17	2.8896e-17	2.65924e-16	2.37214e-14	2.58114e-14	4.17175e-15	300	610	0	1.02688e-15	4.67582e-16	-2.10171e-15	-1.53698e-13	-1.34378e-13	-3.87468e-14	300	200	0	9.58231e-16	4.96478e-16	-1.83579e-15	-3.64274e-13	3.96174e-13	-4.913e-14	0	0	0
498	9	-8.75187e-17	4.48318e-17	2.31128e-16	1.96996e-14	2.16099e-14	4.57853e-15	300	610	0	9.47214e-16	4.11188e-16	-1.44472e-15	-1.0676e-13	-8.70015e-14	-3.17033e-14	300	200	0	8.59696e-16	4.56019e-16	-1.21359e-15	-2.13127e-13	2.5742e-13	-2.63755e-14	0	0	0
499	0	-8.79307e-17	4.86491e-17	1.83566e-16	1.50385e-14	1.66178e-14	4.26654e-15	300	610	0	7.88476e-16	3.2974e-16	-8.94734e-16	-6.70441e-14	-4.93894e-14	-2.38738e-14	300	200	0	7.00545e-16	3.78389e-16	-7.11168e-16	-1.00814e-13	1.46953e-13	-1.01481e-14	0	0	0
499	1	-7.76841e-17	4.50437e-17	1.34335e-16	1.05657e-14	1.17663e-14	3.57847e-15	300	610	0	6.03203e-16	2.43598e-16	-4.71845e-16	-3.62163e-14	-2.18758e-14	-1.65259e-14	300	200	0	5.25519e-16	2.88642e-16	-3.3751e-16	-2.42207e-14	6.59187e-14	3.91812e-16	0	0	0
499	2	-6.25309e-17	3.76004e-17	9.0013e-17	6.7343e-15	7.57409e-15	2.75623e-15	300	610	0	4.24763e-16	1.65028e-16	-1.72449e-16	-1.41739e-14	-3.44872e-15	-1.03309e-14	300	200	0	3.62232e-16	2.02628e-16	-8.24357e-17	2.27047e-14	1.14689e-14	6.40501e-15	0	0	0
499	3	-4.63633e-17	2.88379e-17	5.37983e-17	3.72855e-15	4.26076e-15	1.95487e-15	300	610	0	2.71527e-16	1.00178e-16	2.02499e-17	1.89315e-16	7.55715e-15	-5.53736e-15	300	200	0	2.25163e-16	1.29016e-16	7.40482e-17	4.69776e-14	-2.12044e-14	9.09867e-15	0	0	0
499	4	-3.15401e-17	2.03617e-17	2.65625e-17	1.55586e-15	1.84776e-15	1.26105e-15	300	610	0	1.5105e-16	5.09491e-17	1.28628e-16	8.42488e-15	1.2984e-14	-2.12112e-15	300	200	0	1.1951e-16	7.13109e-17	1.5519e-16	5.53324e-14	-3.74619e-14	9.5626e-15	0	0	0
499	5	-1.9257e-17	1.30607e-17	7.73636e-18	1.2117e-16	2.40109e-16	7.11794e-16	300	610	0	6.37731e-17	1.65704e-17	1.75604e-16	1.21555e-14	1.45561e-14	9.59407e-17	300	200	0	4.45161e-17	2.96311e-17	1.83341e-16	5.3539e-14	-4.23427e-14	8.68923e-15	0	0	0
499	6	-9.89898e-18	7.30583e-18	-4.01014e-18	-7.18153e-16	-7.12841e-16	3.11134e-16	300	610	0	5.98974e-18	-5.17132e-18	1.81677e-16	1.28511e-14	1.37246e-14	1.3592e-15	300	200	0	-3.90924e-18	2.13451e-18	1.77667e-16	4.61247e-14	-4.01007e-14	7.15112e-15	0	0	0
499	7	-3.33834e-18	3.12601e-18	-1.02857e-17	-1.1151e-15	-1.17575e-15	4.36785e-17	300	610	0	-2.7947e-17	-1.70552e-17	1.63508e-16	1.17189e-14	1.16102e-14	1.92347e-15	300	200	0	-3.12854e-17	-1.39292e-17	1.53222e-16	3.63626e-14	-3.40306e-14	5.41418e-15	0	0	0
499	8	8.31715e-19	3.50112e-19	-1.26675e-17	-1.21038e-15	-1.30172e-15	-1.15303e-16	300	610	0	-4.4127e-17	-2.18544e-17	1.33568e-16	9.67079e-15	9.01027e-15	2.01857e-15	300	200	0	-4.32953e-17	-2.15043e-17	1.209e-16	2.64145e-14	-2.64833e-14	3.77003e-15	0	0	0
499	9	3.13014e-18	-1.28763e-18	-1.25267e-17	-1.12085e-15	-1.21895e-15	-1.92962e-16	300	610	0	-4.81687e-17	-2.20082e-17	1.00429e-16	7.3402e-15	6.4412e-15	1.83258e-15	300	200	0	-4.50386e-17	-2.32958e-17	8.79019e-17	1.75456e-14	-1.89865e-14	2.37523e-15	0	0	0
500	0	4.07842e-18	-2.07574e-18	-1.09522e-17	-9.35744e-16	-1.02604e-15	-2.14607e-16	300	610	0	-4.47495e-17	-1.94726e-17	6.94017e-17	5.12509e-15	4.19615e-15	1.50716e-15	300	200	0	-4.06711e-17	-2.15484e-17	5.84495e-17	1.03545e-14	-1.24125e-14	1.29011e-15	0	0	0
500	1	4.13739e-18	-2.28138e-18	-8.74117e-18	-7.17752e-16	-7.92787e-16	-2.01465e-16	300	610	0	-3.74484e-17	-1.56932e-17	4.32883e-17	3.24047e-15	2.40508e-15	1.14036e-15	300	200	0	-3.3311e-17	-1.79746e-17	3.45472e-17	4.98549e-15	-7.15293e-15	5.12399e-16	0	0	0
500	2	3.67802e-18	-2.12762e-18	-6.42777e-18	-5.06843e-16	-5.64161e-16	-1.69889e-16	300	610	0	-2.87858e-17	-1.16492e-17	2.31134e-17	1.77056e-15	1.08855e-15	7.93515e-16	300	200	0	-2.51078e-17	-1.37768e-17	1.66856e-17	1.30416e-15	-3.27612e-15	4.16382e-18	0	0	0
500	3	2.97539e-18	-1.78555e-18	-4.33133e-18	-3.25153e-16	-3.6545e-16	-1.3148e-16	300	610	0	-2.03733e-17	-7.9352e-18	8.75804e-18	7.14337e-16	2.01827e-16	4.99488e-16	300	200	0	-1.73979e-17	-9.72074e-18	4.42671e-18	-9.67912e-16	-6.56538e-16	-2.88542e-16	0	0	0
500	4	2.21667e-18	-1.37599e-18	-2.60957e-18	-1.81923e-16	-2.0763e-16	-9.37203e-17	300	610	0	-1.31075e-17	-4.85376e-18	-5.39748e-19	2.18944e-17	-3.32058e-16	2.70885e-16	300	200	0	-1.08908e-17	-6.22975e-18	-3.14932e-18	-2.15885e-15	9.27868e-16	-4.22433e-16	0	0	0
500	5	1.51616e-18	-9.76462e-19	-1.30852e-18	-7.7883e-17	-9.21362e-17	-6.08368e-17	300	610	0	-7.36724e-18	-2.50339e-18	-5.82117e-18	-3.78837e-16	-5.99426e-16	1.07153e-16	300	200	0	-5.85108e-18	-3.47986e-18	-7.12969e-18	-2.58619e-15	1.7282e-15	-4.49049e-16	0	0	0
500	6	9.32635e-19	-6.30334e-19	-4.04471e-19	-8.77955e-18	-1.47481e-17	-3.46771e-17	300	610	0	-3.18853e-18	-8.53582e-19	-8.1637e-18	-5.64071e-16	-6.81683e-16	2.39585e-19	300	200	0	-2.25589e-18	-1.48392e-18	-8.56818e-18	-2.52355e-15	1.9823e-15	-4.10814e-16	0	0	0
500	7	4.85945e-19	-3.56176e-19	1.63537e-19	3.19983e-17	3.15046e-17	-1.55021e-17	300	610	0	-4.0582e-19	1.96749e-19	-8.53723e-18	-6.0332e-16	-6.47703e-16	-6.12588e-17	300	200	0	8.01244e-20	-1.59427e-19	-8.37369e-18	-2.18666e-15	1.89206e-15	-3.39851e-16	0	0	0
500	8	1.71183e-19	-1.56083e-19	4.70616e-19	5.16286e-17	5.43416e-17	-2.62924e-18	300	610	0	1.24249e-18	7.7718e-19	-7.73413e-18	-5.53956e-16	-5.50944e-16	-8.93138e-17	300	200	0	1.41367e-18	6.21097e-19	-7.26352e-18	-1.73227e-15	1.6146e-15	-2.58533e-16	0	0	0
500	9	-3.01996e-20	-2.24306e-20	5.91062e-19	5.67596e-17	6.09928e-17	5.08552e-18	300	610	0	2.04205e-18	1.01824e-18	-6.35029e-18	-4.59528e-16	-4.29625e-16	-9.47957e-17	300	200	0	2.01185e-18	9.9581e-19	-5.75923e-18	-1.26448e-15	1.26257e-15	-1.80955e-16	0	0	0
501	0	-1.42384e-19	5.70874e-20	5.89844e-19	5.29426e-17	5.75451e-17	8.91481e-18	300	610	0	2.25829e-18	1.03544e-18	-4.79754e-18	-3.5045e-16	-3.08651e-16	-8.66454e-17	300	200	0	2.11591e-18	1.09253e-18	-4.20769e-18	-8.44768e-16	9.09638e-16	-1.14777e-16	0	0	0
501	1	-1.89909e-19	9.60002e-20	5.18819e-19	4.44358e-17	4.8702e-17	1.00536e-17	300	610	0	2.11338e-18	9.21877e-19	-3.33279e-18	-2.45952e-16	-2.02298e-16	-7.16291e-17	300	200	0	1.92347e-18	1.01788e-18	-2.81397e-18	-5.02737e-16	5.98269e-16	-6.30434e-17	0	0	0
501	2	-1.94591e-19	1.06927e-19	4.16127e-19	3.4247e-17	3.78111e-17	9.5097e-18	300	610	0	1.77809e-18	7.46673e-19	-2.09328e-18	-1.56548e-16	-1.17031e-16	-5.44555e-17	300	200	0	1.5835e-18	8.53601e-19	-1.67715e-18	-2.46147e-16	3.47918e-16	-2.57829e-17	0	0	0
501	3	-1.74083e-19	1.00462e-19	3.07471e-19	2.43059e-17	2.70414e-17	8.0632e-18	300	610	0	1.37332e-18	5.56918e-19	-1.13105e-18	-8.64802e-17	-5.40538e-17	-3.8089e-17	300	200	0	1.19924e-18	6.57379e-19	-8.2358e-19	-6.92729e-17	1.62498e-16	-1.28598e-18	0	0	0
501	4	-1.41537e-19	8.47667e-20	2.08341e-19	1.56923e-17	1.76253e-17	6.27019e-18	300	610	0	9.76869e-19	3.81419e-19	-4.42966e-19	-3.5884e-17	-1.14003e-17	-2.41379e-17	300	200	0	8.35331e-19	4.66185e-19	-2.34625e-19	4.068e-17	3.65167e-17	1.29519e-17	0	0	0
501	5	-1.0595e-19	6.56364e-20	1.26507e-19	8.869e-18	1.01101e-17	4.49173e-18	300	610	0	6.32459e-19	2.35041e-19	5.46153e-21	-2.51547e-18	1.44826e-17	-1.32389e-17	300	200	0	5.26509e-19	3.00677e-19	1.31968e-19	9.90474e-17	-4.02701e-17	1.95938e-17	0	0	0
501	6	-7.28572e-20	4.6812e-20	6.43731e-20	3.88853e-18	4.58389e-18	2.93368e-18	300	610	0	3.59035e-19	1.22858e-19	2.62635e-19	1.69697e-17	2.76373e-17	-5.39407e-18	300	200	0	2.86178e-19	1.6967e-19	3.27008e-19	1.20797e-16	-7.96176e-17	2.10765e-17	0	0	0
501	7	-4.5144e-20	3.04077e-20	2.09745e-20	5.61395e-19	8.60059e-19	1.68811e-18	300	610	0	1.59023e-19	4.37103e-20	3.79184e-19	2.61496e-17	3.19056e-17	-2.40568e-19	300	200	0	1.13879e-19	7.4118e-20	4.00158e-19	1.189e-16	-9.27481e-17	1.94161e-17	0	0	0
501	8	-2.3828e-20	1.73507e-20	-6.47833e-21	-1.41848e-18	-1.3835e-18	7.707e-19	300	610	0	2.5067e-20	-7.00698e-21	4.00986e-19	2.83098e-17	3.05557e-17	2.75113e-18	300	200	0	1.23907e-21	1.03437e-20	3.94507e-19	1.03633e-16	-8.92396e-17	1.61466e-17	0	0	0
501	9	-8.73141e-21	7.77486e-21	-2.149e-20	-2.38769e-18	-2.50849e-18	1.51348e-19	300	610	0	-5.494e-20	-3.53316e-20	3.65713e-19	2.61766e-17	2.61365e-17	4.1432e-18	300	200	0	-6.36714e-20	-2.75567e-20	3.44223e-19	8.25e-17	-7.65827e-17	1.23417e-17	0	0	0
502	0	9.89386e-22	1.34229e-21	-2.75588e-20	-2.66027e-18	-2.85623e-18	-2.22794e-19	300	610	0	-9.43899e-20	-4.74044e-20	3.01831e-19	2.18293e-17	2.04796e-17	4.4496e-18	300	200	0	-9.34005e-20	-4.60621e-20	2.74272e-19	6.05134e-17	-6.01751e-17	8.68263e-18	0	0	0
502	1	6.46041e-21	-2.51616e-21	-2.77624e-20	-2.49982e-18	-2.71563e-18	-4.11345e-19	300	610	0	-1.05818e-19	-4.86939e-20	2.29116e-19	1.67271e-17	1.47855e-17	4.09527e-18	300	200	0	-9.93576e-20	-5.12101e-20	2.01354e-19	4.06574e-17	-4.35671e-17	5.54366e-18	0	0	0
502	2	8.83574e-21	-4.43459e-21	-2.45694e-20	-2.10952e-18	-2.31102e-18	-4.70709e-19	300	610	0	-9.97725e-20	-4.36298e-20	1.59992e-19	1.17993e-17	9.74883e-18	3.40328e-18	300	200	0	-9.09367e-20	-4.80644e-20	1.35423e-19	2.43938e-17	-2.88241e-17	3.07796e-18	0	0	0
502	3	9.148e-21	-5.00888e-21	-1.98044e-20	-1.63362e-18	-1.80286e-18	-4.48721e-19	300	610	0	-8.44012e-20	-3.55164e-20	1.01174e-19	7.55934e-18	5.6907e-18	2.59967e-18	300	200	0	-7.52532e-20	-4.05253e-20	8.13698e-20	1.21347e-17	-1.69109e-17	1.29333e-18	0	0	0
502	4	8.23686e-21	-4.74189e-21	-1.47035e-20	-1.16522e-18	-1.29574e-18	-3.8258e-19	300	610	0	-6.55007e-20	-2.66171e-20	5.52942e-20	4.22028e-18	2.67899e-18	1.82768e-18	300	200	0	-5.72639e-20	-3.1359e-20	4.05907e-20	3.63952e-18	-8.04529e-18	1.1306e-19	0	0	0
502	5	6.73096e-21	-4.02303e-21	-1.00177e-20	-7.56998e-19	-8.49692e-19	-2.98939e-19	300	610	0	-4.68245e-20	-1.83271e-20	2.2323e-20	1.79732e-18	6.28008e-19	1.16592e-18	300	200	0	-4.00936e-20	-2.23501e-20	1.23053e-20	-1.67871e-18	-1.98877e-18	-5.79018e-19	0	0	0
502	6	5.06264e-21	-3.13007e-21	-6.12928e-21	-4.32035e-19	-4.9193e-19	-2.15208e-19	300	610	0	-3.0504e-20	-1.13756e-20	7.04688e-22	1.89949e-19	-6.26084e-19	6.46436e-19	300	200	0	-2.54414e-20	-1.45057e-20	-5.42459e-21	-4.53628e-18	1.73055e-18	-9.07896e-19	0	0	0
502	7	3.49984e-21	-2.24348e-21	-3.16284e-21	-1.93687e-19	-2.27583e-19	-1.41409e-19	300	610	0	-1.74836e-20	-6.02264e-21	-1.18088e-20	-7.56857e-19	-1.27248e-18	2.70685e-19	300	200	0	-1.39838e-20	-8.26612e-21	-1.49716e-20	-5.63841e-18	3.66265e-18	-9.88741e-19	0	0	0
502	8	2.18404e-21	-1.46626e-21	-1.0802e-21	-3.35564e-20	-4.84633e-20	-8.21186e-20	300	610	0	-7.91306e-21	-2.22688e-21	-1.75955e-20	-1.21099e-18	-1.49242e-18	2.23743e-20	300	200	0	-5.72902e-21	-3.69314e-21	-1.86757e-20	-5.59984e-18	4.33684e-18	-9.17339e-19	0	0	0
502	9	1.16713e-21	-8.44575e-22	2.46012e-22	6.25116e-20	6.03e-20	-3.82389e-20	300	610	0	-1.46702e-21	2.20998e-22	-1.88248e-20	-1.32771e-18	-1.44093e-18	-1.2306e-19	300	200	0	-2.99889e-22	-6.23578e-22	-1.85788e-20	-4.91003e-18	4.2074e-18	-7.66918e-19	0	0	0
503	0	4.43303e-22	-3.86445e-22	9.79186e-22	1.10293e-19	1.15644e-19	-8.45116e-21	300	610	0	2.41405e-21	1.60206e-21	-1.72872e-20	-1.23652e-18	-1.23954e-18	-1.92006e-19	300	200	0	2.85735e-21	1.21562e-21	-1.6308e-20	-3.92801e-18	3.63135e-18	-5.88996e-19	0	0	0
503	1	-2.57156e-23	-7.69677e-23	1.28398e-21	1.24615e-19	1.33677e-19	9.68293e-21	300	610	0	4.35766e-21	2.2051e-21	-1.43421e-20	-1.03667e-18	-9.75963e-19	-2.08754e-19	300	200	0	4.33194e-21	2.12813e-21	-1.30581e-20	-2.89509e-18	2.8672e-18	-4.16477e-19	0	0	0
503	2	-2.92312e-22	1.10143e-22	1.30614e-21	1.17993e-19	1.28107e-19	1.89547e-20	300	610	0	4.9556e-21	2.28891e-21	-1.09388e-20	-7.98169e-19	-7.0806e-19	-1.93495e-19	300	200	0	4.66328e-21	2.39905e-21	-9.63268e-21	-1.95604e-18	2.08601e-18	-2.67633e-19	0	0	0
503	3	-4.10741e-22	2.04591e-22	1.16316e-21	1.00117e-19	1.09631e-19	2.20256e-20	300	610	0	4.70855e-21	2.06421e-21	-7.67795e-21	-5.6588e-19	-4.6961e-19	-1.61652e-19	300	200	0	4.29781e-21	2.2688e-21	-6.51479e-21	-1.18292e-18	1.38816e-18	-1.50146e-19	0	0	0
503	4	-4.29862e-22	2.34501e-22	9.42271e-22	7.79034e-20	8.59377e-20	2.11653e-20	300	610	0	4.00513e-21	1.6889e-21	-4.8877e-21	-3.64858e-19	-2.76524e-19	-1.24071e-19	300	200	0	3.57527e-21	1.92341e-21	-3.94543e-21	-5.97385e-19	8.21428e-19	-6.46952e-20	0	0	0
503	5	-3.89605e-22	2.2374e-22	7.0293e-22	5.58434e-20	6.20691e-20	1.81472e-20	300	610	0	3.12319e-21	1.27177e-21	-2.7007e-21	-2.0578e-19	-1.3254e-19	-8.76716e-20	300	200	0	2.73359e-21	1.49551e-21	-1.99777e-21	-1.89506e-19	3.97649e-19	-7.85218e-21	0	0	0
503	6	-3.20008e-22	1.90877e-22	4.81513e-22	3.65021e-20	4.09456e-20	1.42483e-20	300	610	0	2.24375e-21	8.80304e-22	-1.1213e-21	-8.97835e-20	-3.39545e-20	-5.62909e-20	300	200	0	1.92375e-21	1.07118e-21	-6.39784e-22	6.75991e-20	1.06586e-19	2.5766e-20	0	0	0
503	7	-2.41841e-22	1.49225e-22	2.96801e-22	2.10298e-20	2.39189e-20	1.03079e-20	300	610	0	1.47061e-21	5.50279e-22	-7.95286e-23	-1.23868e-20	2.67757e-20	-3.15373e-20	300	200	0	1.22877e-21	6.99504e-22	2.17273e-22	2.07362e-19	-7.3468e-20	4.20229e-20	0	0	0
503	8	-1.68065e-22	1.07486e-22	1.55215e-22	9.62665e-21	1.12777e-20	6.8134e-21	300	610	0	8.50755e-22	2.94923e-22	5.28919e-22	3.35893e-20	5.85003e-20	-1.35451e-20	300	200	0	6.8269e-22	4.0241e-22	6.84134e-22	2.62996e-19	-1.68231e-19	4.63596e-20	0	0	0
503	9	-1.05609e-22	7.06732e-23	5.53037e-23	1.92269e-21	2.66497e-21	3.9919e-21	300	610	0	3.92937e-22	1.12944e-22	8.15687e-22	5.60187e-20	6.97657e-20	-1.58554e-21	300	200	0	2.87328e-22	1.83617e-22	8.70991e-22	2.63628e-19	-2.02658e-19	4.33258e-20	0	0	0
504	0	-5.71095e-23	4.10815e-23	-8.73379e-24	-2.73595e-21	-2.60464e-21	1.89374e-21	300	610	0	8.28668e-23	-5.15094e-24	8.83314e-22	6.22356e-20	6.7925e-20	5.47965e-21	300	200	0	2.57573e-23	3.59305e-23	8.7458e-22	2.3256e-19	-1.9829e-19	3.6416e-20	0	0	0
504	1	-2.24155e-23	1.91697e-23	-4.45109e-23	-5.08824e-21	-5.32387e-21	4.61621e-22	300	610	0	-1.05289e-22	-7.24357e-23	8.16883e-22	5.839e-20	5.87682e-20	8.88848e-21	300	200	0	-1.27704e-22	-5.3266e-23	7.72372e-22	1.8697e-19	-1.72137e-19	2.81015e-20	0	0	0
504	2	2.04368e-25	4.28605e-24	-5.97743e-23	-5.83405e-21	-6.25255e-21	-4.16816e-22	300	610	0	-2.00916e-22	-1.02485e-22	6.81295e-22	4.92174e-20	4.64969e-20	9.78866e-21	300	200	0	-2.00711e-22	-9.8199e-23	6.21521e-22	1.38467e-19	-1.36578e-19	1.99706e-20	0	0	0
504	3	1.31853e-23	-4.78236e-24	-6.14233e-23	-5.56729e-21	-6.04104e-21	-8.72179e-22	300	610	0	-2.31942e-22	-1.07543e-22	5.22112e-22	3.80757e-20	3.38979e-20	9.13917e-21	300	200	0	-2.18757e-22	-1.12325e-22	4.60688e-22	9.40709e-20	-9.98493e-20	1.29148e-20	0	0	0
504	4	1.90767e-23	-9.42607e-24	-5.50482e-23	-4.75016e-21	-5.19919e-21	-1.03e-21	300	610	0	-2.22128e-22	-9.76294e-23	3.6834e-22	2.71302e-20	2.26126e-20	7.67612e-21	300	200	0	-2.03051e-22	-1.07056e-22	3.13292e-22	5.73299e-20	-6.68277e-20	7.31826e-21	0	0	0
504	5	2.01895e-23	-1.09722e-23	-4.48198e-23	-3.714e-21	-4.09529e-21	-9.97945e-22	300	610	0	-1.90002e-22	-8.02897e-23	2.36013e-22	1.76024e-20	1.34281e-20	5.91976e-21	300	200	0	-1.69812e-22	-9.12618e-23	1.91194e-22	2.93705e-20	-3.98743e-20	3.22801e-21	0	0	0
504	6	1.84223e-23	-1.05529e-23	-3.35952e-23	-2.67547e-21	-2.97234e-21	-8.60532e-22	300	610	0	-1.48878e-22	-6.07476e-23	1.31793e-22	1.00258e-20	6.54653e-21	4.20415e-21	300	200	0	-1.30456e-22	-7.13005e-23	9.81981e-23	9.79345e-21	-1.96234e-20	4.91457e-22	0	0	0
504	7	1.52098e-23	-9.05371e-24	-2.31363e-23	-1.75937e-21	-1.97232e-21	-6.78929e-22	300	610	0	-1.07484e-22	-4.22692e-23	5.61588e-23	4.47425e-21	1.80943e-21	2.71652e-21	300	200	0	-9.22739e-23	-5.1323e-23	3.30225e-23	-2.63001e-21	-5.6405e-21	-1.14053e-21	0	0	0
504	8	1.15494e-23	-7.11231e-24	-1.43645e-23	-1.0229e-21	-1.16221e-21	-4.93571e-22	300	610	0	-7.08693e-23	-2.66055e-23	5.97708e-24	7.4895e-22	-1.1299e-21	1.53732e-21	300	200	0	-5.93199e-23	-3.37178e-23	-8.3874e-24	-9.45933e-21	3.07147e-21	-1.94285e-21	0	0	0
504	9	8.06783e-24	-5.14813e-24	-7.60851e-24	-4.77514e-22	-5.57871e-22	-3.28153e-22	300	610	0	-4.13684e-23	-1.44276e-23	-2.35876e-23	-1.48221e-21	-2.68516e-21	6.76059e-22	300	200	0	-3.33005e-23	-1.95757e-23	-3.11961e-23	-1.22581e-20	7.71422e-21	-2.17252e-21	0	0	0
505	0	5.10423e-24	-3.40504e-24	-2.81703e-24	-1.0701e-22	-1.43893e-22	-1.93922e-22	300	610	0	-1.94746e-23	-5.70576e-24	-3.77736e-23	-2.5883e-21	-3.25922e-21	1.00269e-22	300	200	0	-1.43704e-23	-9.1108e-24	-4.05906e-23	-1.24057e-20	9.46386e-21	-2.04555e-21	0	0	0
505	1	2.79175e-24	-1.99688e-24	2.73699e-25	1.1877e-22	1.1128e-22	-9.36248e-23	300	610	0	-4.56495e-24	-1.08554e-26	-4.14263e-23	-2.91566e-21	-3.20069e-21	-2.42736e-22	300	200	0	-1.77319e-24	-2.00773e-24	-4.11526e-23	-1.10116e-20	9.34148e-21	-1.72866e-21	0	0	0
505	2	1.12934e-24	-9.49177e-25	2.01809e-24	2.34423e-22	2.44725e-22	-2.47966e-23	300	610	0	4.55166e-24	3.26473e-24	-3.85874e-23	-2.75625e-21	-2.78544e-21	-4.11007e-22	300	200	0	5.681e-24	2.31556e-24	-3.65693e-23	-8.89712e-21	8.15738e-21	-1.34037e-21	0	0	0
505	3	3.88937e-26	-2.33634e-25	2.78042e-24	2.72968e-22	2.92272e-22	1.77326e-23	300	610	0	9.25059e-24	4.7588e-24	-3.23545e-23	-2.33599e-21	-2.2146e-21	-4.58752e-22	300	200	0	9.28948e-24	4.52516e-24	-2.95741e-23	-6.62067e-21	6.50402e-21	-9.57314e-22	0	0	0
505	4	-5.92699e-25	2.05623e-25	2.88722e-24	2.62585e-22	2.84763e-22	4.00707e-23	300	610	0	1.08493e-23	5.05044e-24	-2.49135e-23	-1.81585e-21	-1.62236e-21	-4.31509e-22	300	200	0	1.02566e-23	5.25607e-24	-2.20263e-23	-4.52247e-21	4.77797e-21	-6.2294e-22	0	0	0
505	5	-8.8517e-25	4.33659e-25	2.6044e-24	2.25309e-22	2.46495e-22	4.81366e-23	300	610	0	1.0475e-23	4.61599e-24	-1.76649e-23	-1.3003e-21	-1.08842e-21	-3.64399e-22	300	200	0	9.58987e-24	5.04965e-24	-1.50605e-23	-2.77691e-21	3.21592e-21	-3.56422e-22	0	0	0
505	6	-9.47792e-25	5.13066e-25	2.13129e-24	1.77014e-22	1.95104e-22	4.7035e-23	300	610	0	9.01094e-24	3.81585e-24	-1.13913e-23	-8.48854e-22	-6.51665e-22	-2.82368e-22	300	200	0	8.06315e-24	4.32892e-24	-9.25999e-24	-1.44222e-21	1.93441e-21	-1.60692e-22	0	0	0
505	7	-8.70796e-25	4.9755e-25	1.60516e-24	1.28143e-22	1.42295e-22	4.07938e-23	300	610	0	7.09483e-24	2.90087e-24	-6.4261e-24	-4.88091e-22	-3.22858e-22	-2.01539e-22	300	200	0	6.22403e-24	3.39842e-24	-4.82093e-24	-5.02894e-22	9.66965e-22	-2.89984e-23	0	0	0
505	8	-7.22706e-25	4.29309e-25	1.11129e-24	8.4766e-23	9.4968e-23	3.23419e-23	300	610	0	5.14727e-24	2.02894e-24	-2.80521e-24	-2.22477e-22	-9.53166e-23	-1.31038e-22	300	200	0	4.42457e-24	2.45825e-24	-1.69392e-24	9.71318e-23	2.95447e-22	5.01763e-23	0	0	0
505	9	-5.51397e-25	3.3889e-25	6.94847e-25	4.97203e-23	5.64345e-23	2.36264e-23	300	610	0	3.41384e-24	1.28573e-24	-3.88922e-25	-4.32373e-23	4.68725e-23	-7.48799e-23	300	200	0	2.86244e-24	1.62462e-24	3.05925e-25	4.30537e-22	-1.25868e-22	8.97156e-23	0	0	0
506	0	-3.87162e-25	2.46499e-25	3.72568e-25	2.36429e-23	2.75511e-23	1.57986e-23	300	610	0	2.01019e-24	7.05123e-25	1.04669e-24	6.4972e-23	1.23036e-22	-3.36644e-23	300	200	0	1.62302e-24	9.51621e-25	1.41926e-24	5.70898e-22	-3.53097e-22	1.01753e-22	0	0	0
506	1	-2.46576e-25	1.63989e-25	1.42854e-25	5.8308e-24	7.65985e-24	9.4144e-24	300	610	0	9.63488e-25	2.87235e-25	1.74731e-24	1.19441e-22	1.52157e-22	-5.95384e-24	300	200	0	7.16912e-25	4.51224e-25	1.89016e-24	5.83533e-22	-4.41644e-22	9.65416e-23	0	0	0
506	2	-1.36348e-25	9.6999e-26	-6.25253e-27	-5.10546e-24	-4.68992e-24	4.62136e-24	300	610	0	2.46816e-25	1.27245e-26	1.94181e-24	1.36517e-22	1.5076e-22	1.06882e-23	300	200	0	1.10468e-25	1.09723e-25	1.93556e-24	5.21226e-22	-4.399e-22	8.20355e-23	0	0	0
506	3	-5.67155e-26	4.6918e-26	-9.12359e-26	-1.07846e-23	-1.12313e-23	1.31461e-24	300	610	0	-1.94662e-25	-1.46623e-25	1.82212e-24	1.30059e-22	1.31982e-22	1.89823e-23	300	200	0	-2.51378e-25	-9.97048e-26	1.73089e-24	4.23259e-22	-3.8645e-22	6.39144e-23	0	0	0
506	4	-4.16909e-27	1.25301e-26	-1.2922e-25	-1.2764e-23	-1.36532e-23	-7.43338e-25	300	610	0	-4.25282e-25	-2.20759e-25	1.53607e-24	1.1084e-22	1.0545e-22	2.14878e-23	300	200	0	-4.29451e-25	-2.08229e-25	1.40685e-24	3.1647e-22	-3.09644e-22	4.58755e-23	0	0	0
506	5	2.65396e-26	-8.73516e-27	-1.35652e-25	-1.23803e-23	-1.34179e-23	-1.83794e-24	300	610	0	-5.07173e-25	-2.37063e-25	1.18846e-24	8.65746e-23	7.7623e-23	2.03665e-23	300	200	0	-4.80633e-25	-2.45798e-25	1.05281e-24	2.1734e-22	-2.28567e-22	3.00345e-23	0	0	0
506	6	4.10314e-26	-1.99202e-26	-1.23177e-25	-1.06836e-23	-1.16828e-23	-2.24815e-24	300	610	0	-4.93789e-25	-2.18174e-25	8.4691e-25	6.23015e-23	5.23693e-23	1.72936e-23	300	200	0	-4.52757e-25	-2.38094e-25	7.23732e-25	1.34433e-22	-1.54701e-22	1.73458e-23	0	0	0
506	7	4.44716e-26	-2.39761e-26	-1.01319e-25	-8.43438e-24	-9.29237e-24	-2.21596e-24	300	610	0	-4.27221e-25	-1.81301e-25	5.49562e-25	4.09178e-23	3.16059e-23	1.3465e-23	300	200	0	-3.8275e-25	-2.05277e-25	4.48242e-25	7.07377e-23	-9.37872e-23	7.9824e-24	0	0	0
506	8	4.11473e-26	-2.34495e-26	-7.6672e-26	-6.13558e-24	-6.81009e-24	-1.93326e-24	300	610	0	-3.38013e-25	-1.38486e-25	3.13079e-25	2.37447e-23	1.58998e-23	9.65836e-24	300	200	0	-2.96865e-25	-1.61935e-25	2.36407e-25	2.56822e-23	-4.7583e-23	1.64718e-24	0	0	0
506	9	3.43303e-26	-2.03509e-26	-5.33598e-26	-4.08236e-24	-4.57097e-24	-1.54023e-24	300	610	0	-2.46423e-25	-9.7358e-26	1.39787e-25	1.10401e-23	4.97388e-24	6.31822e-24	300	200	0	-2.12092e-25	-1.17709e-25	8.6427e-26	-3.28445e-24	-1.53448e-23	-2.19165e-24	0	0	0
507	0	2.63178e-26	-1.61431e-26	-3.35947e-26	-2.41515e-24	-2.73861e-24	-1.13062e-24	300	610	0	-1.64383e-25	-6.2104e-26	2.34859e-26	2.41928e-24	-1.90101e-24	3.64451e-24	300	200	0	-1.38065e-25	-7.82471e-26	-1.01088e-26	-1.95473e-23	5.02014e-24	-4.13749e-24	0	0	0
507	1	1.85732e-26	-1.17991e-26	-1.82253e-26	-1.16863e-24	-1.35858e-24	-7.60316e-25	300	610	0	-9.76156e-26	-3.44303e-26	-4.61816e-26	-2.8257e-24	-5.62708e-24	1.67274e-24	300	200	0	-7.90424e-26	-4.62294e-26	-6.44069e-26	-2.65671e-23	1.61304e-23	-4.76296e-24	0	0	0
507	2	1.19061e-26	-7.89477e-27	-7.21577e-27	-3.12615e-25	-4.03155e-25	-4.56761e-25	300	610	0	-4.75894e-26	-1.44144e-26	-8.0731e-26	-5.50441e-24	-7.09851e-24	3.39635e-25	300	200	0	-3.56833e-26	-2.23091e-26	-8.79468e-26	-2.74357e-23	2.05952e-23	-4.55471e-24	0	0	0
507	3	6.65332e-27	-4.70873e-27	-2.55197e-29	2.16824e-25	1.94235e-25	-2.27774e-25	300	610	0	-1.31529e-26	-1.18758e-27	-9.09701e-26	-6.38828e-24	-7.09818e-24	-4.67328e-25	300	200	0	-6.49958e-27	-5.89631e-27	-9.09956e-26	-2.46641e-23	2.07067e-23	-3.89194e-24	0	0	0
507	4	2.83998e-27	-2.31551e-27	4.11157e-27	4.95374e-25	5.14548e-25	-6.89614e-26	300	610	0	8.21456e-27	6.55875e-27	-8.60111e-26	-6.13481e-24	-6.25171e-24	-8.75575e-25	300	200	0	1.10545e-26	4.24325e-27	-8.18995e-26	-2.01299e-23	1.83021e-23	-3.04686e-24	0	0	0
507	5	3.08904e-28	-6.63454e-28	5.99999e-27	5.96466e-25	6.37365e-25	3.057e-26	300	610	0	1.95204e-26	1.02306e-26	-7.29053e-26	-5.25766e-24	-5.01968e-24	-1.00591e-24	300	200	0	1.98293e-26	9.5671e-27	-6.69053e-26	-1.5123e-23	1.47375e-23	-2.19772e-24	0	0	0
507	6	-1.18317e-27	3.65496e-28	6.37039e-27	5.83475e-25	6.31989e-25	8.41511e-26	300	610	0	2.36934e-26	1.11219e-26	-5.66779e-26	-4.1265e-24	-3.71284e-24	-9.60912e-25	300	200	0	2.25102e-26	1.14874e-26	-5.03075e-26	-1.04413e-23	1.09309e-23	-1.44749e-24	0	0	0
507	7	-1.89998e-27	9.13515e-28	5.82384e-27	5.06442e-25	5.53549e-25	1.04925e-25	300	610	0	2.32678e-26	1.03084e-26	-4.05905e-26	-2.98415e-24	-2.51881e-24	-8.20477e-25	300	200	0	2.13679e-26	1.12219e-26	-3.47667e-26	-6.50462e-24	7.43909e-24	-8.43558e-25	0	0	0
507	8	-2.08558e-27	1.11969e-27	4.81526e-27	4.0177e-25	4.42453e-25	1.04359e-25	300	610	0	2.0249e-26	8.61165e-27	-2.65017e-26	-1.97157e-24	-1.532e-24	-6.41912e-25	300	200	0	1.81635e-26	9.73133e-27	-2.16864e-26	-3.46573e-24	4.54454e-24	-3.95756e-25	0	0	0
507	9	-1.94364e-27	1.10473e-27	3.66127e-27	2.93688e-25	3.25827e-25	9.15913e-26	300	610	0	1.60992e-26	6.60937e-27	-1.52416e-26	-1.15433e-24	-7.81975e-25	-4.62714e-25	300	200	0	1.41555e-26	7.7141e-27	-1.15803e-26	-1.30531e-24	2.33849e-24	-9.1108e-26	0	0	0
508	0	-1.6303e-27	9.64418e-28	2.56127e-27	1.96531e-25	2.19925e-25	7.33306e-26	300	610	0	1.17938e-26	4.67016e-27	-6.95043e-27	-5.46825e-25	-2.57517e-25	-3.04517e-25	300	200	0	1.01635e-26	5.63458e-27	-4.38916e-27	9.24527e-26	7.91309e-25	9.4912e-26	0	0	0
508	1	-1.25577e-27	7.68764e-28	1.62345e-27	1.17239e-25	1.32817e-25	5.40887e-26	300	610	0	7.91229e-27	2.9984e-27	-1.35474e-27	-1.32347e-25	7.47227e-26	-1.77255e-25	300	200	0	6.65651e-27	3.76717e-27	2.68712e-28	8.85074e-25	-1.92587e-25	1.90549e-25	0	0	0
508	2	-8.90719e-28	5.64616e-28	8.90698e-28	5.76725e-26	6.68985e-26	3.65769e-26	300	610	0	4.73727e-27	1.67974e-27	2.02403e-27	1.21737e-25	2.56836e-25	-8.29527e-26	300	200	0	3.84655e-27	2.24436e-27	2.91473e-27	1.23527e-24	-7.35318e-25	2.22817e-25	0	0	0
508	3	-5.74634e-28	3.79924e-28	3.63207e-28	1.65484e-26	2.10227e-26	2.21475e-26	300	610	0	2.34698e-27	7.21309e-28	3.72534e-27	2.53309e-25	3.30921e-25	-1.88433e-26	300	200	0	1.77235e-27	1.10123e-27	4.08855e-27	1.28934e-24	-9.59693e-25	2.14804e-25	0	0	0
508	4	-3.2439e-28	2.28439e-28	1.66217e-29	-9.06888e-27	-7.86007e-27	1.12108e-26	300	610	0	6.92868e-28	8.42581e-29	4.25936e-27	2.98755e-25	3.34062e-25	2.02632e-26	300	200	0	3.68478e-28	3.12697e-28	4.27598e-27	1.16671e-24	-9.74279e-25	1.84587e-25	0	0	0
508	5	-1.41836e-28	1.14107e-28	-1.8463e-28	-2.27164e-26	-2.35292e-26	3.58613e-27	300	610	0	-3.40775e-28	-2.92061e-28	4.05857e-27	2.89266e-25	2.96039e-25	4.03316e-26	300	200	0	-4.82611e-28	-1.77954e-28	3.87394e-27	9.57098e-25	-8.66506e-25	1.45207e-25	0	0	0
508	6	-1.99662e-29	3.47672e-29	-2.78327e-28	-2.78546e-26	-2.97328e-26	-1.22525e-27	300	610	0	-8.94441e-28	-4.73605e-28	3.45924e-27	2.49322e-25	2.38883e-25	4.70614e-26	300	200	0	-9.14407e-28	-4.38838e-28	3.18092e-27	7.22472e-25	-7.01233e-25	1.05252e-25	0	0	0
508	7	5.24835e-29	-1.49945e-29	-2.99015e-28	-2.74879e-26	-2.97548e-26	-3.84548e-27	300	610	0	-1.10613e-27	-5.21518e-28	2.70223e-27	1.96631e-25	1.7754e-25	4.53198e-26	300	200	0	-1.05365e-27	-5.36513e-28	2.40322e-27	5.01437e-25	-5.22604e-25	6.97319e-26	0	0	0
508	8	8.78813e-29	-4.18174e-29	-2.75259e-28	-2.39998e-26	-2.62199e-26	-4.89351e-27	300	610	0	-1.09597e-27	-4.86888e-28	1.94481e-27	1.42893e-25	1.21103e-25	3.89152e-26	300	200	0	-1.00808e-27	-5.28705e-28	1.66955e-27	3.14569e-25	-3.57594e-25	4.09955e-26	0	0	0
508	9	9.77556e-29	-5.22535e-29	-2.28783e-28	-1.9133e-26	-2.10614e-26	-4.91264e-27	300	610	0	-9.59453e-28	-4.08928e-28	1.27746e-27	9.49595e-26	7.42167e-26	3.05932e-26	300	200	0	-8.61698e-28	-4.61182e-28	1.04868e-27	1.69625e-25	-2.20087e-25	1.95858e-26	0	0	0
509	0	9.17779e-29	-5.20239e-29	-1.74785e-28	-1.40536e-26	-1.55845e-26	-4.33793e-27	300	610	0	-7.66575e-28	-3.1535e-28	7.41464e-28	5.60786e-26	3.84106e-26	2.2161e-26	300	200	0	-6.74797e-28	-3.67374e-28	5.66679e-28	6.6065e-26	-1.14787e-25	4.94119e-27	0	0	0
509	1	7.73988e-29	-4.56893e-29	-1.229e-28	-9.45771e-27	-1.05775e-26	-3.49031e-27	300	610	0	-5.64284e-28	-2.2395e-28	3.44889e-28	2.70381e-26	1.32443e-26	1.46707e-26	300	200	0	-4.86885e-28	-2.69639e-28	2.21989e-28	-1.35337e-27	-4.05595e-26	-4.0679e-27	0	0	0
509	2	5.99037e-29	-3.65999e-29	-7.84157e-29	-5.68768e-27	-6.43757e-27	-2.58684e-27	300	610	0	-3.807e-28	-1.44699e-28	7.57589e-29	7.11755e-27	-2.80413e-27	8.61509e-27	300	200	0	-3.20796e-28	-1.81299e-28	-2.65682e-30	-3.99543e-26	6.95357e-27	-8.76268e-27	0	0	0
509	3	4.27028e-29	-2.70103e-29	-4.34904e-29	-2.84199e-27	-3.28981e-27	-1.75897e-27	300	610	0	-2.29759e-28	-8.18817e-29	-8.80103e-29	-5.18437e-27	-1.16969e-26	4.10624e-27	300	200	0	-1.87056e-28	-1.08892e-28	-1.31501e-28	-5.73844e-26	3.34422e-26	-1.04172e-26	0	0	0
509	4	2.77219e-29	-1.82765e-29	-1.82249e-29	-8.67015e-28	-1.08778e-27	-1.07327e-27	300	610	0	-1.15582e-28	-3.60024e-29	-1.71677e-28	-1.16393e-26	-1.54152e-26	1.02431e-27	300	200	0	-8.78604e-29	-5.42789e-29	-1.89901e-28	-6.05642e-26	4.46848e-26	-1.01265e-26	0	0	0
509	5	1.58034e-29	-1.10759e-29	-1.52557e-30	3.71868e-28	3.07974e-28	-5.51069e-28	300	610	0	-3.61559e-29	-5.33169e-30	-1.99313e-28	-1.39628e-26	-1.57152e-26	-8.69773e-28	300	200	0	-2.03525e-29	-1.64076e-29	-2.00838e-28	-5.51716e-26	4.58211e-26	-8.75203e-27	0	0	0
509	6	7.06674e-30	-5.61542e-30	8.2576e-30	1.03983e-27	1.07375e-27	-1.85126e-28	300	610	0	1.38211e-29	1.29382e-29	-1.91439e-28	-1.3634e-26	-1.4014e-26	-1.85508e-27	300	200	0	2.08878e-29	7.32274e-30	-1.83181e-28	-4.54933e-26	4.10115e-26	-6.91831e-27	0	0	0
509	7	1.20104e-30	-1.8064e-30	1.28979e-29	1.2999e-27	1.38601e-27	4.73453e-29	300	610	0	4.09076e-29	2.18999e-29	-1.64087e-28	-1.18195e-26	-1.13651e-26	-2.20041e-27	300	200	0	4.21086e-29	2.00935e-29	-1.51189e-28	-3.45048e-26	3.33565e-26	-5.03917e-27	0	0	0
509	8	-2.31465e-30	5.98965e-31	1.40281e-29	1.29445e-27	1.4003e-27	1.7536e-28	300	610	0	5.16038e-29	2.44414e-29	-1.28798e-28	-9.36703e-27	-8.48711e-27	-2.13662e-27	300	200	0	4.92891e-29	2.50404e-29	-1.1477e-28	-2.40732e-26	2.49784e-26	-3.35796e-27	0	0	0
509	9	-4.06003e-30	1.91052e-30	1.30054e-29	1.13698e-27	1.24156e-27	2.28055e-28	300	610	0	5.16011e-29	2.29886e-29	-9.31529e-29	-6.8402e-27	-5.82052e-27	-1.8452e-27	300	200	0	4.75411e-29	2.48992e-29	-8.01475e-29	-1.52053e-26	1.71833e-26	-1.991e-27	0	0	0
510	0	-4.57949e-30	2.43682e-30	1.08669e-29	9.10891e-28	1.00227e-27	2.31162e-28	300	610	0	4.54474e-29	1.94126e-29	-6.15523e-29	-4.57187e-27	-3.59341e-27	-1.45765e-27	300	200	0	4.0868e-29	2.18494e-29	-5.06855e-29	-8.29389e-27	1.06528e-26	-9.67682e-28	0	0	0
510	1	-4.33216e-30	2.44889e-30	8.34169e-30	6.72298e-28	7.45197e-28	2.05388e-28	300	610	0	3.64909e-29	1.5042e-29	-3.6045e-29	-2.72261e-27	-1.88451e-27	-1.06105e-27	300	200	0	3.21587e-29	1.74909e-29	-2.77033e-29	-3.33131e-27	5.62806e-27	-2.63954e-28	0	0	0
510	2	-3.67345e-30	2.16386e-30	5.8953e-30	4.54964e-28	5.08544e-28	1.66082e-28	300	610	0	2.69907e-29	1.07358e-29	-1.7082e-29	-1.33477e-27	-6.77289e-28	-7.06512e-28	300	200	0	2.33172e-29	1.28996e-29	-1.11867e-29	-8.08962e-29	2.06804e-27	1.72126e-28	0	0	0
510	3	-2.85676e-30	1.74199e-30	3.78587e-30	2.75764e-28	3.11849e-28	1.23682e-28	300	610	0	1.83106e-29	6.97992e-30	-4.14263e-30	-3.77696e-28	9.7552e-29	-4.18439e-28	300	200	0	1.54538e-29	8.72192e-30	-3.56751e-31	1.79758e-27	-2.25356e-28	4.02328e-28	0	0	0
510	4	-2.04661e-30	1.29175e-30	2.12169e-30	1.39855e-28	1.61579e-28	8.45578e-29	300	610	0	1.11368e-29	3.98831e-30	3.79079e-30	2.17608e-28	5.31417e-28	-2.02922e-28	300	200	0	9.09024e-30	5.28006e-30	5.91248e-30	2.66329e-27	-1.51708e-27	4.86716e-28	0	0	0
510	5	-1.3368e-30	8.78874e-31	9.11901e-31	4.50399e-29	5.59166e-29	5.1982e-29	300	610	0	5.68451e-30	1.79277e-30	7.90017e-30	5.33935e-28	7.1751e-28	-5.48168e-29	300	200	0	4.34771e-30	2.67165e-30	8.81207e-30	2.84351e-27	-2.07888e-27	4.77206e-28	0	0	0
510	6	-7.69316e-31	5.36707e-31	1.07612e-31	-1.48442e-29	-1.15008e-29	2.70549e-29	300	610	0	1.87195e-30	3.16703e-31	9.32096e-30	6.52148e-28	7.38959e-28	3.68719e-29	300	200	0	1.10263e-30	8.5341e-31	9.42857e-30	2.6081e-27	-2.15404e-27	4.14844e-28	0	0	0
510	7	-3.51319e-31	2.75989e-31	-3.67645e-31	-4.75048e-29	-4.88913e-29	9.49739e-30	300	610	0	-5.43276e-31	-5.69725e-31	9.02655e-30	6.42363e-28	6.63189e-28	8.51924e-29	300	200	0	-8.94595e-31	-2.93736e-31	8.65891e-30	2.16181e-27	-1.94043e-27	3.29528e-28	0	0	0
510	8	-6.91043e-32	9.31835e-32	-5.97062e-31	-6.06193e-29	-6.456e-29	-1.72964e-30	300	610	0	-1.86714e-30	-1.01145e-30	7.78109e-30	5.60151e-28	5.40556e-28	1.02817e-28	300	200	0	-1.93624e-30	-9.18269e-31	7.18403e-30	1.64747e-27	-1.58627e-27	2.41188e-28	0	0	0
510	9	1.01394e-31	-2.30304e-32	-6.57781e-31	-6.09322e-29	-6.58715e-29	-7.97841e-30	300	610	0	-2.40569e-30	-1.14483e-30	6.13731e-30	4.46099e-28	4.056e-28	1.00692e-28	300	200	0	-2.30429e-30	-1.16786e-30	5.47953e-30	1.15533e-27	-1.19352e-27	1.61641e-28	0	0	0
511	0	1.87334e-31	-8.71019e-32	-6.14268e-31	-5.38474e-29	-5.87721e-29	-1.06199e-29	300	610	0	-2.42851e-30	-1.08503e-30	4.4605e-30	3.27339e-28	2.7965e-28	8.74655e-29	300	200	0	-2.24117e-30	-1.17213e-30	3.84623e-30	7.34625e-28	-8.25415e-28	9.66339e-29	0	0	0
511	1	2.1441e-31	-1.13555e-31	-5.16013e-31	-4.33541e-29	-4.76831e-29	-1.08725e-29	300	610	0	-2.15209e-30	-9.21281e-31	2.96461e-30	2.2003e-28	1.73893e-28	6.94326e-29	300	200	0	-1.93768e-30	-1.03484e-30	2.44859e-30	4.05157e-28	-5.1536e-28	4.77367e-29	0	0	0
511	2	2.04414e-31	-1.15226e-31	-3.98e-31	-3.2152e-29	-3.56225e-29	-9.72145e-30	300	610	0	-1.73658e-30	-7.17294e-31	1.75109e-30	1.321e-28	9.23554e-29	5.07865e-29	300	200	0	-1.53216e-30	-8.3252e-31	1.35309e-30	1.67424e-28	-2.75649e-28	1.39317e-29	0	0	0
511	3	1.74296e-31	-1.02449e-31	-2.82697e-31	-2.1878e-29	-2.44411e-29	-7.90061e-30	300	610	0	-1.29064e-30	-5.14492e-31	8.44598e-31	6.57948e-29	3.44643e-29	3.40109e-29	300	200	0	-1.11634e-30	-6.16941e-31	5.61902e-31	1.07782e-29	-1.04963e-28	-7.16548e-30	0	0	0
511	4	1.36199e-31	-8.28879e-32	-1.82698e-31	-1.33626e-29	-1.50984e-29	-5.91177e-30	300	610	0	-8.80365e-31	-3.36551e-31	2.22715e-31	1.98281e-29	-2.92931e-30	2.03108e-29	300	200	0	-7.44166e-31	-4.19439e-31	4.00163e-32	-8.05706e-29	5.68736e-30	-1.84411e-29	0	0	0
511	5	9.80568e-32	-6.17591e-32	-1.03422e-31	-6.87347e-30	-7.92666e-30	-4.06345e-30	300	610	0	-5.39518e-31	-1.94118e-31	-1.61391e-31	-8.96456e-30	-2.40795e-29	1.00123e-29	300	200	0	-4.41461e-31	-2.55877e-31	-2.64813e-31	-1.23486e-28	6.86279e-29	-2.27253e-29	0	0	0
511	6	6.4436e-32	-4.22479e-32	-4.55113e-32	-2.32306e-30	-2.85821e-30	-2.51629e-30	300	610	0	-2.79223e-31	-8.90819e-32	-3.62992e-31	-2.44501e-29	-3.3369e-29	2.89747e-30	300	200	0	-2.14787e-31	-1.3133e-31	-4.08503e-31	-1.33437e-28	9.66335e-29	-2.24791e-29	0	0	0
511	7	3.74233e-32	-2.59928e-32	-6.78946e-33	5.70181e-31	3.96672e-31	-1.32674e-30	300	610	0	-9.62758e-32	-1.80706e-32	-4.35624e-31	-3.04385e-29	-3.47316e-29	-1.53866e-30	300	200	0	-5.88525e-32	-4.40635e-32	-4.42414e-31	-1.2325e-28	1.01214e-28	-1.96575e-29	0	0	0
511	8	1.74305e-32	-1.3548e-32	1.62832e-32	2.16567e-30	2.22078e-30	-4.8463e-31	300	610	0	2.03883e-32	2.49118e-32	-4.25447e-31	-3.02525e-29	-3.13741e-29	-3.90577e-30	300	200	0	3.78189e-32	1.13639e-32	-4.09164e-31	-1.02698e-28	9.17806e-29	-1.56915e-29	0	0	0
511	9	3.8575e-33	-4.77754e-33	2.76075e-32	2.8248e-30	3.00478e-30	5.73236e-32	300	610	0	8.50338e-32	4.66546e-32	-3.68872e-31	-2.65387e-29	-2.57032e-29	-4.80108e-30	300	200	0	8.88913e-32	4.1877e-32	-3.41265e-31	-7.86376e-29	7.54142e-29	-1.15405e-29	0	0	0
512	0	-4.40625e-33	8.34637e-34	3.08269e-32	2.86698e-30	3.09729e-30	3.62086e-31	300	610	0	1.12064e-31	5.35932e-32	-2.92365e-31	-2.12393e-29	-1.93782e-29	-4.74343e-30	300	200	0	1.07657e-31	5.44278e-32	-2.61538e-31	-5.54285e-29	5.7013e-29	-7.77791e-30	0	0	0
512	1	-8.63216e-33	3.96186e-33	2.90026e-32	2.54941e-30	2.78121e-30	4.9414e-31	300	610	0	1.14244e-31	5.11929e-32	-2.1352e-31	-1.56602e-29	-1.34312e-29	-4.14475e-30	300	200	0	1.05611e-31	5.51547e-32	-1.84518e-31	-3.54759e-29	3.96359e-29	-4.68729e-30	0	0	0
512	2	-1.00327e-32	5.28751e-33	2.44958e-32	2.06287e-30	2.26789e-30	5.1115e-31	300	610	0	1.01876e-31	4.37093e-32	-1.42731e-31	-1.05854e-29	-8.41071e-30	-3.30638e-30	300	200	0	9.18436e-32	4.89969e-32	-1.18235e-31	-1.97745e-29	2.49193e-29	-2.35149e-30	0	0	0
512	3	-9.64178e-33	5.41928e-33	1.89841e-32	1.53719e-30	1.70236e-30	4.59989e-31	300	610	0	8.26195e-32	3.41954e-32	-8.50138e-32	-6.40559e-30	-4.52138e-30	-2.43015e-30	300	200	0	7.29777e-32	3.96147e-32	-6.60297e-32	-8.38933e-30	1.3487e-29	-7.28167e-31	0	0	0
512	4	-8.26748e-33	4.84894e-33	1.35518e-32	1.05168e-30	1.17425e-30	3.75731e-31	300	610	0	6.16975e-32	2.46484e-32	-4.16934e-32	-3.2387e-30	-1.74615e-30	-1.63663e-30	300	200	0	5.343e-32	2.94974e-32	-2.81416e-32	-8.43206e-31	5.30593e-30	2.91982e-31	0	0	0
512	5	-6.49163e-33	3.9429e-33	8.81278e-33	6.47146e-31	7.30611e-31	2.8249e-31	300	610	0	4.23124e-32	1.62207e-32	-1.18153e-32	-1.03175e-30	5.76656e-32	-9.85266e-31	300	200	0	3.58208e-32	2.01636e-32	-3.00255e-33	3.59598e-30	-3.03568e-32	8.43707e-31	0	0	0
512	6	-4.69664e-33	2.95188e-33	5.03736e-33	3.37403e-31	3.88433e-31	1.95202e-31	300	610	0	2.61223e-32	9.44121e-33	6.77177e-33	3.60148e-31	1.08789e-30	-4.93295e-31	300	200	0	2.14256e-32	1.23931e-32	1.18091e-32	5.71956e-30	-3.09484e-30	1.06033e-30	0	0	0
512	7	-3.10465e-33	2.03015e-33	2.26609e-33	1.19089e-31	1.45386e-31	1.21742e-31	300	610	0	1.36993e-32	4.41772e-33	1.66511e-32	1.11748e-30	1.55052e-30	-1.51622e-31	300	200	0	1.05946e-32	6.44787e-33	1.89172e-32	6.2586e-30	-4.48779e-30	1.05846e-30	0	0	0
512	8	-1.81918e-33	1.25816e-33	4.02577e-34	-2.06294e-32	-1.16879e-32	6.49915e-32	300	610	0	4.92338e-33	1.00275e-33	2.0346e-32	1.41968e-30	1.63165e-30	6.28998e-32	300	200	0	3.1042e-33	2.26091e-33	2.07486e-32	5.82234e-30	-4.75361e-30	9.31191e-31	0	0	0
512	9	-8.6321e-34	6.64298e-34	-7.16851e-34	-9.8501e-32	-1.00604e-31	2.46141e-32	300	610	0	-7.0933e-34	-1.08024e-33	2.00446e-32	1.42417e-30	1.48376e-30	1.7874e-31	300	200	0	-1.57254e-33	-4.15943e-34	1.93278e-32	4.87735e-30	-4.33969e-30	7.46996e-31	0	0	0
513	0	-2.10655e-34	2.43655e-34	-1.275e-33	-1.3153e-31	-1.39732e-31	-1.53551e-33	300	610	0	-3.86329e-33	-2.14907e-33	1.74815e-32	1.25695e-30	1.22183e-30	2.24033e-31	300	200	0	-4.07395e-33	-1.90541e-33	1.62065e-32	3.75252e-30	-3.58431e-30	5.52031e-31	0	0	0
513	1	1.89648e-34	-2.72443e-35	-1.4439e-33	-1.34838e-31	-1.45569e-31	-1.63872e-32	300	610	0	-5.21607e-33	-2.50737e-33	1.39236e-32	1.01095e-30	9.25558e-31	2.23363e-31	300	200	0	-5.02642e-33	-2.53461e-33	1.24797e-32	2.6584e-30	-2.72266e-30	3.74121e-31	0	0	0
513	2	3.97192e-34	-1.7975e-34	-1.36886e-33	-1.20664e-31	-1.3157e-31	-2.29724e-32	300	610	0	-5.37196e-33	-2.41443e-33	1.0218e-32	7.48981e-31	6.44868e-31	1.96348e-31	300	200	0	-4.97477e-33	-2.59418e-33	8.84912e-33	1.71239e-30	-1.90265e-30	2.27226e-31	0	0	0
513	3	4.69164e-34	-2.46002e-34	-1.16251e-33	-9.81283e-32	-1.07834e-31	-2.40197e-32	300	610	0	-4.82112e-33	-2.07314e-33	6.86916e-33	5.09064e-31	4.066e-31	1.57406e-31	300	200	0	-4.35196e-33	-2.31914e-33	5.70665e-33	9.64319e-31	-1.20434e-30	1.15678e-31	0	0	0
513	4	4.54609e-34	-2.54765e-34	-9.0527e-34	-7.34722e-32	-8.13311e-32	-2.17581e-32	300	610	0	-3.92962e-33	-1.62974e-33	4.12478e-33	3.1043e-31	2.21131e-31	1.16249e-31	300	200	0	-3.47501e-33	-1.88451e-33	3.21951e-33	4.19243e-31	-6.59254e-31	3.77511e-32	0	0	0
513	5	3.92039e-34	-2.29428e-34	-6.49439e-34	-5.05363e-32	-5.63963e-32	-1.78637e-32	300	610	0	-2.94853e-33	-1.1805e-33	2.05512e-33	1.59214e-31	8.81306e-32	7.87264e-32	300	200	0	-2.55649e-33	-1.40993e-33	1.40568e-33	5.58676e-32	-2.67258e-31	-1.15537e-32	0	0	0
513	6	3.09324e-34	-1.87507e-34	-4.24919e-34	-3.13241e-32	-3.53361e-32	-1.34948e-32	300	610	0	-2.03292e-33	-7.81467e-34	6.20142e-34	5.32903e-32	1.15464e-33	4.77664e-32	300	200	0	-1.7236e-33	-9.68975e-34	1.95223e-34	-1.59717e-31	-1.00158e-32	-3.85241e-32	0	0	0
513	7	2.24887e-34	-1.41049e-34	-2.4517e-34	-1.65435e-32	-1.90146e-32	-9.37396e-33	300	610	0	-1.26411e-33	-4.58871e-34	-2.78836e-34	-1.39645e-32	-4.899e-32	2.4271e-32	300	200	0	-1.03923e-33	-5.9992e-34	-5.24006e-34	-2.64625e-31	1.3908e-31	-4.94377e-32	0	0	0
513	8	1.49528e-34	-9.75217e-35	-1.12592e-34	-6.07288e-33	-7.36353e-33	-5.88708e-33	300	610	0	-6.71372e-34	-2.18684e-34	-7.62461e-34	-5.09678e-32	-7.19798e-32	7.86856e-33	300	200	0	-5.21843e-34	-3.16206e-34	-8.75054e-34	-2.93392e-31	2.08221e-31	-4.98183e-32	0	0	0
513	9	8.8373e-35	-6.08684e-35	-2.29431e-35	6.7123e-34	2.13199e-34	-3.1804e-33	300	610	0	-2.5053e-34	-5.45164e-35	-9.49617e-34	-6.61662e-32	-7.66161e-32	-2.50017e-33	300	200	0	-1.62157e-34	-1.15385e-34	-9.7256e-34	-2.74952e-31	2.23149e-31	-4.40975e-32	0	0	0
514	0	4.26754e-35	-3.25374e-35	3.13363e-35	4.46874e-33	4.54403e-33	-1.24501e-33	300	610	0	2.13029e-35	4.6372e-35	-9.44005e-34	-6.70159e-32	-7.01472e-32	-8.16361e-33	300	200	0	6.39783e-35	1.38346e-35	-9.12668e-34	-2.31569e-31	2.05126e-31	-3.55508e-32	0	0	0
514	1	1.13135e-35	-1.23692e-35	5.88083e-35	6.11933e-33	6.49229e-33	1.61837e-35	300	610	0	1.75054e-34	9.88492e-35	-8.28229e-34	-5.95145e-32	-5.80645e-32	-1.04465e-32	300	200	0	1.86367e-34	8.64799e-35	-7.6942e-34	-1.79017e-31	1.70308e-31	-2.63983e-32	0	0	0
514	2	-8.06687e-36	7.01209e-37	6.75919e-35	6.33877e-33	6.8384e-33	7.39378e-34	300	610	0	2.42582e-34	1.17236e-34	-6.62917e-34	-4.81059e-32	-4.41949e-32	-1.05136e-32	300	200	0	2.34515e-34	1.17937e-34	-5.95326e-34	-1.27459e-31	1.29984e-31	-1.79888e-32	0	0	0
514	3	-1.82479e-35	8.13248e-36	6.45834e-35	5.70919e-33	6.22208e-33	1.06703e-33	300	610	0	2.52486e-34	1.1383e-34	-4.88835e-34	-3.58111e-32	-3.09513e-32	-9.29865e-33	300	200	0	2.34238e-34	1.21962e-34	-4.24252e-34	-8.26189e-32	9.13029e-32	-1.1009e-32	0	0	0
514	4	-2.19259e-35	1.14355e-35	5.51537e-35	4.66654e-33	5.1259e-33	1.12819e-33	300	610	0	2.28077e-34	9.82999e-35	-3.30465e-34	-2.44726e-32	-1.96468e-32	-7.49149e-33	300	200	0	2.06152e-34	1.09735e-34	-2.75311e-34	-4.6988e-32	5.81772e-32	-5.68336e-33	0	0	0
514	5	-2.14264e-35	1.19712e-35	4.31563e-35	3.51069e-33	3.88452e-33	1.02885e-33	300	610	0	1.86851e-34	7.76513e-35	-2.0001e-34	-1.50358e-32	-1.08048e-32	-5.5593e-33	300	200	0	1.65425e-34	8.96225e-35	-1.56854e-34	-2.08998e-32	3.21954e-32	-1.94381e-33	0	0	0
514	6	-1.85847e-35	1.08519e-35	3.11132e-35	2.42758e-33	2.70765e-33	8.4907e-34	300	610	0	1.40871e-34	5.65214e-35	-1.01159e-34	-7.8174e-33	-4.43292e-33	-3.78557e-33	300	200	0	1.22286e-34	6.73733e-35	-7.00455e-35	-3.40861e-33	1.34186e-32	4.38009e-34	0	0	0
514	7	-1.47351e-35	8.91456e-36	2.04794e-35	1.51541e-33	1.70819e-33	6.44474e-34	300	610	0	9.76389e-35	3.76339e-35	-3.22632e-35	-2.73517e-33	-2.40875e-34	-2.31443e-33	300	200	0	8.29038e-35	4.65485e-35	-1.17838e-35	7.05438e-33	1.02307e-33	1.75521e-33	0	0	0
514	8	-1.07649e-35	6.73784e-36	1.19239e-35	8.10283e-34	9.29888e-34	4.50004e-34	300	610	0	6.11417e-35	2.22876e-35	1.11949e-35	5.1297e-34	2.19807e-33	-1.19265e-33	300	200	0	5.03767e-35	2.90255e-35	2.31188e-35	1.2229e-32	-6.22576e-33	2.30328e-33	0	0	0
514	9	-7.19886e-36	4.68301e-36	5.58326e-36	3.08263e-34	3.71537e-34	2.84541e-34	300	610	0	3.28679e-35	1.0807e-35	3.48464e-35	2.31933e-33	3.33828e-33	-4.05495e-34	300	200	0	2.56691e-35	1.54901e-35	4.04297e-35	1.37462e-32	-9.65121e-33	2.34378e-33	0	0	0
515	0	-4.29025e-36	2.94325e-36	1.27203e-36	-1.71262e-35	6.21573e-36	1.55484e-34	300	610	0	1.26932e-35	2.91778e-36	4.42904e-35	3.08138e-33	3.59583e-33	9.5428e-35	300	200	0	8.40299e-36	5.86103e-36	4.55624e-35	1.29796e-32	-1.047e-32	2.08763e-33	0	0	0
515	1	-2.10644e-36	1.59207e-36	-1.35837e-36	-2.02167e-34	-2.04567e-34	6.27445e-35	300	610	0	-4.19589e-37	-1.96603e-36	4.44397e-35	3.15214e-33	3.3152e-33	3.72057e-34	300	200	0	-2.52602e-36	-3.73964e-37	4.30813e-35	1.09913e-32	-9.6925e-33	1.69146e-33	0	0	0
515	2	-5.99709e-37	6.25386e-37	-2.70877e-36	-2.84454e-34	-3.01368e-34	1.94317e-36	300	610	0	-7.9088e-36	-4.53959e-36	3.92272e-35	2.81701e-33	2.7586e-33	4.86747e-34	300	200	0	-8.50851e-36	-3.9142e-36	3.65184e-35	8.53776e-33	-8.08988e-33	1.26201e-33	0	0	0
515	3	3.38086e-37	-4.96929e-39	-3.16223e-36	-2.9785e-34	-3.21093e-34	-3.32463e-35	300	610	0	-1.12718e-35	-5.47802e-36	3.15534e-35	2.28847e-33	2.10969e-33	4.94655e-34	300	200	0	-1.09337e-35	-5.48299e-36	2.83911e-35	6.10915e-33	-6.20393e-33	8.64639e-34	0	0	0
515	4	8.36964e-37	-3.66801e-37	-3.04593e-36	-2.70041e-34	-2.94151e-34	-4.95147e-35	300	610	0	-1.18615e-35	-5.36446e-36	2.33794e-35	1.71174e-33	1.48506e-33	4.40227e-34	300	200	0	-1.10245e-35	-5.73126e-36	2.03334e-35	3.98445e-33	-4.37994e-33	5.33083e-34	0	0	0
515	5	1.02401e-36	-5.31104e-37	-2.61592e-36	-2.21857e-34	-2.43591e-34	-5.29649e-35	300	610	0	-1.07863e-35	-4.65959e-36	1.58923e-35	1.17607e-33	9.4888e-34	3.56447e-34	300	200	0	-9.76233e-36	-5.19069e-36	1.32764e-35	2.28781e-33	-2.80903e-33	2.78897e-34	0	0	0
515	6	1.00946e-36	-5.6225e-37	-2.05679e-36	-1.67702e-34	-1.85479e-34	-4.86338e-35	300	610	0	-8.88218e-36	-3.69878e-36	9.69284e-36	7.27865e-34	5.2747e-34	2.65781e-34	300	200	0	-7.87271e-36	-4.26103e-36	7.63604e-36	1.03956e-33	-1.57093e-33	9.95012e-35	0	0	0
515	7	8.80744e-37	-5.13123e-37	-1.4901e-36	-1.16572e-34	-1.29954e-34	-4.03453e-35	300	610	0	-6.7284e-36	-2.70538e-36	4.97282e-36	3.83391e-34	2.22292e-34	1.81964e-34	300	200	0	-5.84765e-36	-3.2185e-36	3.48272e-36	1.97932e-34	-6.7179e-34	-1.55058e-35	0	0	0
515	8	7.01732e-37	-4.237e-37	-9.86628e-37	-7.32759e-35	-8.25359e-35	-3.07696e-35	300	610	0	-4.68789e-36	-1.81167e-36	1.66616e-36	1.39625e-34	2.03268e-35	1.12079e-34	300	200	0	-3.98616e-36	-2.23537e-36	6.79531e-37	-3.0956e-34	-7.4733e-35	-7.97805e-35	0	0	0
515	9	5.15144e-37	-3.21771e-37	-5.79522e-37	-3.96465e-35	-4.54324e-35	-2.15956e-35	300	610	0	-2.95578e-36	-1.08183e-36	-4.3366e-37	-1.71757e-35	-9.82168e-35	5.85356e-35	300	200	0	-2.44064e-36	-1.4036e-36	-1.01318e-36	-5.64436e-34	2.77456e-34	-1.07223e-34	0	0	0
516	0	3.46447e-37	-2.24803e-37	-2.76363e-37	-1.55844e-35	-1.86831e-35	-1.37462e-35	300	610	0	-1.6075e-36	-5.33233e-37	-1.58925e-36	-1.05281e-34	-1.54664e-34	2.0772e-35	300	200	0	-1.26105e-36	-7.58036e-37	-1.86561e-36	-6.43682e-34	4.46868e-34	-1.10218e-34	0	0	0
516	1	2.0815e-37	-1.42249e-37	-6.91118e-38	1.08162e-37	-1.07602e-36	-7.5943e-36	300	610	0	-6.40649e-37	-1.54239e-37	-2.06418e-36	-1.43384e-34	-1.68678e-34	-3.41682e-36	300	200	0	-4.32499e-37	-2.96488e-37	-2.13329e-36	-6.12502e-34	4.90993e-34	-9.87992e-35	0	0	0
516	2	1.03819e-37	-7.78251e-38	5.82875e-38	9.11774e-36	9.17547e-36	-3.15183e-36	300	610	0	-8.37554e-39	8.2053e-38	-2.09114e-36	-1.48197e-34	-1.56625e-34	-1.69168e-35	300	200	0	9.5443e-38	4.22788e-39	-2.03285e-36	-5.21549e-34	4.57825e-34	-8.04545e-35	0	0	0
516	3	3.14555e-38	-3.15057e-38	1.24586e-37	1.32107e-35	1.39756e-35	-2.21849e-37	300	610	0	3.56149e-37	2.08127e-37	-1.85732e-36	-1.33296e-34	-1.31021e-34	-2.26618e-35	300	200	0	3.87605e-37	1.76621e-37	-1.73274e-36	-4.07074e-34	3.8417e-34	-6.0315e-35	0	0	0
516	4	-1.39001e-38	-1.11803e-39	1.47851e-37	1.3989e-35	1.50692e-35	1.4892e-36	300	610	0	5.23271e-37	2.55799e-37	-1.50145e-36	-1.08836e-34	-1.0068e-34	-2.3263e-35	300	200	0	5.09371e-37	2.54681e-37	-1.3536e-36	-2.92723e-34	2.9602e-34	-4.15447e-35	0	0	0
516	5	-3.83201e-38	1.64867e-38	1.436e-37	1.27686e-35	1.39014e-35	2.29542e-36	300	610	0	5.56971e-37	2.52711e-37	-1.11783e-36	-8.17965e-35	-7.1231e-35	-2.08351e-35	300	200	0	5.18651e-37	2.69197e-37	-9.74231e-37	-1.92077e-34	2.10045e-34	-2.57995e-35	0	0	0
516	6	-4.77917e-38	2.46429e-38	1.24035e-37	1.05446e-35	1.15725e-35	2.48528e-36	300	610	0	5.09942e-37	2.20805e-37	-7.63995e-37	-5.64981e-35	-4.5807e-35	-1.69551e-35	300	200	0	4.62151e-37	2.45448e-37	-6.3996e-37	-1.1131e-34	1.3557e-34	-1.36709e-35	0	0	0
516	7	-4.75394e-38	2.63943e-38	9.79978e-38	8.00871e-36	8.85381e-36	2.29814e-36	300	610	0	4.22105e-37	1.76136e-37	-4.69469e-37	-3.52167e-35	-2.57281e-35	-1.27028e-35	300	200	0	3.74566e-37	2.0253e-37	-3.71471e-37	-5.16017e-35	7.6588e-35	-5.06754e-36	0	0	0
516	8	-4.17265e-38	2.42544e-38	7.13439e-38	5.59587e-36	6.23508e-36	1.91654e-36	300	610	0	3.21277e-37	1.29453e-37	-2.44158e-37	-1.87823e-35	-1.11162e-35	-8.74348e-36	300	200	0	2.79551e-37	1.53708e-37	-1.72814e-37	-1.11203e-35	3.35447e-35	4.83112e-37	0	0	0
516	9	-3.34095e-38	2.01324e-38	4.75133e-38	3.54143e-36	3.98606e-36	1.46864e-36	300	610	0	2.25002e-37	8.71792e-38	-8.55058e-38	-7.09398e-36	-1.38983e-36	-5.42457e-36	300	200	0	1.91593e-37	1.07312e-37	-3.79925e-38	1.34803e-35	4.79755e-36	3.61688e-36	0	0	0
517	0	-2.46444e-38	1.53621e-38	2.8147e-38	1.93801e-36	2.21775e-36	1.03602e-36	300	610	0	1.42823e-37	5.24796e-38	1.59061e-38	4.71998e-37	4.36807e-36	-2.86959e-36	300	200	0	1.18179e-37	6.78417e-38	4.40531e-38	2.60173e-35	-1.23027e-35	4.98743e-36	0	0	0
517	1	-1.66667e-38	1.07879e-38	1.36566e-38	7.85054e-37	9.36645e-37	6.63768e-37	300	610	0	7.85462e-38	2.62722e-38	7.23166e-38	4.76578e-36	7.15779e-36	-1.05845e-36	300	200	0	6.18795e-38	3.70601e-38	8.59732e-38	3.01236e-35	-2.06678e-35	5.18081e-36	0	0	0
517	2	-1.00928e-38	6.87175e-39	3.69716e-39	2.85627e-38	8.84065e-38	3.70601e-37	300	610	0	3.22258e-38	8.07207e-39	9.6128e-38	6.66629e-36	7.90834e-36	1.09102e-37	300	200	0	2.2133e-38	1.49438e-38	9.98252e-38	2.8893e-35	-2.30132e-35	4.67431e-36	0	0	0
517	3	-5.10982e-39	3.80088e-39	-2.46972e-39	-4.09792e-37	-4.0982e-37	1.57862e-37	300	610	0	1.75196e-39	-3.35442e-39	9.83575e-38	6.96421e-36	7.39699e-36	7.6741e-37	300	200	0	-3.35786e-39	4.46458e-40	9.58877e-38	2.47408e-35	-2.1618e-35	3.82581e-36	0	0	0
517	4	-1.6356e-39	1.58212e-39	-5.72077e-39	-6.1297e-37	-6.47399e-37	1.67273e-38	300	610	0	-1.59776e-38	-9.52403e-39	8.79126e-38	6.3052e-36	6.22109e-36	1.05443e-36	300	200	0	-1.76132e-38	-7.94191e-39	8.21918e-38	1.94039e-35	-1.82384e-35	2.88182e-36	0	0	0
517	5	5.56966e-40	1.17788e-40	-6.90768e-39	-6.56712e-37	-7.0679e-37	-6.64089e-38	300	610	0	-2.42662e-38	-1.19356e-38	7.14257e-38	5.1746e-36	4.80332e-36	1.09374e-36	300	200	0	-2.37092e-38	-1.18178e-38	6.4518e-38	1.40221e-35	-1.41208e-35	1.99547e-36	0	0	0
517	6	1.75126e-39	-7.38204e-40	-6.76626e-39	-6.03571e-37	-6.56641e-37	-1.06286e-37	300	610	0	-2.61387e-38	-1.1899e-38	5.34306e-38	3.90769e-36	3.41554e-36	9.85893e-37	300	200	0	-2.43874e-38	-1.26372e-38	4.66643e-38	9.25623e-36	-1.00698e-35	1.24791e-36	0	0	0
517	7	2.22926e-39	-1.1424e-39	-5.87792e-39	-5.01064e-37	-5.49491e-37	-1.16535e-37	300	610	0	-2.40995e-38	-1.04592e-38	3.67136e-38	2.71348e-36	2.21052e-36	8.06246e-37	300	200	0	-2.18702e-38	-1.16016e-38	3.08357e-38	5.41273e-36	-6.53992e-36	6.6927e-37	0	0	0
517	8	2.23848e-39	-1.23866e-39	-4.66605e-39	-3.82395e-37	-4.22339e-37	-1.08526e-37	300	610	0	-2.0055e-38	-8.38447e-39	2.27245e-38	1.70349e-36	1.25428e-36	6.0665e-37	300	200	0	-1.78165e-38	-9.62313e-39	1.80585e-38	2.5578e-36	-3.73041e-36	2.56707e-37	0	0	0
517	9	1.97711e-39	-1.14642e-39	-3.41271e-39	-2.68578e-37	-2.98851e-37	-9.09723e-38	300	610	0	-1.53406e-38	-6.1922e-39	1.19715e-38	9.19891e-37	5.55143e-37	4.19275e-37	300	200	0	-1.33635e-38	-7.33862e-39	8.55879e-39	6.11607e-37	-1.6699e-36	-1.12048e-38	0	0	0
518	0	1.59137e-39	-9.56818e-40	-2.28511e-39	-1.7112e-37	-1.92206e-37	-7.00257e-38	300	610	0	-1.08042e-38	-4.19403e-39	4.36103e-39	3.59905e-37	8.72364e-38	2.61146e-37	300	200	0	-9.21284e-39	-5.15085e-39	2.07593e-39	-5.80163e-37	-2.85533e-37	-1.64029e-37	0	0	0
518	1	1.18012e-39	-7.3386e-40	-1.36453e-39	-9.46759e-38	-1.07987e-37	-4.96256e-38	300	610	0	-6.91224e-39	-2.54607e-39	-5.35268e-40	-4.72938e-39	-1.91895e-37	1.38552e-37	300	200	0	-5.73212e-39	-3.27993e-39	-1.89979e-39	-1.19626e-36	5.45198e-37	-2.32478e-37	0	0	0
518	2	8.03177e-40	-5.183e-40	-6.73192e-40	-3.94171e-38	-4.67445e-38	-3.19776e-38	300	610	0	-3.856e-39	-1.29643e-39	-3.28715e-39	-2.13592e-37	-3.29196e-37	5.08938e-38	300	200	0	-3.05282e-39	-1.81473e-39	-3.96034e-39	-1.40819e-36	9.58697e-37	-2.44244e-37	0	0	0
518	3	4.90785e-40	-3.3266e-40	-1.9677e-40	-2.9105e-39	-6.07883e-39	-1.80263e-38	300	610	0	-1.64559e-39	-4.25354e-40	-4.47763e-39	-3.08073e-37	-3.68623e-37	-6.28763e-39	300	200	0	-1.1548e-39	-7.58014e-40	-4.6744e-39	-1.36292e-36	1.08305e-36	-2.2198e-37	0	0	0
518	4	2.5252e-40	-1.86276e-40	9.83824e-41	1.84831e-38	1.78231e-38	-7.8753e-39	300	610	0	-1.85322e-40	1.23665e-40	-4.62777e-39	-3.25693e-37	-3.472e-37	-3.90878e-38	300	200	0	6.71979e-41	-6.26114e-41	-4.52939e-39	-1.17576e-36	1.02622e-36	-1.8272e-37	0	0	0
518	5	8.49047e-41	-7.97773e-41	2.5301e-40	2.86622e-38	2.91274e-38	-1.14066e-39	300	610	0	6.70439e-40	4.2162e-40	-4.16079e-39	-2.97306e-37	-2.93592e-37	-5.37454e-38	300	200	0	7.55343e-40	3.41843e-40	-3.90778e-39	-9.30057e-37	8.71612e-37	-1.38213e-37	0	0	0
518	6	-2.26478e-41	-8.69506e-42	3.07165e-40	3.12069e-38	3.17212e-38	2.79979e-39	300	610	0	1.07939e-39	5.39552e-40	-3.3931e-39	-2.46289e-37	-2.28277e-37	-5.57605e-38	300	200	0	1.05675e-39	5.30857e-40	-3.08594e-39	-6.80852e-37	6.78502e-37	-9.57675e-38	0	0	0
518	7	-8.35692e-41	3.38526e-41	2.95881e-40	2.90839e-38	2.88724e-38	4.63129e-39	300	610	0	1.18819e-39	5.403e-40	-2.542e-39	-1.8894e-37	-1.6462e-37	-4.9456e-38	300	200	0	1.10462e-39	5.74153e-40	-2.24612e-39	-4.60209e-37	4.85065e-37	-5.92399e-38	0	0	0
518	8	-1.11308e-40	5.53121e-41	2.47415e-40	2.45437e-38	2.31382e-38	4.99843e-39	300	610	0	1.1205e-39	4.7482e-40	-1.7419e-39	-1.35552e-37	-1.10321e-37	-3.78841e-38	300	200	0	1.00919e-39	5.30132e-40	-1.49448e-39	-2.83017e-37	3.12719e-37	-3.0048e-38	0	0	0
518	9	-1.17657e-40	6.25568e-41	1.83161e-40	1.91487e-38	1.63938e-38	4.44352e-39	300	610	0	9.72794e-40	3.8152e-40	-1.06374e-39	-9.16926e-38	-6.88962e-38	-2.29351e-38	300	200	0	8.55137e-40	4.44077e-40	-8.80582e-40	-1.52248e-37	1.70626e-37	-8.05606e-39	0	0	0
519	0	-1.11919e-40	6.12648e-41	1.18593e-40	1.38672e-38	9.95623e-39	3.40375e-39	300	610	0	8.14837e-40	2.8742e-40	-5.3391e-40	-5.94655e-38	-4.09726e-38	-5.6066e-39	300	200	0	7.02918e-40	3.48685e-40	-4.15317e-40	-6.33023e-38	5.98382e-38	7.70574e-39	0	0	0
519	1	-1.00638e-40	5.56764e-41	6.46629e-41	9.18972e-39	4.73218e-39	2.20705e-39	300	610	0	6.9247e-40	2.10112e-40	-1.50638e-40	-3.85609e-38	-2.53089e-38	1.36402e-38	300	200	0	5.91831e-40	2.65788e-40	-8.59753e-41	-7.29656e-39	-2.31915e-38	1.84803e-38	0	0	0
519	2	-8.76638e-41	4.85676e-41	2.92577e-41	5.25767e-39	1.37047e-39	1.10142e-39	300	610	0	6.30944e-40	1.5988e-40	1.02844e-40	-2.70605e-38	-1.94963e-38	3.44621e-38	300	200	0	5.43281e-40	2.08447e-40	1.32102e-40	2.66191e-38	-8.38341e-38	2.53845e-38	0	0	0
519	3	-7.43739e-41	4.13579e-41	1.84355e-41	1.97583e-39	3.74147e-40	2.78858e-40	300	610	0	6.37641e-40	1.41472e-40	2.48638e-40	-2.19752e-38	-2.03819e-38	5.61556e-38	300	200	0	5.63267e-40	1.8283e-40	2.67073e-40	4.97503e-38	-1.27166e-37	2.91232e-38	0	0	0
519	4	-5.9984e-41	3.42688e-41	3.72311e-41	-8.87022e-40	2.18883e-39	-9.94922e-41	300	610	0	7.03501e-40	1.55298e-40	3.07631e-40	-1.95663e-38	-2.42481e-38	7.71583e-38	300	200	0	6.43517e-40	1.89566e-40	3.44862e-40	7.28829e-38	-1.56407e-37	2.98182e-38	0	0	0
519	5	-4.18848e-41	2.64944e-41	8.98513e-41	-3.62096e-39	7.21388e-39	1.14906e-40	300	610	0	8.02966e-40	1.97863e-40	2.9564e-40	-1.55222e-38	-2.68335e-38	9.4526e-38	300	200	0	7.61082e-40	2.24358e-40	3.85492e-40	1.05564e-37	-1.71799e-37	2.69049e-38	0	0	0
519	6	-1.60323e-41	1.63938e-41	1.7917e-40	-6.49081e-39	1.57534e-38	1.06639e-39	300	610	0	8.92672e-40	2.61485e-40	2.21751e-40	-5.06429e-39	-2.32966e-38	1.03451e-37	300	200	0	8.7664e-40	2.77879e-40	4.00921e-40	1.55426e-37	-1.69899e-37	1.91263e-38	0	0	0
519	7	2.25637e-41	1.69697e-42	3.05384e-40	-9.67176e-39	2.78928e-38	2.88808e-39	300	610	0	9.09523e-40	3.33324e-40	8.8506e-41	1.68884e-38	-8.2046e-39	9.68942e-38	300	200	0	9.32086e-40	3.35021e-40	3.9389e-40	2.27284e-37	-1.4322e-37	4.62008e-39	0	0	0
519	8	7.91243e-41	-2.02137e-41	4.63802e-40	-1.31764e-38	4.32805e-38	5.67386e-39	300	610	0	7.69251e-40	3.93979e-40	-1.06301e-40	5.54003e-38	2.43069e-38	6.54504e-38	300	200	0	8.48376e-40	3.73766e-40	3.57501e-40	3.21824e-37	-8.03841e-38	-1.88615e-38	0	0	0
519	9	1.58096e-40	-5.19083e-41	6.41788e-40	-1.67721e-38	6.0836e-38	9.43494e-39	300	610	0	3.67051e-40	4.15942e-40	-3.66304e-40	1.14915e-37	8.00884e-38	-2.3752e-39	300	200	0	5.25146e-40	3.64034e-40	2.75484e-40	4.33846e-37	3.3072e-38	-5.35786e-38	0	0	0
520	0	2.61691e-40	-9.53345e-41	8.14995e-40	-1.98998e-38	7.83844e-38	1.40312e-38	300	610	0	-4.17671e-40	3.62444e-40	-6.91701e-40	1.98246e-37	1.64105e-37	-1.19243e-37	300	200	0	-1.5598e-40	2.6711e-40	1.23295e-40	5.49973e-37	2.12988e-37	-1.01177e-37	0	0	0
520	1	3.87907e-40	-1.51018e-40	9.43271e-40	-2.15926e-38	9.22433e-38	1.90773e-38	300	610	0	-1.70985e-39	1.87368e-40	-1.07283e-39	3.05068e-37	2.78987e-37	-2.97151e-37	300	200	0	-1.32194e-39	3.63497e-41	-1.29554e-40	6.4605e-37	4.73549e-37	-1.61823e-37	0	0	0
520	2	5.27994e-40	-2.16966e-40	9.66868e-40	-2.04071e-38	9.68395e-38	2.38389e-38	300	610	0	-3.61781e-39	-1.62865e-40	-1.48222e-39	4.29871e-37	4.22933e-37	-5.44393e-37	300	200	0	-3.08982e-39	-3.7983e-40	-5.15357e-40	6.84576e-37	8.22691e-37	-2.33016e-37	0	0	0
520	3	6.63439e-40	-2.87335e-40	8.04012e-40	-1.44039e-38	8.44352e-38	2.71081e-38	300	610	0	-6.20003e-39	-7.44298e-40	-1.86557e-39	5.59375e-37	5.86881e-37	-8.61061e-37	300	200	0	-5.53659e-39	-1.03163e-39	-1.06156e-39	6.12785e-37	1.25554e-36	-3.08136e-37	0	0	0
520	4	7.62734e-40	-3.50857e-40	3.51327e-40	-1.19811e-39	4.5105e-38	2.71109e-38	300	610	0	-9.41716e-39	-1.60609e-39	-2.13221e-39	6.69613e-37	7.51065e-37	-1.23293e-36	300	200	0	-8.65442e-39	-1.95695e-39	-1.78088e-39	3.62349e-37	1.74585e-36	-3.74735e-37	0	0	0
520	5	7.78413e-40	-3.89246e-40	-5.10853e-40	2.18645e-38	-3.28268e-38	2.14413e-38	300	610	0	-1.30687e-38	-2.77553e-39	-2.14681e-39	7.23034e-37	8.81209e-37	-1.62379e-36	300	200	0	-1.22903e-38	-3.16478e-39	-2.65766e-39	-1.47993e-37	2.23562e-36	-4.12867e-37	0	0	0
520	6	6.45189e-40	-3.75852e-40	-1.90582e-39	5.73411e-38	-1.61676e-37	7.09197e-39	300	610	0	-1.67161e-38	-4.23641e-39	-1.72444e-39	6.66226e-37	9.24886e-37	-1.96675e-36	300	200	0	-1.60709e-38	-4.61226e-39	-3.63026e-39	-1.00526e-36	2.62369e-36	-3.93671e-37	0	0	0
520	7	2.80372e-40	-2.75043e-40	-3.93765e-39	1.07098e-37	-3.5232e-37	-1.93631e-38	300	610	0	-1.95976e-38	-5.90028e-39	-6.32493e-40	4.29271e-37	8.08956e-37	-2.15532e-36	300	200	0	-1.93173e-38	-6.17532e-39	-4.57015e-39	-2.28851e-36	2.75491e-36	-2.78781e-37	0	0	0
520	8	-4.11822e-40	-4.2975e-41	-6.65544e-39	1.7141e-37	-6.10871e-37	-6.13797e-38	300	610	0	-2.05477e-38	-7.57145e-39	1.39599e-39	-7.20001e-38	4.3938e-37	-2.03633e-36	300	200	0	-2.09595e-38	-7.61443e-39	-5.25945e-39	-4.0467e-36	2.4124e-36	-2.12857e-38	0	0	0
520	9	-1.53005e-39	3.69374e-40	-1.00024e-38	2.47719e-37	-9.33893e-37	-1.21741e-37	300	610	0	-1.79403e-38	-8.90828e-39	4.63203e-39	-9.29097e-37	-2.94741e-37	-1.40712e-36	300	200	0	-1.94703e-38	-8.5389e-39	-5.3704e-39	-6.26632e-36	1.31706e-36	4.30854e-37	0	0	0
521	0	-3.15754e-39	1.00986e-39	-1.37496e-38	3.29082e-37	-1.30205e-36	-2.01484e-37	300	610	0	-9.68505e-39	-9.38605e-39	9.29721e-39	-2.22735e-36	-1.51066e-36	-2.09648e-38	300	200	0	-1.28426e-38	-8.37619e-39	-4.45234e-39	-8.82811e-36	-8.60565e-37	1.12781e-36	0	0	0
521	1	-5.33339e-39	1.91438e-39	-1.74155e-38	4.02373e-37	-1.67236e-36	-2.98401e-37	300	610	0	6.68179e-39	-8.27043e-39	1.54809e-38	-4.02368e-36	-3.3124e-36	2.39426e-36	300	200	0	1.3484e-39	-6.35605e-39	-1.93459e-39	-1.14537e-35	-4.46911e-36	2.10605e-36	0	0	0
521	2	-8.01183e-39	3.09062e-39	-2.01801e-38	4.46426e-37	-1.96962e-36	-4.05086e-37	300	610	0	3.37633e-38	-4.61474e-39	2.30239e-38	-6.31375e-36	-5.75938e-36	6.09848e-36	300	200	0	2.57515e-38	-1.52412e-39	2.84387e-39	-1.36455e-35	-9.81824e-36	3.3707e-36	0	0	0
521	3	-1.10091e-38	4.49555e-39	-2.08036e-38	4.30487e-37	-2.0782e-36	-5.06638e-37	300	610	0	7.3865e-38	2.70078e-39	3.13675e-38	-8.98768e-36	-8.82115e-36	1.12765e-35	300	200	0	6.2856e-38	7.19633e-39	1.05639e-38	-1.46285e-35	-1.70856e-35	4.87129e-36	0	0	0
521	4	-1.39392e-38	6.00692e-39	-1.75739e-38	3.13511e-37	-1.83608e-36	-5.78204e-37	300	610	0	1.28297e-37	1.48647e-38	3.93737e-38	-1.17747e-35	-1.23173e-35	1.79442e-35	300	200	0	1.14357e-37	2.08717e-38	2.17998e-38	-1.33047e-35	-2.61824e-35	6.47107e-36	0	0	0
521	5	-1.61451e-38	7.39003e-39	-8.3123e-39	4.50574e-38	-1.03421e-36	-5.82772e-37	300	610	0	1.96365e-37	3.29391e-38	4.51333e-38	-1.41806e-35	-1.58439e-35	2.58201e-35	300	200	0	1.80219e-37	4.03291e-38	3.6821e-38	-8.24355e-36	-3.65749e-35	7.91165e-36	0	0	0
521	6	-1.6634e-38	8.26323e-39	9.52002e-39	-4.31194e-37	5.74929e-37	-4.69869e-37	300	610	0	2.74035e-37	5.75451e-38	4.57914e-38	-1.54244e-35	-1.86922e-35	3.41642e-35	300	200	0	2.57401e-37	6.58083e-38	5.53114e-38	2.26867e-36	-4.70659e-35	8.7766e-36	0	0	0
521	7	-1.40349e-38	8.06848e-39	3.85613e-38	-1.17011e-36	3.25445e-36	-1.76063e-37	300	610	0	3.523e-37	8.8409e-38	3.74404e-38	-1.43894e-35	-1.977e-35	4.15925e-35	300	200	0	3.38265e-37	9.64774e-38	7.60017e-38	2.00819e-35	-5.55528e-35	8.46105e-36	0	0	0
521	8	-6.60406e-39	6.05666e-39	8.10759e-38	-2.21264e-36	7.24003e-36	3.71458e-37	300	610	0	4.15369e-37	1.23757e-37	1.51518e-38	-9.60527e-36	-1.7545e-35	4.58876e-35	300	200	0	4.08765e-37	1.29814e-37	9.62277e-38	4.68998e-35	-5.87941e-35	6.15768e-36	0	0	0
521	9	7.68965e-39	1.30161e-39	1.38208e-37	-3.56707e-36	1.26707e-35	1.24672e-36	300	610	0	4.38932e-37	1.59574e-37	-2.67562e-38	7.0742e-37	-1.0037e-35	4.38423e-35	300	200	0	4.46622e-37	1.60876e-37	1.11452e-37	8.38182e-35	-5.22398e-35	8.74608e-37	0	0	0
522	0	3.09558e-38	-7.23864e-39	2.08918e-37	-5.18312e-36	1.94887e-35	2.51053e-36	300	610	0	3.88895e-37	1.8878e-37	-9.40973e-38	1.84974e-35	5.10298e-36	3.11937e-35	300	200	0	4.19851e-37	1.81541e-37	1.1482e-37	1.30649e-34	-3.00073e-35	-8.49549e-36	0	0	0
522	1	6.50029e-38	-2.05915e-38	2.88579e-37	-6.91907e-36	2.73058e-35	4.18803e-36	300	610	0	2.21223e-37	2.0043e-37	-1.9171e-37	4.56033e-35	3.03774e-35	2.72572e-36	300	200	0	2.86226e-37	1.79839e-37	9.68693e-38	1.85008e-34	1.48836e-35	-2.3031e-35	0	0	0
522	2	1.10741e-37	-3.95457e-38	3.6729e-37	-8.50359e-36	3.52397e-35	6.23723e-36	300	610	0	-1.16279e-37	1.79131e-37	-3.2173e-37	8.32916e-35	6.80374e-35	-4.73532e-35	300	200	0	-5.53792e-39	1.39586e-37	4.55598e-38	2.41189e-34	8.9875e-35	-4.35365e-35	0	0	0
522	3	1.67328e-37	-6.43121e-38	4.28028e-37	-9.49616e-36	4.17314e-35	8.50797e-36	300	610	0	-6.79177e-37	1.04941e-37	-4.81157e-37	1.3157e-34	1.1943e-34	-1.24635e-34	300	200	0	-5.11848e-37	4.06289e-38	-5.31289e-38	2.8889e-34	2.01669e-34	-7.01732e-35	0	0	0
522	4	2.31051e-37	-9.40516e-38	4.44909e-37	-9.25334e-36	4.43686e-35	1.06931e-35	300	610	0	-1.51737e-36	-4.5858e-38	-6.58668e-37	1.88257e-34	1.8405e-34	-2.33204e-34	300	200	0	-1.28632e-36	-1.3991e-37	-2.13759e-37	3.11949e-34	3.5429e-34	-1.0195e-34	0	0	0
522	5	2.93971e-37	-1.26274e-37	3.82012e-37	-6.91219e-36	3.97548e-35	1.22764e-35	300	610	0	-2.66058e-36	-2.9863e-37	-8.30825e-37	2.47813e-34	2.58277e-34	-3.73678e-34	300	200	0	-2.36661e-36	-4.24904e-37	-4.48813e-37	2.87367e-34	5.46273e-34	-1.36079e-34	0	0	0
522	6	3.42446e-37	-1.56132e-37	1.93399e-37	-1.40693e-36	2.34865e-35	1.24844e-35	300	610	0	-4.09722e-36	-6.76345e-37	-9.57968e-37	3.00009e-34	3.33821e-34	-5.40513e-34	300	200	0	-3.75478e-36	-8.32477e-37	-7.64569e-37	1.85023e-34	7.66907e-34	-1.67219e-34	0	0	0
522	7	3.55747e-37	-1.75688e-37	-1.74754e-37	8.45999e-36	-9.67896e-36	1.02573e-35	300	610	0	-5.74632e-36	-1.19305e-36	-9.80456e-37	3.28582e-34	3.95989e-34	-7.18602e-34	300	200	0	-5.39057e-36	-1.36873e-36	-1.15521e-36	-3.13489e-35	9.91621e-34	-1.86706e-34	0	0	0
522	8	3.05111e-37	-1.73269e-37	-7.78838e-37	2.3867e-35	-6.53558e-35	4.25686e-36	300	610	0	-7.42297e-36	-1.84433e-36	-8.16256e-37	3.10141e-34	4.22003e-34	-8.79334e-34	300	200	0	-7.11786e-36	-2.0176e-36	-1.59509e-36	-4.0118e-34	1.17683e-33	-1.81882e-34	0	0	0
522	9	1.53772e-37	-1.33132e-37	-1.668e-36	4.57149e-35	-1.48641e-34	-7.06238e-36	300	610	0	-8.79986e-36	-2.59466e-36	-3.61404e-37	2.13754e-34	3.79739e-34	-9.76548e-34	300	200	0	-8.64609e-36	-2.72779e-36	-2.02941e-36	-9.61227e-34	1.25493e-33	-1.35776e-34	0	0	0
523	0	-1.41336e-37	-3.57154e-38	-2.86862e-36	7.42347e-35	-2.62673e-34	-2.52852e-35	300	610	0	-9.36986e-36	-3.36163e-36	5.04653e-37	1.78641e-36	2.27485e-34	-9.43129e-34	300	200	0	-9.5112e-36	-3.39735e-36	-2.36397e-36	-1.73598e-33	1.13054e-33	-2.74301e-35	0	0	0
523	1	-6.25303e-37	1.41125e-37	-4.36198e-36	1.08445e-34	-4.06539e-34	-5.17364e-35	300	610	0	-8.41828e-36	-3.99853e-36	1.90632e-36	-3.67255e-34	-8.44995e-35	-6.89431e-34	300	200	0	-9.04358e-36	-3.8574e-36	-2.45566e-36	-2.72351e-33	6.79751e-34	1.66702e-34	0	0	0
523	2	-1.33739e-36	4.19435e-37	-6.05481e-36	1.45458e-34	-5.72458e-34	-8.70141e-35	300	610	0	-5.01754e-36	-4.27711e-36	3.9489e-36	-9.32965e-34	-6.09604e-34	-1.05215e-34	300	200	0	-6.35493e-36	-3.85768e-36	-2.10591e-36	-3.87633e-33	-2.45253e-34	4.69784e-34	0	0	0
523	3	-2.29858e-36	8.16517e-37	-7.74356e-36	1.79672e-34	-7.42329e-34	-1.30328e-34	300	610	0	1.93775e-36	-3.87472e-36	6.68265e-36	-1.72343e-33	-1.3965e-33	9.32716e-34	300	200	0	-3.60827e-37	-3.0582e-36	-1.06091e-36	-5.07759e-33	-1.80323e-33	8.9951e-34	0	0	0
523	4	-3.49371e-36	1.33784e-36	-9.07503e-36	2.0192e-34	-8.8385e-34	-1.78638e-34	300	610	0	1.36331e-35	-2.37136e-36	1.00517e-35	-2.74088e-33	-2.47554e-33	2.54455e-33	300	200	0	1.01394e-35	-1.03353e-36	9.76629e-37	-6.114e-33	-4.13907e-33	1.4604e-33	0	0	0
523	5	-4.84789e-36	1.96713e-36	-9.50896e-36	1.98746e-34	-9.46713e-34	-2.25618e-34	300	610	0	3.11476e-35	7.35126e-37	1.38269e-35	-3.94215e-33	-3.83894e-33	4.82033e-33	300	200	0	2.62997e-35	2.70226e-36	4.31796e-36	-6.64878e-33	-7.34343e-33	2.1331e-33	0	0	0
523	6	-6.19791e-36	2.65374e-36	-8.29186e-36	1.52012e-34	-8.59735e-34	-2.60545e-34	300	610	0	5.51511e-35	5.98574e-36	1.75259e-35	-5.21402e-33	-5.41422e-33	7.77898e-33	300	200	0	4.89532e-35	8.63948e-36	9.23406e-36	-6.20017e-33	-1.13939e-32	2.86078e-33	0	0	0
523	7	-7.26073e-36	3.29764e-36	-4.45555e-36	3.9206e-35	-5.30175e-34	-2.67263e-34	300	610	0	8.54635e-35	1.38768e-35	2.03252e-35	-6.34496e-33	-7.03135e-33	1.13118e-32	300	200	0	7.82028e-35	1.71744e-35	1.58697e-35	-4.13422e-33	-1.60762e-32	3.53319e-33	0	0	0
523	8	-7.60364e-36	3.73376e-36	3.1408e-36	-1.65125e-34	1.52961e-34	-2.23528e-34	300	610	0	1.20463e-34	2.47239e-35	2.09793e-35	-6.99624e-33	-8.38592e-33	1.51107e-32	300	200	0	1.12859e-34	2.84577e-35	2.41201e-35	3.16349e-34	-2.08862e-32	3.97005e-33	0	0	0
523	9	-6.62334e-36	3.71802e-36	1.57017e-35	-4.86271e-34	1.3094e-33	-1.01109e-34	300	610	0	1.56357e-34	3.84632e-35	1.77665e-35	-6.67823e-33	-9.00295e-33	1.85845e-32	300	200	0	1.49734e-34	4.21812e-35	3.34681e-35	7.99151e-33	-2.49212e-32	3.90661e-33	0	0	0
524	0	-3.54486e-36	2.91967e-36	3.42925e-35	-9.43998e-34	3.04926e-33	1.32779e-34	300	610	0	1.86364e-34	5.43837e-35	8.49433e-36	-4.74028e-33	-8.20923e-33	2.07727e-32	300	200	0	1.82819e-34	5.73034e-35	4.27869e-35	1.96836e-32	-2.67713e-32	2.98617e-33	0	0	0
524	1	2.54454e-36	9.25675e-37	5.95161e-35	-1.54436e-33	5.44303e-33	5.12042e-34	300	610	0	1.99908e-34	7.07966e-35	-9.39392e-36	-3.86674e-34	-5.12641e-33	2.02711e-32	300	200	0	2.02452e-34	7.17223e-35	5.01222e-35	3.59377e-32	-2.44378e-32	7.6604e-34	0	0	0
524	2	1.26081e-35	-2.73439e-36	9.10453e-35	-2.26831e-33	8.47777e-33	1.06551e-33	300	610	0	1.82011e-34	8.46624e-35	-3.85586e-35	7.26564e-33	1.2985e-33	1.5195e-32	300	200	0	1.94619e-34	8.1928e-35	5.24867e-35	5.67558e-32	-1.53115e-32	-3.25422e-33	0	0	0
524	3	2.74968e-35	-8.53325e-36	1.27004e-34	-3.05709e-33	1.1998e-32	1.80718e-33	300	610	0	1.13141e-34	9.12228e-35	-8.12883e-35	1.90685e-32	1.22039e-32	3.21549e-33	300	200	0	1.40638e-34	8.26895e-35	4.57154e-35	8.11951e-32	3.73674e-33	-9.57177e-33	0	0	0
524	4	4.76907e-35	-1.68496e-35	1.63209e-34	-3.79506e-33	1.56328e-32	2.72242e-33	300	610	0	-3.01046e-35	8.37166e-35	-1.38751e-34	3.56428e-32	2.86409e-32	-1.8287e-32	300	200	0	1.75861e-35	6.68671e-35	2.44583e-35	1.06865e-31	3.6092e-32	-1.85749e-32	0	0	0
524	5	7.29239e-35	-2.78199e-35	1.92336e-34	-4.29163e-33	1.87129e-32	3.74973e-33	300	610	0	-2.73006e-34	5.33015e-35	-2.09922e-34	5.7079e-32	5.12901e-32	-5.18938e-32	300	200	0	-2.00082e-34	2.54815e-35	-1.75854e-35	1.29351e-31	8.48825e-32	-3.0382e-32	0	0	0
524	6	1.0169e-34	-4.11316e-35	2.03113e-34	-4.26537e-33	2.01896e-32	4.75895e-33	300	610	0	-6.38867e-34	-1.06519e-35	-2.90178e-34	8.25263e-32	8.00476e-32	-9.95843e-32	300	200	0	-5.37178e-34	-5.17834e-35	-8.70645e-35	1.41639e-31	1.52141e-31	-4.46177e-32	0	0	0
524	7	1.30634e-34	-5.57549e-35	1.79738e-34	-3.33521e-33	1.85715e-32	5.52741e-33	300	610	0	-1.14272e-33	-1.19676e-34	-3.69592e-34	1.09673e-31	1.13466e-31	-1.61881e-31	300	200	0	-1.01209e-33	-1.75431e-34	-1.89854e-34	1.33639e-31	2.37574e-31	-6.01253e-32	0	0	0
524	8	1.53888e-34	-6.96273e-35	1.01811e-34	-1.02579e-33	1.1906e-32	5.7178e-33	300	610	0	-1.7821e-33	-2.84482e-34	-4.31074e-34	1.34147e-31	1.4806e-31	-2.36664e-31	300	200	0	-1.62822e-33	-3.54109e-34	-3.29264e-34	9.20131e-32	3.369e-31	-7.46294e-32	0	0	0
524	9	1.62422e-34	-7.9317e-35	-5.48386e-35	3.20364e-33	-2.15597e-33	4.86325e-33	300	610	0	-2.52462e-33	-5.12133e-34	-4.4862e-34	1.48895e-31	1.77527e-31	-3.17656e-31	300	200	0	-2.3622e-33	-5.9145e-34	-5.03458e-34	5.33771e-34	4.39795e-31	-8.43806e-32	0	0	0
525	0	1.43584e-34	-7.97224e-35	-3.15924e-34	9.89548e-33	-2.61666e-32	2.36849e-33	300	610	0	-3.29254e-33	-8.01884e-34	-3.86108e-34	1.43672e-31	1.91966e-31	-3.92653e-31	300	200	0	-3.14896e-33	-8.81606e-34	-7.02031e-34	-1.58685e-31	5.27559e-31	-8.3843e-32	0	0	0
525	1	8.10444e-35	-6.38958e-35	-7.04511e-34	1.94825e-32	-6.25018e-32	-2.46174e-33	300	610	0	-3.94542e-33	-1.13956e-33	-1.97317e-34	1.04794e-31	1.77271e-31	-4.4167e-31	300	200	0	-3.86437e-33	-1.20345e-33	-9.01828e-34	-4.02705e-31	5.70807e-31	-6.55219e-32	0	0	0
525	2	-4.45344e-35	-2.31192e-35	-1.23428e-33	3.21169e-32	-1.12738e-31	-1.03524e-32	300	610	0	-4.2628e-33	-1.49056e-33	1.7196e-34	1.54438e-32	1.14952e-31	-4.35338e-31	300	200	0	-4.30733e-33	-1.51368e-33	-1.06232e-33	-7.43616e-31	5.27663e-31	-2.00691e-32	0	0	0
525	3	-2.53716e-34	5.25966e-35	-1.89975e-33	4.74317e-32	-1.76735e-31	-2.19296e-32	300	610	0	-3.93086e-33	-1.79196e-33	7.78576e-34	-1.43163e-31	-1.72738e-32	-3.34051e-31	300	200	0	-4.18457e-33	-1.73937e-33	-1.12118e-33	-1.18235e-30	3.43204e-31	6.31473e-32	0	0	0
525	4	-5.64929e-34	1.73381e-34	-2.66325e-33	6.42328e-32	-2.51394e-31	-3.75183e-32	300	610	0	-2.53839e-33	-1.94459e-33	1.6722e-33	-3.89338e-31	-2.4367e-31	-8.86138e-32	300	200	0	-3.10332e-33	-1.77121e-33	-9.91046e-34	-1.70026e-30	-4.87909e-32	1.94789e-31	0	0	0
525	5	-9.89068e-34	3.47505e-34	-3.43891e-33	8.01349e-32	-3.29117e-31	-5.68512e-32	300	610	0	4.09865e-34	-1.80682e-33	2.8797e-33	-7.36768e-31	-5.86907e-31	3.56645e-31	300	200	0	-5.79203e-34	-1.45931e-33	-5.59206e-34	-2.24847e-30	-7.2046e-31	3.83359e-31	0	0	0
525	6	-1.52166e-33	5.78295e-34	-4.07489e-33	9.11757e-32	-3.96052e-31	-7.86877e-32	300	610	0	5.45271e-33	-1.19252e-33	4.38274e-33	-1.18827e-30	-1.06219e-30	1.05712e-30	300	200	0	3.93105e-33	-6.14221e-34	3.07844e-34	-2.73571e-30	-1.73928e-30	6.31838e-31	0	0	0
525	7	-2.13246e-33	8.59783e-34	-4.33605e-33	9.14722e-32	-4.30341e-31	-1.0035e-31	300	610	0	1.30929e-32	1.23213e-34	6.0881e-33	-1.72714e-30	-1.66857e-30	2.05623e-30	300	200	0	1.09605e-32	9.82997e-34	1.75205e-33	-3.01586e-30	-3.15063e-30	9.32991e-31	0	0	0
525	8	-2.7526e-33	1.17108e-33	-3.89113e-33	7.30196e-32	-4.00743e-31	-1.17218e-31	300	610	0	2.36663e-32	2.38608e-33	7.79174e-33	-2.30624e-30	-2.37723e-30	3.36756e-30	300	200	0	2.09137e-32	3.55716e-33	3.90061e-33	-2.87772e-30	-4.95202e-30	1.26331e-30	0	0	0
525	9	-3.2604e-33	1.46967e-33	-2.31041e-33	2.57837e-32	-2.66163e-31	-1.22249e-31	300	610	0	3.71489e-32	5.82704e-33	9.1391e-33	-2.83523e-30	-3.11684e-30	4.95002e-30	300	200	0	3.38885e-32	7.29672e-33	6.8287e-33	-2.04073e-30	-7.05826e-30	1.57586e-30	0	0	0
526	0	-3.46751e-33	1.68425e-33	9.18013e-34	-6.17194e-32	2.31018e-32	-1.05649e-31	300	610	0	5.28953e-32	1.06035e-32	9.58741e-33	-3.16736e-30	-3.7569e-30	6.67589e-30	300	200	0	4.94278e-32	1.22878e-32	1.05054e-32	-1.61793e-31	-9.25796e-30	1.79269e-30	0	0	0
526	1	-3.1087e-33	1.7082e-33	6.34277e-33	-2.01113e-31	5.21423e-31	-5.48692e-32	300	610	0	6.93142e-32	1.67123e-32	8.37903e-33	-3.08821e-30	-4.09109e-30	8.29331e-30	300	200	0	6.62055e-32	1.84205e-32	1.47218e-32	3.13975e-30	-1.11641e-29	1.79807e-30	0	0	0
526	2	-1.83999e-33	1.39563e-33	1.44627e-32	-4.01853e-31	1.28002e-30	4.48291e-32	300	610	0	8.34977e-32	2.38716e-32	4.53981e-33	-2.31017e-30	-3.82398e-30	9.38671e-30	300	200	0	8.16577e-32	2.52673e-32	1.90025e-32	8.23098e-30	-1.21643e-29	1.43458e-30	0	0	0
526	3	7.48207e-34	5.62584e-34	2.55863e-32	-6.67666e-31	2.33399e-30	2.08936e-31	300	610	0	9.08522e-32	3.13736e-32	-3.07906e-33	-4.77893e-31	-2.56645e-30	9.34196e-30	300	200	0	9.16004e-32	3.19361e-32	2.25073e-32	1.53792e-29	-1.13815e-29	5.0489e-31	0	0	0
526	4	5.09464e-33	-1.00297e-33	3.96278e-32	-9.91537e-31	3.68316e-30	4.51038e-31	300	610	0	8.48042e-32	3.79157e-32	-1.56919e-32	2.80805e-30	1.52945e-31	7.32691e-30	300	200	0	8.98988e-32	3.69127e-32	2.39359e-32	2.46229e-29	-7.6598e-30	-1.2168e-30	0	0	0
526	5	1.15979e-32	-3.51793e-33	5.58323e-32	-1.34923e-30	5.26597e-30	7.7859e-31	300	610	0	5.66995e-32	4.14318e-32	-3.43752e-32	7.94092e-30	4.85101e-30	2.30284e-30	300	200	0	6.82973e-32	3.79139e-32	2.14571e-32	3.55942e-29	4.01571e-31	-3.95898e-30	0	0	0
526	6	2.05037e-32	-7.16265e-33	7.24388e-32	-1.69157e-30	6.92694e-30	1.18684e-30	300	610	0	-3.93989e-33	3.89559e-32	-5.97424e-32	1.52217e-29	1.20163e-29	-6.91294e-30	300	200	0	1.65639e-32	3.17932e-32	1.26964e-32	4.72954e-29	1.43393e-29	-7.90744e-30	0	0	0
526	7	3.17418e-32	-1.20165e-32	8.63008e-32	-1.93622e-30	8.37942e-30	1.65079e-30	300	610	0	-1.08592e-31	2.65714e-32	-9.14744e-32	2.47286e-29	2.1987e-29	-2.15082e-29	300	200	0	-7.68498e-32	1.45549e-32	-5.17366e-33	5.78396e-29	3.56073e-29	-1.31352e-29	0	0	0
526	8	4.47057e-32	-1.7967e-32	9.25148e-32	-1.96023e-30	9.16809e-30	2.11542e-30	300	610	0	-2.68092e-31	-4.78621e-34	-1.27697e-31	3.61359e-29	3.47695e-29	-4.24335e-29	300	200	0	-2.23386e-31	-1.84456e-32	-3.51818e-32	6.4185e-29	6.52146e-29	-1.95038e-29	0	0	0
526	9	5.79832e-32	-2.45907e-32	8.41383e-32	-1.59552e-30	8.63865e-30	2.48487e-30	300	610	0	-4.89914e-31	-4.74269e-32	-1.64217e-31	4.8483e-29	4.97917e-29	-7.0029e-29	300	200	0	-4.31931e-31	-7.20176e-32	-8.00789e-32	6.19115e-29	1.03187e-28	-2.65364e-29	0	0	0
527	0	6.90526e-32	-3.10119e-32	5.2122e-32	-6.30312e-31	5.92644e-30	2.61216e-30	300	610	0	-7.74133e-31	-1.19248e-31	-1.93684e-31	5.99042e-29	6.55945e-29	-1.03504e-28	300	200	0	-7.0508e-31	-1.5026e-31	-1.41562e-31	4.51191e-29	1.47833e-28	-3.32651e-29	0	0	0
527	1	7.39864e-32	-3.57495e-32	-1.43717e-32	1.17915e-30	-1.97681e-32	2.29189e-30	300	610	0	-1.10794e-30	-2.19438e-31	-2.04771e-31	6.7347e-29	7.94778e-29	-1.40262e-28	300	200	0	-1.03395e-30	-2.55187e-31	-2.19143e-31	6.55622e-30	1.94831e-28	-3.80702e-29	0	0	0
527	2	6.72253e-32	-3.65761e-32	-1.27042e-31	4.08179e-30	-1.03578e-29	1.25959e-30	300	610	0	-1.45878e-30	-3.48191e-31	-1.81592e-31	6.63264e-29	8.71439e-29	-1.7511e-28	300	200	0	-1.39155e-30	-3.84767e-31	-3.08634e-31	-6.18749e-29	2.36171e-28	-3.85332e-29	0	0	0
527	3	4.15257e-32	-3.04293e-32	-2.96664e-31	8.28387e-30	-2.61906e-29	-7.97059e-31	300	610	0	-1.76648e-30	-4.99926e-31	-1.03622e-31	5.07977e-29	8.24067e-29	-1.99409e-28	300	200	0	-1.72495e-30	-5.30355e-31	-4.00286e-31	-1.68065e-28	2.59099e-28	-3.13479e-29	0	0	0
527	4	-1.17841e-32	-1.34282e-32	-5.30165e-31	1.38747e-29	-4.82973e-29	-4.20886e-30	300	610	0	-1.93534e-30	-6.60168e-31	5.34782e-32	1.32552e-29	5.70791e-29	-2.0032e-28	300	200	0	-1.94713e-30	-6.73596e-31	-4.76687e-31	-3.17908e-28	2.4525e-28	-1.23504e-29	0	0	0
527	5	-1.02061e-31	1.89259e-32	-8.2635e-31	2.07215e-29	-7.67317e-29	-9.27016e-30	300	610	0	-1.82773e-30	-8.01977e-31	3.15629e-31	-5.47903e-29	1.19108e-30	-1.60366e-28	300	200	0	-1.92979e-30	-7.83051e-31	-5.10721e-31	-5.12603e-28	1.70306e-28	2.32527e-29	0	0	0
527	6	-2.37914e-31	7.1274e-32	-1.17014e-30	2.83331e-29	-1.10276e-28	-1.61509e-29	300	610	0	-1.26155e-30	-8.8232e-31	7.06131e-31	-1.61779e-28	-9.62607e-29	-5.76192e-29	300	200	0	-1.49947e-30	-8.11046e-31	-4.64011e-31	-7.44936e-28	4.64153e-30	8.03545e-29	0	0	0
527	7	-4.24864e-31	1.47542e-31	-1.52544e-30	3.56964e-29	-1.4575e-28	-2.47692e-29	300	610	0	-1.52122e-32	-8.39096e-31	1.2389e-30	-3.14314e-28	-2.45795e-28	1.33033e-28	300	200	0	-4.40076e-31	-6.91553e-31	-2.86549e-31	-9.94554e-28	-2.84457e-28	1.63008e-28	0	0	0
527	8	-6.6192e-31	2.49599e-31	-1.82709e-30	4.11011e-29	-1.77227e-28	-3.46225e-29	300	610	0	2.15568e-30	-5.89918e-31	1.90862e-30	-5.14437e-28	-4.54908e-28	4.37045e-28	300	200	0	1.49376e-30	-3.40319e-31	8.15276e-32	-1.22247e-27	-7.28294e-28	2.72962e-28	0	0	0
527	9	-9.36968e-31	3.75345e-31	-1.97286e-30	4.19785e-29	-1.95223e-28	-4.45807e-29	300	610	0	5.48445e-30	-3.4199e-32	2.67767e-30	-7.55831e-28	-7.2428e-28	8.75177e-28	300	200	0	4.54748e-30	3.41146e-31	7.04809e-31	-1.36539e-27	-1.34923e-27	4.07601e-28	0	0	0
528	0	-1.22106e-30	5.16219e-31	-1.81729e-30	3.47996e-29	-1.86041e-28	-5.26563e-29	300	610	0	1.01368e-29	9.39442e-31	3.46e-30	-1.01895e-27	-1.0426e-27	1.45573e-27	300	200	0	8.91576e-30	1.45566e-30	1.64271e-30	-1.33082e-27	-2.14942e-27	5.57253e-28	0	0	0
528	1	-1.46196e-30	6.54193e-31	-1.16986e-30	1.50972e-29	-1.31492e-28	-5.57829e-29	300	610	0	1.61265e-29	2.43807e-30	4.10322e-30	-1.26529e-27	-1.38006e-27	2.1636e-27	300	200	0	1.46646e-29	3.09226e-30	2.93335e-30	-9.94735e-28	-3.09545e-27	7.01984e-28	0	0	0
528	2	-1.5778e-30	7.5851e-31	1.98773e-31	-2.23013e-29	-9.34922e-30	-4.96534e-29	300	610	0	2.32003e-29	4.53902e-30	4.37108e-30	-1.43136e-27	-1.6808e-27	2.94613e-27	300	200	0	2.16225e-29	5.29753e-30	4.56985e-30	-2.03914e-28	-4.09899e-27	8.08143e-28	0	0	0
528	3	-1.4521e-30	7.82657e-31	2.538e-30	-8.27232e-29	2.0503e-28	-2.86962e-29	300	610	0	3.06925e-29	7.25192e-30	3.93055e-30	-1.4234e-27	-1.85535e-27	3.69625e-27	300	200	0	2.92404e-29	8.03458e-30	6.46855e-30	1.21383e-27	-4.99442e-27	8.25204e-28	0	0	0
528	4	-9.32349e-31	6.6236e-31	6.08026e-30	-1.7066e-28	5.35378e-28	1.37049e-29	300	610	0	3.7359e-29	1.04666e-29	2.3493e-30	-1.11438e-27	-1.77419e-27	4.23443e-27	300	200	0	3.64266e-29	1.1129e-29	8.42956e-30	3.42797e-27	-5.51616e-27	6.83758e-28	0	0	0
528	5	1.64977e-31	3.15779e-31	1.09804e-29	-2.88217e-28	9.98927e-28	8.46102e-29	300	610	0	4.12069e-29	1.38874e-29	-8.88111e-31	-3.4583e-28	-1.26513e-27	4.2924e-27	300	200	0	4.13719e-29	1.42032e-29	1.00923e-29	6.56813e-27	-5.27974e-27	2.95956e-28	0	0	0
528	6	2.03932e-30	-3.52503e-31	1.72262e-29	-4.32915e-28	1.59802e-27	1.90389e-28	300	610	0	3.93546e-29	1.69574e-29	-6.3347e-30	1.0626e-27	-1.17386e-28	3.50313e-27	300	200	0	4.13939e-29	1.66049e-29	1.08915e-29	1.06677e-26	-3.77371e-27	-4.39909e-28	0	0	0
528	7	4.87644e-30	-1.44173e-30	2.45172e-29	-5.94814e-28	2.30864e-27	3.34888e-28	300	610	0	2.79722e-29	1.87806e-29	-1.44942e-29	3.29191e-27	1.9032e-27	1.40395e-27	300	200	0	3.28486e-29	1.73389e-29	1.00229e-29	1.5586e-26	-3.71772e-28	-1.62856e-27	0	0	0
528	8	8.79977e-30	-3.03724e-30	3.21142e-29	-7.53057e-28	3.06588e-27	5.16767e-28	300	610	0	2.37451e-30	1.80572e-29	-2.56803e-29	6.48668e-27	5.02289e-27	-2.53825e-27	300	200	0	1.11743e-29	1.502e-29	6.43389e-30	2.09082e-26	5.62224e-27	-3.35825e-27	0	0	0
528	9	1.37988e-29	-5.18246e-30	3.86682e-29	-8.72127e-28	3.74716e-27	7.25945e-28	300	610	0	-4.26394e-29	1.30545e-29	-3.98108e-29	1.06981e-26	9.40734e-27	-8.86847e-27	300	200	0	-2.88406e-29	7.87207e-30	-1.1426e-30	2.58293e-26	1.48816e-26	-5.67028e-27	0	0	0
529	0	1.9632e-29	-7.83892e-30	4.2049e-29	-8.98375e-28	4.15507e-27	9.39229e-28	300	610	0	-1.12089e-28	1.64642e-30	-5.61323e-29	1.58046e-26	1.50824e-26	-1.80395e-26	300	200	0	-9.2457e-29	-6.1925e-30	-1.40833e-29	2.90324e-26	2.79003e-26	-8.51571e-27	0	0	0
529	1	2.57067e-29	-1.08337e-29	3.92096e-29	-7.57734e-28	4.00291e-27	1.11542e-27	300	610	0	-2.09638e-28	-1.85369e-29	-7.28799e-29	2.14089e-26	2.18252e-26	-3.02496e-26	300	200	0	-1.83931e-28	-2.93706e-29	-3.36704e-29	2.85832e-26	4.47579e-26	-1.16988e-26	0	0	0
529	2	3.09415e-29	-1.3796e-29	2.61403e-29	-3.55994e-28	2.90821e-27	1.19058e-27	300	610	0	-3.35831e-28	-4.97973e-29	-8.6896e-29	2.67168e-26	2.90271e-26	-4.52137e-26	300	200	0	-3.04889e-28	-6.35932e-29	-6.07557e-29	2.18747e-26	6.47967e-26	-1.48093e-26	0	0	0
529	3	3.36301e-29	-1.60873e-29	-2.0113e-30	4.16566e-28	4.01151e-28	1.0744e-27	300	610	0	-4.85676e-28	-9.38416e-29	-9.32546e-29	3.04085e-26	3.5534e-26	-6.18647e-26	300	200	0	-4.52046e-28	-1.09929e-28	-9.52659e-29	5.67069e-27	8.62131e-26	-1.71482e-26	0	0	0
529	4	3.13326e-29	-1.67367e-29	-5.05577e-29	1.67388e-27	-4.0425e-27	6.49553e-28	300	610	0	-6.45585e-28	-1.50987e-28	-8.49761e-29	3.05238e-26	3.94828e-26	-7.79968e-26	300	200	0	-6.14252e-28	-1.67724e-28	-1.35534e-28	-2.36885e-26	1.05585e-25	-1.76603e-26	0	0	0
529	5	2.08393e-29	-1.43955e-29	-1.2451e-28	3.51359e-27	-1.0933e-26	-2.24078e-28	300	610	0	-7.8984e-28	-2.1907e-28	-5.29565e-29	2.43948e-26	3.81634e-26	-8.98811e-26	300	200	0	-7.69e-28	-2.33466e-28	-1.77466e-28	-6.984e-26	1.17382e-25	-1.4889e-26	0	0	0
529	6	-1.73278e-30	-7.3384e-30	-2.27313e-28	5.98477e-27	-2.06503e-26	-1.6971e-27	300	610	0	-8.76953e-28	-2.92057e-28	1.37159e-29	8.67609e-27	2.79549e-26	-9.1913e-26	300	200	0	-8.78686e-28	-2.99396e-28	-2.13597e-28	-1.35628e-25	1.13561e-25	-6.98124e-27	0	0	0
529	7	-4.06326e-29	6.4576e-30	-3.58981e-28	9.04179e-27	-3.32693e-26	-3.90717e-27	300	610	0	-8.46618e-28	-3.5844e-28	1.26834e-28	-2.04623e-26	4.40257e-27	-7.63874e-26	300	200	0	-8.8725e-28	-3.51982e-28	-2.32147e-28	-2.21927e-25	8.33654e-26	8.22009e-27	0	0	0
529	8	-9.98643e-29	2.91136e-29	-5.13546e-28	1.24838e-26	-4.83183e-26	-6.94088e-27	300	610	0	-6.18297e-28	-3.9957e-28	2.97276e-28	-6.68988e-26	-3.74744e-26	-3.3544e-26	300	200	0	-7.18161e-28	-3.70456e-28	-2.16271e-28	-3.26005e-25	1.35603e-26	3.29549e-26	0	0	0
529	9	-1.82176e-28	6.24815e-29	-6.75887e-28	1.58818e-26	-6.44731e-26	-1.07781e-26	300	610	0	-9.29694e-29	-3.88248e-28	5.32077e-28	-1.33792e-25	-1.02539e-25	4.79285e-26	300	200	0	-2.75146e-28	-3.25767e-28	-1.4381e-28	-4.39423e-25	-1.10662e-25	6.91419e-26	0	0	0
530	0	-2.87563e-28	1.07561e-28	-8.18088e-28	1.84985e-26	-7.92013e-26	-1.5217e-26	300	610	0	8.39999e-28	-2.88048e-28	8.30127e-28	-2.22395e-25	-1.94442e-25	1.79693e-25	300	200	0	5.52436e-28	-1.80487e-28	1.20396e-29	-5.45568e-25	-3.03772e-25	1.17743e-25	0	0	0
530	1	-4.11228e-28	1.63663e-28	-8.9577e-28	1.92137e-26	-8.83942e-26	-1.9782e-26	300	610	0	2.2885e-27	-5.40411e-29	1.17638e-27	-3.30382e-25	-3.13966e-25	3.71606e-25	300	200	0	1.87727e-27	1.09621e-28	2.80609e-28	-6.17051e-25	-5.76652e-25	1.77859e-25	0	0	0
530	2	-5.41043e-28	2.273e-28	-8.4513e-28	1.64733e-26	-8.60532e-26	-2.36197e-26	300	610	0	4.3333e-27	3.64168e-28	1.53467e-27	-4.49692e-25	-4.56745e-25	6.28338e-25	300	200	0	3.79226e-27	5.91469e-28	6.89538e-28	-6.13424e-25	-9.31688e-25	2.45535e-25	0	0	0
530	3	-6.54632e-28	2.9085e-28	-5.81802e-28	8.29107e-27	-6.41372e-26	-2.53967e-26	300	610	0	6.99119e-27	1.01603e-27	1.83959e-27	-5.63955e-25	-6.10365e-25	9.4457e-25	300	200	0	6.33656e-27	1.30689e-27	1.25779e-27	-4.79914e-25	-1.35599e-24	3.12327e-25	0	0	0
530	4	-7.16447e-28	3.41069e-28	-3.15623e-30	-7.65941e-27	-1.27192e-26	-2.3221e-26	300	610	0	1.01643e-26	1.93912e-27	1.98848e-27	-6.45744e-25	-7.50983e-25	1.29871e-24	300	200	0	9.44782e-27	2.28019e-27	1.98532e-27	-1.48185e-25	-1.81279e-24	3.63731e-25	0	0	0
530	5	-6.75395e-28	3.57687e-28	1.00392e-27	-3.38134e-26	7.93484e-26	-1.46215e-26	300	610	0	1.35754e-26	3.14252e-27	1.83508e-27	-6.54094e-25	-8.3983e-25	1.64536e-24	300	200	0	1.29e-26	3.5002e-27	2.83901e-27	4.59513e-25	-2.23139e-24	3.77711e-25	0	0	0
530	6	-4.6394e-28	3.12418e-28	2.54734e-27	-7.22908e-26	2.23025e-25	3.36728e-27	300	610	0	1.66933e-26	4.58391e-27	1.18776e-27	-5.3298e-25	-8.20208e-25	1.90709e-24	300	200	0	1.62293e-26	4.89633e-27	3.7351e-27	1.42118e-24	-2.49672e-24	3.23702e-25	0	0	0
530	7	4.39994e-32	1.68899e-28	4.70353e-27	-1.24223e-25	4.26672e-25	3.39566e-26	300	610	0	1.86545e-26	6.14034e-27	-1.84424e-28	-2.11808e-25	-6.15997e-25	1.96683e-24	300	200	0	1.86545e-26	6.30924e-27	4.51911e-27	2.79908e-24	-2.44047e-24	1.62641e-25	0	0	0
530	8	8.07032e-28	-1.15745e-28	7.47841e-27	-1.88788e-25	6.92393e-25	8.01185e-26	300	610	0	1.81973e-26	7.57412e-27	-2.53278e-27	3.90721e-25	-1.3308e-25	1.66289e-24	300	200	0	1.90043e-26	7.45837e-27	4.94562e-27	4.61521e-24	-1.83658e-24	-1.51215e-25	0	0	0
530	9	2.04326e-27	-5.86819e-28	1.07539e-26	-2.61936e-25	1.01098e-24	1.43793e-25	300	610	0	1.36286e-26	8.49724e-27	-6.09202e-27	1.35767e-24	7.34443e-25	7.89437e-25	300	200	0	1.56718e-26	7.91043e-27	4.66189e-27	6.81691e-24	-4.05395e-25	-6.65741e-25	0	0	0
531	0	3.7697e-27	-1.28446e-27	1.42209e-26	-3.34845e-25	1.35544e-24	2.24723e-25	300	610	0	2.85622e-27	8.34078e-27	-1.10193e-26	2.75792e-24	2.09101e-24	-8.93451e-25	300	200	0	6.62592e-27	7.05632e-27	3.20169e-27	9.2327e-24	2.1679e-24	-1.42259e-24	0	0	0
531	1	5.99075e-27	-2.2315e-27	1.73021e-26	-3.92218e-25	1.67349e-24	3.18883e-25	300	610	0	-1.64721e-26	6.33905e-27	-1.73041e-26	4.62145e-24	4.01685e-24	-3.63519e-24	300	200	0	-1.04814e-26	4.10755e-27	-1.92131e-30	1.15199e-23	6.19402e-24	-2.44397e-24	0	0	0
531	2	8.6115e-27	-3.41593e-27	1.90733e-26	-4.10673e-25	1.87964e-24	4.16528e-25	300	610	0	-4.66738e-26	1.54299e-27	-2.46468e-26	6.90431e-24	6.53346e-24	-7.65002e-24	300	200	0	-3.80623e-26	-1.87294e-27	-5.5735e-27	1.31091e-23	1.19121e-23	-3.71364e-24	0	0	0
531	3	1.1384e-26	-4.76763e-27	1.81987e-26	-3.57612e-25	1.84841e-24	4.99986e-25	300	610	0	-8.95243e-26	-7.11866e-27	-3.2307e-26	9.44313e-24	9.55574e-24	-1.30466e-23	300	200	0	-7.81403e-26	-1.18863e-26	-1.41083e-26	1.31548e-23	1.93874e-23	-5.15186e-24	0	0	0
531	4	1.38455e-26	-6.12998e-27	1.29038e-26	-1.91169e-25	1.41081e-24	5.41463e-25	300	610	0	-1.45489e-25	-2.07075e-26	-3.89309e-26	1.19007e-23	1.28308e-23	-1.97273e-23	300	200	0	-1.31643e-25	-2.68375e-26	-2.6027e-26	1.05065e-23	2.83686e-23	-6.58501e-24	0	0	0
531	5	1.52556e-26	-7.22833e-27	1.01869e-27	1.37965e-25	3.57147e-25	5.01322e-25	300	610	0	-2.12658e-25	-4.00483e-26	-4.23787e-26	1.37072e-23	1.58663e-23	-2.72561e-23	300	200	0	-1.97402e-25	-4.72766e-26	-4.136e-26	3.72157e-24	3.81068e-23	-7.71215e-24	0	0	0
531	6	1.45447e-26	-7.63977e-27	-1.98641e-26	6.81811e-25	-1.54953e-24	3.27549e-25	300	610	0	-2.85385e-25	-6.53826e-26	-3.95874e-26	1.40069e-23	1.78559e-23	-3.46989e-23	300	200	0	-2.7084e-25	-7.30223e-26	-5.94516e-26	-8.85096e-24	4.71421e-23	-8.07333e-24	0	0	0
531	7	1.02922e-26	-6.77114e-27	-5.2066e-26	1.48633e-24	-4.54445e-24	-4.26126e-26	300	610	0	-3.52699e-25	-9.58879e-26	-2.65237e-26	1.16236e-23	1.76136e-23	-4.04485e-23	300	200	0	-3.42406e-25	-1.02659e-25	-7.85897e-26	-2.88827e-23	5.30815e-23	-7.02739e-24	0	0	0
531	8	7.61642e-28	-3.85626e-27	-9.72773e-26	2.57739e-24	-8.81108e-24	-6.7759e-25	300	610	0	-3.96638e-25	-1.29061e-25	1.69789e-27	5.06801e-24	1.35396e-23	-4.20612e-23	300	200	0	-3.95877e-25	-1.32918e-25	-9.55794e-26	-5.77342e-23	5.24044e-23	-3.75096e-24	0	0	0
531	9	-1.59725e-26	2.01319e-27	-1.5574e-25	3.94059e-24	-1.44048e-23	-1.64148e-24	300	610	0	-3.90813e-25	-1.59996e-25	5.0431e-26	-7.38489e-24	3.64629e-24	-3.6144e-23	300	200	0	-4.06785e-25	-1.57983e-25	-1.05309e-25	-9.59429e-23	4.03599e-23	2.72548e-24	0	0	0
532	0	-4.17658e-26	1.18043e-26	-2.25129e-25	5.49442e-24	-2.11468e-23	-2.97757e-24	300	610	0	-2.99639e-25	-1.80623e-25	1.24734e-25	-2.75126e-23	-1.43171e-23	-1.83573e-23	300	200	0	-3.41405e-25	-1.68818e-25	-1.00395e-25	-1.42503e-22	1.1042e-23	1.34246e-23	0	0	0
532	1	-7.79666e-26	2.6386e-26	-2.9913e-25	7.05763e-24	-2.8488e-23	-4.68396e-24	300	610	0	-7.89286e-26	-1.79043e-25	2.28101e-25	-5.6815e-23	-4.25915e-23	1.63854e-23	300	200	0	-1.56895e-25	-1.52657e-25	-7.10288e-26	-1.93934e-22	-4.22399e-23	2.92496e-23	0	0	0
532	2	-1.24762e-25	4.62761e-26	-3.6581e-25	8.31296e-24	-3.53488e-23	-6.68055e-24	300	610	0	3.21316e-25	-1.39169e-25	3.60586e-25	-9.59987e-23	-8.29366e-23	7.34147e-23	300	200	0	1.96553e-25	-9.28925e-26	-5.22416e-27	-2.43172e-22	-1.26153e-22	5.07083e-23	0	0	0
532	3	-1.80282e-25	7.12743e-26	-4.05929e-25	8.77252e-24	-3.99515e-23	-8.76786e-24	300	610	0	9.50822e-25	-4.09568e-26	5.16241e-25	-1.44243e-22	-1.3591e-22	1.57381e-22	300	200	0	7.7054e-25	3.03176e-26	1.10312e-25	-2.78384e-22	-2.45941e-22	7.75157e-23	0	0	0
532	4	-2.39461e-25	9.99734e-26	-3.91531e-25	7.75269e-24	-3.96724e-23	-1.05801e-23	300	610	0	1.84854e-24	1.38354e-25	6.79916e-25	-1.98242e-22	-1.99862e-22	2.70786e-22	300	200	0	1.60908e-24	2.38327e-25	2.88386e-25	-2.81901e-22	-4.03286e-22	1.08067e-22	0	0	0
532	5	-2.92734e-25	1.29158e-25	-2.85298e-25	4.37129e-24	-3.09602e-23	-1.15382e-23	300	610	0	3.0266e-24	4.21535e-25	8.23603e-25	-2.51054e-22	-2.69647e-22	4.11878e-22	300	200	0	2.73386e-24	5.50693e-25	5.38305e-25	-2.29561e-22	-5.93325e-22	1.38795e-22	0	0	0
532	6	-3.24688e-25	1.53135e-25	-4.13698e-26	-2.41636e-24	-9.38728e-24	-1.08119e-23	300	610	0	4.44796e-24	8.26654e-25	9.02727e-25	-2.90847e-22	-3.35109e-22	5.71865e-22	300	200	0	4.12327e-24	9.79789e-25	8.61357e-25	-9.0924e-23	-8.0082e-22	1.63459e-22	0	0	0
532	7	-3.12936e-25	1.63084e-25	3.91468e-25	-1.37209e-23	3.00807e-23	-7.30668e-24	300	610	0	5.99774e-24	1.35985e-24	8.53151e-25	-2.99748e-22	-3.79474e-22	7.31544e-22	300	200	0	5.6848e-24	1.52293e-24	1.24462e-24	1.69058e-22	-9.9565e-22	1.7246e-22	0	0	0
532	8	-2.27604e-25	1.46568e-25	1.06312e-24	-3.05374e-23	9.24887e-23	3.05027e-25	300	610	0	7.44952e-24	2.00524e-24	5.90011e-25	-2.53071e-22	-3.77948e-22	8.57572e-22	300	200	0	7.22192e-24	2.1518e-24	1.65313e-24	5.86182e-22	-1.12805e-21	1.52352e-22	0	0	0
532	9	-3.19899e-26	8.74503e-26	2.01085e-24	-5.34535e-23	1.81855e-22	1.34806e-23	300	610	0	8.42979e-24	2.71193e-24	9.98922e-27	-1.19408e-22	-2.9692e-22	8.98938e-22	300	200	0	8.3978e-24	2.79938e-24	2.02084e-24	1.19012e-21	-1.12441e-21	8.57874e-23	0	0	0
533	0	3.14871e-25	-3.35063e-26	3.24223e-24	-8.22266e-23	2.99576e-22	3.36013e-23	300	610	0	8.38671e-24	3.3787e-24	-1.0009e-24	1.37829e-22	-9.44191e-23	7.84478e-22	300	200	0	8.70158e-24	3.34519e-24	2.24133e-24	1.99375e-21	-8.84918e-22	-4.77766e-23	0	0	0
533	1	8.52864e-25	-2.36935e-25	4.71163e-24	-1.1522e-22	4.42205e-22	6.16289e-23	300	610	0	6.57267e-24	3.83778e-24	-2.55157e-24	5.56656e-22	2.77365e-22	4.22725e-22	300	200	0	7.42553e-24	3.60084e-24	2.16006e-24	2.97805e-21	-2.84872e-22	-2.70174e-22	0	0	0
533	2	1.61173e-24	-5.41623e-25	6.29028e-24	-1.48712e-22	5.98579e-22	9.7597e-23	300	610	0	2.0546e-24	3.84042e-24	-4.7195e-24	1.16968e-21	8.66486e-22	-2.94121e-22	300	200	0	3.66633e-24	3.29879e-24	1.57078e-24	4.07248e-21	8.17847e-22	-6.00961e-22	0	0	0
533	3	2.59739e-24	-9.59245e-25	7.73161e-24	-1.76127e-22	7.46431e-22	1.39917e-22	300	610	0	-6.22964e-24	3.04864e-24	-7.51148e-24	1.99335e-21	1.71145e-21	-1.47993e-21	300	200	0	-3.63224e-24	2.08939e-24	2.20135e-25	5.1315e-21	2.56619e-21	-1.05167e-21	0	0	0
533	4	3.77312e-24	-1.48669e-24	8.63522e-24	-1.87285e-22	8.48803e-22	1.8451e-22	300	610	0	-1.93464e-23	1.03933e-24	-1.08099e-23	3.01258e-21	2.82618e-21	-3.23548e-21	300	200	0	-1.55733e-23	-4.47359e-25	-2.17466e-24	5.90933e-21	5.0749e-21	-1.6175e-21	0	0	0
533	5	5.03562e-24	-2.09578e-24	8.41619e-24	-1.67856e-22	8.50843e-22	2.23808e-22	300	610	0	-3.81483e-23	-2.67093e-24	-1.43051e-23	4.16061e-21	4.17896e-21	-5.61796e-21	300	200	0	-3.31127e-23	-4.76671e-24	-5.88892e-24	6.03681e-21	8.38589e-21	-2.26623e-21	0	0	0
533	6	6.18725e-24	-2.72056e-24	6.29002e-24	-9.92569e-23	6.77957e-22	2.45748e-22	300	610	0	-6.29395e-23	-8.57025e-24	-1.74179e-23	5.29458e-21	5.66524e-21	-8.59678e-21	300	200	0	-5.67522e-23	-1.12908e-23	-1.11279e-23	5.0067e-21	1.24057e-20	-2.9246e-21	0	0	0
533	7	6.90723e-24	-3.24308e-24	1.28768e-24	4.06392e-23	2.36674e-22	2.32949e-22	300	610	0	-9.30067e-23	-1.70536e-23	-1.92201e-23	6.16896e-21	7.07552e-21	-1.19951e-20	300	200	0	-8.60994e-23	-2.02967e-23	-1.79324e-23	2.17683e-21	1.68247e-20	-3.46323e-21	0	0	0
533	8	6.72716e-24	-3.47937e-24	-7.6798e-24	2.7553e-22	-5.79916e-22	1.62381e-22	300	610	0	-1.26015e-22	-2.82722e-23	-1.83689e-23	6.41052e-21	8.06117e-21	-1.54183e-20	300	200	0	-1.19288e-22	-3.17516e-23	-2.60487e-23	-3.19649e-21	2.10217e-20	-3.68191e-21	0	0	0
533	9	5.01898e-24	-3.16886e-24	-2.16842e-23	6.26935e-22	-1.87994e-21	5.97198e-24	300	610	0	-1.57296e-22	-4.19219e-23	-1.30795e-23	5.50133e-21	8.10389e-21	-1.81751e-20	300	200	0	-1.52277e-22	-4.50907e-23	-3.47637e-23	-1.18794e-20	2.39623e-20	-3.29875e-21	0	0	0
534	0	1.00721e-24	-1.97168e-24	-4.15452e-23	1.10812e-21	-3.75121e-21	-2.67305e-22	300	610	0	-1.79083e-22	-5.69692e-23	-1.16742e-24	2.77922e-21	6.49771e-21	-1.92009e-20	300	200	0	-1.78076e-22	-5.89408e-23	-4.27126e-23	-2.45179e-20	2.41079e-20	-1.94827e-21	0	0	0
534	1	-6.17922e-24	5.19415e-25	-6.7474e-23	1.71525e-21	-6.22799e-21	-6.87179e-22	300	610	0	-1.79841e-22	-7.13272e-23	1.9793e-23	-2.53161e-21	2.35671e-21	-1.70035e-20	300	200	0	-1.86021e-22	-7.08077e-23	-4.76809e-23	-4.14156e-20	1.9362e-20	8.04579e-22	0	0	0
534	2	-1.73971e-23	4.7444e-24	-9.85795e-23	2.41554e-21	-9.24433e-21	-1.27496e-21	300	610	0	-1.43868e-22	-8.15089e-23	5.21447e-23	-1.12436e-20	-5.33433e-21	-9.65575e-21	300	200	0	-1.61265e-22	-7.67645e-23	-4.64348e-23	-6.22174e-20	7.09249e-21	5.42571e-21	0	0	0
534	3	-3.33005e-23	1.1109e-23	-1.32239e-22	3.13263e-21	-1.25736e-20	-2.03289e-21	300	610	0	-5.14664e-23	-8.23157e-23	9.76002e-23	-2.40647e-20	-1.7605e-20	5.12637e-21	300	200	0	-8.47669e-23	-7.12067e-23	-3.46384e-23	-8.54956e-20	-1.57183e-20	1.2338e-20	0	0	0
534	4	-5.40555e-23	1.98752e-23	-1.6336e-22	3.73025e-21	-1.57569e-20	-2.92959e-21	300	610	0	1.19918e-22	-6.66494e-23	1.56421e-22	-4.1374e-20	-3.52965e-20	2.97735e-20	300	200	0	6.58622e-23	-4.67742e-23	-6.93849e-24	-1.08254e-19	-5.21332e-20	2.1802e-20	0	0	0
534	5	-7.89451e-23	3.10006e-23	-1.83612e-22	3.99615e-21	-1.8026e-20	-3.88171e-21	300	610	0	3.93135e-22	-2.55807e-23	2.26291e-22	-6.29001e-20	-5.87476e-20	6.64678e-20	300	200	0	3.1419e-22	5.41992e-24	4.26782e-23	-1.25389e-19	-1.04658e-19	3.37415e-20	0	0	0
534	6	-1.05864e-22	4.39223e-23	-1.80763e-22	3.62996e-21	-1.82346e-20	-4.73277e-21	300	610	0	7.86814e-22	5.11538e-23	3.00888e-22	-8.72966e-20	-8.73534e-20	1.16506e-19	300	200	0	6.8095e-22	9.50762e-23	1.20125e-22	-1.29191e-19	-1.74311e-19	4.75107e-20	0	0	0
534	7	-1.30732e-22	5.72888e-23	-1.38322e-22	2.24034e-21	-1.48163e-20	-5.23159e-21	300	610	0	1.30837e-21	1.74009e-22	3.6824e-22	-1.11627e-19	-1.18993e-19	1.79378e-19	300	200	0	1.17764e-21	2.31298e-22	2.29918e-22	-1.09012e-19	-2.59311e-19	6.16072e-20	0	0	0
534	8	-1.46874e-22	6.86571e-23	-3.58233e-23	-6.4118e-22	-5.79843e-21	-5.01433e-21	300	610	0	1.9442e-21	3.51605e-22	4.09024e-22	-1.30796e-19	-1.49347e-19	2.51531e-19	300	200	0	1.79732e-21	4.20262e-22	3.732e-22	-5.13118e-20	-3.53377e-19	7.33497e-20	0	0	0
534	9	-1.44494e-22	7.41926e-23	1.49879e-22	-5.51998e-21	1.10885e-20	-3.59664e-21	300	610	0	2.64691e-21	5.87582e-22	3.9514e-22	-1.37014e-19	-1.71173e-19	3.24868e-19	300	200	0	2.50242e-21	6.61775e-22	5.45019e-22	5.9686e-20	-4.43706e-19	7.85629e-20	0	0	0
535	0	-1.1039e-22	6.84354e-23	4.41788e-22	-1.28609e-20	3.81602e-20	-3.85078e-22	300	610	0	3.32025e-21	8.76168e-22	2.89054e-22	-1.19416e-19	-1.73638e-19	3.85055e-19	300	200	0	3.20986e-21	9.44604e-22	7.30842e-22	2.40365e-19	-5.08804e-19	7.13389e-20	0	0	0
535	1	-2.81833e-23	4.42309e-23	8.57886e-22	-2.29619e-20	7.73322e-20	5.28058e-21	300	610	0	3.80287e-21	1.19641e-21	4.4602e-23	-6.4047e-20	-1.41919e-19	4.09889e-19	300	200	0	3.77468e-21	1.24064e-21	9.02488e-22	5.04773e-19	-5.16518e-19	4.39811e-20	0	0	0
535	2	1.20641e-22	-7.03949e-24	1.4037e-21	-3.57689e-20	1.29427e-19	1.40397e-20	300	610	0	3.85369e-21	1.50531e-21	-3.89817e-22	4.55368e-20	-5.73225e-20	3.68085e-19	300	200	0	3.97433e-21	1.49827e-21	1.01388e-21	8.59979e-19	-4.22828e-19	-1.27218e-20	0	0	0
535	3	3.54472e-22	-9.47531e-23	2.06194e-21	-5.06265e-20	1.93196e-19	2.6363e-20	300	610	0	3.14296e-21	1.73042e-21	-1.06456e-21	2.26691e-19	1.01702e-19	2.19049e-19	300	200	0	3.49743e-21	1.63567e-21	9.97386e-22	1.29945e-18	-1.72195e-19	-1.08706e-19	0	0	0
535	4	6.87663e-22	-2.27663e-22	2.77924e-21	-6.59698e-20	2.64046e-19	4.23297e-20	300	610	0	1.25506e-21	1.76312e-21	-2.01737e-21	4.9476e-19	3.57199e-19	-8.55893e-20	300	200	0	1.94272e-21	1.53546e-21	7.61869e-22	1.79435e-18	2.99434e-19	-2.53107e-19	0	0	0
535	5	1.12458e-21	-4.11621e-22	3.45049e-21	-7.89763e-20	3.32519e-19	6.13226e-20	300	610	0	-2.28878e-21	1.45439e-21	-3.25624e-21	8.5841e-19	7.2751e-19	-5.97692e-19	300	200	0	-1.1642e-21	1.04277e-21	1.94254e-22	2.28304e-18	1.05763e-18	-4.51775e-19	0	0	0
535	6	1.65129e-21	-6.46218e-22	3.90247e-21	-8.52211e-20	3.8266e-19	8.16403e-20	300	610	0	-7.97788e-21	6.15825e-22	-4.73574e-21	1.31289e-18	1.22072e-18	-1.36444e-18	300	200	0	-6.32658e-21	-3.03928e-23	-8.33267e-22	2.65958e-18	2.15704e-18	-7.03631e-19	0	0	0
535	7	2.22498e-21	-9.20245e-22	3.87936e-21	-7.84108e-20	3.90519e-19	1.00049e-19	300	610	0	-1.62185e-20	-9.70374e-22	-6.32698e-21	1.83112e-18	1.82542e-18	-2.41509e-18	300	200	0	-1.39935e-20	-1.89062e-21	-2.44762e-21	2.76297e-18	3.62191e-18	-9.95771e-19	0	0	0
535	8	2.76139e-21	-1.20603e-21	3.03471e-21	-5.03059e-20	3.23208e-19	1.1132e-19	300	610	0	-2.7188e-20	-3.52799e-21	-7.78259e-21	2.35275e-18	2.49863e-18	-3.74166e-18	300	200	0	-2.44266e-20	-4.73402e-21	-4.74788e-21	2.36986e-18	5.41868e-18	-1.29739e-18	0	0	0
535	9	3.12175e-21	-1.45299e-21	9.36341e-22	9.00787e-21	1.39112e-19	1.0784e-19	300	610	0	-4.06292e-20	-7.24482e-21	-8.70046e-21	2.77212e-18	3.15139e-18	-5.27303e-18	300	200	0	-3.75074e-20	-8.69781e-21	-7.76412e-21	1.19471e-18	7.4201e-18	-1.55296e-18	0	0	0
536	0	3.10116e-21	-1.58123e-21	-2.90748e-21	1.10303e-19	-2.09929e-19	7.94248e-20	300	610	0	-5.55821e-20	-1.22071e-20	-8.49272e-21	2.92669e-18	3.63325e-18	-6.84307e-18	300	200	0	-5.24809e-20	-1.37883e-20	-1.14002e-20	-1.09695e-18	9.36246e-18	-1.67544e-18	0	0	0
536	1	2.42228e-21	-1.47639e-21	-8.99003e-21	2.63611e-19	-7.73476e-19	1.35326e-20	300	610	0	-7.00635e-20	-1.83065e-20	-6.37029e-21	2.58863e-18	3.71791e-18	-8.1548e-18	300	200	0	-6.76412e-20	-1.97829e-20	-1.53603e-20	-4.85531e-18	1.07993e-17	-1.54103e-18	0	0	0
536	2	7.39227e-22	-9.87878e-22	-1.77051e-20	4.75591e-19	-1.59325e-18	-1.03878e-19	300	610	0	-8.07219e-20	-2.5119e-20	-1.35782e-21	1.46386e-18	3.0942e-18	-8.74522e-18	300	200	0	-7.99827e-20	-2.61069e-20	-1.90629e-20	-1.03853e-17	1.1059e-17	-9.87708e-19	0	0	0
536	3	-2.34137e-21	6.66269e-23	-2.91915e-20	7.45663e-19	-2.68867e-18	-2.86548e-19	300	610	0	-8.25209e-20	-3.17589e-20	7.64181e-21	-7.95983e-19	1.36776e-18	-7.95868e-18	300	200	0	-8.48623e-20	-3.16923e-20	-2.15497e-20	-1.785e-17	9.21738e-18	1.795e-19	0	0	0
536	4	-7.21385e-21	1.88689e-21	-4.31163e-20	1.06077e-18	-4.03639e-18	-5.44841e-19	300	610	0	-6.85379e-20	-3.67219e-20	2.171e-20	-4.56142e-18	-1.91863e-18	-4.94031e-18	300	200	0	-7.57518e-20	-3.48351e-20	-2.14063e-20	-2.71317e-17	4.10295e-18	2.17238e-18	0	0	0
536	5	-1.41926e-20	4.66155e-21	-5.83945e-20	1.38886e-18	-5.54343e-18	-8.81102e-19	300	610	0	-3.00053e-20	-3.77391e-20	4.16767e-20	-1.01647e-17	-7.2367e-18	1.33393e-18	300	200	0	-4.41978e-20	-3.30776e-20	-1.67179e-20	-3.76489e-17	-5.64327e-18	5.18807e-18	0	0	0
536	6	-2.33874e-20	8.52081e-21	-7.28586e-20	1.67149e-18	-7.01507e-18	-1.28324e-18	300	610	0	4.32358e-20	-3.16825e-20	6.77619e-20	-1.78025e-17	-1.49857e-17	1.197e-17	300	200	0	1.98484e-20	-2.31617e-20	-5.09678e-21	-4.81342e-17	-2.14244e-17	9.35736e-18	0	0	0
536	7	-3.45301e-20	1.34662e-20	-8.29074e-20	1.81647e-18	-8.11999e-18	-1.71658e-18	300	610	0	1.61657e-19	-1.45786e-20	9.90798e-20	-2.73952e-17	-2.53558e-17	2.79868e-17	300	200	0	1.27127e-19	-1.11233e-21	1.61724e-20	-5.63896e-17	-4.44296e-17	1.46685e-17	0	0	0
536	8	-4.67499e-20	1.92752e-20	-8.31928e-20	1.69194e-18	-8.35793e-18	-2.11431e-18	300	610	0	3.34102e-19	1.81931e-20	1.33005e-19	-3.83986e-17	-3.81343e-17	5.00411e-17	300	200	0	2.87352e-19	3.74683e-20	4.98119e-20	-5.90549e-17	-7.52287e-17	2.08644e-17	0	0	0
536	9	-5.83093e-20	2.53817e-20	-6.64378e-20	1.12451e-18	-7.03864e-18	-2.36765e-18	300	610	0	5.6475e-19	7.14195e-20	1.64429e-19	-4.95742e-17	-5.24521e-17	7.80227e-17	300	200	0	5.06441e-19	9.68012e-20	9.7991e-20	-5.14446e-17	-1.13197e-16	2.73141e-17	0	0	0
537	0	-6.63229e-20	3.07392e-20	-2.35194e-20	-9.55995e-20	-3.28446e-18	-2.31729e-18	300	610	0	8.48802e-19	1.49185e-19	1.84987e-19	-5.87316e-17	-6.64778e-17	1.10511e-16	300	200	0	7.82479e-19	1.79924e-19	1.61468e-19	-2.75403e-17	-1.55762e-16	3.2868e-17	0	0	0
537	1	-6.65078e-20	3.36832e-20	5.60047e-20	-2.19788e-18	3.9262e-18	-1.74919e-18	300	610	0	1.16684e-18	2.53505e-19	1.82384e-19	-6.24801e-17	-7.70873e-17	1.44102e-16	300	200	0	1.10033e-18	2.87188e-19	2.38389e-19	1.97468e-17	-1.97494e-16	3.57121e-17	0	0	0
537	2	-5.30378e-20	3.18189e-20	1.82706e-19	-5.39857e-18	1.56534e-17	-3.98371e-19	300	610	0	1.47802e-18	3.82379e-19	1.40037e-19	-5.60434e-17	-7.95549e-17	1.72644e-16	300	200	0	1.42498e-18	4.14197e-19	3.22742e-19	9.78974e-17	-2.29123e-16	3.32533e-17	0	0	0
537	3	-1.86117e-20	2.19782e-20	3.65187e-19	-9.84598e-18	3.28042e-17	2.03368e-18	300	610	0	1.71277e-18	5.27233e-19	3.73435e-20	-3.32267e-17	-6.73497e-17	1.86485e-16	300	200	0	1.69416e-18	5.49211e-19	4.02531e-19	2.13522e-16	-2.36624e-16	2.20811e-17	0	0	0
537	4	4.51245e-20	3.0498e-22	6.06846e-19	-1.55395e-17	5.58318e-17	5.84197e-18	300	610	0	1.76589e-18	6.69845e-19	-1.49012e-19	1.33478e-17	-3.21556e-17	1.71888e-16	300	200	0	1.81102e-18	6.7015e-19	4.57834e-19	3.70349e-16	-2.00603e-16	-1.92931e-18	0	0	0
537	5	1.46622e-19	-3.74541e-20	9.01319e-19	-2.22199e-17	8.43056e-17	1.12542e-17	300	610	0	1.4921e-18	7.78984e-19	-4.42236e-19	9.15861e-17	3.57247e-17	1.10857e-16	300	200	0	1.63873e-18	7.4153e-19	4.59083e-19	5.66317e-16	-9.63533e-17	-4.32899e-17	0	0	0
537	6	2.9275e-19	-9.53608e-20	1.22659e-18	-2.92312e-17	1.16347e-16	1.83339e-17	300	610	0	7.06499e-19	8.07273e-19	-8.6053e-19	2.08672e-16	1.46379e-16	-1.82809e-17	300	200	0	9.99249e-19	7.11912e-19	3.66056e-19	7.89725e-16	1.04946e-16	-1.06251e-16	0	0	0
537	7	4.86201e-19	-1.76302e-19	1.53797e-18	-3.53642e-17	1.47951e-16	2.68456e-17	300	610	0	-8.06391e-19	6.89075e-19	-1.40961e-18	3.69046e-16	3.08485e-16	-2.39097e-16	300	200	0	-3.2019e-19	5.12773e-19	1.2835e-19	1.01453e-15	4.33299e-16	-1.93724e-16	0	0	0
537	8	7.21845e-19	-2.80523e-19	1.76062e-18	-3.8698e-17	1.72237e-16	3.6083e-17	300	610	0	-3.27051e-18	3.40605e-19	-2.07232e-18	5.71454e-16	5.26461e-16	-5.73578e-16	300	200	0	-2.54867e-18	6.00825e-20	-3.11702e-19	1.19515e-15	9.14545e-16	-3.05693e-16	0	0	0
537	9	9.82009e-19	-4.03621e-19	1.78278e-18	-3.64717e-17	1.78763e-16	4.4667e-17	300	610	0	-6.87811e-18	-3.3611e-19	-2.79522e-18	8.04997e-16	7.96414e-16	-1.03639e-15	300	200	0	-5.8961e-18	-7.39731e-19	-1.01244e-18	1.26147e-15	1.56192e-15	-4.37048e-16	0	0	0
538	0	1.23087e-18	-5.34025e-19	1.45164e-18	-2.50366e-17	1.53043e-16	5.03345e-17	300	610	0	-1.17264e-17	-1.44341e-18	-3.47291e-18	1.04426e-15	1.10079e-15	-1.62644e-15	300	200	0	-1.04956e-17	-1.97743e-18	-2.02127e-18	1.11523e-15	2.364e-15	-5.74882e-16	0	0	0
538	1	1.40847e-18	-6.50096e-19	5.74682e-19	4.3873e-20	7.65731e-17	4.97543e-17	300	610	0	-1.77274e-17	-3.07e-18	-3.93145e-18	1.24387e-15	1.40191e-15	-2.31543e-15	300	200	0	-1.63189e-17	-3.72009e-18	-3.35676e-18	6.29619e-16	3.26882e-15	-6.95403e-16	0	0	0
538	2	1.4253e-18	-7.17168e-19	-1.06977e-18	4.36568e-17	-7.23076e-17	3.84278e-17	300	610	0	-2.44886e-17	-5.26247e-18	-3.91372e-18	1.33311e-15	1.63494e-15	-3.03364e-15	300	200	0	-2.30633e-17	-5.97964e-18	-4.98348e-18	-3.45557e-16	4.16472e-15	-7.6082e-16	0	0	0
538	3	1.15901e-18	-6.85108e-19	-3.70809e-18	1.10459e-16	-3.16258e-16	1.07593e-17	300	610	0	-3.11702e-17	-7.98454e-18	-3.07131e-18	1.21188e-15	1.70122e-15	-3.65374e-15	300	200	0	-3.00112e-17	-8.66965e-18	-6.7794e-18	-1.97e-15	4.85932e-15	-7.16831e-16	0	0	0
538	4	4.55526e-19	-4.87281e-19	-7.52794e-18	2.03741e-16	-6.74976e-16	-3.9595e-17	300	610	0	-3.63277e-17	-1.10633e-17	-9.69246e-19	7.49721e-16	1.46371e-15	-3.97459e-15	300	200	0	-3.58722e-17	-1.15505e-17	-8.49718e-18	-4.38685e-15	5.05976e-15	-4.91675e-16	0	0	0
538	5	-8.62497e-19	-4.21586e-20	-1.26107e-17	3.23735e-16	-1.15892e-15	-1.18965e-16	300	610	0	-3.77649e-17	-1.41239e-17	2.88781e-18	-2.09565e-16	7.47105e-16	-3.70845e-15	300	200	0	-3.86274e-17	-1.4166e-17	-9.72286e-18	-7.68075e-15	4.35916e-15	1.89194e-18	0	0	0
538	6	-2.97605e-18	7.40775e-19	-1.88359e-17	4.65307e-16	-1.76031e-15	-2.32341e-16	300	610	0	-3.24335e-17	-1.65183e-17	8.99748e-18	-1.83457e-15	-6.542e-16	-2.47655e-15	300	200	0	-3.54096e-17	-1.57775e-17	-9.83846e-18	-1.1817e-14	2.23669e-15	8.59947e-16	0	0	0
538	7	-6.03498e-18	1.9489e-18	-2.57575e-17	6.15051e-16	-2.44126e-15	-3.81355e-16	300	610	0	-1.64351e-17	-1.72576e-17	1.77581e-17	-4.28049e-15	-2.9558e-15	1.79609e-16	300	200	0	-2.24701e-17	-1.53086e-17	-7.99938e-18	-1.65607e-14	-1.91869e-15	2.17402e-15	0	0	0
538	8	-1.01039e-17	3.64604e-18	-3.24548e-17	7.47958e-16	-3.1194e-15	-5.61451e-16	300	610	0	1.47986e-17	-1.49647e-17	2.93129e-17	-7.64699e-15	-6.34599e-15	4.76217e-15	300	200	0	4.69476e-18	-1.13187e-17	-3.1419e-18	-2.13772e-14	-8.74818e-15	4.00874e-15	0	0	0
538	9	-1.50856e-17	5.84176e-18	-3.73732e-17	8.24019e-16	-3.65202e-15	-7.58263e-16	300	610	0	6.6054e-17	-7.87366e-18	4.33313e-17	-1.19165e-14	-1.09265e-14	1.1745e-14	300	200	0	5.09685e-17	-2.0319e-18	5.95813e-18	-2.53214e-14	-1.88125e-14	6.36856e-15	0	0	0
539	0	-2.06219e-17	8.44936e-18	-3.81778e-17	7.85437e-16	-3.82108e-15	-9.43336e-16	300	610	0	1.41504e-16	6.09236e-18	5.87279e-17	-1.68714e-14	-1.66276e-14	2.14546e-14	300	200	0	1.20882e-16	1.45417e-17	2.05501e-17	-2.69309e-14	-3.2416e-14	9.15231e-15	0	0	0
539	1	-2.59749e-17	1.12326e-17	-3.16605e-17	5.55459e-16	-3.32277e-15	-1.06961e-15	300	610	0	2.4339e-16	2.91198e-17	7.33287e-17	-2.19907e-14	-2.30953e-14	3.38933e-14	300	200	0	2.17415e-16	4.03524e-17	4.16682e-17	-2.41455e-14	-4.93544e-14	1.20962e-14	0	0	0
539	2	-2.9899e-17	1.37441e-17	-1.37597e-17	4.02809e-17	-1.76704e-15	-1.06745e-15	300	610	0	3.70126e-16	6.31325e-17	8.35176e-17	-2.63346e-14	-2.95553e-14	4.84993e-14	300	200	0	3.40227e-16	7.68767e-17	6.97579e-17	-1.42941e-14	-6.85806e-14	1.4708e-14	0	0	0
539	3	-3.05239e-17	1.52624e-17	2.02279e-17	-8.6411e-16	1.30523e-15	-8.42323e-16	300	610	0	5.13805e-16	1.09199e-16	8.39203e-17	-2.84288e-14	-3.46623e-14	6.38463e-14	300	200	0	4.83281e-16	1.24461e-16	1.04148e-16	5.80432e-15	-8.7799e-14	1.62008e-14	0	0	0
539	4	-2.52813e-17	1.47381e-17	7.51473e-17	-2.25791e-15	6.37811e-15	-2.76102e-16	300	610	0	6.57157e-16	1.66676e-16	6.72186e-17	-2.61761e-14	-3.6357e-14	7.72993e-14	300	200	0	6.31876e-16	1.81414e-16	1.42366e-16	3.95575e-14	-1.03019e-13	1.54377e-14	0	0	0
539	5	-1.09205e-17	1.07701e-17	1.55084e-16	-4.2139e-15	1.38786e-14	7.65966e-16	300	610	0	7.70214e-16	2.32083e-16	2.42308e-17	-1.683e-14	-3.17653e-14	8.46687e-14	300	200	0	7.59293e-16	2.42853e-16	1.79315e-16	9.00607e-14	-1.08127e-13	1.09092e-14	0	0	0
539	6	1.63215e-17	1.63526e-18	2.61958e-16	-6.7421e-15	2.40462e-14	2.41958e-15	300	610	0	8.07136e-16	2.97717e-16	-5.55615e-17	2.91543e-15	-1.71921e-14	7.99287e-14	300	200	0	8.23457e-16	2.99352e-16	2.06397e-16	1.59224e-13	-9.45908e-14	7.70659e-16	0	0	0
539	7	6.03184e-17	-1.45918e-17	3.9352e-16	-9.74126e-15	3.67441e-14	4.79393e-15	300	610	0	7.03981e-16	3.50137e-16	-1.82821e-16	3.66536e-14	1.17198e-14	5.511e-14	300	200	0	7.64299e-16	3.35545e-16	2.10699e-16	2.46502e-13	-5.14323e-14	-1.70229e-14	0	0	0
539	8	1.24333e-16	-3.97894e-17	5.4074e-16	-1.29376e-14	5.12097e-14	7.92949e-15	300	610	0	3.78584e-16	3.68704e-16	-3.6625e-16	8.7733e-14	5.95753e-14	5.1561e-16	300	200	0	5.02917e-16	3.28914e-16	1.74491e-16	3.47185e-13	3.42978e-14	-4.44407e-14	0	0	0
539	9	2.09891e-16	-7.53641e-17	6.84667e-16	-1.58142e-14	6.57504e-14	1.17388e-14	300	610	0	-2.65876e-16	3.2454e-16	-6.09336e-16	1.58381e-13	1.30455e-13	-9.45462e-14	300	200	0	-5.5986e-17	2.49175e-16	7.53307e-17	4.50307e-13	1.76294e-13	-8.29126e-14	0	0	0
540	0	3.15174e-16	-1.2161e-16	7.93018e-16	-1.7538e-14	7.74063e-14	1.593e-14	300	610	0	-1.33164e-15	1.80428e-16	-9.05775e-16	2.48416e-13	2.26684e-13	-2.40279e-13	300	200	0	-1.01646e-15	5.88175e-17	-1.12757e-16	5.36287e-13	3.86707e-13	-1.32633e-13	0	0	0
540	1	4.32936e-16	-1.76828e-16	8.17026e-16	-1.68994e-14	8.16277e-14	1.99164e-14	300	610	0	-2.90916e-15	-1.07637e-16	-1.23354e-15	3.53498e-13	3.47045e-13	-4.43924e-13	300	200	0	-2.47622e-15	-2.84465e-16	-4.16512e-16	5.74622e-13	6.72485e-13	-1.91606e-13	0	0	0
540	2	5.47979e-16	-2.36198e-16	6.8936e-16	-1.22843e-14	7.20432e-14	2.27198e-14	300	610	0	-5.04964e-15	-5.86341e-16	-1.54782e-15	4.62961e-13	4.84422e-13	-7.06065e-13	300	200	0	-4.50167e-15	-8.22539e-16	-8.58456e-16	5.22141e-13	1.03008e-12	-2.54445e-13	0	0	0
540	3	6.3444e-16	-2.9048e-16	3.24364e-16	-1.71015e-15	4.04338e-14	2.28845e-14	300	610	0	-7.72542e-15	-1.29735e-15	-1.77347e-15	5.57346e-13	6.22906e-13	-1.01559e-12	300	200	0	-7.09098e-15	-1.58783e-15	-1.44911e-15	3.22588e-13	1.43844e-12	-3.10976e-13	0	0	0
540	4	6.53259e-16	-3.24656e-16	-3.77728e-16	1.70359e-14	-2.29284e-14	1.84253e-14	300	610	0	-1.07774e-14	-2.26498e-15	-1.79819e-15	6.05934e-13	7.34598e-13	-1.34333e-12	300	200	0	-1.01241e-14	-2.58963e-15	-2.17591e-15	-9.13837e-14	1.8504e-12	-3.44813e-13	0	0	0
540	5	5.50526e-16	-3.16776e-16	-1.52053e-15	4.61079e-14	-1.28378e-13	6.84892e-15	300	610	0	-1.38507e-14	-3.47826e-15	-1.46829e-15	5.64791e-13	7.76532e-13	-1.63481e-12	300	200	0	-1.33001e-14	-3.79504e-15	-2.98883e-15	-7.92446e-13	2.18321e-12	-3.32164e-13	0	0	0
540	6	2.57686e-16	-2.3738e-16	-3.19288e-15	8.7111e-14	-2.85164e-13	-1.47059e-14	300	610	0	-1.63239e-14	-4.86723e-15	-5.90045e-16	3.76115e-13	6.88441e-13	-1.80278e-12	300	200	0	-1.60662e-14	-5.10461e-15	-3.78293e-15	-1.84746e-12	2.30933e-12	-2.41283e-13	0	0	0
540	7	-3.05081e-16	-5.00657e-17	-5.43947e-15	1.40363e-13	-4.98724e-13	-4.91463e-14	300	610	0	-1.72404e-14	-6.27374e-15	1.05983e-15	-3.00399e-14	3.92468e-13	-1.72108e-12	300	200	0	-1.75455e-14	-6.32381e-15	-4.37964e-15	-3.29933e-12	2.04982e-12	-3.31826e-14	0	0	0
540	8	-1.22062e-15	2.86109e-16	-8.21894e-15	2.03876e-13	-7.66746e-13	-9.88563e-14	300	610	0	-1.52595e-14	-7.41909e-15	3.70964e-15	-7.30226e-13	-2.03697e-13	-1.22208e-12	300	200	0	-1.64801e-14	-7.13298e-15	-4.5093e-15	-5.14036e-12	1.17339e-12	3.35643e-13	0	0	0
540	9	-2.55989e-15	8.1148e-16	-1.13489e-14	2.72067e-13	-1.07391e-12	-1.64817e-13	300	610	0	-8.64982e-15	-7.87271e-15	7.54915e-15	-1.79662e-12	-1.19835e-12	-1.00781e-13	300	200	0	-1.12097e-14	-7.06123e-15	-3.79975e-15	-7.27649e-12	-5.94277e-13	9.07532e-13	0	0	0
541	0	-4.35842e-15	1.55697e-15	-1.44394e-14	3.34252e-13	-1.38547e-12	-2.45362e-13	300	610	0	4.6399e-15	-7.02915e-15	1.26617e-14	-3.27882e-12	-2.67984e-12	1.87037e-12	300	200	0	2.81479e-16	-5.47218e-15	-1.7777e-15	-9.48292e-12	-3.54551e-12	1.71402e-12	0	0	0
541	1	-6.58277e-15	2.53073e-15	-1.68204e-14	3.73096e-13	-1.64006e-12	-3.34574e-13	300	610	0	2.67923e-14	-4.10436e-15	1.89282e-14	-5.17686e-12	-4.70085e-12	4.91091e-12	300	200	0	2.02095e-14	-1.57363e-15	2.10783e-15	-1.13541e-11	-7.94332e-12	2.76129e-12	0	0	0
541	2	-9.0865e-15	3.69958e-15	-1.74736e-14	3.63291e-13	-1.74277e-12	-4.2036e-13	300	610	0	5.97656e-14	1.83376e-15	2.59024e-14	-7.40458e-12	-7.24115e-12	9.18089e-12	300	200	0	5.06791e-14	5.53334e-15	8.42877e-15	-1.22541e-11	-1.39451e-11	4.01018e-12	0	0	0
541	3	-1.15569e-14	4.96537e-15	-1.49864e-14	2.70902e-13	-1.56001e-12	-4.82396e-13	300	610	0	1.04722e-13	1.17816e-14	3.26612e-14	-9.74375e-12	-1.01579e-11	1.47038e-11	300	200	0	9.31651e-14	1.67469e-14	1.76748e-14	-1.12784e-11	-2.14923e-11	5.35079e-12	0	0	0
541	4	-1.34572e-14	6.13728e-15	-7.55268e-15	5.40367e-14	-9.18656e-13	-4.90262e-13	300	610	0	1.61198e-13	2.66404e-14	3.76437e-14	-1.17917e-11	-1.31245e-11	2.12605e-11	300	200	0	1.47741e-13	3.27777e-14	3.00911e-14	-7.24271e-12	-3.0162e-11	6.57291e-12	0	0	0
541	5	-1.39718e-14	6.90289e-15	6.94274e-15	-3.34358e-13	3.87335e-13	-4.02279e-13	300	610	0	2.25998e-13	4.69598e-14	3.85038e-14	-1.29084e-11	-1.55627e-11	2.82559e-11	300	200	0	2.12027e-13	5.38627e-14	4.54465e-14	1.27844e-12	-3.89866e-11	7.33552e-12	0	0	0
541	6	-1.19695e-14	6.80309e-15	3.07146e-14	-9.40549e-13	2.5785e-12	-1.65834e-13	300	610	0	2.9184e-13	7.25631e-14	3.20153e-14	-1.2174e-11	-1.65762e-11	3.45634e-11	300	200	0	2.79871e-13	7.93662e-14	6.27299e-14	1.5834e-11	-4.62505e-11	7.14078e-12	0	0	0
541	7	-6.00484e-15	5.21878e-15	6.56914e-14	-1.79985e-12	5.85485e-12	2.79797e-13	300	610	0	3.4584e-13	1.02047e-13	1.40912e-14	-8.37218e-12	-1.49016e-11	3.83668e-11	300	200	0	3.39835e-13	1.07266e-13	7.97825e-14	3.78667e-11	-4.92936e-11	5.32131e-12	0	0	0
541	8	5.61452e-15	1.38103e-15	1.12904e-13	-2.92118e-12	1.03392e-11	9.96854e-13	300	610	0	3.68045e-13	1.32167e-13	-2.00059e-14	-2.36284e-14	-8.89907e-12	3.70258e-11	300	200	0	3.73659e-13	1.33548e-13	9.28976e-14	6.83355e-11	-4.43648e-11	1.0533e-12	0	0	0
541	9	2.46595e-14	-5.58026e-15	1.71606e-13	-4.26573e-12	1.59948e-11	2.0373e-12	300	610	0	3.30346e-13	1.57147e-13	-7.51617e-14	1.45017e-11	3.38645e-12	2.70157e-11	300	200	0	3.55005e-13	1.51567e-13	9.64446e-14	1.07159e-10	-2.65923e-11	-6.58838e-12	0	0	0
542	0	5.26706e-14	-1.65307e-14	2.38121e-13	-5.71972e-12	2.25147e-11	3.42446e-12	300	610	0	1.96274e-13	1.68007e-13	-1.55507e-13	3.67582e-11	2.40521e-11	4.00319e-12	300	200	0	2.48944e-13	1.51477e-13	8.26145e-14	1.52462e-10	9.83316e-12	-1.85132e-11	0	0	0
542	1	9.04675e-14	-3.21487e-14	3.04432e-13	-7.06254e-12	2.91858e-11	5.12701e-12	300	610	0	-7.76146e-14	1.52057e-13	-2.63003e-13	6.7846e-11	5.50079e-11	-3.68521e-11	300	200	0	1.28529e-14	1.19909e-13	4.14287e-14	1.99642e-10	7.11482e-11	-3.54147e-11	0	0	0
542	2	1.37447e-13	-5.26462e-14	3.56635e-13	-7.93354e-12	3.47366e-11	7.02504e-12	300	610	0	-5.37888e-13	9.27847e-14	-3.9543e-13	1.07847e-10	9.74419e-11	-1.00269e-10	300	200	0	-4.00441e-13	4.01385e-14	-3.87957e-14	2.40302e-10	1.63038e-10	-5.74674e-11	0	0	0
542	3	1.90656e-13	-7.73801e-14	3.73477e-13	-7.80332e-12	3.71877e-11	8.86949e-12	300	610	0	-1.22689e-12	-2.95474e-14	-5.4376e-13	1.55057e-10	1.5104e-10	-1.89776e-10	300	200	0	-1.03624e-12	-1.06927e-13	-1.70283e-13	2.6119e-10	2.89052e-10	-8.39064e-11	0	0	0
542	4	2.43665e-13	-1.04353e-13	3.25323e-13	-5.95868e-12	3.37395e-11	1.02383e-11	300	610	0	-2.17085e-12	-2.3619e-13	-6.88989e-13	2.05014e-10	2.12942e-10	-3.06101e-10	300	200	0	-1.92718e-12	-3.40543e-13	-3.63666e-13	2.43359e-10	4.48286e-10	-1.12492e-10	0	0	0
542	5	2.85335e-13	-1.29628e-13	1.74111e-13	-1.51472e-12	2.07457e-11	1.04959e-11	300	610	0	-3.36249e-12	-5.46621e-13	-7.98711e-13	2.49391e-10	2.7645e-10	-4.44947e-10	300	200	0	-3.07715e-12	-6.76248e-13	-6.246e-13	1.61882e-10	6.32279e-10	-1.38883e-10	0	0	0
542	6	2.98642e-13	-1.46706e-13	-1.24995e-13	6.52867e-12	-6.15612e-12	8.76753e-12	300	610	0	-4.73781e-12	-9.73196e-13	-8.23922e-13	2.74859e-10	3.29581e-10	-5.94173e-10	300	200	0	-4.43917e-12	-1.1199e-12	-9.48917e-13	-1.33985e-11	8.2118e-10	-1.55985e-10	0	0	0
542	7	2.59859e-13	-1.4599e-13	-6.19303e-13	1.91645e-11	-5.16692e-11	3.9433e-12	300	610	0	-6.14743e-12	-1.51332e-12	-6.96918e-13	2.62159e-10	3.53648e-10	-7.30507e-10	300	200	0	-5.88757e-12	-1.65931e-12	-1.31622e-12	-3.15481e-10	9.79448e-10	-1.53384e-10	0	0	0
542	8	1.38518e-13	-1.14469e-13	-1.35062e-12	3.71677e-11	-1.20115e-10	-5.26508e-12	300	610	0	-7.32439e-12	-2.13894e-12	-3.31506e-13	1.85708e-10	3.22172e-10	-8.16147e-10	300	200	0	-7.18587e-12	-2.25341e-12	-1.68213e-12	-7.75467e-10	1.05162e-09	-1.17053e-10	0	0	0
542	9	-1.01251e-13	-3.59102e-14	-2.34251e-12	6.0773e-11	-2.14253e-10	-2.01892e-11	300	610	0	-7.85261e-12	-2.78352e-12	3.7279e-13	1.42278e-11	2.00619e-10	-7.95859e-10	300	200	0	-7.95386e-12	-2.81943e-12	-1.96972e-12	-1.41471e-09	9.59067e-10	-2.95922e-11	0	0	0
543	0	-4.9728e-13	1.08173e-13	-3.58193e-12	8.92269e-11	-3.33557e-10	-4.19599e-11	300	610	0	-7.14297e-12	-3.32742e-12	1.52045e-12	-2.86974e-10	-5.23971e-11	-5.95539e-10	300	200	0	-7.64025e-12	-3.21925e-12	-2.06148e-12	-2.23316e-09	5.99222e-10	1.28664e-10	0	0	0
543	1	-1.08297e-12	3.36341e-13	-4.99485e-12	1.20214e-10	-4.71891e-10	-7.11241e-11	300	610	0	-4.42752e-12	-3.58342e-12	3.20127e-12	-7.51338e-10	-4.81596e-10	-1.23632e-10	300	200	0	-5.51048e-12	-3.24708e-12	-1.79359e-12	-3.19359e-09	-1.50908e-10	3.77234e-10	0	0	0
543	2	-1.87707e-12	6.63445e-13	-6.41656e-12	1.4918e-10	-6.14638e-10	-1.071e-10	300	610	0	1.21353e-12	-3.28559e-12	5.46084e-12	-1.4032e-09	-1.12823e-09	7.22783e-10	300	200	0	-6.63534e-13	-2.62215e-12	-9.55722e-13	-4.20181e-09	-1.4243e-09	7.31342e-10	0	0	0
543	3	-2.86899e-12	1.09479e-12	-7.55873e-12	1.68625e-10	-7.35461e-10	-1.47463e-10	300	610	0	1.07732e-11	-2.08627e-12	8.25847e-12	-2.24598e-09	-2.01894e-09	2.04505e-09	300	200	0	7.90425e-12	-9.91483e-13	6.99739e-13	-5.08408e-09	-3.34373e-09	1.19558e-09	0	0	0
543	4	-3.99929e-12	1.618e-12	-7.97786e-12	1.6748e-10	-7.93096e-10	-1.87088e-10	300	610	0	2.51662e-11	4.32293e-13	1.14118e-11	-3.24608e-09	-3.14948e-09	3.92077e-09	300	200	0	2.11669e-11	2.0503e-12	3.43394e-12	-5.56432e-09	-5.98877e-09	1.75509e-09	0	0	0
543	5	-5.13588e-12	2.1925e-12	-7.05251e-12	1.30757e-10	-7.28879e-10	-2.1721e-10	300	610	0	4.4981e-11	4.72314e-12	1.45299e-11	-4.31241e-09	-4.46271e-09	6.37014e-09	300	200	0	3.98451e-11	6.91564e-12	7.47741e-12	-5.24575e-09	-9.34738e-09	2.3643e-09	0	0	0
543	6	-6.04772e-12	2.73705e-12	-3.98062e-12	3.97722e-11	-4.66043e-10	-2.24558e-10	300	610	0	7.01169e-11	1.12067e-11	1.69402e-11	-5.2728e-09	-5.82137e-09	9.30932e-09	300	200	0	6.40692e-11	1.39437e-11	1.29596e-11	-3.60388e-09	-1.32506e-08	2.9336e-09	0	0	0
543	7	-6.37957e-12	3.11661e-12	2.18769e-12	-1.26723e-10	8.77429e-11	-1.90774e-10	300	610	0	9.92954e-11	2.01595e-11	1.76195e-11	-5.8498e-09	-6.97731e-09	1.24909e-08	300	200	0	9.29159e-11	2.32761e-11	1.98072e-11	-8.84492e-13	-1.72917e-08	3.31545e-09	0	0	0
543	8	-5.63386e-12	3.13049e-12	1.24624e-11	-3.90027e-10	1.03274e-09	-9.24542e-11	300	610	0	1.29455e-10	3.15506e-11	1.51473e-11	-5.6403e-09	-7.54094e-09	1.54345e-08	300	200	0	1.23821e-10	3.46811e-11	2.76097e-11	6.26591e-09	-2.07345e-08	3.29208e-09	0	0	0
543	9	-3.16859e-12	2.50548e-12	2.77488e-11	-7.67108e-10	2.46219e-09	9.77234e-11	300	610	0	1.55065e-10	4.48203e-11	7.70647e-12	-4.10633e-09	-6.95754e-09	1.73535e-08	300	200	0	1.51896e-10	4.73258e-11	3.54553e-11	1.58663e-08	-2.2423e-08	2.56878e-09	0	0	0
544	0	1.77626e-12	8.98858e-13	4.85819e-11	-1.26388e-09	4.43783e-09	4.08231e-10	300	610	0	1.67454e-10	5.86058e-11	-6.83326e-12	-5.86813e-10	-4.50007e-09	1.70927e-08	300	200	0	1.6923e-10	5.95047e-11	4.17486e-11	2.92738e-08	-2.07099e-08	7.78069e-10	0	0	0
544	1	1.00084e-11	-2.08189e-12	7.47422e-11	-1.86583e-09	6.95376e-09	8.63636e-10	300	610	0	1.54277e-10	7.04299e-11	-3.07049e-11	5.65629e-09	7.07295e-10	1.30947e-08	300	200	0	1.64286e-10	6.8348e-11	4.40373e-11	4.65229e-08	-1.34358e-08	-2.49782e-09	0	0	0
544	2	2.2251e-11	-6.83453e-12	1.04743e-10	-2.52587e-09	9.8877e-09	1.47662e-09	300	610	0	9.93676e-11	7.63904e-11	-6.58572e-11	1.53419e-08	9.61769e-09	3.42567e-09	300	200	0	1.21619e-10	6.95559e-11	3.88861e-11	6.68767e-08	2.00186e-09	-7.67754e-09	0	0	0
544	3	3.89301e-11	-1.36834e-11	1.35203e-10	-3.15009e-09	1.29403e-08	2.23658e-09	300	610	0	-1.67409e-11	7.09168e-11	-1.1334e-10	2.90064e-08	2.3121e-08	-1.41018e-08	300	200	0	2.21892e-11	5.72333e-11	2.18632e-11	8.84095e-08	2.84372e-08	-1.50944e-08	0	0	0
544	4	5.9867e-11	-2.27581e-11	1.60145e-10	-3.58255e-09	1.55662e-08	3.09456e-09	300	610	0	-2.15214e-10	4.66908e-11	-1.72424e-10	4.67579e-08	4.18124e-08	-4.16628e-08	300	200	0	-1.55347e-10	2.39327e-11	-1.22782e-11	1.07528e-07	6.85187e-08	-2.48644e-08	0	0	0
544	5	8.38677e-11	-3.38223e-11	1.70318e-10	-3.59184e-09	1.69054e-08	3.94513e-09	300	610	0	-5.15787e-10	-5.12687e-12	-2.39431e-10	6.79366e-08	6.56516e-08	-8.09596e-08	300	200	0	-4.31919e-10	-3.89491e-11	-6.91134e-11	1.18483e-07	1.24023e-07	-3.67011e-08	0	0	0
544	6	1.0822e-10	-4.60523e-11	1.52693e-10	-2.86316e-09	1.57292e-08	4.60642e-09	300	610	0	-9.31609e-10	-9.41891e-11	-3.06326e-10	9.06847e-08	9.35006e-08	-1.32519e-07	300	200	0	-8.23389e-10	-1.40241e-10	-1.53634e-10	1.12967e-07	1.94843e-07	-4.96779e-08	0	0	0
544	7	1.28135e-10	-5.77741e-11	9.03741e-11	-1.00206e-09	1.04217e-08	4.80137e-09	300	610	0	-1.46166e-09	-2.29561e-10	-3.59154e-10	1.11445e-07	1.22549e-07	-1.94716e-07	300	200	0	-1.33352e-09	-2.87336e-10	-2.6878e-10	7.99483e-08	2.77614e-07	-6.19466e-08	0	0	0
544	8	1.36202e-10	-6.61812e-11	-3.67555e-11	2.44269e-09	-9.70604e-10	4.1448e-09	300	610	0	-2.08046e-09	-4.17408e-10	-3.7656e-10	1.24443e-07	1.4766e-07	-2.62516e-07	300	200	0	-1.94426e-09	-4.8359e-10	-4.13315e-10	5.94067e-09	3.64008e-07	-7.04397e-08	0	0	0
544	9	1.21988e-10	-6.70798e-11	-2.50247e-10	7.92755e-09	-2.05837e-08	2.14337e-09	300	610	0	-2.72531e-09	-6.5757e-10	-3.28748e-10	1.21245e-07	1.60715e-07	-3.26002e-07	300	200	0	-2.60332e-09	-7.2465e-10	-5.78995e-10	-1.24011e-07	4.3879e-07	-7.06048e-08	0	0	0
545	0	7.1971e-11	-5.47326e-11	-5.69676e-10	1.58233e-08	-5.0428e-08	-1.78215e-09	300	610	0	-3.28175e-09	-9.38921e-10	-1.77419e-10	9.05411e-08	1.50095e-07	-3.68821e-07	300	200	0	-3.20978e-09	-9.93654e-10	-7.47095e-10	-3.24317e-07	4.77865e-07	-5.6251e-08	0	0	0
545	1	-2.99473e-11	-2.19078e-11	-1.00712e-09	2.62751e-08	-9.18785e-08	-8.24016e-09	300	610	0	-3.56904e-09	-1.23357e-09	1.22575e-10	1.8363e-08	1.00499e-07	-3.66814e-07	300	200	0	-3.59899e-09	-1.25548e-09	-8.84546e-10	-6.05453e-07	4.46735e-07	-1.96211e-08	0	0	0
545	2	-2.01002e-10	3.97266e-11	-1.55912e-09	3.9005e-08	-1.4492e-07	-1.77637e-08	300	610	0	-3.32862e-09	-1.49024e-09	6.18931e-10	-1.10983e-07	-6.60236e-09	-2.87258e-07	300	200	0	-3.52962e-09	-1.45052e-09	-9.40186e-10	-9.68877e-07	2.99955e-07	4.81571e-08	0	0	0
545	3	-4.56832e-10	1.38688e-10	-2.19588e-09	5.30576e-08	-2.07122e-07	-3.06442e-08	300	610	0	-2.22021e-09	-1.62765e-09	1.35389e-09	-3.12937e-07	-1.91512e-07	-8.93215e-08	300	200	0	-2.67704e-09	-1.48896e-09	-8.41997e-10	-1.40006e-06	-1.75374e-08	1.56056e-07	0	0	0
545	4	-8.0706e-10	2.8205e-10	-2.84805e-09	6.64967e-08	-2.7236e-07	-4.66924e-08	300	610	0	1.68012e-10	-1.52911e-09	2.35143e-09	-5.99299e-07	-4.73408e-07	2.73468e-07	300	200	0	-6.39048e-10	-1.24706e-09	-4.96619e-10	-1.85968e-06	-5.66108e-07	3.11362e-07	0	0	0
545	5	-1.24885e-09	4.7291e-10	-3.39175e-09	7.60819e-08	-3.29347e-07	-6.49224e-08	300	610	0	4.28695e-09	-1.04064e-09	3.59882e-09	-9.73087e-07	-8.65536e-07	8.47752e-07	300	200	0	3.0381e-09	-5.67733e-10	2.07072e-10	-2.27346e-06	-1.40283e-06	5.16916e-07	0	0	0
545	6	-1.75827e-09	7.06802e-10	-3.63407e-09	7.69764e-08	-3.6017e-07	-8.31666e-08	300	610	0	1.0562e-08	2.47299e-11	5.02212e-09	-1.42143e-06	-1.36807e-06	1.6708e-06	300	200	0	8.8037e-09	7.31532e-10	1.38805e-09	-2.5217e-06	-2.56723e-06	7.67241e-07	0	0	0
545	7	-2.2797e-09	9.67039e-10	-3.30196e-09	6.25699e-08	-3.39091e-07	-9.76525e-08	300	610	0	1.92858e-08	1.87258e-09	6.45621e-09	-1.90645e-06	-1.95843e-06	2.75583e-06	300	200	0	1.70061e-08	2.83962e-09	3.15425e-09	-2.43054e-06	-4.06009e-06	1.04353e-06	0	0	0
545	8	-2.71387e-09	1.21913e-09	-2.03961e-09	2.45382e-08	-2.32114e-07	-1.02598e-07	300	610	0	3.04597e-08	4.6982e-09	7.61171e-09	-2.35472e-06	-2.57912e-06	4.07155e-06	300	200	0	2.77458e-08	5.91733e-09	5.5721e-09	-1.76797e-06	-5.81466e-06	1.30767e-06	0	0	0
545	9	-2.90625e-09	1.40479e-09	5.78915e-10	-4.66979e-08	2.08114e-09	-8.99237e-08	300	610	0	4.35779e-08	8.63849e-09	8.04302e-09	-2.6461e-06	-3.12385e-06	5.51565e-06	300	200	0	4.06717e-08	1.00433e-08	8.62194e-09	-2.48975e-07	-7.66059e-06	1.49593e-06	0	0	0
546	0	-2.6382e-09	1.43639e-09	5.01321e-09	-1.60914e-07	4.0898e-07	-4.92329e-08	300	610	0	5.73577e-08	1.37004e-08	7.12535e-09	-2.60417e-06	-3.4235e-06	6.88358e-06	300	200	0	5.47195e-08	1.51368e-08	1.21386e-08	2.44461e-06	-9.28262e-06	1.51316e-06	0	0	0
546	1	-1.62492e-09	1.1935e-09	1.16861e-08	-3.26199e-07	1.03188e-06	3.17489e-08	300	610	0	6.94304e-08	1.96635e-08	4.05172e-09	-1.99123e-06	-3.23476e-06	7.83537e-06	300	200	0	6.78055e-08	2.0857e-08	1.57378e-08	6.62258e-06	-1.01789e-05	1.22934e-06	0	0	0
546	2	4.74417e-10	5.23546e-10	2.08688e-08	-5.46033e-07	1.90131e-06	1.66015e-07	300	610	0	7.60308e-08	2.59575e-08	-2.13436e-09	-5.12243e-07	-2.23572e-06	7.86602e-06	300	200	0	7.65053e-08	2.6481e-08	1.87345e-08	1.25159e-05	-9.62702e-06	4.80785e-07	0	0	0
546	3	4.02737e-09	-7.50248e-10	3.25127e-08	-8.15157e-07	3.01921e-06	3.65115e-07	300	610	0	7.17446e-08	3.15218e-08	-1.24511e-08	2.16635e-06	-3.45044e-08	6.28819e-06	300	200	0	7.5772e-08	3.07715e-08	2.00616e-08	2.01707e-05	-6.67083e-06	-9.20858e-07	0	0	0
546	4	9.37179e-09	-2.81015e-09	4.60226e-08	-1.1142e-06	4.33747e-06	6.35694e-07	300	610	0	4.94123e-08	3.4663e-08	-2.78128e-08	6.37593e-06	3.80118e-06	2.23994e-06	300	200	0	5.87841e-08	3.18529e-08	1.82097e-08	2.93019e-05	-1.45899e-07	-3.16775e-06	0	0	0
546	5	1.67239e-08	-5.81017e-09	5.99765e-08	-1.40328e-06	5.73086e-06	9.74484e-07	300	610	0	3.23811e-10	3.29387e-08	-4.87637e-08	1.23754e-05	9.68428e-06	-5.26557e-06	300	200	0	1.70477e-08	2.71285e-08	1.12128e-08	3.91072e-05	1.1233e-05	-6.41884e-06	0	0	0
546	6	2.60432e-08	-9.82321e-09	7.18092e-08	-1.61507e-06	6.96596e-06	1.36166e-06	300	610	0	-8.51219e-08	2.31092e-08	-7.50912e-08	2.0244e-05	1.79084e-05	-1.72278e-05	300	200	0	-5.90787e-08	1.3286e-08	-3.28206e-09	4.8052e-05	2.86948e-05	-1.07423e-05	0	0	0
546	7	3.68516e-08	-1.4766e-08	7.74988e-08	-1.64853e-06	7.66964e-06	1.7527e-06	300	610	0	-2.16084e-07	1.22091e-09	-1.05311e-07	2.97316e-05	2.84989e-05	-3.44611e-05	300	200	0	-1.79233e-07	-1.35451e-08	-2.7812e-08	5.3645e-05	5.31153e-05	-1.60345e-05	0	0	0
546	8	4.80087e-08	-2.03009e-08	7.1324e-08	-1.36487e-06	7.30312e-06	2.06939e-06	300	610	0	-3.99056e-07	-3.7102e-08	-1.36033e-07	4.0068e-05	4.1009e-05	-5.72884e-05	300	200	0	-3.51047e-07	-5.7403e-08	-6.47091e-08	5.22488e-05	8.45751e-05	-2.19141e-05	0	0	0
546	9	5.74587e-08	-2.5718e-08	4.57941e-08	-5.88488e-07	5.15123e-06	2.19107e-06	300	610	0	-6.34544e-07	-9.60626e-08	-1.61259e-07	4.97371e-05	5.42637e-05	-8.51119e-05	300	200	0	-5.77085e-07	-1.21781e-07	-1.15465e-07	3.89858e-05	0.000121755	-2.7596e-05	0	0	0
547	0	6.19798e-08	-2.98067e-08	-8.10544e-09	8.83896e-07	3.40304e-07	1.94836e-06	300	610	0	-9.1254e-07	-1.78691e-07	-1.71695e-07	5.62407e-05	6.60649e-05	-0.000115855	300	200	0	-8.5056e-07	-2.08498e-07	-1.798e-07	7.83339e-06	0.000161172	-3.17561e-05	0	0	0
547	1	5.69909e-08	-3.07373e-08	-1.00171e-07	3.26149e-06	-8.0978e-06	1.12219e-06	300	610	0	-1.20682e-06	-2.85351e-07	-1.54241e-07	5.58897e-05	7.28908e-05	-0.000145302	300	200	0	-1.14983e-06	-3.16089e-07	-2.54412e-07	-4.79736e-05	0.000196309	-3.24064e-05	0	0	0
547	2	3.64958e-08	-2.5982e-08	-2.39527e-07	6.72047e-06	-2.10948e-05	-5.47445e-07	300	610	0	-1.46841e-06	-4.1169e-07	-9.19011e-08	4.36897e-05	6.96479e-05	-0.000166388	300	200	0	-1.43192e-06	-4.37672e-07	-3.31428e-07	-0.000135089	0.000216713	-2.68176e-05	0	0	0
547	3	-6.71883e-09	-1.23234e-08	-4.32235e-07	1.1343e-05	-3.93259e-05	-3.33789e-06	300	610	0	-1.61889e-06	-5.46059e-07	3.55833e-08	1.34108e-05	4.95651e-05	-0.000168559	300	200	0	-1.62561e-06	-5.58382e-07	-3.96652e-07	-0.000258595	0.000207264	-1.1536e-05	0	0	0
547	4	-8.04878e-08	1.39881e-08	-6.77778e-07	1.70307e-05	-6.28799e-05	-7.49908e-06	300	610	0	-1.5449e-06	-6.66529e-07	2.49935e-07	-4.20336e-05	4.35744e-06	-0.000137382	300	200	0	-1.62539e-06	-6.52541e-07	-4.27843e-07	-0.000419782	0.000147849	1.74351e-05	0	0	0
547	5	-1.92102e-07	5.68506e-08	-9.64297e-07	2.33916e-05	-9.08078e-05	-1.31815e-05	300	610	0	-1.09587e-06	-7.37845e-07	5.70925e-07	-0.00012975	-7.51749e-05	-5.46671e-05	300	200	0	-1.28797e-06	-6.80995e-07	-3.93372e-07	-0.000613083	1.38515e-05	6.42085e-05	0	0	0
547	6	-3.46395e-07	1.19611e-07	-1.26267e-06	2.96045e-05	-0.000120552	-2.03314e-05	300	610	0	-8.76208e-08	-7.0888e-07	1.01082e-06	-0.000255409	-0.000197915	0.000100533	300	200	0	-4.34016e-07	-5.89269e-07	-2.51847e-07	-0.000822154	-0.00022208	0.000132246	0	0	0
547	7	-5.42923e-07	2.03967e-07	-1.51979e-06	3.42713e-05	-0.000147287	-2.85511e-05	300	610	0	1.68417e-06	-5.11505e-07	1.56632e-06	-0.000421	-0.000370353	0.000349621	300	200	0	1.14124e-06	-3.07538e-07	4.65285e-08	-0.0010153	-0.000586378	0.000223158	0	0	0
547	8	-7.72156e-07	3.08388e-07	-1.65185e-06	3.52816e-05	-0.000163244	-3.69268e-05	300	610	0	4.41656e-06	-6.21451e-08	2.20769e-06	-0.000621709	-0.000593473	0.000710355	300	200	0	3.6444e-06	2.46243e-07	5.55839e-07	-0.0011407	-0.0010984	0.000335005	0	0	0
547	9	-1.01074e-06	4.26057e-07	-1.53899e-06	2.97225e-05	-0.000157146	-4.38372e-05	300	610	0	8.25311e-06	7.32303e-07	2.8654e-06	-0.000841876	-0.000858474	0.00119047	300	200	0	7.24237e-06	1.15836e-06	1.32641e-06	-0.00112226	-0.00176118	0.000460069	0	0	0
548	0	-1.2161e-06	5.42366e-07	-1.02357e-06	1.38904e-05	-0.000113954	-4.6766e-05	300	610	0	1.32145e-05	1.96221e-06	3.41516e-06	-0.00105023	-0.00114137	0.00177866	300	200	0	1.19984e-05	2.50458e-06	2.39159e-06	-0.000857465	-0.00254872	0.000582187	0	0	0
548	1	-1.32112e-06	6.32192e-07	8.51544e-08	-1.65265e-05	-1.52015e-05	-4.21624e-05	300	610	0	1.91036e-05	3.69448e-06	3.66315e-06	-0.00119484	-0.00139672	0.00243285	300	200	0	1.77824e-05	4.32667e-06	3.74831e-06	-0.000219111	-0.00338997	0.00067386	0	0	0
548	2	-1.22981e-06	6.5733e-07	1.99587e-06	-6.60029e-05	0.000159709	-2.54123e-05	300	610	0	2.53848e-05	5.94125e-06	3.33488e-06	-0.00119858	-0.00155121	0.00306618	300	200	0	2.4155e-05	6.59858e-06	5.33075e-06	0.000936601	-0.00415016	0.000693569	0	0	0
548	3	-8.15979e-07	5.64744e-07	4.90525e-06	-0.000138369	0.000430809	8.99042e-06	300	610	0	3.10457e-05	8.61701e-06	2.07238e-06	-0.000956548	-0.00149825	0.0035319	300	200	0	3.02297e-05	9.18175e-06	6.97763e-06	0.00275249	-0.00461175	0.000584025	0	0	0
548	4	7.29935e-08	2.86603e-07	8.9483e-06	-0.000235542	0.000812993	6.6962e-05	300	610	0	3.44538e-05	1.1484e-05	-5.53206e-07	-0.000337228	-0.00109544	0.00360953	300	200	0	3.45268e-05	1.17706e-05	8.3951e-06	0.00534004	-0.00445827	0.000272392	0	0	0
548	5	1.60403e-06	-2.56594e-07	1.41247e-05	-0.000355708	0.00130913	0.000153905	300	610	0	3.32369e-05	1.40892e-05	-5.0051e-06	0.000809871	-0.000167704	0.00299604	300	200	0	3.48409e-05	1.38326e-05	9.11962e-06	0.00873319	-0.00326682	-0.000326108	0	0	0
548	6	3.9343e-06	-1.14815e-06	2.0199e-05	-0.000490949	0.00190058	0.000273208	300	610	0	2.42281e-05	1.56986e-05	-1.17103e-05	0.00263706	0.00148067	0.00130774	300	200	0	2.81624e-05	1.45505e-05	8.48866e-06	0.0128238	-0.000517142	-0.00129945	0	0	0
548	7	7.17145e-06	-2.46074e-06	2.65752e-05	-0.000624366	0.00253516	0.000424056	300	610	0	3.53528e-06	1.52426e-05	-2.09442e-05	0.0052682	0.00404061	-0.00189985	300	200	0	1.07067e-05	1.27818e-05	5.631e-06	0.0172794	0.00437255	-0.00272289	0	0	0
548	8	1.13146e-05	-4.23342e-06	3.21545e-05	-0.000726941	0.00311317	0.000598488	300	610	0	-3.31884e-05	1.12886e-05	-3.26614e-05	0.00875205	0.00765517	-0.00708479	300	200	0	-2.18737e-05	7.05517e-06	-5.06949e-07	0.0214457	0.0119704	-0.00463401	0	0	0
548	9	1.61745e-05	-6.43873e-06	3.51906e-05	-0.000754606	0.00347293	0.000777767	300	610	0	-9.01789e-05	2.07064e-06	-4.6268e-05	0.0129966	0.0123545	-0.0146337	300	200	0	-7.40043e-05	-4.36809e-06	-1.10774e-05	0.024245	0.0227029	-0.00699706	0	0	0
549	0	2.12732e-05	-8.93921e-06	3.3174e-05	-0.000646244	0.00337848	0.000928301	300	610	0	-0.000170601	-1.43913e-05	-6.03393e-05	0.0176839	0.017966	-0.0247288	300	200	0	-0.000149328	-2.33305e-05	-2.71653e-05	0.0240861	0.0366618	-0.0096561	0	0	0
549	1	2.57299e-05	-1.14346e-05	2.27874e-05	-0.000323764	0.00251362	0.000997624	300	610	0	-0.000275101	-4.0039e-05	-7.23009e-05	0.0221695	0.0240005	-0.0371591	300	200	0	-0.000249371	-5.14735e-05	-4.95135e-05	0.0188151	0.0533379	-0.0122786	0	0	0
549	2	2.81458e-05	-1.34035e-05	-3.05336e-09	0.000304257	0.000488153	0.000911324	300	610	0	-0.000399809	-7.63446e-05	-7.81128e-05	0.0253739	0.0295192	-0.0510734	300	200	0	-0.000371663	-8.97482e-05	-7.81158e-05	0.00574586	0.0712819	-0.0142936	0	0	0
549	3	2.65112e-05	-1.40487e-05	-3.96414e-05	0.00133347	-0.00313592	0.000572246	300	610	0	-0.000533804	-0.000123659	-7.20232e-05	0.0256857	0.0329965	-0.0646833	300	200	0	-0.000507293	-0.000137708	-0.000111665	-0.0181767	0.08771	-0.0148344	0	0	0
549	4	1.81708e-05	-1.22576e-05	-0.000100363	0.00284703	-0.00878891	-0.000136168	300	610	0	-0.000656166	-0.000180309	-4.64967e-05	0.0209016	0.0322022	-0.0749416	300	200	0	-0.000637995	-0.000192567	-0.00014686	-0.0560155	0.0980951	-0.0126987	0	0	0
549	5	-1.03551e-07	-6.60053e-06	-0.000185163	0.00488917	-0.0167985	-0.00134006	300	610	0	-0.000732922	-0.00024145	7.54276e-06	0.00824643	0.0241431	-0.0772433	300	200	0	-0.000733025	-0.00024805	-0.000177621	-0.110212	0.095816	-0.00635097	0	0	0
549	6	-3.18662e-05	4.60735e-06	-0.000294258	0.00742717	-0.027246	-0.00315608	300	610	0	-0.000714438	-0.000297722	9.99683e-05	-0.0154744	0.00511956	-0.065229	300	200	0	-0.000746304	-0.000293115	-0.00019429	-0.181621	0.0719831	0.00600651	0	0	0
549	7	-8.05024e-05	2.31456e-05	-0.000422985	0.0103013	-0.0397672	-0.00566019	300	610	0	-0.00053414	-0.000333858	0.000239992	-0.0535227	-0.0290292	-0.0308066	300	200	0	-0.000614642	-0.000310712	-0.000182993	-0.268158	0.0156043	0.0262541	0	0	0
549	8	-0.000148401	5.05891e-05	-0.000559164	0.0131641	-0.0532987	-0.00884179	300	610	0	-0.000109789	-0.000327477	0.000433766	-0.1086	-0.0824038	0.0354518	300	200	0	-0.00025819	-0.000276888	-0.000125398	-0.363064	-0.0856899	0.056026	0	0	0
549	9	-0.000235722	8.78305e-05	-0.000680067	0.0154135	-0.0657814	-0.012542	300	610	0	0.000651041	-0.000248472	0.000680845	-0.181876	-0.158149	0.143342	300	200	0	0.000415319	-0.000160641	7.78411e-07	-0.452845	-0.2441	0.0961898	0	0	0
550	0	-0.000338717	0.000134391	-0.000749327	0.0161297	-0.0738515	-0.0163769	300	610	0	0.00183933	-5.95348e-05	0.0009694	-0.271608	-0.257097	0.301269	300	200	0	0.00150062	7.48559e-05	0.000220073	-0.515094	-0.469	0.146099	0	0	0
550	1	-0.000447615	0.000187504	-0.000714405	0.0140305	-0.0725735	-0.0196509	300	610	0	0.00352469	0.000281424	0.00127026	-0.371354	-0.375882	0.513475	300	200	0	0.00307707	0.000468928	0.000555852	-0.51655	-0.76291	0.20261	0	0	0
550	2	-0.0005442	0.000241	-0.000505523	0.00746995	-0.0553013	-0.0212703	300	610	0	0.00572509	0.000816089	0.00153012	-0.467834	-0.504536	0.776083	300	200	0	0.00518089	0.00105709	0.0010246	-0.411969	-1.1159	0.258883	0	0	0
550	3	-0.000599339	0.000284071	-3.7392e-05	-0.00548961	-0.0137926	-0.0196762	300	610	0	0.00836501	0.00157679	0.00166481	-0.538628	-0.623678	1.0719	300	200	0	0.00776567	0.00186086	0.00162742	-0.144643	-1.49845	0.303075	0	0	0
550	4	-0.00057096	0.000300075	0.000784572	-0.0268915	0.0612626	-0.0128235	300	610	0	0.011222	0.00257289	0.00155384	-0.550065	-0.701571	1.36413	300	200	0	0.010651	0.00287296	0.00233841	0.350303	-1.85308	0.317089	0	0	0
550	5	-0.000403202	0.000265687	0.0020515	-0.058539	0.179101	0.00175447	300	610	0	0.0138639	0.00377185	0.00103862	-0.455892	-0.691565	1.58953	300	200	0	0.0134607	0.00403754	0.00309012	1.13851	-2.08562	0.27571	0	0	0
550	6	-2.78153e-05	0.000150781	0.00382964	-0.101444	0.346915	0.0267458	300	610	0	0.0155842	0.00507503	-7.28633e-05	-0.197563	-0.530757	1.65194	300	200	0	0.0155563	0.00522581	0.00375677	2.27334	-2.05758	0.146567	0	0	0
550	7	0.000630855	-8.03386e-05	0.00612817	-0.155031	0.566851	0.0646665	300	610	0	0.0153445	0.00628924	-0.00199093	0.29271	-0.141005	1.41794	300	200	0	0.0159753	0.0062089	0.00413724	3.7757	-1.58214	-0.108441	0	0	0
550	8	0.00164565	-0.000465661	0.00885519	-0.216087	0.831837	0.117211	300	610	0	0.0117457	0.00709691	-0.00491414	1.08473	0.566121	0.716919	300	200	0	0.0133914	0.00663125	0.00394105	5.60578	-0.427143	-0.529483	0	0	0
550	9	0.0030694	-0.00103928	0.011762	-0.27747	1.12023	0.184296	300	610	0	0.00305079	0.00703001	-0.00897938	2.23734	1.67862	-0.651016	300	200	0	0.0061202	0.00599073	0.00278259	7.62636	1.6703	-1.152	0	0	0
551	0	0.00490922	-0.00182145	0.0143786	-0.326695	1.38952	0.262758	300	610	0	-0.0127047	0.00545588	-0.0141879	3.77811	3.26547	-2.89524	300	200	0	-0.00779549	0.00363443	0.000190693	9.55925	4.97196	-1.99583	0	0	0
551	1	0.00709117	-0.00280416	0.0159481	-0.344565	1.56976	0.344739	300	610	0	-0.0374734	0.00158667	-0.020305	5.67448	5.34829	-6.19819	300	200	0	-0.0303822	-0.0012175	-0.00435688	10.9388	9.68346	-3.04964	0	0	0
551	2	0.00941573	-0.00393188	0.0153708	-0.304195	1.55773	0.415839	300	610	0	-0.0727823	-0.00547199	-0.0267337	7.79609	7.86186	-10.6576	300	200	0	-0.0633666	-0.00940387	-0.0113629	11.07	15.8701	-4.2501	0	0	0
551	3	0.0115063	-0.00507796	0.0111793	-0.170902	1.21378	0.453271	300	610	0	-0.119102	-0.0166143	-0.0323714	9.86954	10.6034	-16.2039	300	200	0	-0.107596	-0.0216922	-0.0211921	9.00251	23.3394	-5.45672	0	0	0
551	4	0.0127563	-0.00601832	0.00157091	0.096371	0.363869	0.424383	300	610	0	-0.174967	-0.0325485	-0.0354641	11.4292	13.1728	-22.4901	300	200	0	-0.16221	-0.0385668	-0.0338932	3.53982	31.4908	-6.42383	0	0	0
551	5	0.0122853	-0.00640586	-0.0154665	0.541249	-1.18982	0.286137	300	610	0	-0.235849	-0.0535132	-0.0334892	11.7719	14.9103	-28.76	300	200	0	-0.223564	-0.0599191	-0.0489557	-6.69534	39.1382	-6.77382	0	0	0
551	6	0.00891843	-0.00575156	-0.0418921	1.20278	-3.64538	-0.0136477	300	610	0	-0.292834	-0.0788798	-0.0231098	9.9269	14.8403	-33.7013	300	200	0	-0.283915	-0.0846313	-0.0650018	-23.1087	44.3234	-5.9779	0	0	0
551	7	0.0012132	-0.00342087	-0.0791665	2.10395	-7.16036	-0.532226	300	610	0	-0.331222	-0.106642	-0.000264951	4.65938	11.6412	-35.307	300	200	0	-0.330009	-0.110063	-0.0794314	-46.8642	44.1506	-3.35394	0	0	0
551	8	-0.0124399	0.00134221	-0.127581	3.23505	-11.7891	-1.32381	300	610	0	-0.329306	-0.132815	0.0395235	-5.46849	3.66304	-30.7784	300	200	0	-0.341745	-0.131473	-0.0880571	-78.4636	34.6949	1.90532	0	0	0
551	9	-0.0336069	0.00934822	-0.18533	4.53151	-17.3951	-2.42609	300	610	0	-0.257686	-0.150796	0.100531	-21.9497	-10.9727	-16.5195	300	200	0	-0.291293	-0.141448	-0.0847996	-117.153	11.0542	10.6575	0	0	0
552	0	-0.0634532	0.0213344	-0.247342	5.84673	-23.5383	-3.84016	300	610	0	-0.0796849	-0.150799	0.185793	-46.0635	-34.153	11.7064	300	200	0	-0.143138	-0.129465	-0.0615493	-160.151	-32.3558	23.6701	0	0	0
552	1	-0.102206	0.0377576	-0.303908	6.92185	-29.342	-5.50332	300	610	0	0.246433	-0.119535	0.29556	-78.4521	-67.3877	58.3714	300	200	0	0.144226	-0.0817773	-0.00834745	-201.727	-101.148	41.3942	0	0	0
552	2	-0.148414	0.0584926	-0.339271	7.35644	-33.3518	-7.2548	300	610	0	0.76254	-0.0403698	0.425187	-118.517	-111.218	127.431	300	200	0	0.614125	0.0181228	0.0859163	-232.208	-199.823	63.6375	0	0	0
552	3	-0.198007	0.0824271	-0.330425	6.58683	-33.4099	-8.79673	300	610	0	1.50207	0.105692	0.562476	-163.624	-164.389	221.119	300	200	0	1.30406	0.188119	0.232051	-237.071	-330.009	89.1287	0	0	0
552	4	-0.243203	0.106963	-0.246519	3.88239	-26.5829	-9.65443	300	610	0	2.47684	0.337816	0.68462	-208.147	-222.779	338.217	300	200	0	2.23364	0.44478	0.438101	-196.368	-488.007	114.983	0	0	0
552	5	-0.271379	0.127458	-0.0494646	-1.62645	-9.19648	-9.14421	300	610	0	3.65862	0.671494	0.755096	-242.424	-278.139	471.748	300	200	0	3.38724	0.798952	0.705631	-84.8549	-661.612	136.106	0	0	0
552	6	-0.264111	0.136674	0.303525	-10.8706	22.9504	-6.36061	300	610	0	4.9554	1.11261	0.721093	-251.77	-316.749	606.172	300	200	0	4.69129	1.24928	1.02462	126.694	-826.366	144.623	0	0	0
552	7	-0.196702	0.124361	0.854532	-24.6945	74.1035	-0.200173	300	610	0	6.18328	1.64911	0.512422	-215.817	-318.219	714.272	300	200	0	5.98658	1.77347	1.36695	468.363	-941.557	129.445	0	0	0
552	8	-0.0386691	0.0771576	1.63568	-43.6174	147.707	10.556	300	610	0	7.0367	2.24027	0.0432261	-108.532	-254.788	754.173	300	200	0	6.99803	2.31743	1.67891	965.5	-946.66	76.2049	0	0	0
552	9	0.244212	-0.0209422	2.65514	-67.4848	245.093	27.0751	300	610	0	7.06187	2.8039	-0.781799	100.572	-91.6305	667.183	300	200	0	7.30608	2.78296	1.87334	1629.95	-759.232	-32.1971	0	0	0
553	0	0.68558	-0.187222	3.87768	-95.0028	363.652	50.1919	300	610	0	5.64126	3.20279	-2.05463	443.408	211.147	377.533	402.767	-15.8093	0	6.32684	3.01556	1.82305	2447.61	-275.803	-214.062	0	0	0
553	1	1.31108	-0.437606	5.19991	-123.164	494.45	79.9904	300	610	0	2.00062	3.23241	-3.84237	947.747	693.977	-204.537	480.612	-46.6566	0	3.31169	2.7948	1.35753	3362.2	622.205	-485.986	0	0	0
553	2	2.12711	-0.782349	6.42135	-146.604	619.412	115.231	300	610	0	-4.74633	2.61364	-6.15498	1628.4	1389.84	-1174.5	525.808	-64.5664	0	-2.61922	1.83129	0.266369	4255.73	2055.07	-858.161	0	0	0
553	3	3.10534	-1.21972	7.21422	-156.972	708.311	152.629	300	610	0	-15.4242	1.04822	-8.9344	2482.75	2314.1	-2615.42	559.01	-77.8864	0	-12.3189	-0.171502	-1.72019	4931.34	4129.77	-1323.66	2057.02	-2871.53	0
553	4	4.16281	-1.7275	7.09725	-142.455	716.051	186.025	300	610	0	-30.4907	-1.64144	-12.109	3504.1	3459.96	-4574.04	585.734	-89.3791	0	-26.3279	-3.36894	-5.01178	5107.45	6943.28	-1839.87	1133.24	-1051.35	0
553	5	5.13882	-2.25245	5.42208	-87.6647	581.029	205.535	300	610	0	-49.9543	-5.46553	-15.6503	4699.19	4807.36	-7054.04	607.174	-100.263	0	-44.8154	-7.71798	-10.2282	4418.48	10608	-2307.73	826.817	-468.21	0
553	6	5.77075	-2.6984	1.38415	25.8091	225.704	196.846	300	610	0	-73.624	-10.3549	-19.5587	6080.6	6336.23	-10032.6	623.96	-110.89	0	-67.8532	-13.0533	-18.1745	2412.45	15271.2	-2547.12	661.052	-167.213	0
553	7	5.67321	-2.91448	-5.92595	217.82	-439.11	140.916	225.901	573.243	0	-101.224	-16.1706	-23.8459	7642.53	8026.85	-13475.2	636.613	-120.496	0	-95.551	-19.0851	-29.7719	-1439.75	21105.7	-2275.59	554.863	17.5893	0
553	8	4.32713	-2.68594	-17.4114	506.611	-1504.35	14.4158	213.6	580.904	0	-132.209	-22.6282	-28.5595	9347.26	9848.08	-17328.2	644.827	-127.291	0	-127.882	-25.3141	-45.9709	-7694.07	28273.3	-1105.76	481.5	140.937	0
553	9	1.08861	-1.73147	-33.7773	903.846	-3045.14	-208.592	209.846	583.241	0	-165.559	-29.283	-33.8052	11128.2	11751	-21495.6	647.609	-129.187	0	-164.47	-31.0145	-67.5825	-16821.8	36875.2	1439.21	428.818	226.88	0
554	0	-4.72318	0.263723	-55.3243	1410.18	-5101.15	-553.146	207.796	584.511	0	-199.726	-35.5938	-39.751	12909	13680.6	-25822.4	644.158	-124.747	0	-204.449	-35.3301	-95.0754	-29074.7	46915.6	5851.78	390.239	287.97	0
554	1	-13.6137	3.55482	-81.9328	2016.93	-7671.89	-1038.43	206.364	585.383	0	-232.801	-41.05	-46.6119	14632.5	15599.9	-30105.7	634.677	-113.923	0	-246.415	-37.4952	-128.545	-44451.7	58319.4	12471.9	361.675	331.806	0
554	2	-25.7443	8.2583	-113.233	2710.6	-10726.6	-1673.46	205.269	586.062	0	-262.873	-45.3516	-54.6019	16280.3	17505.6	-34122.8	620.605	-98.1637	0	-288.617	-37.0933	-167.835	-62781.9	70983	21354.3	340.391	363.462	0
554	3	-40.9756	14.3481	-148.635	3470.72	-14203.9	-2453.91	204.438	586.649	0	-288.384	-48.546	-63.8649	17870.1	19427.6	-37660.3	604.198	-79.8103	0	-329.359	-34.1978	-212.5	-83741.3	84783	32298.3	324.582	386.351	0
554	4	-58.9805	21.6545	-187.183	4265.99	-18000.9	-3359.06	203.833	587.21	0	-308.341	-51.0187	-74.4136	19440.4	21416.2	-40539.4	587.8	-61.2483	0	-367.322	-29.3641	-261.597	-106767	99525.8	44938.7	313.056	402.75	0
554	5	-79.2579	29.8277	-227.496	5058.28	-21973.9	-4349.35	203.41	587.765	0	-322.349	-53.3605	-86.0816	21030.2	23521.2	-42634.6	573.243	-44.3057	0	-401.607	-23.5328	-313.578	-131030	114898	58773.2	304.934	414.253	0
554	6	-101.082	38.348	-267.865	5809.14	-25949.1	-5367.22	203.127	588.313	0	-330.453	-56.1807	-98.4816	22654.3	25760	-43876.3	561.571	-30.0356	0	-431.535	-17.8326	-366.347	-155487	130429	73157.3	299.484	422.088	0
554	7	-123.472	46.6379	-306.397	6482.85	-29734.2	-6344.91	202.955	588.842	0	-332.902	-59.9302	-110.977	24284.2	28088.3	-44237.4	553.1	-18.8225	0	-456.375	-13.2923	-417.374	-178968	145472	87328.6	296.056	427.268	0
554	8	-145.225	54.2078	-341.219	7049.28	-33137.8	-7219.31	202.884	589.341	0	-329.929	-64.7887	-122.726	25847.7	30394.7	-43717.3	547.663	-10.6131	0	-475.154	-10.5809	-463.945	-200300	159248	100462	294.087	430.637	0
554	9	-165.021	60.7362	-370.717	7487.45	-35992.4	-7943.85	202.912	589.803	0	-321.609	-70.6209	-132.864	27249.2	32527.7	-42330	544.82	-5.09131	0	-486.63	-9.88471	-503.581	-218448	170968	111745	293.12	432.847	0
555	0	-181.593	66.0714	-393.699	7786.94	-38171.7	-8490.66	203.043	590.221	0	-307.863	-77.021	-140.78	28405.7	34347.3	-40098.9	543.979	-1.77377	0	-489.456	-10.9496	-534.479	-232645	180013	120470	292.845	434.292	0
555	1	-193.878	70.1969	-409.455	7946.36	-39598.4	-8848.46	203.29	590.593	0	-288.635	-83.4454	-146.339	29279.4	35775.2	-37069.2	544.468	-0.0794525	0	-482.513	-13.2486	-555.794	-242446	186076	126100	293.121	435.071	0
555	2	-201.117	73.1857	-417.765	7970.97	-40246.9	-9021.54	203.661	590.92	0	-264.179	-89.3709	-149.917	29892.4	36818.5	-33330.7	545.592	0.607727	0	-465.296	-16.1852	-567.682	-247733	189210	128309	293.961	435.026	0
555	3	-202.924	75.1588	-418.845	7871.86	-40142.2	-9026.22	204.16	591.206	0	-235.279	-94.4181	-152.248	30316.8	37559.8	-29035.5	546.702	0.871887	0	-438.202	-19.2593	-571.093	-248681	189779	127000	295.478	433.828	0
555	4	-199.29	76.2392	-413.265	7665.08	-39350.4	-8883.93	204.782	591.452	0	-203.283	-98.406	-154.164	30650.5	38125.7	-24393.8	547.307	1.1817	0	-402.572	-22.1668	-567.429	-245673	188327	122295	297.842	431.083	0
555	5	-190.541	76.5036	-401.855	7369.29	-37964.9	-8615.96	205.526	591.662	0	-169.906	-101.33	-156.374	30989.8	38648.3	-19646.9	547.153	1.82263	0	-360.447	-24.8264	-558.229	-239239	185454	114501	301.224	426.433	0
555	6	-177.282	75.9597	-385.632	7004.01	-36097.3	-8241.12	206.394	591.838	0	-136.919	-103.304	-159.35	31409.9	39234.4	-15028.8	546.215	2.88702	0	-314.201	-27.3444	-544.982	-230004	181713	104053	305.756	419.632	0
555	7	-160.335	74.5583	-365.744	6589.49	-33870.6	-7774.84	207.393	591.983	0	-105.86	-104.507	-163.321	31959	39955.5	-10732.7	544.644	4.3181	0	-266.196	-29.9487	-529.065	-218657	177582	91484.4	311.501	410.573	0
555	8	-140.678	72.2378	-343.411	6146.06	-31411.6	-7230.85	208.531	592.103	0	-77.8684	-105.159	-168.328	32660.2	40852.7	-6893.6	542.697	5.97299	0	-218.547	-32.921	-511.739	-205920	173453	77386.7	318.449	399.305	0
555	9	-119.356	68.9791	-319.856	5693.14	-28842.4	-6624.18	209.827	592.201	0	-53.6555	-105.52	-174.269	33515.4	41942	-3588.69	540.674	7.68004	0	-173.011	-36.5411	-494.125	-192512	169642	62362.9	326.511	386.051	0
556	0	-97.3754	64.8402	-296.237	5248.81	-26274.4	-5972.06	211.306	592.282	0	-33.5775	-105.89	-180.938	34509.6	43218.5	-848.378	538.858	9.27396	0	-130.953	-41.0494	-477.175	-179104	166382	46979.2	335.509	371.214	0
556	1	-75.6153	59.9563	-273.567	4829.17	-23802.3	-5292.04	212.993	592.347	0	-17.7404	-106.586	-188.055	35617.9	44663.5	1329.24	537.502	10.5987	0	-93.3557	-46.6296	-461.622	-166278	163829	31721.7	345.191	355.355	0
556	2	-54.7551	54.5114	-252.647	4446.87	-21500.1	-4600.96	214.901	592.399	0	-6.1103	-107.93	-195.298	36813.4	46252.8	2964.85	536.831	11.5016	0	-60.8654	-53.4183	-447.945	-154478	162058	16961	355.258	339.135	0
556	3	-35.2391	48.7039	-234.026	4110.01	-19416.4	-3915.12	217.033	592.438	0	1.40132	-110.224	-202.35	38072.4	47961.6	4086.85	537.023	11.849	0	-33.8378	-61.5201	-436.376	-143996	161082	2931.33	365.414	323.215	0
556	4	-17.2821	42.7223	-218.015	3822.46	-17574.1	-3249.74	219.39	592.467	0	4.90007	-113.719	-208.939	39375.4	49765.7	4724.13	538.182	11.5463	0	-12.382	-70.9965	-426.954	-134987	160872	-10262.5	375.398	308.181	0
556	5	-0.912855	36.7348	-204.732	3584.83	-15975.9	-2618.01	221.967	592.49	0	4.51828	-118.575	-214.851	40707	51640.4	4903.46	540.355	10.5335	0	3.60542	-81.8397	-419.583	-127493	161366	-22613.3	385	294.494	0
556	6	13.9619	30.8885	-194.157	3395.44	-14611.8	-2030.58	224.742	592.512	0	0.44621	-124.844	-219.903	42054.8	53559	4651.07	543.557	8.75775	0	14.4081	-93.9552	-414.06	-121476	162474	-34172	394.062	282.486	0
556	7	27.4947	25.315	-186.195	3252.03	-13465.8	-1495.24	227.679	592.534	0	-7.04085	-132.476	-223.939	43408.8	55493.2	3997.6	547.805	6.15814	0	20.4538	-107.161	-410.134	-116849	164086	-45009.6	402.473	272.364	0
556	8	39.8479	20.1321	-180.72	3154.33	-12520	-1016.15	230.722	592.546	0	-17.5696	-141.341	-226.838	44758.2	57413.7	2983.79	553.105	2.68613	0	22.2783	-121.209	-407.558	-113512	166092	-55188.3	410.153	264.243	0
556	9	51.1589	15.4317	-177.602	3104.86	-11755.7	-593.288	233.809	592.518	0	-30.6688	-151.253	-228.547	46088.9	59289.4	1661.93	559.419	-1.66071	0	20.4901	-135.821	-406.148	-111372	168395	-64750.9	417.036	258.163	0
557	0	61.5184	11.263	-176.702	3107.44	-11153	-222.999	236.883	592.414	0	-45.7826	-161.991	-229.095	47383.8	61090.2	93.9863	566.659	-6.83054	0	15.7357	-150.728	-405.797	-110351	170921	-73717	423.06	254.108	0
557	1	70.9527	7.62332	-177.865	3165.13	-10691.5	100.11	239.89	592.205	0	-62.3047	-173.309	-228.573	48626.8	62789.9	-1651.38	574.704	-12.7405	0	8.64795	-165.685	-406.438	-110373	173615	-82077	428.183	251.995	0
557	2	79.4036	4.46221	-180.869	3278.64	-10350.2	380.629	242.775	591.873	0	-79.6284	-184.955	-227.117	49808.1	64371.5	-3503.65	583.429	-19.3061	0	-0.224846	-180.492	-407.986	-111330	176428	-89781.3	432.41	251.643	0
557	3	86.7108	1.70097	-185.404	3445.28	-10109.1	620.664	245.475	591.417	0	-97.1899	-196.684	-224.923	50931.5	65835.5	-5396.35	592.702	-26.4393	0	-10.4791	-194.983	-410.328	-113064	179328	-96726.1	435.81	252.736	0
557	4	92.6133	-0.733193	-191.08	3658.39	-9952.09	819.105	247.917	590.854	0	-114.487	-208.264	-222.322	52022.8	67215.1	-7270.92	602.332	-33.9975	0	-21.8734	-208.998	-413.402	-115374	182333	-102748	438.517	254.817	0
557	5	96.7766	-2.8722	-197.449	3906.81	-9868.04	971.201	250.022	590.214	0	-131.071	-219.491	-219.886	53142.6	68600.2	-9075.52	611.98	-41.6818	0	-34.2948	-222.364	-417.336	-118045	185579	-107633	440.731	257.279	0
557	6	98.8495	-4.68673	-204.047	4174.79	-9849.06	1069.01	251.731	589.54	0	-146.518	-230.203	-218.577	54400.8	70165.8	-10757.9	621.012	-48.8864	0	-47.6687	-234.889	-422.624	-120883	189392	-111150	442.72	259.352	0
557	7	98.5449	-6.08436	-210.456	4443.1	-9888.26	1103.36	253.015	588.888	0	-160.356	-240.278	-219.887	55971.3	72199	-12253.6	628.346	-54.5464	0	-61.8108	-246.363	-430.342	-123766	194380	-113100	444.793	260.12	0
557	8	95.7256	-6.92501	-216.376	4691.48	-9979.14	1067.04	253.881	588.318	0	-171.961	-249.624	-225.97	58104.3	75122	-13471.2	632.442	-57.1325	0	-76.2356	-256.549	-442.347	-126702	201506	-113369	447.267	258.593	0
557	9	90.4737	-7.0512	-221.678	4902.43	-10115.5	958.145	254.368	587.885	0	-180.431	-258.134	-239.727	61132.6	79503.7	-14274.3	631.643	-55.0093	0	-89.9575	-265.185	-461.405	-129863	212128	-111975	450.385	253.864	0
558	0	83.1155	-6.32557	-226.406	5065.25	-10291.8	781.958	254.542	587.628	0	-184.449	-265.658	-264.797	65466.2	86049.9	-14465.5	624.966	-47.2316	0	-101.334	-271.983	-491.202	-133591	227983	-109089	454.23	245.388	0
558	1	74.1889	-4.66931	-230.741	5177.44	-10503.4	550.492	254.48	587.562	0	-182.194	-271.963	-305.375	71565.4	95560.6	-13774.8	612.929	-34.3526	0	-108.005	-276.632	-536.116	-138362	251076	-105030	458.655	233.316	0
558	2	64.3565	-2.09356	-234.942	5243.08	-10744.9	281.157	254.266	587.683	0	-171.321	-276.715	-365.754	79887.1	108836	-11857.4	597.567	-18.4175	0	-106.964	-278.809	-600.696	-144718	283434	-100212	463.296	218.638	0
558	3	54.2979	1.29047	-239.292	5270.41	-11008.4	-4.86373	253.996	587.975	0	-149.057	-279.451	-449.598	90799.1	126530	-8309.38	581.429	-1.95638	0	-94.7589	-278.16	-688.889	-153170	326737	-95072.6	467.692	202.961	0
558	4	44.608	5.28635	-244.071	5270.59	-11284	-284.741	253.768	588.406	0	-112.455	-279.582	-559.02	104475	148964	-2710.46	566.474	13.1095	0	-67.847	-274.296	-803.091	-164107	381864	-90003.9	471.438	187.95	0
558	5	35.7249	9.64437	-249.521	5257.46	-11562.5	-535.54	253.661	588.93	0	-58.8588	-276.524	-693.567	120789	175942	5302.66	553.677	25.8434	0	-23.1339	-266.88	-943.087	-177684	448416	-85317.4	474.3	174.824	0
558	6	27.8989	14.0999	-255.81	5247.16	-11836.5	-736.746	253.729	589.488	0	13.4059	-269.907	-849.152	139203	206555	15933.8	543.249	36.0678	0	41.3048	-255.807	-1104.96	-193703	524225	-81244.7	476.222	164.19	0
558	7	21.2057	18.4069	-263.034	5256.77	-12098.5	-876.294	254.004	590.015	0	104.272	-259.843	-1017.13	158675	239027	29110.2	535.002	43.9972	0	125.478	-241.436	-1280.16	-211533	604955	-77986.8	477.266	156.187	0
558	8	15.5862	22.3712	-271.23	5301.57	-12340.5	-954.813	254.502	590.454	0	211.287	-247.049	-1184.11	177646	270702	44391.6	528.612	49.9753	0	226.873	-224.678	-1455.34	-230110	684074	-75731.4	477.526	150.704	0
558	9	10.8859	25.8848	-280.377	5392	-12557.8	-983.53	255.211	590.769	0	329.158	-232.56	-1333.53	194228	298352	60948.3	523.73	54.3506	0	340.044	-206.676	-1613.91	-248037	753645	-74510	477.082	147.54	0
559	0	6.8934	28.9432	-290.38	5532.09	-12750	-980.107	256.092	590.949	0	449.73	-217.332	-1449.12	206606	318874	77608.9	520.047	57.4267	0	456.624	-188.389	-1739.5	-263861	806055	-74038.9	475.984	146.489	0
559	1	3.3785	31.6355	-301.062	5719.03	-12921.1	-965.036	257.082	591.004	0	562.82	-202.199	-1519.13	213523	330136	92989.8	517.319	59.4442	0	566.198	-170.564	-1820.19	-276419	836095	-73769.2	474.275	147.365	0
559	2	0.123729	34.0971	-312.135	5945	-13077.1	-957.758	258.104	590.954	0	658.003	-188.014	-1539.4	214625	331573	105727	515.391	60.5788	0	658.127	-153.917	-1851.54	-285100	842367	-73082.2	472.017	149.99	0
559	3	-3.04712	36.4463	-323.252	6201.42	-13223.8	-973.471	259.091	590.816	0	726.659	-175.722	-1513.72	210483	324218	114736	514.187	60.9492	0	723.611	-139.275	-1836.97	-289927	827351	-71492.9	469.298	154.19	0
559	4	-6.25685	38.7614	-334.105	6480.48	-13366.5	-1021.93	259.993	590.603	0	763.396	-166.398	-1451.58	202314	310203	119388	513.7	60.625	0	757.139	-127.637	-1785.69	-291453	796201	-68787.8	466.231	159.785	0
559	5	-9.58381	41.1005	-344.503	6773.6	-13510.1	-1108.4	260.784	590.338	0	766.555	-161.162	-1364.8	191572	292044	119556	513.983	59.6338	0	756.971	-120.061	-1709.3	-290524	754989	-65035.9	462.952	166.595	0
559	6	-13.0729	43.5232	-354.401	7071.4	-13659	-1235.13	261.459	590.047	0	738.012	-160.923	-1264.45	179590	272023	115583	515.132	57.9702	0	724.939	-117.399	-1618.85	-288049	709222	-60500.2	459.597	174.453	0
559	7	-16.7406	46.1035	-363.892	7365.47	-13818.1	-1402.08	262.027	589.759	0	682.541	-166.099	-1159.23	167383	251851	108177	517.257	55.6081	0	665.8	-119.995	-1523.12	-284831	663010	-55519.6	456.28	183.223	0
559	8	-20.5782	48.935	-373.174	7650.06	-13993.1	-1607.76	262.503	589.5	0	606.832	-176.426	-1055	155596	232580	98267	520.455	52.5159	0	586.254	-127.491	-1428.17	-281510	618899	-50401.8	453.053	192.827	0
559	9	-24.5556	52.1263	-382.506	7923.06	-14189.9	-1850.29	262.903	589.286	0	518.249	-190.937	-955.208	144549	214707	86816.5	524.775	48.6726	0	493.693	-138.811	-1337.71	-278561	578134	-45347.8	449.895	203.256	0
560	0	-28.6263	55.7842	-392.181	8186.95	-14409.4	-2127.05	263.258	589.125	0	423.636	-208.126	-861.601	134343	198348	74676.8	530.208	44.078	0	395.01	-152.342	-1253.78	-276334	541112	-40418	446.707	214.568	0
560	1	-32.7272	59.9847	-402.503	8450.08	-14642.2	-2433.61	263.622	589.006	0	328.525	-226.253	-774.961	124957	183421	62498.2	536.684	38.7572	0	295.798	-166.268	-1177.46	-275093	507820	-35557.3	443.341	226.854	0
560	2	-36.7687	64.7415	-413.762	8728.95	-14863.6	-2763.83	264.077	588.904	0	236.851	-243.67	-695.616	116333	169786	50716.6	544.079	32.7633	0	200.083	-178.929	-1109.38	-275045	478132	-30667.2	439.648	240.185	0
560	3	-40.6127	69.9916	-426.241	9051.46	-15029.5	-3109.91	264.739	588.764	0	151.086	-259.067	-623.725	108413	157314	39590.6	552.216	26.1843	0	110.473	-189.076	-1049.97	-276363	451971	-25685.5	435.513	254.567	0
560	4	-44.0487	75.5978	-440.28	9460.27	-15072.6	-3460.64	265.766	588.513	0	72.5949	-271.582	-559.35	101157	145915	29259.9	560.865	19.1523	0	28.5462	-195.984	-999.63	-279231	429361	-20645.3	430.891	269.923	0
560	5	-46.7794	81.3546	-456.354	10015.2	-14900.7	-3799.31	267.348	588.054	0	2.04331	-280.799	-502.412	94534.9	135524	19802.8	569.747	11.8377	0	-44.7361	-199.445	-958.766	-283882	410400	-15703.1	425.811	286.106	0
560	6	-48.4128	86.9965	-475.123	10793.3	-14399.9	-4102.51	269.692	587.283	0	-60.251	-286.673	-452.641	88521.1	126083	11280.1	578.55	4.43419	0	-108.664	-199.677	-927.764	-290623	395228	-11143.4	420.379	302.92	0
560	7	-48.4563	92.2193	-497.415	11884.8	-13441.8	-4340.12	272.977	586.107	0	-114.075	-289.423	-409.619	83088.4	117536	3760.94	586.941	-2.84331	0	-162.531	-197.203	-907.034	-299840	384006	-7366.88	414.764	320.136	0
560	8	-46.3176	96.7129	-524.124	13381.8	-11897.3	-4476.44	277.301	584.468	0	-159.21	-289.405	-372.857	78204.9	109829	-2673.79	594.56	-9.74509	0	-205.527	-192.692	-896.981	-311950	376891	-4862.17	409.179	337.466	0
560	9	-41.3303	100.198	-555.977	15360.8	-9657.58	-4472.45	282.63	582.372	0	-195.442	-286.993	-341.858	73833	102905	-7944.45	601.016	-15.9756	0	-236.772	-186.794	-897.835	-327290	373963	-4155.36	403.858	354.546	0
561	0	-32.8256	102.476	-593.291	17863.9	-6655.78	-4289.68	288.782	579.89	0	-222.647	-282.481	-316.135	69929.7	96704.2	-11994.9	605.895	-21.202	0	-255.472	-180.005	-909.426	-345981	375139	-5733.2	399.017	370.938	0
561	1	-20.257	103.488	-635.913	20892.6	-2869.11	-3894.99	295.488	577.146	0	-240.896	-276.066	-295.198	66450.4	91158.8	-14812.2	608.806	-25.1046	0	-261.153	-172.579	-931.111	-367887	380158	-9944.7	394.822	386.209	0
561	2	-3.30662	103.348	-683.364	24416.6	1698.7	-3263.42	302.486	574.27	0	-250.549	-267.884	-278.521	63352.1	86195.8	-16436.8	609.477	-27.4588	0	-253.856	-164.536	-961.885	-392685	388645	-16934.2	391.377	400.035	0
561	3	18.1005	102.244	-734.857	28377.3	7016.8	-2380.83	309.549	571.384	0	-252.292	-258.061	-265.542	60595.8	81745.3	-16963.9	607.843	-28.1961	0	-234.191	-155.817	-1000.4	-419878	400123	-26672.6	388.727	412.234	0
561	4	43.8242	100.314	-789.037	32672.6	12993.3	-1247.5	316.467	568.592	0	-247.128	-246.775	-255.688	58146.6	77746.8	-16536.5	604.069	-27.4125	0	-203.304	-146.461	-1044.72	-448661	413916	-39029.3	386.855	422.725	0
561	5	73.4817	97.6441	-843.636	37132.1	19432.6	120.742	323.034	565.986	0	-236.316	-234.302	-248.404	55972.6	74150.8	-15332.2	598.508	-25.3283	0	-162.834	-136.658	-1092.04	-477754	429012	-53769.4	385.696	431.481	0
561	6	106.386	94.3434	-895.412	41509	26018.2	1691.39	329.057	563.643	0	-221.264	-221.028	-243.172	54043.1	70917.7	-13544.2	591.635	-22.2417	0	-114.877	-126.684	-1138.58	-505364	444025	-70501	385.137	438.513	0
561	7	141.51	90.5582	-940.532	45501	32340.3	3411.52	334.385	561.622	0	-203.41	-207.423	-239.493	52328.8	68016.3	-11362.4	584.001	-18.4985	0	-61.8999	-116.865	-1180.03	-529403	457335	-88649.5	385.046	443.883	0
561	8	177.474	86.4699	-975.321	48800.4	37960.2	5207.19	338.921	559.965	0	-184.103	-193.991	-236.887	50801.1	65421.9	-8959.32	576.174	-14.4528	0	-6.62936	-107.521	-1212.21	-547883	467363	-107447	385.284	447.714	0
561	9	212.579	82.3171	-997.025	51153.7	42485.2	6987.14	342.612	558.694	0	-164.506	-181.198	-234.932	49431.2	63114	-6483.84	568.648	-10.4059	0	48.0723	-98.8811	-1231.96	-559333	472879	-125933	385.717	450.167	0
562	0	244.939	78.398	-1004.35	52410	45633.7	8648.98	345.436	557.817	0	-145.55	-169.407	-233.299	48190.7	61072.3	-4058.71	561.777	-6.5619	0	99.3894	-91.0092	-1237.65	-563079	473229	-143016	386.217	451.43	0
562	1	272.703	75.0444	-997.592	52542	47272	10091.1	347.386	557.331	0	-127.925	-158.845	-231.759	47053.6	59275	-1781.1	555.762	-3.02844	0	144.779	-83.8007	-1229.35	-559310	468403	-157594	386.669	451.691	0
562	2	294.272	72.5953	-978.439	51636	47414.3	11228.2	348.459	557.226	0	-112.111	-149.614	-230.158	45997.7	57698.2	275.701	550.689	0.147369	0	182.161	-77.019	-1208.6	-548943	458948	-168686	386.971	451.139	0
562	3	308.45	71.3692	-949.492	49863	46194.2	12000.5	348.651	557.485	0	-98.4235	-141.727	-228.389	45005.3	56316	2060.26	546.579	2.94447	0	210.027	-70.3576	-1177.88	-533377	445793	-175517	387.029	449.96	0
562	4	314.531	71.6157	-913.783	47443.1	43825	12375.8	347.96	558.081	0	-87.0549	-135.136	-226.372	44063.5	55101.3	3540.26	543.411	5.349	0	227.476	-63.5204	-1140.15	-514224	430054	-177593	386.766	448.339	0
562	5	312.357	73.4581	-874.306	44608.8	40560.3	12350.1	346.392	558.978	0	-78.102	-129.762	-224.046	43163.8	54026.7	4699.25	541.141	7.34404	0	234.255	-56.3041	-1098.35	-493066	412848	-174759	386.117	446.454	0
562	6	302.338	76.8604	-833.644	41574.5	36659.3	11945.7	343.975	560.129	0	-71.5848	-125.515	-221.366	42303	53065.3	5533.91	539.718	8.90012	0	230.754	-48.6545	-1055.01	-471254	395151	-167226	385.046	444.468	0
562	7	285.424	81.6291	-793.76	38515.3	32362.2	11206.8	340.771	561.477	0	-67.4579	-122.303	-218.295	41481.4	52192.4	6052.7	539.091	9.97574	0	217.966	-40.6742	-1012.06	-449808	377709	-155560	383.547	442.521	0
562	8	263.007	87.4424	-755.945	35559.8	27876.1	10191.8	336.876	562.96	0	-65.6129	-120.032	-214.823	40700.5	51385.7	6274.37	539.2	10.539	0	197.394	-32.5898	-970.768	-429395	361017	-140623	381.649	440.714	0
562	9	236.755	93.8945	-720.869	32790.3	23369.4	8966.02	332.418	564.513	0	-65.8701	-118.595	-210.985	39961.6	50628.2	6226.1	539.961	10.5955	0	170.885	-24.701	-931.854	-410361	345351	-123465	379.409	439.098	0
563	0	208.402	100.547	-688.721	30249.2	18972.3	7597.35	327.547	566.079	0	-67.9724	-117.872	-206.882	39265.1	49910.8	5942.48	541.253	10.2054	0	140.429	-17.3255	-895.603	-392814	330823	-105188	376.913	437.674	0
563	1	179.544	106.975	-659.389	27949.5	14780.4	6150.22	322.415	567.613	0	-71.595	-117.724	-202.665	38610.5	49230.8	5464.5	542.917	9.48622	0	107.949	-10.749	-862.055	-376717	317446	-86812.6	374.254	436.4	0
563	2	151.489	112.807	-632.598	25885.4	10859.1	4681.61	317.166	569.081	0	-76.3735	-118.003	-198.508	37995.7	48588.3	4837.17	544.767	8.59349	0	75.1157	-5.19614	-831.106	-361955	305174	-69173.8	371.528	435.21	0
563	3	125.185	117.747	-608.007	24041.9	7246.98	3239.13	311.919	570.458	0	-81.9318	-118.567	-194.562	37417.2	47983.9	4106.6	546.625	7.68529	0	43.2529	-0.820114	-802.569	-348377	293926	-52876.6	368.818	434.028	0
563	4	101.208	121.59	-585.286	22400.6	3961.46	1860.72	306.768	571.727	0	-87.9033	-119.283	-190.931	36871.5	47418.1	3317.27	548.352	6.88559	0	13.3051	2.307	-776.217	-335828	283606	-38286.3	366.192	432.79	0
563	5	79.816	124.235	-564.154	20943.2	1002.73	574.629	301.777	572.877	0	-93.9504	-120.035	-187.652	36356.2	46889.7	2509.8	549.876	6.25716	0	-14.1344	4.20044	-751.806	-324164	274113	-25553.1	363.703	431.448	0
563	6	61.0168	125.674	-544.391	19653	-1640.8	-600.195	296.986	573.899	0	-99.7821	-120.72	-184.704	35869.7	46393.8	1718.91	551.179	5.79912	0	-38.7653	4.95415	-729.095	-313259	265342	-14658.9	361.382	429.98	0
563	7	44.6599	125.982	-525.821	18514.6	-3985.93	-1653.3	292.42	574.789	0	-105.16	-121.26	-182.031	35410.1	45923.3	972.833	552.283	5.47185	0	-60.5006	4.72177	-707.852	-303006	257197	-5474.37	359.246	428.384	0
563	8	30.5174	125.303	-508.317	17513.7	-6049.98	-2581.5	288.098	575.546	0	-109.896	-121.606	-179.572	34974.8	45472	295.245	553.224	5.23198	0	-79.3783	3.69707	-687.889	-293322	249599	2186.37	357.309	426.667	0
563	9	18.3502	123.835	-491.808	16636	-7850.07	-3387.21	284.038	576.174	0	-113.839	-121.737	-177.291	34561.6	45036.1	-293.055	554.024	5.05675	0	-95.4892	2.09842	-669.099	-284163	242499	8523.53	355.576	424.845	0
564	0	7.94894	121.812	-476.295	15868.4	-9404.26	-4076.21	280.255	576.684	0	-116.88	-121.658	-175.185	34169.1	44616.1	-775.321	554.68	4.95422	0	-108.931	0.154205	-651.48	-275532	235885	13721.9	354.049	422.944	0
564	1	-0.851655	119.471	-461.821	15200.3	-10732	-4656.04	276.762	577.086	0	-118.946	-121.398	-173.284	33799.1	44217.8	-1141.12	555.175	4.95029	0	-119.797	-1.92699	-635.105	-267461	229768	17933.4	352.725	420.982	0
564	2	-8.18228	117.007	-448.419	14623.3	-11853.2	-5135.85	273.567	577.389	0	-120.018	-121.011	-171.619	33456.3	43849.7	-1387.03	555.506	5.05472	0	-128.2	-4.00478	-620.038	-259972	224162	21270.5	351.604	418.974	0
564	3	-14.1594	114.537	-436.085	14130.4	-12787.6	-5527.58	270.676	577.597	0	-120.141	-120.58	-170.195	33147.4	43518.2	-1515.72	555.696	5.23901	0	-134.3	-6.04306	-606.28	-253063	219061	23809.2	350.687	416.925	0
564	4	-18.9066	112.091	-424.774	13714.2	-13554.7	-5846.57	268.09	577.714	0	-119.422	-120.198	-168.989	32878.7	43225.5	-1534.95	555.789	5.4391	0	-138.329	-8.10763	-593.763	-246706	214440	25603.6	349.971	414.841	0
564	5	-22.5681	109.626	-414.408	13367.3	-14172.6	-6110.66	265.8	577.744	0	-118.017	-119.961	-167.956	32654.8	42970.3	-1456.99	555.842	5.57556	0	-140.585	-10.3357	-582.365	-240854	210255	26701.6	349.45	412.728	0
564	6	-25.3056	107.062	-404.882	13082.4	-14657	-6337.73	263.799	577.688	0	-116.105	-119.959	-167.054	32477.3	42751.3	-1297.74	555.913	5.58774	0	-141.411	-12.8969	-571.936	-235448	206463	27152.9	349.121	410.587	0
564	7	-27.2804	104.319	-396.089	12852.4	-15021.9	-6542.99	262.074	577.552	0	-113.859	-120.27	-166.255	32344	42569	-1075.42	556.046	5.45587	0	-141.139	-15.9501	-562.344	-230435	203025	27009.3	348.986	408.413	0
564	8	-28.6335	101.347	-387.946	12671	-15280.7	-6736.77	260.611	577.338	0	-111.424	-120.952	-165.552	32250.9	42426.8	-808.741	556.275	5.1915	0	-140.058	-19.605	-553.497	-225777	199918	26324.2	349.045	406.209	0
564	9	-29.4743	98.1322	-380.421	12532.4	-15447.4	-6923.42	259.394	577.057	0	-108.916	-122.03	-164.947	32193.2	42328.8	-514.224	556.62	4.8277	0	-138.39	-23.8981	-545.369	-221468	197135	25155.4	349.29	403.985	0
565	0	-29.884	94.7129	-373.534	12430.2	-15538.2	-7102.16	258.402	576.723	0	-106.408	-123.497	-164.471	32165.8	42280.6	-204.565	557.07	4.42908	0	-136.292	-28.7845	-538.006	-217536	194686	23568.8	349.707	401.77	0
565	1	-29.9309	91.1667	-367.322	12357.8	-15572.2	-7269.27	257.606	576.357	0	-103.939	-125.316	-164.17	32163.9	42288.8	111.41	557.591	4.08197	0	-133.87	-34.1492	-531.492	-214018	192590	21643	350.267	399.589	0
565	2	-29.6887	87.5923	-361.79	12308.7	-15569.1	-7420.76	256.966	575.978	0	-101.516	-127.429	-164.08	32184.9	42358.4	428.507	558.156	3.8467	0	-131.204	-39.8364	-525.871	-210927	190848	19470.1	350.943	397.464	0
565	3	-29.2452	84.0887	-356.906	12277	-15546.4	-7553.89	256.441	575.602	0	-99.1348	-129.771	-164.206	32228.7	42490.1	745.023	558.761	3.73022	0	-128.38	-45.6823	-521.113	-208241	189440	17152.9	351.704	395.401	0
565	4	-28.6982	80.7435	-352.61	12258.2	-15516.2	-7668.22	255.996	575.236	0	-96.786	-132.283	-164.529	32295.3	42679.2	1062.22	559.403	3.71022	0	-125.484	-51.5399	-517.139	-205918	188328	14795.1	352.526	393.404	0
565	5	-28.1516	77.6287	-348.818	12248.9	-15485.7	-7766.03	255.605	574.885	0	-94.4576	-134.917	-165.017	32384.4	42917.1	1383.08	560.077	3.75127	0	-122.609	-57.288	-513.835	-203899	187467	12494.6	353.386	391.467	0
565	6	-27.7113	74.8005	-345.425	12246.8	-15459.5	-7851.86	255.245	574.546	0	-92.1357	-137.626	-165.618	32496.1	43192	1710.33	560.794	3.78839	0	-119.847	-62.8253	-511.042	-202105	186798	10341.9	354.267	389.576	0
565	7	-27.4773	72.3032	-342.315	12251.1	-15441.1	-7931.49	254.892	574.211	0	-89.804	-140.362	-166.261	32631.9	43490.9	2045.2	561.582	3.73061	0	-117.281	-68.0584	-508.575	-200448	186252	8418.12	355.154	387.712	0
565	8	-27.5313	70.1749	-339.396	12261.2	-15432.8	-8011.18	254.529	573.874	0	-87.447	-143.075	-166.885	32792.4	43802.2	2388.06	562.469	3.50337	0	-114.978	-72.9005	-506.282	-198855	185773	6790.22	356.035	385.863	0
565	9	-27.9268	68.453	-336.629	12276.5	-15436.7	-8097.04	254.143	573.531	0	-85.052	-145.722	-167.467	32975.4	44118.6	2739.76	563.447	3.09319	0	-112.979	-77.269	-504.096	-197294	185334	5507.79	356.898	384.025	0
566	0	-28.6852	67.1783	-334.044	12296.1	-15454.9	-8194.64	253.734	573.19	0	-82.6037	-148.26	-168.031	33176.3	44438.6	3102.23	564.466	2.55884	0	-111.289	-81.0819	-502.075	-195793	184948	4601.69	357.728	382.215	0
566	1	-29.7991	66.3915	-331.73	12318.5	-15489.8	-8308.46	253.306	572.866	0	-80.0834	-150.654	-168.637	33390	44765.1	3477.52	565.453	2.00027	0	-109.882	-84.2624	-500.366	-194419	184660	4084.48	358.508	380.469	0
566	2	-31.2453	66.1198	-329.788	12342.5	-15543.7	-8441.34	252.867	572.574	0	-77.475	-152.879	-169.341	33612.4	45102.8	3866.92	566.343	1.51108	0	-108.72	-86.7592	-499.129	-193248	184516	3952.41	359.221	378.828	0
566	3	-32.9945	66.362	-328.289	12367.7	-15617.7	-8594.1	252.427	572.327	0	-74.7718	-154.93	-170.189	33841	45455.9	4270.85	567.09	1.15698	0	-107.766	-88.5679	-498.478	-192336	184554	4187.39	359.859	377.319	0
566	4	-35.0167	67.0832	-327.274	12394.6	-15710.7	-8765.33	251.995	572.128	0	-71.9781	-156.817	-171.208	34074.1	45826.4	4689.03	567.665	0.978119	0	-106.995	-89.7342	-498.482	-191717	184796	4759.23	360.415	375.961	0
566	5	-37.282	68.2205	-326.751	12424.4	-15821.4	-8951.97	251.58	571.976	0	-69.1116	-158.561	-172.401	34310.4	46212.9	5120.08	568.055	0.984757	0	-106.394	-90.3402	-499.152	-191400	185244	5630.42	360.886	374.763	0
566	6	-39.7612	69.6954	-326.687	12459.1	-15950.5	-9150.41	251.175	571.862	0	-66.1993	-160.178	-173.751	34549	46609.7	5561.68	568.256	1.15787	0	-105.96	-90.4823	-500.437	-191364	185877	6760.75	361.265	373.715	0
566	7	-42.4216	71.4266	-327.021	12500.9	-16100	-9357.65	250.768	571.773	0	-63.2612	-161.681	-175.233	34790	47008.7	6012.1	568.264	1.46416	0	-105.683	-90.2545	-502.254	-191571	186658	8107.52	361.54	372.796	0
566	8	-45.2229	73.3389	-327.702	12550.9	-16270.6	-9571.64	250.35	571.7	0	-60.3019	-163.078	-176.825	35034.7	47402.7	6471.86	568.076	1.86836	0	-105.525	-89.7389	-504.527	-191985	187555	9624.94	361.706	371.987	0
566	9	-48.1151	75.3676	-328.714	12609.7	-16460.1	-9791.06	249.926	571.639	0	-57.3123	-164.365	-178.517	35283.9	47787.4	6943.42	567.691	2.35036	0	-105.427	-88.9974	-507.231	-192597	188557	11265.8	361.762	371.281	0
567	0	-51.0382	77.4615	-330.096	12678.6	-16662.8	-10014.9	249.521	571.591	0	-54.2754	-165.53	-180.324	35537.1	48162.3	7429.7	567.088	2.92604	0	-105.314	-88.0688	-510.419	-193435	189680	12982.5	361.713	370.69	0
567	1	-53.9285	79.5783	-331.932	12760.3	-16869.9	-10242.4	249.177	571.557	0	-51.1753	-166.556	-182.275	35792	48528.5	7932.32	566.237	3.63777	0	-105.104	-86.9781	-514.207	-194556	190966	14727.9	361.568	370.242	0
567	2	-56.7291	81.6722	-334.297	12859.5	-17071.8	-10472.6	248.932	571.533	0	-48.0116	-167.426	-184.391	36045.8	48887.8	8450.33	565.131	4.51433	0	-104.741	-85.7539	-518.688	-196010	192450	16458.6	361.339	369.96	0
567	3	-59.3973	83.6864	-337.218	12983.2	-17260.2	-10705.2	248.816	571.499	0	-44.8056	-168.126	-186.658	36295.7	49241.3	8980.13	563.805	5.5495	0	-104.203	-84.4399	-523.876	-197809	194146	18136.5	361.047	369.85	0
567	4	-61.9049	85.5544	-340.681	13139.5	-17427.1	-10939.9	248.846	571.432	0	-41.5949	-168.648	-189.034	36538.4	49588.4	9516.01	562.325	6.71013	0	-103.5	-83.0937	-529.715	-199933	196044	19729	360.714	369.905	0
567	5	-64.2356	87.203	-344.663	13337.6	-17563	-11177.1	249.043	571.303	0	-38.4343	-168.984	-191.455	36770.4	49925.8	10050.5	560.77	7.94237	0	-102.67	-81.7812	-536.118	-202353	198127	21209.7	360.365	370.119	0
567	6	-66.3797	88.5557	-349.151	13587.6	-17655.5	-11418.1	249.433	571.084	0	-35.4009	-169.13	-193.847	36989.7	50249	10575.5	559.22	9.18083	0	-101.781	-80.5739	-542.998	-205042	200378	22556.9	360.025	370.488	0
567	7	-68.3186	89.5439	-354.151	13901	-17691	-11665.2	250.047	570.748	0	-32.5856	-169.083	-196.155	37195.7	50553.7	11082.8	557.724	10.3758	0	-100.904	-79.5391	-550.305	-207984	202798	23747.4	359.717	371.005	0
567	8	-70.0052	90.1248	-359.701	14289.2	-17656.6	-11918.6	250.913	570.275	0	-30.0708	-168.847	-198.365	37388.5	50836.2	11565.7	556.276	11.5166	0	-100.076	-78.7219	-558.066	-211192	205403	24747.9	359.455	371.664	0
567	9	-71.3482	90.299	-365.88	14761.1	-17541.7	-12174.3	252.056	569.656	0	-27.912	-168.422	-200.505	37567.8	51094.9	12018.5	554.831	12.6339	0	-99.2602	-78.1229	-566.385	-214709	208233	25512.1	359.241	372.466	0
568	0	-72.2115	90.1179	-372.796	15321	-17337.6	-12422.3	253.493	568.903	0	-26.1318	-167.803	-202.636	37733.3	51332.1	12435.7	553.321	13.7882	0	-98.3432	-77.6851	-575.432	-218608	211345	25983.2	359.076	373.421	0
568	1	-72.4346	89.6694	-380.551	15968.2	-17039.1	-12647	255.225	568.039	0	-24.728	-166.98	-204.828	37884.6	51552.4	12813.3	551.687	15.0414	0	-97.1626	-77.3102	-585.379	-222960	214791	26103.9	358.959	374.542	0
568	2	-71.8714	89.048	-389.189	16699.1	-16644.4	-12831.5	257.233	567.093	0	-23.687	-165.947	-207.118	38021.9	51760.7	13149	549.91	16.4233	0	-95.5584	-76.8991	-596.307	-227799	218595	25826.7	358.89	375.827	0
568	3	-70.419	88.328	-398.668	17507	-16153.2	-12961.2	259.482	566.086	0	-22.9885	-164.712	-209.505	38146.1	51960.9	13442	548.018	17.9223	0	-93.4075	-76.3841	-608.173	-233102	222743	25118.8	358.877	377.254	0
568	4	-68.0266	87.5524	-408.881	18382.7	-15565.1	-13026.8	261.932	565.041	0	-22.6039	-163.294	-211.962	38258.7	52154.8	13693.4	546.057	19.5022	0	-90.6306	-75.742	-620.844	-238804	227193	23961	358.935	378.789	0
568	5	-64.6943	86.7317	-419.689	19315.7	-14878.8	-13024.7	264.548	563.976	0	-22.4992	-161.725	-214.449	38360.7	52340.8	13907.4	544.072	21.1192	0	-87.1935	-74.9928	-634.138	-244823	231889	22348.2	359.076	380.396	0
568	6	-60.4672	85.8539	-430.944	20295.6	-14093.3	-12956.3	267.297	562.904	0	-22.6383	-160.039	-216.906	38452.9	52514.4	14090.5	542.107	22.7205	0	-83.1055	-74.1849	-647.85	-251069	236765	20291.4	359.306	382.046	0
568	7	-55.419	84.9048	-442.523	21313.7	-13208	-12826	270.153	561.836	0	-22.9831	-158.274	-219.263	38535.8	52669.5	14251.5	540.211	24.2484	0	-78.4021	-73.3694	-661.786	-257464	241761	17816.9	359.629	383.722	0
568	8	-49.6323	83.892	-454.346	22362.9	-12223.3	-12638.2	273.097	560.78	0	-23.4879	-156.463	-221.46	38610.2	52800.6	14398.9	538.421	25.6562	0	-73.1202	-72.5707	-675.806	-263953	246829	14962.8	360.043	385.421	0
568	9	-43.1855	82.8572	-466.37	23437.2	-11142.2	-12396	276.109	559.745	0	-24.0978	-154.622	-223.463	38675.8	52905.3	14540.3	536.752	26.9256	0	-67.2834	-71.7648	-689.833	-270510	251943	11777.7	360.541	387.145	0
569	0	-36.1523	81.8741	-478.572	24530.6	-9972.85	-12100.6	279.161	558.742	0	-24.7513	-152.749	-225.283	38731	52984.8	14681.1	535.192	28.0783	0	-60.9036	-70.8747	-703.855	-277126	257092	8321.28	361.109	388.893	0
569	1	-28.6095	81.0352	-490.927	25636.2	-8729.69	-11753	282.218	557.78	0	-25.3849	-150.824	-226.967	38772.7	53043.1	14825.4	533.704	29.1705	0	-53.9943	-69.7889	-717.895	-283800	262274	4664.54	361.727	390.657	0
569	2	-20.6499	80.4346	-503.367	26745.5	-7431.95	-11355	285.236	556.867	0	-25.9433	-148.83	-228.58	38797.4	53084.2	14975.6	532.235	30.2677	0	-46.5932	-68.3949	-731.947	-290510	267473	887.262	362.371	392.415	0
569	3	-12.3858	80.1553	-515.774	27847.5	-6100.66	-10909.9	288.172	556.008	0	-26.3926	-146.76	-230.174	38802.5	53110	15132.2	530.739	31.4206	0	-38.7784	-66.6042	-745.947	-297204	272655	-2925.13	363.02	394.139	0
569	4	-3.94289	80.2617	-527.997	28928.4	-4755.85	-10421.8	290.993	555.211	0	-26.7274	-144.622	-231.786	38788.2	53119.5	15294.5	529.175	32.6548	0	-30.6703	-64.3606	-759.783	-303808	277771	-6684.82	363.655	395.796	0
569	5	4.54885	80.7978	-539.882	29973.3	-3416.3	-9894.46	293.672	554.482	0	-26.9663	-142.435	-233.426	38756.5	53108.6	15461.6	527.518	33.9665	0	-22.4175	-61.6368	-773.308	-310242	282761	-10305.5	364.26	397.362	0
569	6	12.9619	81.7878	-551.274	30966.3	-2101.33	-9331.72	296.188	553.828	0	-27.1374	-140.214	-235.076	38710.9	53072.7	15631.3	525.768	35.326	0	-14.1755	-58.4262	-786.35	-316420	287557	-13707.6	364.82	398.824	0
569	7	21.1755	83.2371	-562.03	31891	-830.854	-8738.45	298.522	553.257	0	-27.2675	-137.972	-236.7	38654.9	53009.6	15799.8	523.952	36.6927	0	-6.09192	-54.7344	-798.731	-322260	292090	-16822.6	365.327	400.176	0
569	8	29.0768	85.1363	-572.012	32731.1	376.15	-8121.35	300.658	552.779	0	-27.3806	-135.715	-238.263	38590.6	52919.5	15962.2	522.105	38.0337	0	1.69624	-50.5791	-810.275	-327686	296297	-19593.6	365.775	401.417	0
569	9	36.5641	87.4654	-581.097	33471.8	1501.95	-7489.14	302.585	552.399	0	-27.4984	-133.451	-239.744	38517.8	52803.1	16113.7	520.248	39.3377	0	9.06567	-45.9861	-820.841	-332636	300122	-21975.6	366.158	402.548	0
570	0	43.5514	90.2009	-589.199	34100.6	2530	-6851.8	304.294	552.124	0	-27.6364	-131.18	-241.146	38434.2	52662.6	16250	518.385	40.6184	0	15.915	-40.9792	-830.345	-337073	303532	-23934.6	366.469	403.574	0
570	1	49.9669	93.3141	-596.27	34608.8	3445.81	-6219.47	305.779	551.958	0	-27.8025	-128.897	-242.483	38337.1	52503.4	16367.8	516.524	41.8977	0	22.1644	-35.5831	-838.753	-340983	306511	-25445.9	366.705	404.5	0
570	2	55.749	96.7648	-602.27	34991.2	4237.85	-5601.84	307.036	551.901	0	-28.0045	-126.608	-243.752	38225	52332.2	16465.3	514.695	43.1809	0	27.7445	-29.843	-846.021	-344351	309045	-26495.4	366.866	405.331	0
570	3	60.8458	100.495	-607.15	35246.2	4898.1	-5007.85	308.067	551.948	0	-28.2573	-124.335	-244.922	38097.1	52153.1	16541.8	512.937	44.4523	0	32.5885	-23.8398	-852.073	-347147	311109	-27082.5	366.956	406.072	0
570	4	65.2162	104.432	-610.857	35376.1	5422.3	-4445.67	308.877	552.088	0	-28.5869	-122.117	-245.953	37954.2	51968	16596.8	511.292	45.6852	0	36.6293	-17.6849	-856.81	-349332	312675	-27218.9	366.981	406.721	0
570	5	68.8273	108.488	-613.336	35387.7	5810.73	-3922.58	309.474	552.303	0	-29.027	-119.996	-246.796	37798.4	51777.6	16629.7	509.799	46.8434	0	39.8003	-11.5075	-860.132	-350860	313717	-26924.4	366.953	407.272	0
570	6	71.6559	112.571	-614.541	35291.2	6068.3	-3444.99	309.875	552.573	0	-29.6145	-118.008	-247.397	37633	51581.4	16639.6	508.497	47.8842	0	42.0413	-5.4369	-861.938	-351686	314213	-26223.6	366.884	407.715	0
570	7	73.6937	116.586	-614.465	35099.4	6203.36	-3018.66	310.096	552.878	0	-30.3852	-116.175	-247.714	37461.6	51377.3	16625.8	507.406	48.7707	0	43.3085	0.411385	-862.179	-351786	314155	-25145.6	366.785	408.042	0
570	8	74.9527	120.45	-613.17	34826.7	6226.82	-2648.63	310.155	553.202	0	-31.3666	-114.506	-247.724	37287.2	51161.6	16587.3	506.526	49.4812	0	43.586	5.94334	-860.894	-351179	313564	-23726.1	366.661	408.255	0
570	9	75.4671	124.091	-610.797	34488.9	6151.79	-2338.81	310.072	553.535	0	-32.5696	-112.999	-247.437	37111.3	50931.8	16523.2	505.838	50.0168	0	42.8975	11.0914	-858.233	-349941	312495	-22009.1	366.513	408.366	0
571	0	75.2948	127.458	-607.565	34102.8	5992.67	-2091.67	309.863	553.87	0	-33.9827	-111.637	-246.897	36933.6	50688.5	16433.7	505.302	50.4087	0	41.312	15.8211	-854.462	-348198	311037	-20044.9	366.336	408.395	0
571	1	74.5094	130.516	-603.749	33685.1	5765.01	-1908.55	309.549	554.207	0	-35.5759	-110.39	-246.183	36751.5	50434.5	16320.7	504.866	50.7146	0	38.9334	20.1262	-849.932	-346121	309310	-17885.6	366.122	408.37	0
571	2	73.1837	133.234	-599.615	33251.1	5485.18	-1789.74	309.148	554.546	0	-37.3125	-109.225	-245.381	36562.4	50173.5	16187.2	504.472	50.9976	0	35.8712	24.0091	-844.996	-343875	307436	-15579.3	365.869	408.319	0
571	3	71.3767	135.575	-595.364	32815.1	5167.85	-1734.44	308.68	554.882	0	-39.1613	-108.114	-244.551	36364.1	49908.2	16036.3	504.081	51.3028	0	32.2154	27.4609	-839.915	-341585	305504	-13167.3	365.573	408.259	0
571	4	69.1338	137.486	-591.113	32391.2	4824.36	-1741.05	308.162	555.203	0	-41.0979	-107.031	-243.721	36155.1	49640.4	15869.8	503.677	51.6538	0	28.0359	30.4548	-834.835	-339315	303569	-10686.9	365.24	408.197	0
571	5	66.4957	138.912	-586.927	31992.1	4464.33	-1807.79	307.606	555.492	0	-43.1003	-105.959	-242.906	35933.9	49372.2	15688.8	503.256	52.0668	0	23.3954	32.9525	-829.833	-337099	301663	-8175.56	364.876	408.131	0
571	6	63.5055	139.804	-582.837	31628.7	4096.32	-1932.52	307.028	555.733	0	-45.1493	-104.888	-242.122	35699.2	49106.1	15494.7	502.816	52.5568	0	18.3562	34.9163	-824.959	-334951	299809	-5671.41	364.491	408.053	0
571	7	60.2115	140.129	-578.854	31309	3727.02	-2112.19	306.439	555.912	0	-47.2291	-103.813	-241.374	35452.4	48844.2	15289.8	502.359	53.1223	0	12.9824	36.317	-820.228	-332871	298016	-3210.51	364.094	407.953	0
571	8	56.6714	139.871	-574.982	31038.4	3362.03	-2342.75	305.847	556.019	0	-49.3219	-102.729	-240.653	35199.1	48587.6	15077.8	501.899	53.7347	0	7.34941	37.1423	-815.635	-330849	296287	-827.44	363.692	407.82	0
571	9	52.9564	139.038	-571.261	30819.2	3007.15	-2619.17	305.264	556.051	0	-51.3996	-101.63	-239.949	34946.4	48338.4	14863.6	501.453	54.359	0	1.55688	37.4084	-811.21	-328898	294634	1443.46	363.295	407.655	0
572	0	49.1524	137.669	-567.782	30652.2	2667.85	-2935.42	304.699	556.014	0	-53.4197	-100.5	-239.278	34700.1	48100.5	14653.1	501.023	54.98	0	-4.2673	37.1693	-807.06	-327066	293091	3569.46	362.905	407.467	0
572	1	45.3503	135.825	-564.651	30537.1	2349.19	-3284.55	304.16	555.919	0	-55.3344	-99.3183	-238.681	34464.5	47877.5	14452.1	500.592	55.6041	0	-9.98404	36.5065	-803.332	-325419	291706	5522.65	362.523	407.268	0
572	2	41.6322	133.571	-561.939	30473	2056.57	-3659.14	303.66	555.772	0	-57.1035	-98.0671	-238.2	34243	47671	14265.7	500.13	56.2428	0	-15.4713	35.5035	-800.14	-324003	290512	7282.64	362.149	407.063	0
572	3	38.0611	130.969	-559.651	30458	1795.33	-4051.28	303.208	555.577	0	-58.7019	-96.7414	-237.866	34038.2	47480.8	14097.3	499.611	56.9021	0	-20.6408	34.2274	-797.517	-322821	289522	8837.31	361.787	406.843	0
572	4	34.6801	128.075	-557.731	30489.5	1570.29	-4452.74	302.815	555.333	0	-60.1154	-95.3491	-237.696	33850.4	47304.4	13948	499.012	57.5896	0	-25.4353	32.7261	-795.427	-321844	288724	10181.3	361.445	406.593	0
572	5	31.5127	124.941	-556.094	30563.9	1386.05	-4855.55	302.492	555.038	0	-61.337	-93.9152	-237.692	33677	47136.6	13817.4	498.309	58.3168	0	-29.8244	31.0259	-793.787	-321026	288090	11314.3	361.128	406.3	0
572	6	28.5658	121.618	-554.653	30675.6	1246.82	-5252.86	302.248	554.694	0	-62.3652	-92.4807	-237.831	33514.9	46972.7	13704.5	497.505	59.0808	0	-33.7993	29.1376	-792.484	-320315	287587	12240.8	360.846	405.957	0
572	7	25.8377	118.166	-553.345	30816.9	1154.42	-5639.38	302.086	554.308	0	-63.2013	-91.0816	-238.061	33364.2	46813.3	13610	496.644	59.8503	0	-37.3636	27.0843	-791.406	-319671	287183	12975.1	360.611	405.571	0
572	8	23.3256	114.653	-552.145	30980.2	1106.17	-6011.37	302.003	553.891	0	-63.8466	-89.7283	-238.335	33227.5	46663	13536.8	495.787	60.5848	0	-40.521	24.9245	-790.48	-319071	286858	13543.5	360.431	405.156	0
572	9	21.0299	111.154	-551.062	31159.2	1094.95	-6366.35	301.987	553.456	0	-64.3	-88.4109	-238.634	33106.3	46526.8	13488.9	494.971	61.2676	0	-43.2701	22.7428	-789.696	-318518	286608	13977.1	360.304	404.724	0
573	0	18.9573	107.745	-550.122	31348.9	1110.78	-6702.58	302.019	553.015	0	-64.5613	-87.1115	-238.978	32998.8	46408.4	13468.1	494.195	61.9174	0	-45.604	20.6335	-789.1	-318032	286438	14303.9	360.219	404.286	0
573	1	17.1171	104.499	-549.351	31545.4	1142.57	-7018.56	302.08	552.577	0	-64.6371	-85.8081	-239.406	32901.7	46310.6	13474	493.439	62.5697	0	-47.52	18.6906	-788.758	-317641	286362	14548.6	360.162	403.848	0
573	2	15.5109	101.474	-548.75	31743.7	1180.03	-7312.9	302.15	552.153	0	-64.5462	-84.4848	-239.943	32812.9	46234.5	13504.3	492.69	63.247	0	-49.0352	16.9889	-788.692	-317354	286376	14735.7	360.118	403.414	0
573	3	14.1234	98.7113	-548.277	31936.5	1215.35	-7584.69	302.217	551.751	0	-64.3171	-83.1441	-240.585	32732.3	46179.3	13557.3	491.946	63.9467	0	-50.1937	15.5672	-788.862	-317150	286463	14890.9	360.08	402.982	0
573	4	12.9227	96.2388	-547.87	32115.4	1243.96	-7833.95	302.271	551.381	0	-63.9784	-81.8044	-241.308	32662.4	46144.3	13631	491.226	64.6442	0	-51.0557	14.4345	-789.178	-316992	286592	15040.3	360.048	402.551	0
573	5	11.868	94.0723	-547.463	32272.8	1264.69	-8061.55	302.31	551.05	0	-63.5519	-80.4895	-242.074	32606.7	46128.7	13724.3	490.556	65.3028	0	-51.684	13.5828	-789.538	-316836	286736	15208.5	360.027	402.119	0
573	6	10.9177	92.2174	-547.003	32402.9	1278.7	-8268.14	302.338	550.763	0	-63.0494	-79.2235	-242.84	32568	46132.1	13836	489.969	65.8869	0	-52.1318	12.9939	-789.843	-316645	286866	15416.1	360.026	401.686	0
573	7	10.0385	90.6724	-546.452	32503	1287.54	-8453.66	302.356	550.52	0	-62.4711	-78.0276	-243.574	32547.3	46154.9	13965.4	489.49	66.3764	0	-52.4326	12.6448	-790.027	-316394	286967	15675.9	360.052	401.253	0
573	8	9.21061	89.4314	-545.793	32573.2	1291.96	-8617.93	302.367	550.32	0	-61.8045	-76.9195	-244.276	32544.1	46198.8	14112	489.125	66.7734	0	-52.5939	12.5119	-790.07	-316071	287036	15990.1	360.11	400.815	0
573	9	8.42626	88.4871	-545.033	32615.5	1291.96	-8761.38	302.37	550.159	0	-61.0237	-75.9147	-244.974	32556.7	46266.5	14275.5	488.863	67.1014	0	-52.5974	12.5724	-790.007	-315689	287085	16350.6	360.2	400.367	0
574	0	7.68674	87.8354	-544.212	32632.6	1287.36	-8884.73	302.366	550.037	0	-60.0904	-75.0252	-245.723	32582.9	46361.3	14455.5	488.673	67.3998	0	-52.4037	12.8103	-789.935	-315283	287144	16743	360.32	399.904	0
574	1	7.00071	87.4787	-543.393	32628.7	1278.47	-8988.11	302.353	549.954	0	-58.9624	-74.2574	-246.585	32621.1	46486.6	14651.3	488.522	67.7088	0	-51.9616	13.2213	-789.978	-314902	287253	17151.6	360.464	399.425	0
574	2	6.38008	87.418	-542.633	32608.9	1266.07	-9070.54	302.333	549.906	0	-57.6073	-73.6143	-247.606	32671.7	46645.8	14862.2	488.387	68.0499	0	-51.2272	13.8037	-790.24	-314584	287443	17562.4	360.63	398.926	0
574	3	5.83559	87.6459	-541.969	32578.2	1250.22	-9130.19	302.307	549.889	0	-56.0136	-73.0996	-248.799	32736.8	46840.1	15086.8	488.265	68.4208	0	-50.178	14.5463	-790.768	-314348	287729	17963.5	360.815	398.405	0
574	4	5.37761	88.146	-541.414	32540	1229.73	-9165.21	302.271	549.898	0	-54.1906	-72.7164	-250.155	32819.2	47068.7	15323.5	488.158	68.8048	0	-48.813	15.4297	-791.569	-314194	288112	18345	361.016	397.861	0
574	5	5.0163	88.893	-540.971	32496.9	1204.41	-9174.54	302.226	549.929	0	-52.163	-72.4662	-251.651	32921.6	47329.9	15570.3	488.078	69.1777	0	-47.1467	16.4269	-792.622	-314116	288584	18696.5	361.233	397.294	0
574	6	4.75818	89.8504	-540.62	32450.4	1177.88	-9158.56	302.179	549.976	0	-49.9644	-72.3544	-253.251	33046.8	47623.6	15824.3	488.049	69.5096	0	-45.2062	17.496	-793.871	-314092	289133	19004.9	361.473	396.703	0
574	7	4.60689	90.9738	-540.324	32401.8	1156.69	-9119.04	302.141	550.033	0	-47.6309	-72.3963	-254.91	33196.5	47950.5	16083	488.107	69.7717	0	-43.024	18.5775	-795.234	-314090	289743	19253.2	361.752	396.086	0
574	8	4.56937	92.219	-540.054	32351.7	1147.31	-9058.43	302.124	550.095	0	-45.1962	-72.6137	-256.586	33370.6	48309.8	16344.9	488.279	69.9439	0	-40.6269	19.6053	-796.64	-314087	290399	19420	362.082	395.446	0
574	9	4.6605	93.5495	-539.823	32302	1154.94	-8979.14	302.139	550.162	0	-42.6848	-73.0225	-258.254	33567.3	48698.7	16608.9	488.569	70.0221	0	-38.0243	20.527	-798.077	-314088	291102	19482	362.467	394.791	0
575	0	4.90377	94.9396	-539.704	32256.6	1183.54	-8883.04	302.193	550.233	0	-40.109	-73.6228	-259.922	33783.8	49113.2	16874.4	488.953	70.0234	0	-35.2052	21.3169	-799.626	-314140	291874	19416.9	362.9	394.138	0
575	1	5.32583	96.3719	-539.813	32221.7	1235.35	-8771.25	302.289	550.31	0	-37.4719	-74.3972	-261.635	34016.5	49550.2	17140.8	489.387	69.9848	0	-32.1461	21.9747	-801.448	-314320	292763	19207.6	363.367	393.506	0
575	2	5.94426	97.8273	-540.261	32203.9	1311	-8644.36	302.427	550.392	0	-34.7786	-75.3189	-263.447	34262	50008.5	17407.5	489.824	69.947	0	-28.8343	22.5083	-803.708	-314702	293816	18845.4	363.854	392.907	0
575	3	6.75882	99.2785	-541.115	32208.4	1410.23	-8503.36	302.606	550.478	0	-32.0442	-76.3592	-265.397	34518	50487.1	17673	490.233	69.9379	0	-25.2854	22.9193	-806.511	-315333	295064	18331.4	364.348	392.348	0
575	4	7.75364	100.691	-542.38	32238.9	1532.76	-8350.17	302.826	550.56	0	-29.2957	-77.4913	-267.489	34783	50982.8	17935.3	490.598	69.9649	0	-21.5421	23.2001	-809.87	-316214	296510	17674.6	364.845	391.826	0
575	5	8.90267	102.028	-544.003	32298.2	1679.33	-8187.32	303.087	550.629	0	-26.5674	-78.6935	-269.697	35056	51492.1	18193.4	490.926	70.0171	0	-17.6648	23.334	-813.7	-317307	298129	16889.1	365.345	391.332	0
575	6	10.1736	103.249	-545.875	32387.4	1851.92	-8016.99	303.393	550.669	0	-23.8949	-79.951	-271.971	35336.5	52011.9	18446.2	491.241	70.0724	0	-13.7213	23.2978	-817.846	-318536	299876	15991.7	365.861	390.849	0
575	7	11.5352	104.327	-547.887	32505.9	2052.6	-7840.6	303.746	550.67	0	-21.3094	-81.2518	-274.253	35623.5	52538.9	18693.1	491.571	70.1074	0	-9.77417	23.0756	-822.14	-319825	301703	15000.6	366.402	390.362	0
575	8	12.9666	105.253	-549.971	32651.8	2282.43	-7659.02	304.15	550.63	0	-18.8337	-82.5798	-276.498	35915.2	53068.3	18932.3	491.93	70.1069	0	-5.86716	22.6737	-826.47	-321127	303573	13932.6	366.973	389.869	0
575	9	14.4603	106.036	-552.13	32822.4	2540.4	-7473.15	304.601	550.553	0	-16.4781	-83.906	-278.691	36208.9	53595.1	19161.5	492.31	70.0753	0	-2.01783	22.1295	-830.821	-322444	305479	12802.1	367.566	389.381	0
576	0	16.0235	106.696	-554.431	33015	2822.39	-7284.74	305.091	550.452	0	-14.2389	-85.1863	-280.864	36500.1	54115.9	19378	492.677	70.0435	0	1.78461	21.5099	-835.295	-323828	307441	11619.6	368.165	388.917	0
576	1	17.6727	107.264	-556.971	33227.5	3122.07	-7096.9	305.605	550.343	0	-12.1057	-86.3701	-283.073	36783	54628.2	19580.2	492.983	70.0586	0	5.56706	20.8939	-840.044	-325354	309496	10392.2	368.747	388.499	0
576	2	19.4196	107.762	-559.809	33458.2	3433.62	-6913.63	306.134	550.233	0	-10.0738	-87.42	-285.356	37051.2	55128.8	19768.3	493.193	70.1581	0	9.34581	20.3424	-845.165	-327069	311663	9126.18	369.291	388.143	0
576	3	21.2595	108.201	-562.931	33705	3753.71	-6738.42	306.668	550.126	0	-8.15227	-88.3225	-287.702	37299.9	55612.1	19943	493.298	70.3524	0	13.1072	19.8783	-850.633	-328969	313927	7830.3	369.79	387.856	0
576	4	23.1697	108.576	-566.263	33964.4	4081.3	-6573.5	307.207	550.02	0	-6.3603	-89.0839	-290.06	37527.1	56071.1	20104.9	493.309	70.6233	0	16.8094	19.4917	-856.323	-331005	316242	6517.48	370.245	387.635	0
576	5	25.1137	108.875	-569.682	34231	4416.4	-6420.01	307.752	549.912	0	-4.71877	-89.7169	-292.348	37734.1	56497.9	20253.5	493.256	70.9272	0	20.395	19.1579	-862.03	-333091	318544	5205.26	370.664	387.47	0
576	6	27.047	109.084	-573.046	34497.8	4758.52	-6278.2	308.304	549.799	0	-3.24539	-90.2326	-294.465	37924.2	56885.2	20387.8	493.182	71.2097	0	23.8016	18.8512	-867.511	-335124	320754	3915.4	371.058	387.348	0
576	7	28.924	109.189	-576.218	34758.3	5105.08	-6147.54	308.86	549.679	0	-1.95458	-90.6397	-296.324	38098.6	57228	20506.7	493.126	71.4293	0	26.9694	18.5497	-872.542	-337010	322801	2671.31	371.439	387.26	0
576	8	30.7055	109.185	-579.095	35007.2	5450.83	-6027.3	309.413	549.548	0	-0.858074	-90.9438	-297.869	38256.2	57522	20609.3	493.112	71.5669	0	29.8474	18.2408	-876.964	-338683	324629	1495.55	371.808	387.198	0
576	9	32.364	109.073	-581.628	35240.2	5788.3	-5917.12	309.952	549.411	0	0.0358135	-91.1426	-299.077	38394.9	57763.8	20695.5	493.14	71.6223	0	32.3998	17.9309	-880.706	-340113	326209	408.474	372.16	387.16	0
577	0	33.8873	108.872	-583.832	35454.2	6108.43	-5816.94	310.463	549.273	0	0.724318	-91.2186	-299.97	38511.8	57951.7	20765.5	493.192	71.6145	0	34.6117	17.6533	-883.801	-341318	327539	-571.592	372.483	387.152	0
577	1	35.2729	108.603	-585.765	35647.4	6402.04	-5727.17	310.929	549.144	0	1.2107	-91.1418	-300.594	38603.3	58085.4	20819.9	493.236	71.5764	0	36.4836	17.4611	-886.359	-342347	328644	-1427.6	372.756	387.185	0
577	2	36.516	108.284	-587.485	35818.7	6661.72	-5649	311.339	549.031	0	1.50027	-90.8826	-300.993	38666.6	58165.2	20859.8	493.245	71.5366	0	38.0162	17.4016	-888.478	-343244	329546	-2143.49	372.964	387.268	0
577	3	37.6044	107.923	-589.007	35966.9	6882.91	-5584.31	311.686	548.936	0	1.59733	-90.4253	-301.193	38700.3	58192.9	20887.4	493.208	71.5097	0	39.2017	17.4977	-890.2	-344026	330254	-2705.79	373.102	387.403	0
577	4	38.5225	107.522	-590.308	36090.7	7064.86	-5534.96	311.968	548.861	0	1.50639	-89.773	-301.214	38705.3	58172.7	20904.6	493.128	71.5021	0	40.0289	17.7488	-891.522	-344683	330773	-3105.72	373.176	387.579	0
577	5	39.2533	107.082	-591.346	36189.3	7210.12	-5501.98	312.193	548.802	0	1.23233	-88.9427	-301.078	38683.3	58112.1	20912.2	493.014	71.5171	0	40.4857	18.1395	-892.424	-345193	331106	-3338.94	373.196	387.78	0
577	6	39.7789	106.603	-592.071	36262.6	7321.12	-5485.6	312.365	548.753	0	0.778579	-87.9579	-300.799	38636.9	58018.4	20908.5	492.881	71.5524	0	40.5574	18.6451	-892.87	-345529	331254	-3404.4	373.179	387.989	0
577	7	40.0846	106.081	-592.437	36310.6	7398.24	-5485.73	312.488	548.71	0	0.144887	-86.8471	-300.385	38568.2	57896.9	20891.3	492.743	71.6039	0	40.2295	19.2339	-892.822	-345662	331211	-3304.87	373.133	388.19	0
577	8	40.1638	105.514	-592.424	36332.8	7441.31	-5502.76	312.561	548.671	0	-0.672509	-85.6423	-299.847	38478.6	57750.3	20859.1	492.599	71.6726	0	39.4913	19.8719	-892.271	-345583	330977	-3047.56	373.063	388.376	0
577	9	40.0205	104.907	-592.051	36329.1	7451.44	-5537.51	312.586	548.639	0	-1.67518	-84.3742	-299.216	38369.1	57581	20811.3	492.44	71.7677	0	38.3453	20.5332	-891.267	-345311	330572	-2643.67	372.966	388.544	0
578	0	39.672	104.274	-591.379	36300.2	7431.4	-5590.3	312.566	548.618	0	-2.85272	-83.0635	-298.539	38241.2	57393	20748.1	492.247	71.9054	0	36.8193	21.2104	-889.917	-344889	330032	-2108.41	372.843	388.696	0
578	1	39.1476	103.634	-590.482	36247.7	7384.87	-5660.27	312.507	548.613	0	-4.17908	-81.721	-297.867	38096.6	57191.8	20670.3	492.004	72.1021	0	34.9686	21.9129	-888.349	-344371	329403	-1460.33	372.693	388.837	0
578	2	38.4789	103.005	-589.413	36173.9	7315.31	-5745.4	312.411	548.627	0	-5.62226	-80.3546	-297.234	37938	56983.3	20578.7	491.712	72.3632	0	32.8566	22.6504	-886.646	-343789	328715	-719.21	372.519	388.967	0
578	3	37.6908	102.394	-588.178	36081.3	7224.5	-5843.21	312.283	548.656	0	-7.15831	-78.9768	-296.631	37768	56770.9	20473.9	491.385	72.677	0	30.5324	23.4168	-884.809	-343141	327973	95.978	372.327	389.084	0
578	4	36.7994	101.793	-586.756	35972.3	7112.97	-5951.58	312.123	548.693	0	-8.77659	-77.6072	-296.022	37590.2	56554.8	20355.9	491.049	73.0157	0	28.0228	24.1859	-882.778	-342402	327156	967.798	372.122	389.184	0
578	5	35.8136	101.189	-585.122	35848.4	6982.16	-6068.8	311.933	548.733	0	-10.4759	-76.274	-295.347	37408.2	56333.2	20225.7	490.735	73.3417	0	25.3377	24.9147	-880.47	-341542	326240	1880.2	371.911	389.267	0
578	6	34.738	100.562	-583.256	35710.3	6835.73	-6193.34	311.72	548.774	0	-12.2573	-75.0135	-294.541	37225.8	56104.2	20085.9	490.48	73.6142	0	22.4807	25.5482	-877.797	-340532	325200	2818.29	371.702	389.336	0
578	7	33.5767	99.8947	-581.146	35558.7	6678.49	-6323.82	311.492	548.813	0	-14.1174	-73.8659	-293.547	37046.1	55866.1	19940.5	490.314	73.7982	0	19.4593	26.0288	-874.693	-339354	324018	3767.04	371.505	389.398	0
578	8	32.3388	99.1742	-578.797	35394.4	6515.67	-6458.76	311.257	548.848	0	-16.0447	-72.8674	-292.338	36871.7	55619.2	19794.4	490.256	73.873	0	16.2941	26.3068	-871.135	-338005	322693	4709.93	371.326	389.455	0
578	9	31.0424	98.3959	-576.249	35218.6	6352.77	-6596.07	311.024	548.883	0	-18.0163	-72.043	-290.932	36704.7	55366.8	19651.8	490.309	73.8372	0	13.0262	26.3529	-867.18	-336510	321248	5628.93	371.173	389.509	0
579	0	29.7192	97.5696	-573.585	35033.5	6193.57	-6733.08	310.798	548.922	0	-19.9935	-71.3967	-289.393	36547.2	55115.6	19516.1	490.453	73.7106	0	9.72565	26.1728	-862.978	-334928	319736	6504.84	371.044	389.564	0
579	1	28.4108	96.7179	-570.924	34842.8	6038.24	-6867.22	310.576	548.971	0	-21.9255	-70.9078	-287.819	36400.6	54873.5	19388.9	490.653	73.5296	0	6.48521	25.8101	-858.743	-333345	318224	7319.25	370.931	389.621	0
579	2	27.1543	95.866	-568.381	34651.3	5884.69	-6996.84	310.353	549.035	0	-23.7642	-70.5419	-286.306	36266.2	54648	19270.9	490.873	73.3307	0	3.39011	25.3241	-854.687	-331840	316776	8060.01	370.824	389.682	0
579	3	25.9702	95.0316	-566.009	34464.2	5730.72	-7121.46	310.125	549.11	0	-25.477	-70.2689	-284.918	36146.1	54445.8	19162.9	491.093	73.1352	0	0.493162	24.7627	-850.928	-330451	315431	8723.85	370.719	389.738	0
579	4	24.8604	94.2211	-563.795	34285.8	5574.82	-7241.54	309.888	549.188	0	-27.0481	-70.0759	-283.677	36043	54272.2	19064.7	491.317	72.9436	0	-2.18773	24.1453	-847.472	-329162	314194	9311.58	370.618	389.773	0
579	5	23.8137	93.4277	-561.671	34117.2	5417.5	-7357.86	309.645	549.258	0	-28.477	-69.9724	-282.563	35959.5	54128.3	18974.8	491.562	72.7378	0	-4.66328	23.4553	-844.234	-327929	313040	9822.56	370.532	389.768	0
579	6	22.811	92.6337	-559.552	33956.6	5261.79	-7470.82	309.404	549.315	0	-29.7766	-69.9834	-281.532	35897.4	54011.3	18890.5	491.848	72.4926	0	-6.96566	22.6503	-841.084	-326692	311933	10255.4	370.472	389.71	0
579	7	21.8319	91.8183	-557.353	33801.3	5111.17	-7580.12	309.17	549.354	0	-30.9659	-70.1333	-280.548	35857.2	53918.4	18810.5	492.19	72.1886	0	-9.13399	21.685	-837.9	-325395	310838	10611.6	370.449	389.588	0
579	8	20.8617	90.9664	-555.01	33649.4	4968.05	-7684.96	308.951	549.372	0	-32.057	-70.4345	-279.595	35838.4	53849.9	18735.1	492.6	71.8202	0	-11.1953	20.5319	-834.604	-324002	309737	10895.5	370.474	389.391	0
579	9	19.8979	90.0766	-552.509	33500.5	4834.06	-7784.57	308.749	549.367	0	-33.0495	-70.882	-278.69	35840.4	53808.3	18665.4	493.076	71.3971	0	-13.1516	19.1947	-831.199	-322506	308633	11111.4	370.552	389.11	0
580	0	18.9534	89.1649	-549.905	33355.3	4710.34	-7878.64	308.566	549.343	0	-33.9295	-71.4561	-277.887	35862.4	53797.2	18602.8	493.594	70.9462	0	-14.9762	17.7088	-827.792	-320952	307564	11261.2	370.679	388.747	0
580	1	18.0507	88.2589	-547.3	33215.4	4596.77	-7967.57	308.399	549.31	0	-34.6747	-72.1307	-277.257	35903	53821.9	18549.3	494.123	70.5066	0	-16.624	16.1283	-824.557	-319412	306584	11344.2	370.849	388.313	0
580	2	17.2105	87.3845	-544.788	33081.8	4492.65	-8052.24	308.247	549.276	0	-35.2652	-72.8832	-276.858	35960.4	53887.3	18506.6	494.638	70.1128	0	-18.0548	14.5014	-821.647	-317954	305741	11359.5	371.052	387.819	0
580	3	16.4428	86.5533	-542.418	32954.7	4397.76	-8133.44	308.108	549.245	0	-35.6924	-73.6996	-276.712	36032.7	53996.7	18476.7	495.137	69.7827	0	-19.2496	12.8536	-819.13	-316613	305057	11307.7	371.288	387.277	0
580	4	15.7468	85.7613	-540.196	32833.1	4312.03	-8211.66	307.982	549.22	0	-35.9573	-74.5725	-276.807	36118.4	54150.3	18461.6	495.625	69.5177	0	-20.2104	11.1888	-817.002	-315392	304533	11192.5	371.557	386.693	0
580	5	15.1105	84.9928	-538.096	32715.3	4235.07	-8286.93	307.871	549.202	0	-36.0695	-75.4952	-277.098	36216.6	54344.9	18462.7	496.121	69.3008	0	-20.9591	9.49765	-815.194	-314270	304144	11021.5	371.86	386.075	0
580	6	14.5131	84.2247	-536.073	32600.3	4166.27	-8358.55	307.772	549.187	0	-36.0481	-76.4603	-277.514	36328.1	54572.7	18479.9	496.649	69.0945	0	-21.5351	7.7644	-813.587	-313206	303849	10807.3	372.198	385.428	0
580	7	13.9353	83.4378	-534.086	32489.3	4104.9	-8425.25	307.686	549.168	0	-35.9146	-77.4583	-277.979	36454.6	54825.1	18512.7	497.227	68.8587	0	-21.9793	5.97948	-812.065	-312157	303604	10563.7	372.568	384.753	0
580	8	13.3683	82.6291	-532.118	32384.7	4050.22	-8486.08	307.612	549.14	0	-35.6811	-78.472	-278.462	36597.2	55096	18561.5	497.858	68.5736	0	-22.3127	4.15705	-810.58	-311103	303391	10304	372.968	384.049	0
580	9	12.8148	81.8137	-530.2	32288.3	4001.45	-8540.97	307.547	549.102	0	-35.3449	-79.4725	-278.979	36756.3	55383.1	18626.8	498.521	68.247	0	-22.5301	2.34118	-809.179	-310061	303220	10040.1	373.389	383.319	0
581	0	12.2875	81.0196	-528.403	32200.3	3957.35	-8590.44	307.489	549.061	0	-34.8916	-80.4227	-279.581	36930.9	55686.5	18709.4	499.179	67.9062	0	-22.6041	0.596916	-807.984	-309082	303124	9780.95	373.818	382.57	0
581	1	11.8057	80.2804	-526.806	32120	3916.37	-8635.05	307.434	549.029	0	-34.3018	-81.2864	-280.328	37119.4	56008.6	18809	499.796	67.5858	0	-22.4961	-1.00603	-807.134	-308226	303145	9531.05	374.244	381.818	0
581	2	11.3854	79.6236	-525.46	32046.1	3878.33	-8675.05	307.381	549.013	0	-33.5605	-82.0378	-281.268	37319.3	56352.7	18924.4	500.352	67.3176	0	-22.175	-2.41428	-806.728	-307535	303314	9292.01	374.661	381.069	0
581	3	11.0318	79.0602	-524.366	31977.4	3845.44	-8710.71	307.333	549.017	0	-32.666	-82.6676	-282.425	37527.4	56720.7	19053.9	500.835	67.1242	0	-21.6343	-3.60737	-806.791	-307017	303642	9064.78	375.071	380.326	0
581	4	10.7396	78.5844	-523.477	31912.6	3820.38	-8742.75	307.298	549.037	0	-31.6328	-83.1843	-283.8	37740.7	57111.1	19196.6	501.237	67.0163	0	-20.8932	-4.59991	-807.276	-306648	304117	8849.3	375.478	379.582	0
581	5	10.4953	78.1786	-522.705	31849.5	3803.85	-8772.14	307.277	549.068	0	-30.4853	-83.6117	-285.368	37957.1	57518.1	19352.3	501.558	66.9888	0	-19.99	-5.43307	-808.073	-306378	304703	8645.11	375.887	378.824	0
581	6	10.2769	77.8195	-521.937	31786.7	3794.44	-8799.51	307.27	549.099	0	-29.2491	-83.9807	-287.079	38175.5	57934.2	19520.5	501.805	67.0212	0	-18.9722	-6.16126	-809.016	-306131	305344	8453.48	376.301	378.033	0
581	7	10.0581	77.4856	-521.064	31723.7	3789.46	-8824.94	307.273	549.117	0	-27.9435	-84.3173	-288.867	38395.4	58350.7	19699.5	501.998	67.0828	0	-17.8854	-6.83174	-809.931	-305831	305978	8278.34	376.723	377.197	0
581	8	9.81588	77.1651	-520.021	31660.7	3784.74	-8848.22	307.278	549.117	0	-26.5804	-84.6321	-290.663	38616.7	58760.2	19886.1	502.159	67.1425	0	-16.7645	-7.46697	-810.684	-305426	306555	8126.17	377.151	376.309	0
581	9	9.53792	76.8591	-518.809	31597.3	3775.32	-8869.52	307.277	549.096	0	-25.1679	-84.9188	-292.426	38838.3	59158	20077	502.3	67.1861	0	-15.63	-8.05977	-811.236	-304910	307054	8004.95	377.577	375.382	0
582	0	9.22548	76.5827	-517.497	31532.9	3756.75	-8889.45	307.259	549.066	0	-23.7113	-85.158	-294.167	39057.8	59544.1	20270.1	502.416	67.2258	0	-14.4858	-8.57533	-811.664	-304327	307495	7922.8	377.989	374.435	0
582	1	8.88832	76.3594	-516.184	31467.1	3726.57	-8908.44	307.22	549.039	0	-22.2133	-85.3233	-295.921	39273.2	59921.3	20463.8	502.491	67.2847	0	-13.325	-8.96388	-812.105	-303746	307919	7887.02	378.374	373.494	0
582	2	8.53415	76.2087	-514.959	31400.4	3685.65	-8926.42	307.157	549.023	0	-20.6792	-85.3956	-297.706	39483.2	60292	20655.7	502.522	67.3755	0	-12.1451	-9.18693	-812.665	-303224	308360	7903.22	378.726	372.58	0
582	3	8.16594	76.1384	-513.868	31333.7	3637.61	-8943.05	307.079	549.024	0	-19.1228	-85.3727	-299.515	39686.8	60655.8	20843	502.513	67.4967	0	-10.9569	-9.23435	-813.383	-302785	308834	7972.98	379.044	371.709	0
582	4	7.78525	76.1451	-512.913	31266.6	3586.35	-8958.36	306.992	549.041	0	-17.5661	-85.2682	-301.322	39882.2	61009.8	21023.4	502.474	67.6425	0	-9.78083	-9.12311	-814.235	-302431	309336	8092.37	379.334	370.891	0
582	5	7.38967	76.2137	-512.062	31198.4	3534.25	-8973.08	306.902	549.073	0	-16.0372	-85.108	-303.084	40067	61348.8	21195.8	502.415	67.8024	0	-8.64748	-8.89427	-815.146	-302136	309842	8254.13	379.597	370.129	0
582	6	6.96792	76.3202	-511.261	31127.4	3482.8	-8988.38	306.812	549.117	0	-14.5718	-84.9294	-304.746	40239.5	61666.3	21359.6	502.353	67.957	0	-7.60388	-8.60923	-816.007	-301865	310316	8452.36	379.839	369.423	0
582	7	6.50358	76.4414	-510.462	31051.9	3434.91	-9005.28	306.729	549.169	0	-13.2116	-84.7745	-306.245	40399.4	61957.2	21514.8	502.313	68.0814	0	-6.70806	-8.33311	-816.706	-301579	310726	8684.69	380.068	368.773	0
582	8	5.98505	76.5649	-509.635	30971.9	3395.54	-9024.17	306.663	549.227	0	-11.9952	-84.68	-307.534	40547.3	62219.1	21660.8	502.316	68.1533	0	-6.01014	-8.11513	-817.169	-301255	311054	8950.23	380.295	368.18	0
582	9	5.41362	76.6904	-508.786	30888.8	3369.24	-9044.54	306.622	549.289	0	-10.9456	-84.6677	-308.597	40684.1	62452.3	21796.3	502.375	68.1644	0	-5.53201	-7.97735	-817.383	-300889	311302	9245.37	380.527	367.644	0
583	0	4.80715	76.8275	-507.959	30806.4	3357.37	-9065.41	306.61	549.353	0	-10.0622	-84.7379	-309.462	40809.1	62659.6	21919	502.479	68.1288	0	-5.25506	-7.91036	-817.421	-300512	311496	9560.59	380.762	367.169	0
583	1	4.1955	76.9895	-507.232	30730.3	3357.52	-9086.29	306.619	549.416	0	-9.32341	-84.8707	-310.192	40921.1	62845.5	22026.4	502.602	68.078	0	-5.12791	-7.8812	-817.424	-300177	311676	9881.15	380.99	366.76	0
583	2	3.60737	77.1841	-506.675	30666	3365.62	-9107.28	306.643	549.476	0	-8.70035	-85.0373	-310.845	41019	63014.2	22116.2	502.719	68.0404	0	-5.09298	-7.85322	-817.52	-299933	311880	10192.6	381.197	366.42	0
583	3	3.05861	77.4085	-506.302	30617.3	3378.34	-9128.35	306.673	549.528	0	-8.16707	-85.2112	-311.454	41103.8	63167.9	22187.5	502.817	68.0258	0	-5.10847	-7.80266	-817.756	-299789	312118	10486	381.377	366.141	0
583	4	2.54987	77.6522	-506.072	30585.3	3394.39	-9148.89	306.707	549.564	0	-7.70456	-85.3781	-312.018	41177.7	63306.2	22240.4	502.893	68.0279	0	-5.15469	-7.7259	-818.091	-299716	312375	10759.2	381.532	365.907	0
583	5	2.07224	77.8996	-505.917	30567.3	3415.11	-9167.83	306.75	549.58	0	-7.30433	-85.5378	-312.522	41242.6	63427.5	22276.8	502.954	68.033	0	-5.2321	-7.63819	-818.438	-299670	312625	11014.3	381.671	365.701	0
583	6	1.61447	78.132	-505.766	30558.7	3443.55	-9184.33	306.809	549.579	0	-6.96811	-85.6953	-312.931	41300.3	63530	22299.1	503.016	68.0212	0	-5.35364	-7.5633	-818.697	-299607	312840	11254.6	381.805	365.513	0
583	7	1.16776	78.3313	-505.565	30554.4	3482.18	-9198.3	306.888	549.564	0	-6.70054	-85.8532	-313.215	41353.7	63614.1	22309.7	503.101	67.9702	0	-5.53279	-7.5219	-818.78	-299491	312996	11482.6	381.947	365.336	0
583	8	0.728607	78.4878	-505.292	30551.4	3531.38	-9210	306.989	549.537	0	-6.50135	-86.0101	-313.361	41404.8	63682	22310.8	503.222	67.8686	0	-5.77274	-7.52238	-818.653	-299305	313086	11699.9	382.102	365.166	0
583	9	0.302826	78.6069	-504.971	30548.5	3589.29	-9219.69	307.108	549.504	0	-6.35964	-86.1569	-313.396	41453.9	63737.7	22304.8	503.377	67.7269	0	-6.05681	-7.55003	-818.368	-299072	313128	11907.3	382.27	365.006	0
584	0	-0.0917069	78.7111	-504.685	30546.2	3652.83	-9227.41	307.238	549.475	0	-6.25072	-86.274	-313.382	41499.3	63786.1	22293.5	503.541	67.5757	0	-6.34242	-7.56291	-818.067	-298852	313163	12103.3	382.437	364.871	0
584	1	-0.430731	78.83	-504.536	30545.5	3718.37	-9232.89	307.37	549.458	0	-6.14305	-86.3385	-313.388	41538.5	63831.8	22278.4	503.683	67.4534	0	-6.57378	-7.50852	-817.924	-298721	313243	12284.3	382.587	364.778	0
584	2	-0.696905	78.9856	-504.59	30547.7	3782.86	-9235.6	307.497	549.46	0	-6.01441	-86.3382	-313.46	41569	63877	22259.8	503.78	67.3866	0	-6.71132	-7.35262	-818.05	-298728	313397	12446.4	382.709	364.739	0
584	3	-0.888763	79.1844	-504.85	30554	3845.13	-9234.82	307.616	549.479	0	-5.86234	-86.2789	-313.596	41589.2	63919.7	22237.3	503.828	67.3798	0	-6.7511	-7.09449	-818.447	-298875	313623	12588.7	382.797	364.758	0
584	4	-1.02003	79.4191	-505.266	30564.5	3905.36	-9230.11	307.729	549.508	0	-5.70008	-86.1789	-313.76	41598.5	63956.3	22210	503.838	67.4192	0	-6.72011	-6.75983	-819.025	-299125	313892	12714.2	382.857	364.825	0
584	5	-1.11322	79.674	-505.756	30578.6	3963.16	-9221.84	307.836	549.539	0	-5.54688	-86.0595	-313.896	41597.5	63983.9	22176.8	503.838	67.4801	0	-6.6601	-6.38548	-819.652	-299421	314162	12827.8	382.897	364.928	0
584	6	-1.19183	79.9294	-506.233	30594	4017.32	-9211.1	307.936	549.565	0	-5.4234	-85.9385	-313.948	41587.3	64000.6	22137.6	503.857	67.5343	0	-6.61523	-6.00909	-820.181	-299699	314390	12935.4	382.93	365.054	0
584	7	-1.27503	80.1676	-506.619	30607.8	4067.48	-9199.09	308.029	549.584	0	-5.34953	-85.8304	-313.863	41568.8	64003.5	22093.2	503.922	67.5573	0	-6.62457	-5.66282	-820.481	-299905	314533	13042.9	382.965	365.192	0
584	8	-1.37472	80.3789	-506.86	30616.9	4115.1	-9186.47	308.119	549.595	0	-5.33942	-85.7447	-313.61	41543	63989	22044.9	504.04	67.533	0	-6.71414	-5.36589	-820.47	-300004	314567	13155.1	383.006	365.335	0
584	9	-1.4922	80.5643	-506.951	30620	4162.42	-9173.15	308.211	549.6	0	-5.39741	-85.6815	-313.181	41510.3	63953	21993.2	504.205	67.4558	0	-6.88961	-5.11724	-820.131	-299991	314486	13274.6	383.054	365.485	0
585	0	-1.61592	80.7355	-506.928	30617.9	4210.81	-9158.67	308.307	549.601	0	-5.51725	-85.6295	-312.601	41470.5	63893.6	21938.1	504.393	67.3371	0	-7.13317	-4.89398	-819.529	-299893	314305	13400.4	383.102	365.646	0
585	1	-1.72575	80.9101	-506.852	30611.8	4260.45	-9142.44	308.406	549.604	0	-5.68484	-85.5723	-311.933	41422.6	63813	21878.7	504.573	67.2064	0	-7.41059	-4.66214	-818.785	-299756	314065	13527.3	383.14	365.825	0
585	2	-1.8033	81.1006	-506.774	30603.1	4311.81	-9123.76	308.508	549.612	0	-5.88565	-85.4959	-311.243	41365.7	63716.3	21813.8	504.715	67.0953	0	-7.68896	-4.39536	-818.017	-299623	313802	13648.6	383.162	366.022	0
585	3	-1.83928	81.3084	-506.726	30592.6	4366.43	-9101.93	308.617	549.627	0	-6.11229	-85.3916	-310.573	41299.7	63608	21742.7	504.809	67.0211	0	-7.95157	-4.08327	-817.299	-299521	313546	13760.2	383.17	366.237	0
585	4	-1.83319	81.527	-506.718	30580.4	4426.08	-9076.68	308.735	549.65	0	-6.36739	-85.2558	-309.929	41224.8	63490.7	21665.5	504.856	66.9862	0	-8.20058	-3.7288	-816.647	-299458	313305	13861.9	383.165	366.472	0
585	5	-1.79087	81.7438	-506.74	30565.6	4492.41	-9048.32	308.865	549.682	0	-6.66351	-85.0917	-309.286	41141.1	63364.2	21583	504.873	66.9801	0	-8.45438	-3.34795	-816.025	-299422	313070	13955.4	383.155	366.731	0
585	6	-1.72339	81.9407	-506.753	30547.3	4566.64	-9017.26	309.012	549.72	0	-7.01866	-84.9086	-308.591	41049	63226.1	21496.8	504.886	66.9792	0	-8.74205	-2.96791	-815.344	-299384	312816	14044.2	383.146	367.012	0
585	7	-1.64498	82.1017	-506.705	30525.2	4648.61	-8983.97	309.174	549.758	0	-7.44712	-84.7169	-307.791	40949.2	63073.4	21408.6	504.923	66.9577	0	-9.09209	-2.61523	-814.496	-299299	312507	14132.9	383.146	367.312	0
585	8	-1.56879	82.2202	-506.551	30499.8	4736.34	-8949.09	309.35	549.789	0	-7.95245	-84.5231	-306.854	40842.4	62904.9	21318.7	504.999	66.8996	0	-9.52124	-2.30289	-813.405	-299135	312120	14226.2	383.158	367.621	0
585	9	-1.50102	82.3019	-506.277	30472.4	4826.68	-8913.08	309.534	549.811	0	-8.52539	-84.3259	-305.781	40729.3	62721.8	21225.7	505.12	66.8025	0	-10.0264	-2.02403	-812.058	-298881	311647	14326.1	383.182	367.934	0
586	0	-1.43587	82.3628	-505.917	30445	4916.22	-8875.98	309.717	549.822	0	-9.14272	-84.1136	-304.607	40610.4	62527.6	21126.8	505.273	66.6792	0	-10.5786	-1.75082	-810.523	-298559	311109	14430	383.21	368.25	0
586	1	-1.35775	82.4249	-505.53	30419.2	5002.08	-8837.6	309.895	549.827	0	-9.77153	-83.8683	-303.387	40485.2	62325.4	21018.4	505.432	66.5558	0	-11.1293	-1.44341	-808.917	-298216	310537	14530.3	383.232	368.575	0
586	2	-1.25237	82.5045	-505.17	30396.1	5082.16	-8797.87	310.06	549.83	0	-10.3839	-83.5767	-302.172	40352.5	62117	20898.2	505.569	66.4584	0	-11.6363	-1.0722	-807.341	-297891	309960	14619.4	383.235	368.914	0
586	3	-1.11647	82.6039	-504.845	30375.5	5155.82	-8756.79	310.213	549.832	0	-10.9705	-83.2399	-300.98	40211.6	61902.1	20766.1	505.669	66.3977	0	-12.087	-0.63604	-805.825	-297595	309386	14693.6	383.216	369.267	0
586	4	-0.958584	82.711	-504.531	30356.5	5224.56	-8714.33	310.355	549.832	0	-11.5415	-82.8742	-299.801	40063.5	61679.7	20623.9	505.735	66.3664	0	-12.5001	-0.1632	-804.332	-297312	308804	14753.7	383.18	369.629	0
586	5	-0.795776	82.8038	-504.177	30337.9	5291.17	-8670.5	310.495	549.827	0	-12.1208	-82.5075	-298.601	39910.5	61448	20474.3	505.786	66.3418	0	-12.9166	0.296249	-802.778	-297005	308193	14802.2	383.135	369.99	0
586	6	-0.650613	82.8553	-503.715	30319.6	5358.2	-8625.61	310.637	549.808	0	-12.7401	-82.1726	-297.325	39756.3	61206.2	20320.4	505.856	66.2866	0	-13.3907	0.682648	-801.04	-296622	307519	14844.5	383.098	370.338	0
586	7	-0.54464	82.8422	-503.079	30302	5427.53	-8580.2	310.789	549.767	0	-13.4277	-81.8954	-295.915	39605	60955.4	20166.3	505.989	66.1613	0	-13.9724	0.946846	-798.995	-296109	306752	14887.9	383.083	370.659	0
586	8	-0.489209	82.7546	-502.235	30286.1	5500.47	-8535.07	310.952	549.697	0	-14.1949	-81.6855	-294.344	39459.1	60699.2	20015.4	506.219	65.942	0	-14.6841	1.06906	-796.579	-295436	305878	14938.5	383.105	370.945	0
586	9	-0.479704	82.6007	-501.207	30272.4	5577.78	-8491.21	311.129	549.601	0	-15.0293	-81.5333	-292.628	39319.9	60443.1	19870.1	506.552	65.6321	0	-15.509	1.06738	-793.836	-294619	304916	14997.6	383.167	371.198	0
587	0	-0.49522	82.4067	-500.087	30260.7	5659.54	-8449.4	311.317	549.489	0	-15.8947	-81.4103	-290.839	39187.2	60193.7	19731	506.966	65.2615	0	-16.3899	0.99633	-790.926	-293725	303918	15061.5	383.261	371.429	0
587	1	-0.505304	82.2086	-499.008	30250.8	5744.91	-8409.9	311.513	549.378	0	-16.7396	-81.2781	-289.079	39060.2	59958.7	19597.5	507.412	64.8808	0	-17.2449	0.930527	-788.087	-292855	302958	15123	383.371	371.659	0
587	2	-0.483831	82.0383	-498.088	30242.9	5832.34	-8372.66	311.709	549.282	0	-17.515	-81.1067	-287.456	38936.3	59744.6	19468.8	507.839	64.5485	0	-17.9989	0.931557	-785.544	-292101	302104	15173.8	383.48	371.902	0
587	3	-0.420447	81.9091	-497.383	30237.6	5921.31	-8337.52	311.905	549.207	0	-18.1921	-80.8886	-286.045	38812.5	59555.6	19345.1	508.204	64.3133	0	-18.6126	1.02049	-783.428	-291514	301399	15208.6	383.578	372.163	0
587	4	-0.320483	81.813	-496.888	30235.4	6013.91	-8304.05	312.103	549.151	0	-18.7678	-80.6348	-284.884	38687.5	59391.7	19228	508.477	64.1993	0	-19.0882	1.17822	-781.772	-291099	300854	15226.5	383.663	372.43	0
587	5	-0.197451	81.7298	-496.557	30235.8	6113.1	-8271.27	312.311	549.109	0	-19.2568	-80.3623	-283.975	38562.3	59248.5	19120.1	508.64	64.2054	0	-19.4542	1.36752	-780.532	-290831	300455	15230.8	383.74	372.69	0
587	6	-0.0684759	81.638	-496.311	30237.7	6220.1	-8237.88	312.533	549.075	0	-19.6801	-80.0863	-283.283	38438.9	59119.4	19022.6	508.694	64.3091	0	-19.7486	1.5517	-779.594	-290655	300166	15228	383.812	372.925	0
587	7	0.0466263	81.5196	-496.053	30239.4	6334.38	-8202.66	312.77	549.04	0	-20.0565	-79.8191	-282.739	38320.6	58998.1	18935	508.666	64.4665	0	-20.0098	1.70047	-778.792	-290498	299931	15225.4	383.89	373.116	0
587	8	0.130531	81.3631	-495.691	30239.4	6454.47	-8164.7	313.021	548.995	0	-20.3974	-79.5703	-282.264	38210.8	58880.5	18854.9	508.601	64.6275	0	-20.2669	1.79279	-777.955	-290288	299694	15227.9	383.983	373.253	0
587	9	0.177651	81.1676	-495.181	30237	6577.04	-8123.65	313.282	548.937	0	-20.7042	-79.3441	-281.808	38111.4	58764.9	18778.7	508.528	64.7614	0	-20.5266	1.82352	-776.989	-289986	299424	15234.6	384.096	373.33	0
588	0	0.197753	80.9435	-494.539	30231.8	6696.78	-8079.61	313.542	548.869	0	-20.9661	-79.1346	-281.376	38021.9	58653.2	18702.4	508.451	64.8717	0	-20.7684	1.80885	-775.915	-289604	299121	15238	384.223	373.353	0
588	1	0.208301	80.7055	-493.827	30223.3	6808.37	-8032.78	313.787	548.798	0	-21.1657	-78.9275	-281.006	37940	58549.7	18623	508.358	64.9848	0	-20.9574	1.77803	-774.832	-289187	298814	15229.7	384.351	373.335	0
588	2	0.221737	80.4641	-493.094	30211.2	6908.25	-7983.02	314.01	548.731	0	-21.2896	-78.7112	-280.726	37863.6	58458.7	18539.3	508.241	65.1227	0	-21.0678	1.75298	-773.82	-288774	298524	15204.8	384.473	373.288	0
588	3	0.240572	80.2218	-492.358	30194.6	6995.24	-7930.02	314.208	548.674	0	-21.3368	-78.4851	-280.526	37791.4	58382.1	18451.5	508.117	65.2835	0	-21.0962	1.7367	-772.884	-288374	298255	15163.1	384.589	373.223	0
588	4	0.261017	79.9756	-491.601	30172.9	7070.56	-7873.82	314.383	548.623	0	-21.322	-78.2585	-280.353	37723.7	58317.5	18361.1	508.014	65.442	0	-21.061	1.71714	-771.954	-287968	297985	15107.6	384.705	373.145	0
588	5	0.274693	79.7188	-490.779	30145.8	7137.16	-7815.15	314.543	548.576	0	-21.2715	-78.0479	-280.139	37660.7	58259.1	18270	507.965	65.5642	0	-20.9968	1.67096	-770.918	-287516	297680	15042.8	384.829	373.057	0
588	6	0.269229	79.4417	-489.833	30113.2	7198.75	-7755.19	314.696	548.523	0	-21.2131	-77.8759	-279.825	37602	58200.7	18180.8	507.99	65.6232	0	-20.9439	1.56572	-769.658	-286973	297302	14973.7	384.972	372.955	0
588	7	0.233576	79.1353	-488.714	30076.7	7258.71	-7695.35	314.853	548.458	0	-21.1687	-77.7636	-279.38	37546.7	58137.9	18095.7	508.096	65.6072	0	-20.9351	1.37162	-768.094	-286303	296830	14903.1	385.141	372.83	0
588	8	0.163406	78.796	-487.409	30038	7318.37	-7636.94	315.015	548.372	0	-21.15	-77.7197	-278.813	37494.2	58067.6	18015.6	508.268	65.522	0	-20.9866	1.07624	-766.221	-285498	296260	14831.8	385.336	372.673	0
588	9	0.0632959	78.429	-485.944	29998.6	7376.26	-7581.03	315.179	548.267	0	-21.1591	-77.7397	-278.165	37442.4	57988.7	17939.4	508.468	65.3953	0	-21.0959	0.689339	-764.109	-284585	295610	14758.4	385.544	372.483	0
589	0	-0.0527191	78.0506	-484.385	29958.5	7429.92	-7528.26	315.339	548.152	0	-21.1892	-77.8089	-277.513	37388.2	57903.1	17865.7	508.65	65.2742	0	-21.2419	0.241638	-761.898	-283619	294922	14679.9	385.75	372.269	0
589	1	-0.165094	77.6828	-482.822	29916.2	7478.66	-7478.44	315.49	548.039	0	-21.2275	-77.9043	-276.935	37329.5	57816.1	17793.3	508.771	65.2051	0	-21.3926	-0.221466	-759.757	-282673	294249	14594.6	385.942	372.043	0
589	2	-0.257776	77.3434	-481.328	29869.9	7523.44	-7430.54	315.631	547.943	0	-21.2623	-77.9997	-276.481	37267	57732.9	17721.5	508.813	65.2095	0	-21.52	-0.656281	-757.81	-281801	293632	14503.7	386.112	371.821	0
589	3	-0.325246	77.0398	-479.936	29817.8	7564.58	-7383.39	315.762	547.871	0	-21.2845	-78.0752	-276.154	37203.6	57656.2	17649.2	508.783	65.2791	0	-21.6097	-1.03532	-756.089	-281020	293085	14410.5	386.261	371.61	0
589	4	-0.373426	76.7713	-478.628	29758.6	7601.39	-7336.24	315.882	547.825	0	-21.2856	-78.1196	-275.928	37142.3	57587.5	17574.9	508.705	65.391	0	-21.659	-1.34834	-754.556	-280313	292595	14319.1	386.394	371.408	0
589	5	-0.417437	76.5305	-477.358	29691.9	7633.96	-7288.76	315.992	547.799	0	-21.2611	-78.13	-275.768	37085.1	57526.7	17497.4	508.606	65.5204	0	-21.6785	-1.59947	-753.125	-279641	292139	14235.6	386.52	371.206	0
589	6	-0.478467	76.3039	-476.052	29617.8	7663.12	-7241.1	316.097	547.785	0	-21.2176	-78.1129	-275.632	37032.4	57470.2	17416.4	508.503	65.6456	0	-21.6961	-1.80896	-751.684	-278955	291680	14168	386.65	370.991	0
589	7	-0.578674	76.073	-474.636	29536.1	7689.43	-7193.83	316.201	547.771	0	-21.1727	-78.085	-275.478	36982.7	57411.4	17332.7	508.407	65.7507	0	-21.7514	-2.01194	-750.114	-278201	291179	14122.8	386.788	370.75	0
589	8	-0.735152	75.8195	-473.057	29447.1	7713.84	-7147.63	316.306	547.751	0	-21.144	-78.0663	-275.271	36933.9	57345.5	17246.7	508.324	65.8269	0	-21.8792	-2.24684	-748.328	-277346	290608	14102.3	386.94	370.477	0
589	9	-0.954116	75.5317	-471.312	29352.1	7738.7	-7103.07	316.42	547.723	0	-21.1373	-78.0692	-275.004	36884.7	57271.3	17159	508.257	65.8756	0	-22.0914	-2.53749	-746.315	-276386	289965	14104.1	387.108	370.171	0
590	0	-1.22596	75.2122	-469.46	29252.9	7768.23	-7060.21	316.547	547.688	0	-21.1426	-78.092	-274.705	36834.5	57190.2	17069.4	508.187	65.9129	0	-22.3686	-2.87976	-744.166	-275363	289282	14121.6	387.29	369.843	0
590	1	-1.52745	74.877	-467.606	29152.2	7807.62	-7018.26	316.697	547.657	0	-21.1424	-78.1213	-274.43	36783.1	57104.8	16978.3	508.085	65.9655	0	-22.6698	-3.24427	-742.036	-274346	288611	14146.9	387.479	369.511	0
590	2	-1.83244	74.5448	-465.838	29052.9	7860.19	-6975.84	316.873	547.633	0	-21.1251	-78.1406	-274.228	36730.7	57019.4	16885.6	507.927	66.0578	0	-22.9575	-3.59573	-740.066	-273396	288001	14173.8	387.667	369.188	0
590	3	-2.1206	74.2286	-464.202	28958	7925.32	-6931.94	317.073	547.618	0	-21.0905	-78.1407	-274.127	36676.6	56939.1	16791.2	507.711	66.2058	0	-23.2111	-3.91212	-738.329	-272542	287477	14197.3	387.853	368.879	0
590	4	-2.38039	73.9355	-462.705	28870	7999.11	-6886.51	317.288	547.606	0	-21.0425	-78.1235	-274.135	36620.7	56869.6	16695	507.451	66.4138	0	-23.4229	-4.18794	-736.84	-271787	287045	14212.6	388.036	368.582	0
590	5	-2.61156	73.6662	-461.32	28790.9	8076.54	-6840.14	317.508	547.59	0	-20.9847	-78.096	-274.222	36565.7	56817.4	16597.2	507.194	66.6568	0	-23.5963	-4.42981	-735.542	-271106	286689	14218.2	388.226	368.29	0
590	6	-2.82501	73.4113	-459.996	28720.9	8154.01	-6793.35	317.726	547.563	0	-20.9231	-78.0691	-274.314	36517.7	56787.8	16498.2	507.018	66.876	0	-23.7481	-4.65778	-734.309	-270445	286375	14215.4	388.439	367.994	0
590	7	-3.03454	73.1533	-458.676	28659.3	8230.48	-6746.06	317.944	547.517	0	-20.8683	-78.0573	-274.329	36481.3	56781.8	16398.3	506.984	67.0163	0	-23.9028	-4.90408	-733.005	-269753	286061	14205.8	388.693	367.688	0
590	8	-3.24667	72.8745	-457.316	28605.7	8306.14	-6697.68	318.163	547.449	0	-20.8317	-78.0727	-274.233	36455.3	56792.9	16298	507.097	67.0645	0	-24.0784	-5.19811	-731.549	-268998	285719	14187.7	388.988	367.369	0
590	9	-3.45636	72.5675	-455.901	28560.7	8380.6	-6647.84	318.383	547.353	0	-20.8177	-78.1135	-274.037	36434.7	56811.4	16196.7	507.313	67.0446	0	-24.2741	-5.54597	-729.938	-268178	285339	14157	389.312	367.033	0
591	0	-3.64722	72.2398	-454.459	28525.1	8452.91	-6596.7	318.6	547.233	0	-20.8206	-78.1618	-273.781	36413.9	56829.4	16093.3	507.572	66.9965	0	-24.4678	-5.92196	-728.241	-267322	284929	14108.9	389.644	366.689	0
591	1	-3.79727	71.911	-453.057	28499.7	8522.95	-6544.34	318.812	547.095	0	-20.8263	-78.192	-273.52	36388.5	56843.2	15987.8	507.821	66.9623	0	-24.6235	-6.28105	-726.577	-266482	284521	14040.7	389.965	366.349	0
591	2	-3.89163	71.601	-451.763	28483.3	8592.08	-6490.37	319.019	546.951	0	-20.8203	-78.1847	-273.299	36356.5	56852.3	15881.7	508.022	66.9717	0	-24.7119	-6.58366	-725.062	-265711	284149	13954.2	390.26	366.031	0
591	3	-3.93073	71.3201	-450.611	28472.7	8662.79	-6434.26	319.225	546.813	0	-20.7963	-78.1362	-273.133	36318.1	56856.6	15777	508.164	67.0315	0	-24.727	-6.81612	-723.744	-265036	283829	13854.9	390.528	365.749	0
591	4	-3.92748	71.0659	-449.591	28464.2	8737.96	-6375.69	319.435	546.689	0	-20.7573	-78.0618	-273.008	36274.6	56855.1	15674.3	508.255	67.1299	0	-24.6848	-6.9959	-722.599	-264449	283558	13747	390.774	365.505	0
591	5	-3.90242	70.8257	-448.645	28453.7	8819.1	-6314.49	319.657	546.579	0	-20.7114	-77.9885	-272.886	36227.5	56846.9	15572.6	508.317	67.2431	0	-24.6138	-7.1628	-721.531	-263913	283307	13632.1	391.009	365.292	0
591	6	-3.88048	70.5802	-447.671	28438.3	8905.65	-6250.61	319.893	546.475	0	-20.6692	-77.9442	-272.721	36178.8	56831.4	15471.1	508.386	67.3416	0	-24.5497	-7.36405	-720.392	-263360	283033	13512.2	391.252	365.088	0
591	7	-3.88424	70.3104	-446.566	28416.9	8996.72	-6184.12	320.146	546.366	0	-20.6433	-77.9494	-272.472	36129.9	56807.5	15369.1	508.489	67.3996	0	-24.5276	-7.63908	-719.038	-262719	282693	13391.4	391.517	364.866	0
591	8	-3.92514	70.0059	-445.271	28389.9	9091.79	-6115.55	320.419	546.241	0	-20.6442	-78.0103	-272.125	36082.1	56774.2	15266.5	508.633	67.4062	0	-24.5693	-8.00449	-717.396	-261952	282264	13272.8	391.813	364.608	0
591	9	-3.99814	69.674	-443.799	28358.6	9189.82	-6046.11	320.707	546.1	0	-20.6713	-78.1148	-271.71	36035.7	56732.3	15163	508.797	67.3744	0	-24.6694	-8.44075	-715.509	-261070	281759	13157.8	392.133	364.307	0
592	0	-4.08216	69.3435	-442.232	28323.7	9289.68	-5977.13	321.006	545.953	0	-20.7081	-78.2347	-271.295	35990.2	56685.1	15057.7	508.943	67.3392	0	-24.7902	-8.89114	-713.527	-260133	281223	13045	392.463	363.976	0
592	1	-4.14961	69.0532	-440.692	28286.1	9390.92	-5909.54	321.31	545.814	0	-20.7281	-78.3386	-270.956	35945.1	56637.3	14950	509.028	67.3395	0	-24.8778	-9.28539	-711.648	-259228	280717	12931.8	392.782	363.638	0
592	2	-4.18136	68.8319	-439.276	28246.2	9492.8	-5843.81	321.61	545.698	0	-20.7113	-78.4074	-270.738	35900.4	56593.4	14839.9	509.034	67.3978	0	-24.8926	-9.57553	-710.014	-258419	280285	12816.3	393.077	363.316	0
592	3	-4.17424	68.6873	-438.014	28204.2	9594	-5780	321.903	545.609	0	-20.6525	-78.4427	-270.647	35856.6	56556.8	14727.5	508.969	67.5155	0	-24.8267	-9.75539	-708.662	-257726	279941	12697.6	393.346	363.019	0
592	4	-4.13758	68.607	-436.885	28160.2	9694.24	-5717.49	322.189	545.543	0	-20.5589	-78.4626	-270.659	35813.8	56529	14613.6	508.857	67.6789	0	-24.6965	-9.8556	-707.543	-257130	279672	12575.1	393.596	362.744	0
592	5	-4.08677	68.5657	-435.843	28114.2	9794.99	-5655.04	322.474	545.495	0	-20.4439	-78.4912	-270.722	35772.2	56509.2	14499	508.735	67.8639	0	-24.5307	-9.92549	-706.565	-256599	279451	12448.1	393.84	362.489	0
592	6	-4.03857	68.5344	-434.83	28066.6	9898.08	-5591.17	322.763	545.454	0	-20.3241	-78.551	-270.776	35731.2	56494.4	14384.5	508.639	68.0417	0	-24.3627	-10.0166	-705.606	-256084	279244	12316.7	394.093	362.247	0
592	7	-4.0067	68.488	-433.777	28018.1	10004.2	-5524.41	323.063	545.409	0	-20.2167	-78.6615	-270.761	35690.5	56480.7	14269.4	508.6	68.1848	0	-24.2234	-10.1735	-704.539	-255536	279009	12180.3	394.367	362.007	0
592	8	-3.99796	68.4099	-432.632	27970.3	10112.1	-5453.49	323.373	545.349	0	-20.1345	-78.8356	-270.636	35650.1	56465.9	14152.2	508.641	68.2727	0	-24.1325	-10.4257	-703.268	-254913	278717	12036.6	394.669	361.757	0
592	9	-4.00881	68.2963	-431.388	27924.8	10219.3	-5377.84	323.689	545.268	0	-20.0812	-79.0702	-270.386	35610.7	56449	14030.8	508.772	68.2968	0	-24.09	-10.7739	-701.774	-254205	278357	11882.4	395	361.496	0
593	0	-4.02288	68.1576	-430.091	27883.1	10323.5	-5298.01	324.003	545.169	0	-20.0493	-79.3425	-270.033	35572.2	56429.4	13904	508.973	68.267	0	-24.0722	-11.1848	-700.124	-253444	277946	11714.3	395.345	361.232	0
593	1	-4.01693	68.0129	-428.809	27846.4	10424.2	-5215.55	324.31	545.061	0	-20.0254	-79.6199	-269.625	35533.9	56405.9	13771.4	509.202	68.2098	0	-24.0423	-11.6069	-698.434	-252675	277514	11529.2	395.686	360.977	0
593	2	-3.97413	67.8771	-427.586	27814.2	10523.9	-5132.15	324.612	544.951	0	-19.999	-79.8777	-269.211	35495.1	56378.6	13634.6	509.421	68.1516	0	-23.9731	-12.0006	-696.798	-251937	277092	11326.3	396.014	360.737	0
593	3	-3.89031	67.756	-426.434	27784.5	10627.1	-5048.67	324.921	544.845	0	-19.967	-80.108	-268.816	35456.3	56349.6	13496.6	509.621	68.1019	0	-23.8573	-12.352	-695.25	-251240	276697	11108.8	396.335	360.514	0
593	4	-3.76993	67.6505	-425.346	27754.7	10738	-4965.13	325.245	544.748	0	-19.9298	-80.3136	-268.438	35418.8	56321.6	13360	509.812	68.0561	0	-23.6997	-12.6632	-693.784	-250583	276332	10881.6	396.658	360.307	0
593	5	-3.62188	67.5618	-424.302	27723.3	10857.5	-4881.25	325.589	544.661	0	-19.8893	-80.5026	-268.074	35382.6	56296.5	13226.6	510.003	68.012	0	-23.5112	-12.9408	-692.376	-249954	275995	10650.3	396.991	360.112	0
593	6	-3.45778	67.4905	-423.271	27690.4	10985	-4796.98	325.953	544.58	0	-19.8495	-80.6863	-267.726	35346.7	56275	13096.3	510.196	67.9744	0	-23.3072	-13.1958	-690.997	-249337	275678	10419.7	397.338	359.92	0
593	7	-3.28935	67.4339	-422.229	27656.3	11120.1	-4712.67	326.337	544.499	0	-19.8138	-80.8748	-267.392	35310.3	56257.3	12968.5	510.392	67.9457	0	-23.1032	-13.4408	-689.621	-248717	275373	10192.8	397.702	359.721	0
593	8	-3.12407	67.3892	-421.171	27621	11263.4	-4629	326.743	544.419	0	-19.7835	-81.0726	-267.069	35273.3	56242.8	12842.6	510.593	67.9244	0	-22.9076	-13.6834	-688.241	-248091	275078	9971	398.085	359.517	0
593	9	-2.96099	67.3606	-420.122	27584.3	11415.3	-4546.26	327.171	544.342	0	-19.7526	-81.2766	-266.772	35236	56231.5	12718.8	510.785	67.9171	0	-22.7136	-13.916	-686.894	-247476	274805	9754.46	398.482	359.311	0
594	0	-2.78862	67.3632	-419.138	27547	11574.3	-4463.77	327.614	544.277	0	-19.7034	-81.4725	-266.544	35198.3	56224.7	12596.8	510.939	67.9457	0	-22.492	-14.1093	-685.682	-246915	274583	9541.95	398.878	359.113	0
594	1	-2.58903	67.4137	-418.289	27511.3	11736.2	-4380.08	328.058	544.229	0	-19.6116	-81.6349	-266.445	35160.8	56225.1	12476.2	511.02	68.0372	0	-22.2007	-14.2212	-684.734	-246456	274447	9331.4	399.252	358.932	0
594	2	-2.34669	67.5188	-417.613	27480.3	11896.2	-4293.64	328.486	544.197	0	-19.459	-81.7395	-266.507	35123.6	56233.8	12357.3	511.004	68.2073	0	-21.8057	-14.2208	-684.12	-246124	274413	9120.67	399.588	358.77	0
594	3	-2.05482	67.6696	-417.099	27456.8	12051.4	-4203.29	328.893	544.172	0	-19.2428	-81.7753	-266.722	35086	56248.3	12241.2	510.888	68.4549	0	-21.2976	-14.1057	-683.821	-245909	274468	8908.23	399.88	358.62	0
594	4	-1.71627	67.8468	-416.703	27442.3	12202.4	-4108.55	329.283	544.144	0	-18.9761	-81.7471	-267.051	35046.5	56263.3	12129.9	510.683	68.7651	0	-20.6924	-13.9003	-683.754	-245778	274585	8693.41	400.132	358.477	0
594	5	-1.34278	68.0253	-416.363	27436	12352	-4009.62	329.666	544.106	0	-18.6826	-81.673	-267.435	35004.3	56273.3	12024.4	510.419	69.1108	0	-20.0254	-13.6477	-683.797	-245683	274726	8476.08	400.359	358.334	0
594	6	-0.953369	68.179	-416.006	27434.8	12502.8	-3906.99	330.054	544.052	0	-18.392	-81.5813	-267.798	34959.9	56275.4	11924.3	510.141	69.4543	0	-19.3454	-13.4023	-683.804	-245572	274848	8256.61	400.582	358.185	0
594	7	-0.568398	68.2865	-415.554	27435.1	12655.8	-3800.98	330.455	543.98	0	-18.136	-81.5045	-268.071	34914.4	56268.6	11828.1	509.902	69.7571	0	-18.7044	-13.218	-683.626	-245387	274910	8035.62	400.822	358.022	0
594	8	-0.202374	68.3341	-414.948	27434.5	12809.7	-3691.77	330.871	543.885	0	-17.9401	-81.4686	-268.204	34868.4	56253.4	11733.2	509.741	69.9927	0	-18.1424	-13.1345	-683.152	-245087	274880	7812.56	401.095	357.836	0
594	9	0.141489	68.3195	-414.173	27431.9	12963.6	-3579.81	331.3	543.767	0	-17.8147	-81.486	-268.181	34822.5	56231	11637.4	509.675	70.1534	0	-17.6733	-13.1666	-682.354	-244659	274749	7584.26	401.406	357.626	0
595	0	0.474631	68.2563	-413.287	27427.2	13117.9	-3465.77	331.74	543.636	0	-17.7495	-81.5521	-268.034	34776.6	56203.7	11539.6	509.689	70.2532	0	-17.2749	-13.2958	-681.321	-244146	274547	7345.48	401.746	357.406	0
595	1	0.819132	68.1742	-412.402	27420.7	13274.2	-3350.26	332.188	543.51	0	-17.715	-81.6457	-267.836	34731.1	56174.3	11440.3	509.734	70.3268	0	-16.8959	-13.4715	-680.238	-243627	274331	7091.96	402.094	357.2	0
595	2	1.19507	68.1066	-411.625	27412.3	13434.2	-3233.5	332.637	543.405	0	-17.6756	-81.7366	-267.674	34686.6	56145.7	11340.6	509.754	70.4151	0	-16.4805	-13.63	-679.299	-243181	274161	6824.23	402.429	357.026	0
595	3	1.6094	68.0764	-410.998	27402.4	13598.1	-3115.54	333.086	543.327	0	-17.6034	-81.7967	-267.612	34643.5	56119.7	11241.3	509.705	70.5459	0	-15.994	-13.7204	-678.61	-242844	274068	6548.64	402.736	356.884	0
595	4	2.05341	68.0889	-410.495	27391.9	13764.2	-2996.66	333.531	543.271	0	-17.4848	-81.807	-267.668	34602.8	56097.7	11143.3	509.58	70.7249	0	-15.4314	-13.7181	-678.162	-242599	274051	6275.55	403.017	356.759	0
595	5	2.50675	68.1344	-410.049	27381.5	13930.2	-2877.62	333.972	543.224	0	-17.3217	-81.7602	-267.818	34565.3	56080.2	11047.5	509.396	70.9374	0	-14.8149	-13.6258	-677.867	-242401	274082	6017.39	403.28	356.629	0
595	6	2.94459	68.1947	-409.577	27370.3	14094	-2759.37	334.411	543.174	0	-17.1298	-81.6635	-268.013	34532.3	56065.7	10955.6	509.19	71.1548	0	-14.1853	-13.4687	-677.59	-242189	274118	5785.4	403.543	356.472	0
595	7	3.34541	68.2488	-408.995	27356.9	14254.9	-2642.74	334.854	543.112	0	-16.931	-81.5389	-268.195	34504.4	56052	10867.1	508.997	71.346	0	-13.5856	-13.2901	-677.191	-241903	274116	5582.84	403.822	356.273	0
595	8	3.6969	68.2779	-408.241	27340.9	14413.3	-2528.22	335.306	543.028	0	-16.7402	-81.4165	-268.323	34481	56036.9	10778.3	508.842	71.4942	0	-13.0433	-13.1386	-676.564	-241501	274046	5401.45	404.129	356.019	0
595	9	4.00026	68.2725	-407.307	27322.9	14569.9	-2415.88	335.771	542.918	0	-16.5586	-81.3162	-268.391	34460.2	56021.2	10684.5	508.73	71.6044	0	-12.5583	-13.0437	-675.698	-240979	273903	5227.05	404.471	355.71	0
596	0	4.27242	68.2402	-406.263	27305	14725.7	-2305.38	336.247	542.79	0	-16.374	-81.2354	-268.439	34439.5	56009	10583	508.647	71.7044	0	-12.1015	-12.9952	-674.702	-240387	273726	5047.66	404.838	355.362	0
596	1	4.53929	68.202	-405.232	27289.5	14881.2	-2196.07	336.723	542.657	0	-16.1681	-81.1537	-268.54	34416.9	56005.9	10474.3	508.557	71.8368	0	-11.6288	-12.9517	-673.772	-239815	273577	4857.41	405.209	355.006	0
596	2	4.82113	68.178	-404.321	27277.7	15037.3	-2087.58	337.192	542.534	0	-15.9288	-81.0486	-268.759	34391	56015.4	10360.4	508.422	72.038	0	-11.1076	-12.8706	-673.08	-239337	273510	4656.51	405.564	354.666	0
596	3	5.1233	68.1738	-403.569	27269.5	15194.7	-1980.12	337.651	542.429	0	-15.657	-80.9087	-269.119	34362	56037.6	10243.1	508.226	72.3166	0	-10.5337	-12.735	-672.688	-238981	273544	4448.69	405.892	354.354	0
596	4	5.4382	68.1798	-402.949	27263	15353.1	-1874.2	338.102	542.341	0	-15.3641	-80.7379	-269.58	34331.6	56068.7	10124.3	507.985	72.6476	0	-9.92587	-12.5582	-672.529	-238723	273657	4238.16	406.199	354.067	0
596	5	5.74958	68.1777	-402.377	27256	15511.2	-1770.18	338.549	542.263	0	-15.0655	-80.553	-270.067	34302.1	56102.2	10005.9	507.734	72.9866	0	-9.31589	-12.3753	-672.444	-238499	273794	4028.96	406.497	353.792	0
596	6	6.0358	68.1471	-401.752	27246.7	15668	-1668.01	338.999	542.18	0	-14.778	-80.3786	-270.499	34274.6	56131.5	9889.24	507.511	73.2912	0	-8.74225	-12.2315	-672.251	-238234	273894	3825.57	406.805	353.51	0
596	7	6.27726	68.0731	-400.985	27234.7	15823.4	-1567.37	339.461	542.081	0	-14.5164	-80.237	-270.815	34249.1	56152.6	9774.86	507.347	73.533	0	-8.23918	-12.1639	-671.8	-237864	273912	3632.47	407.139	353.201	0
596	8	6.46509	67.9529	-400.032	27220.2	15977.7	-1467.88	339.941	541.955	0	-14.2874	-80.1374	-270.993	34226.2	56165	9662.49	507.257	73.7008	0	-7.82234	-12.1844	-671.025	-237357	273826	3453.06	407.511	352.851	0
596	9	6.60581	67.7994	-398.911	27203.8	16130.8	-1369.17	340.437	541.805	0	-14.0863	-80.0748	-271.059	34205.9	56172.5	9551.71	507.234	73.8061	0	-7.48045	-12.2754	-669.97	-236727	273653	3287.63	407.92	352.46	0
597	0	6.72105	67.6368	-397.701	27186	16282.5	-1271.06	340.942	541.642	0	-13.8976	-80.0342	-271.081	34187.7	56182.5	9442.13	507.254	73.8837	0	-7.17659	-12.3974	-668.781	-236035	273444	3131.52	408.354	352.043	0
597	1	6.83948	67.4903	-396.507	27167.7	16432.6	-1173.66	341.444	541.483	0	-13.7029	-79.9963	-271.136	34169.8	56202.2	9333.44	507.284	73.9757	0	-6.86339	-12.506	-667.644	-235360	273257	2976.49	408.793	351.624	0
597	2	6.98382	67.3735	-395.416	27150	16582.1	-1077	341.936	541.338	0	-13.488	-79.9466	-271.276	34150.7	56234.4	9225.97	507.296	74.1108	0	-6.50421	-12.5731	-666.692	-234762	273136	2814.53	409.221	351.224	0
597	3	7.1638	67.2845	-394.46	27133.5	16732.9	-980.89	342.42	541.214	0	-13.246	-79.8777	-271.513	34130.2	56278.1	9120.91	507.276	74.2962	0	-6.08222	-12.5932	-665.973	-234264	273095	2641.35	409.63	350.854	0
597	4	7.37678	67.2109	-393.621	27118.2	16886.7	-885.085	342.901	541.106	0	-12.9759	-79.7842	-271.838	34109.1	56329.8	9019.53	507.219	74.5239	0	-5.59913	-12.5733	-665.459	-233852	273123	2457.79	410.024	350.509	0
597	5	7.61141	67.1328	-392.842	27103.5	17043.6	-789.3	343.385	541.007	0	-12.6856	-79.6628	-272.225	34088.4	56385.3	8922.27	507.128	74.7787	0	-5.07422	-12.53	-665.067	-233488	273192	2268.12	410.408	350.17	0
597	6	7.85269	67.0258	-392.046	27088.2	17204.1	-693.29	343.883	540.905	0	-12.3907	-79.5179	-272.639	34068	56439.7	8828.56	507.013	75.0435	0	-4.53804	-12.4921	-664.685	-233119	273267	2075.64	410.795	349.819	0
597	7	8.08665	66.8666	-391.154	27071.3	17369.9	-597.284	344.407	540.791	0	-12.1062	-79.3574	-273.04	34047.9	56490	8737.43	506.892	75.3007	0	-4.01957	-12.4908	-664.195	-232692	273311	1881.31	411.202	349.435	0
597	8	8.30166	66.6393	-390.109	27052.2	17542	-502.05	344.967	540.655	0	-11.8402	-79.1837	-273.396	34028.6	56534.8	8648.35	506.787	75.5338	0	-3.53858	-12.5444	-663.505	-232167	273298	1687.02	411.645	349.002	0
597	9	8.49018	66.3404	-388.894	27031.1	17718.9	-408.372	345.562	540.492	0	-11.5918	-78.9909	-273.691	34010.2	56574.7	8561.34	506.71	75.735	0	-3.10163	-12.6505	-662.586	-231530	273218	1497.18	412.127	348.517	0
598	0	8.65465	65.9821	-387.555	27008.6	17897	-316.746	346.179	540.31	0	-11.3485	-78.7678	-273.942	33992.2	56610.7	8476.92	506.652	75.9145	0	-2.69387	-12.7857	-661.497	-230810	273086	1314.84	412.635	347.993	0
598	1	8.80944	65.586	-386.183	26985.4	18071.7	-227.697	346.796	540.123	0	-11.0902	-78.5037	-274.19	33972.7	56644.2	8395.71	506.587	76.098	0	-2.2808	-12.9178	-660.374	-230072	272938	1136.97	413.142	347.457	0
598	2	8.97195	65.1717	-384.87	26962.3	18239.7	-141.838	347.392	539.944	0	-10.8005	-78.1974	-274.484	33950.4	56675.7	8317.5	506.481	76.3117	0	-1.82857	-13.0258	-659.354	-229380	272809	955.155	413.619	346.938	0
598	3	9.15261	64.7508	-383.667	26940.4	18399.3	-59.1943	347.956	539.782	0	-10.474	-77.8626	-274.846	33924.5	56705.4	8240.76	506.317	76.5692	0	-1.32141	-13.1119	-658.513	-228770	272722	759.725	414.052	346.449	0
598	4	9.35234	64.3287	-382.578	26920.5	18551.5	21.1842	348.491	539.634	0	-10.1157	-77.5279	-275.273	33895.2	56733.3	8162.91	506.098	76.8669	0	-0.763353	-13.1992	-657.851	-228245	272677	542.55	414.441	345.993	0
598	5	9.56344	63.9081	-381.566	26902.6	18699.2	100.657	349.007	539.494	0	-9.7383	-77.2249	-275.736	33863.8	56758.1	8081.24	505.842	77.1877	0	-0.17486	-13.3168	-657.302	-227775	272656	300.817	414.799	345.558	0
598	6	9.77125	63.489	-380.55	26886.5	18844.5	180.156	349.519	539.348	0	-9.35789	-76.9721	-276.195	33831.7	56777.9	7993.52	505.572	77.5078	0	0.413361	-13.483	-656.745	-227303	272626	39.8817	415.147	345.121	0
598	7	9.95937	63.0682	-379.443	26872.3	18988.4	259.857	350.043	539.18	0	-8.9876	-76.7687	-276.608	33800.4	56791.9	7898.71	505.316	77.8039	0	0.971771	-13.7004	-656.051	-226767	272549	-229.263	415.51	344.652	0
598	8	10.1169	62.6417	-378.185	26859.7	19132.3	339.405	350.59	538.977	0	-8.63468	-76.6011	-276.943	33770.9	56801.3	7797.54	505.101	78.0585	0	1.48218	-13.9594	-655.128	-226121	272401	-495.221	415.907	344.132	0
598	9	10.243	62.21	-376.775	26847.4	19278.7	418.423	351.168	538.744	0	-8.2988	-76.4511	-277.188	33743.2	56808.3	7692.6	504.945	78.266	0	1.94425	-14.2411	-653.964	-225364	272183	-749.814	416.347	343.566	0
599	0	10.349	61.7843	-375.285	26834.1	19429.4	497.12	351.772	538.497	0	-7.96922	-76.2999	-277.363	33717	56815.1	7587.23	504.84	78.4374	0	2.37977	-14.5156	-652.648	-224542	271925	-989.369	416.823	342.98	0
599	1	10.453	61.384	-373.819	26819.5	19584.6	576.505	352.391	538.255	0	-7.62644	-76.1271	-277.512	33691.7	56823.3	7484.14	504.759	78.5938	0	2.82657	-14.7432	-651.331	-223728	271672	-1213.37	417.31	342.408	0
599	2	10.5709	61.0242	-372.456	26804.9	19741.8	657.823	353.004	538.032	0	-7.25296	-75.914	-277.676	33667.6	56833.6	7384.46	504.676	78.7522	0	3.31792	-14.8898	-650.132	-222976	271456	-1422.3	417.784	341.87	0
599	3	10.709	60.7061	-371.214	26792	19896.4	741.77	353.598	537.826	0	-6.8457	-75.6512	-277.869	33644.8	56845.9	7288.11	504.578	78.9186	0	3.86333	-14.9451	-649.083	-222295	271282	-1617.02	418.232	341.37	0
599	4	10.8641	60.418	-370.056	26781.5	20044.3	828.128	354.166	537.629	0	-6.41831	-75.3441	-278.086	33623.6	56860.3	7194.32	504.47	79.0893	0	4.44582	-14.9261	-648.142	-221663	271134	-1798.83	418.654	340.892	0
599	5	11.0231	60.1431	-368.912	26772.6	20184.1	915.929	354.713	537.428	0	-5.99308	-75.0111	-278.307	33604.1	56878.6	7101.64	504.374	79.2551	0	5.03002	-14.868	-647.218	-221034	270987	-1968.32	419.068	340.412	0
599	6	11.1653	59.8621	-367.709	26763.3	20319.1	1003.88	355.259	537.216	0	-5.59053	-74.6762	-278.507	33587.1	56902.2	7008.37	504.312	79.403	0	5.57475	-14.8141	-646.215	-220364	270818	-2124.71	419.498	339.907	0
599	7	11.2712	59.5568	-366.392	26751.4	20454.3	1090.82	355.826	536.987	0	-5.22161	-74.3617	-278.667	33573.8	56931	6913.93	504.297	79.5203	0	6.04963	-14.8049	-645.06	-219618	270613	-2267.86	419.966	339.36	0
599	8	11.3332	59.2176	-364.944	26735.2	20593.2	1176.17	356.428	536.742	0	-4.8846	-74.0829	-278.788	33564.9	56962.5	6819.23	504.322	79.6043	0	6.44862	-14.8653	-643.731	-218787	270366	-2400.54	420.478	338.764	0
599	9	11.3609	58.8491	-363.391	26714.5	20737.8	1259.8	357.067	536.486	0	-4.56406	-73.8406	-278.899	33559.5	56993.3	6725.72	504.351	79.6714	0	6.79682	-14.9915	-642.29	-217894	270092	-2529.27	421.022	338.125	0
600	0	11.3812	58.4723	-361.816	26689	20888.9	1341.72	357.734	536.236	0	-4.23025	-73.6171	-279.069	33555.3	57023.5	6633.96	504.335	79.7598	0	7.15091	-15.1448	-640.885	-217004	269835	-2664.22	421.57	337.466	0
600	1	11.4291	58.1166	-360.318	26659.1	21045.7	1421.88	358.409	536.012	0	-3.84775	-73.3827	-279.376	33549.9	57056.9	6543.13	504.23	79.9113	0	7.58139	-15.2661	-639.694	-216193	269647	-2817.04	422.094	336.817	0
600	2	11.532	57.8053	-358.966	26625.4	21206.9	1500.34	359.078	535.827	0	-3.39301	-73.1118	-279.863	33541.5	57097.3	6451.59	504.019	80.1505	0	8.13903	-15.3065	-638.829	-215510	269562	-2995.97	422.575	336.201	0
600	3	11.6988	57.545	-357.772	26589.4	21370.7	1577.31	359.733	535.681	0	-2.86335	-72.7925	-280.535	33528.8	57146.3	6358.08	503.705	80.4825	0	8.83545	-15.2475	-638.307	-214961	269585	-3202.46	423.008	335.622	0
600	4	11.9198	57.3286	-356.704	26553	21534.1	1652.9	360.37	535.56	0	-2.27128	-72.4278	-281.369	33510.8	57203.6	6262.11	503.304	80.9009	0	9.64856	-15.0992	-638.073	-214524	269697	-3431.59	423.399	335.071	0
600	5	12.1716	57.1406	-355.706	26517.4	21692	1727.21	360.983	535.451	0	-1.63695	-72.0325	-282.324	33487.5	57268.6	6163.92	502.847	81.3861	0	10.5346	-14.892	-638.029	-214155	269864	-3673.75	423.757	334.53	0
600	6	12.4237	56.9594	-354.706	26482.1	21840	1800.78	361.572	535.341	0	-0.985372	-71.631	-283.329	33460.8	57339	6064.52	502.376	81.9012	0	11.4383	-14.6716	-638.034	-213797	270040	-3917.56	424.098	333.984	0
600	7	12.6494	56.7613	-353.631	26445.7	21976.7	1874.58	362.146	535.217	0	-0.342135	-71.2528	-284.296	33433.8	57411.2	5965.64	501.941	82.398	0	12.3073	-14.4915	-637.927	-213390	270175	-4154.97	424.447	333.415	0
600	8	12.8339	56.5266	-352.427	26406.8	22104.1	1949.61	362.72	535.072	0	0.273953	-70.924	-285.139	33410.5	57482.9	5869.05	501.596	82.8274	0	13.1079	-14.3974	-637.567	-212882	270228	-4384.03	424.829	332.814	0
600	9	12.977	56.2466	-351.082	26365.1	22225.4	2026.65	363.306	534.903	0	0.856673	-70.6552	-285.794	33394.8	57555.7	5776.09	501.389	83.1507	0	13.8337	-14.4086	-636.875	-212250	270180	-4607.14	425.27	332.182	0
601	0	13.0935	55.9268	-349.638	26321.6	22343.9	2106.19	363.906	534.718	0	1.41382	-70.436	-286.252	33388.2	57631.7	5687.76	501.332	83.3606	0	14.5073	-14.5091	-635.89	-211516	270046	-4828.6	425.77	331.535	0
601	1	13.2071	55.5842	-348.176	26277.9	22462.4	2188.24	364.514	534.527	0	1.96204	-70.2445	-286.57	33388.5	57709.9	5605.41	501.382	83.4893	0	15.1691	-14.6602	-634.746	-210739	269868	-5053.14	426.306	330.896	0
601	2	13.3372	55.2374	-346.766	26235.6	22583.5	2272.23	365.126	534.342	0	2.51602	-70.0649	-286.818	33390.6	57786.6	5530.45	501.474	83.5829	0	15.8532	-14.8275	-633.585	-209977	269685	-5284.46	426.85	330.287	0
601	3	13.4923	54.8967	-345.437	26196.2	22709.3	2357.35	365.741	534.165	0	3.08206	-69.8941	-287.043	33389.6	57856.5	5463.34	501.561	83.6772	0	16.5744	-14.9974	-632.479	-209259	269514	-5525.26	427.381	329.717	0
601	4	13.6728	54.5631	-344.177	26160.8	22840.8	2442.99	366.364	533.99	0	3.66057	-69.7336	-287.264	33381.9	57915.3	5403	501.61	83.7935	0	17.3333	-15.1705	-631.441	-208586	269356	-5777.68	427.892	329.181	0
601	5	13.8742	54.2308	-342.953	26129.8	22977.8	2528.71	367	533.81	0	4.24885	-69.5791	-287.492	33366.7	57960.9	5347.12	501.609	83.9388	0	18.123	-15.3483	-630.445	-207940	269202	-6041.65	428.383	328.662	0
601	6	14.0869	53.8917	-341.723	26103.1	23119.3	2613.84	367.655	533.613	0	4.84223	-69.4224	-287.728	33345.2	57994.4	5292.88	501.56	84.1087	0	18.9291	-15.5307	-629.451	-207294	269040	-6313.91	428.864	328.14	0
[truncated: 1,367 more rows]
[truncated: 252 more columns]
