# Supplementary material for: Independent effects of mental fatigue and drop height on drop jump performance in American football athletes: an exploration of central-peripheral interaction
Source: PeerJ. 2026 Jan 13;14:e20574. doi: 10.7717/peerj.20574 (PMC12810397; doi:10.7717/peerj.20574)
Supplement: Supplemental Information 1 [file peerj-14-20574-s001.zip › data/1/4/C-DJ-30-01.csv]

Devices
1000
		Force1 - Force			Force1 - Moment			Force1 - CoP			Force2 - Force			Force2 - Moment			Force2 - CoP			Imported AMTI 400600 V1.00 #3 - Force			Imported AMTI 400600 V1.00 #3 - Moment			Imported AMTI 400600 V1.00 #3 - CoP			Imported AMTI 400600 V1.00 #4 - Force			Imported AMTI 400600 V1.00 #4 - Moment			Imported AMTI 400600 V1.00 #4 - CoP			Combined Force			Combined Moment			Combined CoP
Frame	Sub Frame	Fx	Fy	Fz	Mx	My	Mz	Cx	Cy	Cz	Fx	Fy	Fz	Mx	My	Mz	Cx	Cy	Cz	Fx	Fy	Fz	Mx	My	Mz	Cx	Cy	Cz	Fx	Fy	Fz	Mx	My	Mz	Cx	Cy	Cz	Fx	Fy	Fz	Mx	My	Mz	Cx	Cy	Cz
		N	N	N	N.mm	N.mm	N.mm	mm	mm	mm	N	N	N	N.mm	N.mm	N.mm	mm	mm	mm	N	N	N	N.mm	N.mm	N.mm	mm	mm	mm	N	N	N	N.mm	N.mm	N.mm	mm	mm	mm	N	N	N	N.mm	N.mm	N.mm	mm	mm	mm
397	0	2.48768e-29	-6.42997e-31	2.41031e-29	1.29124e-27	2.13089e-27	-2.29173e-27	300	610	0	1.35435e-29	4.99015e-30	2.41716e-29	-1.53565e-27	1.54035e-27	6.27888e-28	300	200	0	10.8673	5.16644	-81.7902	2845.84	2284.61	-468.742	-283.067	165.206	0	10.1527	7.59664	-148.803	-21433.8	-143218	-7700.86	-1876.47	344.041	0	20.2152	14.927	-230.039	-64110.5	-302476	-22631.6	-1314.89	278.695	0
397	1	1.31786e-29	1.5414e-29	-1.2582e-29	-2.3144e-27	-2.23737e-27	-3.19398e-27	300	610	0	2.08462e-29	7.94811e-30	3.63907e-29	-2.24614e-27	2.33762e-27	9.17955e-28	300	200	0	10.9508	5.23947	-81.4883	2811.48	2248.78	-457.648	-283.404	165.498	0	9.71793	8.18365	-149.121	-21361.7	-143131	-7702.22	-1873.83	343.251	0
397	2	-9.90051e-30	4.01453e-29	-7.37785e-29	-8.1057e-27	-9.37103e-27	-4.10093e-27	300	610	0	2.92248e-29	1.14447e-29	5.00971e-29	-3.0161e-27	3.23954e-27	1.23211e-27	300	200	0	10.9901	5.31705	-81.2395	2784.59	2225.82	-447.612	-283.602	165.724	0	9.3393	8.76552	-149.318	-21272	-143069	-7722.08	-1872.15	342.461	0
397	3	-4.79885e-29	7.4835e-29	-1.64917e-28	-1.64975e-26	-1.98352e-26	-4.82796e-27	300	610	0	3.77374e-29	1.51529e-29	6.35478e-29	-3.72985e-27	4.13646e-27	1.52302e-27	300	200	0	10.9899	5.3919	-81.0401	2764.82	2219.2	-440.142	-283.616	165.883	0	9.04464	9.3253	-149.468	-21157.2	-143062	-7751.92	-1871.14	341.55	0
397	4	-1.04283e-28	1.19652e-28	-2.89234e-28	-2.76722e-26	-3.39222e-26	-5.09133e-27	300	610	0	4.47177e-29	1.84604e-29	7.37647e-29	-4.19781e-27	4.8387e-27	1.71316e-27	300	200	0	10.9629	5.45873	-80.8843	2748.12	2229.15	-435.391	-283.44	166.024	0	8.84894	9.83512	-149.602	-21011.6	-143122	-7779.37	-1870.69	340.45	0
397	5	-1.8057e-28	1.72789e-28	-4.45479e-28	-4.13699e-26	-5.13891e-26	-4.49364e-27	300	610	0	4.75855e-29	2.0385e-29	7.62384e-29	-4.14124e-27	5.05671e-27	1.68863e-27	300	200	0	10.9245	5.5163	-80.7664	2730.99	2254.53	-432.539	-283.086	166.187	0	8.75797	10.2631	-149.659	-20840.2	-143238	-7796.47	-1871.09	339.251	0
397	6	-2.7581e-28	2.2938e-28	-6.24856e-28	-5.66152e-26	-7.11125e-26	-2.52225e-27	300	610	0	4.27057e-29	1.95052e-29	6.47317e-29	-3.18411e-27	4.3873e-27	1.29579e-27	300	200	0	10.8881	5.56468	-80.6772	2713.23	2292.88	-430.677	-282.58	166.369	0	8.75885	10.5852	-149.567	-20663.9	-143372	-7802.89	-1872.58	338.158	0
397	7	-3.84266e-28	2.8024e-28	-8.07267e-28	-7.1391e-26	-9.06708e-26	1.42957e-27	300	610	0	2.53628e-29	1.39304e-29	3.12953e-29	-8.59111e-28	2.31324e-27	3.43838e-28	300	200	0	10.8626	5.59987	-80.6071	2697.52	2338.54	-429.226	-281.988	166.535	0	8.80836	10.7866	-149.324	-20512	-143489	-7802.73	-1874.92	337.366	0
397	8	-4.93217e-28	3.10589e-28	-9.57132e-28	-8.22862e-26	-1.05886e-25	8.00643e-27	300	610	0	-1.00606e-29	1.34545e-30	-3.33495e-29	3.36285e-27	-1.77382e-27	-1.38317e-27	300	200	0	10.8532	5.61574	-80.5482	2687.38	2382.53	-428.003	-281.421	166.636	0	8.85857	10.8637	-149	-20408.3	-143570	-7801.12	-1877.55	336.968	0
397	9	-5.80437e-28	2.98968e-28	-1.01931e-27	-8.41726e-26	-1.10392e-25	1.77852e-26	300	610	0	-6.95857e-29	-2.08222e-29	-1.38869e-28	1.00087e-26	-8.51452e-27	-4.1001e-27	300	200	0	10.8647	5.61251	-80.4967	2685.43	2415.4	-427.291	-280.994	166.639	0	8.90049	10.8269	-148.714	-20360.2	-143614	-7802.52	-1879.7	336.908	0
398	0	-6.11775e-28	2.1676e-28	-9.16093e-28	-6.99992e-26	-9.53388e-26	3.11051e-26	300	610	0	-1.58687e-28	-5.50601e-29	-2.93601e-28	1.94922e-26	-1.84728e-26	-7.97538e-27	300	200	0	10.8984	5.59797	-80.4504	2691.77	2430.64	-427.669	-280.787	166.541	0	8.95829	10.6938	-148.61	-20361.5	-143628	-7809.35	-1880.48	337.013	0	20.2152	14.927	-230.039	-64110.5	-302476	-22631.6	-1314.89	278.695	0
398	1	-5.39418e-28	2.88301e-29	-5.46597e-28	-3.08322e-26	-4.93863e-26	4.78219e-26	300	610	0	-2.80752e-28	-1.03192e-28	-5.01839e-28	3.19446e-26	-3.19625e-26	-1.30617e-26	300	200	0	10.9435	5.57997	-80.3988	2702.89	2426.79	-429.382	-280.816	166.381	0	9.03992	10.4861	-148.791	-20397.3	-143624	-7822.19	-1879.27	337.087	0
398	2	-3.01713e-28	-3.04011e-28	2.09403e-28	4.36836e-26	4.07789e-26	6.69806e-26	300	610	0	-4.34839e-28	-1.65508e-28	-7.59959e-28	4.69786e-26	-4.87969e-26	-1.91998e-26	300	200	0	10.9793	5.56151	-80.3251	2712.61	2407.32	-431.553	-281.03	166.23	0	9.11967	10.2311	-149.236	-20447.8	-143608	-7840.08	-1876.29	337.017	0
398	3	1.74287e-28	-8.19873e-28	1.48088e-27	1.64229e-25	1.89145e-25	8.64134e-26	300	610	0	-6.12668e-28	-2.39572e-28	-1.05131e-27	6.33852e-26	-6.79577e-26	-2.58942e-26	300	200	0	10.9915	5.54262	-80.2191	2715.24	2378.62	-432.312	-281.349	166.152	0	9.16385	9.9579	-149.78	-20494.6	-143580	-7858.73	-1872.6	336.831	0
398	4	9.66042e-28	-1.54709e-27	3.38524e-27	3.39835e-25	4.07973e-25	1.02293e-25	300	610	0	-7.94916e-28	-3.18711e-28	-1.34005e-27	7.87768e-26	-8.71916e-26	-3.2168e-26	300	200	0	10.9798	5.52321	-80.0832	2708.52	2346.89	-430.335	-281.694	166.179	0	9.15422	9.69344	-150.221	-20523.6	-143545	-7868.9	-1869.56	336.622	0
398	5	2.1428e-27	-2.4911e-27	5.99547e-27	5.74793e-25	7.03976e-25	1.08701e-25	300	610	0	-9.47059e-28	-3.90266e-28	-1.56437e-27	8.92116e-26	-1.02564e-25	-3.64094e-26	300	200	0	10.9502	5.5037	-79.9377	2694.31	2317.4	-426.041	-282.01	166.295	0	9.09823	9.4604	-150.453	-20524.5	-143518	-7860.25	-1867.91	336.418	0
398	6	3.74517e-27	-3.61644e-27	9.29213e-27	8.64257e-25	1.07283e-24	9.73042e-26	300	610	0	-1.01529e-27	-4.33792e-28	-1.63012e-27	8.88612e-26	-1.08033e-25	-3.62364e-26	300	200	0	10.9093	5.48521	-79.8177	2676.64	2295.29	-420.832	-282.243	166.466	0	9.0217	9.27441	-150.494	-20493.9	-143511	-7829.38	-1867.6	336.177	0
398	7	5.75551e-27	-4.82378e-27	1.30991e-26	1.1885e-24	1.49189e-24	5.7305e-26	300	610	0	-9.23425e-28	-4.19544e-28	-1.40645e-27	6.9825e-26	-9.51427e-26	-2.84212e-26	300	200	0	10.8655	5.47024	-79.7564	2659.71	2283.75	-415.344	-282.366	166.652	0	8.93925	9.13705	-150.391	-20439.6	-143520	-7781.94	-1868.31	335.909	0
398	8	8.05855e-27	-5.9234e-27	1.70041e-26	1.50599e-24	1.9114e-24	-2.41479e-26	300	610	0	-5.72161e-28	-3.07762e-28	-7.25776e-28	2.22365e-26	-5.29935e-26	-8.93483e-27	300	200	0	10.8288	5.46185	-79.7783	2646.63	2281.31	-408.868	-282.404	166.825	0	8.84201	9.03405	-150.156	-20377.7	-143532	-7727.08	-1869.89	335.711	0
398	9	1.03931e-26	-6.60764e-27	2.027e-26	1.74591e-24	2.24468e-24	-1.6081e-25	300	610	0	1.57431e-28	-4.95239e-29	6.08604e-28	-6.51443e-26	3.13048e-26	2.68101e-26	300	200	0	10.808	5.4616	-79.9076	2638.76	2282.15	-400.474	-282.44	166.977	0	8.72164	8.95312	-149.774	-20325.2	-143528	-7672.66	-1872.29	335.705	0
399	0	1.22984e-26	-6.42753e-27	2.1747e-26	1.80115e-24	2.35887e-24	-3.65156e-25	300	610	0	1.39375e-27	4.09893e-28	2.80326e-27	-2.03615e-25	1.71431e-25	8.3421e-26	300	200	0	10.8098	5.46875	-80.1626	2636.78	2279	-390.127	-282.57	167.107	0	8.5912	8.89701	-149.247	-20292.9	-143498	-7625.43	-1875.48	335.969	0	19.7893	14.3324	-229.512	-63700.5	-302046	-21855.5	-1316.03	277.547	0
399	1	1.3062e-26	-4.78141e-27	1.98063e-26	1.52374e-24	2.06834e-24	-6.4485e-25	300	610	0	3.25503e-27	1.12395e-27	6.03907e-27	-4.02231e-25	3.79602e-25	1.64584e-25	300	200	0	10.8361	5.48014	-80.535	2641.75	2267.11	-378.716	-282.849	167.198	0	8.47923	8.8582	-148.614	-20286.7	-143442	-7592.29	-1879.19	336.505	0
399	2	1.16814e-26	-9.26852e-28	1.23237e-26	7.25267e-25	1.13413e-24	-9.97597e-25	300	610	0	5.81734e-27	2.13282e-27	1.04148e-26	-6.64272e-25	6.62951e-25	2.71621e-25	300	200	0	10.8812	5.49069	-80.9778	2654.69	2247.26	-367.669	-283.248	167.217	0	8.41113	8.7999	-147.967	-20308.2	-143368	-7578.59	-1882.92	337.248	0
399	3	6.85795e-27	5.96949e-27	-3.24607e-27	-8.13893e-25	-7.25912e-25	-1.40425e-24	300	610	0	9.06759e-27	3.44526e-27	1.58656e-26	-9.82285e-25	1.0183e-24	4.01462e-25	300	200	0	10.9337	5.49573	-81.4143	2674.95	2226.08	-358.544	-283.657	167.144	0	8.39779	8.69337	-147.392	-20353.7	-143289	-7585.87	-1886.16	338.092	0
399	4	-2.95354e-27	1.67263e-26	-2.96531e-26	-3.32215e-24	-3.81051e-24	-1.82035e-24	300	610	0	1.28404e-26	5.01353e-27	2.20562e-26	-1.33171e-24	1.42519e-24	5.44043e-25	300	200	0	10.9837	5.49374	-81.7735	2698.59	2213.02	-352.457	-283.937	166.999	0	8.44514	8.55753	-146.923	-20417	-143212	-7612.45	-1888.74	338.964	0
399	5	-1.9406e-26	3.19669e-26	-6.94332e-26	-6.9958e-24	-8.38531e-24	-2.16658e-24	300	610	0	1.67396e-26	6.70155e-27	2.82497e-26	-1.6633e-24	1.83736e-24	6.79215e-25	300	200	0	11.024	5.48646	-82.022	2719.15	2215.09	-349.71	-283.994	166.849	0	8.56986	8.44034	-146.602	-20493.9	-143146	-7654.98	-1890.42	339.792	0
399	6	-4.39972e-26	5.18457e-26	-1.24224e-25	-1.19346e-23	-1.46033e-23	-2.31949e-24	300	610	0	2.00503e-26	8.24781e-27	3.31638e-26	-1.89512e-24	2.17322e-24	7.73471e-25	300	200	0	11.0476	5.47693	-82.1611	2730.45	2233.74	-350.012	-283.813	166.767	0	8.78759	8.3796	-146.537	-20580.6	-143098	-7707.54	-1890.53	340.447	0
399	7	-7.76447e-26	7.56694e-26	-1.9376e-25	-1.80498e-23	-2.239e-23	-2.10446e-24	300	610	0	2.16508e-26	9.22687e-27	3.48338e-26	-1.90533e-24	2.30672e-24	7.77017e-25	300	200	0	11.0488	5.46617	-82.2024	2729.18	2266.11	-352.846	-283.433	166.799	0	9.08618	8.39167	-146.827	-20671.5	-143078	-7760.69	-1888.47	340.789	0
399	8	-1.20066e-25	1.01414e-25	-2.74524e-25	-2.49428e-23	-3.12902e-23	-1.29408e-24	300	610	0	1.99448e-26	9.01641e-27	3.05151e-26	-1.528e-24	2.06059e-24	6.22057e-25	300	200	0	11.0286	5.45278	-82.1577	2716.44	2306.36	-357.447	-282.928	166.936	0	9.42129	8.47669	-147.477	-20760.4	-143084	-7804.97	-1884.21	340.77	0
399	9	-1.68951e-25	1.25162e-25	-3.58068e-25	-3.17594e-23	-4.02817e-23	3.83743e-25	300	610	0	1.28417e-26	6.78065e-27	1.66759e-26	-5.54857e-25	1.2052e-24	2.23547e-25	300	200	0	10.9947	5.43759	-82.0458	2697.18	2346.73	-362.515	-282.397	167.126	0	9.73254	8.61645	-148.386	-20843.3	-143107	-7836.4	-1878.42	340.467	0
400	0	-2.18942e-25	1.40511e-25	-4.29123e-25	-3.70296e-23	-4.75673e-23	3.22237e-24	300	610	0	-2.17544e-27	1.48598e-27	-1.08524e-26	1.25276e-24	-5.32475e-25	-5.1593e-25	300	200	0	10.9551	5.42448	-81.9022	2677.09	2380.02	-366.435	-281.941	167.314	0	9.96574	8.77015	-149.35	-20920.2	-143123	-7856.96	-1872.3	340.074	0	20.0793	14.865	-232.736	-65065	-303743	-22434.2	-1305.09	279.565	0
400	1	-2.60487e-25	1.38071e-25	-4.63722e-25	-3.85173e-23	-5.03752e-23	7.49133e-24	300	610	0	-2.78433e-26	-8.03106e-27	-5.64813e-26	4.13694e-24	-3.44436e-24	-1.6951e-24	300	200	0	10.9166	5.41548	-81.7773	2659.47	2400.95	-368.204	-281.64	167.479	0	10.0963	8.8916	-150.14	-20991.9	-143118	-7870.13	-1867.23	339.815	0
400	2	-2.78731e-25	1.05196e-25	-4.2774e-25	-3.31176e-23	-4.48128e-23	1.33628e-23	300	610	0	-6.67131e-26	-2.29185e-26	-1.2413e-25	8.29546e-24	-7.79469e-24	-3.3945e-24	300	200	0	10.8873	5.41077	-81.7209	2645.02	2407.08	-368.325	-281.545	167.634	0	10.1373	8.96038	-150.646	-21056.2	-143091	-7877.41	-1863.85	339.773	0
400	3	-2.52663e-25	2.62024e-26	-2.76459e-25	-1.68586e-23	-2.58457e-23	2.08039e-23	300	610	0	-1.20484e-25	-4.40593e-26	-2.1605e-25	1.38081e-23	-1.37448e-23	-5.64632e-24	300	200	0	10.8734	5.41222	-81.7538	2633.56	2400.8	-368.799	-281.634	167.787	0	10.1148	8.99322	-150.922	-21110.7	-143042	-7877.78	-1861.79	339.878	0
400	4	-1.54929e-25	-1.16623e-25	4.39902e-26	1.49162e-23	1.2503e-23	2.94321e-23	300	610	0	-1.89023e-25	-7.16927e-26	-3.31123e-25	2.05328e-23	-2.12434e-23	-8.39202e-24	300	200	0	10.8729	5.42235	-81.8584	2625.07	2388.16	-371.832	-281.826	167.932	0	10.0394	9.03094	-151.056	-21156.7	-142967	-7868.9	-1860.45	340.059	0
400	5	4.7184e-26	-3.40851e-25	5.92217e-25	6.70884e-23	7.66092e-23	3.83356e-23	300	610	0	-2.69035e-25	-1.04888e-25	-4.62604e-25	2.79711e-23	-2.98805e-23	-1.14273e-23	300	200	0	10.8783	5.44101	-81.9982	2619.37	2373.61	-378.158	-282.053	168.056	0	9.90697	9.11182	-151.078	-21195.5	-142853	-7849.55	-1859.56	340.295	0
400	6	3.8893e-25	-6.60167e-25	1.42293e-24	1.43918e-22	1.72222e-22	4.58719e-23	300	610	0	-3.52408e-25	-1.40874e-25	-5.95357e-25	3.51081e-23	-3.87066e-23	-1.43369e-23	300	200	0	10.8829	5.46443	-82.1362	2617.07	2357.1	-386.622	-282.302	168.137	0	9.71041	9.24666	-150.999	-21226	-142697	-7821.17	-1859.02	340.571	0
400	7	9.02671e-25	-1.07865e-24	2.57271e-24	2.47703e-22	3.02806e-22	4.94673e-23	300	610	0	-4.24341e-25	-1.74252e-25	-7.02795e-25	4.02412e-23	-4.60313e-23	-1.64246e-23	300	200	0	10.883	5.48808	-82.2372	2620.21	2337.33	-395.222	-282.578	168.138	0	9.4461	9.4133	-150.845	-21251.1	-142509	-7786.92	-1858.74	340.88	0
400	8	1.60903e-24	-1.58283e-24	4.03899e-24	3.76849e-22	4.67136e-22	4.54629e-23	300	610	0	-4.61457e-25	-1.96171e-25	-7.43924e-25	4.08243e-23	-4.92255e-23	-1.66497e-23	300	200	0	10.8754	5.51024	-82.268	2630.41	2315.36	-402.443	-282.856	168.026	0	9.12917	9.57266	-150.66	-21279.5	-142317	-7749.25	-1858.63	341.242	0
400	9	2.50392e-24	-2.13152e-24	5.75173e-24	5.23324e-22	6.56083e-22	2.90708e-23	300	610	0	-4.30323e-25	-1.93614e-25	-6.61194e-25	3.33731e-23	-4.45736e-23	-1.35886e-23	300	200	0	10.8573	5.5314	-82.2063	2647.34	2293.53	-407.848	-283.1	167.796	0	8.8022	9.6941	-150.516	-21316.9	-142168	-7708.86	-1858.54	341.625	0
401	0	3.54116e-24	-2.64384e-24	7.53794e-24	6.69565e-22	8.48667e-22	-5.46799e-24	300	610	0	-2.86938e-25	-1.49019e-25	-3.80195e-25	1.34929e-23	-2.72395e-23	-5.44673e-24	300	200	0	10.8296	5.55101	-82.0592	2670.1	2273.62	-411.755	-283.293	167.461	0	8.52319	9.76611	-150.51	-21356.1	-142108	-7667.49	-1858.18	341.892	0	20.0793	14.865	-232.736	-65065	-303743	-22434.2	-1305.09	279.565	0
401	1	4.61089e-24	-2.98666e-24	9.08154e-24	7.85074e-22	1.00764e-21	-6.44067e-23	300	610	0	2.19493e-26	-4.05544e-26	1.87379e-25	-2.38823e-23	8.55773e-24	9.84369e-24	300	200	0	10.7971	5.56722	-81.8709	2698.25	2257.59	-414.804	-283.425	167.043	0	8.34359	9.78368	-150.702	-21377.4	-142169	-7631.6	-1857.38	341.853	0
401	2	5.51531e-24	-2.96359e-24	9.8831e-24	8.23179e-22	1.07519e-21	-1.53562e-22	300	610	0	5.54639e-25	1.56505e-25	1.13569e-24	-8.39357e-23	6.90445e-23	3.43967e-23	300	200	0	10.7659	5.57874	-81.6933	2730.2	2248.17	-418.094	-283.48	166.58	0	8.28388	9.74624	-151.059	-21360	-142357	-7609.55	-1856.39	341.401	0
401	3	5.94466e-24	-2.30892e-24	9.22782e-24	7.18756e-22	9.69713e-22	-2.76784e-22	300	610	0	1.36612e-24	4.66793e-25	2.54957e-24	-1.7098e-22	1.5993e-22	6.99686e-23	300	200	0	10.7409	5.5865	-81.5509	2761.87	2246.72	-423.168	-283.45	166.133	0	8.32347	9.67394	-151.479	-21294.6	-142640	-7604.23	-1855.65	340.578	0
401	4	5.45871e-24	-6.91484e-25	6.17458e-24	3.88089e-22	5.8518e-22	-4.33705e-22	300	610	0	2.49423e-24	9.09673e-25	4.48e-24	-2.86919e-22	2.84842e-22	1.17329e-22	300	200	0	10.7264	5.59236	-81.4422	2787.97	2252	-431.138	-283.349	165.768	0	8.42356	9.6063	-151.859	-21184	-142961	-7610.64	-1855.41	339.499	0
401	5	3.48156e-24	2.26508e-24	-4.16261e-25	-2.67509e-22	-2.04975e-22	-6.167e-22	300	610	0	3.9391e-24	1.49133e-24	6.90856e-24	-4.29071e-22	4.43032e-22	1.75372e-22	300	200	0	10.7259	5.59579	-81.3654	2804.09	2261.25	-441.811	-283.209	165.537	0	8.55495	9.58682	-152.121	-21033.3	-143254	-7622.09	-1855.71	338.267	0
401	6	-6.79212e-25	6.93767e-24	-1.17932e-23	-1.3523e-21	-1.53677e-21	-8.07097e-22	300	610	0	5.6353e-24	2.19374e-24	9.6999e-24	-5.8734e-22	6.26298e-22	2.39958e-22	300	200	0	10.738	5.59466	-81.3342	2807.9	2271.66	-453.586	-283.07	165.477	0	8.69582	9.65481	-152.188	-20846.5	-143467	-7636.01	-1856.7	336.979	0
401	7	-7.77511e-24	1.3626e-23	-2.91355e-23	-2.95864e-21	-3.53446e-21	-9.70886e-22	300	610	0	7.4169e-24	2.96052e-24	1.25434e-23	-7.40818e-22	8.15177e-22	3.02533e-22	300	200	0	10.7559	5.58858	-81.3702	2799.25	2281.38	-463.951	-282.963	165.599	0	8.82588	9.8316	-152.044	-20633	-143580	-7652.37	-1858.33	335.704	0
401	8	-1.85045e-23	2.24332e-23	-5.32567e-23	-5.13899e-21	-6.27607e-21	-1.05443e-21	300	610	0	8.97759e-24	3.68026e-24	1.48879e-23	-8.5414e-22	9.74649e-22	3.48632e-22	300	200	0	10.7712	5.57882	-81.4819	2780.16	2289.86	-470.171	-282.897	165.88	0	8.93935	10.102	-151.788	-20408.8	-143606	-7670.23	-1860.09	334.456	0
401	9	-3.33288e-23	3.30996e-23	-8.41666e-23	-7.86557e-21	-9.74305e-21	-9.81088e-22	300	610	0	9.83042e-24	4.16892e-24	1.58785e-23	-8.74118e-22	1.04991e-21	3.56519e-22	300	200	0	10.7783	5.56769	-81.6535	2755.55	2297.09	-470.031	-282.868	166.253	0	9.04931	10.4113	-151.534	-20194.9	-143579	-7687.21	-1861.5	333.27	0
402	0	-5.22011e-23	4.47877e-23	-1.20474e-22	-1.09768e-20	-1.37527e-20	-6.50079e-22	300	610	0	9.27522e-24	4.15435e-24	1.43088e-23	-7.27605e-22	9.63088e-22	2.96305e-22	300	200	0	10.7748	5.55902	-81.8503	2732.59	2303.17	-462.801	-282.861	166.615	0	9.17181	10.6867	-151.317	-20011.2	-143532	-7700.6	-1862.55	332.246	0	20.1261	16.1368	-233.004	-64117.3	-305068	-23504.2	-1309.28	275.177	0
402	1	-7.42005e-23	5.58291e-23	-1.58641e-22	-1.41119e-20	-1.78748e-20	6.04407e-23	300	610	0	6.38623e-24	3.26754e-24	8.61139e-24	-3.21896e-22	6.12374e-22	1.30133e-22	300	200	0	10.7605	5.55594	-82.0335	2717.33	2308.67	-449.829	-282.857	166.875	0	9.30853	10.873	-151.112	-19871.6	-143492	-7707.61	-1863.57	331.503	0
402	2	-9.7077e-23	6.34561e-23	-1.92127e-22	-1.66384e-20	-2.13376e-20	1.2837e-21	300	610	0	3.71873e-26	1.04756e-24	-3.08366e-24	4.50493e-22	-1.24602e-22	-1.8587e-22	300	200	0	10.737	5.55864	-82.1778	2711.81	2314.96	-433.85	-282.83	167.001	0	9.44582	10.96	-150.882	-19787.3	-143476	-7704.85	-1864.92	331.144	0
402	3	-1.16735e-22	6.3563e-23	-2.10529e-22	-1.75824e-20	-2.29358e-20	3.14509e-21	300	610	0	-1.10133e-23	-3.03084e-24	-2.27851e-23	1.70048e-21	-1.38057e-21	-6.96946e-22	300	200	0	10.7073	5.56545	-82.2776	2714.91	2324.3	-417.511	-282.751	167.003	0	9.56924	10.9808	-150.628	-19769	-143490	-7691.06	-1866.61	331.244	0
402	4	-1.26719e-22	5.05682e-23	-1.98877e-22	-1.55783e-20	-2.09593e-20	5.73038e-21	300	610	0	-2.79493e-23	-9.49582e-24	-5.23267e-23	3.52192e-21	-3.27876e-21	-1.44132e-21	300	200	0	10.6765	5.57631	-82.3229	2724.16	2338.55	-402.563	-282.593	166.909	0	9.674	10.9807	-150.411	-19818.4	-143528	-7671.17	-1868.23	331.762	0
402	5	-1.17807e-22	1.74804e-23	-1.37371e-22	-8.86223e-21	-1.31754e-20	9.03864e-21	300	610	0	-5.16101e-23	-1.87711e-23	-9.28568e-23	5.9596e-21	-5.90034e-21	-2.43713e-21	300	200	0	10.6509	5.59439	-82.2769	2736.25	2356.99	-390.264	-282.353	166.743	0	9.76042	10.9779	-150.328	-19923.8	-143576	-7656.36	-1869.09	332.536	0
402	6	-7.78774e-23	-4.36931e-23	-1.9098e-24	4.65658e-21	3.09501e-21	1.29183e-20	300	610	0	-8.20606e-23	-3.10109e-23	-1.44095e-22	8.96358e-21	-9.23647e-21	-3.66372e-21	300	200	0	10.6352	5.62194	-82.0981	2747.4	2375.21	-381.687	-282.069	166.535	0	9.82537	10.9511	-150.455	-20067.8	-143627	-7659.57	-1868.62	333.381	0
402	7	7.72055e-24	-1.41031e-22	2.34091e-22	2.72039e-20	3.0752e-20	1.69873e-20	300	610	0	-1.18006e-22	-4.58688e-23	-2.03331e-22	1.23296e-20	-1.31236e-20	-5.03739e-21	300	200	0	10.6296	5.65677	-81.7752	2754.72	2387.61	-377.006	-281.803	166.314	0	9.85994	10.858	-150.813	-20236.4	-143676	-7687.53	-1866.68	334.182	0
402	8	1.54998e-22	-2.81082e-22	5.96021e-22	6.07789e-20	7.24784e-20	2.05419e-20	300	610	0	-1.56054e-22	-6.21991e-23	-2.64196e-22	1.56273e-20	-1.7163e-20	-6.38199e-21	300	200	0	10.6307	5.69534	-81.3299	2757.53	2391.27	-375.533	-281.598	166.095	0	9.85137	10.6727	-151.365	-20418.1	-143722	-7733.92	-1863.51	334.893	0
402	9	3.79014e-22	-4.66385e-22	1.10192e-21	1.06572e-19	1.30023e-19	2.24646e-20	300	610	0	-1.89871e-22	-7.77041e-23	-3.15272e-22	1.81224e-20	-2.06297e-20	-7.39723e-21	300	200	0	10.6315	5.7356	-80.8009	2756.93	2386.96	-377.061	-281.459	165.88	0	9.78665	10.4046	-152.046	-20599.9	-143765	-7781.54	-1859.53	335.484	0
403	0	6.90045e-22	-6.91965e-22	1.75332e-21	1.64119e-19	2.03146e-19	2.11503e-20	300	610	0	-2.09315e-22	-8.85585e-23	-3.38731e-22	1.8704e-20	-2.23813e-20	-7.62908e-21	300	200	0	10.6224	5.77495	-80.2362	2754.47	2377.31	-381.964	-281.371	165.671	0	9.66275	10.0806	-152.81	-20767.7	-143803	-7812.87	-1855.06	335.906	0	20.1261	16.1368	-233.004	-64117.3	-305068	-23504.2	-1309.28	275.177	0
403	1	1.08792e-21	-9.40822e-22	2.52271e-21	2.30176e-19	2.88202e-19	1.44786e-20	300	610	0	-1.99729e-22	-8.90733e-23	-3.09291e-22	1.58371e-20	-2.07867e-20	-6.45031e-21	300	200	0	10.5982	5.80879	-79.692	2752.01	2364.81	-389.698	-281.326	165.467	0	9.49291	9.72983	-153.625	-20913.7	-143833	-7819.26	-1850.27	336.135	0
403	2	1.55434e-21	-1.17856e-21	3.33777e-21	2.97338e-19	3.76375e-19	-1.27776e-22	300	610	0	-1.41638e-22	-7.14979e-23	-1.93951e-22	7.56671e-21	-1.37028e-20	-3.06254e-21	300	200	0	10.5626	5.83203	-79.2286	2752.42	2349.85	-398.537	-281.341	165.26	0	9.29364	9.39283	-154.423	-21036.8	-143853	-7802.89	-1845.55	336.229	0
403	3	2.04326e-21	-1.34766e-21	4.06325e-21	3.52494e-19	4.51685e-19	-2.55058e-20	300	610	0	-1.12321e-23	-2.61033e-23	4.68772e-23	-8.38692e-21	1.45959e-21	3.46479e-21	300	200	0	10.5237	5.84265	-78.9019	2758.74	2329.99	-407.224	-281.47	165.036	0	9.07426	9.12121	-155.092	-21136.2	-143852	-7772.99	-1841.53	336.282	0
403	4	2.46993e-21	-1.36231e-21	4.48247e-21	3.7533e-19	4.89006e-19	-6.43562e-20	300	610	0	2.17909e-22	5.82635e-23	4.56023e-22	-3.43956e-20	2.75285e-20	1.40992e-20	300	200	0	10.4905	5.84378	-78.7483	2772.11	2301.53	-415.758	-281.774	164.798	0	8.84958	8.96125	-155.576	-21206.4	-143828	-7740.45	-1838.49	336.309	0
403	5	2.69984e-21	-1.1053e-21	4.28211e-21	3.37217e-19	4.52515e-19	-1.18583e-19	300	610	0	5.71263e-22	1.92919e-22	1.07308e-21	-7.24994e-20	6.7161e-20	2.96716e-20	300	200	0	10.472	5.84072	-78.7748	2790.08	2262.66	-424.448	-282.277	164.582	0	8.65196	8.93805	-155.92	-21242	-143786	-7714.6	-1836.18	336.237	0
403	6	2.53986e-21	-4.29078e-22	3.04567e-21	2.01002e-19	2.95211e-19	-1.88307e-19	300	610	0	1.06738e-21	3.87117e-22	1.92379e-21	-1.23739e-19	1.22166e-19	5.06036e-20	300	200	0	10.4748	5.83663	-78.9593	2807.47	2216.17	-433.408	-282.933	164.444	0	8.52079	9.04536	-156.188	-21243.2	-143741	-7701.85	-1834.31	336.011	0
403	7	1.73494e-21	8.36028e-22	2.63576e-22	-7.75956e-20	-3.96006e-20	-2.7053e-19	300	610	0	1.70894e-21	6.44608e-22	3.00448e-21	-1.87199e-19	1.92502e-19	7.65166e-20	300	200	0	10.4981	5.83066	-79.2644	2819.41	2170.04	-442.789	-283.623	164.43	0	8.48432	9.24617	-156.39	-21213.8	-143705	-7703.9	-1832.89	335.647	0
403	8	-2.4806e-23	2.86303e-21	-4.62991e-21	-5.46063e-19	-6.13719e-19	-3.57439e-19	300	610	0	2.4704e-21	9.58785e-22	4.26108e-21	-2.58755e-19	2.74918e-19	1.0572e-19	300	200	0	10.5338	5.81795	-79.6543	2823.71	2134.32	-452.384	-284.205	164.55	0	8.54661	9.48887	-156.475	-21160.1	-143682	-7716.38	-1832.25	335.23	0
403	9	-3.08035e-21	5.79487e-21	-1.2181e-20	-1.24762e-18	-1.48501e-18	-4.34477e-19	300	610	0	3.28252e-21	1.30641e-21	5.56306e-21	-3.29554e-19	3.61253e-19	1.34589e-19	300	200	0	10.5717	5.79317	-80.0953	2820.71	2116.9	-461.035	-284.57	164.783	0	8.68154	9.73421	-156.358	-21090.5	-143661	-7730.5	-1832.8	334.886	0
404	0	-7.75604e-21	9.69248e-21	-2.27884e-20	-2.20912e-18	-2.69248e-18	-4.78373e-19	300	610	0	4.01434e-21	1.64012e-21	6.67397e-21	-3.84356e-19	4.36503e-19	1.56892e-19	300	200	0	10.6051	5.75532	-80.543	2812.22	2121.13	-467.279	-284.665	165.084	0	8.84529	9.96932	-155.986	-21017.1	-143621	-7738.3	-1834.73	334.737	0	19.5512	15.5496	-234.645	-65211.2	-307262	-22855.9	-1309.48	277.915	0
404	1	-1.428e-20	1.44616e-20	-3.65122e-20	-3.42333e-18	-4.23428e-18	-4.55521e-19	300	610	0	4.45475e-21	1.88043e-21	7.2222e-21	-3.99968e-19	4.76868e-19	1.6315e-19	300	200	0	10.6308	5.70791	-80.9414	2799.78	2145.92	-470.507	-284.488	165.41	0	8.99849	10.1889	-155.387	-20956.7	-143541	-7737.17	-1837.76	334.867	0
404	2	-2.26659e-20	1.97577e-20	-5.28103e-20	-4.8253e-18	-6.03786e-18	-3.21316e-19	300	610	0	4.29697e-21	1.90845e-21	6.6781e-21	-3.44184e-19	4.48186e-19	1.40201e-19	300	200	0	10.6477	5.6559	-81.2497	2783.43	2186.93	-470.843	-284.084	165.742	0	9.11814	10.3733	-154.609	-20923.1	-143411	-7729.95	-1841.57	335.329	0
404	3	-3.2551e-20	2.48719e-20	-7.02062e-20	-6.26311e-18	-7.92274e-18	-2.12675e-20	300	610	0	3.13151e-21	1.56146e-21	4.34694e-21	-1.75787e-19	3.05364e-19	7.12141e-20	300	200	0	10.6578	5.60415	-81.4605	2762.76	2238.04	-468.253	-283.526	166.085	0	9.19933	10.4998	-153.662	-20914.7	-143241	-7722.18	-1846.18	336.109	0
404	4	-4.29941e-20	2.86093e-20	-8.59041e-20	-7.46511e-18	-9.55816e-18	5.05011e-19	300	610	0	4.55093e-22	6.34137e-22	-6.09006e-22	1.53554e-19	-6.36644e-21	-6.35404e-20	300	200	0	10.6657	5.55669	-81.5828	2738.36	2293.01	-462.512	-282.893	166.435	0	9.24893	10.5691	-152.575	-20917.7	-143051	-7718.39	-1851.58	337.098	0
404	5	-5.22421e-20	2.91772e-20	-9.53936e-20	-8.00772e-18	-1.04206e-17	1.31563e-18	300	610	0	-4.29432e-21	-1.11023e-21	-9.10248e-21	6.94528e-19	-5.47232e-19	-2.8474e-19	300	200	0	10.6774	5.51655	-81.6231	2712.27	2347.36	-453.965	-282.242	166.771	0	9.27527	10.6054	-151.455	-20920.1	-142868	-7720.61	-1857.3	338.127	0
404	6	-5.74937e-20	2.41146e-20	-9.21171e-20	-7.29095e-18	-9.75971e-18	2.45272e-18	300	610	0	-1.16644e-20	-3.91394e-21	-2.19874e-20	1.49141e-18	-1.37447e-18	-6.10422e-19	300	200	0	10.698	5.48632	-81.5933	2687.14	2398.81	-444.005	-281.6	167.067	0	9.28793	10.6287	-150.442	-20920.4	-142710	-7730.76	-1862.6	339.059	0
404	7	-5.47054e-20	1.03088e-20	-6.73166e-20	-4.53238e-18	-6.58644e-18	3.92181e-18	300	610	0	-2.20641e-20	-7.97875e-21	-3.98385e-20	2.56814e-18	-2.52825e-18	-1.05029e-18	300	200	0	10.7296	5.46867	-81.5204	2664.36	2445.97	-434.828	-280.996	167.317	0	9.30308	10.6419	-149.635	-20922.6	-142585	-7752.84	-1866.88	339.824	0
404	8	-3.85117e-20	-1.58411e-20	-1.02223e-20	1.20539e-18	2.98562e-19	5.66372e-18	300	610	0	-3.55769e-20	-1.33941e-20	-6.26254e-20	3.90834e-18	-4.01072e-18	-1.59756e-18	300	200	0	10.7696	5.46728	-81.4325	2643.7	2486.83	-428.521	-280.461	167.535	0	9.33505	10.6405	-149.063	-20926.9	-142490	-7790.71	-1869.91	340.39	0
404	9	-2.36053e-21	-5.80381e-20	9.12002e-20	1.0935e-17	1.22116e-17	7.51892e-18	300	610	0	-5.17019e-20	-2.00354e-20	-8.92718e-20	5.42885e-18	-5.75746e-18	-2.21812e-18	300	200	0	10.8122	5.48487	-81.3502	2625.04	2519.04	-426.032	-280.035	167.732	0	9.38011	10.6229	-148.674	-20927.8	-142424	-7843.62	-1871.96	340.763	0
405	0	6.1006e-20	-1.19395e-19	2.4869e-19	2.559e-17	3.03994e-17	9.18648e-18	300	610	0	-6.90266e-20	-2.74317e-20	-1.17105e-19	6.94769e-18	-7.60163e-18	-2.83749e-18	300	200	0	10.8529	5.51913	-81.2911	2609.29	2541.08	-427.135	-279.741	167.902	0	9.41458	10.5879	-148.399	-20917.6	-142390	-7905.61	-1873.5	340.955	0	20.2204	15.563	-231.33	-64241.7	-302601	-23338.1	-1308.09	277.705	0
405	1	1.58567e-19	-2.01354e-19	4.7104e-19	4.57725e-17	5.57292e-17	1.01819e-17	300	610	0	-8.48453e-20	-3.46077e-20	-1.41232e-19	8.14866e-18	-9.23284e-18	-3.32636e-18	300	200	0	10.8909	5.5626	-81.2649	2598.51	2552.71	-431.272	-279.588	168.024	0	9.41095	10.5247	-148.258	-20889.4	-142382	-7968.41	-1874.37	340.899	0
405	2	2.95372e-19	-3.02149e-19	7.60089e-19	7.1384e-17	8.82285e-17	9.80173e-18	300	610	0	-9.47644e-20	-3.99123e-20	-1.53908e-19	8.54773e-18	-1.01554e-17	-3.48685e-18	300	200	0	10.9287	5.60664	-81.2664	2595.36	2554.73	-438.039	-279.564	168.064	0	9.3619	10.4137	-148.362	-20841.2	-142395	-8024.04	-1873.78	340.475	0
405	3	4.72064e-19	-4.14805e-19	1.10521e-18	1.01127e-16	1.26458e-16	7.10805e-18	300	610	0	-9.23657e-20	-4.0862e-20	-1.4404e-19	7.46932e-18	-9.65409e-18	-3.04295e-18	300	200	0	10.966	5.6441	-81.2904	2600.56	2547.69	-446.958	-279.659	168.009	0	9.29383	10.2457	-148.762	-20778.8	-142429	-8066.25	-1871.43	339.678	0
405	4	6.8149e-19	-5.24728e-19	1.47629e-18	1.31888e-16	1.66727e-16	9.49021e-19	300	610	0	-6.90401e-20	-3.40404e-20	-9.70087e-20	4.04479e-18	-6.78026e-18	-1.63987e-18	300	200	0	10.9965	5.66968	-81.3406	2611.32	2531.53	-456.858	-279.877	167.897	0	9.25005	10.0388	-149.353	-20710.1	-142493	-8090.85	-1868.07	338.666	0
405	5	9.04423e-19	-6.07103e-19	1.81557e-18	1.5804e-16	2.02193e-16	-9.96003e-18	300	610	0	-1.41539e-20	-1.51169e-20	4.90878e-21	-2.75017e-18	-3.75881e-19	1.14052e-18	300	200	0	11.0105	5.68085	-81.4132	2623.38	2507.47	-465.738	-280.201	167.777	0	9.25464	9.82759	-149.94	-20636.1	-142595	-8095.95	-1865.02	337.629	0
405	6	1.10462e-18	-6.24486e-19	2.02918e-18	1.70755e-16	2.2195e-16	-2.68685e-17	300	610	0	8.42435e-20	2.09309e-20	1.81154e-19	-1.39982e-17	1.08411e-17	5.73989e-18	300	200	0	11.0013	5.67906	-81.489	2633.78	2479.58	-471.788	-280.572	167.679	0	9.29361	9.64082	-150.35	-20552.4	-142737	-8084.27	-1863.37	336.697	0
405	7	1.22376e-18	-5.25222e-19	1.97993e-18	1.57461e-16	2.10287e-16	-5.07055e-17	300	610	0	2.37915e-19	7.92878e-20	4.50127e-19	-3.06589e-17	2.81024e-17	1.25492e-17	300	200	0	10.9671	5.66752	-81.559	2640.99	2454	-474.265	-280.911	167.619	0	9.33027	9.49627	-150.516	-20459.7	-142910	-8063.84	-1863.47	335.931	0
405	8	1.1772e-18	-2.43661e-19	1.4837e-18	1.01686e-16	1.46397e-16	-8.16501e-17	300	610	0	4.55856e-19	1.64345e-19	8.24607e-19	-5.32789e-17	5.22971e-17	2.17903e-17	300	200	0	10.9094	5.64847	-81.6393	2644.7	2436.13	-473.133	-281.16	167.605	0	9.34068	9.4041	-150.514	-20368.9	-143095	-8044.19	-1864.71	335.329	0
405	9	8.52121e-19	2.96578e-19	3.12955e-19	-1.64073e-17	4.91618e-18	-1.1854e-16	300	610	0	7.40388e-19	2.78204e-19	1.30494e-18	-8.15732e-17	8.35339e-17	3.33444e-17	300	200	0	10.8334	5.62528	-81.7522	2646.28	2427.67	-468.806	-281.305	167.631	0	9.33594	9.3709	-150.494	-20298.6	-143270	-8030.55	-1866	334.88	0
406	0	1.10015e-19	1.1747e-18	-1.7882e-18	-2.18402e-16	-2.42178e-16	-1.5812e-16	300	610	0	1.08174e-18	4.18546e-19	1.86976e-18	-1.13869e-16	1.20541e-16	4.65259e-17	300	200	0	10.7509	5.60541	-81.9026	2647.85	2425.39	-462.47	-281.387	167.671	0	9.34892	9.40528	-150.545	-20268.1	-143418	-8020.81	-1866.66	334.632	0	20.2204	15.563	-231.33	-64241.7	-302601	-23338.1	-1308.09	277.705	0
406	1	-1.20353e-18	2.45842e-18	-5.07188e-18	-5.24439e-16	-6.21723e-16	-1.94173e-16	300	610	0	1.45112e-18	5.75848e-19	2.46443e-18	-1.46429e-16	1.59911e-16	5.98042e-17	300	200	0	10.6771	5.59863	-82.0797	2650.29	2422.49	-455.7	-281.486	167.711	0	9.40518	9.51279	-150.65	-20288.6	-143529	-8008.6	-1866.73	334.674	0
406	2	-3.23857e-18	4.18136e-18	-9.73137e-18	-9.47971e-16	-1.15293e-15	-2.16614e-16	300	610	0	1.79268e-18	7.30029e-19	2.98768e-18	-1.72694e-16	1.95227e-16	7.04976e-17	300	200	0	10.6248	5.61186	-82.2821	2653.2	2413.14	-449.487	-281.672	167.755	0	9.51237	9.68175	-150.747	-20358.6	-143598	-7989.46	-1866.58	335.051	0
406	3	-6.10651e-18	6.31096e-18	-1.58176e-17	-1.48803e-15	-1.83778e-15	-2.10727e-16	300	610	0	2.01499e-18	8.46809e-19	3.27821e-18	-1.82566e-16	2.16166e-16	7.44775e-17	300	200	0	10.6017	5.64519	-82.5209	2656.23	2396.72	-443.731	-281.956	167.811	0	9.66585	9.87739	-150.785	-20467.6	-143616	-7963.29	-1866.45	335.74	0
406	4	-9.82837e-18	8.70625e-18	-2.31232e-17	-2.11879e-15	-2.64782e-15	-1.56789e-16	300	610	0	1.98382e-18	8.74323e-19	3.10375e-18	-1.61879e-16	2.07761e-16	6.59557e-17	300	200	0	10.6099	5.69171	-82.7893	2659.83	2377.02	-437.577	-282.288	167.872	0	9.85295	10.0523	-150.758	-20598.8	-143584	-7932.66	-1866.42	336.635	0
406	5	-1.42637e-17	1.1067e-17	-3.10346e-17	-2.77648e-15	-3.50765e-15	-3.04652e-17	300	610	0	1.51822e-18	7.40874e-19	2.1567e-18	-9.23292e-17	1.50059e-16	3.7457e-17	300	200	0	10.6443	5.74209	-83.0497	2664.91	2359.06	-430.218	-282.595	167.912	0	10.06	10.1633	-150.732	-20727.6	-143525	-7900.46	-1866.18	337.513	0
406	6	-1.90201e-17	1.2878e-17	-3.83594e-17	-3.34464e-15	-4.27575e-15	1.95565e-16	300	610	0	3.93599e-19	3.55136e-19	6.22869e-20	4.77825e-17	1.85831e-17	-1.98776e-17	300	200	0	10.694	5.78959	-83.2474	2672.89	2347.63	-421.278	-282.799	167.892	0	10.2804	10.1905	-150.834	-20824.1	-143467	-7868.82	-1865.16	338.06	0
406	7	-2.33487e-17	1.33574e-17	-4.31448e-17	-3.63927e-15	-4.72506e-15	5.48142e-16	300	610	0	-1.64405e-18	-3.89411e-19	-3.59339e-18	2.81567e-16	-2.13944e-16	-1.15476e-16	300	200	0	10.7467	5.8306	-83.3285	2685.29	2345.73	-410.877	-282.85	167.775	0	10.5087	10.1554	-151.167	-20866.3	-143434	-7840.01	-1862.84	338.035	0
406	8	-2.60356e-17	1.14214e-17	-4.25211e-17	-3.39705e-15	-4.52671e-15	1.0477e-15	300	610	0	-4.84718e-18	-1.60364e-18	-9.20649e-18	6.29797e-16	-5.74009e-16	-2.57803e-16	300	200	0	10.7932	5.86283	-83.2622	2702.44	2352.02	-399.972	-282.752	167.543	0	10.7339	10.1046	-151.701	-20852.1	-143427	-7818.77	-1859.46	337.456	0
406	9	-2.531e-17	5.68567e-18	-3.2619e-17	-2.27133e-15	-3.24305e-15	1.69932e-15	300	610	0	-9.41316e-18	-3.38297e-18	-1.70601e-17	1.10487e-15	-1.08123e-15	-4.5189e-16	300	200	0	10.8289	5.88358	-83.0569	2722.68	2361.63	-390.386	-282.566	167.219	0	10.9423	10.0658	-152.265	-20795.3	-143435	-7811.92	-1856.01	336.573	0
407	0	-1.87997e-17	-5.4693e-18	-8.63244e-18	1.57599e-16	-3.37911e-16	2.48029e-15	300	610	0	-1.54027e-17	-5.77622e-18	-2.71821e-17	1.70203e-15	-1.73922e-15	-6.95754e-16	300	200	0	10.8538	5.88919	-82.754	2743.15	2370.47	-383.688	-282.355	166.852	0	11.1169	10.038	-152.675	-20713.6	-143447	-7822.29	-1853.56	335.672	0	21.4351	15.9752	-234.022	-64638.5	-305474	-23638.5	-1305.32	276.206	0
407	1	-3.57789e-18	-2.37367e-17	3.4877e-17	4.3495e-15	4.78501e-15	3.32428e-15	300	610	0	-2.26262e-17	-8.74095e-18	-3.91503e-17	2.38773e-15	-2.523e-15	-9.75626e-16	300	200	0	10.8701	5.87817	-82.4116	2761.25	2377.5	-380.052	-282.151	166.494	0	11.2389	10.0149	-152.849	-20624.1	-143457	-7844.37	-1852.56	334.931	0
407	2	2.36389e-17	-5.05867e-17	1.0332e-16	1.07385e-14	1.27029e-14	4.10288e-15	300	610	0	-3.0498e-17	-1.20849e-17	-5.1848e-17	3.08521e-15	-3.36302e-15	-1.26009e-15	300	200	0	10.8806	5.85339	-82.0842	2775.96	2383.01	-378.497	-281.969	166.182	0	11.2965	10.0025	-152.813	-20541.1	-143466	-7867.43	-1852.83	334.42	0
407	3	6.60746e-17	-8.67963e-17	2.00935e-16	1.96238e-14	2.38403e-14	4.60627e-15	300	610	0	-3.78649e-17	-1.53949e-17	-6.31814e-17	3.65856e-15	-4.12667e-15	-1.49355e-15	300	200	0	10.8878	5.81889	-81.8031	2787.57	2386.62	-377.899	-281.825	165.923	0	11.2807	10.0204	-152.63	-20471.1	-143470	-7880.61	-1853.98	334.122	0
407	4	1.2618e-16	-1.31776e-16	3.29049e-16	3.10086e-14	3.82675e-14	4.52664e-15	300	610	0	-4.28263e-17	-1.79596e-17	-6.97916e-17	3.89711e-15	-4.59915e-15	-1.5899e-15	300	200	0	10.893	5.77802	-81.5745	2795.58	2387.97	-377.617	-281.727	165.73	0	11.1738	10.0922	-152.372	-20413.4	-143472	-7876.4	-1855.59	333.971	0
407	5	2.04556e-16	-1.82683e-16	4.83642e-16	4.43799e-14	5.54252e-14	3.44946e-15	300	610	0	-4.25747e-17	-1.8696e-17	-6.68162e-17	3.5039e-15	-4.46721e-15	-1.42778e-15	300	200	0	10.894	5.73377	-81.3905	2797.68	2387.52	-377.761	-281.666	165.626	0	10.9583	10.2225	-152.103	-20370.1	-143484	-7853.17	-1857.34	333.923	0
407	6	2.98454e-16	-2.33342e-16	6.5223e-16	5.84333e-14	7.37738e-14	8.60647e-16	300	610	0	-3.33086e-17	-1.61001e-17	-4.77857e-17	2.0934e-15	-3.31139e-15	-8.49736e-16	300	200	0	10.8872	5.68767	-81.24	2791.87	2385.76	-379.209	-281.633	165.634	0	10.6444	10.3857	-151.872	-20349.8	-143522	-7815.1	-1859.02	333.994	0
407	7	3.99881e-16	-2.73065e-16	8.10202e-16	7.07591e-14	9.03891e-14	-3.82048e-15	300	610	0	-1.02852e-17	-8.24639e-18	-4.77742e-18	-7.93945e-16	-6.1442e-16	3.31846e-16	300	200	0	10.8698	5.64057	-81.1216	2779.46	2383.67	-382.822	-281.616	165.737	0	10.2817	10.5391	-151.679	-20351.3	-143593	-7769.25	-1860.69	334.174	0
407	8	4.93368e-16	-2.8553e-16	9.16951e-16	7.75241e-14	1.00544e-13	-1.117e-14	300	610	0	3.18916e-17	7.12339e-18	7.10167e-17	-5.65121e-15	4.20376e-15	2.31813e-15	300	200	0	10.8427	5.59563	-81.0471	2764.36	2383.99	-388.327	-281.585	165.892	0	9.93473	10.6439	-151.483	-20355.8	-143692	-7723.12	-1862.57	334.377	0
407	9	5.53662e-16	-2.48001e-16	9.12473e-16	7.32144e-14	9.73569e-14	-2.16367e-14	300	610	0	9.86355e-17	3.23786e-17	1.88117e-16	-1.29275e-14	1.17122e-14	5.29214e-15	300	200	0	10.8113	5.55783	-81.0229	2749.54	2390.21	-394.439	-281.5	166.065	0	9.65022	10.6783	-151.243	-20344.2	-143805	-7684.24	-1864.82	334.513	0
408	0	5.43718e-16	-1.313e-16	7.15469e-16	5.05366e-14	7.16252e-14	-3.53543e-14	300	610	0	1.94268e-16	6.95901e-17	3.52779e-16	-2.29022e-14	2.23428e-14	9.36735e-15	300	200	0	10.7836	5.53021	-81.0392	2735.12	2403.96	-400.031	-281.336	166.249	0	9.44982	10.6424	-150.936	-20311.8	-143908	-7660.58	-1867.44	334.572	0	20.3012	15.5087	-231.758	-63951	-303930	-23033.9	-1311.41	275.938	0
408	1	4.13674e-16	9.89014e-17	2.24461e-16	6.13923e-16	1.2018e-14	-5.18819e-14	300	610	0	3.20316e-16	1.19881e-16	5.66016e-16	-3.55019e-14	3.61991e-14	1.45128e-14	300	200	0	10.7634	5.51222	-81.08	2719.39	2422.91	-404.851	-281.117	166.46	0	9.34138	10.553	-150.556	-20263.5	-143977	-7658.27	-1870.3	334.592	0
408	2	1.0171e-16	4.78778e-16	-6.76083e-16	-8.63427e-14	-9.41477e-14	-6.98694e-14	300	610	0	4.73124e-16	1.82491e-16	8.19524e-16	-5.00544e-14	5.27928e-14	2.04527e-14	300	200	0	10.7487	5.50237	-81.1271	2701.43	2440.34	-409.163	-280.92	166.701	0	9.32424	10.424	-150.148	-20208.2	-144004	-7678.06	-1873.08	334.588	0
408	3	-4.61972e-16	1.04021e-15	-2.10218e-15	-2.1968e-13	-2.59276e-13	-8.66662e-14	300	610	0	6.40792e-16	2.53545e-16	1.0905e-15	-6.49857e-14	7.07063e-14	2.65427e-14	300	200	0	10.7365	5.50064	-81.1655	2682.58	2448.27	-412.797	-280.836	166.949	0	9.38981	10.258	-149.772	-20157.4	-143993	-7714.5	-1875.42	334.588	0
408	4	-1.34658e-15	1.80098e-15	-4.14665e-15	-4.06036e-13	-4.92716e-13	-9.79089e-14	300	610	0	7.99534e-16	3.24552e-16	1.33568e-15	-7.74795e-14	8.72008e-14	3.16309e-14	300	200	0	10.7279	5.50688	-81.1904	2665.4	2442.69	-414.713	-280.914	167.171	0	9.51893	10.0676	-149.437	-20123.3	-143948	-7758.11	-1877.27	334.661	0
408	5	-2.60591e-15	2.75072e-15	-6.84267e-15	-6.45964e-13	-7.96559e-13	-9.71601e-14	300	610	0	9.09834e-16	3.80751e-16	1.48513e-15	-8.31432e-14	9.7807e-14	3.39214e-14	300	200	0	10.7278	5.51931	-81.199	2651.98	2425.65	-413.685	-281.127	167.34	0	9.67807	9.8911	-149.126	-20113.1	-143858	-7798.6	-1878.67	334.873	0
408	6	-4.25587e-15	3.83218e-15	-1.01129e-14	-9.29314e-13	-1.15985e-12	-7.57102e-14	300	610	0	9.13009e-16	3.99543e-16	1.43711e-15	-7.57529e-14	9.59723e-14	3.08711e-14	300	200	0	10.7408	5.53642	-81.1821	2643.04	2402.94	-409.277	-281.401	167.443	0	9.8247	9.77425	-148.88	-20130.8	-143714	-7828.54	-1879.3	335.216	0
408	7	-6.24309e-15	4.91847e-15	-1.37036e-14	-1.22943e-12	-1.5512e-12	-2.2703e-14	300	610	0	7.29205e-16	3.49375e-16	1.05557e-15	-4.71906e-14	7.28798e-14	1.91643e-14	300	200	0	10.7672	5.55879	-81.1372	2638.44	2380.85	-401.957	-281.656	167.482	0	9.92091	9.739	-148.818	-20178.7	-143529	-7844.48	-1878.46	335.594	0
408	8	-8.40482e-15	5.78791e-15	-1.71072e-14	-1.49648e-12	-1.9102e-12	7.4199e-14	300	610	0	2.58306e-16	1.89671e-16	1.73092e-16	1.22728e-14	1.76028e-14	-5.17118e-15	300	200	0	10.8014	5.58797	-81.0788	2637.73	2364.29	-392.653	-281.84	167.467	0	9.94577	9.7715	-149.067	-20250.9	-143331	-7845.32	-1875.52	335.851	0
408	9	-1.04218e-14	6.0999e-15	-1.94796e-14	-1.65062e-12	-2.13849e-12	2.27352e-13	300	610	0	-6.14281e-16	-1.2743e-16	-1.39768e-15	1.13151e-13	-8.21894e-14	-4.6425e-14	300	200	0	10.8327	5.62486	-81.0243	2639.24	2356.58	-382.953	-281.915	167.427	0	9.89861	9.83246	-149.677	-20329.3	-143146	-7832.74	-1870.36	335.821	0
409	0	-1.17687e-14	5.37762e-15	-1.95664e-14	-1.57645e-12	-2.0921e-12	4.46583e-13	300	610	0	-2.00457e-15	-6.52532e-16	-3.83986e-15	2.65143e-13	-2.38713e-13	-1.0855e-13	300	200	0	10.8521	5.66861	-80.9854	2640.56	2359.36	-375.405	-281.867	167.395	0	9.78881	9.87209	-150.582	-20389.9	-142984	-7814.31	-1863.55	335.407	0	20.3012	15.5087	-231.758	-63951	-303930	-23033.9	-1311.41	275.938	0
409	1	-1.1671e-14	3.00625e-15	-1.566e-14	-1.12053e-12	-1.57759e-12	7.3528e-13	300	610	0	-4.007e-15	-1.43052e-15	-7.29124e-15	4.74518e-13	-4.61449e-13	-1.94093e-13	300	200	0	10.8598	5.7155	-80.971	2641.31	2371.81	-372.673	-281.708	167.38	0	9.6217	9.84247	-151.607	-20414.5	-142860	-7802.49	-1856.31	334.654	0
409	2	-9.08091e-15	-1.74162e-15	-5.61837e-15	-9.52103e-14	-3.55575e-13	1.08493e-12	300	610	0	-6.65885e-15	-2.48701e-15	-1.17822e-14	7.40281e-13	-7.53161e-13	-3.02628e-13	300	200	0	10.8619	5.75877	-80.9871	2643.34	2390.63	-375.956	-281.481	167.361	0	9.40398	9.71576	-152.52	-20398.3	-142785	-7807.5	-1850.17	333.742	0
409	3	-2.69291e-15	-9.63833e-15	1.30119e-14	1.70785e-12	1.84358e-12	1.4681e-12	300	610	0	-9.89035e-15	-3.80882e-15	-1.715e-14	1.04901e-12	-1.10435e-12	-4.28645e-13	300	200	0	10.8606	5.79094	-81.033	2648.01	2410.46	-384.114	-281.253	167.322	0	9.16479	9.50573	-153.116	-20353.4	-142767	-7831.39	-1846.41	332.928	0
409	4	8.97601e-15	-2.13742e-14	4.27168e-14	4.48973e-12	5.28623e-12	1.8301e-12	300	610	0	-1.34599e-14	-5.31801e-15	-2.29297e-14	1.36844e-12	-1.48616e-12	-5.58939e-13	300	200	0	10.8538	5.80627	-81.1017	2654.66	2425.39	-394.374	-281.094	167.268	0	8.95745	9.26726	-153.299	-20303.2	-142805	-7868.46	-1845.55	332.441	0
409	5	2.74102e-14	-3.7354e-14	8.5524e-14	8.39717e-12	1.01778e-11	2.08022e-12	300	610	0	-1.68772e-14	-6.84012e-15	-2.82275e-14	1.64025e-12	-1.84206e-12	-6.6965e-13	300	200	0	10.8401	5.80103	-81.1791	2661.23	2432.19	-404.154	-281.039	167.218	0	8.83181	9.06116	-153.111	-20266.7	-142889	-7909.96	-1847.24	332.366	0
409	6	5.37884e-14	-5.74013e-14	1.42243e-13	1.3452e-11	1.6575e-11	2.08388e-12	300	610	0	-1.93212e-14	-8.0691e-15	-3.15884e-14	1.77288e-12	-2.07908e-12	-7.23346e-13	300	200	0	10.82	5.77332	-81.2544	2665.08	2431.95	-412.05	-281.07	167.201	0	8.80454	8.91377	-152.632	-20246.9	-142999	-7949.26	-1850.88	332.652	0
409	7	8.85136e-14	-8.0366e-14	2.11396e-13	1.94543e-11	2.42645e-11	1.65811e-12	300	610	0	-1.95653e-14	-8.53338e-15	-3.08836e-14	1.63592e-12	-2.0602e-12	-6.66741e-13	300	200	0	10.7937	5.72425	-81.3355	2663.05	2428.44	-417.247	-281.143	167.258	0	8.85444	8.8068	-151.877	-20235.6	-143106	-7983.88	-1856.25	333.236	0
409	8	1.30556e-13	-1.03643e-13	2.87837e-13	2.58598e-11	3.2607e-11	5.73763e-13	300	610	0	-1.59327e-14	-7.57136e-15	-2.32535e-14	1.05848e-12	-1.60015e-12	-4.30031e-13	300	200	0	10.762	5.66057	-81.4403	2653.27	2425.39	-419.414	-281.219	167.421	0	8.94096	8.70718	-150.826	-20225.4	-143180	-8013.58	-1863.3	334.097	0
409	9	1.76606e-13	-1.22636e-13	3.61101e-13	3.16383e-11	4.03554e-11	-1.4312e-12	300	610	0	-6.31079e-15	-4.32811e-15	-5.16066e-15	-1.65339e-13	-4.68171e-13	7.08484e-14	300	200	0	10.7286	5.59539	-81.5755	2638.1	2425.09	-419.497	-281.272	167.661	0	9.0226	8.6084	-149.547	-20215.7	-143202	-8037.48	-1871.57	335.18	0
410	0	2.20078e-13	-1.3024e-13	4.13648e-13	3.51281e-11	4.54637e-11	-4.62162e-12	300	610	0	1.17331e-14	2.21031e-15	2.73779e-14	-2.25962e-12	1.59773e-12	9.27325e-13	300	200	0	10.6993	5.54315	-81.7271	2623.48	2427.79	-419.289	-281.294	167.9	0	9.06414	8.53637	-148.216	-20210.3	-143175	-8052.67	-1879.99	336.357	0	19.497	14.6952	-229.194	-63541.3	-301161	-22271.1	-1314	277.238	0
410	1	2.50051e-13	-1.16457e-13	4.19266e-13	3.39133e-11	4.49208e-11	-9.21227e-12	300	610	0	4.06833e-14	1.31241e-14	7.82943e-14	-5.43359e-12	4.85959e-12	2.22468e-12	300	200	0	10.681	5.51246	-81.8605	2615.24	2431.65	-419.913	-281.295	168.052	0	9.04446	8.51967	-147.031	-20214.1	-143123	-8055.13	-1887.42	337.481	0
410	2	2.50331e-13	-6.8337e-14	3.42095e-13	2.47681e-11	3.46615e-11	-1.52864e-11	300	610	0	8.25995e-14	2.93847e-14	1.50616e-13	-9.82726e-12	9.52516e-12	4.01982e-12	300	200	0	10.6808	5.50351	-81.9267	2616.74	2434.29	-421.487	-281.287	168.06	0	8.96037	8.56256	-146.168	-20230.8	-143076	-8041.38	-1892.85	338.408	0
410	3	1.98908e-13	2.95285e-14	1.36935e-13	3.72603e-12	9.63026e-12	-2.26811e-11	300	610	0	1.38375e-13	5.15731e-14	2.45172e-13	-1.54312e-11	1.56647e-11	6.30849e-12	300	200	0	10.7021	5.51126	-81.8932	2628.73	2433.75	-423.835	-281.281	167.901	0	8.81828	8.65051	-145.762	-20264.2	-143060	-8008.81	-1895.46	339.022	0
410	4	6.82221e-14	1.93621e-13	-2.48292e-13	-3.36447e-11	-3.59031e-11	-3.08392e-11	300	610	0	2.0669e-13	7.94703e-14	3.5879e-13	-2.19782e-11	2.30947e-11	8.98097e-12	300	200	0	10.7427	5.5296	-81.7696	2650	2427.53	-426.369	-281.313	167.592	0	8.63747	8.77764	-145.833	-20319.2	-143085	-7957.55	-1895.16	339.332	0
410	5	-1.73224e-13	4.38872e-13	-8.6682e-13	-9.1666e-11	-1.07653e-10	-3.86335e-11	300	610	0	2.82649e-13	1.11512e-13	4.82003e-13	-2.88077e-11	3.12286e-11	1.17668e-11	300	200	0	10.797	5.5523	-81.5941	2677.88	2413.28	-427.557	-281.423	167.18	0	8.45829	8.95035	-146.219	-20397.3	-143142	-7891.84	-1892.96	339.498	0
410	6	-5.57244e-13	7.74426e-13	-1.76286e-12	-1.73573e-10	-2.10123e-10	-4.41787e-11	300	610	0	3.5615e-13	1.44118e-13	5.96354e-13	-3.47124e-11	3.88998e-11	1.41721e-11	300	200	0	10.8601	5.57234	-81.4021	2708.77	2391.56	-425.595	-281.62	166.724	0	8.32181	9.16638	-146.635	-20488.4	-143208	-7818.83	-1890.63	339.724	0
410	7	-1.10961e-12	1.19746e-12	-2.95578e-12	-2.80038e-10	-3.44774e-10	-4.46622e-11	300	610	0	4.10136e-13	1.70943e-13	6.71579e-13	-3.7784e-11	4.41759e-11	1.54168e-11	300	200	0	10.9279	5.58238	-81.2143	2738.9	2366.45	-419.794	-281.862	166.276	0	8.24826	9.41328	-146.83	-20572.2	-143258	-7748.3	-1889.68	340.109	0
410	8	-1.84023e-12	1.68492e-12	-4.41766e-12	-4.07141e-10	-5.07475e-10	-3.62417e-11	300	610	0	4.18984e-13	1.82151e-13	6.63153e-13	-3.52914e-11	4.41917e-11	1.43848e-11	300	200	0	10.9952	5.5772	-81.0396	2765.07	2344.82	-411.259	-282.066	165.88	0	8.24054	9.68128	-146.761	-20629.8	-143276	-7690.93	-1890.25	340.567	0
410	9	-2.72939e-12	2.18335e-12	-6.0442e-12	-5.43782e-10	-6.85225e-10	-1.40809e-11	300	610	0	3.47491e-13	1.63875e-13	5.10983e-13	-2.36378e-11	3.50555e-11	9.60683e-12	300	200	0	11.0535	5.55507	-80.8745	2785.21	2335	-402.15	-282.128	165.561	0	8.28648	9.95936	-146.623	-20658.4	-143255	-7653.39	-1891.03	340.894	0
411	0	-3.70989e-12	2.59751e-12	-7.61986e-12	-6.68676e-10	-8.5229e-10	2.73828e-11	300	610	0	1.51087e-13	9.81043e-14	1.40356e-13	1.53264e-12	1.18958e-11	-6.95424e-13	300	200	0	11.0921	5.51833	-80.707	2797.92	2342.54	-394.196	-281.975	165.332	0	8.36184	10.2266	-146.715	-20672.4	-143199	-7636.34	-1890.03	340.902	0	19.497	14.6952	-229.194	-63541.3	-301161	-22271.1	-1314	277.238	0
411	1	-4.64596e-12	2.77921e-12	-8.78026e-12	-7.47241e-10	-9.66126e-10	9.38215e-11	300	610	0	-2.21844e-13	-3.66321e-14	-5.33371e-13	4.49933e-11	-3.08522e-11	-1.84697e-11	300	200	0	11.1054	5.47456	-80.536	2801.55	2366.76	-387.979	-281.612	165.214	0	8.44592	10.4572	-147.275	-20689.5	-143118	-7637.28	-1885.78	340.482	0
411	2	-5.31063e-12	2.51894e-12	-8.97781e-12	-7.28935e-10	-9.63777e-10	1.89922e-10	300	610	0	-8.24473e-13	-2.6338e-13	-1.59457e-12	1.11253e-10	-9.88051e-11	-4.55541e-11	300	200	0	11.0954	5.43507	-80.3852	2794.47	2401.88	-383.509	-281.12	165.237	0	8.52713	10.6323	-148.366	-20716.4	-143029	-7652.58	-1878.03	339.63	0
411	3	-5.36543e-12	1.5439e-12	-7.4597e-12	-5.4594e-10	-7.59838e-10	3.17683e-10	300	610	0	-1.70164e-12	-6.03141e-13	-3.10962e-12	2.03428e-10	-1.96505e-10	-8.32151e-11	300	200	0	11.0678	5.40966	-80.2893	2776.55	2440.4	-381.079	-280.605	165.418	0	8.59659	10.7472	-149.875	-20747.3	-142944	-7678.5	-1867.75	338.431	0
411	4	-4.34814e-12	-4.72101e-13	-3.27241e-12	-1.14452e-10	-2.47567e-10	4.74019e-10	300	610	0	-2.87443e-12	-1.06901e-12	-5.0999e-12	3.21561e-10	-3.25685e-10	-1.31462e-10	300	200	0	11.0285	5.40222	-80.2671	2750.47	2476.46	-381.415	-280.147	165.733	0	8.65371	10.8101	-151.601	-20772	-142876	-7713.17	-1856.45	337.018	0
411	5	-1.67714e-12	-3.8806e-12	4.68904e-12	6.59759e-10	6.94752e-10	6.47636e-10	300	610	0	-4.31816e-12	-1.65761e-12	-7.504e-12	4.60347e-10	-4.82828e-10	-1.88116e-10	300	200	0	10.9835	5.4108	-80.3171	2722.07	2507.06	-385.331	-279.785	166.108	0	8.71544	10.8352	-153.307	-20781	-142836	-7755.61	-1845.69	335.551	0
411	6	3.31625e-12	-9.00421e-12	1.75639e-11	1.86951e-09	2.18964e-09	8.15306e-10	300	610	0	-5.93378e-12	-2.33762e-12	-1.01293e-11	6.06274e-10	-6.56021e-10	-2.47645e-10	300	200	0	10.936	5.4297	-80.4283	2698.86	2530.34	-393.22	-279.539	166.444	0	8.80335	10.8357	-154.746	-20765.5	-142818	-7802.51	-1836.92	334.191	0
411	7	1.13135e-11	-1.60484e-11	3.63146e-11	3.58594e-09	4.3356e-09	9.37865e-10	300	610	0	-7.51333e-12	-3.03559e-12	-1.2595e-11	7.34361e-10	-8.21217e-10	-2.99828e-10	300	200	0	10.8866	5.45126	-80.5875	2686.9	2543.83	-404.298	-279.434	166.659	0	8.92309	10.8142	-155.722	-20719	-142809	-7848.52	-1831.08	333.051	0
411	8	2.28768e-11	-2.49724e-11	6.1397e-11	5.82769e-09	7.16898e-09	9.56548e-10	300	610	0	-8.7026e-12	-3.6201e-12	-1.42718e-11	8.04859e-10	-9.38246e-10	-3.28416e-10	300	200	0	10.835	5.46969	-80.781	2688.27	2545.08	-416.532	-279.494	166.722	0	9.06575	10.7543	-156.159	-20646.2	-142808	-7887.85	-1828.5	332.212	0
411	9	3.82449e-11	-3.53153e-11	9.22906e-11	8.51825e-09	1.06104e-08	7.90688e-10	300	610	0	-8.96646e-12	-3.88602e-12	-1.42286e-11	7.60574e-10	-9.47231e-10	-3.10036e-10	300	200	0	10.783	5.48524	-80.9832	2700.98	2533.54	-427.634	-279.715	166.648	0	9.22023	10.6292	-156.09	-20567.6	-142817	-7915.03	-1828.97	331.768	0
412	0	5.70435e-11	-4.59812e-11	1.26885e-10	1.14315e-08	1.43958e-08	3.38249e-10	300	610	0	-7.56604e-12	-3.54272e-12	-1.12031e-11	5.25834e-10	-7.66437e-10	-2.13777e-10	300	200	0	10.7333	5.50322	-81.152	2720.78	2511.69	-435.803	-280.05	166.473	0	9.37333	10.4191	-155.607	-20509.1	-142833	-7925.7	-1831.91	331.801	0	20.0054	15.5202	-233.514	-64572	-305099	-23084.9	-1306.56	276.524	0
412	1	7.79106e-11	-5.49973e-11	1.60743e-10	1.41279e-08	1.79944e-08	-5.18808e-10	300	610	0	-3.56138e-12	-2.21098e-12	-3.61771e-12	8.51679e-12	-2.93053e-10	-2.02584e-12	300	200	0	10.688	5.52761	-81.2495	2743.03	2483.2	-440.029	-280.437	166.239	0	9.50801	10.1214	-154.818	-20485.6	-142843	-7916.62	-1836.65	332.321	0
412	2	9.80484e-11	-5.92743e-11	1.86299e-10	1.58881e-08	2.0522e-08	-1.90189e-09	300	610	0	4.14234e-12	5.63769e-13	1.03256e-11	-8.93008e-10	5.91063e-10	3.66688e-10	300	200	0	10.6491	5.55642	-81.2625	2763.78	2450.98	-440.217	-280.839	165.99	0	9.61251	9.75792	-153.835	-20494.1	-142834	-7886.45	-1842.49	333.221	0
412	3	1.12742e-10	-5.44216e-11	1.92116e-10	1.56549e-08	2.06626e-08	-3.91306e-09	300	610	0	1.66823e-11	5.27292e-12	3.24357e-11	-2.27583e-09	2.00622e-09	9.31946e-10	300	200	0	10.6222	5.58349	-81.197	2781.01	2418.35	-436.664	-281.216	165.75	0	9.67938	9.37443	-152.774	-20520.7	-142796	-7840.26	-1848.69	334.32	0
412	4	1.14919e-10	-3.46964e-11	1.62395e-10	1.20031e-08	1.66224e-08	-6.59961e-09	300	610	0	3.50333e-11	1.237e-11	6.41652e-11	-4.20902e-09	4.05155e-09	1.72183e-09	300	200	0	10.6146	5.60196	-81.0632	2795.02	2390.78	-429.767	-281.507	165.52	0	9.69603	9.01669	-151.726	-20550.1	-142734	-7791.35	-1854.73	335.442	0
412	5	9.48752e-11	6.80615e-12	7.70268e-11	3.16247e-09	6.14858e-09	-9.90373e-09	300	610	0	5.96863e-11	2.21487e-11	1.06046e-10	-6.69856e-09	6.7688e-09	2.73862e-09	300	200	0	10.6289	5.60605	-80.8689	2807.21	2374.41	-420.693	-281.639	165.287	0	9.66007	8.71356	-150.747	-20569.3	-142672	-7755.39	-1860.43	336.449	0
412	6	4.03398e-11	7.75792e-11	-8.74252e-11	-1.28696e-08	-1.33434e-08	-1.35968e-08	300	610	0	9.01877e-11	3.45637e-11	1.56898e-10	-9.63951e-09	1.00912e-08	3.93919e-09	300	200	0	10.6599	5.59358	-80.6197	2818.46	2372.75	-411.554	-281.569	165.04	0	9.59776	8.4856	-149.881	-20572.4	-142649	-7742.69	-1865.75	337.258	0
412	7	-6.28775e-11	1.84586e-10	-3.55324e-10	-3.80851e-08	-4.44783e-08	-1.72006e-08	300	610	0	1.24536e-10	4.89896e-11	2.12809e-10	-1.27557e-08	1.37773e-08	5.21047e-09	300	200	0	10.6987	5.56783	-80.3299	2828.41	2384.91	-404.363	-281.311	164.79	0	9.54416	8.3421	-149.18	-20568.5	-142687	-7754.59	-1870.47	337.878	0
412	8	-2.29362e-10	3.32424e-10	-7.47592e-10	-7.40443e-08	-8.94074e-08	-1.99019e-08	300	610	0	1.58454e-10	6.39213e-11	2.65924e-10	-1.55306e-08	1.73314e-08	6.34111e-09	300	200	0	10.738	5.53562	-80.0457	2835.59	2406.07	-399.969	-280.941	164.575	0	9.50733	8.26814	-148.659	-20581.1	-142769	-7784.67	-1874.38	338.445	0
412	9	-4.71364e-10	5.20621e-10	-1.27483e-09	-1.21233e-07	-1.49012e-07	-2.04731e-08	300	610	0	1.84587e-10	7.66367e-11	3.03162e-10	-1.71364e-08	1.99191e-08	6.99267e-09	300	200	0	10.7728	5.50354	-79.8361	2838.33	2429.43	-397.827	-280.57	164.448	0	9.46097	8.23954	-148.237	-20635.4	-142855	-7823.77	-1877.69	339.206	0
413	0	-7.94527e-10	7.3999e-10	-1.92749e-09	-1.78168e-07	-2.2178e-07	-1.72211e-08	300	610	0	1.91764e-10	8.28606e-11	3.05064e-10	-1.63758e-08	2.02893e-08	6.67588e-09	300	200	0	10.7983	5.47616	-79.7459	2835.39	2448.41	-396.724	-280.297	164.445	0	9.37231	8.24329	-147.816	-20744.2	-142903	-7864.81	-1880.76	340.338	0	20.1056	14.1802	-228.773	-64237	-301188	-22007.3	-1316.54	280.789	0
413	1	-1.19184e-09	9.68085e-10	-2.66295e-09	-2.40248e-07	-3.02355e-07	-7.99404e-09	300	610	0	1.64481e-10	7.65031e-11	2.45113e-10	-1.16572e-08	1.67259e-08	4.74055e-09	300	200	0	10.8108	5.45681	-79.7713	2826.2	2457.9	-395.86	-280.188	164.571	0	9.23692	8.26848	-147.425	-20897.6	-142902	-7903.25	-1883.32	341.751	0
413	2	-1.63573e-09	1.16406e-09	-3.38991e-09	-2.98402e-07	-3.79799e-07	9.71211e-09	300	610	0	8.29207e-11	4.95815e-11	9.00132e-11	-1.0328e-09	7.05967e-09	3.91449e-10	300	200	0	10.8105	5.44714	-79.8775	2810.67	2455.58	-395.11	-280.258	164.813	0	9.08467	8.2938	-147.201	-21067.2	-142872	-7934.7	-1884.59	343.119	0
413	3	-2.06859e-09	1.26352e-09	-3.95135e-09	-3.37671e-07	-4.35738e-07	3.84941e-08	300	610	0	-7.61302e-11	-7.52402e-12	-1.98414e-10	1.76601e-08	-1.12164e-08	-7.25402e-09	300	200	0	10.8026	5.44639	-80.0287	2788.71	2443.25	-394.889	-280.47	165.154	0	8.95297	8.30163	-147.215	-21219.2	-142841	-7955.25	-1884.28	344.137	0
413	4	-2.39249e-09	1.17451e-09	-4.10848e-09	-3.35949e-07	-4.42675e-07	8.05715e-08	300	610	0	-3.36977e-10	-1.05286e-10	-6.58925e-10	4.65101e-08	-4.06778e-08	-1.90474e-08	300	200	0	10.7957	5.45413	-80.2022	2760.5	2426.06	-396.215	-280.751	165.581	0	8.86797	8.29816	-147.407	-21328.5	-142831	-7964.61	-1882.96	344.692	0
413	5	-2.45973e-09	7.76142e-10	-3.52982e-09	-2.6329e-07	-3.62945e-07	1.37048e-07	300	610	0	-7.20785e-10	-2.53489e-10	-1.32324e-09	8.70437e-08	-8.34841e-08	-3.56095e-08	300	200	0	10.7971	5.47245	-80.3846	2727.06	2410.39	-399.955	-281.014	166.075	0	8.85025	8.30838	-147.705	-21388.1	-142855	-7967.37	-1881.17	344.803	0
413	6	-2.06661e-09	-7.76791e-11	-1.79139e-09	-8.23182e-08	-1.4901e-07	2.06858e-07	300	610	0	-1.23887e-09	-4.5869e-10	-2.20428e-09	1.39493e-07	-1.40624e-07	-5.70316e-08	300	200	0	10.8092	5.5031	-80.5662	2690.49	2401.67	-405.671	-281.19	166.605	0	8.90833	8.35364	-148.121	-21405.6	-142916	-7970.28	-1878.86	344.514	0
413	7	-9.54322e-10	-1.5466e-09	1.60369e-09	2.49512e-07	2.53981e-07	2.85381e-07	300	610	0	-1.88306e-09	-7.20475e-10	-3.27956e-09	2.01791e-07	-2.10847e-07	-8.2464e-08	300	200	0	10.8282	5.54311	-80.738	2654.37	2401.25	-411.891	-281.259	167.124	0	9.02444	8.4421	-148.648	-21395.8	-143006	-7978.05	-1876.05	343.936	0
413	8	1.17815e-09	-3.78076e-09	7.17612e-09	7.74917e-07	9.02229e-07	3.62776e-07	300	610	0	-2.613e-09	-1.02639e-09	-4.4697e-09	2.683e-07	-2.8926e-07	-1.09598e-07	300	200	0	10.8456	5.58464	-80.8896	2623.4	2405.22	-417.257	-281.265	167.568	0	9.17324	8.57684	-149.164	-21376	-143118	-7991.82	-1873.47	343.305	0
413	9	4.64279e-09	-6.88258e-09	1.53801e-08	1.52805e-06	1.84262e-06	4.2216e-07	300	610	0	-3.34073e-09	-1.34562e-09	-5.61283e-09	3.28341e-07	-3.65661e-07	-1.34064e-07	300	200	0	10.8545	5.62042	-81.015	2601.22	2407.31	-421.087	-281.286	167.892	0	9.34688	8.76344	-149.497	-21361.8	-143237	-8010.51	-1872.12	342.891	0
414	0	9.70602e-09	-1.08503e-08	2.64597e-08	2.5211e-06	3.09613e-06	4.37905e-07	300	610	0	-3.91371e-09	-1.62182e-09	-6.43713e-09	3.64683e-07	-4.22717e-07	-1.48818e-07	300	200	0	10.8541	5.64823	-81.1165	2589.09	2401.87	-423.619	-281.39	168.082	0	9.5377	9.00428	-149.531	-21365.9	-143339	-8031.7	-1872.59	342.886	0	20.1056	14.1802	-228.773	-64237	-301188	-22007.3	-1316.54	280.789	0
414	1	1.64997e-08	-1.55013e-08	4.02434e-08	3.72549e-06	4.63429e-06	3.74483e-07	300	610	0	-4.0987e-09	-1.7659e-09	-6.53598e-09	3.52269e-07	-4.34296e-07	-1.43619e-07	300	200	0	10.8487	5.66952	-81.2012	2586.72	2385.99	-425.649	-281.616	168.144	0	9.7088	9.28702	-149.217	-21393.9	-143403	-8052.23	-1875.04	343.375	0
414	2	2.48943e-08	-2.03762e-08	5.5872e-08	5.04772e-06	6.34859e-06	1.86519e-07	300	610	0	-3.57052e-09	-1.65031e-09	-5.35258e-09	2.57629e-07	-3.64378e-07	-1.04795e-07	300	200	0	10.8432	5.68721	-81.2777	2593.5	2361.96	-427.344	-281.94	168.091	0	9.80627	9.58903	-148.605	-21439.9	-143429	-8070.08	-1879.17	344.275	0
414	3	3.43326e-08	-2.46297e-08	7.14686e-08	6.30073e-06	8.01376e-06	-1.7908e-07	300	610	0	-1.91147e-09	-1.10704e-09	-2.18436e-09	3.96e-08	-1.67212e-07	-1.55388e-08	300	200	0	10.841	5.7053	-81.3561	2608.12	2336.49	-428.092	-282.281	167.942	0	9.79949	9.8922	-147.876	-21485.6	-143427	-8085.09	-1883.91	345.294	0
414	4	4.36291e-08	-2.69204e-08	8.37752e-08	7.1735e-06	9.24818e-06	-7.77822e-07	300	610	0	1.37045e-09	6.74223e-11	3.779e-09	-3.47824e-07	2.10389e-07	1.42925e-07	300	200	0	10.8465	5.72757	-81.448	2627.59	2316.19	-427.622	-282.562	167.739	0	9.70446	10.1846	-147.264	-21507.7	-143403	-8096.42	-1887.78	346.049	0
414	5	5.07511e-08	-2.53222e-08	8.78078e-08	7.20396e-06	9.47742e-06	-1.65791e-06	300	610	0	6.79445e-09	2.09615e-09	1.33673e-08	-9.49535e-07	8.23514e-07	3.88901e-07	300	200	0	10.8664	5.75517	-81.5554	2648.07	2304.42	-426.21	-282.744	167.53	0	9.57138	10.4498	-146.951	-21487.4	-143356	-8099.25	-1889.53	346.222	0
414	6	5.26142e-08	-1.72915e-08	7.66133e-08	5.76309e-06	7.91083e-06	-2.84483e-06	300	610	0	1.48193e-08	5.19e-09	2.72721e-08	-1.79918e-06	1.71914e-06	7.36076e-07	300	200	0	10.9039	5.7853	-81.6615	2667.37	2301.72	-423.785	-282.814	167.336	0	9.44865	10.6544	-147.039	-21417.6	-143280	-8086.7	-1888.44	345.66	0
414	7	4.49442e-08	2.6176e-10	4.1256e-08	2.06194e-06	3.54568e-06	-4.31929e-06	300	610	0	2.57038e-08	9.49484e-09	4.58011e-08	-2.90385e-06	2.92039e-06	1.18727e-06	300	200	0	10.9552	5.81388	-81.7447	2686.1	2306.82	-419.489	-282.78	167.14	0	9.35701	10.7508	-147.531	-21309.3	-143172	-8055.3	-1884.46	344.44	0
414	8	2.22842e-08	3.07375e-08	-2.87953e-08	-4.80295e-06	-4.78179e-06	-5.98813e-06	300	610	0	3.93049e-08	1.50132e-08	6.85307e-08	-4.22303e-06	4.40412e-06	1.72583e-06	300	200	0	11.0113	5.8384	-81.7933	2705.55	2317.11	-412.44	-282.671	166.922	0	9.29184	10.702	-148.343	-21187	-143037	-8006.64	-1878.23	342.825	0
414	9	-2.17489e-08	7.73693e-08	-1.44663e-07	-1.57469e-05	-1.8274e-05	-7.64896e-06	300	610	0	5.48105e-08	2.14981e-08	9.38528e-08	-5.64174e-06	6.07146e-06	2.30465e-06	300	200	0	11.0617	5.85625	-81.7988	2725.16	2329.28	-403.223	-282.524	166.685	0	9.24006	10.5055	-149.343	-21072.3	-142894	-7945.82	-1870.82	341.1	0
415	0	-9.38247e-08	1.42431e-07	-3.1619e-07	-3.15162e-05	-3.79513e-05	-8.95148e-06	300	610	0	7.04132e-08	2.8319e-08	1.18433e-07	-6.93937e-06	7.71243e-06	2.83348e-06	300	200	0	11.096	5.86465	-81.7476	2742.39	2339.92	-394.449	-282.376	166.453	0	9.19462	10.1984	-150.37	-20975.3	-142770	-7880.59	-1863.46	339.491	0	20.116	15.5561	-231.37	-64494.7	-303157	-23055.4	-1310.27	278.751	0
415	1	-1.99729e-07	2.26057e-07	-5.48958e-07	-5.2408e-05	-6.43058e-05	-9.36069e-06	300	610	0	8.29493e-08	3.43101e-08	1.36626e-07	-7.75731e-06	8.96723e-06	3.1657e-06	300	200	0	11.1081	5.86332	-81.6249	2753.77	2346.04	-389.222	-282.258	166.263	0	9.1561	9.84818	-151.257	-20898	-142684	-7819.78	-1857.32	338.162	0
415	2	-3.42508e-07	3.24628e-07	-8.3997e-07	-7.7877e-05	-9.68087e-05	-8.13134e-06	300	610	0	8.75523e-08	3.76156e-08	1.39937e-07	-7.57135e-06	9.29019e-06	3.08705e-06	300	200	0	11.0996	5.85299	-81.4211	2756.69	2346	-388.984	-282.187	166.143	0	9.12383	9.52919	-151.88	-20836.3	-142641	-7771.03	-1853.17	337.19	0
415	3	-5.19817e-07	4.28755e-07	-1.17194e-06	-0.000106026	-0.000133266	-4.30699e-06	300	610	0	7.74028e-08	3.55646e-08	1.16678e-07	-5.67786e-06	7.92543e-06	2.31012e-06	300	200	0	11.08	5.83313	-81.1395	2751.46	2340.97	-392.844	-282.149	166.09	0	9.08942	9.2968	-152.188	-20781.8	-142640	-7739.81	-1851.26	336.554	0
415	4	-7.20413e-07	5.20951e-07	-1.50631e-06	-0.000132998	-0.00016904	3.23772e-06	300	610	0	4.36994e-08	2.46224e-08	5.20294e-08	-1.20718e-06	3.90828e-06	4.79775e-07	300	200	0	11.0585	5.80335	-80.808	2741.28	2334.85	-398.793	-282.106	166.077	0	9.03899	9.16547	-152.192	-20726.5	-142675	-7728.24	-1851.47	336.186	0
415	5	-9.19918e-07	5.73278e-07	-1.77551e-06	-0.000152331	-0.000196207	1.56887e-05	300	610	0	-2.39819e-08	4.85081e-10	-7.12023e-08	6.81891e-06	-3.88911e-06	-2.80319e-06	300	200	0	11.036	5.76409	-80.4879	2730.03	2331.49	-405.303	-282.033	166.081	0	8.96372	9.10484	-151.981	-20665.9	-142739	-7734.27	-1853.19	335.977	0
415	6	-1.07615e-06	5.45412e-07	-1.87555e-06	-0.000154368	-0.000202773	3.40911e-05	300	610	0	-1.36725e-07	-4.1597e-08	-2.70772e-07	1.93645e-05	-1.66445e-05	-7.93188e-06	300	200	0	11.0067	5.71597	-80.2585	2719.82	2332.16	-411.476	-281.942	166.112	0	8.86861	9.0713	-151.721	-20598.7	-142825	-7752.94	-1855.37	335.767	0
415	7	-1.12473e-06	3.83845e-07	-1.66062e-06	-0.000125901	-0.000172145	5.90286e-05	300	610	0	-3.04466e-07	-1.06164e-07	-5.61729e-07	3.71693e-05	-3.53781e-05	-1.52073e-05	300	200	0	10.9626	5.66052	-80.1853	2710.5	2336.08	-416.381	-281.866	166.197	0	8.76586	9.04698	-151.578	-20528.1	-142932	-7778.19	-1856.96	335.429	0
415	8	-9.75993e-07	2.32389e-08	-9.42441e-07	-5.02812e-05	-8.31766e-05	9.01615e-05	300	610	0	-5.33077e-07	-1.96448e-07	-9.51302e-07	6.0429e-05	-6.06248e-05	-2.47078e-05	300	200	0	10.8986	5.6015	-80.3032	2701.07	2341.86	-419.182	-281.837	166.364	0	8.66382	9.04139	-151.667	-20466	-143055	-7803.2	-1857.22	334.94	0
415	9	-5.14908e-07	-6.08774e-07	5.02099e-07	9.16693e-05	8.88118e-05	0.000125614	300	610	0	-8.20153e-07	-3.12742e-07	-1.43161e-06	8.83533e-05	-9.19644e-05	-3.61083e-05	300	200	0	10.8171	5.54477	-80.6172	2690.78	2348.09	-419.518	-281.874	166.623	0	8.57023	9.06708	-152.022	-20430.7	-143185	-7820.27	-1855.87	334.393	0
416	0	3.93821e-07	-1.58178e-06	2.91044e-06	0.000319552	0.000369531	0.000161227	300	610	0	-1.14939e-06	-4.50157e-07	-1.97013e-06	0.0001186	-0.000127402	-4.84493e-05	300	200	0	10.7267	5.49606	-81.0983	2679.75	2354.6	-417.211	-281.966	166.957	0	8.49904	9.11989	-152.567	-20437.4	-143305	-7822.65	-1853.29	333.957	0	19.1101	15.0679	-236.877	-65604.5	-307543	-22425.2	-1298.32	276.956	0
416	1	1.89269e-06	-2.94611e-06	6.49568e-06	0.000649638	0.000781152	0.000189736	300	610	0	-1.48367e-06	-5.95812e-07	-2.49824e-06	0.000146614	-0.00016262	-5.9867e-05	300	200	0	10.6361	5.45905	-81.6772	2668.89	2362.49	-412.351	-282.075	167.324	0	8.46537	9.17688	-153.134	-20491.9	-143399	-7807.77	-1850.43	333.817	0
416	2	4.10716e-06	-4.70812e-06	1.13844e-05	0.00108904	0.00133509	0.000199975	300	610	0	-1.75743e-06	-7.25597e-07	-2.8987e-06	0.000164935	-0.000190152	-6.73112e-05	300	200	0	10.5516	5.43779	-82.2603	2658.55	2372.1	-405.991	-282.163	167.681	0	8.47119	9.21569	-153.528	-20588.9	-143445	-7778.72	-1848.33	334.105	0
416	3	7.10705e-06	-6.79646e-06	1.75266e-05	0.00162745	0.00202169	0.000176317	300	610	0	-1.86913e-06	-8.00864e-07	-2.99414e-06	0.000162599	-0.000198606	-6.63007e-05	300	200	0	10.4798	5.43734	-82.7674	2647.77	2382.3	-400.179	-282.217	168.01	0	8.49976	9.23777	-153.643	-20711.5	-143422	-7743.53	-1847.48	334.803	0
416	4	1.08509e-05	-9.0193e-06	2.45751e-05	0.00222641	0.00279665	9.86067e-05	300	610	0	-1.67582e-06	-7.65704e-07	-2.53925e-06	0.000124818	-0.000172126	-5.07947e-05	300	200	0	10.4268	5.45898	-83.1543	2635.14	2391.89	-397.281	-282.236	168.31	0	8.52976	9.26733	-153.568	-20834.7	-143330	-7713.79	-1847.33	335.671	0
416	5	1.51125e-05	-1.10151e-05	3.17384e-05	0.0028065	0.0035646	-5.70009e-05	300	610	0	-9.92098e-07	-5.4577e-07	-1.22151e-06	3.32239e-05	-9.0377e-05	-1.32923e-05	300	200	0	10.3957	5.49803	-83.4035	2619.61	2400.77	-399.094	-282.215	168.591	0	8.5513	9.32819	-153.546	-20936.3	-143198	-7699.67	-1846.61	336.352	0
416	6	1.93907e-05	-1.22023e-05	3.76159e-05	0.00323346	0.00416109	-0.000315826	300	610	0	4.02818e-07	-5.00689e-08	1.3237e-06	-0.000132973	7.05482e-05	5.4691e-05	300	200	0	10.3849	5.54731	-83.5108	2602.24	2410.64	-405.814	-282.134	168.839	0	8.56961	9.42908	-153.805	-21007.1	-143068	-7704.04	-1844.2	336.583	0
416	7	2.28107e-05	-1.17368e-05	4.00383e-05	0.00330556	0.00433569	-0.000700503	300	610	0	2.74543e-06	8.22475e-07	5.47603e-06	-0.000394462	0.000335813	0.000161592	300	200	0	10.3927	5.60082	-83.4814	2587.99	2424.71	-415.658	-281.955	168.999	0	8.59671	9.56591	-154.424	-21048.7	-142974	-7722.5	-1839.85	336.304	0
416	8	2.4029e-05	-8.49333e-06	3.59489e-05	0.0027455	0.00374029	-0.0012243	300	610	0	6.25059e-06	2.16952e-06	1.15626e-05	-0.000767466	0.000727545	0.000314014	300	200	0	10.4193	5.65384	-83.327	2583.7	2444.36	-425.946	-281.665	168.993	0	8.63266	9.72309	-155.291	-21066.3	-142923	-7748.69	-1834.35	335.657	0
416	9	2.1165e-05	-1.09081e-06	2.13817e-05	0.00120207	0.00192913	-0.00188146	300	610	0	1.10509e-05	4.06252e-06	1.9751e-05	-0.00125708	0.00125801	0.000514002	300	200	0	10.4635	5.70082	-83.0643	2593.51	2465.84	-434.549	-281.314	168.777	0	8.65469	9.8702	-156.126	-21067.4	-142906	-7778.65	-1829.32	334.939	0
417	0	1.1795e-05	1.20104e-05	-8.3884e-06	-0.00173164	-0.00162102	-0.00263428	300	610	0	1.71083e-05	6.51254e-06	2.98974e-05	-0.00184797	0.00191977	0.000755251	300	200	0	10.5209	5.73605	-82.7183	2617.05	2482.26	-440.12	-280.991	168.362	0	8.6358	9.96003	-156.627	-21060.3	-142918	-7811.07	-1826.47	334.461	0	19.1098	15.068	-236.878	-65604.8	-307543	-22425	-1298.32	276.957	0
417	1	-6.94807e-06	3.23066e-05	-5.84275e-05	-0.0064751	-0.00745958	-0.0033974	300	610	0	2.40962e-05	9.42334e-06	4.1345e-05	-0.0024925	0.00267265	0.00101824	300	200	0	10.5842	5.75737	-82.3182	2650.9	2488.59	-441.653	-280.769	167.797	0	8.57969	9.93954	-156.646	-21047.8	-142954	-7843.68	-1826.6	334.366	0
417	2	-3.81066e-05	6.09079e-05	-0.000133343	-0.0133826	-0.0160676	-0.00402016	300	610	0	3.12534e-05	1.25319e-05	5.26821e-05	-0.00309665	0.00342791	0.00126449	300	200	0	10.6428	5.76543	-81.8908	2690.45	2484.06	-438.587	-280.666	167.146	0	8.52765	9.78267	-156.205	-21025.8	-143010	-7871.47	-1829.53	334.604	0
417	3	-8.4398e-05	9.80234e-05	-0.000235992	-0.0226215	-0.0277075	-0.00426968	300	610	0	3.72209e-05	1.534e-05	6.14761e-05	-0.0035053	0.00403069	0.00143059	300	200	0	10.6856	5.75956	-81.4649	2729.82	2471.3	-431.269	-280.664	166.491	0	8.52462	9.51795	-155.405	-20991.6	-143069	-7889.07	-1834.62	335.077	0
417	4	-0.00014741	0.000142251	-0.000365591	-0.0339997	-0.0422068	-0.00381827	300	610	0	3.98816e-05	1.7043e-05	6.40231e-05	-0.00348917	0.00424326	0.00142283	300	200	0	10.7071	5.73798	-81.076	2762.69	2453.86	-421.097	-280.734	165.925	0	8.58744	9.22071	-154.353	-20950.3	-143113	-7894.62	-1841.18	335.73	0
417	5	-0.000226438	0.000189677	-0.000515187	-0.0467391	-0.0586731	-0.00224137	300	610	0	3.62393e-05	1.64708e-05	5.51769e-05	-0.00273759	0.00373307	0.00111428	300	200	0	10.7113	5.70282	-80.7676	2784.61	2433.49	-410.1	-280.87	165.523	0	8.70641	8.98211	-153.188	-20911.8	-143126	-7890.49	-1848.32	336.511	0
417	6	-0.000316935	0.000232831	-0.000668545	-0.0592044	-0.0751456	0.000966075	300	610	0	2.23895e-05	1.20601e-05	2.83491e-05	-0.0008627	0.00207161	0.000346561	300	200	0	10.7066	5.66261	-80.5823	2794.08	2409.68	-400.628	-281.097	165.326	0	8.86049	8.87293	-152.118	-20884	-143112	-7879.37	-1854.8	337.288	0
417	7	-0.000408612	0.000259608	-0.000796643	-0.0686081	-0.0882133	0.00634439	300	610	0	-6.34185e-06	1.88795e-06	-2.41904e-05	0.00257715	-0.00124772	-0.00106058	300	200	0	10.7017	5.62856	-80.5418	2791.45	2380.99	-395.129	-281.438	165.342	0	9.01979	8.91117	-151.378	-20866.9	-143084	-7861.77	-1859.21	337.846	0
417	8	-0.000483331	0.000252346	-0.000854246	-0.0707368	-0.0926493	0.0143832	300	610	0	-5.49986e-05	-1.61958e-05	-0.000110555	0.00802559	-0.00676223	-0.00328805	300	200	0	10.7021	5.60898	-80.6379	2778.47	2346.52	-394.933	-281.901	165.544	0	9.14229	9.06306	-151.121	-20854.9	-143055	-7839.46	-1860.63	338.002	0
417	9	-0.000513063	0.000187387	-0.000777292	-0.0597707	-0.0811524	0.0253822	300	610	0	-0.000128221	-4.429e-05	-0.000237842	0.0158377	-0.0149512	-0.00648043	300	200	0	10.7099	5.60703	-80.844	2758.97	2307.94	-398.985	-282.452	165.873	0	9.18293	9.28104	-151.35	-20847.1	-143029	-7818.38	-1859.02	337.741	0
418	0	-0.000458384	3.55481e-05	-0.000482263	-0.0283033	-0.044328	0.0392493	300	610	0	-0.000228988	-8.39695e-05	-0.000409909	0.026141	-0.0260938	-0.010689	300	200	0	10.7242	5.6206	-81.1264	2738.18	2270.86	-404.707	-283.008	166.248	0	9.11015	9.53423	-151.943	-20850.2	-143009	-7806.44	-1855.2	337.224	0	18.9813	15.2752	-234.531	-65021.5	-306071	-22624.6	-1305.03	277.24	0
418	1	-0.000268228	-0.000235913	0.000130878	0.0322963	0.0289121	0.055229	300	610	0	-0.000356764	-0.000135571	-0.00062418	0.0386405	-0.0400629	-0.0157924	300	200	0	10.7406	5.64337	-81.4468	2720.37	2242.57	-410.225	-283.466	166.6	0	8.91603	9.80804	-152.695	-20869.7	-143002	-7809.85	-1850.52	336.675	0
418	2	0.000118128	-0.000659139	0.00117016	0.130999	0.150301	0.0715696	300	610	0	-0.000505021	-0.000197207	-0.000867423	0.0523678	-0.0560513	-0.0213938	300	200	0	10.7514	5.66892	-81.7577	2708.13	2228.08	-415.114	-283.748	166.876	0	8.62076	10.0828	-153.386	-20902.2	-143017	-7830.56	-1846.4	336.272	0
418	3	0.000765611	-0.00125856	0.00273511	0.275505	0.330264	0.0851493	300	610	0	-0.000658159	-0.000263515	-0.00111062	0.0653843	-0.0722365	-0.0266999	300	200	0	10.7486	5.6939	-82.0074	2702.99	2228.73	-419.281	-283.823	167.04	0	8.27279	10.3144	-153.842	-20936.4	-143062	-7864.28	-1843.92	336.09	0
418	4	0.001733	-0.00204015	0.00488983	0.469712	0.574784	0.0911112	300	610	0	-0.000788028	-0.0003242	-0.0013033	0.074465	-0.0854078	-0.030392	300	200	0	10.7278	5.71581	-82.161	2705.81	2244.05	-422.169	-283.687	167.067	0	7.93243	10.4422	-153.983	-20957.9	-143139	-7901.12	-1843.58	336.106	0
418	5	0.0030562	-0.00297648	0.0076235	0.710089	0.88088	0.0825872	300	610	0	-0.000850496	-0.00036252	-0.00136816	0.0748175	-0.0906056	-0.0305113	300	200	0	10.6927	5.73133	-82.218	2716.79	2273.34	-423.389	-283.35	166.956	0	7.64595	10.4193	-153.882	-20954.9	-143242	-7930.79	-1844.85	336.175	0
418	6	0.00472386	-0.00398781	0.0107973	0.980923	1.2306	0.050636	300	610	0	-0.000782782	-0.000353994	-0.00119727	0.059916	-0.0808576	-0.0243919	300	200	0	10.6547	5.73829	-82.2042	2734.54	2314.6	-423.309	-282.843	166.735	0	7.44414	10.2403	-153.739	-20924.2	-143352	-7947.19	-1846.43	336.102	0
418	7	0.00664482	-0.00491985	0.0140783	1.24857	1.58369	-0.0154363	300	610	0	-0.000502687	-0.00026576	-0.000651761	0.0215736	-0.047136	-0.00869038	300	200	0	10.6297	5.73755	-82.1495	2755.12	2363.1	-422.732	-282.234	166.462	0	7.35668	9.94493	-153.683	-20878	-143446	-7947.57	-1847.39	335.852	0
418	8	0.00860799	-0.00552073	0.0168657	1.45517	1.86939	-0.127153	300	610	0	8.87168e-05	-5.71871e-05	0.000432175	-0.0495881	0.0212897	0.0204209	300	200	0	10.6291	5.73144	-82.0744	2772.92	2412.28	-422.566	-281.609	166.215	0	7.40323	9.59618	-153.674	-20836.7	-143510	-7931.14	-1847.86	335.59	0
418	9	0.0102375	-0.00542101	0.0182162	1.51276	1.97866	-0.295093	300	610	0	0.00109893	0.000317438	0.00222782	-0.163075	0.135886	0.066819	300	200	0	10.6536	5.71966	-81.9831	2783.13	2455.04	-423.435	-281.054	166.052	0	7.57437	9.25777	-153.619	-20810.4	-143547	-7900.89	-1848.43	335.468	0
419	0	0.0109487	-0.00412343	0.0167879	1.29922	1.75841	-0.525995	300	610	0	0.0026281	0.00090319	0.00488898	-0.326645	0.307023	0.133662	300	200	0	10.6957	5.69812	-81.866	2783.45	2484.93	-425.165	-280.646	166	0	7.83172	8.9866	-153.498	-20790	-143574	-7863.01	-1849.35	335.442	0	18.9374	15.3274	-234.642	-65105.6	-306049	-22578.3	-1304.33	277.478	0
419	1	0.0099154	-0.00101154	0.0108223	0.658405	1.0107	-0.818524	300	610	0	0.00474277	0.00173468	0.00850366	-0.543402	0.541012	0.222204	300	200	0	10.747	5.66319	-81.7121	2774.49	2497.82	-426.869	-280.432	166.046	0	8.12103	8.8246	-153.386	-20758.4	-143610	-7824.03	-1850.27	335.334	0
419	2	0.00606204	0.00461067	-0.00179765	-0.592679	-0.499361	-1.15758	300	610	0	0.00743729	0.00282117	0.0130272	-0.807721	0.835796	0.330126	300	200	0	10.8004	5.61668	-81.5178	2759.65	2492.86	-427.501	-280.419	166.147	0	8.38786	8.78055	-153.369	-20709.7	-143671	-7790.35	-1850.77	335.032	0
419	3	-0.00189709	0.0134332	-0.0233745	-2.64576	-3.02223	-1.50725	300	610	0	0.0105816	0.00412586	0.0181936	-1.09995	1.17519	0.449375	300	200	0	10.8469	5.56555	-81.2925	2743.33	2472.56	-426.438	-280.584	166.254	0	8.59331	8.82834	-153.411	-20654.3	-143763	-7767.71	-1851.11	334.634	0
419	4	-0.0153468	0.0259924	-0.0560555	-5.668	-6.78349	-1.80287	300	610	0	0.0138561	0.00553951	0.0234066	-1.38013	1.5218	0.563597	300	200	0	10.8756	5.51643	-81.0647	2727.45	2442.04	-423.493	-280.875	166.355	0	8.72212	8.93376	-153.37	-20606.8	-143871	-7759.12	-1852.07	334.36	0
419	5	-0.0355573	0.0424464	-0.101273	-9.74916	-11.9187	-1.94319	300	610	0	0.0166781	0.00684954	0.0276197	-1.58125	1.80908	0.64539	300	200	0	10.8802	5.47079	-80.8686	2710.46	2407.75	-418.276	-281.226	166.483	0	8.77939	9.06971	-153.154	-20574.7	-143970	-7763.82	-1854.04	334.34	0
419	6	-0.0633355	0.0622625	-0.158918	-14.8258	-18.3787	-1.78428	300	610	0	0.0181279	0.00770769	0.0292201	-1.60315	1.9336	0.65382	300	200	0	10.8609	5.42632	-80.73	2690.36	2377.28	-410.199	-281.553	166.675	0	8.78113	9.2055	-152.787	-20559.1	-144038	-7777.77	-1856.74	334.561	0
419	7	-0.0985159	0.0838172	-0.226225	-20.5811	-25.8034	-1.1379	300	610	0	0.0168904	0.00760195	0.0259445	-1.3088	1.74922	0.532902	300	200	0	10.8214	5.38276	-80.6675	2667.37	2358	-399.408	-281.769	166.934	0	8.74784	9.31322	-152.349	-20557.3	-144073	-7795.14	-1859.68	334.935	0
419	8	-0.139276	0.103926	-0.296379	-26.3234	-33.3663	0.222287	300	610	0	0.0112355	0.00584164	0.0148672	-0.525452	1.06579	0.212086	300	200	0	10.7681	5.34329	-80.692	2643.2	2353.72	-387.391	-281.831	167.243	0	8.70542	9.39095	-151.93	-20563.5	-144083	-7810.53	-1862.35	335.349	0
419	9	-0.181287	0.11735	-0.356937	-30.8523	-39.6011	2.54194	300	610	0	-0.000929655	0.00156862	-0.00748222	0.945971	-0.343886	-0.38988	300	200	0	10.7139	5.31121	-80.7941	2619.8	2363.04	-376.692	-281.752	167.574	0	8.68553	9.45681	-151.632	-20575.5	-144077	-7820.66	-1864.17	335.693	0
420	0	-0.216764	0.116364	-0.388249	-32.3315	-42.2334	6.04936	300	610	0	-0.0218955	-0.00618863	-0.0448025	3.30902	-2.7244	-1.35602	300	200	0	10.6743	5.28918	-80.9431	2599.82	2381.3	-369.883	-281.581	167.881	0	8.71556	9.5195	-151.541	-20595.6	-144062	-7825.2	-1864.64	335.908	0	20.0231	13.9072	-232.507	-63642.1	-306507	-22860.7	-1318.18	273.561	0
420	1	-0.233519	0.0905192	-0.362198	-28.1999	-38.0539	10.8953	300	610	0	-0.0538206	-0.0183973	-0.100422	6.73285	-6.29982	-2.75521	300	200	0	10.6578	5.28125	-81.1066	2586.57	2403.7	-368.498	-281.364	168.109	0	8.80131	9.56539	-151.691	-20624.6	-144037	-7826.43	-1863.54	335.964	0
420	2	-0.214237	0.026797	-0.241783	-15.1662	-22.8935	17.0644	300	610	0	-0.0981866	-0.0358167	-0.176337	11.2917	-11.2121	-4.61746	300	200	0	10.6604	5.29222	-81.2655	2582.58	2426.94	-372.626	-281.136	168.221	0	8.92399	9.56876	-152.049	-20656.3	-143999	-7828.26	-1861.06	335.853	0
420	3	-0.136274	-0.0895902	0.0177914	10.6479	8.222	24.2557	300	610	0	-0.154991	-0.0586866	-0.271806	16.8792	-17.4309	-6.89893	300	200	0	10.6694	5.32426	-81.408	2588.62	2448.72	-381.157	-280.92	168.202	0	9.05557	9.51412	-152.511	-20681.7	-143945	-7834.71	-1857.83	335.608	0
420	4	0.0275832	-0.273442	0.465573	53.338	60.6355	31.7335	300	610	0	-0.22165	-0.0862942	-0.381491	23.0974	-24.6326	-9.43643	300	200	0	10.6719	5.37496	-81.522	2604.48	2467.17	-392.446	-280.736	168.052	0	9.16664	9.4162	-152.95	-20695	-143869	-7848.21	-1854.63	335.306	0
420	5	0.306857	-0.536509	1.14785	116.527	139.223	38.159	300	610	0	-0.291625	-0.116417	-0.493156	29.1228	-32.0504	-11.8931	300	200	0	10.6621	5.43861	-81.5996	2629.1	2481.74	-404.616	-280.586	167.78	0	9.22258	9.30673	-153.262	-20700.5	-143762	-7869.5	-1852.01	335.066	0
420	6	0.728959	-0.882802	2.09649	202.267	247.039	41.4219	300	610	0	-0.352859	-0.144668	-0.585109	33.5637	-38.3058	-13.6996	300	200	0	10.6429	5.50893	-81.6383	2659.05	2493.47	-415.258	-280.457	167.429	0	9.19464	9.19939	-153.417	-20712	-143619	-7898.71	-1850.14	335.005	0
420	7	1.31195	-1.30204	3.31169	309.45	383.334	38.5076	300	610	0	-0.386191	-0.163805	-0.623708	34.3277	-41.2425	-14.0009	300	200	0	10.6234	5.58047	-81.6351	2688.54	2503.86	-421.752	-280.329	167.066	0	9.0942	9.08785	-153.464	-20741.9	-143444	-7934.53	-1848.71	335.159	0
420	8	2.05388	-1.76121	4.73855	431.701	540.898	25.4535	300	610	0	-0.364082	-0.163123	-0.561508	28.5382	-37.7978	-11.6216	300	200	0	10.6136	5.64634	-81.5857	2711.91	2513.73	-422.218	-280.189	166.76	0	8.9793	8.97338	-153.485	-20796.8	-143243	-7972.72	-1847.27	335.497	0
420	9	2.91841	-2.19462	6.23763	554.809	702.782	-2.52921	300	610	0	-0.25013	-0.12811	-0.336887	12.5506	-23.9687	-5.07338	300	200	0	10.6198	5.69665	-81.4948	2725.54	2523.26	-416.3	-280.038	166.556	0	8.90651	8.88101	-153.51	-20878.9	-143023	-8006.77	-1845.68	336.01	0
421	0	3.81687	-2.49336	7.55148	653.881	838.61	-50.6745	300	610	0	-6.6878e-05	-0.0406466	0.12365	-17.8587	5.05437	7.36779	300	200	0	10.6409	5.72516	-81.3831	2728.7	2532.46	-405.561	-279.882	166.471	0	8.89626	8.85562	-153.466	-20980.3	-142793	-8030.93	-1844.45	336.71	0	16.9555	26.6526	-246.319	-78307.9	-300378	-16740	-1220.04	320.063	0
421	1	4.58807	-2.49591	8.27071	690.601	900.954	-123.904	300	610	0	0.434875	0.119905	0.899011	-67.0456	54.4854	27.4786	300	200	0	10.6692	5.73644	-81.2787	2724.14	2541.01	-392.844	-279.737	166.484	0	8.94877	8.94146	-153.231	-21076.1	-142563	-8042.69	-1844.38	337.545	0
421	2	4.97798	-1.98277	7.8066	611.261	822.561	-225.578	300	610	0	1.10118	0.374284	2.06116	-138.692	129.161	56.7588	300	200	0	10.6964	5.74116	-81.2077	2716.38	2547.61	-380.564	-279.629	166.55	0	9.06086	9.15372	-152.71	-21133.5	-142346	-8043.05	-1846.13	338.389	0
421	3	4.62389	-0.67913	5.38056	346.513	515.642	-355.64	300	610	0	2.03173	0.739107	3.65504	-234.546	232.26	95.9154	300	200	0	10.7178	5.74634	-81.1898	2708.38	2549.68	-369.485	-279.596	166.641	0	9.21903	9.46329	-151.874	-21134	-142163	-8035.13	-1850.06	339.155	0
421	4	3.04919	1.72909	0.0452631	-185.813	-125.1	-508.105	300	610	0	3.2289	1.22037	5.66931	-352.626	363.414	144.13	300	200	0	10.7297	5.75217	-81.2318	2700.55	2543.61	-359.317	-279.687	166.755	0	9.39037	9.81025	-150.766	-21084.4	-142048	-8022.26	-1856.17	339.848	0
421	5	-0.321942	5.5591	-9.24369	-1073.14	-1213.59	-667.922	168.712	726.095	0	4.64154	1.80436	7.99706	-484.876	516.168	198.101	300	200	0	10.7273	5.75482	-81.3265	2691.93	2525.62	-350.383	-279.945	166.9	0	9.52932	10.1357	-149.505	-21004.7	-142033	-8008.17	-1864.02	340.495	0
421	6	-6.11852	11.0678	-23.4829	-2393.93	-2855.11	-807.384	178.418	711.943	0	6.13603	2.44591	10.3874	-614.35	674.814	250.892	300	200	0	10.7077	5.75163	-81.4601	2681.18	2494.05	-344.199	-280.383	167.086	0	9.60173	10.4013	-148.269	-20915.4	-142135	-7997.32	-1872.63	341.064	0
421	7	-14.9316	18.3539	-43.3794	-4194.72	-5118.13	-882.523	182.015	706.698	0	7.46295	3.05455	12.3908	-712.146	810.811	290.684	300	200	0	10.6715	5.74414	-81.6116	2667.75	2452.49	-342.7	-280.949	167.312	0	9.603	10.5892	-147.289	-20833.8	-142350	-7991.58	-1880.46	341.448	0
421	8	-27.1792	27.2575	-69.0784	-6464.74	-8004.2	-834.485	184.129	703.586	0	8.22329	3.47974	13.3059	-734.566	879.213	299.616	300	200	0	10.6218	5.73583	-81.7436	2653.14	2409.34	-347.104	-281.526	167.543	0	9.549	10.6948	-146.773	-20773.4	-142652	-7989.17	-1885.92	341.534	0
421	9	-42.9797	37.3658	-100.11	-9132.04	-11444.8	-604.564	185.677	701.221	0	7.84049	3.49769	12.1383	-621.236	815.865	253.021	300	200	0	10.5637	5.72943	-81.8148	2640.21	2372.78	-357.032	-281.998	167.729	0	9.46221	10.7191	-146.784	-20737.7	-142990	-7988.87	-1888.15	341.28	0
422	0	-62.135	48.1744	-135.674	-12096.2	-15336.7	-155.491	186.959	699.157	0	5.54886	2.8036	7.59041	-295.302	536.502	119.511	300	200	0	10.5024	5.72614	-81.8099	2631.46	2346.5	-370.286	-282.318	167.834	0	9.37468	10.6616	-147.221	-20715.5	-143306	-7992.55	-1887.41	340.711	0	-223.373	80.0148	-670.299	-295583	-202119	115249	-318.955	445.583	0
422	1	-84.2503	59.2674	-174.972	-15268.9	-19583.2	521.236	188.078	697.265	0	0.412426	1.01502	-1.89354	332.824	-60.6403	-137.482	267.975	24.2321	0	10.4423	5.72514	-81.7543	2628.21	2330.26	-383.636	-282.497	167.852	0	9.32523	10.5223	-147.902	-20690.4	-143554	-8002.2	-1884.61	339.893	0
422	2	-108.832	70.3669	-217.224	-18581.8	-24103.6	1410.18	189.038	695.542	0	-8.60678	-2.3063	-17.9961	1356.29	-1086.66	-555.956	239.617	124.634	0	10.3893	5.72373	-81.6972	2630.48	2324.11	-394.373	-282.552	167.802	0	9.34128	10.3143	-148.637	-20653.1	-143723	-8016.89	-1880.94	338.95	0
422	3	-135.207	81.2507	-261.371	-21960	-28801.5	2472.69	189.806	694.019	0	-22.5089	-7.60476	-42.2712	2855.14	-2645.86	-1168.51	237.407	132.457	0	10.3536	5.71769	-81.6732	2636.7	2330.64	-401.656	-282.464	167.717	0	9.43143	10.0675	-149.239	-20605.6	-143820	-8033.95	-1877.69	338.072	0
422	4	-162.346	91.64	-305.716	-25287	-33518.5	3644.36	190.36	692.714	0	-42.021	-15.2433	-75.7267	4870	-4809.08	-1991.61	236.494	135.69	0	10.3452	5.70273	-81.6784	2644.15	2351.37	-406.257	-282.212	167.627	0	9.59221	9.81449	-149.561	-20558.5	-143860	-8051.01	-1875.88	337.459	0
422	5	-188.795	101.163	-347.814	-28393.1	-38014.3	4837.04	190.705	691.633	0	-67.3104	-25.358	-118.32	7373.33	-7584.74	-3016.21	235.896	137.683	0	10.3689	5.67781	-81.6781	2650.2	2382.2	-408.932	-281.834	167.553	0	9.80877	9.57589	-149.551	-20524.3	-143857	-8066.71	-1875.93	337.239	0
422	6	-212.856	109.435	-384.878	-31088	-42004.2	5948.11	190.864	690.774	0	-97.7939	-37.6851	-168.645	10260.3	-10907.1	-4210.29	235.325	139.16	0	10.4212	5.64646	-81.63	2652.64	2415.33	-409.646	-281.411	167.504	0	10.0489	9.36926	-149.25	-20515.5	-143821	-8081.24	-1877.62	337.457	0
422	7	-233.029	116.237	-414.675	-33230.2	-45250.8	6880.76	190.877	690.135	0	-132.138	-51.5111	-223.998	13367.1	-14639.8	-5528.05	234.643	140.325	0	10.4962	5.61448	-81.5059	2649.26	2444.8	-408.503	-281.005	167.496	0	10.2676	9.21428	-148.757	-20542.8	-143755	-8093.96	-1880.37	338.096	0
422	8	-248.513	121.702	-436.546	-34798.6	-47667.7	7569.98	190.807	689.714	0	-168.417	-65.8702	-280.697	16498.5	-18579.2	-6908.2	233.811	141.223	0	10.5897	5.5877	-81.3025	2638.55	2467.97	-406.59	-280.645	167.546	0	10.4241	9.12279	-148.203	-20607.7	-143665	-8099.3	-1883.38	339.051	0
422	9	-259.499	126.416	-451.936	-35922.8	-49378.1	7996.61	190.741	689.486	0	-204.359	-79.8925	-334.651	19459.7	-22471.7	-8263.7	232.85	141.851	0	10.6925	5.5706	-81.0342	2621.35	2483.94	-405.789	-280.347	167.651	0	10.494	9.10107	-147.725	-20694.4	-143569	-8088.08	-1885.87	340.087	0
423	0	-267.052	131.279	-464.06	-36852.1	-50689.1	8183.66	190.77	689.412	0	-237.626	-93.0587	-382.233	22095.9	-26061.6	-9485.19	231.818	142.193	0	10.7878	5.56419	-80.7236	2601.53	2493.28	-407.817	-280.113	167.772	0	10.4636	9.16237	-147.428	-20775.3	-143490	-8055.94	-1887.29	340.918	0	-555.112	44.7057	-1310.49	-534024	-45012.2	212594	-55.4276	408.577	0
423	1	-272.643	137.213	-476.871	-37881.5	-51992.6	8183.02	190.971	689.438	0	-266.171	-105.226	-421.2	24326.7	-29147.2	-10466.5	230.8	142.244	0	10.861	5.56501	-80.4013	2583.77	2497.69	-412.945	-279.935	167.864	0	10.3223	9.31715	-147.384	-20830.4	-143441	-8009.29	-1887.25	341.334	0
423	2	-277.571	144.851	-493.878	-39267.7	-53641.9	8055.25	191.386	689.509	0	-288.639	-116.524	-451.252	26162.3	-31621.6	-11136.9	229.925	142.023	0	10.9062	5.56709	-80.107	2570.28	2499.26	-419.864	-279.801	167.914	0	10.0763	9.54724	-147.628	-20857.5	-143419	-7960.81	-1885.49	341.284	0
423	3	-282.49	154.35	-517.255	-41165.9	-55851.7	7846.4	192.023	689.585	0	-304.595	-127.259	-474	27694.1	-33487.5	-11478.5	229.351	141.574	0	10.9243	5.56495	-79.8801	2561.08	2499.83	-426.902	-279.705	167.939	0	9.76412	9.80565	-148.098	-20865.4	-143412	-7920.79	-1882.36	340.889	0
423	4	-287.217	165.349	-547.475	-43602.3	-58651.3	7574.23	192.87	689.643	0	-314.364	-137.792	-492.403	29064.7	-34841	-11517.1	229.243	140.974	0	10.918	5.55607	-79.7475	2556.58	2499.56	-432.358	-279.657	167.942	0	9.44709	10.0426	-148.617	-20868.3	-143408	-7893.56	-1878.95	340.416	0
423	5	-290.827	177.056	-583.453	-46483.4	-61897	7230.06	193.913	689.67	0	-318.615	-148.367	-509.853	30423.3	-35824	-11300.1	229.737	140.329	0	10.8911	5.54113	-79.7157	2557.26	2496.71	-433.916	-279.68	167.92	0	9.18185	10.219	-148.973	-20883.8	-143396	-7880.48	-1876.57	340.185	0
423	6	-291.967	188.417	-623.095	-49634.4	-65329	6789.64	195.154	689.658	0	-317.887	-158.941	-529.186	31879.7	-36561	-10876.1	230.911	139.757	0	10.8513	5.52173	-79.7752	2561.26	2490.24	-429.615	-279.784	167.894	0	8.99665	10.3058	-149.052	-20927.9	-143370	-7883.09	-1875.88	340.407	0
423	7	-289.239	198.333	-664.08	-52855.1	-68649.8	6227.81	196.624	689.592	0	-312.272	-169.068	-551.875	33466.2	-37103.6	-10278.8	232.768	139.359	0	10.8099	5.49801	-79.9145	2564.72	2482.22	-419.747	-279.939	167.907	0	8.87997	10.2884	-148.917	-21005	-143330	-7901.2	-1876.49	341.052	0
423	8	-281.566	205.871	-704.635	-55974.5	-71597.8	5533.89	198.39	689.438	0	-301.394	-177.929	-577.692	35125.2	-37403.1	-9525.23	235.254	139.197	0	10.7769	5.47139	-80.1203	2564.6	2476.92	-406.698	-280.085	167.991	0	8.79437	10.1741	-148.735	-21103.1	-143283	-7930.63	-1877.34	341.884	0
423	9	-268.421	210.452	-744.065	-58888.1	-73995.6	4720.08	200.552	689.144	0	-284.739	-184.545	-605.066	36731.5	-37329.7	-8628.11	238.305	139.293	0	10.7569	5.44839	-80.3687	2560.77	2477.75	-393.131	-280.17	168.137	0	8.71089	9.99444	-148.654	-21200.8	-143233	-7966.81	-1877.54	342.619	0
424	0	-249.885	211.978	-782.905	-61569.8	-75758.3	3817.75	203.234	688.643	0	-262.059	-188.074	-631.983	38141.7	-36729	-7609.17	241.883	139.648	0	10.7488	5.4363	-80.6263	2555.79	2484.67	-381.181	-280.183	168.301	0	8.63358	9.79891	-148.772	-21273.8	-143190	-8009.02	-1876.48	342.996	0	-198.493	60.2308	-2020.64	-880172	145636	83867.3	66.8986	436.669	0
424	1	-226.572	210.851	-822.711	-64060.3	-76869.9	2867.26	206.565	687.865	0	-233.585	-188.054	-656.992	39247.2	-35474.1	-6503.16	246.005	140.262	0	10.7485	5.43575	-80.868	2553.19	2493.46	-372.81	-280.166	168.428	0	8.59041	9.63563	-149.151	-21301.6	-143158	-8057.98	-1873.82	342.819	0
424	2	-199.474	207.872	-865.655	-66439.5	-77346.3	1909.71	210.65	686.751	0	-199.979	-184.507	-679.82	40001.9	-33484	-5350.01	250.746	141.158	0	10.7548	5.44105	-81.0876	2555.26	2497.82	-369.731	-280.196	168.488	0	8.59974	9.53886	-149.742	-21277.3	-143140	-8109.71	-1869.91	342.093	0
424	3	-169.797	204.077	-914.109	-68798.4	-77206.9	982.567	215.539	685.263	0	-162.152	-177.888	-701.388	40419.5	-30712.3	-4182.89	256.212	142.372	0	10.7695	5.4455	-81.2914	2562.03	2492.94	-372.766	-280.333	168.483	0	8.64964	9.52926	-150.372	-21211.6	-143131	-8153.23	-1865.85	341.061	0
424	4	-138.823	200.551	-970.286	-71216.1	-76465.7	118.628	221.193	683.397	0	-121.072	-168.934	-723.424	40548.4	-27130.8	-3018.94	262.497	143.949	0	10.7927	5.44427	-81.4847	2572.44	2477.45	-381.149	-280.596	168.43	0	8.7057	9.60536	-150.899	-21126.3	-143126	-8174.81	-1862.49	340.003	0
424	5	-107.84	198.24	-1035.94	-73746.7	-75139.6	-654.772	227.467	681.189	0	-77.6689	-158.475	-747.851	40442.3	-22727	-1857.11	269.61	145.922	0	10.8198	5.43404	-81.6632	2586.67	2453.3	-392.134	-280.958	168.325	0	8.73127	9.72525	-151.288	-21046.3	-143122	-8165.33	-1860.02	339.114	0
424	6	-78.1195	197.787	-1112.16	-76416.7	-73257.9	-1320	234.13	678.71	0	-32.8688	-147.28	-776.196	40139.7	-17517.6	-685.512	277.432	148.287	0	10.8423	5.41372	-81.8099	2606.11	2424	-401.835	-281.37	168.144	0	8.70788	9.81818	-151.539	-20989.1	-143113	-8124.03	-1858.4	338.507	0
424	7	-50.918	199.469	-1199.31	-79232.6	-70867.1	-1868.19	240.91	676.065	0	12.3333	-135.99	-809.303	39663.7	-11560.7	505.701	285.715	150.99	0	10.8514	5.38636	-81.9035	2631.2	2392.39	-406.929	-281.79	167.874	0	8.64365	9.83007	-151.674	-20959	-143092	-8057.06	-1857.42	338.185	0
424	8	-27.4677	203.276	-1296.83	-82184.1	-68040.6	-2288.09	247.533	673.373	0	56.813	-125.126	-847.391	39035	-4953.57	1710.93	294.154	153.935	0	10.8418	5.35769	-81.9343	2659.55	2360.18	-405.511	-282.194	167.54	0	8.56181	9.74817	-151.807	-20950.2	-143064	-7975.08	-1856.41	338.006	0
424	9	-8.917	209.053	-1402.91	-85232.7	-64894.5	-2558.42	253.743	670.754	0	99.2768	-115.129	-890.174	38282.4	2169.83	2898.8	302.438	156.995	0	10.8125	5.33231	-81.9102	2685.24	2329.5	-397.181	-282.56	167.217	0	8.48465	9.59322	-152.13	-20954.3	-143050	-7892.93	-1854.31	337.739	0
425	0	3.77887	216.587	-1514.19	-88297	-61596.1	-2655.06	259.321	668.313	0	138.274	-106.392	-936.83	37441.3	9622.14	4014.6	310.271	160.034	0	10.7654	5.313	-81.8466	2700.48	2304.23	-383.551	-282.847	167.006	0	8.43361	9.40687	-152.795	-20964.2	-143064	-7827.86	-1850.32	337.205	0	187.115	169.377	-3146.83	-1.44694e+06	537203	9097.43	173.271	462.166	0
425	1	9.97365	225.548	-1625.81	-91250.5	-58362.7	-2567.75	264.102	666.126	0	172.284	-99.2547	-985.891	36549	17139.2	4998.32	317.385	162.928	0	10.7052	5.30164	-81.749	2699.84	2288.13	-368.323	-283.01	166.974	0	8.43729	9.23438	-153.8	-20969.9	-143110	-7794.09	-1844.5	336.345	0
425	2	9.44579	235.35	-1731.54	-93933.8	-55449.6	-2311.36	267.977	664.249	0	199.851	-93.9516	-1035.17	35640.4	24373.7	5803.69	323.546	165.571	0	10.6394	5.29886	-81.6111	2683.31	2282.4	-355.571	-283.033	167.121	0	8.52147	9.10829	-154.978	-20956.5	-143185	-7796.86	-1837.9	335.222	0
425	3	2.48552	245.101	-1824.36	-96175.4	-53125.9	-1922.55	270.88	662.717	0	219.778	-90.5464	-1081.8	34747.5	30916.1	6409.8	328.578	167.88	0	10.5759	5.3048	-81.4335	2655.82	2286.16	-347.499	-282.926	167.387	0	8.6875	9.04531	-156.073	-20913	-143281	-7830.05	-1832.03	333.994	0
425	4	-10.1119	253.744	-1897.18	-97812	-51638.8	-1449.59	272.781	661.557	0	231.315	-88.9116	-1122.4	33899.7	36339.7	6821.64	332.377	169.797	0	10.5222	5.32008	-81.2342	2624.35	2297.89	-344.098	-282.713	167.694	0	8.91358	9.04734	-156.829	-20838.9	-143391	-7879.18	-1828.32	332.877	0
425	5	-27.1707	260.297	-1943.85	-98709.8	-51174.2	-944.979	273.674	660.781	0	234.269	-88.786	-1153.47	33123.7	40253	7058.65	334.897	171.283	0	10.4843	5.34383	-81.0388	2594.38	2316.31	-344.754	-282.417	167.986	0	9.1691	9.10201	-157.103	-20742.7	-143507	-7929.59	-1827.46	332.033	0
425	6	-47.336	264.085	-1960.24	-98785.7	-51825.7	-460.18	273.562	660.395	0	228.981	-89.8592	-1171.83	32440.1	42355.9	7143.83	336.145	172.317	0	10.4673	5.37132	-80.87	2568.17	2340.31	-349.398	-282.061	168.243	0	9.41847	9.19036	-156.924	-20637	-143622	-7972.53	-1829.24	331.51	0
425	7	-69.2876	264.832	-1944.99	-98024.7	-53581.9	-36.7033	272.451	660.399	0	216.26	-91.8133	-1175.12	31858.3	42488.6	7100.46	336.157	172.889	0	10.4741	5.39458	-80.7367	2545.39	2368.04	-357.808	-281.67	168.473	0	9.62808	9.29702	-156.406	-20537.1	-143729	-8003.31	-1832.95	331.306	0
425	8	-91.9094	262.645	-1899.78	-96484.3	-56327.7	303.561	270.35	660.787	0	197.291	-94.3327	-1162.23	31374	40655.8	6952.39	334.981	173.005	0	10.5049	5.40583	-80.6274	2525.43	2396.47	-368.753	-281.277	168.678	0	9.77532	9.41271	-155.624	-20457.6	-143820	-8016.99	-1838.15	331.455	0
425	9	-114.388	257.956	-1829.02	-94286.5	-59859.7	561.047	267.272	661.55	0	173.521	-97.1344	-1133.53	30973.5	37019.1	6722.56	332.658	172.675	0	10.5572	5.4023	-80.5282	2509.65	2422.63	-380.513	-280.916	168.835	0	9.84574	9.52944	-154.584	-20409	-143882	-8008.22	-1844.77	332.025	0
426	0	-136.235	251.443	-1739.1	-91597.9	-63920.2	752.96	263.245	662.67	0	146.506	-100.011	-1090.78	30639.6	31869.2	6427.6	329.217	171.91	0	10.6236	5.38801	-80.4491	2501.37	2444.93	-391.969	-280.609	168.907	0	9.83436	9.63612	-153.286	-20393.5	-143903	-7974.24	-1852.78	333.042	0	-175.438	128.228	-2381.99	-1.08018e+06	271426	147239	110.013	455.76	0
426	1	-157.247	243.949	-1637.35	-88605.7	-68238	905.704	258.324	664.115	0	117.739	-102.848	-1036.89	30354.2	25588.3	6075.71	324.678	170.726	0	10.6904	5.37008	-80.4271	2503.76	2463.27	-402.862	-280.373	168.869	0	9.75461	9.72565	-151.844	-20401.1	-143877	-7918.9	-1861.53	334.356	0
426	2	-177.416	236.336	-1530.96	-85492	-72563	1049.47	252.603	665.842	0	88.5098	-105.617	-975.439	30100	18604.7	5670.07	319.073	169.142	0	10.7426	5.35473	-80.4969	2518.59	2477.85	-412.861	-280.218	168.712	0	9.63101	9.80284	-150.495	-20411	-143812	-7854.6	-1869.59	335.626	0
426	3	-196.836	229.342	-1426.26	-82415.2	-76687.6	1213.89	246.232	667.784	0	59.8293	-108.35	-910.238	29862.1	11347.3	5211.99	312.466	167.193	0	10.7723	5.34652	-80.6576	2545.89	2487.61	-420.695	-280.158	168.436	0	9.48328	9.87168	-149.489	-20403	-143721	-7797.46	-1875.42	336.485	0
426	4	-215.604	223.489	-1328.15	-79497.2	-80455.9	1423.41	239.423	669.855	0	32.4271	-111.108	-844.924	29628.7	4205	4703.67	304.977	164.933	0	10.7813	5.34819	-80.8798	2583.07	2490.16	-424.621	-280.212	168.063	0	9.32504	9.91701	-148.951	-20372.4	-143625	-7758.55	-1878.24	336.773	0
426	5	-233.752	219.036	-1239.98	-76819.1	-83763.3	1692.83	232.448	671.952	0	6.78618	-113.956	-782.653	29390.3	-2504.37	4151.03	296.8	162.448	0	10.781	5.35951	-81.1318	2624.78	2483.51	-423.407	-280.389	167.648	0	9.16233	9.91022	-148.848	-20333.2	-143537	-7740.24	-1878.32	336.604	0
426	6	-251.223	215.988	-1163.53	-74422.7	-86551.3	2025.11	225.613	673.963	0	-16.8147	-116.92	-725.847	29139	-8549.54	3565.69	288.221	159.855	0	10.7893	5.37758	-81.3777	2664.68	2467.62	-416.644	-280.677	167.255	0	8.98767	9.84021	-149.077	-20305.6	-143466	-7739.33	-1876.36	336.209	0
426	7	-267.881	214.123	-1099.28	-72315.8	-88801.3	2412.15	219.219	675.785	0	-38.2628	-119.967	-676.07	28866.9	-13788.8	2965.53	279.604	157.302	0	10.8223	5.40041	-81.5703	2697.9	2444.53	-404.999	-281.032	166.925	0	8.79007	9.73838	-149.53	-20301.2	-143407	-7750.09	-1873.05	335.767	0
426	8	-283.541	213.041	-1046.65	-70479.9	-90527.6	2836.66	213.507	677.339	0	-57.5842	-122.987	-634.009	28565.8	-18165.2	2373.05	271.349	154.944	0	10.8827	5.42943	-81.6693	2723.2	2418.76	-390.798	-281.383	166.656	0	8.5709	9.6638	-150.084	-20321.9	-143354	-7765.68	-1869.16	335.403	0
426	9	-298.004	212.24	-1004.39	-68878.9	-91768.7	3274.07	208.633	678.578	0	-74.9232	-125.795	-599.578	28227.7	-21696.7	1812.42	263.813	152.921	0	10.9574	5.46627	-81.6696	2742.37	2396.48	-377.48	-281.656	166.421	0	8.34761	9.66665	-150.615	-20365.9	-143305	-7779.69	-1865.47	335.218	0
427	0	-311.066	211.224	-970.875	-67467.2	-92578	3695.44	204.645	679.491	0	-90.5136	-128.168	-572.11	27846.2	-24458.8	1306.02	257.248	151.327	0	11.0256	5.50766	-81.6083	2757.16	2382.13	-367.693	-281.81	166.215	0	8.14638	9.76253	-151.057	-20427.7	-143263	-7787.89	-1862.4	335.232	0	-459.809	82.4299	-1633.21	-742554	16637.2	237043	-3.91222	456.638	0
427	1	-322.514	209.616	-944.358	-66197.5	-93016.2	4071.84	201.503	680.098	0	-104.623	-129.914	-550.579	27418.5	-26563.1	870.078	251.754	150.201	0	11.0702	5.54698	-81.5465	2767.27	2376.58	-362.424	-281.856	166.065	0	7.98724	9.92551	-151.405	-20490.6	-143237	-7790.06	-1860.05	335.337	0
427	2	-332.14	207.22	-923.134	-65027.2	-93145.1	4379.16	199.099	680.442	0	-117.482	-130.941	-533.799	26946.9	-28134.2	511.468	247.294	149.519	0	11.0841	5.58047	-81.5433	2770.59	2377.83	-361.528	-281.84	166.023	0	7.87505	10.1037	-151.64	-20526.8	-143233	-7789.14	-1858.56	335.365	0
427	3	-339.78	204.013	-905.652	-63920.8	-93021.6	4601.59	197.288	680.58	0	-129.237	-131.258	-520.589	26438.5	-29291.8	227.37	243.733	149.214	0	11.0721	5.60941	-81.6312	2764.77	2382.06	-364.19	-281.819	166.131	0	7.80772	10.2384	-151.727	-20512.9	-143237	-7787.03	-1858.04	335.196	0
427	4	-345.341	200.088	-890.597	-62850.8	-92694.5	4732.77	195.919	680.572	0	-139.946	-130.943	-509.895	25901.5	-30140.2	7.69329	240.889	149.202	0	11.0448	5.63853	-81.7977	2748.85	2385.39	-369.605	-281.838	166.395	0	7.78775	10.2747	-151.693	-20442	-143224	-7783.4	-1858.17	334.759	0
427	5	-348.822	195.599	-876.945	-61797.2	-92203.1	4775.04	194.859	680.469	0	-149.602	-130.102	-500.858	25343.6	-30765.1	-161.606	238.575	149.4	0	11.0098	5.67327	-81.9872	2724.04	2385.51	-377.926	-281.904	166.775	0	7.81856	10.1863	-151.678	-20323.5	-143176	-7777.71	-1857.95	333.991	0
427	6	-350.315	190.715	-863.961	-60747.2	-91579.2	4737.68	194.001	680.313	0	-158.173	-128.841	-492.815	24771.1	-31232.8	-296.136	236.624	149.735	0	10.9682	5.71412	-82.1341	2693.46	2382.65	-389.984	-281.991	167.207	0	7.89512	9.99597	-151.848	-20179.4	-143103	-7770.87	-1856.41	332.892	0
427	7	-349.998	185.594	-851.161	-59695.2	-90849.5	4634.8	193.264	680.134	0	-165.62	-127.251	-485.27	24188	-31591.5	-410.483	234.899	150.156	0	10.9169	5.75263	-82.1941	2661.11	2380.85	-406.079	-282.034	167.624	0	8.00803	9.75582	-152.247	-20040.2	-143027	-7765.87	-1853.44	331.63	0
427	8	-348.119	180.373	-838.277	-58639.4	-90037.6	4483.68	192.592	679.952	0	-171.915	-125.403	-477.867	23597.2	-31872.8	-515.108	233.302	150.62	0	10.8542	5.77697	-82.1468	2630.95	2385.86	-425.533	-281.956	167.973	0	8.15343	9.51637	-152.757	-19936.5	-142976	-7765.66	-1849.97	330.511	0
427	9	-344.986	175.17	-825.225	-57580.8	-89164.8	4303.22	191.951	679.776	0	-177.043	-123.341	-470.385	23001.2	-32095	-614.564	231.769	151.101	0	10.7847	5.78247	-81.9911	2606.49	2400.37	-447.049	-281.724	168.21	0	8.32794	9.32079	-153.151	-19891.2	-142970	-7770.14	-1847.52	329.88	0
428	0	-340.942	170.091	-812.081	-56523.6	-88252.4	4111.52	191.326	679.603	0	-181.019	-121.082	-462.726	22402.2	-32267.6	-707.719	230.266	151.587	0	10.72	5.77391	-81.7521	2589.72	2423.36	-468.908	-281.357	168.322	0	8.51249	9.20304	-153.195	-19918.6	-143014	-7775.68	-1847.54	330.021	0	-488.111	59.9738	-1420.21	-643094	-41107.1	227012	-46.0874	454.328	0
428	1	-336.335	165.232	-799.011	-55475.3	-87320.9	3923.4	190.714	679.43	0	-183.89	-118.623	-454.899	21803.2	-32394.8	-789.926	228.787	152.07	0	10.6756	5.75804	-81.4835	2580.08	2452.49	-488.898	-280.902	168.336	0	8.67223	9.16833	-152.785	-20023.3	-143097	-7777.29	-1850.59	331.056	0
428	2	-331.497	160.676	-786.197	-54445.4	-86388.7	3749.13	190.118	679.252	0	-185.749	-115.963	-446.972	21207.5	-32479.7	-856.61	227.334	152.553	0	10.6623	5.73692	-81.2473	2575.32	2484.5	-504.698	-280.421	168.303	0	8.77529	9.18867	-152.029	-20196.5	-143202	-7771.44	-1855.93	332.846	0
428	3	-326.724	156.496	-773.784	-53445.1	-85471.5	3594.07	189.541	679.07	0	-186.728	-113.122	-439.045	20618.2	-32526.6	-905.728	225.915	153.038	0	10.6793	5.70763	-81.0795	2573.12	2514.82	-514.755	-279.983	168.264	0	8.80348	9.22687	-151.182	-20412.5	-143308	-7758.05	-1861.91	335.019	0
428	4	-322.258	152.754	-761.879	-52487.4	-84584.9	3458.44	188.979	678.892	0	-186.99	-110.138	-431.231	20039.1	-32540.6	-937.309	224.54	153.53	0	10.7148	5.66727	-80.9831	2571.34	2538.93	-518.517	-279.649	168.248	0	8.74672	9.2535	-150.468	-20633.7	-143399	-7741.27	-1867.02	337.13	0
428	5	-318.281	149.505	-750.566	-51584.6	-83745.2	3338.43	188.424	678.728	0	-186.71	-107.062	-423.638	19474.5	-32527.7	-951.537	223.218	154.03	0	10.7556	5.61702	-80.9543	2568.36	2554.94	-515.819	-279.44	168.274	0	8.59833	9.24786	-150.007	-20824.3	-143466	-7727.81	-1870.4	338.822	0
428	6	-314.916	146.79	-739.903	-50746.9	-82968.6	3228.15	187.866	678.586	0	-186.06	-103.957	-416.355	18929.4	-32494.7	-947.976	221.954	154.536	0	10.7957	5.56141	-80.9917	2564.59	2564.1	-506.754	-279.341	168.335	0	8.36148	9.19972	-149.845	-20965.3	-143508	-7722.73	-1871.71	339.913	0
428	7	-312.232	144.634	-729.919	-49981.2	-82268.6	3121.09	187.291	678.475	0	-185.193	-100.892	-409.438	18408.5	-32450.6	-926.637	220.743	155.04	0	10.8352	5.5067	-81.0812	2562.53	2568.21	-492.157	-279.325	168.396	0	8.05744	9.10719	-149.979	-21057.1	-143530	-7727.54	-1871	340.401	0
428	8	-310.249	143.052	-720.625	-49293.1	-81653.1	3010.94	186.691	678.403	0	-184.232	-97.9401	-402.921	17916.7	-32406.1	-888.802	219.572	155.533	0	10.8736	5.45936	-81.1955	2564.79	2568.28	-473.471	-279.369	168.412	0	7.72684	8.96658	-150.355	-21115.2	-143538	-7742.03	-1868.66	340.436	0
428	9	-308.941	142.047	-712.051	-48687.6	-81123.7	2892.64	186.07	678.377	0	-183.273	-95.1621	-396.842	17459.2	-32371.7	-836.388	218.427	156.005	0	10.9065	5.42431	-81.2976	2573.24	2565.29	-452.283	-279.446	168.348	0	7.4276	8.77044	-150.892	-21162.9	-143542	-7764.21	-1865.28	340.252	0
429	0	-308.244	141.614	-704.254	-48167	-80677.3	2762.86	185.443	678.394	0	-182.39	-92.6014	-391.267	17040.7	-32356.3	-771.646	217.304	156.447	0	10.9275	5.40494	-81.3397	2589.3	2559.76	-430.378	-279.53	168.167	0	7.2232	8.52454	-151.512	-21218.9	-143548	-7788.13	-1861.43	340.047	0	-473.975	75.6569	-1291.62	-584561	-77727.1	224274	-78.4912	454.861	0
429	1	-308.067	141.732	-697.297	-47728.6	-80310	2620.16	184.827	678.448	0	-181.637	-90.2785	-386.278	16663.7	-32365.5	-697.544	216.212	156.861	0	10.9309	5.40405	-81.282	2613.53	2550.17	-409.65	-279.626	167.846	0	7.15276	8.26944	-152.174	-21282.3	-143563	-7805.6	-1857.41	339.855	0
429	2	-308.316	142.358	-691.206	-47365.7	-80017.8	2464.69	184.234	678.526	0	-181.057	-88.1998	-381.931	16328.7	-32402.4	-617.423	215.162	157.247	0	10.9149	5.42354	-81.121	2644.5	2533.99	-391.623	-279.763	167.401	0	7.20994	8.07515	-152.851	-21335.8	-143593	-7812.19	-1853.43	339.586	0
429	3	-308.904	143.42	-685.942	-47070.4	-79795.1	2297.97	183.671	678.621	0	-180.694	-86.3664	-378.233	16034.5	-32468.8	-534.454	214.157	157.607	0	10.8824	5.46327	-80.8902	2678.35	2509.92	-377.162	-279.971	166.889	0	7.36309	7.99694	-153.495	-21362.4	-143645	-7811.25	-1849.83	339.173	0
429	4	-309.753	144.83	-681.424	-46834.6	-79633.2	2122.8	183.137	678.73	0	-180.592	-84.7794	-375.151	15780.3	-32565.3	-451.966	213.194	157.936	0	10.8399	5.51866	-80.6356	2710.18	2477.96	-366.663	-280.27	166.39	0	7.58913	8.03864	-154.047	-21358.6	-143726	-7810.84	-1847	338.65	0
429	5	-310.794	146.49	-677.558	-46651.1	-79522	1942.66	182.634	678.852	0	-180.784	-83.443	-372.639	15565	-32692.1	-373.257	212.269	158.23	0	10.7971	5.57905	-80.3994	2736.28	2439.38	-360.434	-280.659	165.966	0	7.87341	8.16892	-154.426	-21329.4	-143833	-7816.7	-1845.4	338.121	0
429	6	-311.96	148.302	-674.264	-46513.8	-79452.9	1761.03	182.163	678.985	0	-181.294	-82.3633	-370.647	15388	-32850.1	-300.04	211.371	158.483	0	10.7632	5.63004	-80.2178	2754.94	2398.02	-358.529	-281.106	165.657	0	8.18524	8.35838	-154.525	-21277	-143949	-7829.49	-1845.56	337.693	0
429	7	-313.181	150.17	-671.469	-46417.5	-79418.5	1581.04	181.724	679.128	0	-182.134	-81.5419	-369.13	15247.5	-33041.8	-231.515	210.487	158.693	0	10.7391	5.65792	-80.1175	2765.67	2359.1	-360.28	-281.555	165.48	0	8.47151	8.59692	-154.291	-21201.8	-144055	-7847.45	-1847.66	337.414	0
429	8	-314.387	152.004	-669.116	-46357.5	-79412.4	1405.54	181.317	679.282	0	-183.302	-80.9733	-368.056	15140.2	-33267.9	-165.384	209.612	158.865	0	10.7173	5.65525	-80.1057	2768.69	2325.86	-364.581	-281.965	165.437	0	8.67756	8.88508	-153.802	-21113.1	-144134	-7868.82	-1851.14	337.274	0
429	9	-315.495	153.725	-667.175	-46328.5	-79430	1236.41	180.946	679.44	0	-184.79	-80.6438	-367.409	15059.9	-33527.1	-99.7954	208.747	159.01	0	10.6877	5.62635	-80.1629	2765.13	2299.29	-370.738	-282.317	165.506	0	8.77503	9.2023	-153.245	-21029.5	-144168	-7891.38	-1854.76	337.228	0
430	0	-316.419	155.277	-665.654	-46323.8	-79467.6	1074.23	180.617	679.592	0	-186.569	-80.5309	-367.195	15000.4	-33815.2	-34.5222	207.909	159.149	0	10.6473	5.5843	-80.2503	2757.64	2280.01	-378.662	-282.589	165.637	0	8.77634	9.49254	-152.814	-20967.8	-144151	-7912.75	-1857.31	337.211	0	-492.504	89.4915	-1271.78	-573215	-85346.9	232400	-86.4064	453.558	0
430	1	-317.066	156.616	-664.577	-46335.7	-79520.9	918.591	180.344	679.722	0	-188.599	-80.6049	-367.434	14957.4	-34127.7	29.5327	207.119	159.292	0	10.6028	5.54043	-80.3384	2750.3	2268.57	-388.034	-282.762	165.766	0	8.72522	9.69786	-152.625	-20930.9	-144088	-7932.82	-1858.07	337.14	0
430	2	-317.359	157.704	-663.945	-46356.9	-79582.8	768.398	180.136	679.82	0	-190.832	-80.8375	-368.14	14929.5	-34461.6	91.5864	206.39	159.446	0	10.5635	5.49922	-80.4328	2747	2264.92	-397.624	-282.841	165.847	0	8.67424	9.79809	-152.711	-20905.5	-143987	-7954.45	-1856.87	336.896	0
430	3	-317.233	158.503	-663.72	-46381.9	-79644.6	621.606	180.003	679.882	0	-193.227	-81.2087	-369.317	14917	-34816.2	151.574	205.728	159.609	0	10.5371	5.4606	-80.5533	2749.66	2268.84	-406.009	-282.834	165.865	0	8.66524	9.81136	-153.032	-20872.9	-143855	-7980.62	-1854.03	336.396	0
430	4	-316.637	158.978	-663.83	-46407.1	-79697.9	475.244	179.942	679.908	0	-195.748	-81.707	-370.949	14919.9	-35190.7	210.03	205.133	159.779	0	10.5285	5.42308	-80.6832	2757.47	2281.19	-412.709	-282.727	165.823	0	8.71815	9.76609	-153.512	-20821.4	-143706	-8010.78	-1850.12	335.634	0
430	5	-315.526	159.099	-664.188	-46430.1	-79735.5	325.987	179.95	679.905	0	-198.366	-82.3222	-372.987	14936.6	-35582.2	267.607	204.602	159.954	0	10.5377	5.38606	-80.7636	2767.16	2303.48	-418.097	-282.479	165.738	0	8.82988	9.68059	-154.105	-20754.2	-143558	-8039.52	-1845.56	334.675	0
430	6	-313.857	158.843	-664.704	-46449.3	-79749.5	170.987	180.022	679.88	0	-201.05	-83.0418	-375.355	14964.2	-35985.1	324.624	204.131	160.133	0	10.5608	5.35044	-80.7367	2774.36	2335.23	-422.551	-282.076	165.637	0	8.97737	9.57109	-154.766	-20687.1	-143428	-8058.62	-1840.74	333.667	0
430	7	-311.587	158.202	-665.29	-46463.1	-79732.5	8.3404	180.154	679.839	0	-203.759	-83.8479	-377.967	14999.6	-36393.1	381.121	203.714	160.315	0	10.5933	5.3178	-80.5791	2774.95	2371.48	-426.098	-281.57	165.562	0	9.12572	9.46932	-155.391	-20637	-143316	-8060.81	-1836.3	332.807	0
430	8	-308.672	157.183	-665.885	-46469.7	-79680	-162.887	180.34	679.786	0	-206.445	-84.7147	-380.756	15039.7	-36800.5	437.294	203.349	160.5	0	10.6324	5.29016	-80.3132	2765.27	2404.15	-428.756	-281.065	165.569	0	9.24982	9.41181	-155.86	-20610.2	-143211	-8043.18	-1832.84	332.235	0
430	9	-305.071	155.822	-666.468	-46467.3	-79591.2	-342.795	180.578	679.722	0	-209.049	-85.6106	-383.686	15082.7	-37203.4	493.869	203.037	160.69	0	10.6759	5.27085	-80.0022	2743.64	2426.9	-430.71	-280.665	165.705	0	9.34507	9.41146	-156.116	-20601.6	-143102	-8008.28	-1830.64	331.963	0
431	0	-300.747	154.175	-667.067	-46454.7	-79465.5	-531.024	180.873	679.64	0	-211.506	-86.5023	-386.755	15128.1	-37599.5	552.51	202.782	160.885	0	10.7214	5.26367	-79.7267	2713.09	2438.49	-431.874	-280.414	165.97	0	9.40904	9.4496	-156.146	-20600.8	-142994	-7961.28	-1829.77	331.933	0	-469.45	71.2347	-1307.37	-582913	-78240.3	203235	-77.8031	447.948	0
431	1	-295.682	152.316	-667.737	-46431.7	-79301.9	-727.271	181.238	679.536	0	-213.752	-87.3563	-389.983	15177.3	-37986.7	616.082	202.594	161.082	0	10.7672	5.27063	-79.5548	2680.48	2442.09	-431.863	-280.303	166.307	0	9.42588	9.4871	-155.92	-20602.1	-142899	-7906.18	-1830.49	332.133	0
431	2	-289.897	150.323	-668.521	-46399.2	-79100.1	-931.531	181.679	679.406	0	-215.73	-88.14	-393.368	15231.2	-38362.2	688.036	202.477	161.28	0	10.8093	5.29111	-79.5254	2653.09	2441.84	-430.524	-280.295	166.638	0	9.37597	9.48015	-155.378	-20608.9	-142825	-7846.44	-1833.21	332.637	0
431	3	-283.452	148.273	-669.427	-46360.6	-78861.1	-1143.84	182.196	679.254	0	-217.399	-88.8253	-396.876	15289.4	-38722.6	771.041	202.432	161.476	0	10.8397	5.3231	-79.6459	2636.53	2440.41	-428.096	-280.359	166.897	0	9.25511	9.40098	-154.493	-20629.7	-142767	-7787.74	-1838.1	333.532	0
431	4	-276.452	146.244	-670.436	-46321.1	-78587.9	-1363.73	182.781	679.091	0	-218.726	-89.3904	-400.451	15348.9	-39063	866.063	202.452	161.671	0	10.8524	5.3639	-79.8972	2633.48	2439.43	-425.168	-280.468	167.039	0	9.07946	9.24968	-153.344	-20668.8	-142719	-7736.53	-1844.71	334.787	0
431	5	-269.034	144.305	-671.511	-46287.9	-78286.2	-1590.33	183.418	678.931	0	-219.684	-89.8218	-404.015	15404.9	-39377.4	972.712	202.535	161.87	0	10.8482	5.41073	-80.2453	2642.86	2440.65	-422.213	-280.585	167.065	0	8.87274	9.04649	-152.169	-20721	-142689	-7697.25	-1851.7	336.171	0
431	6	-261.351	142.518	-672.609	-46268.8	-77962.5	-1822.9	184.089	678.79	0	-220.25	-90.1144	-407.473	15453.9	-39660.1	1090.3	202.668	162.074	0	10.8327	5.46105	-80.6569	2660.78	2445.96	-419.005	-280.675	167.011	0	8.65262	8.81841	-151.262	-20774.7	-142694	-7672.28	-1857.36	337.343	0
431	7	-253.551	140.933	-673.699	-46271.3	-77622.7	-2061.11	184.781	678.682	0	-220.405	-90.2674	-410.723	15493.4	-39908	1218.3	202.835	162.278	0	10.8099	5.51159	-81.1047	2682.74	2455.82	-415.215	-280.72	166.922	0	8.4245	8.5892	-150.788	-20817.6	-142748	-7662.19	-1860.68	338.059	0
431	8	-245.764	139.595	-674.776	-46301.2	-77272.3	-2305.11	185.484	678.617	0	-220.134	-90.2756	-413.682	15521.1	-40119.4	1355.82	203.019	162.48	0	10.783	5.55757	-81.5645	2705.2	2467.42	-411.063	-280.749	166.834	0	8.18504	8.37783	-150.714	-20839.1	-142856	-7665.19	-1861.86	338.269	0
431	9	-238.08	138.542	-675.859	-46361.7	-76917.6	-2555.56	186.193	678.597	0	-219.415	-90.1243	-416.307	15534.3	-40292.3	1501.12	203.215	162.686	0	10.7574	5.59408	-82.0163	2725.84	2475.34	-406.631	-280.819	166.765	0	7.94124	8.2108	-150.829	-20834.1	-143006	-7677.81	-1862.13	338.131	0
432	0	-230.55	137.807	-676.993	-46453	-76565.6	-2813.05	186.903	678.617	0	-218.229	-89.7879	-418.606	15530.5	-40424.2	1651.93	203.431	162.899	0	10.738	5.61689	-82.4443	2743.31	2475.04	-401.343	-280.979	166.725	0	7.72741	8.12493	-150.838	-20807.3	-143177	-7697.26	-1863.21	337.945	0	-385.788	69.6865	-1339.39	-595735	-64901.5	155069	-62.976	446.737	0
432	1	-223.19	137.411	-678.236	-46572.6	-76222.4	-3077.77	187.617	678.667	0	-216.555	-89.2356	-420.617	15509.4	-40514.5	1806.84	203.678	163.127	0	10.7256	5.62182	-82.8214	2757.09	2465.53	-394.566	-281.231	166.71	0	7.59343	8.14856	-150.513	-20768.6	-143336	-7722.42	-1866.32	337.986	0
432	2	-215.999	137.349	-679.635	-46715.8	-75891.5	-3349.33	188.335	678.737	0	-214.389	-88.4444	-422.385	15472.3	-40564.1	1965.92	203.964	163.369	0	10.7161	5.60847	-83.1053	2766.97	2449.51	-386.296	-281.525	166.705	0	7.57887	8.28961	-149.806	-20728.4	-143455	-7752.49	-1871.6	338.368	0
432	3	-208.973	137.599	-681.197	-46877.9	-75572.1	-3626.34	189.06	678.817	0	-211.747	-87.41	-423.949	15421.7	-40574.9	2130.23	204.293	163.624	0	10.7048	5.58391	-83.2642	2772.38	2432.05	-376.963	-281.791	166.704	0	7.69811	8.53444	-148.858	-20699.4	-143516	-7785.97	-1878.11	339.054	0
432	4	-202.111	138.129	-682.888	-47054.5	-75258.6	-3905.93	189.794	678.905	0	-208.671	-86.1492	-425.345	15359.4	-40548.7	2300.72	204.669	163.89	0	10.6913	5.55856	-83.2995	2773.05	2417.53	-366.776	-281.978	166.71	0	7.93799	8.84878	-147.88	-20697.7	-143526	-7820.36	-1884.55	339.963	0
432	5	-195.418	138.899	-684.64	-47240.9	-74942.7	-4184.72	190.537	679.001	0	-205.229	-84.6959	-426.599	15286.8	-40487.7	2477.04	205.092	164.166	0	10.6796	5.54056	-83.2388	2770.14	2406.19	-355.806	-282.093	166.721	0	8.26521	9.19041	-147.042	-20737.7	-143493	-7851.63	-1889.87	341.033	0
432	6	-188.905	139.865	-686.337	-47432.8	-74615.5	-4460.06	191.284	679.11	0	-201.5	-83.0931	-427.731	15205.6	-40395.6	2656.73	205.559	164.451	0	10.6736	5.53392	-83.1178	2765.53	2394.73	-344.95	-282.189	166.728	0	8.63339	9.52466	-146.469	-20826	-143424	-7874.74	-1893.2	342.187	0
432	7	-182.584	140.978	-687.839	-47626.5	-74269	-4730.58	192.026	679.241	0	-197.577	-81.3858	-428.758	15118.7	-40278.9	2835.94	206.057	164.738	0	10.6755	5.53805	-82.9641	2760.14	2379.9	-336.306	-282.314	166.731	0	8.9886	9.82781	-146.204	-20956.7	-143315	-7886.31	-1894.24	343.339	0
432	8	-176.465	142.204	-689.036	-47818.1	-73896.1	-4995.84	192.754	679.399	0	-193.543	-79.6177	-429.7	15029.7	-40146.6	3010.8	206.571	165.023	0	10.6851	5.54931	-82.7807	2753.73	2359.47	-332.196	-282.497	166.735	0	9.28319	10.0797	-146.159	-21106.8	-143168	-7885.7	-1893.53	344.409	0
432	9	-170.553	143.521	-689.882	-48002.5	-73491.6	-5255.68	193.472	679.581	0	-189.47	-77.8299	-430.603	14941.9	-40008.2	3178.4	207.088	165.3	0	10.6973	5.56283	-82.5478	2746.32	2332.17	-334.032	-282.748	166.731	0	9.48576	10.2596	-146.228	-21242.1	-142997	-7873.54	-1891.91	345.267	0
433	0	-164.842	144.928	-690.415	-48174.4	-73052.1	-5509.49	194.191	679.776	0	-185.409	-76.0594	-431.551	14858.6	-39873	3337.46	207.605	165.569	0	10.7053	5.57218	-82.248	2738.75	2299.27	-341.698	-283.045	166.701	0	9.57906	10.3593	-146.416	-21333.5	-142833	-7853.28	-1889.53	345.705	0	-292.196	97.8715	-1359.45	-602908	-57924.2	120594	-53.6097	446.418	0
433	1	-159.324	146.437	-690.725	-48329.8	-72575.9	-5755.89	194.928	679.97	0	-181.397	-74.3401	-432.654	14783.8	-39749.8	3488.42	208.126	165.83	0	10.7095	5.57138	-81.8819	2731.18	2264.9	-353.382	-283.339	166.645	0	9.55518	10.3905	-146.799	-21368.7	-142711	-7833.63	-1886.15	345.565	0
433	2	-153.998	148.059	-690.892	-48466.8	-72062.2	-5993.39	195.697	680.151	0	-177.468	-72.7058	-434.009	14721.6	-39644.8	3632.96	208.654	166.08	0	10.7161	5.55933	-81.463	2722.03	2234.7	-366.614	-283.568	166.586	0	9.42039	10.3668	-147.389	-21354.1	-142651	-7824.5	-1881.85	344.882	0
433	3	-148.872	149.796	-690.946	-48585.7	-71510.8	-6221.42	196.503	680.318	0	-173.655	-71.1929	-435.668	14675.2	-39560.3	3773.65	209.196	166.316	0	10.7286	5.53953	-81.0228	2709.23	2213.69	-379.956	-283.678	166.562	0	9.2071	10.2826	-148.133	-21309.1	-142655	-7829.65	-1877.02	343.851	0
433	4	-143.964	151.635	-690.86	-48687.6	-70922.8	-6440.43	197.341	680.474	0	-169.991	-69.8386	-437.623	14645.5	-39495.3	3913.13	209.751	166.534	0	10.7449	5.51585	-80.6239	2692.61	2203.13	-393.296	-283.674	166.603	0	8.9692	10.1236	-148.968	-21254	-142709	-7845.07	-1871.98	342.675	0
433	5	-139.294	153.552	-690.559	-48773.7	-70302.1	-6651.07	198.195	680.629	0	-166.507	-68.6752	-439.826	14631.9	-39447.4	4053.17	210.311	166.733	0	10.7615	5.49203	-80.346	2674.92	2199.84	-406.547	-283.62	166.707	0	8.75856	9.88875	-149.813	-21196.6	-142805	-7863.62	-1867.22	341.487	0
433	6	-134.879	155.518	-689.947	-48844	-69651.3	-6853.27	199.048	680.794	0	-163.226	-67.7278	-442.203	14633.8	-39413.9	4194.75	210.869	166.907	0	10.7764	5.47273	-80.2486	2659.65	2199.01	-418.617	-283.598	166.857	0	8.60328	9.59731	-150.525	-21130.5	-142936	-7879.86	-1863.59	340.379	0
433	7	-130.724	157.504	-688.936	-48896.6	-68970.5	-7046.37	199.888	680.974	0	-160.167	-67.0147	-444.675	14651.4	-39391.9	4338.49	211.414	167.051	0	10.7899	5.46098	-80.342	2648	2198.26	-427.873	-283.639	167.041	0	8.50237	9.28979	-150.973	-21046.9	-143090	-7892.89	-1861.78	339.409	0
433	8	-126.818	159.491	-687.481	-48928.2	-68257.8	-7229.79	200.713	681.17	0	-157.338	-66.5473	-447.202	14684.6	-39379.1	4484.98	211.943	167.163	0	10.8036	5.45756	-80.5855	2638.52	2199.98	-433.467	-283.7	167.258	0	8.43765	9.01678	-151.156	-20945	-143243	-7905.17	-1861.65	338.566	0
433	9	-123.126	161.473	-685.597	-48935.3	-67512.1	-7403.07	201.528	681.376	0	-154.734	-66.329	-449.796	14732.4	-39374.4	4635.11	212.462	167.247	0	10.8207	5.46428	-80.9073	2628.8	2208.74	-435.875	-283.7	167.509	0	8.38646	8.81498	-151.216	-20832.3	-143378	-7917.93	-1862.17	337.765	0
434	0	-119.595	163.454	-683.355	-48915.4	-66733.9	-7565.42	202.344	681.581	0	-152.34	-66.354	-452.524	14793.7	-39376.9	4789.81	212.984	167.308	0	10.8423	5.48231	-81.2316	2617.75	2226.28	-436.225	-283.593	167.774	0	8.33012	8.70257	-151.331	-20716.7	-143487	-7929.06	-1862.17	336.897	0	-229.701	116.439	-1371.21	-595175	-55377.7	98271.9	-49.0959	437.612	0
434	1	-116.165	165.442	-680.856	-48867.7	-65924.8	-7715.8	203.174	681.774	0	-150.135	-66.6083	-455.462	14868	-39386.4	4949.39	213.524	167.356	0	10.8637	5.50663	-81.4897	2605.84	2250.49	-435.493	-283.383	168.022	0	8.26328	8.69485	-151.589	-20599.9	-143568	-7936.1	-1861.09	335.893	0
434	2	-112.788	167.426	-678.176	-48793.4	-65087.7	-7853.55	204.025	681.948	0	-148.104	-67.0747	-458.647	14955.3	-39402.9	5113.63	214.089	167.393	0	10.8761	5.52754	-81.6189	2593.25	2278.05	-434.391	-283.089	168.227	0	8.19311	8.80157	-151.98	-20485.8	-143614	-7938.49	-1858.95	334.793	0
434	3	-109.432	169.38	-675.344	-48694.3	-64227.4	-7978.62	204.897	682.103	0	-146.242	-67.7399	-462.051	15055.9	-39426	5282.18	214.672	167.415	0	10.8737	5.53789	-81.5837	2580	2307.34	-433.496	-282.718	168.376	0	8.12639	9.00226	-152.466	-20386	-143621	-7936.67	-1855.98	333.708	0
434	4	-106.079	171.259	-672.344	-48573.1	-63350	-8091.58	205.777	682.244	0	-144.548	-68.5956	-465.6	15169	-39454.1	5454.54	215.262	167.421	0	10.8553	5.53689	-81.3944	2567.86	2338.57	-433.05	-282.269	168.452	0	8.06466	9.24246	-153.035	-20308.4	-143597	-7931.53	-1852.33	332.705	0
434	5	-102.72	173.018	-669.139	-48433.9	-62460.4	-8193.56	206.656	682.382	0	-143.021	-69.6377	-469.196	15293	-39484.9	5629.79	215.846	167.406	0	10.8241	5.52775	-81.0914	2560.91	2371.1	-432.996	-281.76	168.419	0	8.01594	9.45922	-153.67	-20254.1	-143559	-7923.58	-1848.21	331.803	0
434	6	-99.3502	174.62	-665.697	-48283.2	-61560.4	-8286.03	207.525	682.53	0	-141.664	-70.8652	-472.738	15426.2	-39516.4	5806.5	216.41	167.368	0	10.7884	5.51343	-80.7225	2562.78	2402.49	-433.467	-281.238	168.252	0	8.00404	9.60089	-154.325	-20228.4	-143518	-7911.57	-1843.98	331.077	0
434	7	-95.9626	176.04	-662.029	-48127.8	-60649.9	-8370.36	208.388	682.698	0	-140.473	-72.2759	-476.132	15566.8	-39547	5982.88	216.941	167.306	0	10.7589	5.49478	-80.3441	2574	2430.38	-434.831	-280.75	167.963	0	8.05554	9.63565	-154.934	-20240.9	-143481	-7893.77	-1840.08	330.642	0
434	8	-92.5433	177.277	-658.224	-47974.1	-59727.6	-8447.65	209.26	682.884	0	-139.432	-73.8609	-479.303	15713.3	-39574.2	6156.89	217.434	167.216	0	10.742	5.47152	-80.0224	2592.81	2453.61	-437.208	-280.339	167.599	0	8.18156	9.55946	-155.447	-20295.5	-143455	-7870.24	-1836.85	330.563	0
434	9	-89.058	178.344	-654.487	-47826.1	-58790.8	-8519.04	210.173	683.074	0	-138.515	-75.5989	-482.211	15864.8	-39594.6	6326.26	217.889	167.1	0	10.7332	5.44432	-79.8191	2617.22	2471.59	-440.18	-280.035	167.211	0	8.37858	9.39972	-155.834	-20387.6	-143449	-7842.94	-1834.52	330.829	0
435	0	-85.439	179.275	-651.166	-47686.3	-57832.5	-8585.84	211.186	683.232	0	-137.679	-77.4516	-484.871	16020.5	-39603.8	6488.2	218.321	166.959	0	10.7216	5.41713	-79.7655	2645.41	2483.61	-442.75	-279.864	166.835	0	8.63246	9.20994	-156.085	-20507.7	-143471	-7814.88	-1833.19	331.388	0	-174.569	109.709	-1397.49	-598047	-39005.2	67660.1	-34.5635	431.208	0
435	1	-81.5825	180.103	-648.758	-47556.9	-56837.7	-8649.21	212.39	683.305	0	-136.878	-79.3677	-487.324	16179.5	-39597.5	6639.32	218.745	166.799	0	10.6981	5.39703	-79.8465	2675.74	2489.28	-443.861	-279.824	166.489	0	8.91698	9.05246	-156.203	-20645.5	-143517	-7789.87	-1832.78	332.17	0
435	2	-77.3559	180.854	-647.861	-47440.8	-55782.5	-8710.09	213.897	683.227	0	-136.074	-81.2931	-489.604	16340	-39573.1	6775.69	219.173	166.626	0	10.6615	5.38972	-80.0126	2706.47	2490.14	-443.29	-279.878	166.174	0	9.2001	8.97776	-156.188	-20786.5	-143574	-7771.3	-1833.24	333.086	0
435	3	-72.6022	181.517	-649.11	-47340.2	-54634.7	-8769.58	215.831	682.931	0	-135.24	-83.1813	-491.721	16500	-39528.6	6893.39	219.612	166.444	0	10.6184	5.39492	-80.2076	2735.17	2488.78	-441.796	-279.971	165.899	0	9.45599	9.00559	-155.998	-20912.4	-143626	-7760.45	-1834.7	334.056	0
435	4	-67.1411	182.034	-653.097	-47253.6	-53355.8	-8829.95	218.303	682.353	0	-134.361	-85.007	-493.667	16657.3	-39460.9	6990.59	220.066	166.258	0	10.5803	5.40686	-80.3954	2758.64	2484.91	-440.738	-280.091	165.687	0	9.67243	9.1137	-155.55	-21008	-143671	-7756.83	-1837.63	335.056	0
435	5	-60.779	182.296	-660.309	-47173.8	-51906.3	-8895.5	221.391	681.442	0	-133.425	-86.7743	-495.428	16808.3	-39365.5	7069.06	220.542	166.073	0	10.5573	5.4174	-80.5716	2774.61	2474.6	-441.649	-280.287	165.563	0	9.85126	9.24713	-154.771	-21063.5	-143713	-7760.22	-1842.55	336.095	0
435	6	-53.327	182.152	-671.104	-47089.5	-50249.9	-8972.52	225.123	680.167	0	-132.426	-88.5037	-496.99	16947.6	-39239	7132.11	221.047	165.9	0	10.554	5.4189	-80.7456	2782.93	2454.67	-445.147	-280.6	165.535	0	10.0068	9.33926	-153.66	-21070.9	-143748	-7771.39	-1849.49	337.126	0
435	7	-44.6128	181.449	-685.751	-46988	-48354.6	-9067.59	229.487	678.521	0	-131.358	-90.2134	-498.325	17070.2	-39081	7182.45	221.575	165.745	0	10.5696	5.4082	-80.9259	2784.76	2425.29	-450.242	-281.031	165.589	0	10.1562	9.33425	-152.343	-21031.3	-143755	-7791.03	-1857.63	338.052	0
435	8	-34.4887	180.061	-704.428	-46856.8	-46192.7	-9185.68	234.425	676.518	0	-130.22	-91.9099	-499.405	17174.3	-38893.4	7221.81	222.121	165.61	0	10.5998	5.38964	-81.123	2781.78	2389.56	-455.389	-281.544	165.709	0	10.3031	9.21195	-151.038	-20960.5	-143709	-7818.43	-1865.48	338.777	0
435	9	-22.8497	177.894	-727.138	-46683.6	-43748.7	-9329.75	239.834	674.202	0	-129.014	-93.5866	-500.222	17262.5	-38677.9	7251.13	222.679	165.49	0	10.6414	5.37195	-81.3448	2775.46	2352.59	-459.403	-282.079	165.88	0	10.4332	9.00559	-149.954	-20876.7	-143599	-7849.91	-1871.62	339.22	0
436	0	-9.66482	174.898	-753.587	-46455.8	-41026.7	-9500.62	245.558	671.646	0	-127.734	-95.2246	-500.814	17339.8	-38435.7	7270.63	223.254	165.377	0	10.6938	5.36164	-81.59	2766.3	2319.87	-461.002	-282.567	166.095	0	10.5191	8.79442	-149.186	-20787.3	-143435	-7878.96	-1875.45	339.338	0	-36.1805	63.8517	-1614.66	-725430	48625.9	-25530.3	28.4249	450.747	0
436	1	4.9921	171.089	-783.106	-46160.8	-38055.4	-9696.71	251.405	668.946	0	-126.368	-96.7998	-501.27	17411.6	-38170.5	7280.32	223.852	165.265	0	10.7536	5.35944	-81.8492	2755	2296.01	-458.706	-282.948	166.341	0	10.5302	8.66009	-148.722	-20696.2	-143235	-7899.39	-1877.11	339.16	0
436	2	20.9292	166.536	-814.629	-45786.5	-34885.9	-9914.72	257.176	666.205	0	-124.898	-98.2939	-501.685	17481.7	-37888.2	7280.54	224.478	165.154	0	10.8119	5.3623	-82.1	2744	2284.6	-451.736	-283.173	166.577	0	10.445	8.63754	-148.518	-20615.5	-143020	-7908.18	-1876.98	338.808	0
436	3	37.8493	161.337	-846.76	-45323.4	-31586.2	-10150.7	262.698	663.526	0	-123.323	-99.702	-502.125	17551.9	-37594.8	7272.52	225.129	165.045	0	10.8578	5.36827	-82.3068	2736.26	2288.08	-440.795	-283.201	166.755	0	10.2621	8.70773	-148.544	-20564.7	-142796	-7905.59	-1875.3	338.442	0
436	4	55.3738	155.596	-877.906	-44765.2	-28236.2	-10400.6	267.837	660.991	0	-121.656	-101.033	-502.608	17623	-37293.7	7258.35	225.8	164.937	0	10.883	5.37879	-82.4352	2733.43	2306.47	-427.889	-283.021	166.841	0	10.0122	8.82404	-148.788	-20556.8	-142567	-7894.64	-1872.19	338.162	0
436	5	73.0605	149.402	-906.417	-44111.4	-24923.2	-10660.1	272.504	658.666	0	-119.926	-102.303	-503.109	17694.5	-36986	7240.88	226.485	164.83	0	10.8863	5.3967	-82.4743	2735.98	2335.87	-415.23	-282.678	166.826	0	9.74947	8.93809	-149.266	-20588.1	-142346	-7879.99	-1867.64	337.929	0
436	6	90.4175	142.843	-930.707	-43368.4	-21740.3	-10923.7	276.641	656.597	0	-118.161	-103.53	-503.57	17765	-36672.4	7223.4	227.175	164.722	0	10.8742	5.42437	-82.4388	2743.43	2369.24	-404.161	-282.261	166.722	0	9.52522	9.01481	-150.055	-20641.8	-142156	-7865.53	-1861.36	337.561	0
436	7	106.923	136.034	-949.379	-42549.6	-18782.2	-11183.3	280.216	654.818	0	-116.382	-104.728	-503.936	17833.4	-36354.1	7208.61	227.86	164.612	0	10.8555	5.46388	-82.3457	2754.2	2400.31	-394.883	-281.851	166.553	0	9.371	9.04502	-151.255	-20700	-142033	-7852.35	-1853.03	336.855	0
436	8	122.055	129.14	-961.353	-41673.4	-16137.7	-11428.6	283.214	653.349	0	-114.602	-105.907	-504.176	17899.5	-36032.6	7197.6	228.532	164.497	0	10.8354	5.51674	-82.1996	2765.59	2426.47	-386.944	-281.481	166.355	0	9.2899	9.05107	-152.814	-20750.8	-142007	-7837.29	-1843.28	335.791	0
436	9	135.32	122.382	-966.003	-40759.9	-13881.1	-11648	285.63	652.194	0	-112.817	-107.075	-504.296	17963.5	-35708	7189.95	229.193	164.379	0	10.8126	5.58136	-82.0001	2774.44	2447.29	-379.822	-281.155	166.165	0	9.25679	9.06239	-154.444	-20793.1	-142090	-7815.82	-1834.01	334.632	0
437	0	146.29	116.012	-963.234	-39828.5	-12064	-11830.5	287.476	651.349	0	-111.013	-108.228	-504.34	18026.2	-35378.6	7184.57	229.852	164.258	0	10.783	5.65173	-81.7358	2778.67	2461.71	-373.187	-280.882	166.004	0	9.23173	9.0779	-155.783	-20838	-142262	-7788.14	-1827.21	333.763	0	66.097	4.91391	-1606.2	-714034	60835.5	-100347	39.2715	444.248	0
437	1	154.619	110.288	-953.473	-38899.8	-10711.9	-11967	288.765	650.798	0	-109.163	-109.356	-504.372	18088.6	-35042.7	7180.69	230.522	164.137	0	10.7475	5.71892	-81.386	2778.32	2468.6	-367.24	-280.668	165.862	0	9.17779	9.061	-156.574	-20897.7	-142487	-7759.85	-1824.03	333.468	0
437	2	160.06	105.436	-937.548	-37995.5	-9826.52	-12051	289.519	650.527	0	-107.25	-110.442	-504.442	18151	-34699.4	7178.26	231.212	164.018	0	10.7134	5.77311	-80.9628	2774.58	2468.72	-363.199	-280.508	165.73	0	9.0787	8.97492	-156.723	-20972.6	-142728	-7737.26	-1824.71	333.82	0
437	3	162.466	101.633	-916.529	-37137.8	-9388.77	-12078.9	289.756	650.52	0	-105.274	-111.483	-504.557	18213.6	-34348.9	7178.02	231.923	163.902	0	10.6883	5.8064	-80.5398	2768.63	2463.82	-363.097	-280.409	165.624	0	8.94296	8.8308	-156.274	-21047.5	-142954	-7723.64	-1828.76	334.683	0
437	4	161.805	98.9984	-891.606	-36345.9	-9361.78	-12050.6	289.5	650.765	0	-103.252	-112.486	-504.688	18276.6	-33992.9	7181.22	232.646	163.786	0	10.6726	5.81546	-80.2143	2761.56	2455.8	-368.613	-280.385	165.573	0	8.78774	8.69667	-155.323	-21097	-143136	-7717.75	-1835.54	335.826	0
437	5	158.166	97.592	-863.986	-35635.3	-9694.09	-11968.8	288.78	651.245	0	-101.218	-113.474	-504.787	18339.4	-33635.9	7188.93	233.366	163.669	0	10.6603	5.80209	-80.0468	2754.2	2447.72	-379.97	-280.421	165.593	0	8.62603	8.64684	-153.927	-21095.5	-143254	-7714.63	-1844.67	337.049	0
437	6	151.762	97.413	-834.823	-35017.3	-10325	-11838.9	287.632	651.946	0	-99.2092	-114.481	-504.809	18400.3	-33283.2	7201.66	234.068	163.55	0	10.6428	5.77217	-80.0376	2747.02	2442.39	-395.851	-280.484	165.678	0	8.47234	8.71524	-152.145	-21029.5	-143304	-7710.18	-1855.89	338.22	0
437	7	142.92	98.3985	-805.166	-34497.1	-11189.3	-11668.7	286.103	652.845	0	-97.2593	-115.544	-504.719	18458.2	-32939.3	7219.53	234.737	163.429	0	10.614	5.73297	-80.1397	2741.15	2439.62	-413.903	-280.558	165.795	0	8.34665	8.89903	-150.175	-20903.7	-143298	-7705.76	-1868.21	339.195	0
437	8	132.062	100.428	-775.921	-34072.9	-12221.4	-11467.6	284.249	653.913	0	-95.3943	-116.697	-504.503	18513.7	-32606.9	7242.69	235.368	163.303	0	10.5741	5.69202	-80.2933	2738.71	2437.67	-431.15	-280.64	165.891	0	8.26615	9.17469	-148.376	-20738.6	-143256	-7706.89	-1879.49	339.77	0
437	9	119.677	103.341	-747.828	-33736.6	-13359.7	-11245.3	282.135	655.113	0	-93.6248	-117.964	-504.19	18570.2	-32288.1	7271.69	235.961	163.168	0	10.5315	5.65817	-80.4576	2742.23	2435.86	-444.759	-280.725	165.917	0	8.2448	9.50227	-147.109	-20566	-143197	-7717.63	-1887.4	339.8	0
438	0	106.283	106.955	-721.456	-33474.8	-14548.2	-11011.3	279.835	656.399	0	-91.9461	-119.35	-503.861	18632.4	-31984	7307.48	236.522	163.021	0	10.4985	5.63837	-80.6101	2753.53	2434.39	-453.205	-280.8	165.841	0	8.29565	9.8366	-146.564	-20424.1	-143135	-7737.42	-1890.6	339.353	0	-17.3779	13.7138	-1378.13	-569280	-8791.02	-37894.8	-7.6592	413.037	0
438	1	92.3925	111.077	-697.193	-33271.3	-15737.7	-10774	277.427	657.722	0	-90.3465	-120.849	-503.625	18704.4	-31695	7350.8	237.066	162.861	0	10.4822	5.63201	-80.7327	2771.3	2434.07	-456.578	-280.85	165.673	0	8.41905	10.1396	-146.751	-20348.6	-143082	-7761.77	-1889	338.661	0
438	2	78.4628	115.51	-675.233	-33109.1	-16887.9	-10540.7	274.989	659.034	0	-88.818	-122.444	-503.589	18788	-31421.7	7401.42	237.604	162.692	0	10.4825	5.63111	-80.825	2789.66	2436.46	-455.573	-280.855	165.485	0	8.59886	10.3774	-147.554	-20356.7	-143047	-7784.86	-1883.46	337.961	0
438	3	64.8693	120.057	-655.594	-32973.5	-17969.5	-10317.1	272.59	660.296	0	-87.3623	-124.124	-503.841	18882.1	-31163.9	7458.11	238.147	162.524	0	10.4958	5.62645	-80.9115	2801.44	2442.54	-450.628	-280.812	165.376	0	8.81279	10.5114	-148.74	-20437.9	-143025	-7803.08	-1875.58	337.407	0
438	4	51.8916	124.535	-638.183	-32852.3	-18964.2	-10107	270.284	661.478	0	-85.9889	-125.877	-504.461	18981.7	-30919.6	7518.91	238.708	162.372	0	10.5178	5.61363	-81.0101	2803.14	2450.74	-442.426	-280.748	165.398	0	9.03266	10.5055	-149.981	-20558.5	-143004	-7816.73	-1867.48	337.074	0
438	5	39.7183	128.79	-622.852	-32738.1	-19863	-9912.32	268.11	662.562	0	-84.709	-127.686	-505.525	19078.8	-30684	7581.67	239.303	162.259	0	10.5443	5.59498	-81.1044	2796.5	2456.84	-432.549	-280.708	165.52	0	9.22866	10.3478	-150.945	-20674.7	-142969	-7827.87	-1861.16	336.968	0
438	6	28.4597	132.694	-609.428	-32627.4	-20662.4	-9732.92	266.095	663.538	0	-83.5312	-129.525	-507.125	19164.7	-30449	7644.93	239.958	162.209	0	10.5722	5.57664	-81.1628	2785.8	2456.43	-422.698	-280.735	165.676	0	9.38502	10.0653	-151.438	-20756.5	-142924	-7837.99	-1857.78	337.063	0
438	7	18.1652	136.159	-597.743	-32519.6	-21361.6	-9567.97	264.263	664.404	0	-82.4555	-131.357	-509.382	19231.7	-30202.3	7708.57	240.708	162.245	0	10.5995	5.56335	-81.1678	2774.5	2446.98	-413.815	-280.853	165.818	0	9.4986	9.71372	-151.468	-20802	-142884	-7847.66	-1857.33	337.336	0
438	8	8.84233	139.134	-587.66	-32414.5	-21962	-9416.72	262.628	665.159	0	-81.4653	-133.133	-512.457	19273.1	-29928.6	7773.62	241.598	162.391	0	10.6246	5.55492	-81.1251	2764.07	2428.22	-406.552	-281.068	165.928	0	9.56435	9.35351	-151.151	-20827.1	-142858	-7855.75	-1859.13	337.79	0
438	9	0.476061	141.606	-579.093	-32311.6	-22468	-9279.12	261.201	665.797	0	-80.5187	-134.787	-516.535	19281.4	-29612.5	7842.02	242.671	162.672	0	10.6469	5.54694	-81.0681	2754.22	2402.4	-401.639	-281.366	166.026	0	9.56814	9.03034	-150.554	-20844.2	-142841	-7858.68	-1862.77	338.45	0
439	0	-6.95373	143.597	-571.998	-32209.6	-22886.7	-9155.78	259.988	666.311	0	-79.545	-136.243	-521.791	19248.1	-29239.7	7916.37	243.963	163.111	0	10.667	5.53391	-81.0546	2743.35	2373.58	-398.859	-281.716	166.154	0	9.4902	8.76582	-149.726	-20850.7	-142819	-7853.94	-1867.87	339.259	0	-76.4164	21.8845	-1361	-533803	-8619.63	9567.85	-9.7191	392.474	0
439	1	-13.4655	145.148	-566.362	-32107.6	-23224.8	-9047.77	258.993	666.691	0	-78.4484	-137.43	-528.364	19165	-28796.8	7999.3	245.498	163.728	0	10.6857	5.51278	-81.1301	2728.7	2346.34	-396.376	-282.079	166.366	0	9.31743	8.55945	-148.845	-20832	-142785	-7843.87	-1873.29	339.958	0
439	2	-19.082	146.309	-562.171	-32004.9	-23487.7	-8956.58	258.22	666.931	0	-77.1154	-138.316	-536.326	19025.4	-28268.4	8091.27	247.293	164.526	0	10.7033	5.48472	-81.2901	2707.88	2325.56	-392.234	-282.392	166.689	0	9.05893	8.40212	-148.193	-20778.2	-142749	-7833.6	-1877.26	340.211	0
439	3	-23.8375	147.124	-559.377	-31900.3	-23679.4	-8884.15	257.668	667.028	0	-75.4226	-138.935	-545.695	18824.7	-27634.3	8188.75	249.359	165.503	0	10.721	5.45427	-81.4905	2681.32	2314.14	-386.039	-282.602	167.097	0	8.75803	8.29174	-147.96	-20695	-142727	-7827.47	-1878.63	339.869	0
439	4	-27.7753	147.621	-557.881	-31792.5	-23802.4	-8832.88	257.334	666.988	0	-73.2512	-139.37	-556.468	18559.6	-26872.8	8285.89	251.708	166.647	0	10.7402	5.42773	-81.688	2652.49	2310.66	-378.923	-282.714	167.529	0	8.4814	8.23619	-148.152	-20598.7	-142729	-7827.26	-1877.39	339.037	0
439	5	-30.942	147.817	-557.538	-31681.7	-23859	-8805.08	257.207	666.824	0	-70.5093	-139.707	-568.616	18227	-25966.4	8378.6	254.334	167.945	0	10.7595	5.41087	-81.861	2626.28	2311.76	-372.886	-282.76	167.918	0	8.28336	8.24369	-148.658	-20508.2	-142747	-7831.81	-1874.23	337.955	0
439	6	-33.3839	147.719	-558.173	-31568.6	-23852	-8802.3	257.268	666.557	0	-67.147	-139.997	-582.075	17823.7	-24904.1	8466.11	257.215	169.379	0	10.774	5.40702	-82.0038	2607.57	2316.57	-369.996	-282.751	168.202	0	8.18126	8.31447	-149.305	-20440.8	-142761	-7838.98	-1870.18	336.907	0
439	7	-35.1436	147.34	-559.617	-31454.6	-23784.1	-8825.2	257.499	666.207	0	-63.1522	-140.244	-596.734	17346.6	-23681.7	8550.06	260.315	170.931	0	10.7778	5.41696	-82.1175	2600.04	2327.48	-371.152	-282.657	168.338	0	8.16285	8.43869	-149.896	-20409.9	-142757	-7847.54	-1866.38	336.16	0
439	8	-36.2559	146.696	-561.747	-31341.5	-23656	-8873.85	257.888	665.793	0	-58.5336	-140.416	-612.442	16793.5	-22300.2	8632.22	263.588	172.579	0	10.7687	5.44017	-82.2014	2605.28	2346.6	-375.569	-282.453	168.306	0	8.20717	8.596	-150.329	-20424.3	-142731	-7856.45	-1863.45	335.863	0
439	9	-36.7455	145.815	-564.511	-31231.4	-23467.4	-8947.64	258.429	665.325	0	-53.307	-140.455	-629.022	16164.5	-20765.8	8712.28	266.987	174.302	0	10.7519	5.47526	-82.245	2622.5	2371.61	-381.603	-282.164	168.114	0	8.292	8.75791	-150.676	-20489	-142687	-7864.56	-1860.98	335.98	0
440	0	-36.6264	144.737	-567.919	-31124.7	-23219.8	-9045.07	259.114	664.805	0	-47.4881	-140.282	-646.267	15463.8	-19091.3	8787.38	270.459	176.072	0	10.7364	5.51794	-82.2304	2648.53	2396.11	-388.037	-281.861	167.791	0	8.39224	8.90212	-151.049	-20599.4	-142636	-7870.99	-1858.31	336.376	0	-22.4369	19.5377	-1546.33	-590148	56666.7	-2108.44	35.3299	381.79	0
440	1	-35.9075	143.513	-572.029	-31020.8	-22916.8	-9163.41	259.938	664.229	0	-41.0947	-139.82	-663.916	14701.7	-17299.5	8853.4	273.943	177.856	0	10.7254	5.56026	-82.1474	2677.87	2413.99	-394.274	-281.614	167.402	0	8.49265	9.02629	-151.423	-20736.5	-142593	-7874.56	-1855.69	336.944	0
440	2	-34.6048	142.202	-576.894	-30918.5	-22562.9	-9298.54	260.889	663.595	0	-34.1604	-139.016	-681.62	13893.7	-15423.8	8907.47	277.372	179.617	0	10.7137	5.59332	-82.015	2704.59	2422.85	-399.779	-281.458	167.023	0	8.59956	9.13146	-151.715	-20869.7	-142575	-7873.8	-1853.76	337.559	0
440	3	-32.7519	140.855	-582.535	-30817.3	-22162.3	-9445.54	261.955	662.902	0	-26.7538	-137.849	-698.929	13058	-13506.2	8949.71	280.676	181.317	0	10.6941	5.60961	-81.8767	2724.86	2424.21	-404.285	-281.392	166.72	0	8.72867	9.19719	-151.987	-20967.7	-142600	-7869.52	-1852.23	337.957	0
440	4	-30.399	139.52	-588.932	-30717.6	-21719.1	-9599.77	263.121	662.158	0	-18.9931	-136.334	-715.327	12214.1	-11594	8983.14	283.792	182.925	0	10.6634	5.60474	-81.7673	2737.57	2422.05	-408.084	-281.379	166.52	0	8.88403	9.19915	-152.416	-21010.9	-142677	-7865.77	-1850.1	337.853	0
440	5	-27.6121	138.233	-596.024	-30620.7	-21236.6	-9757.83	264.37	661.375	0	-11.0536	-134.507	-730.298	11382.2	-9737.16	9012.78	286.667	184.414	0	10.6237	5.58018	-81.6943	2743.1	2420.04	-411.667	-281.377	166.422	0	9.04916	9.14481	-153.084	-21005.4	-142804	-7866.97	-1846.85	337.215	0
440	6	-24.4719	137.016	-603.715	-30529.1	-20718.2	-9917.27	265.682	660.569	0	-3.16327	-132.427	-743.377	10583.5	-7984.35	9044.92	289.259	185.763	0	10.5843	5.54465	-81.6546	2742.05	2417.94	-415.037	-281.388	166.419	0	9.19908	9.0752	-153.897	-20982.7	-142971	-7875.09	-1843.01	336.342	0
440	7	-21.0674	135.875	-611.891	-30446.1	-20167.3	-10076.1	267.041	659.758	0	4.41709	-130.175	-754.195	9838.76	-6380.47	9085.96	291.54	186.955	0	10.56	5.51083	-81.6459	2734.87	2412	-417.322	-281.458	166.503	0	9.32199	9.03519	-154.664	-20979.4	-143164	-7888.83	-1839.64	335.645	0
440	8	-17.4827	134.815	-620.447	-30374.8	-19589.3	-10232.4	268.427	658.956	0	11.4215	-127.847	-762.497	9166.17	-4965.66	9140.9	293.488	187.979	0	10.5637	5.48744	-81.6539	2722.36	2399.21	-417.682	-281.617	166.66	0	9.42517	9.04658	-155.193	-21019.5	-143370	-7904.93	-1837.82	335.441	0
440	9	-13.7861	133.843	-629.315	-30316.8	-18992.2	-10384.7	269.821	658.174	0	17.6021	-125.543	-768.161	8580.13	-3774.67	9212.95	295.086	188.83	0	10.5985	5.47406	-81.6438	2706.46	2378.49	-416.337	-281.867	166.85	0	9.52035	9.11367	-155.321	-21104.4	-143576	-7921.11	-1838.39	335.877	0
441	0	-10.0239	132.978	-638.48	-30272.9	-18385	-10531.4	271.205	657.414	0	22.743	-123.353	-771.197	8091.14	-2834.82	9304.17	296.324	189.508	0	10.6558	5.46586	-81.581	2690.35	2349.3	-413.781	-282.203	167.022	0	9.60952	9.24293	-155.003	-21210.5	-143769	-7937.71	-1841.52	336.839	0	50.4817	28.1001	-1670.04	-654920	103970	-28507	63.1334	392.539	0
441	1	-6.22386	132.245	-647.967	-30243.8	-17775	-10671.3	272.568	656.675	0	26.6678	-121.361	-771.737	7706.01	-2163.72	9415.78	297.196	190.015	0	10.7193	5.46167	-81.4612	2677.56	2313.38	-409.711	-282.601	167.131	0	9.6858	9.43665	-154.386	-21301.1	-143943	-7955.91	-1846.36	337.974	0
441	2	-2.40547	131.674	-657.795	-30230.7	-17166.5	-10803.3	273.903	655.958	0	29.2434	-119.634	-769.985	7427.87	-1768.63	9547.65	297.703	190.353	0	10.7732	5.46401	-81.3142	2670.68	2276.52	-403.616	-283.003	167.156	0	9.74588	9.67151	-153.708	-21353.3	-144105	-7974.53	-1851.52	338.921	0
441	3	1.4104	131.28	-667.949	-30235.4	-16562.6	-10927.1	275.204	655.266	0	30.3837	-118.227	-766.174	7255.93	-1647.55	9698.47	297.85	190.53	0	10.8101	5.47499	-81.1759	2670.96	2245.08	-395.745	-283.343	167.097	0	9.80324	9.89676	-153.16	-21364.9	-144253	-7989.59	-1855.85	339.494	0
441	4	5.19786	131.064	-678.36	-30259.7	-15966.8	-11043.1	276.463	654.607	0	30.055	-117.184	-760.545	7185.36	-1789.51	9866.34	297.647	190.552	0	10.8305	5.49509	-81.0648	2678.5	2222.34	-387.175	-283.586	166.959	0	9.87539	10.0629	-152.82	-21341	-144382	-7997.37	-1858.78	339.648	0
441	5	8.92352	131.009	-688.914	-30303.4	-15385.1	-11151.3	277.668	653.987	0	28.2824	-116.535	-753.354	7207.82	-2173.86	10048.6	297.114	190.432	0	10.8369	5.52333	-80.9935	2692.41	2209.02	-379.597	-283.726	166.758	0	9.94953	10.1563	-152.658	-21281.5	-144478	-7997.3	-1860.42	339.407	0
441	6	12.5462	131.09	-699.459	-30363.5	-14824.9	-11251.5	278.805	653.41	0	25.1509	-116.293	-744.868	7312.74	-2771.21	10241.7	296.28	190.183	0	10.8326	5.5565	-80.9829	2711.19	2204.02	-374.909	-283.784	166.521	0	9.98175	10.1969	-152.591	-21187.2	-144531	-7992.17	-1861.17	338.849	0
441	7	16.0238	131.282	-709.838	-30435.5	-14292.9	-11343	279.865	652.877	0	20.802	-116.448	-735.374	7488.94	-3546.87	10441.4	295.177	189.816	0	10.822	5.58882	-81.0525	2732.94	2205.02	-374.402	-283.795	166.282	0	9.93547	10.2029	-152.542	-21070.5	-144534	-7985.52	-1861.5	338.13	0
441	8	19.3236	131.575	-719.929	-30515.7	-13794.3	-11425.5	280.839	652.387	0	15.4266	-116.956	-725.174	7724.52	-4463.88	10643.7	293.844	189.348	0	10.8074	5.61368	-81.2002	2755.62	2210.31	-378.317	-283.779	166.064	0	9.81066	10.1658	-152.435	-20955	-144490	-7976.83	-1861.88	337.469	0
441	9	22.4282	131.973	-729.671	-30603.1	-13334.5	-11499.2	281.725	651.941	0	9.25475	-117.745	-714.601	8005.59	-5484.67	10844.5	292.325	188.797	0	10.7888	5.62658	-81.3904	2777.76	2218.77	-386.12	-283.739	165.871	0	9.63945	10.0577	-152.206	-20865.3	-144404	-7959.84	-1862.74	337.086	0
442	0	25.3341	132.494	-739.067	-30697.5	-12920	-11564.5	282.519	651.536	0	2.53787	-118.721	-703.987	8316.69	-6572.92	11039.9	290.663	188.186	0	10.7671	5.62599	-81.5658	2798.12	2228.44	-396.685	-283.679	165.695	0	9.45622	9.85916	-151.821	-20815.6	-144285	-7926.54	-1864.36	337.106	0	27.1065	28.7323	-1673.97	-691664	102030	-33469.9	61.1553	413.588	0
442	1	28.0409	133.155	-748.143	-30798.3	-12558.5	-11621.4	283.214	651.166	0	-4.47383	-119.791	-693.64	8642.86	-7695.78	11226.8	288.905	187.54	0	10.7447	5.61284	-81.6825	2814.7	2237.32	-407.989	-283.61	165.541	0	9.28075	9.57916	-151.297	-20802.1	-144148	-7873.14	-1866.74	337.492	0
442	2	30.5371	133.964	-756.906	-30904.3	-12257.4	-11669.8	283.806	650.83	0	-11.555	-120.873	-683.798	8971.51	-8824.88	11402.8	287.094	186.88	0	10.7248	5.59073	-81.74	2825.07	2244.39	-417.534	-283.542	165.438	0	9.13177	9.25102	-150.698	-20808.3	-144016	-7802.07	-1869.66	338.079	0
442	3	32.7932	134.911	-765.331	-31015.6	-12020.3	-11709.9	284.294	650.526	0	-18.5213	-121.909	-674.613	9293.39	-9936.43	11566.8	285.271	186.224	0	10.7099	5.56445	-81.7744	2827.42	2249.06	-423.8	-283.497	165.424	0	9.02954	8.91589	-150.127	-20820.6	-143917	-7719.47	-1872.64	338.686	0
442	4	34.7675	135.974	-773.371	-31134.1	-11846.2	-11741.5	284.682	650.258	0	-25.2351	-122.859	-666.164	9602.4	-11011.8	11719.4	283.47	185.586	0	10.7002	5.53684	-81.8199	2820.93	2250.77	-427.211	-283.491	165.523	0	8.97768	8.61604	-149.74	-20835.9	-143876	-7631.99	-1874.84	339.147	0
442	5	36.4144	137.125	-780.966	-31263	-11730.7	-11763.8	284.979	650.031	0	-31.6056	-123.697	-658.466	9894.34	-12038.6	11862.2	281.717	184.974	0	10.6933	5.50856	-81.8755	2806.33	2250.03	-429.35	-283.519	165.724	0	8.96128	8.40019	-149.748	-20857.3	-143906	-7545.66	-1874.99	339.282	0
442	6	37.6907	138.33	-788.039	-31405.3	-11667.6	-11775.5	285.194	649.853	0	-37.5868	-124.418	-651.492	10166.2	-13010.8	11998.1	280.029	184.396	0	10.6873	5.48052	-81.8949	2786.39	2248.47	-430.937	-283.544	165.976	0	8.96175	8.31654	-150.315	-20884.7	-144000	-7467.44	-1871.99	338.94	0
442	7	38.5619	139.556	-794.513	-31563.1	-11650.9	-11776	285.336	649.726	0	-43.1648	-125.021	-645.196	10415.5	-13926.7	12129.7	278.415	183.857	0	10.6819	5.45539	-81.811	2764.66	2247.91	-431.222	-283.523	166.207	0	8.96687	8.38791	-151.41	-20912.2	-144127	-7405.88	-1865.9	338.116	0
442	8	39.0136	140.777	-800.339	-31734.8	-11677.6	-11765.5	285.409	649.652	0	-48.3389	-125.509	-639.541	10640.1	-14785.4	12258.9	276.881	183.363	0	10.6764	5.4367	-81.5838	2743.94	2250.14	-429.738	-283.419	166.367	0	8.97836	8.59358	-152.821	-20930.8	-144244	-7367.76	-1857.87	336.962	0
442	9	39.0603	141.983	-805.531	-31915.5	-11747.6	-11745.2	285.416	649.621	0	-53.1073	-125.873	-634.5	10838	-15584.5	12386.3	275.438	182.919	0	10.6683	5.42637	-81.235	2726.15	2257.12	-427.397	-283.215	166.441	0	9.00755	8.8709	-154.32	-20931.4	-144322	-7354.29	-1849.21	335.637	0
443	0	38.7454	143.178	-810.169	-32098.3	-11862	-11717.2	285.359	649.619	0	-57.4631	-126.095	-630.072	11008.9	-16321.7	12512.1	274.096	182.528	0	10.6553	5.42404	-80.8408	2712.91	2270.93	-425.465	-282.909	166.441	0	9.05002	9.13813	-155.756	-20909.9	-144346	-7361.98	-1840.75	334.248	0	-16.0501	38.9952	-1678.63	-712785	97235	-20212.8	56.8946	425.315	0
443	1	38.1308	144.372	-814.371	-32276.4	-12021.1	-11683.4	285.239	649.634	0	-61.3978	-126.154	-626.268	11153.6	-16994.6	12636.5	272.864	182.19	0	10.6391	5.42797	-80.4936	2705.85	2293.38	-424.327	-282.509	166.384	0	9.07499	9.33347	-156.992	-20873.4	-144313	-7385.39	-1833.23	332.958	0
443	2	37.2809	145.571	-818.241	-32445.4	-12223.5	-11645.8	285.061	649.653	0	-64.9049	-126.028	-623.083	11273.4	-17602.2	12760.4	271.75	181.907	0	10.6235	5.43453	-80.255	2705.79	2323.65	-423.121	-282.047	166.285	0	9.04825	9.44571	-157.863	-20839.1	-144223	-7418.79	-1827.59	332.007	0
443	3	36.2518	146.775	-821.842	-32603.9	-12466.6	-11605.7	284.831	649.672	0	-67.9805	-125.71	-620.478	11369.3	-18145.1	12884.9	270.756	181.676	0	10.6121	5.43912	-80.1374	2711.78	2356.4	-420.32	-281.595	166.161	0	8.95893	9.51058	-158.264	-20825.1	-144086	-7456.59	-1824.42	331.585	0
443	4	35.0885	147.976	-825.21	-32753.1	-12745.2	-11564	284.555	649.691	0	-70.6251	-125.203	-618.374	11442.7	-18626.5	13010.7	269.878	181.496	0	10.6068	5.43914	-80.1236	2721.55	2384.02	-415.184	-281.246	166.033	0	8.8301	9.57878	-158.234	-20844.8	-143916	-7494.31	-1823.51	331.734	0
443	5	33.8277	149.161	-828.377	-32895.4	-13051	-11521	284.245	649.711	0	-72.8495	-124.524	-616.678	11494.6	-19052.2	13138.1	269.105	181.36	0	10.6064	5.43475	-80.1869	2733.21	2400.23	-408.217	-281.067	165.915	0	8.70753	9.68827	-157.873	-20905.3	-143727	-7530.1	-1824.4	332.419	0
443	6	32.4984	150.316	-831.37	-33032.9	-13374.4	-11476.9	283.913	649.733	0	-74.677	-123.7	-615.299	11525.6	-19427.9	13267.3	268.425	181.268	0	10.6073	5.428	-80.2928	2745.7	2402.33	-400.143	-281.08	165.804	0	8.63285	9.85171	-157.19	-21006.3	-143528	-7563.41	-1827.09	333.636	0
443	7	31.1238	151.426	-834.21	-33166.4	-13707.3	-11431.7	283.569	649.758	0	-76.1391	-122.755	-614.161	11535.4	-19756.7	13398.1	267.831	181.218	0	10.606	5.42213	-80.4072	2757.66	2392.05	-391.641	-281.251	165.704	0	8.62848	10.0511	-156.129	-21139.4	-143334	-7592.4	-1832.05	335.397	0
443	8	29.7252	152.478	-836.916	-33295.7	-14044.9	-11385.6	283.218	649.784	0	-77.2696	-121.715	-613.201	11523.8	-20039.2	13529.9	267.32	181.207	0	10.6	5.41949	-80.5134	2767.11	2375.17	-383.988	-281.5	165.632	0	8.69678	10.2479	-154.676	-21287.6	-143159	-7615.16	-1839.54	337.627	0
443	9	28.3279	153.464	-839.524	-33420.3	-14384.6	-11339.1	282.866	649.809	0	-78.0967	-120.605	-612.384	11491.7	-20275.5	13661.3	266.891	181.235	0	10.5909	5.42015	-80.6083	2772.83	2359.05	-378.894	-281.734	165.601	0	8.82167	10.411	-152.923	-21421.8	-143015	-7631.72	-1849.21	340.083	0
444	0	26.9627	154.382	-842.097	-33540.1	-14724.8	-11293	282.514	649.829	0	-78.6369	-119.444	-611.716	11440.5	-20467.3	13790.6	266.541	181.298	0	10.5837	5.42388	-80.6869	2775.28	2348.34	-377.689	-281.896	165.604	0	8.97995	10.5342	-151.051	-21505.5	-142903	-7643.25	-1860.06	342.372	0	-35.1563	58.8596	-1700.88	-729927	100427	-5240.73	57.4969	430.362	0
444	1	25.6628	155.236	-844.72	-33655.9	-15062.6	-11248.4	282.169	649.843	0	-78.897	-118.247	-611.244	11372.9	-20618.1	13916.5	266.269	181.394	0	10.5833	5.43254	-80.7444	2775.58	2342.82	-380.885	-281.985	165.625	0	9.1499	10.6321	-149.311	-21512.8	-142827	-7651.68	-1870.57	344.081	0
444	2	24.456	156.027	-847.457	-33769.2	-15393.6	-11206.5	281.836	649.848	0	-78.8858	-117.034	-611.028	11292.1	-20734	14038.7	266.067	181.519	0	10.5914	5.44782	-80.7887	2774.75	2340.18	-388.133	-282.033	165.654	0	9.30157	10.7247	-147.97	-21445.1	-142789	-7658.77	-1878.99	344.928	0
444	3	23.3608	156.746	-850.324	-33881.8	-15712.5	-11169.2	281.522	649.846	0	-78.6256	-115.821	-611.106	11201.7	-20822.6	14157.7	265.927	181.67	0	10.6074	5.46811	-80.8358	2773.81	2340.42	-397.911	-282.047	165.686	0	9.40001	10.8236	-147.247	-21326.6	-142793	-7664.46	-1883.76	344.836	0
444	4	22.3861	157.378	-853.296	-33994.1	-16016.4	-11138.9	281.23	649.839	0	-78.1525	-114.626	-611.49	11105.4	-20890.1	14274.1	265.837	181.839	0	10.6289	5.49145	-80.899	2773.25	2346.59	-407.281	-281.994	165.72	0	9.43254	10.9301	-147.234	-21190.5	-142844	-7668.75	-1884.19	343.924	0
444	5	21.5324	157.903	-856.312	-34104.6	-16307.1	-11116.9	280.957	649.827	0	-77.5105	-113.458	-612.16	11007	-20940.1	14388.7	265.793	182.019	0	10.6549	5.51904	-80.9845	2772.87	2361.58	-413.104	-281.839	165.76	0	9.42118	11.0353	-147.85	-21066	-142941	-7675.07	-1880.8	342.482	0
444	6	20.7925	158.307	-859.288	-34210.5	-16588.7	-11102.5	280.695	649.813	0	-76.7432	-112.322	-613.075	10910.1	-20973.9	14501.2	265.789	182.204	0	10.6887	5.55054	-81.0938	2772.96	2384.8	-413.857	-281.592	165.805	0	9.40361	11.1083	-148.872	-20973.8	-143072	-7687.16	-1875.04	340.885	0
444	7	20.1541	158.58	-862.136	-34309.5	-16864.7	-11093.3	280.438	649.796	0	-75.8887	-111.225	-614.182	10817.9	-20993.1	14610	265.819	182.386	0	10.737	5.58068	-81.2277	2774.59	2411.73	-409.844	-281.309	165.842	0	9.40406	11.0984	-150.069	-20925.1	-143216	-7701.89	-1868.33	339.437	0
444	8	19.6057	158.72	-864.789	-34400.3	-17136	-11086.5	280.185	649.779	0	-74.9759	-110.18	-615.442	10732	-20999.3	14712.9	265.879	182.562	0	10.8028	5.60398	-81.3928	2779.01	2435.5	-401.926	-281.077	165.857	0	9.42197	10.9618	-151.306	-20921.3	-143361	-7709.56	-1861.49	338.271	0
444	9	19.143	158.735	-867.233	-34482.4	-17402	-11079.2	279.934	649.761	0	-74.0194	-109.199	-616.851	10652.1	-20994.5	14808.7	265.965	182.732	0	10.8789	5.61811	-81.6042	2787.25	2449.93	-390.538	-280.978	165.844	0	9.4492	10.6827	-152.498	-20950.7	-143511	-7704.16	-1855.06	337.383	0
445	0	18.7728	158.649	-869.517	-34556.3	-17662.3	-11069.7	279.687	649.742	0	-73.0185	-108.288	-618.446	10576.2	-20980.8	14897.5	266.075	182.899	0	10.9513	5.62348	-81.8727	2799.53	2452.36	-376.076	-281.047	165.806	0	9.48715	10.2798	-153.52	-20991.8	-143669	-7691.27	-1849.83	336.737	0	-29.0785	67.222	-1741.51	-749075	109791	214.176	61.6927	431.584	0
445	1	18.5076	158.497	-871.729	-34623.5	-17919	-11058.5	279.444	649.718	0	-71.961	-107.437	-620.298	10502.5	-20960.4	14979.6	266.209	183.069	0	11.0048	5.62386	-82.1806	2813.95	2443.99	-359.776	-281.261	165.759	0	9.53334	9.80039	-154.218	-21027.8	-143827	-7684.06	-1846.62	336.351	0
445	2	18.3527	158.314	-873.947	-34686.2	-18177.8	-11046.9	279.2	649.689	0	-70.8309	-106.636	-622.467	10429.1	-20933.4	15055.5	266.37	183.246	0	11.0266	5.62349	-82.4836	2826.72	2428.93	-343.383	-281.553	165.73	0	9.5619	9.30476	-154.486	-21055	-143960	-7693.46	-1845.86	336.29	0
445	3	18.2958	158.124	-876.193	-34747	-18446.1	-11035.4	278.947	649.657	0	-69.6143	-105.877	-624.959	10354.5	-20898.9	15125.7	266.56	183.432	0	11.0117	5.62087	-82.7403	2834.77	2412.14	-328.25	-281.847	165.739	0	9.53073	8.84834	-154.327	-21075.2	-144046	-7722.84	-1847.38	336.562	0
445	4	18.3072	157.938	-878.424	-34808.3	-18731.2	-11023.2	278.676	649.626	0	-68.3046	-105.166	-627.713	10277.8	-20857.3	15191	266.773	183.627	0	10.9679	5.60908	-82.9221	2837.22	2396.22	-315.326	-282.103	165.785	0	9.40438	8.4737	-153.843	-21088.3	-144082	-7768.35	-1850.55	337.077	0
445	5	18.3442	157.759	-880.541	-34872.1	-19038.5	-11008.6	278.379	649.603	0	-66.9062	-104.514	-630.622	10199.7	-20810.6	15252.5	267	183.826	0	10.9114	5.58195	-83.0053	2833.78	2380.29	-305.687	-282.324	165.86	0	9.18014	8.21021	-153.146	-21097.1	-144078	-7821.46	-1854.79	337.758	0
445	6	18.3573	157.588	-882.412	-34939.5	-19371.6	-10990.8	278.047	649.596	0	-65.4374	-103.94	-633.559	10121.2	-20761	15310.8	267.231	184.025	0	10.8551	5.53959	-82.9744	2823.65	2362.5	-300.911	-282.527	165.97	0	8.90671	8.07398	-152.284	-21112.3	-144046	-7873.36	-1859.9	338.637	0
445	7	18.2982	157.427	-883.91	-35011.4	-19732.7	-10969.3	277.676	649.61	0	-63.9284	-103.465	-636.392	10044.2	-20711.3	15366.3	267.455	184.217	0	10.8018	5.48966	-82.8226	2806.65	2343.78	-302.878	-282.701	166.113	0	8.66213	8.06216	-151.284	-21149.2	-143990	-7920.01	-1865.78	339.798	0
445	8	18.1241	157.287	-884.944	-35088.6	-20124.3	-10944	277.259	649.651	0	-62.4129	-103.109	-639.016	9970.86	-20663.9	15418.8	267.663	184.397	0	10.7485	5.4422	-82.5413	2783.59	2329.46	-312.778	-282.778	166.276	0	8.50819	8.14831	-150.207	-21218.2	-143910	-7962.41	-1872.08	341.26	0
445	9	17.8037	157.183	-885.481	-35171.9	-20548.7	-10915.4	276.794	649.721	0	-60.9178	-102.875	-641.373	9903.92	-20621.2	15467.5	267.848	184.558	0	10.6943	5.40447	-82.1213	2755.36	2326.57	-330.324	-282.669	166.448	0	8.4775	8.28939	-149.167	-21316.9	-143808	-8001.91	-1878.07	342.907	0
446	0	17.323	157.138	-885.546	-35261.7	-21006.7	-10883.9	276.278	649.819	0	-59.4554	-102.753	-643.463	9846.05	-20585.7	15511.2	268.008	184.698	0	10.6453	5.38159	-81.5724	2722.87	2338.26	-353.928	-282.335	166.62	0	8.57859	8.43317	-148.302	-21428.3	-143695	-8036.91	-1882.93	344.491	0	-20.6128	69.6854	-1764.39	-755712	111876	2182.48	62.3049	429.816	0
446	1	16.6847	157.18	-885.207	-35358.7	-21498.2	-10850.1	275.714	649.944	0	-58.0256	-102.716	-645.343	9799.35	-20559.8	15548.2	268.141	184.815	0	10.61	5.37892	-80.9413	2688.19	2361.81	-381.124	-281.821	166.788	0	8.7895	8.53107	-147.753	-21525.7	-143594	-8062.95	-1885.85	345.687	0
446	2	15.8997	157.326	-884.543	-35463	-22022.4	-10814.1	275.103	650.092	0	-56.6249	-102.739	-647.088	9765.12	-20545.6	15577.4	268.249	184.909	0	10.594	5.4006	-80.2995	2655.38	2392.48	-409.077	-281.206	166.932	0	9.06388	8.56675	-147.61	-21582.9	-143523	-8075.62	-1886.31	346.216	0
446	3	14.9777	157.579	-883.608	-35574.2	-22577.9	-10775.5	274.448	650.26	0	-55.2508	-102.804	-648.738	9743.71	-20544.3	15598.5	268.332	184.981	0	10.5946	5.44321	-79.7126	2628.65	2427.51	-435.617	-280.547	167.023	0	9.3597	8.56765	-147.836	-21584.5	-143491	-8074.33	-1884.61	346.003	0
446	4	13.9233	157.923	-882.42	-35690.6	-23161.6	-10733.5	273.752	650.446	0	-53.9023	-102.9	-650.288	9734.55	-20555.8	15611.1	268.39	185.03	0	10.6037	5.49196	-79.2266	2610.09	2465.29	-459.865	-279.883	167.055	0	9.65815	8.58394	-148.274	-21524.8	-143507	-8063.82	-1881.85	345.17	0
446	5	12.739	158.335	-880.977	-35811	-23769.6	-10687.6	273.019	650.649	0	-52.5819	-103.026	-651.703	9736.15	-20579.8	15614	268.422	185.06	0	10.6141	5.52748	-78.8742	2599.37	2503.09	-481.45	-279.265	167.044	0	9.95088	8.65858	-148.741	-21404.3	-143571	-8052.13	-1879.24	343.903	0
446	6	11.4296	158.787	-879.263	-35936	-24397.2	-10637.9	272.253	650.871	0	-51.2994	-103.192	-652.95	9746.81	-20615.6	15606.1	268.427	185.073	0	10.625	5.53834	-78.6814	2595.15	2537.78	-499.585	-278.746	167.017	0	10.2227	8.80619	-149.107	-21232.4	-143672	-8047	-1877.55	342.397	0
446	7	10.0068	159.253	-877.275	-36067	-25040.2	-10584.6	271.457	651.113	0	-50.0686	-103.411	-654.023	9765.92	-20662.7	15587.3	268.407	185.068	0	10.6401	5.52699	-78.6612	2596.12	2566.66	-513.249	-278.371	166.996	0	10.4559	9.01386	-149.338	-21030	-143788	-8051.42	-1876.84	340.822	0
446	8	8.49126	159.712	-875.042	-36205.8	-25694	-10528.6	270.637	651.376	0	-48.8994	-103.698	-654.933	9794.41	-20720.1	15559.2	268.363	185.045	0	10.6622	5.50444	-78.7948	2601.11	2587.27	-521.7	-278.165	166.989	0	10.6341	9.25638	-149.498	-20827.1	-143896	-8061.22	-1876.53	339.314	0
446	9	6.91397	160.157	-872.642	-36351.9	-26353.4	-10471	269.8	651.657	0	-47.7931	-104.061	-655.706	9833.6	-20786.5	15523.6	268.299	185.003	0	10.6887	5.4816	-79.0331	2609.28	2598.28	-524.607	-278.124	166.985	0	10.7364	9.50272	-149.712	-20656.5	-143981	-8069.04	-1875.72	337.975	0
447	0	5.31481	160.594	-870.195	-36502.5	-27013.6	-10413.2	268.957	651.948	0	-46.7415	-104.492	-656.39	9883.75	-20860	15482.5	268.22	184.942	0	10.7136	5.46425	-79.329	2620.75	2600.19	-521.977	-278.223	166.964	0	10.7427	9.72651	-150.048	-20542.6	-144034	-8070.68	-1873.92	336.907	0	-22.8491	70.7638	-1750.44	-745769	104359	7689.38	58.4253	427.573	0
447	1	3.73561	161.038	-867.838	-36653.5	-27670.1	-10356.5	268.116	652.235	0	-45.7304	-104.977	-657.04	9943.3	-20937.6	15436.8	268.133	184.867	0	10.7327	5.45346	-79.6645	2635.91	2594.26	-513.937	-278.435	166.912	0	10.6439	9.92071	-150.429	-20489.1	-144055	-8066.17	-1871.63	336.204	0
447	2	2.20933	161.497	-865.674	-36800.7	-28320.7	-10301.4	267.285	652.511	0	-44.7459	-105.497	-657.693	10009.3	-21015.8	15386.8	268.046	184.781	0	10.7451	5.44965	-80.0399	2653.81	2581.73	-500.6	-278.744	166.844	0	10.4421	10.0856	-150.692	-20478.2	-144036	-8056.93	-1869.84	335.895	0
447	3	0.754279	161.971	-863.745	-36941.5	-28965.2	-10247.1	266.466	652.769	0	-43.7821	-106.037	-658.347	10078.5	-21091.4	15331.7	267.963	184.691	0	10.7497	5.45415	-80.4452	2671.27	2563.96	-482.701	-279.128	166.794	0	10.1611	10.2092	-150.737	-20485.1	-143975	-8044.35	-1869.14	335.9	0
447	4	-0.623807	162.451	-862.037	-37074.7	-29603.4	-10191.7	265.659	653.008	0	-42.8424	-106.591	-658.972	10148.2	-21163.8	15269.3	267.884	184.6	0	10.743	5.4661	-80.8449	2683.82	2542.76	-462.355	-279.548	166.803	0	9.85783	10.2721	-150.561	-20494.1	-143875	-8030.83	-1869.59	336.119	0
447	5	-1.9276	162.919	-860.493	-37200.3	-30233.1	-10133.8	264.865	653.232	0	-41.9343	-107.163	-659.532	10216.7	-21236.2	15198.7	267.801	184.509	0	10.719	5.48025	-81.1999	2688.14	2519.7	-442.436	-279.969	166.895	0	9.6005	10.2627	-150.204	-20502.2	-143749	-8020.25	-1871.02	336.495	0
447	6	-3.16535	163.356	-859.035	-37319.4	-30850.9	-10072.7	264.087	653.443	0	-41.0655	-107.76	-659.997	10283.2	-21312.1	15120.5	267.709	184.419	0	10.673	5.48919	-81.4953	2684.87	2495.12	-425.3	-280.383	167.055	0	9.42767	10.1868	-149.738	-20513.8	-143617	-8014.73	-1873.12	336.998	0
447	7	-4.34639	163.743	-857.598	-37433.9	-31453.7	-10009.9	263.323	653.65	0	-40.2403	-108.386	-660.346	10347.1	-21392.1	15037.1	267.605	184.331	0	10.6078	5.48714	-81.7395	2678.56	2468.78	-412.093	-280.797	167.231	0	9.33143	10.0724	-149.24	-20532.8	-143498	-8010.08	-1875.52	337.582	0
447	8	-5.47421	164.069	-856.156	-37546.4	-32039.8	-9947.69	262.577	653.855	0	-39.4567	-109.038	-660.583	10407.5	-21472.8	14951.6	267.494	184.245	0	10.535	5.47284	-81.9418	2674.09	2440.99	-402.635	-281.211	167.366	0	9.27806	9.95262	-148.77	-20558.6	-143399	-7997.79	-1877.89	338.19	0
447	9	-6.54006	164.337	-854.73	-37657.7	-32609.8	-9888.76	261.848	654.058	0	-38.7026	-109.703	-660.747	10463	-21548.5	14866.8	267.388	184.165	0	10.4699	5.45188	-82.0949	2673.87	2412.36	-396.335	-281.615	167.43	0	9.23637	9.84474	-148.389	-20590.8	-143315	-7972.17	-1879.8	338.762	0
448	0	-7.52197	164.566	-853.382	-37766.6	-33165.6	-9834.59	261.136	654.255	0	-37.9554	-110.361	-660.917	10511.9	-21613.1	14784.2	267.298	184.095	0	10.4244	5.43466	-82.1764	2678.11	2383.19	-393.589	-281.999	167.41	0	9.18405	9.74824	-148.181	-20630.4	-143238	-7933.38	-1880.64	339.225	0	-23.7026	67.646	-1748.23	-741432	95251.3	11229.6	53.2831	425.559	0
448	1	-8.39124	164.782	-852.193	-37869.8	-33709	-9785.42	260.444	654.438	0	-37.1885	-110.991	-661.196	10552.9	-21662.2	14704.7	267.238	184.04	0	10.4033	5.42997	-82.1665	2685.27	2353.71	-395.931	-282.354	167.319	0	9.09942	9.65851	-148.209	-20676.1	-143165	-7885.26	-1879.97	339.507	0
448	2	-9.12258	165.011	-851.227	-37964.4	-34240.4	-9740.75	259.775	654.6	0	-36.3803	-111.579	-661.672	10584.7	-21694	14628.4	267.213	184.003	0	10.4048	5.44226	-82.0604	2692.4	2324.99	-404.667	-282.667	167.19	0	8.96724	9.57819	-148.475	-20719.3	-143099	-7834.05	-1877.79	339.547	0
448	3	-9.70191	165.265	-850.513	-38049.8	-34758.5	-9699.82	259.132	654.737	0	-35.5204	-112.119	-662.395	10606.7	-21708.6	14555.1	267.227	183.987	0	10.4252	5.47324	-81.872	2696.33	2299.94	-419.293	-282.908	167.067	0	8.80352	9.51531	-148.928	-20744.2	-143040	-7788.07	-1874.46	339.29	0
448	4	-10.1301	165.545	-850.058	-38127.6	-35261.5	-9661.49	258.519	654.853	0	-34.6066	-112.618	-663.385	10617.9	-21707.2	14486.1	267.278	183.994	0	10.4608	5.52189	-81.6353	2695.14	2282.89	-437.106	-283.036	166.986	0	8.66594	9.46963	-149.495	-20737	-142989	-7754.95	-1870.48	338.714	0
448	5	-10.4227	165.842	-849.843	-38200.9	-35747.7	-9624.52	257.936	654.951	0	-33.6427	-113.087	-664.63	10617.4	-21692.6	14424.7	267.361	184.025	0	10.508	5.58321	-81.3812	2689.08	2276.7	-454.215	-283.024	166.957	0	8.6237	9.42881	-150.121	-20694.6	-142952	-7736.48	-1866.24	337.853	0
448	6	-10.6046	166.135	-849.827	-38271.7	-36214.6	-9588.42	257.386	655.035	0	-32.6374	-113.532	-666.091	10604.9	-21667.9	14373.5	267.47	184.079	0	10.5625	5.64819	-81.1193	2681.04	2280.53	-467.045	-282.887	166.949	0	8.71298	9.37516	-150.803	-20625.9	-142937	-7727.9	-1861.84	336.774	0
448	7	-10.7011	166.401	-849.959	-38341.2	-36659.7	-9553.56	256.869	655.109	0	-31.6014	-113.948	-667.713	10580.8	-21634.4	14331.5	267.599	184.154	0	10.6206	5.70556	-80.8619	2674.94	2291.15	-473.445	-282.666	166.92	0	8.92201	9.2842	-151.556	-20548.7	-142956	-7723.63	-1857.26	335.585	0
448	8	-10.7314	166.619	-850.187	-38409.8	-37081.6	-9520.81	256.384	655.178	0	-30.542	-114.324	-669.461	10545.9	-21592.1	14296	267.747	184.247	0	10.6785	5.74486	-80.6449	2673.03	2306.14	-472.902	-282.404	166.854	0	9.20863	9.13372	-152.319	-20481.6	-143019	-7722.31	-1852.95	334.466	0
448	9	-10.7047	166.781	-850.488	-38477.3	-37481.8	-9491.28	255.929	655.241	0	-29.4597	-114.653	-671.337	10501.9	-21541.6	14263.3	267.912	184.357	0	10.731	5.76008	-80.5126	2675.12	2324.59	-466.189	-282.128	166.774	0	9.52178	8.92983	-152.955	-20437.4	-143125	-7726.68	-1849.73	333.617	0
449	0	-10.6172	166.894	-850.88	-38542.9	-37863.5	-9466.05	255.501	655.298	0	-28.3471	-114.928	-673.374	10451.7	-21484.6	14229.9	268.094	184.479	0	10.7706	5.75194	-80.4978	2679.77	2345.34	-454.96	-281.865	166.71	0	9.81805	8.70932	-153.376	-20423.9	-143259	-7741.64	-1848.03	333.162	0	-11.8102	66.2621	-1772.09	-748715	98445.2	7949.6	54.6901	423.902	0
449	1	-10.4559	166.977	-851.41	-38604.8	-38230.3	-9445.68	255.098	655.342	0	-27.1916	-115.136	-675.607	10398.9	-21422.6	14193.1	268.291	184.608	0	10.7908	5.72615	-80.6038	2685.66	2367.1	-441.127	-281.633	166.681	0	10.0714	8.51321	-153.592	-20448.1	-143401	-7770.36	-1847.65	333.132	0
449	2	-10.211	167.049	-852.113	-38661.9	-38583.4	-9429.93	254.72	655.372	0	-25.9836	-115.273	-678.053	10346.4	-21355.7	14152.4	268.504	184.741	0	10.7882	5.68948	-80.7991	2692.25	2390.89	-426.363	-281.41	166.68	0	10.2665	8.37583	-153.644	-20515.1	-143532	-7807.97	-1848.19	333.524	0
449	3	-9.88472	167.116	-852.981	-38714.3	-38922.5	-9417.94	254.369	655.387	0	-24.7255	-115.351	-680.699	10296.2	-21282.4	14109.2	268.735	184.874	0	10.7646	5.64725	-81.0341	2699.21	2420.32	-412.203	-281.132	166.69	0	10.3902	8.33105	-153.536	-20625.1	-143629	-7842.65	-1849.47	334.334	0
449	4	-9.48907	167.172	-853.956	-38762.9	-39246.6	-9408.61	254.041	655.392	0	-23.4312	-115.398	-683.508	10248.2	-21200.9	14065.3	268.982	185.006	0	10.7264	5.60364	-81.2705	2705.51	2457.52	-400.201	-280.761	166.71	0	10.4384	8.40197	-153.242	-20772.9	-143676	-7864.9	-1851.57	335.555	0
449	5	-9.04162	167.205	-854.957	-38808.2	-39555.4	-9400.88	253.734	655.392	0	-22.1201	-115.446	-686.417	10200	-21111	14022	269.245	185.14	0	10.6828	5.56258	-81.5081	2709.9	2500.1	-391.705	-280.327	166.753	0	10.4276	8.58413	-152.721	-20949.7	-143666	-7870.72	-1854.71	337.176	0
449	6	-8.56357	167.2	-855.889	-38850.1	-39849.4	-9393.75	253.441	655.392	0	-20.8143	-115.528	-689.344	10148.2	-21014.6	13979.5	269.515	185.278	0	10.6431	5.52703	-81.784	2711.82	2543.25	-387.422	-279.903	166.842	0	10.3888	8.84387	-151.967	-21142.7	-143608	-7856.8	-1858.99	339.126	0
449	7	-8.07626	167.147	-856.656	-38887.9	-40130.3	-9386.15	253.155	655.395	0	-19.5368	-115.668	-692.201	10090.9	-20914.5	13937.3	269.786	185.422	0	10.6157	5.49767	-82.1292	2710.85	2582.44	-386.996	-279.556	166.993	0	10.3444	9.12735	-151.04	-21334	-143523	-7821.78	-1864.23	341.247	0
449	8	-7.59441	167.037	-857.183	-38920.4	-40400.9	-9377.09	252.868	655.405	0	-18.3071	-115.882	-694.918	10029.3	-20813.7	13894.9	270.049	185.568	0	10.6069	5.47427	-82.5299	2706.28	2613.11	-389.08	-279.337	167.208	0	10.293	9.37895	-150.035	-21505.7	-143438	-7772.52	-1870.03	343.338	0
449	9	-7.11922	166.88	-857.454	-38946.6	-40664.3	-9365.95	252.576	655.421	0	-17.1317	-116.172	-697.463	9968.06	-20715.6	13852.7	270.299	185.708	0	10.6178	5.45972	-82.9272	2698.13	2629.46	-392.17	-279.292	167.464	0	10.2116	9.5666	-149.069	-21642.3	-143372	-7722.38	-1875.78	345.183	0
450	0	-6.63673	166.697	-857.526	-38965.6	-40923.8	-9352.68	252.277	655.44	0	-16.0031	-116.534	-699.856	9912.98	-20623.4	13812.6	270.532	185.836	0	10.6458	5.46054	-83.2347	2687.76	2625.89	-395.558	-279.452	167.709	0	10.0723	9.69642	-148.302	-21729.6	-143334	-7684.78	-1880.51	346.523	0	4.60319	62.6179	-1798.23	-756433	104887	496.855	57.9071	421.918	0
450	1	-6.12592	166.521	-857.497	-38976.6	-41181.4	-9337.8	251.975	655.454	0	-14.9094	-116.954	-702.148	9869.38	-20539.4	13776.6	270.748	185.944	0	10.687	5.48078	-83.3643	2677.33	2600.43	-399.303	-279.806	167.884	0	9.86756	9.80138	-147.86	-21751.6	-143326	-7670.5	-1883.34	347.11	0
450	2	-5.57236	166.375	-857.457	-38979.3	-41437.1	-9322.25	251.674	655.459	0	-13.8471	-117.416	-704.376	9840.39	-20464.9	13746.3	270.946	186.03	0	10.7397	5.51621	-83.2619	2668.77	2556.15	-403.251	-280.3	167.947	0	9.61838	9.91019	-147.802	-21699.3	-143337	-7685.49	-1883.79	346.814	0
450	3	-4.97631	166.272	-857.451	-38974.1	-41689.1	-9307.2	251.38	655.453	0	-12.8244	-117.913	-706.546	9826.37	-20401.9	13722.3	271.125	186.092	0	10.8019	5.55502	-82.9332	2663.53	2498.75	-406.159	-280.87	167.883	0	9.36047	10.0212	-148.164	-21583.4	-143348	-7727.63	-1881.49	345.672	0
450	4	-4.3512	166.21	-857.473	-38961.7	-41934.7	-9293.85	251.095	655.438	0	-11.8545	-118.445	-708.647	9825.56	-20352.5	13703.9	271.28	186.135	0	10.8667	5.58429	-82.444	2662.89	2434.65	-405.915	-281.469	167.701	0	9.13132	10.1041	-148.925	-21429.3	-143344	-7788.62	-1876.52	343.893	0
450	5	-3.71939	166.184	-857.48	-38943.3	-42171.1	-9283.45	250.82	655.416	0	-10.9511	-119.022	-710.661	9835.51	-20318.4	13689.8	271.409	186.16	0	10.9222	5.59737	-81.8955	2667.54	2372.07	-400.996	-282.035	167.428	0	8.96519	10.1311	-149.886	-21259.6	-143322	-7860.03	-1870.21	341.839	0
450	6	-3.10871	166.182	-857.409	-38920.7	-42395.8	-9277.08	250.554	655.393	0	-10.1275	-119.656	-712.551	9854.05	-20300.2	13678.2	271.511	186.171	0	10.9603	5.59561	-81.3841	2676.32	2320.15	-391.808	-282.491	167.115	0	8.88379	10.1022	-150.73	-21086.8	-143291	-7935.79	-1864.65	339.898	0
450	7	-2.54847	166.194	-857.193	-38895.5	-42607.3	-9275.38	250.294	655.375	0	-9.3954	-120.357	-714.27	9879.78	-20298.3	13667.4	271.582	186.168	0	10.9825	5.58488	-80.9641	2686.27	2285.52	-380.622	-282.771	166.821	0	8.89025	10.0315	-151.225	-20921.7	-143263	-8010.96	-1861.35	338.349	0
450	8	-2.0643	166.208	-856.79	-38868.5	-42807.2	-9278.25	250.038	655.365	0	-8.7616	-121.136	-715.768	9912.65	-20313.4	13655.9	271.62	186.151	0	10.9957	5.57205	-80.6461	2694.23	2271	-370.443	-282.84	166.592	0	8.97224	9.92317	-151.322	-20775.3	-143249	-8079.89	-1860.65	337.291	0
450	9	-1.67161	166.223	-856.203	-38839.5	-42999	-9285.13	249.779	655.363	0	-8.22673	-121.994	-717.021	9954.21	-20347	13643.8	271.623	186.117	0	11.0057	5.56198	-80.4227	2697.71	2275.74	-363.698	-282.703	166.456	0	9.1059	9.77815	-151.109	-20647.6	-143265	-8134.49	-1862.09	336.64	0
451	0	-1.36968	166.247	-855.495	-38808.5	-43186.6	-9295.53	249.519	655.364	0	-7.78508	-122.92	-718.053	10007	-20401.9	13631.9	271.587	186.064	0	11.0153	5.55552	-80.2796	2695.41	2294.57	-361.509	-282.418	166.425	0	9.26444	9.61234	-150.723	-20525.1	-143316	-8166.1	-1864.85	336.177	0	12.2581	54.9974	-1806.03	-755868	104191	-4751.33	57.4747	419.581	0
451	1	-1.14281	166.304	-854.767	-38776.4	-43372.8	-9309.1	249.258	655.365	0	-7.42711	-123.892	-718.921	10073.1	-20481.4	13621.9	271.511	185.989	0	11.0254	5.55207	-80.1866	2688.08	2319.56	-363.702	-282.073	166.477	0	9.43092	9.46017	-150.28	-20392.2	-143398	-8169.14	-1868.21	335.694	0
451	2	-0.970941	166.417	-854.107	-38745.4	-43559.6	-9325.53	249	655.364	0	-7.14785	-124.888	-719.693	10153.3	-20587.5	13615	271.394	185.892	0	11.0335	5.55245	-80.1067	2678.25	2344	-369.177	-281.739	166.567	0	9.59947	9.36448	-149.841	-20243.5	-143502	-8142.82	-1871.7	335.1	0
451	3	-0.842265	166.599	-853.557	-38717.4	-43748.9	-9344.44	248.745	655.36	0	-6.95008	-125.895	-720.408	10247	-20719.2	13612.1	271.24	185.776	0	11.0338	5.55734	-80.0213	2668.27	2364.87	-376.484	-281.447	166.656	0	9.76513	9.35703	-149.423	-20085.4	-143608	-8090.19	-1875.08	334.42	0
451	4	-0.757389	166.852	-853.113	-38692.7	-43941.4	-9365.64	248.493	655.355	0	-6.83647	-126.904	-721.079	10351.8	-20874.3	13614	271.051	185.644	0	11.0221	5.56563	-79.944	2659.15	2381.5	-384.494	-281.21	166.737	0	9.91121	9.44219	-149.022	-19930.9	-143691	-8015.79	-1878.22	333.744	0
451	5	-0.724868	167.163	-852.742	-38670.8	-44136.6	-9389.05	248.242	655.349	0	-6.8047	-127.917	-721.697	10464.9	-21049.6	13620.5	270.833	185.5	0	10.9975	5.57698	-79.9095	2651.37	2392.73	-392.527	-281.057	166.82	0	10.0056	9.59515	-148.672	-19798.5	-143729	-7926.29	-1880.75	333.169	0
451	6	-0.755704	167.519	-852.403	-38650.8	-44334	-9414.37	247.989	655.343	0	-6.85153	-128.939	-722.236	10583.1	-21241	13630.8	270.59	185.347	0	10.9598	5.59371	-79.9509	2645.63	2396.73	-399.971	-281.023	166.909	0	10.02	9.7701	-148.471	-19712.1	-143709	-7834.44	-1881.93	332.767	0
451	7	-0.860007	167.899	-852.063	-38633.4	-44533.3	-9440.92	247.735	655.341	0	-6.9746	-129.984	-722.667	10704	-21443.5	13644.4	270.327	185.188	0	10.9072	5.61788	-80.0826	2642.82	2393.72	-405.849	-281.109	166.999	0	9.9531	9.92267	-148.507	-19688.7	-143634	-7758.89	-1881.19	332.578	0
451	8	-1.04286	168.289	-851.718	-38619.4	-44733.1	-9468.04	247.479	655.343	0	-7.16784	-131.055	-722.981	10826.6	-21653.1	13661.8	270.05	185.025	0	10.8395	5.64729	-80.3015	2644.05	2386.41	-408.791	-281.282	167.074	0	9.82642	10.0307	-148.776	-19726.9	-143524	-7715.98	-1878.7	332.594	0
451	9	-1.29719	168.681	-851.403	-38609.3	-44931.4	-9495.64	247.227	655.348	0	-7.41822	-132.143	-723.201	10951.5	-21866.7	13683.2	269.764	184.857	0	10.7623	5.67614	-80.5928	2650.38	2376.46	-407.649	-281.513	167.114	0	9.66595	10.0879	-149.2	-19810.7	-143408	-7711.36	-1875.18	332.779	0
452	0	-1.59955	169.078	-851.179	-38601.9	-45126.1	-9524.15	246.984	655.351	0	-7.70826	-133.229	-723.389	11079.1	-22082.8	13708.7	269.473	184.684	0	10.6862	5.69906	-80.9246	2661.93	2363.24	-402.106	-281.797	167.106	0	9.49428	10.0892	-149.664	-19919.2	-143304	-7737.92	-1871.51	333.093	0	8.05636	48.7498	-1808.61	-753695	101509	-4996.02	55.8021	417.613	0
452	1	-1.91792	169.489	-851.108	-38595.3	-45316.7	-9554.12	246.756	655.347	0	-8.02125	-134.287	-723.627	11209.6	-22301.9	13738.2	269.18	184.509	0	10.6197	5.71216	-81.2593	2677.87	2346.55	-392.777	-282.123	167.045	0	9.32813	10.03	-150.084	-20035.3	-143225	-7779.64	-1868.3	333.494	0
452	2	-2.22696	169.92	-851.215	-38588	-45504.1	-9585.83	246.542	655.333	0	-8.34536	-135.295	-723.976	11342.9	-22524.2	13771.6	268.888	184.333	0	10.5653	5.71183	-81.5777	2697.17	2328.28	-381.225	-282.459	166.937	0	9.18042	9.90999	-150.439	-20152.7	-143180	-7818.15	-1865.75	333.959	0
452	3	-2.51649	170.368	-851.479	-38579.5	-45690.7	-9619.37	246.34	655.309	0	-8.67471	-136.245	-724.457	11478.3	-22748.4	13809.3	268.599	184.156	0	10.5204	5.69644	-81.8755	2718.5	2311.51	-369.76	-282.768	166.797	0	9.06822	9.74229	-150.729	-20270.5	-143169	-7838.92	-1863.84	334.483	0
452	4	-2.78969	170.817	-851.842	-38569.5	-45879.1	-9654.88	246.141	655.278	0	-9.00793	-137.14	-725.053	11614.8	-22973.5	13851.9	268.315	183.981	0	10.4815	5.66719	-82.1442	2739.32	2299.31	-360.682	-283.009	166.652	0	9.00921	9.56004	-150.977	-20386.8	-143179	-7835.44	-1862.35	335.033	0
452	5	-3.0582	171.248	-852.228	-38558.1	-46071.2	-9692.59	245.94	655.244	0	-9.34825	-137.998	-725.742	11751	-23200	13900	268.033	183.808	0	10.4486	5.62558	-82.36	2755.66	2293.6	-355.269	-283.152	166.541	0	9.00897	9.41313	-151.258	-20501.2	-143197	-7810.05	-1860.71	335.538	0
452	6	-3.33731	171.637	-852.54	-38544.9	-46268.1	-9732.44	245.729	655.212	0	-9.70484	-138.843	-726.508	11885.8	-23428.8	13953.5	267.751	183.64	0	10.427	5.5744	-82.4841	2763.5	2294.88	-353.276	-283.178	166.497	0	9.06085	9.35145	-151.678	-20615	-143223	-7772.17	-1858.26	335.913	0
452	7	-3.64137	171.963	-852.69	-38529.8	-46468.7	-9773.81	245.503	655.186	0	-10.0904	-139.696	-727.336	12018.9	-23660.1	14011.1	267.47	183.475	0	10.424	5.52176	-82.4829	2760.94	2302.83	-353.734	-283.081	166.527	0	9.15579	9.39617	-152.291	-20724.9	-143265	-7735.11	-1854.73	336.088	0
452	8	-3.97941	172.212	-852.624	-38512.1	-46669.6	-9815.73	245.264	655.169	0	-10.5129	-140.573	-728.216	12150.7	-23893.6	14070.9	267.189	183.314	0	10.4469	5.4785	-82.3599	2748.84	2316.06	-355.934	-282.879	166.624	0	9.28402	9.52058	-153.043	-20825.6	-143330	-7710.92	-1850.54	336.077	0
452	9	-4.35066	172.388	-852.35	-38491.1	-46867.3	-9857.38	245.014	655.159	0	-10.9683	-141.478	-729.159	12282.4	-24129.6	14131.2	266.908	183.155	0	10.4975	5.45077	-82.1652	2729.86	2331.87	-359.285	-282.62	166.776	0	9.43038	9.66763	-153.807	-20914	-143422	-7706.37	-1846.48	335.976	0
453	0	-4.74279	172.512	-851.938	-38465.7	-47060.1	-9898.31	244.761	655.151	0	-11.4376	-142.406	-730.215	12415.4	-24370.4	14190.4	266.626	182.998	0	10.5704	5.4371	-81.9645	2707.87	2347.21	-363.238	-282.363	166.963	0	9.57728	9.78672	-154.48	-20987.9	-143539	-7722.49	-1843.18	335.862	0	0.845312	41.3076	-1825.61	-756218	95247.2	-3596.62	51.6576	414.927	0
453	1	-5.13646	172.615	-851.492	-38434.5	-47248.5	-9938.25	244.511	655.138	0	-11.8932	-143.344	-731.462	12551.2	-24620.8	14248.3	266.34	182.841	0	10.6579	5.43177	-81.7939	2687.48	2360.02	-367.768	-282.147	167.143	0	9.71426	9.85394	-155.016	-21045.1	-143686	-7754.75	-1840.91	335.761	0
453	2	-5.51577	172.728	-851.102	-38397.4	-47434.4	-9977.03	244.267	655.115	0	-12.3114	-144.279	-732.967	12691.4	-24884.9	14306.4	266.049	182.685	0	10.755	5.42985	-81.6525	2672.7	2370.65	-373.198	-281.967	167.267	0	9.83895	9.86936	-155.388	-21085.7	-143854	-7795.74	-1839.78	335.698	0
453	3	-5.87769	172.872	-850.809	-38355.5	-47619.5	-10014.9	244.03	655.081	0	-12.6813	-145.207	-734.753	12837.3	-25163	14366.2	265.753	182.528	0	10.8532	5.42895	-81.5254	2665.67	2381.79	-379.91	-281.785	167.303	0	9.94983	9.83931	-155.588	-21110	-144022	-7840.2	-1839.66	335.679	0
453	4	-6.23452	173.045	-850.609	-38311.4	-47804.1	-10052.4	243.8	655.04	0	-13.0034	-146.123	-736.79	12989.2	-25451.3	14428.5	265.457	182.371	0	10.9391	5.42813	-81.3974	2665.87	2394.85	-388.568	-281.578	167.249	0	10.046	9.7581	-155.647	-21117.3	-144163	-7885.44	-1840.22	335.675	0
453	5	-6.60963	173.233	-850.46	-38268.3	-47987.8	-10090.3	243.574	654.997	0	-13.2872	-147.028	-738.998	13145.7	-25743.3	14493.2	265.165	182.211	0	11.002	5.42654	-81.2606	2670.24	2408.36	-399.787	-281.362	167.14	0	10.12	9.60865	-155.634	-21111.9	-144263	-7928.06	-1840.94	335.651	0
453	6	-7.03112	173.413	-850.287	-38227.9	-48171.4	-10128.3	243.347	654.959	0	-13.5489	-147.931	-741.273	13304.6	-26033.2	14559.1	264.88	182.052	0	11.0381	5.42255	-81.1187	2675.17	2421.56	-413.405	-281.148	167.022	0	10.1421	9.38236	-155.661	-21109.4	-144319	-7963.25	-1841.13	335.611	0
453	7	-7.52541	173.569	-850.007	-38190.5	-48357.3	-10165.6	243.109	654.93	0	-13.8066	-148.846	-743.514	13463.5	-26317	14625.2	264.605	181.892	0	11.048	5.41469	-80.9855	2678.75	2436.51	-428.39	-280.914	166.923	0	10.0756	9.09921	-155.847	-21129	-144329	-7986.84	-1840.1	335.576	0
453	8	-8.10992	173.693	-849.564	-38156.1	-48548.2	-10201.6	242.855	654.913	0	-14.0758	-149.792	-745.645	13620.6	-26592.3	14690	264.336	181.733	0	11.0357	5.40374	-80.884	2681.01	2454.47	-442.801	-280.654	166.854	0	9.91253	8.81388	-156.217	-21175.4	-144294	-7997.13	-1837.67	335.551	0
453	9	-8.78575	173.789	-848.956	-38125.1	-48745.9	-10236.4	242.581	654.908	0	-14.3641	-150.782	-747.635	13775.3	-26858.1	14751.9	264.076	181.575	0	11.0075	5.39305	-80.8355	2681.34	2472.5	-453.556	-280.413	166.83	0	9.67731	8.60133	-156.618	-21234.4	-144213	-7994.58	-1834.79	335.581	0
454	0	-9.5348	173.873	-848.234	-38097.5	-48950.9	-10270.5	242.291	654.914	0	-14.665	-151.816	-749.512	13928.3	-27113.1	14809.5	263.826	181.417	0	10.9688	5.38675	-80.8429	2676.94	2485.52	-457.458	-280.255	166.887	0	9.40306	8.52593	-156.774	-21283.5	-144088	-7980.21	-1833.08	335.759	0	-8.25237	32.6303	-1839.92	-755234	95419.6	-1585.03	51.112	410.937	0
454	1	-10.3258	173.965	-847.468	-38071.9	-49162.5	-10304.7	241.989	654.924	0	-14.9582	-152.877	-751.347	14080.7	-27356.4	14860.8	263.59	181.259	0	10.9239	5.3868	-80.8907	2665.54	2490.48	-453.256	-280.212	167.048	0	9.11193	8.61629	-156.475	-21305.5	-143921	-7955.21	-1833.77	336.16	0
454	2	-11.1281	174.083	-846.715	-38045.1	-49378.9	-10339.3	241.682	654.933	0	-15.2219	-153.949	-753.221	14232.2	-27588.9	14904.3	263.372	181.105	0	10.8767	5.39135	-80.9536	2649.45	2487.85	-442.392	-280.268	167.272	0	8.81786	8.86483	-155.707	-21296.2	-143725	-7922.34	-1837.04	336.771	0
454	3	-11.9219	174.237	-845.991	-38014.2	-49597.5	-10374.7	241.374	654.935	0	-15.4455	-155.025	-755.181	14382.3	-27813.8	14939.7	263.169	180.955	0	10.8317	5.39638	-81.0085	2634.84	2479.87	-427.825	-280.388	167.475	0	8.53731	9.24162	-154.627	-21258	-143522	-7886.09	-1842.18	337.479	0
454	4	-12.6996	174.43	-845.284	-37978	-49814.9	-10411.2	241.067	654.929	0	-15.6345	-156.106	-757.236	14531.1	-28034.8	14968.1	262.977	180.81	0	10.7961	5.39953	-81.0501	2627.4	2467.24	-412.72	-280.559	167.583	0	8.28634	9.70154	-153.471	-21194.8	-143346	-7849.65	-1848.03	338.103	0
454	5	-13.4617	174.656	-844.554	-37937.1	-50028.6	-10448.7	240.763	654.92	0	-15.8041	-157.201	-759.365	14679.2	-28255.9	14991.5	262.79	180.669	0	10.7785	5.40211	-81.0904	2629.31	2447.82	-400.031	-280.814	167.576	0	8.07318	10.1883	-152.471	-21116.6	-143226	-7814.58	-1853.37	338.496	0
454	6	-14.214	174.903	-843.741	-37892.7	-50238.2	-10487	240.458	654.91	0	-15.9686	-158.323	-761.522	14827.7	-28480.2	15012.4	262.601	180.529	0	10.7852	5.40801	-81.1425	2638.85	2420.21	-392.221	-281.173	167.479	0	7.90117	10.6463	-151.801	-21041	-143177	-7784.53	-1857.19	338.61	0
454	7	-14.9612	175.159	-842.794	-37846.1	-50444.5	-10525.2	240.146	654.906	0	-16.1341	-159.488	-763.66	14977.1	-28709.7	15033.2	262.405	180.388	0	10.8175	5.42097	-81.2068	2650.81	2387.11	-390.533	-281.605	167.357	0	7.77484	11.0339	-151.532	-20985.8	-143193	-7765.52	-1858.97	338.492	0
454	8	-15.7018	175.417	-841.7	-37798.5	-50647.9	-10562.3	239.827	654.907	0	-16.298	-160.703	-765.76	15128.2	-28945.8	15056.5	262.2	180.244	0	10.8677	5.44239	-81.272	2659.23	2353.03	-394.568	-282.047	167.28	0	7.69657	11.3263	-151.589	-20964	-143253	-7760.38	-1859.01	338.295	0
454	9	-16.4241	175.685	-840.498	-37751.5	-50847.7	-10598.2	239.503	654.916	0	-16.4523	-161.967	-767.841	15282.9	-29189	15085.1	261.986	180.096	0	10.9189	5.47083	-81.3327	2661.58	2321.38	-402.813	-282.458	167.275	0	7.66298	11.5085	-151.809	-20982.6	-143326	-7764.53	-1858.12	338.217	0
455	0	-17.1063	175.981	-839.282	-37706.5	-51042.5	-10633.2	239.183	654.927	0	-16.5844	-163.261	-769.952	15442.9	-29438.9	15120.3	261.765	179.943	0	10.9563	5.50324	-81.3987	2659.83	2294.2	-413.533	-282.815	167.323	0	7.66924	11.5752	-152.077	-21038.9	-143382	-7769.27	-1856.82	338.344	0	-16.7789	25.4825	-1849.67	-752076	98556.8	-1450.9	52.3578	406.836	0
455	1	-17.723	176.333	-838.162	-37663.8	-51230	-10668.5	238.878	654.936	0	-16.6788	-164.56	-772.142	15609.2	-29693.3	15161.3	261.544	179.785	0	10.9765	5.53712	-81.4817	2657.87	2271.01	-424.904	-283.129	167.381	0	7.70966	11.5409	-152.375	-21118.4	-143400	-7769.46	-1855.1	338.595	0
455	2	-18.256	176.758	-837.22	-37622.7	-51406.6	-10705.5	238.599	654.938	0	-16.723	-165.845	-774.422	15781.3	-29949	15205.6	261.327	179.622	0	10.9824	5.57121	-81.5813	2658.99	2249.4	-434.863	-283.428	167.407	0	7.782	11.4416	-152.708	-21200.5	-143371	-7768.02	-1852.86	338.831	0
455	3	-18.7022	177.258	-836.476	-37582.4	-51569.4	-10745.2	238.349	654.929	0	-16.7147	-167.11	-776.759	15957.4	-30201.8	15250.8	261.118	179.456	0	10.9752	5.60448	-81.6953	2665.16	2229.18	-441.634	-283.714	167.377	0	7.89175	11.3148	-153.056	-21269.7	-143311	-7774.19	-1850.33	338.967	0
455	4	-19.0738	177.819	-835.897	-37542.9	-51718	-10787.6	238.129	654.913	0	-16.6617	-168.367	-779.09	16135	-30446.8	15295.2	260.92	179.29	0	10.9533	5.63555	-81.8271	2677.37	2214	-444.122	-283.943	167.28	0	8.03585	11.1671	-153.34	-21324.8	-143252	-7796.7	-1848.21	339.069	0
455	5	-19.394	178.415	-835.419	-37505.8	-51854	-10833.2	237.931	654.895	0	-16.581	-169.632	-781.347	16312	-30680.4	15338.4	260.734	179.123	0	10.915	5.66394	-81.9724	2695.6	2208.3	-441.845	-284.06	167.116	0	8.19128	10.9718	-153.417	-21378.9	-143216	-7835.98	-1847.51	339.352	0
455	6	-19.6916	179.014	-834.963	-37472.6	-51980.1	-10883.1	237.746	654.879	0	-16.496	-170.928	-783.466	16486.9	-30902.4	15380.7	260.557	178.956	0	10.8603	5.69159	-82.1152	2718.36	2213.81	-435.134	-284.04	166.896	0	8.32869	10.7043	-153.144	-21441.1	-143211	-7883.13	-1849.14	340.006	0
455	7	-19.9937	179.587	-834.452	-37444.6	-52099	-10938	237.565	654.873	0	-16.4317	-172.275	-785.39	16658.4	-31114.2	15421.4	260.384	178.79	0	10.7914	5.7212	-82.244	2742.67	2228.49	-425.255	-283.904	166.652	0	8.42861	10.3635	-152.477	-21502.4	-143233	-7926.64	-1853.38	341.021	0
455	8	-20.3201	180.12	-833.837	-37422.9	-52213.3	-10997.5	237.382	654.88	0	-16.4073	-173.687	-787.092	16824.5	-31319	15458.7	260.209	178.624	0	10.7118	5.75221	-82.3643	2765.53	2247.27	-414.101	-283.716	166.423	0	8.4903	9.9676	-151.506	-21545.3	-143278	-7959.15	-1859.69	342.208	0
455	9	-20.6762	180.62	-833.118	-37406.8	-52325.9	-11059.3	237.193	654.9	0	-16.4284	-175.165	-788.589	16982.7	-31520.5	15490.3	260.029	178.464	0	10.6271	5.77952	-82.487	2785.93	2263.63	-403.842	-283.558	166.226	0	8.5325	9.54409	-150.43	-21564.1	-143340	-7980.08	-1866.87	343.35	0
456	0	-21.0507	181.117	-832.348	-37394.2	-52440.2	-11121	236.997	654.926	0	-16.4843	-176.688	-789.936	17131.5	-31722.5	15514.3	259.842	178.313	0	10.5466	5.79647	-82.6027	2804.89	2271.5	-396.496	-283.501	166.044	0	8.5831	9.1201	-149.502	-21567.5	-143413	-7994.56	-1873.27	344.262	0	-18.9858	16.1156	-1859.83	-750505	99236.7	-1073.19	52.3502	403.564	0
456	1	-21.4208	181.646	-831.621	-37382.1	-52559.3	-11180.9	236.799	654.951	0	-16.5541	-178.222	-791.21	17271.9	-31926.8	15530.7	259.648	178.17	0	10.4791	5.79963	-82.6767	2823.01	2267.17	-393.24	-283.578	165.855	0	8.6683	8.7232	-148.95	-21561.8	-143485	-8010.08	-1877.31	344.759	0
456	2	-21.7647	182.232	-831.034	-37369.2	-52684.3	-11237.8	236.604	654.967	0	-16.6163	-179.729	-792.475	17406.8	-32132.8	15541	259.453	178.035	0	10.4271	5.7913	-82.6772	2838.69	2251.64	-393.597	-283.766	165.665	0	8.80375	8.38878	-148.916	-21539.9	-143549	-8032.03	-1877.96	344.645	0
456	3	-22.0708	182.89	-830.644	-37355.4	-52813.9	-11291.5	236.418	654.972	0	-16.6559	-181.183	-793.768	17540.3	-32338.1	15547.7	259.26	177.903	0	10.3867	5.77599	-82.5938	2848.79	2230.85	-395.49	-283.99	165.508	0	8.98372	8.1574	-149.405	-21490	-143603	-8058.97	-1875.17	343.838	0
456	4	-22.3432	183.617	-830.459	-37341.8	-52945.6	-11342.7	236.245	654.965	0	-16.6671	-182.57	-795.104	17675.9	-32540	15552.9	259.075	177.769	0	10.3551	5.75601	-82.4353	2850.75	2212.54	-396.8	-284.16	165.418	0	9.17893	8.06186	-150.287	-21411.7	-143643	-8081.53	-1869.8	342.473	0
456	5	-22.5991	184.403	-830.446	-37330.1	-53077.6	-11392.3	236.085	654.952	0	-16.6537	-183.89	-796.476	17815.6	-32736.9	15558.4	258.898	177.632	0	10.3376	5.73088	-82.2281	2844.12	2203.47	-396.632	-284.203	165.412	0	9.34906	8.11506	-151.343	-21316.2	-143656	-8086.81	-1863.21	340.847	0
456	6	-22.8599	185.227	-830.534	-37321	-53208.9	-11441.2	235.934	654.936	0	-16.6261	-185.161	-797.859	17958.9	-32927.9	15565.8	258.73	177.491	0	10.3497	5.69873	-82.004	2830.01	2208.07	-395.053	-284.074	165.489	0	9.4677	8.3136	-152.338	-21215.8	-143631	-8065.1	-1856.84	339.267	0
456	7	-23.1429	186.062	-830.634	-37314.1	-53339.6	-11489.6	235.784	654.922	0	-16.5959	-186.402	-799.22	18103.6	-33113.6	15576.2	258.568	177.348	0	10.4077	5.65772	-81.7761	2809.07	2227.43	-392.559	-283.762	165.649	0	9.54522	8.64695	-153.098	-21116.8	-143579	-8015.45	-1851.82	337.93	0
456	8	-23.456	186.888	-830.668	-37307.3	-53469.1	-11537.4	235.631	654.912	0	-16.5735	-187.629	-800.538	18247.7	-33296	15589.3	258.408	177.206	0	10.5143	5.60589	-81.5449	2781.56	2259.46	-389.871	-283.292	165.889	0	9.61682	9.08815	-153.539	-21021	-143528	-7946.85	-1848.8	336.91	0
456	9	-23.7955	187.695	-830.605	-37297.9	-53595.7	-11584.4	235.474	654.905	0	-16.5646	-188.846	-801.818	18390.2	-33477.5	15603.1	258.248	177.064	0	10.6534	5.54072	-81.3248	2748.97	2299.7	-387.389	-282.722	166.198	0	9.70426	9.58481	-153.65	-20930.1	-143509	-7872.26	-1848	336.22	0
457	0	-24.145	188.492	-830.463	-37283.2	-53717.3	-11630.4	235.317	654.895	0	-16.5659	-190.044	-803.099	18531.7	-33658.7	15614.1	258.089	176.925	0	10.8003	5.4631	-81.1475	2714.43	2341.54	-384.525	-282.145	166.549	0	9.79728	10.0688	-153.443	-20847.4	-143530	-7802.51	-1849.39	335.864	0	-21.505	12.069	-1871.25	-750732	99904.7	-1020.96	52.323	401.118	0
457	1	-24.4802	189.297	-830.295	-37261.2	-53831	-11675.2	235.166	654.877	0	-16.5647	-191.214	-804.421	18673.2	-33839.4	15619.1	257.933	176.787	0	10.9333	5.38231	-81.0359	2682	2377.74	-380.063	-281.658	166.904	0	9.86413	10.4723	-152.948	-20776.7	-143573	-7745.89	-1852.7	335.842	0
457	2	-24.7808	190.122	-830.14	-37232.4	-53932.6	-11718	235.032	654.851	0	-16.5467	-192.351	-805.802	18814.5	-34019.8	15617	257.781	176.651	0	11.0362	5.31404	-80.9849	2655.26	2402.45	-373.525	-281.335	167.213	0	9.87559	10.7522	-152.219	-20721.5	-143608	-7708.47	-1857.43	336.13	0
457	3	-25.039	190.969	-829.999	-37199.5	-54018.1	-11758.3	234.918	654.819	0	-16.5024	-193.461	-807.216	18954.6	-34200.2	15609.2	257.632	176.519	0	11.0971	5.27233	-80.9649	2636.01	2411.6	-365.928	-281.214	167.443	0	9.82291	10.9101	-151.373	-20682.9	-143617	-7692.48	-1862.77	336.635	0
457	4	-25.2605	191.825	-829.841	-37166	-54086.8	-11795.6	234.823	654.787	0	-16.4273	-194.552	-808.62	19091.9	-34379.7	15599	257.484	176.39	0	11.1084	5.26416	-80.9382	2624.56	2404.26	-359.221	-281.295	167.573	0	9.71095	10.9809	-150.582	-20661.6	-143599	-7694.04	-1867.63	337.212	0
457	5	-25.4591	192.673	-829.602	-37134.2	-54140.5	-11830.8	234.739	654.762	0	-16.322	-195.637	-809.962	19223.5	-34556.7	15590.1	257.335	176.266	0	11.0688	5.28938	-80.8872	2620.56	2383.89	-355.349	-281.528	167.602	0	9.54673	10.996	-150.003	-20661.6	-143558	-7704.24	-1871.03	337.741	0
457	6	-25.6496	193.492	-829.202	-37103.8	-54181.7	-11865.3	234.658	654.746	0	-16.192	-196.724	-811.187	19346.3	-34729	15585.4	257.188	176.151	0	10.9833	5.34263	-80.8226	2623.18	2356.64	-355.657	-281.842	167.544	0	9.34703	10.9599	-149.703	-20687.8	-143504	-7715.99	-1872.59	338.192	0
457	7	-25.8429	194.262	-828.567	-37072.4	-54213.8	-11900.6	234.569	654.743	0	-16.0457	-197.821	-812.236	19458.1	-34893.5	15586.4	257.04	176.044	0	10.8618	5.41491	-80.7587	2630.92	2328.95	-360.224	-282.162	167.422	0	9.14384	10.8569	-149.638	-20738.5	-143447	-7728.77	-1872.63	338.592	0
457	8	-26.0404	194.973	-827.672	-37036.9	-54240.9	-11937.1	234.466	654.748	0	-15.8867	-198.924	-813.063	19558.4	-35047.4	15592.7	256.895	175.945	0	10.7175	5.49427	-80.6934	2641.5	2306.61	-367.436	-282.415	167.265	0	8.97054	10.6681	-149.721	-20804.2	-143409	-7744.47	-1871.84	338.953	0
457	9	-26.2307	195.631	-826.562	-36994.5	-54267.1	-11974.3	234.346	654.757	0	-15.7053	-200.018	-813.666	19648.7	-35187.8	15603.2	256.754	175.852	0	10.5678	5.56865	-80.6097	2652.69	2293.09	-374.81	-282.553	167.092	0	8.84614	10.3895	-149.906	-20874.5	-143408	-7763.27	-1870.65	339.25	0
458	0	-26.3929	196.258	-825.339	-36943.3	-54294.8	-12011.4	234.215	654.761	0	-15.4769	-201.072	-814.087	19732.1	-35313.4	15615.4	256.622	175.762	0	10.4333	5.63154	-80.493	2663.44	2288.26	-380.369	-282.572	166.911	0	8.77462	10.0502	-150.203	-20940.6	-143449	-7785.41	-1869.04	339.416	0	-20.0342	10.0749	-1867.18	-744763	98090.8	-2214.53	51.5098	398.729	0
458	1	-26.5071	196.881	-824.127	-36882	-54324.3	-12047.7	234.083	654.753	0	-15.1711	-202.056	-814.394	19812.3	-35424.6	15626.6	256.502	175.672	0	10.3305	5.68329	-80.3508	2673.42	2290.16	-383.16	-282.498	166.728	0	8.75268	9.70725	-150.641	-20993.6	-143528	-7811.55	-1866.78	339.362	0
458	2	-26.5653	197.521	-823.01	-36810.7	-54353	-12082.6	233.958	654.727	0	-14.7653	-202.946	-814.639	19892.1	-35522.1	15634.7	256.395	175.582	0	10.2673	5.72738	-80.212	2682.04	2298.04	-382.808	-282.35	166.563	0	8.77718	9.41756	-151.217	-21025.7	-143630	-7838.49	-1863.82	339.043	0
458	3	-26.5735	198.184	-822.01	-36731	-54376.5	-12116.1	233.849	654.684	0	-14.2576	-203.736	-814.848	19973.1	-35607.9	15638.9	256.301	175.489	0	10.2441	5.76679	-80.1131	2689.08	2312.56	-379.168	-282.134	166.434	0	8.85103	9.21785	-151.845	-21029.5	-143737	-7858.05	-1860.6	338.493	0
458	4	-26.5476	198.859	-821.099	-36644.8	-54391.2	-12149.1	233.758	654.629	0	-13.6714	-204.436	-815.032	20055.6	-35684.9	15639.9	256.217	175.393	0	10.2575	5.80128	-80.0845	2695.59	2333.7	-372.788	-281.86	166.341	0	8.98064	9.12262	-152.378	-20999.4	-143826	-7862.75	-1857.88	337.811	0
458	5	-26.5119	199.524	-820.219	-36554.3	-54396.6	-12183.2	233.68	654.567	0	-13.0468	-205.068	-815.191	20138.2	-35755.9	15639.4	256.138	175.296	0	10.3015	5.82727	-80.1262	2703.01	2359.83	-365.286	-281.549	166.266	0	9.16109	9.12654	-152.708	-20934.4	-143873	-7851.84	-1856.15	337.088	0
458	6	-26.4968	200.146	-819.295	-36462.1	-54396	-12219.8	233.606	654.504	0	-12.4269	-205.658	-815.316	20218	-35824.2	15638.5	256.061	175.202	0	10.3667	5.84091	-80.2044	2712.12	2388.9	-358.698	-281.215	166.185	0	9.36618	9.21374	-152.808	-20840.2	-143864	-7831.35	-1855.47	336.382	0
458	7	-26.5291	200.7	-818.261	-36371	-54395.3	-12259.1	233.523	654.449	0	-11.8492	-206.234	-815.39	20292.7	-35893.5	15637.9	255.98	175.113	0	10.4423	5.84099	-80.2883	2723.08	2418.36	-354.503	-280.879	166.084	0	9.56658	9.36517	-152.688	-20730.8	-143804	-7809.77	-1855.82	335.773	0
458	8	-26.6242	201.175	-817.083	-36283.2	-54401	-12299.4	233.42	654.406	0	-11.3403	-206.822	-815.402	20363.2	-35968.1	15638.1	255.889	175.027	0	10.5213	5.82963	-80.3703	2735.12	2444.15	-353.593	-280.589	165.968	0	9.7565	9.55516	-152.342	-20629.1	-143703	-7793.47	-1857.29	335.413	0
458	9	-26.7833	201.575	-815.791	-36199.6	-54417.7	-12338.9	233.295	654.374	0	-10.9132	-207.435	-815.356	20433.6	-36051.4	15639.3	255.784	174.939	0	10.5976	5.80972	-80.4472	2746.69	2462.09	-356.35	-280.395	165.857	0	9.94829	9.75736	-151.773	-20559.2	-143579	-7784.67	-1860.01	335.46	0
459	0	-26.9945	201.918	-814.482	-36119.7	-54445.7	-12376.2	233.153	654.347	0	-10.5668	-208.077	-815.289	20508.6	-36145.4	15641.7	255.666	174.845	0	10.6631	5.78205	-80.5043	2756.88	2470.13	-361.984	-280.317	165.755	0	10.1442	9.9582	-151.048	-20533.1	-143446	-7782.66	-1863.67	335.938	0	-18.5963	7.78759	-1858.99	-737875	94433.8	-2792.83	49.8067	396.722	0
459	1	-27.2374	202.228	-813.283	-36041.8	-54481	-12410.9	233.011	654.316	0	-10.2937	-208.741	-815.262	20591.1	-36249.9	15645.7	255.536	174.743	0	10.7114	5.74596	-80.527	2766.01	2469.35	-368.792	-280.335	165.651	0	10.3202	10.1516	-150.284	-20547.2	-143314	-7785.31	-1867.62	336.722	0
459	2	-27.4924	202.528	-812.295	-35964.1	-54517.4	-12442.4	232.885	654.275	0	-10.0895	-209.414	-815.322	20680.3	-36363.1	15651.7	255.4	174.635	0	10.7421	5.70106	-80.5207	2774.07	2463.45	-375.508	-280.406	165.548	0	10.4305	10.3247	-149.549	-20590.9	-143194	-7789.6	-1871.5	337.686	0
459	3	-27.7495	202.828	-811.552	-35885.2	-54548.9	-12470.1	232.785	654.218	0	-9.95702	-210.08	-815.481	20772.3	-36481.9	15659	255.263	174.528	0	10.758	5.64775	-80.5169	2779.35	2456.1	-381.607	-280.496	165.481	0	10.4332	10.4562	-148.835	-20652.7	-143102	-7792.7	-1875.48	338.763	0
459	4	-28.0094	203.124	-811.039	-35804.6	-54572.2	-12493.2	232.713	654.147	0	-9.90081	-210.726	-815.72	20862.1	-36603.1	15666.7	255.128	174.425	0	10.7632	5.58806	-80.5571	2779.72	2450.06	-386.914	-280.586	165.494	0	10.3262	10.5252	-148.169	-20719.9	-143065	-7792.6	-1879.55	339.84	0
459	5	-28.2782	203.41	-810.712	-35722	-54586.6	-12510.5	232.668	654.063	0	-9.92202	-211.342	-815.999	20944.6	-36723.6	15673.5	254.996	174.333	0	10.7623	5.52639	-80.6646	2774.86	2448.79	-392.048	-280.642	165.6	0	10.1537	10.5224	-147.655	-20780.2	-143101	-7786.3	-1883.16	340.735	0
459	6	-28.5625	203.673	-810.519	-35637.3	-54592.4	-12521.7	232.645	653.969	0	-10.0188	-211.93	-816.271	21015.7	-36841.9	15678.6	254.866	174.254	0	10.7562	5.46884	-80.8277	2766.75	2455.22	-398.367	-280.624	165.77	0	9.96952	10.4511	-147.394	-20828.1	-143202	-7769.08	-1885.56	341.308	0
459	7	-28.869	203.903	-810.402	-35551.1	-54590.2	-12526.5	232.638	653.868	0	-10.1894	-212.496	-816.487	21073.6	-36957	15681.4	254.737	174.19	0	10.7395	5.42123	-81.0069	2758.43	2469.35	-406.502	-280.517	165.948	0	9.80724	10.3167	-147.407	-20861.3	-143336	-7738	-1886.38	341.522	0
459	8	-29.2027	204.09	-810.315	-35465.1	-54581.3	-12525.8	232.642	653.767	0	-10.4328	-213.05	-816.621	21119.3	-37069.3	15681.7	254.606	174.138	0	10.7074	5.38659	-81.1487	2752.87	2488.48	-415.398	-280.334	166.076	0	9.68651	10.1197	-147.649	-20879.1	-143462	-7695.96	-1885.65	341.41	0
459	9	-29.562	204.233	-810.246	-35381.6	-54568.3	-12521.2	232.652	653.668	0	-10.7434	-213.593	-816.688	21155.7	-37179.6	15679.9	254.475	174.096	0	10.6628	5.36459	-81.2044	2751.68	2507.26	-422.766	-280.124	166.114	0	9.62393	9.86168	-148.048	-20885	-143551	-7651.11	-1883.62	341.069	0
460	0	-29.9322	204.345	-810.225	-35301.6	-54554.4	-12514.9	232.668	653.57	0	-11.1059	-214.115	-816.74	21186.3	-37288.1	15677.3	254.345	174.06	0	10.6157	5.354	-81.1644	2754.69	2518.68	-426.222	-279.968	166.06	0	9.61967	9.55843	-148.524	-20884.5	-143587	-7612.66	-1880.76	340.613	0	-23.7637	3.86285	-1859.83	-736861	96674.3	-925.776	50.84	395.913	0
460	1	-30.2893	204.446	-810.31	-35224.2	-54542.7	-12508.5	232.689	653.47	0	-11.4961	-214.598	-816.852	21213.8	-37393.1	15675.8	254.223	174.03	0	10.5774	5.35476	-81.0699	2760.63	2517.98	-424.378	-279.941	165.948	0	9.64573	9.23965	-149.026	-20878.4	-143575	-7587.15	-1877.43	340.099	0
460	2	-30.6133	204.558	-810.542	-35147.8	-54535.9	-12502.8	232.717	653.363	0	-11.8904	-215.03	-817.087	21239.9	-37491.9	15677.1	254.115	174.005	0	10.556	5.36674	-80.98	2767.68	2505.33	-417.395	-280.062	165.823	0	9.66098	8.92901	-149.54	-20866.4	-143528	-7577.61	-1873.79	339.537	0
460	3	-30.8983	204.691	-810.909	-35071.8	-54535.1	-12497.4	232.748	653.25	0	-12.2747	-215.417	-817.475	21265.8	-37584.1	15682.8	254.024	173.986	0	10.5525	5.38871	-80.9365	2773.95	2484.77	-406.962	-280.3	165.727	0	9.63184	8.6338	-150.013	-20853.4	-143459	-7584.76	-1870.31	339.011	0
460	4	-31.152	204.84	-811.353	-34996.1	-54540.3	-12492.1	232.779	653.133	0	-12.6471	-215.771	-818.005	21292.3	-37672.3	15693.9	253.946	173.97	0	10.563	5.41982	-80.951	2778.47	2461.25	-395.664	-280.596	165.677	0	9.53897	8.35279	-150.333	-20844.3	-143380	-7608.15	-1867.75	338.655	0
460	5	-31.3922	204.991	-811.792	-34920.2	-54550.5	-12487.1	232.802	653.016	0	-13.0191	-216.11	-818.64	21319.8	-37760.7	15709.5	253.874	173.957	0	10.5835	5.45945	-81.0099	2781.04	2437.9	-385.833	-280.906	165.67	0	9.3783	8.08866	-150.444	-20838.9	-143298	-7646.01	-1866.5	338.516	0
460	6	-31.6438	205.119	-812.14	-34844.3	-54563.6	-12483.1	232.815	652.904	0	-13.4119	-216.447	-819.321	21347.7	-37852	15727.9	253.801	173.945	0	10.611	5.50535	-81.0998	2780.56	2415.17	-378.516	-281.22	165.714	0	9.16337	7.85732	-150.368	-20831.2	-143217	-7695.18	-1866.44	338.535	0
460	7	-31.9342	205.201	-812.317	-34768.5	-54577	-12481	232.813	652.802	0	-13.8475	-216.796	-819.98	21374.2	-37946.1	15747.4	253.723	173.933	0	10.6417	5.55323	-81.2239	2774.94	2392.68	-373.503	-281.542	165.836	0	8.92013	7.68676	-150.107	-20813.3	-143137	-7751.25	-1867.57	338.657	0
460	8	-32.284	205.22	-812.272	-34692.5	-54588.5	-12481.4	232.795	652.71	0	-14.339	-217.161	-820.567	21397.6	-38041.1	15766.4	253.64	173.923	0	10.6748	5.59694	-81.382	2762.67	2370.86	-370.454	-281.867	166.053	0	8.66761	7.61024	-149.632	-20782	-143064	-7806.85	-1870.1	338.887	0
460	9	-32.6959	205.176	-812.007	-34616.1	-54596.6	-12483.9	232.763	652.63	0	-14.8835	-217.535	-821.06	21417.4	-38134.3	15784	253.555	173.915	0	10.7123	5.62966	-81.5586	2743.35	2349.97	-369.962	-282.187	166.363	0	8.41088	7.65861	-148.955	-20744.7	-143004	-7851.74	-1874.05	339.268	0
461	0	-33.1486	205.091	-811.595	-34539.6	-54601	-12487.3	232.724	652.558	0	-15.46	-217.896	-821.481	21435.1	-38223.1	15800.1	253.471	173.907	0	10.7556	5.64815	-81.7395	2717.09	2329.52	-373.496	-282.501	166.759	0	8.16153	7.83963	-148.172	-20719.2	-142968	-7879.66	-1878.88	339.833	0	-33.0599	0.929497	-1866.35	-737434	97647.1	1816.11	50.9748	394.77	0
461	1	-33.6038	204.997	-811.163	-34463.9	-54601.7	-12490.5	232.687	652.487	0	-16.0362	-218.215	-821.894	21453.3	-38307.1	15815.8	253.392	173.898	0	10.8039	5.65475	-81.9142	2684.78	2309.46	-382.32	-282.806	167.225	0	7.9508	8.11866	-147.427	-20721.6	-142954	-7895.22	-1883.67	340.555	0
461	2	-34.0239	204.926	-810.835	-34389.8	-54598.8	-12493.3	232.664	652.413	0	-16.5819	-218.47	-822.373	21473.7	-38388.2	15832.5	253.32	173.888	0	10.8522	5.6524	-82.0664	2648.42	2290.22	-396.252	-283.093	167.728	0	7.81821	8.43442	-146.857	-20750	-142962	-7910.99	-1887.48	341.294	0
461	3	-34.388	204.896	-810.677	-34317.8	-54591.4	-12496.2	232.659	652.332	0	-17.0783	-218.651	-822.968	21496.1	-38469.5	15851.6	253.255	173.88	0	10.8926	5.63968	-82.1827	2610.86	2271.7	-413.156	-283.358	168.231	0	7.79656	8.73743	-146.529	-20785.4	-142984	-7937	-1889.81	341.852	0
461	4	-34.6957	204.901	-810.689	-34247.9	-54580.4	-12500.1	232.674	652.245	0	-17.5213	-218.757	-823.687	21519.5	-38554.1	15874	253.193	173.874	0	10.9164	5.61373	-82.2625	2575.27	2253	-429.771	-283.612	168.695	0	7.90302	9.00955	-146.436	-20807.5	-143008	-7974.28	-1890.59	342.093	0
461	5	-34.9592	204.926	-810.839	-34179.6	-54568	-12505.2	232.702	652.153	0	-17.9218	-218.794	-824.506	21543.2	-38644	15900.6	253.131	173.871	0	10.9158	5.57664	-82.3157	2545.18	2233.56	-443.363	-283.866	169.08	0	8.12897	9.25205	-146.599	-20808.8	-143031	-8017.34	-1889.66	341.944	0
461	6	-35.1938	204.945	-811.083	-34113.9	-54556.9	-12511.6	232.736	652.06	0	-18.2996	-218.772	-825.38	21566.3	-38740	15932.1	253.064	173.871	0	10.8869	5.53555	-82.3507	2525.04	2215.27	-452.723	-284.1	169.338	0	8.42906	9.4626	-147.067	-20797.8	-143054	-8059.02	-1886.72	341.418	0
461	7	-35.414	204.938	-811.383	-34053.8	-54549.2	-12519.8	232.77	651.97	0	-18.6731	-218.705	-826.256	21588	-38841.1	15968	252.991	173.872	0	10.8321	5.49702	-82.3623	2519.12	2202.93	-457.925	-284.253	169.414	0	8.72684	9.62935	-147.793	-20791.1	-143089	-8091.08	-1882.17	340.677	0
461	8	-35.6301	204.893	-811.72	-34002.8	-54546.5	-12530.2	232.801	651.89	0	-19.0512	-218.603	-827.094	21609.1	-38944.9	16007.6	252.914	173.873	0	10.7601	5.46426	-82.3391	2529.03	2201.92	-459.336	-284.258	169.285	0	8.94602	9.73855	-148.638	-20802	-143145	-8104.78	-1877.04	339.951	0
461	9	-35.8453	204.811	-812.122	-33964	-54551.1	-12543.7	232.829	651.821	0	-19.4285	-218.476	-827.894	21632.1	-39049.6	16049.9	252.833	173.871	0	10.6832	5.44012	-82.2742	2552.85	2215.49	-457.091	-284.072	168.971	0	9.04932	9.77707	-149.496	-20837.4	-143227	-8095.84	-1872.07	339.384	0
462	0	-36.0532	204.71	-812.669	-33937.7	-54566.3	-12560.4	232.855	651.761	0	-19.7836	-218.325	-828.715	21660.1	-39156.2	16094.4	252.751	173.863	0	10.613	5.42998	-82.1662	2586.28	2242.77	-451.525	-283.704	168.524	0	9.0538	9.74214	-150.359	-20898.2	-143329	-8067.49	-1867.24	338.988	0	-38.3693	1.34655	-1884.4	-743480	101615	4260.96	52.4571	394.208	0
462	1	-36.2444	204.613	-813.459	-33923.3	-54595.5	-12580	232.885	651.703	0	-20.0882	-218.153	-829.651	21695.3	-39269.3	16141.3	252.668	173.85	0	10.5567	5.43994	-82.0263	2624.24	2278.11	-443.465	-283.227	168.007	0	9.00719	9.65542	-151.243	-20979.6	-143429	-8026.93	-1862.34	338.715	0
462	2	-36.4174	204.537	-814.551	-33919.3	-54643.5	-12602.1	232.916	651.642	0	-20.3233	-217.964	-830.778	21738.7	-39395.5	16191.6	252.58	173.833	0	10.5174	5.47278	-81.8841	2662.01	2314.03	-434.034	-282.74	167.49	0	8.94905	9.55302	-152.086	-21073.6	-143512	-7981.31	-1857.63	338.564	0
462	3	-36.5846	204.49	-815.937	-33925.5	-54717.4	-12626.3	232.939	651.579	0	-20.4869	-217.773	-832.119	21790.3	-39539.4	16245.7	252.483	173.814	0	10.4975	5.52438	-81.7712	2695.34	2345.51	-424.467	-282.316	167.038	0	8.89882	9.46173	-152.741	-21171.8	-143567	-7937.28	-1853.94	338.612	0
462	4	-36.7682	204.467	-817.547	-33942.5	-54824.4	-12652.5	232.94	651.518	0	-20.5893	-217.601	-833.654	21850.5	-39701.5	16303.3	252.377	173.789	0	10.4987	5.58293	-81.7002	2720.79	2370.28	-415.759	-281.988	166.698	0	8.8736	9.39085	-153.074	-21266.7	-143583	-7901.85	-1852	338.93	0
462	5	-36.9948	204.462	-819.28	-33972.2	-54969	-12680.9	232.906	651.466	0	-20.6489	-217.469	-835.334	21920.6	-39879.6	16363.8	252.259	173.758	0	10.5205	5.63401	-81.6534	2737.24	2387.37	-408.156	-281.762	166.477	0	8.89392	9.33702	-153.044	-21349.8	-143553	-7881.06	-1851.98	339.501	0
462	6	-37.2915	204.469	-821.022	-34017.7	-55151.6	-12712	232.826	651.433	0	-20.6904	-217.395	-837.093	22002.5	-40073	16426.7	252.128	173.716	0	10.5611	5.6681	-81.5974	2745.69	2398.31	-401.049	-281.608	166.351	0	8.97052	9.28552	-152.669	-21407.9	-143481	-7876.69	-1853.82	340.224	0
462	7	-37.6797	204.488	-822.677	-34082.7	-55368.8	-12746.6	232.697	651.429	0	-20.7395	-217.395	-838.874	22098.6	-40284.3	16491.8	251.978	173.657	0	10.6184	5.68391	-81.516	2747	2407.49	-393.805	-281.466	166.301	0	9.10364	9.21132	-151.967	-21426.8	-143383	-7886.54	-1857.52	340.997	0
462	8	-38.1687	204.527	-824.185	-34169.8	-55614.9	-12785.3	232.521	651.459	0	-20.8151	-217.482	-840.648	22210.8	-40517.6	16558.9	251.802	173.579	0	10.6857	5.68609	-81.4111	2741.08	2419.13	-386.668	-281.285	166.33	0	9.28788	9.09435	-150.981	-21403.3	-143285	-7906.65	-1863.02	341.762	0
462	9	-38.7542	204.604	-825.535	-34279.6	-55884.8	-12829	232.305	651.524	0	-20.9264	-217.654	-842.426	22340.2	-40774.8	16628.5	251.598	173.481	0	10.7485	5.68077	-81.2818	2728.03	2435.5	-380.59	-281.036	166.437	0	9.50182	8.93965	-149.83	-21349.9	-143208	-7929.82	-1869.8	342.494	0
463	0	-39.4189	204.745	-826.763	-34410.3	-56176.9	-12877.9	232.052	651.62	0	-21.0748	-217.902	-844.255	22487.6	-41055.3	16701.6	251.371	173.364	0	10.7916	5.67343	-81.1261	2709.17	2457.46	-376.466	-280.708	166.605	0	9.70109	8.78247	-148.706	-21284.5	-143165	-7945.67	-1876.74	343.131	0	-45.0042	1.61961	-1917.09	-755321	104606	8357.06	52.9353	393.667	0
463	1	-40.1373	204.976	-827.93	-34559.1	-56494.5	-12931.4	231.764	651.742	0	-21.2565	-218.206	-846.191	22653.6	-41356	16778.5	251.127	173.229	0	10.8085	5.66874	-80.9563	2687.83	2484.06	-374.491	-280.316	166.799	0	9.83613	8.67414	-147.838	-21217.8	-143159	-7946.38	-1882.35	343.521	0
463	2	-40.8853	205.316	-829.096	-34723.6	-56842.9	-12988.3	231.44	651.881	0	-21.4664	-218.551	-848.262	22839.2	-41673.8	16859	250.872	173.075	0	10.8036	5.6696	-80.8109	2669.23	2512.12	-373.857	-279.914	166.969	0	9.88005	8.6518	-147.398	-21149.5	-143184	-7930.55	-1885.41	343.485	0
463	3	-41.6478	205.764	-830.289	-34903.3	-57225.1	-13047.9	231.078	652.037	0	-21.7003	-218.933	-850.446	23045	-42007.5	16942.2	250.605	172.903	0	10.7862	5.67624	-80.7446	2658.36	2537.35	-373.123	-279.576	167.077	0	9.84007	8.70881	-147.443	-21072.8	-143222	-7901.24	-1885.37	342.922	0
463	4	-42.4203	206.308	-831.501	-35099.9	-57639.4	-13110.5	230.68	652.213	0	-21.9548	-219.364	-852.683	23271.1	-42358.3	17026.9	250.323	172.708	0	10.7649	5.68644	-80.7888	2657.09	2555.99	-371.37	-279.362	167.111	0	9.74751	8.79741	-147.941	-20981.9	-143260	-7863.19	-1882.36	341.826	0
463	5	-43.2066	206.928	-832.698	-35315.9	-58081.6	-13177.3	230.249	652.411	0	-22.2286	-219.862	-854.893	23516.3	-42728.4	17112.2	250.019	172.492	0	10.7456	5.69679	-80.9365	2663.36	2565.53	-369.3	-279.302	167.093	0	9.63242	8.86823	-148.813	-20876	-143292	-7823.14	-1876.9	340.283	0
463	6	-44.0152	207.602	-833.824	-35553.3	-58548.1	-13249.3	229.784	652.639	0	-22.5251	-220.448	-856.995	23777.7	-43118.3	17197.1	249.687	172.255	0	10.7306	5.70329	-81.1671	2673.02	2565.52	-368.794	-279.392	167.068	0	9.4994	8.90896	-149.939	-20761.3	-143323	-7789.38	-1869.87	338.465	0
463	7	-44.8543	208.308	-834.814	-35811.9	-59036.4	-13327.1	229.282	652.898	0	-22.8516	-221.135	-858.922	24051.5	-43526	17280.9	249.325	171.998	0	10.7179	5.70003	-81.455	2682.37	2557.81	-371.143	-279.599	167.069	0	9.33025	8.94747	-151.148	-20654	-143354	-7768.33	-1862.43	336.647	0
463	8	-45.727	209.036	-835.619	-36090.5	-59546	-13410.2	228.74	653.19	0	-23.2128	-221.928	-860.638	24333.6	-43947.8	17362.4	248.936	171.726	0	10.7023	5.6806	-81.7632	2689.66	2544.7	-375.888	-279.877	167.104	0	9.11287	9.02404	-152.192	-20574.9	-143384	-7761.77	-1856.13	335.19	0
463	9	-46.6295	209.79	-836.23	-36386.4	-60077.9	-13497.7	228.156	653.512	0	-23.6022	-222.823	-862.152	24622	-44379.9	17440.4	248.524	171.441	0	10.6794	5.64568	-82.0468	2696.1	2527.07	-381.477	-280.2	167.139	0	8.86229	9.16132	-152.791	-20539.4	-143412	-7766.86	-1852.62	334.428	0
464	0	-47.55	210.584	-836.697	-36697.2	-60633.8	-13588.5	227.532	653.86	0	-24.0002	-223.803	-863.524	24917.9	-44821.6	17514.3	248.095	171.144	0	10.6505	5.60641	-82.2616	2705.78	2505.33	-387.105	-280.544	167.108	0	8.61296	9.35557	-152.786	-20551.1	-143436	-7777.82	-1852.8	334.509	0	-57.3911	1.92209	-1943.88	-763635	99461.6	13429.6	49.2623	392.509	0
464	1	-48.4719	211.442	-837.111	-37021.6	-61215	-13682.2	226.874	654.225	0	-24.3817	-224.846	-864.842	25224.3	-45274.5	17584.4	247.65	170.834	0	10.6202	5.57609	-82.3711	2723.41	2480.59	-393.827	-280.885	166.937	0	8.40422	9.58676	-152.267	-20600.1	-143464	-7788.91	-1856.18	335.289	0
464	2	-49.3822	212.385	-837.562	-37360.5	-61822.2	-13779	226.188	654.606	0	-24.7276	-225.93	-866.191	25544	-45741.7	17652.2	247.192	170.51	0	10.5922	5.56061	-82.3445	2751.72	2454.34	-403.439	-281.194	166.583	0	8.27422	9.82489	-151.529	-20666.9	-143501	-7797.19	-1861.02	336.389	0
464	3	-50.2783	213.42	-838.11	-37715.4	-62456.6	-13879.5	225.479	655.001	0	-25.0317	-227.043	-867.625	25878.9	-46225.8	17719.2	246.721	170.173	0	10.57	5.55799	-82.1592	2789.75	2428.9	-416.125	-281.437	166.045	0	8.25286	10.0349	-150.915	-20736.4	-143545	-7803.83	-1865.16	337.405	0
464	4	-51.1679	214.543	-838.784	-38087.9	-63119.7	-13984.8	224.749	655.409	0	-25.301	-228.177	-869.157	26228.4	-46728.1	17785.9	246.237	169.823	0	10.5569	5.56297	-81.8288	2832.7	2408.2	-429.849	-281.57	165.383	0	8.35671	10.1931	-150.663	-20802.9	-143585	-7813.29	-1867.02	338.076	0
464	5	-52.0665	215.738	-839.582	-38478	-63812.3	-14095.5	223.995	655.83	0	-25.553	-229.323	-870.757	26590.9	-47247.8	17852.2	245.739	169.462	0	10.5522	5.57105	-81.4137	2873.74	2396	-441.98	-281.57	164.702	0	8.58404	10.2933	-150.847	-20859.5	-143613	-7829.99	-1866.04	338.283	0
464	6	-52.995	216.984	-840.47	-38885.6	-64532.5	-14212	223.219	656.267	0	-25.8101	-230.476	-872.377	26963.9	-47781.7	17917.4	245.228	169.091	0	10.5505	5.58123	-80.9872	2905.87	2392.89	-450.67	-281.454	164.119	0	8.90143	10.3316	-151.415	-20896.4	-143623	-7855.9	-1862.53	338.007	0
464	7	-53.9751	218.259	-841.399	-39310.6	-65276.7	-14334.7	222.419	656.721	0	-26.0932	-231.635	-873.967	27345.5	-48324.9	17980.9	244.706	168.711	0	10.5474	5.59517	-80.6005	2923.33	2395.82	-454.989	-281.275	163.731	0	9.24604	10.2971	-152.243	-20911.4	-143613	-7890.5	-1857.32	337.356	0
464	8	-55.0225	219.545	-842.326	-39752.9	-66040.6	-14464	221.597	657.194	0	-26.4179	-232.798	-875.498	27734.7	-48873.2	18042.3	244.177	168.321	0	10.5419	5.6134	-80.2749	2922.9	2400.83	-454.862	-281.092	163.589	0	9.5523	10.1838	-153.185	-20916.7	-143586	-7930.25	-1851.34	336.545	0
464	9	-56.1382	220.836	-843.245	-40211.3	-66821.3	-14600.5	220.757	657.686	0	-26.7876	-233.953	-876.975	28130.1	-49424.7	18101.5	243.642	167.924	0	10.5342	5.63458	-80.009	2903.78	2405.26	-450.822	-280.938	163.707	0	9.77316	10.0038	-154.112	-20931.1	-143546	-7969.33	-1845.44	335.818	0
465	0	-57.3054	222.136	-844.198	-40682.3	-67617.5	-14744.4	219.903	658.191	0	-27.1886	-235.082	-878.435	28529.6	-49980.3	18157.6	243.103	167.522	0	10.5258	5.65735	-79.7943	2867.56	2407.73	-443.037	-280.826	164.063	0	9.88882	9.78436	-154.904	-20965.9	-143492	-8002.93	-1840.33	335.347	0	-72.0495	4.12963	-1969.72	-773720	94594.5	20684.2	45.7879	392.534	0
465	1	-58.4975	223.462	-845.26	-41161.9	-68428.9	-14894.3	219.044	658.697	0	-27.5954	-236.166	-879.93	28929.7	-50541.5	18208.4	242.562	167.123	0	10.5187	5.68037	-79.6297	2819.38	2407.36	-431.185	-280.768	164.594	0	9.91122	9.55401	-155.495	-21020.2	-143421	-8028.76	-1836.35	335.183	0
465	2	-59.6935	224.825	-846.492	-41646.2	-69254.7	-15048.3	218.186	659.199	0	-27.984	-237.2	-881.493	29326.8	-51108.8	18251	242.02	166.731	0	10.5142	5.70138	-79.5212	2766.86	2404.75	-415.683	-280.76	165.206	0	9.87299	9.33195	-155.914	-21086.2	-143346	-8046.36	-1833.4	335.243	0
465	3	-60.8884	226.225	-847.896	-42132.4	-70093.6	-15204.4	217.332	659.69	0	-28.3422	-238.188	-883.126	29719.3	-51680.9	18282.2	241.48	166.348	0	10.5107	5.71713	-79.4628	2716.9	2402.5	-398.282	-280.766	165.809	0	9.80452	9.12115	-156.277	-21154.7	-143300	-8056.85	-1830.96	335.367	0
465	4	-62.093	227.648	-849.413	-42618.1	-70944.3	-15361.1	216.478	660.174	0	-28.6722	-239.145	-884.79	30107.5	-52253.8	18300.3	240.942	165.972	0	10.505	5.72422	-79.4341	2674.01	2402.35	-381.887	-280.757	166.337	0	9.72333	8.91094	-156.736	-21219.7	-143312	-8061.81	-1828.36	335.386	0
465	5	-63.3308	229.074	-850.953	-43102.6	-71806.5	-15517	215.616	660.652	0	-28.9898	-240.083	-886.42	30492.5	-52823.3	18305.7	240.408	165.6	0	10.4959	5.71941	-79.4279	2640.09	2404.02	-369.99	-280.733	166.761	0	9.63965	8.68667	-157.381	-21277.7	-143390	-8061.06	-1825.1	335.198	0
465	6	-64.6318	230.477	-852.421	-43586.8	-72679.6	-15671.3	214.737	661.133	0	-29.3221	-241.014	-887.937	30874.8	-53386	18299.6	239.876	165.229	0	10.4816	5.70054	-79.4622	2614.54	2407.89	-365.02	-280.698	167.097	0	9.56199	8.44387	-158.112	-21321.7	-143517	-8051.33	-1821.69	334.852	0
465	7	-66.021	231.839	-853.748	-44072.7	-73561.8	-15823.3	213.837	661.623	0	-29.7035	-241.938	-889.287	31253.5	-53940.3	18283.6	239.344	164.856	0	10.4577	5.67078	-79.5502	2595.33	2415.45	-367.157	-280.636	167.375	0	9.48975	8.20493	-158.614	-21340.5	-143671	-8027.72	-1819.79	334.543	0
465	8	-67.5055	233.15	-854.903	-44562.8	-74451.2	-15972.9	212.913	662.126	0	-30.1671	-242.854	-890.464	31626.8	-54484.6	18259.6	238.813	164.483	0	10.4217	5.6398	-79.6787	2580.81	2426.41	-375.03	-280.548	167.61	0	9.40734	8.01629	-158.563	-21325.4	-143823	-7988.79	-1821.04	334.491	0
465	9	-69.071	234.411	-855.917	-45058.1	-75347.3	-16120.3	211.969	662.643	0	-30.7328	-243.752	-891.52	31992.3	-55018	18229.8	238.287	164.115	0	10.381	5.61699	-79.8309	2570.77	2438.41	-387.156	-280.455	167.797	0	9.30133	7.9232	-157.822	-21274.3	-143949	-7939.96	-1826.1	334.799	0
466	0	-70.6841	235.632	-856.882	-45557.3	-76251.1	-16265.5	211.013	663.166	0	-31.4013	-244.614	-892.554	32347.5	-55541	18196.7	237.773	163.759	0	10.3507	5.60418	-80.0123	2566.1	2449.81	-402.883	-280.382	167.929	0	9.17703	7.95389	-156.494	-21189.5	-144033	-7888.42	-1834.37	335.402	0	-93.9223	7.87953	-1997	-785887	89696.6	31504.9	42.1931	393.373	0
466	1	-72.3022	236.831	-857.916	-46057.5	-77163.6	-16408.2	210.057	663.685	0	-32.1631	-245.418	-893.683	32691.4	-56056.3	18162.5	237.275	163.419	0	10.3426	5.59438	-80.2457	2567.83	2459.98	-422.174	-280.344	168	0	9.05169	8.12309	-154.852	-21077.9	-144074	-7837.81	-1844.4	336.116	0
466	2	-73.8894	238.02	-859.105	-46556.5	-78084.4	-16548.5	209.11	664.192	0	-33.0104	-246.151	-895	33024.6	-56566.9	18128.9	236.797	163.101	0	10.3588	5.57616	-80.556	2576.6	2467.83	-444.648	-280.365	168.015	0	8.94133	8.42073	-153.173	-20952	-144077	-7791.15	-1854.62	336.786	0
466	3	-75.4276	239.201	-860.473	-47054.3	-79010.9	-16686.6	208.177	664.684	0	-33.9387	-246.81	-896.55	33347.9	-57073.6	18096.8	236.341	162.804	0	10.3965	5.53927	-80.9583	2592.53	2471.53	-469.172	-280.471	167.977	0	8.85001	8.79119	-151.637	-20829	-144043	-7754.73	-1863.92	337.361	0
466	4	-76.9175	240.363	-861.99	-47552.9	-79937.6	-16822.9	207.264	665.167	0	-34.9422	-247.398	-898.334	33660.7	-57575.3	18067.7	235.909	162.53	0	10.4527	5.47897	-81.4417	2614.79	2468.16	-494.092	-280.694	167.894	0	8.76911	9.15839	-150.386	-20727.1	-143967	-7736.34	-1871.31	337.826	0
466	5	-78.3742	241.488	-863.599	-48053.4	-80858	-16958.1	206.371	665.643	0	-36.0114	-247.916	-900.317	33961.1	-58069.1	18043.5	235.501	162.279	0	10.5179	5.40026	-81.9445	2641.81	2455.07	-517.657	-281.04	167.761	0	8.68672	9.4702	-149.569	-20659.2	-143856	-7739.94	-1875.81	338.125	0
466	6	-79.8196	242.556	-865.234	-48555.1	-81765.4	-17092	205.499	666.118	0	-37.133	-248.362	-902.444	34247	-58552	18026	235.118	162.051	0	10.5782	5.31919	-82.351	2672.18	2432.74	-538.395	-281.459	167.551	0	8.59345	9.70367	-149.283	-20630.4	-143731	-7761.54	-1876.8	338.197	0
466	7	-81.2759	243.552	-866.828	-49055.8	-82655.5	-17223.4	204.646	666.592	0	-38.2878	-248.74	-904.651	34518.2	-59021.6	18015.7	234.758	161.844	0	10.6225	5.25951	-82.5308	2704.94	2403.33	-555.245	-281.88	167.225	0	8.49096	9.86204	-149.498	-20640.2	-143613	-7789.73	-1874.63	338.063	0
466	8	-82.759	244.464	-868.32	-49551.8	-83528.8	-17350.5	203.804	667.066	0	-39.4485	-249.05	-906.871	34776.1	-59476.7	18010.8	234.415	161.653	0	10.643	5.24465	-82.4091	2739.1	2368.46	-568.03	-282.26	166.762	0	8.39385	9.97547	-150.01	-20682.6	-143525	-7811.71	-1870.77	337.875	0
466	9	-84.2719	245.291	-869.677	-50039.5	-84390	-17471.2	202.964	667.538	0	-40.5795	-249.292	-909.055	35022.4	-59915.9	18007.7	234.09	161.474	0	10.6401	5.28278	-82.0184	2772.64	2330.68	-577.954	-282.583	166.195	0	8.315	10.0738	-150.496	-20747	-143485	-7819.57	-1867.41	337.857	0
467	0	-85.8007	246.045	-870.925	-50516.1	-85243.9	-17583.8	202.123	668.003	0	-41.6387	-249.456	-911.189	35257.5	-60336.2	18001.9	233.783	161.306	0	10.6239	5.35835	-81.4703	2802.22	2294.54	-586.716	-282.836	165.604	0	8.26912	10.1613	-150.669	-20821.9	-143497	-7813.26	-1866.4	338.196	0	-116.683	14.5714	-2030.93	-800445	88307.1	42681.8	40.2663	394.129	0
467	1	-87.3174	246.75	-872.145	-50980.9	-86093.2	-17686.8	201.286	668.455	0	-42.5827	-249.535	-913.276	35481	-60734.4	17990.6	233.498	161.15	0	10.6074	5.4435	-80.8806	2824.55	2265.77	-595.4	-282.986	165.078	0	8.28803	10.2263	-150.381	-20898.7	-143549	-7801.18	-1868.57	338.972	0
467	2	-88.7894	247.431	-873.418	-51434.5	-86936.5	-17779.3	200.464	668.889	0	-43.3775	-249.526	-915.328	35693.1	-61108.6	17973	233.239	161.005	0	10.6057	5.51422	-80.3419	2837.98	2250.26	-604.554	-282.991	164.676	0	8.4052	10.2589	-149.631	-20970.1	-143620	-7794.93	-1873.83	340.146	0
467	3	-90.1881	248.107	-874.782	-51877.8	-87768.9	-17861.2	199.668	669.304	0	-44.0085	-249.442	-917.338	35894.7	-61459.7	17950.4	233.002	160.871	0	10.6317	5.55558	-79.9382	2843.25	2251.49	-614.482	-282.835	164.432	0	8.62982	10.2534	-148.516	-21029.2	-143698	-7801.43	-1881.56	341.596	0
467	4	-91.4947	248.789	-876.23	-52312	-88585.7	-17932.7	198.901	669.701	0	-44.4838	-249.302	-919.284	36087.5	-61790.9	17924.9	232.784	160.744	0	10.685	5.56146	-79.7341	2843.25	2268.02	-624.89	-282.555	164.341	0	8.94131	10.207	-147.208	-21070.2	-143773	-7820.54	-1890.67	343.132	0
467	5	-92.7046	249.481	-877.734	-52739	-89384.3	-17994.3	198.165	670.086	0	-44.8281	-249.126	-921.135	36273.3	-62106.1	17898.4	232.577	160.621	0	10.75	5.5367	-79.7394	2841.16	2294.39	-634.505	-282.226	164.369	0	9.29513	10.1294	-145.977	-21093.4	-143839	-7846.16	-1899.35	344.499	0
467	6	-93.8295	250.186	-879.263	-53160.9	-90163.8	-18047	197.455	670.461	0	-45.0763	-248.934	-922.854	36453.6	-62409.2	17872.1	232.374	160.499	0	10.8031	5.49624	-79.9039	2839.2	2323.59	-641.463	-281.92	164.467	0	9.6332	10.0488	-145.123	-21104.5	-143896	-7868.22	-1905.54	345.424	0
467	7	-94.8937	250.903	-880.785	-53579.6	-90924.5	-18091.7	196.769	670.832	0	-45.2685	-248.75	-924.4	36630.1	-62703.7	17846.5	232.168	160.374	0	10.8228	5.45664	-80.1475	2838.93	2348.7	-644.328	-281.695	164.579	0	9.90019	9.99927	-144.8	-21106.5	-143948	-7877.85	-1908.12	345.763	0
467	8	-95.9267	251.637	-882.28	-53996.4	-91668	-18129.4	196.101	671.201	0	-45.4452	-248.597	-925.739	36805	-62992.9	17821.4	231.954	160.243	0	10.7991	5.42787	-80.3861	2840.27	2364.91	-642.871	-281.581	164.667	0	10.0545	9.99838	-144.942	-21100.6	-143989	-7872.04	-1907.42	345.579	0
467	9	-96.9543	252.394	-883.754	-54411.8	-92396.7	-18161.1	195.45	671.569	0	-45.6392	-248.489	-926.863	36980.4	-63279.5	17796.7	231.727	160.102	0	10.7345	5.41192	-80.5462	2840.83	2371.04	-637.933	-281.563	164.73	0	10.0702	10.0301	-145.393	-21091.9	-144006	-7853.24	-1904.46	345.068	0
468	0	-97.9905	253.191	-885.259	-54825.2	-93113.6	-18188.2	194.818	671.931	0	-45.8688	-248.427	-927.813	37158.8	-63566	17772.7	231.488	159.95	0	10.6394	5.40478	-80.575	2837.8	2369.63	-630.747	-281.591	164.781	0	9.95151	10.0553	-146.037	-21089.3	-143994	-7826.33	-1900.01	344.411	0	-130.502	24.3659	-2053.52	-813845	92590.7	51175.1	41.5719	396.526	0
468	1	-99.0382	254.047	-886.869	-55235.3	-93821.2	-18212.3	194.211	672.281	0	-46.1387	-248.396	-928.667	37342.5	-63854	17749.9	231.241	159.789	0	10.5301	5.40102	-80.4498	2830.09	2365.94	-622.245	-281.591	164.822	0	9.74935	10.0433	-146.816	-21100.1	-143959	-7796.48	-1894.54	343.718	0
468	2	-100.097	254.969	-888.639	-55641.1	-94521	-18235.3	193.634	672.614	0	-46.4459	-248.377	-929.505	37533.5	-64144.2	17728.9	230.991	159.62	0	10.4243	5.3995	-80.1835	2818.51	2365.12	-612.648	-281.504	164.849	0	9.53849	9.98957	-147.689	-21129.4	-143910	-7767.92	-1888.42	343.067	0
468	3	-101.17	255.943	-890.591	-56042.2	-95214.6	-18258.2	193.088	672.927	0	-46.788	-248.352	-930.374	37731.9	-64436.1	17709.8	230.742	159.444	0	10.3371	5.40301	-79.8102	2805.22	2369.01	-601.776	-281.317	164.851	0	9.37034	9.90113	-148.624	-21179.2	-143855	-7743.77	-1881.91	342.502	0
468	4	-102.263	256.941	-892.717	-56437.6	-95903.4	-18280.8	192.571	673.22	0	-47.1672	-248.311	-931.28	37935.9	-64728.6	17691.7	230.495	159.265	0	10.2821	5.41455	-79.3655	2793.04	2376.73	-589.662	-281.053	164.808	0	9.25292	9.78105	-149.592	-21244.1	-143797	-7727.64	-1875.26	342.014	0
468	5	-103.382	257.923	-894.997	-56827	-96586.3	-18302.1	192.082	673.494	0	-47.5885	-248.258	-932.189	38142.2	-65021.1	17673.5	230.249	159.083	0	10.275	5.4372	-78.9033	2783.27	2388.09	-576.992	-280.734	164.726	0	9.17018	9.63798	-150.529	-21307.8	-143728	-7723.77	-1868.82	341.553	0
468	6	-104.531	258.839	-897.391	-57211.6	-97259.9	-18321	191.619	673.753	0	-48.055	-248.215	-933.051	38347.6	-65312.4	17655.3	230.001	158.901	0	10.3312	5.47395	-78.5211	2773.83	2404.7	-565.31	-280.375	164.674	0	9.112	9.49655	-151.314	-21347.5	-143634	-7732.08	-1863.24	341.081	0
468	7	-105.71	259.644	-899.844	-57592.9	-97921.4	-18336.9	191.18	674.003	0	-48.5635	-248.203	-933.824	38550.5	-65600.3	17637.6	229.751	158.718	0	10.4575	5.52462	-78.3351	2760.96	2428.21	-556.482	-280.002	164.755	0	9.0888	9.38751	-151.827	-21345.5	-143503	-7743.37	-1859.17	340.591	0
468	8	-106.907	260.302	-902.303	-57971.1	-98568.7	-18349.8	190.759	674.248	0	-49.1033	-248.237	-934.499	38750.4	-65883.6	17620.1	229.498	158.533	0	10.6464	5.58404	-78.424	2741.84	2459.25	-551.9	-279.642	165.038	0	9.12502	9.33504	-152.045	-21296.6	-143340	-7744.33	-1856.75	340.068	0
468	9	-108.097	260.797	-904.747	-58344	-99199.8	-18360.1	190.356	674.487	0	-49.6575	-248.311	-935.113	38947.6	-66163.1	17601.9	229.246	158.35	0	10.879	5.64383	-78.8196	2716.02	2497.5	-552.403	-279.314	165.541	0	9.24184	9.3495	-152.061	-21207.7	-143170	-7728.9	-1855.53	339.469	0
469	0	-109.242	261.137	-907.204	-58707.7	-99813.2	-18367.9	189.977	674.713	0	-50.2033	-248.399	-935.737	39142.6	-66440.7	17582.6	228.996	158.169	0	11.1284	5.69406	-79.5391	2685.38	2541.84	-558.26	-279.043	166.238	0	9.44458	9.4235	-152.02	-21096.9	-143023	-7702.24	-1854.82	338.777	0	-143.306	28.3736	-2097.04	-833958	87867.9	58827.1	38.1436	397.986	0
469	1	-110.289	261.351	-909.732	-59057.8	-100408	-18373.3	189.629	674.918	0	-50.7158	-248.468	-936.441	39336	-66718.1	17561.8	228.754	157.994	0	11.3641	5.72219	-80.5855	2653.19	2590.21	-568.637	-278.858	167.076	0	9.71692	9.53802	-152.038	-20993.2	-142923	-7674.26	-1854.05	338.079	0
469	2	-111.19	261.477	-912.383	-59391.2	-100985	-18376.5	189.317	675.095	0	-51.1756	-248.486	-937.258	39528.6	-66995.8	17540	228.519	157.825	0	11.557	5.7164	-81.9121	2623.05	2638.59	-581.305	-278.788	167.977	0	10.0177	9.66549	-152.162	-20925.5	-142881	-7653.69	-1853.01	337.521	0
469	3	-111.918	261.542	-915.158	-59707.1	-101541	-18377.6	189.045	675.242	0	-51.5774	-248.433	-938.171	39721.3	-67273.3	17518	228.293	157.661	0	11.6836	5.67485	-83.4055	2598.34	2680.3	-593.282	-278.864	168.847	0	10.2854	9.7703	-152.402	-20904	-142902	-7647.14	-1851.66	337.163	0
469	4	-112.469	261.557	-918.005	-60006.3	-102076	-18376.9	188.807	675.366	0	-51.9305	-248.304	-939.123	39914.5	-67549.3	17496.2	228.072	157.498	0	11.7282	5.60722	-84.9087	2582.22	2707.26	-602.046	-279.116	169.588	0	10.4598	9.82759	-152.756	-20915.8	-142983	-7659.7	-1850.02	336.924	0
469	5	-112.862	261.52	-920.838	-60291.7	-102587	-18374.8	188.594	675.475	0	-52.2546	-248.108	-940.04	40107.2	-67821.7	17474.6	227.852	157.335	0	11.6871	5.52685	-86.2665	2576.84	2712.48	-606.114	-279.557	170.129	0	10.5099	9.83788	-153.211	-20935.1	-143105	-7694.08	-1848.04	336.642	0
469	6	-113.124	261.418	-923.556	-60566.1	-103074	-18372.3	188.395	675.579	0	-52.5735	-247.868	-940.845	40296.4	-68086.8	17451.9	227.632	157.17	0	11.5705	5.44548	-87.3588	2582.2	2691.94	-604.802	-280.185	170.442	0	10.4373	9.81694	-153.776	-20935.9	-143231	-7747.06	-1845.42	336.145	0
469	7	-113.286	261.233	-926.061	-60831.3	-103536	-18370.5	188.198	675.688	0	-52.9093	-247.615	-941.47	40478.7	-68340.4	17427.2	227.411	157.005	0	11.3992	5.37221	-88.1086	2596.04	2646.87	-598.148	-280.959	170.536	0	10.2626	9.78555	-154.46	-20904.1	-143325	-7807.27	-1841.91	335.337	0
469	8	-113.376	260.95	-928.285	-61088.4	-103974	-18370.5	187.994	675.808	0	-53.2771	-247.373	-941.873	40651.4	-68578.9	17400.2	227.189	156.84	0	11.1972	5.31122	-88.4773	2615.01	2585.53	-587.242	-281.777	170.444	0	10.0178	9.7645	-155.176	-20841.6	-143368	-7860.22	-1837.91	334.309	0
469	9	-113.409	260.562	-930.214	-61338.3	-104389	-18372.3	187.779	675.94	0	-53.6837	-247.161	-942.053	40814.4	-68800.7	17371.4	226.967	156.675	0	10.9839	5.26075	-88.4622	2636.02	2521.19	-574.349	-282.5	170.202	0	9.73901	9.75911	-155.778	-20762.3	-143362	-7896.97	-1834.29	333.281	0
470	0	-113.39	260.082	-931.895	-61581	-104787	-18375	187.555	676.082	0	-54.1266	-246.983	-942.066	40970.2	-69007.7	17341.3	226.749	156.51	0	10.7713	5.21716	-88.0981	2656.5	2467.71	-561.96	-282.989	169.846	0	9.45533	9.753	-156.202	-20682.2	-143325	-7917.02	-1831.57	332.407	0	-148.452	25.874	-2117.73	-846476	87929.8	59141.3	37.6837	399.953	0
470	1	-113.315	259.533	-933.408	-61816.2	-105172	-18377.1	187.325	676.226	0	-54.5964	-246.832	-941.989	41123.4	-69204.9	17310.6	226.533	156.344	0	10.5644	5.18003	-87.4585	2674.21	2435.82	-551.289	-283.149	169.423	0	9.18923	9.72879	-156.458	-20611.5	-143282	-7925.43	-1829.78	331.738	0
470	2	-113.185	258.938	-934.82	-62043.5	-105547	-18376.7	187.094	676.37	0	-55.0837	-246.693	-941.891	41278.4	-69398.7	17280	226.32	156.175	0	10.3671	5.15247	-86.6422	2687.88	2429.08	-542.144	-282.964	168.977	0	8.9739	9.68649	-156.522	-20560	-143248	-7928.37	-1829.19	331.356	0
470	3	-113.01	258.303	-936.154	-62262.3	-105913	-18371.8	186.864	676.509	0	-55.5846	-246.548	-941.803	41436.3	-69594.3	17249.2	226.105	156.003	0	10.1877	5.13809	-85.7467	2697.33	2442.48	-534.054	-282.515	168.543	0	8.85528	9.63506	-156.307	-20542.8	-143228	-7930.06	-1830.33	331.426	0
470	4	-112.811	257.625	-937.399	-62471.9	-106269	-18360.5	186.634	676.644	0	-56.1021	-246.388	-941.735	41594.8	-69793.5	17217.2	225.888	155.832	0	10.0382	5.1386	-84.8456	2702.38	2467.22	-526.853	-281.921	168.149	0	8.86612	9.5746	-155.761	-20569.9	-143220	-7932.6	-1833.48	332.06	0
470	5	-112.617	256.89	-938.528	-62671.2	-106614	-18341.7	186.403	676.776	0	-56.6443	-246.21	-941.68	41751.2	-69995.2	17182.4	225.67	155.663	0	9.93044	5.15258	-83.9775	2703.2	2495.79	-520.606	-281.28	167.81	0	9.00135	9.49249	-154.92	-20635.6	-143216	-7936.12	-1838.45	333.202	0
470	6	-112.457	256.083	-939.508	-62859	-106945	-18314.6	186.169	676.906	0	-57.2226	-246.018	-941.618	41904.6	-70197.1	17143.3	225.451	155.497	0	9.87541	5.17531	-83.1473	2701.28	2522.82	-515.726	-280.658	167.512	0	9.21994	9.36943	-153.908	-20724.1	-143206	-7937.79	-1844.46	334.653	0
470	7	-112.361	255.196	-940.307	-63034.7	-107262	-18278.4	185.929	677.036	0	-57.8479	-245.818	-941.531	42054.4	-70397.6	17099.4	225.231	155.334	0	9.87729	5.20077	-82.3449	2698.82	2544.93	-513.145	-280.094	167.225	0	9.4644	9.18668	-152.911	-20819	-143181	-7933.28	-1850.37	336.151	0
470	8	-112.349	254.23	-940.916	-63198.2	-107561	-18231.8	185.684	677.167	0	-58.5272	-245.622	-941.414	42200.2	-70596.2	17050.2	225.01	155.174	0	9.92861	5.22325	-81.5789	2697.57	2560.83	-514.023	-279.609	166.933	0	9.68706	8.93898	-152.101	-20904.4	-143140	-7919.98	-1855.08	337.438	0
470	9	-112.433	253.205	-941.357	-63349.6	-107846	-18173.7	185.436	677.296	0	-59.2576	-245.435	-941.28	42342.8	-70793.2	16995.5	224.791	155.016	0	10.015	5.23687	-80.8869	2698.6	2570.73	-518.738	-279.218	166.637	0	9.87355	8.64657	-151.586	-20963.1	-143091	-7897.43	-1857.96	338.291	0
471	0	-112.611	252.152	-941.682	-63489.7	-108117	-18103.7	185.187	677.422	0	-60.025	-245.254	-941.173	42484.2	-70991.2	16935.8	224.572	154.86	0	10.1238	5.23681	-80.3079	2702.38	2575.59	-526.009	-278.929	166.35	0	10.0384	8.34528	-151.431	-20982.6	-143057	-7867.04	-1858.7	338.562	0	-158.172	17.2682	-2118.77	-849048	86560	61176.7	36.8094	400.81	0
471	1	-112.873	251.111	-941.96	-63619.5	-108378	-18021.8	184.944	677.54	0	-60.8083	-245.07	-941.148	42626.5	-71193.4	16873	224.355	154.708	0	10.2484	5.22143	-79.8539	2709.2	2576.14	-533.817	-278.739	166.073	0	10.1968	8.06757	-151.669	-20962.2	-143065	-7833.86	-1857.27	338.21	0
471	2	-113.211	250.113	-942.255	-63739.7	-108629	-17928.2	184.714	677.646	0	-61.5884	-244.872	-941.24	42771.4	-71399.9	16810.1	224.143	154.558	0	10.3868	5.19264	-79.5202	2719.89	2573.6	-541.365	-278.636	165.796	0	10.3465	7.84438	-152.284	-20909.9	-143137	-7806.43	-1853.94	337.308	0
471	3	-113.628	249.175	-942.593	-63850.9	-108871	-17823.4	184.498	677.74	0	-62.3576	-244.652	-941.442	42919	-71607.4	16749.5	223.939	154.411	0	10.5361	5.15591	-79.3116	2735.94	2571.09	-549.539	-278.582	165.504	0	10.4684	7.70722	-153.188	-20841.2	-143268	-7792.57	-1849.24	336.05	0
471	4	-114.133	248.295	-942.958	-63954	-109105	-17708.4	184.295	677.823	0	-63.1218	-244.412	-941.704	43066.6	-71810.7	16692.2	223.744	154.267	0	10.6902	5.11925	-79.2356	2757.66	2572.22	-559.649	-278.537	165.197	0	10.5373	7.67092	-154.185	-20778.8	-143424	-7795.58	-1844.21	334.765	0
471	5	-114.746	247.456	-943.295	-64050.4	-109330	-17584.9	184.098	677.901	0	-63.8974	-244.161	-941.952	43210.4	-72005.4	16637.3	223.557	154.127	0	10.8396	5.08985	-79.2732	2782.28	2579.2	-572.162	-278.464	164.903	0	10.5352	7.72619	-154.993	-20745.2	-143562	-7813.36	-1840.25	333.846	0
471	6	-115.487	246.633	-943.519	-64141.9	-109546	-17454.4	183.896	677.982	0	-64.7083	-243.916	-942.098	43347.2	-72188.4	16583	223.375	153.989	0	10.9701	5.07187	-79.3796	2804.74	2592.2	-586.505	-278.344	164.667	0	10.4543	7.84803	-155.359	-20750.7	-143650	-7839.41	-1838.63	333.566	0
471	7	-116.374	245.798	-943.532	-64229.5	-109752	-17318	183.679	678.073	0	-65.5804	-243.692	-942.072	43475.7	-72358.8	16528.1	223.192	153.851	0	11.0668	5.0688	-79.5187	2820.12	2608.47	-601.552	-278.197	164.535	0	10.297	8.00218	-155.182	-20788.7	-143677	-7864.59	-1839.86	333.963	0
471	8	-117.413	244.934	-943.256	-64313.3	-109946	-17175.8	183.44	678.182	0	-66.5351	-243.5	-941.839	43596	-72517.3	16471.7	223.005	153.712	0	11.1213	5.08557	-79.6923	2825.16	2622.83	-615.812	-278.088	164.549	0	10.0827	8.15396	-154.523	-20843.1	-143650	-7880.58	-1843.63	334.887	0
471	9	-118.599	244.035	-942.652	-64393.3	-110125	-17028	183.176	678.311	0	-67.5842	-243.336	-941.406	43708.9	-72665.9	16413.4	222.811	153.571	0	11.1348	5.12488	-79.9303	2818.9	2630.39	-627.657	-278.091	164.733	0	9.84584	8.28465	-153.519	-20896.7	-143586	-7884.66	-1849.3	336.118	0
472	0	-119.911	243.111	-941.742	-64468.6	-110291	-16874.7	182.886	678.457	0	-68.7264	-243.176	-940.82	43815.3	-72806.9	16351.5	222.613	153.429	0	11.1153	5.18359	-80.2606	2802.96	2629.21	-636.18	-278.242	165.077	0	9.62513	8.40087	-152.341	-20937.6	-143503	-7881.75	-1855.99	337.439	0	-181.731	12.1317	-2103.32	-842810	84012.6	68439.9	35.3464	400.641	0
472	1	-121.318	242.174	-940.589	-64536.7	-110447	-16717	182.577	678.613	0	-69.9485	-242.987	-940.143	43916.3	-72942.5	16283.9	222.413	153.288	0	11.0725	5.25523	-80.6904	2780.45	2620.66	-641.519	-278.522	165.542	0	9.45071	8.5262	-151.197	-20963.9	-143414	-7879.82	-1862.53	338.653	0
472	2	-122.788	241.233	-939.255	-64594.1	-110598	-16555.1	182.25	678.772	0	-71.2312	-242.735	-939.425	44012.9	-73074	16208.1	222.214	153.149	0	11.0146	5.33467	-81.1927	2754.04	2607.47	-644.553	-278.885	166.08	0	9.33612	8.68364	-150.254	-20986.1	-143325	-7883.39	-1867.88	339.67	0
472	3	-124.293	240.286	-937.781	-64637.8	-110743	-16388.5	181.91	678.926	0	-72.5581	-242.399	-938.693	44105.1	-73201.2	16122.2	222.018	153.014	0	10.9485	5.41922	-81.6935	2725.83	2591.52	-646.656	-279.277	166.633	0	9.2776	8.88272	-149.577	-21019.4	-143239	-7892.34	-1871.63	340.526	0
472	4	-125.82	239.321	-936.195	-64665.3	-110880	-16216.4	181.564	679.073	0	-73.9205	-241.972	-937.954	44191.8	-73322.7	16025.1	221.827	152.885	0	10.8815	5.50532	-82.0893	2698.14	2573.42	-648.71	-279.651	167.132	0	9.25662	9.11574	-149.17	-21068.6	-143159	-7905.67	-1873.7	341.239	0
472	5	-127.358	238.317	-934.5	-64674.8	-111001	-16037.2	181.219	679.208	0	-75.316	-241.464	-937.197	44271.4	-73438.5	15916.5	221.64	152.762	0	10.8205	5.58645	-82.2995	2673.95	2553.79	-649.903	-279.97	167.51	0	9.24142	9.36221	-149.052	-21126.5	-143080	-7924	-1873.94	341.739	0
472	6	-128.91	237.249	-932.675	-64666.4	-111101	-15849.2	180.879	679.334	0	-76.744	-240.886	-936.401	44343.4	-73550.3	15797.6	221.454	152.645	0	10.7708	5.65517	-82.3026	2656.28	2533.95	-648.267	-280.212	167.725	0	9.19205	9.59443	-149.2	-21183.7	-142996	-7948.57	-1872.42	341.983	0
472	7	-130.481	236.092	-930.676	-64641.1	-111172	-15651.1	180.547	679.456	0	-78.2029	-240.252	-935.549	44408.7	-73660.9	15670.7	221.265	152.532	0	10.7359	5.70677	-82.1243	2647.01	2516.2	-642.504	-280.361	167.768	0	9.07678	9.77892	-149.515	-21231.8	-142902	-7978.45	-1869.77	342.004	0
472	8	-132.073	234.833	-928.469	-64599.4	-111209	-15442.5	180.223	679.576	0	-79.6903	-239.567	-934.648	44467.6	-73771.9	15538.4	221.07	152.423	0	10.7182	5.74148	-81.7977	2646.4	2503.87	-632.768	-280.389	167.647	0	8.89144	9.8833	-149.91	-21258.5	-142808	-8007.97	-1866.63	341.808	0
472	9	-133.677	233.469	-926.047	-64541.1	-111207	-15223.3	179.912	679.695	0	-81.2003	-238.828	-933.73	44519.1	-73882.3	15403.1	220.874	152.321	0	10.7176	5.76237	-81.3391	2653.76	2500.39	-619.907	-280.26	167.374	0	8.66448	9.89044	-150.356	-21249.1	-142732	-8027.05	-1863.3	341.325	0
473	0	-135.266	232.012	-923.438	-64464.7	-111163	-14993.8	179.62	679.81	0	-82.7222	-238.025	-932.843	44561.9	-73989.3	15266.9	220.684	152.23	0	10.7333	5.77227	-80.7568	2667.8	2507.55	-604.778	-279.949	166.965	0	8.44308	9.80889	-150.827	-21198.9	-142700	-8025.54	-1860.12	340.551	0	-211.369	5.83794	-2067.48	-823825	74402.3	79481.6	30.6226	398.257	0
473	1	-136.81	230.483	-920.678	-64368.7	-111075	-14755.1	179.356	679.914	0	-84.2433	-237.144	-932.028	44595.1	-74088.4	15130.6	220.508	152.153	0	10.7667	5.77378	-80.0659	2686.53	2524.58	-588.327	-279.469	166.446	0	8.26657	9.676	-151.251	-21118.3	-142730	-7999.3	-1857.67	339.625	0
473	2	-138.284	228.893	-917.787	-64252	-110942	-14508.4	179.12	680.008	0	-85.7549	-236.177	-931.277	44619.2	-74174.8	14994	220.352	152.088	0	10.8197	5.7682	-79.2901	2707.36	2548.99	-571.817	-278.852	165.855	0	8.14685	9.54556	-151.522	-21023.8	-142818	-7953.64	-1856.56	338.751	0
473	3	-139.679	227.236	-914.735	-64114.9	-110766	-14254.5	178.909	680.091	0	-87.2581	-235.126	-930.531	44634.7	-74244.8	14855.9	220.212	152.033	0	10.8897	5.75362	-78.4566	2727.61	2578.21	-556.858	-278.138	165.234	0	8.0732	9.46148	-151.571	-20930.2	-142943	-7900.29	-1857.08	338.088	0
473	4	-141.003	225.494	-911.451	-63958.1	-110549	-13993.7	178.711	680.172	0	-88.7645	-234.004	-929.695	44641.8	-74296.4	14713.8	220.085	151.982	0	10.9661	5.72789	-77.6052	2745.01	2609.97	-545.09	-277.369	164.629	0	8.02711	9.44504	-151.41	-20846.1	-143081	-7851.17	-1858.99	337.679	0
473	5	-142.268	223.644	-907.839	-63782.2	-110294	-13725.1	178.509	680.257	0	-90.2915	-232.827	-928.662	44639.5	-74328.7	14564.8	219.962	151.931	0	11.0345	5.69165	-76.809	2758.4	2641.12	-537.252	-276.614	164.088	0	7.99087	9.5035	-151.138	-20772.3	-143222	-7814.34	-1861.62	337.439	0
473	6	-143.493	221.67	-903.803	-63587	-110006	-13448.2	178.285	680.355	0	-91.8531	-231.613	-927.324	44626.7	-74340.8	14406.2	219.833	151.876	0	11.0819	5.64647	-76.1647	2767.85	2666.34	-532.698	-275.992	163.66	0	7.95746	9.63953	-150.891	-20705.8	-143360	-7791.76	-1864.09	337.223	0
473	7	-144.693	219.559	-899.267	-63371.8	-109687	-13163.2	178.027	680.471	0	-93.4533	-230.38	-925.595	44602.8	-74332.5	14236.7	219.692	151.812	0	11.0986	5.59317	-75.7463	2773.3	2679.01	-530.322	-275.632	163.387	0	7.94279	9.84986	-150.791	-20645.7	-143488	-7779.13	-1865.57	336.916	0
473	8	-145.872	217.303	-894.195	-63134.6	-109334	-12871.5	177.729	680.605	0	-95.0847	-229.14	-923.447	44568.5	-74304	14056.3	219.536	151.737	0	11.0788	5.53412	-75.5858	2773.76	2674.26	-529.638	-275.62	163.303	0	7.98183	10.1193	-150.877	-20596.9	-143591	-7768.4	-1865.71	336.514	0
473	9	-147.019	214.913	-888.608	-62872.6	-108947	-12574.4	177.395	680.754	0	-96.7319	-227.89	-920.916	44524.3	-74256.6	13865.9	219.367	151.652	0	11.0235	5.47547	-75.6974	2768.43	2650.47	-530.73	-275.986	163.428	0	8.10374	10.4172	-151.085	-20567.4	-143652	-7752.14	-1864.8	336.132	0
474	0	-148.108	212.41	-882.593	-62583.1	-108525	-12272.4	177.038	680.908	0	-98.3749	-226.613	-918.086	44470.9	-74192.1	13667.2	219.188	151.561	0	10.9424	5.42606	-76.0933	2757.4	2608.49	-533.525	-276.72	163.763	0	8.31464	10.6932	-151.315	-20565.9	-143663	-7728.13	-1863.43	335.914	0	-236.177	-3.39624	-1984.53	-781655	54127.8	85189.1	21.0821	393.395	0
474	1	-149.107	209.826	-876.277	-62265.3	-108065	-11965.3	176.677	681.057	0	-99.9921	-225.287	-915.038	44408.4	-74110.3	13462.1	219.008	151.468	0	10.8488	5.39359	-76.7654	2741.58	2552.23	-537.489	-277.753	164.286	0	8.60509	10.8918	-151.526	-20599.7	-143637	-7700.52	-1861.94	335.949	0
474	2	-149.99	207.18	-869.763	-61919.5	-107559	-11652.3	176.335	681.191	0	-101.566	-223.894	-911.822	44336.4	-74008.2	13251.8	218.835	151.376	0	10.7522	5.38149	-77.6701	2722.7	2489.04	-542.182	-278.954	164.945	0	8.95448	10.9959	-151.711	-20668.3	-143595	-7676.08	-1860.51	336.235	0
474	3	-150.747	204.48	-863.09	-61546.4	-107002	-11333.1	176.025	681.309	0	-103.084	-222.422	-908.448	44255.4	-73882.8	13036.6	218.671	151.285	0	10.6557	5.38836	-78.731	2703.26	2427.66	-547.777	-280.165	165.665	0	9.32315	11.0476	-151.879	-20756.8	-143561	-7660.42	-1859.23	336.667	0
474	4	-151.376	201.721	-856.225	-61147	-106386	-11008.1	175.75	681.415	0	-104.53	-220.87	-904.886	44166.7	-73733.8	12816.4	218.516	151.191	0	10.5618	5.40871	-79.8391	2686.79	2376.57	-554.524	-281.233	166.347	0	9.65903	11.1119	-152.061	-20844.2	-143546	-7656.63	-1858.01	337.078	0
474	5	-151.881	198.896	-849.082	-60722.7	-105709	-10679.1	175.502	681.516	0	-105.895	-219.244	-901.084	44072	-73562.4	12591.8	218.362	151.09	0	10.4779	5.43482	-80.8649	2677.87	2341.8	-561.901	-282.041	166.885	0	9.91591	11.2207	-152.268	-20915.5	-143545	-7664.02	-1856.71	337.359	0
474	6	-152.265	195.992	-841.54	-60275.1	-104968	-10348.4	175.267	681.625	0	-107.175	-217.555	-896.979	43972.3	-73368.5	12363.5	218.205	150.977	0	10.414	5.46043	-81.7021	2680.44	2324.6	-568.731	-282.548	167.193	0	10.0645	11.3529	-152.486	-20963.5	-143543	-7676.85	-1855.35	337.478	0
474	7	-152.53	192.992	-833.488	-59804.3	-104161	-10018.2	175.03	681.752	0	-108.373	-215.813	-892.514	43867.2	-73148.6	12132.7	218.042	150.85	0	10.3807	5.48258	-82.3037	2695.62	2322.37	-574.323	-282.783	167.248	0	10.1011	11.4684	-152.711	-20985.5	-143533	-7685.64	-1853.9	337.419	0
474	8	-152.675	189.887	-824.845	-59307.5	-103288	-9690.08	174.779	681.901	0	-109.484	-214.023	-887.642	43755.3	-72897.2	11900	217.875	150.706	0	10.3859	5.49892	-82.6817	2720.88	2331.43	-579.312	-282.802	167.092	0	10.0498	11.5415	-152.96	-20982.2	-143514	-7682.69	-1852.24	337.174	0
474	9	-152.681	186.676	-815.579	-58780.1	-102350	-9364.97	174.506	682.072	0	-110.498	-212.186	-882.34	43634.3	-72607.2	11665.6	217.711	150.547	0	10.4284	5.50537	-82.8979	2751.46	2348.3	-585.171	-282.672	166.809	0	9.9482	11.5522	-153.242	-20958	-143496	-7667.69	-1850.4	336.765	0
475	0	-152.515	183.375	-805.712	-58217.3	-101348	-9043.89	174.213	682.256	0	-111.392	-210.298	-876.624	43501.7	-72272.2	11428.8	217.556	150.376	0	10.4958	5.49796	-83.0479	2782.57	2370.32	-592.722	-282.458	166.494	0	9.83511	11.4658	-153.579	-20919.4	-143498	-7647.88	-1848.36	336.213	0	-240.254	-16.7605	-1829.54	-706904	21528.9	81119.1	4.94311	385.513	0
475	1	-152.131	180.009	-795.314	-57616.6	-100281	-8728.03	173.91	682.445	0	-112.138	-208.35	-870.539	43355.4	-71887.4	11188.2	217.422	150.197	0	10.5727	5.47612	-83.219	2810.15	2395.69	-601.251	-282.212	166.232	0	9.74562	11.2443	-154.025	-20875	-143526	-7633.68	-1845.83	335.529	0
475	2	-151.488	176.604	-784.448	-56977.6	-99146.9	-8418.91	173.609	682.634	0	-112.717	-206.342	-864.126	43193	-71450.4	10942.8	217.315	150.015	0	10.6488	5.44396	-83.454	2830.92	2422.64	-609.258	-281.97	166.078	0	9.69653	10.8775	-154.604	-20836.5	-143565	-7632.22	-1842.6	334.773	0
475	3	-150.556	173.172	-773.141	-56302.9	-97942.7	-8118.43	173.318	682.824	0	-113.125	-204.283	-857.389	43012.7	-70960.8	10692.4	217.236	149.833	0	10.7204	5.40757	-83.7483	2842.57	2449.02	-615.652	-281.757	166.058	0	9.67915	10.3866	-155.25	-20816.1	-143590	-7643.13	-1838.9	334.082	0
475	4	-149.319	169.714	-761.388	-55595.4	-96666.1	-7829.11	173.04	683.018	0	-113.366	-202.183	-850.298	42813.8	-70420.4	10437.9	217.182	149.648	0	10.7871	5.37039	-84.0719	2843.88	2473.22	-619.921	-281.582	166.173	0	9.67488	9.79962	-155.831	-20820.3	-143584	-7660.88	-1835.4	333.608	0
475	5	-147.769	166.224	-749.173	-54858.1	-95315.9	-7553.8	172.772	683.225	0	-113.451	-200.044	-842.801	42596.9	-69833.2	10180.4	217.142	149.458	0	10.8486	5.33394	-84.3971	2834.14	2494.76	-621.623	-281.44	166.419	0	9.67016	9.14799	-156.24	-20845.9	-143544	-7680.18	-1832.74	333.422	0
475	6	-145.902	162.69	-736.474	-54093	-93893	-7294.57	172.51	683.449	0	-113.389	-197.863	-834.84	42362.6	-69204.9	9921.02	217.104	149.257	0	10.9024	5.30154	-84.7126	2812.82	2513.34	-620.153	-281.331	166.796	0	9.65721	8.4783	-156.413	-20883.4	-143478	-7697.5	-1831.3	333.515	0
475	7	-143.718	159.095	-723.27	-53301.2	-92398.3	-7052.14	172.249	683.695	0	-113.193	-195.641	-826.344	42111.2	-68538.8	9660.24	217.058	149.039	0	10.9442	5.27727	-85.0146	2780.7	2527.77	-615.086	-281.267	167.292	0	9.63511	7.84517	-156.304	-20925	-143401	-7710.46	-1831.45	333.874	0
475	8	-141.222	155.425	-709.545	-52483.1	-90832.2	-6826.33	171.985	683.967	0	-112.871	-193.381	-817.238	41843.2	-67833.3	9398.27	216.997	148.799	0	10.9715	5.26354	-85.286	2741.21	2535.61	-606.503	-281.269	167.859	0	9.61351	7.30007	-155.901	-20970.4	-143338	-7718.28	-1833.41	334.511	0
475	9	-138.42	151.674	-695.312	-51638.8	-89194	-6616.68	171.721	684.267	0	-112.424	-191.086	-807.46	41559.6	-67084.1	9136.1	216.92	148.53	0	10.9874	5.26093	-85.4859	2699.93	2534.67	-595.162	-281.35	168.417	0	9.6046	6.8923	-155.26	-21023.3	-143312	-7721.2	-1837.05	335.407	0
476	0	-135.306	147.849	-680.614	-50767.1	-87482.5	-6422.9	171.465	684.59	0	-111.84	-188.749	-796.995	41261.7	-66287.2	8875.55	216.829	148.228	0	10.9983	5.26778	-85.5572	2662.03	2526.1	-582.589	-281.475	168.886	0	9.60585	6.66544	-154.482	-21082.1	-143338	-7719.79	-1841.86	336.47	0	-201.812	-33.8892	-1582.81	-592602	-34278	58231.6	-28.3971	372.961	0
476	1	-131.869	143.966	-665.507	-49865	-85697	-6245.42	171.231	684.928	0	-111.1	-186.352	-785.852	40950.1	-65439.9	8618.44	216.727	147.891	0	11.0065	5.27981	-85.4503	2630.57	2514.16	-570.703	-281.578	169.215	0	9.59834	6.64396	-153.681	-21138.9	-143412	-7716.08	-1847.18	337.55	0
476	2	-128.097	140.031	-650.013	-48927.6	-83837.4	-6085.5	171.022	685.272	0	-110.18	-183.876	-774.036	40624	-64540.4	8365.47	216.618	147.517	0	11.009	5.29163	-85.151	2606.97	2502.6	-561.026	-281.61	169.384	0	9.56764	6.82059	-152.947	-21186	-143520	-7713.3	-1852.36	338.519	0
476	3	-123.988	136.037	-634.101	-47949.6	-81903.8	-5944.39	170.835	685.618	0	-109.068	-181.305	-761.512	40280.7	-63586.3	8116.36	216.5	147.104	0	11.0018	5.29912	-84.6943	2592.1	2493.26	-553.96	-281.562	169.395	0	9.51563	7.15222	-152.298	-21218.1	-143637	-7713.59	-1857.13	339.32	0
476	4	-119.544	131.963	-617.708	-46927.1	-79894.9	-5822.36	170.659	685.97	0	-107.76	-178.629	-748.214	39916.6	-62573.4	7870.71	216.37	146.651	0	10.9809	5.30068	-84.1509	2586.77	2487.97	-548.71	-281.434	169.26	0	9.45185	7.57157	-151.703	-21228.7	-143738	-7716.69	-1861.5	339.936	0
476	5	-114.782	127.787	-600.761	-45858.6	-77808.4	-5718.37	170.484	686.334	0	-106.261	-175.844	-734.06	39526.8	-61496.4	7628.6	216.224	146.153	0	10.9444	5.29794	-83.5998	2591.12	2489.51	-544.241	-281.221	169.006	0	9.38705	8.00915	-151.124	-21210.6	-143806	-7720.88	-1865.58	340.352	0
476	6	-109.733	123.482	-583.185	-44744.9	-75640.8	-5630.67	170.297	686.725	0	-104.582	-172.943	-718.97	39105.5	-60350.5	7390.71	216.06	145.609	0	10.896	5.29654	-83.1042	2603.53	2499.87	-540.351	-280.919	168.671	0	9.32503	8.41076	-150.552	-21165.2	-143838	-7724.19	-1869.4	340.584	0
476	7	-104.436	119.024	-564.921	-43587.9	-73389.2	-5557.42	170.09	687.158	0	-102.734	-169.923	-702.878	38647.4	-59132.2	7158.28	215.871	145.016	0	10.8468	5.3037	-82.6982	2620.55	2517.96	-537.555	-280.552	168.312	0	9.25017	8.74731	-150.008	-21107	-143840	-7724.2	-1872.88	340.706	0
476	8	-98.9288	114.397	-545.947	-42389.3	-71053.2	-5496.81	169.853	687.644	0	-100.73	-166.774	-685.744	38147	-57839.4	6932.82	215.654	144.371	0	10.8084	5.32179	-82.3915	2637.84	2539.93	-536.203	-280.172	167.984	0	9.13692	9.02129	-149.494	-21057.7	-143822	-7717.51	-1876.06	340.86	0
476	9	-93.2388	109.597	-526.294	-41148.6	-68635.9	-5446.71	169.586	688.186	0	-98.5833	-163.472	-667.573	37600.4	-56472.3	6715.47	215.407	143.676	0	10.7868	5.34592	-82.1847	2651.86	2561.99	-536.14	-279.826	167.733	0	8.97622	9.25926	-148.952	-21036.7	-143782	-7701.9	-1879.29	341.232	0
477	0	-87.3757	104.638	-506.049	-39862.8	-66143	-5404.68	169.295	688.773	0	-96.3036	-159.978	-648.424	37005	-55032.2	6505.64	215.129	142.931	0	10.7824	5.36891	-82.0779	2661.03	2582.28	-537.282	-279.539	167.579	0	8.79282	9.4806	-148.311	-21057.8	-143710	-7680.21	-1882.98	341.984	0	-123.244	-43.6201	-1189.18	-426890	-108648	12609.8	-97.1282	356.611	0
477	1	-81.3386	99.5494	-485.336	-38527.2	-63581	-5368.22	168.996	689.383	0	-93.8988	-156.237	-628.389	36358.1	-53520.3	6300.01	214.829	142.141	0	10.7905	5.38662	-82.0724	2665.4	2599.6	-539.998	-279.326	167.524	0	8.64099	9.67082	-147.549	-21125.2	-143598	-7659.6	-1887.22	343.174	0
477	2	-75.1287	94.3635	-464.267	-37136.9	-60957.4	-5335.01	168.702	689.99	0	-91.3722	-152.197	-607.557	35656.2	-51939.1	6093.54	214.512	141.312	0	10.8017	5.39888	-82.1618	2665.44	2611.16	-544.382	-279.219	167.559	0	8.57643	9.7932	-146.741	-21226.8	-143446	-7646.49	-1891.55	344.655	0
477	3	-68.7585	89.1014	-442.908	-35689.6	-58279.6	-5302.71	168.416	690.58	0	-88.7243	-147.82	-585.975	34894.7	-50293.6	5882.13	214.171	140.45	0	10.8063	5.40645	-82.3219	2661.92	2613.65	-549.791	-279.251	167.665	0	8.62624	9.82874	-146.053	-21333.6	-143275	-7643.39	-1894.98	346.067	0
477	4	-62.2537	83.7665	-421.286	-34186.3	-55553.1	-5268.4	168.135	691.148	0	-85.9602	-143.092	-563.653	34068.9	-48588.9	5664.38	213.796	139.557	0	10.7989	5.40798	-82.5206	2655.75	2606.17	-555.699	-279.418	167.817	0	8.77114	9.80211	-145.686	-21414.1	-143116	-7649.57	-1896.36	346.988	0
477	5	-55.6511	78.346	-399.419	-32631.1	-52780.5	-5228.38	167.857	691.696	0	-83.0953	-138.022	-540.601	33174.4	-46828.1	5441.34	213.378	138.634	0	10.7768	5.40177	-82.733	2647.92	2591.08	-562.244	-279.681	167.994	0	8.94494	9.76244	-145.796	-21449.9	-142999	-7663.32	-1894.82	347.123	0
477	6	-48.9945	72.8144	-377.319	-31028.5	-49962.9	-5178.59	167.585	692.234	0	-80.1508	-132.635	-516.848	32208.7	-45013.4	5215.37	212.908	137.682	0	10.7389	5.38901	-82.9359	2640.04	2571.63	-569.667	-279.993	168.168	0	9.07287	9.74583	-146.417	-21439.1	-142939	-7682.95	-1890.24	346.425	0
477	7	-42.3242	67.1383	-354.992	-29382.1	-47101	-5114.81	167.318	692.768	0	-77.1425	-126.963	-492.463	31171.1	-43147.6	4989.39	212.384	136.704	0	10.687	5.37322	-83.0915	2634.9	2548.9	-577.731	-280.324	168.289	0	9.12213	9.76544	-147.388	-21390.7	-142936	-7706.33	-1883.79	345.132	0
477	8	-35.6656	61.284	-332.442	-27693.4	-44195.4	-5032.29	167.058	693.303	0	-74.0667	-121.036	-467.541	30062	-41233.8	4766.04	211.807	135.702	0	10.6274	5.35797	-83.1497	2636.1	2521.55	-585.391	-280.675	168.297	0	9.10421	9.81864	-148.388	-21319	-142981	-7731.98	-1877.56	343.67	0
477	9	-29.0249	55.2261	-309.699	-25961.9	-41247	-4925.68	166.816	693.829	0	-70.8932	-114.874	-442.208	28882.5	-39273.8	4546.61	211.187	134.686	0	10.5696	5.34572	-83.0669	2646.68	2488.85	-591.096	-281.038	168.138	0	9.04305	9.88432	-149.118	-21236.2	-143057	-7760.41	-1873.35	342.412	0
478	0	-22.3933	48.9559	-286.824	-24186	-38254.8	-4789.54	166.626	694.323	0	-67.5703	-108.483	-416.613	27633.7	-37267	4330.3	210.548	133.671	0	10.5237	5.33692	-82.8182	2666.73	2453.98	-593.821	-281.369	167.8	0	8.95763	9.91987	-149.489	-21149.8	-143136	-7793.72	-1871.5	341.48	0	-23.7953	-39.4987	-716.208	-235233	-205612	-32676.1	-289.991	324.787	0
478	1	-15.7649	42.4871	-263.893	-22364.1	-35216	-4619.35	166.552	694.747	0	-64.0354	-101.856	-390.905	26315.7	-35210.4	4114.12	209.926	132.68	0	10.4967	5.33012	-82.4018	2692.7	2424.14	-593.426	-281.581	167.322	0	8.86224	9.87793	-149.598	-21061.9	-143193	-7835.25	-1871.19	340.79	0
478	2	-9.16051	35.859	-240.957	-20496.6	-32129.4	-4412.42	166.659	695.063	0	-60.2263	-94.9714	-365.188	24926.8	-33098.6	3893.5	209.365	131.742	0	10.4906	5.32382	-81.838	2719.61	2407.47	-590.494	-281.583	166.768	0	8.77168	9.73504	-149.58	-20976.1	-143210	-7887	-1871.42	340.233	0
478	3	-2.64468	29.1423	-218.046	-18588.1	-29001.4	-4168.33	166.994	695.248	0	-56.0898	-87.7963	-339.489	23463.6	-30925.6	3663	208.906	130.886	0	10.5025	5.31869	-81.1634	2743.4	2409.35	-586.237	-281.315	166.199	0	8.70528	9.50231	-149.573	-20900.3	-143184	-7944.12	-1871.28	339.733	0
478	4	3.66527	22.449	-195.208	-16649.2	-25850.9	-3889.12	167.573	695.29	0	-51.5883	-80.2877	-313.767	21923.7	-28687.7	3416.36	208.57	130.127	0	10.5263	5.31859	-80.4291	2761.17	2430.22	-581.559	-280.784	165.67	0	8.68695	9.21793	-149.737	-20841.5	-143118	-7995.47	-1869.79	339.187	0
478	5	9.59168	15.9388	-172.552	-14699.6	-22710.4	-3579.16	168.385	695.189	0	-46.708	-72.4016	-287.944	20308	-26386.2	3146.89	208.363	129.472	0	10.5531	5.32875	-79.6912	2771.58	2465.1	-576.133	-280.067	165.221	0	8.73321	8.93827	-150.185	-20800.7	-143026	-8030.56	-1866.34	338.501	0
478	6	14.8975	9.81026	-150.259	-12767.3	-19623.9	-3244.35	169.4	694.969	0	-41.4664	-64.1198	-261.96	18621.1	-24027.8	2849.13	208.277	128.916	0	10.5747	5.35142	-78.9939	2775.71	2505.33	-569.249	-279.285	164.862	0	8.83366	8.72292	-150.887	-20776.5	-142932	-8043.06	-1861.28	337.696	0
478	7	19.3076	4.28034	-128.599	-10886.6	-16643.4	-2891.2	170.579	694.656	0	-35.9187	-55.4826	-235.814	16872	-21624.5	2521.27	208.299	128.452	0	10.5883	5.38391	-78.3632	2775.68	2542.98	-561.356	-278.549	164.579	0	8.95273	8.61817	-151.673	-20767	-142865	-8030.08	-1855.92	336.919	0
478	8	22.55	-0.443235	-107.904	-9093.7	-13825.2	-2526.76	171.875	694.276	0	-30.1604	-46.6088	-209.613	15076	-19195.2	2167.03	208.426	128.077	0	10.595	5.42134	-77.8091	2772.1	2574.6	-554.291	-277.911	164.373	0	9.05952	8.64729	-152.332	-20766.1	-142843	-7992.26	-1851.71	336.321	0
478	9	24.4077	-4.18819	-88.5279	-7422.33	-11221.6	-2158.81	173.242	693.842	0	-24.329	-37.6971	-183.601	13256.2	-16768.3	1795.96	208.67	127.799	0	10.5961	5.45923	-77.3261	2764.44	2600.28	-550.228	-277.373	164.25	0	9.15077	8.80709	-152.722	-20762.2	-142869	-7935.35	-1849.49	335.948	0
479	0	24.7722	-6.84213	-70.7846	-5899.45	-8872.67	-1795.71	174.653	693.344	0	-18.6017	-29.0121	-158.156	11443.5	-14382.5	1422.25	209.061	127.644	0	10.5932	5.49345	-76.9076	2753.11	2620.17	-550.644	-276.931	164.202	0	9.23548	9.07141	-152.806	-20744.9	-142936	-7869.39	-1849.41	335.759	0	29.4176	3.72399	-321.65	-89158.1	-284166	-33450.1	-882.019	275.529	0
479	1	23.6842	-8.37405	-54.9108	-4543.04	-6803.1	-1446.57	176.106	692.735	0	-13.1864	-20.8576	-133.725	9673.73	-12083.3	1062.19	209.641	127.659	0	10.5892	5.5195	-76.565	2740.41	2633.28	-555.979	-276.607	164.208	0	9.30542	9.39324	-152.616	-20710.2	-143033	-7804.16	-1851.21	335.702	0
479	2	21.3455	-8.84796	-41.0442	-3362.77	-5022.43	-1120.9	177.634	691.93	0	-8.30108	-13.5404	-110.732	7983.66	-9915.42	731.707	210.456	127.901	0	10.589	5.53244	-76.318	2729.55	2638.66	-565.749	-276.425	164.234	0	9.34103	9.71473	-152.197	-20661	-143150	-7746.54	-1854.55	335.751	0
479	3	18.095	-8.4233	-29.2219	-2361.67	-3527.04	-827.25	179.301	690.818	0	-4.14151	-7.32728	-89.5036	6406.4	-7916.54	444.399	211.551	128.423	0	10.5987	5.52883	-76.1676	2722.1	2636.26	-578.696	-276.389	164.262	0	9.33577	9.98551	-151.607	-20605.4	-143279	-7701.59	-1859.07	335.913	0
479	4	14.3589	-7.34219	-19.4221	-1539.07	-2305.75	-572.414	181.282	689.243	0	-0.847846	-2.403	-70.2493	4969.18	-6114.55	210.034	212.959	129.264	0	10.624	5.50911	-76.0981	2717.04	2626.99	-593.076	-276.479	164.296	0	9.29538	10.1649	-150.928	-20555.2	-143413	-7671.77	-1864.2	336.192	0
479	5	10.588	-5.89732	-11.6216	-892.892	-1347.15	-361.644	184.082	686.83	0	1.51145	1.15466	-53.1049	3693.31	-4528.96	33.6869	214.717	130.452	0	10.6653	5.47829	-76.0993	2713.49	2611.66	-607.063	-276.681	164.343	0	9.22642	10.2198	-150.261	-20518.5	-143544	-7655.4	-1869.3	336.553	0
479	6	7.17073	-4.3713	-5.77343	-416.396	-638.188	-197.957	189.461	682.123	0	2.94594	3.38206	-38.1812	2594.99	-3173.07	-84.5326	216.895	132.035	0	10.7165	5.44355	-76.1697	2713.05	2590.63	-618.985	-276.989	164.381	0	9.14044	10.141	-149.682	-20494.7	-143670	-7649.08	-1873.84	336.921	0
479	7	4.35106	-2.97274	-1.72267	-92.7886	-154.479	-80.2439	210.326	663.863	0	3.5544	4.43197	-25.599	1685.72	-2055.69	-149.655	219.696	134.149	0	10.766	5.41137	-76.3045	2718.08	2565.76	-627.502	-277.375	164.378	0	9.06646	9.95357	-149.267	-20479.4	-143788	-7651.15	-1877.3	337.2	0
479	8	2.21113	-1.81422	0.811702	104.332	142.049	-2.9975	300	610	0	3.52549	4.56706	-15.4748	970.91	-1179.84	-171.844	223.757	137.259	0	10.8028	5.38747	-76.502	2728.43	2540.29	-631.912	-277.794	164.335	0	9.04702	9.70285	-149.115	-20472.3	-143886	-7661	-1878.93	337.292	0
479	9	0.717149	-0.931822	2.17207	205.228	295.601	41.7728	300	610	0	3.09555	4.10993	-7.83222	445.413	-537.27	-164.543	231.403	143.131	0	10.823	5.37727	-76.7847	2741.48	2516.84	-632.428	-278.222	164.297	0	9.11322	9.43946	-149.326	-20478.3	-143943	-7676.26	-1877.95	337.138	0
480	0	-0.227318	-0.31339	2.69525	238.77	348.644	62.5332	300	610	0	2.47929	3.35709	-2.50431	90.1734	-103.764	-140.728	258.566	163.993	0	10.8311	5.38255	-77.1895	2755.07	2497.86	-629.97	-278.64	164.308	0	9.2642	9.21934	-149.952	-20500.9	-143940	-7693.45	-1873.91	336.717	0	20.5181	15.7508	-236.818	-64981	-311650	-21988.9	-1315.98	274.612	0
480	1	-0.743238	0.0795417	2.67471	229.588	337.573	67.0139	300	610	0	1.82937	2.524	0.857553	-124.823	157.851	-110.257	300	200	0	10.834	5.39965	-77.7283	2769.19	2485.87	-625.517	-279.018	164.373	0	9.46568	9.08938	-150.98	-20534.9	-143866	-7710.68	-1866.88	336.011	0
480	2	-0.951255	0.295975	2.34401	196.936	290.961	61.6003	300	610	0	1.2376	1.74409	2.68822	-233.553	289.448	-79.5922	300	200	0	10.8349	5.42272	-78.371	2784.82	2481.65	-619.874	-279.335	164.466	0	9.66799	9.05458	-152.33	-20568.6	-143730	-7727.78	-1857.54	335.027	0
480	3	-0.957441	0.385126	1.87441	154.683	229.472	51.1435	300	610	0	0.749802	1.08774	3.42026	-268.223	330.6	-52.4721	300	200	0	10.8319	5.44697	-79.067	2801.85	2483.34	-613.78	-279.592	164.564	0	9.83136	9.08161	-153.888	-20595	-143560	-7744.13	-1846.89	333.831	0
480	4	-0.846846	0.390467	1.38093	111.947	166.759	39.0337	300	610	0	0.379948	0.580684	3.43337	-256.177	314.845	-30.6234	300	200	0	10.8242	5.46979	-79.7701	2818.47	2487.24	-607.715	-279.82	164.668	0	9.93668	9.13662	-155.546	-20619.1	-143389	-7758.29	-1835.84	332.56	0
480	5	-0.682295	0.346984	0.932566	74.0294	110.821	27.4174	300	610	0	0.122001	0.21992	3.03156	-218.708	268.249	-14.4104	300	200	0	10.8151	5.49087	-80.4483	2831.24	2489.27	-601.819	-280.058	164.807	0	9.98385	9.19697	-157.201	-20656.1	-143237	-7769.93	-1825.17	331.399	0
480	6	-0.506339	0.280614	0.563593	43.4024	65.4465	17.4697	300	610	0	-0.0408518	-0.0137223	2.4391	-171.09	209.476	-3.37059	300	200	0	10.8101	5.51161	-81.083	2835.45	2486.02	-596.151	-280.34	165.03	0	9.98495	9.24132	-158.723	-20723.7	-143113	-7780.46	-1815.65	330.565	0
480	7	-0.344804	0.208999	0.284257	20.6187	31.5555	9.66749	300	610	0	-0.129614	-0.146419	1.80767	-123.314	150.71	3.3786	300	200	0	10.8104	5.535	-81.6644	2827.45	2475.42	-590.642	-280.688	165.377	0	9.95142	9.25492	-159.974	-20830.9	-143025	-7790.45	-1808.05	330.214	0
480	8	-0.210821	0.142905	0.0897614	5.06093	8.3076	4.02897	300	610	0	-0.165194	-0.205256	1.2291	-81.1429	98.9542	6.85624	300	200	0	10.8113	5.56286	-82.1841	2807.22	2457.92	-584.678	-281.092	165.842	0	9.8869	9.23793	-160.883	-20966.8	-142983	-7797.14	-1802.74	330.323	0
480	9	-0.108652	0.087867	-0.0327657	-4.48743	-6.04927	0.306738	300	610	0	-0.165956	-0.214613	0.749915	-47.2222	57.3991	8.03828	300	200	0	10.8049	5.59062	-82.6377	2778.07	2435.91	-576.992	-281.523	166.383	0	9.79294	9.19873	-161.471	-21104.1	-142998	-7796.82	-1799.6	330.699	0
481	0	-0.0369552	0.0457467	-0.0993063	-9.44226	-13.5825	-1.86993	300	610	0	-0.146608	-0.194406	0.384998	-22.0894	26.6636	7.75953	300	200	0	10.7834	5.6093	-83.0262	2743.98	2411.35	-566.414	-281.957	166.951	0	9.68014	9.14961	-161.822	-21217.5	-143072	-7789.72	-1798.13	331.117	0	20.4224	14.5998	-239.921	-66176.6	-311064	-22544.4	-1296.53	275.813	0
481	1	0.00867268	0.0160754	-0.125724	-11.1653	-16.2944	-2.89847	300	610	0	-0.118004	-0.159609	0.129287	-5.00569	5.81318	6.67414	300	200	0	10.7412	5.61339	-83.3489	2707.34	2385.74	-552.877	-282.377	167.518	0	9.57515	9.10985	-162.062	-21290.7	-143193	-7781.25	-1797.57	331.374	0
481	2	0.0338725	-0.00290076	-0.125924	-10.8248	-15.9109	-3.14426	300	610	0	-0.0874895	-0.120574	-0.0331489	5.41344	-6.86787	5.25436	300	200	0	10.6763	5.60223	-83.6051	2669.04	2361.36	-537.549	-282.756	168.076	0	9.51232	9.09515	-162.315	-21312.8	-143339	-7779.95	-1797.09	331.305	0
481	3	0.0443227	-0.0134653	-0.111025	-9.3384	-13.7935	-2.9107	300	610	0	-0.0595141	-0.0837546	-0.122589	10.7585	-13.34	3.81161	300	200	0	10.5915	5.57661	-83.7977	2630.82	2341.81	-522.325	-283.054	168.605	0	9.51146	9.10355	-162.588	-21279.4	-143485	-7793.23	-1796.51	330.879	0
481	4	0.0450467	-0.017934	-0.0892221	-7.37044	-10.9315	-2.42939	300	610	0	-0.036334	-0.0525998	-0.159398	12.549	-15.4707	2.52765	300	200	0	10.496	5.53824	-83.931	2596.54	2331.35	-509.517	-283.223	169.063	0	9.563	9.12177	-162.748	-21193.9	-143614	-7821.63	-1796.43	330.225	0
481	5	0.0400922	-0.0183651	-0.066049	-5.36021	-7.98268	-1.86301	300	610	0	-0.0186747	-0.0284161	-0.161556	12.0823	-14.8513	1.48808	300	200	0	10.403	5.49067	-84.015	2570.46	2332.34	-501.497	-283.239	169.405	0	9.63454	9.13727	-162.668	-21064.5	-143724	-7857.91	-1797.54	329.494	0
481	6	0.0324637	-0.0164233	-0.0448509	-3.56536	-5.33553	-1.31526	300	610	0	-0.00629492	-0.0111238	-0.143536	10.3734	-12.7245	0.712966	300	200	0	10.325	5.43912	-84.0693	2555.25	2342.51	-499.911	-283.136	169.605	0	9.69034	9.13928	-162.349	-20903.8	-143825	-7893.77	-1799.89	328.758	0
481	7	0.0242071	-0.0133489	-0.0273157	-2.10833	-3.17741	-0.843512	300	610	0	0.00157334	0.000144727	-0.116062	8.15414	-9.98462	0.182307	300	200	0	10.2716	5.38954	-84.1166	2552.29	2356.1	-505.183	-282.99	169.658	0	9.70792	9.12139	-161.918	-20729.7	-143917	-7924.42	-1802.83	328.026	0
481	8	0.0165739	-0.00998969	-0.013977	-1.01924	-1.55778	-0.471714	300	610	0	0.00590963	0.00660631	-0.0864283	5.90598	-7.2189	-0.144532	300	200	0	10.249	5.34719	-84.1723	2562.58	2367.27	-516.618	-282.876	169.556	0	9.68549	9.0883	-161.533	-20564.2	-143989	-7946.73	-1805.39	327.307	0
481	9	0.0102092	-0.00686729	-0.00464156	-0.271548	-0.440839	-0.201708	300	610	0	0.00769821	0.00953377	-0.0590859	3.90926	-4.76807	-0.315217	300	200	0	10.2591	5.3147	-84.2293	2586	2372.51	-532.592	-282.833	169.298	0	9.63913	9.05162	-161.307	-20429.8	-144029	-7957.9	-1806.89	326.651	0
482	0	0.00533258	-0.00425332	0.00127927	0.190714	0.253906	-0.0224189	300	610	0	0.00780873	0.0100802	-0.0363209	2.29516	-2.79049	-0.37577	300	200	0	10.2983	5.2904	-84.254	2619.73	2372.89	-550.583	-282.836	168.907	0	9.59657	9.01904	-161.298	-20346.1	-144033	-7956.28	-1806.96	326.14	0	20.3652	14.1749	-244.649	-66984.4	-314693	-22239.3	-1286.3	273.799	0
482	1	0.00189298	-0.00224331	0.00453094	0.433754	0.623078	0.0833363	300	610	0	0.00694128	0.00919263	-0.0189018	1.09349	-1.32078	-0.365784	300	200	0	10.355	5.26971	-84.2054	2658.75	2374.95	-567.349	-282.796	168.425	0	9.59566	8.98829	-161.518	-20322.9	-144007	-7941.29	-1805.59	325.824	0
482	2	-0.000310306	-0.000820189	0.00586029	0.521776	0.761048	0.134205	300	610	0	0.00561497	0.0075863	-0.00663303	0.272221	-0.318302	-0.316432	300	200	0	10.4147	5.24928	-84.0625	2697.67	2387.09	-579.786	-282.603	167.909	0	9.67148	8.94752	-161.93	-20356.4	-143970	-7913.56	-1803.09	325.711	0
482	3	-0.00154009	9.58208e-05	0.00592591	0.510175	0.749637	0.147451	300	610	0	0.00418295	0.00575826	0.00121172	-0.232427	0.296026	-0.25033	300	200	0	10.4678	5.22956	-83.8367	2731.72	2413.66	-586.187	-282.21	167.416	0	9.82875	8.88865	-162.437	-20434.8	-143941	-7875.16	-1800.13	325.801	0
482	4	-0.00206354	0.000611058	0.00525712	0.44268	0.653701	0.137487	300	610	0	0.0028609	0.0040207	0.00557759	-0.494864	0.61394	-0.18248	300	200	0	10.5113	5.21323	-83.5597	2756.99	2452.78	-587.046	-281.646	167.006	0	10.0304	8.81962	-162.888	-20543.7	-143923	-7828.98	-1797.57	326.122	0
482	5	-0.00211848	0.000834441	0.00424581	0.351095	0.520605	0.115366	300	610	0	0.0017597	0.00254232	0.00742277	-0.586752	0.723529	-0.121712	300	200	0	10.5465	5.20144	-83.2637	2771.16	2498.47	-584.833	-280.993	166.718	0	10.219	8.75558	-163.081	-20666.5	-143898	-7779.16	-1796.37	326.726	0
482	6	-0.00189748	0.000863389	0.00315816	0.256579	0.382012	0.0888935	300	610	0	0.000916758	0.00138921	0.00759868	-0.569628	0.700274	-0.0722631	300	200	0	10.5796	5.19172	-82.9644	2774.48	2542.35	-582.492	-280.356	166.558	0	10.3487	8.70817	-162.855	-20790.1	-143845	-7731.94	-1797.27	327.66	0
482	7	-0.0015442	0.000777095	0.00215628	0.171646	0.256783	0.0630746	300	610	0	0.000322808	0.000560603	0.00679386	-0.491868	0.603413	-0.0352166	300	200	0	10.616	5.18039	-82.6592	2770.42	2574.91	-581.699	-279.849	166.484	0	10.3922	8.68721	-162.182	-20913	-143753	-7693.47	-1800.37	328.948	0
482	8	-0.00115697	0.000634831	0.00132316	0.102349	0.154167	0.0407099	300	610	0	-5.71714e-05	1.73558e-05	0.00552113	-0.388517	0.475781	-0.00971796	300	200	0	10.6527	5.16654	-82.3461	2764.46	2589.74	-582.623	-279.551	166.429	0	10.3257	8.70578	-161.128	-21042.2	-143622	-7666.37	-1805.35	330.593	0
482	9	-0.000796389	0.000477348	0.000686407	0.0503041	0.0767871	0.0229976	300	610	0	-0.000268825	-0.000297054	0.00413112	-0.282774	0.345674	0.00610114	300	200	0	10.6818	5.1522	-82.0452	2761.65	2587	-584.845	-279.469	166.34	0	10.1348	8.78502	-159.781	-21182.4	-143460	-7648.71	-1811.86	332.572	0
483	0	-0.000494124	0.000329891	0.000238467	0.0143834	0.0231426	0.010072	300	610	0	-0.000358464	-0.000442409	0.0028394	-0.188264	0.229656	0.0144689	300	200	0	10.6979	5.14035	-81.7943	2764.86	2571.72	-587.855	-279.559	166.197	0	9.83355	8.94517	-158.265	-21326.2	-143284	-7636.02	-1819.34	334.75	0	20.3624	14.1709	-244.65	-66986.6	-314693	-22240	-1286.3	273.806	0
483	1	-0.000261425	0.00020578	-4.7508e-05	-0.00798415	-0.0104596	0.00143961	300	610	0	-0.000367265	-0.000473234	0.00175819	-0.111479	0.13557	0.017555	300	200	0	10.7007	5.13525	-81.6142	2773.8	2550.34	-591.161	-279.751	166.013	0	9.47511	9.17627	-156.742	-21454.7	-143103	-7625.12	-1826.98	336.879	0
483	2	-9.64661e-05	0.000109887	-0.000206265	-0.0198925	-0.0285321	-0.00369524	300	610	0	-0.000328537	-0.000434536	0.00092693	-0.0540402	0.0653119	0.0172363	300	200	0	10.6903	5.14171	-81.4912	2784.24	2530.06	-594.885	-279.953	165.834	0	9.1433	9.42619	-155.373	-21549.5	-142924	-7617.15	-1833.88	338.695	0
483	3	9.87859e-06	4.16526e-05	-0.000272951	-0.0243675	-0.0355212	-0.00620697	300	610	0	-0.000267101	-0.000360479	0.000338482	-0.0145729	0.0171302	0.0149981	300	200	0	10.6632	5.16117	-81.4022	2789.59	2517.41	-599.865	-280.074	165.731	0	8.91717	9.62949	-154.276	-21605.2	-142762	-7616.18	-1839.37	340.042	0
483	4	6.98438e-05	-2.54508e-06	-0.00027875	-0.0240352	-0.0353046	-0.00691106	300	610	0	-0.000199933	-0.000274921	-4.02026e-05	0.00985638	-0.0126143	0.011923	300	200	0	10.6155	5.19109	-81.3362	2784.57	2514.47	-606.4	-280.085	165.765	0	8.82487	9.74562	-153.515	-21629.7	-142638	-7624.79	-1843.15	340.897	0
483	5	9.59938e-05	-2.76532e-05	-0.00024885	-0.0209786	-0.0309709	-0.00649191	300	610	0	-0.000137478	-0.000192952	-0.000253135	0.0227269	-0.028212	0.00873354	300	200	0	10.5489	5.22879	-81.2838	2767.56	2518.88	-613.258	-280.011	165.952	0	8.83381	9.77048	-153.091	-21633	-142568	-7641.93	-1845.26	341.308	0
483	6	9.95838e-05	-3.87921e-05	-0.000201989	-0.01672	-0.0247867	-0.00547692	300	610	0	-8.51782e-05	-0.00012282	-0.00034538	0.0274172	-0.0338163	0.00585847	300	200	0	10.469	5.273	-81.2227	2740.71	2527.44	-618.162	-279.883	166.257	0	8.88647	9.71921	-152.939	-21618.7	-142554	-7663.95	-1846.1	341.355	0
483	7	8.97751e-05	-4.05715e-05	-0.000150965	-0.012278	-0.0182759	-0.00424036	300	610	0	-4.49531e-05	-6.78534e-05	-0.000357239	0.0268451	-0.0330068	0.00350697	300	200	0	10.3837	5.32143	-81.1194	2708.61	2537.26	-619.047	-279.722	166.61	0	8.93976	9.60834	-152.923	-21584.5	-142595	-7686.82	-1846.46	341.146	0
483	8	7.34321e-05	-3.67574e-05	-0.000103629	-0.0082603	-0.0123535	-0.00302385	300	610	0	-1.64661e-05	-2.81607e-05	-0.000321465	0.0233155	-0.0286061	0.00173685	300	200	0	10.3059	5.36943	-80.9472	2676.78	2544.64	-615.043	-279.564	166.932	0	8.97397	9.45679	-152.863	-21526.3	-142682	-7707.45	-1847.39	340.821	0
483	9	5.52807e-05	-3.01821e-05	-6.40586e-05	-0.00496546	-0.00747562	-0.00196389	300	610	0	1.87573e-06	-1.98189e-06	-0.00026257	0.0185064	-0.0226654	0.000512042	300	200	0	10.2532	5.4126	-80.6969	2650.48	2545.13	-606.595	-279.461	167.155	0	8.97641	9.29238	-152.557	-21443.2	-142800	-7723.58	-1850.04	340.559	0
484	0	3.82537e-05	-2.28031e-05	-3.36699e-05	-0.00247908	-0.00377978	-0.00112032	300	610	0	1.21977e-05	1.33059e-05	-0.000197404	0.013535	-0.0165475	-0.000253211	300	200	0	10.2384	5.45007	-80.3683	2634.1	2535.7	-595.132	-279.449	167.225	0	8.93665	9.1465	-151.861	-21342.9	-142933	-7733.94	-1855.21	340.542	0	19.4483	14.7833	-230.539	-64728.7	-302973	-22429.9	-1314.19	280.771	0
484	1	2.39032e-05	-1.58419e-05	-1.21836e-05	-0.000753962	-0.00120421	-0.00050174	300	610	0	1.66781e-05	2.05093e-05	-0.000136401	0.00906293	-0.0110571	-0.000663005	300	200	0	10.2624	5.48359	-79.9665	2630.52	2516.92	-582.806	-279.525	167.105	0	8.86936	9.04092	-150.798	-21239.6	-143068	-7739.07	-1862.74	340.848	0
484	2	1.28025e-05	-9.95077e-06	1.62255e-06	0.000327787	0.000420192	-8.62659e-05	300	610	0	1.72657e-05	2.22057e-05	-8.50644e-05	0.0054112	-0.0065821	-0.00081957	300	200	0	10.316	5.51433	-79.5095	2639.44	2492.35	-571.734	-279.653	166.804	0	8.82202	8.98434	-149.521	-21144.7	-143198	-7740.64	-1871.71	341.416	0
484	3	4.89376e-06	-5.37728e-06	9.36698e-06	0.000910659	0.00130405	0.000162896	300	610	0	1.5545e-05	2.05335e-05	-4.54068e-05	0.00266648	-0.00322445	-0.000811873	300	200	0	10.3861	5.54165	-79.0272	2656.21	2466.56	-562.926	-279.789	166.389	0	8.84185	8.98201	-148.16	-21063.1	-143318	-7739.6	-1881.32	342.164	0
484	4	-2.36842e-07	-2.10663e-06	1.27029e-05	0.00113721	0.00165674	0.000286731	300	610	0	1.27023e-05	1.7124e-05	-1.7192e-05	0.000770486	-0.000909531	-0.000710653	300	200	0	10.4633	5.56337	-78.5561	2673.03	2444.28	-556.038	-279.885	165.973	0	8.94215	9.0449	-146.784	-20997.2	-143420	-7736.78	-1891.08	343.048	0
484	5	-3.15845e-06	2.49899e-08	1.31063e-05	0.00113188	0.001662	0.000323745	300	610	0	9.55349e-06	1.31221e-05	1.0799e-06	-0.000411478	0.000529874	-0.000567728	300	200	0	10.544	5.57732	-78.1241	2682.43	2429.88	-549.949	-279.897	165.665	0	9.09896	9.18758	-145.488	-20948.1	-143493	-7734.34	-1900.28	343.984	0
484	6	-4.46166e-06	1.24759e-06	1.17757e-05	0.000993868	0.00146687	0.000306427	300	610	0	6.60405e-06	9.2567e-06	1.14566e-05	-0.00104199	0.00129429	-0.000417866	300	200	0	10.6269	5.58355	-77.7309	2681.04	2425.18	-543.665	-279.8	165.509	0	9.2692	9.41154	-144.45	-20910.1	-143539	-7734.74	-1907.69	344.757	0
484	7	-4.67901e-06	1.80178e-06	9.60671e-06	0.000796024	0.0011798	0.000259937	300	610	0	4.1209e-06	5.93066e-06	1.60568e-05	-0.00128027	0.00157948	-0.000281883	300	200	0	10.7084	5.58606	-77.3568	2671.6	2429.09	-537.175	-279.599	165.464	0	9.4211	9.68645	-143.879	-20870.4	-143570	-7738.72	-1911.85	345.055	0
484	8	-4.24611e-06	1.9056e-06	7.21427e-06	0.000587367	0.000874079	0.000202216	300	610	0	2.20189e-06	3.31126e-06	1.67873e-05	-0.00126463	0.00155513	-0.000170091	300	200	0	10.7822	5.59087	-76.9992	2660.35	2439.68	-531.272	-279.315	165.45	0	9.5505	9.95358	-143.899	-20819.8	-143599	-7744.83	-1911.92	344.683	0
484	9	-3.49098e-06	1.73809e-06	4.97862e-06	0.00039737	0.000594094	0.00014492	300	610	0	8.36037e-07	1.41045e-06	1.52058e-05	-0.00110487	0.00135573	-8.55375e-05	300	200	0	10.8412	5.60178	-76.6837	2652.01	2454.93	-526.511	-278.986	165.416	0	9.65645	10.1501	-144.434	-20763.7	-143625	-7751.03	-1908.4	343.759	0
485	0	-2.6406e-06	1.43456e-06	3.09965e-06	0.000240755	0.000362286	9.46996e-05	300	610	0	-4.89402e-08	1.49418e-07	1.24836e-05	-0.000881279	0.00107944	-2.6725e-05	300	200	0	10.8809	5.61964	-76.4395	2648.07	2472.75	-523.103	-278.651	165.357	0	9.7167	10.2324	-145.269	-20715.9	-143642	-7757.04	-1902.79	342.603	0	19.4644	15.1678	-226.236	-63259.4	-300698	-22699.4	-1329.13	279.617	0
485	1	-1.83685e-06	1.08901e-06	1.64978e-06	0.000122005	0.000185814	5.45347e-05	300	610	0	-5.51924e-07	-5.93429e-07	9.43015e-06	-0.000647657	0.000791893	1.02756e-05	300	200	0	10.9024	5.64279	-76.2896	2648.28	2492.03	-521.761	-278.335	165.286	0	9.69987	10.1963	-146.225	-20682.5	-143649	-7763.63	-1896.39	341.444	0
485	2	-1.15573e-06	7.60495e-07	6.19478e-07	3.91834e-05	6.21973e-05	2.494e-05	300	610	0	-7.75312e-07	-9.49779e-07	6.55024e-06	-0.000436119	0.000532153	3.03241e-05	300	200	0	10.9099	5.66464	-76.2636	2651.5	2512.74	-523.663	-278.052	165.232	0	9.59113	10.0833	-147.226	-20659.1	-143648	-7771.01	-1889.7	340.323	0
485	3	-6.2633e-07	4.80947e-07	-4.67523e-08	-1.31066e-05	-1.62917e-05	4.95098e-06	300	610	0	-8.11313e-07	-1.04143e-06	4.11348e-06	-0.000262498	0.00031937	3.82356e-05	300	200	0	10.9039	5.67522	-76.3913	2655.99	2534.49	-529.528	-277.822	165.232	0	9.40097	9.94963	-148.216	-20640.8	-143635	-7779.15	-1883.09	339.262	0
485	4	-2.47276e-07	2.62879e-07	-4.24228e-07	-4.16082e-05	-5.94766e-05	-7.13201e-06	300	610	0	-7.35283e-07	-9.69953e-07	2.22203e-06	-0.000131379	0.000158953	3.82256e-05	300	200	0	10.8823	5.66745	-76.676	2660.28	2555.28	-539.218	-277.674	165.305	0	9.14503	9.82661	-149.093	-20629.7	-143602	-7787.46	-1877.17	338.368	0
485	5	1.43111e-10	1.06159e-07	-5.9068e-07	-5.30345e-05	-7.72147e-05	-1.32288e-05	300	610	0	-6.03905e-07	-8.13218e-07	8.69615e-07	-4.03276e-05	4.77699e-05	3.36625e-05	300	200	0	10.8452	5.64086	-77.0868	2663.74	2571.23	-551.921	-277.645	165.445	0	8.82635	9.71371	-149.762	-20629.9	-143546	-7793.15	-1872.49	337.751	0
485	6	1.4238e-07	3.3955e-09	-6.15957e-07	-5.3281e-05	-7.82074e-05	-1.5157e-05	300	610	0	-4.56368e-07	-6.26146e-07	-1.16365e-08	1.68304e-05	-2.18504e-05	2.70255e-05	300	200	0	10.7961	5.60021	-77.5796	2666.24	2577.18	-566.374	-277.78	165.632	0	8.45632	9.59543	-150.175	-20640.8	-143469	-7791.24	-1869.34	337.445	0
485	7	2.07184e-07	-5.60932e-08	-5.57053e-07	-4.70703e-05	-6.94538e-05	-1.44585e-05	300	610	0	-3.17132e-07	-4.43937e-07	-5.16926e-07	4.76869e-05	-5.92735e-05	1.99874e-05	300	200	0	10.7387	5.55234	-78.1217	2666.79	2568.56	-580.859	-278.121	165.864	0	8.08405	9.46534	-150.306	-20655.5	-143370	-7777.05	-1867.86	337.423	0
485	8	2.19742e-07	-8.36086e-08	-4.56771e-07	-3.78875e-05	-5.61403e-05	-1.23331e-05	300	610	0	-1.99267e-07	-2.86247e-07	-7.45812e-07	5.97424e-05	-7.37231e-05	1.35579e-05	300	200	0	10.6786	5.50457	-78.686	2664.01	2542.89	-593.44	-278.683	166.144	0	7.78999	9.33354	-150.158	-20666.2	-143260	-7749.41	-1868.06	337.629	0
485	9	2.00763e-07	-8.94603e-08	-3.44656e-07	-2.80907e-05	-4.17923e-05	-9.64066e-06	300	610	0	-1.07743e-07	-1.61455e-07	-7.88491e-07	5.95509e-05	-7.32413e-05	8.24474e-06	300	200	0	10.6234	5.46327	-79.2347	2658.24	2501.14	-602.862	-279.434	166.451	0	7.64601	9.2106	-149.814	-20668.4	-143162	-7712.02	-1869.59	337.96	0
486	0	1.65915e-07	-8.21589e-08	-2.39103e-07	-1.91089e-05	-2.85603e-05	-6.94324e-06	300	610	0	-4.22757e-08	-7.04566e-08	-7.19021e-07	5.23409e-05	-6.42321e-05	4.20698e-06	300	200	0	10.5766	5.43166	-79.7257	2651.47	2448.71	-608.93	-280.286	166.743	0	7.67675	9.10451	-149.434	-20659.1	-143102	-7670.65	-1871.63	338.249	0	19.4644	15.1678	-226.236	-63259.4	-300698	-22699.4	-1329.13	279.617	0
486	1	1.26098e-07	-6.81655e-08	-1.49908e-07	-1.16665e-05	-1.75474e-05	-4.56455e-06	300	610	0	4.05296e-10	-9.73655e-09	-5.93354e-07	4.19551e-05	-5.13941e-05	1.38389e-06	300	200	0	10.5354	5.40952	-80.1395	2645.5	2393.58	-612.133	-281.132	166.989	0	7.8505	9.02959	-149.196	-20637.8	-143097	-7629.01	-1873.12	338.326	0
486	2	8.81712e-08	-5.1993e-08	-8.07529e-08	-5.99659e-06	-9.12341e-06	-2.6527e-06	300	610	0	2.48964e-08	2.63354e-08	-4.50359e-07	3.09817e-05	-3.78855e-05	-4.04248e-07	300	200	0	10.4953	5.39484	-80.5006	2641.77	2343.98	-613.404	-281.883	167.183	0	8.10539	8.9962	-149.238	-20611.1	-143140	-7590.17	-1873.14	338.109	0
486	3	5.58528e-08	-3.64957e-08	-3.13641e-08	-2.02171e-06	-3.1923e-06	-1.23722e-06	300	610	0	3.60094e-08	4.39351e-08	-3.1445e-07	2.09787e-05	-2.56017e-05	-1.38414e-06	300	200	0	10.455	5.38565	-80.8719	2642.07	2308.11	-613.574	-282.46	167.33	0	8.38662	8.99787	-149.646	-20590.6	-143216	-7560.27	-1871.03	337.595	0
486	4	3.06123e-08	-2.32343e-08	7.71465e-10	5.04691e-07	5.98402e-07	-2.75877e-07	300	610	0	3.81056e-08	4.8816e-08	-1.98818e-07	1.27263e-05	-1.54868e-05	-1.78251e-06	300	200	0	10.4175	5.38205	-81.3141	2647.87	2292.87	-612.722	-282.802	167.437	0	8.65672	9.01907	-150.448	-20584.9	-143305	-7544.67	-1866.52	336.824	0
486	5	1.24505e-08	-1.28395e-08	1.91559e-08	1.89708e-06	2.70653e-06	3.09739e-07	300	610	0	3.47676e-08	4.58021e-08	-1.08632e-07	6.46427e-06	-7.82483e-06	-1.79903e-06	300	200	0	10.3885	5.38663	-81.8437	2659.22	2300.29	-610.517	-282.894	167.509	0	8.88877	9.04878	-151.579	-20597.4	-143388	-7541.7	-1859.97	335.886	0
486	6	5.23894e-10	-5.33225e-09	2.74421e-08	2.47145e-06	3.59591e-06	6.09512e-07	300	610	0	2.87033e-08	3.86085e-08	-4.38271e-08	2.09321e-06	-2.48664e-06	-1.59404e-06	300	200	0	10.3734	5.40249	-82.4247	2675.06	2325.59	-606.81	-282.785	167.545	0	9.07109	9.08537	-152.903	-20626.6	-143452	-7542.94	-1852.19	334.9	0
486	7	-6.39577e-09	-3.80194e-10	2.89345e-08	2.50703e-06	3.67854e-06	7.09197e-07	300	610	0	2.17944e-08	2.98695e-08	-1.34234e-09	-6.69505e-07	8.79031e-07	-1.28613e-06	300	200	0	10.3764	5.43251	-82.9961	2694.04	2359.65	-601.797	-282.569	167.54	0	9.2111	9.132	-154.246	-20667.4	-143493	-7539.63	-1844.29	333.99	0
486	8	-9.6117e-09	2.51233e-09	2.63429e-08	2.22859e-06	3.28747e-06	6.81957e-07	300	610	0	1.52238e-08	2.12838e-08	2.32444e-08	-2.17811e-06	2.70933e-06	-9.5576e-07	300	200	0	10.3982	5.47832	-83.4981	2714.57	2393.97	-596.127	-282.329	167.489	0	9.32488	9.18216	-155.402	-20713	-143514	-7528.99	-1837.5	333.287	0
486	9	-1.03148e-08	3.87585e-09	2.17121e-08	1.80279e-06	2.67068e-06	5.84989e-07	300	610	0	9.63087e-09	1.38098e-08	3.46092e-08	-2.7858e-06	3.43864e-06	-6.51862e-07	300	200	0	10.4354	5.53728	-83.8854	2734.66	2423.93	-590.539	-282.104	167.4	0	9.41846	9.21142	-156.182	-20756.5	-143522	-7515.95	-1832.94	332.899	0
487	0	-9.48919e-09	4.19771e-09	1.6461e-08	1.34304e-06	1.99764e-06	4.59492e-07	300	610	0	5.267e-09	7.8662e-09	3.70172e-08	-2.80305e-06	3.44798e-06	-3.99417e-07	300	200	0	10.4819	5.60148	-84.1327	2752.57	2447.88	-585.206	-281.905	167.283	0	9.47781	9.19429	-156.504	-20790.8	-143527	-7510.23	-1831.08	332.845	0	19.6358	14.6833	-238.766	-65771.8	-308910	-22191.5	-1293.78	275.466	0
487	1	-7.88319e-09	3.8823e-09	1.14793e-08	9.18583e-07	1.37251e-06	3.32554e-07	300	610	0	2.13002e-09	3.51106e-09	3.39882e-08	-2.47878e-06	3.04227e-06	-2.06652e-07	300	200	0	10.5316	5.65867	-84.239	2767.44	2464.6	-579.852	-281.743	167.148	0	9.48143	9.12934	-156.446	-20808.3	-143536	-7519.35	-1831.48	333.007	0
487	2	-6.01994e-09	3.23808e-09	7.24642e-09	5.65022e-07	8.4945e-07	2.19922e-07	300	610	0	7.24616e-11	5.88454e-10	2.81945e-08	-1.9968e-06	2.44629e-06	-7.11844e-08	300	200	0	10.5784	5.69394	-84.2248	2779.01	2473.18	-574.267	-281.636	167.005	0	9.41932	9.04292	-156.204	-20806.2	-143548	-7541.86	-1832.98	333.199	0
487	3	-4.23093e-09	2.48163e-09	3.94878e-09	2.94377e-07	4.47441e-07	1.28944e-07	300	610	0	-1.11917e-09	-1.16206e-09	2.15019e-08	-1.48162e-06	1.81197e-06	1.51902e-08	300	200	0	10.6177	5.69446	-84.1326	2786.67	2474.22	-568.223	-281.591	166.878	0	9.2982	8.97242	-155.991	-20791.9	-143556	-7570.09	-1834.29	333.289	0
487	4	-2.69791e-09	1.75083e-09	1.58201e-09	1.03672e-07	1.62959e-07	6.12629e-08	300	610	0	-1.67087e-09	-2.02997e-09	1.50904e-08	-1.00877e-06	1.23124e-06	6.30403e-08	300	200	0	10.6494	5.65608	-84.0232	2789.04	2469.74	-561.188	-281.607	166.806	0	9.13661	8.95133	-155.919	-20779.7	-143552	-7598.93	-1834.69	333.272	0
487	5	-1.49484e-09	1.12191e-09	3.26123e-11	-1.8334e-08	-2.00328e-08	1.50453e-08	300	610	0	-1.78886e-09	-2.28695e-09	9.60496e-09	-6.16635e-07	7.50549e-07	8.30358e-08	300	200	0	10.6779	5.58642	-83.9544	2785.43	2463.06	-552.834	-281.662	166.822	0	8.96292	9.00338	-155.972	-20782.3	-143530	-7628.5	-1834.23	333.244	0
487	6	-6.24906e-10	6.26559e-10	-8.62102e-10	-8.62958e-08	-1.22856e-07	-1.33213e-08	300	610	0	-1.64342e-09	-2.16205e-09	5.30594e-09	-3.17657e-07	3.84692e-07	8.46322e-08	300	200	0	10.7076	5.50067	-83.9488	2777.09	2458.16	-544.028	-281.718	166.919	0	8.81487	9.13612	-156.089	-20804.4	-143485	-7659.9	-1833.25	333.285	0
487	7	-5.02344e-11	2.67052e-10	-1.27374e-09	-1.15082e-07	-1.67327e-07	-2.80425e-08	300	610	0	-1.36387e-09	-1.83246e-09	2.20161e-09	-1.07887e-07	1.28477e-07	7.54599e-08	300	200	0	10.7381	5.41463	-83.9755	2765.47	2457.7	-536.729	-281.733	167.068	0	8.72149	9.33694	-156.255	-20840.1	-143421	-7692.07	-1831.87	333.372	0
487	8	2.86163e-10	2.85135e-11	-1.35854e-09	-1.17912e-07	-1.72946e-07	-3.31631e-08	300	610	0	-1.04053e-09	-1.42449e-09	1.5429e-10	2.55838e-08	-3.41516e-08	6.11895e-08	300	200	0	10.7653	5.34093	-83.9753	2750.71	2461.31	-532.609	-281.69	167.244	0	8.68358	9.58262	-156.545	-20874	-143352	-7723.23	-1829.72	333.342	0
487	9	4.45458e-10	-1.12034e-10	-1.24533e-09	-1.05481e-07	-1.55557e-07	-3.21533e-08	300	610	0	-7.30566e-10	-1.02009e-09	-1.04122e-09	9.92727e-08	-1.23583e-07	4.56894e-08	300	200	0	10.7873	5.2881	-83.9119	2732.93	2465.27	-532.01	-281.621	167.431	0	8.68174	9.8506	-157.086	-20887.2	-143299	-7753.04	-1826.23	332.966	0
488	0	4.83934e-10	-1.79485e-10	-1.03176e-09	-8.57578e-08	-1.27013e-07	-2.77393e-08	300	610	0	-4.65252e-10	-6.6596e-10	-1.60444e-09	1.29804e-07	-1.60268e-07	3.13303e-08	300	200	0	10.8063	5.2598	-83.803	2713.48	2464.37	-534.494	-281.593	167.621	0	8.69313	10.1136	-157.973	-20867.4	-143283	-7781.49	-1821.01	332.094	0	19.9643	14.8792	-239.995	-65921.7	-309736	-22725.9	-1290.6	274.68	0
488	1	4.4836e-10	-1.96866e-10	-7.85962e-10	-6.41934e-08	-9.54583e-08	-2.18942e-08	300	610	0	-2.57239e-10	-3.82953e-10	-1.73697e-09	1.31883e-07	-1.62252e-07	1.93391e-08	300	200	0	10.8238	5.25565	-83.7041	2694.14	2456.02	-540.082	-281.658	167.814	0	8.70311	10.3329	-159.163	-20815.4	-143310	-7807.41	-1814.4	330.781	0
488	2	3.7445e-10	-1.83389e-10	-5.50932e-10	-4.41415e-08	-6.59349e-08	-1.59232e-08	300	610	0	-1.06973e-10	-1.74581e-10	-1.60608e-09	1.17354e-07	-1.44048e-07	1.01391e-08	300	200	0	10.8373	5.2732	-83.662	2676.51	2443.32	-549.071	-281.795	168.008	0	8.7135	10.4688	-160.442	-20739.7	-143362	-7828.72	-1807.54	329.266	0
488	3	2.87312e-10	-1.53775e-10	-3.50115e-10	-2.73499e-08	-4.10994e-08	-1.05917e-08	300	610	0	-7.82302e-12	-3.39624e-11	-1.33934e-09	9.5009e-08	-1.16408e-07	3.64068e-09	300	200	0	10.8432	5.30649	-83.6919	2662.4	2433.63	-560.796	-281.922	168.188	0	8.73536	10.4932	-161.509	-20647.6	-143407	-7842.21	-1801.92	327.842	0
488	4	2.02957e-10	-1.18415e-10	-1.92913e-10	-1.44347e-08	-2.192e-08	-6.26361e-09	300	610	0	5.0116e-11	5.09356e-11	-1.0263e-09	7.08344e-08	-8.66371e-08	-5.2965e-10	300	200	0	10.8411	5.34385	-83.7898	2654.1	2434.1	-573.468	-281.95	168.324	0	8.77765	10.3971	-162.087	-20548.3	-143413	-7844.8	-1798.79	326.773	0
488	5	1.30259e-10	-8.39665e-11	-7.95298e-11	-5.28812e-09	-8.27945e-09	-3.02836e-09	300	610	0	7.7453e-11	9.36749e-11	-7.23949e-10	4.84899e-08	-5.91911e-08	-2.86424e-09	300	200	0	10.8341	5.37241	-83.931	2653.06	2447.39	-584.769	-281.84	168.39	0	8.84455	10.1898	-162.025	-20460	-143367	-7836.98	-1798.85	326.277	0
488	6	7.29316e-11	-5.41494e-11	-4.85775e-12	6.01188e-10	5.50346e-10	-8.07198e-10	300	610	0	8.39361e-11	1.0708e-10	-4.63802e-10	2.98617e-08	-3.63539e-08	-3.86502e-09	300	200	0	10.8256	5.38529	-84.0619	2658.59	2471.41	-592.398	-281.6	168.373	0	8.93225	9.89768	-161.332	-20405.7	-143278	-7823.02	-1802.09	326.483	0
488	7	3.12756e-11	-3.05501e-11	3.86542e-11	3.91558e-09	5.56143e-09	5.66102e-10	300	610	0	7.76563e-11	1.0202e-10	-2.58933e-10	1.55911e-08	-1.88894e-08	-3.97962e-09	300	200	0	10.8195	5.38288	-84.1207	2668.55	2502.34	-594.829	-281.253	168.277	0	9.03147	9.56155	-160.125	-20402.2	-143168	-7806.89	-1808.1	327.415	0
488	8	3.59665e-12	-1.33393e-11	5.90629e-11	5.35436e-09	7.7795e-09	1.28819e-09	300	610	0	6.47871e-11	8.69477e-11	-1.10272e-10	5.52736e-09	-6.596e-09	-3.57103e-09	300	200	0	10.819	5.36891	-84.067	2680.17	2536.12	-591.623	-280.832	168.119	0	9.13842	9.23273	-158.538	-20451.5	-143065	-7789.61	-1816.4	329	0
488	9	-1.27462e-11	-1.85351e-12	6.37551e-11	5.54321e-09	8.12727e-09	1.54977e-09	300	610	0	4.96637e-11	6.79155e-11	-1.16521e-11	-9.17799e-10	1.25849e-09	-2.91036e-09	300	200	0	10.8206	5.34723	-83.8909	2690.65	2568.24	-582.996	-280.386	167.927	0	9.25297	8.96691	-156.712	-20535.8	-142994	-7771.28	-1826.46	331.041	0
489	0	-2.06229e-11	4.97122e-12	5.88517e-11	4.9909e-09	7.35825e-09	1.51539e-09	300	610	0	3.50473e-11	4.88757e-11	4.64388e-11	-4.51403e-09	5.6244e-09	-2.18352e-09	300	200	0	10.818	5.32139	-83.6079	2698.04	2593.88	-569.8	-279.976	167.73	0	9.36587	8.80642	-154.83	-20621.4	-142967	-7753.22	-1837.38	333.188	0	19.9643	14.8792	-239.995	-65921.7	-309736	-22725.9	-1290.6	274.68	0
489	1	-2.26928e-11	8.30241e-12	4.90159e-11	4.07831e-09	6.03881e-09	1.31496e-09	300	610	0	2.24651e-11	3.21015e-11	7.43016e-11	-6.04349e-09	7.46401e-09	-1.50529e-09	300	200	0	10.8113	5.29557	-83.2447	2701.5	2607.6	-553.825	-279.675	167.547	0	9.46354	8.75648	-153.059	-20675.8	-142977	-7737.07	-1848.13	335.083	0
489	2	-2.11774e-11	9.22783e-12	3.75169e-11	3.06738e-09	4.56022e-09	1.04294e-09	300	610	0	1.25525e-11	1.86299e-11	8.14627e-11	-6.20233e-09	7.6318e-09	-9.35872e-10	300	200	0	10.8068	5.27578	-82.8226	2701.23	2604.82	-537.132	-279.549	167.385	0	9.54554	8.79045	-151.466	-20685.7	-143002	-7724.54	-1858.12	336.57	0
489	3	-1.77812e-11	8.65971e-12	2.64325e-11	2.12043e-09	3.16641e-09	7.62198e-10	300	610	0	5.35672e-12	8.66317e-12	7.58676e-11	-5.55418e-09	6.81837e-09	-4.96906e-10	300	200	0	10.8088	5.26906	-82.3493	2698.33	2584.21	-521.051	-279.619	167.233	0	9.62177	8.87803	-150.046	-20660	-143016	-7719.04	-1867.15	337.691	0
489	4	-1.37086e-11	7.30062e-12	1.69081e-11	1.32318e-09	1.98752e-09	5.09913e-10	300	610	0	5.80816e-13	1.89995e-12	6.36054e-11	-4.51932e-09	5.53777e-09	-1.85278e-10	300	200	0	10.8161	5.28073	-81.8282	2694.66	2547.07	-506.301	-279.873	167.069	0	9.69438	8.99881	-148.839	-20616.5	-143008	-7724.98	-1874.82	338.516	0
489	5	-9.73266e-12	5.64879e-12	9.41621e-12	7.07038e-10	1.07275e-09	3.04066e-10	300	610	0	-2.23434e-12	-2.2151e-12	4.89718e-11	-3.38552e-09	4.14124e-09	1.59829e-11	300	200	0	10.8239	5.31256	-81.2756	2692.34	2495.35	-493.877	-280.298	166.874	0	9.75966	9.13198	-147.921	-20568.1	-142985	-7743.64	-1880.63	339.048	0
489	6	-6.28629e-12	4.02559e-12	3.98607e-12	2.68491e-10	4.18909e-10	1.49462e-10	300	610	0	-3.58653e-12	-4.31695e-12	3.47196e-11	-2.33e-09	2.84457e-09	1.29792e-10	300	200	0	10.8279	5.3619	-80.7236	2692.52	2433.39	-485.823	-280.855	166.645	0	9.82187	9.2402	-147.343	-20522.5	-142969	-7770.05	-1884.32	339.284	0
489	7	-3.55532e-12	2.61238e-12	3.88766e-13	-1.56631e-11	-6.96401e-12	4.27527e-11	300	610	0	-3.93637e-12	-5.01073e-12	2.23858e-11	-1.44533e-09	1.7599e-09	1.79753e-10	300	200	0	10.8257	5.4216	-80.2065	2695.66	2370.39	-484.805	-281.446	166.391	0	9.88724	9.27944	-147.117	-20489.3	-142982	-7796.25	-1885.89	339.272	0
489	8	-1.56126e-12	1.48839e-12	-1.72586e-12	-1.7717e-10	-2.5099e-10	-2.36972e-11	300	610	0	-3.6682e-12	-4.81221e-12	1.26255e-11	-7.64368e-10	9.26444e-10	1.87047e-10	300	200	0	10.8174	5.48212	-79.7513	2702.74	2317.75	-491.844	-281.938	166.11	0	9.94973	9.23689	-147.23	-20477.4	-143029	-7817.74	-1885.47	339.085	0
489	9	-2.28631e-13	6.64696e-13	-2.7359e-12	-2.48906e-10	-3.61369e-10	-5.90773e-11	300	610	0	-3.07667e-12	-4.12434e-12	5.50855e-12	-2.81717e-10	3.36792e-10	1.6894e-10	300	200	0	10.8073	5.53504	-79.3694	2714.83	2282.62	-504.581	-282.241	165.795	0	9.98838	9.14658	-147.603	-20486.5	-143098	-7836.07	-1883.48	338.794	0
490	0	5.64824e-13	1.11865e-13	-2.99044e-12	-2.60475e-10	-3.81747e-10	-7.23757e-11	300	610	0	-2.36975e-12	-3.23712e-12	7.59889e-13	2.93717e-11	-4.2383e-11	1.38387e-10	300	200	0	10.8021	5.57519	-79.0458	2731.17	2265.29	-518.673	-282.342	165.448	0	9.97563	9.05946	-148.062	-20505.3	-143160	-7856.6	-1880.9	338.492	0	20.0822	14.6992	-225.455	-62685.8	-299644	-22545.7	-1329.06	278.041	0
490	1	9.53681e-13	-2.19323e-13	-2.78025e-12	-2.36071e-10	-3.4795e-10	-7.13926e-11	300	610	0	-1.68078e-12	-2.34107e-12	-2.06096e-12	2.04731e-10	-2.55337e-10	1.04322e-10	300	200	0	10.8065	5.60105	-78.7461	2749.04	2262.53	-530.695	-282.268	165.09	0	9.89394	9.01155	-148.4	-20518.5	-143185	-7883.28	-1878.85	338.265	0
490	2	1.06355e-12	-3.83591e-13	-2.32793e-12	-1.93894e-10	-2.87034e-10	-6.23156e-11	300	610	0	-1.08426e-12	-1.54676e-12	-3.43709e-12	2.81144e-10	-3.47333e-10	7.22979e-11	300	200	0	10.8216	5.61379	-78.4333	2765.82	2271.48	-539.865	-282.039	164.737	0	9.73964	9.01642	-148.485	-20511.7	-143155	-7914.39	-1878.11	338.14	0
490	3	9.99921e-13	-4.32304e-13	-1.79031e-12	-1.46528e-10	-2.17788e-10	-4.96672e-11	300	610	0	-6.12018e-13	-9.05667e-13	-3.81851e-12	2.91559e-10	-3.58815e-10	4.52661e-11	300	200	0	10.8459	5.61701	-78.0786	2780.52	2290.68	-547.942	-281.662	164.388	0	9.5123	9.06118	-148.285	-20476.7	-143081	-7943.92	-1878.91	338.091	0
490	4	8.4412e-13	-4.0877e-13	-1.26776e-12	-1.01825e-10	-1.5201e-10	-3.64734e-11	300	610	0	-2.67535e-13	-4.29089e-13	-3.58255e-12	2.62786e-10	-3.22637e-10	2.43273e-11	300	200	0	10.8738	5.61633	-77.6767	2793.4	2318.64	-557.592	-281.15	164.038	0	9.22043	9.1087	-147.87	-20417	-142988	-7966.99	-1880.98	338.074	0
490	5	6.53902e-13	-3.46503e-13	-8.16173e-13	-6.39824e-11	-9.60668e-11	-2.4539e-11	300	610	0	-3.75776e-14	-1.03922e-13	-3.01975e-12	2.14912e-10	-2.6337e-10	9.38805e-12	300	200	0	10.8972	5.61706	-77.2612	2805.16	2351.83	-570.285	-280.56	163.693	0	8.89483	9.12379	-147.392	-20344.4	-142904	-7981.8	-1883.55	338.029	0
490	6	4.66574e-13	-2.69391e-13	-4.59222e-13	-3.45967e-11	-5.24488e-11	-1.47517e-11	300	610	0	9.91172e-14	9.54237e-14	-2.33614e-12	1.61764e-10	-1.97894e-10	-3.20569e-13	300	200	0	10.9104	5.62264	-76.8931	2816.16	2384.43	-585.312	-279.99	163.376	0	8.58539	9.10156	-146.998	-20273.2	-142854	-7987.32	-1885.81	337.915	0
490	7	3.03243e-13	-1.92937e-13	-1.99242e-13	-1.35765e-11	-2.11174e-11	-7.3657e-12	300	610	0	1.65893e-13	1.98661e-13	-1.66457e-12	1.1192e-10	-1.36655e-10	-5.86433e-12	300	200	0	10.915	5.63463	-76.6274	2825.12	2410.72	-600.722	-279.54	163.132	0	8.35472	9.06491	-146.758	-20215.1	-142848	-7982.3	-1887.36	337.745	0
490	8	1.73181e-13	-1.25977e-13	-2.60115e-14	1.2774e-13	-5.85606e-13	-2.24092e-12	300	610	0	1.84507e-13	2.34332e-13	-1.07999e-12	6.99187e-11	-8.51523e-11	-8.35255e-12	300	200	0	10.9169	5.65137	-76.4877	2828.47	2428.33	-615.25	-279.252	163.021	0	8.2588	9.0418	-146.662	-20174	-142884	-7966.46	-1888.24	337.554	0
490	9	7.7754e-14	-7.24584e-14	7.66889e-14	7.99178e-12	1.1289e-11	9.72746e-13	300	610	0	1.73211e-13	2.26903e-13	-6.15126e-13	3.74338e-11	-4.53886e-11	-8.78732e-12	300	200	0	10.917	5.66669	-76.4618	2822.48	2439.21	-628.864	-279.099	163.086	0	8.3079	9.0507	-146.664	-20148.1	-142939	-7941.22	-1888.6	337.376	0
491	0	1.36181e-14	-3.30491e-14	1.26593e-13	1.15604e-11	1.67704e-11	2.70447e-12	300	610	0	1.46066e-13	1.95579e-13	-2.74512e-13	1.42935e-11	-1.7115e-11	-7.98962e-12	300	200	0	10.9095	5.67221	-76.5185	2805.97	2447.43	-641.503	-279.015	163.329	0	8.46355	9.10059	-146.713	-20134.2	-142983	-7909.69	-1888.57	337.235	0	20.0822	14.6992	-225.455	-62685.8	-299644	-22545.7	-1329.06	278.041	0
491	1	-2.48806e-14	-6.45031e-15	1.40193e-13	1.22339e-11	1.79224e-11	3.37769e-12	300	610	0	1.13044e-13	1.54251e-13	-4.59469e-14	-7.15137e-13	1.18147e-12	-6.57842e-12	300	200	0	10.8884	5.66264	-76.6246	2780.23	2456.47	-652.576	-278.942	163.716	0	8.67742	9.19188	-146.795	-20131	-143002	-7875.14	-1888.16	337.137	0
491	2	-4.40491e-14	9.61171e-15	1.31297e-13	1.11625e-11	1.6448e-11	3.36205e-12	300	610	0	8.05799e-14	1.12099e-13	9.0945e-14	-9.25913e-12	1.15602e-11	-4.98274e-12	300	200	0	10.8548	5.63926	-76.7548	2747.92	2468.25	-661.786	-278.842	164.199	0	8.9094	9.30696	-146.95	-20144.7	-143005	-7839.54	-1887.16	337.085	0
491	3	-4.98182e-14	1.77006e-14	1.10529e-13	9.21569e-12	1.36393e-11	2.95222e-12	300	610	0	5.23077e-14	7.44988e-14	1.58808e-13	-1.30676e-11	1.61492e-11	-3.47123e-12	300	200	0	10.8167	5.60851	-76.8993	2713.68	2483.12	-669.297	-278.709	164.711	0	9.12076	9.40985	-147.203	-20186.7	-143001	-7804.16	-1885.45	337.135	0
491	4	-4.71957e-14	2.0241e-14	8.54104e-14	6.99762e-12	1.03983e-11	2.36461e-12	300	610	0	2.98162e-14	4.39983e-14	1.78892e-13	-1.36993e-11	1.68623e-11	-2.18833e-12	300	200	0	10.7831	5.57796	-77.0709	2684.29	2499.21	-675.185	-278.573	165.171	0	9.27636	9.46845	-147.503	-20263.1	-142989	-7770.85	-1883.4	337.374	0
491	5	-4.00609e-14	1.92884e-14	6.07853e-14	4.88804e-12	7.29509e-12	1.74484e-12	300	610	0	1.33298e-14	2.12163e-14	1.69111e-13	-1.24292e-11	1.52618e-11	-1.18982e-12	300	200	0	10.7563	5.55259	-77.2988	2665.67	2512.98	-679.43	-278.49	165.515	0	9.3573	9.46945	-147.789	-20368.3	-142967	-7742.75	-1881.37	337.82	0
491	6	-3.11825e-14	1.6441e-14	3.938e-14	3.09236e-12	4.64116e-12	1.18047e-12	300	610	0	2.26169e-15	5.58824e-15	1.43325e-13	-1.02171e-11	1.25221e-11	-4.73868e-13	300	200	0	10.7322	5.53208	-77.6131	2659	2521.51	-682.516	-278.512	165.74	0	9.36938	9.41367	-148.105	-20489.9	-142937	-7723.15	-1879.11	338.347	0
491	7	-2.23601e-14	1.28437e-14	2.23779e-14	1.69124e-12	2.56194e-12	7.15249e-13	300	610	0	-4.37158e-15	-4.06339e-15	1.11412e-13	-7.72707e-12	9.4539e-12	-5.73476e-15	300	200	0	10.7077	5.51148	-78.0361	2660.69	2523.4	-685.37	-278.664	165.904	0	9.33949	9.31115	-148.56	-20615.4	-142912	-7712.88	-1875.98	338.768	0
491	8	-1.46218e-14	9.24415e-15	9.93448e-15	6.8403e-13	1.06104e-12	3.62492e-13	300	610	0	-7.66419e-15	-9.12815e-15	7.97799e-14	-5.37419e-12	6.5627e-12	2.64103e-13	300	200	0	10.6848	5.48719	-78.5729	2665.97	2517.64	-688.216	-278.958	166.07	0	9.31016	9.1815	-149.19	-20733.4	-142911	-7710.68	-1871.91	338.974	0
491	9	-8.42933e-15	6.07245e-15	1.59569e-15	2.33791e-14	7.1594e-14	1.16455e-13	300	610	0	-8.64351e-15	-1.09518e-14	5.20813e-14	-3.38066e-12	4.11797e-12	3.87759e-13	300	200	0	10.6694	5.46207	-79.2045	2671.74	2504.28	-690.114	-279.382	166.268	0	9.331	9.05364	-149.916	-20833.5	-142947	-7716.04	-1867.51	338.968	0
492	0	-3.86399e-15	3.52488e-15	-3.38895e-15	-3.59251e-13	-5.05825e-13	-3.8888e-14	300	610	0	-8.17605e-15	-1.06946e-14	2.99466e-14	-1.83141e-12	2.2214e-12	4.12624e-13	300	200	0	10.6685	5.44434	-79.9061	2676.26	2486.76	-690.044	-279.879	166.507	0	9.42864	8.95486	-150.671	-20905.1	-143028	-7727.91	-1863.27	338.746	0	20.3441	14.7646	-230.125	-63933.8	-302864	-22653.5	-1316.08	277.822	0
492	1	-7.78456e-16	1.6399e-15	-5.85083e-15	-5.36412e-13	-7.77507e-13	-1.23566e-13	300	610	0	-6.9325e-15	-9.27168e-15	1.36498e-14	-7.22323e-13	8.6612e-13	3.77726e-13	300	200	0	10.6836	5.4421	-80.6546	2678.23	2469.46	-687.713	-280.382	166.794	0	9.58603	8.89962	-151.458	-20933.9	-143149	-7741.76	-1859.14	338.216	0
492	2	1.08839e-15	3.60616e-16	-6.56872e-15	-5.74318e-13	-8.41012e-13	-1.5752e-13	300	610	0	-5.39098e-15	-7.34814e-15	2.65259e-15	1.468e-15	-1.63636e-14	3.12626e-13	300	200	0	10.7087	5.45826	-81.4032	2676.85	2452.66	-682.953	-280.87	167.116	0	9.76784	8.90077	-152.247	-20907	-143291	-7751.59	-1855.17	337.323	0
492	3	2.03197e-15	-4.17908e-16	-6.19832e-15	-5.27639e-13	-7.77254e-13	-1.58262e-13	300	610	0	-3.86195e-15	-5.36611e-15	-3.98655e-15	4.17438e-13	-5.21798e-13	2.37924e-13	300	200	0	10.7345	5.4886	-82.0856	2672.34	2432.78	-675.091	-281.363	167.444	0	9.95082	8.97369	-152.879	-20824.5	-143424	-7754.45	-1852.15	336.216	0
492	4	2.33222e-15	-8.15696e-16	-5.24636e-15	-4.37893e-13	-6.47929e-13	-1.39819e-13	300	610	0	-2.52239e-15	-3.58677e-15	-7.32844e-15	6.06831e-13	-7.50187e-13	1.66608e-13	300	200	0	10.7535	5.52408	-82.6589	2665.64	2407.47	-663.449	-281.875	167.751	0	10.1171	9.11432	-153.157	-20704.2	-143521	-7752.85	-1851.08	335.183	0
492	5	2.22679e-15	-9.47153e-16	-4.07353e-15	-3.34085e-13	-4.96323e-13	-1.12546e-13	300	610	0	-1.45147e-15	-2.1361e-15	-8.37613e-15	6.43374e-13	-7.92058e-13	1.0574e-13	300	200	0	10.7614	5.55603	-83.1176	2657.58	2379.35	-648.156	-282.374	168.026	0	10.2418	9.29086	-153.033	-20574.2	-143572	-7753.61	-1852.17	334.443	0
492	6	1.90068e-15	-9.0981e-16	-2.91355e-15	-2.3457e-13	-3.49984e-13	-8.34464e-14	300	610	0	-6.62697e-16	-1.04736e-15	-7.97985e-15	5.87677e-13	-7.21699e-13	5.81378e-14	300	200	0	10.7574	5.58079	-83.4744	2648.29	2355.42	-630.872	-282.783	168.274	0	10.3011	9.45677	-152.642	-20460.1	-143577	-7764.2	-1854.61	334.039	0
492	7	1.48658e-15	-7.79868e-16	-1.89924e-15	-1.49387e-13	-2.24118e-13	-5.67669e-14	300	610	0	-1.30179e-16	-2.96516e-16	-6.80061e-15	4.85589e-13	-5.95201e-13	2.38371e-14	300	200	0	10.7442	5.6002	-83.748	2637.83	2342.47	-614.878	-283.03	168.503	0	10.282	9.5631	-152.202	-20377.8	-143539	-7789.39	-1857.08	333.887	0
492	8	1.07125e-15	-6.12177e-16	-1.08963e-15	-8.25997e-14	-1.25032e-13	-3.46595e-14	300	610	0	1.91513e-16	1.70536e-16	-5.31181e-15	3.68999e-13	-4.51508e-13	1.27388e-15	300	200	0	10.7251	5.6173	-83.9649	2627.37	2342.25	-603.623	-283.104	168.709	0	10.1807	9.57056	-151.901	-20334.1	-143459	-7830.07	-1858.42	333.864	0
492	9	7.04739e-16	-4.42777e-16	-4.94232e-16	-3.43526e-14	-5.31546e-14	-1.78165e-14	300	610	0	3.53638e-16	4.18735e-16	-3.82251e-15	2.57971e-13	-3.15061e-13	-1.18507e-14	300	200	0	10.7027	5.63161	-84.1602	2618.99	2351.56	-598.914	-283.059	168.881	0	10.0019	9.46525	-151.838	-20326.9	-143336	-7883.32	-1858.01	333.872	0
493	0	4.0999e-16	-2.92589e-16	-9.29819e-17	-2.51716e-15	-5.49145e-15	-6.00839e-15	300	610	0	4.04689e-16	5.11514e-16	-2.5105e-15	1.63379e-13	-1.99047e-13	-1.79839e-14	300	200	0	10.6793	5.638	-84.3646	2613.98	2366.3	-600.332	-282.952	169.016	0	9.76526	9.26799	-152.026	-20348.9	-143175	-7940.94	-1855.78	333.852	0	20.1438	14.6974	-240.17	-65806.2	-309252	-22707.7	-1287.64	273.998	0
493	1	1.91642e-16	-1.71355e-16	1.48803e-16	1.60868e-14	2.25673e-14	1.49703e-15	300	610	0	3.85791e-16	5.03872e-16	-1.45685e-15	8.95142e-14	-1.08613e-13	-1.9366e-14	300	200	0	10.6592	5.62996	-84.5843	2612.33	2383.78	-605.701	-282.818	169.116	0	9.5111	9.02597	-152.458	-20392.5	-142990	-7989.25	-1851.89	333.758	0
493	2	4.32538e-17	-8.12213e-17	2.70077e-16	2.48652e-14	3.60091e-14	5.63379e-15	300	610	0	3.28931e-16	4.39404e-16	-6.77352e-16	3.63733e-14	-4.36688e-14	-1.78517e-14	300	200	0	10.6463	5.60456	-84.8017	2614.12	2402.31	-612.117	-282.671	169.174	0	9.29044	8.79661	-153.168	-20446.8	-142811	-8015.78	-1846.39	333.493	0
493	3	-4.72189e-17	-1.97153e-17	3.07604e-16	2.69478e-14	3.94443e-14	7.34054e-15	300	610	0	2.57021e-16	3.4995e-16	-1.48424e-16	1.4832e-15	-1.12251e-15	-1.48527e-14	300	200	0	10.6421	5.56381	-84.9951	2620.92	2420.19	-617.351	-282.526	169.164	0	9.14257	8.63364	-154.185	-20496.4	-142672	-8016.51	-1839.33	332.934	0
493	4	-9.36067e-17	1.79983e-17	2.92505e-16	2.49323e-14	3.67166e-14	7.44666e-15	300	610	0	1.85034e-16	2.56796e-16	1.7338e-16	-1.87537e-14	2.34733e-14	-1.13576e-14	300	200	0	10.6449	5.51202	-85.1432	2634.65	2435.68	-620.986	-282.393	169.056	0	9.08663	8.57322	-155.473	-20531.2	-142599	-7994.4	-1831.19	332.057	0
493	5	-1.09117e-16	3.75359e-17	2.48951e-16	2.0801e-14	3.07708e-14	6.61985e-15	300	610	0	1.21584e-16	1.7262e-16	3.3773e-16	-2.81531e-14	3.48162e-14	-7.994e-15	300	200	0	10.6531	5.45278	-85.2167	2655.34	2448.57	-624.061	-282.267	168.84	0	9.12956	8.62819	-156.891	-20551.5	-142602	-7954.88	-1822.93	330.992	0
493	6	-1.05025e-16	4.42938e-17	1.94228e-16	1.59457e-14	2.36836e-14	5.35522e-15	300	610	0	7.06073e-17	1.03642e-16	3.91958e-16	-3.02007e-14	3.71868e-14	-5.107e-15	300	200	0	10.6633	5.38794	-85.1868	2680.67	2461.12	-627.735	-282.109	168.532	0	9.25645	8.79114	-158.184	-20562.4	-142682	-7904.65	-1816	329.99	0
493	7	-9.01511e-17	4.28984e-17	1.39608e-16	1.1253e-14	1.67851e-14	3.98964e-15	300	610	0	3.28801e-17	5.16268e-17	3.76405e-16	-2.77773e-14	3.41161e-14	-2.83823e-15	300	200	0	10.6678	5.31949	-85.0392	2707.65	2475.71	-632.674	-281.887	168.16	0	9.41613	9.03772	-159.066	-20566.2	-142822	-7851.17	-1811.88	329.294	0
493	8	-7.08509e-17	3.69815e-17	9.15593e-17	7.21325e-15	1.08176e-14	2.72884e-15	300	610	0	7.26868e-18	1.55652e-17	3.22586e-16	-2.30722e-14	2.82832e-14	-1.19541e-15	300	200	0	10.6601	5.25272	-84.7822	2733.82	2492.48	-639.134	-281.601	167.755	0	9.5451	9.32892	-159.376	-20559.7	-142995	-7802.67	-1811.22	329.001	0
493	9	-5.1307e-17	2.91705e-17	5.30176e-17	4.03062e-15	6.09686e-15	1.67859e-15	300	610	0	-8.32325e-18	-7.02424e-18	2.53182e-16	-1.76162e-14	2.15575e-14	-1.08343e-16	300	200	0	10.6425	5.19617	-84.4477	2757.48	2509.06	-646.972	-281.289	167.347	0	9.60909	9.61391	-159.142	-20538.2	-143173	-7766.87	-1813.66	329.056	0
494	0	-3.39531e-17	2.12017e-17	2.45369e-17	1.72021e-15	2.65576e-15	8.74617e-16	300	610	0	-1.62955e-17	-1.91746e-17	1.83093e-16	-1.2379e-14	1.51203e-14	5.29583e-16	300	200	0	10.6244	5.15793	-84.0734	2778.1	2520.62	-655.559	-281.019	166.956	0	9.6096	9.84351	-158.502	-20502.5	-143335	-7747.45	-1818.31	329.352	0	20.1438	14.6974	-240.17	-65806.2	-309252	-22707.7	-1287.64	273.998	0
494	1	-1.99274e-17	1.40922e-17	5.23655e-18	1.86741e-16	3.60665e-16	3.08097e-16	300	610	0	-1.89363e-17	-2.38744e-17	1.20965e-16	-7.89196e-15	9.61653e-15	8.3322e-16	300	200	0	10.6139	5.14239	-83.6799	2796.01	2521.08	-663.688	-280.872	166.587	0	9.55714	9.99206	-157.616	-20460.2	-143468	-7743.18	-1824.24	329.81	0
494	2	-9.4875e-18	8.32447e-18	-6.48457e-18	-7.17191e-16	-1.0019e-15	-5.43579e-17	300	610	0	-1.8197e-17	-2.37301e-17	7.08232e-17	-4.37122e-15	5.3056e-15	9.08455e-16	300	200	0	10.6147	5.1501	-83.2781	2811.05	2506.1	-669.807	-280.907	166.245	0	9.44999	10.0654	-156.627	-20421.9	-143565	-7750.47	-1830.6	330.386	0
494	3	-2.35389e-18	4.01582e-18	-1.24505e-17	-1.1514e-15	-1.66586e-15	-2.56271e-16	300	610	0	-1.56024e-17	-2.08179e-17	3.35499e-17	-1.8258e-15	2.19446e-15	8.43402e-16	300	200	0	10.628	5.17845	-82.8885	2821.01	2475.59	-673.04	-281.134	165.966	0	9.2816	10.0885	-155.66	-20398.6	-143627	-7766.11	-1836.69	331.046	0
494	4	2.02823e-18	1.05977e-18	-1.43962e-17	-1.26378e-15	-1.84899e-15	-3.41807e-16	300	610	0	-1.22504e-17	-1.66615e-17	8.11963e-18	-1.44631e-16	1.44076e-16	7.05444e-16	300	200	0	10.6567	5.22247	-82.5463	2821.8	2434.39	-674.013	-281.509	165.816	0	9.05717	10.0821	-154.809	-20395.6	-143663	-7788.03	-1842	331.747	0
494	5	4.30592e-18	-7.66169e-19	-1.37985e-17	-1.17771e-15	-1.73384e-15	-3.50234e-16	300	610	0	-8.86262e-18	-1.22853e-17	-7.46962e-18	8.39204e-16	-1.05197e-15	5.42019e-16	300	200	0	10.7047	5.27671	-82.2954	2811.22	2390.68	-674.127	-281.95	165.84	0	8.79179	10.0442	-154.099	-20410.2	-143681	-7812.3	-1846.39	332.448	0
494	6	5.10211e-18	-1.72465e-18	-1.18098e-17	-9.87815e-16	-1.46091e-15	-3.13323e-16	300	610	0	-5.85817e-18	-8.30453e-18	-1.55421e-17	1.30481e-15	-1.61422e-15	3.83435e-16	300	200	0	10.7708	5.33724	-82.1708	2792.05	2352.38	-674.125	-282.372	166.021	0	8.50875	9.95963	-153.482	-20436.4	-143681	-7831.13	-1850.14	333.152	0
494	7	4.95158e-18	-2.0701e-18	-9.25828e-18	-7.60862e-16	-1.12982e-15	-2.54744e-16	300	610	0	-3.43231e-18	-5.02564e-18	-1.83304e-17	1.41694e-15	-1.74503e-15	2.46542e-16	300	200	0	10.8474	5.40202	-82.1723	2769.73	2324.37	-673.61	-282.713	166.294	0	8.243	9.82027	-152.874	-20468.7	-143667	-7837.47	-1853.78	333.893	0
494	8	4.27468e-18	-2.02192e-18	-6.68749e-18	-5.39662e-16	-8.04751e-16	-1.90693e-16	300	610	0	-1.62835e-18	-2.54126e-18	-1.77481e-17	1.31248e-15	-1.61219e-15	1.38441e-16	300	200	0	10.9264	5.46952	-82.2547	2747.81	2307.72	-671.57	-282.944	166.594	0	8.02777	9.63888	-152.235	-20504.2	-143655	-7832.21	-1857.64	334.687	0
494	9	3.37584e-18	-1.75315e-18	-4.4121e-18	-3.48141e-16	-5.21906e-16	-1.31131e-16	300	610	0	-3.97013e-19	-8.09883e-19	-1.52973e-17	1.09593e-15	-1.3436e-15	5.97826e-17	300	200	0	11.0017	5.53728	-82.3472	2726.93	2300.9	-667.12	-283.059	166.885	0	7.87839	9.44969	-151.615	-20539.9	-143663	-7824.78	-1861.55	335.475	0
495	0	2.45657e-18	-1.3896e-18	-2.57782e-18	-1.96518e-16	-2.9706e-16	-8.12517e-17	300	610	0	3.58277e-19	2.82134e-19	-1.20643e-17	8.40771e-16	-1.02898e-15	7.43031e-18	300	200	0	11.0663	5.60114	-82.382	2707.39	2301.69	-659.916	-283.061	167.136	0	7.79286	9.29445	-151.136	-20571.2	-143699	-7825.37	-1864.8	336.111	0	19.2262	14.9926	-234.727	-64903.5	-306596	-22742.8	-1306.18	276.506	0
495	1	1.63515e-18	-1.0149e-18	-1.21586e-18	-8.5913e-17	-1.32368e-16	-4.28863e-17	300	610	0	7.49817e-19	8.76354e-19	-8.76719e-18	5.93823e-16	-7.25411e-16	-2.35556e-17	300	200	0	11.1118	5.65471	-82.3175	2691	2308.01	-650.299	-282.962	167.309	0	7.76508	9.19959	-150.945	-20599.1	-143761	-7837.61	-1866.41	336.468	0
495	2	9.67924e-19	-6.78468e-19	-2.8784e-19	-1.20773e-17	-2.18961e-17	-1.57149e-17	300	610	0	8.85536e-19	1.11352e-18	-5.82623e-18	3.81042e-16	-4.64386e-16	-3.85626e-17	300	200	0	11.1331	5.69037	-82.1501	2680.06	2318.72	-639.089	-282.775	167.376	0	7.79866	9.16566	-151.142	-20635.4	-143829	-7858.03	-1865.62	336.53	0
495	3	4.689e-19	-4.04144e-19	2.80045e-19	3.18145e-17	4.42303e-17	1.7809e-18	300	610	0	8.5799e-19	1.11712e-18	-3.44068e-18	2.13273e-16	-2.58942e-16	-4.25932e-17	300	200	0	11.1304	5.70325	-81.904	2675.35	2333.98	-627.03	-282.503	167.335	0	7.90491	9.17804	-151.723	-20692.5	-143882	-7880.9	-1862.32	336.383	0
495	4	1.2608e-19	-1.98237e-19	5.73163e-19	5.32571e-17	7.69764e-17	1.16278e-17	300	610	0	7.39858e-19	9.85997e-19	-1.6589e-18	9.13866e-17	-1.0995e-16	-3.98325e-17	300	200	0	11.1053	5.6954	-81.6057	2676.3	2354.39	-615.031	-282.149	167.204	0	8.08366	9.21877	-152.569	-20771.8	-143900	-7904.46	-1857.18	336.147	0
495	5	-8.60562e-20	-5.62155e-20	6.73356e-19	5.92359e-17	8.66263e-17	1.5903e-17	300	610	0	5.83728e-19	7.93054e-19	-4.36673e-19	1.04123e-17	-1.1178e-17	-3.34961e-17	300	200	0	11.0543	5.67324	-81.2723	2682.7	2380.82	-605.125	-281.706	166.991	0	8.307	9.26668	-153.467	-20862	-143868	-7932.43	-1851.45	335.938	0
495	6	-1.97764e-19	3.21421e-20	6.50681e-19	5.56111e-17	8.18465e-17	1.6465e-17	300	610	0	4.24367e-19	5.87569e-19	3.18108e-19	-3.73854e-17	4.69439e-17	-2.58595e-17	300	200	0	10.9706	5.64079	-80.9159	2694.88	2414.81	-600.096	-281.157	166.695	0	8.52419	9.29707	-154.19	-20946.7	-143775	-7967.97	-1846.45	335.85	0
495	7	-2.38412e-19	7.91113e-20	5.60067e-19	4.68967e-17	6.93402e-17	1.4825e-17	300	610	0	2.82146e-19	3.99373e-19	7.14144e-19	-6.04095e-17	7.47642e-17	-1.83857e-17	300	200	0	10.8543	5.59827	-80.5513	2711.8	2457.78	-601.582	-280.488	166.335	0	8.68816	9.29103	-154.622	-21014.3	-143624	-8007.46	-1842.87	335.908	0
495	8	-2.33358e-19	9.66843e-20	4.41194e-19	3.62951e-17	5.38826e-17	1.21146e-17	300	610	0	1.66737e-19	2.43554e-19	8.56702e-19	-6.64449e-17	8.18458e-17	-1.18966e-17	300	200	0	10.7203	5.54797	-80.2004	2730.6	2508.81	-608.679	-279.718	165.953	0	8.78231	9.24741	-154.82	-21061	-143440	-8041.84	-1840.49	336.035	0
495	9	-2.0263e-19	9.52607e-20	3.20246e-19	2.58724e-17	3.85711e-17	9.11193e-18	300	610	0	8.05036e-20	1.24927e-19	8.36525e-19	-6.1993e-17	7.61593e-17	-6.74727e-18	300	200	0	10.5917	5.4984	-79.89	2747.58	2562	-618.258	-278.931	165.608	0	8.81961	9.17866	-154.933	-21087.1	-143261	-8062.44	-1838.67	336.105	0
496	0	-1.60805e-19	8.30847e-20	2.12526e-19	1.67953e-17	2.5169e-17	6.29915e-18	300	610	0	2.13254e-20	4.18287e-20	7.2519e-19	-5.20423e-17	6.38097e-17	-2.98224e-18	300	200	0	10.4851	5.45993	-79.6355	2759.01	2607.99	-626.533	-278.251	165.355	0	8.8184	9.09291	-155.072	-21092.5	-143133	-8064.93	-1837.01	336.017	0	18.8606	14.6017	-233.842	-64734.7	-306640	-22349.5	-1311.31	276.831	0
496	1	-1.17585e-19	6.61783e-20	1.25254e-19	9.57391e-18	1.44627e-17	3.93091e-18	300	610	0	-1.52417e-20	-1.09361e-20	5.74716e-19	-4.01164e-17	4.91016e-17	-4.6197e-19	300	200	0	10.4058	5.43696	-79.4357	2762.46	2639.7	-630.996	-277.769	165.224	0	8.78749	8.99234	-155.299	-21076.8	-143083	-8050.64	-1835.34	335.718	0
496	2	-7.87167e-20	4.85679e-20	6.01429e-20	4.28053e-18	6.58283e-18	2.10063e-18	300	610	0	-3.44488e-20	-3.99694e-20	4.19681e-19	-2.84767e-17	3.4791e-17	1.04214e-18	300	200	0	10.3531	5.42581	-79.2843	2758.19	2655.6	-631.294	-277.505	165.211	0	8.73209	8.88871	-155.648	-21044.5	-143114	-8024.82	-1833.47	335.205	0
496	3	-4.69843e-20	3.26522e-20	1.55369e-20	7.26747e-19	1.26742e-18	7.97863e-19	300	610	0	-4.13848e-20	-5.18968e-20	2.80507e-19	-1.83893e-17	2.24152e-17	1.78268e-18	300	200	0	10.3273	5.41964	-79.1772	2748.76	2657.37	-628.431	-277.438	165.283	0	8.6589	8.80832	-156.102	-21003.8	-143199	-7992.57	-1831.34	334.551	0
496	4	-2.3138e-20	1.96085e-20	-1.19618e-20	-1.40315e-18	-1.93979e-18	-4.62918e-20	300	610	0	-4.04386e-20	-5.2567e-20	1.67045e-19	-1.03971e-17	1.26272e-17	1.99592e-18	300	200	0	10.329	5.41603	-79.1048	2737.24	2646.18	-623.762	-277.548	165.397	0	8.56904	8.77875	-156.583	-20958.5	-143310	-7958.12	-1829.23	333.849	0
496	5	-6.66893e-21	9.7712e-21	-2.63461e-20	-2.46045e-18	-3.55251e-18	-5.26121e-19	300	610	0	-3.50732e-20	-4.66851e-20	8.18938e-20	-4.56232e-18	5.49411e-18	1.88055e-18	300	200	0	10.3559	5.41828	-79.0482	2726.26	2623.13	-618.728	-277.816	165.511	0	8.45365	8.81027	-156.991	-20903.1	-143419	-7926.6	-1827.55	333.148	0
496	6	3.59509e-21	2.95025e-21	-3.14752e-20	-2.77499e-18	-4.05619e-18	-7.39272e-19	300	610	0	-2.78068e-20	-3.77372e-20	2.31724e-20	-6.63695e-19	7.37902e-19	1.59002e-18	300	200	0	10.4026	5.4298	-78.9902	2717.94	2591.68	-614.589	-278.19	165.591	0	8.3051	8.89396	-157.216	-20828.7	-143503	-7903.13	-1826.77	332.485	0
496	7	9.06778e-21	-1.32321e-21	-3.06716e-20	-2.62499e-18	-3.86219e-18	-7.73684e-19	300	610	0	-2.03137e-20	-2.80934e-20	-1.33524e-20	1.65696e-18	-2.08466e-18	1.2334e-18	300	200	0	10.462	5.45025	-78.923	2713.67	2557.07	-611.994	-278.6	165.616	0	8.13511	9.01679	-157.106	-20732.7	-143532	-7890.32	-1827.6	331.967	0
496	8	1.11332e-20	-3.62248e-21	-2.65527e-20	-2.22579e-18	-3.29017e-18	-7.01227e-19	300	610	0	-1.35836e-20	-1.91993e-20	-3.27604e-20	2.79367e-18	-3.45896e-18	8.81312e-19	300	200	0	10.5244	5.47659	-78.8473	2713.8	2524.51	-610.958	-278.982	165.582	0	7.97896	9.16257	-156.532	-20622	-143490	-7888.05	-1830.69	331.743	0
496	9	1.09934e-20	-4.51256e-21	-2.10188e-20	-1.73089e-18	-2.56902e-18	-5.75963e-19	300	610	0	-8.09465e-21	-1.17965e-20	-4.00131e-20	3.11414e-18	-3.83672e-18	5.73804e-19	300	200	0	10.5768	5.50562	-78.7763	2717.11	2498.6	-611.136	-279.282	165.509	0	7.88009	9.3025	-155.536	-20510	-143383	-7895.1	-1835.86	331.866	0
497	0	9.60228e-21	-4.4863e-21	-1.53311e-20	-1.23999e-18	-1.8481e-18	-4.35274e-19	300	610	0	-3.97368e-21	-6.13386e-21	-3.94126e-20	2.92712e-18	-3.59648e-18	3.2859e-19	300	200	0	10.6069	5.5361	-78.7402	2721.13	2482.25	-611.764	-279.476	165.442	0	7.86804	9.40428	-154.345	-20409.4	-143241	-7908.13	-1842.06	332.233	0	18.8606	14.6017	-233.842	-64734.7	-306640	-22349.5	-1311.31	276.831	0
497	1	7.65764e-21	-3.93632e-21	-1.02331e-20	-8.09901e-19	-1.21327e-18	-3.02489e-19	300	610	0	-1.13055e-21	-2.1468e-21	-3.43683e-20	2.4706e-18	-3.02956e-18	1.48428e-19	300	200	0	10.6112	5.56787	-78.779	2723.83	2475.97	-611.353	-279.571	165.424	0	7.94766	9.44603	-153.201	-20333	-143096	-7919.66	-1848.04	332.721	0
497	2	5.62659e-21	-3.1508e-21	-6.08197e-21	-4.66063e-19	-7.0362e-19	-1.90079e-19	300	610	0	6.38897e-22	4.01521e-22	-2.73705e-20	1.91357e-18	-2.34241e-18	2.71468e-20	300	200	0	10.5968	5.59978	-78.9276	2725.09	2477.96	-608.209	-279.605	165.473	0	8.10736	9.41656	-152.259	-20300.4	-142978	-7921.72	-1853.04	333.328	0
497	3	3.788e-21	-2.32351e-21	-2.97014e-21	-2.12807e-19	-3.26707e-19	-1.02787e-19	300	610	0	1.58007e-21	1.81881e-21	-2.00839e-20	1.36516e-18	-1.66806e-18	-4.58204e-20	300	200	0	10.5766	5.62985	-79.2051	2726.52	2484.35	-601.855	-279.634	165.576	0	8.33027	9.31708	-151.557	-20333.8	-142904	-7911.19	-1856.91	334.167	0
497	4	2.27927e-21	-1.57084e-21	-8.26875e-22	-4.18245e-20	-7.10482e-20	-4.03438e-20	300	610	0	1.93282e-21	2.41683e-21	-1.34999e-20	8.87087e-19	-1.08147e-18	-8.231e-20	300	200	0	10.5619	5.6554	-79.6065	2729.47	2490.7	-593.632	-279.712	165.713	0	8.59438	9.17104	-151.007	-20438.3	-142882	-7889.77	-1860.2	335.346	0
497	5	1.14008e-21	-9.50808e-22	5.03983e-22	6.14685e-20	8.44138e-20	3.68202e-22	300	610	0	1.90519e-21	2.47252e-21	-8.10495e-21	5.06456e-19	-6.15264e-19	-9.34763e-20	300	200	0	10.5564	5.67294	-80.0886	2732.81	2493.6	-585.834	-279.865	165.878	0	8.87158	9.0248	-150.451	-20586.4	-142910	-7861	-1863.88	336.832	0
497	6	3.4918e-22	-4.80959e-22	1.20907e-21	1.13528e-19	1.63733e-19	2.37317e-20	300	610	0	1.66216e-21	2.20975e-21	-4.03678e-21	2.2723e-19	-2.73867e-19	-8.87517e-20	300	200	0	10.5548	5.67894	-80.5786	2733.13	2490.6	-580.776	-280.091	166.081	0	9.134	8.9266	-149.734	-20731.5	-142970	-7829.79	-1868.83	338.455	0
497	7	-1.47183e-22	-1.53476e-22	1.47032e-21	1.29925e-19	1.89816e-19	3.43352e-20	300	610	0	1.32425e-21	1.79521e-21	-1.2165e-21	3.95966e-20	-4.49283e-20	-7.54539e-20	300	200	0	10.5501	5.6706	-81.0103	2727.71	2480.4	-580.207	-280.382	166.329	0	9.3564	8.89792	-148.774	-20837.8	-143039	-7801.47	-1875.45	340.064	0
497	8	-4.15019e-22	5.31089e-23	1.44522e-21	1.23862e-19	1.82182e-19	3.6338e-20	300	610	0	9.72092e-22	1.34284e-21	5.50068e-22	-7.30042e-20	9.2057e-20	-5.88122e-20	300	200	0	10.5409	5.6471	-81.3502	2717.28	2463.26	-584.781	-280.72	166.598	0	9.51759	8.93056	-147.634	-20894.3	-143094	-7778.97	-1883.25	341.528	0
497	9	-5.19532e-22	1.65553e-22	1.25848e-21	1.05608e-19	1.56072e-19	3.31572e-20	300	610	0	6.53719e-22	9.22648e-22	1.50017e-21	-1.2904e-19	1.59841e-19	-4.22322e-20	300	200	0	10.5316	5.61038	-81.592	2705.72	2441.07	-594.019	-281.082	166.838	0	9.61191	9.00993	-146.54	-20902.9	-143126	-7762.63	-1890.7	342.643	0
498	0	-5.1768e-22	2.10465e-22	1.00108e-21	8.25222e-20	1.22452e-19	2.73752e-20	300	610	0	3.9273e-22	5.71055e-22	1.86758e-21	-1.45873e-19	1.79757e-19	-2.76644e-20	300	200	0	10.5286	5.56417	-81.7388	2696.59	2417.03	-606.95	-281.43	167.01	0	9.65134	9.12364	-145.733	-20868.8	-143144	-7753.41	-1896.23	343.199	0	20.2115	14.206	-229.572	-63842.4	-301614	-22210.5	-1313.81	278.094	0
498	1	-4.54895e-22	2.11195e-22	7.33726e-22	5.94102e-20	8.85233e-20	2.0787e-20	300	610	0	1.95851e-22	3.00822e-22	1.85616e-21	-1.3816e-19	1.69776e-19	-1.59903e-20	300	200	0	10.5353	5.51326	-81.7943	2690.86	2395.03	-622.745	-281.719	167.102	0	9.65661	9.24587	-145.329	-20800.3	-143170	-7755.4	-1899.14	343.125	0
498	2	-3.64562e-22	1.86434e-22	4.92534e-22	3.90387e-20	5.84616e-20	1.45208e-20	300	610	0	5.93046e-23	1.09585e-22	1.62829e-21	-1.17253e-19	1.43796e-19	-7.37182e-21	300	200	0	10.5481	5.46361	-81.7696	2687.69	2378.02	-640.687	-281.918	167.131	0	9.65811	9.32798	-145.33	-20709.8	-143223	-7773.58	-1899.5	342.501	0
498	3	-2.69159e-22	1.49971e-22	2.95138e-22	2.26717e-20	3.42075e-20	9.18677e-21	300	610	0	-2.62735e-23	-1.34315e-23	1.30315e-21	-9.12529e-20	1.11714e-19	-1.53771e-21	300	200	0	10.5573	5.42082	-81.6945	2685.99	2366.87	-659.374	-282.028	167.122	0	9.68836	9.31371	-145.692	-20609	-143311	-7808.67	-1897.66	341.456	0
498	4	-1.82217e-22	1.11126e-22	1.46457e-22	1.05584e-20	1.61841e-20	5.02468e-21	300	610	0	-7.23442e-23	-8.25589e-23	9.60835e-22	-6.54245e-20	7.995e-20	1.99995e-21	300	200	0	10.5547	5.38847	-81.6133	2685.33	2361.51	-676.256	-282.065	167.097	0	9.75625	9.17084	-146.336	-20512.7	-143434	-7854.81	-1894.17	340.175	0
498	5	-1.10505e-22	7.55426e-23	4.35117e-23	2.33508e-21	3.89204e-21	2.03262e-21	300	610	0	-9.02074e-23	-1.12461e-22	6.49467e-22	-4.27742e-20	5.21549e-20	3.79549e-21	300	200	0	10.5407	5.36839	-81.5731	2687.2	2362.76	-688.486	-282.035	167.058	0	9.83819	8.91251	-147.133	-20442.2	-143586	-7900.83	-1889.89	338.937	0
498	6	-5.60989e-23	4.60776e-23	-2.08647e-23	-2.67136e-21	-3.63935e-21	6.99846e-23	300	610	0	-8.97229e-23	-1.16245e-22	3.93013e-22	-2.46516e-20	2.9956e-20	4.37532e-21	300	200	0	10.5242	5.36067	-81.6232	2694.77	2372.58	-694.351	-281.933	166.985	0	9.89647	8.58897	-147.943	-20414.7	-143751	-7934.71	-1885.67	337.99	0
498	7	-1.81297e-23	2.3643e-23	-5.53904e-23	-5.23132e-21	-7.53562e-21	-1.06678e-21	300	610	0	-7.87471e-23	-1.04561e-22	1.98708e-22	-1.12929e-20	1.36212e-20	4.18705e-21	300	200	0	10.5172	5.3638	-81.7948	2710.33	2392.38	-693.726	-281.751	166.864	0	9.90332	8.26328	-148.7	-20431.3	-143911	-7948.83	-1881.79	337.4	0
498	8	5.86233e-24	7.92537e-24	-6.86371e-23	-6.07947e-21	-8.87736e-21	-1.59317e-21	300	610	0	-6.30479e-23	-8.53771e-23	6.33004e-23	-2.26594e-21	2.60545e-21	3.5796e-21	300	200	0	10.5281	5.37609	-82.067	2733.16	2421.5	-687.379	-281.494	166.696	0	9.85869	8.00034	-149.384	-20477.2	-144041	-7941.48	-1878.24	337.078	0
498	9	1.89576e-23	-2.0564e-24	-6.807e-23	-5.84229e-21	-8.59039e-21	-1.70588e-21	300	610	0	-4.65048e-23	-6.41682e-23	-2.20991e-23	3.1943e-21	-4.03868e-21	2.80357e-21	300	200	0	10.5584	5.395	-82.3778	2759.54	2457.59	-676.395	-281.167	166.501	0	9.7844	7.86647	-149.945	-20531.5	-144126	-7917.19	-1875.19	336.927	0
499	0	2.42265e-23	-7.55026e-24	-5.96283e-23	-5.00938e-21	-7.4012e-21	-1.5673e-21	300	610	0	-3.14487e-23	-4.43237e-23	-6.85649e-23	5.95283e-21	-7.37722e-21	2.02313e-21	300	200	0	10.6023	5.41524	-82.6667	2783.96	2497.19	-662.461	-280.792	166.323	0	9.6909	7.91185	-150.323	-20577.7	-144155	-7886.4	-1872.97	336.89	0	20.2115	14.206	-229.572	-63842.4	-301614	-22210.5	-1313.81	278.094	0
499	1	2.43675e-23	-9.80878e-24	-4.76656e-23	-3.93325e-21	-5.83507e-21	-1.30076e-21	300	610	0	-1.90428e-23	-2.76296e-23	-8.71058e-23	6.82913e-21	-8.41717e-21	1.33321e-21	300	200	0	10.649	5.42956	-82.8905	2801.17	2535.34	-648.095	-280.413	166.206	0	9.55958	8.13895	-150.482	-20608.4	-144130	-7860.44	-1871.79	336.95	0
499	2	2.15433e-23	-9.93787e-24	-3.51046e-23	-2.84558e-21	-4.23893e-21	-9.92426e-22	300	610	0	-9.63955e-24	-1.47371e-23	-8.73808e-23	6.51875e-21	-8.01155e-21	7.77587e-22	300	200	0	10.6862	5.43324	-83.0174	2808.45	2566.8	-635.65	-280.081	166.17	0	9.37362	8.48784	-150.396	-20625	-144054	-7845.9	-1871.83	337.138	0
499	3	1.73511e-23	-8.82724e-24	-2.36974e-23	-1.88097e-21	-2.81585e-21	-6.96829e-22	300	610	0	-3.08389e-24	-5.56755e-24	-7.71209e-23	5.5631e-21	-6.82316e-21	3.65423e-22	300	200	0	10.7036	5.42622	-83.028	2806.14	2588.92	-626.313	-279.819	166.202	0	9.15424	8.85842	-150.071	-20632.9	-143934	-7843.9	-1873.11	337.487	0
499	4	1.2872e-23	-7.13626e-24	-1.43134e-23	-1.1021e-21	-1.66192e-21	-4.43796e-22	300	610	0	1.05297e-24	3.68295e-25	-6.20272e-23	4.35039e-21	-5.32641e-21	8.48814e-23	300	200	0	10.6975	5.41025	-82.928	2795.71	2602.94	-620.356	-279.612	166.288	0	8.95122	9.15888	-149.605	-20634.6	-143787	-7851.46	-1875.11	337.927	0
499	5	8.76214e-24	-5.31321e-24	-7.21158e-24	-5.2289e-22	-8.00326e-22	-2.45402e-22	300	610	0	3.30592e-24	3.73721e-24	-4.59538e-23	3.13446e-21	-3.8308e-21	-8.65365e-23	300	200	0	10.6695	5.38808	-82.7518	2778.91	2612.14	-617.699	-279.434	166.419	0	8.81065	9.34033	-149.18	-20626.5	-143634	-7864.2	-1876.83	338.266	0
499	6	5.35449e-24	-3.63157e-24	-2.26857e-24	-1.27532e-22	-2.09533e-22	-1.02078e-22	300	610	0	4.20711e-24	5.2286e-24	-3.12336e-23	2.06166e-21	-2.51417e-21	-1.74776e-22	300	200	0	10.6235	5.36502	-82.5462	2759	2619.15	-618.558	-279.271	166.576	0	8.75161	9.39893	-148.98	-20601.9	-143501	-7878.97	-1877.22	338.287	0
499	7	2.75686e-24	-2.23174e-24	8.43888e-25	1.14985e-22	1.55126e-22	-7.50285e-24	300	610	0	4.22366e-24	5.4627e-24	-1.90464e-23	1.19904e-21	-1.45743e-21	-2.04672e-22	300	200	0	10.5637	5.34676	-82.3571	2741.27	2625.47	-624.177	-279.121	166.715	0	8.75768	9.3666	-149.133	-20559.2	-143394	-7891.69	-1875.52	337.858	0
499	8	9.34665e-25	-1.16082e-24	2.53279e-24	2.40711e-22	3.46292e-22	4.77677e-23	300	610	0	3.72961e-24	4.946e-24	-9.76848e-24	5.60129e-22	-6.76084e-22	-1.97458e-22	300	200	0	10.4977	5.33617	-82.2264	2731.61	2632.73	-636.112	-278.982	166.779	0	8.79858	9.29189	-149.692	-20506.2	-143310	-7894.3	-1871.36	336.989	0
499	9	-2.24444e-25	-4.067e-25	3.20185e-24	2.84299e-22	4.14917e-22	7.38504e-23	300	610	0	3.00089e-24	4.05924e-24	-3.2695e-24	1.26002e-22	-1.46245e-22	-1.69769e-22	300	200	0	10.4385	5.33439	-82.1799	2733.46	2641.82	-654.464	-278.853	166.738	0	8.85803	9.21179	-150.623	-20458.1	-143243	-7878.34	-1865.01	335.823	0
500	0	-8.64115e-25	7.53729e-26	3.20479e-24	2.75464e-22	4.04904e-22	8.00419e-23	300	610	0	2.22413e-24	3.06543e-24	8.56897e-25	-1.38623e-22	1.75823e-22	-1.33608e-22	300	200	0	10.3981	5.34247	-82.2198	2745.33	2650.49	-677.267	-278.763	166.61	0	8.92736	9.1455	-151.787	-20430.4	-143187	-7841.2	-1857.34	334.6	0	19.5928	14.4293	-234.683	-64735	-305405	-22290	-1301.35	275.84	0
500	1	-1.12887e-24	3.43555e-25	2.82439e-24	2.37542e-22	3.50873e-22	7.40587e-23	300	610	0	1.51236e-24	2.12856e-24	3.12721e-24	-2.74242e-22	3.40034e-22	-9.68882e-23	300	200	0	10.3828	5.35888	-82.3311	2762.34	2654.49	-701.427	-278.758	166.448	0	8.99272	9.10262	-152.99	-20431.4	-143140	-7787.03	-1849.61	333.547	0
500	2	-1.1465e-24	4.56786e-25	2.26894e-24	1.87418e-22	2.77974e-22	6.1789e-23	300	610	0	9.22814e-25	1.33613e-24	4.05969e-24	-3.19519e-22	3.93906e-22	-6.42244e-23	300	200	0	10.3919	5.37758	-82.4904	2780	2651.48	-724.088	-278.857	166.299	0	9.04687	9.07685	-154.065	-20459.3	-143112	-7721.98	-1842.91	332.796	0
500	3	-1.01995e-24	4.67428e-25	1.67907e-24	1.36254e-22	2.0292e-22	4.73677e-23	300	610	0	4.73832e-25	7.21222e-25	4.1118e-24	-3.07457e-22	3.77917e-22	-3.77871e-23	300	200	0	10.4188	5.3927	-82.6755	2795.6	2641.74	-743.518	-279.047	166.186	0	9.10154	9.04514	-154.89	-20507.6	-143113	-7650.63	-1837.96	332.401	0
500	4	-8.25583e-25	4.17818e-25	1.13973e-24	9.05925e-23	1.35574e-22	3.34288e-23	300	610	0	1.59197e-25	2.81691e-25	3.65154e-24	-2.63865e-22	3.23667e-22	-1.80818e-23	300	200	0	10.4533	5.40292	-82.8696	2807.36	2626.06	-759.168	-279.311	166.123	0	9.18166	8.98595	-155.377	-20572	-143136	-7577.76	-1835.22	332.401	0
500	5	-6.15402e-25	3.3948e-25	6.93756e-25	5.35384e-23	8.06896e-23	2.1429e-23	300	610	0	-4.06837e-26	-4.60269e-27	2.95155e-24	-2.07343e-22	2.53886e-22	-4.59643e-24	300	200	0	10.4864	5.41007	-83.0467	2813.89	2606.35	-770.816	-279.616	166.117	0	9.30159	8.88913	-155.48	-20651	-143169	-7510.51	-1834.82	332.82	0
500	6	-4.21186e-25	2.53965e-25	3.54629e-25	2.58509e-23	3.95135e-23	1.19748e-23	300	610	0	-1.50755e-25	-1.68659e-25	2.19719e-24	-1.50125e-22	1.83496e-22	3.70503e-24	300	200	0	10.5137	5.41625	-83.16	2814.63	2587.43	-777.48	-279.886	166.154	0	9.44471	8.75295	-155.187	-20738.9	-143199	-7457.22	-1836.75	333.638	0
500	7	-2.59306e-25	1.74519e-25	1.17367e-25	6.84994e-24	1.11283e-23	5.11146e-24	300	610	0	-1.96066e-25	-2.42875e-25	1.50151e-24	-9.93284e-23	1.21148e-22	8.03623e-24	300	200	0	10.5365	5.42189	-83.159	2809.61	2574.16	-777.615	-280.045	166.214	0	9.57067	8.59329	-154.485	-20822.9	-143212	-7425.41	-1841.03	334.789	0
500	8	-1.35317e-25	1.08034e-25	-3.30406e-26	-4.8914e-24	-6.51861e-24	5.55937e-25	300	610	0	-1.98742e-25	-2.56588e-25	9.22514e-25	-5.82806e-23	7.08571e-23	9.56834e-24	300	200	0	10.5593	5.42555	-83.0225	2799.96	2566.47	-770.519	-280.087	166.275	0	9.63246	8.45417	-153.387	-20890.2	-143195	-7419.4	-1847.55	336.193	0
500	9	-4.78961e-26	5.69285e-26	-1.15578e-25	-1.10589e-23	-1.58875e-23	-2.12955e-24	300	610	0	-1.76586e-25	-2.33881e-25	4.79631e-25	-2.77315e-23	3.34942e-23	9.30844e-24	300	200	0	10.5879	5.42678	-82.7793	2789.37	2558.97	-757.189	-280.087	166.303	0	9.58446	8.38755	-151.998	-20937.3	-143136	-7437.09	-1855.7	337.747	0
501	0	8.07708e-27	2.07578e-26	-1.49254e-25	-1.32864e-23	-1.938e-23	-3.41968e-24	300	610	0	-1.42793e-25	-1.92941e-25	1.6781e-25	-6.86106e-24	8.01904e-24	8.04921e-24	300	200	0	10.628	5.42775	-82.4917	2783.25	2544.81	-740.333	-280.151	166.26	0	9.39391	8.41819	-150.523	-20969.6	-143039	-7470.79	-1864.28	339.312	0	19.0522	14.7211	-231.484	-64511.6	-303163	-22427.4	-1309.65	278.687	0
501	1	3.92959e-26	-2.51339e-27	-1.5082e-25	-1.29831e-23	-1.90774e-23	-3.75373e-24	300	610	0	-1.0634e-25	-1.46399e-25	-3.14784e-26	5.95646e-24	-7.58401e-24	6.36555e-24	300	200	0	10.6803	5.42971	-82.2076	2784.5	2519.47	-723.599	-280.352	166.128	0	9.06244	8.53069	-149.183	-20993.6	-142917	-7512.63	-1871.99	340.723	0
501	2	5.25602e-26	-1.55935e-26	-1.3374e-25	-1.12608e-23	-1.6629e-23	-3.49825e-24	300	610	0	-7.27025e-26	-1.02186e-25	-1.42307e-25	1.26158e-23	-1.56508e-23	4.63859e-24	300	200	0	10.7376	5.4306	-81.9377	2791.37	2482.24	-710.031	-280.706	165.933	0	8.63922	8.68582	-148.134	-21012	-142793	-7558.03	-1877.95	341.845	0
501	3	5.392e-26	-2.12549e-26	-1.07974e-25	-8.92794e-24	-1.32386e-23	-2.93429e-24	300	610	0	-4.46947e-26	-6.45817e-26	-1.89061e-25	1.49404e-23	-1.84228e-23	3.09264e-24	300	200	0	10.7891	5.42896	-81.6772	2799.17	2436.55	-700.94	-281.168	165.729	0	8.20573	8.85107	-147.462	-21023.9	-142699	-7606.01	-1881.7	342.572	0
501	4	4.82732e-26	-2.19757e-26	-8.02868e-26	-6.52225e-24	-9.71096e-24	-2.26019e-24	300	610	0	-2.32628e-26	-3.52616e-26	-1.93402e-25	1.44957e-23	-1.78202e-23	1.83507e-24	300	200	0	10.8271	5.42647	-81.4305	2803.06	2390.05	-695.948	-281.649	165.577	0	7.84021	9.01896	-147.208	-21025.9	-142660	-7658.14	-1883.1	342.831	0
501	5	3.92712e-26	-1.97701e-26	-5.47958e-26	-4.36148e-24	-6.52494e-24	-1.60315e-24	300	610	0	-8.16704e-27	-1.41998e-26	-1.72839e-25	1.25118e-23	-1.5349e-23	8.93245e-25	300	200	0	10.8456	5.42377	-81.209	2799.78	2352.78	-693.847	-282.028	165.524	0	7.59102	9.19826	-147.349	-21014	-142690	-7714.61	-1882.38	342.614	0
501	6	2.94134e-26	-1.61449e-26	-3.36067e-26	-2.59914e-24	-3.91519e-24	-1.03425e-24	300	610	0	1.48602e-27	-3.97385e-28	-1.4041e-25	9.87938e-24	-1.20983e-23	2.45243e-25	300	200	0	10.8367	5.4178	-81.0171	2787.76	2332.9	-693.452	-282.205	165.591	0	7.47804	9.39171	-147.797	-20987.8	-142778	-7770.72	-1880.04	342.004	0
501	7	2.02388e-26	-1.21357e-26	-1.74172e-26	-1.276e-24	-1.94793e-24	-5.83847e-25	300	610	0	6.85889e-27	7.58573e-27	-1.05024e-25	7.18802e-24	-8.78683e-24	-1.56566e-25	300	200	0	10.7935	5.40568	-80.8427	2767.01	2332.98	-694.065	-282.142	165.773	0	7.50324	9.58485	-148.488	-20951.8	-142899	-7819.46	-1876.36	341.101	0
501	8	1.25509e-26	-8.38375e-27	-6.03247e-27	-3.63129e-25	-5.84606e-25	-2.5528e-25	300	610	0	9.13028e-27	1.12712e-26	-7.21576e-26	4.78362e-24	-5.8353e-24	-3.68919e-25	300	200	0	10.7179	5.38991	-80.6686	2740.19	2349.21	-695.539	-281.878	166.031	0	7.64892	9.75439	-149.419	-20915	-143031	-7857.39	-1871.25	339.975	0
501	9	6.63432e-27	-5.22699e-27	1.23242e-27	2.05023e-25	2.68938e-25	-3.59341e-26	300	610	0	9.34766e-27	1.20464e-26	-4.4658e-26	2.83089e-24	-3.4426e-24	-4.47028e-25	300	200	0	10.6232	5.37882	-80.4952	2712.22	2373.58	-697.586	-281.513	166.306	0	7.87845	9.88592	-150.566	-20889.8	-143159	-7886.48	-1864.81	338.742	0
502	0	2.44162e-27	-2.78882e-27	5.26244e-27	5.07238e-25	7.27621e-25	9.44634e-26	300	610	0	8.35816e-27	1.10558e-26	-2.35227e-26	1.37064e-24	-1.65647e-24	-4.3864e-25	300	200	0	10.5268	5.38084	-80.3439	2687.62	2398.43	-699.19	-281.148	166.549	0	8.14752	9.98618	-151.784	-20889.8	-143276	-7911.43	-1857.94	337.629	0	19.0522	14.7211	-231.484	-64511.6	-303163	-22427.4	-1309.65	278.687	0
502	1	-2.60088e-28	-1.0545e-27	6.95209e-27	6.20522e-25	9.0459e-25	1.58173e-25	300	610	0	6.79275e-27	9.16819e-27	-8.5664e-27	3.67662e-25	-4.32035e-25	-3.8152e-25	300	200	0	10.442	5.39784	-80.2282	2669.54	2419.61	-698.995	-280.841	166.726	0	8.41466	10.0854	-152.825	-20922.6	-143370	-7935.17	-1852.13	336.906	0
502	2	-1.78243e-27	6.83785e-29	7.09469e-27	6.11672e-25	8.98489e-25	1.75945e-25	300	610	0	5.08285e-27	6.9898e-27	1.05406e-27	-2.52839e-25	3.23462e-25	-3.03192e-25	300	200	0	10.378	5.42322	-80.1292	2660.54	2435.95	-696.27	-280.6	166.797	0	8.65158	10.2249	-153.474	-20984.6	-143431	-7956.49	-1848.56	336.73	0
502	3	-2.44519e-27	7.05825e-28	6.33082e-27	5.33658e-25	7.87859e-25	1.65186e-25	300	610	0	3.49373e-27	4.90398e-27	6.45968e-27	-5.79452e-25	7.19272e-25	-2.22009e-25	300	200	0	10.3404	5.44493	-80.0117	2661.98	2448.19	-691.711	-280.402	166.73	0	8.84994	10.4213	-153.658	-21064.4	-143447	-7970.95	-1847.54	337.087	0
502	4	-2.53472e-27	9.88174e-28	5.13683e-27	4.25178e-25	6.30319e-25	1.39306e-25	300	610	0	2.16353e-27	3.12005e-27	8.79749e-27	-6.98154e-25	8.61088e-25	-1.48864e-25	300	200	0	10.3298	5.45349	-79.8642	2672.67	2457.9	-686.928	-280.224	166.535	0	9.01476	10.6403	-153.43	-21148.5	-143410	-7973.36	-1848.69	337.838	0
502	5	-2.28399e-27	1.0327e-27	3.83791e-27	3.12115e-25	4.64592e-25	1.07817e-25	300	610	0	1.14078e-27	1.72239e-27	9.09274e-27	-6.83164e-25	8.39962e-25	-8.90609e-26	300	200	0	10.3453	5.44902	-79.7061	2688.92	2465.34	-683.139	-280.07	166.265	0	9.15184	10.8164	-152.902	-21222.5	-143320	-7961.62	-1851.33	338.798	0
502	6	-1.86752e-27	9.3517e-28	2.63352e-27	2.09898e-25	3.13916e-25	7.6858e-26	300	610	0	4.1674e-28	7.13456e-28	8.17841e-27	-5.93095e-25	7.27671e-25	-4.40586e-26	300	200	0	10.3863	5.43965	-79.5528	2705.81	2469.11	-680.89	-279.963	165.987	0	9.26185	10.8958	-152.185	-21274.5	-143182	-7939.6	-1854.84	339.793	0
502	7	-1.40542e-27	7.67602e-28	1.62707e-27	1.26103e-25	1.89858e-25	4.98948e-26	300	610	0	-4.92339e-29	4.83036e-29	6.67764e-27	-4.70598e-25	5.76352e-25	-1.29316e-26	300	200	0	10.4494	5.4363	-79.3944	2719.08	2469.39	-680.56	-279.897	165.752	0	9.34485	10.8559	-151.381	-21295.2	-143025	-7914.86	-1858.8	340.673	0
502	8	-9.72172e-28	5.79741e-28	8.54425e-28	6.289e-26	9.58944e-26	2.84435e-26	300	610	0	-3.11276e-28	-3.39885e-28	5.01863e-27	-3.44061e-25	4.20636e-25	6.50669e-27	300	200	0	10.5256	5.44906	-79.216	2727.35	2469.96	-682.615	-279.82	165.571	0	9.4087	10.705	-150.58	-21278.1	-142894	-7892.92	-1862.96	341.308	0
502	9	-6.07169e-28	4.0261e-28	3.08322e-28	1.90477e-26	3.04371e-26	1.27189e-26	300	610	0	-4.24826e-28	-5.22552e-28	3.46644e-27	-2.30288e-25	2.80956e-25	1.6907e-26	300	200	0	10.6017	5.48276	-79.0308	2731.52	2475.6	-687.625	-279.676	165.437	0	9.46765	10.4761	-149.846	-21226	-142824	-7874.93	-1867.14	341.652	0
503	0	-3.2492e-28	2.52768e-28	-4.24205e-29	-8.43047e-27	-1.08265e-26	2.16158e-27	300	610	0	-4.39462e-28	-5.65276e-28	2.16071e-27	-1.37418e-25	1.6715e-25	2.08709e-26	300	200	0	10.6659	5.5344	-78.8853	2732.43	2489.03	-695.955	-279.447	165.362	0	9.53036	10.2124	-149.259	-21155.6	-142813	-7860.24	-1870.81	341.737	0	20.1422	15.5615	-230.508	-64534.6	-303371	-23496.6	-1316.09	279.966	0
503	1	-1.23902e-28	1.36479e-28	-2.39023e-28	-2.3224e-26	-3.32602e-26	-4.16606e-27	300	610	0	-3.95482e-28	-5.22444e-28	1.15237e-27	-6.76383e-26	8.17888e-26	2.06617e-26	300	200	0	10.7109	5.59597	-78.8277	2730.32	2510.46	-707.281	-279.153	165.364	0	9.59192	9.95188	-148.951	-21088.6	-142839	-7848.75	-1872.97	341.581	0
503	2	6.44626e-30	5.33473e-29	-3.23562e-28	-2.89606e-26	-4.21931e-26	-7.30745e-27	300	610	0	-3.23044e-28	-4.3553e-28	4.35236e-28	-1.94543e-26	2.29588e-26	1.8078e-26	300	200	0	10.7338	5.65778	-78.8727	2725.68	2537.3	-720.466	-278.83	165.442	0	9.64051	9.72651	-149.04	-21040.5	-142889	-7840.94	-1872.73	341.173	0
503	3	8.06213e-29	-8.09909e-31	-3.33591e-28	-2.88061e-26	-4.22986e-26	-8.24237e-27	300	610	0	-2.42881e-28	-3.33632e-28	-2.89744e-29	1.05686e-26	-1.36028e-26	1.44371e-26	300	200	0	10.7366	5.7089	-78.9968	2719.83	2564.36	-734.117	-278.538	165.57	0	9.67364	9.55902	-149.539	-21018.1	-142955	-7837.39	-1869.98	340.553	0
503	4	1.13656e-28	-3.18511e-29	-2.99585e-28	-2.52828e-26	-3.73162e-26	-7.7972e-27	300	610	0	-1.67833e-28	-2.35269e-28	-2.92418e-28	2.65702e-26	-3.30022e-26	1.06225e-26	300	200	0	10.7222	5.73899	-79.1581	2714.01	2586.58	-747.244	-278.324	165.714	0	9.70461	9.45275	-150.321	-21022	-143028	-7839.37	-1865.49	339.848	0
503	5	1.19099e-28	-4.59008e-29	-2.44315e-28	-2.02428e-26	-3.00025e-26	-6.61163e-27	300	610	0	-1.04675e-28	-1.50665e-28	-4.09022e-28	3.26026e-26	-4.02212e-26	7.16286e-27	300	200	0	10.6909	5.74367	-79.3162	2708.05	2602.12	-758.79	-278.193	165.858	0	9.75121	9.3907	-151.181	-21047.4	-143093	-7849.47	-1860.5	339.22	0
503	6	1.08029e-28	-4.85062e-29	-1.83409e-28	-1.49315e-26	-2.22205e-26	-5.14171e-27	300	610	0	-5.58819e-29	-8.40584e-29	-4.27298e-28	3.21838e-26	-3.95764e-26	4.31972e-27	300	200	0	10.6419	5.72575	-79.4463	2701.04	2611.86	-766.778	-278.124	166.002	0	9.81919	9.34712	-151.923	-21082.7	-143143	-7869.75	-1856.2	338.772	0
503	7	8.87843e-29	-4.4221e-29	-1.26524e-28	-1.00976e-26	-1.50969e-26	-3.68356e-27	300	610	0	-2.11658e-29	-3.57411e-29	-3.86861e-28	2.81059e-26	-3.44871e-26	2.17004e-27	300	200	0	10.5804	5.68996	-79.5559	2693.57	2617.43	-768.948	-278.1	166.142	0	9.89402	9.2986	-152.45	-21114.4	-143172	-7897.37	-1853.14	338.5	0
503	8	6.71342e-29	-3.6485e-29	-7.87332e-29	-6.11448e-27	-9.20131e-27	-2.40602e-27	300	610	0	1.31774e-30	-3.69983e-30	-3.17488e-28	2.24104e-26	-2.74494e-26	6.75356e-28	300	200	0	10.5187	5.64006	-79.6733	2688.43	2619.99	-764.402	-278.116	166.257	0	9.94829	9.22395	-152.796	-21131.8	-143177	-7923.59	-1851.05	338.301	0
503	9	4.66824e-29	-2.76872e-29	-4.18688e-29	-3.09536e-27	-4.71459e-27	-1.38464e-27	300	610	0	1.40876e-29	1.51635e-29	-2.3975e-28	1.64639e-26	-2.01303e-26	-2.64535e-28	300	200	0	10.4704	5.58132	-79.8037	2689.11	2618.78	-754.239	-278.185	166.303	0	9.96222	9.10373	-153.05	-21128.7	-143162	-7939.38	-1849.4	338.051	0
504	0	2.93579e-29	-1.93279e-29	-1.56817e-29	-9.90467e-28	-1.57284e-27	-6.32312e-28	300	610	0	1.975e-29	2.42011e-29	-1.6647e-28	1.1082e-26	-1.35222e-26	-7.73388e-28	300	200	0	10.4466	5.52071	-79.9186	2697.52	2611.07	-740.518	-278.328	166.247	0	9.93798	8.93099	-153.235	-21104.1	-143137	-7941.61	-1848.1	337.724	0	19.7186	14.273	-234.337	-64765.5	-306123	-22333.8	-1306.34	276.378	0
504	1	1.5897e-29	-1.22174e-29	1.24421e-30	3.37831e-28	4.21029e-28	-1.24372e-28	300	610	0	2.0651e-29	2.65119e-29	-1.0449e-28	6.66646e-27	-8.11065e-27	-9.73746e-28	300	200	0	10.4515	5.46318	-79.993	2713.82	2594.99	-725.124	-278.56	166.074	0	9.88893	8.72092	-153.322	-21065.5	-143116	-7932.95	-1847.43	337.394	0
504	2	6.26228e-30	-6.67251e-30	1.08275e-29	1.06126e-27	1.51721e-27	1.82496e-28	300	610	0	1.87068e-29	2.46796e-29	-5.63966e-29	3.33291e-27	-4.03229e-27	-9.72847e-28	300	200	0	10.4798	5.41074	-80.0295	2736.97	2571.72	-709.898	-278.865	165.801	0	9.82047	8.50631	-153.319	-21022.8	-143105	-7917.46	-1847.38	337.118	0
504	3	-2.3828e-32	-2.68897e-30	1.50465e-29	1.35067e-27	1.96657e-27	3.37173e-28	300	610	0	1.53587e-29	2.06837e-29	-2.20215e-29	1.01891e-27	-1.20668e-27	-8.56343e-28	300	200	0	10.5214	5.36521	-80.0444	2763.77	2545.01	-697.072	-279.205	165.472	0	9.73087	8.32234	-153.262	-20980.9	-143111	-7897.23	-1847.76	336.896	0
504	4	-3.63519e-30	-7.80319e-32	1.56783e-29	1.35603e-27	1.99047e-27	3.85905e-28	300	610	0	1.16026e-29	1.59202e-29	3.68047e-31	-4.33e-28	5.61775e-28	-6.8726e-28	300	200	0	10.5704	5.32956	-80.0493	2789.2	2519.09	-688.813	-279.531	165.156	0	9.61979	8.19528	-153.142	-20939.6	-143138	-7872.86	-1848.67	336.733	0
504	5	-5.27815e-30	1.43243e-30	1.41723e-29	1.19744e-27	1.76689e-27	3.67914e-28	300	610	0	8.05968e-30	1.12834e-29	1.31971e-29	-1.21616e-27	1.51157e-27	-5.08108e-28	300	200	0	10.6294	5.30703	-80.0535	2809.12	2496.41	-686.144	-279.816	164.91	0	9.48221	8.14161	-152.912	-20895.7	-143187	-7846.97	-1850.4	336.651	0
504	6	-5.59348e-30	2.13009e-30	1.16167e-29	9.63493e-28	1.42769e-27	3.13705e-28	300	610	0	5.06176e-30	7.27217e-30	1.89997e-29	-1.52144e-27	1.87744e-27	-3.44525e-28	300	200	0	10.7028	5.30042	-80.0822	2821.64	2477.71	-688.001	-280.06	164.766	0	9.30464	8.17089	-152.567	-20844.2	-143252	-7825.45	-1852.94	336.623	0
504	7	-5.1079e-30	2.27725e-30	8.76239e-30	7.14113e-28	1.06245e-27	2.45136e-28	300	610	0	2.73461e-30	4.09888e-30	2.00707e-29	-1.51556e-27	1.86396e-27	-2.09396e-28	300	200	0	10.7877	5.31183	-80.1812	2827.3	2464.72	-691.727	-280.261	164.739	0	9.08373	8.28978	-152.179	-20780.8	-143323	-7813.92	-1855.81	336.555	0
504	8	-4.21972e-30	2.09036e-30	6.07659e-30	4.85591e-28	7.25783e-28	1.76486e-28	300	610	0	1.07058e-30	1.78571e-30	1.82935e-29	-1.33149e-27	1.63398e-27	-1.06739e-28	300	200	0	10.8718	5.34057	-80.3953	2828.56	2460.03	-695.231	-280.401	164.817	0	8.84189	8.50377	-151.872	-20701	-143392	-7814.1	-1858.17	336.306	0
504	9	-3.20597e-30	1.73368e-30	3.80791e-30	2.96308e-28	4.45685e-28	1.15974e-28	300	610	0	-1.3797e-32	2.42843e-31	1.50907e-29	-1.06692e-27	1.30694e-27	-3.49898e-29	300	200	0	10.9368	5.3794	-80.7424	2827.56	2463.38	-698.377	-280.491	164.98	0	8.61358	8.80257	-151.794	-20601.3	-143448	-7824.29	-1859.02	335.719	0
505	0	-2.24087e-30	1.32191e-30	2.04953e-30	1.52152e-28	2.31505e-28	6.73557e-29	300	610	0	-6.35616e-31	-6.73182e-31	1.145e-29	-7.87593e-28	9.63088e-28	1.04341e-29	300	200	0	10.9661	5.41454	-81.209	2824.07	2471.27	-702.071	-280.569	165.225	0	8.42663	9.14033	-152.092	-20486.9	-143484	-7841.79	-1857.4	334.701	0	19.7186	14.273	-234.337	-64765.5	-306123	-22333.8	-1306.34	276.378	0
505	1	-1.41883e-30	9.27556e-31	7.9419e-31	5.11285e-29	8.07606e-29	3.13719e-29	300	610	0	-9.1735e-31	-1.11959e-30	7.9917e-30	-5.33095e-28	6.50566e-28	3.53066e-29	300	200	0	10.9517	5.43002	-81.7581	2815.8	2480.66	-706.91	-280.659	165.559	0	8.29908	9.4517	-152.78	-20375.5	-143496	-7863.72	-1853.23	333.365	0
505	2	-7.77028e-31	5.90234e-31	-2.22557e-32	-1.30506e-29	-1.55387e-29	6.94268e-30	300	610	0	-9.69963e-31	-1.24277e-30	5.05052e-30	-3.23213e-28	3.93317e-28	4.53976e-29	300	200	0	10.8978	5.41363	-82.328	2800.3	2490.74	-712.811	-280.746	165.986	0	8.237	9.69101	-153.692	-20289.3	-143483	-7885.82	-1847.57	332.012	0
505	3	-3.15384e-31	3.2592e-31	-4.89019e-31	-4.83945e-29	-6.90535e-29	-7.93069e-30	300	610	0	-8.84568e-31	-1.16542e-30	2.75733e-30	-1.64006e-28	1.98518e-28	4.57869e-29	300	200	0	10.8158	5.36468	-82.8412	2777.22	2501.89	-719.197	-280.799	166.475	0	8.23285	9.84073	-154.655	-20244.8	-143451	-7901.77	-1841.55	330.903	0
505	4	-1.23601e-32	1.35094e-31	-6.99082e-31	-6.29457e-29	-9.15889e-29	-1.55366e-29	300	610	0	-7.30008e-31	-9.82006e-31	1.11012e-30	-5.29158e-29	6.28498e-29	4.05518e-29	300	200	0	10.7181	5.29616	-83.2384	2749.38	2514.96	-725.425	-280.786	166.97	0	8.2718	9.90044	-155.62	-20248.6	-143418	-7904.9	-1835.59	330.115	0
505	5	1.63338e-31	9.27198e-33	-7.3651e-31	-6.38072e-29	-9.36261e-29	-1.80573e-29	300	610	0	-5.54108e-31	-7.59469e-31	3.06965e-32	1.72644e-29	-2.26461e-29	3.27071e-29	300	200	0	10.616	5.22698	-83.5152	2721.44	2530.97	-731.212	-280.695	167.414	0	8.3426	9.88529	-156.566	-20291.7	-143397	-7891.63	-1829.89	329.604	0
505	6	2.44881e-31	-6.4175e-32	-6.70218e-31	-5.66951e-29	-8.36347e-29	-1.73537e-29	300	610	0	-3.86911e-31	-5.40974e-31	-5.93578e-31	5.55562e-29	-6.91021e-29	2.42973e-29	300	200	0	10.5186	5.17432	-83.7156	2697.82	2550	-736.601	-280.54	167.774	0	8.44597	9.81781	-157.411	-20354.2	-143388	-7863.83	-1824.91	329.307	0
505	7	2.62569e-31	-9.87522e-32	-5.52197e-31	-4.58465e-29	-6.79188e-29	-1.48801e-29	300	610	0	-2.44651e-31	-3.50852e-31	-8.81736e-31	7.09485e-29	-8.75733e-29	1.65652e-29	300	200	0	10.4341	5.14979	-83.8874	2681.61	2570.55	-741.653	-280.357	168.033	0	8.58744	9.71891	-158.037	-20418	-143387	-7828	-1821.3	329.197	0
505	8	2.41434e-31	-1.06859e-31	-4.18505e-31	-3.41431e-29	-5.07853e-29	-1.16839e-29	300	610	0	-1.3369e-31	-1.99711e-31	-9.42288e-31	7.13394e-29	-8.77524e-29	1.01446e-29	300	200	0	10.3693	5.15712	-84.0474	2674.97	2590.37	-746.15	-280.18	168.173	0	8.75757	9.60638	-158.357	-20471	-143396	-7792.08	-1819.53	329.272	0
505	9	2.00497e-31	-9.87792e-32	-2.91742e-31	-2.33434e-29	-3.48795e-29	-8.45319e-30	300	610	0	-5.39534e-32	-8.90015e-32	-8.64758e-31	6.30588e-29	-7.73931e-29	5.24361e-30	300	200	0	10.3281	5.19191	-84.18	2679.42	2607.12	-749.347	-280.029	168.17	0	8.92415	9.484	-158.34	-20504.7	-143408	-7762.9	-1819.7	329.498	0
506	0	1.53056e-31	-8.2357e-32	-1.84077e-31	-1.43511e-29	-2.15759e-29	-5.58786e-30	300	610	0	-1.67629e-33	-1.47378e-32	-7.17081e-31	5.07796e-29	-6.22098e-29	1.8006e-30	300	200	0	10.311	5.2428	-84.252	2694.28	2618.02	-750.125	-279.926	168.021	0	9.04828	9.33559	-158.045	-20517.5	-143413	-7744.74	-1821.42	329.821	0	19.1624	14.3836	-240.973	-66076.9	-310725	-22343.5	-1289.46	274.208	0
506	1	1.07532e-31	-6.3096e-32	-1.00228e-31	-7.46986e-30	-1.13546e-29	-3.27423e-30	300	610	0	2.85804e-32	2.97173e-32	-5.4668e-31	3.76655e-29	-4.60632e-29	-3.93639e-31	300	200	0	10.317	5.29485	-84.2365	2715.52	2620.56	-747.448	-279.891	167.763	0	9.1027	9.14605	-157.591	-20518.9	-143405	-7738.95	-1823.98	330.203	0
506	2	6.85371e-32	-4.44992e-32	-4.00692e-32	-2.62292e-30	-4.12412e-30	-1.55363e-30	300	610	0	4.2569e-32	5.17338e-32	-3.8353e-31	2.56348e-29	-3.12878e-29	-1.60829e-30	300	200	0	10.3443	5.33631	-84.1323	2737.33	2614.37	-740.808	-279.926	167.464	0	9.07522	8.93215	-157.097	-20526.3	-143379	-7744.98	-1826.68	330.66	0
506	3	3.79456e-32	-2.85016e-32	-7.03578e-34	4.76556e-31	5.24767e-31	-3.79135e-31	300	610	0	4.55364e-32	5.82243e-32	-2.44e-31	1.56615e-29	-1.90623e-29	-2.1149e-30	300	200	0	10.3887	5.36292	-83.9572	2755.13	2601.97	-730.54	-280.008	167.184	0	8.97397	8.74598	-156.642	-20555.1	-143334	-7761.88	-1829.04	331.224	0
506	4	1.5833e-32	-1.59056e-32	2.20136e-32	2.20179e-30	3.13509e-30	3.41343e-31	300	610	0	4.18135e-32	5.50142e-32	-1.34686e-31	8.06003e-30	-9.76061e-30	-2.15403e-30	300	200	0	10.4445	5.37613	-83.7259	2767.25	2587	-717.837	-280.102	166.949	0	8.8295	8.63597	-156.331	-20606.8	-143274	-7788.33	-1830.48	331.816	0
506	5	1.23159e-33	-6.76717e-33	3.24503e-32	2.9312e-30	4.26211e-30	7.14886e-31	300	610	0	3.46878e-32	4.66094e-32	-5.57781e-32	2.72862e-30	-3.24886e-30	-1.91972e-30	300	200	0	10.5085	5.37953	-83.4401	2774.53	2571.82	-704.652	-280.178	166.748	0	8.6765	8.60901	-156.293	-20667.1	-143210	-7821.84	-1830.3	332.234	0
506	6	-7.31034e-33	-7.06212e-34	3.4582e-32	3.00111e-30	4.40195e-30	8.44423e-31	300	610	0	2.64552e-32	3.62201e-32	-3.75967e-33	-6.61999e-31	8.82429e-31	-1.55612e-30	300	200	0	10.5781	5.37776	-83.0984	2777.72	2557.3	-693.591	-280.226	166.573	0	8.53848	8.63924	-156.575	-20719	-143153	-7859.29	-1828.28	332.326	0
506	7	-1.135e-32	2.86275e-33	3.16846e-32	2.68349e-30	3.95752e-30	8.18224e-31	300	610	0	1.85677e-32	2.59284e-32	2.65967e-32	-2.53251e-30	3.15251e-30	-1.16154e-30	300	200	0	10.6476	5.37624	-82.7089	2775.57	2544.65	-687.341	-280.234	166.442	0	8.42547	8.6997	-157.11	-20754.3	-143111	-7898.63	-1824.9	332.101	0
506	8	-1.23193e-32	4.57341e-33	2.62411e-32	2.18094e-30	3.23016e-30	7.05608e-31	300	610	0	1.18191e-32	1.69199e-32	4.08791e-32	-3.30603e-30	4.08184e-30	-7.96189e-31	300	200	0	10.7082	5.37854	-82.2973	2766.7	2535.25	-687.425	-280.194	166.382	0	8.33481	8.77868	-157.795	-20777.2	-143090	-7937.88	-1820.8	331.672	0
506	9	-1.14079e-32	5.01169e-33	1.99828e-32	1.63197e-30	2.42685e-30	5.56733e-31	300	610	0	6.52979e-33	9.72312e-33	4.4217e-32	-3.3566e-30	4.1295e-30	-4.91206e-31	300	200	0	10.7519	5.38459	-81.9004	2752.36	2529.22	-693.257	-280.118	166.394	0	8.26262	8.8773	-158.543	-20795.4	-143088	-7973.08	-1816.51	331.166	0
507	0	-9.52378e-33	4.66617e-33	1.40021e-32	1.12177e-30	1.67564e-30	4.04761e-31	300	610	0	2.7102e-33	4.4261e-33	4.08643e-32	-2.98549e-30	3.66456e-30	-2.57291e-31	300	200	0	10.7731	5.3938	-81.5527	2735.6	2527.29	-702.735	-280.01	166.456	0	8.21517	8.99682	-159.241	-20811.4	-143090	-8000	-1812.58	330.692	0	19.1624	14.3836	-240.973	-66076.9	-310725	-22343.5	-1289.46	274.208	0
507	1	-7.30502e-33	3.91118e-33	8.8941e-33	6.94688e-31	1.04396e-30	2.69126e-31	300	610	0	1.91e-34	8.5287e-34	3.40647e-32	-2.41617e-30	2.96034e-30	-9.21258e-32	300	200	0	10.7708	5.40895	-81.272	2718.17	2532.67	-713.732	-279.837	166.555	0	8.20696	9.12916	-159.764	-20822.3	-143075	-8017.24	-1809.54	330.332	0
507	2	-5.1584e-33	3.01079e-33	4.89684e-33	3.66311e-31	5.56303e-31	1.59057e-31	300	610	0	-1.28018e-33	-1.30325e-33	2.60938e-32	-1.80077e-30	2.2025e-30	1.38203e-32	300	200	0	10.7504	5.43387	-81.055	2700.04	2547.48	-724.995	-279.571	166.689	0	8.25309	9.25803	-160.026	-20827.4	-143024	-8025.01	-1807.75	330.15	0
507	3	-3.30919e-33	2.13415e-33	2.01478e-33	1.33837e-31	2.09599e-31	7.68084e-32	300	610	0	-1.9734e-33	-2.38753e-33	1.84e-32	-1.23226e-30	1.50419e-30	7.30872e-32	300	200	0	10.72	5.46745	-80.8904	2680.83	2567.97	-736.08	-279.254	166.858	0	8.35565	9.36879	-159.982	-20831	-142933	-8022.12	-1807.43	330.208	0
507	4	-1.85145e-33	1.37568e-33	1.17526e-34	-1.57815e-32	-1.47282e-32	2.03622e-32	300	610	0	-2.13668e-33	-2.72628e-33	1.17827e-32	-7.58472e-31	9.23358e-31	9.84501e-32	300	200	0	10.6845	5.50235	-80.7651	2660.51	2584.88	-746.974	-278.995	167.059	0	8.49491	9.45658	-159.59	-20837.2	-142814	-8007.78	-1808.88	330.567	0
507	5	-7.92579e-34	7.7558e-34	-9.8732e-34	-9.99233e-32	-1.4195e-31	-1.45192e-32	300	610	0	-1.97579e-33	-2.596e-33	6.5733e-33	-3.95645e-31	4.79325e-31	1.01296e-31	300	200	0	10.6435	5.52992	-80.6606	2639.47	2588.16	-757.576	-278.913	167.277	0	8.63996	9.51808	-158.841	-20844.4	-142696	-7984.49	-1812.36	331.228	0
507	6	-8.92882e-35	3.38085e-34	-1.50484e-33	-1.36387e-31	-1.98172e-31	-3.28432e-32	300	610	0	-1.64769e-33	-2.21157e-33	2.79451e-33	-1.3987e-31	1.66885e-31	9.08579e-32	300	200	0	10.5932	5.54294	-80.5589	2618.98	2572.66	-767.028	-279.065	167.49	0	8.76396	9.54323	-157.821	-20848.7	-142612	-7956.41	-1817.63	332.103	0
507	7	3.25713e-34	4.62387e-35	-1.62298e-33	-1.41092e-31	-2.0687e-31	-3.94629e-32	300	610	0	-1.26257e-33	-1.72686e-33	2.88764e-34	2.38585e-32	-3.26452e-32	7.40261e-32	300	200	0	10.5315	5.53469	-80.4523	2601.01	2540.51	-773.913	-279.422	167.67	0	8.85222	9.52032	-156.678	-20847.1	-142581	-7926.71	-1824.02	333.057	0
507	8	5.25483e-34	-1.27071e-34	-1.4974e-33	-1.26975e-31	-1.87207e-31	-3.85638e-32	300	610	0	-8.90576e-34	-1.24228e-33	-1.18629e-33	1.15145e-31	-1.43469e-31	5.55254e-32	300	200	0	10.465	5.50267	-80.3482	2587.5	2497.76	-777.071	-279.913	167.796	0	8.90582	9.43993	-155.543	-20842.4	-142607	-7897.24	-1830.83	333.998	0
507	9	5.77691e-34	-2.11565e-34	-1.24667e-33	-1.03719e-31	-1.53581e-31	-3.34492e-32	300	610	0	-5.70482e-34	-8.15541e-34	-1.89289e-33	1.53899e-31	-1.90079e-31	3.82706e-32	300	200	0	10.4088	5.45426	-80.2714	2580.18	2450.09	-776.003	-280.477	167.857	0	8.93691	9.3065	-154.482	-20842.2	-142676	-7869.53	-1837.58	334.917	0
508	0	5.38834e-34	-2.34921e-34	-9.53864e-34	-7.79817e-32	-1.15936e-31	-2.65206e-32	300	610	0	-3.18401e-34	-4.7294e-34	-2.07346e-33	1.57832e-31	-1.94215e-31	2.37883e-32	300	200	0	10.3772	5.40304	-80.2501	2580.58	2402.39	-771.005	-281.064	167.843	0	8.9534	9.15552	-153.506	-20852.1	-142768	-7843.42	-1844.04	335.839	0	19.2689	14.8137	-234.823	-65184.5	-306591	-22717.1	-1305.63	277.59	0
508	1	4.52256e-34	-2.20343e-34	-6.71775e-34	-5.38854e-32	-8.04667e-32	-1.93752e-32	300	610	0	-1.35501e-34	-2.19566e-34	-1.9301e-33	1.41281e-31	-1.73443e-31	1.26247e-32	300	200	0	10.3745	5.35956	-80.2824	2589.38	2360.59	-763.041	-281.596	167.747	0	8.94916	9.04375	-152.615	-20869.8	-142865	-7814.77	-1850.11	336.748	0
508	2	3.48569e-34	-1.85693e-34	-4.29467e-34	-3.36051e-32	-5.04769e-32	-1.29573e-32	300	610	0	-1.42231e-35	-4.77107e-35	-1.61768e-33	1.14935e-31	-1.40835e-31	4.69692e-33	300	200	0	10.3979	5.3294	-80.3241	2605.78	2331.15	-753.472	-281.978	167.559	0	8.91339	9.01686	-151.821	-20889.9	-142961	-7778.59	-1855.64	337.596	0
508	3	2.47413e-34	-1.43635e-34	-2.38911e-34	-1.79361e-32	-2.72116e-32	-7.72292e-33	300	610	0	5.71021e-35	5.67674e-35	-1.24543e-33	8.61103e-32	-1.05321e-31	-4.30209e-34	300	200	0	10.4428	5.31559	-80.3152	2627.3	2318.47	-744.209	-282.133	167.288	0	8.84687	9.09301	-151.124	-20906.1	-143044	-7735.26	-1860.53	338.337	0
508	4	1.59782e-34	-1.02336e-34	-1.00817e-34	-6.78597e-33	-1.05854e-32	-3.79333e-33	300	610	0	9.11144e-35	1.10024e-34	-8.83311e-34	5.93123e-32	-7.23857e-32	-3.34248e-33	300	200	0	10.5017	5.31775	-80.2072	2649.63	2323.21	-737.576	-282.035	166.965	0	8.76757	9.26713	-150.523	-20907	-143093	-7691.15	-1864.64	338.896	0
508	5	9.03821e-35	-6.63982e-35	-9.34078e-36	4.36909e-34	2.42117e-34	-1.08263e-33	300	610	0	9.95027e-35	1.27445e-34	-5.70391e-34	3.68929e-32	-4.48763e-32	-4.64246e-33	300	200	0	10.5616	5.33232	-79.9788	2668.21	2342.73	-735.148	-281.708	166.639	0	8.69719	9.511	-150.045	-20884.5	-143086	-7654.11	-1867.62	339.189	0
508	6	3.97476e-35	-3.78307e-35	4.443e-35	4.54062e-33	6.44474e-33	6.03901e-34	300	610	0	9.20202e-35	1.22137e-34	-3.23281e-34	1.96833e-32	-2.37852e-32	-4.86999e-33	300	200	0	10.608	5.35555	-79.6476	2679.99	2372.44	-736.648	-281.213	166.352	0	8.6472	9.77087	-149.728	-20843.6	-143007	-7629.67	-1869.11	339.21	0
508	7	5.9442e-36	-1.69088e-35	7.01055e-35	6.36097e-33	9.2474e-33	1.50042e-33	300	610	0	7.6156e-35	1.04338e-34	-1.43675e-34	7.5382e-33	-8.9152e-33	-4.46343e-33	300	200	0	10.6324	5.3821	-79.2642	2683.88	2407.03	-740.392	-280.633	166.14	0	8.63173	9.98641	-149.571	-20798.2	-142865	-7618.72	-1869.16	339.052	0
508	8	-1.41526e-35	-2.87778e-36	7.65442e-35	6.6497e-33	9.75774e-33	1.83592e-33	300	610	0	5.72279e-35	8.14219e-35	-2.44443e-35	-2.37029e-34	5.95814e-34	-3.74854e-33	300	200	0	10.6341	5.40248	-78.8896	2680.64	2441.36	-744.663	-280.054	166.02	0	8.68273	10.1236	-149.522	-20760.3	-142698	-7615.94	-1868.36	338.844	0
508	9	-2.39838e-35	5.51989e-36	7.11096e-35	6.02026e-33	8.88313e-33	1.80922e-33	300	610	0	3.87088e-35	5.82446e-35	4.5841e-35	-4.57733e-33	5.89653e-33	-2.94457e-33	300	200	0	10.6183	5.40749	-78.5831	2673.02	2471.14	-748.435	-279.554	165.985	0	8.83043	10.186	-149.481	-20738.4	-142553	-7613.89	-1867.65	338.736	0
509	0	-2.67673e-35	9.68269e-36	5.94192e-35	4.93302e-33	7.30679e-33	1.57823e-33	300	610	0	2.26517e-35	3.76529e-35	7.98193e-35	-6.45427e-33	8.17298e-33	-2.17916e-33	300	200	0	10.5924	5.39523	-78.3958	2665.23	2494.08	-751.259	-279.186	166.003	0	9.07342	10.1938	-149.321	-20739.5	-142461	-7610.6	-1868.06	338.892	0	20.2959	15.0542	-228.679	-64081.1	-301108	-23078	-1316.73	280.222	0
509	1	-2.52154e-35	1.0925e-35	4.541e-35	3.70518e-33	5.50101e-33	1.25868e-33	300	610	0	1.01221e-35	2.10214e-35	8.94444e-35	-6.75668e-33	8.50281e-33	-1.50672e-33	300	200	0	10.5611	5.37059	-78.3536	2661.21	2510.28	-752.992	-278.962	166.036	0	9.37483	10.1578	-148.969	-20768	-142430	-7609.3	-1870.11	339.412	0
509	2	-2.14319e-35	1.03578e-35	3.15785e-35	2.53372e-33	3.76028e-33	9.28343e-34	300	610	0	1.58183e-36	8.74522e-36	8.49979e-35	-6.23331e-33	7.78566e-33	-9.26593e-34	300	200	0	10.5264	5.33995	-78.4483	2662.16	2521.11	-753.852	-278.863	166.065	0	9.68311	10.0786	-148.498	-20825.8	-142447	-7611.48	-1873.25	340.243	0
509	3	-1.6925e-35	8.84448e-36	1.92964e-35	1.52332e-33	2.24226e-33	6.34026e-34	300	610	0	-2.80676e-36	6.45552e-37	7.4724e-35	-5.47605e-33	6.7239e-33	-3.99759e-34	300	200	0	10.4914	5.30887	-78.648	2666.07	2528.16	-754.394	-278.855	166.101	0	9.96023	9.96646	-148.091	-20911.7	-142491	-7615.18	-1876.19	341.209	0
509	4	-1.2682e-35	7.00395e-36	9.13555e-36	7.14009e-34	1.00891e-33	3.99134e-34	300	610	0	-2.97179e-36	-3.72404e-36	6.48376e-35	-4.9256e-33	5.83167e-33	1.36384e-34	300	200	0	10.4641	5.28148	-78.9078	2670.78	2533.15	-754.989	-278.897	166.153	0	10.1904	9.84367	-147.878	-21014.6	-142541	-7619.21	-1877.91	342.108	0
509	5	-9.2683e-36	5.24055e-36	1.1644e-36	1.05694e-34	6.32289e-35	2.30661e-34	300	610	0	1.17583e-36	-4.87212e-36	5.97011e-35	-4.8847e-33	5.45479e-33	7.54201e-34	300	200	0	10.4573	5.25952	-79.1793	2676.37	2537.24	-755.816	-278.956	166.199	0	10.3594	9.72859	-147.866	-21112.5	-142584	-7625.16	-1878.28	342.782	0
509	6	-6.92567e-36	3.78447e-36	-4.80143e-36	-3.21867e-34	-6.20285e-34	1.24916e-34	300	610	0	9.74532e-36	-3.255e-36	6.20156e-35	-5.52801e-33	5.78851e-33	1.52168e-33	300	200	0	10.4801	5.24188	-79.4308	2683.78	2541.26	-757.756	-279.007	166.212	0	10.4401	9.63325	-148.017	-21185.8	-142603	-7635.2	-1877.42	343.13	0
509	7	-5.65344e-36	2.73257e-36	-8.99995e-36	-5.93764e-34	-1.07194e-33	7.17252e-35	300	610	0	2.27622e-35	7.5728e-37	7.29137e-35	-6.90098e-33	6.88446e-33	2.4863e-33	300	200	0	10.5303	5.22515	-79.6607	2692.81	2547.9	-762.146	-279.016	166.196	0	10.4089	9.56865	-148.317	-21231.8	-142588	-7649.7	-1875.37	343.151	0
509	8	-5.2665e-36	2.08313e-36	-1.15723e-35	-7.2905e-34	-1.30956e-33	5.71804e-35	300	610	0	3.9956e-35	6.84555e-36	9.18889e-35	-8.90336e-33	8.64171e-33	3.6555e-33	300	200	0	10.5942	5.20681	-79.8809	2702.42	2561.72	-769.078	-278.931	166.169	0	10.2666	9.53667	-148.739	-21260.8	-142542	-7668.12	-1872.33	342.94	0
509	9	-5.42902e-36	1.7619e-36	-1.24572e-35	-7.3379e-34	-1.32714e-33	6.51208e-35	300	610	0	6.0442e-35	1.46463e-35	1.16532e-34	-1.12565e-32	1.0781e-32	4.97272e-33	300	200	0	10.6559	5.18802	-80.0933	2712.67	2584.74	-776.966	-278.728	166.131	0	10.0436	9.52738	-149.251	-21278.1	-142488	-7691.45	-1868.69	342.566	0
510	0	-5.66818e-36	1.63908e-36	-1.13281e-35	-5.97637e-34	-1.089e-33	7.76944e-35	300	610	0	8.23069e-35	2.36054e-35	1.42093e-34	-1.34574e-32	1.28046e-32	6.28917e-33	300	200	0	10.7052	5.17195	-80.2959	2724.99	2614.1	-783.968	-278.444	166.063	0	9.78839	9.53056	-149.848	-21277	-142463	-7722.06	-1864.71	341.99	0	20.2959	15.0542	-228.679	-64081.1	-301108	-23078	-1316.73	280.222	0
510	1	-5.37598e-36	1.53885e-36	-7.57538e-36	-2.93845e-34	-5.29802e-34	7.53817e-35	300	610	0	1.02126e-34	3.27927e-35	1.60927e-34	-1.47264e-32	1.39498e-32	7.33316e-33	300	200	0	10.7382	5.16119	-80.5015	2739.68	2644.94	-788.93	-278.144	165.967	0	9.54356	9.53548	-150.558	-21248.1	-142503	-7762.19	-1860.5	341.129	0
510	2	-3.81086e-36	1.24459e-36	-3.41876e-37	2.17036e-34	4.38726e-34	3.69267e-35	300	610	0	1.14465e-34	4.06912e-35	1.61962e-34	-1.39628e-32	1.31481e-32	7.68085e-33	300	200	0	10.757	5.15741	-80.7264	2754.39	2673.27	-790.859	-277.885	165.88	0	9.33582	9.51921	-151.373	-21189.9	-142621	-7812.8	-1856.18	339.985	0
510	3	-1.14072e-37	5.04031e-37	1.13739e-35	9.79162e-34	1.9129e-33	-6.03439e-35	300	610	0	1.11457e-34	4.49893e-35	1.30366e-34	-9.72714e-33	9.01012e-33	6.73574e-33	300	200	0	10.7669	5.16241	-80.9615	2765.3	2696.25	-788.744	-277.697	165.844	0	9.18066	9.45685	-152.183	-21112.2	-142796	-7872.04	-1852.32	338.729	0
510	4	6.64097e-36	-9.60341e-37	2.85266e-35	2.02821e-33	3.97196e-33	-2.39289e-34	300	610	0	8.25948e-35	4.24139e-35	4.77067e-35	-2.77318e-34	-1.37176e-34	3.72739e-33	300	200	0	10.7738	5.17848	-81.1777	2769.32	2711.04	-782.527	-277.604	165.886	0	9.08427	9.34933	-152.834	-21027.9	-142998	-7935.2	-1849.64	337.586	0
510	5	1.73459e-35	-3.42956e-36	5.17223e-35	3.37212e-33	6.64059e-33	-5.20266e-34	300	610	0	1.49363e-35	2.86646e-35	-1.07041e-34	1.63046e-32	-1.61278e-32	-2.25566e-33	300	200	0	10.7831	5.20611	-81.3666	2765.52	2714.12	-773.769	-277.643	166.012	0	9.05178	9.22247	-153.263	-20941.5	-143200	-7997.26	-1848.34	336.638	0
510	6	3.26793e-35	-7.14851e-36	8.07871e-35	4.96503e-33	9.83775e-33	-9.16455e-34	300	610	0	-1.06024e-34	-1.46955e-36	-3.55189e-34	4.18553e-32	-4.07077e-32	-1.21802e-32	300	200	0	10.7983	5.24076	-81.5479	2755.13	2702.64	-764.951	-277.858	166.215	0	9.09523	9.09895	-153.517	-20853.3	-143380	-8055.06	-1847.97	335.837	0
510	7	5.28338e-35	-1.22618e-35	1.14196e-34	6.67462e-33	1.33117e-32	-1.42675e-33	300	610	0	-2.94502e-34	-5.37056e-35	-7.1425e-34	7.76974e-32	-7.5118e-32	-2.69087e-32	300	200	0	10.8164	5.27336	-81.7269	2740.88	2676.3	-757.917	-278.253	166.463	0	9.22412	8.98384	-153.657	-20771.6	-143519	-8107.2	-1848.02	335.182	0
510	8	7.71343e-35	-1.87201e-35	1.48373e-34	8.24439e-33	1.65641e-32	-2.02597e-33	300	610	0	-5.61258e-34	-1.33451e-34	-1.19158e-33	1.23992e-31	-1.19472e-31	-4.69428e-32	300	200	0	10.8279	5.29365	-81.8764	2726.3	2638	-753.418	-278.781	166.702	0	9.43248	8.87092	-153.696	-20708.3	-143604	-8151.81	-1848.34	334.735	0
510	9	1.03548e-34	-2.61543e-35	1.76908e-34	9.25456e-33	1.87701e-32	-2.65258e-33	300	610	0	-9.08802e-34	-2.44446e-34	-1.77543e-33	1.78849e-31	-1.71902e-31	-7.20536e-32	300	200	0	10.8234	5.29335	-81.9694	2714.47	2593.16	-752.177	-279.364	166.884	0	9.69232	8.76112	-153.598	-20667.5	-143636	-8183.32	-1849.14	334.556	0
511	0	1.2811e-34	-3.37204e-35	1.89795e-34	9.08842e-33	1.87084e-32	-3.1946e-33	300	610	0	-1.32477e-33	-3.86743e-34	-2.42324e-33	2.37207e-31	-2.27488e-31	-1.00789e-31	300	200	0	10.8013	5.27015	-82.0061	2706.7	2548.3	-755.215	-279.926	166.994	0	9.95701	8.68174	-153.345	-20645.5	-143620	-8193.61	-1850.58	334.634	0	20.388	14.3537	-235.452	-65016.5	-306531	-22829.7	-1301.88	276.135	0
511	1	1.44318e-34	-3.99262e-35	1.72846e-34	6.91502e-33	1.47217e-32	-3.47551e-33	300	610	0	-1.77349e-33	-5.53968e-34	-3.04781e-33	2.89542e-31	-2.77021e-31	-1.2987e-31	300	200	0	10.7677	5.23006	-82.0137	2702.18	2508.98	-763.159	-280.408	167.052	0	10.1782	8.67505	-153.001	-20633.5	-143557	-8177.95	-1852.28	334.858	0
511	2	1.42604e-34	-4.24624e-35	1.0755e-34	1.7035e-33	4.73857e-33	-3.24306e-33	300	610	0	-2.18612e-33	-7.29873e-34	-3.50228e-33	3.20538e-31	-3.05742e-31	-1.53522e-31	300	200	0	10.7321	5.18546	-82.0332	2699.48	2478.04	-775.73	-280.792	167.093	0	10.3148	8.76222	-152.681	-20620.9	-143459	-8137.93	-1853.6	335.059	0
511	3	1.10055e-34	-3.80784e-35	-2.82807e-35	-7.71038e-33	-1.36022e-32	-2.16541e-33	300	610	0	-2.45042e-33	-8.8441e-34	-3.56656e-33	3.07983e-31	-2.923e-31	-1.62826e-31	300	200	0	10.7023	5.15189	-82.1011	2698.65	2455.83	-791.463	-281.088	167.13	0	10.3317	8.92402	-152.489	-20599.5	-143349	-8079.11	-1854.06	335.088	0
511	4	3.06136e-35	-2.2559e-35	-2.5862e-34	-2.2481e-32	-4.26757e-32	1.59029e-34	300	610	0	-2.40195e-33	-9.69748e-34	-2.9388e-33	2.22281e-31	-2.08306e-31	-1.45247e-31	300	200	0	10.6822	5.14361	-82.2277	2700.56	2441.83	-807.703	-281.304	167.158	0	10.2152	9.1118	-152.507	-20566.4	-143257	-8008.01	-1853.34	334.855	0
511	5	-1.13919e-34	9.11473e-36	-6.05573e-34	-4.35061e-32	-8.43879e-32	4.16994e-33	300	610	0	-1.81954e-33	-9.17049e-34	-1.23751e-33	2.71258e-32	-1.90197e-32	-8.4555e-32	300	200	0	10.672	5.16663	-82.3926	2704.27	2435.12	-821.105	-281.445	167.178	0	9.99478	9.28017	-152.774	-20522.7	-143201	-7930.68	-1851.34	334.334	0
511	6	-3.41694e-34	6.23197e-35	-1.08341e-33	-7.10499e-32	-1.39434e-31	1.02822e-32	300	610	0	-4.29249e-34	-6.35202e-34	1.97818e-33	-3.17933e-31	3.14152e-31	3.85387e-32	300	200	0	10.6694	5.21504	-82.5595	2706.31	2433.76	-828.761	-281.521	167.22	0	9.73184	9.4124	-153.267	-20473	-143192	-7854.28	-1848.27	333.577	0
511	7	-6.67017e-34	1.41941e-34	-1.68982e-33	-1.04221e-31	-2.06257e-31	1.87818e-32	300	610	0	2.07788e-33	-1.32607e-35	7.161e-33	-8.52161e-31	8.2849e-31	2.44641e-31	300	200	0	10.6699	5.27479	-82.6954	2703.32	2435.24	-829.809	-281.552	167.31	0	9.49189	9.51216	-153.896	-20427.7	-143225	-7788.84	-1844.66	332.737	0
511	8	-1.09454e-33	2.50997e-34	-2.3941e-33	-1.40301e-31	-2.79708e-31	2.96707e-32	300	610	0	6.0076e-33	1.07122e-33	1.46905e-32	-1.60463e-30	1.55127e-30	5.52379e-31	300	200	0	10.6708	5.33187	-82.7856	2694.98	2437.99	-825.879	-281.551	167.446	0	9.32134	9.57947	-154.497	-20405.5	-143282	-7744.85	-1841.41	332.077	0
511	9	-1.61116e-33	3.88633e-34	-3.12257e-33	-1.7396e-31	-3.49456e-31	4.24572e-32	300	610	0	1.15967e-32	2.73531e-33	2.47401e-32	-2.58064e-30	2.48671e-30	9.73076e-31	300	200	0	10.6747	5.37803	-82.8382	2684.92	2441.24	-819.659	-281.53	167.588	0	9.22599	9.60034	-154.893	-20425.5	-143342	-7728.51	-1839.42	331.868	0
512	0	-2.17562e-33	5.47436e-34	-3.74207e-33	-1.96428e-31	-3.98302e-31	5.58926e-32	300	610	0	1.89129e-32	5.06241e-33	3.70889e-32	-3.74305e-30	3.59805e-30	1.503e-30	300	200	0	10.6859	5.40988	-82.876	2679.46	2444.29	-813.496	-281.507	167.669	0	9.16706	9.55836	-154.973	-20494.8	-143391	-7738.27	-1839.27	332.248	0	19.6475	14.6071	-233.15	-64653.4	-304193	-22674.4	-1304.71	277.304	0
512	1	-2.70622e-33	7.1012e-34	-4.04357e-33	-1.94774e-31	-4.00665e-31	6.76703e-32	300	610	0	2.7716e-32	8.06011e-33	5.0876e-32	-4.98864e-30	4.78487e-30	2.11302e-30	300	200	0	10.7024	5.42508	-82.9205	2684.28	2447.34	-809.143	-281.486	167.628	0	9.09564	9.45355	-154.707	-20604.3	-143424	-7766	-1841.07	333.183	0
512	2	-3.06791e-33	8.45821e-34	-3.72946e-33	-1.51508e-31	-3.21689e-31	7.41226e-32	300	610	0	3.72797e-32	1.16026e-32	6.43057e-32	-6.12059e-30	5.85685e-30	2.73585e-30	300	200	0	10.7154	5.4203	-82.9785	2700.95	2451.79	-807.47	-281.453	167.45	0	8.99285	9.30721	-154.103	-20735.6	-143447	-7803.42	-1844.85	334.557	0
512	3	-3.06081e-33	9.06449e-34	-2.40978e-33	-4.48383e-32	-1.17622e-31	6.99745e-32	300	610	0	4.6183e-32	1.53579e-32	7.43289e-32	-6.82016e-30	6.50682e-30	3.2518e-30	300	200	0	10.7153	5.39264	-83.0446	2726.74	2457.96	-807.642	-281.402	167.165	0	8.86754	9.15106	-153.194	-20867.7	-143470	-7845.85	-1850.53	336.217	0
512	4	-2.41376e-33	8.23933e-34	3.8522e-34	1.49987e-31	2.61698e-31	4.82494e-32	300	610	0	5.20916e-32	1.87047e-32	7.63488e-32	-6.62265e-30	6.28801e-30	3.47486e-30	300	200	0	10.6991	5.34363	-83.1082	2757.35	2463.68	-807.217	-281.356	166.822	0	8.73322	9.01607	-152.105	-20978.7	-143498	-7890.37	-1857.41	337.922	0
512	5	-7.87822e-34	5.0956e-34	5.16661e-33	4.5774e-31	8.67173e-31	4.58123e-34	300	610	0	5.15663e-32	2.06471e-32	6.40298e-32	-4.90582e-30	4.60353e-30	3.14226e-30	300	200	0	10.6731	5.2821	-83.1587	2788.48	2466.28	-803.921	-281.342	166.468	0	8.6079	8.93073	-151.045	-21046.2	-143529	-7932.92	-1864.24	339.337	0
512	6	2.2035e-33	-1.42888e-34	1.24114e-32	8.98089e-31	1.74044e-30	-8.27593e-32	300	610	0	3.99596e-32	1.97439e-32	2.93261e-32	-9.02465e-31	7.19123e-31	1.91219e-30	300	200	0	10.6506	5.22337	-83.1917	2816.19	2465.43	-797.44	-281.365	166.148	0	8.51943	8.91452	-150.206	-21056	-143556	-7965.87	-1869.72	340.181	0
512	7	6.94931e-33	-1.24805e-33	2.24384e-32	1.47774e-30	2.89839e-30	-2.10336e-31	300	610	0	1.1486e-32	1.40788e-32	-3.71145e-32	6.24762e-30	-6.18606e-30	-6.23774e-31	300	200	0	10.6446	5.18443	-83.2004	2838.05	2462.57	-789.469	-281.402	165.889	0	8.49616	8.95892	-149.698	-21014.6	-143571	-7978.67	-1873.07	340.38	0
512	8	1.37625e-32	-2.91142e-33	3.52252e-32	2.17949e-30	4.31135e-30	-3.88611e-31	300	610	0	-4.04193e-32	1.30623e-33	-1.44977e-31	1.73881e-29	-1.69133e-29	-4.90517e-30	300	200	0	10.6617	5.17665	-83.1598	2853.82	2458.99	-782.205	-281.431	165.683	0	8.55479	9.02862	-149.498	-20944.2	-143567	-7963.51	-1874.32	340.097	0
512	9	2.27588e-32	-5.20077e-33	5.01605e-32	2.94808e-30	5.87487e-30	-6.18096e-31	300	610	0	-1.22315e-31	-2.11798e-32	-3.02516e-31	3.31587e-29	-3.20637e-29	-1.13345e-29	300	200	0	10.6999	5.20131	-83.0413	2863.82	2455.43	-777	-281.431	165.513	0	8.68751	9.09989	-149.415	-20865	-143539	-7920.14	-1874.67	339.645	0
513	0	3.36863e-32	-8.10412e-33	6.57356e-32	3.67353e-30	7.37601e-30	-8.89063e-31	300	610	0	-2.39392e-31	-5.58972e-32	-5.1379e-31	5.37122e-29	-5.17656e-29	-2.01666e-29	300	200	0	10.7527	5.251	-82.8428	2867.01	2451.79	-774.51	-281.404	165.392	0	8.85506	9.18526	-149.196	-20787.7	-143490	-7856.83	-1875.75	339.331	0	19.6475	14.6071	-233.15	-64653.4	-304193	-22674.4	-1304.71	277.304	0
513	1	4.5707e-32	-1.14733e-32	7.91936e-32	4.17353e-30	8.45738e-30	-1.17599e-30	300	610	0	-3.93378e-31	-1.04689e-31	-7.7471e-31	7.83225e-29	-7.52983e-29	-3.13462e-29	300	200	0	10.8131	5.31422	-82.5856	2861.69	2447.3	-775.563	-281.367	165.349	0	9.007	9.30561	-148.72	-20723.3	-143425	-7787.5	-1878.4	339.345	0
513	2	5.71362e-32	-1.49542e-32	8.61789e-32	4.17772e-30	8.58441e-30	-1.43117e-30	300	610	0	-5.7963e-31	-1.67843e-31	-1.06788e-30	1.04885e-28	-1.00614e-28	-4.42904e-29	300	200	0	10.8743	5.37888	-82.3004	2847.7	2442.06	-780.962	-281.327	165.399	0	9.11299	9.45294	-148.062	-20685.7	-143353	-7724.22	-1882.2	339.71	0
513	3	6.51667e-32	-1.79073e-32	8.04578e-32	3.31869e-30	7.02524e-30	-1.57823e-30	300	610	0	-7.83378e-31	-2.42881e-31	-1.35633e-30	1.29335e-28	-1.23781e-28	-5.76198e-29	300	200	0	10.926	5.4348	-82.0182	2827.02	2437.7	-790.455	-281.279	165.532	0	9.169	9.5904	-147.438	-20686.9	-143282	-7671.52	-1885.81	340.309	0
513	4	6.56207e-32	-1.93303e-32	5.38229e-32	1.13642e-30	2.85663e-30	-1.50674e-30	300	610	0	-9.75308e-31	-3.23027e-31	-1.57678e-30	1.45042e-28	-1.38407e-28	-6.88548e-29	300	200	0	10.9573	5.47601	-81.7575	2802.77	2436.13	-802.693	-281.203	165.719	0	9.18524	9.67463	-147.1	-20737	-143217	-7629.4	-1887.6	340.972	0
513	5	5.28028e-32	-1.77968e-32	-3.66362e-33	-2.8948e-30	-4.98612e-30	-1.06994e-30	300	610	0	-1.10688e-30	-3.95438e-31	-1.63323e-30	1.42282e-28	-1.35144e-28	-7.41176e-29	300	200	0	10.9604	5.49992	-81.5225	2778.09	2438.28	-816.164	-281.091	165.922	0	9.1767	9.67098	-147.238	-20839.2	-143155	-7599.99	-1886.27	341.534	0
513	6	1.95595e-32	-1.14392e-32	-1.02889e-31	-9.30594e-30	-1.75929e-29	-8.837e-32	300	610	0	-1.1062e-30	-4.39381e-31	-1.39274e-30	1.07979e-28	-1.01446e-28	-6.79016e-29	300	200	0	10.9325	5.50484	-81.3217	2755.29	2443.68	-829.578	-280.95	166.119	0	9.15292	9.56305	-147.929	-20982.8	-143089	-7587.43	-1881.28	341.844	0
513	7	-4.23159e-32	1.99048e-33	-2.54134e-31	-1.8527e-29	-3.58714e-29	1.63719e-30	300	610	0	-8.75617e-31	-4.24699e-31	-6.85648e-31	2.59242e-29	-2.17988e-29	-4.30098e-29	300	200	0	10.8765	5.4901	-81.1681	2735.51	2450.84	-841.415	-280.805	166.298	0	9.10655	9.36825	-149.115	-21149.1	-143012	-7590.78	-1873.08	341.831	0
513	8	-1.4116e-31	2.49357e-32	-4.64491e-31	-3.0723e-29	-6.02243e-29	4.29891e-30	300	610	0	-2.93002e-31	-3.11093e-31	6.86356e-31	-1.22167e-28	1.2125e-28	9.2027e-30	300	200	0	10.804	5.45901	-81.0511	2718.93	2457.38	-849.56	-280.681	166.454	0	9.01833	9.13658	-150.59	-21319.7	-142928	-7602.06	-1863.12	341.575	0
513	9	-2.83804e-31	5.9673e-32	-7.34043e-31	-4.55644e-29	-9.00923e-29	8.03694e-30	300	610	0	7.81085e-31	-4.89917e-32	2.93033e-30	-3.54406e-28	3.44909e-28	9.81064e-29	300	200	0	10.7329	5.41973	-80.9163	2705.23	2459.95	-852.179	-280.599	166.568	0	8.88158	8.92069	-152.048	-21474.3	-142851	-7612.81	-1853.52	341.234	0
514	0	-4.73052e-31	1.07717e-31	-1.05065e-30	-6.19293e-29	-1.23359e-28	1.28718e-29	300	610	0	2.48725e-30	4.17035e-31	6.22556e-30	-6.84842e-28	6.62391e-28	2.32391e-28	300	200	0	10.678	5.38187	-80.6907	2693.66	2454.4	-848.941	-280.583	166.618	0	8.71766	8.75869	-153.218	-21587.4	-142804	-7617.54	-1846.03	340.893	0	19.4981	14.3607	-231.28	-64711	-304075	-22173.8	-1314.74	279.794	0
514	1	-7.04112e-31	1.68941e-31	-1.38345e-30	-7.75504e-29	-1.55639e-28	1.86119e-29	300	610	0	4.93898e-30	1.14111e-30	1.06659e-29	-1.11755e-27	1.07722e-27	4.17759e-28	300	200	0	10.6444	5.35268	-80.3447	2683.3	2437.54	-840.785	-280.662	166.603	0	8.56519	8.6778	-153.95	-21640.7	-142803	-7612.57	-1841.59	340.569	0
514	2	-9.59981e-31	2.40395e-31	-1.67541e-30	-8.86385e-29	-1.79508e-28	2.47359e-29	300	610	0	8.17904e-30	2.16384e-30	1.61772e-29	-1.63841e-27	1.57535e-27	6.53536e-28	300	200	0	10.6293	5.33502	-79.9275	2673.99	2410.65	-829.263	-280.84	166.545	0	8.45766	8.68625	-154.175	-21631.6	-142858	-7596.09	-1840.59	340.306	0
514	3	-1.20594e-30	3.14824e-31	-1.83578e-30	-8.95432e-29	-1.838e-28	3.0258e-29	300	610	0	1.21183e-29	3.49395e-30	2.24083e-29	-2.20457e-27	2.11507e-27	9.28098e-28	300	200	0	10.6245	5.32741	-79.5263	2666.04	2379.92	-816.444	-281.074	166.476	0	8.40641	8.76537	-153.892	-21567.3	-142960	-7568.89	-1842.97	340.146	0
514	4	-1.38366e-30	3.78992e-31	-1.73403e-30	-7.25485e-29	-1.5315e-28	3.3588e-29	300	610	0	1.6457e-29	5.08286e-30	2.85991e-29	-2.73214e-27	2.61519e-27	1.21318e-27	300	200	0	10.6216	5.32645	-79.2086	2659.24	2352.25	-804.663	-281.303	166.427	0	8.40386	8.88054	-153.207	-21451.7	-143092	-7534.99	-1847.98	340.018	0
514	5	-1.40585e-30	4.12009e-31	-1.19748e-30	-2.79461e-29	-6.80837e-29	3.24147e-29	300	610	0	2.05905e-29	6.79241e-30	3.34362e-29	-3.08318e-27	2.94273e-27	1.45745e-27	300	200	0	10.6169	5.32888	-79.0125	2653.42	2331.68	-796.39	-281.49	166.418	0	8.44611	8.99373	-152.344	-21286.5	-143233	-7503.2	-1854.2	339.726	0
514	6	-1.1529e-30	3.83998e-31	-1.59521e-32	5.5425e-29	9.39883e-29	2.36523e-29	300	610	0	2.351e-29	8.35727e-30	3.49158e-29	-3.05438e-27	2.9022e-27	1.58007e-27	300	200	0	10.6143	5.33368	-78.9507	2649.35	2320.16	-793.744	-281.613	166.443	0	8.54215	9.07232	-151.536	-21083.5	-143376	-7485.27	-1860.15	339.132	0
514	7	-4.73898e-31	2.55651e-31	2.04236e-30	1.88937e-28	3.56387e-28	3.5075e-30	300	610	0	2.37126e-29	9.34599e-30	3.02488e-29	-2.37092e-27	2.2299e-27	1.4657e-27	300	200	0	10.6242	5.34449	-79.0008	2648.05	2319.04	-796.937	-281.645	166.481	0	8.69074	9.09679	-150.884	-20870.3	-143520	-7490.07	-1865.2	338.321	0
514	8	8.05353e-31	-2.05938e-32	5.19882e-30	3.81973e-28	7.38868e-28	-3.22573e-29	300	610	0	1.9148e-29	9.12762e-30	1.58591e-29	-6.90552e-28	5.98166e-28	9.62834e-28	300	200	0	10.6566	5.36687	-79.11	2649.68	2327.98	-803.68	-281.573	166.506	0	8.86139	9.06142	-150.362	-20679.7	-143665	-7520.03	-1869.46	337.533	0
514	9	2.86332e-30	-4.96789e-31	9.61072e-30	6.38508e-28	1.25089e-27	-8.77732e-29	300	610	0	7.23811e-30	6.85505e-30	-1.24572e-29	2.37528e-27	-2.36391e-27	-1.11447e-28	300	200	0	10.7127	5.40151	-79.2271	2653.26	2343.84	-810.648	-281.416	166.511	0	9.0141	8.97083	-149.941	-20535.7	-143804	-7572.59	-1873.07	336.959	0
515	0	5.84895e-30	-1.22201e-30	1.52913e-29	9.52289e-28	1.88205e-27	-1.6613e-28	300	610	0	-1.49774e-29	1.48092e-30	-5.91239e-29	7.21505e-27	-7.02558e-27	-1.95681e-27	300	200	0	10.7817	5.44083	-79.3337	2657.12	2361.81	-815.185	-281.229	166.507	0	9.12476	8.83942	-149.631	-20450.2	-143927	-7642.75	-1875.88	336.671	0	19.4981	14.3607	-231.28	-64711	-304075	-22173.8	-1314.74	279.794	0
515	1	9.82892e-30	-2.22996e-30	2.20005e-29	1.30057e-27	2.58955e-27	-2.67963e-28	300	610	0	-5.05105e-29	-8.17327e-30	-1.2803e-28	1.41366e-26	-1.36767e-26	-4.76063e-27	300	200	0	10.8468	5.47246	-79.4384	2660.16	2377.61	-816.163	-281.07	166.513	0	9.18287	8.69315	-149.439	-20429.7	-144027	-7723.81	-1877.78	336.71	0
515	2	1.4713e-29	-3.52066e-30	2.91076e-29	1.63663e-27	3.28309e-27	-3.89515e-28	300	610	0	-1.01838e-28	-2.32697e-29	-2.21328e-28	2.32437e-26	-2.24087e-26	-8.65007e-27	300	200	0	10.8931	5.48746	-79.5485	2663.06	2389.27	-813.907	-280.965	166.523	0	9.18486	8.56588	-149.373	-20479.4	-144090	-7807.52	-1878.63	337.102	0
515	3	2.01568e-29	-5.03548e-30	3.54329e-29	1.88176e-27	3.80856e-27	-5.20154e-28	300	610	0	-1.69994e-28	-4.47013e-29	-3.37703e-28	3.42635e-26	-3.29493e-26	-1.36212e-26	300	200	0	10.9114	5.48668	-79.664	2667.62	2396.39	-809.67	-280.919	166.514	0	9.13726	8.48517	-149.476	-20595.4	-144099	-7884.54	-1878.02	337.784	0
515	4	2.54453e-29	-6.62598e-30	3.90867e-29	1.91789e-27	3.93272e-27	-6.3951e-28	300	610	0	-2.53284e-28	-7.27073e-29	-4.70084e-28	4.63249e-26	-4.44498e-26	-1.94427e-26	300	200	0	10.8996	5.4777	-79.7892	2675.02	2398.62	-805.46	-280.938	166.474	0	9.05471	8.46352	-149.811	-20754.4	-144043	-7945.12	-1875.5	338.537	0
515	5	2.93669e-29	-8.0183e-30	3.73364e-29	1.58302e-27	3.33317e-27	-7.14491e-28	300	610	0	-3.45627e-28	-1.06341e-28	-6.02852e-28	5.76968e-26	-5.5235e-26	-2.55362e-26	300	200	0	10.8603	5.46759	-79.932	2684.81	2396.41	-803.76	-281.019	166.411	0	8.95423	8.5037	-150.436	-20912.6	-143932	-7980.84	-1870.77	339.014	0
515	6	3.00981e-29	-8.77722e-30	2.655e-29	6.72336e-28	1.5992e-27	-6.96743e-28	300	610	0	-4.34566e-28	-1.42787e-28	-7.08761e-28	6.55115e-26	-6.25396e-26	-3.08392e-26	300	200	0	10.7985	5.45967	-80.0919	2695.26	2392.19	-806.247	-281.132	166.348	0	8.84848	8.60102	-151.366	-21022.6	-143802	-7988.46	-1864.03	338.886	0
515	7	2.51284e-29	-8.2771e-30	2.28384e-30	-1.05102e-27	-1.74828e-27	-5.21393e-28	300	610	0	-4.99142e-28	-1.76568e-28	-7.45994e-28	6.55185e-26	-6.22759e-26	-3.36676e-26	300	200	0	10.7211	5.4525	-80.2535	2704.99	2389.9	-812.417	-281.221	166.294	0	8.73761	8.73724	-152.497	-21059.5	-143696	-7971.78	-1856.29	338.098	0
515	8	1.12741e-29	-5.69086e-30	-4.03953e-29	-3.83047e-27	-7.20794e-27	-1.08293e-28	300	610	0	-5.07951e-28	-1.98708e-28	-6.56059e-28	5.19445e-26	-4.89032e-26	-3.16055e-26	300	200	0	10.6372	5.44143	-80.3901	2714.36	2393.71	-819.74	-281.224	166.235	0	8.62029	8.88057	-153.6	-21031.8	-143634	-7937.66	-1849.12	336.926	0
515	9	-1.51604e-29	-1.25923e-32	-1.0625e-28	-7.8704e-27	-1.52091e-26	6.32659e-28	300	610	0	-4.17942e-28	-1.96011e-28	-3.63593e-28	1.75639e-26	-1.55036e-26	-2.1465e-26	300	200	0	10.5555	5.42385	-80.4821	2725.08	2406.99	-825.048	-281.093	166.141	0	8.51366	8.99918	-154.439	-20962.3	-143616	-7892.53	-1843.93	335.732	0
516	0	-5.79935e-29	9.86611e-30	-1.98756e-28	-1.32649e-26	-2.59716e-26	1.79019e-27	300	610	0	-1.74725e-28	-1.50674e-28	2.20483e-28	-4.58756e-26	4.58024e-26	6.23245e-28	300	200	0	10.4843	5.40179	-80.5405	2737.91	2430.95	-826.063	-280.817	166.006	0	8.44315	9.07878	-154.911	-20866.8	-143641	-7842.44	-1841.25	334.702	0	19.2625	14.3606	-234.197	-64838.5	-306917	-22359.3	-1310.51	276.854	0
516	1	-1.20466e-28	2.5002e-29	-3.18436e-28	-1.98968e-26	-3.93048e-26	3.43223e-27	300	610	0	2.8453e-28	-4.05766e-29	1.19063e-27	-1.46701e-25	1.42933e-25	3.89116e-26	300	200	0	10.4302	5.37911	-80.6007	2751.4	2462.43	-822.297	-280.449	165.864	0	8.4183	9.12882	-155.094	-20755.9	-143697	-7793.34	-1840.51	333.827	0
516	2	-2.04143e-28	4.6143e-29	-4.60559e-28	-2.73055e-26	-5.43446e-26	5.57647e-27	300	610	0	1.0243e-27	1.59328e-28	2.6311e-27	-2.91645e-25	2.8223e-25	9.74368e-26	300	200	0	10.397	5.35828	-80.6897	2762.61	2493.99	-814.807	-280.092	165.763	0	8.427	9.17148	-155.17	-20647.6	-143762	-7751.53	-1840.48	333.064	0
516	3	-3.07349e-28	7.33446e-29	-6.12246e-28	-3.45292e-26	-6.92338e-26	8.14954e-27	300	610	0	2.09856e-27	4.73979e-28	4.59086e-27	-4.83265e-25	4.65982e-25	1.79023e-25	300	200	0	10.3861	5.34076	-80.8108	2768.71	2517.67	-805.363	-279.845	165.738	0	8.44262	9.22243	-155.328	-20563.5	-143808	-7722.47	-1839.84	332.388	0
516	4	-4.23118e-28	1.05447e-28	-7.49114e-28	-3.99329e-26	-8.07734e-26	1.09349e-26	300	610	0	3.53183e-27	9.22957e-28	7.04746e-27	-7.16332e-25	6.8895e-25	2.83802e-25	300	200	0	10.3967	5.32944	-80.9519	2768.43	2529.18	-795.812	-279.757	165.802	0	8.44118	9.28293	-155.723	-20511.7	-143829	-7707.98	-1837.62	331.719	0
516	5	-5.36732e-28	1.39415e-28	-8.31825e-28	-4.10509e-26	-8.40945e-26	1.35118e-26	300	610	0	5.2923e-27	1.51247e-27	9.85876e-27	-9.73159e-25	9.33887e-25	4.07189e-25	300	200	0	10.4254	5.32798	-81.0943	2762.33	2529.1	-787.53	-279.813	165.937	0	8.42106	9.34532	-156.443	-20482.7	-143839	-7705.9	-1833.43	330.928	0
516	6	-6.2304e-28	1.69585e-28	-8.0319e-28	-3.44827e-26	-7.24325e-26	1.5192e-26	300	610	0	7.25681e-27	2.22415e-27	1.2704e-26	-1.21805e-24	1.16625e-24	5.37358e-25	300	200	0	10.4665	5.33733	-81.2231	2752.49	2520.37	-781.166	-279.97	166.112	0	8.39771	9.39157	-157.46	-20463.9	-143855	-7712.29	-1827.59	329.963	0
516	7	-6.43956e-28	1.86894e-28	-5.86832e-28	-1.59084e-26	-3.7129e-26	1.4964e-26	300	610	0	9.16883e-27	3.00076e-27	1.50183e-26	-1.39141e-24	1.32854e-24	6.52328e-25	300	200	0	10.5149	5.35423	-81.34	2742.3	2505.63	-776.969	-280.196	166.286	0	8.38036	9.38683	-158.629	-20450.6	-143882	-7723.65	-1821.03	328.921	0
516	8	-5.468e-28	1.78243e-28	-8.88375e-29	1.96964e-26	3.19729e-26	1.14644e-26	300	610	0	1.05931e-26	3.72924e-27	1.59293e-26	-1.40439e-24	1.33533e-24	7.17023e-25	300	200	0	10.5677	5.3724	-81.4589	2735.92	2486.83	-775.303	-280.471	166.413	0	8.36892	9.29593	-159.724	-20446.6	-143909	-7738.3	-1814.99	328.012	0
516	9	-2.64432e-28	1.26235e-28	7.95736e-28	7.75386e-26	1.4553e-25	3.00024e-27	300	610	0	1.08735e-26	4.22295e-27	1.42106e-26	-1.13575e-24	1.07023e-24	6.80859e-25	300	200	0	10.6229	5.38412	-81.5879	2736.28	2465.78	-776.304	-280.778	166.462	0	8.36859	9.11386	-160.511	-20461	-143915	-7755.68	-1810.61	327.474	0
517	0	2.81519e-28	9.60249e-30	2.16925e-27	1.62063e-25	3.1286e-25	-1.23434e-26	300	610	0	9.1066e-27	4.20596e-27	8.27437e-27	-4.32992e-25	3.87217e-25	4.76773e-25	300	200	0	10.6774	5.38389	-81.7237	2743.9	2445.34	-778.529	-281.078	166.425	0	8.39102	8.86539	-160.814	-20500.5	-143879	-7774.47	-1808.69	327.48	0	19.5994	13.9119	-239.591	-65989.1	-310359	-21966	-1295.37	275.424	0
517	1	1.1727e-27	-1.95246e-28	4.10833e-27	2.75469e-25	5.39016e-25	-3.64705e-26	300	610	0	4.145e-27	3.30424e-27	-3.76612e-27	8.79085e-25	-8.81023e-25	2.2944e-26	300	200	0	10.7274	5.37257	-81.8553	2757.16	2430.11	-778.751	-281.312	166.317	0	8.44653	8.58301	-160.566	-20564.1	-143792	-7794.04	-1809.53	328.072	0
517	2	2.47954e-27	-5.11046e-28	6.62902e-27	4.15591e-25	8.20592e-25	-7.08717e-26	300	610	0	-5.34414e-27	1.05072e-27	-2.39269e-26	2.97886e-24	-2.90415e-24	-7.71148e-25	300	200	0	10.7695	5.35568	-81.9723	2772.85	2424.22	-774.033	-281.426	166.173	0	8.54345	8.30505	-159.836	-20646.7	-143669	-7815.35	-1812.85	329.174	0
517	3	4.23832e-27	-9.54337e-28	9.63856e-27	5.73122e-25	1.14017e-24	-1.16009e-25	300	610	0	-2.07402e-26	-3.08667e-27	-5.40305e-26	6.01324e-24	-5.82071e-24	-1.99238e-24	300	200	0	10.7998	5.33796	-82.0788	2786.54	2427.9	-763.668	-281.42	166.05	0	8.68455	8.07943	-158.795	-20740.5	-143538	-7837.61	-1817.92	330.612	0
517	4	6.41845e-27	-1.52745e-27	1.28743e-26	7.28266e-25	1.45957e-24	-1.70458e-25	300	610	0	-4.32174e-26	-9.64267e-27	-9.5185e-26	1.00439e-23	-9.68641e-24	-3.7033e-24	300	200	0	10.8142	5.32132	-82.1962	2793.77	2436.95	-748.958	-281.352	166.011	0	8.8564	7.94768	-157.657	-20834.5	-143421	-7856.96	-1823.7	332.15	0
517	5	8.87933e-27	-2.2075e-27	1.58324e-26	8.47088e-25	1.71243e-24	-2.29813e-25	300	610	0	-7.33497e-26	-1.90458e-26	-1.47026e-25	1.49716e-23	-1.44013e-23	-5.91113e-24	300	200	0	10.8116	5.30804	-82.3388	2792.06	2446.06	-732.057	-281.293	166.091	0	9.02636	7.92693	-156.635	-20919.5	-143322	-7869.01	-1829.01	333.556	0
517	6	1.13182e-26	-2.93255e-27	1.76944e-26	8.78095e-25	1.79712e-24	-2.85393e-25	300	610	0	-1.10548e-25	-3.14511e-26	-2.06704e-25	2.04377e-23	-1.96155e-23	-8.52538e-24	300	200	0	10.7933	5.30396	-82.4975	2782.47	2452.64	-715.828	-281.27	166.272	0	9.15364	8.0099	-155.874	-20988.5	-143246	-7871.32	-1832.98	334.65	0
517	7	1.32131e-26	-3.5855e-27	1.72636e-26	7.49938e-25	1.57177e-24	-3.22882e-25	300	610	0	-1.52322e-25	-4.65054e-26	-2.67637e-25	2.57066e-23	-2.46168e-23	-1.13044e-23	300	200	0	10.7584	5.31583	-82.66	2769.22	2457.86	-703.935	-281.265	166.499	0	9.21171	8.17247	-155.399	-21033.7	-143198	-7865.48	-1835.49	335.353	0
517	8	1.37689e-26	-3.97766e-27	1.29344e-26	3.71527e-25	8.53889e-25	-3.2113e-25	300	610	0	-1.93393e-25	-6.30453e-26	-3.18117e-25	2.95401e-23	-2.82108e-23	-1.37938e-23	300	200	0	10.7055	5.34413	-82.8195	2756.87	2463.45	-699.342	-281.255	166.712	0	9.21064	8.37299	-155.146	-21052.7	-143187	-7856.77	-1836.92	335.696	0
517	9	1.18804e-26	-3.83489e-27	2.72273e-27	-3.63676e-25	-5.71772e-25	-2.51492e-25	300	610	0	-2.24723e-25	-7.87395e-26	-3.3995e-25	3.0082e-23	-2.86118e-23	-1.52632e-23	300	200	0	10.6407	5.38231	-82.9523	2747.57	2468.85	-702.46	-281.238	166.878	0	9.19437	8.55969	-155.024	-21051.5	-143215	-7850.46	-1837.82	335.795	0
518	0	6.13224e-27	-2.79135e-27	-1.56029e-26	-1.56699e-24	-2.93283e-24	-7.82219e-26	300	610	0	-2.32615e-25	-8.97082e-26	-3.07431e-25	2.47865e-23	-2.33762e-23	-1.46538e-23	300	200	0	10.5769	5.42364	-83.0204	2740.96	2472.39	-711.595	-281.22	166.985	0	9.20887	8.69867	-154.951	-21037.7	-143274	-7849.39	-1838.64	335.77	0	19.5994	13.9119	-239.591	-65989.1	-310359	-21966	-1295.37	275.424	0
518	1	-5.1371e-27	-3.97524e-28	-4.42407e-26	-3.33494e-24	-6.43119e-24	2.39364e-25	300	610	0	-1.98106e-25	-9.01835e-26	-1.87119e-25	1.04363e-23	-9.42264e-24	-1.05551e-23	300	200	0	10.5247	5.46422	-82.9943	2735.94	2474.01	-724.722	-281.191	167.035	0	9.27409	8.7901	-154.905	-21016.4	-143350	-7854.25	-1839.4	335.673	0
518	2	-2.36723e-26	3.84844e-27	-8.48759e-26	-5.71834e-24	-1.11822e-23	7.42098e-25	300	610	0	-9.70034e-26	-7.23091e-26	6.09382e-26	-1.66869e-23	1.68005e-23	-1.2377e-24	300	200	0	10.4888	5.50122	-82.8647	2732.03	2475.75	-739.828	-281.123	167.03	0	9.38452	8.85477	-154.922	-20990.9	-143425	-7864.31	-1839.79	335.493	0
518	3	-5.10015e-26	1.04353e-26	-1.37951e-25	-8.67796e-24	-1.71267e-23	1.46261e-24	300	610	0	9.89567e-26	-2.62261e-26	4.79742e-25	-6.04013e-23	5.89259e-23	1.52245e-23	300	200	0	10.4665	5.53215	-82.6462	2729.6	2480.26	-754.249	-280.989	166.972	0	9.52115	8.91176	-155.03	-20961.5	-143490	-7877.66	-1839.56	335.209	0
518	4	-8.79584e-26	1.97278e-26	-2.01658e-25	-1.20261e-23	-2.39144e-23	2.41248e-24	300	610	0	4.19265e-25	5.93633e-26	1.10868e-24	-1.23908e-22	1.19974e-22	4.06999e-23	300	200	0	10.4513	5.55503	-82.372	2729.21	2489.1	-765.018	-280.782	166.867	0	9.65209	8.96046	-155.225	-20925	-143537	-7891.8	-1838.7	334.804	0
518	5	-1.33997e-25	3.17992e-26	-2.70645e-25	-1.53555e-23	-3.07611e-23	3.5643e-24	300	610	0	8.8943e-25	1.95917e-25	1.97267e-24	-2.08669e-22	2.01276e-22	7.65689e-23	300	200	0	10.4412	5.57062	-82.0856	2730.32	2500.78	-770.024	-280.534	166.738	0	9.73851	8.97672	-155.479	-20877.2	-143557	-7905.48	-1837.32	334.276	0
518	6	-1.86285e-25	4.62005e-26	-3.34509e-25	-1.79622e-23	-3.62906e-23	4.82853e-24	300	610	0	1.52274e-24	3.92796e-25	3.06632e-24	-3.12821e-22	3.00945e-22	1.23077e-22	300	200	0	10.4439	5.58426	-81.8336	2731	2509.63	-768.695	-280.333	166.627	0	9.76193	8.93228	-155.753	-20819.1	-143539	-7919.29	-1835.58	333.667	0
518	7	-2.386e-25	6.16681e-26	-3.76222e-25	-1.87712e-23	-3.83824e-23	6.0261e-24	300	610	0	2.30848e-24	6.5377e-25	4.33264e-24	-4.29102e-22	4.11891e-22	1.78446e-22	300	200	0	10.4692	5.60233	-81.6561	2729.61	2509.24	-762.398	-280.271	166.572	0	9.7423	8.82458	-156.02	-20759.7	-143480	-7933.28	-1833.62	333.058	0
518	8	-2.80111e-25	7.57827e-26	-3.70756e-25	-1.62857e-23	-3.40615e-23	6.85941e-24	300	610	0	3.1964e-24	9.72108e-25	5.63669e-24	-5.42367e-22	5.19445e-22	2.37745e-22	300	200	0	10.5207	5.62645	-81.5821	2726.47	2498.01	-754.259	-280.38	166.58	0	9.71387	8.68947	-156.251	-20707.4	-143392	-7945.43	-1831.7	332.526	0
518	9	-2.94226e-25	8.46172e-26	-2.84367e-25	-8.5857e-24	-1.94831e-23	6.88636e-24	300	610	0	4.07791e-24	1.3242e-24	6.73593e-24	-6.26897e-22	5.98796e-22	2.91581e-22	300	200	0	10.5944	5.65137	-81.6228	2723.09	2479.89	-747.298	-280.618	166.638	0	9.68765	8.58543	-156.372	-20662	-143299	-7953.3	-1830.4	332.133	0
519	0	-2.57763e-25	8.24362e-26	-7.51458e-26	6.58712e-24	9.91288e-24	5.50523e-24	300	610	0	4.76549e-24	1.662e-24	7.25101e-24	-6.43922e-22	6.1264e-22	3.24754e-22	300	200	0	10.6811	5.66898	-81.7575	2720.27	2460.72	-742.696	-280.902	166.728	0	9.64908	8.56479	-156.238	-20617.7	-143228	-7954.72	-1830.73	331.963	0	20.4214	14.5615	-235.712	-65046.6	-306998	-22679.2	-1302.43	275.958	0
519	1	-1.40893e-25	6.15483e-26	3.04331e-25	3.16109e-23	5.89851e-23	1.96148e-24	300	610	0	4.97318e-24	1.90488e-24	6.64328e-24	-5.40006e-22	5.09678e-22	3.15108e-22	300	200	0	10.7707	5.67409	-81.9356	2717.61	2445.64	-740.522	-281.152	166.832	0	9.58368	8.64687	-155.688	-20570.7	-143203	-7946.4	-1833.81	332.128	0
519	2	9.15927e-26	1.24554e-26	9.01239e-25	6.85792e-23	1.32104e-22	-4.60884e-24	300	610	0	4.30315e-24	1.93232e-24	4.20867e-24	-2.47289e-22	2.24909e-22	2.32987e-22	300	200	0	10.8515	5.66574	-82.0987	2714.71	2438.58	-741.207	-281.297	166.934	0	9.49972	8.80486	-154.684	-20524.3	-143236	-7926.38	-1839.99	332.686	0
519	3	4.76957e-25	-7.55135e-26	1.75254e-24	1.18656e-22	2.31884e-22	-1.50807e-23	300	610	0	2.24545e-24	1.57934e-24	-8.98524e-25	3.13107e-22	-3.17021e-22	4.18441e-23	300	200	0	10.9091	5.64587	-82.2007	2711.96	2441.52	-745.584	-281.298	167.008	0	9.43451	8.98127	-153.396	-20484.8	-143320	-7898.32	-1848.31	333.542	0
519	4	1.04831e-24	-2.12857e-25	2.86978e-24	1.81149e-22	3.57345e-22	-3.0167e-23	300	610	0	-1.79908e-24	6.37902e-25	-9.59503e-24	1.22286e-21	-1.19385e-21	-2.99284e-22	300	200	0	10.9298	5.61795	-82.2241	2710.45	2453.09	-753.83	-281.166	167.036	0	9.4395	9.1195	-152.119	-20454.2	-143431	-7870.78	-1856.88	334.462	0
519	5	1.82466e-24	-4.07596e-25	4.21787e-24	2.52278e-22	5.01454e-22	-5.01507e-23	300	610	0	-8.46058e-24	-1.13179e-24	-2.2731e-23	2.5516e-21	-2.47134e-21	-8.3054e-22	300	200	0	10.9079	5.58574	-82.1829	2711.72	2469.33	-764.46	-280.953	167.004	0	9.55094	9.19272	-151.103	-20436.3	-143543	-7851.17	-1863.96	335.248	0
519	6	2.79659e-24	-6.61781e-25	5.68793e-24	3.23676e-22	6.48117e-22	-7.45083e-23	300	610	0	-1.82923e-23	-3.97509e-24	-4.08644e-23	4.33354e-21	-4.18077e-21	-1.58232e-21	300	200	0	10.8464	5.55357	-82.1087	2717.38	2485.63	-774.717	-280.728	166.905	0	9.76564	9.22075	-150.471	-20445.6	-143633	-7841.89	-1868.56	335.877	0
519	7	3.90712e-24	-9.66647e-25	7.0653e-24	3.80738e-22	7.68807e-22	-1.01423e-22	300	610	0	-3.15993e-23	-8.09607e-24	-6.39297e-23	6.53419e-21	-6.287e-21	-2.56174e-21	300	200	0	10.7544	5.52695	-82.0312	2728.7	2497.46	-781.87	-280.555	166.736	0	10.0351	9.25159	-150.22	-20496	-143689	-7841.92	-1870.53	336.44	0
519	8	5.02844e-24	-1.29645e-24	7.99582e-24	4.01033e-22	8.19296e-22	-1.27202e-22	300	610	0	-4.81912e-23	-1.35848e-23	-9.07897e-23	9.00676e-21	-8.64661e-21	-3.73403e-21	300	200	0	10.645	5.51162	-81.9711	2745.95	2501.01	-784.017	-280.489	166.501	0	10.2838	9.31035	-150.264	-20587.6	-143705	-7849.89	-1870.35	337.009	0
519	9	5.936e-24	-1.60122e-24	7.9562e-24	3.53172e-22	7.37217e-22	-1.45663e-22	300	610	0	-6.7056e-23	-2.03141e-23	-1.1868e-22	1.14396e-20	-1.09576e-20	-4.99864e-21	300	200	0	10.5371	5.51213	-81.9388	2767.09	2494.84	-780.557	-280.552	166.23	0	10.4507	9.36899	-150.511	-20714.8	-143688	-7865.12	-1868.67	337.63	0
520	0	6.28359e-24	-1.79927e-24	6.23745e-24	1.96691e-22	4.41585e-22	-1.47566e-22	300	610	0	-8.59619e-23	-2.78058e-23	-1.42579e-22	1.32987e-20	-1.27049e-20	-6.16161e-21	300	200	0	10.4512	5.53082	-81.9331	2787.5	2481.13	-772.387	-280.718	165.978	0	10.5226	9.37739	-150.898	-20873.2	-143656	-7887.04	-1866.01	338.327	0	20.3156	15.2784	-233.331	-64939.7	-305436	-23321.8	-1309.02	278.316	0
520	1	5.58513e-24	-1.77062e-24	1.95463e-24	-1.16259e-22	-1.6417e-22	-1.20276e-22	300	610	0	-1.01019e-22	-3.50701e-23	-1.5458e-22	1.37746e-20	-1.31093e-20	-6.90663e-21	300	200	0	10.4018	5.56668	-81.9437	2802.37	2464.39	-761.539	-280.926	165.801	0	10.5209	9.31824	-151.391	-21048.1	-143633	-7913.29	-1862.76	339.032	0
520	2	3.21215e-24	-1.35363e-24	-5.8997e-24	-6.36457e-22	-1.1837e-21	-4.7869e-23	300	610	0	-1.0626e-22	-4.04323e-23	-1.43399e-22	1.17459e-20	-1.10943e-20	-6.77024e-21	300	200	0	10.3923	5.61233	-81.9542	2809.68	2447.24	-750.467	-281.139	165.717	0	10.4707	9.21776	-151.983	-21207.8	-143631	-7938.28	-1859.04	339.541	0
520	3	-1.5812e-24	-3.47671e-25	-1.83372e-23	-1.40925e-21	-2.7115e-21	8.79925e-23	300	610	0	-9.334e-23	-4.13745e-23	-9.4215e-23	5.78178e-21	-5.28901e-21	-5.12909e-21	300	200	0	10.4151	5.65363	-81.9352	2811.06	2427.62	-740.88	-281.371	165.692	0	10.3905	9.11406	-152.666	-21319	-143641	-7956.09	-1854.88	339.645	0
520	4	-9.59029e-24	1.47406e-24	-3.61669e-23	-2.46112e-21	-4.80648e-21	3.06047e-22	300	610	0	-5.15136e-23	-3.44335e-23	1.08661e-23	-5.79047e-21	5.90471e-21	-1.21109e-21	300	200	0	10.4545	5.67733	-81.8449	2809.29	2402	-733.08	-281.652	165.675	0	10.293	9.03328	-153.353	-21362.1	-143637	-7964.78	-1850.64	339.3	0
520	5	-2.15316e-23	4.3369e-24	-5.96779e-23	-3.78026e-21	-7.45354e-21	6.2184e-22	300	610	0	3.19162e-23	-1.52208e-23	1.91378e-22	-2.47171e-20	2.41493e-20	5.85454e-21	300	200	0	10.4956	5.67897	-81.6501	2805.42	2370.73	-726.67	-281.965	165.641	0	10.1877	8.99493	-153.884	-21332.8	-143596	-7966.61	-1847.14	338.629	0
520	6	-3.7836e-23	8.41683e-24	-8.81951e-23	-5.29071e-21	-1.05119e-20	1.04214e-21	300	610	0	1.70405e-22	2.13516e-23	4.65653e-22	-5.25102e-20	5.08739e-20	1.69296e-20	300	200	0	10.5328	5.66322	-81.3492	2798.19	2338.75	-721.264	-282.25	165.603	0	10.0784	9.02508	-154.128	-21242.4	-143511	-7965.18	-1845.11	337.823	0
520	7	-5.83479e-23	1.37676e-23	-1.19506e-22	-6.8207e-21	-1.36514e-20	1.55707e-21	300	610	0	3.75941e-22	8.05335e-23	8.46133e-22	-8.99614e-20	8.68059e-20	3.26816e-20	300	200	0	10.5682	5.63928	-80.9767	2785.39	2311.92	-716.475	-282.45	165.603	0	9.95592	9.14679	-154.065	-21119.9	-143386	-7962.07	-1844.68	337.084	0
520	8	-8.19246e-23	2.02192e-23	-1.49182e-22	-8.06741e-21	-1.62811e-20	2.12978e-21	300	610	0	6.55466e-22	1.66768e-22	1.33243e-21	-1.36445e-19	1.31301e-19	5.33017e-20	300	200	0	10.6032	5.6129	-80.5951	2765.51	2293.67	-712.065	-282.541	165.686	0	9.79814	9.35907	-153.755	-21002.6	-143235	-7955.09	-1845.58	336.598	0
520	9	-1.05943e-22	2.72475e-23	-1.69862e-22	-8.56286e-21	-1.74788e-20	2.68423e-21	300	610	0	1.00572e-21	2.82171e-22	1.90195e-21	-1.88998e-19	1.81463e-19	7.81128e-20	300	200	0	10.6374	5.5812	-80.2707	2738.53	2284.36	-708.185	-282.542	165.884	0	9.58966	9.63769	-153.286	-20916.2	-143081	-7940.51	-1847.42	336.452	0
521	0	-1.25748e-22	3.38215e-23	-1.70608e-22	-7.64896e-21	-1.59373e-20	3.09197e-21	300	610	0	1.40635e-21	4.24376e-22	2.49809e-21	-2.41211e-19	2.3108e-19	1.05068e-19	300	200	0	10.6711	5.53849	-80.0409	2707.02	2283.25	-705.003	-282.474	166.18	0	9.34496	9.95276	-152.748	-20865.7	-142948	-7917.26	-1849.84	336.602	0	20.3156	15.2784	-233.331	-64939.7	-305436	-23321.8	-1309.02	278.316	0
521	1	-1.34118e-22	3.82421e-23	-1.36526e-22	-4.4733e-21	-9.95134e-21	3.15998e-21	300	610	0	1.81153e-21	5.8371e-22	3.01693e-21	-2.82005e-19	2.6946e-19	1.30164e-19	300	200	0	10.703	5.48601	-79.9064	2677.25	2290.44	-702.237	-282.336	166.495	0	9.10965	10.276	-152.224	-20843.2	-142857	-7889.42	-1852.46	336.925	0
521	2	-1.20866e-22	3.80006e-23	-4.89369e-23	1.97767e-21	2.52342e-21	2.62298e-21	300	610	0	2.14061e-21	7.39794e-22	3.29373e-21	-2.94479e-19	2.80335e-19	1.4682e-19	300	200	0	10.7275	5.43241	-79.8368	2657.32	2305.64	-699.233	-282.121	166.716	0	8.93573	10.5752	-151.781	-20836.3	-142816	-7865.94	-1854.93	337.278	0
521	3	-7.27532e-23	2.97006e-23	1.13552e-22	1.27876e-20	2.36972e-20	1.14509e-21	300	610	0	2.26908e-21	8.57861e-22	3.09215e-21	-2.5511e-19	2.41119e-19	1.45345e-19	300	200	0	10.737	5.38766	-79.7771	2652.5	2325.93	-695.15	-281.845	166.751	0	8.85501	10.8076	-151.454	-20826.9	-142828	-7855.99	-1857.04	337.513	0
521	4	2.60152e-23	9.10573e-24	3.72619e-22	2.89373e-20	5.56104e-20	-1.66284e-21	300	610	0	2.02199e-21	8.8532e-22	2.10035e-21	-1.33736e-19	1.22912e-19	1.1264e-19	300	200	0	10.7267	5.35783	-79.6886	2662.42	2346.81	-688.877	-281.55	166.59	0	8.86376	10.9302	-151.246	-20795.9	-142891	-7862.05	-1858.76	337.498	0
521	5	1.92406e-22	-2.86027e-23	7.45939e-22	5.10256e-20	9.95845e-20	-6.20178e-21	300	610	0	1.17295e-21	7.49495e-22	-6.02088e-23	1.051e-19	-1.08171e-19	3.23994e-20	300	200	0	10.6986	5.34317	-79.5837	2681.88	2365.14	-679.01	-281.281	166.301	0	8.91675	10.9271	-151.149	-20734.4	-142988	-7877.47	-1860.01	337.179	0
521	6	4.41908e-22	-8.82569e-23	1.24057e-21	7.88624e-20	1.55417e-19	-1.28102e-20	300	610	0	-5.47008e-22	3.57838e-22	-3.80554e-21	4.98708e-19	-4.87658e-19	-1.1388e-19	300	200	0	10.6618	5.34048	-79.5094	2704.02	2379.61	-664.515	-281.071	165.991	0	8.9482	10.8242	-151.147	-20649	-143090	-7892.6	-1860.69	336.616	0
521	7	7.84224e-22	-1.73711e-22	1.84361e-21	1.10925e-19	2.20298e-19	-2.16478e-20	300	610	0	-3.42506e-21	-3.97565e-22	-9.53056e-21	1.07989e-18	-1.04657e-18	-3.44687e-19	300	200	0	10.6295	5.34594	-79.5165	2723.08	2389.94	-645.743	-280.944	165.755	0	8.92208	10.6741	-151.204	-20554.6	-143161	-7902.83	-1860.81	335.94	0
521	8	1.21699e-21	-2.86317e-22	2.51016e-21	1.43688e-19	2.87461e-19	-3.25297e-20	300	610	0	-7.72054e-21	-1.62898e-21	-1.75117e-20	1.86679e-18	-1.80164e-18	-6.74647e-19	300	200	0	10.6148	5.35582	-79.6371	2735.81	2395.88	-624.329	-280.915	165.647	0	8.863	10.5256	-151.303	-20463.6	-143172	-7909.45	-1860.26	335.249	0
521	9	1.71732e-21	-4.22798e-22	3.14897e-21	1.70877e-19	3.44667e-19	-4.47108e-20	300	610	0	-1.35906e-20	-3.43296e-21	-2.77617e-20	2.84831e-18	-2.74133e-18	-1.10864e-18	300	200	0	10.6271	5.36817	-79.8673	2742.24	2397.13	-602.023	-280.986	165.665	0	8.82897	10.4009	-151.489	-20385.4	-143115	-7914.43	-1858.72	334.567	0
522	0	2.23142e-21	-5.72503e-22	3.60704e-21	1.82732e-19	3.72692e-19	-5.66257e-20	300	610	0	-2.09821e-20	-5.8587e-21	-3.98325e-20	3.96482e-18	-3.80726e-18	-1.63358e-18	300	200	0	10.6674	5.38391	-80.1755	2745.03	2395.07	-580.1	-281.127	165.762	0	8.85697	10.296	-151.855	-20330.2	-143015	-7918.71	-1855.78	333.879	0	20.2885	14.9062	-234.532	-64744.3	-305937	-22881.1	-1304.46	276.057	0
522	1	2.66287e-21	-7.14165e-22	3.65578e-21	1.65459e-19	3.44152e-19	-6.56068e-20	300	610	0	-2.94869e-20	-8.86285e-21	-5.25672e-20	5.08458e-18	-4.8717e-18	-2.20785e-18	300	200	0	10.7259	5.40304	-80.5248	2747.15	2393.38	-559.487	-281.278	165.884	0	8.9427	10.1914	-152.461	-20303.2	-142905	-7923.56	-1851.32	333.17	0
522	2	2.8611e-21	-8.1246e-22	2.98247e-21	1.01105e-19	2.23147e-19	-6.76229e-20	300	610	0	-3.81646e-20	-1.225e-20	-6.38157e-20	5.97777e-18	-5.71284e-18	-2.74884e-18	300	200	0	10.7877	5.422	-80.8838	2750.01	2395.34	-540.891	-281.385	166.001	0	9.06662	10.0542	-153.24	-20303.5	-142820	-7929.93	-1846	332.495	0
522	3	2.61257e-21	-8.14946e-22	1.19293e-21	-3.17892e-20	-3.3587e-20	-5.71067e-20	300	610	0	-4.53435e-20	-1.56011e-20	-7.01467e-20	6.2917e-18	-5.99116e-18	-3.11975e-18	300	200	0	10.8395	5.43665	-81.2315	2753.38	2402.17	-524.737	-281.428	166.105	0	9.22364	9.84603	-154.011	-20329.2	-142780	-7937.48	-1841.07	331.998	0
522	4	1.63855e-21	-6.50279e-22	-2.16695e-21	-2.56338e-19	-4.73154e-19	-2.69741e-20	300	610	0	-4.8427e-20	-1.81943e-20	-6.66121e-20	5.53303e-18	-5.23289e-18	-3.11793e-18	300	200	0	10.8731	5.44479	-81.5518	2755.84	2414.52	-511.081	-281.393	166.208	0	9.41691	9.5558	-154.611	-20378.5	-142787	-7944.37	-1837.52	331.805	0
522	5	-3.95308e-22	-2.29032e-22	-7.56136e-21	-5.93734e-19	-1.13957e-18	3.10283e-20	300	610	0	-4.37479e-20	-1.89319e-20	-4.66515e-20	3.06614e-18	-2.82892e-18	-2.46822e-18	300	200	0	10.8877	5.44611	-81.8256	2755.79	2433.67	-499.828	-281.258	166.321	0	9.63426	9.21899	-154.96	-20449.2	-142826	-7947.7	-1835.69	331.964	0
522	6	-3.85079e-21	5.51128e-22	-1.53758e-20	-1.05744e-18	-2.06234e-18	1.25476e-19	300	610	0	-2.65378e-20	-1.62888e-20	-2.26042e-21	-1.8603e-18	1.93887e-18	-8.26368e-19	300	200	0	10.8895	5.44205	-82.0423	2753.02	2459.49	-490.877	-281.022	166.444	0	9.85236	8.8888	-155.06	-20542.3	-142873	-7945.93	-1835.4	332.479	0
522	7	-9.0623e-21	1.79376e-21	-2.57788e-20	-1.64468e-18	-3.23963e-18	2.63728e-19	300	610	0	8.89836e-21	-8.31404e-21	7.54167e-20	-1.0043e-17	9.82932e-18	2.20063e-18	300	200	0	10.8872	5.43562	-82.2081	2749.09	2487.3	-484.018	-280.744	166.559	0	10.057	8.59927	-154.964	-20656.6	-142912	-7939.73	-1836.23	333.299	0
522	8	-1.62474e-20	3.58307e-21	-3.85269e-20	-2.325e-18	-4.61549e-18	4.49498e-19	300	610	0	6.86864e-20	7.28034e-21	1.9488e-19	-2.21923e-17	2.15148e-17	7.00908e-18	300	200	0	10.8844	5.42936	-82.3345	2745.73	2508.88	-479.24	-280.528	166.652	0	10.2392	8.36862	-154.744	-20784	-142938	-7929.48	-1837.71	334.313	0
522	9	-2.5375e-20	5.95218e-21	-5.27103e-20	-3.02614e-18	-6.05139e-18	6.79394e-19	300	610	0	1.58431e-19	3.28936e-20	3.62248e-19	-3.87216e-17	3.73775e-17	1.39189e-17	300	200	0	10.8772	5.42283	-82.4377	2742.78	2518.1	-476.746	-280.454	166.729	0	10.377	8.21829	-154.464	-20916.8	-142964	-7913.85	-1839.55	335.415	0
523	0	-3.59887e-20	8.83844e-21	-6.64488e-20	-3.6181e-18	-7.29398e-18	9.38364e-19	300	610	0	2.81669e-19	7.06212e-20	5.7823e-19	-5.94409e-17	5.72165e-17	2.30506e-17	300	200	0	10.8602	5.41339	-82.5413	2737.54	2514.46	-476.26	-280.537	166.834	0	10.4377	8.16189	-154.174	-21050.9	-143005	-7891.14	-1841.56	336.539	0	20.2885	14.9062	-234.532	-64744.3	-305937	-22881.1	-1304.46	276.057	0
523	1	-4.6986e-20	1.20257e-20	-7.65647e-20	-3.89741e-18	-7.94266e-18	1.1942e-18	300	610	0	4.37606e-19	1.21595e-19	8.33978e-19	-8.31517e-17	7.98573e-17	3.41534e-17	300	200	0	10.8347	5.4001	-82.6524	2726.47	2501.42	-477.309	-280.736	167.013	0	10.4016	8.1848	-153.887	-21175.5	-143074	-7861.05	-1843.73	337.604	0
523	2	-5.637e-20	1.50754e-20	-7.82822e-20	-3.57503e-18	-7.42386e-18	1.39153e-18	300	610	0	6.18079e-19	1.85039e-19	1.10586e-18	-1.07148e-16	1.02676e-16	4.63819e-17	300	200	0	10.8073	5.38687	-82.742	2707.72	2482.59	-480.554	-280.996	167.275	0	10.2784	8.25993	-153.52	-21269.8	-143164	-7825.52	-1846.54	338.548	0
523	3	-6.10023e-20	1.72537e-20	-6.50363e-20	-2.27298e-18	-4.98207e-18	1.44619e-18	300	610	0	8.03803e-19	2.57015e-19	1.34941e-18	-1.26667e-16	1.21073e-16	5.80327e-17	300	200	0	10.7816	5.38098	-82.764	2682.41	2460.16	-487.759	-281.275	167.59	0	10.0934	8.37579	-152.912	-21318.7	-143250	-7787.61	-1850.81	339.418	0
523	4	-5.64093e-20	1.74644e-20	-2.85118e-20	4.62987e-19	2.97986e-19	1.24138e-18	300	610	0	9.60148e-19	3.28904e-19	1.4932e-18	-1.34348e-16	1.27964e-16	6.62627e-17	300	200	0	10.7563	5.38863	-82.693	2654.36	2436.09	-499.688	-281.541	167.901	0	9.85835	8.5357	-151.982	-21322.1	-143300	-7750.42	-1856.87	340.293	0
523	5	-3.67235e-20	1.42095e-20	4.09268e-20	5.12558e-18	9.41968e-18	6.27719e-19	300	610	0	1.03297e-18	3.85737e-19	1.43365e-18	-1.19848e-16	1.13414e-16	6.68363e-17	300	200	0	10.7296	5.41086	-82.5449	2628.38	2412.91	-514.505	-281.768	168.158	0	9.56584	8.73329	-150.805	-21286.6	-143298	-7718.14	-1864.22	341.153	0
523	6	5.13073e-21	5.60168e-21	1.53213e-19	1.21723e-17	2.33315e-17	-5.69766e-19	300	610	0	9.45434e-19	4.04596e-19	1.03279e-18	-6.97776e-17	6.45895e-17	5.39745e-17	300	200	0	10.7012	5.44173	-82.3653	2607.94	2392.5	-528.759	-281.953	168.337	0	9.21441	8.93482	-149.543	-21218.4	-143251	-7695.46	-1871.93	341.888	0
523	7	7.6863e-20	-1.05313e-20	3.16739e-19	2.19043e-17	4.26899e-17	-2.53438e-18	300	610	0	5.97128e-19	3.53497e-19	1.21412e-19	3.17789e-17	-3.37238e-17	2.04118e-17	300	200	0	10.6682	5.47164	-82.1966	2594.07	2375.79	-539.345	-282.096	168.441	0	8.83067	9.09768	-148.367	-21127.7	-143173	-7685.82	-1878.99	342.402	0
523	8	1.85687e-19	-3.64071e-20	5.35475e-19	3.42888e-17	6.75071e-17	-5.42583e-18	300	610	0	-1.32496e-19	1.9132e-19	-1.4889e-18	2.01824e-16	-1.97725e-16	-4.21958e-17	300	200	0	10.623	5.49431	-82.0606	2586.82	2363.86	-544.334	-282.194	168.477	0	8.46622	9.20756	-147.414	-21030.9	-143072	-7692.03	-1884.55	342.666	0
523	9	3.36456e-19	-7.38629e-20	8.04879e-19	4.87186e-17	9.66725e-17	-9.32975e-18	300	610	0	-1.37404e-18	-1.30425e-19	-3.98094e-18	4.55729e-16	-4.41967e-16	-1.42338e-16	300	200	0	10.559	5.51067	-81.9653	2586.51	2358.05	-543.313	-282.231	168.444	0	8.17332	9.28015	-146.781	-20946.2	-142955	-7715.66	-1887.93	342.704	0
524	0	5.28916e-19	-1.23692e-19	1.10654e-18	6.37134e-17	1.27353e-16	-1.41851e-17	300	610	0	-3.2485e-18	-6.62983e-19	-7.48977e-18	8.02836e-16	-7.75123e-16	-2.86997e-16	300	200	0	10.476	5.52621	-81.911	2593.03	2359.67	-537.692	-282.192	168.343	0	7.98645	9.32981	-146.542	-20886.5	-142835	-7753.55	-1888.7	342.529	0	19.2324	14.5451	-231.581	-64674.9	-302833	-22134.5	-1307.67	279.275	0
524	1	7.5398e-19	-1.8471e-19	1.40176e-18	7.65816e-17	1.54305e-16	-1.96884e-17	300	610	0	-5.83508e-18	-1.45177e-18	-1.20395e-17	1.24007e-15	-1.19384e-15	-4.79085e-16	300	200	0	10.3817	5.54445	-81.8826	2605.72	2370.03	-529.909	-282.056	168.177	0	7.91923	9.35495	-146.721	-20853	-142734	-7797.12	-1886.83	342.127	0
524	2	9.89078e-19	-2.52534e-19	1.62455e-18	8.30826e-17	1.69186e-16	-2.51774e-17	300	610	0	-9.12387e-18	-2.52264e-18	-1.74561e-17	1.7434e-15	-1.67454e-15	-7.13835e-16	300	200	0	10.2905	5.56326	-81.8493	2624.12	2389.82	-522.294	-281.802	167.94	0	7.9594	9.35098	-147.279	-20838.9	-142683	-7836	-1882.79	341.492	0
524	3	1.19288e-18	-3.18132e-19	1.67517e-18	7.71612e-17	1.59984e-16	-2.95034e-17	300	610	0	-1.2952e-17	-3.86208e-18	-2.32574e-17	2.25731e-15	-2.16338e-15	-9.74105e-16	300	200	0	10.2203	5.57805	-81.784	2647.42	2417.66	-516.625	-281.439	167.629	0	8.06781	9.32346	-148.149	-20834.6	-142707	-7862.9	-1877.27	340.633	0
524	4	1.29998e-18	-3.66255e-19	1.41584e-18	5.08617e-17	1.10805e-16	-3.09096e-17	300	610	0	-1.69244e-17	-5.39086e-18	-2.85246e-17	2.68304e-15	-2.56499e-15	-1.22479e-15	300	200	0	10.187	5.58676	-81.6679	2672.79	2449.29	-513.531	-281.009	167.272	0	8.19514	9.28509	-149.245	-20827.9	-142807	-7877.64	-1870.86	339.556	0
524	5	1.21669e-18	-3.74007e-19	6.71186e-19	-5.42749e-18	2.2907e-18	-2.69457e-17	300	610	0	-2.0324e-17	-6.93197e-18	-3.17707e-17	2.86714e-15	-2.73161e-15	-1.40683e-15	300	200	0	10.1988	5.58955	-81.4762	2694.53	2477.91	-512.15	-280.587	166.929	0	8.30469	9.24372	-150.431	-20806.4	-142955	-7887.18	-1864.3	338.312	0
524	6	8.1953e-19	-3.09932e-19	-7.63146e-19	-1.02205e-16	-1.8692e-16	-1.44639e-17	300	610	0	-2.20223e-17	-8.17493e-18	-3.08285e-17	2.5928e-15	-2.45497e-15	-1.43171e-15	300	200	0	10.2549	5.58676	-81.1895	2706.82	2496.21	-511.134	-280.255	166.66	0	8.38408	9.2007	-151.494	-20765	-143105	-7898.74	-1858.63	337.068	0
524	7	-4.11882e-20	-1.3422e-19	-3.0996e-18	-2.49333e-16	-4.7725e-16	1.02449e-17	300	610	0	-2.04094e-17	-8.64158e-18	-2.27969e-17	1.57799e-15	-1.46473e-15	-1.17809e-15	300	200	0	10.347	5.58046	-80.8169	2708.45	2501.07	-509.66	-280.053	166.487	0	8.43895	9.1672	-152.207	-20707	-143221	-7914.84	-1854.96	336.045	0
524	8	-1.52968e-18	1.99224e-19	-6.52059e-18	-4.53527e-16	-8.83249e-16	5.10958e-17	300	610	0	-1.3372e-17	-7.66126e-18	-4.10038e-18	-5.14272e-16	5.61292e-16	-4.92693e-16	300	200	0	10.4604	5.57607	-80.3995	2703.91	2496.71	-507.334	-279.946	166.369	0	8.47149	9.17237	-152.451	-20638.7	-143286	-7935.68	-1853.88	335.379	0
524	9	-3.80136e-18	7.37865e-19	-1.11185e-17	-7.14632e-16	-1.40624e-15	1.11551e-16	300	610	0	1.6409e-18	-4.36752e-18	2.92682e-17	-4.04666e-15	3.96872e-15	8.01574e-16	300	200	0	10.5764	5.57987	-79.9983	2699.85	2492.33	-503.751	-279.845	166.251	0	8.46177	9.24027	-152.267	-20568.9	-143310	-7960.33	-1855.17	335.084	0
525	0	-6.96419e-18	1.5217e-18	-1.68099e-17	-1.02057e-15	-2.02426e-15	1.93569e-16	300	610	0	2.74122e-17	2.26688e-18	8.12363e-17	-9.35131e-15	9.07221e-15	2.88645e-15	300	200	0	10.679	5.59636	-79.6721	2701.08	2496.63	-498.426	-279.664	166.098	0	8.38203	9.3603	-151.792	-20509.6	-143319	-7983.27	-1858.18	335.116	0	18.9101	15.1154	-231.616	-64356.4	-304379	-22514.9	-1314.15	277.859	0
525	1	-1.10211e-17	2.56947e-18	-2.32231e-17	-1.34106e-15	-2.6794e-15	2.9608e-16	300	610	0	6.65514e-17	1.33359e-17	1.54778e-16	-1.66384e-14	1.60673e-14	5.91407e-15	300	200	0	10.7583	5.62541	-79.4602	2708.25	2512.64	-491.322	-279.379	165.917	0	8.23399	9.48938	-151.197	-20474.2	-143337	-7994.34	-1862.02	335.414	0
525	2	-1.57918e-17	3.859e-18	-2.95618e-17	-1.62039e-15	-3.26327e-15	4.12978e-16	300	610	0	1.20825e-16	2.98225e-17	2.50591e-16	-2.58626e-14	2.4902e-14	9.95357e-15	300	200	0	10.8085	5.65908	-79.3806	2718.52	2535.01	-483.047	-279.065	165.753	0	8.06226	9.58004	-150.635	-20474.9	-143371	-7985.38	-1865.78	335.924	0
525	3	-2.08147e-17	5.30163e-18	-3.44564e-17	-1.77021e-15	-3.60208e-15	5.3066e-16	300	610	0	1.90166e-16	5.23132e-17	3.65273e-16	-3.65428e-14	3.51041e-14	1.49154e-14	300	200	0	10.8256	5.68568	-79.4254	2728.46	2552.06	-474.203	-278.868	165.648	0	7.9289	9.60641	-150.18	-20519.2	-143412	-7955.72	-1868.93	336.631	0
525	4	-2.52346e-17	6.71139e-18	-3.58243e-17	-1.6637e-15	-3.44442e-15	6.25301e-16	300	610	0	2.71337e-16	8.05828e-17	4.88991e-16	-4.75411e-14	4.5569e-14	2.04524e-14	300	200	0	10.8109	5.69864	-79.5589	2736.13	2551.49	-464.762	-278.93	165.609	0	7.8763	9.57556	-149.83	-20605	-143444	-7911.07	-1871.38	337.523	0
525	5	-2.76893e-17	7.77165e-18	-3.07749e-17	-1.13345e-15	-2.45595e-15	6.60241e-16	300	610	0	3.56249e-16	1.13041e-16	6.02773e-16	-5.68117e-14	5.43209e-14	2.58416e-14	300	200	0	10.7736	5.69839	-79.7413	2741.03	2526.86	-453.99	-279.312	165.626	0	7.91129	9.51871	-149.616	-20720.7	-143460	-7860.15	-1872.86	338.493	0
525	6	-2.62169e-17	8.00416e-18	-1.56109e-17	2.38246e-17	-2.27451e-16	5.84101e-16	300	610	0	4.3006e-16	1.46055e-16	6.75675e-16	-6.11551e-14	5.82787e-14	2.98564e-14	300	200	0	10.7274	5.68751	-79.9418	2743.26	2481.47	-441.055	-279.959	165.684	0	8.0129	9.46773	-149.661	-20847.4	-143455	-7812.6	-1872.53	339.298	0
525	7	-1.82195e-17	6.74877e-18	1.40008e-17	2.03171e-15	3.69569e-15	3.3055e-16	300	610	0	4.6926e-16	1.73188e-16	6.62362e-16	-5.60281e-14	5.30773e-14	3.0648e-14	300	200	0	10.6871	5.66789	-80.1326	2743.07	2426.24	-425.825	-280.722	165.768	0	8.14316	9.43752	-150.083	-20962.2	-143433	-7776.75	-1869.69	339.671	0
525	8	-5.31764e-19	3.16583e-18	6.26003e-17	5.10268e-15	9.75277e-15	-1.78991e-16	300	610	0	4.4013e-16	1.84467e-16	5.01855e-16	-3.54924e-14	3.30243e-14	2.56694e-14	300	200	0	10.666	5.6424	-80.2985	2740.97	2373.82	-409.139	-281.438	165.865	0	8.25834	9.42585	-150.848	-21043	-143406	-7757.04	-1864.66	339.497	0
525	9	3.03424e-17	-3.72237e-18	1.34147e-16	9.38583e-15	1.82653e-14	-1.02811e-15	300	610	0	2.98198e-16	1.65832e-16	1.18621e-16	7.58476e-15	-8.7015e-15	1.16875e-14	300	200	0	10.6712	5.6152	-80.4411	2738.11	2333.95	-392.88	-281.986	165.961	0	8.32596	9.42984	-151.788	-21074.5	-143386	-7753.46	-1858.65	338.842	0
526	0	7.77493e-17	-1.4931e-17	2.3077e-16	1.48891e-14	2.92834e-14	-2.29176e-15	300	610	0	-1.04985e-17	9.90321e-17	-5.72527e-16	8.09351e-14	-7.94699e-14	-1.50547e-14	300	200	0	10.7009	5.58878	-80.5593	2736	2311.84	-379.992	-282.303	166.037	0	8.33636	9.46315	-152.731	-21052.5	-143382	-7763.05	-1852.79	337.841	0	18.9101	15.1154	-231.616	-64356.4	-304379	-22514.9	-1314.15	277.859	0
526	1	1.4408e-16	-3.13297e-17	3.5097e-16	2.13734e-14	4.23746e-14	-4.01438e-15	300	610	0	-5.45229e-16	-3.76869e-17	-1.6559e-15	1.91729e-13	-1.86076e-13	-5.84449e-14	300	200	0	10.745	5.56228	-80.6351	2735.86	2307.12	-373.493	-282.388	166.071	0	8.29807	9.55015	-153.54	-20987.2	-143398	-7781.07	-1847.94	336.688	0
526	2	2.29571e-16	-5.33549e-17	4.87251e-16	2.82192e-14	5.63567e-14	-6.17804e-15	300	610	0	-1.36221e-15	-2.67664e-16	-3.19682e-15	3.44671e-13	-3.32909e-13	-1.21793e-13	300	200	0	10.7922	5.53328	-80.644	2738.58	2313.75	-374.622	-282.309	166.041	0	8.22285	9.70242	-154.084	-20900.3	-143433	-7800.43	-1844.88	335.642	0
526	3	3.30659e-16	-8.05989e-17	6.23244e-16	3.42743e-14	6.8989e-14	-8.66014e-15	300	610	0	-2.5007e-15	-6.12154e-16	-5.21398e-15	5.39208e-13	-5.19258e-13	-2.06717e-13	300	200	0	10.837	5.50019	-80.5783	2746	2322.92	-381.896	-282.172	165.921	0	8.11724	9.90888	-154.281	-20813.1	-143476	-7812.55	-1843.96	334.903	0
526	4	4.3791e-16	-1.1127e-16	7.30534e-16	3.76984e-14	7.66543e-14	-1.11814e-14	300	610	0	-3.96228e-15	-1.08438e-15	-7.6412e-15	7.65749e-13	-7.35694e-13	-3.11558e-13	300	200	0	10.877	5.46381	-80.4605	2760.81	2328.69	-391.945	-282.058	165.687	0	7.99418	10.1433	-154.17	-20738.8	-143509	-7811.11	-1844.85	334.519	0
526	5	5.33643e-16	-1.41543e-16	7.65653e-16	3.58367e-14	7.40908e-14	-1.32479e-14	300	610	0	-5.68274e-15	-1.68084e-15	-1.02783e-14	1.00098e-12	-9.59579e-13	-4.29299e-13	300	200	0	10.9086	5.42939	-80.3386	2784.29	2332.26	-401.28	-281.97	165.343	0	7.88222	10.3667	-153.885	-20685	-143518	-7794.93	-1846.63	334.418	0
526	6	5.8949e-16	-1.64844e-16	6.67965e-16	2.51673e-14	5.42683e-14	-1.4095e-14	300	610	0	-7.4967e-15	-2.36972e-15	-1.27335e-14	1.20253e-12	-1.14999e-12	-5.45062e-13	300	200	0	10.9261	5.40539	-80.2698	2814.55	2339.82	-407.991	-281.851	164.936	0	7.80858	10.5324	-153.57	-20652.3	-143495	-7766.28	-1848.39	334.481	0
526	7	5.64384e-16	-1.71188e-16	3.59545e-16	1.39137e-15	8.53811e-15	-1.26455e-14	300	610	0	-9.09711e-15	-3.07646e-15	-1.43634e-14	1.30373e-12	-1.24271e-12	-6.33378e-13	300	200	0	10.9251	5.39723	-80.2923	2846.47	2356.13	-411.964	-281.656	164.549	0	7.79289	10.607	-153.287	-20633.3	-143436	-7728	-1849.74	334.606	0
526	8	4.03683e-16	-1.46724e-16	-2.5144e-16	-4.025e-14	-7.27699e-14	-7.50212e-15	300	610	0	-9.99424e-15	-3.66772e-15	-1.42197e-14	1.2094e-12	-1.14627e-12	-6.55643e-13	300	200	0	10.9027	5.40274	-80.4029	2874	2380.88	-413.61	-281.388	164.255	0	7.86298	10.5833	-153.013	-20620.4	-143358	-7683.46	-1850.9	334.763	0
526	9	4.04693e-17	-7.37489e-17	-1.26197e-15	-1.0433e-13	-1.99097e-13	2.99924e-15	300	610	0	-9.48214e-15	-3.93554e-15	-1.10211e-14	7.94537e-13	-7.40841e-13	-5.58412e-13	300	200	0	10.8582	5.41406	-80.5734	2893.69	2409.56	-413.206	-281.095	164.086	0	8.04551	10.4751	-152.683	-20613.4	-143293	-7637.45	-1852.5	335.008	0
527	0	-5.99652e-16	6.84685e-17	-2.75788e-15	-1.94147e-13	-3.77529e-13	2.06421e-14	300	610	0	-6.62519e-15	-3.58526e-15	-3.17253e-15	-9.17807e-14	1.17939e-13	-2.73503e-13	300	200	0	10.7949	5.42555	-80.7833	2905.9	2436.52	-411.296	-280.839	164.029	0	8.34212	10.3098	-152.217	-20615.6	-143268	-7596.09	-1855.21	335.436	0	19.5425	15.2563	-232.382	-64481.3	-304307	-22624.9	-1309.51	277.48	0
527	1	-1.58865e-15	3.01626e-16	-4.78779e-15	-3.10106e-13	-6.09586e-13	4.70474e-14	300	610	0	-2.82324e-16	-2.23256e-15	1.11363e-14	-1.6143e-12	1.58714e-12	2.78747e-13	300	200	0	10.7221	5.43962	-81.0227	2912.6	2458.33	-408.639	-280.659	164.052	0	8.72412	10.1186	-151.56	-20629.8	-143285	-7565.86	-1859.4	336.116	0
527	2	-2.97937e-15	6.44605e-16	-7.32554e-15	-4.47484e-13	-8.8679e-13	8.32176e-14	300	610	0	1.08082e-14	5.83119e-16	3.3714e-14	-3.92764e-12	3.81337e-12	1.18146e-12	300	200	0	10.6529	5.46258	-81.2769	2915.35	2474.03	-405.918	-280.56	164.131	0	9.13279	9.9195	-150.752	-20661.5	-143323	-7551.62	-1864.72	337.056	0
[truncated: 2,273 more rows]
[truncated: 234 more columns]
