# Supplementary material for: Independent effects of mental fatigue and drop height on drop jump performance in American football athletes: an exploration of central-peripheral interaction
Source: PeerJ. 2026 Jan 13;14:e20574. doi: 10.7717/peerj.20574 (PMC12810397; doi:10.7717/peerj.20574)
Supplement: Supplemental Information 1 [file peerj-14-20574-s001.zip › data/1/4/C-DJ-40-02.csv]

Devices
1000
		Force1 - Force			Force1 - Moment			Force1 - CoP			Force2 - Force			Force2 - Moment			Force2 - CoP			Imported AMTI 400600 V1.00 #3 - Force			Imported AMTI 400600 V1.00 #3 - Moment			Imported AMTI 400600 V1.00 #3 - CoP			Imported AMTI 400600 V1.00 #4 - Force			Imported AMTI 400600 V1.00 #4 - Moment			Imported AMTI 400600 V1.00 #4 - CoP			Combined Force			Combined Moment			Combined CoP
Frame	Sub Frame	Fx	Fy	Fz	Mx	My	Mz	Cx	Cy	Cz	Fx	Fy	Fz	Mx	My	Mz	Cx	Cy	Cz	Fx	Fy	Fz	Mx	My	Mz	Cx	Cy	Cz	Fx	Fy	Fz	Mx	My	Mz	Cx	Cy	Cz	Fx	Fy	Fz	Mx	My	Mz	Cx	Cy	Cz
		N	N	N	N.mm	N.mm	N.mm	mm	mm	mm	N	N	N	N.mm	N.mm	N.mm	mm	mm	mm	N	N	N	N.mm	N.mm	N.mm	mm	mm	mm	N	N	N	N.mm	N.mm	N.mm	mm	mm	mm	N	N	N	N.mm	N.mm	N.mm	mm	mm	mm
461	0	0.000627202	-0.00143268	0.0035965	0.480308	0.553859	0.128167	300	610	0	1.72291e-05	7.89316e-06	3.13514e-05	-0.00130704	0.00338386	-4.37887e-05	300	200	0	10.6414	5.73549	-78.9418	2783.72	2398.26	-419.124	-280.62	164.737	0	11.158	8.94568	-147.425	-20671.5	-143474	-7864.43	-1887.2	340.217	0	20.7455	14.6382	-226.314	-63364.6	-299807	-22341.2	-1324.73	279.984	0
461	1	0.00165284	-0.00224321	0.00602198	0.766638	0.902156	0.120553	300	610	0	2.50182e-05	1.13716e-05	4.48954e-05	-0.00185011	0.00479932	-5.31654e-05	300	200	0	10.6082	5.79261	-78.7168	2774.21	2383.45	-417.953	-280.721	164.757	0	11.1985	8.80438	-147.069	-20625.5	-143411	-7863.33	-1889.13	340.244	0
461	2	0.00309397	-0.00318777	0.00899182	1.10567	1.32086	0.0823114	300	610	0	3.33777e-05	1.50636e-05	5.91423e-05	-0.00241101	0.00626598	-5.84495e-05	300	200	0	10.5843	5.84601	-78.581	2757.25	2366.34	-414.668	-280.887	164.912	0	11.1798	8.70092	-146.878	-20594.5	-143378	-7860.11	-1890.17	340.215	0
461	3	0.00495892	-0.0041696	0.0122926	1.46607	1.77521	-0.00126981	300	610	0	4.09958e-05	1.83612e-05	7.16576e-05	-0.0028866	0.00751757	-5.55196e-05	300	200	0	10.5723	5.88872	-78.5302	2735.71	2348.71	-411.092	-281.092	165.164	0	11.1181	8.65901	-147.013	-20591.2	-143379	-7856.41	-1889.28	340.064	0
461	4	0.00717427	-0.00501264	0.0154845	1.78888	2.19733	-0.146378	300	610	0	4.57446e-05	2.02892e-05	7.85658e-05	-0.00311521	0.00813555	-3.89109e-05	300	200	0	10.5672	5.91223	-78.5658	2712.99	2331.7	-407.975	-281.322	165.469	0	11.0273	8.68338	-147.576	-20618.2	-143406	-7853.35	-1885.74	339.712	0
461	5	0.00953968	-0.00543946	0.0178252	1.9794	2.47587	-0.368406	300	610	0	4.45183e-05	1.94353e-05	7.42893e-05	-0.00286684	0.00752335	-1.95485e-06	300	200	0	10.5618	5.9107	-78.6854	2692.32	2316.15	-404.652	-281.564	165.784	0	10.912	8.76076	-148.584	-20656.5	-143439	-7850.67	-1879.38	339.023	0
461	6	0.0116756	-0.00505388	0.0182	1.90029	2.4469	-0.678182	300	610	0	3.31538e-05	1.39199e-05	5.14463e-05	-0.00184036	0.00489849	6.27273e-05	300	200	0	10.552	5.88473	-78.8773	2676.56	2302.95	-399.622	-281.803	166.067	0	10.7681	8.87239	-149.987	-20678.7	-143465	-7845.59	-1870.51	337.87	0
461	7	0.0129694	-0.00333524	0.0150777	1.36866	1.88913	-1.07634	300	610	0	6.51287e-06	1.44054e-06	1.04774e-06	0.000326588	-0.000682663	0.00016222	300	200	0	10.5384	5.84176	-79.1244	2668.26	2292.65	-392.039	-282.025	166.278	0	10.5877	8.99989	-151.678	-20666	-143478	-7835.27	-1859.94	336.249	0
461	8	0.0125303	0.000345572	0.00652067	0.160179	0.527257	-1.54564	300	610	0	-4.11737e-05	-2.05632e-05	-8.68266e-05	0.00402779	-0.0102483	0.000301627	300	200	0	10.5256	5.79326	-79.4119	2669.48	2284.66	-382.714	-282.23	166.384	0	10.3615	9.12165	-153.44	-20610.7	-143483	-7820.85	-1849.11	334.324	0
461	9	0.00916823	0.00667586	-0.00971458	-1.97491	-1.95075	-2.04138	300	610	0	-0.000115576	-5.45698e-05	-0.00022166	0.00963	-0.0247604	0.000481547	300	200	0	10.5194	5.74967	-79.7311	2680.98	2277.54	-373.467	-282.435	166.375	0	10.0895	9.20597	-154.993	-20515.2	-143487	-7808.17	-1839.77	332.362	0
462	0	0.00141948	0.0163016	-0.0359377	-5.2789	-5.85617	-2.48029	300	610	0	-0.000221015	-0.000102401	-0.000410207	0.0173769	-0.0448665	0.000694621	300	200	0	10.5229	5.71606	-80.0643	2700.98	2271.09	-366.101	-282.634	166.265	0	9.79764	9.22152	-156.122	-20398.4	-143495	-7805.05	-1833.12	330.657	0	19.6483	14.6902	-237.029	-65253.4	-308661	-22185.6	-1302.23	275.31	0
462	1	-0.0123521	0.0296632	-0.0740948	-9.9308	-11.4344	-2.72936	300	610	0	-0.000358573	-0.000164358	-0.000653081	0.0272474	-0.0705329	0.000921177	300	200	0	10.5353	5.69227	-80.3712	2725.13	2267.92	-361.968	-282.782	166.093	0	9.53245	9.16224	-156.746	-20288.9	-143504	-7816.7	-1829.52	329.438	0
462	2	-0.0337433	0.0467514	-0.125096	-15.9624	-18.7654	-2.59659	300	610	0	-0.000523469	-0.000238036	-0.00094008	0.0387649	-0.100548	0.0011242	300	200	0	10.5541	5.67566	-80.6031	2748.12	2271.81	-361.615	-282.815	165.906	0	9.33394	9.05101	-156.93	-20207.5	-143503	-7842.04	-1828.44	328.768	0
462	3	-0.0639513	0.066778	-0.18786	-23.143	-27.6248	-1.82721	300	610	0	-0.000701718	-0.000316822	-0.00124431	0.0507585	-0.131902	0.00124419	300	200	0	10.5751	5.66279	-80.7301	2765.23	2285.33	-364.683	-282.692	165.747	0	9.21522	8.9203	-156.859	-20160.2	-143483	-7874.92	-1828.72	328.524	0
462	4	-0.10323	0.0877624	-0.258069	-30.8331	-37.3053	-0.110152	300	610	0	-0.000866231	-0.000388156	-0.00151542	0.0610932	-0.159083	0.00119489	300	200	0	10.5922	5.6502	-80.7603	2773.55	2309.12	-370.246	-282.408	165.657	0	9.15714	8.80012	-156.798	-20146.8	-143433	-7909.84	-1828.76	328.489	0
462	5	-0.150141	0.106061	-0.326667	-37.8144	-46.4064	2.89913	300	610	0	-0.000972739	-0.000431734	-0.00167272	0.0663994	-0.173371	0.000861359	300	200	0	10.6001	5.63517	-80.7313	2772.62	2341.2	-376.76	-282	165.656	0	9.12217	8.71743	-156.973	-20169.4	-143347	-7946.15	-1827.19	328.489	0
462	6	-0.200597	0.115894	-0.378239	-42.1156	-52.6129	7.53194	300	610	0	-0.000956273	-0.000418002	-0.00159943	0.0618594	-0.162271	0.000102642	300	200	0	10.5959	5.6164	-80.6809	2763.87	2376.16	-381.794	-281.549	165.743	0	9.08756	8.68966	-157.391	-20230.1	-143229	-7986.24	-1824.02	328.534	0
462	7	-0.246758	0.108964	-0.389503	-40.8631	-52.4974	14.0278	300	610	0	-0.000729336	-0.00030744	-0.0011403	0.0411356	-0.109314	-0.00123826	300	200	0	10.5784	5.59479	-80.6377	2749.18	2406.79	-382.951	-281.153	165.907	0	9.05741	8.71806	-157.789	-20324.6	-143101	-8032.19	-1820.91	328.809	0
462	8	-0.275875	0.0743161	-0.328325	-30.2112	-41.4105	22.417	300	610	0	-0.00018339	-5.13888e-05	-0.000105292	-0.00343896	0.00546005	-0.00331369	300	200	0	10.5499	5.57319	-80.6292	2730.52	2426.7	-379.695	-280.903	166.135	0	9.03499	8.79509	-157.85	-20439.9	-142984	-8083.96	-1819.82	329.49	0
462	9	-0.269311	-0.00135777	-0.153836	-5.41966	-13.5402	32.3597	300	610	0	0.00080419	0.000404612	0.00171672	-0.0802533	0.203952	-0.0062363	300	200	0	10.5175	5.55556	-80.6751	2710.47	2431.08	-374.22	-280.866	166.403	0	9.00347	8.90883	-157.441	-20559.2	-142890	-8137.38	-1821.58	330.584	0
463	0	-0.202048	-0.132694	0.18155	38.8235	37.7419	42.9425	300	610	0	0.0023551	0.00111382	0.00452971	-0.197213	0.506892	-0.0100263	300	200	0	10.4909	5.54536	-80.7748	2691.66	2418.08	-370.502	-281.064	166.677	0	8.94403	9.03667	-156.649	-20668.8	-142820	-8183.51	-1825.72	331.944	0	22.0554	13.2298	-232.307	-61922.8	-309533	-24165.2	-1331.96	266.268	0
463	1	-0.0431624	-0.333608	0.727232	107.724	119.109	52.4442	300	610	0	0.00456421	0.00211636	0.00848298	-0.359743	0.928676	-0.0145391	300	200	0	10.4757	5.54294	-80.9166	2676	2391.75	-372.124	-281.442	166.929	0	8.85491	9.14832	-155.636	-20761.5	-142773	-8211.61	-1831.35	333.397	0
463	2	0.242135	-0.613875	1.52552	205.223	235.93	58.095	300	610	0	0.00745999	0.0034212	0.0135997	-0.56783	1.4697	-0.0193732	300	200	0	10.4694	5.54503	-81.0946	2665.01	2362.02	-380.267	-281.873	167.137	0	8.74717	9.21253	-154.555	-20838.3	-142756	-8213.83	-1837.66	334.828	0
463	3	0.688135	-0.974039	2.59763	332.244	390.191	55.8766	300	610	0	0.0109496	0.00498124	0.0196791	-0.812003	2.10593	-0.0237637	300	200	0	10.4666	5.54897	-81.3035	2660.4	2339.65	-393.359	-282.223	167.278	0	8.63956	9.19837	-153.555	-20907.1	-142777	-8189.71	-1843.81	336.154	0
463	4	1.32116	-1.39848	3.92366	484.274	577.581	40.4311	300	610	0	0.0147485	0.00666165	0.026172	-1.06831	2.77581	-0.0264722	300	200	0	10.4658	5.55611	-81.5226	2663.75	2331.1	-408.277	-282.405	167.325	0	8.5628	9.08805	-152.787	-20974.1	-142839	-8146.38	-1848.89	337.277	0
463	5	2.1482	-1.84671	5.41637	648.273	783.734	5.18322	300	610	0	0.0182974	0.00820294	0.0320378	-1.29256	3.36531	-0.0256937	300	200	0	10.4698	5.56944	-81.72	2676.32	2336.79	-421.63	-282.405	167.25	0	8.54869	8.88861	-152.305	-21039.4	-142929	-8092.94	-1852.44	338.14	0
463	6	3.14119	-2.24336	6.88943	799.085	979.772	-57.1975	300	610	0	0.0206758	0.00918267	0.0355965	-1.41456	3.69276	-0.0190116	300	200	0	10.4789	5.58945	-81.8683	2698.5	2352.08	-430.494	-282.27	167.039	0	8.60334	8.62052	-152.009	-21101.4	-143026	-8035.23	-1854.91	338.817	0
463	7	4.2169	-2.46805	8.02287	895.686	1117.57	-153.834	300	610	0	0.0205249	0.00898252	0.0344046	-1.33343	3.49654	-0.00344714	300	200	0	10.4909	5.61366	-81.9538	2728.37	2369.2	-432.947	-282.091	166.709	0	8.70258	8.30403	-151.748	-21162.7	-143121	-7975.89	-1857.15	339.46	0
463	8	5.21342	-2.34706	8.33056	877.967	1125.48	-290.012	300	610	0	0.0160064	0.00677175	0.0251972	-0.915809	2.4302	0.0243385	300	200	0	10.5049	5.63896	-81.9617	2761.7	2380.21	-428.382	-281.959	166.305	0	8.81685	7.96096	-151.497	-21228.9	-143215	-7916.94	-1859.33	340.127	0
463	9	5.86557	-1.64992	7.13825	665.088	905.863	-466.725	300	610	0	0.0048283	0.00152236	0.00395805	0.000453759	0.0716008	0.0676185	300	200	0	10.5225	5.66428	-81.8517	2794.86	2381.66	-417.65	-281.903	165.855	0	8.93304	7.62268	-151.399	-21300.7	-143313	-7861.06	-1860.59	340.692	0
464	0	5.78351	-0.0952704	3.58428	156.918	336.042	-677.295	300	610	0	-0.0156148	-0.00792346	-0.0338036	1.594	-4.04551	0.128873	300	200	0	10.5461	5.69127	-81.5771	2826.22	2377.01	-403.058	-281.862	165.355	0	9.05501	7.33192	-151.623	-21369.8	-143410	-7810.36	-1859.84	340.941	0	-16.2831	43.8263	-327.126	-131125	-290383	9514.73	-892.963	405.245	0
464	1	4.44149	2.62846	-3.34033	-759.472	-724.719	-903.087	83.0399	837.364	0	-0.0479331	-0.0227093	-0.0924718	4.03507	-10.3674	0.208687	300	200	0	10.577	5.72197	-81.1365	2854.37	2372.7	-387.493	-281.757	164.82	0	9.18468	7.13566	-152.219	-21424.3	-143500	-7764.55	-1856.72	340.746	0
464	2	1.18633	6.82073	-14.6915	-2195.84	-2419.39	-1108.53	135.32	759.464	0	-0.0942038	-0.0437169	-0.175337	7.44403	-19.2131	0.304232	300	200	0	10.6156	5.75555	-80.5972	2876.89	2372.12	-373.059	-281.568	164.305	0	9.30565	7.07528	-153.112	-21454.8	-143569	-7722.43	-1851.67	340.125	0
464	3	-4.7213	12.6979	-31.3878	-4238.74	-4865.21	-1235.99	144.997	745.044	0	-0.155147	-0.0711895	-0.283103	11.8295	-30.6141	0.407323	300	200	0	10.6607	5.78669	-80.0651	2891.18	2375.54	-360.903	-281.33	163.89	0	9.39267	7.17566	-154.182	-21452.4	-143611	-7685.08	-1845.44	339.137	0
464	4	-14.0011	20.3032	-54.0059	-6924.22	-8123.77	-1206.14	149.576	738.212	0	-0.228972	-0.10421	-0.411833	17.0041	-44.0953	0.502164	300	200	0	10.7099	5.80761	-79.6358	2895.37	2383.53	-351.913	-281.07	163.642	0	9.43464	7.43312	-155.298	-21405.9	-143618	-7655.82	-1838.79	337.838	0
464	5	-27.1823	29.4613	-82.7433	-10237	-12198	-933.856	152.581	733.72	0	-0.309893	-0.140032	-0.550329	22.4781	-58.3989	0.562986	300	200	0	10.761	5.81306	-79.3633	2888.92	2396.79	-346.801	-280.8	163.599	0	9.44209	7.81055	-156.288	-21308.7	-143588	-7638.12	-1832.74	336.343	0
464	6	-44.5089	39.8469	-117.587	-14139.4	-17060	-350.243	154.916	730.246	0	-0.386376	-0.173298	-0.677094	27.3376	-71.1671	0.552028	300	200	0	10.8114	5.80422	-79.2545	2872.97	2412.96	-345.847	-280.554	163.75	0	9.42871	8.24273	-156.936	-21166.6	-143516	-7634.51	-1828.49	334.874	0
464	7	-66.0162	51.1251	-158.507	-18601.6	-22682	590.868	156.902	727.355	0	-0.43928	-0.195222	-0.757168	30.1208	-78.6168	0.418498	300	200	0	10.8569	5.78812	-79.2828	2849.61	2426.17	-348.904	-280.399	164.058	0	9.38944	8.65713	-157.056	-20994.8	-143405	-7645.58	-1827.08	333.678	0
464	8	-91.6047	63.0436	-205.492	-23607.3	-29045	1911.95	158.656	724.882	0	-0.440204	-0.192871	-0.739427	28.7156	-75.2715	0.0994712	300	200	0	10.892	5.77309	-79.4072	2821.69	2430.99	-355.535	-280.386	164.466	0	9.3047	9.00519	-156.558	-20811.5	-143271	-7669.54	-1829.13	332.932	0
464	9	-120.953	75.4295	-258.27	-29122.8	-36103.2	3598.82	160.211	722.761	0	-0.350527	-0.148787	-0.55524	20.3169	-53.8444	-0.476033	300	200	0	10.9116	5.7636	-79.5774	2792.57	2427.15	-365.247	-280.5	164.908	0	9.16178	9.27407	-155.473	-20635.6	-143148	-7703.5	-1834.73	332.728	0
465	0	-153.321	88.1036	-315.697	-35030	-43703	5588.99	161.567	720.961	0	-0.121867	-0.0412598	-0.119749	1.49621	-5.41128	-1.37828	300	200	0	10.9149	5.758	-79.7366	2765.04	2420.59	-377.399	-280.643	165.323	0	8.96585	9.47339	-153.964	-20487.8	-143070	-7744.54	-1843.24	333.069	0	-234.513	150.221	-711.723	-406608	-212955	186847	-316.363	580.42	0
465	1	-187.353	100.773	-375.151	-41066.7	-51507.4	7767.71	162.702	719.467	0	0.301107	0.154316	0.662522	-31.5485	79.9495	-2.66173	300	200	0	10.9053	5.75064	-79.8442	2740.7	2418.43	-390.57	-280.711	165.674	0	8.73535	9.61962	-152.261	-20387.6	-143051	-7789.74	-1853.51	333.899	0
465	2	-221.007	112.991	-432.42	-46821.4	-58985.9	9964.45	163.591	718.278	0	0.974336	0.462477	1.88572	-82.4803	211.837	-4.34206	300	200	0	10.8876	5.73648	-79.8917	2720.87	2422.74	-402.281	-280.675	165.943	0	8.49323	9.72544	-150.574	-20341	-143086	-7836.35	-1864.28	335.09	0
465	3	-251.719	124.204	-482.405	-51805	-65499.3	11962.8	164.223	717.389	0	1.94323	0.902552	3.62218	-153.961	397.298	-6.36423	300	200	0	10.8646	5.71531	-79.8984	2707.33	2430.36	-410.078	-280.582	166.115	0	8.26398	9.78975	-149.074	-20333.2	-143162	-7881.79	-1874.34	336.396	0
465	4	-276.858	133.916	-520.555	-55590.9	-70469.6	13536.7	164.626	716.792	0	3.22544	1.48081	5.89124	-246.36	637.48	-8.56161	300	200	0	10.8359	5.69254	-79.9011	2701.42	2437.27	-413.169	-280.496	166.191	0	8.07718	9.79774	-147.904	-20338.3	-143263	-7922.3	-1882.62	337.51	0
465	5	-294.397	141.925	-544.484	-57970.6	-73578.7	14500.9	164.865	716.469	0	4.78671	2.17948	8.61613	-355.981	923.033	-10.6081	300	200	0	10.7989	5.67493	-79.9438	2702.57	2441.17	-412.667	-280.464	166.194	0	7.96867	9.73975	-147.143	-20335	-143373	-7951.32	-1888.38	338.199	0
465	6	-303.58	148.503	-554.958	-59047.1	-74900.6	14758.3	165.034	716.399	0	6.50961	2.94273	11.5688	-472.824	1228.28	-11.9677	300	200	0	10.7528	5.66573	-80.0528	2708.18	2440.86	-410.383	-280.509	166.17	0	7.97176	9.62938	-146.817	-20317.8	-143479	-7960.64	-1891.27	338.389	0
465	7	-305.162	154.338	-555.756	-59215.8	-74893.9	14327	165.24	716.55	0	8.15633	3.66	14.3053	-578	1504.49	-11.8508	300	200	0	10.7032	5.66517	-80.2089	2715.45	2435.88	-407.717	-280.631	166.145	0	8.10115	9.49678	-146.951	-20296	-143576	-7944.71	-1891.04	338.114	0
465	8	-301.034	160.282	-552.481	-59043.2	-74255.2	13329.5	165.597	716.869	0	9.32909	4.14858	16.0984	-641.071	1672.92	-9.19005	300	200	0	10.6634	5.67322	-80.3561	2723.2	2426.86	-405.274	-280.799	166.111	0	8.34754	9.36694	-147.579	-20284.5	-143657	-7904.8	-1887.43	337.449	0
465	9	-293.462	167.022	-550.897	-59096.6	-73702.2	11947.8	166.214	717.273	0	9.43432	4.13809	15.8789	-617.834	1618.96	-2.65652	300	200	0	10.649	5.6898	-80.4436	2731.72	2414.97	-403.065	-280.979	166.042	0	8.6884	9.24709	-148.686	-20294.5	-143714	-7848.63	-1880.56	336.492	0
466	0	-284.338	174.831	-555.447	-59792.9	-73777.3	10368.2	167.175	717.648	0	7.661	3.26173	12.2044	-449.3	1189.38	9.25797	300	200	0	10.6683	5.71342	-80.4519	2741.8	2401.68	-401.064	-281.148	165.92	0	9.09699	9.12931	-150.174	-20331.1	-143752	-7786.34	-1871.23	335.383	0	-291.17	184.34	-1028.38	-552783	-146994	191606	-157.454	545.434	0
466	1	-274.782	183.484	-568.36	-61315.8	-74737.9	8743.19	168.503	717.882	0	2.98806	1.06114	3.2826	-63.0044	195.594	28.0608	300	200	0	10.7193	5.74033	-80.3986	2754.06	2388.53	-399.699	-281.291	165.745	0	9.54287	9.0008	-151.875	-20396.3	-143791	-7727.49	-1860.77	334.297	0
466	2	-265.143	192.36	-589.488	-63613.1	-76548.2	7173.22	170.145	717.912	0	-5.75909	-2.98635	-12.9156	621.936	-1573.44	54.9453	178.175	151.846	0	10.7932	5.76467	-80.332	2767.95	2376.28	-399.609	-281.419	165.544	0	9.98873	8.85406	-153.571	-20492.4	-143855	-7680.92	-1850.73	333.439	0
466	3	-255.26	200.667	-616.819	-66459.3	-78958.5	5708.23	171.991	717.745	0	-19.7786	-9.40679	-38.4104	1684.27	-4323.99	90.3111	187.427	156.151	0	10.8769	5.78082	-80.2998	2780.97	2365.37	-400.628	-281.543	165.368	0	10.3863	8.69729	-155.052	-20616.1	-143949	-7655.54	-1842.39	332.962	0
466	4	-244.771	207.657	-647.434	-69552.4	-81629.8	4362.25	173.918	717.428	0	-40.061	-18.6231	-74.7881	3182.7	-8211.33	133.095	190.205	157.444	0	10.9546	5.78564	-80.3182	2789.08	2356.09	-401.56	-281.666	165.275	0	10.685	8.56054	-156.212	-20750.7	-144056	-7657.6	-1836.19	332.837	0
466	5	-233.357	212.784	-678.511	-72611.2	-84253.9	3132.08	175.825	717.016	0	-67.0304	-30.791	-122.55	5128.92	-13269.7	179.908	191.72	158.149	0	11.0123	5.77832	-80.3772	2787.94	2347	-401.413	-281.8	165.314	0	10.8462	8.48272	-157.039	-20871.4	-144158	-7686.37	-1831.97	332.906	0
466	6	-220.892	215.8	-707.987	-75439.9	-86631.7	2009.01	177.637	716.555	0	-100.128	-45.6084	-180.317	7453.86	-19334.9	223.031	192.773	158.663	0	11.0452	5.76103	-80.4605	2775.31	2335.35	-400.53	-281.975	165.507	0	10.8426	8.49157	-157.521	-20956.8	-144244	-7734.79	-1829.71	333.041	0
466	7	-207.515	216.787	-734.795	-77949.2	-88693.1	981.889	179.296	716.083	0	-137.594	-62.2609	-244.36	9992.55	-26014.2	251.551	193.542	159.107	0	11.0575	5.73958	-80.5536	2753.58	2320.68	-400.353	-282.191	165.817	0	10.6563	8.59651	-157.616	-20996.1	-144314	-7793.18	-1829.61	333.21	0
466	8	-193.616	216.128	-758.718	-80139	-90466.6	37.9781	180.764	715.624	0	-176.665	-79.6379	-309.085	12523.5	-32752.3	262.989	194.035	159.482	0	11.0561	5.72012	-80.6435	2728.96	2307.41	-402.38	-282.387	166.16	0	10.2899	8.78262	-157.303	-20990.1	-144374	-7850.94	-1831.81	333.438	0
466	9	-179.767	214.41	-780.095	-82066	-92023.7	-831.031	182.035	715.2	0	-214.118	-96.6361	-368.329	14839.8	-38958.3	277.039	194.229	159.71	0	11.0419	5.70539	-80.7229	2707.56	2303.32	-407.43	-282.466	166.459	0	9.78085	9.01011	-156.615	-20948.7	-144426	-7897.67	-1836.18	333.759	0
467	0	-166.618	212.337	-799.593	-83813.6	-93437.2	-1624.53	183.144	714.82	0	-246.814	-112.307	-416.7	16788.2	-44120.2	334.867	194.12	159.711	0	11.0108	5.69521	-80.7942	2692.72	2314.41	-415.408	-282.354	166.672	0	9.19843	9.23389	-155.624	-20886.2	-144469	-7925.48	-1842.32	334.21	0	-389.753	90.9657	-1613.12	-785227	-20382	134812	-24.8025	489.032	0
467	1	-154.793	210.652	-818.089	-85471.4	-94762.4	-2340.21	184.166	714.477	0	-272.155	-125.895	-450.706	18277.9	-47884.8	477.907	193.756	159.446	0	10.961	5.68746	-80.8609	2684.85	2339.87	-425.378	-282.063	166.797	0	8.6156	9.42679	-154.441	-20818.2	-144491	-7931.5	-1849.57	334.797	0
467	2	-144.792	210.081	-836.605	-87127.2	-96027.1	-2983.67	185.218	714.144	0	-288.623	-136.942	-469.657	19292.2	-50131.3	724.212	193.26	158.923	0	10.8981	5.67872	-80.9211	2681.95	2372.22	-436.1	-281.685	166.857	0	8.08606	9.58598	-153.247	-20756.5	-144476	-7921.38	-1856.77	335.445	0
467	3	-136.914	211.238	-856.33	-88870.3	-97229.7	-3569.25	186.458	713.78	0	-296.21	-145.466	-475.885	19897.9	-51006.4	1069.15	192.818	158.188	0	10.8323	5.66749	-80.9753	2680.8	2402.43	-446.639	-281.331	166.894	0	7.63768	9.71963	-152.271	-20705.1	-144416	-7909.09	-1862.42	335.975	0
467	4	-131.206	214.547	-878.727	-90791.9	-98340.2	-4116.75	188.088	713.322	0	-296.253	-151.98	-473.936	20227.7	-50875.4	1497.63	192.654	157.32	0	10.7729	5.65676	-81.0255	2678.97	2423.94	-456.646	-281.084	166.937	0	7.28072	9.83082	-151.679	-20663	-144313	-7909.31	-1865.44	336.229	0
467	5	-127.433	220.171	-905.593	-92981.6	-99300.4	-4649.57	190.348	712.675	0	-290.738	-157.192	-469.104	20440.2	-50202.8	1986.41	192.982	156.427	0	10.7263	5.65029	-81.0602	2676.59	2433.92	-466.281	-280.974	166.98	0	7.02573	9.91678	-151.446	-20629.1	-144182	-7929.76	-1866.03	336.214	0
467	6	-125.093	227.99	-939.014	-95521.6	-100023	-5192.44	193.481	711.725	0	-281.526	-161.619	-465.901	20672.3	-49413.8	2504.63	193.939	155.629	0	10.6973	5.64738	-81.048	2675.74	2432.95	-475.571	-280.981	166.986	0	6.88721	9.97118	-151.379	-20601.9	-144045	-7969.77	-1865.55	336.095	0
467	7	-123.464	237.589	-981.201	-98479	-100397	-5768.41	197.679	710.366	0	-269.809	-165.343	-466.944	21000.4	-48780.1	3017.73	195.533	155.026	0	10.6885	5.64378	-80.9578	2677.85	2423.97	-483.736	-281.059	166.923	0	6.87146	9.97892	-151.255	-20577.6	-143929	-8021.68	-1865.57	336.046	0
467	8	-121.701	248.28	-1034.29	-101900	-100307	-6397.55	203.018	708.522	0	-255.986	-167.984	-472.51	21421.9	-48365.6	3493.14	197.641	154.664	0	10.6984	5.63561	-80.7906	2682.9	2411.07	-489.362	-281.157	166.792	0	6.97336	9.92188	-150.936	-20552.6	-143848	-8073.53	-1867.04	336.168	0
467	9	-118.973	259.185	-1100.15	-105811	-99640.2	-7094.72	209.43	706.179	0	-239.952	-168.918	-480.895	21867.9	-48054.2	3905.68	200.073	154.527	0	10.7237	5.61943	-80.5815	2691.06	2397.59	-491.259	-281.246	166.604	0	7.18255	9.79779	-150.417	-20525.8	-143801	-8115.13	-1870.01	336.459	0
468	0	-114.624	269.367	-1180.26	-110213	-98313.9	-7864.13	216.701	703.381	0	-221.552	-167.574	-489.421	22240.2	-47642	4238.96	202.656	154.558	0	10.7609	5.59185	-80.3717	2703.07	2384.58	-488.966	-281.331	166.368	0	7.48246	9.62536	-149.846	-20495.1	-143776	-8143.48	-1873.49	336.774	0	-172.84	161.913	-2388.05	-1.28028e+06	224385	83079.1	90.1026	539.068	0
468	1	-108.306	277.976	-1275.26	-115074	-96287.1	-8694.92	224.496	700.236	0	-200.874	-163.65	-495.63	22451.3	-46944.9	4486.29	205.283	154.702	0	10.8059	5.55176	-80.1853	2719.2	2372.21	-482.738	-281.416	166.088	0	7.84427	9.43059	-149.46	-20456.9	-143757	-8161.19	-1875.84	336.872	0
468	2	-100.038	284.326	-1384.36	-120298	-93568.2	-9560.47	232.411	696.898	0	-178.317	-157.19	-498.109	22450.9	-45864.7	4651.06	207.923	154.928	0	10.8536	5.50156	-80.0182	2737.94	2362.04	-473.673	-281.481	165.783	0	8.22572	9.23321	-149.474	-20413	-143730	-8170.51	-1875.57	336.566	0
468	3	-90.1547	287.954	-1504.63	-125710	-90221.6	-10425.4	240.037	693.549	0	-154.518	-148.563	-496.746	22231.3	-44394.7	4745.67	210.629	155.246	0	10.8984	5.44701	-79.8478	2755.38	2356.4	-463.306	-281.489	165.492	0	8.57521	9.04116	-149.967	-20372.8	-143681	-8171.04	-1872.09	335.849	0
468	4	-79.2041	288.652	-1630.68	-131041	-86377.1	-11260.2	247.03	690.36	0	-130.198	-138.351	-492.544	21815.3	-42585.6	4790.65	213.54	155.709	0	10.9359	5.3969	-79.6619	2766.58	2355.93	-452.467	-281.426	165.271	0	8.84425	8.85531	-150.828	-20345.9	-143600	-8162.43	-1866.08	334.895	0
468	5	-67.8452	286.432	-1754.84	-135943	-82231.2	-12048.5	253.14	687.468	0	-106.004	-127.201	-487.274	21236	-40500.8	4810.28	216.883	156.419	0	10.9651	5.36142	-79.4719	2768.21	2358.63	-441.239	-281.321	165.168	0	9.00753	8.6842	-151.825	-20336.4	-143488	-8146.04	-1859.09	333.946	0
468	6	-56.7466	281.443	-1867.83	-140019	-78033.9	-12782.7	258.222	684.963	0	-82.4034	-115.698	-483.14	20517.1	-38177.6	4826.63	220.98	157.534	0	10.9876	5.34944	-79.3046	2759.92	2361.48	-429.983	-281.223	165.198	0	9.07591	8.55391	-152.734	-20342.7	-143353	-8125.17	-1852.58	333.19	0
468	7	-46.5301	273.911	-1959.74	-142865	-74064	-13456.8	262.207	682.9	0	-59.6308	-104.306	-482.555	19660.2	-35600.9	4855.8	226.224	159.258	0	11.0059	5.36539	-79.1905	2743.4	2362.27	-419.597	-281.17	165.357	0	9.08766	8.49813	-153.434	-20362.9	-143212	-8104.66	-1847.38	332.714	0
468	8	-37.7957	264.156	-2021.55	-144135	-70596.2	-14062.5	265.078	681.299	0	-37.6777	-93.3643	-487.984	18640	-32695.8	4904.76	232.998	161.802	0	11.0211	5.40726	-79.1446	2720.94	2359.37	-410.971	-281.189	165.621	0	9.08326	8.53243	-153.918	-20396.3	-143084	-8087.53	-1843.61	332.514	0
468	9	-31.1895	252.688	-2046.8	-143614	-67866.9	-14585.5	266.842	680.165	0	-16.3126	-83.1071	-501.81	17408.6	-29339.2	4970.49	241.533	165.308	0	11.0313	5.46818	-79.1443	2695.31	2351.62	-404.657	-281.287	165.944	0	9.08786	8.64219	-154.272	-20441.5	-142987	-8072.38	-1840.85	332.503	0
469	0	-27.4141	240.251	-2032.92	-141271	-66041.1	-15002.8	267.514	679.492	0	4.85551	-73.695	-526.173	15904.3	-25386.1	5040.56	251.753	169.774	0	11.0321	5.54126	-79.1425	2669.24	2339.45	-400.904	-281.44	166.273	0	9.11337	8.80352	-154.591	-20493	-142934	-8056.51	-1838.59	332.562	0	54.0992	172.033	-2664.62	-1.31266e+06	356920	39059.4	134.562	495.461	0
469	1	-27.1493	227.753	-1981.71	-137273	-65190.3	-15282.4	267.104	679.27	0	26.2833	-65.214	-562.81	14063.2	-20696.6	5095.12	263.226	175.013	0	11.0178	5.62192	-79.1054	2644.67	2324.98	-399.735	-281.609	166.568	0	9.16417	9.00542	-154.88	-20541.4	-142925	-8038.91	-1836.81	332.627	0
469	2	-30.9429	216.123	-1898.92	-131956	-65287.8	-15387	265.618	679.49	0	48.3771	-57.6823	-612.959	11827.6	-15154.2	5112.1	275.277	180.704	0	10.981	5.70557	-79.032	2623.21	2311.3	-401.033	-281.755	166.808	0	9.23274	9.23835	-155.067	-20578.4	-142955	-8019.71	-1835.89	332.707	0
469	3	-39.1149	206.175	-1792.92	-125759	-66225.3	-15282.3	263.063	680.142	0	71.3721	-51.1342	-677.238	9160.08	-8683.43	5069.59	287.178	186.474	0	10.9178	5.78562	-78.9407	2606.78	2300.91	-404.549	-281.853	166.978	0	9.30091	9.46888	-155.072	-20604.8	-143011	-7998.95	-1836.22	332.872	0
469	4	-51.6928	198.516	-1673.21	-119151	-67840.8	-14946.1	259.455	681.211	0	95.2576	-45.7097	-755.278	6062.88	-1282.12	4946.54	298.302	191.973	0	10.834	5.85356	-78.85	2596.76	2294.13	-409.732	-281.905	167.067	0	9.36038	9.64448	-154.814	-20631.2	-143078	-7976.4	-1838.19	333.265	0
469	5	-68.3927	193.5	-1548.92	-112557	-69948.2	-14375.3	254.841	682.668	0	119.789	-41.5744	-845.118	2595.31	6932.79	4729.82	308.203	196.929	0	10.7429	5.89938	-78.7817	2593.11	2289.3	-415.758	-281.941	167.085	0	9.42533	9.72576	-154.228	-20671.1	-143143	-7952.38	-1842.13	334.03	0
469	6	-88.6472	191.21	-1427.7	-106317	-72361.6	-13586.5	249.316	684.468	0	144.536	-38.7632	-942.657	-1116.5	15688.9	4421.59	316.643	201.184	0	10.6574	5.91512	-78.7642	2594.68	2284.09	-421.85	-282.001	167.058	0	9.51481	9.70353	-153.326	-20731.4	-143206	-7930.01	-1848	335.212	0
469	7	-111.666	191.498	-1315.18	-100664	-74911.2	-12612.3	243.041	686.54	0	168.898	-37.1497	-1041.53	-4878.08	24550.1	4039.17	323.571	204.684	0	10.5873	5.90022	-78.819	2600.23	2277.8	-427.41	-282.101	167.01	0	9.62939	9.5933	-152.209	-20806.2	-143272	-7914.89	-1855.29	336.695	0
469	8	-136.51	194.044	-1214.9	-95724.2	-77453.6	-11497.5	236.247	688.792	0	192.089	-36.4932	-1133.63	-8440.04	32947.7	3610.56	329.064	207.445	0	10.5413	5.86176	-78.9539	2608.79	2272.64	-431.866	-282.216	166.958	0	9.74928	9.42765	-151.029	-20877.3	-143348	-7911.15	-1863.14	338.234	0
469	9	-162.165	198.43	-1128.49	-91533.3	-79876.5	-10295.6	229.218	691.112	0	213.105	-36.4735	-1210.27	-11530.9	40251.2	3171.7	333.258	209.528	0	10.5245	5.81068	-79.1681	2619.72	2271.73	-434.572	-282.305	166.909	0	9.84719	9.24388	-149.935	-20925	-143426	-7919.12	-1870.59	339.561	0
470	0	-187.613	204.193	-1056.09	-88059.1	-82098.2	-9062.92	222.262	693.382	0	230.746	-36.7385	-1263.57	-13901.9	45866.5	2764.8	336.299	211.002	0	10.5365	5.75857	-79.445	2633.1	2276.71	-434.839	-282.342	166.856	0	9.89502	9.06921	-149.022	-20937.9	-143491	-7934.59	-1876.89	340.502	0	-32.5616	205.885	-2195.73	-901542	240167	152324	108.228	414.773	0
470	1	-211.915	210.87	-996.753	-85223.4	-84063.3	-7853.39	215.663	695.501	0	243.721	-36.9864	-1287.88	-15370.1	49336.1	2433.44	338.308	211.934	0	10.5728	5.71461	-79.7449	2649.31	2287.11	-431.921	-282.32	166.778	0	9.87115	8.92149	-148.307	-20912.3	-143528	-7948.58	-1881.77	341.006	0
470	2	-234.269	218.008	-948.829	-82922.5	-85735.7	-6715.16	209.641	697.395	0	250.832	-37.0627	-1280.72	-15847.4	50414.9	2213.69	339.364	212.374	0	10.6279	5.68363	-80.015	2667.85	2300.68	-425.466	-282.247	166.658	0	9.78261	8.81409	-147.762	-20849.4	-143528	-7950.73	-1885.34	341.101	0
470	3	-254.048	225.17	-910.311	-81043.2	-87092.8	-5687.8	204.326	699.028	0	251.189	-37.0209	-1243.27	-15349.9	49101.4	2125.37	339.494	212.346	0	10.6946	5.66648	-80.2108	2686.99	2314.97	-416.447	-282.139	166.501	0	9.67243	8.74713	-147.373	-20757.9	-143489	-7935.49	-1887.65	340.853	0
470	4	-270.83	231.934	-879.115	-79475	-88123.3	-4800.07	199.759	700.403	0	244.396	-37.1059	-1179.96	-13988.3	45624.9	2168.25	338.667	211.855	0	10.7618	5.66148	-80.3173	2703.89	2329.24	-407.169	-282	166.335	0	9.58143	8.70575	-147.177	-20656.8	-143419	-7905.61	-1888.46	340.353	0
470	5	-284.397	237.909	-853.313	-78119.4	-88825.8	-4069.34	195.905	701.548	0	230.621	-37.6772	-1097.59	-11943.1	40392.8	2325.12	336.801	210.881	0	10.8162	5.66633	-80.3559	2714.9	2344.79	-399.819	-281.82	166.214	0	9.50803	8.67795	-147.239	-20570	-143332	-7869.66	-1887.46	339.705	0
470	6	-294.742	242.749	-831.292	-76897.4	-89209.2	-3502.49	192.686	702.503	0	210.563	-39.1044	-1004.04	-9431.72	33912.9	2569.36	333.776	209.394	0	10.8475	5.67923	-80.3668	2716.95	2363.21	-394.92	-281.595	166.193	0	9.42193	8.66394	-147.599	-20515.6	-143251	-7835.94	-1884.54	338.996	0
470	7	-302.031	246.196	-811.843	-75752.6	-89294.4	-3097.43	190.01	703.309	0	185.329	-41.6724	-907.01	-6673.59	26712.5	2872.37	329.451	207.358	0	10.8512	5.69712	-80.3837	2710.13	2384.32	-391.265	-281.338	166.285	0	9.30769	8.66438	-148.224	-20501.5	-143195	-7809.58	-1880.07	338.314	0
470	8	-306.543	248.121	-794.163	-74649.5	-89114.1	-2845.19	187.789	703.998	0	156.264	-45.5216	-813.082	-3863.05	19273.1	3208.23	323.704	204.751	0	10.8291	5.7139	-80.4222	2698.57	2405.46	-387.621	-281.09	166.445	0	9.1797	8.66959	-148.993	-20524.8	-143179	-7794.1	-1874.98	337.757	0
470	9	-308.62	248.546	-777.808	-73568.4	-88708.8	-2731.48	185.95	704.584	0	124.777	-50.639	-727.201	-1152.92	11988.6	3556.58	316.486	201.585	0	10.7863	5.72269	-80.4838	2687.81	2422.47	-384.241	-280.901	166.604	0	9.06205	8.66199	-149.736	-20573	-143204	-7792.16	-1870.38	337.396	0
471	0	-308.634	247.627	-762.603	-72501.4	-88124.2	-2737.18	184.443	705.071	0	92.1725	-56.894	-652.518	1350.34	5145.91	3904.09	307.886	197.931	0	10.7302	5.72101	-80.5689	2681.26	2431.73	-382.45	-280.818	166.721	0	8.9699	8.62244	-150.327	-20625	-143276	-7803.29	-1867.09	337.201	0	-312.497	154.229	-1440.29	-651905	-22952.2	208168	-27.02	457.279	0
471	1	-306.981	245.603	-748.535	-71448.8	-87408.6	-2838.85	183.227	705.452	0	59.5261	-64.0862	-590.505	3583.08	-1075.67	4244.03	298.178	193.932	0	10.6683	5.7113	-80.6919	2678.48	2431.68	-383.538	-280.865	166.806	0	8.91127	8.53584	-150.759	-20656.7	-143400	-7823.58	-1865.19	337.017	0
471	2	-304.064	242.741	-735.642	-70416.4	-86611.4	-3010.5	182.264	705.721	0	27.6203	-71.9835	-541.227	5517.15	-6591.59	4574.02	287.821	189.806	0	10.6076	5.69734	-80.8757	2675.94	2422.76	-388.235	-281.043	166.913	0	8.89315	8.39894	-151.17	-20648.5	-143581	-7849.42	-1863.8	336.592	0
471	3	-300.268	239.292	-723.946	-69412.4	-85779.1	-3226.6	181.512	705.88	0	-3.05299	-80.3489	-503.739	7151.9	-11392.7	4892.88	277.384	185.802	0	10.5549	5.68324	-81.1195	2669.96	2406.91	-396.26	-281.329	167.086	0	8.92332	8.22503	-151.734	-20594.5	-143804	-7880.08	-1861.74	335.727	0
471	4	-295.944	235.473	-713.438	-68446.1	-84952.4	-3465.04	180.925	705.938	0	-32.2321	-88.9523	-476.5	8506.13	-15524.8	5198.43	267.419	182.149	0	10.5159	5.67322	-81.3837	2659.54	2387.38	-406.067	-281.665	167.321	0	9.01417	8.03869	-152.449	-20507.1	-144029	-7915.77	-1858.77	334.518	0
471	5	-291.39	231.452	-704.085	-67527.3	-84163.9	-3708.79	180.463	705.908	0	-59.7953	-97.5712	-457.723	9609.8	-19067.9	5487.46	258.342	179.005	0	10.4941	5.66859	-81.6114	2646.27	2368.66	-415.544	-281.976	167.575	0	9.1789	7.86696	-153.064	-20413	-144213	-7954.42	-1856.17	333.362	0
471	6	-286.852	227.353	-695.849	-66666.8	-83436.5	-3946.43	180.094	705.807	0	-85.6801	-105.994	-445.621	10497.5	-22116.8	5757.16	250.369	176.443	0	10.4903	5.66587	-81.7516	2633.22	2355.26	-423.175	-282.19	167.79	0	9.40981	7.7374	-153.275	-20341.1	-144322	-7990.55	-1855.59	332.71	0
471	7	-282.511	223.254	-688.723	-65876	-82784.5	-4171.63	179.8	705.65	0	-109.829	-114.026	-438.565	11204.3	-24766	6006.6	243.53	174.452	0	10.502	5.66053	-81.7714	2624.37	2349.77	-428.391	-282.264	167.906	0	9.66206	7.67562	-152.925	-20312.5	-144343	-8017.25	-1857.88	332.827	0
471	8	-278.486	219.201	-682.734	-65165.4	-82217.4	-4381.83	179.576	705.448	0	-132.156	-121.497	-435.181	11763.2	-27098.3	6236.3	237.731	172.969	0	10.5255	5.65246	-81.6681	2622.98	2351.66	-430.826	-282.205	167.882	0	9.87035	7.6892	-152.026	-20333.8	-144275	-8029.74	-1863.01	333.752	0
471	9	-274.832	215.213	-677.953	-64543.1	-81740.5	-4577.1	179.43	705.203	0	-152.54	-128.255	-434.371	12202.8	-29177.4	6447.26	232.828	171.907	0	10.5584	5.64651	-81.4711	2629.61	2358.09	-429.806	-282.056	167.723	0	9.98236	7.75933	-150.735	-20397.5	-144126	-8027.6	-1870.15	335.32	0
472	0	-271.547	211.297	-674.478	-64013.5	-81354.6	-4759.51	179.381	704.908	0	-170.821	-134.175	-435.3	12546.3	-31045.5	6641.67	228.68	171.178	0	10.599	5.64797	-81.2262	2642.85	2365.97	-424.725	-281.872	167.463	0	9.97687	7.8636	-149.311	-20490.4	-143912	-8013.05	-1877.84	337.233	0	-454.527	63.0453	-1357.17	-616223	-58931.2	196161	-60.1991	455.773	0
472	1	-268.592	207.445	-672.415	-63576.5	-81056.5	-4932.52	179.455	704.55	0	-186.828	-139.158	-437.335	12810.8	-32724.2	6823.99	225.174	170.707	0	10.646	5.65957	-80.97	2661.23	2373.6	-415.677	-281.685	167.133	0	9.85773	8.00407	-148.01	-20599.7	-143654	-7988.28	-1884.57	339.178	0
472	2	-265.904	203.638	-671.825	-63228.6	-80839.3	-5100.75	179.672	704.115	0	-200.412	-143.142	-439.976	13008	-34221.2	7001.24	222.22	170.435	0	10.6984	5.6812	-80.72	2683.27	2380.98	-403.719	-281.503	166.758	0	9.63867	8.20604	-146.964	-20712.4	-143378	-7955.29	-1889.6	340.935	0
472	3	-263.419	199.842	-672.691	-62964.6	-80692.7	-5270.01	180.045	703.601	0	-211.491	-146.115	-442.821	13145.2	-35537.7	7182.3	219.747	170.315	0	10.751	5.70929	-80.4933	2706.22	2389.6	-390.525	-281.313	166.38	0	9.33941	8.4894	-146.222	-20812.8	-143115	-7916.29	-1892.76	342.337	0
472	4	-261.069	196.025	-674.918	-62778	-80606.4	-5447.14	180.569	703.016	0	-220.072	-148.104	-445.577	13227.4	-36673.4	7375.94	217.695	170.314	0	10.7936	5.73747	-80.3237	2726.39	2401.53	-378.098	-281.102	166.057	0	8.99371	8.84512	-145.833	-20882.9	-142900	-7873.23	-1893.89	343.198	0
472	5	-258.785	192.16	-678.364	-62659.2	-80571.9	-5639.15	181.226	702.368	0	-226.262	-149.164	-448.062	13258.4	-37630.8	7588.96	216.014	170.409	0	10.8172	5.76008	-80.2464	2741.31	2416.78	-368.638	-280.883	165.839	0	8.65431	9.23701	-145.839	-20911.2	-142761	-7829.49	-1892.89	343.385	0
472	6	-256.494	188.234	-682.869	-62596.9	-80579	-5852.25	181.999	701.668	0	-230.257	-149.375	-450.198	13242.1	-38418.2	7825.39	214.664	170.586	0	10.8196	5.77505	-80.2735	2750.96	2431.99	-363.598	-280.704	165.73	0	8.38439	9.61548	-146.204	-20901.8	-142708	-7791.64	-1890.09	342.963	0
472	7	-254.126	184.236	-688.259	-62579.5	-80614.1	-6090.98	182.872	700.924	0	-232.324	-148.833	-451.987	13181.9	-39049.4	8086.61	213.605	170.836	0	10.8037	5.78217	-80.3973	2756.82	2443.69	-362.477	-280.605	165.71	0	8.23567	9.93323	-146.813	-20873.5	-142737	-7766.48	-1886.24	342.178	0
472	8	-251.609	180.169	-694.369	-62595.5	-80662.1	-6357.84	183.834	700.147	0	-232.777	-147.634	-453.503	13080.9	-39540.9	8371.77	212.81	171.156	0	10.7755	5.78008	-80.6051	2760.43	2450.54	-363.207	-280.598	165.754	0	8.23206	10.1639	-147.537	-20848.5	-142832	-7756.71	-1882.11	341.311	0
472	9	-248.869	176.04	-701.075	-62634.4	-80709.9	-6653.37	184.877	699.34	0	-231.944	-145.869	-454.887	12941.1	-39911.2	8678.35	212.261	171.551	0	10.7423	5.76723	-80.8666	2762.89	2450.86	-363.88	-280.693	165.834	0	8.37365	10.3071	-148.299	-20841.2	-142973	-7760.62	-1878.09	340.535	0
473	0	-245.831	171.871	-708.323	-62686	-80747.2	-6976.48	186.002	698.499	0	-230.131	-143.606	-456.335	12765.4	-40179.5	9002.25	211.952	172.026	0	10.7116	5.74463	-81.1206	2764.7	2441.87	-363.756	-280.898	165.919	0	8.64238	10.3722	-149.125	-20856.1	-143141	-7774.61	-1873.88	339.857	0	-421.249	40.5131	-1452.44	-664333	-42752	167563	-44.0371	458.218	0
473	1	-242.425	167.689	-716.095	-62741.8	-80766.1	-7324.18	187.213	697.617	0	-227.605	-140.903	-458.059	12556.8	-40365.4	9337.42	211.877	172.587	0	10.6894	5.71633	-81.2995	2766.23	2423.74	-362.96	-281.187	165.975	0	8.99607	10.3677	-150.109	-20888.2	-143312	-7793.84	-1868.72	339.154	0
473	2	-238.606	163.514	-724.349	-62795.4	-80759.6	-7691.3	188.507	696.692	0	-224.589	-137.816	-460.232	12317.3	-40486	9676.04	212.031	173.237	0	10.6774	5.68801	-81.3674	2767.66	2401.58	-361.891	-281.485	165.986	0	9.37231	10.3077	-151.304	-20922.7	-143462	-7811.42	-1862.17	338.282	0
473	3	-234.376	159.353	-732.97	-62842.4	-80720.8	-8071.23	189.872	695.737	0	-221.261	-134.413	-462.95	12049	-40555.6	10010.2	212.398	173.974	0	10.675	5.66456	-81.3349	2768.35	2381.3	-360.85	-281.722	165.964	0	9.71476	10.2075	-152.672	-20936.5	-143570	-7819.67	-1854.39	337.134	0
473	4	-229.781	155.205	-741.774	-62880.5	-80642.5	-8457.74	191.284	694.77	0	-217.757	-130.769	-466.244	11754.6	-40586.2	10333.9	212.951	174.789	0	10.6835	5.64845	-81.2422	2767.18	2365.54	-359.918	-281.883	165.939	0	9.99772	10.0735	-154.109	-20907.8	-143620	-7813.91	-1845.94	335.669	0
473	5	-224.896	151.081	-750.543	-62909	-80519.5	-8846.44	192.718	693.818	0	-214.158	-126.965	-470.109	11438.5	-40589.5	10644.1	213.659	175.668	0	10.7045	5.6411	-81.1284	2763.5	2354.42	-359.112	-281.979	165.937	0	10.2241	9.90882	-155.488	-20832	-143606	-7796.49	-1837.58	333.978	0
473	6	-219.804	147.017	-759.065	-62930	-80349.9	-9235.12	194.146	692.905	0	-210.504	-123.083	-474.522	11104.9	-40575	10939.8	214.493	176.598	0	10.7368	5.64495	-81.0179	2757.88	2348.42	-358.425	-282.014	165.96	0	10.4027	9.72566	-156.697	-20729.1	-143536	-7776.4	-1830.01	332.288	0
473	7	-214.582	143.087	-767.157	-62947.8	-80135.6	-9622.86	195.542	692.053	0	-206.801	-119.208	-479.469	10756.7	-40546.9	11221	215.434	177.565	0	10.7744	5.66195	-80.9232	2753.16	2348.2	-357.525	-281.982	165.978	0	10.5289	9.54385	-157.655	-20633.8	-143429	-7762.08	-1823.77	330.88	0
473	8	-209.295	139.396	-774.685	-62967.7	-79882.2	-10008.5	196.884	691.282	0	-203.032	-115.422	-484.961	10395	-40503.2	11488	216.481	178.565	0	10.8081	5.6895	-80.8581	2753.69	2353.18	-355.549	-281.897	165.944	0	10.5825	9.38714	-158.27	-20575.1	-143301	-7753.48	-1819.42	330	0
473	9	-203.99	136.066	-781.576	-62992.6	-79597.8	-10390	198.157	690.597	0	-199.163	-111.793	-491.045	10021.3	-40439.6	11741.7	217.646	179.592	0	10.8311	5.71981	-80.8518	2762.89	2362.03	-351.834	-281.786	165.828	0	10.5432	9.283	-158.443	-20562.4	-143167	-7742.62	-1817.58	329.777	0
474	0	-198.685	133.222	-787.831	-63022.3	-79290.1	-10764.1	199.356	689.995	0	-195.159	-108.378	-497.819	9638.33	-40353	11985.1	218.94	180.639	0	10.8434	5.74606	-80.9403	2781.21	2373.01	-347.146	-281.682	165.639	0	10.4099	9.25638	-158.154	-20589.6	-143039	-7721.5	-1818.43	330.187	0	-330.613	47.7509	-1584.34	-719211	-3981.23	129699	-13.1537	454.929	0
474	1	-193.378	130.973	-793.499	-63054.2	-78964.7	-11127.2	200.485	689.464	0	-190.996	-105.218	-505.392	9250.14	-40242.9	12222.7	220.373	181.697	0	10.85	5.76771	-81.1266	2805.34	2384.58	-343.684	-281.607	165.42	0	10.1996	9.31214	-157.513	-20645.8	-142922	-7687.8	-1821.37	331.074	0
474	2	-188.061	129.384	-798.635	-63085.9	-78624.4	-11475.3	201.552	688.992	0	-186.689	-102.346	-513.834	8860.99	-40110.3	12459.8	221.939	182.755	0	10.854	5.78727	-81.3592	2829.57	2396.32	-343.596	-281.546	165.221	0	9.9295	9.42369	-156.716	-20715.8	-142811	-7645.31	-1825.27	332.187	0
474	3	-182.737	128.466	-803.254	-63115.1	-78270.4	-11803.8	202.558	688.574	0	-182.293	-99.7912	-523.141	8474.52	-39958.2	12700.4	223.619	183.801	0	10.8524	5.80539	-81.563	2849.18	2407.9	-347.527	-281.478	165.068	0	9.61354	9.55138	-155.975	-20778.3	-142707	-7601.57	-1828.94	333.216	0
474	4	-177.42	128.188	-807.331	-63140.4	-77903.3	-12108.9	203.505	688.209	0	-177.897	-97.5807	-533.253	8093.23	-39790.7	12948.2	225.381	184.823	0	10.8378	5.82085	-81.6836	2862.51	2417.55	-354.066	-281.404	164.956	0	9.2798	9.6682	-155.434	-20816.5	-142625	-7563.58	-1831.59	333.925	0
474	5	-172.126	128.489	-810.82	-63160.6	-77523.2	-12388.5	204.389	687.897	0	-173.603	-95.7396	-544.085	7719.29	-39614.4	13207.4	227.191	185.812	0	10.8049	5.83066	-81.7007	2870.63	2422.51	-360.217	-281.349	164.864	0	8.97559	9.75879	-155.14	-20828	-142587	-7535.36	-1833.09	334.253	0
474	6	-166.869	129.296	-813.675	-63176.6	-77129	-12642.8	205.209	687.644	0	-169.512	-94.2961	-555.532	7355.76	-39437.3	13482.2	229.01	186.759	0	10.7539	5.82977	-81.6215	2875.69	2420.53	-363.138	-281.344	164.768	0	8.74449	9.80586	-155.051	-20822	-142606	-7520.32	-1833.74	334.291	0
474	7	-161.663	130.531	-815.853	-63190.9	-76718.3	-12873.9	205.966	687.454	0	-165.712	-93.2828	-567.488	7006.51	-39267.4	13775	230.805	187.653	0	10.6902	5.81406	-81.4812	2879.45	2410.89	-361.973	-281.412	164.661	0	8.60978	9.78698	-155.061	-20810	-142676	-7524.08	-1834.13	334.206	0
474	8	-156.516	132.125	-817.347	-63206.6	-76289.9	-13085.7	206.662	687.331	0	-162.268	-92.7311	-579.856	6675.83	-39111.2	14085.2	232.55	188.487	0	10.6239	5.7839	-81.3408	2882.72	2394.53	-357.814	-281.562	164.56	0	8.57989	9.68347	-155.013	-20803.4	-142775	-7552.16	-1835.06	334.204	0
474	9	-151.429	134.026	-818.214	-63225.7	-75845.2	-13283.1	207.304	687.273	0	-159.212	-92.6563	-592.545	6368.69	-38973.5	14408.2	234.227	189.252	0	10.5695	5.74355	-81.2666	2885.09	2373.56	-352.418	-281.793	164.498	0	8.6523	9.49372	-154.746	-20811.7	-142885	-7605.06	-1837.35	334.489	0
475	0	-146.393	136.201	-818.583	-63248.8	-75387.8	-13470.3	207.905	687.266	0	-156.539	-93.0463	-605.452	6090.26	-38857.6	14736.4	235.82	189.941	0	10.5403	5.69855	-81.3048	2884.4	2350.96	-347.484	-282.085	164.524	0	8.80793	9.23822	-154.178	-20838.4	-143000	-7675.33	-1841.5	335.159	0	-253.35	63.4675	-1710.97	-752174	40427.6	100169	15.9664	440.991	0
475	1	-141.392	138.63	-818.635	-63275.5	-74921.2	-13650.5	208.48	687.294	0	-154.21	-93.8652	-618.444	5844.25	-38765	15060.7	237.318	190.55	0	10.5413	5.65524	-81.4651	2876.9	2330.85	-344.569	-282.388	164.686	0	9.00766	8.95236	-153.35	-20877.3	-143127	-7749.04	-1847.33	336.142	0
475	2	-136.419	141.296	-818.555	-63305.1	-74447.2	-13825.7	209.05	687.338	0	-152.17	-95.0658	-631.345	5632.31	-38695.7	15372.4	238.709	191.079	0	10.5659	5.61995	-81.723	2859.55	2317.83	-345.021	-282.638	165.009	0	9.20251	8.67908	-152.376	-20918.6	-143276	-7810.73	-1854.28	337.283	0
475	3	-131.484	144.174	-818.503	-63337.5	-73964.3	-13996.7	209.635	687.382	0	-150.362	-96.5985	-643.937	5455.13	-38650.2	15664.3	239.978	191.528	0	10.6013	5.59613	-82.0306	2832.49	2315.59	-349.666	-282.772	165.47	0	9.35358	8.46324	-151.33	-20961.9	-143446	-7849.31	-1861.91	338.518	0
475	4	-126.609	147.226	-818.606	-63374	-73468.8	-14163.6	210.251	687.417	0	-148.732	-98.4137	-655.995	5313.72	-38631.1	15931	241.111	191.9	0	10.6382	5.58325	-82.3244	2799.29	2325.82	-358.472	-282.748	165.997	0	9.44405	8.33989	-150.216	-21020.1	-143618	-7861.54	-1870.08	339.933	0
475	5	-121.825	150.406	-818.954	-63416.8	-72957.1	-14326.5	210.914	687.436	0	-147.236	-100.463	-667.312	5210.2	-38641.6	16169	242.094	192.192	0	10.6752	5.57868	-82.5405	2765.04	2347.41	-370.379	-282.56	166.501	0	9.4768	8.32192	-149.048	-21103.7	-143755	-7852.21	-1878.49	341.59	0
475	6	-117.167	153.663	-819.593	-63469	-72428	-14485.8	211.629	687.44	0	-145.832	-102.7	-677.711	5147.55	-38683.6	16377.2	242.92	192.405	0	10.7126	5.57966	-82.6401	2734.34	2376.23	-383.183	-282.246	166.913	0	9.46293	8.39105	-147.935	-21203.7	-143827	-7830.86	-1886.24	343.331	0
475	7	-112.67	156.943	-820.546	-63532.9	-71881.8	-14641.5	212.398	687.428	0	-144.487	-105.081	-687.06	5128.46	-38758.7	16556.5	243.588	192.536	0	10.7483	5.58394	-82.6234	2710.02	2405.63	-394.08	-281.884	167.2	0	9.41096	8.49949	-147.063	-21291.1	-143819	-7808.27	-1891.94	344.776	0
475	8	-108.36	160.202	-821.829	-63608.6	-71319.7	-14792.8	213.218	687.399	0	-143.171	-107.567	-695.271	5154.86	-38869.3	16709.6	244.095	192.586	0	10.7778	5.59089	-82.5119	2692.83	2428.28	-401.085	-281.571	167.364	0	9.32722	8.59435	-146.594	-21334.1	-143733	-7795.26	-1894.49	345.532	0
475	9	-104.245	163.411	-823.472	-63693.6	-70743.7	-14938.4	214.091	687.348	0	-141.859	-110.124	-702.312	5228.62	-39017.8	16840.8	244.444	192.555	0	10.7988	5.60205	-82.3315	2681.54	2439.36	-403.877	-281.371	167.43	0	9.2214	8.64611	-146.566	-21315.1	-143585	-7800.94	-1893.66	345.43	0
476	0	-100.305	166.551	-825.523	-63783.1	-70157.2	-15077.5	215.015	687.264	0	-140.534	-112.727	-708.199	5351.77	-39205.3	16955.1	244.641	192.443	0	10.813	5.61943	-82.114	2674.15	2439.27	-403.401	-281.294	167.434	0	9.10357	8.65488	-146.902	-21236.4	-143394	-7829.1	-1890.12	344.561	0	-199.441	67.7224	-1792.21	-775970	66213.7	74228.8	31.0744	434.394	0
476	1	-96.5103	169.607	-828.035	-63872.2	-69563	-15209.6	215.99	687.137	0	-139.183	-115.356	-712.989	5525.41	-39430.9	17056.8	244.696	192.25	0	10.8257	5.64465	-81.8911	2670.09	2432.6	-400.966	-281.295	167.395	0	8.98169	8.64057	-147.484	-21112.2	-143182	-7877.03	-1884.83	343.149	0
476	2	-92.8265	172.561	-831.023	-63956.3	-68961	-15334.4	217.017	686.961	0	-137.81	-118.007	-716.759	5748.84	-39692.3	17149.7	244.623	191.979	0	10.8433	5.67904	-81.6807	2670.91	2424.13	-397.371	-281.322	167.301	0	8.86814	8.63633	-148.179	-20960.5	-142965	-7937.07	-1878.81	341.454	0
476	3	-89.2305	175.386	-834.434	-64030.7	-68348.8	-15451.3	218.09	686.735	0	-136.435	-120.693	-719.591	6020.24	-39986.5	17237.2	244.432	191.634	0	10.87	5.72205	-81.4911	2678.97	2415.8	-392.837	-281.355	167.126	0	8.77919	8.68208	-148.853	-20800.5	-142759	-7998.87	-1873.06	339.739	0
476	4	-85.7138	178.051	-838.151	-64090.3	-67722.7	-15559.5	219.2	686.466	0	-135.09	-123.443	-721.571	6337.21	-40310.3	17322.4	244.135	191.217	0	10.9074	5.76995	-81.3361	2695.56	2406.89	-387.983	-281.408	166.859	0	8.72828	8.80595	-149.423	-20652.4	-142579	-8052.68	-1868.2	338.214	0
476	5	-82.2802	180.524	-842.006	-64131.1	-67078.7	-15658.8	220.335	686.165	0	-133.818	-126.291	-722.779	6696.1	-40659.7	17408.6	243.745	190.736	0	10.9547	5.81705	-81.2277	2718.32	2396.99	-384.151	-281.49	166.535	0	8.72588	9.00785	-149.872	-20532.8	-142448	-8091.76	-1864.46	337.003	0
476	6	-78.9408	182.772	-845.804	-64150.7	-66414.1	-15748.7	221.478	685.846	0	-132.666	-129.265	-723.295	7091.04	-41029.7	17498.2	243.274	190.196	0	11.0086	5.85725	-81.1548	2740.77	2388.86	-382.467	-281.564	166.228	0	8.77462	9.26254	-150.193	-20448.8	-142382	-8112.74	-1861.99	336.15	0
476	7	-75.7073	184.766	-849.348	-64147.8	-65728	-15829.2	222.614	685.526	0	-131.68	-132.384	-723.199	7514.27	-41415.9	17591.8	242.732	189.61	0	11.0633	5.88433	-81.0894	2756.14	2387.55	-383.434	-281.557	166.011	0	8.85982	9.53183	-150.4	-20395.6	-142391	-8115.11	-1860.75	335.609	0
476	8	-72.585	186.494	-852.475	-64120.7	-65021.5	-15900.7	223.726	685.217	0	-130.89	-135.657	-722.594	7957.48	-41814.7	17689.1	242.133	188.988	0	11.1106	5.89406	-81.0209	2761.54	2396.82	-387.213	-281.417	165.916	0	8.95743	9.7683	-150.56	-20362.4	-142466	-8100.49	-1860.24	335.244	0
476	9	-69.5681	187.961	-855.091	-64068	-64296.6	-15963.7	224.807	684.925	0	-130.304	-139.075	-721.612	8413.38	-42224.8	17789.4	241.485	188.341	0	11.1404	5.88771	-80.9629	2758.34	2415.77	-393.39	-281.162	165.931	0	9.05223	9.92198	-150.778	-20340.6	-142588	-8072.84	-1859.68	334.905	0
477	0	-66.6387	189.187	-857.182	-63988.7	-63556.4	-16018.9	225.854	684.65	0	-129.903	-142.613	-720.405	8876.11	-42645.6	17893.4	240.803	187.679	0	11.1422	5.87237	-80.9279	2749.84	2438.47	-400.75	-280.869	166.021	0	9.13872	9.96596	-151.131	-20322.8	-142726	-8038.68	-1858.39	334.472	0	-164.107	48.4906	-1806.61	-781879	73326.8	48828.7	35.6985	433.674	0
477	1	-63.7731	190.204	-858.791	-63881.3	-62805.4	-16067	226.868	684.385	0	-129.654	-146.228	-719.124	9339.95	-43074.1	18002.1	240.102	187.012	0	11.1099	5.85645	-80.9136	2739.17	2456.65	-407.799	-280.639	166.147	0	9.20788	9.91162	-151.627	-20297.6	-142850	-8004.97	-1856.11	333.865	0
477	2	-60.9557	191.038	-859.965	-63743.6	-62049.1	-16108.6	227.847	684.124	0	-129.515	-149.875	-717.895	9797.7	-43502.6	18116.8	239.403	186.352	0	11.0445	5.84431	-80.906	2728.95	2463.4	-413.408	-280.552	166.27	0	9.24524	9.78711	-152.177	-20255.7	-142936	-7976.81	-1853.28	333.106	0
477	3	-58.1884	191.713	-860.72	-63574.1	-61293.9	-16144.1	228.788	683.862	0	-129.442	-153.513	-716.803	10241.3	-43920	18238.5	238.728	185.713	0	10.9535	5.83491	-80.8846	2721.85	2455.13	-417.33	-280.646	166.349	0	9.23895	9.60998	-152.596	-20201.6	-142972	-7956.33	-1850.93	332.386	0
477	4	-55.4904	192.243	-861.048	-63371.7	-60545.2	-16173.7	229.684	683.598	0	-129.395	-157.104	-715.877	10665.3	-44317.1	18367.6	238.094	185.102	0	10.8518	5.824	-80.8265	2720.53	2432.27	-420.78	-280.908	166.341	0	9.18359	9.38652	-152.676	-20150.8	-142953	-7941.6	-1850.32	331.984	0
477	5	-52.8945	192.635	-860.913	-63135.3	-59806.1	-16197.4	230.532	683.335	0	-129.342	-160.616	-715.094	11068.8	-44691.1	18504.7	237.503	184.521	0	10.7576	5.80752	-80.7183	2726.55	2399.46	-426.069	-281.274	166.221	0	9.0831	9.12952	-152.3	-20117.6	-142889	-7927.35	-1852.2	332.092	0
477	6	-50.4417	192.891	-860.263	-62863.4	-59077.7	-16215.6	231.326	683.075	0	-129.263	-164.023	-714.392	11452.8	-45042.6	18649.3	236.95	183.968	0	10.6857	5.7841	-80.5693	2739.54	2364.16	-434.811	-281.657	165.998	0	8.96042	8.86762	-151.487	-20109.7	-142802	-7909.44	-1856.67	332.749	0
477	7	-48.1731	193.002	-859.034	-62556.2	-58360.4	-16229	232.063	682.822	0	-129.139	-167.299	-713.7	11817.5	-45372.3	18800.1	236.427	183.442	0	10.6426	5.75499	-80.4021	2756.79	2333.73	-446.589	-281.974	165.713	0	8.86161	8.63212	-150.373	-20127.3	-142726	-7889.59	-1863.15	333.849	0
477	8	-46.1207	192.966	-857.178	-62216.5	-57654.8	-16238.1	232.739	682.583	0	-128.958	-170.412	-712.954	12162.7	-45681.4	18954.2	235.927	182.94	0	10.6261	5.72296	-80.2382	2773.01	2313.56	-459.652	-282.166	165.44	0	8.83961	8.43937	-149.15	-20167.3	-142685	-7873.69	-1870.66	335.215	0
477	9	-44.2975	192.786	-854.686	-61849.3	-56962.3	-16242.9	233.353	682.365	0	-128.704	-173.324	-712.124	12488.9	-45973.4	19109.2	235.442	182.462	0	10.6279	5.6917	-80.0998	2782	2306.65	-472.351	-282.203	165.268	0	8.9305	8.28784	-147.968	-20227.9	-142683	-7864.36	-1878.29	336.705	0
478	0	-42.6934	192.477	-851.615	-61460.6	-56285.7	-16243.3	233.907	682.169	0	-128.359	-175.995	-711.229	12796.7	-46252	19264.1	234.969	182.008	0	10.6386	5.6661	-80.0067	2780.8	2313.17	-483.578	-282.088	165.243	0	9.13939	8.16711	-146.927	-20308.5	-142706	-7857.62	-1885.27	338.222	0	-143.336	20.1596	-1766.55	-757351	67133.9	32169.7	33.5559	428.882	0
478	1	-41.2842	192.056	-848.067	-61055.8	-55628	-16239.9	234.406	681.994	0	-127.908	-178.384	-710.314	13086.5	-46519.8	19418.8	234.508	181.576	0	10.6547	5.65335	-79.9626	2771.36	2329.89	-492.259	-281.863	165.342	0	9.43778	8.06751	-146.124	-20403.6	-142731	-7848.69	-1890.78	339.632	0
478	2	-40.0453	191.531	-844.144	-60637.9	-54991.5	-16233.5	234.855	681.834	0	-127.346	-180.459	-709.41	13358.7	-46778	19573.7	234.061	181.169	0	10.678	5.66208	-79.9507	2757.78	2350.29	-497.08	-281.603	165.507	0	9.77351	7.98152	-145.63	-20506.1	-142748	-7839.39	-1894.21	340.81	0
478	3	-38.959	190.895	-839.905	-60208.4	-54377.2	-16225.1	235.258	681.685	0	-126.685	-182.201	-708.507	13613.2	-47026.3	19729.4	233.626	180.786	0	10.7076	5.69601	-79.941	2743.37	2366.62	-496.98	-281.395	165.683	0	10.0866	7.90801	-145.467	-20609.3	-142760	-7838.32	-1895.39	341.677	0
478	4	-38.0159	190.132	-835.373	-59768.3	-53784.5	-16215.4	235.616	681.547	0	-125.955	-183.608	-707.557	13848.4	-47263.1	19885.6	233.202	180.428	0	10.7345	5.74776	-79.9017	2730.09	2374.43	-491.622	-281.283	165.832	0	10.3241	7.86252	-145.654	-20701	-142780	-7853.47	-1894.27	342.124	0
478	5	-37.214	189.22	-830.545	-59319.2	-53210.9	-16204.8	235.933	681.422	0	-125.187	-184.692	-706.495	14061.8	-47487.4	20040.7	232.785	180.096	0	10.7484	5.80188	-79.811	2718.94	2375.17	-481.663	-281.24	165.933	0	10.4573	7.8724	-146.189	-20759.8	-142816	-7884.64	-1890.93	342.007	0
478	6	-36.5558	188.135	-825.407	-58862.9	-52652.8	-16193.7	236.21	681.314	0	-124.415	-185.477	-705.25	14250.7	-47700.5	20191.4	232.364	179.793	0	10.7464	5.84294	-79.6671	2711.02	2373.07	-468.743	-281.213	165.971	0	10.4877	7.95517	-146.995	-20765.3	-142869	-7922.57	-1885.93	341.266	0
478	7	-36.0398	186.861	-819.954	-58400.5	-52106.5	-16182.3	236.452	681.224	0	-123.666	-185.987	-703.764	14412.2	-47904.9	20334.3	231.93	179.521	0	10.7305	5.86115	-79.4998	2707.99	2370.85	-454.712	-281.178	165.937	0	10.4279	8.10058	-147.986	-20708.6	-142939	-7955.11	-1879.9	339.937	0
478	8	-35.6537	185.393	-814.224	-57931.7	-51570.6	-16170.2	236.663	681.15	0	-122.955	-186.242	-702.015	14544.6	-48102.6	20467	231.479	179.282	0	10.7034	5.85407	-79.3603	2710.94	2369.87	-440.877	-281.138	165.84	0	10.2729	8.27588	-149.125	-20594.1	-143035	-7973.94	-1873.16	338.1	0
478	9	-35.3718	183.743	-808.306	-57455.4	-51048.2	-16156.4	236.845	681.081	0	-122.281	-186.257	-700.02	14648.4	-48293.2	20588.2	231.012	179.074	0	10.6678	5.82674	-79.2807	2720.03	2371.65	-427.93	-281.085	165.691	0	10.0081	8.44909	-150.36	-20436.9	-143157	-7976.45	-1866.09	335.92	0
479	0	-35.1555	181.939	-802.338	-56970.7	-50544.7	-16139.7	237.003	681.006	0	-121.623	-186.045	-697.827	14726.4	-48475.3	20697.7	230.534	178.897	0	10.6282	5.7903	-79.2488	2735.17	2376.59	-416.134	-281.011	165.486	0	9.64782	8.60495	-151.564	-20265	-143292	-7965.34	-1859.42	333.706	0	-131.749	3.61898	-1693.29	-716033	47722.7	24455.1	23.8726	422.569	0
479	1	-34.9619	180.012	-796.473	-56478	-50064.6	-16119	237.142	680.91	0	-120.952	-185.621	-695.499	14783.2	-48647.1	20796.2	230.054	178.745	0	10.5913	5.75603	-79.233	2755.09	2383.2	-405.833	-280.922	165.228	0	9.25	8.74968	-152.589	-20117.1	-143415	-7948.84	-1853.88	331.838	0
479	2	-34.7592	177.993	-790.827	-55979.5	-49610.1	-16094.6	237.268	680.786	0	-120.243	-185.011	-693.081	14823.8	-48806.9	20884.5	229.58	178.612	0	10.5639	5.72921	-79.2194	2775.52	2391.12	-397.794	-280.816	164.964	0	8.88431	8.90558	-153.34	-20029.6	-143503	-7938.4	-1849.85	330.623	0
479	3	-34.5329	175.898	-785.459	-55479.2	-49181.7	-16067.3	237.385	680.633	0	-119.481	-184.26	-690.588	14853.4	-48953.8	20962.6	229.113	178.492	0	10.5515	5.71007	-79.22	2790.64	2402.56	-392.962	-280.672	164.774	0	8.59681	9.08534	-153.791	-20019.6	-143542	-7941.42	-1847.35	330.174	0
479	4	-34.2809	173.734	-780.377	-54983.6	-48778.6	-16038.4	237.494	680.458	0	-118.655	-183.414	-688.013	14877	-49087.4	21029.7	228.653	178.377	0	10.5575	5.69742	-79.2573	2796.81	2419.03	-392.095	-280.479	164.712	0	8.40767	9.27011	-153.96	-20082.7	-143526	-7955.45	-1846.23	330.441	0
479	5	-34.008	171.505	-775.546	-54499.5	-48400.6	-16009.4	237.592	680.272	0	-117.762	-182.515	-685.337	14898.2	-49207.3	21084.6	228.2	178.262	0	10.5811	5.68883	-79.3508	2794.28	2438.08	-395.072	-280.275	164.786	0	8.32093	9.42442	-153.854	-20203.3	-143463	-7969.48	-1846.46	331.315	0
479	6	-33.7247	169.21	-770.897	-54032.2	-48048.8	-15981.7	237.672	680.09	0	-116.806	-181.596	-682.527	14918.6	-49311.6	21126.4	227.751	178.142	0	10.6157	5.68152	-79.5165	2785.81	2454.2	-400.159	-280.136	164.966	0	8.32435	9.53073	-153.477	-20359.9	-143369	-7969.58	-1848.14	332.658	0
479	7	-33.4454	166.852	-766.353	-53585.4	-47723.1	-15957.1	237.727	679.923	0	-115.799	-180.683	-679.552	14938.1	-49396.8	21155.3	227.31	178.018	0	10.6505	5.67457	-79.7702	2774.77	2462.11	-404.952	-280.135	165.216	0	8.39574	9.60684	-152.874	-20528.5	-143259	-7945.31	-1851.11	334.284	0
479	8	-33.1811	164.445	-761.861	-53161.1	-47419.8	-15936.8	237.758	679.778	0	-114.75	-179.793	-676.404	14956.3	-49459.6	21173.1	226.879	177.889	0	10.6761	5.66935	-80.1228	2763.95	2459.48	-408.242	-280.304	165.504	0	8.52028	9.69386	-152.134	-20690.1	-143141	-7895.28	-1854.89	335.999	0
479	9	-32.9316	162.018	-757.418	-52760.2	-47132.7	-15921	237.772	679.658	0	-113.667	-178.932	-673.11	14972.2	-49498.8	21182.1	226.463	177.757	0	10.69	5.66828	-80.5661	2755.77	2447.14	-410.176	-280.626	165.795	0	8.69345	9.8263	-151.329	-20833.4	-143020	-7827.96	-1859.1	337.669	0
480	0	-32.6842	159.62	-753.078	-52381.7	-46857.6	-15910	237.779	679.557	0	-112.55	-178.087	-669.738	14984.7	-49515.8	21185.1	226.067	177.626	0	10.6985	5.67262	-81.0621	2753.42	2427.96	-411.141	-281.048	166.033	0	8.90471	10.0036	-150.466	-20951.9	-142911	-7757.97	-1863.79	339.247	0	-118.613	-7.5096	-1625.5	-682766	25935.6	16219.7	11.8611	419.36	0
480	1	-32.4202	157.306	-748.931	-52023.6	-46594.3	-15903.6	237.786	679.464	0	-111.392	-177.236	-666.38	14992.7	-49513.2	21183.9	225.698	177.501	0	10.7105	5.68126	-81.5499	2760.33	2405.99	-411.549	-281.497	166.152	0	9.13461	10.18	-149.543	-21045.3	-142831	-7700.88	-1869.12	340.731	0
480	2	-32.1272	155.126	-745.05	-51684.1	-46344.4	-15901.9	237.797	679.37	0	-110.19	-176.356	-663.115	14995.3	-49493.9	21178.4	225.362	177.387	0	10.7301	5.69146	-81.9682	2777.08	2385.27	-412.015	-281.9	166.12	0	9.36817	10.2848	-148.647	-21119.7	-142791	-7668.22	-1874.6	342.079	0
480	3	-31.8041	153.112	-741.469	-51362.5	-46109.6	-15903.7	237.813	679.271	0	-108.951	-175.44	-659.987	14991.8	-49462.2	21168.3	225.056	177.285	0	10.7532	5.69958	-82.2682	2800.33	2368.24	-412.749	-282.213	165.961	0	9.5958	10.2635	-147.952	-21179.8	-142788	-7664.28	-1879.1	343.153	0
480	4	-31.4632	151.284	-738.188	-51058.8	-45891.5	-15907	237.832	679.168	0	-107.695	-174.496	-657.004	14981.4	-49424.8	21154	224.772	177.197	0	10.7712	5.70316	-82.419	2825.56	2355.47	-413.18	-282.421	165.717	0	9.81012	10.1024	-147.631	-21224.1	-142813	-7685.27	-1881.36	343.764	0
480	5	-31.1296	149.654	-735.185	-50774.1	-45692.4	-15909.6	237.849	679.063	0	-106.458	-173.544	-654.163	14964	-49389.6	21136.8	224.499	177.125	0	10.7782	5.70353	-82.4178	2849.35	2346.97	-412.685	-282.524	165.428	0	10.0128	9.82745	-147.79	-21251	-142861	-7721.05	-1880.65	343.792	0
480	6	-30.838	148.226	-732.409	-50509.8	-45515.6	-15909.7	237.855	678.964	0	-105.277	-172.611	-651.463	14940	-49363.9	21117.9	224.226	177.067	0	10.7739	5.70385	-82.2982	2869.13	2342.77	-411.209	-282.533	165.137	0	10.2122	9.48485	-148.419	-21264.1	-142931	-7760.26	-1877.03	343.271	0
480	7	-30.6248	146.996	-729.792	-50267	-45363.4	-15905.9	237.841	678.878	0	-104.193	-171.72	-648.903	14910.1	-49352.5	21098.5	223.945	177.023	0	10.7618	5.70394	-82.1155	2882.05	2342.44	-409.069	-282.474	164.902	0	10.4094	9.11734	-149.387	-21267.9	-143024	-7794.79	-1871.4	342.367	0
480	8	-30.521	145.959	-727.278	-50046.1	-45236.5	-15897.4	237.8	678.813	0	-103.241	-170.889	-646.478	14876	-49357.1	21079.5	223.652	176.989	0	10.7458	5.69786	-81.9176	2885.23	2345.36	-406.584	-282.369	164.779	0	10.5924	8.75558	-150.496	-21262.7	-143134	-7820.54	-1865.08	341.284	0
480	9	-30.5442	145.113	-724.84	-49847	-45134.7	-15884.2	237.732	678.77	0	-102.446	-170.126	-644.189	14840.2	-49376.1	21061.6	223.352	176.963	0	10.7287	5.6767	-81.7268	2877.67	2352.21	-403.592	-282.219	164.789	0	10.7379	8.43523	-151.524	-21245.6	-143247	-7835.9	-1859.37	340.213	0
481	0	-30.6963	144.466	-722.514	-49670.7	-45056.3	-15867.3	237.639	678.747	0	-101.817	-169.434	-642.057	14805.9	-49406.4	21045	223.05	176.94	0	10.7115	5.63521	-81.5358	2862.01	2365.64	-399.344	-281.986	164.899	0	10.8108	8.20131	-152.303	-21211.5	-143346	-7840.39	-1855.19	339.272	0	-114.867	-8.36302	-1583.91	-663816	10958.2	16718.4	2.82611	418.408	0
481	1	-30.9668	144.027	-720.37	-49518.1	-45000.1	-15848.5	237.532	678.74	0	-101.356	-168.804	-640.116	14775.2	-49444.6	21029.8	222.757	176.918	0	10.6929	5.57606	-81.3252	2842.57	2388.81	-393.539	-281.627	165.047	0	10.7755	8.08412	-152.802	-21155.1	-143426	-7836.1	-1852.64	338.447	0
481	2	-31.344	143.797	-718.461	-49388.9	-44964.5	-15829.5	237.416	678.743	0	-101.069	-168.231	-638.385	14748.2	-49488.8	21016.6	222.478	176.898	0	10.672	5.50815	-81.093	2821.92	2421.79	-387.464	-281.136	165.201	0	10.6155	8.08903	-153.094	-21074.1	-143484	-7829.45	-1851.23	337.655	0
481	3	-31.8206	143.764	-716.798	-49281.2	-44947.2	-15811.2	237.295	678.752	0	-100.971	-167.715	-636.841	14722.5	-49538.9	21006.6	222.211	176.882	0	10.6495	5.44216	-80.8583	2800.53	2459.82	-383.507	-280.579	165.365	0	10.341	8.20939	-153.261	-20970.9	-143517	-7828.34	-1850.42	336.831	0
481	4	-32.392	143.903	-715.352	-49192.7	-44945.4	-15793.8	237.17	678.767	0	-101.075	-167.266	-635.434	14694.6	-49596.6	21001.1	221.949	176.875	0	10.6277	5.38791	-80.6395	2778.04	2496.34	-383.484	-280.043	165.55	0	9.98568	8.42743	-153.388	-20852.1	-143517	-7836.49	-1849.64	335.943	0
481	5	-33.0533	144.181	-714.061	-49121.9	-44956.8	-15777.3	237.041	678.792	0	-101.385	-166.89	-634.099	14661.6	-49663.6	21000.9	221.678	176.878	0	10.6102	5.35307	-80.4431	2753.77	2526.94	-387.81	-279.587	165.768	0	9.60558	8.70753	-153.559	-20728.8	-143476	-7852.01	-1848.33	334.989	0
481	6	-33.7993	144.557	-712.846	-49068.4	-44978.1	-15761.7	236.903	678.835	0	-101.889	-166.593	-632.77	14622	-49741.2	21006.1	221.391	176.892	0	10.6019	5.34254	-80.2706	2727.7	2549.87	-395.652	-279.234	166.019	0	9.26769	9.00734	-153.788	-20617	-143397	-7870.24	-1846.43	334.061	0
481	7	-34.624	144.996	-711.64	-49032.1	-45005.5	-15747.4	236.758	678.9	0	-102.561	-166.376	-631.404	14575.5	-49828.5	21015.9	221.083	176.916	0	10.6053	5.35755	-80.1294	2701.73	2564.6	-405.144	-278.994	166.283	0	9.02436	9.29038	-153.961	-20535.3	-143297	-7887.06	-1844.73	333.38	0
481	8	-35.5146	145.468	-710.421	-49012.9	-45035.2	-15734.8	236.608	678.991	0	-103.364	-166.233	-629.997	14522.2	-49922.5	21029.7	220.758	176.949	0	10.6183	5.39553	-80.0323	2678.99	2570.85	-414.024	-278.877	166.526	0	8.89231	9.52279	-153.919	-20502.5	-143201	-7900.11	-1844.36	333.203	0
481	9	-36.4409	145.956	-709.235	-49009.9	-45064.6	-15723.8	236.46	679.102	0	-104.258	-166.146	-628.595	14463	-50018.8	21047.6	220.428	176.992	0	10.6361	5.45099	-79.9906	2662.67	2568.65	-420.478	-278.888	166.713	0	8.85273	9.67105	-153.62	-20533.6	-143130	-7907.63	-1845.72	333.665	0
482	0	-37.3489	146.455	-708.2	-49020.6	-45092.6	-15713.7	236.328	679.219	0	-105.2	-166.082	-627.287	14399.3	-50114.3	21069.1	220.109	177.045	0	10.6571	5.51689	-80.0125	2655.48	2558.51	-423.21	-279.024	166.812	0	8.86905	9.71142	-153.21	-20633.1	-143096	-7907.57	-1847.98	334.672	0	-127.697	-2.11599	-1567.81	-658278	5725.13	23858.5	-0.875502	419.363	0
482	1	-38.1709	146.971	-707.456	-49041	-45119.9	-15703.3	236.222	679.32	0	-106.149	-166.001	-626.177	14333.2	-50208.2	21092.6	219.818	177.11	0	10.6842	5.58611	-80.1011	2659.8	2541.39	-421.733	-279.273	166.794	0	8.9087	9.64174	-152.903	-20788.4	-143093	-7899.05	-1849.84	335.958	0
482	2	-38.8484	147.504	-707.108	-49066.9	-45147	-15692.5	236.153	679.391	0	-107.07	-165.873	-625.338	14266.3	-50301.1	21116.4	219.562	177.186	0	10.7206	5.65155	-80.2444	2677.51	2518.61	-417.296	-279.613	166.633	0	8.95313	9.48778	-152.808	-20968	-143113	-7884.47	-1850.56	337.218	0
482	3	-39.3479	148.04	-707.18	-49095.8	-45173.5	-15682.2	236.122	679.425	0	-107.94	-165.686	-624.781	14199.6	-50393	21139.3	219.343	177.273	0	10.7636	5.70529	-80.4144	2708.14	2491.6	-412.557	-280.015	166.323	0	8.98981	9.29954	-152.904	-21131.3	-143150	-7868.07	-1850.21	338.2	0
482	4	-39.6591	148.553	-707.628	-49126.5	-45197.9	-15674	236.128	679.424	0	-108.744	-165.443	-624.465	14132.7	-50482.1	21161.3	219.159	177.368	0	10.8036	5.74064	-80.5807	2747.05	2461.8	-409.554	-280.449	165.909	0	9.00175	9.13211	-153.093	-21242	-143199	-7852.78	-1849.37	338.752	0
482	5	-39.7853	149.013	-708.379	-49157.9	-45218.5	-15669.3	236.166	679.395	0	-109.476	-165.152	-624.329	14063.6	-50565.4	21183	219.008	177.474	0	10.833	5.7556	-80.7234	2786.85	2430.54	-408.198	-280.891	165.477	0	8.97685	9.0203	-153.257	-21277.6	-143258	-7840.78	-1848.76	338.836	0
482	6	-39.7374	149.394	-709.351	-49189.1	-45233.4	-15669.8	236.233	679.344	0	-110.135	-164.829	-624.314	13988.6	-50639.4	21205.5	218.888	177.594	0	10.8514	5.75176	-80.8337	2820.42	2400.18	-406.803	-281.307	165.108	0	8.92578	8.97009	-153.302	-21232.1	-143319	-7835.72	-1848.88	338.499	0
482	7	-39.5292	149.669	-710.467	-49220.5	-45240.3	-15676.5	236.323	679.279	0	-110.728	-164.483	-624.365	13904.5	-50699.9	21229.9	218.798	177.73	0	10.862	5.73074	-80.9066	2843.14	2375.46	-403.926	-281.639	164.859	0	8.87682	8.96868	-153.191	-21117.3	-143367	-7841.47	-1849.87	337.85	0
482	8	-39.1729	149.826	-711.673	-49253.6	-45237.9	-15689.9	236.434	679.208	0	-111.258	-164.117	-624.445	13809.7	-50743.4	21256.8	218.738	177.885	0	10.8673	5.69432	-80.9362	2853.94	2361.66	-399.799	-281.821	164.738	0	8.85055	8.99582	-152.899	-20955.8	-143379	-7859.13	-1851.74	337.057	0
482	9	-38.6733	149.863	-712.945	-49289.4	-45225.5	-15710.2	236.565	679.135	0	-111.723	-163.725	-624.542	13704.9	-50769.3	21286.9	218.71	178.056	0	10.8678	5.64797	-80.9232	2855.02	2360.4	-395.972	-281.832	164.719	0	8.84726	9.02992	-152.377	-20769.6	-143330	-7884.56	-1854.63	336.304	0
483	0	-38.026	149.791	-714.309	-49328.8	-45202.2	-15737	236.719	679.058	0	-112.114	-163.293	-624.682	13591.1	-50779.2	21321.1	218.712	178.243	0	10.8615	5.60142	-80.8875	2849.69	2367.54	-393.715	-281.73	164.77	0	8.85479	9.05034	-151.589	-20576.4	-143212	-7908.04	-1858.74	335.738	0	-125.337	2.46691	-1581.15	-667690	14224.4	22214.5	4.58753	421.911	0
483	1	-37.2223	149.63	-715.827	-49371.1	-45166.3	-15769.6	236.903	678.971	0	-112.416	-162.809	-624.905	13469.5	-50775.3	21359.9	218.747	178.446	0	10.8449	5.56462	-80.8643	2840.09	2375.07	-393.293	-281.629	164.878	0	8.86045	9.03962	-150.577	-20394.8	-143039	-7919.12	-1863.94	335.445	0
483	2	-36.2592	149.398	-717.554	-49414.4	-45116.1	-15806.7	237.125	678.865	0	-112.619	-162.264	-625.251	13340.4	-50759.6	21403.8	218.817	178.664	0	10.8175	5.54431	-80.8833	2826.73	2375.95	-394.44	-281.625	165.052	0	8.86419	8.98598	-149.496	-20248.1	-142840	-7913.41	-1869.47	335.442	0
483	3	-35.1439	149.107	-719.504	-49456.8	-45051.4	-15847.5	237.385	678.737	0	-112.724	-161.662	-625.748	13203.4	-50734.9	21452.8	218.921	178.9	0	10.7841	5.54398	-80.9502	2809.63	2367.34	-396.645	-281.756	165.292	0	8.88594	8.88722	-148.572	-20160.5	-142650	-7893.17	-1874.14	335.695	0
483	4	-33.8902	148.757	-721.652	-49496.7	-44974.6	-15891.2	237.678	678.588	0	-112.74	-161.012	-626.41	13057.5	-50706.6	21506.7	219.052	179.155	0	10.7518	5.56449	-81.0431	2789.81	2349.37	-399.378	-282.011	165.576	0	8.94902	8.76208	-147.966	-20146	-142505	-7863.19	-1877.09	336.153	0
483	5	-32.5164	148.35	-723.945	-49533.6	-44890.2	-15937.8	237.992	678.422	0	-112.686	-160.326	-627.236	12902.2	-50680.3	21566	219.201	179.43	0	10.7219	5.60344	-81.1202	2770.28	2323.76	-402.686	-282.354	165.85	0	9.05669	8.65521	-147.681	-20200.3	-142426	-7830.15	-1878.42	336.783	0
483	6	-31.0446	147.885	-726.317	-49568.7	-44802.7	-15987.1	238.315	678.247	0	-112.577	-159.613	-628.212	12737.8	-50658.3	21631	219.361	179.724	0	10.6898	5.65412	-81.1392	2755.02	2294.87	-407.172	-282.717	166.046	0	9.19133	8.62245	-147.586	-20302	-142414	-7804.26	-1878.96	337.56	0
483	7	-29.4993	147.365	-728.71	-49603.9	-44716	-16039.4	238.637	678.071	0	-112.422	-158.88	-629.323	12565.1	-50637.3	21701.4	219.537	180.034	0	10.6544	5.7068	-81.0852	2746.41	2269.53	-413.266	-283.011	166.129	0	9.32954	8.70642	-147.527	-20423.3	-142453	-7795.67	-1879.61	338.438	0
483	8	-27.9031	146.798	-731.098	-49641.2	-44634.5	-16095.1	238.949	677.9	0	-112.215	-158.127	-630.573	12385.7	-50612.8	21777.1	219.735	180.358	0	10.6236	5.753	-80.9886	2743.73	2253.65	-420.417	-283.173	166.122	0	9.45773	8.91409	-147.426	-20541.7	-142523	-7808.39	-1880.74	339.335	0
483	9	-26.2712	146.197	-733.501	-49681.8	-44562.8	-16154.7	239.246	677.732	0	-111.95	-157.351	-632.003	12200.9	-50581.9	21857.7	219.966	180.695	0	10.6114	5.78743	-80.918	2744.25	2250.14	-426.771	-283.192	166.086	0	9.57868	9.20452	-147.314	-20644.5	-142610	-7839.93	-1882.07	340.14	0
484	0	-24.6071	145.583	-735.982	-49726.7	-44503.3	-16219.1	239.532	677.565	0	-111.61	-156.541	-633.693	12011.8	-50546.4	21942.5	220.235	181.045	0	10.6306	5.80673	-80.9471	2745.94	2260.58	-429.948	-283.073	166.077	0	9.7023	9.49834	-147.254	-20728.1	-142704	-7885.53	-1883.1	340.765	0	-104.999	5.68146	-1627.86	-690379	27865.8	12654.6	13.4356	423.837	0
484	1	-22.9031	144.982	-738.633	-49776.3	-44457.2	-16288.4	239.812	677.39	0	-111.173	-155.685	-635.734	11819.1	-50512	22030.8	220.546	181.409	0	10.6834	5.81104	-81.1144	2749.27	2286.59	-428.385	-282.81	166.106	0	9.8315	9.70823	-147.266	-20794.2	-142800	-7940.63	-1883.67	341.201	0
484	2	-21.1501	144.415	-741.537	-49830.6	-44424.1	-16361.8	240.092	677.199	0	-110.62	-154.773	-638.194	11623.6	-50485.8	22122.8	220.893	181.787	0	10.7581	5.80507	-81.3961	2756.46	2328.24	-421.985	-282.396	166.135	0	9.96171	9.77472	-147.307	-20847.9	-142898	-7999.26	-1884.07	341.527	0
484	3	-19.3471	143.89	-744.723	-49889.5	-44403.5	-16438.1	240.376	676.991	0	-109.94	-153.802	-641.077	11425.9	-50473.8	22219	221.267	182.177	0	10.834	5.79439	-81.7144	2768.84	2382.52	-411.844	-281.843	166.116	0	10.0915	9.69257	-147.303	-20895.9	-142999	-8052.58	-1884.79	341.857	0
484	4	-17.5037	143.401	-748.167	-49953.6	-44395.7	-16515.9	240.661	676.768	0	-109.135	-152.781	-644.326	11227.3	-50478.8	22319.7	221.656	182.575	0	10.8922	5.78247	-81.9826	2785.15	2443.08	-399.464	-281.2	166.028	0	10.2237	9.50859	-147.225	-20939.9	-143100	-8092.57	-1885.98	342.23	0
484	5	-15.6396	142.931	-751.804	-50024.6	-44402.1	-16594.4	240.939	676.539	0	-108.221	-151.728	-647.838	11029.6	-50500.7	22423.5	222.047	182.975	0	10.9238	5.77177	-82.1454	2802.39	2500.57	-386.099	-280.559	165.885	0	10.3528	9.2828	-147.119	-20973.8	-143196	-8116.68	-1887.33	342.563	0
484	6	-13.783	142.455	-755.543	-50105.3	-44423.4	-16673	241.203	676.317	0	-107.224	-150.663	-651.496	10834.7	-50536.4	22528.3	222.43	183.369	0	10.9301	5.76403	-82.1745	2817.03	2544.34	-372.79	-280.037	165.719	0	10.4576	9.04616	-147.058	-20992.8	-143284	-8126.48	-1888.34	342.752	0
484	7	-11.9655	141.95	-759.28	-50199	-44459.8	-16751.3	241.445	676.114	0	-106.173	-149.605	-655.192	10644.5	-50581.2	22632	222.799	183.754	0	10.9176	5.75838	-82.0608	2825.52	2566.24	-360.909	-279.728	165.568	0	10.5154	8.7959	-147.105	-21000.2	-143361	-8123.5	-1888.54	342.756	0
484	8	-10.2143	141.402	-762.924	-50308.5	-44511.8	-16828.6	241.656	675.942	0	-105.095	-148.574	-658.849	10460.9	-50631.4	22734.1	223.152	184.122	0	10.8923	5.75132	-81.8324	2825.26	2565.02	-352.168	-279.655	165.475	0	10.5236	8.53	-147.309	-21000.7	-143424	-8109.81	-1887.63	342.562	0
484	9	-8.54575	140.812	-766.439	-50435.2	-44581.3	-16904.2	241.833	675.805	0	-104.009	-147.583	-662.423	10286.1	-50685.7	22834.9	223.484	184.472	0	10.8557	5.73961	-81.5481	2816.16	2546.65	-347.623	-279.771	165.466	0	10.4984	8.27935	-147.684	-20993.6	-143475	-8091.06	-1885.5	342.153	0
485	0	-6.96489	140.202	-769.859	-50579.4	-44671.2	-16977.1	241.975	675.7	0	-102.929	-146.64	-665.923	10122.2	-50744.1	22934.8	223.799	184.8	0	10.8078	5.72265	-81.2602	2801.44	2520.02	-347.072	-279.988	165.525	0	10.46	8.09535	-148.223	-20975.7	-143516	-8074.89	-1882.24	341.515	0	-79.5019	9.33236	-1697.59	-721628	45788	3052.4	24.1286	424.947	0
485	1	-5.47114	139.606	-773.258	-50739.8	-44783.2	-17046.7	242.085	675.618	0	-101.867	-145.749	-669.391	9970.35	-50805.3	23033.3	224.102	185.105	0	10.7528	5.70222	-80.9954	2786.79	2492.67	-349.952	-280.224	165.593	0	10.4247	8.01008	-148.91	-20946.2	-143553	-8066.49	-1878.02	340.663	0
485	2	-4.06767	139.06	-776.706	-50913.3	-44916.7	-17112.3	242.17	675.55	0	-100.837	-144.91	-672.876	9830.68	-50867.7	23128.5	224.403	185.39	0	10.6972	5.68145	-80.7574	2777.16	2469.38	-356.156	-280.422	165.611	0	10.4012	8.01781	-149.703	-20905.9	-143590	-8067.65	-1873.17	339.649	0
485	3	-2.76681	138.595	-780.231	-51094.8	-45070.2	-17173.3	242.235	675.487	0	-99.8614	-144.13	-676.416	9701.85	-50930.6	23217.9	224.705	185.657	0	10.6434	5.66479	-80.5422	2773.28	2452.34	-365.476	-280.552	165.567	0	10.3846	8.08816	-150.586	-20860	-143630	-8078.56	-1867.81	338.525	0
485	4	-1.58928	138.228	-783.809	-51277.9	-45243.4	-17229.4	242.278	675.421	0	-98.9555	-143.418	-680.021	9581.61	-50996.8	23299.9	225.007	185.91	0	10.5902	5.65578	-80.3524	2771.52	2442.22	-376.97	-280.606	165.508	0	10.3545	8.18794	-151.605	-20819.1	-143676	-8097.82	-1861.7	337.324	0
485	5	-0.564676	137.964	-787.371	-51457.5	-45437.2	-17279.5	242.293	675.354	0	-98.1206	-142.792	-683.673	9467.97	-51071.5	23375.4	225.298	186.151	0	10.5365	5.65373	-80.193	2767.35	2438.41	-389.001	-280.593	165.491	0	10.2876	8.29188	-152.768	-20794.8	-143723	-8120.86	-1854.79	336.121	0
485	6	0.267866	137.793	-790.804	-51631.8	-45652.6	-17322.7	242.271	675.29	0	-97.3516	-142.274	-687.326	9360.3	-51160.4	23447.9	225.566	186.382	0	10.4832	5.65454	-80.0666	2758.48	2438.35	-399.536	-280.546	165.548	0	10.1808	8.38121	-153.952	-20792.4	-143759	-8139.78	-1847.79	335.058	0
485	7	0.867902	137.699	-793.987	-51801.7	-45891.3	-17358.1	242.201	675.243	0	-96.644	-141.883	-690.925	9258.99	-51265.3	23520.8	225.802	186.599	0	10.4361	5.65494	-79.9891	2745.37	2438.31	-406.733	-280.517	165.678	0	10.052	8.44531	-154.917	-20806	-143772	-8145.95	-1842.06	334.304	0
485	8	1.2085	137.671	-796.83	-51969	-46155.6	-17385.3	242.076	675.22	0	-95.9888	-141.63	-694.439	9164.52	-51383.2	23596.3	226.008	186.803	0	10.4066	5.65563	-79.9913	2730.75	2435.54	-409.413	-280.552	165.862	0	9.91318	8.49231	-155.421	-20821.8	-143755	-8134.18	-1838.94	333.97	0
485	9	1.28534	137.708	-799.305	-52133.9	-46447.1	-17404.2	241.891	675.224	0	-95.3702	-141.515	-697.87	9077.66	-51509.1	23674.1	226.191	186.992	0	10.4042	5.6617	-80.0881	2718.69	2429.8	-407.168	-280.661	166.054	0	9.75839	8.55285	-155.33	-20826	-143712	-8105.19	-1839.21	334.076	0
486	0	1.11615	137.821	-801.447	-52295.8	-46765.1	-17414.6	241.649	675.252	0	-94.7706	-141.535	-701.252	9000.25	-51639.8	23752.7	226.361	187.165	0	10.4306	5.68038	-80.2504	2712.36	2423.8	-400.392	-280.797	166.201	0	9.58853	8.65931	-154.659	-20814	-143651	-8065.58	-1842.82	334.58	0	-74.2474	10.5434	-1753.76	-743899	58015.5	3232.2	30.4849	424.06	0
486	1	0.731638	138.026	-803.324	-52453.6	-47106.7	-17416.1	241.36	675.296	0	-94.1742	-141.68	-704.633	8935.19	-51775.1	23830.5	226.522	187.319	0	10.4827	5.71708	-80.4233	2712.21	2420.93	-390.088	-280.898	166.276	0	9.42989	8.81626	-153.55	-20790.5	-143578	-8025.46	-1849.06	335.399	0
486	2	0.160984	138.336	-804.992	-52606.9	-47467	-17408	241.034	675.351	0	-93.5719	-141.948	-708.046	8885.6	-51916.8	23906.9	226.676	187.451	0	10.5598	5.77116	-80.5734	2716.43	2421.69	-377.439	-280.944	166.286	0	9.32226	8.99871	-152.219	-20761.5	-143496	-7994.48	-1856.7	336.392	0
486	3	-0.577307	138.751	-806.465	-52754.5	-47839	-17390.4	240.681	675.414	0	-92.9664	-142.345	-711.495	8853.94	-52067.2	23981.5	226.82	187.556	0	10.6608	5.83371	-80.7102	2722.3	2423.19	-363.756	-280.977	166.271	0	9.2948	9.17352	-150.873	-20726.4	-143413	-7978.72	-1864.55	337.376	0
486	4	-1.47376	139.256	-807.717	-52894.5	-48215.1	-17364.7	240.307	675.486	0	-92.3723	-142.884	-714.957	8841.08	-52228.5	24054.1	226.949	187.634	0	10.7802	5.89192	-80.8526	2728	2420.72	-350.696	-281.06	166.26	0	9.34984	9.31007	-149.622	-20683.3	-143339	-7978.42	-1872.01	338.237	0
486	5	-2.5238	139.827	-808.704	-53025.6	-48589.7	-17333	239.917	675.569	0	-91.8095	-143.579	-718.382	8846.19	-52401	24125.1	227.057	187.686	0	10.9079	5.93644	-80.9913	2733.57	2409.82	-340.21	-281.246	166.249	0	9.46576	9.37662	-148.474	-20638.6	-143279	-7986.34	-1879.01	339.005	0
486	6	-3.72439	140.434	-809.368	-53147.4	-48958.7	-17297.3	239.51	675.665	0	-91.2961	-144.44	-721.7	8868.08	-52583.7	24194.9	227.139	187.712	0	11.0332	5.96408	-81.0935	2740.05	2389.44	-334.224	-281.535	166.211	0	9.6114	9.34435	-147.438	-20610.3	-143230	-7990.12	-1885.46	339.789	0
486	7	-5.06963	141.046	-809.656	-53259.6	-49318.9	-17259.4	239.087	675.781	0	-90.8422	-145.471	-724.842	8906.75	-52775	24263.3	227.191	187.712	0	11.1478	5.97611	-81.1361	2747.8	2363.55	-334.146	-281.869	166.133	0	9.75589	9.20443	-146.603	-20618.4	-143189	-7978.97	-1890.72	340.642	0
486	8	-6.54589	141.643	-809.548	-53362.4	-49668.7	-17220	238.646	675.916	0	-90.4456	-146.673	-727.783	8962.88	-52973.6	24330.1	227.212	187.685	0	11.245	5.97538	-81.1173	2755.48	2338.91	-340.457	-282.166	166.031	0	9.87356	8.98013	-146.092	-20675.1	-143149	-7949.15	-1893.86	341.521	0
486	9	-8.12632	142.221	-809.09	-53456.4	-50008.4	-17179.8	238.192	676.07	0	-90.0906	-148.036	-730.549	9036.46	-53177.5	24396.1	227.209	187.631	0	11.3163	5.96386	-81.0459	2760.67	2320.94	-352.51	-282.363	165.937	0	9.94881	8.72102	-145.962	-20775.5	-143099	-7903.53	-1894.38	342.335	0
487	0	-9.76951	142.796	-808.395	-53542.5	-50340.4	-17139.3	237.728	676.233	0	-89.7507	-149.545	-733.204	9126.65	-53383.9	24461.5	227.191	187.552	0	11.3521	5.94175	-80.9358	2761.67	2311.72	-368.44	-282.438	165.878	0	9.97701	8.48538	-146.175	-20894	-143034	-7848.85	-1892.51	342.938	0	-83.7807	2.3638	-1780.67	-749250	61221.7	9442.31	31.5679	420.437	0
487	1	-11.4287	143.389	-807.606	-53621.4	-50668.8	-17099.2	237.261	676.395	0	-89.3969	-151.174	-735.819	9231.97	-53589.4	24525.2	227.17	187.453	0	11.345	5.908	-80.8075	2758.52	2310.41	-385.601	-282.408	165.863	0	9.95669	8.32684	-146.671	-20990.8	-142966	-7794.16	-1888.74	343.114	0
487	2	-13.0658	144.01	-806.837	-53693.1	-50998.7	-17060.6	236.792	676.548	0	-89.0072	-152.9	-738.438	9349.51	-53791	24585	227.156	187.339	0	11.2913	5.86143	-80.6796	2752.34	2314.05	-401.43	-282.318	165.886	0	9.8822	8.28893	-147.38	-21029.2	-142911	-7749.08	-1883.68	342.687	0
487	3	-14.6573	144.657	-806.155	-53757.2	-51333.7	-17024	236.323	676.683	0	-88.5707	-154.709	-741.067	9474.92	-53987	24639.2	227.15	187.215	0	11.1953	5.80176	-80.5556	2744.29	2318.86	-414.244	-282.214	165.933	0	9.74854	8.38829	-148.192	-20994.7	-142876	-7720.81	-1878.13	341.672	0
487	4	-16.1937	145.315	-805.59	-53813.1	-51674.1	-16989.7	235.856	676.8	0	-88.0825	-156.594	-743.686	9603.89	-54176	24687.6	227.152	187.086	0	11.0692	5.73159	-80.4237	2735.4	2322.33	-423.549	-282.124	165.988	0	9.56292	8.58832	-148.997	-20898.7	-142857	-7712.47	-1872.79	340.263	0
487	5	-17.6773	145.961	-805.137	-53862	-52016.5	-16957.5	235.394	676.898	0	-87.5406	-158.549	-746.246	9732.78	-54356.7	24730.9	227.16	186.958	0	10.9271	5.65784	-80.2683	2726.6	2324.23	-429.491	-282.044	166.031	0	9.34984	8.8069	-149.766	-20766.3	-142849	-7723.45	-1867.81	338.659	0
487	6	-19.1178	146.57	-804.757	-53906	-52355.4	-16927.3	234.943	676.984	0	-86.9471	-160.569	-748.692	9858.29	-54528.3	24770	227.169	186.833	0	10.7822	5.58946	-80.0862	2718.52	2326.27	-432.145	-281.953	166.055	0	9.13826	8.96623	-150.559	-20621.7	-142857	-7749.97	-1862.84	336.967	0
487	7	-20.5246	147.113	-804.402	-53948.1	-52684.2	-16899.3	234.505	677.066	0	-86.3075	-162.648	-750.983	9978.26	-54691.4	24806.1	227.174	186.713	0	10.6475	5.53475	-79.902	2711.45	2331.63	-431.279	-281.819	166.065	0	8.94298	9.03145	-151.434	-20481.3	-142887	-7785.99	-1857.56	335.249	0
487	8	-21.9007	147.573	-804.039	-53990.9	-52997.3	-16874.3	234.086	677.15	0	-85.6262	-164.766	-753.122	10092.5	-54846.9	24840	227.174	186.599	0	10.5348	5.50156	-79.762	2705.82	2343.35	-426.246	-281.621	166.076	0	8.77181	9.00564	-152.349	-20356.3	-142936	-7825.51	-1852.21	333.616	0
487	9	-23.2388	147.941	-803.675	-54035.9	-53292	-16853.1	233.69	677.236	0	-84.9004	-166.895	-755.154	10202	-54994.9	24871.7	227.174	186.49	0	10.4525	5.49612	-79.698	2702.84	2361.96	-416.271	-281.364	166.087	0	8.64624	8.90488	-153.202	-20260.7	-143001	-7864.42	-1847.42	332.248	0
488	0	-24.5202	148.227	-803.367	-54083.4	-53569.7	-16835.8	233.319	677.321	0	-84.1167	-168.994	-757.156	10307.3	-55133.7	24901	227.183	186.387	0	10.4039	5.51914	-79.6968	2703.83	2385.83	-401.311	-281.064	166.074	0	8.59694	8.74502	-153.915	-20207.9	-143080	-7898.99	-1843.6	331.293	0	-88.2778	-13.7004	-1806.37	-754206	61257.7	11703.9	31.0417	416.79	0
488	1	-25.7208	148.454	-803.206	-54133.1	-53835.8	-16822.4	232.974	677.396	0	-83.2548	-171.024	-759.213	10409.1	-55261.2	24927.8	227.213	186.29	0	10.3876	5.56499	-79.7151	2708.58	2414.04	-382.519	-280.717	166.022	0	8.64287	8.54354	-154.444	-20200	-143164	-7924.08	-1840.96	330.791	0
488	2	-26.8217	148.646	-803.267	-54184.6	-54097.3	-16812.4	232.653	677.455	0	-82.2981	-172.949	-761.395	10506.9	-55377.1	24952.1	227.269	186.2	0	10.4022	5.62483	-79.7109	2714.65	2446	-361.957	-280.314	165.944	0	8.78034	8.32212	-154.74	-20225.5	-143241	-7935.98	-1839.69	330.706	0
488	3	-27.816	148.817	-803.588	-54236.5	-54360.4	-16805.3	232.353	677.493	0	-81.2426	-174.745	-763.741	10599.2	-55482.7	24973.3	227.354	186.122	0	10.4453	5.68864	-79.6557	2719.14	2477.89	-342.274	-279.893	165.864	0	8.98284	8.10425	-154.784	-20269.8	-143304	-7935.54	-1839.83	330.955	0
488	4	-28.7082	148.972	-804.169	-54287.4	-54628.1	-16801.1	232.069	677.507	0	-80.0967	-176.399	-766.259	10682.8	-55579.3	24990.8	227.467	186.058	0	10.5123	5.74493	-79.5422	2720.75	2502.36	-326.473	-279.54	165.795	0	9.20178	7.91183	-154.636	-20324	-143352	-7926.42	-1841.03	331.432	0
488	5	-29.511	149.103	-804.995	-54336.5	-54898.7	-16799.4	231.802	677.499	0	-78.8759	-177.909	-768.934	10754.4	-55667.1	25004.2	227.605	186.014	0	10.5969	5.7843	-79.3928	2719.54	2512.22	-317.14	-279.357	165.746	0	9.37455	7.76378	-154.412	-20387.1	-143384	-7913.03	-1842.58	332.031	0
488	6	-30.2414	149.201	-806.027	-54385.5	-55167.9	-16800.3	231.556	677.474	0	-77.5965	-179.279	-771.72	10810.6	-55745.1	25013.1	227.765	185.992	0	10.691	5.80471	-79.2489	2716.08	2504.01	-315.333	-279.403	165.727	0	9.45347	7.6741	-154.267	-20461.7	-143398	-7899.82	-1843.55	332.638	0
488	7	-30.9172	149.251	-807.197	-54436.9	-55431.3	-16803.4	231.329	677.44	0	-76.2728	-180.522	-774.552	10849.3	-55811.2	25016.9	227.944	185.993	0	10.7843	5.80955	-79.1476	2711.68	2479.73	-320.141	-279.67	165.739	0	9.42955	7.64592	-154.369	-20546.7	-143402	-7888.69	-1842.96	333.101	0
488	8	-31.5539	149.244	-808.427	-54492.6	-55685.4	-16808.6	231.119	677.406	0	-74.9173	-181.65	-777.361	10870.1	-55862.7	25016	228.138	186.017	0	10.8684	5.80129	-79.1048	2708.17	2446.04	-329.691	-280.078	165.765	0	9.32729	7.67311	-154.853	-20633.7	-143402	-7877.65	-1840.05	333.247	0
488	9	-32.1601	149.184	-809.668	-54552.6	-55928.7	-16816	230.924	677.377	0	-73.5386	-182.677	-780.11	10874.2	-55898.2	25012.3	228.346	186.061	0	10.9416	5.77947	-79.1152	2707.09	2410.88	-342.814	-280.527	165.783	0	9.19495	7.75293	-155.75	-20711.4	-143402	-7864.88	-1834.72	332.978	0
489	0	-32.7339	149.089	-810.916	-54615.2	-56162	-16825.1	230.742	677.35	0	-72.1388	-183.603	-782.801	10863.9	-55919.4	25008.5	228.565	186.122	0	11.0068	5.7426	-79.1672	2709.55	2380.17	-359.305	-280.935	165.774	0	9.0896	7.8868	-156.937	-20775.1	-143404	-7851.41	-1827.77	332.379	0	-80.5098	-22.4656	-1846.24	-768290	66542.3	9074.52	33.4296	415.171	0
489	1	-33.2646	148.984	-812.201	-54678.3	-56387.8	-16834.8	230.574	677.321	0	-70.7157	-184.419	-785.456	10842.1	-55929.4	25006.4	228.794	186.196	0	11.0667	5.69012	-79.2507	2715.83	2357.83	-378.447	-281.248	165.731	0	9.04165	8.06468	-158.121	-20828.9	-143409	-7838.8	-1820.95	331.727	0
489	2	-33.7432	148.893	-813.542	-54739.9	-56607.3	-16844.1	230.419	677.286	0	-69.27	-185.115	-788.085	10810.9	-55930.7	25006.6	229.03	186.282	0	11.1195	5.62557	-79.3605	2724.6	2346.56	-398.221	-281.432	165.668	0	9.03852	8.26044	-158.931	-20879	-143415	-7827.56	-1816.37	331.371	0
489	3	-34.1711	148.829	-814.922	-54799.2	-56820.9	-16852.1	230.274	677.245	0	-67.8095	-185.697	-790.671	10771.8	-55925.1	25009.3	229.269	186.376	0	11.1599	5.55971	-79.4989	2732.86	2346.34	-416.165	-281.486	165.624	0	9.04873	8.4503	-159.115	-20926.9	-143423	-7818.47	-1815.38	331.521	0
489	4	-34.5609	148.801	-816.289	-54856.1	-57028.9	-16858.6	230.136	677.202	0	-66.3491	-186.18	-793.174	10725.3	-55913.2	25015.4	229.507	186.478	0	11.1813	5.50618	-79.6671	2737.06	2353.81	-430.274	-281.454	165.644	0	9.0449	8.63193	-158.649	-20970.5	-143432	-7813.05	-1818.09	332.182	0
489	5	-34.9324	148.81	-817.578	-54911.4	-57232.3	-16863.6	229.998	677.163	0	-64.9116	-186.584	-795.546	10669.9	-55894.9	25026	229.74	186.588	0	11.1769	5.47254	-79.8539	2735.34	2364.49	-439.316	-281.39	165.746	0	9.01277	8.82231	-157.686	-21009.1	-143438	-7812.62	-1823.64	333.234	0
489	6	-35.3076	148.848	-818.712	-54966.4	-57432.3	-16867.4	229.85	677.138	0	-63.5238	-186.926	-797.724	10602.7	-55868.4	25040.9	229.965	186.709	0	11.1434	5.45884	-80.0429	2729.87	2374	-443.034	-281.341	165.895	0	8.95878	9.04137	-156.499	-21046.6	-143436	-7817.05	-1830.53	334.484	0
489	7	-35.7045	148.906	-819.624	-55022.2	-57630.4	-16870.9	229.687	677.131	0	-62.208	-187.213	-799.642	10521.1	-55833.2	25058.7	230.177	186.843	0	11.0849	5.46344	-80.2313	2726.34	2377.53	-442.042	-281.367	166.019	0	8.90259	9.29334	-155.385	-21086.6	-143423	-7824.33	-1837.02	335.705	0
489	8	-36.1294	148.975	-820.283	-55079.3	-57827.7	-16874.6	229.503	677.147	0	-60.974	-187.442	-801.259	10425	-55791.1	25077.1	230.371	186.989	0	11.013	5.48615	-80.4328	2730.47	2370.08	-437.349	-281.533	166.053	0	8.86173	9.55322	-154.546	-21127.3	-143395	-7831.98	-1841.84	336.705	0
489	9	-36.5725	149.057	-820.715	-55137.1	-58024.7	-16879.2	229.3	677.182	0	-59.8145	-187.604	-802.595	10317.1	-55745	25094.3	230.544	187.145	0	10.9427	5.52728	-80.6562	2744.92	2348.36	-430.268	-281.884	165.968	0	8.85001	9.76985	-154.031	-21160.9	-143349	-7838.7	-1844.65	337.38	0
490	0	-37.0092	149.171	-821.017	-55194.9	-58221.4	-16885.6	229.086	677.228	0	-58.7077	-187.68	-803.737	10201.7	-55696.7	25109.1	230.703	187.307	0	10.8888	5.58611	-80.8886	2768.56	2313.29	-422.519	-282.401	165.773	0	8.87372	9.88845	-153.791	-21179.2	-143284	-7845.33	-1845.68	337.714	0	-72.1361	-21.0212	-1869.04	-777356	71408.8	9214.68	35.8407	414.995	0
490	1	-37.4081	149.343	-821.326	-55251.5	-58417.3	-16894.2	228.874	677.271	0	-57.6267	-187.649	-804.811	10083.6	-55645.6	25120.4	230.859	187.471	0	10.8627	5.65913	-81.0938	2797.94	2270.59	-415.489	-283	165.497	0	8.91753	9.87946	-153.737	-21179.1	-143204	-7853.49	-1845.49	337.762	0
490	2	-37.7436	149.59	-821.76	-55305.5	-58612.7	-16905.2	228.674	677.301	0	-56.5512	-187.489	-805.925	9966.95	-55591.4	25127	231.022	187.633	0	10.8687	5.74002	-81.2226	2828.77	2228.88	-409.555	-283.558	165.173	0	8.94898	9.748	-153.775	-21164.3	-143118	-7862.86	-1844.7	337.631	0
490	3	-38.0047	149.914	-822.377	-55356.1	-58808	-16917.7	228.49	677.312	0	-55.4735	-187.197	-807.133	9853.99	-55536.3	25128.3	231.193	187.791	0	10.9004	5.82091	-81.2325	2856.25	2196.79	-404.542	-283.957	164.839	0	8.94191	9.51865	-153.819	-21142.4	-143046	-7872.08	-1843.96	337.45	0
490	4	-38.1953	150.299	-823.171	-55404	-59001.6	-16930.7	228.324	677.306	0	-54.3995	-186.789	-808.425	9745.33	-55484	25124.3	231.368	187.945	0	10.944	5.89236	-81.1054	2875.9	2179.61	-400.223	-284.126	164.541	0	8.89069	9.22183	-153.802	-21123.7	-143004	-7883.88	-1843.79	337.344	0
490	5	-38.3302	150.72	-824.093	-55451.3	-59191.8	-16942.9	228.173	677.288	0	-53.3457	-186.298	-809.745	9640.2	-55437.4	25115.5	231.537	188.095	0	10.9857	5.94387	-80.854	2884.95	2177.48	-396.472	-284.069	164.319	0	8.81205	8.89025	-153.731	-21122.2	-142995	-7905.24	-1844.16	337.397	0
490	6	-38.4312	151.149	-825.068	-55501	-59377.5	-16953.5	228.033	677.268	0	-52.336	-185.764	-811.015	9537.38	-55396.6	25103.5	231.695	188.24	0	11.0164	5.96784	-80.5228	2882.74	2186.49	-393.469	-283.846	164.2	0	8.73762	8.55734	-153.734	-21149.2	-143017	-7940.95	-1844.29	337.57	0
490	7	-38.5189	151.559	-826.032	-55556.6	-59559	-16962.7	227.898	677.257	0	-51.3959	-185.23	-812.16	9435.25	-55360.2	25090.4	231.836	188.383	0	11.0292	5.96367	-80.1744	2870.36	2200.77	-391.573	-283.55	164.198	0	8.69231	8.25953	-154.007	-21201.7	-143072	-7990	-1843	337.667	0
490	8	-38.605	151.936	-826.959	-55620.4	-59736.3	-16971.6	227.764	677.259	0	-50.5437	-184.731	-813.133	9331.61	-55326.5	25079.1	231.959	188.524	0	11.0185	5.93793	-79.8584	2849.68	2214.84	-391.05	-283.265	164.316	0	8.67437	8.03485	-154.678	-21262.4	-143150	-8047.94	-1839.47	337.463	0
490	9	-38.6886	152.278	-827.87	-55692.9	-59908.8	-16981.6	227.635	677.273	0	-49.7838	-184.28	-813.924	9224.67	-55294.1	25072.4	232.065	188.666	0	10.9833	5.90049	-79.5905	2822.11	2225.77	-392.156	-283.035	164.542	0	8.66225	7.91432	-155.692	-21308.7	-143232	-8109.46	-1833.97	336.864	0
491	0	-38.7569	152.596	-828.83	-55772.1	-60075.8	-16993.8	227.517	677.29	0	-49.1073	-183.873	-814.562	9114.65	-55260.9	25071.5	232.159	188.81	0	10.9299	5.85941	-79.3605	2788.98	2233.16	-395.063	-282.861	164.857	0	8.64181	7.91958	-156.794	-21320.8	-143299	-8169	-1827.93	335.98	0	-65.4802	-13.8811	-1884.69	-786444	76955	9921.88	38.6576	416.555	0
491	1	-38.7895	152.909	-829.923	-55855.4	-60237.1	-17008	227.419	677.302	0	-48.5	-183.497	-815.094	9003.62	-55225.5	25075.6	232.246	188.954	0	10.8676	5.81828	-79.1525	2752.81	2237.1	-399.229	-282.737	165.221	0	8.62292	8.06296	-157.62	-21286.7	-143338	-8220.49	-1823.39	335.051	0
491	2	-38.7691	153.23	-831.207	-55939.5	-60392.5	-17023.8	227.344	677.299	0	-47.9538	-183.141	-815.549	8893.73	-55187.6	25083.3	232.331	189.095	0	10.8036	5.77781	-78.9554	2717.51	2237.25	-403.436	-282.664	165.582	0	8.63687	8.33656	-157.871	-21203.7	-143341	-8255.36	-1821.96	334.31	0
491	3	-38.6879	153.563	-832.687	-56022	-60541.9	-17040.5	227.293	677.279	0	-47.4711	-182.804	-815.932	8785.96	-55149	25093.4	232.41	189.232	0	10.7436	5.7388	-78.7678	2687.92	2233.95	-407.045	-282.639	165.875	0	8.71996	8.69998	-157.434	-21078.5	-143315	-8262.71	-1824.32	333.888	0
491	4	-38.5441	153.905	-834.328	-56101	-60686.5	-17057.7	227.263	677.241	0	-47.0581	-182.492	-816.228	8680.26	-55110.9	25105.4	232.481	189.365	0	10.6939	5.70347	-78.6073	2668.65	2229.22	-410.604	-282.641	166.051	0	8.88661	9.08506	-156.387	-20926.2	-143274	-8236.52	-1830.15	333.81	0
491	5	-38.3391	154.244	-836.059	-56176.1	-60827.3	-17074.8	227.245	677.192	0	-46.7176	-182.211	-816.41	8576.54	-55072.3	25119.3	232.543	189.495	0	10.6571	5.675	-78.5154	2661.81	2226.05	-415.184	-282.648	166.098	0	9.11456	9.41698	-154.937	-20768.3	-143236	-8181.16	-1838.48	334.043	0
491	6	-38.0785	154.558	-837.791	-56247	-60962.7	-17090.9	227.234	677.137	0	-46.446	-181.972	-816.439	8475.46	-55030.5	25134.8	232.597	189.619	0	10.629	5.6569	-78.54	2665.87	2226.39	-421.483	-282.653	166.057	0	9.36176	9.63693	-153.366	-20625.2	-143225	-8108.46	-1847.88	334.484	0
491	7	-37.7703	154.827	-839.449	-56313.1	-61089.3	-17105.2	227.227	677.083	0	-46.2329	-181.782	-816.285	8377.9	-54982.5	25152.3	232.643	189.737	0	10.603	5.65275	-78.7072	2676.93	2230.34	-429.133	-282.663	165.989	0	9.59295	9.71693	-151.959	-20509.8	-143262	-8032.69	-1856.76	334.969	0
491	8	-37.4212	155.039	-841.005	-56373.7	-61203.4	-17117.8	227.226	677.031	0	-46.0617	-181.641	-815.951	8283.9	-54925.6	25171.9	232.685	189.848	0	10.5793	5.66478	-79.0046	2691.34	2237.8	-436.622	-282.675	165.934	0	9.78233	9.66607	-150.954	-20429.9	-143348	-7966.51	-1863.61	335.339	0
491	9	-37.0336	155.197	-842.488	-56429	-61302.1	-17129.5	227.237	676.979	0	-45.9146	-181.538	-815.488	8192.74	-54859.2	25193	232.728	189.954	0	10.5663	5.69099	-79.3784	2707.78	2248.78	-442.129	-282.67	165.888	0	9.90367	9.52055	-150.482	-20393.3	-143464	-7916.84	-1867.36	335.52	0
492	0	-36.6046	155.315	-843.963	-56478.7	-61385.3	-17141.6	227.265	676.921	0	-45.7754	-181.453	-814.988	8103.9	-54785.6	25213.4	232.777	190.056	0	10.5735	5.72501	-79.7502	2727.05	2261.15	-444.556	-282.647	165.805	0	9.9388	9.3177	-150.519	-20402.6	-143582	-7884.97	-1867.91	335.549	0	-59.1271	-10.651	-1899.23	-797080	80700.5	7981.41	40.4944	419.049	0
492	1	-36.1296	155.415	-845.505	-56521.6	-61456.7	-17154	227.314	676.85	0	-45.6286	-181.365	-814.555	8017.95	-54708.4	25230.8	232.837	190.157	0	10.6061	5.7598	-80.0529	2750.25	2270.53	-443.623	-282.637	165.645	0	9.89287	9.07797	-150.884	-20451.1	-143681	-7869.68	-1866.26	335.542	0
492	2	-35.6074	155.516	-847.159	-56556.4	-61520.9	-17166	227.38	676.76	0	-45.4606	-181.259	-814.263	7936.42	-54630.4	25243.7	232.908	190.253	0	10.6638	5.7902	-80.2576	2777.56	2273.44	-439.338	-282.673	165.392	0	9.78957	8.81364	-151.363	-20525.7	-143751	-7867.42	-1863.71	335.606	0
492	3	-35.0444	155.63	-848.922	-56582.1	-61581.5	-17177	227.459	676.652	0	-45.263	-181.138	-814.135	7860.85	-54554.5	25252.6	232.991	190.345	0	10.7398	5.8111	-80.3683	2807.02	2269.5	-431.983	-282.761	165.073	0	9.65431	8.54588	-151.841	-20608.1	-143796	-7872.74	-1861.02	335.722	0
492	4	-34.454	155.758	-850.748	-56598.5	-61641.1	-17186.8	227.545	676.528	0	-45.0345	-181.012	-814.149	7791.48	-54482.9	25259.1	233.08	190.43	0	10.8216	5.81507	-80.3961	2833.58	2260.79	-422.584	-282.879	164.755	0	9.50205	8.30467	-152.285	-20676.1	-143822	-7881.2	-1858.42	335.772	0
492	5	-33.856	155.891	-852.561	-56607.3	-61701.1	-17195.5	227.629	676.397	0	-44.7803	-180.901	-814.25	7726.59	-54415.9	25264.6	233.17	190.511	0	10.8964	5.79467	-80.3452	2851.26	2250.03	-412.915	-282.995	164.512	0	9.33662	8.11934	-152.625	-20712.1	-143824	-7889.76	-1856.34	335.706	0
492	6	-33.2761	156.014	-854.264	-56611.4	-61761.6	-17203.6	227.702	676.269	0	-44.5096	-180.827	-814.356	7663.48	-54351	25270.2	233.259	190.59	0	10.9584	5.74841	-80.2325	2856.73	2239.56	-404.742	-283.087	164.394	0	9.16824	8.01522	-152.71	-20715.8	-143799	-7894.3	-1855.64	335.655	0
492	7	-32.7405	156.11	-855.755	-56614.4	-61821.9	-17211.3	227.758	676.157	0	-44.2303	-180.812	-814.383	7600.39	-54283.8	25277	233.344	190.667	0	11.0084	5.68405	-80.1138	2850.52	2230.95	-398.928	-283.153	164.419	0	9.02486	8.00946	-152.401	-20702.4	-143744	-7889.83	-1857.19	335.841	0
492	8	-32.2681	156.169	-856.964	-56618.7	-61880.3	-17218.8	227.791	676.069	0	-43.9447	-180.862	-814.274	7537.13	-54209.7	25285.4	233.426	190.744	0	11.0503	5.61497	-80.0641	2835.8	2223.98	-395.23	-283.223	164.581	0	8.93084	8.10536	-151.667	-20689.1	-143668	-7873.92	-1861.26	336.411	0
492	9	-31.8654	156.195	-857.882	-56624.9	-61935.6	-17226.8	227.804	676.005	0	-43.6494	-180.967	-814.019	7473.62	-54126.3	25295.2	233.507	190.819	0	11.0882	5.55251	-80.1313	2816.71	2216.55	-392.808	-283.339	164.849	0	8.88468	8.2944	-150.591	-20685.4	-143587	-7850.04	-1867.49	337.361	0
493	0	-31.5252	156.204	-858.57	-56631.1	-61986.9	-17235.8	227.802	675.96	0	-43.3367	-181.107	-813.662	7408.41	-54032.4	25305.9	233.594	190.895	0	11.1209	5.50131	-80.3196	2797.04	2207.34	-390.751	-283.518	165.176	0	8.86725	8.55742	-149.346	-20689.4	-143515	-7826.37	-1874.96	338.534	0	-51.8297	-10.6558	-1903.84	-802195	85805.6	5358.61	43.2583	420.727	0
493	1	-31.2302	156.221	-859.132	-56633.7	-62033.5	-17246.3	227.795	675.92	0	-42.9963	-181.255	-813.273	7339.37	-53928.8	25316.5	233.689	190.976	0	11.1399	5.46001	-80.6011	2779.18	2198.7	-388.342	-283.721	165.519	0	8.85968	8.85703	-148.182	-20692.8	-143463	-7811.06	-1882.16	339.645	0
493	2	-30.96	156.27	-859.657	-56629.5	-62074.4	-17258.4	227.792	675.875	0	-42.6206	-181.393	-812.907	7265.32	-53818.2	25326	233.795	191.063	0	11.1345	5.4247	-80.9273	2764.07	2195.5	-385.256	-283.871	165.845	0	8.84766	9.13905	-147.365	-20689.7	-143431	-7809.16	-1887.3	340.398	0
493	3	-30.6989	156.366	-860.19	-56616.8	-62108.9	-17272.4	227.796	675.819	0	-42.2091	-181.513	-812.594	7186.22	-53705.1	25334.2	233.909	191.156	0	11.1003	5.39482	-81.2419	2752.03	2200.47	-381.705	-283.915	166.126	0	8.82205	9.35689	-147.099	-20684	-143409	-7821.67	-1888.91	340.613	0
493	4	-30.4382	156.512	-860.718	-56594.4	-62137.2	-17288	227.808	675.753	0	-41.7694	-181.621	-812.339	7102.08	-53592.3	25342	234.027	191.257	0	11.0405	5.37803	-81.4949	2742.65	2211.99	-378.532	-283.857	166.346	0	8.789	9.49087	-147.483	-20690	-143391	-7844.89	-1886.25	340.287	0
493	5	-30.177	156.698	-861.184	-56562	-62159.3	-17304.6	227.821	675.679	0	-41.3153	-181.727	-812.127	7011.92	-53480.4	25350.2	234.148	191.366	0	10.9622	5.38573	-81.6482	2734.55	2225.56	-377.017	-283.742	166.508	0	8.77388	9.53988	-148.477	-20721	-143374	-7872.85	-1879.63	339.557	0
493	6	-29.9227	156.906	-861.511	-56519.8	-62175	-17321.5	227.83	675.605	0	-40.8617	-181.848	-811.92	6914.25	-53368.4	25359	234.269	191.484	0	10.874	5.42195	-81.6798	2726.7	2236.72	-378.125	-283.616	166.617	0	8.80279	9.50872	-149.904	-20772.4	-143362	-7902.33	-1870.36	338.572	0
493	7	-29.6869	157.117	-861.628	-56469.7	-62185.5	-17337.7	227.828	675.538	0	-40.4187	-181.995	-811.68	6808.43	-53255.6	25368.3	234.388	191.612	0	10.7858	5.47897	-81.5845	2719.23	2244.57	-381.717	-283.488	166.67	0	8.88072	9.41417	-151.526	-20823.4	-143360	-7933.85	-1860.11	337.425	0
493	8	-29.4784	157.315	-861.497	-56413.8	-62191.3	-17353	227.81	675.484	0	-39.9887	-182.169	-811.394	6695.56	-53141.4	25378.3	234.506	191.748	0	10.7092	5.54295	-81.3766	2713.15	2253.03	-386.496	-283.314	166.659	0	8.99131	9.29649	-153.093	-20851.3	-143377	-7966.59	-1850.54	336.201	0
493	9	-29.2965	157.498	-861.133	-56354.1	-62191.1	-17367.2	227.78	675.442	0	-39.5657	-182.367	-811.089	6578.13	-53025.8	25389.1	234.624	191.89	0	10.6554	5.6011	-81.0976	2710.07	2267.85	-390.885	-283.036	166.583	0	9.11375	9.20995	-154.352	-20844.5	-143410	-7994.45	-1843.11	335.045	0
494	0	-29.1285	157.67	-860.602	-56290.7	-62183.4	-17380.3	227.744	675.409	0	-39.135	-182.568	-810.837	6458.6	-52908.2	25401.1	234.749	192.035	0	10.6318	5.64457	-80.8167	2711.37	2292.61	-393.832	-282.632	166.45	0	9.23644	9.19491	-155.124	-20802.6	-143444	-8008.68	-1838.71	334.103	0	-45.193	-8.89742	-1903.88	-801453	83426.9	2554.52	42.183	420.349	0
494	1	-28.9549	157.847	-859.991	-56222.7	-62169.2	-17392.4	227.709	675.376	0	-38.6761	-182.741	-810.715	6338.7	-52786.6	25414.5	234.889	192.181	0	10.6391	5.66978	-80.6144	2716.94	2326.94	-394.785	-282.135	166.297	0	9.3607	9.2585	-155.396	-20733.4	-143460	-8003.66	-1837.19	333.423	0
494	2	-28.7619	158.041	-859.372	-56148.7	-62151	-17403.2	227.679	675.337	0	-38.1723	-182.861	-810.775	6219.28	-52659	25429.9	235.051	192.329	0	10.6731	5.67906	-80.5491	2725.36	2367.21	-393.745	-281.612	166.165	0	9.49291	9.37983	-155.29	-20648.3	-143448	-7980.37	-1837.74	332.965	0
494	3	-28.5495	158.256	-858.771	-56068.7	-62129.4	-17412	227.653	675.29	0	-37.6176	-182.919	-811.022	6099.82	-52523.7	25448.2	235.238	192.479	0	10.7286	5.67764	-80.6273	2734.39	2408.69	-391.375	-281.126	166.086	0	9.6205	9.53233	-154.976	-20560.1	-143408	-7944.98	-1839.36	332.667	0
494	4	-28.3304	158.487	-858.174	-55983.8	-62103.8	-17418.8	227.633	675.236	0	-37.0162	-182.919	-811.434	5978.02	-52379.1	25470.1	235.449	192.633	0	10.7982	5.66969	-80.8039	2741.23	2446.7	-388.684	-280.721	166.076	0	9.69656	9.69814	-154.603	-20481.8	-143350	-7904.78	-1841.22	332.48	0
494	5	-28.1251	158.723	-857.531	-55895.1	-62074.2	-17423.2	227.613	675.181	0	-36.3779	-182.876	-811.963	5850.89	-52222.8	25495.5	235.683	192.794	0	10.8707	5.65887	-81.0056	2743.74	2476.64	-386.736	-280.426	166.129	0	9.65975	9.8619	-154.262	-20426.7	-143279	-7867.9	-1842.8	332.416	0
494	6	-27.9575	158.945	-856.781	-55803.6	-62040.6	-17424.7	227.589	675.132	0	-35.7153	-182.809	-812.533	5716.67	-52052.4	25523.2	235.938	192.964	0	10.9345	5.65042	-81.158	2741.42	2495.43	-386.476	-280.252	166.221	0	9.4705	10.0005	-153.975	-20406.1	-143195	-7845.26	-1843.99	332.529	0
494	7	-27.8489	159.137	-855.878	-55711	-62002.2	-17422.9	227.557	675.092	0	-35.0413	-182.737	-813.055	5575.3	-51867.8	25552.3	236.206	193.143	0	10.9821	5.64952	-81.2086	2735.16	2503.21	-388.501	-280.176	166.319	0	9.13838	10.0861	-153.735	-20424.6	-143098	-7846.59	-1844.81	332.856	0
494	8	-27.8091	159.288	-854.812	-55618.7	-61959.1	-17417.9	227.517	675.065	0	-34.3643	-182.668	-813.465	5427.34	-51670.7	25582.6	236.481	193.328	0	11.01	5.65718	-81.1435	2725.7	2502.43	-392.856	-280.16	166.409	0	8.72588	10.0965	-153.476	-20475.5	-143003	-7873.37	-1845.76	333.412	0
494	9	-27.8296	159.4	-853.614	-55526	-61914.4	-17410.8	227.468	675.048	0	-33.6822	-182.599	-813.752	5273.25	-51464.2	25614.4	236.757	193.52	0	11.0145	5.6685	-80.9966	2713.29	2495.42	-399.085	-280.191	166.501	0	8.31973	10.028	-153.053	-20541.5	-142935	-7918.71	-1847.89	334.212	0
495	0	-27.8846	159.492	-852.357	-55430.7	-61872.5	-17403	227.41	675.032	0	-32.9825	-182.515	-813.945	5113.31	-51252.1	25647.9	237.033	193.718	0	10.9913	5.67526	-80.8454	2699.52	2482.64	-406.498	-280.292	166.609	0	7.99537	9.90183	-152.364	-20597.9	-142921	-7972.88	-1852.03	335.189	0	-37.5513	-5.9606	-1896.46	-796441	83219.2	1999.53	42.4318	419.423	0
495	1	-27.9421	159.585	-851.132	-55330.5	-61837.1	-17395.6	227.347	675.008	0	-32.25	-182.402	-814.093	4947.66	-51037.7	25682	237.307	193.922	0	10.9397	5.67167	-80.7831	2687.92	2462.22	-414.438	-280.521	166.727	0	7.8018	9.74725	-151.425	-20623.7	-142969	-8025.96	-1858.16	336.198	0
495	2	-27.9776	159.702	-850.014	-55224	-61808.6	-17388.8	227.285	674.968	0	-31.4763	-182.245	-814.225	4776.59	-50822.9	25714.4	237.581	194.134	0	10.867	5.65865	-80.8767	2681.27	2430.91	-422.382	-280.943	166.847	0	7.75724	9.57797	-150.361	-20621.4	-143068	-8067.36	-1865.5	337.147	0
495	3	-27.9803	159.855	-849.035	-55111.7	-61782.4	-17381.9	227.232	674.911	0	-30.6639	-182.043	-814.35	4600.86	-50606.6	25742.5	237.856	194.35	0	10.7888	5.64244	-81.1309	2679.13	2386.86	-429.508	-281.58	166.978	0	7.84666	9.39709	-149.356	-20617.4	-143195	-8087.3	-1872.75	338.042	0
495	4	-27.9523	160.048	-848.183	-54995.5	-61751.8	-17374.5	227.195	674.839	0	-29.8246	-181.793	-814.461	4421.71	-50385.5	25762.5	238.136	194.571	0	10.7222	5.62969	-81.4878	2678.55	2332.42	-434.528	-282.377	167.129	0	8.03227	9.21462	-148.563	-20635.6	-143314	-8080.14	-1878.67	338.901	0
495	5	-27.9037	160.277	-847.406	-54878.2	-61711.5	-17366.8	227.176	674.76	0	-28.9754	-181.494	-814.536	4240.38	-50155.9	25770.7	238.424	194.794	0	10.6774	5.62372	-81.8602	2676.46	2275.14	-436.707	-283.207	167.305	0	8.2724	9.04387	-148.017	-20680.5	-143399	-8046.52	-1882.8	339.717	0
495	6	-27.8487	160.524	-846.621	-54761.9	-61660.2	-17358.9	227.169	674.683	0	-28.1334	-181.156	-814.531	4057.52	-49916.4	25765	238.718	195.019	0	10.6548	5.62458	-82.1726	2671.07	2224.79	-436.513	-283.925	167.494	0	8.52855	8.88695	-147.682	-20743.4	-143440	-7992.16	-1885.28	340.46	0
495	7	-27.8027	160.772	-845.743	-54647.8	-61599	-17350.3	227.166	674.615	0	-27.3088	-180.8	-814.397	3873.33	-49668.8	25748.3	239.012	195.244	0	10.6496	5.63136	-82.3821	2662.52	2189.08	-434.839	-284.428	167.681	0	8.7645	8.73236	-147.529	-20812.4	-143444	-7924.55	-1886.31	341.073	0
495	8	-27.7777	161.004	-844.714	-54536.5	-61530.2	-17339.8	227.159	674.562	0	-26.5032	-180.449	-814.094	3688.23	-49417.5	25725.4	239.298	195.47	0	10.6546	5.64355	-82.4689	2653.22	2171.88	-431.971	-284.664	167.828	0	8.95684	8.56857	-147.539	-20875.6	-143428	-7852.26	-1886.14	341.492	0
495	9	-27.7772	161.215	-843.523	-54428.5	-61455.5	-17326.1	227.144	674.525	0	-25.711	-180.111	-813.619	3503.47	-49168	25699.8	239.569	195.694	0	10.6631	5.66121	-82.4193	2647.38	2173.16	-427.54	-284.633	167.879	0	9.10932	8.39489	-147.686	-20922.6	-143410	-7786.78	-1885.05	341.67	0
496	0	-27.7923	161.409	-842.211	-54324.1	-61376.3	-17308.5	227.125	674.502	0	-24.9205	-179.777	-813.011	3321.37	-48924	25672.5	239.824	195.915	0	10.6731	5.6848	-82.2316	2648.81	2190.09	-421.498	-284.367	167.788	0	9.24907	8.21237	-147.984	-20949.3	-143401	-7740.15	-1883.03	341.565	0	-28.5728	-1.70951	-1878.76	-788992	83243.7	3125.18	43.0614	419.556	0
496	1	-27.8059	161.6	-840.856	-54222.7	-61294.4	-17287.6	227.105	674.485	0	-24.1182	-179.431	-812.339	3144.69	-48686.8	25643.3	240.066	196.129	0	10.6875	5.71285	-81.9387	2658.87	2218.8	-414.746	-283.921	167.551	0	9.40972	8.01963	-148.511	-20960	-143404	-7718.99	-1879.61	341.134	0
496	2	-27.8016	161.805	-839.536	-54123.2	-61213.5	-17264.4	227.087	674.468	0	-23.2951	-179.059	-811.658	2975.26	-48455.9	25611.8	240.3	196.334	0	10.711	5.73909	-81.6007	2676.54	2254.98	-408.249	-283.366	167.2	0	9.61534	7.83184	-149.374	-20964.4	-143418	-7722.2	-1874.13	340.348	0
496	3	-27.7712	162.035	-838.292	-54024.2	-61138.2	-17239.5	227.068	674.446	0	-22.4502	-178.662	-810.996	2813.36	-48230.1	25576.7	240.53	196.531	0	10.745	5.75415	-81.2687	2699.18	2293.92	-402.038	-282.774	166.787	0	9.86323	7.687	-150.607	-20971.1	-143433	-7742.83	-1866.36	339.243	0
496	4	-27.7138	162.295	-837.126	-53925.1	-61072.5	-17213.5	227.045	674.417	0	-21.5887	-178.251	-810.358	2658.22	-48007.7	25536.6	240.757	196.72	0	10.7844	5.75251	-80.9663	2723.31	2332.04	-395.704	-282.197	166.365	0	10.118	7.61984	-152.098	-20979.6	-143430	-7770.83	-1857.01	337.935	0
496	5	-27.633	162.582	-836.022	-53826.6	-61018	-17186.7	227.014	674.384	0	-20.721	-177.841	-809.726	2508.69	-47785.9	25490.2	240.985	196.902	0	10.8194	5.73629	-80.7018	2745.29	2367.31	-389.529	-281.666	165.982	0	10.328	7.63534	-153.607	-20977.4	-143395	-7796.91	-1847.52	336.565	0
496	6	-27.5372	162.885	-834.949	-53730.5	-60974.9	-17160.3	226.972	674.352	0	-19.8632	-177.454	-809.062	2363.71	-47561	25437.4	241.215	197.078	0	10.8409	5.71121	-80.4834	2761.95	2397.39	-384.67	-281.213	165.683	0	10.4469	7.70998	-154.853	-20947.1	-143330	-7816.03	-1839.59	335.272	0
496	7	-27.4364	163.188	-833.865	-53638.3	-60941.3	-17135.5	226.917	674.325	0	-19.0368	-177.107	-808.32	2222.37	-47330	25378.6	241.447	197.251	0	10.8453	5.6817	-80.3226	2771.19	2419.25	-382.442	-280.881	165.499	0	10.451	7.81283	-155.61	-20881.9	-143259	-7827.22	-1834.63	334.194	0
496	8	-27.3363	163.475	-832.731	-53549.3	-60915	-17112.6	226.849	674.306	0	-18.2629	-176.811	-807.468	2083.67	-47091.6	25314	241.68	197.42	0	10.8324	5.64951	-80.2345	2772.73	2431.14	-383.71	-280.7	165.442	0	10.349	7.92075	-155.783	-20792.2	-143208	-7831.32	-1833.27	333.469	0
496	9	-27.233	163.741	-831.539	-53462.4	-60893.9	-17091	226.77	674.293	0	-17.5538	-176.567	-806.492	1947.06	-46846.5	25244.5	241.913	197.586	0	10.8039	5.61506	-80.2385	2768.11	2432.73	-388.589	-280.681	165.501	0	10.1705	8.01624	-155.43	-20696.6	-143193	-7830.94	-1835.27	333.157	0
497	0	-27.1115	163.998	-830.332	-53377.4	-60876.5	-17069.8	226.684	674.284	0	-16.908	-176.368	-805.404	1813.18	-46598	25171.2	242.143	197.749	0	10.7667	5.57943	-80.3503	2759.76	2424.22	-396.29	-280.829	165.653	0	9.94071	8.08866	-154.716	-20612.2	-143216	-7830.12	-1839.67	333.226	0	-20.6604	4.30167	-1855.81	-780279	80457.5	1565.36	42.3018	420.19	0
497	1	-26.9522	164.271	-829.196	-53295.9	-60861.4	-17048.8	226.602	674.274	0	-16.3123	-176.205	-804.235	1683.93	-46351.5	25095	242.366	197.906	0	10.7316	5.54447	-80.5659	2749.73	2407.3	-405.376	-281.12	165.87	0	9.67799	8.15003	-153.814	-20552.4	-143267	-7831.42	-1845.43	333.619	0
497	2	-26.7429	164.582	-828.202	-53219.7	-60848.4	-17028	226.529	674.259	0	-15.7504	-176.069	-803.007	1561.62	-46111.4	25016.1	242.577	198.055	0	10.7069	5.51193	-80.8514	2738.9	2385.94	-414.484	-281.49	166.124	0	9.41933	8.23323	-152.819	-20525.3	-143336	-7834.33	-1851.94	334.311	0
497	3	-26.4868	164.947	-827.367	-53150.1	-60839.7	-17007.1	226.466	674.24	0	-15.211	-175.954	-801.715	1447.4	-45878.9	24934.4	242.774	198.195	0	10.6947	5.48451	-81.1508	2727.15	2364.19	-422.67	-281.867	166.394	0	9.22338	8.35685	-151.734	-20532.9	-143408	-7836.59	-1859.13	335.321	0
497	4	-26.2012	165.368	-826.648	-53087.9	-60840.1	-16985.8	226.401	674.221	0	-14.6908	-175.86	-800.33	1340.27	-45652	24849.4	242.959	198.325	0	10.6925	5.46657	-81.4051	2714.78	2343.29	-429.167	-282.215	166.651	0	9.13015	8.50257	-150.538	-20572.2	-143473	-7836.69	-1867.06	336.657	0
497	5	-25.9122	165.842	-825.969	-53034.3	-60854.6	-16963.4	226.323	674.209	0	-14.1953	-175.789	-798.805	1237.83	-45427.4	24760.3	243.131	198.45	0	10.6944	5.46223	-81.5698	2703.65	2321.51	-433.302	-282.54	166.855	0	9.12842	8.6382	-149.31	-20634.2	-143517	-7833.74	-1875.2	338.197	0
497	6	-25.6511	166.353	-825.25	-52990.7	-60886.3	-16939.7	226.221	674.212	0	-13.7387	-175.745	-797.082	1137.72	-45202.6	24666.8	243.29	198.573	0	10.6921	5.47288	-81.6345	2696.25	2296.21	-434.817	-282.872	166.972	0	9.17154	8.74983	-148.224	-20706.5	-143518	-7825.24	-1882.25	339.697	0
497	7	-25.446	166.884	-824.437	-52957.1	-60935	-16914.3	226.089	674.234	0	-13.3394	-175.734	-795.119	1037.92	-44976.9	24568.8	243.434	198.695	0	10.6789	5.49621	-81.6242	2694.53	2265.87	-434.181	-283.24	166.989	0	9.21405	8.84533	-147.412	-20780.1	-143448	-7808.32	-1887.11	340.966	0
497	8	-25.3148	167.421	-823.519	-52933.4	-60999.5	-16886.6	225.928	674.277	0	-13.0121	-175.753	-792.923	936.289	-44752.3	24465.9	243.56	198.819	0	10.6526	5.52714	-81.5724	2699.78	2231.48	-432.273	-283.644	166.903	0	9.232	8.93824	-146.895	-20851.3	-143302	-7784.08	-1889.54	341.947	0
497	9	-25.2616	167.965	-822.531	-52919.4	-61078.9	-16856.5	225.743	674.337	0	-12.7591	-175.796	-790.557	831.109	-44532.4	24358.3	243.67	198.949	0	10.6155	5.56014	-81.4956	2712.38	2196.58	-429.567	-284.047	166.717	0	9.22887	9.03382	-146.644	-20915.9	-143102	-7758.28	-1889.84	342.63	0
498	0	-25.2741	168.535	-821.549	-52913.9	-61171.9	-16824.2	225.541	674.408	0	-12.5642	-175.844	-788.146	722.284	-44319.8	24246.4	243.767	199.084	0	10.5733	5.59188	-81.3935	2731.44	2165.75	-425.967	-284.392	166.442	0	9.23493	9.13113	-146.642	-20968.4	-142891	-7736.45	-1888.42	342.99	0	-17.4461	10.9571	-1829.49	-772715	73732.6	2049.95	39.3188	422.275	0
498	1	-25.3287	169.158	-820.675	-52914.5	-61276.9	-16789.3	225.333	674.477	0	-12.3976	-175.875	-785.827	611.638	-44114.2	24131.6	243.863	199.222	0	10.5352	5.6234	-81.2586	2755.44	2144.16	-421.231	-284.613	166.09	0	9.28649	9.23691	-146.891	-21002.7	-142707	-7718.09	-1885.51	342.981	0
498	2	-25.4048	169.859	-819.988	-52918.6	-61390.4	-16751.2	225.133	674.536	0	-12.2288	-175.868	-783.695	502.28	-43913.5	24015	243.966	199.359	0	10.5112	5.65831	-81.0815	2782.72	2136.52	-414.971	-284.65	165.68	0	9.39518	9.36593	-147.417	-21012.2	-142573	-7696.67	-1881.14	342.536	0
498	3	-25.4941	170.647	-819.517	-52925.2	-61508.2	-16709.2	224.946	674.581	0	-12.0394	-175.816	-781.778	397.211	-43715.8	23897.4	244.082	199.492	0	10.5083	5.69693	-80.8543	2810.27	2143.65	-406.722	-284.488	165.243	0	9.54815	9.52068	-148.236	-20993.3	-142494	-7665.35	-1875.26	341.621	0
498	4	-25.5996	171.509	-819.231	-52934.7	-61628.1	-16663.6	224.773	674.615	0	-11.8259	-175.721	-780.052	297.675	-43520.7	23778.7	244.208	199.618	0	10.5279	5.73478	-80.581	2833.22	2161.16	-396.528	-284.18	164.84	0	9.72875	9.67969	-149.296	-20951.7	-142459	-7622.25	-1868.21	340.337	0
498	5	-25.7311	172.419	-819.058	-52947.2	-61750.1	-16615	224.608	674.644	0	-11.5975	-175.594	-778.46	202.597	-43326.9	23658.4	244.343	199.74	0	10.5669	5.76688	-80.2822	2846.84	2182.48	-385.31	-283.815	164.54	0	9.92022	9.80367	-150.461	-20898.7	-142456	-7572.66	-1860.8	338.898	0
498	6	-25.9001	173.343	-818.885	-52963.1	-61875.9	-16564	224.439	674.677	0	-11.371	-175.454	-776.93	109.407	-43132.2	23535.6	244.484	199.859	0	10.6188	5.79032	-79.9834	2848.51	2201.86	-374.716	-283.471	164.386	0	10.0985	9.84465	-151.564	-20841.1	-142477	-7528.17	-1854.05	337.507	0
498	7	-26.1127	174.247	-818.608	-52982.2	-62005.9	-16511.1	224.254	674.722	0	-11.163	-175.32	-775.395	15.5663	-42934.3	23409.9	244.629	199.98	0	10.6747	5.80426	-79.7059	2838.16	2215.68	-366.559	-283.202	164.392	0	10.2235	9.76284	-152.464	-20778.1	-142514	-7501.98	-1848.74	336.282	0
498	8	-26.3645	175.104	-818.159	-53004	-62139.1	-16456.7	224.05	674.784	0	-10.9834	-175.204	-773.803	-80.2249	-42731.5	23281.2	244.777	200.104	0	10.725	5.80885	-79.4748	2818.09	2223.02	-362.323	-283.029	164.541	0	10.241	9.54908	-153.048	-20706.6	-142557	-7502.39	-1845.45	335.295	0
498	9	-26.6407	175.9	-817.536	-53027	-62272.7	-16401.2	223.829	674.862	0	-10.8324	-175.112	-772.135	-178.342	-42523.2	23150	244.928	200.231	0	10.7627	5.80244	-79.3242	2791.84	2225.39	-363.142	-282.946	164.805	0	10.1137	9.23182	-153.242	-20631.6	-142601	-7529.53	-1844.57	334.634	0
499	0	-26.917	176.637	-816.789	-53049.2	-62403.9	-16344.4	223.598	674.948	0	-10.6995	-175.042	-770.411	-279.342	-42310.5	23017.2	245.081	200.363	0	10.7834	5.78093	-79.2807	2762.64	2225.84	-369.476	-282.925	165.154	0	9.85	8.86415	-153.038	-20572	-142649	-7576.45	-1846.11	334.424	0	-18.0569	18.8876	-1807.27	-766857	67047.8	4777.37	36.1033	424.439	0
499	1	-27.166	177.328	-816.002	-53068.5	-62530.8	-16285.9	223.369	675.035	0	-10.5667	-174.988	-768.675	-383.892	-42096.1	22884.2	245.236	200.499	0	10.7838	5.74029	-79.341	2733.23	2228.15	-380.329	-282.917	165.551	0	9.4846	8.50811	-152.495	-20548	-142707	-7631.66	-1849.82	334.745	0
499	2	-27.3699	177.988	-815.25	-53083.9	-62652.8	-16225.2	223.149	675.114	0	-10.4176	-174.942	-766.963	-492.04	-41883.5	22751.8	245.39	200.642	0	10.7642	5.67947	-79.4641	2706.55	2235.8	-393.173	-282.864	165.94	0	9.04863	8.22086	-151.744	-20567.4	-142785	-7683.01	-1854.96	335.54	0
499	3	-27.5263	178.621	-814.571	-53095.6	-62769.6	-16162.2	222.941	675.182	0	-10.2445	-174.896	-765.29	-603.592	-41675.2	22620.2	245.543	200.789	0	10.7314	5.60426	-79.5874	2686.1	2250.87	-405.159	-282.718	166.25	0	8.57844	8.03687	-151.006	-20627	-142882	-7723.4	-1860.2	336.597	0
499	4	-27.6446	179.222	-813.968	-53104.6	-62881.4	-16097.2	222.747	675.242	0	-10.0485	-174.848	-763.654	-719.208	-41469.4	22488.1	245.696	200.942	0	10.6984	5.52757	-79.6602	2674.3	2274.04	-414.491	-282.453	166.429	0	8.13142	7.96219	-150.502	-20718.7	-142992	-7754.21	-1864.1	337.664	0
499	5	-27.7398	179.784	-813.416	-53111.7	-62989.4	-16030.2	222.562	675.295	0	-9.83378	-174.797	-762.044	-840.706	-41261	22353.4	245.855	201.103	0	10.6781	5.46415	-79.6611	2671.34	2305.13	-420.511	-282.063	166.466	0	7.7711	7.99372	-150.29	-20829.2	-143110	-7782.56	-1866.22	338.594	0
499	6	-27.8276	180.295	-812.872	-53117.7	-63095.7	-15961.1	222.379	675.346	0	-9.60396	-174.747	-760.436	-969.585	-41043.5	22214.5	246.026	201.275	0	10.6772	5.42536	-79.5989	2676.58	2342.23	-423.047	-281.575	166.374	0	7.53792	8.13381	-150.234	-20939.3	-143230	-7813.45	-1867.38	339.378	0
499	7	-27.9205	180.746	-812.295	-53123.6	-63202.1	-15889.6	222.193	675.399	0	-9.35744	-174.702	-758.812	-1105.16	-40812	22070.5	246.216	201.456	0	10.6952	5.41641	-79.516	2689.75	2380.86	-421.951	-281.058	166.174	0	7.43532	8.37182	-150.125	-21026.1	-143345	-7844.58	-1868.84	340.057	0
499	8	-28.0258	181.136	-811.654	-53128.9	-63309.9	-15815.2	221.999	675.458	0	-9.08409	-174.657	-757.167	-1245.02	-40565.6	21922.3	246.424	201.644	0	10.7286	5.43591	-79.4701	2709.84	2415.01	-416.902	-280.611	165.901	0	7.44337	8.65855	-149.837	-21070.6	-143445	-7870.34	-1871.34	340.623	0
499	9	-28.1451	181.478	-810.946	-53131.6	-63420.9	-15737.4	221.794	675.518	0	-8.76855	-174.601	-755.531	-1387.23	-40307.8	21771.4	246.65	201.836	0	10.7715	5.47883	-79.494	2734.48	2438.96	-407.724	-280.319	165.601	0	7.54092	8.91548	-149.409	-21070.2	-143525	-7887.28	-1874.62	341.024	0
500	0	-28.2701	181.793	-810.211	-53130.4	-63535.7	-15656.4	221.581	675.576	0	-8.39893	-174.517	-753.972	-1531.29	-40043.4	21619.9	246.89	202.031	0	10.8167	5.53982	-79.5769	2760.29	2449.1	-394.917	-280.224	165.313	0	7.7147	9.07816	-148.976	-21041.3	-143575	-7893.51	-1877.74	341.24	0	-15.2435	24.2035	-1787.5	-761482	62358.9	5575.91	33.9549	426.268	0
500	1	-28.3843	182.103	-809.516	-53125.8	-63653.3	-15572.5	221.369	675.627	0	-7.97076	-174.388	-752.565	-1677.58	-39777.3	21468.9	247.144	202.229	0	10.8586	5.61389	-79.6763	2783.15	2445.58	-379.719	-280.306	165.069	0	7.96062	9.13064	-148.665	-21002.5	-143587	-7886.27	-1879.85	341.275	0
500	2	-28.4734	182.429	-808.914	-53119.5	-63773.1	-15486.3	221.162	675.668	0	-7.48489	-174.204	-751.358	-1826.3	-39511.8	21319.7	247.413	202.431	0	10.8952	5.69556	-79.7468	2799.19	2432.27	-363.859	-280.5	164.899	0	8.27516	9.09835	-148.537	-20957.3	-143567	-7863.07	-1880.54	341.091	0
500	3	-28.5343	182.776	-808.409	-53112.7	-63894.3	-15398.2	220.963	675.7	0	-6.94587	-173.965	-750.348	-1977.41	-39246.7	21173	247.695	202.635	0	10.9247	5.77695	-79.7696	2807.3	2415.59	-349.421	-280.718	164.807	0	8.63684	9.0199	-148.607	-20898.5	-143531	-7824.85	-1879.84	340.629	0
500	4	-28.5754	183.135	-807.965	-53105.6	-64013.6	-15308.1	220.772	675.728	0	-6.36343	-173.679	-749.496	-2131.09	-38981.1	21029	247.99	202.843	0	10.9417	5.8473	-79.7635	2810.18	2401.95	-338.46	-280.887	164.769	0	9.00731	8.92997	-148.89	-20823.4	-143494	-7778.3	-1877.76	339.857	0
500	5	-28.6131	183.49	-807.517	-53096.6	-64126.3	-15216	220.588	675.753	0	-5.75539	-173.359	-748.742	-2287.69	-38716.7	20886.8	248.291	203.055	0	10.9429	5.89745	-79.7709	2812.14	2394.37	-332.213	-280.984	164.747	0	9.35118	8.84856	-149.429	-20739.6	-143468	-7735	-1874.11	338.792	0
500	6	-28.6704	183.821	-806.975	-53083.2	-64227.4	-15121.6	220.41	675.781	0	-5.14914	-173.025	-748.029	-2447.27	-38455.8	20744.7	248.59	203.272	0	10.9315	5.92396	-79.8348	2815.35	2392.54	-330.755	-281.031	164.735	0	9.6422	8.77676	-150.228	-20661.2	-143450	-7706.67	-1868.88	337.532	0
500	7	-28.7725	184.111	-806.246	-53063	-64313.4	-15024.8	220.231	675.815	0	-4.57864	-172.698	-747.307	-2609.86	-38198.9	20600.6	248.885	203.492	0	10.9134	5.92798	-79.9754	2817.55	2395.63	-333.03	-281.046	164.77	0	9.86496	8.71278	-151.205	-20602.5	-143438	-7698.97	-1862.63	336.255	0
500	8	-28.9387	184.347	-805.27	-53033.9	-64383	-14925.7	220.048	675.859	0	-4.07398	-172.398	-746.525	-2775.89	-37943.2	20452.4	249.174	203.718	0	10.8933	5.91377	-80.181	2814.45	2403.02	-336.817	-281.03	164.899	0	10.0278	8.66571	-152.256	-20575.6	-143441	-7707.9	-1856.1	335.138	0
500	9	-29.1746	184.53	-804.048	-52994.8	-64437.8	-14825	219.858	675.91	0	-3.64599	-172.127	-745.66	-2946.2	-37686	20298.8	249.46	203.951	0	10.8739	5.889	-80.4133	2804.27	2413.48	-339.728	-280.987	165.127	0	10.1565	8.64847	-153.306	-20588.9	-143480	-7723.28	-1849.9	334.299	0
501	0	-29.4656	184.674	-802.65	-52946	-64481.4	-14723.6	219.664	675.964	0	-3.27948	-171.874	-744.731	-3121.33	-37426.6	20139.7	249.745	204.191	0	10.8553	5.86327	-80.6212	2789.29	2425.83	-341.253	-280.911	165.402	0	10.2646	8.6726	-154.274	-20642.5	-143570	-7736.63	-1844.61	333.804	0	-11.711	29.4821	-1770.85	-754838	56517	6239.98	31.0384	426.654	0
501	1	-29.7807	184.8	-801.191	-52888.7	-64517.9	-14621.7	219.473	676.013	0	-2.94447	-171.615	-743.796	-3300.75	-37166	19975.8	250.032	204.438	0	10.8369	5.84482	-80.7489	2773.27	2439.65	-343.287	-280.787	165.656	0	10.3419	8.75135	-155.032	-20725.9	-143704	-7744.78	-1840.93	333.688	0
501	2	-30.0867	184.927	-799.78	-52824.4	-64550	-14519.3	219.29	676.049	0	-2.61436	-171.335	-742.907	-3483.15	-36905.8	19808.3	250.322	204.689	0	10.819	5.83662	-80.7472	2759.16	2453.83	-348.199	-280.611	165.83	0	10.3688	8.89198	-155.462	-20825.2	-143856	-7746.57	-1839.35	333.957	0
501	3	-30.3622	185.059	-798.477	-52755.2	-64578	-14416	219.124	676.07	0	-2.27544	-171.03	-742.085	-3667.45	-36647.1	19638.3	250.616	204.942	0	10.8037	5.83543	-80.604	2749.78	2464.53	-356.738	-280.424	165.885	0	10.3321	9.0831	-155.558	-20927.9	-143993	-7740.02	-1839.65	334.534	0
501	4	-30.5998	185.193	-797.295	-52682.7	-64600.5	-14311.7	218.975	676.077	0	-1.92553	-170.71	-741.333	-3853.25	-36389.7	19467.1	250.913	205.198	0	10.7955	5.83517	-80.3651	2748.6	2466.03	-367.797	-280.315	165.799	0	10.2329	9.29777	-155.387	-21019.3	-144076	-7724.21	-1841.21	335.271	0
501	5	-30.8027	185.316	-796.206	-52607.7	-64616	-14206.9	218.845	676.073	0	-1.56891	-170.388	-740.643	-4040.76	-36132.6	19295.8	251.215	205.456	0	10.7981	5.82997	-80.1053	2757.95	2455.39	-379.564	-280.348	165.571	0	10.0882	9.50616	-154.989	-21083.1	-144076	-7702.26	-1843.58	336.029	0
501	6	-30.9814	185.408	-795.152	-52529.8	-64625.1	-14102.3	218.726	676.063	0	-1.21363	-170.072	-740.005	-4230.41	-35874	19124.9	251.522	205.717	0	10.8114	5.81465	-79.8863	2776.54	2435.73	-390.573	-280.51	165.244	0	9.92931	9.68131	-154.377	-21107	-143983	-7681.13	-1846.67	336.724	0
501	7	-31.1482	185.446	-794.065	-52448.2	-64628.9	-13998	218.61	676.05	0	-0.869118	-169.763	-739.402	-4422.65	-35611.8	18954.9	251.837	205.981	0	10.8315	5.78555	-79.7455	2799.34	2414.02	-399.737	-280.728	164.897	0	9.79354	9.80169	-153.612	-21087.1	-143812	-7668.11	-1850.2	337.275	0
501	8	-31.3125	185.414	-792.895	-52362.2	-64627.8	-13893.9	218.491	676.039	0	-0.541011	-169.463	-738.819	-4617.66	-35344.9	18785.9	252.16	206.25	0	10.8543	5.74204	-79.7023	2819.7	2397.09	-405.849	-280.924	164.622	0	9.70712	9.85981	-152.85	-21024.3	-143598	-7667.22	-1853.47	337.548	0
501	9	-31.4752	185.31	-791.637	-52272	-64621.3	-13789.1	218.37	676.03	0	-0.226085	-169.166	-738.256	-4814.98	-35074.3	18617.9	252.49	206.522	0	10.8773	5.68717	-79.7596	2831.64	2389.23	-407.777	-281.045	164.498	0	9.67659	9.86537	-152.283	-20921.6	-143390	-7676.81	-1855.6	337.386	0
502	0	-31.6247	185.145	-790.347	-52178.6	-64609	-13683.1	218.252	676.02	0	0.0894515	-168.855	-737.74	-5013.75	-34803.7	18450.1	252.824	206.796	0	10.8989	5.629	-79.9107	2832.3	2390.48	-405.172	-281.086	164.557	0	9.69615	9.83176	-152.039	-20787.8	-143233	-7688.88	-1856.08	336.727	0	-9.09257	32.2988	-1756.89	-748209	54362.2	6120.92	30.1244	426.341	0
502	1	-31.7409	184.94	-789.118	-52083.4	-64589.9	-13575.2	218.149	676.002	0	0.424761	-168.514	-737.319	-5213.07	-34538.2	18281.6	253.157	207.07	0	10.9183	5.58157	-80.1394	2823.94	2396.29	-398.703	-281.098	164.762	0	9.75857	9.76462	-152.095	-20640.4	-143146	-7692.27	-1855.16	335.707	0
502	2	-31.8087	184.717	-788.028	-51988	-64562.6	-13465.4	218.071	675.972	0	0.792866	-168.127	-737.035	-5412.2	-34280.8	18112	253.488	207.343	0	10.9338	5.56018	-80.4112	2812.6	2399.93	-389.753	-281.154	165.022	0	9.85347	9.67199	-152.284	-20501.7	-143122	-7679.77	-1853.83	334.628	0
502	3	-31.8288	184.484	-787.103	-51894.1	-64527	-13354	218.02	675.931	0	1.19445	-167.69	-736.895	-5610.64	-34031.1	17941.1	253.818	207.614	0	10.9409	5.57221	-80.6801	2804	2396.15	-379.969	-281.301	165.246	0	9.96079	9.5751	-152.425	-20389.2	-143137	-7652.62	-1853.06	333.765	0
502	4	-31.8167	184.243	-786.313	-51803.3	-64485.3	-13242.1	217.99	675.881	0	1.62186	-167.208	-736.868	-5807.78	-33785.6	17768.8	254.15	207.882	0	10.9342	5.61197	-80.9137	2799.78	2383.51	-370.99	-281.543	165.398	0	10.0599	9.49925	-152.467	-20311.7	-143165	-7618.32	-1852.99	333.22	0
502	5	-31.7942	183.986	-785.595	-51715.8	-64440.6	-13130.4	217.972	675.83	0	2.06339	-166.693	-736.901	-6002.86	-33540	17595.4	254.485	208.146	0	10.9148	5.66434	-81.1031	2797.41	2364.26	-364.22	-281.849	165.508	0	10.1481	9.45917	-152.508	-20271.1	-143193	-7585.65	-1852.92	332.918	0
502	6	-31.7837	183.703	-784.871	-51631.2	-64395.6	-13019.7	217.954	675.783	0	2.50296	-166.168	-736.939	-6195.69	-33292.5	17422	254.823	208.407	0	10.8897	5.71377	-81.2452	2793.05	2342.4	-360.428	-282.169	165.622	0	10.2371	9.44997	-152.692	-20264.4	-143213	-7560.33	-1851.92	332.714	0
502	7	-31.8016	183.386	-784.066	-51549.7	-64352.4	-12910.3	217.925	675.747	0	2.92188	-165.664	-736.935	-6387.35	-33043.9	17250.5	255.16	208.667	0	10.8639	5.75184	-81.3277	2784.19	2322.15	-359.587	-282.447	165.766	0	10.324	9.44627	-153.076	-20281.8	-143222	-7541.98	-1849.63	332.495	0
502	8	-31.853	183.036	-783.147	-51473.1	-64312.4	-12802.7	217.879	675.726	0	3.30647	-165.201	-736.872	-6579.87	-32795.1	17082.9	255.494	208.929	0	10.8378	5.77817	-81.3313	2770.31	2307.23	-361.079	-282.632	165.938	0	10.3751	9.41435	-153.592	-20309.3	-143215	-7525.31	-1846.44	332.229	0
502	9	-31.9275	182.664	-782.138	-51402.9	-64277.8	-12697.7	217.818	675.721	0	3.65583	-164.779	-736.756	-6775.13	-32545.5	16919.2	255.826	209.196	0	10.8114	5.79702	-81.2414	2752.16	2300.54	-364.046	-282.683	166.124	0	10.3446	9.33124	-154.098	-20335.7	-143190	-7506.73	-1843.21	331.966	0
503	0	-32.0002	182.293	-781.127	-51338.9	-64250.6	-12595.8	217.746	675.724	0	3.98258	-164.378	-736.622	-6973.62	-32293.6	16758	256.16	209.467	0	10.7875	5.81354	-81.062	2730.83	2304.72	-367.938	-282.568	166.312	0	10.2155	9.19911	-154.46	-20354.5	-143149	-7488.97	-1840.77	331.778	0	-5.42042	33.7456	-1748.85	-744809	54451.4	5071.75	30.4145	426.395	0
503	1	-32.0411	181.948	-780.22	-51280.3	-64232.7	-12496.8	217.674	675.726	0	4.30436	-163.979	-736.519	-7174	-32039.6	16596.8	256.499	209.74	0	10.7659	5.83053	-80.8235	2707.62	2320.89	-372.812	-282.284	166.5	0	10.0234	9.04381	-154.597	-20364.1	-143104	-7477.84	-1839.66	331.723	0
503	2	-32.0289	181.651	-779.489	-51226.8	-64224.7	-12400.9	217.607	675.719	0	4.6324	-163.572	-736.474	-7373.58	-31785.9	16433.3	256.84	210.012	0	10.7423	5.84767	-80.5714	2684.73	2346.03	-378.781	-281.883	166.679	0	9.82953	8.89666	-154.47	-20368.5	-143066	-7477.87	-1840.18	331.861	0
503	3	-31.9586	181.408	-778.955	-51178.7	-64225.8	-12308	217.549	675.702	0	4.96769	-163.16	-736.475	-7569.31	-31535.3	16265.8	257.181	210.278	0	10.7143	5.86345	-80.351	2664.71	2373.14	-385.612	-281.465	166.837	0	9.67319	8.77996	-154.08	-20376.9	-143046	-7492.09	-1842.39	332.249	0
503	4	-31.84	181.213	-778.589	-51136.1	-64234.2	-12218.3	217.499	675.678	0	5.30461	-162.748	-736.485	-7758.79	-31288.4	16092.6	257.517	210.535	0	10.6853	5.87628	-80.1981	2649.73	2394.53	-393.116	-281.142	166.96	0	9.55975	8.70767	-153.48	-20397.3	-143047	-7521.41	-1846.02	332.898	0
503	5	-31.6907	181.052	-778.332	-51098.6	-64248.1	-12131.9	217.454	675.651	0	5.63377	-162.348	-736.467	-7941.22	-31044.6	15912.7	257.847	210.783	0	10.6603	5.88359	-80.1301	2641.27	2405.81	-400.939	-280.976	167.038	0	9.48017	8.68569	-152.75	-20433.2	-143064	-7561.97	-1850.59	333.769	0
503	6	-31.5301	180.9	-778.101	-51065.8	-64266.4	-12048.4	217.406	675.629	0	5.94338	-161.971	-736.392	-8116.91	-30804.5	15725.6	258.168	211.023	0	10.6433	5.88061	-80.1355	2639.72	2407.27	-407.914	-280.96	167.059	0	9.42797	8.7081	-151.954	-20484.5	-143087	-7605.79	-1855.65	334.808	0
503	7	-31.3752	180.736	-777.827	-51037.1	-64288.3	-11967.3	217.349	675.615	0	6.22248	-161.628	-736.239	-8286.32	-30570.3	15533.2	258.478	211.255	0	10.6381	5.86164	-80.1769	2644.2	2401.77	-412.68	-281.044	167.02	0	9.39988	8.76042	-151.146	-20549.8	-143102	-7645.78	-1860.78	335.96	0
503	8	-31.2367	180.546	-777.48	-51012.4	-64311.7	-11889	217.282	675.612	0	6.46542	-161.331	-736.012	-8450.13	-30344.2	15338.8	258.772	211.481	0	10.6486	5.82397	-80.2164	2653.59	2392.72	-414.766	-281.172	166.92	0	9.3866	8.82498	-150.411	-20627.7	-143099	-7679.06	-1865.39	337.142	0
503	9	-31.1143	180.328	-777.098	-50992.7	-64333.5	-11814.2	217.213	675.619	0	6.67477	-161.087	-735.736	-8609.09	-30127.9	15146	259.051	211.701	0	10.6773	5.76994	-80.2372	2667.84	2383.17	-414.642	-281.298	166.751	0	9.37087	8.87945	-149.829	-20716.4	-143077	-7705.39	-1868.94	338.268	0
504	0	-30.9939	180.092	-776.773	-50979.6	-64351.8	-11744.2	217.155	675.63	0	6.86266	-160.89	-735.46	-8763.27	-29922	14956.5	259.315	211.915	0	10.7234	5.70618	-80.2389	2686.96	2374.97	-413.055	-281.401	166.513	0	9.33939	8.89723	-149.381	-20813.4	-143044	-7725.87	-1871.58	339.33	0	-1.6031	33.1541	-1743.32	-745393	59646.3	2850.1	33.6095	428.088	0
504	1	-30.8501	179.855	-776.616	-50973.6	-64367.9	-11679.6	217.117	675.635	0	7.04699	-160.728	-735.244	-8912.29	-29725.7	14770.5	259.57	212.122	0	10.7813	5.64175	-80.2341	2708.52	2368.92	-410.327	-281.475	166.242	0	9.29787	8.86293	-148.949	-20913.7	-143002	-7744.16	-1874.07	340.408	0
504	2	-30.6593	179.626	-776.7	-50974.5	-64386.1	-11620.2	217.103	675.63	0	7.2429	-160.583	-735.124	-9056.13	-29536.9	14586.4	259.821	212.319	0	10.843	5.58452	-80.2512	2727.58	2365.99	-406.169	-281.518	166.012	0	9.2782	8.78796	-148.432	-21008.2	-142950	-7765.96	-1877.06	341.534	0
504	3	-30.4118	179.406	-777.026	-50982.4	-64412.5	-11565.7	217.104	675.612	0	7.45749	-160.447	-735.105	-9194.74	-29353.4	14402.1	260.069	212.508	0	10.9008	5.53741	-80.3181	2739.91	2367.25	-400.255	-281.527	165.887	0	9.32566	8.70045	-147.848	-21082.1	-142896	-7796.17	-1880.51	342.594	0
504	4	-30.1117	179.188	-777.55	-50998.6	-64453.4	-11516.1	217.107	675.589	0	7.69128	-160.314	-735.168	-9327.6	-29174	14216	260.317	212.688	0	10.9474	5.49844	-80.4465	2744.71	2372.98	-392.832	-281.502	165.882	0	9.46438	8.62494	-147.316	-21119.1	-142858	-7837.02	-1883.74	343.359	0
504	5	-29.7709	178.964	-778.209	-51025.2	-64512.3	-11471.8	217.102	675.568	0	7.94015	-160.184	-735.299	-9453.75	-28998.7	14027.8	260.562	212.857	0	10.9787	5.46487	-80.6285	2744.42	2383.08	-384.691	-281.444	165.962	0	9.67198	8.5797	-146.932	-21107.5	-142851	-7887.03	-1886.22	343.655	0
504	6	-29.4032	178.731	-778.948	-51064.8	-64589.4	-11433.2	217.081	675.556	0	8.19546	-160.06	-735.476	-9572.34	-28826.7	13837.9	260.805	213.015	0	10.9948	5.43662	-80.8282	2742.34	2396.97	-376.705	-281.345	166.072	0	9.8808	8.5834	-146.693	-21044.9	-142870	-7940.78	-1887.94	343.463	0
504	7	-29.022	178.482	-779.714	-51119.8	-64683.9	-11400.9	217.042	675.562	0	8.44641	-159.948	-735.668	-9683.5	-28654.8	13647.5	261.049	213.163	0	10.9986	5.41623	-80.9964	2740.21	2411.69	-369.789	-281.225	166.169	0	10.0026	8.64955	-146.602	-20940.7	-142898	-7990.22	-1888.73	342.841	0
504	8	-28.639	178.213	-780.468	-51192.1	-64796	-11374.6	216.978	675.592	0	8.68644	-159.857	-735.841	-9788.86	-28478.2	13457.7	261.298	213.303	0	10.991	5.4065	-81.1149	2737.52	2422.47	-364.935	-281.135	166.251	0	9.97846	8.7765	-146.745	-20812.4	-142908	-8027.41	-1887.85	341.827	0
504	9	-28.2621	177.925	-781.19	-51282.7	-64928.2	-11353.8	216.886	675.647	0	8.92037	-159.794	-735.968	-9890.99	-28292.3	13269	261.558	213.439	0	10.9691	5.40786	-81.2094	2732.54	2425.86	-362.36	-281.128	166.352	0	9.81892	8.95302	-147.203	-20678.1	-142890	-8048.12	-1884.7	340.474	0
505	0	-27.8918	177.631	-781.904	-51391.1	-65083.4	-11337.2	216.763	675.726	0	9.16565	-159.761	-736.053	-9992.01	-28095.3	13081.6	261.83	213.575	0	10.9289	5.41827	-81.3158	2724.19	2422	-360.869	-281.215	166.499	0	9.58705	9.17173	-147.959	-20551.9	-142854	-8052.47	-1879.5	338.903	0	4.20727	31.8352	-1755.7	-753220	59649.1	-2942	33.5468	429.471	0
505	1	-27.5211	177.351	-782.671	-51516.4	-65263.7	-11324.1	216.614	675.821	0	9.44398	-159.758	-736.117	-10092.9	-27889.6	12896	262.113	213.711	0	10.8688	5.43573	-81.4497	2713.56	2414.53	-358.857	-281.356	166.684	0	9.35164	9.43066	-148.919	-20448	-142830	-8041.19	-1873.11	337.31	0
505	2	-27.1438	177.107	-783.549	-51657.8	-65469.7	-11314.3	216.445	675.928	0	9.76791	-159.786	-736.185	-10194.5	-27680.2	12712.8	262.4	213.848	0	10.7921	5.4592	-81.6005	2703.65	2407.95	-355.76	-281.491	166.867	0	9.15978	9.71988	-149.978	-20382.6	-142851	-8015.38	-1866.48	335.904	0
505	3	-26.7613	176.912	-784.56	-51814.7	-65702.1	-11307.7	216.256	676.043	0	10.1339	-159.85	-736.267	-10298.3	-27471.6	12532.4	262.688	213.987	0	10.707	5.48726	-81.7434	2697.52	2404.26	-352.13	-281.588	167	0	9.03638	10.0055	-151.05	-20367.9	-142934	-7980.13	-1860.26	334.842	0
505	4	-26.3843	176.769	-785.677	-51985.6	-65963.1	-11304.7	216.043	676.167	0	10.5282	-159.953	-736.368	-10405.9	-27265.9	12353.7	262.973	214.131	0	10.6264	5.517	-81.858	2695.74	2402.76	-348.648	-281.647	167.068	0	8.9874	10.2284	-152.045	-20402.9	-143071	-7944.34	-1854.98	334.19	0
505	5	-26.0333	176.677	-786.841	-52169.2	-66255.8	-11305	215.795	676.302	0	10.9353	-160.102	-736.482	-10517.9	-27064.6	12174.7	263.252	214.281	0	10.565	5.54337	-81.9374	2695.95	2402.51	-345.374	-281.679	167.097	0	8.99633	10.3265	-152.846	-20471.6	-143238	-7917.69	-1851.14	333.937	0
505	6	-25.7367	176.631	-787.966	-52365.5	-66581.7	-11308.3	215.502	676.457	0	11.3373	-160.305	-736.586	-10632.7	-26869.5	11992.8	263.522	214.435	0	10.5344	5.56048	-81.9846	2695.6	2403.86	-342.045	-281.679	167.121	0	9.0308	10.2713	-153.342	-20552.4	-143394	-7908.7	-1849.13	334.03	0
505	7	-25.5228	176.622	-788.968	-52576.3	-66939.6	-11314.5	215.156	676.639	0	11.7081	-160.568	-736.649	-10746.9	-26681.8	11806.6	263.779	214.589	0	10.5413	5.5662	-82.0065	2693.77	2408.57	-339.081	-281.63	167.152	0	9.0595	10.0844	-153.487	-20629.4	-143495	-7921.26	-1848.9	334.404	0
505	8	-25.4098	176.644	-789.79	-52803.3	-67325.4	-11324.1	214.755	676.857	0	12.0207	-160.893	-736.66	-10857.3	-26501.8	11616.2	264.024	214.739	0	10.5852	5.5647	-82.0114	2689.82	2418.3	-337.566	-281.513	167.202	0	9.05881	9.81975	-153.323	-20694.5	-143515	-7951.24	-1850.03	334.973	0
505	9	-25.3989	176.699	-790.439	-53048	-67735.3	-11337.9	214.307	677.112	0	12.2694	-161.269	-736.641	-10961.7	-26330.2	11423.3	264.256	214.881	0	10.66	5.56233	-81.9989	2682.28	2433.24	-337.807	-281.326	167.289	0	9.01648	9.54173	-152.923	-20741.6	-143451	-7988.88	-1852.06	335.635	0
506	0	-25.4735	176.8	-790.985	-53310.9	-68167.7	-11356.3	213.819	677.398	0	12.4795	-161.675	-736.664	-11058.8	-26169.6	11229.5	264.475	215.012	0	10.7582	5.56251	-81.9407	2670.17	2452.21	-338.75	-281.073	167.413	0	8.94443	9.31668	-152.362	-20765.1	-143325	-8024.81	-1854.69	336.288	0	7.29066	30.4474	-1767.32	-762498	60220.1	-5964.12	33.733	431.859	0
506	1	-25.607	176.968	-791.54	-53591.5	-68623.6	-11379.5	213.304	677.705	0	12.6922	-162.084	-736.825	-11147.7	-26023.4	11036.1	264.682	215.129	0	10.8708	5.56553	-81.7944	2654.34	2473.55	-339.12	-280.759	167.549	0	8.87975	9.19442	-151.736	-20763.1	-143174	-8053.17	-1857.57	336.837	0
506	2	-25.7781	177.225	-792.197	-53888.5	-69105.6	-11407.7	212.767	678.024	0	12.9439	-162.476	-737.201	-11228.1	-25893.6	10844	264.876	215.231	0	10.9838	5.57083	-81.5518	2637.02	2496.19	-338.358	-280.391	167.665	0	8.86157	9.17651	-151.16	-20738.6	-143038	-8070.97	-1860.27	337.196	0
506	3	-25.9804	177.585	-792.992	-54201.1	-69614.8	-11441.7	212.212	678.35	0	13.255	-162.845	-737.826	-11300	-25779.2	10654.2	265.061	215.315	0	11.0794	5.57682	-81.2527	2620.57	2519.15	-336.701	-279.996	167.748	0	8.90281	9.21043	-150.732	-20699.2	-142953	-8076	-1862.39	337.324	0
506	4	-26.2212	178.051	-793.906	-54529.5	-70150	-11482.5	211.639	678.685	0	13.6302	-163.194	-738.681	-11362.9	-25676.8	10467.8	265.24	215.383	0	11.1418	5.58033	-80.9486	2606.61	2539.84	-335.123	-279.624	167.799	0	8.97912	9.23058	-150.512	-20661.2	-142943	-8065.16	-1863.71	337.273	0
506	5	-26.5136	178.612	-794.886	-54873.9	-70708	-11530.6	211.046	679.034	0	14.0629	-163.535	-739.716	-11415.6	-25583.1	10286	265.415	215.432	0	11.1643	5.57955	-80.6745	2595.96	2554.94	-334.641	-279.33	167.822	0	9.04626	9.20894	-150.507	-20645.8	-143007	-8035.61	-1864.17	337.175	0
506	6	-26.8704	179.252	-795.858	-55233.3	-71286.2	-11586	210.429	679.401	0	14.54	-163.882	-740.874	-11457.9	-25496.3	10110.1	265.586	215.465	0	11.1503	5.57618	-80.4543	2588.54	2563.32	-335.352	-279.139	167.826	0	9.06987	9.16686	-150.691	-20668.3	-143127	-7988.46	-1863.81	337.157	0
506	7	-27.3018	179.955	-796.749	-55606.6	-71884.7	-11648.3	209.778	679.792	0	15.045	-164.254	-742.1	-11490.6	-25415.3	9941.33	265.752	215.484	0	11.1087	5.57216	-80.3088	2583.23	2566.21	-336.795	-279.046	167.834	0	9.03877	9.1456	-151.021	-20727.8	-143273	-7930.42	-1862.7	337.252	0
506	8	-27.8136	180.707	-797.502	-55994.4	-72503.9	-11716.3	209.086	680.212	0	15.5642	-164.667	-743.351	-11514.5	-25340.2	9779.74	265.911	215.49	0	11.0483	5.56684	-80.2466	2579.19	2564.75	-338.912	-279.039	167.859	0	8.96237	9.17262	-151.428	-20808.8	-143413	-7870.88	-1861.07	337.417	0
506	9	-28.4027	181.505	-798.106	-56398.4	-73143	-11788.5	208.354	680.665	0	16.0899	-165.126	-744.606	-11530.4	-25273.2	9624.24	266.058	215.485	0	10.9761	5.55947	-80.2519	2577.64	2558.46	-342.104	-279.12	167.881	0	8.86	9.24761	-151.788	-20889.7	-143520	-7819.3	-1859.53	337.624	0
507	0	-29.0541	182.352	-798.609	-56820.2	-73799.2	-11862.8	207.59	681.149	0	16.6213	-165.632	-745.881	-11538.8	-25220.2	9473.82	266.187	215.47	0	10.8971	5.55207	-80.2925	2581.26	2544.97	-346.854	-279.304	167.852	0	8.74652	9.34811	-152	-20952.7	-143577	-7784.6	-1858.59	337.847	0	6.454	33.507	-1787.16	-773671	58788.3	-4579.53	32.5362	433.399	0
507	1	-29.7437	183.262	-799.1	-57259.8	-74471	-11938.2	206.806	681.655	0	17.1596	-166.179	-747.208	-11538.7	-25189.3	9328.96	266.289	215.442	0	10.8174	5.54797	-80.3463	2591.93	2520.34	-353.368	-279.632	167.741	0	8.63373	9.45099	-152.065	-20987.2	-143581	-7772.09	-1858.21	338.015	0
507	2	-30.4471	184.243	-799.659	-57715.5	-75158.6	-12015.9	206.012	682.175	0	17.7014	-166.766	-748.614	-11528.2	-25187.2	9191.78	266.355	215.399	0	10.7454	5.54938	-80.4127	2609.6	2481.81	-361.047	-280.137	167.547	0	8.54226	9.55051	-152.07	-20988.8	-143536	-7779.98	-1857.88	338.021	0
507	3	-31.1474	185.291	-800.314	-58183.8	-75863.7	-12098	205.208	682.701	0	18.2373	-167.4	-750.095	-11505.2	-25216.6	9064.57	266.382	215.338	0	10.6918	5.55846	-80.4962	2632.71	2431.1	-368.339	-280.799	167.294	0	8.50255	9.65148	-152.127	-20958.6	-143457	-7801.34	-1857.01	337.77	0
507	4	-31.8367	186.397	-801.048	-58661.4	-76588.7	-12186.7	204.389	683.231	0	18.754	-168.085	-751.63	-11467.1	-25277.1	8948.78	266.37	215.256	0	10.6656	5.57775	-80.5854	2659.17	2374.1	-373.541	-281.539	167.002	0	8.54288	9.74948	-152.333	-20902.7	-143367	-7828.41	-1855.14	337.217	0
507	5	-32.5147	187.541	-801.824	-59147.1	-77335.6	-12282.9	203.55	683.766	0	19.235	-168.831	-753.186	-11411.3	-25368	8845.6	266.319	215.151	0	10.6705	5.60596	-80.6596	2686.56	2317.92	-375.922	-282.263	166.693	0	8.67091	9.82565	-152.719	-20835.6	-143289	-7854.04	-1852.25	336.431	0
507	6	-33.1864	188.709	-802.6	-59641.5	-78103.1	-12386.9	202.687	684.31	0	19.6593	-169.653	-754.738	-11335.5	-25490.5	8756.81	266.226	215.019	0	10.7024	5.6356	-80.7067	2711.57	2269.16	-375.964	-282.884	166.402	0	8.86545	9.86221	-153.22	-20779.2	-143240	-7871.65	-1848.86	335.616	0
507	7	-33.857	189.887	-803.339	-60144.6	-78886.6	-12498.6	201.802	684.868	0	20.0018	-170.564	-756.281	-11238.1	-25648.4	8684.71	266.086	214.86	0	10.7522	5.65636	-80.7221	2730.95	2233.35	-374.778	-283.333	166.168	0	9.087	9.85513	-153.718	-20754.8	-143227	-7876.55	-1845.75	335.018	0
507	8	-34.5271	191.072	-804.022	-60654.1	-79681.5	-12617.5	200.896	685.438	0	20.2386	-171.568	-757.828	-11118	-25846.1	8631	265.895	214.671	0	10.81	5.6602	-80.691	2743.54	2214.59	-373.688	-283.555	165.999	0	9.29107	9.80948	-154.113	-20771.5	-143252	-7866.82	-1843.52	334.781	0
507	9	-35.1884	192.267	-804.667	-61167.9	-80486.2	-12744	199.976	686.016	0	20.3529	-172.66	-759.408	-10975.3	-26087.2	8596.09	265.648	214.452	0	10.8654	5.64482	-80.5878	2750.27	2215.46	-373.944	-283.509	165.872	0	9.43682	9.73425	-154.388	-20819.8	-143310	-7843.65	-1842.25	334.854	0
508	0	-35.8236	193.48	-805.328	-61685.2	-81302.2	-12879.1	199.045	686.596	0	20.3391	-173.827	-761.053	-10809.9	-26373.3	8579.51	265.346	214.204	0	10.9083	5.61425	-80.3986	2753.17	2236.53	-376.197	-283.182	165.756	0	9.49339	9.64308	-154.608	-20874.7	-143389	-7813.07	-1841.44	335.017	0	-0.0846043	34.9489	-1811.91	-785330	55440.9	-1943.23	30.071	433.951	0
508	1	-36.4121	194.727	-806.067	-62206.3	-82132.4	-13023.7	198.107	687.173	0	20.2023	-175.051	-762.794	-10620.6	-26704.5	8579.89	264.991	213.923	0	10.9333	5.57571	-80.1409	2754.52	2275.19	-380.121	-282.61	165.629	0	9.444	9.55118	-154.827	-20907.8	-143469	-7784.61	-1840.64	335.04	0
508	2	-36.9424	196.018	-806.931	-62731.7	-82979.1	-13177.8	197.167	687.741	0	19.951	-176.315	-764.633	-10405.5	-27079.8	8595.33	264.585	213.609	0	10.9414	5.53493	-79.857	2755.79	2324.23	-384.721	-281.895	165.491	0	9.29369	9.47299	-154.992	-20901.6	-143531	-7766.41	-1840.05	334.856	0
508	3	-37.4208	197.358	-807.929	-63262.5	-83842	-13341.1	196.226	688.302	0	19.5878	-177.612	-766.532	-10163.1	-27498.2	8624.58	264.126	213.259	0	10.9365	5.49373	-79.5826	2756.7	2372.31	-388.881	-281.191	165.361	0	9.0757	9.42369	-154.99	-20856.9	-143564	-7762.18	-1840.28	334.57	0
508	4	-37.8693	198.739	-809.039	-63800.4	-84718.6	-13513.1	195.285	688.859	0	19.1081	-178.937	-768.432	-9892.4	-27959.7	8667.59	263.615	212.873	0	10.9221	5.45223	-79.3272	2755.56	2408.83	-391.23	-280.634	165.263	0	8.84259	9.41407	-154.798	-20789.4	-143573	-7771.46	-1841.49	334.301	0
508	5	-38.3196	200.149	-810.206	-64345.6	-85605.9	-13693.1	194.341	689.419	0	18.5024	-180.285	-770.276	-9593.9	-28463.5	8724.84	263.048	212.455	0	10.9053	5.41435	-79.0944	2751.03	2429.18	-389.736	-280.288	165.218	0	8.64648	9.44369	-154.53	-20719.9	-143569	-7791.04	-1843.07	334.083	0
508	6	-38.8051	201.567	-811.354	-64897.4	-86500.8	-13880.3	193.387	689.986	0	17.7582	-181.65	-772.019	-9268.79	-29009.7	8796.47	262.424	212.006	0	10.896	5.39064	-78.9081	2742.71	2434.44	-382.333	-280.148	165.242	0	8.52248	9.50581	-154.344	-20668.7	-143561	-7817.18	-1844.14	333.913	0
508	7	-39.3549	202.977	-812.413	-65454.9	-87399.9	-14073.7	192.419	690.568	0	16.8634	-183.033	-773.627	-8918.42	-29599.4	8881.89	261.74	211.528	0	10.9007	5.39297	-78.8157	2730.38	2428.11	-368.471	-280.193	165.357	0	8.48397	9.5987	-154.36	-20649.7	-143553	-7847.02	-1843.99	333.777	0
508	8	-39.9901	204.363	-813.351	-66018.6	-88298.1	-14272.5	191.439	691.169	0	15.8116	-184.433	-775.08	-8544.46	-30231.9	8979.75	260.995	211.024	0	10.9188	5.425	-78.8658	2714.46	2413.82	-350.12	-280.393	165.581	0	8.5229	9.72457	-154.626	-20664.7	-143545	-7877.87	-1842.34	333.644	0
508	9	-40.7203	205.717	-814.192	-66588.9	-89190	-14476.2	190.456	691.785	0	14.6069	-185.847	-776.378	-8148.98	-30903.8	9088.02	260.195	210.496	0	10.9441	5.47751	-79.0807	2696.85	2394.08	-330.954	-280.726	165.898	0	8.61122	9.87445	-155.085	-20705.3	-143535	-7906.62	-1839.52	333.509	0
509	0	-41.5399	207.037	-815.014	-67164.9	-90073	-14684	189.483	692.41	0	13.2659	-187.265	-777.548	-7734.5	-31608.7	9204.67	259.348	209.947	0	10.9649	5.52964	-79.4423	2680.67	2370.28	-314.319	-281.164	166.256	0	8.71962	10.0235	-155.585	-20761.4	-143519	-7930.3	-1836.45	333.44	0	-19.8888	34.6279	-1837.76	-796642	46032.9	3728.46	24.0129	433.987	0
509	1	-42.428	208.329	-815.914	-67743.1	-90949.8	-14894.7	188.53	693.027	0	11.8151	-188.668	-778.63	-7304.1	-32339.8	9329	258.466	209.381	0	10.9649	5.5572	-79.8944	2669.14	2344.12	-302.002	-281.66	166.592	0	8.83916	10.1448	-155.947	-20825.2	-143493	-7947.26	-1834.14	333.54	0
509	2	-43.3553	209.597	-816.967	-68319.2	-91826.9	-15107.4	187.6	693.625	0	10.2818	-190.04	-779.664	-6860.82	-33092.9	9462.16	257.555	208.8	0	10.9271	5.54962	-80.3536	2663.94	2318.65	-294.406	-282.144	166.847	0	8.97192	10.2258	-156.031	-20886.7	-143447	-7958.09	-1833.35	333.862	0
509	3	-44.294	210.84	-818.207	-68889.9	-92710.1	-15321.2	186.691	694.196	0	8.68687	-191.371	-780.673	-6406.19	-33867.4	9605.88	256.618	208.206	0	10.8435	5.5191	-80.7263	2664.75	2296.26	-291.19	-282.555	166.99	0	9.10991	10.2713	-155.788	-20930	-143373	-7965.72	-1834.31	334.349	0
509	4	-45.2223	212.048	-819.63	-69454.7	-93601.9	-15535	185.8	694.739	0	7.04042	-192.659	-781.676	-5939.98	-34666.1	9760.67	255.652	207.599	0	10.7208	5.48861	-80.9254	2670.46	2277.11	-291.726	-282.862	167.001	0	9.23404	10.2906	-155.298	-20938.1	-143269	-7973.98	-1836.54	334.825	0
509	5	-46.1273	213.207	-821.199	-70015.7	-94499.6	-15748	184.925	695.26	0	5.34354	-193.907	-782.684	-5461.61	-35491.9	9925.49	254.654	206.978	0	10.5796	5.47645	-80.8925	2679.91	2261.2	-295.213	-283.047	166.871	0	9.32434	10.2845	-154.76	-20902.7	-143141	-7984.16	-1838.92	335.065	0
509	6	-47.0066	214.302	-822.854	-70576	-95397.4	-15959.5	184.065	695.77	0	3.59204	-195.119	-783.701	-4971.75	-36344.7	10098.4	253.624	206.344	0	10.4471	5.49388	-80.6226	2691.75	2250.81	-300.839	-283.082	166.613	0	9.36269	10.252	-154.394	-20827.2	-142993	-7992.32	-1840.16	334.896	0
509	7	-47.8669	215.315	-824.525	-71138.7	-96288.6	-16168.4	183.219	696.278	0	1.78078	-196.302	-784.713	-4472.96	-37222	10277.2	252.566	205.7	0	10.3496	5.54545	-80.169	2705.11	2249.54	-308.439	-282.94	166.257	0	9.33106	10.1965	-154.321	-20724.1	-142831	-7991.31	-1839.55	334.292	0
509	8	-48.7198	216.234	-826.165	-71704.7	-97169.1	-16373.7	182.385	696.792	0	-0.089636	-197.456	-785.695	-3969.29	-38119.5	10459.7	251.483	205.052	0	10.3049	5.62369	-79.6224	2720.16	2259.58	-319.01	-282.621	165.837	0	9.22036	10.1153	-154.51	-20609.3	-142670	-7975.75	-1837.37	333.384	0
509	9	-49.5723	217.055	-827.769	-72272.4	-98037.7	-16573.8	181.564	697.31	0	-2.0059	-198.578	-786.643	-3464.59	-39031.5	10643.9	250.382	204.404	0	10.319	5.70885	-79.0885	2737.59	2280.96	-334.159	-282.159	165.386	0	9.04324	9.9902	-154.846	-20498	-142535	-7945.87	-1834.49	332.377	0
510	0	-50.4207	217.787	-829.383	-72838.5	-98896.4	-16767.6	180.759	697.823	0	-3.9413	-199.664	-787.601	-2960.37	-39952.5	10828.4	249.273	203.759	0	10.3905	5.77684	-78.674	2757.72	2313.32	-354.873	-281.596	164.948	0	8.8306	9.80062	-155.231	-20405.6	-142455	-7907.12	-1831.7	331.453	0	-46.502	30.928	-1868.69	-810554	38772.8	11917.5	19.0513	434.171	0
510	1	-51.2518	218.453	-831.086	-73399.5	-99746.6	-16953.4	179.98	698.318	0	-5.86483	-200.707	-788.651	-2455.02	-40878.9	11012.2	248.166	203.113	0	10.5143	5.80712	-78.4741	2779.54	2356.88	-380.613	-280.966	164.58	0	8.61747	9.54316	-155.606	-20346.1	-142452	-7864.88	-1829.47	330.754	0
510	2	-52.0525	219.08	-832.951	-73952.8	-100588	-17130.1	179.238	698.784	0	-7.75407	-201.717	-789.866	-1945.26	-41809.1	11195	247.068	202.463	0	10.6791	5.79074	-78.5531	2800.46	2410.3	-409.159	-280.316	164.349	0	8.43439	9.24146	-155.915	-20328.5	-142530	-7820.98	-1828.15	330.382	0
510	3	-52.816	219.691	-835.014	-74497	-101422	-17296.8	178.539	699.217	0	-9.60053	-202.715	-791.279	-1428.15	-42743.4	11378.1	245.982	201.805	0	10.862	5.73714	-78.9189	2816.87	2469.02	-437.437	-279.714	164.307	0	8.30364	8.94331	-156.12	-20349.9	-142677	-7777.73	-1827.9	330.348	0
510	4	-53.5435	220.3	-837.262	-75031.7	-102247	-17454.2	177.879	699.616	0	-11.4077	-203.729	-792.882	-902.015	-43682.6	11562.8	244.907	201.138	0	11.0365	5.66834	-79.5211	2825.64	2526.1	-463.027	-279.234	164.467	0	8.23806	8.70159	-156.237	-20398.1	-142870	-7743.13	-1828.44	330.558	0
510	5	-54.2442	220.91	-839.647	-75558.1	-103066	-17603.4	177.251	699.988	0	-13.1902	-204.785	-794.637	-366.549	-44628	11749.5	243.839	200.461	0	11.1859	5.60218	-80.2779	2825.88	2573.51	-484.887	-278.942	164.799	0	8.24074	8.55117	-156.316	-20460.7	-143078	-7728.41	-1829.31	330.893	0
510	6	-54.9331	221.514	-842.101	-76078.7	-103877	-17745.4	176.645	700.344	0	-14.9719	-205.901	-796.484	177.783	-45580.9	11937.4	242.772	199.777	0	11.2993	5.54563	-81.0883	2818.97	2602.56	-502.907	-278.905	165.236	0	8.3031	8.50429	-156.358	-20531.1	-143275	-7740.85	-1830.33	331.308	0
510	7	-55.6227	222.106	-844.562	-76596.2	-104680	-17880.3	176.055	700.693	0	-16.7774	-207.086	-798.35	730.539	-46542.1	12124.5	241.702	199.085	0	11.3581	5.50525	-81.8325	2806.54	2605.43	-517.648	-279.161	165.704	0	8.40812	8.558	-156.275	-20604.4	-143445	-7779.68	-1831.9	331.848	0
510	8	-56.3121	222.686	-847.02	-77112.6	-105471	-18007.9	175.48	701.04	0	-18.6236	-208.339	-800.185	1291.72	-47512.4	12308.8	240.623	198.386	0	11.3449	5.49107	-82.3892	2789.61	2579.45	-530.277	-279.692	166.141	0	8.54256	8.69379	-155.958	-20676.5	-143580	-7836.33	-1834.64	332.578	0
510	9	-56.9827	223.265	-849.526	-77628.6	-106247	-18127.9	174.933	701.379	0	-20.5151	-209.653	-801.993	1861.56	-48492.2	12489.1	239.535	197.679	0	11.2594	5.50459	-82.6631	2769.98	2529.54	-542.105	-280.399	166.491	0	8.70385	8.87627	-155.367	-20741	-143679	-7897.51	-1838.77	333.497	0
511	0	-57.6021	223.866	-852.172	-78142.8	-107009	-18239.7	174.428	701.698	0	-22.4385	-211.016	-803.825	2440.39	-49481.9	12666.4	238.442	196.964	0	11.112	5.53335	-82.612	2751.42	2466.73	-554.049	-281.141	166.695	0	8.88717	9.06236	-154.552	-20786.6	-143743	-7948.28	-1844.06	334.496	0	-70.2651	23.2541	-1915.21	-830850	36435.8	17321.8	16.7726	434.029	0
511	1	-58.1363	224.507	-855.041	-78652.6	-107758	-18342.6	173.973	701.987	0	-24.3674	-212.418	-805.74	3028.75	-50481.9	12843.2	237.347	196.241	0	10.918	5.55868	-82.2677	2738.37	2405.33	-566.444	-281.762	166.714	0	9.07311	9.21681	-153.616	-20803.6	-143782	-7974.42	-1849.98	335.427	0
511	2	-58.563	225.191	-858.158	-79156.1	-108496	-18435.9	173.571	702.24	0	-26.2756	-213.859	-807.759	3627.07	-51491.6	13023.4	236.254	195.51	0	10.7064	5.56566	-81.7247	2734.09	2358.81	-579.21	-282.137	166.545	0	9.2435	9.3216	-152.672	-20792.2	-143801	-7968.24	-1855.9	336.189	0
511	3	-58.8803	225.901	-861.481	-79651.9	-109222	-18519.4	173.216	702.459	0	-28.1456	-215.359	-809.855	4235.24	-52509.6	13211.3	235.162	194.77	0	10.5129	5.55204	-81.0965	2739.17	2334.04	-591.203	-282.219	166.223	0	9.39621	9.36494	-151.813	-20758.3	-143806	-7934.68	-1861.26	336.737	0
511	4	-59.1048	226.606	-864.934	-80140	-109932	-18593	172.902	702.655	0	-29.9724	-216.948	-811.991	4852.79	-53533.8	13410.7	234.071	194.024	0	10.3675	5.52969	-80.4805	2750.58	2328.14	-599.609	-282.072	165.823	0	9.53179	9.32546	-151.079	-20710.6	-143792	-7888.26	-1865.77	337.085	0
511	5	-59.2662	227.27	-868.415	-80620.6	-110619	-18657.1	172.619	702.837	0	-31.7673	-218.656	-814.133	5479.27	-54561.6	13623.7	232.982	193.27	0	10.2884	5.51481	-79.9497	2762.57	2331.12	-601.306	-281.843	165.446	0	9.63985	9.18432	-150.472	-20665.3	-143752	-7843.3	-1869.34	337.336	0
511	6	-59.4028	227.863	-871.808	-81093.2	-111280	-18712.3	172.357	703.017	0	-33.556	-220.499	-816.251	6114.09	-55589.6	13850.7	231.896	192.51	0	10.2718	5.51748	-79.5514	2769.14	2333.45	-594.978	-281.667	165.191	0	9.70005	8.95362	-149.988	-20642.5	-143682	-7807.63	-1871.96	337.628	0
511	7	-59.5547	228.361	-874.991	-81556.1	-111914	-18758.7	172.097	703.208	0	-35.365	-222.479	-818.318	6756.8	-56615.7	14090.5	230.815	191.743	0	10.2928	5.53858	-79.2991	2766.25	2332.73	-581.795	-281.583	165.116	0	9.69112	8.68092	-149.635	-20652.3	-143592	-7781.58	-1873.61	338.017	0
511	8	-59.7562	228.755	-877.87	-82007.2	-112520	-18795.6	171.826	703.416	0	-37.2062	-224.586	-820.323	7407.43	-57639.9	14342.1	229.735	190.97	0	10.3244	5.57216	-79.179	2753.15	2332.88	-564.114	-281.537	165.229	0	9.60669	8.42255	-149.427	-20688.3	-143499	-7760.01	-1874.32	338.451	0
511	9	-60.026	229.049	-880.408	-82444.6	-113102	-18822.3	171.535	703.644	0	-39.0705	-226.793	-822.276	8065.66	-58663	14604.7	228.658	190.191	0	10.3538	5.61109	-79.1746	2732.67	2338.88	-543.941	-281.459	165.486	0	9.47571	8.21577	-149.365	-20737.9	-143412	-7736.39	-1874.14	338.84	0
512	0	-60.3621	229.265	-882.64	-82866.7	-113663	-18838.6	171.224	703.885	0	-40.9284	-229.059	-824.213	8730.25	-59685.7	14878.1	227.585	189.408	0	10.3824	5.6521	-79.2855	2709.88	2353.92	-522.3	-281.311	165.821	0	9.36733	8.07059	-149.434	-20792.2	-143331	-7706.58	-1873.16	339.14	0	-89.6108	5.4459	-1955.42	-847436	38693.1	20648.4	17.0896	433.165	0
512	1	-60.7457	229.43	-884.651	-83271.6	-114209	-18845.2	170.899	704.129	0	-42.7369	-231.335	-826.187	9399.69	-60707.1	15163.2	226.521	188.623	0	10.4176	5.69627	-79.5259	2690.38	2378.59	-499.478	-281.09	166.17	0	9.35713	7.97741	-149.602	-20849.1	-143255	-7671.48	-1871.58	339.364	0
512	2	-61.1551	229.574	-886.52	-83657.5	-114745	-18842.7	170.567	704.366	0	-44.4539	-233.577	-828.24	10072.6	-61724.7	15460.1	225.475	187.839	0	10.4678	5.74731	-79.9049	2679.37	2410.02	-476.443	-280.839	166.468	0	9.47745	7.92561	-149.845	-20909.6	-143188	-7637.85	-1869.58	339.541	0
512	3	-61.5759	229.712	-888.293	-84023.4	-115271	-18832	170.234	704.59	0	-46.0486	-235.756	-830.381	10747.7	-62735.1	15768.7	224.45	187.057	0	10.5379	5.80709	-80.4027	2680.27	2442.06	-455.499	-280.627	166.664	0	9.69729	7.92155	-150.178	-20974.6	-143133	-7615.32	-1867.09	339.665	0
512	4	-62.0023	229.845	-889.993	-84369.7	-115787	-18813.8	169.901	704.798	0	-47.5032	-237.857	-832.592	11423.4	-63734.9	16087.5	223.45	186.28	0	10.6233	5.86855	-80.964	2693.44	2467.15	-438.827	-280.528	166.733	0	9.947	7.98545	-150.617	-21039.5	-143086	-7610.68	-1864	339.689	0
512	5	-62.4344	229.963	-891.623	-84697.7	-116291	-18788.8	169.574	704.993	0	-48.8136	-239.873	-834.844	12098.7	-64721.8	16414.7	222.474	185.508	0	10.7096	5.91712	-81.5125	2716.19	2479.37	-427.187	-280.583	166.678	0	10.1596	8.12542	-151.131	-21094	-143039	-7623.77	-1860.46	339.575	0
512	6	-62.879	230.056	-893.161	-85009.8	-116779	-18758	169.252	705.179	0	-49.9868	-241.799	-837.098	12772.2	-65693.8	16748.1	221.522	184.742	0	10.7811	5.94261	-81.975	2743.8	2477.19	-420.4	-280.781	166.529	0	10.2914	8.31498	-151.684	-21130.9	-142983	-7647.16	-1856.64	339.309	0
512	7	-63.3502	230.106	-894.564	-85308.6	-117248	-18721.7	168.933	705.363	0	-51.0361	-243.633	-839.305	13441.3	-66648.9	17085.4	220.59	183.985	0	10.8256	5.94477	-82.2906	2770.91	2463.45	-418.407	-281.064	166.328	0	10.3203	8.50013	-152.302	-21148.7	-142917	-7669.51	-1852.38	338.86	0
512	8	-63.8639	230.102	-895.791	-85596.1	-117698	-18679.7	168.61	705.554	0	-51.9778	-245.367	-841.421	14102.5	-67585.3	17424.2	219.677	183.24	0	10.8327	5.92714	-82.41	2793.25	2442.73	-421.048	-281.359	166.106	0	10.2352	8.62867	-153.031	-21143	-142855	-7681.14	-1847.5	338.161	0
512	9	-64.4291	230.034	-896.825	-85872.5	-118130	-18630.6	168.28	705.752	0	-52.8275	-246.989	-843.422	14752.9	-68502.6	17762.6	218.78	182.508	0	10.7984	5.89254	-82.3042	2808.02	2419.22	-427.701	-281.606	165.882	0	10.0316	8.67279	-153.853	-21106.1	-142815	-7677.43	-1842.26	337.183	0
513	0	-65.0436	229.908	-897.69	-86136.4	-118548	-18572.7	167.941	705.953	0	-53.5966	-248.481	-845.314	15392.2	-69402.1	18099.7	217.898	181.791	0	10.7319	5.8428	-81.9873	2812.93	2397.01	-438.023	-281.764	165.691	0	9.72915	8.62969	-154.692	-21035.4	-142813	-7658.82	-1837.2	335.982	0	-105.164	-10.2092	-1990.94	-855527	30042.9	26239.7	12.0722	429.138	0
513	1	-65.6988	229.742	-898.445	-86386.2	-118954	-18505	167.6	706.151	0	-54.2932	-249.824	-847.13	16022.4	-70286.1	18435.2	217.03	181.086	0	10.6554	5.77666	-81.5276	2805.81	2380.57	-451.775	-281.8	165.585	0	9.37751	8.51225	-155.457	-20937.9	-142848	-7630.05	-1832.89	334.686	0
513	2	-66.3907	229.55	-899.146	-86621.6	-119349	-18427.1	167.264	706.338	0	-54.9315	-250.999	-848.907	16645.1	-71156.5	18768	216.179	180.392	0	10.5963	5.69231	-81.0387	2785.25	2374.13	-467.585	-281.704	165.631	0	9.03692	8.34422	-156.026	-20824.2	-142910	-7598.72	-1829.94	333.466	0
513	3	-67.1237	229.338	-899.816	-86843.4	-119733	-18339.7	166.937	706.512	0	-55.5361	-251.991	-850.66	17259.7	-72015	19096	215.342	179.71	0	10.5794	5.59559	-80.6559	2751.53	2380.44	-482.944	-281.486	165.886	0	8.76508	8.15195	-156.293	-20704.4	-142987	-7572.56	-1828.86	332.472	0
513	4	-67.9087	229.095	-900.441	-87052.9	-120107	-18243.4	166.613	706.678	0	-56.1372	-252.794	-852.381	17863.1	-72862.7	19416.8	214.519	179.043	0	10.6185	5.50006	-80.4966	2707.65	2399.17	-495.433	-281.195	166.363	0	8.61376	7.9473	-156.285	-20591.3	-143073	-7556.34	-1829.47	331.755	0
513	5	-68.7594	228.807	-900.979	-87250.9	-120474	-18139.3	166.285	706.84	0	-56.7626	-253.42	-854.047	18451.9	-73698.8	19727.5	213.706	178.395	0	10.7081	5.4198	-80.6244	2659.07	2425.78	-503.729	-280.913	167.019	0	8.6144	7.72852	-156.158	-20502.7	-143171	-7551.16	-1830.84	331.295	0
513	6	-69.6896	228.46	-901.38	-87438.2	-120836	-18027.7	165.943	707.005	0	-57.4317	-253.896	-855.63	19023.2	-74520.9	20026.5	212.905	177.767	0	10.8237	5.36533	-81.0452	2612.18	2453.71	-507.734	-280.724	167.769	0	8.759	7.51083	-156.045	-20453.3	-143278	-7556.49	-1832.18	331.074	0
513	7	-70.7086	228.045	-901.607	-87615.6	-121191	-17908.6	165.583	707.177	0	-58.1529	-254.256	-857.122	19575.6	-75326.1	20313.3	212.117	177.161	0	10.9304	5.34146	-81.7122	2573.15	2477.34	-508.149	-280.682	168.51	0	8.99529	7.34639	-155.974	-20447	-143385	-7569.92	-1833.29	331.092	0
513	8	-71.8165	227.562	-901.654	-87784.2	-121536	-17781.2	165.207	707.359	0	-58.9234	-254.534	-858.548	20109.5	-76112.8	20589	211.347	176.577	0	10.9964	5.34507	-82.5244	2546.67	2491.96	-506.089	-280.803	169.14	0	9.24786	7.29743	-155.923	-20478.8	-143486	-7585.22	-1834.24	331.339	0
513	9	-73.0019	227.025	-901.559	-87944.6	-121870	-17645.4	164.823	707.547	0	-59.7313	-254.752	-859.966	20627.7	-76882	20854.6	210.599	176.013	0	11.0061	5.36771	-83.3389	2534.82	2493	-503.12	-281.086	169.584	0	9.45652	7.38815	-155.846	-20540.5	-143572	-7596.52	-1835.24	331.8	0
514	0	-74.2427	226.458	-901.391	-88096.3	-122193	-17502.2	164.44	707.734	0	-60.5571	-254.918	-861.455	21134.5	-77636.1	21110.5	209.878	175.466	0	10.9623	5.39989	-84.0073	2537.25	2477.85	-501.219	-281.504	169.797	0	9.59626	7.59356	-155.651	-20624.8	-143632	-7604.93	-1836.79	332.507	0	-124.515	-17.8397	-2010.16	-856401	25876.6	36469.5	9.42205	425.287	0
514	1	-75.5115	225.891	-901.24	-88236.3	-122507	-17352.5	164.068	707.905	0	-61.3809	-255.031	-863.104	21634	-78378.1	21356.5	209.19	174.935	0	10.8819	5.43001	-84.4241	2552.57	2448.32	-501.846	-282	169.765	0	9.65965	7.87091	-155.234	-20723.4	-143660	-7617.51	-1839.44	333.498	0
514	2	-76.7866	225.345	-901.179	-88361.6	-122816	-17197.5	163.716	708.051	0	-62.1924	-255.096	-864.973	22128.3	-79110.5	21592.1	208.54	174.417	0	10.7894	5.44375	-84.5419	2578.48	2411.09	-505.255	-282.48	169.501	0	9.64051	8.18202	-154.598	-20825.4	-143656	-7640.06	-1843.22	334.707	0
514	3	-78.0612	224.826	-901.232	-88471	-123120	-17037.2	163.387	708.167	0	-62.9957	-255.126	-867.085	22617.5	-79834.5	21816.3	207.928	173.915	0	10.7071	5.43217	-84.3441	2610.18	2375.69	-510.734	-282.833	169.053	0	9.54789	8.493	-153.866	-20918.1	-143631	-7672.75	-1847.49	335.951	0
514	4	-79.3434	224.322	-901.373	-88566.5	-123416	-16871.6	163.08	708.257	0	-63.8059	-255.15	-869.422	23101	-80549.9	22027.8	207.352	173.429	0	10.6476	5.39687	-83.8387	2640.99	2351.09	-516.885	-282.957	168.499	0	9.41593	8.78126	-153.199	-20989.1	-143602	-7712.5	-1851.36	337.006	0
514	5	-80.6503	223.814	-901.529	-88651.3	-123698	-16701	162.791	708.335	0	-64.6445	-255.204	-871.939	23577.8	-81255.6	22225.3	206.81	172.959	0	10.616	5.34398	-83.0801	2666.37	2343	-522.096	-282.798	167.906	0	9.28622	9.04542	-152.728	-21029.6	-143578	-7756.14	-1854.09	337.693	0
514	6	-82.0007	223.273	-901.596	-88730	-123962	-16525.7	162.509	708.414	0	-65.5361	-255.327	-874.569	24045.8	-81948.5	22407	206.298	172.506	0	10.6106	5.28068	-82.1621	2685.79	2352.21	-525.439	-282.371	167.311	0	9.1873	9.29603	-152.517	-21039.6	-143560	-7798.29	-1855.27	337.949	0
514	7	-83.4091	222.674	-901.468	-88806.3	-124205	-16345.9	162.219	708.513	0	-66.5019	-255.548	-877.238	24501	-82623.2	22571.4	205.814	172.07	0	10.622	5.21768	-81.1924	2700.17	2374.45	-527.164	-281.755	166.744	0	9.12789	9.53797	-152.531	-21029.9	-143541	-7829.19	-1855.06	337.873	0
514	8	-84.8824	222	-901.073	-88882.6	-124429	-16161.4	161.911	708.641	0	-67.5513	-255.876	-879.888	24938.6	-83273.3	22718.3	205.359	171.657	0	10.6357	5.16664	-80.2825	2709.66	2402.12	-528.379	-281.079	166.248	0	9.10175	9.76353	-152.615	-21013.4	-143510	-7840	-1854.34	337.689	0
514	9	-86.4176	221.249	-900.399	-88958.7	-124634	-15971.9	161.579	708.799	0	-68.6736	-256.298	-882.499	25355.6	-83894	22849.1	204.936	171.268	0	10.6372	5.1351	-79.5378	2714.38	2427.1	-530.667	-280.485	165.873	0	9.094	9.95942	-152.568	-20993.8	-143463	-7831.49	-1854.32	337.602	0
515	0	-87.9993	220.433	-899.499	-89031.9	-124823	-15776.4	161.23	708.98	0	-69.835	-256.777	-885.086	25752.7	-84482.6	22966.4	204.549	170.904	0	10.6156	5.12669	-79.0361	2715.39	2443.74	-535.475	-280.081	165.644	0	9.07462	10.121	-152.23	-20963.8	-143402	-7816.01	-1856.01	337.712	0	-150.368	-26.0878	-2018.32	-852248	31523.8	45803.8	11.594	421.267	0
515	1	-89.6043	219.578	-898.464	-89098.1	-125000	-15573.7	160.874	709.167	0	-70.9875	-257.261	-887.669	26131.7	-85037.7	23072.8	204.201	170.561	0	10.5658	5.14142	-78.804	2714.15	2450.23	-542.811	-279.907	165.558	0	8.9936	10.2566	-151.518	-20916.7	-143335	-7810.01	-1859.99	338.048	0
515	2	-91.2129	218.704	-897.378	-89153.3	-125167	-15363.2	160.52	709.349	0	-72.0851	-257.697	-890.238	26494	-85558.1	23170.7	203.893	170.239	0	10.4904	5.1737	-78.8101	2711.93	2447.33	-551.065	-279.947	165.589	0	8.80917	10.3775	-150.438	-20854	-143270	-7823.25	-1866.35	338.622	0
515	3	-92.8145	217.822	-896.285	-89195	-125325	-15145.6	160.173	709.516	0	-73.0937	-258.047	-892.76	26839.9	-86043.9	23261.5	203.62	169.936	0	10.4029	5.21566	-78.9811	2709.89	2436.79	-558.557	-280.147	165.689	0	8.52904	10.487	-149.091	-20782.7	-143215	-7854.17	-1874.59	339.396	0
515	4	-94.408	216.927	-895.19	-89221.8	-125474	-14921.9	159.836	709.668	0	-73.9944	-258.288	-895.184	27169.1	-86496	23345.2	203.376	169.65	0	10.3255	5.26315	-79.2304	2709.2	2421.69	-564.801	-280.435	165.806	0	8.21203	10.5759	-147.659	-20709	-143172	-7893.69	-1883.61	340.249	0
515	5	-96.0002	216.005	-894.07	-89233.7	-125613	-14692.5	159.505	709.806	0	-74.7842	-258.414	-897.445	27481.1	-86915.3	23420.8	203.153	169.379	0	10.2793	5.31693	-79.4889	2711.27	2406.65	-570.367	-280.724	165.891	0	7.93055	10.6265	-146.358	-20636.1	-143135	-7929.89	-1891.98	340.997	0
515	6	-97.6025	215.04	-892.876	-89230.9	-125740	-14457	159.174	709.937	0	-75.4737	-258.434	-899.467	27776.1	-87303	23486.2	202.939	169.119	0	10.2764	5.38016	-79.7143	2717.68	2395.98	-576.211	-280.943	165.907	0	7.73382	10.6261	-145.338	-20564.7	-143094	-7950.08	-1898.56	341.495	0
515	7	-99.2243	214.022	-891.549	-89213.8	-125853	-14215.2	158.838	710.066	0	-76.0818	-258.361	-901.188	28056	-87661.4	23538.9	202.727	168.868	0	10.318	5.45456	-79.8667	2729.3	2390.95	-583.022	-281.063	165.827	0	7.63361	10.5746	-144.669	-20493.7	-143037	-7945.07	-1902.72	341.659	0
515	8	-100.869	212.952	-890.056	-89182.6	-125948	-13967.3	158.495	710.199	0	-76.6324	-258.203	-902.571	28323.8	-87993.7	23576.5	202.508	168.619	0	10.3949	5.53579	-79.8975	2744.44	2389.55	-590.334	-281.092	165.65	0	7.61043	10.4726	-144.436	-20420.8	-142964	-7915.52	-1903.81	341.383	0
515	9	-102.534	211.842	-888.416	-89137	-126021	-13713.6	158.151	710.333	0	-77.1494	-257.959	-903.622	28582.7	-88303.7	23597.4	202.278	168.369	0	10.4939	5.61198	-79.7834	2758.15	2388.95	-596.501	-281.057	165.43	0	7.62634	10.3152	-144.74	-20346.8	-142891	-7872.62	-1901.22	340.574	0
516	0	-104.211	210.709	-886.693	-89075.9	-126069	-13454.1	157.821	710.459	0	-77.6507	-257.614	-904.392	28835	-88594	23600.8	202.04	168.117	0	10.6044	5.66957	-79.5449	2764.44	2388.39	-600.197	-280.974	165.247	0	7.64189	10.1094	-145.577	-20280.9	-142837	-7829.94	-1895.18	339.314	0	-173.035	-33.0743	-2011.03	-841261	27065.6	57611.5	8.87813	417.164	0
516	1	-105.889	209.568	-884.96	-88997.9	-126091	-13188.6	157.517	710.567	0	-78.1475	-257.146	-904.958	29082.3	-88866.1	23586.8	201.801	167.863	0	10.72	5.70268	-79.2137	2759.15	2390.2	-601.364	-280.826	165.168	0	7.63942	9.88585	-146.802	-20235.5	-142805	-7796.87	-1886.77	337.842	0
516	2	-107.557	208.426	-883.26	-88901.1	-126091	-12917	157.243	710.651	0	-78.6494	-256.533	-905.377	29324.2	-89119.6	23555.6	201.566	167.611	0	10.8325	5.71478	-78.8068	2741.16	2397.76	-600.696	-280.574	165.217	0	7.63428	9.67223	-148.225	-20213.7	-142795	-7779.79	-1877.37	336.372	0
516	3	-109.217	207.277	-881.583	-88784.4	-126071	-12639.3	156.995	710.71	0	-79.1663	-255.763	-905.652	29559.6	-89351.1	23507.4	201.341	167.361	0	10.9278	5.71108	-78.3443	2712.6	2412.6	-598.936	-280.205	165.376	0	7.65865	9.47152	-149.671	-20208.6	-142806	-7780.95	-1868.14	335.02	0
516	4	-110.874	206.098	-879.87	-88647.7	-126031	-12355.9	156.762	710.751	0	-79.7071	-254.838	-905.734	29787	-89556.5	23442.1	201.123	167.113	0	10.9894	5.69578	-77.8721	2678.78	2432.86	-596.593	-279.758	165.6	0	7.73377	9.28083	-150.997	-20214.1	-142841	-7794.48	-1859.98	333.871	0
516	5	-112.541	204.856	-878.036	-88492.1	-125972	-12067.8	156.53	710.784	0	-80.2799	-253.768	-905.537	30004.7	-89733.3	23360	200.906	166.865	0	11.0083	5.67578	-77.4564	2645.89	2453.96	-593.894	-279.318	165.84	0	7.85969	9.11325	-152.1	-20231.2	-142891	-7809.96	-1853.46	333.013	0
516	6	-114.231	203.518	-875.982	-88320.4	-125890	-11775.4	156.287	710.824	0	-80.8922	-252.569	-904.97	30210.2	-89879.6	23262.2	200.682	166.617	0	10.9886	5.65975	-77.1516	2618.02	2470.99	-590.852	-278.972	166.067	0	8.023	8.99112	-152.929	-20260.6	-142948	-7819.57	-1848.74	332.484	0
516	7	-115.96	202.062	-873.616	-88134.8	-125783	-11478.6	156.02	710.885	0	-81.5501	-251.265	-903.957	30399.9	-89990.9	23151.1	200.448	166.37	0	10.9448	5.65322	-76.9743	2597.23	2480.36	-587.293	-278.777	166.259	0	8.20543	8.93615	-153.508	-20297.5	-143003	-7820.82	-1845.57	332.225	0
516	8	-117.731	200.48	-870.876	-87936.3	-125645	-11177.3	155.726	710.975	0	-82.2571	-249.869	-902.453	30570.3	-90060.4	23028.8	200.205	166.125	0	10.8936	5.65738	-76.9056	2585.27	2479.93	-582.56	-278.754	166.384	0	8.38908	8.97145	-153.909	-20331.4	-143056	-7817.36	-1843.48	332.1	0
516	9	-119.536	198.775	-867.752	-87723.4	-125471	-10871.4	155.406	711.093	0	-83.0092	-248.384	-900.451	30718.9	-90083.2	22896.1	199.958	165.885	0	10.8453	5.67061	-76.9072	2583.42	2469.23	-575.18	-278.893	166.409	0	8.56093	9.11296	-154.19	-20348.4	-143110	-7816.46	-1842.14	331.97	0
517	0	-121.347	196.968	-864.292	-87492.2	-125261	-10560.9	155.071	711.23	0	-83.7915	-246.799	-897.979	30845.1	-90058	22752.3	199.71	165.651	0	10.8017	5.68995	-76.9338	2590.52	2449.17	-563.451	-279.165	166.328	0	8.71258	9.3545	-154.357	-20338.2	-143170	-7823.01	-1841.53	331.761	0	-196.317	-34.0032	-1955.79	-812760	10611.3	70801.3	0.137422	414.354	0
517	1	-123.126	195.086	-860.585	-87238.1	-125015	-10245.2	154.732	711.371	0	-84.5832	-245.091	-895.087	30950	-89986.6	22595.7	199.466	165.422	0	10.7583	5.71239	-76.9467	2602.84	2421.28	-546.919	-279.533	166.173	0	8.83175	9.66931	-154.394	-20301.7	-143242	-7836.44	-1841.77	331.493	0
517	2	-124.84	193.157	-856.712	-86956.9	-124732	-9923.51	154.406	711.501	0	-85.3684	-243.243	-891.813	31035.8	-89872.3	22424.8	199.225	165.199	0	10.7113	5.73449	-76.9239	2616.33	2388.6	-527.165	-279.949	165.988	0	8.89577	10.0131	-154.311	-20253	-143323	-7852.71	-1842.79	331.248	0
517	3	-126.466	191.198	-852.724	-86646.4	-124410	-9595.61	154.103	711.611	0	-86.1411	-241.252	-888.167	31104.7	-89719.3	22239.2	198.984	164.979	0	10.6637	5.75131	-76.8631	2628.75	2356.65	-507.009	-280.34	165.8	0	8.88131	10.3244	-154.156	-20217.1	-143394	-7868.04	-1844.18	331.147	0
517	4	-127.993	189.211	-848.624	-86306.3	-124043	-9262.04	153.83	711.702	0	-86.9026	-239.119	-884.126	31158.5	-89530.6	22039.4	198.736	164.758	0	10.6261	5.75844	-76.7765	2639.66	2331.16	-489.355	-280.637	165.619	0	8.78511	10.548	-153.968	-20221.6	-143429	-7881.55	-1845.55	331.336	0
517	5	-129.418	187.192	-844.365	-85936.3	-123630	-8923.76	153.582	711.776	0	-87.6518	-236.853	-879.644	31198.7	-89306.5	21825.9	198.474	164.533	0	10.6105	5.75601	-76.6839	2649.75	2315.15	-476.8	-280.809	165.446	0	8.63147	10.663	-153.748	-20284.6	-143420	-7893.19	-1846.82	331.934	0
517	6	-130.741	185.128	-839.862	-85535.5	-123170	-8582.1	153.345	711.845	0	-88.3769	-234.459	-874.669	31226	-89043.6	21599	198.197	164.3	0	10.6242	5.74803	-76.6087	2660.23	2308.87	-471.297	-280.861	165.275	0	8.46025	10.6771	-153.495	-20404.7	-143375	-7899.04	-1848.07	332.934	0
517	7	-131.961	183.01	-835.022	-85103	-122659	-8238.94	153.107	711.917	0	-89.0542	-231.943	-869.178	31240.7	-88737	21358.4	197.907	164.057	0	10.6678	5.73754	-76.575	2671.72	2310.87	-473.395	-280.822	165.11	0	8.31326	10.6019	-153.212	-20560.7	-143316	-7892.63	-1849.41	334.198	0
517	8	-133.073	180.829	-829.781	-84638.6	-122094	-7896.39	152.86	712.001	0	-89.6549	-229.305	-863.189	31242.5	-88382.3	21103.4	197.61	163.806	0	10.7356	5.72547	-76.6018	2683.92	2318.34	-481.943	-280.735	164.963	0	8.22486	10.4471	-152.869	-20721.2	-143265	-7872.09	-1851.18	335.549	0
517	9	-134.068	178.584	-824.127	-84141.8	-121471	-7556.53	152.606	712.098	0	-90.1522	-226.538	-856.74	31229.2	-87976	20833	197.313	163.549	0	10.8172	5.71153	-76.6992	2696.56	2328.6	-494.745	-280.64	164.842	0	8.21192	10.2367	-152.429	-20853.3	-143243	-7842.39	-1853.73	336.806	0
518	0	-134.928	176.281	-818.098	-83611.3	-120787	-7221.39	152.357	712.202	0	-90.5214	-223.627	-849.869	31197.9	-87515.7	20547.2	197.025	163.291	0	10.9006	5.69382	-76.8709	2709.74	2340.93	-509.259	-280.547	164.749	0	8.26859	10.0106	-151.937	-20929.5	-143262	-7810.52	-1856.9	337.752	0	-204.824	-28.1575	-1830.83	-757565	-19004.5	78449.9	-16.2823	412.657	0
518	1	-135.628	173.927	-811.739	-83045	-120039	-6892.92	152.122	712.305	0	-90.7381	-220.556	-842.605	31145.9	-87000	20246.2	196.749	163.036	0	10.9746	5.6706	-77.124	2722.79	2356.7	-523.068	-280.443	164.696	0	8.3719	9.79867	-151.533	-20938	-143326	-7780.82	-1859.84	338.174	0
518	2	-136.149	171.528	-805.07	-82440.7	-119225	-6572.37	151.907	712.402	0	-90.7817	-217.317	-834.952	31072.2	-86428.5	19930.6	196.487	162.786	0	11.0311	5.64328	-77.4724	2733.82	2377.43	-534.355	-280.313	164.712	0	8.49998	9.60436	-151.374	-20884.9	-143428	-7754.75	-1861.51	337.969	0
518	3	-136.479	169.079	-798.072	-81797.2	-118344	-6259.98	151.713	712.493	0	-90.6396	-213.914	-826.885	30977.4	-85801.3	19601.1	196.236	162.537	0	11.0652	5.61561	-77.9246	2741.1	2402.84	-542.151	-280.165	164.824	0	8.65178	9.42009	-151.566	-20782.3	-143547	-7733.73	-1861.09	337.117	0
518	4	-136.614	166.568	-790.697	-81114.2	-117393	-5955.49	151.533	712.586	0	-90.306	-210.355	-818.356	30861.6	-85116.4	19258.5	195.991	162.288	0	11.0761	5.59098	-78.4616	2743.83	2430.69	-546.56	-280.021	165.03	0	8.84758	9.24415	-152.165	-20639.7	-143661	-7720.95	-1858.11	335.64	0
518	5	-136.558	163.982	-782.872	-80391.2	-116371	-5658.82	151.353	712.688	0	-89.7802	-206.647	-809.302	30723.3	-84369.6	18902.5	195.75	162.037	0	11.0669	5.57162	-79.0351	2742.15	2457.92	-549.065	-279.901	165.305	0	9.10679	9.07889	-153.159	-20468.5	-143762	-7720.25	-1852.64	333.642	0
518	6	-136.316	161.309	-774.514	-79627.3	-115279	-5370.47	151.16	712.809	0	-89.0649	-202.795	-799.658	30559.6	-83556.4	18533.6	195.51	161.784	0	11.0414	5.55923	-79.5944	2737.45	2481.3	-551.943	-279.826	165.607	0	9.42526	8.91952	-154.445	-20286.8	-143861	-7733.88	-1845.47	331.353	0
518	7	-135.895	158.543	-765.548	-78822	-114115	-5091.61	150.937	712.962	0	-88.1613	-198.812	-789.381	30368.1	-82672.2	18152.4	195.27	161.529	0	11.0042	5.55457	-80.1154	2732.73	2497.83	-556.55	-279.822	165.89	0	9.77091	8.75448	-155.877	-20117.7	-143967	-7761.62	-1837.59	329.062	0
518	8	-135.296	155.689	-755.94	-77975.2	-112879	-4824.05	150.678	713.15	0	-87.0608	-194.706	-778.455	30147.3	-81713.2	17759.4	195.032	161.273	0	10.9633	5.5561	-80.6044	2731.66	2505.99	-562.186	-279.91	166.11	0	10.0942	8.58831	-157.28	-19986.3	-144076	-7801.11	-1830.05	327.074	0
518	9	-134.512	152.765	-745.715	-77086.3	-111569	-4570.26	150.387	713.372	0	-85.742	-190.47	-766.89	29897.1	-80675.8	17354.4	194.801	161.015	0	10.9274	5.56126	-81.0801	2736.77	2506.31	-567.147	-280.088	166.246	0	10.3424	8.45855	-158.446	-19911	-144167	-7847.91	-1823.88	325.664	0
519	0	-133.518	149.8	-734.956	-76153.6	-110187	-4332.85	150.077	713.617	0	-84.1734	-186.082	-754.702	29617.3	-79555.5	16936.5	194.587	160.756	0	10.9002	5.56838	-81.5516	2748.59	2500.76	-570.706	-280.335	166.296	0	10.4801	8.41575	-159.184	-19894.7	-144217	-7895.96	-1819.98	324.979	0	-176.512	-11.8138	-1601.44	-661367	-63611.3	71234.2	-45.6202	412.186	0
519	1	-132.284	146.822	-723.761	-75175	-108736	-4113.88	149.762	713.867	0	-82.3218	-181.513	-741.901	29307.7	-78345.9	16505.2	194.398	160.496	0	10.8784	5.57474	-82.0056	2765.61	2492.78	-573.757	-280.602	166.275	0	10.5077	8.48608	-159.407	-19925.7	-144210	-7938.59	-1818.66	324.999	0
519	2	-130.786	143.855	-712.208	-74148.8	-107219	-3914.6	149.456	714.111	0	-80.1619	-176.742	-728.458	28967.1	-77039.6	16060.2	194.243	160.235	0	10.8555	5.5751	-82.4021	2784.57	2486.62	-577.732	-280.823	166.208	0	10.4583	8.65313	-159.197	-19990.9	-144144	-7969.42	-1819.45	325.574	0
519	3	-129.015	140.902	-700.328	-73074.3	-105630	-3735.75	149.171	714.343	0	-77.6781	-171.756	-714.301	28593.9	-75629.9	15602.1	194.121	159.969	0	10.8267	5.56532	-82.6948	2801.84	2484.81	-582.799	-280.952	166.118	0	10.3713	8.87098	-158.76	-20086.5	-144028	-7984.71	-1821.21	326.521	0
519	4	-126.97	137.95	-688.105	-71950.7	-103962	-3577.7	148.916	714.564	0	-74.8634	-166.55	-699.321	28186	-74109.5	15132	194.027	159.695	0	10.7906	5.54641	-82.8764	2815.16	2486.96	-587.212	-280.992	166.032	0	10.2654	9.08982	-158.311	-20214.3	-143877	-7985.77	-1822.83	327.687	0
519	5	-124.662	134.976	-675.481	-70777.5	-102208	-3440.22	148.689	714.781	0	-71.7183	-161.116	-683.374	27741.1	-72468.6	14650.1	193.955	159.406	0	10.7488	5.52378	-82.985	2823.32	2491.18	-588.629	-280.98	165.978	0	10.1418	9.26737	-158	-20372.8	-143711	-7977.19	-1823.57	328.942	0
519	6	-122.104	131.949	-662.37	-69555.1	-100362	-3322.54	148.481	715.009	0	-68.2491	-155.45	-666.295	27257.4	-70695.1	14156.3	193.898	159.091	0	10.7043	5.50282	-83.0629	2824.59	2495.26	-585.814	-280.959	165.995	0	10.0074	9.36516	-157.941	-20552.4	-143550	-7962.17	-1822.88	330.127	0
519	7	-119.314	128.843	-648.68	-68285.4	-98420.7	-3224.11	148.276	715.268	0	-64.4653	-149.546	-647.917	26733.8	-68777.1	13650.6	193.849	158.739	0	10.6607	5.48612	-83.1194	2816.61	2495.96	-579.061	-280.971	166.114	0	9.87687	9.35053	-158.198	-20739.6	-143409	-7941.06	-1820.52	331.099	0
519	8	-116.307	125.635	-634.348	-66970	-96384.1	-3145.27	148.058	715.573	0	-60.3774	-143.397	-628.099	26169.3	-66704.2	13133.3	193.8	158.336	0	10.6225	5.47439	-83.1301	2797.88	2489.73	-569.494	-281.05	166.343	0	9.75154	9.21372	-158.695	-20918.6	-143296	-7915.4	-1816.97	331.816	0
519	9	-113.09	122.315	-619.358	-65608.2	-94255.7	-3086.9	147.817	715.929	0	-55.9934	-136.986	-606.755	25562.3	-64469.5	12605.3	193.747	157.871	0	10.5942	5.4687	-83.0711	2768.88	2475.21	-558.364	-281.204	166.669	0	9.60968	8.9832	-159.214	-21070.6	-143209	-7892.4	-1813.47	332.341	0
520	0	-109.659	118.891	-603.749	-64197.1	-92042.2	-3049.34	147.549	716.331	0	-51.3167	-130.296	-583.866	24910.7	-62070.1	12067.5	193.691	157.335	0	10.581	5.47116	-82.9534	2732.55	2454.26	-546.779	-281.414	167.059	0	9.42968	8.71543	-159.5	-21178.8	-143141	-7881.51	-1811.44	332.783	0	-97.7575	20.4488	-1225.2	-514162	-138193	47128.1	-117.409	419.906	0
520	1	-106.001	115.38	-587.596	-62732.3	-89749.4	-3031.92	147.26	716.761	0	-46.3525	-123.306	-559.473	24213	-59507.8	11521.4	193.636	156.722	0	10.5875	5.48368	-82.8136	2693.86	2429.91	-535.668	-281.658	167.471	0	9.21742	8.46284	-159.337	-21235.9	-143094	-7885.89	-1812.06	333.277	0
520	2	-102.108	111.797	-570.963	-61209.7	-87378.5	-3033.34	146.963	717.204	0	-41.1219	-116.014	-533.652	23467.7	-56791	10969.1	193.581	156.024	0	10.6143	5.50591	-82.6783	2658	2404.5	-525.585	-281.917	167.851	0	9.00567	8.25076	-158.626	-21246.5	-143078	-7899.48	-1815.98	333.941	0
520	3	-97.9839	108.142	-553.875	-59627	-84927	-3052.31	146.668	717.654	0	-35.6722	-108.43	-506.514	22673.3	-53934.3	10413.3	193.519	155.237	0	10.6551	5.5339	-82.5513	2628.55	2380.16	-516.667	-282.167	168.159	0	8.83683	8.08054	-157.474	-21223	-143109	-7910.68	-1822.78	334.772	0
520	4	-93.6449	104.41	-536.33	-57983.6	-82391.2	-3087.45	146.379	718.112	0	-30.0735	-100.581	-478.218	21829.3	-50957.8	9857.11	193.442	154.353	0	10.7004	5.56167	-82.4265	2606.87	2359.37	-509.425	-282.376	168.373	0	8.74727	7.94979	-156.152	-21182.1	-143198	-7908.04	-1831.04	335.65	0
520	5	-89.114	100.588	-518.317	-56279.9	-79769.1	-3136.92	146.1	718.582	0	-24.4086	-92.5	-448.987	20935.9	-47886.6	9302.89	193.345	153.371	0	10.7415	5.58486	-82.3023	2592.37	2344.22	-505.391	-282.517	168.502	0	8.757	7.86881	-154.919	-21145.9	-143334	-7887.33	-1839.22	336.497	0
520	6	-84.4198	96.6655	-499.822	-54516.8	-77062.5	-3198.38	145.82	719.072	0	-18.7642	-84.2313	-419.098	19993.8	-44749.8	8751.38	193.224	152.293	0	10.7726	5.60303	-82.1806	2584.2	2336.7	-506.328	-282.566	168.555	0	8.86263	7.85181	-153.852	-21138.4	-143486	-7852.68	-1846.62	337.394	0
520	7	-79.5935	92.636	-480.82	-52695.7	-74278.6	-3269.37	145.517	719.596	0	-13.2242	-75.8297	-388.869	19003.5	-41577	8201.85	193.082	151.131	0	10.7907	5.61724	-82.0553	2583.83	2339.23	-512.862	-282.492	168.511	0	9.0349	7.89369	-152.832	-21174.4	-143618	-7808.78	-1853.71	338.547	0
520	8	-74.6661	88.5031	-461.303	-50818.9	-71427.9	-3347.61	145.161	720.164	0	-7.8658	-67.3574	-358.643	17965.6	-38397.7	7652.39	192.936	149.907	0	10.7967	5.62548	-81.9041	2593.85	2352.87	-523.892	-282.273	168.331	0	9.23103	7.97003	-151.687	-21250.3	-143707	-7755.53	-1861.39	340.093	0
520	9	-69.6667	84.28	-441.321	-48889.5	-68521.9	-3430.64	144.735	720.78	0	-2.75701	-58.8773	-328.755	16881.2	-35240	7100.05	192.808	148.651	0	10.7943	5.62296	-81.6997	2614.14	2375.69	-537.104	-281.922	168.003	0	9.41215	8.06187	-150.377	-21343.2	-143744	-7691.8	-1869.89	341.931	0
521	0	-64.6203	79.9856	-420.997	-46911.9	-65571.1	-3515.17	144.248	721.43	0	2.04709	-50.447	-299.503	15752.1	-32129.2	6541.02	192.725	147.406	0	10.7879	5.60796	-81.4404	2640.9	2403.63	-550.124	-281.486	167.573	0	9.54926	8.17062	-149.039	-21419	-143735	-7622.3	-1878.42	343.715	0	-5.11855	56.5673	-741.074	-326234	-217311	12759.6	-294.885	442.949	0
521	1	-59.5462	75.6358	-400.495	-44891.4	-62584.3	-3597.11	143.733	722.09	0	6.50419	-42.1206	-271.114	14580.9	-29084.2	5970.75	192.723	146.219	0	10.7806	5.58617	-81.1689	2668.91	2431.75	-561.476	-281.041	167.119	0	9.6233	8.31452	-147.877	-21443.7	-143684	-7558.13	-1885.65	345.011	0
521	2	-54.4615	71.2326	-379.959	-42833.7	-59567.7	-3672.08	143.226	722.732	0	10.5763	-33.9568	-243.716	13371.2	-26115.5	5384.5	192.845	145.136	0	10.7734	5.5679	-80.9446	2693.76	2454.6	-570.868	-280.676	166.721	0	9.62475	8.51704	-147.071	-21395	-143593	-7510.6	-1890.35	345.474	0
521	3	-49.3823	66.7616	-359.472	-40743.5	-56525.6	-3736.05	142.754	723.343	0	14.2221	-26.028	-217.336	12128.1	-23227.1	4778.75	193.128	144.196	0	10.7651	5.56308	-80.8033	2712.65	2467.19	-578.811	-280.467	166.429	0	9.5578	8.78211	-146.735	-21273.3	-143466	-7487.37	-1891.72	344.978	0
521	4	-44.3185	62.1973	-339.055	-38624.2	-53460.6	-3785.41	142.325	723.917	0	17.3946	-18.4261	-191.946	10859.1	-20422.8	4153.54	193.602	143.426	0	10.7535	5.57744	-80.7445	2724.07	2466.54	-585.84	-280.453	166.263	0	9.45101	9.0705	-146.867	-21100.7	-143314	-7491.48	-1889.8	343.672	0
521	5	-39.2675	57.5068	-318.681	-36477.3	-50371.5	-3816.39	141.938	724.463	0	20.0337	-11.2708	-167.517	9575.34	-17711.2	3514.08	194.272	142.84	0	10.7365	5.60708	-80.7435	2727.49	2452.87	-591.901	-280.621	166.22	0	9.35715	9.31518	-147.322	-20909.1	-143150	-7519.4	-1885.69	341.928	0
521	6	-34.2121	52.6517	-298.283	-34301.1	-47251.9	-3824.94	141.587	724.995	0	22.0546	-4.72014	-144.06	8293.21	-15109.7	2871.22	195.115	142.432	0	10.7109	5.63734	-80.7695	2723.55	2430.31	-596.679	-280.911	166.28	0	9.32966	9.46218	-147.851	-20727.4	-142992	-7563.58	-1881.13	340.19	0
521	7	-29.1207	47.5942	-277.77	-32090.5	-44092.2	-3807.5	141.264	725.529	0	23.3431	1.02822	-121.67	7033.95	-12645.5	2241.17	196.067	142.188	0	10.6734	5.65147	-80.7976	2714.32	2405.4	-600.507	-281.229	166.406	0	9.39165	9.48717	-148.222	-20574.6	-142858	-7619.03	-1877.81	338.81	0
521	8	-23.9518	42.3112	-257.059	-29839.6	-40883.5	-3761.81	140.957	726.081	0	23.7744	5.75887	-100.536	5821.19	-10351	1644.16	197.041	142.098	0	10.6247	5.64111	-80.8101	2702.9	2383.66	-604.374	-281.503	166.552	0	9.52374	9.39016	-148.311	-20460	-142774	-7685.69	-1876.67	337.953	0
521	9	-18.6657	36.8108	-236.125	-27544.3	-37623.3	-3687.47	140.664	726.652	0	23.2509	9.27969	-80.9043	4678.93	-8256.01	1102.23	197.953	142.167	0	10.5744	5.60994	-80.7864	2692.75	2367.46	-609.015	-281.695	166.668	0	9.67828	9.19515	-148.153	-20383.9	-142756	-7765.16	-1877.57	337.587	0
522	0	-13.242	31.1433	-215.042	-25206.3	-34316.9	-3586.31	140.418	727.215	0	21.7453	11.4637	-63.0378	3630.25	-6383.53	636.907	198.735	142.412	0	10.5359	5.56963	-80.69	2686.54	2357.07	-614.463	-281.789	166.705	0	9.8083	8.94712	-147.899	-20340	-142796	-7854.77	-1879.5	337.526	0	37.036	30.5928	-374.113	-158395	-280057	-26636.6	-746.445	425.468	0
522	1	-7.7012	25.4011	-193.983	-22834.2	-30979.4	-3461.77	140.298	727.713	0	19.3388	12.2871	-47.1742	2695.99	-4748.39	266.099	199.344	142.85	0	10.517	5.53155	-80.4781	2685.19	2352.58	-620.135	-281.767	166.635	0	9.89386	8.69895	-147.733	-20318.6	-142876	-7943.97	-1881.12	337.536	0
522	2	-2.12768	19.7122	-173.169	-20445.7	-27636.7	-3317.56	140.406	728.068	0	16.2426	11.8661	-33.4942	1892.36	-3357.13	-0.554674	199.77	143.502	0	10.5158	5.5016	-80.1353	2688.18	2354.47	-624.907	-281.619	166.455	0	9.9453	8.50143	-147.79	-20310.9	-142975	-8018.23	-1881.42	337.431	0
522	3	3.31729	14.2307	-152.831	-18067.1	-24325.5	-3156.43	140.834	728.216	0	12.7847	10.474	-22.1105	1228.89	-2209.74	-165.91	200.059	144.421	0	10.5255	5.47977	-79.684	2694.32	2362.51	-627.421	-281.352	166.187	0	9.97858	8.39794	-148.13	-20306.2	-143072	-8067.03	-1879.85	337.084	0
522	4	8.40016	9.12488	-133.19	-15732.3	-21091.4	-2979.59	141.644	728.12	0	9.34784	8.50558	-13.0738	708.247	-1303.12	-245.505	200.326	145.827	0	10.539	5.46274	-79.1662	2702.09	2375.07	-626.657	-280.999	165.868	0	9.99451	8.40968	-148.77	-20294.4	-143149	-8087.28	-1876.22	336.415	0
522	5	12.8393	4.56178	-114.452	-13479.3	-17983.8	-2786.3	142.871	727.772	0	6.26807	6.37148	-6.34098	325.555	-629.005	-262.718	200.803	148.659	0	10.5529	5.44855	-78.6308	2709.57	2389.64	-622.563	-280.609	165.541	0	9.98239	8.51779	-149.704	-20279.9	-143199	-8080.76	-1870.55	335.467	0
522	6	16.3469	0.689463	-96.8044	-11345.2	-15051	-2573.8	144.522	727.197	0	3.75004	4.38484	-1.7139	66.7112	-166.429	-241.292	202.895	161.076	0	10.5686	5.4384	-78.1283	2714.8	2403.84	-616.587	-280.232	165.252	0	9.93348	8.66852	-150.858	-20287.5	-143218	-8052.8	-1863.35	334.481	0
522	7	18.6813	-2.3785	-80.3846	-9360.94	-12334.1	-2338.31	146.562	726.452	0	1.8552	2.71983	1.15078	-90.0649	119.372	-200.205	300	200	0	10.5903	5.43257	-77.7109	2716.18	2415.96	-611.563	-279.911	165.048	0	9.85454	8.80146	-152.109	-20347.6	-143210	-8013.01	-1855.5	333.77	0
522	8	19.6978	-4.57838	-65.2758	-7547.26	-9863.87	-2077.39	148.889	725.621	0	0.54457	1.43826	2.66063	-169.465	269.462	-152.713	300	200	0	10.6219	5.42784	-77.4296	2713.21	2424.73	-610.518	-279.685	164.959	0	9.7671	8.87557	-153.335	-20474	-143188	-7972.13	-1847.83	333.525	0
522	9	19.3847	-5.90716	-51.5307	-5915.93	-7659.97	-1792.54	151.351	724.804	0	-0.273904	0.529947	3.2115	-194.912	323.629	-107.2	300	200	0	10.6647	5.42058	-77.317	2707.24	2430.28	-614.902	-279.567	164.985	0	9.68194	8.88217	-154.432	-20657.8	-143165	-7936.95	-1841.04	333.767	0
523	0	17.8774	-6.42132	-39.2139	-4472.84	-5732.02	-1490.34	153.827	724.063	0	-0.71183	-0.0554747	3.14534	-186.305	316.188	-68.251	300	200	0	10.7157	5.41014	-77.3783	2700.57	2435.28	-623.712	-279.528	165.099	0	9.5826	8.84055	-155.286	-20876.6	-143144	-7910.13	-1835.81	334.44	0	26.023	10.8307	-240.031	-71821	-303488	-27796.3	-1263.11	298.537	0
523	1	15.4481	-6.23344	-28.4174	-3221.61	-4082.39	-1182.27	156.342	723.367	0	-0.878749	-0.385449	2.7323	-159.144	274.213	-37.7202	300	200	0	10.7667	5.39894	-77.5963	2694.14	2443.17	-634.346	-279.514	165.28	0	9.44315	8.77802	-155.788	-21101.2	-143122	-7892.87	-1832.69	335.448	0
523	2	12.4686	-5.51558	-19.2504	-2167.39	-2711.05	-883.934	159.169	722.589	0	-0.86995	-0.529214	2.16906	-124.553	217.386	-15.6692	300	200	0	10.8084	5.38982	-77.9323	2687.42	2455.56	-644.233	-279.491	165.516	0	9.25216	8.71704	-155.869	-21298.1	-143095	-7884.64	-1832.04	336.641	0
523	3	9.3489	-4.48686	-11.8154	-1317.48	-1618.76	-613.096	162.996	721.505	0	-0.761171	-0.548775	1.58662	-89.8157	158.795	-1.12286	300	200	0	10.836	5.38423	-78.3315	2680.11	2471.01	-651.914	-279.455	165.785	0	9.01567	8.67652	-155.559	-21437.8	-143069	-7881.85	-1833.71	337.811	0
523	4	6.45267	-3.36673	-6.15154	-673.862	-800.603	-385.19	169.853	719.544	0	-0.607878	-0.494595	1.06258	-59.135	106.176	7.37447	300	200	0	10.8516	5.38317	-78.7422	2673.47	2484.88	-657.115	-279.443	166.048	0	8.75144	8.67157	-154.971	-21505.5	-143050	-7880.34	-1837.08	338.771	0
523	5	4.01816	-2.32132	-2.16166	-223.47	-234.752	-208.23	191.402	713.379	0	-0.447267	-0.404475	0.634593	-34.4447	63.2636	11.3808	300	200	0	10.8614	5.38731	-79.1259	2670.61	2491.42	-660.095	-279.513	166.249	0	8.48763	8.70465	-154.174	-21503.9	-143042	-7879.1	-1841.79	339.478	0
523	6	2.13937	-1.44349	0.390057	62.1271	118.573	-81.6611	300	610	0	-0.301599	-0.304438	0.312865	-16.1423	31.0485	12.3274	300	200	0	10.8707	5.39562	-79.4522	2675.85	2485.98	-660.912	-279.711	166.321	0	8.25902	8.76028	-153.114	-21447.4	-143039	-7881.13	-1848.2	340.075	0
523	7	0.804086	-0.766687	1.81066	218.924	307.581	0.84609	300	610	0	-0.181888	-0.210624	0.0905849	-3.69476	8.82469	11.4019	300	200	0	10.8802	5.40515	-79.6955	2692.39	2465.72	-659.239	-280.061	166.217	0	8.09743	8.81877	-151.744	-21362.3	-143040	-7890.8	-1856.64	340.778	0
523	8	-0.0595019	-0.286148	2.41157	282.974	379.58	48.1828	300	610	0	-0.0913748	-0.131574	-0.0480151	3.90248	-5.00506	9.51036	300	200	0	10.8866	5.41338	-79.8431	2719.8	2430.88	-655.034	-280.554	165.936	0	8.02445	8.87373	-150.186	-21282.2	-143041	-7909.67	-1866.43	341.706	0
523	9	-0.548929	0.0242547	2.46954	286.062	375.721	69.6546	300	610	0	-0.0284399	-0.0704374	-0.121979	7.80525	-12.3598	7.28896	300	200	0	10.8869	5.42072	-79.9082	2753.87	2386.1	-649.233	-281.14	165.537	0	8.05529	8.92955	-148.709	-21231.7	-143043	-7935.02	-1875.89	342.773	0
524	0	-0.764879	0.199829	2.20844	253.731	328.706	73.6952	300	610	0	0.0111354	-0.0268889	-0.149961	9.11857	-15.1148	5.14274	300	200	0	10.8824	5.43055	-79.9324	2787.74	2339.68	-643.759	-281.729	165.124	0	8.205	8.98864	-147.575	-21215.9	-143049	-7962.17	-1883.33	343.764	0	19.343	14.4008	-230.56	-64096.9	-304631	-21930.8	-1321.34	278.041	0
524	1	-0.797848	0.276951	1.79501	204.892	262.485	67.232	300	610	0	0.0325616	0.00135527	-0.148171	8.78651	-14.8967	3.29562	300	200	0	10.8777	5.44718	-79.9621	2813.24	2301.08	-641.127	-282.223	164.818	0	8.47751	9.04243	-146.91	-21228.3	-143071	-7986.82	-1887.87	344.499	0
524	2	-0.721679	0.288273	1.34331	152.383	193.116	55.5003	300	610	0	0.0409985	0.0174327	-0.129476	7.54801	-12.9953	1.8407	300	200	0	10.8782	5.47273	-80.0139	2822.97	2277.36	-643.481	-282.538	164.719	0	8.84663	9.06585	-146.678	-21257.8	-143114	-8006.09	-1889.71	344.929	0
524	3	-0.591844	0.260413	0.923441	104.025	130.209	42.1381	300	610	0	0.0409612	0.024598	-0.10329	5.93602	-10.3527	0.784732	300	200	0	10.8875	5.50451	-80.0704	2813.41	2270.76	-651.042	-282.641	164.863	0	9.26123	9.02563	-146.763	-21288.1	-143175	-8017.69	-1889.55	345.051	0
524	4	-0.446632	0.213348	0.571942	63.8195	78.5154	29.4315	300	610	0	0.0360562	0.025785	-0.0759199	4.30149	-7.59901	0.0840419	300	200	0	10.9063	5.53567	-80.1088	2786.65	2279.34	-661.513	-282.547	165.214	0	9.67146	8.9059	-147.101	-21302.6	-143241	-8018.69	-1887.76	344.816	0
524	5	-0.309893	0.160851	0.301656	33.0943	39.4334	18.6169	300	610	0	0.0289373	0.0233933	-0.0511318	2.84886	-5.1098	-0.32884	300	200	0	10.9327	5.5595	-80.1291	2749.57	2299.15	-671.487	-282.307	165.686	0	10.0414	8.7253	-147.684	-21291.3	-143299	-8007.49	-1884.31	344.168	0
524	6	-0.194327	0.11149	0.110291	11.4831	12.2617	10.1794	300	610	0	0.0213942	0.0192291	-0.0307837	1.67402	-3.0694	-0.527022	300	200	0	10.9643	5.57219	-80.1597	2711.03	2326.06	-678.515	-281.982	166.18	0	10.3419	8.52582	-148.442	-21250.7	-143335	-7985.77	-1879.59	343.158	0
524	7	-0.104714	0.0698176	-0.0128847	-2.31137	-4.82265	4.11466	300	610	0	0.0145065	0.0145423	-0.0154143	0.798956	-1.53033	-0.578132	300	200	0	10.997	5.57098	-80.241	2678.52	2356.39	-681.917	-281.634	166.619	0	10.5456	8.34511	-149.191	-21181.8	-143343	-7957.54	-1874.8	341.977	0
524	8	-0.0407064	0.037534	-0.0821684	-9.96694	-14.0703	0.13713	300	610	0	0.00881693	0.0101138	-0.0047399	0.200582	-0.462978	-0.53859	300	200	0	11.0257	5.55289	-80.4037	2656.44	2386.1	-682.224	-281.324	166.961	0	10.6356	8.19463	-149.703	-21093.1	-143324	-7925.83	-1871.39	340.9	0
524	9	0.000948231	0.0144975	-0.112207	-13.1802	-17.7097	-2.1661	300	610	0	0.00449449	0.0063618	0.00196248	-0.167369	0.205893	-0.451642	300	200	0	11.046	5.51749	-80.65	2645.97	2411.35	-680.277	-281.101	167.192	0	10.6207	8.06305	-149.801	-20999.9	-143281	-7890.16	-1870.48	340.185	0
525	0	0.0247845	-0.000475788	-0.116099	-13.4563	-17.6908	-3.2321	300	610	0	0.00147344	0.00344611	0.00558205	-0.358968	0.565914	-0.347804	300	200	0	11.0553	5.47082	-80.9506	2645.42	2431.16	-676.621	-280.967	167.321	0	10.5422	7.94073	-149.459	-20919.5	-143220	-7848.89	-1872.26	339.968	0	21.1988	13.6481	-229.036	-64189.2	-301237	-21953.8	-1315.24	280.257	0
525	1	0.0355343	-0.009028	-0.104495	-12.0107	-15.5707	-3.45964	300	610	0	-0.000439188	0.00135887	0.0069976	-0.42633	0.705437	-0.246635	300	200	0	11.053	5.42372	-81.2612	2651.07	2446.96	-671.341	-280.888	167.376	0	10.4518	7.83401	-148.831	-20864.5	-143148	-7803.45	-1875.81	340.189	0
525	2	0.0374783	-0.0128687	-0.0853653	-9.74754	-12.4953	-3.178	300	610	0	-0.00148649	-3.20911e-06	0.00697719	-0.414231	0.70155	-0.159063	300	200	0	11.041	5.38398	-81.5492	2658.65	2459.73	-664.072	-280.837	167.398	0	10.3751	7.75686	-148.163	-20840.5	-143076	-7758.37	-1879.67	340.66	0
525	3	0.0341277	-0.0135427	-0.0641887	-7.28421	-9.2374	-2.63717	300	610	0	-0.00191141	-0.000785953	0.0061336	-0.357888	0.615673	-0.089749	300	200	0	11.0236	5.35215	-81.8035	2664.7	2469.92	-653.968	-280.807	167.426	0	10.3154	7.71769	-147.634	-20846.7	-143022	-7718.51	-1882.76	341.205	0
525	4	0.0281324	-0.0123156	-0.0443603	-4.99945	-6.26291	-2.0118	300	610	0	-0.00192784	-0.00114229	0.00491729	-0.282824	0.492894	-0.0391964	300	200	0	11.0054	5.32608	-82.0144	2667.52	2479.3	-640.29	-280.77	167.475	0	10.2836	7.71604	-147.298	-20874.5	-143008	-7687.3	-1884.87	341.716	0
525	5	0.0213313	-0.0101417	-0.0276711	-3.08976	-3.80603	-1.41239	300	610	0	-0.00170743	-0.00121097	0.00363171	-0.205946	0.363537	-0.005458	300	200	0	10.9885	5.30656	-82.1666	2667.65	2490.92	-623.537	-280.685	167.534	0	10.3019	7.74888	-147.116	-20911.2	-143045	-7666.06	-1886.33	342.141	0
525	6	0.0148777	-0.00768269	-0.0147765	-1.62341	-1.93967	-0.899361	300	610	0	-0.00137714	-0.00110609	0.00245958	-0.137191	0.24582	0.0145907	300	200	0	10.9726	5.29838	-82.2579	2667.77	2505.97	-605.628	-280.535	167.568	0	10.3803	7.82121	-147.012	-20951.3	-143132	-7653.96	-1887.61	342.515	0
525	7	0.00939346	-0.00535291	-0.00560102	-0.586776	-0.635343	-0.49717	300	610	0	-0.00102305	-0.000913907	0.00149241	-0.0813039	0.148831	0.0243781	300	200	0	10.9573	5.3076	-82.3021	2671.02	2520.86	-589.107	-280.371	167.546	0	10.5068	7.95191	-146.947	-21003	-143255	-7649.05	-1888.87	342.929	0
525	8	0.00512034	-0.00337519	0.000342221	0.0791956	0.190328	-0.206655	300	610	0	-0.000697491	-0.000694453	0.000758405	-0.0394779	0.0753224	0.027099	300	200	0	10.9424	5.33752	-82.315	2678.41	2528.25	-576.258	-280.286	167.461	0	10.6501	8.15719	-146.948	-21079.1	-143399	-7648.7	-1889.85	343.446	0
525	9	0.00205304	-0.0018357	0.00371849	0.452655	0.642357	-0.0149842	300	610	0	-0.000427153	-0.000485482	0.000245967	-0.0107233	0.0240782	0.0254324	300	200	0	10.9269	5.38618	-82.3096	2688.78	2521.61	-568.203	-280.364	167.333	0	10.7611	8.4232	-147.085	-21182.9	-143549	-7649.62	-1889.96	344.018	0
526	0	4.47083e-05	-0.000731702	0.00521635	0.613408	0.825667	0.0970035	300	610	0	-0.000220794	-0.000307452	-7.79859e-05	0.00708774	-0.00825542	0.0214421	300	200	0	10.91	5.44631	-82.2968	2701.05	2499.77	-564.861	-280.625	167.179	0	10.7898	8.70865	-147.44	-21302.9	-143691	-7649.24	-1888.57	344.485	0	20.8394	14.7343	-234.287	-65467.6	-305956	-22635.5	-1305.9	279.434	0
526	1	-0.00111531	-9.72071e-06	0.00545562	0.632699	0.832621	0.149826	300	610	0	-7.58235e-05	-0.000168437	-0.000254945	0.0164832	-0.0258614	0.0165914	300	200	0	10.8925	5.50829	-82.2815	2715.52	2468.27	-565.928	-281.002	166.997	0	10.7204	8.96768	-148.026	-21419.2	-143802	-7646.88	-1885.46	344.699	0
526	2	-0.00164929	0.000406542	0.00494275	0.568357	0.737349	0.162333	300	610	0	1.65675e-05	-6.84286e-05	-0.000326292	0.0199199	-0.0329007	0.0118243	300	200	0	10.8766	5.56294	-82.26	2732.1	2436.9	-571.331	-281.376	166.787	0	10.5815	9.15939	-148.74	-21513.6	-143862	-7642.55	-1881.21	344.639	0
526	3	-0.00175967	0.000597403	0.00405857	0.463602	0.594663	0.15017	300	610	0	6.77126e-05	-2.77015e-06	-0.000328411	0.0195209	-0.0330253	0.00767378	300	200	0	10.8632	5.60126	-82.225	2748.17	2415.22	-580.716	-281.627	166.577	0	10.4133	9.26051	-149.453	-21573.8	-143871	-7636.21	-1876.65	344.352	0
526	4	-0.00161333	0.000635914	0.00306632	0.348099	0.441726	0.125273	300	610	0	8.90454e-05	3.53105e-05	-0.000290474	0.0169641	-0.0291596	0.0043725	300	200	0	10.8494	5.61661	-82.1805	2759.75	2408.15	-592.76	-281.697	166.418	0	10.2373	9.28702	-150.143	-21594.5	-143851	-7629.41	-1872.09	343.826	0
526	5	-0.00133685	0.000582238	0.00213025	0.240189	0.30113	0.0960223	300	610	0	9.06944e-05	5.29952e-05	-0.000234031	0.0134715	-0.0234604	0.00195312	300	200	0	10.8306	5.6075	-82.1452	2763.91	2414.39	-605.243	-281.608	166.353	0	10.0624	9.28599	-150.919	-21580.5	-143829	-7626.09	-1867.02	342.994	0
526	6	-0.0010185	0.00048196	0.00133807	0.149509	0.184392	0.0677565	300	610	0	8.08294e-05	5.68446e-05	-0.000173676	0.0098573	-0.0173866	0.000329227	300	200	0	10.8036	5.57464	-82.1357	2759.66	2427.94	-616.271	-281.44	166.401	0	9.89926	9.29958	-151.902	-21545.2	-143825	-7629.69	-1860.83	341.836	0
526	7	-0.00071403	0.000366843	0.00072308	0.0795472	0.0952891	0.0434268	300	610	0	6.55206e-05	5.22805e-05	-0.000118269	0.00660408	-0.0118215	-0.000643683	300	200	0	10.7688	5.52024	-82.1534	2747.93	2440.86	-625.224	-281.289	166.551	0	9.76158	9.34852	-153.071	-21499.4	-143841	-7639.89	-1853.7	340.454	0
526	8	-0.000453846	0.00025692	0.000283279	0.0298386	0.0326984	0.0242608	300	610	0	4.89071e-05	4.34233e-05	-7.23114e-05	0.00394626	-0.00721243	-0.00112632	300	200	0	10.7295	5.4513	-82.1839	2731.21	2446.37	-632.113	-281.233	166.767	0	9.658	9.44035	-154.28	-21442.5	-143862	-7653.98	-1846.47	338.984	0
526	9	-0.000250143	0.000163088	-3.35971e-06	-0.00229889	-0.00718662	0.0103488	300	610	0	3.35242e-05	3.31536e-05	-3.72669e-05	0.00194765	-0.00370254	-0.00126952	300	200	0	10.6885	5.37832	-82.1969	2713.3	2441.18	-637.211	-281.301	166.99	0	9.58553	9.57448	-155.407	-21365.9	-143875	-7671.75	-1839.79	337.483	0
527	0	-0.0001032	8.9695e-05	-0.000167762	-0.0205023	-0.0292618	0.00111627	300	610	0	2.06828e-05	2.32964e-05	-1.26749e-05	0.000566337	-0.00124309	-0.0012005	300	200	0	10.6476	5.31249	-82.1498	2699	2425.85	-641.707	-281.47	167.145	0	9.53131	9.73799	-156.431	-21261.2	-143869	-7697.09	-1833.69	335.914	0	20.8404	14.7341	-234.289	-65469.7	-305956	-22636.3	-1305.89	279.439	0
527	1	-6.41128e-06	3.68037e-05	-0.000242284	-0.028524	-0.0384651	-0.00432509	300	610	0	1.08338e-05	1.48514e-05	2.97548e-06	-0.000295371	0.000319179	-0.00101768	300	200	0	10.6088	5.26526	-82.0095	2692.58	2402.77	-646.978	-281.701	167.167	0	9.48189	9.90163	-157.383	-21128.3	-143835	-7735	-1827.92	334.248	0
527	2	5.0002e-05	2.00589e-06	-0.000256244	-0.0297353	-0.0391706	-0.00693795	300	610	0	3.87938e-06	8.22528e-06	1.16189e-05	-0.000755596	0.00117936	-0.000791241	300	200	0	10.576	5.24609	-81.7757	2695.29	2373.96	-652.875	-281.97	167.04	0	9.43532	10.0284	-158.269	-20981.8	-143774	-7786.9	-1822.42	332.571	0
527	3	7.64754e-05	-1.82403e-05	-0.00023372	-0.0268866	-0.0349061	-0.00761304	300	610	0	-5.81569e-07	3.43493e-06	1.52032e-05	-0.000930117	0.00153331	-0.000566712	300	200	0	10.5541	5.2598	-81.4789	2704.27	2341.25	-657.818	-282.266	166.81	0	9.40862	10.0895	-159.036	-20847.7	-143706	-7848.04	-1817.61	331.088	0
527	4	8.25785e-05	-2.77062e-05	-0.000192904	-0.0220431	-0.0282926	-0.00709352	300	610	0	-3.07706e-06	2.71186e-07	1.54514e-05	-0.000919564	0.001554	-0.000370052	300	200	0	10.5449	5.30684	-81.1608	2714.61	2309.23	-660.358	-282.547	166.553	0	9.42522	10.0701	-159.571	-20745.8	-143659	-7909.87	-1814.28	330.01	0
527	5	7.62421e-05	-2.98454e-05	-0.000146438	-0.0166303	-0.0211169	-0.00594909	300	610	0	-4.14499e-06	-1.58015e-06	1.37519e-05	-0.000803862	0.00138062	-0.000212863	300	200	0	10.5463	5.38454	-80.8618	2722.9	2286.51	-660.194	-282.723	166.327	0	9.48946	9.96995	-159.738	-20679.3	-143656	-7963.6	-1813.32	329.457	0
527	6	6.3509e-05	-2.7517e-05	-0.000102263	-0.0115354	-0.0144736	-0.00458182	300	610	0	-4.2648e-06	-2.45618e-06	1.11352e-05	-0.000641499	0.00111634	-9.71081e-05	300	200	0	10.5547	5.48651	-80.6097	2728.6	2280.89	-658.243	-282.705	166.15	0	9.57713	9.8102	-159.42	-20641.5	-143697	-8001.5	-1815.38	329.479	0
527	7	4.86162e-05	-2.28975e-05	-6.46727e-05	-0.0072308	-0.00892839	-0.00324944	300	610	0	-3.82522e-06	-2.66702e-06	8.30314e-06	-0.000471665	0.000831288	-1.89771e-05	300	200	0	10.5712	5.60075	-80.4071	2732.89	2294.22	-656.173	-282.467	166.012	0	9.64706	9.63375	-158.552	-20630.3	-143766	-8018.35	-1820.74	330.117	0
527	8	3.42573e-05	-1.75116e-05	-3.53492e-05	-0.00389377	-0.00467568	-0.00209597	300	610	0	-3.11642e-06	-2.47026e-06	5.6849e-06	-0.000317784	0.000568289	2.82071e-05	300	200	0	10.6009	5.71089	-80.2341	2736.69	2322.41	-655.429	-282.055	165.891	0	9.66292	9.48597	-157.153	-20650.5	-143843	-8013.46	-1829.31	331.404	0
527	9	2.19173e-05	-1.23272e-05	-1.42751e-05	-0.0015109	-0.00167312	-0.00118289	300	610	0	-2.33734e-06	-2.06262e-06	3.50175e-06	-0.000191422	0.000349323	5.19726e-05	300	200	0	10.6472	5.80263	-80.0672	2739.24	2358.37	-656.375	-281.545	165.788	0	9.61289	9.39171	-155.35	-20703.9	-143913	-7991.45	-1840.38	333.272	0
528	0	1.22093e-05	-7.87664e-06	-4.56623e-07	3.92687e-05	0.000252683	-0.000516883	300	610	0	-1.61074e-06	-1.58233e-06	1.82905e-06	-9.59484e-05	0.00018178	5.94402e-05	300	200	0	10.7074	5.86888	-79.8863	2738.31	2395.36	-658.365	-281.015	165.722	0	9.50718	9.35111	-153.367	-20778.4	-143966	-7960.47	-1852.7	335.481	0	19.7738	15.2287	-231.554	-64499.9	-304978	-22975.4	-1317.09	278.553	0
528	1	5.17204e-06	-4.37871e-06	7.54279e-06	0.000925859	0.0013298	-7.23355e-05	300	610	0	-1.00093e-06	-1.11754e-06	6.4926e-07	-2.96159e-05	6.37782e-05	5.6647e-05	300	200	0	10.7769	5.90879	-79.6706	2732.32	2429.3	-660.22	-280.508	165.705	0	9.35717	9.35031	-151.456	-20855.8	-143996	-7929.11	-1864.75	337.702	0
528	2	5.09312e-07	-1.84552e-06	1.12428e-05	0.00132522	0.00179054	0.000191882	300	610	0	-5.30992e-07	-7.17061e-07	-1.0647e-07	1.2053e-05	-1.1671e-05	4.82873e-05	300	200	0	10.8494	5.92372	-79.407	2721.26	2458.86	-660.344	-280.035	165.73	0	9.16836	9.3746	-149.803	-20926.1	-143995	-7903.76	-1875.23	339.691	0
528	3	-2.23225e-06	-1.69032e-07	1.20297e-05	0.00139683	0.00184197	0.000320917	300	610	0	-1.9749e-07	-4.01316e-07	-5.28284e-07	3.45735e-05	-5.36591e-05	3.77238e-05	300	200	0	10.9157	5.91489	-79.1107	2705.74	2484.06	-656.98	-279.6	165.798	0	8.95377	9.4143	-148.48	-20987.7	-143957	-7885.28	-1883.54	341.351	0
528	4	-3.54238e-06	8.15022e-07	1.10479e-05	0.00127147	0.00165193	0.000356844	300	610	0	1.78031e-08	-1.71932e-07	-7.07821e-07	4.33997e-05	-7.14027e-05	2.71527e-05	300	200	0	10.964	5.88452	-78.8285	2686.99	2504.92	-649.198	-279.223	165.913	0	8.73598	9.45939	-147.466	-21038.3	-143877	-7868.98	-1889.66	342.665	0
528	5	-3.8733e-06	1.28363e-06	9.16618e-06	0.0010478	0.00134572	0.000334956	300	610	0	1.39464e-07	-1.9548e-08	-7.26657e-07	4.33e-05	-7.30915e-05	1.78375e-05	300	200	0	10.9855	5.83875	-78.6146	2668.21	2520.36	-637.626	-278.94	166.06	0	8.52888	9.4901	-146.74	-21075.1	-143761	-7850.91	-1893.7	343.622	0
528	6	-3.60177e-06	1.40002e-06	6.99146e-06	0.000794278	0.00100921	0.000282436	300	610	0	1.92785e-07	7.03958e-08	-6.5085e-07	3.80802e-05	-6.53481e-05	1.03551e-05	300	200	0	10.9787	5.7868	-78.5028	2654.12	2527.92	-624.012	-278.798	166.191	0	8.33202	9.47966	-146.303	-21101.5	-143619	-7831.87	-1895.66	344.231	0
528	7	-3.01623e-06	1.30002e-06	4.90755e-06	0.000553817	0.000695417	0.000218566	300	610	0	2.00457e-07	1.13716e-07	-5.29668e-07	3.0539e-05	-5.31049e-05	4.81845e-06	300	200	0	10.949	5.73679	-78.4909	2648.47	2524.72	-610.3	-278.834	166.258	0	8.14798	9.41351	-146.125	-21125.4	-143467	-7813.95	-1895.81	344.571	0
528	8	-2.31996e-06	1.08753e-06	3.1243e-06	0.000349534	0.000432089	0.000155786	300	610	0	1.80969e-07	1.25065e-07	-3.96844e-07	2.25621e-05	-3.97342e-05	1.06068e-06	300	200	0	10.9052	5.6932	-78.541	2652.2	2508.96	-597.884	-279.055	166.232	0	7.99328	9.29931	-146.121	-21152.3	-143322	-7796.17	-1894.84	344.759	0
528	9	-1.64304e-06	8.35699e-07	1.72653e-06	0.000190409	0.000229172	0.000101116	300	610	0	1.48188e-07	1.1668e-07	-2.73163e-07	1.52859e-05	-2.73094e-05	-1.22631e-06	300	200	0	10.8568	5.6578	-78.5992	2663.6	2481.69	-587.414	-279.426	166.112	0	7.88733	9.15893	-146.223	-21181.1	-143211	-7775.64	-1893.4	344.855	0
529	0	-1.05796e-06	5.91271e-07	7.17026e-07	7.62178e-05	8.51813e-05	5.76285e-05	300	610	0	1.11673e-07	9.79473e-08	-1.69485e-07	9.2799e-06	-1.69098e-05	-2.39502e-06	300	200	0	10.8124	5.63236	-78.6232	2679.54	2447.27	-579.02	-279.873	165.919	0	7.8424	9.01906	-146.449	-21204	-143167	-7752.75	-1891.59	344.788	0	19.7113	14.3919	-230.87	-64224.5	-304556	-22120.7	-1319.17	278.184	0
529	1	-5.95427e-07	3.80242e-07	5.1126e-08	1.47648e-06	-7.76183e-06	2.57544e-05	300	610	0	7.73643e-08	7.54992e-08	-8.96678e-08	4.72037e-06	-8.91442e-06	-2.78142e-06	300	200	0	10.7802	5.61988	-78.6033	2696.81	2411.4	-572.357	-280.322	165.691	0	7.8661	8.89854	-146.882	-21206.9	-143208	-7733.17	-1888.99	344.381	0
529	2	-2.58504e-07	2.13577e-07	-3.3783e-07	-4.16722e-05	-6.02742e-05	4.35772e-06	300	610	0	4.84147e-08	5.35913e-08	-3.30863e-08	1.53607e-06	-3.25466e-06	-2.67196e-06	300	200	0	10.7665	5.621	-78.563	2712.45	2378.77	-566.608	-280.722	165.474	0	7.95839	8.79937	-147.58	-21176	-143320	-7722.67	-1885.14	343.488	0
529	3	-3.39697e-08	9.22886e-08	-5.21183e-07	-6.15122e-05	-8.32801e-05	-8.46386e-06	300	610	0	2.59979e-08	3.46059e-08	3.39e-09	-4.77882e-07	3.87458e-07	-2.29047e-06	300	200	0	10.7708	5.62992	-78.5364	2723.52	2353	-561.012	-281.039	165.322	0	8.11058	8.71666	-148.523	-21107.1	-143470	-7722.23	-1879.98	342.113	0
529	4	9.91766e-08	1.15507e-08	-5.64464e-07	-6.55854e-05	-8.65783e-05	-1.48265e-05	300	610	0	1.00097e-08	1.95643e-08	2.39579e-08	-1.57883e-06	2.4353e-06	-1.79805e-06	300	200	0	10.7846	5.63734	-78.5425	2727.56	2336.23	-555.3	-281.255	165.273	0	8.32007	8.65168	-149.641	-21004.8	-143624	-7730.14	-1873.8	340.368	0
529	5	1.63905e-07	-3.62469e-08	-5.2205e-07	-6.01079e-05	-7.81523e-05	-1.67171e-05	300	610	0	-3.76136e-10	8.58356e-09	3.29271e-08	-2.02359e-06	3.32237e-06	-1.30055e-06	300	200	0	10.7982	5.63775	-78.585	2723.98	2327.68	-549.361	-281.38	165.337	0	8.5929	8.60959	-150.882	-20875.5	-143769	-7747.31	-1866.85	338.356	0
529	6	1.81579e-07	-5.94066e-08	-4.35422e-07	-4.97922e-05	-6.399e-05	-1.58109e-05	300	610	0	-6.30264e-09	1.2468e-09	3.41582e-08	-2.03804e-06	3.43628e-06	-8.59463e-07	300	200	0	10.8069	5.63163	-78.6649	2715.46	2324.42	-543.008	-281.452	165.481	0	8.91671	8.5927	-152.231	-20729.6	-143893	-7777.84	-1859.23	336.172	0
529	7	1.70092e-07	-6.56395e-08	-3.33703e-07	-3.79248e-05	-4.82182e-05	-1.34049e-05	300	610	0	-8.95866e-09	-3.12013e-09	3.07935e-08	-1.80336e-06	3.09208e-06	-5.03387e-07	300	200	0	10.8106	5.62087	-78.7896	2706.83	2323.22	-536.474	-281.514	165.645	0	9.24015	8.6052	-153.592	-20589.5	-143979	-7822.58	-1851.41	334.053	0
529	8	1.43208e-07	-6.13973e-08	-2.35433e-07	-2.65799e-05	-3.34013e-05	-1.04233e-05	300	610	0	-9.41765e-09	-5.25891e-09	2.51876e-08	-1.45343e-06	2.52553e-06	-2.38644e-07	300	200	0	10.8104	5.60422	-78.9692	2702	2320.53	-530.493	-281.615	165.784	0	9.49423	8.65707	-154.734	-20483.7	-144004	-7874.38	-1844.65	332.38	0
529	9	1.10677e-07	-5.16381e-08	-1.50863e-07	-1.68882e-05	-2.09001e-05	-7.46637e-06	300	610	0	-8.55872e-09	-5.8616e-09	1.89615e-08	-1.07895e-06	1.89868e-06	-5.79778e-08	300	200	0	10.8077	5.5783	-79.1981	2701.69	2312.63	-525.232	-281.799	165.887	0	9.63296	8.74982	-155.39	-20431	-143962	-7921.46	-1840.46	331.482	0
530	0	7.87782e-08	-3.98705e-08	-8.42531e-08	-9.30246e-06	-1.12207e-05	-4.87608e-06	300	610	0	-7.04447e-09	-5.50928e-09	1.31211e-08	-7.35003e-07	1.31191e-06	5.2809e-08	300	200	0	10.8056	5.54136	-79.4457	2704.13	2297.63	-519.679	-282.079	165.963	0	9.65059	8.86329	-155.41	-20431.5	-143865	-7953.41	-1839.71	331.468	0	19.7113	14.3919	-230.87	-64224.5	-304556	-22120.7	-1319.17	278.184	0
530	1	5.10454e-08	-2.83511e-08	-3.59104e-08	-3.83193e-06	-4.31769e-06	-2.80543e-06	300	610	0	-5.33397e-09	-4.64986e-09	8.1988e-09	-4.4962e-07	8.18126e-07	1.1021e-07	300	200	0	10.8078	5.49554	-79.6757	2707.9	2277.64	-512.899	-282.414	166.014	0	9.57496	8.96645	-154.84	-20473.7	-143736	-7964.61	-1842.29	332.224	0
530	2	2.90145e-08	-1.83479e-08	-3.83427e-09	-2.29782e-07	1.65963e-07	-1.28043e-06	300	610	0	-3.71457e-09	-3.60136e-09	4.39121e-09	-2.31933e-07	4.36686e-07	1.30073e-07	300	200	0	10.819	5.44812	-79.8788	2713.18	2258.74	-505.531	-282.723	166.034	0	9.45191	9.03815	-153.907	-20541.6	-143602	-7956.62	-1847.04	333.468	0
530	3	1.28885e-08	-1.0409e-08	1.50651e-08	1.86868e-06	2.72406e-06	-2.50976e-07	300	610	0	-2.34063e-09	-2.56915e-09	1.67849e-09	-7.91213e-08	1.65312e-07	1.25985e-07	300	200	0	10.8416	5.41041	-80.0882	2720.66	2248.43	-499.688	-282.926	166.029	0	9.32607	9.07364	-152.923	-20614.9	-143490	-7937.58	-1852.31	334.806	0
530	4	2.08026e-09	-4.60349e-09	2.41351e-08	2.85239e-06	3.87006e-06	3.70836e-07	300	610	0	-1.27161e-09	-1.66937e-09	-8.13142e-11	1.81713e-08	-1.04238e-08	1.08614e-07	300	200	0	10.8725	5.39278	-80.3576	2730.11	2252.32	-498.111	-282.971	166.025	0	9.22825	9.07681	-152.128	-20668.3	-143425	-7917.37	-1856.8	335.862	0
530	5	-4.38199e-09	-7.16763e-10	2.64725e-08	3.07791e-06	4.06755e-06	6.84134e-07	300	610	0	-5.05375e-10	-9.53012e-10	-1.08342e-09	7.19433e-08	-1.10221e-07	8.56774e-08	300	200	0	10.9056	5.40034	-80.7135	2740.22	2272.07	-503.09	-282.85	166.05	0	9.17412	9.05004	-151.579	-20675.3	-143421	-7903.47	-1860.18	336.399	0
530	6	-7.57502e-09	1.60337e-09	2.46602e-08	2.8406e-06	3.69614e-06	7.827e-07	300	610	0	-4.572e-12	-4.27517e-10	-1.53041e-09	9.42821e-08	-1.54458e-07	6.22749e-08	300	200	0	10.9355	5.43313	-81.1333	2749.44	2305.08	-514.982	-282.589	166.112	0	9.16676	8.99271	-151.204	-20616.1	-143475	-7900.53	-1862.88	336.347	0
530	7	-8.50773e-09	2.74618e-09	2.0678e-08	2.36549e-06	3.04193e-06	7.46052e-07	300	610	0	2.8391e-10	-7.44127e-11	-1.60494e-09	9.58851e-08	-1.61477e-07	4.13948e-08	300	200	0	10.9582	5.48714	-81.5695	2756.35	2346.14	-531.774	-282.238	166.209	0	9.19848	8.90807	-150.88	-20487	-143577	-7910.59	-1865.6	335.783	0
530	8	-8.02966e-09	3.07582e-09	1.59232e-08	1.8103e-06	2.30311e-06	6.36034e-07	300	610	0	4.15925e-10	1.37477e-10	-1.45645e-09	8.53748e-08	-1.4626e-07	2.44545e-08	300	200	0	10.97	5.5529	-81.983	2759.59	2390.06	-550.788	-281.847	166.339	0	9.25413	8.80148	-150.493	-20306.8	-143719	-7932.06	-1868.99	334.936	0
530	9	-6.79745e-09	2.89863e-09	1.12909e-08	1.27526e-06	1.60374e-06	4.96947e-07	300	610	0	4.42238e-10	2.42913e-10	-1.19743e-09	6.91531e-08	-1.20074e-07	1.17991e-08	300	200	0	10.9673	5.61504	-82.3509	2758.27	2433.63	-570.587	-281.448	166.506	0	9.31759	8.67053	-149.979	-20114.3	-143885	-7960.28	-1873.37	334.114	0
531	0	-5.27857e-09	2.45117e-09	7.28144e-09	8.15595e-07	1.01043e-06	3.57731e-07	300	610	0	4.0464e-10	2.74572e-10	-9.05737e-10	5.15816e-08	-9.07019e-08	3.11607e-09	300	200	0	10.9449	5.65718	-82.6607	2752.06	2475.04	-590.973	-281.058	166.707	0	9.37677	8.50996	-149.371	-19953.9	-144057	-7990.5	-1878.42	333.586	0	20.4035	14.0982	-231.465	-63776	-303226	-22372.3	-1310.03	275.532	0
531	1	-3.77594e-09	1.90166e-09	4.10805e-09	4.5407e-07	5.48837e-07	2.35038e-07	300	610	0	3.34781e-10	2.60038e-10	-6.30043e-10	3.5329e-08	-6.30006e-08	-2.24775e-09	300	200	0	10.897	5.66754	-82.898	2741.71	2510.68	-611.84	-280.714	166.927	0	9.42558	8.33223	-148.757	-19858	-144205	-8019.88	-1883.4	333.493	0
531	2	-2.46182e-09	1.35899e-09	1.79373e-09	1.92074e-07	2.18008e-07	1.36473e-07	300	610	0	2.547e-10	2.20679e-10	-3.96416e-10	2.17725e-08	-3.95624e-08	-5.0637e-09	300	200	0	10.8233	5.6413	-83.0502	2729.74	2534.49	-632.766	-280.482	167.131	0	9.46811	8.17525	-148.196	-19834.9	-144305	-8048.37	-1887.74	333.842	0
531	3	-1.41276e-09	8.84959e-10	2.49244e-10	1.85396e-08	1.80521e-09	6.35316e-08	300	610	0	1.78292e-10	1.71739e-10	-2.14829e-10	1.13823e-08	-2.13698e-08	-6.07901e-09	300	200	0	10.7336	5.58342	-83.1255	2719.85	2541.48	-653.623	-280.426	167.28	0	9.51909	8.08071	-147.706	-19873.8	-144340	-8078.01	-1891.21	334.55	0
531	4	-6.41157e-10	5.06904e-10	-6.68474e-10	-8.34448e-08	-1.22716e-07	1.40195e-08	300	610	0	1.13103e-10	1.23125e-10	-8.48123e-11	4.05141e-09	-8.36208e-09	-5.93799e-09	300	200	0	10.6445	5.50968	-83.1475	2714.99	2531.07	-674.689	-280.559	167.347	0	9.593	8.07036	-147.305	-19959.5	-144306	-8110	-1893.64	335.497	0
531	5	-1.21083e-10	2.29105e-10	-1.11642e-09	-1.32132e-07	-1.79679e-07	-1.6119e-08	300	610	0	6.21385e-11	8.04952e-11	5.27098e-14	-6.46534e-10	1.1368e-10	-5.14896e-09	300	200	0	10.5719	5.44018	-83.1284	2715.96	2507.29	-695.575	-280.838	167.328	0	9.69496	8.1491	-147.048	-20076.7	-144207	-8141.92	-1894.68	336.532	0
531	6	1.9237e-10	4.20687e-11	-1.24086e-09	-1.44372e-07	-1.91007e-07	-3.15254e-08	300	610	0	2.54277e-11	4.63879e-11	4.88397e-11	-3.27054e-09	4.97327e-09	-4.08142e-09	300	200	0	10.5266	5.38974	-83.0624	2721.44	2477.03	-714.445	-281.179	167.236	0	9.8226	8.31705	-147.042	-20207.4	-144058	-8168.21	-1893.71	337.426	0
531	7	3.49655e-10	-7.04835e-11	-1.16447e-09	-1.34196e-07	-1.74748e-07	-3.66247e-08	300	610	0	1.28922e-12	2.12472e-11	7.10669e-11	-4.38928e-09	7.17437e-09	-2.98103e-09	300	200	0	10.5122	5.36221	-82.9445	2729.23	2447.72	-728.579	-281.49	167.096	0	9.96368	8.55968	-147.399	-20329.8	-143886	-8182.38	-1890.17	337.924	0
531	8	3.98398e-10	-1.26792e-10	-9.81709e-10	-1.12346e-07	-1.44565e-07	-3.519e-08	300	610	0	-1.2743e-11	4.25937e-12	7.53735e-11	-4.50919e-09	7.58452e-09	-1.99294e-09	300	200	0	10.5237	5.35159	-82.7828	2737.03	2424.79	-735.647	-281.709	166.937	0	10.0953	8.83005	-148.111	-20424.4	-143726	-8179.94	-1884.39	337.899	0
531	9	3.78924e-10	-1.4405e-10	-7.59589e-10	-8.63888e-08	-1.09976e-07	-3.01696e-08	300	610	0	-1.92915e-11	-6.01564e-12	6.88632e-11	-4.04053e-09	6.91608e-09	-1.18723e-09	300	200	0	10.5489	5.34818	-82.5917	2742.1	2409.47	-734.708	-281.827	166.799	0	10.2004	9.05963	-148.997	-20481.7	-143601	-8161.14	-1877.78	337.464	0
532	0	3.22551e-10	-1.36798e-10	-5.41318e-10	-6.11649e-08	-7.69767e-08	-2.36861e-08	300	610	0	-2.07566e-11	-1.12061e-11	5.69098e-11	-3.28934e-09	5.70718e-09	-5.82441e-10	300	200	0	10.5767	5.3443	-82.3793	2741.84	2398.94	-726.366	-281.879	166.717	0	10.2797	9.19108	-149.78	-20504.5	-143516	-8130.79	-1872.18	336.898	0	20.4035	14.0982	-231.465	-63776	-303226	-22372.3	-1310.03	275.532	0
532	1	2.51682e-10	-1.16319e-10	-3.51285e-10	-3.93701e-08	-4.88263e-08	-1.71344e-08	300	610	0	-1.91242e-11	-1.28542e-11	4.32522e-11	-2.46526e-09	4.33169e-09	-1.65274e-10	300	200	0	10.6021	5.33789	-82.1371	2735.38	2389.05	-712.34	-281.914	166.697	0	10.3437	9.20127	-150.221	-20505	-143465	-8095.56	-1869.03	336.499	0
532	2	1.8093e-10	-9.06762e-11	-2.00143e-10	-2.21452e-08	-2.68198e-08	-1.13247e-08	300	610	0	-1.59056e-11	-1.22693e-11	3.02429e-11	-1.69754e-09	3.0244e-09	9.4282e-11	300	200	0	10.623	5.33288	-81.8451	2723.48	2377.42	-694.796	-281.952	166.724	0	10.3971	9.10381	-150.24	-20500.5	-143436	-8061.28	-1868.71	336.451	0
532	3	1.18679e-10	-6.5122e-11	-8.93814e-11	-9.60147e-09	-1.09696e-08	-6.63419e-09	300	610	0	-1.21587e-11	-1.04702e-11	1.91575e-11	-1.05375e-09	1.91219e-09	2.32273e-10	300	200	0	10.6338	5.33504	-81.5016	2707.4	2364.58	-675.496	-281.987	166.781	0	10.4307	8.93942	-149.973	-20508.9	-143421	-8031.91	-1870.31	336.751	0
532	4	6.87383e-11	-4.26654e-11	-1.50425e-11	-1.2447e-09	-5.48639e-10	-3.14642e-09	300	610	0	-8.55479e-12	-8.1875e-12	1.04999e-11	-5.57968e-10	1.04474e-09	2.83918e-10	300	200	0	10.6285	5.34656	-81.1401	2689.25	2352.92	-655.182	-282.002	166.857	0	10.4327	8.76585	-149.716	-20549.8	-143408	-8009.58	-1871.87	337.259	0
532	5	3.18295e-11	-2.46672e-11	2.94921e-11	3.70844e-09	5.50832e-09	-7.65984e-10	300	610	0	-5.46278e-12	-5.8989e-12	4.27036e-12	-2.06393e-10	4.21441e-10	2.79762e-10	300	200	0	10.609	5.36432	-80.811	2672.73	2344.09	-634.039	-281.993	166.926	0	10.4082	8.64166	-149.784	-20640.4	-143386	-7992.72	-1871.29	337.801	0
532	6	6.81391e-12	-1.13781e-11	5.15812e-11	6.11411e-09	8.33404e-09	6.93973e-10	300	610	0	-3.03372e-12	-3.87976e-12	1.79526e-13	2.03523e-11	1.28275e-11	2.44017e-10	300	200	0	10.5851	5.38223	-80.5492	2662.07	2337.33	-613.316	-281.983	166.951	0	10.3701	8.59577	-150.341	-20785	-143349	-7974.7	-1867.49	338.252	0
532	7	-8.38124e-12	-2.381e-12	5.81316e-11	6.7683e-09	8.96507e-09	1.45064e-09	300	610	0	-1.27544e-12	-2.2563e-12	-2.19391e-12	1.48293e-10	-2.23635e-10	1.94373e-10	300	200	0	10.5645	5.39608	-80.3628	2660.53	2331.08	-596.024	-281.993	166.894	0	10.3133	8.60782	-151.298	-20966.5	-143287	-7948.71	-1861.05	338.577	0
532	8	-1.61185e-11	3.07578e-12	5.4967e-11	6.33748e-09	8.25902e-09	1.71273e-09	300	610	0	-1.12443e-13	-1.05387e-12	-3.29695e-12	2.04173e-10	-3.32926e-10	1.42656e-10	300	200	0	10.5482	5.40746	-80.2489	2669.8	2325.14	-585.193	-282.026	166.731	0	10.2154	8.62835	-152.403	-21151.4	-143194	-7913.98	-1853.57	338.785	0
532	9	-1.86453e-11	5.84645e-12	4.65941e-11	5.33419e-09	6.86839e-09	1.65922e-09	300	610	0	5.69627e-13	-2.36891e-13	-3.53806e-12	2.11959e-10	-3.5607e-10	9.59128e-11	300	200	0	10.5357	5.42173	-80.2001	2689.78	2320.75	-581.965	-282.063	166.462	0	10.0569	8.6219	-153.453	-21304.7	-143077	-7875.03	-1846.38	338.835	0
533	0	-1.78751e-11	6.74241e-12	3.62248e-11	4.12138e-09	5.24996e-09	1.43063e-09	300	610	0	8.9387e-13	2.61077e-13	-3.25486e-12	1.91164e-10	-3.26924e-10	5.76026e-11	300	200	0	10.5282	5.44271	-80.2005	2717.93	2320.03	-586.032	-282.072	166.111	0	9.82851	8.58906	-154.366	-21405.7	-142951	-7836.54	-1840.05	338.668	0	20.2507	14.099	-233.852	-65097.9	-305838	-22126.4	-1307.83	278.372	0
533	1	-1.53011e-11	6.45367e-12	2.59441e-11	2.9327e-09	3.69352e-09	1.12864e-09	300	610	0	9.73722e-13	5.16258e-13	-2.70398e-12	1.56417e-10	-2.71189e-10	2.87084e-11	300	200	0	10.5279	5.47004	-80.2378	2749.01	2325.6	-596.866	-282.016	165.739	0	9.53825	8.55576	-155.116	-21450.2	-142843	-7800.83	-1834.88	338.285	0
533	2	-1.19969e-11	5.51823e-12	1.694e-11	1.89961e-09	2.35828e-09	8.20447e-10	300	610	0	9.03541e-13	6.01424e-13	-2.06486e-12	1.1779e-10	-2.06812e-10	8.67294e-12	300	200	0	10.5361	5.50059	-80.3143	2776.64	2339.59	-613.326	-281.87	165.428	0	9.22416	8.54689	-155.689	-21444	-142771	-7768.25	-1831.03	337.736	0
533	3	-8.66682e-12	4.32248e-12	9.74345e-12	1.07916e-09	1.30942e-09	5.45433e-10	300	610	0	7.55466e-13	5.78685e-13	-1.45122e-12	8.15378e-11	-1.45141e-10	-3.88053e-12	300	200	0	10.5538	5.53145	-80.4278	2795.68	2361.88	-632.651	-281.634	165.24	0	8.93969	8.56334	-156.085	-21397.9	-142740	-7737.36	-1828.5	337.092	0
533	4	-5.71888e-12	3.11964e-12	4.4441e-12	4.78775e-10	5.50255e-10	3.22284e-10	300	610	0	5.80259e-13	4.96617e-13	-9.25384e-13	5.09733e-11	-9.23785e-11	-1.06355e-11	300	200	0	10.581	5.56141	-80.5415	2803.14	2389.45	-651.099	-281.333	165.196	0	8.72442	8.58078	-156.272	-21326.1	-142744	-7705.43	-1827.43	336.467	0
533	5	-3.34213e-12	2.05612e-12	8.67377e-13	7.65016e-11	4.81699e-11	1.5556e-10	300	610	0	4.10343e-13	3.90223e-13	-5.12725e-13	2.73229e-11	-5.10289e-11	-1.32513e-11	300	200	0	10.6147	5.58956	-80.5905	2797.59	2418.07	-665.62	-280.996	165.286	0	8.59545	8.56979	-156.181	-21241.5	-142779	-7670.54	-1828.19	336.006	0
533	6	-1.57715e-12	1.19951e-12	-1.29247e-12	-1.63907e-10	-2.46247e-10	4.11547e-11	300	610	0	2.63726e-13	2.82528e-13	-2.14336e-13	1.04675e-11	-2.1171e-11	-1.31753e-11	300	200	0	10.6491	5.61311	-80.5267	2779.3	2444.16	-674.657	-280.648	165.486	0	8.55233	8.51743	-155.773	-21151.4	-142841	-7633.49	-1830.98	335.783	0
533	7	-3.74332e-13	5.63988e-13	-2.38019e-12	-2.82589e-10	-3.86164e-10	-2.95293e-11	300	610	0	1.47985e-13	1.86923e-13	-1.72224e-14	-4.71548e-13	-1.48003e-12	-1.15608e-11	300	200	0	10.6801	5.62766	-80.345	2750.96	2465.26	-677.934	-280.317	165.761	0	8.58495	8.43344	-155.105	-21059.8	-142921	-7598.21	-1835.45	335.777	0
533	8	3.61857e-13	1.31353e-13	-2.72179e-12	-3.17133e-10	-4.20569e-10	-6.66485e-11	300	610	0	6.37967e-14	1.0967e-13	9.81614e-14	-6.70473e-12	1.00178e-11	-9.25423e-12	300	200	0	10.7081	5.62963	-80.0708	2717.01	2479.77	-676.227	-280.03	166.067	0	8.68089	8.34172	-154.284	-20972.6	-143012	-7570.64	-1840.94	335.935	0
533	9	7.41988e-13	-1.33052e-13	-2.59369e-12	-2.99184e-10	-3.90208e-10	-8.0044e-11	300	610	0	7.78614e-15	5.21772e-14	1.52798e-13	-9.48914e-12	1.54341e-11	-6.82471e-12	300	200	0	10.7372	5.61908	-79.7382	2681.73	2486.47	-671.517	-279.817	166.368	0	8.8225	8.26565	-153.389	-20897.8	-143103	-7556.62	-1846.95	336.241	0
534	0	8.72081e-13	-2.69209e-13	-2.21081e-12	-2.53194e-10	-3.26229e-10	-7.82026e-11	300	610	0	-2.53455e-14	1.29009e-14	1.65994e-13	-9.9587e-12	1.67081e-11	-4.61418e-12	300	200	0	10.7704	5.60082	-79.3725	2648.49	2485.04	-666.533	-279.691	166.632	0	8.98179	8.21269	-152.456	-20842.8	-143190	-7559.88	-1853.22	336.714	0	19.8297	14.2533	-230.063	-64375.3	-303652	-22020.8	-1319.86	279.817	0
534	1	8.42904e-13	-3.15396e-13	-1.72709e-12	-1.96565e-10	-2.5055e-10	-6.78201e-11	300	610	0	-4.13727e-14	-1.12191e-14	1.53791e-13	-9.04134e-12	1.54485e-11	-2.79311e-12	300	200	0	10.8057	5.58141	-78.9868	2619.43	2477.74	-663.418	-279.631	166.837	0	9.12704	8.17124	-151.514	-20812.1	-143267	-7580.39	-1859.58	337.361	0
534	2	7.25634e-13	-3.04348e-13	-1.24306e-12	-1.40571e-10	-1.77166e-10	-5.37648e-11	300	610	0	-4.5655e-14	-2.37493e-14	1.28439e-13	-7.43595e-12	1.28825e-11	-1.41307e-12	300	200	0	10.8375	5.56426	-78.5956	2595.55	2469.66	-662.958	-279.578	166.976	0	9.23376	8.12233	-150.633	-20807.1	-143336	-7614.72	-1865.56	338.131	0
534	3	5.71695e-13	-2.6171e-13	-8.16559e-13	-9.1617e-11	-1.13851e-10	-3.92736e-11	300	610	0	-4.26738e-14	-2.81221e-14	9.85492e-14	-5.62638e-12	9.87124e-12	-4.51143e-13	300	200	0	10.8591	5.54882	-78.2299	2577.91	2466.13	-664.662	-279.476	167.047	0	9.28537	8.05691	-149.951	-20827.4	-143397	-7658.66	-1870.3	338.895	0
534	4	4.15027e-13	-2.05993e-13	-4.73989e-13	-5.2548e-11	-6.38744e-11	-2.62595e-11	300	610	0	-3.5872e-14	-2.72834e-14	6.96148e-14	-3.91516e-12	6.96301e-12	1.55706e-13	300	200	0	10.8659	5.53519	-77.9345	2568.16	2469.35	-666.891	-279.315	167.047	0	9.27564	7.9918	-149.628	-20870.3	-143455	-7709.51	-1872.74	339.482	0
534	5	2.7547e-13	-1.49399e-13	-2.20517e-13	-2.38202e-11	-2.75247e-11	-1.56462e-11	300	610	0	-2.76845e-14	-2.35483e-14	4.4679e-14	-2.4645e-12	4.46076e-12	4.86051e-13	300	200	0	10.8569	5.52734	-77.7554	2567.13	2476.39	-667.35	-279.152	166.985	0	9.22103	7.97167	-149.748	-20930.6	-143510	-7764.99	-1872.34	339.772	0
534	6	1.62388e-13	-9.90479e-14	-4.84922e-14	-4.46313e-12	-3.34382e-12	-7.67866e-12	300	610	0	-1.96763e-14	-1.85932e-14	2.50153e-14	-1.33662e-12	2.49025e-12	6.18034e-13	300	200	0	10.8347	5.53011	-77.7239	2573.91	2480.03	-664.248	-279.092	166.884	0	9.15412	8.0524	-150.248	-20999	-143554	-7820.62	-1869.45	339.763	0
534	7	7.80104e-14	-5.82895e-14	5.61955e-14	7.19835e-12	1.09577e-11	-2.18222e-12	300	610	0	-1.27261e-14	-1.35275e-14	1.07272e-14	-5.28779e-13	1.0604e-12	6.20232e-13	300	200	0	10.8015	5.54471	-77.8361	2586.64	2473.36	-657.389	-279.223	166.768	0	9.09574	8.27079	-150.957	-21063.7	-143567	-7869.16	-1865.04	339.534	0
534	8	2.01968e-14	-2.79059e-14	1.09686e-13	1.30449e-11	1.78739e-11	1.23814e-12	300	610	0	-7.21284e-15	-9.0022e-15	1.23328e-15	-1.26806e-15	1.11885e-13	5.47549e-13	300	200	0	10.7604	5.56705	-78.0591	2602.83	2454.66	-648.238	-279.554	166.656	0	9.04713	8.61762	-151.665	-21115.9	-143525	-7902.18	-1860.33	339.228	0
534	9	-1.54512e-14	-7.1097e-15	1.27363e-13	1.48511e-11	1.97194e-11	3.05706e-12	300	610	0	-3.18301e-15	-5.32706e-15	-4.37231e-15	3.02176e-13	-4.46807e-13	4.40478e-13	300	200	0	10.7164	5.58986	-78.359	2619.11	2427.41	-638.968	-280.022	166.576	0	9.011	9.04006	-152.137	-21150.1	-143420	-7912.89	-1856.7	339.02	0
535	0	-3.41049e-14	5.69476e-15	1.22342e-13	1.4119e-11	1.84294e-11	3.73838e-12	300	610	0	-4.86562e-16	-2.57891e-15	-7.07396e-15	4.40615e-13	-7.14757e-13	3.26401e-13	300	200	0	10.675	5.60815	-78.7058	2631.89	2395.84	-631.321	-280.56	166.56	0	9.00244	9.46628	-152.191	-21157.5	-143272	-7898.35	-1855.4	339.02	0	19.8297	14.2533	-230.063	-64375.3	-303652	-22020.8	-1319.86	279.817	0
535	1	-4.07637e-14	1.23777e-14	1.04868e-13	1.20147e-11	1.54905e-11	3.68439e-12	300	610	0	1.12178e-15	-6.9139e-16	-7.78388e-15	4.67678e-13	-7.83598e-13	2.21898e-13	300	200	0	10.6391	5.62222	-79.0711	2638.35	2362.6	-626.132	-281.121	166.633	0	9.03127	9.82742	-151.773	-21132.6	-143117	-7861.25	-1856.96	339.238	0
535	2	-3.97321e-14	1.47444e-14	8.23191e-14	9.37238e-12	1.19539e-11	3.21408e-12	300	610	0	1.91275e-15	4.76274e-16	-7.26402e-15	4.27479e-13	-7.29754e-13	1.35357e-13	300	200	0	10.6103	5.63424	-79.4395	2637.34	2330.72	-623.499	-281.66	166.801	0	9.08773	10.0789	-150.936	-21084.3	-142987	-7812.61	-1861.34	339.69	0
535	3	-3.44019e-14	1.43472e-14	5.95399e-14	6.73575e-12	8.49532e-12	2.56047e-12	300	610	0	2.13947e-15	1.09084e-15	-6.09907e-15	3.53401e-13	-6.11791e-13	6.9463e-14	300	200	0	10.5894	5.64378	-79.8049	2630.55	2304.56	-623.166	-282.123	167.038	0	9.15014	10.2187	-149.811	-21037.1	-142904	-7769.06	-1867.89	340.424	0
535	4	-2.72358e-14	1.24083e-14	3.93443e-14	4.41675e-12	5.49396e-12	1.87941e-12	300	610	0	2.01475e-15	1.31413e-15	-4.70212e-15	2.68675e-13	-4.71027e-13	2.32951e-14	300	200	0	10.5755	5.64719	-80.1503	2622.45	2288.19	-624.826	-282.451	167.281	0	9.19517	10.2745	-148.613	-21020.2	-142870	-7743.73	-1875.35	341.442	0
535	5	-1.98684e-14	9.81413e-15	2.3042e-14	2.55685e-12	3.1133e-12	1.26376e-12	300	610	0	1.70283e-15	1.28583e-15	-3.33833e-15	1.87929e-13	-3.33937e-13	-6.0265e-15	300	200	0	10.5653	5.6403	-80.4513	2618.48	2283.72	-628.365	-282.614	167.453	0	9.2113	10.2681	-147.604	-21050.7	-142882	-7741.75	-1882.01	342.616	0
535	6	-1.32637e-14	7.15252e-15	1.09218e-14	1.18266e-12	1.37335e-12	7.59118e-13	300	610	0	1.32047e-15	1.11626e-15	-2.1562e-15	1.19098e-13	-2.15303e-13	-2.21665e-14	300	200	0	10.5549	5.62266	-80.6999	2622.52	2290.74	-633.925	-282.614	167.503	0	9.21724	10.2084	-147.002	-21120.2	-142937	-7762.41	-1886.34	343.673	0
535	7	-7.88496e-15	4.76947e-15	2.65112e-15	2.51562e-13	2.0923e-13	3.78468e-13	300	610	0	9.432e-16	8.85679e-16	-1.21947e-15	6.5324e-14	-1.21425e-13	-2.88034e-14	300	200	0	10.5444	5.59892	-80.9092	2635.71	2307.59	-641.469	-282.479	167.424	0	9.25087	10.1088	-146.906	-21197.1	-143032	-7800.18	-1887.62	344.29	0
535	8	-3.85236e-15	2.83069e-15	-2.42021e-15	-3.13765e-13	-4.85029e-13	1.1449e-13	300	610	0	6.13835e-16	6.4751e-16	-5.35497e-16	2.66184e-14	-5.29722e-14	-2.91852e-14	300	200	0	10.539	5.57507	-81.0882	2656.67	2332.84	-650.232	-282.231	167.237	0	9.33273	9.99093	-147.291	-21242.5	-143153	-7845.2	-1885.9	344.221	0
535	9	-1.07451e-15	1.3785e-15	-5.04742e-15	-6.01393e-13	-8.26367e-13	-5.0935e-14	300	610	0	3.51282e-16	4.33375e-16	-7.84029e-17	1.19101e-15	-7.29989e-15	-2.59251e-14	300	200	0	10.547	5.55505	-81.2245	2681.94	2365.07	-658.946	-281.882	166.981	0	9.45562	9.86992	-148.051	-21226.8	-143279	-7886.78	-1881.77	343.375	0
536	0	6.50725e-16	3.79204e-16	-5.95616e-15	-6.95063e-13	-9.24095e-13	-1.39973e-13	300	610	0	1.58444e-16	2.58589e-16	1.93751e-16	-1.35705e-14	1.98298e-14	-2.09598e-14	300	200	0	10.5742	5.54229	-81.2992	2706.91	2402.46	-666.462	-281.449	166.704	0	9.60335	9.74794	-149.026	-21142	-143387	-7916.68	-1876.16	341.868	0	20.2065	15.1998	-230.605	-64280.3	-302865	-23110.2	-1313.35	278.747	0
536	1	1.56507e-15	-2.40551e-16	-5.76852e-15	-6.6605e-13	-8.70109e-13	-1.74478e-13	300	610	0	2.8682e-17	1.27265e-16	3.27127e-16	-2.04397e-14	3.30639e-14	-1.56061e-14	300	200	0	10.6207	5.54213	-81.3045	2727.21	2443.82	-672.127	-280.942	166.457	0	9.76204	9.61802	-150.039	-21003.2	-143466	-7931.37	-1870.19	339.985	0
536	2	1.90418e-15	-5.682e-16	-4.97288e-15	-5.69959e-13	-7.35331e-13	-1.73514e-13	300	610	0	-4.93447e-17	3.65869e-17	3.6481e-16	-2.19523e-14	3.67308e-14	-1.06673e-14	300	200	0	10.6791	5.55946	-81.2389	2739.77	2489.37	-676.393	-280.357	166.275	0	9.91181	9.4739	-150.911	-20840.2	-143517	-7934.7	-1865	338.096	0
536	3	1.87212e-15	-6.88838e-16	-3.92254e-15	-4.46758e-13	-5.7017e-13	-1.52273e-13	300	610	0	-8.83232e-17	-1.99106e-17	3.42981e-16	-2.02046e-14	3.44598e-14	-6.55592e-15	300	200	0	10.737	5.59246	-81.105	2743.42	2539.31	-681.028	-279.691	166.174	0	10.02	9.31768	-151.493	-20683.7	-143543	-7935.5	-1861.52	336.532	0
536	4	1.63049e-15	-6.76073e-16	-2.85098e-15	-3.22659e-13	-4.07232e-13	-1.21905e-13	300	610	0	-1.00204e-16	-5.00201e-17	2.89538e-16	-1.67909e-14	2.90457e-14	-3.41045e-15	300	200	0	10.7803	5.63145	-80.9212	2738.64	2591.08	-687.762	-278.98	166.157	0	10.0537	9.16205	-151.743	-20555.5	-143543	-7940.21	-1859.96	335.463	0
536	5	1.29716e-15	-5.88128e-16	-1.89497e-15	-2.12839e-13	-2.64998e-13	-8.99112e-14	300	610	0	-9.50874e-17	-6.13679e-17	2.24291e-16	-1.28263e-14	2.24698e-14	-1.19535e-15	300	200	0	10.7994	5.66541	-80.7222	2726.51	2638.55	-696.719	-278.313	166.224	0	9.99472	9.03204	-151.749	-20469.9	-143521	-7949.59	-1859.78	334.893	0
536	6	9.50866e-16	-4.67445e-16	-1.11939e-15	-1.24322e-13	-1.51627e-13	-6.07965e-14	300	610	0	-8.08091e-17	-6.05758e-17	1.60036e-16	-9.01765e-15	1.60101e-14	2.2074e-16	300	200	0	10.7928	5.68817	-80.5462	2707.97	2673.83	-706.444	-277.804	166.38	0	9.84049	8.96026	-151.655	-20434.9	-143480	-7961.09	-1860.1	334.746	0
536	7	6.38394e-16	-3.42327e-16	-5.40006e-16	-5.86065e-14	-6.83655e-14	-3.68086e-14	300	610	0	-6.29652e-17	-5.28982e-17	1.04013e-16	-5.75271e-15	1.03872e-14	1.00861e-15	300	200	0	10.7685	5.69931	-80.4235	2684.35	2690.16	-714.948	-277.55	166.622	0	9.60569	8.96915	-151.572	-20446.2	-143424	-7971.87	-1860.25	334.894	0
536	8	3.82625e-16	-2.29576e-16	-1.42507e-16	-1.38361e-14	-1.23436e-14	-1.86282e-14	300	610	0	-4.51989e-17	-4.21771e-17	5.94006e-17	-3.18967e-15	5.91593e-15	1.34134e-15	300	200	0	10.7373	5.70184	-80.3626	2658.23	2684.78	-720.642	-277.592	166.922	0	9.31995	9.05363	-151.567	-20485.5	-143365	-7979.69	-1859.89	335.158	0
536	9	1.89952e-16	-1.37379e-16	1.03026e-16	1.35543e-14	2.13379e-14	-5.95435e-15	300	610	0	-2.95952e-17	-3.09845e-17	2.66689e-17	-1.33575e-15	2.63984e-15	1.37272e-15	300	200	0	10.7055	5.69798	-80.3463	2633.12	2659.12	-722.767	-277.904	167.228	0	9.00899	9.18206	-151.659	-20534.8	-143319	-7981.61	-1859.01	335.401	0
537	0	5.65272e-17	-6.79905e-17	2.31912e-16	2.76864e-14	3.81592e-14	2.04237e-15	300	610	0	-1.70954e-17	-2.08551e-17	4.67018e-18	-1.10585e-16	4.41506e-16	1.2271e-15	300	200	0	10.6722	5.68581	-80.3543	2611.98	2617.3	-721.268	-278.428	167.494	0	8.68093	9.31698	-151.803	-20589.3	-143300	-7973.38	-1857.99	335.632	0	19.1049	15.0109	-233.481	-64835.3	-305262	-22743.5	-1307.44	277.69	0
537	1	-2.6925e-17	-1.99896e-17	2.78365e-16	3.25108e-14	4.3281e-14	6.3966e-15	300	610	0	-7.87043e-18	-1.25448e-17	-8.53483e-18	6.0701e-16	-8.75065e-16	9.97079e-16	300	200	0	10.6334	5.66201	-80.3838	2595.73	2564.98	-716.454	-279.091	167.708	0	8.34082	9.44065	-151.919	-20652.6	-143308	-7951.38	-1857.32	335.945	0
537	2	-7.16957e-17	9.99187e-18	2.71886e-16	3.14085e-14	4.10657e-14	8.13743e-15	300	610	0	-1.62815e-18	-6.2711e-18	-1.51095e-17	9.47221e-16	-1.5277e-15	7.45949e-16	300	200	0	10.5863	5.62738	-80.4542	2584.23	2508.17	-708.662	-279.825	167.88	0	8.01434	9.56138	-151.97	-20724.7	-143338	-7914.88	-1857.2	336.373	0
537	3	-8.88888e-17	2.60385e-17	2.35745e-16	2.703e-14	3.48959e-14	8.16814e-15	300	610	0	2.15497e-18	-1.91636e-18	-1.70882e-17	1.02989e-15	-1.72079e-15	5.12625e-16	300	200	0	10.5339	5.58689	-80.6017	2578.24	2452.33	-698.052	-280.575	168.013	0	7.74972	9.68923	-151.988	-20795.9	-143387	-7867.53	-1857.41	336.826	0
537	4	-8.81762e-17	3.216e-17	1.86859e-16	2.129e-14	2.71881e-14	7.21195e-15	300	610	0	4.07315e-18	8.15883e-19	-1.61885e-17	9.54637e-16	-1.62665e-15	3.17358e-16	300	200	0	10.4824	5.54608	-80.8585	2580.06	2403.15	-684.778	-281.28	168.092	0	7.59457	9.80768	-152.023	-20851.2	-143451	-7817.78	-1857.61	337.158	0
537	5	-7.72537e-17	3.18453e-17	1.36473e-16	1.54514e-14	1.9515e-14	5.80234e-15	300	610	0	4.69039e-18	2.28952e-18	-1.37411e-17	7.97552e-16	-1.37859e-15	1.67252e-16	300	200	0	10.4355	5.50965	-81.2241	2592.25	2366.33	-669.326	-281.867	168.085	0	7.57416	9.88107	-152.067	-20879.4	-143521	-7776.8	-1857.8	337.304	0
537	6	-6.17632e-17	2.78677e-17	9.12332e-17	1.02523e-14	1.27766e-14	4.3001e-15	300	610	0	4.48606e-18	2.86382e-18	-1.06957e-17	6.12147e-16	-1.0716e-15	6.10073e-17	300	200	0	10.3942	5.4817	-81.6597	2616.22	2345.67	-652.774	-282.275	167.962	0	7.68877	9.88631	-152.07	-20881.7	-143588	-7754.52	-1858.22	337.316	0
537	7	-4.54932e-17	2.22582e-17	5.4345e-17	6.04078e-15	7.37913e-15	2.9237e-15	300	610	0	3.83373e-18	2.85257e-18	-7.66958e-18	4.32565e-16	-7.67334e-16	-7.35163e-18	300	200	0	10.3624	5.46516	-82.1022	2651.2	2341.36	-636.998	-282.482	167.709	0	7.92317	9.82347	-152.004	-20868.8	-143642	-7755.61	-1858.99	337.291	0
537	8	-3.07148e-17	1.63792e-17	2.66568e-17	2.89913e-15	3.39605e-15	1.78376e-15	300	610	0	3.0016e-18	2.50601e-18	-5.01528e-18	2.77742e-16	-5.00911e-16	-4.57782e-17	300	200	0	10.3487	5.45949	-82.4755	2694.12	2349.82	-624.354	-282.509	167.334	0	8.25471	9.70751	-151.879	-20850.7	-143677	-7777.11	-1860	337.285	0
537	9	-1.8556e-17	1.10463e-17	7.5593e-18	7.47186e-16	7.01074e-16	9.15686e-16	300	610	0	2.16529e-18	2.00797e-18	-2.89124e-18	1.55612e-16	-2.8801e-16	-6.24137e-17	300	200	0	10.3578	5.46019	-82.7092	2739.63	2365.23	-616.562	-282.403	166.876	0	8.65188	9.56478	-151.713	-20831.2	-143692	-7810.52	-1861.13	337.307	0
538	0	-9.3529e-18	6.66317e-18	-4.3221e-18	-5.79161e-16	-9.31991e-16	3.0741e-16	300	610	0	1.4263e-18	1.48223e-18	-1.32532e-18	6.68404e-17	-1.31264e-16	-6.4537e-17	300	200	0	10.386	5.46159	-82.7709	2780.74	2382.67	-613.822	-282.214	166.404	0	9.0673	9.42564	-151.537	-20814	-143682	-7847.42	-1862.16	337.353	0	19.1049	15.0109	-233.481	-64835.3	-305262	-22743.5	-1307.44	277.69	0
538	1	-2.94648e-18	3.34864e-18	-1.0638e-17	-1.2727e-15	-1.75981e-15	-7.89698e-17	300	610	0	8.31368e-19	1.00323e-18	-2.66972e-19	7.83204e-18	-2.54932e-17	-5.80634e-17	300	200	0	10.4261	5.45929	-82.6765	2810.58	2400.31	-614.957	-281.968	166.005	0	9.43559	9.31047	-151.415	-20809.9	-143649	-7883.14	-1862.7	337.436	0
538	2	1.08819e-18	1.04371e-18	-1.30011e-17	-1.51971e-15	-2.02595e-15	-2.91704e-16	300	610	0	3.9019e-19	6.08218e-19	3.73354e-19	-2.70287e-17	3.83595e-17	-4.74188e-17	300	200	0	10.4729	5.45119	-82.4718	2824.4	2417.94	-618.077	-281.682	165.753	0	9.69042	9.22548	-151.418	-20832.9	-143606	-7916.08	-1862.41	337.586	0
538	3	3.27819e-18	-4.05946e-19	-1.28096e-17	-1.48054e-15	-1.93742e-15	-3.79238e-16	300	610	0	9.00132e-20	3.08591e-19	6.96997e-19	-4.38494e-17	7.04983e-17	-3.56451e-17	300	200	0	10.5226	5.43808	-82.2119	2820.41	2434.71	-620.979	-281.385	165.693	0	9.79678	9.16868	-151.543	-20887.3	-143571	-7944.8	-1861.4	337.831	0
538	4	4.14649e-18	-1.19103e-18	-1.11723e-17	-1.2815e-15	-1.65553e-15	-3.84351e-16	300	610	0	-9.33055e-20	9.9529e-20	7.99976e-19	-4.82925e-17	8.05714e-17	-2.4626e-17	300	200	0	10.5713	5.42319	-81.9455	2799.73	2450.03	-621.66	-281.102	165.834	0	9.76697	9.1326	-151.745	-20963.2	-143553	-7967.64	-1860.02	338.148	0
538	5	4.15136e-18	-1.50042e-18	-8.89896e-18	-1.01428e-15	-1.29608e-15	-3.41466e-16	300	610	0	-1.87581e-19	-3.25381e-20	7.63807e-19	-4.50894e-17	7.67568e-17	-1.53546e-17	300	200	0	10.6154	5.41139	-81.6978	2767.17	2465.06	-619.286	-280.827	166.129	0	9.64764	9.10412	-151.997	-21040.2	-143545	-7985.45	-1858.39	338.425	0
538	6	3.65921e-18	-1.49941e-18	-6.53089e-18	-7.3971e-16	-9.34888e-16	-2.76098e-16	300	610	0	-2.1942e-19	-1.04591e-19	6.51947e-19	-3.7872e-17	6.54123e-17	-8.19328e-18	300	200	0	10.6527	5.40752	-81.4737	2730.92	2480.38	-614.779	-280.556	166.481	0	9.49282	9.07156	-152.262	-21090.3	-143528	-8001.31	-1856.64	338.513	0
538	7	2.93998e-18	-1.32006e-18	-4.39073e-18	-4.93655e-16	-6.15758e-16	-2.05597e-16	300	610	0	-2.11565e-19	-1.33548e-19	5.09904e-19	-2.92071e-17	5.10909e-17	-3.09904e-18	300	200	0	10.6813	5.41515	-81.2797	2699.22	2493.49	-610.705	-280.322	166.791	0	9.34292	9.03252	-152.469	-21083.7	-143490	-8015.64	-1855.11	338.282	0
538	8	2.17594e-18	-1.05956e-18	-2.63675e-18	-2.93329e-16	-3.58859e-16	-1.4055e-16	300	610	0	-1.81826e-19	-1.34274e-19	3.67443e-19	-2.07429e-17	3.67655e-17	1.99383e-19	300	200	0	10.6988	5.43765	-81.1336	2676.81	2500.56	-610.506	-280.18	167.007	0	9.22243	8.98978	-152.584	-21001.5	-143432	-8023.42	-1854.02	337.639	0
538	9	1.47722e-18	-7.83463e-19	-1.31393e-18	-1.43179e-16	-1.6837e-16	-8.6394e-17	300	610	0	-1.43049e-19	-1.18683e-19	2.41727e-19	-1.34034e-17	2.41457e-17	2.07204e-18	300	200	0	10.7036	5.47941	-81.05	2663.69	2498.93	-616.61	-280.168	167.135	0	9.1409	8.94607	-152.605	-20844.8	-143360	-8018.95	-1853.42	336.593	0
539	0	8.99375e-19	-5.3131e-19	-3.9672e-19	-3.97799e-17	-3.87744e-17	-4.49566e-17	300	610	0	-1.03699e-19	-9.55692e-20	1.40626e-19	-7.58547e-18	1.40112e-17	2.90169e-18	300	200	0	10.6967	5.54377	-81.0268	2656.89	2487.14	-628.582	-280.305	167.21	0	9.08805	8.90638	-152.5	-20635.5	-143276	-8002.71	-1853.51	335.315	0	19.7776	14.9763	-231.615	-64190.6	-303844	-22759.3	-1311.85	277.143	0
539	1	4.59912e-19	-3.22988e-19	1.77929e-19	2.44125e-17	4.03598e-17	-1.57722e-17	300	610	0	-6.87109e-20	-7.08854e-20	6.57316e-20	-3.33609e-18	6.51386e-18	3.03275e-18	300	200	0	10.6839	5.62953	-81.0508	2653	2465.18	-643.485	-280.585	167.267	0	9.04634	8.87483	-152.231	-20411.7	-143188	-7980.19	-1854.6	334.084	0
539	2	1.5241e-19	-1.64705e-19	4.87111e-19	5.84094e-17	8.10462e-17	2.88789e-18	300	610	0	-4.04026e-20	-4.82421e-20	1.48343e-20	-4.95151e-19	1.42663e-18	2.74652e-18	300	200	0	10.6751	5.72968	-81.102	2649.24	2435.72	-658.137	-280.967	167.334	0	9.01541	8.85115	-151.84	-20217.8	-143116	-7955.58	-1856.54	333.152	0
539	3	-4.25605e-20	-5.40635e-20	6.068e-19	7.09921e-17	9.47762e-17	1.32722e-17	300	610	0	-1.93096e-20	-2.94717e-20	-1.61978e-20	1.19728e-18	-1.66837e-18	2.25449e-18	300	200	0	10.6791	5.83234	-81.1508	2644.53	2403.76	-670.69	-281.379	167.412	0	9.01256	8.83878	-151.425	-20090.8	-143079	-7930.13	-1858.88	332.678	0
539	4	-1.49585e-19	1.5996e-20	6.03269e-19	6.97625e-17	9.13706e-17	1.76603e-17	300	610	0	-4.88006e-21	-1.51658e-20	-3.21086e-20	2.0276e-18	-3.24893e-18	1.70281e-18	300	200	0	10.6974	5.9221	-81.1692	2640.2	2374.9	-680.355	-281.741	167.473	0	9.0523	8.85507	-151.019	-20048.8	-143092	-7904.33	-1861.52	332.757	0
539	5	-1.93284e-19	5.43697e-20	5.29315e-19	6.07381e-17	7.85188e-17	1.80777e-17	300	610	0	3.99807e-21	-5.13249e-21	-3.74284e-20	2.26326e-18	-3.77032e-18	1.18261e-18	300	200	0	10.7214	5.98319	-81.1414	2638.4	2354.34	-686.604	-281.985	167.484	0	9.13067	8.93136	-150.565	-20088	-143161	-7879.65	-1864.83	333.418	0
539	6	-1.95365e-19	6.99504e-20	4.23687e-19	4.8308e-17	6.17683e-17	1.61624e-17	300	610	0	8.6259e-21	1.2481e-21	-3.60246e-20	2.12891e-18	-3.62058e-18	7.42515e-19	300	200	0	10.7358	6.006	-81.0535	2640.12	2346.49	-689.41	-282.05	167.427	0	9.21739	9.09322	-150.022	-20187.9	-143270	-7858.22	-1868.99	334.566	0
539	7	-1.73269e-19	7.05688e-20	3.12442e-19	3.54018e-17	4.47732e-17	1.31342e-17	300	610	0	1.02582e-20	4.76782e-21	-3.09224e-20	1.79785e-18	-3.10282e-18	4.00958e-19	300	200	0	10.728	5.99111	-80.887	2645.04	2353.67	-689.703	-281.902	167.3	0	9.25992	9.33375	-149.438	-20321.9	-143391	-7840.22	-1873.54	335.989	0
539	8	-1.39906e-19	6.25107e-20	2.1123e-19	2.37606e-17	2.96638e-17	9.8272e-18	300	610	0	9.97373e-21	6.22305e-21	-2.43022e-20	1.39315e-18	-2.4352e-18	1.56775e-19	300	200	0	10.6953	5.94585	-80.6333	2652.02	2374.76	-688.543	-281.549	167.11	0	9.20949	9.61567	-148.9	-20463.2	-143489	-7824.03	-1877.66	337.429	0
539	9	-1.04045e-19	5.04249e-20	1.27855e-19	1.42346e-17	1.74399e-17	6.75419e-18	300	610	0	8.62103e-21	6.31779e-21	-1.75985e-20	9.94375e-19	-1.76102e-18	-2.30954e-21	300	200	0	10.6456	5.87901	-80.3065	2658.93	2405.43	-685.889	-281.047	166.89	0	9.05073	9.90431	-148.45	-20585.9	-143543	-7809.53	-1880.94	338.672	0
540	0	-7.10209e-20	3.74642e-20	6.46744e-20	7.06046e-18	8.33253e-18	4.1821e-18	300	610	0	6.81545e-21	5.61902e-21	-1.1646e-20	6.46543e-19	-1.16343e-18	-9.35002e-20	300	200	0	10.5917	5.79989	-79.9341	2663.25	2440.49	-680.877	-280.469	166.682	0	8.80644	10.189	-148.035	-20670.8	-143554	-7797.54	-1883.73	339.634	0	19.7776	14.9763	-231.615	-64190.6	-303844	-22759.3	-1311.85	277.143	0
540	1	-4.35665e-20	2.55458e-20	2.06379e-20	2.09392e-18	2.10277e-18	2.20466e-18	300	610	0	4.96475e-21	4.54734e-21	-6.83508e-21	3.69472e-19	-6.81143e-19	-1.34783e-19	300	200	0	10.5477	5.71955	-79.533	2663.67	2476.59	-673.13	-279.861	166.509	0	8.51893	10.465	-147.569	-20714.5	-143534	-7786.92	-1886.66	340.372	0
540	2	-2.25873e-20	1.56476e-20	-7.14145e-21	-1.01125e-18	-1.72974e-18	8.04875e-19	300	610	0	3.30877e-21	3.38901e-21	-3.25414e-21	1.6612e-19	-3.2264e-19	-1.42449e-19	300	200	0	10.5251	5.64962	-79.1045	2660.83	2512.56	-663.388	-279.237	166.363	0	8.22807	10.7011	-147.04	-20726.9	-143504	-7775.27	-1889.95	340.96	0
540	3	-7.83233e-21	8.09098e-21	-2.22618e-20	-2.676e-18	-3.72701e-18	-9.58933e-20	300	610	0	1.96217e-21	2.31898e-21	-8.07301e-22	2.93961e-20	-7.80516e-20	-1.29873e-19	300	200	0	10.5256	5.59808	-78.656	2657.02	2547.46	-652.775	-278.613	166.22	0	7.95917	10.8444	-146.545	-20720.7	-143490	-7761.05	-1893.15	341.395	0
540	4	1.58488e-21	2.78167e-21	-2.83011e-20	-3.31411e-18	-4.431e-18	-6.02358e-19	300	610	0	9.54005e-22	1.42728e-21	6.95764e-22	-5.27179e-20	7.18806e-20	-1.07158e-19	300	200	0	10.5403	5.5659	-78.2186	2655.17	2579.38	-641.74	-278.023	166.055	0	7.73341	10.8659	-146.244	-20707.2	-143515	-7743.77	-1895.34	341.594	0
540	5	6.81035e-21	-6.02565e-22	-2.83992e-20	-3.28586e-18	-4.30747e-18	-8.21735e-19	300	610	0	2.60616e-22	7.44428e-22	1.477e-21	-9.36442e-20	1.49514e-19	-8.13225e-20	300	200	0	10.5596	5.54831	-77.8402	2658.11	2606.12	-630.571	-277.52	165.852	0	7.58595	10.7877	-146.241	-20697.2	-143583	-7723.97	-1895.82	341.528	0
540	6	9.00279e-21	-2.4765e-21	-2.50697e-20	-2.87787e-18	-3.72289e-18	-8.49894e-19	300	610	0	-1.69121e-22	2.63068e-22	1.75008e-21	-1.0601e-19	1.76324e-19	-5.67725e-20	300	200	0	10.5805	5.53904	-77.5684	2667.91	2625.67	-620.573	-277.15	165.606	0	7.5544	10.6535	-146.471	-20701.5	-143677	-7703.21	-1894.93	341.335	0
540	7	9.18997e-21	-3.25866e-21	-2.01665e-20	-2.30017e-18	-2.94292e-18	-7.64756e-19	300	610	0	-3.96035e-22	-4.5055e-23	1.69843e-21	-1.00481e-19	1.70716e-19	-3.58888e-20	300	200	0	10.6035	5.5344	-77.4414	2684.68	2636.22	-613.771	-276.958	165.333	0	7.65403	10.4937	-146.749	-20727.6	-143767	-7682.46	-1893.68	341.245	0
540	8	8.20192e-21	-3.31985e-21	-1.4943e-20	-1.69379e-18	-2.14361e-18	-6.24627e-19	300	610	0	-4.79282e-22	-2.16839e-22	1.46624e-21	-8.53219e-20	1.47138e-19	-1.96028e-20	300	200	0	10.6276	5.53452	-77.4817	2706.15	2637.78	-611.709	-276.956	165.074	0	7.87569	10.3294	-146.938	-20777.1	-143825	-7661.67	-1892.82	341.401	0
540	9	6.65596e-21	-2.95922e-21	-1.01582e-20	-1.14321e-18	-1.42847e-18	-4.69589e-19	300	610	0	-4.70003e-22	-2.89754e-22	1.15793e-21	-6.64338e-20	1.1604e-19	-7.90199e-21	300	200	0	10.648	5.54049	-77.6814	2728.33	2633.76	-614.707	-277.095	164.878	0	8.19447	10.1798	-146.985	-20843.8	-143839	-7641.59	-1892.59	341.809	0
541	0	4.97355e-21	-2.39906e-21	-6.19603e-21	-6.9035e-19	-8.4699e-19	-3.24463e-19	300	610	0	-4.08632e-22	-2.9713e-22	8.42613e-22	-4.76534e-20	8.43244e-20	-2.32489e-22	300	200	0	10.6568	5.55096	-77.9985	2746.43	2628.85	-622.076	-277.296	164.789	0	8.5743	10.0579	-146.861	-20913.5	-143816	-7624.33	-1893.26	342.403	0	19.3365	15.8021	-225.311	-63180.4	-299527	-23279.3	-1329.39	280.413	0
541	1	3.41328e-21	-1.79097e-21	-3.17926e-21	-3.47672e-19	-4.11685e-19	-2.02338e-19	300	610	0	-3.24627e-22	-2.65946e-22	5.6086e-22	-3.11742e-20	5.60362e-20	4.20482e-21	300	200	0	10.6464	5.56034	-78.3855	2756.46	2625.1	-632.809	-277.51	164.835	0	8.97683	9.97408	-146.553	-20968.6	-143771	-7611.16	-1895.02	343.079	0
541	2	2.10925e-21	-1.22782e-21	-1.06572e-21	-1.09197e-19	-1.12323e-19	-1.07999e-19	300	610	0	-2.37625e-22	-2.16309e-22	3.31997e-22	-1.79827e-20	3.30909e-20	6.25474e-21	300	200	0	10.6134	5.56004	-78.8141	2756.88	2620.41	-645.458	-277.752	165.02	0	9.37267	9.93354	-146.14	-20995.4	-143720	-7602.41	-1897.44	343.666	0
541	3	1.10802e-21	-7.57648e-22	2.7652e-22	4.09329e-20	7.3187e-20	-4.08818e-20	300	610	0	-1.59272e-22	-1.61981e-22	1.60829e-22	-8.25419e-21	1.59533e-20	6.68762e-21	300	200	0	10.5625	5.54301	-79.2675	2749.3	2610.45	-657.72	-278.068	165.316	0	9.74273	9.92058	-145.81	-20989.6	-143670	-7599.28	-1899.32	343.952	0
541	4	4.00257e-22	-3.96992e-22	1.01528e-21	1.2237e-19	1.71121e-19	2.58118e-21	300	610	0	-9.52336e-23	-1.11433e-22	4.32416e-23	-1.67669e-21	4.1979e-21	6.13917e-21	300	200	0	10.5051	5.50968	-79.7168	2737.28	2591.49	-667.287	-278.491	165.662	0	10.0653	9.90616	-145.761	-20955.6	-143621	-7602.69	-1899.32	343.767	0
541	5	-5.43922e-23	-1.423e-22	1.31898e-21	1.54603e-19	2.07026e-19	2.72625e-20	300	610	0	-4.70605e-23	-6.90843e-23	-2.95211e-23	2.30495e-21	-3.06136e-21	5.0919e-21	300	200	0	10.455	5.46935	-80.1185	2724.72	2561.76	-672.859	-279.025	165.991	0	10.2983	9.88056	-146.124	-20899.9	-143570	-7611.38	-1896.52	343.028	0
541	6	-3.09308e-22	2.11004e-23	1.33634e-21	1.54703e-19	2.02987e-19	3.82027e-20	300	610	0	-1.37525e-23	-3.64995e-23	-6.78365e-23	4.3194e-21	-6.87009e-21	3.88269e-21	300	200	0	10.4245	5.43386	-80.433	2714.91	2522.09	-673.975	-279.644	166.246	0	10.3852	9.86498	-146.953	-20828.2	-143506	-7623.25	-1890.55	341.734	0
541	7	-4.18995e-22	1.12532e-22	1.18699e-21	1.36316e-19	1.76464e-19	3.99381e-20	300	610	0	7.03767e-24	-1.34131e-23	-8.17782e-23	4.96262e-21	-8.24083e-21	2.72453e-21	300	200	0	10.4222	5.41073	-80.6452	2709.22	2477.11	-670.897	-280.284	166.406	0	10.2873	9.89147	-148.197	-20749.6	-143427	-7637.58	-1881.81	340.014	0
541	8	-4.32105e-22	1.51684e-22	9.59609e-22	1.09492e-19	1.40175e-19	3.61742e-20	300	610	0	1.81519e-23	1.4596e-24	-8.00439e-23	4.74078e-21	-8.04643e-21	1.73382e-21	300	200	0	10.4516	5.40173	-80.773	2706.25	2434.14	-664.805	-280.864	166.496	0	10.0065	9.97316	-149.687	-20676.6	-143330	-7655.12	-1871.53	338.132	0
541	9	-3.88125e-22	1.5611e-22	7.14464e-22	8.10152e-20	1.02599e-19	2.96973e-20	300	610	0	2.23779e-23	9.83666e-24	-6.95036e-23	4.04801e-21	-6.97532e-21	9.57492e-22	300	200	0	10.5123	5.40371	-80.8495	2703.19	2399.06	-657.396	-281.327	166.565	0	9.58717	10.0908	-151.195	-20622.3	-143222	-7677.05	-1861.27	336.395	0
542	0	-3.16564e-22	1.40043e-22	4.88335e-22	5.49835e-20	6.87616e-20	2.24327e-20	300	610	0	2.21396e-23	1.34803e-23	-5.51568e-23	3.16708e-21	-5.52786e-21	3.96985e-22	300	200	0	10.6032	5.41147	-80.8912	2698.52	2374.23	-650.477	-281.649	166.64	0	9.11371	10.2103	-152.552	-20598.5	-143117	-7703.6	-1852.15	335.026	0	20.5764	15.2418	-231.869	-64543.9	-304301	-23069.9	-1312.38	278.364	0
542	1	-2.37678e-22	1.14108e-22	3.00101e-22	3.34611e-20	4.11089e-20	1.55814e-20	300	610	0	1.9363e-23	1.3968e-23	-4.03321e-23	2.28299e-21	-4.03657e-21	2.73901e-23	300	200	0	10.7228	5.42233	-80.8859	2693.26	2359.9	-645.67	-281.824	166.703	0	8.68828	10.3078	-153.728	-20610.8	-143039	-7730.88	-1844.47	334.073	0
542	2	-1.63985e-22	8.55925e-23	1.56095e-22	1.70974e-20	2.03087e-20	9.78453e-21	300	610	0	1.54581e-23	1.25831e-23	-2.7e-23	1.50249e-21	-2.6979e-21	-1.88375e-22	300	200	0	10.8647	5.43676	-80.8082	2690.27	2355.44	-643.558	-281.852	166.708	0	8.39285	10.3678	-154.743	-20655.2	-143005	-7749.57	-1838.15	333.481	0
542	3	-1.02064e-22	5.89925e-23	5.46889e-23	5.65059e-21	5.9283e-21	5.28505e-21	300	610	0	1.13699e-23	1.02866e-23	-1.61156e-23	8.74607e-22	-1.60657e-21	-2.8997e-22	300	200	0	11.0116	5.45627	-80.6409	2691.81	2358.91	-643.157	-281.748	166.62	0	8.27166	10.371	-155.553	-20722.7	-143016	-7749.83	-1833.4	333.219	0
542	4	-5.42939e-23	3.66655e-23	-1.01352e-23	-1.60444e-21	-3.04654e-21	2.06796e-21	300	610	0	7.66384e-24	7.73981e-24	-7.9362e-24	4.09331e-22	-7.87562e-22	-3.1381e-22	300	200	0	11.139	5.48083	-80.39	2697.43	2367.23	-642.751	-281.553	166.446	0	8.33399	10.2998	-156.045	-20802.9	-143056	-7728.06	-1830.76	333.314	0
542	5	-2.03552e-23	1.94571e-23	-4.61975e-23	-5.58445e-21	-7.84341e-21	-2.82645e-23	300	610	0	4.61931e-24	5.35276e-24	-2.28726e-24	9.30165e-23	-2.22777e-22	-2.90104e-22	300	200	0	11.2277	5.50622	-80.0896	2704.7	2377.17	-641.258	-281.319	166.229	0	8.56003	10.1585	-156.066	-20885.5	-143105	-7688.9	-1830.95	333.825	0
542	6	1.58479e-24	7.2433e-24	-6.14237e-23	-7.20695e-21	-9.66624e-21	-1.23012e-21	300	610	0	2.31812e-24	3.34213e-24	1.2333e-24	-9.99386e-23	1.28508e-22	-2.41886e-22	300	200	0	11.2692	5.52608	-79.7986	2712.05	2386.75	-638.705	-281.09	166.014	0	8.91615	9.97044	-155.467	-20961.9	-143149	-7644.33	-1834.76	334.831	0
542	7	1.40102e-23	-6.42609e-25	-6.28548e-23	-7.28056e-21	-9.56182e-21	-1.77447e-21	300	610	0	7.18665e-25	1.78765e-24	3.11041e-24	-1.98963e-22	3.15158e-22	-1.85324e-22	300	200	0	11.2641	5.53716	-79.5854	2719.81	2396.8	-635.494	-280.884	165.825	0	9.36939	9.76155	-154.202	-21026.2	-143187	-7610.3	-1842.57	336.354	0
542	8	1.94839e-23	-5.10001e-24	-5.61837e-23	-6.45486e-21	-8.36178e-21	-1.87588e-21	300	610	0	-2.86625e-25	6.80772e-25	3.81882e-24	-2.32176e-22	3.84898e-22	-1.30708e-22	300	200	0	11.2206	5.53959	-79.5021	2727.83	2409.92	-631.526	-280.687	165.689	0	9.87932	9.55519	-152.387	-21073.8	-143229	-7599.59	-1853.9	338.291	0
542	9	2.0308e-23	-7.05474e-24	-4.56496e-23	-5.21054e-21	-6.67488e-21	-1.71054e-21	300	610	0	-8.30445e-25	-3.67962e-26	3.77082e-24	-2.23591e-22	3.79105e-22	-8.37233e-23	300	200	0	11.1499	5.53354	-79.5716	2733.62	2426.52	-626.187	-280.505	165.646	0	10.3874	9.36904	-150.267	-21100.8	-143281	-7615.79	-1867.5	340.422	0
543	0	1.83606e-23	-7.33752e-24	-3.41505e-23	-3.87389e-21	-4.90918e-21	-1.41153e-21	300	610	0	-1.04411e-24	-4.44976e-25	3.29365e-24	-1.91997e-22	3.30576e-22	-4.67273e-23	300	200	0	11.0617	5.51923	-79.79	2733.75	2443.28	-619.131	-280.379	165.738	0	10.8308	9.2014	-148.123	-21107.2	-143346	-7653.89	-1881.75	342.498	0	20.5764	15.2418	-231.869	-64543.9	-304301	-23069.9	-1312.38	278.364	0
543	1	1.50519e-23	-6.62529e-24	-2.34675e-23	-2.64351e-21	-3.30869e-21	-1.07133e-21	300	610	0	-1.04247e-24	-6.26607e-25	2.62661e-24	-1.50941e-22	2.63261e-22	-1.98854e-23	300	200	0	10.964	5.49886	-80.1369	2726.17	2455.78	-610.885	-280.355	165.981	0	11.1573	9.03786	-146.183	-21097.6	-143420	-7703.48	-1895.1	344.324	0
543	2	1.1355e-23	-5.42589e-24	-1.45273e-23	-1.62094e-21	-1.99401e-21	-7.48e-22	300	610	0	-9.17235e-25	-6.56329e-25	1.92994e-24	-1.0934e-22	1.93171e-22	-2.08171e-24	300	200	0	10.8645	5.4762	-80.5907	2710.72	2461.15	-602.724	-280.461	166.364	0	11.3242	8.87416	-144.627	-21075.6	-143493	-7752.47	-1906.16	345.724	0
543	3	7.87566e-24	-4.08939e-24	-7.65515e-24	-8.39747e-22	-1.0004e-21	-4.72921e-22	300	610	0	-7.35876e-25	-5.95167e-25	1.29929e-24	-7.23855e-23	1.29842e-22	8.40272e-24	300	200	0	10.7718	5.45477	-81.128	2689.25	2459.57	-595.961	-280.683	166.852	0	11.3045	8.71462	-143.645	-21043.7	-143548	-7791.48	-1913.33	346.498	0
543	4	4.93623e-24	-2.83341e-24	-2.7913e-24	-2.90483e-22	-3.09844e-22	-2.5838e-22	300	610	0	-5.43869e-25	-4.89043e-25	7.81789e-25	-4.25082e-23	7.79502e-23	1.34289e-23	300	200	0	10.6943	5.43617	-81.7034	2666.22	2454.33	-591.095	-280.96	167.367	0	11.105	8.5558	-143.421	-21006.4	-143571	-7815.58	-1915.05	346.467	0
543	5	2.65768e-24	-1.77347e-24	3.37966e-25	5.99502e-23	1.24131e-22	-1.04224e-22	300	610	0	-3.68631e-25	-3.6972e-25	3.91043e-25	-2.02621e-23	3.88214e-23	1.47177e-23	300	200	0	10.6369	5.41939	-82.2374	2647.56	2450.46	-587.867	-281.203	167.806	0	10.7615	8.39363	-144.009	-20968.6	-143563	-7824	-1910.9	345.606	0
543	6	1.03076e-24	-9.52612e-25	2.09685e-24	2.54285e-22	3.58846e-22	-3.16547e-24	300	610	0	-2.23928e-25	-2.57036e-25	1.1976e-25	-5.05601e-24	1.16958e-23	1.3704e-23	300	200	0	10.5995	5.40269	-82.6407	2638.12	2452.96	-586.406	-281.318	168.077	0	10.3205	8.24547	-145.261	-20934.5	-143539	-7821.75	-1902.15	344.117	0
543	7	-2.75311e-26	-3.67085e-25	2.85812e-24	3.357e-22	4.51012e-22	5.53156e-23	300	610	0	-1.14033e-25	-1.61603e-25	-5.04923e-26	4.28958e-24	-5.29457e-24	1.14873e-23	300	200	0	10.5793	5.38608	-82.8561	2639.8	2464.93	-587.597	-281.25	168.14	0	9.83217	8.15374	-146.915	-20908.5	-143523	-7817.82	-1890.92	342.317	0
543	8	-6.32715e-25	1.33305e-26	2.95506e-24	3.42486e-22	4.50231e-22	8.23443e-23	300	610	0	-3.72527e-26	-8.74661e-26	-1.42359e-25	9.15141e-24	-1.4432e-23	8.84319e-24	300	200	0	10.576	5.37192	-82.8798	2651.46	2485.78	-592.159	-281.007	168.008	0	9.35009	8.161	-148.682	-20893	-143533	-7819.68	-1879.37	340.521	0
543	9	-9.0523e-25	2.30462e-25	2.65848e-24	3.05555e-22	3.96103e-22	8.8067e-23	300	610	0	1.13334e-26	-3.4413e-26	-1.78205e-25	1.08557e-23	-1.79648e-23	6.26865e-24	300	200	0	10.5895	5.3629	-82.7538	2670.12	2511.08	-600.2	-280.656	167.734	0	8.92783	8.27549	-150.274	-20888.2	-143573	-7831.84	-1869.41	339.001	0
544	0	-9.53987e-25	3.27825e-25	2.171e-24	2.47892e-22	3.17757e-22	8.08575e-23	300	610	0	3.79169e-26	1.92799e-28	-1.77569e-25	1.05412e-23	-1.78542e-23	4.04103e-24	300	200	0	10.616	5.35911	-82.5425	2692.42	2533.97	-611.61	-280.301	167.381	0	8.61014	8.46749	-151.48	-20896.8	-143638	-7856.08	-1862.23	337.951	0	19.8786	14.353	-232.527	-64811.4	-304304	-22309.6	-1308.68	278.726	0
544	1	-8.68281e-25	3.44719e-25	1.63188e-24	1.85183e-22	2.34827e-22	6.70721e-23	300	610	0	4.86804e-26	2.00665e-26	-1.56032e-25	9.10369e-24	-1.5662e-23	2.27847e-24	300	200	0	10.65	5.35748	-82.3051	2714.63	2547.66	-626.109	-280.046	167.018	0	8.41758	8.70463	-152.246	-20924.9	-143717	-7887.28	-1857.98	337.442	0
544	2	-7.15483e-25	3.13333e-25	1.12736e-24	1.2705e-22	1.59149e-22	5.11495e-23	300	610	0	4.9065e-26	2.91004e-26	-1.25047e-25	7.19178e-24	-1.25342e-23	9.9343e-25	300	200	0	10.6894	5.35505	-82.0783	2732.69	2548.74	-642.544	-279.947	166.706	0	8.33461	8.97512	-152.642	-20976.9	-143791	-7912.47	-1856.01	337.425	0
544	3	-5.42328e-25	2.5793e-25	7.02871e-25	7.84791e-23	9.66635e-23	3.58965e-23	300	610	0	4.34364e-26	3.0825e-26	-9.23227e-26	5.23508e-24	-9.24152e-24	1.36154e-25	300	200	0	10.7358	5.35248	-81.8696	2743.86	2538.71	-658.548	-279.991	166.485	0	8.31911	9.2673	-152.79	-21045.3	-143839	-7919.02	-1855.41	337.74	0
544	4	-3.78114e-25	1.95325e-25	3.75012e-25	4.11963e-23	4.92125e-23	2.2847e-23	300	610	0	3.50214e-26	2.81415e-26	-6.25009e-26	3.48593e-24	-6.24656e-24	-3.72971e-25	300	200	0	10.7902	5.35459	-81.6591	2747.76	2522.16	-671.632	-280.114	166.351	0	8.33538	9.53995	-152.849	-21107.7	-143842	-7902.76	-1855.07	338.095	0
544	5	-2.38618e-25	1.36042e-25	1.41798e-25	1.4849e-23	1.60632e-23	1.26202e-23	300	610	0	2.60078e-26	2.32434e-26	-3.79031e-26	2.06464e-24	-3.77986e-24	-6.21226e-25	300	200	0	10.8498	5.367	-81.4158	2745.16	2503.4	-680.372	-280.252	166.282	0	8.38589	9.73091	-152.996	-21141.3	-143794	-7868.15	-1853.86	338.182	0
544	6	-1.29965e-25	8.57378e-26	-9.19446e-27	-2.06987e-24	-4.91124e-24	5.23569e-24	300	610	0	1.77247e-26	1.7656e-26	-1.92416e-26	1.00131e-24	-1.91097e-24	-6.89894e-25	300	200	0	10.9077	5.39151	-81.1298	2736.74	2484.12	-684.195	-280.381	166.267	0	8.50588	9.80186	-153.341	-21139.4	-143703	-7824.08	-1851.15	337.858	0
544	7	-5.19998e-26	4.65932e-26	-9.49116e-26	-1.15506e-23	-1.6385e-23	3.65712e-25	300	610	0	1.0849e-26	1.23385e-26	-6.21807e-27	2.70563e-25	-6.08613e-25	-6.47123e-25	300	200	0	10.9546	5.42458	-80.8289	2723.46	2463.48	-682.824	-280.522	166.306	0	8.71823	9.76944	-153.893	-21111.1	-143584	-7779.73	-1847.01	337.18	0
544	8	-9.73982e-28	1.85318e-26	-1.32879e-25	-1.56244e-23	-2.10283e-23	-2.47789e-24	300	610	0	5.6024e-27	7.81016e-27	2.01118e-27	-1.81837e-25	2.12739e-25	-5.45378e-25	300	200	0	10.9821	5.46008	-80.5557	2707.09	2439.85	-676.694	-280.712	166.395	0	9.00052	9.6907	-154.578	-21070.6	-143453	-7741.11	-1842.03	336.31	0
544	9	2.84795e-26	1.88489e-28	-1.38866e-25	-1.61039e-23	-2.11909e-23	-3.81739e-24	300	610	0	1.91789e-27	4.27541e-27	6.50282e-27	-4.20265e-25	6.59613e-25	-4.21857e-25	300	200	0	10.9854	5.49229	-80.3326	2690.13	2411.74	-667.737	-280.978	166.513	0	9.29621	9.6215	-155.27	-21029.2	-143329	-7710.77	-1837.09	335.436	0
545	0	4.20183e-26	-1.03805e-26	-1.25752e-25	-1.44595e-23	-1.87579e-23	-4.13242e-24	300	610	0	-4.29183e-28	1.73336e-27	8.30999e-27	-5.07244e-25	8.37901e-25	-3.00542e-25	300	200	0	10.9645	5.51625	-80.1617	2674.83	2377.8	-658.861	-281.337	166.632	0	9.53817	9.58782	-155.838	-20993.2	-143233	-7689.74	-1833.12	334.712	0	20.208	15.4248	-231.944	-64693.6	-304872	-23123.8	-1314.42	278.918	0
545	1	4.47929e-26	-1.52196e-26	-1.03219e-25	-1.17902e-23	-1.51226e-23	-3.82085e-24	300	610	0	-1.72747e-27	6.5144e-29	8.35827e-27	-4.96776e-25	8.4051e-25	-1.9496e-25	300	200	0	10.9255	5.52745	-80.046	2662.29	2338.12	-652.084	-281.79	166.74	0	9.66525	9.59196	-156.192	-20963.3	-143182	-7678.49	-1830.71	334.215	0
545	2	4.10477e-26	-1.61872e-26	-7.79574e-26	-8.84974e-24	-1.12295e-23	-3.18617e-24	300	610	0	-2.26796e-27	-9.01765e-28	7.38951e-27	-4.31529e-25	7.41799e-25	-1.11011e-25	300	200	0	10.8778	5.52381	-79.9967	2652.49	2295.83	-647.485	-282.301	166.843	0	9.64314	9.63332	-156.285	-20938	-143179	-7677.48	-1830.14	333.974	0
545	3	3.40004e-26	-1.48137e-26	-5.41388e-26	-6.10403e-24	-7.65233e-24	-2.44139e-24	300	610	0	-2.30832e-27	-1.35018e-27	5.95151e-27	-3.42567e-25	5.96605e-25	-4.95097e-26	300	200	0	10.8291	5.50812	-80.0183	2645.43	2257.07	-643.808	-282.793	166.94	0	9.48263	9.71167	-156.047	-20919.3	-143210	-7687.55	-1831.74	334.058	0
545	4	2.58949e-26	-1.22578e-26	-3.39896e-26	-3.79762e-24	-4.68328e-24	-1.72211e-24	300	610	0	-2.05631e-27	-1.44702e-27	4.41516e-27	-2.50575e-25	4.41995e-25	-8.24638e-27	300	200	0	10.7821	5.48802	-80.0947	2642.05	2230.02	-639.406	-283.158	167.013	0	9.24305	9.81326	-155.367	-20913.3	-143257	-7708.87	-1836.06	334.606	0
545	5	1.81473e-26	-9.32682e-27	-1.83523e-26	-2.01878e-24	-2.41785e-24	-1.10323e-24	300	610	0	-1.66626e-27	-1.33017e-27	3.00543e-27	-1.67809e-25	3.00404e-25	1.64612e-26	300	200	0	10.7364	5.4736	-80.1959	2643.44	2221.35	-632.867	-283.301	167.038	0	9.01549	9.90677	-154.218	-20923.4	-143310	-7739	-1843.27	335.674	0
545	6	1.15292e-26	-6.52968e-27	-7.1736e-27	-7.55341e-25	-8.27073e-25	-6.15878e-25	300	610	0	-1.24334e-27	-1.10441e-27	1.83659e-27	-1.00216e-25	1.83181e-25	2.87043e-26	300	200	0	10.692	5.47321	-80.2898	2649.28	2231.54	-623.619	-283.206	167.004	0	8.882	9.96551	-152.778	-20944.9	-143369	-7770.77	-1852.42	337.094	0
545	7	6.34955e-27	-4.14296e-27	1.08891e-28	6.11292e-26	1.86154e-25	-2.62244e-25	300	610	0	-8.5194e-28	-8.42927e-28	9.45589e-28	-4.94049e-26	9.39438e-26	3.23212e-26	300	200	0	10.6515	5.48879	-80.3504	2657.59	2255.42	-612.307	-282.93	166.925	0	8.87959	9.98842	-151.361	-20970.3	-143439	-7793.57	-1861.66	338.545	0
545	8	2.61447e-27	-2.27676e-27	4.28298e-27	5.23272e-25	7.46517e-25	-2.76559e-26	300	610	0	-5.25333e-28	-5.92091e-28	3.20572e-28	-1.43007e-26	3.14362e-26	3.05472e-26	300	200	0	10.6188	5.5155	-80.3606	2666.24	2287	-600.366	-282.541	166.822	0	8.99971	9.99207	-150.242	-20995.1	-143515	-7798.46	-1869.22	339.742	0
545	9	1.55271e-28	-9.32345e-28	6.17224e-27	7.26594e-25	9.79694e-25	1.10518e-25	300	610	0	-2.74917e-28	-3.77281e-28	-7.70031e-29	7.58754e-27	-8.25062e-27	2.58853e-26	300	200	0	10.5974	5.54698	-80.3112	2674.37	2321.96	-589.088	-282.088	166.7	0	9.202	9.9925	-149.54	-21015.2	-143583	-7782.87	-1874.17	340.532	0
546	0	-1.27716e-27	-4.82111e-29	6.52259e-27	7.56866e-25	9.96956e-25	1.76785e-25	300	610	0	-9.81635e-29	-2.08794e-28	-2.96409e-28	1.92676e-26	-3.00849e-26	2.01187e-26	300	200	0	10.5914	5.57972	-80.2024	2682.59	2356.79	-579.503	-281.615	166.552	0	9.42729	9.99867	-149.229	-21025.3	-143628	-7752.28	-1876.47	340.893	0	20.208	15.4248	-231.944	-64693.6	-304872	-23123.8	-1314.42	278.918	0
546	1	-1.94847e-27	4.65871e-28	5.94637e-27	6.84034e-25	8.88018e-25	1.93808e-25	300	610	0	1.5165e-29	-8.70287e-29	-3.87217e-28	2.36858e-26	-3.90517e-26	1.44046e-26	300	200	0	10.6058	5.6123	-80.0451	2691.92	2388.29	-572.656	-281.163	166.37	0	9.62953	10.0089	-149.175	-21025.7	-143644	-7718.4	-1876.93	340.947	0
546	2	-2.10213e-27	7.05899e-28	4.90611e-27	5.60605e-25	7.1951e-25	1.80489e-25	300	610	0	7.85153e-29	-6.64361e-30	-3.93261e-28	2.34022e-26	-3.95512e-26	9.40183e-27	300	200	0	10.6422	5.64142	-79.8452	2701.95	2413.89	-569.265	-280.768	166.16	0	9.79862	10.0083	-149.17	-21022.1	-143640	-7693.62	-1876.93	340.927	0
546	3	-1.93985e-27	7.59743e-28	3.72308e-27	4.22801e-25	5.36843e-25	1.51312e-25	300	610	0	1.05578e-28	4.0366e-29	-3.4985e-28	2.0449e-26	-3.51229e-26	5.40457e-27	300	200	0	10.6954	5.65962	-79.5978	2710.79	2431.97	-569.538	-280.447	165.944	0	9.93931	9.98074	-149.026	-21017.6	-143628	-7685.17	-1877.77	341.033	0
546	4	-1.61527e-27	7.0012e-28	2.59901e-27	2.93162e-25	3.67813e-25	1.16496e-25	300	610	0	1.0855e-28	6.25816e-29	-2.83179e-28	1.6313e-26	-2.83894e-26	2.46197e-27	300	200	0	10.7575	5.65895	-79.307	2716.99	2442.56	-573.41	-280.201	165.741	0	10.0512	9.9231	-148.67	-21009.4	-143611	-7691.97	-1879.97	341.316	0
546	5	-1.23607e-27	5.82368e-28	1.64286e-27	1.83674e-25	2.26776e-25	8.259e-26	300	610	0	9.73166e-29	6.78932e-29	-2.11085e-28	1.19901e-26	-2.11331e-26	4.76594e-28	300	200	0	10.8256	5.63729	-78.9982	2721.04	2446.72	-580.458	-280.028	165.556	0	10.1379	9.84343	-148.151	-20992.1	-143591	-7706.16	-1883.22	341.694	0
546	6	-8.70682e-28	4.45233e-28	8.9725e-28	9.88246e-26	1.1865e-25	5.32486e-26	300	610	0	7.92555e-29	6.28525e-29	-1.44468e-28	8.07509e-27	-1.44416e-26	-7.21723e-28	300	200	0	10.9011	5.59936	-78.7099	2725.09	2446.03	-589.695	-279.924	165.378	0	10.2058	9.74885	-147.619	-20960.9	-143570	-7719.05	-1886.57	341.993	0
546	7	-5.56792e-28	3.13305e-28	3.61585e-28	3.82582e-26	4.23362e-26	3.00302e-26	300	610	0	5.94221e-29	5.24608e-29	-8.89419e-29	4.86142e-27	-8.87245e-27	-1.32465e-27	300	200	0	10.9831	5.55343	-78.4782	2731.08	2442.87	-600.006	-279.872	165.2	0	10.2444	9.6406	-147.275	-20912.8	-143562	-7727.09	-1888.79	341.998	0
546	8	-3.09937e-28	2.00098e-28	1.04937e-29	-1.12587e-27	-6.58794e-27	1.31004e-26	300	610	0	4.09342e-29	4.02314e-29	-4.64131e-29	2.43411e-27	-4.61266e-27	-1.51337e-27	300	200	0	11.0647	5.50942	-78.3245	2740.33	2440	-610.849	-279.848	165.013	0	10.2274	9.51796	-147.263	-20846.9	-143581	-7733.39	-1889	341.563	0
546	9	-1.31055e-28	1.11153e-28	-1.92618e-28	-2.36356e-26	-3.39315e-26	1.80468e-27	300	610	0	2.54242e-29	2.84035e-29	-1.64275e-29	7.48317e-28	-1.61354e-27	-1.44145e-27	300	200	0	11.1347	5.47868	-78.2575	2754.3	2439.21	-622.049	-279.831	164.805	0	10.1383	9.37887	-147.628	-20767.9	-143637	-7744.09	-1886.97	340.677	0
547	0	-1.25817e-29	4.67622e-29	-2.86432e-28	-3.37596e-26	-4.56072e-26	-4.90497e-27	300	610	0	1.34755e-29	1.82166e-29	2.77133e-30	-3.10149e-28	3.03184e-28	-1.22824e-27	300	200	0	11.1825	5.47127	-78.2831	2772.9	2440.48	-632.81	-279.825	164.579	0	9.99413	9.21791	-148.356	-20687.5	-143729	-7763.2	-1882.82	339.445	0	20.8463	14.5096	-230.973	-64065.8	-304593	-22496	-1318.74	277.373	0
547	1	5.70348e-29	4.16512e-30	-3.06221e-28	-3.55554e-26	-4.68826e-26	-8.1779e-27	300	610	0	4.99894e-30	1.01878e-29	1.34793e-29	-8.81738e-28	1.36906e-27	-9.59213e-28	300	200	0	11.2023	5.49071	-78.4042	2792.69	2441.72	-641.631	-279.857	164.381	0	9.84079	9.03479	-149.391	-20619.6	-143841	-7790.88	-1876.85	338.025	0
547	2	9.02609e-29	-2.08227e-29	-2.81089e-28	-3.23488e-26	-4.20264e-26	-9.08466e-27	300	610	0	-4.70656e-31	4.35697e-30	1.80288e-29	-1.10525e-27	1.81866e-27	-6.90176e-28	300	200	0	11.1952	5.53142	-78.6136	2809.46	2440.19	-647.53	-279.96	164.262	0	9.72834	8.84544	-150.63	-20571.9	-143940	-7823.55	-1869.59	336.572	0
547	3	9.86029e-29	-3.27069e-29	-2.33127e-28	-2.66484e-26	-3.42236e-26	-8.52289e-27	300	610	0	-3.55929e-30	4.85066e-31	1.84951e-29	-1.10198e-27	1.86033e-27	-4.53207e-28	300	200	0	11.1681	5.58121	-78.8869	2821.3	2435.06	-650.924	-280.132	164.236	0	9.68834	8.67782	-151.935	-20545.8	-144003	-7854.04	-1861.79	335.228	0
547	4	9.16433e-29	-3.56403e-29	-1.77756e-28	-2.01938e-26	-2.56572e-26	-7.18375e-27	300	610	0	-4.91075e-30	-1.79892e-30	1.6558e-29	-9.68722e-28	1.66249e-27	-2.62927e-28	300	200	0	11.1302	5.62702	-79.1805	2828.06	2428.55	-652.978	-280.329	164.283	0	9.71996	8.55598	-153.157	-20541.9	-144016	-7874.17	-1854.32	334.124	0
547	5	7.67156e-29	-3.30776e-29	-1.24728e-28	-1.40751e-26	-1.76729e-26	-5.55733e-27	300	610	0	-5.10229e-30	-2.89763e-30	1.34702e-29	-7.76607e-28	1.35053e-27	-1.22178e-28	300	200	0	11.0903	5.65905	-79.4522	2829.18	2424.55	-654.202	-280.484	164.391	0	9.78633	8.49129	-154.187	-20558.9	-143979	-7878.97	-1847.8	333.338	0
547	6	5.89865e-29	-2.76605e-29	-7.93685e-29	-8.87903e-27	-1.09752e-26	-3.95964e-27	300	610	0	-4.60409e-30	-3.18386e-30	1.00889e-29	-5.73559e-28	1.01015e-27	-2.66879e-29	300	200	0	11.0546	5.67218	-79.6889	2823.25	2426.1	-653.791	-280.555	164.572	0	9.82704	8.48374	-154.962	-20585	-143898	-7867.93	-1842.6	332.839	0
547	7	4.17605e-29	-2.12481e-29	-4.38263e-29	-4.83295e-27	-5.8159e-27	-2.56896e-27	300	610	0	-3.76873e-30	-2.96883e-30	6.94195e-30	-3.88434e-28	6.94014e-28	3.13964e-29	300	200	0	11.0262	5.66598	-79.9071	2808.9	2433.53	-650.232	-280.546	164.848	0	9.78895	8.52246	-155.431	-20600.6	-143786	-7843.57	-1839.08	332.539	0
547	8	2.68774e-29	-1.5028e-29	-1.81661e-29	-1.93044e-27	-2.15613e-27	-1.46311e-27	300	610	0	-2.83911e-30	-2.49124e-30	4.30495e-30	-2.35685e-28	4.29507e-28	6.10488e-29	300	200	0	11.0063	5.64242	-80.1313	2785.76	2444.35	-642.485	-280.496	165.235	0	9.65518	8.58978	-155.537	-20593.2	-143662	-7810.6	-1837.65	332.401	0
547	9	1.5116e-29	-9.66e-30	-1.24684e-30	-3.14788e-29	2.05122e-28	-6.52851e-28	300	610	0	-1.96613e-30	-1.91963e-30	2.27554e-30	-1.19762e-28	2.26221e-28	7.08189e-29	300	200	0	10.9948	5.60292	-80.3753	2755.97	2453.88	-630.95	-280.47	165.711	0	9.44427	8.67177	-155.26	-20563.3	-143540	-7775.54	-1838.51	332.444	0
548	0	6.55147e-30	-5.42196e-30	8.62955e-30	1.06408e-27	1.53827e-27	-1.09159e-28	300	610	0	-1.2298e-30	-1.36212e-30	8.37435e-31	-3.88334e-29	8.23699e-29	6.79929e-29	300	200	0	10.9929	5.54968	-80.6365	2724.61	2455.84	-617.566	-280.544	166.211	0	9.18915	8.7671	-154.687	-20517.7	-143430	-7745.53	-1841.22	332.64	0	20.8463	14.5096	-230.973	-64065.8	-304593	-22496	-1318.74	277.373	0
548	1	8.46214e-31	-2.33886e-30	1.32791e-29	1.56711e-27	2.12137e-27	2.16452e-28	300	610	0	-6.59821e-31	-8.79175e-31	-8.92519e-32	1.23265e-29	-1.0158e-29	5.82616e-29	300	200	0	11.0045	5.48884	-80.9041	2697.5	2443.88	-604.828	-280.793	166.658	0	8.93112	8.88595	-154.018	-20465.2	-143338	-7727.02	-1844.65	332.875	0
548	2	-2.53492e-30	-2.87379e-31	1.43692e-29	1.66949e-27	2.2037e-27	3.77856e-28	300	610	0	-2.53444e-31	-4.96687e-31	-6.11411e-31	4.02713e-29	-6.21459e-29	4.57203e-29	300	200	0	11.0316	5.42945	-81.1588	2678.99	2414.9	-594.585	-281.245	166.991	0	8.71911	9.03556	-153.455	-20418.9	-143262	-7723.87	-1847.57	333.061	0
548	3	-4.17668e-30	9.26387e-31	1.32828e-29	1.52931e-27	1.9883e-27	4.25606e-28	300	610	0	1.04201e-32	-2.17557e-31	-8.38731e-31	5.15369e-29	-8.46271e-29	3.30587e-29	300	200	0	11.07	5.37908	-81.3635	2671.35	2371.28	-587.409	-281.856	167.168	0	8.58602	9.2057	-153.084	-20395.2	-143193	-7735.82	-1849.39	333.229	0
548	4	-4.62265e-30	1.51379e-30	1.10745e-29	1.26638e-27	1.6274e-27	4.02317e-28	300	610	0	1.60887e-31	-3.11325e-32	-8.69431e-31	5.18695e-29	-8.7463e-29	2.18375e-29	300	200	0	11.112	5.34179	-81.4773	2674.55	2319.95	-582.543	-282.526	167.174	0	8.52663	9.36948	-152.863	-20405.3	-143127	-7759.73	-1850.31	333.488	0
548	5	-4.32793e-30	1.67104e-30	8.48448e-30	9.64222e-28	1.22587e-27	3.4096e-28	300	610	0	2.28216e-31	7.97641e-32	-7.83424e-31	4.58767e-29	-7.86657e-29	1.27822e-29	300	200	0	11.1515	5.31886	-81.4889	2686.3	2269.25	-578.671	-283.153	167.035	0	8.5095	9.49162	-152.757	-20447.5	-143073	-7792.34	-1850.6	333.856	0
548	6	-3.64247e-30	1.56222e-30	5.98379e-30	6.75537e-28	8.4886e-28	2.65032e-28	300	610	0	2.39718e-31	1.34014e-31	-6.40571e-31	3.69614e-29	-6.42288e-29	6.05193e-30	300	200	0	11.1835	5.3079	-81.4202	2702.51	2226.09	-575.207	-283.659	166.808	0	8.50979	9.53833	-152.834	-20508.4	-143055	-7832.01	-1850.01	334.188	0
548	7	-2.8141e-30	1.3134e-30	3.83259e-30	4.29017e-28	5.3089e-28	1.89779e-28	300	610	0	2.17751e-31	1.49228e-31	-4.82065e-31	2.74288e-29	-4.82706e-29	1.4608e-30	300	200	0	11.2033	5.30381	-81.2936	2718.51	2194.77	-572.486	-284.002	166.559	0	8.53142	9.49711	-153.179	-20573.9	-143090	-7877.32	-1848.14	334.313	0
548	8	-2.00231e-30	1.01375e-30	2.13882e-30	2.3613e-28	2.84778e-28	1.23885e-28	300	610	0	1.79159e-31	1.40183e-31	-3.33457e-31	1.86779e-29	-3.33403e-29	-1.35304e-30	300	200	0	11.2086	5.30348	-81.1097	2730.27	2177.16	-570.513	-284.158	166.339	0	8.59557	9.38807	-153.757	-20636.4	-143174	-7923.24	-1845.17	334.214	0
548	9	-1.29685e-30	7.20601e-31	9.0998e-31	9.70769e-29	1.09323e-28	7.12297e-29	300	610	0	1.35611e-31	1.18269e-31	-2.08259e-31	1.14196e-29	-2.07811e-29	-2.80954e-30	300	200	0	11.2014	5.30668	-80.8672	2735.3	2173.07	-567.805	-284.128	166.175	0	8.71087	9.24479	-154.437	-20696.5	-143276	-7960.96	-1841.73	334.012	0
549	0	-7.36625e-31	4.6614e-31	9.49658e-32	5.55412e-30	-4.58956e-30	3.24628e-29	300	610	0	9.44042e-32	9.15695e-32	-1.11446e-31	5.88497e-30	-1.10826e-29	-3.31199e-30	300	200	0	11.1844	5.31244	-80.5955	2733.78	2180.66	-561.908	-283.943	166.08	0	8.8658	9.08878	-155.087	-20757.4	-143359	-7983.24	-1838.38	333.844	0	19.969	14.4014	-235.26	-65065.3	-307265	-22358.1	-1306.06	276.567	0
549	1	-3.26699e-31	2.64263e-31	-3.8495e-31	-4.77292e-29	-6.95364e-29	6.30336e-30	300	610	0	5.94571e-32	6.5301e-32	-4.24964e-32	2.00118e-30	-4.18508e-30	-3.20601e-30	300	200	0	11.154	5.31913	-80.3473	2729.15	2197.19	-551.528	-283.654	166.033	0	9.04148	8.92384	-155.607	-20820.1	-143393	-7987.83	-1835.5	333.799	0
549	2	-5.2061e-32	1.16686e-31	-6.14983e-31	-7.2674e-29	-9.85871e-29	-9.48857e-30	300	610	0	3.22755e-32	4.24123e-32	2.21302e-33	-4.70399e-31	2.79623e-31	-2.76283e-30	300	200	0	11.1014	5.32821	-80.163	2725.96	2220.87	-538.192	-283.296	165.995	0	9.21413	8.75227	-155.938	-20882.1	-143371	-7976.45	-1833.41	333.913	0
549	3	1.1205e-31	1.79246e-32	-6.73919e-31	-7.83515e-29	-1.03536e-28	-1.74369e-29	300	610	0	1.27993e-32	2.41958e-32	2.76549e-32	-1.83535e-30	2.81327e-30	-2.17863e-30	300	200	0	11.0211	5.34452	-80.0608	2726.7	2251.97	-525.518	-282.872	165.942	0	9.35398	8.59768	-156.07	-20941.5	-143306	-7953.83	-1832.22	334.18	0
549	4	1.93046e-31	-4.09955e-32	-6.27456e-31	-7.22743e-29	-9.4037e-29	-1.99279e-29	300	610	0	7.54967e-35	1.08375e-32	3.89856e-32	-2.40132e-30	3.93458e-30	-1.58299e-30	300	200	0	10.917	5.37366	-80.0435	2731.35	2291.38	-516.977	-282.373	165.877	0	9.43731	8.5048	-156.029	-20997.8	-143222	-7926.82	-1831.92	334.576	0
549	5	2.16599e-31	-6.99839e-32	-5.25933e-31	-6.01633e-29	-7.73641e-29	-1.89842e-29	300	610	0	-7.24909e-33	1.86501e-33	4.08521e-32	-2.44042e-30	4.11019e-30	-1.0518e-30	300	200	0	10.7997	5.41937	-80.0933	2739.5	2338.74	-514.764	-281.8	165.796	0	9.45916	8.5117	-155.864	-21048.2	-143147	-7901.7	-1832.41	335.042	0
549	6	2.04317e-31	-7.83071e-32	-4.04859e-31	-4.60271e-29	-5.85542e-29	-1.61782e-29	300	610	0	-1.05961e-32	-3.51608e-33	3.70547e-32	-2.17195e-30	3.72111e-30	-6.20989e-31	300	200	0	10.6835	5.48023	-80.1748	2751.99	2391.45	-519.96	-281.172	165.675	0	9.43601	8.62673	-155.679	-21086.1	-143106	-7881.13	-1833.24	335.446	0
549	7	1.72896e-31	-7.37564e-32	-2.86977e-31	-3.24119e-29	-4.07584e-29	-1.2636e-29	300	610	0	-1.12571e-32	-6.19073e-33	3.04536e-32	-1.75864e-30	3.05377e-30	-2.99256e-31	300	200	0	10.5844	5.54741	-80.2483	2770.24	2444.66	-532.243	-280.536	165.479	0	9.39948	8.82926	-155.622	-21102.8	-143114	-7864.06	-1833.63	335.603	0
549	8	1.34216e-31	-6.23463e-32	-1.84986e-31	-2.07195e-29	-2.56672e-29	-9.09292e-30	300	610	0	-1.0295e-32	-6.99042e-33	2.30275e-32	-1.31134e-30	2.306e-30	-7.85955e-32	300	200	0	10.5135	5.60735	-80.2808	2793.93	2493	-549.634	-279.946	165.198	0	9.3774	9.08225	-155.813	-21089.9	-143173	-7848.58	-1832.87	335.354	0
549	9	9.59754e-32	-4.83529e-32	-1.04292e-31	-1.15268e-29	-1.39304e-29	-5.97166e-30	300	610	0	-8.5144e-33	-6.61676e-33	1.60124e-32	-8.97818e-31	1.60114e-30	5.76444e-32	300	200	0	10.4745	5.64872	-80.2566	2819.43	2532.2	-569.263	-279.449	164.87	0	9.37294	9.34433	-156.23	-21041.7	-143275	-7833.67	-1831.07	334.684	0
550	0	6.25457e-32	-3.45424e-32	-4.5463e-32	-4.86718e-30	-5.52154e-30	-3.46508e-30	300	610	0	-6.47547e-33	-5.61302e-33	1.007e-32	-5.53025e-31	1.00499e-30	1.29104e-31	300	200	0	10.4662	5.66891	-80.1893	2841.11	2559.27	-588.121	-279.085	164.57	0	9.36909	9.57432	-156.685	-20962	-143403	-7819.41	-1829.23	333.784	0	20.3022	14.7069	-233.49	-64759.6	-306021	-22450.3	-1310.64	277.355	0
550	1	3.58677e-32	-2.24836e-32	-6.21976e-33	-4.58093e-31	-2.86531e-32	-1.61073e-30	300	610	0	-4.53111e-33	-4.36669e-33	5.45294e-33	-2.88854e-31	5.42413e-31	1.54798e-31	300	200	0	10.4876	5.67456	-80.1107	2854.13	2573.57	-603.218	-278.875	164.373	0	9.35541	9.72729	-156.947	-20866.1	-143532	-7807.6	-1828.53	332.95	0
550	2	1.62522e-32	-1.28696e-32	1.70836e-32	2.13137e-30	3.13276e-30	-3.52457e-31	300	610	0	-2.87295e-33	-3.12949e-33	2.14823e-33	-1.0253e-31	2.11788e-31	1.51116e-31	300	200	0	10.5371	5.67578	-80.0331	2856.45	2578.39	-612.23	-278.783	164.309	0	9.33964	9.76144	-156.873	-20772.8	-143630	-7800.2	-1829.58	332.418	0
550	3	3.03582e-33	-5.8074e-33	2.84436e-32	3.36587e-30	4.57674e-30	4.13093e-31	300	610	0	-1.57705e-33	-2.04504e-33	-7.93147e-36	1.68239e-32	-3.5588e-33	1.30983e-31	300	200	0	10.6102	5.6785	-79.9433	2848.76	2579.15	-614.586	-278.738	164.365	0	9.33546	9.66783	-156.437	-20696.3	-143671	-7796.17	-1832.4	332.298	0
550	4	-4.92577e-33	-1.05418e-33	3.15821e-32	3.67414e-30	4.86111e-30	8.04078e-31	300	610	0	-6.43964e-34	-1.17774e-33	-1.24673e-33	8.3449e-32	-1.26959e-31	1.03793e-31	300	200	0	10.6967	5.68128	-79.8374	2833.32	2577.91	-611.417	-278.711	164.511	0	9.35133	9.48592	-155.712	-20642.4	-143650	-7792.02	-1836.53	332.567	0
550	5	-8.91684e-33	1.80487e-33	2.96196e-32	3.41314e-30	4.44487e-30	9.33073e-31	300	610	0	-3.07765e-35	-5.38714e-34	-1.81048e-33	1.11821e-31	-1.82794e-31	7.57854e-32	300	200	0	10.7837	5.6798	-79.7399	2812.64	2571.63	-604.459	-278.75	164.727	0	9.38982	9.27484	-154.838	-20611	-143577	-7785.01	-1841.27	333.113	0
550	6	-1.0149e-32	3.23411e-33	2.49584e-32	2.85603e-30	3.67551e-30	8.96012e-31	300	610	0	3.25305e-34	-1.07167e-34	-1.91902e-33	1.14826e-31	-1.93138e-31	5.06469e-32	300	200	0	10.8597	5.67316	-79.6898	2788.72	2556.39	-595.379	-278.921	165.005	0	9.45502	9.08006	-153.937	-20602.5	-143478	-7773.27	-1846.06	333.837	0
550	7	-9.6474e-33	3.67092e-33	1.93022e-32	2.19525e-30	2.79496e-30	7.67814e-31	300	610	0	4.91014e-34	1.5359e-34	-1.75307e-33	1.029e-31	-1.76113e-31	3.01536e-32	300	200	0	10.9171	5.66309	-79.714	2763.23	2531.72	-585.736	-279.24	165.336	0	9.55663	8.92246	-153.045	-20621.4	-143380	-7753.79	-1850.85	334.741	0
550	8	-8.20789e-33	3.485e-33	1.37499e-32	1.55391e-30	1.95571e-30	6.0237e-31	300	610	0	5.27392e-34	2.85004e-34	-1.44927e-33	8.38222e-32	-1.45402e-31	1.47722e-32	300	200	0	10.9517	5.64894	-79.8062	2738.24	2500.59	-576.907	-279.667	165.689	0	9.69059	8.7947	-152.135	-20674.9	-143296	-7725.27	-1855.9	335.898	0
550	9	-6.39926e-33	2.96301e-33	8.92187e-33	1.0006e-30	1.24058e-30	4.35052e-31	300	610	0	4.84942e-34	3.26322e-34	-1.10264e-33	6.29187e-32	-1.10501e-31	4.16093e-33	300	200	0	10.961	5.6282	-79.9328	2715.87	2467.52	-569.841	-280.13	166.023	0	9.82375	8.6755	-151.191	-20763.2	-143231	-7694.02	-1861.36	337.331	0
551	0	-4.59201e-33	2.30957e-33	5.08955e-33	5.64423e-31	6.82554e-31	2.8636e-31	300	610	0	4.02102e-34	3.10861e-34	-7.72909e-34	4.34645e-32	-7.7367e-32	-2.44632e-33	300	200	0	10.9426	5.60042	-80.0565	2697.17	2437.72	-565.245	-280.55	166.309	0	9.91759	8.55758	-150.232	-20871.9	-143184	-7672.24	-1867.08	338.931	0	20.3022	14.7069	-233.49	-64759.6	-306021	-22450.3	-1310.64	277.355	0
551	1	-2.99836e-33	1.6577e-33	2.29154e-33	2.48277e-31	2.81969e-31	1.6581e-31	300	610	0	3.05819e-34	2.64572e-34	-4.92314e-34	2.71617e-32	-4.92008e-32	-5.96799e-33	300	200	0	10.8955	5.56676	-80.1485	2681.88	2415.68	-563.7	-280.86	166.539	0	9.95712	8.4565	-149.309	-20976.8	-143151	-7668.27	-1872.75	340.492	0
551	2	-1.71441e-33	1.08328e-33	4.27807e-34	3.96295e-32	2.03548e-32	7.54875e-32	300	610	0	2.13267e-34	2.06099e-34	-2.7339e-34	1.45985e-32	-2.72296e-32	-7.30018e-33	300	200	0	10.8218	5.52853	-80.1894	2669.2	2402.78	-565.236	-281.036	166.714	0	9.9551	8.39693	-148.496	-21057.9	-143127	-7681.73	-1877.84	341.808	0
551	3	-7.5827e-34	6.20266e-34	-6.6987e-34	-8.152e-32	-1.29449e-31	1.30077e-32	300	610	0	1.3401e-34	1.47699e-34	-1.15734e-34	5.64559e-33	-1.13875e-32	-7.21851e-33	300	200	0	10.7267	5.49027	-80.169	2659.03	2397.89	-569.27	-281.09	166.832	0	9.94182	8.39474	-147.866	-21107.1	-143096	-7707.41	-1881.74	342.745	0
551	4	-1.01622e-34	2.74437e-34	-1.18977e-33	-1.37233e-31	-1.96489e-31	-2.62259e-32	300	610	0	7.21789e-35	9.65291e-35	-1.14271e-35	-2.31977e-34	-8.59859e-34	-6.33559e-33	300	200	0	10.619	5.46191	-80.0913	2652.76	2400.06	-574.92	-281.033	166.878	0	9.94466	8.44894	-147.44	-21126.3	-143039	-7738.95	-1884.15	343.287	0
551	5	3.063e-34	3.47991e-35	-1.31076e-33	-1.48365e-31	-2.07635e-31	-4.74184e-32	300	610	0	2.83724e-35	5.6009e-35	5.09708e-35	-3.74676e-33	5.51535e-33	-5.09547e-33	300	200	0	10.5107	5.45377	-79.9707	2652.25	2409.29	-581.295	-280.873	166.835	0	9.97131	8.54135	-147.154	-21120.2	-142951	-7769.67	-1885.44	343.525	0
551	6	5.2185e-34	-1.1774e-34	-1.1872e-33	-1.32929e-31	-1.85589e-31	-5.53499e-32	300	610	0	1.18403e-36	2.70379e-35	8.36997e-35	-5.63476e-33	8.97271e-33	-3.78998e-33	300	200	0	10.4174	5.46921	-79.8171	2657.88	2425.83	-587.533	-280.608	166.7	0	10.0129	8.63898	-146.916	-21094.9	-142848	-7794.64	-1886.31	343.585	0
551	7	5.96187e-34	-2.0421e-34	-9.44081e-34	-1.056e-31	-1.4833e-31	-5.37916e-32	300	610	0	-1.17003e-35	8.98827e-36	9.81067e-35	-6.55947e-33	1.06465e-32	-2.5858e-33	300	200	0	10.3552	5.50291	-79.6404	2668.25	2448.91	-592.446	-280.25	166.496	0	10.0589	8.7068	-146.692	-21060	-142759	-7812.53	-1887.19	343.566	0
551	8	5.69315e-34	-2.43549e-34	-6.78532e-34	-7.79106e-32	-1.09438e-31	-4.5264e-32	300	610	0	-1.28006e-35	4.29092e-37	1.03696e-34	-7.05697e-33	1.14713e-32	-1.55462e-33	300	200	0	10.337	5.5436	-79.4618	2681.02	2475.56	-594.889	-279.846	166.26	0	10.1081	8.72374	-146.551	-21029.7	-142711	-7823.68	-1887.8	343.498	0
551	9	4.67747e-34	-2.50225e-34	-4.64601e-34	-5.87903e-32	-7.88437e-32	-3.10436e-32	300	610	0	-4.4932e-36	-4.10267e-37	1.07655e-34	-7.50646e-33	1.21288e-32	-7.02104e-34	300	200	0	10.3664	5.57923	-79.298	2693.8	2500.47	-594.568	-279.467	166.029	0	10.1639	8.68705	-146.624	-21018.6	-142717	-7827.64	-1887.35	343.35	0
552	0	3.04847e-34	-2.33093e-34	-3.58929e-34	-5.51345e-32	-6.36721e-32	-1.13583e-32	300	610	0	1.10455e-35	4.59355e-36	1.14628e-34	-8.11327e-33	1.30194e-32	6.76249e-36	300	200	0	10.4351	5.60222	-79.1398	2705.73	2518.28	-591.814	-279.179	165.811	0	10.2178	8.6087	-147.009	-21034.7	-142765	-7823.74	-1885.13	343.084	0	20.7615	14.0546	-227.025	-63823.4	-300355	-21996.6	-1323	281.129	0
552	1	8.31705e-35	-1.95112e-34	-4.05331e-34	-7.21948e-32	-6.89067e-32	1.42639e-32	300	610	0	3.1661e-35	1.35018e-35	1.2656e-34	-8.89517e-33	1.42404e-32	6.26108e-34	300	200	0	10.5292	5.61133	-78.9665	2717.57	2527.1	-587.186	-278.998	165.586	0	10.2498	8.51148	-147.696	-21073.7	-142835	-7813.39	-1881.09	342.683	0
552	2	-2.01535e-34	-1.33738e-34	-6.36871e-34	-1.13603e-31	-9.77051e-32	4.65025e-32	300	610	0	5.48629e-35	2.4214e-35	1.42501e-34	-9.66721e-33	1.55635e-32	1.21101e-33	300	200	0	10.6325	5.60904	-78.7719	2729.43	2528.97	-581.546	-278.895	165.35	0	10.2518	8.42606	-148.575	-21122.6	-142908	-7800.2	-1875.86	342.168	0
552	3	-5.54801e-34	-4.18918e-35	-1.0743e-33	-1.80906e-31	-1.5123e-31	8.56027e-32	300	610	0	7.7346e-35	3.42733e-35	1.58322e-34	-1.00246e-32	1.64068e-32	1.80148e-33	300	200	0	10.7276	5.59705	-78.5698	2739.47	2526.47	-575.952	-278.844	165.133	0	10.2364	8.37921	-149.451	-21166.2	-142976	-7786.29	-1870.68	341.627	0
552	4	-9.76328e-34	9.04353e-35	-1.72008e-33	-2.72521e-31	-2.27922e-31	1.30575e-31	300	610	0	9.44577e-35	4.06327e-35	1.66374e-34	-9.32883e-33	1.58098e-32	2.40754e-33	300	200	0	10.7988	5.57463	-78.3871	2745.19	2520.71	-571.305	-278.843	164.979	0	10.2222	8.37594	-150.062	-21191.8	-143042	-7769.54	-1867.21	341.22	0
552	5	-1.45126e-33	2.73787e-34	-2.54754e-33	-3.82092e-31	-3.22198e-31	1.78241e-31	300	610	0	9.96996e-35	3.94432e-35	1.55188e-34	-6.70632e-33	1.24239e-32	2.99446e-33	300	200	0	10.8387	5.54266	-78.256	2745.64	2511.72	-567.765	-278.904	164.915	0	10.2189	8.39988	-150.192	-21196.9	-143108	-7746.39	-1866.83	341.132	0
552	6	-1.93993e-33	5.15842e-34	-3.48523e-33	-4.96305e-31	-4.22622e-31	2.2216e-31	300	610	0	8.43846e-35	2.59447e-35	1.09421e-34	-1.07684e-33	4.54436e-33	3.46824e-33	300	200	0	10.8501	5.50748	-78.2083	2741.74	2499.37	-564.429	-279.042	164.943	0	10.2199	8.4318	-149.795	-21192.5	-143172	-7715.02	-1869.79	341.477	0
552	7	-2.36663e-33	8.16783e-34	-4.39736e-33	-5.9234e-31	-5.09715e-31	2.51533e-31	300	610	0	3.76148e-35	-5.44594e-36	1.03179e-35	8.76853e-33	-9.78534e-33	3.66224e-33	300	200	0	10.8408	5.47924	-78.2729	2734.19	2484.55	-560.139	-279.258	165.069	0	10.2046	8.46443	-149.017	-21189.9	-143227	-7674.9	-1875.14	342.198	0
552	8	-2.60848e-33	1.16331e-33	-5.0623e-33	-6.35333e-31	-5.53717e-31	2.50246e-31	300	610	0	-5.32049e-35	-6.0732e-35	-1.62919e-34	2.40132e-32	-3.25543e-32	3.32754e-33	300	200	0	10.8176	5.4674	-78.4646	2722.53	2469.78	-554.881	-279.524	165.302	0	10.1585	8.50144	-148.064	-21188.4	-143266	-7626.52	-1881.6	343.103	0
552	9	-2.48632e-33	1.52137e-33	-5.15273e-33	-5.7643e-31	-5.12795e-31	1.96346e-31	300	610	0	-2.01055e-34	-1.45487e-34	-4.30427e-34	4.5557e-32	-6.54052e-32	2.13119e-33	300	200	0	10.784	5.47597	-78.7685	2706.77	2457.93	-550.284	-279.796	165.636	0	10.0847	8.55039	-147.08	-21180.8	-143293	-7572.39	-1888.25	344.008	0
553	0	-1.76106e-33	1.828e-33	-4.22329e-33	-3.5233e-31	-3.32479e-31	6.23455e-32	300	610	0	-4.16897e-34	-2.63418e-34	-8.07151e-34	7.36284e-32	-1.09052e-31	-3.31345e-34	300	200	0	10.7447	5.5004	-79.1454	2688.75	2450.66	-548.579	-280.036	166.028	0	9.99631	8.62583	-146.156	-21161.2	-143311	-7518.48	-1894.54	344.786	0	20.3773	14.9594	-226.506	-63323.1	-299362	-22624.2	-1321.65	279.565	0
553	1	-1.39546e-34	1.98328e-33	-1.71386e-33	1.12477e-31	5.26552e-32	-1.8311e-31	300	610	0	-7.05878e-34	-4.14226e-34	-1.29604e-33	1.07249e-31	-1.62456e-31	-4.50166e-33	300	200	0	10.7082	5.52966	-79.5471	2671.78	2448.47	-551.345	-280.22	166.413	0	9.90777	8.75063	-145.382	-21125.7	-143323	-7475.16	-1899.84	345.312	0
553	2	2.7038e-33	1.84393e-33	3.02059e-33	8.99236e-31	7.13723e-31	-5.71537e-31	300	610	0	-1.06194e-33	-5.90693e-34	-1.87872e-33	1.4355e-31	-2.21765e-31	-1.0792e-32	300	200	0	10.6845	5.55354	-79.9212	2659.51	2451.41	-559.515	-280.327	166.723	0	9.8391	8.93515	-144.842	-21070.9	-143329	-7453.34	-1903.55	345.475	0
553	3	7.08293e-33	1.22131e-33	1.064e-32	2.08243e-30	1.71712e-30	-1.12816e-30	300	610	0	-1.46073e-33	-7.75042e-34	-2.50358e-33	1.7698e-31	-2.79036e-31	-1.94772e-32	300	200	0	10.6773	5.56971	-80.2212	2654.9	2459.07	-573.363	-280.346	166.905	0	9.81494	9.15314	-144.564	-20998.5	-143333	-7458	-1905.48	345.254	0
553	4	1.32259e-32	-1.12849e-34	2.16938e-32	3.70942e-30	3.10738e-30	-1.86199e-30	300	610	0	-1.85114e-33	-9.34795e-34	-3.07207e-33	1.98474e-31	-3.20866e-31	-3.05357e-32	300	200	0	10.6811	5.58352	-80.4241	2659.44	2470.5	-591.633	-280.282	166.932	0	9.84546	9.34615	-144.496	-20916.2	-143330	-7486.3	-1905.93	344.753	0
553	5	2.1164e-32	-2.4082e-33	3.64261e-32	5.77058e-30	4.88178e-30	-2.75195e-30	300	610	0	-2.14601e-33	-1.01862e-33	-3.42443e-33	1.94737e-31	-3.27149e-31	-4.34348e-32	300	200	0	10.6862	5.601	-80.5378	2672.77	2483.95	-611.737	-280.158	166.813	0	9.91089	9.46018	-144.551	-20828.5	-143310	-7529.7	-1905.41	344.09	0
553	6	3.05792e-32	-5.89974e-33	5.44992e-32	8.15921e-30	6.95605e-30	-3.72902e-30	300	610	0	-2.21364e-33	-9.53e-34	-3.32762e-33	1.47881e-31	-2.70281e-31	-5.68644e-32	300	200	0	10.6839	5.62284	-80.5958	2692.56	2497.29	-631.313	-280.015	166.592	0	9.96325	9.48686	-144.682	-20732.8	-143272	-7578.23	-1904.25	343.299	0
553	7	4.0612e-32	-1.07481e-32	7.46334e-32	1.06219e-29	9.12149e-30	-4.65505e-30	300	610	0	-1.87206e-33	-6.411e-34	-2.4695e-33	3.57353e-32	-1.15353e-31	-6.84339e-32	300	200	0	10.6688	5.64411	-80.6308	2715.15	2508.78	-648.943	-279.886	166.326	0	9.94713	9.46669	-144.895	-20632.5	-143231	-7625.31	-1902.52	342.397	0
553	8	4.96392e-32	-1.69514e-32	9.41761e-32	1.27026e-29	1.09963e-29	-5.30033e-30	300	610	0	-8.89625e-34	3.4442e-35	-4.65041e-34	-1.66719e-31	1.78014e-31	-7.43697e-32	300	200	0	10.6405	5.65901	-80.6416	2736.84	2517.29	-663.794	-279.784	166.062	0	9.8376	9.45032	-145.206	-20546.4	-143198	-7668.68	-1900.17	341.498	0
553	9	5.50461e-32	-2.42251e-32	1.08637e-31	1.36875e-29	1.19768e-29	-5.32353e-30	300	610	0	1.00366e-33	1.20234e-33	3.11763e-33	-4.84269e-31	6.5134e-31	-6.92763e-32	300	200	0	10.6052	5.66536	-80.6047	2754.28	2522.93	-675.512	-279.7	165.83	0	9.66103	9.46521	-145.638	-20493.7	-143167	-7706.38	-1897.04	340.717	0
554	0	5.30355e-32	-3.18525e-32	1.1126e-31	1.25619e-29	1.11985e-29	-4.25997e-30	300	610	0	4.08854e-33	2.98438e-33	8.7024e-33	-9.36156e-31	1.33952e-30	-4.60555e-32	300	200	0	10.5741	5.6638	-80.5059	2764.5	2527.22	-684.144	-279.608	165.661	0	9.47774	9.51195	-146.223	-20475.7	-143120	-7734.35	-1892.78	340.031	0	20.3773	14.9594	-226.506	-63323.1	-299362	-22624.2	-1321.65	279.565	0
554	1	3.85409e-32	-3.85135e-32	9.27506e-32	7.99933e-30	7.52249e-30	-1.5268e-30	300	610	0	8.60619e-33	5.46501e-33	1.66113e-32	-1.52799e-30	2.25869e-30	3.87949e-33	300	200	0	10.5605	5.65586	-80.3405	2764.88	2530.65	-689.973	-279.501	165.585	0	9.34959	9.57218	-146.996	-20479.9	-143049	-7749.45	-1887.15	339.323	0
554	2	5.33888e-33	-4.21125e-32	4.13229e-32	-1.5952e-30	-4.31177e-31	3.54353e-30	300	610	0	1.4679e-32	8.64628e-33	2.69226e-32	-2.2405e-30	3.38901e-30	8.99237e-32	300	200	0	10.5735	5.64562	-80.1071	2754.37	2531.36	-693.82	-279.4	165.616	0	9.31374	9.61795	-147.957	-20497.9	-142960	-7752.63	-1880.23	338.54	0
554	3	-5.35155e-32	-3.96395e-32	-5.66939e-32	-1.7952e-29	-1.41755e-29	1.16274e-29	300	610	0	2.21974e-32	1.23865e-32	3.92739e-32	-3.01516e-30	4.6522e-30	2.2093e-31	300	200	0	10.6143	5.63939	-79.823	2734.65	2526.55	-696.749	-279.348	165.741	0	9.37552	9.62376	-149.056	-20528.2	-142867	-7747.89	-1872.48	337.722	0
554	4	-1.44782e-31	-2.71186e-32	-2.15416e-31	-4.26786e-29	-3.51413e-29	2.32764e-29	300	610	0	3.0671e-32	1.63231e-32	5.26123e-32	-3.73726e-30	5.88452e-30	4.02972e-31	300	200	0	10.6791	5.64042	-79.536	2709.33	2514.33	-698.78	-279.388	165.936	0	9.52227	9.57751	-150.211	-20567.5	-142778	-7740.15	-1864.52	336.924	0
554	5	-2.73497e-31	2.82097e-34	-4.46809e-31	-7.68348e-29	-6.43195e-29	3.87104e-29	300	610	0	3.90488e-32	1.97852e-32	6.49016e-32	-4.21823e-30	6.80764e-30	6.36031e-31	300	200	0	10.7602	5.64586	-79.3072	2682.16	2495.02	-698.701	-279.54	166.18	0	9.73215	9.48706	-151.353	-20610.1	-142704	-7732.91	-1856.86	336.173	0
554	6	-4.40653e-31	4.7881e-32	-7.56614e-31	-1.20309e-28	-1.01731e-28	5.75273e-29	300	610	0	4.55227e-32	2.1704e-32	7.28178e-32	-4.18005e-30	7.00153e-30	9.09494e-31	300	200	0	10.8471	5.6492	-79.1785	2656.72	2472.38	-695.54	-279.775	166.446	0	9.97014	9.37584	-152.445	-20648.5	-142651	-7726.53	-1849.75	335.449	0
554	7	-6.40009e-31	1.2074e-31	-1.13855e-30	-1.70975e-28	-1.45704e-28	7.83259e-29	300	610	0	4.73429e-32	2.05406e-32	7.14862e-32	-3.24684e-30	5.88689e-30	1.19652e-30	300	200	0	10.9283	5.64442	-79.1728	2636.94	2452.59	-689.943	-280.022	166.694	0	10.1989	9.26713	-153.462	-20672.5	-142615	-7720.38	-1843.31	334.707	0
554	8	-8.54028e-31	2.22424e-31	-1.56676e-30	-2.23643e-28	-1.91972e-28	9.82583e-29	300	610	0	4.06913e-32	1.42578e-32	5.43466e-32	-9.50462e-31	2.72747e-30	1.44763e-30	300	200	0	10.9948	5.62842	-79.3177	2626.6	2440.66	-684.432	-280.229	166.885	0	10.4063	9.17246	-154.332	-20673.2	-142593	-7715.55	-1837.94	333.953	0
554	9	-1.04917e-30	3.53158e-31	-1.98663e-30	-2.68871e-28	-2.32637e-28	1.12551e-28	300	610	0	2.06843e-32	3.73538e-34	1.32664e-32	3.24068e-30	-3.33321e-30	1.58419e-30	300	200	0	11.0418	5.60086	-79.6365	2626.72	2437.69	-682.295	-280.39	167.016	0	10.6109	9.0931	-154.932	-20647.3	-142593	-7713.97	-1834.36	333.267	0
555	0	-1.17101e-30	5.07308e-31	-2.30495e-30	-2.91781e-28	-2.55123e-28	1.14071e-28	300	610	0	-1.84025e-32	-2.38525e-32	-6.09344e-32	9.85823e-30	-1.31832e-29	1.4932e-30	300	200	0	11.068	5.5635	-80.1095	2634.18	2440.85	-685.538	-280.531	167.118	0	10.8332	9.03125	-155.125	-20598.7	-142638	-7714.77	-1833.51	332.787	0	21.7374	14.7281	-231.902	-64428.3	-303846	-22958.9	-1310.23	277.825	0
555	1	-1.14011e-30	6.7022e-31	-2.38062e-30	-2.71123e-28	-2.41328e-28	9.30594e-29	300	610	0	-8.25693e-32	-6.1042e-32	-1.77355e-31	1.93237e-29	-2.75814e-29	1.02529e-30	300	200	0	11.0724	5.52046	-80.6626	2644.55	2445.42	-693.855	-280.683	167.215	0	11.0633	9.0015	-154.79	-20536.9	-142749	-7713.66	-1836.21	332.676	0
555	2	-8.49934e-31	8.14588e-31	-2.01858e-30	-1.7897e-28	-1.67292e-28	3.72178e-29	300	610	0	-1.77051e-31	-1.13067e-31	-3.43064e-31	3.17798e-29	-4.69044e-29	-1.12689e-33	300	200	0	11.0523	5.47763	-81.199	2655.19	2447.13	-705.304	-280.863	167.3	0	11.2563	9.02647	-153.91	-20476.9	-142925	-7707.63	-1842.63	333.045	0
555	3	-1.68994e-31	8.96767e-31	-9.7031e-31	1.84216e-29	-3.83307e-30	-6.76239e-29	300	610	0	-3.04667e-31	-1.80107e-31	-5.6014e-31	4.68543e-29	-7.0786e-29	-1.78612e-30	300	200	0	11.0099	5.4408	-81.6325	2665.59	2443.64	-717.097	-281.065	167.347	0	11.3668	9.11407	-152.628	-20438.8	-143140	-7699.62	-1851.83	333.913	0
555	4	1.05039e-30	8.53739e-31	1.05413e-30	3.5792e-28	2.81263e-28	-2.3595e-28	300	610	0	-4.63449e-31	-2.59359e-31	-8.21541e-31	6.33571e-29	-9.76443e-29	-4.52035e-30	300	200	0	10.956	5.41429	-81.9038	2675.85	2435.12	-725.962	-281.269	167.329	0	11.3847	9.24183	-151.186	-20443	-143357	-7697.24	-1862.22	335.218	0
555	5	2.95343e-30	6.01867e-31	4.35661e-30	8.74182e-28	7.188e-28	-4.79788e-28	300	610	0	-6.43512e-31	-3.4342e-31	-1.10583e-30	7.8922e-29	-1.2411e-28	-8.33857e-30	300	200	0	10.9053	5.40061	-82.001	2685.64	2423.65	-728.965	-281.444	167.249	0	11.3269	9.36702	-149.795	-20500.2	-143532	-7707.48	-1872.2	336.855	0
555	6	5.6509e-30	3.89852e-32	9.19713e-30	1.59083e-27	1.33074e-27	-8.04398e-28	300	610	0	-8.23249e-31	-4.1841e-31	-1.37098e-30	8.96279e-29	-1.44406e-28	-1.32504e-29	300	200	0	10.867	5.40084	-81.9661	2694.18	2412	-724.664	-281.573	167.131	0	11.2123	9.4496	-148.572	-20607.9	-143635	-7733.71	-1880.77	338.706	0
555	7	9.17075e-30	-9.48107e-31	1.5709e-29	2.5074e-27	2.11913e-27	-1.20218e-27	300	610	0	-9.65148e-31	-4.62076e-31	-1.54785e-30	8.96628e-29	-1.4976e-28	-1.90457e-29	300	200	0	10.8396	5.41494	-81.8621	2700.8	2403.07	-713.734	-281.645	167.008	0	11.0561	9.46669	-147.568	-20753.6	-143659	-7777	-1887.51	340.638	0
555	8	1.33911e-29	-2.46833e-30	2.37774e-29	3.58161e-27	3.05093e-27	-1.64475e-27	300	610	0	-1.01181e-30	-4.42205e-31	-1.53451e-30	7.11305e-29	-1.28018e-28	-2.51759e-29	300	200	0	10.8156	5.4413	-81.7453	2705.03	2400.15	-698.882	-281.639	166.909	0	10.8724	9.41702	-146.825	-20917.2	-143623	-7836.2	-1892.19	342.464	0
555	9	1.79545e-29	-4.60057e-30	3.28799e-29	4.70727e-27	4.03892e-27	-2.07342e-27	300	610	0	-8.83157e-31	-3.15944e-31	-1.1931e-30	2.41476e-29	-6.36566e-29	-3.06175e-29	300	200	0	10.7915	5.47562	-81.666	2706.37	2405.2	-683.98	-281.548	166.861	0	10.6762	9.3166	-146.406	-21074.5	-143559	-7905.25	-1894.56	343.946	0
556	0	2.21684e-29	-7.35514e-30	4.18937e-29	5.68897e-27	4.91978e-27	-2.38906e-27	300	610	0	-4.76255e-31	-3.08265e-32	-3.51886e-31	-6.25761e-29	6.14868e-29	-3.37329e-29	300	200	0	10.7716	5.5109	-81.6579	2703.86	2415.95	-672.535	-281.414	166.888	0	10.4907	9.1793	-146.356	-21202.8	-143501	-7973.13	-1894.49	344.872	0	21.7374	14.7281	-231.902	-64428.3	-303846	-22958.9	-1310.23	277.825	0
556	1	2.49006e-29	-1.06209e-29	4.88837e-29	6.21673e-27	5.43164e-27	-2.44263e-27	300	610	0	3.30219e-31	4.71465e-31	1.18419e-30	-2.00437e-28	2.66396e-28	-3.21565e-29	300	200	0	10.7599	5.54013	-81.71	2696.98	2426.43	-666.464	-281.304	166.993	0	10.3519	9.00518	-146.678	-21289.2	-143466	-8027.38	-1892.1	345.142	0
556	2	2.44892e-29	-1.40985e-29	5.09046e-29	5.84551e-27	5.19558e-27	-2.02928e-27	300	610	0	1.66443e-30	1.24732e-30	3.61028e-30	-3.9865e-28	5.67548e-28	-2.27464e-29	300	200	0	10.7545	5.55841	-81.7729	2686.41	2431.54	-665.81	-281.265	167.148	0	10.3021	8.79958	-147.313	-21333.2	-143451	-8058.14	-1887.79	344.816	0
556	3	1.86954e-29	-1.72236e-29	4.38637e-29	3.98771e-27	3.70762e-27	-8.8955e-28	300	610	0	3.63984e-30	2.3381e-30	7.08129e-30	-6.60733e-28	9.73645e-28	-1.66283e-30	300	200	0	10.7496	5.56184	-81.7962	2672.87	2430.57	-669.17	-281.285	167.323	0	10.3722	8.59285	-148.113	-21347.2	-143436	-8061.48	-1882.43	344.128	0
556	4	4.74158e-30	-1.90873e-29	2.25217e-29	-7.04465e-29	3.50818e-28	1.27722e-27	300	610	0	6.32085e-30	3.75043e-30	1.16499e-29	-9.79554e-28	1.47806e-27	3.53522e-29	300	200	0	10.7392	5.54767	-81.7474	2656.75	2426.75	-674.577	-281.314	167.501	0	10.5587	8.43443	-148.869	-21352.9	-143401	-8040.15	-1877.27	343.434	0
556	5	-2.05112e-29	-1.83708e-29	-1.92682e-29	-7.11409e-27	-5.56035e-27	4.78098e-27	300	610	0	9.67315e-30	5.42916e-30	1.71803e-29	-1.33095e-27	2.04888e-27	9.24007e-29	300	200	0	10.7209	5.51671	-81.6096	2639.79	2423.38	-680.563	-281.305	167.653	0	10.816	8.37271	-149.408	-21374.3	-143341	-7999.82	-1873.39	343.06	0
556	6	-6.01796e-29	-1.33151e-29	-8.79569e-29	-1.78897e-26	-1.46885e-26	9.88357e-27	300	610	0	1.34978e-29	7.2231e-30	2.32364e-29	-1.66612e-27	2.61683e-27	1.72463e-28	300	200	0	10.697	5.47415	-81.3814	2625.54	2420.78	-686.786	-281.254	167.738	0	11.0675	8.43501	-149.691	-21424.1	-143272	-7945.64	-1871.12	343.122	0
556	7	-1.16695e-28	-1.76078e-30	-1.89186e-28	-3.29219e-26	-2.7519e-26	1.67089e-26	300	610	0	1.73511e-29	8.84545e-30	2.89514e-29	-1.90359e-27	3.06201e-27	2.75951e-28	300	200	0	10.6737	5.42838	-81.0794	2617.42	2417.66	-693.662	-281.182	167.718	0	11.2283	8.61557	-149.802	-21492.6	-143229	-7885.19	-1870.12	343.473	0
556	8	-1.90792e-28	1.87005e-29	-3.26022e-28	-5.224e-26	-4.41282e-26	2.51152e-26	300	610	0	2.04549e-29	9.83292e-30	3.28877e-29	-1.92188e-27	3.20134e-27	3.98723e-28	300	200	0	10.6577	5.38895	-80.7362	2617.4	2414.59	-701.368	-281.093	167.581	0	11.2323	8.88543	-149.863	-21555.1	-143239	-7831.83	-1869.8	343.832	0
556	9	-2.80103e-28	5.04105e-29	-4.96411e-28	-7.50069e-26	-6.38657e-26	3.4528e-26	300	610	0	2.16117e-29	9.51139e-30	3.29144e-29	-1.55515e-27	2.77983e-27	5.29575e-28	300	200	0	10.6526	5.3647	-80.3882	2625.78	2414.64	-709.215	-280.963	167.336	0	11.0546	9.21879	-149.973	-21590.1	-143302	-7799.58	-1869.52	343.96	0
557	0	-3.77357e-28	9.51096e-29	-6.89826e-28	-9.9051e-26	-8.49511e-26	4.37396e-26	300	610	0	1.91421e-29	6.97984e-30	2.61354e-29	-5.94826e-28	1.47027e-27	6.47349e-28	300	200	0	10.6573	5.36156	-80.0633	2641.2	2420.71	-715.837	-280.765	167.011	0	10.7117	9.59583	-150.193	-21589.6	-143393	-7794.28	-1868.73	343.746	0	20.5912	14.9206	-230.454	-64763.3	-303093	-23043	-1315.2	281.025	0
557	1	-4.68258e-28	1.53131e-28	-8.83183e-28	-1.20331e-25	-1.04009e-25	5.06911e-26	300	610	0	1.08774e-29	1.12938e-30	8.92532e-30	1.19879e-27	-1.1123e-27	7.17951e-28	300	200	0	10.6661	5.37843	-79.7738	2661.24	2434.36	-720.1	-280.484	166.64	0	10.2479	9.97978	-150.522	-21553.6	-143481	-7809.53	-1867.22	343.192	0
557	2	-5.29259e-28	2.22293e-28	-1.03634e-27	-1.32389e-25	-1.15587e-25	5.22701e-26	300	610	0	-5.75282e-30	-9.28039e-30	-2.28586e-29	4.06981e-27	-5.37345e-27	6.9187e-28	300	200	0	10.6709	5.40494	-79.5243	2682.55	2456.01	-721.897	-280.116	166.268	0	9.72008	10.314	-150.89	-21479.6	-143539	-7829.29	-1865.28	342.352	0
557	3	-5.25607e-28	2.96489e-28	-1.08783e-27	-1.2591e-25	-1.11756e-25	4.41773e-26	300	610	0	-3.34844e-29	-2.54614e-29	-7.33996e-29	8.21937e-27	-1.16705e-26	5.03039e-28	300	200	0	10.6657	5.42782	-79.3282	2700.5	2483.73	-721.966	-279.69	165.958	0	9.1823	10.5442	-151.191	-21363.4	-143556	-7836.75	-1863.5	341.301	0
557	4	-4.10262e-28	3.64054e-28	-9.51798e-28	-8.85306e-26	-8.19191e-26	2.09409e-26	300	610	0	-7.47738e-29	-4.83249e-29	-1.46084e-28	1.37322e-26	-2.02028e-26	7.02951e-29	300	200	0	10.6512	5.44057	-79.2084	2710.61	2512.54	-721.142	-279.279	165.779	0	8.6717	10.6364	-151.339	-21211.9	-143526	-7823.21	-1862.37	340.161	0
557	5	-1.24571e-28	4.06076e-28	-5.17833e-28	-5.15978e-27	-1.30369e-26	-2.38162e-26	300	610	0	-1.31082e-28	-7.807e-29	-2.42209e-28	2.04729e-26	-3.08534e-26	-6.96943e-28	300	200	0	10.6326	5.44388	-79.177	2711.25	2536.54	-719.728	-278.964	165.757	0	8.20481	10.5845	-151.342	-21049.8	-143456	-7789.42	-1861.89	339.088	0
557	6	3.98157e-28	3.94958e-28	3.44334e-28	1.40915e-25	1.09472e-25	-9.67224e-26	300	610	0	-2.01836e-28	-1.13616e-28	-3.59172e-28	2.79516e-26	-4.29799e-26	-1.88686e-27	300	200	0	10.616	5.43989	-79.227	2704.78	2551.26	-717.152	-278.798	165.86	0	7.79664	10.4091	-151.296	-20905	-143356	-7740.81	-1861.52	338.173	0
557	7	1.22476e-27	2.93721e-28	1.77248e-27	3.65759e-25	2.99847e-25	-2.0347e-25	300	610	0	-2.83043e-28	-1.5188e-28	-4.88123e-28	3.51628e-26	-5.51587e-26	-3.56519e-27	300	200	0	10.6063	5.43073	-79.3399	2696	2554.83	-712.53	-278.799	166.02	0	7.48065	10.143	-151.302	-20788.3	-143241	-7682.9	-1860.72	337.396	0
557	8	2.40848e-27	5.67329e-29	3.88887e-27	6.8098e-25	5.68786e-25	-3.4694e-25	300	610	0	-3.6559e-28	-1.86937e-28	-6.11185e-28	4.04136e-26	-6.49029e-26	-5.74497e-27	300	200	0	10.6072	5.41901	-79.4811	2690.46	2548.38	-705.934	-278.937	166.15	0	7.29765	9.81458	-151.391	-20693.9	-143130	-7620.63	-1859.44	336.692	0
557	9	3.96787e-27	-3.67219e-28	6.76344e-27	1.08802e-24	9.18598e-25	-5.24532e-25	300	610	0	-4.33353e-28	-2.09147e-28	-6.98485e-28	4.11658e-26	-6.83922e-26	-8.34491e-27	300	200	0	10.6183	5.40687	-79.5962	2692.99	2534.92	-699.209	-279.153	166.167	0	7.27314	9.45164	-151.517	-20613.6	-143043	-7560.35	-1858.07	336.047	0
558	0	5.85727e-27	-1.02844e-27	1.03606e-26	1.57037e-24	1.33653e-24	-7.24644e-25	300	610	0	-4.61348e-28	-2.04407e-28	-7.05482e-28	3.39377e-26	-6.02789e-26	-1.11365e-26	300	200	0	10.6352	5.39677	-79.6398	2706.12	2517.32	-695.368	-279.391	166.021	0	7.40919	9.08967	-151.61	-20548.4	-142987	-7509.74	-1857.13	335.535	0	19.992	14.3064	-232.759	-64427.1	-305417	-22033.3	-1312.16	276.797	0
558	1	7.92887e-27	-1.96523e-27	1.44687e-26	2.08366e-24	1.78629e-24	-9.22427e-25	300	610	0	-4.14372e-28	-1.53775e-28	-5.71359e-28	1.43286e-26	-3.36679e-26	-1.36825e-26	300	200	0	10.6531	5.39224	-79.5997	2729.22	2497.29	-696.568	-279.627	165.713	0	7.68421	8.76889	-151.64	-20511.8	-142951	-7474.95	-1856.7	335.266	0
558	2	9.88779e-27	-3.18704e-27	1.86134e-26	2.54433e-24	2.19812e-24	-1.07515e-24	300	610	0	-2.46742e-28	-3.3824e-29	-2.19601e-28	-2.27484e-26	1.95977e-26	-1.52734e-26	300	200	0	10.6716	5.39599	-79.4831	2758.44	2476.52	-702.613	-279.842	165.295	0	8.06003	8.52511	-151.652	-20518.2	-142910	-7457.94	-1856.35	335.298	0
558	3	1.12445e-26	-4.65122e-27	2.19625e-26	2.81797e-24	2.4586e-24	-1.11782e-24	300	610	0	9.59801e-29	1.81818e-28	4.3774e-28	-8.25184e-26	1.08177e-25	-1.48732e-26	300	200	0	10.692	5.40819	-79.3033	2787.19	2457.83	-711.575	-280.007	164.854	0	8.49595	8.37988	-151.742	-20566.1	-142855	-7457.31	-1855.43	335.533	0
558	4	1.12725e-26	-6.23334e-27	2.32332e-26	2.70955e-24	2.40181e-24	-9.60249e-25	300	610	0	6.72166e-28	5.19176e-28	1.49027e-27	-1.69363e-25	2.3981e-25	-1.10931e-26	300	200	0	10.7164	5.42775	-79.0845	2808.51	2443.59	-721.443	-280.102	164.487	0	8.96003	8.33163	-152.054	-20634.8	-142793	-7471.58	-1853.1	335.707	0
558	5	8.98361e-27	-7.69251e-27	2.06255e-26	1.9591e-24	1.80499e-24	-4.87061e-25	300	610	0	1.53493e-27	9.98276e-28	3.01187e-27	-2.85291e-25	4.19027e-25	-2.21803e-27	300	200	0	10.7472	5.45563	-78.8671	2818.16	2434.47	-731.267	-280.132	164.267	0	9.42933	8.35365	-152.721	-20697.9	-142734	-7498.76	-1848.61	335.528	0
558	6	3.13974e-27	-8.63524e-27	1.18131e-26	2.47626e-25	3.92661e-25	4.36943e-25	300	610	0	2.71722e-27	1.62456e-27	5.03381e-27	-4.27762e-25	6.43844e-25	1.36781e-26	300	200	0	10.7865	5.49598	-78.7015	2815.44	2430.98	-741.093	-280.111	164.226	0	9.87624	8.40725	-153.721	-20735.2	-142685	-7533.16	-1842.21	334.889	0
558	7	-7.67544e-27	-8.48427e-27	-5.96384e-27	-2.78046e-24	-2.14519e-24	1.95344e-24	300	610	0	4.2101e-27	2.37695e-27	7.50668e-27	-5.86855e-25	9.01352e-25	3.84895e-26	300	200	0	10.831	5.55207	-78.628	2801.86	2433.56	-750.932	-280.05	164.366	0	10.2579	8.46568	-154.836	-20737.5	-142653	-7567.12	-1835.31	333.932	0
558	8	-2.48944e-26	-6.46235e-27	-3.56461e-26	-7.47057e-24	-6.11439e-24	4.18596e-24	300	610	0	5.9336e-27	3.19269e-27	1.02511e-26	-7.41869e-25	1.16232e-24	7.3662e-26	300	200	0	10.872	5.62163	-78.656	2780.03	2439.97	-760.264	-279.979	164.656	0	10.5271	8.52409	-155.781	-20707.1	-142652	-7596.13	-1829.72	332.924	0
558	9	-4.96808e-26	-1.60558e-27	-7.98801e-26	-1.40788e-23	-1.175e-23	7.20092e-24	300	610	0	7.70082e-27	3.94942e-27	1.28986e-26	-8.57642e-25	1.37519e-24	1.19562e-25	300	200	0	10.9002	5.69622	-78.7661	2754.32	2445.74	-768.445	-279.949	165.032	0	10.6574	8.58845	-156.346	-20658.6	-142692	-7620.88	-1826.67	332.134	0
559	0	-8.2489e-26	7.17462e-27	-1.40251e-25	-2.2653e-23	-1.91154e-23	1.09516e-23	300	610	0	9.17762e-27	4.44661e-27	1.48287e-26	-8.8116e-25	1.46026e-24	1.74601e-25	300	200	0	10.9102	5.764	-78.924	2731.21	2448.23	-775.012	-279.98	165.394	0	10.6576	8.66444	-156.459	-20612.9	-142777	-7645.41	-1826.56	331.746	0	19.992	14.3064	-232.759	-64427.1	-305417	-22033.3	-1312.16	276.797	0
559	1	-1.22446e-25	2.09581e-26	-2.16169e-25	-3.28683e-23	-2.79619e-23	1.5204e-23	300	610	0	9.84307e-27	4.38929e-27	1.51106e-26	-7.3934e-25	1.30542e-24	2.34124e-25	300	200	0	10.9014	5.81248	-79.0996	2716.55	2448.95	-779.778	-280.04	165.657	0	10.5552	8.75602	-156.15	-20586.3	-142904	-7673.5	-1829.17	331.837	0
559	2	-1.66552e-25	4.05853e-26	-3.03386e-25	-4.38199e-23	-3.75502e-23	1.94473e-23	300	610	0	8.95935e-27	3.37941e-27	1.24676e-26	-3.39364e-25	7.65414e-25	2.89101e-25	300	200	0	10.8755	5.83043	-79.2851	2712.63	2451.5	-782.548	-280.08	165.786	0	10.3698	8.87115	-155.465	-20586.8	-143057	-7706.31	-1834.19	332.421	0
559	3	-2.08727e-25	6.63066e-26	-3.92169e-25	-5.37811e-23	-4.64402e-23	2.2795e-23	300	610	0	5.56447e-27	9.2217e-28	5.28533e-27	4.26679e-25	-3.32535e-25	3.24773e-25	300	200	0	10.8366	5.81261	-79.4974	2718.83	2457.83	-782.784	-280.083	165.8	0	10.1077	9.02222	-154.455	-20615.5	-143211	-7742	-1841.2	333.472	0
559	4	-2.38798e-25	9.72932e-26	-4.65265e-25	-5.99539e-23	-5.22723e-23	2.38906e-23	300	610	0	-1.49407e-27	-3.54287e-27	-8.30265e-27	1.67056e-24	-2.17322e-24	3.19468e-25	300	200	0	10.7927	5.76373	-79.7607	2733.21	2466.54	-780.127	-280.076	165.732	0	9.77337	9.2077	-153.264	-20668.5	-143344	-7775.73	-1849.27	334.856	0
559	5	-2.41582e-25	1.31012e-25	-4.95919e-25	-5.82578e-23	-5.15765e-23	2.08421e-23	300	610	0	-1.3461e-26	-1.05742e-26	-3.02142e-26	3.4876e-24	-4.92402e-24	2.43995e-25	300	200	0	10.7522	5.696	-80.0841	2752.58	2473.8	-775.149	-280.11	165.629	0	9.38294	9.39722	-152.135	-20741.1	-143440	-7801.03	-1856.85	336.334	0
559	6	-1.96327e-25	1.62492e-25	-4.46398e-25	-4.32271e-23	-3.96712e-23	1.1218e-23	300	610	0	-3.14835e-26	-2.06108e-26	-6.20592e-26	5.92473e-24	-8.68737e-24	6.21305e-26	300	200	0	10.7194	5.62523	-80.4457	2772.78	2474.65	-769.217	-280.238	165.532	0	8.97088	9.54607	-151.324	-20830.1	-143492	-7812.61	-1862.24	337.652	0
559	7	-7.69057e-26	1.83549e-25	-2.67699e-25	-8.12081e-24	-1.0738e-23	-7.84729e-24	300	610	0	-5.6301e-26	-3.37933e-26	-1.04577e-25	8.93499e-24	-1.34314e-23	-2.67066e-25	300	200	0	10.6939	5.56676	-80.7984	2790.04	2466.13	-763.691	-280.478	165.469	0	8.59028	9.62087	-151	-20930	-143501	-7808.95	-1864.34	338.61	0
559	8	1.46749e-25	1.8211e-25	9.86184e-26	5.46228e-23	4.18115e-23	-3.93798e-23	300	610	0	-8.77906e-26	-4.97138e-26	-1.56843e-25	1.23179e-23	-1.88974e-23	-7.8425e-25	300	200	0	10.6731	5.5292	-81.0941	2801.76	2450.45	-759.145	-280.783	165.451	0	8.30506	9.60833	-151.216	-21025.5	-143484	-7794.18	-1862.87	339.043	0
559	9	5.05316e-25	1.41845e-25	7.15297e-25	1.52424e-22	1.24539e-22	-8.60576e-23	300	610	0	-1.24355e-25	-6.70951e-26	-2.15223e-25	1.56473e-23	-2.44856e-23	-1.52115e-24	300	200	0	10.6544	5.51215	-81.3075	2806.33	2433.56	-755.268	-281.07	165.485	0	8.16936	9.51032	-151.933	-21092.4	-143464	-7774.87	-1858.26	338.827	0
560	0	1.02418e-24	4.23983e-26	1.63954e-24	2.90921e-22	2.42601e-22	-1.49398e-22	300	610	0	-1.62164e-25	-8.34127e-26	-2.72132e-25	1.81934e-23	-2.91276e-23	-2.48739e-24	300	200	0	10.6366	5.50994	-81.4429	2802.73	2421.53	-751.498	-281.267	165.587	0	8.20621	9.34077	-153.026	-21111.5	-143459	-7754.35	-1851.48	337.96	0	19.3671	14.5526	-234.734	-65176	-306736	-22374.1	-1306.74	277.659	0
560	1	1.71424e-24	-1.39358e-25	2.90708e-24	4.71478e-22	3.97636e-22	-2.28584e-22	300	610	0	-1.94297e-25	-9.44966e-26	-3.14683e-25	1.88492e-23	-3.11612e-23	-3.65215e-24	300	200	0	10.6201	5.51516	-81.5197	2789.94	2419.8	-747.656	-281.316	165.776	0	8.39631	9.12232	-154.315	-21085.5	-143473	-7732.81	-1843.75	336.64	0
560	2	2.55899e-24	-4.26586e-25	4.50885e-24	6.87749e-22	5.84829e-22	-3.18911e-22	300	610	0	-2.09894e-25	-9.41793e-26	-3.23435e-25	1.6081e-23	-2.82365e-23	-4.92066e-24	300	200	0	10.6048	5.52074	-81.5436	2767.18	2432.65	-744.14	-281.168	166.065	0	8.67498	8.87944	-155.581	-21039.5	-143502	-7711.06	-1836.36	335.232	0
560	3	3.49758e-24	-8.37695e-25	6.35979e-24	9.21289e-22	7.89135e-22	-4.09882e-22	300	610	0	-1.93498e-25	-7.4098e-26	-2.71589e-25	7.93171e-24	-1.72943e-23	-6.10658e-24	300	200	0	10.5889	5.52265	-81.4994	2735.1	2460.11	-741.933	-280.814	166.44	0	8.94769	8.64049	-156.566	-21000.5	-143533	-7693.8	-1830.76	334.133	0
560	4	4.40478e-24	-1.37902e-24	8.2603e-24	1.13643e-21	9.80842e-22	-4.83112e-22	300	610	0	-1.24855e-25	-2.38055e-26	-1.25096e-25	-7.88689e-24	5.32341e-24	-6.90293e-24	300	200	0	10.5706	5.51856	-81.3819	2696.7	2496.91	-742.16	-280.319	166.864	0	9.12612	8.44638	-157.007	-20980.8	-143564	-7690.54	-1828.38	333.63	0
560	5	5.06925e-24	-2.03457e-24	9.8529e-24	1.27498e-21	1.11088e-21	-5.10298e-22	300	610	0	2.04244e-26	6.86035e-26	1.55636e-25	-3.37644e-23	4.3558e-23	-6.85657e-24	300	200	0	10.5518	5.50347	-81.2143	2656.94	2536.16	-745.013	-279.772	167.285	0	9.15329	8.34529	-156.773	-20975.1	-143591	-7709.91	-1829.91	333.792	0
560	6	5.17377e-24	-2.75285e-24	1.05797e-23	1.25155e-21	1.1067e-21	-4.51764e-22	300	610	0	2.6887e-25	2.15102e-25	6.11635e-25	-7.17709e-23	1.01026e-22	-5.35412e-24	300	200	0	10.5386	5.47165	-81.0305	2621.2	2572.52	-749.461	-279.252	167.652	0	9.0099	8.37462	-155.94	-20967.8	-143605	-7751.17	-1834.9	334.461	0
560	7	4.28268e-24	-3.43131e-24	9.65e-24	9.51285e-22	8.69925e-22	-2.56277e-22	300	610	0	6.45233e-25	4.253e-25	1.27791e-24	-1.22992e-22	1.8003e-22	-1.63068e-24	300	200	0	10.5383	5.42277	-80.8536	2593.25	2602.32	-754.267	-278.814	167.927	0	8.72088	8.54067	-154.722	-20945.5	-143592	-7803.64	-1842.06	335.375	0
560	8	1.84476e-24	-3.89979e-24	6.03188e-24	2.3177e-22	2.77724e-22	1.36873e-22	300	610	0	1.16603e-24	7.02699e-25	2.17175e-24	-1.86576e-22	2.80107e-22	5.18356e-24	300	200	0	10.5571	5.36442	-80.6997	2574.7	2623.82	-758.815	-278.487	168.095	0	8.35496	8.80586	-153.397	-20901.7	-143541	-7855.12	-1849.75	336.259	0
560	9	-2.778e-24	-3.90592e-24	-1.51184e-24	-1.06773e-21	-8.09868e-22	7.92287e-22	300	610	0	1.83005e-24	1.03946e-24	3.27605e-24	-2.58476e-22	3.96085e-22	1.59605e-23	300	200	0	10.5954	5.30793	-80.5951	2566.45	2637.65	-763.011	-278.273	168.156	0	8.00396	9.1043	-152.272	-20834.1	-143461	-7898.6	-1856.14	336.822	0
561	0	-1.02422e-23	-3.10664e-24	-1.4319e-23	-3.1065e-21	-2.53356e-21	1.76794e-21	300	610	0	2.60548e-24	1.40963e-24	4.51739e-24	-3.29931e-22	5.15669e-22	3.1395e-23	300	200	0	10.6458	5.26041	-80.5715	2569.41	2645.31	-766.747	-278.168	168.11	0	7.74651	9.3789	-151.596	-20745.8	-143371	-7932.75	-1859.74	336.849	0	19.3987	14.9717	-234.74	-64741	-306448	-23075.6	-1305.48	275.799	0
561	1	-2.11007e-23	-1.07226e-24	-3.36248e-23	-6.00832e-21	-5.00615e-21	3.09826e-21	300	610	0	3.41387e-24	1.76115e-24	5.73967e-24	-3.85795e-22	6.16725e-22	5.17296e-23	300	200	0	10.6967	5.22176	-80.6356	2583.24	2647.12	-769.515	-278.172	167.964	0	7.62071	9.60301	-151.47	-20648.4	-143300	-7959.06	-1860.06	336.32	0
561	2	-3.5611e-23	2.68844e-24	-6.02305e-23	-9.80946e-21	-8.26858e-21	4.76959e-21	300	610	0	4.11197e-24	2.00733e-24	6.67535e-24	-4.02957e-22	6.64604e-22	7.63701e-23	300	200	0	10.7383	5.19052	-80.7662	2604.84	2642.6	-771.003	-278.281	167.748	0	7.62874	9.77522	-151.836	-20557	-143270	-7978.55	-1857.58	335.39	0
561	3	-5.34639e-23	8.67186e-24	-9.40154e-23	-1.43866e-20	-1.22282e-20	6.68745e-21	300	610	0	4.47348e-24	2.01927e-24	6.91851e-24	-3.49248e-22	6.10061e-22	1.0339e-22	300	200	0	10.7664	5.16929	-80.9424	2629.23	2633.7	-771.806	-278.462	167.517	0	7.75534	9.90309	-152.531	-20482.4	-143288	-7991.56	-1853.41	334.283	0
561	4	-7.34286e-23	1.72804e-23	-1.33281e-22	-1.93641e-20	-1.65795e-20	8.63638e-21	300	610	0	4.17461e-24	1.62131e-24	5.90678e-24	-1.83411e-22	3.88691e-22	1.28947e-22	300	200	0	10.781	5.16281	-81.1542	2652.15	2624.71	-772.691	-278.658	167.32	0	7.97469	9.9866	-153.34	-20430.6	-143358	-7999.4	-1848.9	333.237	0
561	5	-9.29262e-23	2.86698e-23	-1.73937e-22	-2.40061e-20	-2.07094e-20	1.02352e-20	300	610	0	2.78911e-24	5.92933e-25	2.92223e-24	1.43058e-22	-7.69346e-23	1.46657e-22	300	200	0	10.7837	5.17319	-81.3909	2671.18	2618.39	-773.393	-278.829	167.181	0	8.24826	10.0166	-154.044	-20404.1	-143477	-8003.75	-1845.41	332.457	0
561	6	-1.07568e-22	4.25339e-23	-2.08581e-22	-2.71017e-20	-2.35982e-20	1.08937e-20	300	610	0	-1.99026e-25	-1.31865e-24	-2.87469e-24	6.81214e-22	-8.70833e-22	1.47048e-22	300	200	0	10.7756	5.19717	-81.6323	2684.91	2614.11	-772.816	-278.977	167.11	0	8.52964	9.99323	-154.465	-20396.5	-143633	-8004.99	-1843.87	332.047	0
561	7	-1.10729e-22	5.78274e-23	-2.25584e-22	-2.68658e-20	-2.37291e-20	9.77985e-21	300	610	0	-5.35495e-24	-4.36998e-24	-1.2361e-23	1.47596e-21	-2.07106e-21	1.17236e-22	300	200	0	10.7587	5.22741	-81.8565	2692.81	2608.57	-770.036	-279.132	167.103	0	8.78477	9.93322	-154.533	-20394.3	-143800	-8002.4	-1844.55	331.974	0
561	8	-9.32646e-23	7.24356e-23	-2.08377e-22	-2.08845e-20	-1.90361e-20	5.81463e-21	300	610	0	-1.32121e-23	-8.77091e-24	-2.62972e-23	2.55217e-21	-3.72913e-21	4.10736e-23	300	200	0	10.738	5.25727	-82.0553	2696.05	2597.67	-764.653	-279.342	167.143	0	9.00198	9.85299	-154.286	-20385.6	-143950	-7994.46	-1847.01	332.128	0
561	9	-4.35497e-23	8.28226e-23	-1.35241e-22	-6.1506e-21	-6.92638e-21	-2.28773e-21	300	610	0	-2.41381e-23	-1.46066e-23	-4.50829e-23	3.89478e-21	-5.83967e-21	-9.99108e-23	300	200	0	10.7219	5.28324	-82.2339	2697.51	2579.82	-756.679	-279.628	167.197	0	9.17104	9.75697	-153.822	-20369.9	-144063	-7979.14	-1850.56	332.425	0
562	0	5.19491e-23	8.37141e-23	2.0008e-23	2.07511e-20	1.55721e-20	-1.59056e-20	300	610	0	-3.81361e-23	-2.17275e-23	-6.84078e-23	5.4223e-21	-8.29954e-21	-3.24404e-22	300	200	0	10.7205	5.30374	-82.3909	2700.52	2557.29	-746.66	-279.961	167.223	0	9.27101	9.64871	-153.262	-20358.7	-144131	-7954.86	-1854.42	332.836	0	19.3987	14.9717	-234.74	-64741	-306448	-23075.6	-1305.48	275.799	0
562	1	2.07276e-22	6.79051e-23	2.8588e-22	6.32376e-20	5.14742e-20	-3.62926e-20	300	610	0	-5.45744e-23	-2.96072e-23	-9.47908e-23	6.95468e-21	-1.08569e-20	-6.4759e-22	300	200	0	10.7436	5.31892	-82.5142	2707.73	2533.38	-735.632	-280.298	167.185	0	9.29448	9.54657	-152.734	-20365.3	-144160	-7920.85	-1857.87	333.338	0
562	2	4.3445e-22	2.63277e-23	6.89024e-22	1.2402e-19	1.03244e-19	-6.42254e-20	300	610	0	-7.18483e-23	-3.71727e-23	-1.21022e-22	8.17776e-21	-1.30535e-20	-1.07541e-21	300	200	0	10.7955	5.33106	-82.5936	2720.32	2508.97	-724.604	-280.623	167.064	0	9.26497	9.48077	-152.354	-20396.9	-144168	-7877.04	-1860.27	333.879	0
562	3	7.39479e-22	-5.14463e-23	1.24732e-21	2.0402e-19	1.71877e-19	-9.94901e-20	300	610	0	-8.69935e-23	-4.26229e-23	-1.41549e-22	8.60925e-21	-1.41672e-20	-1.59651e-21	300	200	0	10.8685	5.34309	-82.6166	2738.02	2482.04	-714.275	-280.957	166.859	0	9.22039	9.47014	-152.209	-20454.9	-144167	-7825.71	-1861.16	334.387	0
562	4	1.11667e-21	-1.76049e-22	1.95971e-21	3.00856e-19	2.55607e-19	-1.40194e-19	300	610	0	-9.52957e-23	-4.32638e-23	-1.479e-22	7.57447e-21	-1.31664e-20	-2.17178e-21	300	200	0	10.9456	5.35732	-82.565	2759.66	2449.84	-705.315	-281.328	166.576	0	9.19011	9.50127	-152.33	-20539.7	-144157	-7773.89	-1860.35	334.837	0
562	5	1.54114e-21	-3.56261e-22	2.79237e-21	4.06893e-19	3.48232e-19	-1.81919e-19	300	610	0	-8.99746e-23	-3.54071e-23	-1.28276e-22	4.20402e-21	-8.69549e-21	-2.72199e-21	300	200	0	11.0112	5.37524	-82.4213	2783.43	2411.9	-698.368	-281.737	166.229	0	9.18539	9.52767	-152.682	-20649.5	-144132	-7731.06	-1858	335.245	0
562	6	1.95984e-21	-5.95823e-22	3.66156e-21	5.06945e-19	4.37123e-19	-2.16766e-19	300	610	0	-6.20621e-23	-1.43998e-23	-6.75439e-23	-2.5299e-21	8.83824e-22	-3.1145e-21	300	200	0	11.0576	5.39736	-82.1729	2806.02	2372.05	-693.684	-282.133	165.852	0	9.20224	9.4887	-153.164	-20773.7	-144089	-7703.6	-1854.75	335.631	0
562	7	2.28168e-21	-8.88935e-22	4.41403e-21	5.75841e-19	5.01084e-19	-2.32425e-19	300	610	0	-6.4501e-25	2.51237e-23	5.20918e-23	-1.37175e-20	1.73616e-20	-3.15136e-21	300	200	0	11.0829	5.42309	-81.8291	2823.16	2337.45	-691.246	-282.435	165.499	0	9.23405	9.33902	-153.595	-20890.4	-144035	-7692.08	-1851.76	336.01	0
562	8	2.3683e-21	-1.2144e-21	4.80748e-21	5.7626e-19	5.08422e-19	-2.11463e-19	300	610	0	1.0631e-22	8.86562e-23	2.4937e-22	-3.03312e-20	4.24209e-20	-2.56197e-21	300	200	0	11.0866	5.45039	-81.4368	2832.13	2314.68	-690.876	-282.577	165.223	0	9.28115	9.07159	-153.787	-20974	-143985	-7693.58	-1850.26	336.383	0
562	9	2.02785e-21	-1.52866e-21	4.49489e-21	4.57493e-19	4.15756e-19	-1.31155e-19	300	610	0	2.7029e-22	1.80773e-22	5.4078e-22	-5.29374e-20	7.72093e-20	-1.0056e-21	300	200	0	11.0679	5.47527	-81.0666	2832.93	2305.52	-691.972	-282.56	165.054	0	9.34379	8.71773	-153.669	-21004.6	-143951	-7706.05	-1850.76	336.687	0
563	0	1.0152e-21	-1.75825e-21	3.01912e-21	1.56055e-19	1.68371e-19	3.57213e-20	300	610	0	4.99447e-22	3.03503e-22	9.35484e-22	-8.12785e-20	1.21706e-19	1.90989e-21	300	200	0	11.0273	5.49298	-80.7841	2827.14	2306.32	-693.594	-282.451	165.004	0	9.41234	8.32825	-153.309	-20974.3	-143934	-7730.18	-1852.85	336.811	0	20.3424	13.7861	-233.918	-64614.4	-306419	-21955.6	-1309.94	276.227	0
563	1	-9.56581e-22	-1.79296e-21	-1.73714e-22	-4.00589e-19	-2.96814e-19	3.18558e-19	300	610	0	7.94448e-22	4.54029e-22	1.428e-21	-1.13717e-19	1.73859e-19	6.58469e-21	300	200	0	10.9685	5.50009	-80.6254	2816.45	2311.69	-694.839	-282.328	165.067	0	9.47822	7.9597	-152.863	-20888.3	-143928	-7766.61	-1855.55	336.648	0
563	2	-4.1877e-21	-1.48154e-21	-5.69091e-21	-1.28568e-18	-1.04435e-18	7.44431e-19	300	610	0	1.14279e-21	6.21685e-22	1.9885e-21	-1.46556e-19	2.28517e-19	1.335e-20	300	200	0	10.8986	5.49488	-80.5804	2801.77	2319.08	-695.21	-282.22	165.23	0	9.54848	7.67173	-152.487	-20762.3	-143931	-7812.34	-1857.89	336.158	0
563	3	-8.93913e-21	-6.32675e-22	-1.41068e-20	-2.55849e-18	-2.12796e-18	1.33077e-18	300	610	0	1.51169e-21	7.8437e-22	2.55101e-21	-1.73282e-19	2.76194e-19	2.23485e-20	300	200	0	10.8283	5.47754	-80.5978	2783.71	2329.85	-695.009	-282.093	165.462	0	9.6344	7.51609	-152.269	-20619.9	-143940	-7861.24	-1859.3	335.418	0
563	4	-1.53495e-20	9.74934e-22	-2.5819e-20	-4.24172e-18	-3.5714e-18	2.07463e-18	300	610	0	1.83983e-21	9.04672e-22	3.0004e-21	-1.83832e-19	3.01846e-19	3.3365e-20	300	200	0	10.7702	5.45122	-80.6219	2763.47	2345.1	-694.867	-281.912	165.723	0	9.72885	7.51603	-152.207	-20487.8	-143942	-7907.31	-1859.7	334.605	0
563	5	-2.3316e-20	3.56884e-21	-4.08359e-20	-6.28974e-18	-5.34136e-18	2.93819e-18	300	610	0	2.02904e-21	9.26314e-22	3.15982e-21	-1.64061e-19	2.83869e-19	4.5607e-20	300	200	0	10.7308	5.42225	-80.641	2742.38	2361.81	-694.53	-281.712	165.993	0	9.80151	7.65548	-152.259	-20385	-143926	-7946.42	-1859.27	333.884	0
563	6	-3.2337e-20	7.34032e-21	-5.84864e-20	-8.54754e-18	-7.31218e-18	3.83089e-18	300	610	0	1.93737e-21	7.7187e-22	2.78186e-21	-9.56534e-20	1.93738e-19	5.7442e-20	300	200	0	10.7062	5.39723	-80.7	2721.62	2374.79	-692.497	-281.573	166.275	0	9.81534	7.8856	-152.372	-20315.4	-143884	-7976.75	-1858.29	333.328	0
563	7	-4.13214e-20	1.23778e-20	-7.70575e-20	-1.0702e-17	-9.2237e-18	4.58915e-18	300	610	0	1.37619e-21	3.43189e-22	1.54763e-21	4.31613e-20	-3.20076e-21	6.61148e-20	300	200	0	10.6866	5.37822	-80.8562	2702.35	2381.38	-686.767	-281.548	166.578	0	9.75314	8.14408	-152.493	-20273.2	-143823	-7999.57	-1857.14	332.945	0
563	8	-4.83792e-20	1.85727e-20	-9.33788e-20	-1.223e-17	-1.06357e-17	4.95634e-18	300	610	0	1.14769e-22	-4.73571e-22	-9.19969e-22	2.75649e-19	-3.45067e-19	6.74893e-20	300	200	0	10.6663	5.36337	-81.1208	2685.59	2382.01	-675.999	-281.636	166.894	0	9.63042	8.38182	-152.59	-20252.1	-143760	-8018.71	-1856.13	332.723	0
563	9	-5.06225e-20	2.5496e-20	-1.02402e-19	-1.23515e-17	-1.08861e-17	4.5672e-18	300	610	0	-2.10299e-21	-1.79594e-21	-5.02104e-21	6.22848e-19	-8.68113e-19	5.58849e-20	300	200	0	10.6475	5.35291	-81.4397	2672.7	2377.24	-660.455	-281.81	167.182	0	9.48232	8.57751	-152.639	-20250.3	-143710	-8038.55	-1855.5	332.668	0
564	0	-4.40268e-20	3.22506e-20	-9.68624e-20	-1.00016e-17	-9.06411e-18	2.94332e-18	300	610	0	-5.5242e-21	-3.7235e-21	-1.11128e-20	1.09757e-18	-1.59782e-18	2.41132e-20	300	200	0	10.6384	5.35016	-81.7214	2665.78	2367.31	-641.918	-282.032	167.38	0	9.34898	8.72415	-152.578	-20270	-143675	-8061.62	-1855.65	332.85	0	20.3424	13.7861	-233.918	-64614.4	-306419	-21955.6	-1309.94	276.227	0
564	1	-2.34254e-20	3.7311e-20	-6.71408e-20	-3.8405e-18	-4.01566e-18	-4.91421e-19	300	610	0	-1.03291e-20	-6.30392e-21	-1.94035e-20	1.69564e-18	-2.53565e-18	-3.6147e-20	300	200	0	10.6479	5.35848	-81.879	2666.94	2354.29	-622.637	-282.247	167.428	0	9.27173	8.81443	-152.339	-20315.3	-143649	-8087	-1856.95	333.355	0
564	2	1.72637e-20	3.83754e-20	-1.52402e-21	7.67182e-18	5.5977e-18	-6.36348e-18	300	610	0	-1.65443e-20	-9.48478e-21	-2.97999e-20	2.38423e-18	-3.64098e-18	-1.33461e-19	300	200	0	10.6798	5.38024	-81.8668	2677.07	2343.39	-604.269	-282.376	167.3	0	9.27961	8.84842	-151.948	-20390.9	-143628	-8110.65	-1859.24	334.197	0
564	3	8.44536e-20	3.22689e-20	1.12918e-19	2.61041e-17	2.11572e-17	-1.52571e-17	300	610	0	-2.39235e-20	-1.30504e-20	-4.17025e-20	3.08749e-18	-4.80846e-18	-2.75041e-19	300	200	0	10.7287	5.41582	-81.7011	2694.81	2341.19	-587.399	-282.344	167.016	0	9.37168	8.84114	-151.534	-20498.5	-143605	-8127.44	-1861.68	335.273	0
564	4	1.83803e-19	1.49566e-20	2.88549e-19	5.27498e-17	4.38323e-17	-2.75617e-17	300	610	0	-3.1797e-20	-1.65457e-20	-5.37569e-20	3.67039e-18	-5.84191e-18	-4.64254e-19	300	200	0	10.782	5.46167	-81.445	2716.1	2351.24	-571.705	-282.131	166.651	0	9.51742	8.8164	-151.237	-20630.9	-143575	-8132.53	-1863.34	336.415	0
564	5	3.18484e-19	-1.82557e-20	5.34185e-19	8.81556e-17	7.41813e-17	-4.32475e-17	300	610	0	-3.88977e-20	-1.91941e-20	-6.35754e-20	3.92312e-18	-6.42796e-18	-6.97078e-19	300	200	0	10.8273	5.51128	-81.165	2735.53	2371.41	-556.442	-281.783	166.297	0	9.66878	8.79978	-151.1	-20771.9	-143526	-8121.16	-1863.87	337.472	0
564	6	4.86689e-19	-7.22356e-20	8.50643e-19	1.31456e-16	1.11584e-16	-6.15614e-17	300	610	0	-4.31818e-20	-1.98201e-20	-6.74693e-20	3.54917e-18	-6.11433e-18	-9.57474e-19	300	200	0	10.857	5.55828	-80.9019	2748.78	2396.13	-541.041	-281.382	166.023	0	9.77856	8.81042	-151.074	-20900.9	-143450	-8089.87	-1863.54	338.349	0
564	7	6.78323e-19	-1.51142e-19	1.22466e-18	1.79507e-16	1.53499e-16	-8.06486e-17	300	610	0	-4.16785e-20	-1.6799e-20	-6.02509e-20	2.16278e-18	-4.30093e-18	-1.21183e-18	300	200	0	10.8665	5.59859	-80.6706	2753.58	2420.13	-525.688	-281	165.866	0	9.82587	8.854	-151.111	-21000.7	-143360	-8039.01	-1862.7	338.975	0
564	8	8.70966e-19	-2.57042e-19	1.62122e-18	2.25859e-16	1.9457e-16	-9.7123e-17	300	610	0	-3.04212e-20	-8.06088e-21	-3.52023e-20	-6.97021e-19	-2.55071e-19	-1.40293e-18	300	200	0	10.8508	5.63162	-80.4726	2748.89	2440.1	-511.558	-280.678	165.841	0	9.81873	8.9255	-151.258	-21062.6	-143286	-7974.49	-1861.29	339.249	0
564	9	1.02542e-18	-3.87928e-19	1.97477e-18	2.59641e-16	2.25657e-16	-1.05636e-16	300	610	0	-4.5333e-21	8.80869e-21	1.56641e-20	-5.52647e-18	6.8347e-18	-1.44439e-18	300	200	0	10.8059	5.65912	-80.3012	2735.19	2454.58	-500.387	-280.433	165.938	0	9.7688	9.01658	-151.665	-21083.5	-143266	-7907.85	-1858.62	339.014	0
565	0	1.08142e-18	-5.35133e-19	2.18018e-18	2.64558e-16	2.32933e-16	-9.85384e-17	300	610	0	4.14329e-20	3.63229e-20	1.00887e-19	-1.27802e-17	1.77485e-17	-1.21698e-18	300	200	0	10.7318	5.68175	-80.1436	2715.31	2463.42	-493.554	-280.262	166.12	0	9.68318	9.12218	-152.478	-21060.4	-143326	-7852.8	-1853.98	338.121	0	20.2596	14.9007	-234.176	-64864.5	-306844	-22749.5	-1310.31	276.99	0
565	1	9.54563e-19	-6.80196e-19	2.08537e-18	2.18249e-16	1.97285e-16	-6.57594e-17	300	610	0	1.12789e-19	7.66457e-20	2.28192e-19	-2.27463e-17	3.30502e-17	-5.69088e-19	300	200	0	10.6339	5.69741	-79.9915	2693.79	2467.44	-491.163	-280.154	166.324	0	9.5779	9.24469	-153.704	-20990.1	-143473	-7818.09	-1847.44	336.562	0
565	2	5.35988e-19	-7.9145e-19	1.48802e-18	9.2448e-17	9.43738e-17	4.88851e-18	300	610	0	2.13509e-19	1.30885e-19	4.02292e-19	-3.53634e-17	5.28107e-17	6.75777e-19	300	200	0	10.5249	5.70282	-79.8461	2675.89	2467.61	-491.747	-280.095	166.487	0	9.48383	9.39314	-155.158	-20876.5	-143684	-7802.99	-1840.05	334.55	0
565	3	-3.03176e-19	-8.20833e-19	1.40513e-19	-1.45526e-16	-1.04188e-16	1.26751e-16	300	610	0	3.44414e-19	1.9808e-19	6.21678e-19	-4.99747e-17	7.62284e-17	2.70081e-18	300	200	0	10.4251	5.69609	-79.7119	2666.49	2464.65	-492.771	-280.081	166.548	0	9.44381	9.57785	-156.557	-20736	-143921	-7799.93	-1833.29	332.451	0
565	4	-1.69985e-18	-7.01726e-19	-2.23232e-18	-5.29251e-16	-4.27936e-16	3.1242e-16	300	610	0	5.00676e-19	2.73877e-19	8.74338e-19	-6.50249e-17	1.01151e-16	5.66285e-18	300	200	0	10.3579	5.67901	-79.5977	2668.7	2458.64	-491.418	-280.112	166.473	0	9.49329	9.79987	-157.614	-20592.8	-144145	-7800.68	-1828.54	330.654	0
565	5	-3.77655e-18	-3.49052e-19	-5.89644e-18	-1.08691e-15	-9.02286e-16	5.70566e-16	300	610	0	6.68634e-19	3.48916e-19	1.13248e-18	-7.77175e-17	1.23524e-16	9.64038e-18	300	200	0	10.3387	5.65665	-79.5275	2683.2	2447.83	-485.575	-280.22	166.261	0	9.62228	10.0422	-158.133	-20472	-144319	-7800.82	-1826.64	329.461	0
565	6	-6.6054e-18	3.36727e-19	-1.10466e-17	-1.83144e-15	-1.54021e-15	9.01236e-16	300	610	0	8.22109e-19	4.07076e-19	1.34661e-18	-8.36775e-17	1.36821e-16	1.45593e-17	300	200	0	10.3688	5.63432	-79.5315	2708.53	2429.45	-474.791	-280.453	165.944	0	9.7644	10.2744	-158.095	-20394.7	-144415	-7801.78	-1827.47	329.003	0
565	7	-1.01558e-17	1.45966e-18	-1.77136e-17	-2.74661e-15	-2.33035e-15	1.28948e-15	300	610	0	9.18567e-19	4.23819e-19	1.43982e-18	-7.66916e-17	1.31577e-16	2.00956e-17	300	200	0	10.4362	5.61457	-79.616	2741.02	2403.05	-460.291	-280.817	165.572	0	9.83984	10.4658	-157.663	-20368.3	-144413	-7809.39	-1829.96	329.188	0
565	8	-1.4225e-17	3.11008e-18	-2.5636e-17	-3.76879e-15	-3.22138e-15	1.69735e-15	300	610	0	8.95856e-19	3.65055e-19	1.30335e-18	-4.86382e-17	9.51717e-17	2.55577e-17	300	200	0	10.523	5.5965	-79.7484	2775.48	2372.46	-444.088	-281.251	165.197	0	9.81033	10.5854	-157.047	-20382.9	-144309	-7828.38	-1832.89	329.789	0
565	9	-1.83527e-17	5.33568e-18	-3.40993e-17	-4.76514e-15	-4.10314e-15	2.05477e-15	300	610	0	6.70585e-19	1.87148e-19	7.95736e-19	1.02405e-17	1.21171e-17	2.97579e-17	300	200	0	10.6112	5.57857	-79.8744	2807.21	2344.29	-428.09	-281.65	164.855	0	9.69504	10.5917	-156.357	-20420.9	-144124	-7858.35	-1835.76	330.604	0
566	0	-2.17261e-17	8.10019e-18	-4.17484e-17	-5.50993e-15	-4.78591e-15	2.25034e-15	300	610	0	1.3972e-19	-1.6109e-19	-2.5216e-19	1.10523e-16	-1.34851e-16	3.08925e-17	300	200	0	10.6885	5.56155	-79.9516	2833.06	2323.76	-413.931	-281.935	164.565	0	9.54532	10.4446	-155.62	-20468.9	-143895	-7895.39	-1838.65	331.531	0	20.3071	14.8086	-233.877	-64777.8	-306344	-22557.2	-1309.85	276.974	0
566	1	-2.30883e-17	1.12287e-17	-4.6395e-17	-5.66276e-15	-4.981e-15	2.12385e-15	300	610	0	-8.12574e-19	-7.33367e-19	-2.02245e-18	2.62024e-16	-3.62505e-16	2.64599e-17	300	200	0	10.7498	5.54813	-79.9719	2850.9	2311.73	-403.441	-282.093	164.351	0	9.41094	10.1331	-154.854	-20519.8	-143663	-7933.16	-1841.73	332.51	0
566	2	-2.06697e-17	1.43417e-17	-4.48561e-17	-4.75432e-15	-4.28743e-15	1.46344e-15	300	610	0	-2.30038e-18	-1.57664e-18	-4.6821e-18	4.71192e-16	-6.83288e-16	1.32633e-17	300	200	0	10.7955	5.54027	-79.9564	2860.06	2306.28	-398.484	-282.156	164.23	0	9.31889	9.69269	-154.118	-20572.1	-143460	-7963.39	-1844.85	333.483	0
566	3	-1.21769e-17	1.6782e-17	-3.28778e-17	-2.1884e-15	-2.19206e-15	1.1328e-17	300	610	0	-4.41107e-18	-2.71639e-18	-8.33705e-18	7.37283e-16	-1.09953e-15	-1.24394e-17	300	200	0	10.8272	5.53708	-79.9321	2862.45	2305.8	-399.794	-282.153	164.189	0	9.26701	9.2014	-153.502	-20631.1	-143301	-7980.14	-1847.55	334.403	0
566	4	5.11942e-18	1.75464e-17	-5.22663e-18	2.72824e-15	1.90693e-15	-2.51665e-15	300	610	0	-7.16743e-18	-4.13544e-18	-1.29652e-17	1.0472e-15	-1.59548e-15	-5.45641e-17	300	200	0	10.844	5.53574	-79.9158	2861.88	2308.53	-406.075	-282.113	164.189	0	9.24183	8.75069	-153.081	-20706.8	-143183	-7983.48	-1849.34	335.267	0
566	5	3.4141e-17	1.52374e-17	4.39503e-17	1.07139e-14	8.64078e-15	-6.39163e-15	300	610	0	-1.04752e-17	-5.74602e-18	-1.83263e-17	1.36909e-15	-2.12723e-15	-1.16516e-16	300	200	0	10.8447	5.53458	-79.9164	2861.51	2310.74	-414.363	-282.086	164.194	0	9.24596	8.41327	-152.853	-20805	-143091	-7977.84	-1850.14	336.111	0
566	6	7.75379e-17	8.06163e-18	1.20369e-16	2.23815e-14	1.8561e-14	-1.18059e-14	300	610	0	-1.40562e-17	-7.35574e-18	-2.38506e-17	1.64503e-15	-2.61098e-15	-2.00106e-16	300	200	0	10.8306	5.53444	-79.9505	2862.29	2309.19	-421.689	-282.117	164.199	0	9.29319	8.23356	-152.732	-20918.8	-143018	-7968.41	-1850.4	336.964	0
566	7	1.36939e-16	-6.09069e-18	2.28322e-16	3.80335e-14	3.19662e-14	-1.87747e-14	300	610	0	-1.73698e-17	-8.63015e-18	-2.85129e-17	1.78385e-15	-2.91093e-15	-3.03997e-16	300	200	0	10.809	5.53735	-80.0508	2863.16	2305.53	-426.678	-282.199	164.233	0	9.38319	8.22746	-152.602	-21030	-142961	-7956.83	-1850.82	337.81	0
566	8	2.11856e-16	-2.94425e-17	3.68736e-16	5.73699e-14	4.86527e-14	-2.70021e-14	300	610	0	-1.95311e-17	-9.05712e-18	-3.07095e-17	1.65538e-15	-2.829e-15	-4.21654e-16	300	200	0	10.7917	5.54464	-80.2446	2861.94	2305.88	-429.402	-282.264	164.335	0	9.50031	8.37346	-152.404	-21117.8	-142927	-7938.5	-1851.81	338.564	0
566	9	2.98228e-16	-6.39525e-17	5.36491e-16	7.91047e-14	6.75864e-14	-3.57126e-14	300	610	0	-1.92402e-17	-7.9216e-18	-2.81619e-17	1.08867e-15	-2.09986e-15	-5.38856e-16	300	200	0	10.7863	5.55672	-80.5189	2856.79	2314.47	-430.01	-282.256	164.52	0	9.62752	8.60901	-152.213	-21170.9	-142919	-7906.28	-1852.94	339.087	0
567	0	3.86609e-16	-1.10713e-16	7.17015e-16	1.00504e-13	8.65023e-14	-4.34569e-14	300	610	0	-1.47444e-17	-4.30395e-18	-1.7891e-17	-1.22737e-16	-3.96237e-16	-6.30963e-16	300	200	0	10.7876	5.57411	-80.8149	2847.87	2328.21	-428.178	-282.191	164.761	0	9.74907	8.8565	-152.17	-21194	-142936	-7858.94	-1853.32	339.278	0	20.3071	14.8086	-233.877	-64777.8	-306344	-22557.2	-1309.85	276.974	0
567	1	4.60159e-16	-1.69085e-16	8.82312e-16	1.16882e-13	1.01465e-13	-4.79151e-14	300	610	0	-3.86744e-18	2.88063e-18	3.68281e-18	-2.20427e-15	2.649e-15	-6.60322e-16	300	200	0	10.7846	5.59589	-81.0578	2837.81	2338.38	-423.981	-282.152	164.99	0	9.84554	9.07107	-152.349	-21199.5	-142975	-7805.41	-1852.48	339.152	0
567	2	4.92663e-16	-2.35548e-16	9.86848e-16	1.21131e-13	1.06448e-13	-4.57331e-14	300	610	0	1.58525e-17	1.47793e-17	4.0442e-17	-5.36754e-15	7.39619e-15	-5.74457e-16	300	200	0	10.7731	5.61687	-81.1958	2829.79	2337.35	-418.595	-282.213	165.149	0	9.89451	9.26331	-152.702	-21198.4	-143030	-7760.61	-1850.67	338.822	0
567	3	4.47034e-16	-3.023e-16	9.64027e-16	1.03403e-13	9.30418e-14	-3.24545e-14	300	610	0	4.68637e-17	3.24096e-17	9.59903e-17	-9.7563e-15	1.41192e-14	-3.05991e-16	300	200	0	10.7593	5.63019	-81.2186	2824.09	2323.26	-413.485	-282.395	165.229	0	9.87817	9.46829	-153.108	-21197.9	-143083	-7735.85	-1848.52	338.451	0
567	4	2.74973e-16	-3.55715e-16	7.24429e-16	5.1126e-14	5.04311e-14	-2.62945e-15	300	610	0	9.10829e-17	5.6353e-17	1.72699e-16	-1.53665e-14	2.28845e-14	2.24397e-16	300	200	0	10.7528	5.63294	-81.1479	2817.25	2299.61	-409.282	-282.661	165.283	0	9.78823	9.70263	-153.433	-21198	-143114	-7732.24	-1846.75	338.158	0
567	5	-8.1308e-17	-3.74854e-16	1.5748e-16	-5.03995e-14	-3.41385e-14	4.97899e-14	300	610	0	1.49105e-16	8.63116e-17	2.70305e-16	-2.19376e-14	3.33843e-14	1.10036e-15	300	200	0	10.7576	5.62745	-81.0095	2805.21	2272.14	-405.898	-282.952	165.372	0	9.63069	9.9631	-153.57	-21187.2	-143117	-7742.31	-1845.93	337.964	0
567	6	-6.8412e-16	-3.30411e-16	-8.61258e-16	-2.1653e-13	-1.74149e-13	1.30637e-13	300	610	0	2.19102e-16	1.2052e-16	3.84017e-16	-2.88175e-14	4.47237e-14	2.39572e-15	300	200	0	10.768	5.61772	-80.8176	2786.69	2246.94	-403.371	-283.197	165.519	0	9.42927	10.2421	-153.484	-21151.9	-143100	-7756.77	-1846.35	337.812	0
567	7	-1.59071e-15	-1.84596e-16	-2.45453e-15	-4.60575e-13	-3.81554e-13	2.44163e-13	300	610	0	2.95412e-16	1.55026e-16	5.02162e-16	-3.48079e-14	5.51718e-14	4.15192e-15	300	200	0	10.7725	5.60546	-80.5893	2763.84	2230.04	-402.046	-283.328	165.705	0	9.22048	10.519	-153.236	-21091.2	-143076	-7769.72	-1847.69	337.639	0
567	8	-2.83767e-15	1.07295e-16	-4.71669e-15	-7.8953e-13	-6.63168e-13	3.90985e-13	300	610	0	3.66879e-16	1.82894e-16	6.03517e-16	-3.80089e-14	6.19034e-14	6.34548e-15	300	200	0	10.7634	5.5912	-80.3626	2741	2226.96	-402.108	-283.289	165.892	0	9.04858	10.7528	-152.958	-21022.7	-143053	-7778.83	-1849.24	337.441	0
567	9	-4.41805e-15	5.92725e-16	-7.67313e-15	-1.19795e-12	-1.01545e-12	5.65272e-13	300	610	0	4.15101e-16	1.93439e-16	6.54654e-16	-3.56945e-14	6.07748e-14	8.84486e-15	300	200	0	10.7458	5.57666	-80.1771	2722.59	2241.13	-403.463	-283.048	166.043	0	8.95017	10.907	-152.777	-20973.3	-143038	-7782.38	-1850.25	337.28	0
568	0	-6.2506e-15	1.31411e-15	-1.12241e-14	-1.6599e-12	-1.41761e-12	7.51189e-13	300	610	0	4.12894e-16	1.71667e-16	6.07842e-16	-2.42673e-14	4.62092e-14	1.13579e-14	300	200	0	10.7365	5.56201	-80.0379	2711.13	2271.66	-406.02	-282.618	166.127	0	8.9331	10.9757	-152.765	-20959	-143036	-7777.2	-1850.31	337.197	0	20.1627	16.1898	-233.706	-65034.8	-306220	-23637	-1310.28	278.277	0
568	1	-8.14177e-15	2.29631e-15	-1.50726e-14	-2.11915e-12	-1.8231e-12	9.18779e-13	300	610	0	3.23437e-16	9.82018e-17	4.00378e-16	6.39854e-16	1.12934e-14	1.33734e-14	300	200	0	10.7533	5.54455	-79.914	2706.83	2312.14	-409.643	-282.067	166.128	0	8.98138	10.9793	-152.907	-20973.4	-143059	-7760.57	-1849.6	337.164	0
568	2	-9.74271e-15	3.52843e-15	-1.86408e-14	-2.47847e-12	-2.15032e-12	1.01974e-12	300	610	0	1.00776e-16	-4.99386e-17	-4.34839e-17	4.38277e-14	-5.17767e-14	1.41059e-14	300	200	0	10.8057	5.52232	-79.7762	2707.99	2352.82	-413.885	-281.507	166.055	0	9.06936	10.9511	-153.115	-20998.3	-143111	-7733.6	-1848.66	337.141	0
568	3	-1.05069e-14	4.93978e-15	-2.09815e-14	-2.58948e-12	-2.27354e-12	9.83883e-13	300	610	0	-3.07391e-16	-2.9724e-16	-8.06466e-16	1.09855e-13	-1.50736e-13	1.24547e-14	300	200	0	10.8924	5.49493	-79.626	2711.78	2385.31	-417.953	-281.044	165.944	0	9.16457	10.9302	-153.335	-21019.6	-143178	-7701.11	-1847.76	337.083	0
568	4	-9.65724e-15	6.37015e-15	-2.07016e-14	-2.24559e-12	-2.0164e-12	7.17492e-13	300	610	0	-9.53564e-16	-6.65729e-16	-1.96627e-15	2.01915e-13	-2.91597e-13	7.00022e-15	300	200	0	11.0021	5.46212	-79.4829	2715.84	2405.52	-421.106	-280.735	165.831	0	9.23847	10.9411	-153.608	-21031.2	-143240	-7669.81	-1846.5	336.915	0
568	5	-6.17689e-15	7.53702e-15	-1.59221e-14	-1.18181e-12	-1.15103e-12	1.05382e-13	300	610	0	-1.8797e-15	-1.16858e-15	-3.57576e-15	3.20162e-13	-4.76126e-13	-3.93825e-15	300	200	0	11.1159	5.42553	-79.3639	2718.73	2413.02	-423.084	-280.596	165.744	0	9.27735	10.9706	-153.998	-21029.5	-143283	-7647.46	-1844.42	336.557	0
568	6	1.15728e-15	8.00361e-15	-4.30743e-15	9.1346e-13	5.92769e-13	-9.811e-13	300	610	0	-3.10073e-15	-1.80087e-15	-5.63361e-15	4.59436e-13	-6.98341e-13	-2.21466e-14	300	200	0	11.2139	5.39178	-79.2835	2719.5	2409.42	-424.098	-280.61	165.699	0	9.27815	10.9698	-154.497	-21011.2	-143300	-7639.69	-1841.53	335.998	0
568	7	1.36735e-14	7.15546e-15	1.67869e-14	4.3683e-12	3.5028e-12	-2.66735e-12	300	610	0	-4.58145e-15	-2.52714e-15	-8.04458e-15	6.06402e-13	-9.40023e-13	-4.92236e-14	300	200	0	11.2811	5.37229	-79.2507	2718.08	2397.27	-424.841	-280.751	165.703	0	9.2471	10.8857	-155.022	-20978.3	-143294	-7645.94	-1838.35	335.325	0
568	8	3.26072e-14	4.19651e-15	4.99947e-14	9.4714e-12	7.8378e-12	-5.04709e-12	300	610	0	-6.20679e-15	-3.26629e-15	-1.05697e-14	7.36268e-13	-1.16545e-12	-8.61107e-14	300	200	0	11.3088	5.37725	-79.2687	2715.39	2379.28	-426.429	-280.985	165.744	0	9.20453	10.6992	-155.452	-20940.2	-143275	-7661.45	-1835.67	334.705	0
568	9	5.87766e-14	-1.82014e-15	9.73851e-14	1.63831e-11	1.37523e-11	-8.13952e-12	300	610	0	-7.74665e-15	-3.87457e-15	-1.27699e-14	8.09466e-13	-1.31585e-12	-1.32411e-13	300	200	0	11.295	5.40795	-79.3501	2712.65	2358.01	-429.172	-281.284	165.814	0	9.17739	10.4348	-155.674	-20908.8	-143255	-7682.78	-1834.22	334.311	0
569	0	9.21041e-14	-1.19073e-14	1.59616e-13	2.50071e-11	2.11874e-11	-1.18303e-11	300	610	0	-8.8185e-15	-4.12907e-15	-1.39486e-14	7.68922e-13	-1.30457e-12	-1.85483e-13	300	200	0	11.2444	5.4552	-79.521	2710.16	2335.83	-431.321	-281.626	165.919	0	9.17842	10.1412	-155.623	-20891.8	-143236	-7708.36	-1834.4	334.246	0	19.7756	15.3997	-235.646	-65192.4	-307247	-23024.8	-1303.85	276.654	0
569	1	1.30971e-13	-2.69826e-14	2.34754e-13	3.4821e-11	2.97257e-11	-1.57963e-11	300	610	0	-8.85409e-15	-3.7155e-15	-1.31061e-14	5.38956e-13	-1.01444e-12	-2.39327e-13	300	200	0	11.1657	5.50432	-79.7972	2706.93	2315.52	-429.934	-281.982	166.077	0	9.19087	9.87017	-155.305	-20888.7	-143218	-7735.78	-1836.17	334.501	0
569	2	1.71412e-13	-4.76074e-14	3.16759e-13	4.46695e-11	3.84121e-11	-1.94187e-11	300	610	0	-7.07996e-15	-2.22572e-15	-8.92316e-15	2.72211e-14	-2.99462e-13	-2.83349e-13	300	200	0	11.0673	5.54205	-80.1626	2701.4	2300.83	-423.194	-282.298	166.301	0	9.17523	9.66063	-154.788	-20893.1	-143203	-7763.04	-1839.16	334.979	0
569	3	2.06205e-13	-7.36075e-14	3.93705e-13	5.25359e-11	4.55547e-11	-2.16924e-11	300	610	0	-2.52611e-15	8.26965e-16	2.02571e-16	-8.68473e-13	1.00618e-12	-3.01158e-13	300	200	0	10.9573	5.56051	-80.5796	2691.85	2295.25	-411.91	-282.516	166.594	0	9.09507	9.52611	-154.156	-20897.2	-143192	-7791.35	-1842.87	335.558	0
569	4	2.23961e-13	-1.03565e-13	4.45894e-13	5.53236e-11	4.85312e-11	-2.11486e-11	300	610	0	5.91813e-15	5.96494e-15	1.60327e-14	-2.24624e-12	3.06841e-12	-2.69683e-13	300	200	0	10.8444	5.55771	-81.0094	2676.96	2299.63	-398.942	-282.613	166.955	0	8.94574	9.4597	-153.501	-20891.9	-143172	-7823.78	-1846.71	336.102	0
569	5	2.08401e-13	-1.34194e-13	4.44202e-13	4.86999e-11	4.36445e-11	-1.58174e-11	300	610	0	1.93778e-14	1.36644e-14	4.02412e-14	-4.17677e-12	6.01892e-12	-1.59016e-13	300	200	0	10.7388	5.53733	-81.4184	2657.55	2311.94	-387.223	-282.604	167.359	0	8.76045	9.45733	-152.928	-20867.1	-143128	-7861.09	-1849.92	336.451	0
569	6	1.38123e-13	-1.59639e-13	3.49148e-13	2.70808e-11	2.60949e-11	-3.26492e-12	300	610	0	3.87696e-14	2.42223e-14	7.40017e-14	-6.66838e-12	9.90256e-12	6.64392e-14	300	200	0	10.6506	5.50882	-81.7754	2637.34	2328.22	-378.246	-282.529	167.749	0	8.58619	9.52567	-152.542	-20815.7	-143057	-7900.25	-1851.82	336.459	0
569	7	-1.27524e-14	-1.70792e-13	1.1142e-13	-1.61365e-11	-9.84007e-12	1.92444e-11	300	610	0	6.44578e-14	3.75627e-14	1.17375e-13	-9.61919e-12	1.46038e-11	4.44791e-13	300	200	0	10.5883	5.48508	-82.0458	2621.23	2342.96	-372.018	-282.443	168.052	0	8.46262	9.66094	-152.426	-20737	-142981	-7937.42	-1852.04	336.047	0
569	8	-2.72522e-13	-1.54773e-13	-3.25159e-13	-8.79571e-11	-7.03004e-11	5.44036e-11	300	610	0	9.57705e-14	5.2976e-14	1.68474e-13	-1.27568e-11	1.97523e-11	1.01061e-12	300	200	0	10.5584	5.47667	-82.1908	2612.61	2351.1	-367.812	-282.395	168.213	0	8.41975	9.83306	-152.645	-20640.2	-142929	-7971.13	-1850.35	335.217	0
569	9	-6.67822e-13	-9.48161e-14	-1.01707e-12	-1.94634e-10	-1.6088e-10	1.04274e-10	300	610	0	1.30372e-13	6.87987e-14	2.22414e-13	-1.55686e-11	2.4611e-11	1.78517e-12	300	200	0	10.5632	5.48537	-82.1831	2612.42	2350.74	-365.08	-282.396	168.212	0	8.4755	9.99915	-153.23	-20546.5	-142921	-8001.19	-1846.72	334.089	0
570	0	-1.21687e-12	2.91264e-14	-2.00958e-12	-3.39814e-10	-2.85062e-10	1.69389e-10	300	610	0	1.6352e-13	8.20523e-14	2.70109e-13	-1.72307e-11	2.79582e-11	2.76216e-12	300	200	0	10.5987	5.50266	-82.0278	2619.5	2342.58	-364.122	-282.442	168.066	0	8.63085	10.126	-154.1	-20482.2	-142961	-8026.68	-1841.71	332.915	0	19.7756	15.3997	-235.646	-65192.4	-307247	-23024.8	-1303.85	276.654	0
570	1	-1.91949e-12	2.38657e-13	-3.31911e-12	-5.21857e-10	-4.41936e-10	2.47518e-10	300	610	0	1.87264e-13	8.80891e-14	2.97053e-13	-1.65486e-11	2.79823e-11	3.88864e-12	300	200	0	10.656	5.51653	-81.7695	2631.08	2328.55	-365.626	-282.523	167.823	0	8.86547	10.1993	-155.054	-20468.6	-143042	-8046.67	-1836.53	332.009	0
570	2	-2.7435e-12	5.536e-13	-4.90849e-12	-7.30265e-10	-6.23143e-10	3.32078e-10	300	610	0	1.8973e-13	8.03221e-14	2.82317e-13	-1.19306e-11	2.22216e-11	5.04153e-12	300	200	0	10.7227	5.52013	-81.4718	2643.44	2312.63	-369.479	-282.614	167.554	0	9.13321	10.2234	-155.86	-20509.3	-143146	-8061.28	-1832.43	331.588	0
570	3	-3.60778e-12	9.86575e-13	-6.65501e-12	-9.41313e-10	-8.09093e-10	4.1029e-10	300	610	0	1.54676e-13	5.01572e-14	1.98144e-13	-1.42455e-12	7.59414e-12	6.00128e-12	300	200	0	10.7867	5.51244	-81.1824	2652.61	2300.24	-374.619	-282.666	167.325	0	9.37855	10.2149	-156.366	-20584.4	-143248	-8071.25	-1830.11	331.643	0
570	4	-4.36286e-12	1.53506e-12	-8.31267e-12	-1.11319e-09	-9.64733e-10	4.61243e-10	300	610	0	6.16321e-14	-1.27089e-14	1.06565e-14	1.71437e-11	-1.94218e-11	6.4261e-12	300	200	0	10.8406	5.4955	-80.9272	2655.64	2295.32	-379.681	-282.637	167.185	0	9.56589	10.1925	-156.548	-20662.4	-143331	-8076.62	-1829.57	331.988	0
570	5	-4.77146e-12	2.1707e-12	-9.47204e-12	-1.18129e-09	-1.03538e-09	4.54218e-10	300	610	0	-1.12977e-13	-1.19415e-13	-3.17647e-13	4.58841e-11	-6.23826e-11	5.83242e-12	300	200	0	10.8831	5.4743	-80.7281	2652.81	2300.36	-383.44	-282.505	167.139	0	9.68006	10.1701	-156.473	-20718.9	-143383	-8075.86	-1830.35	332.412	0
570	6	-4.49269e-12	2.82614e-12	-9.52434e-12	-1.05478e-09	-9.43559e-10	3.47811e-10	300	610	0	-3.93244e-13	-2.80244e-13	-8.22788e-13	8.63569e-11	-1.24167e-10	3.59042e-12	300	200	0	10.914	5.45491	-80.6069	2648.1	2317.5	-385.418	-282.249	167.148	0	9.70963	10.1538	-156.244	-20739.4	-143403	-8066.42	-1831.81	332.737	0
570	7	-3.07619e-12	3.38008e-12	-7.64027e-12	-6.16013e-10	-5.88192e-10	9.06148e-11	300	610	0	-7.99161e-13	-5.01858e-13	-1.53075e-12	1.38843e-10	-2.0588e-10	-1.05359e-12	300	200	0	10.9293	5.44023	-80.5768	2646.26	2346.41	-386.27	-281.88	167.159	0	9.65169	10.1392	-155.976	-20720.6	-143391	-8045.53	-1833.31	332.845	0
570	8	2.53778e-14	3.64262e-12	-2.77902e-12	2.74858e-10	1.51862e-10	-3.75511e-10	300	610	0	-1.33944e-12	-7.83237e-13	-2.44467e-12	2.01339e-10	-3.05309e-10	-8.91232e-12	300	200	0	10.9234	5.43074	-80.6335	2649.85	2382.85	-387.214	-281.448	167.137	0	9.52563	10.1191	-155.764	-20671.7	-143351	-8010.91	-1834.31	332.712	0
570	9	5.41461e-12	3.34391e-12	6.25231e-12	1.76733e-09	1.40753e-09	-1.10836e-09	300	610	0	-2.00139e-12	-1.11022e-12	-3.52729e-12	2.68287e-10	-4.14933e-10	-2.07327e-11	300	200	0	10.8951	5.42801	-80.7515	2659.94	2421.29	-389.27	-281.016	167.06	0	9.37271	10.094	-155.652	-20607.7	-143289	-7963.45	-1834.58	332.396	0
571	0	1.36652e-11	2.13094e-12	2.06638e-11	3.99668e-09	3.29961e-09	-2.15316e-09	300	610	0	-2.73768e-12	-1.44871e-12	-4.67883e-12	3.29094e-10	-5.19556e-10	-3.69925e-11	300	200	0	10.8501	5.43291	-80.8903	2677.3	2457.23	-393.171	-280.623	166.902	0	9.24181	10.0679	-155.615	-20542.8	-143222	-7908.58	-1834.37	332.011	0	20.0481	15.4172	-234.204	-64494.6	-305971	-23065.3	-1306.43	275.379	0
571	1	2.51815e-11	-4.20622e-13	4.14444e-11	7.04536e-09	5.90625e-09	-3.52387e-09	300	610	0	-3.4506e-12	-1.73702e-12	-5.71145e-12	3.66612e-10	-5.93788e-10	-5.76017e-11	300	200	0	10.7971	5.44111	-81.0047	2701.87	2486.79	-399.58	-280.301	166.646	0	9.16168	10.0413	-155.569	-20487.5	-143166	-7852.6	-1834.28	331.694	0
571	2	3.99899e-11	-4.77128e-12	6.89935e-11	1.08869e-08	9.21515e-09	-5.17718e-09	300	610	0	-3.97502e-12	-1.87828e-12	-6.3231e-12	3.55843e-10	-5.99765e-10	-8.15022e-11	300	200	0	10.7424	5.44409	-81.062	2731.91	2506.78	-409.11	-280.076	166.298	0	9.12403	10.0117	-155.414	-20445.1	-143127	-7799.18	-1834.94	331.553	0
571	3	5.74532e-11	-1.13489e-11	1.02602e-10	1.53108e-08	1.30593e-08	-6.97917e-09	300	610	0	-4.06285e-12	-1.73448e-12	-6.07573e-12	2.63324e-10	-4.85791e-10	-1.06171e-10	300	200	0	10.6906	5.43624	-81.0556	2763.79	2517.01	-421.725	-279.947	165.903	0	9.10896	9.97528	-155.045	-20409.2	-143103	-7751.31	-1836.98	331.634	0
571	4	7.59129e-11	-2.04358e-11	1.39781e-10	1.98303e-08	1.70374e-08	-8.6661e-09	300	610	0	-3.37312e-12	-1.12471e-12	-4.3856e-12	4.78028e-11	-1.86823e-10	-1.27061e-10	300	200	0	10.6464	5.42033	-81.0017	2791.73	2521.68	-436.107	-279.869	165.535	0	9.11925	9.93527	-154.36	-20367	-143083	-7713.54	-1840.94	331.944	0
571	5	9.22777e-11	-3.20028e-11	1.75459e-10	2.35789e-08	2.04234e-08	-9.80308e-09	300	610	0	-1.47402e-12	1.69093e-13	-5.36572e-13	-3.36961e-10	3.71907e-10	-1.37046e-10	300	200	0	10.6149	5.40487	-80.9287	2810.27	2526.11	-450.231	-279.786	165.275	0	9.17042	9.90621	-153.331	-20311.7	-143059	-7690.02	-1847.01	332.469	0
571	6	1.01606e-10	-4.54847e-11	2.01129e-10	2.52092e-08	2.20775e-08	-9.74779e-09	300	610	0	2.13471e-12	2.3843e-12	6.26923e-12	-9.36298e-10	1.26657e-09	-1.25995e-10	300	200	0	10.597	5.39836	-80.8646	2818.51	2531.45	-462.573	-279.695	165.145	0	9.25696	9.89774	-152.08	-20248.2	-143027	-7681.25	-1854.47	333.142	0
571	7	9.67597e-11	-5.95015e-11	2.0407e-10	2.28173e-08	2.03763e-08	-7.63027e-09	300	610	0	7.96862e-12	5.74275e-12	1.68064e-11	-1.78456e-09	2.56e-09	-8.06461e-11	300	200	0	10.5871	5.40681	-80.8233	2820.11	2534.16	-472.315	-279.646	165.108	0	9.34876	9.90048	-150.86	-20190	-142992	-7684.03	-1861.85	333.833	0
571	8	6.82669e-11	-7.15421e-11	1.66867e-10	1.39255e-08	1.31921e-08	-2.36506e-09	300	610	0	1.6463e-11	1.03932e-11	3.16484e-11	-2.88986e-09	4.27878e-09	1.49511e-11	300	200	0	10.577	5.4326	-80.7998	2818.6	2530.87	-478.791	-279.677	165.116	0	9.41496	9.89409	-149.933	-20152.5	-142957	-7694.39	-1867.47	334.41	0
571	9	4.55364e-12	-7.76487e-11	6.75586e-11	-4.42743e-09	-2.03888e-09	7.28304e-09	300	610	0	2.78232e-11	1.63264e-11	5.08999e-11	-4.21302e-09	6.38094e-09	1.78121e-10	300	200	0	10.5622	5.47229	-80.7739	2815.06	2521.75	-481.512	-279.78	165.149	0	9.43763	9.86307	-149.45	-20145.3	-142924	-7709.8	-1870.34	334.796	0
572	0	-1.07206e-10	-7.21681e-11	-1.19176e-10	-3.54301e-08	-2.81069e-08	2.25535e-08	300	610	0	4.18122e-11	2.32603e-11	7.38288e-11	-5.64074e-09	8.71398e-09	4.24982e-10	300	200	0	10.5443	5.51711	-80.7143	2809.15	2508.38	-480.517	-279.923	165.196	0	9.40741	9.80774	-149.371	-20168.6	-142896	-7729.24	-1870.66	335.024	0	20.0481	15.4172	-234.204	-64494.6	-305971	-23065.3	-1306.43	275.379	0
572	1	-2.79355e-10	-4.76707e-11	-4.19246e-10	-8.20055e-08	-6.76181e-08	4.44363e-08	300	610	0	5.74726e-11	3.0497e-11	9.83989e-11	-6.95425e-09	1.09648e-08	7.66216e-10	300	200	0	10.5259	5.55893	-80.596	2800.17	2490.37	-476.257	-280.101	165.257	0	9.32117	9.74874	-149.511	-20218	-142884	-7753.19	-1869.67	335.227	0
572	2	-5.20843e-10	4.82247e-12	-8.54213e-10	-1.46008e-07	-1.22317e-07	7.32819e-08	300	610	0	7.27925e-11	3.67595e-11	1.20729e-10	-7.79673e-09	1.26059e-08	1.20083e-09	300	200	0	10.5061	5.59511	-80.4319	2787.32	2465.99	-469.298	-280.341	165.346	0	9.18754	9.71888	-149.659	-20288.9	-142908	-7783.37	-1868.89	335.568	0
572	3	-8.32851e-10	9.51226e-11	-1.43361e-09	-2.27049e-07	-1.9209e-07	1.08256e-07	300	610	0	8.43433e-11	4.00291e-11	1.34531e-10	-7.64526e-09	1.28462e-08	1.70773e-09	300	200	0	10.4815	5.62663	-80.2714	2770.34	2435.25	-460.208	-280.662	165.488	0	9.02268	9.74419	-149.657	-20372.4	-142990	-7820.51	-1869.45	336.128	0
572	4	-1.20282e-09	2.32455e-10	-2.14406e-09	-3.20919e-07	-2.73611e-07	1.46638e-07	300	610	0	8.69436e-11	3.74153e-11	1.30641e-10	-5.79646e-09	1.06003e-08	2.23525e-09	300	200	0	10.4531	5.655	-80.1606	2749.89	2401.11	-449.505	-281.046	165.695	0	8.84348	9.82879	-149.421	-20452.7	-143129	-7861.75	-1871.89	336.879	0
572	5	-1.59687e-09	4.2311e-10	-2.93512e-09	-4.17639e-07	-3.58662e-07	1.82987e-07	300	610	0	7.3437e-11	2.51105e-11	9.6784e-11	-1.37888e-09	4.49595e-09	2.68924e-09	300	200	0	10.4277	5.68199	-80.1154	2727.88	2368.18	-437.468	-281.44	165.951	0	8.67376	9.95039	-148.93	-20519.2	-143302	-7901.05	-1876.21	337.777	0
572	6	-1.95109e-09	6.66974e-10	-3.70236e-09	-4.99256e-07	-4.32214e-07	2.08262e-07	300	610	0	3.47171e-11	-1.49811e-12	1.78276e-11	6.59044e-09	-7.05359e-09	2.9212e-09	300	200	0	10.4125	5.7086	-80.1274	2707.52	2341.53	-424.069	-281.777	166.21	0	8.54248	10.0682	-148.212	-20574	-143476	-7933.82	-1882.05	338.815	0
572	7	-2.1626e-09	9.52814e-10	-4.26905e-09	-5.37684e-07	-4.70516e-07	2.09037e-07	300	610	0	-3.98267e-11	-4.74672e-11	-1.23196e-10	1.90847e-08	-2.56788e-08	2.71888e-09	300	200	0	10.4111	5.73241	-80.1773	2691.94	2326.02	-409.363	-281.989	166.425	0	8.46207	10.1469	-147.332	-20624.4	-143630	-7960.09	-1888.88	339.986	0
572	8	-2.08203e-09	1.25239e-09	-4.36944e-09	-4.93023e-07	-4.39565e-07	1.67036e-07	300	610	0	-1.6122e-10	-1.17577e-10	-3.42929e-10	3.68581e-08	-5.27483e-08	1.8032e-09	300	200	0	10.4235	5.74708	-80.2413	2682.51	2324.54	-394.12	-282.031	166.569	0	8.41441	10.1772	-146.394	-20674.8	-143749	-7983.12	-1895.93	341.227	0
572	9	-1.51014e-09	1.51373e-09	-3.63797e-09	-3.13109e-07	-2.94582e-07	5.93492e-08	300	610	0	-3.38926e-10	-2.15136e-10	-6.53994e-10	6.01279e-08	-8.88914e-08	-1.6336e-10	300	200	0	10.4484	5.74582	-80.3013	2678.61	2336.07	-380.063	-281.909	166.643	0	8.36737	10.1735	-145.529	-20725.6	-143822	-8006.09	-1902.27	342.415	0
573	0	-2.02324e-10	1.65438e-09	-1.61135e-09	6.47386e-08	1.86707e-08	-1.40256e-07	300	610	0	-5.77725e-10	-3.40207e-10	-1.05941e-09	8.81322e-08	-1.33321e-07	-3.54987e-09	300	200	0	10.4848	5.72435	-80.3628	2678.81	2355.3	-369.27	-281.692	166.666	0	8.30494	10.1575	-144.834	-20775.1	-143844	-8029.03	-1907.16	343.441	0	19.0183	15.5482	-227.112	-63402.8	-300164	-23005.3	-1321.66	279.17	0
573	1	2.11429e-09	1.55594e-09	2.24764e-09	7.08497e-07	5.59632e-07	-4.5834e-07	300	610	0	-8.73261e-10	-4.87192e-10	-1.54485e-09	1.18564e-07	-1.82951e-07	-8.70384e-09	300	200	0	10.5316	5.68076	-80.4564	2682.33	2374.94	-363.238	-281.482	166.661	0	8.23654	10.1421	-144.323	-20825	-143827	-8047.37	-1910.56	344.294	0
573	2	5.70509e-09	1.06209e-09	8.49342e-09	1.68125e-06	1.38447e-06	-9.16534e-07	300	610	0	-1.2062e-09	-6.41814e-10	-2.06882e-09	1.46907e-07	-2.31334e-07	-1.58631e-08	300	200	0	10.5841	5.61575	-80.6067	2689.57	2390.25	-362.469	-281.347	166.633	0	8.18309	10.1231	-143.997	-20877.5	-143791	-8054.34	-1912.56	344.985	0
573	3	1.07675e-08	-1.70949e-11	1.75953e-08	3.02451e-06	2.53199e-06	-1.5234e-06	300	610	0	-1.53514e-09	-7.77653e-10	-2.55114e-09	1.6574e-07	-2.67513e-07	-2.50257e-08	300	200	0	10.6336	5.53442	-80.8031	2700.82	2401.51	-366.418	-281.279	166.575	0	8.16323	10.0804	-143.946	-20926.1	-143743	-8046.11	-1912.59	345.374	0
573	4	1.73395e-08	-1.89056e-09	2.97774e-08	4.73363e-06	4.00281e-06	-2.26301e-06	300	610	0	-1.78893e-09	-8.52658e-10	-2.86102e-09	1.64127e-07	-2.74967e-07	-3.57724e-08	300	200	0	10.6723	5.44661	-81.0075	2714.89	2411.22	-373.516	-281.235	166.486	0	8.18703	9.99216	-144.291	-20952.8	-143686	-8023.47	-1909.81	345.212	0
573	5	2.51745e-08	-4.75699e-09	4.47906e-08	6.72468e-06	5.73092e-06	-3.08013e-06	300	610	0	-1.85938e-09	-8.063e-10	-2.80671e-09	1.27287e-07	-2.30912e-07	-4.7046e-08	300	200	0	10.6998	5.36383	-81.1758	2729.23	2420.73	-381.962	-281.179	166.379	0	8.25155	9.85738	-145.043	-20938.2	-143628	-7990.75	-1904.24	344.358	0
573	6	3.35815e-08	-8.75608e-09	6.16147e-08	8.79319e-06	7.54819e-06	-3.86261e-06	300	610	0	-1.59633e-09	-5.58471e-10	-2.13023e-09	3.68172e-08	-1.06404e-07	-5.68982e-08	300	200	0	10.7226	5.2945	-81.2703	2741.49	2430.45	-390.681	-281.094	166.267	0	8.34589	9.69556	-146.103	-20874.3	-143590	-7955.51	-1896.8	342.874	0
573	7	4.12398e-08	-1.38959e-08	7.80997e-08	1.05675e-05	9.1437e-06	-4.42259e-06	300	610	0	-8.07806e-10	-1.16206e-11	-5.11908e-10	-1.28169e-07	1.32213e-07	-6.22352e-08	300	200	0	10.7481	5.2427	-81.2756	2750.06	2441.27	-399.225	-280.963	166.164	0	8.46632	9.51975	-147.332	-20769.3	-143594	-7926.65	-1888.63	340.969	0
573	8	4.60081e-08	-1.99539e-08	9.05765e-08	1.14622e-05	1.00226e-05	-4.47946e-06	300	610	0	7.31176e-10	9.41914e-10	2.40895e-09	-3.88548e-07	5.19818e-07	-5.86123e-08	300	200	0	10.7789	5.21077	-81.213	2753.88	2454.22	-407.464	-280.78	166.091	0	8.61784	9.32458	-148.567	-20642.5	-143649	-7909.23	-1880.9	338.944	0
573	9	4.4761e-08	-2.63528e-08	9.34947e-08	1.06414e-05	9.47302e-06	-3.64949e-06	300	610	0	3.25627e-09	2.40505e-09	6.9896e-09	-7.60848e-07	1.08618e-06	-4.01568e-08	300	200	0	10.8124	5.20097	-81.1282	2752.69	2469.27	-415.217	-280.563	166.07	0	8.79736	9.10853	-149.626	-20517.6	-143749	-7901.74	-1874.73	337.127	0
574	0	3.33101e-08	-3.20175e-08	7.91827e-08	7.00725e-06	6.5527e-06	-1.44915e-06	300	610	0	6.97288e-09	4.45114e-09	1.35072e-08	-1.25061e-06	1.846e-06	2.69505e-10	300	200	0	10.8461	5.21416	-81.0583	2746.86	2484.91	-421.447	-280.344	166.113	0	8.98406	8.89079	-150.391	-20414.4	-143875	-7898.38	-1870.67	335.742	0	20.2622	14.4545	-229.639	-63876.9	-302641	-22308.5	-1317.9	278.162	0
574	1	6.48633e-09	-3.52307e-08	3.78704e-08	-7.66667e-07	1.14638e-07	2.67835e-06	300	610	0	1.19911e-08	7.08683e-09	2.20423e-08	-1.8431e-06	2.78474e-06	7.05262e-08	300	200	0	10.8794	5.24793	-81.0074	2736.77	2498.66	-424.708	-280.155	166.216	0	9.14984	8.6966	-150.82	-20342.5	-144000	-7893.08	-1868.78	334.879	0
574	2	-4.15126e-08	-3.35137e-08	-4.18362e-08	-1.41287e-05	-1.11067e-05	9.30182e-06	300	610	0	1.82328e-08	1.02015e-08	3.23162e-08	-2.49142e-06	3.84002e-06	1.78097e-07	300	200	0	10.9103	5.29638	-80.9564	2723.28	2507.7	-424.511	-280.024	166.361	0	9.27763	8.54395	-150.887	-20306	-144096	-7882.46	-1869	334.577	0
574	3	-1.16388e-07	-2.35778e-08	-1.71793e-07	-3.44392e-05	-2.83206e-05	1.8893e-05	300	610	0	2.53078e-08	1.35033e-08	4.34842e-08	-3.10239e-06	4.87916e-06	3.28262e-07	300	200	0	10.933	5.35073	-80.891	2708.2	2509.63	-421.268	-279.975	166.52	0	9.36993	8.45494	-150.597	-20308.7	-144141	-7866.79	-1871.13	334.855	0
574	4	-2.22482e-07	-1.40728e-09	-3.62199e-07	-6.26232e-05	-5.23876e-05	3.1657e-05	300	610	0	3.23654e-08	1.64459e-08	5.38914e-08	-3.5217e-06	5.67473e-06	5.21371e-07	300	200	0	10.9438	5.40112	-80.8111	2693.3	2503.04	-415.509	-280.026	166.672	0	9.44079	8.45796	-150.052	-20349.7	-144124	-7849.14	-1874.5	335.618	0
574	5	-3.60874e-07	3.74453e-08	-6.18261e-07	-9.86572e-05	-8.33835e-05	4.72925e-05	300	610	0	3.79289e-08	1.81536e-08	6.08171e-08	-3.52073e-06	5.88171e-06	7.49125e-07	300	200	0	10.9466	5.43935	-80.7164	2679.32	2487.63	-407.825	-280.181	166.806	0	9.50337	8.56495	-149.444	-20420.8	-144044	-7834.47	-1877.87	336.645	0
574	6	-5.26743e-07	9.72558e-08	-9.35419e-07	-0.000140872	-0.000120003	6.46801e-05	300	610	0	3.97403e-08	1.73594e-08	6.02515e-08	-2.78896e-06	5.02204e-06	9.89911e-07	300	200	0	10.9494	5.46092	-80.5991	2665.62	2463.78	-399.367	-280.432	166.927	0	9.56605	8.75848	-148.954	-20513.3	-143916	-7827.71	-1880.18	337.716	0
574	7	-7.06007e-07	1.81115e-07	-1.29307e-06	-0.000185084	-0.00015881	8.15097e-05	300	610	0	3.465e-08	1.23782e-08	4.67736e-08	-9.37874e-07	2.48543e-06	1.20343e-06	300	200	0	10.9571	5.46506	-80.4568	2651.1	2431.91	-391.789	-280.774	167.049	0	9.62962	9.00252	-148.608	-20619.4	-143767	-7831.54	-1881.42	338.751	0
574	8	-8.71396e-07	2.89413e-07	-1.64699e-06	-0.0002236	-0.000193375	9.38787e-05	300	610	0	1.86115e-08	1.14787e-09	1.36326e-08	2.47616e-06	-2.44182e-06	1.32525e-06	300	200	0	10.9685	5.4553	-80.3071	2635.56	2393.54	-386.173	-281.195	167.181	0	9.67903	9.25334	-148.293	-20729.4	-143630	-7845.73	-1882.56	339.787	0
574	9	-9.78355e-07	4.17759e-07	-1.92102e-06	-0.000244224	-0.000213393	9.59246e-05	300	610	0	-1.31435e-08	-1.86229e-08	-4.68357e-08	7.90065e-06	-1.05053e-05	1.26232e-06	300	200	0	10.9801	5.44061	-80.1858	2620.65	2354.12	-382.388	-281.642	167.318	0	9.68772	9.4645	-147.919	-20832.4	-143534	-7867.93	-1884.36	340.836	0
575	0	-9.6151e-07	5.5436e-07	-1.99928e-06	-0.00022945	-0.000203959	7.95915e-05	300	610	0	-6.56486e-08	-4.9148e-08	-1.42295e-07	1.5697e-05	-2.23516e-05	8.91101e-07	300	200	0	10.9895	5.43253	-80.1244	2609.37	2321.68	-379.963	-282.024	167.434	0	9.63625	9.60317	-147.541	-20921.1	-143491	-7894.86	-1886.55	341.799	0	20.2622	14.4545	-229.639	-63876.9	-302641	-22308.5	-1317.9	278.162	0
575	1	-7.32828e-07	6.76991e-07	-1.72082e-06	-0.000156175	-0.000145258	3.46792e-05	300	610	0	-1.43356e-07	-9.2048e-08	-2.78818e-07	2.6002e-05	-3.83205e-05	6.06661e-08	300	200	0	10.9958	5.4391	-80.128	2604.18	2301.4	-379.144	-282.279	167.5	0	9.51939	9.67326	-147.322	-20990.9	-143497	-7923.47	-1888.04	342.483	0
575	2	-1.83122e-07	7.49895e-07	-8.79658e-07	3.65676e-06	-1.30386e-05	-5.06271e-05	300	610	0	-2.48785e-07	-1.47576e-07	-4.58452e-07	3.85334e-05	-5.81486e-05	-1.39627e-06	300	200	0	10.9979	5.46152	-80.1798	2606.23	2292.75	-380.652	-282.405	167.495	0	9.34046	9.71145	-147.404	-21035.2	-143542	-7951.64	-1887.8	342.704	0
575	3	8.10942e-07	7.21194e-07	7.65763e-07	0.00028089	0.000219631	-0.0001885	300	610	0	-3.80564e-07	-2.13551e-07	-6.75818e-07	5.23385e-05	-8.05771e-05	-3.64075e-06	300	200	0	10.9944	5.49638	-80.2676	2616.05	2291.35	-384.749	-282.454	167.408	0	9.1127	9.75074	-147.776	-21043.2	-143609	-7978.52	-1885.8	342.4	0
575	4	2.37173e-06	5.21725e-07	3.46881e-06	0.000704828	0.000578765	-0.000389211	300	610	0	-5.30849e-07	-2.84018e-07	-9.13737e-07	6.54961e-05	-0.000102878	-6.78956e-06	300	200	0	10.9855	5.53898	-80.3911	2632.91	2292.23	-390.768	-282.487	167.249	0	8.8638	9.79414	-148.323	-21008.6	-143669	-8004.66	-1882.62	341.641	0
575	5	4.59457e-06	6.66038e-08	7.45086e-06	0.00129602	0.00108338	-0.000657594	300	610	0	-6.82158e-07	-3.47684e-07	-1.13807e-06	7.47992e-05	-0.000120331	-1.08583e-05	300	200	0	10.9731	5.58396	-80.5399	2653.53	2291.43	-397.576	-282.549	167.053	0	8.62517	9.82634	-148.959	-20937.7	-143694	-8031.93	-1878.65	340.56	0
575	6	7.50794e-06	-7.38789e-07	1.28317e-05	0.00205551	0.0017364	-0.000988024	300	610	0	-8.03868e-07	-3.86319e-07	-1.29224e-06	7.54691e-05	-0.000125735	-1.56833e-05	300	200	0	10.9589	5.62569	-80.6814	2673.5	2286.27	-404.759	-282.663	166.863	0	8.41285	9.84314	-149.664	-20848.2	-143666	-8061.24	-1873.93	339.3	0
575	7	1.10182e-05	-1.98639e-06	1.95296e-05	0.00295024	0.0025121	-0.00135785	300	610	0	-8.48863e-07	-3.73406e-07	-1.29243e-06	6.09846e-05	-0.000109061	-2.08232e-05	300	200	0	10.9426	5.66011	-80.7822	2689.94	2276.46	-413.02	-282.82	166.701	0	8.2244	9.86479	-150.423	-20761	-143589	-8089.33	-1868.57	338.018	0
575	8	1.48388e-05	-3.74441e-06	2.71294e-05	0.00389464	0.00334034	-0.00171951	300	610	0	-7.51096e-07	-2.73517e-07	-1.02475e-06	2.31459e-05	-5.74447e-05	-2.54448e-05	300	200	0	10.922	5.68621	-80.8362	2702.62	2265.23	-422.861	-282.978	166.567	0	8.05314	9.92342	-151.164	-20690.3	-143477	-8109.74	-1863.15	336.873	0
575	9	1.84067e-05	-6.02563e-06	3.47218e-05	0.0047296	0.00408821	-0.00199198	300	610	0	-4.253e-07	-4.30626e-08	-3.46687e-07	-4.74658e-05	4.42426e-05	-2.82068e-05	300	200	0	10.8957	5.70649	-80.8616	2713.28	2257.86	-433.21	-283.078	166.445	0	7.90207	10.038	-151.786	-20641.1	-143349	-8116.57	-1858.42	335.988	0
576	0	2.07954e-05	-8.7438e-06	4.07269e-05	0.00520108	0.00454121	-0.0020528	300	610	0	2.29541e-07	3.66691e-07	9.04548e-07	-0.000160436	0.000211931	-2.71615e-05	300	200	0	10.8669	5.72485	-80.8713	2724.42	2258.12	-442.15	-283.078	166.312	0	7.78618	10.1958	-152.231	-20616.8	-143221	-8106.33	-1854.81	335.431	0	19.1168	15.64	-231.812	-64437.3	-304044	-23064.4	-1311.6	277.972	0
576	1	2.06378e-05	-1.16583e-05	4.27263e-05	0.00494258	0.00438741	-0.0017329	300	610	0	1.32089e-06	1.00333e-06	2.89322e-06	-0.000323655	0.00045964	-1.9711e-05	300	200	0	10.8446	5.74301	-80.8591	2738.16	2265.82	-448.769	-282.978	166.137	0	7.72247	10.3528	-152.501	-20622.7	-143106	-8077.43	-1852.39	335.23	0
576	2	1.60841e-05	-1.43099e-05	3.73437e-05	0.00346806	0.00321011	-0.00081717	300	610	0	2.94515e-06	1.90256e-06	5.75212e-06	-0.000540421	0.000795161	-2.66526e-06	300	200	0	10.8374	5.75801	-80.822	2755.36	2276.99	-453.196	-282.827	165.908	0	7.71866	10.4508	-152.584	-20657	-143019	-8029.96	-1851.31	335.381	0
576	3	4.82873e-06	-1.59543e-05	2.02381e-05	0.000184309	0.000496796	0.000944994	300	610	0	5.15946e-06	3.07204e-06	9.53175e-06	-0.000805375	0.00121384	2.75347e-05	300	200	0	10.8464	5.76302	-80.7782	2774.66	2286.41	-455.224	-282.695	165.651	0	7.77182	10.4483	-152.448	-20707.6	-142964	-7966.9	-1851.79	335.834	0
576	4	-1.57489e-05	-1.55061e-05	-1.37099e-05	-0.00556527	-0.00432543	0.00381393	300	610	0	7.94087e-06	4.46907e-06	1.4129e-05	-0.00109919	0.00169032	7.43512e-05	300	200	0	10.8653	5.75263	-80.7523	2792.28	2291.04	-453.922	-282.629	165.422	0	7.87726	10.3441	-152.119	-20762.1	-142931	-7895.16	-1853.6	336.486	0
576	5	-4.82733e-05	-1.15111e-05	-6.9912e-05	-0.0144113	-0.0118157	0.00801292	300	610	0	1.11318e-05	5.97216e-06	1.91951e-05	-0.00138229	0.00216855	0.00014036	300	200	0	10.888	5.72746	-80.7525	2803.02	2290.79	-448.429	-282.632	165.289	0	8.03614	10.1667	-151.709	-20818.3	-142896	-7823.74	-1855.91	337.226	0
576	6	-9.4832e-05	-2.17568e-06	-0.000153166	-0.0268087	-0.0223931	0.0136545	300	610	0	1.43735e-05	7.34803e-06	2.4026e-05	-0.00158804	0.00255063	0.000226062	300	200	0	10.9119	5.69337	-80.7743	2803	2286.56	-438.929	-282.692	165.298	0	8.24621	9.94325	-151.314	-20880.3	-142840	-7759.95	-1857.99	337.993	0
576	7	-0.000156146	1.45124e-05	-0.000266206	-0.042812	-0.0361467	0.0206354	300	610	0	1.7031e-05	8.21731e-06	2.74461e-05	-0.00161659	0.00268627	0.000328244	300	200	0	10.936	5.65856	-80.8131	2792.29	2280.02	-426.764	-282.787	165.448	0	8.48314	9.68361	-150.943	-20947.9	-142757	-7707.14	-1859.77	338.78	0
576	8	-0.000230408	4.05281e-05	-0.000407612	-0.0617683	-0.0525724	0.028498	300	610	0	1.81216e-05	8.02525e-06	2.77032e-05	-0.00133102	0.00236515	0.0004379	300	200	0	10.9598	5.63066	-80.8638	2774.84	2274.57	-413.675	-282.872	165.685	0	8.69689	9.39547	-150.535	-21013.1	-142658	-7666.07	-1861.67	339.59	0
576	9	-0.000311792	7.73727e-05	-0.000569032	-0.0819301	-0.0702395	0.0362637	300	610	0	1.62606e-05	6.02705e-06	2.24057e-05	-0.000558326	0.00131617	0.000537818	300	200	0	10.9811	5.61298	-80.918	2755.68	2274.6	-401.266	-282.89	165.945	0	8.83426	9.10381	-149.992	-21064.2	-142565	-7638.68	-1864.48	340.436	0
577	0	-0.000388687	0.000125411	-0.000731788	-0.100008	-0.0864023	0.0422506	300	610	0	9.65185e-06	1.30182e-06	8.54574e-06	0.000901383	-0.000781219	0.000600077	300	200	0	10.9956	5.60397	-80.9662	2738.12	2284.43	-390.834	-282.785	166.182	0	8.87873	8.84658	-149.219	-21090.1	-142501	-7628.79	-1868.98	341.336	0	20.4389	14.2623	-229.849	-64193.3	-301788	-21943.6	-1312.98	279.284	0
577	1	-0.000441827	0.000182957	-0.000863119	-0.110711	-0.096597	0.0439021	300	610	0	-3.84399e-06	-7.18662e-06	-1.73327e-05	0.00325331	-0.00426717	0.000583928	300	200	0	11	5.59989	-80.9982	2723.11	2307.36	-383.159	-282.513	166.381	0	8.86582	8.65072	-148.218	-21085.3	-142478	-7638.15	-1875.27	342.258	0
577	2	-0.000442634	0.000245107	-0.000912559	-0.10637	-0.0942976	0.0376708	300	610	0	-2.65199e-05	-2.04601e-05	-5.87482e-05	0.00666933	-0.00944533	0.000434754	300	200	0	10.9945	5.59603	-81.0052	2710.27	2343.8	-378.751	-282.066	166.542	0	8.84871	8.51403	-147.138	-21051.6	-142488	-7663.88	-1882.4	343.074	0
577	3	-0.000352251	0.000302376	-0.000809315	-0.076762	-0.0707442	0.0190212	300	610	0	-6.04603e-05	-3.93037e-05	-0.000118599	0.0112278	-0.016493	8.5146e-05	300	200	0	10.9813	5.58781	-80.987	2699.22	2389.51	-378.321	-281.495	166.671	0	8.86538	8.41657	-146.204	-20996.5	-142519	-7699.44	-1888.8	343.611	0
577	4	-0.000122004	0.000339281	-0.000461922	-0.00934774	-0.0151084	-0.0173599	300	610	0	-0.000106955	-6.39277e-05	-0.000198103	0.0168279	-0.0253307	-0.000540576	300	200	0	10.9623	5.57416	-80.9504	2690.3	2436.7	-382.501	-280.899	166.766	0	8.93703	8.34781	-145.59	-20929.8	-142569	-7736.41	-1893.25	343.758	0
577	5	0.000303759	0.000333113	0.000238079	0.109843	0.0847907	-0.0770369	300	610	0	-0.000165643	-9.34992e-05	-0.000295302	0.0230785	-0.0354492	-0.00151678	300	200	0	10.9395	5.55864	-80.9043	2684.03	2477.25	-390.874	-280.381	166.825	0	9.06496	8.31454	-145.348	-20860.3	-142642	-7767.54	-1895.38	343.52	0
577	6	0.00098129	0.000253308	0.0014062	0.294371	0.24096	-0.164857	300	610	0	-0.000233369	-0.000125544	-0.000403124	0.0291644	-0.0456972	-0.00290015	300	200	0	10.9156	5.54702	-80.8662	2679.71	2504.11	-401.617	-280.034	166.862	0	9.23488	8.33117	-145.442	-20795.5	-142743	-7789.68	-1895.44	342.981	0
577	7	0.00195622	6.19794e-05	0.0031463	0.554273	0.462616	-0.283415	300	610	0	-0.00030277	-0.000155245	-0.000507061	0.0337018	-0.0540453	-0.00470482	300	200	0	10.8951	5.54255	-80.8556	2675.42	2513.24	-412.469	-279.917	166.911	0	9.43808	8.40549	-145.837	-20745	-142875	-7803.24	-1893.69	342.247	0
577	8	0.00324624	-0.000283647	0.00552038	0.891379	0.752206	-0.43085	300	610	0	-0.000360695	-0.000174711	-0.00058269	0.034605	-0.0573578	-0.00686803	300	200	0	10.8836	5.54193	-80.8764	2670.41	2506.62	-421.729	-280.007	166.982	0	9.66678	8.52594	-146.529	-20720.7	-143034	-7810.45	-1890.15	341.41	0
577	9	0.00481678	-0.00082597	0.00850482	1.29286	1.0999	-0.597936	300	610	0	-0.000386647	-0.000172338	-0.0005934	0.029	-0.0512252	-0.00920625	300	200	0	10.8866	5.53877	-80.9278	2666.54	2490.98	-427.97	-280.22	167.05	0	9.89008	8.66932	-147.516	-20729.8	-143208	-7814.99	-1884.8	340.526	0
578	0	0.00654956	-0.00159794	0.011932	1.72305	1.47656	-0.764555	300	610	0	-0.000351606	-0.000132475	-0.000488977	0.0132378	-0.0299364	-0.011364	300	200	0	10.907	5.53113	-81.0261	2666.35	2472.91	-429.749	-280.48	167.093	0	10.0623	8.81998	-148.755	-20767.4	-143387	-7819.96	-1877.91	339.608	0	20.4318	14.2602	-229.858	-64204	-301787	-21937	-1312.93	279.32	0
578	1	0.00820518	-0.00260926	0.0154185	2.11397	1.82548	-0.895808	300	610	0	-0.000217751	-3.56709e-05	-0.000205959	-0.0169222	0.0132984	-0.0127604	300	200	0	10.9423	5.52312	-81.1911	2669.86	2456.08	-426.439	-280.749	167.116	0	10.1487	8.96665	-150.141	-20821.4	-143560	-7825.6	-1870.17	338.679	0
578	2	0.00938331	-0.00382714	0.0182853	2.35552	2.05382	-0.938335	300	610	0	6.02154e-05	0.000140095	0.000328996	-0.0658697	0.0857381	-0.0125432	300	200	0	10.9834	5.52127	-81.4179	2673.68	2442.42	-419.001	-281.001	167.161	0	10.1335	9.08877	-151.525	-20884.6	-143712	-7829.29	-1862.44	337.83	0
578	3	0.00948662	-0.00515177	0.0194796	2.28719	2.02506	-0.817722	300	610	0	0.000531189	0.000416751	0.00119121	-0.137344	0.193952	-0.00956421	300	200	0	11.0172	5.53003	-81.677	2673.2	2434.96	-409.6	-281.188	167.271	0	10.0271	9.15874	-152.782	-20954.9	-143826	-7827.5	-1855.38	337.155	0
578	4	0.0076991	-0.00638737	0.0175175	1.69407	1.55513	-0.438375	300	610	0	0.00124019	0.000811511	0.00244382	-0.233177	0.341946	-0.00239972	300	200	0	11.0327	5.54841	-81.931	2665.67	2437.76	-400.336	-281.246	167.464	0	9.87079	9.15377	-153.864	-21023.6	-143893	-7819.53	-1849.2	336.638	0
578	5	0.00299359	-0.00721189	0.0104723	0.31117	0.415292	0.312318	300	610	0	0.00221617	0.00132983	0.0041157	-0.351504	0.528442	0.0105589	300	200	0	11.0274	5.57131	-82.1454	2652.1	2452.46	-392.357	-281.145	167.715	0	9.71348	9.07146	-154.773	-21071.7	-143915	-7808.63	-1843.84	336.145	0
578	6	-0.00581137	-0.00715047	-0.00395277	-2.1586	-1.65331	1.55322	300	610	0	0.00345412	0.00195557	0.0061701	-0.484419	0.74323	0.0309081	300	200	0	11.0072	5.59409	-82.2906	2637.03	2475.99	-386.1	-280.912	167.955	0	9.58691	8.93883	-155.499	-21078.8	-143896	-7798.46	-1839.38	335.556	0
578	7	-0.0199206	-0.00556087	-0.0282224	-6.0066	-4.90835	3.3894	300	610	0	0.00489098	0.00263839	0.00846381	-0.615142	0.962685	0.0598916	300	200	0	10.9809	5.61426	-82.3462	2626.34	2502.3	-381.837	-280.612	168.106	0	9.51242	8.79971	-155.986	-21039	-143842	-7790.12	-1836.15	334.878	0
578	8	-0.0403295	-0.001643	-0.0645816	-11.4538	-9.55195	5.88019	300	610	0	0.00637587	0.00327889	0.0106981	-0.714947	1.14475	0.0978826	300	200	0	10.9563	5.63102	-82.3078	2624.46	2525.22	-379.65	-280.32	168.114	0	9.50609	8.69522	-156.147	-20965.3	-143756	-7782.48	-1834.65	334.267	0
578	9	-0.0674634	0.00551197	-0.114428	-18.5528	-15.6477	8.99302	300	610	0	0.00763636	0.00371296	0.0123658	-0.74028	1.22403	0.143662	300	200	0	10.9382	5.64487	-82.1873	2631.76	2539.32	-379.198	-280.103	167.978	0	9.56798	8.65094	-155.903	-20879.2	-143645	-7773.58	-1835.37	333.924	0
579	0	-0.100667	0.0168135	-0.177397	-27.0528	-23.0051	12.5423	300	610	0	0.00824519	0.003698	0.012702	-0.630833	1.1081	0.193494	300	200	0	10.9273	5.65592	-81.9958	2644.03	2541.56	-380.068	-280.004	167.754	0	9.68312	8.66898	-155.24	-20800.5	-143518	-7761.99	-1838.49	333.989	0	20.7794	14.5462	-233.484	-64960	-305206	-22129.6	-1307.18	278.234	0
579	1	-0.137543	0.0329834	-0.250132	-36.2268	-31.0312	16.1145	300	610	0	0.00759434	0.00290514	0.0106529	-0.30966	0.676682	0.240043	300	200	0	10.92	5.66234	-81.7417	2655.81	2532.56	-382.469	-280.018	167.51	0	9.83123	8.73228	-154.241	-20749	-143384	-7747.04	-1843.61	334.523	0
579	2	-0.173158	0.0542677	-0.324768	-44.6708	-38.5561	18.9861	300	610	0	0.00488753	0.000923715	0.00487992	0.31316	-0.213994	0.271227	300	200	0	10.9105	5.66061	-81.4524	2663.88	2514.16	-386.968	-280.133	167.295	0	9.99014	8.81768	-153.078	-20742.9	-143252	-7728.81	-1849.81	335.505	0
579	3	-0.199197	0.0800338	-0.387236	-50.094	-43.6487	20.0435	300	610	0	-0.000833874	-0.00271408	-0.00617286	1.33148	-1.71875	0.269222	300	200	0	10.8956	5.64729	-81.1654	2667.41	2487.16	-393.318	-280.357	167.136	0	10.1361	8.89917	-151.964	-20784.5	-143132	-7708.83	-1855.88	336.773	0
579	4	-0.203177	0.108252	-0.415586	-49.1387	-43.4549	17.7262	300	610	0	-0.0106121	-0.00847842	-0.0241167	2.82652	-3.97953	0.209907	300	200	0	10.877	5.62163	-80.9003	2667.22	2453.01	-400.12	-280.679	167.031	0	10.2419	8.95108	-151.043	-20857.2	-143036	-7690.14	-1860.99	338.088	0
579	5	-0.167969	0.134883	-0.378716	-37.2875	-34.1068	10.0201	300	610	0	-0.0254185	-0.0167461	-0.050325	4.84068	-7.08644	0.0632137	300	200	0	10.8585	5.58764	-80.6615	2666.17	2416.08	-405.35	-281.047	166.946	0	10.283	8.96375	-150.328	-20939.7	-142968	-7675.92	-1865.04	339.294	0
579	6	-0.0719019	0.153233	-0.236055	-8.94286	-10.7752	-5.46078	300	610	0	-0.0459	-0.0276533	-0.0854729	7.34008	-11.0207	-0.205034	300	200	0	10.8417	5.55383	-80.4536	2668.54	2382.64	-406.813	-281.385	166.831	0	10.255	8.95124	-149.788	-21018.3	-142932	-7667.83	-1868.22	340.32	0
579	7	0.110096	0.153372	0.0610198	42.2108	32.0392	-31.254	300	610	0	-0.072005	-0.0408895	-0.128881	10.1651	-15.5782	-0.629075	300	200	0	10.8276	5.52952	-80.277	2678.02	2357.31	-402.748	-281.635	166.64	0	10.1762	8.94173	-149.442	-21083.3	-142928	-7665.79	-1870.41	341.08	0
579	8	0.403811	0.121811	0.565063	122.428	99.8615	-69.6346	300	610	0	-0.102478	-0.055432	-0.177653	12.9708	-20.2746	-1.23615	300	200	0	10.8199	5.51992	-80.1289	2696.29	2342.24	-392.591	-281.769	166.351	0	10.0703	8.96069	-149.307	-21121.4	-142957	-7670.72	-1871.47	341.464	0
579	9	0.830927	0.0416573	1.32456	236.561	197.116	-121.949	300	610	0	-0.134227	-0.0692308	-0.225644	15.161	-24.2387	-2.03569	300	200	0	10.8243	5.52346	-80.0228	2722.39	2339.21	-377.225	-281.768	165.98	0	9.95347	9.01022	-149.346	-21118.9	-143006	-7685.41	-1871.55	341.409	0
580	0	1.40149	-0.10639	2.37087	386.015	325.392	-187.651	300	610	0	-0.161615	-0.0788746	-0.262321	15.8264	-26.107	-3.00418	300	200	0	10.8438	5.53358	-79.9878	2753.24	2349.41	-358.823	-281.628	165.579	0	9.82595	9.06092	-149.475	-21070.4	-143055	-7711.18	-1871.05	340.963	0	22.6345	12.9441	-228.842	-62447.3	-306322	-23526.3	-1338.18	272.562	0
580	1	2.10325	-0.341825	3.69905	565.911	481.026	-263.012	300	610	0	-0.175736	-0.0792919	-0.271717	13.7019	-23.9429	-4.06569	300	200	0	10.8776	5.54369	-80.0363	2784.84	2370.93	-340.449	-281.377	165.205	0	9.67091	9.07935	-149.585	-20980.7	-143083	-7745.56	-1870.53	340.259	0
580	2	2.88765	-0.680428	5.24207	761.45	651.969	-339.546	300	610	0	-0.163856	-0.0635754	-0.231715	7.16549	-15.2139	-5.06886	300	200	0	10.9241	5.55021	-80.1446	2812.64	2398.65	-325.256	-281.071	164.905	0	9.4723	9.07116	-149.608	-20859.9	-143083	-7782.87	-1870.38	339.43	0
580	3	3.65314	-1.12826	6.83879	943.648	814.089	-402.25	300	610	0	-0.109214	-0.0230566	-0.11409	-5.689	3.12312	-5.76255	300	200	0	10.9805	5.55169	-80.2758	2832.28	2427.07	-315.667	-280.766	164.718	0	9.23608	9.08098	-149.567	-20723.2	-143066	-7816.36	-1870.54	338.555	0
580	4	4.22702	-1.67319	8.1978	1064.86	927.247	-427.898	300	610	0	0.00847078	0.0521979	0.11415	-26.8668	34.3686	-5.77411	300	200	0	11.0398	5.54834	-80.406	2840.86	2452.53	-312.967	-280.498	164.669	0	8.9957	9.14534	-149.582	-20591.9	-143052	-7841.33	-1870.34	337.663	0
580	5	4.3486	-2.27402	8.86156	1054.87	931.781	-383.774	300	610	0	0.2114	0.172262	0.487453	-58.1297	81.5863	-4.59687	300	200	0	11.0914	5.54256	-80.5183	2837.59	2472.99	-317.265	-280.287	164.758	0	8.80132	9.26435	-149.823	-20485.2	-143056	-7856.82	-1868.84	336.73	0
580	6	3.65832	-2.84748	8.17843	818.742	746.449	-227.449	300	610	0	0.520514	0.345367	1.03565	-100.45	146.793	-1.59609	300	200	0	11.1269	5.53689	-80.5926	2823.5	2486.41	-327.817	-280.148	164.966	0	8.6925	9.41744	-150.416	-20411.8	-143083	-7864.43	-1865.25	335.702	0
580	7	1.69912	-3.25442	5.29436	238.278	269.316	91.6089	300	610	0	0.950212	0.574826	1.77436	-153.228	229.765	3.95407	300	200	0	11.1444	5.53253	-80.6113	2801.11	2490.11	-343.401	-280.11	165.252	0	8.67391	9.58096	-151.376	-20372.3	-143119	-7865.98	-1859.45	334.581	0
580	8	-2.06081	-3.28734	-0.819709	-820.722	-616.398	627.542	300	610	0	1.50054	0.85472	2.69124	-213.249	326.432	12.7874	300	200	0	11.1468	5.53113	-80.5679	2773.57	2481.76	-362.208	-280.197	165.575	0	8.71918	9.72509	-152.59	-20367.8	-143145	-7862.49	-1852.1	333.481	0
580	9	-8.17303	-2.66291	-11.2838	-2492.43	-2029.08	1429.55	120.178	830.886	0	2.14654	1.16429	3.72787	-273.421	426.871	25.4994	300	200	0	11.1353	5.53676	-80.478	2743.86	2461.1	-381.903	-280.419	165.906	0	8.79193	9.8184	-153.88	-20402.2	-143150	-7855.11	-1844.27	332.586	0
581	0	-17.1149	-1.05666	-27.236	-4897.72	-4075.4	2532.31	150.368	789.825	0	2.825	1.4613	4.75784	-321.379	513.045	42.3213	300	200	0	11.1052	5.5541	-80.3808	2714.46	2431.19	-400.462	-280.754	166.23	0	8.86224	9.84283	-155.075	-20474.2	-143126	-7845.53	-1836.94	332.027	0	-106.992	45.2929	-526.261	-273934	-244655	75713.1	-476.468	523.301	0
581	1	-29.2179	1.79555	-49.965	-8164.66	-6859.08	3956.59	162.722	773.408	0	3.41923	1.67484	5.56262	-338.148	556.538	62.8033	300	200	0	11.0484	5.58243	-80.3156	2687.78	2397.42	-416.836	-281.15	166.535	0	8.914	9.78974	-156.046	-20572.2	-143077	-7834.73	-1830.89	331.834	0
581	2	-44.7398	6.04842	-81.2257	-12478	-10512.8	5722.96	170.573	763.622	0	3.74373	1.69895	5.80887	-297.194	516.776	85.404	300	200	0	10.9615	5.61178	-80.3037	2666.73	2364.47	-430.861	-281.556	166.792	0	8.9459	9.65588	-156.701	-20678.1	-143019	-7824.17	-1826.69	331.959	0
581	3	-64.0369	11.8393	-123.4	-18104.5	-15218.8	7863.57	176.672	756.714	0	3.5318	1.38858	5.0326	-164.336	340.458	107.003	300	200	0	10.8512	5.62825	-80.3585	2654.08	2334.86	-442.899	-281.944	166.972	0	8.96997	9.45521	-156.992	-20774.1	-142964	-7817.95	-1824.65	332.326	0
581	4	-87.645	19.3953	-179.337	-25371.8	-21198.9	10422.8	181.793	751.476	0	2.43082	0.560817	2.63887	100.818	-36.8067	122.381	300	200	0	10.7304	5.62339	-80.4885	2651.27	2309.4	-453.079	-282.308	167.06	0	9.00849	9.21651	-156.911	-20848.7	-142920	-7821.12	-1824.83	332.87	0
581	5	-116.21	29.0706	-251.941	-34618.7	-28681.1	13446.6	186.16	747.408	0	0.0118488	-0.995187	-2.07171	541.088	-685.343	123.75	-30.8108	-61.18	0	10.6132	5.59723	-80.6836	2658.02	2287.33	-460.443	-282.651	167.056	0	9.08465	8.96557	-156.523	-20897.3	-142894	-7835.5	-1826.93	333.51	0
581	6	-150.303	41.3433	-343.489	-46114.4	-37842.1	16957.3	189.83	744.253	0	-4.19788	-3.49514	-9.8351	1194.64	-1671.21	100.47	130.077	78.5333	0	10.5123	5.55565	-80.9089	2672.1	2267.7	-463.222	-282.972	166.974	0	9.2063	8.71991	-155.985	-20919.6	-142896	-7858.26	-1830.09	334.112	0
581	7	-190.142	56.7366	-454.596	-59936.2	-48719.9	20922.9	192.828	741.845	0	-10.6481	-7.11931	-21.3596	2086.79	-3043.26	39.4015	157.522	102.302	0	10.4383	5.50724	-81.1115	2689.25	2251.38	-460.237	-283.243	166.845	0	9.35588	8.49853	-155.472	-20920.3	-142924	-7884.85	-1833.29	334.559	0
581	8	-235.251	75.6477	-582.935	-75813	-61100.6	25230.8	195.185	740.054	0	-19.6994	-11.9753	-37.4255	3230.79	-4831.72	-73.3812	170.898	113.674	0	10.3989	5.4611	-81.2453	2704.84	2239.88	-451.996	-283.431	166.708	0	9.50371	8.3295	-155.079	-20907.6	-142965	-7912.42	-1835.89	334.82	0
581	9	-284.143	98.1367	-721.96	-92966.3	-74398.7	29668.6	196.949	738.769	0	-31.6512	-18.126	-59.1989	4644.66	-7071.58	-250.851	180.545	121.541	0	10.3976	5.42569	-81.3022	2716.55	2232.38	-440.271	-283.542	166.587	0	9.63305	8.24418	-154.827	-20884.6	-143006	-7939.65	-1837.66	334.891	0
582	0	-334.055	123.692	-860.15	-110015	-87583.6	33913.8	198.176	737.902	0	-46.8655	-25.7041	-88.487	6371.92	-9833.44	-505.608	188.871	127.99	0	10.4341	5.4073	-81.3097	2725.73	2225.94	-426.983	-283.624	166.477	0	9.74506	8.26095	-154.703	-20845.9	-143055	-7965.43	-1838.7	334.748	0	-551.968	113.213	-1623.49	-847700	2954.8	312433	-15.1036	525.072	0
582	1	-380.873	150.992	-981.853	-125074	-99249.8	37548.5	198.916	737.386	0	-65.878	-35.0212	-127.658	8487.18	-13230.2	-850.266	196.362	133.516	0	10.5058	5.40851	-81.2955	2736	2217.95	-413.837	-283.717	166.345	0	9.84087	8.36725	-154.676	-20787.4	-143124	-7988.97	-1839.31	334.393	0
582	2	-419.475	177.815	-1070.89	-136190	-107929	40115.3	199.216	737.174	0	-89.3999	-46.5654	-179.223	11083.9	-17396	-1294.83	202.937	138.156	0	10.6078	5.42943	-81.2737	2749.39	2208.22	-402.219	-283.83	166.171	0	9.90883	8.52039	-154.708	-20711.5	-143219	-8010.03	-1839.74	333.875	0
582	3	-444.717	201.334	-1116.24	-142006	-112580	41221.2	199.143	737.218	0	-118.136	-60.8754	-245.176	14248.5	-22448.6	-1843.54	208.439	141.885	0	10.7297	5.46827	-81.2595	2763.28	2199.9	-392.675	-283.927	165.994	0	9.93291	8.67314	-154.764	-20621.6	-143325	-8028.98	-1840.09	333.246	0
582	4	-452.896	218.852	-1116.33	-142286	-112971	40658.1	198.801	737.459	0	-152.412	-78.3232	-326.083	18018.6	-28429.6	-2490.06	212.815	144.742	0	10.8558	5.5195	-81.2672	2772.06	2198.44	-384.745	-283.948	165.89	0	9.90751	8.79724	-154.782	-20521.7	-143424	-8047.81	-1840.62	332.585	0
582	5	-442.939	228.591	-1078.94	-137913	-109696	38478	198.329	737.823	0	-191.743	-98.8588	-419.995	22331	-35223.7	-3209.31	216.133	146.83	0	10.9673	5.57613	-81.2893	2771.75	2208.8	-377.985	-283.828	165.903	0	9.84076	8.88812	-154.669	-20419.6	-143505	-8068.54	-1841.82	332.021	0
582	6	-416.59	230.053	-1017.39	-130456	-103880	34971.9	197.896	738.226	0	-234.529	-121.823	-521.491	26978.7	-42488.7	-3952.56	218.525	148.266	0	11.0486	5.63333	-81.2992	2761.86	2232.61	-372.991	-283.538	166.028	0	9.75067	8.95269	-154.39	-20325.8	-143565	-8087.97	-1843.88	331.652	0
582	7	-377.573	223.845	-945.797	-121605	-96764.1	30569	197.69	738.574	0	-277.958	-145.883	-621.316	31595.8	-49630.4	-4650.08	220.121	149.147	0	11.0913	5.68673	-81.2764	2744.86	2266.41	-370.886	-283.115	166.228	0	9.65549	8.99179	-154.03	-20251.5	-143601	-8097.41	-1846.29	331.478	0
582	8	-330.386	211.243	-875.722	-112761	-89404.4	25720.6	197.908	738.763	0	-318.086	-169.087	-707.267	35688	-55853.4	-5217.9	221.029	149.541	0	11.0964	5.73167	-81.2187	2725.24	2303.48	-372.282	-282.639	166.446	0	9.55862	8.99636	-153.72	-20210.5	-143607	-8089.43	-1848.21	331.476	0
582	9	-279.328	193.813	-814.737	-104860	-82529.2	20817.2	198.705	738.704	0	-350.204	-189.105	-766.896	38730	-60316.8	-5565.55	221.349	149.498	0	11.0724	5.76657	-81.1334	2706.97	2338.97	-377.141	-282.171	166.636	0	9.45541	8.96006	-153.515	-20214.2	-143577	-8062.89	-1849.26	331.676	0
583	0	-227.907	173.151	-766.544	-98386.4	-76545.6	16147.1	200.142	738.351	0	-369.753	-203.766	-791.498	40320.6	-62373.1	-5609.12	221.196	149.058	0	11.0308	5.79331	-81.0208	2691.33	2371.69	-385.102	-281.727	166.782	0	9.35822	8.89288	-153.385	-20261	-143512	-8021.75	-1849.63	332.093	0	-297.494	-82.3066	-1507.66	-667623	-18362.2	35408.9	-22.3014	439.745	0
583	1	-178.589	150.717	-731.81	-93474.2	-71605.3	11884.4	202.153	737.73	0	-373.684	-211.682	-779.258	40318.4	-61786.2	-5294.95	220.712	148.261	0	10.9813	5.81385	-80.8695	2678.31	2400.67	-395.408	-281.314	166.881	0	9.29305	8.82139	-153.303	-20332.6	-143427	-7972.57	-1849.58	332.63	0
583	2	-132.84	127.794	-709.16	-90015.1	-67680	8099.13	204.563	736.932	0	-361.554	-212.655	-735.622	38881.1	-58804.7	-4624.27	220.061	147.145	0	10.9308	5.82941	-80.669	2668.51	2423.2	-406.798	-280.961	166.92	0	9.27214	8.77524	-153.262	-20406.1	-143345	-7923.48	-1849.29	333.145	0
583	3	-91.352	105.516	-696.068	-87754.6	-64628.1	4784.82	207.153	736.072	0	-335.618	-207.617	-671.021	36398.9	-54063.3	-3659.37	219.431	145.756	0	10.885	5.84319	-80.4312	2662.84	2437.61	-418.013	-280.693	166.893	0	9.29067	8.77247	-153.213	-20466.8	-143274	-7882.71	-1849.13	333.584	0
583	4	-54.3217	84.891	-689.584	-86370.1	-62254.8	1892.17	209.721	735.25	0	-299.882	-198.19	-597.492	33365	-48373.5	-2505.8	219.039	144.158	0	10.8492	5.85999	-80.1941	2661.84	2445.45	-427.868	-280.506	166.807	0	9.34494	8.81246	-153.103	-20510.9	-143217	-7855.72	-1849.43	333.968	0
583	5	-21.7097	66.7768	-686.883	-85537.2	-60361.6	-640.298	212.122	734.529	0	-258.741	-186.088	-525.697	30241.4	-42500.4	-1282.91	219.154	142.474	0	10.8262	5.88216	-79.9938	2665.27	2449.92	-434.858	-280.374	166.682	0	9.43133	8.87667	-152.929	-20542.9	-143180	-7843.49	-1850.25	334.33	0
583	6	6.56231	51.8319	-685.647	-84981.5	-58780.7	-2864.81	214.27	733.944	0	-215.938	-172.69	-463.167	27368.3	-37012.9	-97.9007	220.087	140.91	0	10.8155	5.90807	-79.8371	2671.31	2452.8	-438.103	-280.278	166.541	0	9.53177	8.93677	-152.722	-20569.3	-143167	-7843.66	-1851.44	334.684	0
583	7	30.4965	40.4774	-684.291	-84512.3	-57392.3	-4812.4	216.129	733.504	0	-174.171	-158.918	-413.86	24936.8	-32238	970.482	222.104	139.746	0	10.8145	5.93242	-79.7051	2677.26	2452.38	-438.417	-280.232	166.41	0	9.6118	8.96699	-152.523	-20594.3	-143176	-7853.44	-1852.72	335.024	0
583	8	49.9727	32.8957	-682.042	-84032.8	-56133.6	-6489.6	217.698	733.208	0	-135.167	-145.357	-378.64	23007.8	-28292.2	1878.08	225.28	139.236	0	10.8204	5.94626	-79.5867	2681.57	2445.03	-437.344	-280.278	166.306	0	9.63208	8.95649	-152.362	-20624.1	-143192	-7870.29	-1853.81	335.363	0
583	9	64.7766	29.0547	-678.851	-83530.4	-54996.3	-7881.65	218.986	733.047	0	-99.8819	-132.358	-356.183	21551	-25143.3	2611.73	229.409	139.495	0	10.8313	5.94121	-79.5043	2684.37	2430.4	-435.853	-280.431	166.236	0	9.56675	8.91719	-152.197	-20670.1	-143199	-7892.08	-1854.87	335.811	0
584	0	74.6827	28.7433	-675.195	-83053.2	-54010.9	-8959.62	220.007	733.006	0	-68.6689	-120.085	-343.938	20483.1	-22671.2	3181.02	234.083	140.445	0	10.8474	5.91653	-79.4972	2686.45	2413.38	-434.554	-280.642	166.207	0	9.42062	8.87466	-151.887	-20739.7	-143186	-7918.27	-1856.72	336.547	0	89.3826	1.47582	-1249.59	-613421	-70043.1	-63294.1	-53.4052	490.387	0
584	1	79.5514	31.6099	-671.83	-82680.4	-53226.9	-9689.69	220.773	733.067	0	-41.4016	-108.555	-338.945	19699.7	-20717.7	3610.25	238.876	141.879	0	10.872	5.8793	-79.58	2688.81	2399.1	-433.816	-280.853	166.212	0	9.23717	8.84989	-151.276	-20825.4	-143158	-7948.84	-1860.34	337.665	0
584	2	79.4118	37.1972	-669.536	-82494.5	-52694.2	-10043.9	221.297	733.211	0	-17.6208	-97.7173	-338.382	19098.1	-19123.6	3932.35	243.485	143.561	0	10.9091	5.83709	-79.7241	2692.21	2388.67	-433.256	-281.038	166.231	0	9.08746	8.85608	-150.33	-20904.7	-143123	-7982.4	-1866.05	339.059	0
584	3	74.5242	44.9775	-668.935	-82559.7	-52448.2	-10010	221.595	733.42	0	3.28964	-87.5077	-339.885	18590.9	-17752.7	4182.83	247.768	145.302	0	10.9592	5.79194	-79.8879	2696.06	2380.87	-432.314	-281.197	166.252	0	9.03788	8.90409	-149.182	-20954.6	-143090	-8017.06	-1873.16	340.463	0
584	4	65.4054	54.3883	-670.389	-82908.3	-52497.8	-9598.28	221.691	733.672	0	21.9047	-77.8864	-341.697	18113.1	-16506.6	4392.79	251.692	146.991	0	11.0185	5.74146	-80.0572	2698.71	2374.54	-431.46	-281.34	166.29	0	9.11647	8.99329	-148.05	-20971.1	-143068	-8050.78	-1880.34	341.648	0
584	5	52.7949	64.8693	-673.966	-83536.1	-52822.5	-8843.07	221.624	733.947	0	38.5944	-68.8781	-342.72	17625	-15330.7	4583.45	255.268	148.573	0	11.083	5.68509	-80.2463	2699.37	2369.14	-431.961	-281.477	166.361	0	9.3019	9.09945	-147.132	-20971.2	-143061	-8080.11	-1886.33	342.533	0
584	6	37.57	75.9001	-679.459	-84405.6	-53375.3	-7798.82	221.444	734.225	0	53.4458	-60.6061	-342.456	17114.2	-14211.1	4764.04	258.503	150.025	0	11.1485	5.62814	-80.4718	2698.4	2365.16	-434.575	-281.609	166.468	0	9.54149	9.18767	-146.531	-20971.3	-143067	-8099.96	-1890.36	343.118	0
584	7	20.6379	87.0413	-686.452	-85455.9	-54093.4	-6533.24	221.199	734.489	0	66.2796	-53.2844	-340.896	16593	-13167.3	4933.39	261.375	151.325	0	11.2081	5.57869	-80.7345	2696.74	2362.6	-438.835	-281.736	166.597	0	9.77921	9.23725	-146.248	-20972	-143085	-8104.84	-1892.37	343.401	0
584	8	2.84104	97.9658	-694.41	-86614.8	-54909.6	-5119.14	220.926	734.732	0	76.7399	-47.1732	-338.364	16093.4	-12241.3	5083.81	263.822	152.438	0	11.2527	5.54239	-81.0094	2696.37	2358.71	-443.252	-281.884	166.715	0	9.97267	9.24179	-146.232	-20965.2	-143122	-8091.95	-1892.73	343.369	0
584	9	-15.1038	108.474	-702.78	-87811.3	-55763.3	-3627.27	220.653	734.948	0	84.42	-42.5239	-335.367	15659.2	-11488.3	5205.43	265.744	153.307	0	11.2755	5.51963	-81.249	2699.95	2350.02	-446.061	-282.076	166.769	0	10.0996	9.19364	-146.459	-20942.3	-143191	-8063.17	-1891.68	342.991	0
585	0	-32.6315	118.487	-711.071	-88983.4	-56609.1	-2121.08	220.389	735.14	0	88.981	-39.5364	-332.457	15339.6	-10967.2	5290.2	267.012	153.86	0	11.273	5.50563	-81.4136	2709.22	2336.52	-445.991	-282.301	166.723	0	10.1549	9.08692	-146.966	-20895	-143297	-8023.65	-1889.03	342.176	0	-16.3713	115.47	-1300.43	-648163	-58946.3	63705.7	-46.6862	502.172	0
585	1	-49.3336	128.013	-718.876	-90083.5	-57421.8	-653.499	220.123	735.312	0	90.2257	-38.3426	-330.103	15182.2	-10733.4	5335.74	267.485	154.008	0	11.245	5.49363	-81.4964	2723.48	2322.43	-442.887	-282.503	166.582	0	10.141	8.93156	-147.823	-20813.4	-143431	-7979.83	-1884.29	340.799	0
585	2	-64.9575	137.112	-725.835	-91077.8	-58196.4	734.945	219.821	735.48	0	88.1139	-39.0165	-328.595	15227.1	-10833.1	5347.26	267.032	153.66	0	11.1951	5.47967	-81.5104	2738.1	2312.83	-437.926	-282.625	166.408	0	10.0662	8.75485	-149.041	-20692.7	-143569	-7938.67	-1877.28	338.839	0
585	3	-79.3937	145.858	-731.601	-91944.4	-58944.5	2016.88	219.431	735.676	0	82.7379	-41.5905	-328.037	15502.5	-11300.1	5335.92	265.552	152.742	0	11.1325	5.4644	-81.4605	2746.26	2310.27	-432.783	-282.639	166.287	0	9.94682	8.59279	-150.499	-20542	-143679	-7905.2	-1868.68	336.492	0
585	4	-92.6564	154.334	-735.865	-92671.6	-59688.7	3178.09	218.886	735.936	0	74.29	-46.0588	-328.427	16021.9	-12148.9	5315.72	263.009	151.216	0	11.068	5.44938	-81.3354	2743.27	2314.84	-428.618	-282.54	166.272	0	9.7986	8.47342	-151.958	-20382.7	-143733	-7879.11	-1859.88	334.134	0
585	5	-104.863	162.621	-738.418	-93260.4	-60454.4	4217.02	218.13	736.298	0	63.0347	-52.3735	-329.782	16781.3	-13365.5	5301.17	259.472	149.114	0	11.007	5.4328	-81.1318	2728.66	2326.1	-426.133	-282.329	166.368	0	9.63159	8.40167	-153.177	-20240.5	-143719	-7856.29	-1852.25	332.138	0
585	6	-116.211	170.799	-739.246	-93729.1	-61260.4	5143.85	217.131	736.79	0	49.295	-60.4457	-332.295	17756.9	-14895.9	5304.81	255.173	146.563	0	10.9465	5.4119	-80.8851	2705.79	2342.59	-425.811	-282.038	166.548	0	9.45382	8.36568	-154.046	-20138.5	-143642	-7834.4	-1846.46	330.73	0
585	7	-126.95	178.937	-738.647	-94118.4	-62108.7	5978.19	215.916	737.42	0	33.4637	-70.1477	-336.557	18902.8	-16632	5333.51	250.582	143.835	0	10.8812	5.38851	-80.6631	2680.45	2360.28	-427.406	-281.739	166.77	0	9.27496	8.34968	-154.597	-20090.2	-143523	-7814.83	-1842.37	329.952	0
585	8	-137.314	187.083	-737.409	-94498.7	-62972.3	6744.63	214.603	738.15	0	16.0388	-81.3101	-343.82	20146.7	-18392.2	5385.15	246.506	141.403	0	10.8133	5.3675	-80.5226	2658.76	2373.95	-429.691	-281.518	166.981	0	9.1124	8.33314	-154.937	-20095.1	-143388	-7800.95	-1839.47	329.699	0
585	9	-147.452	195.26	-737.036	-94979.3	-63783.1	7466.87	213.46	738.867	0	-2.32127	-93.7186	-356.261	21386.1	-19901.8	5446.49	244.137	139.971	0	10.754	5.35262	-80.4788	2645.34	2379.89	-431.107	-281.428	167.13	0	8.99259	8.29643	-155.191	-20146.8	-143267	-7795.26	-1837.17	329.819	0
586	0	-157.334	203.459	-739.967	-95720	-64414.9	8160.94	212.949	739.357	0	-20.7304	-107.121	-377.162	22484.1	-20775.2	5492.04	244.917	140.386	0	10.7168	5.34831	-80.5168	2642.4	2376.97	-430.278	-281.479	167.182	0	8.94277	8.24062	-155.444	-20240.3	-143185	-7796.05	-1835.13	330.209	0	-149.297	76.5673	-2092.84	-955243	223948	104311	103.114	457.871	0
586	1	-166.661	211.635	-749.695	-96940.9	-64664.5	8827.9	213.746	739.307	0	-38.0029	-121.248	-410.936	23270	-20507.7	5484.03	250.095	143.373	0	10.7097	5.36028	-80.612	2648.55	2367.02	-426.221	-281.637	167.144	0	8.97961	8.19102	-155.701	-20367.9	-143156	-7797.38	-1833.43	330.814	0
586	2	-174.788	219.692	-770.772	-98925.5	-64237.2	9446.02	216.659	738.346	0	-52.5848	-135.829	-462.915	23542.5	-18484.9	5373.38	260.069	149.143	0	10.7313	5.39083	-80.7453	2659.17	2354.17	-418.953	-281.844	167.067	0	9.09575	8.17542	-155.936	-20511.9	-143177	-7794.66	-1832.18	331.541	0
586	3	-180.637	227.448	-808.652	-102010	-62742.3	9962.32	222.411	736.149	0	-62.5057	-150.597	-538.843	23080.3	-14021.3	5100.85	273.979	157.167	0	10.7728	5.43687	-80.9134	2670.62	2342.4	-409.611	-282.051	166.994	0	9.25438	8.20545	-156.143	-20648.7	-143228	-7790.16	-1831.29	332.243	0
586	4	-182.618	234.618	-869.325	-106553	-59707.5	10285.4	231.317	732.57	0	-65.3858	-165.272	-643.993	21666.3	-6440.33	4599.91	289.999	166.356	0	10.8227	5.49168	-81.1182	2683.14	2333.95	-399.739	-282.228	166.923	0	9.40579	8.27758	-156.312	-20757.5	-143285	-7791.21	-1830.66	332.795	0
586	5	-178.614	240.791	-958.581	-112877	-54618.9	10281.9	243.021	727.754	0	-58.555	-179.526	-781.904	19123.2	4806.19	3805.48	306.147	175.543	0	10.8708	5.54711	-81.3413	2698.31	2329.86	-390.87	-282.357	166.827	0	9.51535	8.38005	-156.446	-20828.1	-143330	-7803.2	-1830.16	333.133	0
586	6	-166.08	245.431	-1080.76	-121185	-47003.8	9779.3	256.509	722.129	0	-39.358	-192.96	-953.124	15345.2	20012.5	2668.46	320.997	183.9	0	10.9107	5.59567	-81.5441	2715.16	2329.96	-384.474	-282.427	166.703	0	9.58147	8.49677	-156.594	-20863.4	-143356	-7825.47	-1829.46	333.232	0
586	7	-142.317	247.877	-1237.2	-131468	-36538.3	8581.19	270.467	716.263	0	-5.6426	-205.068	-1154.24	10325.1	39111.2	1170.06	333.885	191.055	0	10.94	5.63234	-81.6867	2729.19	2333.12	-381.792	-282.438	166.59	0	9.62683	8.61388	-156.816	-20873.5	-143369	-7852.8	-1828.25	333.108	0
586	8	-104.969	247.41	-1425.18	-143450	-23137.9	6502.53	283.765	710.654	0	43.7246	-215.124	-1376.91	4197.73	61548.8	-660.384	344.701	196.951	0	10.958	5.65527	-81.7349	2734.52	2338.18	-383.593	-282.393	166.544	0	9.66921	8.72702	-157.096	-20867.1	-143381	-7878.7	-1826.7	332.83	0
586	9	-52.5621	243.404	-1637.35	-156567	-7035.54	3405.2	295.703	705.622	0	108.459	-222.081	-1606.93	-2708.05	86150.4	-2727.6	353.612	201.685	0	10.9635	5.66403	-81.6684	2726.96	2343.28	-389.83	-282.307	166.609	0	9.7078	8.84001	-157.334	-20846.9	-143407	-7896.99	-1825.48	332.501	0
587	0	15.0921	235.409	-1861.25	-169950	11130.3	-787.173	305.98	701.31	0	186.509	-224.7	-1824.68	-9857.23	111098	-4869.71	360.886	205.402	0	10.9554	5.65703	-81.4999	2706.36	2344.56	-399.383	-282.232	166.793	0	9.73608	8.95825	-157.41	-20812.8	-143459	-7902.82	-1825.37	332.22	0	884.79	-0.954412	-4474.9	-2.05135e+06	1.14111e+06	-391425	264.273	458.248	0
587	1	96.5463	223.153	-2079.07	-182430	30268.5	-6068.37	314.559	697.746	0	273.732	-221.876	-2007.98	-16578.8	134142	-6872.93	366.805	208.256	0	10.9348	5.63334	-81.284	2677.55	2337.12	-410.257	-282.248	167.059	0	9.75414	9.0842	-157.254	-20768.1	-143538	-7894.99	-1826.78	332.068	0
587	2	188.466	206.649	-2269.38	-192666	48911.4	-12304.9	321.553	694.898	0	363.926	-213.008	-2137.08	-22207.5	153052	-8500.28	371.618	210.392	0	10.9029	5.59817	-81.1014	2648.83	2317.87	-420.203	-282.42	167.339	0	9.76314	9.21406	-156.85	-20721.4	-143637	-7877.43	-1829.76	332.109	0
587	3	285.651	186.397	-2411.16	-199415	65445	-19205.8	327.143	692.705	0	449.603	-198.38	-2199.69	-26237.3	166129	-9544.8	375.524	211.928	0	10.8592	5.5639	-81.0185	2627.24	2287.6	-427.337	-282.764	167.572	0	9.75441	9.32959	-156.228	-20683.8	-143735	-7857.05	-1834.03	332.395	0
587	4	381.452	163.514	-2489.12	-201867	78452.3	-26330.5	331.518	691.1	0	523.36	-179.412	-2194.11	-28420.5	172579	-9890.23	378.656	212.953	0	10.8069	5.54342	-81.0481	2615.06	2250.86	-430.617	-283.228	167.734	0	9.71481	9.38953	-155.465	-20667.6	-143804	-7840.23	-1838.99	332.941	0
587	5	468.667	139.706	-2497.91	-199881	87039.3	-33134.9	334.845	690.019	0	579.253	-158.578	-2128.89	-28776.3	172583	-9545.3	381.067	213.517	0	10.756	5.54249	-81.1528	2611.07	2214.46	-430.114	-283.712	167.825	0	9.648	9.3426	-154.631	-20681	-143819	-7830.99	-1844.08	333.744	0
587	6	540.789	117.089	-2443.06	-194012	90995	-39059.7	337.246	689.414	0	613.664	-138.913	-2019.74	-27530.1	167094	-8633.64	382.73	213.631	0	10.7195	5.55733	-81.2774	2614.12	2184.64	-426.586	-284.121	167.837	0	9.57881	9.16208	-153.705	-20722.2	-143773	-7830.74	-1849.38	334.818	0
587	7	593.137	97.9041	-2338.64	-185334	90731.4	-43632.9	338.797	689.249	0	625.494	-123.326	-1885.25	-25022.8	157497	-7348.58	383.541	213.273	0	10.7071	5.57887	-81.3715	2624.17	2164.92	-420.472	-284.395	167.751	0	9.52485	8.86504	-152.597	-20783.8	-143678	-7838.42	-1855.55	336.2	0
587	8	623.428	84.1467	-2203.06	-175153	87071.8	-46544.3	339.523	689.505	0	615.819	-114.016	-1742.87	-21626	145260	-5901.16	383.345	212.408	0	10.7208	5.59912	-81.4051	2640.64	2157.13	-411.683	-284.501	167.562	0	9.47373	8.49973	-151.24	-20858.8	-143550	-7850.63	-1863.16	337.919	0
587	9	631.71	77.2006	-2054.72	-164720	80993.3	-47673.3	339.418	690.167	0	587.317	-112.142	-1606.37	-17681.1	131683	-4479.61	381.975	211.007	0	10.7548	5.61252	-81.3751	2660.94	2163.26	-400.602	-284.416	167.3	0	9.39701	8.13052	-149.62	-20937.1	-143403	-7862.58	-1872.45	339.935	0
588	0	619.878	77.642	-1908.93	-155029	73413.6	-47077.4	338.458	691.212	0	543.688	-117.772	-1484.8	-13467.9	117768	-3225.46	379.316	209.071	0	10.8009	5.6141	-81.2867	2680.83	2183.67	-388.55	-284.136	167.02	0	9.27408	7.83454	-147.759	-21007	-143245	-7870.68	-1883.45	342.171	0	696.623	-28.616	-2939.61	-1.35858e+06	575080	-365591	206.673	461.462	0
588	1	591.055	85.2312	-1776.33	-146726	65070.6	-44955.1	336.632	692.601	0	489.128	-130.041	-1382.57	-9199.57	104196	-2226.39	375.364	206.654	0	10.8537	5.60152	-81.1329	2696.09	2214.46	-376.927	-283.706	166.77	0	9.10396	7.68423	-145.701	-21061.2	-143076	-7874.98	-1895.98	344.551	0
588	2	548.985	99.0535	-1662.61	-140107	56488.3	-41598.8	333.976	694.27	0	427.803	-147.452	-1300.26	-5030.52	91366.8	-1519.06	370.268	203.869	0	10.9087	5.5781	-80.9127	2703.97	2248.38	-366.66	-283.212	166.582	0	8.91298	7.71845	-143.558	-21096.8	-142896	-7877.99	-1909.39	346.956	0
588	3	497.554	117.747	-1569.17	-135162	47998.8	-37346.1	330.589	696.136	0	363.364	-168.191	-1235.62	-1069.34	79460	-1097.81	364.308	200.865	0	10.9603	5.5501	-80.6605	2704.21	2277.64	-358.658	-282.763	166.474	0	8.73995	7.93036	-141.521	-21110.2	-142711	-7881.45	-1922.41	349.167	0
588	4	440.391	139.745	-1494.16	-131652	39787.7	-32532.1	326.629	698.111	0	298.659	-190.408	-1184.63	2608.9	68493.9	-926.659	357.819	197.798	0	11.0049	5.52057	-80.4349	2699.34	2296.62	-354.057	-282.447	166.441	0	8.60291	8.27493	-139.809	-21098.9	-142530	-7885.17	-1933.46	350.912	0
588	5	380.567	163.474	-1433.71	-129201	31942	-27449.1	322.279	700.117	0	235.701	-212.434	-1142.59	5953.65	58391	-949.601	351.104	194.789	0	11.0455	5.48754	-80.2791	2693.44	2303.87	-353.914	-282.302	166.449	0	8.49704	8.6867	-138.671	-21067.1	-142362	-7887.62	-1940.61	351.922	0
588	6	320.419	187.504	-1383.17	-127385	24490.7	-22324.3	317.706	702.096	0	175.829	-232.912	-1105.06	8936.36	49035.3	-1098.72	344.374	191.913	0	11.0888	5.44788	-80.2001	2690.03	2302.27	-358.911	-282.293	166.459	0	8.41639	9.09956	-138.336	-21026.1	-142222	-7886.6	-1942.09	351.993	0
588	7	261.57	210.619	-1338.12	-125817	17432.3	-17316.5	313.027	704.025	0	119.932	-250.874	-1068.61	11553.1	40314.7	-1300.88	337.726	189.189	0	11.1378	5.40195	-80.1791	2690.08	2297.15	-368.688	-282.35	166.449	0	8.3591	9.46175	-138.863	-20988.9	-142132	-7880.65	-1937.54	351.149	0
588	8	205.068	231.853	-1295.18	-124212	10749.5	-12528.3	308.3	705.903	0	68.6009	-265.751	-1031.21	13825.3	32143.9	-1483.59	331.171	186.593	0	11.1867	5.3542	-80.1988	2691.48	2293.69	-381.209	-282.4	166.44	0	8.32645	9.74622	-140.084	-20966.8	-142109	-7871.18	-1928.46	349.673	0
588	9	151.568	250.496	-1252.33	-122411	4418.57	-8024.41	303.528	707.746	0	22.1907	-277.329	-992.123	15794	24471.3	-1582.09	324.666	184.081	0	11.2218	5.31023	-80.2503	2691.47	2295.22	-393.692	-282.399	166.462	0	8.32848	9.95321	-141.759	-20966.2	-142161	-7862.3	-1916.84	347.901	0
589	0	101.484	266.082	-1208.85	-120363	-1585.68	-3848.84	298.688	709.568	0	-19.1552	-285.685	-951.659	17505.7	17278	-1546.95	318.156	181.605	0	11.2276	5.27484	-80.3191	2689.37	2302.54	-404.373	-282.333	166.516	0	8.38052	10.0965	-143.691	-20985.4	-142270	-7857.01	-1904.11	346.045	0	-172.283	13.2259	-2038.52	-933702	226464	50003.2	106.572	457.992	0
589	1	55.0715	278.367	-1164.95	-118097	-7281.01	-34.8986	293.75	711.375	0	-55.4697	-291.088	-910.7	18999.3	10574.8	-1348.75	311.612	179.138	0	11.1945	5.25125	-80.3878	2686.02	2313.99	-412.813	-282.215	166.587	0	8.49012	10.1847	-145.734	-21014.2	-142401	-7853.27	-1891.13	344.196	0
589	2	12.4802	287.293	-1121.33	-115672	-12668.8	3392.47	288.702	713.156	0	-86.9188	-293.922	-870.309	20297.8	4396.13	-978.726	305.051	176.677	0	11.1256	5.23996	-80.4507	2682.21	2326.78	-418.572	-282.078	166.66	0	8.64505	10.2155	-147.76	-21039.3	-142522	-7846.14	-1878.55	342.389	0
589	3	-26.218	292.946	-1078.72	-113147	-17730.8	6417.02	283.563	714.89	0	-113.767	-294.6	-831.431	21407.7	-1212.12	-447.018	298.542	174.252	0	11.0367	5.23864	-80.5154	2678.84	2338.79	-420.431	-281.952	166.729	0	8.80945	10.1781	-149.631	-21049.6	-142621	-7833.39	-1867.15	340.677	0
589	4	-61.0086	295.53	-1037.68	-110559	-22434.3	9031.18	278.38	716.545	0	-136.343	-293.5	-794.759	22324.2	-6209.73	220.473	292.187	171.911	0	10.9513	5.2451	-80.5974	2677.25	2349.36	-417.56	-281.851	166.783	0	8.93649	10.0673	-151.187	-21037.3	-142704	-7816.49	-1857.89	339.148	0
589	5	-91.9189	295.323	-998.508	-107929	-26742.3	11234.8	273.218	718.091	0	-155.011	-290.932	-760.71	23039.2	-10575.3	987.392	286.098	169.714	0	10.889	5.26133	-80.7143	2679.11	2359.49	-410.796	-281.767	166.807	0	8.99364	9.90269	-152.316	-20997.8	-142783	-7798.24	-1851.41	337.857	0
589	6	-119.007	292.636	-961.338	-105269	-30623.4	13033.6	268.145	719.503	0	-170.141	-287.133	-729.464	23548.3	-14310.1	1813.17	280.383	167.718	0	10.8587	5.29249	-80.87	2686.05	2371.27	-402.049	-281.678	166.786	0	8.97991	9.72198	-153.043	-20932.1	-142868	-7783.05	-1847.51	336.772	0
589	7	-142.364	287.787	-926.235	-102596	-34058.9	14439.4	263.229	720.767	0	-182.087	-282.28	-701.012	23854.1	-17438	2658.03	275.125	165.972	0	10.8596	5.34179	-81.0353	2698.44	2385.47	-393.097	-281.563	166.7	0	8.92277	9.55095	-153.505	-20849.8	-142967	-7776.7	-1845.35	335.825	0
589	8	-162.116	281.1	-893.284	-99938.4	-37046	15472	258.528	721.877	0	-191.164	-276.509	-675.207	23967	-20002.7	3486.69	270.375	164.504	0	10.8863	5.40856	-81.1507	2713.84	2400.12	-385.121	-281.424	166.558	0	8.86245	9.39012	-153.885	-20771.5	-143084	-7782.62	-1843.81	334.981	0
589	9	-178.435	272.907	-862.601	-97327.7	-39597.2	16160.9	254.096	722.83	0	-197.642	-269.929	-651.817	23904.4	-22063.1	4270.65	266.151	163.326	0	10.9312	5.48934	-81.1576	2727.61	2412.44	-378.567	-281.275	166.391	0	8.8295	9.22745	-154.335	-20718.3	-143219	-7800.02	-1841.98	334.243	0
590	0	-191.524	263.554	-834.318	-94794.3	-41735.3	16544.4	249.977	723.619	0	-201.732	-262.641	-630.586	23689	-23685	4989.38	262.44	162.433	0	10.9849	5.57718	-81.0284	2735.65	2421.43	-373.222	-281.116	166.238	0	8.8233	9.05487	-154.863	-20697.2	-143363	-7826.29	-1839.74	333.648	0	-380.481	5.34584	-1540.32	-697100	34194.8	162758	9.74078	452.268	0
590	1	-201.612	253.384	-808.555	-92362.5	-43488	16665.5	246.215	724.232	0	-203.606	-254.766	-611.257	23347.1	-24931.7	5631.17	259.212	161.805	0	11.0376	5.66119	-80.7785	2735.91	2427.96	-368.75	-280.943	166.131	0	8.81599	8.87694	-155.283	-20698.6	-143502	-7858.59	-1838.13	333.296	0
590	2	-208.945	242.707	-785.375	-90050.9	-44883.9	16567.5	242.85	724.66	0	-203.425	-246.464	-593.579	22906.6	-25858.7	6193.39	256.436	161.409	0	11.0811	5.72977	-80.4607	2727.83	2432.8	-365.224	-280.764	166.097	0	8.78255	8.72069	-155.328	-20705.7	-143616	-7891.72	-1838.6	333.303	0
590	3	-213.786	231.788	-764.763	-87875.2	-45952.1	16290.7	239.913	724.905	0	-201.38	-237.93	-577.315	22394.7	-26510.5	6681.09	254.08	161.209	0	11.1054	5.77569	-80.1468	2711.95	2435.24	-363.064	-280.615	166.163	0	8.72318	8.63959	-154.84	-20704	-143690	-7916.75	-1841.99	333.712	0
590	4	-216.401	220.852	-746.637	-85849.1	-46721.6	15871.7	237.424	724.981	0	-197.703	-229.371	-562.279	21836.6	-26922	7104.75	252.12	161.164	0	11.0984	5.79767	-79.9062	2690.71	2433.82	-362.564	-280.542	166.327	0	8.65562	8.68663	-153.87	-20687.1	-143711	-7924.56	-1847.97	334.445	0
590	5	-217.046	210.091	-730.866	-83984.8	-47222.1	15342	235.389	724.911	0	-192.678	-220.981	-548.362	21254	-27123.1	7478.48	250.538	161.241	0	11.0533	5.79688	-79.7891	2668.68	2427.87	-363.594	-280.572	166.553	0	8.58664	8.87525	-152.646	-20654.3	-143681	-7912.25	-1855.27	335.309	0
590	6	-215.964	199.662	-717.269	-82291.8	-47486	14726.5	233.796	724.729	0	-186.628	-212.917	-535.525	20664.7	-27142.4	7818.71	249.316	161.412	0	10.9733	5.7747	-79.8096	2650.44	2418.33	-365.625	-280.699	166.79	0	8.50126	9.17167	-151.437	-20606.7	-143614	-7886.2	-1862.34	336.074	0
590	7	-213.375	189.694	-705.637	-80776.4	-47547.2	14042.3	232.618	724.473	0	-179.897	-205.29	-523.798	20082.6	-27009.5	8142.78	248.435	161.66	0	10.869	5.73393	-79.9355	2638.29	2407.1	-368.103	-280.887	166.995	0	8.38382	9.51551	-150.438	-20551.7	-143524	-7858.59	-1868.04	336.613	0
590	8	-209.474	180.291	-695.779	-79441.2	-47437.6	13299.2	231.821	724.176	0	-172.816	-198.153	-513.271	19517.7	-26753.5	8467.04	247.877	161.974	0	10.7564	5.6802	-80.1067	2632.7	2395.82	-370.845	-281.092	167.135	0	8.23904	9.83615	-149.759	-20503.3	-143422	-7840.86	-1871.69	336.909	0
590	9	-204.422	171.543	-687.571	-78284.4	-47185.9	12502.6	231.373	723.857	0	-165.682	-191.502	-504.075	18974.5	-26401	8805.13	247.625	162.358	0	10.6529	5.62126	-80.28	2633.89	2385.6	-374.037	-281.284	167.191	0	8.10005	10.062	-149.437	-20471.1	-143320	-7840.08	-1873.07	336.988	0
591	0	-198.353	163.52	-680.966	-77301.1	-46816.4	11655.2	231.25	723.517	0	-158.742	-185.283	-496.354	18453	-25976.6	9166.8	247.665	162.823	0	10.571	5.56463	-80.4521	2641.18	2377.58	-377.915	-281.447	167.171	0	8.01996	10.1426	-149.406	-20457.2	-143229	-7858	-1872.66	336.924	0	-277.647	-6.86286	-1400.69	-637002	-7828.92	115096	-15.7664	454.028	0
591	1	-191.393	156.26	-675.978	-76484.5	-46348.3	10760.7	231.435	723.146	0	-152.184	-179.404	-490.235	17949.3	-25504	9557.07	247.976	163.386	0	10.515	5.5157	-80.6332	2651.73	2373.06	-382.226	-281.57	167.114	0	8.03575	10.071	-149.53	-20460.5	-143160	-7891.11	-1871.4	336.833	0
591	2	-183.677	149.756	-672.641	-75828.4	-45795	9825.11	231.918	722.732	0	-146.145	-173.763	-485.81	17456.9	-25004.4	9976.58	248.531	164.066	0	10.4843	5.47779	-80.8172	2662.28	2372.22	-386.1	-281.647	167.058	0	8.13833	9.88233	-149.721	-20473.4	-143114	-7932.96	-1869.87	336.744	0
591	3	-175.355	143.951	-670.993	-75328.4	-45164.4	8858.32	232.69	722.264	0	-140.708	-168.265	-483.116	16967.2	-24491.7	10422.4	249.305	164.88	0	10.4793	5.45263	-80.9749	2671.52	2374.53	-388.723	-281.676	167.008	0	8.28749	9.63767	-149.991	-20479.5	-143092	-7977.08	-1868	336.538	0
591	4	-166.59	138.759	-671.085	-74982.8	-44461.4	7873.61	233.747	721.734	0	-135.898	-162.829	-482.147	16468.7	-23968.9	10888.4	250.287	165.843	0	10.5046	5.43959	-81.0654	2679.41	2380.12	-389.896	-281.64	166.948	0	8.44603	9.40573	-150.398	-20462.7	-143098	-8019.22	-1865.46	336.057	0
591	5	-157.553	134.081	-672.977	-74792	-43691	6887.08	235.078	721.136	0	-131.675	-157.397	-482.847	15948.2	-23428.6	11366.1	251.478	166.97	0	10.5632	5.43455	-81.0689	2685.23	2388.3	-389.67	-281.54	166.877	0	8.59484	9.24329	-151.001	-20419.4	-143136	-8057.16	-1861.92	335.227	0
591	6	-148.41	129.82	-676.707	-74757.7	-42858.3	5915.97	236.666	720.473	0	-127.935	-151.938	-485.116	15392.9	-22856.7	11846	252.884	168.27	0	10.6486	5.4302	-81.0108	2688.21	2395.7	-387.815	-281.427	166.817	0	8.73193	9.17376	-151.835	-20359.1	-143207	-8086.63	-1857.17	334.087	0
591	7	-139.309	125.897	-682.282	-74882	-41967.6	4976.2	238.489	719.752	0	-124.528	-146.45	-488.828	14792.4	-22237.4	12318.7	254.509	169.739	0	10.7441	5.41855	-80.9452	2688.74	2398.08	-383.968	-281.374	166.783	0	8.86157	9.18269	-152.854	-20297.4	-143306	-8098.45	-1851.54	332.79	0
591	8	-130.366	122.27	-689.687	-75166.4	-41023.2	4080.12	240.519	718.986	0	-121.28	-140.96	-493.841	14140.7	-21556.7	12775.4	256.349	171.366	0	10.8298	5.39444	-80.9273	2688.05	2394.06	-377.97	-281.417	166.784	0	8.97737	9.23515	-153.902	-20250.8	-143427	-8083.54	-1845.93	331.582	0
591	9	-121.649	118.945	-698.893	-75609.3	-40030.2	3235.39	242.723	718.184	0	-118.009	-135.505	-500.016	13436	-20804.1	13209.3	258.393	173.129	0	10.8909	5.35783	-80.993	2687.74	2386.09	-369.826	-281.54	166.815	0	9.0622	9.28983	-154.813	-20237.9	-143555	-8041.05	-1841.28	330.725	0
592	0	-113.175	115.972	-709.862	-76205.2	-38995.7	2445.11	245.066	717.352	0	-114.547	-130.114	-507.23	12680.5	-19972.7	13617.5	260.624	175.001	0	10.9247	5.31476	-81.1447	2689.55	2378.04	-359.673	-281.694	166.855	0	9.10771	9.30655	-155.494	-20275	-143675	-7980.06	-1837.99	330.391	0	-149.805	18.2496	-1565.57	-721924	50432.4	59394.6	27.0118	461.249	0
592	1	-104.915	113.438	-722.52	-76943.2	-37927	1708.27	247.507	716.493	0	-110.762	-124.798	-515.374	11879.3	-19060.8	14001.8	263.016	176.95	0	10.9401	5.27671	-81.3542	2694.57	2372.99	-348.047	-281.831	166.879	0	9.12408	9.25953	-155.941	-20364.4	-143776	-7913.23	-1835.99	330.59	0
592	2	-96.8143	111.437	-736.719	-77808.5	-36829.6	1020.34	250.009	715.615	0	-106.575	-119.558	-524.331	11040.9	-18071.8	14369.4	265.534	178.943	0	10.9513	5.25614	-81.5832	2702.83	2372.69	-336.107	-281.917	166.87	0	9.12694	9.14742	-156.213	-20493	-143853	-7849.91	-1834.88	331.186	0
592	3	-88.8017	110.048	-752.214	-78783.2	-35705.3	373.786	252.533	714.735	0	-101.964	-114.4	-533.968	10176.6	-17012.1	14731.8	268.14	180.942	0	10.967	5.26043	-81.7982	2713.85	2377.5	-325.414	-281.935	166.823	0	9.12231	8.98413	-156.383	-20644.6	-143910	-7794.98	-1834.25	332.014	0
592	4	-80.8015	109.318	-768.686	-79846.9	-34554.3	-241.183	255.048	713.875	0	-96.958	-109.348	-544.153	9299.21	-15889.1	15100	270.8	182.911	0	10.9876	5.28843	-81.9685	2726.68	2386.19	-317.435	-281.889	166.735	0	9.10979	8.78125	-156.45	-20809.8	-143956	-7750.76	-1834.14	333.013	0
592	5	-72.7427	109.261	-785.781	-80976.8	-33377.4	-834.902	257.523	713.053	0	-91.6112	-104.455	-554.771	8422.91	-14712.2	15479.3	273.48	184.817	0	11.0113	5.33117	-82.0697	2739.86	2395.83	-313.095	-281.807	166.615	0	9.09128	8.54822	-156.312	-20983	-143995	-7715.89	-1835.21	334.238	0
592	6	-64.5734	109.856	-803.105	-82146.5	-32180.6	-1416.01	259.93	712.286	0	-85.9954	-99.806	-565.718	7563.01	-13493.8	15867	276.148	186.631	0	11.0368	5.37707	-82.092	2752.34	2402.25	-312.406	-281.737	166.472	0	9.06874	8.30613	-155.824	-21156.1	-144025	-7682.6	-1838.28	335.769	0
592	7	-56.271	111.053	-820.236	-83328.6	-30976.7	-1989.64	262.234	711.591	0	-80.1936	-95.5052	-576.888	6735.17	-12249.2	16253.3	278.767	188.325	0	11.0613	5.41923	-82.0368	2764.43	2401.62	-314.639	-281.725	166.303	0	9.04078	8.09507	-154.915	-21315	-144036	-7640.43	-1843.78	337.592	0
[truncated: 2,118 more rows]
[truncated: 234 more columns]
