# Supplementary material for: Independent effects of mental fatigue and drop height on drop jump performance in American football athletes: an exploration of central-peripheral interaction
Source: PeerJ. 2026 Jan 13;14:e20574. doi: 10.7717/peerj.20574 (PMC12810397; doi:10.7717/peerj.20574)
Supplement: Supplemental Information 1 [file peerj-14-20574-s001.zip › data/1/4/C-DJ-50-02.csv]

Devices
1000
		Force1 - Force			Force1 - Moment			Force1 - CoP			Force2 - Force			Force2 - Moment			Force2 - CoP			Imported AMTI 400600 V1.00 #3 - Force			Imported AMTI 400600 V1.00 #3 - Moment			Imported AMTI 400600 V1.00 #3 - CoP			Imported AMTI 400600 V1.00 #4 - Force			Imported AMTI 400600 V1.00 #4 - Moment			Imported AMTI 400600 V1.00 #4 - CoP			Combined Force			Combined Moment			Combined CoP
Frame	Sub Frame	Fx	Fy	Fz	Mx	My	Mz	Cx	Cy	Cz	Fx	Fy	Fz	Mx	My	Mz	Cx	Cy	Cz	Fx	Fy	Fz	Mx	My	Mz	Cx	Cy	Cz	Fx	Fy	Fz	Mx	My	Mz	Cx	Cy	Cz	Fx	Fy	Fz	Mx	My	Mz	Cx	Cy	Cz
		N	N	N	N.mm	N.mm	N.mm	mm	mm	mm	N	N	N	N.mm	N.mm	N.mm	mm	mm	mm	N	N	N	N.mm	N.mm	N.mm	mm	mm	mm	N	N	N	N.mm	N.mm	N.mm	mm	mm	mm	N	N	N	N.mm	N.mm	N.mm	mm	mm	mm
429	0	0.00233853	-0.00086056	0.00495935	0.547946	0.529952	-0.163586	300	610	0	-0.000721406	-0.000281556	-0.000758412	0.0139736	-0.0379926	-0.0120644	300	200	0	10.5556	5.54406	-79.7913	2677.81	2140.61	-342.476	-284.172	166.44	0	8.61554	9.53436	-149.489	-20174.6	-143783	-7736.06	-1875.83	334.957	0	19.764	14.6973	-231.438	-64073	-305097	-22108	-1318.26	276.847	0
429	1	0.00387681	-0.00145998	0.0075922	0.818313	0.807563	-0.263951	300	610	0	-0.000607936	-0.000171184	4.39618e-06	-0.026898	0.0273699	-0.01551	300	200	0	10.5141	5.50826	-79.8141	2662.6	2135.2	-349.904	-284.248	166.64	0	8.57778	9.44877	-149.978	-20002.6	-143660	-7684.54	-1871.87	333.37	0
429	2	0.00574837	-0.0021998	0.0105971	1.11887	1.12294	-0.38378	300	610	0	-0.000284516	5.628e-05	0.00133022	-0.0924073	0.135378	-0.0182865	300	200	0	10.4746	5.47239	-79.8553	2658.26	2145.44	-357.519	-284.133	166.712	0	8.58583	9.32671	-150.734	-19877.2	-143558	-7643.08	-1866.39	331.869	0
429	3	0.00781153	-0.00303037	0.0136259	1.4096	1.43862	-0.512613	300	610	0	0.000337	0.000440233	0.00336035	-0.187184	0.295161	-0.0193238	300	200	0	10.4367	5.44076	-79.9002	2665.16	2170.42	-366.536	-283.836	166.644	0	8.66143	9.20499	-151.573	-19824.2	-143476	-7615.45	-1860.58	330.79	0
429	4	0.00978009	-0.00384658	0.0160684	1.62296	1.68934	-0.630391	300	610	0	0.00134811	0.00101674	0.0061945	-0.313212	0.511862	-0.0171207	300	200	0	10.4017	5.41734	-79.9406	2682.02	2208.61	-377.357	-283.372	166.45	0	8.81911	9.11645	-152.217	-19851.4	-143411	-7601.84	-1856.15	330.415	0
429	5	0.0111759	-0.00446855	0.0169846	1.65751	1.77511	-0.704518	300	610	0	0.00282715	0.00180862	0.00983934	-0.467459	0.782623	-0.00973876	300	200	0	10.3767	5.40471	-79.9609	2706.32	2257.56	-389.197	-282.767	166.154	0	9.03542	9.08222	-152.414	-19943.2	-143360	-7600.09	-1854.6	330.849	0
429	6	0.0112861	-0.0046237	0.0150559	1.37389	1.5562	-0.687354	300	610	0	0.00481337	0.00281087	0.0141384	-0.638804	1.09126	0.00512	300	200	0	10.3696	5.40428	-79.9389	2734.59	2313.06	-400.964	-282.065	165.791	0	9.24874	9.10596	-152.065	-20070	-143319	-7606.79	-1856.48	331.983	0
429	7	0.0091375	-0.00393476	0.00857942	0.595693	0.852735	-0.514966	300	610	0	0.00726982	0.00397118	0.0186838	-0.804354	1.40178	0.0299018	300	200	0	10.3829	5.41695	-79.8628	2763.05	2368.42	-411.774	-281.344	165.403	0	9.40336	9.16605	-151.263	-20204.5	-143278	-7618.27	-1861.21	333.572	0
429	8	0.00350561	-0.00192056	-0.00446408	-0.881327	-0.547608	-0.10835	300	610	0	0.0100348	0.00516579	0.0227152	-0.925496	1.65118	0.0668036	300	200	0	10.413	5.44276	-79.7434	2788.02	2415.33	-420.703	-280.711	165.038	0	9.48209	9.22136	-150.214	-20334	-143228	-7630.46	-1867.49	335.367	0
429	9	-0.00701675	0.00198095	-0.0262247	-3.26752	-2.86964	0.621337	300	610	0	0.0127629	0.00617235	0.0250165	-0.94428	1.74255	0.117133	300	200	0	10.4523	5.4797	-79.6057	2805.91	2446.67	-426.952	-280.265	164.752	0	9.49246	9.23352	-149.116	-20457.8	-143161	-7639.57	-1874.06	337.194	0
430	0	-0.023863	0.00835598	-0.0586343	-6.74019	-6.31323	1.76162	300	610	0	0.0148613	0.0066431	0.0238316	-0.781139	1.54013	0.180381	300	200	0	10.4926	5.52294	-79.4687	2814.08	2459.57	-430.582	-280.05	164.589	0	9.44486	9.18836	-148.075	-20575.4	-143073	-7643.6	-1880.22	338.952	0	19.7083	14.79	-228.498	-63631.3	-301217	-22090.5	-1318.29	278.481	0
430	1	-0.048215	0.0177112	-0.102845	-11.3825	-10.9934	3.37959	300	610	0	0.0154293	0.00608432	0.0168289	-0.33541	0.868699	0.252982	300	200	0	10.5296	5.56596	-79.3327	2812.39	2456.74	-432.551	-280.032	164.549	0	9.35755	9.10075	-147.12	-20679.2	-142973	-7641.83	-1885.81	340.561	0
430	2	-0.0805718	0.0303098	-0.158413	-17.0963	-16.854	5.49288	300	610	0	0.0132177	0.00385077	0.00115949	0.509388	-0.479252	0.326796	300	200	0	10.5658	5.60278	-79.1915	2803.77	2445.34	-433.896	-280.121	164.595	0	9.26569	9.00496	-146.277	-20758	-142879	-7633.59	-1890.77	341.909	0
430	3	-0.120141	0.0459371	-0.222212	-23.4891	-23.5521	8.02944	300	610	0	0.00663021	-0.00083252	-0.0263344	1.8731	-2.72433	0.387412	300	200	0	10.6087	5.62898	-79.063	2793.04	2433.01	-435.066	-280.227	164.673	0	9.20588	8.94316	-145.639	-20805.2	-142820	-7619.85	-1894.64	342.854	0
430	4	-0.164051	0.0635915	-0.287096	-29.7371	-30.3182	10.7762	300	610	0	-0.00620216	-0.00880542	-0.0686931	3.85655	-6.06422	0.412504	300	200	0	10.6635	5.64193	-78.9942	2784.35	2424.13	-435.876	-280.313	164.753	0	9.19246	8.95043	-145.369	-20823.7	-142811	-7605.11	-1896.4	343.247	0
430	5	-0.206403	0.0811107	-0.340415	-34.4377	-35.7993	13.319	300	610	0	-0.0272351	-0.0208466	-0.128122	6.50661	-10.6157	0.370607	300	200	0	10.7287	5.64047	-79.0252	2779.11	2419.34	-435.842	-280.385	164.833	0	9.21174	9.03432	-145.628	-20820.7	-142854	-7596.48	-1894.95	342.972	0
430	6	-0.237264	0.0947619	-0.362561	-35.4722	-37.9089	14.9796	300	610	0	-0.0581696	-0.0374666	-0.204917	9.76656	-16.3307	0.220885	300	200	0	10.7946	5.6242	-79.1597	2775.85	2417.56	-434.595	-280.46	164.934	0	9.23656	9.16992	-146.458	-20801.7	-142939	-7600.75	-1889.97	342.032	0
430	7	-0.241739	0.0988549	-0.325896	-29.9156	-33.7171	14.7618	300	610	0	-0.0999109	-0.0586042	-0.295993	13.4113	-22.8841	-0.0853269	300	200	0	10.8474	5.59459	-79.3696	2772.09	2417.03	-431.892	-280.547	165.074	0	9.2433	9.31965	-147.701	-20770.1	-143059	-7620.71	-1882.57	340.622	0
430	8	-0.199395	0.0854746	-0.194546	-14.0478	-19.4347	11.3217	300	610	0	-0.151793	-0.0832158	-0.39302	16.9694	-29.5371	-0.60022	300	200	0	10.8734	5.55689	-79.6183	2766.49	2415.45	-427.299	-280.662	165.253	0	9.21809	9.45227	-149.083	-20732.5	-143213	-7653.64	-1874.63	339.067	0
430	9	-0.0843997	0.044478	0.0742507	16.4638	9.43653	2.9908	300	610	0	-0.210553	-0.108766	-0.480278	19.6391	-34.9834	-1.3713	300	200	0	10.8642	5.52003	-79.8722	2759.18	2410.94	-420.408	-280.815	165.455	0	9.15817	9.54486	-150.356	-20699.9	-143399	-7694.05	-1867.73	337.673	0
431	0	0.133111	-0.0360497	0.526366	66.1179	57.6948	-12.1192	300	610	0	-0.269091	-0.130651	-0.532451	20.2099	-37.2018	-2.42806	300	200	0	10.822	5.49299	-80.0998	2750.73	2403.31	-411.526	-280.996	165.659	0	9.07385	9.58338	-151.353	-20680.6	-143607	-7736.83	-1862.82	336.638	0	23.2884	14.0319	-221.537	-60036.2	-302805	-24436.9	-1366.1	270.84	0
431	1	0.48382	-0.168634	1.20357	138.77	129.665	-35.8865	300	610	0	-0.315106	-0.141622	-0.512783	17.012	-33.3457	-3.76256	300	200	0	10.76	5.48031	-80.2798	2741.17	2392.79	-401.75	-281.194	165.855	0	8.98572	9.57555	-151.975	-20675.8	-143821	-7777.21	-1860.34	336.047	0
431	2	0.993474	-0.364266	2.13183	236.355	227.954	-69.7829	300	610	0	-0.329797	-0.131337	-0.37224	7.92216	-19.7243	-5.3034	300	200	0	10.6959	5.48157	-80.4101	2730.03	2378.71	-392.522	-281.418	166.049	0	8.91369	9.55931	-152.201	-20680.5	-144021	-7809.12	-1860.26	335.876	0
431	3	1.67389	-0.628989	3.30428	357.072	351.636	-114.268	300	610	0	-0.286959	-0.0862129	-0.0506074	-9.53035	8.05741	-6.88361	300	200	0	10.6449	5.49434	-80.4985	2717.52	2361.4	-385.215	-281.665	166.241	0	8.86442	9.58277	-152.095	-20691	-144189	-7825.18	-1862.02	336.04	0
431	4	2.51022	-0.958985	4.65829	492.986	493.835	-167.944	300	610	0	-0.152947	0.0101479	0.519295	-37.9088	54.7066	-8.20461	300	200	0	10.6147	5.51557	-80.5404	2705.64	2343.89	-380.752	-281.898	166.406	0	8.83347	9.67064	-151.779	-20706.5	-144307	-7820.76	-1864.77	336.425	0
431	5	3.44429	-1.33408	6.04732	627.152	638.755	-226.475	300	610	0	0.111854	0.175642	1.40283	-79.406	124.498	-8.80085	300	200	0	10.6095	5.54099	-80.5133	2697.53	2329.88	-379.454	-282.062	166.496	0	8.8242	9.81215	-151.358	-20723.8	-144365	-7798.87	-1867.8	336.919	0
431	6	4.35467	-1.70983	7.20923	730.453	758.356	-281.315	300	610	0	0.54922	0.42706	2.64864	-135.115	220.069	-8.01288	300	200	0	10.6339	5.56443	-80.3989	2695.22	2321.45	-381.206	-282.126	166.477	0	8.85639	9.97431	-150.859	-20735.7	-144366	-7768.32	-1870.96	337.451	0
431	7	5.03507	-2.0088	7.73516	758.652	809.117	-318.362	300	610	0	1.19603	0.775787	4.26622	-203.99	340.658	-4.98078	300	200	0	10.6906	5.57829	-80.2035	2698.4	2319.24	-385.406	-282.083	166.356	0	8.94951	10.1215	-150.243	-20734.8	-144318	-7736.61	-1874.56	338.008	0
431	8	5.17437	-2.11225	7.0459	650.379	729.622	-316.779	300	610	0	2.073	1.22145	6.19497	-281.482	479.754	1.32572	300	200	0	10.7746	5.57602	-79.947	2705.16	2323.51	-390.673	-281.937	166.163	0	9.10157	10.2268	-149.49	-20718.7	-144236	-7707.47	-1878.85	338.596	0
431	9	4.34367	-1.85415	4.38601	327.196	440.06	-248.337	300	610	0	3.16843	1.7433	8.26499	-357.894	622.198	12.0196	300	200	0	10.872	5.55576	-79.6481	2713.26	2334.1	-394.954	-281.695	165.934	0	9.29029	10.2726	-148.633	-20691.7	-144129	-7683.53	-1883.7	339.214	0
432	0	1.99813	-1.02077	-1.14979	-302.757	-154.822	-77.8006	165.348	873.315	0	4.41666	2.28943	10.1514	-416.579	740.924	28.1267	300	200	0	10.966	5.52174	-79.33	2720.91	2349.6	-396.317	-281.382	165.701	0	9.4919	10.2493	-147.72	-20662.8	-144004	-7666.69	-1888.84	339.878	0	-44.3295	33.2538	-363.042	-143955	-271573	24247.6	-756.605	398.9	0
432	1	-2.49577	0.640379	-10.5397	-1335.64	-1157.38	234.943	190.188	736.725	0	5.67181	2.76456	11.3274	-432.265	793.781	50.3089	300	200	0	11.0432	5.48263	-79.0259	2726.66	2366.61	-393.982	-281.053	165.497	0	9.69089	10.1556	-146.761	-20641.2	-143865	-7654.89	-1894.27	340.645	0
432	2	-9.79437	3.39679	-24.6857	-2855.14	-2661.11	730.171	192.2	725.66	0	6.67873	3.01767	11.0239	-369.911	721.109	78.4577	300	200	0	11.0979	5.4484	-78.7715	2728.38	2380.5	-388.984	-280.78	165.363	0	9.87814	10.0036	-145.753	-20630.1	-143715	-7642.82	-1900.02	341.542	0
432	3	-20.47	7.4826	-44.23	-4913.03	-4730.38	1442.02	193.051	721.079	0	7.0451	2.83213	8.21002	-184.753	445.181	111.147	300	200	0	11.1304	5.42756	-78.5923	2723.15	2388.35	-383.891	-280.611	165.351	0	10.0501	9.81584	-144.803	-20624.2	-143560	-7628.44	-1905.41	342.429	0
432	4	-34.9228	13.0335	-69.4941	-7524.83	-7391.14	2395.66	193.644	718.28	0	6.22142	1.92215	1.6134	175.6	-127.051	144.954	300	200	0	11.142	5.42448	-78.4965	2709.48	2391.6	-381.636	-280.532	165.483	0	10.199	9.61413	-144.158	-20614.5	-143414	-7616.67	-1908.84	342.999	0
432	5	-53.401	20.0589	-100.625	-10687.6	-10644.4	3611.1	194.217	716.212	0	3.4987	-0.0591484	-10.1945	765.941	-1095.98	173.696	192.494	124.867	0	11.1334	5.43781	-78.4736	2689.09	2394.29	-384.115	-280.489	165.733	0	10.2968	9.4169	-144.071	-20593.7	-143296	-7615.73	-1908.62	342.942	0
432	6	-76.0771	28.4838	-137.767	-14398.5	-14488.8	5107.21	194.831	714.513	0	-1.96239	-3.49291	-28.6178	1633.88	-2553.94	187.668	210.757	142.907	0	11.1051	5.46125	-78.5051	2666.15	2398.52	-391.293	-280.448	166.038	0	10.3052	9.24714	-144.657	-20555.6	-143226	-7630.32	-1904.11	342.099	0
432	7	-103.011	38.204	-181.01	-18651.8	-18923.5	6894.29	195.456	713.043	0	-11.0538	-8.74088	-54.7266	2804.65	-4560.13	173.052	216.674	148.752	0	11.0584	5.48618	-78.578	2645.28	2402.54	-401.374	-280.425	166.336	0	10.2083	9.12848	-145.876	-20497.1	-143214	-7658.29	-1895.75	340.51	0
432	8	-133.946	49.0902	-230.051	-23410.5	-23917.2	8953.17	196.035	711.762	0	-24.5528	-16.0299	-88.8905	4264.83	-7115.64	110.495	219.951	152.022	0	10.9962	5.50546	-78.6903	2630.2	2402.6	-411.841	-280.468	166.575	0	10.0272	9.07466	-147.587	-20423	-143259	-7692.74	-1884.68	338.379	0
432	9	-168.021	60.9284	-283.688	-28561.6	-29357.2	11212.2	196.516	710.68	0	-42.8465	-25.2933	-130.578	5959.9	-10160.7	-26.0495	222.187	154.358	0	10.9233	5.51729	-78.8477	2622.96	2395.92	-420.51	-280.613	166.734	0	9.80416	9.0914	-149.563	-20344.8	-143344	-7726.03	-1872.42	336.029	0
433	0	-203.547	73.33	-339.418	-33878.3	-35005.3	13537.8	196.867	709.813	0	-65.711	-36.1599	-178.385	7811.76	-13589.6	-260.659	223.819	156.208	0	10.8458	5.52597	-79.059	2623.4	2382.3	-425.954	-280.867	166.817	0	9.58005	9.17994	-151.499	-20273.6	-143438	-7750.79	-1860.79	333.82	0	-444.311	38.1574	-1051.56	-447215	-111831	209059	-127.544	426.34	0
433	1	-237.996	85.6852	-393.36	-39012.1	-40487.2	15744.6	197.073	709.177	0	-92.352	-48.1554	-230.115	9737.94	-17259.3	-596.556	224.997	157.682	0	10.7693	5.53776	-79.3349	2629.76	2363.28	-427.496	-281.211	166.852	0	9.37943	9.32528	-153.108	-20215.2	-143515	-7759.29	-1851.34	332.032	0
433	2	-268.335	97.2318	-440.72	-43533.8	-45338.4	17620.1	197.127	708.779	0	-121.579	-60.859	-282.857	11655.8	-20997	-1008.01	225.768	158.793	0	10.696	5.55603	-79.6814	2639.98	2340.74	-425.158	-281.624	166.868	0	9.21491	9.48745	-154.249	-20171.9	-143557	-7745.43	-1844.68	330.775	0
433	3	-291.705	107.244	-476.885	-47030.7	-49109.8	18965	197.02	708.621	0	-151.878	-73.8809	-333.131	13478	-24606.8	-1450.52	226.135	159.542	0	10.6255	5.5786	-80.081	2652.08	2317.24	-419.788	-282.064	166.883	0	9.09682	9.6195	-154.939	-20144.7	-143563	-7709.11	-1840.58	330.017	0
433	4	-306.276	115.265	-498.897	-49239.5	-51507.8	19650.9	196.757	708.697	0	-181.429	-86.7856	-377.184	15111.7	-27871.3	-1873.11	226.107	159.936	0	10.5584	5.59801	-80.4846	2663.74	2296.98	-413.221	-282.461	166.904	0	9.03496	9.69707	-155.245	-20132.4	-143542	-7658.52	-1838.61	329.681	0
433	5	-311.92	121.291	-506.659	-50156.2	-52514.2	19672	196.352	708.994	0	-208.243	-99.0619	-411.651	16469.7	-30570.2	-2225.92	225.737	159.991	0	10.4999	5.60637	-80.8269	2672.86	2284.03	-407.729	-282.742	166.931	0	9.03753	9.72642	-155.163	-20134	-143505	-7607.77	-1838.87	329.761	0
433	6	-310.345	125.815	-503.144	-50061.3	-52416.9	19153.3	195.821	709.497	0	-230.468	-110.19	-434.441	17490.6	-32528.2	-2468.17	225.126	159.74	0	10.4568	5.60108	-81.0577	2679.02	2278.92	-404.806	-282.885	166.949	0	9.1051	9.72948	-154.603	-20154	-143455	-7572.73	-1841.89	330.359	0
433	7	-304.596	129.7	-493.453	-49439	-51727.2	18312.4	195.173	710.19	0	-246.818	-119.821	-445.388	18158.9	-33668.7	-2575.58	224.406	159.229	0	10.4344	5.58439	-81.162	2683.97	2278.14	-404.472	-282.931	166.931	0	9.224	9.72589	-153.535	-20197.1	-143393	-7566.89	-1847.94	331.547	0
433	8	-298.145	133.898	-483.192	-48828.9	-51028.3	17398.6	194.393	711.055	0	-256.921	-127.941	-446.246	18513.1	-34039.8	-2543.12	223.72	158.514	0	10.4339	5.55882	-81.1579	2689.88	2277.38	-405.509	-282.939	166.856	0	9.37138	9.72021	-152.143	-20259.3	-143324	-7596.06	-1856.03	333.16	0
433	9	-293.976	139.157	-476.912	-48674.9	-50822.7	16631.2	193.434	712.063	0	-261.343	-134.846	-440.118	18635.9	-33799	-2383.17	223.205	157.657	0	10.4514	5.52557	-81.0816	2697.2	2274.72	-406.252	-282.945	166.735	0	9.51829	9.70268	-150.807	-20327.5	-143259	-7655.17	-1863.95	334.791	0
434	0	-293.965	145.829	-477.098	-49224.9	-51426.6	16156.8	192.21	713.176	0	-261.288	-140.963	-430.579	18632.9	-33167.9	-2121.75	222.969	156.726	0	10.4769	5.48686	-80.9778	2704.66	2271.49	-405.549	-282.949	166.6	0	9.62838	9.66735	-149.909	-20387.4	-143209	-7731.39	-1869.31	335.999	0	-554.26	39.475	-1152.61	-495308	-94604.3	256015	-105.995	430.743	0
434	1	-298.681	153.815	-483.876	-50497.8	-52928.6	16033.1	190.615	714.361	0	-258.174	-146.659	-420.813	18606.2	-32377.2	-1791.71	223.06	155.785	0	10.4999	5.44799	-80.8866	2711.17	2270.74	-403.22	-282.927	166.482	0	9.67575	9.62612	-149.636	-20430.8	-143182	-7810.62	-1870.87	336.536	0
434	2	-307.567	162.66	-495.342	-52315.5	-55207.8	16237.6	188.546	715.615	0	-253.242	-152.108	-412.971	18635.5	-31619.8	-1424.7	223.433	154.875	0	10.5189	5.41641	-80.8267	2716.16	2274.45	-399.843	-282.86	166.395	0	9.67219	9.60455	-149.95	-20460.6	-143178	-7882.72	-1868.84	336.45	0
434	3	-319.335	171.765	-508.397	-54381.1	-58002.6	16688.9	185.911	716.966	0	-247.326	-157.243	-407.868	18766.7	-31022.2	-1045.92	223.941	153.988	0	10.5436	5.3986	-80.7926	2718.51	2281.9	-396.503	-282.756	166.352	0	9.66372	9.63008	-150.665	-20488.9	-143190	-7943.65	-1864.39	335.99	0
434	4	-332.468	180.616	-519.86	-56382	-61004	17277.5	182.653	718.456	0	-240.807	-161.783	-405.062	19010.7	-30637.6	-671.832	224.363	153.067	0	10.5862	5.39766	-80.7714	2716.81	2290.39	-394.566	-282.644	166.364	0	9.69623	9.72135	-151.574	-20523.4	-143214	-7993.98	-1858.84	335.402	0
434	5	-345.674	188.937	-527.55	-58088.4	-63940.4	17902.5	178.798	720.11	0	-233.757	-165.344	-403.235	19350.1	-30461.1	-310.189	224.458	152.013	0	10.6514	5.41366	-80.7591	2710.5	2297.5	-395.125	-282.551	166.437	0	9.7878	9.87879	-152.509	-20559.8	-143249	-8034.9	-1853.28	334.811	0
434	6	-358.151	196.741	-531.045	-59420.5	-66621.5	18500	174.546	721.894	0	-226.141	-167.581	-400.785	19751.3	-30453	37.5522	224.017	150.719	0	10.7322	5.4447	-80.7614	2699.7	2302.09	-398.311	-282.495	166.572	0	9.9257	10.0782	-153.362	-20591.4	-143298	-8065.51	-1848.38	334.266	0
434	7	-369.592	204.291	-532.019	-60470.5	-68925.9	19051.8	170.445	723.662	0	-217.969	-168.304	-396.458	20177.1	-30559.3	372.9	222.919	149.107	0	10.8134	5.48705	-80.7805	2684.49	2303.99	-402.943	-282.478	166.768	0	10.0773	10.2748	-154.059	-20616.2	-143360	-8083.93	-1844.55	333.82	0
434	8	-379.947	212.021	-534.282	-61491	-70745.7	19575	167.587	725.091	0	-209.363	-167.541	-389.873	20592.7	-30712.5	697.707	221.224	147.181	0	10.8787	5.53623	-80.8059	2665.2	2303.91	-407.075	-282.488	167.017	0	10.2012	10.4252	-154.534	-20633.9	-143429	-8088.91	-1842.14	333.523	0
434	9	-389.101	220.47	-543.673	-62866.9	-71915.7	20101.5	167.723	725.634	0	-200.533	-165.527	-381.86	20962.6	-30813.1	1012.61	219.308	145.104	0	10.9189	5.58874	-80.8146	2643.2	2303.64	-409.36	-282.495	167.293	0	10.2568	10.5164	-154.718	-20642.4	-143497	-8079.68	-1841.47	333.419	0
435	0	-396.579	230.242	-567.933	-65089.1	-72156.6	20652.5	172.949	724.607	0	-191.709	-162.642	-374.609	21240.6	-30697.9	1315.81	218.053	143.299	0	10.9325	5.64127	-80.7838	2620.69	2305.83	-409.875	-282.457	167.559	0	10.2183	10.5699	-154.577	-20641.2	-143554	-8056.68	-1842.69	333.533	0	-437.206	174.851	-2183.35	-1.09647e+06	262303	269689	110.075	505.686	0
435	1	-401.354	241.964	-616.475	-68731.3	-71047.3	21216.8	184.752	721.491	0	-183.032	-159.335	-371.709	21352.7	-30103.5	1601.75	219.013	142.555	0	10.9212	5.68878	-80.7119	2600.54	2313.5	-409.517	-282.336	167.78	0	10.0859	10.6197	-154.143	-20631.3	-143598	-8022.68	-1845.59	333.846	0
435	2	-401.801	256.202	-699.935	-74422.3	-68038.4	21741.9	202.793	716.328	0	-174.449	-156.047	-378.102	21180.9	-28633.6	1860.17	224.27	143.981	0	10.8874	5.72534	-80.6308	2586.1	2328.94	-408.963	-282.116	167.927	0	9.88864	10.6858	-153.502	-20614.6	-143626	-7982.24	-1849.66	334.295	0
435	3	-395.776	273.333	-829.209	-82792.9	-62509.9	22132.9	224.615	709.846	0	-165.595	-153.147	-399.971	20550.6	-25739.6	2076.02	235.646	148.62	0	10.8327	5.74733	-80.5848	2579.43	2351.36	-408.115	-281.821	167.991	0	9.67309	10.7578	-152.762	-20597.9	-143636	-7940.38	-1854.26	334.837	0
435	4	-380.813	293.358	-1013.68	-94372.1	-53874.9	22257.3	246.852	703.098	0	-155.685	-150.886	-444.468	19229.2	-20728.9	2231.32	253.363	156.737	0	10.7591	5.75565	-80.5927	2579.5	2375.26	-406.152	-281.528	167.993	0	9.48583	10.7992	-152.015	-20594.6	-143620	-7901.79	-1858.77	335.478	0
435	5	-354.479	315.767	-1258.62	-109428	-41722.8	21955.3	266.85	696.944	0	-143.46	-149.348	-519.138	16940.1	-12816.2	2308.3	275.313	167.369	0	10.672	5.75481	-80.6364	2582.93	2392.12	-402.23	-281.335	167.968	0	9.36182	10.7739	-151.313	-20617.1	-143573	-7868.98	-1862.85	336.254	0
435	6	-314.912	339.625	-1562.3	-127800	-25974.6	21067.6	283.374	691.803	0	-127.209	-148.416	-630.861	13398	-1235.21	2292.03	298.042	178.762	0	10.5817	5.75058	-80.6791	2587.16	2394.84	-396.514	-281.317	167.933	0	9.32093	10.666	-150.645	-20670.1	-143501	-7840.58	-1866.58	337.211	0
435	7	-261.483	363.745	-1913.54	-148753	-7025.28	19479.1	296.329	687.737	0	-104.922	-147.734	-784.273	8367.83	14591.3	2175.97	318.605	189.33	0	10.5006	5.74933	-80.688	2593.06	2381.35	-390.462	-281.487	167.863	0	9.36229	10.4781	-149.931	-20753.9	-143414	-7812.43	-1870.53	338.424	0
435	8	-195.276	386.575	-2289.66	-170875	14135.1	17152.3	306.173	684.629	0	-74.5886	-146.664	-979.976	1730.99	34860.6	1968.77	335.573	198.234	0	10.4393	5.7567	-80.645	2604.61	2355.14	-386.093	-281.796	167.703	0	9.46066	10.2249	-149.078	-20865.7	-143322	-7782.2	-1875.39	339.965	0
435	9	-119.25	405.931	-2656.25	-192073	35874.4	14129.7	313.506	682.31	0	-34.6175	-144.397	-1212.84	-6444.32	59216.7	1690.37	348.825	205.313	0	10.4033	5.77398	-80.5502	2625.81	2323.31	-385.003	-282.157	167.402	0	9.57563	9.94082	-148.054	-20995.7	-143233	-7753.02	-1881.44	341.811	0
436	0	-38.1747	419.036	-2971.06	-209816	56059	10518.4	318.868	680.62	0	15.7659	-140.168	-1470.61	-15838.6	86607.8	1364.87	358.892	210.77	0	10.3928	5.79621	-80.413	2657.58	2293.45	-387.614	-282.479	166.951	0	9.66895	9.67778	-146.923	-21125.2	-143153	-7731.25	-1888.33	343.784	0	438.882	279.689	-4900.03	-2.30957e+06	1.30498e+06	-89297.9	270.415	473.931	0
436	1	41.6507	423.014	-3192.38	-221649	72436.7	6492.41	322.691	679.431	0	76.116	-133.253	-1733.37	-25852.1	115218	1036.93	366.471	214.914	0	10.4063	5.81421	-80.2388	2696.68	2270.54	-392.959	-282.703	166.392	0	9.72452	9.47982	-145.847	-21232.6	-143084	-7721.04	-1895.06	345.582	0
436	2	113.284	415.762	-3289.76	-225832	83170.1	2304.82	325.282	678.647	0	144.253	-122.848	-1975.01	-35641.6	142560	796.777	372.182	218.046	0	10.4429	5.81886	-80.0355	2736.56	2255.32	-399.199	-282.821	165.808	0	9.76193	9.3596	-145.046	-21299.6	-143027	-7723.16	-1900.07	346.847	0
436	3	170.558	396.902	-3252.39	-221832	87295.9	-1733.18	326.841	678.206	0	215.851	-108.256	-2167.33	-44238.4	165821	768.633	376.509	220.411	0	10.4987	5.80582	-79.8339	2770.1	2245.45	-404.572	-282.874	165.302	0	9.82373	9.29903	-144.712	-21313.1	-142978	-7737.21	-1902.02	347.279	0
436	4	209.352	368.218	-3091.24	-210437	84908.2	-5311.03	327.467	678.075	0	284.689	-89.3173	-2286.27	-50744.5	182446	1065.37	379.801	222.195	0	10.5646	5.77801	-79.6889	2793.13	2238.86	-408.152	-282.905	164.95	0	9.94075	9.26095	-144.881	-21265.8	-142944	-7761.54	-1900.63	346.782	0
436	5	228.171	333.159	-2834.41	-193458	77024.8	-8176.78	327.175	678.253	0	343.832	-66.6761	-2317.91	-54544.3	190757	1743.64	382.297	223.532	0	10.6278	5.74301	-79.6501	2805.5	2235.88	-410.017	-282.929	164.777	0	10.1092	9.20623	-145.421	-21160.6	-142935	-7791.37	-1896.9	345.513	0
436	6	227.977	295.767	-2518.62	-173187	65236	-10167.1	325.902	678.763	0	387.213	-41.8729	-2261.8	-55431	190309	2774.51	384.141	224.507	0	10.6761	5.70737	-79.7321	2809.04	2237.81	-410.866	-282.933	164.769	0	10.2986	9.11847	-146.106	-21012.3	-142961	-7819.33	-1892.48	343.816	0
436	7	211.494	259.728	-2180.59	-151876	51294.8	-11216.3	323.523	679.649	0	410.882	-17.2207	-2130.21	-53605.7	181879	4041.79	385.381	225.165	0	10.7022	5.67367	-79.9087	2805.26	2245.23	-411.174	-282.902	164.894	0	10.4755	9.01791	-146.658	-20844.7	-143018	-7839.55	-1889.18	342.131	0
436	8	182.377	227.84	-1851.03	-131373	36784.3	-11353.8	319.872	680.973	0	413.6	4.62888	-1944.21	-49575	167148	5374.9	385.972	225.499	0	10.7057	5.64161	-80.1323	2795.15	2258.84	-410.202	-282.811	165.118	0	10.6183	8.94591	-146.817	-20682.4	-143088	-7851.72	-1888.6	340.871	0
436	9	144.5	201.826	-1551.7	-112950	22924.5	-10684.3	314.774	682.791	0	396.713	21.2857	-1728.36	-44002.8	148250	6599.38	385.775	225.459	0	10.6919	5.60983	-80.3576	2780.66	2279.57	-406.005	-282.632	165.396	0	10.7197	8.93306	-146.451	-20542.8	-143152	-7859.48	-1891.47	340.271	0
437	0	101.467	182.383	-1295.09	-97300.4	10515	-9360.36	308.119	685.13	0	363.498	31.1029	-1505.97	-37568.9	127330	7581.01	384.55	224.947	0	10.6697	5.57767	-80.5483	2765.5	2307.01	-397.051	-282.359	165.667	0	10.7797	8.98303	-145.599	-20433	-143195	-7864.79	-1897.49	340.337	0	79.471	160.086	-1912.36	-790444	244100	47336.1	129.115	416.978	0
437	1	56.3387	169.342	-1085.73	-84625.2	-29.3206	-7555.51	299.973	687.943	0	318.286	33.3913	-1295.89	-30870.5	106236	8248.95	381.979	223.822	0	10.6474	5.54637	-80.6779	2753.56	2338.56	-383.988	-282.014	165.87	0	10.7918	9.08492	-144.439	-20353.5	-143213	-7865.89	-1905.52	340.915	0
437	2	11.5214	161.911	-922.293	-74775.6	-8597.65	-5443.95	290.678	691.076	0	265.614	28.3719	-1111.11	-24371.5	86355.9	8596.43	377.72	221.934	0	10.6291	5.51882	-80.7397	2746.05	2370.34	-369.546	-281.642	165.989	0	10.7385	9.22976	-143.25	-20303.8	-143208	-7860.05	-1913.71	341.737	0
437	3	-31.2497	158.93	-799.69	-67392.9	-15292.8	-3182.35	280.877	694.274	0	209.561	16.9501	-958.797	-18390.8	68583.5	8666.11	371.531	219.181	0	10.6142	5.49892	-80.7541	2740.53	2398.88	-356.704	-281.294	166.063	0	10.5999	9.40877	-142.358	-20283.6	-143185	-7845.96	-1919.81	342.483	0
437	4	-70.8422	159.128	-711.002	-62028	-20349.8	-899.917	271.379	697.24	0	153.318	0.423012	-841.067	-13114	53367	8528.05	363.452	215.592	0	10.6021	5.49119	-80.7572	2733.17	2422.85	-347.1	-280.998	166.156	0	10.3687	9.60521	-142.04	-20290.3	-143148	-7824.81	-1921.81	342.849	0
437	5	-106.613	161.316	-648.844	-58225.5	-24068.8	1301.01	262.905	699.737	0	99.0139	-19.7799	-756.214	-8617.95	40796.8	8257.12	353.949	211.396	0	10.5947	5.49886	-80.7723	2721.97	2442.88	-341.054	-280.756	166.301	0	10.0619	9.80034	-142.436	-20313.7	-143105	-7800.61	-1918.7	342.617	0
437	6	-138.276	164.508	-606.25	-55571.7	-26762.7	3340.58	255.855	701.665	0	47.7786	-42.276	-699.928	-4900.37	30707.5	7915.19	343.872	207.001	0	10.5953	5.52143	-80.7958	2707.85	2459.98	-338.339	-280.553	166.485	0	9.71924	9.99034	-143.525	-20337.1	-143067	-7778.46	-1910.81	341.697	0
437	7	-165.771	167.959	-577.154	-53715.4	-28716.7	5158.14	250.244	703.07	0	-0.0146955	-65.8213	-666.437	-1907.46	22777.1	7542.94	334.177	202.862	0	10.6059	5.55495	-80.8095	2693.9	2475.12	-338.319	-280.371	166.664	0	9.38616	10.1889	-145.163	-20344.2	-143050	-7761.5	-1899.45	340.147	0
437	8	-189.161	171.152	-556.605	-52370.5	-30161.1	6709.67	245.812	704.089	0	-44.4082	-89.3328	-649.493	444.808	16611.4	7161.77	325.576	199.315	0	10.6262	5.59399	-80.8017	2683.52	2489.39	-340.018	-280.191	166.789	0	9.0989	10.4053	-147.128	-20324.3	-143058	-7749.83	-1886.34	338.14	0
437	9	-208.549	173.752	-540.812	-51310.2	-31258	7965.93	242.202	704.876	0	-85.5193	-111.882	-643.187	2257.36	11805.2	6781.5	318.354	196.49	0	10.6553	5.63261	-80.7753	2678.61	2502.45	-342.847	-280.02	166.839	0	8.88258	10.6248	-149.198	-20276.5	-143080	-7741.63	-1872.99	335.904	0
438	0	-224.048	175.545	-527.082	-50362.4	-32104.4	8912.19	239.09	705.549	0	-123.311	-132.695	-642.549	3639.38	7982.48	6409.3	312.423	194.336	0	10.6924	5.66523	-80.7467	2679.01	2511.62	-346.856	-279.895	166.822	0	8.75333	10.8134	-151.236	-20214.1	-143100	-7734.35	-1860.2	333.659	0	-448.959	1.45824	-1319.76	-508230	6240.75	179082	-12.3219	384.567	0
438	1	-235.78	176.403	-513.68	-49405.3	-32747.5	9548.55	236.249	706.179	0	-157.546	-151.168	-643.851	4700.8	4820.57	6055.39	307.487	192.699	0	10.7346	5.68753	-80.7384	2683.27	2513.88	-352.112	-279.864	166.766	0	8.71214	10.9297	-153.191	-20160.9	-143103	-7726.94	-1848.15	331.607	0
438	2	-243.899	176.258	-499.636	-48361.9	-33204.8	9889.18	233.542	706.794	0	-187.9	-166.899	-644.617	5543.33	2062.36	5733.78	303.199	191.401	0	10.7764	5.69742	-80.7678	2689.84	2507.72	-358.243	-279.951	166.697	0	8.74152	10.9328	-155	-20140.3	-143080	-7721.4	-1837.1	329.937	0
438	3	-248.612	175.093	-484.544	-47194.6	-33481	9961.01	230.902	707.4	0	-214.108	-179.688	-643.441	6249.76	-476.785	5459.95	299.259	190.287	0	10.8119	5.69814	-80.8325	2698.29	2492.08	-364.677	-280.17	166.619	0	8.81883	10.7983	-156.539	-20165.6	-143028	-7719.69	-1827.69	328.821	0
438	4	-250.196	172.941	-468.413	-45898.1	-33579.5	9801.98	228.312	707.986	0	-236.046	-189.515	-639.715	6875.81	-2907.43	5248.42	295.455	189.252	0	10.8382	5.70052	-80.9054	2708.88	2465.41	-371.097	-280.527	166.518	0	8.93182	10.5393	-157.669	-20238.9	-142949	-7719.59	-1820.64	328.363	0
438	5	-249	169.884	-451.527	-44491.6	-33506.1	9458.38	225.794	708.536	0	-253.766	-196.503	-633.359	7449.53	-5274.46	5111.79	291.672	188.238	0	10.8553	5.71737	-80.9573	2720.59	2427.79	-377.517	-281.011	166.395	0	9.07428	10.2082	-158.275	-20350.9	-142859	-7716.54	-1816.6	328.58	0
438	6	-245.455	166.039	-434.32	-43009.5	-33271.5	8981.8	223.394	709.027	0	-267.493	-200.895	-624.604	7977	-7574.13	5060.71	287.874	187.229	0	10.8627	5.75319	-80.9813	2730.95	2383.67	-384.081	-281.565	166.277	0	9.2263	9.87604	-158.269	-20482.7	-142773	-7709.05	-1816.09	329.417	0
438	7	-240.073	161.54	-417.273	-41493.2	-32891.6	8426.04	221.175	709.439	0	-277.603	-203.016	-613.848	8450.29	-9774.38	5103.16	284.077	186.234	0	10.8589	5.80035	-80.9869	2738.6	2340.64	-390.844	-282.099	166.185	0	9.34489	9.60539	-157.622	-20610	-142703	-7700.08	-1819.35	330.756	0
438	8	-233.454	156.53	-400.87	-39986.2	-32388.7	7843.44	219.204	709.748	0	-284.577	-203.24	-601.594	8855.67	-11834	5242.57	280.329	185.28	0	10.8454	5.8456	-80.983	2744.5	2304.24	-397.636	-282.547	166.11	0	9.37977	9.43246	-156.398	-20709	-142651	-7693.57	-1826.11	332.413	0
438	9	-226.27	151.17	-385.611	-38532.1	-31792.4	7280.71	217.553	709.925	0	-288.944	-201.953	-588.423	9180.99	-13717.3	5476.03	276.688	184.397	0	10.8294	5.87925	-80.9794	2750.36	2274.41	-404.206	-282.914	166.036	0	9.30078	9.35887	-154.749	-20765.4	-142612	-7691.71	-1835.57	334.188	0
439	0	-219.207	145.653	-372.029	-37176.3	-31139.7	6775.01	216.298	709.929	0	-291.243	-199.535	-574.974	9420.15	-15401.1	5793.98	273.214	183.616	0	10.8203	5.89839	-80.9865	2756.6	2247.28	-410.766	-283.251	165.962	0	9.11416	9.35811	-152.878	-20779.3	-142581	-7695.47	-1846.65	335.921	0	-478.724	-36.7189	-1129.93	-419550	-61014.7	161255	-75.1783	369.072	0
439	1	-212.91	140.217	-360.684	-35967	-30470.6	6351.29	215.52	709.719	0	-291.984	-196.34	-561.898	9573.41	-16875.9	6181.59	269.966	182.962	0	10.8223	5.90234	-81.0045	2762.08	2219.61	-418.106	-283.599	165.902	0	8.86213	9.39335	-151.015	-20763.9	-142567	-7705.51	-1858.06	337.496	0
439	2	-207.921	135.124	-352.104	-34953.1	-29822.2	6021.53	215.303	709.269	0	-291.624	-192.675	-549.794	9645.01	-18141.9	6620.33	267.002	182.457	0	10.8354	5.88801	-81.0283	2765.31	2191.47	-426.655	-283.954	165.872	0	8.6089	9.4279	-149.408	-20738.8	-142593	-7721.87	-1868.39	338.806	0
439	3	-204.655	130.64	-346.736	-34179	-29225	5786.88	215.714	708.574	0	-290.541	-188.778	-539.165	9640	-19201.8	7089.55	264.386	182.12	0	10.8602	5.85124	-81.0564	2765.12	2165.88	-435.767	-284.279	165.887	0	8.41558	9.4294	-148.263	-20719	-142679	-7743.49	-1876.34	339.745	0
439	4	-203.39	127.015	-344.913	-33680.2	-28699.9	5641.62	216.791	707.648	0	-289.02	-184.809	-530.392	9561.99	-20055.7	7567.81	262.187	181.972	0	10.8988	5.7906	-81.0911	2761.09	2147.26	-444.302	-284.52	165.951	0	8.31785	9.37956	-147.642	-20707.6	-142826	-7768.66	-1881.38	340.256	0
439	5	-204.259	124.468	-346.835	-33480.2	-28256.2	5576.57	218.531	706.531	0	-287.243	-180.85	-523.748	9412.26	-20700.2	8034.34	260.477	182.029	0	10.9501	5.71066	-81.1354	2753.82	2139.93	-451.269	-284.625	166.059	0	8.32126	9.27739	-147.443	-20696.7	-143012	-7796.43	-1883.95	340.371	0
439	6	-207.256	123.177	-352.565	-33589.8	-27892.8	5580.52	220.886	705.273	0	-285.286	-176.94	-519.412	9190.79	-21132	8470.83	259.316	182.305	0	11.0095	5.62413	-81.1853	2744.49	2146.27	-455.744	-284.563	166.195	0	8.4047	9.13427	-147.497	-20673.9	-143208	-7826.14	-1884.92	340.165	0
439	7	-212.228	123.267	-362.045	-34008.3	-27601	5639.94	223.763	703.934	0	-283.119	-173.094	-517.492	8898.05	-21349.3	8863.37	258.745	182.805	0	11.0712	5.54912	-81.2167	2734.38	2164.87	-457.06	-284.344	166.332	0	8.52413	8.97883	-147.689	-20633.5	-143389	-7854.66	-1884.88	339.709	0
439	8	-218.869	124.79	-375.121	-34724.3	-27367.1	5738.01	227.045	702.568	0	-280.624	-169.324	-518.047	8535.8	-21352	9203.37	258.784	183.523	0	11.1279	5.50132	-81.1846	2724.84	2191	-455.386	-284.012	166.436	0	8.63669	8.85832	-147.958	-20585.4	-143545	-7876.34	-1884.18	339.13	0
439	9	-226.721	127.696	-391.559	-35714.5	-27175.1	5854.44	230.598	701.211	0	-277.619	-165.64	-521.099	8106.8	-21139.1	9487.09	259.434	184.443	0	11.1693	5.48714	-81.0468	2716.98	2219.69	-451.725	-283.612	166.476	0	8.73934	8.81352	-148.237	-20552	-143676	-7886.99	-1883.23	338.643	0
440	0	-235.183	131.814	-411.044	-36943.5	-27007.8	5966.31	234.295	699.877	0	-273.89	-162.039	-526.638	7614.05	-20708.9	9715.41	260.677	185.542	0	11.1875	5.50189	-80.7968	2711.02	2248.07	-447.064	-283.176	166.446	0	8.87246	8.84811	-148.45	-20552	-143778	-7885.62	-1882.53	338.444	0	-472.063	16.4501	-1336.24	-538244	13067.7	195757	-7.90347	402.87	0
440	1	-243.557	136.832	-433.166	-38364.1	-26846.3	6049.69	238.023	698.567	0	-269.231	-158.504	-534.603	7060.35	-20060.6	9894.9	262.476	186.793	0	11.1832	5.53329	-80.4756	2706.45	2275	-441.49	-282.731	166.369	0	9.07996	8.92588	-148.579	-20589.2	-143837	-7872.61	-1882.09	338.574	0
440	2	-251.112	142.29	-457.404	-39918.5	-26668	6082.33	241.697	697.272	0	-263.491	-155.008	-544.878	6448.08	-19195.4	10037.6	264.771	188.166	0	11.1635	5.56755	-80.1531	2702.64	2299.81	-434.274	-282.307	166.282	0	9.37101	8.99527	-148.682	-20653.8	-143839	-7848.82	-1881.42	338.912	0
440	3	-257.161	147.615	-483.114	-41542.5	-26443.6	6046.48	245.264	695.989	0	-256.608	-151.531	-557.275	5779.39	-18117.4	10158.5	267.489	189.629	0	11.1356	5.59384	-79.8954	2699.31	2321.76	-424.772	-281.94	166.214	0	9.71035	9.01555	-148.833	-20730.5	-143775	-7816.62	-1880.01	339.286	0
440	4	-261.119	152.191	-509.581	-43169.4	-26136.5	5929.92	248.71	694.715	0	-248.606	-148.072	-571.564	5056.66	-16835.2	10271.7	270.545	191.153	0	11.1039	5.60576	-79.7402	2696.61	2339.4	-412.92	-281.662	166.183	0	10.0375	8.96631	-149.046	-20806.9	-143652	-7781.5	-1877.81	339.601	0
440	5	-262.528	155.466	-536.073	-44735.5	-25707.6	5724.68	252.045	693.45	0	-239.584	-144.655	-587.482	4283.2	-15364.8	10387.9	273.846	192.709	0	11.0722	5.60112	-79.7019	2694.63	2350.06	-399.152	-281.514	166.191	0	10.3015	8.84429	-149.257	-20878	-143487	-7752.95	-1875.34	339.88	0
440	6	-261.079	157.028	-561.89	-46187.1	-25122.3	5425.95	255.29	692.2	0	-229.711	-141.323	-604.744	3464.4	-13728.9	10513.3	277.298	194.271	0	11.0421	5.58189	-79.7896	2693.19	2350.93	-384.563	-281.536	166.246	0	10.4809	8.65968	-149.372	-20944.2	-143305	-7741.81	-1873.38	340.215	0
440	7	-256.635	156.66	-586.412	-47484.3	-24357.7	5032.39	258.463	690.974	0	-219.198	-138.11	-623.052	2607.9	-11957.9	10650.2	280.808	195.814	0	11.0105	5.55392	-80.003	2692.54	2340.8	-370.829	-281.741	166.345	0	10.5763	8.43387	-149.342	-21005.9	-143138	-7754.04	-1872.46	340.657	0
440	8	-249.265	154.372	-609.162	-48603	-23407.4	4547.29	261.574	689.787	0	-208.272	-135.037	-642.104	1722.43	-10087	10796	284.291	197.318	0	10.9718	5.52496	-80.3123	2693.97	2320.8	-359.366	-282.103	166.456	0	10.5913	8.19678	-149.219	-21057.8	-143016	-7786.48	-1872.43	341.12	0
440	9	-239.256	150.407	-629.877	-49536.6	-22282.3	3978.9	264.624	688.645	0	-197.153	-132.103	-661.598	816.899	-8152.92	10945.2	287.677	198.765	0	10.9245	5.50137	-80.6539	2698.6	2293.98	-350.735	-282.558	166.541	0	10.5204	7.98577	-149.129	-21087.6	-142962	-7828.2	-1872.65	341.406	0
441	0	-227.088	145.215	-648.543	-50296.4	-21007.6	3339.6	267.608	687.553	0	-186.032	-129.288	-681.223	-99.1414	-6191.63	11092	290.911	200.146	0	10.8746	5.48621	-80.9545	2705.22	2264.39	-344.984	-283.029	166.583	0	10.3545	7.84173	-149.171	-21084.5	-142978	-7866.17	-1872.49	341.344	0	-287.346	23.7232	-1694.8	-703386	137456	121988	72.393	415.295	0
441	1	-213.374	139.374	-665.35	-50908.4	-19618.9	2644.65	270.513	686.514	0	-175.065	-126.56	-700.659	-1014.48	-4239.1	11230.9	293.95	201.448	0	10.8339	5.47953	-81.1601	2710.16	2236.16	-342.133	-283.448	166.607	0	10.0997	7.7936	-149.371	-21049.6	-143059	-7890.64	-1871.74	340.922	0
441	2	-198.781	133.502	-680.586	-51408	-18155.9	1910.71	273.323	685.535	0	-164.375	-123.88	-719.553	-1915.7	-2331.79	11357.2	296.759	202.662	0	10.8127	5.47952	-81.2447	2709.89	2212.26	-342.232	-283.77	166.645	0	9.78957	7.84344	-149.694	-20994.4	-143190	-7896.03	-1870.55	340.249	0
441	3	-183.951	128.159	-694.541	-51833.1	-16658.6	1154.31	276.015	684.629	0	-154.065	-121.218	-737.538	-2787.86	-506.308	11466.5	299.314	203.78	0	10.8125	5.48365	-81.1987	2703.66	2193.64	-345.406	-283.984	166.703	0	9.475	7.97269	-150.096	-20929.7	-143348	-7880.04	-1869.04	339.442	0
441	4	-169.432	123.795	-707.443	-52218.1	-15164	390.803	278.565	683.813	0	-144.228	-118.565	-754.262	-3615.6	1201.24	11555.7	301.593	204.794	0	10.8249	5.48979	-81.0231	2694.34	2179.69	-351.916	-284.098	166.746	0	9.20583	8.15755	-150.557	-20861.4	-143498	-7844.52	-1867.12	338.561	0
441	5	-155.647	120.707	-719.405	-52588.9	-13705.4	-365.911	280.949	683.101	0	-134.963	-115.934	-769.411	-4384.34	2757.09	11624.8	303.583	205.698	0	10.8371	5.49727	-80.7309	2687.4	2170.38	-361.539	-284.116	166.712	0	9.02028	8.37414	-151.057	-20793.8	-143611	-7795.89	-1864.71	337.655	0
441	6	-142.877	119.035	-730.408	-52960.9	-12311.3	-1103.92	283.145	682.509	0	-126.375	-113.363	-782.717	-5080.91	4131.61	11675.4	305.279	206.491	0	10.84	5.50779	-80.3519	2688.58	2167.06	-372.948	-284.03	166.54	0	8.93556	8.59989	-151.535	-20731.8	-143670	-7743.61	-1862.1	336.812	0
441	7	-131.267	118.775	-740.319	-53338.3	-11004.2	-1813.69	285.136	682.048	0	-118.572	-110.91	-793.975	-5693.5	5300.07	11709.9	306.675	207.171	0	10.8322	5.5261	-79.9373	2701.18	2170.83	-384.402	-283.843	166.209	0	8.93649	8.81632	-151.899	-20678.3	-143673	-7698.24	-1859.84	336.132	0
441	8	-120.854	119.802	-748.952	-53715.6	-9799.74	-2487.52	286.915	681.721	0	-111.648	-108.64	-803.07	-6210.82	6242.96	11730.2	307.774	207.734	0	10.8178	5.55925	-79.5505	2724.68	2181.22	-394.87	-283.581	165.749	0	8.97849	9.01086	-152.064	-20631.2	-143626	-7669.38	-1858.5	335.674	0
441	9	-111.587	121.918	-756.135	-54079.4	-8706.96	-3117.95	288.485	681.521	0	-105.681	-106.623	-810.001	-6621.86	6946.6	11737.7	308.576	208.175	0	10.8016	5.6122	-79.2421	2754.58	2197.35	-403.887	-283.27	165.238	0	9.01348	9.17846	-151.943	-20585.1	-143539	-7662.9	-1858.69	335.479	0
442	0	-103.356	124.89	-761.761	-54413	-7730.04	-3696.85	289.852	681.431	0	-100.716	-104.922	-814.875	-6917.38	7404.19	11733.6	309.086	208.489	0	10.7874	5.68259	-79.0349	2784.26	2219.64	-410.679	-282.916	164.772	0	9.01282	9.32026	-151.437	-20538.6	-143424	-7678.73	-1861.09	335.625	0	-150.172	51.7643	-1808.28	-753332	179170	61567.5	94.5596	417.598	0
442	1	-96.0266	128.477	-765.813	-54701	-6870.8	-4216.66	291.028	681.429	0	-96.7692	-103.591	-817.882	-7092.46	7617.16	11719.6	309.313	208.672	0	10.7788	5.76067	-78.9253	2808.08	2249.48	-414.009	-282.499	164.421	0	8.96668	9.44218	-150.472	-20498	-143294	-7711.36	-1866.3	336.225	0
442	2	-89.4598	132.447	-768.345	-54933.3	-6129.04	-4671.96	292.023	681.496	0	-93.8164	-102.678	-819.233	-7148.02	7595.84	11696.9	309.272	208.725	0	10.7771	5.83439	-78.8996	2823.11	2287.54	-412.992	-282.007	164.219	0	8.87798	9.55732	-149.079	-20473	-143165	-7753.42	-1874.33	337.33	0
442	3	-83.5339	136.586	-769.469	-55107.8	-5500.58	-5060.3	292.851	681.618	0	-91.8	-102.226	-819.126	-7090.25	7358.25	11665.9	308.983	208.656	0	10.7788	5.89367	-78.9472	2828.74	2332.32	-407.929	-281.457	164.169	0	8.76751	9.67961	-147.429	-20471.1	-143053	-7799.52	-1884.31	338.854	0
442	4	-78.1477	140.71	-769.357	-55229.3	-4976.24	-5382.52	293.532	681.786	0	-90.6279	-102.265	-817.742	-6928.97	6927.92	11625.9	308.472	208.473	0	10.7762	5.93254	-79.0521	2825.37	2379.73	-400.412	-280.897	164.259	0	8.67494	9.80629	-145.778	-20495.9	-142973	-7847.28	-1894.76	340.597	0
442	5	-73.2207	144.675	-768.24	-55307.8	-4542.85	-5642.83	294.087	681.993	0	-90.181	-102.803	-815.256	-6676.61	6332.96	11575.4	307.768	208.19	0	10.7615	5.94835	-79.1787	2814.06	2423.88	-392.768	-280.387	164.459	0	8.64177	9.9157	-144.381	-20544.6	-142932	-7896.35	-1903.97	342.295	0
442	6	-68.691	148.374	-766.386	-55356.8	-4185.13	-5848.48	294.539	682.231	0	-90.3206	-103.83	-811.843	-6347.43	5606.65	11513	306.906	207.819	0	10.7314	5.93849	-79.2803	2797.02	2458.74	-387.215	-279.987	164.72	0	8.6884	9.98875	-143.44	-20607.5	-142931	-7945.59	-1910.46	343.667	0
442	7	-64.5091	151.739	-764.077	-55391.5	-3886.6	-6009.13	294.913	682.495	0	-90.8949	-105.315	-807.686	-5956.39	4787.44	11438.4	305.927	207.375	0	10.6868	5.90043	-79.3277	2777.34	2479.7	-385.005	-279.741	164.989	0	8.80301	10.024	-143.048	-20674.6	-142969	-7989.84	-1913.45	344.53	0
442	8	-60.6275	154.741	-761.6	-55426.7	-3630.23	-6136.33	295.233	682.777	0	-91.7426	-107.213	-802.985	-5518.27	3915.98	11353.1	304.877	206.872	0	10.6293	5.83723	-79.3251	2757.69	2484.63	-386.129	-279.678	165.236	0	8.94853	10.0285	-143.148	-20742.6	-143040	-8020.23	-1913.25	344.903	0
442	9	-56.9904	157.382	-759.238	-55474.3	-3399.08	-6242.49	295.523	683.066	0	-92.6972	-109.469	-797.963	-5047.21	3030	11260	303.797	206.325	0	10.5628	5.76088	-79.3041	2740.52	2474.01	-389.641	-279.803	165.443	0	9.08564	10.0033	-143.579	-20814.9	-143134	-8029.07	-1910.9	344.972	0
443	0	-53.5287	159.69	-757.256	-55542.5	-3177.62	-6339.83	295.804	683.347	0	-93.5972	-112.017	-792.857	-4555.67	2159.53	11162.2	302.724	205.746	0	10.4987	5.68735	-79.3032	2728.63	2451.1	-393.971	-280.092	165.592	0	9.19456	9.94065	-144.177	-20896.5	-143237	-8014.46	-1907.48	344.937	0	-111.63	54.9707	-1756.27	-735446	162860	34763.1	89.1454	419.836	0
443	1	-50.1673	161.705	-755.847	-55635	-2953.52	-6439.32	296.092	683.606	0	-94.301	-114.793	-787.887	-4053.59	1324.52	11062.3	301.681	205.145	0	10.454	5.6274	-79.3518	2723.49	2421.34	-397.377	-280.486	165.678	0	9.2732	9.83276	-144.853	-20986.5	-143337	-7980.88	-1903.54	344.882	0
443	2	-46.8417	163.457	-755.068	-55750.6	-2719.93	-6550.02	296.398	683.835	0	-94.7018	-117.744	-783.216	-3548.56	536.356	10961.3	300.685	204.531	0	10.4431	5.58314	-79.4644	2723.64	2390.46	-398.619	-280.918	165.725	0	9.31517	9.688	-145.618	-21074.8	-143424	-7936.85	-1898.94	344.727	0
443	3	-43.5074	164.963	-754.819	-55883.1	-2476.95	-6678.23	296.718	684.035	0	-94.7347	-120.836	-778.944	-3046.95	-197.583	10859.6	299.746	203.912	0	10.4691	5.55247	-79.6415	2725.41	2363	-397.123	-281.33	165.779	0	9.30051	9.53905	-146.53	-21146.1	-143494	-7891.88	-1893.28	344.313	0
443	4	-40.1424	166.225	-754.89	-56022.8	-2229.91	-6826.92	297.046	684.213	0	-94.3784	-124.047	-775.125	-2554.25	-870.888	10757.7	298.876	203.295	0	10.5231	5.53326	-79.8678	2725.03	2342.37	-392.639	-281.672	165.881	0	9.21504	9.42573	-147.571	-21186.2	-143551	-7853.01	-1886.76	343.566	0
443	5	-36.7463	167.232	-755.028	-56157.9	-1984.7	-6995.86	297.371	684.379	0	-93.6513	-127.361	-771.782	-2075.04	-1478.72	10656.5	298.084	202.689	0	10.5897	5.52396	-80.1061	2720.79	2330.05	-385.141	-281.913	166.035	0	9.07013	9.36601	-148.599	-21185.6	-143601	-7822.97	-1880.37	342.569	0
443	6	-33.3404	167.965	-755	-56276	-1744.41	-7182.52	297.69	684.538	0	-92.6024	-130.763	-768.92	-1612.99	-2019.82	10556.4	297.373	202.098	0	10.6551	5.52429	-80.3081	2713.95	2324.73	-375.182	-282.052	166.206	0	8.89486	9.35179	-149.457	-21141.7	-143646	-7802.02	-1875.12	341.457	0
443	7	-29.9645	168.409	-754.639	-56367.2	-1509.99	-7382.95	297.999	684.694	0	-91.3016	-134.238	-766.544	-1170.44	-2497.5	10457.3	296.742	201.527	0	10.7107	5.53656	-80.446	2707.39	2323.47	-364.321	-282.118	166.345	0	8.71365	9.3728	-150.071	-21059.1	-143674	-7791.82	-1871.37	340.327	0
443	8	-26.6693	168.562	-753.874	-56426.4	-1282.44	-7592.25	298.299	684.849	0	-89.8287	-137.768	-764.67	-747.4	-2919.65	10359.1	296.182	200.977	0	10.7542	5.56351	-80.5279	2703.13	2323.99	-355.052	-282.141	166.432	0	8.53577	9.43492	-150.456	-20947.9	-143670	-7796.5	-1868.9	339.23	0
443	9	-23.5012	168.44	-752.758	-56453.2	-1063.76	-7804.79	298.587	684.995	0	-88.2596	-141.324	-763.331	-341.976	-3297.95	10261.9	295.68	200.448	0	10.7871	5.60339	-80.5675	2700.84	2325.14	-349.83	-282.141	166.477	0	8.36332	9.55089	-150.678	-20821.6	-143628	-7820.16	-1867.21	338.186	0
444	0	-20.4902	168.086	-751.449	-56449.6	-857.056	-8014.47	298.859	685.121	0	-86.6506	-144.866	-762.576	47.7771	-3644.81	10165.4	295.22	199.937	0	10.8125	5.64857	-80.5499	2698.33	2326.52	-349.812	-282.117	166.501	0	8.1991	9.72135	-150.859	-20696.8	-143549	-7863.88	-1865.54	337.193	0	-71.9974	23.2665	-1749.28	-729655	147981	2615.14	82.1109	417.323	0
444	1	-17.6521	167.567	-750.167	-56419.9	-665.435	-8215.23	299.113	685.21	0	-85.0367	-148.343	-762.441	422.424	-3969.89	10070	294.793	199.446	0	10.8322	5.69017	-80.4409	2693.63	2328.35	-354.394	-282.055	166.514	0	8.04216	9.92778	-151.134	-20590.8	-143438	-7923.4	-1863.08	336.242	0
444	2	-15.0019	166.961	-749.119	-56371.1	-490.048	-8402.08	299.346	685.25	0	-83.4428	-151.709	-762.903	781.555	-4279.49	9976.79	294.391	198.976	0	10.8453	5.7234	-80.2306	2686.24	2331.2	-361.85	-281.944	166.519	0	7.8853	10.1354	-151.576	-20520.3	-143299	-7987.13	-1859.4	335.38	0
444	3	-12.5619	166.346	-748.447	-56312.4	-329.538	-8571.83	299.56	685.239	0	-81.8942	-154.922	-763.866	1124.53	-4577.61	9888.1	294.007	198.528	0	10.8485	5.74785	-79.9525	2677	2335.49	-370.46	-281.789	166.518	0	7.72317	10.3042	-152.175	-20499.3	-143143	-8038.66	-1854.64	334.708	0
444	4	-10.3568	165.79	-748.209	-56254.2	-181.098	-8722.86	299.758	685.185	0	-80.4156	-157.951	-765.176	1449.98	-4866.36	9806.32	293.64	198.105	0	10.8359	5.76426	-79.663	2668.17	2341.29	-379.47	-281.61	166.507	0	7.56283	10.4053	-152.888	-20531.6	-142993	-8064.17	-1849.28	334.291	0
444	5	-8.40612	165.346	-748.383	-56205.9	-42.0644	-8854.32	299.944	685.103	0	-79.0294	-160.774	-766.659	1755.41	-5145.99	9733.49	293.288	197.71	0	10.8026	5.77192	-79.4194	2663.41	2349.09	-389.278	-281.422	166.464	0	7.42748	10.4275	-153.648	-20606.9	-142875	-8057.97	-1843.88	334.118	0
444	6	-6.72313	165.046	-748.882	-56174	89.0624	-8965.99	300.119	685.011	0	-77.7593	-163.377	-768.127	2038.64	-5416.81	9671.67	292.948	197.346	0	10.7497	5.76806	-79.2686	2666.08	2359.73	-400.491	-281.231	166.367	0	7.34816	10.378	-154.337	-20705.2	-142801	-8023.23	-1839.25	334.156	0
444	7	-5.31346	164.906	-749.577	-56161.8	212.715	-9058.82	300.284	684.925	0	-76.635	-165.752	-769.407	2299.57	-5682.71	9623.65	292.614	197.011	0	10.6847	5.74987	-79.2305	2676.58	2372.74	-412.683	-281.053	166.218	0	7.345	10.2847	-154.843	-20803.9	-142769	-7970.67	-1836.03	334.355	0
444	8	-4.17139	164.935	-750.324	-56168.7	328.399	-9135.13	300.438	684.859	0	-75.6917	-167.891	-770.363	2540.27	-5952.58	9593.05	292.273	196.703	0	10.6176	5.71679	-79.2868	2690.97	2384.2	-424.25	-280.929	166.06	0	7.41264	10.1909	-155.134	-20883.8	-142768	-7915.12	-1834.29	334.618	0
444	9	-3.27786	165.138	-751	-56191.4	434.594	-9198.19	300.579	684.822	0	-74.9634	-169.778	-770.922	2763.46	-6237.88	9584.01	291.909	196.415	0	10.5605	5.6704	-79.3994	2702.75	2386.87	-433.293	-280.938	165.96	0	7.52723	10.1347	-155.253	-20935.3	-142782	-7871.84	-1833.67	334.847	0
445	0	-2.60281	165.522	-751.52	-56224.3	529.093	-9251.58	300.704	684.814	0	-74.4749	-171.393	-771.089	2971.14	-6549.3	9600.66	291.506	196.147	0	10.5265	5.61381	-79.5383	2706.5	2374.06	-438.317	-281.152	165.972	0	7.66827	10.1253	-155.24	-20960.7	-142804	-7852.59	-1833.89	335.021	0	-60.938	11.3909	-1748.85	-727134	144413	-6671.39	80.3943	415.657	0
445	1	-2.11255	166.093	-751.824	-56261.2	609.253	-9298.59	300.81	684.833	0	-74.2447	-172.719	-770.929	3164.38	-6895.71	9647.15	291.055	195.895	0	10.5236	5.55175	-79.6931	2700.47	2344.73	-438.503	-281.578	166.114	0	7.83067	10.1433	-155.094	-20966.8	-142844	-7860.55	-1835.01	335.188	0
445	2	-1.78119	166.845	-751.845	-56294.7	671.164	-9341.53	300.893	684.876	0	-74.2912	-173.748	-770.53	3343.26	-7283.46	9727.59	290.547	195.661	0	10.5515	5.49015	-79.8576	2686.72	2304.88	-434.039	-282.138	166.356	0	8.01939	10.1584	-154.799	-20957.9	-142914	-7888.39	-1837.22	335.387	0
445	3	-1.59974	167.762	-751.491	-56317.7	708.176	-9381.47	300.942	684.941	0	-74.6327	-174.48	-769.951	3506.48	-7714.53	9845.11	289.98	195.446	0	10.606	5.43595	-80.0086	2669.18	2264.25	-426.213	-282.7	166.639	0	8.24177	10.1449	-154.389	-20934.8	-143018	-7922.99	-1840.35	335.597	0
445	4	-1.57828	168.808	-750.658	-56323.9	711.306	-9418.39	300.948	685.033	0	-75.2846	-174.917	-769.204	3651.52	-8186.57	10001	289.357	195.253	0	10.6837	5.39602	-80.1144	2651.43	2232.14	-416.866	-283.138	166.905	0	8.50406	10.0859	-153.945	-20897.7	-143145	-7952.17	-1843.85	335.748	0
445	5	-1.74294	169.93	-749.241	-56308.8	672.795	-9451.34	300.898	685.155	0	-76.2567	-175.068	-768.265	3776.58	-8695.26	10194.8	288.682	195.084	0	10.7798	5.37372	-80.1638	2636.24	2214.43	-407.825	-283.376	167.114	0	8.80132	9.97166	-153.532	-20846.4	-143274	-7968.55	-1847.19	335.779	0
445	6	-2.12824	171.064	-747.139	-56269.5	589.863	-9478.43	300.79	685.313	0	-77.5489	-174.953	-767.098	3882.16	-9235.68	10424.5	287.96	194.939	0	10.8863	5.36804	-80.1664	2626.32	2212.21	-400.493	-283.405	167.239	0	9.10655	9.79613	-153.133	-20779.5	-143383	-7969.94	-1850.33	335.695	0
445	7	-2.76645	172.149	-744.275	-56203.9	465.315	-9497.03	300.625	685.515	0	-79.1462	-174.604	-765.674	3970.1	-9802.61	10687	287.197	194.815	0	10.9924	5.37776	-80.1241	2623.82	2222.97	-395.215	-283.256	167.253	0	9.38077	9.56117	-152.665	-20695.4	-143457	-7957.07	-1853.68	335.561	0
445	8	-3.67945	173.131	-740.627	-56111.6	305.303	-9504.52	300.412	685.762	0	-81.018	-174.056	-764	4042.22	-10391	10979	286.399	194.709	0	11.0861	5.40368	-80.0289	2628.78	2242.75	-391.105	-282.976	167.152	0	9.59555	9.28932	-152.055	-20597.6	-143495	-7931.94	-1857.71	335.462	0
445	9	-4.87238	173.973	-736.265	-55992.6	116.22	-9499.06	300.158	686.049	0	-83.1176	-173.336	-762.126	4099.86	-10995.5	11296.3	285.573	194.62	0	11.1553	5.44527	-79.8923	2639.19	2267.63	-386.947	-282.616	166.966	0	9.74097	9.02312	-151.304	-20501.8	-143508	-7897.53	-1862.47	335.501	0
446	0	-6.3268	174.651	-731.347	-55846.4	-97.7518	-9479.83	299.866	686.361	0	-85.3812	-172.454	-760.15	4143.7	-11608.9	11634.1	284.728	194.549	0	11.1916	5.49833	-79.7543	2652.52	2294.64	-382.39	-282.229	166.741	0	9.82028	8.80359	-150.467	-20436.2	-143506	-7856.63	-1867.74	335.819	0	-89.8076	23.0663	-1689.31	-696440	126887	12354.3	71.9818	412.498	0
446	1	-8.00117	175.158	-726.091	-55670.7	-334.95	-9446.7	299.539	686.672	0	-87.7318	-171.405	-758.191	4173.88	-12221.9	11986.5	283.88	194.495	0	11.1946	5.55694	-79.6558	2666.58	2322.56	-378.44	-281.843	166.524	0	9.84154	8.65383	-149.598	-20426.5	-143489	-7810.04	-1873.16	336.542	0
446	2	-9.84378	175.483	-720.705	-55462.8	-593.926	-9399.93	299.176	686.956	0	-90.0918	-170.188	-756.348	4190.45	-12823.9	12347.4	283.045	194.46	0	11.1708	5.61585	-79.6153	2679.38	2351.52	-376.722	-281.464	166.346	0	9.8067	8.58228	-148.717	-20477.5	-143447	-7757.1	-1878.56	337.695	0
446	3	-11.8062	175.61	-715.339	-55222	-870.374	-9340.04	298.783	687.197	0	-92.3971	-168.812	-754.673	4194.17	-13405.8	12712	282.236	194.442	0	11.1263	5.67053	-79.6317	2689.54	2381.64	-378.118	-281.092	166.225	0	9.71281	8.59062	-147.83	-20572.9	-143373	-7698.37	-1883.85	339.166	0
446	4	-13.8458	175.513	-710.084	-54950.4	-1156.38	-9268.29	298.371	687.386	0	-94.6061	-167.299	-753.178	4187.44	-13961.7	13076.5	281.463	194.44	0	11.0661	5.71611	-79.6954	2696.95	2411.17	-382.339	-280.745	166.159	0	9.56754	8.67587	-146.991	-20690	-143276	-7637.4	-1888.72	340.757	0
446	5	-15.9203	175.169	-704.997	-54653.8	-1442.75	-9187.39	297.954	687.524	0	-96.7016	-165.673	-751.837	4173.65	-14490.9	13438.4	280.726	194.449	0	10.9959	5.74648	-79.788	2702.16	2435.56	-388.698	-280.475	166.133	0	9.39414	8.83169	-146.277	-20809.4	-143180	-7579.53	-1892.83	342.26	0
446	6	-17.984	174.562	-700.112	-54340.1	-1721.56	-9101.83	297.541	687.616	0	-98.6871	-163.962	-750.594	4154.82	-14995.3	13794.5	280.022	194.465	0	10.9214	5.75576	-79.8797	2705.11	2449.19	-396.757	-280.339	166.135	0	9.22229	9.04762	-145.743	-20908.9	-143114	-7529.64	-1895.96	343.464	0
446	7	-19.9835	173.688	-695.46	-54019	-1986.7	-9017.24	297.143	687.674	0	-100.573	-162.191	-749.381	4130.37	-15477.1	14140.7	279.347	194.488	0	10.8469	5.74177	-79.9438	2705.38	2448.33	-406.072	-280.374	166.159	0	9.08033	9.301	-145.451	-20962.6	-143097	-7491.42	-1897.81	344.121	0
446	8	-21.8557	172.567	-691.09	-53700.8	-2233.49	-8939.61	296.768	687.705	0	-102.361	-160.383	-748.151	4099.17	-15937.9	14472.5	278.697	194.521	0	10.7762	5.70748	-79.9733	2703.29	2432.68	-415.654	-280.581	166.198	0	8.99125	9.55151	-145.437	-20954.6	-143131	-7467.9	-1898.14	344.08	0
446	9	-23.5289	171.242	-687.087	-53395.1	-2458.96	-8874.79	296.421	687.712	0	-104.043	-158.553	-746.906	4062.21	-16379.5	14787.1	278.07	194.561	0	10.7141	5.6602	-79.9775	2700.24	2404.44	-423.943	-280.936	166.237	0	8.96839	9.75298	-145.581	-20891.1	-143201	-7460.32	-1897.65	343.501	0
447	0	-24.9293	169.78	-683.582	-53109.9	-2661.52	-8828	296.107	687.694	0	-105.596	-156.707	-745.691	4022.63	-16803.3	15084.1	277.466	194.606	0	10.6667	5.61077	-79.9696	2697.3	2367.05	-429.44	-281.401	166.271	0	9.00804	9.87526	-145.604	-20798	-143283	-7466.12	-1898.06	342.84	0	-114.658	29.4819	-1648.14	-673370	109599	26549.3	62.5664	408.992	0
447	1	-25.9909	168.256	-680.712	-52850.4	-2839.41	-8803.71	295.829	687.64	0	-106.996	-154.845	-744.571	3983.89	-17209.8	15364.5	276.886	194.649	0	10.6401	5.57118	-79.9638	2693.96	2325.28	-431.725	-281.921	166.31	0	9.08284	9.92008	-145.264	-20708.6	-143353	-7479.76	-1900.85	342.558	0
447	2	-26.6681	166.733	-678.564	-52618.3	-2989.99	-8805.61	295.594	687.544	0	-108.228	-152.974	-743.593	3948.24	-17598.5	15629.4	276.333	194.69	0	10.6364	5.54963	-79.9753	2689.24	2285.55	-431.983	-282.422	166.374	0	9.14981	9.92085	-144.543	-20650.4	-143402	-7496.42	-1906.1	342.867	0
447	3	-26.9436	165.246	-677.144	-52413.1	-3110.6	-8836.06	295.406	687.403	0	-109.291	-151.111	-742.763	3916.46	-17969.5	15879.2	275.807	194.727	0	10.6519	5.54713	-80.0123	2683.84	2254.19	-432.212	-282.827	166.457	0	9.17382	9.92055	-143.641	-20637.8	-143432	-7515.15	-1912.55	343.677	0
447	4	-26.8235	163.813	-676.389	-52233.8	-3199.72	-8895.77	295.269	687.225	0	-110.189	-149.282	-742.047	3888.75	-18325	16114.6	275.305	194.759	0	10.679	5.559	-80.0754	2680.26	2234.67	-433.694	-283.093	166.528	0	9.14858	9.94403	-142.833	-20672.5	-143458	-7538.69	-1918.38	344.732	0
447	5	-26.3276	162.441	-676.196	-52080.4	-3257.02	-8983.66	295.183	687.02	0	-110.922	-147.519	-741.388	3865.44	-18668.4	16337	274.82	194.786	0	10.7096	5.57904	-80.1673	2680.95	2226.28	-436.053	-283.23	166.558	0	9.09908	9.99244	-142.323	-20747.2	-143488	-7570.05	-1922.19	345.776	0
447	6	-25.4829	161.137	-676.425	-51953.2	-3283.06	-9096.93	295.146	686.806	0	-111.483	-145.845	-740.718	3847.27	-19000.8	16546.9	274.348	194.806	0	10.7371	5.6022	-80.2925	2686.95	2225.4	-437.609	-283.284	166.535	0	9.0608	10.0554	-142.185	-20845.3	-143520	-7609.48	-1923.39	346.606	0
447	7	-24.3225	159.906	-676.932	-51853.2	-3279.37	-9231.73	295.156	686.6	0	-111.859	-144.276	-739.983	3835.88	-19320.9	16744.6	273.89	194.816	0	10.7586	5.62555	-80.4421	2697.48	2227.87	-436.621	-283.305	166.467	0	9.05571	10.1177	-142.41	-20941	-143545	-7654.77	-1921.97	347.048	0
447	8	-22.8826	158.753	-677.596	-51781	-3248.86	-9384.02	295.205	686.419	0	-112.037	-142.823	-739.151	3833.01	-19625.6	16930.6	273.448	194.814	0	10.7765	5.64887	-80.5887	2710.29	2230.84	-432.179	-283.318	166.369	0	9.08753	10.1604	-142.973	-21007.9	-143550	-7703.03	-1918.04	346.935	0
447	9	-21.1987	157.684	-678.344	-51736.9	-3195.52	-9550.01	295.289	686.269	0	-112.007	-141.488	-738.213	3839.1	-19912.1	17105.9	273.027	194.799	0	10.7948	5.67332	-80.6921	2722.86	2233.26	-424.244	-283.324	166.256	0	9.14859	10.1721	-143.866	-21027.6	-143534	-7752.35	-1911.69	346.161	0
448	0	-19.3005	156.71	-679.167	-51719.6	-3123.28	-9726.53	295.401	686.151	0	-111.76	-140.272	-737.187	3853.23	-20179.9	17270.8	272.626	194.773	0	10.8146	5.69848	-80.7141	2733.09	2235.23	-413.288	-283.307	166.139	0	9.22557	10.1611	-145.06	-20995.8	-143502	-7803.26	-1903.26	344.739	0	-96.2253	33.4473	-1642.37	-673965	106347	16320.4	61.3515	410.877	0
448	1	-17.212	155.85	-680.095	-51727.1	-3036.68	-9911.2	295.535	686.059	0	-111.293	-139.166	-736.104	3874.4	-20430.6	17424.9	272.245	194.737	0	10.8358	5.72097	-80.6356	2739.74	2237.42	-400.103	-283.253	166.023	0	9.30606	10.1475	-146.47	-20923.2	-143467	-7858.49	-1893.5	342.85	0
448	2	-14.962	155.123	-681.149	-51756.7	-2942.65	-10101.9	295.68	685.984	0	-110.608	-138.169	-734.99	3902.56	-20668.1	17567.4	271.88	194.69	0	10.86	5.73707	-80.4658	2743.48	2240.44	-386.092	-283.157	165.905	0	9.38553	10.1418	-147.946	-20830.9	-143443	-7920.18	-1883.56	340.801	0
448	3	-12.5926	154.539	-682.307	-51804.5	-2850.46	-10296.3	295.822	685.925	0	-109.714	-137.283	-733.854	3938.19	-20896.2	17697.8	271.526	194.634	0	10.8886	5.74745	-80.2427	2746.82	2244.24	-373.413	-283.032	165.769	0	9.46903	10.1388	-149.327	-20740.7	-143437	-7986.62	-1874.55	338.895	0
448	4	-10.1576	154.099	-683.508	-51866.8	-2769.98	-10491.5	295.947	685.883	0	-108.621	-136.515	-732.693	3981.71	-21118.3	17814.9	271.177	194.566	0	10.918	5.75856	-80.0265	2751.96	2248.54	-364.069	-282.903	165.612	0	9.56405	10.1262	-150.512	-20668.4	-143446	-8050.7	-1867.05	337.32	0
448	5	-7.71614	153.795	-684.67	-51941	-2710.51	-10685.1	296.041	685.863	0	-107.346	-135.877	-731.505	4034.04	-21337	17918	270.831	194.485	0	10.9378	5.7777	-79.8879	2758.64	2254.04	-358.672	-282.785	165.469	0	9.67095	10.096	-151.5	-20623.6	-143463	-8101.83	-1860.95	336.13	0
448	6	-5.33056	153.612	-685.711	-52027.6	-2680.19	-10874.9	296.091	685.874	0	-105.907	-135.387	-730.284	4096.7	-21553.9	18007.8	270.486	194.39	0	10.9368	5.80598	-79.8831	2764.69	2262.1	-356.538	-282.682	165.391	0	9.77756	10.0511	-152.353	-20611.4	-143486	-8129.94	-1855.8	335.287	0
448	7	-3.06383	153.536	-686.569	-52129.5	-2684.99	-11058.7	296.089	685.927	0	-104.332	-135.059	-729.03	4170.39	-21769.7	18085.7	270.139	194.28	0	10.9103	5.83618	-80.0245	2768.42	2273.33	-356.83	-282.592	165.405	0	9.85918	10.0027	-153.138	-20630.8	-143515	-8128.38	-1851.16	334.72	0
448	8	-0.973162	153.555	-687.218	-52249.4	-2728.13	-11233.5	296.03	686.03	0	-102.648	-134.899	-727.756	4253.83	-21984.2	18152.7	269.792	194.155	0	10.862	5.85806	-80.2713	2769.53	2286.96	-359.048	-282.51	165.498	0	9.88594	9.95989	-153.884	-20674.5	-143547	-8096.71	-1846.83	334.351	0
448	9	0.899453	153.672	-687.679	-52388	-2810.38	-11396	295.913	686.181	0	-100.881	-134.903	-726.513	4344.46	-22196.7	18209.6	269.448	194.02	0	10.8021	5.86698	-80.5518	2768.14	2302.14	-362.681	-282.42	165.635	0	9.8308	9.92119	-154.592	-20729.6	-143572	-8042.96	-1842.71	334.092	0
449	0	2.53308	153.901	-688.041	-52543.8	-2931.1	-11543.3	295.74	686.367	0	-99.0502	-135.047	-725.4	4439.61	-22405.9	18256.9	269.112	193.88	0	10.744	5.86642	-80.7937	2763.95	2319.51	-367.073	-282.291	165.79	0	9.67077	9.87748	-155.26	-20779.6	-143582	-7980.25	-1838.79	333.838	0	-65.3902	35.7795	-1653.27	-680316	96842.8	4786.37	56.1079	412.094	0
449	1	3.92392	154.267	-688.434	-52714.2	-3089.67	-11672.9	295.512	686.571	0	-97.1708	-135.302	-724.547	4536.99	-22609.5	18295.4	268.795	193.738	0	10.6979	5.86301	-80.9449	2756.52	2340.68	-371.308	-282.083	165.946	0	9.39626	9.81981	-155.866	-20808.9	-143579	-7919.57	-1835.17	333.506	0
449	2	5.07276	154.794	-688.988	-52896.6	-3285.84	-11783.2	295.231	686.774	0	-95.2563	-135.638	-724.079	4634.87	-22803.9	18327.1	268.506	193.599	0	10.669	5.86062	-80.9858	2745.81	2365.58	-373.987	-281.79	166.095	0	9.0328	9.74612	-156.351	-20806.7	-143567	-7867	-1832.23	333.077	0
449	3	5.97464	155.494	-689.797	-53090.1	-3519.05	-11873.5	294.898	686.965	0	-93.3266	-136.033	-724.09	4732.49	-22985.1	18354.6	268.257	193.464	0	10.6589	5.85649	-80.9397	2732.3	2390.92	-373.823	-281.46	166.243	0	8.64582	9.66231	-156.625	-20770	-143550	-7825.6	-1830.52	332.61	0
449	4	6.61883	156.365	-690.91	-53296	-3787.64	-11944.2	294.518	687.139	0	-91.4106	-136.468	-724.617	4830.3	-23149.7	18380.6	268.053	193.334	0	10.6667	5.84143	-80.8654	2717.19	2411.66	-370.883	-281.177	166.399	0	8.31363	9.5752	-156.617	-20705.5	-143530	-7794.99	-1830.43	332.204	0
449	5	6.99376	157.389	-692.322	-53516.6	-4088.06	-11995.8	294.095	687.3	0	-89.5454	-136.932	-725.653	4928.85	-23297.8	18407	267.894	193.208	0	10.6881	5.80802	-80.8256	2702.26	2424.2	-366.701	-281.007	166.567	0	8.09384	9.48142	-156.313	-20632.7	-143507	-7770.21	-1832.07	331.996	0
449	6	7.09049	158.538	-693.983	-53753.5	-4413.92	-12029.5	293.64	687.457	0	-87.7722	-137.427	-727.155	5027.19	-23434.1	18434.7	267.773	193.086	0	10.7188	5.75993	-80.8508	2688.98	2428.22	-363.025	-280.967	166.741	0	8.00939	9.36844	-155.715	-20582.2	-143481	-7744.53	-1835.43	332.179	0
449	7	6.90642	159.771	-695.823	-54008.1	-4756.63	-12047.4	293.164	687.618	0	-86.1297	-137.962	-729.059	5122.75	-23564.7	18464.3	267.678	192.973	0	10.7556	5.71023	-80.9278	2677.97	2425.62	-360.8	-281.027	166.909	0	8.05234	9.23406	-154.776	-20582.5	-143447	-7714.03	-1840.81	332.982	0
449	8	6.45123	161.044	-697.789	-54281.5	-5108.27	-12053.6	292.679	687.791	0	-84.6451	-138.549	-731.292	5212.13	-23693.5	18496.4	267.601	192.873	0	10.7945	5.67142	-81.011	2669.41	2418.26	-360.077	-281.149	167.049	0	8.19528	9.10371	-153.396	-20645.9	-143400	-7678.58	-1848.83	334.592	0
449	9	5.75262	162.321	-699.862	-54573.4	-5463.01	-12052.7	292.194	687.977	0	-83.3297	-139.19	-733.787	5292.05	-23822.1	18531.1	267.535	192.788	0	10.8294	5.6483	-81.0507	2663.14	2407.36	-360.457	-281.298	167.142	0	8.40776	9.02392	-151.526	-20761.7	-143332	-7639.69	-1859.92	337.017	0
450	0	4.85838	163.58	-702.076	-54882.8	-5816.46	-12049.4	291.715	688.172	0	-82.1774	-139.879	-736.512	5360.3	-23951.5	18567.9	267.48	192.722	0	10.8538	5.63714	-81.0199	2658.4	2394.72	-361.637	-281.443	167.188	0	8.66744	9.03575	-149.296	-20902.4	-143240	-7599.33	-1873.44	340.007	0	-59.0806	40.2356	-1699.73	-700814	105842	7368.1	60.0469	413.015	0
450	1	3.82945	164.809	-704.496	-55207	-6165.35	-12047.1	291.249	688.364	0	-81.17	-140.597	-739.466	5416.37	-24082.6	18606.6	267.432	192.675	0	10.8657	5.62894	-80.9198	2654.48	2383.65	-363.467	-281.543	167.196	0	8.95648	9.14871	-147.011	-21037	-143131	-7560.88	-1887.61	343.098	0
450	2	2.72563	166.001	-707.17	-55541	-6508.09	-12048.6	290.797	688.54	0	-80.2843	-141.329	-742.64	5461.24	-24216.8	18647	267.391	192.646	0	10.869	5.61482	-80.77	2651.61	2377.77	-365.584	-281.561	167.171	0	9.25019	9.33649	-145.036	-21139.5	-143023	-7529.48	-1900.12	345.754	0
450	3	1.59439	167.139	-710.095	-55878.3	-6843.91	-12055.2	290.362	688.691	0	-79.4973	-142.064	-745.991	5496.84	-24355	18689.4	267.352	192.632	0	10.8705	5.58958	-80.6066	2650.88	2378.54	-367.538	-281.492	167.113	0	9.51277	9.55636	-143.674	-21191.3	-142941	-7510.57	-1908.9	347.496	0
450	4	0.467979	168.203	-713.215	-56212.7	-7171.12	-12068.7	289.945	688.816	0	-78.7897	-142.802	-749.446	5525.52	-24497.3	18734.2	267.313	192.627	0	10.8753	5.55154	-80.4815	2653.14	2384.68	-369.482	-281.37	167.034	0	9.70728	9.76771	-143.097	-21180.7	-142904	-7508.05	-1912.66	348.017	0
450	5	-0.63416	169.159	-716.432	-56539.5	-7486.85	-12091.2	289.55	688.918	0	-78.1489	-143.545	-752.916	5549.32	-24642.8	18782.5	267.27	192.63	0	10.8848	5.50142	-80.4405	2657.96	2393.57	-372.229	-281.244	166.957	0	9.81319	9.9372	-143.315	-21108.2	-142909	-7523.71	-1911.17	347.285	0
450	6	-1.70116	169.97	-719.636	-56856.3	-7788.29	-12124.8	289.177	689.007	0	-77.5689	-144.297	-756.301	5569.74	-24789.8	18835.8	267.222	192.636	0	10.8964	5.44178	-80.4951	2663.91	2402.45	-376.18	-281.154	166.906	0	9.83739	10.0438	-144.199	-20991.5	-142935	-7557.03	-1905.23	345.573	0
450	7	-2.7256	170.603	-722.731	-57162.4	-8073.35	-12170.6	288.829	689.092	0	-77.0443	-145.051	-759.504	5588.33	-24937.2	18895.2	267.166	192.642	0	10.9043	5.37712	-80.6206	2669.65	2409.39	-380.679	-281.114	166.886	0	9.80631	10.0842	-145.519	-20862.9	-142961	-7605	-1896.42	343.368	0
450	8	-3.69699	171.043	-725.663	-57457.7	-8340.37	-12228.3	288.507	689.18	0	-76.5626	-145.8	-762.444	5607.31	-25085.4	18960.8	267.099	192.646	0	10.9029	5.3147	-80.7787	2674.75	2414.35	-384.778	-281.112	166.888	0	9.74185	10.0689	-146.985	-20753.8	-142977	-7663.18	-1886.73	341.197	0
450	9	-4.59619	171.296	-728.434	-57741.3	-8588.84	-12297.2	288.209	689.268	0	-76.1018	-146.541	-765.094	5629.38	-25236.2	19031.5	267.016	192.642	0	10.8917	5.26454	-80.9357	2679.35	2418.74	-388.006	-281.115	166.895	0	9.64444	10.0158	-148.34	-20682.2	-142979	-7726.74	-1877.86	339.425	0
451	0	-5.3959	171.393	-731.092	-58011	-8820.68	-12376.3	287.935	689.348	0	-75.6326	-147.27	-767.486	5657.49	-25391.6	19105.9	266.916	192.629	0	10.8754	5.23627	-81.0626	2683.61	2423.59	-390.32	-281.102	166.895	0	9.50383	9.94668	-149.453	-20651.3	-142963	-7790.78	-1870.57	338.179	0	-59.9112	35.2093	-1748.98	-724464	121984	8798.83	67.5523	414.773	0
451	1	-6.06935	171.375	-733.708	-58264.9	-9039.61	-12464.1	287.68	689.411	0	-75.1259	-147.986	-769.688	5694.05	-25551.2	19183.5	266.803	192.602	0	10.8601	5.23432	-81.1316	2687.98	2428.91	-392.103	-281.062	166.869	0	9.32502	9.87813	-150.307	-20654.2	-142932	-7851	-1864.93	337.413	0
451	2	-6.60218	171.281	-736.328	-58502.2	-9249.02	-12559.2	287.439	689.451	0	-74.5633	-148.691	-771.772	5739.43	-25712.3	19263.7	266.684	192.563	0	10.8472	5.25586	-81.1221	2693.94	2434.28	-393.965	-280.992	166.792	0	9.13478	9.81517	-150.919	-20680	-142898	-7904.4	-1860.85	337.027	0
451	3	-6.99815	171.136	-738.95	-58723.7	-9451.05	-12659.6	287.21	689.469	0	-73.9411	-149.397	-773.799	5790.91	-25870.1	19346.5	266.567	192.516	0	10.8303	5.29342	-81.0292	2703.39	2438.8	-396.057	-280.902	166.637	0	8.96517	9.7562	-151.312	-20719.3	-142873	-7948.27	-1858.23	336.931	0
451	4	-7.27685	170.952	-741.544	-58931.5	-9647.27	-12763.5	286.99	689.471	0	-73.2676	-150.117	-775.826	5843.65	-26019.4	19431.7	266.462	192.468	0	10.7995	5.33915	-80.8641	2716.81	2440.8	-398.235	-280.816	166.403	0	8.83739	9.69663	-151.542	-20764.8	-142868	-7978.05	-1856.76	337.024	0
451	5	-7.46904	170.73	-744.058	-59128.7	-9838.76	-12869.1	286.777	689.468	0	-72.5579	-150.863	-777.886	5893.09	-26157.1	19519.2	266.374	192.424	0	10.75	5.38699	-80.6461	2732.57	2438.14	-401.03	-280.767	166.116	0	8.7548	9.6273	-151.696	-20809.2	-142884	-7986.99	-1855.91	337.177	0
451	6	-7.61221	170.467	-746.437	-59318.9	-10026.2	-12974.3	286.568	689.469	0	-71.8296	-151.649	-779.982	5937.05	-26282.9	19608.1	266.303	192.388	0	10.6888	5.43261	-80.3904	2747.79	2428.81	-405.559	-280.787	165.819	0	8.70081	9.53919	-151.857	-20843.7	-142911	-7969.54	-1855.08	337.258	0
451	7	-7.74416	170.156	-748.624	-59506	-10210.9	-13077.8	286.36	689.487	0	-71.0998	-152.48	-782.092	5975.94	-26398	19696.4	266.247	192.359	0	10.6336	5.4736	-80.1063	2760.11	2412.09	-412.374	-280.889	165.544	0	8.64205	9.43343	-152.085	-20861	-142933	-7925.81	-1853.82	337.166	0
451	8	-7.89474	169.801	-750.593	-59693.5	-10394.7	-13178.2	286.151	689.528	0	-70.3839	-153.358	-784.208	6011.75	-26504.7	19782	266.202	192.334	0	10.6048	5.50906	-79.8066	2768.96	2389.59	-420.975	-281.058	165.304	0	8.54183	9.32885	-152.39	-20854.9	-142949	-7863.33	-1852.05	336.852	0
451	9	-8.07804	169.42	-752.37	-59883.3	-10579.7	-13274.6	285.938	689.593	0	-69.6926	-154.276	-786.348	6047.27	-26606.9	19864.1	266.164	192.31	0	10.6134	5.53805	-79.5187	2774.71	2364.92	-430.279	-281.26	165.106	0	8.38137	9.26107	-152.698	-20816.3	-142970	-7795.27	-1850.29	336.323	0
452	0	-8.28883	169.043	-754.035	-60074.3	-10766.2	-13365.7	285.722	689.671	0	-69.0315	-155.219	-788.562	6085.5	-26709.6	19943.8	266.129	192.283	0	10.6569	5.5603	-79.2783	2777.49	2342.27	-439.028	-281.455	164.965	0	8.17294	9.26528	-152.879	-20736.8	-143003	-7735.98	-1849.4	335.642	0	-56.5664	24.6354	-1795.91	-743714	129019	5453.79	69.8021	414.359	0
452	1	-8.5094	168.706	-755.692	-60263.7	-10953.5	-13450.5	285.505	689.746	0	-68.4052	-156.168	-790.912	6128.6	-26817.1	20023.1	266.093	192.251	0	10.7213	5.57817	-79.1115	2777.33	2324.68	-446	-281.615	164.894	0	7.95451	9.35315	-152.855	-20617.6	-143042	-7696.33	-1849.81	334.884	0
452	2	-8.72447	168.442	-757.421	-60448.5	-11140.7	-13528.8	285.291	689.808	0	-67.8228	-157.106	-793.434	6176.6	-26931.2	20102.7	266.058	192.215	0	10.7888	5.59444	-79.033	2775.07	2312.39	-450.134	-281.741	164.887	0	7.77618	9.50767	-152.662	-20472	-143073	-7680.02	-1851.19	334.1	0
452	3	-8.92943	168.266	-759.257	-60626.7	-11328.1	-13601.7	285.08	689.85	0	-67.3009	-158.024	-796.14	6226.94	-27050.7	20182.1	266.023	192.179	0	10.8468	5.60852	-79.0544	2772.74	2303.47	-450.459	-281.862	164.926	0	7.68998	9.70035	-152.42	-20321.5	-143086	-7683.32	-1852.76	333.326	0
452	4	-9.12644	168.183	-761.202	-60796.3	-11518.2	-13670.5	284.868	689.869	0	-66.8574	-158.922	-799.018	6275.48	-27174.2	20260.7	265.991	192.146	0	10.8916	5.61702	-79.188	2772.69	2296.79	-446.145	-281.996	164.986	0	7.73691	9.91061	-152.252	-20194.5	-143083	-7698.67	-1853.78	332.638	0
452	5	-9.31886	168.188	-763.23	-60956.4	-11714.2	-13735.6	284.652	689.866	0	-66.505	-159.808	-802.048	6318.18	-27301	20338.2	265.961	192.122	0	10.9215	5.61717	-79.4401	2775.33	2293.87	-436.965	-282.124	165.064	0	7.92633	10.1238	-152.227	-20120.1	-143072	-7717.86	-1853.86	332.172	0
452	6	-9.51106	168.27	-765.293	-61108.4	-11918	-13796.8	284.427	689.85	0	-66.2511	-160.703	-805.189	6352.4	-27431.8	20414.9	265.931	192.111	0	10.932	5.60876	-79.8037	2778.16	2297.37	-423.648	-282.212	165.188	0	8.22791	10.3157	-152.333	-20117.9	-143060	-7733.37	-1853.13	332.066	0
452	7	-9.70902	168.419	-767.331	-61255.7	-12129.2	-13853.8	284.193	689.83	0	-66.1011	-161.63	-808.385	6377.22	-27566.8	20491.2	265.899	192.111	0	10.9211	5.59203	-80.25	2777.71	2308	-407.789	-282.24	165.387	0	8.59213	10.4528	-152.502	-20188.3	-143055	-7740.41	-1852.05	332.381	0
452	8	-9.91707	168.622	-769.299	-61402	-12345.2	-13907.1	283.953	689.816	0	-66.0585	-162.602	-811.577	6393.57	-27704.7	20566.9	265.863	192.122	0	10.8946	5.565	-80.7214	2772.12	2323.51	-391.612	-282.216	165.658	0	8.97509	10.5072	-152.645	-20313.3	-143050	-7738.98	-1851.14	333.075	0
452	9	-10.1327	168.878	-771.176	-61549.3	-12564	-13957.6	283.708	689.812	0	-66.121	-163.618	-814.728	6403.96	-27844	20642.4	265.824	192.14	0	10.8634	5.52666	-81.1378	2761.95	2340.5	-377.747	-282.154	165.96	0	9.34024	10.4691	-152.67	-20466.8	-143032	-7733.61	-1850.87	334.059	0
453	0	-10.343	169.189	-772.982	-61697.8	-12786.1	-14006.1	283.459	689.818	0	-66.2764	-164.658	-817.839	6411.71	-27982.8	20717.7	265.785	192.16	0	10.8356	5.48252	-81.4162	2749.26	2356.91	-368.801	-282.051	166.232	0	9.65343	10.3531	-152.51	-20627.8	-142984	-7731.16	-1851.54	335.255	0	-58.825	18.0922	-1844.38	-762496	140073	4813.72	73.9023	413.483	0
453	1	-10.5294	169.566	-774.762	-61846.7	-13014.4	-14053.2	283.202	689.827	0	-66.5031	-165.689	-820.932	6420.3	-28119.3	20792.1	265.747	192.179	0	10.8105	5.44222	-81.4986	2736.23	2372.78	-366.426	-281.886	166.426	0	9.88908	10.1951	-152.178	-20783.2	-142903	-7736.29	-1853.05	336.572	0
453	2	-10.6775	170.016	-776.556	-61995.7	-13251	-14099.9	282.936	689.834	0	-66.777	-166.69	-824.02	6432.83	-28253.1	20864.5	265.713	192.193	0	10.7821	5.4124	-81.3785	2724.48	2389.37	-370.374	-281.639	166.521	0	10.034	10.0409	-151.792	-20922.1	-142809	-7747	-1854.82	337.834	0
453	3	-10.7844	170.537	-778.364	-62144.3	-13494.3	-14146.5	282.663	689.84	0	-67.0798	-167.653	-827.084	6451.65	-28385.6	20933.7	265.68	192.2	0	10.7468	5.39388	-81.1029	2715.18	2407.42	-378.68	-281.317	166.522	0	10.0877	9.92947	-151.526	-21030.2	-142736	-7755.27	-1855.99	338.79	0
453	4	-10.8595	171.118	-780.16	-62292.5	-13740.8	-14192.8	282.387	689.846	0	-67.402	-168.583	-830.094	6477.89	-28521.1	20999.2	265.641	192.196	0	10.7058	5.38364	-80.744	2709.03	2425.75	-388.747	-280.958	166.449	0	10.0708	9.87466	-151.507	-21092.5	-142715	-7753.04	-1855.97	339.218	0
453	5	-10.9194	171.744	-781.9	-62440.7	-13987.7	-14238.4	282.111	689.858	0	-67.7419	-169.491	-833.03	6510.49	-28664.7	21060.8	265.59	192.185	0	10.6639	5.37836	-80.3672	2706.38	2441.32	-398.058	-280.623	166.325	0	10.0228	9.863	-151.788	-21098.6	-142772	-7737.18	-1854.6	339	0
453	6	-10.9815	172.395	-783.524	-62589.8	-14233.5	-14282.5	281.834	689.882	0	-68.1026	-170.392	-835.87	6546.36	-28818.7	21119.2	265.523	192.168	0	10.6285	5.37773	-80.0097	2707.6	2450.23	-404.469	-280.376	166.159	0	9.97579	9.86681	-152.368	-21047.1	-142912	-7710.58	-1851.94	338.133	0
453	7	-11.0602	173.05	-784.967	-62740.1	-14477.4	-14324.9	281.557	689.927	0	-68.4885	-171.3	-838.58	6581.72	-28981.7	21175.6	265.44	192.151	0	10.6093	5.38479	-79.6867	2712.82	2448.99	-406.772	-280.267	165.956	0	9.93027	9.86228	-153.182	-20947.1	-143114	-7680.56	-1848.27	336.747	0
453	8	-11.1642	173.687	-786.187	-62891.2	-14718.3	-14365.3	281.279	689.995	0	-68.8996	-172.22	-841.114	6614.17	-29150.2	21231.2	265.343	192.136	0	10.6153	5.40272	-79.4159	2721.33	2435.77	-405.037	-280.329	165.733	0	9.86592	9.84546	-154.073	-20817.2	-143328	-7655.46	-1844.26	335.113	0
453	9	-11.2908	174.299	-787.199	-63042.3	-14954.6	-14403.7	281.003	690.084	0	-69.3271	-173.145	-843.446	6643.89	-29322	21287.4	265.235	192.123	0	10.6488	5.43192	-79.2196	2731.6	2411.32	-400.189	-280.562	165.519	0	9.77318	9.83656	-154.857	-20680.3	-143501	-7641.55	-1840.67	333.545	0
454	0	-11.4216	174.894	-788.085	-63191.7	-15183.7	-14439.6	280.733	690.184	0	-69.7484	-174.054	-845.589	6673.13	-29497.9	21345.7	265.116	192.108	0	10.7025	5.47005	-79.1097	2742.28	2379.6	-393.384	-280.92	165.336	0	9.66608	9.86354	-155.402	-20558.3	-143590	-7641.83	-1837.99	332.291	0	-61.8088	16.0042	-1879.99	-775813	145392	5106.41	75.239	412.678	0
454	1	-11.5272	175.492	-788.967	-63337.3	-15403.2	-14473.2	280.477	690.279	0	-70.1307	-174.918	-847.597	6704.54	-29680	21406.7	264.983	192.09	0	10.7646	5.51338	-79.0863	2752.88	2346.66	-385.747	-281.328	165.191	0	9.56701	9.94041	-155.624	-20467.5	-143580	-7655.28	-1836.61	331.519	0
454	2	-11.5826	176.112	-789.944	-63477.6	-15612.9	-14505.6	280.235	690.357	0	-70.4459	-175.715	-849.523	6739.96	-29869.4	21470.1	264.84	192.066	0	10.8255	5.5579	-79.143	2763.15	2317.51	-378.398	-281.717	165.087	0	9.49041	10.0604	-155.474	-20417.4	-143477	-7677.05	-1836.84	331.323	0
454	3	-11.5779	176.761	-791.052	-63611.6	-15815.4	-14538.1	280.007	690.414	0	-70.683	-176.441	-851.395	6780.06	-30064.7	21536.3	264.688	192.037	0	10.8782	5.59968	-79.267	2772.25	2293.7	-372.647	-282.064	165.026	0	9.43844	10.1981	-154.988	-20408.4	-143309	-7700.5	-1838.65	331.677	0
454	4	-11.5187	177.428	-792.269	-63739.7	-16015	-14571.5	279.786	690.452	0	-70.8485	-177.105	-853.207	6824.15	-30262.8	21605.6	264.531	192.002	0	10.9186	5.634	-79.4405	2778.83	2274.06	-370.118	-282.374	165.02	0	9.40208	10.3129	-154.294	-20431.7	-143109	-7719.57	-1841.51	332.421	0
454	5	-11.4227	178.088	-793.531	-63862.6	-16215.8	-14606.1	279.565	690.479	0	-70.9601	-177.731	-854.927	6869.94	-30461.1	21677.5	264.37	191.964	0	10.9457	5.65632	-79.6487	2781.87	2257.55	-372.437	-282.656	165.073	0	9.36905	10.367	-153.565	-20470.5	-142909	-7731.92	-1844.61	333.302	0
454	6	-11.316	178.713	-794.754	-63981.4	-16420.8	-14640.9	279.339	690.505	0	-71.0422	-178.352	-856.509	6914.03	-30657.4	21750.9	264.207	191.928	0	10.9612	5.66605	-79.8896	2781.34	2245.37	-380.27	-282.894	165.185	0	9.33707	10.3508	-152.952	-20504.5	-142744	-7741.1	-1847.26	334.059	0
454	7	-11.2272	179.28	-795.861	-64098.1	-16632.8	-14674.6	279.101	690.539	0	-71.1219	-179	-857.909	6953.52	-30848	21825.2	264.043	191.895	0	10.9647	5.66771	-80.1739	2778.23	2240.21	-392.529	-283.058	165.347	0	9.31494	10.2899	-152.529	-20517	-142645	-7753.52	-1849.2	334.512	0
454	8	-11.179	179.772	-796.804	-64214.6	-16854.3	-14706.2	278.848	690.59	0	-71.2227	-179.69	-859.107	6987.11	-31028.9	21900.4	263.882	191.867	0	10.9538	5.66767	-80.5121	2773.77	2243.94	-406.867	-283.129	165.548	0	9.30944	10.2297	-152.292	-20500.6	-142633	-7772.13	-1850.58	334.615	0
454	9	-11.1801	180.183	-797.591	-64331.8	-17085.8	-14734.7	278.578	690.658	0	-71.3574	-180.424	-860.13	7014.8	-31198.6	21976.5	263.728	191.844	0	10.9278	5.67079	-80.8958	2768.54	2256.45	-420.902	-283.107	165.776	0	9.31614	10.2068	-152.17	-20461.2	-142704	-7793.66	-1851.79	334.463	0
455	0	-11.2235	180.525	-798.299	-64448.9	-17325.1	-14759.1	278.297	690.733	0	-71.5249	-181.18	-861.057	7037.18	-31359.2	22054	263.581	191.827	0	10.891	5.67837	-81.2812	2762.62	2275.61	-432.818	-283.003	166.012	0	9.32247	10.2285	-152.077	-20418.3	-142835	-7810.48	-1853.23	334.263	0	-64.0189	13.4229	-1904.45	-785977	148920	5540.14	76.0697	412.649	0
455	1	-11.2945	180.817	-799.049	-64564.3	-17567.8	-14778.8	278.014	690.802	0	-71.7158	-181.93	-861.997	7055.03	-31513.3	22133.4	263.441	191.815	0	10.8514	5.6879	-81.5941	2756.25	2298.31	-441.419	-282.832	166.22	0	9.31577	10.2718	-151.96	-20395.8	-142992	-7815.35	-1854.99	334.219	0
455	2	-11.3818	181.082	-799.944	-64676.7	-17808.8	-14793.4	277.737	690.851	0	-71.9211	-182.642	-863.056	7069.21	-31662.4	22214.7	263.314	191.809	0	10.8149	5.69485	-81.7652	2749.85	2321.96	-446.267	-282.602	166.369	0	9.28396	10.3043	-151.821	-20405	-143143	-7806.13	-1856.84	334.402	0
455	3	-11.4836	181.341	-801.038	-64784.7	-18043.9	-14803.5	277.474	690.876	0	-72.1344	-183.3	-864.319	7080.49	-31807.3	22297.1	263.2	191.808	0	10.782	5.69555	-81.7619	2743.93	2344.99	-447.563	-282.319	166.44	0	9.21059	10.307	-151.714	-20438.1	-143262	-7787.14	-1858.29	334.714	0
455	4	-11.6075	181.605	-802.318	-64886.9	-18273.5	-14809.6	277.224	690.874	0	-72.352	-183.897	-865.846	7089.08	-31948.7	22380.2	263.101	191.813	0	10.7511	5.68869	-81.594	2739.21	2366.3	-445.756	-281.999	166.429	0	9.08173	10.2825	-151.74	-20477.6	-143334	-7766.26	-1858.6	334.952	0
455	5	-11.7679	181.871	-803.717	-64981.9	-18502.8	-14811.9	276.978	690.852	0	-72.5745	-184.438	-867.652	7094.63	-32087.7	22464.6	263.018	191.823	0	10.7222	5.6742	-81.3083	2736.73	2385.41	-441.625	-281.662	166.341	0	8.90024	10.2434	-152.014	-20511.9	-143351	-7749.6	-1857.01	334.934	0
455	6	-11.9825	182.129	-805.143	-65069.4	-18736.4	-14810.9	276.729	690.817	0	-72.8057	-184.926	-869.705	7096.84	-32224.8	22551.3	262.948	191.84	0	10.6984	5.65221	-80.9762	2737.47	2402.34	-436.509	-281.333	166.194	0	8.68702	10.1955	-152.584	-20540.1	-143319	-7739.4	-1853.28	334.615	0
455	7	-12.2662	182.363	-806.511	-65150	-18974.2	-14807.4	276.474	690.78	0	-73.0479	-185.365	-871.946	7095.92	-32359.5	22640.8	262.888	191.862	0	10.6842	5.62463	-80.6684	2741.48	2416.25	-431.716	-281.047	166.015	0	8.46983	10.1346	-153.358	-20562.6	-143244	-7737.62	-1848.05	334.082	0
455	8	-12.6251	182.562	-807.772	-65224.1	-19212.7	-14802.7	276.215	690.746	0	-73.2988	-185.756	-874.313	7091.91	-32491.8	22733.6	262.837	191.889	0	10.6817	5.59673	-80.4304	2747.39	2425.67	-427.581	-280.841	165.841	0	8.2715	10.0561	-154.143	-20575.8	-143134	-7749.36	-1842.58	333.485	0
455	9	-13.0532	182.722	-808.921	-65291.8	-19446.3	-14798.3	275.96	690.715	0	-73.5539	-186.101	-876.757	7083.39	-32621.3	22830.7	262.793	191.921	0	10.69	5.57472	-80.2759	2753.22	2430.02	-423.482	-280.729	165.703	0	8.10579	9.969	-154.722	-20573.7	-143004	-7781.11	-1838.27	332.972	0
456	0	-13.5318	182.848	-810.01	-65353.6	-19669.2	-14796.2	275.717	690.682	0	-73.8076	-186.393	-879.253	7067.23	-32746.3	22933.4	262.757	191.962	0	10.7073	5.56117	-80.1919	2757.51	2429.26	-418.796	-280.707	165.614	0	7.98294	9.89318	-154.947	-20553	-142882	-7835.48	-1836.14	332.646	0	-71.3257	11.992	-1939.53	-798870	156327	9046.87	78.3577	411.8	0
456	1	-14.0344	182.953	-811.119	-65410.1	-19876.8	-14797.8	275.495	690.642	0	-74.0532	-186.623	-881.802	7039.14	-32864	23042.6	262.731	192.017	0	10.7339	5.55337	-80.1406	2759.19	2422.28	-413.598	-280.775	165.571	0	7.91753	9.83744	-154.812	-20511.4	-142798	-7907.91	-1836.4	332.493	0
456	2	-14.5361	183.044	-812.313	-65462.4	-20069.1	-14803.4	275.294	690.588	0	-74.2868	-186.782	-884.399	6994.78	-32971.1	23158.4	262.719	192.091	0	10.7719	5.54687	-80.0732	2756.77	2407.17	-408.468	-280.938	165.572	0	7.9283	9.7913	-154.471	-20447.2	-142772	-7988.2	-1838.27	332.369	0
456	3	-15.0205	183.123	-813.603	-65511.5	-20249.4	-14813.2	275.112	690.52	0	-74.5124	-186.865	-887.019	6931.96	-33064.1	23278.8	262.725	192.185	0	10.822	5.54018	-79.9551	2749.01	2383.26	-403.75	-281.193	165.618	0	8.02736	9.74146	-154.148	-20366.5	-142810	-8064.56	-1840.45	332.123	0
456	4	-15.4814	183.181	-814.953	-65558.7	-20421	-14827.6	274.942	690.445	0	-74.7423	-186.87	-889.607	6851.91	-33141.2	23401.7	262.746	192.298	0	10.881	5.5352	-79.7865	2737.12	2352.18	-399.25	-281.519	165.694	0	8.20637	9.68891	-153.993	-20287.1	-142907	-8126.97	-1842.01	331.74	0
456	5	-15.9229	183.207	-816.286	-65605.1	-20584.6	-14847.1	274.783	690.37	0	-74.9919	-186.807	-892.078	6757.96	-33202.8	23524.8	262.78	192.424	0	10.9408	5.53387	-79.6092	2725.27	2317.3	-394.568	-281.892	165.767	0	8.43551	9.64836	-154.022	-20229.7	-143041	-8168.13	-1842.7	331.343	0
456	6	-16.3575	183.184	-817.499	-65651.5	-20738.9	-14872.9	274.631	690.308	0	-75.276	-186.689	-894.335	6653.09	-33250.1	23646.4	262.821	192.561	0	10.9907	5.53554	-79.4902	2718.21	2282.9	-389.425	-282.281	165.804	0	8.678	9.63176	-154.147	-20205	-143181	-8183.72	-1842.86	331.076	0
456	7	-16.8001	183.098	-818.493	-65698.5	-20882.5	-14905.9	274.487	690.268	0	-75.6031	-186.526	-896.293	6538.85	-33284.5	23764.6	262.864	192.705	0	11.0194	5.5374	-79.4843	2718.27	2253.88	-383.964	-282.644	165.801	0	8.90444	9.63574	-154.215	-20206.6	-143297	-8174.15	-1843.2	331.029	0
456	8	-17.2591	182.947	-819.211	-65745.4	-21016.5	-14946.1	274.345	690.255	0	-75.9662	-186.326	-897.919	6415.59	-33308	23878.2	262.905	192.855	0	11.0198	5.53643	-79.6055	2723.97	2234.44	-379.122	-282.931	165.782	0	9.09823	9.64857	-154.049	-20216.2	-143379	-8145.49	-1844.74	331.233	0
456	9	-17.7309	182.743	-819.653	-65789.8	-21143.9	-14992.7	274.204	690.266	0	-76.3316	-186.094	-899.244	6283.86	-33323.8	23987.2	262.942	193.012	0	10.9918	5.53137	-79.8307	2731.05	2226.14	-376.304	-283.114	165.79	0	9.25554	9.66136	-153.545	-20217.4	-143435	-8106.47	-1848.15	331.671	0
457	0	-18.1999	182.512	-819.866	-65828.1	-21269.3	-15043.9	274.058	690.291	0	-76.6357	-185.833	-900.364	6146.47	-33333.2	24093.5	262.978	193.173	0	10.9429	5.52266	-80.111	2734.57	2227.93	-376.328	-283.19	165.865	0	9.38233	9.66933	-152.714	-20206.8	-143479	-8063.66	-1853.53	332.318	0	-74.7689	12.7568	-1955.86	-805452	162895	12609.2	80.9513	411.754	0
457	1	-18.6435	182.286	-819.936	-65856	-21397.4	-15097.9	273.904	690.319	0	-76.8062	-185.543	-901.395	6008.88	-33335.7	24199.4	263.018	193.334	0	10.8856	5.50996	-80.3773	2730.85	2238.04	-379.172	-283.156	166.025	0	9.48928	9.67468	-151.629	-20193.9	-143520	-8019.1	-1860.52	333.179	0
457	2	-19.0392	182.093	-819.946	-65871.1	-21531.2	-15153.6	273.741	690.336	0	-76.7958	-185.229	-902.414	5876.61	-33330.1	24305.9	263.066	193.488	0	10.8327	5.49104	-80.5537	2719.22	2254.95	-384.856	-283.007	166.243	0	9.58403	9.69001	-150.388	-20194.7	-143551	-7973.3	-1868.54	334.284	0
457	3	-19.3715	181.951	-819.958	-65873	-21671.4	-15210.7	273.57	690.337	0	-76.5941	-184.898	-903.457	5752.56	-33317	24412.4	263.123	193.633	0	10.7938	5.46497	-80.5838	2703	2277.33	-393.789	-282.74	166.457	0	9.66347	9.72921	-149.14	-20221	-143565	-7930.55	-1876.62	335.584	0
457	4	-19.638	181.874	-819.996	-65863.3	-21816.7	-15268.2	273.394	690.322	0	-76.2185	-184.565	-904.537	5636.85	-33298.1	24517.8	263.188	193.768	0	10.7731	5.43525	-80.4577	2687.19	2304.55	-405.824	-282.357	166.601	0	9.71519	9.79544	-148.124	-20272.4	-143559	-7899.06	-1883.18	336.861	0
457	5	-19.8504	181.865	-820.066	-65845.5	-21964.8	-15324.8	273.216	690.293	0	-75.7017	-184.25	-905.643	5528.18	-33275.7	24620.8	263.257	193.896	0	10.7712	5.40901	-80.2167	2674.27	2336.26	-419.313	-281.876	166.662	0	9.73076	9.87914	-147.599	-20339.1	-143540	-7884.49	-1886.5	337.8	0
457	6	-20.0315	181.916	-820.154	-65825.2	-22111.7	-15379.5	273.04	690.26	0	-75.087	-183.98	-906.746	5424.94	-33252.8	24720.2	263.327	194.017	0	10.788	5.3943	-79.9219	2663.13	2370.67	-431.305	-281.338	166.678	0	9.71551	9.96072	-147.717	-20411.2	-143524	-7884.63	-1885.61	338.178	0
457	7	-20.2106	182.014	-820.237	-65808.8	-22252.4	-15432	272.871	690.232	0	-74.4227	-183.781	-907.808	5326.01	-33231.9	24815.7	263.393	194.133	0	10.8237	5.3982	-79.6161	2652.23	2404.54	-438.618	-280.798	166.687	0	9.68099	10.0135	-148.456	-20481.5	-143519	-7890.55	-1880.74	337.963	0
457	8	-20.4146	182.14	-820.297	-65800.2	-22382.4	-15482.2	272.714	690.215	0	-73.7516	-183.669	-908.804	5230.75	-33214.3	24906.7	263.453	194.244	0	10.8762	5.42476	-79.3139	2642.13	2434.34	-439.1	-280.307	166.688	0	9.62868	10.0093	-149.655	-20540.4	-143531	-7892.45	-1873.08	337.252	0
457	9	-20.6556	182.287	-820.35	-65800.3	-22500.9	-15530.4	272.572	690.21	0	-73.1009	-183.647	-909.754	5138.05	-33199.8	24992.1	263.507	194.352	0	10.9383	5.47192	-79.0207	2634.79	2456.16	-432.564	-279.918	166.657	0	9.54484	9.92695	-151.08	-20575.4	-143557	-7885.7	-1864.2	336.188	0
458	0	-20.9233	182.457	-820.463	-65807.7	-22611.7	-15576.9	272.44	690.208	0	-72.4777	-183.704	-910.733	5045.59	-33186	25070.3	263.561	194.46	0	10.9954	5.53069	-78.7494	2631.84	2465.47	-420.811	-279.692	166.58	0	9.41394	9.76095	-152.452	-20578.7	-143591	-7871.65	-1855.87	334.984	0	-71.4056	14.2691	-1971.69	-811430	166556	13595.1	82.2403	411.518	0
458	1	-21.1919	182.666	-820.736	-65820.4	-22719.8	-15621.6	272.318	690.197	0	-71.8717	-183.823	-911.845	4950.47	-33168.3	25139.6	263.625	194.571	0	11.0317	5.58942	-78.5226	2633.86	2459.44	-406.99	-279.679	166.457	0	9.23816	9.52794	-153.462	-20556	-143626	-7853.36	-1849.91	333.949	0
458	2	-21.4385	182.926	-821.251	-65836.5	-22828	-15663.6	272.203	690.166	0	-71.2687	-183.987	-913.145	4850.99	-33142.1	25198.5	263.706	194.688	0	11.0385	5.6395	-78.3669	2639.75	2439.48	-394.681	-279.871	166.315	0	9.04322	9.26274	-153.866	-20525.1	-143663	-7831.75	-1847.69	333.396	0
458	3	-21.6556	183.239	-822.046	-65855.3	-22937.8	-15701.7	272.097	690.112	0	-70.6632	-184.191	-914.603	4748.17	-33104.6	25246.1	263.804	194.809	0	11.0169	5.67712	-78.302	2646.48	2411.13	-386.746	-280.207	166.202	0	8.86468	9.00309	-153.607	-20505.2	-143704	-7806.26	-1849.53	333.491	0
458	4	-21.8494	183.593	-823.109	-65878.6	-23050.2	-15735	271.996	690.036	0	-70.0614	-184.435	-916.124	4644.98	-33054.3	25282.4	263.919	194.93	0	10.9757	5.70091	-78.3257	2650.5	2381.62	-384.657	-280.593	166.161	0	8.72987	8.77625	-152.835	-20505.9	-143738	-7777.22	-1854.48	334.171	0
458	5	-22.0308	183.968	-824.393	-65908.5	-23165.9	-15762.7	271.9	689.948	0	-69.4771	-184.723	-917.599	4544.07	-32990.8	25308.4	264.047	195.048	0	10.9275	5.70984	-78.4117	2649.9	2356.84	-388.72	-280.943	166.205	0	8.6518	8.60134	-151.825	-20525.5	-143747	-7746.17	-1860.79	335.191	0
458	6	-22.2091	184.344	-825.83	-65945.6	-23284.8	-15784.7	271.804	689.854	0	-68.9247	-185.058	-918.928	4446.57	-32914.5	25325.8	264.182	195.161	0	10.8835	5.7032	-78.5313	2645.14	2339.86	-398.471	-281.205	166.317	0	8.63194	8.4976	-150.841	-20556.1	-143713	-7716	-1866.74	336.276	0
458	7	-22.3891	184.702	-827.356	-65989.5	-23406.9	-15801.1	271.709	689.76	0	-68.4105	-185.444	-920.03	4352.33	-32827.1	25336.2	264.32	195.269	0	10.8495	5.68139	-78.672	2638.07	2332.06	-412.457	-281.357	166.468	0	8.66199	8.47953	-150.002	-20590	-143633	-7692.04	-1871.53	337.264	0
458	8	-22.5682	185.032	-828.929	-66040	-23532.2	-15812.6	271.611	689.669	0	-67.929	-185.878	-920.867	4260.77	-32730.1	25340.6	264.457	195.373	0	10.8238	5.64667	-78.8262	2630.88	2334.68	-427.726	-281.382	166.624	0	8.72836	8.54355	-149.257	-20621.4	-143515	-7680.89	-1875.53	338.161	0
458	9	-22.7341	185.336	-830.555	-66096.9	-23658.7	-15820.8	271.515	689.582	0	-67.4626	-186.351	-921.449	4171.66	-32625.6	25339.7	264.593	195.473	0	10.801	5.60323	-78.9758	2625.72	2347.93	-440.417	-281.27	166.753	0	8.82018	8.66537	-148.509	-20646.1	-143383	-7687.03	-1879.49	339.022	0
459	0	-22.8658	185.631	-832.286	-66159.1	-23784	-15826.9	271.423	689.491	0	-66.9846	-186.845	-921.836	4085.59	-32517.2	25334.2	264.726	195.568	0	10.7774	5.55557	-79.0984	2624.21	2369.46	-447.603	-281.044	166.824	0	8.93289	8.81104	-147.773	-20659.1	-143269	-7710.67	-1883.52	339.803	0	-66.1684	13.1256	-1992.95	-824389	173963	13178.2	85.2091	413.617	0
459	1	-22.9385	185.944	-834.189	-66224.5	-23905.8	-15832.3	271.342	689.388	0	-66.4643	-187.339	-922.106	4003.51	-32409.9	25324.8	264.852	195.658	0	10.7537	5.50644	-79.1861	2626.73	2394.94	-448.511	-280.755	166.828	0	9.06964	8.94962	-147.216	-20657.9	-143203	-7747.76	-1886.74	340.324	0
459	2	-22.9334	186.297	-836.293	-66291.1	-24022.8	-15838.3	271.275	689.268	0	-65.8782	-187.818	-922.31	3925.51	-32308.2	25312.3	264.97	195.744	0	10.7337	5.45758	-79.2514	2632.63	2420.95	-444.055	-280.452	166.781	0	9.24121	9.06237	-147.069	-20645.6	-143195	-7790.75	-1887.66	340.381	0
459	3	-22.8462	186.695	-838.558	-66358.6	-24134.5	-15845.8	271.219	689.134	0	-65.2161	-188.277	-922.45	3850.36	-32212.5	25296.7	265.079	195.826	0	10.7214	5.41289	-79.3177	2640.89	2447.1	-435.848	-280.148	166.705	0	9.45528	9.14756	-147.485	-20628.7	-143240	-7831.49	-1885.22	339.87	0
459	4	-22.6883	187.13	-840.898	-66427.6	-24243.4	-15855.2	271.17	688.996	0	-64.4793	-188.713	-922.5	3776.57	-32120.2	25278.1	265.181	195.906	0	10.7205	5.37836	-79.4038	2650.53	2473.77	-425.812	-279.846	166.62	0	9.70207	9.21999	-148.437	-20609	-143322	-7864.67	-1879.54	338.84	0
459	5	-22.4828	187.586	-843.201	-66498.6	-24354.3	-15866.2	271.117	688.864	0	-63.6788	-189.125	-922.43	3703.22	-32028.7	25257.3	265.278	195.985	0	10.735	5.35826	-79.5194	2660.49	2497.89	-416.121	-279.588	166.543	0	9.95365	9.30724	-149.729	-20579.2	-143428	-7888.01	-1871.92	337.443	0
459	6	-22.261	188.038	-845.355	-66569.9	-24472	-15878.4	271.051	688.748	0	-62.8368	-189.516	-922.222	3629.96	-31936.6	25234.5	265.37	196.064	0	10.7695	5.35354	-79.6636	2669.58	2513.26	-408.959	-279.452	166.489	0	10.1774	9.44064	-151.112	-20529.6	-143547	-7900.33	-1863.94	335.857	0
459	7	-22.0552	188.462	-847.265	-66639.2	-24597.3	-15891.2	270.969	688.652	0	-61.9823	-189.895	-921.858	3556.56	-31842.8	25209.2	265.458	196.142	0	10.826	5.36367	-79.8104	2676.41	2514.75	-405.923	-279.491	166.465	0	10.3495	9.63902	-152.367	-20458.1	-143656	-7900.65	-1856.83	334.269	0
459	8	-21.8885	188.843	-848.872	-66704.3	-24728.8	-15904.5	270.869	688.58	0	-61.1391	-190.274	-921.33	3482.73	-31746.1	25179.8	265.543	196.22	0	10.9018	5.3875	-79.9028	2679.44	2501.78	-407.245	-279.69	166.466	0	10.455	9.8938	-153.308	-20374	-143727	-7887.6	-1851.5	332.896	0
459	9	-21.7661	189.186	-850.177	-66763.8	-24865.1	-15918.2	270.753	688.529	0	-60.3157	-190.655	-920.649	3408.34	-31646.2	25144.4	265.626	196.298	0	10.9882	5.42129	-79.8806	2677.39	2478.61	-411.467	-279.971	166.483	0	10.4784	10.1657	-153.834	-20291.3	-143730	-7859.74	-1848.31	331.904	0
460	0	-21.6744	189.512	-851.251	-66816.9	-25006	-15932.3	270.624	688.493	0	-59.5036	-191.035	-919.864	3333.95	-31544.5	25102.2	265.707	196.376	0	11.0729	5.45823	-79.7185	2670.02	2451.57	-416.038	-280.247	166.507	0	10.4063	10.3945	-153.987	-20223.9	-143652	-7818.13	-1846.89	331.335	0	-55.8408	14.9141	-2003.14	-833489	174157	9559.49	85.1049	416.076	0
460	1	-21.5882	189.852	-852.204	-66864	-25150.9	-15947	270.487	688.46	0	-58.6848	-191.399	-919.057	3260.36	-31442.1	25053.8	265.789	196.453	0	11.1428	5.49274	-79.4378	2659.21	2425.69	-418.47	-280.464	166.525	0	10.2441	10.5176	-153.892	-20187.2	-143506	-7768.86	-1846.51	331.177	0
460	2	-21.4846	190.232	-853.132	-66906.8	-25299.4	-15963.1	270.345	688.425	0	-57.8446	-191.733	-918.307	3187.81	-31338.7	25001.3	265.873	196.529	0	11.1872	5.5239	-79.0959	2648.36	2403.81	-417.15	-280.609	166.517	0	10.0247	10.4994	-153.657	-20195.6	-143325	-7721.95	-1846.76	331.433	0
460	3	-21.3532	190.661	-854.083	-66948	-25451.8	-15981.2	270.2	688.386	0	-56.9771	-192.026	-917.653	3115.92	-31232.6	24947.6	265.965	196.604	0	11.1995	5.55363	-78.7645	2640.52	2387.51	-411.407	-280.688	166.476	0	9.79705	10.353	-153.329	-20254.7	-143152	-7686.77	-1847.63	332.1	0
460	4	-21.1959	191.142	-855.067	-66990.2	-25609.4	-16001.8	270.05	688.345	0	-56.0841	-192.27	-917.084	3044.1	-31123.4	24894.9	266.063	196.681	0	11.1795	5.5844	-78.4997	2637.48	2378.03	-401.478	-280.707	166.401	0	9.6048	10.1326	-152.928	-20356.8	-143024	-7667.46	-1849.24	333.114	0
460	5	-21.0234	191.667	-856.056	-67036.3	-25773.8	-16025.5	269.892	688.308	0	-55.1741	-192.461	-916.551	2972	-31013.8	24844.6	266.163	196.757	0	11.1334	5.61841	-78.3192	2639.71	2375.93	-388.814	-280.664	166.296	0	9.47361	9.90261	-152.491	-20484.9	-142956	-7662.71	-1851.47	334.335	0
460	6	-20.8483	192.226	-857.001	-67088.2	-25946.1	-16052.3	269.725	688.282	0	-54.2613	-192.603	-915.981	2899.67	-30907.2	24797.8	266.258	196.834	0	11.0711	5.65513	-78.2089	2646.21	2380.15	-375.873	-280.567	166.165	0	9.41298	9.71301	-152.083	-20619.3	-142944	-7669.74	-1853.91	335.579	0
460	7	-20.6798	192.807	-857.85	-67146.8	-26126.1	-16081.4	269.545	688.273	0	-53.3626	-192.71	-915.305	2827.29	-30804.6	24755	266.345	196.911	0	11.0024	5.69009	-78.1505	2654.36	2388	-365.028	-280.444	166.035	0	9.42433	9.59198	-151.76	-20745.2	-142967	-7686.77	-1856.06	336.697	0
460	8	-20.5216	193.401	-858.566	-67213.5	-26314.1	-16111.5	269.351	688.286	0	-52.4945	-192.801	-914.465	2754.94	-30704.6	24717	266.423	196.987	0	10.9362	5.71858	-78.1339	2660.9	2395.45	-357.845	-280.342	165.944	0	9.50398	9.54327	-151.558	-20857.6	-142999	-7711.11	-1857.53	337.622	0
460	9	-20.3706	194.011	-859.142	-67289.2	-26511.2	-16141.2	269.142	688.321	0	-51.6684	-192.891	-913.435	2682.32	-30605.1	24683.8	266.494	197.063	0	10.8802	5.74045	-78.1489	2663.76	2396.57	-355.367	-280.333	165.914	0	9.63762	9.54716	-151.486	-20957.3	-143023	-7736.43	-1858.14	338.345	0
461	0	-20.2154	194.648	-859.617	-67373.3	-26719.6	-16169.4	268.917	688.376	0	-50.886	-192.98	-912.23	2608.52	-30505.9	24654.8	266.559	197.141	0	10.8421	5.75983	-78.1839	2663.54	2385.11	-358.112	-280.494	165.932	0	9.79452	9.57375	-151.53	-21044.4	-143044	-7754.21	-1858	338.88	0	-46.6878	20.7467	-1998.62	-836465	171205	8238.94	84.0397	418.646	0
461	1	-20.0415	195.331	-860.069	-67463.3	-26940.4	-16195.2	268.676	688.439	0	-50.1416	-193.054	-910.893	2532.29	-30408.6	24628.9	266.617	197.22	0	10.8292	5.77917	-78.2516	2663.24	2359.1	-365.165	-280.852	165.966	0	9.93211	9.60205	-151.629	-21115.8	-143071	-7759.88	-1857.56	339.26	0
461	2	-19.8407	196.072	-860.571	-67555.8	-27173	-16217.8	268.424	688.501	0	-49.432	-193.1	-909.469	2452.87	-30315.9	24604.3	266.666	197.303	0	10.8473	5.79537	-78.4049	2666.46	2323.58	-373.765	-281.364	165.991	0	10.013	9.6293	-151.675	-21169.3	-143103	-7756.88	-1857.48	339.57	0
461	3	-19.6147	196.87	-861.151	-67647.6	-27415	-16237	268.165	688.555	0	-48.7629	-193.114	-907.997	2370.4	-30230.4	24579.2	266.707	197.389	0	10.8969	5.8025	-78.704	2675.65	2288.12	-380.417	-281.928	166.004	0	10.0225	9.66375	-151.578	-21206.1	-143125	-7753.79	-1858.24	339.902	0
461	4	-19.3746	197.717	-861.796	-67737.2	-27662.9	-16252.7	267.901	688.6	0	-48.1468	-193.102	-906.51	2286.29	-30153.3	24553.8	266.737	197.478	0	10.9724	5.79598	-79.1608	2691.16	2262.59	-382.638	-282.418	166.004	0	9.97333	9.71183	-151.348	-21227.3	-143130	-7757.72	-1859.7	340.255	0
461	5	-19.1425	198.598	-862.449	-67824.2	-27913.2	-16264.4	267.635	688.641	0	-47.5994	-193.077	-905.034	2202.87	-30085	24530.5	266.758	197.566	0	11.0615	5.77406	-79.716	2711.22	2254.65	-380.069	-282.716	165.989	0	9.90088	9.77536	-151.074	-21227.4	-143120	-7769.84	-1861.35	340.51	0
461	6	-18.9493	199.494	-863.025	-67909.7	-28163.3	-16270.9	267.367	688.688	0	-47.1354	-193.051	-903.575	2122.37	-30025.7	24512.7	266.77	197.651	0	11.147	5.73797	-80.2655	2733.08	2268.1	-374.466	-282.742	165.949	0	9.84983	9.85631	-150.836	-21195.3	-143110	-7785.47	-1862.78	340.519	0
461	7	-18.8246	200.385	-863.427	-67993.9	-28411.3	-16271.2	267.095	688.749	0	-46.7641	-193.034	-902.118	2045.9	-29975.2	24503	266.772	197.732	0	11.2115	5.69303	-80.7084	2754.22	2300.41	-368.457	-282.497	165.874	0	9.8535	9.9593	-150.641	-21124.4	-143110	-7798.76	-1864.01	340.23	0
461	8	-18.7859	201.257	-863.589	-68075.1	-28657.2	-16264.5	266.816	688.828	0	-46.486	-193.029	-900.651	1973.11	-29931.8	24501.8	266.767	197.809	0	11.2444	5.64862	-80.9861	2772.13	2341.99	-363.907	-282.082	165.77	0	9.91268	10.087	-150.45	-21020.1	-143128	-7807.35	-1865.34	339.716	0
461	9	-18.8309	202.109	-863.505	-68149.6	-28903.4	-16251	266.528	688.922	0	-46.2915	-193.032	-899.192	1903.13	-29893.2	24507.9	266.756	197.884	0	11.2431	5.61475	-81.0976	2783.89	2379.63	-361.257	-281.657	165.672	0	9.98794	10.2294	-150.275	-20898.6	-143161	-7813.2	-1866.66	339.07	0
462	0	-18.9375	202.956	-863.24	-68213.4	-29152.9	-16230.7	266.228	689.02	0	-46.1613	-193.029	-897.788	1836.07	-29857	24519.4	266.744	197.955	0	11.2117	5.59743	-81.0881	2786.92	2401.59	-359.967	-281.383	165.631	0	10.0209	10.3642	-150.231	-20780.7	-143199	-7820.67	-1867.19	338.325	0	-44.7674	30.4705	-1984.99	-834062	164722	10265.9	81.4018	420.532	0
462	1	-19.0714	203.822	-862.894	-68264	-29408	-16203.6	265.919	689.111	0	-46.0715	-193	-896.496	1772.86	-29822.1	24534.6	266.735	198.022	0	11.1612	5.59681	-81.0152	2780.72	2401.81	-359.032	-281.354	165.677	0	9.9731	10.4736	-150.459	-20685.5	-143237	-7832.75	-1866.01	337.483	0
462	2	-19.2019	204.725	-862.545	-68301	-29670	-16170	265.602	689.185	0	-46.0019	-192.933	-895.332	1713.94	-29788.4	24551.6	266.729	198.086	0	11.1054	5.60834	-80.9112	2768.04	2381.46	-357.285	-281.567	165.789	0	9.8439	10.5547	-150.987	-20626.3	-143276	-7848.11	-1862.93	336.61	0
462	3	-19.3126	205.666	-862.211	-68326.3	-29938.8	-16130.8	265.277	689.245	0	-45.9421	-192.826	-894.253	1658.44	-29755.9	24568.6	266.725	198.145	0	11.0546	5.62517	-80.7782	2753.9	2346.53	-353.805	-281.951	165.908	0	9.66231	10.6165	-151.702	-20607.2	-143318	-7862.37	-1858.73	335.84	0
462	4	-19.4027	206.632	-861.855	-68341.9	-30212.5	-16087.3	264.945	689.296	0	-45.8923	-192.691	-893.18	1604.59	-29723.8	24584.2	266.721	198.204	0	11.0118	5.64083	-80.6133	2742.79	2304.31	-348.224	-282.415	165.976	0	9.47027	10.6705	-152.419	-20620.7	-143368	-7872.04	-1854.61	335.29	0
462	5	-19.4841	207.594	-861.403	-68349.3	-30487.4	-16040.9	264.607	689.347	0	-45.8582	-192.552	-892.035	1550.66	-29691.1	24597.3	266.715	198.262	0	10.9735	5.65135	-80.4234	2736.53	2261.56	-340.799	-282.879	165.973	0	9.30647	10.7165	-152.951	-20649	-143421	-7876.22	-1851.7	335.004	0
462	6	-19.5769	208.522	-860.756	-68349	-30759.8	-15993.4	264.264	689.406	0	-45.8475	-192.436	-890.757	1495.12	-29657.2	24607	266.706	198.322	0	10.934	5.65518	-80.2176	2734.36	2223.71	-332.556	-283.279	165.913	0	9.19967	10.7377	-153.142	-20670.8	-143472	-7875.63	-1850.85	334.978	0
462	7	-19.7045	209.391	-859.829	-68340.8	-31026.5	-15946.8	263.915	689.482	0	-45.8664	-192.372	-889.303	1436.64	-29621.3	24612.8	266.692	198.385	0	10.8887	5.65131	-79.9995	2733.89	2194.54	-325.408	-283.568	165.826	0	9.1721	10.7208	-152.916	-20669.4	-143514	-7871.54	-1852.52	335.169	0
462	8	-19.8858	210.184	-858.579	-68324.2	-31285.9	-15903.1	263.561	689.578	0	-45.9161	-192.374	-887.644	1374.38	-29583.5	24615	266.672	198.452	0	10.839	5.63865	-79.7784	2731.87	2176.84	-321.52	-283.714	165.757	0	9.23562	10.6777	-152.309	-20640.8	-143546	-7865.53	-1856.47	335.52	0
462	9	-20.1282	210.895	-857.024	-68298.1	-31537.2	-15862.9	263.202	689.692	0	-45.9908	-192.438	-885.776	1308.1	-29545.1	24613.7	266.645	198.523	0	10.7935	5.61797	-79.5844	2725.68	2172.39	-322.09	-283.703	165.751	0	9.37941	10.6309	-151.449	-20596	-143559	-7859.44	-1861.9	335.993	0
463	0	-20.4227	211.538	-855.231	-68260.8	-31780.3	-15825.3	262.84	689.816	0	-46.0767	-192.548	-883.74	1237.66	-29507.4	24608.2	266.611	198.6	0	10.7631	5.59268	-79.4589	2714.86	2180.4	-326.915	-283.559	165.833	0	9.56829	10.5859	-150.496	-20552.1	-143540	-7855.38	-1867.78	336.562	0	-47.0915	37.3112	-1951.78	-821307	152977	14063.2	76.712	421.32	0
463	1	-20.7474	212.139	-853.296	-68210.2	-32015.4	-15788.4	262.48	689.937	0	-46.1544	-192.676	-881.607	1162.86	-29468.9	24596.6	266.574	198.681	0	10.7538	5.56737	-79.4303	2701.44	2196.67	-334.94	-283.345	165.99	0	9.7552	10.5302	-149.603	-20520	-143489	-7855.75	-1873.13	337.163	0
463	2	-21.079	212.725	-851.303	-68145.8	-32240.7	-15750.1	262.128	690.049	0	-46.2043	-192.794	-879.44	1084.49	-29425.8	24577.2	266.54	198.767	0	10.7652	5.54671	-79.5043	2689.02	2215.9	-344.863	-283.129	166.178	0	9.89573	10.4533	-148.89	-20502.7	-143421	-7862.28	-1877.27	337.703	0
463	3	-21.4019	213.312	-849.305	-68069.1	-32453.4	-15709.3	261.788	690.147	0	-46.2117	-192.882	-877.263	1005.58	-29375.3	24549.1	266.515	198.854	0	10.7936	5.53369	-79.6662	2681.51	2234.87	-355.83	-282.947	166.341	0	9.96188	10.3541	-148.407	-20500.8	-143353	-7873.96	-1879.95	338.139	0
463	4	-21.7107	213.902	-847.319	-67982.5	-32650.1	-15665.4	261.467	690.233	0	-46.1679	-192.937	-875.073	930.763	-29318.5	24513	266.496	198.936	0	10.8331	5.52761	-79.8841	2682.37	2253.35	-367.865	-282.792	166.422	0	9.95421	10.2272	-148.118	-20517.4	-143293	-7886.37	-1881.43	338.521	0
463	5	-22.0083	214.488	-845.336	-67888.9	-32828	-15619	261.166	690.31	0	-46.0696	-192.974	-872.849	863.742	-29258.4	24471.1	266.479	199.01	0	10.8751	5.52601	-80.1115	2693.59	2273.08	-381.208	-282.626	166.377	0	9.89957	10.0561	-147.949	-20556.3	-143237	-7894.26	-1882.15	338.942	0
463	6	-22.3018	215.057	-843.342	-67791.9	-32985.1	-15570.8	260.888	690.385	0	-45.9187	-193.013	-870.565	805.592	-29197.7	24425.3	266.461	199.075	0	10.9104	5.52835	-80.2974	2713.98	2296.44	-395.429	-282.401	166.201	0	9.83027	9.8262	-147.878	-20617.8	-143184	-7895.21	-1882.26	339.424	0
463	7	-22.595	215.599	-841.327	-67694.7	-33121.2	-15522.1	260.632	690.462	0	-45.7195	-193.069	-868.204	755.306	-29139.1	24376.8	266.437	199.13	0	10.9308	5.53481	-80.4114	2738.74	2324.56	-409.3	-282.092	165.941	0	9.76961	9.54639	-147.952	-20695	-143144	-7890.8	-1881.5	339.876	0
463	8	-22.8835	216.103	-839.291	-67599.5	-33238.2	-15474.3	260.397	690.544	0	-45.477	-193.149	-865.771	711.302	-29084.7	24326.2	266.406	199.178	0	10.9314	5.54313	-80.4564	2761.52	2355.51	-421.041	-281.723	165.677	0	9.73283	9.25537	-148.214	-20775.1	-143125	-7885.5	-1879.67	340.169	0
463	9	-23.1513	216.573	-837.255	-67506.7	-33340.6	-15429.2	260.179	690.629	0	-45.1934	-193.247	-863.289	671.804	-29034.4	24273.8	266.368	199.222	0	10.9116	5.54876	-80.4582	2777.56	2384.42	-428.785	-281.364	165.478	0	9.71878	9.00424	-148.631	-20841.6	-143128	-7884.19	-1876.97	340.224	0
464	0	-23.371	217.024	-835.276	-67414.4	-33435.7	-15388.3	259.971	690.709	0	-44.8656	-193.352	-860.8	634.386	-28985	24219.2	266.328	199.263	0	10.8754	5.54727	-80.4503	2785.22	2405.98	-431.292	-281.094	165.38	0	9.70585	8.82822	-149.093	-20876.6	-143143	-7887.89	-1874.09	340.024	0	-44.9957	40.5026	-1909.05	-805050	142532	16358.4	73.0149	422.351	0
464	1	-23.5108	217.483	-833.44	-67318.8	-33531.2	-15352.4	259.768	690.772	0	-44.4862	-193.444	-858.361	596.095	-28931.1	24161.6	266.295	199.306	0	10.8302	5.53621	-80.4602	2784.83	2417.18	-428.416	-280.958	165.389	0	9.67603	8.7298	-149.484	-20867.2	-143162	-7891.82	-1871.71	339.595	0
464	2	-23.5474	217.966	-831.82	-67216.8	-33633.3	-15321.3	259.567	690.807	0	-44.0483	-193.504	-856.021	554.381	-28867.5	24100.3	266.277	199.352	0	10.7849	5.51624	-80.5003	2777.35	2418.82	-421.121	-280.953	165.499	0	9.62863	8.68293	-149.741	-20811.5	-143183	-7890.39	-1870.2	338.983	0
464	3	-23.473	218.481	-830.443	-67107.7	-33745.6	-15293.6	259.364	690.81	0	-43.5512	-193.525	-853.784	508.074	-28789.5	24035	266.28	199.405	0	10.7462	5.49075	-80.5692	2764.71	2414.74	-411.405	-281.029	165.685	0	9.56304	8.65054	-149.864	-20718.3	-143216	-7883.27	-1869.65	338.248	0
464	4	-23.2956	219.017	-829.297	-66994.6	-33868.5	-15267.4	259.16	690.785	0	-43.0008	-193.512	-851.612	457.835	-28694.2	23966.1	266.306	199.462	0	10.7165	5.46414	-80.6494	2750.61	2409.23	-401.901	-281.127	165.894	0	9.47231	8.60068	-149.877	-20605.4	-143279	-7873.35	-1869.98	337.482	0
464	5	-23.034	219.554	-828.334	-66883.4	-33999	-15242	258.955	690.744	0	-42.4091	-193.48	-849.437	406.018	-28581.8	23893.8	266.352	199.522	0	10.6943	5.44041	-80.7026	2739.81	2404.74	-394.565	-281.202	166.051	0	9.36184	8.5164	-149.795	-20499.4	-143374	-7860.27	-1871.13	336.849	0
464	6	-22.7113	220.067	-827.489	-66781.2	-34131.9	-15217.3	258.752	690.703	0	-41.7949	-193.448	-847.194	355.476	-28456	23817.2	266.411	199.58	0	10.6758	5.42224	-80.6848	2735.51	2401.46	-389.492	-281.237	166.096	0	9.26143	8.40264	-149.584	-20429.1	-143490	-7839.97	-1873.26	336.572	0
464	7	-22.3484	220.535	-826.693	-66694.3	-34261.9	-15194.5	258.555	690.676	0	-41.179	-193.43	-844.836	307.843	-28322	23735.7	266.476	199.636	0	10.657	5.40974	-80.5725	2736.9	2398.17	-385.336	-281.236	166.032	0	9.20976	8.28511	-149.164	-20414.3	-143607	-7810.13	-1876.74	336.858	0
464	8	-21.9568	220.948	-825.902	-66626.1	-34386.5	-15174.8	258.365	690.671	0	-40.5777	-193.431	-842.35	263.127	-28185.3	23649	266.54	199.688	0	10.635	5.40043	-80.3759	2740.2	2393.45	-380.584	-281.222	165.908	0	9.21996	8.19728	-148.466	-20460.5	-143708	-7773.47	-1881.96	337.813	0
464	9	-21.5338	221.311	-825.113	-66577.1	-34505.5	-15160	258.181	690.689	0	-39.9958	-193.443	-839.761	220.604	-28049.4	23557.2	266.598	199.737	0	10.6116	5.39296	-80.1348	2742.05	2386.36	-374.322	-281.221	165.782	0	9.26143	8.16368	-147.5	-20559.9	-143784	-7736.16	-1888.81	339.389	0
465	0	-21.0628	221.648	-824.375	-66545.6	-34621.8	-15151.3	258.002	690.723	0	-39.4242	-193.443	-837.137	179.42	-27915.8	23460.3	266.653	199.786	0	10.5948	5.39047	-79.8988	2741.4	2376.57	-366.598	-281.255	165.689	0	9.28842	8.19347	-146.411	-20696.4	-143827	-7704.6	-1896.35	341.358	0	-34.4095	45.8987	-1880.47	-797032	133487	12983.2	69.5959	424.639	0
465	1	-20.5224	221.992	-823.769	-66528	-34739.6	-15149.2	257.828	690.761	0	-38.8446	-193.404	-834.568	138.771	-27783.4	23358.5	266.709	199.834	0	10.5931	5.39742	-79.7031	2738.52	2364.58	-358.366	-281.333	165.641	0	9.28594	8.28547	-145.453	-20850.8	-143835	-7683.34	-1902.88	343.351	0
465	2	-19.8981	222.379	-823.374	-66520.8	-34862.3	-15153.3	257.659	690.791	0	-38.2398	-193.311	-832.137	98.167	-27650.9	23252.8	266.771	199.882	0	10.6111	5.4139	-79.5617	2733.42	2351.94	-350.932	-281.439	165.644	0	9.27752	8.42738	-144.863	-21000.8	-143809	-7674.63	-1906.72	344.97	0
465	3	-19.1892	222.829	-823.235	-66520.9	-34991.8	-15162.8	257.495	690.804	0	-37.6013	-193.16	-829.893	57.2435	-27518.4	23143.6	266.841	199.931	0	10.6479	5.43528	-79.4774	2725.61	2340.47	-345.765	-281.552	165.706	0	9.29334	8.59283	-144.752	-21121.2	-143759	-7678.51	-1907.14	345.913	0
465	4	-18.4085	223.349	-823.343	-66526.4	-35130.4	-15176.7	257.332	690.8	0	-36.9311	-192.958	-827.864	15.3532	-27387.7	23031.1	266.918	199.981	0	10.6986	5.45605	-79.4546	2715.44	2331.7	-344.356	-281.654	165.824	0	9.34205	8.76084	-145.095	-21190.9	-143700	-7691.42	-1904.39	346.049	0
465	5	-17.5819	223.928	-823.632	-66536.8	-35281.7	-15194.1	257.163	690.785	0	-36.2396	-192.723	-826.049	-28.5064	-27261.8	22916.2	266.997	200.035	0	10.7559	5.47188	-79.5042	2705.5	2327.84	-347.25	-281.721	165.97	0	9.40813	8.94389	-145.826	-21200.3	-143646	-7705.72	-1899.04	345.381	0
465	6	-16.747	224.547	-823.988	-66551.9	-35448.9	-15213.8	256.979	690.768	0	-35.5434	-192.476	-824.426	-75.6974	-27143.8	22801	267.076	200.092	0	10.8109	5.47876	-79.6425	2699.7	2332.49	-353.513	-281.713	166.102	0	9.46336	9.18259	-146.9	-21151	-143596	-7713.09	-1891.51	343.983	0
465	7	-15.9458	225.187	-824.293	-66571.7	-35632.2	-15234.6	256.772	690.762	0	-34.8601	-192.239	-822.953	-127.448	-27036.8	22687.7	267.147	200.155	0	10.8558	5.47419	-79.8845	2701.32	2348.13	-361.716	-281.606	166.185	0	9.47986	9.5084	-148.249	-21050.4	-143545	-7708.63	-1882.27	341.994	0
465	8	-15.2149	225.835	-824.459	-66596.1	-35828.9	-15255.3	256.543	690.776	0	-34.2042	-192.032	-821.589	-183.508	-26943.7	22577.6	267.205	200.223	0	10.8872	5.45932	-80.2301	2711.95	2372.32	-370.806	-281.431	166.198	0	9.4424	9.91522	-149.74	-20910.8	-143487	-7691.31	-1872.24	339.647	0
465	9	-14.5767	226.489	-824.453	-66624.8	-36035.4	-15274.9	256.292	690.811	0	-33.5832	-191.864	-820.316	-241.11	-26867	22471.2	267.248	200.294	0	10.9061	5.43762	-80.6502	2730.93	2397.73	-379.907	-281.27	166.139	0	9.35701	10.3571	-151.197	-20751.7	-143428	-7662.89	-1862.61	337.249	0
466	0	-14.0347	227.16	-824.302	-66657.5	-36250.3	-15293.1	256.023	690.865	0	-32.9952	-191.729	-819.153	-295.692	-26808.8	22368.4	267.273	200.361	0	10.9142	5.41324	-81.0924	2754.51	2416.48	-388.11	-281.201	166.033	0	9.24989	10.7616	-152.439	-20599.2	-143379	-7626.81	-1854.57	335.131	0	-23.7485	54.4161	-1866.44	-794087	127198	10141	67.0235	426.472	0
466	1	-13.5792	227.871	-824.081	-66694.4	-36474.9	-15310.3	255.739	690.932	0	-32.4311	-191.61	-818.124	-343.048	-26769.8	22268.7	267.279	200.419	0	10.9127	5.39108	-81.5007	2776.49	2424.36	-394.791	-281.254	165.933	0	9.15178	11.0536	-153.289	-20479.3	-143347	-7586.93	-1849.14	333.599	0
466	2	-13.2004	228.635	-823.851	-66735.8	-36710.5	-15327.5	255.44	691.005	0	-31.8831	-191.492	-817.23	-380.892	-26748.8	22170.8	267.269	200.466	0	10.902	5.37619	-81.8314	2791.35	2421.87	-399.945	-281.404	165.889	0	9.07718	11.1882	-153.617	-20408.3	-143337	-7548.33	-1847.08	332.852	0
466	3	-12.8972	229.451	-823.63	-66781.2	-36957.1	-15345.6	255.129	691.082	0	-31.3515	-191.362	-816.424	-408.856	-26742.9	22072	267.244	200.501	0	10.8834	5.37295	-82.0591	2797.04	2413.23	-404.296	-281.592	165.914	0	9.01994	11.1681	-153.383	-20386.6	-143343	-7519.29	-1848.54	332.913	0
466	4	-12.6756	230.31	-823.388	-66829.9	-37214.2	-15364.6	254.804	691.165	0	-30.8462	-191.22	-815.626	-427.798	-26748.2	21969.6	267.205	200.525	0	10.8596	5.38433	-82.1796	2795.45	2403.79	-408.877	-281.749	165.984	0	8.97354	11.029	-152.655	-20400.2	-143357	-7510.08	-1853.09	333.636	0
466	5	-12.5446	231.19	-823.068	-66881.8	-37482.3	-15384.2	254.46	691.259	0	-30.3836	-191.081	-814.741	-439.302	-26760.8	21862.4	267.154	200.539	0	10.8343	5.41156	-82.2081	2790.46	2396.87	-414.064	-281.844	166.056	0	8.95493	10.8086	-151.608	-20433.6	-143374	-7528.1	-1859.69	334.779	0
466	6	-12.5149	232.066	-822.61	-66936.9	-37763.5	-15403.4	254.093	691.371	0	-29.9814	-190.966	-813.685	-445.373	-26777.3	21750.3	267.091	200.547	0	10.8095	5.45448	-82.1699	2785.3	2392.3	-418.934	-281.886	166.103	0	8.99883	10.534	-150.463	-20482.6	-143394	-7573.18	-1867.02	336.131	0
466	7	-12.5943	232.918	-821.966	-66995.2	-38058.9	-15421.1	253.698	691.506	0	-29.6518	-190.893	-812.4	-448.289	-26795.7	21634.7	267.017	200.552	0	10.7847	5.51114	-82.0846	2780.81	2388.34	-421.921	-281.904	166.123	0	9.12739	10.2272	-149.415	-20553.9	-143420	-7637.84	-1873.87	337.563	0
466	8	-12.7809	233.736	-821.132	-67056.6	-38367.9	-15436.2	253.274	691.664	0	-29.3969	-190.872	-810.868	-450.452	-26815.8	21517.4	266.93	200.556	0	10.7583	5.5758	-81.9529	2775.42	2383.41	-422.05	-281.917	166.134	0	9.33442	9.91608	-148.596	-20652	-143450	-7711.23	-1879.37	338.981	0
466	9	-13.0608	234.53	-820.164	-67121.2	-38687.9	-15447.7	252.829	691.839	0	-29.2061	-190.895	-809.133	-453.629	-26838.7	21399.3	266.83	200.561	0	10.7314	5.63788	-81.7586	2767.03	2375.24	-419.306	-281.948	166.156	0	9.59517	9.63675	-148.06	-20768.3	-143490	-7782.05	-1883.14	340.27	0
467	0	-13.4107	235.321	-819.17	-67188.1	-39015.7	-15455.4	252.372	692.02	0	-29.0586	-190.941	-807.292	-458.276	-26865.1	21280.9	266.722	200.568	0	10.7081	5.68537	-81.488	2755.16	2360.34	-414.321	-282.034	166.189	0	9.87595	9.42238	-147.788	-20883	-143548	-7839.68	-1885.31	341.304	0	-22.8952	63.7879	-1847.65	-787789	115985	11925.6	61.6458	427.633	0
467	1	-13.8028	236.133	-818.258	-67254.8	-39348	-15459.4	251.913	692.193	0	-28.9283	-190.98	-805.465	-463.715	-26894.7	21162	266.61	200.576	0	10.6949	5.71003	-81.1491	2741.13	2336.83	-408.414	-282.203	166.221	0	10.1325	9.28595	-147.756	-20975.9	-143622	-7876.64	-1886.02	341.962	0
467	2	-14.2133	236.98	-817.492	-67318.1	-39683.3	-15460.6	251.457	692.347	0	-28.7883	-190.99	-803.75	-468.328	-26925.9	21042.6	266.5	200.583	0	10.6981	5.70922	-80.7688	2726.41	2307.28	-403.72	-282.434	166.244	0	10.3177	9.21765	-148.002	-21035.4	-143702	-7891.1	-1884.94	342.129	0
467	3	-14.63	237.861	-816.879	-67375.6	-40023.2	-15459.8	251.005	692.479	0	-28.6163	-190.955	-802.197	-469.732	-26956.6	20923.4	266.397	200.586	0	10.721	5.68391	-80.3736	2711.79	2277.81	-402.47	-282.66	166.26	0	10.4044	9.20057	-148.568	-21062.3	-143772	-7886.59	-1881.72	341.768	0
467	4	-15.0526	238.761	-816.377	-67426.4	-40370.9	-15457.6	250.549	692.592	0	-28.3975	-190.867	-800.815	-465.857	-26985.2	20805.8	266.303	200.582	0	10.7606	5.6371	-79.9862	2698.45	2255.03	-405.747	-282.807	166.264	0	10.3946	9.2227	-149.401	-21064.2	-143823	-7868.72	-1876.66	340.991	0
467	5	-15.4882	239.658	-815.917	-67471.4	-40727.9	-15454.2	250.083	692.694	0	-28.1245	-190.731	-799.583	-456.184	-27013.1	20692.2	266.216	200.571	0	10.8084	5.57557	-79.6389	2688.67	2244.12	-412.956	-282.821	166.239	0	10.3041	9.27647	-150.349	-21047.7	-143859	-7842.09	-1870.83	339.992	0
467	6	-15.9492	240.527	-815.414	-67513.5	-41092.5	-15449.9	249.605	692.797	0	-27.7981	-190.561	-798.465	-441.483	-27044.3	20584.9	266.13	200.553	0	10.856	5.51152	-79.3699	2683.98	2248.64	-422.056	-282.669	166.184	0	10.1469	9.35926	-151.228	-21014.5	-143890	-7809.84	-1865.48	338.959	0
467	7	-16.4491	241.344	-814.797	-67557.3	-41461.6	-15445.1	249.114	692.913	0	-27.427	-190.377	-797.43	-422.876	-27084.4	20485.6	266.035	200.53	0	10.8991	5.45863	-79.2019	2683.14	2269.78	-429.971	-282.342	166.123	0	9.94393	9.47781	-151.88	-20965.5	-143928	-7775	-1861.65	338.04	0
467	8	-16.9949	242.092	-814.039	-67607.3	-41833.2	-15440.8	248.61	693.052	0	-27.0251	-190.198	-796.465	-401.659	-27138.5	20394.8	265.926	200.504	0	10.9383	5.42489	-79.1224	2682.88	2305.37	-433.688	-281.863	166.092	0	9.73275	9.64526	-152.21	-20904.9	-143975	-7740.86	-1859.9	337.342	0
467	9	-17.5814	242.768	-813.156	-67665.9	-42207.4	-15438.2	248.094	693.214	0	-26.6044	-190.036	-795.581	-379.011	-27210.3	20311.7	265.798	200.476	0	10.975	5.40968	-79.0821	2680.25	2350.81	-432.068	-281.274	166.108	0	9.54681	9.86977	-152.221	-20838.9	-144022	-7710.99	-1860.14	336.899	0
468	0	-18.1896	243.385	-812.209	-67733.1	-42585.9	-15438.4	247.568	693.394	0	-26.171	-189.89	-794.817	-354.981	-27302.1	20234.7	265.65	200.447	0	11.0085	5.40659	-79.0193	2674.15	2401.12	-426.487	-280.614	166.158	0	9.38969	10.142	-151.986	-20770.9	-144055	-7689.32	-1861.82	336.663	0	-24.9535	72.8578	-1828.93	-780751	110123	14831	59.0264	428.369	0
468	1	-18.7937	243.965	-811.275	-67806.8	-42970	-15441.7	247.034	693.581	0	-25.7261	-189.751	-794.221	-327.813	-27415.6	20161.2	265.481	200.413	0	11.0366	5.40921	-78.9028	2665.46	2451.32	-419.464	-279.932	166.218	0	9.24522	10.4309	-151.578	-20701.3	-144059	-7678.95	-1864.4	336.572	0
468	2	-19.3733	244.532	-810.41	-67885	-43357.8	-15448	246.499	693.766	0	-25.275	-189.614	-793.82	-294.223	-27551.4	20088.6	265.293	200.371	0	11.0564	5.4153	-78.7485	2655.99	2495.82	-412.933	-279.306	166.273	0	9.1099	10.6962	-151.024	-20629.4	-144026	-7681.03	-1867.66	336.597	0
468	3	-19.9207	245.102	-809.626	-67967.2	-43746.1	-15457.1	245.967	693.949	0	-24.8316	-189.488	-793.603	-250.353	-27708.7	20015.9	265.085	200.315	0	11.0618	5.42618	-78.5935	2647.64	2529.09	-407.537	-278.821	166.312	0	9.00911	10.9098	-150.367	-20557.2	-143951	-7695.08	-1871.33	336.714	0
468	4	-20.4405	245.681	-808.912	-68054.4	-44133.2	-15469.7	245.441	694.131	0	-24.4174	-189.393	-793.526	-192.932	-27885.9	19943.6	264.858	200.243	0	11.0427	5.44321	-78.466	2642.47	2546.93	-402.956	-278.541	166.323	0	8.98308	11.0662	-149.698	-20492.1	-143842	-7719.64	-1874.88	336.89	0
468	5	-20.9461	246.266	-808.243	-68147.3	-44520.9	-15487.7	244.917	694.315	0	-24.0571	-189.351	-793.535	-120.01	-28082.3	19873.6	264.611	200.151	0	10.9914	5.46575	-78.3778	2642.72	2547.31	-398.704	-278.5	166.282	0	9.05375	11.1757	-149.084	-20443.4	-143706	-7751.52	-1877.93	337.126	0
468	6	-21.4573	246.847	-807.584	-68245.6	-44913.9	-15512.8	244.385	694.506	0	-23.7718	-189.385	-793.565	-31.018	-28297.4	19807.9	264.341	200.039	0	10.9099	5.49157	-78.3313	2650.38	2530.97	-394.541	-278.689	166.164	0	9.20194	11.2565	-148.513	-20416.8	-143548	-7785.33	-1880.57	337.475	0
468	7	-21.9956	247.408	-806.889	-68349.1	-45317.6	-15545.8	243.837	694.707	0	-23.5758	-189.508	-793.542	73.4147	-28529.1	19747.5	264.048	199.908	0	10.8126	5.51748	-78.3277	2665.89	2501.64	-390.376	-279.062	165.965	0	9.37839	11.3293	-147.947	-20414.2	-143370	-7814.9	-1883.06	337.983	0
468	8	-22.577	247.943	-806.121	-68458.5	-45734.5	-15586.5	243.266	694.923	0	-23.4766	-189.729	-793.403	191.765	-28774.5	19692.5	263.733	199.758	0	10.7218	5.53892	-78.3726	2686.74	2464.69	-386.237	-279.552	165.718	0	9.53263	11.4037	-147.395	-20434.9	-143178	-7835.71	-1885.39	338.64	0
468	9	-23.2045	248.46	-805.273	-68575.5	-46163.7	-15634.5	242.673	695.158	0	-23.4731	-190.044	-793.115	322.089	-29031	19643.3	263.396	199.594	0	10.659	5.55109	-78.4761	2707.75	2425.45	-382.358	-280.093	165.496	0	9.63082	11.4649	-146.875	-20477.3	-142983	-7846.7	-1887.5	339.42	0
469	0	-23.8649	248.985	-804.391	-68700.5	-46602.4	-15688.6	242.065	695.407	0	-23.5521	-190.442	-792.703	463.063	-29297.7	19599.2	263.041	199.416	0	10.6357	5.55272	-78.6418	2723.51	2389	-379.256	-280.622	165.368	0	9.66234	11.4825	-146.361	-20538.1	-142802	-7850.38	-1889.68	340.325	0	-31.3519	75.8483	-1818.33	-775221	100310	18519	53.8048	427.902	0
469	1	-24.5357	249.552	-803.549	-68832.5	-47048.4	-15747.8	241.449	695.661	0	-23.6935	-190.898	-792.227	614.926	-29575.4	19558.7	262.668	199.224	0	10.6485	5.54759	-78.858	2730.72	2360.04	-377.734	-281.072	165.372	0	9.64062	11.432	-145.794	-20608.5	-142649	-7850.71	-1892.43	341.354	0
469	2	-25.1979	250.187	-802.806	-68969.5	-47500.8	-15811	240.832	695.911	0	-23.8808	-191.39	-791.753	778.551	-29866.6	19519.8	262.278	199.017	0	10.6837	5.54049	-79.1076	2728.7	2341.57	-378.45	-281.4	165.506	0	9.59204	11.3004	-145.131	-20674.9	-142534	-7850.29	-1896.1	342.457	0
469	3	-25.8435	250.897	-802.167	-69109.5	-47958.3	-15878.4	240.214	696.154	0	-24.1069	-191.905	-791.331	953.531	-30174.6	19481.7	261.869	198.795	0	10.724	5.53339	-79.379	2718.85	2334.11	-381.222	-281.595	165.749	0	9.53894	11.0771	-144.431	-20724.3	-142456	-7850.69	-1900.33	343.489	0
469	4	-26.4759	251.674	-801.587	-69250.6	-48417	-15950.7	239.599	696.392	0	-24.3725	-192.44	-790.974	1137.54	-30499.9	19444.5	261.44	198.562	0	10.7546	5.52822	-79.6599	2704.69	2336.97	-384.77	-281.663	166.047	0	9.49104	10.7643	-143.875	-20745.4	-142414	-7854.62	-1903.85	344.19	0
469	5	-27.1087	252.493	-800.989	-69391	-48871.8	-16029.1	238.986	696.632	0	-24.6843	-193.001	-790.654	1326.93	-30839.7	19408.3	260.995	198.322	0	10.7684	5.52959	-79.9345	2691.58	2350.08	-387.101	-281.6	166.328	0	9.44599	10.397	-143.675	-20727.8	-142404	-7864.03	-1905.16	344.269	0
469	6	-27.762	253.323	-800.285	-69529.6	-49319.4	-16114.8	238.373	696.881	0	-25.052	-193.594	-790.295	1517.85	-31189	19371.9	260.535	198.079	0	10.767	5.5405	-80.1927	2685.27	2372.77	-386.376	-281.412	166.515	0	9.39691	10.0366	-143.956	-20666.7	-142417	-7875.57	-1903.31	343.562	0
469	7	-28.4535	254.129	-799.401	-69666.3	-49760	-16208.2	237.753	697.148	0	-25.4819	-194.224	-789.814	1707.46	-31542.6	19333.2	260.063	197.838	0	10.7584	5.5585	-80.4276	2690.03	2400.27	-381.998	-281.156	166.553	0	9.34071	9.73474	-144.716	-20566.3	-142444	-7879.97	-1898.3	342.115	0
469	8	-29.1863	254.886	-798.303	-69801.4	-50195.4	-16308.4	237.122	697.437	0	-25.9687	-194.891	-789.161	1894.77	-31898.1	19289.5	259.58	197.599	0	10.7491	5.57853	-80.6183	2706.41	2424.14	-375.313	-280.931	166.429	0	9.27811	9.50431	-145.843	-20437.9	-142483	-7867.27	-1890.96	340.136	0
469	9	-29.9425	255.585	-797.02	-69934.8	-50627.3	-16413.9	236.479	697.745	0	-26.4933	-195.584	-788.345	2081.14	-32256.3	19239	259.084	197.36	0	10.739	5.59613	-80.7285	2729.87	2437.65	-369.007	-280.804	166.185	0	9.21248	9.3249	-147.163	-20296.4	-142544	-7833.58	-1882.61	337.918	0
470	0	-30.6881	256.237	-795.655	-70066.5	-51055.7	-16523.5	235.832	698.061	0	-27.0244	-196.282	-787.436	2270.01	-32618.8	19181.5	258.576	197.117	0	10.7216	5.60798	-80.7229	2752.63	2439.45	-365.308	-280.78	165.9	0	9.15679	9.17381	-148.485	-20159.6	-142635	-7784	-1874.6	335.769	0	-41.3514	75.0675	-1806.43	-767902	86646.8	23584.2	46.3299	426.699	0
470	1	-31.3875	256.869	-794.359	-70196.6	-51479.7	-16636.9	235.193	698.369	0	-27.5259	-196.948	-786.545	2465.47	-32985.8	19118.5	258.062	196.865	0	10.6912	5.61165	-80.5849	2768.7	2432.18	-364.709	-280.818	165.642	0	9.13793	9.0486	-149.642	-20047.9	-142746	-7729.5	-1867.92	333.973	0
470	2	-32.0149	257.506	-793.254	-70325.4	-51899.5	-16754.4	234.574	698.654	0	-27.9676	-197.554	-785.772	2670.64	-33355.6	19052.2	257.551	196.601	0	10.647	5.60629	-80.3383	2777.69	2419.65	-366.382	-280.882	165.425	0	9.18565	8.96099	-150.544	-19979.7	-142857	-7680.63	-1862.94	332.717	0
470	3	-32.5612	258.16	-792.386	-70452.9	-52318.3	-16877.5	233.974	698.912	0	-28.3325	-198.085	-785.171	2886.83	-33725.3	18984.8	257.047	196.323	0	10.5933	5.59354	-80.052	2783.63	2405.32	-369.098	-280.953	165.227	0	9.31231	8.91372	-151.182	-19961.3	-142941	-7643.03	-1859.49	332.035	0
470	4	-33.0333	258.826	-791.722	-70579	-52739.9	-17008	233.386	699.146	0	-28.6183	-198.547	-784.743	3113.78	-34092.2	18917.7	256.556	196.032	0	10.5384	5.57645	-79.8036	2790.65	2391.4	-371.525	-281.034	165.031	0	9.50271	8.89214	-151.591	-19984.3	-142989	-7618.48	-1857.25	331.83	0
470	5	-33.4508	259.491	-791.185	-70704.1	-53166.7	-17147.3	232.801	699.365	0	-28.8336	-198.963	-784.444	3349.99	-34454.9	18851.9	256.077	195.729	0	10.4932	5.55567	-79.6331	2800.26	2378.46	-372.525	-281.132	164.835	0	9.72413	8.88124	-151.811	-20034.2	-143001	-7609.52	-1855.96	331.968	0
470	6	-33.84	260.135	-790.682	-70830	-53598.8	-17294.9	232.212	699.581	0	-28.9908	-199.366	-784.212	3592.8	-34813.4	18787.4	255.607	195.419	0	10.4691	5.5283	-79.5368	2811.45	2365.89	-372.027	-281.254	164.652	0	9.9427	8.87806	-151.867	-20105.1	-142987	-7620.44	-1855.52	332.386	0
470	7	-34.2277	260.737	-790.139	-70959.4	-54035.5	-17449.2	231.613	699.806	0	-29.0992	-199.796	-783.986	3839.41	-35169.1	18724.2	255.141	195.103	0	10.4723	5.49201	-79.4925	2821.57	2353.29	-371.358	-281.396	164.505	0	10.125	8.87983	-151.777	-20199.7	-142958	-7652.71	-1855.9	333.088	0
470	8	-34.6339	261.284	-789.519	-71095.1	-54475.8	-17608.1	231.001	700.049	0	-29.1607	-200.292	-783.732	4088.82	-35523.9	18662.3	254.673	194.783	0	10.5002	5.44947	-79.4824	2827.02	2342.57	-372.139	-281.527	164.432	0	10.2287	8.87749	-151.591	-20318.5	-142924	-7701.38	-1856.83	334.035	0
470	9	-35.0661	261.769	-788.842	-71239.7	-54919.6	-17769.9	230.379	700.309	0	-29.1692	-200.885	-783.468	4342.17	-35881.4	18602.1	254.202	194.458	0	10.5437	5.40869	-79.5025	2824.29	2338.43	-374.963	-281.587	164.475	0	10.2067	8.87062	-151.439	-20449.4	-142893	-7756.68	-1857.57	335.034	0
471	0	-35.5149	262.203	-788.183	-71394.1	-55366.6	-17933.4	229.754	700.581	0	-29.1111	-201.591	-783.264	4601.55	-36246	18543.9	253.724	194.125	0	10.5915	5.37923	-79.5645	2810.78	2344.9	-379.351	-281.528	164.673	0	10.0271	8.87391	-151.492	-20574.4	-142869	-7808.47	-1857.08	335.812	0	-44.6385	72.049	-1803.72	-765005	77622.1	22863	41.3087	425.654	0
471	1	-35.9594	262.604	-787.65	-71559	-55816.6	-18097.7	229.135	700.851	0	-28.9722	-202.414	-783.216	4868.84	-36622.5	18488.1	253.241	193.784	0	10.6355	5.36642	-79.6841	2785.48	2360.44	-384.612	-281.378	165.043	0	9.69079	8.90322	-151.848	-20680.3	-142858	-7848.38	-1854.8	336.191	0
471	2	-36.3798	262.989	-787.326	-71734.2	-56271.1	-18262.5	228.529	701.111	0	-28.7448	-203.348	-783.398	5144.73	-37013.7	18434.4	252.752	193.433	0	10.6739	5.36777	-79.8631	2750.55	2377.85	-390.338	-281.226	165.559	0	9.23611	8.96178	-152.478	-20761.9	-142866	-7871.14	-1850.96	336.163	0
471	3	-36.7669	263.362	-787.244	-71920	-56734.2	-18427.9	227.933	701.357	0	-28.4321	-204.382	-783.844	5428.1	-37419.2	18380.9	252.262	193.075	0	10.7115	5.37483	-80.0802	2712.1	2389.14	-396.237	-281.166	166.133	0	8.73414	9.03975	-153.262	-20813.8	-142897	-7876.47	-1846.37	335.805	0
471	4	-37.1223	263.72	-787.388	-72116.5	-57209.8	-18594.1	227.342	701.59	0	-28.0444	-205.502	-784.553	5716.33	-37836.8	18325.5	251.773	192.714	0	10.7533	5.37966	-80.2988	2677.79	2389.97	-401.726	-281.237	166.652	0	8.27615	9.12335	-154.072	-20828.5	-142951	-7868	-1841.82	335.187	0
471	5	-37.4555	264.058	-787.709	-72324.1	-57700.6	-18761.1	226.749	701.816	0	-27.5944	-206.698	-785.509	6006.93	-38263.7	18266.5	251.288	192.353	0	10.8007	5.38068	-80.4801	2653.06	2381.13	-405.76	-281.413	167.035	0	7.94902	9.20666	-154.811	-20800.6	-143026	-7849.87	-1837.87	334.361	0
471	6	-37.7811	264.376	-788.14	-72544.1	-58207.5	-18928.6	226.146	702.045	0	-27.0973	-207.964	-786.681	6299.34	-38697.6	18203.5	250.809	191.993	0	10.8527	5.38255	-80.5912	2639.34	2367.42	-407.206	-281.624	167.25	0	7.80638	9.30023	-155.372	-20729.6	-143117	-7824.3	-1835.12	333.419	0
471	7	-38.1154	264.673	-788.617	-72778.8	-58730.2	-19096.3	225.528	702.287	0	-26.5704	-209.298	-788.032	6595.77	-39138.1	18137.9	250.334	191.63	0	10.9099	5.39155	-80.6067	2635.02	2354.67	-405.713	-281.788	167.31	0	7.85266	9.42361	-155.619	-20618.9	-143213	-7791.68	-1834.28	332.496	0
471	8	-38.4714	264.953	-789.102	-73030.3	-59267.9	-19263.5	224.892	702.549	0	-26.0287	-210.697	-789.528	6899.93	-39587.1	18070.8	249.86	191.261	0	10.9735	5.41079	-80.5183	2637.1	2347	-402.382	-281.851	167.248	0	8.04514	9.58258	-155.481	-20476.1	-143292	-7753.64	-1835.61	331.696	0
471	9	-38.8548	265.223	-789.588	-73299.3	-59820.8	-19429.8	224.238	702.832	0	-25.4804	-212.155	-791.151	7215.04	-40047.7	18003.5	249.38	190.88	0	11.0407	5.43775	-80.3444	2642.39	2346.39	-399.309	-281.796	167.112	0	8.31211	9.75476	-155.063	-20317.1	-143329	-7716.4	-1838.33	331.025	0
472	0	-39.263	265.503	-790.109	-73585.2	-60390.1	-19595.3	223.567	703.133	0	-24.9254	-213.662	-792.898	7542.79	-40522.3	17936.9	248.893	190.487	0	11.1017	5.46685	-80.1237	2648.61	2353.82	-398.136	-281.623	166.944	0	8.58632	9.89562	-154.581	-20166.7	-143318	-7689.26	-1841.14	330.461	0	-44.1217	61.8647	-1830.21	-772932	69302.4	18770.3	36.1926	423.55	0
472	1	-39.6869	265.818	-790.725	-73886.4	-60977.1	-19759.9	222.885	703.441	0	-24.3578	-215.202	-794.783	7883.32	-41011.9	17872.2	248.399	190.081	0	11.1447	5.49497	-79.8954	2654.96	2369.42	-398.917	-281.344	166.77	0	8.83219	9.95908	-154.18	-20053.7	-143271	-7678.34	-1843.24	330.066	0
472	2	-40.1172	266.192	-791.481	-74201.4	-61582.6	-19923.3	222.193	703.75	0	-23.7738	-216.76	-796.814	8235.12	-41515.9	17810.8	247.898	189.665	0	11.162	5.52259	-79.6885	2661.3	2391.48	-400.203	-280.99	166.604	0	9.04065	9.92	-153.862	-19999.3	-143214	-7681.93	-1844.79	329.982	0
472	3	-40.5505	266.64	-792.38	-74528.3	-62206.3	-20084.8	221.494	704.056	0	-23.1777	-218.322	-798.97	8595.5	-42031.2	17753.6	247.393	189.242	0	11.1547	5.55025	-79.5238	2667.03	2415.6	-400.079	-280.624	166.463	0	9.20492	9.78277	-153.576	-20006.8	-143168	-7692.48	-1846.23	330.273	0
472	4	-40.991	267.159	-793.382	-74864.8	-62846.8	-20242.7	220.786	704.362	0	-22.5826	-219.879	-801.201	8961.61	-42553.3	17700.7	246.888	188.815	0	11.1298	5.57585	-79.4101	2670.73	2434.95	-397.287	-280.337	166.368	0	9.31392	9.57632	-153.361	-20060.6	-143151	-7701.59	-1847.42	330.806	0
472	5	-41.4527	267.738	-794.424	-75209.9	-63502.3	-20395.5	220.065	704.672	0	-22.009	-221.431	-803.435	9330.78	-43078	17651.3	246.383	188.386	0	11.0922	5.59668	-79.3413	2671.53	2442.9	-391.701	-280.21	166.329	0	9.367	9.34831	-153.33	-20139.5	-143167	-7703.08	-1847.72	331.348	0
472	6	-41.9584	268.353	-795.431	-75564.1	-64171.5	-20542.7	219.325	704.998	0	-21.4811	-222.987	-805.604	9700.34	-43602.6	17604	245.876	187.959	0	11.0393	5.61287	-79.313	2670.61	2436.15	-384.241	-280.284	166.328	0	9.38059	9.15607	-153.524	-20228.4	-143214	-7694.77	-1846.84	331.76	0
472	7	-42.533	268.987	-796.327	-75927.9	-64853.6	-20684.9	218.559	705.348	0	-21.0204	-224.564	-807.642	10068.1	-44125.7	17557.3	245.365	187.534	0	10.9659	5.6261	-79.3326	2671	2416.21	-376.592	-280.543	166.332	0	9.37638	9.04894	-153.851	-20318.4	-143280	-7678.59	-1845.29	332.065	0
472	8	-43.1927	269.628	-797.05	-76300.4	-65548.7	-20823.5	217.761	705.729	0	-20.6385	-226.176	-809.512	10433.4	-44647.8	17510.1	244.846	187.112	0	10.8728	5.6364	-79.4042	2676.21	2388.9	-370.596	-280.915	166.296	0	9.3651	9.0506	-154.131	-20401.2	-143349	-7658.04	-1844.05	332.363	0
472	9	-43.9366	270.281	-797.585	-76679.9	-66257.7	-20959.9	216.927	706.14	0	-20.3311	-227.827	-811.215	10796.9	-45171.4	17462	244.316	186.69	0	10.7693	5.64332	-79.5128	2689.47	2361.59	-367.33	-281.299	166.176	0	9.33848	9.15119	-154.166	-20470.3	-143407	-7636.41	-1844.21	332.78	0
473	0	-44.7433	270.962	-797.987	-77065.2	-66981.6	-21095.2	216.062	706.575	0	-20.078	-229.508	-812.794	11160	-45700.3	17413	243.774	186.27	0	10.6709	5.64833	-79.6308	2713.27	2339.46	-366.875	-281.621	165.927	0	9.27636	9.31363	-153.819	-20526.7	-143447	-7617.76	-1846.57	333.447	0	-47.4031	53.7724	-1852.47	-780941	66396.4	17278.3	34.107	422.559	0
473	1	-45.5777	271.69	-798.362	-77455.4	-67721.3	-21229.6	215.175	707.018	0	-19.8501	-231.192	-814.32	11523.5	-46237.4	17363.5	243.22	185.849	0	10.592	5.65397	-79.7317	2748.16	2323.5	-368.983	-281.859	165.532	0	9.16781	9.49166	-153.091	-20577.5	-143470	-7607.86	-1851.15	334.413	0
473	2	-46.4055	272.477	-798.817	-77849.4	-68475.6	-21362.6	214.279	707.456	0	-19.6199	-232.85	-815.861	11887.8	-46784	17314.2	242.657	185.429	0	10.5407	5.66124	-79.7985	2790.96	2311.75	-373.457	-282.03	165.025	0	9.02848	9.65036	-152.15	-20626.4	-143481	-7613.18	-1857.02	335.566	0
473	3	-47.2021	273.325	-799.425	-78246.5	-69241.2	-21494.4	213.386	707.879	0	-19.3674	-234.458	-817.463	12252.1	-47340	17266.7	242.089	185.012	0	10.5173	5.66888	-79.822	2835.01	2302.2	-379.888	-282.158	164.483	0	8.89304	9.77632	-151.245	-20666.1	-143493	-7637.92	-1862.75	336.64	0
473	4	-47.9522	274.23	-800.215	-78647.6	-70013.5	-21625.2	212.507	708.283	0	-19.0817	-236.004	-819.147	12615.2	-47904.9	17222.7	241.519	184.6	0	10.5144	5.67534	-79.8013	2873.14	2294.98	-387.658	-282.241	163.996	0	8.7885	9.87281	-150.582	-20682.4	-143515	-7681.25	-1867.07	337.35	0
473	5	-48.6479	275.178	-801.173	-79054.9	-70788	-21756.2	211.645	708.674	0	-18.7635	-237.488	-820.906	12976.8	-48475.3	17184	240.949	184.192	0	10.5212	5.68039	-79.7454	2900.47	2292.61	-395.932	-282.251	163.628	0	8.7188	9.94785	-150.246	-20664.9	-143542	-7738.76	-1869.38	337.54	0
473	6	-49.2882	276.15	-802.24	-79469.9	-71562.6	-21887.9	210.796	709.06	0	-18.4271	-238.917	-822.703	13337.4	-49043.4	17151.9	240.388	183.788	0	10.5298	5.68494	-79.6702	2914.97	2298.28	-403.211	-282.153	163.412	0	8.67592	10.0045	-150.214	-20616.9	-143566	-7806.6	-1869.75	337.25	0
473	7	-49.8757	277.12	-803.324	-79892.6	-72337.7	-22020.5	209.952	709.453	0	-18.0957	-240.294	-824.481	13697.7	-49600.9	17127.2	239.84	183.386	0	10.5409	5.6898	-79.5875	2917.62	2313.84	-407.361	-281.927	163.341	0	8.65968	10.039	-150.432	-20556.7	-143583	-7881.35	-1868.47	336.652	0
473	8	-50.4099	278.064	-804.347	-80322.2	-73112.6	-22153.8	209.103	709.86	0	-17.7925	-241.623	-826.188	14057.1	-50143.5	17110.5	239.307	182.986	0	10.5607	5.69474	-79.4906	2912.11	2338.46	-406.846	-281.582	163.365	0	8.67756	10.0495	-150.832	-20510	-143596	-7956.27	-1866.03	335.979	0
473	9	-50.8822	278.969	-805.284	-80758.4	-73884.8	-22287.1	208.25	710.286	0	-17.5319	-242.901	-827.8	14414.9	-50671.3	17102.1	238.788	182.587	0	10.592	5.69734	-79.3527	2902.82	2368.15	-402.109	-281.157	163.419	0	8.72854	10.0453	-151.292	-20496.9	-143608	-8021.42	-1863.21	335.479	0
474	0	-51.2781	279.843	-806.168	-81201.5	-74652.2	-22419.7	207.399	710.725	0	-17.3165	-244.116	-829.348	14770.1	-51186.6	17102.9	238.281	182.191	0	10.6286	5.69249	-79.1524	2892.71	2396.97	-395.471	-280.717	163.454	0	8.80005	10.0488	-151.641	-20523	-143617	-8068.76	-1861.09	335.34	0	-49.4868	51.506	-1879.16	-791356	61646.8	17369.8	31.0419	422.041	0
474	1	-51.5837	280.708	-807.069	-81652	-75415.8	-22550.3	206.556	711.171	0	-17.1431	-245.249	-830.899	15121.2	-51692.1	17113.5	237.788	181.801	0	10.6591	5.6749	-78.8983	2882.91	2419.26	-389.624	-280.337	163.46	0	8.88105	10.0868	-151.754	-20580.1	-143618	-8095.39	-1860.39	335.615	0
474	2	-51.794	281.589	-808.044	-82111	-76178.8	-22677.9	205.724	711.617	0	-17.0123	-246.284	-832.517	15465.5	-52190.1	17133.9	237.31	181.423	0	10.6761	5.64261	-78.6251	2873.19	2431.13	-386.323	-280.079	163.457	0	8.96896	10.1781	-151.607	-20648.9	-143604	-8102.73	-1861.22	336.201	0
474	3	-51.9172	282.498	-809.103	-82578.3	-76944.7	-22801.4	204.901	712.062	0	-16.9305	-247.208	-834.236	15799.5	-52680.9	17163.4	236.851	181.061	0	10.6811	5.59823	-78.3751	2862.52	2430.28	-385.812	-279.992	163.477	0	9.06339	10.3215	-151.245	-20706.2	-143572	-8094.61	-1863.27	336.905	0
474	4	-51.9753	283.441	-810.216	-83052.6	-77715.4	-22920	204.081	712.507	0	-16.9036	-248.018	-836.064	16119.6	-53162.7	17201.9	236.413	180.72	0	10.6812	5.54813	-78.1899	2849.88	2415.42	-386.821	-280.108	163.552	0	9.15679	10.4914	-150.714	-20735.5	-143520	-8076.08	-1866.26	337.581	0
474	5	-52.0023	284.416	-811.333	-83532.4	-78492	-23032.7	203.256	712.957	0	-16.9304	-248.719	-837.983	16423.4	-53631.8	17248.7	235.999	180.401	0	10.6824	5.50166	-78.1097	2834.86	2387.72	-387.653	-280.431	163.707	0	9.23232	10.6472	-150.057	-20734.7	-143453	-8052.07	-1870	338.18	0
474	6	-52.04	285.42	-812.407	-84017.8	-79274.2	-23137.9	202.421	713.418	0	-17.0027	-249.331	-839.954	16710	-54083.5	17302.5	235.611	180.106	0	10.6846	5.46972	-78.1681	2817.58	2352.47	-387.672	-280.905	163.955	0	9.27415	10.751	-149.357	-20710.7	-143388	-8026.22	-1874.04	338.666	0
474	7	-52.1295	286.447	-813.407	-84510.7	-80060	-23233.6	201.574	713.897	0	-17.1052	-249.886	-841.917	16980.3	-54514.3	17362	235.25	179.831	0	10.6852	5.46062	-78.3802	2798.04	2317.44	-387.375	-281.433	164.302	0	9.2836	10.7798	-148.744	-20667.6	-143347	-8001.25	-1877.72	338.948	0
474	8	-52.3003	287.494	-814.338	-85013	-80846.3	-23317.7	200.721	714.395	0	-17.2126	-250.415	-843.824	17235.5	-54922.8	17425.7	234.912	179.575	0	10.6819	5.47487	-78.7337	2776.05	2288.49	-387.225	-281.934	164.741	0	9.2852	10.7308	-148.325	-20604.7	-143351	-7979.65	-1880.47	338.916	0
474	9	-52.5616	288.569	-815.254	-85524.7	-81630.1	-23389.3	199.872	714.906	0	-17.2911	-250.934	-845.659	17477.2	-55311.5	17491.9	234.594	179.333	0	10.6739	5.50385	-79.1869	2751.67	2267.26	-386.895	-282.368	165.251	0	9.31281	10.6188	-148.116	-20523.7	-143410	-7962.91	-1882.23	338.565	0
475	0	-52.9007	289.686	-816.259	-86043.4	-82410.3	-23449.2	199.039	715.412	0	-17.3025	-251.439	-847.444	17706	-55683.6	17557.3	234.292	179.107	0	10.6614	5.5338	-79.6731	2725.31	2252.9	-385.625	-282.723	165.794	0	9.38894	10.4633	-148.044	-20436	-143512	-7951.25	-1883.39	338.04	0	-50.3402	57.7596	-1906.39	-804602	62412.6	20105.2	30.9608	423.116	0
475	1	-53.2916	290.857	-817.468	-86565.1	-83188.3	-23499.2	198.237	715.894	0	-17.2124	-251.906	-849.21	17922.9	-56040.9	17617.2	234.008	178.895	0	10.6462	5.55269	-80.117	2698.21	2244.43	-383.052	-282.986	166.322	0	9.51466	10.2803	-148.013	-20354.8	-143628	-7943.97	-1884.38	337.521	0
475	2	-53.71	292.08	-818.953	-87085.7	-83966.3	-23541.5	197.471	716.338	0	-17.0003	-252.311	-850.962	18129.6	-56382.6	17666.2	233.743	178.695	0	10.6305	5.55553	-80.4578	2673.3	2241.07	-379.607	-283.146	166.774	0	9.66695	10.0838	-147.968	-20283.5	-143729	-7938.02	-1885.35	337.08	0
475	3	-54.1446	293.337	-820.727	-87603.1	-84745	-23577.5	196.744	716.739	0	-16.6623	-252.637	-852.672	18328.9	-56707.9	17700.2	233.494	178.504	0	10.6167	5.54474	-80.6673	2654.39	2242.19	-376.07	-283.204	167.095	0	9.80642	9.88567	-147.898	-20217.2	-143794	-7927.46	-1886.25	336.697	0
475	4	-54.5948	294.594	-822.749	-88117.7	-85523.3	-23607.9	196.052	717.102	0	-16.2077	-252.882	-854.278	18524.3	-57018.2	17717.7	233.256	178.316	0	10.6074	5.52681	-80.7497	2643.97	2248.18	-372.861	-283.159	167.257	0	9.90157	9.69466	-147.788	-20153.5	-143818	-7907.08	-1887.14	336.367	0
475	5	-55.066	295.807	-824.936	-88631.5	-86298.1	-23633	195.388	717.44	0	-15.6582	-253.057	-855.719	18720	-57317.3	17721.2	233.019	178.124	0	10.6067	5.50865	-80.7246	2642.35	2259.37	-370.229	-283.011	167.267	0	9.94863	9.51987	-147.631	-20100.1	-143803	-7876.88	-1888.07	336.15	0
475	6	-55.5682	296.927	-827.176	-89144.9	-87065.9	-23652.8	194.743	717.77	0	-15.0487	-253.181	-856.943	18919	-57608	17714.9	232.775	177.923	0	10.6179	5.49627	-80.6099	2648.12	2273.88	-368.824	-282.792	167.149	0	9.96803	9.37244	-147.454	-20074.5	-143755	-7843.03	-1888.91	336.141	0
475	7	-56.1134	297.912	-829.358	-89656.8	-87824.2	-23667.8	194.106	718.104	0	-14.4227	-253.271	-857.929	19122.2	-57891.2	17703.4	232.522	177.711	0	10.6412	5.49498	-80.4166	2658.38	2287.14	-369.372	-282.559	166.942	0	9.98455	9.26239	-147.271	-20094.9	-143682	-7814.69	-1889.63	336.448	0
475	8	-56.7079	298.723	-831.42	-90165.6	-88572.1	-23678.6	193.469	718.448	0	-13.8223	-253.342	-858.674	19328.5	-58166.9	17690.1	232.26	177.49	0	10.673	5.50889	-80.1546	2670.02	2293.95	-372.037	-282.381	166.689	0	10.0069	9.20259	-147.081	-20168.4	-143602	-7798.97	-1890.35	337.125	0
475	9	-57.3464	299.341	-833.368	-90669.8	-89309.1	-23685.1	192.834	718.799	0	-13.2768	-253.403	-859.209	19537.6	-58436	17677.2	231.989	177.261	0	10.7062	5.53872	-79.8415	2681.23	2291.56	-376.489	-282.299	166.418	0	10.0204	9.2093	-146.942	-20287.8	-143535	-7797.47	-1890.81	338.067	0
476	0	-58.0109	299.762	-835.279	-91167.8	-90033.8	-23686.5	192.211	719.147	0	-12.7961	-253.454	-859.591	19750.2	-58699.6	17665.4	231.712	177.024	0	10.7338	5.57911	-79.5067	2691.07	2281.03	-382.127	-282.31	166.153	0	9.99666	9.2822	-146.97	-20438.3	-143504	-7804.94	-1890.42	339.065	0	-52.36	60.8463	-1937.46	-823241	59152.2	23923.9	28.7349	426.03	0
476	1	-58.6793	300.001	-837.266	-91658.3	-90743.3	-23682.3	191.619	719.473	0	-12.3762	-253.492	-859.903	19967.6	-58958	17654.9	231.436	176.779	0	10.7528	5.61908	-79.1864	2698.09	2265.69	-388.348	-282.388	165.927	0	9.91217	9.39395	-147.193	-20606.6	-143520	-7811.38	-1889.04	339.997	0
476	2	-59.3349	300.07	-839.428	-92140.8	-91432.5	-23672.5	191.078	719.766	0	-12.013	-253.514	-860.212	20190	-59211.4	17645.6	231.167	176.529	0	10.7661	5.64778	-78.9075	2700.98	2248.64	-394.908	-282.503	165.77	0	9.76038	9.51596	-147.522	-20782.7	-143575	-7808.63	-1887.24	340.878	0
476	3	-59.9685	299.98	-841.814	-92614.9	-92093.7	-23657.5	190.601	720.018	0	-11.7113	-253.525	-860.554	20416.3	-59460.8	17637.3	230.904	176.275	0	10.7805	5.66056	-78.672	2701.01	2232.62	-401.653	-282.621	165.667	0	9.55188	9.64035	-147.872	-20956.1	-143648	-7796	-1885.44	341.718	0
476	4	-60.5716	299.733	-844.411	-93079.7	-92720.1	-23638.6	190.195	720.23	0	-11.4827	-253.537	-860.932	20644.7	-59708.1	17630.2	230.647	176.021	0	10.8026	5.65985	-78.4657	2702.01	2221.17	-408.137	-282.692	165.564	0	9.31054	9.76921	-148.277	-21117.2	-143715	-7779.16	-1883.24	342.418	0
476	5	-61.1356	299.337	-847.158	-93533.5	-93310.9	-23616.9	189.854	720.409	0	-11.3415	-253.562	-861.327	20873.1	-59954.9	17624.1	230.392	175.766	0	10.835	5.65248	-78.2893	2706.99	2218.28	-414.434	-282.666	165.423	0	9.07127	9.89929	-148.841	-21259.6	-143754	-7764.61	-1879.82	342.834	0
476	6	-61.6544	298.8	-849.955	-93973.9	-93870.6	-23592.5	189.558	720.563	0	-11.3019	-253.612	-861.696	21099.3	-60202.2	17618.6	230.135	175.514	0	10.8759	5.64663	-78.1751	2715.62	2225.99	-422.15	-282.526	165.262	0	8.87286	10.022	-149.599	-21380.2	-143757	-7755.57	-1874.94	342.916	0
476	7	-62.1254	298.135	-852.684	-94398	-94404.5	-23564.2	189.286	720.707	0	-11.3789	-253.697	-861.976	21321.3	-60449.2	17612.2	229.871	175.265	0	10.9211	5.64671	-78.177	2725.17	2242.95	-433.873	-282.309	165.141	0	8.74404	10.1303	-150.463	-21474.9	-143721	-7751.54	-1869.19	342.726	0
476	8	-62.5489	297.356	-855.25	-94803.1	-94916.3	-23530.6	189.019	720.849	0	-11.5855	-253.822	-862.1	21537.6	-60695.1	17604	229.596	175.017	0	10.968	5.64701	-78.362	2732.5	2265.16	-451.295	-282.094	165.13	0	8.69371	10.2189	-151.305	-21538.2	-143646	-7750.6	-1863.38	342.35	0
476	9	-62.9265	296.487	-857.609	-95186.9	-95409	-23490.3	188.75	720.991	0	-11.9221	-253.985	-862.028	21747.3	-60940	17593.7	229.306	174.772	0	11.0169	5.63348	-78.7843	2735.25	2288.18	-473.745	-281.956	165.282	0	8.71671	10.2753	-152.052	-21568.4	-143534	-7751.73	-1857.98	341.85	0
477	0	-63.2587	295.558	-859.777	-95546.7	-95887.3	-23442.4	188.474	721.13	0	-12.3701	-254.173	-861.777	21951	-61184.8	17580.4	229.002	174.528	0	11.061	5.59592	-79.4362	2732.66	2308.11	-498.404	-281.944	165.599	0	8.80634	10.2819	-152.7	-21571.3	-143395	-7755.01	-1853.06	341.266	0	-59.4556	52.3108	-1958.1	-838041	58197.8	24751.9	27.7708	428.89	0
477	1	-63.5448	294.608	-861.804	-95880.6	-96357.6	-23385.9	188.191	721.256	0	-12.8963	-254.361	-861.417	22150.9	-61428.8	17563.8	228.689	174.286	0	11.0814	5.53639	-80.2223	2726.08	2321.12	-521.733	-282.066	166.018	0	8.95326	10.2378	-153.273	-21553.4	-143250	-7760.69	-1848.61	340.622	0
477	2	-63.7895	293.671	-863.728	-96187.6	-96826.8	-23320.8	187.897	721.363	0	-13.4665	-254.531	-861.019	22349.6	-61669.1	17543	228.377	174.043	0	11.0601	5.46684	-80.9878	2717.95	2323.62	-540.815	-282.309	166.44	0	9.13234	10.166	-153.775	-21516.9	-143120	-7769.62	-1844.71	339.925	0
477	3	-64.0077	292.766	-865.565	-96468.9	-97299.6	-23247.4	187.588	721.452	0	-14.057	-254.671	-860.636	22548.2	-61902.9	17518.2	228.073	173.8	0	10.9942	5.40396	-81.5854	2710.45	2314.62	-554.197	-282.629	166.778	0	9.30005	10.0914	-154.183	-21459.5	-143020	-7783.79	-1841.6	339.182	0
477	4	-64.2258	291.897	-867.308	-96727.9	-97776	-23166.1	187.265	721.527	0	-14.6565	-254.782	-860.289	22746	-62129.5	17491.2	227.781	173.56	0	10.8979	5.36202	-81.9289	2705.73	2297.63	-561.996	-282.956	166.975	0	9.41184	10.0215	-154.428	-21375.5	-142955	-7805.12	-1839.71	338.417	0
477	5	-64.4804	291.06	-868.933	-96970.6	-98250.4	-23077.1	186.93	721.597	0	-15.2617	-254.869	-859.981	22941.6	-62349.7	17464.9	227.499	173.323	0	10.7991	5.3452	-82.0091	2706.08	2279.48	-565.12	-283.205	167.003	0	9.44381	9.95475	-154.401	-21261.7	-142918	-7833.48	-1839.63	337.705	0
477	6	-64.8144	290.243	-870.402	-97204	-98716.2	-22980.1	186.586	721.677	0	-15.8728	-254.939	-859.691	23133.8	-62563.9	17440.7	227.225	173.091	0	10.7288	5.34968	-81.8806	2711.96	2267.58	-564.774	-283.306	166.879	0	9.40506	9.89756	-154.029	-21125.9	-142893	-7865.81	-1841.7	337.155	0
477	7	-65.2677	289.431	-871.674	-97434	-99168.9	-22874.4	186.232	721.778	0	-16.4925	-255.003	-859.392	23322.3	-62772	17418.2	226.958	172.862	0	10.7092	5.37186	-81.6332	2720.37	2267.69	-562.288	-283.221	166.676	0	9.3395	9.86454	-153.375	-20983.1	-142870	-7897.27	-1845.51	336.809	0
477	8	-65.8653	288.614	-872.732	-97664.4	-99607.1	-22759.5	185.868	721.907	0	-17.1233	-255.069	-859.067	23507.3	-62973.7	17395.6	226.695	172.636	0	10.7471	5.40858	-81.3645	2726.34	2281.92	-558.476	-282.954	166.492	0	9.30494	9.8696	-152.614	-20843.5	-142850	-7922.85	-1850.02	336.577	0
477	9	-66.6084	287.792	-873.592	-97896	-100031	-22635.5	185.494	722.062	0	-17.7615	-255.135	-858.727	23689.8	-63169.2	17370.8	226.439	172.413	0	10.8309	5.45294	-81.1644	2726.01	2307.63	-553.449	-282.568	166.414	0	9.33394	9.92284	-151.926	-20709.4	-142834	-7937.85	-1854.16	336.313	0
478	0	-67.4723	286.979	-874.311	-98126.1	-100444	-22503	185.117	722.233	0	-18.3942	-255.184	-858.418	23871.2	-63359.7	17341.4	226.19	172.192	0	10.9376	5.49481	-81.1047	2718.31	2339.04	-547.159	-282.16	166.484	0	9.41805	10.023	-151.406	-20581.5	-142827	-7939.17	-1857.34	335.936	0	-73.2283	44.7478	-1967.14	-844168	56368.3	29053.1	26.383	429.85	0
478	1	-68.4146	286.2	-874.99	-98350.1	-100847	-22362.6	184.745	722.401	0	-19.0065	-255.192	-858.2	24053.7	-63547.2	17306.1	225.953	171.972	0	11.0436	5.5249	-81.2187	2704.67	2369.93	-539.782	-281.82	166.699	0	9.52961	10.1497	-151.043	-20462.6	-142830	-7926.9	-1859.62	335.475	0
478	2	-69.3904	285.477	-875.731	-98565.1	-101240	-22214.2	184.394	722.552	0	-19.5946	-255.138	-858.117	24239	-63734.6	17265.3	225.727	171.753	0	11.1284	5.53719	-81.4784	2688.41	2393.63	-531.84	-281.622	167.005	0	9.64464	10.2728	-150.754	-20360.1	-142842	-7903.52	-1861.52	335.055	0
478	3	-70.3668	284.815	-876.586	-98770.2	-101622	-22057.4	184.071	722.676	0	-20.1722	-255.013	-858.174	24427.5	-63925.3	17220.8	225.51	171.536	0	11.173	5.52924	-81.7966	2673.84	2402.73	-524.052	-281.626	167.311	0	9.74164	10.3699	-150.449	-20284.9	-142857	-7872.55	-1863.54	334.829	0
478	4	-71.327	284.206	-877.539	-98966.1	-101990	-21891.6	183.778	722.777	0	-20.7674	-254.827	-858.341	24618.1	-64122.7	17175.1	225.295	171.319	0	11.1567	5.50041	-82.0612	2664.84	2392.27	-517.178	-281.848	167.526	0	9.79293	10.4318	-150.075	-20246.4	-142859	-7838.03	-1865.92	334.909	0
478	5	-72.2689	283.627	-878.529	-99153.8	-102344	-21717.4	183.506	722.863	0	-21.4132	-254.599	-858.565	24808.3	-64328.3	17130.2	225.075	171.105	0	11.0592	5.44938	-82.165	2663.61	2363.73	-511.863	-282.232	167.582	0	9.77197	10.4573	-149.628	-20248.4	-142834	-7804.19	-1868.59	335.325	0
478	6	-73.2034	283.051	-879.47	-99334.2	-102686	-21535.8	183.242	722.948	0	-22.1376	-254.358	-858.776	24995	-64540.7	17086.4	224.846	170.895	0	10.8673	5.37331	-82.0078	2670.39	2324.19	-508.242	-282.659	167.437	0	9.66353	10.439	-149.141	-20290.1	-142780	-7774.08	-1871.35	336.046	0
478	7	-74.1499	282.45	-880.272	-99507.9	-103017	-21348.1	182.972	723.042	0	-22.9566	-254.127	-858.906	25175.6	-64757.4	17043	224.605	170.689	0	10.5821	5.27006	-81.4904	2684.2	2281.12	-505.843	-283.007	167.061	0	9.45976	10.3573	-148.644	-20367.3	-142716	-7748.38	-1874.12	337.021	0
478	8	-75.128	281.805	-880.861	-99674.7	-103338	-21154.7	182.685	723.156	0	-23.8743	-253.924	-858.908	25348.3	-64976.4	16999.2	224.35	170.488	0	10.2216	5.14132	-80.5277	2703.4	2238.5	-504.014	-283.202	166.429	0	9.15816	10.1946	-148.095	-20471.9	-142665	-7725.77	-1877.34	338.235	0
478	9	-76.1487	281.114	-881.224	-99834.8	-103650	-20956	182.38	723.291	0	-24.8833	-253.757	-858.773	25512.1	-65196.7	16955.7	224.082	170.292	0	9.81889	4.99588	-79.0776	2725.3	2197.42	-502.081	-283.212	165.536	0	8.77056	9.95234	-147.365	-20592.4	-142644	-7703.59	-1881.96	339.737	0
479	0	-77.2101	280.394	-881.41	-99988.3	-103953	-20752.6	182.061	723.441	0	-25.9637	-253.617	-858.532	25667.3	-65417.7	16913.5	223.803	170.103	0	9.41876	4.85367	-77.1675	2745.77	2158.99	-498.878	-283.022	164.418	0	8.33136	9.65417	-146.31	-20717.2	-142652	-7679.21	-1889	341.598	0	-93.3529	40.3888	-1968.4	-845830	52505.9	37732.7	23.9132	430.313	0
479	1	-78.3011	279.674	-881.495	-100135	-104247	-20545.7	181.739	723.597	0	-27.087	-253.48	-858.23	25814.6	-65639	16873.7	223.518	169.921	0	9.07527	4.74532	-74.9183	2760.36	2126.57	-492.702	-282.615	163.155	0	7.89493	9.34276	-144.89	-20834.1	-142676	-7653.19	-1898.72	343.793	0
479	2	-79.4113	278.979	-881.532	-100274	-104532	-20335.9	181.42	723.75	0	-28.2227	-253.32	-857.893	25954.4	-65858.5	16835.9	223.232	169.746	0	8.85062	4.70224	-72.554	2766.18	2106.54	-482.24	-281.966	161.874	0	7.52286	9.07541	-143.219	-20928.7	-142696	-7629.6	-1910.35	346.131	0
479	3	-80.5382	278.326	-881.53	-100405	-104810	-20123.4	181.104	723.898	0	-29.3443	-253.115	-857.524	26087.9	-66073.5	16800.7	222.949	169.578	0	8.81166	4.74782	-70.3864	2763.19	2107.79	-467.487	-281.054	160.743	0	7.27534	8.90952	-141.511	-20986.7	-142702	-7612.21	-1922.42	348.305	0
479	4	-81.6874	277.718	-881.47	-100526	-105083	-19907.6	180.787	724.043	0	-30.4327	-252.863	-857.122	26216.8	-66283.3	16769.9	222.668	169.413	0	9.02248	4.90059	-68.7915	2754.22	2140.01	-450.182	-279.891	159.963	0	7.21277	8.88439	-140.007	-20998.7	-142693	-7601.16	-1933.19	349.984	0
479	5	-82.8682	277.15	-881.323	-100637	-105352	-19688.3	180.462	724.189	0	-31.4795	-252.567	-856.688	26342.9	-66488.9	16745	222.388	169.25	0	9.53025	5.17142	-68.1775	2743.57	2209.98	-433.544	-278.585	159.758	0	7.39455	9.00787	-138.908	-20963.7	-142679	-7592.52	-1941.14	350.918	0
479	6	-84.0887	276.607	-881.05	-100743	-105618	-19466.1	180.122	724.344	0	-32.4867	-252.232	-856.217	26466.9	-66690.7	16725.4	222.11	169.089	0	10.3416	5.53853	-68.9161	2735.46	2317	-421.122	-277.379	160.307	0	7.86844	9.25423	-138.313	-20893.2	-142668	-7581.35	-1945.49	351.058	0
479	7	-85.3514	276.074	-880.619	-100843	-105884	-19241.8	179.762	724.514	0	-33.4618	-251.854	-855.697	26588.9	-66888.1	16708.1	221.832	168.927	0	11.3974	5.93165	-71.2294	2733.05	2450.55	-415.248	-276.596	161.63	0	8.652	9.57724	-138.224	-20810.3	-142667	-7566.28	-1946.14	350.555	0
479	8	-86.6517	275.535	-880.023	-100940	-106149	-19016.2	179.379	724.701	0	-34.4118	-251.429	-855.122	26708.4	-67080.7	16688.7	221.554	168.767	0	12.5627	6.25855	-75.0627	2737.66	2591.78	-416.024	-276.472	163.528	0	9.70171	9.92878	-138.656	-20740.9	-142673	-7550.34	-1942.97	349.586	0
479	9	-87.9776	274.987	-879.301	-101031	-106410	-18789.6	178.984	724.899	0	-35.3399	-250.952	-854.505	26824.3	-67268	16664	221.278	168.608	0	13.6454	6.4487	-80.0201	2748.25	2718.1	-421.868	-277.032	165.655	0	10.8853	10.2694	-139.705	-20702.4	-142686	-7536.4	-1935.34	348.187	0
480	0	-89.3098	274.434	-878.543	-101116	-106663	-18561.7	178.591	725.095	0	-36.2433	-250.42	-853.884	26936.1	-67448.7	16632.3	221.01	168.455	0	14.4483	6.47856	-85.4178	2761.1	2809.28	-430.947	-278.111	167.675	0	12.0023	10.5669	-141.464	-20700.3	-142713	-7523.63	-1922.83	346.329	0	-112.752	40.9785	-1956.3	-841571	50541.6	48998	22.5204	430.804	0
480	1	-90.6282	273.894	-877.857	-101196	-106902	-18332.3	178.224	725.276	0	-37.1146	-249.825	-853.311	27044.4	-67621.1	16594.4	220.754	168.307	0	14.8303	6.37909	-90.4466	2770.48	2852.33	-442.061	-279.464	169.369	0	12.8554	10.7929	-143.885	-20730	-142768	-7511.36	-1906.24	344.073	0
480	2	-91.9199	273.379	-877.329	-101271	-107124	-18101.5	177.898	725.431	0	-37.9497	-249.16	-852.82	27150.3	-67784.5	16552.7	220.517	168.164	0	14.7514	6.22171	-94.392	2771.16	2844.66	-454.94	-280.863	170.642	0	13.3133	10.9237	-146.748	-20779.4	-142859	-7505.15	-1887.5	341.6	0
480	3	-93.1823	272.893	-876.98	-101342	-107325	-17869.8	177.62	725.558	0	-38.757	-248.425	-852.419	27254.4	-67940.5	16509.9	220.297	168.027	0	14.2796	6.07494	-96.8157	2761.58	2794.19	-469.977	-282.139	171.476	0	13.3328	10.9469	-149.743	-20833.5	-142985	-7514.42	-1868.87	339.128	0
480	4	-94.4212	272.43	-876.765	-101407	-107507	-17637.2	177.383	725.66	0	-39.558	-247.623	-852.092	27355.8	-68091.6	16467	220.089	167.896	0	13.554	5.96715	-97.6055	2744.64	2714.8	-487.762	-283.186	171.88	0	12.9607	10.8658	-152.558	-20882.7	-143143	-7544.01	-1852.29	336.884	0
480	5	-95.6488	271.977	-876.585	-101465	-107672	-17403.2	177.168	725.75	0	-40.3774	-246.764	-851.795	27453	-68240	16423.3	219.887	167.77	0	12.7329	5.89194	-96.9179	2725.03	2620.86	-509.086	-283.958	171.883	0	12.3165	10.6994	-154.915	-20927.5	-143321	-7590.65	-1839.16	335.09	0
480	6	-96.8816	271.514	-876.317	-101514	-107826	-17167.2	176.955	725.842	0	-41.2355	-245.862	-851.458	27544.5	-68386.9	16377.3	219.683	167.65	0	11.9538	5.8331	-95.0987	2706.21	2525.43	-534.649	-284.444	171.543	0	11.5515	10.4746	-156.614	-20971.7	-143497	-7647.46	-1830.25	333.907	0
480	7	-98.138	271.02	-875.844	-101552	-107971	-16928.4	176.723	725.947	0	-42.149	-244.933	-850.998	27629	-68532.4	16327.3	219.468	167.533	0	11.3074	5.77341	-92.6044	2689.67	2440.28	-563.748	-284.648	170.955	0	10.7952	10.2207	-157.557	-21015.6	-143648	-7709.58	-1825.72	333.384	0
480	8	-99.4345	270.475	-875.09	-101578	-108109	-16686.3	176.46	726.077	0	-43.1337	-243.992	-850.342	27705.6	-68675.6	16272.4	219.238	167.418	0	10.8298	5.699	-89.9094	2675.21	2373.89	-593.453	-284.597	170.245	0	10.1185	9.972	-157.744	-21055.6	-143754	-7774.09	-1825.31	333.479	0
480	9	-100.778	269.867	-874.04	-101593	-108238	-16440	176.163	726.234	0	-44.1994	-243.041	-849.459	27774.1	-68815.4	16213.1	218.989	167.304	0	10.5097	5.61483	-87.4107	2661.7	2328.72	-619.852	-284.359	169.55	0	9.53993	9.77163	-157.251	-21089.5	-143804	-7835.96	-1828.49	334.114	0
481	0	-102.162	269.201	-872.763	-101599	-108360	-16188.8	175.843	726.411	0	-45.341	-242.073	-848.37	27834.6	-68951	16150.3	218.725	167.191	0	10.3021	5.54659	-85.3585	2647.94	2301.29	-639.78	-284.04	168.979	0	9.0524	9.66276	-156.208	-21119.4	-143792	-7887.35	-1834.52	335.201	0	-140.812	43.2055	-1940.32	-833485	38697.4	63795.2	15.9987	430.274	0
481	1	-103.565	268.496	-871.37	-101595	-108473	-15932.3	175.515	726.592	0	-46.5396	-241.067	-847.136	27887.9	-69081.2	16084.3	218.453	167.08	0	10.1486	5.51817	-83.8409	2633.43	2285.25	-651.287	-283.743	168.59	0	8.64404	9.668	-154.794	-21148.1	-143721	-7921.13	-1842.46	336.621	0
481	2	-104.971	267.769	-869.962	-101581	-108574	-15670.4	175.196	726.765	0	-47.7732	-240.002	-845.818	27935.3	-69205	16014.9	218.18	166.972	0	9.99612	5.53627	-82.8163	2618.73	2274.78	-653.702	-283.532	168.379	0	8.3137	9.7733	-153.213	-21169	-143602	-7933.72	-1851.28	338.168	0
481	3	-106.366	267.034	-868.593	-101555	-108662	-15402.8	174.899	726.919	0	-49.0258	-238.867	-844.461	27978.8	-69320.7	15941.8	217.911	166.868	0	9.80827	5.593	-82.1605	2605.27	2266.39	-647.752	-283.415	168.291	0	8.07441	9.92635	-151.656	-21163.8	-143461	-7925.15	-1859.96	339.551	0
481	4	-107.752	266.29	-867.274	-101515	-108729	-15129.3	174.631	727.051	0	-50.2873	-237.666	-843.095	28020.1	-69426.4	15865.7	217.653	166.765	0	9.57524	5.66518	-81.7067	2595.01	2259.09	-634.973	-283.351	168.24	0	7.94211	10.0485	-150.286	-21112.3	-143323	-7898.5	-1867.67	340.482	0
481	5	-109.14	265.524	-865.978	-101462	-108773	-14849.4	174.393	727.165	0	-51.5543	-236.413	-841.731	28059.6	-69520	15787.4	217.408	166.664	0	9.3195	5.71185	-81.2967	2590.73	2253.02	-617.129	-283.286	168.132	0	7.92508	10.0609	-149.208	-21006.4	-143214	-7860.43	-1873.83	340.786	0
481	6	-110.55	264.711	-864.646	-101396	-108787	-14562.5	174.183	727.269	0	-52.8306	-235.128	-840.358	28095.7	-69600.5	15707.5	217.178	166.567	0	9.09197	5.68699	-80.8256	2596.06	2248.94	-596.673	-283.176	167.881	0	8.0199	9.915	-148.415	-20856.3	-143151	-7819.69	-1878.53	340.527	0
481	7	-111.998	263.823	-863.197	-101316	-108774	-14267.7	173.987	727.373	0	-54.1241	-233.828	-838.948	28126.1	-69667.3	15625.3	216.959	166.475	0	8.95752	5.56014	-80.25	2613.58	2249.59	-577.126	-282.968	167.432	0	8.20676	9.60376	-147.761	-20688.8	-143136	-7782.16	-1882.7	340.016	0
481	8	-113.499	262.84	-861.562	-101220	-108736	-13964.2	173.792	727.485	0	-55.4411	-232.529	-837.479	28150	-69721.8	15539.7	216.748	166.387	0	8.97094	5.32792	-79.5745	2642.42	2260.43	-562.144	-282.594	166.793	0	8.45114	9.15385	-147.072	-20535.7	-143154	-7749.12	-1887.36	339.63	0
481	9	-115.05	261.755	-859.71	-101106	-108676	-13651.1	173.59	727.605	0	-56.7824	-231.232	-835.953	28168.7	-69767.1	15449.7	216.542	166.304	0	9.15831	5.01524	-78.8462	2678.07	2287.02	-553.935	-281.994	166.034	0	8.72294	8.61768	-146.303	-20417.8	-143187	-7721.41	-1892.7	339.558	0
482	0	-116.637	260.583	-857.657	-100972	-108598	-13328.3	173.378	727.73	0	-58.1436	-229.93	-834.411	28184.8	-69807.8	15354.7	216.339	166.222	0	9.51481	4.6688	-78.1425	2714.56	2330.62	-552.36	-281.175	165.261	0	9.01161	8.06615	-145.573	-20340.3	-143225	-7702.16	-1897.87	339.726	0	-169.878	44.9768	-1904.94	-816165	29529.3	78654.6	10.7507	429.218	0
482	1	-118.238	259.344	-855.45	-100817	-108507	-12997.2	173.158	727.852	0	-59.5181	-228.605	-832.907	28201.1	-69847	15254.4	216.141	166.141	0	10.0065	4.3433	-77.5448	2746.22	2385.7	-555.466	-280.235	164.585	0	9.3099	7.57056	-145.037	-20301.1	-143264	-7695.13	-1901.77	339.972	0
482	2	-119.832	258.057	-853.129	-100641	-108408	-12659.7	172.929	727.967	0	-60.9052	-227.242	-831.475	28219.3	-69886.2	15149.2	215.949	166.061	0	10.5707	4.08611	-77.1123	2768.55	2441.53	-560.697	-279.338	164.097	0	9.5876	7.18821	-144.766	-20300.8	-143300	-7702.28	-1903.88	340.232	0
482	3	-121.414	256.724	-850.692	-100443	-108302	-12317.1	172.689	728.073	0	-62.3138	-225.834	-830.101	28240.1	-69924.8	15039.7	215.764	165.98	0	11.1263	3.93111	-76.8763	2779.19	2486.91	-565.79	-278.651	163.849	0	9.79848	6.9647	-144.753	-20340.3	-143334	-7723.05	-1904.2	340.518	0
482	4	-122.987	255.337	-848.104	-100223	-108191	-11969.9	172.431	728.173	0	-63.7579	-224.387	-828.736	28262.9	-69960.7	14927	215.581	165.896	0	11.5916	3.90001	-76.8549	2778.83	2514.04	-569.262	-278.288	163.843	0	9.91499	6.93045	-145.011	-20412.7	-143362	-7753.55	-1902.63	340.766	0
482	5	-124.563	253.881	-845.318	-99976.9	-108072	-11617.4	172.153	728.271	0	-65.2526	-222.925	-827.306	28286.6	-69991.5	14811.5	215.398	165.809	0	11.902	3.99924	-77.0679	2770.61	2519.46	-570.504	-278.309	164.05	0	9.94435	7.08404	-145.597	-20503.9	-143381	-7785.52	-1898.78	340.827	0
482	6	-126.159	252.336	-842.288	-99705.5	-107936	-11258.3	171.854	728.375	0	-66.812	-221.472	-825.731	28310.4	-70015.5	14693.4	215.208	165.715	0	12.0195	4.215	-77.535	2757.98	2503.74	-569.777	-278.708	164.429	0	9.9101	7.39297	-146.504	-20602.9	-143380	-7808.97	-1892.68	340.63	0
482	7	-127.788	250.682	-838.971	-99409.1	-107776	-10891	171.538	728.489	0	-68.4452	-220.053	-823.943	28334.2	-70032.6	14573.4	215.003	165.612	0	11.9391	4.51752	-78.2663	2742.48	2471.6	-568.071	-279.421	164.96	0	9.82863	7.81753	-147.605	-20704.7	-143352	-7818.62	-1885.19	340.272	0
482	8	-129.451	248.912	-835.348	-99087.2	-107585	-10514.4	171.21	728.618	0	-70.1504	-218.69	-821.915	28358.9	-70043.6	14452.3	214.78	165.497	0	11.6918	4.87206	-79.2462	2723.75	2430.92	-566.537	-280.324	165.629	0	9.70619	8.323	-148.726	-20803.7	-143295	-7816.76	-1877.48	339.879	0
482	9	-131.132	247.029	-831.437	-98738	-107360	-10128.8	170.874	728.756	0	-71.9125	-217.398	-819.674	28386.2	-70049.9	14331	214.539	165.369	0	11.3384	5.24719	-80.4126	2701.32	2389.76	-565.818	-281.281	166.407	0	9.55406	8.8704	-149.747	-20890.5	-143215	-7809.34	-1870.38	339.505	0
483	0	-132.8	245.055	-827.301	-98358.9	-107100	-9735.41	170.543	728.891	0	-73.7051	-216.176	-817.299	28417.2	-70051.9	14210	214.288	165.23	0	10.9511	5.618	-81.6486	2676	2353.57	-565.946	-282.174	167.225	0	9.39847	9.41258	-150.588	-20956.4	-143126	-7801.19	-1864.45	339.164	0	-200.135	39.2063	-1841.54	-783326	17981.9	91174.9	4.01534	425.993	0
483	1	-134.416	243.017	-823.018	-97947.7	-106800	-9336.75	170.234	729.01	0	-75.5005	-215.01	-814.876	28451.2	-70050.4	14089.6	214.036	165.085	0	10.5916	5.96317	-82.7983	2649.77	2325.14	-566.823	-282.918	167.997	0	9.27031	9.90588	-151.169	-20996.7	-143044	-7794.85	-1860.25	338.895	0
483	2	-135.952	240.935	-818.639	-97503.2	-106456	-8935.67	169.96	729.104	0	-77.2819	-213.878	-812.463	28485.8	-70045.2	13969.4	213.787	164.939	0	10.2968	6.25875	-83.6947	2625.21	2306.41	-568.496	-283.443	168.633	0	9.19308	10.3233	-151.436	-21008.3	-142987	-7791.17	-1858.21	338.727	0
483	3	-137.388	238.811	-814.164	-97024.9	-106067	-8534.47	169.723	729.171	0	-79.0459	-212.764	-810.077	28518.9	-70035.2	13849.3	213.545	164.795	0	10.0814	6.47824	-84.1838	2605.07	2298.85	-570.953	-283.692	169.055	0	9.18255	10.6568	-151.376	-20988.7	-142967	-7788.79	-1858.45	338.653	0
483	4	-138.721	236.638	-809.555	-96513.1	-105630	-8134.15	169.521	729.218	0	-80.7947	-211.656	-807.721	28550.2	-70019.1	13729	213.313	164.653	0	9.9486	6.60161	-84.1514	2591.94	2302.69	-573.938	-283.636	169.199	0	9.24673	10.9059	-150.954	-20937.7	-142978	-7785.06	-1861.16	338.702	0
483	5	-139.954	234.403	-804.751	-95967.9	-105144	-7734.6	169.346	729.252	0	-82.5308	-210.549	-805.4	28581	-69996.4	13609.3	213.091	164.513	0	9.89717	6.62419	-83.5512	2587.68	2316.6	-576.974	-283.273	169.029	0	9.38244	11.0643	-150.071	-20860.5	-143003	-7778.68	-1866.9	339.004	0
483	6	-141.097	232.088	-799.672	-95390	-104608	-7335.53	169.186	729.286	0	-84.2547	-209.447	-803.095	28612.2	-69965.9	13490.4	212.88	164.373	0	9.922	6.55853	-82.4188	2592.77	2337.64	-579.686	-282.637	168.541	0	9.57409	11.1164	-148.654	-20768.7	-143022	-7769.53	-1876.11	339.712	0
483	7	-142.16	229.676	-794.23	-94779.5	-104021	-6937.39	169.029	729.335	0	-85.9645	-208.361	-800.765	28642.8	-69925.8	13372.3	212.676	164.231	0	10.0186	6.42963	-80.8642	2606.78	2361.18	-582.06	-281.801	167.764	0	9.7981	11.0414	-146.784	-20677.9	-143018	-7756.29	-1888.34	340.873	0
483	8	-143.147	227.152	-788.356	-94136.8	-103382	-6542.06	168.863	729.409	0	-87.6543	-207.292	-798.366	28671.3	-69874	13254.4	212.479	164.088	0	10.1858	6.26729	-79.0369	2628.62	2382	-584.262	-280.862	166.742	0	10.0328	10.8291	-144.695	-20603.8	-142987	-7737.77	-1902.2	342.394	0
483	9	-144.051	224.513	-782.022	-93461.2	-102693	-6152.83	168.683	729.512	0	-89.3127	-206.23	-795.878	28696.7	-69809.4	13135.7	212.286	163.943	0	10.4192	6.09939	-77.0804	2655.69	2396.02	-586.202	-279.915	165.546	0	10.2695	10.4959	-142.656	-20559.1	-142934	-7716.84	-1915.95	344.117	0
484	0	-144.845	221.768	-775.253	-92750.7	-101952	-5773.7	168.491	729.639	0	-90.9193	-205.153	-793.311	28719	-69731.4	13014.8	212.101	163.799	0	10.703	5.94783	-75.114	2683.54	2401.5	-587.228	-279.029	164.274	0	10.5153	10.0837	-140.871	-20551.6	-142872	-7700.36	-1928.21	345.89	0	-220.196	23.6811	-1731.14	-726354	8808.78	95626.4	-1.6194	419.822	0
484	1	-145.492	218.936	-768.106	-92002.2	-101162	-5407.99	168.297	729.778	0	-92.45	-204.037	-790.685	28739.5	-69639	12890.8	211.926	163.652	0	11.0093	5.82641	-73.2474	2708.02	2399.02	-586.398	-278.248	163.029	0	10.7788	9.64517	-139.443	-20580	-142812	-7694.42	-1938.17	347.587	0
484	2	-145.949	216.033	-760.635	-91212	-100319	-5057.33	168.112	729.916	0	-93.888	-202.869	-787.998	28759.6	-69530.9	12763.9	211.763	163.503	0	11.3032	5.73979	-71.5932	2727.94	2390.62	-583.093	-277.608	161.897	0	11.0469	9.23089	-138.377	-20631.6	-142760	-7699.67	-1945.67	349.098	0
484	3	-146.184	213.071	-752.852	-90375.1	-99418.7	-4721.78	167.944	730.044	0	-95.2316	-201.647	-785.218	28780.6	-69406.3	12634.7	211.609	163.347	0	11.55	5.68397	-70.26	2745.19	2378.4	-577.433	-277.149	160.928	0	11.2828	8.88509	-137.627	-20688.1	-142708	-7710.63	-1950.92	350.32	0
484	4	-146.174	210.051	-744.724	-89486.2	-98458.5	-4401.15	167.792	730.16	0	-96.4903	-200.378	-782.299	28803.3	-69264.6	12503.2	211.46	163.181	0	11.7211	5.64963	-69.3375	2762.77	2363.52	-570.48	-276.913	160.155	0	11.4466	8.64153	-137.129	-20732	-142656	-7718.94	-1954.3	351.185	0
484	5	-145.909	206.97	-736.186	-88541.6	-97438.9	-4096.15	167.644	730.271	0	-97.6809	-199.066	-779.184	28827.4	-69104.8	12369.1	211.311	163.003	0	11.7981	5.62831	-68.8799	2782.81	2347.09	-564.176	-276.925	159.599	0	11.5177	8.51344	-136.835	-20749.7	-142613	-7717.56	-1956.22	351.64	0
484	6	-145.394	203.817	-727.158	-87539.2	-96362.6	-3808.35	167.48	730.385	0	-98.8234	-197.713	-775.796	28852.4	-68924.5	12231.4	211.156	162.809	0	11.7757	5.61686	-68.8868	2805.02	2331.31	-561.022	-277.157	159.281	0	11.5014	8.49189	-136.758	-20733.2	-142599	-7703.94	-1956.71	351.605	0
484	7	-144.635	200.577	-717.565	-86477.7	-95231.2	-3539.32	167.286	730.515	0	-99.9373	-196.319	-772.049	28877	-68719.6	12089.4	210.991	162.597	0	11.6601	5.61596	-69.2988	2826.15	2318.45	-563.337	-277.544	159.218	0	11.4111	8.55778	-136.991	-20683.2	-142628	-7681.93	-1955.14	350.982	0
484	8	-143.638	197.233	-707.361	-85356.3	-94042.2	-3289.82	167.052	730.669	0	-101.037	-194.888	-767.874	28900.4	-68486.4	11942.5	210.81	162.363	0	11.4668	5.62579	-70.0173	2841.71	2309.33	-572.003	-278.018	159.414	0	11.2552	8.69334	-137.66	-20610.3	-142698	-7661	-1950.59	349.718	0
484	9	-142.403	193.772	-696.541	-84175.1	-92790.1	-3059.53	166.784	730.847	0	-102.124	-193.428	-763.234	28922.2	-68223	11789.3	210.613	162.106	0	11.2183	5.64451	-70.9281	2848.72	2303.2	-585.572	-278.528	159.837	0	11.0445	8.88671	-138.835	-20528.3	-142796	-7652.52	-1942.53	347.862	0
485	0	-140.917	190.191	-685.154	-82934.2	-91468.2	-2847.9	166.5	731.045	0	-103.187	-191.935	-758.137	28942.8	-67929.6	11628.8	210.399	161.824	0	10.9406	5.66962	-71.9192	2847.27	2298.74	-600.965	-279.037	160.41	0	10.7944	9.13074	-140.449	-20448.3	-142903	-7665.55	-1931.48	345.593	0	-214.587	2.55498	-1566.88	-635627	-24238.9	82329.1	-22.7087	405.281	0
485	1	-139.162	186.494	-673.273	-81633.7	-90071.7	-2655.12	166.218	731.249	0	-104.202	-190.4	-752.624	28962.5	-67607.7	11460.9	210.171	161.518	0	10.6585	5.70005	-72.9108	2839.72	2294.96	-615.413	-279.524	161.052	0	10.5099	9.41402	-142.313	-20377.4	-143008	-7703.57	-1918.89	343.187	0
485	2	-137.121	182.682	-660.955	-80273.3	-88597.3	-2482.13	165.956	731.45	0	-105.145	-188.809	-746.735	28979.6	-67258.8	11286.7	209.93	161.192	0	10.3941	5.73733	-73.8798	2828.79	2291.25	-627.628	-279.987	161.711	0	10.1815	9.71331	-144.202	-20319.2	-143107	-7762.9	-1906.4	340.908	0
485	3	-134.788	178.747	-648.209	-78851.9	-87041.9	-2329.97	165.719	731.646	0	-105.999	-187.149	-740.478	28990.8	-66882.1	11108.2	209.677	160.849	0	10.1648	5.78288	-74.8483	2816.65	2286.99	-637.374	-280.445	162.369	0	9.80289	9.99851	-145.956	-20272.4	-143204	-7833.91	-1895.15	338.894	0
485	4	-132.165	174.67	-635.002	-77367.8	-85404.1	-2199.18	165.506	731.839	0	-106.751	-185.413	-733.824	28991.7	-66474	10926.8	209.414	160.492	0	9.98046	5.83234	-75.8496	2805.54	2281.92	-644.7	-280.915	163.012	0	9.38245	10.2428	-147.514	-20228.7	-143303	-7904.38	-1885.45	337.131	0
485	5	-129.262	170.42	-621.257	-75819.1	-83684.2	-2089.93	165.299	732.042	0	-107.398	-183.602	-726.728	28979.4	-66029.8	10743.4	209.141	160.123	0	9.84314	5.87376	-76.9092	2798.12	2276.65	-649.818	-281.398	163.618	0	8.94125	10.4277	-148.943	-20177.8	-143396	-7963.33	-1876.76	335.474	0
485	6	-126.092	165.96	-606.865	-74203.2	-81882.9	-2002.02	165.072	732.273	0	-107.947	-181.722	-719.151	28953.9	-65546.5	10558.4	208.856	159.739	0	9.75165	5.89081	-78.039	2796.83	2272.18	-653.297	-281.884	164.161	0	8.50968	10.5449	-150.4	-20117.1	-143468	-8004.13	-1867.91	333.758	0
485	7	-122.673	161.257	-591.714	-72516.7	-79999.9	-1934.82	164.8	732.554	0	-108.405	-179.779	-711.061	28918	-65022.7	10372	208.555	159.331	0	9.70657	5.86893	-79.2417	2802.59	2269.24	-655.79	-282.363	164.632	0	8.12782	10.5967	-152.021	-20054.1	-143501	-8025.68	-1857.96	331.917	0
485	8	-119.008	156.29	-575.727	-70755.2	-78033.2	-1887.43	164.461	732.897	0	-108.772	-177.777	-702.433	28874.7	-64458.1	10184.7	208.236	158.893	0	9.70947	5.80203	-80.5235	2813.62	2268.44	-657.511	-282.829	165.058	0	7.83819	10.5934	-153.798	-19997.2	-143479	-8030.82	-1846.91	330.023	0
485	9	-115.088	151.058	-558.896	-68914	-75979.9	-1859.61	164.054	733.304	0	-109.038	-175.712	-693.261	28825.9	-63853.8	9997.27	207.894	158.42	0	9.75931	5.6955	-81.8925	2825.88	2270.2	-658.374	-283.278	165.493	0	7.6682	10.5509	-155.562	-19946.2	-143394	-8023.73	-1835.78	328.221	0
486	0	-110.879	145.579	-541.295	-66988.8	-73836.8	-1852.37	163.592	733.756	0	-109.181	-173.569	-683.572	28771.3	-63211.3	9810.73	207.528	157.91	0	9.85373	5.56384	-83.337	2834.94	2274.31	-658.531	-283.709	165.982	0	7.61978	10.4865	-157.06	-19892.8	-143251	-8008.2	-1826.08	326.657	0	-174.613	-28.6965	-1326.23	-499009	-96846.7	44687.8	-80.0336	374.666	0
486	1	-106.344	139.886	-523.046	-64975.8	-71603.2	-1867.19	163.103	734.226	0	-109.167	-171.323	-673.407	28708.9	-62530.9	9625.06	207.143	157.368	0	9.9927	5.42526	-84.8077	2837.53	2280.34	-658.333	-284.112	166.542	0	7.67243	10.4126	-158.08	-19832.2	-143070	-7987.41	-1819.05	325.457	0
486	2	-101.454	134.007	-504.258	-62873.1	-69281.9	-1904.44	162.606	734.684	0	-108.971	-168.948	-662.799	28635.7	-61810.3	9439.72	206.744	156.796	0	10.176	5.29607	-86.2192	2832.01	2288.65	-657.768	-284.455	167.153	0	7.79107	10.3294	-158.558	-19772.3	-142888	-7965.15	-1815.17	324.701	0
486	3	-96.2115	127.958	-484.991	-60680.9	-66877.8	-1962.4	162.105	735.118	0	-108.579	-166.43	-651.747	28547.9	-61044.3	9254.43	206.337	156.198	0	10.3984	5.18746	-87.4639	2818.76	2300.48	-656.356	-284.698	167.772	0	7.94283	10.2227	-158.585	-19729.1	-142747	-7946.12	-1814.13	324.407	0
486	4	-90.6492	121.744	-465.264	-58402.2	-64394.1	-2037.7	161.597	735.525	0	-107.991	-163.771	-640.234	28442.1	-60228.2	9069.62	205.928	155.576	0	10.6489	5.10514	-88.4308	2800.41	2316.76	-653.935	-284.801	168.332	0	8.11732	10.0766	-158.291	-19713.8	-142682	-7933.01	-1815.39	324.541	0
486	5	-84.8167	115.363	-445.092	-56044	-61831.6	-2126.43	161.081	735.916	0	-107.219	-160.982	-628.229	28315.2	-59360.6	8886.53	205.511	154.929	0	10.9117	5.05018	-89.0243	2781.2	2337.83	-651.528	-284.739	168.759	0	8.32357	9.89822	-157.776	-19727.3	-142706	-7923.99	-1818.48	325.033	0
486	6	-78.7704	108.801	-424.486	-53615.3	-59190.1	-2224.76	160.56	736.307	0	-106.276	-158.078	-615.682	28163.8	-58440.8	8706.57	205.08	154.256	0	11.1655	5.01976	-89.1841	2765.29	2364.37	-651.053	-284.489	168.994	0	8.56774	9.72204	-157.124	-19763.4	-142808	-7914.71	-1822.89	325.782	0
486	7	-72.5621	102.038	-403.447	-51123.3	-56469.8	-2328.71	160.032	736.716	0	-105.176	-155.072	-602.535	27984.1	-57465.8	8530.11	204.627	153.556	0	11.3864	5.00735	-88.8967	2755.25	2396.55	-653.742	-284.041	169.006	0	8.84337	9.58566	-156.398	-19815.9	-142957	-7902.88	-1828.06	326.701	0
486	8	-66.2316	95.0647	-381.986	-48572	-53671.2	-2433.55	159.494	737.157	0	-103.927	-151.973	-588.747	27771.9	-56431.1	8356.01	204.151	152.829	0	11.5504	5.00326	-88.1887	2751.42	2431.8	-658.969	-283.425	168.801	0	9.13526	9.50646	-155.579	-19884.7	-143108	-7890.02	-1833.84	327.811	0
486	9	-59.801	87.8816	-360.141	-45962.1	-50793.7	-2533.57	158.962	737.623	0	-102.538	-148.783	-574.324	27524.3	-55334.1	8182.45	203.654	152.075	0	11.6369	4.99751	-87.1205	2751.92	2464.99	-664.694	-282.706	168.412	0	9.42213	9.47694	-154.565	-19975.3	-143220	-7879.75	-1840.6	329.235	0
487	0	-53.2706	80.5035	-337.98	-43291.8	-47834.4	-2622.8	158.47	738.09	0	-101.015	-145.498	-559.317	27239.7	-54176.5	8008.07	203.138	151.298	0	11.6346	4.98387	-85.7916	2753.57	2491.23	-668.706	-281.962	167.904	0	9.67998	9.47608	-153.269	-20089.6	-143270	-7875.54	-1848.76	331.074	0	-95.6722	-67.742	-959.886	-313853	-169462	-11703.1	-182.281	322.813	0
487	1	-46.6218	72.9507	-315.561	-40555.4	-44788.4	-2696.54	158.067	738.519	0	-99.3629	-142.106	-543.814	26917.6	-52964.1	7832.2	202.606	150.502	0	11.5469	4.96119	-84.3391	2753.14	2507.41	-669.479	-281.27	167.356	0	9.88751	9.48981	-151.684	-20221	-143259	-7879.38	-1858.46	333.31	0
487	2	-39.8306	65.2419	-292.894	-37745.4	-41649.4	-2753	157.8	738.87	0	-97.5902	-138.596	-527.9	26556.6	-51703.6	7654.38	202.058	149.694	0	11.3912	4.93245	-82.9152	2748.63	2512.32	-666.372	-280.7	166.85	0	10.0297	9.51628	-149.912	-20357.9	-143207	-7891.32	-1869.28	335.799	0
487	3	-32.8836	57.3964	-269.941	-34855.1	-38413.2	-2793.5	157.698	739.121	0	-95.7111	-134.963	-511.639	26154.7	-50400.6	7474.21	201.492	148.881	0	11.1942	4.90492	-81.6619	2739.83	2507	-659.315	-280.3	166.449	0	10.1002	9.55043	-148.183	-20491.2	-143141	-7909.61	-1879.97	338.283	0
487	4	-25.7919	49.4446	-246.656	-31882.8	-35080.8	-2821.14	157.774	739.26	0	-93.743	-131.206	-495.066	25708.6	-49057.5	7291.37	200.907	148.07	0	10.9862	4.88969	-80.7008	2728.04	2493.91	-648.41	-280.097	166.196	0	10.1058	9.57918	-146.822	-20615	-143088	-7930.81	-1888.57	340.408	0
487	5	-18.6074	41.4409	-223.021	-28834.9	-31663.1	-2838.71	158.026	739.292	0	-91.7029	-127.322	-478.196	25214.5	-47672.6	7104.74	200.307	147.272	0	10.7957	4.89812	-80.1263	2715.1	2474.78	-633.928	-280.114	166.115	0	10.0676	9.59148	-146.138	-20726.6	-143072	-7950.42	-1893.02	341.829	0
487	6	-11.4426	33.4787	-199.084	-25728.5	-28183.6	-2846.41	158.433	739.235	0	-89.6021	-123.305	-461.019	24667.7	-46239.1	6911.69	199.702	146.493	0	10.6439	4.93821	-79.9862	2702.61	2450.27	-616.542	-280.366	166.212	0	10.0115	9.57729	-146.32	-20828.3	-143100	-7964.83	-1891.99	342.348	0
487	7	-4.48393	25.7012	-174.992	-22594.8	-24681.4	-2840.35	158.957	739.119	0	-87.4371	-119.135	-443.497	24063.4	-44747.2	6708.56	199.104	145.742	0	10.5404	5.01307	-80.2585	2692.12	2421.89	-597.466	-280.824	166.457	0	9.95658	9.51861	-147.406	-20924.8	-143169	-7972.84	-1885.26	341.953	0
487	8	2.01014	18.3044	-151.021	-19479.4	-21210.5	-2812.53	159.552	738.985	0	-85.1832	-114.772	-425.56	23395.2	-43185.9	6491.34	198.52	145.025	0	10.4837	5.12105	-80.8596	2685	2393.19	-578.437	-281.403	166.794	0	9.9171	9.39414	-149.269	-21019.4	-143273	-7974.67	-1873.83	340.816	0
487	9	7.72681	11.5256	-127.564	-16439.8	-17836.5	-2751.73	160.175	738.875	0	-82.7888	-110.146	-407.112	22655.5	-41543	6255.33	197.957	144.351	0	10.4639	5.25711	-81.6748	2681.53	2368.49	-561.171	-282.001	167.168	0	9.90657	9.19713	-151.612	-21113.1	-143405	-7969.69	-1859.87	339.257	0
488	0	12.3367	5.61941	-105.1	-13538.1	-14630.8	-2644.37	160.792	738.811	0	-80.1718	-105.158	-388.044	21835.3	-39803.4	5994.39	197.425	143.73	0	10.4688	5.41301	-82.585	2681.2	2351	-546.766	-282.532	167.534	0	9.92717	8.9459	-154.067	-21203.4	-143561	-7956.11	-1845.81	337.625	0	-28.1335	-61.8391	-559.886	-137691	-241388	-37591.3	-435.317	239.394	0
488	1	15.5517	0.818204	-84.1296	-10834.1	-11661.8	-2477.42	161.383	738.778	0	-77.2243	-99.6836	-368.238	20925.5	-37950.3	5701.17	196.941	143.174	0	10.4882	5.57672	-83.4857	2683.65	2342.47	-535.826	-282.942	167.855	0	9.96144	8.675	-156.28	-21284.6	-143729	-7932.23	-1833.69	336.195	0
488	2	17.1921	-2.71933	-65.0877	-8378.89	-8986.66	-2243.76	161.93	738.732	0	-73.8303	-93.5988	-347.565	19917.5	-35968.6	5368.34	196.512	142.694	0	10.5148	5.73476	-84.2943	2688.27	2343.41	-528.666	-283.2	168.108	0	9.97992	8.42271	-157.936	-21347.7	-143881	-7897.6	-1825.01	335.167	0
488	3	17.2481	-4.95159	-48.2895	-6211.54	-6644.24	-1947.44	162.408	738.631	0	-69.889	-86.8196	-325.883	18805.5	-33848	4991.02	196.135	142.294	0	10.5419	5.87663	-84.9358	2693.69	2352.05	-524.959	-283.308	168.286	0	9.95791	8.22419	-158.751	-21383.6	-143991	-7854.22	-1821.02	334.699	0
488	4	15.9121	-5.97296	-33.9252	-4357.71	-4653.73	-1605.33	162.824	738.451	0	-65.3355	-79.3363	-303.083	17588.2	-31584.4	4569.53	195.79	141.969	0	10.5625	5.99597	-85.3335	2698.31	2364.53	-523.757	-283.291	168.379	0	9.89207	8.1007	-158.549	-21385.4	-144039	-7806.41	-1822.48	334.881	0
488	5	13.5625	-6.0049	-22.0858	-2830.76	-3020.31	-1244.62	163.246	738.171	0	-60.1568	-71.2264	-279.127	16270.8	-29180.3	4109.96	195.458	141.708	0	10.574	6.08832	-85.4239	2700.5	2377.34	-524.402	-283.17	168.387	0	9.80567	8.05988	-157.354	-21347.8	-144023	-7758.48	-1829.28	335.668	0
488	6	10.6914	-5.35668	-12.7853	-1632.96	-1740.94	-897.263	163.833	737.721	0	-54.4021	-62.6431	-254.093	14865.3	-26647	3622.13	195.129	141.497	0	10.5816	6.15041	-85.1807	2698.58	2388.68	-526.911	-282.958	168.319	0	9.73513	8.11116	-155.42	-21266.7	-143948	-7712.9	-1840.19	336.834	0
488	7	7.78041	-4.35277	-5.93418	-752.179	-800.711	-591.835	165.068	736.754	0	-48.1879	-53.7965	-228.182	13389.5	-24006	3117.55	194.794	141.321	0	10.5914	6.18165	-84.629	2691.86	2397.48	-531.128	-282.671	168.192	0	9.70905	8.26124	-153.158	-21142.1	-143833	-7670.24	-1853.11	338.041	0
488	8	5.17909	-3.2566	-1.28762	-156.097	-164.662	-345.667	172.119	731.229	0	-41.6934	-44.9371	-201.707	11866.2	-21290.8	2609.17	194.447	141.171	0	10.6036	6.18552	-83.8397	2681.58	2402.27	-536.099	-282.347	168.015	0	9.73732	8.49213	-150.982	-20985.2	-143699	-7630.33	-1865.76	338.991	0
488	9	3.06598	-2.2381	1.53745	205.233	220.667	-162.92	300	610	0	-35.1426	-36.3369	-175.088	10322.7	-18548.2	2111.34	194.064	141.043	0	10.6131	6.16994	-82.8971	2670.83	2400.94	-540.811	-282.037	167.781	0	9.81265	8.75825	-149.206	-20819.9	-143573	-7594.97	-1876.25	339.538	0
489	0	1.48551	-1.38567	2.97842	388.51	415.903	-38.4255	300	610	0	-28.7768	-28.2656	-148.836	8791.9	-15835.7	1638.96	193.603	140.929	0	10.6156	6.14318	-81.8583	2663.21	2391.59	-545.333	-281.784	167.466	0	9.91788	9.0035	-148.031	-20675	-143470	-7569.47	-1883.19	339.666	0	9.76011	6.86608	-282.044	-70303.6	-287887	-22024.7	-1022.5	247.929	0
489	1	0.3997	-0.730355	3.4518	447.566	478.569	37.7341	300	610	0	-22.8248	-20.9672	-123.525	7309.55	-13215.5	1206.52	193.014	140.825	0	10.6098	6.10721	-80.7479	2660.5	2374.99	-550.42	-281.588	167.052	0	10.0287	9.18221	-147.561	-20572.3	-143396	-7559.19	-1885.78	339.416	0
489	2	-0.27224	-0.266506	3.31244	428.159	457.541	77.0233	300	610	0	-17.4776	-14.6416	-99.7224	5910.68	-10745.9	826.904	192.242	140.729	0	10.5934	6.05767	-79.5795	2661.81	2356.39	-556.213	-281.389	166.552	0	10.115	9.28163	-147.75	-20520.5	-143347	-7564.92	-1884.2	338.887	0
489	3	-0.626115	0.0319591	2.83738	365.954	390.9	90.4296	300	610	0	-12.861	-9.42062	-77.9179	4625.34	-8473.97	509.892	191.245	140.638	0	10.5638	5.98925	-78.3664	2665.58	2343.98	-562.416	-281.089	165.986	0	10.1563	9.3287	-148.347	-20517.5	-143316	-7583.43	-1880.09	338.308	0
489	4	-0.754927	0.199751	2.22596	286.558	305.98	87.3561	300	610	0	-9.01889	-5.3462	-58.4701	3476.2	-6432.26	260.839	189.991	140.547	0	10.5222	5.89881	-77.1236	2671.26	2344.36	-569.246	-280.603	165.364	0	10.1586	9.36108	-148.968	-20556.1	-143305	-7610.8	-1875.99	337.99	0
489	5	-0.738982	0.272409	1.60903	206.744	220.675	75.1739	300	610	0	-5.92668	-2.36825	-41.6184	2478.78	-4643.8	80.013	188.419	140.44	0	10.475	5.78756	-75.8682	2678.86	2359.13	-577.004	-279.905	164.691	0	10.1372	9.38673	-149.316	-20627.2	-143325	-7643.37	-1873.87	338.144	0
489	6	-0.641709	0.281705	1.06249	136.206	145.318	59.2072	300	610	0	-3.5259	-0.363754	-27.5291	1643.77	-3128.49	-37.725	186.357	140.29	0	10.4304	5.66286	-74.6181	2687.86	2385.68	-585.16	-279.028	163.978	0	10.088	9.37732	-149.292	-20719.9	-143377	-7677.24	-1874.38	338.787	0
489	7	-0.509274	0.253464	0.621583	79.4109	84.6665	42.9681	300	610	0	-1.74966	0.838103	-16.31	977.834	-1903.94	-102.571	183.266	140.047	0	10.3955	5.53575	-73.4015	2697.03	2420.58	-592.771	-278.023	163.256	0	9.9877	9.30124	-148.923	-20819.2	-143447	-7708.59	-1877.23	339.798	0
489	8	-0.372412	0.207007	0.293973	37.2887	39.7003	28.5085	300	610	0	-0.523278	1.43045	-7.93833	479.85	-975.712	-127.92	177.088	139.553	0	10.3775	5.41634	-72.2686	2705.69	2460.85	-599.413	-276.949	162.561	0	9.81766	9.15912	-148.293	-20906.2	-143510	-7734.63	-1881.75	340.98	0
489	9	-0.249322	0.155616	0.0705643	8.62475	9.11359	16.796	300	610	0	0.244218	1.60048	-2.17855	136.323	-325.696	-127.243	150.499	137.425	0	10.3837	5.31171	-71.2809	2714.68	2501.25	-604.998	-275.91	161.916	0	9.5855	8.9861	-147.515	-20965.2	-143550	-7753.95	-1887.12	342.122	0
490	0	-0.148826	0.107516	-0.066298	-8.88391	-9.55883	8.05942	300	610	0	0.656374	1.50742	1.39278	-77.4416	86.8622	-111.683	300	200	0	10.42	5.22704	-70.4899	2725.5	2532.23	-609.077	-275.077	161.335	0	9.32133	8.82768	-146.671	-20992.5	-143563	-7766.83	-1892.81	343.126	0	20.6802	15.2547	-221.268	-62510.8	-300104	-22279.4	-1356.2	282.629	0
490	1	-0.0733019	0.0670417	-0.137083	-17.8914	-19.1549	2.07541	300	610	0	0.815087	1.27419	3.28006	-191.113	313.707	-89.4216	300	200	0	10.4877	5.16763	-69.9312	2738.57	2543.45	-611.039	-274.629	160.839	0	9.05595	8.71661	-145.729	-20998.7	-143551	-7775.4	-1899.05	344.094	0
490	2	-0.0211397	0.035778	-0.161437	-20.9371	-22.3884	-1.61254	300	610	0	0.809161	0.988179	3.9741	-233.683	406.73	-65.961	300	200	0	10.582	5.13904	-69.6265	2752.23	2530.44	-610.775	-274.657	160.472	0	8.81265	8.66339	-144.571	-21001.2	-143516	-7782.74	-1906.7	345.266	0
490	3	0.0113713	0.0135373	-0.156192	-20.192	-21.5783	-3.54068	300	610	0	0.709281	0.705922	3.89932	-230.297	411.721	-44.6081	300	200	0	10.6909	5.14485	-69.5827	2763.34	2496.94	-608.842	-275.116	160.287	0	8.61706	8.66297	-143.134	-21008.6	-143464	-7791.56	-1916.3	346.775	0
490	4	0.0287079	-0.000863984	-0.134554	-17.3563	-18.5398	-4.22713	300	610	0	0.567291	0.459474	3.39143	-200.894	365.504	-27.0128	300	200	0	10.7994	5.184	-69.7959	2769.51	2451.78	-606.298	-275.872	160.32	0	8.49693	8.70846	-141.541	-21011.4	-143398	-7804.08	-1927.13	348.448	0
490	5	0.0352528	-0.00904103	-0.106072	-13.6565	-14.5825	-4.11782	300	610	0	0.418018	0.262998	2.69507	-160.037	295.353	-13.6758	300	200	0	10.8965	5.24898	-70.2613	2770.51	2404.97	-604.35	-276.771	160.568	0	8.47019	8.7965	-140.087	-20991.5	-143327	-7823.22	-1937.13	349.847	0
490	6	0.0348128	-0.0126645	-0.0770489	-9.90115	-10.5686	-3.56403	300	610	0	0.282356	0.118678	1.97338	-117.465	219.807	-4.37714	300	200	0	10.9757	5.32667	-70.9784	2767.17	2364.91	-603.582	-277.681	161.014	0	8.54329	8.92525	-139.129	-20939.5	-143260	-7851.33	-1943.7	350.504	0
490	7	0.0304093	-0.0132379	-0.0511762	-6.56153	-7.00072	-2.8207	300	610	0	0.170692	0.0215511	1.32317	-78.9841	150.165	1.49099	300	200	0	11.032	5.40177	-71.9459	2759.44	2335.71	-603.608	-278.535	161.646	0	8.71204	9.08997	-138.941	-20864.3	-143208	-7886.14	-1944.71	350.166	0
490	8	0.0242519	-0.0119893	-0.0301991	-3.85912	-4.11473	-2.05703	300	610	0	0.0861404	-0.0368613	0.791573	-47.4424	92.2207	4.68712	300	200	0	11.0628	5.46162	-73.1493	2746.27	2316.52	-603.787	-279.332	162.457	0	8.95637	9.27577	-139.604	-20785.3	-143174	-7919.2	-1939.57	348.888	0
490	9	0.0178203	-0.00984198	-0.0145378	-1.84525	-1.96485	-1.3727	300	610	0	0.0272571	-0.0660508	0.391555	-23.6511	47.9106	5.96592	300	200	0	11.071	5.50081	-74.5421	2727.43	2304.08	-603.959	-280.09	163.411	0	9.24658	9.45582	-140.984	-20718.5	-143155	-7941.35	-1929.4	346.957	0
491	0	0.0119978	-0.00743397	-0.0038001	-0.46738	-0.49451	-0.815589	300	610	0	-0.0098476	-0.0749584	0.114882	-7.15249	16.7223	5.98988	300	200	0	11.0624	5.5221	-76.0395	2704.95	2296.69	-604.413	-280.796	164.427	0	9.55382	9.5994	-142.802	-20671.5	-143149	-7950.35	-1916.43	344.757	0	20.2587	15.1633	-222.394	-62414.5	-297366	-23183.3	-1337.12	280.641	0
491	1	0.00721972	-0.00516316	0.00282665	0.380553	0.409821	-0.398037	300	610	0	-0.0300069	-0.0711429	-0.0578889	3.18618	-3.20319	5.28951	300	200	0	11.0415	5.53287	-77.5431	2682.27	2296.55	-605.563	-281.384	165.409	0	9.84277	9.68631	-144.687	-20642.2	-143154	-7952.57	-1903.4	342.668	0
491	2	0.00361177	-0.00324198	0.0062997	0.822702	0.880906	-0.110509	300	610	0	-0.03802	-0.0604672	-0.150322	8.75053	-14.2775	4.25619	300	200	0	11.0095	5.5415	-78.9785	2662.78	2307.5	-608.002	-281.783	166.285	0	10.0639	9.72445	-146.272	-20620.2	-143170	-7957.2	-1892.8	340.972	0
491	3	0.00110677	-0.00175087	0.00754545	0.978829	1.04673	0.0679816	300	610	0	-0.0380942	-0.04712	-0.185544	10.9065	-18.9424	3.15463	300	200	0	10.9661	5.55648	-80.2972	2649.6	2331.11	-612.677	-281.969	167.003	0	10.1702	9.75455	-147.35	-20591.4	-143205	-7969.73	-1885.87	339.745	0
491	4	-0.000465443	-0.000684805	0.00736209	0.951894	1.01728	0.1625	300	610	0	-0.033595	-0.0338281	-0.183674	10.8457	-19.3661	2.14518	300	200	0	10.9121	5.58561	-81.4522	2645.81	2366.27	-620.428	-281.949	167.517	0	10.1437	9.82865	-147.978	-20545.3	-143271	-7990.35	-1882.19	338.84	0
491	5	-0.00131389	9.77574e-06	0.00637892	0.822918	0.879055	0.197469	300	610	0	-0.0270029	-0.0221527	-0.1607	9.51771	-17.3008	1.30904	300	200	0	10.8492	5.63363	-82.3924	2653.56	2410.22	-631.125	-281.747	167.794	0	10.0025	9.97466	-148.395	-20483.5	-143379	-8016.25	-1880.2	338.033	0
491	6	-0.00164506	0.00040796	0.00505312	0.65065	0.69478	0.194031	300	610	0	-0.0199933	-0.0127988	-0.128331	7.61942	-14.0506	0.672226	300	200	0	10.778	5.69957	-83.0817	2672.46	2457.66	-643.091	-281.419	167.833	0	9.79017	10.1746	-148.812	-20420.9	-143530	-8042.44	-1878.51	337.226	0
491	7	-0.00163934	0.000588258	0.00368839	0.474031	0.505996	0.168921	300	610	0	-0.0135794	-0.00589483	-0.0944209	5.61956	-10.5068	0.225944	300	200	0	10.6984	5.77497	-83.5144	2698.94	2500.44	-653.394	-281.06	167.683	0	9.56233	10.3744	-149.274	-20379.4	-143709	-8061.11	-1876.72	336.524	0
491	8	-0.00144059	0.000621785	0.00246399	0.315967	0.337126	0.134345	300	610	0	-0.00827275	-0.00122256	-0.0636667	3.79975	-7.21656	-0.0575853	300	200	0	10.61	5.84459	-83.7145	2727.1	2530.53	-659.428	-280.772	167.424	0	9.37422	10.5172	-149.683	-20376.5	-143888	-8064.32	-1875.28	336.131	0
491	9	-0.00115457	0.000566929	0.00146625	0.187417	0.199841	0.0984476	300	610	0	-0.00423535	0.00160952	-0.0383938	2.30042	-4.46445	-0.213735	300	200	0	10.5133	5.89097	-83.7367	2750.51	2544.43	-660.466	-280.614	167.153	0	9.26254	10.5708	-149.885	-20414.7	-144034	-8050.06	-1874.96	336.202	0
492	0	-0.000852469	0.000467798	0.000717781	0.0911621	0.0970822	0.0660711	300	610	0	-0.00140908	0.00304594	-0.0192856	1.16412	-2.34984	-0.278031	300	200	0	10.4131	5.901	-83.6695	2764.72	2544.35	-657.584	-280.59	166.957	0	9.23054	10.5283	-149.782	-20478.8	-144126	-8025.86	-1876.24	336.724	0	19.6208	14.2976	-235.537	-65106.5	-306258	-22412.6	-1300.25	276.417	0
492	1	-0.000577139	0.000355029	0.000201872	0.0249514	0.0264265	0.0395788	300	610	0	0.00038388	0.00350866	-0.00600004	0.372001	-0.853888	-0.28185	300	200	0	10.3198	5.87103	-83.6123	2769	2535.25	-652.547	-280.678	166.883	0	9.2499	10.3922	-149.454	-20545.1	-144159	-8005.04	-1878.57	337.467	0
492	2	-0.000350028	0.000247864	-0.000118818	-0.0160914	-0.0173479	0.0196283	300	610	0	0.00136898	0.00335638	0.00235389	-0.127778	0.108018	-0.250442	300	200	0	10.2457	5.80765	-83.63	2765.81	2521.22	-646.913	-280.853	166.928	0	9.27694	10.1635	-149.142	-20593.5	-144146	-7997.35	-1880.5	338.08	0
492	3	-0.000177718	0.000156697	-0.000289034	-0.0377705	-0.0404477	0.00581751	300	610	0	0.00177215	0.00286866	0.00687635	-0.399892	0.648189	-0.202525	300	200	0	10.2015	5.72305	-83.7275	2758.5	2503.95	-641.602	-281.094	167.054	0	9.27398	9.84967	-149.064	-20615.3	-144109	-8003.05	-1880.76	338.298	0
492	4	-5.74601e-05	8.55989e-05	-0.000352439	-0.0457317	-0.0489066	-0.00281661	300	610	0	0.00179266	0.00224623	0.00865671	-0.508667	0.88148	-0.150829	300	200	0	10.1943	5.62801	-83.8626	2749.57	2483.71	-637.105	-281.384	167.213	0	9.22946	9.47939	-149.276	-20614.7	-144059	-8015.48	-1879.05	338.098	0
492	5	1.85332e-05	3.45153e-05	-0.000346875	-0.0448567	-0.0479391	-0.007445	300	610	0	0.00159073	0.00162055	0.00864823	-0.510562	0.910517	-0.103124	300	200	0	10.225	5.52817	-83.9792	2740.58	2461.9	-634.185	-281.684	167.366	0	9.16101	9.10205	-149.707	-20604.8	-143994	-8026.7	-1875.84	337.634	0
492	6	6.00161e-05	1.02956e-06	-0.000302319	-0.0390055	-0.0416673	-0.00921846	300	610	0	0.00128497	0.00106761	0.00761227	-0.450779	0.818655	-0.0634004	300	200	0	10.2875	5.42529	-84.0388	2732.28	2442.26	-634.055	-281.939	167.488	0	9.09468	8.77052	-150.295	-20600.1	-143904	-8030.68	-1871.47	337.064	0
492	7	7.67113e-05	-1.83458e-05	-0.000240658	-0.030991	-0.0330936	-0.00913905	300	610	0	0.000955976	0.000622411	0.00610907	-0.362663	0.668235	-0.0330027	300	200	0	10.3709	5.31982	-84.0266	2724.48	2429.09	-637.848	-282.091	167.576	0	9.04201	8.51995	-151.045	-20609.8	-143788	-8025.24	-1865.95	336.448	0
492	8	7.71643e-05	-2.72985e-05	-0.000176513	-0.0226881	-0.0242185	-0.00800379	300	610	0	0.000652843	0.000292235	0.00451645	-0.268762	0.50208	-0.0115907	300	200	0	10.4656	5.21349	-83.9404	2716.87	2424.19	-645.947	-282.12	167.633	0	8.99625	8.35652	-151.995	-20636.6	-143663	-8012.82	-1859.19	335.772	0
492	9	6.82248e-05	-2.91911e-05	-0.000118588	-0.0152093	-0.0162283	-0.00639681	300	610	0	0.000400721	6.75578e-05	0.0030623	-0.18273	0.346689	0.00210206	300	200	0	10.5675	5.11261	-83.7787	2710.17	2425.81	-657.475	-282.045	167.651	0	8.9466	8.26384	-153.127	-20679.4	-143552	-7997.32	-1851.48	335.048	0
493	0	5.4951e-05	-2.6799e-05	-7.11457e-05	-0.00909609	-0.00969952	-0.00471022	300	610	0	0.000207987	-6.96751e-05	0.00186113	-0.11148	0.216012	0.0097241	300	200	0	10.6768	5.02806	-83.5382	2706.02	2429.85	-670.186	-281.913	167.607	0	8.89536	8.22174	-154.287	-20740.5	-143470	-7979.93	-1843.89	334.428	0	19.6201	14.2955	-235.539	-65106.9	-306258	-22413.1	-1300.24	276.416	0
493	1	4.07676e-05	-2.22285e-05	-3.53861e-05	-0.00449679	-0.00478936	-0.00317894	300	610	0	7.2377e-05	-0.00014027	0.000948619	-0.0572237	0.115126	0.0129471	300	200	0	10.7937	4.97	-83.2189	2705.95	2431.37	-681.272	-281.783	167.484	0	8.85871	8.21952	-155.22	-20823.4	-143415	-7958.97	-1837.94	334.154	0
493	2	2.77523e-05	-1.69505e-05	-1.06072e-05	-0.00131628	-0.00139524	-0.00191951	300	610	0	-1.42212e-05	-0.000164135	0.000310873	-0.0192063	0.0433948	0.0132565	300	200	0	10.9151	4.94194	-82.8425	2711.05	2426.32	-688.766	-281.712	167.275	0	8.8493	8.25494	-155.718	-20924.7	-143372	-7933.42	-1834.71	334.376	0
493	3	1.69604e-05	-1.1895e-05	4.90417e-06	0.000669286	0.000722561	-0.000966552	300	610	0	-6.23155e-05	-0.000158288	-9.28644e-05	0.00494174	-0.00302069	0.0118539	300	200	0	11.0338	4.93907	-82.4744	2721.75	2413.06	-692.158	-281.742	166.999	0	8.8667	8.32693	-155.731	-21028.1	-143331	-7905.94	-1834.38	335.028	0
493	4	8.73349e-06	-7.57015e-06	1.32377e-05	0.0017311	0.00185404	-0.000303408	300	610	0	-8.25377e-05	-0.000136053	-0.000313922	0.0182365	-0.0293472	0.00963417	300	200	0	11.1397	4.95158	-82.2109	2737.04	2392.55	-691.866	-281.897	166.707	0	8.90716	8.42503	-155.352	-21108.6	-143291	-7881.61	-1836.37	335.876	0
493	5	2.96215e-06	-4.18102e-06	1.64508e-05	0.00213519	0.00228354	0.000114041	300	610	0	-8.4324e-05	-0.000107049	-0.000403592	0.0237061	-0.0409847	0.00720931	300	200	0	11.2231	4.97078	-82.1274	2754.55	2368.31	-688.48	-282.163	166.46	0	8.96939	8.52328	-154.76	-21148.3	-143260	-7863.7	-1839.69	336.652	0
493	6	-7.09249e-07	-1.73395e-06	1.63369e-05	0.00211296	0.00225823	0.000340457	300	610	0	-7.52975e-05	-7.76099e-05	-0.000407029	0.0240245	-0.0427893	0.00495561	300	200	0	11.2777	4.99249	-82.2351	2771.76	2346.41	-682.596	-282.467	166.295	0	9.04343	8.59347	-154.141	-21149.5	-143246	-7851.9	-1843.32	337.209	0
493	7	-2.73557e-06	-1.2027e-07	1.43236e-05	0.00184826	0.00197444	0.000430044	300	610	0	-6.11303e-05	-5.14308e-05	-0.000360478	0.0213432	-0.0387253	0.003069	300	200	0	11.304	5.01492	-82.4838	2786.5	2333.46	-675.336	-282.71	166.218	0	9.10685	8.62844	-153.627	-21131.1	-143257	-7845.12	-1846.5	337.548	0
493	8	-3.57445e-06	8.21855e-07	1.14583e-05	0.00147571	0.00157587	0.000430281	300	610	0	-4.56966e-05	-3.02473e-05	-0.000290735	0.017257	-0.0317717	0.00161839	300	200	0	11.3068	5.03561	-82.7948	2796.35	2333.34	-668.465	-282.818	166.226	0	9.14197	8.65073	-153.282	-21110	-143294	-7843.41	-1848.84	337.719	0
493	9	-3.63061e-06	1.26554e-06	8.4448e-06	0.00108557	0.00115883	0.000379116	300	610	0	-3.13748e-05	-1.44615e-05	-0.000215973	0.0128501	-0.0239857	0.000591413	300	200	0	11.2893	5.05169	-83.0902	2798.59	2346.15	-663.601	-282.764	166.319	0	9.14714	8.69977	-153.158	-21089	-143351	-7846.13	-1849.97	337.694	0
494	0	-3.23003e-06	1.36976e-06	5.70535e-06	0.000731835	0.000780888	0.000304499	300	610	0	-1.93998e-05	-3.66132e-06	-0.000147239	0.00878433	-0.0166494	-6.95628e-05	300	200	0	11.2495	5.06428	-83.3013	2790.85	2369.55	-661.398	-282.554	166.497	0	9.13005	8.80876	-153.336	-21058.8	-143413	-7850.39	-1849.29	337.338	0	19.8981	14.6866	-234.344	-65149.5	-306152	-22614.2	-1306.42	278.008	0
494	1	-2.61462e-06	1.26637e-06	3.45007e-06	0.000441199	0.00047049	0.000225294	300	610	0	-1.02018e-05	2.9848e-06	-9.01662e-05	0.00539939	-0.0104464	-0.000441298	300	200	0	11.182	5.08335	-83.3627	2772.53	2400.15	-661.341	-282.208	166.741	0	9.10752	8.98764	-153.883	-21008.7	-143468	-7852.56	-1846.32	336.525	0
494	2	-1.94906e-06	1.05594e-06	1.74206e-06	0.000221496	0.000235932	0.000152894	300	610	0	-3.69711e-06	6.45013e-06	-4.66018e-05	0.00280947	-0.00563451	-0.000602414	300	200	0	11.0809	5.12561	-83.2208	2746.07	2433.68	-662.265	-281.756	167.003	0	9.11004	9.21911	-154.72	-20940.6	-143518	-7850.61	-1841.6	335.345	0
494	3	-1.33402e-06	8.09061e-07	5.52346e-07	6.87692e-05	7.29432e-05	9.30389e-05	300	610	0	4.83568e-07	7.67351e-06	-1.59983e-05	0.000985437	-0.00219612	-0.000623225	300	200	0	10.9439	5.20344	-82.8593	2716.02	2465.27	-663.213	-281.247	167.221	0	9.1633	9.46298	-155.598	-20873.5	-143569	-7844.59	-1836.69	334.15	0
494	4	-8.21352e-07	5.70657e-07	-1.97538e-07	-2.72402e-05	-2.94639e-05	4.75325e-05	300	610	0	2.8296e-06	7.46201e-06	3.50459e-06	-0.000180784	4.26174e-05	-0.000560886	300	200	0	10.7777	5.31557	-82.313	2686.38	2490.41	-663.675	-280.745	167.364	0	9.25809	9.66822	-156.197	-20828.9	-143618	-7834.78	-1833.47	333.35	0
494	5	-4.28668e-07	3.65549e-07	-6.05133e-07	-7.91932e-05	-8.48301e-05	1.57015e-05	300	610	0	3.8411e-06	6.45076e-06	1.43e-05	-0.00082975	0.0013247	-0.000458173	300	200	0	10.5989	5.44938	-81.6483	2659.13	2505.62	-663.115	-280.312	167.432	0	9.34798	9.79415	-156.245	-20813.7	-143646	-7820.05	-1833.36	333.212	0
494	6	-1.51785e-07	2.04039e-07	-7.67334e-07	-9.96218e-05	-0.000106549	-4.4718e-06	300	610	0	3.9647e-06	5.10024e-06	1.88019e-05	-0.00110395	0.0019039	-0.000344492	300	200	0	10.4279	5.58804	-80.924	2634.7	2508.66	-660.591	-280	167.442	0	9.38025	9.82893	-155.587	-20822.9	-143631	-7799.17	-1837.16	333.835	0
494	7	2.55054e-08	8.68527e-08	-7.69106e-07	-9.94899e-05	-0.000106333	-1.55373e-05	300	610	0	3.56308e-06	3.71569e-06	1.91486e-05	-0.00112998	0.00200992	-0.000238059	300	200	0	10.2816	5.71458	-80.1655	2613.03	2498.63	-655.214	-279.832	167.405	0	9.32744	9.79274	-154.203	-20852	-143565	-7773.57	-1845.01	335.224	0
494	8	1.24398e-07	9.12102e-09	-6.78428e-07	-8.75523e-05	-9.35315e-05	-2.0047e-05	300	610	0	2.90735e-06	2.47663e-06	1.7065e-05	-0.00101022	0.00183124	-0.000148482	300	200	0	10.1716	5.81607	-79.3782	2594.6	2476.45	-647.122	-279.802	167.313	0	9.19824	9.72544	-152.205	-20897.8	-143464	-7746.54	-1856.57	337.3	0
494	9	1.66425e-07	-3.66584e-08	-5.45407e-07	-7.02504e-05	-7.50198e-05	-2.02498e-05	300	610	0	2.18372e-06	1.46896e-06	1.38324e-05	-0.000820927	0.00151018	-7.92775e-05	300	200	0	10.1075	5.88791	-78.5816	2580.95	2445.03	-637.945	-279.885	167.156	0	9.03139	9.66449	-149.799	-20952.3	-143354	-7720.35	-1870.98	339.869	0
495	0	1.70746e-07	-5.86087e-08	-4.039e-07	-5.1927e-05	-5.54322e-05	-1.79521e-05	300	610	0	1.50731e-06	7.14457e-07	1.03247e-05	-0.000614215	0.00114554	-3.00361e-05	300	200	0	10.0948	5.93291	-77.8206	2574.04	2408.26	-630.209	-280.054	166.923	0	8.87697	9.62574	-147.268	-21005.9	-143254	-7696.52	-1886.75	342.637	0	19.8981	14.6866	-234.344	-65149.5	-306152	-22614.2	-1306.42	278.008	0
495	1	1.52874e-07	-6.42414e-08	-2.74385e-07	-3.52009e-05	-3.75614e-05	-1.44906e-05	300	610	0	9.38694e-07	1.95475e-07	7.07692e-06	-0.000422136	0.000799305	1.85626e-06	300	200	0	10.1334	5.95644	-77.1466	2575.5	2370.58	-626.008	-280.272	166.616	0	8.77211	9.60209	-144.924	-21054	-143164	-7676.8	-1901.86	345.276	0
495	2	1.24372e-07	-5.98208e-08	-1.67207e-07	-2.13874e-05	-2.28083e-05	-1.07729e-05	300	610	0	4.99854e-07	-1.2622e-07	4.36588e-06	-0.000261371	0.000504943	1.99715e-05	300	200	0	10.2177	5.96276	-76.5962	2586.46	2337.14	-625.761	-280.488	166.233	0	8.72542	9.5795	-143.03	-21093.4	-143073	-7660.72	-1914.3	347.475	0
495	3	9.31559e-08	-5.0147e-08	-8.56497e-08	-1.08954e-05	-1.16067e-05	-7.35091e-06	300	610	0	1.87947e-07	-2.9613e-07	2.28665e-06	-0.000137777	0.000275496	2.80058e-05	300	200	0	10.3381	5.95438	-76.1894	2606.98	2312.57	-628.078	-280.647	165.783	0	8.72328	9.5533	-141.746	-21113.2	-142980	-7644.77	-1922.71	348.951	0
495	4	6.41019e-08	-3.86063e-08	-2.85465e-08	-3.56403e-06	-3.78248e-06	-4.50705e-06	300	610	0	-1.3792e-08	-3.58514e-07	8.18562e-07	-5.02895e-05	0.00011073	2.92862e-05	300	200	0	10.4798	5.9316	-75.9334	2634.81	2298.92	-630.83	-280.725	165.301	0	8.75357	9.5298	-141.118	-21097.1	-142895	-7626.7	-1926.6	349.5	0
495	5	3.97547e-08	-2.73681e-08	7.68847e-09	1.07609e-06	1.16703e-06	-2.33461e-06	300	610	0	-1.28138e-07	-3.51638e-07	-1.23109e-07	6.00706e-06	2.79563e-06	2.65306e-05	300	200	0	10.6233	5.89202	-75.8122	2665.19	2294.77	-632.374	-280.731	164.845	0	8.81666	9.51468	-141.076	-21035.4	-142834	-7608.06	-1926.46	349.107	0
495	6	2.10165e-08	-1.76437e-08	2.76052e-08	3.61564e-06	3.87361e-06	-8.07225e-07	300	610	0	-1.78604e-07	-3.0576e-07	-6.49847e-07	3.76586e-05	-5.95947e-05	2.17832e-05	300	200	0	10.7471	5.83375	-75.7771	2692.84	2297.16	-632.06	-280.685	164.464	0	8.90923	9.5041	-141.454	-20932	-142809	-7591.48	-1923.58	347.977	0
495	7	7.73727e-09	-9.94907e-09	3.57651e-08	4.64468e-06	4.96793e-06	1.67191e-07	300	610	0	-1.86325e-07	-2.42929e-07	-8.75217e-07	5.13669e-05	-8.8361e-05	1.64566e-05	300	200	0	10.8349	5.75962	-75.767	2714.22	2304.75	-629.796	-280.581	164.177	0	9.01493	9.4884	-142.079	-20800.1	-142830	-7577.9	-1919.28	346.398	0
495	8	-8.20132e-10	-4.33887e-09	3.61926e-08	4.68257e-06	5.00481e-06	7.075e-07	300	610	0	-1.6855e-07	-1.7784e-07	-9.00446e-07	5.31243e-05	-9.43653e-05	1.1432e-05	300	200	0	10.8813	5.67689	-75.739	2728	2319.11	-625.32	-280.38	163.982	0	9.12108	9.46017	-142.869	-20659.3	-142901	-7567.32	-1914.22	344.603	0
495	9	-5.64244e-09	-5.9597e-10	3.21233e-08	4.14607e-06	4.42932e-06	9.33799e-07	300	610	0	-1.38235e-07	-1.19215e-07	-8.07596e-07	4.78009e-05	-8.65668e-05	7.18012e-06	300	200	0	10.8891	5.5944	-75.679	2734.22	2342.67	-618.138	-280.045	163.871	0	9.23165	9.41604	-143.832	-20531	-143022	-7560.56	-1908.37	342.743	0
496	0	-7.74231e-09	1.62707e-09	2.59537e-08	3.34329e-06	3.57035e-06	9.52578e-07	300	610	0	-1.04324e-07	-7.12945e-08	-6.57926e-07	3.90412e-05	-7.17621e-05	3.87945e-06	300	200	0	10.8656	5.51951	-75.5966	2733.94	2375.24	-608.241	-279.58	163.835	0	9.35638	9.3579	-144.988	-20430.2	-143182	-7559.55	-1901.54	340.909	0	20.0443	15.0928	-220.975	-62130.7	-297108	-22644.8	-1344.53	281.165	0
496	1	-8.02656e-09	2.71122e-09	1.93122e-08	2.48313e-06	2.65081e-06	8.49804e-07	300	610	0	-7.23889e-08	-3.52426e-08	-4.93431e-07	2.93501e-05	-5.46943e-05	1.51919e-06	300	200	0	10.8222	5.45627	-75.5158	2729.54	2412.37	-596.824	-279.055	163.855	0	9.49468	9.3004	-146.287	-20361.9	-143353	-7566.45	-1893.95	339.192	0
496	2	-7.23302e-09	3.01131e-09	1.31911e-08	1.69253e-06	1.80608e-06	6.89396e-07	300	610	0	-4.53972e-08	-1.03127e-08	-3.40026e-07	2.02789e-05	-3.83602e-05	-1.89628e-08	300	200	0	10.7741	5.40732	-75.4596	2724.62	2447.46	-586.256	-278.566	163.893	0	9.63732	9.27145	-147.582	-20324.4	-143505	-7582.67	-1886.37	337.717	0
496	3	-5.91442e-09	2.82482e-09	8.09912e-09	1.03618e-06	1.10507e-06	5.14976e-07	300	610	0	-2.44657e-08	5.25034e-09	-2.11286e-07	1.26457e-05	-2.43954e-05	-9.01068e-07	300	200	0	10.7345	5.37638	-75.445	2722.49	2475.89	-578.9	-278.183	163.914	0	9.77825	9.29504	-148.698	-20312.6	-143616	-7607.76	-1879.82	336.603	0
496	4	-4.45114e-09	2.38081e-09	4.20584e-09	5.35272e-07	5.70268e-07	3.53294e-07	300	610	0	-9.51428e-09	1.35723e-08	-1.12076e-07	6.74923e-06	-1.34578e-05	-1.3008e-06	300	200	0	10.7107	5.36456	-75.4891	2724.16	2496.8	-575.799	-277.925	163.913	0	9.91265	9.37556	-149.492	-20320.4	-143679	-7639.03	-1875.11	335.929	0
496	5	-3.07913e-09	1.84167e-09	1.46595e-09	1.83457e-07	1.94795e-07	2.18214e-07	300	610	0	2.1643e-10	1.67389e-08	-4.16724e-08	2.5544e-06	-5.56465e-06	-1.37555e-06	300	200	0	10.7024	5.36522	-75.6115	2727.27	2511.56	-576.673	-277.783	163.93	0	10.0252	9.50247	-149.864	-20342.6	-143696	-7672.89	-1872.85	335.741	0
496	6	-1.92319e-09	1.31212e-09	-2.8413e-10	-4.06927e-08	-4.43087e-08	1.14533e-07	300	610	0	5.78531e-09	1.65638e-08	3.77432e-09	-1.61973e-07	-3.63053e-07	-1.25452e-06	300	200	0	10.7049	5.36711	-75.8318	2727.37	2521.55	-580.733	-277.748	164.034	0	10.0898	9.66294	-149.744	-20374.8	-143670	-7706.32	-1873.44	336.064	0
496	7	-1.02929e-09	8.51219e-10	-1.25647e-09	-1.64716e-07	-1.76499e-07	4.12661e-08	300	610	0	8.29739e-09	1.44884e-08	2.9454e-08	-1.70444e-06	2.6709e-06	-1.03536e-06	300	200	0	10.7122	5.36199	-76.1664	2721.12	2527.07	-586.893	-277.822	164.274	0	10.081	9.84928	-149.141	-20414	-143609	-7736.75	-1876.91	336.877	0
496	8	-3.92618e-10	4.84735e-10	-1.66571e-09	-2.16385e-07	-2.31459e-07	-5.77872e-09	300	610	0	8.75246e-09	1.15677e-08	4.07069e-08	-2.38808e-06	4.09683e-06	-7.85919e-07	300	200	0	10.7198	5.34777	-76.6279	2709.12	2526.92	-593.684	-278.024	164.646	0	9.98764	10.057	-148.18	-20459.5	-143528	-7760.78	-1882.61	338.072	0
496	9	2.02451e-11	2.16232e-10	-1.70241e-09	-2.20294e-07	-2.35462e-07	-3.21382e-08	300	610	0	7.97059e-09	8.50928e-09	4.23235e-08	-2.49641e-06	4.42823e-06	-5.48799e-07	300	200	0	10.7229	5.32699	-77.2247	2695.61	2518.62	-600.031	-278.386	165.094	0	9.82087	10.2695	-147.061	-20512	-143446	-7774.83	-1889.42	339.48	0
497	0	2.55208e-10	3.60753e-11	-1.52054e-09	-1.96277e-07	-2.09691e-07	-4.3462e-08	300	610	0	6.57075e-09	5.73633e-09	3.82069e-08	-2.26107e-06	4.09081e-06	-3.47036e-07	300	200	0	10.718	5.30386	-77.9558	2685.1	2499.16	-606.048	-278.941	165.556	0	9.61192	10.4502	-145.987	-20568.3	-143383	-7778.82	-1896.16	340.891	0	19.6454	15.3391	-228.179	-63673.2	-301076	-23154.7	-1319.47	279.049	0
497	1	3.59872e-10	-7.18069e-11	-1.23469e-09	-1.59067e-07	-1.69873e-07	-4.47908e-08	300	610	0	4.98252e-09	3.4581e-09	3.12849e-08	-1.85618e-06	3.40909e-06	-1.89657e-07	300	200	0	10.7046	5.28261	-78.7933	2679.75	2466.02	-612.471	-279.703	165.99	0	9.39353	10.5592	-145.147	-20619.5	-143348	-7777.56	-1901.6	342.059	0
497	2	3.77144e-10	-1.25273e-10	-9.23132e-10	-1.18708e-07	-1.26727e-07	-4.02147e-08	300	610	0	3.47532e-09	1.73594e-09	2.35751e-08	-1.40208e-06	2.61068e-06	-7.65597e-08	300	200	0	10.6857	5.26757	-79.6746	2680.12	2419.46	-619.549	-280.633	166.362	0	9.18401	10.5714	-144.707	-20657.5	-143338	-7776.4	-1904.54	342.754	0
497	3	3.42109e-10	-1.41077e-10	-6.33941e-10	-8.1351e-08	-8.68109e-08	-3.2789e-08	300	610	0	2.19441e-09	5.3881e-10	1.63316e-08	-9.73839e-07	1.84037e-06	-2.40638e-09	300	200	0	10.6656	5.2636	-80.5244	2686.91	2365.08	-626.526	-281.629	166.632	0	8.99089	10.4765	-144.725	-20684.6	-143340	-7777.15	-1904.43	342.924	0
497	4	2.81178e-10	-1.33344e-10	-3.92089e-10	-5.01733e-08	-5.35111e-08	-2.46103e-08	300	610	0	1.19632e-09	-2.13719e-10	1.02198e-08	-6.11512e-07	1.17807e-06	4.05151e-08	300	200	0	10.6482	5.27503	-81.2838	2701.03	2313.04	-631.676	-282.544	166.77	0	8.82165	10.2841	-145.114	-20714	-143350	-7779.43	-1901.84	342.743	0
497	5	2.12622e-10	-1.13e-10	-2.06289e-10	-2.62658e-08	-2.79854e-08	-1.69738e-08	300	610	0	4.79835e-10	-6.20906e-10	5.48737e-09	-3.30284e-07	6.56819e-07	6.03624e-08	300	200	0	10.6361	5.30333	-81.9133	2722.65	2274.12	-633.177	-283.237	166.762	0	8.68358	10.0337	-145.739	-20758.7	-143377	-7783.84	-1897.79	342.437	0
497	6	1.47856e-10	-8.78308e-11	-7.4868e-11	-9.38854e-09	-9.97286e-09	-1.05595e-08	300	610	0	1.06832e-11	-7.80991e-10	2.11222e-09	-1.29214e-07	2.78817e-07	6.45769e-08	300	200	0	10.6312	5.3465	-82.3791	2750.59	2256.73	-630.702	-283.606	166.611	0	8.57734	9.78192	-146.513	-20821.6	-143436	-7792.97	-1893	342.115	0
497	7	9.299e-11	-6.2888e-11	9.61868e-12	1.43439e-09	1.5725e-09	-5.61261e-09	300	610	0	-2.6033e-10	-7.79918e-10	-8.01629e-11	1.79723e-09	2.8242e-08	5.93009e-08	300	200	0	10.6351	5.40017	-82.6521	2781.92	2265.35	-625.99	-283.592	166.342	0	8.50057	9.57922	-147.359	-20895	-143536	-7810.34	-1888.06	341.797	0
497	8	5.03583e-11	-4.10493e-11	5.70476e-11	7.48604e-09	8.02305e-09	-2.09924e-09	300	610	0	-3.85112e-10	-6.86316e-10	-1.33112e-09	7.6908e-08	-1.19193e-07	4.91973e-08	300	200	0	10.6484	5.45752	-82.7246	2812.32	2298.73	-621.557	-283.212	166.004	0	8.45942	9.46177	-148.174	-20966.4	-143666	-7838.06	-1883.58	341.498	0
497	9	1.98432e-11	-2.3599e-11	7.75155e-11	1.00729e-08	1.07752e-08	1.71068e-10	300	610	0	-4.1094e-10	-5.50673e-10	-1.89165e-09	1.10924e-07	-1.89751e-07	3.75226e-08	300	200	0	10.6679	5.5098	-82.621	2837.81	2350.08	-619.017	-282.556	165.653	0	8.46659	9.43981	-148.881	-21024.2	-143808	-7875.02	-1879.93	341.215	0
498	0	-6.73444e-14	-1.07523e-11	8.00417e-11	1.03593e-08	1.10729e-08	1.45599e-09	300	610	0	-3.76796e-10	-4.07031e-10	-1.9884e-09	1.17256e-07	-2.07695e-07	2.63366e-08	300	200	0	10.6883	5.5486	-82.3891	2856.77	2409.85	-618.567	-281.75	165.326	0	8.52804	9.48378	-149.48	-21058.7	-143946	-7917.29	-1876.98	340.88	0	19.6454	15.3391	-228.179	-63673.2	-301076	-23154.7	-1319.47	279.049	0
498	1	-1.15069e-11	-2.08418e-12	7.19512e-11	9.28886e-09	9.92394e-09	2.02116e-09	300	610	0	-3.12241e-10	-2.75915e-10	-1.80696e-09	1.06917e-07	-1.93249e-07	1.67653e-08	300	200	0	10.7041	5.5681	-82.086	2870.41	2469.02	-619.548	-280.922	165.032	0	8.63949	9.53906	-150.019	-21063.7	-144070	-7960.13	-1874.35	340.407	0
498	2	-1.67122e-11	3.14807e-12	5.87211e-11	7.56595e-09	8.08013e-09	2.10514e-09	300	610	0	-2.37898e-10	-1.67634e-10	-1.4872e-09	8.82256e-08	-1.61904e-07	9.26334e-09	300	200	0	10.7113	5.56668	-81.7732	2881.3	2521.09	-621.045	-280.17	164.765	0	8.79188	9.56502	-150.547	-21040.1	-144173	-8000.06	-1871.66	339.758	0
498	3	-1.77124e-11	5.78104e-12	4.41135e-11	5.67331e-09	6.05668e-09	1.90243e-09	300	610	0	-1.66791e-10	-8.53917e-11	-1.12605e-09	6.69601e-08	-1.24578e-07	3.84568e-09	300	200	0	10.7093	5.54722	-81.5122	2891.73	2562.2	-622.233	-279.567	164.524	0	8.97174	9.55738	-151.102	-20996.1	-144252	-8035.61	-1868.67	338.953	0
498	4	-1.61758e-11	6.60562e-12	3.04553e-11	3.90873e-09	4.17118e-09	1.55907e-09	300	610	0	-1.06022e-10	-2.79254e-11	-7.84148e-10	4.67501e-08	-8.82654e-08	2.72284e-10	300	200	0	10.7006	5.51536	-81.3543	2902.89	2590.89	-622.935	-279.153	164.318	0	9.15789	9.53626	-151.718	-20941.5	-144307	-8066.06	-1865.15	338.029	0
498	5	-1.33637e-11	6.29216e-12	1.89715e-11	2.42817e-09	2.5898e-09	1.17577e-09	300	610	0	-5.84429e-11	8.44431e-12	-4.94082e-10	2.95566e-08	-5.68637e-08	-1.81471e-09	300	200	0	10.6888	5.47722	-81.3347	2914.18	2608.05	-624.073	-278.934	164.171	0	9.32652	9.51848	-152.437	-20884.6	-144332	-8090.05	-1860.83	337.005	0
498	6	-1.01536e-11	5.36175e-12	1.0107e-11	1.28742e-09	1.37182e-09	8.15215e-10	300	610	0	-2.41191e-11	2.83484e-11	-2.68401e-10	1.61473e-08	-3.20297e-08	-2.79826e-09	300	200	0	10.6776	5.43824	-81.4737	2923.25	2616.38	-627.236	-278.887	164.12	0	9.46088	9.50274	-153.312	-20831.8	-144325	-8106.32	-1855.38	335.878	0
498	7	-7.09741e-12	4.18755e-12	3.80536e-12	4.78048e-10	5.07983e-10	5.10717e-10	300	610	0	-1.50895e-12	3.64124e-11	-1.06646e-10	6.51242e-09	-1.39326e-08	-3.03014e-09	300	200	0	10.6691	5.4029	-81.7739	2927.17	2619.22	-633.67	-278.97	164.204	0	9.553	9.47816	-154.422	-20786	-144285	-8115.01	-1848.36	334.605	0
498	8	-4.49405e-12	3.01319e-12	-2.71488e-13	-4.42952e-11	-4.92457e-11	2.74755e-10	300	610	0	1.16707e-11	3.67075e-11	-9.29203e-13	1.96391e-10	-1.86655e-09	-2.80219e-09	300	200	0	10.6658	5.37423	-82.208	2923.86	2618.25	-643.711	-279.151	164.433	0	9.60135	9.44069	-155.826	-20744.5	-144216	-8117.63	-1839.5	333.127	0
498	9	-2.46144e-12	1.97874e-12	-2.58311e-12	-3.39336e-10	-3.63754e-10	1.06331e-10	300	610	0	1.78569e-11	3.25008e-11	5.99634e-11	-3.45843e-09	5.29339e-09	-2.33704e-09	300	200	0	10.6705	5.35316	-82.7138	2913.81	2612.35	-656.797	-279.417	164.772	0	9.61413	9.39951	-157.438	-20700	-144128	-8115.85	-1829.46	331.481	0
499	0	-9.99323e-13	1.14806e-12	-3.60421e-12	-4.68513e-10	-5.01212e-10	-3.18195e-12	300	610	0	1.92847e-11	2.62072e-11	8.78245e-11	-5.14744e-09	8.7789e-09	-1.79096e-09	300	200	0	10.6852	5.33911	-83.2105	2900.08	2600.59	-671.6	-279.747	165.148	0	9.61437	9.3688	-159.004	-20646.7	-144037	-8110.21	-1819.87	329.85	0	20.4869	14.877	-241.175	-65965.2	-311633	-23101.5	-1292.15	273.516	0
499	1	-3.95318e-14	5.33588e-13	-3.76158e-12	-4.86925e-10	-5.20487e-10	-6.57673e-11	300	610	0	1.78063e-11	1.94641e-11	9.33725e-11	-5.50484e-09	9.73623e-09	-1.26347e-09	300	200	0	10.7085	5.33194	-83.6308	2885.37	2584.81	-686.245	-280.093	165.499	0	9.63364	9.35471	-160.251	-20586	-143958	-8100.14	-1812.33	328.461	0
499	2	5.17014e-13	1.16678e-13	-3.40358e-12	-4.39457e-10	-4.69514e-10	-9.39097e-11	300	610	0	1.48334e-11	1.32666e-11	8.54299e-11	-5.05401e-09	9.12585e-09	-8.09549e-10	300	200	0	10.7368	5.3338	-83.9486	2869.73	2568.19	-698.635	-280.408	165.816	0	9.69182	9.3563	-161.05	-20524.3	-143904	-8084.91	-1807.53	327.44	0
499	3	7.7536e-13	-1.36936e-13	-2.79196e-12	-3.59771e-10	-3.84229e-10	-9.88938e-11	300	610	0	1.13556e-11	8.12158e-12	7.06779e-11	-4.19224e-09	7.68688e-09	-4.52049e-10	300	200	0	10.7686	5.34866	-84.1781	2851.91	2552.68	-706.93	-280.675	166.121	0	9.78344	9.37474	-161.431	-20467.2	-143873	-8063.16	-1805.23	326.786	0
499	4	8.31454e-13	-2.66426e-13	-2.10744e-12	-2.71062e-10	-2.89385e-10	-8.99688e-11	300	610	0	8.00218e-12	4.19517e-12	5.37697e-11	-3.19694e-09	5.94307e-09	-1.92608e-10	300	200	0	10.808	5.37979	-84.3499	2831.58	2538.76	-710.264	-280.902	166.431	0	9.88215	9.40768	-161.45	-20418.1	-143859	-8031.75	-1805.04	326.467	0
499	5	7.64575e-13	-3.09111e-13	-1.46261e-12	-1.87741e-10	-2.00352e-10	-7.41108e-11	300	610	0	5.12006e-12	1.4375e-12	3.76376e-11	-2.24354e-09	4.23191e-09	-2.04782e-11	300	200	0	10.8635	5.42755	-84.4937	2809.92	2526.02	-709.203	-281.104	166.744	0	9.95465	9.43931	-161.095	-20380.3	-143858	-7986.39	-1807	326.512	0
499	6	6.34966e-13	-2.968e-13	-9.17485e-13	-1.17452e-10	-1.25275e-10	-5.61574e-11	300	610	0	2.85253e-12	-3.19413e-13	2.3875e-11	-1.42789e-09	2.74352e-09	8.09294e-11	300	200	0	10.9393	5.48938	-84.6316	2789.3	2514.34	-705.404	-281.291	167.042	0	9.97817	9.44901	-160.351	-20358.4	-143865	-7924.82	-1811.19	326.962	0
499	7	4.84744e-13	-2.54335e-13	-4.94678e-13	-6.30361e-11	-6.7174e-11	-3.91397e-11	300	610	0	1.20873e-12	-1.29147e-12	1.31158e-11	-7.88697e-10	1.56067e-09	1.29585e-10	300	200	0	11.0292	5.5605	-84.7714	2772.8	2505.25	-700.486	-281.447	167.291	0	9.94906	9.43204	-159.342	-20356.9	-143877	-7850.89	-1816.94	327.756	0
499	8	3.4058e-13	-1.99597e-13	-1.92606e-13	-2.42341e-11	-2.57598e-11	-2.46889e-11	300	610	0	1.19507e-13	-1.69638e-12	5.36597e-12	-3.27157e-10	6.94521e-10	1.4211e-10	300	200	0	11.1207	5.63434	-84.902	2763.31	2501.03	-695.047	-281.542	167.453	0	9.87617	9.41483	-158.299	-20378.2	-143894	-7775.29	-1823	328.732	0
499	9	2.17086e-13	-1.44328e-13	4.03357e-15	9.64416e-13	1.12258e-12	-1.34368e-11	300	610	0	-5.2099e-13	-1.72693e-12	2.70457e-13	-2.27885e-11	1.13723e-10	1.32368e-10	300	200	0	11.2023	5.70282	-85.0003	2762.37	2501.81	-688.984	-281.567	167.502	0	9.77892	9.45033	-157.398	-20420	-143920	-7710.84	-1828.37	329.735	0
500	0	1.20202e-13	-9.53437e-14	1.16611e-13	1.53374e-11	1.64448e-11	-5.36547e-12	300	610	0	-8.27129e-13	-1.5386e-12	-2.69146e-12	1.54925e-10	-2.33767e-10	1.10985e-10	300	200	0	11.2668	5.75684	-85.0382	2769.33	2504.53	-682.587	-281.548	167.434	0	9.69092	9.58623	-156.69	-20477.1	-143959	-7665.74	-1832.75	330.686	0	20.4239	15.8689	-234.883	-64802.6	-307512	-23594.5	-1309.21	275.893	0
500	1	5.01668e-14	-5.58127e-14	1.67435e-13	2.17725e-11	2.32937e-11	-8.51164e-14	300	610	0	-9.0453e-13	-1.24688e-12	-4.07353e-12	2.38631e-10	-4.05686e-10	8.54591e-11	300	200	0	11.3095	5.78803	-84.9841	2782.07	2504.36	-676.858	-281.531	167.264	0	9.64728	9.82835	-156.12	-20541.1	-144012	-7640.46	-1836.44	331.572	0
500	2	3.91891e-15	-2.64301e-14	1.76693e-13	2.28766e-11	2.44543e-11	2.96098e-12	300	610	0	-8.41189e-13	-9.305e-13	-4.38248e-12	2.58307e-10	-4.56162e-10	6.05938e-11	300	200	0	11.3261	5.79289	-84.8083	2798.04	2497.38	-672.919	-281.553	167.007	0	9.66111	10.1323	-155.599	-20600.3	-144074	-7631.43	-1839.93	332.394	0
500	3	-2.31386e-14	-6.38534e-15	1.6095e-13	2.07839e-11	2.2206e-11	4.35931e-12	300	610	0	-7.0448e-13	-6.37656e-13	-4.03761e-12	2.38823e-10	-4.30798e-10	3.90733e-11	300	200	0	11.3154	5.77531	-84.4935	2814.89	2482.36	-671.488	-281.621	166.685	0	9.71492	10.4287	-155.078	-20641.6	-144133	-7636.62	-1843.42	333.105	0
500	4	-3.59366e-14	5.9007e-15	1.3271e-13	1.71028e-11	1.82658e-11	4.64354e-12	300	610	0	-5.41887e-13	-3.9326e-13	-3.35795e-12	1.99147e-10	-3.64853e-10	2.20415e-11	300	200	0	11.2814	5.74434	-84.036	2830.83	2460.33	-672.545	-281.723	166.314	0	9.77439	10.6596	-154.581	-20657.5	-144175	-7655.53	-1846.68	333.635	0
500	5	-3.90104e-14	1.22611e-14	1.0065e-13	1.29472e-11	1.38227e-11	4.25334e-12	300	610	0	-3.83798e-13	-2.05858e-13	-2.56682e-12	1.52592e-10	-2.83438e-10	9.6211e-12	300	200	0	11.2311	5.71017	-83.4399	2844.39	2433.59	-675.047	-281.834	165.911	0	9.81057	10.8026	-154.157	-20650.2	-144188	-7684.47	-1849.33	333.956	0
500	6	-3.61266e-14	1.44561e-14	7.02176e-14	9.01433e-12	9.62008e-12	3.52188e-12	300	610	0	-2.47146e-13	-7.35671e-14	-1.80593e-12	1.07632e-10	-2.02836e-10	1.33292e-12	300	200	0	11.1701	5.67997	-82.7137	2853.39	2406.11	-677.289	-281.91	165.503	0	9.80808	10.8662	-153.853	-20629.7	-144166	-7715.05	-1851.04	334.087	0
500	7	-3.01613e-14	1.39947e-14	4.43486e-14	5.67838e-12	6.05683e-12	2.68144e-12	300	610	0	-1.39112e-13	1.12646e-14	-1.15315e-12	6.89502e-11	-1.3231e-10	-3.59129e-12	300	200	0	11.1014	5.65413	-81.8774	2855.17	2382.77	-677.909	-281.898	165.129	0	9.75664	10.8642	-153.695	-20606.4	-144113	-7738.75	-1851.66	334.074	0
500	8	-2.31356e-14	1.20608e-14	2.41878e-14	3.08337e-12	3.28601e-12	1.87852e-12	300	610	0	-6.04116e-14	5.86956e-14	-6.40341e-13	3.84892e-11	-7.59866e-11	-5.9943e-12	300	200	0	11.0258	5.62729	-80.9674	2848.28	2366.68	-676.656	-281.77	164.822	0	9.64649	10.7929	-153.665	-20586.8	-144041	-7752.26	-1851.37	333.972	0
500	9	-1.63379e-14	9.511e-15	9.71246e-15	1.22375e-12	1.30115e-12	1.19292e-12	300	610	0	-7.96034e-15	7.89681e-14	-2.69159e-13	1.63868e-11	-3.45438e-11	-6.66125e-12	300	200	0	10.9434	5.59382	-80.0229	2833.88	2358.1	-674.332	-281.532	164.587	0	9.47949	10.6385	-153.716	-20575.3	-143963	-7757.93	-1850.55	333.853	0
501	0	-1.04816e-14	6.91103e-15	2.31894e-16	8.65408e-15	4.82145e-15	6.56509e-13	300	610	0	2.31457e-14	8.12089e-14	-2.36566e-14	1.72526e-12	-6.59774e-12	-6.25052e-12	300	200	0	10.8544	5.55249	-79.0666	2815.16	2356.12	-672.122	-281.201	164.395	0	9.28059	10.4105	-153.788	-20577.8	-143896	-7760.03	-1849.68	333.806	0	20.4239	15.8689	-234.883	-64802.6	-307512	-23594.5	-1309.21	275.893	0
501	1	-5.86483e-15	4.59221e-15	-5.24662e-15	-6.90997e-13	-7.41079e-13	2.69825e-13	300	610	0	3.82706e-14	7.28151e-14	1.20316e-13	-6.91011e-12	1.02565e-11	-5.26915e-12	300	200	0	10.761	5.50699	-78.1129	2795.64	2360.96	-670.932	-280.775	164.21	0	9.09048	10.155	-153.765	-20598.8	-143854	-7761.53	-1849.55	333.963	0
501	2	-2.5112e-15	2.71149e-15	-7.77096e-15	-1.01088e-12	-1.08158e-12	1.53304e-14	300	610	0	4.24038e-14	5.93077e-14	1.88748e-13	-1.10512e-11	1.8724e-11	-4.0767e-12	300	200	0	10.6692	5.46268	-77.1861	2777.54	2374.24	-670.992	-280.24	164.015	0	8.94391	9.92661	-153.49	-20638.9	-143845	-7763.67	-1851.16	334.464	0
501	3	-2.83621e-16	1.30689e-15	-8.29585e-15	-1.07427e-12	-1.1484e-12	-1.32819e-13	300	610	0	3.97247e-14	4.44706e-14	2.0559e-13	-1.21145e-11	2.13601e-11	-2.90505e-12	300	200	0	10.589	5.42375	-76.3257	2760.91	2396.78	-671.994	-279.598	163.827	0	8.8578	9.75538	-152.887	-20695	-143863	-7766.4	-1854.98	335.362	0
501	4	1.03094e-15	3.43502e-16	-7.60856e-15	-9.8264e-13	-1.0499e-12	-2.02163e-13	300	610	0	3.34481e-14	3.0638e-14	1.90762e-13	-1.12815e-11	2.0329e-11	-1.88506e-12	300	200	0	10.5293	5.3933	-75.5829	2743.67	2427.27	-673.843	-278.886	163.7	0	8.84135	9.64317	-152.075	-20760.5	-143899	-7768.44	-1860.24	336.515	0
501	5	1.66384e-15	-2.51355e-16	-6.30627e-15	-8.12801e-13	-8.68094e-13	-2.17929e-13	300	610	0	2.58515e-14	1.90321e-14	1.59492e-13	-9.45754e-12	1.73125e-11	-1.07386e-12	300	200	0	10.4947	5.37406	-75.0136	2724.01	2464.01	-677.106	-278.152	163.686	0	8.91039	9.57567	-151.307	-20825.3	-143937	-7768.05	-1865.29	337.637	0
501	6	1.82935e-15	-5.634e-16	-4.80565e-15	-6.18246e-13	-6.60065e-13	-2.01011e-13	300	610	0	1.84017e-14	1.00902e-14	1.22499e-13	-7.28127e-12	1.3514e-11	-4.79434e-13	300	200	0	10.4842	5.36717	-74.6614	2703.19	2506.45	-682.56	-277.429	163.794	0	9.08221	9.53122	-150.792	-20878.6	-143966	-7764.48	-1868.73	338.459	0
501	7	1.70641e-15	-6.7564e-16	-3.36991e-15	-4.32675e-13	-4.61762e-13	-1.67319e-13	300	610	0	1.19245e-14	3.746e-15	8.66243e-14	-5.16191e-12	9.71891e-12	-8.05066e-14	300	200	0	10.4931	5.37023	-74.5407	2684.85	2553.71	-690.786	-276.741	163.981	0	9.35655	9.49383	-150.599	-20913.8	-143980	-7758.85	-1870.05	338.871	0
501	8	1.43227e-15	-6.59619e-16	-2.14266e-15	-2.74396e-13	-2.92694e-13	-1.27999e-13	300	610	0	6.7787e-15	-3.48208e-16	5.56704e-14	-3.32796e-12	6.37815e-12	1.58456e-13	300	200	0	10.5156	5.37689	-74.6352	2671.63	2602.54	-702.251	-276.13	164.204	0	9.70561	9.45715	-150.678	-20933.5	-143980	-7754.37	-1869.55	338.929	0
501	9	1.1039e-15	-5.71765e-16	-1.18158e-15	-1.50678e-13	-1.60592e-13	-9.01308e-14	300	610	0	3.01193e-15	-2.66066e-15	3.12361e-14	-1.87674e-12	3.69694e-12	2.76956e-13	300	200	0	10.547	5.37969	-74.9105	2663.04	2646.5	-716.891	-275.671	164.45	0	10.0828	9.40564	-150.948	-20946.4	-143965	-7755.61	-1867.74	338.766	0
502	0	7.83486e-16	-4.53084e-16	-4.88141e-16	-6.15813e-14	-6.54928e-14	-5.76128e-14	300	610	0	4.87127e-16	-3.67299e-15	1.34635e-14	-8.18613e-13	1.71461e-12	3.12067e-13	300	200	0	10.5852	5.3743	-75.3234	2656.52	2676.83	-733.133	-275.462	164.732	0	10.438	9.30793	-151.342	-20957.2	-143937	-7766.02	-1865.07	338.476	0	20.7786	14.3539	-229.469	-64200.5	-304617	-22539	-1327.49	279.779	0
502	1	5.05853e-16	-3.30829e-16	-3.12462e-17	-3.01324e-15	-3.00709e-15	-3.20477e-14	300	610	0	-1.02259e-15	-3.81712e-15	1.63987e-15	-1.1264e-13	3.70444e-13	2.95049e-13	300	200	0	10.6304	5.36174	-75.8165	2649.88	2684.95	-747.979	-275.586	165.049	0	10.7271	9.14885	-151.836	-20964	-143901	-7784.61	-1861.74	338.07	0
502	2	2.85917e-16	-2.21096e-16	2.35172e-16	3.10198e-14	3.32777e-14	-1.35281e-14	300	610	0	-1.76869e-15	-3.44489e-15	-5.35363e-15	3.0669e-13	-4.46554e-13	2.50086e-13	300	200	0	10.6831	5.34778	-76.3196	2643.04	2665.42	-758.716	-276.076	165.369	0	10.9186	8.958	-152.442	-20965.9	-143859	-7805.19	-1857.7	337.534	0
502	3	1.25377e-16	-1.31644e-16	3.6031e-16	4.68888e-14	5.01721e-14	-1.2673e-15	300	610	0	-1.98678e-15	-2.82016e-15	-8.73627e-15	5.11219e-13	-8.63048e-13	1.94419e-13	300	200	0	10.7422	5.34094	-76.7674	2638.19	2618.24	-764.508	-276.894	165.634	0	10.9988	8.78902	-153.154	-20965.7	-143805	-7820.11	-1852.96	336.892	0
502	4	1.81254e-17	-6.45185e-17	3.89301e-16	5.04224e-14	5.39038e-14	5.93314e-15	300	610	0	-1.8753e-15	-2.12474e-15	-9.63954e-15	5.67863e-13	-9.99614e-13	1.39233e-13	300	200	0	10.8041	5.34921	-77.1285	2638.58	2549.14	-766.395	-277.949	165.79	0	10.967	8.67737	-153.876	-20964.2	-143728	-7825.49	-1848.05	336.241	0
502	5	-4.56998e-17	-1.82323e-17	3.59555e-16	4.64424e-14	4.96227e-14	9.36565e-15	300	610	0	-1.58763e-15	-1.47158e-15	-9.0096e-15	5.32727e-13	-9.58954e-13	9.09038e-14	300	200	0	10.8629	5.3763	-77.4199	2645.73	2467.3	-766.2	-279.131	165.826	0	10.8258	8.62657	-154.424	-20960.9	-143623	-7823.01	-1844.06	335.736	0
502	6	-7.69476e-17	1.05537e-17	2.99584e-16	3.8617e-14	4.1245e-14	1.02226e-14	300	610	0	-1.23294e-15	-9.20597e-16	-7.57324e-15	4.49011e-13	-8.21246e-13	5.22788e-14	300	200	0	10.9112	5.42038	-77.6864	2657.79	2382.49	-765.518	-280.332	165.788	0	10.5772	8.6195	-154.642	-20959.2	-143497	-7817.36	-1841.93	335.534	0
502	7	-8.57395e-17	2.5846e-17	2.29386e-16	2.95137e-14	3.15107e-14	9.49646e-15	300	610	0	-8.82015e-16	-4.9405e-16	-5.84449e-15	3.47345e-13	-6.44157e-13	2.38384e-14	300	200	0	10.9423	5.47507	-77.9635	2670.83	2303.32	-765.064	-281.456	165.743	0	10.227	8.63104	-154.52	-20965.9	-143366	-7812.69	-1841.82	335.684	0
502	8	-8.05721e-17	3.15569e-17	1.61677e-16	2.07609e-14	2.21572e-14	7.94677e-15	300	610	0	-5.75092e-16	-1.89904e-16	-4.15373e-15	2.4748e-13	-4.65539e-13	4.64444e-15	300	200	0	10.9522	5.53154	-78.2698	2681.51	2235.99	-764.342	-282.432	165.74	0	9.80033	8.63489	-154.172	-20985.4	-143251	-7810.64	-1843.17	336.116	0
502	9	-6.79949e-17	3.1078e-17	1.03472e-16	1.32533e-14	1.41376e-14	6.10832e-15	300	610	0	-3.30061e-16	7.607e-18	-2.6864e-15	1.60557e-13	-3.07339e-13	-6.9449e-15	300	200	0	10.9399	5.58106	-78.6209	2688.43	2183.82	-762.039	-283.223	165.805	0	9.34799	8.60304	-153.713	-21019.7	-143171	-7810.7	-1845.42	336.746	0
503	0	-5.26569e-17	2.70973e-17	5.767e-17	7.35666e-15	7.84123e-15	4.32303e-15	300	610	0	-1.49829e-16	1.20259e-16	-1.52247e-15	9.14374e-14	-1.79739e-13	-1.27802e-14	300	200	0	10.9082	5.61704	-79.022	2692.07	2148.98	-757.121	-283.805	165.933	0	8.93159	8.51194	-153.192	-21070.5	-143134	-7811.33	-1848.34	337.543	0	20.7786	14.3539	-229.469	-64200.5	-304617	-22539	-1327.49	279.779	0
503	1	-3.75603e-17	2.1578e-17	2.44605e-17	3.08928e-15	3.28624e-15	2.78117e-15	300	610	0	-2.83405e-17	1.70691e-16	-6.71746e-16	4.07956e-14	-8.49461e-14	-1.46115e-14	300	200	0	10.8636	5.63554	-79.4537	2694.11	2133.7	-749.438	-284.145	166.092	0	8.60547	8.36175	-152.629	-21135.9	-143132	-7810.39	-1851.78	338.478	0
503	2	-2.44024e-17	1.5832e-17	2.45042e-18	2.67421e-16	2.75533e-16	1.56308e-15	300	610	0	4.48883e-17	1.79336e-16	-1.02534e-16	6.81522e-15	-2.03169e-14	-1.39223e-14	300	200	0	10.8145	5.63555	-79.8828	2696.86	2138.42	-739.011	-284.23	166.24	0	8.40966	8.18441	-152.083	-21207.3	-143147	-7805.75	-1855.24	339.445	0
503	3	-1.39278e-17	1.06408e-17	-1.04965e-17	-1.38689e-15	-1.48833e-15	6.76388e-16	300	610	0	8.16394e-17	1.62925e-16	2.36959e-16	-1.35344e-14	1.9264e-14	-1.18662e-14	300	200	0	10.7666	5.61916	-80.2812	2702.49	2160.25	-725.184	-284.092	166.337	0	8.35695	8.02864	-151.642	-21268.6	-143160	-7796.32	-1858.06	340.255	0
503	4	-6.2449e-18	6.3874e-18	-1.66889e-17	-2.17269e-15	-2.32501e-15	8.59377e-17	300	610	0	9.30361e-17	1.34065e-16	4.039e-16	-2.36208e-14	3.97243e-14	-9.2693e-15	300	200	0	10.7201	5.59015	-80.6297	2711.66	2193.55	-707.075	-283.795	166.369	0	8.42247	7.94181	-151.361	-21300.1	-143158	-7782.62	-1859.81	340.724	0
503	5	-1.08305e-18	3.18039e-18	-1.82595e-17	-2.36545e-15	-2.52887e-15	-2.63788e-16	300	610	0	8.84964e-17	1.01488e-16	4.51728e-16	-2.66038e-14	4.67519e-14	-6.67106e-15	300	200	0	10.6731	5.55224	-80.9161	2723.41	2231.39	-685.016	-283.423	166.343	0	8.56145	7.96337	-151.192	-21284	-143143	-7768.8	-1860.76	340.775	0
503	6	2.01388e-18	9.57335e-19	-1.69855e-17	-2.19425e-15	-2.34457e-15	-4.33413e-16	300	610	0	7.53353e-17	7.06576e-17	4.25369e-16	-2.5147e-14	4.52184e-14	-4.38185e-15	300	200	0	10.6283	5.50963	-81.1427	2736.34	2267.54	-661.333	-283.055	166.277	0	8.7339	8.12197	-150.992	-21207.7	-143122	-7763.86	-1861.88	340.456	0
503	7	3.55436e-18	-4.34953e-19	-1.42279e-17	-1.83421e-15	-1.95908e-15	-4.79266e-16	300	610	0	5.87864e-17	4.45076e-17	3.59499e-16	-2.13113e-14	3.89456e-14	-2.54323e-15	300	200	0	10.5936	5.4694	-81.3327	2748.91	2298.21	-639.442	-282.743	166.202	0	8.90538	8.42359	-150.617	-21069.5	-143098	-7775.28	-1864.08	339.888	0
503	8	4.0163e-18	-1.18359e-18	-1.09461e-17	-1.40852e-15	-1.50386e-15	-4.48488e-16	300	610	0	4.22628e-17	2.41662e-17	2.78766e-16	-1.65651e-14	3.06957e-14	-1.1829e-15	300	200	0	10.5757	5.44136	-81.5246	2759.79	2322.09	-622.141	-282.517	166.148	0	9.04062	8.84554	-150.009	-20882.8	-143067	-7799.78	-1867.72	339.21	0
503	9	3.80304e-18	-1.47291e-18	-7.75421e-18	-9.95842e-16	-1.06284e-15	-3.77322e-16	300	610	0	2.77238e-17	9.58971e-18	1.99113e-16	-1.18613e-14	2.22927e-14	-2.59745e-16	300	200	0	10.5754	5.43328	-81.7517	2768.28	2339.41	-610.617	-282.384	166.138	0	9.1111	9.34567	-149.221	-20673.1	-143027	-7824.35	-1872.49	338.54	0
504	0	3.22701e-18	-1.46365e-18	-4.99451e-18	-6.39841e-16	-6.82558e-16	-2.91418e-16	300	610	0	1.60592e-17	6.55852e-20	1.29577e-16	-7.74268e-15	1.48036e-14	3.01992e-16	300	200	0	10.5881	5.44583	-82.0226	2773.31	2351.29	-604.709	-282.334	166.189	0	9.10468	9.86496	-148.381	-20466.9	-142984	-7835.98	-1877.63	337.935	0	19.2683	15.0261	-230.986	-64028.7	-302493	-22694.2	-1309.58	277.198	0
504	1	2.51108e-18	-1.28382e-18	-2.81235e-18	-3.58872e-16	-3.82535e-16	-2.07283e-16	300	610	0	7.43791e-18	-5.41815e-18	7.41479e-17	-4.45155e-15	8.73271e-15	5.88959e-16	300	200	0	10.6084	5.4719	-82.318	2772.69	2359.57	-603.827	-282.336	166.317	0	9.02433	10.3303	-147.636	-20283.6	-142952	-7829.08	-1882.27	337.389	0
504	2	1.80007e-18	-1.02736e-18	-1.22241e-18	-1.54543e-16	-1.64429e-16	-1.34197e-16	300	610	0	1.59434e-18	-7.92504e-18	3.34388e-17	-2.02857e-15	4.20111e-15	6.83732e-16	300	200	0	10.6319	5.50072	-82.5996	2765.51	2366.65	-607.67	-282.348	166.519	0	8.88204	10.6809	-147.081	-20132	-142937	-7807.07	-1885.82	336.876	0
504	3	1.17667e-18	-7.57423e-19	-1.62528e-19	-1.86375e-17	-1.94243e-17	-7.61757e-17	300	610	0	-1.95552e-18	-8.42152e-18	6.04634e-18	-3.93621e-16	1.09478e-15	6.56704e-16	300	200	0	10.6542	5.52463	-82.8292	2754.84	2374.68	-616.15	-282.33	166.741	0	8.69414	10.8925	-146.758	-20012	-142941	-7779.68	-1887.99	336.36	0
504	4	6.77947e-19	-5.11918e-19	4.66229e-19	6.17233e-17	6.62621e-17	-3.37344e-17	300	610	0	-3.76337e-18	-7.70292e-18	-1.04239e-17	5.93326e-16	-8.21731e-16	5.62869e-16	300	200	0	10.6712	5.54201	-82.9893	2746.97	2385.29	-628.575	-282.258	166.9	0	8.4771	10.9725	-146.706	-19919.8	-142966	-7757.39	-1888.51	335.781	0
504	5	3.1038e-19	-3.09732e-19	7.72147e-19	1.00568e-16	1.07627e-16	-5.3108e-18	300	610	0	-4.35411e-18	-6.37138e-18	-1.86507e-17	1.09003e-15	-1.82566e-15	4.4181e-16	300	200	0	10.6802	5.55328	-83.096	2747.98	2399.65	-643.178	-282.122	166.93	0	8.24418	10.942	-146.944	-19856.8	-143005	-7746.73	-1887.19	335.132	0
504	6	6.2042e-20	-1.56556e-19	8.55976e-19	1.10911e-16	1.18579e-16	1.16646e-17	300	610	0	-4.17463e-18	-4.84618e-18	-2.1157e-17	1.24566e-15	-2.18521e-15	3.19532e-16	300	200	0	10.6803	5.5566	-83.1903	2760.11	2417.96	-657.8	-281.935	166.822	0	8.00689	10.828	-147.404	-19832.7	-143042	-7749.51	-1884.41	334.547	0
504	7	-8.81374e-20	-4.98227e-20	8.02119e-19	1.03635e-16	1.10738e-16	2.00339e-17	300	610	0	-3.57372e-18	-3.39147e-18	-2.00756e-17	1.18662e-15	-2.1314e-15	2.11132e-16	300	200	0	10.6717	5.54877	-83.3094	2780.58	2438.95	-670.887	-281.724	166.623	0	7.78435	10.6574	-147.926	-19857.9	-143070	-7764.35	-1881.18	334.242	0
504	8	-1.63975e-19	1.74842e-20	6.75522e-19	8.70956e-17	9.30266e-17	2.24573e-17	300	610	0	-2.80215e-18	-2.15074e-18	-1.70604e-17	1.0112e-15	-1.84634e-15	1.23635e-16	300	200	0	10.659	5.52903	-83.461	2803.59	2459.86	-681.753	-281.527	166.408	0	7.60985	10.4518	-148.349	-19931.2	-143100	-7788.14	-1878.62	334.353	0
504	9	-1.88028e-19	5.40978e-20	5.22195e-19	6.72022e-17	7.17525e-17	2.11732e-17	300	610	0	-2.02445e-18	-1.18096e-18	-1.32927e-17	7.89782e-16	-1.46232e-15	5.85882e-17	300	200	0	10.6523	5.50024	-83.6267	2823.96	2477.52	-690.215	-281.374	166.231	0	7.51843	10.2249	-148.608	-20038.5	-143147	-7817.72	-1877.25	334.841	0
505	0	-1.7944e-19	6.8699e-20	3.71781e-19	4.77523e-17	5.09663e-17	1.79105e-17	300	610	0	-1.33594e-18	-4.82582e-19	-9.54165e-18	5.68316e-16	-1.06718e-15	1.42042e-17	300	200	0	10.6627	5.46696	-83.7841	2838.85	2489.76	-696.137	-281.284	166.117	0	7.52432	9.98066	-148.772	-20163.1	-143221	-7851.13	-1876.69	335.53	0	19.9713	14.9647	-237.229	-65065.2	-307623	-22889.3	-1296.74	274.272	0
505	1	-1.53108e-19	6.89034e-20	2.40975e-19	3.08763e-17	3.29387e-17	1.38992e-17	300	610	0	-7.80807e-19	-2.35126e-20	-6.24738e-18	3.73226e-16	-7.12761e-16	-1.30079e-17	300	200	0	10.6944	5.43418	-83.9236	2847.32	2495.69	-699.25	-281.262	166.073	0	7.61649	9.71997	-149.006	-20292.5	-143322	-7886.03	-1875.85	336.186	0
505	2	-1.19714e-19	6.08058e-20	1.37037e-19	1.74922e-17	1.86467e-17	9.9358e-18	300	610	0	-3.6854e-19	2.43233e-19	-3.60849e-18	2.16561e-16	-4.24007e-16	-2.71027e-17	300	200	0	10.7419	5.40752	-84.0479	2849.9	2495.1	-699.206	-281.313	166.092	0	7.77638	9.45085	-149.487	-20418	-143448	-7918.17	-1873.6	336.587	0
505	3	-8.62417e-20	4.89006e-20	6.094e-20	7.71144e-18	8.20626e-18	6.47243e-18	300	610	0	-8.75665e-20	3.67599e-19	-1.66104e-18	1.00667e-16	-2.07435e-16	-3.19752e-17	300	200	0	10.7955	5.39221	-84.1593	2848.31	2488.78	-695.849	-281.428	166.156	0	7.99224	9.19151	-150.341	-20530	-143596	-7942.73	-1869.14	336.557	0
505	4	-5.67143e-20	3.62255e-20	9.92213e-21	1.16861e-18	1.22515e-18	3.70949e-18	300	610	0	8.44194e-20	3.95277e-19	-3.43306e-19	2.20313e-17	-5.81856e-17	-3.09644e-17	300	200	0	10.8488	5.39095	-84.2487	2844.6	2479.54	-689.576	-281.569	166.236	0	8.2594	8.96683	-151.602	-20617.2	-143763	-7956.3	-1862.3	335.995	0
505	5	-3.29758e-20	2.46189e-20	-2.05936e-20	-2.73253e-18	-2.93472e-18	1.67866e-18	300	610	0	1.73238e-19	3.64063e-19	4.55255e-19	-2.5807e-17	3.45628e-17	-2.66915e-17	300	200	0	10.8997	5.40249	-84.295	2839.75	2471.38	-681.325	-281.682	166.312	0	8.57813	8.80919	-153.171	-20665.7	-143944	-7956.99	-1853.76	334.919	0
505	6	-1.53957e-20	1.50105e-20	-3.56834e-20	-4.64971e-18	-4.97655e-18	3.10901e-19	300	610	0	2.0365e-19	3.02711e-19	8.60111e-19	-5.02349e-17	8.37679e-17	-2.10525e-17	300	200	0	10.9486	5.4225	-84.2831	2832.62	2466.94	-672.316	-281.73	166.392	0	8.94919	8.75539	-154.835	-20665.4	-144128	-7943.65	-1844.85	333.467	0
505	7	-3.45248e-21	7.69651e-21	-4.01049e-20	-5.19763e-18	-5.55717e-18	-5.12564e-19	300	610	0	1.96855e-19	2.31346e-19	9.90337e-19	-5.82904e-17	1.02071e-16	-1.53004e-17	300	200	0	10.9952	5.44752	-84.2177	2820.4	2466.73	-663.88	-281.71	166.511	0	9.36443	8.82545	-156.367	-20619.7	-144297	-7916.19	-1836.81	331.867	0
505	8	3.82592e-21	2.57371e-21	-3.78656e-20	-4.89297e-18	-5.22845e-18	-9.24905e-19	300	610	0	1.69479e-19	1.62732e-19	9.47137e-19	-5.59723e-17	1.00425e-16	-1.0169e-17	300	200	0	11.0373	5.47727	-84.1143	2800.26	2470.95	-657.298	-281.624	166.709	0	9.80333	8.99999	-157.572	-20547.2	-144420	-7876.6	-1830.54	330.399	0
505	9	7.5545e-21	-6.78506e-22	-3.20635e-20	-4.13444e-18	-4.41609e-18	-1.05171e-18	300	610	0	1.33532e-19	1.03881e-19	8.09377e-19	-4.79662e-17	8.75057e-17	-6.00628e-18	300	200	0	11.0701	5.51279	-83.9801	2771.32	2480.34	-653.683	-281.465	167	0	10.2375	9.22846	-158.257	-20472	-144468	-7829.14	-1826.87	329.359	0
506	0	8.79756e-21	-2.46748e-21	-2.49049e-20	-3.2054e-18	-3.42251e-18	-9.99226e-19	300	610	0	9.69444e-20	5.76592e-20	6.33674e-19	-3.76443e-17	6.96447e-17	-2.89684e-18	300	200	0	11.0853	5.55326	-83.8065	2736.42	2494.87	-653.567	-281.231	167.348	0	10.6354	9.46267	-158.267	-20415.2	-144425	-7779.7	-1826.54	328.992	0	19.9713	14.9647	-237.229	-65065.2	-307623	-22889.3	-1296.74	274.272	0
506	1	8.46337e-21	-3.20186e-21	-1.78197e-20	-2.28908e-18	-2.4432e-18	-8.49917e-19	300	610	0	6.435e-20	2.42095e-20	4.57103e-19	-2.72216e-17	5.10721e-17	-7.63681e-19	300	200	0	11.0767	5.59437	-83.576	2702.01	2512.6	-656.284	-280.936	167.67	0	10.9643	9.67828	-157.598	-20390.8	-144300	-7736.53	-1829.62	329.385	0
506	2	7.26218e-21	-3.24235e-21	-1.16215e-20	-1.48932e-18	-1.58886e-18	-6.62741e-19	300	610	0	3.79376e-20	2.09112e-21	3.01085e-19	-1.79835e-17	3.43047e-17	5.53829e-19	300	200	0	11.0446	5.62928	-83.2768	2674.54	2529.86	-660.397	-280.621	167.884	0	11.1945	9.86624	-156.467	-20400.7	-144118	-7709.27	-1835.08	330.383	0
506	3	5.70573e-21	-2.87907e-21	-6.67229e-21	-8.51937e-19	-9.08218e-19	-4.76108e-19	300	610	0	1.82287e-20	-1.08752e-20	1.75486e-19	-1.0528e-17	2.05743e-17	1.2453e-18	300	200	0	10.9959	5.65252	-82.9078	2656.89	2542.08	-665	-280.338	167.954	0	11.3083	10.0095	-155.251	-20434.6	-143914	-7704.47	-1840.98	331.623	0
506	4	4.13057e-21	-2.32694e-21	-3.03122e-21	-3.83899e-19	-4.08602e-19	-3.12039e-19	300	610	0	4.72373e-21	-1.70336e-20	8.23498e-20	-4.98623e-18	1.0227e-17	1.4944e-18	300	200	0	10.9391	5.66341	-82.4708	2648.61	2544.88	-669.948	-280.142	167.884	0	11.3042	10.0774	-154.273	-20477.1	-143715	-7723	-1845.57	332.733	0
506	5	2.73247e-21	-1.73206e-21	-5.7638e-22	-6.90301e-20	-7.26313e-20	-1.80505e-19	300	610	0	-3.60417e-21	-1.85435e-20	1.8983e-20	-1.20551e-18	3.05848e-18	1.45944e-18	300	200	0	10.8794	5.66574	-81.9614	2648.24	2535.44	-674.898	-280.066	167.689	0	11.1935	10.0519	-153.625	-20512.2	-143534	-7762.14	-1848.32	333.521	0
506	6	1.60285e-21	-1.18353e-21	9.0375e-22	1.20234e-19	1.29195e-19	-8.33582e-20	300	610	0	-7.9626e-21	-1.72008e-20	-1.9713e-20	1.11196e-18	-1.42771e-18	1.26534e-18	300	200	0	10.8185	5.66384	-81.3703	2654.67	2514.24	-678.835	-280.101	167.375	0	10.9985	9.95289	-153.195	-20526.9	-143380	-7817.35	-1849.93	333.992	0
506	7	7.6227e-22	-7.27045e-22	1.647e-21	2.14717e-19	2.29832e-19	-1.75653e-20	300	610	0	-9.51914e-21	-1.43781e-20	-3.96111e-20	2.31181e-18	-3.83683e-18	1.00289e-18	300	200	0	10.7579	5.65916	-80.6973	2667.27	2485.95	-680.692	-280.194	166.947	0	10.7491	9.82414	-152.828	-20517	-143260	-7881.51	-1851.4	334.249	0
506	8	1.88098e-22	-3.77906e-22	1.87797e-21	2.43441e-19	2.60291e-19	2.23567e-20	300	610	0	-9.27916e-21	-1.10409e-20	-4.63289e-20	2.72604e-18	-4.76451e-18	7.32416e-19	300	200	0	10.7016	5.65224	-79.9678	2685.39	2457.42	-680.059	-280.27	166.419	0	10.4745	9.69969	-152.446	-20492.7	-143186	-7945.22	-1853.26	334.426	0
506	9	-1.64449e-22	-1.32113e-22	1.78687e-21	2.30931e-19	2.46771e-19	4.26444e-20	300	610	0	-8.03487e-21	-7.80582e-21	-4.46677e-20	2.63919e-18	-4.72984e-18	4.89587e-19	300	200	0	10.655	5.6466	-79.2411	2707.6	2433.39	-677.155	-280.291	165.831	0	10.191	9.58319	-152.044	-20474.2	-143159	-7998.85	-1855.57	334.66	0
507	0	-3.4754e-22	2.49576e-23	1.52145e-21	1.96206e-19	2.09576e-19	4.92246e-20	300	610	0	-6.36151e-21	-5.01517e-21	-3.83871e-20	2.2746e-18	-4.14598e-18	2.91601e-19	300	200	0	10.6221	5.64748	-78.5981	2731.82	2414.6	-672.782	-280.279	165.243	0	9.90033	9.44988	-151.643	-20476.1	-143171	-8035.56	-1858.13	335.028	0	20.0663	14.864	-230.235	-63746.6	-304048	-22769.5	-1320.6	276.876	0
507	1	-4.11373e-22	1.1229e-22	1.18745e-21	1.52848e-19	1.63204e-19	4.7139e-20	300	610	0	-4.64095e-21	-2.81274e-21	-3.01994e-20	1.79379e-18	-3.31599e-18	1.43002e-19	300	200	0	10.6005	5.65739	-78.0939	2755.93	2400.16	-668.636	-280.266	164.71	0	9.60427	9.26991	-151.301	-20494.7	-143208	-8053.57	-1860.51	335.457	0
507	2	-3.99028e-22	1.49114e-22	8.53842e-22	1.09696e-19	1.17084e-19	4.03198e-20	300	610	0	-3.0984e-21	-1.21111e-21	-2.18913e-20	1.30348e-18	-2.44344e-18	4.05159e-20	300	200	0	10.5819	5.67451	-77.7198	2778.53	2389.28	-666.823	-280.258	164.249	0	9.30928	9.03389	-151.113	-20512.9	-143260	-8055.67	-1862.03	335.746	0
507	3	-3.44356e-22	1.52508e-22	5.60235e-22	7.1807e-20	7.66085e-20	3.15919e-20	300	610	0	-1.8421e-21	-1.4585e-22	-1.45046e-20	8.66169e-19	-1.65044e-18	-2.32392e-20	300	200	0	10.5571	5.69485	-77.4274	2799.25	2380.48	-668.473	-280.255	163.847	0	9.01725	8.76315	-151.117	-20515.5	-143327	-8046.78	-1862.45	335.759	0
507	4	-2.71866e-22	1.36276e-22	3.24632e-22	4.14616e-20	4.42031e-20	2.28073e-20	300	610	0	-9.00166e-22	4.84009e-22	-8.52824e-21	5.11468e-19	-9.97733e-19	-5.71246e-20	300	200	0	10.5225	5.71695	-77.1816	2817.97	2372.13	-672.897	-280.266	163.489	0	8.72535	8.50716	-151.205	-20495.5	-143412	-8031.47	-1862.47	335.548	0
507	5	-1.97775e-22	1.10697e-22	1.50467e-22	1.90712e-20	2.03015e-20	1.50374e-20	300	610	0	-2.51276e-22	7.88442e-22	-4.07537e-21	2.46552e-19	-5.03503e-19	-6.97964e-20	300	200	0	10.4804	5.74333	-76.9727	2834.04	2364.28	-677.889	-280.284	163.181	0	8.43655	8.32574	-151.191	-20454	-143517	-8011.5	-1863.24	335.286	0
507	6	-1.31596e-22	8.27916e-23	3.23909e-23	3.92405e-21	4.13878e-21	8.77718e-21	300	610	0	1.51762e-22	8.69474e-22	-1.0293e-21	6.4843e-20	-1.59315e-19	-6.87606e-20	300	200	0	10.4374	5.77618	-76.792	2846.54	2358.79	-680.662	-280.283	162.932	0	8.16301	8.26229	-150.938	-20401.9	-143628	-7984.87	-1865.57	335.168	0
507	7	-7.78573e-23	5.68768e-23	-3.93587e-23	-5.25268e-21	-5.64744e-21	4.13143e-21	300	610	0	3.65396e-22	8.124e-22	8.44762e-22	-4.73617e-20	5.7571e-20	-5.9967e-20	300	200	0	10.4006	5.81339	-76.625	2854.67	2357.71	-678.953	-280.231	162.745	0	7.92464	8.33031	-150.404	-20355.6	-143725	-7949.13	-1869.59	335.339	0
507	8	-3.76774e-23	3.51958e-23	-7.59187e-23	-9.90259e-21	-1.06007e-20	9.67776e-22	300	610	0	4.44661e-22	6.82727e-22	1.82154e-21	-1.06227e-19	1.75406e-19	-4.77616e-20	300	200	0	10.3725	5.84907	-76.4684	2857.26	2362.21	-671.9	-280.109	162.635	0	7.74702	8.51464	-149.652	-20324	-143791	-7906.02	-1874.84	335.808	0
507	9	-1.00838e-23	1.85342e-23	-8.78875e-23	-1.13954e-20	-1.21848e-20	-9.66553e-22	300	610	0	4.37219e-22	5.26773e-22	2.16596e-21	-1.27407e-19	2.22242e-19	-3.50497e-20	300	200	0	10.3493	5.87794	-76.343	2853.17	2373.09	-660.284	-279.915	162.627	0	7.6463	8.77539	-148.855	-20303.3	-143820	-7860.85	-1880.18	336.396	0
508	0	6.98337e-24	6.74476e-24	-8.42906e-23	-1.08951e-20	-1.16428e-20	-1.96346e-21	300	610	0	3.80813e-22	3.74303e-22	2.10575e-21	-1.24394e-19	2.22674e-19	-2.35622e-20	300	200	0	10.3269	5.89923	-76.2851	2842.45	2390.74	-646.044	-279.66	162.739	0	7.61261	9.05496	-148.219	-20287	-143819	-7818.47	-1884.32	336.872	0	19.0994	15.4738	-226.325	-62859.9	-300658	-22779.6	-1328.43	277.742	0
508	1	1.59636e-23	-8.37715e-25	-7.2173e-23	-9.30849e-21	-9.94303e-21	-2.30254e-21	300	610	0	3.0298e-22	2.42013e-22	1.82008e-21	-1.07831e-19	1.96374e-19	-1.41482e-20	300	200	0	10.3066	5.91397	-76.3232	2826.58	2413.42	-631.421	-279.379	162.966	0	7.61923	9.29221	-147.834	-20275.3	-143796	-7781.31	-1886.69	337.149	0
508	2	1.92235e-23	-5.09739e-24	-5.66011e-23	-7.28645e-21	-7.78031e-21	-2.22297e-21	300	610	0	2.22107e-22	1.37099e-22	1.43883e-21	-8.54521e-20	1.5784e-19	-7.0488e-21	300	200	0	10.2948	5.91927	-76.463	2807.41	2436.78	-618.352	-279.131	163.284	0	7.64668	9.44268	-147.622	-20273.3	-143753	-7749.4	-1887.79	337.332	0
508	3	1.88059e-23	-6.93876e-24	-4.08998e-23	-5.25515e-21	-5.60925e-21	-1.91219e-21	300	610	0	1.49128e-22	6.04332e-23	1.04809e-21	-6.23971e-20	1.16867e-19	-2.1266e-21	300	200	0	10.3001	5.90905	-76.6922	2786.11	2455.69	-608.541	-278.98	163.672	0	7.69197	9.49825	-147.44	-20285.5	-143681	-7720.4	-1888.51	337.585	0
508	4	1.63236e-23	-7.17019e-24	-2.6996e-23	-3.46071e-21	-3.69223e-21	-1.50553e-21	300	610	0	8.9389e-23	9.14876e-24	6.98469e-22	-4.17023e-20	7.93752e-20	9.56972e-22	300	200	0	10.3317	5.88008	-76.987	2763.53	2466.16	-603.501	-278.967	164.104	0	7.75804	9.49207	-147.194	-20309.7	-143575	-7690.55	-1889.41	337.979	0
508	5	1.29503e-23	-6.44838e-24	-1.57834e-23	-2.01638e-21	-2.14983e-21	-1.09222e-21	300	610	0	4.43846e-23	-2.14281e-23	4.14181e-22	-2.48319e-20	4.83561e-20	2.61578e-21	300	200	0	10.3923	5.83563	-77.3146	2740.96	2466.55	-603.881	-279.097	164.548	0	7.8429	9.47765	-146.89	-20337.8	-143437	-7657.89	-1890.5	338.456	0
508	6	9.46677e-24	-5.26456e-24	-7.45493e-24	-9.45566e-22	-1.00671e-21	-7.24366e-22	300	610	0	1.32174e-23	-3.64535e-23	2.01349e-22	-1.21716e-20	2.47563e-20	3.25765e-21	300	200	0	10.4729	5.78415	-77.6439	2720	2457.82	-608.946	-279.345	164.968	0	7.94357	9.49879	-146.612	-20361.8	-143293	-7624.11	-1891.36	338.883	0
508	7	6.33524e-24	-3.95626e-24	-1.77764e-24	-2.17163e-22	-2.29447e-22	-4.26506e-22	300	610	0	-6.278e-24	-4.07462e-23	5.49745e-23	-3.4414e-21	8.23599e-21	3.23829e-21	300	200	0	10.5571	5.73458	-77.9676	2702.58	2442.52	-617.079	-279.673	165.337	0	8.06483	9.57572	-146.453	-20377.3	-143174	-7592.78	-1891.61	339.138	0
508	8	3.77944e-24	-2.73236e-24	1.69846e-24	2.27525e-22	2.44797e-22	-2.04401e-22	300	610	0	-1.67384e-23	-3.83563e-23	-3.57377e-23	1.98834e-21	-2.24431e-21	2.84108e-21	300	200	0	10.6328	5.69337	-78.3073	2691.08	2423.09	-626.566	-280.057	165.634	0	8.2187	9.70562	-146.453	-20383.7	-143110	-7567.66	-1891.18	339.183	0
508	9	1.85938e-24	-1.70292e-24	3.49455e-24	4.56072e-22	4.88278e-22	-5.23313e-23	300	610	0	-2.0757e-23	-3.24092e-23	-8.36321e-23	4.87312e-21	-8.0024e-21	2.27398e-21	300	200	0	10.6992	5.66504	-78.6955	2687.45	2401.09	-635.88	-280.489	165.85	0	8.42041	9.86611	-146.615	-20382.9	-143122	-7552.27	-1890.17	339.023	0
509	0	5.33754e-25	-9.08005e-25	4.11057e-24	5.33101e-22	5.70053e-22	4.13403e-23	300	610	0	-2.05928e-23	-2.5126e-23	-1.01198e-22	5.95073e-21	-1.03589e-20	1.6768e-21	300	200	0	10.7625	5.65151	-79.1562	2692	2377.91	-643.87	-280.959	165.991	0	8.68497	10.0216	-146.978	-20375.5	-143213	-7548.66	-1888.38	338.629	0	19.0994	15.4738	-226.325	-62859.9	-300658	-22779.6	-1328.43	277.742	0
509	1	-2.92054e-25	-3.42712e-25	3.97468e-24	5.13829e-22	5.49105e-22	9.02681e-23	300	610	0	-1.80431e-23	-1.79428e-23	-9.92321e-23	5.86082e-21	-1.04788e-20	1.13354e-21	300	200	0	10.8252	5.64841	-79.6933	2703.14	2356.62	-650.232	-281.429	166.081	0	9.01621	10.1371	-147.592	-20363.7	-143367	-7556.2	-1885.37	337.973	0
509	2	-7.32033e-25	2.31635e-26	3.42266e-24	4.41488e-22	4.71594e-22	1.07637e-22	300	610	0	-1.4426e-23	-1.16736e-23	-8.62709e-23	5.11038e-21	-9.29835e-21	6.86045e-22	300	200	0	10.8824	5.64314	-80.2794	2718.28	2342.24	-655.715	-281.824	166.14	0	9.39107	10.1959	-148.44	-20354.2	-143554	-7572.97	-1881.08	337.121	0
509	3	-8.97723e-25	2.30763e-25	2.69721e-24	3.47258e-22	3.70803e-22	1.0479e-22	300	610	0	-1.06264e-23	-6.6773e-24	-6.85332e-23	4.06962e-21	-7.51106e-21	3.46963e-22	300	200	0	10.9253	5.62076	-80.8537	2734.92	2338.29	-661.401	-282.08	166.174	0	9.75811	10.2023	-149.417	-20353.7	-143731	-7597.34	-1875.94	336.22	0
509	4	-8.85956e-25	3.22609e-25	1.95854e-24	2.51679e-22	2.68644e-22	9.06599e-23	300	610	0	-7.17492e-24	-3.00859e-24	-5.0164e-23	2.98604e-21	-5.58795e-21	1.1064e-22	300	200	0	10.947	5.57519	-81.3409	2750.59	2343.63	-667.599	-282.188	166.184	0	10.0596	10.1618	-150.413	-20360.8	-143859	-7627.88	-1870.42	335.366	0
509	5	-7.73562e-25	3.36954e-25	1.30033e-24	1.66719e-22	1.77878e-22	7.17267e-23	300	610	0	-4.33503e-24	-5.40555e-25	-3.36218e-23	2.00702e-21	-3.81604e-21	-3.84247e-23	300	200	0	10.9449	5.51353	-81.6788	2762.38	2354.11	-673.528	-282.178	166.18	0	10.26	10.0718	-151.344	-20366.1	-143907	-7662.86	-1864.86	334.569	0
509	6	-6.16713e-25	3.05027e-25	7.6686e-25	9.79945e-23	1.04485e-22	5.22894e-23	300	610	0	-2.18539e-24	9.4289e-25	-2.01023e-23	1.20484e-21	-2.3423e-21	-1.19549e-22	300	200	0	10.9221	5.44936	-81.8391	2767.8	2366.13	-677.891	-282.088	166.18	0	10.3568	9.92906	-152.138	-20361.6	-143868	-7699.88	-1859.64	333.836	0
509	7	-4.53005e-25	2.50305e-25	3.68712e-25	4.67976e-23	4.98302e-23	3.48797e-23	300	610	0	-6.88894e-25	1.68338e-24	-9.9325e-24	5.99983e-22	-1.21572e-21	-1.51938e-22	300	200	0	10.8849	5.39484	-81.8338	2765.98	2378.02	-679.672	-281.941	166.2	0	10.37	9.73394	-152.754	-20349.6	-143760	-7734.59	-1855.12	333.218	0
509	8	-3.04871e-25	1.88999e-25	9.58369e-26	1.17825e-23	1.24654e-23	2.07114e-23	300	610	0	2.5365e-25	1.90843e-24	-2.90118e-24	1.80686e-22	-4.2304e-22	-1.52445e-22	300	200	0	10.8414	5.35679	-81.7104	2758.26	2389.45	-678.389	-281.757	166.244	0	10.3242	9.48728	-153.201	-20341.5	-143610	-7760.65	-1851.39	332.776	0
509	9	-1.83353e-25	1.31218e-25	-7.24793e-26	-9.7543e-24	-1.05038e-23	1.0096e-23	300	610	0	7.65325e-25	1.81029e-24	1.48738e-24	-8.19321e-23	8.31473e-23	-1.34562e-22	300	200	0	10.8016	5.33486	-81.5371	2748	2400.87	-673.548	-281.555	166.298	0	10.2405	9.19968	-153.515	-20344.8	-143445	-7772.82	-1848.41	332.527	0
510	0	-9.16258e-26	8.23521e-26	-1.60612e-25	-2.09739e-23	-2.24576e-23	2.789e-24	300	610	0	9.68268e-25	1.53803e-24	3.83325e-24	-2.23156e-22	3.64267e-22	-1.08236e-22	300	200	0	10.7764	5.3232	-81.3822	2739.28	2412.98	-664.532	-281.35	166.341	0	10.1374	8.90354	-153.72	-20354.7	-143290	-7769.9	-1846.15	332.414	0	20.7022	14.438	-235.889	-64851.9	-306852	-22385.6	-1300.83	274.926	0
510	1	-2.7963e-26	4.44382e-26	-1.92134e-25	-2.49241e-23	-2.6653e-23	-1.7447e-24	300	610	0	9.69508e-25	1.19812e-24	4.725e-24	-2.77747e-22	4.82467e-22	-8.0196e-23	300	200	0	10.7736	5.31673	-81.3	2734.91	2425.7	-651.651	-281.164	166.36	0	10.0301	8.64437	-153.835	-20361.8	-143164	-7754.32	-1844.64	332.361	0
510	2	1.19739e-26	1.73414e-26	-1.87351e-25	-2.42236e-23	-2.58874e-23	-4.14335e-24	300	610	0	8.54631e-25	8.59845e-25	4.67437e-24	-2.7602e-22	4.92905e-22	-5.45129e-23	300	200	0	10.7936	5.31603	-81.3325	2735.83	2437.57	-636.707	-281.03	166.362	0	9.92769	8.46392	-153.904	-20364.3	-143079	-7730.61	-1843.66	332.318	0
510	3	3.3508e-26	-3.05462e-28	-1.62264e-25	-2.09328e-23	-2.23608e-23	-5.02846e-24	300	610	0	6.86689e-25	5.62838e-25	4.08796e-24	-2.42119e-22	4.40139e-22	-3.3247e-23	300	200	0	10.8299	5.32627	-81.5122	2741.45	2446.93	-621.801	-280.981	166.368	0	9.8335	8.38859	-154.019	-20370.2	-143041	-7705.33	-1842.72	332.257	0
510	4	4.18941e-26	-1.04151e-26	-1.28494e-25	-1.65451e-23	-1.76672e-23	-4.93784e-24	300	610	0	5.0826e-25	3.24968e-25	3.26341e-24	-1.9376e-22	3.57326e-22	-1.70563e-23	300	200	0	10.8724	5.35235	-81.8517	2750.25	2453.32	-607.896	-281.027	166.4	0	9.74914	8.41586	-154.215	-20388.9	-143053	-7684.93	-1841.62	332.211	0
510	5	4.17209e-26	-1.4986e-26	-9.37587e-26	-1.20497e-23	-1.28623e-23	-4.29702e-24	300	610	0	3.45075e-25	1.49461e-25	2.40026e-24	-1.42855e-22	2.6711e-22	-5.71388e-24	300	200	0	10.9102	5.39463	-82.3246	2760.08	2456.5	-595.119	-281.161	166.473	0	9.6771	8.51747	-154.383	-20423.8	-143115	-7671.89	-1841.01	332.293	0
510	6	3.66471e-26	-1.58273e-26	-6.26089e-26	-8.02851e-24	-8.56613e-24	-3.41627e-24	300	610	0	2.1011e-25	3.07332e-26	1.61782e-24	-9.65557e-23	1.83394e-22	1.48869e-24	300	200	0	10.9327	5.44812	-82.8592	2767.81	2454.74	-583.972	-281.375	166.596	0	9.61455	8.66497	-154.352	-20468.3	-143216	-7663.81	-1841.85	332.607	0
510	7	2.93607e-26	-1.4424e-26	-3.72348e-26	-4.7593e-24	-5.07477e-24	-2.50258e-24	300	610	0	1.07461e-25	-4.11937e-26	9.75066e-25	-5.84238e-23	1.13396e-22	5.45232e-24	300	200	0	10.9331	5.50391	-83.3614	2769.5	2445.49	-575.634	-281.664	166.777	0	9.55322	8.84032	-154.061	-20510	-143340	-7656.73	-1844.41	333.128	0
510	8	2.16708e-26	-1.18974e-26	-1.82066e-26	-2.31223e-24	-2.46237e-24	-1.67888e-24	300	610	0	3.56308e-26	-7.76368e-26	4.89263e-25	-2.95342e-23	5.96313e-23	7.08117e-24	300	200	0	10.9115	5.55104	-83.7517	2762.41	2428.23	-571.346	-282.007	167.017	0	9.49203	9.02593	-153.585	-20538.3	-143454	-7649.42	-1848.04	333.726	0
510	9	1.46658e-26	-9.02633e-27	-5.09559e-27	-6.29614e-25	-6.66792e-25	-1.00513e-24	300	610	0	-9.91608e-27	-8.93336e-26	1.51618e-25	-9.40285e-24	2.16095e-23	7.17342e-24	300	200	0	10.876	5.58037	-83.9982	2747.14	2406.58	-571.68	-282.35	167.295	0	9.43997	9.20161	-153.038	-20547.7	-143525	-7643.89	-1851.84	334.265	0
511	0	8.88974e-27	-6.29942e-27	3.05011e-27	4.12877e-25	4.45077e-25	-4.97915e-25	300	610	0	-3.49211e-26	-8.54078e-26	-6.05883e-26	3.29274e-24	-2.82756e-24	6.37121e-24	300	200	0	10.8386	5.58927	-84.1241	2727.46	2387.5	-576.092	-282.619	167.578	0	9.40355	9.34486	-152.515	-20536.8	-143527	-7641.89	-1855.07	334.654	0	20.7022	14.438	-235.889	-64851.9	-306852	-22385.6	-1300.83	274.926	0
511	1	4.5089e-27	-3.98053e-27	7.36984e-27	9.63033e-25	1.03128e-24	-1.4693e-25	300	610	0	-4.51343e-26	-7.2968e-26	-1.75373e-25	1.01995e-23	-1.65406e-23	5.15037e-24	300	200	0	10.8083	5.58291	-84.1756	2708.84	2377.76	-583.057	-282.752	167.819	0	9.37895	9.42646	-152.089	-20510.2	-143460	-7643.82	-1857.27	334.857	0
511	2	1.45256e-27	-2.1727e-27	8.9748e-27	1.16453e-24	1.24537e-24	7.23875e-26	300	610	0	-4.56252e-26	-5.71161e-26	-2.2046e-25	1.29545e-23	-2.24528e-23	3.83439e-24	300	200	0	10.7899	5.57146	-84.1732	2696.62	2380.18	-590.62	-282.723	167.963	0	9.35321	9.41853	-151.785	-20476.1	-143341	-7651.51	-1858.37	334.902	0
511	3	-4.77874e-28	-8.7425e-28	8.82756e-27	1.14154e-24	1.21998e-24	1.89854e-25	300	610	0	-4.04678e-26	-4.11923e-26	-2.20098e-25	1.2994e-23	-2.31751e-23	2.62062e-24	300	200	0	10.7864	5.56531	-84.102	2693.7	2392.22	-596.968	-282.556	167.971	0	9.30616	9.3165	-151.565	-20441.3	-143198	-7669.4	-1858.79	334.868	0
511	4	-1.5308e-27	-2.34706e-29	7.69043e-27	9.92218e-25	1.05993e-24	2.34756e-25	300	610	0	-3.26778e-26	-2.71258e-26	-1.93649e-25	1.14675e-23	-2.08274e-23	1.61031e-24	300	200	0	10.8007	5.5713	-83.9429	2698.87	2407.19	-600.838	-282.324	167.849	0	9.21463	9.15019	-151.324	-20409.1	-143054	-7701.15	-1859.35	334.87	0
511	5	-1.95367e-27	4.68485e-28	6.11975e-27	7.8807e-25	8.41537e-25	2.32584e-25	300	610	0	-2.43029e-26	-1.58041e-26	-1.55354e-25	9.22264e-24	-1.69944e-23	8.37443e-25	300	200	0	10.8364	5.59241	-83.6891	2707.43	2417.83	-601.778	-282.109	167.649	0	9.0629	8.97057	-150.952	-20383.2	-142925	-7745.1	-1860.83	335.031	0
511	6	-1.96388e-27	6.9548e-28	4.48705e-27	5.76737e-25	6.1564e-25	2.03605e-25	300	610	0	-1.65902e-26	-7.41047e-27	-1.14814e-25	6.83237e-24	-1.27645e-23	2.93238e-25	300	200	0	10.8956	5.62852	-83.3332	2713.83	2419.56	-600.076	-281.965	167.434	0	8.85543	8.82807	-150.448	-20370.1	-142820	-7794.21	-1863.3	335.396	0
511	7	-1.7356e-27	7.43072e-28	3.01336e-27	3.86469e-25	4.12361e-25	1.62669e-25	300	610	0	-1.01778e-26	-1.70102e-27	-7.78172e-26	4.64349e-24	-8.8106e-24	-5.46148e-26	300	200	0	10.9759	5.67539	-82.8647	2714.62	2411	-596.518	-281.904	167.24	0	8.61732	8.76271	-149.967	-20374.1	-142750	-7840.55	-1865.87	335.857	0
511	8	-1.39743e-27	6.81843e-28	1.8068e-27	2.30998e-25	2.46321e-25	1.19738e-25	300	610	0	-5.27757e-27	1.78444e-27	-4.72679e-26	2.83137e-24	-5.48688e-24	-2.48102e-25	300	200	0	11.0659	5.7235	-82.2924	2710	2393.76	-592.385	-281.912	167.069	0	8.37613	8.79924	-149.687	-20390.6	-142720	-7878.71	-1867.46	336.222	0
511	9	-1.03638e-27	5.65346e-28	8.97663e-28	1.14069e-25	1.21489e-25	8.07794e-26	300	610	0	-1.83094e-27	3.57566e-27	-2.4068e-26	1.45192e-24	-2.92173e-24	-3.29767e-25	300	200	0	11.1453	5.76091	-81.6639	2702.45	2372.95	-589.307	-281.942	166.908	0	8.14918	8.9367	-149.658	-20404.3	-142726	-7906.07	-1867.68	336.34	0
512	0	-7.05239e-28	4.30963e-28	2.67932e-28	3.32401e-26	3.52321e-26	4.87491e-26	300	610	0	3.68997e-28	4.17921e-27	-7.85972e-27	4.857e-25	-1.09855e-24	-3.37404e-25	300	200	0	11.1928	5.77989	-81.0568	2694.57	2355.42	-588.4	-281.941	166.757	0	7.95322	9.14592	-149.808	-20397.2	-142756	-7922.82	-1866.93	336.156	0	19.4267	15.0753	-232.082	-64058.6	-303481	-22696.2	-1307.64	276.017	0
512	1	-4.30765e-28	3.02317e-28	-1.26077e-28	-1.71954e-26	-1.85621e-26	2.45211e-26	300	610	0	1.58986e-27	4.02796e-27	2.39635e-27	-1.27738e-25	8.06639e-26	-3.01568e-25	300	200	0	11.1978	5.78119	-80.5463	2688.47	2345.08	-589.721	-281.885	166.622	0	7.81376	9.38427	-150.035	-20360.9	-142801	-7931.95	-1865.79	335.708	0
512	2	-2.21597e-28	1.92309e-28	-3.37582e-28	-4.41432e-26	-4.7278e-26	7.66768e-27	300	610	0	2.10225e-27	3.46077e-27	8.00739e-27	-4.65206e-25	7.49038e-25	-2.4501e-25	300	200	0	11.1651	5.77142	-80.1753	2686.13	2340.38	-592.861	-281.809	166.497	0	7.75422	9.612	-150.275	-20303.2	-142860	-7937.77	-1864.66	335.107	0
512	3	-7.49163e-29	1.06131e-28	-4.18938e-28	-5.4374e-26	-5.81516e-26	-2.93641e-27	300	610	0	2.1462e-27	2.72205e-27	1.02788e-26	-6.03769e-25	1.04402e-24	-1.8328e-25	300	200	0	11.113	5.75776	-79.9437	2689.41	2337.12	-597.812	-281.766	166.359	0	7.78128	9.79832	-150.474	-20245.3	-142933	-7944.24	-1863.89	334.544	0
512	4	1.835e-29	4.39295e-29	-4.15766e-28	-5.37734e-26	-5.74702e-26	-8.68315e-27	300	610	0	1.91559e-27	1.97278e-27	1.03592e-26	-6.11452e-25	1.08914e-24	-1.25937e-25	300	200	0	11.0643	5.74442	-79.8152	2700	2333.2	-605.317	-281.767	166.172	0	7.88315	9.92666	-150.547	-20211.4	-143018	-7954	-1863.99	334.253	0
512	5	6.97858e-29	2.92922e-30	-3.64373e-28	-4.70169e-26	-5.02266e-26	-1.0952e-26	300	610	0	1.55462e-27	1.30679e-27	9.1704e-27	-5.42969e-25	9.85233e-25	-7.79526e-26	300	200	0	11.0344	5.73203	-79.7374	2718.79	2330.53	-616.553	-281.772	165.903	0	8.03537	9.99992	-150.418	-20218.2	-143111	-7966.25	-1865.42	334.413	0
512	6	9.10387e-29	-2.09932e-29	-2.91382e-28	-3.75267e-26	-4.00736e-26	-1.09507e-26	300	610	0	1.16173e-27	7.68069e-28	7.39355e-27	-4.38859e-25	8.08026e-25	-4.107e-26	300	200	0	11.0239	5.71947	-79.6653	2744.64	2332.73	-632.185	-281.718	165.548	0	8.20487	10.0333	-150.098	-20269.6	-143201	-7974.96	-1868.05	335.043	0
512	7	9.2404e-29	-3.22445e-29	-2.14675e-28	-2.75962e-26	-2.94583e-26	-9.64439e-27	300	610	0	7.97325e-28	3.6676e-28	5.49044e-27	-3.26678e-25	6.09804e-25	-1.49678e-26	300	200	0	11.0235	5.70538	-79.5754	2774.12	2342.16	-651.304	-281.567	165.138	0	8.35514	10.0419	-149.698	-20354.1	-143283	-7971.88	-1871.15	335.968	0
512	8	8.21721e-29	-3.48691e-29	-1.44978e-28	-1.85964e-26	-1.98429e-26	-7.74346e-27	300	610	0	4.92751e-28	9.23e-29	3.74165e-27	-2.23231e-25	4.23132e-25	1.82431e-27	300	200	0	11.0234	5.68865	-79.4674	2803.4	2358.28	-670.927	-281.324	164.723	0	8.46202	10.0383	-149.363	-20450	-143350	-7953.39	-1873.74	336.915	0
512	9	6.64922e-29	-3.22208e-29	-8.76208e-29	-1.12049e-26	-1.19487e-26	-5.7273e-27	300	610	0	2.58887e-28	-7.65057e-29	2.29008e-27	-1.37139e-25	2.65357e-25	1.12614e-26	300	200	0	11.0209	5.67037	-79.3523	2830.38	2377.64	-686.683	-281.037	164.331	0	8.53055	10.0366	-149.201	-20535.4	-143405	-7923.76	-1875.15	337.635	0
513	0	4.95496e-29	-2.68567e-29	-4.41964e-29	-5.61917e-27	-5.98536e-27	-3.88527e-27	300	610	0	9.35613e-29	-1.64439e-28	1.18247e-27	-7.12902e-26	1.43007e-25	1.53447e-26	300	200	0	11.0184	5.65329	-79.2336	2854.68	2395.9	-694.755	-280.762	163.971	0	8.58946	10.0514	-149.24	-20594.3	-143452	-7889.37	-1875.22	337.994	0	19.6573	15.2856	-225.451	-62732.3	-299558	-22947.3	-1328.7	278.252	0
513	1	3.39008e-29	-2.05706e-29	-1.39602e-29	-1.73773e-27	-1.84312e-27	-2.36297e-27	300	610	0	-1.2648e-29	-1.95392e-28	4.04663e-28	-2.49307e-26	5.56111e-26	1.58629e-26	300	200	0	11.018	5.63771	-79.099	2876.13	2409.99	-693.749	-280.532	163.639	0	8.66528	10.0902	-149.381	-20619.8	-143489	-7852.59	-1874.56	338.035	0
513	2	2.08617e-29	-1.45038e-29	5.08855e-30	7.01099e-28	7.58214e-28	-1.206e-27	300	610	0	-7.22051e-29	-1.89892e-28	-9.07836e-29	4.69612e-27	-1.26727e-27	1.42695e-26	300	200	0	11.0178	5.62113	-78.9351	2893.6	2418.27	-684.889	-280.364	163.342	0	8.75988	10.1442	-149.426	-20616.5	-143508	-7814.15	-1874.39	337.971	0
513	3	1.08776e-29	-9.28653e-30	1.5434e-29	2.01972e-27	2.16346e-27	-3.97008e-28	300	610	0	-9.7839e-29	-1.6409e-28	-3.64817e-28	2.11702e-26	-3.38185e-26	1.16522e-26	300	200	0	11.0136	5.60179	-78.7422	2904.1	2420.31	-670.878	-280.263	163.119	0	8.84936	10.1906	-149.212	-20594.5	-143505	-7777.97	-1875.75	338.022	0
513	4	3.84036e-30	-5.17965e-30	1.9542e-29	2.53706e-27	2.71346e-27	1.15454e-28	300	610	0	-1.00912e-28	-1.29692e-28	-4.78878e-28	2.8118e-26	-4.85018e-26	8.75809e-27	300	200	0	11.0019	5.58	-78.532	2903.4	2417.21	-654.718	-280.22	163.029	0	8.90499	10.2044	-148.716	-20558.3	-143469	-7749.53	-1878.72	338.238	0
513	5	-6.63581e-31	-2.20085e-30	1.9574e-29	2.53202e-27	2.70618e-27	3.9633e-28	300	610	0	-9.0648e-29	-9.44517e-29	-4.87363e-28	2.87602e-26	-5.11614e-26	6.04994e-27	300	200	0	10.9794	5.55723	-78.3206	2888.73	2410.12	-638.805	-280.227	163.117	0	8.91451	10.1613	-148.04	-20506.6	-143389	-7732.08	-1882.58	338.52	0
513	6	-3.17401e-30	-2.25789e-31	1.72587e-29	2.22724e-27	2.37934e-27	5.10567e-28	300	610	0	-7.39391e-29	-6.29295e-29	-4.34136e-28	2.57006e-26	-4.65908e-26	3.77159e-27	300	200	0	10.9414	5.53637	-78.1252	2861.11	2398.33	-624.294	-280.302	163.378	0	8.88755	10.0372	-147.289	-20441.8	-143261	-7726.45	-1886.65	338.788	0
513	7	-4.23897e-30	9.36695e-31	1.38698e-29	1.78647e-27	1.90775e-27	5.15376e-28	300	610	0	-5.55168e-29	-3.73029e-29	-3.51773e-28	2.08773e-26	-3.84081e-26	2.01198e-27	300	200	0	10.8842	5.52312	-77.962	2825.13	2380.65	-611.005	-280.464	163.763	0	8.84954	9.82167	-146.503	-20377.1	-143102	-7732.01	-1890.78	339.089	0
513	8	-4.34587e-30	1.49339e-30	1.02678e-29	1.32005e-27	1.40916e-27	4.56695e-28	300	610	0	-3.83059e-29	-1.81215e-29	-2.62478e-28	1.5615e-26	-2.91243e-26	7.60407e-28	300	200	0	10.8102	5.52534	-77.8452	2787.17	2358.73	-598.03	-280.7	164.196	0	8.82723	9.5349	-145.706	-20329.3	-142943	-7745.8	-1895.04	339.523	0
513	9	-3.8892e-30	1.63541e-30	6.97258e-30	8.94504e-28	9.54485e-28	3.68506e-28	300	610	0	-2.38435e-29	-4.93253e-30	-1.79844e-28	1.07277e-26	-2.03142e-26	-4.98441e-29	300	200	0	10.7287	5.54959	-77.7831	2753.09	2337.47	-585.129	-280.949	164.606	0	8.83192	9.22491	-144.95	-20307.2	-142813	-7763.23	-1899.25	340.098	0
514	0	-3.16295e-30	1.52209e-30	4.2467e-30	5.43186e-28	5.79271e-28	2.73867e-28	300	610	0	-1.26855e-29	3.23855e-30	-1.10891e-28	6.6388e-27	-1.28268e-26	-5.09756e-28	300	200	0	10.6508	5.59736	-77.7672	2726.12	2322.19	-574.029	-281.139	164.945	0	8.85729	8.95059	-144.307	-20307.1	-142723	-7781.01	-1903.02	340.721	0	19.6573	15.2856	-225.451	-62732.3	-299558	-22947.3	-1328.7	278.252	0
514	1	-2.36828e-30	1.27546e-30	2.17314e-30	2.76434e-28	2.94478e-28	1.86803e-28	300	610	0	-4.75783e-30	7.55041e-30	-5.80258e-29	3.49635e-27	-6.9927e-27	-7.13407e-28	300	200	0	10.5856	5.66399	-77.782	2707.05	2316.59	-567.836	-281.217	165.197	0	8.89531	8.76247	-143.852	-20321.5	-142679	-7797.64	-1905.85	341.266	0
514	2	-1.62903e-30	9.81593e-31	7.21855e-31	9.01068e-29	9.56262e-29	1.14473e-28	300	610	0	3.67468e-31	9.12931e-30	-2.07127e-29	1.27274e-27	-2.80465e-27	-7.45441e-28	300	200	0	10.5384	5.74002	-77.833	2696.41	2322.32	-568.775	-281.163	165.356	0	8.94586	8.68005	-143.642	-20344.8	-142686	-7810.28	-1907.34	341.635	0
514	3	-1.00978e-30	6.95604e-31	-1.98629e-31	-2.77653e-29	-3.01048e-29	5.9239e-29	300	610	0	3.27046e-30	8.94867e-30	3.20998e-30	-1.57474e-28	-6.23433e-29	-6.74983e-28	300	200	0	10.5096	5.8148	-77.9518	2695.32	2338.24	-576.667	-281.004	165.423	0	9.00343	8.68025	-143.661	-20374.7	-142737	-7812.85	-1907.57	341.825	0
514	4	-5.33345e-31	4.48241e-31	-7.04181e-31	-9.22257e-29	-9.88048e-29	2.04194e-29	300	610	0	4.54961e-30	7.7779e-30	1.65817e-29	-9.61e-28	1.52178e-27	-5.53999e-28	300	200	0	10.4954	5.88012	-78.1644	2703.87	2360.6	-589.36	-280.8	165.408	0	9.04457	8.71868	-143.799	-20412.4	-142820	-7799.21	-1907.19	341.951	0
514	5	-1.95831e-31	2.52577e-31	-9.10892e-31	-1.18292e-28	-1.26524e-28	-4.33454e-30	300	610	0	4.74264e-30	6.17744e-30	2.22928e-29	-1.30841e-27	2.25115e-27	-4.18388e-28	300	200	0	10.4914	5.9302	-78.4655	2719.8	2384.57	-603.845	-280.61	165.338	0	9.04363	8.76528	-143.911	-20460.2	-142921	-7768.25	-1907.12	342.172	0
514	6	2.15706e-32	1.09967e-31	-9.2114e-31	-1.19175e-28	-1.27376e-28	-1.805e-29	300	610	0	4.28817e-30	4.52075e-30	2.29185e-29	-1.35216e-27	2.4021e-27	-2.90536e-28	300	200	0	10.4957	5.95881	-78.8268	2739.38	2405.14	-616.874	-280.488	165.248	0	9.00218	8.81344	-143.894	-20517.4	-143025	-7724.78	-1907.96	342.586	0
514	7	1.43994e-31	1.48621e-32	-8.17209e-31	-1.05474e-28	-1.1268e-28	-2.37838e-29	300	610	0	3.51562e-30	3.02925e-30	2.05458e-29	-1.21611e-27	2.2025e-27	-1.82388e-28	300	200	0	10.5079	5.95877	-79.2151	2759.08	2418.05	-625.729	-280.475	165.17	0	8.95341	8.86408	-143.71	-20575.3	-143124	-7676.55	-1909.93	343.173	0
514	8	1.97214e-31	-4.15905e-32	-6.60022e-31	-8.50218e-29	-9.07958e-29	-2.42448e-29	300	610	0	2.65229e-30	1.81054e-30	1.67321e-29	-9.92889e-28	1.82515e-27	-9.84632e-29	300	200	0	10.5258	5.92641	-79.5921	2775.69	2422.25	-629.551	-280.567	165.126	0	8.93377	8.91724	-143.384	-20614.9	-143226	-7631.7	-1912.9	343.774	0
514	9	2.043e-31	-6.90894e-32	-4.90956e-31	-6.31259e-29	-6.73885e-29	-2.16192e-29	300	610	0	1.8397e-30	8.93987e-31	1.25445e-29	-7.46173e-28	1.39058e-27	-3.84711e-29	300	200	0	10.5461	5.86547	-79.9143	2786.17	2420.49	-629.934	-280.711	165.135	0	8.95477	8.98055	-143.023	-20611.9	-143340	-7598.34	-1916.22	344.116	0
515	0	1.84017e-31	-7.66627e-32	-3.35217e-31	-4.30106e-29	-4.5896e-29	-1.75321e-29	300	610	0	1.15316e-30	2.60425e-31	8.64119e-30	-5.15361e-28	9.74939e-28	6.08098e-31	300	200	0	10.5684	5.78559	-80.1496	2788.47	2416.25	-629.598	-280.853	165.209	0	9.00393	9.07518	-142.783	-20547.9	-143473	-7583.67	-1918.83	343.91	0	19.8751	15.2516	-224.311	-62333.9	-297890	-22877.1	-1328.02	277.89	0
515	1	1.50415e-31	-7.18769e-32	-2.05708e-31	-2.63174e-29	-2.80669e-29	-1.3092e-29	300	610	0	6.20949e-31	-1.34891e-31	5.36674e-30	-3.21211e-28	6.19726e-28	2.30043e-29	300	200	0	10.5938	5.69862	-80.2904	2781.68	2411.28	-630.369	-280.968	165.355	0	9.06503	9.22444	-142.8	-20421.8	-143623	-7591.57	-1919.77	343.01	0
515	2	1.13163e-31	-6.05557e-32	-1.06722e-31	-1.35819e-29	-1.44698e-29	-8.9782e-30	300	610	0	2.4092e-31	-3.46097e-31	2.84424e-30	-1.71288e-28	3.41609e-28	3.31383e-29	300	200	0	10.623	5.61619	-80.3506	2765.7	2406.64	-632.451	-281.048	165.58	0	9.13327	9.43536	-143.115	-20251.4	-143772	-7621.7	-1918.59	341.504	0
515	3	7.82524e-32	-4.68269e-32	-3.70851e-32	-4.6403e-30	-4.92692e-30	-5.54256e-30	300	610	0	-6.30208e-33	-4.26266e-31	1.05483e-30	-6.46676e-29	1.40977e-28	3.50139e-29	300	200	0	10.6552	5.54675	-80.3572	2742.31	2403.71	-635.183	-281.087	165.874	0	9.21511	9.69494	-143.674	-20065.1	-143891	-7670.84	-1915.51	339.657	0
515	4	4.88511e-32	-3.33505e-32	7.37393e-33	1.05392e-30	1.14717e-30	-2.90642e-30	300	610	0	-1.47691e-31	-4.21538e-31	-9.97649e-32	4.34385e-30	8.81538e-30	3.19178e-29	300	200	0	10.6898	5.49362	-80.3452	2716.11	2403.04	-638.247	-281.091	166.195	0	9.3155	9.97883	-144.385	-19895.6	-143952	-7734.03	-1911	337.795	0
515	5	2.61225e-32	-2.1626e-32	3.20566e-32	4.20217e-30	4.5027e-30	-1.04425e-30	300	610	0	-2.11375e-31	-3.68561e-31	-7.51704e-31	4.35042e-29	-6.82222e-29	2.63323e-29	300	200	0	10.7276	5.45644	-80.3501	2693.27	2403.99	-642.563	-281.081	166.481	0	9.4277	10.2575	-145.169	-19774.7	-143933	-7804.7	-1905.48	336.218	0
515	6	9.94023e-33	-1.23067e-32	4.24259e-32	5.51125e-30	5.89513e-30	1.50907e-31	300	610	0	-2.22788e-31	-2.94161e-31	-1.03691e-30	6.08327e-29	-1.04381e-28	1.99814e-29	300	200	0	10.7703	5.43373	-80.3974	2679.41	2406.17	-649.889	-281.072	166.673	0	9.53848	10.4977	-145.949	-19722.1	-143831	-7874.87	-1899.49	335.13	0
515	7	-5.48932e-34	-5.48122e-33	4.33296e-32	5.60683e-30	5.99287e-30	8.20073e-31	300	610	0	-2.02789e-31	-2.16313e-31	-1.07727e-30	6.35429e-29	-1.12726e-28	1.39477e-29	300	200	0	10.8178	5.42363	-80.4959	2677.93	2409.85	-660.987	-281.063	166.732	0	9.63634	10.6602	-146.622	-19734.4	-143660	-7935.53	-1893.79	334.593	0
515	8	-6.51425e-33	-9.03422e-34	3.86831e-32	4.99331e-30	5.33456e-30	1.10704e-30	300	610	0	-1.67112e-31	-1.45764e-31	-9.72036e-31	5.75253e-29	-1.04084e-28	8.81566e-30	300	200	0	10.8649	5.4237	-80.6344	2688.32	2415.58	-674.479	-281.043	166.66	0	9.70969	10.7037	-147.094	-19791.4	-143447	-7977.65	-1889.21	334.549	0
515	9	-9.16735e-33	1.8363e-33	3.13997e-32	4.04524e-30	4.32005e-30	1.14004e-30	300	610	0	-1.26676e-31	-8.78232e-32	-7.9564e-31	4.7207e-29	-8.67061e-29	4.81396e-30	300	200	0	10.9022	5.4308	-80.7857	2706.2	2424.85	-687.786	-280.984	166.502	0	9.7487	10.6091	-147.331	-19873.1	-143225	-7993.92	-1886.14	334.887	0
516	0	-9.59978e-33	3.19257e-33	2.34684e-32	3.01785e-30	3.2217e-30	1.0231e-30	300	610	0	-8.83245e-32	-4.40393e-32	-5.99361e-31	3.56462e-29	-6.6377e-29	1.93923e-30	300	200	0	10.922	5.44056	-80.9201	2725.84	2439.77	-698.59	-280.85	166.314	0	9.76043	10.4065	-147.396	-19967.5	-143024	-7981.11	-1884.34	335.469	0	20.583	15.3952	-234.343	-64539	-305297	-23456	-1302.78	275.404	0
516	1	-8.70387e-33	3.59173e-33	1.61103e-32	2.06735e-30	2.20609e-30	8.33878e-31	300	610	0	-5.57436e-32	-1.36151e-32	-4.15051e-31	2.47494e-29	-4.67749e-29	5.51923e-32	300	200	0	10.9237	5.44741	-81.0161	2742.48	2460.54	-705.455	-280.629	166.149	0	9.77219	10.1629	-147.436	-20068.2	-142861	-7941.61	-1882.97	336.115	0
516	2	-7.15105e-33	3.393e-33	9.95898e-33	1.27437e-30	1.35915e-30	6.25668e-31	300	610	0	-3.03651e-32	5.50056e-33	-2.59597e-31	1.55335e-29	-2.99279e-29	-1.03462e-30	300	200	0	10.9117	5.44651	-81.068	2753.3	2483.2	-708.027	-280.369	166.037	0	9.80901	9.94005	-147.64	-20169.1	-142743	-7883.37	-1880.83	336.61	0
516	3	-5.40566e-33	2.87421e-33	5.23494e-33	6.66517e-31	7.10152e-31	4.31362e-31	300	610	0	-1.21534e-32	1.58354e-32	-1.39268e-31	8.38284e-30	-1.66736e-29	-1.53785e-30	300	200	0	10.8899	5.43538	-81.0943	2757.57	2500.79	-706.963	-280.162	165.995	0	9.87472	9.77229	-148.192	-20263.8	-142670	-7818.13	-1876.74	336.741	0
516	4	-3.75765e-33	2.23326e-33	1.89473e-33	2.37564e-31	2.52346e-31	2.68216e-31	300	610	0	-2.33622e-34	1.98894e-32	-5.34809e-32	3.27211e-30	-7.06508e-30	-1.64384e-30	300	200	0	10.8619	5.41322	-81.1272	2756.42	2507.97	-703.39	-280.086	166.023	0	9.95874	9.67801	-149.179	-20343.3	-142636	-7758.16	-1870.14	336.368	0
516	5	-2.36211e-33	1.59848e-33	-2.51593e-34	-3.73859e-32	-4.09525e-32	1.42437e-31	300	610	0	6.64754e-33	1.98489e-32	2.21901e-33	-5.64271e-32	-6.9832e-31	-1.50879e-30	300	200	0	10.8307	5.37946	-81.1885	2752.04	2504.66	-698.56	-280.15	166.103	0	10.0487	9.67319	-150.541	-20397.7	-142631	-7712.75	-1861.46	335.496	0
516	6	-1.27809e-33	1.04293e-33	-1.45558e-33	-1.9101e-31	-2.04697e-31	5.31376e-32	300	610	0	9.81132e-33	1.74592e-32	3.39792e-32	-1.96345e-30	3.04552e-30	-1.25125e-30	300	200	0	10.798	5.33425	-81.2822	2746.94	2494.8	-693.906	-280.307	166.205	0	10.1269	9.76366	-152.086	-20424.1	-142648	-7687	-1851.94	334.293	0
516	7	-5.02426e-34	5.99168e-34	-1.97422e-33	-2.56562e-31	-2.74431e-31	-4.54093e-33	300	610	0	1.04606e-32	1.40036e-32	4.81886e-32	-2.8258e-30	4.83494e-30	-9.54004e-31	300	200	0	10.7655	5.28026	-81.4035	2744	2482.19	-690.572	-280.508	166.291	0	10.165	9.9295	-153.597	-20430.2	-142675	-7682.24	-1842.89	333.012	0
516	8	3.48173e-36	2.72586e-34	-2.03698e-33	-2.6366e-31	-2.81799e-31	-3.71621e-32	300	610	0	9.58673e-33	1.03473e-32	5.0613e-32	-2.98471e-30	5.28733e-30	-6.69358e-31	300	200	0	10.7374	5.22379	-81.5484	2746.18	2467.88	-688.718	-280.737	166.325	0	10.1366	10.1276	-154.926	-20430.9	-142700	-7695.75	-1835.08	331.875	0
516	9	2.93982e-34	5.23086e-35	-1.83014e-33	-2.36305e-31	-2.5243e-31	-5.14872e-32	300	610	0	7.94134e-33	7.0114e-33	4.59726e-32	-2.72022e-30	4.91705e-30	-4.25895e-31	300	200	0	10.7211	5.17413	-81.7161	2754.86	2450.65	-687.786	-281.01	166.287	0	10.0339	10.3146	-155.996	-20441.1	-142719	-7719.79	-1828.89	331.036	0
517	0	4.25999e-34	-8.05882e-35	-1.49297e-33	-1.92402e-31	-2.05442e-31	-5.35845e-32	300	610	0	6.04853e-33	4.25751e-33	3.78236e-32	-2.24384e-30	4.11792e-30	-2.35138e-31	300	200	0	10.7204	5.141	-81.9076	2768.5	2429.37	-687.19	-281.34	166.2	0	9.86815	10.4595	-156.722	-20472.8	-142739	-7743.24	-1824.78	330.632	0	20.583	15.3952	-234.343	-64539	-305297	-23456	-1302.78	275.404	0
517	1	4.51151e-34	-1.47404e-34	-1.1211e-33	-1.4422e-31	-1.53929e-31	-4.8401e-32	300	610	0	4.23914e-33	2.16656e-33	2.86288e-32	-1.70243e-30	3.16751e-30	-9.74252e-32	300	200	0	10.7319	5.13145	-82.1231	2783.72	2404.79	-686.306	-281.717	166.103	0	9.66558	10.533	-157.005	-20533.4	-142775	-7756.39	-1823.37	330.782	0
517	2	4.11843e-34	-1.68261e-34	-7.73682e-34	-9.93241e-32	-1.05964e-31	-3.96487e-32	300	610	0	2.69345e-33	7.06079e-34	1.9929e-32	-1.18817e-30	2.24342e-30	-6.62977e-33	300	200	0	10.7468	5.14749	-82.3573	2797.24	2378.67	-684.465	-282.118	166.035	0	9.46822	10.5052	-156.789	-20621.6	-142842	-7754.72	-1825.05	331.524	0
517	3	3.40122e-34	-1.60207e-34	-4.81837e-34	-6.16729e-32	-6.57658e-32	-2.98868e-32	300	610	0	1.48365e-33	-2.17792e-34	1.25511e-32	-7.50848e-31	1.44465e-30	4.63659e-32	300	200	0	10.7572	5.18478	-82.5935	2806.13	2351.73	-681.446	-282.526	166.025	0	9.32033	10.365	-156.106	-20722.7	-142944	-7740.28	-1829.69	332.748	0
517	4	2.58257e-34	-1.36487e-34	-2.5688e-34	-3.26798e-32	-3.48422e-32	-2.07073e-32	300	610	0	6.11227e-34	-7.22989e-34	6.81275e-33	-4.09892e-31	8.13161e-31	7.13101e-32	300	200	0	10.7586	5.23421	-82.8054	2807.76	2323.91	-677.44	-282.935	166.092	0	9.24675	10.1336	-155.042	-20812.4	-143073	-7719.81	-1836.8	334.237	0
517	5	1.80231e-34	-1.06577e-34	-9.73843e-35	-1.21268e-32	-1.29581e-32	-1.29557e-32	300	610	0	3.67753e-35	-9.27238e-34	2.70128e-33	-1.64992e-31	3.53136e-31	7.71516e-32	300	200	0	10.7507	5.28651	-82.9638	2800.96	2296.14	-672.658	-283.324	166.239	0	9.24539	9.85904	-153.72	-20871	-143206	-7699.17	-1845.6	335.773	0
517	6	1.13594e-34	-7.66576e-35	5.23703e-36	1.1169e-33	1.09456e-33	-6.94799e-33	300	610	0	-2.97883e-34	-9.34115e-34	1.53151e-35	-4.51177e-33	4.65382e-32	7.13122e-32	300	200	0	10.7376	5.33682	-83.0461	2787.55	2270.39	-667.477	-283.661	166.434	0	9.29362	9.60374	-152.332	-20891	-143320	-7679.73	-1854.84	337.141	0
517	7	6.13019e-35	-5.02734e-35	6.26814e-35	8.57191e-33	8.94062e-33	-2.65835e-33	300	610	0	-4.54805e-34	-8.26708e-34	-1.53088e-33	8.83048e-32	-1.35299e-31	5.94508e-32	300	200	0	10.7245	5.38491	-83.0351	2771.29	2249.47	-662.569	-283.909	166.625	0	9.35752	9.42521	-151.139	-20874.8	-143396	-7660.84	-1862.76	338.117	0
517	8	2.33226e-35	-2.90299e-35	8.70752e-35	1.18029e-32	1.22548e-32	1.32088e-34	300	610	0	-4.90878e-34	-6.66425e-34	-2.23752e-33	1.31164e-31	-2.23735e-31	4.55376e-32	300	200	0	10.713	5.43191	-82.9109	2755	2237.81	-658.777	-284.01	166.772	0	9.40741	9.34817	-150.368	-20828.8	-143430	-7643.34	-1867.86	338.519	0
517	9	-2.06748e-36	-1.32266e-35	8.94038e-35	1.22148e-32	1.25469e-32	1.72644e-33	300	610	0	-4.53241e-34	-4.94889e-34	-2.37732e-33	1.40204e-31	-2.47938e-31	3.20984e-32	300	200	0	10.7013	5.47721	-82.6512	2739.62	2239.97	-657.245	-283.898	166.853	0	9.43769	9.35408	-150.111	-20761.1	-143433	-7629.78	-1869.52	338.305	0
518	0	-1.73243e-35	-2.37787e-36	7.87725e-35	1.09557e-32	1.10608e-32	2.43936e-33	300	610	0	-3.77808e-34	-3.37386e-34	-2.17472e-33	1.28742e-31	-2.3234e-31	2.05271e-32	300	200	0	10.6895	5.51927	-82.2454	2725.88	2256.85	-659.378	-283.56	166.857	0	9.46917	9.39915	-150.331	-20680.6	-143418	-7624	-1868.01	337.567	0	20.7841	14.7174	-232.706	-64425.6	-305201	-22671.7	-1311.53	276.854	0
518	1	-2.49779e-35	4.3903e-36	6.22364e-35	8.89212e-33	8.75233e-33	2.55368e-33	300	610	0	-2.89753e-34	-2.06792e-34	-1.79959e-33	1.06879e-31	-1.95732e-31	1.14013e-32	300	200	0	10.6808	5.55866	-81.71	2715.54	2284.27	-666.149	-283.044	166.766	0	9.53174	9.43589	-150.938	-20598.8	-143393	-7631.11	-1864.01	336.472	0
518	2	-2.72243e-35	8.06097e-36	4.49763e-35	6.62989e-33	6.31414e-33	2.29935e-33	300	610	0	-2.05066e-34	-1.07311e-34	-1.37019e-33	8.16635e-32	-1.51425e-31	4.76061e-33	300	200	0	10.6754	5.5981	-81.0923	2710.74	2316.08	-677.233	-282.439	166.572	0	9.65073	9.42605	-151.815	-20529.4	-143365	-7655.51	-1858.34	335.226	0
518	3	-2.57086e-35	9.54702e-36	3.0643e-35	4.55734e-33	4.22394e-33	1.84775e-33	300	610	0	-1.32535e-34	-3.76487e-35	-9.60932e-34	5.7542e-32	-1.07983e-31	3.32089e-34	300	200	0	10.6702	5.63926	-80.4536	2712.79	2347.58	-690.757	-281.821	166.281	0	9.83836	9.35307	-152.801	-20482.4	-143340	-7697.26	-1852.08	334.047	0
518	4	-2.14492e-35	9.58902e-36	2.17393e-35	2.89658e-33	2.79908e-33	1.31582e-33	300	610	0	-7.57219e-35	6.51151e-36	-6.12131e-34	3.69291e-32	-7.02173e-32	-2.30221e-33	300	200	0	10.6622	5.68	-79.8508	2720.84	2375.66	-704.051	-281.249	165.926	0	10.0836	9.22788	-153.683	-20461.1	-143315	-7749.85	-1846.54	333.138	0
518	5	-1.48632e-35	8.70938e-36	1.99433e-35	1.75195e-33	2.24424e-33	7.75831e-34	300	610	0	-3.47228e-35	3.0731e-35	-3.39581e-34	2.07732e-32	-4.01977e-32	-3.59062e-33	300	200	0	10.6498	5.71411	-79.3332	2730.63	2397.53	-714.873	-280.779	165.58	0	10.3527	9.07905	-154.263	-20463.1	-143288	-7801.29	-1842.85	332.651	0
518	6	-5.86581e-36	7.20482e-36	2.63077e-35	1.14979e-33	2.68418e-33	2.67622e-34	300	610	0	-7.56361e-36	4.06572e-35	-1.43004e-34	9.05471e-33	-1.81634e-32	-3.94124e-33	300	200	0	10.6325	5.73361	-78.9349	2735.97	2410.8	-722.377	-280.458	165.339	0	10.6047	8.93451	-154.437	-20481.5	-143263	-7838.59	-1841.65	332.621	0
518	7	5.96521e-36	5.16445e-36	4.12914e-35	1.06643e-33	4.17585e-33	-1.88547e-34	300	610	0	8.75849e-36	4.13545e-35	-1.27877e-35	1.18554e-33	-3.26084e-33	-3.68494e-33	300	200	0	10.6141	5.73187	-78.6584	2732.28	2413.89	-727.257	-280.312	165.264	0	10.8086	8.8111	-154.22	-20505.7	-143253	-7853.85	-1842.88	332.964	0
518	8	2.11622e-35	2.50591e-36	6.45961e-35	1.44335e-33	6.69683e-33	-5.79673e-34	300	610	0	1.75675e-35	3.6996e-35	6.50373e-35	-3.69386e-33	5.90081e-33	-3.06268e-33	300	200	0	10.6012	5.70697	-78.4745	2719.14	2406.17	-730.876	-280.338	165.35	0	10.9521	8.71886	-153.696	-20526.2	-143265	-7848.1	-1846.14	333.551	0
518	9	4.00682e-35	-9.73235e-37	9.48e-35	2.19e-33	1.01088e-32	-8.88896e-34	300	610	0	2.20637e-35	3.0795e-35	1.05403e-34	-6.50927e-33	1.0864e-32	-2.22884e-33	300	200	0	10.597	5.66487	-78.3463	2700.17	2389.14	-734.118	-280.505	165.535	0	11.0391	8.66613	-152.94	-20540.2	-143305	-7830.49	-1851	334.302	0
519	0	6.24576e-35	-5.52721e-36	1.28799e-34	3.17554e-33	1.40967e-32	-1.08604e-33	300	610	0	2.50663e-35	2.50729e-35	1.22098e-34	-8.12069e-33	1.30771e-32	-1.26468e-33	300	200	0	10.597	5.61774	-78.2529	2680.5	2367.18	-736.875	-280.75	165.746	0	11.0823	8.65324	-152.017	-20553.3	-143369	-7811.9	-1857.11	335.205	0	20.7841	14.7174	-232.706	-64425.6	-305201	-22671.7	-1311.53	276.854	0
519	1	8.70708e-35	-1.13729e-35	1.61098e-34	4.21206e-33	1.80887e-32	-1.12033e-33	300	610	0	2.88676e-35	2.1384e-35	1.26595e-34	-9.24206e-33	1.3754e-32	-1.97985e-34	300	200	0	10.5927	5.57648	-78.1845	2663.44	2345.16	-738.522	-281.005	165.934	0	11.0979	8.66981	-151.025	-20573.8	-143442	-7797.92	-1863.79	336.228	0
519	2	1.11077e-34	-1.85746e-35	1.83039e-34	5.03249e-33	2.11641e-32	-9.16164e-34	300	610	0	3.51302e-35	2.06373e-35	1.27501e-34	-1.03926e-32	1.38042e-32	9.73473e-34	300	200	0	10.5788	5.54519	-78.12	2649.12	2325.69	-738.922	-281.229	166.089	0	11.101	8.70945	-150.105	-20604.2	-143505	-7789.38	-1870.03	337.265	0
519	3	1.29499e-34	-2.68985e-35	1.82109e-34	5.26832e-33	2.19665e-32	-3.73184e-34	300	610	0	4.47727e-35	2.31769e-35	1.30338e-34	-1.18627e-32	1.3805e-32	2.25551e-33	300	200	0	10.5565	5.52102	-78.0254	2636.37	2309.98	-738.672	-281.394	166.211	0	11.0974	8.78267	-149.367	-20639.4	-143539	-7786.9	-1874.98	338.179	0
519	4	1.34684e-34	-3.5638e-35	1.41553e-34	4.43383e-33	1.86444e-32	6.27429e-34	300	610	0	5.78032e-35	2.87961e-35	1.3745e-34	-1.36819e-32	1.39928e-32	3.62852e-33	300	200	0	10.5308	5.49792	-77.8809	2625.61	2299.38	-738.048	-281.476	166.287	0	11.0771	8.91016	-148.861	-20671.8	-143538	-7791.08	-1878.24	338.866	0
519	5	1.1594e-34	-4.34161e-35	4.06023e-35	1.92628e-33	8.85397e-33	2.20806e-33	300	610	0	7.30813e-35	3.6677e-35	1.47906e-34	-1.55819e-32	1.42605e-32	5.016e-33	300	200	0	10.5068	5.47375	-77.7074	2619.28	2293.76	-736.209	-281.482	166.293	0	11.0169	9.10422	-148.635	-20696.3	-143512	-7800.62	-1879.53	339.243	0
519	6	5.95426e-35	-4.79868e-35	-1.44264e-34	-2.94599e-33	-1.01293e-32	4.46843e-33	300	610	0	8.80093e-35	4.52618e-35	1.57338e-34	-1.69556e-32	1.41543e-32	6.25157e-33	300	200	0	10.4911	5.45513	-77.5562	2620.13	2290.59	-732.082	-281.465	166.216	0	10.8898	9.35108	-148.736	-20709.7	-143479	-7813.07	-1878.66	339.238	0
519	7	-5.06355e-35	-4.607e-35	-4.36534e-34	-1.08931e-32	-4.11354e-32	7.44523e-33	300	610	0	9.81875e-35	5.20775e-35	1.57731e-34	-1.68167e-32	1.2872e-32	7.04669e-33	300	200	0	10.4919	5.45309	-77.473	2629.87	2287.58	-725.527	-281.473	166.054	0	10.6853	9.60774	-149.152	-20710.2	-143458	-7825.63	-1875.83	338.853	0
519	8	-2.31528e-34	-3.32798e-35	-8.548e-34	-2.25141e-32	-8.65953e-32	1.10559e-32	300	610	0	9.70987e-35	5.35536e-35	1.37293e-34	-1.37787e-32	9.27652e-33	6.96374e-33	300	200	0	10.5155	5.47316	-77.4733	2647.81	2284.95	-717.288	-281.507	165.823	0	10.4279	9.81931	-149.791	-20700	-143456	-7835.25	-1871.71	338.193	0
519	9	-4.97942e-34	-4.22564e-36	-1.40531e-33	-3.80937e-32	-1.47744e-31	1.50258e-32	300	610	0	7.59376e-35	4.48982e-35	8.05893e-35	-6.07498e-33	1.94068e-33	5.40172e-33	300	200	0	10.5605	5.51068	-77.5456	2669.36	2284.4	-708.495	-281.541	165.577	0	10.169	9.94291	-150.531	-20685.3	-143466	-7839.64	-1867.07	337.416	0
520	0	-8.57904e-34	4.7105e-35	-2.07153e-33	-5.73107e-32	-2.23482e-31	1.88027e-32	300	610	0	2.37465e-35	2.01209e-35	-3.07594e-35	8.34384e-33	-1.07456e-32	1.60575e-33	300	200	0	10.6181	5.55438	-77.6638	2687.91	2286.67	-700.434	-281.557	165.39	0	9.95907	9.96146	-151.247	-20668.3	-143482	-7837.37	-1862.66	336.653	0	21.0385	14.9019	-228.27	-63620.6	-302819	-22961.1	-1326.58	278.708	0
520	1	-1.30597e-33	1.26553e-34	-2.80076e-33	-7.88574e-32	-3.08877e-31	2.14653e-32	300	610	0	-7.19263e-35	-2.76799e-35	-2.16451e-34	3.15945e-32	-3.03741e-32	-5.28499e-33	300	200	0	10.6772	5.59274	-77.7973	2698.99	2291.69	-694.211	-281.543	165.307	0	9.82931	9.88181	-151.8	-20644.8	-143495	-7826.17	-1859.29	336	0
520	2	-1.81441e-33	2.38449e-34	-3.48832e-33	-9.99801e-32	-3.93351e-31	2.16409e-32	300	610	0	-2.23582e-34	-1.05618e-34	-4.94502e-34	6.54782e-32	-5.81855e-32	-1.61327e-32	300	200	0	10.7289	5.61762	-77.9251	2702.63	2300.38	-690.377	-281.48	165.318	0	9.78653	9.72476	-152.06	-20616.1	-143494	-7802.51	-1857.67	335.578	0
520	3	-2.32244e-33	3.83591e-34	-3.96078e-33	-1.15981e-31	-4.58702e-31	1.74573e-32	300	610	0	-4.41251e-34	-2.19752e-34	-8.76438e-34	1.10884e-31	-9.45681e-32	-3.16202e-32	300	200	0	10.7681	5.62581	-78.0466	2702.19	2313.64	-688.852	-281.356	165.377	0	9.81667	9.51941	-151.968	-20592.4	-143479	-7764.02	-1858.14	335.505	0
520	4	-2.72444e-33	5.56473e-34	-3.96114e-33	-1.19754e-31	-4.77239e-31	6.56076e-33	300	610	0	-7.28622e-34	-3.73079e-34	-1.36027e-33	1.66938e-31	-1.38366e-31	-5.19738e-32	300	200	0	10.7955	5.6205	-78.1784	2701.8	2329.2	-689.172	-281.207	165.441	0	9.89865	9.30219	-151.575	-20579.8	-143459	-7713.02	-1860.46	335.773	0
520	5	-2.85867e-33	7.41762e-34	-3.14031e-33	-1.01476e-31	-4.1051e-31	-1.37509e-32	300	610	0	-1.07761e-33	-5.62681e-34	-1.92109e-33	2.29896e-31	-1.85992e-31	-7.65782e-32	300	200	0	10.816	5.61005	-78.3422	2704.49	2342.47	-690.909	-281.099	165.479	0	10.0205	9.11367	-151.012	-20572.3	-143455	-7657.71	-1863.96	336.229	0
520	6	-2.49935e-33	9.10212e-34	-1.06141e-33	-4.86359e-32	-2.09317e-31	-4.62256e-32	300	610	0	-1.46136e-33	-7.75966e-34	-2.49941e-33	2.91799e-31	-2.30394e-31	-1.0348e-31	300	200	0	10.8323	5.60277	-78.5538	2710.84	2350.62	-693.804	-281.076	165.491	0	10.1782	8.99024	-150.428	-20560.5	-143482	-7609.02	-1867.82	336.679	0
520	7	-1.35612e-33	1.01445e-33	2.77451e-33	5.33579e-32	1.84024e-31	-9.31211e-32	300	610	0	-1.82593e-33	-9.86141e-34	-2.988e-33	3.39019e-31	-2.59959e-31	-1.28806e-31	300	200	0	10.8412	5.60151	-78.8121	2718.65	2354.51	-697.482	-281.125	165.505	0	10.3536	8.95369	-149.946	-20541	-143532	-7576.63	-1871.22	336.989	0
520	8	9.13462e-34	9.8539e-34	8.87095e-33	2.19693e-31	8.29997e-31	-1.55374e-31	300	610	0	-2.08151e-33	-1.14726e-33	-3.21899e-33	3.50893e-31	-2.57562e-31	-1.46141e-31	300	200	0	10.8379	5.60266	-79.1041	2724.45	2356.54	-701.484	-281.21	165.559	0	10.4987	9.00869	-149.622	-20515.4	-143580	-7566.62	-1873.62	337.115	0
520	9	4.67147e-33	7.30515e-34	1.76348e-32	4.63441e-31	1.78141e-30	-2.31429e-31	300	610	0	-2.09447e-33	-1.18962e-33	-2.9538e-33	2.98816e-31	-2.00045e-31	-1.45986e-31	300	200	0	10.8234	5.59984	-79.418	2726.07	2357.5	-705.726	-281.315	165.674	0	10.5508	9.14859	-149.387	-20485.1	-143600	-7579.45	-1875.26	337.128	0
521	0	1.0239e-32	1.35737e-34	2.92208e-32	7.91288e-31	3.06679e-30	-3.15718e-31	300	610	0	-1.68274e-33	-1.0166e-33	-1.88038e-33	1.46296e-31	-5.85655e-32	-1.15447e-31	300	200	0	10.803	5.58893	-79.751	2723.91	2356.47	-710.494	-281.452	165.845	0	10.4722	9.35936	-149.078	-20451.3	-143587	-7609.04	-1877.17	337.185	0	20.776	15.816	-227.251	-63254	-300177	-23693.9	-1320.91	278.345	0
521	1	1.77992e-32	-9.2689e-34	4.33127e-32	1.19742e-30	4.66647e-30	-3.96851e-31	300	610	0	-6.17707e-34	-5.04842e-34	3.76314e-34	-1.49303e-31	1.99628e-31	-3.83915e-32	300	200	0	10.7808	5.5702	-80.112	2720.36	2352.95	-715.825	-281.629	166.043	0	10.2769	9.62072	-148.575	-20417.1	-143562	-7646.05	-1880.26	337.419	0
521	2	2.72576e-32	-2.58289e-33	5.88408e-32	1.65549e-30	6.4811e-30	-4.5567e-31	300	610	0	1.36278e-33	4.8996e-34	4.22322e-33	-6.32467e-31	6.07292e-31	1.03588e-31	300	200	0	10.7586	5.54687	-80.5103	2717.79	2347.67	-720.916	-281.84	166.243	0	10.0205	9.9071	-147.896	-20388.8	-143549	-7682.98	-1884.61	337.859	0
521	3	3.8056e-32	-4.92752e-33	7.36469e-32	2.10891e-30	8.29328e-30	-4.63481e-31	300	610	0	4.52481e-33	2.11862e-33	1.00383e-32	-1.34167e-30	1.1904e-30	3.29046e-31	300	200	0	10.7403	5.52209	-80.9301	2716.05	2341.94	-724.4	-282.062	166.44	0	9.76471	10.1921	-147.141	-20376.1	-143563	-7715.71	-1889.68	338.48	0
521	4	4.89461e-32	-7.98369e-33	8.41271e-32	2.46022e-30	9.72542e-30	-3.80958e-31	300	610	0	9.08617e-33	4.51201e-33	1.80708e-32	-2.29696e-30	1.95774e-30	6.52947e-31	300	200	0	10.7341	5.49686	-81.3268	2712.01	2336.32	-725.393	-282.272	166.653	0	9.5522	10.4572	-146.397	-20388.2	-143594	-7742.07	-1894.85	339.266	0
521	5	5.77371e-32	-1.16437e-32	8.49099e-32	2.56109e-30	1.01996e-29	-1.5843e-31	300	610	0	1.51355e-32	7.73916e-33	2.82943e-32	-3.48217e-30	2.8864e-30	1.0809e-30	300	200	0	10.7511	5.47143	-81.6469	2702.9	2330.31	-723.769	-282.459	166.895	0	9.40446	10.6931	-145.71	-20426.8	-143625	-7761.35	-1899.69	340.189	0
521	6	6.10545e-32	-1.55949e-32	6.86641e-32	2.20543e-30	8.90928e-30	2.61461e-31	300	610	0	2.25184e-32	1.17472e-32	4.02087e-32	-4.82149e-30	3.90306e-30	1.60109e-30	300	200	0	10.7994	5.4488	-81.8442	2689.73	2323.35	-719.501	-282.613	167.136	0	9.3345	10.8905	-145.114	-20484.1	-143646	-7773.85	-1903.88	341.159	0
521	7	5.41637e-32	-1.92333e-32	2.61695e-32	1.12952e-30	4.81758e-30	9.37551e-31	300	610	0	3.06898e-32	1.62825e-32	5.25932e-32	-6.15114e-30	4.86196e-30	2.17383e-30	300	200	0	10.8782	5.43466	-81.8878	2676.78	2315.07	-712.633	-282.729	167.312	0	9.35373	11.033	-144.662	-20545.2	-143657	-7779.2	-1907.05	342.022	0
521	8	3.09471e-32	-2.15733e-32	-5.31669e-32	-9.76016e-31	-3.29802e-30	1.91904e-30	300	610	0	3.85381e-32	2.0794e-32	6.32274e-32	-7.18824e-30	5.52156e-30	2.7192e-30	300	200	0	10.9765	5.43323	-81.7751	2668.53	2305.15	-704.177	-282.811	167.367	0	9.46069	11.0986	-144.408	-20592.1	-143659	-7775.93	-1908.82	342.597	0
521	9	-1.58505e-32	-2.11695e-32	-1.8013e-31	-4.43573e-30	-1.67294e-29	3.22819e-30	300	610	0	4.41971e-32	2.4329e-32	6.8612e-32	-7.50146e-30	5.52381e-30	3.10389e-30	300	200	0	11.0753	5.44455	-81.5528	2667.16	2294.94	-696.674	-282.859	167.295	0	9.62574	11.0683	-144.353	-20613	-143654	-7762.61	-1909.16	342.795	0
522	0	-9.39575e-32	-1.60774e-32	-3.63602e-31	-9.53333e-30	-3.66212e-29	4.83574e-30	300	610	0	4.48746e-32	2.54322e-32	6.37496e-32	-6.49068e-30	4.38228e-30	3.12934e-30	300	200	0	11.1538	5.4651	-81.3138	2672.49	2288.2	-693.4	-282.86	167.134	0	9.79277	10.9395	-144.434	-20609.8	-143640	-7738.45	-1908.5	342.693	0	20.776	15.816	-227.251	-63254	-300177	-23693.9	-1320.91	278.345	0
522	1	-2.10324e-31	-3.88698e-33	-6.07311e-31	-1.64226e-29	-6.36246e-29	6.62895e-30	300	610	0	3.67475e-32	2.20773e-32	4.20732e-32	-3.38671e-30	1.4881e-30	2.52467e-30	300	200	0	11.1993	5.48956	-81.1603	2683.42	2288.87	-696.605	-282.798	166.937	0	9.89737	10.7334	-144.574	-20595.9	-143609	-7703.14	-1907.32	342.459	0
522	2	-3.69103e-31	1.81216e-32	-9.05254e-31	-2.49994e-29	-9.73975e-29	8.37322e-30	300	610	0	1.49922e-32	1.1664e-32	-4.35272e-33	2.71423e-30	-3.85425e-30	9.49466e-31	300	200	0	11.2113	5.51244	-81.1653	2698.66	2298.94	-706.337	-282.676	166.751	0	9.89606	10.4911	-144.755	-20588.2	-143549	-7658.68	-1905.67	342.228	0
522	3	-5.68726e-31	5.26429e-32	-1.23574e-30	-3.47329e-29	-1.35941e-28	9.67068e-30	300	610	0	-2.59553e-32	-8.86618e-33	-8.41976e-32	1.27626e-29	-1.23469e-29	-1.98714e-30	300	200	0	11.1959	5.52947	-81.3606	2716.19	2318.28	-720.779	-282.506	166.615	0	9.79519	10.2573	-145.046	-20601.5	-143460	-7611.94	-1903.07	342.034	0
522	4	-7.9799e-31	1.01769e-31	-1.5543e-30	-4.44597e-29	-1.74789e-28	9.92196e-30	300	610	0	-9.17921e-32	-4.27354e-32	-2.0561e-31	2.75931e-29	-2.45575e-29	-6.68266e-30	300	200	0	11.1585	5.53777	-81.7318	2732.76	2344.59	-737.573	-282.314	166.564	0	9.6498	10.0599	-145.539	-20644	-143360	-7573.37	-1899.03	341.845	0
522	5	-1.03127e-30	1.66109e-31	-1.78605e-30	-5.2158e-29	-2.06112e-28	8.30153e-30	300	610	0	-1.87266e-31	-9.27815e-32	-3.74144e-31	4.76654e-29	-4.07029e-29	-1.34637e-29	300	200	0	11.1023	5.53467	-82.2133	2744.76	2372.9	-754.831	-282.137	166.614	0	9.52738	9.89712	-146.234	-20714.3	-143272	-7552	-1893.74	341.652	0
522	6	-1.22316e-30	2.43569e-31	-1.81877e-30	-5.47316e-29	-2.17851e-28	3.76171e-30	300	610	0	-3.14489e-31	-1.60586e-31	-5.89687e-31	7.26927e-29	-6.03438e-29	-2.24659e-29	300	200	0	11.0307	5.51796	-82.7101	2750.14	2396.73	-770.993	-282.023	166.75	0	9.4695	9.75132	-147.024	-20802.8	-143215	-7552.65	-1888.09	341.493	0
522	7	-1.30326e-30	3.27785e-31	-1.49853e-30	-4.78584e-29	-1.93093e-28	-4.91436e-30	300	610	0	-4.70552e-31	-2.45217e-31	-8.42295e-31	1.01148e-28	-8.19916e-29	-3.34646e-29	300	200	0	10.9456	5.48801	-83.1395	2750.07	2411.45	-784.258	-281.995	166.922	0	9.47724	9.61563	-147.804	-20895	-143196	-7575.79	-1882.82	341.37	0
522	8	-1.17233e-30	4.0629e-31	-6.30791e-31	-2.59798e-29	-1.09991e-28	-1.89854e-29	300	610	0	-6.44411e-31	-3.41563e-31	-1.10699e-30	1.29665e-28	-1.02641e-28	-4.5655e-29	300	200	0	10.8478	5.44859	-83.4552	2748.38	2416.36	-792.736	-282.046	167.068	0	9.52608	9.5	-148.547	-20972.5	-143204	-7617.19	-1878.03	341.184	0
522	9	-7.01514e-31	4.58581e-31	1.00925e-30	1.74605e-29	5.73551e-29	-3.95219e-29	300	610	0	-8.13172e-31	-4.38309e-31	-1.33781e-30	1.52377e-28	-1.17271e-28	-5.73902e-29	300	200	0	10.741	5.4062	-83.638	2748.77	2413.53	-795.317	-282.143	167.135	0	9.59539	9.41774	-149.282	-21015.8	-143218	-7668.67	-1873.38	340.78	0
523	0	2.62843e-31	4.54436e-31	3.65245e-30	8.93945e-29	3.36522e-28	-6.70451e-29	300	610	0	-9.38071e-31	-5.15686e-31	-1.46186e-30	1.6028e-28	-1.184e-28	-6.59002e-29	300	200	0	10.6345	5.36919	-83.679	2752.47	2405.82	-792.342	-282.249	167.107	0	9.67978	9.37532	-150.042	-21011.5	-143218	-7722.01	-1868.52	340.038	0	20.4003	14.8181	-233.529	-64664.3	-304476	-22882.9	-1303.81	276.901	0
523	1	1.88562e-30	3.52992e-31	7.49232e-30	1.9597e-28	7.52289e-28	-1.01013e-28	300	610	0	-9.60781e-31	-5.4333e-31	-1.37448e-30	1.4079e-28	-9.5811e-29	-6.7036e-29	300	200	0	10.5407	5.34528	-83.5734	2758.13	2396.52	-785.48	-282.324	166.998	0	9.77433	9.36628	-150.836	-20957.9	-143197	-7772.57	-1863.36	338.945	0
523	2	4.31707e-30	1.03354e-31	1.26173e-29	3.40698e-28	1.31942e-27	-1.39145e-28	300	610	0	-8.01047e-31	-4.78744e-31	-9.37472e-31	7.76963e-29	-3.66545e-29	-5.51106e-29	300	200	0	10.4698	5.33724	-83.3288	2763.15	2389.21	-776.918	-282.328	166.84	0	9.86127	9.36801	-151.637	-20866.6	-143157	-7818.97	-1858.08	337.609	0
523	3	7.65083e-30	-3.52268e-31	1.89146e-29	5.2177e-28	2.03222e-27	-1.76615e-28	300	610	0	-3.57116e-31	-2.67135e-31	1.69973e-32	-4.81528e-29	7.38361e-29	-2.29409e-29	300	200	0	10.4272	5.34216	-82.9721	2765.18	2385.97	-768.37	-282.244	166.673	0	9.91477	9.35325	-152.421	-20755.7	-143103	-7860.46	-1852.87	336.173	0
523	4	1.18626e-29	-1.07167e-30	2.59452e-29	7.28508e-28	2.85057e-27	-2.0516e-28	300	610	0	4.89057e-31	1.56305e-31	1.67356e-30	-2.57054e-28	2.50699e-28	3.77683e-29	300	200	0	10.4123	5.35492	-82.5383	2763.52	2385.97	-760.579	-282.093	166.518	0	9.91809	9.30593	-153.213	-20642.5	-143042	-7895.35	-1847.61	334.73	0
523	5	1.67282e-29	-2.10069e-30	3.27931e-29	9.37015e-28	3.68279e-27	-2.12266e-28	300	610	0	1.85937e-30	8.60374e-31	4.20775e-30	-5.67087e-28	5.06326e-28	1.35527e-28	300	200	0	10.419	5.37021	-82.0572	2759.98	2386.33	-753.752	-281.919	166.365	0	9.88036	9.22752	-154.039	-20542	-142987	-7920.42	-1842.25	333.356	0
523	6	2.1722e-29	-3.45482e-30	3.79035e-29	1.10536e-27	4.36657e-27	-1.80608e-28	300	610	0	3.85716e-30	1.90653e-30	7.74286e-30	-9.88727e-28	8.45938e-28	2.77452e-28	300	200	0	10.4402	5.38322	-81.5569	2758.37	2384.75	-748.28	-281.76	166.179	0	9.83566	9.1373	-154.831	-20466.2	-142942	-7930.76	-1837.22	332.185	0
523	7	2.59032e-29	-5.09363e-30	3.89319e-29	1.16895e-27	4.65038e-27	-8.80943e-29	300	610	0	6.53204e-30	3.33075e-30	1.22858e-29	-1.51705e-27	1.2612e-27	4.66765e-28	300	200	0	10.4724	5.39206	-81.0736	2763.34	2381.52	-744.867	-281.625	165.916	0	9.81989	9.06164	-155.422	-20418.5	-142911	-7921.97	-1833.5	331.375	0
523	8	2.7804e-29	-6.88772e-30	3.26475e-29	1.03715e-27	4.17967e-27	9.10805e-29	300	610	0	9.82986e-30	5.11716e-30	1.76396e-29	-2.12136e-27	1.72192e-27	6.99243e-28	300	200	0	10.5138	5.39851	-80.6439	2777.96	2379.78	-744.208	-281.49	165.553	0	9.84787	9.01647	-155.632	-20392.5	-142901	-7893.85	-1832.2	331.03	0
523	9	2.53444e-29	-8.57987e-30	1.49473e-29	5.9284e-28	2.49425e-27	3.83828e-28	300	610	0	1.35273e-29	7.16312e-30	2.32934e-29	-2.73253e-27	2.16619e-27	9.58588e-28	300	200	0	10.5597	5.40513	-80.2832	2800.97	2383.79	-746.719	-281.308	165.111	0	9.91239	9.00522	-155.359	-20377.5	-142924	-7851.09	-1833.96	331.164	0
524	0	1.58109e-29	-9.74382e-30	-1.89379e-29	-3.02872e-28	-9.54373e-28	8.13406e-28	300	610	0	1.71531e-29	9.23622e-30	2.82968e-29	-3.22889e-27	2.48969e-27	1.21088e-27	300	200	0	10.602	5.41313	-79.9785	2826.69	2396.3	-752.302	-281.038	164.657	0	9.99643	9.02955	-154.636	-20365.7	-142987	-7801.03	-1838.67	331.701	0	20.8129	14.1323	-226.839	-63285.3	-300151	-22412.5	-1323.19	278.988	0
524	1	-4.0491e-30	-9.74772e-30	-7.39466e-29	-1.79796e-27	-6.75459e-27	1.39189e-27	300	610	0	1.99024e-29	1.09266e-29	3.11313e-29	-3.42264e-27	2.53607e-27	1.3986e-27	300	200	0	10.6322	5.42287	-79.7044	2848.15	2417.1	-760.155	-280.674	164.266	0	10.0817	9.08927	-153.608	-20355.6	-143083	-7752.05	-1845.48	332.516	0
524	2	-3.77515e-29	-7.73317e-30	-1.54288e-28	-4.02549e-27	-1.54421e-26	2.1094e-27	300	610	0	2.05572e-29	1.16009e-29	2.96058e-29	-3.04989e-27	2.09085e-27	1.43506e-27	300	200	0	10.6439	5.43345	-79.4436	2860.44	2443.45	-768.782	-280.243	163.994	0	10.1547	9.17251	-152.461	-20352.7	-143192	-7711.77	-1853.2	333.495	0
524	3	-8.8541e-29	-2.6257e-30	-2.6203e-28	-7.06505e-27	-2.73499e-26	2.91993e-27	300	610	0	1.74331e-29	1.03681e-29	2.08131e-29	-1.76913e-27	8.82922e-28	1.20091e-27	300	200	0	10.6366	5.44165	-79.1921	2862.1	2471.13	-776.317	-279.796	163.859	0	10.2149	9.25355	-151.349	-20364.6	-143289	-7685.18	-1860.75	334.554	0
524	4	-1.58518e-28	6.80208e-30	-3.95088e-28	-1.08866e-26	-4.23896e-26	3.72418e-27	300	610	0	8.38448e-30	6.07389e-30	1.20439e-30	8.25324e-28	-1.40109e-27	5.44615e-28	300	200	0	10.6196	5.44285	-78.96	2853.77	2495.84	-781.246	-279.391	163.858	0	10.2739	9.29913	-150.355	-20397.1	-143355	-7674.65	-1867.44	335.659	0
524	5	-2.47355e-28	2.17891e-29	-5.44584e-28	-1.52759e-26	-5.97575e-26	4.35073e-27	300	610	0	-9.09229e-30	-2.65448e-30	-3.31504e-29	5.16666e-27	-5.08309e-27	-7.09791e-28	300	200	0	10.6082	5.43349	-78.7714	2835.94	2514.03	-783.184	-279.085	163.998	0	10.3436	9.27911	-149.448	-20453.3	-143378	-7680.52	-1873.38	336.859	0
524	6	-3.50576e-28	4.33374e-29	-6.91671e-28	-1.97424e-26	-7.75735e-26	4.53828e-27	300	610	0	-3.76038e-29	-1.72851e-29	-8.60287e-29	1.16461e-26	-1.0433e-26	-2.74436e-27	300	200	0	10.615	5.41252	-78.6545	2808.84	2523.18	-783.118	-278.921	164.289	0	10.4168	9.17962	-148.498	-20532.2	-143353	-7701.1	-1879.35	338.266	0
524	7	-4.57408e-28	7.18291e-29	-8.04068e-28	-2.3417e-26	-9.24744e-26	3.9234e-27	300	610	0	-7.93955e-29	-3.91474e-29	-1.60159e-28	2.05005e-26	-1.75747e-26	-5.71397e-27	300	200	0	10.6433	5.38102	-78.6297	2773.86	2522.39	-782.832	-278.921	164.722	0	10.4622	9.00955	-147.409	-20625.4	-143280	-7733.09	-1885.99	339.919	0
524	8	-5.48367e-28	1.06489e-28	-8.32822e-28	-2.49522e-26	-9.92152e-26	2.04037e-27	300	610	0	-1.35619e-28	-6.90543e-29	-2.55882e-28	3.16498e-26	-2.63515e-26	-9.69405e-27	300	200	0	10.6884	5.342	-78.7048	2734.3	2512.72	-783.632	-279.074	165.259	0	10.4437	8.79342	-146.228	-20716.5	-143166	-7772.13	-1893.06	341.673	0
524	9	-5.92859e-28	1.44691e-28	-7.10135e-28	-2.24481e-26	-9.03656e-26	-1.65784e-27	300	610	0	-2.05285e-28	-1.06751e-28	-3.69308e-28	4.44785e-26	-3.61525e-26	-1.46063e-26	300	200	0	10.7418	5.30202	-78.8663	2694.67	2497.22	-785.548	-279.336	165.832	0	10.3462	8.55958	-145.114	-20789.7	-143031	-7812.57	-1899.65	343.264	0
525	0	-5.47304e-28	1.8113e-28	-3.49489e-28	-1.34379e-26	-5.62348e-26	-7.74628e-27	300	610	0	-2.83883e-28	-1.5018e-28	-4.90007e-28	5.75678e-26	-4.57024e-26	-2.01212e-26	300	200	0	10.7944	5.27229	-79.0746	2659.29	2481.04	-787.849	-279.624	166.37	0	10.1813	8.33637	-144.245	-20839.3	-142906	-7848.92	-1904.71	344.471	0	20.8129	14.1323	-226.839	-63285.3	-300151	-22412.5	-1323.19	278.988	0
525	1	-3.54578e-28	2.06948e-28	3.50245e-28	5.01996e-27	1.47891e-26	-1.67295e-26	300	610	0	-3.61721e-28	-1.94573e-28	-5.98324e-28	6.83961e-26	-5.28352e-26	-2.55408e-26	300	200	0	10.8405	5.26518	-79.2746	2630.86	2470.11	-789.704	-279.841	166.813	0	9.98089	8.15532	-143.752	-20872.7	-142816	-7878.89	-1907.49	345.199	0
525	2	5.41521e-29	2.08938e-28	1.49465e-27	3.60823e-26	1.35253e-25	-2.88846e-26	300	610	0	-4.22094e-28	-2.31436e-28	-6.62647e-28	7.30465e-26	-5.42849e-26	-2.96706e-26	300	200	0	10.8792	5.28796	-79.4149	2609.89	2468.56	-790.285	-279.916	167.136	0	9.78446	8.05427	-143.644	-20902.2	-142768	-7903.56	-1907.9	345.514	0
525	3	7.53818e-28	1.69073e-28	3.17515e-27	8.26261e-26	3.16726e-25	-4.4036e-26	300	610	0	-4.39571e-28	-2.4756e-28	-6.37112e-28	6.59876e-26	-4.55495e-26	-3.07009e-26	300	200	0	10.9113	5.33921	-79.4701	2595.32	2477.51	-789.094	-279.825	167.342	0	9.62379	8.07182	-143.772	-20933.6	-142749	-7923.37	-1906.89	345.603	0
525	4	1.81442e-27	6.46768e-29	5.43958e-27	1.46445e-25	5.6668e-25	-6.12571e-26	300	610	0	-3.78817e-28	-2.24269e-28	-4.60584e-28	4.00267e-26	-2.09109e-26	-2.61265e-26	300	200	0	10.9368	5.41002	-79.4524	2586.03	2495.24	-786.457	-279.595	167.452	0	9.51252	8.22969	-143.927	-20961.7	-142738	-7936.22	-1905.74	345.641	0
525	5	3.28284e-27	-1.30309e-28	8.25008e-27	2.27076e-25	8.83909e-25	-7.85067e-26	300	610	0	-1.94595e-28	-1.37253e-28	-5.80443e-29	-1.34268e-26	2.62787e-26	-1.27526e-26	300	200	0	10.9538	5.4867	-79.3964	2582.31	2518.19	-783.309	-279.283	167.476	0	9.44211	8.51729	-143.984	-20981.8	-142725	-7940.1	-1905.25	345.723	0
525	6	5.1561e-27	-4.42421e-28	1.14275e-26	3.20228e-25	1.25237e-24	-9.22289e-26	300	610	0	1.66171e-28	4.25537e-29	6.54121e-28	-1.03613e-25	1.02905e-25	1.31528e-26	300	200	0	10.9614	5.55404	-79.3291	2585.54	2542.42	-780.319	-278.951	167.407	0	9.38672	8.8974	-143.904	-21000.6	-142707	-7934.51	-1905.68	345.935	0
525	7	7.34501e-27	-8.93528e-28	1.45843e-26	4.15841e-25	1.63352e-24	-9.69706e-26	300	610	0	7.59184e-28	3.46463e-28	1.75713e-27	-2.38986e-25	2.14841e-25	5.5482e-26	300	200	0	10.9619	5.59934	-79.2504	2596.22	2563.56	-777.461	-278.652	167.24	0	9.32432	9.32113	-143.65	-21032.3	-142688	-7918.42	-1907.3	346.413	0
525	8	9.62903e-27	-1.49284e-27	1.70506e-26	4.95907e-25	1.95771e-24	-8.51093e-26	300	610	0	1.63317e-27	8.032e-28	3.3112e-27	-4.2488e-25	3.64978e-25	1.17599e-25	300	200	0	10.9597	5.61562	-79.1384	2613.13	2576.07	-774.519	-278.449	166.98	0	9.25761	9.73285	-143.201	-21087	-142676	-7890.08	-1910.33	347.254	0
525	9	1.16049e-26	-2.22565e-27	1.78044e-26	5.32331e-25	2.11562e-24	-4.68305e-26	300	610	0	2.81461e-27	1.43104e-27	5.32754e-27	-6.60095e-25	5.50424e-25	2.01252e-25	300	200	0	10.9573	5.60293	-78.9671	2633.82	2575.28	-771.594	-278.388	166.647	0	9.20648	10.0783	-142.621	-21164.9	-142681	-7849.71	-1914.42	348.4	0
526	0	1.26349e-26	-3.03869e-27	1.54235e-26	4.85294e-25	1.95155e-24	2.94579e-26	300	610	0	4.28581e-27	2.22627e-27	7.72976e-27	-9.3232e-25	7.58827e-25	3.05015e-25	300	200	0	10.9547	5.56722	-78.7282	2654.79	2561.15	-768.882	-278.469	166.279	0	9.18583	10.3219	-142.078	-21261	-142706	-7801.28	-1918.42	349.643	0	20.1077	15.2272	-225.202	-63563.2	-298983	-23178.3	-1327.62	282.249	0
526	1	1.18064e-26	-3.82266e-27	8.08411e-27	3.02852e-25	1.2615e-24	1.56036e-25	300	610	0	5.95591e-27	3.14776e-27	1.0305e-26	-1.21246e-24	9.63943e-25	4.22238e-25	300	200	0	10.9528	5.51753	-78.4549	2672.21	2539.39	-766.258	-278.633	165.94	0	9.19708	10.4472	-141.784	-21367.2	-142758	-7752.14	-1920.87	350.703	0
526	2	7.9172e-27	-4.39352e-27	-6.35751e-27	-7.72672e-26	-2.00276e-25	3.43834e-25	300	610	0	7.62562e-27	4.09774e-27	1.26472e-26	-1.44828e-24	1.12081e-24	5.38564e-25	300	200	0	10.9527	5.46559	-78.2148	2683.73	2518.26	-763.382	-278.803	165.688	0	9.23074	10.4466	-141.923	-21470.7	-142840	-7710.73	-1920.46	351.284	0
526	3	-4.88988e-28	-4.47535e-27	-3.01572e-26	-7.22378e-25	-2.70118e-24	5.99168e-25	300	610	0	8.94843e-27	4.90029e-27	1.40982e-26	-1.55812e-24	1.16122e-24	6.29208e-25	300	200	0	10.952	5.4247	-78.0686	2689.34	2503.93	-760.328	-278.927	165.552	0	9.27323	10.3276	-142.627	-21550.9	-142947	-7682.65	-1916.25	351.1	0
526	4	-1.50083e-26	-3.68963e-27	-6.52978e-26	-1.69461e-24	-6.49081e-24	9.19018e-25	300	610	0	9.39355e-27	5.27999e-27	1.36986e-26	-1.42606e-24	9.90719e-25	6.56386e-25	300	200	0	10.9465	5.40316	-78.0352	2690.35	2497.91	-758.037	-278.99	165.524	0	9.31066	10.1273	-143.965	-21582.2	-143062	-7668.77	-1907.72	349.913	0
526	5	-3.71492e-26	-1.55794e-27	-1.12877e-25	-3.03418e-24	-1.17361e-23	1.28475e-24	300	610	0	8.21985e-27	4.84552e-27	1.01628e-26	-9.00647e-25	4.88724e-25	5.67544e-25	300	200	0	10.9321	5.39925	-78.091	2688.07	2497.4	-757.861	-279.019	165.578	0	9.32529	9.90386	-145.892	-21544.3	-143161	-7667.14	-1895.28	347.673	0
526	6	-6.79549e-26	2.47272e-27	-1.72223e-25	-4.73489e-24	-1.84254e-23	1.65445e-24	300	610	0	4.47395e-27	3.08505e-27	1.90579e-27	1.99952e-25	-4.85731e-25	2.95334e-25	300	200	0	10.9063	5.40382	-78.1907	2682.9	2497.32	-760.726	-279.061	165.688	0	9.30128	9.70776	-148.195	-21432.2	-143234	-7675.11	-1880.53	344.622	0
526	7	-1.07443e-25	8.9704e-27	-2.39729e-25	-6.71104e-24	-2.62391e-23	1.95439e-24	300	610	0	-2.96896e-27	-6.16624e-28	-1.28507e-26	2.07274e-24	-2.07985e-24	-2.39356e-25	300	200	0	10.8697	5.40686	-78.2892	2674.35	2492.5	-766.861	-279.163	165.84	0	9.23714	9.55945	-150.532	-21259.6	-143284	-7689.79	-1865.85	341.23	0
526	8	-1.53844e-25	1.84115e-26	-3.0743e-25	-8.75647e-24	-3.43883e-23	2.07079e-24	300	610	0	-1.52986e-26	-6.927e-27	-3.58516e-26	4.90021e-24	-4.42119e-24	-1.1197e-24	300	200	0	10.8273	5.40348	-78.3568	2662.41	2479.27	-775.833	-279.359	166.022	0	9.14481	9.45132	-152.551	-21052.6	-143311	-7708.52	-1853.43	338.004	0
526	9	-2.02646e-25	3.10143e-26	-3.61429e-25	-1.04983e-23	-4.14311e-23	1.84383e-24	300	610	0	-3.35708e-26	-1.64661e-26	-6.8422e-26	8.80185e-24	-7.57661e-24	-2.41867e-24	300	200	0	10.7873	5.39468	-78.3845	2648.65	2456.46	-786.374	-279.661	166.21	0	9.04329	9.36195	-154.015	-20841.2	-143321	-7730.39	-1844.56	335.319	0
527	0	-2.45505e-25	4.65028e-26	-3.80402e-25	-1.13507e-23	-4.50891e-23	1.06673e-24	300	610	0	-5.83899e-26	-2.96427e-26	-1.10883e-25	1.37627e-23	-1.14936e-23	-4.17639e-24	300	200	0	10.7556	5.38179	-78.3803	2635.39	2426.34	-796.502	-280.044	166.377	0	8.96029	9.27164	-154.862	-20651.5	-143321	-7755.98	-1839.48	333.355	0	20.1077	15.2272	-225.202	-63563.2	-298983	-23178.3	-1327.62	282.249	0
527	1	-2.69139e-25	6.37985e-26	-3.34519e-25	-1.04797e-23	-4.21014e-23	-5.06051e-25	300	610	0	-8.94491e-26	-4.64135e-26	-1.61741e-25	1.9537e-23	-1.59231e-23	-6.36751e-24	300	200	0	10.7326	5.36354	-78.3689	2625.03	2394.88	-804.239	-280.441	166.504	0	8.92886	9.17568	-155.185	-20501.4	-143322	-7784.93	-1837.56	332.109	0
527	2	-2.54434e-25	8.06509e-26	-1.85347e-25	-6.79154e-24	-2.81746e-23	-3.13662e-24	300	610	0	-1.24921e-25	-6.59582e-26	-2.16657e-25	2.55289e-23	-2.03252e-23	-8.85809e-24	300	200	0	10.7143	5.33951	-78.3866	2619.94	2369.54	-808.425	-280.771	166.577	0	8.97288	9.08764	-155.167	-20399.2	-143332	-7816.16	-1837.73	331.466	0
527	3	-1.76099e-25	9.32377e-26	1.12539e-25	1.03149e-24	1.89043e-24	-7.06149e-24	300	610	0	-1.60712e-25	-8.62744e-26	-2.67245e-25	3.06566e-23	-2.37669e-23	-1.1353e-23	300	200	0	10.6976	5.31255	-78.4626	2621.45	2355.54	-808.901	-280.979	166.59	0	9.09516	9.03361	-154.982	-20342.1	-143351	-7851.14	-1838.95	331.254	0
527	4	-3.33452e-27	9.57953e-26	6.07308e-25	1.4424e-23	5.37898e-23	-1.24236e-23	300	610	0	-1.89637e-25	-1.03719e-25	-2.99813e-25	3.32181e-23	-2.48246e-23	-1.33382e-23	300	200	0	10.6809	5.28689	-78.6077	2629.02	2354.1	-806.04	-281.053	166.555	0	9.27505	9.0358	-154.743	-20316.2	-143380	-7893.3	-1840.57	331.29	0
527	5	2.97842e-25	8.03791e-26	1.34191e-24	3.47263e-23	1.32903e-22	-1.91736e-23	300	610	0	-2.00621e-25	-1.12553e-25	-2.94288e-25	3.07849e-23	-2.15165e-23	-1.40251e-23	300	200	0	10.6631	5.26596	-78.821	2641.24	2363.19	-800.12	-281.018	166.491	0	9.47391	9.09164	-154.507	-20302.7	-143415	-7942.59	-1842.21	331.403	0
527	6	7.59909e-25	3.68982e-26	2.34133e-24	6.28365e-23	2.42944e-22	-2.69378e-23	300	610	0	-1.78123e-25	-1.04579e-25	-2.23653e-25	2.01691e-23	-1.13009e-23	-1.23114e-23	300	200	0	10.6442	5.25182	-79.0936	2656.69	2379.03	-791.076	-280.921	166.411	0	9.64698	9.17218	-154.293	-20282.9	-143453	-7993.86	-1843.74	331.457	0
527	7	1.40599e-24	-4.63785e-26	3.59409e-24	9.8698e-23	3.83957e-22	-3.48559e-23	300	610	0	-1.02057e-25	-6.9022e-26	-5.44218e-26	-2.47711e-24	8.81015e-24	-6.77794e-24	300	200	0	10.6276	5.24505	-79.4059	2673.92	2397.27	-779.002	-280.81	166.326	0	9.76163	9.24129	-154.069	-20242.2	-143485	-8041.9	-1845.3	331.384	0
527	8	2.23816e-24	-1.81603e-25	5.02768e-24	1.40604e-22	5.49598e-22	-4.13997e-23	300	610	0	5.14073e-26	7.13353e-27	2.51204e-25	-4.13514e-23	4.1962e-23	4.25183e-24	300	200	0	10.6203	5.24515	-79.7391	2692.06	2414.14	-764.755	-280.725	166.239	0	9.81956	9.27465	-153.78	-20178.3	-143508	-8085.07	-1847.2	331.215	0
527	9	3.22141e-24	-3.79137e-25	6.47854e-24	1.84335e-22	7.23726e-22	-4.41964e-23	300	610	0	3.07663e-25	1.3811e-25	7.30681e-25	-1.0039e-22	9.09208e-23	2.2554e-23	300	200	0	10.6277	5.25149	-80.0849	2710.96	2427.21	-749.842	-280.692	166.149	0	9.85853	9.2672	-153.413	-20106.4	-143521	-8122.07	-1849.52	331.06	0
528	0	4.26354e-24	-6.44084e-25	7.65855e-24	2.22169e-22	8.76508e-22	-3.98958e-23	300	610	0	6.89565e-25	3.37275e-25	1.41311e-24	-1.82257e-22	1.5722e-22	4.97096e-23	300	200	0	10.6499	5.26397	-80.4332	2730.04	2435.81	-735.844	-280.716	166.058	0	9.91401	9.22486	-153.017	-20053.6	-143518	-8148	-1851.92	331.055	0	20.5021	14.2775	-233.731	-64347.7	-306278	-22708.8	-1310.39	275.307	0
528	1	5.19199e-24	-9.71339e-25	8.1228e-24	2.41904e-22	9.6048e-22	-2.41428e-23	300	610	0	1.21081e-24	6.13739e-25	2.307e-24	-2.86852e-22	2.3993e-22	8.66327e-23	300	200	0	10.6825	5.28352	-80.7632	2748.13	2440.62	-724.064	-280.78	165.973	0	9.98376	9.14991	-152.663	-20047.5	-143500	-8156.08	-1853.98	331.319	0
528	2	5.73019e-24	-1.33911e-24	7.24588e-24	2.26065e-22	9.07361e-22	8.26232e-24	300	610	0	1.86631e-24	9.67319e-25	3.38335e-24	-4.09289e-22	3.34034e-22	1.32888e-22	300	200	0	10.7177	5.3112	-81.0546	2764.05	2442.45	-715.556	-280.867	165.899	0	10.0457	9.03857	-152.414	-20103.9	-143471	-8142.63	-1855.33	331.904	0
528	3	5.47801e-24	-1.70107e-24	4.21812e-24	1.51639e-22	6.26817e-22	6.29106e-23	300	610	0	2.6194e-24	1.3817e-24	4.55382e-24	-5.37369e-22	4.28438e-22	1.85781e-22	300	200	0	10.7454	5.34597	-81.3024	2776.73	2441.75	-711.242	-280.967	165.847	0	10.097	8.89166	-152.314	-20221.1	-143442	-8109.06	-1855.75	332.76	0
528	4	3.90346e-24	-1.97788e-24	-1.92269e-24	-9.25253e-24	8.89191e-24	1.44914e-22	300	610	0	3.38607e-24	1.81592e-24	5.64529e-24	-6.48703e-22	5.03791e-22	2.39254e-22	300	200	0	10.7553	5.38364	-81.5185	2785.44	2439.35	-711.889	-281.076	165.831	0	10.1565	8.72073	-152.374	-20379.9	-143415	-8059.82	-1855.2	333.749	0
528	5	3.55424e-25	-2.04919e-24	-1.22046e-23	-2.8717e-22	-1.06769e-21	2.57489e-22	300	610	0	4.01736e-24	2.19457e-24	6.37302e-24	-7.07826e-22	5.30381e-22	2.82644e-22	300	200	0	10.7403	5.41802	-81.7218	2790.55	2436.73	-717.806	-281.183	165.853	0	10.2394	8.53932	-152.561	-20551.1	-143389	-8000.04	-1853.88	334.707	0
528	6	-5.88929e-24	-1.74828e-24	-2.75568e-23	-7.10996e-22	-2.71878e-21	3.99896e-22	300	610	0	4.28229e-24	2.39808e-24	6.3172e-24	-6.63878e-22	4.66646e-22	2.99501e-22	300	200	0	10.6989	5.44304	-81.9279	2793.26	2435.86	-728.345	-281.268	165.906	0	10.344	8.35928	-152.815	-20706	-143361	-7934.5	-1852.14	335.497	0
528	7	-1.55294e-23	-8.62384e-25	-4.85443e-23	-1.30071e-21	-5.02668e-21	5.64655e-22	300	610	0	3.85507e-24	2.25477e-24	4.91014e-24	-4.49775e-22	2.59027e-22	2.66714e-22	300	200	0	10.6354	5.45505	-82.1414	2794.06	2438.36	-741.894	-281.315	165.985	0	10.4487	8.20813	-153.115	-20819.7	-143331	-7866.27	-1850.1	335.974	0
528	8	-2.90758e-23	8.57262e-25	-7.49809e-23	-2.05667e-21	-7.99841e-21	7.34128e-22	300	610	0	2.31262e-24	1.53794e-24	1.44468e-24	1.5877e-23	-1.55793e-22	1.54381e-22	300	200	0	10.5597	5.45439	-82.3483	2791.99	2444.5	-756.405	-281.315	166.095	0	10.514	8.1348	-153.503	-20874.3	-143301	-7795.85	-1847.54	335.986	0
528	9	-4.66076e-23	3.67044e-24	-1.05413e-22	-2.945e-21	-1.15085e-20	8.76655e-22	300	610	0	-8.49697e-25	-2.77423e-26	-4.88229e-24	8.22483e-22	-8.44975e-22	-7.30107e-23	300	200	0	10.485	5.44428	-82.5208	2785.36	2453.15	-769.555	-281.272	166.247	0	10.5029	8.1777	-154.002	-20867.2	-143270	-7723.22	-1844.31	335.5	0
529	0	-6.74354e-23	7.80221e-24	-1.36484e-22	-3.87937e-21	-1.5227e-20	9.42761e-22	300	610	0	-6.17365e-24	-2.74514e-24	-1.48742e-23	2.05484e-21	-1.86844e-21	-4.53368e-22	300	200	0	10.4242	5.42839	-82.6396	2773.44	2462.82	-779.026	-281.198	166.439	0	10.4104	8.33197	-154.558	-20815.8	-143234	-7651.02	-1840.73	334.679	0	20.328	14.9908	-236.487	-65126	-306878	-22941.4	-1297.65	275.39	0
529	1	-8.9677e-23	1.33706e-23	-1.62223e-22	-4.70005e-21	-1.8537e-20	8.62241e-22	300	610	0	-1.41533e-23	-6.90221e-24	-2.91686e-23	3.77215e-21	-3.26107e-21	-1.0209e-21	300	200	0	10.3859	5.40987	-82.7099	2757.51	2472.23	-783.424	-281.11	166.66	0	10.2672	8.55488	-155.06	-20748.3	-143187	-7585.97	-1837.43	333.809	0
529	2	-1.09765e-22	2.0283e-23	-1.73351e-22	-5.15282e-21	-2.045e-20	5.43397e-22	300	610	0	-2.50972e-23	-1.27012e-23	-4.79819e-23	5.97681e-21	-5.00701e-21	-1.7963e-21	300	200	0	10.3723	5.39146	-82.7537	2740.14	2480.01	-782.718	-281.031	166.888	0	10.119	8.79728	-155.394	-20691.2	-143134	-7537.59	-1835.1	333.153	0
529	3	-1.21943e-22	2.80995e-23	-1.56758e-22	-4.87178e-21	-1.95367e-20	-1.23845e-22	300	610	0	-3.89273e-23	-2.01535e-23	-7.07536e-23	8.57195e-21	-7.00541e-21	-2.77244e-21	300	200	0	10.38	5.37592	-82.7904	2723.51	2484.91	-777.88	-280.986	167.104	0	10.0035	9.02738	-155.492	-20657.7	-143083	-7515.27	-1834.19	332.853	0
529	4	-1.17837e-22	3.58678e-23	-9.53924e-23	-3.37274e-21	-1.3897e-20	-1.25868e-21	300	610	0	-5.49096e-23	-2.8936e-23	-9.56882e-23	1.13081e-20	-9.02849e-21	-3.89532e-21	300	200	0	10.403	5.3677	-82.8261	2708.54	2486.65	-770.587	-280.977	167.299	0	9.93759	9.23485	-155.354	-20643.2	-143044	-7525.54	-1834.76	332.878	0
529	5	-8.62591e-23	4.19412e-23	3.11205e-23	-6.6106e-23	-1.2062e-21	-2.97147e-21	300	610	0	-7.13209e-23	-3.82108e-23	-1.19214e-22	1.37221e-20	-1.0675e-20	-5.04056e-21	300	200	0	10.4358	5.37272	-82.8573	2695.45	2486.11	-762.803	-280.995	167.469	0	9.91414	9.42804	-155.033	-20630.5	-143016	-7569.94	-1836.49	333.071	0
529	6	-1.345e-23	4.38075e-23	2.44708e-22	5.69876e-21	2.11168e-20	-5.33431e-21	300	610	0	-8.50753e-23	-4.64187e-23	-1.35411e-22	1.50752e-20	-1.13251e-20	-5.98721e-21	300	200	0	10.4741	5.39478	-82.8726	2685.2	2484.08	-755.774	-281.025	167.598	0	9.90339	9.62872	-154.591	-20601.4	-142983	-7643.67	-1838.91	333.264	0
529	7	1.15974e-22	3.79692e-23	5.65453e-22	1.45437e-20	5.55638e-20	-8.33778e-21	300	610	0	-9.13562e-23	-5.10689e-23	-1.35502e-22	1.43026e-20	-1.01074e-20	-6.39215e-21	300	200	0	10.5141	5.43323	-82.8536	2679.51	2480.44	-749.282	-281.062	167.66	0	9.86297	9.85445	-154.092	-20546.2	-142930	-7735.14	-1841.56	333.337	0
529	8	3.1703e-22	1.99414e-23	1.00606e-21	2.69117e-20	1.03955e-19	-1.18327e-20	300	610	0	-8.33364e-23	-4.85669e-23	-1.07562e-22	9.9929e-21	-5.89353e-21	-5.77095e-21	300	200	0	10.5517	5.48318	-82.7828	2679.02	2474.34	-742.104	-281.11	167.638	0	9.7632	10.0994	-153.61	-20465.2	-142858	-7826.53	-1844	333.228	0
529	9	6.00981e-22	-1.55492e-23	1.56378e-21	4.28426e-20	1.66563e-19	-1.54576e-20	300	610	0	-5.21065e-23	-3.41441e-23	-3.66627e-23	4.25e-22	2.65767e-21	-3.49381e-21	300	200	0	10.5847	5.53621	-82.6479	2681.85	2464.58	-733.481	-281.18	167.551	0	9.60445	10.3357	-153.207	-20368.1	-142780	-7897.67	-1845.94	332.945	0
530	0	9.70228e-22	-7.40528e-23	2.20953e-21	6.16666e-20	2.40917e-19	-1.8557e-20	300	610	0	1.3016e-23	-1.97863e-24	9.42539e-23	-1.63044e-20	1.69795e-20	1.19127e-21	300	200	0	10.6149	5.58269	-82.4401	2684.44	2449.98	-724.13	-281.282	167.438	0	9.40394	10.5333	-152.885	-20273.7	-142705	-7933.13	-1847.41	332.607	0	20.328	14.9908	-236.487	-65126	-306878	-22941.4	-1297.65	275.39	0
530	1	1.41126e-21	-1.60451e-22	2.87449e-21	8.16194e-20	3.20282e-19	-2.00996e-20	300	610	0	1.23583e-22	5.43764e-23	3.02409e-22	-4.20204e-20	3.83681e-20	9.09288e-21	300	200	0	10.6491	5.61519	-82.1618	2683.96	2430.24	-715.622	-281.421	167.333	0	9.17328	10.6748	-152.575	-20201.4	-142638	-7927.51	-1848.87	332.403	0
530	2	1.88569e-21	-2.77449e-22	3.43497e-21	9.93977e-20	3.91904e-19	-1.86146e-20	300	610	0	2.90263e-22	1.41118e-22	6.0174e-22	-7.80342e-20	6.76127e-20	2.09504e-20	300	200	0	10.6943	5.63005	-81.8396	2680.15	2405.89	-709.133	-281.602	167.251	0	8.9203	10.7488	-152.191	-20159.4	-142584	-7884	-1850.87	332.461	0
530	3	2.31982e-21	-4.23408e-22	3.69751e-21	1.09707e-19	4.35206e-19	-1.21718e-20	300	610	0	5.19975e-22	2.62722e-22	9.97579e-22	-1.2449e-19	1.04457e-19	3.72296e-20	300	200	0	10.7504	5.62738	-81.5186	2674.67	2377.85	-704.987	-281.831	167.189	0	8.66851	10.7434	-151.679	-20139.9	-142550	-7809.66	-1853.81	332.78	0
530	4	2.59386e-21	-5.89471e-22	3.38741e-21	1.04889e-19	4.20275e-19	1.55798e-21	300	610	0	8.11683e-22	4.19746e-22	1.47919e-21	-1.79476e-19	1.46878e-19	5.78235e-20	300	200	0	10.8081	5.61035	-81.2379	2669.02	2348.75	-702.695	-282.088	167.146	0	8.4619	10.6559	-151.018	-20129.5	-142538	-7714.01	-1857.85	333.292	0
530	5	2.5326e-21	-7.56064e-22	2.14561e-21	7.47591e-20	3.07154e-19	2.51149e-20	300	610	0	1.15073e-21	6.05813e-22	2.01011e-21	-2.37894e-19	1.90202e-19	8.16514e-20	300	200	0	10.8543	5.58314	-81.0126	2663.59	2323.87	-701.226	-282.315	167.121	0	8.34448	10.4997	-150.198	-20121.6	-142546	-7610.23	-1863.06	333.967	0
530	6	1.90088e-21	-8.89035e-22	-4.59142e-22	6.85164e-21	4.67131e-20	6.08789e-20	300	610	0	1.5018e-21	8.03812e-22	2.5167e-21	-2.90168e-19	2.26114e-19	1.06163e-19	300	200	0	10.8798	5.5492	-80.8367	2658.61	2307.83	-699.901	-282.451	167.111	0	8.33766	10.2995	-149.225	-20120.8	-142571	-7514.12	-1869.41	334.836	0
530	7	4.07969e-22	-9.35953e-22	-4.89432e-21	-1.12679e-19	-4.15953e-19	1.10458e-19	300	610	0	1.801e-21	9.81503e-22	2.87593e-21	-3.20915e-19	2.41687e-19	1.26781e-19	300	200	0	10.8821	5.51096	-80.6964	2654.91	2300.87	-698.894	-282.487	167.1	0	8.43338	10.0935	-148.117	-20135	-142616	-7440.2	-1876.86	335.939	0
530	8	-2.27322e-21	-8.23472e-22	-1.15934e-20	-2.9721e-19	-1.1344e-18	1.73785e-19	300	610	0	1.94791e-21	1.08703e-21	2.90436e-21	-3.07848e-19	2.18655e-19	1.36351e-19	300	200	0	10.864	5.47091	-80.5805	2653.29	2299.53	-698.182	-282.463	167.073	0	8.59851	9.92866	-146.854	-20168.3	-142675	-7398.15	-1885.55	337.336	0
530	9	-6.46515e-21	-4.57076e-22	-2.08409e-20	-5.5653e-19	-2.14875e-18	2.47892e-19	300	610	0	1.79951e-21	1.04515e-21	2.35154e-21	-2.21283e-19	1.33255e-19	1.24722e-19	300	200	0	10.8323	5.4333	-80.484	2653.6	2299.99	-696.694	-282.423	167.029	0	8.79309	9.83524	-145.397	-20220.6	-142738	-7391.38	-1895.71	339.072	0
531	0	-1.24154e-20	2.74969e-22	-3.26032e-20	-8.92155e-19	-3.46741e-18	3.25379e-19	300	610	0	1.16824e-21	7.5559e-22	9.024e-22	-2.48354e-20	-4.29133e-20	7.8633e-20	300	200	0	10.7972	5.40275	-80.405	2655.36	2299.58	-693.222	-282.4	166.975	0	8.99468	9.80152	-143.815	-20289.6	-142799	-7416.21	-1906.94	341.081	0	20.1794	14.8243	-224.729	-62779.2	-297554	-22507.5	-1324.06	279.355	0
531	1	-2.01901e-20	1.49118e-21	-4.63003e-20	-1.2909e-18	-5.0419e-18	3.92678e-19	300	610	0	-1.71967e-22	9.52781e-23	-1.80518e-21	3.21991e-19	-3.40419e-19	-1.78348e-20	300	200	0	10.7684	5.38116	-80.3454	2659.16	2295.99	-687.444	-282.423	166.903	0	9.20259	9.77578	-142.31	-20371.6	-142865	-7461.47	-1917.9	343.15	0
531	2	-2.95257e-20	3.29729e-21	-6.05223e-20	-1.71673e-18	-6.73486e-18	4.28303e-19	300	610	0	-2.4673e-21	-1.07294e-21	-6.14008e-21	8.58449e-19	-7.87274e-19	-1.81921e-19	300	200	0	10.7512	5.36685	-80.3132	2666.57	2287.27	-679.866	-282.521	166.798	0	9.42567	9.69397	-141.119	-20465.6	-142946	-7511.48	-1926.94	345.023	0
531	3	-3.96403e-20	5.75487e-21	-7.27081e-20	-2.10139e-18	-8.28281e-18	4.01449e-19	300	610	0	-5.94789e-21	-2.88232e-21	-1.24064e-20	1.61349e-18	-1.40122e-18	-4.29588e-19	300	200	0	10.7468	5.35576	-80.3048	2677.97	2273.78	-671.463	-282.686	166.652	0	9.66973	9.51176	-140.399	-20573.9	-143035	-7552.33	-1932.77	346.539	0
531	4	-4.90123e-20	8.83593e-21	-7.88253e-20	-2.33465e-18	-9.25755e-18	2.71495e-19	300	610	0	-1.07682e-20	-5.43162e-21	-2.07327e-20	2.59212e-18	-2.17849e-18	-7.71267e-19	300	200	0	10.7542	5.3461	-80.2864	2690.94	2259.82	-663.31	-282.853	166.483	0	9.92299	9.21929	-140.207	-20696.7	-143116	-7577.09	-1934.75	347.615	0
531	5	-5.51494e-20	1.23625e-20	-7.31193e-20	-2.25624e-18	-9.0332e-18	-1.08298e-20	300	610	0	-1.69191e-20	-8.73925e-21	-3.09151e-20	3.75673e-18	-3.07863e-18	-1.20561e-18	300	200	0	10.7727	5.34389	-80.2108	2701.46	2252.38	-656.077	-282.919	166.32	0	10.1513	8.83984	-140.52	-20824.7	-143175	-7586.58	-1932.9	348.197	0
531	6	-5.43873e-20	1.59326e-20	-4.80325e-20	-1.65199e-18	-6.76982e-18	-4.99625e-19	300	610	0	-2.41088e-20	-1.26799e-20	-4.22145e-20	5.00328e-18	-4.00581e-18	-1.71105e-18	300	200	0	10.8018	5.36018	-80.0548	2706.51	2257.79	-649.797	-282.797	166.192	0	10.3137	8.42684	-141.232	-20938	-143201	-7586.03	-1927.94	348.252	0
531	7	-4.17839e-20	1.88381e-20	5.56073e-21	-2.58476e-19	-1.42935e-18	-1.24617e-18	300	610	0	-3.16144e-20	-1.69044e-20	-5.31134e-20	6.13388e-18	-4.78778e-18	-2.23534e-18	300	200	0	10.8398	5.40209	-79.8304	2705.65	2277.85	-644.228	-282.466	166.108	0	10.3844	8.05255	-142.192	-21015.5	-143195	-7580.67	-1921.06	347.797	0
531	8	-1.11986e-20	1.99852e-20	9.76211e-20	2.21884e-18	8.1556e-18	-2.28621e-18	300	610	0	-3.8113e-20	-2.07466e-20	-6.10557e-20	6.82834e-18	-5.15501e-18	-2.68368e-18	300	200	0	10.8805	5.46798	-79.5659	2701.37	2308	-639.23	-281.993	166.049	0	10.372	7.78033	-143.26	-21045.7	-143161	-7573.39	-1913.31	346.905	0
531	9	4.43201e-20	1.78361e-20	2.37496e-19	6.06747e-18	2.31353e-17	-3.62104e-18	300	610	0	-4.15124e-20	-2.31272e-20	-6.22087e-20	6.62025e-18	-4.72477e-18	-2.90698e-18	300	200	0	10.9135	5.54954	-79.2817	2698.1	2339.27	-634.536	-281.494	165.968	0	10.3171	7.64084	-144.357	-21033.1	-143104	-7566.07	-1905.32	345.702	0
532	0	1.31692e-19	1.03997e-20	4.3153e-19	1.15031e-17	4.43917e-17	-5.1918e-18	300	610	0	-3.88167e-20	-2.24718e-20	-5.13142e-20	4.88551e-18	-2.9967e-18	-2.69256e-18	300	200	0	10.93	5.63571	-78.9869	2700.04	2362.34	-629.372	-281.092	165.817	0	10.2606	7.63118	-145.46	-20993.9	-143032	-7561.94	-1897.31	344.328	0	20.5359	14.4536	-227.564	-63863.2	-301136	-22014.2	-1323.3	280.639	0
532	1	2.56348e-19	-4.69086e-21	6.79524e-19	1.85719e-17	7.21572e-17	-6.8472e-18	300	610	0	-2.6079e-20	-1.66721e-20	-2.17248e-20	8.55223e-19	6.30311e-19	-1.76126e-18	300	200	0	10.9284	5.71613	-78.6923	2709.13	2370.64	-622.754	-280.875	165.573	0	10.218	7.72822	-146.557	-20946.4	-142956	-7565.82	-1889.43	342.923	0
532	2	4.20001e-19	-2.99648e-20	9.69944e-19	2.70152e-17	1.05486e-16	-8.30652e-18	300	610	0	1.48343e-21	-3.12756e-21	3.42443e-20	-6.33191e-18	6.80798e-18	2.23742e-19	300	200	0	10.9117	5.7829	-78.4126	2724.11	2361.81	-614.158	-280.88	165.259	0	10.1877	7.90304	-147.596	-20904.1	-142885	-7582.47	-1882.08	341.631	0
532	3	6.17545e-19	-6.77096e-20	1.27393e-18	3.60986e-17	1.4158e-16	-9.1222e-18	300	610	0	4.91145e-20	2.10787e-20	1.24489e-19	-1.75193e-17	1.61409e-17	3.62982e-18	300	200	0	10.8804	5.82981	-78.1583	2741.14	2338.14	-603.713	-281.085	164.928	0	10.167	8.13091	-148.477	-20874.9	-142820	-7614.84	-1875.9	340.594	0
532	4	8.33072e-19	-1.19318e-19	1.53848e-18	4.44114e-17	1.74999e-16	-8.64926e-18	300	610	0	1.21773e-19	5.88092e-20	2.55635e-19	-3.33444e-17	2.90264e-17	8.80123e-18	300	200	0	10.8322	5.85269	-77.9394	2755.11	2305.72	-591.895	-281.417	164.651	0	10.1527	8.39226	-149.107	-20862.2	-142764	-7662.4	-1871.46	339.915	0
532	5	1.03518e-18	-1.84336e-19	1.67958e-18	4.96603e-17	1.96835e-16	-6.03312e-18	300	610	0	2.22896e-19	1.12238e-19	4.30724e-19	-5.39541e-17	4.54188e-17	1.59707e-17	300	200	0	10.767	5.85321	-77.7761	2761.07	2272.21	-579.181	-281.785	164.5	0	10.1423	8.6684	-149.465	-20864.9	-142722	-7719.53	-1868.89	339.597	0
532	6	1.17205e-18	-2.59196e-19	1.5767e-18	4.84918e-17	1.93997e-16	-2.31878e-19	300	610	0	3.52555e-19	1.81891e-19	6.45936e-19	-7.8612e-17	6.45115e-17	2.51286e-17	300	200	0	10.6886	5.84032	-77.6867	2756	2244.14	-565.662	-282.113	164.524	0	10.1328	8.93837	-149.622	-20879.2	-142702	-7775.85	-1867.75	339.546	0
532	7	1.16705e-18	-3.3565e-19	1.07082e-18	3.64039e-17	1.48832e-16	9.90618e-18	300	610	0	5.04961e-19	2.65319e-19	8.86304e-19	-1.05197e-16	8.43414e-17	3.58459e-17	300	200	0	10.6023	5.82445	-77.6731	2739.98	2225.37	-550.953	-282.35	164.724	0	10.1161	9.17801	-149.698	-20904.7	-142702	-7818.65	-1867.27	339.646	0
532	8	9.16361e-19	-3.99022e-19	-3.11116e-20	7.83081e-18	3.94158e-17	2.54849e-17	300	610	0	6.65325e-19	3.55406e-19	1.12058e-18	-1.29623e-16	1.01342e-16	4.70531e-17	300	200	0	10.5145	5.81146	-77.7329	2716.03	2216.82	-534.862	-282.482	165.06	0	10.08	9.36169	-149.797	-20945.6	-142711	-7836.09	-1866.7	339.826	0
532	9	2.90312e-19	-4.26501e-19	-1.94122e-18	-4.34896e-17	-1.59063e-16	4.72959e-17	300	610	0	8.06277e-19	4.38393e-19	1.29569e-18	-1.45225e-16	1.09895e-16	5.67883e-17	300	200	0	10.4368	5.80333	-77.8762	2688.86	2216.55	-518.131	-282.538	165.473	0	10.0147	9.46139	-149.965	-21006.2	-142713	-7821.39	-1865.64	340.074	0
533	0	-8.58761e-19	-3.85853e-19	-4.86088e-18	-1.23732e-16	-4.7129e-16	7.54237e-17	300	610	0	8.84238e-19	4.91823e-19	1.33156e-18	-1.42248e-16	1.01983e-16	6.19447e-17	300	200	0	10.3844	5.80215	-78.1214	2663.21	2221.09	-502.111	-282.569	165.909	0	9.91183	9.44669	-150.155	-21084.9	-142696	-7776.12	-1864.32	340.421	0	20.5359	14.4536	-227.564	-63863.2	-301136	-22014.2	-1323.3	280.639	0
533	1	-2.67924e-18	-2.35142e-19	-8.93101e-18	-2.37638e-16	-9.16608e-16	1.08706e-16	300	610	0	8.36474e-19	4.82765e-19	1.11783e-18	-1.07573e-16	6.70749e-17	5.80678e-17	300	200	0	10.3692	5.81074	-78.4783	2642.4	2227.36	-487.713	-282.618	166.33	0	9.76435	9.29855	-150.252	-21172.1	-142664	-7709.93	-1863.5	340.911	0
533	2	-5.28998e-18	7.57471e-20	-1.41581e-17	-3.86473e-16	-1.50107e-15	1.4405e-16	300	610	0	5.79942e-19	3.66902e-19	5.14308e-19	-2.49559e-17	-7.54963e-18	3.92836e-17	300	200	0	10.3938	5.83092	-78.9326	2627.27	2232.96	-475.019	-282.71	166.715	0	9.57471	9.02586	-150.164	-21252.8	-142634	-7636.73	-1863.86	341.53	0
533	3	-8.73381e-18	6.00762e-19	-2.03136e-17	-5.65199e-16	-2.20634e-15	1.75653e-16	300	610	0	1.35029e-20	8.93011e-20	-6.42043e-19	1.23913e-16	-1.35777e-16	-1.53347e-18	300	200	0	10.4509	5.86224	-79.4354	2616.26	2236.15	-463.774	-282.849	167.064	0	9.36589	8.67109	-149.899	-21311.8	-142627	-7569.03	-1865.49	342.175	0
533	4	-1.29125e-17	1.38933e-18	-2.68073e-17	-7.5885e-16	-2.97548e-15	1.94195e-16	300	610	0	-9.74493e-19	-4.12041e-19	-2.52012e-18	3.57142e-16	-3.30644e-16	-7.22077e-17	300	200	0	10.528	5.90067	-79.9077	2607.04	2237.52	-453.712	-282.999	167.374	0	9.18205	8.30743	-149.542	-21335.8	-142655	-7514.5	-1867.94	342.674	0
533	5	-1.75028e-17	2.47277e-18	-3.25428e-17	-9.38303e-16	-3.69621e-15	1.86176e-16	300	610	0	-2.49082e-18	-1.19857e-18	-5.26403e-18	6.88733e-16	-6.01009e-16	-1.80156e-16	300	200	0	10.6147	5.93832	-80.2683	2598.65	2239.93	-444.658	-283.094	167.626	0	9.07008	8.01883	-149.182	-21314.4	-142721	-7476.81	-1870.69	342.875	0
533	6	-2.18572e-17	3.84441e-18	-3.57702e-17	-1.05585e-15	-4.18331e-15	1.33621e-16	300	610	0	-4.61161e-18	-2.31802e-18	-8.94488e-18	1.12264e-15	-9.46619e-16	-3.30551e-16	300	200	0	10.706	5.9667	-80.4729	2591.91	2245.85	-436.813	-283.092	167.792	0	9.05263	7.86068	-148.864	-21249.1	-142825	-7457.48	-1873.43	342.741	0
533	7	-2.48981e-17	5.43287e-18	-3.3966e-17	-1.04135e-15	-4.16302e-15	1.4505e-17	300	610	0	-7.34398e-18	-3.78439e-18	-1.3492e-17	1.64453e-15	-1.35143e-15	-5.23584e-16	300	200	0	10.8008	5.98095	-80.5335	2588.57	2256.47	-430.571	-282.981	167.857	0	9.11765	7.83091	-148.633	-21157.5	-142968	-7456.2	-1875.88	342.347	0
533	8	-2.50242e-17	7.06905e-18	-2.37846e-17	-8.00191e-16	-3.26448e-15	-1.95678e-16	300	610	0	-1.05734e-17	-5.55004e-18	-1.8603e-17	2.21123e-15	-1.77528e-15	-7.50749e-16	300	200	0	10.8966	5.97927	-80.5069	2590.03	2272.41	-425.869	-282.774	167.828	0	9.23318	7.88068	-148.56	-21062.8	-143140	-7471.21	-1877.51	341.779	0
533	9	-2.00544e-17	8.44895e-18	-1.1442e-18	-2.14816e-16	-1.02472e-15	-5.20668e-16	300	610	0	-1.39978e-17	-7.47013e-18	-2.36348e-17	2.73834e-15	-2.14434e-15	-9.90172e-16	300	200	0	10.9851	5.95985	-80.4594	2596.61	2293.05	-422.212	-282.501	167.728	0	9.36942	7.94985	-148.698	-20978.7	-143315	-7500.75	-1877.8	341.083	0
534	0	-7.25184e-18	9.09696e-18	3.8471e-17	8.47859e-16	3.08334e-15	-9.77948e-16	300	610	0	-1.7051e-17	-9.26063e-18	-2.74855e-17	3.08729e-15	-2.34156e-15	-1.20127e-15	300	200	0	11.0536	5.92169	-80.4407	2607.75	2316.24	-419.42	-282.206	167.582	0	9.51043	7.99363	-149.02	-20907.7	-143461	-7544.49	-1876.69	340.301	0	20.127	13.9377	-231.507	-64355.6	-303842	-21509.7	-1312.45	277.985	0
534	1	1.65191e-17	8.33763e-18	9.93953e-17	2.52033e-15	9.58901e-15	-1.57049e-15	300	610	0	-1.88257e-17	-1.04545e-17	-2.84832e-17	3.05401e-15	-2.19903e-15	-1.31932e-15	300	200	0	11.0908	5.86792	-80.4811	2621.87	2339.87	-417.944	-281.926	167.423	0	9.64877	7.99648	-149.429	-20848	-143554	-7603.29	-1874.68	339.518	0
534	2	5.44379e-17	5.28801e-18	1.84748e-16	4.90659e-15	1.89158e-14	-2.27542e-15	300	610	0	-1.80085e-17	-1.0363e-17	-2.43123e-17	2.36283e-15	-1.49514e-15	-1.25107e-15	300	200	0	11.0911	5.80644	-80.597	2635.98	2361.91	-418.531	-281.695	167.294	0	9.76579	7.97892	-149.83	-20797.9	-143586	-7676.84	-1872.33	338.811	0
534	3	1.09101e-16	-1.11269e-18	2.94891e-16	8.0395e-15	3.12151e-14	-3.02965e-15	300	610	0	-1.28528e-17	-8.05503e-18	-1.20162e-17	6.70719e-16	3.91779e-17	-8.72924e-16	300	200	0	11.0575	5.74736	-80.7869	2647.18	2378.87	-421.92	-281.554	167.233	0	9.82079	7.98489	-150.228	-20754.7	-143570	-7761.05	-1869.68	338.154	0
534	4	1.81551e-16	-1.20145e-17	4.25308e-16	1.18214e-14	4.61341e-14	-3.71322e-15	300	610	0	-1.22041e-18	-2.37044e-18	1.18618e-17	-2.41142e-15	2.69965e-15	-3.42151e-17	300	200	0	11.0011	5.69796	-81.0279	2654.66	2386.95	-428.763	-281.542	167.238	0	9.77023	8.052	-150.712	-20713.6	-143527	-7846.35	-1866.33	337.439	0
534	5	2.69914e-16	-2.84845e-17	5.63947e-16	1.59478e-14	6.25157e-14	-4.13214e-15	300	610	0	1.92646e-17	8.0082e-18	5.09325e-17	-7.27208e-15	6.76714e-15	1.43163e-15	300	200	0	10.9367	5.65757	-81.2836	2659.64	2385.13	-439.147	-281.657	167.28	0	9.59926	8.18454	-151.332	-20668.6	-143487	-7919.71	-1862.16	336.578	0
534	6	3.67632e-16	-5.12236e-17	6.88135e-16	1.98177e-14	7.80444e-14	-4.00389e-15	300	610	0	5.08989e-17	2.43989e-17	1.08326e-16	-1.42181e-14	1.24384e-14	3.68426e-15	300	200	0	10.8765	5.61773	-81.516	2664.17	2376.49	-451.681	-281.846	167.317	0	9.33718	8.34824	-152.028	-20612.7	-143475	-7971.35	-1857.74	335.585	0
534	7	4.61355e-16	-8.01512e-17	7.61436e-16	2.24391e-14	8.88693e-14	-2.95056e-15	300	610	0	9.53651e-17	4.78474e-17	1.85685e-16	-2.33509e-14	1.97229e-14	6.83823e-15	300	200	0	10.8282	5.56988	-81.6889	2670.48	2365.93	-463.462	-282.037	167.309	0	9.04663	8.49845	-152.626	-20538.4	-143505	-7999.14	-1854.24	334.566	0
534	8	5.28698e-16	-1.13844e-16	7.31032e-16	2.23454e-14	8.92685e-14	-5.06692e-16	300	610	0	1.52929e-16	7.87089e-17	2.81731e-16	-3.43931e-14	2.83029e-14	1.09059e-14	300	200	0	10.7967	5.51413	-81.7757	2680.28	2355.87	-471.609	-282.191	167.224	0	8.79014	8.61513	-152.887	-20438.8	-143570	-8005.78	-1853.06	333.686	0
534	9	5.36191e-16	-1.48837e-16	5.26561e-16	1.75486e-14	7.14515e-14	3.84895e-15	300	610	0	2.21336e-16	1.16064e-16	3.90359e-16	-4.64667e-14	3.73568e-14	1.57191e-14	300	200	0	10.7869	5.46037	-81.777	2693.98	2344.58	-474.764	-282.33	167.057	0	8.59718	8.70174	-152.602	-20311.6	-143652	-7993.3	-1855.35	333.102	0
535	0	4.38037e-16	-1.78837e-16	6.1737e-17	5.56672e-15	2.56462e-14	1.06265e-14	300	610	0	2.94417e-16	1.56968e-16	4.98346e-16	-5.78304e-14	4.53576e-14	2.0831e-14	300	200	0	10.8028	5.4199	-81.7232	2710.15	2328.96	-473.011	-282.502	166.837	0	8.46054	8.7622	-151.694	-20162.2	-143727	-7961	-1861.48	332.914	0	20.127	13.9377	-231.507	-64355.6	-303842	-21509.7	-1312.45	277.985	0
535	1	1.76486e-16	-1.9393e-16	-7.59523e-16	-1.64274e-14	-5.93401e-14	2.02109e-14	300	610	0	3.60474e-16	1.9556e-16	5.82827e-16	-6.5603e-14	4.98676e-14	2.54024e-14	300	200	0	10.8421	5.39786	-81.6507	2726.01	2306.8	-467.007	-282.748	166.614	0	8.35979	8.79887	-150.251	-20003.1	-143779	-7907.71	-1870.93	333.132	0
535	2	-3.15021e-16	-1.79967e-16	-2.03042e-15	-5.12749e-14	-1.9485e-13	3.26899e-14	300	610	0	4.00615e-16	2.22132e-16	6.08903e-16	-6.55179e-14	4.73709e-14	2.80858e-14	300	200	0	10.8958	5.39498	-81.5819	2738.85	2277.46	-457.695	-283.084	166.428	0	8.28198	8.82475	-148.527	-19848.4	-143801	-7836.39	-1882.18	333.635	0
535	3	-1.10456e-15	-1.18362e-16	-3.81983e-15	-1.01252e-13	-3.90133e-13	4.76155e-14	300	610	0	3.87358e-16	2.22284e-16	5.27993e-16	-5.17837e-14	3.32054e-14	2.6929e-14	300	200	0	10.9539	5.41052	-81.5324	2747.78	2244.35	-446.521	-283.473	166.298	0	8.22075	8.85528	-146.908	-19710.3	-143790	-7756.04	-1892.77	334.167	0
535	4	-2.24875e-15	1.33307e-17	-6.14001e-15	-1.67179e-13	-6.48886e-13	6.37015e-14	300	610	0	2.83975e-16	1.76454e-16	2.77779e-16	-1.71581e-14	1.68195e-15	1.93328e-14	300	200	0	11.0116	5.44066	-81.5211	2753.8	2215.79	-435.157	-283.819	166.22	0	8.16686	8.88486	-145.77	-19602.2	-143749	-7676.98	-1900.14	334.474	0
535	5	-3.77249e-15	2.39616e-16	-8.90221e-15	-2.47178e-13	-9.64372e-13	7.847e-14	300	610	0	4.52783e-17	6.01537e-17	-2.15015e-16	4.66236e-14	-5.34949e-14	2.11187e-15	300	200	0	11.0689	5.47897	-81.5555	2757.54	2200.33	-424.9	-284.02	166.188	0	8.11232	8.88979	-145.286	-19542.8	-143684	-7604.32	-1902.97	334.513	0
535	6	-5.64042e-15	5.83501e-16	-1.18604e-14	-3.35062e-13	-1.31311e-12	8.78845e-14	300	610	0	-3.79272e-16	-1.54599e-16	-1.02753e-15	1.47889e-13	-1.3837e-13	-2.8278e-14	300	200	0	11.1274	5.52035	-81.6178	2757.89	2201.45	-416.472	-284.027	166.21	0	8.06002	8.85934	-145.415	-19552	-143610	-7537.51	-1901.58	334.456	0
535	7	-7.71964e-15	1.06061e-15	-1.45462e-14	-4.18436e-13	-1.64737e-12	8.60348e-14	300	610	0	-1.03903e-15	-4.96055e-16	-2.22765e-15	2.93352e-13	-2.57298e-13	-7.52705e-14	300	200	0	11.1856	5.56252	-81.68	2753.36	2217.24	-410.092	-283.855	166.291	0	8.01375	8.81025	-146.014	-19641	-143541	-7475.27	-1897.06	334.515	0
535	8	-9.73519e-15	1.67051e-15	-1.6201e-14	-4.76678e-13	-1.88714e-12	6.4977e-14	300	610	0	-1.97108e-15	-9.87078e-16	-3.85305e-15	4.8552e-13	-4.10791e-13	-1.41395e-13	300	200	0	11.2372	5.60381	-81.719	2743.69	2243.74	-405.663	-283.543	166.425	0	7.96418	8.7767	-146.902	-19806	-143489	-7420.08	-1890.77	334.824	0
535	9	-1.1222e-14	2.38489e-15	-1.57198e-14	-4.79131e-13	-1.91283e-12	1.48777e-14	300	610	0	-3.18344e-15	-1.63642e-15	-5.88109e-15	7.19074e-13	-5.92576e-13	-2.27083e-13	300	200	0	11.2722	5.64072	-81.712	2729.05	2277.04	-403.336	-283.133	166.602	0	7.90289	8.79634	-147.853	-20027.6	-143454	-7377.34	-1884.24	335.456	0
536	0	-1.1481e-14	3.13284e-15	-1.1623e-14	-3.84041e-13	-1.56086e-12	-7.53441e-14	300	610	0	-4.63193e-15	-2.42646e-15	-8.18887e-15	9.76178e-13	-7.8587e-13	-3.2903e-13	300	200	0	11.2808	5.66841	-81.6294	2709.62	2313.33	-403.752	-282.661	166.806	0	7.84629	8.8948	-148.641	-20276.5	-143418	-7350.51	-1878.87	336.413	0	19.3015	14.9807	-229.625	-63467.5	-302061	-22075	-1315.45	276.397	0
536	1	-9.55073e-15	3.78409e-15	-2.08731e-15	-1.39017e-13	-6.25014e-13	-2.16641e-13	300	610	0	-6.19076e-15	-3.2974e-15	-1.05047e-14	1.22093e-12	-9.59099e-13	-4.38114e-13	300	200	0	11.257	5.68398	-81.4417	2686.58	2348.81	-407.388	-282.16	167.012	0	7.83329	9.07989	-149.176	-20520	-143367	-7338.76	-1875.06	337.556	0
536	2	-4.21289e-15	4.13211e-15	1.49307e-14	3.15976e-13	1.13228e-12	-4.17472e-13	300	610	0	-7.61824e-15	-4.12844e-15	-1.23541e-14	1.39344e-12	-1.06151e-12	-5.36992e-13	300	200	0	11.2003	5.68964	-81.1391	2662.36	2380.31	-413.847	-281.664	167.188	0	7.90162	9.35072	-149.571	-20727.7	-143293	-7338.31	-1872.03	338.581	0
536	3	5.94471e-15	3.88056e-15	4.14337e-14	1.04181e-12	3.95392e-12	-6.80203e-13	300	610	0	-8.52127e-15	-4.71776e-15	-1.30091e-14	1.40453e-12	-1.01951e-12	-5.97615e-13	300	200	0	11.1167	5.6918	-80.7519	2639.21	2406.19	-422.122	-281.203	167.317	0	8.06836	9.6948	-150.032	-20876.1	-143204	-7344.56	-1868.49	339.144	0
536	4	2.23789e-14	2.63835e-15	7.89377e-14	2.08821e-12	8.04162e-12	-9.96115e-13	300	610	0	-8.32487e-15	-4.76444e-15	-1.14506e-14	1.13257e-12	-7.35046e-13	-5.79129e-13	300	200	0	11.0176	5.6962	-80.3434	2618.61	2426.94	-431.378	-280.793	167.407	0	8.32668	10.0764	-150.68	-20953.3	-143111	-7354.51	-1863.77	339.059	0
536	5	4.63218e-14	-6.93029e-17	1.27799e-13	3.47516e-12	1.34837e-11	-1.33901e-12	300	610	0	-6.25698e-15	-3.85765e-15	-6.36548e-15	4.24696e-13	-8.78636e-14	-4.26886e-13	300	200	0	10.9155	5.70458	-79.9715	2602.35	2444.88	-441.137	-280.428	167.459	0	8.65304	10.4483	-151.446	-20959.8	-143019	-7367.89	-1858.36	338.398	0
536	6	7.83597e-14	-4.7643e-15	1.86281e-13	5.16682e-12	2.0153e-11	-1.65774e-12	300	610	0	-1.36286e-15	-1.48055e-15	3.79894e-15	-8.94556e-13	1.05599e-12	-7.35719e-14	300	200	0	10.8204	5.71615	-79.6607	2593.19	2462.08	-450.734	-280.093	167.447	0	9.0123	10.7757	-152.101	-20907.7	-142935	-7386.09	-1853.74	337.459	0
536	7	1.17833e-13	-1.19422e-14	2.49369e-13	7.03767e-12	2.75736e-11	-1.86835e-12	300	610	0	7.43198e-15	2.9609e-15	2.06899e-14	-3.0036e-12	2.82648e-12	5.56196e-13	300	200	0	10.7385	5.73069	-79.4087	2593.78	2477.49	-458.905	-279.801	167.336	0	9.36061	11.0397	-152.406	-20818.2	-142863	-7411.9	-1851.39	336.597	0
536	8	1.62055e-13	-2.19503e-14	3.07386e-13	8.83223e-12	3.47623e-11	-1.84721e-12	300	610	0	2.11875e-14	1.00718e-14	4.57776e-14	-6.04897e-12	5.31975e-12	1.5362e-12	300	200	0	10.6733	5.74924	-79.2101	2605.41	2486.58	-464.005	-279.608	167.108	0	9.65251	11.2287	-152.302	-20715.4	-142809	-7449.43	-1851.67	336.016	0
536	9	2.05363e-13	-3.48053e-14	3.44552e-13	1.0122e-11	4.00571e-11	-1.4274e-12	300	610	0	4.07186e-14	2.03512e-14	7.99194e-14	-1.00914e-11	8.55311e-12	2.92215e-12	300	200	0	10.6282	5.77178	-79.0719	2627.74	2484.65	-464.564	-279.577	166.768	0	9.85067	11.3388	-151.958	-20619.3	-142772	-7502.04	-1853.55	335.69	0
537	0	2.38103e-13	-4.99463e-14	3.37747e-13	1.02662e-11	4.09596e-11	-4.01247e-13	300	610	0	6.62451e-14	3.40097e-14	1.22729e-13	-1.50296e-11	1.24032e-11	4.72674e-12	300	200	0	10.6065	5.79544	-79.0103	2658.04	2470.82	-459.995	-279.728	166.358	0	9.9344	11.3732	-151.644	-20542.3	-142753	-7570.74	-1855.37	335.464	0	20.0662	16.4262	-232.493	-64367.8	-305311	-23862	-1313.2	276.859	0
537	1	2.45672e-13	-6.59236e-14	2.55874e-13	8.38827e-12	3.40357e-11	1.46673e-12	300	610	0	9.69057e-14	5.07131e-14	1.71737e-13	-2.0502e-11	1.65276e-11	6.88526e-12	300	200	0	10.6086	5.81624	-79.0349	2691.53	2449.08	-451.301	-280.013	165.945	0	9.90227	11.3397	-151.586	-20489.9	-142751	-7654.09	-1855.72	335.17	0
537	2	2.07894e-13	-8.00423e-14	6.04142e-14	3.38256e-12	1.49354e-11	4.41151e-12	300	610	0	1.30138e-13	6.92489e-14	2.21363e-13	-2.57685e-11	2.02737e-11	9.21177e-12	300	200	0	10.6318	5.83125	-79.1364	2723.77	2425.78	-440.963	-280.347	165.581	0	9.76973	11.2494	-151.899	-20459.6	-142771	-7747.65	-1853.91	334.692	0
537	3	9.9077e-14	-8.80006e-14	-2.92072e-13	-6.0252e-12	-2.13825e-11	8.61851e-12	300	610	0	1.60952e-13	8.7128e-14	2.61773e-13	-2.9585e-11	2.25853e-11	1.1348e-11	300	200	0	10.6734	5.838	-79.2903	2752.2	2406.73	-431.612	-280.647	165.29	0	9.56911	11.118	-152.571	-20446.9	-142819	-7843.76	-1850.08	334.016	0
537	4	-1.10731e-13	-8.3594e-14	-8.44578e-13	-2.11385e-11	-8.01154e-11	1.41485e-11	300	610	0	1.81171e-13	1.00157e-13	2.77776e-13	-3.00881e-11	2.19224e-11	1.27103e-11	300	200	0	10.7314	5.83246	-79.4685	2775.01	2394.7	-424.428	-280.866	165.08	0	9.3456	10.9671	-153.457	-20454	-142896	-7932.44	-1845.18	333.288	0
537	5	-4.52684e-13	-5.85952e-14	-1.6304e-12	-4.30413e-11	-1.65655e-10	2.08327e-11	300	610	0	1.78768e-13	1.0205e-13	2.48007e-13	-2.47237e-11	1.62234e-11	1.24441e-11	300	200	0	10.7996	5.81017	-79.645	2790.16	2388.36	-418.763	-281.012	164.968	0	9.14314	10.8193	-154.315	-20486	-142995	-8003.4	-1840.65	332.755	0
537	6	-9.53565e-13	-2.96467e-15	-2.65908e-12	-7.22111e-11	-2.80081e-10	2.81384e-11	300	610	0	1.37518e-13	8.41798e-14	1.44803e-13	-1.02669e-11	2.94705e-12	9.4006e-12	300	200	0	10.8682	5.77107	-79.7929	2796.04	2384.44	-413.442	-281.117	164.959	0	8.99242	10.6863	-154.869	-20538.7	-143099	-8049.67	-1838	332.62	0
537	7	-1.627e-12	9.4407e-14	-3.89684e-12	-1.07971e-10	-4.21021e-10	3.50102e-11	300	610	0	3.72569e-14	3.56428e-14	-6.47251e-14	1.70067e-11	-2.07553e-11	2.15772e-12	300	200	0	10.9294	5.72213	-79.8866	2792.3	2380.84	-408.457	-281.197	165.047	0	8.90429	10.5622	-154.94	-20598.5	-143190	-8069.95	-1838.16	332.945	0
537	8	-2.4609e-12	2.44187e-13	-5.24157e-12	-1.47779e-10	-5.78849e-10	3.97022e-11	300	610	0	-1.44851e-13	-5.61676e-14	-4.15731e-13	6.09164e-11	-5.76762e-11	-1.08871e-11	300	200	0	10.9794	5.67337	-79.904	2780.15	2377.28	-405.175	-281.248	165.206	0	8.86241	10.4307	-154.543	-20651.6	-143260	-8067.17	-1840.99	333.63	0
537	9	-3.40099e-12	4.54059e-13	-6.49351e-12	-1.86371e-10	-7.33322e-10	3.963e-11	300	610	0	-4.3155e-13	-2.04204e-13	-9.40018e-13	1.24656e-10	-1.09932e-10	-3.1318e-11	300	200	0	11.0149	5.63284	-79.8196	2762.33	2373.86	-404.928	-281.26	165.393	0	8.82899	10.2837	-153.885	-20688.9	-143309	-8046.92	-1845.28	334.444	0
538	0	-4.33081e-12	7.2493e-13	-7.32445e-12	-2.14846e-10	-8.49928e-10	3.12866e-11	300	610	0	-8.40711e-13	-4.19336e-13	-1.65697e-12	2.09666e-10	-1.78023e-10	-6.03588e-11	300	200	0	11.0328	5.60611	-79.6064	2742.38	2370.14	-407.745	-281.227	165.551	0	8.77845	10.1319	-153.265	-20707.2	-143339	-8017.03	-1849.24	335.107	0	20.0662	16.4262	-232.493	-64367.8	-305311	-23862	-1313.2	276.859	0
538	1	-5.04997e-12	1.04572e-12	-7.25085e-12	-2.19821e-10	-8.76493e-10	1.02873e-11	300	610	0	-1.37802e-12	-7.06554e-13	-2.56036e-12	3.14046e-10	-2.59537e-10	-9.83525e-11	300	200	0	11.033	5.59761	-79.2592	2723.71	2364.86	-412.35	-281.163	165.635	0	8.73062	9.98948	-152.941	-20709.9	-143355	-7984.51	-1851.32	335.411	0
538	2	-5.25359e-12	1.38682e-12	-5.61927e-12	-1.82891e-10	-7.40942e-10	-2.83695e-11	300	610	0	-2.0268e-12	-1.05959e-12	-3.60066e-12	4.30469e-10	-3.47493e-10	-1.44039e-10	300	200	0	11.0177	5.60944	-78.8166	2709.42	2355.86	-416.906	-281.11	165.624	0	8.73822	9.86028	-153.014	-20708.8	-143361	-7952.51	-1850.91	335.34	0
538	3	-4.51834e-12	1.69252e-12	-1.61624e-12	-8.07329e-11	-3.51535e-10	-8.97216e-11	300	610	0	-2.73491e-12	-1.4539e-12	-4.66339e-12	5.43697e-10	-4.28414e-10	-1.93632e-10	300	200	0	10.9883	5.63969	-78.3512	2701.97	2340.4	-420.154	-281.129	165.515	0	8.83952	9.74345	-153.4	-20720.6	-143357	-7921.27	-1848.53	335.075	0
538	4	-2.30258e-12	1.87323e-12	5.68129e-12	1.13689e-10	3.98647e-10	-1.77825e-10	300	610	0	-3.39939e-12	-1.83822e-12	-5.54474e-12	6.27888e-10	-4.80321e-10	-2.39736e-10	300	200	0	10.9463	5.68375	-77.9419	2701.92	2316.06	-422.292	-281.285	165.334	0	9.02664	9.63738	-153.915	-20757.7	-143341	-7889.37	-1845.3	334.865	0
538	5	2.02871e-12	1.79909e-12	1.71956e-11	4.28267e-10	1.62076e-09	-2.94186e-10	300	610	0	-3.8502e-12	-2.12548e-12	-5.92787e-12	6.44116e-10	-4.70999e-10	-2.70209e-10	300	200	0	10.8938	5.73605	-77.6561	2707.49	2282.75	-424.499	-281.604	165.135	0	9.24899	9.53398	-154.382	-20824.8	-143313	-7854.03	-1842.3	334.891	0
538	6	9.14135e-12	1.29709e-12	3.36564e-11	8.86599e-10	3.41026e-09	-4.35566e-10	300	610	0	-3.83587e-12	-2.18435e-12	-5.365e-12	5.38774e-10	-3.57117e-10	-2.67179e-10	300	200	0	10.8327	5.78944	-77.5454	2715.94	2244.27	-427.654	-282.059	164.976	0	9.43993	9.42441	-154.678	-20920	-143273	-7813.79	-1840.27	335.249	0
538	7	1.96166e-11	1.5498e-13	5.53072e-11	1.49991e-09	5.81552e-09	-5.91144e-10	300	610	0	-3.01552e-12	-1.83378e-12	-3.27349e-12	2.43833e-10	-8.4991e-11	-2.06506e-10	300	200	0	10.7655	5.83366	-77.6425	2725.29	2206.52	-431.495	-282.581	164.9	0	9.54586	9.31581	-154.715	-21034.4	-143224	-7770.81	-1839.73	335.955	0
538	8	3.37682e-11	-1.86359e-12	8.14951e-11	2.25561e-09	8.79301e-09	-7.39155e-10	300	610	0	-9.63394e-13	-8.43783e-13	1.04302e-12	-3.19716e-10	4.05936e-10	-5.81552e-11	300	200	0	10.6969	5.85752	-77.953	2735	2175.44	-434.434	-283.093	164.915	0	9.54308	9.23233	-154.466	-21152.6	-143176	-7729.81	-1840.9	336.94	0
538	9	5.13793e-11	-4.98801e-12	1.10144e-10	3.10224e-09	1.21483e-08	-8.43312e-10	300	610	0	2.8056e-12	1.05307e-12	8.33436e-12	-1.23358e-09	1.17562e-09	2.11927e-10	300	200	0	10.6339	5.85536	-78.4497	2745.93	2156.01	-434.531	-283.517	164.998	0	9.44369	9.19439	-154.004	-21260.6	-143141	-7695.9	-1843.47	338.053	0
539	0	7.13557e-11	-9.3879e-12	1.37132e-10	3.93146e-09	1.5465e-08	-8.49595e-10	300	610	0	8.77914e-12	4.13385e-12	1.92878e-11	-2.56725e-09	2.27053e-09	6.37728e-10	300	200	0	10.5829	5.83095	-79.0778	2759.11	2149.67	-431.297	-283.816	165.109	0	9.28837	9.20193	-153.471	-21348.7	-143134	-7673.29	-1846.65	339.106	0	20.0648	14.8818	-233.463	-65009.8	-306254	-22365	-1311.79	278.458	0
539	1	9.13034e-11	-1.50938e-11	1.55635e-10	4.55847e-09	1.80267e-08	-6.84347e-10	300	610	0	1.73483e-11	8.63496e-12	3.43391e-11	-4.35451e-09	3.70405e-09	1.24607e-09	300	200	0	10.5476	5.79392	-79.7644	2773.61	2152.56	-426.107	-284.014	165.228	0	9.12836	9.23501	-153.006	-21406.1	-143158	-7665.92	-1849.64	339.904	0
539	2	1.07065e-10	-2.1888e-11	1.55544e-10	4.70373e-09	1.87441e-08	-2.55025e-10	300	610	0	2.8655e-11	1.46731e-11	5.33969e-11	-6.56008e-09	5.42924e-09	2.04576e-09	300	200	0	10.5297	5.75392	-80.4291	2785.76	2159.08	-420.699	-284.155	165.364	0	9.01227	9.26063	-152.7	-21419.2	-143208	-7678.1	-1851.84	340.27	0
539	3	1.12277e-10	-2.91662e-11	1.23132e-10	3.98099e-09	1.6105e-08	5.4457e-10	300	610	0	4.23784e-11	2.21323e-11	7.5471e-11	-9.03584e-09	7.304e-09	3.01242e-09	300	200	0	10.5289	5.71855	-81.0052	2791.35	2167.05	-415.757	-284.248	165.541	0	8.97659	9.24432	-152.588	-21378.4	-143273	-7712.68	-1852.95	340.105	0
539	4	9.80598e-11	-3.5777e-11	4.12236e-11	1.89843e-09	8.17524e-09	1.82236e-09	300	610	0	5.74595e-11	3.05165e-11	9.82139e-11	-1.14681e-08	9.05013e-09	4.06903e-09	300	200	0	10.5415	5.69302	-81.4644	2789.22	2178.04	-410.721	-284.264	165.762	0	9.03528	9.16858	-152.654	-21284.9	-143338	-7767.05	-1852.97	339.433	0
539	5	5.29979e-11	-3.9856e-11	-1.09785e-10	-2.1174e-09	-7.3121e-09	3.6669e-09	300	610	0	7.17745e-11	3.87709e-11	1.17404e-10	-1.33205e-08	1.02105e-08	5.063e-09	300	200	0	10.5627	5.67959	-81.8092	2782.53	2194.15	-404.627	-284.18	165.988	0	9.18202	9.04181	-152.854	-21152.4	-143393	-7831.62	-1852.1	338.383	0
539	6	-3.63671e-11	-3.86858e-11	-3.49666e-10	-8.66296e-09	-3.27326e-08	6.11468e-09	300	610	0	8.17887e-11	4.50878e-11	1.26435e-10	-1.37801e-08	1.01113e-08	5.7419e-09	300	200	0	10.5896	5.6782	-82.0452	2776.35	2215.51	-397.096	-283.996	166.161	0	9.40487	8.88738	-153.11	-21001.9	-143432	-7893.39	-1850.79	337.169	0
539	7	-1.84256e-10	-2.86283e-11	-6.94377e-10	-1.82511e-08	-7.01583e-08	9.10407e-09	300	610	0	8.22461e-11	4.67251e-11	1.15925e-10	-1.17219e-08	7.84204e-09	5.73201e-09	300	200	0	10.6205	5.68747	-82.1759	2773.99	2240.88	-388.533	-283.731	166.243	0	9.69483	8.72618	-153.291	-20856.8	-143453	-7941.59	-1849.82	336.06	0
539	8	-4.03269e-10	-5.19915e-12	-1.14994e-09	-3.11429e-08	-1.20704e-07	1.24156e-08	300	610	0	6.59865e-11	3.98836e-11	7.36054e-11	-5.71135e-09	2.26905e-09	4.5262e-09	300	200	0	10.6519	5.70371	-82.2139	2776.09	2269.39	-379.626	-283.397	166.233	0	10.041	8.56873	-153.261	-20738	-143456	-7970.45	-1850.02	335.312	0
539	9	-7.00567e-10	3.66288e-11	-1.70382e-09	-4.71074e-08	-1.83586e-07	1.56007e-08	300	610	0	2.40233e-11	1.97138e-11	-1.52629e-11	5.92694e-09	-7.89445e-09	1.49039e-09	300	200	0	10.6798	5.72096	-82.1855	2782.06	2301.24	-371.149	-282.999	166.149	0	10.4216	8.42003	-152.957	-20659.3	-143443	-7977.53	-1851.8	335.067	0
540	0	-1.07238e-09	1.01784e-10	-2.31387e-09	-6.51055e-08	-2.54887e-07	1.79053e-08	300	610	0	-5.3944e-11	-1.94551e-11	-1.66665e-10	2.49401e-08	-2.39346e-08	-4.09879e-09	300	200	0	10.7036	5.73392	-82.1247	2791.14	2336.54	-364.079	-282.549	166.013	0	10.8038	8.28996	-152.43	-20625.7	-143420	-7961.39	-1854.89	335.312	0	21.2061	14.5568	-233.127	-64438.8	-304342	-22308.1	-1305.48	276.411	0
540	1	-1.49669e-09	1.94e-10	-2.89509e-09	-8.29087e-08	-3.26044e-07	1.82009e-08	300	610	0	-1.78365e-10	-8.35463e-11	-3.95434e-10	5.28376e-08	-4.68696e-08	-1.297e-08	300	200	0	10.7292	5.74075	-82.0596	2802.55	2373.62	-359.315	-282.074	165.847	0	11.148	8.19747	-151.809	-20634.3	-143395	-7923.78	-1858.57	335.923	0
540	2	-1.92432e-09	3.1416e-10	-3.30566e-09	-9.6681e-08	-3.82195e-07	1.49407e-08	300	610	0	-3.5778e-10	-1.77694e-10	-7.11328e-10	9.04023e-08	-7.70408e-08	-2.57099e-08	300	200	0	10.764	5.74285	-82.0028	2815.74	2408.85	-357.552	-281.625	165.663	0	11.4066	8.16133	-151.188	-20675.9	-143375	-7873	-1862.33	336.756	0
540	3	-2.26905e-09	4.58007e-10	-3.33427e-09	-1.00586e-07	-4.00604e-07	6.17211e-09	300	610	0	-5.95642e-10	-3.04596e-10	-1.11325e-09	1.36991e-07	-1.13541e-07	-4.25369e-08	300	200	0	10.8099	5.74355	-81.9543	2830.45	2438.14	-359.643	-281.25	165.463	0	11.5267	8.18674	-150.553	-20737.8	-143364	-7822.43	-1866.25	337.744	0
540	4	-2.39811e-09	6.13221e-10	-2.69262e-09	-8.65211e-08	-3.49551e-07	-1.03588e-08	300	610	0	-8.85834e-10	-4.6215e-10	-1.58145e-09	1.89616e-07	-1.53481e-07	-6.29829e-08	300	200	0	10.863	5.74735	-81.9094	2846.23	2459.03	-366.176	-280.979	165.251	0	11.4695	8.2627	-149.811	-20807.4	-143357	-7784.59	-1870.92	338.891	0
540	5	-2.1253e-09	7.5602e-10	-1.01826e-09	-4.41159e-08	-1.88271e-07	-3.69625e-08	300	610	0	-1.20687e-09	-6.40347e-10	-2.06785e-09	2.41824e-07	-1.91121e-07	-8.54838e-08	300	200	0	10.9174	5.75812	-81.8712	2861.99	2471.44	-376.484	-280.813	165.043	0	11.2334	8.37164	-148.879	-20871.4	-143342	-7765.56	-1876.8	340.19	0
540	6	-1.21008e-09	8.47616e-10	2.10508e-09	3.87866e-08	1.31282e-07	-7.55691e-08	300	610	0	-1.51497e-09	-8.17494e-10	-2.48503e-09	2.82483e-07	-2.16956e-07	-1.06893e-07	300	200	0	10.9653	5.77554	-81.8609	2876.58	2477.02	-388.735	-280.741	164.86	0	10.859	8.50124	-147.809	-20915	-143305	-7763.44	-1883.52	341.5	0
540	7	6.32658e-10	8.31159e-10	7.1009e-09	1.74934e-07	6.59849e-07	-1.27046e-07	300	610	0	-1.7367e-09	-9.56083e-10	-2.69532e-09	2.94623e-07	-2.169e-07	-1.21963e-07	300	200	0	10.998	5.79262	-81.9068	2889.93	2477.73	-400.857	-280.749	164.717	0	10.4165	8.65137	-146.845	-20924.2	-143246	-7771.25	-1889.49	342.491	0
540	8	3.7065e-09	6.30183e-10	1.43175e-08	3.75457e-07	1.44234e-06	-1.90234e-07	300	610	0	-1.76221e-09	-9.9887e-10	-2.50214e-09	2.54643e-07	-1.71825e-07	-1.22883e-07	300	200	0	11.011	5.79801	-82.0202	2902.47	2475.29	-411.009	-280.821	164.613	0	9.98553	8.83304	-146.358	-20890.8	-143188	-7780.81	-1892.34	342.738	0
540	9	8.28417e-09	1.49952e-10	2.39003e-08	6.46365e-07	2.50423e-06	-2.60688e-07	300	610	0	-1.44116e-09	-8.66156e-10	-1.6473e-09	1.32302e-07	-5.77971e-08	-9.90018e-08	300	200	0	11.005	5.78293	-82.1864	2913.36	2472.52	-417.661	-280.916	164.552	0	9.63528	9.05405	-146.672	-20815.3	-143154	-7785.64	-1890.01	341.917	0
541	0	1.45282e-08	-7.16399e-10	3.56113e-08	9.83516e-07	3.83185e-06	-3.29168e-07	300	610	0	-5.83913e-10	-4.55718e-10	1.81103e-10	-1.07917e-07	1.52515e-07	-3.69363e-08	300	200	0	10.9817	5.74615	-82.375	2920.33	2474.17	-419.913	-280.965	164.548	0	9.41303	9.29778	-147.915	-20708.9	-143157	-7783.54	-1881.83	340.005	0	21.2061	14.5568	-233.127	-64438.8	-304342	-22308.1	-1305.48	276.411	0
541	1	2.23755e-08	-2.07467e-09	4.85955e-08	1.36597e-06	5.34636e-06	-3.80016e-07	300	610	0	1.02815e-09	3.52647e-10	3.32365e-09	-5.03346e-07	4.86679e-07	7.86722e-08	300	200	0	10.9419	5.69311	-82.5497	2920.94	2484.19	-417.906	-280.907	164.616	0	9.33847	9.51795	-149.972	-20591.6	-143191	-7777.24	-1868.78	337.302	0
541	2	3.13844e-08	-4.00686e-09	6.11015e-08	1.7479e-06	6.87185e-06	-3.89654e-07	300	610	0	3.61878e-09	1.68549e-09	8.1002e-09	-1.08673e-06	9.66962e-07	2.63434e-07	300	200	0	10.8875	5.63171	-82.6735	2913.34	2501.64	-412.956	-280.741	164.761	0	9.3939	9.66082	-152.536	-20487.5	-143244	-7772.28	-1853.08	334.312	0
541	3	4.05453e-08	-6.53659e-09	7.01825e-08	2.04974e-06	8.10013e-06	-3.25615e-07	300	610	0	7.3742e-09	3.65417e-09	1.47282e-08	-1.87605e-06	1.60179e-06	5.30158e-07	300	200	0	10.8243	5.56848	-82.7168	2896.68	2520.77	-406.944	-280.525	164.981	0	9.51721	9.6925	-155.192	-20417	-143306	-7774.57	-1837.41	331.56	0
541	4	4.80709e-08	-9.58103e-09	7.14236e-08	2.14967e-06	8.55677e-06	-1.46712e-07	300	610	0	1.23767e-08	6.32049e-09	2.32021e-08	-2.85986e-06	2.37379e-06	8.84129e-07	300	200	0	10.7627	5.507	-82.6638	2871.64	2535.32	-401.101	-280.33	165.261	0	9.62267	9.60535	-157.509	-20391.3	-143373	-7787.83	-1824.25	329.461	0
541	5	5.11918e-08	-1.28894e-08	5.87713e-08	1.87771e-06	7.5766e-06	1.94873e-07	300	610	0	1.85111e-08	9.64731e-09	3.31292e-08	-3.97795e-06	3.22425e-06	1.31645e-06	300	200	0	10.7133	5.45026	-82.5117	2840.06	2541.67	-395.602	-280.196	165.58	0	9.65021	9.41181	-159.164	-20414.1	-143438	-7810.36	-1815.2	328.258	0
541	6	4.60045e-08	-1.59707e-08	2.45784e-08	1.01533e-06	4.30069e-06	7.48573e-07	300	610	0	2.53418e-08	1.34331e-08	4.35254e-08	-5.09773e-06	4.03485e-06	1.79538e-06	300	200	0	10.6825	5.40424	-82.2764	2804.39	2538.77	-390.416	-280.143	165.915	0	9.59881	9.14341	-160.059	-20485.1	-143489	-7835.47	-1810.47	327.984	0
541	7	2.74425e-08	-1.80182e-08	-3.99893e-08	-6.95142e-07	-2.28884e-06	1.55638e-06	300	610	0	3.19673e-08	1.7232e-08	5.25815e-08	-5.98825e-06	4.60802e-06	2.25608e-06	300	200	0	10.6708	5.37818	-82.0005	2767.57	2527.32	-385.885	-280.179	166.249	0	9.50519	8.84525	-160.306	-20597.3	-143513	-7856.63	-1809.25	328.487	0
541	8	-1.05325e-08	-1.78431e-08	-1.43998e-07	-3.52597e-06	-1.32752e-05	2.63865e-06	300	610	0	3.6862e-08	2.0266e-08	5.7429e-08	-6.29534e-06	4.64938e-06	2.58952e-06	300	200	0	10.6736	5.38009	-81.7409	2732.17	2509.21	-382.265	-280.303	166.575	0	9.39313	8.56112	-160.117	-20733.7	-143513	-7872.24	-1810.3	329.491	0
541	9	-7.43975e-08	-1.38384e-08	-2.95038e-07	-7.71841e-06	-2.96308e-05	3.97385e-06	300	610	0	3.77313e-08	2.13406e-08	5.39514e-08	-5.52402e-06	3.75718e-06	2.63251e-06	300	200	0	10.6841	5.41066	-81.5411	2699.88	2486.03	-379.413	-280.512	166.889	0	9.25757	8.32765	-159.712	-20868.1	-143494	-7884.96	-1812.45	330.661	0
542	0	-1.70049e-07	-4.00353e-09	-4.96558e-07	-1.34097e-05	-5.19333e-05	5.47209e-06	300	610	0	3.14191e-08	1.87843e-08	3.67151e-08	-3.037e-06	1.4263e-06	2.16137e-06	300	200	0	10.6961	5.46158	-81.4135	2672.8	2457.77	-377.291	-280.811	167.17	0	9.09219	8.1783	-159.246	-20971.7	-143456	-7895.77	-1814.85	331.693	0	20.0963	14.782	-238.123	-65708.5	-309703	-22342.6	-1300.6	275.944	0
542	1	-3.01151e-07	1.39322e-08	-7.44088e-07	-2.05277e-05	-7.99543e-05	6.94322e-06	300	610	0	1.39252e-08	1.0443e-08	-8.76886e-10	1.9184e-06	-2.92352e-06	8.93744e-07	300	200	0	10.7052	5.52046	-81.3426	2653.82	2423.73	-376.311	-281.203	167.375	0	8.91484	8.14309	-158.759	-21021.1	-143402	-7899.79	-1817.27	332.409	0
542	2	-4.66726e-07	4.22384e-08	-1.02031e-06	-2.86512e-05	-0.000112111	8.06214e-06	300	610	0	-1.93891e-08	-6.23046e-09	-6.6078e-08	1.01394e-05	-9.88282e-06	-1.49634e-06	300	200	0	10.7083	5.57645	-81.2993	2644.61	2384.76	-376.889	-281.667	167.471	0	8.77107	8.24221	-158.217	-21004.4	-143336	-7889.43	-1819.95	332.757	0
542	3	-6.57924e-07	8.2712e-08	-1.28917e-06	-3.68389e-05	-0.000144792	8.33645e-06	300	610	0	-7.33114e-08	-3.39382e-08	-1.65779e-07	2.23354e-05	-1.99376e-05	-5.34308e-06	300	200	0	10.7041	5.62301	-81.2544	2644.08	2343.93	-379.122	-282.153	167.459	0	8.71832	8.47546	-157.602	-20928.3	-143275	-7861.69	-1823.09	332.792	0
542	4	-8.54039e-07	1.35955e-07	-1.48945e-06	-4.34404e-05	-0.000171609	7.08486e-06	300	610	0	-1.51895e-07	-7.5092e-08	-3.04809e-07	3.89162e-05	-3.32914e-05	-1.09256e-05	300	200	0	10.6951	5.6587	-81.1867	2649.46	2305.77	-382.965	-282.599	167.366	0	8.79428	8.8146	-156.943	-20821.1	-143233	-7821.58	-1826.65	332.667	0
542	5	-1.01804e-06	2.00367e-07	-1.52894e-06	-4.59143e-05	-0.000182665	3.43883e-06	300	610	0	-2.57076e-07	-1.31099e-07	-4.83414e-07	5.96847e-05	-4.96137e-05	-1.83697e-05	300	200	0	10.6857	5.68555	-81.0887	2657.83	2274.73	-388.158	-282.948	167.223	0	8.99709	9.20831	-156.298	-20719.8	-143218	-7778.06	-1830.32	332.566	0
542	6	-1.09218e-06	2.70849e-07	-1.28057e-06	-4.06961e-05	-0.000164017	-3.61571e-06	300	610	0	-3.86706e-07	-2.01324e-07	-6.93815e-07	8.34305e-05	-6.77147e-05	-2.75077e-05	300	200	0	10.6797	5.70527	-80.9689	2667.07	2253.73	-393.914	-283.165	167.061	0	9.2929	9.59664	-155.698	-20654	-143234	-7737.41	-1833.95	332.654	0
542	7	-9.94639e-07	3.37271e-07	-5.8304e-07	-2.31811e-05	-9.75701e-05	-1.51358e-05	300	610	0	-5.31979e-07	-2.81718e-07	-9.15887e-07	0.00010743	-8.51555e-05	-3.76971e-05	300	200	0	10.6796	5.71646	-80.8459	2676.39	2244.13	-399.316	-283.242	166.895	0	9.62822	9.92944	-155.096	-20639.7	-143276	-7700.66	-1837.79	333.076	0
542	8	-6.18743e-07	3.82859e-07	7.51058e-07	1.20892e-05	3.82315e-05	-3.20337e-05	300	610	0	-6.74335e-07	-3.63127e-07	-1.11221e-06	0.000126896	-9.78318e-05	-4.76022e-05	300	200	0	10.6851	5.71623	-80.7319	2685.68	2246.41	-404.023	-283.174	166.733	0	9.93783	10.187	-154.409	-20672.7	-143336	-7667.55	-1842.29	333.883	0
542	9	1.63352e-07	3.82758e-07	2.91568e-06	7.09272e-05	0.0002665	-5.47812e-05	300	610	0	-7.82098e-07	-4.29419e-07	-1.22303e-06	0.000134437	-9.95923e-05	-5.49589e-05	300	200	0	10.6932	5.70442	-80.6176	2694.27	2260.05	-408.064	-282.966	166.58	0	10.1588	10.3841	-153.614	-20727.4	-143403	-7641.15	-1847.53	334.932	0
543	0	1.48976e-06	3.0321e-07	6.07595e-06	0.000158555	0.00060826	-8.29857e-05	300	610	0	-8.07348e-07	-4.55674e-07	-1.16217e-06	0.000119676	-8.20023e-05	-5.63576e-05	300	200	0	10.6983	5.68416	-80.4802	2700.61	2283.49	-411.2	-282.627	166.444	0	10.2483	10.541	-152.784	-20771.5	-143465	-7625.87	-1853.01	335.954	0	20.0964	14.782	-238.123	-65708.5	-309703	-22342.6	-1300.6	275.944	0
543	1	3.48782e-06	1.01981e-07	1.03126e-05	0.000278085	0.00107654	-0.000114833	300	610	0	-6.83848e-07	-4.06847e-07	-8.15324e-07	6.91861e-05	-3.4404e-05	-4.71037e-05	300	200	0	10.6939	5.6578	-80.3066	2703.05	2313.83	-413.128	-282.188	166.341	0	10.1978	10.6508	-152.007	-20781.3	-143505	-7622.16	-1858.07	336.713	0
543	2	6.23975e-06	-2.69161e-07	1.55428e-05	0.000428316	0.00166778	-0.000146411	300	610	0	-3.27241e-07	-2.37556e-07	-4.29885e-08	-3.29767e-05	5.55169e-05	-2.1241e-05	300	200	0	10.6771	5.6258	-80.0981	2700.69	2346.36	-414.137	-281.706	166.283	0	10.0393	10.6881	-151.315	-20748.5	-143507	-7626.1	-1862.4	337.121	0
543	3	9.73222e-06	-8.58865e-07	2.14166e-05	0.000600791	0.00235027	-0.000170974	300	610	0	3.60856e-07	1.06147e-07	1.30923e-06	-0.000203828	0.000200402	2.81461e-05	300	200	0	10.6487	5.58869	-79.8627	2694.34	2376.36	-414.987	-281.244	166.263	0	9.83632	10.6479	-150.701	-20680.7	-143469	-7633.87	-1866.01	337.23	0
543	4	1.37885e-05	-1.70643e-06	2.71916e-05	0.00077619	0.00304993	-0.000178242	300	610	0	1.48282e-06	6.81932e-07	3.38963e-06	-0.000458719	0.000410841	0.000108207	300	200	0	10.6124	5.54729	-79.6111	2686.69	2402.47	-415.976	-280.822	166.252	0	9.66116	10.5627	-150.153	-20596.6	-143404	-7644.69	-1869.06	337.171	0
543	5	1.79841e-05	-2.82671e-06	3.15974e-05	0.000920303	0.00363439	-0.000153922	300	610	0	3.12674e-06	1.54197e-06	6.30513e-06	-0.000806923	0.000691658	0.000225018	300	200	0	10.5739	5.50326	-79.3541	2680.59	2426.25	-416.483	-280.425	166.22	0	9.57043	10.4766	-149.678	-20512.9	-143337	-7659.39	-1871.64	337.048	0
543	6	2.15523e-05	-4.18904e-06	3.27081e-05	0.000980115	0.00389729	-7.97045e-05	300	610	0	5.33759e-06	2.71807e-06	1.00685e-05	-0.00124522	0.00103665	0.000381523	300	200	0	10.5422	5.4608	-79.0952	2677.34	2448.44	-415.739	-280.044	166.15	0	9.59211	10.4116	-149.338	-20436.5	-143284	-7678.35	-1873.46	336.847	0
543	7	2.32891e-05	-5.68985e-06	2.78574e-05	0.000880904	0.00354638	6.59089e-05	300	610	0	8.07605e-06	4.2e-06	1.45262e-05	-0.00174932	0.00142173	0.000574613	300	200	0	10.5278	5.42528	-78.8385	2676.58	2467.07	-413.819	-279.707	166.05	0	9.72289	10.3632	-149.243	-20370.1	-143249	-7700.89	-1873.83	336.489	0
543	8	2.14806e-05	-7.12029e-06	1.3644e-05	0.000525678	0.00220064	0.000305504	300	610	0	1.11643e-05	5.90654e-06	1.92672e-05	-0.00226334	0.00179666	0.000791297	300	200	0	10.5372	5.40041	-78.6079	2677.34	2479.44	-411.489	-279.458	165.941	0	9.92966	10.3206	-149.455	-20321.1	-143226	-7724.85	-1872.33	335.968	0
543	9	1.38807e-05	-8.13172e-06	-1.39064e-05	-0.000201166	-0.000596301	0.000658875	300	610	0	1.42205e-05	7.64989e-06	2.35177e-05	-0.00268804	0.00207621	0.00100408	300	200	0	10.5678	5.38785	-78.441	2679.74	2485.16	-409.075	-279.318	165.837	0	10.1598	10.2801	-149.909	-20298.1	-143207	-7747.21	-1869.3	335.403	0
544	0	-2.21605e-06	-8.20464e-06	-5.89404e-05	-0.00142363	-0.00533731	0.00113686	300	610	0	1.65873e-05	9.09572e-06	2.60338e-05	-0.00286929	0.00213188	0.00116596	300	200	0	10.609	5.38803	-78.3683	2685.3	2487.37	-406.108	-279.261	165.735	0	10.3603	10.2434	-150.455	-20306.5	-143183	-7766.72	-1865.67	334.967	0	20.6774	15.6986	-229.54	-63677	-302885	-23349	-1319.53	277.411	0
544	1	-2.97532e-05	-6.63011e-06	-0.000125045	-0.00325463	-0.0124765	0.00173246	300	610	0	1.72641e-05	9.7243e-06	2.50114e-05	-0.00258954	0.00178664	0.00120574	300	200	0	10.6484	5.40029	-78.4072	2694.85	2491.47	-402.336	-279.224	165.63	0	10.4893	10.2064	-150.929	-20346.6	-143152	-7785.31	-1862.47	334.809	0
544	2	-7.14781e-05	-2.5167e-06	-0.000214089	-0.00576435	-0.0223063	0.00240912	300	610	0	1.48614e-05	8.80108e-06	1.80467e-05	-0.001566	0.000815686	0.00102489	300	200	0	10.6779	5.42325	-78.5535	2707.22	2502.2	-398.573	-279.147	165.537	0	10.5206	10.1543	-151.209	-20412.2	-143123	-7805.85	-1860.52	334.993	0
544	3	-0.000129227	5.15953e-06	-0.000324567	-0.00893412	-0.0347774	0.00308645	300	610	0	7.60058e-06	5.3703e-06	2.19085e-06	0.000538952	-0.00104222	0.000497811	300	200	0	10.6965	5.45486	-78.7723	2720.77	2520.33	-396.322	-279.005	165.46	0	10.4513	10.0703	-151.266	-20487.1	-143111	-7830.63	-1860.09	335.437	0
544	4	-0.000202872	1.74407e-05	-0.000449414	-0.0125946	-0.0492566	0.0036245	300	610	0	-6.60408e-06	-1.71039e-06	-2.58412e-05	0.00408829	-0.00405752	-0.000522146	300	200	0	10.7083	5.49253	-79.0108	2735.49	2541.79	-396.703	-278.83	165.378	0	10.3081	9.94909	-151.158	-20546.1	-143125	-7861.35	-1860.86	335.924	0
544	5	-0.000288891	3.51845e-05	-0.000573366	-0.0163495	-0.0642259	0.00380871	300	610	0	-2.99405e-05	-1.3671e-05	-6.92381e-05	0.0094138	-0.00846058	-0.00218786	300	200	0	10.717	5.53366	-79.2242	2752.45	2560.61	-399.779	-278.679	165.257	0	10.1381	9.80169	-150.983	-20566	-143159	-7897.85	-1862.17	336.213	0
544	6	-0.000378597	5.87499e-05	-0.000670055	-0.01949	-0.0769433	0.00333932	300	610	0	-6.43203e-05	-3.16389e-05	-0.00013036	0.0167242	-0.0143643	-0.00463131	300	200	0	10.7238	5.57581	-79.3933	2771.31	2572.28	-404.754	-278.601	165.094	0	9.98753	9.65124	-150.847	-20536.7	-143196	-7936.7	-1863.28	336.143	0
544	7	-0.000456113	8.75538e-05	-0.000699279	-0.0209106	-0.083107	0.00183046	300	610	0	-0.000110779	-5.63293e-05	-0.000209635	0.0259711	-0.0216538	-0.00792078	300	200	0	10.7253	5.61638	-79.524	2789.45	2574.69	-410.545	-278.624	164.923	0	9.88245	9.52643	-150.831	-20465	-143219	-7972.85	-1863.53	335.682	0
544	8	-0.000496352	0.000119496	-0.000605101	-0.0190454	-0.0765939	-0.00117344	300	610	0	-0.000168611	-8.7592e-05	-0.000304046	0.0366685	-0.029842	-0.0119996	300	200	0	10.7169	5.65287	-79.6321	2803.83	2566.99	-415.933	-278.764	164.79	0	9.82568	9.45539	-150.947	-20366.2	-143216	-8003.18	-1862.79	334.923	0
544	9	-0.000463412	0.000150274	-0.000315822	-0.0118518	-0.0493829	-0.00615474	300	610	0	-0.000234233	-0.000123803	-0.000405204	0.0476703	-0.0378955	-0.0166054	300	200	0	10.6972	5.68321	-79.7304	2813	2547.68	-419.318	-279.046	164.719	0	9.80633	9.45891	-151.093	-20255.5	-143179	-8028.44	-1861.62	334.06	0
545	0	-0.000310025	0.000172643	0.000252805	0.00311742	0.00818487	-0.0135423	300	610	0	-0.000299796	-0.000161111	-0.000497121	0.0569205	-0.0440444	-0.0211729	300	200	0	10.6711	5.70623	-79.8288	2817.39	2515.06	-418.988	-279.494	164.707	0	9.80638	9.54021	-151.088	-20147.2	-143114	-8052.52	-1861.22	333.348	0	19.7358	15.5103	-229.377	-63303.7	-302114	-23089.5	-1317.1	275.98	0
545	1	2.10455e-05	0.000175748	0.00118938	0.0285066	0.106614	-0.0235831	300	610	0	-0.000351662	-0.000192592	-0.000553904	0.0612057	-0.0456058	-0.0247265	300	200	0	10.6469	5.72208	-79.9376	2817.94	2470.5	-414.331	-280.095	164.748	0	9.79924	9.67558	-150.762	-20056.7	-143042	-8078.81	-1862.79	333.035	0
545	2	0.000592506	0.000144705	0.00257171	0.0667543	0.255702	-0.0361566	300	610	0	-0.000368947	-0.000207409	-0.000537804	0.055967	-0.0388644	-0.0257798	300	200	0	10.6307	5.73102	-80.0624	2814.71	2420.23	-406.471	-280.771	164.844	0	9.74593	9.82211	-150.105	-20000.4	-142993	-8105.34	-1866.62	333.242	0
545	3	0.00146357	6.07066e-05	0.00444269	0.119435	0.461983	-0.0505277	300	610	0	-0.000322505	-0.00019017	-0.000398281	0.0352497	-0.0190802	-0.0222658	300	200	0	10.626	5.73245	-80.1956	2806.88	2373.4	-397.397	-281.405	165	0	9.60965	9.94504	-149.299	-19991.1	-142985	-8124.59	-1871.71	333.9	0
545	4	0.00267509	-9.7979e-05	0.00677557	0.186295	0.724963	-0.0650453	300	610	0	-0.000174853	-0.000120752	-7.30212e-05	-0.00809291	0.0192867	-0.0115369	300	200	0	10.6359	5.72547	-80.3181	2793.84	2338.2	-388.999	-281.888	165.215	0	9.38406	10.0329	-148.605	-20031.4	-143013	-8129.12	-1876.37	334.796	0
545	5	0.00422755	-0.00035366	0.00942808	0.263951	1.03203	-0.0768074	300	610	0	0.000118213	2.50249e-05	0.000507838	-0.0817996	0.0820179	0.00951594	300	200	0	10.6626	5.70996	-80.4074	2776.11	2318.09	-382.72	-282.171	165.474	0	9.09833	10.083	-148.198	-20110.7	-143053	-8115.98	-1879.28	335.701	0
545	6	0.00605106	-0.000725023	0.0120865	0.344283	1.35209	-0.0813377	300	610	0	0.000603424	0.000273382	0.0014128	-0.193034	0.174117	0.0441595	300	200	0	10.7047	5.68777	-80.4391	2755.42	2310.68	-378.999	-282.274	165.745	0	8.79627	10.09	-148.098	-20207.6	-143078	-8085.85	-1880.1	336.448	0
545	7	0.00796787	-0.00122058	0.0142038	0.41261	1.62839	-0.0723504	300	610	0	0.00132221	0.000648654	0.00269383	-0.346472	0.298198	0.095257	300	200	0	10.7549	5.66285	-80.392	2733.91	2309.9	-376.949	-282.267	165.993	0	8.51761	10.0547	-148.217	-20296.6	-143074	-8040.16	-1879.3	336.939	0
545	8	0.00964946	-0.00182939	0.0149411	0.445888	1.77128	-0.0417161	300	610	0	0.0022982	0.00116685	0.00436327	-0.541497	0.452172	0.164377	300	200	0	10.804	5.6391	-80.2627	2714.23	2309.48	-375.227	-282.226	166.183	0	8.29311	9.98652	-148.453	-20356.4	-143047	-7980.4	-1877.59	337.124	0
545	9	0.0105733	-0.00250892	0.0131252	0.411307	1.65251	0.0202159	300	610	0	0.00351915	0.00182617	0.00636211	-0.768413	0.626212	0.250509	300	200	0	10.8452	5.61761	-80.0726	2699.64	2305.83	-373.336	-282.203	166.285	0	8.14612	9.90427	-148.737	-20373.8	-143020	-7911.03	-1875.56	336.979	0
546	0	0.00998746	-0.00317056	0.00724515	0.265869	1.10325	0.123741	300	610	0	0.00491297	0.00259422	0.00851936	-1.00374	0.79906	0.348371	300	200	0	10.875	5.59676	-79.8612	2692.66	2299.18	-371.938	-282.21	166.283	0	8.08954	9.84199	-149.016	-20342.5	-143011	-7841.92	-1873.7	336.512	0	19.659	15.5157	-229.538	-63397.4	-302080	-23042.9	-1316.05	276.197	0
546	1	0.00689755	-0.00366386	-0.00448435	-0.0422195	-0.0808281	0.27814	300	610	0	0.00631843	0.00339213	0.0105048	-1.2049	0.933993	0.446339	300	200	0	10.8925	5.57496	-79.6745	2693.61	2292.28	-372.18	-282.229	166.192	0	8.12331	9.83691	-149.219	-20268.5	-143025	-7785.1	-1872.49	335.83	0
546	2	9.30202e-05	-0.00376209	-0.0239553	-0.569316	-2.12352	0.489006	300	610	0	0.00745268	0.0040765	0.0117797	-1.30491	0.975002	0.524177	300	200	0	10.8989	5.55259	-79.5534	2701.04	2287.43	-375.083	-282.247	166.047	0	8.24338	9.90141	-149.28	-20171	-143048	-7747.76	-1872.25	335.122	0
546	3	-0.0117612	-0.00315281	-0.0528532	-1.36803	-5.23597	0.754358	300	610	0	0.00788004	0.00442149	0.0115544	-1.20827	0.844146	0.550863	300	200	0	10.8981	5.53143	-79.5243	2712.44	2284.58	-381.24	-282.272	165.892	0	8.44763	10.015	-149.176	-20074.7	-143068	-7729.05	-1873.05	334.57	0
546	4	-0.0299402	-0.00143931	-0.0921547	-2.47353	-9.56364	1.05945	300	610	0	0.00698929	0.00410466	0.00876653	-0.789634	0.441504	0.483047	300	200	0	10.8957	5.51388	-79.5959	2724.26	2281.89	-390.67	-282.332	165.774	0	8.72829	10.1386	-148.931	-19999.6	-143081	-7724.26	-1874.72	334.288	0
546	5	-0.0553499	0.00183939	-0.141401	-3.88337	-15.1075	1.3704	300	610	0	0.00399069	0.00270243	0.0020998	0.102237	-0.350355	0.26493	300	200	0	10.8958	5.50145	-79.7568	2732.63	2278.07	-402.85	-282.437	165.738	0	9.06864	10.2322	-148.621	-19955.7	-143089	-7730.48	-1876.78	334.273	0
546	6	-0.0880668	0.00716054	-0.197733	-5.53021	-21.617	1.62705	300	610	0	-0.00205225	-0.00029682	-0.00993091	1.63225	-1.65497	-0.169374	300	200	0	10.8993	5.49278	-79.9785	2734.85	2273.6	-416.576	-282.572	165.805	0	9.44785	10.2702	-148.383	-19942.8	-143098	-7747.98	-1878.39	334.401	0
546	7	-0.126708	0.0149306	-0.254706	-7.24773	-28.4562	1.73604	300	610	0	-0.012137	-0.0054518	-0.0287963	3.95489	-3.58086	-0.889627	300	200	0	10.9041	5.48345	-80.2274	2730.7	2270.1	-429.604	-282.704	165.963	0	9.83919	10.2524	-148.332	-19955	-143119	-7778.74	-1878.85	334.529	0
546	8	-0.167642	0.0253489	-0.300982	-8.73206	-34.4507	1.56562	300	610	0	-0.0271605	-0.0132872	-0.0556372	7.1745	-6.18799	-1.95787	300	200	0	10.9069	5.46909	-80.4734	2722.61	2269.02	-439.005	-282.804	166.168	0	10.2064	10.2048	-148.47	-19986.3	-143164	-7823.27	-1878.26	334.615	0
546	9	-0.204074	0.0382127	-0.319054	-9.503	-37.7329	0.944542	300	610	0	-0.0476582	-0.0241599	-0.0907837	11.2866	-9.43932	-3.40984	300	200	0	10.9053	5.44831	-80.6964	2714.26	2270.96	-442.607	-282.858	166.365	0	10.5112	10.1665	-148.677	-20032.4	-143238	-7876.84	-1877.42	334.738	0
547	0	-0.225121	0.0526624	-0.284326	-8.87327	-35.617	-0.331542	300	610	0	-0.0734269	-0.0380606	-0.133088	16.0981	-13.1369	-5.22815	300	200	0	10.8994	5.42107	-80.8993	2707.99	2276.11	-440.47	-282.865	166.526	0	10.7271	10.165	-148.78	-20091.6	-143334	-7928.69	-1877.4	335.043	0	21.9903	15.5917	-226.556	-61888	-301632	-24184.7	-1331.18	273.152	0
547	1	-0.215046	0.066874	-0.164965	-5.93798	-24.5512	-2.48226	300	610	0	-0.10302	-0.0543453	-0.179068	21.1286	-16.8439	-7.30655	300	200	0	10.889	5.38537	-81.1032	2703.79	2285.07	-434.953	-282.825	166.662	0	10.8475	10.1984	-148.658	-20165.2	-143429	-7966.58	-1878.83	335.648	0
547	2	-0.152929	0.0777247	0.0768447	0.398621	-0.213545	-5.70821	300	610	0	-0.133127	-0.0713995	-0.221909	25.4966	-19.7985	-9.40633	300	200	0	10.8727	5.3392	-81.3188	2700.74	2299.31	-429.03	-282.725	166.788	0	10.8837	10.243	-148.319	-20252.4	-143502	-7982.92	-1881.53	336.547	0
547	3	-0.0131775	0.0804795	0.481484	11.3371	42.1607	-10.1354	300	610	0	-0.157885	-0.0862558	-0.250404	27.8066	-20.8319	-11.1079	300	200	0	10.8503	5.28677	-81.5352	2698.57	2321	-424.535	-282.534	166.903	0	10.8516	10.2806	-147.844	-20343.9	-143537	-7977.21	-1884.87	337.604	0
547	4	0.232621	0.0685823	1.08542	28.0112	107.119	-15.7337	300	610	0	-0.168208	-0.0942085	-0.248041	26.0584	-18.3095	-11.764	300	200	0	10.824	5.24004	-81.7331	2697.26	2352	-421.978	-282.223	166.999	0	10.7622	10.313	-147.315	-20424.6	-143528	-7954.58	-1888.29	338.646	0
547	5	0.611895	0.0336682	1.91076	51.2035	197.886	-22.2081	300	610	0	-0.151281	-0.0885048	-0.192494	17.614	-10.1255	-10.4657	300	200	0	10.7979	5.21345	-81.894	2696.56	2392.3	-421.109	-281.788	167.073	0	10.6226	10.3522	-146.8	-20483.5	-143476	-7922.45	-1891.35	339.534	0
547	6	1.14467	-0.0340389	2.95002	80.9236	314.72	-28.8637	300	610	0	-0.0904694	-0.0602318	-0.0559668	-0.72562	6.20846	-6.03731	300	200	0	10.7777	5.21841	-82.0051	2697.02	2439.52	-421.292	-281.252	167.112	0	10.446	10.403	-146.364	-20518.4	-143386	-7886.92	-1893.65	340.187	0
547	7	1.83395	-0.144742	4.14586	115.834	452.665	-34.4542	300	610	0	0.0340584	0.00143293	0.193098	-32.4728	33.3303	2.91676	300	200	0	10.7685	5.25964	-82.0644	2700.2	2489.73	-421.693	-280.661	167.097	0	10.2578	10.4534	-146.071	-20532.5	-143266	-7851.45	-1894.8	340.566	0
547	8	2.65251	-0.30727	5.36604	152.534	598.724	-37.0332	300	610	0	0.243584	0.108388	0.586248	-80.9563	73.5911	17.8855	300	200	0	10.7712	5.33255	-82.0742	2707.29	2537.18	-421.38	-280.087	167.014	0	10.0872	10.4823	-145.978	-20529	-143122	-7818.03	-1894.43	340.63	0
547	9	3.52616	-0.526235	6.37554	184.734	728.605	-33.8393	300	610	0	0.557497	0.271936	1.14848	-148.495	128.356	40.2116	300	200	0	10.783	5.4243	-82.0282	2717.78	2574.27	-419.462	-279.617	166.868	0	9.95201	10.4722	-146.121	-20508.5	-142962	-7787.48	-1892.38	340.353	0
548	0	4.31448	-0.797953	6.80928	202.431	803.417	-21.2672	300	610	0	0.987873	0.500002	1.8882	-235.171	196.99	70.7042	300	200	0	10.8005	5.51937	-81.9132	2729.11	2594.59	-415.082	-279.325	166.683	0	9.85486	10.4127	-146.504	-20473.1	-142801	-7758.81	-1888.73	339.745	0	10.3857	16.0653	-258.773	-83734.9	-293965	-15031.5	-1137.9	323.76	0
548	1	4.79092	-1.10508	6.15166	191.235	766.935	5.00935	300	610	0	1.53157	0.792989	2.78323	-337.158	275.515	109.078	300	200	0	10.8192	5.60576	-81.7231	2737.56	2596.43	-407.397	-279.229	166.502	0	9.79696	10.3003	-147.09	-20430.3	-142655	-7729.98	-1883.85	338.896	0
548	2	4.6261	-1.4101	3.73224	132.106	544.446	49.6728	300	610	0	2.1596	1.13814	3.76279	-444.627	354.959	153.201	300	200	0	10.8331	5.67832	-81.4709	2741.26	2582.24	-395.934	-279.305	166.353	0	9.7852	10.1415	-147.772	-20391.4	-142538	-7699.97	-1878.58	337.992	0
548	3	3.38014	-1.64821	-1.24975	1.87008	44.5777	117.054	335.669	608.504	0	2.80411	1.50243	4.68625	-539.344	419.529	198.175	300	200	0	10.8385	5.73784	-81.1859	2743.01	2555.77	-380.977	-279.52	166.213	0	9.82167	9.95592	-148.38	-20364.1	-142459	-7670.67	-1874.09	337.243	0
548	4	0.512152	-1.72057	-9.65565	-225.034	-834.077	209.977	213.618	633.306	0	3.34361	1.82449	5.32063	-592.244	444.838	235.303	300	200	0	10.834	5.78707	-80.8989	2748.34	2520.12	-363.678	-279.849	166.027	0	9.89257	9.76825	-148.745	-20351.3	-142420	-7647.72	-1871.48	336.82	0
548	5	-4.58229	-1.48963	-22.2736	-573.02	-2189.34	328.053	201.707	635.726	0	3.5886	2.0063	5.32068	-561.439	396.613	251.085	300	200	0	10.8205	5.82628	-80.627	2760.48	2477.89	-346.236	-280.267	165.762	0	9.9741	9.5944	-148.787	-20357	-142425	-7638.47	-1871.24	336.819	0
548	6	-12.4927	-0.779067	-39.6009	-1059.44	-4092.53	465.393	196.656	636.753	0	3.27055	1.90649	4.21744	-391.438	230.492	226.467	300	200	0	10.8013	5.8517	-80.3721	2778.57	2432.63	-331.521	-280.733	165.429	0	10.0416	9.43795	-148.543	-20386.3	-142473	-7647.58	-1873.14	337.242	0
548	7	-23.6605	0.611034	-61.6295	-1687.8	-6563.32	609.55	193.504	637.386	0	2.03917	1.33755	1.42405	-14.5885	-106.234	136.689	300	200	0	10.7805	5.85758	-80.1276	2799.86	2389.43	-321.808	-281.18	165.058	0	10.0702	9.30357	-148.128	-20439	-142562	-7674.44	-1876.43	337.983	0
548	8	-38.2186	2.8541	-87.8692	-2444.31	-9563.76	743.876	191.159	637.818	0	-0.52538	0.0706344	-3.72973	643.883	-669.864	-47.8047	120.399	27.3648	0	10.7619	5.84022	-79.888	2821.17	2353.34	-318.145	-281.542	164.686	0	10.0409	9.20039	-147.684	-20507.1	-142686	-7714.73	-1880.16	338.858	0
548	9	-55.9027	6.01966	-117.628	-3299.01	-13015.6	851.907	189.35	638.046	0	-4.87691	-2.14753	-11.9202	1655.63	-1511.27	-358.778	173.218	61.107	0	10.7477	5.80162	-79.6554	2838.86	2327.62	-320.552	-281.779	164.361	0	9.95517	9.12388	-147.335	-20582	-142838	-7761.54	-1883.48	339.696	0
549	0	-76.0959	10.0095	-150.264	-4209.47	-16818.7	924.671	188.072	638.014	0	-11.4341	-5.5602	-23.6938	3072.01	-2661.32	-825.248	187.679	70.3451	0	10.7395	5.74819	-79.4427	2848.98	2313.19	-327.889	-281.882	164.138	0	9.84021	9.05295	-147.134	-20663.8	-143012	-7804.1	-1885.98	340.442	0	-242.995	-1.78799	-764.385	-308413	-176715	93563.6	-247.743	402.417	0
549	1	-97.9836	14.5413	-185.306	-5126.38	-20863.8	969.491	187.409	637.664	0	-20.4699	-10.3371	-39.3656	4909.64	-4119.04	-1466.53	195.365	75.281	0	10.7379	5.6857	-79.2706	2848.51	2308.75	-338.135	-281.875	164.066	0	9.74245	8.97631	-147.069	-20757.3	-143196	-7829.93	-1887.67	341.14	0
549	2	-120.742	19.2135	-222.612	-6000.4	-25049.2	1008.82	187.476	636.954	0	-32.0236	-16.5157	-59.1916	7164.75	-5862.47	-2288.29	200.958	78.9567	0	10.7433	5.61843	-79.1634	2836.67	2311.29	-349.411	-281.804	164.167	0	9.70996	8.90589	-147.096	-20861.2	-143375	-7832.21	-1888.7	341.82	0
549	3	-143.695	23.6565	-262.585	-6789.5	-29305.3	1067.5	188.397	635.856	0	-45.9875	-24.0573	-83.8146	9858.45	-7878.95	-3286.99	205.995	82.3778	0	10.7554	5.55291	-79.1393	2815.74	2317.03	-360.168	-281.722	164.421	0	9.76834	8.86292	-147.169	-20963.6	-143523	-7813.8	-1889.23	342.446	0
549	4	-166.448	27.6941	-306.392	-7467.29	-33625.9	1160.14	190.252	634.372	0	-62.3561	-33.0084	-114.625	13074.6	-10184.6	-4461.28	211.148	85.9359	0	10.7719	5.49899	-79.1918	2790.64	2322.62	-368.723	-281.671	164.761	0	9.90251	8.86457	-147.226	-21046	-143617	-7783.21	-1889.49	342.95	0
549	5	-189.003	31.4127	-356.052	-8029.65	-38089.3	1284.9	193.023	632.552	0	-81.4186	-43.6001	-153.846	16968.4	-12826.8	-5826.43	216.626	89.705	0	10.7876	5.46778	-79.2817	2766.81	2327.11	-373.681	-281.648	165.102	0	10.0572	8.9202	-147.216	-21091.1	-143645	-7749.26	-1889.74	343.266	0
549	6	-211.742	35.1121	-414.213	-8494.69	-42847.9	1424.98	196.556	630.508	0	-103.798	-56.2508	-204.434	21756.8	-15884.7	-7422.92	222.299	93.5757	0	10.7966	5.46867	-79.3552	2747.87	2332.97	-374.89	-281.601	165.373	0	10.1613	9.02607	-147.116	-21089.9	-143610	-7719.36	-1890.17	343.356	0
549	7	-235.273	39.1888	-483.501	-8894.09	-48078.3	1555.83	200.562	628.395	0	-130.357	-71.5525	-269.811	27693.9	-19464.1	-9306.98	227.86	97.358	0	10.7965	5.50603	-79.37	2735.42	2343.67	-373.742	-281.472	165.536	0	10.1628	9.16075	-146.927	-21044.7	-143533	-7699.21	-1890.9	343.232	0
549	8	-260.149	44.0354	-565.558	-9259.74	-53905	1650.44	204.687	626.373	0	-161.974	-90.2058	-353.285	35024.1	-23671.7	-11528.9	232.996	100.862	0	10.7905	5.57659	-79.3117	2729.44	2360.83	-372.596	-281.233	165.586	0	10.049	9.29559	-146.662	-20969.6	-143444	-7692.72	-1892.06	342.979	0
549	9	-286.55	50.0017	-659.919	-9611.99	-60316.4	1677.35	208.6	624.565	0	-199.215	-112.845	-457.109	43906.6	-28571	-14109.9	237.496	103.947	0	10.7849	5.66906	-79.2	2727.62	2384.73	-373.549	-280.89	165.56	0	9.83911	9.41264	-146.368	-20883.1	-143367	-7702.16	-1893.5	342.675	0
550	0	-314.027	57.3785	-763.021	-9954.88	-67094.9	1598.53	212.067	623.047	0	-241.972	-139.76	-581.155	54312.7	-34132	-17019.2	241.269	106.544	0	10.7863	5.76737	-79.0748	2726.14	2414.49	-377.131	-280.466	165.525	0	9.56924	9.50781	-146.13	-20796.1	-143319	-7727.78	-1894.76	342.312	0	-718.19	-142.404	-2185.96	-777382	193833	194488	72.4581	352.158	0
550	1	-341.349	66.3076	-867.603	-10278.2	-73778.8	1377.22	214.963	621.847	0	-289.108	-170.598	-721.335	65906.3	-40179.8	-20154.8	244.298	108.633	0	10.7987	5.85763	-78.9704	2722.37	2445.85	-381.972	-280.028	165.527	0	9.28664	9.58443	-146.02	-20710.9	-143310	-7766.11	-1895.44	341.836	0
550	2	-366.392	76.6208	-962.94	-10561.7	-79684	992.902	217.249	620.968	0	-338.226	-204.135	-868.216	77944	-46353.6	-23333.9	246.611	110.225	0	10.8193	5.93162	-78.9031	2716.11	2471.58	-385.78	-279.676	165.577	0	9.04526	9.65024	-146.061	-20631.8	-143342	-7809.14	-1895.39	341.254	0
550	3	-386.167	87.7272	-1036.6	-10779.3	-84020.5	452.847	218.946	620.399	0	-385.604	-238.174	-1006.78	89260.6	-52103	-26296.6	248.248	111.34	0	10.8372	5.98442	-78.872	2708.47	2486.06	-386.878	-279.48	165.66	0	8.89249	9.71421	-146.249	-20567.8	-143406	-7848.6	-1894.56	340.636	0
550	4	-397.146	98.656	-1077.94	-10901.7	-86104.1	-205.06	220.122	620.113	0	-426.35	-269.617	-1118.7	98440.8	-56757.5	-28724.7	249.265	112.005	0	10.8387	6.01276	-78.8669	2701.16	2488.39	-385.359	-279.448	165.75	0	8.85843	9.78425	-146.583	-20528.5	-143483	-7883.55	-1892.85	340.047	0
550	5	-396.015	108.272	-1081.85	-10899.8	-85585.5	-918.891	220.89	620.075	0	-455.014	-294.928	-1187.8	104219	-59688.8	-30280.9	249.748	112.259	0	10.8168	6.01585	-78.8798	2696.2	2480.68	-383.092	-279.551	165.819	0	8.94588	9.86841	-147.06	-20521.4	-143550	-7920.88	-1890.14	339.545	0
550	6	-380.695	115.575	-1050.58	-10750	-82571.2	-1618.5	221.404	620.233	0	-466.797	-311.039	-1206.12	105937	-60505.3	-30679.3	249.835	112.167	0	10.7737	5.99604	-78.9107	2695.29	2465.46	-382.274	-279.756	165.844	0	9.11704	9.96714	-147.648	-20548	-143594	-7966.58	-1886.54	339.169	0
550	7	-351.148	119.94	-992.358	-10443.9	-77564.2	-2244.08	221.839	620.524	0	-458.968	-316.23	-1176.71	103760	-59167.9	-29770.5	249.718	111.822	0	10.7171	5.95901	-78.9623	2699.23	2445.91	-383.6	-280.024	165.816	0	9.30067	10.0556	-148.316	-20598.2	-143607	-8018.78	-1882.25	338.881	0
550	8	-309.536	121.217	-918.146	-9994.24	-71279.2	-2757.67	222.366	620.885	0	-431.696	-310.489	-1111.28	98532.7	-55969.6	-27593.9	249.635	111.334	0	10.6562	5.91247	-79.0287	2708.07	2425.66	-385.795	-280.307	165.733	0	9.43134	10.083	-149.056	-20655	-143590	-8068.88	-1877.33	338.572	0
550	9	-259.647	119.725	-838.519	-9434.34	-64446.9	-3145.92	223.142	621.251	0	-387.856	-295.256	-1025.19	91418.1	-51416.6	-24361.6	249.847	110.828	0	10.5999	5.86419	-79.1005	2721.44	2406.66	-387.103	-280.575	165.595	0	9.48388	10.0049	-149.836	-20703.1	-143547	-8106.6	-1872.03	338.172	0
551	0	-205.87	116.125	-761.863	-8810.99	-57683.3	-3415.97	224.287	621.565	0	-332.046	-272.865	-932.923	83560	-46078.2	-20390.3	250.609	110.432	0	10.5558	5.82062	-79.1779	2737.81	2388.73	-387.047	-280.831	165.422	0	9.4682	9.81898	-150.54	-20733.9	-143483	-8125.19	-1867.12	337.73	0	-77.8032	-52.2385	-1508.35	-508996	24173.2	-21553.6	12.9081	335.298	0
551	1	-152.206	111.176	-693.842	-8173.83	-51432.8	-3586.16	225.872	621.781	0	-269.421	-245.996	-845.48	75872.7	-40467.6	-16023.2	252.137	110.261	0	10.527	5.78525	-79.27	2754.18	2371.6	-386.492	-281.082	165.256	0	9.40458	9.57022	-151.021	-20744.8	-143405	-8124.39	-1863.57	337.363	0
551	2	-101.628	105.518	-637.538	-7565.78	-45960.6	-3676.64	227.909	621.867	0	-204.747	-217.222	-769.726	68970.7	-34978.8	-11568.2	254.557	110.396	0	10.5121	5.75858	-79.3814	2767.83	2355.92	-386.575	-281.322	165.132	0	9.3062	9.32248	-151.222	-20735.6	-143319	-8108.46	-1861.74	337.12	0
551	3	-55.9163	99.5909	-593.886	-7017.02	-41377.4	-3704.02	230.328	621.815	0	-141.805	-188.668	-708.87	63185.8	-29872.6	-7262.21	257.859	110.864	0	10.509	5.74027	-79.5005	2778.15	2342.16	-388.231	-281.539	165.055	0	9.16882	9.12617	-151.249	-20702	-143235	-8081.85	-1861.01	336.873	0
551	4	-15.8385	93.6873	-562.197	-6544.19	-37677.8	-3680.47	232.981	621.64	0	-83.158	-161.865	-663.353	58623.9	-25293.5	-3257.85	261.87	111.625	0	10.5179	5.73112	-79.6034	2786.28	2329.67	-391.905	-281.734	164.998	0	8.97561	9.00607	-151.312	-20634.1	-143165	-8047.74	-1860.16	336.368	0
551	5	18.4804	88.0441	-540.718	-6152.92	-34780.9	-3615.71	235.677	621.379	0	-30.2146	-137.779	-631.779	55231.5	-21296.7	369.235	266.291	112.578	0	10.5397	5.73192	-79.6686	2793.93	2318.11	-396.661	-281.903	164.931	0	8.72568	8.96785	-151.566	-20526.6	-143126	-8010.08	-1858.32	335.43	0
551	6	47.2077	82.8883	-527.17	-5839.98	-32566.7	-3520.3	238.223	621.078	0	16.5345	-116.907	-611.727	52857.3	-17871.8	3601.26	270.785	113.593	0	10.5758	5.74042	-79.685	2802.51	2308.48	-400.351	-282.03	164.83	0	8.45753	9.00665	-152.035	-20390.7	-143134	-7975.02	-1855.45	334.119	0
551	7	70.547	78.4382	-519.21	-5595.81	-30907	-3407.25	240.473	620.778	0	57.1693	-99.3903	-600.411	51302.7	-14969	6452.38	275.069	114.554	0	10.626	5.75038	-79.6565	2812.71	2301.83	-401.536	-282.103	164.69	0	8.23207	9.10981	-152.643	-20253.5	-143193	-7949.1	-1852.09	332.686	0
551	8	88.5948	74.8901	-514.791	-5409.27	-29689.3	-3291.1	242.327	620.508	0	91.9781	-85.1615	-595.143	50363.4	-12528.6	8943.38	278.949	115.376	0	10.6839	5.75388	-79.6068	2824.46	2299.21	-400.508	-282.118	164.52	0	8.09523	9.25828	-153.284	-20145.4	-143293	-7935.55	-1848.82	331.425	0
551	9	101.307	72.4104	-512.396	-5271.79	-28831.4	-3186.67	243.732	620.289	0	121.181	-74.0717	-593.672	49862.5	-10503	11083.8	282.308	116.01	0	10.7353	5.7453	-79.576	2837.1	2303.05	-398.207	-282.059	164.347	0	8.06517	9.42814	-153.892	-20089.3	-143405	-7932.92	-1845.86	330.541	0
552	0	108.569	71.1339	-511.162	-5178.18	-28283.4	-3108.43	244.668	620.13	0	144.789	-65.9976	-594.424	49672.7	-8864.62	12864.2	285.087	116.436	0	10.7657	5.72417	-79.6065	2849.39	2315.05	-395.209	-281.919	164.207	0	8.13909	9.59123	-154.472	-20096.4	-143499	-7937.74	-1842.96	330.097	0	238.544	23.416	-1386.89	-463424	-8689.85	-80559.9	1.31786	334.435	0
552	1	110.326	71.1568	-510.842	-5125.51	-28020.5	-3069.98	245.148	620.034	0	162.604	-60.8951	-596.614	49725.9	-7601.27	14257	287.259	116.653	0	10.7712	5.69482	-79.7249	2859.62	2333.38	-391.953	-281.732	164.131	0	8.29638	9.72077	-155.048	-20163.1	-143553	-7947.38	-1839.86	330.044	0
552	2	106.712	72.5235	-511.617	-5112.4	-28031.8	-3083.12	245.209	619.993	0	174.321	-58.7887	-600.157	50007.4	-6709.71	15226.3	288.82	116.676	0	10.7596	5.66298	-79.9337	2865.63	2354.45	-389.062	-281.545	164.15	0	8.50572	9.80104	-155.599	-20272.1	-143564	-7958.87	-1836.65	330.284	0
552	3	98.1242	75.2157	-513.848	-5138.51	-28310.1	-3156.17	244.906	620	0	179.685	-59.7052	-605.382	50535.1	-6187.85	15738.4	289.779	116.524	0	10.7419	5.63219	-80.2136	2865.28	2375.98	-387.068	-281.379	164.279	0	8.74223	9.82708	-156.085	-20401	-143543	-7967.05	-1833.64	330.704	0
552	4	85.2325	79.1469	-517.851	-5204.11	-28842.7	-3292.58	244.303	620.049	0	178.645	-63.5962	-612.701	51333.1	-6025.42	15775.3	290.166	116.218	0	10.7256	5.60209	-80.5324	2857.33	2396.93	-386.282	-281.236	164.519	0	8.99686	9.79477	-156.481	-20531.7	-143504	-7967.51	-1831.07	331.209	0
552	5	68.9247	84.1558	-523.766	-5309.46	-29605.6	-3490.96	243.476	620.137	0	171.499	-70.2846	-622.339	52408.4	-6194.75	15346.5	290.046	115.788	0	10.7135	5.56961	-80.8563	2842.39	2416.55	-387.21	-281.113	164.846	0	9.26462	9.69727	-156.763	-20652.3	-143456	-7961.59	-1829.11	331.742	0
552	6	50.2001	90.0131	-531.496	-5452.66	-30562.1	-3745.63	242.498	620.259	0	158.946	-79.4491	-634.194	53739.3	-6647.24	14494.9	289.519	115.264	0	10.7051	5.53193	-81.1587	2823.25	2434.21	-390.953	-281.007	165.213	0	9.52835	9.53294	-156.878	-20755.5	-143400	-7955.39	-1828.08	332.303	0
552	7	30.0484	96.4538	-540.733	-5628.69	-31664	-4046.78	241.443	620.409	0	142.042	-90.6476	-647.819	55276	-7317.91	13294.5	288.704	114.674	0	10.6993	5.489	-81.4206	2803.93	2449.07	-398.739	-280.921	165.562	0	9.7614	9.31251	-156.743	-20839.6	-143333	-7952.77	-1828.45	332.954	0
552	8	9.34984	103.222	-551.053	-5830.95	-32855.2	-4381.61	240.377	620.581	0	122.051	-103.368	-662.516	56949.1	-8133.59	11839.2	287.723	114.041	0	10.6981	5.4461	-81.6298	2788.43	2459.13	-410.638	-280.875	165.841	0	9.93885	9.05398	-156.255	-20908	-143257	-7950.85	-1830.81	333.806	0
552	9	-11.1825	110.102	-562.003	-6052.44	-34078.4	-4736.33	239.363	620.769	0	100.275	-117.082	-677.488	58680.6	-9021.09	10229.4	286.685	113.385	0	10.7073	5.41392	-81.7829	2780.6	2461.6	-425.009	-280.901	166	0	10.0417	8.77587	-155.362	-20967.1	-143177	-7943.12	-1835.57	334.956	0
553	0	-31.02	116.932	-573.179	-6284.84	-35280.9	-5098.07	238.447	620.965	0	77.9003	-131.294	-692.009	60397	-9916.14	8557.69	285.671	112.722	0	10.7329	5.40278	-81.8793	2783.68	2454.92	-439.348	-281.018	166.003	0	10.0645	8.50212	-154.141	-21020.2	-143105	-7925.15	-1842.4	336.369	0	-85.6953	-31.7477	-1584.31	-530475	54811.3	22046.4	31.3861	333.433	0
553	1	-49.8093	123.599	-584.245	-6517.68	-36419.3	-5455.36	237.664	621.156	0	55.8916	-145.568	-705.531	62038.5	-10771.5	6897.83	284.733	112.068	0	10.7749	5.41613	-81.9051	2798.15	2439.68	-451.393	-281.213	165.837	0	10.024	8.2708	-152.798	-21062.5	-143043	-7897.31	-1850.16	337.845	0
553	2	-67.3474	130.036	-594.924	-6739.67	-37463.6	-5798.26	237.028	621.329	0	34.9303	-159.565	-717.717	63564.8	-11560.7	5300.01	283.892	111.435	0	10.8229	5.45045	-81.8292	2819.74	2418.39	-459.567	-281.446	165.541	0	9.94614	8.12945	-151.54	-21084.6	-142987	-7864.35	-1857.56	339.136	0
553	3	-83.549	136.201	-605.007	-6941.2	-38398.4	-6119.05	236.532	621.473	0	15.4127	-173.054	-728.418	64956.4	-12276.8	3791.24	283.146	110.825	0	10.8596	5.49893	-81.625	2841.08	2395.37	-463.032	-281.654	165.193	0	9.84054	8.11545	-150.483	-21079.6	-142922	-7833.49	-1863.76	340.079	0
553	4	-98.4142	142.081	-614.385	-7116.2	-39220.8	-6413.3	236.163	621.583	0	-2.51149	-185.928	-737.634	66214	-12929.4	2379.6	282.472	110.235	0	10.8697	5.5541	-81.2974	2855.97	2376.72	-461.831	-281.765	164.87	0	9.69996	8.23859	-149.67	-21047.8	-142836	-7810.77	-1868.34	340.628	0
553	5	-112.009	147.679	-623.062	-7262.82	-39935.5	-6680.41	235.904	621.657	0	-18.8835	-198.185	-745.444	67351.9	-13540.5	1059.56	281.836	109.649	0	10.8488	5.60895	-80.8866	2861.56	2368.94	-456.934	-281.713	164.623	0	9.52279	8.47558	-149.126	-20996.1	-142731	-7798.41	-1871.11	340.795	0
553	6	-124.456	153.027	-631.116	-7383.38	-40552.6	-6923.47	235.745	621.699	0	-33.8869	-209.901	-751.941	68391.9	-14143.1	-183.051	281.191	109.046	0	10.8066	5.65674	-80.4509	2857.67	2375.88	-449.733	-281.468	164.479	0	9.32695	8.77114	-148.873	-20932.7	-142617	-7796.24	-1871.98	340.607	0
553	7	-135.919	158.179	-638.656	-7483.21	-41088.7	-7148.12	235.664	621.717	0	-47.811	-221.211	-757.192	69357.8	-14777.7	-1367.55	280.484	108.401	0	10.7617	5.69077	-80.0447	2845.77	2396.04	-441.45	-281.066	164.448	0	9.14363	9.05106	-148.884	-20862.3	-142510	-7803.61	-1871.19	340.124	0
553	8	-146.59	163.21	-645.783	-7569.2	-41567.8	-7360.71	235.632	621.721	0	-61.0096	-232.286	-761.27	70274.5	-15485.2	-2515.66	279.659	107.688	0	10.7312	5.70621	-79.7034	2828.75	2423.49	-433.105	-280.594	164.509	0	9.00538	9.25316	-149.087	-20784.8	-142421	-7818.56	-1869.28	339.413	0
553	9	-156.659	168.198	-652.579	-7648.64	-42018.6	-7567.18	235.611	621.721	0	-73.8457	-243.308	-764.337	71167.4	-16295.1	-3648.52	278.681	106.89	0	10.7245	5.70162	-79.4415	2810.16	2451.5	-425.646	-280.141	164.626	0	8.93512	9.35311	-149.445	-20693.6	-142363	-7836.37	-1866.61	338.47	0
554	0	-166.297	173.217	-659.09	-7728.57	-42470.9	-7772.91	235.561	621.726	0	-86.6332	-254.439	-766.758	72063.6	-17208.6	-4783.63	277.557	106.015	0	10.7432	5.67884	-79.2666	2792.71	2475.24	-420.014	-279.773	164.768	0	8.93556	9.36138	-149.979	-20578.7	-142355	-7849.93	-1863.16	337.211	0	-322.84	-94.4813	-1752.54	-583226	109689	80718.3	53.1915	329.807	0
554	1	-175.647	178.322	-665.297	-7816.74	-42952.9	-7983	235.438	621.749	0	-99.5833	-265.793	-769.197	72993.4	-18180.1	-5931.67	276.365	105.104	0	10.7822	5.64253	-79.1887	2777.58	2492.27	-417.121	-279.528	164.925	0	8.98863	9.2991	-150.706	-20437.7	-142415	-7851.64	-1858.99	335.613	0
554	2	-184.834	183.545	-671.095	-7922.89	-43489.7	-8202.55	235.196	621.806	0	-112.749	-277.418	-772.707	73991.5	-19096.9	-7093.23	275.286	104.244	0	10.832	5.59936	-79.2072	2764.79	2502.25	-417.439	-279.409	165.094	0	9.06886	9.18237	-151.577	-20286.2	-142551	-7836.12	-1854.45	333.834	0
554	3	-193.965	188.886	-676.301	-8058.53	-44103.9	-8436.57	234.787	621.916	0	-125.958	-289.281	-778.853	75097.3	-19757.9	-8255.54	274.632	103.58	0	10.8814	5.55658	-79.3006	2753.93	2506.34	-420.696	-279.394	165.272	0	9.15453	9.02904	-152.463	-20155.4	-142750	-7802.97	-1850.29	332.199	0
554	4	-203.125	194.305	-680.719	-8234.69	-44815.4	-8689.77	234.165	622.097	0	-138.746	-301.258	-789.859	76354.6	-19849.7	-9390.03	274.869	103.331	0	10.9185	5.5208	-79.444	2744.25	2506.54	-425.828	-279.449	165.457	0	9.23062	8.86803	-153.201	-20076.1	-142982	-7756.81	-1847.3	331.044	0
554	5	-212.367	199.738	-684.247	-8458.7	-45637.8	-8966.23	233.302	622.362	0	-150.284	-313.119	-808.692	77812	-18930.6	-10450.9	276.591	103.78	0	10.9328	5.49673	-79.6185	2735.28	2504.93	-431.029	-279.538	165.645	0	9.29377	8.73399	-153.677	-20061.8	-143211	-7705.2	-1845.9	330.545	0
554	6	-221.701	205.091	-687.009	-8729.56	-46568.4	-9268.92	232.216	622.707	0	-159.331	-324.533	-839.043	79521.1	-16431.3	-11373.8	280.417	105.224	0	10.9174	5.48687	-79.7955	2727.98	2502.46	-434.362	-279.639	165.813	0	9.35161	8.65666	-153.862	-20101.1	-143407	-7656.87	-1846.05	330.644	0
554	7	-231.063	210.251	-689.512	-9032	-47575.1	-9598.89	231.002	623.099	0	-164.195	-335.066	-885.119	81531.8	-11681.1	-12074.5	286.803	107.886	0	10.8715	5.49177	-79.9312	2724.57	2498.77	-434.566	-279.739	165.914	0	9.40541	8.6531	-153.787	-20166	-143562	-7619.12	-1847.51	331.129	0
554	8	-240.275	215.082	-692.798	-9330.18	-48579.7	-9954.33	229.879	623.467	0	-162.752	-344.182	-951.179	83881.6	-3970.83	-12449.1	295.825	111.813	0	10.8021	5.50965	-79.9843	2726.55	2493.66	-431.152	-279.823	165.911	0	9.43392	8.72299	-153.479	-20232.9	-143687	-7594.18	-1850.2	331.829	0
554	9	-248.993	219.426	-698.598	-9562.11	-49440.5	-10329.4	229.229	623.688	0	-152.531	-351.265	-1040.72	86579.7	7341.07	-12378.6	307.054	116.808	0	10.7237	5.53627	-79.9321	2733.18	2488.7	-424.248	-279.865	165.806	0	9.40418	8.84798	-152.927	-20294.6	-143798	-7578.05	-1854.31	332.708	0
555	0	-256.651	223.095	-709.448	-9633.99	-49935.7	-10712.8	229.613	623.58	0	-130.935	-355.679	-1155.5	89588.1	22696.6	-11741.2	319.642	122.468	0	10.6507	5.56593	-79.7749	2741.44	2487.3	-414.697	-279.821	165.635	0	9.30352	8.99622	-152.114	-20353.8	-143905	-7563.53	-1860.03	333.806	0	-8.62475	-82.1637	-3057.87	-953275	647780	31693.5	211.392	310.223	0
555	1	-262.434	225.88	-728.717	-9415.17	-49751.4	-11084.7	231.727	622.92	0	-95.6064	-356.87	-1294.68	92809.5	42217.3	-10434.2	332.608	128.315	0	10.5903	5.59367	-79.5333	2747.03	2491.63	-403.791	-279.672	165.461	0	9.15663	9.13457	-151.082	-20415.8	-144006	-7545.07	-1867.16	335.131	0
555	2	-265.228	227.553	-760.525	-8737.59	-48477.6	-11415.5	236.258	621.489	0	-44.9229	-354.446	-1454.28	96082.9	65598.4	-8394.05	345.107	133.931	0	10.5454	5.61667	-79.2383	2746.63	2499.19	-392.601	-279.46	165.337	0	9.00632	9.24319	-149.971	-20485.7	-144088	-7521.64	-1874.77	336.598	0
555	3	-263.584	227.874	-809.489	-7403.09	-45619.4	-11664.6	243.644	619.145	0	21.526	-348.149	-1626.75	99183.9	92010	-5601.02	356.561	139.029	0	10.5189	5.63332	-78.9227	2740.37	2503.3	-381.531	-279.282	165.278	0	8.88579	9.32013	-148.974	-20566.2	-144134	-7496.01	-1881.51	338.052	0
555	4	-255.681	226.629	-880.231	-5201.97	-40634.3	-11779.4	253.837	615.91	0	102.594	-337.799	-1800.82	101834	120044	-2075.63	366.661	143.452	0	10.5147	5.64173	-78.6201	2732.47	2497.88	-370.231	-279.228	165.245	0	8.81901	9.37585	-148.247	-20657.4	-144125	-7473.09	-1886.2	339.344	0
555	5	-239.356	223.684	-976.491	-1947.14	-33007.1	-11694.2	266.198	611.994	0	195.404	-323.311	-1962.31	103727	147786	2114.43	375.312	147.14	0	10.5367	5.64037	-78.3654	2729.2	2481.64	-357.975	-279.332	165.173	0	8.83667	9.43174	-147.874	-20757.4	-144059	-7458.78	-1888.2	340.373	0
555	6	-212.241	219.053	-1099.86	2476.73	-22368.5	-11329.3	279.662	607.748	0	295.351	-304.829	-2096.26	104593	173054	6834.62	382.554	150.105	0	10.5859	5.63048	-78.1872	2735.79	2457.45	-344.298	-279.57	165.01	0	8.971	9.5199	-147.891	-20856.9	-143948	-7458.67	-1887.34	341.029	0
555	7	-172.079	212.877	-1248.61	8062.8	-8623.42	-10598.5	293.094	603.543	0	396.391	-282.95	-2190.07	104272	193796	11867.9	388.489	152.389	0	10.658	5.61763	-78.094	2753.54	2428.9	-329.426	-279.898	164.741	0	9.22971	9.66251	-148.296	-20935.7	-143817	-7476.63	-1883.8	341.175	0
555	8	-117.274	205.298	-1417.14	14650.5	7964.42	-9439.36	305.62	599.662	0	491.719	-258.921	-2236.46	102771	208502	16917.3	393.229	154.047	0	10.7419	5.60958	-78.0714	2779.09	2398.9	-314.448	-280.273	164.403	0	9.5777	9.84394	-149.037	-20969.2	-143692	-7514.32	-1878.14	340.698	0
555	9	-47.4928	196.344	-1596.09	21916.2	26732	-7847.23	316.748	596.269	0	574.768	-234.618	-2234.93	100274	216480	21635.1	396.862	155.133	0	10.8237	5.6118	-78.0959	2806.84	2370.78	-301.357	-280.643	164.059	0	9.93774	10.0179	-149.992	-20940.7	-143586	-7570.13	-1871.29	339.612	0
556	0	35.9725	185.956	-1772.62	29379	46598.5	-5890.25	326.288	593.426	0	640.184	-212.277	-2191.3	97099.1	217890	25673.2	399.434	155.689	0	10.8947	5.6248	-78.151	2831.52	2348.52	-292.51	-280.949	163.769	0	10.2124	10.1411	-150.972	-20850.6	-143500	-7637.5	-1864.51	338.109	0	1027.86	-51.4211	-3990.38	-1.50703e+06	1.0369e+06	-381072	271.971	376.872	0
556	1	130.106	174.117	-1931.4	36433.6	66116.8	-3704.18	334.233	591.136	0	684.455	-194.117	-2115.62	93631.4	213554	28737.8	400.942	155.743	0	10.952	5.64522	-78.228	2848.95	2335.44	-289.472	-281.146	163.581	0	10.3264	10.1895	-151.766	-20717.4	-143419	-7706.02	-1859	336.508	0
556	2	230.212	161.072	-2056.9	42433.7	83657.2	-1468.05	340.671	589.37	0	706.069	-181.945	-2019.52	90249.6	204653	30631.4	401.338	155.311	0	10.9938	5.66866	-78.324	2856.08	2332.26	-292.443	-281.223	163.535	0	10.2634	10.1527	-152.217	-20571.2	-143324	-7765.77	-1855.57	335.143	0
556	3	330.178	147.508	-2136.77	46818.4	97706.6	631.426	345.726	588.089	0	705.325	-176.849	-1913.8	87260.1	192450	31273	400.56	154.405	0	11.0168	5.69044	-78.4436	2851.69	2336.55	-300.752	-281.214	163.647	0	10.0703	10.0316	-152.263	-20446.3	-143200	-7811.25	-1854.48	334.283	0
556	4	423.127	134.576	-2165.06	49240.2	107194	2431.46	349.511	587.257	0	684.012	-179.055	-1806.95	84857	178090	30697.7	398.559	153.038	0	11.0188	5.70537	-78.5943	2837.6	2345.36	-313.145	-281.159	163.896	0	9.82418	9.83886	-151.93	-20371.2	-143046	-7841.46	-1855.53	334.083	0
556	5	502.421	123.703	-2143.52	49635.8	111710	3820.57	352.115	586.844	0	645.082	-187.952	-1704.6	83109.2	162509	29042.3	395.336	151.244	0	10.9984	5.70953	-78.7818	2818.14	2357.55	-327.464	-281.075	164.229	0	9.58581	9.58925	-151.293	-20357.6	-142875	-7856.98	-1858.36	334.557	0
556	6	562.727	116.301	-2080.51	48207.8	111508	4756.07	353.597	586.829	0	592.277	-202.266	-1609.65	81973.7	146417	26519.1	390.962	149.074	0	10.9551	5.70167	-79.0002	2797.33	2372.05	-340.95	-280.974	164.591	0	9.3841	9.29349	-150.454	-20397.8	-142713	-7857.6	-1862.55	335.575	0
556	7	600.72	113.489	-1988.23	45337.3	107327	5259.53	353.981	587.197	0	529.69	-220.337	-1522.89	81326.1	130326	23380.4	385.578	146.597	0	10.8899	5.68234	-79.2194	2776.44	2385.74	-351.413	-280.884	164.952	0	9.22983	8.9697	-149.53	-20468.9	-142587	-7842.11	-1867.57	336.888	0
556	8	615.275	115.873	-1879.78	41476.8	100135	5395.26	353.269	587.935	0	461.308	-240.406	-1443.65	81000.5	114589	19880.8	379.374	143.892	0	10.8082	5.65339	-79.3925	2754.98	2395.11	-357.795	-280.832	165.299	0	9.12277	8.64982	-148.647	-20541.2	-142517	-7809.5	-1872.76	338.188	0
556	9	607.239	123.458	-1766.73	37061.1	90909.9	5246.35	351.457	589.023	0	390.652	-260.874	-1370.72	80829.7	99448.6	16247.9	372.552	141.031	0	10.7202	5.61815	-79.4847	2733.71	2398.86	-359.634	-280.82	165.607	0	9.05058	8.36641	-147.9	-20590.1	-142511	-7761.96	-1877.56	339.217	0
557	0	579.039	135.682	-1657.77	32453.6	80501	4893.27	348.56	590.423	0	320.569	-280.473	-1302.9	80679.8	85072.7	12664.1	365.295	138.077	0	10.638	5.58102	-79.4891	2715.45	2398.51	-356.926	-280.826	165.839	0	8.9966	8.14021	-147.309	-20605	-142557	-7707.19	-1881.74	339.876	0	406.17	-109.473	-2624.91	-998778	470385	-260854	186.259	378.232	0
557	1	534.276	151.538	-1558.31	27925	69568.8	4398.77	344.644	592.08	0	253.163	-298.348	-1239.46	80467.1	71578.3	9260.62	357.75	135.079	0	10.5716	5.5467	-79.4196	2703.44	2397.74	-350.834	-280.809	165.96	0	8.94782	7.98309	-146.872	-20589	-142639	-7655.73	-1885.18	340.184	0
557	2	477.268	169.738	-1470.67	23655	58586.9	3804.53	339.837	593.916	0	189.834	-314.035	-1180.13	80156.6	59046.2	6121.25	350.033	132.078	0	10.5255	5.51963	-79.3095	2700.32	2401.04	-343.636	-280.726	165.952	0	8.89334	7.90545	-146.655	-20548.9	-142740	-7615.52	-1887.31	340.118	0
557	3	412.523	188.897	-1394.75	19745.7	47872.8	3136.66	334.323	595.843	0	131.39	-327.375	-1124.96	79745.8	47529.3	3291.14	342.25	129.112	0	10.4973	5.50307	-79.2181	2708.19	2412.04	-337.409	-280.552	165.813	0	8.82291	7.91927	-146.78	-20485.7	-142845	-7590.46	-1887.19	339.567	0
557	4	344.201	207.688	-1328.98	16240.6	37626.2	2412.82	328.312	597.78	0	78.2076	-338.394	-1074.07	79246.6	37058.5	788.514	334.503	126.219	0	10.4839	5.4988	-79.2178	2727.94	2432.5	-333.101	-280.293	165.564	0	8.72992	8.03389	-147.318	-20397.7	-142937	-7582.15	-1884.26	338.46	0
557	5	275.701	225	-1271.21	13142.8	27964.9	1647.17	321.999	599.661	0	30.4059	-347.203	-1027.56	78670.8	27644.9	-1384.07	326.903	123.439	0	10.4882	5.50791	-79.3577	2757.91	2461.21	-331.095	-279.986	165.247	0	8.61449	8.24154	-148.238	-20295	-143007	-7590.75	-1878.71	336.908	0
557	6	209.468	240.044	-1219.42	10431.5	18952.4	853.291	315.542	601.446	0	-11.9973	-353.928	-985.304	78022.8	19282	-3230.85	319.57	120.814	0	10.518	5.53108	-79.6364	2793.86	2493.1	-332.176	-279.694	164.917	0	8.491	8.50859	-149.427	-20202.2	-143059	-7614.88	-1871.38	335.198	0
557	7	147.018	252.388	-1172.2	8075.62	10617.6	44.9972	309.058	603.111	0	-48.9839	-358.666	-947.011	77296.8	11950.1	-4757.27	312.619	118.378	0	10.578	5.56718	-80.0049	2830.85	2521.31	-337.515	-279.486	164.617	0	8.39536	8.78818	-150.737	-20145.5	-143105	-7651.76	-1863.37	333.646	0
557	8	89.0977	261.919	-1128.8	6043.12	2967.45	-764.431	302.629	604.646	0	-80.4956	-361.461	-912.272	76478.7	5618.11	-5967.74	306.158	116.167	0	10.6618	5.6103	-80.3948	2864.74	2541.49	-347.858	-279.387	164.367	0	8.3688	9.0423	-152.018	-20136	-143159	-7696.93	-1855.72	332.458	0
557	9	35.8997	268.756	-1089.02	4306.6	-4005.66	-1563.79	296.322	606.045	0	-106.459	-362.317	-880.655	75550.3	243.849	-6866.81	300.277	114.211	0	10.7537	5.65018	-80.7471	2892.02	2552.43	-362.599	-279.39	164.184	0	8.42524	9.25407	-153.106	-20165.1	-143213	-7745.1	-1849.38	331.707	0
558	0	-12.7053	273.144	-1052.92	2844.58	-10318.6	-2345.28	290.2	607.298	0	-126.847	-361.234	-851.773	74496	-4225.84	-7463	295.039	112.54	0	10.8371	5.67845	-81.03	2909.06	2553.28	-379.316	-279.49	164.099	0	8.54214	9.42215	-153.813	-20214.9	-143240	-7791.7	-1845.27	331.425	0	-286.31	-48.5431	-1931.11	-726784	177935	74201.7	84.526	374.773	0
558	1	-56.9587	275.378	-1020.64	1639.33	-15994.4	-3104.81	284.329	608.394	0	-141.747	-358.23	-825.308	73306.6	-7853.18	-7771.8	290.485	111.177	0	10.9017	5.69249	-81.2403	2912.46	2543.03	-394.595	-279.697	164.15	0	8.68668	9.54276	-153.979	-20273.6	-143212	-7833.13	-1844.08	331.664	0
558	2	-97.064	275.737	-992.153	673.402	-21059.6	-3841.31	278.774	609.321	0	-151.419	-353.364	-800.98	71981.6	-10708.3	-7815.19	286.631	110.133	0	10.9444	5.69263	-81.3904	2900.85	2522.13	-405.864	-280.012	164.359	0	8.84667	9.60203	-153.584	-20340.2	-143115	-7866.67	-1845.83	332.437	0
558	3	-133.113	274.457	-967.269	-72.9592	-25541.3	-4555.77	273.594	610.076	0	-156.333	-346.732	-778.508	70527.8	-12870.8	-7618.37	283.467	109.407	0	10.9672	5.67924	-81.4948	2875.89	2492.72	-412.679	-280.413	164.711	0	9.02872	9.59401	-152.787	-20414.9	-142961	-7890.83	-1849.69	333.617	0
558	4	-165.083	271.722	-945.599	-621.923	-29465.6	-5249.65	268.839	610.658	0	-157.158	-338.458	-757.618	68959.4	-14430.2	-7206.41	280.953	108.979	0	10.9749	5.65314	-81.5647	2841.81	2457.66	-416.657	-280.869	165.159	0	9.23201	9.54232	-151.848	-20488.6	-142782	-7905.51	-1854.29	334.928	0
558	5	-192.872	267.679	-926.615	-996.602	-32859.7	-5923.21	264.538	611.076	0	-154.69	-328.696	-738.061	67297.3	-15480.6	-6602.92	279.025	108.819	0	10.9728	5.61604	-81.6057	2804.84	2420.32	-420.28	-281.341	165.629	0	9.44089	9.49655	-151.013	-20543	-142603	-7912.39	-1858.31	336.035	0
558	6	-216.352	262.462	-909.71	-1219.64	-35752.7	-6574.3	260.699	611.341	0	-149.751	-317.665	-719.637	65568.2	-16112.7	-5832.51	277.61	108.887	0	10.9622	5.57091	-81.6181	2771.97	2384.42	-425.36	-281.786	166.037	0	9.6375	9.51189	-150.439	-20561.6	-142445	-7915.04	-1860.86	336.678	0
558	7	-235.421	256.207	-894.258	-1313.04	-38174	-7197.26	257.312	611.468	0	-143.105	-305.675	-702.2	63803.4	-16409.5	-4924.88	276.631	109.138	0	10.9407	5.52233	-81.6025	2748.52	2353.29	-432.117	-282.162	166.318	0	9.81002	9.62496	-150.185	-20541	-142325	-7916.99	-1861.66	336.771	0
558	8	-250.041	249.073	-879.691	-1298.51	-40151.3	-7781.94	254.358	611.476	0	-135.42	-293.117	-685.646	62036.4	-16446.2	-3916.78	276.014	109.521	0	10.906	5.47574	-81.5627	2737.06	2329.52	-439.286	-282.439	166.442	0	9.95728	9.82816	-150.213	-20496.2	-142263	-7920.66	-1861.07	336.448	0
558	9	-260.276	241.256	-865.558	-1196.87	-41712.9	-8314.18	251.808	611.383	0	-127.253	-280.421	-669.905	60300.4	-16293.9	-2851.15	275.677	109.987	0	10.8611	5.43576	-81.5098	2738.42	2315.44	-444.982	-282.593	166.404	0	10.0872	10.0676	-150.411	-20455.4	-142267	-7928.75	-1859.85	335.996	0
559	0	-266.314	232.987	-851.565	-1027.16	-42891	-8778.46	249.633	611.206	0	-119.058	-268.003	-654.936	58624.9	-16021.1	-1773.48	275.538	110.488	0	10.8123	5.40509	-81.4629	2752.42	2312.47	-447.844	-282.613	166.213	0	10.2042	10.2764	-150.651	-20445.6	-142337	-7944.97	-1858.81	335.715	0	-320.685	-15.6366	-1623.21	-615031	70677.6	129671	33.466	377.989	0
559	1	-268.474	224.512	-837.581	-806.762	-43722.2	-9161.6	247.799	610.963	0	-111.191	-256.221	-640.73	57032	-15689.6	-726.451	275.513	110.989	0	10.7643	5.38466	-81.4352	2776.82	2319.2	-447.776	-282.521	165.901	0	10.2981	10.4058	-150.829	-20477.4	-142463	-7972.44	-1858.54	335.766	0
559	2	-267.202	216.05	-823.584	-552.19	-44246.4	-9456.39	246.276	610.671	0	-103.928	-245.35	-627.29	55535.3	-15349.5	253.964	275.53	111.468	0	10.7178	5.37521	-81.42	2806.42	2331.65	-445.855	-282.363	165.532	0	10.3443	10.4287	-150.891	-20541.8	-142632	-8010.99	-1859.27	336.136	0
559	3	-263.051	207.762	-809.619	-279.589	-44505.5	-9665.06	245.029	610.345	0	-97.4686	-235.575	-614.618	54141.2	-15037	1140.49	275.534	111.911	0	10.6729	5.37938	-81.3949	2834.63	2346.44	-443.398	-282.172	165.174	0	10.317	10.3306	-150.848	-20618.1	-142831	-8055.23	-1860.85	336.681	0
559	4	-256.645	199.739	-795.783	-3.96618	-44543.2	-9800.88	244.026	610.005	0	-91.9468	-226.99	-602.707	52850.9	-14775	1915.34	275.486	112.311	0	10.6309	5.40126	-81.3366	2856.55	2363.33	-440.949	-281.944	164.88	0	10.2091	10.1041	-150.753	-20683.8	-143039	-8094.76	-1862.83	337.203	0
559	5	-248.625	192.015	-782.216	262.401	-44402.1	-9885.92	243.236	609.665	0	-87.4302	-219.613	-591.53	51662.9	-14575.3	2569.79	275.36	112.662	0	10.594	5.44281	-81.2274	2870.61	2383.62	-438.24	-281.655	164.66	0	10.0414	9.75515	-150.678	-20724.4	-143235	-8116.69	-1864.6	337.542	0
559	6	-239.603	184.607	-769.084	511.837	-44121.1	-9946.12	242.632	609.335	0	-83.9294	-213.398	-581.05	50573.4	-14441.6	3102.41	275.146	112.962	0	10.5667	5.50143	-81.0601	2877.86	2406.46	-434.995	-281.313	164.497	0	9.84836	9.31665	-150.679	-20741.2	-143399	-8110.17	-1865.69	337.652	0
559	7	-230.122	177.536	-756.575	742.297	-43733.9	-10006.2	242.195	609.019	0	-81.4058	-208.246	-571.237	49576.8	-14371.6	3517.23	274.841	113.212	0	10.5562	5.57144	-80.8481	2880.79	2427.76	-431.344	-280.971	164.368	0	9.65777	8.85919	-150.784	-20746	-143517	-8071.25	-1865.8	337.587	0
559	8	-220.646	170.839	-744.902	956.816	-43270.2	-10086.2	241.912	608.716	0	-79.7859	-204.026	-562.083	48667.5	-14360.8	3822.98	274.451	113.416	0	10.5675	5.64634	-80.6267	2882.35	2442.89	-427.219	-280.701	164.251	0	9.48344	8.46924	-151.023	-20750.5	-143586	-8004.64	-1864.76	337.4	0
559	9	-211.55	164.556	-734.302	1163.06	-42755.7	-10199.9	241.774	608.416	0	-78.9764	-200.59	-553.606	47841	-14403.8	4032.61	273.982	113.583	0	10.5955	5.71857	-80.4406	2884.54	2449.74	-421.783	-280.546	164.141	0	9.3366	8.20068	-151.425	-20760.5	-143611	-7920.77	-1862.39	337.101	0
560	0	-203.111	158.712	-725.02	1373.64	-42211.9	-10355	241.778	608.105	0	-78.8756	-197.79	-545.867	47094.3	-14493.2	4161.84	273.449	113.726	0	10.6267	5.77944	-80.328	2886.63	2449.18	-414.103	-280.51	164.064	0	9.23626	8.05537	-151.999	-20775.5	-143607	-7831.8	-1858.79	336.682	0	-246.367	-39.6949	-1470.49	-558638	24078.2	81176.4	7.67278	378.129	0
560	1	-195.52	153.304	-717.283	1605.19	-41654.5	-10553.3	241.927	607.762	0	-79.3825	-195.491	-538.954	46424.5	-14619.7	4226.52	272.874	113.862	0	10.6485	5.82058	-80.3025	2884.98	2443.17	-404.286	-280.575	164.074	0	9.19766	8.01269	-152.705	-20792.3	-143589	-7748.88	-1854.3	336.16	0
560	2	-188.89	148.29	-711.265	1875.9	-41095.4	-10792.1	242.222	607.363	0	-80.4081	-193.579	-532.95	45828.3	-14773.2	4239.77	272.28	114.01	0	10.6579	5.83579	-80.3413	2875.6	2432.94	-393.61	-280.717	164.208	0	9.212	8.05902	-153.442	-20810.8	-143562	-7680.79	-1849.61	335.627	0
560	3	-183.272	143.586	-707.078	2202.49	-40542.7	-11065.1	242.662	606.885	0	-81.8824	-191.978	-527.894	45301.6	-14944.9	4211.37	271.69	114.184	0	10.6611	5.82245	-80.3952	2857.7	2418.54	-383.992	-280.917	164.454	0	9.24726	8.18511	-154.032	-20836.9	-143522	-7634.18	-1845.77	335.277	0
560	4	-178.664	139.079	-704.793	2598.18	-39997.9	-11364	243.249	606.314	0	-83.754	-190.645	-523.772	44841.5	-15128.6	4149.42	271.116	114.387	0	10.6659	5.78243	-80.4139	2834.26	2400.47	-377.562	-281.149	164.754	0	9.27051	8.37194	-154.286	-20877.3	-143465	-7613.3	-1843.86	335.315	0
560	5	-175.016	134.645	-704.447	3072.5	-39454.7	-11679.8	243.992	605.638	0	-85.985	-189.564	-520.529	44447.3	-15320.1	4061.17	270.568	114.611	0	10.6762	5.72249	-80.3589	2809.8	2381.32	-375.992	-281.366	165.034	0	9.26523	8.59087	-154.124	-20936.8	-143393	-7617.57	-1844.37	335.844	0
560	6	-172.231	130.156	-706.051	3632	-38898.7	-12005.1	244.907	604.856	0	-88.5462	-188.734	-518.071	44119.4	-15518.6	3952.25	270.045	114.839	0	10.6918	5.65305	-80.2074	2787.68	2364.94	-379.664	-281.515	165.244	0	9.22595	8.81701	-153.596	-21017.5	-143317	-7641.33	-1847.08	336.836	0
[truncated: 1,881 more rows]
[truncated: 234 more columns]
