# Supplementary material for: Independent effects of mental fatigue and drop height on drop jump performance in American football athletes: an exploration of central-peripheral interaction
Source: PeerJ. 2026 Jan 13;14:e20574. doi: 10.7717/peerj.20574 (PMC12810397; doi:10.7717/peerj.20574)
Supplement: Supplemental Information 1 [file peerj-14-20574-s001.zip › data/1/4/DJ-30-02.csv]

Devices
1000
		Force1 - Force			Force1 - Moment			Force1 - CoP			Force2 - Force			Force2 - Moment			Force2 - CoP			Combined Force			Combined Moment			Combined CoP
Frame	Sub Frame	Fx	Fy	Fz	Mx	My	Mz	Cx	Cy	Cz	Fx	Fy	Fz	Mx	My	Mz	Cx	Cy	Cz	Fx	Fy	Fz	Mx	My	Mz	Cx	Cy	Cz
		N	N	N	N.mm	N.mm	N.mm	mm	mm	mm	N	N	N	N.mm	N.mm	N.mm	mm	mm	mm	N	N	N	N.mm	N.mm	N.mm	mm	mm	mm
681	0	0.00310448	-0.00119124	0.00801175	0.383954	0.4088	-0.0421115	300	610	0	1.16783e-05	1.07144e-05	3.95765e-06	0.000374866	-0.000272376	-0.000288384	300	200	0	0.00311616	-0.00118052	0.0080157	5.21562	-2.14576	-2.29263	0	0	0
681	1	0.00454303	-0.00174305	0.0099762	0.443991	0.507361	-0.0858916	300	610	0	5.85656e-06	1.08422e-05	-9.99297e-06	-0.000385127	0.000152083	-0.000386377	300	200	0	0.00454889	-0.00173221	0.00996621	6.44394	-2.7007	-3.37836	0	0	0
681	2	0.006103	-0.00234135	0.0113242	0.456344	0.573576	-0.144226	300	610	0	-5.48343e-06	8.81604e-06	-3.21848e-05	-0.0016271	0.000858797	-0.000476694	300	200	0	0.00609751	-0.00233254	0.011292	7.24409	-3.10585	-4.5662	0	0	0
681	3	0.00755066	-0.00289646	0.0113205	0.3832	0.569803	-0.215779	300	610	0	-2.40697e-05	3.46389e-06	-6.41085e-05	-0.00344984	0.00190988	-0.000534928	300	200	0	0.00752659	-0.00289299	0.0112564	7.13359	-3.16649	-5.6853	0	0	0
681	4	0.0085028	-0.00326131	0.00896663	0.176519	0.445083	-0.295484	300	610	0	-5.14053e-05	-6.56327e-06	-0.000106339	-0.00590471	0.00334197	-0.000525289	300	200	0	0.0084514	-0.00326788	0.00886029	5.46213	-2.61533	-6.4528	0	0	0
681	5	0.00839565	-0.00321961	0.00301318	-0.219561	0.135866	-0.372839	300	610	0	-8.82897e-05	-2.26423e-05	-0.000157738	-0.00894997	0.00513976	-0.000399597	300	200	0	0.00830736	-0.00324226	0.00285545	1.42236	-1.11438	-6.44961	0	0	0
681	6	0.00646832	-0.00247945	-0.00796635	-0.862924	-0.430122	-0.430068	300	610	0	-0.000134134	-4.5913e-05	-0.000214426	-0.0123906	0.00720081	-9.81213e-05	300	200	0	0.00633419	-0.00252536	-0.00818077	-5.89889	1.72727	-5.10662	0	0	0
681	7	0.00177485	-0.000677945	-0.0254109	-1.80297	-1.32534	-0.440424	300	610	0	-0.000186054	-7.68664e-05	-0.000268558	-0.0158055	0.00929234	0.000446576	300	200	0	0.00158879	-0.000754812	-0.0256794	-17.4093	6.31151	-1.71187	0	0	0
681	8	-0.00675645	0.00259595	-0.0504824	-3.0641	-2.60754	-0.367107	300	610	0	-0.000237778	-0.000114763	-0.000307018	-0.0184673	0.0110032	0.00130135	300	200	0	-0.00699423	0.00248119	-0.0507894	-33.8191	12.976	4.54754	0	0	0
681	9	-0.0201937	0.00775186	-0.0836204	-4.62216	-4.29694	-0.163462	300	610	0	-0.000278432	-0.000156879	-0.000310247	-0.0192676	0.0116971	0.00251819	300	200	0	-0.0204721	0.00759498	-0.0839306	-55.3474	21.8766	14.4914	0	0	0
682	0	-0.0393773	0.0151119	-0.123917	-6.37359	-6.34422	0.224628	300	610	0	-0.000291404	-0.000197598	-0.000251528	-0.0166639	0.0104785	0.00411242	300	200	0	-0.0396687	0.0149143	-0.124168	-81.3138	32.8208	28.7815	0	0	0
682	1	-0.0645774	0.0247795	-0.168307	-8.09815	-8.58945	0.853046	300	610	0	-0.000253538	-0.000227446	-9.72403e-05	-0.00868002	0.00618614	0.00603246	300	200	0	-0.064831	0.024552	-0.168404	-109.615	45.0499	47.6676	0	0	0
682	2	-0.0950163	0.0364556	-0.210613	-9.41835	-10.7134	1.76915	300	610	0	-0.000135105	-0.000232194	0.000191272	0.00700617	-0.0025623	0.00812101	300	200	0	-0.0951514	0.0362234	-0.210422	-136.108	56.9778	70.6313	0	0	0
682	3	-0.128255	0.049204	-0.240521	-9.76152	-12.1859	2.99564	300	610	0	9.89003e-05	-0.000192304	0.000653413	0.032836	-0.0172469	0.0100696	300	200	0	-0.128156	0.0490117	-0.239867	-153.963	65.9086	95.9249	0	0	0
682	4	-0.15947	0.0611737	-0.242664	-8.33417	-12.22	4.50766	300	610	0	0.000485391	-8.30458e-05	0.00132171	0.0709521	-0.0392112	0.0113706	300	200	0	-0.158985	0.0610907	-0.241342	-153.091	67.7746	120.026	0	0	0
682	5	-0.180694	0.0693071	-0.19607	-4.1234	-9.74542	6.20274	300	610	0	0.00105695	0.000124205	0.00220998	0.122534	-0.069282	0.0112755	300	200	0	-0.179637	0.0694313	-0.19386	-119.829	56.9659	137.055	0	0	0
682	6	-0.180138	0.0690815	-0.074373	4.05534	-3.42053	7.86474	300	610	0	0.00183188	0.000458915	0.00329666	0.186839	-0.107217	0.00877202	300	200	0	-0.178306	0.0695404	-0.0710763	-37.128	26.3538	138.254	0	0	0
682	7	-0.141817	0.0543639	0.152715	17.4395	8.28951	9.12453	300	610	0	0.00279983	0.000945906	0.00450309	0.25994	-0.150963	0.00259874	300	200	0	-0.139017	0.0553098	0.157218	114.411	-32.3539	111.669	0	0	0
682	8	-0.0457582	0.0174928	0.516015	37.102	26.9376	9.42354	300	610	0	0.00390277	0.00159677	0.00566761	0.33318	-0.195745	-0.00867719	300	200	0	-0.0418554	0.0190895	0.521683	354.254	-127.754	42.2736	0	0	0
682	9	0.130804	-0.0502638	1.04089	63.6067	53.7858	7.9895	300	610	0	0.00501179	0.00239769	0.00651778	0.391475	-0.233043	-0.0264898	300	200	0	0.135816	-0.0478662	1.04741	697.948	-267.189	-87.1896	0	0	0
683	0	0.41077	-0.157688	1.73795	96.5161	89.329	3.83854	300	610	0	0.00590142	0.00329351	0.00664489	0.411688	-0.24959	-0.0519779	300	200	0	0.416672	-0.154395	1.7446	1151	-454.3	-294.282	0	0	0
683	1	0.81253	-0.31183	2.58994	133.74	132.625	-4.1771	300	610	0	0.00622497	0.00416863	0.00548804	0.361474	-0.226612	-0.0855302	300	200	0	0.818755	-0.307662	2.59543	1700.3	-685.532	-593.449	0	0	0
683	2	1.34281	-0.515263	3.53473	170.751	180.426	-17.2523	300	610	0	0.00549687	0.00482628	0.00233794	0.19918	-0.139656	-0.126151	300	200	0	1.34831	-0.510437	3.53707	2303.1	-945.552	-990.724	0	0	0
683	3	1.98666	-0.762242	4.44499	199.714	226.152	-36.4163	300	610	0	0.00309065	0.00496931	-0.00362577	-0.124397	0.0405447	-0.170643	300	200	0	1.98975	-0.757272	4.44137	2873.96	-1201.73	-1476.25	0	0	0
683	4	2.69454	-1.03374	5.10645	208.676	258.786	-62.1962	300	610	0	-0.00173534	0.00418762	-0.0132465	-0.661392	0.345556	-0.21264	300	200	0	2.6928	-1.02956	5.09321	3270.88	-1398.08	-2014.6	0	0	0
683	5	3.36697	-1.2916	5.19801	180.99	261.882	-94.1373	300	610	0	-0.00976923	0.00195967	-0.0272327	-1.45823	0.804399	-0.241592	300	200	0	3.3572	-1.28964	5.17078	3282.97	-1449.69	-2533.17	0	0	0
683	6	3.83833	-1.47224	4.27938	95.3065	212.962	-130.171	300	610	0	-0.0217166	-0.00232172	-0.0459114	-2.54175	1.43565	-0.241849	300	200	0	3.81661	-1.47456	4.23346	2623.22	-1238.84	-2909.82	0	0	0
683	7	3.86221	-1.48115	1.79421	-73.4848	83.7151	-165.85	300	610	0	-0.0379931	-0.0092868	-0.0688785	-3.89924	2.23586	-0.192144	300	200	0	3.82422	-1.49043	1.72534	931.77	-615.212	-2961.52	0	0	0
683	8	3.10286	-1.18949	-2.90023	-351.821	-158.441	-193.515	245.37	731.308	0	-0.058424	-0.0194753	-0.0945417	-5.45171	3.16402	-0.0658506	300	200	0	3.04444	-1.20896	-2.99477	-2203.35	597.022	-2437.33	248.151	716.356	0
683	9	1.13871	-0.43556	-10.4638	-762.971	-546.762	-201.504	247.747	682.916	0	-0.0818439	-0.0331573	-0.119572	-7.0214	4.12223	0.167464	300	200	0	1.05687	-0.468718	-10.5833	-7199.3	2581.63	-1020.2	248.727	678.123	0
684	0	-2.51362	0.966052	-21.449	-1319.86	-1108.78	-173.613	248.306	671.535	0	-0.105606	-0.0500785	-0.138312	-8.29553	4.93402	0.538538	300	200	0	-2.61922	0.915974	-21.5873	-14395.8	5498.08	1656.14	248.866	668.898	0
684	1	-8.34179	3.19535	-36.1586	-2017.47	-1858.13	-89.6736	248.612	665.795	0	-0.125036	-0.0691246	-0.142225	-8.79139	5.3228	1.07226	300	200	0	-8.46683	3.12623	-36.3008	-23961.4	9443.86	5962.77	248.96	664.212	0
684	2	-16.7432	6.36582	-54.6285	-2832.09	-2789.47	70.3663	248.937	661.843	0	-0.132902	-0.0879171	-0.119539	-7.83078	4.89523	1.77821	300	200	0	-16.8761	6.27791	-54.748	-35885.9	14449.9	12195.4	249.138	660.977	0
684	3	-27.9336	10.4671	-76.832	-3731.32	-3882.3	320.129	249.47	658.565	0	-0.119023	-0.102371	-0.0552916	-4.5362	3.13647	2.63731	300	200	0	-28.0526	10.3648	-76.8873	-50116.9	20533.5	20495.5	249.547	658.294	0
684	4	-41.9299	15.3725	-102.958	-4688.83	-5112.97	665.965	250.339	655.541	0	-0.0702033	-0.106283	0.0679173	2.13466	-0.572912	3.58463	300	200	0	-42.0001	15.2663	-102.89	-66744.5	27769.4	30840.7	250.301	655.821	0
684	5	-58.6255	20.9013	-133.515	-5693.31	-6464.01	1110.71	251.586	652.642	0	0.0292656	-0.0910472	0.268128	13.2945	-6.90575	4.48896	300	200	0	-58.5962	20.8102	-133.247	-86071.6	36315.7	43113.9	251.437	653.453	0
684	6	-77.8749	26.8773	-169.154	-6745.56	-7921.35	1653.38	253.171	649.878	0	0.196201	-0.0456677	0.56075	29.9477	-16.4883	5.13098	300	200	0	-77.6787	26.8317	-168.593	-108500	46368.8	57172.5	252.917	651.197	0
684	7	-99.4977	33.1679	-210.284	-7846.76	-9465.83	2287.06	254.985	647.315	0	0.445863	0.0427298	0.95342	52.7021	-29.7359	5.18365	300	200	0	-99.0518	33.2106	-209.33	-134282	58058	72859.9	254.638	649.101	0
684	8	-123.204	39.7081	-256.683	-8988.62	-11068.4	2997.74	256.879	645.018	0	0.787637	0.187617	1.43868	81.3498	-46.611	4.20034	300	200	0	-122.416	39.8958	-255.244	-163281	71334.1	89967.4	256.453	647.208	0
684	9	-148.479	46.4943	-307.231	-10149.9	-12688.4	3761.16	258.701	643.037	0	1.21875	0.40071	1.98434	114.307	-66.2959	1.61909	300	200	0	-147.26	46.895	-305.246	-194799	85887.7	108160	258.215	645.542	0
685	0	-174.477	53.537	-359.78	-11296	-14273.4	4540.96	260.327	641.397	0	1.71585	0.688245	2.52191	147.925	-86.7859	-3.20616	300	200	0	-172.762	54.2252	-357.258	-227507	101110	126893	259.804	644.099	0
685	1	-199.979	60.8062	-411.271	-12381	-15760.8	5291.13	261.678	640.104	0	2.22463	1.04563	2.93395	175.722	-104.427	-10.9338	300	200	0	-197.754	61.8519	-408.337	-259525	116128	145378	261.147	642.836	0
685	2	-223.438	68.1957	-458.199	-13356.1	-17081	5960.68	262.721	639.149	0	2.64823	1.4504	3.0422	187.63	-113.456	-22.1069	300	200	0	-220.79	69.6461	-455.156	-288718	129950	162600	262.223	641.672	0
685	3	-243.134	75.5131	-497.431	-14182.5	-18163.8	6499.67	263.485	638.511	0	2.83584	1.85363	2.59962	169.433	-105.633	-36.956	300	200	0	-240.299	77.3667	-494.832	-313213	141714	177418	263.079	640.473	0
685	4	-257.434	82.5026	-527.102	-14842	-18950.1	6867.71	264.048	638.158	0	2.57409	2.17059	1.29078	102.649	-70.1213	-55.1192	300	200	0	-254.86	84.6732	-525.811	-331949	150956	188735	263.827	639.038	0
685	5	-265.115	88.8776	-547.139	-15342.4	-19404.9	7043.53	264.534	638.041	0	1.58506	2.27177	-1.25332	-34.7929	6.18389	-75.2802	304.934	227.761	0	-263.53	91.1493	-548.392	-345008	157768	195716	264.626	637.103	0
685	6	-265.625	94.3415	-559.142	-15712.7	-19523.5	7030.31	265.083	638.102	0	-0.46383	1.97665	-5.41831	-266.628	137.617	-94.7353	325.399	249.209	0	-266.089	96.3182	-564.56	-353516	162754	197955	265.662	634.369	0
685	7	-259.171	98.6068	-565.706	-15991.9	-19327.5	6853.61	265.835	638.269	0	-3.93123	1.05348	-11.5388	-614.563	337.68	-108.928	329.265	253.26	0	-263.103	99.6603	-577.245	-359212	166813	195523	267.103	630.573	0
685	8	-246.62	101.424	-569.594	-16215.8	-18858.2	6554.18	266.892	638.469	0	-9.13548	-0.738674	-19.8314	-1093.84	615.709	-112.867	331.047	255.157	0	-255.755	100.686	-589.425	-363895	170861	188912	269.05	625.572	0
685	9	-229.278	102.629	-573.106	-16409.9	-18169.2	6178.4	268.297	638.633	0	-16.2498	-3.53114	-30.4066	-1711.45	974.934	-105.754	332.063	256.286	0	-245.528	99.0979	-603.512	-369041	175645	178911	271.51	619.37	0
686	0	-208.634	102.186	-577.804	-16589.4	-17318.5	5769.81	270.027	638.711	0	-25.2477	-7.25631	-43.3332	-2467.62	1416.31	-92.756	332.684	256.945	0	-233.882	94.9296	-621.137	-375628	181665	166472	274.398	612.077	0
686	1	-186.136	100.203	-584.498	-16761	-16361.5	5364.25	272.008	638.676	0	-35.9625	-11.7128	-58.6041	-3355.6	1942.92	-79.5177	333.153	257.259	0	-222.098	88.4901	-643.102	-384134	189173	152567	277.58	603.919	0
686	2	-163.044	96.9074	-593.36	-16925.5	-15347.4	4987.77	274.135	638.525	0	-48.1656	-16.701	-75.9862	-4357.54	2555.05	-66.0995	333.625	257.346	0	-211.21	80.2064	-669.347	-394580	198150	138074	280.888	595.252	0
686	3	-140.369	92.6088	-604.104	-17080.1	-14316.3	4656.71	276.302	638.273	0	-61.583	-22.0854	-94.8915	-5440.1	3239.72	-46.1541	334.141	257.33	0	-201.952	70.5234	-698.996	-406617	208316	123709	284.154	586.559	0
686	4	-118.859	87.6622	-616.179	-17220.7	-13298.8	4380.97	278.417	637.948	0	-75.857	-27.7749	-114.337	-6551.71	3965.86	-10.1458	334.686	257.302	0	-194.716	59.8873	-730.516	-419634	219168	110012	287.224	578.371	0
686	5	-99.0346	82.4405	-628.94	-17344.3	-12318.2	4167.13	280.414	637.577	0	-90.4636	-33.6861	-132.964	-7620.79	4687.73	50.6099	335.256	257.315	0	-189.498	48.7544	-761.904	-432871	230037	97347.9	289.985	571.216	0
686	6	-81.2391	77.3163	-641.775	-17450.9	-11393.1	4018.88	282.248	637.192	0	-104.646	-39.7019	-149.165	-8559.23	5352.78	141.076	335.885	257.381	0	-185.885	37.6144	-790.94	-445521	240164	85929.2	292.363	565.562	0
686	7	-65.7004	72.6459	-654.187	-17544.1	-10537.5	3936.98	283.892	636.818	0	-117.437	-45.624	-161.413	-9277.74	5913.36	260.521	336.635	257.478	0	-183.138	27.0219	-815.6	-456861	248847	75868.8	294.33	561.744	0
686	8	-52.5834	68.7475	-665.847	-17631.8	-9759.93	3920.71	285.342	636.48	0	-127.795	-51.1728	-168.708	-9709.98	6341.23	401.84	337.587	257.555	0	-180.378	17.5747	-834.555	-466407	255606	67229.8	295.904	559.879	0
686	9	-42.0122	65.8817	-676.609	-17722.9	-9063.83	3968.33	286.604	636.194	0	-134.807	-56.061	-170.897	-9832.93	6636.97	553.3	338.836	257.537	0	-176.819	9.82072	-847.506	-473995	260312	60056.6	297.136	559.839	0
687	0	-34.064	64.241	-686.465	-17825.1	-8449.12	4075.58	287.692	635.967	0	-137.913	-60.0774	-168.686	-9672.01	6828.26	701.749	340.479	257.337	0	-171.977	4.16364	-855.151	-479778	263179	54388	298.105	561.278	0
687	1	-28.7593	63.9436	-695.489	-17944.6	-7914.68	4235.05	288.62	635.802	0	-137.021	-63.1208	-163.377	-9290.24	6958.9	835.893	342.594	256.864	0	-165.78	0.822803	-858.867	-484119	264662	50265.1	298.887	563.718	0
687	2	-26.0623	65.0266	-703.775	-18086.7	-7459.05	4437.51	289.401	635.7	0	-132.481	-65.1888	-156.485	-8769.14	7074.48	948.232	345.209	256.038	0	-158.544	-0.162254	-860.259	-487463	265303	47731.3	299.553	566.638	0
687	3	-25.8849	67.4484	-711.409	-18255.6	-7079.24	4673.56	290.049	635.661	0	-124.949	-66.3439	-149.404	-8189.73	7212.67	1034.63	348.276	254.816	0	-150.834	1.10447	-860.813	-490232	265617	46819.1	300.155	569.561	0
687	4	-28.0863	71.1021	-718.465	-18454.3	-6769.91	4934.56	290.577	635.686	0	-115.21	-66.6763	-143.214	-7618.81	7399.37	1093.11	351.667	253.199	0	-143.296	4.42581	-861.678	-492767	266011	47530.1	300.731	572.115	0
687	5	-32.4709	75.8281	-724.995	-18684.1	-6523	5213.54	291.003	635.771	0	-104.054	-66.2871	-138.595	-7103.05	7646.71	1123.29	355.173	251.25	0	-136.525	9.54099	-863.59	-495295	266754	49817.1	301.301	574.061	0
687	6	-38.7895	81.4259	-731.023	-18943.9	-6327.21	5505.62	291.345	635.914	0	-92.1955	-65.294	-135.846	-6669.58	7954.4	1126.25	358.555	249.097	0	-130.985	16.1319	-866.869	-497933	267975	53572.1	301.877	575.297	0
687	7	-46.7429	87.6733	-736.551	-19230	-6168.55	5807.41	291.625	636.108	0	-80.2414	-63.8329	-134.96	-6329.08	8314.74	1104.74	361.609	246.896	0	-126.984	23.8405	-871.512	-500703	269695	58625.7	302.463	575.836	0
687	8	-55.99	94.3468	-741.583	-19535.9	-6032.37	6116.24	291.866	636.344	0	-68.6713	-62.0434	-135.737	-6079.71	8716.37	1062.59	364.215	244.791	0	-124.661	32.3034	-877.319	-503578	271864	64758	303.059	575.763	0
687	9	-66.1633	101.236	-746.143	-19852.4	-5905.45	6430.05	292.085	636.607	0	-57.8314	-60.0523	-137.874	-5912.2	9145.49	1003.33	366.332	242.881	0	-123.995	41.1834	-884.017	-506510	274397	71714.3	303.665	575.2	0
688	0	-76.8861	108.154	-750.291	-20168.4	-5777.19	6747.23	292.3	636.881	0	-47.944	-57.9699	-141.05	-5814.09	9587.05	929.911	367.969	241.22	0	-124.83	50.1844	-891.341	-509461	277204	79221.8	304.274	574.27	0
688	1	-87.7961	114.946	-754.105	-20472.5	-5639.57	7066.01	292.522	637.148	0	-39.1348	-55.8996	-144.941	-5771.7	10025.7	846.154	369.171	239.821	0	-126.931	59.0463	-899.046	-512402	280193	87008.6	304.879	573.093	0
688	2	-98.5722	121.478	-757.638	-20754.6	-5486.92	7384.02	292.758	637.394	0	-31.4678	-53.9471	-149.224	-5770.67	10446.1	757.94	370.003	238.671	0	-130.04	67.5309	-906.863	-515288	283260	94823.8	305.469	571.784	0
688	3	-108.953	127.637	-760.89	-21006.8	-5316.17	7698.69	293.013	637.608	0	-24.9738	-52.2185	-153.589	-5796.57	10833.2	672.477	370.534	237.741	0	-133.927	75.4189	-914.478	-518044	286289	102453	306.033	570.45	0
688	4	-118.744	133.332	-763.815	-21224.8	-5127.55	8007.47	293.287	637.788	0	-19.6676	-50.8072	-157.751	-5835.1	11172.7	596.474	370.825	236.989	0	-138.412	82.5253	-921.565	-520576	289159	109729	306.56	569.18	0
688	5	-127.817	138.5	-766.352	-21407.3	-4924.84	8307.72	293.574	637.934	0	-15.5588	-49.7846	-161.459	-5871.34	11449.9	535.001	370.915	236.364	0	-143.376	88.7157	-927.811	-522787	291750	116538	307.033	568.052	0
688	6	-136.105	143.113	-768.439	-21555.2	-4714.59	8596.17	293.865	638.051	0	-12.6545	-49.1996	-164.501	-5890.04	11651.2	491.396	370.828	235.806	0	-148.76	93.9134	-932.94	-524586	293959	122817	307.435	567.125	0
688	7	-143.602	147.181	-770.023	-21670.1	-4504.68	8868.9	294.15	638.142	0	-10.9492	-49.0836	-166.748	-5879.09	11768.3	467.714	370.575	235.257	0	-154.551	98.097	-936.772	-525904	295714	128553	307.754	566.427	0
688	8	-150.352	150.752	-771.088	-21754.6	-4302.45	9121.95	294.42	638.213	0	-10.4098	-49.4571	-168.221	-5834.62	11802.2	464.875	370.159	234.684	0	-160.762	101.295	-939.309	-526735	297009	133772	307.984	565.945	0
688	9	-156.448	153.91	-771.689	-21813.3	-4113.23	9352.28	294.67	638.267	0	-10.9684	-50.3352	-169.127	-5763.15	11769.6	482.35	369.59	234.076	0	-167.417	103.575	-940.816	-527160	297937	138534	308.138	565.607	0
689	0	-162.016	156.77	-771.983	-21851.8	-3937.91	9558.5	294.899	638.306	0	-12.5227	-51.734	-169.879	-5681.23	11711.8	517.57	368.942	233.443	0	-174.538	105.037	-941.862	-527377	298710	142921	308.254	565.283	0
689	1	-167.197	159.47	-772.234	-21875.6	-3769.25	9741.19	295.119	638.328	0	-14.9379	-53.6831	-171.118	-5617.1	11704.3	564.328	368.399	232.826	0	-182.135	105.787	-943.351	-527701	299683	147019	308.412	564.772	0
689	2	-172.134	162.15	-772.796	-21888.3	-3587.36	9902.55	295.358	638.324	0	-18.0392	-56.2368	-173.741	-5615.4	11864.8	610.998	368.29	232.32	0	-190.173	105.913	-946.537	-528574	301367	150897	308.745	563.8	0
689	3	-176.947	164.935	-774.105	-21890.8	-3354.64	10046	295.666	638.279	0	-21.5865	-59.4738	-178.953	-5741.6	12361.6	640.444	369.077	232.085	0	-198.533	105.461	-953.058	-530565	304454	154580	309.451	562.009	0
689	4	-181.701	167.933	-776.7	-21879.7	-3011.02	10176.1	296.123	638.17	0	-25.2368	-63.4845	-188.289	-6084.28	13419.1	630.649	371.269	232.314	0	-206.938	104.449	-964.99	-534396	309838	158026	310.786	558.979	0
689	5	-186.384	171.219	-781.242	-21845.6	-2471.11	10298.2	296.837	637.963	0	-28.505	-68.3497	-203.631	-6755.35	15319	554.642	375.229	233.174	0	-214.889	102.87	-984.873	-540947	318625	161109	313.045	554.269	0
689	6	-190.876	174.827	-788.502	-21771.9	-1624.34	10417.6	297.94	637.612	0	-30.7339	-74.1138	-227.154	-7887.13	18391.5	380.538	380.965	234.722	0	-221.61	100.713	-1015.66	-551242	332101	163593	316.509	547.504	0
689	7	-194.928	178.731	-799.32	-21633.2	-340.366	10538.6	299.574	637.065	0	-31.083	-80.7465	-261.182	-9622.81	22991.6	73.0473	388.029	236.843	0	-226.011	97.9844	-1060.5	-566375	351651	165129	321.359	538.497	0
689	8	-198.157	182.84	-814.56	-21394.7	1520.38	10663.4	301.867	636.265	0	-28.5508	-88.1011	-307.847	-12096.2	29446.5	-401.724	395.653	239.293	0	-226.707	94.7388	-1122.41	-587395	378571	165269	327.59	527.386	0
689	9	-200.076	186.988	-835.081	-21012.2	4097.25	10790.9	304.906	635.162	0	-22.0649	-95.8814	-368.618	-15404.4	37986	-1067.19	403.05	241.79	0	-222.141	91.1063	-1203.7	-615166	413856	163515	334.962	514.697	0
690	0	-200.135	190.935	-861.723	-20435.3	7523.42	10914.6	308.731	633.714	0	-10.649	-103.64	-443.996	-19586.7	48695	-1928.43	409.674	244.115	0	-210.784	87.2943	-1305.72	-650282	458052	159386	343.055	501.235	0
690	1	-197.776	194.359	-895.214	-19613.2	11916.4	11020.6	313.311	631.909	0	6.40853	-110.862	-533.336	-24610.7	61486.9	-2975.17	415.287	246.145	0	-191.367	83.4977	-1428.55	-692964	511154	152456	351.383	487.887	0
690	2	-192.513	196.869	-935.956	-18503.4	17357.5	11086.8	318.545	629.77	0	29.4525	-117.07	-634.535	-30356	76056.4	-4188.22	419.862	247.84	0	-163.061	79.7991	-1570.49	-742869	572388	142381	359.481	475.456	0
690	3	-184.012	198.062	-983.795	-17078.6	23863.7	11086.1	324.257	627.36	0	58.3951	-121.812	-743.649	-36594.3	91820	-5530.27	423.472	249.209	0	-125.617	76.2503	-1727.44	-798858	639947	128999	366.968	464.569	0
690	4	-172.133	197.618	-1037.86	-15332.9	31362.2	10993.5	330.218	624.774	0	92.6466	-124.564	-854.772	-42980.1	107894	-6929.79	426.225	250.283	0	-79.4869	73.0535	-1892.64	-858858	710862	112452	373.578	455.642	0
690	5	-156.947	195.363	-1096.52	-13289.9	39678.7	10792.8	336.186	622.12	0	131.029	-124.782	-960.336	-49065.7	123142	-8283.21	428.228	251.092	0	-25.9179	70.5813	-2056.86	-919914	781122	93215.9	379.16	448.889	0
690	6	-138.734	191.319	-1157.41	-11007	48536.4	10478.6	341.935	619.51	0	171.696	-122.076	-1052.03	-54356.8	136324	-9473.93	429.582	251.668	0	32.9619	69.2438	-2209.44	-978468	846112	72066.4	383.668	444.361	0
690	7	-117.956	185.698	-1217.6	-8573.73	57568.5	10056.8	347.28	617.042	0	212.177	-116.324	-1122.22	-58399.1	146301	-10390.3	430.368	252.039	0	94.2204	69.3737	-2339.81	-1.03082e+06	901291	49996.5	387.131	441.98	0
690	8	-95.2325	178.866	-1273.82	-6105.13	66344.1	9542.08	352.083	614.793	0	249.627	-107.712	-1165.31	-60864.2	152242	-10938.9	430.646	252.23	0	154.395	71.1537	-2439.13	-1.07365e+06	942914	28115.7	389.616	441.577	0
690	9	-71.3429	171.294	-1322.83	-3729.93	74403.9	8955.93	356.246	612.82	0	281.199	-96.7553	-1178.72	-61606.4	153762	-11059.6	430.448	252.266	0	209.856	74.5389	-2501.55	-1.10443e+06	968557	7537.48	391.21	442.928	0
691	0	-47.2351	163.517	-1361.71	-1575.6	81308.3	8323.96	359.71	611.157	0	304.416	-84.3085	-1163.2	-60680.3	150963	-10739.2	429.783	252.167	0	257.181	79.208	-2524.91	-1.12174e+06	977399	-10722.6	391.992	445.774	0
691	1	-23.9967	156.075	-1388.28	247.569	86691.1	7673.59	362.445	609.822	0	317.506	-71.4795	-1122.43	-58317.9	144386	-10013.9	428.637	251.957	0	293.509	84.5953	-2510.71	-1.12535e+06	970202	-25824.9	392.037	449.835	0
691	2	-2.79193	149.469	-1401.36	1658.38	90306.2	7032.14	364.442	608.817	0	319.608	-59.4696	-1062.17	-54871.6	134871	-8957.69	426.976	251.66	0	316.816	89.9991	-2463.53	-1.11616e+06	949029	-37144.4	391.404	454.826	0
691	3	15.2302	144.118	-1400.91	2610.65	92051	6425.69	365.708	608.136	0	310.827	-49.383	-989.09	-50745.3	123400	-7664.98	424.761	251.305	0	326.057	94.7353	-2390	-1.09596e+06	916799	-44274.6	390.147	460.464	0
691	4	29.0448	140.347	-1387.96	3093.95	91965.4	5878.07	366.26	607.771	0	292.136	-42.0671	-909.743	-46329.3	110948	-6232.78	421.955	250.926	0	321.18	98.28	-2297.7	-1.06712e+06	876806	-47015.1	388.311	466.483	0
691	5	37.8577	138.371	-1364.38	3130.74	90209.7	5409.06	366.118	607.705	0	265.165	-38.0221	-829.805	-41954.6	98370	-4747.7	418.546	250.56	0	303.023	100.349	-2194.18	-1.03224e+06	832289	-45360.2	385.945	472.638	0
691	6	41.1906	138.294	-1332.56	2770.76	87031.3	5032.07	365.311	607.921	0	231.938	-37.3904	-753.629	-37868.8	86336.6	-3278.4	414.561	250.249	0	273.128	100.904	-2086.19	-993842	786115	-39488.9	383.103	478.713	0
691	7	38.9328	140.103	-1295.06	2082.85	82725.4	4752.83	363.878	608.392	0	194.584	-40.0002	-684.12	-34230.9	75310.6	-1873.47	410.084	250.037	0	233.516	100.103	-1979.18	-954153	740581	-29755.5	379.849	484.523	0
691	8	31.3533	143.674	-1254.3	1144.87	77598.9	4569.27	361.866	609.087	0	155.106	-45.4474	-622.822	-31119.3	65554	-563.935	405.253	249.965	0	186.459	98.227	-1877.12	-914947	697340	-16673.2	376.262	489.932	0
691	9	19.0692	148.785	-1212.36	33.9975	71941.6	4471.95	359.34	609.972	0	115.199	-53.1872	-570.157	-28546.7	57156.5	632.569	400.247	250.068	0	134.268	95.5976	-1782.52	-877494	657408	-888.229	372.425	494.853	0
692	0	2.97286	155.126	-1170.84	-1179.36	66007	4444.64	356.376	611.007	0	76.1592	-62.6077	-525.724	-26480.3	50077.2	1708.14	395.254	250.369	0	79.132	92.5186	-1696.57	-842578	621256	16863.1	368.423	499.254	0
692	1	-15.875	162.324	-1130.85	-2434.17	60002.3	4465.66	353.059	612.153	0	38.8867	-73.0852	-488.616	-24859.8	44190.7	2661.22	390.441	250.878	0	23.0117	89.2386	-1619.47	-810554	588929	35804.9	364.338	503.151	0
692	2	-36.3661	169.961	-1093.01	-3679.91	54087.8	4510.36	349.485	613.367	0	3.97147	-84.0307	-457.689	-23612.7	39326.9	3493.23	385.925	251.591	0	-32.3946	85.9299	-1550.7	-781443	560180	55171.6	360.24	506.589	0
692	3	-57.4514	177.611	-1057.58	-4876.93	48381.2	4554.29	345.747	614.611	0	-28.201	-94.9229	-431.788	-22665.5	35301.9	4206.09	381.758	252.492	0	-85.6524	82.6881	-1489.37	-755054	534604	74252.4	356.187	509.628	0
692	4	-78.2157	184.873	-1024.57	-5995.52	42964.3	4575.81	341.934	615.852	0	-57.365	-105.321	-409.905	-21951.1	31941.6	4800.64	377.924	253.552	0	-135.581	79.552	-1434.48	-731098	511757	92426.6	352.218	512.324	0
692	5	-97.9206	191.401	-993.896	-7014.6	37890.5	4557.43	338.123	617.058	0	-83.3327	-114.873	-391.252	-21412.3	29096	5276.3	374.366	254.728	0	-181.253	76.5285	-1385.15	-709281	491231	109190	348.361	514.713	0
692	6	-116.023	196.926	-965.428	-7920.88	33194	4486.29	334.383	618.205	0	-105.989	-123.314	-375.26	-21003.2	26645	5632.65	371.004	255.97	0	-222.012	73.612	-1340.69	-689354	472702	124174	344.633	516.815	0
692	7	-132.168	201.273	-939.072	-8707.61	28895.5	4354.75	330.77	619.273	0	-125.31	-130.466	-361.522	-20688.5	24497.1	5873.51	367.761	257.226	0	-257.478	70.8072	-1300.59	-671136	455930	137155	341.052	518.636	0
692	8	-146.168	204.371	-914.784	-9373.04	25004.4	4160.16	327.334	620.246	0	-141.38	-136.219	-349.722	-20441.4	22586.8	6011.15	364.585	258.45	0	-287.548	68.1518	-1264.51	-654506	440745	148055	337.636	520.185	0
692	9	-157.968	206.246	-892.569	-9919.9	21519.4	3903.92	324.11	621.114	0	-154.388	-140.52	-339.585	-20241.6	20870.8	6068.1	361.46	259.607	0	-312.356	65.7269	-1232.15	-639391	427030	156928	334.403	521.482	0
693	0	-167.609	207.01	-872.466	-10354.8	18429.8	3590.49	321.124	621.868	0	-164.594	-143.364	-330.867	-20074.7	19323.3	6074.53	358.402	260.673	0	-332.203	63.6459	-1203.33	-625752	414699	163919	331.374	522.555	0
693	1	-175.195	206.827	-854.514	-10687	15717.6	3226.34	318.394	622.506	0	-172.266	-144.8	-323.367	-19929.6	17928.1	6062.34	355.442	261.632	0	-347.461	62.0263	-1177.88	-613566	403688	169219	328.565	523.435	0
693	2	-180.872	205.888	-838.704	-10926.1	13359.9	2818.78	315.929	623.027	0	-177.663	-144.939	-316.917	-19797.6	16673.3	6058.87	352.611	262.469	0	-358.535	60.9493	-1155.62	-602791	393929	173027	325.989	524.148	0
693	3	-184.813	204.376	-824.94	-11081.6	11331.6	2375.75	313.736	623.433	0	-181.038	-143.945	-311.368	-19672.5	15548.3	6082.88	349.936	263.181	0	-365.851	60.4312	-1136.31	-593340	385333	175532	323.656	524.718	0
693	4	-187.2	202.446	-813.055	-11163	9608.19	1905.7	311.817	623.73	0	-182.652	-142.023	-306.577	-19550.5	14543.4	6144.23	347.438	263.77	0	-369.852	60.4228	-1119.63	-585092	377794	176899	321.571	525.166	0
693	5	-188.204	200.223	-802.829	-11180	8165.55	1416.99	310.171	623.926	0	-182.78	-139.389	-302.416	-19429.5	13649	6245.45	345.133	264.248	0	-370.984	60.8333	-1105.24	-577899	371195	177273	319.737	525.511	0
693	6	-187.983	197.795	-794.01	-11142.5	6980.55	917.241	308.792	624.033	0	-181.686	-136.238	-298.762	-19308.5	12855.6	6383.01	343.03	264.628	0	-369.668	61.5568	-1092.77	-571595	365412	176774	318.152	525.773	0
693	7	-186.678	195.218	-786.345	-11059.2	6030.32	413.09	307.669	624.064	0	-179.608	-132.732	-295.503	-19187.7	12153.3	6547.85	341.128	264.932	0	-366.286	62.4863	-1081.85	-566019	360320	175502	316.808	525.969	0
693	8	-184.417	192.523	-779.624	-10937.6	5290.65	-90.0495	306.786	624.029	0	-176.761	-129.002	-292.543	-19069.9	11530.8	6727.6	339.416	265.187	0	-361.179	63.5207	-1072.17	-561038	355808	173541	315.689	526.118	0
693	9	-181.316	189.724	-773.702	-10784	4735.2	-588.363	306.12	623.938	0	-173.333	-125.15	-289.818	-18959	10977.2	6909.93	337.876	265.417	0	-354.649	64.5733	-1063.52	-556565	351791	170963	314.774	526.238	0
694	0	-177.482	186.838	-768.514	-10603.9	4337.74	-1079.81	305.644	623.798	0	-169.485	-121.26	-287.303	-18860	10484.2	7084.56	336.492	265.645	0	-346.967	65.5784	-1055.82	-552571	348222	167839	314.038	526.339	0
694	1	-173.023	183.891	-764.06	-10402.3	4075.54	-1563.82	305.334	623.615	0	-165.361	-117.407	-285.009	-18778	10046.1	7243.6	335.248	265.886	0	-338.384	66.4842	-1049.07	-549068	345085	164241	313.461	526.427	0
694	2	-168.057	180.91	-760.361	-10183	3930.87	-2041.05	305.17	623.392	0	-161.093	-113.672	-282.953	-18717.2	9655.72	7381.55	334.125	266.15	0	-329.15	67.2376	-1043.31	-546084	342380	160245	313.023	526.506	0
694	3	-162.714	177.918	-757.433	-9949.39	3890.76	-2513.41	305.137	623.136	0	-156.816	-110.139	-281.129	-18679.3	9304.12	7495.54	333.096	266.444	0	-319.529	67.7791	-1038.56	-543635	340101	155934	312.705	526.583	0
694	4	-157.132	174.932	-755.281	-9704.29	3946.3	-2984.04	305.225	622.849	0	-152.662	-106.882	-279.525	-18663.7	8983.08	7585.5	332.137	266.769	0	-309.794	68.0508	-1034.81	-541728	338241	151400	312.495	526.663	0
694	5	-151.446	171.969	-753.904	-9449.94	4090.76	-3456.08	305.426	622.535	0	-148.762	-103.961	-278.137	-18669.1	8688.09	7653.95	331.237	267.122	0	-300.209	68.0071	-1032.04	-540363	336801	146735	312.382	526.75	0
694	6	-145.781	169.044	-753.3	-9186.86	4317.73	-3931.17	305.732	622.196	0	-145.23	-101.423	-276.97	-18694.1	8416.97	7705.48	330.389	267.495	0	-291.011	67.6204	-1030.27	-539543	335785	142033	312.361	526.84	0
694	7	-140.242	166.179	-753.468	-8913.3	4620.74	-4409.07	306.133	621.83	0	-142.156	-99.295	-276.035	-18737	8167.09	7745.74	329.587	267.879	0	-282.398	66.8844	-1029.5	-539263	335194	137381	312.421	526.927	0
694	8	-134.909	163.401	-754.412	-8625.92	4993.29	-4888.14	306.619	621.434	0	-139.598	-97.5804	-275.349	-18796.4	7935.64	7780.29	328.82	268.264	0	-274.507	65.8208	-1029.76	-539524	335034	132853	312.555	526.999	0
694	9	-129.83	160.742	-756.16	-8321.34	5428.89	-5365.82	307.18	621.005	0	-137.583	-96.2579	-274.964	-18872.1	7722.29	7814.1	328.085	268.635	0	-267.413	64.4843	-1031.12	-540348	335324	128506	312.754	527.04	0
695	0	-125.014	158.239	-758.779	-7997.23	5921.69	-5839.24	307.804	620.54	0	-136.101	-95.2829	-274.969	-18966.6	7529.45	7852.16	327.383	268.977	0	-261.116	62.9566	-1033.75	-541791	336109	124379	313.012	527.027	0
695	1	-120.447	155.925	-762.343	-7653.16	6467.31	-6306.11	308.483	620.039	0	-135.124	-94.5988	-275.477	-19085.1	7359.63	7900.1	326.716	269.28	0	-255.571	61.3258	-1037.82	-543919	337440	120489	313.323	526.934	0
695	2	-116.103	153.809	-766.87	-7290.77	7063.31	-6765.5	309.211	619.507	0	-134.618	-94.1496	-276.58	-19233.9	7214.25	7964.28	326.084	269.542	0	-250.721	59.6592	-1043.45	-546768	339347	116843	313.683	526.744	0
695	3	-111.96	151.878	-772.282	-6913.04	7708.25	-7217.81	309.981	618.951	0	-134.56	-93.8851	-278.327	-19419.3	7095.18	8051.36	325.492	269.771	0	-246.52	57.9929	-1050.61	-550306	341819	113439	314.09	526.447	0
695	4	-108.005	150.1	-778.425	-6523.26	8398.92	-7663.95	310.79	618.38	0	-134.93	-93.7582	-280.734	-19647.5	7005.85	8167.51	324.955	269.986	0	-242.935	56.342	-1059.16	-554453	344813	110276	314.544	526.037	0
695	5	-104.231	148.436	-785.099	-6124.75	9128.19	-8104.49	311.627	617.801	0	-135.716	-93.7183	-283.808	-19926.6	6951.31	8317.74	324.493	270.211	0	-239.946	54.7176	-1068.91	-559097	348269	107352	315.043	525.512	0
695	6	-100.632	146.846	-792.078	-5720.98	9885.16	-8539.33	312.48	617.223	0	-136.899	-93.707	-287.566	-20266.2	6938.86	8505.68	324.13	270.475	0	-237.531	53.139	-1079.64	-564117	352119	104674	315.583	524.865	0
695	7	-97.2074	145.303	-799.139	-5315.7	10656.5	-8967.37	313.335	616.652	0	-138.449	-93.6618	-292.037	-20675.5	6978.37	8733.74	323.896	270.797	0	-235.656	51.6415	-1091.18	-569395	356299	102245	316.161	524.089	0
695	8	-93.9426	143.801	-806.1	-4912.92	11428.1	-9386.43	314.177	616.095	0	-140.306	-93.5229	-297.261	-21160.9	7079.97	9003	323.817	271.186	0	-234.249	50.278	-1103.36	-574834	360760	100066	316.774	523.172	0
695	9	-90.8129	142.359	-812.847	-4517.05	12185.4	-9793.45	314.991	615.557	0	-142.379	-93.2358	-303.286	-21725.2	7250.01	9313.21	323.905	271.633	0	-233.192	49.1229	-1116.13	-580379	365469	98128.3	317.413	522.103	0
696	0	-87.7855	141.022	-819.348	-4133.08	12913.3	-10185.2	315.761	615.044	0	-144.551	-92.7495	-310.164	-22366.7	7489.98	9663.12	324.148	272.112	0	-232.337	48.2722	-1129.51	-586018	370409	96419	318.064	520.875	0
696	1	-84.8312	139.846	-825.615	-3766.3	13596.6	-10558.7	316.468	614.562	0	-146.698	-92.0165	-317.938	-23081.3	7798.79	10051	324.529	272.597	0	-231.529	47.8299	-1143.55	-591764	375575	94928	318.71	519.487	0
696	2	-81.9356	138.881	-831.652	-3421.95	14222.9	-10910.9	317.102	614.115	0	-148.703	-90.9987	-326.632	-23865.5	8175.48	10474.6	325.03	273.065	0	-230.639	47.8821	-1158.28	-597624	380954	93649.7	319.338	517.94	0
696	3	-79.1012	138.152	-837.417	-3105.56	14783.2	-11239.4	317.653	613.708	0	-150.466	-89.6712	-336.25	-24717.1	8619.64	10930.4	325.635	273.508	0	-229.567	48.4809	-1173.67	-603570	386522	92580.2	319.94	516.243	0
696	4	-76.3431	137.666	-842.822	-2822.95	15271.1	-11541.8	318.119	613.349	0	-151.904	-88.0161	-346.763	-25634.8	9129.89	11412.9	326.329	273.926	0	-228.247	49.6498	-1189.59	-609549	392233	91716.2	320.512	514.408	0
696	5	-73.6846	137.415	-847.751	-2579.39	15681.5	-11815.5	318.498	613.043	0	-152.95	-86.0111	-358.101	-26616.2	9703.48	11915.4	327.097	274.326	0	-226.635	51.4035	-1205.85	-615477	398019	91058.6	321.051	512.454	0
696	6	-71.1506	137.386	-852.076	-2379	16010	-12058	318.789	612.792	0	-153.547	-83.6291	-370.164	-27657.8	10337.3	12430.7	327.926	274.718	0	-224.697	53.757	-1222.24	-621256	403805	90611	321.557	510.404	0
696	7	-68.7593	137.568	-855.681	-2224.34	16252.8	-12266.6	318.994	612.599	0	-153.643	-80.8466	-382.845	-28755.3	11028.8	12952	328.808	275.11	0	-222.402	56.7209	-1238.53	-626791	409515	90373.4	322.028	508.277	0
696	8	-66.5182	137.951	-858.497	-2116	16407.2	-12439.5	319.112	612.465	0	-153.189	-77.6516	-396.043	-29902.8	11776.6	13473.1	329.736	275.504	0	-219.707	60.2989	-1254.54	-632016	415092	90337.3	322.465	506.09	0
696	9	-64.425	138.534	-860.525	-2052.89	16472.1	-12575.9	319.142	612.386	0	-152.133	-74.0423	-409.66	-31091.1	12577.8	13987.5	330.703	275.895	0	-216.557	64.4921	-1270.18	-636900	420500	90484.9	322.871	503.861	0
697	0	-62.4671	139.328	-861.833	-2033.23	16448.3	-12676.9	319.085	612.359	0	-150.416	-70.0313	-423.591	-32307.4	13426.5	14487.2	331.697	276.27	0	-212.883	69.2962	-1285.42	-641451	425720	90787.2	323.241	501.607	0
697	1	-60.6251	140.343	-862.546	-2054.58	16339.5	-12744.7	318.943	612.382	0	-147.991	-65.6542	-437.71	-33535.3	14311.8	14963.4	332.697	276.615	0	-208.616	74.6887	-1300.26	-645700	430742	91204.8	323.573	499.352	0
697	2	-58.8836	141.586	-862.796	-2113.26	16154.1	-12782.6	318.723	612.449	0	-144.847	-60.9722	-451.846	-34756.2	15218.3	15409	333.68	276.921	0	-203.731	80.6142	-1314.64	-649675	435544	91699.1	323.864	497.127	0
697	3	-57.2383	143.049	-862.692	-2204.62	15904.9	-12794	318.436	612.556	0	-141.022	-56.0625	-465.781	-35951.2	16127.1	15820.8	334.624	277.185	0	-198.26	86.9866	-1328.47	-653379	440091	92242.5	324.112	494.97	0
697	4	-55.6959	144.707	-862.317	-2323.81	15607.3	-12783.2	318.099	612.695	0	-136.596	-51.0062	-479.274	-37101.2	17020.1	16199.4	335.512	277.411	0	-192.292	93.7009	-1341.59	-656796	444335	92820.2	324.32	492.917	0
697	5	-54.2704	146.524	-861.72	-2465.76	15275.5	-12754.5	317.727	612.861	0	-131.676	-45.8838	-492.087	-38187.8	17883.1	16547.9	336.341	277.604	0	-185.946	100.64	-1353.81	-659890	448226	93425.5	324.493	491.001	0
697	6	-52.9775	148.453	-860.917	-2624.98	14920.9	-12712.5	317.331	613.049	0	-126.377	-40.7794	-504.002	-39194.9	18704.4	16869.2	337.112	277.767	0	-179.355	107.674	-1364.92	-662611	451710	94050.6	324.635	489.245	0
697	7	-51.8264	150.446	-859.904	-2795.72	14553	-12662.1	316.924	613.251	0	-120.815	-35.793	-514.852	-40109.7	19473.8	17163.5	337.824	277.905	0	-172.642	114.653	-1374.76	-664914	454741	94674.3	324.751	487.663	0
697	8	-50.8149	152.454	-858.703	-2972.1	14179.7	-12608.2	316.513	613.461	0	-115.091	-31.0488	-524.535	-40924.6	20184.4	17427.4	338.48	278.021	0	-165.906	121.405	-1383.24	-666785	457299	95256.1	324.843	486.26	0
697	9	-49.9298	154.44	-857.383	-3148.38	13808.6	-12554.6	316.105	613.672	0	-109.289	-26.6868	-533.019	-41636.4	20833.8	17654.2	339.086	278.114	0	-159.219	127.753	-1390.4	-668260	459406	95740.6	324.915	485.034	0
698	0	-49.1477	156.38	-856.071	-3319.41	13445.4	-12504.5	315.706	613.878	0	-103.489	-22.8455	-540.338	-42246.2	21423.5	17835.4	339.648	278.185	0	-152.637	133.534	-1396.41	-669427	461118	96069.1	324.97	483.982	0
698	1	-48.4365	158.258	-854.929	-3481.06	13093.9	-12461	315.316	614.072	0	-97.7934	-19.6581	-546.565	-42758	21955.9	17962.9	340.171	278.23	0	-146.23	138.6	-1401.49	-670406	462517	96186.9	325.009	483.098	0
698	2	-47.7641	160.059	-854.095	-3630.32	12756.5	-12426.9	314.936	614.251	0	-92.3234	-17.256	-551.786	-43177.2	22431.9	18030.3	340.653	278.25	0	-140.087	142.803	-1405.88	-671308	463677	96045.2	325.029	482.376	0
698	3	-47.1079	161.757	-853.641	-3765.15	12435.8	-12404.2	314.568	614.411	0	-87.2088	-15.7626	-556.084	-43509.4	22849.7	18034.1	341.09	278.242	0	-134.317	145.994	-1409.73	-672205	464650	95605.7	325.03	481.805	0
698	4	-46.461	163.318	-853.561	-3884.16	12134.7	-12394.2	314.217	614.551	0	-82.5726	-15.2792	-559.519	-43758.2	23205.8	17971.9	341.475	278.207	0	-129.034	148.039	-1413.08	-673112	465458	94845	325.01	481.373	0
698	5	-45.8321	164.708	-853.786	-3986.34	11855.4	-12397.4	313.886	614.669	0	-78.5207	-15.8751	-562.118	-43925.4	23497	17841.2	341.801	278.143	0	-124.353	148.833	-1415.9	-674001	466093	93755.4	324.968	481.067	0
698	6	-45.2392	165.897	-854.208	-4071.09	11599.1	-12413.5	313.579	614.766	0	-75.1336	-17.5855	-563.888	-44012.2	23721	17639.3	342.067	278.051	0	-120.373	148.312	-1418.1	-674809	466527	92342	324.907	480.876	0
698	7	-44.7015	166.866	-854.706	-4138.06	11365.1	-12442	313.297	614.841	0	-72.461	-20.4008	-564.841	-44021.4	23878.1	17364.4	342.274	277.936	0	-117.163	146.466	-1419.55	-675468	466731	90622.3	324.827	480.786	0
698	8	-44.2296	167.616	-855.191	-4186.87	11151.4	-12482.4	313.04	614.896	0	-70.5138	-24.255	-565.02	-43957.2	23973.1	17017.9	342.429	277.798	0	-114.743	143.36	-1420.21	-675933	466696	88626.4	324.732	480.784	0
698	9	-43.8168	168.166	-855.648	-4217.65	10955.8	-12535	312.804	614.929	0	-69.257	-29.0253	-564.524	-43826.6	24014.9	16605.7	342.54	277.635	0	-113.074	139.141	-1420.17	-676215	466450	86392.7	324.624	480.853	0
699	0	-43.4357	168.557	-856.15	-4231.78	10776.9	-12599.4	312.588	614.943	0	-68.6052	-34.5453	-563.516	-43640.1	24014.4	16138.5	342.615	277.443	0	-112.041	134.012	-1419.67	-676394	466069	83959.5	324.507	480.977	0
699	1	-43.0442	168.836	-856.824	-4231.53	10614.3	-12674.7	312.388	614.939	0	-68.4289	-40.6273	-562.205	-43411.7	23984.6	15629.5	342.662	277.217	0	-111.473	128.209	-1419.03	-676593	465658	81360.2	324.382	481.137	0
699	2	-42.6044	169.046	-857.777	-4219.19	10467.7	-12759.3	312.203	614.919	0	-68.5746	-47.0912	-560.788	-43155.1	23941.4	15092.6	342.692	276.954	0	-111.179	121.955	-1418.56	-676922	465315	78623.5	324.256	481.314	0
699	3	-42.0946	169.219	-859.045	-4196.55	10337.2	-12851.8	312.033	614.885	0	-68.8881	-53.7849	-559.42	-42880.9	23902.9	14541	342.728	276.652	0	-110.983	115.434	-1418.46	-677438	465107	75774.8	324.139	481.492	0
699	4	-41.5088	169.365	-860.594	-4164.89	10223.2	-12951.3	311.879	614.84	0	-69.2266	-60.5867	-558.208	-42596.7	23888.4	13986.3	342.795	276.31	0	-110.735	108.778	-1418.8	-678144	465068	72834.3	324.043	481.65	0
699	5	-40.8536	169.482	-862.346	-4125.35	10126.1	-13057.3	311.742	614.784	0	-69.465	-67.4015	-557.222	-42311.4	23912.7	13436.3	342.914	275.933	0	-110.319	102.08	-1419.57	-679012	465205	69816.8	323.978	481.775	0
699	6	-40.1481	169.556	-864.207	-4079.31	10046.1	-13169.5	311.625	614.72	0	-69.5033	-74.1622	-556.494	-42037.4	23982.7	12895	343.096	275.54	0	-109.651	95.3935	-1420.7	-680003	465503	66734.6	323.952	481.862	0
699	7	-39.4176	169.573	-866.086	-4028.61	9981.36	-13287.3	311.525	614.651	0	-69.2708	-80.8257	-556.039	-41788.2	24099.4	12363.9	343.341	275.153	0	-108.688	88.747	-1422.13	-681077	465935	63599.6	323.965	481.911	0
699	8	-38.685	169.524	-867.925	-3975.01	9927.27	-13410.2	311.438	614.58	0	-68.7215	-87.3599	-555.879	-41574.9	24261.8	11842.6	343.646	274.791	0	-107.407	82.1639	-1423.8	-682216	466486	60423.7	324.012	481.92	0
699	9	-37.9637	169.41	-869.726	-3919.15	9879.1	-13536.9	311.359	614.506	0	-67.8279	-93.7338	-556.07	-41407.1	24470.5	11330.4	344.006	274.464	0	-105.792	75.6759	-1425.8	-683441	467166	57219.7	324.092	481.887	0
700	0	-37.2572	169.243	-871.56	-3860.52	9834.74	-13666.5	311.284	614.429	0	-66.5745	-99.9136	-556.7	-41293.1	24729.1	10826.5	344.421	274.175	0	-103.832	69.3289	-1428.26	-684817	468026	54000.4	324.2	481.807	0
700	1	-36.5615	169.042	-873.531	-3798.51	9795.43	-13797.7	311.214	614.348	0	-64.9544	-105.863	-557.879	-41239.6	25043.6	10328.9	344.891	273.922	0	-101.516	63.179	-1431.41	-686435	469135	50778.2	324.339	481.67	0
700	2	-35.8724	168.83	-875.719	-3733.13	9764.18	-13929.6	311.15	614.263	0	-62.9715	-111.553	-559.714	-41251.3	25420.9	9834.47	345.418	273.701	0	-98.8438	57.2774	-1435.43	-688367	470560	47564.6	324.512	481.468	0
700	3	-35.1912	168.62	-878.146	-3664.79	9743.68	-14061.5	311.096	614.173	0	-60.6392	-116.967	-562.293	-41331.9	25866.6	9340.01	346.002	273.506	0	-95.8304	51.6525	-1440.44	-690645	472342	44368.7	324.722	481.19	0
700	4	-34.5263	168.415	-880.779	-3593.62	9734.68	-14193.8	311.052	614.08	0	-57.9764	-122.106	-565.66	-41483.5	26383.3	8843.48	346.642	273.336	0	-92.5027	46.3089	-1446.44	-693261	474490	41198.7	324.97	480.825	0
700	5	-33.8916	168.218	-883.549	-3519.25	9735.35	-14326.6	311.018	613.983	0	-55.0023	-126.979	-569.802	-41705	26970.9	8343.87	347.334	273.192	0	-88.894	41.2388	-1453.35	-696170	476978	38063.3	325.256	480.372	0
700	6	-33.3027	168.027	-886.371	-3441.35	9742.29	-14460.2	310.991	613.883	0	-51.7353	-131.596	-574.666	-41992.2	27626.8	7840.15	348.074	273.072	0	-85.038	36.4306	-1461.04	-699304	479762	34970.8	325.577	479.833	0
700	7	-32.7723	167.847	-889.175	-3360.53	9751.93	-14594.5	310.967	613.779	0	-48.1926	-135.973	-580.186	-42339.2	28346	7331.08	348.857	272.975	0	-80.965	31.8743	-1469.36	-702604	482793	31928.5	325.928	479.211	0
700	8	-32.3091	167.688	-891.925	-3278.43	9760.44	-14727.9	310.943	613.676	0	-44.3905	-140.12	-586.304	-42739	29122.2	6815.81	349.671	272.896	0	-76.6996	27.5683	-1478.23	-706029	486033	28945	326.304	478.514	0
700	9	-31.9155	167.571	-894.621	-3197.34	9762.91	-14858.1	310.913	613.574	0	-40.346	-144.043	-592.961	-43183.4	29946.8	6294.59	350.504	272.827	0	-72.2615	23.5271	-1487.58	-709563	489453	26032.3	326.694	477.75	0
701	0	-31.5858	167.519	-897.295	-3119.66	9753.1	-14981.8	310.869	613.477	0	-36.0802	-147.734	-600.109	-43663	30808.8	5769.17	351.339	272.758	0	-67.6661	19.7844	-1497.4	-713205	493031	23206.1	327.088	476.928	0
701	1	-31.3098	167.561	-899.989	-3047.87	9725.14	-15096.3	310.806	613.387	0	-31.623	-151.178	-607.691	-44168.2	31695	5243.17	352.157	272.682	0	-62.9329	16.3833	-1507.68	-716961	496745	20485.5	327.473	476.061	0
701	2	-31.0817	167.717	-902.725	-2984.72	9675.9	-15200	310.719	613.306	0	-27.0206	-154.362	-615.626	-44688.8	32589.7	4721.45	352.938	272.591	0	-58.1022	13.355	-1518.35	-720820	500560	17891.9	327.837	475.161	0
701	3	-30.9053	167.99	-905.473	-2932.62	9604.8	-15291.8	310.607	613.239	0	-22.338	-157.284	-623.805	-45215.3	33474.8	4208.86	353.662	272.483	0	-53.2433	10.7064	-1529.28	-724734	504419	15448.8	328.17	474.242	0
701	4	-30.7931	168.372	-908.167	-2892.5	9511.88	-15371.1	310.474	613.185	0	-17.6533	-159.947	-632.098	-45739.7	34331.6	3709.77	354.314	272.362	0	-48.4464	8.42476	-1540.26	-728629	508248	13180.5	328.465	473.317	0
701	5	-30.7641	168.844	-910.72	-2863.98	9396.82	-15437.6	310.318	613.145	0	-13.0504	-162.36	-640.358	-46255.3	35143.7	3228.3	354.881	272.233	0	-43.8145	6.48347	-1551.08	-732419	511967	11111.9	328.716	472.401	0
701	6	-30.8427	169.384	-913.043	-2846.93	9258.75	-15490.7	310.141	613.118	0	-8.61617	-164.539	-648.418	-46756.1	35898.1	2768.8	355.363	272.108	0	-39.4589	4.84453	-1561.46	-736010	515489	9268.7	328.92	471.509	0
701	7	-31.0522	169.968	-915.049	-2842.32	9096.72	-15529.9	309.941	613.106	0	-4.43829	-166.506	-656.105	-47235.8	36583.8	2336.33	355.759	271.994	0	-35.4905	3.46225	-1571.15	-739313	518730	7674.57	329.074	470.66	0
701	8	-31.4059	170.576	-916.679	-2851.08	8910.74	-15554.9	309.721	613.11	0	-0.598866	-168.282	-663.272	-47688.2	37191.8	1936.46	356.073	271.898	0	-32.0048	2.29439	-1579.95	-742258	521624	6347.31	329.18	469.868	0
701	9	-31.8999	171.196	-917.916	-2872.33	8701.88	-15565.6	309.48	613.129	0	2.83637	-169.879	-669.82	-48108.1	37717.2	1574.78	356.309	271.823	0	-29.0635	1.3166	-1587.74	-744810	524135	5295.86	329.236	469.142	0
702	0	-32.5078	171.828	-918.805	-2902.96	8471.56	-15562.5	309.22	613.16	0	5.82529	-171.297	-675.709	-48492.3	38158.8	1256.26	356.472	271.765	0	-26.6825	0.531235	-1594.51	-746983	526265	4517.83	329.244	468.486	0
702	1	-33.1859	172.484	-919.435	-2938.62	8221.56	-15546.8	308.942	613.196	0	8.34919	-172.524	-680.957	-48839.1	38518	984.637	356.565	271.721	0	-24.8368	-0.0392151	-1600.39	-748826	528049	3999.69	329.205	467.901	0
702	2	-33.8864	173.173	-919.905	-2975.4	7954.74	-15520.4	308.647	613.234	0	10.4051	-173.543	-685.602	-49147.8	38797.2	762.494	356.589	271.686	0	-23.4813	-0.369904	-1605.51	-750403	529531	3720.86	329.12	467.382	0
702	3	-34.5677	173.894	-920.297	-3010.89	7675.09	-15485.7	308.34	613.272	0	11.9951	-174.344	-689.681	-49417.6	38998	592.269	356.545	271.653	0	-22.5726	-0.450226	-1609.98	-751768	530750	3658.76	328.99	466.929	0
702	4	-35.2007	174.633	-920.666	-3044.11	7387.67	-15445.3	308.024	613.306	0	13.1199	-174.925	-693.217	-49648.7	39121.2	476.45	356.434	271.621	0	-22.0808	-0.291763	-1613.88	-752957	531734	3792.02	328.818	466.541	0
702	5	-35.7716	175.368	-921.027	-3075.07	7098.03	-15401.9	307.707	613.339	0	13.7791	-175.295	-696.226	-49841.5	39168.6	416.494	356.258	271.588	0	-21.9925	0.0726624	-1617.25	-753985	532498	4101.28	328.608	466.215	0
702	6	-36.281	176.069	-921.367	-3104.54	6811.38	-15358.8	307.393	613.37	0	13.9766	-175.47	-698.711	-49996	39142.7	412.291	356.021	271.555	0	-22.3043	0.59877	-1620.08	-754848	533048	4569.2	328.365	465.951	0
702	7	-36.7362	176.708	-921.672	-3134.08	6532.36	-15319.5	307.088	613.4	0	13.7251	-175.466	-700.661	-50113	39044.3	463.416	355.725	271.522	0	-23.0111	1.24222	-1622.33	-755539	533381	5180.66	328.093	465.748	0
702	8	-37.1449	177.261	-921.95	-3165.98	6264.87	-15286.7	306.795	613.434	0	13.0457	-175.296	-702.08	-50194.6	38872.9	570.112	355.368	271.494	0	-24.0992	1.965	-1624.03	-756072	533504	5922.16	327.794	465.611	0
702	9	-37.5071	177.717	-922.241	-3202.25	6010.85	-15261.5	306.518	613.472	0	11.9684	-174.973	-703.005	-50245.4	38630.3	732.116	354.95	271.472	0	-25.5387	2.74362	-1625.25	-756484	533441	6779.32	327.467	465.539	0
703	0	-37.8116	178.078	-922.62	-3242.8	5769.12	-15244.1	306.253	613.515	0	10.5375	-174.498	-703.515	-50270.7	38324.2	947.098	354.475	271.456	0	-27.2742	3.58041	-1626.14	-756843	533243	7734.74	327.115	465.53	0
703	1	-38.0415	178.362	-923.183	-3284.74	5536.13	-15234	305.997	613.558	0	8.80839	-173.863	-703.711	-50276.2	37966	1210.57	353.951	271.444	0	-29.2331	4.49921	-1626.89	-757229	532973	8769.94	326.739	465.577	0
703	2	-38.1881	178.579	-923.997	-3323.8	5307.65	-15230.9	305.744	613.597	0	6.83564	-173.06	-703.686	-50267	37566.6	1516.5	353.385	271.434	0	-31.3525	5.5193	-1627.68	-757701	532684	9869	326.341	465.672	0
703	3	-38.26	178.73	-925.071	-3356.64	5080.18	-15234.1	305.492	613.629	0	4.66405	-172.099	-703.51	-50247.3	37133.7	1857.76	352.784	271.424	0	-33.5959	6.6312	-1628.58	-758281	532401	11018.8	325.921	465.804	0
703	4	-38.2801	178.805	-926.352	-3381.86	4852.02	-15242.8	305.238	613.651	0	2.33062	-171.011	-703.224	-50220.9	36672.6	2226.48	352.149	271.415	0	-35.9495	7.79381	-1629.58	-758948	532123	12206.6	325.482	465.963	0
703	5	-38.2806	178.79	-927.742	-3399.14	4623.67	-15256.7	304.984	613.664	0	-0.133677	-169.844	-702.84	-50190.2	36188.4	2614.65	351.489	271.411	0	-38.4143	8.94609	-1630.58	-759651	531831	13419.7	325.029	466.14	0
703	6	-38.2973	178.671	-929.138	-3408.83	4396.76	-15275.9	304.732	613.669	0	-2.70762	-168.648	-702.338	-50155	35685.2	3014.82	350.809	271.411	0	-41.0049	10.0228	-1631.48	-760324	531493	14648.7	324.568	466.33	0
703	7	-38.3619	178.442	-930.458	-3412	4172.66	-15300.3	304.485	613.667	0	-5.37986	-167.47	-701.691	-50113.1	35167	3420.59	350.118	271.418	0	-43.7417	10.9714	-1632.15	-760916	531084	15888.5	324.103	466.528	0
703	8	-38.4925	178.107	-931.679	-3409.47	3951.84	-15329.3	304.242	613.659	0	-8.13923	-166.341	-700.888	-50062.2	34638.3	3826.22	349.421	271.427	0	-46.6318	11.7663	-1632.57	-761409	530599	17135.1	323.638	466.733	0
703	9	-38.6883	177.689	-932.84	-3400.65	3734.19	-15362.1	304.003	613.646	0	-10.9637	-165.272	-699.962	-50001.9	34104.9	4225.42	348.724	271.435	0	-49.6521	12.4167	-1632.8	-761832	530063	18381	323.174	466.944	0
704	0	-38.9302	177.219	-934.035	-3383.92	3519.65	-15397.2	303.768	613.623	0	-13.8184	-164.258	-698.978	-49933.8	33573.6	4611.14	348.032	271.438	0	-52.7486	12.9605	-1633.01	-762253	529529	19613.2	322.715	467.158	0
704	1	-39.1917	176.731	-935.368	-3357.92	3307.73	-15433.7	303.536	613.59	0	-16.6621	-163.293	-698.012	-49860.5	33050.8	4977.39	347.35	271.432	0	-55.8538	13.4386	-1633.38	-762751	529054	20814.6	322.26	467.372	0
704	2	-39.4552	176.251	-936.9	-3322.42	3097	-15470.9	303.306	613.546	0	-19.456	-162.387	-697.127	-49785.3	32542.3	5320.33	346.681	271.415	0	-58.9112	13.8644	-1634.03	-763377	528675	21967.6	321.811	467.582	0
704	3	-39.7196	175.786	-938.615	-3278.35	2885.77	-15508.9	303.075	613.493	0	-22.1688	-161.568	-696.362	-49710.9	32053.1	5637.32	346.029	271.387	0	-61.8884	14.2181	-1634.98	-764134	528403	23056.5	321.37	467.784	0
704	4	-39.997	175.332	-940.449	-3227.65	2673.26	-15548.1	302.843	613.432	0	-24.7805	-160.871	-695.731	-49639.2	31586.8	5926.61	345.401	271.348	0	-64.7775	14.4608	-1636.18	-764993	528223	24071	320.939	467.972	0
704	5	-40.3054	174.874	-942.332	-3173	2459.92	-15589	302.61	613.367	0	-27.2843	-160.33	-695.231	-49571.3	31143.9	6188.16	344.797	271.302	0	-67.5897	14.5438	-1637.56	-765915	528117	25005.5	320.521	468.143	0
704	6	-40.6646	174.4	-944.191	-3116.65	2246.89	-15632.1	302.38	613.301	0	-29.6821	-159.987	-694.836	-49507.8	30722.7	6423.16	344.216	271.251	0	-70.3467	14.413	-1639.03	-766857	528055	25856.8	320.115	468.295	0
704	7	-41.0923	173.898	-945.953	-3060.09	2035.25	-15677.5	302.152	613.235	0	-31.973	-159.878	-694.513	-49449.1	30320.8	6632.35	343.658	271.2	0	-73.0653	14.0199	-1640.47	-767770	528003	26621.7	319.724	468.43	0
704	8	-41.6011	173.36	-947.564	-3004.65	1825.93	-15725.5	301.927	613.171	0	-34.1471	-160.021	-694.227	-49394.9	29937.6	6815.84	343.124	271.151	0	-75.7482	13.3393	-1641.79	-768618	527937	27298.2	319.347	468.549	0
704	9	-42.1931	172.784	-949.03	-2951.56	1620.28	-15776.2	301.707	613.11	0	-36.1843	-160.405	-693.964	-49344.3	29575.2	6974.36	342.618	271.105	0	-78.3774	12.3789	-1642.99	-769403	527856	27886.5	318.987	468.655	0
705	0	-42.8543	172.181	-950.417	-2901.35	1419.66	-15829.4	301.494	613.053	0	-38.0549	-161.003	-693.755	-49298	29237.3	7109.94	342.144	271.06	0	-80.9091	11.1773	-1644.17	-770168	527792	28385.8	318.646	468.749	0
705	1	-43.5576	171.57	-951.818	-2853.36	1225	-15884.7	301.287	612.998	0	-39.7236	-161.778	-693.663	-49258	28927.3	7224.89	341.702	271.012	0	-83.2812	9.79149	-1645.48	-770983	527794	28792.5	318.324	468.831	0
705	2	-44.2775	170.971	-953.309	-2805.56	1036.99	-15942.2	301.088	612.943	0	-41.1601	-162.696	-693.76	-49227.6	28647.8	7320.62	341.294	270.958	0	-85.4376	8.27534	-1647.07	-771906	527907	29102.3	318.023	468.896	0
705	3	-44.9991	170.395	-954.926	-2755.29	856.577	-16002.4	300.897	612.885	0	-42.3477	-163.73	-694.104	-49209.5	28401.3	7397.48	340.918	270.897	0	-87.3469	6.66492	-1649.03	-772970	528159	29313.5	317.742	468.937	0
705	4	-45.7145	169.844	-956.678	-2700.66	685.663	-16065.7	300.717	612.823	0	-43.2876	-164.866	-694.727	-49205.9	28190.8	7455.04	340.578	270.828	0	-89.0022	4.97816	-1651.4	-774186	528570	29426.2	317.486	468.949	0
705	5	-46.4162	169.314	-958.557	-2641.43	526.541	-16131.6	300.549	612.756	0	-43.9942	-166.091	-695.646	-49218.5	28018.9	7491.75	340.277	270.752	0	-90.4104	3.22246	-1654.2	-775554	529146	29439.6	317.256	468.932	0
705	6	-47.0981	168.795	-960.542	-2579.18	379.555	-16199.5	300.395	612.685	0	-44.4844	-167.395	-696.851	-49248.9	27885.5	7505.3	340.016	270.674	0	-91.5825	1.40036	-1657.39	-777062	529879	29352.6	317.054	468.886	0
705	7	-47.7581	168.277	-962.597	-2516.44	242.314	-16268.9	300.252	612.614	0	-44.7674	-168.761	-698.312	-49298.9	27787	7494.52	339.792	270.597	0	-92.5255	-0.484161	-1660.91	-778685	530744	29166.3	316.876	468.817	0
705	8	-48.3945	167.755	-964.69	-2455.02	111.226	-16339.4	300.115	612.545	0	-44.8423	-170.171	-699.996	-49369.2	27718.2	7461.06	339.598	270.528	0	-93.2367	-2.41687	-1664.69	-780400	531711	28885.7	316.718	468.728	0
705	9	-48.9983	167.232	-966.811	-2395.01	-17.0636	-16410.8	299.982	612.477	0	-44.7021	-171.599	-701.892	-49460.9	27676	7409.18	339.431	270.468	0	-93.7004	-4.36678	-1668.7	-782199	532767	28517.8	316.575	468.621	0
706	0	-49.5493	166.727	-968.994	-2335.47	-144.859	-16483.3	299.851	612.41	0	-44.3381	-173.013	-704.024	-49575.1	27660.8	7344.3	339.29	270.417	0	-93.8873	-6.28572	-1673.02	-784103	533928	28068	316.447	468.496	0
706	1	-50.0203	166.26	-971.304	-2275.8	-272.882	-16557.6	299.719	612.343	0	-43.7434	-174.38	-706.446	-49714.3	27675.7	7271.41	339.176	270.372	0	-93.7637	-8.12009	-1677.75	-786164	535228	27538.8	316.333	468.35	0
706	2	-50.3895	165.846	-973.8	-2216.35	-400.23	-16634.4	299.589	612.276	0	-42.9212	-175.678	-709.209	-49880.6	27723.7	7194.44	339.091	270.333	0	-93.3106	-9.83138	-1683.01	-788429	536705	26932.4	316.235	468.183	0
706	3	-50.6491	165.49	-976.504	-2157.73	-524.762	-16713.7	299.463	612.21	0	-41.8903	-176.893	-712.328	-50075.1	27805.5	7116.54	339.035	270.298	0	-92.5394	-11.4034	-1688.83	-790913	538372	26255.8	316.154	467.996	0
706	4	-50.806	165.187	-979.388	-2100.24	-644.126	-16794.4	299.342	612.144	0	-40.682	-178.018	-715.782	-50296	27920.7	7040.07	339.007	270.267	0	-91.4879	-12.8309	-1695.17	-793595	540219	25524.4	316.091	467.788	0
706	5	-50.8791	164.931	-982.381	-2044.63	-757.046	-16874.7	299.229	612.081	0	-39.3334	-179.048	-719.518	-50539.1	28069.3	6966.49	339.011	270.24	0	-90.2125	-14.1177	-1701.9	-796418	542212	24759.4	316.048	467.56	0
706	6	-50.8959	164.707	-985.387	-1993	-863.941	-16952.7	299.123	612.023	0	-37.8882	-179.99	-723.455	-50798.2	28248.2	6897.16	339.046	270.216	0	-88.7841	-15.2825	-1708.84	-799302	544299	23983.9	316.025	467.316	0
706	7	-50.8845	164.503	-988.32	-1948.85	-966.85	-17026.5	299.022	611.972	0	-36.3953	-180.854	-727.498	-51066.9	28449.3	6833.83	339.106	270.195	0	-87.2798	-16.3508	-1715.82	-802176	546417	23220.7	316.017	467.06	0
706	8	-50.8637	164.314	-991.133	-1916.17	-1068.22	-17094.6	298.922	611.933	0	-34.9008	-181.648	-731.576	-51340.9	28661	6778.54	339.177	270.178	0	-85.7645	-17.334	-1722.71	-804996	548522	22490.7	316.017	466.802	0
706	9	-50.8341	164.152	-993.844	-1898.12	-1169.15	-17156.3	298.824	611.91	0	-33.4401	-182.372	-735.662	-51617.7	28873.4	6733.52	339.248	270.165	0	-84.2743	-18.2195	-1729.51	-807768	550601	21808.2	316.019	466.546	0
707	0	-50.7746	164.048	-996.539	-1895.83	-1269.65	-17211.2	298.726	611.902	0	-32.0328	-183.017	-739.775	-51897.3	29079.9	6700.54	339.309	270.153	0	-82.8074	-18.9698	-1736.31	-810547	552679	21177.5	316.017	466.296	0
707	1	-50.6517	164.043	-999.335	-1908.3	-1370.74	-17259.1	298.628	611.91	0	-30.6877	-183.576	-743.958	-52180.4	29276.2	6680.56	339.352	270.139	0	-81.3394	-19.5324	-1743.29	-813412	554798	20596.9	316.007	466.057	0
707	2	-50.4382	164.178	-1002.33	-1933.37	-1475.15	-17299.5	298.528	611.929	0	-29.4186	-184.043	-748.233	-52467.1	29458.9	6674.1	339.371	270.121	0	-79.8569	-19.8654	-1750.56	-816422	556986	20066	315.986	465.832	0
707	3	-50.1255	164.475	-1005.57	-1969.25	-1585.61	-17331.3	298.423	611.958	0	-28.2542	-184.43	-752.576	-52755.6	29624.9	6681.21	339.365	270.1	0	-78.3797	-19.9552	-1758.14	-819593	559244	19590.7	315.948	465.625	0
707	4	-49.7241	164.94	-1009.03	-2015.56	-1703.49	-17353	298.312	611.998	0	-27.2318	-184.753	-756.928	-53042.4	29770.3	6701.24	339.33	270.076	0	-76.9558	-19.8136	-1765.96	-822902	561547	19182.2	315.893	465.442	0
707	5	-49.2591	165.567	-1012.66	-2073.37	-1829.5	-17363	298.193	612.047	0	-26.3897	-185.036	-761.209	-53323.3	29889.9	6732.96	339.266	270.051	0	-75.6488	-19.4688	-1773.87	-826294	563851	18855.3	315.819	465.288	0
707	6	-48.7643	166.343	-1016.36	-2144.67	-1965.2	-17360.2	298.066	612.11	0	-25.7624	-185.3	-765.327	-53592.1	29978.2	6774.93	339.17	270.025	0	-74.5266	-18.9568	-1781.68	-829690	566095	18626.3	315.723	465.167	0
707	7	-48.2725	167.256	-1020.02	-2231.66	-2112.64	-17343.3	297.929	612.188	0	-25.375	-185.565	-769.191	-53842.1	30031.6	6825.81	339.043	269.998	0	-73.6475	-18.3092	-1789.22	-833006	568219	18510.9	315.604	465.079	0
707	8	-47.8072	168.299	-1023.59	-2335.78	-2273.37	-17311.1	297.779	612.282	0	-25.236	-185.841	-772.733	-54067	30049.6	6884.1	338.887	269.969	0	-73.0433	-17.5426	-1796.32	-836182	570180	18519.9	315.463	465.027	0
707	9	-47.3758	169.474	-1027.04	-2456.99	-2448.6	-17262.5	297.616	612.392	0	-25.3348	-186.128	-775.917	-54263.9	30032.4	6948.38	338.706	269.935	0	-72.7105	-16.6539	-1802.96	-839201	571962	18655.9	315.299	465.014	0
708	0	-46.968	170.793	-1030.43	-2593.54	-2639.07	-17197.3	297.439	612.517	0	-25.6433	-186.412	-778.742	-54432.8	29981.9	7017.43	338.5	269.898	0	-72.6113	-15.6185	-1809.17	-842085	573579	18913.7	315.113	465.04	0
708	1	-46.5609	172.272	-1033.81	-2743.02	-2844.42	-17115.8	297.249	612.653	0	-26.1232	-186.67	-781.229	-54575.9	29901.1	7090.02	338.274	269.859	0	-72.6841	-14.398	-1815.04	-844878	575056	19281.6	314.907	465.108	0
708	2	-46.1292	173.927	-1037.23	-2903.96	-3062.74	-17018.4	297.047	612.8	0	-26.7351	-186.887	-783.394	-54697.7	29792.2	7165.1	338.03	269.821	0	-72.8643	-12.9598	-1820.63	-847615	576415	19744.6	314.681	465.22	0
708	3	-45.6554	175.765	-1040.73	-3076.34	-3291.03	-16905.2	296.838	612.956	0	-27.4465	-187.058	-785.244	-54804.5	29654	7242.3	337.764	269.793	0	-73.1019	-11.2937	-1825.97	-850314	577663	20288.1	314.438	465.381	0
708	4	-45.1323	177.785	-1044.25	-3261.09	-3526.59	-16776.5	296.623	613.123	0	-28.2312	-187.196	-786.789	-54900.2	29487	7321.77	337.478	269.777	0	-73.3635	-9.41103	-1831.04	-852962	578793	20899	314.178	465.589	0
708	5	-44.5615	179.978	-1047.73	-3459.55	-3768.25	-16631.8	296.403	613.302	0	-29.0643	-187.312	-788.061	-54983.8	29298.2	7403.56	337.178	269.771	0	-73.6257	-7.33353	-1835.79	-855524	579802	21567	313.907	465.832	0
708	6	-43.9502	182.324	-1051.1	-3673.31	-4016.06	-16471	296.179	613.495	0	-29.9231	-187.413	-789.102	-55052.4	29097.3	7487.59	336.874	269.766	0	-73.8732	-5.08891	-1840.21	-857964	580689	22284.1	313.63	466.1	0
708	7	-43.307	184.795	-1054.32	-3903.54	-4270.94	-16294.2	295.949	613.702	0	-30.7919	-187.501	-789.949	-55104.4	28890.2	7573.69	336.572	269.757	0	-74.0989	-2.70651	-1844.27	-860264	581457	23043.2	313.349	466.382	0
708	8	-42.6366	187.362	-1057.38	-4150.5	-4534.32	-16102	295.712	613.925	0	-31.661	-187.571	-790.635	-55140.1	28678.9	7661.37	336.273	269.742	0	-74.2976	-0.209534	-1848.01	-862429	582115	23837.1	313.065	466.673	0
708	9	-41.9347	190.005	-1060.3	-4413.36	-4806.49	-15895.6	295.467	614.162	0	-32.5195	-187.614	-791.199	-55161.6	28465.6	7749.42	335.978	269.719	0	-74.4542	2.39133	-1851.5	-864483	582682	24655.3	312.778	466.972	0
709	0	-41.188	192.716	-1063.14	-4690.05	-5085.42	-15676.6	295.217	614.412	0	-33.3491	-187.617	-791.699	-55171.4	28254.2	7835.63	335.688	269.687	0	-74.5371	5.09904	-1854.84	-866472	583199	25483.2	312.491	467.273	0
709	1	-40.3793	195.489	-1065.97	-4977.42	-5367.74	-15447.6	294.964	614.669	0	-34.1272	-187.569	-792.21	-55173.1	28050	7917.19	335.407	269.645	0	-74.5065	7.91969	-1858.18	-868457	583714	26302.3	312.207	467.573	0
709	2	-39.4982	198.31	-1068.84	-5271.87	-5650.62	-15211.3	294.713	614.932	0	-34.837	-187.466	-792.788	-55170.3	27857.4	7991.88	335.139	269.59	0	-74.3352	10.8444	-1861.63	-870474	584265	27095.2	311.929	467.866	0
709	3	-38.546	201.159	-1071.74	-5570.42	-5932.85	-14970.9	294.464	615.198	0	-35.4744	-187.318	-793.454	-55166.3	27679.6	8059.03	334.885	269.527	0	-74.0203	13.8404	-1865.2	-872527	584859	27848.2	311.659	468.15	0
709	4	-37.5366	204.001	-1074.63	-5871.13	-6214.67	-14729.2	294.217	615.463	0	-36.048	-187.147	-794.184	-55163.3	27517.7	8119.32	334.649	269.459	0	-73.5846	16.8543	-1868.82	-874588	585480	28553.3	311.399	468.423	0
709	5	-36.4962	206.796	-1077.44	-6172.61	-6496.92	-14488.7	293.97	615.729	0	-36.5767	-186.979	-794.922	-55162.1	27369.5	8174	334.43	269.393	0	-73.0729	19.8177	-1872.37	-876609	586090	29208.6	311.148	468.69	0
709	6	-35.46	209.497	-1080.1	-6474.15	-6779.84	-14251.9	293.723	615.994	0	-37.0855	-186.843	-795.596	-55162.3	27229.5	8223.84	334.225	269.335	0	-72.5456	22.6544	-1875.7	-878529	586641	29816.1	310.902	468.955	0
709	7	-34.4637	212.061	-1082.52	-6775.83	-7063.05	-14020.5	293.475	616.259	0	-37.5948	-186.767	-796.136	-55163.3	27091.9	8268.18	334.029	269.289	0	-72.0585	25.2939	-1878.66	-880292	587086	30377.7	310.661	469.221	0
709	8	-33.5344	214.459	-1084.65	-7077.48	-7346.93	-13796.7	293.226	616.525	0	-38.1069	-186.768	-796.507	-55164.3	26955.3	8305.28	333.842	269.258	0	-71.6413	27.6913	-1881.16	-881853	587396	30893.3	310.424	469.488	0
709	9	-32.6834	216.685	-1086.48	-7377.47	-7633.23	-13582.2	292.974	616.79	0	-38.6039	-186.845	-796.721	-55165.5	26822.7	8333.39	333.666	269.241	0	-71.2873	29.8399	-1883.2	-883207	587571	31360.9	310.19	469.753	0
710	0	-31.9033	218.755	-1088.04	-7672.55	-7923.56	-13379	292.718	617.052	0	-39.0555	-186.985	-796.834	-55168	26697.9	8351.47	333.505	269.234	0	-70.9589	31.7699	-1884.88	-884389	587644	31775.6	309.961	470.011	0
710	1	-31.1722	220.693	-1089.44	-7958.96	-8218.38	-13188.6	292.456	617.306	0	-39.4305	-187.162	-796.925	-55173.9	26583.4	8359.41	333.358	269.233	0	-70.6027	33.5308	-1886.36	-885465	587663	32131.2	309.736	470.257	0
710	2	-30.4651	222.524	-1090.76	-8233.5	-8518.14	-13011.6	292.191	617.548	0	-39.7041	-187.354	-797.063	-55185	26479.7	8357.93	333.222	269.235	0	-70.1692	35.1698	-1887.82	-886507	587677	32421.8	309.514	470.486	0
710	3	-29.764	224.262	-1092.09	-8494.17	-8823.91	-12847.6	291.92	617.778	0	-39.8628	-187.544	-797.288	-55201.3	26385.9	8347.93	333.095	269.236	0	-69.6269	36.7176	-1889.38	-887567	587718	32644.2	309.295	470.699	0
710	4	-29.0627	225.909	-1093.46	-8740.32	-9135.77	-12695.5	291.645	617.993	0	-39.9037	-187.725	-797.618	-55221.9	26300.8	8329.74	332.974	269.233	0	-68.9664	38.1837	-1891.08	-888665	587800	32798.3	309.077	470.894	0
710	5	-28.3673	227.458	-1094.85	-8972.64	-9451.68	-12554.4	291.367	618.195	0	-39.8296	-187.903	-798.047	-55245.7	26222.5	8302.63	332.858	269.226	0	-68.1969	39.5544	-1892.89	-889786	587912	32884.5	308.86	471.069	0
710	6	-27.6942	228.889	-1096.18	-9193.25	-9768.59	-12423.2	291.089	618.387	0	-39.645	-188.092	-798.548	-55271.2	26149.7	8265.19	332.747	269.215	0	-67.3392	40.7969	-1894.73	-890887	588033	32903.5	308.646	471.226	0
710	7	-27.0648	230.181	-1097.4	-9405.3	-10084.3	-12301.5	290.811	618.571	0	-39.3531	-188.306	-799.085	-55295.9	26081.8	8216.01	332.64	269.199	0	-66.418	41.8747	-1896.48	-891921	588130	32857.1	308.435	471.362	0
710	8	-26.4994	231.316	-1098.43	-9612.42	-10397.5	-12189.1	290.534	618.751	0	-38.9527	-188.553	-799.623	-55317.8	26018.7	8153.9	332.539	269.18	0	-65.4521	42.7633	-1898.05	-892844	588179	32748.9	308.23	471.482	0
710	9	-26.0084	232.293	-1099.25	-9817.74	-10707.2	-12086.4	290.259	618.931	0	-38.4368	-188.832	-800.143	-55334.5	25960.2	8077.99	332.444	269.156	0	-64.4452	43.4604	-1899.39	-893635	588163	32582.2	308.03	471.584	0
711	0	-25.5871	233.132	-1099.87	-10022.6	-11013.1	-11993.9	289.987	619.113	0	-37.793	-189.141	-800.651	-55343.7	25908.3	7988.41	332.359	269.123	0	-63.3801	43.9912	-1900.52	-894306	588094	32358.6	307.837	471.669	0
711	1	-25.2179	233.87	-1100.36	-10226.5	-11315.3	-11911.1	289.717	619.294	0	-37.0079	-189.47	-801.179	-55344.6	25868.5	7886.83	332.288	269.079	0	-62.2259	44.4003	-1901.54	-894898	588003	32080.3	307.653	471.737	0
711	2	-24.8844	234.543	-1100.78	-10428.6	-11614.8	-11837.1	289.449	619.474	0	-36.0798	-189.814	-801.752	-55338.1	25846.6	7776.03	332.238	269.022	0	-60.9643	44.7291	-1902.53	-895446	587918	31753.1	307.48	471.789	0
711	3	-24.5825	235.171	-1101.13	-10628.3	-11912.8	-11770.2	289.181	619.652	0	-35.0266	-190.175	-802.366	-55325.7	25844.3	7658.69	332.21	268.953	0	-59.609	44.9966	-1903.5	-895957	587842	31388.1	307.319	471.825	0
711	4	-24.3198	235.764	-1101.38	-10823.6	-12210.5	-11709.2	288.913	619.827	0	-33.8813	-190.561	-802.997	-55308.5	25860.2	7536.72	332.205	268.878	0	-58.2011	45.2032	-1904.38	-896406	587758	30999.8	307.168	471.847	0
711	5	-24.1091	236.321	-1101.48	-11012.6	-12508.8	-11653.1	288.644	619.998	0	-32.6831	-190.982	-803.604	-55286.5	25891.5	7411.43	332.219	268.798	0	-56.7923	45.3385	-1905.09	-896749	587635	30603.1	307.025	471.855	0
711	6	-23.9637	236.832	-1101.36	-11194.6	-12808.6	-11601.6	288.37	620.164	0	-31.4726	-191.459	-804.135	-55259.5	25934.2	7283.77	332.251	268.719	0	-55.4363	45.3736	-1905.49	-896933	587435	30206.7	306.888	471.852	0
711	7	-23.893	237.286	-1100.95	-11371.1	-13110.6	-11553.9	288.092	620.328	0	-30.2874	-192.022	-804.519	-55226.7	25981.3	7154.65	332.294	268.646	0	-54.1803	45.2639	-1905.47	-896911	587113	29812.1	306.755	471.843	0
711	8	-23.8973	237.673	-1100.24	-11544.5	-13414.4	-11510	287.808	620.493	0	-29.1552	-192.695	-804.697	-55187	26023.8	7025.2	332.34	268.581	0	-53.0525	44.9779	-1904.94	-896661	586639	29417	306.619	471.836	0
711	9	-23.9623	238.001	-1099.27	-11715.9	-13718.8	-11470	287.52	620.658	0	-28.0872	-193.475	-804.65	-55140.5	26053.9	6896.63	332.379	268.527	0	-52.0495	44.5262	-1903.92	-896204	586010	29018.9	306.479	471.838	0
712	0	-24.0571	238.299	-1098.14	-11885	-14021.8	-11434.8	287.231	620.823	0	-27.0792	-194.336	-804.409	-55089.3	26067.1	6769.9	332.405	268.484	0	-51.1362	43.9628	-1902.55	-895609	585263	28614.6	306.331	471.852	0
712	1	-24.1441	238.599	-1096.98	-12051.2	-14322.3	-11404.9	286.944	620.986	0	-26.1192	-195.236	-804.034	-55035.2	26062.8	6645.67	332.415	268.449	0	-50.2634	43.3631	-1901.01	-894970	584458	28201.5	306.176	471.88	0
712	2	-24.1945	238.925	-1095.92	-12213.8	-14621.7	-11380.3	286.658	621.145	0	-25.2009	-196.13	-803.573	-54978.9	26042.4	6524.72	332.408	268.418	0	-49.3954	42.7952	-1899.49	-894364	583639	27781.8	306.012	471.925	0
712	3	-24.1957	239.286	-1094.99	-12372.7	-14923.4	-11360.1	286.371	621.299	0	-24.3277	-196.987	-803.046	-54920.2	26007.1	6408.21	332.386	268.39	0	-48.5233	42.2995	-1898.04	-893817	582825	27362.8	305.84	471.986	0
712	4	-24.1497	239.68	-1094.17	-12528.1	-15229.8	-11342.6	286.081	621.45	0	-23.5086	-197.795	-802.461	-54859	25958.3	6297.42	332.348	268.363	0	-47.6583	41.8844	-1896.63	-893310	582004	26953.2	305.657	472.059	0
712	5	-24.0696	240.096	-1093.36	-12681.6	-15540.2	-11325.6	285.787	621.599	0	-22.7562	-198.565	-801.819	-54793.7	25899.4	6193.74	332.301	268.337	0	-46.8258	41.5314	-1895.18	-892797	581161	26561.3	305.466	472.14	0
712	6	-23.9781	240.52	-1092.49	-12835.1	-15850.5	-11306.8	285.491	621.749	0	-22.0859	-199.316	-801.117	-54721.9	25834	6098.69	332.247	268.307	0	-46.064	41.2034	-1893.6	-892220	580276	26196.7	305.272	472.22	0
712	7	-23.9017	240.93	-1091.46	-12989.6	-16156	-11284.3	285.198	621.901	0	-21.5087	-200.068	-800.338	-54641.4	25764	6013.35	332.191	268.273	0	-45.4104	40.8621	-1891.8	-891528	579327	25869.4	305.079	472.296	0
712	8	-23.8618	241.311	-1090.23	-13145.7	-16451.9	-11256.8	284.91	622.058	0	-21.0245	-200.827	-799.469	-54550.5	25689.9	5938.11	332.134	268.234	0	-44.8863	40.4841	-1889.69	-890685	578301	25587.1	304.889	472.366	0
712	9	-23.8697	241.653	-1088.78	-13303.4	-16734.9	-11223.8	284.63	622.219	0	-20.6215	-201.583	-798.509	-54448.5	25611.5	5873.16	332.074	268.188	0	-44.4912	40.0692	-1887.29	-889685	577198	25354.9	304.703	472.429	0
713	0	-23.9245	241.958	-1087.17	-13461.7	-17004.5	-11185.3	284.359	622.382	0	-20.2769	-202.316	-797.481	-54336.4	25529.6	5818.91	332.013	268.135	0	-44.2015	39.6416	-1884.65	-888565	576042	25175.5	304.523	472.484	0
713	1	-24.0132	242.241	-1085.49	-13618.3	-17263.5	-11140.7	284.096	622.546	0	-19.9627	-203	-796.441	-54217.5	25445.4	5776.11	331.949	268.075	0	-43.9759	39.2415	-1881.94	-887392	574873	25048.5	304.348	472.532	0
713	2	-24.1172	242.522	-1083.84	-13770.9	-17516.2	-11090.1	283.839	622.706	0	-19.657	-203.617	-795.454	-54095.9	25360.2	5745.21	331.881	268.006	0	-43.7742	38.9043	-1879.3	-886235	573735	24969.4	304.174	472.571	0
713	3	-24.2221	242.812	-1082.27	-13919	-17766.7	-11034.8	283.584	622.861	0	-19.352	-204.167	-794.565	-53974.6	25274.1	5725.26	331.809	267.93	0	-43.5741	38.645	-1876.84	-885139	572651	24929.9	304	472.6	0
713	4	-24.3228	243.116	-1080.79	-14064.2	-18018	-10977.2	283.329	623.013	0	-19.0521	-204.658	-793.785	-53855.4	25185.7	5713.77	331.729	267.846	0	-43.3749	38.4585	-1874.58	-884115	571623	24921.4	303.824	472.619	0
713	5	-24.4245	243.428	-1079.38	-14208.8	-18271.5	-10919.6	283.072	623.164	0	-18.7708	-205.1	-793.088	-53738.8	25091.6	5708.53	331.638	267.759	0	-43.1953	38.3284	-1872.47	-883149	570635	24940.6	303.642	472.632	0
713	6	-24.54	243.74	-1078	-14354.8	-18528	-10862.6	282.813	623.316	0	-18.5269	-205.505	-792.422	-53623.9	24987.4	5708.82	331.533	267.671	0	-43.0669	38.2343	-1870.42	-882206	569652	24991.3	303.453	472.643	0
713	7	-24.6835	244.044	-1076.58	-14503.4	-18787.5	-10804.9	282.549	623.472	0	-18.3431	-205.888	-791.715	-53508.2	24870.4	5714.88	331.413	267.585	0	-43.0266	38.1555	-1868.3	-881238	568637	25082.2	303.256	472.66	0
713	8	-24.8646	244.336	-1075.1	-14655.5	-19049.1	-10745	282.282	623.632	0	-18.2414	-206.261	-790.9	-53388.7	24739.8	5727.31	331.281	267.504	0	-43.1059	38.0746	-1865.99	-880205	567558	25220.3	303.05	472.687	0
713	9	-25.0824	244.617	-1073.52	-14811.1	-19311.5	-10682.4	282.011	623.797	0	-18.2364	-206.634	-789.938	-53262.5	24596.5	5746.93	331.137	267.426	0	-43.3188	37.9824	-1863.46	-879086	566402	25406.8	302.836	472.728	0
714	0	-25.3222	244.895	-1071.89	-14968.7	-19572.7	-10617.8	281.74	623.965	0	-18.3296	-207.011	-788.833	-53127.9	24442.9	5774.65	330.986	267.35	0	-43.6517	37.8847	-1860.72	-877896	565182	25634.7	302.617	472.782	0
714	1	-25.5592	245.189	-1070.26	-15125.6	-19830.8	-10551.8	281.471	624.133	0	-18.5109	-207.391	-787.625	-52984.7	24280.7	5811.36	330.828	267.271	0	-44.07	37.7983	-1857.89	-876680	563931	25892.3	302.395	472.846	0
714	2	-25.771	245.511	-1068.71	-15279.1	-20084.4	-10485.2	281.207	624.297	0	-18.7662	-207.777	-786.358	-52833.7	24110.5	5857.59	330.661	267.188	0	-44.5372	37.7342	-1855.07	-875485	562684	26166.2	302.17	472.919	0
714	3	-25.946	245.858	-1067.26	-15428	-20332.8	-10418.3	280.949	624.456	0	-19.083	-208.172	-785.055	-52675.3	23932.5	5912.9	330.485	267.098	0	-45.029	37.6861	-1852.32	-874335	561456	26444.1	301.943	472.999	0
714	4	-26.084	246.214	-1065.9	-15573	-20575.6	-10352	280.697	624.61	0	-19.4544	-208.583	-783.713	-52508.8	23746.1	5975.82	330.3	267	0	-45.5383	37.6307	-1849.62	-873220	560242	26715.1	301.714	473.085	0
714	5	-26.1955	246.55	-1064.58	-15715.9	-20811.5	-10287	280.451	624.763	0	-19.8805	-209.02	-782.3	-52332.6	23552.2	6044.6	330.106	266.896	0	-46.076	37.53	-1846.88	-872103	559017	26971.9	301.484	473.178	0
714	6	-26.2995	246.836	-1063.21	-15858	-21040.2	-10223.4	280.211	624.915	0	-20.3661	-209.495	-780.773	-52145.5	23352.1	6118.42	329.909	266.787	0	-46.6656	37.341	-1843.98	-870921	557745	27213.2	301.254	473.277	0
714	7	-26.4155	247.05	-1061.67	-15999.4	-21262	-10160.6	279.973	625.07	0	-20.9159	-210.02	-779.1	-51946.9	23146.7	6197.81	329.71	266.676	0	-47.3315	37.0302	-1840.77	-869611	556389	27442.9	301.024	473.381	0
714	8	-26.5534	247.181	-1059.93	-16139.3	-21477.4	-10098.1	279.737	625.227	0	-21.5317	-210.596	-777.274	-51738.3	22936.3	6283.87	329.509	266.564	0	-48.085	36.5845	-1837.2	-868134	554928	27665	300.794	473.486	0
714	9	-26.7053	247.229	-1057.98	-16275.6	-21686.6	-10035.7	279.502	625.384	0	-22.2075	-211.211	-775.325	-51522	22721.9	6376.83	329.306	266.452	0	-48.9128	36.0179	-1833.3	-866499	553373	27878.2	300.565	473.587	0
715	0	-26.8447	247.215	-1055.88	-16404.6	-21891.7	-9973.21	279.267	625.536	0	-22.9226	-211.841	-773.321	-51301.5	22506.8	6475.84	329.104	266.339	0	-49.7673	35.3748	-1829.21	-864762	551766	28074.9	300.336	473.681	0
715	1	-26.9345	247.169	-1053.77	-16523.7	-22095.5	-9909.72	279.032	625.681	0	-23.6412	-212.451	-771.361	-51079.9	22296	6579.61	328.905	266.221	0	-50.5757	34.7185	-1825.13	-863011	550168	28243.7	300.11	473.761	0
715	2	-26.9433	247.122	-1051.75	-16632.4	-22299.5	-9844.44	278.798	625.814	0	-24.3253	-213.018	-769.529	-50860.9	22092.3	6687.02	328.709	266.094	0	-51.2686	34.104	-1821.28	-861332	548639	28374.2	299.886	473.825	0
715	3	-26.8573	247.093	-1049.88	-16732.2	-22503	-9777.17	278.566	625.937	0	-24.9492	-213.537	-767.864	-50647.1	21895.9	6797.13	328.515	265.958	0	-51.8065	33.5555	-1817.75	-859771	547204	28459.4	299.666	473.873	0
715	4	-26.6818	247.087	-1048.16	-16826.1	-22704.7	-9708.5	278.339	626.053	0	-25.5081	-214.02	-766.349	-50438.4	21705	6908.82	328.323	265.817	0	-52.1899	33.0665	-1814.51	-858325	545859	28497.8	299.449	473.909	0
715	5	-26.4375	247.096	-1046.55	-16917.6	-22904.5	-9639.29	278.114	626.165	0	-26.0163	-214.483	-764.921	-50231.9	21518	7020.94	328.131	265.669	0	-52.4537	32.6124	-1811.47	-856964	544573	28495.5	299.235	473.94	0
715	6	-26.1544	247.1	-1044.99	-17010.4	-23102.9	-9569.96	277.892	626.278	0	-26.4984	-214.944	-763.494	-50024.1	21333.4	7132.93	327.942	265.52	0	-52.6528	32.1557	-1808.49	-855636	543304	28463.5	299.022	473.976	0
715	7	-25.8641	247.075	-1043.42	-17107	-23298.5	-9500.67	277.671	626.395	0	-26.9795	-215.424	-761.986	-49813.9	21148.5	7244.5	327.754	265.374	0	-52.8436	31.651	-1805.41	-854287	542009	28412.1	298.809	474.023	0
715	8	-25.5918	246.999	-1041.79	-17207.6	-23488.8	-9431.71	277.453	626.517	0	-27.4774	-215.937	-760.339	-49600.6	20959.6	7355.01	327.566	265.235	0	-53.0691	31.0615	-1802.13	-852875	540656	28348.2	298.597	474.088	0
715	9	-25.3508	246.867	-1040.08	-17309.3	-23671.1	-9363.69	277.241	626.642	0	-27.9983	-216.489	-758.534	-49383.1	20763.8	7464.11	327.374	265.103	0	-53.3491	30.3774	-1798.61	-851390	539238	28277.3	298.384	474.17	0
716	0	-25.1402	246.687	-1038.36	-17407.1	-23843.1	-9297.37	277.038	626.764	0	-28.5363	-217.067	-756.598	-49160.1	20561.3	7572.27	327.176	264.975	0	-53.6765	29.6203	-1794.95	-849862	537781	28203.8	298.172	474.265	0
716	1	-24.9468	246.478	-1036.7	-17496.5	-24002.5	-9233.23	276.847	626.877	0	-29.0798	-217.649	-754.58	-48931.2	20355.6	7680.37	326.976	264.846	0	-54.0265	28.8291	-1791.28	-848350	536332	28129.3	297.964	474.371	0
716	2	-24.753	246.255	-1035.2	-17575.6	-24148.4	-9171.37	276.673	626.978	0	-29.6205	-218.217	-752.516	-48697.2	20150.7	7789.2	326.778	264.712	0	-54.3735	28.0384	-1787.72	-846905	534928	28052.8	297.764	474.487	0
716	3	-24.5445	246.024	-1033.89	-17645	-24281.9	-9111.81	276.514	627.067	0	-30.1575	-218.755	-750.422	-48459.4	19948.6	7898.95	326.583	264.576	0	-54.7021	27.2692	-1784.31	-845552	533586	27971.6	297.571	474.615	0
716	4	-24.3111	245.787	-1032.75	-17706.1	-24405	-9054.62	276.369	627.145	0	-30.6928	-219.254	-748.308	-48219.4	19750.5	8008.96	326.394	264.438	0	-55.0039	26.5322	-1781.05	-844289	532302	27882.3	297.387	474.754	0
716	5	-24.0468	245.539	-1031.73	-17760.9	-24519.7	-8999.55	276.234	627.215	0	-31.2276	-219.71	-746.183	-47978.2	19556.8	8118.35	326.209	264.298	0	-55.2745	25.8286	-1777.92	-843092	531065	27781.5	297.209	474.9	0
716	6	-23.7513	245.273	-1030.78	-17810.6	-24628.3	-8945.75	276.107	627.279	0	-31.7623	-220.123	-744.058	-47737.5	19366.7	8226.81	326.028	264.158	0	-55.5136	25.15	-1774.84	-841929	529855	27666.8	297.035	475.049	0
716	7	-23.4276	244.983	-1029.83	-17855.9	-24733.6	-8891.87	275.983	627.339	0	-32.2955	-220.494	-741.947	-47499.8	19178.7	8334.57	325.849	264.02	0	-55.7232	24.4891	-1771.78	-840765	528653	27539.4	296.865	475.196	0
716	8	-23.0809	244.668	-1028.83	-17897.3	-24839.1	-8836.38	275.857	627.396	0	-32.824	-220.816	-739.868	-47267	18992.1	8441.6	325.67	263.886	0	-55.9049	23.8519	-1768.7	-839579	527446	27404.9	296.694	475.335	0
716	9	-22.7165	244.337	-1027.78	-17936.6	-24945.8	-8777.72	275.729	627.452	0	-33.3426	-221.076	-737.838	-47040.5	18806.1	8547.4	325.488	263.754	0	-56.0591	23.2605	-1765.62	-838376	526238	27273.4	296.523	475.466	0
717	0	-22.3357	244.005	-1026.74	-17976.1	-25052.6	-8714.38	275.6	627.508	0	-33.8454	-221.258	-735.891	-46822.2	18619.7	8651.65	325.302	263.627	0	-56.1811	22.7472	-1762.63	-837195	525053	27155.3	296.35	475.589	0
717	1	-21.9332	243.696	-1025.77	-18017.7	-25157.2	-8645.39	275.475	627.565	0	-34.3283	-221.356	-734.069	-46615	18431.8	8754.83	325.109	263.502	0	-56.2615	22.3404	-1759.84	-836092	523926	27056.5	296.178	475.706	0
717	2	-21.5041	243.429	-1024.93	-18062.1	-25258.5	-8570.94	275.356	627.623	0	-34.7925	-221.38	-732.403	-46421.4	18242	8857.55	324.907	263.382	0	-56.2966	22.0489	-1757.33	-835110	522884	26977.3	296.007	475.818	0
717	3	-21.0486	243.209	-1024.23	-18109	-25356.9	-8492.57	275.243	627.681	0	-35.2454	-221.35	-730.891	-46241.7	18051.4	8959.34	324.698	263.268	0	-56.294	21.8591	-1755.12	-834258	521932	26913.2	295.838	475.927	0
717	4	-20.5735	243.029	-1023.63	-18157.8	-25454.1	-8412.41	275.134	627.739	0	-35.6961	-221.29	-729.503	-46074.4	17862.8	9058.16	324.486	263.159	0	-56.2696	21.7395	-1753.14	-833507	521051	26856.7	295.67	476.032	0
717	5	-20.0939	242.87	-1023.07	-18207.6	-25552.1	-8332.29	275.024	627.797	0	-36.1517	-221.227	-728.19	-45915.6	17681.3	9151.1	324.281	263.054	0	-56.2455	21.6439	-1751.26	-832797	520208	26799.6	295.506	476.134	0
717	6	-19.6317	242.705	-1022.44	-18257.4	-25650.9	-8253.43	274.912	627.857	0	-36.6142	-221.192	-726.891	-45761.9	17511.7	9235.63	324.091	262.956	0	-56.246	21.5127	-1749.33	-832051	519359	26734.2	295.347	476.231	0
717	7	-19.2105	242.503	-1021.62	-18307.8	-25747.7	-8176.34	274.797	627.92	0	-37.08	-221.219	-725.559	-45611.9	17357.2	9310.05	323.923	262.865	0	-56.2905	21.284	-1747.18	-831201	518467	26653.3	295.198	476.322	0
717	8	-18.8448	242.246	-1020.57	-18359.8	-25837.8	-8100.76	274.683	627.99	0	-37.5379	-221.332	-724.178	-45466.6	17218.1	9373.25	323.776	262.784	0	-56.3827	20.9139	-1744.75	-830207	517512	26549.6	295.06	476.407	0
717	9	-18.5303	241.93	-1019.27	-18413.8	-25918.2	-8025.93	274.572	628.066	0	-37.9665	-221.533	-722.768	-45328	17093.1	9424.26	323.65	262.714	0	-56.4968	20.3961	-1742.04	-829072	516499	26413.9	294.934	476.482	0
718	0	-18.2398	241.567	-1017.78	-18469.5	-25991.6	-7951.13	274.463	628.147	0	-38.3305	-221.8	-721.383	-45198.1	16982.3	9461.84	323.541	262.655	0	-56.5702	19.7669	-1739.17	-827844	515456	26233.1	294.82	476.546	0
718	1	-17.9321	241.182	-1016.23	-18527.3	-26066.1	-7875.91	274.35	628.232	0	-38.5807	-222.091	-720.092	-45078.5	16887.6	9484.43	323.452	262.601	0	-56.5128	19.0908	-1736.32	-826607	514430	25990.5	294.714	476.596	0
718	2	-17.57	240.797	-1014.72	-18587.6	-26150.1	-7799.9	274.229	628.318	0	-38.6663	-222.363	-718.945	-44969.6	16810.9	9490.98	323.383	262.55	0	-56.2363	18.4343	-1733.67	-825442	513460	25672.3	294.613	476.635	0
718	3	-17.1337	240.427	-1013.35	-18650	-26247.3	-7722.78	274.098	628.404	0	-38.5499	-222.578	-717.956	-44870.6	16752.1	9480.96	323.333	262.498	0	-55.6835	17.8483	-1731.3	-824398	512569	25274.2	294.516	476.666	0
718	4	-16.623	240.073	-1012.14	-18713.3	-26357.3	-7644.16	273.959	628.489	0	-38.219	-222.714	-717.109	-44779	16710.2	9453.86	323.302	262.444	0	-54.8419	17.3588	-1729.25	-823486	511760	24801.2	294.421	476.692	0
718	5	-16.0513	239.73	-1011.07	-18775.9	-26476.5	-7563.01	273.813	628.57	0	-37.6876	-222.769	-716.372	-44691.4	16683.4	9409.7	323.289	262.386	0	-53.7389	16.9611	-1727.44	-822679	511019	24263.8	294.331	476.713	0
718	6	-15.4398	239.383	-1010.07	-18836.9	-26599.2	-7477.86	273.666	628.649	0	-36.9941	-222.759	-715.695	-44604.3	16667.6	9350.06	323.289	262.323	0	-52.4338	16.6243	-1725.76	-821924	510314	23676.6	294.245	476.729	0
718	7	-14.8137	239.015	-1009.05	-18897	-26720	-7387.68	273.52	628.727	0	-36.1942	-222.706	-715.018	-44514.8	16655.7	9277.77	323.294	262.257	0	-51.0079	16.3093	-1724.07	-821155	509605	23058.1	294.162	476.742	0
718	8	-14.1962	238.617	-1007.95	-18958	-26836.2	-7292.5	273.376	628.808	0	-35.35	-222.631	-714.299	-44421	16640.4	9195.89	323.296	262.188	0	-49.5461	15.9859	-1722.25	-820323	508858	22428.8	294.08	476.754	0
718	9	-13.5998	238.191	-1006.75	-19022.6	-26947.8	-7192.81	273.233	628.895	0	-34.5127	-222.547	-713.534	-44323.1	16618.3	9107.49	323.29	262.118	0	-48.1125	15.6438	-1720.29	-819421	508066	21806.2	293.996	476.765	0
719	0	-13.0229	237.756	-1005.5	-19093	-27057.4	-7088.95	273.091	628.989	0	-33.7117	-222.458	-712.752	-44222	16590.6	9015.97	323.277	262.044	0	-46.7346	15.2978	-1718.25	-818485	507252	21202.7	293.908	476.775	0
719	1	-12.4552	237.339	-1004.28	-19170.3	-27167.8	-6981.17	272.948	629.089	0	-32.9556	-222.359	-711.996	-44119	16560.6	8924.49	323.259	261.965	0	-45.4108	14.9794	-1716.28	-817582	506456	20625.9	293.82	476.788	0
719	2	-11.8909	236.962	-1003.19	-19253.2	-27280.8	-6869.98	272.806	629.192	0	-32.2447	-222.249	-711.29	-44014.7	16531.7	8834.8	323.242	261.88	0	-44.1357	14.7135	-1714.48	-816764	505713	20081.3	293.73	476.804	0
719	3	-11.3362	236.638	-1002.23	-19339.4	-27397.8	-6755.92	272.663	629.296	0	-31.5797	-222.135	-710.628	-43908.1	16507.8	8746.59	323.23	261.788	0	-42.9159	14.5023	-1712.86	-816040	505029	19572.4	293.642	476.825	0
719	4	-10.8057	236.36	-1001.4	-19426.8	-27519.6	-6639.29	272.519	629.4	0	-30.9649	-222.038	-709.968	-43797.8	16492	8657.98	323.229	261.69	0	-41.7706	14.3225	-1711.36	-815382	504387	19099.9	293.556	476.853	0
719	5	-10.3184	236.114	-1000.6	-19515.2	-27646.4	-6520.21	272.37	629.503	0	-30.4089	-221.985	-709.256	-43682.4	16484.7	8566.91	323.242	261.589	0	-40.7273	14.1287	-1709.86	-814738	503751	18661.3	293.472	476.891	0
719	6	-9.89365	235.876	-999.757	-19605.7	-27777.2	-6399.26	272.216	629.61	0	-29.9222	-222.007	-708.436	-43561.1	16482.5	8472.38	323.266	261.489	0	-39.8158	13.8695	-1708.19	-814040	503074	18253.5	293.388	476.94	0
719	7	-9.54552	235.631	-998.767	-19699.4	-27910.3	-6277.57	272.055	629.724	0	-29.5116	-222.12	-707.469	-43433.5	16480.4	8374.49	323.295	261.393	0	-39.0571	13.5109	-1706.24	-813226	502316	17875.3	293.301	477	0
719	8	-9.27723	235.373	-997.586	-19795.9	-28043.4	-6156.03	271.889	629.844	0	-29.1741	-222.323	-706.346	-43299.5	16472.9	8273.71	323.321	261.301	0	-38.4513	13.05	-1703.93	-812266	501455	17526.6	293.21	477.068	0
719	9	-9.07886	235.118	-996.245	-19894.4	-28174.8	-6034.53	271.719	629.969	0	-28.8933	-222.605	-705.08	-43159.4	16455.6	8170.77	323.339	261.212	0	-37.9721	12.5132	-1701.33	-811179	500501	17207	293.112	477.145	0
720	0	-8.92838	234.896	-994.837	-19993.9	-28305	-5912.26	271.548	630.098	0	-28.6407	-222.945	-703.713	-43014.4	16427.2	8066.88	323.344	261.125	0	-37.5691	11.9503	-1698.55	-810028	499491	16914.2	293.007	477.231	0
720	1	-8.79836	234.74	-993.477	-20093	-28435.4	-5788.57	271.378	630.225	0	-28.3847	-223.319	-702.304	-42866.1	16392.2	7963.11	323.341	261.036	0	-37.1831	11.4206	-1695.78	-808893	498476	16644.7	292.898	477.326	0
720	2	-8.66747	234.676	-992.247	-20190.1	-28566.8	-5663.3	271.21	630.348	0	-28.1044	-223.706	-700.902	-42715.8	16357.4	7859.6	323.338	260.944	0	-36.7719	10.97	-1693.15	-807831	497500	16395.3	292.789	477.428	0
720	3	-8.52726	234.709	-991.169	-20285.5	-28699.2	-5536.57	271.045	630.466	0	-27.7956	-224.096	-699.527	-42564	16328.2	7756.2	323.342	260.847	0	-36.3229	10.6127	-1690.7	-806859	496581	16164.2	292.683	477.536	0
720	4	-8.3781	234.826	-990.216	-20381.1	-28831.2	-5408.54	270.884	630.583	0	-27.4668	-224.494	-698.178	-42411.2	16307	7653.77	323.356	260.746	0	-35.8449	10.3325	-1688.39	-805964	495715	15949	292.582	477.649	0
720	5	-8.2229	235.003	-989.333	-20479.4	-28959.9	-5279.59	270.728	630.7	0	-27.1317	-224.911	-696.845	-42257.2	16295.1	7554.07	323.384	260.641	0	-35.3546	10.0918	-1686.18	-805115	494886	15744.3	292.489	477.766	0
720	6	-8.067	235.206	-988.445	-20581.6	-29081.9	-5150.63	270.578	630.822	0	-26.8043	-225.365	-695.519	-42101.5	16292.4	7458.2	323.425	260.533	0	-34.8713	9.84122	-1683.96	-804266	494073	15541.7	292.405	477.883	0
720	7	-7.91771	235.4	-987.46	-20687.5	-29196.9	-5023.09	270.432	630.95	0	-26.4953	-225.868	-694.185	-41943.7	16297.3	7366.04	323.477	260.422	0	-34.413	9.53224	-1681.65	-803361	493246	15331.5	292.329	477.996	0
720	8	-7.77829	235.557	-986.303	-20796.3	-29307.8	-4898.41	270.285	631.085	0	-26.2077	-226.421	-692.837	-41783.8	16309.1	7276.84	323.54	260.308	0	-33.986	9.13535	-1679.14	-802354	492374	15105.3	292.259	478.097	0
720	9	-7.64314	235.659	-984.935	-20907.6	-29418.4	-4777.48	270.132	631.227	0	-25.9313	-227.007	-691.482	-41621.7	16328.8	7189.82	323.614	260.192	0	-33.5744	8.65196	-1676.42	-801221	491447	14856.5	292.192	478.184	0
721	0	-7.49766	235.71	-983.378	-21020.3	-29531.6	-4660.49	269.969	631.376	0	-25.6413	-227.596	-690.159	-41458.3	16357.3	7104.14	323.701	260.071	0	-33.1389	8.11365	-1673.54	-799981	490477	14579.6	292.128	478.251	0
721	1	-7.32317	235.725	-981.705	-21132.3	-29647.9	-4546.99	269.8	631.526	0	-25.3106	-228.16	-688.919	-41294.9	16393.6	7019.45	323.796	259.942	0	-32.6338	7.56561	-1670.62	-798688	489499	14271.4	292.066	478.295	0
721	2	-7.10734	235.724	-980.009	-21241.7	-29766.4	-4436.14	269.626	631.675	0	-24.9257	-228.681	-687.793	-41133.3	16435.3	6936.72	323.896	259.805	0	-32.033	7.04294	-1667.8	-797401	488547	13934.1	292.007	478.318	0
721	3	-6.85117	235.715	-978.36	-21347.5	-29885.9	-4327.05	269.453	631.82	0	-24.4903	-229.154	-686.774	-40974.1	16478.4	6857.66	323.994	259.662	0	-31.3414	6.56186	-1665.13	-796161	487637	13576.5	291.948	478.325	0
721	4	-6.56457	235.701	-976.794	-21450	-30004.3	-4219.33	269.283	631.96	0	-24.021	-229.574	-685.82	-40817.3	16519.3	6782.66	324.087	259.516	0	-30.5855	6.12688	-1662.61	-794982	486767	13210	291.889	478.329	0
721	5	-6.26018	235.679	-975.312	-21551.2	-30117.8	-4113.33	269.12	632.097	0	-23.5434	-229.945	-684.881	-40662.8	16554.4	6710.42	324.171	259.372	0	-29.8036	5.73364	-1660.19	-793855	485925	12844.6	291.83	478.336	0
721	6	-5.95403	235.644	-973.873	-21652.8	-30223	-4009.73	268.966	632.234	0	-23.0881	-230.278	-683.899	-40510.5	16581.1	6640.07	324.245	259.235	0	-29.0421	5.36562	-1657.77	-792749	485084	12489.6	291.771	478.356	0
721	7	-5.66569	235.586	-972.414	-21754.8	-30319.1	-3908.92	268.821	632.372	0	-22.6835	-230.589	-682.825	-40359.8	16598.3	6572.48	324.308	259.107	0	-28.3492	4.99767	-1655.24	-791612	484212	12155.6	291.711	478.391	0
721	8	-5.41213	235.502	-970.878	-21856.1	-30408	-3810.73	268.68	632.512	0	-22.3484	-230.895	-681.627	-40210.3	16606.6	6509.66	324.363	258.992	0	-27.7605	4.60619	-1652.5	-790406	483283	11851.9	291.648	478.442	0
721	9	-5.20106	235.392	-969.253	-21955.6	-30493.6	-3714.49	268.539	632.652	0	-22.0857	-231.212	-680.313	-40062.1	16608.8	6453.44	324.413	258.888	0	-27.2867	4.18001	-1649.57	-789124	482295	11582.7	291.583	478.504	0
722	0	-5.02923	235.272	-967.583	-22052.6	-30580.4	-3619.69	268.395	632.791	0	-21.8819	-231.542	-678.929	-39915.6	16608.5	6404.67	324.463	258.792	0	-26.9111	3.73	-1646.51	-787801	481273	11348.2	291.514	478.575	0
722	1	-4.8868	235.165	-965.953	-22146.4	-30672.9	-3526.35	268.246	632.927	0	-21.7153	-231.877	-677.551	-39772.2	16610.1	6362.5	324.515	258.7	0	-26.6021	3.28824	-1643.5	-786502	480265	11146.6	291.443	478.648	0
722	2	-4.76522	235.094	-964.446	-22236	-30773.6	-3434.69	268.092	633.056	0	-21.5682	-232.205	-676.25	-39633.2	16616.4	6324.71	324.571	258.607	0	-26.3334	2.88892	-1640.7	-785293	479316	10977.1	291.371	478.718	0
722	3	-4.66433	235.067	-963.114	-22321.5	-30881.3	-3344.63	267.936	633.176	0	-21.434	-232.518	-675.056	-39499	16627.2	6289.28	324.631	258.512	0	-26.0984	2.54829	-1638.17	-784209	478450	10841.2	291.299	478.785	0
722	4	-4.59691	235.076	-961.957	-22403.6	-30992.1	-3255.81	267.782	633.29	0	-21.3178	-232.817	-673.951	-39367.7	16639.5	6255.93	324.689	258.413	0	-25.9147	2.25897	-1635.91	-783247	477664	10745.5	291.227	478.85	0
722	5	-4.58849	235.098	-960.924	-22483.8	-31100.9	-3167.88	267.634	633.398	0	-21.2352	-233.105	-672.875	-39236.6	16648.1	6225.91	324.742	258.312	0	-25.8237	1.9926	-1633.8	-782364	476927	10701.8	291.154	478.92	0
722	6	-4.66971	235.098	-959.925	-22563.9	-31204.2	-3080.49	267.493	633.506	0	-21.2079	-233.39	-671.754	-39102.9	16648.5	6200.79	324.784	258.21	0	-25.8776	1.70747	-1631.68	-781490	476190	10722.6	291.079	478.999	0
722	7	-4.86463	235.043	-958.858	-22644.5	-31300	-2993.42	267.357	633.616	0	-21.254	-233.681	-670.537	-38965.8	16638.8	6181.74	324.814	258.111	0	-26.1187	1.36201	-1629.39	-780555	475411	10815.2	291.002	479.086	0
722	8	-5.18233	234.914	-957.656	-22725.7	-31388.2	-2906.9	267.224	633.731	0	-21.3801	-233.982	-669.213	-38825.9	16619.1	6169.46	324.834	258.017	0	-26.5625	0.931763	-1626.87	-779520	474567	10979.3	290.922	479.181	0
722	9	-5.61357	234.707	-956.311	-22807.1	-31471.8	-2821.7	267.09	633.849	0	-21.5769	-234.284	-667.817	-38685.1	16590.9	6164.09	324.844	257.928	0	-27.1905	0.423279	-1624.13	-778385	473663	11209	290.838	479.276	0
723	0	-6.13082	234.443	-954.888	-22887.1	-31555.9	-2738.77	266.953	633.968	0	-21.8182	-234.565	-666.421	-38546	16558.7	6165.26	324.847	257.84	0	-27.949	-0.121841	-1621.31	-777205	472737	11493.4	290.75	479.365	0
723	1	-6.69445	234.153	-953.514	-22964.4	-31646.8	-2659.11	266.81	634.084	0	-22.0685	-234.793	-665.118	-38412.1	16529.5	6172.23	324.852	257.752	0	-28.7629	-0.639679	-1618.63	-776074	471853	11818.5	290.66	479.444	0
723	2	-7.26778	233.871	-952.315	-23038.4	-31750	-2583.65	266.66	634.192	0	-22.2968	-234.941	-663.977	-38286.1	16510.1	6183.92	324.865	257.662	0	-29.5646	-1.07071	-1616.29	-775084	471067	12171.8	290.571	479.512	0
723	3	-7.83152	233.61	-951.359	-23110.1	-31868.6	-2512.94	266.502	634.292	0	-22.4854	-234.993	-663.011	-38168.6	16503.7	6199.08	324.892	257.569	0	-30.317	-1.3829	-1614.37	-774276	470401	12545.6	290.482	479.574	0
723	4	-8.38553	233.371	-950.635	-23181.1	-32001.6	-2446.9	266.337	634.385	0	-22.6325	-234.948	-662.174	-38058.6	16508.8	6216.85	324.931	257.475	0	-31.018	-1.57684	-1612.81	-773637	469839	12938.6	290.394	479.636	0
723	5	-8.94194	233.136	-950.079	-23251.9	-32145.1	-2384.84	266.166	634.474	0	-22.7517	-234.816	-661.387	-37953.6	16520.1	6236.88	324.978	257.385	0	-31.6936	-1.68013	-1611.47	-773112	469336	13352.9	290.304	479.707	0
723	6	-9.51927	232.877	-949.598	-23322.7	-32293.5	-2325.99	265.992	634.561	0	-22.8692	-234.618	-660.569	-37851	16531.3	6258.84	325.026	257.301	0	-32.3885	-1.74014	-1610.17	-772626	468843	13791.4	290.211	479.79	0
723	7	-10.1376	232.567	-949.097	-23392.7	-32440.9	-2269.95	265.819	634.647	0	-23.014	-234.378	-659.648	-37748.4	16536.3	6282.47	325.068	257.225	0	-33.1516	-1.8114	-1608.75	-772107	468310	14255.8	290.114	479.89	0
723	8	-10.8116	232.183	-948.51	-23460.9	-32582.5	-2216.9	265.649	634.734	0	-23.2087	-234.12	-658.576	-37644.2	16530.5	6307.99	325.1	257.16	0	-34.0202	-1.93661	-1607.09	-771504	467707	14746.9	290.012	480.006	0
723	9	-11.5436	231.721	-947.818	-23525.8	-32716.3	-2167.24	265.483	634.821	0	-23.4654	-233.853	-657.35	-37539.2	16510.9	6336	325.117	257.107	0	-35.0091	-2.13286	-1605.17	-770806	467025	15263.6	289.904	480.139	0
724	0	-12.3212	231.19	-947.067	-23585.5	-32843.4	-2120.99	265.321	634.904	0	-23.7852	-233.578	-656.016	-37436.8	16476.2	6367.04	325.116	257.067	0	-36.1065	-2.38788	-1603.08	-770051	466291	15802.7	289.79	480.285	0
724	1	-13.1242	230.614	-946.337	-23638.8	-32967.2	-2077.41	265.163	634.979	0	-24.1611	-233.284	-654.648	-37340.6	16427.2	6401.41	325.093	257.039	0	-37.2853	-2.66977	-1600.98	-769303	465545	16361.1	289.669	480.438	0
724	2	-13.9393	230.013	-945.687	-23685.4	-33091.9	-2035.24	265.008	635.046	0	-24.5859	-232.959	-653.311	-37252.2	16366.2	6439.26	325.051	257.021	0	-38.5253	-2.94609	-1599	-768610	464823	16940.4	289.54	480.594	0
724	3	-14.7681	229.397	-945.133	-23726	-33220.5	-1993.42	264.851	635.103	0	-25.0568	-232.592	-652.029	-37170.3	16295.9	6480.6	324.993	257.007	0	-39.8248	-3.19588	-1597.16	-767986	464136	17548.3	289.403	480.748	0
724	4	-15.621	228.767	-944.654	-23762.7	-33353.3	-1951.58	264.693	635.155	0	-25.5735	-232.18	-650.785	-37091.4	16219.4	6525.29	324.923	256.995	0	-41.1945	-3.4128	-1595.44	-767414	463475	18193.4	289.261	480.902	0
724	5	-16.5106	228.118	-944.209	-23798.7	-33487	-1910.17	264.534	635.205	0	-26.136	-231.725	-649.545	-37012.4	16139.2	6573.03	324.847	256.982	0	-42.6465	-3.6064	-1593.75	-766861	462825	18879.6	289.115	481.058	0
724	6	-17.4503	227.438	-943.743	-23836.6	-33616.9	-1870.08	264.379	635.258	0	-26.7398	-231.233	-648.279	-36931.7	16055.8	6622.75	324.767	256.969	0	-44.1901	-3.79495	-1592.02	-766289	462166	19606.8	288.969	481.217	0
724	7	-18.4528	226.714	-943.213	-23876.8	-33740.8	-1831.95	264.228	635.314	0	-27.3755	-230.704	-646.98	-36849.6	15967.5	6672.33	324.68	256.956	0	-45.8283	-3.98969	-1590.19	-765674	461485	20374.8	288.823	481.377	0
724	8	-19.5235	225.944	-942.613	-23917.9	-33859	-1795.99	264.08	635.374	0	-28.034	-230.129	-645.674	-36767.7	15873.4	6719.7	324.584	256.945	0	-47.5575	-4.1852	-1588.29	-765015	460783	21184.3	288.676	481.534	0
724	9	-20.6555	225.13	-941.977	-23957.8	-33973.3	-1762.17	263.934	635.434	0	-28.7097	-229.489	-644.408	-36687.9	15774.4	6763.74	324.479	256.933	0	-49.3652	-4.35896	-1586.39	-764343	460086	22035.7	288.528	481.682	0
725	0	-21.8291	224.286	-941.371	-23994.7	-34086.3	-1730.26	263.791	635.489	0	-29.3955	-228.758	-643.246	-36612.8	15672.5	6803.91	324.365	256.919	0	-51.2247	-4.47188	-1584.62	-763708	459430	22927	288.38	481.816	0
725	1	-23.0172	223.431	-940.862	-24026	-34201.7	-1699.73	263.649	635.536	0	-30.0799	-227.906	-642.244	-36545.2	15570.5	6840.06	324.244	256.902	0	-53.0971	-4.47498	-1583.11	-763161	458849	23854.3	288.231	481.93	0
725	2	-24.1948	222.582	-940.483	-24049.6	-34323.7	-1670.15	263.504	635.572	0	-30.7529	-226.914	-641.435	-36487.5	15470.1	6873.11	324.118	256.884	0	-54.9477	-4.33153	-1581.92	-762727	458359	24812.9	288.082	482.022	0
725	3	-25.3473	221.743	-940.226	-24064.3	-34454.1	-1641.48	263.356	635.594	0	-31.4141	-225.781	-640.816	-36440.7	15372.5	6905.33	323.989	256.866	0	-56.7614	-4.03763	-1581.04	-762400	457956	25797.2	287.931	482.091	0
725	4	-26.4755	220.903	-940.046	-24071.2	-34591.4	-1614.15	263.202	635.606	0	-32.0762	-224.527	-640.355	-36404.1	15278.4	6938.86	323.859	256.85	0	-58.5517	-3.62404	-1580.4	-762148	457618	26802.8	287.78	482.14	0
725	5	-27.5951	220.039	-939.867	-24072.5	-34733	-1588.6	263.045	635.613	0	-32.7661	-223.184	-639.983	-36373.8	15188.9	6974.34	323.733	256.836	0	-60.3612	-3.14511	-1579.85	-761913	457308	27828.4	287.629	482.173	0
725	6	-28.7308	219.123	-939.599	-24070.1	-34876.6	-1564.87	262.881	635.617	0	-33.5185	-221.789	-639.609	-36345	15103.1	7011.33	323.613	256.824	0	-62.2493	-2.66588	-1579.21	-761620	456977	28876.2	287.479	482.199	0
725	7	-29.9072	218.13	-939.155	-24065.8	-35020.1	-1542.23	262.711	635.625	0	-34.3666	-220.379	-639.154	-36314.2	15016.6	7049.78	323.495	256.816	0	-64.2738	-2.24872	-1578.31	-761203	456574	29949.6	287.326	482.222	0
725	8	-31.1418	217.041	-938.48	-24060.9	-35160.5	-1519.27	262.535	635.638	0	-35.3362	-218.981	-638.566	-36279.7	14923.1	7090.32	323.37	256.814	0	-66.478	-1.93961	-1577.05	-760620	456067	31052.9	287.167	482.248	0
725	9	-32.4409	215.855	-937.561	-24056.2	-35295.7	-1494.24	262.354	635.658	0	-36.4385	-217.61	-637.833	-36241.9	14817.9	7133.05	323.232	256.82	0	-68.8794	-1.75531	-1575.39	-759861	455447	32188.8	287.002	482.277	0
726	0	-33.7938	214.585	-936.441	-24051.2	-35425.1	-1465.69	262.171	635.684	0	-37.6674	-216.263	-636.979	-36202.3	14699.9	7176.94	323.078	256.834	0	-71.4612	-1.6781	-1573.42	-758959	454731	33355.5	286.828	482.311	0
726	1	-35.176	213.255	-935.205	-24044.5	-35550.1	-1433	261.987	635.71	0	-39.0027	-214.92	-636.057	-36163.5	14569.9	7220.4	322.907	256.856	0	-74.1787	-1.66531	-1571.26	-757974	453959	34545.7	286.648	482.348	0
726	2	-36.5605	211.889	-933.941	-24033.8	-35673.1	-1396.29	261.804	635.734	0	-40.4198	-213.557	-635.125	-36127.9	14429.2	7262.1	322.719	256.883	0	-76.9803	-1.66858	-1569.07	-756971	453171	35751.1	286.461	482.383	0
726	3	-37.9293	210.5	-932.712	-24017	-35796.4	-1355.9	261.621	635.75	0	-41.898	-212.15	-634.224	-36097.1	14279.9	7301.91	322.516	256.915	0	-79.8273	-1.65034	-1566.94	-755992	452396	36967.4	286.268	482.415	0
726	4	-39.2783	209.091	-931.538	-23992.6	-35918.8	-1312.21	261.441	635.756	0	-43.4234	-210.686	-633.376	-36070.8	14125.8	7341.01	322.302	256.95	0	-82.7017	-1.59474	-1564.91	-755053	451651	38194.8	286.074	482.44	0
726	5	-40.6195	207.656	-930.39	-23960.6	-36036.3	-1265.76	261.268	635.753	0	-44.9901	-209.167	-632.578	-36047	13972.6	7380.38	322.088	256.984	0	-85.6096	-1.51073	-1562.97	-754134	450936	39437.3	285.883	482.455	0
726	6	-41.9767	206.179	-929.193	-23921.6	-36144.6	-1217.36	261.101	635.744	0	-46.6003	-207.603	-631.809	-36023.2	13826.3	7419.24	321.884	257.016	0	-88.577	-1.42476	-1561	-753183	450234	40700.3	285.703	482.456	0
726	7	-43.3759	204.644	-927.859	-23876.9	-36240.6	-1168.09	260.942	635.733	0	-48.2597	-206.011	-631.043	-35998.7	13690.5	7455.22	321.695	257.046	0	-91.6356	-1.36797	-1558.9	-752144	449519	41988	285.535	482.441	0
726	8	-44.8361	203.041	-926.319	-23828.6	-36323.4	-1119.15	260.787	635.724	0	-49.9712	-204.405	-630.261	-35974.1	13564.6	7486.2	321.522	257.078	0	-94.8073	-1.36371	-1556.58	-750975	448766	43302.2	285.379	482.41	0
726	9	-46.3668	201.375	-924.558	-23777.8	-36395.5	-1071.6	260.635	635.718	0	-51.7296	-202.79	-629.448	-35949.5	13445.3	7511.94	321.36	257.113	0	-98.0965	-1.41457	-1554.01	-749665	447960	44645.7	285.232	482.364	0
727	0	-47.9675	199.659	-922.62	-23724.4	-36461.2	-1026.05	260.481	635.714	0	-53.5164	-201.153	-628.608	-35923	13328.1	7533.58	321.203	257.147	0	-101.484	-1.49455	-1551.23	-748239	447107	46022.6	285.087	482.307	0
727	1	-49.6293	197.913	-920.593	-23666.6	-36525.4	-982.44	260.324	635.708	0	-55.3012	-199.475	-627.76	-35892.9	13208.5	7552.15	321.041	257.176	0	-104.931	-1.56139	-1548.35	-746748	446226	47435.4	284.941	482.237	0
727	2	-51.3445	196.151	-918.55	-23604	-36591.4	-939.905	260.164	635.697	0	-57.0569	-197.737	-626.922	-35858.5	13081.5	7568.33	320.866	257.198	0	-108.401	-1.58572	-1545.47	-745239	445335	48884.2	284.788	482.158	0
727	3	-53.1132	194.373	-916.514	-23537.1	-36660.4	-896.782	260	635.681	0	-58.7725	-195.94	-626.086	-35820.3	12943.6	7582.73	320.674	257.213	0	-111.886	-1.56612	-1542.6	-743723	444434	50369.7	284.625	482.074	0
727	4	-54.9441	192.567	-914.438	-23467.1	-36732.2	-851.087	259.831	635.663	0	-60.4515	-194.089	-625.22	-35778.5	12793.7	7595.47	320.463	257.225	0	-115.396	-1.52173	-1539.66	-742170	443498	51894.1	284.452	481.988	0
727	5	-56.8518	190.714	-912.222	-23394.4	-36805.9	-801.228	259.652	635.645	0	-62.1039	-192.2	-624.264	-35732.1	12632.3	7605.88	320.235	257.239	0	-118.956	-1.48602	-1536.49	-740506	442482	53459.2	284.267	481.901	0
727	6	-58.8536	188.788	-909.732	-23318.3	-36878.8	-746.267	259.462	635.632	0	-63.7435	-190.291	-623.136	-35679.3	12460.9	7612.61	319.997	257.258	0	-122.597	-1.50378	-1532.87	-738634	441327	55064.6	284.07	481.817	0
727	7	-60.9602	186.77	-906.861	-23238	-36945.5	-685.955	259.26	635.625	0	-65.3858	-188.388	-621.765	-35618.6	12282.8	7614.12	319.755	257.286	0	-126.346	-1.61868	-1528.63	-736473	439990	56705.4	283.866	481.736	0
727	8	-63.1643	184.652	-903.568	-23152.9	-37001	-620.888	259.05	635.624	0	-67.0419	-186.507	-620.12	-35548.5	12101.3	7609.3	319.514	257.325	0	-130.206	-1.85545	-1523.69	-733991	438457	58370.4	283.658	481.662	0
727	9	-65.438	182.445	-899.891	-23062.9	-37043.4	-552.321	258.836	635.629	0	-68.7108	-184.651	-618.216	-35467.8	11918.8	7597.97	319.279	257.371	0	-134.149	-2.20653	-1518.11	-731213	436747	60043	283.45	481.592	0
728	0	-67.7353	180.171	-895.929	-22967.9	-37073.8	-481.531	258.62	635.636	0	-70.3763	-182.804	-616.109	-35376.7	11738.5	7580.76	319.053	257.42	0	-138.112	-2.63339	-1512.04	-728210	434906	61703	283.244	481.524	0
728	1	-70.0027	177.858	-891.799	-22867.8	-37094.1	-409.494	258.405	635.642	0	-72.013	-180.943	-613.871	-35275.7	11564.3	7558.22	318.838	257.464	0	-142.016	-3.0851	-1505.67	-725063	432988	63327.4	283.044	481.457	0
728	2	-72.1949	175.53	-887.569	-22761.6	-37105.5	-337.014	258.194	635.645	0	-73.5952	-179.051	-611.558	-35164.5	11400.7	7529.71	318.642	257.5	0	-145.79	-3.52129	-1499.13	-721824	431031	64894.3	282.853	481.383	0
728	3	-74.2854	173.192	-883.225	-22648.6	-37107.4	-264.701	257.986	635.643	0	-75.1042	-177.118	-609.19	-35041.9	11251.3	7493.02	318.469	257.522	0	-149.39	-3.92538	-1492.41	-718484	429039	66385.6	282.675	481.298	0
728	4	-76.2645	170.838	-878.688	-22528.7	-37096.6	-192.778	257.782	635.639	0	-76.5369	-175.143	-606.739	-34906.3	11116.2	7445.38	318.321	257.531	0	-152.801	-4.30544	-1485.43	-714989	426982	67789.7	282.51	481.197	0
728	5	-78.1342	168.447	-873.851	-22403.1	-37067.4	-121.071	257.582	635.637	0	-77.9081	-173.134	-604.146	-34755.8	10990.2	7385.31	318.191	257.529	0	-156.042	-4.68658	-1478	-711262	424812	69101.8	282.356	481.082	0
728	6	-79.9039	165.996	-868.605	-22273.1	-37013.6	-49.3477	257.387	635.642	0	-79.2417	-171.097	-601.344	-34588.8	10865.8	7313.99	318.069	257.519	0	-159.146	-5.10043	-1469.95	-707225	422476	70324.2	282.212	480.955	0
728	7	-81.5841	163.468	-862.856	-22139.4	-36929.9	22.2459	257.2	635.658	0	-80.5566	-169.042	-598.279	-34403.8	10737.8	7234.65	317.948	257.505	0	-162.141	-5.57408	-1461.13	-702809	419931	71462.3	282.074	480.819	0
728	8	-83.1787	160.851	-856.538	-22001.6	-36814.4	93.2076	257.02	635.687	0	-81.8592	-166.973	-594.911	-34200.5	10604.7	7150.77	317.826	257.488	0	-165.038	-6.12239	-1451.45	-697966	417147	72518.1	281.942	480.673	0
728	9	-84.6784	158.145	-849.637	-21859.3	-36669.9	163.015	256.841	635.728	0	-83.1432	-164.888	-591.212	-33978.1	10466.7	7064.59	317.704	257.472	0	-167.822	-6.74355	-1440.85	-692682	414107	73487	281.814	480.521	0
729	0	-86.0608	155.359	-842.189	-21712	-36502.4	231.212	256.658	635.78	0	-84.3902	-162.773	-587.185	-33735.9	10325.4	6976.57	317.585	257.454	0	-170.451	-7.41455	-1429.37	-686976	410817	74358.5	281.686	480.364	0
729	1	-87.2947	152.513	-834.262	-21559.5	-36317.8	297.3	256.467	635.843	0	-85.5733	-160.608	-582.854	-33473.6	10183.6	6885.62	317.472	257.43	0	-172.868	-8.09586	-1417.12	-680892	407298	75118.6	281.558	480.203	0
729	2	-88.3515	149.621	-825.913	-21401.5	-36119.6	360.747	256.267	635.912	0	-86.6656	-158.375	-578.239	-33191.3	10044.4	6790.04	317.371	257.401	0	-175.017	-8.75363	-1404.15	-674468	403571	75752.2	281.43	480.039	0
729	3	-89.2111	146.691	-817.167	-21237.6	-35906.8	421.105	256.06	635.989	0	-87.6469	-156.071	-573.336	-32889.4	9910.79	6688.37	317.286	257.365	0	-176.858	-9.37971	-1390.5	-667717	399644	76243.7	281.305	479.874	0
729	4	-89.8613	143.717	-808.013	-21066.9	-35675.1	478.053	255.848	636.073	0	-88.5054	-153.708	-568.115	-32566.4	9784.95	6579.92	317.224	257.324	0	-178.367	-9.99089	-1376.13	-660624	395510	76577.2	281.186	479.711	0
729	5	-90.2953	140.691	-798.411	-20888.8	-35420.3	531.438	255.637	636.163	0	-89.2399	-151.307	-562.521	-32219.4	9668.24	6465.2	317.187	257.277	0	-179.535	-10.6153	-1360.93	-653153	391145	76740.1	281.078	479.556	0
729	6	-90.512	137.605	-788.297	-20703.5	-35139.2	581.301	255.424	636.264	0	-89.856	-148.885	-556.485	-31845.1	9560.53	6345.6	317.18	257.225	0	-180.368	-11.2798	-1344.78	-645249	386514	76726.5	280.979	479.414	0
729	7	-90.5156	134.447	-777.6	-20512.7	-34830.6	627.706	255.208	636.38	0	-90.3594	-146.45	-549.94	-31440.5	9460.06	6221.83	317.202	257.171	0	-180.875	-12.0029	-1327.54	-636854	381574	76535.1	280.889	479.291	0
729	8	-90.309	131.21	-766.261	-20318	-34494.2	670.559	254.984	636.516	0	-90.7501	-144	-542.833	-31003.7	9363.12	6092.93	317.249	257.115	0	-181.059	-12.7898	-1309.09	-627922	376288	76165.1	280.803	479.192	0
729	9	-89.8876	127.9	-754.259	-20120.2	-34130.1	709.544	254.75	636.675	0	-91.0194	-141.524	-535.149	-30532.8	9264.82	5956.94	317.313	257.055	0	-180.907	-13.6234	-1289.41	-618435	370641	75614.8	280.716	479.12	0
730	0	-89.2351	124.537	-741.63	-19919	-33738.8	744.012	254.507	636.858	0	-91.1509	-138.997	-526.912	-30027	9160.76	5811.94	317.386	256.987	0	-180.386	-14.4598	-1268.54	-608417	364643	74881.6	280.625	479.072	0
730	1	-88.3264	121.145	-728.445	-19713	-33321	773.116	254.257	637.062	0	-91.1258	-136.391	-518.166	-29486.5	9048.31	5657.05	317.462	256.905	0	-179.452	-15.2464	-1246.61	-597916	358325	73960.6	280.529	479.046	0
730	2	-87.1398	117.74	-714.766	-19500.4	-32877.4	796.209	254.003	637.282	0	-90.9303	-133.688	-508.954	-28912.5	8927.1	5492.92	317.54	256.808	0	-178.07	-15.9486	-1223.72	-586977	351713	72845.9	280.428	479.04	0
730	3	-85.6669	114.321	-700.607	-19279.9	-32407.8	812.717	253.743	637.519	0	-90.5585	-130.879	-499.287	-28305.6	8798.55	5321.27	317.622	256.692	0	-176.225	-16.5587	-1199.89	-575608	344818	71534.9	280.324	479.053	0
730	4	-83.915	110.874	-685.925	-19051.2	-31910.2	821.471	253.479	637.775	0	-90.0071	-127.962	-489.155	-27665.4	8664.73	5143.86	317.714	256.558	0	-173.922	-17.0881	-1175.08	-563782	337627	70028.5	280.218	479.084	0
730	5	-81.9027	107.376	-670.637	-18813.9	-31381.6	820.735	253.206	638.054	0	-89.2751	-124.94	-478.527	-26990.9	8528.29	4961.81	317.822	256.404	0	-171.178	-17.5636	-1149.16	-551442	330112	68329.1	280.113	479.13	0
730	6	-79.6543	103.796	-654.635	-18567.9	-30818.4	809.078	252.923	638.364	0	-88.3651	-121.822	-467.37	-26280.2	8391.8	4775.88	317.955	256.23	0	-168.019	-18.0266	-1122	-538515	322240	66439.1	280.012	479.186	0
730	7	-77.1954	100.099	-637.818	-18313	-30217.5	785.827	252.624	638.712	0	-87.2796	-118.623	-455.646	-25531.8	8255.84	4587.3	318.119	256.034	0	-164.475	-18.5231	-1093.46	-524932	313972	64361.3	279.915	479.25	0
730	8	-74.5472	96.2633	-620.119	-18047.4	-29578	750.817	252.303	639.103	0	-86.0124	-115.349	-443.346	-24745.5	8119.17	4398.1	318.313	255.815	0	-160.56	-19.0853	-1063.47	-510651	305288	62099.6	279.822	479.315	0
730	9	-71.7202	92.28	-601.542	-17768.3	-28902.3	704.161	251.953	639.538	0	-84.5463	-111.994	-430.501	-23924	7980.04	4210.75	318.537	255.573	0	-156.267	-19.7145	-1032.04	-495679	296191	59659.1	279.727	479.373	0
731	0	-68.7064	88.1608	-582.173	-17472.4	-28193.6	646.185	251.572	640.012	0	-82.8555	-108.534	-417.179	-23072.2	7836.28	4028.08	318.784	255.305	0	-151.562	-20.3728	-999.351	-480084	286723	57044.5	279.629	479.417	0
731	1	-65.4847	83.9303	-562.164	-17155.9	-27455.3	577.189	251.161	640.518	0	-80.9108	-104.925	-403.477	-22196.6	7685.24	3852.76	319.048	255.013	0	-146.396	-20.9952	-965.641	-463976	276949	54259.2	279.526	479.441	0
731	2	-62.0386	79.6142	-541.67	-16814.4	-26688.8	497.135	250.729	641.042	0	-78.6871	-101.134	-389.487	-21303.9	7524.36	3686.72	319.319	254.697	0	-140.726	-21.5195	-931.157	-447467	266938	51308.9	279.419	479.441	0
731	3	-58.3709	75.229	-520.792	-16443	-25892.5	405.787	250.283	641.573	0	-76.1671	-97.14	-375.268	-20399.3	7351.81	3531.16	319.591	254.359	0	-134.538	-21.9111	-896.06	-430631	256735	48203.3	279.309	479.409	0
731	4	-54.5017	70.7788	-499.573	-16037.6	-25061.6	303.247	249.834	642.103	0	-73.341	-92.9441	-360.847	-19486	7167.13	3386.66	319.862	254.001	0	-127.843	-22.1654	-860.419	-413496	246368	44954.5	279.203	479.339	0
731	5	-50.4571	66.2578	-478.009	-15595	-24190.8	190.316	249.393	642.625	0	-70.2081	-88.5602	-346.234	-18567.1	6970.75	3252.99	320.133	253.626	0	-120.665	-22.3023	-824.244	-396065	235845	41573.1	279.108	479.221	0
731	6	-46.2609	61.6491	-456.07	-15112.3	-23274.9	68.4724	248.966	643.136	0	-66.7817	-84.0104	-331.429	-17646.1	6762.39	3128.62	320.404	253.242	0	-113.043	-22.3614	-787.499	-378320	225163	38064.2	279.032	479.044	0
731	7	-41.9274	56.9224	-433.704	-14587.3	-22309.2	-60.3944	248.561	643.634	0	-63.0857	-79.3163	-316.417	-16726.4	6540.62	3010.94	320.671	252.862	0	-105.013	-22.3939	-750.121	-360231	214308	34425.2	278.979	478.798	0
731	8	-37.4521	52.0401	-410.859	-14017.9	-21289.6	-194.057	248.183	644.119	0	-59.1432	-74.488	-301.188	-15811.1	6303.92	2896.49	320.93	252.496	0	-96.5953	-22.4479	-712.047	-341768	203265	30642.5	278.954	478.466	0
731	9	-32.8068	46.968	-387.513	-13402.5	-20212.3	-329.73	247.841	644.586	0	-54.9633	-69.5181	-285.746	-14903.2	6051.58	2781.3	321.178	252.155	0	-87.7701	-22.5501	-673.259	-322920	192030	26691.4	278.967	478.03	0
732	0	-27.9425	41.6871	-363.689	-12739.7	-19073.9	-464.035	247.555	645.029	0	-50.5352	-64.3823	-270.117	-14005.8	5784.53	2661.91	321.415	251.851	0	-78.4777	-22.6953	-633.807	-303709	180620	22541.2	279.033	477.463	0
732	1	-22.805	36.1949	-339.438	-12028.5	-17871.8	-593.166	247.349	645.437	0	-45.8322	-59.0434	-254.335	-13120.9	5505.29	2535.8	321.646	251.589	0	-68.6372	-22.8486	-593.774	-284171	169060	18165.6	279.173	476.737	0
732	2	-17.3595	30.5016	-314.796	-11269.4	-16605.3	-712.883	247.251	645.799	0	-40.8219	-53.4575	-238.418	-12246.8	5216.36	2400.32	321.879	251.367	0	-58.1813	-22.9559	-553.214	-264327	157368	13554.3	279.413	475.811	0
732	3	-11.6127	24.6305	-289.772	-10465.5	-15275.4	-818.626	247.285	646.116	0	-35.4799	-47.5839	-222.345	-11378.2	4918.8	2252.16	322.122	251.174	0	-47.0926	-22.9533	-512.117	-244175	145539	8727.25	279.777	474.645	0
732	4	-5.62869	18.6302	-264.378	-9621.73	-13887.6	-906.14	247.471	646.394	0	-29.8033	-41.3982	-206.056	-10508	4611.41	2087.83	322.379	250.996	0	-35.432	-22.7679	-470.434	-223704	133555	3745.46	280.282	473.204	0
732	5	0.462467	12.5882	-238.667	-8744.37	-12453.6	-972.04	247.82	646.638	0	-23.8229	-34.9093	-189.473	-9630.75	4290.94	1904.48	322.647	250.829	0	-23.3604	-22.3211	-428.14	-202928	121401	-1281.41	280.935	471.473	0
732	6	6.46504	6.63982	-212.77	-7842.3	-10991.8	-1013.96	248.339	646.858	0	-17.6123	-28.1775	-172.541	-8744.35	3954.75	1700.63	322.921	250.68	0	-11.1473	-21.5377	-385.312	-181919	109092	-6195.83	281.737	469.451	0
732	7	12.1292	0.967152	-186.932	-6928.13	-9527.87	-1030.82	249.03	647.062	0	-11.2927	-21.3226	-155.277	-7850.4	3603.41	1476.76	323.206	250.557	0	0.836531	-20.3555	-342.209	-160840	96698.2	-10801	282.688	467.148	0
732	8	17.1683	-4.21285	-161.512	-6017.5	-8093.17	-1022.99	249.891	647.257	0	-5.03688	-14.5253	-137.788	-6955.34	3240.15	1235.96	323.516	250.479	0	12.1315	-18.7382	-299.299	-139952	84354.5	-14873.8	283.785	464.593	0
732	9	21.2842	-8.66992	-136.959	-5127.63	-6721.13	-991.731	250.926	647.439	0	0.928714	-8.01921	-120.27	-6070.21	2869.66	984.743	323.86	250.472	0	22.2129	-16.6891	-257.229	-119598	72250.9	-18182.8	285.027	461.833	0
733	0	24.2065	-12.1903	-113.763	-4275.86	-5443.16	-938.539	252.153	647.586	0	6.33343	-2.06902	-103.004	-5208.55	2498.57	732.87	324.257	250.566	0	30.54	-14.2593	-216.767	-100165	60619.6	-20516.1	286.416	458.928	0
733	1	25.738	-14.6125	-92.383	-3478.72	-4285.46	-865.267	253.612	647.656	0	10.881	3.05915	-86.3194	-4383.87	2135.22	491.974	324.736	250.787	0	36.619	-11.5533	-178.702	-82034.7	49702.8	-21715.7	287.967	455.954	0
733	2	25.7909	-15.8544	-73.1625	-2750.88	-3266.29	-774.8	255.356	647.6	0	14.2815	7.12469	-70.5404	-3608.05	1787.75	273.942	325.344	251.149	0	40.0723	-8.72968	-143.703	-65515.2	39708.9	-21708.5	289.711	452.991	0
733	3	24.4182	-15.9269	-56.2815	-2103.45	-2394.44	-671.528	257.456	647.374	0	16.3025	9.93964	-55.9441	-2890.63	1461.93	89.6375	326.132	251.67	0	40.7207	-5.98724	-112.226	-50802	30780.6	-20533.6	291.691	450.117	0
733	4	21.8312	-14.9416	-41.7664	-1542.62	-1669.88	-560.977	260.018	646.934	0	16.8327	11.4044	-42.7463	-2239.03	1160.63	-51.9436	327.152	252.38	0	38.6639	-3.53729	-84.5126	-37978.2	22988.7	-18357.7	293.974	447.37	0
733	5	18.3782	-13.1111	-29.5382	-1070.13	-1086.25	-448.654	263.225	646.229	0	15.9398	11.5508	-31.1098	-1658.84	885.178	-145.207	328.453	253.322	0	34.318	-1.56031	-60.6481	-27044.2	16346.1	-15460.6	296.685	444.684	0
733	6	14.4899	-10.7345	-19.4891	-685.422	-634.067	-339.622	267.466	645.169	0	13.9059	10.5817	-21.1759	-1155.72	638.224	-190.875	330.139	254.577	0	28.3959	-0.152778	-40.665	-17972	10840.6	-12196.4	300.102	441.773	0
733	7	10.615	-8.162	-11.5431	-386.725	-301.956	-239.418	273.841	643.503	0	11.1953	8.86583	-13.0785	-737.348	425.44	-197.43	332.53	256.379	0	21.8103	0.70383	-24.6216	-10747.3	6463.08	-8939.89	305.015	437.87	0
733	8	7.13455	-5.72076	-5.62145	-169.474	-75.4656	-153.721	286.575	640.148	0	8.31915	6.83768	-6.88373	-410.179	253.172	-178.127	336.778	259.587	0	15.4537	1.11692	-12.5052	-5331.87	3187.48	-6012.68	314.211	430.66	0
733	9	4.28286	-3.63511	-1.54658	-24.3602	63.7526	-86.122	341.222	625.751	0	5.67364	4.85637	-2.50131	-173.169	123.942	-145.791	349.551	269.231	0	9.9565	1.22127	-4.04789	-1582.58	924.149	-3612.81	346.368	405.447	0
734	0	2.13266	-2.00256	0.980665	61.9777	136.195	-36.9879	300	610	0	3.47616	3.13822	0.316587	-16.2541	34.8637	-109.818	300	200	0	5.60882	1.13565	1.29725	761.758	-487.34	-1802.26	0	0	0
734	1	0.64213	-0.825175	2.31679	104.228	161.609	-4.32833	300	610	0	1.79827	1.77621	1.899	75.9024	-20.5085	-76.0419	300	200	0	2.4404	0.95103	4.21578	2018.82	-1240.77	-546.415	0	0	0
734	2	-0.29141	-0.0498518	2.80877	116.094	156.952	14.9654	300	610	0	0.619168	0.781347	2.5824	119.838	-49.8997	-47.5562	300	200	0	0.327759	0.731495	5.39117	2500.88	-1526.03	240.784	0	0	0
734	3	-0.793406	0.401865	2.75677	109.075	135.562	24.2741	300	610	0	-0.132579	0.116196	2.66743	130.812	-60.8489	-25.5085	300	200	0	-0.925985	0.518061	5.4242	2479.87	-1508.1	664.677	0	0	0
734	4	-0.987436	0.613668	2.39819	92.0346	107.102	26.7321	300	610	0	-0.548991	-0.280087	2.3983	121.525	-59.8894	-9.79088	300	200	0	-1.53643	0.33358	4.79649	2172.13	-1317.98	829.149	0	0	0
734	5	-0.981266	0.662279	1.9061	71.2645	77.9691	24.9581	300	610	0	-0.722953	-0.474537	1.95762	101.697	-52.1975	0.413311	300	200	0	-1.70422	0.187742	3.86372	1736.22	-1051.54	824.857	0	0	0
734	6	-0.860728	0.611268	1.39592	50.8262	51.9233	20.9626	300	610	0	-0.736779	-0.52976	1.47086	78.1714	-41.5517	6.23095	300	200	0	-1.59751	0.0815085	2.86677	1278.59	-772.98	724.046	0	0	0
734	7	-0.688803	0.509061	0.936159	33.0154	30.7578	16.1661	300	610	0	-0.656886	-0.49835	1.01563	55.3256	-30.4769	8.83292	300	200	0	-1.34569	0.0107115	1.95179	863.038	-520.662	579.76	0	0	0
734	8	-0.507833	0.389604	0.560207	18.8388	14.9215	11.4809	300	610	0	-0.532634	-0.420874	0.632805	35.5942	-20.4758	9.27582	300	200	0	-1.04047	-0.0312704	1.19301	521.219	-313.515	427.68	0	0	0
734	9	-0.343237	0.274471	0.277262	8.44188	4.03738	7.41835	300	610	0	-0.397692	-0.326151	0.337254	20.0059	-12.2845	8.42456	300	200	0	-0.740929	-0.0516797	0.614516	262.548	-157.037	289.252	0	0	0
735	0	-0.20768	0.175552	0.0815258	1.45768	-2.70181	4.19813	300	610	0	-0.272692	-0.232804	0.127118	8.65816	-6.11022	6.9307	300	200	0	-0.480372	-0.0572525	0.208643	82.522	-48.3472	175.176	0	0	0
735	1	-0.104981	0.0977478	-0.0407329	-2.73169	-6.25439	1.84613	300	610	0	-0.168311	-0.151378	-0.0088561	1.10149	-1.83183	5.2455	300	200	0	-0.273292	-0.0536307	-0.049589	-30.8227	19.9085	88.7028	0	0	0
735	2	-0.0334172	0.0413602	-0.106169	-4.81468	-7.55127	0.273747	300	610	0	-0.0882304	-0.0865145	-0.0859785	-3.37455	0.846435	3.65119	300	200	0	-0.121648	-0.0451542	-0.192148	-92.3156	56.7786	28.4093	0	0	0
735	3	0.0117125	0.00400897	-0.131134	-5.43827	-7.39661	-0.662936	300	610	0	-0.0316686	-0.0389061	-0.120069	-5.54572	2.28539	2.29923	300	200	0	-0.0199562	-0.0348971	-0.251203	-116.665	71.2077	-9.64372	0	0	0
735	4	0.0362634	-0.0179442	-0.129853	-5.14843	-6.42583	-1.12245	300	610	0	0.00462732	-0.00689503	-0.125355	-6.13285	2.84024	1.24779	300	200	0	0.0408907	-0.0248392	-0.255208	-116.755	71.014	-30.3726	0	0	0
735	5	0.0460555	-0.0284267	-0.113635	-4.36796	-5.10156	-1.25282	300	610	0	0.024944	0.0123318	-0.113448	-5.73923	2.82063	0.494496	300	200	0	0.0709995	-0.0160949	-0.227083	-102.887	62.436	-38.6694	0	0	0
735	6	0.0461945	-0.0310645	-0.090762	-3.39846	-3.73193	-1.17841	300	610	0	0.0336512	0.0219161	-0.0930765	-4.82866	2.47306	0.00243288	300	200	0	0.0798457	-0.00914846	-0.183838	-82.6463	50.0601	-38.8294	0	0	0
735	7	0.0407669	-0.0288775	-0.0667901	-2.43586	-2.49952	-0.995129	300	610	0	0.0346453	0.0248136	-0.0702667	-3.72943	1.97838	-0.28077	300	200	0	0.0754122	-0.00406386	-0.137057	-61.1557	36.9761	-34.2919	0	0	0
735	8	0.0327858	-0.0241771	-0.0450444	-1.592	-1.49294	-0.771109	300	610	0	0.0310863	0.0235211	-0.0487747	-2.65278	1.45808	-0.410123	300	200	0	0.0638721	-0.000655949	-0.0938191	-41.5083	25.045	-27.5946	0	0	0
735	9	0.0242882	-0.0185921	-0.0271713	-0.917013	-0.736212	-0.550373	300	610	0	0.0253338	0.0199737	-0.0306027	-1.71749	0.985102	-0.435597	300	200	0	0.049622	0.00138164	-0.0577739	-25.2632	15.1992	-20.454	0	0	0
736	0	0.0165067	-0.0131643	-0.0136556	-0.419598	-0.213353	-0.357842	300	610	0	0.0190059	0.0155528	-0.016506	-0.974967	0.595711	-0.39831	300	200	0	0.0355127	0.00238843	-0.0301616	-12.911	7.72623	-13.9099	0	0	0
736	1	0.0100647	-0.00847413	-0.00425663	-0.0835815	0.112702	-0.204482	300	610	0	0.0131018	0.0111567	-0.0064332	-0.431815	0.300806	-0.329383	300	200	0	0.0231665	0.00268252	-0.0106898	-4.26982	2.50847	-8.48896	0	0	0
736	2	0.00516095	-0.00476716	0.0016548	0.119576	0.286731	-0.0919287	300	610	0	0.00814507	0.00729894	0.000125177	-0.068046	0.0953869	-0.250483	300	200	0	0.013306	0.00253179	0.00177998	1.20752	-0.790566	-4.36007	0	0	0
736	3	0.00172619	-0.00206747	0.0048563	0.222126	0.352603	-0.0162556	300	610	0	0.00432413	0.00421073	0.003881	0.149216	-0.0340918	-0.175255	300	200	0	0.00605032	0.00214327	0.0087373	4.21276	-2.59309	-1.46633	0	0	0
736	4	-0.000454435	-0.00026878	0.00611801	0.254604	0.348438	0.0291909	300	610	0	0.00161172	0.00193314	0.0055777	0.256341	-0.104471	-0.111108	300	200	0	0.00115729	0.00166436	0.0116957	5.43836	-3.3203	0.372251	0	0	0
736	5	-0.00165401	0.000797423	0.00611401	0.242922	0.3045	0.0518401	300	610	0	-0.000139933	0.000393153	0.00588822	0.287371	-0.13248	-0.0609796	300	200	0	-0.00179394	0.00119058	0.0120022	5.49463	-3.34254	1.38496	0	0	0
736	6	-0.00214651	0.00131536	0.00538277	0.207243	0.242934	0.0586816	300	610	0	-0.00113037	-0.000539137	0.00536473	0.270949	-0.132789	-0.024888	300	200	0	-0.00327687	0.000776227	0.0107475	4.87189	-2.95682	1.8021	0	0	0
736	7	-0.00217375	0.00145633	0.00432058	0.162021	0.178573	0.0556189	300	610	0	-0.00156505	-0.00101088	0.00442414	0.229204	-0.117135	-0.00116981	300	200	0	-0.0037388	0.000445451	0.00874472	3.93299	-2.38251	1.82708	0	0	0
736	8	-0.00193025	0.00136375	0.00319475	0.116703	0.120278	0.0472268	300	610	0	-0.00162838	-0.00116159	0.00335588	0.177875	-0.0941691	0.0126065	300	200	0	-0.00355863	0.000202162	0.00655063	2.92426	-1.76827	1.62361	0	0	0
736	9	-0.00156011	0.00114793	0.00216656	0.0767339	0.072421	0.0367711	300	610	0	-0.00147065	-0.00110975	0.00234157	0.127157	-0.0697376	0.0190241	300	200	0	-0.00303076	3.81797e-05	0.00450813	1.99564	-1.20428	1.31305	0	0	0
737	0	-0.0011613	0.000886976	0.00131709	0.0446049	0.0362712	0.0263756	300	610	0	-0.00120462	-0.00094763	0.00147922	0.0828357	-0.0473762	0.0204458	300	200	0	-0.00236592	-6.0654e-05	0.00279631	1.2238	-0.736435	0.977941	0	0	0
737	1	-0.000793544	0.000631193	0.000671658	0.0208143	0.0111624	0.017254	300	610	0	-0.000908046	-0.00074144	0.000807054	0.0474773	-0.028871	0.0188256	300	200	0	-0.00170159	-0.000110247	0.00147871	0.634122	-0.379646	0.668676	0	0	0
737	2	-0.000487492	0.000408876	0.000220487	0.00465423	-0.0046048	0.00995244	300	610	0	-0.000629269	-0.000534493	0.000324368	0.0214874	-0.0147893	0.0156495	300	200	0	-0.00111676	-0.000125616	0.000544855	0.219483	-0.129246	0.411141	0	0	0
737	3	-0.000253406	0.000232307	-6.5202e-05	-0.00519191	-0.0131212	0.00456782	300	610	0	-0.000393961	-0.000351783	8.1743e-06	0.0039826	-0.00492974	0.0119577	300	200	0	-0.000647368	-0.000119476	-5.70276e-05	-0.0450825	0.030131	0.214053	0	0	0
737	4	-8.86059e-05	0.000103091	-0.000221685	-0.010234	-0.0164533	0.000927328	300	610	0	-0.000211701	-0.000204793	-0.000174596	-0.00655661	0.00132677	0.00840934	300	200	0	-0.000300307	-0.000101702	-0.000396282	-0.19182	0.118173	0.0752159	0	0	0
737	5	1.67103e-05	1.65071e-05	-0.000285225	-0.0119127	-0.0164074	-0.00127634	300	610	0	-8.16697e-05	-9.58638e-05	-0.000258864	-0.0118344	0.00476578	0.00536663	300	200	0	-6.49593e-05	-7.93567e-05	-0.000544089	-0.253317	0.154703	-0.0135761	0	0	0
737	6	7.52698e-05	-3.52424e-05	-0.000287752	-0.0114577	-0.0144249	-0.00239117	300	610	0	2.82893e-06	-2.18057e-05	-0.000276451	-0.013458	0.00617484	0.00297739	300	200	0	7.80987e-05	-5.70481e-05	-0.000564203	-0.258473	0.157262	-0.0630086	0	0	0
737	7	9.99645e-05	-6.07941e-05	-0.000254897	-0.00982997	-0.0115652	-0.00274706	300	610	0	5.10742e-05	2.33739e-05	-0.000253603	-0.0127869	0.00624878	0.00124871	300	200	0	0.000151039	-3.74201e-05	-0.0005085	-0.230621	0.139984	-0.0839176	0	0	0
737	8	0.000102245	-6.82369e-05	-0.000205617	-0.00772215	-0.0085422	-0.00262415	300	610	0	7.27236e-05	4.65632e-05	-0.00021023	-0.0108765	0.00554628	0.000105922	300	200	0	0.000174968	-2.16736e-05	-0.000415847	-0.187111	0.11336	-0.0859342	0	0	0
737	9	9.13653e-05	-6.43806e-05	-0.000152769	-0.00558958	-0.00578566	-0.00224063	300	610	0	7.65004e-05	5.43445e-05	-0.000160228	-0.00848141	0.00448113	-0.000563752	300	200	0	0.000167866	-1.00361e-05	-0.000312997	-0.139787	0.0845371	-0.0768482	0	0	0
738	0	7.42173e-05	-5.44876e-05	-0.00010417	-0.00369704	-0.00351098	-0.00175298	300	610	0	6.95512e-05	5.23391e-05	-0.000112377	-0.00609314	0.00333445	-0.000881568	300	200	0	0.000143768	-2.14854e-06	-0.000216546	-0.0959121	0.0578865	-0.0624619	0	0	0
738	1	5.55094e-05	-4.23033e-05	-6.38079e-05	-0.00216814	-0.00178456	-0.00126361	300	610	0	5.72634e-05	4.49459e-05	-7.1466e-05	-0.00399355	0.00227762	-0.000959192	300	200	0	0.000112773	2.64258e-06	-0.000135274	-0.0592509	0.0356622	-0.0467435	0	0	0
738	2	3.81352e-05	-3.02544e-05	-3.29944e-05	-0.0010306	-0.000579184	-0.000831586	300	610	0	4.33714e-05	3.53365e-05	-3.94239e-05	-0.00231025	0.00139844	-0.000889462	300	200	0	8.15065e-05	5.08219e-06	-7.24183e-05	-0.0311083	0.0186324	-0.0321331	0	0	0
738	3	2.35992e-05	-1.97197e-05	-1.13444e-05	-0.000253699	0.0001829	-0.00048405	300	610	0	3.02131e-05	2.55986e-05	-1.63009e-05	-0.001067	0.000726228	-0.000743325	300	200	0	5.38123e-05	5.87892e-06	-2.76453e-05	-0.0112188	0.00661972	-0.0199018	0	0	0
738	4	1.24281e-05	-1.13117e-05	2.45589e-06	0.00022323	0.000599255	-0.000226523	300	610	0	1.90456e-05	1.69478e-05	-1.06283e-06	-0.000224975	0.000253153	-0.00057068	300	200	0	3.14737e-05	5.63608e-06	1.39306e-06	0.00155431	-0.00107625	-0.0104966	0	0	0
738	5	4.52349e-06	-5.12888e-06	1.00976e-05	0.000470826	0.000767193	-5.14504e-05	300	610	0	1.03541e-05	9.95338e-06	7.82503e-06	0.00028597	-4.90236e-05	-0.000403378	300	200	0	1.48776e-05	4.8245e-06	1.79226e-05	0.00871289	-0.00537273	-0.00383764	0	0	0
738	6	-5.6057e-07	-9.62566e-07	1.32873e-05	0.000557048	0.00077228	5.53422e-05	300	610	0	4.12248e-06	4.74524e-06	1.20022e-05	0.000545644	-0.000216916	-0.000259095	300	200	0	3.56191e-06	3.78268e-06	2.52894e-05	0.0117899	-0.00720244	0.000448502	0	0	0
738	7	-3.41683e-06	1.54763e-06	1.3537e-05	0.000540207	0.00068313	0.000110145	300	610	0	4.80828e-08	1.18507e-06	1.29729e-05	0.000629889	-0.000287584	-0.000145249	300	200	0	-3.36874e-06	2.73269e-06	2.65099e-05	0.0121534	-0.00739572	0.00285935	0	0	0
738	8	-4.65166e-06	2.80635e-06	1.20667e-05	0.000466118	0.000550427	0.000128521	300	610	0	-2.30023e-06	-1.00315e-06	1.19843e-05	0.000603227	-0.000293927	-6.24752e-05	300	200	0	-6.95189e-06	1.8032e-06	2.40509e-05	0.0109134	-0.00662509	0.00390457	0	0	0
738	9	-4.80704e-06	3.19546e-06	9.78263e-06	0.000367948	0.000408504	0.000123764	300	610	0	-3.37615e-06	-2.14167e-06	9.98707e-06	0.000515978	-0.000262531	-7.43587e-06	300	200	0	-8.18319e-06	1.05379e-06	1.97697e-05	0.00889932	-0.00539214	0.00403999	0	0	0
739	0	-4.32325e-06	3.03821e-06	7.30308e-06	0.000267636	0.000278202	0.000106273	300	610	0	-3.59223e-06	-2.54092e-06	7.64805e-06	0.000404297	-0.000213179	2.50956e-05	300	200	0	-7.91549e-06	4.97287e-07	1.49511e-05	0.00668029	-0.00404038	0.00363619	0	0	0
739	1	-3.52966e-06	2.58556e-06	5.00676e-06	0.000178052	0.000170115	8.35461e-05	300	610	0	-3.28819e-06	-2.46753e-06	5.3914e-06	0.000291883	-0.000159388	4.08076e-05	300	200	0	-6.81784e-06	1.18033e-07	1.03982e-05	0.004608	-0.00278146	0.00297049	0	0	0
739	2	-2.65256e-06	2.01705e-06	3.08955e-06	0.000105318	8.76891e-05	6.05185e-05	300	610	0	-2.72134e-06	-2.13114e-06	3.45114e-06	0.000192451	-0.000109458	4.49759e-05	300	200	0	-5.37389e-06	-1.14093e-07	6.54069e-06	0.00286715	-0.00172603	0.00223359	0	0	0
739	3	-1.83202e-06	1.4497e-06	1.6189e-06	5.09428e-05	2.98432e-05	4.00634e-05	300	610	0	-2.07098e-06	-1.68365e-06	1.92412e-06	0.000112337	-6.77002e-05	4.20102e-05	300	200	0	-3.90299e-06	-2.3395e-07	3.54302e-06	0.0015244	-0.00091342	0.00154361	0	0	0
739	4	-1.14182e-06	9.5066e-07	5.80331e-07	1.3606e-05	-6.9734e-06	2.35262e-05	300	610	0	-1.45014e-06	-1.22563e-06	8.16759e-07	5.28824e-05	-3.56201e-05	3.52965e-05	300	200	0	-2.59196e-06	-2.7497e-07	1.39709e-06	0.000570643	-0.000337306	0.00096287	0	0	0
739	5	-6.0886e-07	5.50394e-07	-8.59845e-08	-9.48299e-06	-2.73098e-05	1.12132e-05	300	610	0	-9.20293e-07	-8.16166e-07	8.27005e-08	1.23938e-05	-1.29287e-05	2.72281e-05	300	200	0	-1.52915e-06	-2.65771e-07	-3.28401e-09	-4.57566e-05	3.41461e-05	0.000514173	0	0	0
739	6	-2.29841e-07	2.5464e-07	-4.58832e-07	-2.16274e-05	-3.57462e-05	2.79688e-06	300	610	0	-5.05936e-07	-4.83436e-07	-3.49207e-07	-1.23628e-05	1.65913e-06	1.9343e-05	300	200	0	-7.35778e-07	-2.28796e-07	-8.08039e-07	-0.000394701	0.000243642	0.000194892	0	0	0
739	7	1.54785e-08	5.42365e-08	-6.18497e-07	-2.60314e-05	-3.63348e-05	-2.37553e-06	300	610	0	-2.07381e-07	-2.34495e-07	-5.55899e-07	-2.51227e-05	9.84862e-06	1.25032e-05	300	200	0	-1.91902e-07	-1.80258e-07	-1.1744e-06	-0.000548269	0.000335044	-1.19155e-05	0	0	0
739	8	1.5468e-07	-6.74523e-08	-6.36556e-07	-2.54598e-05	-3.23413e-05	-5.06619e-06	300	610	0	-1.10011e-08	-6.34081e-08	-6.0846e-07	-2.94637e-05	1.3383e-05	7.07999e-06	300	200	0	1.43679e-07	-1.3086e-07	-1.24502e-06	-0.000571196	0.00034765	-0.000129399	0	0	0
739	9	2.16272e-07	-1.29375e-07	-5.71046e-07	-2.20958e-05	-2.61893e-05	-6.00917e-06	300	610	0	1.03219e-07	4.25182e-08	-5.66136e-07	-2.84468e-05	1.38195e-05	3.11778e-06	300	200	0	3.19492e-07	-8.68571e-08	-1.13718e-06	-0.000516277	0.000313449	-0.000181519	0	0	0
740	0	2.259e-07	-1.49553e-07	-4.65297e-07	-1.75272e-05	-1.95298e-05	-5.8349e-06	300	610	0	1.56584e-07	9.83515e-08	-4.74304e-07	-2.44706e-05	1.24228e-05	4.67994e-07	300	200	0	3.82484e-07	-5.12019e-08	-9.39601e-07	-0.000423148	0.000256414	-0.000189843	0	0	0
740	1	2.04502e-07	-1.43324e-07	-3.49022e-07	-1.28109e-05	-1.33724e-05	-5.03903e-06	300	610	0	1.68598e-07	1.18727e-07	-3.64956e-07	-1.92669e-05	1.01387e-05	-1.1113e-06	300	200	0	3.731e-07	-2.45973e-08	-7.13978e-07	-0.000319153	0.000193051	-0.000171996	0	0	0
740	2	1.67818e-07	-1.22655e-07	-2.40557e-07	-8.57179e-06	-8.23794e-06	-3.98067e-06	300	610	0	1.55404e-07	1.16287e-07	-2.58575e-07	-1.3978e-05	7.61664e-06	-1.88683e-06	300	200	0	3.23222e-07	-6.36833e-09	-4.99132e-07	-0.00022131	0.000133604	-0.000141228	0	0	0
740	3	1.26718e-07	-9.61475e-08	-1.49515e-07	-5.11257e-06	-4.30368e-06	-2.89756e-06	300	610	0	1.2929e-07	1.01019e-07	-1.66582e-07	-9.27055e-06	5.25849e-06	-2.10776e-06	300	200	0	2.56008e-07	4.8717e-09	-3.16097e-07	-0.00013867	8.34955e-05	-0.0001067	0	0	0
740	4	8.79798e-08	-6.94439e-08	-7.93441e-08	-2.51413e-06	-1.52857e-06	-1.92937e-06	300	610	0	9.8861e-08	8.01972e-08	-9.38298e-08	-5.45873e-06	3.27573e-06	-1.98348e-06	300	200	0	1.86841e-07	1.07533e-08	-1.73174e-07	-7.46226e-05	4.4731e-05	-7.41267e-05	0	0	0
740	5	5.52177e-08	-4.58111e-08	-2.95394e-08	-7.20414e-07	2.49229e-07	-1.14268e-06	300	610	0	6.95792e-08	5.8664e-08	-4.0814e-08	-2.61631e-06	1.74519e-06	-1.67555e-06	300	200	0	1.24797e-07	1.28529e-08	-7.03534e-08	-2.89016e-05	1.71102e-05	-4.6561e-05	0	0	0
740	6	2.97977e-08	-2.67616e-08	2.61766e-09	3.96779e-07	1.24166e-06	-5.54131e-07	300	610	0	4.4448e-08	3.92893e-08	-5.46643e-09	-6.70123e-07	6.57128e-07	-1.29874e-06	300	200	0	7.42458e-08	1.25277e-08	-2.84877e-09	8.31474e-07	-8.10375e-07	-2.51608e-05	0	0	0
740	7	1.16299e-08	-1.26184e-08	2.07943e-08	9.91805e-07	1.66423e-06	-1.49679e-07	300	610	0	2.46995e-08	2.34655e-08	1.55084e-08	5.28734e-07	-4.67975e-08	-9.27247e-07	300	200	0	3.63294e-08	1.08471e-08	3.63028e-08	1.78274e-05	-1.10172e-05	-9.85692e-06	0	0	0
740	8	-2.02336e-10	-2.98232e-09	2.87658e-08	1.21567e-06	1.70876e-06	1.00706e-07	300	610	0	1.04003e-08	1.15699e-08	2.57189e-08	1.15498e-06	-4.45941e-07	-6.03106e-07	300	200	0	1.01979e-08	8.58758e-09	5.44848e-08	2.54738e-05	-1.55721e-05	1.17248e-07	0	0	0
740	9	-6.98116e-09	2.91352e-09	2.99194e-08	1.19944e-06	1.53064e-06	2.32659e-07	300	610	0	9.38912e-10	3.35109e-09	2.85232e-08	1.37734e-06	-6.22262e-07	-3.44836e-07	300	200	0	-6.04224e-09	6.26461e-09	5.84426e-08	2.6833e-05	-1.63344e-05	5.83793e-06	0	0	0
741	0	-1.00463e-08	5.95598e-09	2.70156e-08	1.04711e-06	1.24574e-06	2.80787e-07	300	610	0	-4.61284e-09	-1.77386e-09	2.67348e-08	1.34097e-06	-6.49449e-07	-1.5523e-07	300	200	0	-1.46592e-08	4.18212e-09	5.37503e-08	2.44153e-05	-1.48252e-05	8.43102e-06	0	0	0
741	1	-1.06109e-08	6.99514e-09	2.2125e-08	8.34681e-07	9.33411e-07	2.74981e-07	300	610	0	-7.25486e-09	-4.50896e-09	2.25191e-08	1.16018e-06	-5.87649e-07	-2.77081e-08	300	200	0	-1.78657e-08	2.48618e-09	4.46441e-08	2.01143e-05	-1.21899e-05	8.91673e-06	0	0	0
741	2	-9.67037e-09	6.75861e-09	1.66754e-08	6.13031e-07	6.42551e-07	2.38858e-07	300	610	0	-7.90893e-09	-5.54394e-09	1.74104e-08	9.17917e-07	-4.82055e-07	4.89141e-08	300	200	0	-1.75793e-08	1.21468e-09	3.40858e-08	1.52433e-05	-9.22144e-06	8.13289e-06	0	0	0
741	3	-7.97668e-09	5.81683e-09	1.1554e-08	4.12505e-07	3.98713e-07	1.89612e-07	300	610	0	-7.34205e-09	-5.47802e-09	1.23974e-08	6.69186e-07	-3.6387e-07	8.71363e-08	300	200	0	-1.53187e-08	3.38807e-10	2.39514e-08	1.06254e-05	-6.41527e-06	6.71257e-06	0	0	0
741	4	-6.05187e-09	4.58183e-09	7.23187e-09	2.48031e-07	2.10981e-07	1.38691e-07	300	610	0	-6.14076e-09	-4.787e-09	8.03712e-09	4.46395e-07	-2.52537e-07	9.87234e-08	300	200	0	-1.21926e-08	-2.0517e-10	1.5269e-08	6.70344e-06	-4.03701e-06	5.09566e-06	0	0	0
741	5	-4.22367e-09	3.3255e-09	3.88466e-09	1.23895e-07	7.78906e-08	9.28783e-08	300	610	0	-4.71795e-09	-3.81897e-09	4.57193e-09	2.65079e-07	-1.58418e-07	9.36151e-08	300	200	0	-8.94161e-09	-4.93469e-10	8.45659e-09	3.64932e-06	-2.18831e-06	3.55848e-06	0	0	0
741	6	-2.66897e-09	2.20669e-09	1.49703e-09	3.77517e-08	-7.9167e-09	5.54649e-08	300	610	0	-3.3374e-09	-2.80708e-09	2.03453e-09	1.29227e-07	-8.5416e-08	7.95168e-08	300	200	0	-6.00637e-09	-6.00393e-10	3.53155e-09	1.45825e-06	-8.64492e-07	2.25042e-06	0	0	0
741	7	-1.45689e-09	1.30033e-09	-5.42289e-11	-1.62776e-08	-5.63078e-08	2.73413e-08	300	610	0	-2.14575e-09	-1.89062e-09	3.33075e-10	3.57118e-08	-3.32599e-08	6.19306e-08	300	200	0	-3.60264e-09	-5.90287e-10	2.78846e-10	2.46358e-08	-2.94854e-10	1.23004e-06	0	0	0
741	8	-5.863e-10	6.24191e-10	-9.3966e-10	-4.54011e-08	-7.74171e-08	7.91175e-09	300	610	0	-1.20478e-09	-1.13829e-09	-6.84888e-10	-2.23126e-08	6.92747e-10	4.44357e-08	300	200	0	-1.79108e-09	-5.141e-10	-1.62455e-09	-8.0256e-07	4.96612e-07	4.96717e-07	0	0	0
741	9	-1.58535e-11	1.61023e-10	-1.33671e-09	-5.67328e-08	-8.03238e-08	-4.20254e-09	300	610	0	-5.20133e-10	-5.70025e-10	-1.18851e-09	-5.30137e-08	2.01313e-08	2.90791e-08	300	200	0	-5.35987e-10	-4.09002e-10	-2.52522e-09	-1.18247e-06	7.231e-07	1.58732e-08	0	0	0
742	0	3.14015e-10	-1.24474e-10	-1.40562e-09	-5.64839e-08	-7.24184e-08	-1.06666e-08	300	610	0	-6.44793e-11	-1.75339e-10	-1.33637e-09	-6.43447e-08	2.89073e-08	1.67829e-08	300	200	0	2.49536e-10	-2.99813e-10	-2.74199e-09	-1.25992e-06	7.67109e-07	-2.62481e-07	0	0	0
742	1	4.66235e-10	-2.73781e-10	-1.27766e-09	-4.96066e-08	-5.92391e-08	-1.31114e-08	300	610	0	2.05187e-10	7.24916e-11	-1.26205e-09	-6.3188e-08	3.05066e-08	7.7122e-09	300	200	0	6.71422e-10	-2.01289e-10	-2.53971e-09	-1.15424e-06	7.00953e-07	-3.91227e-07	0	0	0
742	2	4.98168e-10	-3.26983e-10	-1.05176e-09	-3.97381e-08	-4.45989e-08	-1.29539e-08	300	610	0	3.35769e-10	2.06339e-10	-1.06885e-09	-5.49894e-08	2.7789e-08	1.57751e-09	300	200	0	8.33936e-10	-1.20644e-10	-2.12061e-09	-9.55862e-07	5.79345e-07	-4.18606e-07	0	0	0
742	3	4.57133e-10	-3.18587e-10	-7.9648e-10	-2.93264e-08	-3.08641e-08	-1.13188e-08	300	610	0	3.70815e-10	2.58694e-10	-8.30341e-10	-4.37194e-08	2.29134e-08	-2.13771e-09	300	200	0	8.27948e-10	-5.98932e-11	-1.62682e-09	-7.27842e-07	4.40354e-07	-3.84439e-07	0	0	0
742	4	3.79038e-10	-2.75777e-10	-5.54747e-10	-1.98437e-08	-1.92876e-08	-9.02929e-09	300	610	0	3.46754e-10	2.57953e-10	-5.9421e-10	-3.20273e-08	1.73783e-08	-4.01892e-09	300	200	0	7.25792e-10	-1.78237e-11	-1.14896e-09	-5.09964e-07	3.0794e-07	-3.1896e-07	0	0	0
742	5	2.88947e-10	-2.18283e-10	-3.49622e-10	-1.20258e-08	-1.0332e-08	-6.6364e-09	300	610	0	2.91578e-10	2.26772e-10	-3.87602e-10	-2.14865e-08	1.21239e-08	-4.62136e-09	300	200	0	5.80525e-10	8.48926e-12	-7.37224e-10	-3.23895e-07	1.95094e-07	-2.43284e-07	0	0	0
742	6	2.02699e-10	-1.59202e-10	-1.90002e-10	-6.0971e-09	-3.95119e-09	-4.46937e-09	300	610	0	2.25092e-10	1.81808e-10	-2.226e-10	-1.28642e-08	7.65745e-09	-4.41676e-09	300	200	0	4.27791e-10	2.26058e-11	-4.12602e-10	-1.78297e-07	1.06953e-07	-1.70769e-07	0	0	0
742	7	1.28944e-10	-1.06253e-10	-7.55751e-11	-1.96145e-09	1.88556e-10	-2.69058e-09	300	610	0	1.60029e-10	1.3428e-10	-1.01193e-10	-6.37316e-09	4.17649e-09	-3.77253e-09	300	200	0	2.88972e-10	2.8027e-11	-1.76768e-10	-7.33286e-08	4.35247e-08	-1.08716e-07	0	0	0
742	8	7.11648e-11	-6.31413e-11	-7.74742e-13	6.50197e-10	2.54623e-09	-1.34707e-09	300	610	0	1.03541e-10	9.09436e-11	-1.93245e-11	-1.88126e-09	1.67716e-09	-2.95235e-09	300	200	0	1.74706e-10	2.78023e-11	-2.00992e-11	-4.23404e-09	1.86728e-09	-6.00775e-08	0	0	0
742	9	2.94601e-11	-3.08264e-11	4.23242e-11	2.07425e-09	3.5982e-09	-4.1402e-10	300	610	0	5.87187e-11	5.51848e-11	3.00496e-11	9.25655e-10	4.02141e-11	-2.12879e-09	300	200	0	8.81788e-11	2.43584e-11	7.23738e-11	3.59968e-08	-2.23063e-08	-2.49497e-08	0	0	0
743	0	1.96953e-12	-8.57155e-12	6.20578e-11	2.64571e-09	3.77404e-09	1.71803e-10	300	610	0	2.59473e-11	2.80458e-11	5.48547e-11	2.42914e-09	-9.05747e-10	-1.40148e-09	300	200	0	2.79169e-11	1.94742e-11	1.16913e-10	5.48358e-08	-3.35455e-08	-1.77828e-09	0	0	0
743	1	-1.4071e-11	5.24582e-12	6.60049e-11	2.65883e-09	3.42518e-09	4.88139e-10	300	610	0	4.0118e-12	9.09842e-12	6.25763e-11	3.00395e-09	-1.34164e-09	-8.16222e-10	300	200	0	-1.00592e-11	1.43442e-11	1.28581e-10	5.91296e-08	-3.6008e-08	1.17562e-08	0	0	0
743	2	-2.16159e-11	1.25647e-11	6.04048e-11	2.34938e-09	2.81623e-09	6.11819e-10	300	610	0	-9.07836e-12	-2.88015e-12	5.95552e-11	2.97629e-09	-1.4323e-09	-3.82412e-10	300	200	0	-3.06943e-11	9.68455e-12	1.1996e-10	5.45485e-08	-3.31308e-08	1.81362e-08	0	0	0
743	3	-2.33767e-11	1.52747e-11	4.99833e-11	1.89135e-09	2.13035e-09	6.09984e-10	300	610	0	-1.55222e-11	-9.42387e-12	5.07178e-11	2.60554e-09	-1.31366e-09	-8.73992e-11	300	200	0	-3.88989e-11	5.85082e-12	1.00701e-10	4.54111e-08	-2.75265e-08	1.96421e-08	0	0	0
743	4	-2.1602e-11	1.50117e-11	3.80321e-11	1.40252e-09	1.48201e-09	5.36204e-10	300	610	0	-1.73765e-11	-1.20626e-11	3.95898e-11	2.08173e-09	-1.08883e-09	9.26391e-11	300	200	0	-3.89785e-11	2.94904e-12	7.7622e-11	3.47434e-08	-2.10224e-08	1.81661e-08	0	0	0
743	5	-1.80061e-11	1.30707e-11	2.66264e-11	9.54242e-10	9.32556e-10	4.29855e-10	300	610	0	-1.63709e-11	-1.21416e-11	2.84717e-11	1.53237e-09	-8.29742e-10	1.85107e-10	300	200	0	-3.4377e-11	9.2906e-13	5.50981e-11	2.44677e-08	-1.47765e-08	1.51516e-08	0	0	0
743	6	-1.37919e-11	1.03963e-11	1.68942e-11	5.82737e-10	5.05462e-10	3.1746e-10	300	610	0	-1.38409e-11	-1.07394e-11	1.86848e-11	1.03382e-09	-5.81856e-10	2.16203e-10	300	200	0	-2.76328e-11	-3.43096e-13	3.55789e-11	1.56425e-08	-9.4237e-09	1.1612e-08	0	0	0
743	7	-9.72457e-12	7.61923e-12	9.28438e-12	2.99662e-10	1.99639e-10	2.14989e-10	300	610	0	-1.07361e-11	-8.65285e-12	1.08301e-11	6.23921e-10	-3.69961e-10	2.08304e-10	300	200	0	-2.04606e-11	-1.03362e-12	2.01145e-11	8.70346e-09	-5.22255e-09	8.19241e-09	0	0	0
743	8	-6.22665e-12	5.11412e-12	3.80219e-12	1.01181e-10	4.3632e-15	1.30441e-10	300	610	0	-7.67095e-12	-6.42152e-12	5.0228e-12	3.13861e-10	-2.04023e-10	1.78928e-10	300	200	0	-1.38976e-11	-1.3074e-12	8.82499e-12	3.67618e-09	-2.18443e-09	5.24959e-09	0	0	0
743	9	-3.47314e-12	3.06407e-12	1.96883e-13	-2.49991e-11	-1.14777e-10	6.62786e-11	300	610	0	-4.99409e-12	-4.37301e-12	1.08505e-12	9.81713e-11	-8.42925e-11	1.40705e-10	300	200	0	-8.46723e-12	-1.30894e-12	1.28193e-12	3.47451e-10	-1.77221e-10	2.93173e-09	0	0	0
744	0	-1.47592e-12	1.52008e-12	-1.89947e-12	-9.45661e-11	-1.67086e-10	2.14861e-11	300	610	0	-2.8596e-12	-2.67385e-12	-1.30833e-12	-3.75442e-11	-5.40329e-12	1.01953e-10	300	200	0	-4.33552e-12	-1.15377e-12	-3.2078e-12	-1.60783e-09	9.97956e-10	1.24954e-09	0	0	0
744	1	-1.51649e-13	4.51131e-13	-2.8783e-12	-1.23289e-10	-1.7724e-10	-6.82916e-12	300	610	0	-1.29144e-12	-1.37812e-12	-2.52842e-12	-1.11098e-10	4.05983e-11	6.75177e-11	300	200	0	-1.44309e-12	-9.2699e-13	-5.40672e-12	-2.54033e-09	1.55464e-09	1.33386e-10	0	0	0
744	2	6.27822e-13	-2.1725e-13	-3.09792e-12	-1.25104e-10	-1.61947e-10	-2.22948e-11	300	610	0	-2.35851e-13	-4.68834e-13	-2.92846e-12	-1.40142e-10	6.22067e-11	3.9669e-11	300	200	0	3.91971e-13	-6.86084e-13	-6.02638e-12	-2.7736e-09	1.68936e-09	-5.24252e-10	0	0	0
744	3	1.00113e-12	-5.75635e-13	-2.85484e-12	-1.11232e-10	-1.33846e-10	-2.85287e-11	300	610	0	3.9918e-13	1.09859e-13	-2.80932e-12	-1.40132e-10	6.72139e-11	1.89278e-11	300	200	0	1.40031e-12	-4.65777e-13	-5.66416e-12	-2.57704e-09	1.5654e-09	-8.39858e-10	0	0	0
744	4	1.0964e-12	-7.13059e-13	-2.37471e-12	-8.9995e-11	-1.01732e-10	-2.87116e-11	300	610	0	7.167e-13	4.29481e-13	-2.40588e-12	-1.2342e-10	6.20791e-11	4.74596e-12	300	200	0	1.8131e-12	-2.83579e-13	-4.78059e-12	-2.15678e-09	1.3075e-09	-9.21184e-10	0	0	0
744	5	1.02046e-12	-7.07057e-13	-1.81553e-12	-6.70549e-11	-7.11383e-11	-2.53936e-11	300	610	0	8.1381e-13	5.62043e-13	-1.88708e-12	-9.90959e-11	5.17256e-11	-3.97374e-12	300	200	0	1.83427e-12	-1.45014e-13	-3.70261e-12	-1.658e-09	1.00333e-09	-8.58114e-10	0	0	0
744	6	8.55133e-13	-6.19307e-13	-1.27758e-12	-4.58708e-11	-4.50672e-11	-2.04583e-11	300	610	0	7.72617e-13	5.7125e-13	-1.36381e-12	-7.32962e-11	3.96058e-11	-8.51338e-12	300	200	0	1.62775e-12	-4.80564e-14	-2.64138e-12	-1.17356e-09	7.08822e-10	-7.19543e-10	0	0	0
744	7	6.58125e-13	-4.95018e-13	-8.15961e-13	-2.8222e-11	-2.47045e-11	-1.51817e-11	300	610	0	6.56818e-13	5.08437e-13	-9.0035e-13	-4.97239e-11	2.79155e-11	-1.01084e-11	300	200	0	1.31494e-12	1.34188e-14	-1.71631e-12	-7.55108e-10	4.54987e-10	-5.54084e-10	0	0	0
744	8	4.6639e-13	-3.64539e-13	-4.5327e-13	-1.47101e-11	-1.00515e-11	-1.03378e-11	300	610	0	5.11929e-13	4.11703e-13	-5.26541e-13	-3.02426e-11	1.78659e-11	-9.82035e-12	300	200	0	9.78319e-13	4.71643e-14	-9.79811e-13	-4.24492e-10	2.54798e-10	-3.92893e-10	0	0	0
744	9	3.00546e-13	-2.46058e-13	-1.907e-13	-5.18756e-12	-4.28354e-13	-6.32028e-12	300	610	0	3.67591e-13	3.07001e-13	-2.48842e-13	-1.54362e-11	9.95781e-12	-8.48387e-12	300	200	0	6.68137e-13	6.09431e-14	-4.39542e-13	-1.83794e-10	1.09321e-10	-2.53373e-10	0	0	0
745	0	1.69361e-13	-1.48601e-13	-1.6998e-14	9.05915e-13	5.15555e-12	-3.25687e-12	300	610	0	2.40777e-13	2.102e-13	-5.95106e-14	-5.08281e-12	4.22383e-12	-6.70397e-12	300	200	0	4.10139e-13	6.15993e-14	-7.65086e-14	-2.3491e-11	1.26453e-11	-1.42947e-10	0	0	0
745	1	7.37445e-14	-7.48509e-14	8.48985e-14	4.30136e-12	7.75136e-12	-1.10726e-12	300	610	0	1.39159e-13	1.29483e-13	5.6441e-14	1.47587e-12	4.23485e-13	-4.88134e-12	300	200	0	2.12903e-13	5.46324e-14	1.41339e-13	7.14759e-11	-4.44464e-11	-6.24148e-11	0	0	0
745	2	9.97717e-15	-2.35241e-14	1.33362e-13	5.74074e-12	8.31966e-12	2.60674e-13	300	610	0	6.41421e-14	6.76373e-14	1.16378e-13	5.07084e-12	-1.81202e-12	-3.25143e-12	300	200	0	7.41193e-14	4.41132e-14	2.4974e-13	1.17556e-10	-7.19722e-11	-8.6713e-12	0	0	0
745	3	-2.78754e-14	8.79098e-15	1.45326e-13	5.88388e-12	7.6545e-12	1.01609e-12	300	610	0	1.33637e-14	2.40148e-14	1.36964e-13	6.53319e-12	-2.88129e-12	-1.92666e-12	300	200	0	-1.45117e-14	3.28058e-14	2.8229e-13	1.30033e-10	-7.92173e-11	2.32624e-11	0	0	0
745	4	-4.63154e-14	2.63225e-14	1.34878e-13	5.26467e-12	6.35945e-12	1.32928e-12	300	610	0	-1.74247e-14	-3.92917e-15	1.3247e-13	6.59506e-12	-3.15254e-12	-9.3528e-13	300	200	0	-6.37401e-14	2.23933e-14	2.67349e-13	1.21704e-10	-7.39382e-11	3.88493e-11	0	0	0
745	5	-5.13955e-14	3.32639e-14	1.1279e-13	4.28097e-12	4.85666e-12	1.35086e-12	300	610	0	-3.3049e-14	-1.95271e-14	1.14093e-13	5.84433e-12	-2.93264e-12	-2.53774e-13	300	200	0	-8.44445e-14	1.37368e-14	2.26883e-13	1.02405e-10	-6.20877e-11	4.31792e-11	0	0	0
745	6	-4.81887e-14	3.3289e-14	8.66436e-14	3.205e-12	3.41359e-12	1.20221e-12	300	610	0	-3.8092e-14	-2.61671e-14	8.99241e-14	4.71591e-12	-2.45656e-12	1.68315e-13	300	200	0	-8.62807e-14	7.12194e-15	1.76568e-13	7.91002e-11	-4.78718e-11	4.05206e-11	0	0	0
745	7	-4.05996e-14	2.93346e-14	6.12803e-14	2.20425e-12	2.17691e-12	9.73413e-13	300	610	0	-3.645e-14	-2.6865e-14	6.53069e-14	3.50486e-12	-1.88996e-12	3.90929e-13	300	200	0	-7.70496e-14	2.46962e-15	1.26587e-13	5.627e-11	-3.39908e-11	3.4161e-11	0	0	0
745	8	-3.13958e-14	2.35635e-14	3.93915e-14	1.36606e-12	1.20634e-12	7.2581e-13	300	610	0	-3.11601e-14	-2.40632e-14	4.3367e-14	2.39071e-12	-1.33885e-12	4.72312e-13	300	200	0	-6.25559e-14	-4.99688e-16	8.27586e-14	3.6435e-11	-2.19574e-11	2.64317e-11	0	0	0
745	9	-2.23609e-14	1.74361e-14	2.21101e-14	7.21278e-13	5.04478e-13	4.96915e-13	300	610	0	-2.44036e-14	-1.95834e-14	2.55822e-14	1.46509e-12	-8.62374e-13	4.62792e-13	300	200	0	-4.67645e-14	-2.14731e-15	4.76923e-14	2.06869e-11	-1.24209e-11	1.88364e-11	0	0	0
746	0	-1.45003e-14	1.18343e-14	9.538e-15	2.64564e-13	4.0798e-14	3.06067e-13	300	610	0	-1.76095e-14	-1.46729e-14	1.23068e-14	7.58226e-13	-4.85604e-13	4.02142e-13	300	200	0	-3.21097e-14	-2.83861e-15	2.18448e-14	9.16608e-12	-5.45698e-12	1.22237e-11	0	0	0
746	1	-8.25199e-15	7.20261e-15	1.17251e-15	-2.95666e-14	-2.3066e-13	1.59848e-13	300	610	0	-1.16037e-14	-1.01002e-14	3.20679e-15	2.61416e-13	-2.11083e-13	3.19326e-13	300	200	0	-1.98556e-14	-2.89763e-15	4.3793e-15	1.44935e-12	-8.02462e-13	6.96433e-12	0	0	0
746	2	-3.67569e-15	3.68087e-15	-3.77704e-15	-1.95152e-13	-3.59234e-13	5.67211e-14	300	610	0	-6.76716e-15	-6.26697e-15	-2.4076e-15	-5.53929e-14	-2.80809e-14	2.33639e-13	300	200	0	-1.04429e-14	-2.5861e-15	-6.18464e-15	-3.16019e-12	1.96933e-12	3.11014e-12	0	0	0
746	3	-6.06314e-16	1.21719e-15	-6.17247e-15	-2.67089e-13	-3.90329e-13	-9.33432e-15	300	610	0	-3.1796e-15	-3.31585e-15	-5.34856e-15	-2.30938e-13	8.04845e-14	1.56518e-13	300	200	0	-3.78591e-15	-2.09866e-15	-1.1521e-14	-5.43368e-12	3.32819e-12	5.23358e-13	0	0	0
746	4	1.23072e-15	-3.44424e-16	-6.81381e-15	-2.76606e-13	-3.6167e-13	-4.62001e-14	300	610	0	-7.37839e-16	-1.22376e-15	-6.40178e-15	-3.04335e-13	1.33309e-13	9.35156e-14	300	200	0	4.9288e-16	-1.56819e-15	-1.32156e-14	-6.09299e-12	3.71266e-12	-1.02631e-12	0	0	0
746	5	2.14019e-15	-1.20121e-15	-6.37017e-15	-2.49099e-13	-3.02072e-13	-6.18879e-14	300	610	0	7.54025e-16	1.24988e-16	-6.24408e-15	-3.1025e-13	1.47786e-13	4.61432e-14	300	200	0	2.89422e-15	-1.07623e-15	-1.26143e-14	-5.74563e-12	3.49107e-12	-1.79493e-12	0	0	0
746	6	2.40793e-15	-1.55061e-15	-5.35562e-15	-2.03585e-13	-2.31791e-13	-6.35291e-14	300	610	0	1.52188e-15	8.85551e-16	-5.40896e-15	-2.76661e-13	1.3849e-13	1.34049e-14	300	200	0	3.9298e-15	-6.65059e-16	-1.07646e-14	-4.86089e-12	2.94744e-12	-2.02285e-12	0	0	0
746	7	2.27478e-15	-1.56662e-15	-4.13378e-15	-1.53144e-13	-1.63748e-13	-5.68984e-14	300	610	0	1.78191e-15	1.21726e-15	-4.28392e-15	-2.24364e-13	1.16634e-13	-7.01617e-15	300	200	0	4.05668e-15	-3.49366e-16	-8.4177e-15	-3.77267e-12	2.28347e-12	-1.91272e-12	0	0	0
746	8	1.92701e-15	-1.38905e-15	-2.93843e-15	-1.05885e-13	-1.05104e-13	-4.63023e-14	300	610	0	1.71896e-15	1.26285e-15	-3.12633e-15	-1.67546e-13	9.0162e-14	-1.79208e-14	300	200	0	3.64598e-15	-1.26205e-16	-6.06476e-15	-2.69719e-12	1.62948e-12	-1.62136e-12	0	0	0
746	9	1.49732e-15	-1.12135e-15	-1.90082e-15	-6.60885e-14	-5.88552e-14	-3.46897e-14	300	610	0	1.47783e-15	1.13849e-15	-2.08803e-15	-1.14903e-13	6.41923e-14	-2.20538e-14	300	200	0	2.97515e-15	1.71486e-17	-3.98886e-15	-1.75728e-12	1.05919e-12	-1.26053e-12	0	0	0
747	0	1.07174e-15	-8.33735e-16	-1.07763e-15	-3.53283e-14	-2.52475e-14	-2.38772e-14	300	610	0	1.163e-15	9.31261e-16	-1.24212e-15	-7.09364e-14	4.16077e-14	-2.18008e-14	300	200	0	2.23474e-15	9.75253e-17	-2.31974e-15	-1.00736e-12	6.05016e-13	-9.02784e-13	0	0	0
747	1	6.99283e-16	-5.68971e-16	-4.75849e-16	-1.34307e-14	-2.91451e-15	-1.48137e-14	300	610	0	8.43324e-16	7.01082e-16	-6.07665e-16	-3.72003e-14	2.3662e-14	-1.90561e-14	300	200	0	1.54261e-15	1.32111e-16	-1.08351e-15	-4.56091e-13	2.71757e-13	-5.89464e-13	0	0	0
747	2	4.01763e-16	-3.48909e-16	-7.31227e-17	7.6068e-16	1.02733e-14	-7.8365e-15	300	610	0	5.58982e-16	4.85154e-16	-1.70437e-16	-1.33685e-14	1.05229e-14	-1.5206e-14	300	200	0	9.60745e-16	1.36245e-16	-2.4356e-16	-8.47604e-14	4.77486e-14	-3.39041e-13	0	0	0
747	3	1.82804e-16	-1.80785e-16	1.67143e-16	8.82932e-15	1.66309e-14	-2.89063e-15	300	610	0	3.28855e-16	3.03163e-16	1.01268e-16	1.9275e-15	1.71405e-15	-1.11795e-14	300	200	0	5.11659e-16	1.22378e-16	2.68411e-16	1.38842e-13	-8.67381e-14	-1.54638e-13	0	0	0
747	4	3.51177e-17	-6.25683e-17	2.85357e-16	1.24157e-14	1.83033e-14	2.97634e-16	300	610	0	1.57335e-16	1.62383e-16	2.45411e-16	1.04922e-14	-3.555e-15	-7.53157e-15	300	200	0	1.92453e-16	9.98143e-17	5.30768e-16	2.50849e-13	-1.5372e-13	-3.01785e-14	0	0	0
747	5	-5.39814e-17	1.28605e-17	3.19302e-16	1.29975e-14	1.70827e-14	2.09525e-15	300	610	0	3.99616e-17	6.20806e-17	2.99028e-16	1.41655e-14	-6.1606e-15	-4.53624e-15	300	200	0	-1.40198e-17	7.49411e-17	6.1833e-16	2.8534e-13	-1.73904e-13	4.49777e-14	0	0	0
747	6	-9.87731e-17	5.46951e-17	3.0075e-16	1.17823e-14	1.43442e-14	2.87898e-15	300	610	0	-3.22871e-17	-2.98968e-18	2.94203e-16	1.45886e-14	-6.92419e-15	-2.27323e-15	300	200	0	-1.3106e-16	5.17054e-17	5.94953e-16	2.71151e-13	-1.64775e-13	8.28264e-14	0	0	0
747	7	-1.1275e-16	7.22269e-17	2.54227e-16	9.67891e-15	1.10595e-14	2.98634e-15	300	610	0	-6.99771e-17	-4.00455e-17	2.56353e-16	1.30925e-14	-6.53769e-15	-7.01088e-16	300	200	0	-1.82727e-16	3.21814e-17	5.10579e-16	2.30665e-13	-1.39881e-13	9.47125e-14	0	0	0
747	8	-1.07343e-16	7.36956e-17	1.97168e-16	7.31559e-15	7.8524e-15	2.69202e-15	300	610	0	-8.3304e-17	-5.65763e-17	2.04027e-16	1.06714e-14	-5.53601e-15	2.86405e-16	300	200	0	-1.90647e-16	1.71192e-17	4.01195e-16	1.79887e-13	-1.08891e-13	9.02544e-14	0	0	0
747	9	-9.14367e-17	6.57536e-17	1.40855e-16	5.08459e-15	5.07227e-15	2.20185e-15	300	610	0	-8.10344e-17	-5.93355e-17	1.49617e-16	8.00708e-15	-4.30006e-15	8.20019e-16	300	200	0	-1.72471e-16	6.41818e-18	2.90471e-16	1.29244e-13	-7.80906e-14	7.69306e-14	0	0	0
748	0	-7.13897e-17	5.33479e-17	9.16836e-17	3.19567e-15	2.86909e-15	1.65751e-15	300	610	0	-7.00682e-17	-5.38475e-17	1.00496e-16	5.52058e-15	-3.07677e-15	1.02905e-15	300	200	0	-1.41458e-16	-4.99617e-19	1.92179e-16	8.47184e-14	-5.10715e-14	6.0098e-14	0	0	0
748	1	-5.13522e-17	3.98548e-17	5.24818e-17	1.72862e-15	1.2603e-15	1.14692e-15	300	610	0	-5.54092e-17	-4.42723e-17	6.02719e-17	3.43277e-15	-2.00662e-15	1.02655e-15	300	200	0	-1.06761e-16	-4.41745e-18	1.12754e-16	4.90176e-14	-2.94479e-14	4.32549e-14	0	0	0
748	2	-3.37091e-17	2.73453e-17	2.36855e-17	6.79049e-16	1.85062e-16	7.16615e-16	300	610	0	-4.03749e-17	-3.34886e-17	2.99592e-17	1.82311e-15	-1.15209e-15	9.0272e-16	300	200	0	-7.4084e-17	-6.14334e-18	5.36446e-17	2.26472e-14	-1.35044e-14	2.84139e-14	0	0	0
748	3	-1.95462e-17	1.68926e-17	4.30508e-18	-5.36422e-18	-4.5521e-16	3.83772e-16	300	610	0	-2.69172e-17	-2.32958e-17	8.95899e-18	6.80272e-16	-5.23419e-16	7.23897e-16	300	200	0	-4.64634e-17	-6.4032e-18	1.32641e-17	4.78545e-15	-2.72761e-15	1.64933e-14	0	0	0
748	4	-9.07286e-18	8.86886e-18	-7.35097e-18	-3.98229e-16	-7.69063e-16	1.46649e-16	300	610	0	-1.59704e-17	-1.4658e-17	-4.18324e-18	-5.79092e-17	-9.95601e-17	5.34775e-16	300	200	0	-2.50433e-17	-5.78918e-18	-1.15342e-17	-6.05476e-15	3.79372e-15	7.6732e-15	0	0	0
748	5	-1.96948e-18	3.19818e-18	-1.31762e-17	-5.76628e-16	-8.57821e-16	-7.16977e-18	300	610	0	-7.77251e-18	-7.94412e-18	-1.12406e-17	-4.75423e-16	1.56008e-16	3.62281e-16	300	200	0	-9.74199e-18	-4.74594e-18	-2.44168e-17	-1.15655e-14	7.09086e-15	1.68721e-15	0	0	0
748	6	2.34944e-18	-4.43483e-19	-1.49545e-17	-6.10451e-16	-8.06579e-16	-9.47532e-17	300	610	0	-2.13244e-18	-3.13681e-18	-1.39581e-17	-6.58791e-16	2.84348e-16	2.19913e-16	300	200	0	2.17e-19	-3.58029e-18	-2.89126e-17	-1.3355e-14	8.14114e-15	-1.9556e-15	0	0	0
748	7	4.55249e-18	-2.48439e-18	-1.4194e-17	-5.57116e-16	-6.80953e-16	-1.33812e-16	300	610	0	1.36458e-18	1.14961e-21	-1.38564e-17	-6.85674e-16	3.24235e-16	1.11838e-16	300	200	0	5.91706e-18	-2.48324e-18	-2.80504e-17	-1.27916e-14	7.77438e-15	-3.81688e-15	0	0	0
748	8	5.27636e-18	-3.36161e-18	-1.20644e-17	-4.60029e-16	-5.27537e-16	-1.40316e-16	300	610	0	3.21249e-18	1.80519e-18	-1.21459e-17	-6.19381e-16	3.08512e-16	3.6367e-17	300	200	0	8.48886e-18	-1.55642e-18	-2.42103e-17	-1.09426e-14	6.6366e-15	-4.43196e-15	0	0	0
748	9	5.06348e-18	-3.46518e-18	-9.40168e-18	-3.49361e-16	-3.76435e-16	-1.27326e-16	300	610	0	3.89195e-18	2.6272e-18	-9.71431e-18	-5.0742e-16	2.62689e-16	-1.13612e-17	300	200	0	8.95543e-18	-8.37984e-19	-1.9116e-17	-8.57489e-15	5.19119e-15	-4.2572e-15	0	0	0
749	0	4.33739e-18	-3.11159e-18	-6.7498e-18	-2.4408e-16	-2.44678e-16	-1.04677e-16	300	610	0	3.81858e-18	2.78658e-18	-7.1581e-18	-3.82551e-16	2.05024e-16	-3.74481e-17	300	200	0	8.15598e-18	-3.25008e-19	-1.39079e-17	-6.19123e-15	3.74123e-15	-3.64915e-15	0	0	0
749	1	3.4028e-18	-2.53732e-18	-4.42035e-18	-1.54448e-16	-1.39753e-16	-7.91745e-17	300	610	0	3.32113e-18	2.54599e-18	-4.83497e-18	-2.65147e-16	1.47426e-16	-4.7982e-17	300	200	0	6.72393e-18	8.67692e-21	-9.25532e-18	-4.08259e-15	2.46152e-15	-2.86449e-15	0	0	0
749	2	2.45976e-18	-1.90462e-18	-2.55402e-18	-8.45004e-17	-6.27635e-17	-5.50724e-17	300	610	0	2.63916e-18	2.10412e-18	-2.92284e-18	-1.66034e-16	9.67324e-17	-4.83178e-17	300	200	0	5.09891e-18	1.99496e-19	-5.47686e-18	-2.38348e-15	1.43228e-15	-2.07182e-15	0	0	0
749	3	1.62429e-18	-1.31378e-18	-1.17646e-18	-3.4209e-17	-1.10156e-17	-3.46488e-17	300	610	0	1.9324e-18	1.5992e-18	-1.47498e-18	-8.9253e-17	5.60533e-17	-4.27502e-17	300	200	0	3.55669e-18	2.85422e-19	-2.65144e-18	-1.1224e-15	6.69749e-16	-1.36907e-15	0	0	0
749	4	9.50277e-19	-8.17434e-19	-2.44174e-19	-1.21538e-18	2.00503e-17	-1.87753e-17	300	610	0	1.29566e-18	1.11823e-18	-4.66674e-19	-3.44666e-17	2.59819e-17	-3.44522e-17	300	200	0	2.24594e-18	3.00796e-19	-7.10848e-19	-2.63525e-16	1.51482e-16	-8.0179e-16	0	0	0
749	5	4.49457e-19	-4.34603e-19	3.2096e-19	1.78993e-17	3.55212e-17	-7.41027e-18	300	610	0	7.75092e-19	7.08375e-19	1.6869e-19	1.14223e-18	5.59462e-18	-2.55737e-17	300	200	0	1.22455e-18	2.73773e-19	4.8965e-19	2.61706e-16	-1.64557e-16	-3.80039e-16	0	0	0
749	6	1.07924e-19	-1.62677e-19	6.07618e-19	2.67552e-17	4.01812e-17	7.54213e-21	300	610	0	3.83379e-19	3.88273e-19	5.13882e-19	2.14794e-17	-6.7941e-18	-1.742e-17	300	200	0	4.91303e-19	2.25595e-19	1.1215e-18	5.32486e-16	-3.26645e-16	-9.2243e-17	0	0	0
749	7	-1.01309e-19	1.30615e-20	6.99989e-19	2.86571e-17	3.80699e-17	4.27153e-18	300	610	0	1.12455e-19	1.57937e-19	6.51082e-19	3.06114e-17	-1.3107e-17	-1.06551e-17	300	200	0	1.1146e-20	1.70999e-19	1.35107e-18	6.24686e-16	-3.80893e-16	8.42235e-17	0	0	0
749	8	-2.09529e-19	1.12546e-19	6.69641e-19	2.63339e-17	3.23171e-17	6.21383e-18	300	610	0	-5.6721e-20	6.67574e-21	6.52341e-19	3.22122e-17	-1.51739e-17	-5.49522e-18	300	200	0	-2.6625e-19	1.19221e-19	1.32198e-18	6.03218e-16	-3.66671e-16	1.75642e-16	0	0	0
749	9	-2.46769e-19	1.56326e-19	5.72355e-19	2.18585e-17	2.51565e-17	6.58972e-18	300	610	0	-1.47226e-19	-8.10883e-20	5.75289e-19	2.92921e-17	-1.45532e-17	-1.8734e-18	300	200	0	-3.93995e-19	7.52375e-20	1.14764e-18	5.18956e-16	-3.14778e-16	2.07262e-16	0	0	0
750	0	-2.38759e-19	1.62859e-19	4.48181e-19	1.66793e-17	1.80402e-17	6.02018e-18	300	610	0	-1.81709e-19	-1.21881e-19	4.62399e-19	2.41208e-17	-1.24612e-17	4.32332e-19	300	200	0	-4.20468e-19	4.09788e-20	9.1058e-19	4.08637e-16	-2.47412e-16	2.00731e-16	0	0	0
750	1	-2.05688e-19	1.47199e-19	3.23353e-19	1.17129e-17	1.17978e-17	4.97496e-18	300	610	0	-1.79871e-19	-1.30803e-19	3.42363e-19	1.82717e-17	-9.7727e-18	1.70647e-18	300	200	0	-3.85559e-19	1.6396e-20	6.65716e-19	2.96489e-16	-1.79183e-16	1.73044e-16	0	0	0
750	2	-1.6215e-19	1.20645e-19	2.13031e-19	7.46103e-18	6.8022e-18	3.78088e-18	300	610	0	-1.57369e-19	-1.20338e-19	2.3253e-19	1.27304e-17	-7.0618e-18	2.23558e-18	300	200	0	-3.19519e-19	3.07259e-22	4.45561e-19	1.96661e-16	-1.18591e-16	1.36494e-16	0	0	0
750	3	-1.17786e-19	9.0994e-20	1.24202e-19	4.12685e-18	3.11895e-18	2.64356e-18	300	610	0	-1.25669e-19	-9.99736e-20	1.41658e-19	8.0266e-18	-4.66123e-18	2.27326e-18	300	200	0	-2.43455e-19	-8.9796e-21	2.6586e-19	1.15817e-16	-6.96146e-17	9.92061e-17	0	0	0
750	4	-7.82355e-20	6.30974e-20	5.83223e-20	1.71783e-18	6.29406e-19	1.67448e-18	300	610	0	-9.24603e-20	-7.63458e-20	7.25219e-20	4.36517e-18	-2.72528e-18	2.02389e-18	300	200	0	-1.70696e-19	-1.32485e-20	1.30844e-19	5.5528e-17	-3.31557e-17	6.59395e-17	0	0	0
750	5	-4.61683e-20	3.95353e-20	1.3491e-20	1.27959e-19	-8.77002e-19	9.17663e-19	300	610	0	-6.23432e-20	-5.36587e-20	2.41255e-20	1.7396e-18	-1.28728e-18	1.63922e-18	300	200	0	-1.08512e-19	-1.41234e-20	3.76165e-20	1.42442e-17	-8.24068e-18	3.89512e-17	0	0	0
750	6	-2.22269e-20	2.12747e-20	-1.38933e-20	-8.01397e-19	-1.63855e-18	3.73123e-19	300	610	0	-3.75945e-20	-3.42172e-20	-6.57641e-21	2.2612e-20	-3.07023e-19	1.22261e-18	300	200	0	-5.98214e-20	-1.29425e-20	-2.04697e-20	-1.11902e-17	7.06676e-18	1.87903e-17	0	0	0
750	7	-5.81167e-21	8.23926e-21	-2.79815e-20	-1.24019e-18	-1.88105e-18	1.55537e-20	300	610	0	-1.8883e-20	-1.89598e-20	-2.34444e-20	-9.67266e-19	2.93181e-19	8.37321e-19	300	200	0	-2.46947e-20	-1.07205e-20	-5.14259e-20	-2.44796e-17	1.50253e-17	4.95845e-18	0	0	0
750	8	4.31915e-21	-2.37812e-22	-3.27454e-20	-1.34461e-18	-1.79621e-18	-1.91886e-19	300	610	0	-5.87349e-21	-7.92699e-21	-3.03476e-20	-1.42107e-18	6.03314e-19	5.15966e-19	300	200	0	-1.55433e-21	-8.1648e-21	-6.3093e-20	-2.92018e-17	1.78096e-17	-3.58534e-18	0	0	0
750	9	9.62893e-21	-5.08336e-21	-3.15804e-20	-1.24433e-18	-1.53327e-18	-2.88276e-19	300	610	0	2.30663e-21	-6.38584e-22	-3.06984e-20	-1.51257e-18	7.09696e-19	2.69687e-19	300	200	0	1.19356e-20	-5.72195e-21	-6.22787e-20	-2.84352e-17	1.72871e-17	-8.07015e-18	0	0	0
751	0	1.15338e-20	-7.26325e-21	-2.71453e-20	-1.03832e-18	-1.19929e-18	-3.09325e-19	300	610	0	6.73479e-21	3.62803e-21	-2.724e-20	-1.38483e-18	6.86246e-19	9.59351e-20	300	200	0	1.82686e-20	-3.63523e-21	-5.43854e-20	-2.46043e-17	1.49257e-17	-9.68653e-18	0	0	0
751	1	1.12539e-20	-7.65062e-21	-2.1359e-20	-7.96085e-19	-8.64286e-19	-2.84549e-19	300	610	0	8.47781e-21	5.64857e-21	-2.2004e-20	-1.14628e-18	5.90946e-19	-1.54018e-20	300	200	0	1.97317e-20	-2.00206e-21	-4.3363e-20	-1.94683e-17	1.17884e-17	-9.46099e-18	0	0	0
751	2	9.75119e-21	-6.9612e-21	-1.54856e-20	-5.61896e-19	-5.68629e-19	-2.36378e-19	300	610	0	8.4692e-21	6.13683e-21	-1.637e-20	-8.72466e-19	4.65698e-19	-7.75788e-20	300	200	0	1.82204e-20	-8.24365e-22	-3.18557e-20	-1.41942e-17	8.57919e-18	-8.20333e-18	0	0	0
751	3	7.72463e-21	-5.73486e-21	-1.02624e-20	-3.60257e-19	-3.30845e-19	-1.805e-19	300	610	0	7.4545e-21	5.68589e-21	-1.11791e-20	-6.11014e-19	3.38163e-19	-1.04078e-19	300	200	0	1.51791e-20	-4.89656e-23	-2.14415e-20	-9.46953e-18	5.71118e-18	-6.50219e-18	0	0	0
751	4	5.63849e-21	-4.34604e-21	-6.03583e-21	-2.01372e-19	-1.54686e-19	-1.26853e-19	300	610	0	5.98234e-21	4.74873e-21	-6.86173e-21	-3.87843e-19	2.24519e-19	-1.06905e-19	300	200	0	1.16208e-20	4.02689e-22	-1.28976e-20	-5.62409e-18	3.3813e-18	-4.7489e-18	0	0	0
751	5	3.76681e-21	-3.02937e-21	-2.88611e-21	-8.60128e-20	-3.49609e-20	-8.08841e-20	300	610	0	4.42267e-21	3.64373e-21	-3.56137e-21	-2.1329e-19	1.32411e-19	-9.5785e-20	300	200	0	8.18948e-21	6.14358e-22	-6.44747e-21	-2.74261e-18	1.6386e-18	-3.17465e-18	0	0	0
751	6	2.24159e-21	-1.91118e-21	-7.31073e-22	-9.43188e-21	3.80436e-20	-4.4811e-20	300	610	0	2.99865e-21	2.57399e-21	-1.23921e-21	-8.75014e-20	6.36671e-20	-7.79714e-20	300	200	0	5.24023e-21	6.6281e-22	-1.97028e-21	-7.58915e-19	4.41265e-19	-1.89104e-18	0	0	0
751	7	1.09741e-21	-1.04041e-21	5.95129e-22	3.57229e-20	7.54818e-20	-1.87281e-20	300	610	0	1.82239e-21	1.65206e-21	2.4366e-22	-4.74653e-21	1.65517e-20	-5.84333e-20	300	200	0	2.91979e-21	6.11645e-22	8.38788e-22	4.72096e-19	-2.99753e-19	-9.27563e-19	0	0	0
751	8	3.08719e-22	-4.1572e-22	1.28668e-21	5.74257e-20	8.80077e-20	-1.49887e-21	300	610	0	9.2882e-22	9.25023e-22	1.06719e-21	4.33994e-20	-1.25107e-20	-4.02331e-20	300	200	0	1.23754e-21	5.09303e-22	2.35386e-21	1.12358e-18	-6.90064e-19	-2.63024e-19	0	0	0
751	9	-1.81545e-22	-6.98827e-24	1.53088e-21	6.30571e-20	8.47167e-20	8.58581e-21	300	610	0	3.04324e-22	3.96729e-22	1.41344e-21	6.59067e-20	-2.77286e-20	-2.49721e-20	300	200	0	1.2278e-22	3.8974e-22	2.94432e-21	1.36419e-18	-8.32201e-19	1.50413e-19	0	0	0
752	0	-4.41778e-22	2.28846e-22	1.48876e-21	5.87769e-20	7.27242e-20	1.33604e-20	300	610	0	-9.10133e-23	4.56848e-23	1.444e-21	7.09895e-20	-3.31722e-20	-1.32204e-20	300	200	0	-5.32791e-22	2.74531e-22	2.93276e-21	1.33989e-18	-8.14703e-19	3.70186e-19	0	0	0
752	1	-5.38728e-22	3.37155e-22	1.28705e-21	4.93084e-20	5.71585e-20	1.45126e-20	300	610	0	-3.07462e-22	-1.61595e-22	1.28941e-21	6.54482e-20	-3.2347e-20	-4.88762e-21	300	200	0	-8.46191e-22	1.7556e-22	2.57646e-21	1.16617e-18	-7.0751e-19	4.5241e-19	0	0	0
752	2	-5.3024e-22	3.5923e-22	1.01763e-21	3.79856e-20	4.13943e-20	1.34448e-20	300	610	0	-3.95252e-22	-2.61505e-22	1.0468e-21	5.44591e-20	-2.8016e-20	4.86074e-22	300	200	0	-9.25493e-22	9.77252e-23	2.06443e-21	9.27248e-19	-5.61526e-19	4.45746e-19	0	0	0
752	3	-4.62142e-22	3.29093e-22	7.41396e-22	2.69467e-20	2.73954e-20	1.12279e-20	300	610	0	-3.98604e-22	-2.8777e-22	7.82505e-22	4.1648e-20	-2.21857e-20	3.51774e-21	300	200	0	-8.60746e-22	4.13228e-23	1.5239e-21	6.79331e-19	-4.10645e-19	3.8877e-19	0	0	0
752	4	-3.6789e-22	2.72529e-22	4.94183e-22	1.73872e-20	1.60805e-20	8.6147e-21	300	610	0	-3.53007e-22	-2.68562e-22	5.37254e-22	2.93168e-20	-1.61885e-20	4.84139e-21	300	200	0	-7.20897e-22	3.96745e-24	1.03144e-21	4.55797e-19	-2.74936e-19	3.09661e-19	0	0	0
752	5	-2.69838e-22	2.07516e-22	2.93128e-22	9.81792e-21	7.65779e-21	6.08511e-21	300	610	0	-2.84704e-22	-2.25499e-22	3.32192e-22	1.87317e-20	-1.08103e-20	5.02521e-21	300	200	0	-5.54541e-22	-1.79831e-23	6.25321e-22	2.72933e-19	-1.64131e-19	2.27257e-19	0	0	0
752	6	-1.81291e-22	1.45395e-22	1.42584e-22	4.29542e-21	1.90213e-21	3.90523e-21	300	610	0	-2.11489e-22	-1.73855e-22	1.74686e-22	1.04124e-20	-6.42921e-21	4.53177e-21	300	200	0	-3.9278e-22	-2.84595e-23	3.1727e-22	1.35255e-19	-8.08547e-20	1.52785e-19	0	0	0
752	7	-1.08767e-22	9.23439e-23	3.90282e-23	6.08131e-22	-1.63387e-21	2.1863e-21	300	610	0	-1.44179e-22	-1.23434e-22	6.33011e-23	4.38785e-21	-3.14379e-21	3.70776e-21	300	200	0	-2.52946e-22	-3.10899e-23	1.02329e-22	3.99711e-20	-2.33351e-20	9.17507e-20	0	0	0
752	8	-5.4101e-23	5.08324e-23	-2.51642e-23	-1.58438e-21	-3.4721e-21	9.37339e-22	300	610	0	-8.82895e-23	-7.97279e-23	-8.28709e-24	4.00866e-22	-8.80018e-22	2.79194e-21	300	200	0	-1.42391e-22	-2.88955e-23	-3.34513e-23	-1.95781e-20	1.2518e-20	4.57202e-20	0	0	0
752	9	-1.62207e-23	2.09048e-23	-5.90716e-23	-2.65608e-21	-4.11503e-21	1.07492e-22	300	610	0	-4.56294e-23	-4.50935e-23	-4.84588e-23	-1.93925e-21	5.26462e-22	1.93252e-21	300	200	0	-6.18501e-23	-2.41888e-23	-1.0753e-22	-5.14818e-20	3.16393e-20	1.38039e-20	0	0	0
753	0	7.49258e-24	1.20548e-24	-7.15238e-23	-2.95558e-21	-3.99407e-21	-3.82445e-22	300	610	0	-1.56617e-23	-1.98042e-23	-6.57781e-23	-3.05349e-21	1.27235e-21	1.20799e-21	300	200	0	-8.16915e-24	-1.85987e-23	-1.37302e-22	-6.3687e-20	3.8861e-20	-6.19221e-21	0	0	0
753	1	2.02333e-23	-1.02644e-23	-7.01558e-23	-2.77539e-21	-3.44833e-21	-6.18538e-22	300	610	0	3.43549e-24	-2.90293e-24	-6.78934e-23	-3.33007e-21	1.54951e-21	6.47396e-22	300	200	0	2.36687e-23	-1.31673e-23	-1.38049e-22	-6.31112e-20	3.83798e-20	-1.69507e-20	0	0	0
753	2	2.51462e-23	-1.56352e-23	-6.1005e-23	-2.3409e-21	-2.72343e-21	-6.80535e-22	300	610	0	1.40059e-23	7.16059e-24	-6.1015e-23	-3.09207e-21	1.52412e-21	2.47897e-22	300	200	0	3.91521e-23	-8.47461e-24	-1.2202e-22	-5.52558e-20	3.35274e-20	-2.11154e-20	0	0	0
753	3	2.49729e-23	-1.68591e-23	-4.84703e-23	-1.812e-21	-1.98195e-21	-6.35043e-22	300	610	0	1.84135e-23	1.20929e-23	-4.97858e-23	-2.58657e-21	1.32781e-21	-1.13513e-23	300	200	0	4.33863e-23	-4.76616e-24	-9.82561e-23	-4.41514e-20	2.67402e-20	-2.09924e-20	0	0	0
753	4	2.18958e-23	-1.55527e-23	-3.54847e-23	-1.29187e-21	-1.31933e-21	-5.33175e-22	300	610	0	1.87523e-23	1.3487e-23	-3.73938e-23	-1.98755e-21	1.05663e-21	-1.59053e-22	300	200	0	4.06481e-23	-2.06573e-24	-7.28784e-23	-3.2503e-20	1.96497e-20	-1.84188e-20	0	0	0
753	5	1.75161e-23	-1.29473e-23	-2.37879e-23	-8.38793e-22	-7.81062e-22	-4.11037e-22	300	610	0	1.67113e-23	1.26805e-23	-2.58107e-23	-1.40618e-21	7.74738e-22	-2.25011e-22	300	200	0	3.42274e-23	-2.66835e-25	-4.95986e-23	-2.19305e-20	1.32303e-20	-1.47432e-20	0	0	0
753	6	1.29096e-23	-9.90573e-24	-1.42267e-23	-4.78293e-22	-3.78462e-22	-2.91808e-22	300	610	0	1.35455e-23	1.0705e-23	-1.60737e-23	-9.04268e-22	5.20297e-22	-2.36107e-22	300	200	0	2.64551e-23	7.9926e-25	-3.03004e-23	-1.32372e-20	7.96211e-21	-1.08721e-20	0	0	0
753	7	8.722e-24	-6.97594e-24	-7.03327e-24	-2.13999e-22	-1.01864e-22	-1.88467e-22	300	610	0	1.01103e-23	8.29286e-24	-8.55905e-24	-5.07881e-22	3.11973e-22	-2.14337e-22	300	200	0	1.88323e-23	1.31692e-24	-1.55923e-23	-6.66077e-21	3.98385e-21	-7.35021e-21	0	0	0
753	8	5.27442e-24	-4.45975e-24	-2.05887e-24	-3.65284e-23	6.93112e-23	-1.0658e-22	300	610	0	6.92984e-24	5.91729e-24	-3.21802e-24	-2.19425e-22	1.55002e-22	-1.76265e-22	300	200	0	1.22043e-23	1.45754e-24	-5.27689e-24	-2.08551e-21	1.22158e-21	-4.44895e-21	0	0	0
753	9	2.66339e-24	-2.48135e-24	1.04663e-24	6.98636e-23	1.59465e-22	-4.67925e-23	300	610	0	4.27503e-24	3.84596e-24	2.36482e-25	-2.74166e-23	4.62712e-23	-1.33361e-22	300	200	0	6.93842e-24	1.36461e-24	1.28311e-24	7.9369e-22	-5.12242e-22	-2.25044e-21	0	0	0
754	0	8.44634e-25	-1.04802e-24	2.70736e-24	1.22704e-22	1.92287e-22	-6.83862e-24	300	610	0	2.23894e-24	2.19651e-24	2.19446e-24	8.62478e-23	-2.17604e-23	-9.27932e-23	300	200	0	3.08358e-24	1.14849e-24	4.90182e-24	2.35446e-21	-1.44803e-21	-7.181e-22	0	0	0
754	1	-3.01766e-25	-9.89816e-26	3.33941e-24	1.38456e-22	1.88232e-22	1.69482e-23	300	610	0	8.01357e-25	9.86281e-25	3.05856e-24	1.41316e-22	-5.82809e-23	-5.84054e-23	300	200	0	4.99591e-25	8.873e-25	6.39798e-24	2.97112e-21	-1.81342e-21	2.48539e-22	0	0	0
754	2	-9.24912e-25	4.58472e-25	3.30467e-24	1.31005e-22	1.63459e-22	2.86039e-23	300	610	0	-1.20727e-25	1.72868e-25	3.19073e-24	1.5613e-22	-7.23299e-23	-3.16706e-23	300	200	0	-1.04564e-24	6.3134e-25	6.4954e-24	2.97143e-21	-1.8073e-21	7.74677e-22	0	0	0
754	3	-1.17292e-24	7.2432e-25	2.8907e-24	1.11102e-22	1.29727e-22	3.1895e-23	300	610	0	-6.36487e-25	-3.15416e-25	2.8863e-24	1.46032e-22	-7.17838e-23	-1.25235e-23	300	200	0	-1.8094e-24	4.08904e-25	5.77699e-24	2.61735e-21	-1.5883e-21	9.8482e-22	0	0	0
754	4	-1.17567e-24	7.90812e-25	2.30804e-24	8.64122e-23	9.48664e-23	2.99845e-23	300	610	0	-8.57138e-25	-5.58549e-25	2.36715e-24	1.22816e-22	-6.29114e-23	-2.17716e-26	300	200	0	-2.03281e-24	2.32263e-25	4.67518e-24	2.10171e-21	-1.27303e-21	9.88226e-22	0	0	0
754	5	-1.03708e-24	7.34757e-25	1.69786e-24	6.19145e-23	6.35127e-23	2.53112e-23	300	610	0	-8.8181e-25	-6.31746e-25	1.78644e-24	9.48248e-23	-5.03096e-23	7.16873e-24	300	200	0	-1.91889e-24	1.03011e-25	3.4843e-24	1.55467e-21	-9.3998e-22	8.72364e-22	0	0	0
754	6	-8.33752e-25	6.14927e-25	1.14461e-24	4.04477e-23	3.79135e-23	1.96066e-23	300	610	0	-7.90861e-25	-5.98511e-25	1.23957e-24	6.74258e-23	-3.7066e-23	1.04482e-23	300	200	0	-1.62461e-24	1.6416e-26	2.38418e-24	1.05479e-21	-6.36426e-22	7.01741e-22	0	0	0
754	7	-6.17445e-25	4.72716e-25	6.90054e-25	2.3283e-23	1.8675e-23	1.39891e-23	300	610	0	-6.44279e-25	-5.08045e-25	7.77359e-25	4.36339e-23	-2.50324e-23	1.10881e-23	300	200	0	-1.26172e-24	-3.53291e-26	1.46741e-24	6.41626e-22	-3.86019e-22	5.19976e-22	0	0	0
754	8	-4.19464e-25	3.34592e-25	3.46434e-25	1.06382e-23	5.38722e-24	9.09142e-24	300	610	0	-4.83188e-25	-3.95459e-25	4.1893e-25	2.47525e-23	-1.51292e-23	1.0134e-23	300	200	0	-9.02651e-25	-6.08679e-26	7.65364e-25	3.2758e-22	-1.96024e-22	3.53475e-22	0	0	0
754	9	-2.55624e-25	2.15285e-25	1.07565e-25	2.09975e-24	-2.89488e-24	5.19159e-24	300	610	0	-3.3296e-25	-2.8358e-25	1.62904e-25	1.09454e-23	-7.6315e-24	8.37722e-24	300	200	0	-5.88583e-25	-6.82945e-26	2.70469e-25	1.07962e-22	-6.34151e-23	2.15603e-22	0	0	0
755	0	-1.30947e-25	1.21022e-25	-4.25973e-26	-3.05981e-24	-7.31154e-24	2.33042e-24	300	610	0	-2.06889e-25	-1.85444e-25	-3.72083e-27	1.7021e-24	-2.41085e-24	6.36838e-24	300	200	0	-3.37836e-25	-6.4422e-26	-4.63181e-26	-3.11785e-23	2.03892e-23	1.10628e-22	0	0	0
755	1	-4.36515e-26	5.2397e-26	-1.23855e-25	-5.6615e-24	-8.97918e-24	4.07533e-25	300	610	0	-1.09738e-25	-1.06912e-25	-9.90784e-26	-3.8153e-24	8.78204e-25	4.45412e-24	300	200	0	-1.53389e-25	-5.45148e-26	-2.22933e-25	-1.07461e-22	6.61416e-23	3.70822e-23	0	0	0
755	2	1.17433e-26	6.69373e-27	-1.55807e-25	-6.48235e-24	-8.86745e-24	-7.46619e-25	300	610	0	-4.07973e-26	-4.90128e-26	-1.42092e-25	-6.53266e-24	2.66455e-24	2.82248e-24	300	200	0	-2.9054e-26	-4.23191e-26	-2.97899e-25	-1.38507e-22	8.45613e-23	-9.62384e-24	0	0	0
755	3	4.21926e-26	-2.03815e-26	-1.55602e-25	-6.18144e-24	-7.74599e-24	-1.32118e-24	300	610	0	3.70421e-27	-9.88015e-27	-1.49881e-25	-7.31615e-24	3.37392e-24	1.54785e-24	300	200	0	4.58968e-26	-3.02617e-26	-3.05483e-25	-1.39844e-22	8.50699e-23	-3.53302e-23	0	0	0
755	4	5.4669e-26	-3.35185e-26	-1.36932e-25	-5.27145e-24	-6.17769e-24	-1.49401e-24	300	610	0	2.88488e-26	1.37972e-26	-1.3649e-25	-6.89435e-24	3.37953e-24	6.30458e-25	300	200	0	8.35178e-26	-1.97213e-26	-2.73423e-25	-1.23939e-22	7.52199e-23	-4.58978e-23	0	0	0
755	5	5.53244e-26	-3.70753e-26	-1.09873e-25	-4.11976e-24	-4.53946e-24	-1.41526e-24	300	610	0	3.98662e-26	2.57655e-26	-1.12518e-25	-5.82986e-24	2.97982e-24	2.78366e-26	300	200	0	9.51906e-26	-1.13098e-26	-2.22391e-25	-1.00018e-22	6.05885e-23	-4.65015e-23	0	0	0
755	6	4.91052e-26	-3.47e-26	-8.12149e-26	-2.96642e-24	-3.05633e-24	-1.20124e-24	300	610	0	4.14476e-26	2.95748e-26	-8.53204e-26	-4.52276e-24	2.39474e-24	-3.2196e-25	300	200	0	9.05528e-26	-5.1252e-27	-1.66535e-25	-7.43404e-23	4.49525e-23	-4.13045e-23	0	0	0
755	7	3.96749e-26	-2.91973e-26	-5.50553e-26	-1.94963e-24	-1.83922e-24	-9.34976e-25	300	610	0	3.74153e-26	2.8239e-26	-5.95106e-26	-3.23202e-24	1.77284e-24	-4.84691e-25	300	200	0	7.70902e-26	-9.583e-28	-1.14566e-25	-5.07135e-23	3.06031e-23	-3.33919e-23	0	0	0
755	8	2.95227e-26	-2.25524e-26	-3.34508e-26	-1.13258e-24	-9.20158e-25	-6.70413e-25	300	610	0	3.0636e-26	2.41041e-26	-3.75761e-26	-2.10457e-24	1.20391e-24	-5.20466e-25	300	200	0	6.01587e-26	1.55172e-27	-7.10269e-26	-3.10829e-23	1.87042e-23	-2.48614e-23	0	0	0
755	9	2.01658e-26	-1.60431e-26	-1.70411e-26	-5.27785e-25	-2.82036e-25	-4.38373e-25	300	610	0	2.30857e-26	1.88529e-26	-2.04848e-26	-1.20542e-24	7.33261e-25	-4.78982e-25	300	200	0	4.32515e-26	2.80985e-27	-3.75259e-26	-1.60904e-23	9.63293e-24	-1.69927e-23	0	0	0
756	0	1.23818e-26	-1.03878e-26	-5.57461e-27	-1.17132e-25	1.18479e-25	-2.52695e-25	300	610	0	1.59922e-26	1.3586e-26	-8.21583e-27	-5.44736e-25	3.75241e-25	-3.98024e-25	300	200	0	2.8374e-26	3.19821e-27	-1.37904e-26	-5.55203e-24	3.2689e-24	-1.04426e-23	0	0	0
756	1	6.43013e-27	-5.89783e-27	1.68271e-27	1.32938e-25	3.3463e-25	-1.15812e-25	300	610	0	1.00072e-26	8.93802e-27	-1.8224e-28	-9.99296e-26	1.24658e-25	-3.04023e-25	300	200	0	1.64373e-26	3.04019e-27	1.50047e-27	1.16894e-24	-7.79842e-25	-5.43159e-24	0	0	0
756	2	2.24159e-27	-2.61314e-27	5.65469e-27	2.60867e-25	4.1901e-25	-2.33036e-26	300	610	0	5.37294e-27	5.20001e-27	4.45841e-27	1.67726e-25	-3.42769e-26	-2.13729e-25	300	200	0	7.61453e-27	2.58687e-27	1.01131e-26	4.89381e-24	-3.01469e-24	-1.90293e-24	0	0	0
756	3	-4.33873e-28	-4.13044e-28	7.26421e-27	3.03318e-25	4.17568e-25	3.26628e-26	300	610	0	2.0679e-27	2.43086e-27	6.595e-27	3.01618e-25	-1.2157e-25	-1.36333e-25	300	200	0	1.63402e-27	2.01781e-27	1.38592e-26	6.45196e-24	-3.9402e-24	3.52757e-25	0	0	0
756	4	-1.9204e-27	9.01146e-28	7.32353e-27	2.91562e-25	3.66954e-25	6.09466e-26	300	610	0	-7.88906e-29	5.48915e-28	7.03715e-27	3.42639e-25	-1.57265e-25	-7.55799e-26	300	200	0	-1.99929e-27	1.45006e-27	1.43607e-26	6.57859e-24	-4.00255e-24	1.60761e-24	0	0	0
756	5	-2.54613e-27	1.5493e-27	6.48448e-27	2.50041e-25	2.94104e-25	6.9942e-26	300	610	0	-1.30378e-27	-5.98556e-28	6.45236e-27	3.25373e-25	-1.59038e-25	-3.16387e-26	300	200	0	-3.84991e-27	9.50746e-28	1.29368e-26	5.86706e-24	-3.56119e-24	2.13742e-24	0	0	0
756	6	-2.60232e-27	1.73724e-27	5.22896e-27	1.96358e-25	2.17153e-25	6.67751e-26	300	610	0	-1.85259e-27	-1.18693e-27	5.34685e-27	2.76653e-25	-1.41096e-25	-2.60249e-27	300	200	0	-4.45492e-27	5.50312e-28	1.05758e-26	4.75846e-24	-2.88285e-24	2.1872e-24	0	0	0
756	7	-2.32437e-27	1.63818e-27	3.88367e-27	1.42082e-25	1.47021e-25	5.6993e-26	300	610	0	-1.94725e-27	-1.38371e-27	4.07376e-27	2.15658e-25	-1.13958e-25	1.44022e-26	300	200	0	-4.27163e-27	2.54471e-28	7.95743e-27	3.55375e-24	-2.14913e-24	1.95505e-24	0	0	0
756	8	-1.88744e-27	1.38591e-27	2.64717e-27	9.39358e-26	8.91694e-26	4.45738e-26	300	610	0	-1.76952e-27	-1.33187e-27	2.8561e-27	1.54876e-25	-8.47687e-26	2.2462e-26	300	200	0	-3.65696e-27	5.40371e-29	5.50326e-27	2.4374e-24	-1.47104e-24	1.58849e-24	0	0	0
756	9	-1.4112e-27	1.07563e-27	1.62063e-27	5.50548e-26	4.52764e-26	3.2119e-26	300	610	0	-1.45636e-27	-1.14328e-27	1.81548e-27	1.01465e-25	-5.78795e-26	2.44179e-26	300	200	0	-2.86756e-27	-6.7645e-29	3.43611e-27	1.50495e-24	-9.05794e-25	1.18834e-24	0	0	0
757	0	-9.69128e-28	7.68995e-28	8.37198e-28	2.61362e-26	1.4642e-26	2.11287e-26	300	610	0	-1.10267e-27	-8.98536e-28	1.00073e-27	5.86588e-26	-3.55188e-26	2.26312e-26	300	200	0	-2.0718e-27	-1.29541e-28	1.83793e-27	7.89414e-25	-4.72809e-25	8.16601e-25	0	0	0
757	1	-5.99417e-28	5.0101e-28	2.86949e-28	6.3933e-27	-4.717e-27	1.22908e-26	300	610	0	-7.67855e-28	-6.50694e-28	4.12974e-28	2.70538e-26	-1.84277e-26	1.89058e-26	300	200	0	-1.36727e-27	-1.49684e-28	6.99923e-28	2.83896e-25	-1.67493e-25	5.05506e-25	0	0	0
757	2	-3.15385e-28	2.87199e-28	-6.36286e-29	-5.72014e-27	-1.52851e-26	5.74404e-27	300	610	0	-4.83803e-28	-4.30618e-28	2.58061e-29	5.65694e-27	-6.40419e-27	1.45098e-26	300	200	0	-7.99188e-28	-1.43419e-28	-3.78226e-29	-4.05996e-26	2.80185e-26	2.66373e-25	0	0	0
757	3	-1.14479e-28	1.30026e-28	-2.57608e-28	-1.20028e-26	-1.95389e-26	1.29514e-27	300	610	0	-2.62805e-28	-2.52744e-28	-1.99873e-28	-7.31966e-27	1.27231e-27	1.02524e-26	300	200	0	-3.77284e-28	-1.22718e-28	-4.57481e-28	-2.22328e-25	1.37087e-25	9.71251e-26	0	0	0
757	4	1.46814e-29	2.41575e-29	-3.38423e-28	-1.4184e-26	-1.96551e-26	-1.41718e-27	300	610	0	-1.04409e-28	-1.20342e-28	-3.05798e-28	-1.39079e-26	5.53423e-27	6.58223e-27	300	200	0	-8.9728e-29	-9.61847e-29	-6.44221e-28	-3.00306e-25	1.83452e-25	-1.17641e-26	0	0	0
757	5	8.71917e-29	-3.95921e-29	-3.44539e-28	-1.3747e-26	-1.73785e-26	-2.80766e-27	300	610	0	-8.913e-31	-2.98697e-29	-3.30241e-28	-1.60376e-26	7.32481e-27	3.68731e-27	300	200	0	8.63004e-29	-6.94617e-29	-6.7478e-28	-3.09336e-25	1.88238e-25	-7.29676e-26	0	0	0
757	6	1.18486e-28	-7.15246e-29	-3.06978e-28	-1.18567e-26	-1.39976e-26	-3.27238e-27	300	610	0	5.87328e-29	2.57089e-29	-3.04921e-28	-1.535e-26	7.48101e-27	1.58325e-27	300	200	0	1.77219e-28	-4.58158e-29	-6.11899e-28	-2.77647e-25	1.68547e-25	-9.9457e-26	0	0	0
757	7	1.22352e-28	-8.13567e-29	-2.48783e-28	-9.35631e-27	-1.03849e-26	-3.14942e-27	300	610	0	8.60114e-29	5.45987e-29	-2.54009e-28	-1.31246e-26	6.67889e-27	1.84754e-28	300	200	0	2.08364e-28	-2.67581e-29	-5.02792e-28	-2.26325e-25	1.3713e-25	-1.02829e-25	0	0	0
757	8	1.09988e-28	-7.731e-29	-1.85662e-28	-6.80318e-27	-7.06964e-27	-2.70324e-27	300	610	0	9.14405e-29	6.46994e-29	-1.94453e-28	-1.02803e-26	5.42142e-27	-6.4134e-28	300	200	0	2.01428e-28	-1.26106e-29	-3.80115e-28	-1.69833e-25	1.02718e-25	-9.25085e-26	0	0	0
757	9	8.97655e-29	-6.5766e-29	-1.27235e-28	-4.52415e-27	-4.32064e-27	-2.12441e-27	300	610	0	8.366e-29	6.2793e-29	-1.37028e-28	-7.41929e-27	4.05206e-27	-1.03984e-27	300	200	0	1.73426e-28	-2.973e-30	-2.64263e-28	-1.17105e-25	7.06859e-26	-7.55451e-26	0	0	0
758	0	6.74364e-29	-5.12878e-29	-7.84731e-29	-2.67443e-27	-2.22497e-27	-1.53833e-27	300	610	0	6.92122e-29	5.42104e-29	-8.76737e-29	-4.88979e-27	2.78164e-27	-1.14498e-27	300	200	0	1.36649e-28	2.92262e-30	-1.66147e-28	-7.28272e-26	4.38416e-26	-5.67852e-26	0	0	0
758	1	4.65581e-29	-3.68488e-29	-4.10812e-29	-1.29207e-27	-7.54795e-28	-1.01795e-27	300	610	0	5.26536e-29	4.28126e-29	-4.88446e-29	-2.85246e-27	1.71957e-27	-1.06892e-27	300	200	0	9.92117e-29	5.96385e-30	-8.99258e-29	-3.86867e-26	2.31804e-26	-3.92289e-26	0	0	0
758	2	2.90032e-29	-2.41537e-29	-1.46848e-29	-3.43229e-28	1.80478e-28	-5.97395e-28	300	610	0	3.68556e-29	3.11551e-29	-2.06963e-29	-1.34101e-27	9.03918e-28	-8.97752e-28	300	200	0	6.58588e-29	7.00138e-30	-3.5381e-29	-1.44451e-26	8.53749e-27	-2.44578e-26	0	0	0
758	3	1.54521e-29	-1.3975e-29	2.24268e-30	2.43227e-28	6.96696e-28	-2.84372e-28	300	610	0	2.33784e-29	2.07381e-29	-2.04485e-30	-3.12121e-28	3.27186e-28	-6.92301e-28	300	200	0	3.88304e-29	6.76316e-30	1.9783e-31	1.2148e-27	-8.99328e-28	-1.30492e-26	0	0	0
758	4	5.81857e-30	-6.4565e-30	1.17078e-29	5.51412e-28	9.10433e-28	-7.04942e-29	300	610	0	1.28423e-29	1.22764e-29	8.92261e-30	3.16654e-28	-4.34152e-29	-4.91638e-28	300	200	0	1.86609e-29	5.81986e-30	2.06304e-29	1.00737e-26	-6.21782e-27	-4.93397e-27	0	0	0
758	5	-4.13944e-31	-1.36398e-30	1.57539e-29	6.62861e-28	9.24775e-28	6.08796e-29	300	610	0	5.25351e-30	5.94761e-30	1.41646e-29	6.40416e-28	-2.51317e-28	-3.1765e-28	300	200	0	4.83957e-30	4.58364e-30	2.99184e-29	1.39661e-26	-8.53437e-27	3.20124e-28	0	0	0
758	6	-3.94799e-30	1.7266e-30	1.62019e-29	6.4791e-28	8.22764e-28	1.29155e-28	300	610	0	2.63958e-31	1.59979e-30	1.54897e-29	7.5021e-28	-3.40887e-28	-1.79744e-28	300	200	0	-3.68403e-30	3.32638e-30	3.16916e-29	1.45389e-26	-8.84876e-27	3.30281e-27	0	0	0
758	7	-5.50919e-30	3.29767e-30	1.45278e-29	5.62066e-28	6.66019e-28	1.53011e-28	300	610	0	-2.63626e-30	-1.09074e-30	1.44048e-29	7.23892e-28	-3.51743e-28	-7.90248e-29	300	200	0	-8.14545e-30	2.20694e-30	2.89326e-29	1.31348e-26	-7.97453e-27	4.62393e-27	0	0	0
758	8	-5.74997e-30	3.8078e-30	1.18333e-29	4.45698e-28	4.96492e-28	1.48485e-28	300	610	0	-3.98944e-30	-2.50761e-30	1.20636e-29	6.22455e-28	-3.16048e-28	-1.16943e-29	300	200	0	-9.73941e-30	1.30019e-30	2.38969e-29	1.07616e-26	-6.52112e-27	4.83222e-27	0	0	0
758	9	-5.20287e-30	3.64711e-30	8.87318e-30	3.25653e-28	3.39828e-28	1.28179e-28	300	610	0	-4.29181e-30	-3.02328e-30	9.27926e-30	4.89921e-28	-2.57845e-28	2.84117e-29	300	200	0	-9.49468e-30	6.23834e-31	1.81524e-29	8.11401e-27	-4.908e-27	4.37585e-27	0	0	0
759	0	-4.268e-30	3.1199e-30	6.11337e-30	2.17807e-28	2.09238e-28	1.01222e-28	300	610	0	-3.95397e-30	-2.95931e-30	6.57208e-30	3.55309e-28	-1.93639e-28	4.80833e-29	300	200	0	-8.22197e-30	1.60588e-31	1.26855e-29	5.6244e-27	-3.39538e-27	3.59175e-27	0	0	0
759	1	-3.22164e-30	2.4448e-30	3.79775e-30	1.29833e-28	1.09208e-28	7.3655e-29	300	610	0	-3.28831e-30	-2.56971e-30	4.23203e-30	2.35553e-28	-1.33637e-28	5.36607e-29	300	200	0	-6.50995e-30	-1.24903e-31	8.02978e-30	3.52242e-27	-2.12088e-27	2.71271e-27	0	0	0
759	2	-2.23594e-30	1.76518e-30	2.01359e-30	6.37731e-29	3.86759e-29	4.90238e-29	300	610	0	-2.51354e-30	-2.03933e-30	2.38204e-30	1.38615e-28	-8.32059e-29	5.04698e-29	300	200	0	-4.74948e-30	-2.74154e-31	4.39564e-30	1.89393e-27	-1.13525e-27	1.88388e-27	0	0	0
759	3	-1.40262e-30	1.16397e-30	7.47719e-31	1.81883e-29	-6.48797e-30	2.90171e-29	300	610	0	-1.76841e-30	-1.49125e-30	1.0344e-30	6.63535e-29	-4.42903e-29	4.26179e-29	300	200	0	-3.17104e-30	-3.2728e-31	1.78212e-30	7.3182e-28	-4.33203e-28	1.18273e-27	0	0	0
759	4	-7.56283e-31	6.79532e-31	-6.92435e-32	-1.01892e-29	-3.16814e-29	1.40547e-29	300	610	0	-1.12916e-30	-9.98337e-31	1.36238e-31	1.68959e-29	-1.66352e-29	3.30223e-29	300	200	0	-1.88544e-30	-3.18805e-31	6.69941e-32	-2.35869e-29	2.20862e-29	6.38599e-28	0	0	0
759	5	-2.945e-31	3.19986e-31	-5.30702e-31	-2.52901e-29	-4.23892e-29	3.77636e-30	300	610	0	-6.26994e-31	-5.95909e-31	-3.96403e-31	-1.35542e-29	1.24843e-30	2.35683e-29	300	200	0	-9.21494e-31	-2.75923e-31	-9.27104e-31	-4.55097e-28	2.81222e-28	2.49611e-28	0	0	0
759	6	6.11481e-33	7.51144e-32	-7.32745e-31	-3.09572e-29	-4.34918e-29	-2.58342e-30	300	610	0	-2.63521e-31	-2.93485e-31	-6.55384e-31	-2.94455e-29	1.13818e-29	1.53227e-29	300	200	0	-2.57406e-31	-2.18371e-31	-1.38813e-30	-6.48935e-28	3.96684e-28	-3.79772e-30	0	0	0
759	7	1.78224e-31	-7.46305e-32	-7.61548e-31	-3.05246e-29	-3.89405e-29	-5.93197e-30	300	610	0	-2.31235e-32	-8.46152e-32	-7.26147e-31	-3.50716e-29	1.5851e-29	8.75504e-30	300	200	0	1.55101e-31	-1.59246e-31	-1.4877e-30	-6.83014e-28	4.15774e-28	-1.49043e-28	0	0	0
759	8	2.5593e-31	-1.51829e-31	-6.87313e-31	-2.66366e-29	-3.1681e-29	-7.14999e-30	300	610	0	1.1785e-31	4.5563e-32	-6.80257e-31	-3.41249e-29	1.65308e-29	3.93515e-30	300	200	0	3.73781e-31	-1.06266e-31	-1.36757e-30	-6.21175e-28	3.7718e-28	-2.14782e-28	0	0	0
759	9	2.70094e-31	-1.78112e-31	-5.62686e-31	-2.12254e-29	-2.37299e-29	-6.99783e-30	300	610	0	1.84853e-31	1.14977e-31	-5.7277e-31	-2.95121e-29	1.49507e-29	6.9477e-31	300	200	0	4.54947e-31	-6.31352e-32	-1.13546e-30	-5.11561e-28	3.1002e-28	-2.26972e-28	0	0	0
760	0	2.46036e-31	-1.71988e-31	-4.23946e-31	-1.55836e-29	-1.63293e-29	-6.07603e-30	300	610	0	2.01337e-31	1.41178e-31	-4.42681e-31	-2.33413e-29	1.22597e-29	-1.25112e-30	300	200	0	4.47372e-31	-3.081e-32	-8.66627e-31	-3.87547e-28	2.34445e-28	-2.06919e-28	0	0	0
760	1	2.02869e-31	-1.47962e-31	-2.93632e-31	-1.04819e-29	-1.01274e-29	-4.82162e-30	300	610	0	1.8681e-31	1.39411e-31	-3.15107e-31	-1.70106e-29	9.2509e-30	-2.22075e-30	300	200	0	3.89679e-31	-8.55122e-33	-6.08739e-31	-2.7004e-28	1.63041e-28	-1.7072e-28	0	0	0
760	2	1.53864e-31	-1.16507e-31	-1.83699e-31	-6.29901e-30	-5.35419e-30	-3.52554e-30	300	610	0	1.56185e-31	1.21773e-31	-2.0419e-31	-1.13426e-29	6.41803e-30	-2.51347e-30	300	200	0	3.10049e-31	5.26599e-33	-3.8789e-31	-1.70284e-28	1.02548e-28	-1.29553e-28	0	0	0
760	3	1.07344e-31	-8.45319e-32	-9.8592e-32	-3.14302e-30	-1.97147e-30	-2.36003e-30	300	610	0	1.19956e-31	9.71143e-32	-1.16074e-31	-6.7315e-30	4.02407e-30	-2.3821e-30	300	200	0	2.273e-31	1.25824e-32	-2.14666e-31	-9.26264e-29	5.55419e-29	-9.04383e-29	0	0	0
760	4	6.77988e-32	-5.60693e-32	-3.79047e-32	-9.53758e-31	2.08482e-31	-1.40854e-30	300	610	0	8.48247e-32	7.13581e-32	-5.15719e-32	-3.27776e-30	2.16789e-30	-2.02256e-30	300	200	0	1.52623e-31	1.52888e-32	-8.94767e-32	-3.69339e-29	2.18934e-29	-5.71666e-29	0	0	0
760	5	3.69791e-32	-3.30197e-32	1.50669e-33	4.18675e-31	1.43699e-30	-6.93544e-31	300	610	0	5.45124e-32	4.80418e-32	-8.33798e-33	-9.01242e-31	8.42213e-31	-1.57471e-30	300	200	0	9.14915e-32	1.50221e-32	-6.83128e-33	-5.1002e-31	-6.30028e-32	-3.12213e-29	0	0	0
760	6	1.48504e-32	-1.58306e-32	2.39867e-32	1.15784e-30	1.972e-30	-1.9977e-31	300	610	0	3.05851e-32	2.89083e-32	1.75135e-32	5.72594e-31	-2.04006e-32	-1.12947e-30	300	200	0	4.54355e-32	1.30777e-32	4.15002e-32	2.04928e-29	-1.26794e-29	-1.25817e-29	0	0	0
760	7	3.56934e-34	-4.06027e-33	3.40518e-32	1.44478e-30	2.04449e-30	1.07944e-31	300	610	0	1.31816e-32	1.44609e-32	3.02888e-32	1.35171e-30	-5.13929e-31	-7.38815e-31	300	200	0	1.35385e-32	1.04006e-32	6.43406e-32	3.01251e-29	-1.84215e-29	-3.64744e-31	0	0	0
760	8	-8.01865e-33	3.19118e-33	3.57789e-32	1.4375e-30	1.84241e-30	2.71994e-31	300	610	0	1.60383e-33	4.43019e-33	3.40228e-32	1.63851e-30	-7.36411e-31	-4.26123e-31	300	200	0	-6.41482e-33	7.62137e-33	6.98017e-32	3.20715e-29	-1.95266e-29	6.70289e-30	0	0	0
760	9	-1.18782e-32	6.97994e-33	3.25062e-32	1.26193e-30	1.50657e-30	3.33887e-31	300	610	0	-5.24404e-33	-1.86514e-33	3.21133e-32	1.60805e-30	-7.76529e-31	-1.95536e-31	300	200	0	-1.71222e-32	5.1148e-33	6.46195e-32	2.93669e-29	-1.78339e-29	9.96728e-30	0	0	0
761	0	-1.2681e-32	8.32611e-33	2.67489e-32	1.01053e-30	1.13385e-30	3.29665e-31	300	610	0	-8.55601e-33	-5.26228e-33	2.71867e-32	1.39882e-30	-7.07013e-31	-3.96474e-32	300	200	0	-2.1237e-32	3.06383e-33	5.39357e-32	2.43106e-29	-1.47345e-29	1.06558e-29	0	0	0
761	1	-1.16307e-32	8.10741e-33	2.02497e-32	7.45511e-31	7.84376e-31	2.87933e-31	300	610	0	-9.44014e-33	-6.58807e-33	2.11128e-32	1.11175e-30	-5.82751e-31	5.47082e-32	300	200	0	-2.10709e-32	1.51933e-33	4.13625e-32	1.85051e-29	-1.11957e-29	9.78123e-30	0	0	0
761	2	-9.6402e-33	7.01506e-33	1.40987e-32	5.04252e-31	4.89926e-31	2.2961e-31	300	610	0	-8.82297e-33	-6.56488e-33	1.51035e-32	8.14145e-31	-4.41827e-31	1.02435e-31	300	200	0	-1.84632e-32	4.50183e-34	2.92021e-32	1.29609e-29	-7.82631e-30	8.11222e-30	0	0	0
761	3	-7.34639e-33	5.55064e-33	8.8812e-33	3.05421e-31	2.62221e-31	1.68702e-31	300	610	0	-7.41621e-33	-5.76884e-33	9.84766e-33	5.45973e-31	-3.08127e-31	1.17663e-31	300	200	0	-1.47626e-32	-2.182e-34	1.87289e-32	8.22798e-30	-4.95596e-30	6.18544e-30	0	0	0
761	4	-5.15168e-33	4.0469e-33	4.82255e-33	1.54688e-31	1.00038e-31	1.13569e-31	300	610	0	-5.72319e-33	-4.62337e-33	5.65174e-33	3.26693e-31	-1.94519e-31	1.1239e-31	300	200	0	-1.08749e-32	-5.76472e-34	1.04743e-32	4.52582e-30	-2.71478e-30	4.34018e-30	0	0	0
761	5	-3.27562e-33	2.69983e-33	1.91406e-33	4.95819e-32	-5.13651e-33	6.83305e-32	300	610	0	-4.06744e-33	-3.41356e-33	2.56546e-33	1.61668e-31	-1.06008e-31	9.59588e-32	300	200	0	-7.34306e-33	-7.13732e-34	4.47952e-33	1.85766e-30	-1.10253e-30	2.76179e-30	0	0	0
761	6	-1.80644e-33	1.60344e-33	1.36146e-35	-1.67607e-32	-6.49942e-32	3.41736e-32	300	610	0	-2.63052e-33	-2.31099e-33	4.85132e-34	4.75119e-32	-4.24802e-32	7.50708e-32	300	200	0	-4.43696e-33	-7.07554e-34	4.98746e-34	1.0212e-31	-4.4124e-32	1.52501e-30	0	0	0
761	7	-7.46361e-34	7.81899e-34	-1.08067e-33	-5.29061e-32	-9.16605e-32	1.04607e-32	300	610	0	-1.49074e-33	-1.40154e-33	-7.68795e-34	-2.37871e-32	-8.89901e-34	5.41109e-32	300	200	0	-2.2371e-33	-6.19645e-34	-1.84947e-33	-9.19405e-31	5.69671e-31	6.32107e-31	0	0	0
761	8	-4.78819e-35	2.16331e-34	-1.58099e-33	-6.73802e-32	-9.60641e-32	-4.4202e-33	300	610	0	-6.57689e-34	-7.11555e-34	-1.39808e-33	-6.19445e-32	2.31286e-32	3.56086e-32	300	200	0	-7.05571e-34	-4.95224e-34	-2.97907e-33	-1.39712e-30	8.54654e-31	4.33671e-32	0	0	0
761	9	3.59418e-34	-1.34634e-34	-1.68016e-33	-6.76687e-32	-8.71427e-32	-1.2449e-32	300	610	0	-1.00311e-34	-2.3001e-34	-1.59321e-33	-7.64978e-32	3.41805e-32	2.07252e-32	300	200	0	2.59107e-34	-3.64644e-34	-3.27336e-33	-1.50521e-30	9.16609e-31	-3.003e-31	0	0	0
762	0	5.50744e-34	-3.20371e-34	-1.53685e-33	-5.97668e-32	-7.16238e-32	-1.5581e-32	300	610	0	2.32113e-34	7.42776e-35	-1.51544e-33	-7.57448e-32	3.64597e-32	9.69705e-33	300	200	0	7.82858e-34	-2.46093e-34	-3.0523e-33	-1.38789e-30	8.42948e-31	-4.62088e-31	0	0	0
762	1	5.95085e-34	-3.88964e-34	-1.27123e-33	-4.80979e-32	-5.41618e-32	-1.5524e-32	300	610	0	3.95568e-34	2.40373e-34	-1.29005e-33	-6.62812e-32	3.34232e-32	2.20025e-33	300	200	0	9.90653e-34	-1.48591e-34	-2.56128e-33	-1.15497e-30	7.00095e-31	-5.00016e-31	0	0	0
762	2	5.49629e-34	-3.82027e-34	-9.66948e-34	-3.56543e-32	-3.76645e-32	-1.36405e-32	300	610	0	4.42384e-34	3.07211e-34	-1.00666e-33	-5.29377e-32	2.76924e-32	-2.37237e-33	300	200	0	9.92014e-34	-7.48167e-35	-1.97361e-33	-8.83353e-31	5.34493e-31	-4.62209e-31	0	0	0
762	3	4.57965e-34	-3.32492e-34	-6.76716e-34	-2.4249e-32	-2.36889e-32	-1.09312e-32	300	610	0	4.16558e-34	3.09012e-34	-7.23702e-34	-3.89543e-32	2.10959e-32	-4.71855e-33	300	200	0	8.74524e-34	-2.34799e-35	-1.40042e-33	-6.21867e-31	3.75555e-31	-3.85364e-31	0	0	0
762	4	3.50662e-34	-2.6437e-34	-4.29165e-34	-1.48004e-32	-1.28292e-32	-8.07024e-33	300	610	0	3.52046e-34	2.73206e-34	-4.74732e-34	-2.62702e-32	1.47881e-32	-5.50493e-33	300	200	0	7.02707e-34	8.83565e-36	-9.03896e-34	-3.97383e-31	2.39398e-31	-2.95237e-31	0	0	0
762	5	2.4716e-34	-1.93684e-34	-2.35668e-34	-7.60336e-33	-5.0559e-33	-5.46315e-33	300	610	0	2.72981e-34	2.20046e-34	-2.74986e-34	-1.58454e-32	9.39827e-33	-5.30073e-33	300	200	0	5.20141e-34	2.63621e-35	-5.10654e-34	-2.20938e-31	1.32572e-31	-2.08219e-31	0	0	0
762	6	1.58184e-34	-1.29951e-34	-9.6319e-35	-2.55888e-33	1.61756e-35	-3.31285e-33	300	610	0	1.94977e-34	1.63247e-34	-1.27357e-34	-7.9625e-33	5.17888e-33	-4.55134e-33	300	200	0	3.5316e-34	3.32959e-35	-2.23676e-34	-9.31492e-32	5.53462e-32	-1.33363e-31	0	0	0
762	7	8.81672e-35	-7.78139e-35	-4.71656e-36	6.46523e-34	2.93044e-33	-1.68157e-33	300	610	0	1.26882e-34	1.11127e-34	-2.72933e-35	-2.48088e-33	2.13549e-33	-3.57785e-33	300	200	0	2.15049e-34	3.33128e-35	-3.20099e-35	-8.5711e-33	4.34653e-33	-7.44239e-32	0	0	0
762	8	3.73994e-35	-3.85604e-35	4.85127e-35	2.4124e-33	4.25662e-33	-5.43168e-34	300	610	0	7.26031e-35	6.79112e-35	3.34925e-35	9.66577e-34	1.31078e-34	-2.59157e-33	300	200	0	1.10003e-34	2.93508e-35	8.20052e-35	4.10791e-32	-2.5494e-32	-3.16638e-32	0	0	0
762	9	3.75145e-36	-1.13941e-35	7.3333e-35	3.14007e-33	4.51161e-33	1.76113e-34	300	610	0	3.27394e-35	3.49676e-35	6.44483e-35	2.83345e-33	-1.03699e-33	-1.71553e-33	300	200	0	3.64908e-35	2.35735e-35	1.37781e-34	6.47278e-32	-3.96113e-32	-3.30362e-33	0	0	0
763	0	-1.60418e-35	5.58358e-36	7.88603e-35	3.18407e-33	4.12032e-33	5.68668e-34	300	610	0	5.91633e-36	1.18577e-35	7.45624e-35	3.569e-33	-1.58493e-33	-1.00731e-33	300	200	0	-1.01254e-35	1.74413e-35	1.53423e-34	7.06075e-32	-4.30054e-32	1.3396e-32	0	0	0
763	1	-2.55093e-35	1.46792e-35	7.26361e-35	2.82975e-33	3.4041e-33	7.26569e-34	300	610	0	-1.0211e-35	-2.84313e-36	7.14879e-35	3.56639e-33	-1.71101e-33	-4.80023e-34	300	200	0	-3.57203e-35	1.18361e-35	1.44124e-34	6.55699e-32	-3.98295e-32	2.14003e-32	0	0	0
763	2	-2.79114e-35	1.81587e-35	6.03974e-35	2.28865e-33	2.58645e-33	7.30728e-34	300	610	0	-1.8266e-35	-1.09564e-35	6.1197e-35	3.13968e-33	-1.5795e-33	-1.19628e-34	300	200	0	-4.61774e-35	7.20225e-36	1.21594e-34	5.48559e-32	-3.32549e-32	2.34509e-32	0	0	0
763	3	-2.59647e-35	1.79942e-35	4.61599e-35	1.70468e-33	1.80797e-33	6.45998e-34	300	610	0	-2.07195e-35	-1.43149e-35	4.79841e-35	2.52002e-33	-1.31558e-33	1.01844e-34	300	200	0	-4.66842e-35	3.67932e-36	9.4144e-35	4.21557e-32	-2.551e-32	2.1834e-32	0	0	0
763	4	-2.17498e-35	1.57543e-35	3.24706e-35	1.16569e-33	1.14483e-33	5.20263e-34	300	610	0	-1.96599e-35	-1.45392e-35	3.46663e-35	1.86329e-33	-1.00698e-33	2.17037e-34	300	200	0	-4.14097e-35	1.21514e-36	6.71369e-35	2.98276e-32	-1.80156e-32	1.83012e-32	0	0	0
763	5	-1.67333e-35	1.25882e-35	2.07286e-35	7.16816e-34	6.27065e-34	3.85942e-34	300	610	0	-1.67067e-35	-1.29347e-35	2.28762e-35	1.26355e-33	-7.09499e-34	2.57391e-34	300	200	0	-3.344e-35	-3.46515e-37	4.36048e-35	1.91834e-32	-1.15588e-32	1.4088e-32	0	0	0
763	6	-1.18541e-35	9.26696e-36	1.15062e-35	3.73275e-34	2.54619e-34	2.62699e-34	300	610	0	-1.30169e-35	-1.047e-35	1.337e-35	7.68088e-34	-4.5387e-34	2.49905e-34	300	200	0	-2.4871e-35	-1.20307e-36	2.48762e-35	1.07764e-32	-6.46831e-33	9.98604e-33	0	0	0
763	7	-7.63541e-36	6.25258e-36	4.832e-36	1.31254e-34	1.01329e-35	1.6052e-34	300	610	0	-9.34351e-36	-7.8047e-36	6.31038e-36	3.91643e-34	-2.52783e-34	2.15806e-34	300	200	0	-1.69789e-35	-1.55212e-36	1.11424e-35	4.65799e-33	-2.77037e-33	6.43699e-33	0	0	0
763	8	-4.29952e-36	3.774e-36	4.18648e-37	-2.35419e-35	-1.31628e-34	8.26327e-35	300	610	0	-6.11752e-36	-5.34174e-36	1.49907e-36	1.28511e-34	-1.0703e-34	1.70471e-34	300	200	0	-1.0417e-35	-1.56775e-36	1.91772e-36	5.84908e-34	-3.13955e-34	3.62899e-33	0	0	0
763	9	-1.8689e-36	1.89897e-36	-2.1686e-36	-1.09731e-34	-1.97418e-34	2.79994e-35	300	610	0	-3.53337e-36	-3.2888e-36	-1.44592e-36	-3.80974e-35	-1.04671e-35	1.24081e-34	300	200	0	-5.40226e-36	-1.38982e-36	-3.61451e-36	-1.82657e-33	1.13578e-33	1.58183e-33	0	0	0
764	0	-2.48517e-37	5.94511e-37	-3.39741e-36	-1.46199e-34	-2.11679e-34	-6.74986e-36	300	610	0	-1.62633e-36	-1.71634e-36	-2.96674e-36	-1.29346e-34	4.63005e-35	8.26147e-35	300	200	0	-1.87484e-36	-1.12183e-36	-6.36416e-36	-2.99516e-33	1.83386e-33	2.16178e-34	0	0	0
764	1	7.1284e-37	-2.26397e-37	-3.69866e-36	-1.49731e-34	-1.94607e-34	-2.59226e-35	300	610	0	-3.35948e-37	-6.07608e-37	-3.48741e-36	-1.66386e-34	7.34204e-35	4.89236e-35	300	200	0	3.76892e-37	-8.34005e-37	-7.18607e-36	-3.30982e-33	2.01654e-33	-5.94843e-34	0	0	0
764	2	1.18069e-36	-6.71426e-37	-3.43066e-36	-1.33907e-34	-1.61553e-34	-3.3852e-35	300	610	0	4.46055e-37	1.02319e-37	-3.37096e-36	-1.67842e-34	8.02614e-35	2.37195e-35	300	200	0	1.62675e-36	-5.69106e-37	-6.80161e-36	-3.09596e-33	1.88111e-33	-9.90299e-34	0	0	0
764	3	1.30904e-36	-8.47303e-37	-2.86733e-36	-1.08843e-34	-1.23253e-34	-3.43694e-35	300	610	0	8.42556e-37	4.98324e-37	-2.90205e-36	-1.48664e-34	7.46279e-35	6.40022e-36	300	200	0	2.1516e-36	-3.48979e-37	-5.76937e-36	-2.60374e-33	1.57891e-33	-1.09969e-33	0	0	0
764	4	1.22688e-36	-8.47483e-37	-2.20143e-36	-8.14593e-35	-8.65141e-35	-3.05609e-35	300	610	0	9.70168e-37	6.66636e-37	-2.28638e-36	-1.19907e-34	6.24944e-35	-4.32055e-36	300	200	0	2.19704e-36	-1.80847e-37	-4.48781e-36	-2.01019e-33	1.21686e-33	-1.03156e-33	0	0	0
764	5	1.03345e-36	-7.46644e-37	-1.55609e-36	-5.60131e-35	-5.50782e-35	-2.47161e-35	300	610	0	9.27994e-37	6.83979e-37	-1.65973e-36	-8.90711e-35	4.80702e-35	-9.9688e-36	300	200	0	1.96144e-36	-6.2665e-38	-3.21581e-36	-1.42925e-33	8.63587e-34	-8.69487e-34	0	0	0
764	6	7.99037e-37	-5.99761e-37	-9.99761e-37	-3.47246e-35	-3.04815e-35	-1.83945e-35	300	610	0	7.93253e-37	6.12463e-37	-1.10145e-36	-6.07151e-35	3.40483e-35	-1.20264e-35	300	200	0	1.59229e-36	1.27021e-38	-2.10121e-36	-9.24974e-34	5.575e-34	-6.72673e-34	0	0	0
764	7	5.68881e-37	-4.43918e-37	-5.6133e-37	-1.83774e-35	-1.28142e-35	-1.25503e-35	300	610	0	6.21364e-37	4.98386e-37	-6.49047e-37	-3.71664e-35	2.19282e-35	-1.17732e-35	300	200	0	1.19025e-36	5.44674e-38	-1.21038e-36	-5.2515e-34	3.15095e-34	-4.79273e-34	0	0	0
764	8	3.68413e-37	-3.01483e-37	-2.435e-37	-6.83568e-36	-1.32724e-36	-7.67691e-36	300	610	0	4.48596e-37	3.73428e-37	-3.11468e-37	-1.91918e-35	1.23439e-35	-1.02203e-35	300	200	0	8.17009e-37	7.19453e-38	-5.54967e-37	-2.33402e-34	1.3829e-34	-3.10765e-34	0	0	0
764	9	2.08635e-37	-1.83681e-37	-3.36082e-38	5.50282e-37	5.12146e-36	-3.94572e-36	300	610	0	2.95862e-37	2.57086e-37	-8.02008e-38	-6.57017e-36	5.35608e-36	-8.1037e-36	300	200	0	5.04497e-37	7.34042e-38	-1.13809e-37	-3.90376e-35	2.04044e-35	-1.76468e-34	0	0	0
765	0	9.0936e-38	-9.39818e-38	8.83616e-38	4.65052e-36	7.76926e-36	-1.32402e-36	300	610	0	1.7274e-37	1.59513e-37	6.22822e-38	1.46034e-36	6.88164e-37	-5.91374e-36	300	200	0	2.63676e-37	6.55314e-38	1.50644e-37	7.56134e-35	-4.93922e-35	-7.75974e-35	0	0	0
765	1	1.10269e-38	-3.09638e-38	1.44344e-37	6.3621e-36	7.77379e-36	3.3212e-37	300	610	0	8.11279e-38	8.42787e-38	1.3659e-37	5.88066e-36	-2.09758e-36	-3.94135e-36	300	200	0	9.21548e-38	5.33149e-38	2.80934e-37	1.3017e-34	-8.30274e-35	-1.05668e-35	0	0	0
765	2	-3.80962e-38	9.4463e-39	1.54905e-37	6.49662e-36	6.13334e-36	1.2113e-36	300	610	0	1.82611e-38	3.07301e-38	1.62632e-37	7.68028e-36	-3.47916e-36	-2.32852e-36	300	200	0	-1.9835e-38	4.01764e-38	3.17538e-37	1.43124e-34	-9.16551e-35	3.05221e-35	0	0	0
765	3	-6.40906e-38	3.23672e-38	1.37603e-37	5.72789e-36	3.67429e-36	1.50352e-36	300	610	0	-2.09847e-38	-4.1366e-39	1.57542e-37	7.73571e-36	-3.90005e-36	-1.11537e-36	300	200	0	-8.50753e-38	2.82306e-38	2.95145e-37	1.30265e-34	-8.46857e-35	5.21495e-35	0	0	0
765	4	-7.39578e-38	4.29003e-38	1.06512e-37	4.58029e-36	1.08153e-36	1.37608e-36	300	610	0	-4.24777e-38	-2.43158e-38	1.34813e-37	6.75512e-36	-3.72963e-36	-2.7951e-37	300	200	0	-1.16436e-37	1.85844e-38	2.41324e-37	1.04162e-34	-6.94565e-35	6.02817e-35	0	0	0
765	5	-7.33139e-38	4.54997e-38	7.24719e-38	3.44123e-36	-1.04925e-36	9.64285e-37	300	610	0	-5.17866e-38	-3.38814e-38	1.04263e-37	5.26824e-36	-3.24814e-36	2.33685e-37	300	200	0	-1.25101e-37	1.16183e-38	1.76735e-37	7.43276e-35	-5.1313e-35	5.97623e-35	0	0	0
765	6	-6.60766e-38	4.36573e-38	4.37288e-38	2.58481e-36	-2.1548e-36	3.72961e-37	300	610	0	-5.35806e-38	-3.64372e-38	7.24742e-38	3.64407e-36	-2.64745e-36	4.89747e-37	300	200	0	-1.19657e-37	7.22015e-39	1.16203e-37	4.77448e-35	-3.39196e-35	5.40516e-35	0	0	0
765	7	-5.44325e-38	3.97947e-38	2.66699e-38	2.19655e-36	-1.6586e-36	-3.14704e-37	300	610	0	-5.13413e-38	-3.4836e-38	4.34662e-38	2.12302e-36	-2.04062e-36	5.51606e-37	300	200	0	-1.05774e-37	4.95874e-39	7.01361e-38	2.95195e-35	-1.96629e-35	4.51966e-35	0	0	0
765	8	-3.89892e-38	3.52793e-38	2.64574e-38	2.39226e-36	1.04933e-36	-1.02355e-36	300	610	0	-4.72757e-38	-3.10813e-38	1.9432e-38	8.54185e-37	-1.47532e-36	4.72486e-37	300	200	0	-8.62649e-38	4.19805e-39	4.58893e-38	2.34733e-35	-1.00521e-35	3.39469e-35	0	0	0
765	9	-1.90552e-38	3.05027e-38	4.73855e-38	3.22624e-36	6.59264e-36	-1.67037e-36	300	610	0	-4.2344e-38	-2.63418e-38	1.42861e-39	-6.89915e-38	-9.48249e-37	2.93712e-37	300	200	0	-6.13992e-38	4.16089e-39	4.88141e-38	3.25479e-35	-6.0527e-36	1.99641e-35	0	0	0
766	0	6.96908e-39	2.49873e-38	9.28334e-38	4.68577e-36	1.5534e-35	-2.14743e-36	300	610	0	-3.63482e-38	-2.103e-38	-1.00418e-38	-5.78436e-37	-4.19182e-37	4.61658e-38	300	200	0	-2.93791e-38	3.95733e-39	8.27917e-38	5.89173e-35	-8.3125e-36	2.10443e-36	0	0	0
766	1	4.10792e-38	1.75108e-38	1.64705e-37	6.6706e-36	2.8231e-35	-2.30778e-36	300	610	0	-2.80566e-38	-1.49142e-38	-1.45931e-38	-6.09489e-37	1.75542e-37	-2.45688e-37	300	200	0	1.30226e-38	2.59662e-39	1.50112e-37	1.03737e-34	-1.72522e-35	-2.12215e-35	0	0	0
766	2	8.49986e-38	6.25732e-39	2.62284e-37	8.95816e-36	4.4611e-35	-1.95531e-36	300	610	0	-1.53674e-38	-7.25285e-39	-1.16767e-38	-8.91002e-38	9.09134e-37	-5.57973e-37	300	200	0	6.96312e-38	-9.95526e-40	2.50607e-37	1.66479e-34	-3.30044e-35	-5.15876e-35	0	0	0
766	3	1.39314e-37	-1.09754e-38	3.80462e-37	1.11572e-35	6.38575e-35	-8.43182e-37	300	610	0	4.46076e-39	3.04542e-39	-4.75203e-40	1.06403e-36	1.84875e-36	-8.60493e-37	300	200	0	1.43774e-37	-7.92999e-39	3.79987e-37	2.43827e-34	-5.51909e-35	-8.99561e-35	0	0	0
766	4	2.02381e-37	-3.64703e-38	5.07393e-37	1.26562e-35	8.4016e-35	1.31439e-36	300	610	0	3.44607e-38	1.72186e-38	2.00148e-38	2.92558e-36	3.03651e-36	-1.10937e-36	300	200	0	2.36841e-37	-1.92517e-38	5.27408e-37	3.2817e-34	-8.25383e-35	-1.35915e-34	0	0	0
766	5	2.69004e-37	-7.21369e-38	6.21716e-37	1.25762e-35	1.01542e-34	4.8111e-36	300	610	0	7.74292e-38	3.63815e-38	5.06939e-38	5.53618e-36	4.46577e-36	-1.24012e-36	300	200	0	3.46433e-37	-3.57554e-38	6.7241e-37	4.05782e-34	-1.12344e-34	-1.86734e-34	0	0	0
766	6	3.2894e-37	-1.18857e-37	6.89683e-37	9.74521e-36	1.10845e-34	9.89162e-36	300	610	0	1.35151e-37	6.11615e-38	9.18416e-38	8.85484e-36	6.05184e-36	-1.16229e-36	300	200	0	4.64091e-37	-5.76958e-38	7.81524e-37	4.54905e-34	-1.39836e-34	-2.36263e-34	0	0	0
766	7	3.65377e-37	-1.75593e-37	6.62745e-37	2.71397e-36	1.03929e-34	1.66621e-35	300	610	0	2.07314e-37	9.12172e-38	1.42355e-37	1.2695e-35	7.59766e-36	-7.57351e-37	300	200	0	5.72691e-37	-8.43761e-38	8.051e-37	4.44104e-34	-1.57493e-34	-2.73751e-34	0	0	0
766	8	3.53662e-37	-2.38245e-37	4.76478e-37	-1.01556e-35	7.02542e-35	2.49632e-35	300	610	0	2.90086e-37	1.2463e-37	1.98744e-37	1.66446e-35	8.75706e-36	1.17929e-37	300	200	0	6.43748e-37	-1.13615e-37	6.75222e-37	3.31436e-34	-1.54455e-34	-2.82754e-34	0	0	0
766	9	2.60704e-37	-2.98297e-37	5.20408e-38	-3.04965e-35	-2.95533e-36	3.42047e-35	300	610	0	3.74379e-37	1.57184e-37	2.53929e-37	1.99766e-35	9.0008e-36	1.61968e-36	300	200	0	6.35082e-37	-1.41113e-37	3.05969e-37	6.52373e-35	-1.16229e-34	-2.40415e-34	0	0	0
767	0	4.56714e-38	-3.41377e-37	-6.98242e-37	-5.95983e-35	-1.29725e-34	4.31678e-35	300	610	0	4.43913e-37	1.81593e-37	2.95927e-37	2.15599e-35	7.59448e-36	3.89339e-36	300	200	0	4.89584e-37	-1.59784e-37	-4.02315e-37	-4.12451e-34	-2.49355e-35	-1.17516e-34	0	0	0
767	1	-3.37202e-37	-3.45947e-37	-1.85931e-36	-9.78884e-35	-3.23344e-34	4.97911e-35	300	610	0	4.73335e-37	1.86786e-37	3.06645e-37	1.97911e-35	3.60154e-36	7.03493e-36	300	200	0	1.36133e-37	-1.59161e-37	-1.55266e-36	-1.15859e-33	1.39522e-34	1.20104e-34	0	0	0
767	2	-9.32739e-37	-2.82506e-37	-3.49375e-36	-1.44207e-34	-5.93068e-34	5.09753e-35	300	610	0	4.26815e-37	1.57439e-37	2.61057e-37	1.25754e-35	-4.07035e-36	1.10332e-35	300	200	0	-5.05923e-37	-1.25067e-37	-3.23269e-36	-2.21661e-33	3.96953e-34	5.08096e-34	0	0	0
767	3	-1.77479e-36	-1.13839e-37	-5.61234e-36	-1.94875e-34	-9.3922e-34	4.24571e-35	300	610	0	2.57757e-37	7.40384e-38	1.27253e-37	-2.60409e-36	-1.65571e-35	1.56926e-35	300	200	0	-1.51704e-36	-3.98009e-38	-5.48509e-36	-3.59747e-33	7.62567e-34	1.07728e-33	0	0	0
767	4	-2.87112e-36	2.0295e-37	-8.1335e-36	-2.42595e-34	-1.34651e-33	1.88329e-35	300	610	0	-8.94719e-38	-8.61553e-38	-1.32039e-37	-2.84767e-35	-3.48344e-35	2.05366e-35	300	200	0	-2.96059e-36	1.16795e-37	-8.26553e-36	-5.25331e-33	1.24042e-33	1.84368e-33	0	0	0
767	5	-4.18243e-36	7.11743e-37	-1.08319e-35	-2.75286e-34	-1.77568e-33	-2.61639e-35	300	610	0	-6.74675e-37	-3.46762e-37	-5.5569e-37	-6.75753e-35	-5.93971e-35	2.46984e-35	300	200	0	-4.85711e-36	3.64982e-37	-1.13876e-35	-7.04394e-33	1.81434e-33	2.79425e-33	0	0	0
767	6	-5.59583e-36	1.44903e-36	-1.3279e-35	-2.75058e-34	-2.15391e-33	-9.90011e-35	300	610	0	-1.5525e-36	-7.28029e-37	-1.17727e-36	-1.21565e-34	-8.98012e-35	2.68118e-35	300	200	0	-7.14833e-36	7.21001e-37	-1.44562e-35	-8.69763e-33	2.43627e-33	3.86806e-33	0	0	0
767	7	-6.89372e-36	2.43088e-36	-1.47814e-35	-2.1762e-34	-2.3651e-33	-2.05156e-34	300	610	0	-2.7573e-36	-1.24014e-36	-2.01417e-36	-1.90256e-34	-1.24062e-34	2.49254e-35	300	200	0	-9.65102e-36	1.19074e-36	-1.67955e-35	-9.77019e-33	3.01275e-33	4.93362e-33	0	0	0
767	8	-7.72162e-36	3.63451e-36	-1.43292e-35	-7.25877e-35	-2.24197e-33	-3.47245e-34	300	610	0	-4.281e-36	-1.87367e-36	-3.052e-36	-2.70273e-34	-1.57926e-34	1.64744e-35	300	200	0	-1.20026e-35	1.76084e-36	-1.73813e-35	-9.60958e-33	3.3906e-33	5.76387e-33	0	0	0
767	9	-7.5604e-36	4.97431e-36	-1.05714e-35	1.94719e-34	-1.56291e-33	-5.22371e-34	300	610	0	-6.04342e-36	-2.58701e-36	-4.22411e-36	-3.53393e-34	-1.8408e-34	-1.64107e-36	300	200	0	-1.36038e-35	2.3873e-36	-1.47955e-35	-7.33746e-33	3.34465e-33	6.0127e-33	0	0	0
768	0	-5.71226e-36	6.27311e-36	-1.84323e-36	6.19266e-34	-5.77265e-35	-7.1864e-34	300	610	0	-7.85558e-36	-3.29127e-36	-5.38672e-36	-4.24678e-34	-1.91398e-34	-3.28089e-35	300	200	0	-1.35678e-35	2.98184e-36	-7.22995e-36	-1.864e-33	2.57112e-33	5.1987e-33	0	0	0
768	1	-1.31334e-36	7.23128e-36	1.37198e-35	1.22926e-33	2.57217e-33	-9.10985e-34	300	610	0	-9.37848e-36	-3.8337e-36	-6.29174e-36	-4.60594e-34	-1.64439e-34	-8.02148e-35	300	200	0	-1.06918e-35	3.39759e-36	7.42803e-36	8.04246e-33	6.92533e-34	2.70491e-33	0	0	0
768	2	6.60992e-36	7.39831e-36	3.79432e-35	2.0353e-33	6.61292e-33	-1.05662e-33	300	610	0	-1.00825e-35	-3.98217e-36	-6.56108e-36	-4.27549e-34	-8.34523e-35	-1.46033e-34	300	200	0	-3.47256e-36	3.41615e-36	3.13821e-35	2.36048e-32	-2.71848e-33	-2.19336e-33	0	0	0
768	3	1.902e-35	6.15468e-36	7.22063e-35	3.01518e-33	1.22696e-32	-1.09081e-33	300	610	0	-9.21619e-36	-3.41465e-36	-5.66897e-36	-2.81414e-34	7.47105e-35	-2.30226e-34	300	200	0	9.80378e-36	2.74004e-36	6.65374e-35	4.57774e-32	-8.08747e-33	-1.0258e-32	0	0	0
768	4	3.66604e-35	2.71541e-36	1.16826e-34	4.09422e-33	1.95639e-32	-9.24078e-34	300	610	0	-5.79837e-36	-1.71951e-36	-2.94177e-36	3.11129e-35	3.34306e-34	-3.28921e-34	300	200	0	3.0862e-35	9.95904e-37	1.13885e-34	7.48489e-32	-1.57486e-32	-2.21574e-32	0	0	0
768	5	5.97399e-35	-3.82951e-36	1.70207e-34	5.12197e-33	2.81938e-32	-4.42466e-34	300	610	0	1.34854e-36	1.58537e-36	2.41161e-36	5.68232e-34	7.16492e-34	-4.3237e-34	300	200	0	6.10884e-35	-2.24415e-36	1.72619e-34	1.09891e-31	-2.58077e-32	-3.82591e-32	0	0	0
768	6	8.74935e-35	-1.44188e-35	2.27756e-34	5.84739e-33	3.73571e-32	4.86944e-34	300	610	0	1.34994e-35	7.0047e-36	1.12226e-35	1.3846e-33	1.23264e-33	-5.22639e-34	300	200	0	1.00993e-34	-7.41414e-36	2.38979e-34	1.48052e-31	-3.79516e-32	-5.83309e-32	0	0	0
768	7	1.17622e-34	-2.98466e-35	2.80621e-34	5.89655e-33	4.55481e-32	2.00247e-33	300	610	0	3.18337e-35	1.49779e-35	2.42201e-35	2.51737e-33	1.87476e-33	-5.71265e-34	300	200	0	1.49455e-34	-1.48688e-35	3.04841e-34	1.83723e-31	-5.12034e-32	-8.11454e-32	0	0	0
768	8	1.45632e-34	-5.04907e-35	3.14377e-34	4.75932e-33	5.03495e-32	4.22315e-33	300	610	0	5.7121e-35	2.57396e-35	4.18039e-35	3.96556e-33	2.60283e-33	-5.37377e-34	300	200	0	2.02753e-34	-2.47511e-35	3.56181e-34	2.07668e-31	-6.36342e-32	-1.03999e-31	0	0	0
768	9	1.64151e-34	-7.59265e-35	3.07897e-34	1.79444e-33	4.82596e-32	7.20979e-33	300	610	0	8.92577e-35	3.91197e-35	6.37184e-35	5.66204e-33	3.3294e-33	-3.67003e-34	300	200	0	2.53409e-34	-3.68068e-35	3.71615e-34	2.06251e-31	-7.20592e-32	-1.22183e-31	0	0	0
769	0	1.62322e-34	-1.04422e-34	2.32778e-34	-3.73442e-33	3.46174e-32	1.09093e-32	300	610	0	1.26643e-34	5.42792e-35	8.86209e-35	7.43858e-33	3.90271e-33	5.42843e-36	300	200	0	2.88965e-34	-5.01425e-35	3.21399e-34	1.61016e-31	-7.177e-32	-1.28473e-31	0	0	0
769	1	1.25479e-34	-1.3233e-34	5.38566e-35	-1.25763e-32	3.71127e-33	1.50816e-32	300	610	0	1.65406e-34	6.93903e-35	1.13556e-34	8.98598e-33	4.09057e-33	6.52064e-34	300	200	0	2.90885e-34	-6.29392e-35	1.67413e-34	4.89524e-32	-5.63845e-32	-1.12772e-31	0	0	0
769	2	3.53806e-35	-1.53428e-34	-2.68506e-34	-2.53468e-32	-5.08126e-32	1.9211e-32	300	610	0	1.98525e-34	8.12836e-35	1.33378e-34	9.81394e-33	3.56906e-33	1.64153e-33	300	200	0	2.33906e-34	-7.21447e-35	-1.35128e-34	-1.56109e-31	-1.79325e-32	-6.20781e-32	0	0	0
769	3	-1.28663e-34	-1.58309e-34	-7.73506e-34	-4.23022e-32	-1.35108e-31	2.24094e-32	300	610	0	2.14962e-34	8.51138e-35	1.40196e-34	9.21892e-33	1.92191e-33	3.02208e-33	300	200	0	8.62989e-35	-7.31954e-35	-6.3331e-34	-4.80396e-31	5.26647e-32	3.8965e-32	0	0	0
769	4	-3.873e-34	-1.3397e-34	-1.49144e-33	-6.30204e-32	-2.53704e-31	2.33255e-32	300	610	0	1.98974e-34	7.41259e-35	1.22982e-34	6.27233e-33	-1.34149e-33	4.79658e-33	300	200	0	-1.88326e-34	-5.98446e-35	-1.36846e-33	-9.44804e-31	1.64532e-31	2.06627e-31	0	0	0
769	5	-7.56829e-34	-6.38579e-35	-2.43086e-33	-8.59868e-32	-4.07367e-31	2.00818e-32	300	610	0	1.29906e-34	3.96438e-35	6.75394e-35	-1.53265e-34	-6.73925e-33	6.88827e-33	300	200	0	-6.26923e-34	-2.42141e-35	-2.36332e-33	-1.55662e-30	3.24982e-31	4.5539e-31	0	0	0
769	6	-1.2426e-33	7.13293e-35	-3.56069e-33	-1.08101e-31	-5.90154e-31	1.02759e-32	300	610	0	-1.71599e-35	-2.85509e-35	-4.28951e-35	-1.12974e-32	-1.473e-32	9.09791e-33	300	200	0	-1.25976e-33	4.27784e-35	-3.60358e-33	-2.29794e-30	5.36659e-31	7.93627e-31	0	0	0
769	7	-1.82982e-33	2.91666e-34	-4.78741e-33	-1.24148e-31	-7.85695e-31	-8.91019e-33	300	610	0	-2.6939e-34	-1.4124e-34	-2.26077e-34	-2.83374e-32	-2.55736e-32	1.10545e-32	300	200	0	-2.09921e-33	1.50426e-34	-5.01349e-33	-3.1108e-30	7.9354e-31	1.21734e-30	0	0	0
769	8	-2.47172e-33	6.14411e-34	-5.92828e-33	-1.26313e-31	-9.62869e-31	-4.04324e-32	300	610	0	-6.52227e-34	-3.07949e-34	-4.97799e-34	-5.20986e-32	-3.91305e-32	1.21652e-32	300	200	0	-3.12395e-33	3.06462e-34	-6.42608e-33	-3.87951e-30	1.07577e-30	1.70187e-30	0	0	0
769	9	-3.07561e-33	1.04835e-33	-6.68325e-33	-1.03886e-31	-1.07136e-30	-8.68741e-32	300	610	0	-1.18284e-33	-5.34045e-34	-8.67174e-34	-8.26223e-32	-5.45955e-32	1.15745e-32	300	200	0	-4.25845e-33	5.14303e-34	-7.55043e-33	-4.41204e-30	1.34358e-30	2.19168e-30	0	0	0
770	0	-3.48817e-33	1.58569e-33	-6.61047e-33	-4.3337e-32	-1.03789e-30	-1.49634e-31	300	610	0	-1.86043e-33	-8.16546e-34	-1.3298e-33	-1.18579e-31	-7.01722e-32	8.14679e-33	300	200	0	-5.34861e-33	7.69146e-34	-7.94027e-33	-4.42335e-30	1.53075e-30	2.58913e-30	0	0	0
770	1	-3.4824e-33	2.19146e-33	-5.11311e-33	7.0961e-32	-7.64451e-31	-2.27763e-31	300	610	0	-2.65318e-33	-1.13857e-33	-1.85867e-33	-1.56528e-31	-8.27131e-32	4.95752e-34	300	200	0	-6.13557e-33	1.0529e-33	-6.97178e-33	-3.52576e-30	1.53888e-30	2.7435e-30	0	0	0
770	2	-2.75022e-33	2.79064e-33	-1.44849e-33	2.55042e-31	-1.30348e-31	-3.1642e-31	300	610	0	-3.4818e-33	-1.46256e-33	-2.39311e-33	-1.90073e-31	-8.73733e-32	-1.29143e-32	300	200	0	-6.23202e-33	1.32808e-33	-3.84161e-33	-1.23349e-30	1.2339e-30	2.44309e-30	0	0	0
770	3	-9.06472e-34	3.25408e-33	5.22566e-33	5.22323e-31	9.99564e-31	-4.05004e-31	300	610	0	-4.20099e-33	-1.72278e-33	-2.8264e-33	-2.09003e-31	-7.73605e-32	-3.35602e-32	300	200	0	-5.10746e-33	1.5313e-33	2.39926e-33	3.00919e-30	4.47585e-31	1.41397e-30	0	0	0
770	4	2.4883e-33	3.38536e-33	1.57502e-32	8.78888e-31	2.75752e-30	-4.75094e-31	300	610	0	-4.58073e-33	-1.81813e-33	-2.99391e-33	-1.98587e-31	-4.39036e-32	-6.25099e-32	300	200	0	-2.09243e-33	1.56723e-33	1.27563e-32	9.76439e-30	-1.01285e-30	-6.6915e-31	0	0	0
770	5	7.87676e-33	2.91168e-33	3.07894e-32	1.3168e-30	5.24328e-30	-4.9848e-31	300	610	0	-4.29132e-33	-1.60696e-33	-2.66442e-33	-1.39291e-31	2.33914e-32	-9.9899e-32	300	200	0	3.58544e-33	1.30472e-33	2.81249e-32	1.94888e-29	-3.34291e-30	-4.15352e-30	0	0	0
770	6	1.56154e-32	1.48404e-33	5.05619e-32	1.8054e-30	8.47942e-30	-4.35788e-31	300	610	0	-2.89808e-33	-9.06445e-34	-1.53884e-33	-7.27559e-33	1.35586e-31	-1.44213e-31	300	200	0	1.27173e-32	5.77594e-34	4.9023e-32	3.23608e-29	-6.70234e-30	-9.35251e-30	0	0	0
770	7	2.5837e-32	-1.30677e-33	7.4467e-32	2.28082e-30	1.23496e-29	-2.36382e-31	300	610	0	1.26114e-34	4.99912e-34	7.37959e-34	2.23845e-31	3.02606e-31	-1.91384e-31	300	200	0	2.59631e-32	-8.06856e-34	7.5205e-32	4.80384e-29	-1.11555e-29	-1.64556e-29	0	0	0
770	8	3.82575e-32	-5.88978e-33	1.00603e-31	2.63475e-30	1.65201e-29	1.59458e-31	300	610	0	5.35987e-33	2.84229e-33	4.54492e-33	5.79411e-31	5.30352e-31	-2.33739e-31	300	200	0	4.36173e-32	-3.04748e-33	1.05148e-31	6.53446e-29	-1.65875e-29	-2.53976e-29	0	0	0
770	9	5.19268e-32	-1.26396e-32	1.25199e-31	2.70398e-30	2.03481e-29	8.14868e-31	300	610	0	1.33514e-32	6.32695e-33	1.02238e-32	1.07769e-30	8.16488e-31	-2.58938e-31	300	200	0	6.52782e-32	-6.31262e-33	1.35423e-31	8.18946e-29	-2.25955e-29	-3.56835e-29	0	0	0
771	0	6.49338e-32	-2.17583e-32	1.42016e-31	2.26367e-30	2.27864e-29	1.78583e-30	300	610	0	2.44822e-32	1.10757e-32	1.79809e-32	1.72086e-30	1.14485e-30	-2.49072e-31	300	200	0	8.9416e-32	-1.06826e-32	1.59997e-31	9.36976e-29	-2.83597e-29	-4.61741e-29	0	0	0
771	1	7.40915e-32	-3.31064e-32	1.41816e-31	1.02845e-30	2.23023e-29	3.10429e-30	300	610	0	3.87651e-32	1.70385e-32	2.77441e-32	2.48266e-30	1.47855e-30	-1.80261e-31	300	200	0	1.12857e-31	-1.60679e-32	1.6956e-31	9.47966e-29	-3.25044e-29	-5.48452e-29	0	0	0
771	2	7.46553e-32	-4.59788e-32	1.12061e-31	-1.33321e-30	1.68355e-29	4.75373e-30	300	610	0	5.55684e-32	2.38762e-32	3.89718e-32	3.29282e-30	1.75236e-30	-2.32015e-32	300	200	0	1.30224e-31	-2.21026e-32	1.51033e-31	7.70505e-29	-3.29728e-29	-5.85537e-29	0	0	0
771	3	6.01549e-32	-5.8833e-32	3.70717e-32	-5.16433e-30	3.83621e-30	6.6368e-30	300	610	0	7.3271e-32	3.08177e-32	5.04184e-32	4.01911e-30	1.8652e-30	2.54781e-31	300	200	0	1.33426e-31	-2.80153e-32	8.74902e-32	3.02075e-29	-2.69501e-29	-5.28617e-29	0	0	0
771	4	2.24607e-32	-6.89902e-32	-1.01044e-31	-1.07568e-29	-1.95687e-29	8.53574e-30	300	610	0	8.88669e-32	3.65004e-32	5.98723e-32	4.4489e-30	1.67469e-30	6.85436e-31	300	200	0	1.11328e-31	-3.24898e-32	-4.11712e-32	-5.75295e-29	-1.08864e-29	-3.20002e-29	0	0	0
771	5	-4.77576e-32	-7.23501e-32	-3.20311e-31	-1.82531e-29	-5.62186e-29	1.00685e-29	300	610	0	9.75647e-32	3.88153e-32	6.38997e-32	4.27387e-30	9.96069e-31	1.29233e-30	300	200	0	4.98071e-32	-3.35348e-32	-2.56412e-31	-1.98199e-28	1.93102e-29	1.09196e-29	0	0	0
771	6	-1.59983e-31	-6.31909e-32	-6.35257e-31	-2.75061e-29	-1.08305e-28	1.06466e-29	300	610	0	9.24608e-32	3.47926e-32	5.76539e-32	3.08319e-30	-3.90796e-31	2.0799e-30	300	200	0	-6.75226e-32	-2.83984e-32	-5.77604e-31	-4.01762e-28	6.78263e-29	8.33047e-29	0	0	0
771	7	-3.22e-31	-3.4157e-32	-1.05131e-30	-3.78959e-29	-1.76439e-28	9.44423e-30	300	610	0	6.44107e-32	2.05811e-32	3.48353e-32	3.72929e-31	-2.7219e-30	3.01841e-30	300	200	0	-2.5759e-31	-1.35759e-32	-1.01647e-30	-6.72504e-28	1.38144e-28	1.91928e-28	0	0	0
771	8	-5.37021e-31	2.34239e-32	-1.55692e-30	-4.81084e-29	-2.58356e-28	5.39463e-30	300	610	0	2.26716e-33	-8.40427e-33	-1.20762e-32	-4.4183e-30	-6.21191e-30	4.02482e-30	300	200	0	-5.34754e-31	1.50197e-32	-1.569e-30	-1.00394e-27	2.31801e-28	3.41055e-28	0	0	0
771	9	-7.99642e-31	1.18716e-31	-2.11348e-30	-5.58946e-29	-3.47257e-28	-2.76742e-30	300	610	0	-1.06288e-31	-5.70752e-32	-9.11642e-32	-1.18354e-29	-1.09939e-29	4.94063e-30	300	200	0	-9.05929e-31	6.16407e-32	-2.20465e-30	-1.37223e-27	3.46628e-28	5.29704e-28	0	0	0
772	0	-1.09059e-30	2.59838e-31	-2.64323e-30	-5.78465e-29	-4.29873e-28	-1.63896e-29	300	610	0	-2.73055e-31	-1.29892e-31	-2.09816e-31	-2.22815e-29	-1.70313e-29	5.50897e-30	300	200	0	-1.36365e-30	1.29946e-31	-2.85305e-30	-1.72822e-27	4.74465e-28	7.47976e-28	0	0	0
772	1	-1.37049e-30	4.51406e-31	-3.01649e-30	-4.92459e-29	-4.84424e-28	-3.66838e-29	300	610	0	-5.06486e-31	-2.29606e-31	-3.72675e-31	-3.58298e-29	-2.40003e-29	5.35511e-30	300	200	0	-1.87698e-30	2.218e-31	-3.38917e-30	-1.98903e-27	5.98422e-28	9.72507e-28	0	0	0
772	2	-1.57311e-30	6.90991e-31	-3.04018e-30	-2.40752e-29	-4.7885e-28	-6.4374e-29	300	610	0	-8.07461e-31	-3.55423e-31	-5.78653e-31	-5.19641e-29	-3.11446e-29	3.97703e-30	300	200	0	-2.38057e-30	3.35568e-31	-3.61884e-30	-2.03018e-27	6.89925e-28	1.16136e-27	0	0	0
772	3	-1.59932e-30	9.64407e-31	-2.45096e-30	2.4696e-29	-3.69858e-28	-9.9186e-29	300	610	0	-1.1635e-30	-5.00552e-31	-8.16914e-31	-6.92507e-29	-3.71121e-29	7.55465e-31	300	200	0	-2.76282e-30	4.63855e-31	-3.26787e-30	-1.68076e-27	7.06007e-28	1.24901e-27	0	0	0
772	4	-1.31326e-30	1.23997e-30	-9.17889e-31	1.04402e-28	-1.03595e-28	-1.39166e-28	300	610	0	-1.54148e-30	-6.49174e-31	-1.06191e-30	-8.49566e-29	-3.97955e-29	-5.00439e-30	300	200	0	-2.85475e-30	5.90796e-31	-1.9798e-30	-7.24492e-28	5.87578e-28	1.14246e-27	0	0	0
772	5	-5.43402e-31	1.46212e-30	1.93888e-30	2.21382e-28	3.80992e-28	-1.79844e-28	300	610	0	-1.87925e-30	-7.73052e-31	-1.26783e-30	-9.46565e-29	-3.62104e-29	-1.39846e-29	300	200	0	-2.42265e-30	6.8907e-31	6.7105e-31	1.08895e-27	2.59754e-28	7.20216e-28	0	0	0
772	6	9.08285e-31	1.54531e-30	6.50555e-30	3.78937e-28	1.14482e-27	-2.13301e-28	300	610	0	-2.07702e-30	-8.28208e-31	-1.36308e-30	-9.18988e-29	-2.24663e-29	-2.67038e-29	300	200	0	-1.16874e-30	7.17106e-31	5.14247e-30	4.01723e-27	-3.64288e-28	-1.63523e-28	0	0	0
772	7	3.24482e-30	1.36956e-30	1.30992e-29	5.74391e-28	2.23593e-27	-2.27261e-28	300	610	0	-1.9903e-30	-7.52396e-31	-1.24609e-30	-6.80457e-29	6.09739e-30	-4.32886e-29	300	200	0	1.25452e-30	6.17166e-31	1.18531e-29	8.27728e-27	-1.37413e-27	-1.66668e-27	0	0	0
772	8	6.63585e-30	7.79881e-31	2.18511e-29	7.9523e-28	3.67002e-27	-2.04415e-28	300	610	0	-1.42676e-30	-4.64518e-31	-7.84204e-31	-1.24483e-29	5.45131e-29	-6.31576e-29	300	200	0	5.20909e-30	3.15363e-31	2.10669e-29	1.39703e-26	-2.84558e-27	-3.93548e-27	0	0	0
772	9	1.11577e-29	-4.07459e-31	3.25419e-29	1.01443e-27	5.40327e-27	-1.2229e-28	300	610	0	-1.50734e-31	1.32508e-31	1.81754e-31	8.68324e-29	1.27417e-28	-8.46185e-29	300	200	0	1.1007e-29	-2.74951e-31	3.27237e-29	2.0975e-26	-4.81476e-27	-7.06547e-27	0	0	0
773	0	1.67088e-29	-2.38808e-30	4.43882e-29	1.18531e-27	7.29741e-27	4.59054e-29	300	610	0	2.09988e-30	1.14342e-30	1.82413e-30	2.41503e-28	2.27796e-28	-1.04398e-28	300	200	0	1.88087e-29	-1.24466e-30	4.62123e-29	2.88087e-26	-7.2413e-27	-1.10442e-26	0	0	0
773	1	2.28989e-29	-5.33772e-30	5.57874e-29	1.23674e-27	9.07862e-27	3.28926e-28	300	610	0	5.57888e-30	2.66458e-30	4.30243e-30	4.60439e-28	3.55146e-28	-1.17152e-28	300	200	0	2.84778e-29	-2.67314e-30	6.00899e-29	3.64597e-26	-9.96013e-27	-1.56743e-26	0	0	0
773	2	2.89167e-29	-9.36111e-30	6.40456e-29	1.06973e-27	1.02941e-26	7.52969e-28	300	610	0	1.0473e-29	4.75775e-30	7.72069e-30	7.4575e-28	5.02997e-28	-1.15041e-28	300	200	0	3.93896e-29	-4.60336e-30	7.17663e-29	4.22065e-26	-1.26235e-26	-2.04768e-26	0	0	0
773	3	3.33869e-29	-1.44177e-29	6.51279e-29	5.57426e-28	1.02734e-26	1.33436e-27	300	610	0	1.68134e-29	7.41176e-30	1.2065e-29	1.08734e-27	6.55847e-28	-8.75133e-29	300	200	0	5.02003e-29	-7.00597e-30	7.71929e-29	4.34495e-26	-1.46383e-26	-2.45837e-26	0	0	0
773	4	3.42387e-29	-2.02229e-29	5.35052e-29	-4.49204e-28	8.1071e-27	2.06885e-27	300	610	0	2.43547e-29	1.04909e-29	1.71191e-29	1.45599e-27	7.85696e-28	-2.14883e-29	300	200	0	5.85933e-29	-9.73198e-30	7.06243e-29	3.66016e-26	-1.5107e-26	-2.66288e-26	0	0	0
773	5	2.86202e-29	-2.61261e-29	2.21948e-29	-2.10686e-27	2.6582e-27	2.91734e-27	300	610	0	3.24207e-29	1.36709e-29	2.23596e-29	1.79525e-27	8.48613e-28	9.78032e-29	300	200	0	6.10409e-29	-1.24552e-29	4.45544e-29	1.71013e-26	-1.27895e-26	-2.46639e-26	0	0	0
773	6	1.29132e-29	-3.09757e-29	-3.68651e-29	-4.5531e-27	-7.37018e-27	3.78813e-27	300	610	0	3.97268e-29	1.63669e-29	2.68378e-29	2.01304e-27	7.82069e-28	2.85003e-28	300	200	0	5.264e-29	-1.46088e-29	-1.00272e-29	-2.03614e-26	-6.10666e-27	-1.61319e-26	0	0	0
773	7	-1.70833e-29	-3.29873e-29	-1.31942e-28	-7.86364e-27	-2.3284e-26	4.51716e-27	300	610	0	4.41962e-29	1.76621e-29	2.90613e-29	1.9744e-27	5.04158e-28	5.51497e-28	300	200	0	2.71129e-29	-1.53252e-29	-1.02881e-28	-8.12972e-26	6.78294e-27	2.05266e-27	0	0	0
773	8	-6.57131e-29	-2.96457e-29	-2.69947e-28	-1.19909e-26	-4.61342e-26	4.84844e-27	300	610	0	4.2805e-29	1.62523e-29	2.69024e-29	1.49778e-27	-8.37525e-29	9.00641e-28	300	200	0	-2.29081e-29	-1.33933e-29	-2.43045e-28	-1.70423e-25	2.7795e-26	3.32551e-26	0	0	0
773	9	-1.36667e-28	-1.76861e-29	-4.53998e-28	-1.66829e-26	-7.63105e-26	4.41922e-27	300	610	0	3.1509e-29	1.04302e-29	1.75687e-29	3.58209e-28	-1.08892e-27	1.32114e-27	300	200	0	-1.05158e-28	-7.2559e-30	-4.3643e-28	-2.90098e-25	5.85771e-26	8.06288e-26	0	0	0
774	0	-2.31736e-28	6.78248e-30	-6.79971e-28	-2.13842e-26	-1.12971e-25	2.75629e-27	300	610	0	5.32822e-30	-1.85908e-30	-2.30832e-30	-1.69809e-27	-2.61139e-27	1.77854e-27	300	200	0	-2.26408e-28	4.9234e-30	-6.82279e-28	-4.3809e-25	9.99687e-26	1.46305e-25	0	0	0
774	1	-3.49033e-28	4.79336e-29	-9.31998e-28	-2.51266e-26	-1.53308e-25	-7.07551e-28	300	610	0	-4.13123e-29	-2.2848e-29	-3.64013e-29	-4.92245e-27	-4.71787e-27	2.20528e-27	300	200	0	-3.90345e-28	2.50856e-29	-9.68399e-28	-6.04644e-25	1.5123e-25	2.30196e-25	0	0	0
774	2	-4.80668e-28	1.09567e-28	-1.17708e-27	-2.64252e-26	-1.91674e-25	-6.58542e-27	300	610	0	-1.13866e-28	-5.46156e-29	-8.81501e-29	-9.50976e-27	-7.4033e-27	2.49021e-27	300	200	0	-5.94534e-28	5.49515e-29	-1.26523e-27	-7.68945e-25	2.09028e-25	3.28371e-25	0	0	0
774	3	-6.09943e-28	1.94044e-28	-1.35926e-27	-2.32043e-26	-2.18657e-25	-1.54431e-26	300	610	0	-2.16446e-28	-9.8543e-29	-1.59876e-28	-1.55164e-26	-1.05388e-26	2.46938e-27	300	200	0	-8.26389e-28	9.55014e-29	-1.51913e-27	-8.95258e-25	2.6621e-25	4.31031e-25	0	0	0
774	4	-7.08307e-28	3.00736e-28	-1.39425e-27	-1.27905e-26	-2.20246e-25	-2.76466e-26	300	610	0	-3.49977e-28	-1.5451e-28	-2.51475e-28	-2.27459e-26	-1.3807e-26	1.9211e-27	300	200	0	-1.05828e-27	1.46225e-28	-1.64573e-27	-9.29305e-25	3.10462e-25	5.20205e-25	0	0	0
774	5	-7.32512e-28	4.2394e-28	-1.166e-27	7.97432e-27	-1.77338e-25	-4.31391e-26	300	610	0	-5.09652e-28	-2.19813e-28	-3.58644e-28	-3.06035e-26	-1.66281e-26	5.69122e-28	300	200	0	-1.24216e-27	2.04126e-28	-1.52464e-27	-7.95817e-25	3.2305e-25	5.67431e-25	0	0	0
774	6	-6.22713e-28	5.50314e-28	-5.2721e-28	4.24365e-26	-6.59345e-26	-6.11391e-26	300	610	0	-6.81686e-28	-2.87811e-28	-4.7067e-28	-3.79238e-26	-1.80868e-26	-1.90037e-27	300	200	0	-1.3044e-27	2.62503e-28	-9.9788e-28	-3.98619e-25	2.77954e-25	5.31904e-25	0	0	0
774	7	-3.02612e-28	6.55999e-28	6.93141e-28	9.3576e-26	1.41499e-25	-7.97681e-26	300	610	0	-8.39543e-28	-3.46397e-28	-5.67913e-28	-4.27918e-26	-1.68732e-26	-5.80142e-27	300	200	0	-1.14216e-27	3.09603e-28	1.25227e-28	3.74878e-25	1.41881e-25	3.59814e-25	0	0	0
774	8	3.16883e-28	7.03783e-28	2.67194e-27	1.63117e-25	4.72941e-25	-9.56279e-26	300	610	0	-9.40008e-28	-3.76462e-28	-6.19281e-28	-4.23851e-26	-1.12635e-26	-1.13834e-26	300	200	0	-6.23126e-28	3.27321e-28	2.05265e-27	1.64247e-24	-1.24209e-25	-1.41117e-26	0	0	0
774	9	1.32865e-27	6.40952e-28	5.55954e-27	2.50244e-25	9.5134e-25	-1.03383e-25	300	610	0	-9.19819e-28	-3.50689e-28	-5.80205e-28	-3.28884e-26	8.28984e-28	-1.87316e-26	300	200	0	4.08827e-28	2.90263e-28	4.97934e-27	3.50657e-24	-5.61256e-25	-6.61545e-25	0	0	0
775	0	2.81287e-27	3.9876e-28	9.42903e-27	3.4989e-25	1.58613e-24	-9.54321e-26	300	610	0	-6.93967e-28	-2.33141e-28	-3.91928e-28	-9.55121e-27	2.16892e-26	-2.76277e-26	300	200	0	2.1189e-27	1.65619e-28	9.03711e-27	6.02161e-24	-1.20502e-24	-1.65043e-24	0	0	0
775	1	4.81105e-27	-1.05168e-28	1.42039e-26	4.50646e-25	2.3613e-24	-6.18148e-26	300	610	0	-1.57241e-28	1.96516e-29	1.68102e-29	3.30193e-26	5.34734e-26	-3.73716e-26	300	200	0	4.65381e-27	-8.55165e-29	1.42207e-26	9.1473e-24	-2.07482e-24	-3.02813e-24	0	0	0
775	2	7.2888e-27	-9.59831e-28	1.95633e-26	5.32441e-25	3.21989e-24	9.47344e-27	300	610	0	8.0888e-28	4.55254e-28	7.24234e-28	1.00214e-25	9.76663e-26	-4.65692e-26	300	200	0	8.09768e-27	-5.04577e-28	2.02875e-26	1.26869e-23	-3.1574e-24	-4.79641e-24	0	0	0
775	3	1.00868e-26	-2.24729e-27	2.48281e-26	5.64295e-25	4.04552e-24	1.31499e-25	300	610	0	2.3215e-27	1.11848e-27	1.80446e-27	1.96304e-25	1.54277e-25	-5.29097e-26	300	200	0	1.24083e-26	-1.12881e-27	2.66325e-26	1.62124e-23	-4.38557e-24	-6.87733e-24	0	0	0
775	4	1.28618e-26	-4.02053e-27	2.88365e-26	5.02683e-25	4.64261e-24	3.16467e-25	300	610	0	4.47097e-27	2.04009e-27	3.30909e-27	3.22724e-25	2.20748e-25	-5.29659e-26	300	200	0	1.73327e-26	-1.98044e-27	3.21455e-26	1.89824e-23	-5.61228e-24	-9.0705e-24	0	0	0
775	5	1.5021e-26	-6.27097e-27	2.98285e-26	2.91283e-25	4.7184e-24	5.72553e-25	300	610	0	7.28236e-27	3.21997e-27	5.23987e-27	4.75681e-25	2.90584e-25	-4.20803e-26	300	200	0	2.23034e-26	-3.051e-27	3.50683e-26	1.98639e-23	-6.58209e-24	-1.10041e-23	0	0	0
775	6	1.56617e-26	-8.88472e-27	2.53685e-26	-1.36803e-25	3.87178e-24	8.9923e-25	300	610	0	1.0662e-26	4.60441e-27	7.51146e-27	6.43077e-25	3.5179e-25	-1.44213e-26	300	200	0	2.63238e-26	-4.28032e-27	3.28799e-26	1.72779e-23	-6.90394e-24	-1.20854e-23	0	0	0
775	7	1.35284e-26	-1.15884e-26	1.23507e-26	-8.52994e-25	1.59641e-24	1.28094e-24	300	610	0	1.43293e-26	6.05753e-27	9.90477e-27	8.00872e-25	3.85295e-25	3.66759e-26	300	200	0	2.78577e-26	-5.53086e-27	2.22555e-26	9.19729e-24	-6.03211e-24	-1.14598e-23	0	0	0
775	8	7.01266e-27	-1.38878e-26	-1.28519e-26	-1.92177e-24	-2.69213e-24	1.67923e-24	300	610	0	1.77363e-26	7.32878e-27	1.20135e-26	9.09249e-25	3.63674e-25	1.17943e-25	300	200	0	2.4749e-26	-6.55898e-27	-8.38379e-28	-6.76429e-24	-3.26489e-24	-7.99551e-24	0	0	0
775	9	-5.77426e-27	-1.50072e-26	-5.40211e-26	-3.38215e-24	-9.59283e-24	2.02373e-24	300	610	0	1.99841e-26	8.02011e-27	1.319e-26	9.092e-25	2.50654e-25	2.34831e-25	300	200	0	1.42099e-26	-6.98707e-27	-4.08312e-26	-3.31232e-23	2.2251e-24	-3.12082e-25	0	0	0
776	0	-2.68169e-26	-1.38422e-26	-1.14424e-25	-5.22083e-24	-1.96059e-23	2.20328e-24	300	610	0	1.97497e-26	7.55944e-27	1.2501e-26	7.20578e-25	2.10525e-27	3.89437e-25	300	200	0	-7.06719e-27	-6.28275e-27	-1.01923e-25	-7.21001e-23	1.13123e-23	1.31162e-23	0	0	0
776	1	-5.78549e-26	-8.94555e-27	-1.95753e-25	-7.33618e-24	-3.29557e-23	2.05867e-24	300	610	0	1.52465e-26	5.19062e-27	8.7105e-27	2.43088e-25	-4.30627e-25	5.77583e-25	300	200	0	-4.26084e-26	-3.75493e-27	-1.87043e-25	-1.24941e-22	2.47717e-23	3.3752e-23	0	0	0
776	2	-9.98416e-26	1.42606e-27	-2.96615e-25	-9.49408e-24	-4.93409e-23	1.38026e-24	300	610	0	4.25263e-27	-5.75618e-30	3.11456e-28	-6.37807e-25	-1.09397e-24	7.85051e-25	300	200	0	-9.5589e-26	1.42031e-27	-2.96304e-25	-1.90937e-22	4.30445e-23	6.26442e-23	0	0	0
776	3	-1.52164e-25	1.91695e-26	-4.10535e-25	-1.12785e-23	-6.76078e-23	-8.58986e-26	300	610	0	-1.57506e-26	-9.04251e-27	-1.43614e-26	-2.03767e-24	-2.02086e-24	9.83103e-25	300	200	0	-1.67915e-25	1.0127e-26	-4.24896e-25	-2.66128e-22	6.59001e-23	9.99057e-23	0	0	0
776	4	-2.11615e-25	4.60551e-26	-5.23541e-25	-1.20434e-23	-8.53594e-23	-2.61815e-24	300	610	0	-4.72757e-26	-2.28848e-26	-3.69035e-26	-4.04988e-24	-3.21392e-24	1.12371e-24	300	200	0	-2.5889e-25	2.31702e-26	-5.60445e-25	-3.41722e-22	9.19868e-23	1.43997e-22	0	0	0
776	5	-2.71133e-25	8.32664e-26	-6.11527e-25	-1.08764e-23	-9.85337e-23	-6.47952e-24	300	610	0	-9.23032e-26	-4.22149e-26	-6.8458e-26	-6.70986e-24	-4.62253e-24	1.13524e-24	300	200	0	-3.63437e-25	4.10514e-26	-6.79984e-25	-4.02339e-22	1.18284e-22	1.90823e-22	0	0	0
776	6	-3.18429e-25	1.30721e-25	-6.37748e-25	-6.59115e-24	-1.01015e-22	-1.18519e-23	300	610	0	-1.51478e-25	-6.70815e-26	-1.09144e-25	-9.94491e-24	-6.11393e-24	9.19891e-25	300	200	0	-4.69907e-25	6.36392e-26	-7.46892e-25	-4.24337e-22	1.39494e-22	2.32697e-22	0	0	0
776	7	-3.34659e-25	1.8615e-25	-5.51108e-25	2.2288e-24	-8.43838e-23	-1.87382e-23	300	610	0	-2.22988e-25	-9.64208e-26	-1.57276e-25	-1.35093e-23	-7.44008e-24	3.54582e-25	300	200	0	-5.57647e-25	8.97289e-26	-7.08384e-25	-3.74604e-22	1.47458e-22	2.57275e-22	0	0	0
776	8	-2.9349e-25	2.43955e-25	-2.86135e-25	1.7107e-23	-3.79591e-23	-2.68299e-23	300	610	0	-3.01124e-25	-1.27456e-25	-2.08377e-25	-1.69075e-23	-8.2038e-24	-7.02174e-25	300	200	0	-5.94614e-25	1.165e-25	-4.94512e-25	-2.10426e-22	1.30732e-22	2.46672e-22	0	0	0
776	9	-1.61027e-25	2.93907e-25	2.3406e-25	3.94368e-23	5.06577e-23	-3.53399e-23	300	610	0	-3.74581e-25	-1.55004e-25	-2.54045e-25	-1.93118e-23	-7.83095e-24	-2.39456e-24	300	200	0	-5.35608e-25	1.38903e-25	-1.99853e-26	1.1876e-22	7.45315e-23	1.77079e-22	0	0	0
777	0	1.02756e-25	3.19842e-25	1.09029e-24	7.00968e-23	1.94282e-22	-4.28129e-23	300	610	0	-4.24669e-25	-1.70776e-25	-2.80796e-25	-1.94889e-23	-5.55857e-24	-4.84154e-24	300	200	0	-3.21913e-25	1.49065e-25	8.09493e-25	6.6668e-22	-3.86723e-23	1.93177e-23	0	0	0
777	1	5.40239e-25	2.98624e-25	2.35342e-24	1.08887e-22	4.03798e-22	-4.69326e-23	300	610	0	-4.23723e-25	-1.62795e-25	-2.69094e-25	-1.57557e-23	-4.53631e-25	-8.09355e-24	300	200	0	1.16516e-25	1.35829e-25	2.08432e-24	1.48142e-21	-2.27546e-22	-2.59079e-22	0	0	0
777	2	1.18912e-24	1.99797e-25	4.06234e-24	1.53776e-22	6.8447e-22	-4.43657e-23	300	610	0	-3.34213e-25	-1.15155e-25	-1.92941e-25	-5.99542e-24	8.51935e-24	-1.20714e-23	300	200	0	8.54905e-25	8.46421e-26	3.86939e-24	2.59128e-21	-5.08864e-22	-6.89563e-22	0	0	0
777	3	2.07111e-24	-1.35215e-26	6.19223e-24	1.99961e-22	1.0307e-21	-3.07012e-23	300	610	0	-1.09225e-25	-8.41717e-27	-2.04804e-26	1.22237e-23	2.23592e-23	-1.64867e-23	300	200	0	1.96189e-24	-2.19387e-26	6.17175e-24	3.98429e-21	-8.92634e-22	-1.2953e-21	0	0	0
777	4	3.17567e-24	-3.81738e-25	8.61265e-24	2.38824e-22	1.41916e-21	-5.6847e-25	300	610	0	3.04741e-25	1.78975e-25	2.83723e-25	4.1377e-23	4.17941e-23	-2.07475e-23	300	200	0	3.48041e-24	-2.02763e-25	8.89637e-24	5.58093e-21	-1.37502e-21	-2.08025e-21	0	0	0
777	5	4.43828e-24	-9.4301e-25	1.10365e-23	2.56896e-22	1.80052e-21	5.19585e-23	300	610	0	9.61549e-25	4.6779e-25	7.53984e-25	8.35026e-23	6.69301e-23	-2.38558e-23	300	200	0	5.39983e-24	-4.75221e-25	1.17904e-23	7.20063e-21	-1.92888e-21	-3.01413e-21	0	0	0
777	6	5.71397e-24	-1.72367e-24	1.29636e-23	2.35055e-22	2.09043e-21	1.32543e-22	300	610	0	1.90453e-24	8.73115e-25	1.41555e-24	1.39455e-22	9.67695e-23	-2.43151e-23	300	200	0	7.6185e-24	-8.50556e-25	1.43791e-23	8.52457e-21	-2.49222e-21	-4.01337e-21	0	0	0
777	7	6.74786e-24	-2.72403e-24	1.36271e-23	1.48325e-22	2.1612e-21	2.45217e-22	300	610	0	3.1497e-24	1.39703e-24	2.27265e-24	2.07854e-22	1.28602e-22	-2.0072e-23	300	200	0	9.89756e-24	-1.32699e-24	1.58998e-23	9.05957e-21	-2.95522e-21	-4.91909e-21	0	0	0
777	8	7.1468e-24	-3.89905e-24	1.19555e-23	-3.32787e-23	1.83612e-21	3.90339e-22	300	610	0	4.66226e-24	2.01858e-24	3.29213e-24	2.83717e-22	1.573e-22	-8.52965e-24	300	200	0	1.18091e-23	-1.88047e-24	1.52476e-23	8.11145e-21	-3.1477e-21	-5.47433e-21	0	0	0
777	9	6.35868e-24	-5.13422e-24	6.56886e-24	-3.42238e-22	8.89962e-22	5.61804e-22	300	610	0	6.32622e-24	2.68103e-24	4.38261e-24	3.5683e-22	1.74595e-22	1.33144e-23	300	200	0	1.26849e-23	-2.45319e-24	1.09515e-23	4.78036e-21	-2.82976e-21	-5.30488e-21	0	0	0
778	0	3.66934e-24	-6.21786e-24	-4.16215e-24	-8.08635e-22	-9.4021e-22	7.4353e-22	300	610	0	7.90848e-24	3.27727e-24	5.37045e-24	4.1e-22	1.6847e-22	4.85463e-23	300	200	0	1.15778e-23	-2.94059e-24	1.2083e-24	-2.0046e-21	-1.68997e-21	-3.9101e-21	0	0	0
778	1	-1.76905e-24	-6.81324e-24	-2.19633e-23	-1.45215e-21	-3.92842e-21	9.05419e-22	300	610	0	9.02053e-24	3.6347e-24	5.97494e-24	4.17458e-22	1.22884e-22	9.97575e-23	300	200	0	7.25147e-24	-3.17854e-24	-1.59883e-23	-1.33899e-20	6.42889e-22	-6.73368e-22	0	0	0
778	2	-1.08611e-23	-6.43594e-24	-4.83699e-23	-2.27027e-21	-8.31113e-21	9.99237e-22	300	610	0	9.08413e-24	3.50266e-24	5.78731e-24	3.43862e-22	1.81139e-23	1.68142e-22	300	200	0	-1.77697e-24	-2.93328e-24	-4.25826e-23	-3.04154e-20	4.56706e-21	5.09584e-21	0	0	0
778	3	-2.44225e-23	-4.44512e-24	-8.42682e-23	-3.22243e-21	-1.42104e-20	9.55204e-22	300	610	0	7.31102e-24	2.54667e-24	4.26089e-24	1.44554e-22	-1.67866e-22	2.52214e-22	300	200	0	-1.71114e-23	-1.89845e-24	-8.00073e-23	-5.37204e-20	1.04452e-20	1.40734e-20	0	0	0
778	4	-4.29451e-23	-6.07655e-26	-1.29231e-22	-4.21028e-21	-2.15242e-20	6.80543e-22	300	610	0	2.71103e-24	3.55854e-25	7.22451e-25	-2.32073e-22	-4.56527e-22	3.46139e-22	300	200	0	-4.0234e-23	2.95088e-25	-1.28508e-22	-8.31145e-20	1.8503e-20	2.67695e-20	0	0	0
778	5	-6.62557e-23	7.57744e-24	-1.80635e-22	-5.05537e-21	-2.97815e-20	6.17101e-23	300	610	0	-5.85179e-24	-3.52838e-24	-5.58168e-24	-8.39009e-22	-8.63921e-22	4.37723e-22	300	200	0	-7.21075e-23	4.04907e-24	-1.86217e-22	-1.17004e-19	2.86809e-20	4.33005e-20	0	0	0
778	6	-9.30602e-23	1.92911e-23	-2.32585e-22	-5.4769e-21	-3.79676e-20	-1.02741e-21	300	610	0	-1.95315e-23	-9.55247e-24	-1.53889e-23	-1.72066e-21	-1.39335e-21	5.06244e-22	300	200	0	-1.12592e-22	9.73864e-24	-2.47974e-22	-1.51685e-19	4.04355e-20	6.30735e-20	0	0	0
778	7	-1.20383e-22	3.56641e-23	-2.74709e-22	-5.07434e-21	-4.43323e-20	-2.70864e-21	300	610	0	-3.92741e-23	-1.80492e-23	-2.92552e-23	-2.89728e-21	-2.02523e-21	5.20444e-22	300	200	0	-1.59657e-22	1.76149e-23	-3.03964e-22	-1.8055e-19	5.24953e-20	8.43849e-20	0	0	0
778	8	-1.42942e-22	5.67458e-23	-2.9101e-22	-3.32193e-21	-4.62093e-20	-5.07109e-21	300	610	0	-6.54678e-23	-2.90846e-23	-4.7306e-23	-4.34297e-21	-2.70429e-21	4.3722e-22	300	200	0	-2.0841e-22	2.76613e-23	-3.38316e-22	-1.93314e-19	6.25847e-20	1.03953e-19	0	0	0
778	9	-1.52537e-22	8.16456e-23	-2.59015e-22	4.14858e-22	-3.98918e-20	-8.12848e-21	300	610	0	-9.74503e-23	-4.2247e-23	-6.88918e-23	-5.95683e-21	-3.32458e-21	2.01805e-22	300	200	0	-2.49988e-22	3.93986e-23	-3.27907e-22	-1.75429e-19	6.71552e-20	1.16431e-19	0	0	0
779	0	-1.37595e-22	1.08023e-22	-1.49658e-22	6.82813e-21	-2.06316e-20	-1.17606e-20	300	610	0	-1.32869e-22	-5.63796e-23	-9.21497e-23	-7.52855e-21	-3.71404e-21	-2.49494e-22	300	200	0	-2.70464e-22	5.16432e-23	-2.41807e-22	-1.07943e-19	6.11789e-20	1.13989e-19	0	0	0
779	1	-8.30731e-23	1.315e-22	7.15793e-23	1.65667e-20	1.71456e-20	-1.5639e-20	300	610	0	-1.66919e-22	-6.92688e-23	-1.13493e-22	-8.70103e-21	-3.62126e-21	-9.82692e-22	300	200	0	-2.49992e-22	6.2231e-23	-4.19136e-23	3.18175e-20	3.8098e-20	8.6106e-20	0	0	0
779	2	2.89817e-23	1.45064e-22	4.41529e-22	3.00694e-20	7.92951e-20	-1.91417e-20	300	610	0	-1.91529e-22	-7.73229e-23	-1.2708e-22	-8.93602e-21	-2.70896e-21	-2.05415e-21	300	200	0	-1.62547e-22	6.77415e-23	3.14449e-22	2.68302e-19	-9.94628e-21	1.97535e-20	0	0	0
779	3	2.17866e-22	1.38576e-22	9.93417e-22	4.73189e-20	1.70947e-19	-2.12646e-20	300	610	0	-1.94615e-22	-7.52971e-23	-1.2436e-22	-7.49171e-21	-5.60471e-22	-3.49175e-21	300	200	0	2.32508e-23	6.32785e-23	8.69056e-22	6.23977e-19	-9.14461e-20	-9.97481e-20	0	0	0
779	4	5.01211e-22	9.85539e-23	1.7473e-21	6.75084e-20	2.94907e-19	-2.05473e-20	300	610	0	-1.59627e-22	-5.61595e-23	-9.38416e-23	-3.42612e-21	3.29257e-21	-5.26808e-21	300	200	0	3.41584e-22	4.23944e-23	1.65346e-21	1.1132e-18	-2.14234e-19	-2.8691e-19	0	0	0
779	5	8.90092e-22	8.50846e-24	2.69619e-21	8.86246e-20	4.49355e-19	-1.5039e-20	300	610	0	-6.56718e-23	-1.12285e-23	-2.13015e-23	4.35552e-21	9.31131e-21	-7.26518e-21	300	200	0	8.2442e-22	-2.72006e-24	2.67489e-21	1.73326e-18	-3.83372e-19	-5.52942e-19	0	0	0
779	6	1.38189e-21	-1.4987e-22	3.78747e-21	1.06974e-19	6.24801e-19	-2.33986e-21	300	610	0	1.11361e-22	6.92474e-23	1.09283e-22	1.69868e-20	1.78487e-20	-9.23214e-21	300	200	0	1.49325e-21	-8.06226e-23	3.89675e-21	2.4523e-18	-5.98052e-19	-9.00984e-19	0	0	0
779	7	1.95071e-21	-3.94256e-22	4.90011e-21	1.16705e-19	8.00388e-19	2.02327e-20	300	610	0	3.96177e-22	1.94858e-22	3.13744e-22	3.54336e-20	2.89965e-20	-1.07388e-20	300	200	0	2.34688e-21	-1.99398e-22	5.21386e-21	3.19439e-18	-8.47424e-19	-1.31949e-18	0	0	0
779	8	2.53553e-21	-7.37557e-22	5.8192e-21	1.09431e-19	9.3981e-19	5.5297e-20	300	610	0	8.09398e-22	3.72923e-22	6.043e-22	6.01699e-20	4.23726e-20	-1.11325e-20	300	200	0	3.34493e-21	-3.64634e-22	6.4235e-21	3.82267e-18	-1.10542e-18	-1.77378e-18	0	0	0
779	9	3.02691e-21	-1.18171e-21	6.21105e-21	7.40862e-20	9.8742e-19	1.04817e-19	300	610	0	1.36026e-21	6.05295e-22	9.84345e-22	9.07162e-20	5.68508e-20	-9.50867e-21	300	200	0	4.38718e-21	-5.76412e-22	7.1954e-21	4.12275e-18	-1.32493e-18	-2.19609e-18	0	0	0
780	0	3.25389e-21	-1.70916e-21	5.60462e-21	-2.75092e-21	8.6547e-19	1.6921e-19	300	610	0	2.0363e-21	8.83938e-22	1.44123e-21	1.25033e-19	7.02435e-20	-4.71264e-21	300	200	0	5.29019e-21	-8.25226e-22	7.04585e-21	3.78974e-18	-1.43197e-18	-2.4752e-18	0	0	0
780	1	2.97393e-21	-2.27214e-21	3.38768e-21	-1.35822e-19	4.73896e-19	2.4612e-19	300	610	0	2.78986e-21	1.18528e-21	1.93702e-21	1.58792e-19	7.89711e-20	4.60621e-21	300	200	0	5.76378e-21	-1.08686e-21	5.3247e-21	2.42469e-18	-1.3212e-18	-2.4474e-18	0	0	0
780	2	1.8703e-21	-2.78014e-21	-1.1707e-21	-3.39104e-19	-3.05429e-19	3.28851e-19	300	610	0	3.52198e-21	1.46361e-21	2.39766e-21	1.84581e-19	7.77748e-20	1.98591e-20	300	200	0	5.39227e-21	-1.31653e-21	1.22696e-21	-4.5231e-19	-8.54573e-19	-1.89153e-18	0	0	0
780	3	-4.37058e-22	-3.08719e-21	-8.85622e-21	-6.2235e-19	-1.59756e-18	4.0455e-19	300	610	0	4.06501e-21	1.64419e-21	2.70166e-21	1.91159e-19	5.95664e-20	4.22701e-20	300	200	0	3.62795e-21	-1.44299e-21	-6.15456e-21	-5.36242e-18	1.34236e-19	-5.32474e-19	0	0	0
780	4	-4.35956e-21	-2.98106e-21	-2.0387e-20	-9.85939e-19	-3.51365e-18	4.52322e-19	300	610	0	4.16654e-21	1.61734e-21	2.67016e-21	1.6296e-19	1.5545e-20	7.24836e-20	300	200	0	-1.93015e-22	-1.36372e-21	-1.77168e-20	-1.27905e-17	1.82621e-18	1.94171e-18	0	0	0
780	5	-1.02778e-20	-2.1783e-21	-3.62147e-20	-1.41387e-18	-6.11765e-18	4.41615e-19	300	610	0	3.47914e-21	1.23524e-21	2.06167e-21	8.01216e-20	-6.42441e-20	1.10003e-19	300	200	0	-6.79871e-21	-9.43055e-22	-3.4153e-20	-2.30576e-17	4.39034e-18	5.84236e-18	0	0	0
780	6	-1.84401e-20	-3.30375e-22	-5.62337e-20	-1.86498e-18	-9.37815e-18	3.31417e-19	300	610	0	1.56211e-21	3.14532e-22	5.75825e-22	-8.05717e-20	-1.89697e-19	1.52448e-19	300	200	0	-1.6878e-20	-1.58432e-23	-5.56579e-20	-3.61337e-17	7.93966e-18	1.14152e-17	0	0	0
780	7	-2.88128e-20	2.95218e-21	-7.93914e-20	-2.26284e-18	-1.31044e-17	7.1027e-20	300	610	0	-2.09607e-21	-1.35206e-21	-2.12788e-21	-3.43354e-19	-3.68559e-19	1.9466e-19	300	200	0	-3.09088e-20	1.60012e-21	-8.15193e-20	-5.13837e-17	1.24665e-17	1.87407e-17	0	0	0
780	8	-4.08789e-20	8.04929e-21	-1.03206e-19	-2.48561e-18	-1.68679e-17	-3.96591e-19	300	610	0	-8.02401e-21	-3.97036e-21	-6.38912e-21	-7.29206e-19	-6.03222e-19	2.27712e-19	300	200	0	-4.89029e-20	4.07892e-21	-1.09595e-19	-6.72526e-17	1.77548e-17	2.75957e-17	0	0	0
780	9	-5.33883e-20	1.52454e-20	-1.23225e-19	-2.35763e-18	-1.99159e-17	-1.12767e-18	300	610	0	-1.66704e-20	-7.701e-21	-1.24757e-20	-1.2491e-18	-8.8628e-19	2.3798e-19	300	200	0	-7.00588e-20	7.54442e-21	-1.35701e-19	-8.0907e-17	2.32709e-17	3.72746e-17	0	0	0
781	0	-6.40748e-20	2.46001e-20	-1.32491e-19	-1.64614e-18	-2.10873e-17	-2.16538e-18	300	610	0	-2.82521e-20	-1.25927e-20	-2.0475e-20	-1.89431e-18	-1.19481e-18	2.06489e-19	300	200	0	-9.23269e-20	1.20074e-20	-1.52966e-19	-8.78786e-17	2.80394e-17	4.63794e-17	0	0	0
781	1	-6.93747e-20	3.57693e-20	-1.21133e-19	-6.73199e-20	-1.87519e-17	-3.52122e-18	300	610	0	-4.25373e-20	-1.84894e-20	-3.01421e-20	-2.62371e-18	-1.48367e-18	1.08899e-19	300	200	0	-1.11912e-19	1.72799e-20	-1.51275e-19	-8.1781e-17	3.05186e-17	5.25977e-17	0	0	0
781	2	-6.42068e-20	4.77783e-20	-7.62591e-20	2.69265e-18	-1.08016e-17	-5.14922e-18	300	610	0	-5.85625e-20	-2.49114e-20	-4.07055e-20	-3.34826e-18	-1.67841e-18	-8.34189e-20	300	200	0	-1.22769e-19	2.2867e-20	-1.16965e-19	-5.42172e-17	2.85023e-17	5.25061e-17	0	0	0
781	3	-4.1904e-20	5.87578e-20	1.76022e-20	6.93464e-18	5.26606e-18	-6.913e-18	300	610	0	-7.42909e-20	-3.09152e-20	-5.06372e-20	-3.91414e-18	-1.66908e-18	-4.00615e-19	300	200	0	-1.16195e-19	2.78426e-20	-3.3035e-20	4.96683e-18	1.90848e-17	4.14588e-17	0	0	0
781	4	5.57615e-21	6.56697e-20	1.77203e-19	1.28746e-17	3.21202e-17	-8.54718e-18	300	610	0	-8.62416e-20	-3.49468e-20	-5.74108e-20	-4.08672e-18	-1.30674e-18	-8.69233e-19	300	200	0	-8.06655e-20	3.0723e-20	1.19792e-19	1.06874e-16	-1.25221e-18	1.36474e-17	0	0	0
781	5	8.7001e-20	6.40739e-20	4.18047e-19	2.05362e-17	7.21665e-17	-9.61708e-18	300	610	0	-8.91437e-20	-3.4712e-20	-5.7287e-20	-3.53942e-18	-4.05561e-19	-1.50404e-18	300	200	0	-2.14266e-21	2.93619e-20	3.6076e-19	2.61958e-16	-3.63643e-17	-3.75544e-17	0	0	0
781	6	2.1058e-19	4.80116e-20	7.50254e-19	2.96033e-17	1.26853e-16	-9.48369e-18	300	610	0	-7.57058e-20	-2.71056e-20	-4.51923e-20	-1.85357e-18	1.24595e-18	-2.29626e-18	300	200	0	1.34875e-19	2.09059e-20	7.05062e-19	4.7737e-16	-8.98934e-17	-1.18821e-16	0	0	0
781	7	3.81852e-19	1.01188e-20	1.17248e-18	3.92347e-17	1.95663e-16	-7.28509e-18	300	610	0	-3.66348e-20	-8.25529e-21	-1.4785e-20	1.46296e-18	3.86001e-18	-3.19799e-18	300	200	0	3.45217e-19	1.86353e-21	1.15769e-18	7.53041e-16	-1.64354e-16	-2.35527e-16	0	0	0
781	8	6.00559e-19	-5.78855e-20	1.66371e-18	4.78505e-17	2.7477e-16	-1.95044e-18	300	610	0	3.89172e-20	2.62426e-20	4.11678e-20	6.92796e-18	7.60615e-18	-4.10319e-18	300	200	0	6.39476e-19	-3.16429e-20	1.70488e-18	1.07636e-15	-2.59781e-16	-3.89671e-16	0	0	0
781	9	8.56414e-19	-1.6416e-19	2.1731e-18	5.29133e-17	3.5538e-16	7.73245e-18	300	610	0	1.62253e-19	8.08021e-20	1.29948e-19	1.49965e-17	1.25445e-17	-4.82672e-18	300	200	0	1.01867e-18	-8.33584e-20	2.30305e-18	1.41549e-15	-3.71886e-16	-5.76965e-16	0	0	0
782	0	1.12383e-18	-3.14961e-19	2.60845e-18	5.07465e-17	4.2189e-16	2.29702e-17	300	610	0	3.43123e-19	1.58941e-19	2.57416e-19	2.59201e-17	1.85323e-17	-5.08426e-18	300	200	0	1.46695e-18	-1.5602e-19	2.86586e-18	1.71181e-15	-4.8975e-16	-7.8308e-16	0	0	0
782	1	1.35589e-18	-5.11933e-19	2.82474e-18	3.64547e-17	4.50084e-16	4.47097e-17	300	610	0	5.86554e-19	2.61887e-19	4.25738e-19	3.95445e-17	2.51039e-17	-4.47788e-18	300	200	0	1.94244e-18	-2.50046e-19	3.25047e-18	1.87223e-15	-5.93192e-16	-9.79186e-16	0	0	0
782	2	1.47835e-18	-7.48364e-19	2.61517e-18	4.0379e-18	4.05789e-16	7.32495e-17	300	610	0	8.88316e-19	3.86632e-19	6.30213e-19	5.50408e-17	3.1328e-17	-2.49466e-18	300	200	0	2.36666e-18	-3.61732e-19	3.24538e-18	1.76301e-15	-6.50098e-16	-1.11722e-15	0	0	0
782	3	1.38478e-18	-1.0044e-18	1.70838e-18	-5.31813e-17	2.44601e-16	1.07699e-16	300	610	0	1.22896e-18	5.23425e-19	8.55168e-19	7.05797e-17	3.5657e-17	1.47201e-18	300	200	0	2.61374e-18	-4.80975e-19	2.56355e-18	1.20746e-15	-6.14265e-16	-1.12563e-15	0	0	0
782	4	9.34875e-19	-1.24144e-18	-2.23039e-19	-1.41673e-16	-8.64708e-17	1.45282e-16	300	610	0	1.56659e-18	6.52805e-19	1.06909e-18	8.29703e-17	3.57924e-17	8.06592e-18	300	200	0	2.50146e-18	-5.88633e-19	8.46055e-19	-9.19259e-18	-4.24565e-16	-9.06833e-16	0	0	0
782	5	-4.14893e-20	-1.39628e-18	-3.53606e-18	-2.66207e-16	-6.44366e-16	1.80524e-16	300	610	0	1.82896e-18	7.42464e-19	1.21948e-18	8.73158e-17	2.86058e-17	1.7862e-17	300	200	0	1.78747e-18	-6.53818e-19	-2.31659e-18	-2.12338e-15	-6.58369e-18	-3.38243e-16	0	0	0
782	6	-1.73106e-18	-1.37606e-18	-8.56508e-18	-4.27605e-16	-1.48108e-15	2.04385e-16	300	610	0	1.90604e-18	7.44444e-19	1.22816e-18	7.67676e-17	1.01744e-17	3.1196e-17	300	200	0	1.74985e-19	-6.31614e-19	-7.33691e-18	-5.36022e-15	7.21767e-16	7.20833e-16	0	0	0
782	7	-4.31072e-18	-1.05554e-18	-1.55358e-17	-6.19649e-16	-2.62924e-15	2.03504e-16	300	610	0	1.64485e-18	5.93516e-19	9.88584e-19	4.25024e-17	-2.39927e-17	4.79187e-17	300	200	0	-2.66587e-18	-4.6202e-19	-1.45472e-17	-9.87846e-15	1.8389e-15	2.41338e-15	0	0	0
782	8	-7.90358e-18	-2.79178e-19	-2.44383e-17	-8.25173e-16	-4.08099e-15	1.59771e-16	300	610	0	8.49489e-19	2.07935e-19	3.66895e-19	-2.59079e-17	-7.84436e-17	6.70674e-17	300	200	0	-7.05409e-18	-7.12424e-20	-2.40714e-17	-1.56885e-14	3.40058e-15	4.85675e-15	0	0	0
782	9	-1.25136e-17	1.12902e-18	-3.48545e-17	-1.01152e-15	-5.75972e-15	5.05759e-17	300	610	0	-7.10023e-19	-5.05815e-19	-7.90476e-19	-1.3952e-16	-1.56882e-16	8.64648e-17	300	200	0	-1.32236e-17	6.23202e-19	-3.5645e-17	-2.25405e-14	5.41162e-15	8.09931e-15	0	0	0
783	0	-1.79369e-17	3.34414e-18	-4.57436e-17	-1.12589e-15	-7.48515e-15	-1.49832e-16	300	610	0	-3.27521e-18	-1.64234e-18	-2.63955e-18	-3.08191e-16	-2.60777e-16	1.02273e-16	300	200	0	-2.12121e-17	1.7018e-18	-4.83831e-17	-2.97839e-14	7.78719e-15	1.20595e-14	0	0	0
783	1	-2.36499e-17	6.50339e-18	-5.5197e-17	-1.09132e-15	-8.93398e-15	-4.67327e-16	300	610	0	-7.05763e-18	-3.2785e-18	-5.30825e-18	-5.37649e-16	-3.87402e-16	1.08559e-16	300	200	0	-3.07076e-17	3.2249e-18	-6.05053e-17	-3.6206e-14	1.03042e-14	1.64467e-14	0	0	0
783	2	-2.86823e-17	1.06496e-17	-6.01932e-17	-8.04903e-16	-9.60129e-15	-9.22631e-16	300	610	0	-1.21728e-17	-5.44439e-18	-8.84911e-18	-8.2525e-16	-5.27306e-16	9.69807e-17	300	200	0	-4.08551e-17	5.20524e-18	-6.90424e-17	-3.9868e-14	1.25452e-14	2.06667e-14	0	0	0
783	3	-3.14874e-17	1.56527e-17	-5.64011e-17	-1.39832e-16	-8.77097e-15	-1.52321e-15	300	610	0	-1.85453e-17	-8.0825e-18	-1.31727e-17	-1.15434e-15	-6.61291e-16	5.6733e-17	300	200	0	-5.00326e-17	7.57023e-18	-6.95737e-17	-3.797e-14	1.38414e-14	2.3721e-14	0	0	0
783	4	-2.98367e-17	2.11087e-17	-3.81098e-17	1.04591e-15	-5.508e-15	-2.25192e-15	300	610	0	-2.57831e-17	-1.09949e-17	-1.79609e-17	-1.48735e-15	-7.572e-16	-2.50334e-17	300	200	0	-5.56198e-17	1.01138e-17	-5.60707e-17	-2.67951e-14	1.32258e-14	2.41142e-14	0	0	0
783	5	-2.07787e-17	2.62208e-17	1.60649e-18	2.89135e-15	1.30938e-15	-3.05238e-15	300	610	0	-3.30252e-17	-1.37803e-17	-2.25646e-17	-1.75812e-15	-7.66994e-16	-1.62057e-16	300	200	0	-5.38038e-17	1.24405e-17	-2.09581e-17	-1.80259e-15	9.41241e-15	1.97977e-14	0	0	0
783	6	-7.15383e-19	2.96751e-17	7.0351e-17	5.50152e-15	1.28952e-14	-3.81165e-15	300	610	0	-3.87729e-17	-1.57675e-17	-2.58926e-17	-1.86449e-15	-6.24982e-16	-3.66774e-16	300	200	0	-3.94883e-17	1.39076e-17	4.44584e-17	4.20402e-14	8.281e-16	8.18481e-15	0	0	0
783	7	3.43286e-17	2.95293e-17	1.75328e-16	8.90051e-15	3.03721e-14	-4.34182e-15	300	610	0	-4.07296e-17	-1.5954e-17	-2.63116e-17	-1.66286e-15	-2.48383e-16	-6.46777e-16	300	200	0	-6.40105e-18	1.35753e-17	1.49017e-16	1.09577e-13	-1.42741e-14	-1.37105e-14	0	0	0
783	8	8.81612e-17	2.31524e-17	3.21556e-16	1.29666e-14	5.44711e-14	-4.36359e-15	300	610	0	-3.5687e-17	-1.29702e-17	-2.15842e-17	-9.67363e-16	4.58132e-16	-9.99661e-16	300	200	0	5.24742e-17	1.01822e-17	2.99972e-16	2.0432e-13	-3.75811e-14	-4.89495e-14	0	0	0
783	9	1.63509e-16	7.26021e-18	5.09207e-16	1.73499e-14	8.50906e-14	-3.49659e-15	300	610	0	-1.95162e-17	-5.09085e-18	-8.88624e-18	4.42904e-16	1.59196e-15	-1.40613e-15	300	200	0	1.43993e-16	2.16936e-18	5.00321e-16	3.26736e-13	-7.03254e-14	-1.00089e-13	0	0	0
784	0	2.60655e-16	-2.18862e-17	7.29993e-16	2.13759e-14	1.20702e-13	-1.26357e-15	300	610	0	1.26563e-17	9.66914e-18	1.50418e-17	2.80391e-15	3.23388e-15	-1.82151e-15	300	200	0	2.73311e-16	-1.22171e-17	7.45034e-16	4.71897e-13	-1.12694e-13	-1.68281e-13	0	0	0
784	1	3.75567e-16	-6.80415e-17	9.62624e-16	2.39456e-14	1.5761e-13	2.88229e-15	300	610	0	6.59888e-17	3.33358e-17	5.35401e-17	6.32891e-15	5.41904e-15	-2.16625e-15	300	200	0	4.41555e-16	-3.47057e-17	1.01616e-15	6.26518e-13	-1.63015e-13	-2.51989e-13	0	0	0
784	2	4.97551e-16	-1.34209e-16	1.16762e-15	2.34495e-14	1.8912e-13	9.49541e-15	300	610	0	1.45065e-16	6.7586e-17	1.09397e-16	1.11475e-14	8.09592e-15	-2.31664e-15	300	200	0	6.42616e-16	-6.66229e-17	1.27702e-15	7.65527e-13	-2.16735e-13	-3.45327e-13	0	0	0
784	3	6.0654e-16	-2.21462e-16	1.28204e-15	1.7724e-14	2.04709e-13	1.90284e-14	300	610	0	2.52519e-16	1.13142e-16	1.83863e-16	1.72167e-14	1.10729e-14	-2.09783e-15	300	200	0	8.59059e-16	-1.0832e-16	1.4659e-15	8.48559e-13	-2.65224e-13	-4.36059e-13	0	0	0
784	4	6.70327e-16	-3.27296e-16	1.2152e-15	4.09041e-15	1.89372e-13	3.16632e-14	300	610	0	3.87047e-16	1.68914e-16	2.75252e-16	2.42026e-14	1.39547e-14	-1.28223e-15	300	200	0	1.05737e-15	-1.58382e-16	1.49045e-15	8.17013e-13	-2.94563e-13	-5.03443e-13	0	0	0
784	5	6.42268e-16	-4.43501e-16	8.46953e-16	-2.04704e-14	1.23428e-13	4.70727e-14	300	610	0	5.40769e-16	2.3089e-16	3.77126e-16	3.13343e-14	1.60731e-14	4.02207e-16	300	200	0	1.18304e-15	-2.1261e-16	1.22408e-15	5.92725e-13	-2.84509e-13	-5.16246e-13	0	0	0
784	6	4.60282e-16	-5.53646e-16	3.08407e-17	-5.89435e-14	-1.6862e-14	6.41128e-14	300	610	0	6.95998e-16	2.90806e-16	4.7611e-16	3.72405e-14	1.64246e-14	3.24851e-15	300	200	0	1.15628e-15	-2.6284e-16	5.06951e-16	7.97156e-14	-2.08024e-13	-4.31462e-13	0	0	0
784	7	4.83095e-17	-6.30413e-16	-1.395e-15	-1.13636e-13	-2.57368e-13	8.04555e-14	300	610	0	8.21657e-16	3.34713e-16	5.49542e-16	3.97908e-14	1.363e-14	7.52539e-15	300	200	0	8.69967e-16	-2.957e-16	-8.45458e-16	-8.29081e-13	-3.18593e-14	-1.94529e-13	0	0	0
784	8	-6.78242e-16	-6.33205e-16	-3.58566e-15	-1.85198e-13	-6.22306e-13	9.21963e-14	300	610	0	8.69831e-16	3.41671e-16	5.63305e-16	3.59752e-14	5.9431e-15	1.34036e-14	300	200	0	1.91589e-16	-2.91534e-16	-3.02235e-15	-2.23781e-12	2.81147e-13	2.57901e-13	0	0	0
784	9	-1.80127e-15	-5.06756e-16	-6.65228e-15	-2.71259e-13	-1.12799e-12	9.34985e-14	300	610	0	7.73245e-16	2.82922e-16	4.70431e-16	2.18787e-14	-8.65895e-15	2.08479e-14	300	200	0	-1.02803e-15	-2.23834e-16	-6.18185e-15	-4.22393e-12	7.67251e-13	9.91324e-13	0	0	0
785	0	-3.38101e-15	-1.81744e-16	-1.06065e-14	-3.64695e-13	-1.77361e-12	7.6375e-14	300	610	0	4.4491e-16	1.22073e-16	2.11348e-16	-7.17586e-15	-3.22604e-14	2.94726e-14	300	200	0	-2.9361e-15	-5.96702e-17	-1.03952e-14	-6.80245e-12	1.45362e-12	2.06138e-12	0	0	0
785	1	-5.42752e-15	4.21231e-16	-1.52846e-14	-4.51579e-13	-2.52873e-12	3.0755e-14	300	610	0	-2.18413e-16	-1.83001e-16	-2.83096e-16	-5.62218e-14	-6.66202e-14	3.83616e-14	300	200	0	-5.64593e-15	2.3823e-16	-1.55677e-14	-9.87662e-12	2.34598e-12	3.49505e-12	0	0	0
785	2	-7.86147e-15	1.38262e-15	-2.02517e-14	-5.09054e-13	-3.31773e-12	-5.49685e-14	300	610	0	-1.32683e-15	-6.75661e-16	-1.08437e-15	-1.29868e-13	-1.12567e-13	4.58673e-14	300	200	0	-9.1883e-15	7.06962e-16	-2.1336e-14	-1.31754e-11	3.41156e-12	5.26385e-12	0	0	0
785	3	-1.04646e-14	2.76804e-15	-2.46912e-14	-5.03459e-13	-4.00203e-12	-1.92667e-13	300	610	0	-2.97952e-15	-1.39243e-15	-2.25314e-15	-2.31028e-13	-1.69138e-13	4.94105e-14	300	200	0	-1.34441e-14	1.37562e-15	-2.69444e-14	-1.61807e-11	4.55746e-12	7.24874e-12	0	0	0
785	4	-1.28222e-14	4.60367e-15	-2.72927e-14	-3.89327e-13	-4.36234e-12	-3.9221e-13	300	610	0	-5.23618e-15	-2.35034e-15	-3.81874e-15	-3.59068e-13	-2.32458e-13	4.53269e-14	300	200	0	-1.80583e-14	2.25334e-15	-3.11115e-14	-1.80525e-11	5.60544e-12	9.19787e-12	0	0	0
785	5	-1.42637e-14	6.84171e-15	-2.61579e-14	-1.10086e-13	-4.08443e-12	-6.5794e-13	300	610	0	-8.07532e-15	-3.52903e-15	-5.74987e-15	-5.07305e-13	-2.94385e-13	2.88253e-14	300	200	0	-2.23391e-14	3.31267e-15	-3.19077e-14	-1.75647e-11	6.26579e-12	1.06806e-11	0	0	0
785	6	-1.38133e-14	9.31553e-15	-1.87598e-14	3.98419e-13	-2.75408e-12	-9.83684e-13	300	610	0	-1.13388e-14	-4.84731e-15	-7.91633e-15	-6.59934e-13	-3.41047e-13	-5.85291e-15	300	200	0	-2.51521e-14	4.46822e-15	-2.66761e-14	-1.30738e-11	6.11502e-12	1.10448e-11	0	0	0
785	7	-1.01653e-14	1.16865e-14	-2.0024e-15	1.20023e-12	1.30866e-13	-1.34626e-12	300	610	0	-1.46637e-14	-6.135e-15	-1.00428e-14	-7.8855e-13	-3.51486e-13	-6.49543e-14	300	200	0	-2.4829e-14	5.55147e-15	-1.20452e-14	-2.55188e-12	4.58474e-12	9.38781e-12	0	0	0
785	8	-1.71262e-15	1.33868e-14	2.75586e-14	2.34592e-12	5.12145e-12	-1.69772e-12	300	610	0	-1.74058e-14	-7.10246e-15	-1.16588e-14	-8.48731e-13	-2.96755e-13	-1.54279e-13	300	200	0	-1.91185e-14	6.28438e-15	1.58998e-14	1.62778e-11	9.72447e-13	4.55919e-12	0	0	0
785	9	1.33441e-14	1.35683e-14	7.32587e-14	3.85213e-12	1.27394e-11	-1.95695e-12	300	610	0	-1.85658e-14	-7.31234e-15	-1.20519e-14	-7.77405e-13	-1.40025e-13	-2.77647e-13	300	200	0	-5.22169e-15	6.25593e-15	6.12068e-14	4.56525e-11	-5.51199e-12	-4.78456e-12	0	0	0
786	0	3.67648e-14	1.10702e-14	1.37553e-13	5.67304e-12	2.33475e-11	-2.00202e-12	300	610	0	-1.67334e-14	-6.16104e-15	-1.02364e-14	-4.92142e-13	1.61607e-13	-4.34644e-13	300	200	0	2.00315e-14	4.9092e-15	1.27316e-13	8.72764e-11	-1.56472e-11	-2.00438e-11	0	0	0
786	1	6.98762e-14	4.42989e-15	2.20854e-13	7.66373e-12	3.69565e-11	-1.66525e-12	300	610	0	-1.00764e-14	-2.88103e-15	-4.9561e-15	1.06063e-13	6.52717e-13	-6.17575e-13	300	200	0	5.97999e-14	1.54886e-15	2.15898e-13	1.41574e-10	-3.00305e-11	-4.24274e-11	0	0	0
786	2	1.12976e-13	-8.03814e-15	3.1994e-13	9.53688e-12	5.29627e-11	-7.34217e-13	300	610	0	3.59151e-15	3.42125e-15	5.25557e-15	1.12451e-12	1.37154e-12	-8.07679e-13	300	200	0	1.16568e-13	-4.61689e-15	3.25196e-13	2.06654e-10	-4.88198e-11	-7.25607e-11	0	0	0
786	3	1.64512e-13	-2.80567e-14	4.25935e-13	1.08172e-11	6.98193e-11	1.03737e-12	300	610	0	2.6619e-14	1.36732e-14	2.19267e-14	2.6627e-12	2.33737e-12	-9.70838e-13	300	200	0	1.91131e-13	-1.43835e-14	4.47861e-13	2.76995e-10	-7.13759e-11	-1.09924e-10	0	0	0
786	4	2.20032e-13	-5.70565e-14	5.21964e-13	1.08009e-11	8.46596e-11	3.90353e-12	300	610	0	6.11503e-14	2.86689e-14	4.63755e-14	4.78587e-12	3.53252e-12	-1.0533e-12	300	200	0	2.81182e-13	-2.83876e-14	5.6834e-13	3.41897e-10	-9.58065e-11	-1.52116e-10	0	0	0
786	5	2.70971e-13	-9.56636e-14	5.80748e-13	8.53287e-12	9.29154e-11	8.07913e-12	300	610	0	1.08529e-13	4.88055e-14	7.92822e-14	7.48624e-12	4.8787e-12	-9.78302e-13	300	200	0	3.795e-13	-4.68581e-14	6.60031e-13	3.83883e-10	-1.18431e-10	-1.93955e-10	0	0	0
786	6	3.03377e-13	-1.42975e-13	5.62564e-13	2.81866e-12	8.80072e-11	1.36663e-11	300	610	0	1.6843e-13	7.37082e-14	1.20076e-13	1.06305e-11	6.2084e-12	-6.44998e-13	300	200	0	4.71806e-13	-6.92666e-14	6.82639e-13	3.77303e-10	-1.33223e-10	-2.26504e-10	0	0	0
786	7	2.9683e-13	-1.95614e-13	4.14279e-13	-7.70442e-12	6.12207e-11	2.05501e-11	300	610	0	2.37686e-13	1.01736e-13	1.66127e-13	1.38949e-11	7.23372e-12	6.84623e-14	300	200	0	5.34516e-13	-9.38778e-14	5.80406e-13	2.8762e-10	-1.31324e-10	-2.36148e-10	0	0	0
786	8	2.23891e-13	-2.46605e-13	7.04637e-14	-2.44093e-11	1.93645e-12	2.82614e-11	300	610	0	3.08854e-13	1.29388e-13	2.11775e-13	1.66913e-11	7.517e-12	1.29517e-12	300	200	0	5.32746e-13	-1.17216e-13	2.82238e-13	7.19933e-11	-1.0079e-10	-2.03953e-10	0	0	0
786	9	5.06029e-14	-2.84155e-13	-5.42138e-13	-4.84022e-11	-1.01577e-10	3.58132e-11	300	610	0	3.6859e-13	1.50652e-13	2.47253e-13	1.80938e-11	6.45094e-12	3.16018e-12	300	200	0	4.19193e-13	-1.33502e-13	-2.94885e-13	-3.1797e-10	-2.67816e-11	-1.05663e-10	0	0	0
787	0	-2.61287e-13	-2.9054e-13	-1.4952e-12	-8.00955e-11	-2.60552e-10	4.15214e-11	300	610	0	3.96055e-13	1.56396e-13	2.57689e-13	1.6781e-11	3.25906e-12	5.74865e-12	300	200	0	1.34768e-13	-1.34144e-13	-1.23751e-12	-9.30289e-10	1.07493e-10	8.72009e-11	0	0	0
787	1	-7.49567e-13	-2.41398e-13	-2.84279e-12	-1.1861e-10	-4.83023e-10	4.28395e-11	300	610	0	3.61695e-13	1.33955e-13	2.22403e-13	1.1018e-11	-2.96832e-12	9.05863e-12	300	200	0	-3.87873e-13	-1.07443e-13	-2.62039e-12	-1.80237e-09	3.18743e-10	4.04562e-10	0	0	0
787	2	-1.44339e-12	-1.05869e-13	-4.59713e-12	-1.61001e-10	-7.69801e-10	3.62485e-11	300	610	0	2.2693e-13	6.71463e-14	1.14913e-13	-1.29029e-12	-1.31839e-11	1.29372e-11	300	200	0	-1.21646e-12	-3.87229e-14	-4.48222e-12	-2.94542e-09	6.2007e-10	8.7265e-10	0	0	0
787	3	-2.35083e-12	1.51807e-13	-6.69512e-12	-2.01346e-10	-1.10896e-09	1.72683e-11	300	610	0	-5.45207e-14	-6.29768e-14	-9.58706e-14	-2.24303e-11	-2.82178e-11	1.70003e-11	300	200	0	-2.40535e-12	8.88302e-14	-6.79099e-12	-4.32271e-09	1.01558e-09	1.50583e-09	0	0	0
787	4	-3.44163e-12	5.68498e-13	-8.95577e-12	-2.29764e-10	-1.46888e-09	-1.93244e-11	300	610	0	-5.32736e-13	-2.76238e-13	-4.42602e-13	-5.45473e-11	-4.85145e-11	2.05419e-11	300	200	0	-3.97437e-12	2.9226e-13	-9.39838e-12	-5.82183e-09	1.49288e-09	2.29484e-09	0	0	0
787	5	-4.62518e-12	1.17535e-12	-1.10306e-11	-2.31546e-10	-1.7903e-09	-7.89621e-11	300	610	0	-1.25401e-12	-5.89876e-13	-9.53884e-13	-9.90964e-11	-7.37559e-11	2.24421e-11	300	200	0	-5.87919e-12	5.85476e-13	-1.19844e-11	-7.22196e-09	2.01348e-09	3.19128e-09	0	0	0
787	6	-5.72458e-12	1.98711e-12	-1.23518e-11	-1.86631e-10	-1.97809e-09	-1.66315e-10	300	610	0	-2.24848e-12	-1.01306e-12	-1.64534e-12	-1.56031e-10	-1.02363e-10	2.10933e-11	300	200	0	-7.97306e-12	9.74054e-13	-1.39972e-11	-8.15959e-09	2.50141e-09	4.08868e-09	0	0	0
787	7	-6.44967e-12	2.98693e-12	-1.20885e-11	-6.98102e-11	-1.89452e-09	-2.83757e-10	300	610	0	-3.51187e-12	-1.53902e-12	-2.50679e-12	-2.227e-10	-1.30893e-10	1.43734e-11	300	200	0	-9.96154e-12	1.44791e-12	-1.45953e-11	-8.09838e-09	2.83135e-09	4.80166e-09	0	0	0
787	8	-6.37336e-12	4.10651e-12	-9.12386e-12	1.4785e-10	-1.3563e-09	-4.2918e-10	300	610	0	-4.98102e-12	-2.13467e-12	-3.48528e-12	-2.92475e-10	-1.53371e-10	-2.94888e-13	300	200	0	-1.13544e-11	1.97184e-12	-1.26091e-11	-6.31259e-09	2.81808e-09	5.04603e-09	0	0	0
787	9	-4.91902e-12	5.20221e-12	-2.07548e-12	4.95763e-10	-1.38945e-10	-5.93115e-10	300	610	0	-6.50338e-12	-2.72802e-12	-4.4644e-12	-3.53185e-10	-1.60663e-10	-2.5746e-11	300	200	0	-1.14224e-11	2.4742e-12	-6.53988e-12	-1.89759e-09	2.21063e-09	4.42468e-09	0	0	0
788	0	-1.36949e-12	6.02919e-12	1.0614e-11	9.98076e-10	2.00719e-09	-7.55251e-10	300	610	0	-7.80262e-12	-3.19431e-12	-5.2416e-12	-3.85538e-10	-1.40029e-10	-6.46738e-11	300	200	0	-9.17211e-12	2.83487e-12	5.37238e-12	6.17482e-09	6.95705e-10	2.42645e-09	0	0	0
788	1	5.08812e-12	6.21728e-12	3.04835e-11	1.66477e-09	5.32368e-09	-8.80637e-10	300	610	0	-8.44436e-12	-3.34294e-12	-5.50645e-12	-3.61862e-10	-7.51046e-11	-1.18969e-10	300	200	0	-3.35624e-12	2.87434e-12	2.49771e-11	1.89345e-08	-2.08344e-09	-1.55218e-09	0	0	0
788	2	1.52646e-11	5.25518e-12	5.87209e-11	2.47912e-09	9.98805e-09	-9.16105e-10	300	610	0	-7.80946e-12	-2.90824e-12	-4.82525e-12	-2.45645e-10	5.33914e-11	-1.88733e-10	300	200	0	7.45513e-12	2.34694e-12	5.38957e-11	3.72008e-08	-6.48511e-09	-8.15026e-09	0	0	0
788	3	2.97989e-11	2.49207e-12	9.56569e-11	3.38142e-09	1.60295e-08	-7.87826e-10	300	610	0	-5.08578e-12	-1.5491e-12	-2.63985e-12	7.42827e-12	2.6581e-10	-2.70936e-10	300	200	0	2.47132e-11	9.42978e-13	9.30171e-11	6.12569e-08	-1.27961e-08	-1.79361e-08	0	0	0
788	4	4.8899e-11	-2.8305e-12	1.40063e-10	4.24958e-09	2.32133e-08	-4.01344e-10	300	610	0	7.06081e-13	1.13605e-12	1.70857e-12	4.46052e-10	5.80145e-10	-3.57726e-10	300	200	0	4.9605e-11	-1.69445e-12	1.41771e-10	9.03944e-08	-2.11191e-08	-3.1237e-08	0	0	0
788	5	7.19792e-11	-1.1501e-11	1.88253e-10	4.87833e-09	3.08942e-08	3.54081e-10	300	610	0	1.06333e-11	5.5707e-12	8.91738e-12	1.11644e-09	1.00656e-09	-4.34499e-10	300	200	0	8.26125e-11	-5.9303e-12	1.9717e-10	1.22328e-07	-3.12157e-08	-4.78935e-08	0	0	0
788	6	9.71962e-11	-2.41965e-11	2.33032e-10	4.96031e-09	3.78472e-08	1.59455e-09	300	610	0	2.56945e-11	1.21286e-11	1.96064e-11	2.05093e-09	1.53949e-09	-4.77927e-10	300	200	0	1.22891e-10	-1.20679e-11	2.52638e-10	1.52503e-07	-4.23036e-08	-6.69324e-08	0	0	0
788	7	1.209e-10	-4.12599e-11	2.62592e-10	4.07429e-09	4.2092e-08	3.42141e-09	300	610	0	4.6562e-11	2.10196e-11	3.41318e-11	3.25097e-09	2.14716e-09	-4.54356e-10	300	200	0	1.67462e-10	-2.02404e-11	2.96724e-10	1.73361e-07	-5.28161e-08	-8.61667e-08	0	0	0
788	8	1.37058e-10	-6.23821e-11	2.59553e-10	1.6884e-09	4.07466e-08	5.88936e-09	300	610	0	7.3201e-11	3.21247e-11	5.23177e-11	4.66403e-09	2.75882e-09	-3.19142e-10	300	200	0	2.10259e-10	-3.02574e-11	3.1187e-10	1.73691e-07	-6.01481e-08	-1.01753e-07	0	0	0
788	9	1.36739e-10	-8.61836e-11	2.00444e-10	-2.81146e-09	2.99571e-08	8.96054e-09	300	610	0	1.04354e-10	4.4778e-11	7.30993e-11	6.15458e-09	3.25059e-09	-1.77873e-11	300	200	0	2.41094e-10	-4.14056e-11	2.73543e-10	1.38246e-07	-6.04278e-08	-1.07761e-07	0	0	0
789	0	1.0783e-10	-1.09709e-10	5.60727e-11	-1.0055e-08	4.97911e-09	1.24441e-08	300	610	0	1.36899e-10	5.75003e-11	9.40859e-11	7.47081e-09	3.43185e-09	5.1004e-10	300	200	0	2.44729e-10	-5.22092e-11	1.50159e-10	4.79314e-08	-4.83837e-08	-9.5865e-08	0	0	0
789	1	3.51891e-11	-1.27877e-10	-2.06657e-10	-2.05684e-08	-3.94971e-08	1.59225e-08	300	610	0	1.65115e-10	6.77043e-11	1.11077e-10	8.21091e-09	3.03546e-09	1.32231e-09	300	200	0	2.00304e-10	-6.01732e-11	-9.55794e-11	-1.19091e-07	-1.74024e-08	-5.52956e-08	0	0	0
789	2	-9.84512e-11	-1.32959e-10	-6.20763e-10	-3.45889e-08	-1.08663e-07	1.86705e-08	300	610	0	1.79952e-10	7.14122e-11	1.17596e-10	7.79549e-09	1.71659e-09	2.46088e-09	300	200	0	8.15004e-11	-6.15471e-11	-5.03166e-10	-3.84894e-07	4.00912e-08	2.67322e-08	0	0	0
789	3	-3.10473e-10	-1.14227e-10	-1.21228e-09	-5.1802e-08	-2.06429e-07	1.95786e-08	300	610	0	1.68441e-10	6.3053e-11	1.0455e-10	5.45644e-09	-9.33262e-10	3.93087e-09	300	200	0	-1.42033e-10	-5.11739e-11	-1.10773e-09	-7.67385e-07	1.31775e-07	1.63858e-07	0	0	0
789	4	-6.14858e-10	-5.79594e-11	-1.98972e-09	-7.09984e-08	-3.33665e-07	1.7098e-08	300	610	0	1.13491e-10	3.5439e-11	6.01776e-11	2.56714e-10	-5.34856e-09	5.67245e-09	300	200	0	-5.01367e-10	-2.25204e-11	-1.92954e-09	-1.27351e-06	2.63913e-07	3.68379e-07	0	0	0
789	5	-1.01677e-09	5.19244e-11	-2.92929e-09	-8.96636e-08	-4.85774e-07	9.23808e-09	300	610	0	-5.61571e-12	-1.99383e-11	-2.94765e-11	-8.84029e-09	-1.19189e-08	7.52528e-09	300	200	0	-1.02238e-09	3.1986e-11	-2.95877e-09	-1.88973e-06	4.39012e-07	6.47709e-07	0	0	0
789	6	-1.50495e-09	2.32275e-10	-3.95603e-09	-1.03535e-07	-6.49599e-07	-6.34819e-09	300	610	0	-2.11611e-10	-1.1212e-10	-1.79298e-10	-2.28293e-08	-2.08749e-08	9.18737e-09	300	200	0	-1.71656e-09	1.20155e-10	-4.13533e-09	-2.56964e-06	6.5252e-07	9.9923e-07	0	0	0
789	7	-2.04197e-09	4.9779e-10	-4.92148e-09	-1.0619e-07	-7.99833e-07	-3.21407e-08	300	610	0	-5.26013e-10	-2.492e-10	-4.02698e-10	-4.24262e-08	-3.21232e-08	1.01731e-08	300	200	0	-2.56799e-09	2.48589e-10	-5.32418e-09	-3.21933e-06	8.88561e-07	1.40342e-06	0	0	0
789	8	-2.55256e-09	8.56369e-10	-5.58012e-09	-8.87894e-08	-8.95274e-07	-7.0336e-08	300	610	0	-9.63768e-10	-4.35945e-10	-7.07747e-10	-6.77128e-08	-4.50259e-08	9.77795e-09	300	200	0	-3.51633e-09	4.20424e-10	-6.28787e-09	-3.68175e-06	1.11484e-06	1.81539e-06	0	0	0
789	9	-2.91131e-09	1.30246e-09	-5.56855e-09	-4.01124e-08	-8.75622e-07	-1.22183e-07	300	610	0	-1.52529e-09	-6.70347e-10	-1.09155e-09	-9.76519e-08	-5.81305e-08	7.06309e-09	300	200	0	-4.4366e-09	6.3211e-10	-6.6601e-09	-3.72255e-06	1.27723e-06	2.15547e-06	0	0	0
790	0	-2.93156e-09	1.80824e-09	-4.3937e-09	5.28683e-08	-6.59869e-07	-1.87023e-07	300	610	0	-2.18565e-09	-9.39029e-10	-1.53274e-09	-1.29475e-07	-6.88686e-08	8.76567e-10	300	200	0	-5.11721e-09	8.69213e-10	-5.92644e-09	-3.02159e-06	1.29482e-06	2.3e-06	0	0	0
790	1	-2.35888e-09	2.31297e-09	-1.43921e-09	2.03625e-07	-1.47781e-07	-2.61016e-07	300	610	0	-2.88096e-09	-1.21162e-09	-1.98226e-09	-1.57975e-07	-7.32643e-08	-1.00653e-08	300	200	0	-5.23984e-09	1.10136e-09	-3.42147e-09	-1.17586e-06	1.05691e-06	2.07443e-06	0	0	0
790	2	-8.73676e-10	2.71122e-09	3.99791e-09	4.23607e-07	7.73528e-07	-3.35584e-07	300	610	0	-3.4929e-09	-1.43448e-09	-2.35304e-09	-1.74786e-07	-6.57171e-08	-2.7009e-08	300	200	0	-4.36657e-09	1.27673e-09	1.64488e-09	2.27822e-06	4.23943e-07	1.25195e-06	0	0	0
790	3	1.89067e-09	2.84165e-09	1.26256e-08	7.18376e-07	2.21554e-06	-3.95689e-07	300	610	0	-3.83291e-09	-1.52464e-09	-2.50999e-09	-1.6778e-07	-3.8963e-08	-5.08781e-08	300	200	0	-1.94224e-09	1.31702e-09	1.01156e-08	7.8134e-06	-7.64868e-07	-4.38192e-07	0	0	0
790	4	6.30658e-09	2.47926e-09	2.50133e-08	1.08209e-06	4.26416e-06	-4.18178e-07	300	610	0	-3.62947e-09	-1.36529e-09	-2.26248e-09	-1.20804e-07	1.56495e-08	-8.18428e-08	300	200	0	2.67711e-09	1.11397e-09	2.27508e-08	1.58204e-05	-2.67393e-06	-3.28695e-06	0	0	0
790	5	1.26793e-08	1.33485e-09	4.13722e-08	1.49031e-06	6.94306e-06	-3.70576e-07	300	610	0	-2.52301e-09	-8.05026e-10	-1.36284e-09	-1.40488e-08	1.07391e-07	-1.18728e-07	300	200	0	1.01563e-08	5.29822e-10	4.00093e-08	2.64661e-05	-5.43985e-06	-7.56013e-06	0	0	0
790	6	2.1134e-08	-9.32407e-10	6.12456e-08	1.89128e-06	1.01626e-05	-2.10938e-07	300	610	0	-7.53852e-11	3.36365e-10	4.84483e-10	1.74542e-07	2.44685e-07	-1.5826e-07	300	200	0	2.10586e-08	-5.96042e-10	6.17301e-08	3.94939e-05	-9.1225e-06	-1.34247e-05	0	0	0
790	7	3.14566e-08	-4.68245e-09	8.31108e-08	2.19648e-06	1.3655e-05	1.10458e-07	300	610	0	4.19735e-09	2.25181e-09	3.59703e-09	4.66359e-07	4.32738e-07	-1.94201e-07	300	200	0	3.56539e-08	-2.43063e-09	8.67078e-08	5.39631e-05	-1.3636e-05	-2.08409e-05	0	0	0
790	8	4.28874e-08	-1.02338e-08	1.03906e-07	2.27184e-06	1.68976e-05	6.46549e-07	300	610	0	1.07584e-08	5.11636e-09	8.26472e-09	8.77204e-07	6.7008e-07	-2.16442e-07	300	200	0	5.36458e-08	-5.11747e-09	1.12171e-07	6.79391e-05	-1.86585e-05	-2.94181e-05	0	0	0
790	9	5.38754e-08	-1.77671e-08	1.18528e-07	1.93182e-06	1.90335e-05	1.44489e-06	300	610	0	1.99391e-08	9.03764e-09	1.46693e-08	1.40987e-06	9.43932e-07	-2.10241e-07	300	200	0	7.38145e-08	-8.72943e-09	1.33198e-07	7.81588e-05	-2.3525e-05	-3.8236e-05	0	0	0
791	0	6.18148e-08	-2.71852e-08	1.19382e-07	9.3982e-07	1.88014e-05	2.5338e-06	300	610	0	3.1772e-08	1.39837e-08	2.27668e-08	2.04398e-06	1.2245e-06	-1.55861e-07	300	200	0	9.35868e-08	-1.32015e-08	1.42149e-07	7.97264e-05	-2.71109e-05	-4.56439e-05	0	0	0
791	1	6.28052e-08	-3.79287e-08	9.61107e-08	-9.80422e-07	1.4499e-05	3.9023e-06	300	610	0	4.57645e-08	1.96866e-08	3.21294e-08	2.72301e-06	1.45856e-06	-2.89573e-08	300	200	0	1.0857e-07	-1.8242e-08	1.2824e-07	6.59204e-05	-2.77258e-05	-4.90633e-05	0	0	0
791	2	5.15042e-08	-4.87495e-08	3.57056e-08	-4.11695e-06	4.00936e-06	5.47331e-06	300	610	0	6.06112e-08	2.55232e-08	4.17512e-08	3.33938e-06	1.56321e-06	1.97768e-07	300	200	0	1.12115e-07	-2.32262e-08	7.74568e-08	2.82382e-05	-2.3046e-05	-4.48366e-05	0	0	0
791	3	2.11684e-08	-5.74608e-08	-7.67597e-08	-8.71853e-06	-1.50665e-05	7.07074e-06	300	610	0	7.38651e-08	3.03821e-08	4.98283e-08	3.71894e-06	1.42106e-06	5.51095e-07	300	200	0	9.50335e-08	-2.70788e-08	-2.69314e-08	-4.31571e-05	-1.01276e-05	-2.81875e-05	0	0	0
791	4	-3.59835e-08	-6.0697e-08	-2.56451e-07	-1.4914e-05	-4.51204e-05	8.38289e-06	300	610	0	8.16002e-08	3.25327e-08	5.3544e-08	3.60792e-06	8.7915e-07	1.05135e-06	300	200	0	4.56167e-08	-2.81642e-08	-2.02907e-07	-0.000158384	1.44412e-05	6.61487e-06	0	0	0
791	5	-1.27925e-07	-5.3739e-08	-5.15805e-07	-2.25971e-05	-8.80361e-05	8.92676e-06	300	610	0	7.81327e-08	2.95272e-08	4.89035e-08	2.66667e-06	-2.4569e-07	1.70342e-06	300	200	0	-4.97921e-08	-2.42119e-08	-4.66901e-07	-0.000325953	5.41786e-05	6.57742e-05	0	0	0
791	6	-2.61309e-07	-3.04936e-08	-8.59933e-07	-3.12742e-05	-0.000144423	8.0216e-06	300	610	0	5.58997e-08	1.81767e-08	3.06914e-08	4.76597e-07	-2.15115e-06	2.48432e-06	300	200	0	-2.05409e-07	-1.23169e-08	-8.29241e-07	-0.000549809	0.000112058	0.00015503	0	0	0
791	7	-4.39115e-07	1.62599e-08	-1.28015e-06	-3.98809e-05	-0.000212546	4.78387e-06	300	610	0	5.63872e-09	-5.33411e-09	-7.34879e-09	-3.43137e-06	-5.01921e-06	3.32736e-06	300	200	0	-4.33476e-07	1.09258e-08	-1.2875e-06	-0.000825147	0.00018949	0.000278121	0	0	0
791	8	-6.57311e-07	9.42056e-08	-1.74556e-06	-4.65804e-05	-0.000286958	-1.83945e-06	300	610	0	-8.29484e-08	-4.51198e-08	-7.19874e-08	-9.51687e-06	-8.96674e-06	4.10367e-06	300	200	0	-7.4026e-07	4.90858e-08	-1.81754e-06	-0.00113293	0.000284871	0.00043454	0	0	0
791	9	-9.00512e-07	2.1024e-07	-2.19307e-06	-4.85735e-05	-0.000356875	-1.29778e-05	300	610	0	-2.19825e-07	-1.04962e-07	-1.69484e-07	-1.81278e-05	-1.39732e-05	4.60291e-06	300	200	0	-1.12034e-06	1.05278e-07	-2.36255e-06	-0.00143332	0.000391694	0.000616486	0	0	0
792	0	-1.13677e-06	3.68459e-07	-2.51664e-06	-4.19677e-05	-0.000404476	-2.96593e-05	300	610	0	-4.12308e-07	-1.87279e-07	-3.03913e-07	-2.93454e-05	-1.97833e-05	4.51675e-06	300	200	0	-1.54908e-06	1.8118e-07	-2.82056e-06	-0.00165855	0.000496264	0.000805103	0	0	0
792	1	-1.31196e-06	5.6724e-07	-2.55757e-06	-2.17756e-05	-0.000403393	-5.25228e-05	300	610	0	-6.61591e-07	-2.91615e-07	-4.74701e-07	-4.27708e-05	-2.57862e-05	3.43028e-06	300	200	0	-1.97355e-06	2.75626e-07	-3.03227e-06	-0.00170637	0.000575232	0.00096621	0	0	0
792	2	-1.34461e-06	7.9535e-07	-2.0984e-06	1.78595e-05	-0.00031786	-8.13974e-05	300	610	0	-9.57972e-07	-4.12614e-07	-6.73312e-07	-5.72522e-05	-3.08798e-05	8.29278e-07	300	200	0	-2.30258e-06	3.82737e-07	-2.77171e-06	-0.00143571	0.000593297	0.00104606	0	0	0
792	3	-1.12257e-06	1.02717e-06	-8.64636e-07	8.30925e-05	-0.000103182	-0.000114739	300	610	0	-1.27481e-06	-5.37502e-07	-8.7913e-07	-7.05671e-05	-3.33357e-05	-3.86655e-06	300	200	0	-2.39738e-06	4.89666e-07	-1.74377e-06	-0.000667225	0.000501687	0.000968027	0	0	0
792	4	-5.03607e-07	1.21737e-06	1.46051e-06	0.00017932	0.0002916	-0.000148937	300	610	0	-1.56153e-06	-6.43259e-07	-1.0548e-06	-7.90922e-05	-3.06943e-05	-1.12321e-05	300	200	0	-2.06513e-06	5.74106e-07	4.05711e-07	0.000807738	0.000238319	0.000631569	0	0	0
792	5	6.77381e-07	1.29573e-06	5.20174e-06	0.000309502	0.000917768	-0.000177532	300	610	0	-1.7364e-06	-6.9381e-07	-1.14162e-06	-7.75188e-05	-1.97354e-05	-2.17137e-05	300	200	0	-1.05902e-06	6.01921e-07	4.06012e-06	0.00320561	-0.000269169	-8.4591e-05	0	0	0
792	6	2.59098e-06	1.16334e-06	1.06301e-05	0.000471745	0.00181653	-0.000190453	300	610	0	-1.68049e-06	-6.37859e-07	-1.05588e-06	-5.87075e-05	3.41767e-06	-3.54414e-05	300	200	0	9.10493e-07	5.25482e-07	9.57422e-06	0.00671144	-0.00109602	-0.00131265	0	0	0
792	7	5.38198e-06	6.91841e-07	1.78672e-05	0.000656106	0.00300305	-0.000173432	300	610	0	-1.23476e-06	-4.08276e-07	-6.87809e-07	-1.38154e-05	4.29786e-05	-5.19684e-05	300	200	0	4.14722e-06	2.83565e-07	1.71794e-05	0.0114173	-0.00230686	-0.00317639	0	0	0
792	8	9.12027e-06	-2.71693e-07	2.67495e-05	0.000840708	0.004444	-0.000107864	300	610	0	-2.03474e-07	7.56961e-08	9.50012e-08	6.71291e-05	0.000102874	-6.9937e-05	300	200	0	8.9168e-06	-1.95996e-07	2.68445e-05	0.0172346	-0.00393448	-0.00575927	0	0	0
792	9	1.3731e-05	-1.89121e-06	3.66514e-05	0.000987447	0.00602869	2.8543e-05	300	610	0	1.63242e-06	9.01761e-07	1.43682e-06	0.000193994	0.000185716	-8.66869e-05	300	200	0	1.53634e-05	-9.89445e-07	3.80882e-05	0.0237787	-0.0059495	-0.00905735	0	0	0
793	0	1.89029e-05	-4.31582e-06	4.62733e-05	0.00103791	0.00753476	0.000259875	300	610	0	4.48703e-06	2.15152e-06	3.47268e-06	0.000374419	0.00029129	-9.78437e-05	300	200	0	2.33899e-05	-2.16429e-06	4.97459e-05	0.0302297	-0.00822045	-0.0129154	0	0	0
793	1	2.39786e-05	-7.63794e-06	5.34129e-05	0.000910441	0.00859177	0.000608336	300	610	0	8.52155e-06	3.87906e-06	6.29349e-06	0.000610588	0.000414509	-9.6959e-05	300	200	0	3.25001e-05	-3.75888e-06	5.97064e-05	0.0351812	-0.0104656	-0.0169475	0	0	0
793	2	2.78342e-05	-1.18322e-05	5.47547e-05	0.000499951	0.00864858	0.00108826	300	610	0	1.37716e-05	6.07933e-06	9.8946e-06	0.000894735	0.000542866	-7.53143e-05	300	200	0	4.16058e-05	-5.75286e-06	6.46493e-05	0.0364978	-0.0122004	-0.0204461	0	0	0
793	3	2.87683e-05	-1.66736e-05	4.57342e-05	-0.000317679	0.00695397	0.00169731	300	610	0	2.00472e-05	8.64558e-06	1.41061e-05	0.00120341	0.000653543	-2.20506e-05	300	200	0	4.88155e-05	-8.02798e-06	5.98403e-05	0.0312195	-0.0126877	-0.0222913	0	0	0
793	4	2.44275e-05	-2.16365e-05	2.05614e-05	-0.00167389	0.00256455	0.00240466	300	610	0	2.6805e-05	1.13162e-05	1.8506e-05	0.00149073	0.000710519	7.51623e-05	300	200	0	5.12325e-05	-1.03203e-05	3.90674e-05	0.0155651	-0.0109043	-0.0208781	0	0	0
793	5	1.18122e-05	-2.57818e-05	-2.74849e-05	-0.00368561	-0.00560166	0.00313628	300	610	0	3.30004e-05	1.36146e-05	2.23212e-05	0.00168134	0.00066228	0.000228656	300	200	0	4.48126e-05	-1.21673e-05	-5.16368e-06	-0.0148898	-0.00554128	-0.0140908	0	0	0
793	6	-1.25787e-05	-2.76454e-05	-0.000105351	-0.00642027	-0.0186434	0.00375843	300	610	0	3.69327e-05	1.47889e-05	2.43281e-05	0.00166421	0.000441044	0.00044821	300	200	0	2.43539e-05	-1.28566e-05	-8.10231e-05	-0.0647718	0.0049356	0.000636174	0	0	0
793	7	-5.2393e-05	-2.5154e-05	-0.000218936	-0.00984528	-0.0374606	0.00406115	300	610	0	3.61134e-05	1.37646e-05	2.27739e-05	0.00128932	-3.52049e-05	0.000737131	300	200	0	-1.62796e-05	-1.13894e-05	-0.000196162	-0.138099	0.0221343	0.0261185	0	0	0
793	8	-0.000110777	-1.56047e-05	-0.000371092	-0.0137607	-0.0624208	0.00374552	300	610	0	2.71999e-05	9.1288e-06	1.53482e-05	0.000369919	-0.000856233	0.00108679	300	200	0	-8.35767e-05	-6.47587e-06	-0.000355744	-0.236998	0.0474578	0.0650233	0	0	0
793	9	-0.000189351	4.24015e-06	-0.000558782	-0.0177173	-0.0928897	0.00241986	300	610	0	6.05648e-06	-8.27124e-07	-7.49774e-07	-0.00130589	-0.00210668	0.00146958	300	200	0	-0.000183294	3.41303e-06	-0.000559532	-0.359866	0.0816613	0.119206	0	0	0
794	0	-0.000286748	3.78766e-05	-0.000769355	-0.0209249	-0.126621	-0.000387631	300	610	0	-3.19737e-05	-1.79717e-05	-2.85932e-05	-0.00394978	-0.00384469	0.00183062	300	200	0	-0.000318721	1.99048e-05	-0.000797948	-0.498944	0.124217	0.188725	0	0	0
794	1	-0.000396687	8.85253e-05	-0.000976061	-0.0221648	-0.159033	-0.00519025	300	610	0	-9.14886e-05	-4.40642e-05	-7.10915e-05	-0.0077292	-0.00607032	0.00207896	300	200	0	-0.000488175	4.44611e-05	-0.00104715	-0.637376	0.172474	0.270504	0	0	0
794	2	-0.000505642	0.00015826	-0.00113318	-0.019725	-0.182429	-0.0124671	300	610	0	-0.00017603	-8.03089e-05	-0.000130266	-0.0126999	-0.00868255	0.00207979	300	200	0	-0.000681672	7.79515e-05	-0.00126345	-0.745976	0.220643	0.356646	0	0	0
794	3	-0.000590294	0.000246732	-0.00117147	-0.0113912	-0.18529	-0.0225382	300	610	0	-0.000286568	-0.000126695	-0.000206174	-0.0187118	-0.0114255	0.00164995	300	200	0	-0.000876862	0.000120036	-0.00137764	-0.780173	0.258667	0.432515	0	0	0
794	4	-0.000615119	0.000349444	-0.000995146	0.00546567	-0.151845	-0.0353811	300	610	0	-0.0004194	-0.000181102	-0.000295445	-0.025288	-0.0138269	0.000560201	300	200	0	-0.00103452	0.000168342	-0.00129059	-0.67787	0.271163	0.474784	0	0	0
794	5	-0.000530743	0.000455626	-0.00048211	0.0336511	-0.0621859	-0.0503817	300	610	0	-0.000563464	-0.000238175	-0.000389449	-0.0314819	-0.0151365	-0.00145134	300	200	0	-0.00109421	0.000217451	-0.000871558	-0.35937	0.236667	0.449848	0	0	0
794	6	-0.000273931	0.000545825	0.000510176	0.0756952	0.106651	-0.0660243	300	610	0	-0.000697186	-0.000288053	-0.000472188	-0.0357266	-0.0142754	-0.00464901	300	200	0	-0.000971117	0.000257772	3.79881e-05	0.269111	0.127593	0.313194	0	0	0
794	7	0.00022954	0.000589522	0.00213024	0.133125	0.378189	-0.0795401	300	610	0	-0.000785195	-0.000315072	-0.000518179	-0.0357009	-0.00981746	-0.00924661	300	200	0	-0.000555656	0.00027445	0.00161206	1.30641	-0.0885762	0.0105681	0	0	0
794	8	0.00105762	0.000543275	0.00450625	0.205406	0.772046	-0.0865539	300	610	0	-0.000775444	-0.00029673	-0.000490718	-0.028253	-2.81199e-05	-0.0153257	300	200	0	0.000282172	0.000246546	0.00401553	2.83966	-0.446186	-0.517973	0	0	0
794	9	0.00227856	0.000350184	0.00770435	0.288529	1.29698	-0.0808046	300	610	0	-0.000597685	-0.000203297	-0.000341197	-0.00944037	0.0170041	-0.0227208	300	200	0	0.00168087	0.000146887	0.00736315	4.91755	-0.975646	-1.32984	0	0	0
795	0	0.00392962	-5.82723e-05	0.0116691	0.373271	1.94103	-0.0540489	300	610	0	-0.000164572	1.3664e-06	-1.03865e-05	0.0252376	0.0431018	-0.0308716	300	200	0	0.00376505	-5.69059e-05	0.0116587	7.51186	-1.69421	-2.46615	0	0	0
795	1	0.00598641	-0.000756607	0.0161452	0.443258	2.65871	0.00369467	300	610	0	0.000622858	0.000357049	0.000567138	0.0803189	0.0795551	-0.0386463	300	200	0	0.00660927	-0.000399558	0.0167123	10.4664	-2.59267	-3.9311	0	0	0
795	2	0.00832236	-0.00181431	0.0205823	0.473068	3.35564	0.103361	300	610	0	0.00186326	0.00090164	0.00145401	0.159465	0.126461	-0.0441547	300	200	0	0.0101856	-0.000912672	0.0220363	13.4347	-3.6177	-5.66389	0	0	0
795	3	0.0106595	-0.00327773	0.0240317	0.426818	3.87194	0.255274	300	610	0	0.00363428	0.00166187	0.00269501	0.264055	0.181819	-0.0445792	300	200	0	0.0142937	-0.00161586	0.0267267	15.8116	-4.65035	-7.50319	0	0	0
795	4	0.0125139	-0.00514333	0.0250477	0.257869	3.96703	0.466558	300	610	0	0.00596096	0.0026395	0.00429461	0.39121	0.240399	-0.0360734	300	200	0	0.0184749	-0.00250383	0.0293424	16.6669	-5.48207	-9.14635	0	0	0
795	5	0.0131444	-0.00732157	0.0216209	-0.0894524	3.30979	0.737292	300	610	0	0.0087716	0.00379253	0.0061862	0.531244	0.292435	-0.0137991	300	200	0	0.021916	-0.00352905	0.0278071	14.6984	-5.79188	-10.1076	0	0	0
795	6	0.0115152	-0.0095919	0.0111773	-0.674992	1.48033	1.05529	300	610	0	0.0118412	0.00501153	0.0081934	0.66464	0.3223	0.0278037	300	200	0	0.0233564	-0.00458038	0.0193707	8.22663	-5.12969	-9.68355	0	0	0
795	7	0.00629384	-0.0115516	-0.00930483	-1.55344	-2.00859	1.38953	300	610	0	0.0147245	0.00609249	0.00998544	0.75883	0.30741	0.0943968	300	200	0	0.0210184	-0.00545912	0.000680611	-4.7355	-2.91424	-6.93796	0	0	0
795	8	-0.00409274	-0.0125647	-0.0429995	-2.75917	-7.66026	1.68274	300	610	0	0.0166861	0.00670921	0.0110317	0.765297	0.217766	0.190646	300	200	0	0.0125934	-0.00585547	-0.0319678	-26.2983	1.54336	-0.723912	0	0	0
795	9	-0.0213092	-0.0117212	-0.0926872	-4.28412	-15.9016	1.84377	300	610	0	0.0166378	0.0063906	0.0105638	0.617849	0.0166921	0.318517	300	200	0	-0.00467138	-0.00533061	-0.0821234	-58.3486	8.97633	10.2341	0	0	0
796	0	-0.0468346	-0.00782361	-0.159888	-6.04804	-26.9382	1.74151	300	610	0	0.0131036	0.00451126	0.00755936	0.233276	-0.336492	0.474871	300	200	0	-0.033731	-0.00331235	-0.152328	-101.993	20.0429	27.1711	0	0	0
796	1	-0.0815185	0.000577755	-0.243613	-7.86185	-40.5478	1.20252	300	610	0	0.00423948	0.000307087	0.000766343	-0.483978	-0.881001	0.648341	300	200	0	-0.077279	0.000884841	-0.242847	-156.754	35.1346	50.9947	0	0	0
796	2	-0.124939	0.0150703	-0.338718	-9.38628	-55.8104	0.0157089	300	610	0	-0.0120569	-0.00706882	-0.0112075	-1.63112	-1.64536	0.815611	300	200	0	-0.136996	0.00800143	-0.349925	-219.493	54.0976	81.8561	0	0	0
796	3	-0.174552	0.0371517	-0.433893	-10.0913	-70.7833	-2.05175	300	610	0	-0.0379006	-0.0184317	-0.0297093	-3.28808	-2.63361	0.93741	300	200	0	-0.212453	0.0187199	-0.463602	-283.097	75.8614	118.558	0	0	0
796	4	-0.224646	0.0678534	-0.509454	-9.22493	-82.1472	-5.22216	300	610	0	-0.0749907	-0.0343729	-0.0557284	-5.48816	-3.80633	0.954866	300	200	0	-0.299637	0.0334805	-0.565182	-335.019	97.9837	157.809	0	0	0
796	5	-0.26519	0.107182	-0.535233	-5.80515	-84.8777	-9.6535	300	610	0	-0.12395	-0.0549713	-0.0894267	-8.17666	-5.05671	0.78722	300	200	0	-0.38914	0.0522106	-0.624659	-355.853	116.142	193.353	0	0	0
796	6	-0.280716	0.153359	-0.469081	1.34658	-72.0261	-15.359	300	610	0	-0.183401	-0.0793984	-0.129493	-11.1571	-6.18288	0.332395	300	200	0	-0.464117	0.0739607	-0.598574	-318.298	123.641	215.079	0	0	0
796	7	-0.249509	0.201873	-0.256752	13.5062	-34.7379	-22.0976	300	610	0	-0.248772	-0.105419	-0.172328	-14.0274	-6.85948	-0.5276	300	200	0	-0.498281	0.0964533	-0.42908	-186.976	111.044	208.266	0	0	0
796	8	-0.143491	0.24439	0.165787	31.8544	37.3202	-29.2355	300	610	0	-0.310884	-0.128817	-0.211094	-16.1108	-6.61386	-1.91396	300	200	0	-0.454375	0.115573	-0.0453073	80.2023	66.1085	153.229	0	0	0
796	9	0.0706576	0.267661	0.866322	57.1616	154.91	-35.588	300	610	0	-0.354446	-0.142799	-0.234746	-16.3936	-4.81518	-3.92834	300	200	0	-0.283789	0.124862	0.631576	528.268	-25.7558	25.7303	0	0	0
797	0	0.42847	0.252633	1.9051	89.3244	327.309	-39.2569	300	610	0	-0.356714	-0.137507	-0.227205	-13.486	-0.688275	-6.61731	300	200	0	0.0717562	0.115125	1.6779	1198.04	-180.193	-201.361	0	0	0
797	1	0.961955	0.174106	3.31677	126.742	559.285	-37.4977	300	610	0	-0.286687	-0.0997885	-0.166974	-5.63237	6.63229	-9.92196	300	200	0	0.675268	0.0743179	3.1498	2114.51	-411.435	-554.58	0	0	0
797	2	1.69036	0.00142386	5.08428	165.539	846.781	-26.6621	300	610	0	-0.105443	-0.0134923	-0.0275914	9.1953	17.9895	-13.6122	300	200	0	1.58492	-0.0120684	5.05669	3270.05	-728.313	-1053.92	0	0	0
797	3	2.60673	-0.299214	7.10416	198.691	1171.22	-2.28732	300	610	0	0.231657	0.139399	0.220555	33.078	34.0124	-17.2078	300	200	0	2.83839	-0.159816	7.32472	4601.75	-1128.42	-1703.88	0	0	0
797	4	3.66001	-0.760061	9.14414	215.15	1492.64	40.5815	300	610	0	0.76993	0.376412	0.606416	67.7573	54.8277	-19.8934	300	200	0	4.42994	-0.383649	9.75055	5963.7	-1590.33	-2481	0	0	0
797	5	4.733	-1.40399	10.796	199.162	1742.16	106.727	300	610	0	1.54648	0.710589	1.15178	114.024	79.6619	-20.439	300	200	0	6.27948	-0.693401	11.9478	7095.85	-2063.94	-3318.16	0	0	0
797	6	5.61776	-2.23282	11.4304	130.055	1814.88	199.641	300	610	0	2.57643	1.14446	1.86149	170.849	106.336	-17.1497	300	200	0	8.19419	-1.08836	13.2919	7593.53	-2459.68	-4086.13	0	0	0
797	7	5.99168	-3.21138	10.1635	-17.11	1565.01	319.846	300	610	0	3.83353	1.66177	2.70986	234.257	130.68	-7.87247	300	200	0	9.8252	-1.54961	12.8734	6884.5	-2637.94	-4574.54	0	0	0
797	8	5.39955	-4.24744	5.8525	-269.523	805.898	462.59	300	610	0	5.22504	2.21692	3.62348	295.963	145.922	9.89574	300	200	0	10.6246	-2.03052	9.47598	4223.7	-2400.96	-4475.41	0	0	0
797	9	3.25001	-5.16866	-2.85921	-652.649	-681.533	614.937	61.6356	838.262	0	6.56177	2.72276	4.46113	341.914	142.173	38.7476	300	200	0	9.81177	-2.4459	1.60192	-1280.03	-1490.9	-3374.94	0	0	0
798	0	-1.16259	-5.69912	-17.4184	-1183.68	-3127.26	752.394	120.462	677.956	0	7.52602	3.03795	4.99295	350.936	106.171	80.894	300	200	0	6.36343	-2.66117	-12.4254	-10587.1	401.096	-761.085	56.8625	841.77	0
798	1	-8.59624	-5.43992	-39.1289	-1861.82	-6732.57	835.448	127.938	657.582	0	7.6425	2.95619	4.88257	293.854	21.5361	137.424	300	200	0	-0.953747	-2.48373	-34.2463	-24579.3	3608.63	3942.96	104.036	714.24	0
798	2	-19.7341	-3.90886	-68.8791	-2659.47	-11620.5	814.066	131.291	648.611	0	6.26029	2.20098	3.67811	133.639	-130.133	207.248	300	200	0	-13.4738	-1.70788	-65.201	-43888.5	8456.38	11294.7	119.778	671.868	0
798	3	-35.0078	-0.704652	-107.114	-3524.22	-17819.2	647.922	133.643	642.902	0	2.55807	0.431042	0.820511	-172.733	-366.941	285.715	300	200	0	-32.4497	-0.273611	-106.294	-68885.7	15259.6	21694.7	128.907	647.945	0
798	4	-54.5031	4.31907	-154.219	-4393.39	-25315.2	322.333	135.849	638.488	0	-4.41157	-2.73675	-4.3198	-669.779	-702.727	362.944	137.324	355.049	0	-58.9146	1.58232	-158.538	-99924.5	24371.5	35289.2	135.889	630.765	0
798	5	-78.0416	11.0401	-210.962	-5208.75	-34134.9	-155.655	138.194	634.691	0	-15.5716	-7.64422	-12.404	-1397.45	-1143.93	421.598	207.777	312.662	0	-93.6132	3.39587	-223.366	-137611	36224.3	52004.4	142.058	616.808	0
798	6	-105.347	19.188	-278.529	-5923.67	-44366.8	-764.828	140.71	631.268	0	-31.5517	-14.4537	-24.1497	-2387.88	-1691.13	435.948	229.973	298.878	0	-136.899	4.73423	-302.679	-182817	51316.8	71663.6	147.832	604.747	0
798	7	-136.181	28.5242	-358.121	-6505.23	-56106.3	-1482.8	143.331	628.165	0	-52.5714	-23.1338	-40.3969	-3666.92	-2340.01	378.297	242.074	290.772	0	-188.752	5.39042	-398.517	-236446	70169	94097.1	153.341	593.964	0
798	8	-170.379	39.0188	-450.428	-6937.84	-69384	-2310.81	145.96	625.403	0	-78.6445	-33.6146	-62.1109	-5256.91	-3075.83	229.861	250.478	284.638	0	-249.024	5.40419	-512.539	-299119	93254.9	119200	158.626	584.108	0
798	9	-207.758	50.9118	-555.079	-7229.2	-84102.7	-3288.34	148.485	623.024	0	-109.788	-45.8993	-90.2762	-7175.95	-3868.25	-16.9978	257.151	279.489	0	-317.545	5.01248	-645.356	-370818	120878	146888	163.686	574.968	0
799	0	-247.834	64.6381	-669.888	-7412.45	-99949.1	-4486.39	150.797	621.065	0	-145.997	-60.0751	-125.666	-9431.11	-4672.98	-359.697	262.814	275.049	0	-393.832	4.56297	-795.554	-450389	152948	176901	168.492	566.408	0
799	1	-289.404	80.6316	-789.927	-7541.59	-116275	-5985.27	152.803	619.547	0	-187.113	-76.3296	-168.502	-12006.3	-5435.94	-774.264	267.74	271.253	0	-476.517	4.30196	-958.429	-534897	188691	208490	173.01	558.314	0
799	2	-330.124	98.9979	-907.015	-7680.44	-132027	-7835.75	154.438	618.468	0	-232.621	-94.951	-218.051	-14845.5	-6096.1	-1201.11	272.043	268.083	0	-562.745	4.04686	-1125.07	-619221	226408	240077	177.231	550.559	0
799	3	-366.345	119.173	-1010.64	-7885.1	-145861	-10009.2	155.675	617.802	0	-281.346	-116.202	-272.197	-17831.6	-6589.31	-1544.75	275.792	265.51	0	-647.691	2.97115	-1282.83	-696502	263490	269077	181.162	543.051	0
799	4	-393.45	139.777	-1090.88	-8182.36	-156492	-12364.8	156.546	617.501	0	-331.077	-140.02	-327.139	-20768	-6854.66	-1689.57	279.047	263.484	0	-724.527	-0.24321	-1418.02	-759829	296838	292093	184.807	535.829	0
799	5	-406.832	158.818	-1142.2	-8553.7	-163159	-14664.3	157.154	617.489	0	-378.268	-165.664	-377.638	-23386.5	-6842.32	-1525.69	281.881	261.928	0	-785.1	-6.84563	-1519.84	-804540	323636	305577	188.145	529.142	0
799	6	-403.236	174.222	-1165.4	-8938.78	-165887	-16632.6	157.656	617.67	0	-418.111	-191.532	-418.285	-25399.2	-6525.6	-974.18	284.399	260.722	0	-821.347	-17.3105	-1583.68	-829719	342117	306797	191.132	523.393	0
799	7	-381.819	184.399	-1166.51	-9261.37	-165380	-18033.8	158.227	617.939	0	-445.286	-215.365	-445.513	-26590.2	-5912.26	-4.00935	286.729	259.685	0	-827.105	-30.9657	-1612.02	-838011	352015	294639	193.741	518.929	0
799	8	-344.393	188.558	-1153.85	-9460.26	-162677	-18723.9	159.013	618.199	0	-455.281	-234.769	-459.071	-26889.6	-5042.24	1356.65	289.016	258.574	0	-799.673	-46.2111	-1612.92	-834231	354541	269905	196.015	515.842	0
799	9	-294.837	186.72	-1135.37	-9507.31	-158827	-18665.9	160.11	618.374	0	-445.641	-247.784	-461.829	-26381.8	-3974.13	3015.75	291.395	257.125	0	-740.477	-61.0636	-1597.2	-823761	351901	235009	198.071	513.919	0
800	0	-238.004	179.578	-1117.31	-9408.52	-154693	-17918.5	161.549	618.421	0	-416.544	-253.235	-458.234	-25252.5	-2772.42	4829.82	293.95	255.108	0	-654.547	-73.6573	-1575.54	-811402	346616	193305	200.057	512.754	0
800	1	-178.588	168.272	-1103.89	-9193.46	-150893	-16608.2	163.307	618.328	0	-370.594	-250.877	-452.609	-23717.8	-1497.49	6637.23	296.691	252.403	0	-549.181	-82.605	-1556.49	-800769	340918	148305	202.094	511.922	0
800	2	-120.33	154.155	-1097.36	-8900.48	-147797	-14894.9	165.316	618.111	0	-312.07	-241.386	-448.139	-21975.1	-197.298	8299.16	299.56	249.036	0	-432.4	-87.2312	-1545.5	-794081	336411	103050	204.242	511.093	0
800	3	-65.7034	138.594	-1098.28	-8564.57	-145547	-12942.2	167.477	617.798	0	-245.915	-226.193	-446.658	-20180.7	1097.27	9728.98	302.457	245.181	0	-311.619	-87.599	-1544.94	-792232	333989	59769.3	206.501	510.071	0
800	4	-15.9914	122.843	-1105.85	-8213.08	-144112	-10902.6	169.683	617.427	0	-176.786	-207.165	-448.892	-18446.2	2373.48	10901	305.287	241.093	0	-192.777	-84.3219	-1554.74	-795055	333938	19813.7	208.835	508.77	0
800	5	28.3768	107.985	-1118.52	-7868.15	-143351	-8912.13	171.839	617.034	0	-108.407	-186.272	-454.802	-16840.8	3634.09	11842.3	307.99	237.029	0	-80.0306	-78.2862	-1573.32	-801725	336121	-16184	211.196	507.186	0
800	6	67.4109	94.9019	-1134.56	-7550.3	-143096	-7085.9	173.875	616.655	0	-43.3423	-165.292	-463.861	-15396.7	4890.83	12614.9	310.544	233.193	0	24.0685	-70.3905	-1598.42	-811179	340166	-48040.3	213.537	505.374	0
800	7	101.195	84.2667	-1152.55	-7280.22	-143205	-5515.59	175.749	616.317	0	16.9305	-145.61	-475.27	-14116.5	6157.52	13293.2	312.956	229.702	0	118.126	-61.3436	-1627.82	-822450	345628	-75740.7	215.809	503.438	0
800	8	129.665	76.5528	-1171.57	-7078.43	-143594	-4269.69	177.435	616.042	0	71.741	-128.123	-488.187	-12985.4	7445.87	13945.7	315.252	226.599	0	201.406	-51.5697	-1659.76	-834837	352113	-99238.8	217.971	501.495	0
800	9	152.556	72.0507	-1191.18	-6963.23	-144225	-3393.43	178.923	615.846	0	120.857	-113.307	-501.903	-11982.9	8764.89	14621.8	317.463	223.875	0	273.413	-41.2565	-1693.09	-847929	359342	-118379	219.992	499.649	0
801	0	169.504	70.8944	-1211.2	-6948.82	-145091	-2908.21	180.209	615.737	0	164.121	-101.395	-515.927	-11091	10122.5	15346.6	319.62	221.497	0	333.625	-30.5003	-1727.13	-861524	367157	-132933	221.854	497.97	0
801	1	180.198	73.0853	-1231.54	-7044.34	-146188	-2814.13	181.296	615.72	0	201.225	-92.5468	-529.958	-10298.9	11525.5	16119.9	321.748	219.433	0	381.422	-19.4615	-1761.5	-875509	375479	-142698	223.552	496.495	0
801	2	184.519	78.5071	-1252.06	-7252.72	-147501	-3094.34	182.193	615.793	0	231.652	-86.9718	-543.777	-9603.1	12979.2	16920	323.869	217.66	0	416.17	-8.46465	-1795.83	-889771	384251	-147601	225.092	495.238	0
801	3	182.603	86.9325	-1272.54	-7570.2	-148998	-3717.76	182.913	615.949	0	254.787	-84.9468	-557.153	-9003.79	14486.4	17712.1	326.001	216.16	0	437.389	1.98569	-1829.69	-904160	393402	-147755	226.484	494.211	0
801	4	174.851	98.0339	-1292.78	-7987.12	-150636	-4640.97	183.479	616.178	0	270.089	-86.766	-569.786	-8500.33	16048	18459.2	328.165	214.918	0	444.94	11.2678	-1862.56	-918498	402823	-143479	227.74	493.427	0
801	5	161.902	111.405	-1312.56	-8489.17	-152369	-5811.19	183.914	616.468	0	277.268	-92.6473	-581.318	-8087.86	17662	19130.3	330.383	213.913	0	439.17	18.758	-1893.88	-932601	412376	-135267	228.872	492.905	0
801	6	144.57	126.587	-1331.67	-9058.12	-154150	-7169.71	184.244	616.802	0	276.396	-102.646	-591.398	-7756.79	19322.4	19705.1	332.672	213.116	0	420.966	23.9412	-1923.07	-946267	421888	-123749	229.89	492.657	0
801	7	123.796	143.083	-1349.86	-9672.31	-155924	-8654.01	184.489	617.165	0	267.938	-116.611	-599.744	-7493.31	21020.1	20175.3	335.048	212.494	0	391.734	26.4724	-1949.6	-959257	431174	-109640	230.804	492.679	0
801	8	100.585	160.376	-1366.77	-10306.8	-157633	-10198.9	184.668	617.541	0	252.72	-134.182	-606.199	-7280.58	22744.4	20542.9	337.52	212.01	0	353.305	26.1931	-1972.97	-971302	440045	-93699.1	231.632	492.941	0
801	9	75.9625	177.938	-1382.06	-10934.5	-159213	-11738.8	184.801	617.912	0	231.853	-154.804	-610.766	-7101.01	24485.3	20816.1	340.09	211.626	0	307.816	23.1338	-1992.83	-982137	448346	-76690.3	232.394	493.393	0
802	0	50.9206	195.261	-1395.41	-11527.2	-160602	-13210.6	184.907	618.261	0	206.652	-177.755	-613.645	-6938.92	26237.2	21002.8	342.756	211.308	0	257.572	17.5062	-2009.05	-991555	455988	-59347.8	233.12	493.961	0
802	1	26.3689	211.881	-1406.59	-12057.2	-161743	-14558.5	185.011	618.572	0	178.548	-202.206	-615.257	-6782.72	28003.1	21105.8	345.514	211.024	0	204.917	9.67499	-2021.85	-999449	462979	-42344.9	233.853	494.554	0
802	2	3.09611	227.397	-1415.52	-12497.6	-162587	-15738.2	185.14	618.829	0	149.017	-227.285	-616.245	-6626.54	29799	21122.2	348.356	210.753	0	152.113	0.11235	-2031.77	-1.00584e+06	469440	-26274.3	234.644	495.057	0
802	3	-18.2452	241.498	-1422.23	-12824.5	-163097	-16719.6	185.323	619.017	0	119.518	-252.147	-617.476	-6471.41	31661.2	21045.9	351.275	210.48	0	101.273	-10.6486	-2039.7	-1.01086e+06	475615	-11642.4	235.562	495.342	0
802	4	-37.1331	253.974	-1426.91	-13016.9	-163245	-17487.8	185.596	619.122	0	91.4783	-276.021	-620.03	-6325.82	33651.8	20872.4	354.274	210.202	0	54.3452	-22.0476	-2046.94	-1.01482e+06	481880	1125.79	236.689	495.258	0
802	5	-53.1629	264.716	-1429.92	-13057	-163017	-18042.3	185.996	619.131	0	66.2858	-298.232	-625.18	-6205.48	35859.7	20605.5	357.359	209.926	0	13.1229	-33.5158	-2055.1	-1.01816e+06	488743	11680.6	238.126	494.647	0
802	6	-66.0396	273.701	-1431.78	-12928.7	-162406	-18394.1	186.57	619.03	0	45.2749	-318.174	-634.307	-6132.76	38392.2	20261.5	360.526	209.668	0	-20.7647	-44.4721	-2066.08	-1.02144e+06	496808	19754.9	239.976	493.352	0
802	7	-75.5743	280.978	-1433.15	-12617.2	-161419	-18563.2	187.368	618.804	0	29.6628	-335.282	-648.751	-6136.9	41352.3	19871.5	363.741	209.46	0	-45.9116	-54.3042	-2081.9	-1.02533e+06	506707	25184.8	242.328	491.246	0
802	8	-81.681	286.645	-1434.81	-12109	-160072	-18576.3	188.437	618.44	0	20.4501	-349.03	-669.623	-6252.2	44813.7	19478.2	366.924	209.337	0	-61.231	-62.3848	-2104.43	-1.03051e+06	519011	27921.8	245.231	488.264	0
802	9	-84.3664	290.831	-1437.58	-11393.5	-158398	-18465.9	189.816	617.926	0	18.3305	-358.988	-697.708	-6510.22	48822.8	19126.1	369.976	209.331	0	-66.0359	-68.1578	-2135.29	-1.03764e+06	534181	28010.2	248.684	484.417	0
803	0	-83.725	293.66	-1442.23	-10464.2	-156437	-18264.4	191.531	617.256	0	23.6332	-364.889	-733.479	-6932.36	53419	18851	372.83	209.451	0	-60.0918	-71.2287	-2175.71	-1.04727e+06	552579	25563.5	252.651	479.776	0
803	1	-79.9535	295.268	-1449.53	-9314.02	-154226	-17994.7	193.603	616.426	0	36.2864	-366.634	-777.051	-7531.2	58625.8	18676.2	375.446	209.692	0	-43.6671	-71.3661	-2226.58	-1.0599e+06	574471	20785.9	257.064	474.48	0
803	2	-73.3541	295.835	-1460.34	-7928.25	-151794	-17665.5	196.055	615.429	0	55.7897	-364.287	-827.984	-8314.26	64410.3	18616.1	377.792	210.042	0	-17.5644	-68.4524	-2288.32	-1.07593e+06	599956	14002.9	261.813	468.747	0
803	3	-64.3133	295.579	-1475.48	-6284.12	-149167	-17276.4	198.903	614.259	0	81.1846	-358.075	-885.048	-9280.17	70650.3	18679.1	379.827	210.486	0	16.8713	-62.4961	-2360.53	-1.09562e+06	628832	5648.09	266.738	462.87	0
803	4	-53.2774	294.691	-1495.59	-4358.9	-146361	-16827.4	202.138	612.914	0	111.062	-348.375	-946.095	-10409.6	77122.2	18866.5	381.516	211.003	0	57.7846	-53.6846	-2441.68	-1.11887e+06	660493	-3779.53	271.643	457.183	0
803	5	-40.7223	293.301	-1520.93	-2138.7	-143387	-16326.3	205.724	611.406	0	143.679	-335.691	-1008.15	-11658.9	83516	19170.9	382.841	211.565	0	102.957	-42.3907	-2529.09	-1.14523e+06	693913	-13767.8	276.327	452.02	0
803	6	-27.1054	291.49	-1551.34	373.66	-140255	-15788.6	209.591	609.759	0	177.148	-320.646	-1067.74	-12962.1	89476.8	19574.6	383.8	212.14	0	150.042	-29.1563	-2619.08	-1.17385e+06	727742	-23856.1	280.612	447.659	0
803	7	-12.8243	289.286	-1586.08	3151.42	-136979	-15233.3	213.636	608.013	0	209.573	-303.994	-1121.28	-14239.9	94655.4	20049.6	384.417	212.7	0	196.749	-14.7079	-2707.36	-1.20356e+06	760440	-33687.8	284.367	444.29	0
803	8	1.80111	286.653	-1623.81	6138.58	-133585	-14678.3	217.733	606.22	0	239.106	-286.617	-1165.52	-15414.3	98748.1	20562.1	384.724	213.225	0	240.907	0.0366516	-2789.33	-1.2329e+06	790399	-43025.1	287.511	442.007	0
803	9	16.5292	283.494	-1662.63	9248.58	-130110	-14138.2	221.745	604.437	0	264.007	-269.463	-1197.82	-16419.8	101522	21079.3	384.756	213.708	0	280.536	14.0308	-2860.44	-1.26026e+06	816079	-51733.9	290.006	440.819	0
804	0	31.1859	279.687	-1700.28	12369.5	-126604	-13624.5	225.539	602.725	0	282.761	-253.456	-1216.36	-17209.9	102831	21575	384.54	214.149	0	313.947	26.2308	-2916.64	-1.28402e+06	836148	-59756	291.849	440.673	0
804	1	45.6164	275.152	-1734.4	15374.4	-123132	-13145.8	229.006	601.136	0	294.187	-239.417	-1220.32	-17758.2	102629	22027.9	384.1	214.552	0	339.803	35.7356	-2954.71	-1.30271e+06	849601	-67060.6	293.061	441.474	0
804	2	59.5986	269.897	-1762.67	18133.6	-119767	-12710.4	232.054	599.712	0	297.508	-228.008	-1209.86	-18060.2	100969	22419.6	383.456	214.928	0	357.107	41.8889	-2972.53	-1.31512e+06	855820	-73580.9	293.676	443.1	0
804	3	72.7837	264.029	-1783.01	20525	-116583	-12329.4	234.614	598.489	0	292.407	-219.698	-1186.05	-18132.1	97993.1	22736.1	382.621	215.288	0	365.191	44.3305	-2969.06	-1.32032e+06	854598	-79173.6	293.739	445.411	0
804	4	84.6919	257.738	-1793.7	22444.1	-113653	-12017	236.638	597.487	0	279.064	-214.728	-1150.71	-18006.3	93906.5	22969	381.607	215.648	0	363.756	43.0106	-2944.41	-1.31779e+06	846116	-83619.6	293.294	448.26	0
804	5	94.7422	251.275	-1793.63	23812.7	-111043	-11790.2	238.09	596.724	0	258.155	-213.087	-1106.15	-17725.3	88956.2	23114.8	380.42	216.024	0	352.897	38.1885	-2899.78	-1.30743e+06	830908	-86642.5	292.383	451.503	0
804	6	102.304	244.921	-1782.45	24587.4	-108819	-11666.9	238.95	596.206	0	230.803	-214.505	-1054.87	-17336	83401.8	23175.1	379.064	216.434	0	333.107	30.4156	-2837.32	-1.28956e+06	809790	-87933.3	291.042	455.013	0
804	7	106.776	238.97	-1760.55	24762.4	-107031	-11663.1	239.206	595.935	0	198.457	-218.489	-999.384	-16885.5	77491.7	23157.4	377.539	216.896	0	305.233	20.481	-2759.93	-1.26495e+06	783788	-87186	289.297	458.683	0
804	8	107.674	233.698	-1729.03	24368.5	-105717	-11791	238.858	595.906	0	162.742	-224.384	-941.974	-16415.6	71445.3	23074.6	375.846	217.427	0	270.415	9.31435	-2671.01	-1.23471e+06	754051	-84151.3	287.169	462.429	0
804	9	104.714	229.322	-1689.55	23467.5	-104890	-12056.5	237.918	596.11	0	125.304	-231.456	-884.603	-15958.7	65443.3	22940	373.98	218.041	0	230.018	-2.13339	-2574.16	-1.20014e+06	721759	-78692.9	284.676	466.188	0
805	0	97.8733	225.982	-1644.06	22143.8	-104539	-12457.5	236.415	596.531	0	87.6803	-238.979	-828.845	-15537.6	59624.7	22764.7	371.937	218.746	0	185.554	-12.9978	-2472.91	-1.16267e+06	688052	-70830.9	281.838	469.909	0
805	1	87.4016	223.713	-1594.6	20496	-104623	-12983.3	234.389	597.147	0	51.2058	-246.302	-775.87	-15166.6	54088.2	22557	369.713	219.548	0	138.607	-22.5889	-2370.47	-1.12364e+06	653954	-60759.1	278.682	473.556	0
805	2	73.7943	222.443	-1543.07	18626.4	-105079	-13614.3	231.902	597.929	0	16.9699	-252.896	-726.45	-14852.1	48895.9	22323.1	367.308	220.445	0	90.7642	-30.4531	-2269.52	-1.08425e+06	620315	-48835.6	275.244	477.1	0
805	3	57.7312	221.996	-1491.08	16630.1	-105827	-14324.2	229.027	598.847	0	-14.1922	-258.388	-681.014	-14593.6	44080.2	22067.5	364.727	221.429	0	43.539	-36.3911	-2172.09	-1.04547e+06	587792	-35551.6	271.573	480.516	0
805	4	40.0019	222.13	-1439.91	14589.2	-106778	-15081.8	225.844	599.868	0	-41.6842	-262.558	-639.716	-14384.1	39655.3	21793.7	361.989	222.485	0	-1.68224	-40.4283	-2079.62	-1.00802e+06	556846	-21480.9	267.724	483.781	0
805	5	21.4261	222.566	-1390.46	12570.1	-107845	-15853.6	222.44	600.96	0	-65.1276	-265.325	-602.512	-14212.4	35624.4	21504.5	359.126	223.589	0	-43.7015	-42.7587	-1992.98	-972380	527770	-7221.12	263.763	486.874	0
805	6	2.77884	223.029	-1343.33	10623.9	-108951	-16606	218.895	602.091	0	-84.3413	-266.711	-569.237	-14066.5	31983.4	21202.8	356.186	224.711	0	-81.5625	-43.6823	-1912.57	-938820	500718	6665.32	259.757	489.772	0
805	7	-15.2653	223.276	-1298.84	8788.48	-110030	-17308.6	215.286	603.234	0	-99.3261	-266.81	-539.674	-13936.4	28721.3	20893	353.22	225.824	0	-114.591	-43.5339	-1838.52	-907467	475747	19701.4	255.775	492.45	0
805	8	-32.1642	223.118	-1257.15	7090.12	-111030	-17936.4	211.681	604.36	0	-110.259	-265.727	-513.591	-13815.7	25821.4	20582	350.276	226.9	0	-142.423	-42.6091	-1770.74	-878351	452850	31534.8	251.88	494.881	0
805	9	-47.5147	222.44	-1218.31	5545.86	-111915	-18470.6	208.139	605.448	0	-117.484	-263.54	-490.753	-13701.2	23261.8	20279.5	347.4	227.919	0	-164.999	-41.1006	-1709.06	-851447	431985	41959.5	248.128	497.041	0
806	0	-61.0413	221.199	-1182.33	4165.14	-112659	-18898.8	204.714	606.477	0	-121.477	-260.272	-470.947	-13593.8	21014.9	19998.3	344.623	228.865	0	-182.518	-39.0724	-1653.28	-826714	413099	50908.3	244.568	498.912	0
806	1	-72.58	219.425	-1149.21	2951.27	-113248	-19215.6	201.455	607.432	0	-122.779	-255.914	-453.974	-13497.5	19048.9	19751.4	341.96	229.732	0	-195.359	-36.4892	-1603.18	-804108	396132	58418.7	241.242	500.478	0
806	2	-82.0674	217.196	-1118.89	1902.12	-113675	-19422.2	198.403	608.3	0	-121.932	-250.485	-439.625	-13416.9	17330.9	19549.1	339.422	230.519	0	-203.999	-33.2895	-1558.51	-783560	381002	64587.6	238.182	501.736	0
806	3	-89.5275	214.617	-1091.27	1010.48	-113941	-19525.1	195.589	609.074	0	-119.439	-244.068	-427.655	-13354.5	15830	19395.9	337.016	231.227	0	-208.967	-29.4509	-1518.93	-764964	367597	69535.2	235.408	502.691	0
806	4	-95.0555	211.797	-1066.19	264.629	-114051	-19534	193.03	609.752	0	-115.759	-236.822	-417.778	-13311.5	14517.1	19288.8	334.748	231.863	0	-210.814	-25.0249	-1483.97	-748180	355776	73382.9	232.927	503.366	0
806	5	-98.8029	208.82	-1043.44	-349.872	-114013	-19460.7	190.733	610.335	0	-111.293	-228.961	-409.676	-13288.8	13363.4	19217.8	332.619	232.437	0	-210.096	-20.1405	-1453.12	-733041	345370	76243.3	230.735	503.795	0
806	6	-100.966	205.736	-1022.8	-848.24	-113842	-19318.4	188.696	610.829	0	-106.388	-220.727	-403.005	-13287.8	12339.2	19168.4	330.618	232.972	0	-207.355	-14.9911	-1425.8	-719363	336191	78219.8	228.81	504.027	0
806	7	-101.777	202.541	-1004.02	-1245.32	-113553	-19120.5	186.902	611.24	0	-101.328	-212.36	-397.412	-13309.6	11414.8	19125.3	328.723	233.491	0	-203.105	-9.819	-1401.44	-706963	328041	79408.7	227.119	504.12	0
806	8	-101.488	199.189	-986.932	-1555.02	-113166	-18881.5	185.336	611.576	0	-96.3265	-204.085	-392.563	-13354.1	10564.1	19075	326.91	234.018	0	-197.815	-4.89552	-1379.49	-695685	320742	79898.1	225.624	504.134	0
806	9	-100.361	195.613	-971.383	-1789.57	-112699	-18615.8	183.98	611.842	0	-91.5214	-196.09	-388.196	-13419.6	9766.3	19006.9	325.158	234.569	0	-191.882	-0.476654	-1359.58	-685415	314151	79772.6	224.29	504.121	0
807	0	-98.6414	191.77	-957.304	-1958.76	-112172	-18338.1	182.825	612.046	0	-86.9821	-188.512	-384.143	-13502.4	9008.68	18913.9	323.451	235.15	0	-185.624	3.25836	-1341.45	-676088	308181	79121	223.096	504.116	0
807	1	-96.549	187.671	-944.66	-2070.2	-111600	-18061.4	181.862	612.192	0	-82.7308	-181.435	-380.32	-13597.2	8286.33	18792.9	321.788	235.752	0	-179.28	6.23561	-1324.98	-667675	302786	78043.2	222.026	504.139	0
807	2	-94.2761	183.373	-933.403	-2130.62	-110998	-17795.8	181.082	612.283	0	-78.7723	-174.907	-376.679	-13697.5	7600.84	18644.5	320.179	236.364	0	-173.048	8.46584	-1310.08	-660133	297933	76651.3	221.076	504.197	0
807	3	-91.9904	178.968	-923.421	-2146.8	-110379	-17548.3	180.468	612.325	0	-75.1138	-168.955	-373.172	-13797.1	6955.87	18473.7	318.64	236.973	0	-167.104	10.013	-1296.59	-653384	293576	75066.3	220.235	504.295	0
807	4	-89.829	174.563	-914.542	-2125.52	-109751	-17322.3	179.993	612.324	0	-71.7715	-163.587	-369.743	-13891.2	6351.83	18288.8	317.179	237.57	0	-161.601	10.9756	-1284.28	-647309	289643	73409.2	219.489	504.433	0
807	5	-87.8898	170.264	-906.553	-2073.84	-109126	-17118.4	179.625	612.288	0	-68.7753	-158.795	-366.33	-13976.1	5784.79	18100	315.791	238.152	0	-156.665	11.4698	-1272.88	-641762	286044	71790.3	218.813	504.613	0
807	6	-86.2264	166.176	-899.229	-1999.33	-108510	-16935.2	179.33	612.223	0	-66.1724	-154.562	-362.868	-14049.6	5250.63	17917.8	314.47	238.718	0	-152.399	11.6134	-1262.1	-636595	282685	70299.2	218.184	504.836	0
807	7	-84.851	162.39	-892.363	-1909.8	-107910	-16770.1	179.074	612.14	0	-64.0263	-150.875	-359.299	-14110.9	4747.88	17750.9	313.214	239.273	0	-148.877	11.5149	-1251.66	-631669	279483	68999.6	217.58	505.106	0
807	8	-83.7423	158.988	-885.807	-1812.67	-107330	-16621.3	178.834	612.046	0	-62.4066	-147.721	-355.584	-14161.3	4275.94	17603.9	312.025	239.826	0	-146.149	11.2674	-1241.39	-626892	276379	67927	216.985	505.427	0
807	9	-82.8564	156.032	-879.494	-1714.56	-106775	-16488.8	178.595	611.95	0	-61.3752	-145.082	-351.724	-14203.6	3832.83	17477.4	310.897	240.383	0	-144.232	10.9504	-1231.22	-622229	273346	67091.2	216.39	505.804	0
808	0	-82.1393	153.568	-873.447	-1620.55	-106251	-16374.3	178.355	611.855	0	-60.9783	-142.934	-347.76	-14241.4	3415.12	17369.3	309.82	240.952	0	-143.118	10.6333	-1221.21	-617706	270396	66485.6	215.792	506.234	0
808	1	-81.5446	151.621	-867.732	-1533.83	-105762	-16281	178.117	611.768	0	-61.2478	-141.255	-343.761	-14278.8	3018.8	17276.7	308.782	241.537	0	-142.792	10.3654	-1211.49	-613384	267559	66097	215.193	506.715	0
808	2	-81.0538	150.192	-862.399	-1456.26	-105310	-16212.2	177.887	611.689	0	-62.2049	-140.03	-339.796	-14319.4	2640.11	17197.4	307.77	242.141	0	-143.259	10.1619	-1202.19	-609310	264865	65917.6	214.598	507.237	0
808	3	-80.6894	149.255	-857.444	-1389.42	-104895	-16170.5	177.666	611.62	0	-63.8582	-139.25	-335.907	-14364.7	2276.56	17129.3	306.777	242.764	0	-144.548	10.005	-1193.35	-605496	262325	65952.4	214.008	507.794	0
808	4	-80.5108	148.767	-852.831	-1334.66	-104514	-16158.2	177.45	611.565	0	-66.197	-138.906	-332.11	-14415	1928.12	17070.2	305.806	243.404	0	-146.708	9.86063	-1184.94	-601926	259938	66221.2	213.425	508.379	0
808	5	-80.5993	148.684	-848.53	-1292.98	-104169	-16177	177.236	611.524	0	-69.1883	-138.988	-328.409	-14470.1	1597.14	17018.2	304.863	244.061	0	-149.788	9.69627	-1176.94	-598583	257700	66753.3	212.849	508.988	0
808	6	-81.04	148.966	-844.531	-1265.67	-103858	-16228.6	177.022	611.499	0	-72.781	-139.479	-324.809	-14531.1	1286.39	16972.3	303.96	244.737	0	-153.821	9.48697	-1169.34	-595467	255613	67580.4	212.282	509.623	0
808	7	-81.9087	149.573	-840.841	-1254.66	-103585	-16313.9	176.808	611.492	0	-76.9104	-140.36	-321.318	-14599.3	998.154	16931.5	303.106	245.436	0	-158.819	9.21333	-1162.16	-592589	253685	68728.1	211.728	510.283	0
808	8	-83.2599	150.461	-837.472	-1261.39	-103350	-16432.8	176.593	611.506	0	-81.5007	-141.596	-317.949	-14674.4	735.105	16894.8	302.312	246.153	0	-164.761	8.86472	-1155.42	-589958	251920	70210.1	211.188	510.968	0
808	9	-85.1136	151.59	-834.447	-1285.19	-103155	-16583.5	176.38	611.54	0	-86.4631	-143.141	-314.725	-14755.4	499.5	16861.2	301.587	246.883	0	-171.577	8.44873	-1149.17	-587593	250332	72024.3	210.67	511.671	0
809	0	-87.4472	152.926	-831.813	-1322.49	-102999	-16761.7	176.176	611.59	0	-91.695	-144.929	-311.688	-14842.1	290.711	16830.4	300.933	247.619	0	-179.142	7.9962	-1143.5	-585524	248941	74149.3	210.181	512.381	0
809	1	-90.1962	154.435	-829.623	-1367.78	-102879	-16961.9	175.992	611.649	0	-97.0835	-146.885	-308.881	-14935.3	104.609	16802.1	300.339	248.353	0	-187.28	7.54962	-1138.5	-583787	247766	76541.5	209.728	513.085	0
809	2	-93.2658	156.076	-827.89	-1415.66	-102795	-17177	175.835	611.71	0	-102.516	-148.934	-306.337	-15035.8	-64.3523	16777.2	299.79	249.082	0	-195.782	7.14166	-1134.23	-582389	246807	79138	209.314	513.77	0
809	3	-96.5431	157.799	-826.573	-1461.81	-102739	-17399.3	175.705	611.769	0	-107.885	-151.014	-304.066	-15143.2	-219.485	16756.8	299.278	249.802	0	-204.428	6.78568	-1130.64	-581302	246046	81861.5	208.938	514.424	0
809	4	-99.9063	159.553	-825.595	-1502.7	-102704	-17620	175.6	611.82	0	-113.087	-153.069	-302.062	-15255.5	-360.26	16741.2	298.807	250.504	0	-212.993	6.48396	-1127.66	-580473	245457	84626.5	208.603	515.036	0
809	5	-103.231	161.285	-824.869	-1535.71	-102681	-17831	175.519	611.862	0	-118.029	-155.051	-300.298	-15368.5	-485.66	16729.9	298.383	251.177	0	-221.26	6.23428	-1125.17	-579835	245004	87346.1	208.31	515.598	0
809	6	-106.397	162.949	-824.3	-1560.05	-102659	-18025.2	175.46	611.893	0	-122.64	-156.924	-298.728	-15478	-598.475	16722.4	297.997	251.813	0	-229.037	6.02513	-1123.03	-579317	244645	89935	208.055	516.111	0
809	7	-109.289	164.501	-823.799	-1576.21	-102626	-18197.8	175.424	611.913	0	-126.877	-158.666	-297.308	-15581.3	-705.016	16718.5	297.629	252.408	0	-236.166	5.83426	-1121.11	-578857	244338	92312.8	207.832	516.575	0
809	8	-111.805	165.907	-823.292	-1584.23	-102571	-18345.6	175.414	611.924	0	-130.713	-160.266	-296.017	-15677.1	-811.544	16717.8	297.258	252.96	0	-242.518	5.64093	-1119.31	-578402	244051	94408	207.637	516.991	0
809	9	-113.855	167.152	-822.739	-1583.19	-102488	-18466.4	175.431	611.924	0	-134.127	-161.711	-294.861	-15765	-921.743	16719.8	296.874	253.466	0	-247.981	5.44084	-1117.6	-577930	243774	96162.4	207.472	517.351	0
810	0	-115.364	168.233	-822.151	-1572.52	-102373	-18559.7	175.481	611.913	0	-137.097	-162.98	-293.879	-15844.8	-1035.49	16723.8	296.476	253.916	0	-252.461	5.2529	-1116.03	-577453	243519	97531.2	207.342	517.643	0
810	1	-116.274	169.16	-821.583	-1553.01	-102227	-18625.9	175.573	611.89	0	-139.603	-164.048	-293.131	-15916.4	-1148.15	16728.6	296.083	254.298	0	-255.876	5.11127	-1114.71	-577016	243321	98483.6	207.263	517.856	0
810	2	-116.555	169.942	-821.084	-1526.8	-102048	-18665.9	175.715	611.859	0	-141.628	-164.898	-292.659	-15978.9	-1251.9	16734.2	295.722	254.599	0	-258.183	5.04338	-1113.74	-576656	243216	99005.7	207.25	517.982	0
810	3	-116.22	170.585	-820.659	-1496.68	-101833	-18681.1	175.913	611.824	0	-143.169	-165.532	-292.476	-16031.1	-1338.37	16741.3	295.424	254.812	0	-259.389	5.05321	-1113.14	-576383	243220	99104.1	207.314	518.019	0
810	4	-115.316	171.097	-820.278	-1465.49	-101580	-18673.9	176.164	611.787	0	-144.237	-165.973	-292.579	-16072.8	-1400.17	16750.9	295.214	254.935	0	-259.553	5.12323	-1112.86	-576178	243335	98804.1	207.463	517.967	0
810	5	-113.921	171.486	-819.893	-1435.81	-101290	-18647.2	176.46	611.751	0	-144.845	-166.26	-292.952	-16105.1	-1432.29	16763.8	295.111	254.975	0	-258.767	5.22591	-1112.84	-576015	243552	98145.5	207.694	517.831	0
810	6	-112.13	171.768	-819.455	-1409.49	-100965	-18605.1	176.79	611.72	0	-145.011	-166.435	-293.548	-16128.2	-1433.87	16780.9	295.115	254.942	0	-257.141	5.33327	-1113	-575859	243845	97177.1	207.998	517.622	0
810	7	-110.039	171.958	-818.95	-1386.55	-100614	-18551.4	177.142	611.693	0	-144.743	-166.533	-294.285	-16140.1	-1408.82	16803.9	295.213	254.845	0	-254.781	5.4257	-1113.23	-575683	244177	95952.3	208.354	517.36	0
810	8	-107.732	172.083	-818.427	-1363.99	-100246	-18489.6	177.514	611.667	0	-144.046	-166.58	-295.09	-16139.1	-1363.45	16835.1	295.38	254.692	0	-251.778	5.50301	-1113.52	-575498	244531	94522	208.749	517.066	0
810	9	-105.264	172.178	-818.032	-1335.65	-99866.7	-18421.6	177.918	611.633	0	-142.923	-166.585	-295.944	-16125.7	-1302.21	16875.8	295.6	254.489	0	-248.187	5.59319	-1113.98	-575381	244937	92927.6	209.182	516.752	0
811	0	-102.646	172.29	-817.99	-1292.76	-99480.3	-18347.5	178.384	611.58	0	-141.369	-166.539	-296.884	-16102.2	-1224.86	16925.5	295.874	254.238	0	-244.015	5.75139	-1114.87	-575470	245470	91191.3	209.671	516.422	0
811	1	-99.8498	172.463	-818.566	-1224.88	-99084.9	-18266.3	178.953	611.496	0	-139.375	-166.424	-297.97	-16071.4	-1127.78	16981.5	296.215	253.936	0	-239.224	6.03908	-1116.54	-575926	246231	89310.3	210.247	516.074	0
811	2	-96.8153	172.724	-819.994	-1120.72	-98671.8	-18175.6	179.668	611.367	0	-136.945	-166.236	-299.243	-16035	-1007.33	17040.4	296.634	253.585	0	-233.76	6.48807	-1119.24	-576889	247312	87257.5	210.94	515.709	0
811	3	-93.466	173.071	-822.425	-968.88	-98228.4	-18072.2	180.562	611.178	0	-134.103	-165.992	-300.703	-15993	-861.939	17099.6	297.134	253.185	0	-227.569	7.07886	-1123.13	-578442	248771	84985.8	211.773	515.33	0
811	4	-89.7156	173.47	-825.913	-759.543	-97742	-17952.6	181.656	610.92	0	-130.893	-165.722	-302.317	-15944.5	-692.715	17157.9	297.709	252.741	0	-220.608	7.74768	-1128.23	-580602	250624	82434.6	212.753	514.943	0
811	5	-85.4734	173.861	-830.415	-486.569	-97201.8	-17812.1	182.948	610.586	0	-127.377	-165.455	-304.039	-15888.1	-503.366	17214.4	298.344	252.257	0	-212.85	8.40585	-1134.45	-583332	252848	79538.2	213.875	514.552	0
811	6	-80.6532	174.171	-835.824	-147.178	-96599.7	-17645.4	184.426	610.176	0	-123.633	-165.214	-305.814	-15821.9	-298.964	17268.4	299.022	251.737	0	-204.286	8.95778	-1141.64	-586554	255398	76235.5	215.123	514.16	0
811	7	-75.1839	174.338	-842.017	260.26	-95928.9	-17446.5	186.072	609.691	0	-119.745	-165.02	-307.586	-15744.4	-85.0032	17318.9	299.724	251.187	0	-194.929	9.3177	-1149.6	-590185	258224	72478.8	216.481	513.77	0
811	8	-69.0208	174.316	-848.923	737.141	-95184	-17210	187.877	609.132	0	-115.786	-164.897	-309.301	-15654.7	133.02	17365.5	300.43	250.613	0	-184.807	9.41856	-1158.22	-594169	261287	68240.9	217.934	513.39	0
811	9	-62.1472	174.083	-856.54	1284.06	-94361	-16931.5	189.835	608.501	0	-111.814	-164.87	-310.928	-15553.4	351.577	17409.9	301.131	250.022	0	-173.961	9.21344	-1167.47	-598502	264581	63515.1	219.476	513.029	0
812	0	-54.5712	173.634	-864.906	1900.14	-93456.7	-16608.3	191.946	607.803	0	-107.86	-164.956	-312.473	-15442.3	571.295	17455.5	301.828	249.42	0	-162.431	8.67824	-1177.38	-603213	268125	58311.1	221.108	512.689	0
812	1	-46.3246	172.975	-874.02	2582.2	-92468.9	-16240.5	194.203	607.046	0	-103.937	-165.163	-313.981	-15323.7	796.176	17505.1	302.536	248.804	0	-150.261	7.8114	-1188	-608315	271940	52653.3	222.834	512.365	0
812	2	-37.4709	172.113	-883.773	3323.94	-91396.4	-15830.4	196.584	606.239	0	-100.045	-165.49	-315.508	-15199.2	1030.75	17559.7	303.267	248.174	0	-137.516	6.62357	-1199.28	-613760	276019	46582.7	224.65	512.039	0
812	3	-28.1112	171.061	-893.922	4115.48	-90241.1	-15382.3	199.05	605.396	0	-96.1926	-165.931	-317.097	-15070.7	1278.3	17619.1	304.031	247.527	0	-124.304	5.13019	-1211.02	-619421	280310	40162.2	226.539	511.691	0
812	4	-18.3804	169.83	-904.133	4942.61	-89009	-14901.7	201.553	604.533	0	-92.387	-166.48	-318.757	-14939.5	1540.44	17683.5	304.833	246.868	0	-110.767	3.35039	-1222.89	-625109	284715	33476.4	228.474	511.305	0
812	5	-8.43513	168.433	-914.026	5786.38	-87710.4	-14395.8	204.04	603.669	0	-88.6382	-167.129	-320.462	-14805.7	1816.33	17754.2	305.668	246.201	0	-97.0733	1.30409	-1234.49	-630605	289112	26622.7	230.421	510.874	0
812	6	1.55771	166.878	-923.213	6623.7	-86357.7	-13874	206.46	602.825	0	-84.9524	-167.868	-322.173	-14668.7	2102.7	17832.6	306.527	245.531	0	-83.3947	-0.989792	-1245.39	-635687	293364	19702	232.346	510.396	0
812	7	11.4292	165.178	-931.327	7429.23	-84964.8	-13346.8	208.77	602.023	0	-81.3337	-168.686	-323.864	-14528.9	2396.11	17919.2	307.399	244.861	0	-69.9045	-3.50774	-1255.19	-640150	297344	12815	234.218	509.868	0
812	8	21.0127	163.357	-938.047	8178.46	-83547.2	-12824.6	210.935	601.281	0	-77.7866	-169.572	-325.533	-14387.8	2694.51	18012.9	308.277	244.198	0	-56.7739	-6.2149	-1263.58	-643823	300946	6063.35	236.013	509.287	0
812	9	30.1459	161.452	-943.114	8851.12	-82121.3	-12316.5	212.925	600.615	0	-74.3168	-170.512	-327.2	-14248.2	2996.13	18112.1	309.157	243.546	0	-44.1708	-9.05992	-1270.31	-646572	304089	-448.04	237.712	508.643	0
813	0	38.6768	159.516	-946.355	9433	-80704.6	-11830.6	214.721	600.032	0	-70.9284	-171.484	-328.895	-14113.6	3298.62	18215.2	310.029	242.912	0	-32.2516	-11.9686	-1275.25	-648311	306717	-6613.15	239.301	507.929	0
813	1	46.4676	157.611	-947.683	9915.47	-79313.8	-11374.5	216.308	599.537	0	-67.6245	-172.459	-330.65	-13987.7	3599.89	18320.5	310.887	242.304	0	-21.1568	-14.8473	-1278.33	-649001	308801	-12328.6	240.771	507.136	0
813	2	53.3949	155.803	-947.076	10294	-77963.4	-10955	217.68	599.131	0	-64.4117	-173.407	-332.481	-13873.2	3899.28	18426.6	311.728	241.726	0	-11.0168	-17.6036	-1279.56	-648637	310332	-17498.1	242.117	506.263	0
813	3	59.3499	154.146	-944.547	10567.2	-76666.7	-10577.3	218.832	598.812	0	-61.3027	-174.311	-334.394	-13772.5	4198.77	18532.2	312.556	241.186	0	-1.95277	-20.1649	-1278.94	-647226	311308	-22037.5	243.338	505.307	0
813	4	64.2439	152.682	-940.128	10737.1	-75435.5	-10244.4	219.76	598.579	0	-58.3117	-175.166	-336.395	-13687.6	4502.68	18636.1	313.385	240.689	0	5.93221	-22.4837	-1276.52	-644787	311739	-25879.8	244.433	504.267	0
813	5	68.0127	151.437	-933.874	10806.8	-74278.8	-9957.95	220.462	598.428	0	-55.4482	-175.975	-338.502	-13621.3	4816.12	18736.8	314.228	240.24	0	12.5645	-24.5377	-1272.38	-641356	311647	-28980.5	245.407	503.136	0
813	6	70.6191	150.414	-925.877	10780.8	-73202.3	-9718.96	220.937	598.356	0	-52.7096	-176.745	-340.77	-13576.8	5144.56	18833.6	315.097	239.841	0	17.9096	-26.3309	-1266.65	-636999	311077	-31320.4	246.269	501.904	0
813	7	72.0584	149.596	-916.273	10665	-72207.9	-9527.98	221.194	598.36	0	-50.0726	-177.48	-343.311	-13559	5495.99	18927.3	316.009	239.495	0	21.9858	-27.8835	-1259.58	-631821	310108	-32906.9	247.037	500.549	0
813	8	72.3647	148.956	-905.256	10469.1	-71294.5	-9384.54	221.244	598.435	0	-47.4866	-178.169	-346.308	-13575.6	5883.9	19019.6	316.99	239.201	0	24.8781	-29.2121	-1251.56	-625977	308865	-33773.7	247.737	499.035	0
813	9	71.6149	148.463	-893.076	10206.3	-70457.8	-9286.25	221.107	598.572	0	-44.8653	-178.771	-350.037	-13637.5	6328.9	19111.8	318.081	238.96	0	26.7497	-30.3076	-1243.11	-619669	307521	-33978.8	248.413	497.312	0
814	0	69.9268	148.088	-880.032	9891.89	-69691.7	-9228.43	220.808	598.76	0	-42.0771	-179.207	-354.863	-13759.4	6858.12	19203.6	319.326	238.774	0	27.8498	-31.1189	-1234.89	-613153	306298	-33600.4	249.118	495.313	0
814	1	67.4488	147.806	-866.446	9542.02	-68988.3	-9204.8	220.378	598.987	0	-38.9456	-179.358	-361.193	-13956.2	7501.6	19293.5	320.769	238.639	0	28.5032	-31.5521	-1227.64	-606699	305437	-32731.6	249.915	492.966	0
814	2	64.3415	147.59	-852.613	9170.74	-68339.1	-9208.42	219.847	599.244	0	-35.2635	-179.086	-369.362	-14238.6	8285.2	19379.4	322.431	238.549	0	29.078	-31.4968	-1221.97	-600546	305143	-31473.7	250.855	490.218	0
814	3	60.7585	147.4	-838.76	8788.87	-67735.9	-9232.5	219.243	599.522	0	-30.8122	-178.271	-379.548	-14610.6	9223.55	19460.3	324.301	238.495	0	29.9464	-30.8707	-1218.31	-594857	305543	-29933.7	251.972	487.048	0
814	4	56.8347	147.187	-825.04	8404.61	-67170.5	-9270.91	218.585	599.813	0	-25.3833	-176.852	-391.764	-15070.3	10319.4	19535.1	326.341	238.468	0	31.4514	-29.665	-1216.8	-589717	306681	-28227.9	253.278	483.474	0
814	5	52.6809	146.892	-811.533	8024.35	-66634.8	-9318.46	217.89	600.112	0	-18.8062	-174.851	-405.896	-15610.3	11567.7	19600.5	328.499	238.459	0	33.8747	-27.9589	-1217.43	-585142	308535	-26479.7	254.768	479.535	0
814	6	48.3824	146.463	-798.256	7652.85	-66121.1	-9371.01	217.168	600.413	0	-10.9861	-172.342	-421.716	-16218.9	12956.9	19651.6	330.724	238.459	0	37.3963	-25.8786	-1219.97	-581087	311032	-24799	256.422	475.294	0
814	7	44.0033	145.859	-785.191	7293.95	-65623.6	-9425.18	216.423	600.711	0	-1.93406	-169.396	-438.883	-16879.8	14465.2	19683.3	332.959	238.461	0	42.0692	-23.537	-1224.07	-577459	314045	-23258.1	258.207	470.829	0
814	8	39.5967	145.056	-772.329	6951.14	-65137.1	-9478.03	215.662	601	0	8.23057	-166.058	-456.939	-17572.3	16060.2	19691.7	335.147	238.457	0	47.8272	-21.0019	-1229.27	-574138	317408	-21887	260.076	466.237	0
814	9	35.2159	144.058	-759.706	6627.88	-64657.9	-9526.96	214.891	601.276	0	19.298	-162.359	-475.333	-18272.7	17701.2	19673.5	337.24	238.442	0	54.514	-18.3005	-1235.04	-571011	320938	-20684.9	261.98	461.631	0
815	0	30.9204	142.891	-747.4	6328.07	-64184.3	-9569.75	214.123	601.533	0	30.995	-158.326	-493.467	-18956	19340.6	19626.4	339.193	238.414	0	61.9154	-15.4342	-1240.87	-567976	324445	-19634.1	263.861	457.128	0
815	1	26.772	141.598	-735.513	6055.51	-63716.3	-9604.86	213.372	601.767	0	43.0095	-153.995	-510.74	-19598.1	20926.5	19548.6	340.973	238.372	0	69.7815	-12.3975	-1246.25	-564949	327737	-18708.4	265.665	452.84	0
815	2	22.8244	140.22	-724.129	5812.51	-63253.2	-9631.9	212.649	601.973	0	55.0068	-149.424	-526.552	-20176.6	22405.5	19439.8	342.551	238.318	0	77.8311	-9.20445	-1250.68	-561835	330621	-17877.7	267.34	448.87	0
815	3	19.1162	138.787	-713.29	5599.42	-62791.7	-9651.49	211.969	602.15	0	66.6351	-144.706	-540.324	-20670.1	23726.2	19301	343.911	238.255	0	85.7513	-5.91913	-1253.61	-558527	332903	-17114.1	268.838	445.306	0
815	4	15.6703	137.31	-702.991	5415.38	-62326.4	-9664.78	211.341	602.297	0	77.5295	-139.978	-551.527	-21059.3	24843.8	19135.5	345.046	238.184	0	93.1998	-2.66847	-1254.52	-554902	334399	-16394.6	270.122	442.221	0
815	5	12.4933	135.783	-693.187	5258.72	-61851.3	-9672.91	210.773	602.414	0	87.3215	-135.416	-559.725	-21328.7	25724.7	18948.1	345.96	238.106	0	99.8148	0.36676	-1252.91	-550842	334956	-15700	271.166	439.663	0
815	6	9.57841	134.195	-683.816	5126.74	-61362.3	-9676.65	210.265	602.503	0	95.6608	-131.211	-564.61	-21469	26348.1	18744	346.666	238.024	0	105.239	2.98343	-1248.43	-546249	334462	-15012.6	271.953	437.665	0
815	7	6.91564	132.534	-674.823	5016.26	-60859.5	-9676.03	209.814	602.567	0	102.247	-127.535	-566.036	-21478.9	26705.4	18528	347.18	237.946	0	109.163	4.99855	-1240.86	-541072	332864	-14316.4	272.475	436.24	0
815	8	4.50398	130.801	-666.187	4925.09	-60345.5	-9670.29	209.417	602.607	0	106.857	-124.519	-564.049	-21364.8	26799.3	18304.7	347.512	237.878	0	111.361	6.28157	-1230.24	-535322	330180	-13599.8	272.732	435.383	0
815	9	2.35594	129.011	-657.935	4852.94	-59823.8	-9658.05	209.073	602.624	0	109.358	-122.246	-558.866	-21139.2	26643.6	18079.2	347.674	237.825	0	111.713	6.76501	-1216.8	-529075	326498	-12858	272.732	435.075	0
816	0	0.493787	127.194	-650.144	4801.01	-59298.1	-9637.63	208.792	602.616	0	109.709	-120.752	-550.835	-20817.4	26261.7	17855.5	347.676	237.792	0	110.203	6.44145	-1200.98	-522462	321968	-12092.8	272.492	435.288	0
816	1	-1.05929	125.383	-642.913	4771.04	-58771.7	-9607.75	208.585	602.579	0	107.954	-120.032	-540.385	-20415.8	25684.6	17636.6	347.53	237.78	0	106.895	5.35135	-1183.3	-515642	316771	-11310.5	272.038	435.984	0
816	2	-2.29024	123.607	-636.313	4764.98	-58245.7	-9567.94	208.464	602.512	0	104.206	-120.042	-527.979	-19951.1	24946.8	17422.8	347.25	237.788	0	101.916	3.56492	-1164.29	-508762	311097	-10519.9	271.4	437.118	0
816	3	-3.20128	121.882	-630.357	4784.29	-57720.5	-9518.8	208.432	602.41	0	98.6473	-120.711	-514.077	-19440.3	24082.9	17213.4	346.847	237.816	0	95.446	1.17101	-1144.43	-501933	305111	-9730.81	270.608	438.635	0
816	4	-3.80706	120.212	-625.013	4828.79	-57195.8	-9461.68	208.489	602.274	0	91.5249	-121.936	-499.124	-18900.2	23124.5	17007.8	346.33	237.867	0	87.7179	-1.72382	-1124.14	-495237	298959	-8953.69	269.691	440.475	0
816	5	-4.13185	118.598	-620.221	4896.33	-56670.6	-9397.96	208.628	602.106	0	83.1451	-123.596	-483.534	-18346	22101	16807.4	345.707	237.941	0	79.0132	-4.99797	-1103.76	-488731	292764	-8198.55	268.68	442.572	0
816	6	-4.20824	117.035	-615.9	4983.43	-56141.7	-9328.78	208.846	601.909	0	73.851	-125.559	-467.668	-17790.2	21039.4	16614	344.988	238.04	0	69.6428	-8.52419	-1083.57	-482448	286625	-7475.24	267.605	444.863	0
816	7	-4.0716	115.515	-611.965	5086.62	-55606.9	-9255.17	209.134	601.688	0	63.9941	-127.695	-451.833	-17243	19964.9	16427.7	344.186	238.162	0	59.9225	-12.1795	-1063.8	-476406	280621	-6796.49	266.496	447.286	0
816	8	-3.75161	114.033	-608.356	5203.31	-55065.2	-9178	209.485	601.447	0	53.9074	-129.879	-436.297	-16713.5	18898	16246.4	343.314	238.308	0	50.1558	-15.8462	-1044.65	-470628	274821	-6178.48	265.379	449.783	0
816	9	-3.26606	112.588	-605.06	5331.7	-54517.5	-9097.74	209.897	601.188	0	43.8892	-131.991	-421.291	-16209.9	17854.7	16067.2	342.381	238.477	0	40.6231	-19.4032	-1026.35	-465154	269292	-5637.02	264.278	452.304	0
817	0	-2.61826	111.189	-602.105	5470.49	-53967.2	-9014.27	210.369	600.914	0	34.197	-133.915	-407.013	-15738.4	16849.4	15888.4	341.398	238.668	0	31.5787	-22.7253	-1009.12	-460045	264102	-5185.69	263.218	454.808	0
817	1	-1.80211	109.855	-599.537	5618.82	-53419.1	-8926.71	210.899	600.628	0	25.0418	-135.556	-393.624	-15303.3	15895.5	15709.6	340.383	238.878	0	23.2397	-25.7008	-993.161	-455360	259309	-4836.47	262.218	457.254	0
817	2	-0.81473	108.598	-597.375	5775.94	-52877.9	-8833.35	211.483	600.331	0	16.5784	-136.85	-381.222	-14905.8	15003	15531	339.355	239.1	0	15.7637	-28.2516	-978.597	-451129	254947	-4596.48	261.297	459.61	0
817	3	0.335721	107.425	-595.596	5940.65	-52347	-8731.9	212.11	600.026	0	8.90185	-137.764	-369.837	-14544.1	14176.2	15353.1	338.331	239.326	0	9.23757	-30.3391	-965.433	-447341	251016	-4465.66	260.463	461.849	0
817	4	1.63187	106.332	-594.145	6111.14	-51827.5	-8620.29	212.77	599.714	0	2.05563	-138.293	-359.443	-14214.5	13413.9	15175.8	337.319	239.546	0	3.68749	-31.9606	-953.588	-443955	247486	-4439.25	259.717	463.954	0
817	5	3.04901	105.309	-592.946	6284.99	-51319.2	-8497.45	213.45	599.4	0	-3.95783	-138.452	-349.971	-13913.5	12712.4	14999.3	336.324	239.756	0	-0.908823	-33.1428	-942.918	-440911	244312	-4509.28	259.056	465.916	0
817	6	4.55502	104.339	-591.906	6458.7	-50821.3	-8363.69	214.14	599.088	0	-9.16612	-138.273	-341.324	-13637.1	12067.8	14824.4	335.356	239.954	0	-4.6111	-33.9335	-933.23	-438135	241437	-4664.7	258.474	467.737	0
817	7	6.11483	103.404	-590.931	6627.35	-50331.9	-8220.84	214.826	598.785	0	-13.6157	-137.795	-333.39	-13381.6	11477.2	14651.6	334.426	240.138	0	-7.50091	-34.3903	-924.32	-435551	238802	-4893.19	257.964	469.426	0
817	8	7.69787	102.492	-589.952	6785.63	-49848.6	-8072.15	215.504	598.498	0	-17.3639	-137.06	-326.066	-13143.6	10937.3	14482.1	333.543	240.31	0	-9.66607	-34.5677	-916.019	-433101	236358	-5183.31	257.521	470.997	0
817	9	9.28343	101.6	-588.95	6930.31	-49368.8	-7921.34	216.175	598.233	0	-20.4721	-136.107	-319.279	-12921	10443.3	14316.9	332.709	240.469	0	-11.1887	-34.5064	-908.228	-430762	234080	-5524.83	257.141	472.465	0
818	0	10.8634	100.74	-587.953	7061.35	-48891.8	-7771.54	216.844	597.99	0	-22.9981	-134.964	-312.997	-12713.6	9990.17	14157.5	331.918	240.619	0	-12.1347	-34.2243	-900.949	-428545	231966	-5908.35	256.822	473.837	0
818	1	12.4394	99.9357	-587.022	7180.48	-48418.4	-7624.74	217.519	597.768	0	-24.9933	-133.657	-307.234	-12523.1	9572.35	14005.6	331.157	240.761	0	-12.5539	-33.7209	-894.256	-426491	230033	-6324.78	256.56	475.113	0
818	2	14.013	99.212	-586.207	7289.24	-47951.4	-7481.93	218.201	597.565	0	-26.5084	-132.209	-302.019	-12351.6	9183.58	13863	330.407	240.897	0	-12.4954	-32.9969	-888.226	-424636	228300	-6764.27	256.354	476.289	0
818	3	15.576	98.584	-585.511	7388.51	-47495.5	-7343.34	218.882	597.381	0	-27.5983	-130.653	-297.364	-12200.6	8818.95	13730.5	329.657	241.029	0	-12.0224	-32.0686	-882.875	-422986	226763	-7215.13	256.193	477.357	0
818	4	17.1079	98.0546	-584.883	7479.42	-47056.6	-7208.55	219.545	597.212	0	-28.3218	-129.023	-293.259	-12069.5	8478.52	13607.1	328.911	241.156	0	-11.2139	-30.9686	-878.142	-421507	225403	-7663.47	256.069	478.306	0
818	5	18.578	97.6151	-584.23	7563.28	-46639.4	-7076.94	220.169	597.054	0	-28.7421	-127.36	-289.667	-11955	8167.71	13491.4	328.197	241.272	0	-10.1641	-29.7446	-873.896	-420133	224185	-8093.03	255.977	479.124	0
818	6	19.9468	97.2483	-583.441	7640.64	-46245.8	-6948.52	220.736	596.904	0	-28.926	-125.705	-286.523	-11853	7893.01	13381.7	327.548	241.368	0	-8.97926	-28.4571	-869.964	-418782	223067	-8486.31	255.915	479.808	0
818	7	21.1733	96.9337	-582.413	7710.97	-45875	-6824.11	221.233	596.76	0	-28.9409	-124.108	-283.753	-11760.5	7657.44	13276.5	326.986	241.446	0	-7.7676	-27.1743	-866.166	-417376	222005	-8827.44	255.877	480.361	0
818	8	22.2278	96.655	-581.09	7772.69	-45523.2	-6704.63	221.659	596.624	0	-28.8502	-122.612	-281.299	-11677.1	7460.62	13175.5	326.522	241.511	0	-6.62245	-25.9575	-862.389	-415875	220972	-9105.25	255.864	480.791	0
818	9	23.1029	96.4074	-579.494	7823.85	-45185.1	-6590.39	222.027	596.499	0	-28.7059	-121.25	-279.148	-11603.9	7301.24	13079.7	326.155	241.569	0	-5.60295	-24.8423	-858.642	-414294	219978	-9314.97	255.879	481.11	0
819	0	23.8178	96.2044	-577.738	7864.24	-44855.1	-6481.23	222.361	596.388	0	-28.5398	-120.027	-277.334	-11543	7178.76	12990.2	325.885	241.621	0	-4.72197	-23.8227	-855.072	-412710	219072	-9458.73	255.938	481.323	0
819	1	24.4085	96.0714	-575.98	7896.13	-44529.9	-6377.06	222.689	596.291	0	-28.3646	-118.935	-275.917	-11497	7094.5	12908.1	325.712	241.668	0	-3.95611	-22.8632	-851.897	-411230	218324	-9544.2	256.057	481.434	0
819	2	24.9085	96.028	-574.352	7922.56	-44208.6	-6277.91	223.029	596.206	0	-28.1856	-117.96	-274.938	-11467.7	7050.28	12833.9	325.643	241.71	0	-3.27715	-21.9315	-849.291	-409940	217786	-9580.46	256.248	481.446	0
819	3	25.3358	96.0788	-572.914	7945.62	-43892.5	-6183.84	223.387	596.131	0	-28.0096	-117.097	-274.395	-11455.6	7045.39	12767.6	325.676	241.749	0	-2.67379	-21.0184	-847.309	-408875	217474	-9574.65	256.513	481.367	0
819	4	25.6938	96.2154	-571.66	7966.3	-43583.1	-6095.02	223.76	596.065	0	-27.8423	-116.349	-274.248	-11459.4	7075.66	12708	325.8	241.785	0	-2.1485	-20.1337	-845.908	-408022	217368	-9531.88	256.842	481.205	0
819	5	25.9757	96.4187	-570.545	7984.76	-43282.2	-6011.78	224.139	596.005	0	-27.686	-115.719	-274.43	-11476.4	7134.82	12653.9	325.999	241.819	0	-1.71023	-19.3002	-844.975	-407337	217427	-9456	257.221	480.973	0
819	6	26.1666	96.6619	-569.505	8000.13	-42991.2	-5934.61	224.511	595.953	0	-27.5397	-115.209	-274.86	-11502.9	7216.18	12604.2	326.254	241.85	0	-1.37312	-18.5474	-844.365	-406763	217600	-9348.34	257.631	480.684	0
819	7	26.251	96.9181	-568.481	8010.8	-42710.4	-5864.07	224.869	595.908	0	-27.3991	-114.819	-275.454	-11535.1	7313.67	12558.5	326.551	241.877	0	-1.14811	-17.9005	-843.935	-406248	217839	-9209	258.057	480.355	0
819	8	26.2238	97.1675	-567.443	8015.86	-42439.8	-5800.64	225.209	595.874	0	-27.2524	-114.538	-276.157	-11570.4	7422.72	12516.4	326.879	241.898	0	-1.02858	-17.3701	-843.599	-405760	218112	-9041.28	258.491	479.998	0
819	9	26.0955	97.4002	-566.405	8016.69	-42180	-5744.36	225.53	595.846	0	-27.0786	-114.346	-276.946	-11607.9	7541.75	12476.7	327.232	241.914	0	-0.983055	-16.9462	-843.351	-405301	218414	-8854.03	258.928	479.619	0
820	0	25.8922	97.6184	-565.422	8017.3	-41931.8	-5694.42	225.84	595.821	0	-26.848	-114.213	-277.839	-11647.7	7671.98	12437.5	327.613	241.922	0	-0.955854	-16.595	-843.261	-404902	218764	-8660.08	259.372	479.218	0
820	1	25.65	97.8326	-564.564	8023.1	-41695.9	-5649.26	226.145	595.789	0	-26.5253	-114.1	-278.877	-11691.1	7815.45	12396.5	328.025	241.922	0	-0.875242	-16.2673	-843.441	-404608	219194	-8474.45	259.831	478.786	0
820	2	25.4029	98.0519	-563.885	8038.93	-41471.3	-5607.24	226.454	595.744	0	-26.0782	-113.975	-280.095	-11739.9	7973.5	12352.2	328.467	241.914	0	-0.675255	-15.923	-843.98	-404454	219729	-8312.1	260.31	478.317	0
820	3	25.1711	98.2761	-563.398	8067.99	-41256.4	-5567.11	226.772	595.68	0	-25.4904	-113.824	-281.506	-11795.8	8145.72	12303.7	328.936	241.903	0	-0.319216	-15.5478	-844.904	-404448	220376	-8184.06	260.811	477.808	0
820	4	24.9606	98.4946	-563.081	8111.89	-41049.1	-5527.89	227.099	595.594	0	-24.7657	-113.647	-283.085	-11859.4	8329.37	12251.1	329.424	241.893	0	0.19496	-15.1519	-846.167	-404572	221121	-8095.17	261.332	477.263	0
820	5	24.7689	98.6904	-562.882	8170.86	-40846.8	-5488.55	227.433	595.484	0	-23.9214	-113.452	-284.8	-11930.7	8520.89	12195.4	329.919	241.892	0	0.847527	-14.7611	-847.682	-404787	221938	-8046.19	261.866	476.686	0
820	6	24.5912	98.847	-562.729	8243.15	-40648.1	-5448.14	227.766	595.351	0	-22.9756	-113.251	-286.615	-12009.6	8718.59	12138.1	330.419	241.901	0	1.61563	-14.4041	-849.343	-405045	222796	-8036.8	262.407	476.078	0
820	7	24.425	98.9545	-562.551	8324.98	-40453.2	-5406.34	228.09	595.201	0	-21.9395	-113.056	-288.495	-12094.1	8923	12080.5	330.93	241.921	0	2.48551	-14.1018	-851.046	-405301	223664	-8067.75	262.951	475.444	0
820	8	24.2725	99.0101	-562.307	8411.66	-40260.7	-5364.02	228.401	595.041	0	-20.8207	-112.874	-290.4	-12181.1	9134.4	12023.6	331.455	241.946	0	3.45178	-13.8635	-852.707	-405522	224520	-8141.51	263.497	474.79	0
820	9	24.1412	99.0169	-561.994	8499.17	-40067.2	-5322.57	228.705	594.877	0	-19.6269	-112.704	-292.317	-12267.6	9351.63	11968.4	331.991	241.967	0	4.51431	-13.6875	-854.311	-405705	225361	-8261.23	264.046	474.123	0
821	0	24.0456	98.9856	-561.652	8585.11	-39870.1	-5282.52	229.013	594.715	0	-18.364	-112.54	-294.276	-12352.5	9573.45	11915.1	332.532	241.976	0	5.68163	-13.5543	-855.928	-405881	226209	-8428.69	264.604	473.44	0
821	1	24.0046	98.9344	-561.35	8668.51	-39668.7	-5243.13	229.333	594.558	0	-17.0353	-112.358	-296.326	-12434.8	9800.23	11864.1	333.073	241.963	0	6.96928	-13.4241	-857.676	-406099	227100	-8642	265.175	472.737	0
821	2	24.0332	98.8798	-561.148	8749.03	-39462	-5202.89	229.676	594.409	0	-15.6478	-112.136	-298.499	-12512.6	10033.6	11815.2	333.614	241.918	0	8.38539	-13.2561	-859.647	-406400	228063	-8895.17	265.767	472.012	0
821	3	24.1359	98.8299	-561.075	8826.22	-39249.4	-5160.25	230.046	594.269	0	-14.2175	-111.863	-300.793	-12584.4	10274.4	11768.4	334.158	241.837	0	9.91832	-13.0332	-861.868	-406798	229109	-9181.14	266.381	471.27	0
821	4	24.3063	98.7839	-561.115	8899.35	-39032	-5113.89	230.438	594.14	0	-12.7692	-111.552	-303.174	-12650.2	10521.1	11722.8	334.703	241.726	0	11.5371	-12.7685	-864.288	-407278	230222	-9494.69	267.012	470.521	0
821	5	24.5284	98.7336	-561.208	8967.4	-38814.1	-5062.71	230.838	594.021	0	-11.3324	-111.231	-305.574	-12710.5	10769.6	11676.7	335.244	241.596	0	13.1961	-12.4976	-866.782	-407795	231357	-9831.1	267.645	469.778	0
821	6	24.7784	98.6636	-561.263	9029.2	-38599.8	-5006.24	231.227	593.913	0	-9.9408	-110.932	-307.905	-12765.6	11014.8	11629	335.773	241.46	0	14.8376	-12.2681	-869.168	-408277	232453	-10184.4	268.263	469.055	0
821	7	25.029	98.5553	-561.184	9083.86	-38391	-4945.23	231.589	593.813	0	-8.62934	-110.685	-310.076	-12815.8	11251.4	11578.5	336.286	241.331	0	16.3996	-12.1293	-871.261	-408652	233451	-10547.3	268.85	468.367	0
821	8	25.2577	98.3941	-560.91	9131.45	-38186.6	-4881.13	231.92	593.72	0	-7.42779	-110.511	-312.019	-12861.8	11474.1	11525.5	336.774	241.221	0	17.8299	-12.1173	-872.928	-408871	234310	-10912.4	269.399	467.723	0
821	9	25.456	98.1779	-560.433	9173.39	-37984.5	-4815.23	232.223	593.632	0	-6.35479	-110.418	-313.699	-12904.6	11678.3	11471.3	337.228	241.137	0	19.1012	-12.2399	-874.132	-408923	235017	-11273.1	269.906	467.132	0
822	0	25.6346	97.9234	-559.815	9212.17	-37783.2	-4748.45	232.508	593.544	0	-5.41178	-110.39	-315.139	-12946.2	11861.7	11417.4	337.64	241.081	0	20.2228	-12.4669	-874.953	-408847	235594	-11625.9	270.374	466.595	0
822	1	25.8197	97.6614	-559.164	9249.99	-37582.1	-4681.46	232.789	593.457	0	-4.58109	-110.4	-316.401	-12988.7	12026.6	11364.8	338.01	241.051	0	21.2386	-12.7386	-875.565	-408720	236095	-11972.1	270.813	466.109	0
822	2	26.0426	97.4236	-558.586	9287.54	-37380.7	-4614.72	233.08	593.373	0	-3.8339	-110.414	-317.567	-13033.3	12178.4	11314.2	338.349	241.041	0	22.2087	-12.9899	-876.153	-408620	236578	-12316.7	271.235	465.668	0
822	3	26.3284	97.231	-558.14	9324.12	-37179	-4548.81	233.388	593.294	0	-3.142	-110.403	-318.701	-13080.4	12323.7	11265.4	338.669	241.043	0	23.1864	-13.1719	-876.841	-408594	237084	-12666.8	271.654	465.263	0
822	4	26.6884	97.0877	-557.826	9358.67	-36978.3	-4485.03	233.71	593.223	0	-2.48492	-110.352	-319.841	-13129.1	12468.3	11218	338.983	241.049	0	24.2035	-13.2646	-877.667	-408649	237628	-13029.3	272.074	464.883	0
822	5	27.1177	96.9794	-557.597	9390.17	-36780.1	-4425.31	234.038	593.16	0	-1.85132	-110.259	-320.996	-13178.1	12615.5	11172.2	339.301	241.054	0	25.2664	-13.2797	-878.594	-408759	238201	-13408.5	272.496	464.517	0
822	6	27.5964	96.8809	-557.378	9417.5	-36585.9	-4371.11	234.361	593.104	0	-1.23842	-110.129	-322.148	-13225	12765.8	11129.2	339.627	241.053	0	26.358	-13.2482	-879.526	-408874	238773	-13802.5	272.917	464.156	0
822	7	28.096	96.7657	-557.089	9439.92	-36397	-4322.56	234.666	593.055	0	-0.650997	-109.965	-323.258	-13267.3	12916.9	11089.8	339.959	241.043	0	27.445	-13.1994	-880.347	-408937	239307	-14201	273.329	463.798	0
822	8	28.5885	96.6134	-556.673	9457.36	-36215.5	-4278.49	234.943	593.011	0	-0.0967668	-109.764	-324.283	-13302.7	13065.9	11053.6	340.292	241.022	0	28.4917	-13.1504	-880.956	-408904	239770	-14589.6	273.722	463.443	0
822	9	29.0564	96.416	-556.12	9470.65	-36042.7	-4236.91	235.189	592.97	0	0.420862	-109.518	-325.201	-13329.8	13209.2	11019.3	340.619	240.989	0	29.4773	-13.1018	-881.321	-408762	240148	-14956.7	274.092	463.092	0
823	0	29.4991	96.1827	-555.482	9481.87	-35879.5	-4195.61	235.408	592.93	0	0.90759	-109.214	-326.018	-13349.2	13342.8	10985	340.927	240.946	0	30.4067	-13.0316	-881.5	-408540	240454	-15296.1	274.434	462.751	0
823	1	29.929	95.9364	-554.855	9493.52	-35726.6	-4152.85	235.611	592.89	0	1.37645	-108.839	-326.756	-13362.9	13463.1	10948.8	341.202	240.896	0	31.3054	-12.9023	-881.611	-408301	240717	-15606.7	274.747	462.429	0
823	2	30.3595	95.6994	-554.332	9507.3	-35584	-4107.95	235.808	592.849	0	1.84022	-108.385	-327.432	-13373.7	13566.6	10909.1	341.433	240.844	0	32.1997	-12.6852	-881.765	-408104	240966	-15891.7	275.03	462.136	0
823	3	30.7937	95.4844	-553.954	9523.72	-35450.9	-4061.31	236.004	592.808	0	2.30494	-107.859	-328.048	-13383.6	13651.4	10865.3	341.614	240.798	0	33.0986	-12.375	-882.002	-407975	241212	-16153.6	275.284	461.883	0
823	4	31.2214	95.2934	-553.701	9541.8	-35327.2	-4014.33	236.198	592.767	0	2.7663	-107.283	-328.593	-13392.7	13718.6	10817.7	341.75	240.758	0	33.9877	-11.9893	-882.293	-407902	241448	-16391.7	275.509	461.668	0
823	5	31.6228	95.1171	-553.513	9558.54	-35212.1	-3969.31	236.384	592.731	0	3.20762	-106.684	-329.04	-13399.1	13772.3	10767.5	341.856	240.722	0	34.8304	-11.5665	-882.553	-407847	241654	-16603.2	275.707	461.492	0
823	6	31.975	94.9378	-553.309	9569.48	-35104.2	-3928.74	236.556	592.705	0	3.6043	-106.099	-329.348	-13400.7	13815.6	10716.7	341.948	240.689	0	35.5793	-11.1611	-882.658	-407755	241801	-16785.9	275.881	461.356	0
823	7	32.2604	94.7368	-553.007	9570.97	-35002.3	-3894.31	236.706	592.693	0	3.93583	-105.562	-329.473	-13396.3	13850.3	10667.1	342.038	240.66	0	36.1962	-10.8252	-882.48	-407574	241855	-16940.8	276.031	461.262	0
823	8	32.4751	94.508	-552.553	9562.54	-34906.6	-3866.44	236.827	592.694	0	4.19592	-105.093	-329.395	-13385.9	13877.8	10619.4	342.131	240.638	0	36.671	-10.5852	-881.948	-407268	241795	-17071.6	276.156	461.206	0
823	9	32.63	94.2638	-551.951	9547.03	-34818.4	-3844.19	236.918	592.703	0	4.39413	-104.693	-329.131	-13370.8	13900.9	10573.6	342.235	240.625	0	37.0242	-10.4297	-881.082	-406841	241630	-17182.6	276.259	461.183	0
824	0	32.7461	94.0314	-551.261	9528.85	-34738.8	-3825.86	236.983	592.714	0	4.55077	-104.348	-328.738	-13353.3	13923	10529.3	342.353	240.62	0	37.2969	-10.317	-880	-406337	241394	-17276.9	276.346	461.184	0
824	1	32.8457	93.8411	-550.572	9511.96	-34668.3	-3809.78	237.032	592.724	0	4.6897	-104.037	-328.296	-13335.8	13947.4	10485.7	342.484	240.621	0	37.5354	-10.1963	-878.868	-405821	241138	-17356.8	276.423	461.198	0
824	2	32.9411	93.7139	-549.948	9498.33	-34606.2	-3795.08	237.074	592.729	0	4.83086	-103.745	-327.868	-13319.5	13975.7	10442.3	342.626	240.625	0	37.772	-10.0312	-877.817	-405345	240901	-17422.4	276.498	461.216	0
824	3	33.0276	93.6547	-549.409	9487.07	-34550.8	-3781.8	237.113	592.732	0	4.98541	-103.467	-327.481	-13303.8	14009.3	10400.5	342.779	240.625	0	38.013	-9.81255	-876.89	-404923	240701	-17469	276.575	461.235	0
824	4	33.0852	93.6546	-548.936	9474.65	-34498.5	-3770.47	237.154	592.74	0	5.1554	-103.206	-327.131	-13286.8	14048.7	10362.3	342.945	240.616	0	38.2406	-9.55174	-876.066	-404548	240535	-17486.8	276.657	461.254	0
824	5	33.0883	93.695	-548.488	9456.55	-34445.8	-3761.57	237.199	592.759	0	5.33486	-102.963	-326.812	-13268	14092.7	10329	343.122	240.598	0	38.4232	-9.2683	-875.3	-404196	240393	-17463.9	276.747	461.272	0
824	6	33.0152	93.7517	-548.009	9428.94	-34389.9	-3755.52	237.246	592.794	0	5.50959	-102.739	-326.52	-13248.1	14138.4	10301.3	343.3	240.574	0	38.5248	-8.98692	-874.529	-403840	240258	-17391.5	276.843	461.287	0
824	7	32.8538	93.7997	-547.445	9390.09	-34328.1	-3752.65	237.294	592.847	0	5.6613	-102.536	-326.243	-13228.7	14183.2	10279.5	343.474	240.548	0	38.5151	-8.73628	-873.689	-403448	240113	-17267.1	276.943	461.296	0
824	8	32.6039	93.8232	-546.768	9341.22	-34257.9	-3752.74	237.345	592.916	0	5.77821	-102.363	-325.976	-13211.2	14225.7	10263.9	343.64	240.528	0	38.3821	-8.53977	-872.744	-403003	239949	-17094.8	277.047	461.296	0
824	9	32.2784	93.8207	-545.977	9286.44	-34178.3	-3754.84	237.4	592.991	0	5.86392	-102.225	-325.733	-13198	14265.1	10254.7	343.794	240.518	0	38.1424	-8.40474	-871.71	-402508	239769	-16884.2	277.156	461.282	0
825	0	31.9031	93.8042	-545.107	9231.52	-34092	-3757.69	237.458	593.065	0	5.93736	-102.121	-325.557	-13191.9	14301.7	10252	343.93	240.521	0	37.8404	-8.31704	-870.664	-401986	239593	-16649.1	277.27	461.242	0
825	1	31.5112	93.7916	-544.212	9181.54	-34004.8	-3760.39	237.515	593.129	0	6.02407	-102.038	-325.503	-13195.4	14337.7	10255.6	344.048	240.538	0	37.5353	-8.24635	-869.715	-401479	239446	-16405.3	277.387	461.167	0
825	2	31.1331	93.7961	-543.341	9139.25	-33923.3	-3762.64	237.565	593.18	0	6.14423	-101.958	-325.604	-13208.4	14375.9	10262.9	344.151	240.566	0	37.2773	-8.16152	-868.945	-401020	239347	-16168.3	277.504	461.051	0
825	3	30.7883	93.8216	-542.52	9105.05	-33852.6	-3764.59	237.601	593.217	0	6.30642	-101.863	-325.851	-13229.3	14417.4	10270	344.246	240.599	0	37.0948	-8.04174	-868.37	-400617	239295	-15949.3	277.619	460.899	0
825	4	30.4842	93.8656	-541.743	9076.89	-33794.3	-3766.6	237.619	593.245	0	6.50975	-101.743	-326.208	-13255.7	14462.3	10273.7	344.334	240.636	0	36.9939	-7.87784	-867.952	-400262	239278	-15753.6	277.727	460.721	0
825	5	30.2157	93.9207	-540.987	9050.15	-33744.9	-3768.99	237.623	593.271	0	6.7471	-101.595	-326.631	-13284.5	14510.5	10272.5	344.425	240.671	0	36.9628	-7.67474	-867.618	-399931	239277	-15579.9	277.831	460.528	0
825	6	29.9683	93.9758	-540.207	9018.95	-33696.5	-3772.05	237.623	593.305	0	7.0052	-101.432	-327.064	-13311.9	14564.3	10267.3	344.53	240.701	0	36.9735	-7.45602	-867.271	-399590	239274	-15423.3	277.94	460.331	0
825	7	29.725	94.0173	-539.347	8978.96	-33640.9	-3775.92	237.627	593.352	0	7.26515	-101.275	-327.449	-13334.3	14626.8	10259.6	344.669	240.722	0	36.9902	-7.25818	-866.796	-399195	239249	-15279.1	278.064	460.139	0
825	8	29.4736	94.0331	-538.358	8929.21	-33574	-3780.05	237.636	593.414	0	7.5065	-101.147	-327.724	-13348.4	14700.2	10250.6	344.855	240.731	0	36.9801	-7.11355	-866.082	-398704	239176	-15143.8	278.208	459.959	0
825	9	29.2095	94.0191	-537.223	8871.34	-33495	-3783.12	237.652	593.487	0	7.71438	-101.056	-327.838	-13351.5	14785.9	10241.2	345.101	240.726	0	36.9239	-7.03705	-865.061	-398092	239037	-15013.8	278.372	459.799	0
826	0	28.9392	93.9815	-535.978	8807.86	-33405	-3783.75	237.675	593.567	0	7.88636	-101.003	-327.787	-13342.9	14884.1	10232.3	345.408	240.706	0	36.8256	-7.02129	-863.765	-397376	238841	-14888.1	278.558	459.661	0
826	1	28.6808	93.9354	-534.699	8741.43	-33305.3	-3781.11	237.712	593.652	0	8.03078	-100.976	-327.631	-13325.8	14991.7	10224.5	345.758	240.673	0	36.7115	-7.0404	-862.331	-396615	238623	-14770.2	278.763	459.542	0
826	2	28.4551	93.8942	-533.46	8673.91	-33196.8	-3775.05	237.771	593.74	0	8.15584	-100.96	-327.454	-13305.1	15102	10218	346.12	240.632	0	36.611	-7.06613	-860.914	-395872	238422	-14665.7	278.982	459.434	0
826	3	28.2753	93.8621	-532.293	8605.64	-33080.3	-3766.29	237.853	593.833	0	8.2622	-100.946	-327.308	-13284.1	15206.4	10212.5	346.459	240.586	0	36.5375	-7.08366	-859.601	-395179	238253	-14579.3	279.207	459.328	0
826	4	28.142	93.833	-531.181	8536.16	-32958	-3756.17	237.953	593.93	0	8.34319	-100.929	-327.197	-13263.9	15296.7	10207.5	346.751	240.538	0	36.4852	-7.09618	-858.378	-394528	238101	-14512.8	279.425	459.224	0
826	5	28.0429	93.793	-530.073	8465.66	-32833.1	-3745.92	238.059	594.029	0	8.38372	-100.916	-327.096	-13244.2	15368.6	10202.5	346.985	240.49	0	36.4266	-7.12332	-857.169	-393884	237938	-14463.3	279.625	459.119	0
826	6	27.9544	93.7214	-528.888	8395.46	-32708.4	-3736.26	238.156	594.126	0	8.35931	-100.918	-326.966	-13224.3	15423.2	10197	347.171	240.446	0	36.3137	-7.19645	-855.854	-393189	237728	-14422.2	279.804	459.008	0
826	7	27.8484	93.5968	-527.539	8327.26	-32586	-3727.61	238.23	594.215	0	8.24437	-100.946	-326.77	-13202.7	15463.7	10190.4	347.323	240.404	0	36.0928	-7.34881	-854.309	-392381	237438	-14378.2	279.958	458.883	0
826	8	27.7047	93.408	-525.968	8262.16	-32467.6	-3720	238.271	594.292	0	8.02462	-101.01	-326.488	-13178.6	15493.5	10182.6	347.455	240.365	0	35.7293	-7.60204	-852.457	-391420	237048	-14322.8	280.088	458.739	0
826	9	27.5215	93.1625	-524.182	8200.77	-32354.7	-3712.95	238.276	594.355	0	7.70284	-101.114	-326.137	-13153.2	15516.4	10173.7	347.576	240.33	0	35.2243	-7.95107	-850.319	-390313	236567	-14253.3	280.198	458.57	0
827	0	27.3196	92.8879	-522.267	8144.18	-32248.8	-3705.67	238.252	594.406	0	7.29753	-101.244	-325.772	-13128.8	15537.1	10163.3	347.693	240.301	0	34.6171	-8.35567	-848.039	-389123	236038	-14173.5	280.294	458.377	0
827	1	27.1343	92.6231	-520.362	8094.15	-32150.6	-3697.32	238.215	594.445	0	6.8352	-101.38	-325.47	-13108.1	15559.8	10151	347.807	240.274	0	33.9695	-8.75665	-845.833	-387949	235529	-14092.3	280.385	458.163	0
827	2	26.998	92.4016	-518.599	8052.23	-32058.5	-3687.06	238.183	594.473	0	6.33785	-101.514	-325.293	-13093.2	15586	10137.3	347.914	240.251	0	33.3358	-9.11223	-843.892	-386882	235095	-14019.8	280.48	457.932	0
827	3	26.9279	92.2379	-517.048	8018.97	-31968.5	-3674.35	238.171	594.491	0	5.81458	-101.659	-325.256	-13084.7	15614	10125.1	348.005	240.229	0	32.7425	-9.42142	-842.303	-385968	234765	-13964.5	280.584	457.693	0
827	4	26.9239	92.1256	-515.72	7993.53	-31876.3	-3659.17	238.191	594.5	0	5.26042	-101.843	-325.331	-13081.4	15639.6	10118.8	348.073	240.209	0	32.1843	-9.71745	-841.052	-385210	234534	-13931.2	280.695	457.455	0
827	5	26.9705	92.0432	-514.583	7974.15	-31778.9	-3641.79	238.243	594.504	0	4.66051	-102.089	-325.47	-13080.7	15658.5	10121	348.111	240.19	0	31.631	-10.0457	-840.053	-384578	234377	-13918.7	280.81	457.229	0
827	6	27.0404	91.9621	-513.57	7958.72	-31675.1	-3622.77	238.324	594.503	0	3.99833	-102.408	-325.607	-13079.1	15667.8	10131	348.119	240.169	0	31.0387	-10.446	-839.177	-384021	234256	-13919.9	280.925	457.019	0
827	7	27.1026	91.8562	-512.606	7944.71	-31565.8	-3603.02	238.421	594.501	0	3.26206	-102.804	-325.672	-13073.2	15665.5	10146.7	348.102	240.142	0	30.3647	-10.9476	-838.278	-383478	234126	-13925.5	281.032	456.832	0
827	8	27.1346	91.7083	-511.632	7929.47	-31451.5	-3583.34	238.527	594.502	0	2.44623	-103.276	-325.613	-13060.3	15651.2	10166.7	348.067	240.11	0	29.5809	-11.568	-837.245	-382904	233953	-13928.4	281.128	456.675	0
827	9	27.1292	91.514	-510.631	7911.26	-31332.9	-3564.07	238.639	594.507	0	1.55513	-103.82	-325.413	-13039.3	15627.7	10189.7	348.024	240.07	0	28.6843	-12.3058	-836.044	-382286	233731	-13925.9	281.215	456.55	0
828	0	27.0966	91.2858	-509.637	7890.2	-31211.3	-3545.01	238.758	594.518	0	0.609366	-104.416	-325.106	-13010.5	15601.5	10214.4	347.989	240.019	0	27.706	-13.1303	-834.743	-381651	233483	-13920.5	281.3	456.452	0
828	1	27.0605	91.0493	-508.725	7867.91	-31090	-3525.85	238.886	594.534	0	-0.354699	-105.035	-324.759	-12975.9	15581.4	10239	347.978	239.955	0	26.7058	-13.9856	-833.484	-381053	233255	-13918.6	281.393	456.376	0
828	2	27.0443	90.8293	-507.959	7846.1	-30972.7	-3506.57	239.025	594.554	0	-1.29843	-105.641	-324.439	-12938.3	15575	10261.6	348.006	239.879	0	25.7459	-14.812	-832.398	-380546	233086	-13926	281.502	456.314	0
828	3	27.0594	90.6381	-507.368	7825.66	-30862.2	-3487.35	239.172	594.576	0	-2.19695	-106.207	-324.179	-12900.3	15587.5	10281	348.083	239.794	0	24.8624	-15.5689	-831.548	-380153	232996	-13943.8	281.631	456.264	0
828	4	27.1032	90.4713	-506.94	7807.23	-30759.8	-3467.97	239.323	594.599	0	-3.04422	-106.713	-323.976	-12863.6	15619.3	10297.3	348.211	239.705	0	24.059	-16.2422	-830.916	-379865	232980	-13967.5	281.779	456.225	0
828	5	27.165	90.3116	-506.63	7791.69	-30666.3	-3447.51	239.47	594.621	0	-3.84605	-107.155	-323.803	-12829.2	15665.5	10311.2	348.38	239.62	0	23.319	-16.8436	-830.433	-379651	233010	-13990.8	281.936	456.199	0
828	6	27.2321	90.1369	-506.377	7780.06	-30580.8	-3425.06	239.609	594.636	0	-4.60974	-107.539	-323.646	-12798.4	15717.6	10324.1	348.564	239.545	0	22.6223	-17.4025	-830.023	-379473	233058	-14011.4	282.093	456.177	0
828	7	27.2949	89.9313	-506.13	7772.97	-30500.6	-3400.62	239.738	594.642	0	-5.33863	-107.882	-323.507	-12772.2	15766.6	10336.6	348.736	239.48	0	21.9563	-17.9508	-829.638	-379302	233103	-14031.4	282.24	456.151	0
828	8	27.3501	89.6909	-505.867	7770.11	-30423.5	-3374.96	239.859	594.64	0	-6.0334	-108.196	-323.405	-12751.5	15805.1	10348.7	348.871	239.429	0	21.3167	-18.5054	-829.271	-379129	233140	-14054.8	282.372	456.113	0
828	9	27.4014	89.4253	-505.599	7770.38	-30350.8	-3349.07	239.971	594.631	0	-6.69207	-108.487	-323.363	-12738	15829.4	10359.8	348.952	239.392	0	20.7094	-19.0622	-828.961	-378970	233173	-14084.4	282.482	456.059	0
829	0	27.4602	89.1581	-505.376	7772.62	-30285.2	-3323.93	240.074	594.62	0	-7.30712	-108.754	-323.414	-12732.8	15840.9	10369.9	348.98	239.37	0	20.1531	-19.5961	-828.79	-378863	233225	-14122.1	282.572	455.993	0
829	1	27.5394	88.9193	-505.267	7775.89	-30228.9	-3300.32	240.172	594.61	0	-7.86984	-108.994	-323.583	-12735.4	15844.3	10380	348.965	239.358	0	19.6695	-20.0744	-828.85	-378853	233326	-14167.7	282.645	455.92	0
829	2	27.6446	88.7318	-505.321	7778.93	-30182	-3278.59	240.272	594.606	0	-8.38033	-109.209	-323.869	-12744.9	15843.5	10391.2	348.919	239.352	0	19.2643	-20.4774	-829.191	-378969	233494	-14217.7	282.708	455.849	0
829	3	27.7686	88.6024	-505.539	7780.13	-30143.1	-3258.44	240.374	594.61	0	-8.8493	-109.411	-324.257	-12760	15840.1	10404.5	348.851	239.351	0	18.9193	-20.8083	-829.796	-379209	233728	-14265.4	282.763	455.787	0
829	4	27.8943	88.5262	-505.877	7778.49	-30111.6	-3239.08	240.476	594.624	0	-9.29129	-109.614	-324.72	-12779.2	15836.7	10419.9	348.77	239.354	0	18.603	-21.088	-830.597	-379542	234011	-14302.8	282.814	455.732	0
829	5	28.0001	88.4923	-506.268	7774.01	-30087.7	-3219.76	240.57	594.644	0	-9.7205	-109.838	-325.225	-12799.5	15837.5	10436.5	348.697	239.356	0	18.2796	-21.3453	-831.493	-379919	234320	-14322.8	282.862	455.679	0
829	6	28.0621	88.4844	-506.634	7767.63	-30071.9	-3199.87	240.644	594.668	0	-10.1532	-110.1	-325.724	-12817.2	15847.4	10452.6	348.653	239.35	0	17.909	-21.6151	-832.358	-380279	234623	-14319	282.911	455.623	0
829	7	28.0566	88.4833	-506.909	7761.03	-30064.6	-3178.94	240.69	594.69	0	-10.6101	-110.417	-326.16	-12829	15867.9	10467.1	348.651	239.334	0	17.4464	-21.9334	-833.069	-380567	234886	-14284.3	282.959	455.562	0
829	8	27.9699	88.4741	-507.061	7755.67	-30064.9	-3157	240.708	594.705	0	-11.1114	-110.799	-326.494	-12833.9	15897.6	10479.9	348.692	239.308	0	16.8585	-22.3249	-833.555	-380756	235090	-14214	283.004	455.5	0
829	9	27.8082	88.4544	-507.119	7751.96	-30071.3	-3134.78	240.702	594.714	0	-11.6637	-111.246	-326.726	-12833	15935.8	10491.5	348.774	239.278	0	16.1445	-22.7913	-833.845	-380863	235243	-14111	283.048	455.443	0
830	0	27.5968	88.436	-507.167	7749.66	-30082	-3113.48	240.686	594.72	0	-12.2525	-111.745	-326.9	-12829.5	15984.2	10502.3	348.896	239.246	0	15.3442	-23.3094	-834.067	-380951	235386	-13987.5	283.098	455.397	0
830	1	27.3694	88.4407	-507.315	7748.1	-30096.3	-3094.41	240.675	594.727	0	-12.8482	-112.279	-327.091	-12827	16044.1	10513.1	349.051	239.215	0	14.5212	-23.8386	-834.406	-381104	235573	-13858.6	283.159	455.365	0
830	2	27.1551	88.4914	-507.662	7746.06	-30115.8	-3078.54	240.677	594.742	0	-13.4217	-112.827	-327.372	-12828.4	16114.9	10524.2	349.225	239.186	0	13.7334	-24.3351	-835.034	-381399	235850	-13735.2	283.233	455.347	0
830	3	26.9698	88.6044	-508.263	7741.9	-30142.8	-3066.31	240.694	594.768	0	-13.9567	-113.375	-327.795	-12835.6	16195.6	10535.7	349.408	239.157	0	13.0131	-24.7705	-836.058	-381882	236246	-13622	283.318	455.343	0
830	4	26.8145	88.7833	-509.127	7734.02	-30179	-3057.98	240.724	594.809	0	-14.4512	-113.926	-328.382	-12850	16286.1	10548.1	349.595	239.131	0	12.3633	-25.1426	-837.51	-382567	236767	-13519.2	283.412	455.35	0
830	5	26.6797	89.0198	-510.227	7721.42	-30223.3	-3053.72	240.765	594.867	0	-14.9114	-114.489	-329.13	-12872.1	16385.7	10562.4	349.785	239.11	0	11.7683	-25.4689	-839.357	-383438	237405	-13424.4	283.514	455.367	0
830	6	26.5512	89.2976	-511.511	7703.97	-30272.9	-3053.17	240.817	594.939	0	-15.3445	-115.068	-330.012	-12901	16492.2	10578.9	349.975	239.092	0	11.2067	-25.7702	-841.523	-384458	238138	-13332.7	283.624	455.39	0
830	7	26.4149	89.5985	-512.907	7682.31	-30325.1	-3055.31	240.876	595.022	0	-15.7528	-115.658	-330.995	-12934.4	16602.4	10596.6	350.159	239.077	0	10.6622	-26.0596	-843.902	-385575	238936	-13239.1	283.739	455.413	0
830	8	26.2615	89.9077	-514.333	7658.16	-30379.7	-3059.06	240.934	595.11	0	-16.1304	-116.249	-332.059	-12971.4	16714.3	10613.5	350.336	239.063	0	10.1311	-26.3409	-846.391	-386732	239766	-13141.2	283.855	455.425	0
830	9	26.091	90.2198	-515.73	7634.97	-30439.9	-3063.9	240.977	595.196	0	-16.4641	-116.824	-333.205	-13012	16828.6	10627.1	350.505	239.051	0	9.62689	-26.6045	-848.935	-387890	240607	-13040.9	283.967	455.41	0
831	0	25.9152	90.54	-517.087	7617.32	-30510.6	-3069.85	240.995	595.269	0	-16.7335	-117.365	-334.46	-13056.9	16948.8	10635.4	350.675	239.039	0	9.18166	-26.8249	-851.546	-389042	241461	-12943.5	284.074	455.353	0
831	1	25.7515	90.8777	-518.433	7608.35	-30596.2	-3076.7	240.983	595.324	0	-16.9172	-117.849	-335.854	-13105.9	17079.8	10638.3	350.855	239.023	0	8.83429	-26.9717	-854.287	-390207	242346	-12854.8	284.178	455.248	0
831	2	25.6107	91.2352	-519.807	7607.59	-30697.7	-3083.62	240.944	595.365	0	-17.004	-118.269	-337.397	-13157.4	17224.1	10637.4	351.05	238.997	0	8.60667	-27.0335	-857.204	-391409	243274	-12778	284.282	455.098	0
831	3	25.4891	91.6048	-521.222	7611.19	-30812.7	-3089.72	240.884	595.397	0	-16.9989	-118.636	-339.063	-13208.9	17382	10635	351.265	238.957	0	8.4902	-27.0308	-860.284	-392653	244247	-12712.5	284.388	454.914	0
831	4	25.3722	91.9732	-522.656	7613.8	-30936.4	-3095.19	240.809	595.432	0	-16.9206	-118.979	-340.812	-13258.9	17552.4	10634.1	351.502	238.904	0	8.45155	-27.0061	-863.468	-393924	245251	-12655.8	284.5	454.71	0
831	5	25.2402	92.3249	-524.059	7610.99	-31064.5	-3101.08	240.723	595.477	0	-16.7963	-119.335	-342.599	-13306.6	17733.7	10637.1	351.762	238.84	0	8.4439	-27.0098	-866.657	-395188	246261	-12604.1	284.618	454.495	0
831	6	25.0728	92.6426	-525.358	7600.45	-31193.7	-3108.28	240.624	595.533	0	-16.6559	-119.733	-344.37	-13352.7	17922.5	10645.1	352.044	238.774	0	8.41694	-27.0903	-869.728	-396395	247243	-12553.5	284.741	454.274	0
831	7	24.8545	92.9112	-526.482	7581.76	-31321.5	-3116.95	240.508	595.599	0	-16.5239	-120.195	-346.078	-13398.3	18114.3	10657.3	352.342	238.715	0	8.33059	-27.2834	-872.559	-397496	248161	-12501.1	284.864	454.05	0
831	8	24.5809	93.1254	-527.392	7555.75	-31445.8	-3126.45	240.375	595.673	0	-16.4121	-120.722	-347.706	-13444.7	18304.1	10672.6	352.643	238.667	0	8.16874	-27.5967	-875.098	-398464	248996	-12444.8	284.983	453.823	0
831	9	24.2624	93.2956	-528.109	7523.93	-31566.3	-3135.68	240.228	595.753	0	-16.3172	-121.296	-349.274	-13492.7	18489	10689.8	352.936	238.631	0	7.94523	-28.0001	-877.383	-399314	249756	-12382.6	285.095	453.588	0
832	0	23.9218	93.4453	-528.715	7487.84	-31684.1	-3143.72	240.073	595.838	0	-16.22	-121.877	-350.83	-13542.1	18669.6	10707.2	353.216	238.6	0	7.70174	-28.4317	-879.545	-400101	250479	-12314.3	285.203	453.344	0
832	1	23.5844	93.6035	-529.325	7448.93	-31801.3	-3150.24	239.921	595.928	0	-16.0911	-122.423	-352.438	-13593.1	18849.6	10723	353.483	238.569	0	7.4933	-28.8199	-881.763	-400903	251218	-12241.5	285.312	453.092	0
832	2	23.2641	93.7933	-530.028	7408.61	-31919.6	-3155.26	239.777	596.022	0	-15.9015	-122.905	-354.154	-13646.4	19033.2	10735.3	353.743	238.532	0	7.3626	-29.1113	-884.181	-401783	252015	-12164.2	285.426	452.832	0
832	3	22.9586	94.0227	-530.85	7368.15	-32039.2	-3158.98	239.645	596.12	0	-15.6348	-123.31	-355.995	-13701.7	19223.8	10742.9	354	238.489	0	7.32383	-29.2874	-886.845	-402757	252886	-12080.1	285.549	452.561	0
832	4	22.6571	94.2834	-531.76	7328.27	-32158.9	-3161.8	239.524	596.219	0	-15.2897	-123.648	-357.942	-13758.3	19421.8	10745	354.26	238.437	0	7.36742	-29.3644	-889.703	-403802	253820	-11989	285.684	452.277	0
832	5	22.3468	94.5543	-532.686	7289.02	-32275.8	-3164.33	239.409	596.317	0	-14.8766	-123.937	-359.959	-13815	19626.3	10741.8	354.524	238.379	0	7.47024	-29.3823	-892.645	-404867	254785	-11893.5	285.829	451.978	0
832	6	22.0116	94.8075	-533.532	7250.29	-32386.6	-3167.4	239.298	596.411	0	-14.4132	-124.199	-361.998	-13870.3	19836.7	10733.8	354.798	238.316	0	7.5984	-29.3914	-895.53	-405885	255745	-11795.5	285.986	451.659	0
832	7	21.6318	95.0158	-534.206	7212.25	-32489.5	-3172.03	239.182	596.499	0	-13.9214	-124.455	-364.009	-13922	20053.9	10721.9	355.092	238.246	0	7.71037	-29.4393	-898.216	-406791	256659	-11693	286.155	451.314	0
832	8	21.1917	95.1604	-534.65	7175.33	-32584.6	-3179.26	239.054	596.579	0	-13.4232	-124.721	-365.944	-13967.7	20277.7	10706.7	355.412	238.169	0	7.76851	-29.561	-900.594	-407537	257498	-11583.2	286.335	450.944	0
832	9	20.689	95.2373	-534.862	7139.74	-32673.8	-3189.89	238.912	596.651	0	-12.9342	-125.007	-367.781	-14007.3	20506	10688.7	355.756	238.086	0	7.75483	-29.7702	-902.643	-408118	258253	-11465.7	286.52	450.554	0
833	0	20.1404	95.2621	-534.91	7105.6	-32758.2	-3203.7	238.759	596.716	0	-12.4589	-125.309	-369.547	-14043	20736.4	10669	356.113	238.001	0	7.68154	-30.0473	-904.456	-408584	258946	-11342.7	286.708	450.151	0
833	1	19.5771	95.2671	-534.91	7073.43	-32838.1	-3219.22	238.61	596.776	0	-11.9912	-125.611	-371.307	-14078.6	20967.7	10649.3	356.47	237.916	0	7.58588	-30.3437	-906.216	-409018	259630	-11216.8	286.901	449.74	0
833	2	19.0315	95.2851	-534.973	7044.26	-32913.3	-3234.32	238.477	596.833	0	-11.5219	-125.893	-373.124	-14117.2	21200.8	10631.1	356.82	237.835	0	7.50966	-30.6076	-908.096	-409500	260356	-11090.4	287.102	449.326	0
833	3	18.5256	95.3331	-535.163	7018.95	-32983.2	-3247.15	238.368	596.884	0	-11.0459	-126.144	-375.026	-14160.8	21437.1	10614.8	357.162	237.76	0	7.47969	-30.8104	-910.189	-410075	261152	-10966.8	287.315	448.914	0
833	4	18.0665	95.4093	-535.49	6997.8	-33047.1	-3256.47	238.286	596.932	0	-10.5666	-126.364	-377	-14209.9	21675.7	10600	357.495	237.692	0	7.49996	-30.9544	-912.49	-410747	262016	-10850.1	287.538	448.51	0
833	5	17.6499	95.4984	-535.918	6980.99	-33104.3	-3261.14	238.229	596.974	0	-10.0969	-126.565	-379.003	-14264.4	21910.5	10585.3	357.811	237.637	0	7.55305	-31.0669	-914.921	-411485	262920	-10742.9	287.765	448.12	0
833	6	17.2648	95.5786	-536.374	6969.18	-33154.6	-3259.92	238.188	597.007	0	-9.65625	-126.767	-380.983	-14324	22132.7	10569.7	358.094	237.597	0	7.60851	-31.1887	-917.357	-412236	263820	-10647.1	287.985	447.742	0
833	7	16.9003	95.6301	-536.775	6963.04	-33196.9	-3252.17	238.155	597.028	0	-9.26552	-126.99	-382.886	-14387.3	22335.4	10552.5	358.334	237.576	0	7.63482	-31.3594	-919.661	-412940	264670	-10563.6	288.19	447.376	0
833	8	16.5497	95.6426	-537.062	6962.03	-33229	-3238.26	238.128	597.037	0	-8.94049	-127.247	-384.658	-14450.4	22517.2	10534	358.538	237.567	0	7.6092	-31.6044	-921.72	-413545	265439	-10492.8	288.378	447.021	0
833	9	16.212	95.6177	-537.225	6964.16	-33248.5	-3219.24	238.111	597.037	0	-8.68605	-127.547	-386.267	-14508.1	22681.4	10515.4	358.719	237.56	0	7.52596	-31.9292	-923.492	-414037	266119	-10434.7	288.557	446.679	0
834	0	15.8959	95.5692	-537.324	6967.25	-33254.8	-3196.47	238.11	597.034	0	-8.49387	-127.885	-387.721	-14556.6	22834.5	10497.2	358.894	237.544	0	7.40204	-32.3163	-925.045	-414452	266738	-10391.9	288.735	446.358	0
834	1	15.6177	95.5188	-537.464	6970.27	-33249.6	-3171.46	238.136	597.031	0	-8.34625	-128.248	-389.062	-14595.1	22985	10478.8	359.078	237.514	0	7.27149	-32.729	-926.526	-414861	267344	-10368.9	288.921	446.064	0
834	2	15.3945	95.4867	-537.737	6973.54	-33235.1	-3145.48	238.195	597.032	0	-8.22437	-128.617	-390.336	-14624.9	23141	10459.1	359.285	237.467	0	7.17011	-33.1305	-928.073	-415329	267984	-10371.3	289.124	445.804	0
834	3	15.2376	95.4799	-538.176	6977.85	-33211	-3119.03	238.29	597.034	0	-8.11725	-128.987	-391.568	-14648	23306.4	10437.6	359.521	237.409	0	7.12037	-33.507	-929.744	-415879	268677	-10405	289.347	445.575	0
834	4	15.1489	95.488	-538.753	6983.45	-33173.6	-3091.75	238.425	597.038	0	-8.02792	-129.362	-392.763	-14666.7	23480	10414.7	359.782	237.342	0	7.121	-33.8738	-931.516	-416501	269419	-10474.4	289.594	445.376	0
834	5	15.1162	95.4867	-539.393	6989.88	-33118.5	-3062.71	238.601	597.041	0	-7.97063	-129.75	-393.909	-14683.3	23656.6	10391.4	360.056	237.276	0	7.14553	-34.2636	-933.302	-417150	270186	-10577.2	289.862	445.199	0
834	6	15.1144	95.4468	-539.99	6996.78	-33043.4	-3031.16	238.807	597.043	0	-7.96024	-130.153	-394.98	-14699.6	23829.1	10367.7	360.33	237.216	0	7.15411	-34.7063	-934.97	-417759	270933	-10703.1	290.145	445.033	0
834	7	15.1155	95.3458	-540.438	7004.54	-32949.6	-2997.01	239.032	597.039	0	-8.00292	-130.561	-395.951	-14716.6	23992.8	10342.9	360.595	237.168	0	7.11257	-35.2154	-936.389	-418260	271619	-10838.6	290.435	444.868	0
834	8	15.1	95.1766	-540.669	7014.7	-32841.7	-2961.04	239.257	597.026	0	-8.09296	-130.961	-396.817	-14734.2	24146.6	10315.5	360.851	237.131	0	7.00707	-35.7844	-937.486	-418609	272214	-10973.3	290.725	444.69	0
834	9	15.0653	94.9496	-540.683	7029.47	-32727.5	-2924.22	239.47	596.999	0	-8.21272	-131.331	-397.607	-14752	24290.8	10283.3	361.093	237.102	0	6.85255	-36.3816	-938.29	-418807	272721	-11102.7	291.009	444.49	0
835	0	15.028	94.692	-540.57	7050.4	-32615.3	-2886.92	239.665	596.958	0	-8.33418	-131.642	-398.38	-14769.8	24427	10245.5	361.316	237.075	0	6.69384	-36.9501	-938.95	-418917	273175	-11226.8	291.279	444.265	0
835	1	15.0153	94.4399	-540.47	7076.98	-32511	-2848.79	239.847	596.906	0	-8.42607	-131.865	-399.213	-14788.4	24558.5	10202.6	361.517	237.044	0	6.58927	-37.4255	-939.682	-419037	273636	-11348	291.537	444.023	0
835	2	15.0478	94.2232	-540.507	7106.71	-32416	-2809.25	240.027	596.852	0	-8.46595	-131.984	-400.154	-14808.3	24691	10155.8	361.704	237.007	0	6.58181	-37.7604	-940.661	-419254	274157	-11467.6	291.788	443.775	0
835	3	15.1305	94.0552	-540.735	7136.73	-32327.7	-2768.07	240.215	596.802	0	-8.4485	-131.995	-401.208	-14828.8	24829.6	10105.4	361.887	236.96	0	6.68201	-37.9396	-941.943	-419603	274764	-11584.5	292.04	443.532	0
835	4	15.2547	93.9325	-541.131	7165.22	-32240.9	-2725.34	240.419	596.759	0	-8.38277	-131.913	-402.346	-14849.2	24976.5	10052	362.077	236.906	0	6.87195	-37.9806	-943.478	-420066	275449	-11696.3	292.3	443.3	0
835	5	15.4011	93.8396	-541.612	7191.82	-32150.3	-2680.97	240.64	596.721	0	-8.28334	-131.769	-403.524	-14869	25131.1	9996.55	362.279	236.848	0	7.11778	-37.9299	-945.136	-420586	276180	-11801.4	292.573	443.074	0
835	6	15.546	93.7529	-542.066	7217.11	-32052.5	-2634.72	240.87	596.686	0	-8.16689	-131.605	-404.673	-14887.4	25290.4	9940.38	362.496	236.789	0	7.37911	-37.8518	-946.739	-421082	276905	-11899.6	292.858	442.852	0
835	7	15.6682	93.6466	-542.386	7241.65	-31946.2	-2586.73	241.101	596.648	0	-8.05418	-131.459	-405.714	-14903.4	25448.2	9885	362.725	236.734	0	7.61402	-37.8122	-948.1	-421475	277567	-11992.2	293.146	442.633	0
835	8	15.7539	93.5021	-542.497	7265.45	-31830.9	-2537.25	241.325	596.607	0	-7.9667	-131.358	-406.58	-14916.4	25597.3	9831.71	362.958	236.688	0	7.78716	-37.8559	-949.077	-421707	278116	-12078.8	293.432	442.42	0
835	9	15.8002	93.3157	-542.372	7287.82	-31706.5	-2486.11	241.541	596.563	0	-7.91709	-131.307	-407.245	-14926.3	25731.9	9780.84	363.185	236.652	0	7.88315	-37.9911	-949.617	-421758	278532	-12157.3	293.708	442.214	0
836	0	15.8177	93.1013	-542.037	7307.63	-31572	-2432.8	241.753	596.518	0	-7.90254	-131.292	-407.734	-14933.1	25850.6	9731.09	363.401	236.625	0	7.91515	-38.1905	-949.771	-421648	278830	-12227.1	293.976	442.017	0
836	1	15.8239	92.8828	-541.558	7323.68	-31425.2	-2376.93	241.973	596.477	0	-7.90844	-131.291	-408.105	-14936.9	25957.3	9680.1	363.604	236.601	0	7.91546	-38.4084	-949.663	-421428	279051	-12290.2	294.242	441.825	0
836	2	15.8332	92.6807	-541.001	7335.01	-31263.2	-2318.81	242.212	596.442	0	-7.91885	-131.286	-408.421	-14937.8	26060.2	9626	363.807	236.575	0	7.91431	-38.6052	-949.422	-421151	279244	-12348.8	294.52	441.635	0
836	3	15.8519	92.5026	-540.407	7341.46	-31083.5	-2259.46	242.481	596.415	0	-7.92345	-131.264	-408.725	-14936.5	26167.7	9568.72	364.023	236.544	0	7.92841	-38.7613	-949.132	-420849	279443	-12404.1	294.821	441.444	0
836	4	15.8822	92.346	-539.79	7344.24	-30885.9	-2199.91	242.782	596.394	0	-7.91739	-131.219	-409.045	-14933.8	26285	9509.75	364.259	236.509	0	7.96477	-38.8728	-948.836	-420537	279667	-12456.6	295.151	441.247	0
836	5	15.9257	92.2025	-539.139	7345.2	-30672.1	-2140.5	243.109	596.376	0	-7.89874	-131.148	-409.395	-14930.3	26413	9450.83	364.517	236.469	0	8.02698	-38.9452	-948.534	-420209	279916	-12508.2	295.51	441.038	0
836	6	15.9832	92.0588	-538.421	7345.78	-30444.8	-2081.17	243.455	596.357	0	-7.86879	-131.051	-409.77	-14927	26548.3	9393.28	364.788	236.428	0	8.11443	-38.9918	-948.191	-419844	280171	-12561.4	295.891	440.81	0
836	7	16.0523	91.8978	-537.594	7346.97	-30208.5	-2022.01	243.808	596.334	0	-7.83348	-130.93	-410.155	-14925	26684.7	9338.62	365.06	236.389	0	8.21881	-39.0321	-947.749	-419415	280407	-12618.2	296.282	440.561	0
836	8	16.1282	91.7043	-536.631	7349.45	-29969.6	-1963.2	244.152	596.305	0	-7.80032	-130.791	-410.532	-14925.1	26815.2	9288.86	365.318	236.356	0	8.32783	-39.0872	-947.162	-418903	280595	-12678.6	296.67	440.291	0
836	9	16.209	91.4717	-535.539	7353.04	-29735.3	-1904.92	244.476	596.27	0	-7.7727	-130.641	-410.887	-14927.2	26934.7	9245.33	365.552	236.329	0	8.43625	-39.1691	-946.426	-418310	280722	-12743.2	297.041	440.003	0
837	0	16.3005	91.206	-534.363	7356.46	-29510.3	-1847.16	244.775	596.233	0	-7.74583	-130.473	-411.23	-14930.3	27042	9206.88	365.759	236.307	0	8.55465	-39.2668	-945.592	-417666	280799	-12814.4	297.39	439.704	0
837	1	16.4141	90.9223	-533.167	7358.51	-29296.3	-1789.7	245.052	596.198	0	-7.70656	-130.268	-411.575	-14933.8	27140.7	9169.68	365.944	236.284	0	8.70756	-39.346	-944.742	-417011	280849	-12895.1	297.718	439.403	0
837	2	16.5598	90.6347	-531.995	7358.89	-29091.7	-1732.42	245.316	596.167	0	-7.64033	-130.007	-411.928	-14937.7	27234.9	9129.24	366.116	236.263	0	8.91945	-39.3724	-943.923	-416371	280892	-12988.3	298.033	439.105	0
837	3	16.7404	90.35	-530.857	7358.11	-28892.7	-1675.37	245.573	596.139	0	-7.54007	-129.684	-412.277	-14943.5	27326.5	9082.62	366.282	236.246	0	9.20033	-39.3345	-943.134	-415751	280932	-13096.7	298.339	438.817	0
837	4	16.9493	90.066	-529.726	7356.86	-28694.1	-1618.45	245.832	596.112	0	-7.40863	-129.311	-412.596	-14952.3	27415.6	9028.83	366.447	236.24	0	9.54065	-39.2447	-942.322	-415131	280960	-13220.4	298.643	438.542	0
837	5	17.1694	89.7737	-528.549	7355.1	-28490.5	-1561.35	246.097	596.084	0	-7.25812	-128.903	-412.851	-14963.1	27502.1	8967.89	366.615	236.243	0	9.9113	-39.1293	-941.4	-414471	280956	-13354	298.95	438.276	0
837	6	17.3765	89.4583	-527.253	7352.1	-28277.8	-1503.79	246.368	596.056	0	-7.10914	-128.482	-413.004	-14973.9	27584.4	8899.89	366.79	236.256	0	10.2674	-39.0236	-940.257	-413720	280891	-13488.8	299.263	438.015	0
837	7	17.5454	89.102	-525.762	7347.61	-28053.2	-1445.35	246.643	596.025	0	-6.98552	-128.069	-413.019	-14982.1	27659.8	8825.05	366.97	236.275	0	10.5599	-38.9668	-938.782	-412824	280734	-13616	299.581	437.752	0
837	8	17.659	88.6907	-524.036	7342.3	-27815.4	-1385.37	246.921	595.989	0	-6.906	-127.684	-412.862	-14985.1	27726.2	8744.19	367.156	236.296	0	10.753	-38.9929	-936.898	-411749	280464	-13729.8	299.905	437.483	0
837	9	17.7166	88.2225	-522.084	7337.04	-27565.3	-1323.22	247.201	595.947	0	-6.87852	-127.338	-412.515	-14981.5	27783.7	8658.73	367.352	236.317	0	10.838	-39.1159	-934.599	-410496	280078	-13830.7	300.234	437.213	0
838	0	17.7379	87.7142	-519.975	7332.9	-27305.7	-1258.75	247.486	595.898	0	-6.89887	-127.032	-412.005	-14972	27835.8	8570.37	367.562	236.339	0	10.8391	-39.318	-931.98	-409112	279604	-13924.1	300.569	436.946	0
838	1	17.7572	87.197	-517.813	7331.47	-27040.1	-1192.3	247.78	595.842	0	-6.95303	-126.749	-411.411	-14959.1	27888.3	8480.57	367.787	236.361	0	10.8041	-39.5525	-929.224	-407674	279097	-14018.7	300.913	436.682	0
838	2	17.8087	86.7027	-515.697	7333.94	-26771.1	-1124.53	248.088	595.779	0	-7.02221	-126.469	-410.829	-14944.3	27947.2	8390.06	368.026	236.376	0	10.7865	-39.766	-926.525	-406260	278616	-14123.1	301.269	436.417	0
838	3	17.9128	86.2499	-513.689	7340.28	-26499.8	-1056.07	248.413	595.711	0	-7.08697	-126.169	-410.328	-14927.4	28016.9	8299.32	368.279	236.379	0	10.8259	-39.9193	-924.018	-404919	278203	-14242	301.642	436.142	0
838	4	18.0693	85.839	-511.802	7349.22	-26226.5	-987.589	248.757	595.641	0	-7.12808	-125.834	-409.926	-14907.2	28099.2	8209.36	368.547	236.365	0	10.9412	-39.995	-921.728	-403662	277866	-14373.4	302.032	435.858	0
838	5	18.2616	85.4554	-509.991	7358.77	-25950.8	-919.878	249.115	595.571	0	-7.12757	-125.454	-409.593	-14882.4	28192.6	8121.57	368.831	236.335	0	11.1341	-39.9987	-919.584	-402457	277583	-14512	302.438	435.563	0
838	6	18.4664	85.0776	-508.174	7366.72	-25672.7	-853.29	249.481	595.504	0	-7.07151	-125.032	-409.277	-14853.2	28291.4	8037.12	369.125	236.291	0	11.3949	-39.9541	-917.452	-401246	277307	-14652.6	302.854	435.258	0
838	7	18.6611	84.6856	-506.258	7371.39	-25392.9	-787.224	249.842	595.44	0	-6.95388	-124.581	-408.925	-14819.8	28388.2	7956.81	369.422	236.241	0	11.7073	-39.8954	-915.182	-399966	276988	-14791.6	303.273	434.941	0
838	8	18.8311	84.2659	-504.17	7372.09	-25112.2	-720.689	250.191	595.378	0	-6.78155	-124.12	-408.501	-14783.3	28477.4	7880.66	369.712	236.189	0	12.0496	-39.8544	-912.671	-398568	276588	-14927	303.687	434.609	0
838	9	18.9755	83.8163	-501.9	7368.4	-24830.6	-653.016	250.527	595.319	0	-6.5702	-123.658	-408.008	-14745.5	28557	7807.18	369.991	236.14	0	12.4053	-39.8417	-909.908	-397050	276104	-15059.4	304.095	434.261	0
839	0	19.1076	83.3459	-499.5	7359.83	-24548.5	-583.868	250.854	595.266	0	-6.3287	-123.182	-407.49	-14709.8	28627.9	7734.09	370.254	236.099	0	12.7789	-39.8362	-906.991	-395455	275563	-15190.5	304.498	433.9	0
839	1	19.2462	82.8688	-497.055	7346.36	-24266.7	-513.255	251.179	595.22	0	-6.05461	-122.668	-407.005	-14679.3	28691.2	7659.3	370.494	236.066	0	13.1916	-39.7994	-904.061	-393848	275010	-15323	304.894	433.53	0
839	2	19.402	82.3938	-494.627	7328.82	-23986.9	-441.863	251.505	595.183	0	-5.74785	-122.098	-406.582	-14655.2	28746.9	7581.08	370.704	236.045	0	13.6542	-39.7039	-901.209	-392271	274467	-15457.6	305.282	433.157	0
839	3	19.5728	81.92	-492.216	7308.41	-23710.9	-370.92	251.828	595.152	0	-5.41981	-121.471	-406.2	-14636.5	28793.8	7497.97	370.886	236.033	0	14.153	-39.551	-898.417	-390719	273929	-15593.7	305.658	432.784	0
839	4	19.7457	81.4376	-489.771	7285.84	-23439.2	-301.496	252.143	595.124	0	-5.08866	-120.806	-405.806	-14621	28830.9	7409.11	371.046	236.029	0	14.657	-39.3684	-895.577	-389147	273361	-15730	306.02	432.41	0
839	5	19.9023	80.9328	-487.218	7261.35	-23169	-233.915	252.446	595.096	0	-4.77237	-120.128	-405.332	-14605.7	28857.8	7314.71	371.195	236.034	0	15.1299	-39.195	-892.55	-387495	272728	-15863.6	306.374	432.036	0
839	6	20.0226	80.3929	-484.486	7235.27	-22896.7	-167.811	252.74	595.066	0	-4.48607	-119.459	-404.706	-14587.3	28873.5	7216.42	371.344	236.044	0	15.5366	-39.0666	-889.193	-385705	271989	-15988	306.722	431.661	0
839	7	20.0913	79.8089	-481.529	7207.86	-22620.3	-102.724	253.024	595.031	0	-4.2403	-118.817	-403.857	-14561.6	28875.8	7117.02	371.5	236.056	0	15.851	-39.0077	-885.386	-383730	271110	-16095.7	307.065	431.29	0
839	8	20.1044	79.1786	-478.332	7179.03	-22339.5	-38.3808	253.297	594.992	0	-4.03653	-118.205	-402.739	-14525.5	28861.6	7018.77	371.663	236.067	0	16.0679	-39.0269	-881.07	-381550	270072	-16184.1	307.403	430.927	0
839	9	20.0746	78.5101	-474.923	7148.75	-22055.4	25.627	253.56	594.948	0	-3.86362	-117.618	-401.36	-14477.6	28830.3	6922.01	371.832	236.072	0	16.211	-39.1083	-876.283	-379181	268882	-16257.7	307.732	430.573	0
840	0	20.0292	77.8254	-471.37	7117.37	-21770.3	90.0856	253.815	594.901	0	-3.69979	-117.033	-399.788	-14418	28785	6825.49	372.001	236.064	0	16.3294	-39.2075	-871.158	-376676	267578	-16324.5	308.052	430.225	0
840	1	19.9988	77.1514	-467.756	7085.03	-21487.1	155.964	254.063	594.853	0	-3.52096	-116.42	-398.127	-14348.7	28732	6727.87	372.168	236.04	0	16.4778	-39.2685	-865.883	-374105	266219	-16391.8	308.367	429.873	0
840	2	20.0035	76.5054	-464.148	7050.9	-21207.4	224	254.309	594.809	0	-3.31036	-115.76	-396.474	-14273.2	28678.1	6629.18	372.333	236	0	16.6931	-39.2544	-860.622	-371532	264856	-16463.2	308.681	429.512	0
840	3	20.0477	75.8876	-460.573	7013.35	-20929.7	294.091	254.557	594.773	0	-3.06276	-115.05	-394.881	-14195.3	28627.3	6530.71	372.496	235.948	0	16.985	-39.1628	-855.453	-368987	263518	-16540.6	308.998	429.138	0
840	4	20.1242	75.2834	-457.016	6970.9	-20650.6	364.807	254.814	594.747	0	-2.78387	-114.301	-393.339	-14117.7	28578.5	6433.22	372.656	235.892	0	17.3403	-39.0179	-850.355	-366467	262202	-16626.3	309.323	428.756	0
840	5	20.2187	74.67	-453.435	6922.9	-20368	433.741	255.081	594.732	0	-2.48777	-113.523	-391.796	-14040.8	28528.1	6336.32	372.814	235.837	0	17.7309	-38.8534	-845.231	-363938	260878	-16721.8	309.654	428.371	0
840	6	20.3114	74.0226	-449.761	6869.56	-20081.7	498.625	255.35	594.726	0	-2.1923	-112.722	-390.186	-13963.4	28473	6239.85	372.973	235.787	0	18.1191	-38.6996	-839.947	-361343	259506	-16822.9	309.99	427.986	0
840	7	20.3808	73.3249	-445.919	6812	-19791.9	558.279	255.616	594.724	0	-1.91329	-111.903	-388.449	-13883.2	28411.7	6144.68	373.141	235.74	0	18.4675	-38.5781	-834.368	-358623	258044	-16920.1	310.331	427.595	0
840	8	20.4119	72.5739	-441.851	6752.33	-19497.7	612.951	255.873	594.718	0	-1.66072	-111.076	-386.551	-13799.4	28343.1	6051.76	373.323	235.699	0	18.7512	-38.5023	-828.401	-355734	256466	-17005.1	310.678	427.192	0
840	9	20.4018	71.7783	-437.545	6693.19	-19198.5	663.996	256.122	594.703	0	-1.43624	-110.253	-384.487	-13712	28267.5	5960.66	373.52	235.663	0	18.9656	-38.4747	-822.032	-352665	254768	-17075.6	311.032	426.77	0
841	0	20.3596	70.9541	-433.045	6636.98	-18895.2	713.209	256.367	594.674	0	-1.23113	-109.433	-382.282	-13620.5	28187.1	5869.68	373.734	235.63	0	19.1285	-38.4792	-815.327	-349445	252972	-17134	311.397	426.329	0
841	1	20.3014	70.1194	-428.431	6585.09	-18589.9	762.376	256.609	594.63	0	-1.03052	-108.605	-379.975	-13524.1	28105.6	5776.95	373.967	235.592	0	19.2709	-38.4859	-808.406	-346124	251112	-17184.2	311.771	425.871	0
841	2	20.2404	69.2882	-423.774	6537.19	-18285.3	812.968	256.851	594.574	0	-0.82366	-107.756	-377.602	-13422.6	28025.3	5681.17	374.219	235.547	0	19.4167	-38.468	-801.377	-342755	249221	-17228.2	312.154	425.403	0
841	3	20.1818	68.4668	-419.113	6491.15	-17982.6	865.721	257.094	594.512	0	-0.608208	-106.881	-375.186	-13317.6	27946	5581.84	374.486	235.496	0	19.5736	-38.4137	-794.299	-339367	247314	-17265.8	312.544	424.931	0
841	4	20.1258	67.6544	-414.453	6444.13	-17681.9	920.447	257.337	594.451	0	-0.386208	-105.981	-372.734	-13211	27865.7	5479.4	374.76	235.444	0	19.7396	-38.3268	-787.186	-335970	245392	-17297.7	312.937	424.461	0
841	5	20.0726	66.8452	-409.779	6393.71	-17382.6	976.337	257.581	594.397	0	-0.161423	-105.068	-370.233	-13103.8	27780.4	5375.35	375.035	235.393	0	19.9112	-38.2227	-780.012	-332556	243446	-17327.1	313.33	423.996	0
841	6	20.0227	66.0308	-405.063	6337.89	-17084.1	1032.56	257.824	594.353	0	0.0614683	-104.155	-367.661	-12994.8	27687.5	5271.68	375.307	235.344	0	20.0841	-38.1244	-772.723	-329107	241456	-17359.2	313.722	423.537	0
841	7	19.9747	65.2021	-400.269	6274.96	-16786.3	1088.69	258.062	594.323	0	0.277495	-103.26	-364.984	-12882.1	27584.9	5169.75	375.579	235.295	0	20.2522	-38.0577	-765.253	-325595	239402	-17399	314.111	423.087	0
841	8	19.9248	64.3521	-395.375	6203.9	-16488.9	1144.58	258.295	594.309	0	0.48045	-102.4	-362.169	-12764.6	27471.1	5069.97	375.852	235.245	0	20.4052	-38.0474	-757.544	-321999	237266	-17449.9	314.497	422.646	0
841	9	19.8715	63.4801	-390.392	6124.9	-16191.6	1200.16	258.525	594.311	0	0.663502	-101.588	-359.2	-12641.9	27345	4972.35	376.128	235.195	0	20.535	-38.1078	-749.592	-318325	235045	-17514.2	314.879	422.225	0
842	0	19.8226	62.5967	-385.383	6039.58	-15894.2	1255.33	258.757	594.328	0	0.823114	-100.825	-356.096	-12514.5	27206.9	4877.06	376.403	235.144	0	20.6457	-38.2288	-741.479	-314613	232765	-17592.7	315.257	421.829	0
842	1	19.7917	61.7192	-380.43	5950.64	-15598	1309.77	258.999	594.358	0	0.961933	-100.095	-352.907	-12383.3	27057.5	4784.24	376.67	235.089	0	20.7536	-38.3761	-733.337	-310919	230465	-17684.1	315.627	421.466	0
842	2	19.7873	60.8602	-375.59	5860.6	-15304.9	1362.93	259.251	594.396	0	1.0867	-99.3724	-349.675	-12249.1	26897.5	4693.45	376.921	235.03	0	20.874	-38.5122	-725.265	-307282	228170	-17784.9	315.984	421.134	0
842	3	19.8056	60.0197	-370.858	5771.17	-15015.5	1414.57	259.512	594.438	0	1.20386	-98.6378	-346.41	-12112.6	26726.2	4604.12	377.152	234.966	0	21.0095	-38.6181	-717.268	-303700	225883	-17889	316.327	420.828	0
842	4	19.8327	59.1871	-366.18	5683.57	-14727.8	1464.92	259.78	594.479	0	1.31768	-97.8825	-343.094	-11973.5	26542.2	4516.39	377.361	234.899	0	21.1504	-38.6953	-709.274	-300136	223581	-17988.8	316.657	420.541	0
842	5	19.8502	58.3475	-361.481	5598.65	-14439.2	1514.43	260.055	594.512	0	1.42941	-97.1044	-339.696	-11831.7	26344	4430.61	377.552	234.83	0	21.2796	-38.7569	-701.177	-296536	221236	-18076.5	316.978	420.258	0
842	6	19.8381	57.4853	-356.676	5516.14	-14146.6	1563.25	260.338	594.535	0	1.53585	-96.3065	-336.188	-11686.8	26133.1	4346.25	377.734	234.763	0	21.374	-38.8212	-692.864	-292844	218820	-18145.3	317.3	419.968	0
842	7	19.7789	56.588	-351.69	5434.62	-13849.3	1610.91	260.621	594.547	0	1.63011	-95.4952	-332.546	-11539.2	25913.2	4262.35	377.924	234.7	0	21.409	-38.9072	-684.236	-289012	216307	-18190	317.631	419.657	0
842	8	19.6627	55.6497	-346.481	5352.7	-13549.4	1656.73	260.894	594.551	0	1.7056	-94.674	-328.759	-11389.2	25687	4178.28	378.133	234.643	0	21.3683	-39.0243	-675.24	-285015	213684	-18207.7	317.975	419.32	0
842	9	19.4953	54.6774	-341.072	5269.7	-13251.5	1700.3	261.148	594.55	0	1.76324	-93.8363	-324.842	-11236.5	25455.9	4093.74	378.364	234.591	0	21.2585	-39.1589	-665.914	-280869	210958	-18198.4	318.327	418.957	0
843	0	19.3019	53.6939	-335.561	5185.42	-12959.8	1741.42	261.379	594.547	0	1.81946	-92.9635	-320.852	-11081.1	25221.3	4008.73	378.607	234.537	0	21.1213	-39.2696	-656.413	-276643	208172	-18168.8	318.68	418.576	0
843	1	19.1209	52.7303	-330.09	5100.21	-12677.1	1779.74	261.595	594.549	0	1.90334	-92.0319	-316.865	-10923.3	24986.5	3923.46	378.855	234.473	0	21.0242	-39.3016	-646.955	-272438	205387	-18131.7	319.027	418.191	0
843	2	18.9858	51.8102	-324.774	5014.98	-12404.9	1815.09	261.805	594.559	0	2.04015	-91.0254	-312.931	-10762.9	24754.6	3838	379.106	234.394	0	21.0259	-39.2153	-637.704	-268328	202652	-18100.8	319.366	417.82	0
843	3	18.9104	50.9388	-319.657	4930.79	-12143.7	1847.96	262.01	594.575	0	2.23854	-89.9441	-309.046	-10599.2	24526.5	3752.1	379.362	234.296	0	21.149	-39.0053	-628.702	-264340	199978	-18084.6	319.696	417.476	0
843	4	18.8884	50.1045	-314.714	4848.67	-11892.5	1879.45	262.212	594.593	0	2.49128	-88.8013	-305.17	-10432.6	24299.1	3665.66	379.625	234.186	0	21.3797	-38.6968	-619.883	-260451	197345	-18084.1	320.014	417.164	0
843	5	18.9003	49.2844	-309.869	4769.8	-11649	1910.58	262.407	594.607	0	2.77995	-87.6185	-301.253	-10264.4	24066.7	3579.49	379.889	234.072	0	21.6803	-38.3342	-611.122	-256605	194714	-18095.4	320.32	416.881	0
843	6	18.9199	48.4519	-305.024	4694.97	-11410.8	1941.25	262.591	594.608	0	3.07752	-86.4212	-297.242	-10095.2	23822.1	3495.15	380.144	233.963	0	21.9974	-37.9693	-602.266	-252736	192035	-18111	320.608	416.615	0
843	7	18.9205	47.5854	-300.087	4623.95	-11176.8	1970.59	262.755	594.591	0	3.35383	-85.2334	-293.084	-9924.13	23560.2	3413.48	380.387	233.861	0	22.2744	-37.648	-593.17	-248777	189265	-18122.6	320.877	416.356	0
843	8	18.8832	46.6741	-295.006	4555.22	-10946.4	1997.94	262.894	594.559	0	3.58379	-84.0747	-288.74	-9750.22	23279.8	3333.97	380.625	233.768	0	22.467	-37.4006	-583.746	-244692	186379	-18123.8	321.128	416.1	0
843	9	18.8031	45.7212	-289.791	4486.21	-10718.8	2023.06	263.012	594.519	0	3.75426	-82.9583	-284.207	-9573.45	22983.2	3255.84	380.868	233.685	0	22.5573	-37.2371	-573.998	-240489	183381	-18113	321.367	415.857	0
844	0	18.6922	44.7437	-284.513	4414.09	-10493.7	2045.95	263.117	594.485	0	3.86797	-81.8854	-279.513	-9394.38	22674.8	3178.57	381.122	233.61	0	22.5602	-37.1417	-564.026	-236219	180306	-18093.8	321.597	415.647	0
844	1	18.5729	43.7652	-279.264	4336.53	-10272.4	2066.77	263.216	594.472	0	3.94046	-80.8471	-274.714	-9213.63	22358.5	3101.65	381.388	233.539	0	22.5134	-37.0819	-553.978	-231951	177199	-18073.7	321.817	415.488	0
844	2	18.4645	42.8024	-274.111	4252.25	-10055.7	2085.7	263.315	594.487	0	3.98945	-79.832	-269.861	-9031.76	22036.8	3024.64	381.66	233.468	0	22.4539	-37.0296	-543.972	-227737	174095	-18059.8	322.025	415.388	0
844	3	18.3732	41.859	-269.063	4161.49	-9844	2102.86	263.414	594.533	0	4.027	-78.8301	-264.984	-8849.15	21709.8	2947.43	381.929	233.395	0	22.4002	-36.9711	-534.047	-223587	171005	-18054.1	322.219	415.343	0
844	4	18.2927	40.9318	-264.094	4065.68	-9637.16	2118.41	263.509	594.605	0	4.05906	-77.8344	-260.098	-8666.25	21377.8	2870.16	382.192	233.319	0	22.3518	-36.9025	-524.192	-219489	167926	-18052.6	322.398	415.339	0
844	5	18.2103	40.0165	-259.167	3966.56	-9435.71	2132.44	263.592	594.695	0	4.08791	-76.8425	-255.222	-8483.91	21043.5	2793.15	382.452	233.241	0	22.2982	-36.826	-514.389	-215421	164854	-18048.1	322.566	415.354	0
844	6	18.1154	39.1096	-254.24	3865.79	-9240.83	2144.95	263.653	594.795	0	4.1154	-75.8565	-250.382	-8302.81	20711.5	2717.16	382.72	233.161	0	22.2308	-36.7469	-504.622	-211363	161790	-18035.4	322.731	415.36	0
844	7	18.0054	38.208	-249.283	3764.75	-9054.03	2156.13	263.68	594.898	0	4.1437	-74.8773	-245.595	-8123.11	20385	2643.35	383.003	233.075	0	22.149	-36.6692	-494.878	-207300	158731	-18013.3	322.897	415.335	0
844	8	17.8853	37.3105	-244.297	3664.3	-8876.23	2166.33	263.666	595.001	0	4.17448	-73.9007	-240.867	-7945.6	20064.2	2572.66	383.3	232.987	0	22.0598	-36.5902	-485.164	-203232	155678	-17983	323.06	415.274	0
844	9	17.7653	36.4209	-239.312	3565.15	-8707.77	2175.82	263.613	595.103	0	4.21332	-72.9147	-236.209	-7771.79	19747.9	2505.16	383.604	232.902	0	21.9786	-36.4938	-475.522	-199181	152642	-17946.6	323.217	415.184	0
845	0	17.6599	35.5503	-234.389	3468.21	-8549.07	2184.38	263.526	595.203	0	4.27516	-71.8972	-231.639	-7602.29	19436.4	2439.61	383.908	232.82	0	21.935	-36.3469	-466.029	-195184	149643	-17907.6	323.362	415.081	0
845	1	17.5849	34.7115	-229.601	3374	-8400.55	2191.57	263.412	595.305	0	4.37973	-70.8246	-227.18	-7436.38	19131.2	2374.26	384.212	232.733	0	21.9647	-36.1131	-456.781	-191289	146711	-17870.9	323.492	414.98	0
845	2	17.5475	33.9108	-225.002	3281.9	-8262.18	2196.84	263.279	595.414	0	4.53889	-69.6871	-222.844	-7273.29	18833.1	2308.1	384.512	232.638	0	22.0864	-35.7763	-447.846	-187528	143865	-17839.7	323.604	414.9	0
845	3	17.541	33.1444	-220.599	3190.14	-8133.28	2199.15	263.131	595.539	0	4.74873	-68.4933	-218.621	-7112.31	18542.1	2241.7	384.814	232.533	0	22.2897	-35.3489	-439.22	-183909	141105	-17813.6	323.698	414.853	0
845	4	17.5493	32.3986	-216.359	3096.61	-8012.28	2196.99	262.968	595.688	0	4.99334	-67.2615	-214.479	-6952.04	18256.3	2176.84	385.119	232.414	0	22.5426	-34.8629	-430.838	-180404	138413	-17788.8	323.777	414.843	0
845	5	17.5521	31.6556	-212.218	2999.95	-7897.74	2189.9	262.785	595.864	0	5.25165	-66.0151	-210.378	-6791.13	17970.6	2115.61	385.421	232.281	0	22.8038	-34.3595	-422.596	-176969	135757	-17759.5	323.836	414.864	0
845	6	17.527	30.9012	-208.1	2900	-7789.51	2179.33	262.568	596.064	0	5.50004	-64.7822	-206.274	-6629.27	17677.4	2059.19	385.699	232.138	0	23.0271	-33.881	-414.374	-173551	133095	-17717.3	323.862	414.903	0
845	7	17.4518	30.1291	-203.927	2796.63	-7688.59	2167.02	262.297	596.286	0	5.71333	-63.593	-202.111	-6466.7	17369.8	2007.65	385.942	231.996	0	23.1652	-33.4638	-406.038	-170094	130381	-17652.8	323.843	414.956	0
845	8	17.3109	29.3385	-199.646	2689.11	-7595.54	2153.44	261.955	596.531	0	5.86635	-62.4712	-197.834	-6303.54	17042.7	1960.14	386.147	231.863	0	23.1772	-33.1327	-397.48	-166556	127579	-17559.2	323.768	415.028	0
845	9	17.1017	28.5322	-195.252	2577.08	-7509.38	2138.2	261.54	596.801	0	5.93996	-61.4251	-193.407	-6140.16	16692.2	1915.22	386.306	231.747	0	23.0417	-32.893	-388.659	-162927	124674	-17434.5	323.627	415.141	0
846	0	16.8384	27.7196	-190.8	2461.94	-7427.96	2120.78	261.069	597.097	0	5.93531	-60.4392	-188.844	-5977.55	16319	1871.93	386.415	231.653	0	22.7737	-32.7196	-379.644	-159243	121691	-17281.6	323.42	415.317	0
846	1	16.5462	26.9196	-186.388	2346.92	-7348.67	2100.58	260.573	597.408	0	5.88075	-59.4791	-184.22	-5816.61	15931.1	1830.42	386.479	231.574	0	22.427	-32.5595	-370.608	-155573	118688	-17106.2	323.158	415.561	0
846	2	16.25	26.153	-182.107	2236.02	-7268.49	2076.83	260.087	597.721	0	5.81789	-58.5078	-179.632	-5657.46	15539.5	1791.12	386.508	231.495	0	22.0679	-32.3548	-361.738	-151986	115733	-16914.6	322.865	415.861	0
846	3	15.9659	25.4346	-178.01	2132.48	-7184.95	2048.77	259.637	598.021	0	5.78228	-57.5008	-175.157	-5499.68	15153.5	1753.92	386.514	231.399	0	21.7482	-32.0662	-353.167	-148524	112875	-16712.8	322.563	416.191	0
846	4	15.6978	24.7695	-174.107	2037.91	-7097.85	2016.07	259.233	598.295	0	5.79254	-56.4509	-170.833	-5342.99	14779.5	1718.47	386.514	231.276	0	21.4904	-31.6814	-344.941	-145198	110132	-16504.1	322.269	416.527	0
846	5	15.4366	24.1544	-170.376	1951.91	-7009.97	1979.12	258.856	598.544	0	5.84691	-55.3659	-166.664	-5187.65	14420	1684.68	386.522	231.126	0	21.2835	-31.2115	-337.039	-141996	107500	-16285.3	321.986	416.858	0
846	6	15.1624	23.5786	-166.768	1872.47	-6926.13	1938.96	258.468	598.772	0	5.92878	-54.2626	-162.626	-5034.5	14074.4	1652.63	386.545	230.958	0	21.0911	-30.684	-329.394	-138889	104954	-16048.4	321.701	417.177	0
846	7	14.8534	23.0257	-163.227	1797.26	-6850.8	1896.66	258.029	598.989	0	6.01886	-53.1597	-158.69	-4884.77	13740.3	1622.09	386.586	230.782	0	20.8723	-30.134	-321.917	-135840	102463	-15785.8	321.402	417.48	0
846	8	14.4953	22.478	-159.706	1724.2	-6786.1	1852.86	257.509	599.204	0	6.10503	-52.0711	-154.827	-4739.59	13415.2	1592.41	386.647	230.612	0	20.6003	-29.5931	-314.533	-132822	100000	-15495.8	321.076	417.767	0
846	9	14.0878	21.9245	-156.194	1651.57	-6732.58	1807.9	256.896	599.426	0	6.18664	-50.9991	-151.027	-4600.07	13096.1	1562.79	386.714	230.459	0	20.2744	-29.0746	-307.221	-129828	97556.6	-15182.6	320.713	418.045	0
847	0	13.6463	21.3681	-152.732	1578.38	-6691	1762.11	256.191	599.666	0	6.27458	-49.9312	-147.317	-4467.86	12781.1	1532.22	386.759	230.328	0	19.9209	-28.5631	-300.049	-126890	95148.5	-14853.8	320.297	418.33	0
847	1	13.1951	20.8237	-149.401	1504.57	-6662.06	1715.92	255.408	599.929	0	6.38511	-48.8486	-143.75	-4344.59	12471.6	1499.81	386.759	230.223	0	19.5802	-28.0249	-293.15	-124070	92814.7	-14517.8	319.818	418.64	0
847	2	12.7542	20.3069	-146.271	1430.66	-6644.74	1669.86	254.572	600.219	0	6.52807	-47.7398	-140.365	-4230.08	12171.6	1465.38	386.714	230.136	0	19.2822	-27.433	-286.636	-121415	90592.1	-14180.3	319.282	418.991	0
847	3	12.3316	19.8243	-143.361	1357.47	-6635.57	1624.45	253.714	600.531	0	6.69894	-46.6094	-137.161	-4122.03	11884.5	1429.51	386.646	230.052	0	19.0305	-26.7851	-280.522	-118933	88492.2	-13843.7	318.711	419.386	0
847	4	11.9235	19.3708	-140.624	1285.64	-6629.9	1580.05	252.854	600.858	0	6.88001	-45.477	-134.1	-4017.58	11610.3	1393.11	386.579	229.96	0	18.8035	-26.1062	-274.724	-116586	86495	-13508.1	318.129	419.813	0
847	5	11.516	18.9315	-137.972	1214.67	-6623.62	1536.63	251.993	601.196	0	7.04709	-44.3703	-131.118	-3913.94	11345.5	1357.27	386.529	229.85	0	18.563	-25.4388	-269.09	-114307	84557.8	-13171.9	317.548	420.252	0
847	6	11.0886	18.4863	-135.316	1143.04	-6613.41	1493.61	251.126	601.553	0	7.17592	-43.3161	-128.144	-3808.25	11084.8	1323.3	386.503	229.719	0	18.2645	-24.8298	-263.46	-112029	82632.7	-12831.2	316.972	420.697	0
847	7	10.623	18.0171	-132.6	1069.46	-6597.05	1449.98	250.248	601.935	0	7.24647	-42.3337	-125.12	-3698.51	10823	1292.53	386.501	229.56	0	17.8695	-24.3165	-257.719	-109706	80684	-12481.8	316.397	421.151	0
847	8	10.1132	17.5174	-129.809	993.657	-6574.55	1404.83	249.352	602.345	0	7.24797	-41.4324	-122.024	-3584.84	10557.1	1265.18	386.517	229.378	0	17.3612	-23.915	-251.833	-107327	78699.1	-12123.1	315.814	421.627	0
847	9	9.5703	16.9965	-126.984	916.317	-6547.77	1357.67	248.436	602.784	0	7.18354	-40.611	-118.878	-3469.15	10287.5	1240.02	386.538	229.182	0	16.7538	-23.6145	-245.862	-104922	76694.2	-11761.3	315.211	422.142	0
848	0	9.02134	16.4771	-124.219	838.799	-6519.18	1308.2	247.519	603.247	0	7.07012	-39.8552	-115.739	-3353.91	10018.4	1215.75	386.56	228.978	0	16.0915	-23.378	-239.958	-102559	74714.2	-11406.5	314.583	422.726	0
848	1	8.50036	15.9857	-121.629	762.778	-6491.18	1256.18	246.631	603.729	0	6.93237	-39.1392	-112.678	-3241.42	9757.18	1192.36	386.593	228.767	0	15.4327	-23.1534	-234.308	-100319	72817.5	-11069.2	313.939	423.41	0
848	2	8.0346	15.5395	-119.291	689.889	-6465.62	1201.38	245.799	604.217	0	6.79134	-38.4377	-109.753	-3133.34	9511.27	1170.93	386.661	228.549	0	14.8259	-22.8982	-229.044	-98260.5	71047.2	-10756.5	313.297	424.205	0
848	3	7.63372	15.1403	-117.207	621.263	-6443.69	1143.86	245.023	604.699	0	6.65476	-37.7351	-106.982	-3030.85	9284.88	1152.58	386.789	228.331	0	14.2885	-22.5948	-224.189	-96386.9	69412	-10469.5	312.673	425.098	0
848	4	7.2889	14.7787	-115.319	557.148	-6426.85	1084.35	244.269	605.169	0	6.51698	-37.0257	-104.349	-2935.32	9077.55	1137.48	386.992	228.13	0	13.8059	-22.247	-219.668	-94660.5	67888.5	-10201.9	312.067	426.064	0
848	5	6.97894	14.4393	-113.532	497.017	-6416.49	1024.2	243.483	605.622	0	6.36524	-36.3104	-101.821	-2848.15	8884.66	1124.89	387.258	227.972	0	13.3442	-21.8711	-215.353	-93019.9	66433.6	-9942.44	311.461	427.066	0
848	6	6.67806	14.1034	-111.746	439.674	-6412.12	964.796	242.619	606.065	0	6.18602	-35.5965	-99.3542	-2769.68	8700.18	1114.35	387.567	227.877	0	12.8641	-21.4931	-211.101	-91397.9	65000.8	-9679.61	310.839	428.072	0
848	7	6.36311	13.7514	-109.882	383.527	-6411.71	906.967	241.649	606.51	0	5.97059	-34.8982	-96.9094	-2699.32	8519.05	1106.11	387.907	227.854	0	12.3337	-21.1468	-206.791	-89740.8	63552.8	-9406.58	310.191	429.059	0
848	8	6.0192	13.3713	-107.898	327.787	-6413.41	850.901	240.561	606.962	0	5.71837	-34.2323	-94.4674	-2636.32	8337.25	1100.16	388.255	227.907	0	11.7376	-20.8611	-202.366	-88021.2	62070.1	-9122.65	309.507	430.013	0
848	9	5.64467	12.9639	-105.801	273.34	-6416.24	796.498	239.356	607.416	0	5.43771	-33.6067	-92.0383	-2579.96	8152.1	1096.1	388.573	228.031	0	11.0824	-20.6428	-197.84	-86243.9	60555.8	-8831.04	308.774	430.92	0
849	0	5.25395	12.5433	-103.646	222.038	-6419.69	743.982	238.061	607.858	0	5.14504	-33.0124	-89.6546	-2529.37	7963.17	1093.4	388.82	228.212	0	10.399	-20.4691	-193.3	-84444.7	59034.5	-8537.28	307.985	431.775	0
849	1	4.87092	12.1301	-101.513	175.475	-6423.33	694.03	236.724	608.271	0	4.85946	-32.4271	-87.3542	-2483.8	7771.19	1090.56	388.962	228.434	0	9.73039	-20.2969	-188.867	-82676.6	57541.1	-8247.65	307.137	432.591	0
849	2	4.51404	11.7433	-99.4745	134.053	-6427.12	647.029	235.389	608.652	0	4.59366	-31.8263	-85.1648	-2442.9	7575.7	1084.19	388.953	228.684	0	9.10769	-20.083	-184.639	-80985.2	56103.2	-7965.99	306.221	433.392	0
849	3	4.18728	11.3933	-97.5654	96.6109	-6431.73	602.478	234.078	609.01	0	4.34959	-31.1921	-83.1021	-2406.01	7375.27	1070.26	388.749	228.952	0	8.53687	-19.7988	-180.668	-79395.1	54734	-7691.07	305.222	434.194	0
849	4	3.88333	11.0836	-95.7913	61.0928	-6438.47	559.313	232.786	609.362	0	4.12189	-30.5191	-81.1718	-2370.1	7171.6	1047.74	388.351	229.199	0	8.00521	-19.4355	-176.963	-77909	53437.8	-7416.79	304.143	434.984	0
849	5	3.5901	10.8136	-94.1384	25.4669	-6448.9	516.298	231.496	609.73	0	3.90077	-29.817	-79.3682	-2329.52	6970.81	1019.83	387.829	229.351	0	7.49088	-19.0034	-173.507	-76514.3	52214.3	-7135.01	303.008	435.731	0
849	6	3.29342	10.5776	-92.5783	-11.7966	-6464.67	471.993	230.171	610.127	0	3.672	-29.1041	-77.6637	-2279.63	6777.95	990.884	387.273	229.353	0	6.96542	-18.5265	-170.242	-75186.2	51051.5	-6838.46	301.84	436.42	0
849	7	2.97868	10.3637	-91.0734	-51.5302	-6487.27	425.182	228.769	610.566	0	3.41886	-28.4018	-76.0058	-2219.75	6593.07	963.771	386.744	229.205	0	6.39754	-18.0381	-167.079	-73893.1	49922.5	-6523.23	300.633	437.081	0
849	8	2.63511	10.1567	-89.5945	-94.0617	-6516.94	375.381	227.262	611.05	0	3.12793	-27.7309	-74.3393	-2151.59	6414.25	940.166	386.283	228.943	0	5.76304	-17.5742	-163.934	-72609.7	48800.8	-6189.71	299.374	437.775	0
849	9	2.26132	9.94537	-88.1406	-139.182	-6552.64	322.574	225.657	611.579	0	2.79548	-27.1029	-72.6367	-2077	6240.98	921.437	385.92	228.594	0	5.0568	-17.1575	-160.777	-71332.9	47678.8	-5841.74	298.062	438.552	0
850	0	1.86869	9.73034	-86.7479	-185.537	-6593.4	266.937	223.994	612.139	0	2.43214	-26.5136	-70.9129	-1998.31	6073.7	908.731	385.65	228.18	0	4.30083	-16.7832	-157.661	-70088.3	46572.1	-5485.64	296.704	439.441	0
850	1	1.47721	9.52218	-85.4741	-230.763	-6638.42	209.055	222.334	612.7	0	2.06048	-25.9474	-69.2147	-1919.08	5911.88	902.912	385.414	227.726	0	3.53769	-16.4252	-154.689	-68920.4	45510.3	-5128.79	295.303	440.445	0
850	2	1.10358	9.33153	-84.363	-272.82	-6685.36	150.008	220.755	613.234	0	1.70493	-25.3899	-67.5922	-1843.44	5753.75	904.299	385.125	227.273	0	2.80851	-16.0584	-151.955	-67866.9	44520.1	-4777.38	293.869	441.552	0
850	3	0.75251	9.16284	-83.4228	-311.305	-6730.64	91.2622	219.319	613.732	0	1.38408	-24.8354	-66.0737	-1774.81	5598.5	912.122	384.731	226.861	0	2.13659	-15.6726	-149.497	-66941.1	43614.3	-4434.23	292.427	442.745	0
850	4	0.41821	9.01426	-82.6299	-347.651	-6772.06	34.7187	218.043	614.207	0	1.10903	-24.2823	-64.6578	-1714.9	5447.18	924.193	384.246	226.523	0	1.52724	-15.268	-147.288	-66131.2	42788.1	-4098.4	291.005	444.018	0
850	5	0.0892202	8.87877	-81.9311	-383.888	-6810.09	-17.6071	216.88	614.686	0	0.881798	-23.7301	-63.3159	-1663.39	5300.68	937.421	383.718	226.271	0	0.971018	-14.8513	-145.247	-65401.3	42018.1	-3766.38	289.608	445.368	0
850	6	-0.248665	8.74635	-81.2467	-421.201	-6846.97	-64.6241	215.726	615.184	0	0.693523	-23.1836	-62.0029	-1618.38	5158.24	948.724	383.193	226.102	0	0.444858	-14.4373	-143.25	-64693.7	41264.8	-3434.11	288.211	446.777	0
850	7	-0.608092	8.60809	-80.4963	-459.915	-6885.12	-106.657	214.467	615.714	0	0.527314	-22.6537	-60.6732	-1577.43	5018.48	955.581	382.713	225.999	0	-0.080778	-14.0456	-141.17	-63948.9	40488.1	-3099.3	286.777	448.218	0
850	8	-0.992387	8.46048	-79.6397	-500.075	-6925.69	-144.599	213.037	616.279	0	0.367978	-22.1503	-59.3067	-1538.55	4881.2	956.611	382.304	225.942	0	-0.624409	-13.6899	-138.946	-63137.3	39669.4	-2763.18	285.286	449.671	0
850	9	-1.38763	8.30957	-78.7066	-540.951	-6967.34	-178.78	211.477	616.873	0	0.213917	-21.674	-57.9322	-1500.56	4748.18	952.204	381.961	225.902	0	-1.17371	-13.3644	-136.639	-62280.5	38828.8	-2432.23	283.759	451.109	0
851	0	-1.75895	8.17376	-77.7972	-580.188	-7006.76	-208.566	209.936	617.458	0	0.0818395	-21.2122	-56.6262	-1463.29	4622.06	944.353	381.624	225.841	0	-1.67711	-13.0384	-134.423	-61450.9	38022.8	-2119.15	282.26	452.488	0
851	1	-2.05806	8.07905	-77.0444	-614.343	-7040.63	-232.669	208.616	617.974	0	-0.00247817	-20.7433	-55.478	-1427.3	4503.89	935.67	381.183	225.727	0	-2.06054	-12.6642	-132.522	-60742.2	37318.9	-1840.36	280.858	453.767	0
851	2	-2.24269	8.04589	-76.5523	-640.536	-7066.21	-249.742	207.694	618.367	0	-0.0215738	-20.2482	-54.5416	-1393.41	4392.01	928.023	380.526	225.548	0	-2.26426	-12.2023	-131.094	-60224.9	36762.7	-1610.06	279.601	454.935	0
851	3	-2.29294	8.07888	-76.3532	-657.573	-7081.02	-259.035	207.26	618.612	0	0.0249757	-19.7205	-53.8164	-1362.44	4283.86	921.738	379.601	225.317	0	-2.26797	-11.6416	-130.17	-59917.6	36362.6	-1436.09	278.511	456.011	0
851	4	-2.21362	8.16647	-76.4044	-666.199	-7084.58	-260.944	207.275	618.719	0	0.125257	-19.1692	-53.2604	-1335.14	4177.99	916.349	378.445	225.068	0	-2.08837	-11.0027	-129.665	-59788.2	36093.1	-1320.14	277.584	457.025	0
851	5	-2.02768	8.28451	-76.6126	-669.095	-7079.98	-257.081	207.587	618.733	0	0.260494	-18.6176	-52.8063	-1312.04	4074.08	912.005	377.152	224.846	0	-1.76718	-10.3331	-129.419	-59772.1	35904.6	-1260.23	276.774	458.017	0
851	6	-1.76749	8.40104	-76.8662	-670.289	-7071.24	-249.74	208.006	618.72	0	0.405915	-18.1003	-52.3718	-1293.06	3971.44	910.075	375.832	224.69	0	-1.36157	-9.6993	-129.238	-59791.6	35736.9	-1252.47	276.015	459.045	0
851	7	-1.46571	8.48478	-77.0637	-673.96	-7060.18	-241.38	208.385	618.745	0	0.534575	-17.6517	-51.8788	-1276.73	3868.05	912.713	374.559	224.61	0	-0.931138	-9.16689	-128.943	-59775.3	35535.3	-1291.57	275.244	460.169	0
851	8	-1.14729	8.51532	-77.1358	-683.392	-7047.07	-234.467	208.641	618.86	0	0.626694	-17.2931	-51.277	-1260.04	3761.73	921.573	373.361	224.573	0	-0.520593	-8.77779	-128.413	-59673	35263.5	-1371.72	274.416	461.416	0
851	9	-0.82397	8.4899	-77.0608	-700.038	-7032.7	-231.122	208.738	619.084	0	0.677449	-17.0241	-50.5558	-1240.04	3652.73	936.564	372.251	224.528	0	-0.146521	-8.53419	-127.617	-59467.9	34912	-1487.68	273.515	462.779	0
852	0	-0.493435	8.4238	-76.8727	-723.073	-7018.33	-232.345	208.702	619.406	0	0.696992	-16.8216	-49.7437	-1215.61	3545.09	955.649	371.267	224.437	0	0.203557	-8.39775	-126.616	-59182.9	34501.9	-1634.43	272.569	464.235	0
852	1	-0.146547	8.34173	-76.6447	-750.096	-7003.92	-237.91	208.618	619.787	0	0.703832	-16.6513	-48.8955	-1188	3445.21	975.527	370.461	224.297	0	0.557285	-8.30953	-125.54	-58869.3	34076.6	-1806.62	271.653	465.751	0
852	2	0.221107	8.26444	-76.4429	-778.142	-6988.15	-247.19	208.583	620.179	0	0.716641	-16.4838	-48.0718	-1159.88	3358.39	992.56	369.862	224.128	0	0.937747	-8.21932	-124.515	-58577.1	33679.7	-1998.63	270.849	467.275	0
852	3	0.603831	8.20278	-76.297	-804.487	-6970.5	-259.819	208.64	620.544	0	0.747494	-16.3037	-47.3271	-1133.9	3286.06	1003.79	369.433	223.959	0	1.35132	-8.10091	-123.624	-58333.8	33338	-2204.13	270.197	468.719	0
852	4	0.98831	8.16022	-76.2064	-827.669	-6952.29	-275.766	208.77	620.861	0	0.797788	-16.112	-46.7065	-1111.71	3226.21	1007.73	369.074	223.802	0	1.7861	-7.9518	-122.913	-58148.3	33062.1	-2416	269.685	469.98	0
852	5	1.35793	8.13494	-76.1513	-848.214	-6936.28	-295.151	208.915	621.139	0	0.859961	-15.9249	-46.2341	-1093.67	3175.98	1004.75	368.693	223.655	0	2.21789	-7.78994	-122.385	-58014.9	32848.9	-2627.72	269.275	470.979	0
852	6	1.6975	8.12128	-76.1015	-868.353	-6925.79	-317.686	208.993	621.41	0	0.925453	-15.7663	-45.91	-1079.48	3133.44	996.831	368.252	223.513	0	2.62295	-7.64504	-122.011	-57918.7	32685.2	-2834.93	268.918	471.691	0
852	7	1.99764	8.11344	-76.034	-890.461	-6923.92	-342.099	208.937	621.711	0	0.991995	-15.6543	-45.7252	-1069.03	3097.74	986.164	367.747	223.379	0	2.98963	-7.54091	-121.759	-57847.3	32558.1	-3035.17	268.576	472.123	0
852	8	2.25629	8.10834	-75.9469	-915.326	-6932.91	-366.554	208.714	622.052	0	1.06413	-15.5905	-45.6757	-1062.51	3068.4	973.645	367.178	223.262	0	3.32042	-7.48216	-121.623	-57799.7	32462.9	-3226.72	268.225	472.286	0
852	9	2.48018	8.10721	-75.867	-942.075	-6953.78	-389.504	208.343	622.417	0	1.15028	-15.5599	-45.7659	-1059.98	3044.9	959.181	366.532	223.161	0	3.63046	-7.45273	-121.633	-57791.8	32406.7	-3409.1	267.863	472.192	0
853	0	2.68758	8.11767	-75.8563	-969.332	-6986.12	-409.739	207.903	622.779	0	1.26283	-15.538	-46.0107	-1061.5	3027.12	942.93	365.792	223.071	0	3.95042	-7.42028	-121.867	-57861.5	32411.5	-3584.88	267.514	471.869	0
853	1	2.90472	8.15283	-75.9939	-995.992	-7028.66	-426.073	207.51	623.106	0	1.41824	-15.4981	-46.4299	-1067.54	3015.87	925.543	364.955	222.992	0	4.32296	-7.34529	-122.424	-58058.4	32506.9	-3759.65	267.222	471.361	0
853	2	3.15477	8.22508	-76.3347	-1021.22	-7079.79	-437.608	207.253	623.378	0	1.63008	-15.4205	-47.0279	-1078.43	3012.9	907.386	364.066	222.932	0	4.78485	-7.1954	-123.363	-58414.8	32712.2	-3939.27	267.033	470.721	0
853	3	3.44886	8.33952	-76.8826	-1044.07	-7137.41	-444.058	207.165	623.58	0	1.90038	-15.2981	-47.7745	-1093.23	3020.44	888.404	363.223	222.883	0	5.34924	-6.95859	-124.657	-58924.6	33023.4	-4127.11	266.974	470.014	0
853	4	3.7821	8.49012	-77.5929	-1063.61	-7199.35	-445.533	207.216	623.708	0	2.21715	-15.1389	-48.6065	-1109.57	3038.54	868.954	362.513	222.828	0	5.99925	-6.64879	-126.199	-59545.3	33411.1	-4321.73	267.03	469.306	0
853	5	4.1349	8.65869	-78.3844	-1079.51	-7264.11	-442.427	207.327	623.772	0	2.55441	-14.9618	-49.443	-1124.94	3062.75	850.378	361.945	222.752	0	6.68931	-6.30309	-127.827	-60210.1	33825.8	-4516.15	267.133	468.66	0
853	6	4.4816	8.8182	-79.1567	-1092.19	-7330.02	-435.662	207.399	623.798	0	2.87555	-14.7916	-50.2006	-1137.45	3086.08	834.406	361.475	222.658	0	7.35715	-5.97342	-129.357	-60842.1	34210.1	-4702.17	267.192	468.125	0
853	7	4.80066	8.9401	-79.8161	-1102.36	-7394.38	-426.57	207.357	623.811	0	3.1434	-14.6551	-50.808	-1145.94	3102.73	822.076	361.068	222.554	0	7.94406	-5.71505	-130.624	-61372.1	34514.3	-4876.09	267.145	467.737	0
853	8	5.07976	9.00258	-80.2986	-1110.72	-7454.82	-416.438	207.161	623.832	0	3.32945	-14.5751	-51.2217	-1150.19	3109.33	813.709	360.703	222.455	0	8.40921	-5.57255	-131.52	-61754.9	34707	-5039.04	266.96	467.512	0
853	9	5.31906	8.9996	-80.5875	-1117.91	-7510.71	-406.278	206.801	623.872	0	3.41994	-14.561	-51.4422	-1150.95	3104.72	809.494	360.354	222.374	0	8.739	-5.56135	-132.03	-61982.6	34783.4	-5193.8	266.629	467.438	0
854	0	5.53453	8.9467	-80.7322	-1124.64	-7563.07	-396.833	206.319	623.931	0	3.42301	-14.5991	-51.5198	-1149.68	3089.57	809.358	359.969	222.315	0	8.95754	-5.65239	-132.252	-62096.2	34772.1	-5343.86	266.174	467.478	0
854	1	5.75364	8.87544	-80.8441	-1132.17	-7614.12	-388.656	205.817	624.004	0	3.36897	-14.655	-51.5357	-1148.37	3065.35	812.497	359.48	222.283	0	9.12261	-5.77959	-132.38	-62180	34727.3	-5493.55	265.638	467.614	0
854	2	6.00124	8.81857	-81.0542	-1142.51	-7666.23	-381.966	205.418	624.096	0	3.29645	-14.6896	-51.5622	-1149.11	3033.7	817.329	358.836	222.286	0	9.2977	-5.87108	-132.616	-62328.9	34706.1	-5646.01	265.068	467.869	0
854	3	6.28853	8.79904	-81.4545	-1157.26	-7720.84	-376.616	205.213	624.208	0	3.23424	-14.6766	-51.6417	-1153.3	2996.83	821.901	358.031	222.333	0	9.52277	-5.87753	-133.096	-62608.3	34747.8	-5800.83	264.507	468.279	0
854	4	6.61275	8.82731	-82.067	-1176.79	-7778.61	-372.458	205.216	624.339	0	3.19363	-14.6093	-51.7942	-1161.52	2957.76	824.774	357.106	222.426	0	9.80637	-5.78199	-133.861	-63035.6	34866.8	-5954.78	263.986	468.829	0
854	5	6.96051	8.90159	-82.8488	-1200.91	-7839.72	-369.623	205.373	624.495	0	3.17416	-14.4975	-52.0246	-1173.83	2919.39	825.66	356.116	222.563	0	10.1347	-5.59592	-134.873	-63586	35055.2	-6103.48	263.519	469.458	0
854	6	7.31059	9.00946	-83.7171	-1229.33	-7904.03	-368.534	205.586	624.684	0	3.17217	-14.3591	-52.317	-1189.36	2883.31	824.981	355.112	222.734	0	10.4828	-5.34964	-136.034	-64206.3	35286.4	-6242.34	263.092	470.099	0
854	7	7.64056	9.13285	-84.58	-1261.36	-7972.01	-370.009	205.746	624.913	0	3.18386	-14.211	-52.6357	-1205.9	2849.61	822.918	354.138	222.91	0	10.8244	-5.07817	-137.216	-64831.9	35522.7	-6368.05	262.669	470.706	0
854	8	7.93542	9.25539	-85.3655	-1295.88	-8045.02	-375.42	205.758	625.18	0	3.20869	-14.0595	-52.946	-1221.04	2817.11	819.068	353.207	223.062	0	11.1441	-4.80408	-138.311	-65409.7	35730.6	-6479.92	262.202	471.248	0
854	9	8.1924	9.36963	-86.0525	-1331.34	-8124.81	-386.301	205.583	625.471	0	3.25309	-13.8961	-53.2402	-1233.9	2783.8	812.742	352.288	223.176	0	11.4455	-4.52647	-139.293	-65922.6	35897.4	-6579.48	261.656	471.707	0
855	0	8.42143	9.48106	-86.6865	-1365.68	-8212.9	-403.388	205.257	625.754	0	3.32536	-13.7016	-53.5422	-1245.58	2748.03	803.235	351.325	223.264	0	11.7468	-4.22052	-140.229	-66401	36039.9	-6668.46	261.029	472.075	0
855	1	8.64056	9.60516	-87.3537	-1396.91	-8310.27	-426.08	204.866	625.991	0	3.42693	-13.4536	-53.889	-1258.09	2710.25	790.018	350.293	223.346	0	12.0675	-3.84846	-141.243	-66903.3	36193.6	-6746.73	260.352	472.368	0
855	2	8.86518	9.75704	-88.1262	-1424.74	-8416.27	-453.01	204.497	626.167	0	3.55151	-13.1389	-54.3049	-1273.06	2672.8	773.537	349.218	223.443	0	12.4167	-3.38183	-142.431	-67478.1	36389.9	-6812.08	259.675	472.62	0
855	3	9.09791	9.9415	-89.0273	-1451.19	-8527.43	-482.916	204.216	626.301	0	3.68775	-12.7616	-54.7866	-1291	2637.78	755.786	348.147	223.564	0	12.7857	-2.82012	-143.814	-68141.5	36640.8	-6860.44	259.047	472.876	0
855	4	9.32729	10.1508	-90.0329	-1479.54	-8638.87	-514.955	204.048	626.433	0	3.81861	-12.3416	-55.3037	-1310.89	2606.37	739.345	347.128	223.704	0	13.1459	-2.19085	-145.337	-68876.4	36937.5	-6886.23	258.493	473.186	0
855	5	9.53315	10.3684	-91.0852	-1512.91	-8747.23	-548.706	203.966	626.61	0	3.92265	-11.9058	-55.8064	-1330.07	2579.58	726.088	346.224	223.834	0	13.4558	-1.53735	-146.892	-69640	37253.9	-6883.58	258.012	473.589	0
855	6	9.6927	10.5743	-92.1107	-1553.39	-8852.2	-583.978	203.896	626.864	0	3.98072	-11.4808	-56.2331	-1345.14	2557.46	716.898	345.48	223.921	0	13.6734	-0.906518	-148.344	-70376.2	37552.1	-6847.73	257.567	474.12	0
855	7	9.78694	10.75	-93.0503	-1601.26	-8955.7	-620.324	203.754	627.209	0	3.98216	-11.0899	-56.5294	-1354.54	2536.77	711.859	344.875	223.962	0	13.7691	-0.339966	-149.58	-71038.7	37794	-6776.92	257.087	474.813	0
855	8	9.80739	10.8857	-93.8877	-1654.18	-9060.01	-656.883	203.502	627.619	0	3.92795	-10.748	-56.6726	-1359.94	2511.28	710.655	344.312	223.996	0	13.7353	0.137626	-150.56	-71613.5	37960.1	-6673.04	256.504	475.691	0
855	9	9.76004	10.9869	-94.6595	-1707.62	-9166.95	-692.648	203.159	628.04	0	3.8327	-10.4538	-56.6873	-1364.41	2475.82	712.804	343.675	224.069	0	13.5927	0.533097	-151.347	-72126.2	38060.4	-6540.08	255.789	476.732	0
856	0	9.66548	11.074	-95.4426	-1756.8	-9278.25	-726.776	202.787	628.407	0	3.7234	-10.1877	-56.6432	-1370.63	2429.81	717.343	342.897	224.198	0	13.3889	0.88633	-152.086	-72633.5	38134.7	-6384.16	254.97	477.862	0
856	1	9.5516	11.1724	-96.3259	-1798.72	-9395.59	-758.788	202.46	628.673	0	3.63079	-9.92193	-56.632	-1380.96	2377.6	722.917	341.983	224.385	0	13.1824	1.2505	-152.958	-73204.8	38236.6	-6213.35	254.118	478.987	0
856	2	9.43978	11.3012	-97.3741	-1832.6	-9520.73	-788.57	202.225	628.82	0	3.57813	-9.63429	-56.7303	-1397.5	2327.02	728.373	341.019	224.634	0	13.0179	1.66691	-154.104	-73894.4	38412.8	-6034.01	253.319	480.027	0
856	3	9.33677	11.4668	-98.6106	-1859.13	-9655.54	-816.427	202.084	628.853	0	3.57484	-9.31428	-56.9719	-1420.87	2285.93	732.98	340.124	224.94	0	12.9116	2.15247	-155.582	-74723.5	38685.4	-5848.1	252.632	480.946	0
856	4	9.2374	11.6638	-100.023	-1879.87	-9801.59	-843.111	202.006	628.794	0	3.61581	-8.96391	-57.3363	-1448.97	2257.57	736.65	339.374	225.271	0	12.8532	2.69986	-157.359	-75680.4	39046.7	-5654.48	252.058	481.764	0
856	5	9.1278	11.8777	-101.566	-1897.59	-9959.14	-869.44	201.945	628.683	0	3.68389	-8.59708	-57.7653	-1477.86	2239.08	740.208	338.762	225.584	0	12.8117	3.28064	-159.332	-76726.6	39464.5	-5449.77	251.547	482.541	0
856	6	8.98688	12.0872	-103.169	-1916.07	-10126.1	-895.873	201.849	628.572	0	3.75613	-8.23449	-58.1975	-1504	2225.03	744.854	338.232	225.843	0	12.743	3.85272	-161.366	-77807.6	39897.2	-5228.43	251.037	483.326	0
856	7	8.79225	12.2691	-104.745	-1938.66	-10299	-922.647	201.675	628.508	0	3.81317	-7.89284	-58.5876	-1525.44	2211.47	751.276	337.746	226.037	0	12.6054	4.3763	-163.332	-78865.9	40307.1	-4984.39	250.484	484.141	0
856	8	8.52826	12.4068	-106.226	-1966.63	-10475.1	-950.125	201.389	628.514	0	3.8471	-7.57891	-58.9109	-1541.51	2197.31	759.374	337.299	226.167	0	12.3754	4.82791	-165.137	-79856.4	40669.2	-4714.04	249.873	484.981	0
856	9	8.19183	12.4963	-107.586	-1998.98	-10652.5	-978.465	200.986	628.58	0	3.8637	-7.29051	-59.1714	-1552.58	2183.39	768.613	336.899	226.239	0	12.0555	5.2058	-166.757	-80763.5	40979.4	-4417.87	249.213	485.815	0
857	0	7.79436	12.5487	-108.859	-2033.26	-10830.7	-1007.16	200.507	628.678	0	3.87995	-7.01723	-59.4071	-1560.03	2170.78	778.576	336.541	226.26	0	11.6743	5.53143	-168.266	-81613.3	41259.6	-4099.71	248.534	486.603	0
[truncated: 1,101 more rows]
[truncated: 252 more columns]
