# Supplementary material for: Independent effects of mental fatigue and drop height on drop jump performance in American football athletes: an exploration of central-peripheral interaction
Source: PeerJ. 2026 Jan 13;14:e20574. doi: 10.7717/peerj.20574 (PMC12810397; doi:10.7717/peerj.20574)
Supplement: Supplemental Information 1 [file peerj-14-20574-s001.zip › data/1/4/DJ-40-02.csv]

Devices
1000
		Force1 - Force			Force1 - Moment			Force1 - CoP			Force2 - Force			Force2 - Moment			Force2 - CoP			Combined Force			Combined Moment			Combined CoP
Frame	Sub Frame	Fx	Fy	Fz	Mx	My	Mz	Cx	Cy	Cz	Fx	Fy	Fz	Mx	My	Mz	Cx	Cy	Cz	Fx	Fy	Fz	Mx	My	Mz	Cx	Cy	Cz
		N	N	N	N.mm	N.mm	N.mm	mm	mm	mm	N	N	N	N.mm	N.mm	N.mm	mm	mm	mm	N	N	N	N.mm	N.mm	N.mm	mm	mm	mm
457	0	-3.38417e-07	1.37699e-07	-7.09975e-07	-1.62898e-05	-4.76386e-05	-5.20042e-06	300	610	0	2.61228e-08	9.17156e-09	-1.37949e-08	-7.78456e-07	1.14151e-07	8.27741e-07	300	200	0	-3.12294e-07	1.46871e-07	-7.2377e-07	-0.000445862	0.000184597	0.000240898	0	0	0
457	1	-5.56755e-07	1.91995e-07	-1.07198e-06	-2.07641e-05	-7.06907e-05	-5.49516e-06	300	610	0	-2.24539e-08	-6.28561e-09	-9.9686e-08	-4.98366e-06	3.49723e-06	4.03163e-07	300	200	0	-5.79209e-07	1.85709e-07	-1.17167e-06	-0.000690678	0.000312108	0.000394732	0	0	0
457	2	-8.21054e-07	2.46617e-07	-1.47931e-06	-2.42406e-05	-9.61259e-05	-4.86829e-06	300	610	0	-1.02286e-07	-3.18665e-08	-2.28403e-07	-1.12642e-05	8.65613e-06	-4.189e-07	300	200	0	-9.2334e-07	2.14751e-07	-1.70772e-06	-0.000973259	0.000469166	0.000580438	0	0	0
457	3	-1.11048e-06	2.90481e-07	-1.88102e-06	-2.52604e-05	-0.000120431	-2.76849e-06	300	610	0	-2.19926e-07	-6.97508e-08	-4.04915e-07	-1.98521e-05	1.58339e-05	-1.76183e-06	300	200	0	-1.33041e-06	2.2073e-07	-2.28594e-06	-0.00126293	0.000645044	0.00078307	0	0	0
457	4	-1.38361e-06	3.06536e-07	-2.18965e-06	-2.1796e-05	-0.000137732	1.45775e-06	300	610	0	-3.7893e-07	-1.21178e-07	-6.27952e-07	-3.06721e-05	2.50347e-05	-3.73221e-06	300	200	0	-1.76254e-06	1.85358e-07	-2.8176e-06	-0.00150485	0.000817185	0.00097312	0	0	0
457	5	-1.57174e-06	2.70895e-07	-2.27238e-06	-1.12508e-05	-0.000139263	8.50607e-06	300	610	0	-5.76904e-07	-1.85496e-07	-8.85661e-07	-4.31308e-05	3.5846e-05	-6.38533e-06	300	200	0	-2.14864e-06	8.53987e-08	-3.15804e-06	-0.00161356	0.000947129	0.00110188	0	0	0
457	6	-1.57302e-06	1.52731e-07	-1.94505e-06	9.42334e-06	-0.000113046	1.90012e-05	300	610	0	-8.01606e-07	-2.58898e-07	-1.15023e-06	-5.58561e-05	4.72167e-05	-9.67573e-06	300	200	0	-2.37462e-06	-1.06167e-07	-3.09528e-06	-0.00146806	0.000976737	0.00109734	0	0	0
457	7	-1.24905e-06	-8.44591e-08	-9.724e-07	4.34273e-05	-4.40056e-05	3.33149e-05	300	610	0	-1.0262e-06	-3.32878e-07	-1.37188e-06	-6.64062e-05	5.72023e-05	-1.33922e-05	300	200	0	-2.27525e-06	-4.17337e-07	-2.34428e-06	-0.000910551	0.000825692	0.000861884	0	0	0
457	8	-4.26582e-07	-4.79486e-07	9.20948e-07	9.35644e-05	8.51997e-05	5.13021e-05	300	610	0	-1.20403e-06	-3.92521e-07	-1.4729e-06	-7.09855e-05	6.27084e-05	-1.70792e-05	300	200	0	-1.63061e-06	-8.72007e-07	-5.51949e-07	0.000247922	0.000391762	0.000273643	0	0	0
457	9	1.09238e-06	-1.06712e-06	4.02303e-06	0.000161365	0.000292256	7.19485e-05	300	610	0	-1.26366e-06	-4.14863e-07	-1.34317e-06	-6.42302e-05	5.92814e-05	-1.99502e-05	300	200	0	-1.71276e-07	-1.48198e-06	2.67986e-06	0.00221142	-0.0004442	-0.000806217	0	0	0
458	0	3.50776e-06	-1.86789e-06	8.58419e-06	0.000245827	0.000591781	9.29387e-05	300	610	0	-1.10532e-06	-3.67692e-07	-8.39019e-07	-3.91618e-05	4.1028e-05	-2.08067e-05	300	200	0	2.40244e-06	-2.23558e-06	7.74517e-06	0.00516791	-0.00180606	-0.00251721	0	0	0
458	1	6.98139e-06	-2.87332e-06	1.47372e-05	0.000341753	0.000990023	0.000110174	300	610	0	-6.00732e-07	-2.09403e-07	2.11829e-07	1.256e-05	7.72419e-07	-1.79818e-05	300	200	0	6.38065e-06	-3.08272e-06	1.49491e-05	0.00923842	-0.00380019	-0.00497112	0	0	0
458	2	1.15753e-05	-4.02621e-06	2.23831e-05	0.000437729	0.00147738	0.000117305	300	610	0	4.01465e-07	1.09328e-07	1.99562e-06	9.99141e-05	-6.94034e-05	-9.33968e-06	300	200	0	1.19768e-05	-3.91688e-06	2.43787e-05	0.0144024	-0.00648052	-0.00820832	0	0	0
458	3	1.7165e-05	-5.19651e-06	3.10399e-05	0.000513887	0.00201867	0.000105383	300	610	0	2.06131e-06	6.41021e-07	4.6843e-06	0.000231128	-0.000177067	7.62808e-06	300	200	0	1.92264e-05	-4.55549e-06	3.57242e-05	0.0203975	-0.00979852	-0.0121366	0	0	0
458	4	2.33277e-05	-6.15442e-06	3.96598e-05	0.000539785	0.00254152	6.27941e-05	300	610	0	4.52081e-06	1.43286e-06	8.38931e-06	0.000411418	-0.000327605	3.55579e-05	300	200	0	2.78485e-05	-4.72156e-06	4.80492e-05	0.0265949	-0.0135376	-0.0164522	0	0	0
458	5	2.9209e-05	-6.54426e-06	4.64283e-05	0.000472896	0.00292388	-2.43011e-05	300	610	0	7.86109e-06	2.51295e-06	1.30937e-05	0.000639679	-0.0005215	7.67622e-05	300	200	0	3.70701e-05	-4.03131e-06	5.9522e-05	0.0318591	-0.0172336	-0.0205466	0	0	0
458	6	3.33812e-05	-5.86526e-06	4.85728e-05	0.000258495	0.0029826	-0.000170745	300	610	0	1.20406e-05	3.87044e-06	1.85607e-05	0.00090404	-0.000750596	0.00013251	300	200	0	4.54219e-05	-1.99482e-06	6.71335e-05	0.0344083	-0.0200883	-0.0234074	0	0	0
458	7	3.37158e-05	-3.46804e-06	4.22305e-05	-0.000168012	0.00246625	-0.000390044	300	610	0	1.68132e-05	5.42889e-06	2.42206e-05	0.00117637	-0.000993409	0.000201993	300	200	0	5.0529e-05	1.96085e-06	6.6451e-05	0.0317072	-0.0208879	-0.0235291	0	0	0
458	8	2.73061e-05	1.42056e-06	2.24422e-05	-0.000874985	0.00105674	-0.000690585	300	610	0	2.16276e-05	7.0137e-06	2.90421e-05	0.00140609	-0.00120973	0.000280957	300	200	0	4.89338e-05	8.43426e-06	5.14843e-05	0.0204341	-0.0179471	-0.0188616	0	0	0
458	9	1.04956e-05	9.62861e-06	-1.66289e-05	-0.00192317	-0.00161391	-0.00107011	300	610	0	2.55164e-05	8.31574e-06	3.14058e-05	0.00151406	-0.00133512	0.000360036	300	200	0	3.6012e-05	1.79443e-05	1.47769e-05	-0.00341023	-0.00911068	-0.00683238	0	0	0
459	0	-2.09189e-05	2.1908e-05	-8.1136e-05	-0.00334745	-0.00592425	-0.0015083	300	610	0	2.69887e-05	8.85594e-06	2.90044e-05	0.00138789	-0.00127634	0.000422918	300	200	0	6.06984e-06	3.0764e-05	-5.21316e-05	-0.044175	0.00814755	0.0155066	0	0	0
459	1	-7.12196e-05	3.87224e-05	-0.000176507	-0.00513052	-0.0121926	-0.00195766	300	610	0	2.39531e-05	7.95908e-06	1.88131e-05	0.000880641	-0.000909442	0.000444588	300	200	0	-4.72666e-05	4.66815e-05	-0.000157694	-0.105916	0.0364749	0.0511447	0	0	0
459	2	-0.000143938	5.99376e-05	-0.000305782	-0.00716788	-0.0205668	-0.00233328	300	610	0	1.37061e-05	4.74875e-06	-2.81347e-06	-0.000184218	-8.27193e-05	0.000390086	300	200	0	-0.000130232	6.46863e-05	-0.000308596	-0.191337	0.0781803	0.102524	0	0	0
459	3	-0.000240568	8.44077e-05	-0.000467219	-0.00922506	-0.0308669	-0.00250274	300	610	0	-6.9583e-06	-1.81962e-06	-3.98447e-05	-0.0019981	0.00137234	0.000214402	300	200	0	-0.000247526	8.2588e-05	-0.000507064	-0.300232	0.134506	0.170626	0	0	0
459	4	-0.000358749	0.000109465	-0.000651117	-0.0108901	-0.0423809	-0.0022785	300	610	0	-4.14566e-05	-1.28665e-05	-9.59898e-05	-0.00473862	0.0036185	-0.000135622	300	200	0	-0.000400205	9.65982e-05	-0.000747107	-0.427372	0.20458	0.253693	0	0	0
459	5	-0.000489905	0.000130347	-0.000835948	-0.0115278	-0.0536186	-0.001416	300	610	0	-9.2862e-05	-2.94121e-05	-0.000173737	-0.00852251	0.00677486	-0.000716286	300	200	0	-0.000582767	0.000100935	-0.00100969	-0.559881	0.284035	0.345563	0	0	0
459	6	-0.000616434	0.000139637	-0.000984074	-0.0102465	-0.0620455	0.000377753	300	610	0	-0.000163014	-5.20903e-05	-0.000272934	-0.0133365	0.0108598	-0.00157769	300	200	0	-0.000779448	8.75464e-05	-0.00125701	-0.674253	0.36333	0.433691	0	0	0
459	7	-0.000708675	0.000126839	-0.00103764	-0.00589326	-0.0638361	0.00341925	300	610	0	-0.000251224	-8.07324e-05	-0.000388867	-0.0189438	0.0157126	-0.00274875	300	200	0	-0.000959899	4.61065e-05	-0.00142651	-0.733359	0.425904	0.497039	0	0	0
459	8	-0.000722154	7.82779e-05	-0.000915641	0.00290037	-0.0537131	0.00800024	300	610	0	-0.000352551	-0.000113808	-0.00050987	-0.0247681	0.0208948	-0.00421556	300	200	0	-0.0010747	-3.55298e-05	-0.00142551	-0.684088	0.446421	0.50415	0	0	0
459	9	-0.000595846	-2.24152e-05	-0.000513575	0.0175935	-0.024968	0.0143089	300	610	0	-0.000455679	-0.000147735	-0.000614598	-0.0297622	0.0255752	-0.00589258	300	200	0	-0.00105153	-0.00017015	-0.00112817	-0.456536	0.389533	0.411973	0	0	0
460	0	-0.000252605	-0.0001929	0.000292227	0.0395006	0.0302051	0.0223141	300	610	0	-0.000540556	-0.000176109	-0.000669303	-0.0322767	0.0284124	-0.00758746	300	200	0	-0.000793161	-0.00036901	-0.000377076	0.0339092	0.209812	0.166224	0	0	0
460	1	0.000396768	-0.000449421	0.00163314	0.0694122	0.119903	0.0316104	300	610	0	-0.000576088	-0.000188941	-0.00062566	-0.029957	0.0274552	-0.00896196	300	200	0	-0.00017932	-0.000638361	0.00100748	0.879899	-0.146279	-0.295671	0	0	0
460	2	0.00144393	-0.000802386	0.00362671	0.107043	0.251049	0.0412242	300	610	0	-0.000518427	-0.000172078	-0.000420012	-0.0197104	0.0200971	-0.0094942	300	200	0	0.000925506	-0.000974465	0.0032067	2.16885	-0.735288	-1.03772	0	0	0
460	3	0.00296582	-0.0012499	0.00634202	0.150296	0.427089	0.0493968	300	610	0	-0.000310635	-0.000107067	2.47626e-05	0.00219859	0.00313187	-0.00845113	300	200	0	0.00265519	-0.00135697	0.00636679	3.96095	-1.60726	-2.11317	0	0	0
460	4	0.0049978	-0.00176908	0.00974959	0.19436	0.644708	0.0533681	300	610	0	0.000115189	2.82084e-05	0.000793215	0.0398485	-0.0270248	-0.00488448	300	200	0	0.00511299	-0.00174087	0.0105428	6.25654	-2.79058	-3.54547	0	0	0
460	5	0.0074956	-0.00230521	0.0136546	0.230694	0.889518	0.0492086	300	610	0	0.000831929	0.00025764	0.00196528	0.0970689	-0.0738715	0.00233179	300	200	0	0.00832753	-0.00204757	0.0156198	8.95182	-4.27003	-5.30143	0	0	0
460	6	0.0102856	-0.00275968	0.0176149	0.246053	1.13085	0.0317698	300	610	0	0.00190602	0.000603259	0.0035963	0.176462	-0.140033	0.0143994	300	200	0	0.0121917	-0.00215642	0.0212112	11.7834	-5.95774	-7.2562	0	0	0
460	7	0.0130054	-0.00297787	0.0208503	0.221742	1.31611	-0.00514906	300	610	0	0.00337893	0.00107929	0.00568734	0.277957	-0.226067	0.0324023	300	200	0	0.0163843	-0.00189858	0.0265377	14.2647	-7.65771	-9.15141	0	0	0
460	8	0.015039	-0.00273985	0.022154	0.133478	1.3654	-0.0682934	300	610	0	0.00524005	0.00168344	0.00814489	0.396847	-0.328827	0.0569953	300	200	0	0.020279	-0.00105641	0.0302989	15.6225	-9.02649	-10.55	0	0	0
460	9	0.0154573	-0.00175771	0.0198274	-0.0477172	1.16799	-0.163957	300	610	0	0.00739045	0.00238513	0.0107303	0.521336	-0.439367	0.0879504	300	200	0	0.0228478	0.000627414	0.0305577	14.7445	-9.53539	-10.7948	0	0	0
461	0	0.0129797	0.000314979	0.0116694	-0.352971	0.582438	-0.296344	300	610	0	0.00959807	0.00311097	0.0130019	0.62975	-0.540517	0.123552	300	200	0	0.0225777	0.00342595	0.0246713	10.1599	-8.4432	-8.98222	0	0	0
461	1	0.00597877	0.00385465	-0.00493955	-0.810698	-0.556772	-0.465151	300	610	0	0.0114474	0.0037283	0.0142567	0.687724	-0.604361	0.159853	300	200	0	0.0174262	0.00758295	0.00931717	0.0792264	-4.79274	-3.96695	0	0	0
461	2	-0.00743752	0.0092118	-0.0328028	-1.4387	-2.42272	-0.662295	300	610	0	0.0122902	0.00402889	0.0134829	0.645947	-0.590079	0.189842	300	200	0	0.00485263	0.0132407	-0.01932	-17.4704	2.55026	5.57861	0	0	0
461	3	-0.0292299	0.0166192	-0.0744626	-2.23264	-5.16573	-0.867847	300	610	0	0.0112073	0.00371624	0.00934103	0.439337	-0.442878	0.202635	300	200	0	-0.0180225	0.0203354	-0.0651216	-44.3712	14.793	21.0242	0	0	0
461	4	-0.0610716	0.0260564	-0.13148	-3.15054	-8.8654	-1.0454	300	610	0	0.00700003	0.00240184	0.000200223	-0.0111185	-0.0950155	0.182866	300	200	0	-0.0540716	0.0284582	-0.131279	-81.9582	33.0188	43.5286	0	0	0
461	5	-0.103789	0.0370671	-0.203384	-4.09371	-13.4618	-1.13743	300	610	0	-0.00176923	-0.000382319	-0.0157397	-0.79228	0.529716	0.110562	300	200	0	-0.105558	0.0366848	-0.219123	-130.337	57.8718	73.6437	0	0	0
461	6	-0.156564	0.0485315	-0.28627	-4.88526	-18.6646	-1.06163	300	610	0	-0.0166545	-0.00514547	-0.0401998	-1.98664	1.50645	-0.038122	300	200	0	-0.173219	0.043386	-0.32647	-187.454	89.0973	110.751	0	0	0
461	7	-0.215889	0.0584073	-0.37107	-5.24894	-23.8434	-0.709653	300	610	0	-0.0390906	-0.0123629	-0.0744066	-3.65201	2.89289	-0.288819	300	200	0	-0.25498	0.0460444	-0.445476	-247.925	124.931	152.325	0	0	0
461	8	-0.274303	0.0634725	-0.441613	-4.79304	-27.9065	0.0496926	300	610	0	-0.0700072	-0.0223524	-0.118472	-5.79125	4.70439	-0.66496	300	200	0	-0.34431	0.0411201	-0.560085	-301.689	161.35	193.047	0	0	0
461	9	-0.319021	0.0591203	-0.472732	-3.00619	-29.1865	1.3601	300	610	0	-0.109263	-0.0350918	-0.170548	-8.31108	6.87957	-1.18128	300	200	0	-0.428283	0.0240285	-0.64328	-332.64	191.235	223.843	0	0	0
462	0	-0.330643	0.0392911	-0.428829	0.725021	-25.3605	3.35723	300	610	0	-0.154881	-0.0499724	-0.225756	-10.9703	9.23623	-1.83436	300	200	0	-0.485524	-0.0106813	-0.654585	-317.495	203.556	230.987	0	0	0
462	1	-0.282294	-0.00334505	-0.263544	7.06429	-13.447	6.13461	300	610	0	-0.202108	-0.0654912	-0.274964	-13.3206	11.4198	-2.58985	300	200	0	-0.484401	-0.0688362	-0.538508	-225.315	182.776	195.515	0	0	0
462	2	-0.139662	-0.0768075	0.0785824	16.6251	10.0622	9.69314	300	610	0	-0.242338	-0.0789021	-0.303533	-14.6462	12.8497	-3.36681	300	200	0	-0.382	-0.15571	-0.224951	-18.2665	108.733	93.2751	0	0	0
462	3	0.137374	-0.188652	0.657339	29.8066	48.8646	13.8724	300	610	0	-0.262056	-0.0858659	-0.290279	-13.9146	12.6719	-4.02001	300	200	0	-0.124682	-0.274518	0.36706	345.636	-42.5967	-103.89	0	0	0
462	4	0.590731	-0.34406	1.52765	46.5521	106.22	18.2646	300	610	0	-0.242011	-0.0801721	-0.207034	-9.75683	9.7351	-4.32249	300	200	0	0.34872	-0.424233	1.32062	906.891	-296.968	-425.271	0	0	0
462	5	1.25675	-0.543013	2.72458	66.0237	183.951	22.1165	300	610	0	-0.156962	-0.0536442	-0.0193153	-0.502022	2.60841	-3.95225	300	200	0	1.09978	-0.596657	2.70526	1695.01	-677.809	-896.056	0	0	0
462	6	2.15453	-0.776444	4.24138	86.1993	281.001	24.2297	300	610	0	0.023511	0.00361913	0.311185	15.6988	-10.3278	-2.48875	300	200	0	2.17804	-0.772825	4.55257	2714.28	-1199.64	-1529.07	0	0	0
462	7	3.26924	-1.02144	6.00002	103.415	391.528	22.8808	300	610	0	0.332528	0.102466	0.821488	40.6211	-30.6858	0.572781	300	200	0	3.60177	-0.918972	6.82151	3924.23	-1858.49	-2312.98	0	0	0
462	8	4.53011	-1.23574	7.81457	111.914	502.576	15.79	300	610	0	0.801039	0.253139	1.5387	75.5444	-59.7308	5.77885	300	200	0	5.33115	-0.9826	9.35327	5214.92	-2619.03	-3196.79	0	0	0
462	9	5.78373	-1.35222	9.35011	103.489	591.503	0.182858	300	610	0	1.4498	0.46271	2.46705	120.621	-97.8621	13.6353	300	200	0	7.23353	-0.88951	11.8172	6378.39	-3398.72	-4071.07	0	0	0
463	0	6.76477	-1.27441	10.0819	67.375	623.514	-27.0003	300	610	0	2.27754	0.731262	3.57014	174.008	-143.89	24.4724	300	200	0	9.04231	-0.543146	13.6521	7079.33	-4050.03	-4747.49	0	0	0
463	1	7.06829	-0.874802	9.26417	-9.4085	549.894	-68.6803	300	610	0	3.24493	1.04671	4.74838	230.78	-194.107	38.2464	300	200	0	10.3132	0.171907	14.0126	6830.44	-4343.01	-4939.5	0	0	0
463	2	6.13048	0.00162665	5.92076	-141.005	307.82	-126.932	300	610	0	4.2546	1.37831	5.81303	281.667	-241.197	54.2721	300	200	0	10.3851	1.37994	11.7338	4981.17	-3952	-4249.19	0	0	0
463	3	3.22811	1.52564	-1.12212	-340.649	-177.045	-201.925	142.223	913.576	0	5.12843	1.66924	6.45933	311.765	-273.085	70.8912	300	200	0	8.35654	3.19488	5.3372	731.841	-2452.41	-2167.4	0	0	0
463	4	-2.48931	3.85996	-13.139	-617.246	-983.648	-290.488	225.135	656.978	0	5.58482	1.8291	6.24397	299.465	-271.917	85.0961	300	200	0	3.09551	5.68907	-6.89499	-6810.68	664.348	1902.84	117.902	1027.38	0
463	5	-11.9173	7.11957	-31.315	-970.329	-2182.58	-384.286	230.302	640.986	0	5.2205	1.72786	4.57463	215.973	-213.5	92.1562	300	200	0	-6.6968	8.84743	-26.7404	-18516.9	5947.48	8587.55	210.395	708.351	0
463	6	-25.8439	11.3126	-56.4346	-1383.23	-3815.26	-467.74	232.395	634.51	0	3.50429	1.19347	0.722553	25.9718	-67.6248	85.3257	300	200	0	-22.3397	12.5061	-55.712	-35037.5	13903	18433.4	230.304	639.679	0
463	7	-44.7287	16.2812	-88.5576	-1819.62	-5870.95	-518.155	233.705	630.547	0	-0.207345	0.0165389	-6.12711	-309.879	200.116	55.7521	332.661	250.575	0	-44.9361	16.2977	-94.6847	-56592.8	24891.5	31752.9	240.108	605.959	0
463	8	-68.5032	21.71	-127.007	-2233.29	-8283.15	-512.043	234.782	627.584	0	-6.61991	-2.03391	-16.77	-829.758	624.295	-7.24587	337.227	249.479	0	-75.1231	19.6761	-143.777	-82946.9	39080.2	48494.4	246.731	583.482	0
463	9	-96.551	27.2352	-170.72	-2585.57	-10956.7	-434.425	235.82	625.145	0	-16.4004	-5.17844	-31.8035	-1561.91	1232.6	-115.314	338.757	249.111	0	-112.951	22.0568	-202.523	-113589	56454.5	68243.5	251.985	566.094	0
464	0	-127.87	32.5706	-218.507	-2854.32	-13798.8	-283.573	236.85	623.063	0	-30.0164	-9.54157	-51.4023	-2514.92	2033.99	-280.366	339.57	248.926	0	-157.886	23.029	-269.909	-147834	76786.6	90348.8	256.412	551.811	0
464	1	-161.196	37.5622	-268.897	-3033.7	-16722.5	-72.6644	237.811	621.282	0	-47.5321	-15.0226	-75.1447	-3671.69	3005.62	-514.182	339.998	248.862	0	-208.728	22.5396	-344.042	-184680	99514.7	114011	260.13	539.939	0
464	2	-194.964	42.1758	-319.722	-3131.5	-19624.6	169.117	238.62	619.794	0	-68.4879	-21.3081	-101.951	-4985.56	4093.12	-823.108	340.148	248.901	0	-263.452	20.8677	-421.673	-222536	123616	138232	263.167	530.121	0
464	3	-227.263	46.4495	-367.871	-3165.5	-22361	403.899	239.215	618.605	0	-92.0037	-28.0766	-130.166	-6380.44	5225.74	-1195.99	340.147	249.018	0	-319.266	18.3729	-498.037	-259098	147601	161751	265.594	522.01	0
464	4	-255.961	50.4356	-409.664	-3160.2	-24752.5	598.267	239.579	617.714	0	-116.953	-35.1336	-157.773	-7761.19	6328.07	-1598.86	340.109	249.192	0	-372.914	15.302	-567.437	-291637	169707	183117	267.531	515.249	0
464	5	-279.068	54.1998	-441.941	-3142.75	-26633.8	727.475	239.734	617.111	0	-141.992	-42.3615	-182.628	-9026.47	7323.7	-1986.07	340.102	249.425	0	-421.06	11.8383	-624.569	-317711	188272	200923	269.082	509.597	0
464	6	-295.259	57.892	-463.342	-3137.77	-27917.1	774.562	239.748	616.772	0	-165.557	-49.6171	-202.758	-10079.3	8146.41	-2315.2	340.178	249.711	0	-460.817	8.2749	-666.101	-336010	202179	214162	270.319	505.04	0
464	7	-304.326	61.7552	-474.975	-3163.86	-28625.8	735.974	239.732	616.661	0	-185.979	-56.6741	-216.833	-10843.3	8762.79	-2554.69	340.413	250.008	0	-490.306	5.08107	-691.809	-346865	211214	222541	271.288	501.741	0
464	8	-307.177	66.025	-480.057	-3232.07	-28884.2	626.125	239.832	616.733	0	-201.695	-63.2573	-224.621	-11281.6	9191.61	-2686.05	340.92	250.225	0	-508.872	2.76775	-704.678	-352140	216137	226487	272.054	499.906	0
464	9	-305.366	70.8249	-482.788	-3346.24	-28871	470.738	240.199	616.931	0	-211.518	-69.1483	-227.065	-11405.4	9502.98	-2703.55	341.851	250.23	0	-516.884	1.67658	-709.853	-354585	218398	226847	272.715	499.632	0
465	0	-300.432	76.1022	-487.032	-3504.53	-28758.3	296.986	240.952	617.196	0	-214.836	-74.2285	-225.929	-11265.6	9794.29	-2614.6	343.351	249.863	0	-515.268	1.87372	-712.961	-356955	219657	224475	273.401	500.792	0
465	1	-293.416	81.6071	-495.288	-3700.96	-28662	129.313	242.131	617.472	0	-211.645	-78.4102	-223.243	-10933.4	10155.7	-2439.89	345.492	248.975	0	-505.06	3.19687	-718.531	-361255	221296	219961	274.244	502.983	0
465	2	-284.731	86.9417	-508.259	-3927.81	-28620.8	-14.2309	243.689	617.728	0	-202.469	-81.5799	-220.771	-10480.6	10645	-2207.7	348.218	247.473	0	-487.2	5.36179	-729.03	-368343	224119	213566	275.343	505.604	0
465	3	-274.357	91.6757	-525.058	-4178.58	-28606.9	-126.668	245.517	617.958	0	-188.24	-83.6232	-219.674	-9965.52	11280.8	-1945.75	351.352	245.365	0	-462.598	8.05251	-744.732	-377978	228298	205349	276.735	508.054	0
465	4	-262.125	95.4544	-543.862	-4447.96	-28560.2	-210.916	247.486	618.178	0	-170.164	-84.4743	-220.391	-9427.69	12045.9	-1675.84	354.657	242.777	0	-432.289	10.9801	-764.254	-389183	233512	195336	278.392	509.922	0
465	5	-247.949	98.0505	-562.643	-4729.23	-28424	-273.435	249.481	618.405	0	-149.562	-84.1398	-222.718	-8887.41	12894.7	-1412.39	357.897	239.904	0	-397.511	13.9107	-785.361	-400705	239159	183649	280.227	511.067	0
465	6	-231.967	99.3773	-579.669	-5013.94	-28168.2	-320.397	251.406	618.65	0	-127.725	-82.7028	-226.013	-8350.4	13763.4	-1163.62	360.896	236.947	0	-359.691	16.6745	-805.682	-411365	244565	170563	282.121	511.573	0
465	7	-214.563	99.4856	-593.76	-5295.38	-27794.4	-357.673	253.189	618.918	0	-105.802	-80.3168	-229.455	-7814.52	14582.4	-933.862	363.553	234.057	0	-320.365	19.1689	-823.214	-420274	249130	156503	283.951	511.646	0
465	8	-196.337	98.5515	-604.332	-5571.6	-27331.1	-390.668	254.775	619.219	0	-84.7419	-77.1945	-232.269	-7275.71	15288.4	-725.514	365.822	231.324	0	-281.078	21.357	-836.601	-426918	252429	142005	285.605	511.526	0
465	9	-178.021	96.8578	-611.372	-5845.65	-26819.1	-423.763	256.133	619.562	0	-65.2571	-73.5926	-233.907	-6732.06	15836.6	-539.568	367.705	228.781	0	-243.278	23.2652	-845.279	-431179	254279	127660	287.007	511.424	0
466	0	-160.392	94.7717	-615.388	-6123.5	-26291.8	-460.01	257.276	619.951	0	-47.8256	-69.787	-234.165	-6186.51	16212.3	-375.316	369.235	226.42	0	-208.218	24.9847	-849.553	-433330	254781	114065	288.136	511.481	0
466	1	-144.192	92.7098	-617.369	-6409.99	-25754.4	-499.245	258.284	620.383	0	-32.7168	-66.0425	-233.232	-5648.55	16437.6	-230.979	370.478	224.219	0	-176.909	26.6674	-850.601	-434020	254355	101770	289.047	511.756	0
466	2	-130.053	91.098	-618.748	-6702.75	-25165.2	-535.054	259.329	620.833	0	-20.0385	-62.5902	-231.668	-5135.06	16573.1	-105.661	371.538	222.166	0	-150.092	28.5079	-850.417	-434239	253737	91251.9	289.897	512.229	0
466	3	-118.434	90.3341	-621.389	-6985.34	-24418.7	-553.537	260.703	621.242	0	-9.77569	-59.6222	-230.345	-4670.48	16719.1	-1.58251	372.583	220.276	0	-128.21	30.7119	-851.733	-435298	253975	82858.6	290.96	512.803	0
466	4	-109.539	90.7577	-627.605	-7222.01	-23327.8	-533.773	262.831	621.507	0	-1.80754	-57.3023	-230.408	-4286.44	17019.9	74.5446	373.869	218.604	0	-111.346	33.4554	-858.013	-438823	256441	76757.6	292.648	513.313	0
466	5	-103.249	92.6238	-640.184	-7355.11	-21610.4	-448.369	266.243	621.489	0	4.09916	-55.7804	-233.285	-4022.67	17670.8	112.025	375.748	217.244	0	-99.1503	36.8434	-873.469	-446779	262860	72879	295.49	513.524	0
466	6	-99.0782	96.0783	-662.367	-7304.79	-18889.6	-265.322	271.482	621.028	0	8.31141	-55.1928	-240.695	-3929.04	18919.4	98.5765	378.603	216.324	0	-90.7668	40.8855	-903.061	-461454	275305	70874.4	300.033	513.162	0
466	7	-96.1494	101.136	-697.711	-6972	-14712.8	48.0462	278.913	619.993	0	11.3449	-55.6429	-254.614	-4065.67	21057.6	22.9271	382.704	215.968	0	-84.8045	45.4927	-952.325	-485381	296113	70101	306.663	511.972	0
466	8	-93.2289	107.663	-749.754	-6247.74	-8600.34	520.003	288.529	618.333	0	13.8529	-57.1717	-277.158	-4499.86	24400.6	-123.444	388.039	216.236	0	-79.3759	50.4918	-1026.91	-521105	327684	69643.1	315.386	509.809	0
466	9	-88.8254	115.386	-821.461	-5029.52	-118.111	1169.56	299.856	616.123	0	16.5742	-59.7333	-310.422	-5301.71	29260.8	-343.58	394.261	217.079	0	-72.2512	55.6526	-1131.88	-570835	372176	68390.4	325.747	506.684	0
467	0	-81.3743	123.919	-914.656	-3241.81	11046.2	2006.43	312.077	613.544	0	20.2427	-63.1967	-356.397	-6541.45	35929.9	-631.889	400.814	218.354	0	-61.1316	60.7225	-1271.05	-636088	431227	65181.1	336.958	502.735	0
467	1	-69.4547	132.843	-1029.54	-855.107	25015.6	3036.23	324.298	610.831	0	25.5194	-67.3962	-416.805	-8283.32	44651.1	-976.969	407.127	219.873	0	-43.9353	65.4471	-1446.34	-717375	505678	58956.9	348.168	498.165	0
467	2	-51.9884	141.763	-1164.09	2098.1	41651.3	4261.05	335.78	608.198	0	32.9684	-72.1946	-492.604	-10567.3	55553.4	-1370.27	412.775	221.452	0	-19.02	69.568	-1656.69	-813746	595126	48880.4	358.674	493.202	0
467	3	-28.3862	150.314	-1313.44	5511.6	60475.1	5670.09	346.043	605.804	0	43.0336	-77.4946	-583.246	-13381.6	68560.9	-1810.34	417.551	222.943	0	14.6474	72.8194	-1896.69	-922222	697339	34414.4	368.032	488.071	0
467	4	1.38103	158.123	-1469.42	9198.64	80612.6	7224.79	354.86	603.74	0	56.0144	-83.1815	-686.058	-16639.2	83311.1	-2296.58	421.435	224.253	0	57.3954	74.9411	-2155.47	-1.0374e+06	807811	15365.2	376.05	482.954	0
467	5	36.7139	164.766	-1620.81	12893	100798	8847.51	362.19	602.045	0	72.0335	-89.0289	-796.03	-20171.9	99116.5	-2815.45	424.514	225.341	0	108.747	75.737	-2416.84	-1.15154e+06	919745	-8049.04	382.717	477.971	0
467	6	76.2922	169.814	-1754.43	16269	119476	10428	368.1	600.727	0	90.9659	-94.6449	-906.134	-23742.6	114994	-3331.1	426.907	226.202	0	167.258	75.1688	-2660.56	-1.25529e+06	1.02461e+06	-35083.8	388.128	473.171	0
467	7	118.042	172.895	-1857.12	18991.6	135025	11844	372.707	599.774	0	112.319	-99.5339	-1008.07	-27069.3	129770	-3791.77	428.73	226.853	0	230.361	73.3613	-2865.19	-1.33901e+06	1.1133e+06	-64408.8	392.418	468.567	0
467	8	159.206	173.743	-1918.3	20785.3	146050	12977.3	376.135	599.165	0	135.113	-103.225	-1093.34	-29860.5	142227	-4145.43	430.085	227.311	0	294.319	70.5176	-3011.64	-1.39452e+06	1.17764e+06	-94150.9	395.721	464.168	0
467	9	196.567	172.26	-1932.3	21494	151673	13729.8	378.493	598.876	0	157.872	-105.355	-1154.48	-31858.9	151294	-4351.37	431.05	227.596	0	354.439	66.9045	-3086.78	-1.41675e+06	1.21199e+06	-122030	398.15	460.015	0
468	0	226.887	168.63	-1899.58	21108.8	151688	14043.5	379.854	598.888	0	178.744	-105.707	-1186.34	-32888.8	156218	-4385.28	431.681	227.723	0	405.631	62.9226	-3085.91	-1.40477e+06	1.21421e+06	-145615	399.778	456.199	0
468	1	247.421	163.377	-1826.34	19756.3	146557	13916.7	380.247	599.183	0	195.74	-104.28	-1186.96	-32889.2	156694	-4244.41	432.012	227.709	0	443.162	59.0977	-3013.3	-1.36175e+06	1.18597e+06	-162674	400.637	452.856	0
468	2	256.326	157.306	-1722.96	17658.9	137252	13402.5	379.661	599.751	0	207.031	-101.351	-1157.87	-31923.2	152907	-3952.16	432.059	227.571	0	463.357	55.9545	-2880.83	-1.29416e+06	1.13217e+06	-171528	400.721	450.163	0
468	3	252.857	151.345	-1601.68	15081.9	125024	12592.7	378.058	600.584	0	211.241	-97.474	-1103.58	-30159.1	145473	-3554.54	431.82	227.329	0	464.098	53.8711	-2705.26	-1.21023e+06	1.0598e+06	-171292	399.989	448.319	0
468	4	237.345	146.376	-1474.49	12285	111166	11594.6	375.393	601.668	0	207.647	-93.3812	-1030.61	-27833.1	135301	-3108.22	431.283	227.006	0	444.992	52.9943	-2505.09	-1.11856e+06	976635	-161925	398.386	447.531	0
468	5	211.009	143.081	-1351.41	9488.34	96828.9	10510.7	371.65	602.979	0	196.244	-89.8585	-946.307	-25203.1	123423	-2667.52	430.426	226.633	0	407.253	53.2227	-2297.72	-1.02678e+06	890020	-144154	395.857	447.982	0
468	6	175.701	141.866	-1239.73	6857.24	82920.7	9423.89	366.886	604.469	0	177.691	-87.6171	-857.72	-22508.6	110845	-2274.68	429.232	226.242	0	353.392	54.2486	-2097.45	-940828	806039	-119292	392.382	449.799	0
468	7	133.619	142.838	-1143.71	4498.88	70066	8392.44	361.262	606.066	0	153.146	-87.1923	-770.799	-19944.7	98425.1	-1954.34	427.692	225.875	0	286.765	55.6456	-1914.51	-864597	729079	-89004.8	388.008	452.998	0
468	8	87.0457	145.844	-1064.9	2468.41	58619.5	7451.06	355.047	607.682	0	124.04	-88.8773	-689.958	-17650.3	86810.1	-1713.55	425.819	225.582	0	211.085	56.9664	-1754.86	-800027	661755	-55078.4	382.873	457.451	0
468	9	38.1367	150.522	-1002.73	779.253	48707.8	6614.55	348.575	609.223	0	91.8362	-92.7092	-617.973	-15707.6	76414	-1546.37	423.653	225.418	0	129.973	57.813	-1620.71	-747415	605095	-19218.5	377.202	462.879	0
469	0	-11.2054	156.373	-955.245	-584.818	40285	5882.25	342.172	610.612	0	57.8368	-98.5054	-556.136	-14150.4	67438.2	-1439.17	421.262	225.444	0	46.6315	57.8675	-1511.38	-705884	558899	17071.2	371.275	468.884	0
469	1	-59.3768	162.822	-919.736	-1658.42	33192	5242.54	336.089	611.803	0	23.075	-105.927	-504.556	-12974.8	59913.7	-1374.49	418.745	225.715	0	-36.3018	56.8952	-1424.29	-673853	522136	52541.5	365.37	475.031	0
469	2	-105.078	169.277	-893.301	-2484.98	27212.3	4677.34	330.463	612.782	0	-11.689	-114.546	-462.498	-12150.4	53748.4	-1334.77	416.213	226.271	0	-116.767	54.7317	-1355.8	-649421	493305	86197.5	359.714	480.933	0
469	3	-147.294	175.174	-873.188	-3109.09	22120	4165.99	325.332	613.561	0	-45.902	-123.896	-428.729	-11631.1	48770.9	-1306.11	413.757	227.129	0	-193.196	51.2774	-1301.92	-630669	470739	117273	354.451	486.307	0
469	4	-185.261	180.021	-857.037	-3571.07	17715.5	3687.36	320.671	614.167	0	-79.1175	-133.508	-401.829	-11364.1	44770	-1279.5	411.415	228.281	0	-264.379	46.5131	-1258.87	-615861	452836	145195	349.636	490.992	0
469	5	-218.449	183.447	-843.001	-3903.53	13844.6	3220.63	316.423	614.63	0	-110.907	-142.922	-380.421	-11295.6	41528.5	-1248.3	409.165	229.693	0	-329.356	40.525	-1223.42	-603569	438209	169565	345.261	494.935	0
469	6	-246.549	185.23	-829.769	-4130.87	10401.8	2746.35	312.536	614.978	0	-140.813	-151.708	-363.296	-11374.9	38848.1	-1204.64	406.932	231.31	0	-387.362	33.522	-1193.07	-592715	425763	190156	341.28	498.149	0
469	7	-269.478	185.307	-816.553	-4271.08	7322.35	2247.4	308.967	615.231	0	-168.34	-159.474	-349.476	-11556.9	36564.9	-1138.24	404.628	233.069	0	-437.818	25.8332	-1166.03	-582581	414711	206909	337.638	500.691	0
469	8	-287.378	183.766	-803.027	-4337.75	4571.61	1710.14	305.693	615.402	0	-192.995	-165.889	-338.212	-11804.1	34555.3	-1037.76	402.17	234.901	0	-480.373	17.8769	-1141.24	-572772	404556	219935	334.285	502.639	0
469	9	-300.599	180.822	-789.249	-4341.44	2135.27	1125.91	302.705	615.501	0	-214.349	-170.718	-328.942	-12087	32733.1	-892.864	399.51	236.745	0	-514.949	10.1046	-1118.19	-563174	395043	229500	331.183	504.081	0
470	0	-309.661	176.781	-775.571	-4290.82	9.63126	492.119	300.012	615.533	0	-232.118	-173.84	-321.263	-12383.7	31045.9	-695.246	396.637	238.547	0	-541.779	2.94075	-1096.83	-553884	386111	235996	328.314	505.113	0
470	1	-315.197	171.996	-762.511	-4193.74	-1806.73	-188.038	297.631	615.5	0	-246.208	-175.271	-314.89	-12678.6	29470.6	-438.494	393.59	240.264	0	-561.405	-3.27504	-1077.4	-545140	377832	239903	325.676	505.83	0
470	2	-317.892	166.814	-750.603	-4057.66	-3318.13	-906.61	295.579	615.406	0	-256.72	-175.148	-309.625	-12960.5	28005.1	-118.069	390.448	241.859	0	-574.612	-8.33464	-1060.23	-537211	370337	241733	323.285	506.316	0
470	3	-318.417	161.529	-740.263	-3888.93	-4533.44	-1651.97	293.876	615.253	0	-263.921	-173.708	-305.337	-13222.2	26658	267.266	387.307	243.304	0	-582.338	-12.1792	-1045.6	-530324	363757	241980	321.16	506.636	0
470	4	-317.364	156.365	-731.743	-3692.27	-5465.75	-2409.97	292.531	615.046	0	-268.207	-171.246	-301.948	-13461.1	25439.1	713.506	384.25	244.581	0	-585.571	-14.8815	-1033.69	-524621	358188	241073	319.322	506.831	0
470	5	-315.205	151.469	-725.122	-3471.38	-6130.96	-3165.36	291.545	614.787	0	-270.073	-168.078	-299.406	-13678.5	24355	1211.3	381.344	245.685	0	-585.277	-16.6096	-1024.53	-520153	353676	239353	317.788	506.922	0
470	6	-312.26	146.92	-720.337	-3229.92	-6546.4	-3903.31	290.912	614.484	0	-270.065	-164.498	-297.667	-13879.8	23407.2	1748.06	378.636	246.629	0	-582.325	-17.5775	-1018	-516893	350214	237063	316.563	506.922	0
470	7	-308.697	142.752	-717.242	-2971.99	-6730.14	-4610.44	290.617	614.144	0	-268.723	-160.741	-296.678	-14073.5	22593.1	2310.77	376.154	247.437	0	-577.42	-17.9891	-1013.92	-514762	347755	234353	315.645	506.844	0
470	8	-304.539	138.979	-715.669	-2701.94	-6701.09	-5275.52	290.637	613.775	0	-266.518	-156.968	-296.392	-14268.9	21908.2	2888.05	373.916	248.142	0	-571.058	-17.9885	-1012.06	-513671	346236	231289	315.026	506.696	0
470	9	-299.705	135.614	-715.479	-2423.73	-6477.81	-5889.57	290.946	613.388	0	-263.806	-153.25	-296.782	-14474	21348.5	3471.02	371.933	248.77	0	-563.511	-17.6358	-1012.26	-513543	345598	227872	314.691	506.486	0
471	0	-294.048	132.678	-716.597	-2140.72	-6076.15	-6445.93	291.521	612.987	0	-260.812	-149.587	-297.858	-14695.6	20909.8	4053.25	370.201	249.338	0	-554.86	-16.9094	-1014.45	-514343	345803	224066	314.622	506.215	0
471	1	-287.412	130.191	-718.992	-1856.35	-5507.87	-6940.26	292.339	612.582	0	-257.646	-145.931	-299.663	-14939.3	20587.2	4630.57	368.701	249.854	0	-545.058	-15.7399	-1018.66	-516069	346839	219819	314.803	505.876	0
471	2	-279.682	128.16	-722.629	-1574.5	-4781.86	-7371.09	293.383	612.179	0	-254.34	-142.225	-302.244	-15209.1	20376.2	5201	367.416	250.321	0	-534.023	-14.0653	-1024.87	-518711	348689	215085	315.216	505.464	0
471	3	-270.823	126.561	-727.419	-1299.14	-3905.72	-7740.33	294.631	611.786	0	-250.89	-138.433	-305.614	-15507.2	20272.9	5764.76	366.335	250.741	0	-521.713	-11.8721	-1033.03	-522224	351319	209843	315.844	504.974	0
471	4	-260.886	125.35	-733.224	-1033.37	-2886.18	-8052.94	296.064	611.409	0	-247.273	-134.552	-309.757	-15834.6	20273.3	6323.51	365.449	251.119	0	-508.159	-9.20189	-1042.98	-526528	354673	204105	316.671	504.406	0
471	5	-250.001	124.474	-739.878	-778.692	-1730.53	-8315.96	297.661	611.052	0	-243.469	-130.606	-314.646	-16192.8	20371.4	6878.23	364.744	251.463	0	-493.47	-6.13187	-1054.52	-531521	358685	197917	317.677	503.759	0
471	6	-238.359	123.885	-747.213	-535.13	-449.138	-8537.7	299.399	610.716	0	-239.462	-126.635	-320.252	-16583.4	20560	7427.55	364.199	251.782	0	-477.821	-2.75023	-1067.46	-537101	363286	191356	318.84	503.032	0
471	7	-226.188	123.547	-755.087	-301.511	943.343	-8726.57	301.249	610.399	0	-235.241	-122.681	-326.564	-17009.2	20832.5	7968.38	363.793	252.085	0	-461.43	0.866028	-1081.65	-543185	368420	184525	320.132	502.22	0
471	8	-213.729	123.443	-763.411	-75.8421	2428.73	-8889.74	303.181	610.099	0	-230.799	-118.776	-333.594	-17473.3	21185.7	8497.97	363.507	252.379	0	-444.528	4.66698	-1097.01	-549725	374053	177543	321.526	501.318	0
471	9	-201.208	123.577	-772.161	143.648	3987.16	-9032.6	305.164	609.814	0	-226.132	-114.94	-341.394	-17978.2	21620.7	9015.19	363.331	252.661	0	-427.34	8.63678	-1113.56	-556717	380187	170537	322.996	500.318	0
472	0	-188.818	123.971	-781.376	358.046	5598.52	-9158.59	307.165	609.542	0	-221.244	-111.18	-350.056	-18526.2	22143.4	9520.47	363.257	252.923	0	-410.062	12.7906	-1131.43	-564205	386854	163627	324.519	499.207	0
472	1	-176.72	124.655	-791.119	567.72	7242.03	-9269.04	309.154	609.282	0	-216.147	-107.495	-359.681	-19119.1	22762.7	10015.4	363.286	253.156	0	-392.867	17.1596	-1150.8	-572246	394102	156923	326.073	497.976	0
472	2	-165.043	125.65	-801.409	771.506	8896.17	-9363.5	311.101	609.037	0	-210.877	-103.883	-370.328	-19756.8	23488.3	10502.8	363.426	253.35	0	-375.92	21.767	-1171.74	-580866	401950	150521	327.638	496.622	0
472	3	-153.9	126.965	-812.182	966.456	10539.8	-9440.73	312.977	608.81	0	-205.489	-100.354	-381.988	-20437.5	24327.6	10986.4	363.687	253.503	0	-359.389	26.6109	-1194.17	-590022	410369	144506	329.198	495.155	0
472	4	-143.382	128.588	-823.293	1149.04	12152.4	-9499.41	314.761	608.604	0	-200.058	-96.9234	-394.589	-21158.6	25282.7	11470.7	364.074	253.622	0	-343.441	31.6648	-1217.88	-599616	419285	138946	330.738	493.591	0
472	5	-133.567	130.495	-834.542	1316	13713.1	-9538.27	316.432	608.423	0	-194.662	-93.6155	-408.017	-21917.6	26348	11959.9	364.576	253.717	0	-328.229	36.8792	-1242.56	-609506	428584	133893	332.241	491.949	0
472	6	-124.504	132.65	-845.694	1463.98	15201.1	-9556.76	317.975	608.269	0	-189.377	-90.4716	-422.139	-22712.2	27512.3	12455.4	365.173	253.803	0	-313.881	42.1789	-1267.83	-619525	438130	129375	333.69	490.245	0
472	7	-116.224	135.02	-856.509	1589.31	16598	-9555.59	319.379	608.144	0	-184.269	-87.5509	-436.825	-23539.6	28763.6	12954.6	365.847	253.888	0	-300.493	47.4688	-1293.33	-629507	447786	125390	335.073	488.494	0
472	8	-108.733	137.57	-866.77	1688.69	17888.3	-9536.96	320.638	608.052	0	-179.381	-84.9184	-451.943	-24395.8	30089.4	13451.2	366.578	253.98	0	-288.114	52.6514	-1318.71	-639298	457421	121913	336.382	486.706	0
472	9	-102.018	140.276	-876.302	1760.05	19059	-9504.31	321.749	607.992	0	-174.73	-82.6281	-467.374	-25275.9	31475.2	13936.3	367.345	254.081	0	-276.748	57.6478	-1343.68	-648768	466921	118903	337.609	484.89	0
473	0	-96.0512	143.124	-885.001	1802.2	20098.2	-9462.2	322.71	607.964	0	-170.304	-80.7106	-483.014	-26172.6	32906.3	14399.5	368.127	254.186	0	-266.356	62.4136	-1368.02	-657828	476194	116313	338.746	483.053	0
473	1	-90.7935	146.107	-892.83	1813.71	20994.6	-9415.55	323.515	607.969	0	-166.074	-79.1724	-498.768	-27075.7	34369.4	14830.7	368.909	254.285	0	-256.868	66.9343	-1391.6	-666429	485173	114094	339.785	481.203	0
473	2	-86.2068	149.21	-899.772	1793.2	21738.5	-9368.46	324.16	608.007	0	-162.01	-78.0054	-514.522	-27972.7	35850.5	15221.7	369.677	254.366	0	-248.217	71.2046	-1414.29	-674527	493791	112203	340.719	479.352	0
473	3	-82.262	152.408	-905.808	1740.19	22322.8	-9323.56	324.644	608.079	0	-158.092	-77.1969	-530.121	-28850.2	37330	15567	370.418	254.422	0	-240.354	75.2114	-1435.93	-682067	501969	110605	341.543	477.515	0
473	4	-78.9359	155.663	-910.922	1655.19	22747.8	-9282.4	324.972	608.183	0	-154.306	-76.7293	-545.379	-29695.7	38783.1	15863.6	371.112	254.45	0	-233.242	78.9337	-1456.3	-688990	509617	109273	342.251	475.711	0
473	5	-76.2036	158.928	-915.114	1539.88	23023.6	-9245.84	325.159	608.317	0	-150.638	-76.58	-560.086	-30496.8	40182.3	16112.2	371.743	254.45	0	-226.842	82.348	-1475.2	-695241	516654	108183	342.846	473.965	0
473	6	-74.0303	162.154	-918.406	1397.53	23167.6	-9214.41	325.226	608.478	0	-147.075	-76.7278	-574.019	-31242.1	41500.2	16316.4	372.298	254.427	0	-221.106	85.4263	-1492.43	-700776	523008	107303	343.331	472.302	0
473	7	-72.365	165.296	-920.852	1232.91	23201	-9188.65	325.195	608.661	0	-143.614	-77.1609	-586.962	-31921.8	42711.1	16481.3	372.766	254.385	0	-215.979	88.135	-1507.81	-705570	528623	106599	343.714	470.748	0
473	8	-71.1355	168.319	-922.562	1052.06	23147	-9169.55	325.09	608.86	0	-140.259	-77.8761	-598.722	-32528.8	43794.2	16611.5	373.146	254.33	0	-211.394	90.4432	-1521.28	-709643	533473	106019	344.003	469.33	0
473	9	-70.2469	171.205	-923.731	861.768	23029.5	-9158.62	324.931	609.067	0	-137.025	-78.8679	-609.168	-33058.8	44735.8	16710.2	373.438	254.269	0	-207.272	92.337	-1532.9	-713074	537584	105508	344.207	468.072	0
474	0	-69.5814	173.95	-924.64	669.091	22873.6	-9157.69	324.738	609.276	0	-133.93	-80.1177	-618.241	-33510	45530.6	16779.7	373.645	254.202	0	-203.511	93.8319	-1542.88	-716016	541037	105002	344.335	466.996	0
474	1	-69.0061	176.564	-925.627	480.834	22705.2	-9168.44	324.53	609.481	0	-130.994	-81.5964	-625.953	-33882.9	46180.3	16821.2	373.776	254.13	0	-200	94.9676	-1551.58	-718667	543960	104436	344.397	466.122	0
474	2	-68.3893	179.063	-927.005	303.012	22552.1	-9192.16	324.328	609.673	0	-128.248	-83.2791	-632.364	-34179.6	46692.2	16835	373.838	254.051	0	-196.637	95.7837	-1559.37	-721225	546494	103745	344.405	465.459	0
474	3	-67.617	181.455	-929.002	140.829	22442.3	-9229.75	324.157	609.848	0	-125.738	-85.1589	-637.549	-34404.4	47076	16821.5	373.839	253.964	0	-193.355	96.2958	-1566.55	-723843	548765	102874	344.377	465.012	0
474	4	-66.6016	183.741	-931.731	-0.784027	22400.8	-9281.64	324.042	610.001	0	-123.524	-87.2524	-641.59	-34562.2	47342.5	16780.4	373.789	253.87	0	-190.126	96.4884	-1573.32	-726605	550866	101777	344.329	464.773	0
474	5	-65.2839	185.917	-935.199	-117.097	22445.3	-9347.84	324.001	610.125	0	-121.667	-89.5952	-644.554	-34657.7	47504	16710.4	373.701	253.77	0	-186.951	96.3213	-1579.75	-729534	552849	100416	344.279	464.729	0
474	6	-63.6311	187.976	-939.332	-204.315	22585.6	-9427.81	324.044	610.218	0	-120.21	-92.2317	-646.512	-34696.5	47573.6	16610.1	373.585	253.667	0	-183.841	95.7444	-1585.84	-732600	554737	98762.4	344.241	464.86	0
474	7	-61.6327	189.912	-944.003	-260.794	22824.3	-9520.27	324.178	610.276	0	-119.171	-95.2006	-647.537	-34685.6	47564	16479.2	373.454	253.565	0	-180.804	94.7118	-1591.54	-735750	556529	96802.6	344.227	465.144	0
474	8	-59.2977	191.72	-949.064	-287.252	23157.4	-9623.27	324.4	610.303	0	-118.544	-98.524	-647.71	-34632.6	47487.2	16319.4	373.315	253.469	0	-177.841	93.196	-1596.77	-738918	558214	94535.2	344.242	465.558	0
474	9	-56.6489	193.403	-954.383	-285.231	23573.8	-9734.47	324.701	610.299	0	-118.287	-102.2	-647.124	-34544	47357.2	16134	373.181	253.381	0	-174.936	91.2033	-1601.51	-742050	559780	91973.7	344.29	466.078	0
475	0	-53.7188	194.979	-959.869	-256.034	24055.3	-9851.32	325.061	610.267	0	-118.327	-106.198	-645.901	-34425.9	47190.3	15927.4	373.061	253.299	0	-172.046	88.7816	-1605.77	-745121	561235	89144.4	344.369	466.681	0
475	1	-50.552	196.475	-965.472	-201.584	24579.4	-9971.3	325.458	610.209	0	-118.567	-110.465	-644.208	-34284.6	47003.5	15703.9	372.963	253.22	0	-169.119	86.0101	-1609.68	-748137	562605	86085.8	344.47	467.339	0
475	2	-47.2132	197.915	-971.145	-125.969	25122.6	-10092.2	325.869	610.13	0	-118.901	-114.939	-642.241	-34127.3	46811.8	15467.3	372.888	253.138	0	-166.114	82.976	-1613.39	-751117	563924	82848.2	344.586	468.022	0
475	3	-43.791	199.309	-976.809	-35.7738	25662.8	-10211.9	326.272	610.037	0	-119.229	-119.556	-640.2	-33962.2	46627.1	15220.7	372.832	253.049	0	-163.02	79.7538	-1617.01	-754063	565218	79493.3	344.706	468.7	0
475	4	-40.3916	200.657	-982.353	61.3943	26181.1	-10328.4	326.651	609.938	0	-119.471	-124.261	-638.263	-33797.8	46458.7	14968.1	372.789	252.953	0	-159.863	76.396	-1620.62	-756957	566498	76091.6	344.822	469.343	0
475	5	-37.1284	201.942	-987.639	158.787	26663	-10439.5	326.997	609.839	0	-119.569	-129.008	-636.575	-33641.8	46314.6	14714.4	372.756	252.848	0	-156.697	72.9341	-1624.21	-759757	567763	72717.3	344.931	469.924	0
475	6	-34.1101	203.141	-992.52	251.526	27097	-10543.4	327.301	609.747	0	-119.486	-133.75	-635.243	-33499.9	46201.4	14463.9	372.73	252.736	0	-153.596	69.3913	-1627.76	-762403	569000	69442.1	345.03	470.421	0
475	7	-31.429	204.236	-996.867	337.001	27474	-10639.9	327.56	609.662	0	-119.199	-138.433	-634.33	-33376	46123.3	14218.4	372.712	252.616	0	-150.628	65.8028	-1631.2	-764836	570187	66330.8	345.119	470.816	0
475	8	-29.1507	205.216	-1000.61	414.929	27786.8	-10729.6	327.77	609.585	0	-118.692	-142.989	-633.873	-33271.8	46082.8	13978.4	372.7	252.49	0	-147.843	62.2269	-1634.49	-767020	571312	63437.2	345.194	471.099	0
475	9	-27.3059	206.087	-1003.77	486.891	28029.5	-10813.8	327.924	609.515	0	-117.951	-147.343	-633.89	-33187.8	46080.3	13744.4	372.695	252.356	0	-145.257	58.7434	-1637.66	-768959	572380	60800.3	345.254	471.269	0
476	0	-25.8888	206.864	-1006.4	555.48	28198	-10894.4	328.019	609.448	0	-116.961	-151.419	-634.393	-33123.8	46115.6	13516.9	372.692	252.213	0	-142.85	55.4454	-1640.8	-770691	573409	58440.6	345.291	471.328	0
476	1	-24.8649	207.57	-1008.6	623.44	28289.9	-10973.6	328.049	609.382	0	-115.716	-155.146	-635.378	-33080	46187.3	13296.7	372.693	252.063	0	-140.581	52.4248	-1643.98	-772263	574419	56361.3	345.303	471.283	0
476	2	-24.1859	208.221	-1010.43	693.017	28305.9	-11054.7	328.014	609.314	0	-114.227	-158.471	-636.795	-33055.6	46291.5	13083.4	372.695	251.909	0	-138.413	49.7495	-1647.23	-773699	575410	54552.3	345.287	471.147	0
476	3	-23.8035	208.814	-1011.92	765.332	28252	-11140	327.919	609.244	0	-112.525	-161.366	-638.545	-33049.4	46420.8	12875.8	372.698	251.757	0	-136.328	47.4478	-1650.47	-774988	576357	52995.2	345.243	470.937	0
476	4	-23.6751	209.336	-1013.05	839.854	28139.2	-11231	327.777	609.171	0	-110.654	-163.831	-640.496	-33059.5	46564.1	12673.9	372.7	251.616	0	-134.329	45.5053	-1653.54	-776094	577214	51667.1	345.178	470.673	0
476	5	-23.7622	209.767	-1013.77	914.493	27981.1	-11328.9	327.601	609.098	0	-108.67	-165.898	-642.513	-33084.8	46709.6	12480.7	372.698	251.493	0	-132.432	43.8685	-1656.29	-776970	577934	50541.3	345.095	470.374	0
476	6	-24.0279	210.08	-1014.05	986.371	27790.8	-11434.8	327.406	609.027	0	-106.633	-167.621	-644.476	-33125	46848.2	12301.5	372.692	251.398	0	-130.661	42.4586	-1658.53	-777569	578470	49588	345.003	470.059	0
476	7	-24.4341	210.248	-1013.85	1053.23	27579	-11550.4	327.202	608.961	0	-104.606	-169.053	-646.288	-33180.9	46973.6	12141.8	372.682	251.341	0	-129.04	41.1949	-1660.14	-777855	578787	48775.8	344.908	469.74	0
476	8	-24.9397	210.251	-1013.15	1114.95	27353.2	-11677.4	326.998	608.9	0	-102.632	-170.231	-647.889	-33253.9	47083.1	12006.3	372.672	251.327	0	-127.572	40.0199	-1661.03	-777815	578870	48074.6	344.813	469.428	0
476	9	-25.5019	210.083	-1011.99	1173.72	27117.8	-11816.9	326.797	608.84	0	-100.738	-171.167	-649.265	-33344.5	47176.9	11898.7	372.662	251.357	0	-126.239	38.9162	-1661.25	-777469	578731	47460.4	344.722	469.126	0
477	0	-26.0768	209.757	-1010.48	1233.03	26874.4	-11969.5	326.596	608.78	0	-98.9267	-171.846	-650.447	-33452.8	47257.9	11821.1	372.655	251.431	0	-125.004	37.9115	-1660.92	-776881	578410	46917.3	344.633	468.836	0
477	1	-26.6206	209.301	-1008.73	1296.55	26621.7	-12135.1	326.391	608.715	0	-97.1895	-172.239	-651.497	-33579	47329.5	11775.1	372.647	251.541	0	-123.81	37.0626	-1660.23	-776129	577963	46435.3	344.543	468.555	0
477	2	-27.0979	208.739	-1006.84	1367.21	26357.8	-12313.7	326.179	608.642	0	-95.508	-172.318	-652.472	-33722.2	47392.5	11761.8	372.635	251.684	0	-122.606	36.421	-1659.31	-775275	577430	46005.8	344.446	468.28	0
477	3	-27.4867	208.083	-1004.84	1447.07	26082.4	-12504.8	325.957	608.56	0	-93.8668	-172.071	-653.399	-33880.4	47444.5	11781	372.612	251.853	0	-121.354	36.0126	-1658.24	-774340	576825	45620.2	344.34	468.006	0
477	4	-27.7755	207.342	-1002.74	1537.42	25797.4	-12707.3	325.727	608.467	0	-92.26	-171.499	-654.28	-34050.3	47481.1	11831	372.57	252.042	0	-120.035	35.8426	-1657.02	-773319	576146	45271.5	344.223	467.731	0
477	5	-27.9596	206.523	-1000.51	1638.43	25504.7	-12919.2	325.492	608.362	0	-90.6894	-170.618	-655.122	-34228.7	47501	11908.4	372.507	252.248	0	-118.649	35.9048	-1655.63	-772202	575390	44953.9	344.095	467.45	0
477	6	-28.0406	205.633	-998.144	1748.16	25204.7	-13137.8	325.252	608.249	0	-89.1585	-169.454	-655.947	-34414.6	47506	12009.5	372.424	252.466	0	-117.199	36.1793	-1654.09	-770987	574564	44662	343.958	467.159	0
477	7	-28.0251	204.68	-995.636	1862.8	24897	-13360.1	325.006	608.129	0	-87.667	-168.047	-656.79	-34608.4	47499.7	12131.3	372.321	252.693	0	-115.692	36.633	-1652.43	-769683	573678	44389.8	343.812	466.854	0
477	8	-27.9225	203.675	-992.997	1978.25	24581.1	-13583.2	324.755	608.008	0	-86.208	-166.443	-657.69	-34810.2	47486.7	12271.2	372.202	252.928	0	-114.131	37.232	-1650.69	-768311	572752	44132	343.659	466.532	0
477	9	-27.7415	202.636	-990.261	2091.57	24257.8	-13804.4	324.496	607.888	0	-84.7688	-164.684	-658.688	-35019.1	47473.2	12426.3	372.072	253.165	0	-112.51	37.952	-1648.95	-766902	571816	43883.6	343.501	466.191	0
478	0	-27.4854	201.587	-987.504	2201.04	23929.9	-14022.1	324.233	607.771	0	-83.3345	-162.805	-659.821	-35233.3	47463.9	12593.7	371.935	253.398	0	-110.82	38.7821	-1647.33	-765513	570911	43639.2	343.339	465.83	0
478	1	-27.152	200.554	-984.831	2305.66	23601.2	-14235.1	323.965	607.659	0	-81.8976	-160.838	-661.126	-35450.7	47461.1	12770.3	371.788	253.622	0	-109.05	39.7168	-1645.96	-764211	570084	43392.5	343.174	465.454	0
478	2	-26.7414	199.561	-982.329	2404.37	23274.4	-14442.9	323.693	607.552	0	-80.4673	-158.824	-662.606	-35668.2	47462.5	12954.1	371.63	253.83	0	-107.209	40.7376	-1644.94	-763050	569364	43138.2	343.003	465.067	0
478	3	-26.2663	198.614	-980.031	2495.66	22949.3	-14644.5	323.417	607.454	0	-79.0709	-156.811	-664.223	-35882.3	47462.1	13143	371.455	254.022	0	-105.337	41.8037	-1644.25	-762044	568744	42876.2	342.823	464.679	0
478	4	-25.7556	197.706	-977.909	2578.36	22623.5	-14839.2	323.135	607.363	0	-77.7451	-154.847	-665.9	-36089.9	47452.4	13334.4	371.26	254.197	0	-103.501	42.8589	-1643.81	-761159	568187	42612.8	342.63	464.297	0
478	5	-25.2491	196.819	-975.891	2652.61	22293.1	-15026.4	322.844	607.282	0	-76.5266	-152.976	-667.553	-36288.7	47426.9	13525.1	371.046	254.361	0	-101.776	43.8431	-1643.44	-760336	567639	42358.9	342.423	463.928	0
478	6	-24.7884	195.938	-973.895	2719.83	21953.9	-15206.4	322.542	607.207	0	-75.446	-151.237	-669.102	-36476.8	47379.5	13712.3	370.811	254.516	0	-100.234	44.7009	-1643	-759507	567044	42126.3	342.199	463.576	0
478	7	-24.4079	195.053	-971.848	2782.25	21601.9	-15379.7	322.228	607.137	0	-74.5245	-149.663	-670.485	-36652.7	47305	13892.1	370.553	254.666	0	-98.9325	45.3903	-1642.33	-758616	566356	41923.2	341.957	463.24	0
478	8	-24.1312	194.162	-969.711	2842.46	21233.2	-15546.6	321.896	607.069	0	-73.7747	-148.276	-671.674	-36815.5	47201.4	14060	370.274	254.812	0	-97.9059	45.8865	-1641.39	-757629	565550	41754.4	341.693	462.921	0
478	9	-23.9674	193.271	-967.505	2902.6	20843.5	-15707.4	321.544	607	0	-73.1982	-147.084	-672.669	-36965.2	47070.9	14211.9	369.976	254.953	0	-97.1656	46.186	-1640.17	-756557	564630	41620.1	341.407	462.618	0
479	0	-23.9079	192.394	-965.324	2964	20430.3	-15862	321.164	606.93	0	-72.7797	-146.084	-673.513	-37102.8	46921.6	14344.5	369.667	255.088	0	-96.6875	46.311	-1638.84	-755466	563644	41515.5	341.097	462.333	0
479	1	-23.931	191.557	-963.31	3027.89	19994.3	-16010.9	320.756	606.857	0	-72.486	-145.256	-674.291	-37230.3	46766.4	14456	369.356	255.214	0	-96.4171	46.301	-1637.6	-754457	562669	41430.6	340.767	462.066	0
479	2	-24.0181	190.774	-961.573	3095.69	19539.6	-16154.8	320.321	606.781	0	-72.2769	-144.585	-675.086	-37350	46620.5	14546.1	369.059	255.326	0	-96.295	46.1888	-1636.66	-753614	561780	41354.5	340.424	461.813	0
479	3	-24.1672	190.047	-960.143	3168.32	19073.2	-16294.1	319.865	606.7	0	-72.1166	-144.062	-675.938	-37463.4	46496.2	14615.1	368.788	255.424	0	-96.2837	45.985	-1636.08	-752963	561015	41281.8	340.077	461.573	0
479	4	-24.392	189.365	-958.976	3245.49	18603.7	-16429.4	319.4	606.616	0	-71.975	-143.681	-676.85	-37572.1	46398.7	14663.7	368.551	255.51	0	-96.367	45.6844	-1635.83	-752479	560376	41213.7	339.737	461.34	0
479	5	-24.7136	188.714	-957.997	3325.66	18140	-16561.9	318.935	606.529	0	-71.8244	-143.438	-677.818	-37678.5	46326.9	14692.9	368.347	255.588	0	-96.538	45.2762	-1635.82	-752121	559845	41154.1	339.41	461.112	0
479	6	-25.1536	188.076	-957.13	3407.18	17689.2	-16692.9	318.482	606.44	0	-71.6394	-143.331	-678.849	-37786.4	46277.4	14704.6	368.17	255.662	0	-96.793	44.7453	-1635.98	-751851	559407	41106.9	339.1	460.885	0
479	7	-25.7287	187.434	-956.312	3489.6	17255.3	-16823.5	318.044	606.351	0	-71.4012	-143.359	-679.961	-37899.3	46247.3	14700.9	368.015	255.737	0	-97.1299	44.0756	-1636.27	-751636	559047	41074.8	338.809	460.652	0
479	8	-26.4475	186.774	-955.506	3574.5	16838.7	-16954.5	317.623	606.259	0	-71.0982	-143.513	-681.176	-38019.8	46235.2	14683.7	367.876	255.815	0	-97.5457	43.2612	-1636.68	-751463	558761	41060.2	338.538	460.407	0
479	9	-27.3055	186.091	-954.734	3664.79	16438.3	-17086.4	317.218	606.161	0	-70.722	-143.773	-682.534	-38149.8	46242.6	14654.2	367.751	255.894	0	-98.0275	42.3173	-1637.27	-751348	558567	41063.8	338.284	460.144	0
480	0	-28.2819	185.392	-954.083	3763.12	16051.7	-17220.3	316.824	606.056	0	-70.261	-144.108	-684.101	-38291	46272.9	14613.1	367.641	255.973	0	-98.5429	41.2841	-1638.18	-751357	558510	41082.2	338.045	459.862	0
480	1	-29.3433	184.694	-953.679	3871.44	15676.1	-17356.8	316.438	605.94	0	-69.6999	-144.479	-685.951	-38445.8	46329.5	14560.4	367.54	256.047	0	-99.0432	40.2149	-1639.63	-751578	558649	41107.6	337.817	459.56	0
480	2	-30.4533	184.014	-953.633	3990.95	15310.8	-17495.1	316.055	605.815	0	-69.0277	-144.862	-688.134	-38616	46413.2	14496.4	367.448	256.117	0	-99.481	39.1518	-1641.77	-752089	559029	41128.9	337.596	459.242	0
480	3	-31.5799	183.363	-954.02	4121.56	14958.7	-17634	315.68	605.68	0	-68.2424	-145.253	-690.65	-38801.7	46524	14422.1	367.363	256.181	0	-99.8223	38.1099	-1644.67	-752933	559675	41133.3	337.383	458.914	0
480	4	-32.6964	182.746	-954.859	4262.4	14627.1	-17772.2	315.319	605.536	0	-67.3496	-145.663	-693.464	-39001	46661.9	14338.9	367.288	256.241	0	-100.046	37.0832	-1648.32	-754116	560588	41106.3	337.183	458.584	0
480	5	-33.7818	182.162	-956.118	4412.58	14324.6	-17909.1	314.982	605.385	0	-66.3641	-146.11	-696.52	-39211.2	46827	14248.7	367.23	256.296	0	-100.146	36.0524	-1652.64	-755604	561750	41035	337.002	458.258	0
480	6	-34.821	181.602	-957.719	4571.3	14058.5	-18044.5	314.679	605.227	0	-65.3077	-146.611	-699.754	-39430.1	47018.2	14154.7	367.193	256.349	0	-100.129	34.9905	-1657.47	-757339	563125	40909.6	336.849	457.937	0
480	7	-35.7985	181.059	-959.571	4738.19	13833.9	-18178.2	314.417	605.062	0	-64.1964	-147.183	-703.108	-39655.3	47234	14060.4	367.179	256.4	0	-99.9949	33.8756	-1662.68	-759251	564671	40721.3	336.729	457.621	0
480	8	-36.692	180.535	-961.612	4913.6	13652.5	-18309.1	314.198	604.89	0	-63.0333	-147.834	-706.543	-39884.1	47472.8	13968.1	367.19	256.45	0	-99.7253	32.7009	-1668.16	-761293	566359	40458.1	336.643	457.309	0
480	9	-37.4721	180.04	-963.841	5098.34	13512	-18435.6	314.019	604.71	0	-61.8104	-148.563	-710.037	-40113.7	47732.7	13878.1	367.226	256.495	0	-99.2824	31.4766	-1673.88	-763455	568174	40105.5	336.589	457.002	0
481	0	-38.1046	179.596	-966.302	5292.67	13407.4	-18556.5	313.875	604.523	0	-60.5106	-149.363	-713.597	-40341.8	48012.3	13790.4	367.282	256.533	0	-98.6152	30.2325	-1679.9	-765762	570123	39649.6	336.562	456.702	0
481	1	-38.556	179.228	-969.06	5495.72	13334.5	-18670.7	313.76	604.329	0	-59.1128	-150.216	-717.25	-40567.6	48310.8	13704.4	367.356	256.56	0	-97.6688	29.012	-1686.31	-768256	572226	39078.9	336.556	456.41	0
481	2	-38.8012	178.956	-972.151	5705.71	13291.3	-18778.2	313.672	604.131	0	-57.5994	-151.104	-721.026	-40791.4	48626.5	13619	367.441	256.574	0	-96.4005	27.852	-1693.18	-770966	574498	38385	336.569	456.127	0
481	3	-38.8288	178.78	-975.56	5920.68	13278	-18878.5	313.611	603.931	0	-55.9621	-152.009	-724.922	-41013.4	48955	13532.7	367.531	256.576	0	-94.7909	26.7709	-1700.48	-773884	576928	37563.4	336.597	455.852	0
481	4	-38.6419	178.694	-979.22	6138.93	13295.4	-18970.5	313.578	603.731	0	-54.2034	-152.925	-728.898	-41232.7	49290.6	13443.9	367.623	256.569	0	-92.8452	25.7694	-1708.12	-776961	579478	36616.4	336.64	455.588	0
481	5	-38.2565	178.683	-983.037	6358.96	13344.1	-19052.5	313.574	603.531	0	-52.3384	-153.849	-732.886	-41447.5	49625.8	13352.1	367.713	256.554	0	-90.5948	24.8338	-1715.92	-780126	582095	35553.9	336.697	455.334	0
481	6	-37.7006	178.725	-986.892	6579.24	13422.3	-19122.6	313.601	603.333	0	-50.3938	-154.789	-736.807	-41656.8	49952.7	13257.7	367.796	256.537	0	-88.0945	23.9363	-1723.7	-783294	584713	34392.1	336.767	455.093	0
481	7	-37.0074	178.798	-990.677	6798.09	13526.2	-19179.7	313.654	603.138	0	-48.4013	-155.752	-740.586	-41860.2	50264.4	13161.2	367.871	256.523	0	-85.4087	23.0455	-1731.26	-786386	587269	33149.9	336.846	454.866	0
481	8	-36.2039	178.887	-994.322	7014.27	13649.5	-19223.2	313.727	602.946	0	-46.39	-156.745	-744.172	-42057.5	50556.7	13063.7	367.937	256.516	0	-82.5939	22.1427	-1738.49	-789351	589719	31845.7	336.932	454.655	0
481	9	-35.3012	178.996	-997.829	7227.59	13786.1	-19252.6	313.816	602.757	0	-44.381	-157.759	-747.559	-42248.5	50829.7	12966	367.994	256.515	0	-79.6822	21.2362	-1745.39	-792189	592057	30494.2	337.021	454.46	0
482	0	-34.2887	179.14	-1001.27	7438.94	13931.8	-19267.8	313.914	602.571	0	-42.3831	-158.775	-750.794	-42433.6	51088.7	12869.4	368.046	256.518	0	-76.6718	20.3655	-1752.07	-794953	594321	29103.9	337.111	454.281	0
482	1	-33.141	179.349	-1004.78	7649.81	14084	-19269.1	314.017	602.387	0	-40.3951	-159.76	-753.959	-42613.7	51343	12775.2	368.098	256.52	0	-73.536	19.5898	-1758.73	-797729	596577	27678	337.201	454.116	0
482	2	-31.8336	179.647	-1008.43	7861.52	14239.8	-19257.1	314.121	602.204	0	-38.4151	-160.688	-757.119	-42790.2	51599.9	12684.8	368.153	256.517	0	-70.2487	18.9595	-1765.55	-800584	598876	26217.1	337.291	453.963	0
482	3	-30.3541	180.043	-1012.27	8074.8	14396.2	-19232.5	314.222	602.023	0	-36.4481	-161.549	-760.297	-42964.3	51861.4	12599.5	368.212	256.51	0	-66.8021	18.4935	-1772.56	-803544	601234	24720.7	337.38	453.824	0
482	4	-28.7059	180.528	-1016.29	8289.33	14551.6	-19196.2	314.318	601.844	0	-34.5047	-162.351	-763.471	-43135.9	52124.8	12520.1	368.274	256.5	0	-63.2106	18.1771	-1779.76	-806604	603638	23188.6	337.464	453.7	0
482	5	-26.9097	181.087	-1020.45	8503.19	14706.6	-19148.6	314.412	601.667	0	-32.5962	-163.111	-766.598	-43303.5	52384.7	12447.7	368.334	256.488	0	-59.5059	17.9762	-1787.05	-809731	606062	21626.1	337.543	453.594	0
482	6	-24.9992	181.698	-1024.7	8712.67	14863.5	-19090.4	314.505	601.497	0	-30.7325	-163.848	-769.621	-43465	52634.8	12384	368.391	256.476	0	-55.7317	17.8493	-1794.32	-812884	608468	20044.5	337.618	453.51	0
482	7	-23.0138	182.337	-1028.96	8912.98	15023.9	-19022.4	314.601	601.338	0	-28.9232	-164.58	-772.482	-43618.8	52870.1	12330.7	368.442	256.466	0	-51.937	17.7567	-1801.44	-816016	610820	18458.4	337.689	453.452	0
482	8	-20.9903	182.989	-1033.19	9100.2	15186.5	-18946	314.699	601.192	0	-27.1774	-165.318	-775.135	-43764.5	53088.6	12288.1	368.489	256.461	0	-48.1678	17.6704	-1808.32	-819088	613084	16882.8	337.756	453.423	0
482	9	-18.9567	183.651	-1037.36	9272.77	15346.5	-18863.3	314.794	601.061	0	-25.4987	-166.065	-777.569	-43903.2	53290.8	12255.8	368.535	256.462	0	-44.4554	17.5864	-1814.93	-822087	615249	15331.7	337.818	453.424	0
483	0	-16.9304	184.338	-1041.48	9431.14	15495.7	-18776.1	314.879	600.945	0	-23.8819	-166.808	-779.822	-44037.8	53478.1	12232.8	368.577	256.472	0	-40.8123	17.5298	-1821.31	-825034	617324	13819.5	337.871	453.453	0
483	1	-14.9234	185.073	-1045.61	9575.98	15624.3	-18685.7	314.943	600.842	0	-22.319	-167.528	-781.973	-44172.7	53652.5	12218.1	368.612	256.489	0	-37.2424	17.5451	-1827.58	-827968	619338	12363	337.906	453.502	0
483	2	-12.9527	185.879	-1049.73	9707.29	15721.6	-18592.1	314.977	600.753	0	-20.8056	-168.209	-784.097	-44310.9	53817.2	12210.5	368.636	256.512	0	-33.7583	17.6706	-1833.82	-830909	621307	10981.9	337.92	453.564	0
483	3	-11.0496	186.769	-1053.8	9824.76	15779.1	-18494.6	314.974	600.677	0	-19.3435	-168.849	-786.24	-44453.4	53976.5	12210	368.651	256.539	0	-30.3931	17.9199	-1840.04	-833833	623226	9700.29	337.91	453.628	0
483	4	-9.25925	187.741	-1057.72	9928.23	15790.3	-18392	314.929	600.614	0	-17.9427	-169.461	-788.412	-44600.1	54132.4	12217.8	368.66	256.57	0	-27.202	18.2802	-1846.13	-836687	625069	8546.52	337.875	453.686	0
483	5	-7.63508	188.785	-1061.4	10017.4	15749.6	-18283.6	314.839	600.562	0	-16.6218	-170.06	-790.6	-44751.3	54282.8	12235.3	368.66	256.604	0	-24.2569	18.7249	-1852	-839406	626795	7550.9	337.815	453.73	0
483	6	-6.23063	189.883	-1064.72	10091	15652.7	-18169.7	314.701	600.523	0	-15.4056	-170.659	-792.767	-44905.9	54422.3	12262	368.649	256.645	0	-21.6362	19.2242	-1857.49	-841926	628360	6741.4	337.726	453.757	0
483	7	-5.09186	191.022	-1067.64	10147	15497.2	-18051.6	314.515	600.496	0	-14.3199	-171.274	-794.869	-45062.1	54543.3	12296.1	368.619	256.691	0	-19.4118	19.7484	-1862.51	-844199	629724	6139.04	337.606	453.769	0
483	8	-4.24947	192.192	-1070.14	10183.7	15283.3	-17931.4	314.282	600.484	0	-13.3857	-171.915	-796.87	-45216.8	54638.9	12335.7	368.567	256.743	0	-17.6351	20.2763	-1867.01	-846217	630871	5756.47	337.452	453.769	0
483	9	-3.7137	193.395	-1072.28	10200.3	15012.8	-17811.9	314.001	600.487	0	-12.6119	-172.585	-798.762	-45367.3	54706	12380.3	368.489	256.797	0	-16.3256	20.8096	-1871.05	-848014	631816	5599	337.262	453.764	0
484	0	-3.47354	194.645	-1074.19	10197.2	14689.3	-17696.4	313.675	600.507	0	-11.9932	-173.266	-800.568	-45510.6	54746.3	12429.9	368.384	256.848	0	-15.4668	21.3781	-1874.76	-849656	632605	5664.38	337.037	453.756	0
484	1	-3.50368	195.955	-1075.98	10176.8	14318.6	-17588.6	313.307	600.542	0	-11.5145	-173.933	-802.326	-45644.4	54763.2	12484	368.256	256.89	0	-15.0182	22.0221	-1878.31	-851224	633295	5942.17	336.779	453.75	0
484	2	-3.77832	197.331	-1077.75	10142.4	13907	-17491.2	312.904	600.589	0	-11.1595	-174.569	-804.055	-45766.4	54759.4	12542.1	368.104	256.919	0	-14.9378	22.7622	-1881.8	-852769	633924	6416.2	336.49	453.746	0
484	3	-4.28036	198.759	-1079.51	10096.3	13460.7	-17405.2	312.469	600.647	0	-10.9162	-175.174	-805.737	-45875.5	54735.4	12603.9	367.932	256.936	0	-15.1965	23.585	-1885.25	-854295	634499	7068.41	336.174	453.748	0
484	4	-5.00078	200.214	-1081.23	10040.4	12984.4	-17329.7	312.009	600.714	0	-10.7793	-175.764	-807.322	-45971.4	54689	12669.7	367.741	256.943	0	-15.7801	24.4504	-1888.55	-855772	634996	7881.4	335.833	453.758	0
484	5	-5.93529	201.66	-1082.85	9975.85	12480.3	-17262.7	311.525	600.787	0	-10.7531	-176.359	-808.741	-46053.3	54616.9	12740	367.533	256.945	0	-16.6884	25.3009	-1891.59	-857149	635375	8838.72	335.471	453.779	0
484	6	-7.0811	203.055	-1084.28	9903.85	11949.6	-17202.4	311.021	600.866	0	-10.8511	-176.985	-809.92	-46119.5	54516.2	12815.1	367.311	256.943	0	-17.9322	26.0693	-1894.2	-858358	635586	9923.27	335.089	453.812	0
484	7	-8.43258	204.359	-1085.42	9825.19	11394	-17148.8	310.497	600.948	0	-11.091	-177.665	-810.789	-46167.7	54384.9	12894.7	367.077	256.942	0	-19.5236	26.6939	-1896.21	-859327	635579	11116.2	334.69	453.857	0
484	8	-9.97569	205.544	-1086.22	9740.31	10816.4	-17103.6	309.958	601.033	0	-11.4841	-178.411	-811.303	-46197.1	54220.8	12977.5	366.832	256.942	0	-21.4598	27.1337	-1897.52	-860010	635325	12395.9	334.275	453.914	0
484	9	-11.6816	206.595	-1086.67	9649.71	10220.6	-17069.1	309.405	601.12	0	-12.0279	-179.222	-811.471	-46209.2	54022.9	13061.4	366.574	256.945	0	-23.7095	27.3735	-1898.14	-860409	634824	13735.7	333.846	453.982	0
485	0	-13.5034	207.515	-1086.84	9554.5	9610.63	-17046.1	308.843	601.209	0	-12.7024	-180.09	-811.357	-46207.4	53795	13143.2	366.303	256.951	0	-26.2058	27.425	-1898.19	-860578	634122	15102.1	333.403	454.06	0
485	1	-15.3827	208.321	-1086.83	9456.43	8990.95	-17034.9	308.273	601.299	0	-13.4734	-181.003	-811.064	-46195.2	53546.8	13220.1	366.021	256.956	0	-28.8561	27.3182	-1897.89	-860604	633290	16458.8	332.951	454.144	0
485	2	-17.2646	209.032	-1086.73	9357.63	8364.27	-17035.4	307.697	601.389	0	-14.3038	-181.948	-810.688	-46174.3	53290.6	13291.1	365.735	256.957	0	-31.5684	27.0845	-1897.42	-860562	632397	17773.3	332.494	454.228	0
485	3	-19.1082	209.662	-1086.61	9260.67	7731.43	-17047.2	307.115	601.477	0	-15.1641	-182.918	-810.296	-46146	53035.6	13357	365.452	256.95	0	-34.2723	26.7447	-1896.91	-860493	631484	19022	332.035	454.307	0
485	4	-20.8876	210.217	-1086.47	9168.25	7094.07	-17070.1	306.529	601.561	0	-16.0333	-183.906	-809.917	-46112.8	52785.4	13419.3	365.174	256.935	0	-36.921	26.3108	-1896.39	-860411	630567	20190.5	331.576	454.377	0
485	5	-22.5903	210.696	-1086.29	9082.04	6456.26	-17103.1	305.943	601.639	0	-16.8979	-184.907	-809.554	-46077.9	52539.6	13479.4	364.899	256.918	0	-39.4882	25.7884	-1895.84	-860306	629644	21272.4	331.119	454.438	0
485	6	-24.2169	211.093	-1086.04	9002.04	5823.12	-17144.9	305.362	601.711	0	-17.7489	-185.914	-809.19	-46044.2	52296	13537.8	364.628	256.902	0	-41.9658	25.1792	-1895.23	-860153	628701	22268.7	330.666	454.491	0
485	7	-25.7761	211.401	-1085.65	8927.5	5198.94	-17193.9	304.789	601.777	0	-18.5773	-186.915	-808.811	-46013.3	52054.3	13595	364.359	256.89	0	-44.3534	24.4857	-1894.47	-859922	627722	23185.6	330.221	454.533	0
485	8	-27.2756	211.622	-1085.12	8857.81	4586.13	-17248.5	304.226	601.837	0	-19.369	-187.906	-808.419	-45985.9	51816.4	13651.8	364.096	256.884	0	-46.6446	23.7157	-1893.54	-859594	626702	24029.9	329.787	454.564	0
485	9	-28.7151	211.769	-1084.44	8792.67	3985.76	-17307.1	303.675	601.892	0	-20.1034	-188.881	-808.032	-45962.3	51585.7	13708.9	363.841	256.882	0	-48.8185	22.8872	-1892.47	-859184	625655	24804.8	329.365	454.582	0
486	0	-30.0839	211.869	-1083.69	8732.22	3398.17	-17368.4	303.136	601.942	0	-20.7552	-189.832	-807.692	-45942.7	51365.7	13766.1	363.596	256.881	0	-50.839	22.0379	-1891.38	-858739	624617	25511.3	328.954	454.588	0
486	1	-31.364	211.963	-1082.96	8676.63	2822.89	-17431.2	302.607	601.988	0	-21.3009	-190.739	-807.45	-45926.9	51160.1	13822.6	363.36	256.879	0	-52.6649	21.2238	-1890.41	-858327	623634	26150.8	328.556	454.582	0
486	2	-32.5396	212.086	-1082.33	8624.84	2259.15	-17494.3	302.087	602.031	0	-21.7291	-191.587	-807.334	-45914.4	50971.7	13877.8	363.136	256.872	0	-54.2687	20.4983	-1889.67	-857995	622735	26728	328.169	454.566	0
486	3	-33.6048	212.261	-1081.8	8573.96	1706.57	-17557	301.578	602.074	0	-22.047	-192.374	-807.336	-45905	50797.3	13932.1	362.92	256.86	0	-55.6518	19.8869	-1889.14	-857743	621917	27249.6	327.793	454.545	0
486	4	-34.5658	212.493	-1081.32	8520.34	1164.7	-17618.1	301.077	602.12	0	-22.2773	-193.112	-807.417	-45899.8	50628.6	13986.1	362.704	256.848	0	-56.8431	19.3814	-1888.74	-857539	621143	27723	327.422	454.52	0
486	5	-35.4407	212.776	-1080.81	8461.2	632.096	-17676.7	300.585	602.171	0	-22.4518	-193.83	-807.523	-45899.1	50457.9	14040	362.485	256.839	0	-57.8924	18.9459	-1888.33	-857325	620368	28156.3	327.056	454.494	0
486	6	-36.2557	213.093	-1080.17	8394.75	106.8	-17731.6	300.099	602.228	0	-22.6055	-194.563	-807.59	-45901.1	50283	14093.5	362.263	256.837	0	-58.8612	18.53	-1887.76	-857039	619543	28558	326.693	454.469	0
486	7	-37.0357	213.431	-1079.36	8319.58	-412.225	-17782.2	299.618	602.292	0	-22.7694	-195.345	-807.552	-45902.4	50105.5	14146.7	362.046	256.841	0	-59.8051	18.0863	-1886.91	-856632	618636	28936	326.336	454.447	0
486	8	-37.7933	213.788	-1078.35	8235.38	-924.34	-17828.4	299.143	602.363	0	-22.9601	-196.197	-807.365	-45900	49927	14199.2	361.84	256.852	0	-60.7534	17.5903	-1885.72	-856089	617635	29293.8	325.986	454.433	0
486	9	-38.5194	214.177	-1077.23	8143.85	-1427.99	-17870	298.674	602.44	0	-23.1747	-197.125	-807.031	-45891.3	49748.8	14250.1	361.644	256.864	0	-61.6941	17.052	-1884.26	-855444	616560	29627.5	325.644	454.429	0
487	0	-39.1846	214.623	-1076.1	8047.59	-1921.78	-17906.8	298.214	602.522	0	-23.3939	-198.108	-806.589	-45875.3	49571.6	14298.8	361.458	256.876	0	-62.5785	16.5146	-1882.69	-854776	615462	29927.8	325.309	454.439	0
487	1	-39.7528	215.152	-1075.12	7948.9	-2404.81	-17938.4	297.763	602.607	0	-23.5953	-199.117	-806.103	-45852	49396	14345.5	361.278	256.881	0	-63.3481	16.0347	-1881.23	-854179	614400	30185.7	324.979	454.464	0
487	2	-40.1986	215.778	-1074.38	7849.61	-2876.37	-17964.7	297.323	602.694	0	-23.7675	-200.121	-805.608	-45820.9	49222.3	14391.7	361.1	256.877	0	-63.9661	15.657	-1879.99	-853712	613412	30398.8	324.652	454.505	0
487	3	-40.5141	216.498	-1073.87	7751.06	-3334.72	-17985.2	296.895	602.782	0	-23.9133	-201.099	-805.098	-45780.2	49049.6	14439.1	360.924	256.863	0	-64.4275	15.3993	-1878.97	-853371	612498	30570	324.33	454.563	0
487	4	-40.7062	217.298	-1073.54	7653.73	-3776.76	-17999.8	296.482	602.871	0	-24.0443	-202.047	-804.555	-45728.7	48875.8	14487.8	360.749	256.837	0	-64.7506	15.2515	-1878.09	-853112	611635	30703.2	324.013	454.634	0
487	5	-40.7923	218.159	-1073.29	7557.35	-4199.84	-18008.1	296.087	602.959	0	-24.1729	-202.973	-803.966	-45667.2	48698.8	14537.4	360.573	256.802	0	-64.9652	15.1863	-1877.25	-852880	610794	30803	323.704	454.712	0
487	6	-40.7978	219.06	-1073.04	7461.3	-4603.62	-18010.2	295.71	603.047	0	-24.3063	-203.886	-803.31	-45597.4	48518	14586.6	360.398	256.762	0	-65.104	15.1738	-1876.35	-852623	609944	30876.4	323.404	454.794	0
487	7	-40.753	219.978	-1072.71	7364.81	-4989.82	-18006.8	295.348	603.134	0	-24.4469	-204.792	-802.545	-45519.7	48332.5	14634.8	360.224	256.719	0	-65.1999	15.1858	-1875.26	-852289	609049	30932.4	323.113	454.881	0
487	8	-40.6876	220.891	-1072.27	7267.06	-5361.29	-17998.9	295	603.223	0	-24.597	-205.696	-801.615	-45434.3	48139	14681.6	360.053	256.678	0	-65.2846	15.195	-1873.88	-851843	608076	30980	322.828	454.977	0
487	9	-40.6214	221.783	-1071.69	7167.55	-5720.36	-17987.8	294.662	603.312	0	-24.7584	-206.596	-800.487	-45341.5	47934.7	14727.1	359.882	256.642	0	-65.3799	15.187	-1872.18	-851275	607007	31026.2	322.548	455.087	0
488	0	-40.5594	222.654	-1071.04	7066.88	-6067.27	-17975.1	294.335	603.402	0	-24.9279	-207.479	-799.167	-45241.8	47719.1	14771.6	359.711	256.611	0	-65.4873	15.1745	-1870.2	-850612	605856	31075.7	322.271	455.213	0
488	1	-40.4956	223.516	-1070.36	6967.02	-6400.47	-17962.2	294.02	603.491	0	-25.0948	-208.328	-797.689	-45135.4	47493.8	14814.9	359.539	256.583	0	-65.5904	15.1878	-1868.05	-849898	604657	31130.3	321.998	455.355	0
488	2	-40.4245	224.381	-1069.73	6870.47	-6718.4	-17950	293.72	603.577	0	-25.2472	-209.129	-796.087	-45022.5	47260	14856.5	359.365	256.555	0	-65.6717	15.2519	-1865.81	-849170	603438	31190.4	321.729	455.513	0
488	3	-40.3464	225.257	-1069.13	6779.55	-7020.92	-17938.9	293.433	603.659	0	-25.3798	-209.883	-794.372	-44903.1	47018.4	14895.8	359.189	256.526	0	-65.7262	15.3741	-1863.51	-848432	602204	31256.4	321.464	455.684	0
488	4	-40.265	226.144	-1068.56	6696.17	-7309.8	-17928.6	293.159	603.733	0	-25.498	-210.597	-792.537	-44776.6	46769.9	14932.7	359.013	256.498	0	-65.763	15.5471	-1861.1	-847665	600947	31329.5	321.203	455.866	0
488	5	-40.1833	227.037	-1067.96	6621.13	-7588.11	-17918.3	292.895	603.8	0	-25.6168	-211.286	-790.566	-44642.4	46515.1	14968.2	358.838	256.469	0	-65.8002	15.7515	-1858.53	-846835	599644	31410.6	320.945	456.055	0
488	6	-40.1035	227.924	-1067.27	6553.35	-7859.91	-17906.9	292.636	603.86	0	-25.7567	-211.963	-788.44	-44499.7	46251.7	15004.5	358.662	256.44	0	-65.8601	15.9611	-1855.71	-845905	598267	31500.3	320.688	456.251	0
488	7	-40.0267	228.787	-1066.45	6490.29	-8130.07	-17893.7	292.377	603.914	0	-25.9346	-212.636	-786.136	-44348.8	45975.2	15044.6	358.483	256.414	0	-65.9613	16.151	-1852.59	-844846	596788	31599.5	320.428	456.454	0
488	8	-39.9521	229.614	-1065.47	6429.06	-8402.51	-17877.9	292.114	603.966	0	-26.1563	-213.307	-783.639	-44190.9	45683	15090.8	358.296	256.392	0	-66.1084	16.3064	-1849.11	-843642	595185	31706.9	320.161	456.666	0
488	9	-39.8729	230.399	-1064.33	6367.28	-8678.38	-17859.8	291.846	604.018	0	-26.4132	-213.974	-780.953	-44027.6	45376.2	15143.3	358.104	256.377	0	-66.2861	16.4256	-1845.29	-842306	593466	31816.3	319.887	456.891	0
489	0	-39.7737	231.15	-1063.11	6304.03	-8956.94	-17839.6	291.575	604.07	0	-26.6848	-214.624	-778.119	-43861.4	45060.3	15200.3	357.909	256.368	0	-66.4585	16.5257	-1841.23	-840885	591662	31917.3	319.608	457.129	0
489	1	-39.633	231.879	-1061.89	6240.3	-9237.15	-17817.2	291.301	604.123	0	-26.9442	-215.239	-775.205	-43694.4	44743.8	15260.2	357.719	256.365	0	-66.5772	16.6408	-1837.09	-839446	589829	32000.2	319.328	457.378	0
489	2	-39.4322	232.605	-1060.74	6177.57	-9517.26	-17792.6	291.028	604.176	0	-27.1645	-215.796	-772.291	-43528.5	44435.9	15323.2	357.538	256.363	0	-66.5967	16.8083	-1833.04	-838057	588026	32059.6	319.05	457.636	0
489	3	-39.1618	233.335	-1059.73	6116.07	-9793.95	-17766.1	290.758	604.229	0	-27.3258	-216.286	-769.442	-43364.5	44142.1	15389.4	357.369	256.358	0	-66.4877	17.0492	-1829.18	-836756	586292	32091.9	318.778	457.897	0
489	4	-38.8257	234.07	-1058.85	6054.8	-10063.4	-17737.9	290.496	604.282	0	-27.4221	-216.71	-766.697	-43203.6	43863.9	15457.8	357.211	256.35	0	-66.2478	17.3597	-1825.55	-835555	584645	32095.8	318.515	458.157	0
489	5	-38.4419	234.795	-1058.06	5992.65	-10323.5	-17708.6	290.243	604.336	0	-27.4646	-217.081	-764.073	-43046.7	43599	15526.8	357.061	256.339	0	-65.9065	17.7148	-1822.13	-834434	583079	32075.1	318.262	458.411	0
489	6	-38.0416	235.495	-1057.28	5928.38	-10574.5	-17678.4	289.998	604.393	0	-27.4784	-217.419	-761.559	-42894.4	43343.2	15595.5	356.914	256.324	0	-65.5201	18.0757	-1818.84	-833351	581565	32041	318.016	458.654	0
489	7	-37.6614	236.149	-1056.44	5860.23	-10819.5	-17647.3	289.759	604.453	0	-27.4925	-217.746	-759.128	-42746.5	43090.3	15664.4	356.763	256.31	0	-65.1539	18.4034	-1815.57	-832257	580069	32010.2	317.775	458.887	0
489	8	-37.3327	236.747	-1055.49	5785.92	-11062.4	-17614.9	289.519	604.518	0	-27.5273	-218.073	-756.748	-42602.1	42835.1	15735.4	356.604	256.296	0	-64.86	18.6741	-1812.24	-831119	578558	32001.2	317.532	459.109	0
489	9	-37.0716	237.29	-1054.43	5703.61	-11307.3	-17580.7	289.276	604.591	0	-27.5885	-218.399	-754.414	-42460.5	42575	15810.6	356.435	256.283	0	-64.6601	18.8912	-1808.85	-829936	577025	32028.6	317.286	459.322	0
490	0	-36.8724	237.798	-1053.32	5613.24	-11558.5	-17543.8	289.027	604.671	0	-27.6664	-218.711	-752.159	-42321.3	42311.3	15890.8	356.253	256.267	0	-64.5389	19.0866	-1805.48	-828747	575494	32098.5	317.033	459.526	0
490	1	-36.7134	238.301	-1052.24	5516.59	-11820.6	-17503	288.766	604.757	0	-27.744	-218.989	-750.045	-42184.8	42047.8	15975.5	356.06	256.243	0	-64.4574	19.3119	-1802.28	-827616	574006	32210	316.772	459.718	0
490	2	-36.5728	238.831	-1051.28	5415.98	-12096.7	-17457.1	288.493	604.848	0	-27.8083	-219.215	-748.132	-42051	41787.4	16063	355.856	256.208	0	-64.3811	19.6165	-1799.41	-826601	572605	32362	316.5	459.896	0
490	3	-36.4406	239.406	-1050.48	5313.48	-12387.3	-17405	288.208	604.942	0	-27.8586	-219.38	-746.444	-41920.3	41529.2	16151.7	355.636	256.16	0	-64.2993	20.0263	-1796.92	-825725	571304	32555.1	316.218	460.057	0
490	4	-36.3178	240.032	-1049.8	5210.46	-12691.7	-17345.9	287.91	605.037	0	-27.9094	-219.496	-744.954	-41792.3	41270.1	16239.7	355.4	256.101	0	-64.2273	20.5359	-1794.75	-824964	570087	32790.4	315.923	460.203	0
490	5	-36.2129	240.701	-1049.17	5107.11	-13008.8	-17279.7	287.601	605.132	0	-27.9896	-219.586	-743.593	-41665.4	41007.2	16325.6	355.147	256.032	0	-64.2026	21.1143	-1792.77	-824258	568910	33068	315.617	460.335	0
490	6	-36.1406	241.392	-1048.49	5002.33	-13337.5	-17207.3	287.279	605.229	0	-28.1359	-219.68	-742.258	-41536.2	40739.6	16407.9	354.886	255.959	0	-64.2765	21.7119	-1790.75	-823524	567713	33387.1	315.302	460.458	0
490	7	-36.1175	242.077	-1047.67	4894.19	-13675.9	-17130.3	286.946	605.328	0	-28.3802	-219.804	-740.835	-41401.9	40467.8	16485.8	354.625	255.885	0	-64.4976	22.273	-1788.51	-822686	566440	33745	314.98	460.582	0
490	8	-36.155	242.73	-1046.66	4780.7	-14020.7	-17050	286.604	605.432	0	-28.74	-219.976	-739.239	-41261.1	40192.1	16558.7	354.369	255.816	0	-64.895	22.7544	-1785.9	-821699	565056	34137.6	314.654	460.715	0
490	9	-36.2535	243.338	-1045.46	4660.37	-14368.4	-16966.7	286.256	605.542	0	-29.2128	-220.198	-737.433	-41114.5	39911.9	16626.5	354.123	255.754	0	-65.4663	23.1396	-1782.89	-820561	563554	34558.8	314.327	460.864	0
491	0	-36.399	243.903	-1044.13	4532.78	-14717.3	-16880.2	285.905	605.659	0	-29.7765	-220.462	-735.435	-40963.9	39626.8	16689	353.882	255.7	0	-66.1755	23.4412	-1779.57	-819314	561956	34999.9	313.998	461.033	0
491	1	-36.5694	244.44	-1042.76	4399.24	-15067.6	-16789.9	285.55	605.781	0	-30.3991	-220.751	-733.307	-40810.4	39336.4	16746.4	353.642	255.653	0	-66.9684	23.6887	-1776.07	-818020	560304	35450.3	313.664	461.219	0
491	2	-36.7456	244.958	-1041.41	4262.64	-15419.5	-16695.8	285.194	605.907	0	-31.0533	-221.05	-731.123	-40654.6	39041.4	16799	353.399	255.606	0	-67.7989	23.9076	-1772.53	-816727	558635	35900.9	313.327	461.417	0
491	3	-36.921	245.458	-1040.08	4126.11	-15772.1	-16598.8	284.836	606.033	0	-31.7235	-221.352	-728.927	-40496.7	38741.9	16846.8	353.149	255.557	0	-68.6445	24.1057	-1769	-815446	556966	36346.2	312.985	461.617	0
491	4	-37.1016	245.929	-1038.75	3991.49	-16124.1	-16500.1	284.477	606.157	0	-32.4017	-221.658	-726.731	-40337.1	38437.4	16890.1	352.891	255.505	0	-69.5033	24.2719	-1765.48	-814164	555294	36783.8	312.639	461.817	0
491	5	-37.3006	246.357	-1037.38	3858.45	-16473.8	-16400.8	284.12	606.281	0	-33.084	-221.976	-724.519	-40175.3	38127.7	16929.1	352.625	255.451	0	-70.3846	24.3818	-1761.9	-812852	553602	37213	312.29	462.014	0
491	6	-37.5315	246.726	-1035.92	3725.29	-16820.4	-16301.8	283.763	606.404	0	-33.7668	-222.32	-722.267	-40010.7	37814.4	16964.3	352.355	255.396	0	-71.2983	24.406	-1758.19	-811478	551872	37631.9	311.941	462.209	0
491	7	-37.7994	247.025	-1034.33	3590.51	-17164.4	-16203.5	283.405	606.529	0	-34.4427	-222.703	-719.962	-39843.8	37500.4	16995.5	352.087	255.342	0	-72.2421	24.3217	-1754.29	-810019	550091	38034.7	311.592	462.401	0
491	8	-38.0977	247.256	-1032.6	3453.26	-17507.9	-16107	283.045	606.656	0	-35.0977	-223.132	-717.628	-39677.1	37188.7	17022.7	351.822	255.289	0	-73.1954	24.1241	-1750.23	-808480	548264	38412	311.245	462.589	0
491	9	-38.4084	247.436	-1030.78	3313.39	-17852.6	-16013.1	282.681	606.786	0	-35.7129	-223.602	-715.326	-39513.5	36882.7	17046	351.561	255.239	0	-74.1212	23.8339	-1746.11	-806900	546421	38754.8	310.899	462.768	0
492	0	-38.7028	247.591	-1028.96	3171.56	-18199.3	-15921.9	282.313	606.918	0	-36.2629	-224.094	-713.144	-39356.2	36587.3	17066.7	351.304	255.187	0	-74.9657	23.497	-1742.1	-805348	544616	39055.2	310.555	462.934	0
492	1	-38.9483	247.753	-1027.21	3028.85	-18548.2	-15832.9	281.943	607.051	0	-36.7176	-224.586	-711.176	-39208	36307.1	17086.1	351.052	255.131	0	-75.6659	23.1675	-1738.38	-803899	542906	39305.5	310.216	463.08	0
492	2	-39.121	247.947	-1025.6	2886	-18899.2	-15744.8	281.572	607.186	0	-37.0533	-225.066	-709.483	-39071	36044.2	17104.8	350.803	255.07	0	-76.1743	22.8811	-1735.08	-802598	541325	39498.8	309.881	463.204	0
492	3	-39.2134	248.181	-1024.13	2742.9	-19253.8	-15655.9	281.2	607.322	0	-37.2648	-225.534	-708.071	-38944.8	35797.8	17122.4	350.557	255.001	0	-76.4782	22.6463	-1732.2	-801447	539874	39633.5	309.551	463.304	0
492	4	-39.2324	248.449	-1022.76	2598.55	-19614.4	-15564.8	280.822	607.459	0	-37.3642	-225.996	-706.894	-38826	35565.6	17138.2	350.313	254.925	0	-76.5966	22.4529	-1729.65	-800411	538523	39713.9	309.222	463.382	0
492	5	-39.194	248.739	-1021.43	2450.99	-19984.3	-15470	280.435	607.6	0	-37.3715	-226.464	-705.872	-38709	35344.7	17152.5	350.072	254.839	0	-76.5655	22.275	-1727.3	-799436	537226	39747.6	308.893	463.442	0
492	6	-39.1207	249.032	-1020.08	2297.26	-20366	-15370.8	280.035	607.748	0	-37.3054	-226.96	-704.911	-38587.8	35131.7	17165.8	349.838	254.741	0	-76.4261	22.0723	-1724.99	-798460	535931	39741.3	308.56	463.493	0
492	7	-39.036	249.311	-1018.64	2134.02	-20760.2	-15267.5	279.62	607.905	0	-37.1801	-227.508	-703.917	-38457.7	34922.3	17177.9	349.611	254.634	0	-76.2161	21.803	-1722.56	-797434	534589	39699.3	308.222	463.542	0
492	8	-38.9587	249.565	-1017.09	1959.19	-21166.4	-15161.1	279.189	608.074	0	-37.006	-228.124	-702.819	-38316.5	34710.9	17187.1	349.388	254.518	0	-75.9647	21.4411	-1719.91	-796319	533165	39624.3	307.875	463.598	0
492	9	-38.8975	249.79	-1015.42	1773.32	-21584.7	-15053.2	278.743	608.254	0	-36.7891	-228.805	-701.576	-38164	34491	17190.6	349.162	254.397	0	-75.6866	20.9848	-1716.99	-795104	531638	39518.2	307.517	463.665	0
493	0	-38.8464	249.998	-1013.66	1579.42	-22015.2	-14944.5	278.282	608.442	0	-36.5261	-229.538	-700.194	-38002.2	34257.2	17185.3	348.925	254.274	0	-75.3725	20.4609	-1713.86	-793813	530017	39380.5	307.143	463.747	0
493	1	-38.7875	250.212	-1011.91	1381.15	-22458.2	-14834.7	277.806	608.635	0	-36.2037	-230.298	-698.721	-37834.7	34007.1	17168.2	348.671	254.149	0	-74.9912	19.9143	-1710.64	-792510	528339	39208.8	306.751	463.843	0
493	2	-38.7011	250.448	-1010.28	1181.05	-22912.8	-14722.7	277.32	608.831	0	-35.8076	-231.065	-697.216	-37666.2	33741.9	17137.7	348.395	254.024	0	-74.5087	19.3827	-1707.49	-791266	526653	38999	306.342	463.953	0
493	3	-38.5738	250.716	-1008.81	980.36	-23376.8	-14607	276.827	609.028	0	-35.3331	-231.837	-695.73	-37500.4	33465.3	17093.8	348.101	253.901	0	-73.9069	18.8784	-1704.54	-790135	524999	38747	305.919	464.079	0
493	4	-38.3992	251.018	-1007.54	779.375	-23846	-14487.2	276.333	609.226	0	-34.7891	-232.624	-694.293	-37339	33182.2	17037.8	347.793	253.78	0	-73.1883	18.3937	-1701.83	-789136	523400	38450.1	305.486	464.216	0
493	5	-38.1794	251.353	-1006.44	577.674	-24316.7	-14364.1	275.839	609.426	0	-34.1974	-233.442	-692.908	-37180.8	32896.7	16972.9	347.476	253.659	0	-72.3768	17.9103	-1699.35	-788253	521858	38110.9	305.049	464.362	0
493	6	-37.9262	251.71	-1005.45	374.417	-24788.7	-14239.2	275.346	609.628	0	-33.5897	-234.308	-691.557	-37023.5	32611.9	16903.7	347.157	253.537	0	-71.516	17.4015	-1697	-787447	520357	37737.9	304.61	464.514	0
493	7	-37.6579	252.072	-1004.5	169.085	-25265	-14114.6	274.848	609.832	0	-33.0021	-235.233	-690.217	-36865.5	32329.6	16834.5	346.84	253.411	0	-70.66	16.8394	-1694.71	-786675	518871	37343.4	304.169	464.67	0
493	8	-37.3923	252.426	-1003.55	-37.8939	-25748.2	-13991.9	274.343	610.038	0	-32.4674	-236.215	-688.877	-36706.5	32050.7	16767.5	346.526	253.285	0	-69.8596	16.2108	-1692.43	-785908	517384	36941.7	303.724	464.827	0
493	9	-37.1398	252.763	-1002.6	-245.622	-26239.7	-13871.8	273.828	610.245	0	-32.0083	-237.236	-687.543	-36547.9	31773.7	16703.4	346.213	253.157	0	-69.1481	15.5272	-1690.15	-785146	515898	36546.8	303.274	464.984	0
494	0	-36.8986	253.081	-1001.7	-453.382	-26739.3	-13754.4	273.306	610.453	0	-31.6297	-238.258	-686.241	-36391.5	31496.6	16641.3	345.897	253.03	0	-68.5283	14.8228	-1687.94	-784418	514429	36167.8	302.818	465.141	0
494	1	-36.6568	253.388	-1000.9	-660.359	-27246.9	-13639.6	272.778	610.66	0	-31.3185	-239.246	-684.999	-36238.1	31218.3	16579.9	345.574	252.902	0	-67.9753	14.1427	-1685.9	-783768	513004	35807.5	302.356	465.299	0
494	2	-36.4039	253.691	-1000.25	-865.648	-27763	-13527.1	272.244	610.865	0	-31.0541	-240.169	-683.818	-36087.1	30937.2	16518.1	345.242	252.773	0	-67.4581	13.5223	-1684.06	-783217	511631	35465	301.885	465.461	0
494	3	-36.1393	253.991	-999.733	-1068.87	-28289.1	-13416.6	271.703	611.069	0	-30.82	-241.023	-682.666	-35937.4	30650.5	16454.9	344.898	252.643	0	-66.9593	12.9688	-1682.4	-782754	510295	35137.9	301.404	465.631	0
494	4	-35.8742	254.281	-999.31	-1270.16	-28826.7	-13308.1	271.153	611.271	0	-30.6094	-241.822	-681.493	-35788.3	30355	16389.1	344.542	252.515	0	-66.4836	12.4586	-1680.8	-782338	508960	34823.8	300.909	465.811	0
494	5	-35.6319	254.547	-998.888	-1470.11	-29376.4	-13201.1	270.591	611.472	0	-30.427	-242.599	-680.237	-35638.9	30049.6	16320.1	344.175	252.392	0	-66.0589	11.9474	-1679.13	-781905	507582	34524.1	300.401	466.004	0
494	6	-35.4447	254.772	-998.363	-1670.09	-29937.9	-13095.2	270.013	611.673	0	-30.2881	-243.385	-678.825	-35487.7	29734.5	16247.1	343.803	252.278	0	-65.7328	11.3864	-1677.19	-781378	506108	34246.7	299.879	466.211	0
494	7	-35.3447	254.939	-997.633	-1872	-30509.5	-12990.7	269.418	611.876	0	-30.2124	-244.201	-677.191	-35332.1	29409.6	16170.5	343.429	252.175	0	-65.5572	10.7377	-1674.82	-780684	504494	34003.9	299.343	466.436	0
494	8	-35.3517	255.038	-996.646	-2077.39	-31089.5	-12887.6	268.806	612.084	0	-30.213	-245.051	-675.301	-35170.1	29073.8	16091.7	343.053	252.081	0	-65.5648	9.98677	-1671.95	-779783	502716	33807.3	298.794	466.678	0
494	9	-35.4641	255.073	-995.424	-2286.42	-31674.9	-12785.8	268.18	612.297	0	-30.2877	-245.924	-673.172	-35001.1	28726.7	16012.1	342.674	251.994	0	-65.7517	9.14828	-1668.6	-778692	500787	33661.4	298.233	466.938	0
495	0	-35.6575	255.06	-994.072	-2497.65	-32261.9	-12685.4	267.546	612.513	0	-30.4181	-246.793	-670.876	-34827.5	28369.4	15933.2	342.287	251.914	0	-66.0757	8.2666	-1664.95	-777488	498764	33562.5	297.662	467.212	0
495	1	-35.8953	255.023	-992.742	-2708.31	-32845.9	-12586.7	266.914	612.728	0	-30.5811	-247.62	-668.517	-34652.8	28003.6	15856.2	341.889	251.835	0	-66.4765	7.40288	-1661.26	-776282	496727	33502.8	297.085	467.499	0
495	2	-36.1447	254.982	-991.568	-2915.03	-33421.1	-12489.9	266.295	612.94	0	-30.7634	-248.374	-666.191	-34479.5	27630.8	15782.3	341.476	251.756	0	-66.9081	6.60739	-1657.76	-775172	494749	33475.5	296.507	467.794	0
495	3	-36.3871	254.938	-990.616	-3115.02	-33982.3	-12395.8	265.696	613.145	0	-30.9677	-249.04	-663.951	-34308.2	27252.8	15713.1	341.046	251.673	0	-67.3548	5.8985	-1654.57	-774206	492874	33476.6	295.933	468.092	0
495	4	-36.6194	254.881	-989.873	-3306.73	-34526.5	-12304.5	265.12	613.341	0	-31.2067	-249.621	-661.822	-34139.3	26872	15651.5	340.603	251.584	0	-67.8261	5.26019	-1651.7	-773381	491110	33504.2	295.366	468.387	0
495	5	-36.8503	254.787	-989.273	-3490.15	-35053.3	-12216.6	264.567	613.528	0	-31.4966	-250.135	-659.808	-33974.6	26490.8	15600	340.149	251.492	0	-68.3469	4.65228	-1649.08	-772660	489443	33557	294.808	468.675	0
495	6	-37.097	254.626	-988.724	-3666.73	-35563.4	-12132.2	264.031	613.709	0	-31.8522	-250.596	-657.891	-33816.7	26110.2	15559.7	339.688	251.402	0	-68.9492	4.03036	-1646.62	-771990	487841	33636.2	294.259	468.952	0
495	7	-37.3783	254.374	-988.142	-3838.39	-36058	-12051.4	263.509	613.885	0	-32.2856	-251.01	-656.037	-33667.4	25731	15529.2	339.222	251.319	0	-69.6638	3.36464	-1644.18	-771319	486271	33745.1	293.719	469.219	0
495	8	-37.7059	254.013	-987.486	-4005.79	-36538.4	-11974.4	262.999	614.057	0	-32.8027	-251.366	-654.213	-33526.5	25355.8	15506.2	338.758	251.247	0	-70.5086	2.64711	-1641.7	-770614	484712	33887	293.188	469.478	0
495	9	-38.0785	253.535	-986.765	-4167.78	-37005.7	-11901.2	262.498	614.224	0	-33.3974	-251.642	-652.41	-33392.4	24988.6	15488.3	338.302	251.183	0	-71.476	1.89311	-1639.17	-769878	483166	34062.4	292.669	469.73	0
496	0	-38.4796	252.948	-986.047	-4322.17	-37460.3	-11831.7	262.01	614.383	0	-34.046	-251.809	-650.664	-33265	24633.2	15474.3	337.859	251.125	0	-72.5256	1.13885	-1636.71	-769154	481667	34266	292.163	469.972	0
496	1	-38.883	252.264	-985.433	-4466.41	-37901.9	-11765.5	261.538	614.532	0	-34.7136	-251.838	-649.047	-33146.8	24292.8	15463.6	337.428	251.07	0	-73.5966	0.426361	-1634.48	-768517	480268	34487.4	291.674	470.203	0
496	2	-39.2663	251.494	-985.01	-4597.8	-38329.8	-11701.9	261.087	614.668	0	-35.3682	-251.713	-647.629	-33041.5	23971	15455.3	337.014	251.019	0	-74.6345	-0.218872	-1632.64	-768032	479015	34713.8	291.205	470.417	0
496	3	-39.6165	250.643	-984.812	-4714.08	-38742.3	-11640.2	260.66	614.787	0	-35.9918	-251.439	-646.452	-32952.2	23672.3	15448.5	336.619	250.974	0	-75.6083	-0.796371	-1631.26	-767730	477938	34933.8	290.762	470.612	0
496	4	-39.9283	249.714	-984.819	-4814.08	-39136.7	-11579.5	260.26	614.888	0	-36.5805	-251.034	-645.533	-32880.1	23401	15442.9	336.251	250.935	0	-76.5088	-1.32045	-1630.35	-767604	477042	35139.7	290.348	470.782	0
496	5	-40.2013	248.717	-984.978	-4898.24	-39510.6	-11518.7	259.887	614.973	0	-37.1383	-250.522	-644.859	-32824.7	23158	15439.7	335.912	250.902	0	-77.3397	-1.80519	-1629.84	-767618	476311	35330	289.967	470.925	0
496	6	-40.4373	247.667	-985.213	-4968.44	-39863.3	-11456.7	259.538	615.043	0	-37.6652	-249.923	-644.388	-32783.6	22939.8	15441	335.599	250.876	0	-78.1025	-2.25601	-1629.6	-767718	475706	35507.4	289.615	471.042	0
496	7	-40.6371	246.585	-985.454	-5027.35	-40195.8	-11391.7	259.211	615.102	0	-38.1475	-249.255	-644.055	-32753.2	22740.8	15448	335.309	250.855	0	-78.7846	-2.66994	-1629.51	-767847	475179	35673.5	289.288	471.135	0
496	8	-40.7999	245.498	-985.659	-5077.5	-40510.3	-11321.7	258.9	615.151	0	-38.561	-248.537	-643.795	-32729.4	22555.1	15459.8	335.035	250.838	0	-79.361	-3.0392	-1629.45	-767964	474691	35826.6	288.981	471.212	0
496	9	-40.9237	244.434	-985.827	-5121.13	-40809.8	-11245	258.603	615.195	0	-38.8788	-247.784	-643.556	-32708.4	22377.3	15474.4	334.771	250.824	0	-79.8025	-3.34966	-1629.38	-768056	474213	35963.8	288.687	471.28	0
497	0	-41.0034	243.425	-985.992	-5160.79	-41096.5	-11161.6	258.32	615.234	0	-39.0753	-247.002	-643.305	-32686.9	22203.5	15489.6	334.515	250.811	0	-80.0787	-3.57706	-1629.3	-768136	473740	36082	288.404	471.347	0
497	1	-41.0336	242.5	-986.208	-5199.73	-41371.3	-11073.3	258.05	615.272	0	-39.1302	-246.193	-643.034	-32662.5	22033	15503.6	334.264	250.794	0	-80.1638	-3.69264	-1629.24	-768233	473282	36179.1	288.13	471.419	0
497	2	-41.0132	241.682	-986.508	-5241.36	-41634.1	-10982.7	257.797	615.313	0	-39.0392	-245.362	-642.738	-32633.1	21866.9	15515.6	334.021	250.772	0	-80.0524	-3.67979	-1629.25	-768369	472849	36254.9	287.867	471.501	0
497	3	-40.947	240.974	-986.874	-5288.37	-41885.6	-10891.8	257.557	615.359	0	-38.8205	-244.521	-642.415	-32598.1	21705.6	15525.6	333.788	250.743	0	-79.7675	-3.54639	-1629.29	-768533	472436	36311.6	287.614	471.594	0
497	4	-40.8474	240.366	-987.251	-5342.15	-42128.9	-10802.2	257.327	615.411	0	-38.5103	-243.691	-642.053	-32558.7	21548.8	15533.7	333.562	250.71	0	-79.3577	-3.32506	-1629.3	-768694	472020	36353	287.369	471.695	0
497	5	-40.7357	239.833	-987.56	-5403.22	-42368.4	-10715	257.098	615.471	0	-38.1536	-242.902	-641.637	-32517	21395.9	15540.5	333.346	250.678	0	-78.8893	-3.06827	-1629.2	-768807	471573	36384.6	287.127	471.803	0
497	6	-40.6394	239.345	-987.725	-5471.43	-42607.8	-10631	256.863	615.539	0	-37.7972	-242.184	-641.147	-32475.6	21244.6	15546.7	333.135	250.652	0	-78.4366	-2.83842	-1628.87	-768825	471063	36413.7	286.885	471.915	0
497	7	-40.5849	238.867	-987.678	-5545.82	-42849.5	-10550	256.616	615.615	0	-37.4815	-241.556	-640.567	-32436.1	21092.3	15552.5	332.927	250.637	0	-78.0665	-2.68988	-1628.25	-768708	470464	36448.6	286.638	472.029	0
497	8	-40.5918	238.371	-987.384	-5624.9	-43094.4	-10470.9	256.355	615.697	0	-37.2322	-241.025	-639.893	-32399.3	20938.2	15556.9	332.721	250.632	0	-77.824	-2.6535	-1627.28	-768435	469763	36497.4	286.385	472.143	0
497	9	-40.6657	237.847	-986.856	-5707.25	-43342.4	-10391.6	256.08	615.783	0	-37.0561	-240.578	-639.145	-32365.8	20783.9	15558.5	332.518	250.639	0	-77.7218	-2.73132	-1626	-768015	468972	36564.7	286.126	472.253	0
498	0	-40.7938	237.299	-986.16	-5791.42	-43592.5	-10310.3	255.796	615.873	0	-36.9422	-240.195	-638.377	-32336.3	20632.6	15557	332.32	250.654	0	-77.736	-2.89574	-1624.54	-767500	468133	36650.6	285.867	472.357	0
498	1	-40.9487	236.748	-985.409	-5875.5	-43842.8	-10225.5	255.508	615.963	0	-36.8649	-239.845	-637.659	-32310.5	20488.6	15553.6	332.131	250.671	0	-77.8136	-3.09706	-1623.07	-766966	467301	36750.6	285.611	472.449	0
498	2	-41.1019	236.213	-984.711	-5957.33	-44091.2	-10136.1	255.224	616.05	0	-36.7954	-239.495	-637.052	-32287.3	20355.2	15549.8	331.952	250.682	0	-77.8973	-3.28175	-1621.76	-766486	466532	36860.4	285.364	472.528	0
498	3	-41.2349	235.706	-984.131	-6035.22	-44335.9	-10041.2	254.949	616.133	0	-36.7157	-239.119	-636.584	-32265.3	20232	15547.2	331.782	250.685	0	-77.9506	-3.41251	-1620.72	-766101	465852	36978.7	285.128	472.592	0
498	4	-41.3427	235.224	-983.674	-6108.67	-44576.8	-9940.61	254.683	616.21	0	-36.6287	-238.707	-636.239	-32243.5	20115.5	15546.9	331.616	250.678	0	-77.9714	-3.4836	-1619.91	-765809	465255	37106	284.9	472.643	0
498	5	-41.4344	234.748	-983.299	-6178.93	-44813.8	-9835.28	254.425	616.284	0	-36.5564	-238.27	-635.96	-32220	20000.9	15549.2	331.45	250.664	0	-77.9908	-3.52197	-1619.26	-765572	464708	37243.6	284.676	472.687	0
498	6	-41.5324	234.254	-982.936	-6248.78	-45047.5	-9726.83	254.17	616.357	0	-36.5273	-237.825	-635.667	-32191.9	19882.5	15553.5	331.278	250.643	0	-78.0596	-3.57097	-1618.6	-765337	464163	37395.6	284.453	472.732	0
498	7	-41.6646	233.719	-982.519	-6321.42	-45279	-9616.89	253.915	616.434	0	-36.5676	-237.391	-635.28	-32156.8	19755.4	15557.9	331.097	250.618	0	-78.2322	-3.67232	-1617.8	-765047	463571	37568.3	284.223	472.785	0
498	8	-41.8547	233.127	-982.003	-6399.08	-45508.3	-9506.96	253.658	616.516	0	-36.6976	-236.983	-634.747	-32114.5	19616.6	15559.8	330.905	250.594	0	-78.5523	-3.85667	-1616.75	-764670	462904	37766.7	283.985	472.853	0
498	9	-42.1139	232.481	-981.383	-6481.76	-45733.9	-9398.39	253.399	616.605	0	-36.928	-236.615	-634.047	-32066.6	19465.5	15556.6	330.7	250.575	0	-79.0419	-4.1347	-1615.43	-764200	462155	37992.8	283.739	472.94	0
499	0	-42.4377	231.8	-980.703	-6567.22	-45955.1	-9292.35	253.141	616.696	0	-37.2563	-236.289	-633.205	-32015.5	19303.1	15546.6	330.485	250.561	0	-79.694	-4.48848	-1613.91	-763668	461346	38246	283.486	473.046	0
499	1	-42.8122	231.112	-980.038	-6652.6	-46173.2	-9189.68	252.886	616.788	0	-37.6665	-235.988	-632.279	-31963.8	19132.3	15529.7	330.259	250.553	0	-80.4787	-4.87654	-1612.32	-763129	460517	38525.8	283.229	473.167	0
499	2	-43.2254	230.438	-979.455	-6736.39	-46390	-9090.64	252.637	616.878	0	-38.1404	-235.692	-631.33	-31914.4	18957.2	15506.6	330.027	250.551	0	-81.3658	-5.25441	-1610.79	-762637	459708	38835.2	282.969	473.3	0
499	3	-43.6749	229.787	-978.976	-6818.54	-46607.4	-8994.6	252.392	616.965	0	-38.6699	-235.383	-630.398	-31869.8	18781.4	15478.7	329.793	250.555	0	-82.3448	-5.59642	-1609.37	-762212	458939	39180.9	282.71	473.441	0
499	4	-44.1692	229.153	-978.574	-6899.26	-46826.8	-8899.88	252.148	617.05	0	-39.2638	-235.057	-629.5	-31831.6	18607.3	15448	329.559	250.567	0	-83.4329	-5.90454	-1608.07	-761844	458208	39572.7	282.451	473.586	0
499	5	-44.7241	228.521	-978.185	-6978.96	-47049.1	-8804.58	251.902	617.135	0	-39.9421	-234.724	-628.639	-31801	18435.1	15416.1	329.326	250.587	0	-84.6662	-6.20335	-1606.82	-761498	457497	40020.6	282.192	473.73	0
499	6	-45.3574	227.869	-977.73	-7058.73	-47274.1	-8707.35	251.649	617.219	0	-40.7251	-234.397	-627.802	-31777.8	18263.9	15383.2	329.092	250.618	0	-86.0824	-6.52794	-1605.53	-761126	456781	40530.5	281.931	473.869	0
499	7	-46.0817	227.179	-977.143	-7139.62	-47500.6	-8607.61	251.388	617.307	0	-41.6238	-234.087	-626.965	-31761.2	18091.8	15349.3	328.856	250.659	0	-87.7055	-6.90833	-1604.11	-760683	456034	41103.8	281.667	474.002	0
499	8	-46.8984	226.442	-976.403	-7221.67	-47727.3	-8505.71	251.119	617.396	0	-42.6366	-233.799	-626.11	-31749.1	17918.5	15314.1	328.619	250.709	0	-89.5349	-7.35641	-1602.51	-760152	455243	41736.8	281.399	474.129	0
499	9	-47.793	225.665	-975.55	-7303.63	-47952.9	-8402.63	250.845	617.487	0	-43.7485	-233.525	-625.242	-31739.9	17745.6	15278.5	328.382	250.764	0	-91.5415	-7.85982	-1600.79	-759555	454425	42421.3	281.13	474.251	0
500	0	-48.7374	224.865	-974.67	-7383.13	-48175.4	-8299.18	250.573	617.575	0	-44.9325	-233.246	-624.4	-31732.5	17575.9	15243.5	328.148	250.821	0	-93.6699	-8.3817	-1599.07	-758947	453618	43146.1	280.864	474.366	0
500	1	-49.6988	224.062	-973.858	-7457.29	-48393.8	-8195.84	250.307	617.657	0	-46.1538	-232.934	-623.643	-31727.6	17412.1	15210.4	327.92	250.875	0	-95.8525	-8.87262	-1597.5	-758393	452870	43899.8	280.606	474.47	0
500	2	-50.6515	223.273	-973.175	-7523.88	-48608.4	-8093.08	250.052	617.731	0	-47.3801	-232.567	-623.025	-31726.1	17257.3	15180	327.699	250.923	0	-98.0316	-9.29393	-1596.2	-757938	452214	44672.1	280.359	474.559	0
500	3	-51.5842	222.503	-972.621	-7582.51	-48821.1	-7991.75	249.805	617.796	0	-48.5912	-232.133	-622.566	-31728.9	17113.9	15151.6	327.489	250.965	0	-100.175	-9.6299	-1595.19	-757586	451657	45455.6	280.123	474.63	0
500	4	-52.4991	221.742	-972.158	-7634.72	-49034.2	-7892.99	249.561	617.853	0	-49.7827	-231.626	-622.248	-31735.6	16981.7	15124.4	327.291	251.001	0	-102.282	-9.88403	-1594.41	-757311	451179	46247.2	279.897	474.682	0
500	5	-53.4095	220.971	-971.726	-7682.76	-49248.9	-7797.91	249.318	617.906	0	-50.9628	-231.047	-622.015	-31745.6	16857	15097	327.101	251.037	0	-104.372	-10.0767	-1593.74	-757068	450740	47048.5	279.676	474.722	0
500	6	-54.3375	220.162	-971.249	-7728.37	-49464.3	-7707.3	249.071	617.957	0	-52.1472	-230.407	-621.783	-31758.3	16733.1	15068.9	326.911	251.076	0	-106.485	-10.2447	-1593.03	-756797	450290	47863.5	279.454	474.758	0
500	7	-55.3072	219.287	-970.654	-7772.27	-49678.5	-7621.28	248.82	618.007	0	-53.3537	-229.718	-621.459	-31772.8	16602.3	15039.1	326.715	251.126	0	-108.661	-10.4309	-1592.11	-756436	449773	48696.7	279.225	474.8	0
500	8	-56.3364	218.325	-969.885	-7814.32	-49889.6	-7539.26	248.561	618.057	0	-54.5954	-228.993	-620.972	-31788.3	16458.2	15006.4	326.504	251.191	0	-110.932	-10.6681	-1590.86	-755939	449150	49551	278.985	474.855	0
500	9	-57.4317	217.269	-968.925	-7854.03	-50096.6	-7460.29	248.297	618.106	0	-55.8748	-228.236	-620.29	-31804	16297.3	14969.2	326.274	251.273	0	-113.307	-10.9671	-1589.21	-755287	448404	50427.1	278.732	474.927	0
501	0	-58.5853	216.126	-967.812	-7890.69	-50300.3	-7383.36	248.027	618.153	0	-57.1828	-227.438	-619.422	-31819.2	16119.2	14926.3	326.023	251.369	0	-115.768	-11.3124	-1587.23	-754503	447546	51322.8	278.465	475.015	0
501	1	-59.7793	214.911	-966.634	-7923.49	-50502.9	-7307.57	247.754	618.197	0	-58.5061	-226.578	-618.409	-31832.7	15925.7	14877.2	325.753	251.475	0	-118.285	-11.6669	-1585.04	-753645	446613	52236.1	278.185	475.12	0
501	2	-60.9975	213.642	-965.487	-7951.96	-50706.6	-7232.35	247.481	618.236	0	-59.8361	-225.632	-617.306	-31843.4	15719.9	14821.8	325.465	251.585	0	-120.834	-11.9896	-1582.79	-752779	445651	53168.2	277.896	475.238	0
501	3	-62.2355	212.331	-964.43	-7976.42	-50913.3	-7157.31	247.209	618.271	0	-61.1709	-224.583	-616.17	-31850.6	15506.5	14760.3	325.166	251.691	0	-123.406	-12.2525	-1580.6	-751951	444697	54125.1	277.599	475.366	0
501	4	-63.5015	210.984	-963.469	-7997.58	-51124.8	-7082.06	246.937	618.301	0	-62.5155	-223.434	-615.054	-31854.5	15290.6	14693.1	324.861	251.791	0	-126.017	-12.4492	-1578.52	-751177	443772	55115.3	277.299	475.494	0
501	5	-64.8151	209.602	-962.575	-8015.87	-51342	-7006.1	246.662	618.328	0	-63.8818	-222.198	-614.001	-31856.3	15077	14620.9	324.555	251.883	0	-128.697	-12.5962	-1576.58	-750448	442885	56149.5	276.998	475.615	0
501	6	-66.2031	208.173	-961.695	-8031.16	-51563.1	-6929.03	246.383	618.351	0	-65.2882	-220.899	-613.027	-31857.6	14868.4	14544.4	324.254	251.968	0	-131.491	-12.7258	-1574.72	-749739	442033	57239.2	276.698	475.721	0
501	7	-67.6924	206.686	-960.78	-8043.47	-51784.2	-6850.83	246.102	618.372	0	-66.7569	-219.556	-612.125	-31859.4	14664.2	14464.7	323.956	252.047	0	-134.449	-12.8705	-1572.9	-749021	441205	58396.5	276.4	475.81	0
501	8	-69.3024	205.126	-959.795	-8053.55	-52000.5	-6772.06	245.821	618.391	0	-68.3053	-218.179	-611.282	-31863.2	14461.7	14382.3	323.658	252.125	0	-137.608	-13.0526	-1571.08	-748275	440389	59630	276.106	475.883	0
501	9	-71.0387	203.485	-958.731	-8062.03	-52207.5	-6693.53	245.545	618.409	0	-69.9384	-216.764	-610.498	-31871.8	14258.1	14297.7	323.355	252.206	0	-140.977	-13.2795	-1569.23	-747497	439586	60941.6	275.817	475.94	0
502	0	-72.8916	201.763	-957.614	-8068.22	-52402.9	-6615.79	245.278	618.425	0	-71.6478	-215.303	-609.802	-31888.4	14051.8	14211.3	323.043	252.293	0	-144.539	-13.5404	-1567.42	-746712	438812	62326.8	275.532	475.982	0
502	1	-74.8392	199.969	-956.487	-8069.94	-52587.3	-6538.94	245.02	618.437	0	-73.4184	-213.779	-609.232	-31915.4	13842.7	14122.9	322.722	252.386	0	-148.258	-13.8102	-1565.72	-745951	438087	63776.5	275.254	476.004	0
502	2	-76.8587	198.111	-955.371	-8064.78	-52763.1	-6462.96	244.772	618.442	0	-75.2385	-212.179	-608.802	-31952.1	13630.4	14032.5	322.389	252.483	0	-152.097	-14.0681	-1564.17	-745229	437420	65280.5	274.982	476.005	0
502	3	-78.9345	196.184	-954.241	-8051.52	-52932.2	-6388.2	244.53	618.438	0	-77.1056	-210.496	-608.487	-31995.4	13414.4	13939.3	322.046	252.582	0	-156.04	-14.3124	-1562.73	-744519	436791	66828.6	274.712	475.983	0
502	4	-81.0613	194.174	-953.033	-8030.45	-53095.2	-6314.93	244.288	618.426	0	-79.0239	-208.735	-608.221	-32041.1	13194.6	13842.7	321.694	252.68	0	-160.085	-14.5601	-1561.25	-743765	436160	68411.9	274.443	475.942	0
502	5	-83.2409	192.065	-951.659	-8002.56	-53251.3	-6242.39	244.044	618.409	0	-81	-206.904	-607.926	-32084.6	12971.2	13742.3	321.337	252.777	0	-164.241	-14.839	-1559.58	-742897	435479	70025.2	274.173	475.886	0
502	6	-85.4786	189.841	-950.025	-7969.02	-53399	-6168.97	243.792	618.388	0	-83.0387	-205.019	-607.515	-32121.8	12744.4	13638.5	320.978	252.874	0	-168.517	-15.1776	-1557.54	-741838	434696	71665.9	273.898	475.82	0
502	7	-87.7763	187.489	-948.041	-7931.34	-53536.2	-6093.3	243.53	618.366	0	-85.1388	-203.088	-606.909	-32150	12513.6	13531.3	320.619	252.973	0	-172.915	-15.5989	-1554.95	-740517	433762	73329.6	273.618	475.75	0
502	8	-90.1253	185.001	-945.643	-7891.36	-53660.5	-6014.78	243.255	618.345	0	-87.2897	-201.115	-606.054	-32167.6	12278	13419.9	320.259	253.077	0	-177.415	-16.1144	-1551.7	-738886	432643	75005.2	273.331	475.681	0
502	9	-92.5008	182.381	-942.821	-7850.31	-53768.7	-5933.09	242.97	618.326	0	-89.4687	-199.096	-604.935	-32174.3	12036.5	13303.1	319.897	253.186	0	-181.969	-16.7146	-1547.76	-736935	431329	76674.9	273.037	475.613	0
503	0	-94.8601	179.653	-939.635	-7807.32	-53858.1	-5848.01	242.682	618.309	0	-91.6375	-197.011	-603.594	-32170.5	11788.8	13179.2	319.531	253.298	0	-186.498	-17.3573	-1543.23	-734707	429851	78316.2	272.739	475.544	0
503	1	-97.1493	176.854	-936.186	-7759.5	-53928.4	-5759.61	242.396	618.288	0	-93.7474	-194.828	-602.116	-32157.8	11537.8	13046.6	319.162	253.408	0	-190.897	-17.9744	-1538.3	-732277	428263	79905.2	272.443	475.468	0
503	2	-99.3188	174.016	-932.549	-7703.65	-53980.8	-5668.18	242.115	618.261	0	-95.753	-192.52	-600.588	-32138.6	11287.8	12904.7	318.795	253.512	0	-195.072	-18.5042	-1533.14	-729703	426612	81420.3	272.153	475.375	0
503	3	-101.338	171.152	-928.726	-7637.71	-54015.5	-5573.65	241.839	618.224	0	-97.6271	-190.069	-599.053	-32115.3	11040.3	12754.1	318.43	253.61	0	-198.965	-18.9171	-1527.78	-726995	424909	82846.8	271.871	475.256	0
503	4	-103.198	168.256	-924.651	-7561.27	-54030.2	-5475.51	241.567	618.177	0	-99.3644	-187.475	-597.508	-32089.3	10793.6	12595.9	318.064	253.705	0	-202.563	-19.2195	-1522.16	-724112	423134	84178.3	271.595	475.107	0
503	5	-104.906	165.304	-920.21	-7476.01	-54019.4	-5372.8	241.297	618.124	0	-100.976	-184.752	-595.916	-32060.4	10545.5	12431.5	317.696	253.8	0	-205.882	-19.4479	-1516.13	-720981	421246	85412.3	271.326	474.926	0
503	6	-106.476	162.27	-915.273	-7385.51	-53976.8	-5264.54	241.027	618.069	0	-102.478	-181.924	-594.217	-32026.4	10294.4	12262.1	317.324	253.897	0	-208.954	-19.6539	-1509.49	-717515	419194	86547.5	271.062	474.711	0
503	7	-107.923	159.129	-909.726	-7293.96	-53897	-5150.44	240.755	618.018	0	-103.885	-179.013	-592.34	-31983.5	10038.4	12088.4	316.947	253.995	0	-211.808	-19.8842	-1502.07	-713633	416928	87582.5	270.801	474.465	0
503	8	-109.256	155.865	-903.5	-7205.07	-53776	-5030.94	240.48	617.975	0	-105.202	-176.034	-590.231	-31928.1	9774.75	11909.8	316.561	254.094	0	-214.458	-20.1691	-1493.73	-709282	414412	88514.5	270.543	474.191	0
503	9	-110.473	152.481	-896.578	-7121.24	-53611.8	-4906.74	240.204	617.943	0	-106.43	-172.996	-587.863	-31858.1	9503.23	11725.3	316.166	254.193	0	-216.903	-20.5157	-1484.44	-704449	411635	89338.4	270.286	473.892	0
504	0	-111.559	148.998	-888.997	-7042.72	-53404.9	-4778.67	239.927	617.922	0	-107.555	-169.902	-585.251	-31772.2	9228.03	11534.4	315.768	254.288	0	-219.114	-20.9039	-1474.25	-699157	408615	90046.3	270.034	473.566	0
504	1	-112.483	145.45	-880.823	-6967.93	-53157.1	-4647.8	239.651	617.911	0	-108.558	-166.747	-582.439	-31669.6	8957.32	11336.2	315.379	254.374	0	-221.041	-21.2969	-1463.26	-693450	405389	90625.4	269.794	473.208	0
504	2	-113.22	141.869	-872.108	-6894.96	-52869.2	-4515.11	239.378	617.906	0	-109.421	-163.535	-579.482	-31550.2	8700.37	11129.6	315.014	254.446	0	-222.641	-21.6664	-1451.59	-687368	401995	91063.3	269.572	472.811	0
504	3	-113.761	138.275	-862.857	-6822.65	-52540	-4381.19	239.109	617.907	0	-110.136	-160.277	-576.423	-31414.9	8465.68	10913.8	314.687	254.5	0	-223.897	-22.0021	-1439.28	-680921	398457	91353.5	269.378	472.365	0
504	4	-114.11	134.681	-853.036	-6750.75	-52167.6	-4246.5	238.845	617.914	0	-110.706	-156.981	-573.284	-31264.9	8259.64	10688.1	314.408	254.536	0	-224.816	-22.3008	-1426.32	-674095	394779	91499.6	269.216	471.861	0
504	5	-114.283	131.093	-842.593	-6679.67	-51751.8	-4111.91	238.58	617.928	0	-111.136	-153.655	-570.042	-31100.5	8082.15	10452.8	314.178	254.558	0	-225.419	-22.5615	-1412.63	-666853	390941	91512.3	269.086	471.297	0
504	6	-114.299	127.516	-831.475	-6610.25	-51294.3	-3978.61	238.309	617.95	0	-111.435	-150.305	-566.609	-30919.5	7924.45	10209.4	313.986	254.569	0	-225.734	-22.7887	-1398.08	-659145	386890	91403.7	268.979	470.681	0
504	7	-114.171	123.948	-819.653	-6543.89	-50796.6	-3848.01	238.027	617.984	0	-111.603	-146.933	-562.872	-30718.5	7774.36	9959.71	313.812	254.574	0	-225.775	-22.9854	-1382.53	-650929	382573	91181.3	268.881	470.028	0
504	8	-113.898	120.393	-807.131	-6482.49	-50258	-3721.64	237.732	618.032	0	-111.636	-143.533	-558.744	-30494.7	7622.08	9704.69	313.641	254.577	0	-225.534	-23.1401	-1365.87	-642186	377952	90845.9	268.785	469.352	0
504	9	-113.46	116.863	-793.944	-6427.94	-49676.4	-3600.49	237.431	618.096	0	-111.516	-140.085	-554.17	-30246.8	7461.4	9444.55	313.464	254.58	0	-224.976	-23.222	-1348.11	-632929	373018	90391.5	268.686	468.666	0
505	0	-112.825	113.381	-780.166	-6381.72	-49049.4	-3484.66	237.13	618.18	0	-111.219	-136.564	-549.132	-29974.4	7289.77	9178.99	313.275	254.585	0	-224.044	-23.1836	-1329.3	-623196	367784	89806.1	268.585	467.979	0
505	1	-111.948	109.972	-765.887	-6345.34	-48375.4	-3373.75	236.837	618.285	0	-110.713	-132.946	-543.635	-29676.5	7108.17	8907.92	313.075	254.589	0	-222.661	-22.9741	-1309.52	-613043	362277	89072.9	268.487	467.3	0
505	2	-110.787	106.66	-751.176	-6320.26	-47653.8	-3267.55	236.561	618.414	0	-109.964	-129.215	-537.688	-29351.9	6919.67	8631.62	312.869	254.589	0	-220.751	-22.5555	-1288.86	-602510	356521	88170.6	268.395	466.634	0
505	3	-109.303	103.454	-736.046	-6307.24	-46886.1	-3166.33	236.3	618.569	0	-108.953	-125.367	-531.296	-28999.5	6728.17	8350.45	312.664	254.583	0	-218.256	-21.913	-1267.34	-591606	350521	87075.8	268.313	465.978	0
505	4	-107.467	100.353	-720.453	-6306.18	-46076	-3070.64	236.046	618.753	0	-107.669	-121.409	-524.46	-28618.4	6538.3	8064.63	312.467	254.567	0	-215.136	-21.0556	-1244.91	-580304	344263	85765.9	268.241	465.328	0
505	5	-105.26	97.3391	-704.311	-6316.43	-45226.2	-2981.07	235.787	618.968	0	-106.111	-117.356	-517.156	-28206.2	6354.76	7774.09	312.288	254.541	0	-211.371	-20.017	-1221.47	-568545	337715	84218.9	268.176	464.674	0
505	6	-102.677	94.3835	-687.511	-6337.04	-44335.9	-2898.02	235.512	619.217	0	-104.286	-113.238	-509.327	-27758.3	6180.06	7478.57	312.134	254.5	0	-206.963	-18.8547	-1196.84	-556248	330830	82414.1	268.12	464.008	0
505	7	-99.7126	91.4511	-669.942	-6366.78	-43399.8	-2821.73	235.219	619.503	0	-102.211	-109.088	-500.9	-27269.9	6012.54	7178.14	312.003	254.442	0	-201.923	-17.6368	-1170.84	-543328	323558	80332.2	268.068	463.326	0
505	8	-96.3629	88.5108	-651.511	-6403.96	-42410.3	-2752.4	234.905	619.829	0	-99.8969	-104.929	-491.807	-26737.9	5847.73	6873.78	311.89	254.367	0	-196.26	-16.4179	-1143.32	-529713	315853	77956.8	268.021	462.623	0
505	9	-92.6156	85.5437	-632.161	-6445.91	-41360.6	-2690.3	234.573	620.197	0	-97.3475	-100.767	-482.011	-26162.1	5681.95	6567.34	311.788	254.277	0	-189.963	-15.2237	-1114.17	-515359	307691	75274.9	267.977	461.893	0
506	0	-88.4532	82.547	-611.889	-6488.71	-40245.7	-2635.53	234.227	620.604	0	-94.5454	-96.5951	-471.516	-25543.8	5515.25	6260.85	311.697	254.174	0	-182.999	-14.0481	-1083.4	-500262	299075	72276.4	267.943	461.128	0
506	1	-83.8587	79.5305	-590.748	-6527.68	-39062.5	-2587.87	233.876	621.05	0	-91.4601	-92.3975	-460.362	-24884.6	5351.55	5956.45	311.625	254.054	0	-175.319	-12.8669	-1051.11	-484458	290037	68954.3	267.928	460.314	0
506	2	-78.8247	76.5016	-568.808	-6558.77	-37808.8	-2547.03	233.53	621.531	0	-88.0616	-88.1639	-448.596	-24185.6	5195.33	5657.14	311.581	253.914	0	-166.886	-11.6622	-1017.4	-467996	280618	65306.8	267.944	459.44	0
506	3	-73.3623	73.4504	-546.128	-6579.68	-36485.3	-2513.11	233.193	622.048	0	-84.3288	-83.8924	-436.239	-23447.8	5048.43	5366.78	311.573	253.75	0	-157.691	-10.4421	-982.367	-450915	270842	61337.8	267.999	458.498	0
506	4	-67.5024	70.3454	-522.74	-6589.54	-35095.2	-2486.39	232.863	622.606	0	-80.2441	-79.5876	-423.279	-22671.2	4910.66	5088.98	311.602	253.561	0	-147.746	-9.2422	-946.018	-433231	260713	57055.2	268.093	457.483	0
506	5	-61.2876	67.1404	-498.645	-6587.07	-33641.5	-2466.64	232.534	623.21	0	-75.79	-75.2577	-409.676	-21854.5	4781.18	4826.21	311.671	253.346	0	-137.078	-8.1173	-908.321	-414940	250216	52467.8	268.227	456.392	0
506	6	-54.7636	63.7823	-473.829	-6568.75	-32125.9	-2452.73	232.199	623.863	0	-70.9571	-70.9142	-395.379	-20995.8	4657.77	4579.55	311.781	253.103	0	-125.721	-7.13191	-869.208	-396018	239329	47584.5	268.399	455.214	0
506	7	-47.9736	60.2207	-448.277	-6528.14	-30548.6	-2442.72	231.853	624.563	0	-65.7509	-66.5697	-380.335	-20093.5	4537.1	4348.7	311.929	252.831	0	-113.725	-6.34892	-828.612	-376442	228031	42415.4	268.608	453.937	0
506	8	-40.9557	56.4195	-422.013	-6457.07	-28910	-2434.07	231.495	625.301	0	-60.1926	-62.2332	-364.507	-19147.5	4416.11	4132.21	312.115	252.53	0	-101.148	-5.81369	-786.519	-356213	216317	36975.5	268.858	452.543	0
506	9	-33.7384	52.3637	-395.129	-6347.77	-27210.9	-2423.61	231.134	626.065	0	-54.313	-57.9055	-347.897	-18160	4292.46	3928.68	312.338	252.199	0	-88.0513	-5.54183	-743.026	-335382	204216	31285.5	269.155	451.015	0
507	0	-26.3364	48.0591	-367.799	-6194.21	-25452.1	-2407.54	230.799	626.841	0	-48.1451	-53.5737	-330.577	-17136.5	4164.07	3737.51	312.596	251.838	0	-74.4815	-5.51459	-698.376	-314068	191800	25369.8	269.518	449.333	0
507	1	-18.7578	43.525	-340.222	-5992.24	-23636.2	-2380.98	230.527	627.613	0	-41.7257	-49.2124	-312.685	-16086.4	4029.02	3558.06	312.885	251.446	0	-60.4835	-5.68744	-652.907	-292424	179168	19258.2	269.969	447.462	0
507	2	-11.0243	38.7842	-312.561	-5740.1	-21768	-2337.69	230.356	628.365	0	-35.1042	-44.7963	-294.386	-15020.6	3885.93	3388.51	313.2	251.024	0	-46.1285	-6.01208	-606.948	-270589	166416	12992.9	270.538	445.344	0
507	3	-3.1921	33.8598	-284.922	-5439.63	-19854.3	-2270.68	230.317	629.092	0	-28.343	-40.31	-275.827	-13950.2	3734.04	3226.19	313.538	250.576	0	-31.5351	-6.4502	-560.749	-248667	153618	6636.23	271.252	442.904	0
507	4	4.63606	28.7829	-257.383	-5096.68	-17904	-2174	230.438	629.802	0	-21.5062	-35.7481	-257.129	-12885.2	3573.19	3068.52	313.896	250.112	0	-16.8702	-6.96514	-514.512	-226745	140833	278.222	272.147	440.05	0
507	5	12.3001	23.6068	-230.035	-4719.89	-15930.1	-2044.56	230.749	630.518	0	-14.6505	-31.111	-238.4	-11834.5	3403.5	2912.67	314.276	249.641	0	-2.35037	-7.5042	-468.436	-204916	128117	-5956.12	273.259	436.679	0
507	6	19.5708	18.4185	-203.021	-4319.42	-13952.5	-1882.92	231.276	631.276	0	-7.82741	-26.4047	-219.739	-10804.9	3225.79	2754.48	314.68	249.172	0	11.7433	-7.98619	-422.76	-183298	115538	-11897	274.627	432.668	0
507	7	26.1476	13.3451	-176.559	-3905.63	-11999	-1692.51	232.04	632.121	0	-1.08977	-21.6411	-201.232	-9800.31	3042.15	2588.72	315.118	248.701	0	25.0579	-8.29594	-377.791	-162051	103178	-17324.7	276.292	427.891	0
507	8	31.6798	8.55197	-150.966	-3487.24	-10104.5	-1479.16	233.068	633.1	0	5.50234	-16.8385	-182.944	-8822.53	2855.53	2410.23	315.609	248.225	0	37.1822	-8.28657	-333.91	-141386	91139.4	-21980.1	278.291	422.233	0
507	9	35.8117	4.22288	-126.644	-3070.73	-8307.97	-1251.14	234.399	634.247	0	11.8737	-12.0235	-164.926	-7872.61	2668.68	2214.54	316.181	247.734	0	47.6855	-7.8006	-291.57	-121556	79542.8	-25596.7	280.659	415.616	0
508	0	38.2462	0.529259	-104.026	-2661.58	-6648.77	-1018.37	236.085	635.586	0	17.9212	-7.23905	-147.236	-6952.5	2483.5	1998.22	316.867	247.22	0	56.1674	-6.70979	-251.262	-102839	68517.4	-27947.5	283.423	408.009	0
508	1	38.8047	-2.39819	-83.5007	-2265.57	-5160.11	-791.066	238.203	637.132	0	23.4958	-2.55739	-129.96	-6066.85	2300.25	1759.62	317.7	246.682	0	62.3005	-4.95558	-213.461	-85497.8	58188.1	-28888.2	286.602	399.417	0
508	2	37.4695	-4.48451	-65.3273	-1888.74	-3864.45	-579.481	240.845	638.912	0	28.3904	1.90878	-113.218	-5223.35	2117.8	1499.77	318.706	246.135	0	65.8599	-2.57573	-178.545	-69728.9	48655.6	-28386.9	290.217	389.847	0
508	3	34.4097	-5.71756	-49.5986	-1536.22	-2772.07	-393.287	244.11	640.973	0	32.344	6.00251	-97.1554	-4431.49	1935.51	1223.44	319.922	245.612	0	66.7536	0.284949	-146.754	-55640.2	39985.5	-26543	294.3	379.233	0
508	4	29.9762	-6.15305	-36.2656	-1211.18	-1881.19	-239.455	248.127	643.398	0	35.0679	9.53193	-81.9371	-3700.69	1753.95	940.12	321.406	245.165	0	65.0441	3.37888	-118.203	-43259.1	32211.5	-23584.7	298.924	367.346	0
508	5	24.6574	-5.91465	-25.1958	-915.595	-1180.19	-120.782	253.159	646.339	0	36.2918	12.2924	-67.7153	-3038.32	1573.64	663.649	323.239	244.869	0	60.9492	6.37771	-92.9111	-32560.3	25341.2	-19843.2	304.235	353.741	0
508	6	19.0151	-5.18495	-16.2405	-652.79	-651.409	-36.4543	259.89	650.195	0	35.8278	14.1002	-54.6161	-2447.96	1394.05	409.969	325.525	244.821	0	54.8429	8.91521	-70.8566	-23502.7	19367.2	-15716.7	310.481	337.734	0
508	7	13.6095	-4.1813	-9.27978	-428.799	-274.067	17.1896	270.466	656.208	0	33.6477	14.8344	-42.7434	-1928.9	1213.49	194.135	328.39	245.127	0	47.2572	10.6531	-52.0232	-16055.7	14278	-11624.1	318.058	318.455	0
508	8	8.89416	-3.11065	-4.18937	-249.609	-25.0625	46.1396	294.018	669.581	0	29.9407	14.4789	-32.1837	-1476.76	1029.39	27.2548	331.985	245.885	0	38.8349	11.3682	-36.3731	-10173	10052.2	-7929.72	327.612	294.686	0
508	9	5.12265	-2.12422	-0.763162	-116.823	121.091	57.2834	300	610	0	25.1132	13.1511	-23.0127	-1085.78	840.397	-86.0227	336.519	247.182	0	30.2359	11.0269	-23.7759	-5741.38	6642.93	-4868.13	340.44	263.741	0
509	0	2.34346	-1.3038	1.29773	-26.5501	190.685	56.8609	300	610	0	19.7265	11.1049	-15.3084	-752.344	650.145	-148.401	342.47	249.146	0	22.0699	9.80111	-14.0106	-2578.5	3984.66	-2526.02	360.014	217.617	0
509	1	0.466162	-0.676662	2.32792	28.5181	207.964	49.8388	300	610	0	14.3903	8.69446	-9.1418	-477.314	468.973	-169.153	351.3	252.212	0	14.8565	8.0178	-6.81388	-472.269	2007.99	-876.394	399.347	125.791	0
509	2	-0.66877	-0.23541	2.64269	56.7796	193.104	39.8594	300	610	0	9.6227	6.28566	-4.51841	-263.211	309.733	-161.331	368.549	258.253	0	8.95393	6.05025	-1.87572	792.336	635.765	177.012	568.076	-267.59	0
509	3	-1.24157	0.0463556	2.50858	66.259	161.537	29.3694	300	610	0	5.73429	4.1513	-1.32148	-108.731	181.25	-137.599	437.157	282.28	0	4.49273	4.19766	1.18711	1424.96	-228.996	761.565	0	0	0
509	4	-1.42287	0.20283	2.1324	63.8094	124.129	19.8367	300	610	0	2.81498	2.42921	0.674157	-6.94952	85.769	-107.549	300	200	0	1.39211	2.63204	2.80655	1618.79	-698.89	1006.86	0	0	0
509	5	-1.35747	0.268613	1.66187	54.7934	87.8212	11.9908	300	610	0	0.800899	1.14947	1.74117	52.3987	20.6462	-77.4491	300	200	0	-0.556571	1.41809	3.40304	1537.24	-885.731	1027.84	0	0	0
509	6	-1.15802	0.274409	1.19321	43.0769	56.4758	6.05016	300	610	0	-0.452587	0.27664	2.14706	80.2738	-19.2577	-50.9093	300	200	0	-1.61061	0.551049	3.34027	1307.07	-887.554	917.367	0	0	0
509	7	-0.905286	0.245026	0.781486	31.2046	31.7203	1.91326	300	610	0	-1.11932	-0.25818	2.12445	86.7299	-39.9045	-29.5805	300	200	0	-2.02461	-0.0131542	2.90593	1018.9	-782.783	744.475	0	0	0
509	8	-0.652041	0.198918	0.451594	20.6582	13.7053	-0.693361	300	610	0	-1.36921	-0.534894	1.85816	80.1015	-47.0178	-13.7908	300	200	0	-2.02125	-0.335975	2.30975	731.737	-629.218	556.31	0	0	0
509	9	-0.428698	0.148693	0.208081	12.1316	1.71355	-2.10938	300	610	0	-1.34964	-0.630218	1.48351	66.7404	-45.5019	-3.06822	300	200	0	-1.77834	-0.481525	1.69159	479.391	-465.907	381.798	0	0	0
510	0	-0.249175	0.102087	0.0432647	5.78283	-5.38544	-2.67202	300	610	0	-1.17747	-0.609887	1.09124	51.1013	-39.2054	3.46252	300	200	0	-1.42665	-0.507799	1.1345	277.149	-316.463	235.943	0	0	0
510	1	-0.11625	0.0631204	-0.0566551	1.44313	-8.82493	-2.67695	300	610	0	-0.938105	-0.525484	0.735598	36.017	-30.9109	6.80456	300	200	0	-1.05436	-0.462363	0.678943	127.827	-192.81	123.952	0	0	0
510	2	-0.0259651	0.0331907	-0.107349	-1.22404	-9.75032	-2.36062	300	610	0	-0.688634	-0.414305	0.44342	23.0501	-22.4566	7.9148	300	200	0	-0.714599	-0.381114	0.336071	26.7335	-98.7275	44.7853	0	0	0
510	3	0.0290402	0.0120254	-0.123697	-2.6116	-9.11989	-1.8973	300	610	0	-0.463097	-0.300987	0.222565	12.8467	-14.9185	7.60949	300	200	0	-0.434057	-0.288962	0.0988677	-34.5775	-32.8639	-6.07149	0	0	0
510	4	0.0572033	-0.00157734	-0.118349	-3.09801	-7.6701	-1.40471	300	610	0	-0.278212	-0.19995	0.0690489	5.44852	-8.80571	6.52671	300	200	0	-0.221009	-0.201527	-0.0493	-65.7058	8.92261	-34.5878	0	0	0
510	5	0.0665756	-0.00921019	-0.101164	-3.00831	-5.92208	-0.954016	300	610	0	-0.138742	-0.118019	-0.0274478	0.545352	-4.24131	5.12601	300	200	0	-0.0721665	-0.127229	-0.128611	-75.7693	31.884	-46.8595	0	0	0
510	6	0.0640268	-0.0125006	-0.0792217	-2.59807	-4.21099	-0.581147	300	610	0	-0.0420121	-0.0568422	-0.0796563	-2.33875	-1.11134	3.70953	300	200	0	0.0220146	-0.0693429	-0.158878	-72.5217	41.2844	-48.3284	0	0	0
510	7	0.0549277	-0.0129021	-0.0571609	-2.05245	-2.72514	-0.297479	300	610	0	0.0186117	-0.0148914	-0.100177	-3.71814	0.820744	2.45286	300	200	0	0.0735394	-0.0277935	-0.157337	-62.0081	41.7669	-43.4109	0	0	0
510	8	0.0431474	-0.0115946	-0.037662	-1.49404	-1.54594	-0.0989159	300	610	0	0.0512485	0.0110037	-0.100031	-4.06792	1.83374	1.43789	300	200	0	0.094396	-0.00059095	-0.137693	-48.5704	37.0648	-35.4079	0	0	0
510	9	0.0312301	-0.00946055	-0.0219609	-0.994855	-0.683649	0.0270413	300	610	0	0.063903	0.0245802	-0.0880214	-3.78403	2.19754	0.682897	300	200	0	0.0951331	0.0151196	-0.109982	-35.0535	29.9422	-26.5851	0	0	0
511	0	0.0206548	-0.00710562	-0.0103152	-0.589236	-0.106363	0.0962365	300	610	0	0.0635599	0.0294555	-0.0706219	-3.16965	2.14471	0.167396	300	200	0	0.0842146	0.0223498	-0.0809371	-23.1027	22.2772	-18.3428	0	0	0
511	1	0.0121119	-0.00490448	-0.00238964	-0.285773	0.23823	0.124547	300	610	0	0.0557846	0.0287467	-0.0521982	-2.43852	1.85862	-0.14895	300	200	0	0.0678966	0.0238422	-0.0545879	-13.4772	15.2142	-11.417	0	0	0
511	2	0.00575616	-0.0030542	0.00245206	-0.077225	0.407951	0.125974	300	610	0	0.0446633	0.0249118	-0.0353821	-1.72742	1.47255	-0.313075	300	200	0	0.0504195	0.0218576	-0.0329301	-6.33614	9.33939	-6.07374	0	0	0
511	3	0.00141563	-0.00162624	0.00494346	0.0518869	0.456894	0.111776	300	610	0	0.0329441	0.0197369	-0.0214953	-1.11262	1.07501	-0.370112	300	200	0	0.0343598	0.0181106	-0.0165518	-1.47497	4.84818	-2.27751	0	0	0
511	4	-0.00124875	-0.000611342	0.0057865	0.119934	0.430561	0.0902862	300	610	0	0.0222784	0.0144084	-0.0109482	-0.626485	0.718273	-0.358779	300	200	0	0.0210297	0.013797	-0.00516172	1.49583	1.68793	0.176672	0	0	0
511	5	-0.00263175	4.5061e-05	0.00558132	0.144758	0.364087	0.0671662	300	610	0	0.01349	0.00962692	-0.00357888	-0.27229	0.427532	-0.309488	300	200	0	0.0108582	0.00967198	0.00200243	3.02555	-0.330306	1.56664	0	0	0
511	6	-0.00311314	0.000417089	0.00479791	0.141772	0.282459	0.0458654	300	610	0	0.00682872	0.00573004	0.00108482	-0.0361815	0.209398	-0.244249	300	200	0	0.00371558	0.00614713	0.00588273	3.54434	-1.45131	2.17903	0	0	0
511	7	-0.00301875	0.000581259	0.00377546	0.123153	0.201851	0.0281502	300	610	0	0.00218467	0.00280637	0.00363689	0.103883	0.0590155	-0.177619	300	200	0	-0.000834086	0.00338762	0.00741235	3.42005	-1.9228	2.27132	0	0	0
511	8	-0.00260457	0.000606348	0.00273747	0.0977645	0.13144	0.0146086	300	610	0	-0.000745906	0.000790804	0.00467059	0.172028	-0.034483	-0.118134	300	200	0	-0.00335048	0.00139715	0.00740806	2.94083	-1.96464	2.05359	0	0	0
511	9	-0.00205591	0.000548481	0.0018143	0.0715115	0.0752856	0.00508112	300	610	0	-0.00234191	-0.000462329	0.00470807	0.190698	-0.0841288	-0.0698479	300	200	0	-0.00439782	8.6152e-05	0.00652237	2.31468	-1.75446	1.68357	0	0	0
512	0	-0.00149534	0.000449818	0.00106722	0.0478914	0.0340238	-0.00100251	300	610	0	-0.00298032	-0.0011277	0.0041683	0.178696	-0.102642	-0.0337583	300	200	0	-0.00447566	-0.000677881	0.00523551	1.67871	-1.42444	1.2701	0	0	0
512	1	-0.000994755	0.000339462	0.000510438	0.0286011	0.00624382	-0.00438077	300	610	0	-0.00299205	-0.0013758	0.00336099	0.150491	-0.101049	-0.0089837	300	200	0	-0.0039868	-0.00103634	0.00387143	1.11291	-1.06487	0.880943	0	0	0
512	2	-0.000588344	0.00023554	0.000129461	0.0141001	-0.0104728	-0.00580081	300	610	0	-0.00264206	-0.00135442	0.00249611	0.116332	-0.0880858	0.00633158	300	200	0	-0.00323041	-0.00111888	0.00262557	0.654919	-0.731171	0.552169	0	0	0
512	3	-0.000284533	0.000147708	-0.000105017	0.0040817	-0.0188354	-0.00592566	300	610	0	-0.00212584	-0.00118065	0.00170125	0.0828223	-0.0701304	0.0143822	300	200	0	-0.00241037	-0.00103294	0.00159623	0.313513	-0.452138	0.297307	0	0	0
512	4	-7.59324e-05	7.9598e-05	-0.00022731	-0.00216505	-0.0213978	-0.00529096	300	610	0	-0.00157558	-0.000939972	0.00104141	0.0536815	-0.0514456	0.0172962	300	200	0	-0.00165151	-0.000860374	0.000814103	0.0798418	-0.237801	0.115328	0	0	0
512	5	5.30556e-05	3.09482e-05	-0.000270522	-0.0054985	-0.0203199	-0.00429522	300	610	0	-0.00107136	-0.000689528	0.000537875	0.0305268	-0.0345691	0.0169095	300	200	0	-0.00101831	-0.00065858	0.000267354	-0.0640267	-0.0862164	-0.00305131	0	0	0
512	6	0.000120892	-7.12939e-07	-0.000263113	-0.00675951	-0.0172775	-0.00321062	300	610	0	-0.000653726	-0.000463325	0.000184237	0.0135744	-0.0207444	0.0146711	300	200	0	-0.000532834	-0.000464038	-7.88757e-05	-0.13911	0.0112168	-0.0707499	0	0	0
512	7	0.000145481	-1.88315e-05	-0.000227484	-0.00667862	-0.0134684	-0.00220424	300	610	0	-0.000335666	-0.00027803	-4.10529e-05	0.00220918	-0.0103227	0.011635	300	200	0	-0.000190185	-0.000296862	-0.000268537	-0.165695	0.0658988	-0.101238	0	0	0
512	8	0.000142274	-2.70037e-05	-0.000179877	-0.00583586	-0.00967258	-0.00136282	300	610	0	-0.000112777	-0.000138346	-0.000165689	-0.00458865	-0.00309996	0.00850218	300	200	0	2.9497e-05	-0.00016535	-0.000345566	-0.161224	0.0894815	-0.106697	0	0	0
512	9	0.000123467	-2.84827e-05	-0.00013106	-0.00465553	-0.00633694	-0.000716565	300	610	0	2.88194e-05	-4.15402e-05	-0.000217595	-0.00794999	0.00142235	0.0056873	300	200	0	0.000152286	-7.00229e-05	-0.000348654	-0.139432	0.0923719	-0.0971149	0	0	0
513	0	9.79337e-05	-2.59372e-05	-8.73663e-05	-0.00342184	-0.00366359	-0.000259565	300	610	0	0.000106794	1.9071e-05	-0.000221495	-0.00893476	0.00385287	0.0033908	300	200	0	0.000204728	-6.86621e-06	-0.000308861	-0.110279	0.0830208	-0.0800271	0	0	0
513	1	7.15772e-05	-2.13814e-05	-5.18285e-05	-0.00230456	-0.00168975	3.41336e-05	300	610	0	0.000138893	5.16458e-05	-0.00019733	-0.00843571	0.00479095	0.00166616	300	200	0	0.000210471	3.02645e-05	-0.000249158	-0.080369	0.0677461	-0.0606611	0	0	0
513	2	4.78896e-05	-1.62127e-05	-2.52168e-05	-0.00138742	-0.000353431	0.000198927	300	610	0	0.000140789	6.42172e-05	-0.000159909	-0.00714303	0.0047591	0.000475932	300	200	0	0.000188679	4.80045e-05	-0.000185126	-0.0535904	0.0508869	-0.0422943	0	0	0
513	3	2.85608e-05	-1.13081e-05	-6.90987e-06	-0.000694693	0.000457027	0.000269958	300	610	0	0.000125094	6.37889e-05	-0.000119329	-0.00554817	0.00417338	-0.000265137	300	200	0	0.000153655	5.24808e-05	-0.000126239	-0.0318047	0.0351267	-0.0266918	0	0	0
513	4	1.40425e-05	-7.13993e-06	4.43955e-06	-0.000213583	0.000868512	0.000278611	300	610	0	0.000101155	5.59374e-05	-8.17706e-05	-0.00396973	0.00333905	-0.000659604	300	200	0	0.000115198	4.87975e-05	-7.7331e-05	-0.015487	0.0218774	-0.0145387	0	0	0
513	5	4.02098e-06	-3.89219e-06	1.04356e-05	8.84963e-05	0.00100155	0.000250369	300	610	0	7.53316e-05	4.4754e-05	-5.04271e-05	-0.00258891	0.00246125	-0.000807762	300	200	0	7.93525e-05	4.08618e-05	-3.99914e-05	-0.00425873	0.0116513	-0.00581796	0	0	0
513	6	-2.22032e-06	-1.56085e-06	1.26389e-05	0.000251626	0.000958626	0.000204281	300	610	0	5.15028e-05	3.29883e-05	-2.63939e-05	-0.00148634	0.00166312	-0.000796641	300	200	0	4.92824e-05	3.14275e-05	-1.3755e-05	0.00270473	0.0043827	-0.000110279	0	0	0
513	7	-5.54404e-06	-3.43492e-08	1.23988e-05	0.000315418	0.000819657	0.000153427	300	610	0	3.16619e-05	2.22906e-05	-9.42918e-06	-0.000675207	0.00100594	-0.000695267	300	200	0	2.61179e-05	2.22562e-05	2.96958e-06	0.00638592	-0.000318933	0.00318451	0	0	0
513	8	-6.79403e-06	8.47409e-07	1.07825e-05	0.000314489	0.000642032	0.000105896	300	610	0	1.64795e-05	1.34823e-05	1.4489e-06	-0.000128345	0.000508167	-0.000554088	300	200	0	9.68551e-06	1.43297e-05	1.22314e-05	0.00774105	-0.00298411	0.00469917	0	0	0
513	9	-6.7027e-06	1.25334e-06	8.56764e-06	0.00027646	0.000463361	6.5943e-05	300	610	0	5.78562e-06	6.81054e-06	7.53052e-06	0.000201376	0.000161384	-0.000406856	300	200	0	-9.17075e-07	8.06389e-06	1.60982e-05	0.00759727	-0.00416068	0.00500977	0	0	0
514	0	-5.85105e-06	1.33731e-06	6.27274e-06	0.000221634	0.000305389	3.51096e-05	300	610	0	-1.05265e-06	2.16262e-06	1.01293e-05	0.000366941	-5.7241e-05	-0.000273698	300	200	0	-6.9037e-06	3.49993e-06	1.64021e-05	0.00660881	-0.00434109	0.00459106	0	0	0
514	1	-4.66381e-06	1.22614e-06	4.20542e-06	0.000163688	0.000178153	1.3196e-05	300	610	0	-4.85882e-06	-7.67548e-07	1.04158e-05	0.000418384	-0.000176115	-0.000164506	300	200	0	-9.52263e-06	4.58593e-07	1.46213e-05	0.00525256	-0.00392726	0.00380295	0	0	0
514	2	-3.42516e-06	1.01604e-06	2.51542e-06	0.000110856	8.37579e-05	-9.76541e-07	300	610	0	-6.46789e-06	-2.36074e-06	9.33875e-06	0.000398079	-0.000223464	-8.21133e-05	300	200	0	-9.89305e-06	-1.3447e-06	1.18542e-05	0.00384654	-0.00322109	0.00289642	0	0	0
514	3	-2.30463e-06	7.74104e-07	1.24385e-06	6.7263e-05	1.94995e-05	-9.00864e-06	300	610	0	-6.62189e-06	-2.99529e-06	7.60606e-06	0.000338944	-0.000224045	-2.49514e-05	300	200	0	-8.92652e-06	-2.22119e-06	8.84991e-06	0.00257955	-0.00243105	0.00202989	0	0	0
514	4	-1.38561e-06	5.4271e-07	3.64461e-07	3.41799e-05	-1.97709e-05	-1.25527e-05	300	610	0	-5.92094e-06	-3.00301e-06	5.70301e-06	0.000264534	-0.000197668	1.08888e-05	300	200	0	-7.30655e-06	-2.4603e-06	6.06747e-06	0.00154354	-0.00168697	0.00128966	0	0	0
514	5	-6.92018e-07	3.44965e-07	-1.84598e-07	1.10836e-05	-3.99922e-05	-1.30937e-05	300	610	0	-4.812e-06	-2.64942e-06	3.92891e-06	0.000190212	-0.000158935	3.01969e-05	300	200	0	-5.50402e-06	-2.30445e-06	3.74431e-06	0.00076386	-0.00105803	0.0007103	0	0	0
514	6	-2.10732e-07	1.90143e-07	-4.78271e-07	-3.51704e-06	-4.68504e-05	-1.18437e-05	300	610	0	-3.60071e-06	-2.13024e-06	2.44047e-06	0.000124803	-0.000117716	3.76979e-05	300	200	0	-3.81144e-06	-1.9401e-06	1.96219e-06	0.000224509	-0.000570276	0.000292513	0	0	0
514	7	9.11092e-08	7.8458e-08	-5.90097e-07	-1.14924e-05	-4.52078e-05	-9.71291e-06	300	610	0	-2.47497e-06	-1.57776e-06	1.29372e-06	7.23161e-05	-7.99828e-05	3.75161e-05	300	200	0	-2.38387e-06	-1.4993e-06	7.0362e-07	-0.000112358	-0.000221851	1.74311e-05	0	0	0
514	8	2.53791e-07	4.89039e-09	-5.84037e-07	-1.47077e-05	-3.88735e-05	-7.3298e-06	300	610	0	-1.53266e-06	-1.072e-06	4.80148e-07	3.35168e-05	-4.8752e-05	3.29387e-05	300	200	0	-1.27886e-06	-1.06711e-06	-1.03888e-07	-0.000292645	4.92652e-06	-0.000142806	0	0	0
514	9	3.17066e-07	-3.79905e-08	-5.10921e-07	-1.48028e-05	-3.05969e-05	-5.08573e-06	300	610	0	-8.08136e-07	-6.53407e-07	-4.48596e-08	7.21312e-06	-2.49834e-05	2.63798e-05	300	200	0	-4.9107e-07	-6.91398e-07	-5.5578e-07	-0.00036141	0.000134725	-0.000217908	0	0	0
515	0	3.15644e-07	-5.81155e-08	-4.07968e-07	-1.30926e-05	-2.21903e-05	-3.18915e-06	300	610	0	-2.95223e-07	-3.34833e-07	-3.41365e-07	-8.77022e-06	-8.33891e-06	1.94636e-05	300	200	0	2.04213e-08	-3.92948e-07	-7.49333e-07	-0.000357858	0.000193291	-0.000235108	0	0	0
515	1	2.77194e-07	-6.27575e-08	-3.00135e-07	-1.05483e-05	-1.47113e-05	-1.71849e-06	300	610	0	3.48751e-08	-1.11747e-07	-4.71142e-07	-1.69142e-05	2.22505e-06	1.31666e-05	300	200	0	3.12069e-07	-1.74505e-07	-7.71277e-07	-0.00031315	0.000203918	-0.000216967	0	0	0
515	2	2.22039e-07	-5.79442e-08	-2.02353e-07	-7.8279e-06	-8.65727e-06	-6.6804e-07	300	610	0	2.20507e-07	2.98388e-08	-4.89586e-07	-1.958e-05	8.03354e-06	7.97633e-06	300	200	0	4.42546e-07	-2.81054e-08	-6.91939e-07	-0.000250109	0.000185716	-0.000180668	0	0	0
515	3	1.63854e-07	-4.82684e-08	-1.22007e-07	-5.3305e-06	-4.14434e-06	1.55636e-08	300	610	0	3.00947e-07	1.07686e-07	-4.41819e-07	-1.87783e-05	1.04153e-05	4.0412e-06	300	200	0	4.64801e-07	5.94181e-08	-5.63826e-07	-0.000184045	0.000153108	-0.000138258	0	0	0
515	4	1.10866e-07	-3.69505e-08	-6.12662e-08	-3.25909e-06	-1.05551e-06	4.06747e-07	300	610	0	3.11315e-07	1.39606e-07	-3.61679e-07	-1.60785e-05	1.0543e-05	1.29688e-06	300	200	0	4.22181e-07	1.02656e-07	-4.22946e-07	-0.000124118	0.000116106	-9.73908e-05	0	0	0
515	5	6.71818e-08	-2.60378e-08	-1.90386e-08	-1.67956e-06	8.46253e-07	5.83164e-07	300	610	0	2.8016e-07	1.41314e-07	-2.72482e-07	-1.26093e-05	9.35938e-06	-4.35592e-07	300	200	0	3.47342e-07	1.15276e-07	-2.9152e-07	-7.48655e-05	8.09893e-05	-6.22825e-05	0	0	0
515	6	3.40559e-08	-1.66592e-08	7.51016e-09	-5.71162e-07	1.83878e-06	6.15067e-07	300	610	0	2.28845e-07	1.25448e-07	-1.88711e-07	-9.11133e-06	7.563e-06	-1.37974e-06	300	200	0	2.62901e-07	1.08788e-07	-1.81201e-07	-3.76216e-05	5.11428e-05	-3.46713e-05	0	0	0
515	7	1.09498e-08	-9.28073e-09	2.1879e-08	1.34209e-07	2.19021e-06	5.60079e-07	300	610	0	1.72058e-07	1.01369e-07	-1.18048e-07	-6.01387e-06	5.62847e-06	-1.75809e-06	300	200	0	1.83007e-07	9.2088e-08	-9.61686e-08	-1.17228e-05	2.78849e-05	-1.46625e-05	0	0	0
515	8	-3.64052e-09	-3.93199e-09	2.75318e-08	5.23762e-07	2.13113e-06	4.61688e-07	300	610	0	1.18894e-07	7.54389e-08	-6.33455e-08	-3.51597e-06	3.84515e-06	-1.76601e-06	300	200	0	1.15253e-07	7.15069e-08	-3.58136e-08	4.56545e-06	1.11882e-05	-1.41031e-06	0	0	0
515	9	-1.15952e-08	-3.87933e-10	2.74995e-08	6.8529e-07	1.84308e-06	3.50073e-07	300	610	0	7.41522e-08	5.15362e-08	-2.4342e-08	-1.66061e-06	2.36139e-06	-1.56001e-06	300	200	0	6.25569e-08	5.11483e-08	3.15746e-09	1.33861e-05	2.54505e-07	6.37721e-06	0	0	0
516	0	-1.47864e-08	1.69598e-09	2.42022e-08	6.96457e-07	1.45773e-06	2.44162e-07	300	610	0	3.95871e-08	3.1649e-08	9.8526e-10	-3.95883e-07	1.22677e-06	-1.25558e-06	300	200	0	2.48007e-08	3.3345e-08	2.51875e-08	1.68615e-05	-6.06219e-06	1.00943e-05	0	0	0
516	1	-1.48582e-08	2.69192e-09	1.9421e-08	6.19843e-07	1.06237e-06	1.54158e-07	300	610	0	1.49941e-08	1.64414e-08	1.54297e-08	3.78473e-07	4.2815e-07	-9.30847e-07	300	200	0	1.35887e-10	1.91334e-08	3.48507e-08	1.68495e-05	-8.97121e-06	1.1028e-05	0	0	0
516	2	-1.3128e-08	2.9436e-09	1.43565e-08	5.01892e-07	7.08396e-07	8.40312e-08	300	610	0	-9.33375e-10	5.7376e-09	2.1895e-08	7.78567e-07	-8.20614e-08	-6.33163e-07	300	200	0	-1.40614e-08	8.6812e-09	3.62515e-08	1.48336e-05	-9.57417e-06	1.025e-05	0	0	0
516	3	-1.05681e-08	2.73735e-09	9.73303e-09	3.74238e-07	4.2042e-07	3.36928e-08	300	610	0	-9.97961e-09	-1.10065e-09	2.30018e-08	9.15777e-07	-3.65624e-07	-3.86521e-07	300	200	0	-2.05477e-08	1.6367e-09	3.27348e-08	1.19061e-05	-8.77936e-06	8.58063e-06	0	0	0
516	4	-7.83625e-09	2.2924e-09	5.91434e-09	2.56225e-07	2.04723e-07	7.33627e-10	300	610	0	-1.39909e-08	-4.90108e-09	2.08957e-08	8.85482e-07	-4.85068e-07	-1.9863e-07	300	200	0	-2.18272e-08	-2.60868e-09	2.68101e-08	8.80338e-06	-7.27566e-06	6.5978e-06	0	0	0
516	5	-5.3313e-09	1.76327e-09	3.01364e-09	1.57825e-07	5.63e-08	-1.83037e-08	300	610	0	-1.46292e-08	-6.50182e-09	1.71936e-08	7.62492e-07	-4.9591e-07	-6.69205e-08	300	200	0	-1.99605e-08	-4.73855e-09	2.02072e-08	5.9699e-06	-5.54367e-06	4.67114e-06	0	0	0
516	6	-3.25546e-09	1.24882e-09	9.86575e-10	8.24325e-08	-3.57485e-08	-2.7067e-08	300	610	0	-1.3252e-08	-6.64698e-09	1.30151e-08	6.00871e-07	-4.43018e-07	1.67847e-08	300	200	0	-1.65074e-08	-5.39816e-09	1.40017e-08	3.62902e-06	-3.88691e-06	3.00649e-06	0	0	0
516	7	-1.67381e-09	8.04143e-10	-2.96512e-10	2.92577e-08	-8.44098e-08	-2.88784e-08	300	610	0	-1.08802e-08	-5.93796e-09	9.06095e-09	4.36308e-07	-3.5979e-07	6.29099e-08	300	200	0	-1.2554e-08	-5.13381e-09	8.76443e-09	1.85046e-06	-2.47094e-06	1.69095e-06	0	0	0
516	8	-5.64886e-10	4.52602e-10	-9.98873e-10	-4.80347e-09	-1.02324e-07	-2.64769e-08	300	610	0	-8.21932e-09	-4.82235e-09	5.70722e-09	2.89673e-07	-2.69041e-07	8.19293e-08	300	200	0	-8.78421e-09	-4.36975e-09	4.70834e-09	6.07252e-07	-1.36223e-06	7.32973e-07	0	0	0
516	9	1.40042e-10	1.96522e-10	-1.28361e-09	-2.38143e-08	-1.00424e-07	-2.19394e-08	300	610	0	-5.70951e-09	-3.60598e-09	3.09854e-09	1.70829e-07	-1.84789e-07	8.30964e-08	300	200	0	-5.56947e-09	-3.40946e-09	1.81493e-09	-1.79931e-07	-5.62359e-07	9.4795e-08	0	0	0
517	0	5.28645e-10	2.58581e-11	-1.29427e-09	-3.19053e-08	-8.73587e-08	-1.67148e-08	300	610	0	-3.58577e-09	-2.47671e-09	1.22925e-09	8.21323e-08	-1.14316e-07	7.38603e-08	300	200	0	-3.05713e-09	-2.45085e-09	-6.50199e-11	-6.1107e-07	-3.54268e-08	-2.83428e-07	0	0	0
517	1	6.89045e-10	-7.53484e-11	-1.1461e-09	-3.27534e-08	-6.94314e-08	-1.17181e-08	300	610	0	-1.93721e-09	-1.53215e-09	7.9491e-12	2.13438e-08	-6.01686e-08	5.9744e-08	300	200	0	-1.24817e-09	-1.60749e-09	-1.13815e-09	-7.861e-07	2.71757e-07	-4.67097e-07	0	0	0
517	2	6.99116e-10	-1.24554e-10	-9.24262e-10	-2.93359e-08	-5.08461e-08	-7.44817e-09	300	610	0	-7.58409e-10	-8.06397e-10	-6.9519e-10	-1.61513e-08	-2.18628e-08	4.45048e-08	300	200	0	-5.9293e-11	-9.30951e-10	-1.61945e-09	-7.9301e-07	4.15973e-07	-5.17007e-07	0	0	0
517	3	6.21554e-10	-1.37994e-10	-6.86521e-10	-2.38735e-08	-3.40983e-08	-4.10515e-09	300	610	0	9.76843e-12	-2.92984e-10	-1.01658e-09	-3.57836e-08	2.76782e-09	3.04369e-08	300	200	0	6.31322e-10	-4.30979e-10	-1.7031e-09	-7.02437e-07	4.49295e-07	-4.84063e-07	0	0	0
517	4	5.02855e-10	-1.2927e-10	-4.67981e-10	-1.78865e-08	-2.04038e-08	-1.69364e-09	300	610	0	4.50268e-10	3.71341e-11	-1.08016e-09	-4.28049e-08	1.65992e-08	1.87198e-08	300	200	0	9.53123e-10	-9.21358e-11	-1.54814e-09	-5.66614e-07	4.14887e-07	-4.0741e-07	0	0	0
517	5	3.74656e-10	-1.08841e-10	-2.86536e-10	-1.23118e-08	-1.00975e-08	-1.05213e-10	300	610	0	6.49851e-10	2.22509e-10	-9.87931e-10	-4.17383e-08	2.25725e-08	9.75107e-09	300	200	0	1.02451e-09	1.13667e-10	-1.27447e-09	-4.20967e-07	3.45639e-07	-3.14764e-07	0	0	0
517	6	2.56279e-10	-8.41194e-11	-1.48052e-10	-7.63872e-09	-2.96796e-09	8.20599e-10	300	610	0	6.87123e-10	3.02562e-10	-8.17119e-10	-3.61489e-08	2.33157e-08	3.43195e-09	300	200	0	9.43402e-10	2.18442e-10	-9.6517e-10	-2.87038e-07	2.64616e-07	-2.2397e-07	0	0	0
517	7	1.57663e-10	-5.98763e-11	-5.07784e-11	-4.0412e-09	1.48502e-09	1.25506e-09	300	610	0	6.2663e-10	3.12515e-10	-6.21489e-10	-2.86254e-08	2.09632e-08	-6.10417e-10	300	200	0	7.84293e-10	2.52639e-10	-6.72268e-10	-1.75813e-07	1.86482e-07	-1.45064e-07	0	0	0
517	8	8.21667e-11	-3.8799e-11	1.12029e-11	-1.49099e-09	3.86821e-09	1.35522e-09	300	610	0	5.1714e-10	2.80978e-10	-4.34915e-10	-2.08868e-08	1.71112e-08	-2.8618e-09	300	200	0	5.99306e-10	2.42179e-10	-4.23712e-10	-9.09024e-08	1.19326e-07	-8.24024e-08	0	0	0
517	9	2.89635e-11	-2.20547e-11	4.55035e-11	1.53016e-10	4.77724e-09	1.25123e-09	300	610	0	3.92532e-10	2.29346e-10	-2.75791e-10	-1.39473e-08	1.28565e-08	-3.81504e-09	300	200	0	4.21495e-10	2.07292e-10	-2.30287e-10	-3.12453e-08	6.64881e-08	-3.65504e-08	0	0	0
518	0	-5.07896e-12	-9.79811e-12	5.97996e-11	1.08e-09	4.73033e-09	1.04226e-09	300	610	0	2.74089e-10	1.72317e-10	-1.51421e-10	-8.29459e-09	8.87739e-09	-3.90826e-09	300	200	0	2.6901e-10	1.62519e-10	-9.16215e-11	6.77983e-09	2.81817e-08	-5.83e-09	0	0	0
518	1	-2.40462e-11	-1.58297e-12	6.08895e-11	1.48421e-09	4.13938e-09	7.97853e-10	300	610	0	1.73312e-10	1.18983e-10	-6.18613e-11	-4.05561e-09	5.53119e-09	-3.49589e-09	300	200	0	1.49266e-10	1.174e-10	-9.71841e-13	2.78341e-08	2.79738e-09	1.25278e-08	0	0	0
518	2	-3.20845e-11	3.32906e-12	5.42566e-11	1.53965e-09	3.30609e-09	5.62205e-10	300	610	0	9.47066e-11	7.4133e-11	-2.99339e-12	-1.13487e-09	2.94784e-09	-2.842e-09	300	200	0	6.26221e-11	7.74621e-11	5.12632e-11	3.66208e-08	-1.21309e-08	2.1589e-08	0	0	0
518	3	-3.28808e-11	5.75633e-12	4.39742e-11	1.38796e-09	2.43283e-09	3.5969e-10	300	610	0	3.82211e-11	3.95079e-11	3.12097e-11	6.79715e-10	1.11108e-09	-2.12721e-09	300	200	0	5.34023e-12	4.52642e-11	7.51839e-11	3.73066e-08	-1.92676e-08	2.42248e-08	0	0	0
518	4	-2.94185e-11	6.4656e-12	3.28195e-11	1.13527e-09	1.64069e-09	2.0037e-10	300	610	0	1.18775e-12	1.48898e-11	4.71538e-11	1.64198e-09	-7.74375e-11	-1.46262e-09	300	200	0	-2.82307e-11	2.13554e-11	7.99733e-11	3.3253e-08	-2.10737e-08	2.28521e-08	0	0	0
518	5	-2.39204e-11	6.10253e-12	2.24932e-11	8.54632e-10	9.89633e-10	8.48795e-11	300	610	0	-2.02462e-11	-1.03965e-12	5.0699e-11	1.99946e-09	-7.51544e-10	-9.06135e-10	300	200	0	-4.41666e-11	5.06288e-12	7.31922e-11	2.69578e-08	-1.95996e-08	1.93383e-08	0	0	0
518	6	-1.79073e-11	5.16621e-12	1.38743e-11	5.91385e-10	4.9732e-10	8.35825e-12	300	610	0	-3.01559e-11	-1.00743e-11	4.66927e-11	1.96662e-09	-1.04952e-09	-4.78149e-10	300	200	0	-4.80632e-11	-4.90814e-12	6.0567e-11	2.01243e-08	-1.64153e-08	1.50124e-08	0	0	0
518	7	-1.23151e-11	4.01193e-12	7.26474e-12	3.69523e-10	1.54971e-10	-3.66342e-11	300	610	0	-3.22581e-11	-1.40677e-11	3.88223e-11	1.71326e-09	-1.09571e-09	-1.7507e-10	300	200	0	-4.45732e-11	-1.00558e-11	4.60871e-11	1.37961e-08	-1.26274e-08	1.07354e-08	0	0	0
518	8	-7.63159e-12	2.86995e-12	2.5984e-12	1.97906e-10	-6.03391e-11	-5.8135e-11	300	610	0	-2.96208e-11	-1.46865e-11	2.96687e-11	1.36333e-09	-9.91633e-10	2.00585e-11	300	200	0	-3.72524e-11	-1.18166e-11	3.22671e-11	8.5128e-09	-8.94398e-09	6.99638e-09	0	0	0
518	9	-4.02892e-12	1.8712e-12	-3.94314e-13	7.56399e-11	-1.76938e-10	-6.35657e-11	300	610	0	-2.45729e-11	-1.32913e-11	2.08685e-11	9.99593e-10	-8.13566e-10	1.29856e-10	300	200	0	-2.86018e-11	-1.14201e-11	2.04742e-11	4.46024e-09	-5.75987e-09	4.01249e-09	0	0	0
519	0	-1.47721e-12	1.07387e-12	-2.06797e-12	-3.67554e-12	-2.22881e-10	-5.91095e-11	300	610	0	-1.87409e-11	-1.09044e-11	1.33208e-11	6.71286e-10	-6.14189e-10	1.77503e-10	300	200	0	-2.02181e-11	-9.83057e-12	1.12528e-11	1.59844e-09	-3.24245e-09	1.81851e-09	0	0	0
519	1	1.66021e-13	4.87414e-13	-2.78368e-12	-4.88398e-11	-2.22724e-10	-4.95001e-11	300	610	0	-1.31534e-11	-8.23204e-12	7.39305e-12	4.02491e-10	-4.2633e-10	1.83734e-10	300	200	0	-1.29874e-11	-7.74463e-12	4.60936e-12	-2.37527e-10	-1.40847e-09	3.40262e-10	0	0	0
519	2	1.091e-12	9.2118e-14	-2.8633e-12	-6.89842e-11	-1.96079e-10	-3.80735e-11	300	610	0	-8.37269e-12	-5.71407e-12	3.10345e-12	1.9996e-10	-2.67491e-10	1.65411e-10	300	200	0	-7.28168e-12	-5.62195e-12	2.4015e-13	-1.2648e-09	-1.86093e-10	-5.50224e-10	0	0	0
519	3	1.49275e-12	-1.46141e-13	-2.5677e-12	-7.23415e-11	-1.57381e-10	-2.69644e-11	300	610	0	-4.62575e-12	-3.5851e-12	2.67129e-13	5.96744e-11	-1.44274e-10	1.35155e-10	300	200	0	-3.133e-12	-3.73124e-12	-2.30057e-12	-1.70464e-09	5.38899e-10	-9.9661e-10	0	0	0
519	4	1.54576e-12	-2.65704e-13	-2.09161e-12	-6.56469e-11	-1.16369e-10	-1.73624e-11	300	610	0	-1.91994e-12	-1.93361e-12	-1.39546e-12	-2.80977e-11	-5.62298e-11	1.01646e-10	300	200	0	-3.74177e-13	-2.19932e-12	-3.48707e-12	-1.75429e-09	8.91484e-10	-1.13444e-09	0	0	0
519	5	1.39195e-12	-3.02769e-13	-1.56851e-12	-5.39711e-11	-7.89143e-11	-9.77169e-12	300	610	0	-1.35323e-13	-7.53554e-13	-2.185e-12	-7.52124e-11	1.09548e-12	7.02606e-11	300	200	0	1.25662e-12	-1.05632e-12	-3.75351e-12	-1.57368e-09	9.87915e-10	-1.07843e-09	0	0	0
519	6	1.13755e-12	-2.87981e-13	-1.08074e-12	-4.08234e-11	-4.79713e-11	-4.24236e-12	300	610	0	9.06878e-13	1.47656e-14	-2.37844e-12	-9.33339e-11	3.39241e-11	4.38389e-11	300	200	0	2.04443e-12	-2.73216e-13	-3.45918e-12	-1.28221e-09	9.25575e-10	-9.17652e-10	0	0	0
519	7	8.55667e-13	-2.45145e-13	-6.71452e-13	-2.83969e-11	-2.44612e-11	-5.57475e-13	300	610	0	1.39797e-12	4.54752e-13	-2.20609e-12	-9.26251e-11	4.87544e-11	2.3421e-11	300	200	0	2.25364e-12	2.09607e-13	-2.87754e-12	-9.61764e-10	7.7938e-10	-7.15805e-10	0	0	0
519	8	5.91579e-13	-1.91288e-13	-3.56075e-13	-1.78666e-11	-8.02762e-12	1.62762e-12	300	610	0	1.51365e-12	6.53505e-13	-1.84397e-12	-8.11744e-11	5.14683e-11	8.8893e-12	300	200	0	2.10523e-12	4.62216e-13	-2.20005e-12	-6.62855e-10	6.02404e-10	-5.14411e-10	0	0	0
519	9	3.6921e-13	-1.37517e-13	-1.32296e-13	-9.68211e-12	2.37797e-12	2.68989e-12	300	610	0	1.3997e-12	6.89864e-13	-1.41593e-12	-6.49127e-11	4.68924e-11	-5.25528e-13	300	200	0	1.76891e-12	5.52346e-13	-1.54822e-12	-4.11968e-10	4.28829e-10	-3.37289e-10	0	0	0
520	0	1.97339e-13	-9.0206e-14	1.21392e-14	-3.82205e-12	8.07716e-12	2.97994e-12	300	610	0	1.1673e-12	6.28519e-13	-1.00101e-12	-4.78238e-11	3.86707e-11	-5.87594e-12	300	200	0	1.36464e-12	5.38313e-13	-9.88867e-13	-2.18603e-10	2.77905e-10	-1.95239e-10	0	0	0
520	1	7.49943e-14	-5.22495e-14	9.37351e-14	2.87716e-15	1.03909e-11	2.79142e-12	300	610	0	8.94511e-13	5.18314e-13	-6.43102e-13	-3.22968e-11	2.93331e-11	-8.2516e-12	300	200	0	9.69505e-13	4.66064e-13	-5.49367e-13	-8.13648e-11	1.57998e-10	-9.02895e-11	0	0	0
520	2	-4.28929e-15	-2.41969e-14	1.29473e-13	2.20168e-12	1.04824e-11	2.35023e-12	300	610	0	6.31023e-13	3.93155e-13	-3.60651e-13	-1.95189e-11	2.04672e-11	-8.6337e-12	300	200	0	6.26733e-13	3.68958e-13	-2.31178e-13	7.24122e-12	7.02198e-11	-1.9184e-11	0	0	0
520	3	-4.93621e-14	-5.18312e-15	1.34584e-13	3.20339e-12	9.28517e-12	1.81635e-12	300	610	0	4.04296e-13	2.74321e-13	-1.55257e-13	-9.84506e-12	1.29295e-11	-7.82403e-12	300	200	0	3.54934e-13	2.69138e-13	-2.06726e-14	5.73221e-11	1.13797e-11	2.39854e-11	0	0	0
520	4	-6.93915e-14	6.36683e-15	1.21477e-13	3.3974e-12	7.48982e-12	1.29285e-12	300	610	0	2.25737e-13	1.73291e-13	-1.86548e-14	-3.10932e-12	7.05423e-12	-6.42569e-12	300	200	0	1.56346e-13	1.79658e-13	1.02822e-13	7.92819e-11	-2.38073e-11	4.5946e-11	0	0	0
520	5	-7.26343e-14	1.22484e-14	9.94582e-14	3.10389e-12	5.56461e-12	8.37718e-13	300	610	0	9.61609e-14	9.45434e-14	6.2109e-14	1.13412e-12	2.83516e-12	-4.85561e-12	300	200	0	2.35266e-14	1.06792e-13	1.61567e-13	8.24553e-11	-4.11996e-11	5.30944e-11	0	0	0
520	6	-6.58389e-14	1.41697e-14	7.49404e-14	2.56508e-12	3.79426e-12	4.76164e-13	300	610	0	1.01961e-14	3.79953e-14	1.01139e-13	3.43867e-12	7.13868e-14	-3.37398e-12	300	200	0	-5.56428e-14	5.2165e-14	1.7608e-13	7.44491e-11	-4.62874e-11	5.08742e-11	0	0	0
520	7	-5.40822e-14	1.3585e-14	5.1909e-14	1.94946e-12	2.32403e-12	2.11516e-13	300	610	0	-4.04451e-14	9.52871e-16	1.11521e-13	4.3537e-12	-1.52616e-12	-2.11985e-12	300	200	0	-9.45274e-14	1.45378e-14	1.6343e-13	6.09698e-11	-4.3694e-11	4.35322e-11	0	0	0
520	8	-4.08748e-14	1.16291e-14	3.24783e-14	1.36309e-12	1.20164e-12	3.41392e-14	300	610	0	-6.47393e-14	-2.04583e-14	1.04195e-13	4.36073e-12	-2.26272e-12	-1.14605e-12	300	200	0	-1.05614e-13	-8.82922e-15	1.36673e-13	4.59507e-11	-3.69934e-11	3.41208e-11	0	0	0
520	9	-2.84078e-14	9.1181e-15	1.74343e-14	8.6344e-13	4.13048e-13	-7.19143e-14	300	610	0	-7.09887e-14	-3.03296e-14	8.75593e-14	3.84486e-12	-2.41643e-12	-4.49522e-13	300	200	0	-9.93965e-14	-2.12115e-14	1.04994e-13	3.18369e-11	-2.87304e-11	2.46416e-11	0	0	0
521	0	-1.7853e-14	6.58729e-15	6.70617e-15	4.73221e-13	-8.95977e-14	-1.24316e-13	300	610	0	-6.61182e-14	-3.2389e-14	6.75556e-14	3.08986e-12	-2.21671e-12	4.54132e-15	300	200	0	-8.39712e-14	-2.58017e-14	7.42618e-14	1.99265e-11	-2.05542e-11	1.62537e-11	0	0	0
521	1	-9.65596e-15	4.34682e-15	-2.61544e-16	1.92445e-13	-3.67912e-13	-1.39623e-13	300	610	0	-5.54349e-14	-2.97115e-14	4.80001e-14	2.28738e-12	-1.83759e-12	2.65064e-13	300	200	0	-6.50909e-14	-2.53647e-14	4.77386e-14	1.07028e-11	-1.34027e-11	9.49316e-12	0	0	0
521	2	-3.79184e-15	2.54042e-15	-4.23645e-15	8.06776e-15	-4.84065e-13	-1.31777e-13	300	610	0	-4.26833e-14	-2.46297e-14	3.10339e-14	1.55328e-12	-1.40053e-12	3.8325e-13	300	200	0	-4.64752e-14	-2.20893e-14	2.67974e-14	4.1236e-12	-7.69301e-12	4.47437e-12	0	0	0
521	3	3.18303e-17	1.19894e-15	-6.01674e-15	-9.89019e-14	-4.93134e-13	-1.11555e-13	300	610	0	-3.02629e-14	-1.87715e-14	1.75791e-14	9.46019e-13	-9.82261e-13	4.05508e-13	300	200	0	-3.0231e-14	-1.75725e-14	1.15623e-14	-1.50763e-13	-3.493e-12	1.05535e-12	0	0	0
521	4	2.22646e-15	2.84711e-16	-6.32298e-15	-1.48613e-13	-4.39555e-13	-8.66279e-14	300	610	0	-1.95136e-14	-1.31652e-14	7.74735e-15	4.84084e-13	-6.24668e-13	3.69958e-13	300	200	0	-1.72871e-14	-1.28805e-14	1.42438e-15	-2.59034e-12	-6.61752e-13	-1.03624e-12	0	0	0
521	5	3.22281e-15	-2.74871e-16	-5.74519e-15	-1.59476e-13	-3.56343e-13	-6.1968e-14	300	610	0	-1.10068e-14	-8.37227e-15	1.17092e-15	1.60779e-13	-3.44593e-13	3.05411e-13	300	200	0	-7.78398e-15	-8.64714e-15	-4.57427e-15	-3.68414e-12	1.04498e-12	-2.11526e-12	0	0	0
521	6	3.41143e-15	-5.63831e-16	-4.72802e-15	-1.46708e-13	-2.66016e-13	-4.04016e-14	300	610	0	-4.80351e-15	-4.61838e-15	-2.74982e-15	-4.42742e-14	-1.4248e-13	2.31886e-13	300	200	0	-1.39208e-15	-5.18221e-15	-7.47783e-15	-3.87378e-12	1.90167e-12	-2.48345e-12	0	0	0
521	7	3.11314e-15	-6.62747e-16	-3.57949e-15	-1.21876e-13	-1.82366e-13	-2.31851e-14	300	610	0	-6.64222e-16	-1.90945e-15	-4.6762e-15	-1.56891e-13	-9.28703e-15	1.61967e-13	300	200	0	2.44892e-15	-2.57219e-15	-8.2557e-15	-3.52096e-12	2.16751e-12	-2.39905e-12	0	0	0
521	8	2.57048e-15	-6.40602e-16	-2.49238e-15	-9.30677e-14	-1.12529e-13	-1.05222e-14	300	610	0	1.79486e-15	-1.24288e-16	-5.22626e-15	-2.02935e-13	6.83994e-14	1.02456e-13	300	200	0	4.36534e-15	-7.6489e-16	-7.71864e-15	-2.89832e-12	2.06193e-12	-2.0645e-12	0	0	0
521	9	1.95201e-15	-5.51494e-16	-1.57019e-15	-6.54086e-14	-5.89596e-14	-1.98711e-15	300	610	0	2.99472e-15	9.16909e-16	-4.91941e-15	-2.05214e-13	1.0491e-13	5.60248e-14	300	200	0	4.94673e-15	3.65415e-16	-6.48961e-15	-2.19478e-12	1.75539e-12	-1.62601e-12	0	0	0
522	0	1.36369e-15	-4.3451e-16	-8.52774e-16	-4.17076e-14	-2.11305e-14	3.15705e-15	300	610	0	3.32753e-15	1.40623e-15	-4.15647e-15	-1.82057e-13	1.13395e-13	2.26496e-14	300	200	0	4.69122e-15	9.71718e-16	-5.00925e-15	-1.52861e-12	1.36986e-12	-1.18004e-12	0	0	0
522	1	8.6285e-16	-3.15445e-16	-3.3862e-16	-2.31081e-14	3.13873e-15	5.73829e-15	300	610	0	3.12216e-15	1.5199e-15	-3.22226e-15	-1.47037e-13	1.04753e-13	7.60082e-16	300	200	0	3.98501e-15	1.20446e-15	-3.56089e-15	-9.63342e-13	9.84877e-13	-7.82934e-13	0	0	0
522	2	4.72018e-16	-2.09379e-16	-2.63436e-18	-9.65918e-15	1.67181e-14	6.53823e-15	300	610	0	2.63184e-15	1.40405e-15	-2.30097e-15	-1.09372e-13	8.72954e-14	-1.1916e-14	300	200	0	3.10386e-15	1.19467e-15	-2.3036e-15	-5.23487e-13	6.46108e-13	-4.61275e-13	0	0	0
522	3	1.91031e-16	-1.23434e-16	1.90855e-16	-7.75118e-16	2.25324e-14	6.21863e-15	300	610	0	2.03615e-15	1.17005e-15	-1.49693e-15	-7.46763e-14	6.68503e-14	-1.77834e-14	300	200	0	2.22718e-15	1.04661e-15	-1.30608e-15	-2.08179e-13	3.74301e-13	-2.2134e-13	0	0	0
522	4	6.70244e-18	-5.93026e-17	2.79347e-16	4.4252e-15	2.31889e-14	5.29346e-15	300	610	0	1.4509e-15	8.96004e-16	-8.56178e-16	-4.58248e-14	4.71251e-14	-1.90366e-14	300	200	0	1.4576e-15	8.36701e-16	-5.76831e-16	-2.07168e-15	1.73398e-13	-5.70006e-14	0	0	0
522	5	-1.00077e-16	-1.536e-17	2.96921e-16	6.88753e-15	2.08016e-14	4.13042e-15	300	610	0	9.41421e-16	6.31617e-16	-3.85699e-16	-2.37731e-14	3.01656e-14	-1.74876e-14	300	200	0	8.41344e-16	6.16257e-16	-8.87777e-17	1.16677e-13	3.72161e-14	4.42826e-14	0	0	0
522	6	-1.49538e-16	1.17361e-17	2.71624e-16	7.48209e-15	1.6949e-14	2.96928e-15	300	610	0	5.36256e-16	4.04303e-16	-6.92109e-17	-8.26012e-15	1.68182e-14	-1.4512e-14	300	200	0	3.86718e-16	4.16039e-16	2.02414e-16	1.71041e-13	-4.55193e-14	9.7236e-14	0	0	0
522	7	-1.60147e-16	2.59158e-17	2.24696e-16	6.93188e-15	1.27132e-14	1.94767e-15	300	610	0	2.39371e-16	2.25405e-16	1.21006e-16	1.6439e-15	7.13897e-15	-1.10709e-14	300	200	0	7.92239e-17	2.51321e-16	3.45702e-16	1.81905e-13	-8.7661e-14	1.16089e-13	0	0	0
522	8	-1.47153e-16	3.09786e-17	1.70925e-16	5.78908e-15	8.76208e-15	1.12808e-15	300	610	0	4.01376e-17	9.56738e-17	2.15944e-16	7.14224e-15	7.22727e-16	-7.77259e-15	300	200	0	-1.07016e-16	1.26652e-16	3.86869e-16	1.66464e-13	-1.01439e-13	1.13087e-13	0	0	0
522	9	-1.22138e-16	3.01961e-17	1.1963e-16	4.44182e-15	5.44571e-15	5.22361e-16	300	610	0	-7.91974e-17	9.67792e-18	2.44783e-16	9.45199e-15	-3.05247e-15	-4.94951e-15	300	200	0	-2.01336e-16	3.9874e-17	3.64414e-16	1.37739e-13	-9.72667e-14	9.78788e-14	0	0	0
523	0	-9.31937e-17	2.6146e-17	7.58757e-17	3.13764e-15	2.8897e-15	1.11824e-16	300	610	0	-1.38367e-16	-4.09194e-17	2.3218e-16	9.65306e-15	-4.85909e-15	-2.73627e-15	300	200	0	-2.31561e-16	-1.47734e-17	3.08056e-16	1.04802e-13	-8.32712e-14	7.74651e-14	0	0	0
523	1	-6.5441e-17	2.07002e-17	4.16727e-17	2.01371e-15	1.07559e-15	-1.37547e-16	300	610	0	-1.5589e-16	-6.51318e-17	1.97252e-16	8.61778e-15	-5.31848e-15	-1.13754e-15	300	200	0	-2.21331e-16	-4.44316e-17	2.38925e-16	7.33695e-14	-6.52964e-14	5.64924e-14	0	0	0
523	2	-4.16824e-17	1.51011e-17	1.70391e-17	1.12742e-15	-9.56685e-17	-2.64525e-16	300	610	0	-1.47378e-16	-7.12874e-17	1.53653e-16	6.99509e-15	-4.94851e-15	-8.27172e-17	300	200	0	-1.89061e-16	-5.61863e-17	1.70692e-16	4.655e-14	-4.71768e-14	3.76988e-14	0	0	0
523	3	-2.30527e-17	1.00815e-17	8.44554e-19	4.83433e-16	-7.57681e-16	-3.05992e-16	300	610	0	-1.24914e-16	-6.63273e-17	1.10266e-16	5.22813e-15	-4.14581e-15	5.33614e-16	300	200	0	-1.47966e-16	-5.62458e-17	1.11111e-16	2.55802e-14	-3.11343e-14	2.23988e-14	0	0	0
523	4	-9.59312e-18	5.99347e-18	-8.56723e-18	5.55326e-17	-1.04797e-15	-2.93352e-16	300	610	0	-9.71047e-17	-5.55676e-17	7.21743e-17	3.58889e-15	-3.19002e-15	8.24354e-16	300	200	0	-1.06698e-16	-4.95741e-17	6.36071e-17	1.04737e-14	-1.81986e-14	1.09315e-14	0	0	0
523	5	-7.10759e-19	2.92849e-18	-1.29571e-17	-1.9711e-16	-1.08993e-15	-2.5111e-16	300	610	0	-6.95386e-17	-4.27563e-17	4.16684e-17	2.21852e-15	-2.26015e-15	8.93232e-16	300	200	0	-7.02493e-17	-3.98278e-17	2.87113e-17	5.39529e-16	-8.59151e-15	3.03507e-15	0	0	0
523	6	4.48091e-18	8.17129e-19	-1.39363e-17	-3.18867e-16	-9.84106e-16	-1.96884e-16	300	610	0	-4.53987e-17	-3.02927e-17	1.91611e-17	1.16613e-15	-1.45605e-15	8.26338e-16	300	200	0	-4.09178e-17	-2.94756e-17	5.22485e-18	-5.23648e-15	-2.04356e-15	-1.86685e-15	0	0	0
523	7	6.93162e-18	-4.94224e-19	-1.28377e-17	-3.50854e-16	-8.05933e-16	-1.42233e-16	300	610	0	-2.61067e-17	-1.95152e-17	3.93602e-18	4.22016e-16	-8.2014e-16	6.89356e-16	300	200	0	-1.91751e-17	-2.00094e-17	-8.90167e-18	-7.93308e-15	1.96483e-15	-4.46264e-15	0	0	0
523	8	7.51424e-18	-1.18926e-18	-1.06755e-17	-3.27414e-16	-6.07405e-16	-9.3854e-17	300	610	0	-1.19022e-17	-1.09919e-17	-5.28694e-18	-5.61262e-17	-3.56739e-16	5.2841e-16	300	200	0	-4.38798e-18	-1.21812e-17	-1.59624e-17	-8.53767e-15	4.03521e-15	-5.42304e-15	0	0	0
523	9	6.95334e-18	-1.44709e-18	-8.15953e-18	-2.74902e-16	-4.20843e-16	-5.48485e-17	300	610	0	-2.31628e-18	-4.78092e-18	-9.95936e-18	-3.24343e-16	-4.77743e-17	3.72874e-16	300	200	0	4.63706e-18	-6.22801e-18	-1.81189e-17	-7.86738e-15	4.74447e-15	-5.32866e-15	0	0	0
524	0	5.80183e-18	-1.42279e-18	-5.74016e-18	-2.11935e-16	-2.63404e-16	-2.58829e-17	300	610	0	3.47133e-18	-6.39903e-19	-1.14584e-17	-4.39884e-16	1.35561e-16	2.38993e-16	300	200	0	9.27316e-18	-2.0627e-18	-1.71985e-17	-6.544e-15	4.58661e-15	-4.63908e-15	0	0	0
524	1	4.44804e-18	-1.23919e-18	-3.66477e-18	-1.50463e-16	-1.4148e-16	-6.14322e-18	300	610	0	6.38505e-18	1.81727e-18	-1.09541e-17	-4.5387e-16	2.24808e-16	1.33524e-16	300	200	0	1.08331e-17	5.78078e-19	-1.46189e-17	-5.00292e-15	3.949e-15	-3.68951e-15	0	0	0
524	2	3.13937e-18	-9.85891e-19	-2.03459e-18	-9.71815e-17	-5.45112e-17	5.93857e-18	300	610	0	7.29904e-18	3.01336e-18	-9.35816e-18	-4.07798e-16	2.49318e-16	5.69645e-17	300	200	0	1.04384e-17	2.02747e-18	-1.13928e-17	-3.52039e-15	3.11159e-15	-2.70368e-15	0	0	0
524	3	2.01265e-18	-7.2271e-19	-8.54742e-19	-5.49606e-17	1.99049e-18	1.2177e-17	300	610	0	6.95431e-18	3.34179e-18	-7.32485e-18	-3.3269e-16	2.33685e-16	6.15514e-18	300	200	0	8.96696e-18	2.61908e-18	-8.17959e-18	-2.2483e-15	2.25914e-15	-1.81452e-15	0	0	0
524	4	1.12488e-18	-4.85229e-19	-7.4479e-20	-2.41329e-17	3.42389e-17	1.4312e-17	300	610	0	5.92698e-18	3.13219e-18	-5.28249e-18	-2.49841e-16	1.96836e-16	-2.37916e-17	300	200	0	7.05187e-18	2.64696e-18	-5.35697e-18	-1.24885e-15	1.49968e-15	-1.08697e-15	0	0	0
524	5	4.80346e-19	-2.90837e-19	3.83014e-19	-3.53122e-18	4.8698e-17	1.38331e-17	300	610	0	4.62967e-18	2.63825e-18	-3.47843e-18	-1.72419e-16	1.52181e-16	-3.8173e-17	300	200	0	5.11002e-18	2.34741e-18	-3.09541e-18	-5.25322e-16	8.84223e-16	-5.39062e-16	0	0	0
524	6	5.25e-20	-1.44397e-19	6.00385e-19	8.73474e-18	5.12053e-17	1.19086e-17	300	610	0	3.33181e-18	2.03971e-18	-2.02646e-18	-1.07349e-16	1.08363e-16	-4.18904e-17	300	200	0	3.38431e-18	1.89531e-18	-1.42608e-18	-4.66972e-17	4.24945e-16	-1.59774e-16	0	0	0
524	7	-1.9975e-19	-4.29846e-20	6.53782e-19	1.47457e-17	4.65419e-17	9.38223e-18	300	610	0	2.18837e-18	1.4524e-18	-9.50049e-19	-5.71383e-17	7.02506e-17	-3.90333e-17	300	200	0	1.98862e-18	1.40941e-18	-2.96267e-19	2.34056e-16	1.10219e-16	7.73466e-17	0	0	0
524	8	-3.20966e-19	2.04472e-20	6.06535e-19	1.64436e-17	3.83117e-17	6.81112e-18	300	610	0	1.27003e-18	9.41555e-19	-2.17893e-19	-2.14571e-17	3.9962e-17	-3.27369e-17	300	200	0	9.49067e-19	9.62003e-19	3.88642e-19	3.6757e-16	-8.38741e-17	2.04458e-16	0	0	0
524	9	-3.52393e-19	5.44796e-20	5.07057e-19	1.54594e-17	2.9012e-17	4.5208e-18	300	610	0	5.90617e-19	5.3559e-19	2.29039e-19	1.61601e-18	1.7783e-17	-2.52137e-17	300	200	0	2.38224e-19	5.9007e-19	7.36095e-19	4.00511e-16	-1.85468e-16	2.53164e-16	0	0	0
525	0	-3.28447e-19	6.75512e-20	3.89407e-19	1.30503e-17	2.02062e-17	2.66498e-18	300	610	0	1.29569e-19	2.38324e-19	4.58696e-19	1.46893e-17	2.91102e-18	-1.78821e-17	300	200	0	-1.98878e-19	3.05876e-19	8.48103e-19	3.71699e-16	-2.21768e-16	2.50985e-16	0	0	0
525	1	-2.75521e-19	6.7013e-20	2.75338e-19	1.01093e-17	1.27342e-17	1.28025e-18	300	610	0	-1.50958e-19	3.89968e-20	5.36049e-19	2.04545e-17	-5.98673e-18	-1.15348e-17	300	200	0	-4.26479e-19	1.0601e-19	8.11387e-19	3.10818e-16	-2.16198e-16	2.19808e-16	0	0	0
525	2	-2.12241e-19	5.87139e-20	1.76926e-19	7.21308e-18	6.91992e-18	3.31453e-19	300	610	0	-2.9425e-19	-8.02563e-20	5.16613e-19	2.13305e-17	-1.03887e-17	-6.5102e-18	300	200	0	-5.06492e-19	-2.15425e-20	6.93539e-19	2.38757e-16	-1.87219e-16	1.75676e-16	0	0	0
525	3	-1.50554e-19	4.69421e-20	9.925e-20	4.68792e-18	2.75197e-18	-2.53575e-19	300	610	0	-3.41554e-19	-1.39252e-19	4.43845e-19	1.9291e-17	-1.16811e-17	-2.84511e-18	300	200	0	-4.92108e-19	-9.23104e-20	5.43095e-19	1.6886e-16	-1.48236e-16	1.29357e-16	0	0	0
525	4	-9.71376e-20	3.45773e-20	4.2757e-20	2.67715e-18	2.74986e-20	-5.59705e-19	300	610	0	-3.2803e-19	-1.5657e-19	3.4909e-19	1.58184e-17	-1.10314e-17	-3.98647e-19	300	200	0	-4.25167e-19	-1.21993e-19	3.91847e-19	1.0854e-16	-1.0815e-16	8.73037e-17	0	0	0
525	5	-5.48442e-20	2.33456e-20	5.1786e-21	1.20188e-18	-1.54222e-18	-6.68984e-19	300	610	0	-2.81144e-19	-1.4786e-19	2.5299e-19	1.19359e-17	-9.34269e-18	1.05548e-18	300	200	0	-3.35989e-19	-1.24514e-19	2.58168e-19	6.0918e-17	-7.22079e-17	5.27161e-17	0	0	0
525	6	-2.39888e-20	1.41046e-20	-1.70446e-20	2.10373e-19	-2.26086e-18	-6.52054e-19	300	610	0	-2.20668e-19	-1.25223e-19	1.67574e-19	8.28061e-18	-7.25787e-18	1.76569e-18	300	200	0	-2.44657e-19	-1.11119e-19	1.5053e-19	2.62749e-17	-4.2934e-17	2.65449e-17	0	0	0
525	7	-3.38839e-21	7.10979e-21	-2.77897e-20	-3.84776e-19	-2.40449e-18	-5.64579e-19	300	610	0	-1.59588e-19	-9.72784e-20	9.84852e-20	5.19172e-18	-5.19387e-18	1.96351e-18	300	200	0	-1.62977e-19	-9.01686e-20	7.06956e-20	3.22419e-18	-2.09842e-17	8.33289e-18	0	0	0
525	8	8.85984e-21	2.24048e-21	-3.06544e-20	-6.81083e-19	-2.2004e-18	-4.46974e-19	300	610	0	-1.05443e-19	-6.96135e-20	4.70206e-20	2.79678e-18	-3.38794e-18	1.84315e-18	300	200	0	-9.65833e-20	-6.73731e-20	1.63662e-20	-1.04132e-17	-5.86221e-18	-3.13161e-18	0	0	0
525	9	1.48457e-20	-8.26266e-22	-2.86467e-20	-7.70243e-19	-1.82071e-18	-3.26065e-19	300	610	0	-6.1741e-20	-4.54079e-20	1.18249e-20	1.08636e-18	-1.94569e-18	1.5542e-18	300	200	0	-4.68953e-20	-4.62342e-20	-1.68217e-20	-1.70126e-17	3.5311e-18	-9.34978e-18	0	0	0
526	0	1.65172e-20	-2.49098e-21	-2.40769e-20	-7.29673e-19	-1.38533e-18	-2.17674e-19	300	610	0	-2.92533e-20	-2.60771e-20	-9.82071e-21	-2.65701e-20	-8.84488e-19	1.20277e-18	300	200	0	-1.2736e-20	-2.85681e-20	-3.38976e-20	-1.87786e-17	8.5108e-18	-1.18102e-17	0	0	0
526	1	1.5509e-20	-3.15112e-21	-1.8579e-20	-6.19352e-19	-9.69848e-19	-1.29402e-19	300	610	0	-7.0867e-21	-1.18538e-20	-2.1095e-20	-6.63283e-19	-1.68897e-19	8.57309e-19	300	200	0	8.42234e-21	-1.50049e-20	-3.9674e-20	-1.7555e-17	1.03592e-17	-1.18167e-17	0	0	0
526	2	1.30803e-20	-3.15498e-21	-1.32028e-20	-4.82081e-19	-6.15333e-19	-6.32219e-20	300	610	0	6.50291e-21	-2.26279e-21	-2.50621e-20	-9.50282e-19	2.6267e-19	5.56476e-19	300	200	0	1.95832e-20	-5.41777e-21	-3.8265e-20	-1.47586e-17	1.01868e-17	-1.04117e-17	0	0	0
526	3	1.01244e-20	-2.78105e-21	-8.53771e-21	-3.4568e-19	-3.38141e-19	-1.7634e-20	300	610	0	1.3541e-20	3.52134e-21	-2.4355e-20	-1.00199e-18	4.79483e-19	3.17165e-19	300	200	0	2.36654e-20	7.40295e-22	-3.28927e-20	-1.13911e-17	8.87322e-18	-8.36246e-18	0	0	0
526	4	7.21783e-21	-2.23448e-21	-4.83758e-21	-2.26043e-19	-1.38455e-19	1.06793e-20	300	610	0	1.59731e-20	6.4271e-21	-2.10447e-20	-9.12264e-19	5.46974e-19	1.41759e-19	300	200	0	2.31909e-20	4.19262e-21	-2.58823e-20	-8.09693e-18	7.06005e-18	-6.18727e-18	0	0	0
526	5	4.68614e-21	-1.65383e-21	-2.13343e-21	-1.30307e-19	-7.13723e-21	2.56848e-20	300	610	0	1.5467e-20	7.3315e-21	-1.66324e-20	-7.51909e-19	5.20564e-19	2.40083e-20	300	200	0	2.01532e-20	5.67768e-21	-1.87658e-20	-5.23756e-18	5.17582e-18	-4.19896e-18	0	0	0
526	6	2.67183e-21	-1.1228e-21	-3.24313e-22	-5.97279e-20	6.92148e-20	3.125e-20	300	610	0	1.3332e-20	6.97739e-21	-1.21125e-20	-5.70066e-19	4.43316e-19	-4.65552e-20	300	200	0	1.60039e-20	5.85459e-21	-1.24368e-20	-2.96911e-18	3.4754e-18	-2.55515e-18	0	0	0
526	7	1.19516e-21	-6.83621e-22	7.54507e-22	-1.20272e-20	1.04861e-19	3.07239e-20	300	610	0	1.0515e-20	5.94191e-21	-8.06971e-21	-3.97549e-19	3.46048e-19	-8.15753e-20	300	200	0	1.17101e-20	5.25829e-21	-7.31521e-21	-1.31087e-18	2.08338e-18	-1.30541e-18	0	0	0
526	8	2.03648e-22	-3.49609e-22	1.28482e-21	1.68323e-20	1.12854e-19	2.67584e-20	300	610	0	7.64168e-21	4.63814e-21	-4.78317e-21	-2.50962e-19	2.48865e-19	-9.19843e-20	300	200	0	7.84533e-21	4.28853e-21	-3.49836e-21	-2.01176e-19	1.03465e-18	-4.31229e-19	0	0	0
526	9	-3.90701e-22	-1.15886e-22	1.43654e-21	3.14183e-20	1.03995e-19	2.12881e-20	300	610	0	5.07859e-21	3.33555e-21	-2.3233e-21	-1.36761e-19	1.63319e-19	-8.70021e-20	300	200	0	4.68788e-21	3.21966e-21	-8.86761e-22	4.6083e-19	3.08324e-19	1.22795e-19	0	0	0
527	0	-6.85842e-22	3.23094e-23	1.3525e-21	3.60587e-20	8.65022e-20	1.56049e-20	300	610	0	2.99944e-21	2.18894e-21	-6.31998e-22	-5.47955e-20	9.46628e-20	-7.37648e-20	300	200	0	2.31359e-21	2.22125e-21	7.20503e-22	7.86509e-19	-1.46038e-19	4.26692e-19	0	0	0
527	1	-7.73764e-22	1.13663e-22	1.14293e-21	3.44276e-20	6.61316e-20	1.04768e-20	300	610	0	1.44642e-21	1.26872e-21	4.15769e-22	-1.13639e-21	4.39025e-20	-5.73594e-20	300	200	0	6.72655e-22	1.38239e-21	1.5587e-21	8.79987e-19	-3.89863e-19	5.50545e-19	0	0	0
527	2	-7.32063e-22	1.46885e-22	8.86171e-22	2.93851e-20	4.6535e-20	6.27935e-21	300	610	0	3.81061e-22	5.88378e-22	9.68614e-22	2.98505e-20	9.48346e-21	-4.10884e-20	300	200	0	-3.51002e-22	7.35263e-22	1.85479e-21	8.28816e-19	-4.83569e-19	5.56116e-19	0	0	0
527	3	-6.20806e-22	1.48474e-22	6.32894e-22	2.29825e-20	2.97197e-20	3.11734e-21	300	610	0	-2.76901e-22	1.27063e-22	1.17099e-21	4.41075e-20	-1.14365e-20	-2.68346e-20	300	200	0	-8.97707e-22	2.75537e-22	1.80388e-21	7.00579e-19	-4.79792e-19	4.93016e-19	0	0	0
527	4	-4.82824e-22	1.31686e-22	4.11815e-22	1.65612e-20	1.65084e-20	9.27676e-22	300	610	0	-6.22183e-22	-1.5332e-22	1.14773e-21	4.70459e-20	-2.21009e-20	-1.544e-20	300	200	0	-1.10501e-21	-2.16335e-23	1.55955e-21	5.43323e-19	-4.20417e-19	3.97957e-19	0	0	0
527	5	-3.45926e-22	1.06333e-22	2.35606e-22	1.08948e-20	6.94434e-21	-4.41877e-22	300	610	0	-7.46524e-22	-2.96246e-22	9.97525e-22	4.31263e-20	-2.55974e-20	-7.0478e-21	300	200	0	-1.09245e-21	-1.89913e-22	1.23313e-21	3.8813e-19	-3.36155e-19	2.95856e-19	0	0	0
527	6	-2.25973e-22	7.90792e-23	1.06205e-22	6.33795e-21	6.1753e-22	-1.17662e-21	300	610	0	-7.29009e-22	-3.43102e-22	7.92232e-22	3.57309e-20	-2.45559e-20	-1.38244e-21	300	200	0	-9.54982e-22	-2.64023e-22	8.98437e-22	2.52627e-19	-2.4763e-19	2.01879e-19	0	0	0
527	7	-1.30064e-22	5.39811e-23	1.9143e-23	2.96234e-21	-3.0937e-21	-1.45878e-21	300	610	0	-6.32023e-22	-3.29136e-22	5.79745e-22	2.7219e-20	-2.10294e-20	2.03969e-21	300	200	0	-7.62087e-22	-2.75155e-22	5.98888e-22	1.446e-19	-1.67209e-19	1.23778e-19	0	0	0
527	8	-5.94146e-23	3.31151e-23	-3.31956e-23	6.68338e-22	-4.85863e-21	-1.44708e-21	300	610	0	-5.00908e-22	-2.81864e-22	3.88455e-22	1.90798e-20	-1.64946e-20	3.76407e-21	300	200	0	-5.60322e-22	-2.48749e-22	3.55259e-22	6.52498e-20	-1.01036e-19	6.41166e-20	0	0	0
527	9	-1.17107e-23	1.717e-23	-5.933e-23	-7.30283e-22	-5.29411e-21	-1.26783e-21	300	610	0	-3.65802e-22	-2.2108e-22	2.32159e-22	1.21254e-20	-1.19208e-20	4.30673e-21	300	200	0	-3.77513e-22	-2.0391e-22	1.72829e-22	1.18478e-20	-5.09429e-20	2.21697e-20	0	0	0
528	0	1.71129e-23	5.9552e-24	-6.72824e-23	-1.44735e-21	-4.9133e-21	-1.01361e-21	300	610	0	-2.4451e-22	-1.59774e-22	1.14617e-22	6.6813e-21	-7.86976e-21	4.10526e-21	300	200	0	-2.27397e-22	-1.53819e-22	4.73346e-23	-2.02682e-20	-1.60684e-20	-4.59092e-21	0	0	0
528	1	3.16448e-23	-1.20274e-24	-6.38329e-23	-1.68707e-21	-4.10856e-21	-7.46601e-22	300	610	0	-1.45621e-22	-1.05477e-22	3.33709e-23	2.75463e-21	-4.60235e-21	3.49998e-21	300	200	0	-1.13977e-22	-1.0668e-22	-3.04619e-23	-3.63169e-20	5.89854e-21	-1.94296e-20	0	0	0
528	2	3.6227e-23	-5.17482e-24	-5.42391e-23	-1.62376e-21	-3.15604e-21	-5.04068e-22	300	610	0	-7.14034e-23	-6.16833e-23	-1.73202e-23	1.68562e-22	-2.17504e-21	2.73468e-21	300	200	0	-3.51764e-23	-6.68582e-23	-7.15593e-23	-4.12143e-20	1.78252e-20	-2.56446e-20	0	0	0
528	3	3.45425e-23	-6.8416e-24	-4.22565e-23	-1.39376e-21	-2.2321e-21	-3.04527e-22	300	610	0	-2.02187e-23	-2.91499e-23	-4.44001e-23	-1.3384e-21	-5.20136e-22	1.96863e-21	300	200	0	1.43238e-23	-3.59915e-23	-8.66566e-23	-3.91162e-20	2.25572e-20	-2.61605e-20	0	0	0
528	4	2.94556e-23	-6.98423e-24	-3.0329e-23	-1.09536e-21	-1.43476e-21	-1.53493e-22	300	610	0	1.16207e-23	-6.96931e-24	-5.46762e-23	-2.04525e-21	4.93367e-22	1.29348e-21	300	200	0	4.10762e-23	-1.39535e-23	-8.50052e-23	-3.32463e-20	2.25885e-20	-2.33381e-20	0	0	0
528	5	2.3019e-23	-6.23354e-24	-1.98553e-23	-7.93192e-22	-8.05267e-22	-4.83552e-23	300	610	0	2.85412e-23	6.61434e-24	-5.40656e-23	-2.20782e-21	1.01726e-21	7.51087e-22	300	200	0	5.15603e-23	3.80806e-25	-7.39209e-23	-2.59076e-20	1.99134e-20	-1.89329e-20	0	0	0
528	6	1.65739e-23	-5.05873e-24	-1.14662e-23	-5.24894e-22	-3.47333e-22	1.78588e-23	300	610	0	3.48669e-23	1.36357e-23	-4.72686e-23	-2.03805e-21	1.19719e-21	3.49688e-22	300	200	0	5.14408e-23	8.57696e-24	-5.87348e-23	-1.85994e-20	1.60011e-20	-1.41428e-20	0	0	0
528	7	1.08922e-23	-3.78015e-24	-5.27583e-24	-3.08055e-22	-4.26316e-23	5.37994e-23	300	610	0	3.43469e-23	1.60469e-23	-3.7725e-23	-1.69746e-21	1.15791e-21	7.72118e-23	300	200	0	4.52391e-23	1.22668e-23	-4.30009e-23	-1.218e-20	1.18441e-20	-9.70258e-21	0	0	0
528	8	6.3269e-24	-2.59434e-24	-1.08764e-24	-1.46656e-22	1.37639e-22	6.80493e-23	300	610	0	2.99528e-23	1.552e-23	-2.77402e-23	-1.29926e-21	9.97269e-22	-8.86545e-23	300	200	0	3.62797e-23	1.29257e-23	-2.88278e-23	-7.03698e-21	8.04183e-21	-5.99287e-21	0	0	0
528	9	2.94774e-24	-1.60324e-24	1.45003e-24	-3.63738e-23	2.24876e-22	6.81291e-23	300	610	0	2.38554e-23	1.33667e-23	-1.86921e-23	-9.15407e-22	7.8601e-22	-1.7345e-22	300	200	0	2.68031e-23	1.17635e-23	-1.7242e-23	-3.24103e-21	4.89695e-21	-3.14547e-21	0	0	0
529	0	6.5345e-25	-8.42265e-25	2.73619e-24	3.13697e-23	2.48222e-22	6.00523e-23	300	610	0	1.75055e-23	1.05351e-23	-1.12613e-23	-5.85571e-22	5.70835e-22	-2.01523e-22	300	200	0	1.81589e-23	9.69279e-24	-8.52507e-24	-6.72123e-22	2.50495e-21	-1.13333e-21	0	0	0
529	1	-7.43565e-25	-3.04321e-25	3.14945e-24	6.65788e-23	2.32051e-22	4.82488e-23	300	610	0	1.17675e-23	7.65092e-24	-5.64629e-24	-3.26117e-22	3.79062e-22	-1.93638e-22	300	200	0	1.10239e-23	7.3466e-24	-2.49684e-24	8.85005e-22	8.31018e-22	1.58669e-22	0	0	0
529	2	-1.45813e-24	4.12533e-26	3.01156e-24	7.88845e-23	1.95087e-22	3.57098e-23	300	610	0	7.06545e-24	5.08051e-24	-1.74478e-24	-1.38062e-22	2.23608e-22	-1.66017e-22	300	200	0	5.60732e-24	5.12176e-24	1.26678e-24	1.67476e-21	-2.30491e-22	8.82591e-22	0	0	0
529	3	-1.69512e-24	2.35023e-25	2.57323e-24	7.65546e-23	1.50575e-22	2.42431e-23	300	610	0	3.51963e-24	2.99692e-24	7.06424e-25	-1.34793e-23	1.0757e-22	-1.30343e-22	300	200	0	1.8245e-24	3.23194e-24	3.27965e-24	1.92916e-21	-8.13326e-22	1.19358e-21	0	0	0
529	4	-1.62928e-24	3.18411e-25	2.01441e-24	6.60879e-23	1.07031e-22	1.47599e-23	300	610	0	1.06132e-24	1.44165e-24	2.03152e-24	5.97569e-23	2.80283e-23	-9.42926e-23	300	200	0	-5.67959e-25	1.76006e-24	4.04593e-24	1.84542e-21	-1.05146e-21	1.23008e-21	0	0	0
529	5	-1.39718e-24	3.28392e-25	1.45295e-24	5.21906e-23	6.9234e-23	7.54773e-24	300	610	0	-4.78618e-25	3.75566e-25	2.55118e-24	9.47396e-23	-2.10457e-23	-6.2323e-23	300	200	0	-1.87579e-24	7.03958e-25	4.00413e-24	1.57726e-21	-1.06301e-21	1.10441e-21	0	0	0
529	6	-1.09715e-24	2.94978e-25	9.56913e-25	3.7978e-23	3.92483e-23	2.50122e-24	300	610	0	-1.30695e-24	-2.82158e-25	2.5458e-24	1.03558e-22	-4.67517e-23	-3.65116e-23	300	200	0	-2.40409e-24	1.28204e-26	3.50271e-24	1.23503e-21	-9.42919e-22	9.00484e-22	0	0	0
529	7	-7.93837e-25	2.40598e-25	5.57626e-25	2.52785e-23	1.73286e-23	-6.9848e-25	300	610	0	-1.62737e-24	-6.26677e-25	2.23918e-24	9.62809e-23	-5.59574e-23	-1.73182e-23	300	200	0	-2.42121e-24	-3.86079e-25	2.7968e-24	8.91014e-22	-7.61451e-22	6.75875e-22	0	0	0
529	8	-5.24804e-25	1.80647e-25	2.61572e-25	1.4963e-23	2.65985e-24	-2.45488e-24	300	610	0	-1.61758e-24	-7.50043e-25	1.79592e-24	8.0618e-23	-5.45787e-23	-4.21818e-24	300	200	0	-2.14238e-24	-5.69396e-25	2.05749e-24	5.86993e-22	-5.66332e-22	4.66154e-22	0	0	0
529	9	-3.07553e-25	1.2464e-25	6.017e-26	7.2482e-24	-6.09109e-24	-3.17204e-24	300	610	0	-1.41909e-24	-7.31548e-25	1.32695e-24	6.20009e-23	-4.72789e-23	3.81661e-24	300	200	0	-1.72665e-24	-6.06908e-25	1.38712e-24	3.42211e-22	-3.86627e-22	2.89998e-22	0	0	0
530	0	-1.45977e-25	7.75788e-26	-6.28003e-26	1.94837e-24	-1.03962e-23	-3.20618e-24	300	610	0	-1.13578e-24	-6.33696e-25	8.99108e-25	4.39049e-23	-3.7445e-23	7.98119e-24	300	200	0	-1.28176e-24	-5.56117e-25	8.36308e-25	1.60673e-22	-2.37209e-22	1.54142e-22	0	0	0
530	1	-3.56737e-26	4.12715e-26	-1.26015e-25	-1.33106e-24	-1.1632e-23	-2.84356e-24	300	610	0	-8.37477e-25	-5.01883e-25	5.45925e-25	2.82661e-23	-2.73266e-23	9.42407e-24	300	200	0	-8.7315e-25	-4.60612e-25	4.1991e-25	3.71415e-23	-1.2302e-22	5.76533e-23	0	0	0
530	2	3.19982e-26	1.54759e-26	-1.47336e-25	-3.05788e-24	-1.09557e-23	-2.29604e-24	300	610	0	-5.66118e-25	-3.6626e-25	2.77773e-25	1.59045e-23	-1.8251e-23	9.13006e-24	300	200	0	-5.3412e-25	-3.50784e-25	1.30437e-25	-3.83114e-23	-4.27001e-23	-4.69655e-24	0	0	0
530	3	6.70913e-26	-1.20036e-27	-1.42029e-25	-3.68614e-24	-9.26063e-24	-1.7075e-24	300	610	0	-3.42605e-25	-2.44616e-25	9.04818e-26	6.90092e-24	-1.0857e-23	7.87249e-24	300	200	0	-2.75514e-25	-2.45817e-25	-5.15467e-26	-7.71255e-23	8.571e-24	-3.99847e-23	0	0	0
530	4	7.92692e-26	-1.06453e-26	-1.22044e-25	-3.60788e-24	-7.18197e-24	-1.16554e-24	300	610	0	-1.73248e-25	-1.45512e-25	-2.79894e-26	9.0156e-25	-5.3114e-24	6.21085e-24	300	200	0	-9.39792e-26	-1.56158e-25	-1.50033e-25	-9.02464e-23	3.70275e-23	-5.55065e-23	0	0	0
530	5	7.682e-26	-1.48065e-26	-9.60026e-26	-3.13274e-24	-5.13056e-24	-7.1498e-25	300	610	0	-5.52212e-26	-7.11838e-26	-9.27675e-26	-2.65527e-24	-1.48968e-24	4.515e-24	300	200	0	2.15988e-26	-8.59904e-26	-1.8877e-25	-8.70306e-23	4.8974e-23	-5.7813e-23	0	0	0
530	6	6.62529e-26	-1.54337e-26	-6.95843e-26	-2.48605e-24	-3.33941e-24	-3.70686e-25	300	610	0	1.92225e-26	-1.99616e-26	-1.18952e-25	-4.3837e-24	8.85224e-25	3.00167e-24	300	200	0	8.54754e-26	-3.53953e-26	-1.88536e-25	-7.48055e-23	5.00038e-23	-5.22464e-23	0	0	0
530	7	5.22784e-26	-1.39542e-26	-4.60989e-26	-1.81784e-24	-1.91145e-24	-1.28538e-25	300	610	0	5.97322e-26	1.18686e-26	-1.19824e-25	-4.85481e-24	2.14514e-24	1.7737e-24	300	200	0	1.12011e-25	-2.08562e-27	-1.65923e-25	-5.88579e-23	4.46341e-23	-4.28168e-23	0	0	0
530	8	3.80108e-26	-1.14399e-26	-2.70998e-26	-1.21691e-24	-8.62545e-25	2.60103e-26	300	610	0	7.59017e-26	2.87544e-26	-1.0604e-25	-4.54686e-24	2.61378e-24	8.56209e-25	300	200	0	1.13913e-25	1.73145e-26	-1.3314e-25	-4.26715e-23	3.62253e-23	-3.22904e-23	0	0	0
530	9	2.52758e-26	-8.63035e-27	-1.29453e-26	-7.26327e-25	-1.5664e-25	1.11767e-25	300	610	0	7.6149e-26	3.50346e-26	-8.54718e-26	-3.82771e-24	2.57159e-24	2.26615e-25	300	200	0	1.01425e-25	2.64043e-26	-9.84171e-26	-2.82776e-23	2.70717e-23	-2.23884e-23	0	0	0
531	0	1.49403e-26	-5.98605e-27	-3.26371e-27	-3.57667e-25	2.67897e-25	1.47747e-25	300	610	0	6.72123e-26	3.44685e-26	-6.34559e-26	-2.95787e-24	2.24074e-24	-1.62389e-25	300	200	0	8.21526e-26	2.84824e-26	-6.67196e-26	-1.66304e-23	1.85812e-23	-1.4026e-23	0	0	0
531	1	7.21661e-27	-3.75202e-27	2.69184e-27	-1.03062e-25	4.80045e-25	1.50819e-25	300	610	0	5.40608e-26	3.00335e-26	-4.32322e-26	-2.1051e-24	1.78336e-24	-3.66687e-25	300	200	0	6.12774e-26	2.62814e-26	-4.05404e-26	-7.95108e-24	1.14842e-23	-7.54572e-24	0	0	0
531	2	1.91547e-27	-2.02022e-27	5.79505e-27	5.56104e-26	5.44786e-25	1.34604e-25	300	610	0	4.00539e-26	2.39028e-26	-2.64503e-26	-1.36382e-24	1.30777e-24	-4.4043e-25	300	200	0	4.19693e-26	2.18826e-26	-2.06552e-26	-2.01292e-24	6.03459e-24	-2.92027e-24	0	0	0
531	3	-1.3608e-27	-7.83666e-28	6.88834e-27	1.40209e-25	5.17057e-25	1.09233e-25	300	610	0	2.72251e-26	1.75281e-26	-1.36479e-26	-7.75022e-25	8.78411e-25	-4.30318e-25	300	200	0	2.58644e-26	1.67445e-26	-6.75958e-27	1.64123e-24	2.18185e-24	8.73146e-26	0	0	0
531	4	-3.08225e-27	2.07275e-29	6.69566e-27	1.72133e-25	4.39468e-25	8.16222e-26	300	610	0	1.66033e-26	1.17732e-26	-4.66001e-27	-3.44087e-25	5.26821e-25	-3.732e-25	300	200	0	1.35211e-26	1.1794e-26	2.03565e-27	3.54651e-24	-2.93417e-25	1.80612e-24	0	0	0
531	5	-3.70452e-27	4.80743e-28	5.78659e-27	1.69965e-25	3.42462e-25	5.60161e-26	300	610	0	8.51679e-27	7.06078e-27	1.06318e-27	-5.52966e-26	2.61864e-25	-2.95864e-25	300	200	0	4.81227e-27	7.54153e-27	6.84977e-27	4.21912e-24	-1.68159e-24	2.57901e-24	0	0	0
531	6	-3.62062e-27	6.87913e-28	4.57401e-27	1.48455e-25	2.45859e-25	3.46154e-26	300	610	0	2.852e-27	3.50953e-27	4.22698e-27	1.17336e-25	7.83052e-26	-2.16126e-25	300	200	0	-7.68627e-28	4.19744e-27	8.80099e-27	4.10281e-24	-2.27924e-24	2.7159e-24	0	0	0
531	7	-3.14072e-27	7.2501e-28	3.3315e-27	1.18388e-25	1.61004e-25	1.81839e-26	300	610	0	-7.45011e-28	1.04931e-27	5.54205e-27	2.02603e-25	-3.65679e-26	-1.44513e-25	300	200	0	-3.88573e-27	1.77432e-27	8.87355e-27	3.54678e-24	-2.35111e-24	2.47081e-24	0	0	0
531	8	-2.49034e-27	6.59899e-28	2.21992e-27	8.69858e-26	9.30208e-26	6.56869e-27	300	610	0	-2.72429e-27	-4.90305e-28	5.6374e-27	2.27471e-25	-9.82545e-26	-8.61091e-26	300	200	0	-5.21464e-27	1.69593e-28	7.85732e-27	2.80423e-24	-2.11213e-24	2.03531e-24	0	0	0
531	9	-1.8195e-27	5.43787e-28	1.31614e-27	5.85603e-26	4.28434e-26	-8.92666e-28	300	610	0	-3.53748e-27	-1.31705e-27	5.0201e-27	2.14649e-25	-1.22007e-25	-4.22634e-26	300	200	0	-5.35698e-27	-7.73264e-28	6.33625e-27	2.04296e-24	-1.7229e-24	1.54225e-24	0	0	0
532	0	-1.21687e-27	4.12195e-28	6.396e-28	3.52352e-26	8.88584e-27	-5.07615e-27	300	610	0	-3.58326e-27	-1.63536e-27	4.06666e-27	1.81686e-25	-1.21117e-25	-1.20154e-26	300	200	0	-4.80013e-27	-1.22317e-27	4.70626e-27	1.3617e-24	-1.2937e-24	1.0749e-24	0	0	0
532	1	-7.253e-28	2.87392e-28	1.74364e-28	1.76235e-26	-1.16975e-26	-6.87625e-27	300	610	0	-3.18237e-27	-1.6234e-27	3.03363e-27	1.41072e-25	-1.06165e-25	6.80822e-27	300	200	0	-3.90767e-27	-1.33601e-27	3.208e-27	8.07655e-25	-8.92694e-25	6.78037e-25	0	0	0
532	2	-3.56199e-28	1.81372e-28	-1.13913e-28	5.39646e-27	-2.21373e-26	-7.0914e-27	300	610	0	-2.57246e-27	-1.42297e-27	2.07801e-27	1.00901e-25	-8.49112e-26	1.68192e-26	300	200	0	-2.92866e-27	-1.2416e-27	1.96409e-27	3.92815e-25	-5.55701e-25	3.69022e-25	0	0	0
532	3	-1.01517e-28	9.87918e-29	-2.66077e-28	-2.27689e-27	-2.55004e-26	-6.36962e-27	300	610	0	-1.91509e-27	-1.13808e-27	1.28082e-27	6.57753e-26	-6.25675e-26	2.05697e-26	300	200	0	-2.01661e-27	-1.03929e-27	1.01474e-27	1.07469e-25	-2.95693e-25	1.47356e-25	0	0	0
532	4	5.70166e-29	3.95336e-29	-3.21841e-28	-6.41723e-27	-2.43937e-26	-5.19522e-27	300	610	0	-1.30881e-27	-8.38597e-28	6.69767e-28	3.77376e-26	-4.22614e-26	2.02737e-26	300	200	0	-1.25179e-27	-7.99063e-28	3.47927e-28	-6.9404e-26	-1.10947e-25	2.34093e-27	0	0	0
532	5	1.41368e-28	7.49651e-31	-3.1553e-28	-8.03263e-27	-2.0849e-26	-3.90059e-27	300	610	0	-8.04182e-28	-5.66425e-28	2.3859e-28	1.71179e-26	-2.55478e-26	1.76864e-26	300	200	0	-6.62814e-28	-5.65676e-28	-7.69406e-29	-1.62823e-25	8.50046e-27	-8.13149e-26	0	0	0
532	6	1.73011e-28	-2.16386e-29	-2.74283e-28	-8.00371e-27	-1.63253e-26	-2.6912e-27	300	610	0	-4.18168e-28	-3.42408e-28	-3.77621e-29	3.22178e-27	-1.28923e-26	1.40901e-26	300	200	0	-2.45157e-28	-3.64046e-28	-3.12046e-28	-1.97121e-25	7.61636e-26	-1.19718e-25	0	0	0
532	7	1.70577e-28	-3.19309e-29	-2.17867e-28	-7.03284e-27	-1.1778e-26	-1.675e-27	300	610	0	-1.46372e-28	-1.72785e-28	-1.92149e-28	-5.15196e-27	-4.07894e-27	1.03425e-26	300	200	0	2.42047e-29	-2.04716e-28	-4.10016e-28	-1.9334e-25	1.05986e-25	-1.27525e-25	0	0	0
532	8	1.48841e-28	-3.40415e-29	-1.59455e-28	-5.63615e-27	-7.7593e-27	-8.91029e-28	300	610	0	2.7348e-29	-5.46598e-29	-2.58005e-28	-9.3522e-27	1.47463e-27	6.95478e-27	300	200	0	1.76189e-28	-8.87013e-29	-4.1746e-28	-1.68114e-25	1.10496e-25	-1.16809e-25	0	0	0
532	9	1.18598e-28	-3.11964e-29	-1.0686e-28	-4.16115e-27	-4.52363e-27	-3.34053e-28	300	610	0	1.23968e-28	1.97733e-29	-2.65108e-28	-1.06521e-26	4.49185e-27	4.1778e-27	300	200	0	2.42566e-28	-1.14231e-29	-3.71968e-28	-1.33568e-25	9.99154e-26	-9.67214e-26	0	0	0
533	0	8.70696e-29	-2.58412e-29	-6.38799e-29	-2.81698e-27	-2.12395e-27	2.60094e-29	300	610	0	1.6474e-28	6.02112e-29	-2.37585e-28	-1.01295e-26	5.69106e-27	2.08307e-27	300	200	0	2.5181e-28	3.43699e-29	-3.01464e-28	-9.77804e-26	8.19196e-26	-7.36404e-26	0	0	0
533	1	5.85617e-29	-1.96813e-29	-3.15524e-29	-1.7083e-27	-4.91021e-28	2.29926e-28	300	610	0	1.68541e-28	7.62823e-29	-1.93434e-28	-8.62135e-27	5.70203e-27	6.30353e-28	300	200	0	2.27102e-28	5.6601e-29	-2.24986e-28	-6.55465e-26	6.1806e-26	-5.15902e-26	0	0	0
533	2	3.5189e-29	-1.37932e-29	-9.20383e-30	-8.67185e-28	5.06375e-28	3.19756e-28	300	610	0	1.50632e-28	7.64277e-29	-1.44987e-28	-6.72634e-27	5.02851e-27	-2.80044e-28	300	200	0	1.85821e-28	6.26345e-29	-1.54191e-28	-3.91989e-26	4.28728e-26	-3.27615e-26	0	0	0
533	3	1.75554e-29	-8.76328e-30	4.74283e-30	-2.80196e-28	1.01946e-27	3.3328e-28	300	610	0	1.22376e-28	6.73991e-29	-9.98466e-29	-4.83486e-27	4.04175e-27	-7.7009e-28	300	200	0	1.39931e-28	5.86359e-29	-9.51038e-29	-1.93767e-26	2.68756e-26	-1.803e-26	0	0	0
533	4	5.32389e-30	-4.82654e-30	1.2196e-29	9.07004e-29	1.19291e-27	3.01321e-28	300	610	0	9.15396e-29	5.41725e-29	-6.19887e-29	-3.17091e-27	2.99253e-27	-9.60029e-28	300	200	0	9.68635e-29	4.9346e-29	-4.97927e-29	-5.66979e-27	1.44738e-26	-7.41041e-27	0	0	0
533	5	-2.34337e-30	-1.98766e-30	1.50272e-29	2.93134e-28	1.15041e-27	2.47021e-28	300	610	0	6.28966e-29	4.01091e-29	-3.28317e-29	-1.83617e-27	2.0325e-27	-9.54775e-28	300	200	0	6.05532e-29	3.81215e-29	-1.78045e-29	2.88702e-27	5.61771e-27	-4.2118e-28	0	0	0
533	6	-6.47228e-30	-1.18459e-31	1.48633e-29	3.74574e-28	9.88819e-28	1.8635e-28	300	610	0	3.89294e-29	2.72413e-29	-1.21535e-29	-8.49842e-28	1.2382e-27	-8.37921e-28	300	200	0	3.24571e-29	2.71229e-29	2.70986e-30	7.46256e-27	-1.43882e-28	3.6475e-27	0	0	0
533	7	-8.07454e-30	9.70361e-31	1.2997e-29	3.7674e-28	7.78019e-28	1.29249e-28	300	610	0	2.05081e-29	1.65951e-29	1.18452e-30	-1.81429e-28	6.33891e-28	-6.70834e-28	300	200	0	1.24335e-29	1.75655e-29	1.41816e-29	9.20355e-27	-3.43936e-27	5.55192e-27	0	0	0
533	8	-8.03308e-30	1.48069e-30	1.03744e-29	3.33068e-28	5.6406e-28	8.10097e-29	300	610	0	7.47162e-30	8.49554e-30	8.71198e-30	2.24507e-28	2.10869e-28	-4.94787e-28	300	200	0	-5.61456e-31	9.97623e-30	1.90864e-29	9.10724e-27	-4.92405e-27	5.98495e-27	0	0	0
533	9	-7.05149e-30	1.59757e-30	7.62969e-30	2.68249e-28	3.73794e-28	4.36158e-29	300	610	0	-9.14507e-31	2.82579e-30	1.20012e-29	4.31134e-28	-5.74898e-29	-3.34578e-28	300	200	0	-7.966e-30	4.42335e-30	1.96309e-29	7.96606e-27	-5.1906e-27	5.52036e-27	0	0	0
534	0	-5.64641e-30	1.4743e-30	5.14193e-30	1.98999e-28	2.19835e-28	1.6916e-29	300	610	0	-5.62709e-30	-7.70954e-31	1.24615e-29	4.98532e-28	-2.04928e-28	-2.02575e-28	300	200	0	-1.12735e-29	7.03341e-31	1.76035e-29	6.36018e-27	-4.725e-27	4.59507e-27	0	0	0
534	1	-4.16537e-30	1.22765e-30	3.09855e-30	1.35458e-28	1.05106e-28	-4.51869e-31	300	610	0	-7.6657e-30	-2.74699e-30	1.12405e-29	4.77845e-28	-2.65266e-28	-1.02528e-28	300	200	0	-1.18311e-29	-1.51934e-30	1.4339e-29	4.67858e-27	-3.89397e-27	3.51523e-27	0	0	0
534	2	-2.81722e-30	9.39471e-31	1.55428e-30	8.27752e-29	2.6611e-29	-1.03837e-29	300	610	0	-7.92386e-30	-3.5556e-30	9.19825e-30	4.0898e-28	-2.68331e-28	-3.27818e-29	300	200	0	-1.07411e-29	-2.61613e-30	1.07525e-29	3.15394e-27	-2.95191e-27	2.47527e-27	0	0	0
534	3	-1.70622e-30	6.61775e-31	4.81089e-31	4.26161e-29	-2.16924e-29	-1.4856e-29	300	610	0	-7.12757e-30	-3.5966e-30	6.92742e-30	3.20626e-28	-2.38101e-28	1.12272e-29	300	200	0	-8.83379e-30	-2.93482e-30	7.40851e-30	1.90132e-27	-2.05832e-27	1.58223e-27	0	0	0
534	4	-8.64025e-31	4.23213e-31	-1.93301e-31	1.44457e-29	-4.68782e-29	-1.56561e-29	300	610	0	-5.81996e-30	-3.19136e-30	4.79588e-30	2.31599e-28	-1.92333e-28	3.51917e-29	300	200	0	-6.68398e-30	-2.76815e-30	4.60258e-30	9.54437e-28	-1.29915e-27	8.80137e-28	0	0	0
534	5	-2.7679e-31	2.35594e-31	-5.57996e-31	-3.47318e-30	-5.57698e-29	-1.42496e-29	300	610	0	-4.37426e-30	-2.57788e-30	2.99856e-30	1.52801e-28	-1.43087e-28	4.47744e-29	300	200	0	-4.65105e-30	-2.34229e-30	2.44057e-30	2.96233e-28	-7.07777e-28	3.71531e-28	0	0	0
534	6	9.38421e-32	9.96333e-32	-7.0115e-31	-1.33616e-29	-5.42328e-29	-1.1742e-29	300	610	0	-3.02153e-30	-1.91781e-30	1.60769e-30	8.92781e-29	-9.77141e-29	4.49457e-29	300	200	0	-2.92769e-30	-1.81818e-30	9.06537e-31	-1.1752e-28	-2.83379e-28	3.48115e-29	0	0	0
534	7	2.95749e-31	9.58381e-33	-6.99863e-31	-1.74539e-29	-4.68833e-29	-8.90029e-30	300	610	0	-1.88353e-30	-1.30965e-30	6.16325e-31	4.21114e-29	-5.99767e-29	3.96856e-29	300	200	0	-1.58778e-30	-1.30007e-30	-8.35374e-32	-3.41397e-28	-5.58513e-30	-1.62936e-28	0	0	0
534	8	3.76575e-31	-4.33329e-32	-6.15681e-31	-1.77258e-29	-3.70679e-29	-6.20532e-30	300	610	0	-1.00468e-30	-8.03849e-31	-2.71414e-32	9.97209e-30	-3.11288e-29	3.19298e-29	300	200	0	-6.28102e-31	-8.47181e-31	-6.42822e-31	-4.29412e-28	1.54799e-28	-2.57205e-28	0	0	0
534	9	3.78149e-31	-6.8591e-32	-4.93876e-31	-1.57688e-29	-2.70052e-29	-3.91601e-30	300	610	0	-3.79595e-31	-4.17196e-31	-3.93867e-31	-9.69538e-30	-1.08313e-29	2.36637e-29	300	200	0	-1.44605e-33	-4.85787e-31	-8.87744e-31	-4.2882e-28	2.28556e-28	-2.8074e-28	0	0	0
535	0	3.33969e-31	-7.49355e-32	-3.64962e-31	-1.27636e-29	-1.79999e-29	-2.13288e-30	300	610	0	2.5054e-32	-1.45149e-31	-5.57758e-31	-1.98473e-29	2.1301e-30	1.60898e-29	300	200	0	3.59023e-31	-2.20085e-31	-9.2272e-31	-3.77353e-28	2.43713e-28	-2.608e-28	0	0	0
535	1	2.6875e-31	-6.9649e-32	-2.4733e-31	-9.514e-30	-1.06763e-29	-8.53379e-31	300	610	0	2.5472e-31	2.85696e-32	-5.85489e-31	-2.33178e-29	9.32833e-30	9.81688e-30	300	200	0	5.2347e-31	-4.10794e-32	-8.32818e-31	-3.02773e-28	2.23371e-28	-2.18242e-28	0	0	0
535	2	1.99211e-31	-5.83057e-32	-1.50209e-31	-6.51133e-30	-5.19264e-30	-1.59819e-32	300	610	0	3.56398e-31	1.25043e-31	-5.31627e-31	-2.25332e-29	1.23548e-29	5.03983e-30	300	200	0	5.55609e-31	6.67377e-32	-6.81836e-31	-2.23794e-28	1.85044e-28	-1.67753e-28	0	0	0
535	3	1.35478e-31	-4.48323e-32	-7.64608e-32	-4.00863e-30	-1.42073e-30	4.67386e-31	300	610	0	3.72367e-31	1.65603e-31	-4.37276e-31	-1.93955e-29	1.26219e-29	1.69239e-30	300	200	0	5.07845e-31	1.2077e-31	-5.13737e-31	-1.51704e-28	1.40946e-28	-1.18724e-28	0	0	0
535	4	8.26825e-32	-3.17406e-32	-2.49431e-32	-2.09177e-30	9.17315e-31	6.89575e-31	300	610	0	3.37152e-31	1.69178e-31	-3.30895e-31	-1.52791e-29	1.12706e-29	-4.34001e-31	300	200	0	4.19835e-31	1.37438e-31	-3.55838e-31	-9.21681e-29	9.87872e-29	-7.63798e-29	0	0	0
535	5	4.24698e-32	-2.04293e-32	7.65095e-33	-7.40274e-31	2.15221e-30	7.35108e-31	300	610	0	2.76708e-31	1.51064e-31	-2.3028e-31	-1.10907e-29	9.1499e-30	-1.60483e-30	300	200	0	3.19178e-31	1.30635e-31	-2.22629e-31	-4.69493e-29	6.27702e-29	-4.29276e-29	0	0	0
535	6	1.4286e-32	-1.14901e-32	2.54788e-32	1.25028e-31	2.60562e-30	6.73644e-31	300	610	0	2.08966e-31	1.22638e-31	-1.44976e-31	-7.36026e-30	6.83973e-30	-2.08666e-30	300	200	0	2.23252e-31	1.11148e-31	-1.19497e-31	-1.53532e-29	3.45784e-29	-1.85761e-29	0	0	0
535	7	-3.6216e-33	-4.98062e-33	3.26912e-32	6.07628e-31	2.55565e-30	5.5799e-31	300	610	0	1.45103e-31	9.16735e-32	-7.86454e-32	-4.33793e-30	4.69602e-30	-2.11491e-30	300	200	0	1.41481e-31	8.66929e-32	-4.59543e-32	4.64348e-30	1.42468e-29	-2.36048e-30	0	0	0
535	8	-1.34858e-32	-6.44168e-34	3.29403e-32	8.12655e-31	2.22223e-30	4.24968e-31	300	610	0	9.10852e-32	6.29404e-32	-3.11322e-32	-2.08304e-30	2.90361e-30	-1.879e-30	300	200	0	7.75994e-32	6.22963e-32	1.80814e-33	1.5587e-29	8.58626e-31	7.24415e-30	0	0	0
535	9	-1.75494e-32	1.92588e-33	2.91563e-32	8.33647e-31	1.76558e-30	2.9782e-31	300	610	0	4.91679e-32	3.89162e-32	-1.02663e-34	-5.38243e-31	1.52688e-30	-1.51934e-30	300	200	0	3.16185e-32	4.08421e-32	2.90536e-32	2.00206e-29	-6.94132e-30	1.19027e-29	0	0	0
536	0	-1.77934e-32	3.17392e-33	2.35045e-32	7.46324e-31	1.29252e-30	1.89209e-31	300	610	0	1.92054e-32	2.04637e-32	1.775e-32	4.14113e-31	5.53285e-31	-1.13141e-30	300	200	0	1.41202e-33	2.36376e-32	4.12545e-32	2.01828e-29	-1.05983e-29	1.3162e-29	0	0	0
536	1	-1.58123e-32	3.51308e-33	1.74526e-32	6.07138e-31	8.66441e-31	1.04204e-31	300	610	0	-3.1128e-34	7.4146e-33	2.58982e-32	9.12299e-31	-7.24509e-32	-7.73477e-31	300	200	0	-1.61236e-32	1.09277e-32	4.33509e-32	1.78697e-29	-1.14373e-29	1.23168e-29	0	0	0
536	2	-1.2788e-32	3.28922e-33	1.18923e-32	4.54726e-31	5.18162e-31	4.29066e-32	300	610	0	-1.14953e-32	-9.72e-34	2.74953e-32	1.08996e-30	-4.23581e-31	-4.75464e-31	300	200	0	-2.42834e-32	2.31722e-33	3.93877e-32	1.44093e-29	-1.05561e-29	1.03624e-29	0	0	0
536	3	-9.52458e-33	2.76836e-33	7.27757e-33	3.12882e-31	2.56141e-31	2.54808e-33	300	610	0	-1.65551e-32	-5.678e-33	2.51354e-32	1.06216e-30	-5.74962e-31	-2.47434e-31	300	200	0	-2.60797e-32	-2.90964e-33	3.2413e-32	1.07018e-29	-8.7909e-30	8.00323e-30	0	0	0
536	4	-6.51268e-33	2.13883e-33	3.75663e-33	1.94025e-31	7.49533e-32	-2.09599e-32	300	610	0	-1.74904e-32	-7.70676e-33	2.07819e-32	9.19538e-31	-5.93449e-31	-8.6828e-32	300	200	0	-2.40031e-32	-5.56793e-33	2.45385e-32	7.29422e-30	-6.72789e-30	5.69265e-30	0	0	0
536	5	-4.00451e-33	1.52188e-33	1.28438e-33	1.02556e-31	-3.81572e-32	-3.19769e-32	300	610	0	-1.59429e-32	-7.95436e-33	1.5801e-32	7.27906e-31	-5.33324e-31	1.5865e-32	300	200	0	-1.99474e-32	-6.43248e-33	1.70854e-32	4.46538e-30	-4.73963e-30	3.68547e-30	0	0	0
536	6	-2.08499e-33	9.8572e-34	-2.90173e-34	3.77379e-32	-9.86409e-32	-3.44987e-32	300	610	0	-1.31523e-32	-7.14836e-33	1.10534e-32	5.30942e-31	-4.35169e-31	7.30169e-32	300	200	0	-1.52373e-32	-6.16264e-33	1.07632e-32	2.30655e-30	-3.03139e-30	2.09204e-30	0	0	0
536	7	-7.32784e-34	5.5993e-34	-1.16087e-33	-4.0284e-33	-1.21656e-31	-3.18355e-32	300	610	0	-9.97982e-33	-5.83268e-33	7.00593e-33	3.54396e-31	-3.26852e-31	9.71711e-32	300	200	0	-1.07126e-32	-5.27275e-33	5.84506e-33	7.90331e-31	-1.68782e-30	9.26472e-31	0	0	0
536	8	1.32038e-34	2.48363e-34	-1.52307e-33	-2.75617e-32	-1.20384e-31	-2.65087e-32	300	610	0	-6.96594e-33	-4.38083e-33	3.84354e-33	2.10637e-31	-2.25606e-31	9.94733e-32	300	200	0	-6.8339e-33	-4.13247e-33	2.32047e-33	-1.7565e-31	-7.14102e-31	1.45868e-31	0	0	0
536	9	6.13526e-34	3.96166e-35	-1.54973e-33	-3.78062e-32	-1.05299e-31	-2.02855e-32	300	610	0	-4.40258e-33	-3.02378e-33	1.56707e-33	1.0287e-31	-1.40497e-31	8.89372e-32	300	200	0	-3.78906e-33	-2.98417e-33	1.73376e-35	-7.101e-31	-6.91226e-32	-3.20332e-31	0	0	0
537	0	8.1721e-34	-8.51258e-35	-1.3803e-33	-3.91888e-32	-8.40725e-32	-1.4289e-32	300	610	0	-2.40388e-33	-1.88304e-33	7.13794e-35	2.86444e-32	-7.48121e-32	7.2276e-32	300	200	0	-1.58667e-33	-1.96816e-33	-1.30892e-33	-9.32721e-31	3.09951e-31	-5.50183e-31	0	0	0
537	1	8.36887e-34	-1.46698e-34	-1.11831e-33	-3.53115e-32	-6.18445e-32	-9.13765e-33	300	610	0	-9.68123e-34	-1.00266e-33	-7.97081e-34	-1.74469e-32	-2.81272e-32	5.40795e-32	300	200	0	-1.31236e-34	-1.14935e-33	-1.91539e-33	-9.49513e-31	4.90945e-31	-6.16741e-31	0	0	0
537	2	7.48422e-34	-1.64608e-34	-8.34352e-34	-2.88722e-32	-4.1691e-32	-5.08645e-33	300	610	0	-2.72069e-35	-3.76939e-34	-1.20137e-33	-4.1867e-32	2.06776e-33	3.71697e-32	300	200	0	7.21215e-34	-5.41547e-34	-2.03572e-33	-8.45962e-31	5.36475e-31	-5.81477e-31	0	0	0
537	3	6.08328e-34	-1.55281e-34	-5.71613e-34	-2.17276e-32	-2.51332e-32	-2.15077e-33	300	610	0	5.17018e-34	2.77588e-35	-1.29059e-33	-5.09158e-32	1.91819e-32	2.30159e-32	300	200	0	1.12535e-33	-1.27522e-34	-1.8622e-33	-6.85566e-31	4.98692e-31	-4.91875e-31	0	0	0
537	4	4.55253e-34	-1.31404e-34	-3.52401e-34	-1.50293e-32	-1.26167e-32	-2.06475e-34	300	610	0	7.68279e-34	2.57131e-34	-1.18801e-33	-5.0048e-32	2.67347e-32	1.2134e-32	300	200	0	1.22353e-33	1.25726e-34	-1.54041e-33	-5.11609e-31	4.17511e-31	-3.81715e-31	0	0	0
537	5	3.12965e-34	-1.0201e-34	-1.84349e-34	-9.3863e-33	-3.91611e-33	9.36017e-34	300	610	0	8.21144e-34	3.58352e-34	-9.87392e-34	-4.3582e-32	2.78898e-32	4.43082e-33	300	200	0	1.13411e-33	2.56342e-34	-1.17174e-33	-3.50595e-31	3.21059e-31	-2.72868e-31	0	0	0
537	6	1.93843e-34	-7.29474e-35	-6.57489e-35	-5.02274e-33	1.5532e-33	1.4813e-33	300	610	0	7.53638e-34	3.73824e-34	-7.54325e-34	-3.46684e-32	2.52287e-32	-5.26412e-34	300	200	0	9.47481e-34	3.00877e-34	-8.20074e-34	-2.16221e-31	2.27325e-31	-1.77754e-31	0	0	0
537	7	1.02243e-34	-4.75407e-35	1.02795e-35	-1.91507e-33	4.51261e-33	1.6182e-33	300	610	0	6.24972e-34	3.38151e-34	-5.30388e-34	-2.54101e-32	2.06908e-32	-3.31382e-33	300	200	0	7.27215e-34	2.90611e-34	-5.20109e-34	-1.13183e-31	1.4633e-31	-1.01875e-31	0	0	0
537	8	3.7387e-35	-2.72651e-35	5.27666e-35	1.00013e-34	5.67611e-33	1.50398e-33	300	610	0	4.76484e-34	2.77325e-34	-3.384e-34	-1.70575e-32	1.56149e-32	-4.52135e-33	300	200	0	5.13871e-34	2.5006e-34	-2.85634e-34	-4.04471e-32	8.23153e-32	-4.61022e-32	0	0	0
537	9	-4.35934e-36	-1.23569e-35	7.09034e-35	1.24666e-33	5.66833e-33	1.259e-33	300	610	0	3.34301e-34	2.09289e-34	-1.8767e-34	-1.02215e-32	1.08348e-32	-4.67657e-33	300	200	0	3.29942e-34	1.96932e-34	-1.16767e-34	6.19488e-33	3.5696e-32	-8.5391e-33	0	0	0
538	0	-2.78417e-35	-2.31216e-36	7.28778e-35	1.7573e-33	4.98804e-33	9.68043e-34	300	610	0	2.12696e-34	1.45218e-34	-7.86332e-35	-5.07249e-33	6.79471e-33	-4.20824e-33	300	200	0	1.84854e-34	1.42906e-34	-5.75542e-36	3.22731e-32	4.63638e-33	1.40759e-32	0	0	0
538	1	-3.80235e-35	3.73874e-36	6.53241e-35	1.84137e-33	4.00221e-33	6.85341e-34	300	610	0	1.1742e-34	9.10677e-35	-6.56707e-36	-1.50728e-33	3.66175e-33	-3.43725e-33	300	200	0	7.93968e-35	9.48064e-35	5.8757e-35	4.34191e-32	-1.37742e-32	2.54003e-32	0	0	0
538	2	-3.93442e-35	6.77197e-36	5.31928e-35	1.67018e-33	2.95824e-33	4.41092e-34	300	610	0	4.86419e-35	4.9076e-35	3.56504e-35	7.22251e-34	1.42387e-33	-2.58416e-33	300	200	0	9.29774e-36	5.5848e-35	8.88432e-35	4.46508e-32	-2.27171e-32	2.88829e-32	0	0	0
538	3	-3.54127e-35	7.70854e-36	3.9876e-35	1.37262e-33	2.00531e-33	2.4807e-34	300	610	0	3.29837e-36	1.90818e-35	5.5673e-35	1.91801e-33	-3.25577e-35	-1.78558e-33	300	200	0	-3.21143e-35	2.67903e-35	9.5549e-35	4.00355e-32	-2.51504e-32	2.74416e-32	0	0	0
538	4	-2.89302e-35	7.32797e-36	2.74652e-35	1.03789e-33	1.21834e-33	1.07516e-34	300	610	0	-2.31652e-35	-4.38479e-37	6.05474e-35	2.37684e-33	-8.66053e-34	-1.11355e-33	300	200	0	-5.20954e-35	6.8895e-36	8.80126e-35	3.26087e-32	-2.35509e-32	2.33413e-32	0	0	0
538	5	-2.17539e-35	6.23549e-36	1.70551e-35	7.21691e-34	6.20621e-34	1.38847e-35	300	610	0	-3.56186e-35	-1.16094e-35	5.61311e-35	2.35726e-33	-1.24202e-33	-5.944e-34	300	200	0	-5.73725e-35	-5.37391e-36	7.31863e-35	2.44509e-32	-1.98234e-32	1.82009e-32	0	0	0
538	6	-1.50342e-35	4.86394e-36	9.03647e-36	4.53852e-34	2.02973e-34	-4.16048e-35	300	610	0	-3.85321e-35	-1.6648e-35	4.68998e-35	2.06496e-33	-1.3101e-33	-2.25048e-34	300	200	0	-5.35663e-35	-1.17841e-35	5.59362e-35	1.68454e-32	-1.53168e-32	1.30754e-32	0	0	0
538	7	-9.3783e-36	3.49547e-36	3.34882e-36	2.4575e-34	-6.13402e-35	-6.8549e-35	300	610	0	-3.56132e-35	-1.75601e-35	3.60006e-35	1.65071e-33	-1.19305e-33	1.41429e-35	300	200	0	-4.49915e-35	-1.40646e-35	3.93494e-35	1.04642e-32	-1.08996e-32	8.56961e-33	0	0	0
538	8	-5.00826e-36	2.29191e-36	-3.20479e-37	9.6805e-35	-2.05975e-34	-7.58685e-35	300	610	0	-2.9689e-35	-1.59909e-35	2.54419e-35	1.21573e-33	-9.83506e-34	1.4998e-34	300	200	0	-3.46973e-35	-1.3699e-35	2.51214e-35	5.54786e-33	-7.06043e-33	4.95725e-33	0	0	0
538	9	-1.89855e-36	1.32667e-36	-2.39181e-36	-3.68209e-37	-2.64551e-34	-7.10317e-35	300	610	0	-2.27432e-35	-1.31822e-35	1.63378e-35	8.20688e-34	-7.45771e-34	2.10197e-34	300	200	0	-2.46418e-35	-1.18555e-35	1.3946e-35	2.05981e-33	-4.01132e-33	2.28927e-33	0	0	0
539	0	1.15789e-37	6.13519e-37	-3.29741e-36	-5.6189e-35	-2.66656e-34	-5.97818e-35	300	610	0	-1.60382e-35	-9.99565e-36	9.15556e-36	4.95715e-34	-5.20171e-34	2.19758e-34	300	200	0	-1.59224e-35	-9.38213e-36	5.85815e-36	-1.91125e-34	-1.78e-33	4.82336e-34	0	0	0
539	1	1.26021e-36	1.30327e-37	-3.42477e-36	-8.15787e-35	-2.36038e-34	-4.61848e-35	300	610	0	-1.02709e-35	-6.97181e-36	3.93455e-36	2.49771e-34	-3.28442e-34	1.99054e-34	300	200	0	-9.01069e-36	-6.84148e-36	5.09778e-37	-1.4624e-33	-2.84901e-34	-6.14124e-34	0	0	0
539	2	1.76805e-36	-1.63052e-37	-3.0895e-36	-8.64457e-35	-1.90257e-34	-3.28579e-35	300	610	0	-5.73043e-36	-4.40201e-36	4.63641e-37	7.85885e-35	-1.79047e-34	1.63417e-34	300	200	0	-3.96238e-36	-4.56506e-36	-2.62586e-36	-2.01885e-33	6.08647e-34	-1.17139e-33	0	0	0
539	3	1.84935e-36	-3.12331e-37	-2.52823e-36	-7.89349e-35	-1.41223e-34	-2.12733e-35	300	610	0	-2.43661e-36	-2.39965e-36	-1.58721e-36	-2.91987e-35	-7.18018e-35	1.23442e-34	300	200	0	-5.8726e-37	-2.71198e-36	-4.11545e-36	-2.09797e-33	1.0498e-33	-1.35221e-33	0	0	0
539	4	1.67573e-36	-3.60974e-37	-1.90403e-36	-6.52074e-35	-9.61836e-35	-1.20689e-35	300	610	0	-2.52242e-37	-9.62256e-37	-2.57708e-36	-8.76845e-35	-1.57573e-36	8.57405e-35	300	200	0	1.42348e-36	-1.32323e-36	-4.48111e-36	-1.89328e-33	1.17825e-33	-1.29504e-33	0	0	0
539	5	1.37621e-36	-3.45968e-37	-1.31823e-36	-4.95495e-35	-5.88461e-35	-5.32762e-36	300	610	0	1.03385e-36	-2.10538e-38	-2.8389e-36	-1.1085e-34	3.89946e-35	5.38405e-35	300	200	0	2.41006e-36	-3.67021e-37	-4.15713e-36	-1.54992e-33	1.11161e-33	-1.10785e-33	0	0	0
539	6	1.03998e-36	-2.96159e-37	-8.2461e-37	-3.4659e-35	-3.04436e-35	-8.03355e-37	300	610	0	1.65016e-36	5.22654e-37	-2.6509e-36	-1.10945e-34	5.76783e-35	2.90801e-35	300	200	0	2.69014e-36	2.26495e-37	-3.47551e-36	-1.16793e-33	9.40763e-34	-8.68192e-34	0	0	0
539	7	7.22611e-37	-2.32274e-37	-4.43221e-37	-2.19994e-35	-1.06443e-35	1.90909e-36	300	610	0	1.80792e-36	7.73001e-37	-2.22668e-36	-9.77646e-35	6.1551e-35	1.13778e-35	300	200	0	2.53053e-36	5.40727e-37	-2.66991e-36	-8.09511e-34	7.30413e-34	-6.26873e-34	0	0	0
539	8	4.53769e-37	-1.6789e-37	-1.72341e-37	-1.21498e-35	1.74266e-36	3.25715e-36	300	610	0	1.68323e-36	8.24825e-37	-1.71723e-36	-7.85238e-35	5.64452e-35	-1.5419e-37	300	200	0	2.137e-36	6.56935e-37	-1.88957e-36	-5.07714e-34	5.22482e-34	-4.13262e-34	0	0	0
539	9	2.44635e-37	-1.10847e-37	2.07642e-39	-5.11052e-36	8.26284e-36	3.65794e-36	300	610	0	1.41098e-36	7.56307e-37	-1.21951e-36	-5.80964e-35	4.67829e-35	-6.76103e-36	300	200	0	1.65561e-36	6.4546e-37	-1.21744e-36	-2.74861e-34	3.40808e-34	-2.40888e-34	0	0	0
540	0	9.44373e-38	-6.47446e-38	9.95309e-38	-5.46843e-37	1.04913e-35	3.45975e-36	300	610	0	1.08626e-36	6.26722e-37	-7.87933e-37	-3.94293e-35	3.56468e-35	-9.74513e-36	300	200	0	1.18069e-36	5.61977e-37	-6.88402e-37	-1.09874e-34	1.95986e-34	-1.1255e-34	0	0	0
540	1	-4.3719e-39	-3.03064e-38	1.40422e-37	2.03292e-36	9.852e-36	2.92784e-36	300	610	0	7.69934e-37	4.77403e-37	-4.45898e-37	-2.40114e-35	2.49812e-35	-1.02865e-35	300	200	0	7.65562e-37	4.47097e-37	-3.05476e-37	-4.03981e-36	8.9729e-35	-2.45496e-35	0	0	0
540	2	-6.23107e-38	-6.51104e-39	1.43389e-37	3.15852e-36	7.54472e-36	2.24607e-36	300	610	0	4.95916e-37	3.34432e-37	-1.9624e-37	-1.23163e-35	1.58433e-35	-9.35428e-36	300	200	0	4.33605e-37	3.27921e-37	-5.28505e-38	5.4802e-35	1.84301e-35	3.00946e-35	0	0	0
540	3	-9.02943e-38	8.5438e-39	1.24067e-37	3.3274e-36	4.54646e-36	1.52776e-36	300	610	0	2.78547e-37	2.1201e-37	-2.96208e-38	-4.17825e-36	8.65377e-36	-7.68173e-36	300	200	0	1.88253e-37	2.20554e-37	9.44463e-38	7.94925e-35	-2.41698e-35	5.93823e-35	0	0	0
540	4	-9.80677e-38	1.70293e-38	9.48217e-38	2.97075e-36	1.65617e-36	8.31141e-37	300	610	0	1.19214e-37	1.15815e-37	6.91735e-38	9.17041e-37	3.41761e-36	-5.77985e-36	300	200	0	2.11464e-38	1.32845e-37	1.63995e-37	8.19403e-35	-4.51398e-35	7.08831e-35	0	0	0
540	5	-9.33935e-38	2.09866e-38	6.50744e-38	2.44398e-36	-4.40907e-37	1.76419e-37	300	610	0	1.16981e-38	4.59598e-38	1.16929e-37	3.62483e-36	-9.8395e-38	-3.97259e-36	300	200	0	-8.16954e-38	6.69464e-38	1.82003e-37	7.23633e-35	-5.12188e-35	7.09182e-35	0	0	0
540	6	-8.17635e-38	2.2092e-38	4.19083e-38	2.03119e-36	-1.1103e-36	-4.37272e-37	300	610	0	-5.38072e-38	-6.32412e-40	1.29351e-37	4.60718e-36	-2.23318e-36	-2.43983e-36	300	200	0	-1.35571e-37	2.14596e-38	1.71259e-37	5.91027e-35	-4.82139e-35	6.41979e-35	0	0	0
540	7	-6.64464e-38	2.1538e-38	3.07164e-38	1.95461e-36	2.75707e-37	-1.01567e-36	300	610	0	-8.79168e-38	-2.84615e-38	1.19693e-37	4.45788e-36	-3.34032e-36	-1.25986e-36	300	200	0	-1.54363e-37	-6.92358e-39	1.50409e-37	4.87557e-35	-4.0778e-35	5.37631e-35	0	0	0
540	8	-4.87352e-38	1.99914e-38	3.57077e-38	2.38211e-36	4.3469e-36	-1.55412e-36	300	610	0	-1.00303e-37	-4.22441e-38	9.82812e-38	3.67079e-36	-3.73087e-36	-4.46259e-37	300	200	0	-1.49039e-37	-2.22528e-38	1.33989e-37	4.64227e-35	-3.24268e-35	4.11129e-35	0	0	0
540	9	-2.83096e-38	1.75989e-38	6.01315e-38	3.42701e-36	1.1693e-35	-2.02339e-36	300	610	0	-9.87346e-38	-4.61667e-38	7.26294e-38	2.63747e-36	-3.64219e-36	2.30401e-38	300	200	0	-1.27044e-37	-2.85677e-38	1.32761e-37	5.58993e-35	-2.56793e-35	2.64451e-35	0	0	0
541	0	-3.67816e-39	1.40235e-38	1.06114e-37	5.13611e-36	2.27559e-35	-2.35663e-36	300	610	0	-8.86707e-38	-4.3493e-38	4.78734e-38	1.66173e-36	-3.22529e-36	1.85411e-37	300	200	0	-9.23489e-38	-2.94696e-38	1.53988e-37	7.96876e-35	-2.22329e-35	8.96573e-36	0	0	0
541	1	2.72987e-38	8.5074e-39	1.74029e-37	7.46326e-36	3.76423e-35	-2.43869e-36	300	610	0	-7.32362e-38	-3.64274e-38	2.73424e-38	9.81486e-37	-2.54521e-36	8.14477e-38	300	200	0	-4.59375e-38	-2.792e-38	2.01371e-37	1.18731e-34	-2.31093e-35	-1.27382e-35	0	0	0
541	2	6.67729e-38	-2.95772e-41	2.61355e-37	1.02277e-35	5.58492e-35	-2.09923e-36	300	610	0	-5.34294e-38	-2.61529e-38	1.31298e-38	7.89919e-37	-1.59052e-36	-2.49549e-37	300	200	0	1.33435e-38	-2.61825e-38	2.74484e-37	1.71813e-34	-2.87272e-35	-4.02491e-35	0	0	0
541	3	1.16117e-37	-1.28408e-38	3.61027e-37	1.30587e-35	7.59017e-35	-1.11285e-36	300	610	0	-2.84924e-38	-1.29916e-38	6.57486e-39	1.2499e-36	-2.90215e-37	-7.67481e-37	300	200	0	8.76242e-38	-2.58324e-38	3.67602e-37	2.3461e-34	-3.88751e-35	-7.47627e-35	0	0	0
541	4	1.74929e-37	-3.11259e-38	4.59368e-37	1.53319e-35	9.49215e-35	7.89754e-37	300	610	0	3.59061e-39	3.34508e-39	8.59756e-39	2.4967e-36	1.46172e-36	-1.42378e-36	300	200	0	1.78519e-37	-2.77809e-38	4.67966e-37	2.98429e-34	-5.25756e-35	-1.16393e-34	0	0	0
541	5	2.39821e-37	-5.56997e-38	5.33791e-37	1.61071e-35	1.08166e-34	3.89409e-36	300	610	0	4.54512e-38	2.34279e-38	1.98494e-38	4.62499e-36	3.77291e-36	-2.14917e-36	300	200	0	2.85272e-37	-3.22718e-38	5.53641e-37	3.48766e-34	-6.7846e-35	-1.63318e-34	0	0	0
541	6	3.03004e-37	-8.65293e-38	5.50648e-37	1.40832e-35	1.08619e-34	8.45127e-36	300	610	0	9.95114e-38	4.76985e-38	4.0655e-38	7.65681e-36	6.70793e-36	-2.83835e-36	300	200	0	4.02516e-37	-3.88308e-38	5.91303e-37	3.63902e-34	-8.13845e-35	-2.10771e-34	0	0	0
541	7	3.50783e-37	-1.22128e-37	4.63802e-37	7.59595e-36	8.67459e-35	1.45982e-35	300	610	0	1.66919e-37	7.59675e-38	7.07305e-38	1.14887e-35	1.02304e-35	-3.33332e-36	300	200	0	5.17702e-37	-4.61603e-38	5.34533e-37	3.13935e-34	-8.82333e-35	-2.49945e-34	0	0	0
541	8	3.62159e-37	-1.5881e-37	2.1479e-37	-5.31228e-36	3.06038e-35	2.22431e-35	300	610	0	2.46196e-37	1.06817e-37	1.08672e-37	1.58179e-35	1.41307e-35	-3.40829e-36	300	200	0	6.08354e-37	-5.19929e-38	3.23463e-37	1.60767e-34	-8.15053e-35	-2.66919e-34	0	0	0
541	9	3.07912e-37	-1.89857e-37	-2.64316e-37	-2.67074e-35	-7.34712e-35	3.09149e-35	300	610	0	3.31591e-37	1.36919e-37	1.5123e-37	2.00517e-35	1.79417e-35	-2.76028e-36	300	200	0	6.39503e-37	-5.29386e-38	-1.13086e-37	-1.40184e-34	-5.22997e-35	-2.41871e-34	0	0	0
542	0	1.5068e-37	-2.04695e-37	-1.04391e-36	-5.8419e-35	-2.39307e-34	3.95798e-35	300	610	0	4.11192e-37	1.60313e-37	1.92411e-37	2.32072e-35	2.08482e-35	-1.01097e-36	300	200	0	5.61872e-37	-4.43823e-38	-8.51501e-37	-6.35646e-34	1.00215e-35	-1.48899e-34	0	0	0
542	1	-1.53238e-37	-1.88256e-37	-2.18414e-36	-1.01489e-34	-4.78153e-34	4.64399e-35	300	610	0	4.64957e-37	1.67738e-37	2.22499e-37	2.38194e-35	2.16023e-35	2.27259e-36	300	200	0	3.11719e-37	-2.05178e-38	-1.96164e-36	-1.36648e-33	1.1698e-34	4.3041e-35	0	0	0
542	2	-6.49457e-37	-1.20797e-37	-3.71488e-36	-1.55374e-34	-7.94436e-34	4.87408e-35	300	610	0	4.63001e-37	1.46167e-37	2.2716e-37	1.98807e-35	1.84674e-35	7.52937e-36	300	200	0	-1.86457e-37	2.53694e-38	-3.48772e-36	-2.35492e-33	2.79297e-34	3.6745e-34	0	0	0
542	3	-1.37743e-36	2.14473e-38	-5.60718e-36	-2.1689e-34	-1.17981e-33	4.26367e-35	300	610	0	3.6463e-37	7.87815e-38	1.86871e-37	8.85104e-36	9.22097e-36	1.51178e-35	300	200	0	-1.0128e-36	1.00229e-37	-5.42031e-36	-3.58624e-33	5.0412e-34	8.55126e-34	0	0	0
542	4	-2.35767e-36	2.64305e-37	-7.73579e-36	-2.78914e-34	-1.60543e-33	2.31804e-35	300	610	0	1.18897e-37	-5.4281e-38	7.70509e-38	-1.22135e-35	-8.74065e-36	2.51812e-35	300	200	0	-2.23877e-36	2.10025e-37	-7.65874e-36	-4.98447e-33	7.90915e-34	1.52577e-33	0	0	0
542	5	-3.57354e-36	6.31831e-37	-9.83388e-36	-3.28956e-34	-2.01278e-33	-1.54642e-35	300	610	0	-3.3234e-37	-2.7402e-37	-1.30644e-37	-4.63517e-35	-3.81413e-35	3.74588e-35	300	200	0	-3.90588e-36	3.57811e-37	-9.96453e-36	-6.38293e-33	1.12592e-33	2.37567e-33	0	0	0
542	6	-4.9472e-36	1.14e-36	-1.14438e-35	-3.4778e-34	-2.30389e-33	-7.94694e-35	300	610	0	-1.04762e-36	-5.99023e-37	-4.65251e-37	-9.61387e-35	-8.13474e-35	5.10397e-35	300	200	0	-5.99482e-36	5.4098e-37	-1.1909e-35	-7.49171e-33	1.47523e-33	3.36118e-33	0	0	0
542	7	-6.31048e-36	1.78744e-36	-1.18707e-35	-3.084e-34	-2.33245e-33	-1.74311e-34	300	610	0	-2.074e-36	-1.0398e-36	-9.5101e-37	-1.6281e-34	-1.39612e-34	6.40707e-35	300	200	0	-8.38449e-36	7.4764e-37	-1.28217e-35	-7.86666e-33	1.77691e-33	4.37825e-33	0	0	0
542	8	-7.37308e-36	2.54285e-36	-1.01516e-35	-1.75955e-34	-1.89846e-33	-3.0312e-34	300	610	0	-3.4288e-36	-1.59062e-36	-1.59879e-36	-2.45017e-34	-2.11989e-34	7.34438e-35	300	200	0	-1.08019e-35	9.52234e-37	-1.17504e-35	-6.88749e-33	1.93315e-33	5.23933e-33	0	0	0
542	9	-7.69235e-36	3.32943e-36	-5.05639e-36	9.08942e-35	-7.49946e-34	-4.64297e-34	300	610	0	-5.074e-36	-2.21868e-36	-2.39394e-36	-3.37191e-34	-2.9391e-34	7.4512e-35	300	200	0	-1.27663e-35	1.11075e-36	-7.45033e-36	-3.75617e-33	1.80403e-33	5.65057e-33	0	0	0
543	0	-6.65257e-36	4.00711e-36	4.85418e-36	5.36172e-34	1.40316e-33	-6.48349e-34	300	610	0	-6.88321e-36	-2.85091e-36	-3.28047e-36	-4.27585e-34	-3.75444e-34	6.09153e-35	300	200	0	-1.35358e-35	1.15619e-36	1.57371e-36	2.46904e-33	1.20532e-33	5.19413e-33	0	0	0
543	1	-3.46463e-36	4.35485e-36	2.10849e-35	1.19945e-33	4.85704e-33	-8.3402e-34	300	610	0	-8.60257e-36	-3.35933e-36	-4.14206e-36	-4.96136e-34	-4.39399e-34	2.46327e-35	300	200	0	-1.20672e-35	9.95522e-37	1.69428e-35	1.27845e-32	-8.5979e-35	3.32321e-33	0	0	0
543	2	2.79847e-36	4.05664e-36	4.49423e-35	2.10436e-33	9.85711e-33	-9.84007e-34	300	610	0	-9.80917e-36	-3.54699e-36	-4.78162e-36	-5.12482e-34	-4.5952e-34	-4.35824e-35	300	200	0	-7.0107e-36	5.09641e-37	4.01607e-35	2.80748e-32	-2.3141e-33	-6.19932e-34	0	0	0
543	3	1.31114e-35	2.69676e-36	7.71176e-35	3.24187e-33	1.65096e-32	-1.04083e-33	300	610	0	-9.87374e-36	-3.13788e-36	-4.90237e-36	-4.34638e-34	-3.9923e-34	-1.53191e-34	300	200	0	3.23768e-36	-4.41127e-37	7.22152e-35	4.88473e-32	-5.70959e-33	-7.34958e-33	0	0	0
543	4	2.83296e-35	-2.27657e-37	1.17088e-34	4.54806e-33	2.46566e-32	-9.2382e-34	300	610	0	-7.93863e-36	-1.77566e-36	-4.09574e-36	-2.09114e-34	-2.11583e-34	-3.12064e-34	300	200	0	2.0391e-35	-2.00332e-36	1.12992e-34	7.48472e-32	-1.04313e-32	-1.75302e-32	0	0	0
543	5	4.89237e-35	-5.26681e-36	1.62327e-34	5.87679e-33	3.37136e-32	-5.28745e-34	300	610	0	-2.92677e-36	9.61814e-37	-1.84343e-36	2.26501e-34	1.58661e-34	-5.23677e-34	300	200	0	4.59969e-35	-4.305e-36	1.60484e-34	1.04547e-31	-1.64807e-32	-3.1602e-32	0	0	0
543	6	7.45974e-35	-1.29391e-35	2.0735e-34	6.96917e-33	4.24752e-32	2.68043e-34	300	610	0	6.39712e-36	5.52358e-36	2.45627e-36	9.37189e-34	7.69716e-34	-7.83138e-34	300	200	0	8.09946e-35	-7.41557e-36	2.09806e-34	1.34525e-31	-2.35846e-32	-4.95236e-32	0	0	0
543	7	1.03782e-34	-2.36003e-35	2.42659e-34	7.42396e-33	4.89061e-32	1.5983e-33	300	610	0	2.12874e-35	1.23123e-35	9.4253e-36	1.97893e-33	1.6729e-33	-1.07202e-33	300	200	0	1.2507e-34	-1.1288e-35	2.52085e-34	1.58768e-31	-3.10498e-32	-7.04248e-32	0	0	0
543	8	1.33022e-34	-3.72492e-35	2.53754e-34	6.67548e-33	4.99498e-32	3.58054e-33	300	610	0	4.27714e-35	2.15667e-35	1.95919e-35	3.38045e-33	2.89688e-33	-1.35216e-33	300	200	0	1.75793e-34	-1.56825e-35	2.73346e-34	1.68011e-31	-3.75951e-32	-9.2174e-32	0	0	0
543	9	1.56294e-34	-5.32642e-35	2.2043e-34	3.98942e-33	4.14073e-32	6.28574e-33	300	610	0	7.12687e-35	3.31904e-35	3.32118e-35	5.1171e-33	4.425e-33	-1.55901e-33	300	200	0	2.27562e-34	-2.00738e-35	2.53642e-34	1.49248e-31	-4.11832e-32	-1.10888e-31	0	0	0
544	0	1.6436e-34	-7.00735e-35	1.16761e-34	-1.50967e-33	1.7963e-32	9.68739e-33	300	610	0	1.06055e-34	4.65247e-35	5.00136e-35	7.0765e-33	6.16525e-33	-1.5955e-33	300	200	0	2.70414e-34	-2.35488e-35	1.66775e-34	8.56634e-32	-3.8884e-32	-1.20443e-31	0	0	0
544	1	1.44306e-34	-8.47787e-35	-8.77604e-35	-1.0761e-32	-2.65381e-32	1.3595e-32	300	610	0	1.44565e-34	6.00691e-35	6.88655e-35	9.01701e-33	7.91356e-33	-1.32811e-33	300	200	0	2.88871e-34	-2.47096e-35	-1.88949e-35	-4.26908e-32	-2.68219e-32	-1.12086e-31	0	0	0
544	2	7.95035e-35	-9.27751e-35	-4.25281e-34	-2.46203e-32	-9.84348e-32	1.75722e-32	300	610	0	1.81568e-34	7.11704e-35	8.73738e-35	1.05223e-32	9.31335e-33	-5.87643e-34	300	200	0	2.61071e-34	-2.16047e-35	-3.37907e-34	-2.57082e-31	-2.80615e-34	-7.43075e-32	0	0	0
544	3	-4.96926e-35	-8.74445e-35	-9.24135e-34	-4.362e-32	-2.03071e-31	2.08458e-32	300	610	0	2.08275e-34	7.57203e-35	1.01447e-34	1.09584e-32	9.81672e-33	8.22092e-34	300	200	0	1.58582e-34	-1.17243e-35	-8.22688e-34	-5.76657e-31	4.59403e-32	6.80817e-33	0	0	0
544	4	-2.64096e-34	-6.00403e-35	-1.60015e-33	-6.76204e-32	-3.42953e-31	2.22169e-32	300	610	0	2.11537e-34	6.7932e-35	1.04887e-34	9.44459e-33	8.65657e-33	3.10354e-33	300	200	0	-5.25593e-35	7.89171e-36	-1.49526e-33	-1.01291e-30	1.16805e-31	1.46479e-31	0	0	0
544	5	-5.82239e-34	7.34989e-38	-2.4441e-33	-9.53417e-32	-5.15129e-31	1.99945e-32	300	610	0	1.73344e-34	4.02993e-35	8.91198e-35	4.85312e-33	4.84366e-33	6.42805e-33	300	200	0	-4.08894e-34	4.03728e-35	-2.35498e-33	-1.56163e-30	2.15837e-31	3.59031e-31	0	0	0
544	6	-1.01484e-33	1.04613e-34	-3.40516e-33	-1.23786e-31	-7.07772e-31	1.19831e-32	300	610	0	7.09718e-35	-1.61183e-35	4.32165e-35	-4.13909e-33	-2.79245e-33	1.08773e-32	300	200	0	-9.43869e-34	8.84946e-35	-3.36194e-33	-2.19218e-30	3.43323e-31	6.54267e-31	0	0	0
544	7	-1.55681e-33	2.64743e-34	-4.37058e-33	-1.4759e-31	-8.96063e-31	-4.43599e-33	300	610	0	-1.218e-34	-1.10902e-34	-4.55836e-35	-1.89207e-32	-1.54947e-32	1.63603e-32	300	200	0	-1.67861e-33	1.53841e-34	-4.41616e-33	-2.8343e-30	4.93865e-31	1.03209e-30	0	0	0
544	8	-2.17662e-33	4.88355e-34	-5.14341e-33	-1.58386e-31	-1.03774e-30	-3.20734e-32	300	610	0	-4.31826e-34	-2.5276e-34	-1.90579e-34	-4.07066e-32	-3.43744e-32	2.25041e-32	300	200	0	-2.60845e-33	2.35595e-34	-5.33399e-33	-3.36338e-30	6.53288e-31	1.47521e-30	0	0	0
544	9	-2.80329e-33	7.7601e-34	-5.42102e-33	-1.4432e-31	-1.06897e-30	-7.34916e-32	300	610	0	-8.81501e-34	-4.47076e-34	-4.03247e-34	-7.01571e-32	-6.00833e-32	2.85233e-32	300	200	0	-3.68479e-33	3.28934e-34	-5.82427e-33	-3.58616e-30	7.95099e-31	1.94002e-30	0	0	0
545	0	-3.31193e-33	1.1154e-33	-4.77972e-33	-8.99286e-32	-9.01613e-31	-1.3029e-31	300	610	0	-1.48082e-33	-6.92338e-34	-6.89516e-34	-1.06832e-31	-9.23391e-32	3.30777e-32	300	200	0	-4.79275e-33	4.23067e-34	-5.46924e-33	-3.22999e-30	8.76872e-31	2.34615e-30	0	0	0
545	1	-3.50982e-33	1.47441e-33	-2.67318e-33	2.33219e-32	-4.23571e-31	-2.0206e-31	300	610	0	-2.21613e-33	-9.75349e-34	-1.04444e-33	-1.48466e-31	-1.29293e-31	3.41398e-32	300	200	0	-5.72595e-33	4.99061e-34	-3.71761e-33	-1.94071e-30	8.37265e-31	2.56601e-30	0	0	0
545	2	-3.12619e-33	1.79308e-33	1.54502e-33	2.1546e-31	4.95709e-31	-2.84988e-31	300	610	0	-3.03549e-33	-1.26533e-33	-1.44516e-33	-1.90092e-31	-1.66755e-31	2.89078e-32	300	200	0	-6.16167e-33	5.27746e-34	9.98562e-35	7.04128e-31	5.94758e-31	2.41631e-30	0	0	0
545	3	-1.81068e-33	1.97551e-33	8.56124e-33	5.04962e-31	1.9918e-30	-3.70126e-31	300	610	0	-3.83112e-33	-1.5073e-33	-1.84245e-33	-2.23073e-31	-1.97333e-31	1.38132e-32	300	200	0	-5.6418e-33	4.68203e-34	6.71879e-33	5.15823e-30	4.96374e-32	1.65489e-30	0	0	0
545	4	8.52829e-34	1.88315e-33	1.89891e-32	9.03775e-31	4.18089e-30	-4.41454e-31	300	610	0	-4.42051e-33	-1.6156e-33	-2.1514e-33	-2.34179e-31	-2.09596e-31	-1.53047e-32	300	200	0	-3.56768e-33	2.67551e-34	1.68377e-32	1.18355e-29	-9.08771e-31	-1.26161e-32	0	0	0
545	5	5.30856e-33	1.33202e-33	3.31884e-32	1.41001e-30	7.12135e-30	-4.7397e-31	300	610	0	-4.52896e-33	-1.46894e-33	-2.24261e-33	-2.04934e-31	-1.87462e-31	-6.27752e-32	300	200	0	7.79594e-34	-1.3692e-34	3.09457e-32	2.09949e-29	-2.38726e-30	-2.91025e-30	0	0	0
545	6	1.19575e-32	9.72251e-35	5.10027e-32	1.9981e-30	1.07589e-29	-4.32239e-31	300	610	0	-3.77844e-33	-9.09239e-34	-1.93621e-33	-1.11574e-31	-1.10091e-31	-1.32322e-31	300	200	0	8.17906e-33	-8.12014e-34	4.90665e-32	3.2572e-29	-4.46373e-30	-7.34655e-30	0	0	0
545	7	2.10423e-32	-2.07058e-33	7.14106e-32	2.60663e-30	1.48546e-29	-2.70026e-31	300	610	0	-1.68955e-33	2.52772e-34	-1.0018e-33	7.39429e-32	4.73063e-32	-2.25845e-31	300	200	0	1.93527e-32	-1.81781e-33	7.04088e-32	4.59534e-29	-7.14967e-30	-1.35391e-29	0	0	0
545	8	3.24798e-32	-5.41163e-33	9.20974e-32	3.12449e-30	1.88978e-29	6.81005e-32	300	610	0	2.29397e-33	2.22142e-33	8.31143e-34	3.81275e-31	3.11255e-31	-3.41674e-31	300	200	0	3.47738e-32	-3.19021e-33	9.29286e-32	5.96983e-29	-1.03387e-29	-2.15021e-29	0	0	0
545	9	4.56376e-32	-1.01005e-32	1.0898e-31	3.37729e-30	2.20113e-29	6.42075e-31	300	610	0	8.74671e-33	5.18479e-33	3.84679e-33	8.36747e-31	7.05791e-31	-4.72282e-31	300	200	0	5.43843e-32	-4.91566e-33	1.12827e-31	7.12251e-29	-1.37413e-29	-3.08932e-29	0	0	0
546	0	5.9059e-32	-1.61611e-32	1.15744e-31	3.11665e-30	2.28622e-29	1.50723e-30	300	610	0	1.81561e-32	9.26378e-33	8.29414e-33	1.45543e-30	1.24564e-30	-6.0151e-31	300	200	0	7.72151e-32	-6.89735e-33	1.24038e-31	7.65038e-29	-1.681e-29	-4.08207e-29	0	0	0
546	1	7.01558e-32	-2.33511e-32	1.03508e-31	2.01703e-30	1.96013e-29	2.69943e-30	300	610	0	3.07566e-32	1.44373e-32	1.43094e-32	2.22968e-30	1.92629e-30	-7.01541e-31	300	200	0	1.00912e-31	-8.9138e-33	1.17818e-31	6.98207e-29	-1.86615e-29	-4.96226e-29	0	0	0
546	2	7.49083e-32	-3.10142e-32	6.07622e-32	-3.13775e-31	9.86501e-30	4.21323e-30	300	610	0	4.62946e-32	2.04416e-32	2.18043e-32	3.11396e-30	2.71068e-30	-7.30048e-31	300	200	0	1.21203e-31	-1.05726e-32	8.25666e-32	4.37185e-29	-1.8012e-29	-5.46416e-29	0	0	0
546	3	6.76409e-32	-3.79112e-32	-2.61848e-32	-4.30263e-30	-9.11472e-30	5.97247e-30	300	610	0	6.37195e-32	2.6646e-32	3.03186e-32	4.00624e-30	3.51285e-30	-6.28242e-31	300	200	0	1.3136e-31	-1.12652e-32	4.1338e-33	-1.07461e-29	-1.31473e-29	-5.20402e-29	0	0	0
546	4	4.09743e-32	-4.20455e-32	-1.7198e-31	-1.03481e-29	-4.02357e-29	7.79379e-30	300	610	0	8.08131e-32	3.19116e-32	3.88403e-32	4.7274e-30	4.17961e-30	-3.20898e-31	300	200	0	1.21787e-31	-1.01339e-32	-1.3314e-31	-1.03247e-28	-1.95992e-30	-3.67242e-29	0	0	0
546	5	-1.39029e-32	-4.05174e-32	-3.89896e-31	-1.87171e-29	-8.60202e-29	9.34541e-30	300	610	0	9.37858e-32	3.44527e-32	4.56078e-32	5.00141e-30	4.47257e-30	2.80202e-31	300	200	0	7.98829e-32	-6.06478e-33	-3.44288e-31	-2.42722e-28	1.79045e-29	-2.47021e-30	0	0	0
546	6	-1.06467e-31	-2.94578e-32	-6.88061e-31	-2.93918e-29	-1.47814e-28	1.01062e-29	300	610	0	9.69009e-32	3.17279e-32	4.79208e-32	4.44087e-30	4.05465e-30	1.26758e-30	300	200	0	-9.56574e-33	2.27013e-33	-6.4014e-31	-4.34975e-28	4.87414e-29	5.76193e-29	0	0	0
546	7	-2.45383e-31	-4.11349e-33	-1.06397e-30	-4.18632e-29	-2.2464e-28	9.33371e-30	300	610	0	8.2225e-32	2.04096e-32	4.20066e-32	2.54505e-30	2.48699e-30	2.72205e-30	300	200	0	-1.63158e-31	1.62961e-32	-1.02197e-30	-6.79158e-28	9.22681e-29	1.50183e-28	0	0	0
546	8	-4.36114e-31	4.08203e-32	-1.49716e-30	-5.48734e-29	-3.11679e-28	6.05467e-30	300	610	0	3.9649e-32	-3.50839e-33	2.30095e-32	-1.28007e-30	-7.55325e-31	4.68731e-30	300	200	0	-3.96465e-31	3.73119e-32	-1.47415e-30	-9.63026e-28	1.4884e-28	2.80035e-28	0	0	0
546	9	-6.77412e-31	1.10508e-31	-1.94012e-30	-6.61229e-29	-3.98432e-28	-9.04014e-31	300	610	0	-4.26244e-32	-4.43809e-32	-1.48032e-32	-7.66757e-30	-6.23799e-30	7.13347e-30	300	200	0	-7.20036e-31	6.61271e-32	-1.95493e-30	-1.25705e-27	2.1637e-28	4.47814e-28	0	0	0
547	0	-9.56625e-31	2.08799e-31	-2.30825e-30	-7.19774e-29	-4.66699e-28	-1.28196e-29	300	610	0	-1.76882e-31	-1.06266e-31	-7.75002e-32	-1.71872e-29	-1.44803e-29	9.90878e-30	300	200	0	-1.13351e-30	1.02532e-31	-2.38575e-30	-1.50778e-27	2.88955e-28	6.46766e-28	0	0	0
547	1	-1.24388e-30	3.36456e-31	-2.46988e-30	-6.72343e-29	-4.88657e-28	-3.08859e-29	300	610	0	-3.73714e-31	-1.91867e-31	-1.70477e-31	-3.01805e-29	-2.58133e-29	1.26811e-29	300	200	0	-1.6176e-30	1.44589e-31	-2.64036e-30	-1.6312e-27	3.55282e-28	8.58683e-28	0	0	0
547	2	-1.48556e-30	4.88717e-31	-2.23883e-30	-4.50427e-29	-4.25516e-28	-5.59034e-29	300	610	0	-6.38564e-31	-3.00963e-31	-2.96838e-31	-4.6521e-29	-4.01717e-29	1.48732e-29	300	200	0	-2.12413e-30	1.87755e-31	-2.53567e-30	-1.5076e-27	3.9697e-28	1.0492e-27	0	0	0
547	3	-1.59786e-30	6.522e-31	-1.3727e-30	2.895e-30	-2.2746e-28	-8.78234e-29	300	610	0	-9.66795e-31	-4.28301e-31	-4.55061e-31	-6.52948e-29	-5.68147e-29	1.56018e-29	300	200	0	-2.56466e-30	2.23898e-31	-1.82777e-30	-9.80015e-28	3.87158e-28	1.163e-27	0	0	0
547	4	-1.46184e-30	8.01297e-31	4.18374e-31	8.56716e-29	1.64181e-28	-1.2513e-28	300	610	0	-1.3372e-30	-5.60964e-31	-6.35892e-31	-8.44079e-29	-7.39802e-29	1.36338e-29	300	200	0	-2.79904e-30	2.40333e-31	-2.17518e-31	1.4083e-28	2.8981e-28	1.11977e-27	0	0	0
547	5	-9.22119e-31	8.94458e-31	3.4468e-30	2.11878e-28	8.11309e-28	-1.64068e-28	300	610	0	-1.70415e-30	-6.75377e-31	-8.18543e-31	-1.00147e-28	-8.84947e-29	7.38364e-30	300	200	0	-2.62627e-30	2.19081e-31	2.62826e-30	2.06109e-27	6.03982e-29	8.12363e-28	0	0	0
547	6	2.07817e-31	8.7101e-31	7.99933e-30	3.87449e-28	1.76861e-27	-1.9777e-28	300	610	0	-1.98899e-30	-7.34323e-31	-9.66488e-31	-1.06756e-28	-9.53888e-29	-5.01824e-30	300	200	0	-1.78118e-30	1.36687e-31	7.03284e-30	4.97355e-27	-3.51137e-28	1.09248e-28	0	0	0
547	7	2.13e-30	6.4961e-31	1.42587e-29	6.12473e-28	3.06687e-27	-2.15377e-28	300	610	0	-2.07197e-30	-6.84572e-31	-1.02339e-30	-9.61121e-29	-8.75991e-29	-2.55479e-29	300	200	0	5.80292e-32	-3.49618e-32	1.32353e-29	9.00779e-27	-9.94098e-28	-1.13632e-27	0	0	0
547	8	5.03151e-30	1.29828e-31	2.21886e-29	8.76847e-28	4.68894e-27	-2.01339e-28	300	610	0	-1.78663e-30	-4.56086e-31	-9.10139e-31	-5.76694e-29	-5.58856e-29	-5.5957e-29	300	200	0	3.24489e-30	-3.26257e-31	2.12785e-29	1.41565e-26	-1.90624e-27	-3.06707e-27	0	0	0
547	9	9.03469e-30	-8.01139e-31	3.13798e-29	1.15484e-27	6.53784e-27	-1.35172e-28	300	610	0	-9.19859e-31	3.58923e-32	-5.24435e-31	2.11517e-29	1.08616e-29	-9.72433e-29	300	200	0	8.11483e-30	-7.65247e-31	3.08554e-29	2.01761e-26	-3.09743e-27	-5.78918e-27	0	0	0
548	0	1.41239e-29	-2.25422e-30	4.08589e-29	1.39887e-27	8.39788e-27	7.94069e-30	300	610	0	7.78441e-31	8.84136e-31	2.55161e-31	1.53857e-28	1.24701e-28	-1.48887e-28	300	200	0	1.49023e-29	-1.37009e-30	4.1114e-29	2.64619e-26	-4.52693e-27	-9.32321e-27	0	0	0
548	1	2.00465e-29	-4.31409e-30	4.88728e-29	1.53323e-27	9.89158e-27	2.55207e-28	300	610	0	3.57083e-30	2.17613e-30	1.55818e-30	3.52765e-28	2.96841e-28	-2.07835e-28	300	200	0	2.36173e-29	-2.13796e-30	5.0431e-29	3.19074e-26	-6.0745e-27	-1.35366e-26	0	0	0
548	2	2.61907e-29	-7.00217e-30	5.26767e-29	1.44897e-27	1.04384e-26	6.32351e-28	300	610	0	7.68711e-30	3.97201e-30	3.50139e-30	6.25569e-28	5.34686e-28	-2.67265e-28	300	200	0	3.38778e-29	-3.03017e-30	5.61781e-29	3.47621e-26	-7.50652e-27	-1.80577e-26	0	0	0
548	3	3.14461e-29	-1.02255e-29	4.83694e-29	1.00197e-27	9.22479e-27	1.15718e-27	300	610	0	1.32524e-29	6.27188e-30	6.15509e-30	9.70329e-28	8.37489e-28	-3.15208e-28	300	200	0	4.46985e-29	-3.95361e-30	5.45245e-29	3.25189e-26	-8.4406e-27	-2.21767e-26	0	0	0
548	4	3.40659e-29	-1.37113e-29	3.08477e-29	1.67335e-29	5.20117e-27	1.83005e-27	300	610	0	2.01839e-29	8.97143e-30	9.49427e-30	1.36875e-27	1.19048e-27	-3.33231e-28	300	200	0	5.42498e-29	-4.73989e-30	4.0342e-29	2.18739e-26	-8.31493e-27	-2.47421e-26	0	0	0
548	5	3.15583e-29	-1.69309e-29	-6.02417e-30	-1.70034e-27	-2.87557e-27	2.62086e-27	300	610	0	2.80543e-29	1.18063e-29	1.33332e-29	1.77788e-27	1.55757e-27	-2.95477e-28	300	200	0	5.96127e-29	-5.12457e-30	7.30907e-30	-1.17653e-27	-6.37213e-27	-2.40734e-26	0	0	0
548	6	2.06528e-29	-1.90197e-29	-6.89054e-29	-4.33421e-27	-1.6327e-26	3.45282e-27	300	610	0	3.59256e-29	1.42888e-29	1.72454e-29	2.12081e-27	1.87304e-27	-1.68542e-28	300	200	0	5.65785e-29	-4.73096e-30	-5.166e-29	-4.10237e-26	-1.6717e-27	-1.79184e-26	0	0	0
548	7	-2.59748e-30	-1.87088e-29	-1.63985e-28	-8.01648e-27	-3.6337e-26	4.18385e-27	300	610	0	4.21663e-29	1.56435e-29	2.04737e-29	2.27747e-27	2.03334e-27	8.71836e-29	300	200	0	3.95688e-29	-3.06534e-30	-1.43511e-28	-1.01822e-25	6.8503e-27	-3.49736e-27	0	0	0
548	8	-4.24976e-29	-1.42884e-29	-2.95349e-28	-1.27586e-26	-6.3605e-26	4.58771e-27	300	610	0	4.42766e-29	1.47557e-29	2.1843e-29	2.07767e-27	1.8905e-27	5.13883e-28	300	200	0	1.77898e-30	4.67295e-31	-2.73506e-28	-1.86453e-25	2.02519e-26	2.231e-26	0	0	0
548	9	-1.03083e-28	-3.63718e-30	-4.62583e-28	-1.83608e-26	-9.78422e-26	4.33881e-27	300	610	0	3.87657e-29	1.01518e-29	1.96951e-29	1.29934e-27	1.25004e-27	1.14947e-27	300	200	0	-6.43169e-29	6.51462e-30	-4.42888e-28	-2.94986e-25	3.93615e-26	6.25699e-26	0	0	0
549	0	-1.87081e-28	1.56425e-29	-6.57526e-28	-2.42972e-26	-1.37101e-25	3.00619e-27	300	610	0	2.11419e-29	3.9238e-32	1.18753e-29	-3.23844e-28	-1.23117e-28	2.01657e-27	300	200	0	-1.65939e-28	1.56817e-29	-6.45651e-28	-4.22584e-25	6.44361e-26	1.19618e-25	0	0	0
549	1	-2.94383e-28	4.59314e-29	-8.60237e-28	-2.95839e-26	-1.76953e-25	6.50043e-29	300	610	0	-1.38948e-29	-1.75575e-29	-4.1881e-30	-3.07985e-27	-2.48589e-27	3.10653e-27	300	200	0	-3.08278e-28	2.83739e-29	-8.64426e-28	-5.56884e-25	9.46861e-26	1.94036e-25	0	0	0
549	2	-4.19966e-28	8.90877e-29	-1.03443e-27	-3.26441e-26	-2.09573e-25	-5.06401e-27	300	610	0	-7.1952e-29	-4.45222e-29	-3.12583e-29	-7.23466e-27	-6.07992e-27	4.35809e-27	300	200	0	-4.91918e-28	4.45655e-29	-1.06568e-27	-6.74991e-25	1.27665e-25	2.83234e-25	0	0	0
549	3	-5.51304e-28	1.45675e-28	-1.12288e-27	-3.11975e-26	-2.22849e-25	-1.29347e-26	300	610	0	-1.58009e-28	-8.2189e-29	-7.18591e-29	-1.29608e-26	-1.10702e-26	5.63119e-27	300	200	0	-7.09313e-28	6.34858e-29	-1.19474e-27	-7.40441e-25	1.5855e-25	3.79639e-25	0	0	0
549	4	-6.65415e-28	2.13887e-28	-1.04389e-27	-2.22121e-26	-1.9973e-25	-2.39418e-26	300	610	0	-2.74921e-28	-1.30659e-28	-1.27574e-28	-2.02325e-26	-1.7454e-26	6.67773e-27	300	200	0	-9.40336e-28	8.32286e-29	-1.17146e-27	-7.00735e-25	1.7939e-25	4.68592e-25	0	0	0
549	5	-7.25903e-28	2.88175e-28	-6.90024e-28	-1.97798e-27	-1.18101e-25	-3.81215e-26	300	610	0	-4.21254e-28	-1.87867e-28	-1.98023e-28	-2.86846e-26	-2.4938e-26	7.11324e-27	300	200	0	-1.14716e-27	1.00308e-28	-8.88047e-28	-4.86367e-25	1.78438e-25	5.26136e-25	0	0	0
549	6	-6.80579e-28	3.57625e-28	6.85282e-29	3.36249e-26	4.83637e-26	-5.48788e-26	300	610	0	-5.88414e-28	-2.48411e-28	-2.79491e-28	-3.74368e-26	-3.27834e-26	6.39566e-27	300	200	0	-1.26899e-27	1.09214e-28	-2.10963e-28	-1.26656e-26	1.39781e-25	5.17117e-25	0	0	0
549	7	-4.60621e-28	4.04258e-28	1.37365e-27	8.85757e-26	3.27863e-25	-7.26445e-26	300	610	0	-7.57135e-28	-3.02202e-28	-3.63229e-28	-4.48963e-26	-3.96305e-26	3.82136e-27	300	200	0	-1.21776e-27	1.02056e-28	1.01042e-27	8.13859e-25	4.35586e-26	3.942e-25	0	0	0
549	8	1.74642e-29	4.01537e-28	3.35877e-27	1.65783e-25	7.46003e-25	-8.848e-26	300	610	0	-8.93584e-28	-3.33094e-28	-4.33551e-28	-4.85604e-26	-4.33216e-26	-1.44849e-27	300	200	0	-8.7612e-28	6.84436e-29	2.92522e-27	2.08265e-24	-1.32831e-25	9.86683e-26	0	0	0
549	9	8.45366e-28	3.13539e-28	6.11496e-27	2.65689e-25	1.31857e-24	-9.76746e-26	300	610	0	-9.45609e-28	-3.1775e-28	-4.65958e-28	-4.48637e-26	-4.07581e-26	-1.03139e-26	300	200	0	-1.00242e-28	-4.21049e-30	5.649e-27	3.85756e-24	-4.12077e-25	-4.35803e-25	0	0	0
550	0	2.11002e-27	9.54695e-29	9.64069e-27	3.8436e-25	2.04099e-24	-9.34123e-26	300	610	0	-8.40006e-28	-2.25172e-28	-4.25699e-28	-2.91308e-26	-2.78475e-26	-2.35945e-26	300	200	0	1.27001e-27	-1.29703e-28	9.215e-27	6.14469e-24	-8.12313e-25	-1.27503e-24	0	0	0
550	1	3.87205e-27	-3.03612e-28	1.37738e-26	5.11059e-25	2.87426e-24	-6.66284e-26	300	610	0	-4.82147e-28	-1.74617e-29	-2.67401e-28	4.27386e-27	3.82171e-28	-4.18004e-26	300	200	0	3.38991e-27	-3.21073e-28	1.35064e-26	8.84845e-24	-1.33999e-24	-2.47027e-24	0	0	0
550	2	6.13379e-27	-9.34766e-28	1.81062e-26	6.25447e-25	3.72752e-24	-6.22739e-27	300	610	0	2.40252e-28	3.47426e-28	6.33716e-29	6.14875e-26	4.94021e-26	-6.47977e-26	300	200	0	6.37404e-27	-5.8734e-28	1.81695e-26	1.17162e-23	-1.9799e-24	-4.03689e-24	0	0	0
550	3	8.79565e-27	-1.83868e-27	2.18868e-26	6.94703e-25	4.43861e-24	1.00118e-25	300	610	0	1.44688e-27	9.10023e-28	6.25536e-28	1.48248e-25	1.24417e-25	-9.13595e-26	300	200	0	1.02425e-26	-9.28658e-28	2.25123e-26	1.42744e-23	-2.68231e-24	-5.92456e-24	0	0	0
550	4	1.16014e-26	-3.02956e-27	2.39238e-26	6.71101e-25	4.75499e-24	2.64322e-25	300	610	0	3.24552e-27	1.69983e-27	1.47358e-27	2.68406e-25	2.29089e-25	-1.18613e-25	300	200	0	1.4847e-26	-1.32973e-27	2.53974e-26	1.57639e-23	-3.34778e-24	-7.97919e-24	0	0	0
550	5	1.40757e-26	-4.4726e-27	2.25057e-26	4.90888e-25	4.31924e-24	4.95106e-25	300	610	0	5.70083e-27	2.72103e-27	2.643e-27	4.21737e-25	3.63638e-25	-1.41418e-25	300	200	0	1.97766e-26	-1.75157e-27	2.51487e-26	1.50856e-23	-3.81101e-24	-9.89815e-24	0	0	0
550	6	1.54604e-26	-6.05499e-27	1.53724e-26	7.56543e-26	2.66568e-24	7.93835e-25	300	610	0	8.78915e-27	3.93294e-27	4.12887e-27	6.00967e-25	5.2225e-25	-1.51758e-25	300	200	0	2.42496e-26	-2.12205e-27	1.95012e-26	1.07777e-23	-3.82643e-24	-1.11832e-23	0	0	0
550	7	1.46628e-26	-7.55161e-27	-2.22189e-28	-6.62241e-25	-7.6309e-25	1.1488e-24	300	610	0	1.2338e-26	5.22523e-27	5.85704e-27	7.8808e-25	6.89823e-25	-1.38272e-25	300	200	0	2.70009e-26	-2.32638e-27	5.63485e-27	1.05004e-24	-3.05976e-24	-1.10993e-23	0	0	0
550	8	1.0235e-26	-8.5887e-27	-2.72994e-26	-1.80832e-24	-6.56843e-24	1.52795e-24	300	610	0	1.5952e-26	6.38935e-27	7.64824e-27	9.501e-25	8.38233e-25	-8.61424e-26	300	200	0	2.6187e-26	-2.19935e-27	-1.96511e-26	-1.60868e-23	-1.09183e-24	-8.65176e-24	0	0	0
550	9	4.11413e-28	-8.61149e-27	-6.87332e-26	-3.42669e-24	-1.53035e-23	1.87056e-24	300	610	0	1.89299e-26	7.08915e-27	9.17767e-27	1.03488e-24	9.2254e-25	2.23874e-26	300	200	0	1.93413e-26	-1.52234e-27	-5.95555e-26	-4.25566e-23	2.55735e-24	-2.60069e-24	0	0	0
551	0	-1.67599e-26	-6.8654e-27	-1.26545e-25	-5.5309e-24	-2.73227e-23	2.07856e-24	300	610	0	2.01838e-26	6.83624e-27	9.93463e-27	9.67736e-25	8.77869e-25	2.06509e-25	300	200	0	3.42392e-27	-2.91586e-29	-1.16611e-25	-7.97702e-23	8.37399e-24	8.46308e-24	0	0	0
551	1	-4.31501e-26	-2.40482e-27	-2.00855e-25	-8.04379e-24	-4.25617e-23	2.00931e-24	300	610	0	1.81792e-26	4.97877e-27	9.19109e-27	6.50281e-25	6.18135e-25	4.83924e-25	300	200	0	-2.49708e-26	2.57395e-27	-1.91664e-25	-1.27953e-22	1.67543e-23	2.59511e-23	0	0	0
551	2	-8.01021e-26	5.85205e-27	-2.88451e-25	-1.07464e-23	-6.02407e-23	1.47221e-24	300	610	0	1.09231e-26	7.15679e-28	5.99196e-27	-3.67085e-26	3.82052e-26	8.66077e-25	300	200	0	-6.91791e-26	6.56773e-27	-2.82459e-25	-1.85224e-22	2.78556e-23	5.09863e-23	0	0	0
551	3	-1.27762e-25	1.89995e-26	-3.80988e-25	-1.32186e-23	-7.84976e-23	2.32758e-25	300	610	0	-3.96253e-27	-6.84742e-27	-8.14737e-28	-1.22396e-24	-9.78376e-25	1.35115e-24	300	200	0	-1.31724e-25	1.21521e-26	-3.81803e-25	-2.46425e-22	4.13877e-23	8.39566e-23	0	0	0
551	4	-1.84161e-25	3.79268e-26	-4.62934e-25	-1.47773e-23	-9.39737e-23	-1.97126e-24	300	610	0	-2.9031e-26	-1.85818e-26	-1.24845e-26	-3.03512e-24	-2.54361e-24	1.91465e-24	300	200	0	-2.13192e-25	1.9345e-26	-4.75418e-25	-3.0177e-22	5.63413e-23	1.23891e-22	0	0	0
551	5	-2.44067e-25	6.29819e-26	-5.09463e-25	-1.4424e-23	-1.01404e-22	-5.3959e-24	300	610	0	-6.6612e-26	-3.5138e-26	-3.01927e-26	-5.55584e-24	-4.73854e-24	2.4977e-24	300	200	0	-3.10679e-25	2.78438e-26	-5.39655e-25	-3.35454e-22	7.06666e-23	1.67658e-22	0	0	0
551	6	-2.97649e-25	9.34993e-26	-4.84744e-25	-1.08185e-23	-9.32998e-23	-1.02334e-23	300	610	0	-1.18163e-25	-5.66474e-26	-5.47312e-26	-8.78799e-24	-7.57351e-24	2.99385e-24	300	200	0	-4.15812e-25	3.68519e-26	-5.39476e-25	-3.24478e-22	8.09284e-23	2.09015e-22	0	0	0
551	7	-3.29121e-25	1.27189e-25	-3.41233e-25	-2.30413e-24	-5.9857e-23	-1.6525e-23	300	610	0	-1.83321e-25	-8.23115e-26	-8.6061e-26	-1.25873e-23	-1.09338e-23	3.23596e-24	300	200	0	-5.12442e-25	4.48776e-26	-4.27294e-25	-2.38102e-22	8.19948e-23	2.37602e-22	0	0	0
551	8	-3.15611e-25	1.5941e-25	-2.08679e-26	1.29825e-23	1.07216e-23	-2.40412e-23	300	610	0	-2.58635e-25	-1.0988e-25	-1.22706e-25	-1.65851e-23	-1.45111e-23	2.98604e-24	300	200	0	-5.74246e-25	4.95305e-26	-1.43574e-25	-3.84958e-23	6.68466e-23	2.38054e-22	0	0	0
551	9	-2.26667e-25	1.82396e-25	5.40664e-25	3.6878e-23	1.31254e-22	-3.21287e-23	300	610	0	-3.35995e-25	-1.35044e-25	-1.60997e-25	-2.00993e-23	-1.77238e-23	1.93216e-24	300	200	0	-5.62661e-25	4.73522e-26	3.79667e-25	3.16657e-22	2.6638e-23	1.89475e-22	0	0	0
552	0	-2.49644e-26	1.84551e-25	1.40521e-24	7.07917e-23	3.13676e-22	-3.95326e-23	300	610	0	-4.00871e-25	-1.50807e-25	-1.94211e-25	-2.20435e-23	-1.96362e-23	-3.01503e-25	300	200	0	-4.25835e-25	3.37444e-26	1.211e-24	8.68703e-22	-4.88196e-23	6.56916e-23	0	0	0
552	1	3.31029e-25	1.50031e-25	2.6175e-24	1.15097e-22	5.65913e-22	-4.42125e-23	300	610	0	-4.30582e-25	-1.46952e-25	-2.11706e-25	-2.08539e-23	-1.88907e-23	-4.12393e-24	300	200	0	-9.95534e-26	3.07916e-27	2.40579e-24	1.64873e-21	-1.69938e-22	-1.63224e-22	0	0	0
552	2	8.81555e-25	5.88789e-26	4.18323e-24	1.6829e-22	8.87271e-22	-4.31838e-23	300	610	0	-3.9297e-25	-1.09774e-25	-1.98235e-25	-1.44606e-23	-1.36767e-23	-9.91704e-24	300	200	0	4.88585e-25	-5.08947e-26	3.985e-24	2.66351e-21	-3.45357e-22	-5.27524e-22	0	0	0
552	3	1.65627e-24	-1.11869e-25	6.03902e-24	2.25909e-22	1.26221e-21	-3.24399e-23	300	610	0	-2.46064e-25	-2.23473e-26	-1.33697e-25	-3.42255e-25	-1.77208e-24	-1.79364e-23	300	200	0	1.41021e-24	-1.34216e-25	5.90532e-24	3.87619e-21	-5.78844e-22	-1.05175e-21	0	0	0
552	4	2.66026e-24	-3.8565e-25	8.01446e-24	2.79279e-22	1.6526e-21	-7.02632e-24	300	610	0	6.04722e-26	1.34345e-25	6.27682e-27	2.42845e-23	1.93009e-23	-2.81649e-23	300	200	0	2.72073e-24	-2.51304e-25	8.02074e-24	5.18158e-21	-8.64911e-22	-1.74544e-21	0	0	0
552	5	3.85483e-24	-7.81859e-25	9.78838e-24	3.14191e-22	1.98891e-21	3.8632e-23	300	610	0	5.81083e-25	3.79019e-25	2.48428e-25	6.20815e-23	5.19502e-23	-4.01147e-23	300	200	0	4.43592e-24	-4.02841e-25	1.00368e-23	6.37753e-21	-1.18311e-21	-2.59e-21	0	0	0
552	6	5.13317e-24	-1.30885e-24	1.08439e-23	3.09761e-22	2.1614e-21	1.10033e-22	300	610	0	1.36607e-24	7.25978e-25	6.18081e-25	1.14947e-22	9.79639e-23	-5.25803e-23	300	200	0	6.49924e-24	-5.82869e-25	1.1462e-23	7.13515e-21	-1.49121e-21	-3.52185e-21	0	0	0
552	7	6.2921e-24	-1.95402e-24	1.04312e-23	2.37822e-22	2.01322e-21	2.11403e-22	300	610	0	2.44811e-24	1.17889e-24	1.13284e-24	1.8306e-22	1.5768e-22	-6.33581e-23	300	200	0	8.74022e-24	-7.75122e-25	1.1564e-23	6.97328e-21	-1.71785e-21	-4.4123e-21	0	0	0
552	8	7.00305e-24	-2.67095e-24	7.55027e-24	6.33831e-23	1.33801e-21	3.43876e-22	300	610	0	3.82243e-24	1.72218e-24	1.79324e-24	2.63566e-22	2.28846e-22	-6.89654e-23	300	200	0	1.08255e-23	-9.48769e-25	9.34351e-24	5.24572e-21	-1.75582e-21	-5.04606e-21	0	0	0
552	9	6.78739e-24	-3.36403e-24	9.73847e-25	-2.53157e-22	-1.13819e-22	5.02975e-22	300	610	0	5.4201e-24	2.30998e-24	2.57e-24	3.48934e-22	3.05168e-22	-6.4417e-23	300	200	0	1.22075e-23	-1.05405e-24	3.54385e-24	1.15323e-21	-1.45777e-21	-5.10198e-21	0	0	0
553	0	5.00482e-24	-3.87191e-24	-1.06663e-23	-7.51213e-22	-2.61535e-21	6.75392e-22	300	610	0	7.07496e-24	2.85332e-24	3.38807e-24	4.25056e-22	3.74632e-22	-4.31482e-23	300	200	0	1.20798e-23	-1.01858e-24	-7.27824e-24	-6.20389e-21	-6.37076e-22	-4.14127e-21	0	0	0
553	1	8.66625e-25	-3.95235e-24	-2.87e-23	-1.46169e-21	-6.42388e-21	8.3522e-22	300	610	0	8.48611e-24	3.20667e-24	4.10836e-24	4.6931e-22	4.17763e-22	2.79162e-24	300	200	0	9.35273e-24	-7.45683e-25	-2.45916e-23	-1.77135e-20	9.22437e-22	-1.61156e-21	0	0	0
553	2	-6.51056e-24	-3.27267e-24	-5.41141e-23	-2.39431e-21	-1.17159e-20	9.4001e-22	300	610	0	9.18077e-24	3.15627e-24	4.50921e-24	4.48963e-22	4.06151e-22	8.21149e-23	300	200	0	2.67021e-24	-1.16402e-25	-4.96049e-23	-3.40587e-20	3.44358e-21	3.12249e-21	0	0	0
553	3	-1.79915e-23	-1.41189e-24	-8.7095e-23	-3.5199e-21	-1.84906e-20	9.27343e-22	300	610	0	8.4852e-24	2.41412e-24	4.27134e-24	3.20474e-22	3.01732e-22	2.03052e-22	300	200	0	-9.50627e-24	1.00223e-24	-8.28236e-23	-5.5425e-20	7.11448e-21	1.07088e-20	0	0	0
553	4	-3.42291e-23	2.1173e-24	-1.26397e-22	-4.7477e-21	-2.64395e-20	7.13013e-22	300	610	0	5.51587e-24	6.22709e-25	2.97188e-24	3.05407e-23	5.75509e-23	3.7129e-22	300	200	0	-2.87133e-23	2.74001e-24	-1.23425e-22	-8.10936e-20	1.20239e-20	2.16829e-20	0	0	0
553	5	-5.5373e-23	7.81649e-24	-1.68545e-22	-5.89868e-21	-3.47822e-20	1.92379e-22	300	610	0	-7.92423e-25	-2.62218e-24	9.551e-26	-4.80067e-22	-3.79083e-22	5.86909e-22	300	200	0	-5.61655e-23	5.19431e-24	-1.68449e-22	-1.08923e-19	1.80694e-20	3.62736e-20	0	0	0
553	6	-8.06657e-23	1.61081e-23	-2.069e-22	-6.67736e-21	-4.20799e-20	-7.53041e-22	300	610	0	-1.16e-23	-7.7222e-24	-4.92711e-24	-1.26861e-21	-1.0599e-21	8.40226e-22	300	200	0	-9.22656e-23	8.3859e-24	-2.11827e-22	-1.34738e-19	2.48372e-20	5.4129e-20	0	0	0
553	7	-1.07929e-22	2.71892e-23	-2.30707e-22	-6.64706e-21	-4.60465e-20	-2.24123e-21	300	610	0	-2.79919e-23	-1.49912e-23	-1.26411e-23	-2.37703e-21	-2.02425e-21	1.10658e-21	300	200	0	-1.35921e-22	1.2198e-23	-2.43348e-22	-1.51698e-19	3.14579e-20	7.396e-20	0	0	0
553	8	-1.32968e-22	4.08243e-23	-2.24273e-22	-5.21598e-21	-4.33972e-20	-4.36486e-21	300	610	0	-5.06974e-23	-2.45254e-23	-2.34366e-23	-3.81197e-21	-3.28175e-21	1.34038e-21	300	200	0	-1.83665e-22	1.62989e-23	-2.4771e-22	-1.4974e-19	3.64499e-20	9.31148e-20	0	0	0
553	9	-1.48943e-22	5.60739e-23	-1.66576e-22	-1.64533e-21	-2.97902e-20	-7.15331e-21	300	610	0	-7.96756e-23	-3.60223e-23	-3.7353e-23	-5.51726e-21	-4.78838e-21	1.46907e-21	300	200	0	-2.28619e-22	2.00516e-23	-2.03929e-22	-1.15282e-19	3.75739e-20	1.07122e-19	0	0	0
554	0	-1.45843e-22	7.09695e-23	-3.16833e-23	4.90622e-21	5.35606e-23	-1.05199e-20	300	610	0	-1.13555e-22	-4.85488e-23	-5.38118e-23	-7.33915e-21	-6.41588e-21	1.38827e-21	300	200	0	-2.59398e-22	2.24207e-23	-8.54951e-23	-3.14459e-20	3.17373e-20	1.0927e-19	0	0	0
554	1	-1.10209e-22	8.21603e-23	2.09503e-22	1.52838e-20	5.19491e-20	-1.41938e-20	300	610	0	-1.48933e-22	-6.02685e-23	-7.12794e-23	-8.98603e-21	-7.91612e-21	9.59846e-22	300	200	0	-2.59142e-22	2.18918e-23	1.38224e-22	1.2089e-19	1.50047e-20	9.03478e-20	0	0	0
554	2	-2.53776e-23	8.45871e-23	5.85549e-22	3.01639e-20	1.31437e-19	-1.76404e-20	300	610	0	-1.79582e-22	-6.81547e-23	-8.68796e-23	-9.98701e-21	-8.88393e-21	1.56659e-23	300	200	0	-2.0496e-22	1.64324e-23	4.9867e-22	3.60775e-19	-1.72095e-20	3.87017e-20	0	0	0
554	3	1.2743e-22	7.12674e-23	1.11818e-21	4.97897e-20	2.42434e-19	-1.99771e-20	300	610	0	-1.9565e-22	-6.77381e-23	-9.59968e-23	-9.65704e-21	-8.725e-21	-1.62977e-21	300	200	0	-6.82195e-23	3.52936e-24	1.02218e-21	7.0319e-19	-6.96701e-20	-5.91505e-20	0	0	0
554	4	3.66781e-22	3.33225e-23	1.81269e-21	7.35997e-20	3.85216e-19	-1.98986e-20	300	610	0	-1.83025e-22	-5.29669e-23	-9.19478e-23	-7.0806e-21	-6.63931e-21	-4.15369e-21	300	200	0	1.83756e-22	-1.96444e-23	1.72074e-21	1.15293e-18	-1.46467e-19	-2.17077e-19	0	0	0
554	5	7.0702e-22	-3.95843e-23	2.64475e-21	9.97498e-20	5.53672e-19	-1.56358e-20	300	610	0	-1.23114e-22	-1.62922e-23	-6.58386e-23	-1.13117e-21	-1.63494e-21	-7.68215e-21	300	200	0	5.83906e-22	-5.58764e-23	2.57891e-21	1.69607e-18	-2.49665e-19	-4.4674e-19	0	0	0
554	6	1.15218e-21	-1.58181e-22	3.54351e-21	1.24547e-19	7.31852e-19	-4.97937e-21	300	610	0	6.61767e-24	5.08738e-23	-6.77477e-24	9.45111e-21	7.40807e-21	-1.22261e-20	300	200	0	1.1588e-21	-1.07307e-22	3.53674e-21	2.28904e-18	-3.77384e-19	-7.53551e-19	0	0	0
554	7	1.68751e-21	-3.31652e-22	4.3719e-21	1.41851e-19	8.89995e-19	1.45877e-20	300	610	0	2.30884e-22	1.57145e-22	9.73585e-23	2.58968e-20	2.16002e-20	-1.75941e-20	300	200	0	1.9184e-21	-1.74508e-22	4.46926e-21	2.8457e-18	-5.21266e-19	-1.13092e-18	0	0	0
554	8	2.26867e-21	-5.64594e-22	4.90612e-21	1.42531e-19	9.80496e-19	4.55953e-20	300	610	0	5.73069e-22	3.09392e-22	2.58286e-22	4.91303e-20	4.18051e-20	-2.3282e-20	300	200	0	2.84174e-21	-2.55201e-22	5.1644e-21	3.2238e-18	-6.63424e-19	-1.55275e-18	0	0	0
554	9	2.80903e-21	-8.52666e-22	4.81791e-21	1.14158e-19	9.34581e-19	9.00712e-20	300	610	0	1.04939e-21	5.10037e-22	4.84625e-22	7.93519e-20	6.82781e-20	-2.8347e-20	300	200	0	3.85842e-21	-3.4263e-22	5.30253e-21	3.21291e-18	-7.73105e-19	-1.96445e-18	0	0	0
555	0	3.16636e-21	-1.17689e-21	3.66542e-21	4.11365e-20	6.60923e-19	1.4875e-19	300	610	0	1.66023e-21	7.53249e-22	7.77796e-22	1.15461e-19	1.00164e-19	-3.12783e-20	300	200	0	4.8266e-21	-4.23642e-22	4.44322e-21	2.52773e-18	-8.03555e-19	-2.27315e-18	0	0	0
555	1	3.13127e-21	-1.49676e-21	9.00842e-22	-9.43977e-20	4.79019e-20	2.19962e-19	300	610	0	2.37839e-21	1.02006e-21	1.12641e-21	1.54322e-19	1.34851e-19	-2.98905e-20	300	200	0	5.50966e-21	-4.76697e-22	2.02726e-21	8.11839e-19	-6.89888e-19	-2.33869e-18	0	0	0
555	2	2.42092e-21	-1.74273e-21	-4.09433e-21	-3.10555e-19	-1.02824e-18	2.98208e-19	300	610	0	3.13426e-21	1.2726e-21	1.49918e-21	1.8991e-19	1.67218e-19	-2.12786e-20	300	200	0	5.55518e-21	-4.70124e-22	-2.59515e-21	-2.34092e-18	-3.49129e-19	-1.96772e-18	0	0	0
555	3	6.83399e-22	-1.80915e-21	-1.19333e-20	-6.22113e-19	-2.68674e-18	3.7246e-19	300	610	0	3.799e-21	1.44795e-21	1.83664e-21	2.12428e-19	1.88838e-19	-1.88762e-21	300	200	0	4.4824e-21	-3.61203e-22	-1.00967e-20	-7.33901e-18	3.15942e-19	-9.14461e-19	0	0	0
555	4	-2.48034e-21	-1.54952e-21	-2.30929e-20	-1.03499e-18	-5.01419e-18	4.24371e-19	300	610	0	4.16738e-21	1.45266e-21	2.04272e-21	2.07543e-19	1.87283e-19	3.22301e-20	300	200	0	1.68704e-21	-9.68594e-23	-2.10502e-20	-1.45102e-17	1.40717e-18	1.10708e-18	0	0	0
555	5	-7.46862e-21	-7.76638e-22	-3.77138e-20	-1.53849e-18	-8.02249e-18	4.26659e-19	300	610	0	3.94392e-21	1.15963e-21	1.97757e-21	1.56008e-19	1.45743e-19	8.48869e-20	300	200	0	-3.5247e-21	3.82994e-22	-3.57363e-20	-2.3974e-17	3.01332e-18	4.39352e-18	0	0	0
555	6	-1.45959e-20	7.28669e-22	-5.53232e-20	-2.09518e-18	-1.15912e-17	3.42163e-19	300	610	0	2.73743e-21	4.09503e-22	1.45417e-21	3.4025e-20	4.32702e-20	1.58869e-19	300	200	0	-1.18585e-20	1.13817e-21	-5.3869e-20	-3.54628e-17	5.182e-18	9.19849e-18	0	0	0
555	7	-2.39655e-20	3.19572e-21	-7.44786e-20	-2.62894e-18	-1.53945e-17	1.24248e-19	300	610	0	7.13704e-23	-9.80097e-22	2.42293e-22	-1.85194e-19	-1.43931e-19	2.54601e-19	300	200	0	-2.38942e-20	2.21562e-21	-7.42363e-20	-4.80913e-17	7.87937e-18	1.56482e-17	0	0	0
555	8	-3.52923e-20	6.82391e-21	-9.23509e-20	-3.01215e-18	-1.88173e-17	-2.8053e-19	300	610	0	-4.58045e-21	-3.19376e-21	-1.91575e-21	-5.28073e-19	-4.39678e-19	3.68309e-19	300	200	0	-3.98727e-20	3.63015e-21	-9.42667e-20	-6.00832e-17	1.09369e-17	2.36212e-17	0	0	0
555	9	-4.76743e-20	1.17193e-20	-1.04285e-19	-3.05405e-18	-2.08684e-17	-9.26381e-19	300	610	0	-1.17214e-20	-6.38165e-21	-5.27192e-21	-1.01493e-18	-8.62892e-19	4.89705e-19	300	200	0	-5.93957e-20	5.33766e-21	-1.09557e-19	-6.84813e-17	1.3987e-17	3.25902e-17	0	0	0
556	0	-5.93239e-20	1.78036e-20	-1.03418e-19	-2.49362e-18	-2.01084e-17	-1.85759e-18	300	610	0	-2.1711e-20	-1.0603e-20	-1.0016e-20	-1.65125e-18	-1.42004e-18	5.99298e-19	300	200	0	-8.10349e-20	7.20063e-21	-1.13434e-19	-6.88872e-17	1.63914e-17	4.14317e-17	0	0	0
556	1	-6.72843e-20	2.4694e-20	-8.04631e-20	-1.00178e-18	-1.46168e-17	-3.09203e-18	300	610	0	-3.45834e-20	-1.57463e-20	-1.61903e-20	-2.41557e-18	-2.09462e-18	6.65637e-19	300	200	0	-1.01868e-19	8.9477e-21	-9.66534e-20	-5.53084e-17	1.71743e-17	4.8218e-17	0	0	0
556	2	-6.7177e-20	3.15576e-20	-2.38534e-20	1.80067e-18	-2.03432e-18	-4.59788e-18	300	610	0	-4.98008e-20	-2.14267e-20	-2.35719e-20	-3.24404e-18	-2.83354e-18	6.4299e-19	300	200	0	-1.16978e-19	1.01309e-20	-4.74254e-20	-2.02221e-17	1.49747e-17	5.00225e-17	0	0	0
556	3	-5.30603e-20	3.69514e-20	7.95528e-20	6.30152e-18	2.02719e-17	-6.26353e-18	300	610	0	-6.59411e-20	-2.68634e-20	-3.15225e-20	-4.01227e-18	-3.53114e-18	4.70265e-19	300	200	0	-1.19001e-19	1.0088e-20	4.80304e-20	4.49962e-17	8.04371e-18	4.27881e-17	0	0	0
556	4	-1.75045e-20	3.86703e-20	2.42909e-19	1.2823e-17	5.48649e-17	-7.86171e-18	300	610	0	-8.03396e-20	-3.07488e-20	-3.88141e-20	-4.51643e-18	-4.01224e-18	7.23316e-20	300	200	0	-9.78441e-20	7.92148e-21	2.04095e-19	1.49098e-16	-5.67918e-18	2.13327e-17	0	0	0
556	5	4.79667e-20	3.3641e-20	4.76659e-19	2.15067e-17	1.03655e-16	-9.01115e-18	300	610	0	-8.8723e-20	-3.11303e-20	-4.34474e-20	-4.45674e-18	-4.017e-18	-6.34784e-19	300	200	0	-4.07563e-20	2.51066e-21	4.33211e-19	2.99243e-16	-2.83694e-17	-2.04078e-17	0	0	0
556	6	1.51893e-19	1.79176e-20	7.84372e-19	3.21503e-17	1.67019e-16	-9.14174e-18	300	610	0	-8.49059e-20	-2.53385e-20	-4.24967e-20	-3.42877e-18	-3.19229e-18	-1.73302e-18	300	200	0	6.69868e-20	-7.42087e-21	7.41876e-19	4.98333e-16	-6.19512e-17	-8.87744e-17	0	0	0
556	7	3.01151e-19	-1.31451e-20	1.15692e-18	4.39955e-17	2.42594e-16	-7.47319e-18	300	610	0	-6.06603e-20	-1.00106e-20	-3.20307e-20	-9.29819e-19	-1.09592e-18	-3.28379e-18	300	200	0	2.40491e-19	-2.31557e-20	1.12489e-18	7.4127e-16	-1.07513e-16	-1.89274e-16	0	0	0
556	8	4.98306e-19	-6.4446e-20	1.56498e-18	5.54745e-17	3.23733e-16	-3.02144e-18	300	610	0	-5.91167e-21	1.87247e-20	-7.18539e-21	3.60936e-18	2.7775e-18	-5.30007e-18	300	200	0	4.92394e-19	-4.57213e-20	1.55779e-18	1.01009e-15	-1.64462e-16	-3.24822e-16	0	0	0
556	9	7.3788e-19	-1.40309e-19	1.95018e-18	6.39362e-17	3.97726e-16	5.34794e-18	300	610	0	9.05373e-20	6.48205e-20	3.75175e-20	1.07558e-17	8.9385e-18	-7.70788e-18	300	200	0	8.28417e-19	-7.54881e-20	1.9877e-18	1.26818e-15	-2.2941e-16	-4.93221e-16	0	0	0
557	0	1.00156e-18	-2.4316e-19	2.21576e-18	6.53953e-17	4.43946e-16	1.87956e-17	300	610	0	2.39514e-19	1.31552e-19	1.07488e-19	2.0955e-17	1.78007e-17	-1.02974e-17	300	200	0	1.24107e-18	-1.11607e-19	2.32325e-18	1.45411e-15	-2.948e-16	-6.83835e-16	0	0	0
557	1	1.25247e-18	-3.71623e-19	2.2182e-18	5.43723e-17	4.32276e-16	3.82873e-17	300	610	0	4.4896e-19	2.20338e-19	2.06898e-19	3.4349e-17	2.95232e-17	-1.26659e-17	300	200	0	1.70143e-18	-1.51285e-19	2.4251e-18	1.47594e-15	-3.474e-16	-8.73564e-16	0	0	0
557	2	1.42917e-18	-5.17995e-19	1.76247e-18	2.39253e-17	3.22339e-16	6.42494e-17	300	610	0	7.20145e-19	3.29071e-19	3.36895e-19	5.05221e-17	4.37898e-17	-1.4159e-17	300	200	0	2.14931e-18	-1.88924e-19	2.09936e-18	1.20786e-15	-3.66847e-16	-1.02241e-15	0	0	0
557	3	1.44013e-18	-6.65162e-19	6.04344e-19	-3.39918e-17	6.4286e-17	9.60814e-17	300	610	0	1.04248e-18	4.49949e-19	4.93136e-19	6.81749e-17	5.95229e-17	-1.38198e-17	300	200	0	2.48261e-18	-2.15213e-19	1.09748e-18	4.9113e-16	-3.246e-16	-1.06928e-15	0	0	0
557	4	1.16056e-18	-7.83195e-19	-1.53527e-18	-1.27677e-16	-3.9787e-16	1.31522e-16	300	610	0	1.38693e-18	5.66887e-19	6.62623e-19	8.47411e-17	7.45441e-17	-1.03641e-17	300	200	0	2.54749e-18	-2.16308e-19	-8.72652e-19	-8.57312e-16	-1.8381e-16	-9.29061e-16	0	0	0
557	5	4.3365e-19	-8.26079e-19	-4.9383e-18	-2.64146e-16	-1.11918e-15	1.6589e-16	300	610	0	1.69843e-18	6.5272e-19	8.20002e-19	9.59818e-17	8.52124e-17	-2.20447e-18	300	200	0	2.13208e-18	-1.73359e-19	-4.1183e-18	-3.02485e-15	9.918e-17	-4.92534e-16	0	0	0
557	6	-9.20569e-19	-7.29366e-19	-9.83308e-18	-4.46728e-16	-2.14167e-15	1.91266e-16	300	610	0	1.88801e-18	6.66657e-19	9.23688e-19	9.56292e-17	8.60973e-17	1.24445e-17	300	200	0	9.67445e-19	-6.27094e-20	-8.90939e-18	-6.16755e-15	5.70811e-16	3.68843e-16	0	0	0
557	7	-3.08504e-18	-4.0991e-19	-1.63074e-17	-6.71653e-16	-3.47594e-15	1.9574e-16	300	610	0	1.82625e-18	5.52655e-19	9.12487e-19	7.51857e-17	6.97828e-17	3.53426e-17	300	200	0	-1.25879e-18	1.42745e-19	-1.53949e-17	-1.03546e-14	1.27274e-15	1.79053e-15	0	0	0
557	8	-6.20992e-18	2.30714e-19	-2.41865e-17	-9.23583e-16	-5.07583e-15	1.62932e-16	300	610	0	1.34011e-18	2.39772e-19	7.03785e-19	2.4038e-17	2.69368e-17	6.78399e-17	300	200	0	-4.86981e-18	4.70486e-19	-2.34827e-17	-1.549e-14	2.22967e-15	3.89195e-15	0	0	0
557	9	-1.03572e-17	1.29709e-18	-3.28749e-17	-1.17024e-15	-6.80592e-15	7.20818e-17	300	610	0	2.167e-19	-3.54138e-19	1.94855e-19	-6.99068e-17	-5.317e-17	1.10294e-16	300	200	0	-1.01405e-17	9.42957e-19	-3.26801e-17	-2.12096e-14	3.43168e-15	6.73983e-15	0	0	0
558	0	-1.54228e-17	2.88285e-18	-4.11694e-17	-1.35658e-15	-8.40372e-15	-1.00878e-16	300	610	0	-1.78216e-18	-1.31368e-18	-7.30722e-19	-2.18807e-16	-1.81472e-16	1.61262e-16	300	200	0	-1.7205e-17	1.56918e-18	-4.19002e-17	-2.67596e-14	4.8107e-15	1.02955e-14	0	0	0
558	1	-2.10351e-17	5.04313e-18	-4.70587e-17	-1.39936e-15	-9.44009e-15	-3.80786e-16	300	610	0	-4.88918e-18	-2.71017e-18	-2.18903e-18	-4.32412e-16	-3.66995e-16	2.1647e-16	300	200	0	-2.59243e-17	2.33296e-18	-4.92478e-17	-3.08634e-14	6.21162e-15	1.43448e-14	0	0	0
558	2	-2.64346e-17	7.75467e-18	-4.75435e-17	-1.1836e-15	-9.28508e-15	-7.8866e-16	300	610	0	-9.2793e-18	-4.57706e-18	-4.27151e-18	-7.14263e-16	-6.13568e-16	2.67604e-16	300	200	0	-3.57139e-17	3.17761e-18	-5.1815e-17	-3.16012e-14	7.36013e-15	1.84132e-14	0	0	0
558	3	-3.0344e-17	1.08627e-17	-3.85278e-17	-5.62884e-16	-7.09007e-15	-1.33453e-15	300	610	0	-1.49907e-17	-6.87498e-18	-7.00775e-18	-1.05637e-15	-9.15194e-16	3.01047e-16	300	200	0	-4.53348e-17	3.98776e-18	-4.55356e-17	-2.63314e-14	7.83147e-15	2.16708e-14	0	0	0
558	4	-3.08514e-17	1.4016e-17	-1.48577e-17	6.33429e-16	-1.80211e-15	-2.0072e-15	300	610	0	-2.18159e-17	-9.44607e-18	-1.03137e-17	-1.43233e-15	-1.25003e-15	2.96788e-16	300	200	0	-5.26673e-17	4.56992e-18	-2.51713e-17	-1.17055e-14	7.0273e-15	2.28431e-14	0	0	0
558	5	-2.53363e-17	1.65939e-17	2.93923e-17	2.5828e-15	7.76883e-15	-2.76095e-15	300	610	0	-2.9163e-17	-1.19591e-17	-1.39249e-17	-1.78921e-15	-1.57318e-15	2.27836e-16	300	200	0	-5.44992e-17	4.63481e-18	1.54674e-17	1.61604e-14	4.17139e-15	2.0145e-14	0	0	0
558	6	-1.04901e-17	1.76367e-17	1.0026e-16	5.43771e-15	2.28044e-14	-3.49941e-15	300	610	0	-3.58942e-17	-1.38501e-17	-1.73182e-17	-2.03891e-15	-1.80901e-15	6.06639e-17	300	200	0	-4.63842e-17	3.78657e-18	8.29421e-17	6.12757e-14	-1.66083e-15	1.1275e-14	0	0	0
558	7	1.75068e-17	1.5793e-17	2.02729e-16	9.2756e-15	4.42265e-14	-4.05812e-15	300	610	0	-4.01583e-17	-1.4267e-17	-1.9629e-17	-2.05041e-15	-1.84406e-15	-2.42674e-16	300	200	0	-2.26515e-17	1.52605e-18	1.831e-16	1.27037e-13	-1.14603e-14	-6.49048e-15	0	0	0
558	8	6.25709e-17	9.31154e-18	3.38911e-16	1.40273e-14	7.23145e-14	-4.18837e-15	300	610	0	-3.92474e-17	-1.20336e-17	-1.95777e-17	-1.64522e-15	-1.52262e-15	-7.1994e-16	300	200	0	2.33235e-17	-2.72208e-18	3.19334e-16	2.15072e-13	-2.61278e-14	-3.60437e-14	0	0	0
558	9	1.27975e-16	-3.89249e-18	5.05492e-16	1.93831e-14	1.06172e-13	-3.54639e-15	300	610	0	-2.95245e-17	-5.6538e-18	-1.54288e-17	-5.99323e-16	-6.47815e-16	-1.40075e-15	300	200	0	9.84502e-17	-9.54629e-18	4.90063e-16	3.2359e-13	-4.62206e-14	-7.99707e-14	0	0	0
559	0	2.15193e-16	-2.60508e-17	6.904e-16	2.46789e-14	1.43043e-13	-1.6944e-15	300	610	0	-6.4914e-18	6.61489e-18	-5.01321e-18	1.34406e-15	1.00805e-15	-2.2944e-15	300	200	0	2.08701e-16	-1.94359e-17	6.85387e-16	4.45231e-13	-7.15831e-14	-1.39789e-13	0	0	0
559	1	3.22265e-16	-5.91882e-17	8.68841e-16	2.87722e-14	1.77509e-13	1.87808e-15	300	610	0	3.49157e-17	2.65818e-17	1.41419e-17	4.44543e-15	3.67902e-15	-3.37292e-15	300	200	0	3.57181e-16	-3.26064e-17	8.82983e-16	5.64474e-13	-1.00852e-13	-2.14842e-13	0	0	0
559	2	4.41668e-16	-1.0455e-16	9.99033e-16	2.99252e-14	2.00647e-13	7.70216e-15	300	610	0	9.96939e-17	5.57977e-17	4.45255e-17	8.91775e-15	7.56168e-15	-4.54934e-15	300	200	0	5.41362e-16	-4.8752e-17	1.04356e-15	6.54818e-13	-1.30845e-13	-3.00829e-13	0	0	0
559	3	5.57755e-16	-1.61766e-16	1.01831e-15	2.57252e-14	1.99282e-13	1.62347e-14	300	610	0	1.91688e-16	9.50418e-17	8.81378e-17	1.48471e-14	1.27467e-14	-5.65209e-15	300	200	0	7.49443e-16	-6.67243e-17	1.10644e-15	6.76164e-13	-1.55878e-13	-3.88003e-13	0	0	0
559	4	6.44004e-16	-2.27736e-16	8.40669e-16	1.30857e-14	1.55585e-13	2.77086e-14	300	610	0	3.11942e-16	1.4359e-16	1.45715e-16	2.20812e-14	1.91216e-14	-6.39803e-15	300	200	0	9.55946e-16	-8.41468e-17	9.86384e-16	5.73079e-13	-1.67094e-13	-4.59164e-13	0	0	0
559	5	6.6047e-16	-2.95253e-16	3.5738e-16	-1.16115e-14	4.73196e-14	4.19192e-14	300	610	0	4.56411e-16	1.98252e-16	2.15642e-16	3.00843e-14	2.62442e-14	-6.3687e-15	300	200	0	1.11688e-15	-9.70001e-17	5.73022e-16	2.74947e-13	-1.51953e-13	-4.87719e-13	0	0	0
559	6	5.52151e-16	-3.51457e-16	-5.57301e-16	-5.21588e-14	-1.50796e-13	5.79427e-14	300	610	0	6.13039e-16	2.52215e-16	2.92547e-16	3.77655e-14	3.31902e-14	-4.99703e-15	300	200	0	1.16519e-15	-9.92413e-17	-2.64755e-16	-3.00601e-13	-9.41083e-14	-4.36247e-13	0	0	0
559	7	2.49257e-16	-3.76331e-16	-2.03262e-15	-1.11866e-13	-4.64104e-13	7.37967e-14	300	610	0	7.58334e-16	2.93771e-16	3.65642e-16	4.3294e-14	3.83888e-14	-1.5751e-15	300	200	0	1.00759e-15	-8.25599e-17	-1.66698e-15	-1.23931e-12	2.60146e-14	-2.5626e-13	0	0	0
559	8	-3.29247e-16	-3.41557e-16	-4.17712e-15	-1.92516e-13	-9.12794e-13	8.60683e-14	300	610	0	8.53792e-16	3.0513e-16	4.16953e-16	4.3932e-14	3.94701e-14	4.7032e-15	300	200	0	5.24545e-16	-3.64264e-17	-3.76016e-15	-2.61498e-12	2.29547e-13	1.09926e-13	0	0	0
559	9	-1.26715e-15	-2.10247e-16	-7.0408e-15	-2.92868e-13	-1.50391e-12	8.95644e-14	300	610	0	8.42772e-16	2.61613e-16	4.19736e-16	3.59315e-14	3.31659e-14	1.46476e-14	300	200	0	-4.2438e-16	5.13662e-17	-6.62106e-15	-4.46541e-12	5.35947e-13	7.2403e-13	0	0	0
560	0	-2.63567e-15	6.17346e-17	-1.05615e-14	-4.06678e-13	-2.22016e-12	7.70726e-14	300	610	0	6.48844e-16	1.31676e-16	3.37537e-16	1.45656e-14	1.53238e-14	2.89063e-14	300	200	0	-1.98682e-15	1.9341e-16	-1.0224e-14	-6.75785e-12	9.57723e-13	1.64199e-12	0	0	0
560	1	-4.46935e-15	5.21985e-16	-1.44949e-14	-5.20292e-13	-3.00554e-12	3.93637e-14	300	610	0	1.77001e-16	-1.21627e-16	1.24578e-16	-2.56161e-14	-1.88862e-14	4.7712e-14	300	200	0	-4.29234e-15	4.00358e-16	-1.43704e-14	-9.34369e-12	1.49271e-12	2.89808e-12	0	0	0
560	2	-6.73184e-15	1.21425e-15	-1.83305e-14	-6.10009e-13	-3.74829e-12	-3.43853e-14	300	610	0	-6.8037e-16	-5.36969e-16	-2.71652e-16	-9.01913e-14	-7.44705e-14	7.05265e-14	300	200	0	-7.4122e-15	6.77277e-16	-1.86021e-14	-1.19036e-11	2.11367e-12	4.48182e-12	0	0	0
560	3	-9.27098e-15	2.16649e-15	-2.12005e-14	-6.39558e-13	-4.26287e-12	-1.55525e-13	300	610	0	-2.03049e-15	-1.14802e-15	-9.04474e-16	-1.83803e-13	-1.55705e-13	9.55824e-14	300	200	0	-1.13015e-14	1.01847e-15	-2.21049e-14	-1.38877e-11	2.75538e-12	6.307e-12	0	0	0
560	4	-1.17648e-14	3.37345e-15	-2.17959e-14	-5.58327e-13	-4.27389e-12	-3.3397e-13	300	610	0	-3.95767e-15	-1.97274e-15	-1.81757e-15	-3.08505e-13	-2.64705e-13	1.19341e-13	300	200	0	-1.57225e-14	1.40071e-15	-2.36135e-14	-1.44586e-11	3.30013e-12	8.17364e-12	0	0	0
560	5	-1.36626e-14	4.77315e-15	-1.83118e-14	-3.01268e-13	-3.4068e-12	-5.75081e-13	300	610	0	-6.48889e-15	-2.99808e-15	-3.0288e-15	-4.61424e-13	-3.99397e-13	1.35917e-13	300	200	0	-2.01515e-14	1.77507e-15	-2.13406e-14	-1.24535e-11	3.56326e-12	9.72531e-12	0	0	0
560	6	-1.41302e-14	6.21782e-15	-8.45481e-15	2.08302e-13	-1.19224e-12	-8.75189e-13	300	610	0	-9.5458e-15	-4.15973e-15	-4.50739e-15	-6.31708e-13	-5.50842e-13	1.36562e-13	300	200	0	-2.3676e-14	2.05809e-15	-1.29622e-14	-6.38353e-12	3.28203e-12	1.04074e-11	0	0	0
560	7	-1.20135e-14	7.44116e-15	1.04425e-14	1.05139e-12	2.90672e-12	-1.21568e-12	300	610	0	-1.28832e-14	-5.31759e-15	-6.14439e-15	-7.96886e-13	-7.00022e-13	1.09367e-13	300	200	0	-2.48966e-14	2.12357e-15	4.29813e-15	5.4975e-12	2.1123e-12	9.43562e-12	0	0	0
560	8	-5.8407e-15	8.02584e-15	4.11448e-14	2.29974e-12	9.4332e-12	-1.55579e-12	300	610	0	-1.60162e-14	-6.22874e-15	-7.71746e-15	-9.18928e-13	-8.14327e-13	3.93867e-14	300	200	0	-2.18569e-14	1.7971e-15	3.34274e-14	2.50219e-11	-3.60198e-13	5.7888e-12	0	0	0
560	9	6.10666e-15	7.37848e-15	8.60126e-14	3.99407e-12	1.88284e-11	-1.82472e-12	300	610	0	-1.81443e-14	-6.52185e-15	-8.85313e-15	-9.40641e-13	-8.44271e-13	-9.04952e-14	300	200	0	-1.20376e-14	8.56629e-16	7.71595e-14	5.37916e-11	-4.58587e-12	-1.75443e-12	0	0	0
561	0	2.56201e-14	4.7225e-15	1.46214e-13	6.11275e-12	3.1265e-11	-1.91408e-12	300	610	0	-1.80831e-14	-5.67925e-15	-8.99254e-15	-7.83348e-13	-7.21279e-13	-2.9763e-13	300	200	0	7.53705e-15	-9.56751e-16	1.37222e-13	9.26756e-11	-1.09845e-11	-1.45104e-11	0	0	0
561	1	5.42467e-14	-8.76273e-16	2.20602e-13	8.53015e-12	4.64124e-11	-1.6726e-12	300	610	0	-1.42268e-14	-3.03605e-15	-7.37027e-15	-3.47332e-13	-3.57793e-13	-5.96177e-13	300	200	0	4.00199e-14	-3.91233e-15	2.13231e-13	1.41088e-10	-1.98358e-11	-3.36876e-11	0	0	0
561	2	9.27874e-14	-1.04324e-14	3.04237e-13	1.09658e-11	6.31335e-11	-9.05744e-13	300	610	0	-4.56954e-15	2.19078e-15	-3.02035e-15	4.83045e-13	3.48602e-13	-9.91807e-13	300	200	0	8.82179e-14	-8.24161e-15	3.01216e-13	1.96034e-10	-3.11172e-11	-6.00565e-11	0	0	0
561	3	1.4058e-13	-2.48898e-14	3.86613e-13	1.29282e-11	7.91245e-11	6.15845e-13	300	610	0	1.31747e-14	1.08274e-14	5.17168e-15	1.82713e-12	1.50493e-12	-1.47425e-12	300	200	0	1.53754e-13	-1.40624e-14	3.91785e-13	2.50949e-10	-4.42863e-11	-9.34656e-11	0	0	0
561	4	1.94552e-13	-4.4874e-14	4.49719e-13	1.36605e-11	9.05296e-11	3.1346e-12	300	610	0	4.13049e-14	2.36036e-14	1.83475e-14	3.78599e-12	3.20404e-12	-2.00764e-12	300	200	0	2.35857e-13	-2.12703e-14	4.68066e-13	2.94423e-10	-5.80074e-11	-1.32192e-10	0	0	0
561	5	2.48081e-13	-7.03267e-14	4.66221e-13	1.21014e-11	9.15934e-11	6.86542e-12	300	610	0	8.16659e-14	4.09305e-14	3.74592e-14	6.40791e-12	5.49486e-12	-2.51905e-12	300	200	0	3.29747e-13	-2.93962e-14	5.0368e-13	3.08985e-10	-6.98435e-11	-1.72135e-10	0	0	0
561	6	2.89741e-13	-1.00013e-13	3.98244e-13	6.88023e-12	7.44505e-11	1.19307e-11	300	610	0	1.3493e-13	6.25791e-14	6.29321e-14	9.63937e-12	8.33977e-12	-2.88616e-12	300	200	0	4.24671e-13	-3.74336e-14	4.61176e-13	2.70238e-10	-7.59467e-11	-2.05913e-10	0	0	0
561	7	3.02115e-13	-1.30906e-13	1.97431e-13	-3.62749e-12	2.91957e-11	1.82666e-11	300	610	0	1.99592e-13	8.72554e-14	9.41865e-14	1.32609e-11	1.15585e-11	-2.92618e-12	300	200	0	5.01707e-13	-4.36504e-14	2.91618e-13	1.46808e-10	-7.0813e-11	-2.21963e-10	0	0	0
561	8	2.6099e-13	-1.57492e-13	-1.92778e-13	-2.11511e-11	-5.55692e-11	2.54986e-11	300	610	0	2.70668e-13	1.1208e-13	1.29016e-13	1.68099e-11	1.47599e-11	-2.38899e-12	300	200	0	5.31658e-13	-4.54115e-14	-6.37627e-14	-9.83126e-11	-4.72e-11	-2.03851e-10	0	0	0
561	9	1.35342e-13	-1.71074e-13	-8.31485e-13	-4.72435e-11	-1.91476e-10	3.27896e-11	300	610	0	3.38161e-13	1.32017e-13	1.6284e-13	1.94968e-11	1.72674e-11	-9.59276e-13	300	200	0	4.73503e-13	-3.90578e-14	-6.68646e-13	-5.0426e-10	3.65718e-12	-1.30078e-10	0	0	0
562	0	-1.11261e-13	-1.59223e-13	-1.76995e-12	-8.28288e-11	-3.88149e-10	3.86712e-11	300	610	0	3.85428e-13	1.39315e-13	1.87902e-13	2.01271e-11	1.80479e-11	1.72631e-12	300	200	0	2.74167e-13	-1.99077e-14	-1.58205e-12	-1.10575e-09	9.13537e-11	2.52088e-11	0	0	0
562	1	-5.171e-13	-1.05593e-13	-3.03518e-12	-1.27546e-10	-6.49731e-10	4.08818e-11	300	610	0	3.87715e-13	1.23121e-13	1.92528e-13	1.70497e-11	1.56629e-11	6.03932e-12	300	200	0	-1.29386e-13	1.75277e-14	-2.84265e-12	-1.92261e-09	2.24938e-10	2.90068e-10	0	0	0
562	2	-1.11574e-12	9.58115e-15	-4.60637e-12	-1.78872e-10	-9.69962e-10	3.62493e-11	300	610	0	3.11292e-13	6.94226e-14	1.60649e-13	8.16174e-12	8.26677e-12	1.22885e-11	300	200	0	-8.04446e-13	7.90037e-14	-4.44572e-12	-2.94468e-09	4.10635e-10	6.90581e-10	0	0	0
562	3	-1.92557e-12	2.07914e-13	-6.38391e-12	-2.31051e-10	-1.3258e-09	2.06751e-11	300	610	0	1.13821e-13	-3.83691e-14	7.18911e-14	-8.98938e-12	-6.31135e-12	2.06093e-11	300	200	0	-1.81175e-12	1.69545e-13	-6.31202e-12	-4.11171e-09	6.48462e-10	1.24398e-09	0	0	0
562	4	-2.9348e-12	5.09756e-13	-8.15173e-12	-2.73893e-10	-1.66977e-09	-1.06999e-11	300	610	0	-2.53238e-13	-2.17892e-13	-9.73918e-14	-3.69558e-11	-3.0358e-11	3.08079e-11	300	200	0	-3.18804e-12	2.91863e-13	-8.24912e-12	-5.28887e-09	9.2764e-10	1.94854e-09	0	0	0
562	5	-4.08155e-12	9.29036e-13	-9.53608e-12	-2.91611e-10	-1.92177e-09	-6.30511e-11	300	610	0	-8.39144e-13	-4.8495e-13	-3.71626e-13	-7.79339e-11	-6.58866e-11	4.21575e-11	300	200	0	-4.92069e-12	4.44087e-13	-9.90771e-12	-6.23956e-09	1.22085e-09	2.7699e-09	0	0	0
562	6	-5.22969e-12	1.46563e-12	-9.9664e-12	-2.61957e-10	-1.96157e-09	-1.4103e-10	300	610	0	-1.68419e-12	-8.48875e-13	-7.71533e-13	-1.33045e-10	-1.14018e-10	5.31557e-11	300	200	0	-6.91388e-12	6.16757e-13	-1.07379e-11	-6.59921e-09	1.47765e-09	3.6241e-09	0	0	0
562	7	-6.14217e-12	2.095e-12	-8.64815e-12	-1.5606e-10	-1.62404e-09	-2.47411e-10	300	610	0	-2.80471e-12	-1.30581e-12	-1.30709e-12	-2.0131e-10	-1.74089e-10	6.1262e-11	300	200	0	-8.94688e-12	7.89185e-13	-9.95524e-12	-5.85628e-09	1.6179e-09	4.35827e-09	0	0	0
562	8	-6.45556e-12	2.75521e-12	-4.56202e-12	6.04858e-11	-7.00194e-10	-3.81134e-10	300	610	0	-4.17201e-12	-1.82978e-12	-1.96754e-12	-2.78298e-10	-2.42468e-10	6.26573e-11	300	200	0	-1.06276e-11	9.25435e-13	-6.52955e-12	-3.34973e-09	1.52633e-09	4.73145e-09	0	0	0
562	9	-5.66196e-12	3.33217e-12	3.49091e-12	4.24576e-10	1.05182e-09	-5.34681e-10	300	610	0	-5.68499e-12	-2.36166e-12	-2.70823e-12	-3.5449e-10	-3.1112e-10	5.20913e-11	300	200	0	-1.1347e-11	9.70508e-13	7.82677e-13	1.70448e-09	1.05055e-09	4.39936e-09	0	0	0
563	0	-3.10758e-12	3.64469e-12	1.67733e-11	9.69789e-10	3.88094e-09	-6.90867e-10	300	610	0	-7.13762e-12	-2.79703e-12	-3.43491e-12	-4.13501e-10	-3.66008e-10	2.29121e-11	300	200	0	-1.02452e-11	8.47653e-13	1.33384e-11	1.01417e-08	5.19333e-12	2.90949e-09	0	0	0
563	1	1.9796e-12	3.43245e-12	3.63968e-11	1.71696e-09	7.99681e-09	-8.19257e-10	300	610	0	-8.18404e-12	-2.97425e-12	-3.98652e-12	-4.30392e-10	-3.85576e-10	-3.25899e-11	300	200	0	-6.20444e-12	4.582e-13	3.24103e-11	2.27133e-08	-1.81405e-09	-2.85133e-10	0	0	0
563	2	1.04171e-11	2.35155e-12	6.29801e-11	2.66047e-09	1.34972e-08	-8.72676e-10	300	610	0	-8.30697e-12	-2.66573e-12	-4.11926e-12	-3.70521e-10	-3.39656e-10	-1.22365e-10	300	200	0	2.11014e-12	-3.14183e-13	5.88609e-11	3.98689e-08	-4.60204e-09	-5.78234e-09	0	0	0
563	3	2.29322e-11	-1.60783e-14	9.6156e-11	3.7498e-09	2.0265e-08	-7.84623e-10	300	610	0	-6.79821e-12	-1.57634e-12	-3.49594e-12	-1.89556e-10	-1.89356e-10	-2.53135e-10	300	200	0	1.61339e-11	-1.59242e-12	9.26601e-11	6.14398e-08	-8.49684e-09	-1.41445e-08	0	0	0
563	4	3.99439e-11	-4.1307e-12	1.33919e-10	4.86686e-09	2.78338e-08	-4.68772e-10	300	610	0	-2.76433e-12	6.45286e-13	-1.68688e-12	1.645e-10	1.11325e-10	-4.28089e-10	300	200	0	3.71796e-11	-3.48541e-12	1.32232e-10	8.62171e-08	-1.3509e-08	-2.57554e-08	0	0	0
563	5	6.12492e-11	-1.04306e-11	1.71828e-10	5.80053e-09	3.52264e-08	1.77788e-10	300	610	0	4.82492e-12	4.3755e-12	1.80938e-12	7.4619e-10	6.11207e-10	-6.43611e-10	300	200	0	6.60741e-11	-6.05511e-12	1.73638e-10	1.11433e-07	-1.94253e-08	-4.06093e-08	0	0	0
563	6	8.56039e-11	-1.92249e-11	2.02132e-10	6.22161e-09	4.07793e-08	1.26547e-09	300	610	0	1.70242e-11	9.95605e-12	7.51515e-12	1.60318e-09	1.3539e-09	-8.85001e-10	300	200	0	1.02628e-10	-9.26889e-12	2.09647e-10	1.32184e-07	-2.56872e-08	-5.80234e-08	0	0	0
563	7	1.10212e-10	-3.05342e-11	2.12924e-10	5.66383e-09	4.19812e-08	2.89483e-09	300	610	0	3.4712e-11	1.75976e-11	1.58807e-11	2.76127e-09	2.36489e-09	-1.12133e-09	300	200	0	1.44924e-10	-1.29365e-11	2.28805e-10	1.40864e-07	-3.12517e-08	-7.62793e-08	0	0	0
563	8	1.30159e-10	-4.38723e-11	1.87541e-10	3.51922e-09	3.53662e-08	5.12846e-09	300	610	0	5.82778e-11	2.72393e-11	2.71376e-11	4.20293e-09	3.63289e-09	-1.29984e-09	300	200	0	1.88437e-10	-1.66329e-11	2.14679e-10	1.26751e-07	-3.44494e-08	-9.22137e-08	0	0	0
563	9	1.37861e-10	-5.79734e-11	1.04503e-10	-9.40617e-10	1.65272e-08	7.94989e-09	300	610	0	8.71805e-11	3.83604e-11	4.1089e-11	5.83882e-09	5.08496e-09	-1.34078e-09	300	200	0	2.25041e-10	-1.96129e-11	1.45592e-10	7.59217e-08	-3.28676e-08	-1.00806e-07	0	0	0
564	0	1.22669e-10	-7.04774e-11	-6.15927e-11	-8.50247e-09	-1.96664e-08	1.12086e-08	300	610	0	1.19372e-10	4.97485e-11	5.6834e-11	7.47333e-09	6.55607e-09	-1.13395e-09	300	200	0	2.42042e-10	-2.07289e-11	-4.75875e-12	-2.82289e-08	-2.33007e-08	-9.48468e-08	0	0	0
564	1	7.08099e-11	-7.76108e-11	-3.37708e-10	-1.98915e-08	-7.85389e-08	1.45522e-08	300	610	0	1.50609e-10	5.92393e-11	7.24335e-11	8.76649e-09	7.75523e-09	-5.39082e-10	300	200	0	2.21418e-10	-1.83715e-11	-2.65274e-10	-2.03522e-07	-1.82943e-09	-6.48141e-08	0	0	0
564	2	-3.40719e-11	-7.3924e-11	-7.4792e-10	-3.55754e-08	-1.64648e-07	1.73499e-08	300	610	0	1.73706e-10	6.34623e-11	8.45451e-11	9.19777e-09	8.23274e-09	6.07349e-10	300	200	0	1.39635e-10	-1.04617e-11	-6.63375e-10	-4.66202e-07	3.58944e-08	8.61325e-10	0	0	0
564	3	-2.09425e-10	-5.21823e-11	-1.3063e-09	-5.54769e-08	-2.80274e-07	1.86182e-08	300	610	0	1.77859e-10	5.76474e-11	8.80789e-11	8.04059e-09	7.35607e-09	2.47537e-09	300	200	0	-3.15658e-11	5.4651e-12	-1.21822e-09	-8.26401e-07	9.40634e-08	1.14911e-07	0	0	0
564	4	-4.70986e-10	-3.54669e-12	-2.00659e-09	-7.85872e-08	-4.2326e-07	1.69633e-08	300	610	0	1.48201e-10	3.55796e-11	7.59606e-11	4.3606e-09	4.3059e-09	5.21106e-09	300	200	0	-3.22785e-10	3.20329e-11	-1.93063e-09	-1.28152e-06	1.7573e-07	2.89445e-07	0	0	0
564	5	-8.28246e-10	8.17797e-11	-2.8085e-09	-1.02486e-07	-5.84183e-07	1.05673e-08	300	610	0	6.58839e-11	-1.01804e-11	3.91318e-11	-2.94417e-09	-1.89208e-09	8.88861e-09	300	200	0	-7.62362e-10	7.15992e-11	-2.76937e-09	-1.80736e-06	2.8133e-07	5.32989e-07	0	0	0
564	6	-1.27787e-09	2.13228e-10	-3.62086e-09	-1.22801e-07	-7.42933e-07	-2.74826e-09	300	610	0	-9.09497e-11	-8.76588e-11	-3.30381e-11	-1.50387e-08	-1.22797e-08	1.34417e-08	300	200	0	-1.36882e-09	1.25569e-10	-3.6539e-09	-2.34715e-06	4.0666e-07	8.46055e-07	0	0	0
564	7	-1.79491e-09	3.97636e-10	-4.28293e-09	-1.32669e-07	-8.64986e-07	-2.53379e-08	300	610	0	-3.44867e-10	-2.04238e-10	-1.51711e-10	-3.29559e-08	-2.78004e-08	1.85734e-08	300	200	0	-2.13977e-09	1.93398e-10	-4.43465e-09	-2.79927e-06	5.40317e-07	1.21512e-06	0	0	0
564	8	-2.32197e-09	6.35918e-10	-4.54633e-09	-1.22322e-07	-8.979e-07	-5.93733e-08	300	610	0	-7.14986e-10	-3.64649e-10	-3.26656e-10	-5.7285e-08	-4.90302e-08	2.36474e-08	300	200	0	-3.03696e-09	2.71268e-10	-4.87299e-09	-3.00518e-06	6.6074e-07	1.60506e-06	0	0	0
564	9	-2.75719e-09	9.18488e-10	-4.0617e-09	-7.89599e-08	-7.68954e-07	-1.06258e-07	300	610	0	-1.21046e-09	-5.68033e-10	-5.63197e-10	-8.7721e-08	-7.57876e-08	2.75689e-08	300	200	0	-3.96766e-09	3.50454e-10	-4.62489e-09	-2.74013e-06	7.33174e-07	1.95043e-06	0	0	0
565	0	-2.94241e-09	1.21949e-09	-2.37653e-09	1.28323e-08	-3.85226e-07	-1.6577e-07	300	610	0	-1.82123e-09	-8.03984e-10	-8.5782e-10	-1.22468e-07	-1.0661e-07	2.86725e-08	300	200	0	-4.76364e-09	4.15509e-10	-3.23435e-09	-1.71094e-06	7.07122e-07	2.14667e-06	0	0	0
565	1	-2.65441e-09	1.49014e-09	1.04726e-09	1.69823e-07	3.62066e-07	-2.34903e-07	300	610	0	-2.50585e-09	-1.04765e-09	-1.19237e-09	-1.57506e-07	-1.38113e-07	2.46464e-08	300	200	0	-5.16026e-09	4.42494e-10	-1.45106e-10	4.33914e-07	5.15178e-07	2.04285e-06	0	0	0
565	2	-1.60306e-09	1.65188e-09	6.78501e-09	4.07659e-07	1.58673e-06	-3.06433e-07	300	610	0	-3.17698e-09	-1.25421e-09	-1.52699e-09	-1.85786e-07	-1.64264e-07	1.2533e-08	300	200	0	-4.78004e-09	3.97671e-10	5.25803e-09	4.07442e-06	7.45037e-08	1.43866e-06	0	0	0
565	3	5.57958e-10	1.59063e-09	1.53576e-08	7.36787e-07	3.38774e-06	-3.673e-07	300	610	0	-3.68547e-09	-1.35339e-09	-1.79233e-09	-1.96447e-07	-1.75685e-07	-1.11344e-08	300	200	0	-3.12751e-09	2.37248e-10	1.35652e-08	9.56139e-06	-7.07401e-07	8.94787e-08	0	0	0
565	4	4.20086e-09	1.15427e-09	2.7083e-08	1.15645e-06	5.81768e-06	-3.96999e-07	300	610	0	-3.80562e-09	-1.24524e-09	-1.88218e-09	-1.74253e-07	-1.59119e-07	-4.99897e-08	300	200	0	3.95241e-10	-9.09687e-11	2.52008e-08	1.7122e-05	-1.92066e-06	-2.27568e-06	0	0	0
565	5	9.66577e-09	1.55959e-10	4.18607e-08	1.64655e-06	8.83765e-06	-3.6633e-07	300	610	0	-3.22545e-09	-7.98925e-10	-1.64814e-09	-9.95185e-08	-9.73109e-08	-1.07204e-07	300	200	0	6.44032e-09	-6.42966e-10	4.02126e-08	2.67216e-05	-3.63257e-06	-5.91745e-06	0	0	0
565	6	1.71664e-08	-1.61272e-09	5.88828e-08	2.15753e-06	1.22576e-05	-2.37025e-07	300	610	0	-1.54752e-09	1.4301e-10	-8.99328e-10	5.11031e-08	3.03704e-08	-1.84485e-07	300	200	0	1.56189e-08	-1.46971e-09	5.79835e-08	3.78767e-05	-5.8568e-06	-1.10244e-05	0	0	0
565	7	2.66524e-08	-4.35453e-09	7.62787e-08	2.59887e-06	1.5664e-05	3.70244e-08	300	610	0	1.69176e-09	1.75164e-09	5.89563e-10	3.02479e-07	2.46146e-07	-2.80642e-07	300	200	0	2.83441e-08	-2.60289e-09	7.68682e-08	4.94243e-05	-8.51085e-06	-1.76208e-05	0	0	0
565	8	3.76244e-08	-8.22031e-09	9.07173e-08	2.82757e-06	1.83405e-05	5.05994e-07	300	610	0	6.97496e-09	4.18627e-09	3.0569e-09	6.76967e-07	5.70397e-07	-3.8969e-07	300	200	0	4.45993e-08	-4.03404e-09	9.37742e-08	5.92598e-05	-1.13621e-05	-2.54398e-05	0	0	0
565	9	4.89057e-08	-1.32394e-08	9.70185e-08	2.639e-06	1.91925e-05	1.21674e-06	300	610	0	1.47175e-08	7.55267e-09	6.71439e-09	1.18793e-06	1.01608e-06	-4.98547e-07	300	200	0	6.36232e-08	-5.6867e-09	1.03733e-07	6.40781e-05	-1.39652e-05	-3.37638e-05	0	0	0
566	0	5.83856e-08	-1.92235e-08	8.78597e-08	1.76379e-06	1.66946e-05	2.20061e-06	300	610	0	2.51321e-08	1.18416e-08	1.16835e-08	1.83029e-06	1.58054e-06	-5.84498e-07	300	200	0	8.35178e-08	-7.3819e-09	9.95431e-08	5.91708e-05	-1.55967e-05	-4.12401e-05	0	0	0
566	1	6.27668e-08	-2.56453e-08	5.37109e-08	-1.24196e-07	8.88806e-06	3.4555e-06	300	610	0	3.80345e-08	1.68457e-08	1.79033e-08	2.568e-06	2.23456e-06	-6.12786e-07	300	200	0	1.00801e-07	-8.79958e-09	7.16142e-08	3.83657e-05	-1.52001e-05	-4.56918e-05	0	0	0
566	2	5.73711e-08	-3.14967e-08	-1.6821e-08	-3.38217e-06	-6.53273e-06	4.92156e-06	300	610	0	5.25882e-08	2.20561e-08	2.50088e-08	3.31858e-06	2.90869e-06	-5.34917e-07	300	200	0	1.09959e-07	-9.44059e-09	8.18773e-09	-5.77583e-06	-1.13584e-05	-4.39595e-05	0	0	0
566	3	3.60897e-08	-3.51425e-08	-1.36008e-07	-8.34735e-06	-3.19991e-05	6.45088e-06	300	610	0	6.69961e-08	2.65446e-08	3.21812e-08	3.93587e-06	3.47804e-06	-2.88556e-07	300	200	0	1.03086e-07	-8.59782e-09	-1.03826e-07	-8.13526e-05	-2.32127e-06	-3.1831e-05	0	0	0
566	4	-8.40818e-09	-3.41962e-08	-3.15103e-07	-1.52522e-05	-6.96567e-05	7.77309e-06	300	610	0	7.81629e-08	2.8847e-08	3.79829e-08	4.19335e-06	3.74707e-06	1.99769e-07	300	200	0	6.97547e-08	-5.34912e-09	-2.7712e-07	-0.000195932	1.38782e-05	-4.13546e-06	0	0	0
566	5	-8.40589e-08	-2.54592e-08	-5.61258e-07	-2.40989e-05	-0.000120709	8.46093e-06	300	610	0	8.13767e-08	2.68697e-08	4.01972e-08	3.77163e-06	3.43798e-06	1.00768e-06	300	200	0	-2.68221e-09	1.41049e-09	-5.21061e-07	-0.000354587	3.91756e-05	4.48923e-05	0	0	0
566	6	-1.98206e-07	-4.9838e-09	-8.73004e-07	-3.44885e-05	-0.000184473	7.90276e-06	300	610	0	7.00916e-08	1.78586e-08	3.57129e-08	2.25603e-06	2.18746e-06	2.2039e-06	300	200	0	-1.28114e-07	1.28748e-08	-8.37291e-07	-0.000557004	7.50512e-05	0.000120856	0	0	0
566	7	-3.55637e-07	3.16621e-08	-1.23419e-06	-4.54072e-05	-0.000257122	5.29319e-06	300	610	0	3.59292e-08	-1.51732e-09	2.0508e-08	-8.47848e-07	-4.41142e-07	3.82744e-06	300	200	0	-3.19708e-07	3.01447e-08	-1.21368e-06	-0.00079356	0.000121886	0.000227917	0	0	0
566	8	-5.55708e-07	8.88338e-08	-1.60646e-06	-5.49819e-05	-0.000330162	-3.43208e-07	300	610	0	-3.09392e-08	-3.49029e-08	-1.01903e-08	-6.07053e-06	-4.92154e-06	5.85756e-06	300	200	0	-5.86647e-07	5.39309e-08	-1.61665e-06	-0.00104044	0.000178069	0.000366863	0	0	0
566	9	-7.88451e-07	1.6985e-07	-1.92081e-06	-6.02336e-05	-0.000388733	-1.00753e-05	300	610	0	-1.40826e-07	-8.57319e-08	-6.147e-08	-1.38954e-05	-1.16936e-05	8.17384e-06	300	200	0	-9.29278e-07	8.41182e-08	-1.98228e-06	-0.00125408	0.000238863	0.000532455	0	0	0
567	0	-1.02976e-06	2.75539e-07	-2.06925e-06	-5.68773e-05	-0.000409995	-2.49128e-05	300	610	0	-3.02748e-07	-1.5636e-07	-1.37913e-07	-2.46236e-05	-2.10473e-05	1.05075e-05	300	200	0	-1.33251e-06	1.19179e-07	-2.20716e-06	-0.00136561	0.000295067	0.000710051	0	0	0
567	1	-1.23593e-06	4.02224e-07	-1.89834e-06	-3.92456e-05	-0.000361957	-4.55534e-05	300	610	0	-5.21595e-07	-2.46778e-07	-2.4227e-07	-3.81769e-05	-3.29515e-05	1.23876e-05	300	200	0	-1.75752e-06	1.55446e-07	-2.14061e-06	-0.0012764	0.000331636	0.000871701	0	0	0
567	2	-1.33822e-06	5.39157e-07	-1.20743e-06	-4.40847e-07	-0.000203348	-7.20068e-05	300	610	0	-7.9407e-07	-3.52867e-07	-3.73537e-07	-5.38332e-05	-4.68232e-05	1.30887e-05	300	200	0	-2.13229e-06	1.8629e-07	-1.58097e-06	-0.000856571	0.000326469	0.000972095	0	0	0
567	3	-1.23863e-06	6.6552e-07	2.44639e-07	6.71428e-05	0.000114685	-0.000103085	300	610	0	-1.10332e-06	-4.64213e-07	-5.24389e-07	-6.99007e-05	-6.12404e-05	1.1594e-05	300	200	0	-2.34194e-06	2.01307e-07	-2.79751e-07	5.12566e-05	0.000249783	0.000945127	0	0	0
567	4	-8.08567e-07	7.47293e-07	2.71946e-06	0.000170766	0.000644051	-0.000135762	300	610	0	-1.41239e-06	-5.61612e-07	-6.78022e-07	-8.33515e-05	-7.36167e-05	6.59016e-06	300	200	0	-2.22096e-06	1.85681e-07	2.04143e-06	0.00161959	6.461e-05	0.000702237	0	0	0
567	5	1.07096e-07	7.34556e-07	6.45993e-06	0.000315585	0.00143121	-0.000164445	300	610	0	-1.65708e-06	-6.14557e-07	-8.04634e-07	-8.94621e-05	-7.9877e-05	-3.47949e-06	300	200	0	-1.54999e-06	1.19999e-07	5.6553e-06	0.00401152	-0.000270856	0.000134163	0	0	0
567	6	1.67748e-06	5.60082e-07	1.16261e-05	0.000502025	0.00250352	-0.000180231	300	610	0	-1.73904e-06	-5.79206e-07	-8.57994e-07	-8.15386e-05	-7.42017e-05	-2.02719e-05	300	200	0	-6.15606e-08	-1.91243e-08	1.07681e-05	0.00733988	-0.000798159	-0.000881695	0	0	0
567	7	4.06096e-06	1.40481e-07	1.82006e-05	0.000722191	0.00384941	-0.000170314	300	610	0	-1.52097e-06	-3.97613e-07	-7.72883e-07	-5.08493e-05	-4.89439e-05	-4.52749e-05	300	200	0	2.53999e-06	-2.57132e-07	1.74277e-05	0.0116068	-0.00154977	-0.00246572	0	0	0
567	8	7.3644e-06	-6.18452e-07	2.58614e-05	0.000955365	0.00539206	-0.000117749	300	610	0	-8.26297e-07	6.78525e-10	-4.64582e-07	1.30724e-05	5.1357e-06	-7.93735e-05	300	200	0	6.5381e-06	-6.17773e-07	2.53968e-05	0.0166213	-0.00253567	-0.00470948	0	0	0
567	9	1.15829e-05	-1.8102e-06	3.38228e-05	0.00116281	0.00695703	-1.90702e-06	300	610	0	5.53284e-07	6.93278e-07	1.67976e-07	0.000121539	9.81302e-05	-0.000122221	300	200	0	1.21361e-05	-1.11692e-06	3.39908e-05	0.0218962	-0.00372461	-0.00763541	0	0	0
568	0	1.65181e-05	-3.50761e-06	4.06562e-05	0.00128249	0.0082363	0.00019997	300	610	0	2.83803e-06	1.75414e-06	1.23334e-06	0.00028499	0.000239525	-0.000171401	300	200	0	1.93561e-05	-1.75347e-06	4.18896e-05	0.0265303	-0.00502015	-0.0111411	0	0	0
568	1	2.16765e-05	-5.73252e-06	4.41108e-05	0.00122469	0.00875337	0.000509625	300	610	0	6.22332e-06	3.23552e-06	2.83055e-06	0.000510179	0.00043578	-0.000221395	300	200	0	2.78998e-05	-2.497e-06	4.69413e-05	0.0290887	-0.00623244	-0.0149282	0	0	0
568	2	2.61534e-05	-8.41353e-06	4.09722e-05	0.000870215	0.00783756	0.00094252	300	610	0	1.08208e-05	5.14112e-06	5.02158e-06	0.000796052	0.000686756	-0.000262439	300	200	0	3.69742e-05	-3.27241e-06	4.59937e-05	0.0275065	-0.00704857	-0.0184194	0	0	0
568	3	2.85168e-05	-1.13319e-05	2.7017e-05	7.32275e-05	0.00461947	0.0015	300	610	0	1.65732e-05	7.3894e-06	7.79109e-06	0.00112819	0.000980864	-0.000279406	300	200	0	4.509e-05	-3.94247e-06	3.48081e-05	0.0190508	-0.00700641	-0.020672	0	0	0
568	4	2.67139e-05	-1.40578e-05	-2.85731e-06	-0.00132814	-0.00193559	0.00215856	300	610	0	2.31415e-05	9.76748e-06	1.09924e-05	0.00147192	0.001289	-0.000250976	300	200	0	4.98554e-05	-4.29037e-06	8.13512e-06	0.000393374	-0.00548019	-0.0203033	0	0	0
568	5	1.80386e-05	-1.5884e-05	-5.42245e-05	-0.00349009	-0.0129353	0.00285638	300	610	0	2.97669e-05	1.18782e-05	1.4281e-05	0.00176455	0.00155765	-0.000149485	300	200	0	4.78055e-05	-4.00578e-06	-3.99435e-05	-0.0321386	-0.00168927	-0.0154518	0	0	0
568	6	-7.90673e-07	-1.57663e-05	-0.000132322	-0.00652661	-0.0293845	0.00347776	300	610	0	3.51177e-05	1.30861e-05	1.70394e-05	0.00190759	0.00170189	5.80335e-05	300	200	0	3.4327e-05	-2.68015e-06	-0.000115283	-0.0820563	0.00525449	-0.00380948	0	0	0
568	7	-3.33761e-05	-1.22922e-05	-0.000240716	-0.0104546	-0.0519009	0.00383734	300	610	0	3.71419e-05	1.24735e-05	1.83035e-05	0.00176082	0.00159985	0.000406932	300	200	0	3.76588e-06	1.81274e-07	-0.000222413	-0.151861	0.016242	0.0172297	0	0	0
568	8	-8.31301e-05	-3.70088e-06	-0.000379328	-0.0151184	-0.0803008	0.00366702	300	610	0	3.29607e-05	8.82137e-06	1.67068e-05	0.0011404	0.00109063	0.000929381	300	200	0	-5.01693e-05	5.12049e-06	-0.000362621	-0.241781	0.0319843	0.0502497	0	0	0
568	9	-0.000152428	1.20093e-05	-0.000541752	-0.0200952	-0.113044	0.00261037	300	610	0	1.88536e-05	6.40072e-07	1.04651e-05	-0.000175149	-2.12016e-05	0.00164534	300	200	0	-0.000133574	1.26493e-05	-0.000531287	-0.348039	0.0527321	0.0972607	0	0	0
569	0	-0.000241347	3.68433e-05	-0.000711913	-0.0245841	-0.146553	0.000231271	300	610	0	-9.59232e-06	-1.37222e-05	-2.56096e-06	-0.00242694	-0.0019506	0.00254941	300	200	0	-0.00025094	2.31211e-05	-0.000714474	-0.46068	0.0778835	0.158857	0	0	0
569	1	-0.000345956	7.23965e-05	-0.000860243	-0.0272936	-0.174444	-0.0039546	300	610	0	-5.70785e-05	-3.58567e-05	-2.46859e-05	-0.00584017	-0.00490186	0.00359318	300	200	0	-0.000403035	3.65398e-05	-0.000884928	-0.561065	0.105478	0.23305	0	0	0
569	2	-0.000456161	0.000119221	-0.000939845	-0.0263465	-0.18678	-0.010415	300	610	0	-0.000127834	-6.69192e-05	-5.80482e-05	-0.0105657	-0.00901846	0.00466347	300	200	0	-0.000583995	5.23016e-05	-0.000997893	-0.619317	0.131601	0.313764	0	0	0
569	3	-0.000553245	0.000175939	-0.000883404	-0.0192358	-0.169505	-0.0194916	300	610	0	-0.000224389	-0.000107069	-0.000104037	-0.0165937	-0.0143082	0.00555798	300	200	0	-0.000777634	6.88702e-05	-0.000987441	-0.592208	0.149746	0.389085	0	0	0
569	4	-0.000607378	0.000238104	-0.00060205	-0.00287954	-0.104308	-0.0312365	300	610	0	-0.000345795	-0.000154698	-0.000162452	-0.0236371	-0.0205416	0.00596123	300	200	0	-0.000953172	8.34063e-05	-0.000764502	-0.422254	0.150253	0.439406	0	0	0
569	5	-0.00057558	0.000296852	1.21468e-05	0.0261657	0.0307161	-0.0451868	300	610	0	-0.000485247	-0.000205459	-0.000230363	-0.030986	-0.0271235	0.00542645	300	200	0	-0.00106083	9.13931e-05	-0.000218216	-0.0390966	0.119977	0.435811	0	0	0
569	6	-0.000400919	0.000337474	0.00107789	0.0712575	0.259192	-0.0600801	300	610	0	-0.00062717	-0.000251142	-0.000300711	-0.0373424	-0.0329469	0.00337105	300	200	0	-0.00102809	8.63324e-05	0.000777176	0.635428	0.0424403	0.339185	0	0	0
569	7	-1.39988e-05	0.000338146	0.00270799	0.134908	0.602827	-0.073525	300	610	0	-0.000743959	-0.000278518	-0.000360708	-0.0406545	-0.0362432	-0.000902888	300	200	0	-0.000757958	5.96282e-05	0.00234728	1.67685	-0.101218	0.100792	0	0	0
569	8	0.000661866	0.000269196	0.00498164	0.21764	1.0755	-0.081663	300	610	0	-0.000792817	-0.000268378	-0.000390262	-0.0379847	-0.0344609	-0.00814923	300	200	0	-0.000130951	8.17265e-07	0.00459138	3.14044	-0.330092	-0.334742	0	0	0
569	9	0.00170013	9.34493e-05	0.00790314	0.316401	1.67458	-0.0788831	300	610	0	-0.000713391	-0.00019509	-0.000360737	-0.0254644	-0.0242149	-0.0190628	300	200	0	0.000986742	-0.000101641	0.00754241	5.03483	-0.659716	-1.02284	0	0	0
570	0	0.00315342	-0.0002316	0.0113456	0.422564	2.36931	-0.0576904	300	610	0	-0.000427315	-2.71665e-05	-0.00023458	0.00159217	-0.00137291	-0.0340915	300	200	0	0.00272611	-0.000258767	0.011111	7.28564	-1.09622	-2.00754	0	0	0
570	1	0.00502718	-0.000748926	0.0149803	0.519586	3.08632	-0.00886753	300	610	0	0.000158861	0.000270533	3.34855e-05	0.0483209	0.0386403	-0.0531612	300	200	0	0.00518604	-0.000478393	0.0150138	9.68962	-1.62811	-3.3039	0	0	0
570	2	0.0072437	-0.0014934	0.0181957	0.58059	3.6934	0.0778879	300	610	0	0.00114544	0.000732215	0.000492782	0.119575	0.100222	-0.0753049	300	200	0	0.00838915	-0.000761183	0.0186884	11.8615	-2.21559	-4.87352	0	0	0
570	3	0.00959676	-0.00247856	0.0200149	0.566298	3.98339	0.212628	300	610	0	0.00262385	0.00138337	0.00118944	0.21871	0.186546	-0.0982033	300	200	0	0.0122206	-0.00109519	0.0212043	13.1794	-2.77796	-6.59293	0	0	0
570	4	0.0116993	-0.00367807	0.0190287	0.42401	3.66176	0.402888	300	610	0	0.00465113	0.00222905	0.00215447	0.345781	0.298006	-0.117666	300	200	0	0.0163505	-0.00144901	0.0211832	12.7386	-3.18001	-8.21631	0	0	0
570	5	0.0129303	-0.00500163	0.0133675	0.0886059	2.34302	0.650257	300	610	0	0.00721264	0.0032377	0.00338617	0.495089	0.430068	-0.127117	300	200	0	0.0201429	-0.00176394	0.0167536	9.33042	-3.21986	-9.33604	0	0	0
570	6	0.0123899	-0.00626652	0.000749099	-0.513128	-0.436485	0.945659	300	610	0	0.0101722	0.00432062	0.00482626	0.652112	0.57058	-0.117196	300	200	0	0.0225621	-0.0019459	0.00557536	1.46778	-2.62149	-9.34759	0	0	0
570	7	0.00888083	-0.00716705	-0.0213531	-1.45331	-5.18031	1.26335	300	610	0	0.0132102	0.00530818	0.00633017	0.789994	0.696651	-0.0756373	300	200	0	0.0220911	-0.00185887	-0.0150229	-12.5119	-1.03715	-7.4293	0	0	0
570	8	0.000935993	-0.00724712	-0.055367	-2.78717	-12.3569	1.55392	300	610	0	0.0157549	0.00592509	0.00763324	0.865992	0.771462	0.0123291	300	200	0	0.0166909	-0.00132203	-0.0477338	-34.2319	1.93352	-2.5523	0	0	0
570	9	-0.0130764	-0.00588358	-0.103046	-4.52917	-22.2766	1.73709	300	610	0	0.0169139	0.0057694	0.00831676	0.818596	0.741604	0.16277	300	200	0	0.00383748	-0.000114178	-0.0947288	-64.9105	6.69941	6.45942	0	0	0
571	0	-0.0347362	-0.00229195	-0.164604	-6.61979	-34.9104	1.69544	300	610	0	0.0154222	0.00430224	0.00778098	0.566412	0.53589	0.390677	300	200	0	-0.019314	0.00201029	-0.156823	-104.809	13.5994	20.7939	0	0	0
571	1	-0.0652056	0.00443016	-0.237537	-8.88325	-49.6447	1.27144	300	610	0	0.00962976	0.000858311	0.00523561	0.0103407	0.0669706	0.706056	300	200	0	-0.0555758	0.00528847	-0.232301	-152.47	22.7803	41.4135	0	0	0
571	2	-0.104679	0.0152031	-0.315132	-10.978	-64.9773	0.27032	300	610	0	-0.00244179	-0.00530963	-0.000277185	-0.958966	-0.762497	1.10818	300	200	0	-0.107121	0.00989348	-0.315409	-203.748	34.0246	68.689	0	0	0
571	3	-0.151627	0.0307877	-0.384742	-12.3448	-78.1708	-1.52695	300	610	0	-0.0229312	-0.0149364	-0.00980799	-2.446	-2.04706	1.57778	300	200	0	-0.174558	0.0158513	-0.39455	-250.684	46.5261	101.885	0	0	0
571	4	-0.201841	0.0515092	-0.426033	-12.1622	-84.9081	-4.33627	300	610	0	-0.0538129	-0.0285826	-0.0243509	-4.52516	-3.85677	2.06737	300	200	0	-0.255654	0.0229266	-0.450384	-280.337	58.6217	138.495	0	0	0
571	5	-0.247322	0.0768685	-0.409504	-9.32258	-79.019	-8.32327	300	610	0	-0.0963658	-0.0463902	-0.0445954	-7.20302	-6.20461	2.4902	300	200	0	-0.343687	0.0304783	-0.454099	-273.779	67.5032	173.45	0	0	0
571	6	-0.27514	0.105036	-0.295839	-2.45054	-52.3905	-13.5318	300	610	0	-0.150394	-0.0677428	-0.0705588	-10.3669	-9.00153	2.70925	300	200	0	-0.425534	0.0372927	-0.366397	-205.601	68.9528	198.279	0	0	0
571	7	-0.266468	0.132245	-0.0367961	10.01	4.78785	-19.7849	300	610	0	-0.213178	-0.0908334	-0.101085	-13.7201	-11.9995	2.52842	300	200	0	-0.479646	0.0414116	-0.137881	-44.3849	57.1756	200.348	0	0	0
571	8	-0.19613	0.152147	0.421381	29.6066	103.244	-26.558	300	610	0	-0.27817	-0.112159	-0.133217	-16.7071	-14.7256	1.6896	300	200	0	-0.4743	0.0399882	0.288164	245.218	24.8355	162.401	0	0	0
571	9	-0.033121	0.155212	1.1309	57.5512	253.077	-32.8311	300	610	0	-0.333528	-0.125991	-0.161478	-18.4378	-16.4135	-0.119698	300	200	0	-0.366649	0.0292203	0.96942	698.068	-36.5629	62.7247	0	0	0
572	0	0.257264	0.128357	2.13044	94.2204	461.2	-36.9337	300	610	0	-0.360647	-0.123924	-0.177148	-17.6246	-15.9455	-3.24175	300	200	0	-0.103383	0.0044326	1.95329	1340.95	-135.77	-123.648	0	0	0
572	1	0.708977	0.0550314	3.42713	138.46	727.545	-36.4105	300	610	0	-0.333029	-0.0946307	-0.167667	-12.5556	-11.825	-7.99964	300	200	0	0.375948	-0.0395992	3.25946	2181.02	-280.165	-422.16	0	0	0
572	2	1.34761	-0.083913	4.97178	186.694	1039.93	-27.9503	300	610	0	-0.215936	-0.0240583	-0.11641	-1.13559	-2.20622	-14.6161	300	200	0	1.13168	-0.107971	4.85537	3189.88	-473.21	-853.815	0	0	0
572	3	2.17893	-0.308175	6.62737	231.872	1367.6	-7.43976	300	610	0	0.0324999	0.103675	-0.00311909	18.9625	14.981	-23.0931	300	200	0	2.21143	-0.2045	6.62425	4283.09	-710.843	-1427.53	0	0	0
572	4	3.17299	-0.634325	8.13261	262.366	1653.92	29.7766	300	610	0	0.457859	0.304341	0.194571	49.9865	41.7678	-33.0481	300	200	0	3.63085	-0.329984	8.32718	5296.32	-976.748	-2129.36	0	0	0
572	5	4.24396	-1.07005	9.06423	260.999	1808.95	88.3315	300	610	0	1.10273	0.590245	0.498063	93.5804	79.6962	-43.5098	300	200	0	5.3467	-0.479807	9.56229	5960.34	-1236.69	-2908.49	0	0	0
572	6	5.22663	-1.60601	8.80496	204.498	1703.47	171.858	300	610	0	1.99568	0.965114	0.922638	149.997	129.138	-52.683	300	200	0	7.22231	-0.640897	9.7276	5879.28	-1432.35	-3660.48	0	0	0
572	7	5.85194	-2.20516	6.52817	63.8223	1166.77	281.496	300	610	0	3.13493	1.41698	1.46977	217.017	188.352	-57.7132	300	200	0	8.98687	-0.788176	7.99794	4519.14	-1475.63	-4209.34	0	0	0
572	8	5.72604	-2.78998	1.21448	-194.087	-8.65249	413.815	300	610	0	4.46631	1.90908	2.1166	288.581	252.285	-54.4943	300	200	0	10.1924	-0.880896	3.33108	1216.37	-1244.93	-4291.1	0	0	0
572	9	4.31968	-3.22858	-8.27933	-602.415	-2051.24	558.142	52.2463	682.761	0	5.85581	2.36909	2.80271	353.209	311.166	-37.5956	300	200	0	10.1755	-0.859493	-5.47662	-4780.31	-585.506	-3543.47	-17.7267	865.325	0
573	0	0.977868	-3.32195	-23.0749	-1187.69	-5178.5	693.429	75.5784	661.471	0	7.05824	2.67791	3.41486	392.372	349.051	-0.407935	300	200	0	8.03611	-0.644039	-19.66	-14218.9	682.821	-1508.34	54.3517	721.669	0
573	1	-5.03724	-2.79548	-44.0235	-1959.36	-9543.84	784.937	83.2103	654.507	0	7.68596	2.65973	3.77144	379.124	342.563	64.3563	300	200	0	2.64872	-0.135753	-40.252	-27686.8	2747.2	2344.09	71.4085	687.674	0
573	2	-14.4085	-1.33947	-71.4755	-2900.02	-15188.9	788.032	87.4954	650.574	0	7.18393	2.07657	3.60956	277.463	260.243	163.654	300	200	0	-7.22457	0.737102	-67.8659	-45465.3	5777.93	8525.22	80.0276	670.45	0
573	3	-27.5103	1.25747	-105.397	-3967.83	-22069.9	668.267	90.6022	647.646	0	4.82107	0.631685	2.57951	43.1111	63.0998	302.424	300	200	0	-22.6893	1.88916	-102.818	-67610.3	9927.54	17354.5	85.9625	658.458	0
573	4	-44.2695	4.99702	-145.856	-5112.81	-30155.6	421.843	93.2513	645.054	0	-0.288322	-2.01236	0.253058	-373.432	-292.872	481.071	300	200	0	-44.5578	2.98466	-145.603	-94264.7	15371.3	28860.4	90.8805	648.392	0
573	5	-64.312	9.70594	-193.413	-6293.14	-39496.9	74.1692	95.7905	642.537	0	-9.11519	-6.1938	-3.84576	-1020.48	-851.274	692.031	78.646	465.352	0	-73.4272	3.51214	-197.259	-125896	22354.1	42873.2	95.4562	639.083	0
573	6	-87.2071	15.1396	-249.129	-7482.75	-50222	-336.633	98.4095	640.036	0	-22.5365	-12.17	-10.2045	-1936.05	-1648.12	916.512	138.491	389.725	0	-109.744	2.96961	-259.333	-163286	31197.6	59174.4	99.9866	630.186	0
573	7	-112.648	21.0913	-314.325	-8672.03	-62493.1	-779.798	101.183	637.589	0	-41.0433	-20.0253	-19.3296	-3141.85	-2706.19	1128.38	159.997	362.541	0	-153.691	1.06596	-333.655	-207367	42274.4	77592.4	104.591	621.655	0
573	8	-140.565	27.5107	-390.306	-9864.23	-76463.9	-1249.08	104.092	635.273	0	-64.595	-29.6957	-31.7998	-4647.91	-4032.53	1311.35	173.19	346.161	0	-205.16	-2.18502	-422.106	-259064	55982.9	98070.4	109.298	613.493	0
573	9	-171.119	34.5595	-478.029	-11070.9	-92239	-1768.84	107.043	633.159	0	-92.7975	-41.1073	-48.3122	-6465.3	-5621.5	1474.34	183.642	333.823	0	-263.917	-6.54786	-526.341	-319111	72709.9	120684	114.074	605.684	0
574	0	-204.534	42.588	-577.494	-12305.1	-109781	-2396.17	109.901	631.308	0	-125.163	-54.264	-69.6453	-8612.32	-7460.37	1646.31	192.881	323.66	0	-329.696	-11.6761	-647.14	-387678	92725.7	145545	118.831	598.199	0
574	1	-240.741	52.0773	-686.714	-13571.7	-128741	-3224.25	112.525	629.763	0	-161.215	-69.2456	-96.4661	-11104	-9525.47	1864.09	201.256	315.107	0	-401.955	-17.1683	-783.18	-463688	115981	172584	123.455	591.006	0
574	2	-278.933	63.4971	-800.652	-14855.2	-148280	-4368.16	114.802	628.554	0	-200.454	-86.1973	-129.006	-13931.4	-11770.6	2172.95	208.759	307.99	0	-479.387	-22.7002	-929.658	-544075	141858	201235	127.84	584.07	0
574	3	-317.136	77.0448	-910.884	-16111	-167005	-5919.37	116.656	627.687	0	-242.202	-105.305	-166.711	-17040.4	-14117.7	2634.99	215.316	302.215	0	-559.338	-28.2598	-1077.59	-623489	169004	230131	131.919	577.335	0
574	4	-351.987	92.3968	-1006.76	-17264.5	-183162	-7892.35	118.069	627.149	0	-285.295	-126.649	-207.914	-20307.5	-16446.7	3325.74	220.896	297.673	0	-637.282	-34.252	-1214.68	-694925	195384	256929	135.67	570.753	0
574	5	-378.987	108.644	-1078.4	-18229	-195101	-10200.9	119.083	626.904	0	-327.73	-149.914	-249.619	-23520.9	-18588	4309.39	225.535	294.227	0	-706.717	-41.2695	-1328.02	-751480	218640	278456	139.092	564.373	0
574	6	-393.436	124.478	-1120.33	-18935.6	-201878	-12675.5	119.805	626.902	0	-366.427	-174.109	-287.772	-26394.8	-20340.1	5607.42	229.319	291.721	0	-759.863	-49.6312	-1408.1	-788669	236687	291324	142.186	558.401	0
574	7	-391.812	138.54	-1133.51	-19357.9	-203591	-15107.5	120.389	627.078	0	-397.393	-197.531	-318.356	-28638.8	-21526.4	7182.07	232.383	289.958	0	-789.206	-58.9911	-1451.87	-805943	248325	292861	144.946	553.156	0
574	8	-372.913	149.739	-1124.32	-19518.7	-201244	-17297.1	121.008	627.361	0	-416.443	-218.046	-338.992	-30056.3	-22062.6	8940.85	234.917	288.664	0	-789.356	-68.307	-1463.31	-806486	253575	281917	147.396	548.898	0
574	9	-338.182	157.406	-1101.58	-19477.7	-196283	-19086	121.817	627.682	0	-420.274	-233.616	-349.915	-30609.5	-21983.5	10756.3	237.175	287.477	0	-758.456	-76.2094	-1451.49	-795690	253587	259153	149.626	545.667	0
575	0	-291.155	161.314	-1073.81	-19310.7	-190140	-20375	122.93	627.983	0	-407.394	-242.774	-353.595	-30408.7	-21414.7	12488.7	239.437	285.999	0	-698.549	-81.4602	-1427.4	-779372	250197	226759	151.791	543.267	0
575	1	-236.382	161.626	-1047.7	-19094.9	-183975	-21131	124.401	628.226	0	-378.451	-244.846	-353.415	-29647.2	-20519.7	14006.6	241.939	283.888	0	-614.833	-83.22	-1401.11	-762514	245351	187793	154.048	541.37	0
575	2	-178.301	158.824	-1027.61	-18898.7	-178583	-21383.8	126.215	628.391	0	-335.943	-239.966	-352.408	-28531.1	-19453	15208.6	244.8	280.961	0	-514.243	-81.1418	-1380.02	-748649	240653	145434	156.498	539.669	0
575	3	-120.454	153.607	-1015.74	-18773.3	-174407	-21210.4	128.295	628.482	0	-283.511	-228.976	-352.646	-27237.5	-18333	16043.7	248.013	277.238	0	-403.965	-75.3695	-1368.38	-739757	237165	102401	159.148	537.963	0
575	4	-65.1861	146.792	-1012.42	-18745.7	-171577	-20717.6	130.527	628.516	0	-225.109	-213.232	-355.236	-25901.3	-17236.3	16519.1	251.479	272.913	0	-290.295	-66.4404	-1367.65	-736458	235417	60654.8	161.943	536.151	0
575	5	-13.7532	139.224	-1016.63	-18819.2	-169987	-20026.6	132.793	628.511	0	-164.296	-194.344	-360.567	-24615.8	-16203.5	16695.7	255.061	268.27	0	-178.049	-55.1205	-1377.19	-738337	235514	21381.5	164.805	534.196	0
575	6	33.3275	131.695	-1026.52	-18979.6	-169382	-19258	134.993	628.489	0	-103.841	-173.951	-368.534	-23437	-15247.9	16672.4	258.625	263.595	0	-70.5139	-42.2568	-1395.05	-744327	237270	-14824.2	167.653	532.094	0
575	7	75.8634	124.863	-1040.03	-19207.9	-169469	-18515.7	137.054	628.469	0	-45.6274	-153.534	-378.685	-22389	-14361	16565.1	262.077	259.123	0	30.236	-28.6714	-1418.72	-753129	240334	-47703.2	170.425	529.883	0
575	8	113.66	119.211	-1055.46	-19489.8	-170001	-17878.2	138.932	628.466	0	9.23996	-134.276	-390.337	-21470.3	-13521.3	16484.6	265.36	255.004	0	122.9	-15.0644	-1445.8	-763582	244318	-77093.7	173.065	527.638	0
575	9	146.351	115.058	-1071.77	-19821.9	-170833	-17399.8	140.606	628.495	0	60.1765	-116.987	-402.719	-20665.1	-12706	16517.5	268.45	251.314	0	206.527	-1.92973	-1474.49	-774901	248893	-102770	175.523	525.477	0
576	0	173.387	112.599	-1088.58	-20210.7	-171919	-17114.8	142.071	628.566	0	106.821	-102.14	-415.145	-19956.5	-11901.1	16715.3	271.333	248.071	0	280.208	10.4586	-1503.72	-786727	253848	-124392	177.757	523.52	0
576	1	194.164	111.94	-1105.95	-20668.5	-173274	-17040.2	143.326	628.689	0	148.78	-89.9726	-427.165	-19337.4	-11105.3	17092.6	274.002	245.269	0	342.944	21.9677	-1533.12	-799014	259095	-141553	179.736	521.858	0
576	2	208.192	113.107	-1124.05	-21207.7	-174932	-17178.7	144.373	628.867	0	185.474	-80.6278	-438.601	-18814	-10326.8	17633.4	276.455	242.895	0	393.666	32.4792	-1562.65	-811852	264640	-153893	181.446	520.534	0
576	3	215.235	116.052	-1142.96	-21835.9	-176914	-17522.8	145.214	629.105	0	216.152	-74.2537	-449.465	-18401.3	-9576.92	18302.1	278.693	240.94	0	431.387	41.7983	-1592.43	-825331	270531	-161205	182.889	519.545	0
576	4	215.369	120.675	-1162.68	-22553.9	-179218	-18058.2	145.858	629.398	0	240.03	-71.034	-459.829	-18115.9	-8864.01	19056.5	280.723	239.397	0	455.399	49.6412	-1622.51	-839485	276811	-163490	184.079	518.869	0
576	5	208.967	126.848	-1183.08	-23356.3	-181819	-18767.1	146.317	629.742	0	256.486	-71.1642	-469.69	-17968.1	-8188.83	19859.5	282.565	238.255	0	465.453	55.6836	-1652.77	-854269	283482	-160969	185.037	518.488	0
576	6	196.658	134.422	-1204.01	-24233.1	-184679	-19628.8	146.613	630.127	0	265.218	-74.7976	-478.917	-17957.6	-7542.57	20686.2	284.251	237.496	0	461.875	59.6241	-1682.93	-869557	290486	-154060	185.782	518.394	0
576	7	179.278	143.222	-1225.24	-25171.2	-187746	-20618.9	146.768	630.544	0	266.326	-81.9807	-487.308	-18074.8	-6910.87	21525.5	285.818	237.091	0	445.605	61.2414	-1712.55	-885167	297719	-143346	186.335	518.587	0
576	8	157.809	153.034	-1246.51	-26153.9	-190957	-21708.9	146.808	630.982	0	260.308	-92.5972	-494.68	-18304.2	-6281.49	22376	287.302	237.002	0	418.116	60.437	-1741.19	-900867	305051	-129527	186.723	519.051	0
576	9	133.291	163.604	-1267.48	-27159.7	-194226	-22865.6	146.761	631.428	0	247.979	-106.332	-500.931	-18626.6	-5649.48	23239.8	288.722	237.184	0	381.269	57.2713	-1768.41	-916384	312346	-113348	186.974	519.752	0
577	0	106.743	174.651	-1287.74	-28162.4	-197459	-24051.1	146.662	631.87	0	230.382	-122.67	-506.055	-19021.6	-5018.11	24116	290.084	237.588	0	337.125	51.9811	-1793.79	-931421	319479	-95530.6	187.123	520.637	0
577	1	79.0951	185.885	-1306.89	-29133.1	-200557	-25225.5	146.538	632.292	0	208.683	-140.936	-510.118	-19469.1	-4397.7	24995.8	291.379	238.166	0	287.778	44.9486	-1817	-945668	326333	-76729.7	187.202	521.642	0
577	2	51.1583	197.008	-1324.49	-30043.3	-203426	-26349.4	146.412	632.683	0	184.056	-160.377	-513.219	-19950.2	-3803.17	25862.1	292.59	238.873	0	235.215	36.6318	-1837.71	-958818	332794	-57515.6	187.235	522.703	0
577	3	23.6308	207.721	-1340.15	-30868.6	-205987	-27386.8	146.295	633.034	0	157.602	-180.228	-515.448	-20448.2	-3251.12	26690.7	293.693	239.671	0	181.233	27.4933	-1855.59	-970575	338741	-38383.3	187.239	523.765	0
577	4	-2.87979	217.734	-1353.5	-31590.1	-208177	-28307.1	146.194	633.34	0	130.281	-199.781	-516.893	-20950.1	-2757.29	27454.3	294.666	240.531	0	127.401	17.9537	-1870.39	-980693	344069	-19766.1	187.225	524.785	0
577	5	-27.8391	226.789	-1364.31	-32194.9	-209949	-29086.7	146.113	633.598	0	102.892	-218.43	-517.642	-21447.3	-2334.29	28128	295.491	241.433	0	75.0524	8.35983	-1881.95	-988999	348699	-2047.16	187.2	525.731	0
577	6	-50.7843	234.676	-1372.42	-32675.7	-211273	-29711.3	146.059	633.809	0	76.0823	-235.703	-517.786	-21933.9	-1989.03	28693.5	296.159	242.361	0	25.298	-1.02736	-1890.21	-995395	352587	14436	187.176	526.579	0
577	7	-71.3269	241.244	-1377.78	-33031.3	-212128	-30175.9	146.037	633.974	0	50.3875	-251.266	-517.407	-22403.7	-1722.35	29142	296.671	243.3	0	-20.9394	-10.0214	-1895.19	-999845	355712	29391.6	187.161	527.316	0
577	8	-89.1568	246.418	-1380.4	-33265.3	-212511	-30484.7	146.051	634.098	0	26.2629	-264.909	-516.562	-22848.4	-1530.84	29475.8	297.036	244.232	0	-62.8939	-18.4912	-1896.96	-1.00236e+06	358066	42576.8	187.166	527.934	0
577	9	-104.054	250.196	-1380.38	-33385.1	-212430	-30650.2	146.107	634.185	0	4.09828	-276.538	-515.284	-23258.4	-1407.82	29707.2	297.268	245.137	0	-99.9554	-26.3421	-1895.66	-1.00299e+06	359658	53807.4	187.196	528.433	0
578	0	-115.909	252.658	-1377.91	-33400.4	-211909	-30693.3	146.209	634.24	0	-15.7904	-286.148	-513.608	-23624.2	-1343.15	29854.9	297.385	245.997	0	-131.7	-33.4901	-1891.52	-1.00188e+06	360524	62977.4	187.258	528.819	0
578	1	-124.75	253.95	-1373.28	-33323.4	-210985	-30641.5	146.364	634.266	0	-33.1745	-293.791	-511.581	-23938.6	-1324.55	29940.6	297.411	246.793	0	-157.925	-39.8407	-1884.86	-999192	360729	70079.3	187.361	529.1	0
578	2	-130.757	254.269	-1366.83	-33169.4	-209706	-30526.1	146.575	634.267	0	-47.9235	-299.559	-509.252	-24197.1	-1340.75	29984.1	297.367	247.515	0	-178.68	-45.2897	-1876.08	-995157	360355	75217.5	187.507	529.286	0
578	3	-134.27	253.838	-1358.91	-32956.8	-208132	-30378	146.839	634.252	0	-60.0104	-303.568	-506.662	-24397.8	-1383.51	30001.5	297.269	248.154	0	-194.28	-49.7299	-1865.57	-990008	359481	78611.2	187.693	529.394	0
578	4	-135.772	252.899	-1349.87	-32706	-206330	-30226.3	147.148	634.229	0	-69.5173	-305.952	-503.846	-24541.9	-1446.89	30004.1	297.128	248.709	0	-205.29	-53.0538	-1853.71	-983982	358191	80586.2	187.913	529.443	0
578	5	-135.851	251.705	-1340.07	-32437.1	-204369	-30096.6	147.493	634.206	0	-76.6396	-306.866	-500.864	-24634.4	-1525.69	29999.6	296.954	249.184	0	-212.491	-55.1613	-1840.93	-977332	356584	81551.9	188.157	529.452	0
578	6	-135.141	250.509	-1329.89	-32167.7	-202323	-30011.1	147.865	634.188	0	-81.6751	-306.491	-497.824	-24684.7	-1614.73	29994.6	296.756	249.585	0	-216.816	-55.9821	-1827.71	-970335	354783	81960.1	188.419	529.432	0
578	7	-134.251	249.541	-1319.73	-31911.4	-200259	-29987.9	148.258	634.18	0	-84.991	-305.042	-494.9	-24707.7	-1707.97	29996.2	296.549	249.925	0	-219.242	-55.5018	-1814.63	-963298	352946	82249.2	188.701	529.383	0
578	8	-133.69	248.985	-1310.02	-31676.9	-198238	-30040.4	148.676	634.18	0	-86.9787	-302.757	-492.316	-24721.4	-1796.86	30012.3	296.35	250.215	0	-220.669	-53.7726	-1802.33	-956554	351258	82786.9	189.014	529.298	0
578	9	-133.798	248.971	-1301.18	-31466.6	-196307	-30175.5	149.132	634.183	0	-88.0109	-299.878	-490.339	-24745.2	-1868.85	30051.3	296.189	250.466	0	-221.809	-50.9069	-1791.52	-950444	349927	83822.8	189.381	529.16	0
579	0	-134.707	249.562	-1293.64	-31276.1	-194498	-30393	149.651	634.177	0	-88.4053	-296.626	-489.271	-24798.5	-1907.15	30121.4	296.102	250.685	0	-223.112	-47.0639	-1782.91	-945311	349178	85461.5	189.84	528.938	0
579	1	-136.333	250.748	-1287.79	-31094.3	-192827	-30684.8	150.265	634.146	0	-88.3953	-293.19	-489.415	-24898.7	-1893.98	30229.6	296.13	250.874	0	-224.728	-42.4424	-1777.21	-941465	349228	87654.3	190.434	528.599	0
579	2	-138.404	252.436	-1283.9	-30905.6	-191291	-31035.3	151.008	634.072	0	-88.1133	-289.725	-491.007	-25058.8	-1817.13	30379.3	296.299	251.036	0	-226.517	-37.2888	-1774.91	-939136	350238	90206.4	191.201	528.109	0
579	3	-140.503	254.453	-1282.11	-30693	-189873	-31423.3	151.906	633.94	0	-87.5932	-286.354	-494.144	-25286	-1675.1	30570.2	296.61	251.171	0	-228.096	-31.9004	-1776.25	-938426	352276	92802.2	192.162	527.456	0
579	4	-142.133	256.56	-1282.42	-30440.9	-188552	-31823.4	152.972	633.737	0	-86.7968	-283.152	-498.781	-25581.5	-1477.48	30799.1	297.038	251.288	0	-228.93	-26.5915	-1781.2	-939331	355319	95059	193.314	526.642	0
579	5	-142.792	258.472	-1284.8	-30134.8	-187307	-32209.5	154.214	633.455	0	-85.6547	-280.101	-504.772	-25941.1	-1241.83	31060.3	297.54	251.392	0	-228.446	-21.629	-1789.58	-941799	359290	96596	194.641	525.689	0
579	6	-142.034	259.9	-1289.25	-29762.7	-186121	-32558.2	155.637	633.085	0	-84.0955	-277.09	-511.929	-26357.4	-989.976	31346	298.066	251.486	0	-226.129	-17.19	-1801.18	-945774	364097	97090.6	196.118	524.628	0
579	7	-139.527	260.585	-1295.76	-29314.9	-184981	-32852.7	157.241	632.624	0	-82.0617	-273.941	-520.065	-26821.4	-743.965	31645.9	298.569	251.573	0	-221.589	-13.3555	-1815.82	-951202	369658	96310.5	197.718	523.488	0
579	8	-135.07	260.338	-1304.28	-28783.5	-183875	-33083	159.022	632.068	0	-79.5172	-270.455	-529.008	-27323.5	-522.7	31947.4	299.012	251.65	0	-214.587	-10.1165	-1833.29	-958008	375890	94125.6	199.417	522.296	0
579	9	-128.595	259.054	-1314.73	-28162.9	-182789	-33245.9	160.968	631.421	0	-76.4547	-266.436	-538.572	-27851.9	-341.88	32236.7	299.365	251.714	0	-205.05	-7.38199	-1853.3	-966069	382702	90510.2	201.187	521.078	0
580	0	-120.169	256.715	-1326.9	-27452.5	-181707	-33344.7	163.058	630.689	0	-72.8991	-261.717	-548.539	-28393.6	-215.716	32500.1	299.607	251.762	0	-193.068	-5.00238	-1875.44	-975201	389975	85537.7	202.997	519.858	0
580	1	-109.982	253.383	-1340.44	-26659.2	-180620	-33387.5	165.254	629.888	0	-68.9074	-256.193	-558.638	-28933.5	-157.331	32727.1	299.718	251.793	0	-178.889	-2.81061	-1899.08	-985124	397533	79366.7	204.808	518.667	0
580	2	-98.3335	249.183	-1354.79	-25798	-179518	-33385.8	167.494	629.042	0	-64.5634	-249.852	-568.503	-29454.2	-178.994	32910.8	299.685	251.81	0	-162.897	-0.668671	-1923.29	-995406	405110	72220.5	206.568	517.537	0
580	3	-85.6117	244.29	-1369.11	-24892.7	-178395	-33352	169.7	628.182	0	-59.9639	-242.79	-577.662	-29935.1	-292.9	33048.7	299.493	251.821	0	-145.576	1.50014	-1946.77	-1.00544e+06	412331	64362.7	208.213	516.505	0
580	4	-72.2611	238.906	-1382.36	-23974	-177246	-33297.8	171.78	627.343	0	-55.2033	-235.211	-585.586	-30352.4	-509.648	33141.1	299.13	251.833	0	-127.464	3.69522	-1967.95	-1.01451e+06	418747	56071.7	209.675	515.605	0
580	5	-58.759	233.25	-1393.42	-23077.5	-176068	-33232.8	173.644	626.562	0	-50.3703	-227.415	-591.746	-30682	-835.023	33189.6	298.589	251.85	0	-109.129	5.83437	-1985.17	-1.02182e+06	423886	47624.1	210.888	514.866	0
580	6	-45.6007	227.535	-1401.22	-22240.1	-174864	-33164.8	175.206	625.872	0	-45.558	-219.769	-595.663	-30901.1	-1268.3	33196.8	297.871	251.877	0	-91.1587	7.76552	-1996.88	-1.02665e+06	427309	39289.6	211.796	514.311	0
580	7	-33.2881	221.966	-1404.88	-21495.5	-173640	-33100.6	176.402	625.301	0	-40.8719	-212.663	-596.959	-30991.6	-1801.83	33166.3	296.982	251.916	0	-74.1601	9.30278	-2001.83	-1.02841e+06	428668	31336.7	212.36	513.955	0
580	8	-22.3068	216.734	-1403.79	-20870.3	-172403	-33046.5	177.188	624.867	0	-36.4292	-206.459	-595.41	-30943.1	-2420.72	33101.9	295.934	251.969	0	-58.7359	10.2749	-1999.2	-1.02672e+06	427757	24030.8	212.553	513.809	0
580	9	-13.0842	212.006	-1397.72	-20382	-171161	-33008.7	177.542	624.582	0	-32.345	-201.438	-590.998	-30755.4	-3103.13	33007.4	294.749	252.04	0	-45.4291	10.5686	-1988.71	-1.02144e+06	424530	17619.6	212.373	513.872	0
581	0	-5.94981	207.923	-1386.73	-20037.7	-169927	-32993	177.462	624.45	0	-28.7134	-197.757	-583.917	-30438.4	-3822.22	32886.3	293.454	252.128	0	-34.6632	10.1662	-1970.65	-1.01268e+06	419110	12315.2	211.832	514.128	0
581	1	-1.11291	204.59	-1371.26	-19834.8	-168715	-33003.5	176.963	624.465	0	-25.6001	-195.424	-574.534	-30010.1	-4551.06	32742.3	292.079	252.234	0	-26.713	9.16618	-1945.8	-1.00078e+06	411755	8287.53	210.953	514.556	0
581	2	1.34007	202.075	-1351.95	-19761.8	-167547	-33042.6	176.07	624.617	0	-23.0523	-194.309	-563.324	-29494.9	-5267.83	32580.2	290.649	252.359	0	-21.7122	7.76656	-1915.28	-986240	402810	5660.65	209.77	515.128	0
581	3	1.442	200.398	-1329.6	-19800.5	-166442	-33110.1	174.818	624.892	0	-21.109	-194.177	-550.805	-28921.1	-5956.48	32405.6	289.186	252.507	0	-19.667	6.22098	-1880.4	-969638	392666	4503.97	208.318	515.813	0
581	4	-0.659514	199.535	-1305.04	-19928.5	-165414	-33204.2	173.25	625.27	0	-19.7979	-194.742	-537.502	-28317.5	-6604.33	32223.3	287.713	252.684	0	-20.4574	4.7928	-1842.54	-951592	381727	4818.86	206.641	516.58	0
581	5	-4.71597	199.427	-1279.13	-20122.3	-164471	-33320.2	171.419	625.731	0	-19.1331	-195.711	-523.901	-27711	-7202.24	32035.4	286.253	252.894	0	-23.849	3.7159	-1803.03	-932703	370380	6533.39	204.786	517.397	0
581	6	-10.4025	199.985	-1252.62	-20358.8	-163613	-33451.4	169.382	626.253	0	-19.122	-196.817	-510.42	-27125.8	-7747.56	31841.2	284.821	253.144	0	-29.5244	3.16808	-1763.04	-913512	358967	9510.05	202.803	518.233	0
581	7	-17.3453	201.103	-1226.14	-20616.5	-162834	-33590	167.198	626.814	0	-19.7642	-197.837	-497.381	-26582.8	-8244.45	31637.5	283.424	253.446	0	-37.1095	3.2655	-1723.53	-894467	347760	13560.6	200.739	519.066	0
581	8	-25.1477	202.666	-1200.23	-20875.6	-162122	-33727.1	164.924	627.393	0	-21.036	-198.597	-485.012	-26097.8	-8700.22	31419.8	282.062	253.809	0	-46.1837	4.06839	-1685.24	-875921	336967	18460.5	198.636	519.876	0
581	9	-33.4121	204.559	-1175.28	-21120.1	-161458	-33853.3	162.622	627.97	0	-22.8778	-198.975	-473.471	-25680.1	-9121.58	31182.1	280.735	254.238	0	-56.2899	5.58487	-1648.76	-858150	326749	23961.2	196.541	520.646	0
582	0	-41.7594	206.673	-1151.65	-21337.1	-160820	-33960	160.356	628.528	0	-25.1913	-198.9	-462.875	-25333.5	-9513.57	30919.9	279.447	254.731	0	-66.9507	7.77367	-1614.52	-841377	317236	29803.5	194.499	521.362	0
582	1	-49.852	208.895	-1129.58	-21518	-160188	-34040.5	158.188	629.05	0	-27.8455	-198.354	-453.298	-25056.6	-9880.05	30631.5	278.204	255.276	0	-77.6974	10.541	-1582.88	-825771	308525	35732.1	192.558	522.01	0
582	2	-57.423	211.101	-1109.22	-21656.5	-159542	-34090.8	156.168	629.524	0	-30.689	-197.372	-444.752	-24843.5	-10224.7	30318	277.01	255.859	0	-88.112	13.7282	-1553.98	-811418	300655	41511.4	190.753	522.58	0
582	3	-64.2997	213.143	-1090.6	-21749.1	-158871	-34109.5	154.327	629.942	0	-33.5659	-196.034	-437.161	-24683.4	-10551	29982.1	275.865	256.463	0	-97.8656	17.1098	-1527.76	-798309	293604	46941.6	189.105	523.073	0
582	4	-70.4116	214.874	-1073.62	-21795.3	-158164	-34097.6	152.681	630.301	0	-36.3325	-194.453	-430.368	-24561.6	-10861.2	29629.2	274.763	257.071	0	-106.744	20.4209	-1503.99	-786358	287294	51875.5	187.615	523.501	0
582	5	-75.7806	216.166	-1058.12	-21797	-157417	-34059.3	151.229	630.6	0	-38.8794	-192.763	-424.158	-24461.2	-11155.1	29266.3	273.701	257.67	0	-114.66	23.4036	-1482.28	-775420	281615	56230.2	186.275	523.885	0
582	6	-80.4965	216.939	-1043.91	-21758.8	-156629	-34001.9	149.959	630.844	0	-41.1491	-191.091	-418.293	-24366.6	-11432.1	28901.7	272.67	258.253	0	-121.646	25.848	-1462.2	-765326	276437	59986.9	185.063	524.256	0
582	7	-84.6841	217.176	-1030.77	-21686.4	-155804	-33933.8	148.847	631.039	0	-43.1387	-189.552	-412.551	-24265.5	-11692.1	28542.9	271.659	258.818	0	-127.823	27.6247	-1443.32	-755906	271636	63181.6	183.951	524.646	0
582	8	-88.469	216.922	-1018.53	-21585	-154951	-33862	147.869	631.192	0	-44.8898	-188.22	-406.757	-24150.1	-11934.6	28195.8	270.659	259.372	0	-133.359	28.7023	-1425.29	-747014	267103	65888.5	182.911	525.08	0
582	9	-91.9521	216.271	-1007.07	-21458.1	-154079	-33791.9	147.004	631.307	0	-46.4725	-187.127	-400.811	-24017.3	-12158.1	27863.7	269.666	259.922	0	-138.425	29.1446	-1407.88	-738553	262773	68200.5	181.925	525.578	0
583	0	-95.1973	215.352	-996.343	-21306.8	-153196	-33726.8	146.241	631.385	0	-47.9688	-186.262	-394.696	-23868.7	-12359.2	27547.8	268.687	260.474	0	-143.166	29.0891	-1391.04	-730487	258628	70211.9	180.984	526.142	0
583	1	-98.2372	214.296	-986.334	-21130.6	-152311	-33668	145.579	631.423	0	-49.4654	-185.591	-388.466	-23708.3	-12533.6	27248.2	267.736	261.031	0	-147.703	28.7054	-1374.8	-722818	254685	72009.6	180.095	526.765	0
583	2	-101.088	213.221	-977.021	-20928.7	-151427	-33614.9	145.011	631.421	0	-51.0571	-185.078	-382.201	-23542	-12677	26964.2	266.832	261.596	0	-152.145	28.1431	-1359.22	-715543	250965	73667.2	179.266	527.429	0
583	3	-103.762	212.211	-968.327	-20702.2	-150546	-33566.7	144.529	631.379	0	-52.8506	-184.714	-375.975	-23375.4	-12788	26696	265.987	262.173	0	-156.613	27.4975	-1344.3	-708632	247474	75243.7	178.499	528.12	0
583	4	-106.278	211.313	-960.134	-20456.1	-149669	-33523.6	144.116	631.306	0	-54.9588	-184.505	-369.828	-23213	-12869.3	26444.6	265.202	262.767	0	-161.237	26.8084	-1329.96	-702029	244190	76785	177.787	528.824	0
583	5	-108.667	210.54	-952.297	-20197.2	-148798	-33487.2	143.749	631.209	0	-57.4838	-184.465	-363.773	-23058	-12926.6	26210.1	264.465	263.386	0	-166.151	26.0746	-1316.07	-695659	241072	78328.9	177.116	529.54	0
583	6	-110.974	209.88	-944.674	-19932.9	-147934	-33459.4	143.402	631.1	0	-60.4988	-184.613	-357.801	-22912.8	-12966.7	25992.3	263.76	264.038	0	-171.472	25.2668	-1302.48	-689444	238072	79906.6	176.465	530.265	0
583	7	-113.25	209.304	-937.158	-19669.2	-147082	-33441.5	143.056	630.988	0	-64.0366	-184.96	-351.905	-22778.8	-12995.6	25790.5	263.071	264.73	0	-177.286	24.3436	-1289.06	-683327	235151	81541.8	175.819	531.002	0
583	8	-115.541	208.781	-929.687	-19410	-146241	-33433.4	142.698	630.878	0	-68.0889	-185.509	-346.082	-22655.9	-13016.8	25603.4	262.388	265.464	0	-183.63	23.2724	-1275.77	-677275	232287	83249.8	175.167	531.751	0
583	9	-117.885	208.292	-922.252	-19157.5	-145416	-33434.5	142.325	630.772	0	-72.6114	-186.244	-340.343	-22542.7	-13031.5	25429.5	261.711	266.235	0	-190.496	22.0476	-1262.59	-671284	229475	85041.2	174.507	532.508	0
584	0	-120.301	207.83	-914.895	-18912.6	-144607	-33444	141.941	630.672	0	-77.5309	-187.134	-334.722	-22437.9	-13040.7	25266.6	261.04	267.034	0	-197.832	20.696	-1249.62	-665387	226733	86921.3	173.843	533.268	0
584	1	-122.796	207.401	-907.696	-18676.6	-143816	-33461.1	141.559	630.576	0	-82.7558	-188.136	-329.264	-22341.2	-13047	25112.4	260.375	267.852	0	-205.552	19.2645	-1236.96	-659641	224091	88887.3	173.187	534.023	0
584	2	-125.361	207.008	-900.728	-18450.8	-143042	-33484.2	141.193	630.484	0	-88.189	-189.213	-323.996	-22252.8	-13055	24965.1	259.706	268.682	0	-213.55	17.7947	-1224.72	-654093	221570	90927.3	172.545	534.771	0
584	3	-127.987	206.649	-894.026	-18236.3	-142283	-33511.8	140.852	630.398	0	-93.7386	-190.338	-318.908	-22172.4	-13069.5	24822.9	259.018	269.526	0	-221.725	16.311	-1212.93	-648763	219171	93023.9	171.92	535.517	0
584	4	-130.657	206.315	-887.599	-18033.7	-141536	-33542.2	140.541	630.317	0	-99.3216	-191.489	-313.97	-22098.8	-13093.2	24684.7	258.298	270.385	0	-229.978	14.8263	-1201.57	-643650	216880	95155.1	171.311	536.267	0
584	5	-133.349	205.997	-881.43	-17843.3	-140802	-33574.7	140.257	630.244	0	-104.864	-192.653	-309.143	-22030.1	-13127.1	24549.9	257.537	271.262	0	-238.213	13.3447	-1190.57	-638734	214677	97294.3	170.71	537.031	0
584	6	-136.033	205.681	-875.492	-17665.2	-140084	-33608.8	139.993	630.177	0	-110.301	-193.82	-304.395	-21963.8	-13169.8	24418.6	256.735	272.156	0	-246.334	11.8612	-1179.89	-633989	212536	99408.5	170.111	537.813	0
584	7	-138.669	205.35	-869.753	-17498.8	-139383	-33644	139.745	630.119	0	-115.566	-194.981	-299.706	-21897.7	-13217.8	24290.1	255.897	273.064	0	-254.235	10.3689	-1169.46	-629390	210441	101458	169.512	538.614	0
584	8	-141.2	204.993	-864.204	-17342.5	-138695	-33679.8	139.512	630.068	0	-120.596	-196.125	-295.088	-21830.9	-13266.7	24163.9	255.042	273.981	0	-261.796	8.86751	-1159.29	-624930	208393	103396	168.919	539.429	0
584	9	-143.553	204.6	-858.857	-17192.4	-138017	-33715.1	139.301	630.018	0	-125.327	-197.231	-290.581	-21763.4	-13312.1	24039.3	254.188	274.896	0	-268.88	7.36923	-1149.44	-620621	206408	105168	168.345	540.242	0
585	0	-145.643	204.175	-853.761	-17044	-137349	-33748.1	139.124	629.964	0	-129.692	-198.27	-286.257	-21695.5	-13350.6	23915.3	253.361	275.79	0	-275.336	5.90508	-1140.02	-616502	204521	106720	167.809	541.031	0
585	1	-147.388	203.724	-848.983	-16894	-136689	-33776.8	138.997	629.899	0	-133.625	-199.203	-282.21	-21627	-13379.3	23790.7	252.591	276.634	0	-281.013	4.52092	-1131.19	-612626	202778	108002	167.336	541.767	0
585	2	-148.719	203.247	-844.575	-16739.6	-136035	-33799.4	138.931	629.82	0	-137.067	-199.985	-278.533	-21558	-13397	23664.6	251.902	277.398	0	-285.787	3.26164	-1123.11	-609039	201219	108976	166.948	542.419	0
585	3	-149.593	202.733	-840.545	-16579.1	-135386	-33814.4	138.931	629.724	0	-139.978	-200.575	-275.288	-21488.2	-13403	23536.5	251.313	278.057	0	-289.571	2.15796	-1115.83	-605754	199861	109617	166.657	542.964	0
585	4	-149.992	202.158	-836.862	-16411.5	-134743	-33820.6	138.99	629.611	0	-142.335	-200.939	-272.5	-21417.6	-13396.8	23406.9	250.838	278.597	0	-292.326	1.2189	-1109.36	-602756	198700	109914	166.464	543.389	0
585	5	-149.919	201.49	-833.487	-16236.7	-134109	-33817	139.099	629.48	0	-144.13	-201.066	-270.15	-21345.7	-13378.7	23276.8	250.477	279.014	0	-294.05	0.424316	-1103.64	-600019	197718	109864	166.362	543.693	0
585	6	-149.396	200.687	-830.393	-16054.6	-133481	-33802.6	139.256	629.334	0	-145.38	-200.965	-268.182	-21271.5	-13350.5	23147.8	250.219	279.317	0	-294.776	-0.27713	-1098.57	-597516	196890	109470	166.344	543.888	0
585	7	-148.451	199.702	-827.583	-15863.6	-132857	-33776.7	139.463	629.169	0	-146.114	-200.66	-266.52	-21193.1	-13314.8	23020.9	250.042	279.518	0	-294.565	-0.957489	-1094.1	-595233	196198	108735	166.4	543.995	0
585	8	-147.11	198.489	-825.121	-15659.9	-132235	-33739	139.738	628.979	0	-146.364	-200.179	-265.099	-21109.4	-13274	22897	249.928	279.628	0	-293.474	-1.69006	-1090.22	-593194	195643	107661	166.532	544.031	0
585	9	-145.38	197.01	-823.147	-15438.6	-131611	-33689	140.113	628.756	0	-146.157	-199.538	-263.889	-21020.2	-13228.8	22776.1	249.87	279.656	0	-291.537	-2.52821	-1087.04	-591477	195265	106242	166.757	544.008	0
586	0	-143.242	195.249	-821.88	-15193.3	-130982	-33626.4	140.631	628.486	0	-145.507	-198.739	-262.901	-20927.3	-13178.2	22657.7	249.874	279.601	0	-288.749	-3.4901	-1084.78	-590215	195134	104463	167.106	543.932	0
586	1	-140.643	193.212	-821.565	-14916.2	-130351	-33550.1	141.338	628.156	0	-144.425	-197.771	-262.166	-20833	-13120.4	22540.6	249.954	279.465	0	-285.068	-4.5583	-1083.73	-589556	195331	102300	167.614	543.804	0
586	2	-137.51	190.931	-822.391	-14598.7	-129721	-33458.1	142.263	627.751	0	-142.928	-196.63	-261.704	-20739.4	-13053.4	22423	250.122	279.247	0	-280.438	-5.69827	-1084.1	-589611	195915	99722	168.301	543.621	0
586	3	-133.765	188.449	-824.444	-14234.2	-129096	-33347.4	143.415	627.265	0	-141.046	-195.336	-261.496	-20646.2	-12976.9	22303.4	250.374	278.954	0	-274.811	-6.88641	-1085.94	-590421	196900	96695.8	169.171	543.392	0
586	4	-129.346	185.798	-827.725	-13820	-128473	-33214.3	144.787	626.696	0	-138.825	-193.929	-261.47	-20551.2	-12892.3	22181.9	250.693	278.599	0	-268.171	-8.13046	-1089.2	-591968	198265	93194.3	170.211	543.133	0
586	5	-124.221	182.989	-832.193	-13356.2	-127849	-33056	146.37	626.049	0	-136.323	-192.458	-261.532	-20451	-12802.5	22059.7	251.048	278.197	0	-260.544	-9.4688	-1093.73	-594206	199972	89202.3	171.401	542.871	0
586	6	-118.388	180.019	-837.789	-12844.7	-127218	-32871.9	148.151	625.332	0	-133.599	-190.971	-261.595	-20343.1	-12710.5	21939.4	251.412	277.765	0	-251.986	-10.952	-1099.38	-597084	201983	84718.2	172.722	542.629	0
586	7	-111.867	176.891	-844.447	-12287.9	-126571	-32663.3	150.114	624.551	0	-130.707	-189.511	-261.605	-20227	-12617.7	21824.1	251.768	277.319	0	-242.574	-12.6199	-1106.05	-600555	204271	79755	174.157	542.424	0
586	8	-104.695	173.628	-852.096	-11688.6	-125902	-32432.2	152.244	623.717	0	-127.694	-188.113	-261.537	-20102.8	-12523.4	21716.7	252.116	276.864	0	-232.39	-14.4846	-1113.63	-604573	206819	74342.2	175.699	542.259	0
586	9	-96.9218	170.275	-860.676	-11050.1	-125203	-32180.5	154.53	622.839	0	-124.597	-186.797	-261.404	-19971.2	-12425.6	21619.4	252.466	276.4	0	-221.519	-16.5217	-1122.08	-609107	209629	68524.1	177.345	542.131	0
587	0	-88.5925	166.9	-870.135	-10376.7	-124462	-31909.2	156.962	621.925	0	-121.443	-185.572	-261.266	-19834.2	-12321.1	21533.3	252.841	275.916	0	-210.035	-18.6724	-1131.4	-614143	212719	62352.3	179.103	542.024	0
587	1	-79.7513	163.582	-880.393	-9673.98	-123673	-31620.3	159.526	620.988	0	-118.251	-184.44	-261.213	-19695.4	-12206.4	21458.7	253.27	275.4	0	-198.003	-20.8585	-1141.61	-619653	216107	55879.4	180.976	541.914	0
587	2	-70.4526	160.401	-891.281	-8950.19	-122829	-31317	162.188	620.042	0	-115.043	-183.404	-261.322	-19557.6	-12077.9	21395.5	253.782	274.841	0	-185.496	-23.0035	-1152.6	-625558	219778	49162.2	182.955	541.777	0
587	3	-60.7779	157.422	-902.52	-8216.95	-121928	-31003.1	164.902	619.104	0	-111.844	-182.47	-261.625	-19421.8	-11933.6	21343.2	254.387	274.236	0	-172.622	-25.0477	-1164.14	-631703	223667	42269.2	185.013	541.6	0
587	4	-50.843	154.693	-913.749	-7488.88	-120970	-30683.3	167.612	618.196	0	-108.69	-181.64	-262.087	-19288.9	-11775.9	21301.8	255.069	273.597	0	-159.533	-26.9468	-1175.84	-637876	227663	35286.7	187.105	541.387	0
587	5	-40.7985	152.252	-924.558	-6782.63	-119953	-30362.3	170.259	617.336	0	-105.625	-180.917	-262.635	-19159.7	-11611.3	21272	255.789	272.952	0	-146.424	-28.6648	-1187.19	-643825	231622	28322.4	189.181	541.15	0
587	6	-30.8265	150.141	-934.521	-6115.38	-118879	-30044.9	172.792	616.544	0	-102.698	-180.31	-263.195	-19035.7	-11447.5	21254.7	256.506	272.326	0	-133.524	-30.169	-1197.72	-649296	235398	21502.9	191.188	540.903	0
587	7	-21.131	148.404	-943.244	-5502.53	-117751	-29736	175.164	615.834	0	-99.947	-179.829	-263.723	-18918.8	-11289.7	21250.7	257.191	271.737	0	-121.078	-31.4258	-1206.97	-654053	238861	14966.2	193.087	540.648	0
587	8	-11.9204	147.087	-950.403	-4955.36	-116575	-29441.1	177.341	615.214	0	-97.3941	-179.483	-264.209	-18810.4	-11139.7	21259.5	257.837	271.195	0	-109.314	-32.3957	-1214.61	-657908	241915	8849.89	194.851	540.381	0
587	9	-3.39109	146.231	-955.769	-4480.7	-115360	-29165.3	179.301	614.688	0	-95.0414	-179.26	-264.676	-18712.1	-10997.3	21278.6	258.45	270.698	0	-98.4325	-33.0289	-1220.45	-660733	244501	3281.48	196.466	540.087	0
588	0	4.28701	145.868	-959.227	-4082.59	-114119	-28912.6	181.031	614.256	0	-92.8748	-179.137	-265.187	-18626.2	-10860.4	21304.7	259.046	270.238	0	-88.5878	-33.2687	-1224.41	-662472	246597	-1628.61	197.927	539.748	0
588	1	10.9765	146.018	-960.764	-3763.66	-112866	-28686	182.525	613.917	0	-90.8728	-179.086	-265.823	-18554.8	-10724.5	21335.4	259.655	269.801	0	-79.8963	-33.068	-1226.59	-663136	248221	-5792.04	199.24	539.341	0
588	2	16.5699	146.679	-960.434	-3525.38	-111616	-28487.3	183.786	613.671	0	-89.019	-179.093	-266.657	-18498.9	-10582.4	21370.7	260.315	269.373	0	-72.4491	-32.4142	-1227.09	-662777	249407	-9144.63	200.417	538.852	0
588	3	20.9862	147.816	-958.323	-3367.5	-110379	-28317.3	184.821	613.514	0	-87.3058	-179.156	-267.727	-18456	-10424.2	21412.2	261.064	268.936	0	-66.3196	-31.3401	-1226.05	-661450	250196	-11647.5	201.47	538.27	0
588	4	24.1735	149.365	-954.523	-3287.54	-109163	-28174.9	185.637	613.444	0	-85.7291	-179.28	-269.04	-18420.2	-10240.9	21461	261.935	268.466	0	-61.5556	-29.9148	-1223.56	-659211	250620	-13288.3	202.413	537.59	0
588	5	26.1156	151.242	-949.141	-3280.31	-107973	-28057.7	186.241	613.456	0	-84.2826	-179.467	-270.547	-18385	-10030.3	21517	262.926	267.955	0	-58.167	-28.2255	-1219.69	-656106	250695	-14082.3	203.251	536.818	0
588	6	26.8376	153.349	-942.297	-3337.64	-106816	-27962.1	186.643	613.542	0	-82.9566	-179.713	-272.14	-18346.6	-9800.56	21578.4	263.987	267.416	0	-56.119	-26.3641	-1214.44	-652179	250408	-14072.6	203.975	535.98	0
588	7	26.4086	155.59	-934.135	-3448.77	-105695	-27884.3	186.853	613.692	0	-81.7356	-180.012	-273.688	-18304.1	-9565.11	21642.5	265.051	266.88	0	-55.3271	-24.4224	-1207.82	-647485	249742	-13330.7	204.572	535.106	0
588	8	24.9402	157.866	-924.835	-3601.73	-104611	-27819.6	186.887	613.895	0	-80.5953	-180.359	-275.106	-18258.6	-9334.87	21706.4	266.068	266.369	0	-55.6551	-22.4935	-1199.94	-642110	248707	-11955.7	205.04	534.219	0
588	9	22.5835	160.088	-914.62	-3784.42	-103565	-27762.8	186.767	614.138	0	-79.5028	-180.755	-276.368	-18211.6	-9116.5	21768.6	267.013	265.896	0	-56.9193	-20.6675	-1190.99	-636180	247347	-10069.8	205.388	533.329	0
589	0	19.5211	162.179	-903.754	-3984.81	-102554	-27708.2	186.524	614.409	0	-78.4187	-181.195	-277.5	-18164.7	-8912.5	21828.9	267.883	265.458	0	-58.8976	-19.0156	-1181.25	-629852	245737	-7808.11	205.637	532.434	0
589	1	15.9534	164.081	-892.513	-4191.41	-101575	-27650	186.192	614.696	0	-77.3031	-181.665	-278.559	-18118.5	-8721.6	21888	268.69	265.044	0	-61.3497	-17.5841	-1171.07	-623299	243970	-5308.2	205.816	531.526	0
589	2	12.0771	165.745	-881.16	-4393.97	-100620	-27583.4	185.81	614.987	0	-76.125	-182.155	-279.606	-18073.9	-8540.12	21947.8	269.457	264.641	0	-64.0479	-16.4102	-1160.77	-616685	242144	-2700.72	205.959	530.595	0
589	3	8.0697	167.128	-869.907	-4584.04	-99681.4	-27504.9	185.411	615.27	0	-74.8703	-182.664	-280.681	-18031.5	-8363.62	22011.1	270.202	264.242	0	-66.8006	-15.5356	-1150.59	-610141	240338	-102.983	206.096	529.638	0
589	4	4.07988	168.192	-858.906	-4754.84	-98754.5	-27412.2	185.023	615.536	0	-73.5406	-183.193	-281.791	-17991.4	-8188.19	22081	270.942	263.847	0	-69.4607	-15.0012	-1140.7	-603757	238601	2387.78	206.248	528.657	0
589	5	0.223515	168.905	-848.249	-4900.85	-97836.8	-27304	184.66	615.778	0	-72.1481	-183.74	-282.93	-17953.6	-8011.37	22160.3	271.684	263.456	0	-71.9246	-14.8343	-1131.18	-597584	236958	4699.29	206.427	527.655	0
589	6	-3.41978	169.248	-837.97	-5017.56	-96927.8	-27179.5	184.33	615.988	0	-70.7095	-184.294	-284.096	-17918.3	-7831.98	22250.4	272.432	263.071	0	-74.1293	-15.0463	-1122.07	-591639	235418	6784.98	206.637	526.633	0
589	7	-6.80461	169.212	-828.067	-5101.39	-96027.5	-27039.2	184.034	616.161	0	-69.2432	-184.847	-285.297	-17887.4	-7649.9	22351.5	273.186	262.697	0	-76.0478	-15.6351	-1113.36	-585920	233982	8621.15	206.879	525.587	0
589	8	-9.91107	168.808	-818.535	-5150.11	-95137	-26884.5	183.772	616.292	0	-67.766	-185.392	-286.584	-17865.4	-7465.22	22463	273.951	262.339	0	-77.6771	-16.5836	-1105.12	-580435	232662	10202.4	207.157	524.503	0
589	9	-12.7332	168.064	-809.389	-5163.72	-94258.3	-26717.5	183.544	616.38	0	-66.2849	-185.915	-288.078	-17860.5	-7275.56	22584.5	274.744	261.999	0	-79.0181	-17.8505	-1097.47	-575224	231499	11536.1	207.483	523.357	0
590	0	-15.2687	167.025	-800.676	-5144.27	-93393.7	-26541	183.356	616.425	0	-64.7861	-186.384	-289.985	-17883.5	-7073.73	22714.6	275.607	261.67	0	-80.0547	-19.359	-1090.66	-570366	230573	12637.1	207.884	522.103	0
590	1	-17.5155	165.747	-792.465	-5094.82	-92546.8	-26357.3	183.217	616.429	0	-63.2262	-186.748	-292.595	-17948.2	-6847.71	22850.4	276.597	261.342	0	-80.7417	-21.0005	-1085.06	-565974	229999	13522.7	208.397	520.677	0
590	2	-19.477	164.286	-784.806	-5018.81	-91719.9	-26168.1	183.131	616.395	0	-61.5299	-186.941	-296.249	-18071.2	-6581.52	22987.5	277.784	261	0	-81.0069	-22.6555	-1081.05	-562159	229903	14209.7	209.069	519.004	0
590	3	-21.1669	162.687	-777.712	-4920.2	-90912.8	-25974.5	183.102	616.327	0	-59.5872	-186.896	-301.316	-18271.3	-6255.48	23120.3	279.239	260.638	0	-80.7541	-24.2098	-1079.03	-559021	230416	14712.1	209.948	517.002	0
590	4	-22.6094	160.982	-771.154	-4803.1	-90121.7	-25777.3	183.134	616.228	0	-57.2483	-186.541	-308.166	-18567.6	-5847.92	23242.5	281.023	260.252	0	-79.8577	-25.5588	-1079.32	-556635	231660	15038.9	211.083	514.591	0
590	5	-23.8352	159.193	-765.06	-4671.39	-89340.8	-25577.2	183.224	616.106	0	-54.321	-185.805	-317.115	-18975.6	-5339.06	23346.6	283.164	259.838	0	-78.1563	-26.6122	-1082.17	-555034	233724	15189.4	212.51	511.707	0
590	6	-24.8755	157.328	-759.32	-4528.35	-88565.3	-25374.6	183.362	615.964	0	-50.5734	-184.636	-328.355	-19502.8	-4713.15	23425	285.646	259.396	0	-75.4489	-27.3081	-1087.68	-554198	236646	15146.8	214.241	508.32	0
590	7	-25.7535	155.397	-753.82	-4376.3	-87793.1	-25169.6	183.536	615.805	0	-45.7438	-183.034	-341.94	-20146.9	-3956.19	23470.9	288.43	258.919	0	-71.4973	-27.6369	-1095.76	-554068	240410	14868.5	216.269	504.437	0
590	8	-26.4778	153.413	-748.481	-4216.73	-87023.5	-24962	183.733	615.634	0	-39.5729	-181.061	-357.81	-20897.2	-3054.42	23478.6	291.464	258.403	0	-66.0506	-27.6482	-1106.29	-554576	244980	14288.1	218.577	500.094	0
590	9	-27.0388	151.4	-743.293	-4051.2	-86256.4	-24750.3	183.954	615.45	0	-31.8556	-178.807	-375.819	-21738.5	-1998.49	23444	294.682	257.843	0	-58.8944	-27.4073	-1119.11	-555678	250306	13336.2	221.138	495.359	0
591	0	-27.4105	149.397	-738.327	-3882.02	-85492	-24533.1	184.208	615.258	0	-22.4855	-176.329	-395.725	-22652.7	-788.658	23363.5	298.007	257.244	0	-49.896	-26.9318	-1134.05	-557352	256330	11968.4	223.918	490.33	0
591	1	-27.5633	147.449	-733.692	-3711.59	-84730.9	-24309.5	184.514	615.059	0	-11.4778	-173.627	-417.168	-23618	563.62	23235.4	301.351	256.615	0	-39.0411	-26.1782	-1150.86	-559572	262965	10181.5	226.866	485.129	0
591	2	-27.4816	145.593	-729.476	-3541.87	-83973.9	-24080.2	184.885	614.855	0	1.01766	-170.675	-439.646	-24607.2	2035.71	23059.4	304.63	255.971	0	-26.4639	-25.082	-1169.12	-562262	270068	8014.85	229.915	479.897	0
591	3	-27.1736	143.845	-725.694	-3374.52	-83221.4	-23846.4	185.322	614.65	0	14.7262	-167.444	-462.51	-25587.2	3593.64	22836.3	307.77	255.323	0	-12.4473	-23.5986	-1188.2	-565270	277431	5540.9	232.985	474.781	0
591	4	-26.6692	142.205	-722.304	-3211.32	-82472.5	-23610.1	185.82	614.446	0	29.2862	-163.931	-484.999	-26520.4	5192.49	22567.1	310.706	254.681	0	2.617	-21.7259	-1207.3	-568380	284785	2850.27	235.99	469.921	0
591	5	-26.0136	140.661	-719.223	-3054.29	-81726.5	-23372.7	186.368	614.247	0	44.2897	-160.175	-506.287	-27367.9	6778.53	22255	313.389	254.056	0	18.2761	-19.5141	-1225.51	-571342	291828	38.4789	238.843	465.443	0
591	6	-25.2579	139.194	-716.344	-2904.78	-80983.2	-23135.6	186.949	614.055	0	59.3029	-156.259	-525.538	-28093.3	8294.18	21905.7	315.782	253.456	0	34.045	-17.0651	-1241.88	-573895	298241	-2802.7	241.469	461.457	0
591	7	-24.4497	137.784	-713.56	-2762.21	-80243.3	-22899.6	187.545	613.871	0	73.8751	-152.302	-541.99	-28666.5	9685.3	21526.1	317.87	252.891	0	49.4254	-14.5175	-1255.55	-575795	303735	-5589.43	243.803	458.045	0
591	8	-23.6266	136.414	-710.775	-2624.26	-79508.6	-22665.2	188.138	613.692	0	87.5526	-148.437	-555.031	-29065.6	10908.1	21123.8	319.653	252.368	0	63.9259	-12.0228	-1265.81	-576846	308073	-8246.54	245.805	455.259	0
591	9	-22.8126	135.08	-707.937	-2487.95	-78782.7	-22433.5	188.715	613.514	0	99.9038	-144.8	-564.264	-29279.2	11932.7	20707.1	321.147	251.889	0	77.0912	-9.72012	-1272.2	-576928	311110	-10707.5	247.453	453.121	0
592	0	-22.0154	133.79	-705.056	-2350.75	-78069.7	-22205.9	189.272	613.334	0	110.549	-141.511	-569.535	-29307.9	12743.6	20285.6	322.375	251.459	0	88.534	-7.72101	-1274.59	-576021	312802	-12917.1	248.747	451.635	0
592	1	-21.2324	132.562	-702.195	-2211.41	-77371.9	-21983.2	189.814	613.149	0	119.182	-138.675	-570.902	-29161.9	13337	19868.7	323.361	251.08	0	97.9492	-6.11313	-1273.1	-574186	313193	-14833	249.702	450.785	0
592	2	-20.4633	131.412	-699.417	-2070.21	-76690.1	-21765.6	190.351	612.96	0	125.57	-136.383	-568.585	-28858.4	13719.5	19465.3	324.129	250.755	0	105.107	-4.97177	-1268	-571529	312385	-16423.2	250.339	450.543	0
592	3	-19.7168	130.343	-696.745	-1928.49	-76023.9	-21552.6	190.887	612.768	0	129.566	-134.704	-562.905	-28418.5	13904.4	19082.7	324.701	250.485	0	109.85	-4.3607	-1259.65	-568152	310503	-17664.3	250.685	450.873	0
592	4	-19.0081	129.355	-694.166	-1788.15	-75370.8	-21343.9	191.423	612.576	0	131.109	-133.678	-554.256	-27865.1	13909.4	18726.5	325.096	250.275	0	112.101	-4.32361	-1248.42	-564153	307684	-18541.4	250.769	451.727	0
592	5	-18.3542	128.436	-691.641	-1651.25	-74727.8	-21139.2	191.956	612.387	0	130.227	-133.315	-543.072	-27222.8	13753.6	18400.7	325.326	250.127	0	111.872	-4.87936	-1234.71	-559624	304070	-19051.6	250.617	453.052	0
592	6	-17.7722	127.571	-689.125	-1519.21	-74092.1	-20938.8	192.484	612.205	0	127.032	-133.593	-529.817	-26516.9	13456.8	18106.4	325.399	250.049	0	109.259	-6.02214	-1218.94	-554655	299803	-19204.3	250.256	454.793	0
592	7	-17.2775	126.744	-686.576	-1392.55	-73462.6	-20742.7	193.002	612.028	0	121.721	-134.465	-514.961	-25773.1	13041.1	17843.3	325.324	250.049	0	104.444	-7.72106	-1201.54	-549340	295026	-19020.7	249.713	456.889	0
592	8	-16.882	125.94	-683.959	-1271.55	-72838.6	-20551.1	193.505	611.859	0	114.57	-135.856	-498.974	-25014.7	12530.6	17610.3	325.113	250.132	0	97.6881	-9.9153	-1182.93	-543772	289883	-18531.4	249.018	459.279	0
592	9	-16.5897	125.161	-681.266	-1156.9	-72220.9	-20364	193.99	611.698	0	105.915	-137.665	-482.31	-24261.5	11950.2	17405.4	324.777	250.303	0	89.3251	-12.5039	-1163.58	-538053	284514	-17773	248.202	461.897	0
593	0	-16.3931	124.417	-678.534	-1048.73	-71611.1	-20181.7	194.462	611.546	0	96.1319	-139.76	-465.397	-23529.4	11322.5	17225.9	324.329	250.558	0	79.7388	-15.3429	-1143.93	-532299	279063	-16785.4	247.297	464.681	0
593	1	-16.2742	123.729	-675.846	-945.754	-71010.4	-20004.7	194.931	611.399	0	85.6081	-141.993	-448.619	-22830.7	10666.2	17067.8	323.776	250.891	0	69.334	-18.2644	-1124.46	-526643	273667	-15610.6	246.335	467.57	0
593	2	-16.2145	123.105	-673.288	-846.108	-70418.9	-19832.9	195.41	611.257	0	74.7084	-144.215	-432.299	-22173.5	9997.57	16926.6	323.127	251.292	0	58.4939	-21.1094	-1105.59	-521198	268447	-14290	245.349	470.506	0
593	3	-16.2061	122.543	-670.904	-748.23	-69836.6	-19666.5	195.907	611.115	0	63.7504	-146.295	-416.685	-21561.5	9332.15	16797.3	322.396	251.745	0	47.5443	-23.7522	-1087.59	-516039	263490	-12859.2	244.368	473.431	0
593	4	-16.2525	122.023	-668.682	-650.768	-69263.4	-19505.2	196.418	610.973	0	52.9936	-148.131	-401.943	-20995.2	8683.26	16675.4	321.603	252.234	0	36.7411	-26.1079	-1070.63	-511184	258844	-11346.9	243.416	476.293	0
593	5	-16.3631	121.518	-666.562	-552.918	-68699.3	-19348.7	196.935	610.83	0	42.6389	-149.648	-388.159	-20473.8	8060.32	16557	320.766	252.746	0	26.2758	-28.1301	-1054.72	-506612	254516	-9777.05	242.507	479.047	0
593	6	-16.5451	120.998	-664.461	-454.8	-68142.8	-19196.3	197.446	610.684	0	32.8328	-150.8	-375.359	-19995.7	7469.23	16439	319.899	253.271	0	16.2876	-29.8026	-1039.82	-502274	250491	-8172.15	241.65	481.664	0
593	7	-16.7973	120.438	-662.298	-356.64	-67592.1	-19047.6	197.943	610.539	0	23.6775	-151.565	-363.536	-19559.1	6913.71	16318.4	319.018	253.802	0	6.8802	-31.1266	-1025.83	-498119	246742	-6556.3	240.85	484.118	0
593	8	-17.1089	119.823	-660.016	-257.741	-67047.2	-18902.1	198.416	610.391	0	15.2444	-151.933	-352.675	-19162.3	6395.57	16192.8	318.134	254.334	0	-1.8645	-32.1098	-1012.69	-494106	243245	-4954.73	240.108	486.392	0
593	9	-17.4597	119.148	-657.595	-156.072	-66511.1	-18758.5	198.857	610.237	0	7.58392	-151.902	-342.763	-18803.5	5914.8	16060.3	317.256	254.859	0	-9.8758	-32.7542	-1000.36	-490217	239985	-3390.84	239.425	488.47	0
594	0	-17.8177	118.425	-655.067	-48.5247	-65987.6	-18615.2	199.266	610.074	0	0.735906	-151.468	-333.809	-18481.5	5471.21	15920.8	316.39	255.365	0	-17.0818	-33.0439	-988.876	-486469	236966	-1885.93	238.803	490.337	0
594	1	-18.1412	117.68	-652.513	67.4543	-65479.5	-18470.8	199.65	609.897	0	-5.27008	-150.628	-325.838	-18194.3	5065.87	15775.5	315.547	255.838	0	-23.4113	-32.9479	-978.351	-482909	234216	-459.457	238.25	491.978	0
594	2	-18.3913	116.944	-650.029	191.623	-64986.4	-18324	200.025	609.705	0	-10.4247	-149.388	-318.85	-17938.6	4700.64	15626.4	314.742	256.26	0	-28.816	-32.4437	-968.879	-479592	231761	872.835	237.778	493.389	0
594	3	-18.5447	116.231	-647.676	320.705	-64504.7	-18174.4	200.406	609.505	0	-14.7476	-147.774	-312.786	-17709.5	4377.88	15475.5	313.996	256.618	0	-33.2923	-31.543	-960.462	-476542	229610	2100.07	237.398	494.583	0
594	4	-18.5965	115.537	-645.464	450.329	-64028.6	-18021.7	200.802	609.302	0	-18.2862	-145.835	-307.533	-17501.6	4100.74	15325.4	313.334	256.91	0	-36.8827	-30.2982	-952.997	-473745	227742	3215.32	237.116	495.585	0
594	5	-18.5562	114.842	-643.362	576.716	-63552.2	-17866.4	201.219	609.104	0	-21.1082	-143.632	-302.959	-17311.4	3871.1	15177.3	312.778	257.141	0	-39.6644	-28.7901	-946.322	-471160	226119	4214.75	236.934	496.425	0
594	6	-18.4439	114.124	-641.312	697.209	-63070.3	-17708.2	201.654	608.913	0	-23.2922	-141.234	-298.951	-17137.9	3686.29	15030.7	312.331	257.327	0	-41.7361	-27.1097	-940.263	-468732	224698	5098.86	236.843	497.128	0
594	7	-18.2833	113.364	-639.236	810.67	-62579.7	-17546.2	202.102	608.732	0	-24.919	-138.707	-295.414	-16979.8	3539.43	14885	311.981	257.478	0	-43.2023	-25.343	-934.65	-466402	223428	5872.52	236.832	497.712	0
594	8	-18.0935	112.548	-637.066	917.743	-62079.2	-17379.6	202.555	608.56	0	-26.0636	-136.109	-292.279	-16835.9	3423.43	14740.3	311.713	257.602	0	-44.1571	-23.5605	-929.344	-464115	222267	6542.38	236.885	498.184	0
594	9	-17.8842	111.68	-634.775	1020.54	-61568.8	-17207.9	203.007	608.392	0	-26.7876	-133.49	-289.518	-16706.9	3334.37	14598	311.517	257.706	0	-44.6718	-21.8104	-924.293	-461849	221198	7113.83	236.996	498.546	0
595	0	-17.655	110.776	-632.398	1122	-61050.5	-17031.6	203.462	608.226	0	-27.1342	-130.891	-287.151	-16596.1	3272.04	14459.3	311.395	257.796	0	-44.7892	-20.1144	-919.549	-459633	220236	7589.81	237.167	498.796	0
595	1	-17.3986	109.864	-630.01	1224.69	-60528.3	-16851.3	203.925	608.056	0	-27.1328	-128.338	-285.219	-16506.9	3238.25	14325.3	311.354	257.875	0	-44.5313	-18.4738	-915.229	-457519	219416	7971.49	237.404	498.927	0
595	2	-17.108	108.966	-627.676	1329.77	-60007.4	-16668.7	204.398	607.881	0	-26.8111	-125.853	-283.755	-16441.6	3234.23	14196.2	311.398	257.943	0	-43.9191	-16.8873	-911.431	-455556	218764	8259.43	237.71	498.936	0
595	3	-16.7814	108.09	-625.418	1437.06	-59493.3	-16485.9	204.874	607.702	0	-26.2041	-123.461	-282.772	-16401.4	3258.93	14072.4	311.525	258.002	0	-42.9855	-15.3717	-908.189	-453761	218286	8452.45	238.081	498.821	0
595	4	-16.4219	107.232	-623.21	1546.23	-58989.6	-16305	205.346	607.519	0	-25.3544	-121.201	-282.269	-16386.7	3310.25	13953.8	311.727	258.054	0	-41.7763	-13.9687	-905.479	-452123	217970	8546.46	238.508	498.579	0
595	5	-16.0387	106.384	-621.001	1657.41	-58496.9	-16127.4	205.802	607.331	0	-24.3069	-119.116	-282.229	-16396.1	3387.5	13839.5	312.003	258.095	0	-40.3456	-12.7318	-903.23	-450606	217796	8537.47	238.986	498.207	0
595	6	-15.6442	105.535	-618.728	1770.63	-58013.6	-15954	206.237	607.138	0	-23.1029	-117.239	-282.618	-16426.6	3492.2	13727.5	312.357	258.123	0	-38.7471	-11.7038	-901.346	-449165	217742	8425.87	239.511	497.704	0
595	7	-15.2466	104.677	-616.351	1885.17	-57536	-15784.9	206.65	606.941	0	-21.7724	-115.578	-283.399	-16475.3	3626.5	13616.6	312.797	258.135	0	-37.019	-10.9004	-899.749	-447767	217792	8216.49	240.084	497.076	0
595	8	-14.8443	103.812	-613.867	1999.84	-57059.7	-15620.1	207.049	606.742	0	-20.3292	-114.118	-284.535	-16539.9	3791.87	13507.4	313.327	258.13	0	-35.1735	-10.3061	-898.402	-446401	217941	7916.37	240.708	496.333	0
595	9	-14.4261	102.952	-611.321	2113.35	-56581.9	-15459.2	207.443	606.543	0	-18.7698	-112.832	-285.996	-16618.4	3989.57	13402.1	313.95	258.107	0	-33.1959	-9.87918	-897.317	-445084	218196	7533.05	241.389	495.488	0
596	0	-13.9753	102.12	-608.793	2224.49	-56103.4	-15301.3	207.845	606.346	0	-17.0773	-111.684	-287.767	-16708.1	4221.02	13303.4	314.668	258.061	0	-31.0526	-9.56376	-896.56	-443860	218576	7073.28	242.132	494.558	0
596	1	-13.4759	101.337	-606.375	2332.78	-55628.7	-15144.6	208.26	606.153	0	-15.2328	-110.649	-289.835	-16805.9	4486.56	13212.3	315.48	257.985	0	-28.7087	-9.31224	-896.21	-442776	219099	6540.88	242.935	493.555	0
596	2	-12.9216	100.613	-604.13	2438.6	-55164.1	-14987.1	208.688	605.963	0	-13.2307	-109.72	-292.176	-16908.6	4784.24	13127.3	316.375	257.871	0	-26.1523	-9.10682	-896.307	-441862	219767	5936.47	243.792	492.493	0
596	3	-12.3177	99.9479	-602.071	2542.33	-54713.5	-14828.1	209.125	605.777	0	-11.086	-108.906	-294.738	-17012.6	5109.67	13045.4	317.336	257.721	0	-23.4037	-8.95763	-896.809	-441111	220562	5261.02	244.689	491.388	0
596	4	-11.6758	99.3319	-600.174	2643.91	-54276.1	-14667.6	209.566	605.595	0	-8.8291	-108.216	-297.438	-17114.1	5456.48	12963.9	318.345	257.538	0	-20.5049	-8.884	-897.612	-440490	221448	4519.11	245.612	490.261	0
596	5	-11.0095	98.7494	-598.391	2743.18	-53847.3	-14506.2	210.013	605.416	0	-6.49567	-107.653	-300.177	-17209.1	5816.19	12880.7	319.376	257.33	0	-17.5052	-8.904	-898.568	-439947	222380	3718.22	246.547	489.134	0
596	6	-10.3349	98.1807	-596.658	2839.79	-53420.8	-14344.3	210.467	605.241	0	-4.12005	-107.217	-302.846	-17294.1	6178.89	12794.2	320.403	257.105	0	-14.4549	-9.03598	-899.504	-439419	223303	2867.41	247.48	488.03	0
596	7	-9.66953	97.6045	-594.903	2932.7	-52991.2	-14182	210.925	605.07	0	-1.73439	-106.902	-305.351	-17366.5	6535.57	12703.7	321.403	256.874	0	-11.4039	-9.29782	-900.254	-438841	224168	1977.67	248.397	486.968	0
596	8	-9.02894	97.0044	-593.08	3020.37	-52556.1	-14019.2	211.384	604.907	0	0.630876	-106.703	-307.626	-17425.2	6879.98	12608.8	322.365	256.644	0	-8.39806	-9.69873	-900.706	-438174	224939	1061.49	249.289	485.962	0
596	9	-8.41719	96.3757	-591.189	3102.06	-52116.2	-13855.5	211.845	604.753	0	2.95004	-106.604	-309.649	-17470.5	7209.25	12509.2	323.282	256.42	0	-5.46715	-10.2284	-900.837	-437414	225607	129.608	250.15	485.019	0
597	0	-7.81969	95.7283	-589.285	3178.78	-51674.9	-13690.7	212.309	604.606	0	5.20604	-106.58	-311.447	-17503.8	7524.34	12404.2	324.159	256.201	0	-2.61364	-10.8516	-900.732	-436599	226194	-813.074	250.984	484.138	0
597	1	-7.20937	95.0788	-587.452	3252.97	-51237	-13525	212.781	604.463	0	7.38786	-106.599	-313.087	-17527.3	7829.56	12293.9	325.008	255.982	0	0.178494	-11.5203	-900.538	-435790	226745	-1767.06	251.798	483.308	0
597	2	-6.5645	94.4374	-585.75	3327.3	-50806.7	-13359.1	213.262	604.32	0	9.48389	-106.638	-314.632	-17544	8130.52	12178.1	325.841	255.76	0	2.91939	-12.2004	-900.383	-435037	227298	-2733.54	252.602	482.518	0
597	3	-5.87898	93.8025	-584.198	3403.43	-50386.4	-13192.9	213.751	604.174	0	11.4823	-106.686	-316.111	-17555.8	8432.1	12057.1	326.675	255.537	0	5.60328	-12.8837	-900.309	-434354	227869	-3711.22	253.4	481.763	0
597	4	-5.1599	93.1652	-582.778	3481.77	-49977.3	-13026.3	214.243	604.026	0	13.3764	-106.743	-317.516	-17563.7	8736.93	11931.8	327.517	255.316	0	8.21651	-13.5779	-900.294	-433731	228453	-4695.63	254.192	481.042	0
597	5	-4.42162	92.5161	-581.444	3562.33	-49581.2	-12859.4	214.727	603.873	0	15.1663	-106.808	-318.831	-17567.1	9044.07	11803.4	328.366	255.098	0	10.7446	-14.2922	-900.275	-433138	229030	-5679.63	254.972	480.355	0
597	6	-3.68015	91.8489	-580.126	3645.26	-49200.7	-12692.9	215.19	603.716	0	16.8545	-106.883	-320.039	-17565.6	9349.26	11673.3	329.213	254.886	0	13.1743	-15.0338	-900.165	-432527	229566	-6655.78	255.729	479.695	0
597	7	-2.9484	91.1613	-578.746	3730.33	-48838.1	-12528.2	215.614	603.555	0	18.444	-106.969	-321.133	-17558.6	9647.35	11542.2	330.042	254.677	0	15.4956	-15.8075	-899.88	-431849	230029	-7618.61	256.449	479.053	0
597	8	-2.23529	90.4553	-577.253	3816.19	-48493.7	-12366.6	215.992	603.389	0	19.9395	-107.066	-322.106	-17544.9	9934.39	11410.4	330.842	254.469	0	17.7042	-16.6108	-899.359	-431071	230399	-8563.8	257.126	478.423	0
597	9	-1.54567	89.7391	-575.643	3900.41	-48162.7	-12209.3	216.332	603.224	0	21.3496	-107.167	-322.951	-17523.1	10207.9	11278.2	331.608	254.259	0	19.804	-17.4278	-898.594	-430192	230673	-9486.48	257.762	477.808	0
598	0	-0.87767	89.0291	-573.977	3981.01	-47837.8	-12056.8	216.655	603.064	0	22.6892	-107.254	-323.679	-17493.4	10466.8	11145.4	332.337	254.045	0	21.8115	-18.2252	-897.656	-429249	230879	-10381.4	258.368	477.214	0
598	1	-0.223392	88.3479	-572.346	4057.95	-47512.6	-11909.5	216.986	602.91	0	23.9752	-107.307	-324.332	-17457.7	10711.2	11012.6	333.025	253.827	0	23.7518	-18.9593	-896.678	-428307	231062	-11243.4	258.958	476.645	0
598	2	0.422109	87.7152	-570.835	4132.23	-47183	-11767.9	217.344	602.761	0	25.2166	-107.314	-324.959	-17419.5	10942	10880.9	333.672	253.605	0	25.6387	-19.5983	-895.795	-427429	231267	-12067.3	259.543	476.101	0
598	3	1.05159	87.1388	-569.48	4204.06	-46847.2	-11632.8	217.737	602.618	0	26.4095	-107.278	-325.587	-17382	11160.3	10752.1	334.277	253.387	0	27.461	-20.1388	-895.067	-426645	231515	-12845.8	260.129	475.583	0
598	4	1.64412	86.6113	-568.258	4272.87	-46504.4	-11504.8	218.163	602.481	0	27.5412	-107.213	-326.199	-17345.8	11367.7	10628.4	334.849	253.175	0	29.1853	-20.602	-894.456	-425939	231799	-13568.1	260.717	475.093	0
598	5	2.16978	86.1127	-567.09	4337.88	-46156.5	-11384.4	218.608	602.351	0	28.5956	-107.134	-326.745	-17309.3	11564.8	10511.8	335.394	252.975	0	30.7654	-21.0212	-893.835	-425254	232082	-14221.6	261.3	474.635	0
598	6	2.5974	85.6205	-565.871	4398.17	-45807.6	-11271.9	219.049	602.228	0	29.5577	-107.046	-327.156	-17270.4	11750	10401.8	335.916	252.789	0	32.155	-21.426	-893.027	-424513	232307	-14793.8	261.863	474.213	0
598	7	2.9033	85.1182	-564.509	4453.24	-45463.3	-11167.2	219.464	602.111	0	30.419	-106.949	-327.364	-17227.8	11921.1	10296	336.415	252.626	0	33.3223	-21.8305	-891.873	-423646	232420	-15275.2	262.391	473.832	0
598	8	3.07916	84.6005	-562.957	4503.97	-45128	-11069.5	219.837	601.999	0	31.1815	-106.83	-327.338	-17181	12077	10192	336.895	252.487	0	34.2607	-22.2298	-890.294	-422615	232393	-15661.1	262.876	473.493	0
598	9	3.13807	84.078	-561.234	4552.95	-44804	-10977.8	220.169	601.888	0	31.8575	-106.673	-327.09	-17130.3	12219.3	10088.3	337.358	252.372	0	34.9955	-22.5953	-888.323	-421432	232233	-15953.8	263.319	473.192	0
599	0	3.11497	83.5807	-559.433	4603.08	-44492.3	-10891.2	220.469	601.772	0	32.4709	-106.455	-326.685	-17077	12351.7	9983.91	337.809	252.274	0	35.5859	-22.8746	-886.118	-420163	231987	-16164	263.729	472.923	0
599	1	3.05532	83.1462	-557.691	4655.84	-44193	-10809.1	220.757	601.652	0	33.0504	-106.155	-326.215	-17023.1	12479.3	9878.37	338.255	252.184	0	36.1058	-23.0088	-883.906	-418906	231725	-16307.2	264.121	472.677	0
599	2	2.99583	82.8008	-556.127	4711.26	-43904.2	-10730.3	221.054	601.528	0	33.6137	-105.762	-325.753	-16969.7	12605.1	9772.13	338.695	252.094	0	36.6096	-22.9614	-881.88	-417749	231508	-16396.8	264.509	472.453	0
599	3	2.95235	82.5489	-554.786	4769	-43622.1	-10653.5	221.371	601.404	0	34.1614	-105.283	-325.336	-16917	12729	9665.77	339.126	251.999	0	37.1137	-22.7339	-880.122	-416726	231362	-16441.1	264.899	472.247	0
599	4	2.92092	82.3744	-553.637	4828.41	-43342.1	-10577.5	221.714	601.279	0	34.6855	-104.733	-324.972	-16865.5	12848.4	9559.3	339.537	251.898	0	37.6064	-22.3587	-878.609	-415823	231284	-16444.7	265.293	472.053	0
599	5	2.8846	82.2493	-552.6	4888.13	-43060.6	-10501	222.076	601.154	0	35.182	-104.131	-324.654	-16815.7	12961.4	9452.47	339.924	251.796	0	38.0666	-21.8821	-877.254	-414995	231250	-16409.2	265.689	471.864	0
599	6	2.82087	82.1422	-551.582	4946	-42776.2	-10423.6	222.448	601.033	0	35.6557	-103.492	-324.36	-16767.9	13067.2	9344.77	340.286	251.695	0	38.4766	-21.3494	-875.942	-414184	231227	-16335.5	266.083	471.674	0
599	7	2.70943	82.0269	-550.503	4999.67	-42488	-10345.3	222.82	600.918	0	36.1182	-102.824	-324.064	-16722.4	13166.6	9235.04	340.63	251.602	0	38.8276	-20.7967	-874.567	-413340	231185	-16225.7	266.473	471.482	0
599	8	2.539	81.8873	-549.31	5047.24	-42196.3	-10266.8	223.183	600.812	0	36.5817	-102.135	-323.755	-16679.8	13261.4	9122.52	340.961	251.52	0	39.1207	-20.2476	-873.065	-412435	231107	-16083.7	266.858	471.285	0
599	9	2.312	81.7189	-547.993	5087.84	-41903.4	-10188.8	223.533	600.716	0	37.051	-101.426	-323.45	-16641.2	13353.9	9008.48	341.286	251.449	0	39.363	-19.7075	-871.444	-411465	230994	-15913.1	267.239	471.08	0
600	0	2.0467	81.5298	-546.588	5121.92	-41613.1	-10111.8	223.867	600.629	0	37.5237	-100.692	-323.19	-16607.7	13445.9	8895.86	341.604	251.387	0	39.5704	-19.1618	-869.778	-410462	230867	-15717.8	267.616	470.859	0
600	1	1.77189	81.3352	-545.162	5150.77	-41328.5	-10035.9	224.19	600.552	0	38.0013	-99.9197	-323.023	-16580.4	13540	8786.99	341.917	251.329	0	39.7732	-18.5845	-868.185	-409475	230758	-15505.3	267.992	470.617	0
600	2	1.51379	81.1462	-543.783	5175.74	-41050.3	-9960.7	224.51	600.482	0	38.492	-99.1032	-322.98	-16560	13638.7	8682.41	342.228	251.273	0	40.0058	-17.957	-866.763	-408550	230697	-15287.2	268.375	470.357	0
600	3	1.28794	80.9641	-542.485	5198.03	-40776.8	-9886.17	224.833	600.418	0	39.0005	-98.2446	-323.061	-16546.2	13742.8	8581.52	342.54	251.217	0	40.2884	-17.2805	-865.546	-407706	230696	-15074.5	268.767	470.081	0
600	4	1.09971	80.7843	-541.263	5218.78	-40505.8	-9812.57	225.164	600.358	0	39.5212	-97.3562	-323.245	-16537.7	13850.1	8483.82	342.847	251.162	0	40.621	-16.5719	-864.507	-406934	230747	-14875.4	269.167	469.791	0
600	5	0.944744	80.6	-540.077	5238.7	-40235.2	-9740.51	225.501	600.3	0	40.0418	-96.4544	-323.49	-16532.6	13956.6	8389.41	343.144	251.107	0	40.9866	-15.8545	-863.566	-406200	230824	-14692.1	269.57	469.493	0
600	6	0.810008	80.4027	-538.86	5258.1	-39963.7	-9670.15	225.837	600.242	0	40.5481	-95.5553	-323.74	-16528.4	14058.9	8298.81	343.426	251.054	0	41.3581	-15.1526	-862.601	-405451	230890	-14520.9	269.969	469.19	0
600	7	0.680795	80.1826	-537.549	5277.27	-39689.7	-9601.14	226.165	600.183	0	41.0275	-94.6732	-323.945	-16522.9	14155.6	8212.37	343.698	251.005	0	41.7083	-14.4906	-861.494	-404635	230912	-14356.7	270.361	468.882	0
600	8	0.548609	79.9321	-536.103	5296.28	-39411.7	-9532.83	226.485	600.121	0	41.4711	-93.8204	-324.066	-16515.4	14248.5	8129.32	343.968	250.963	0	42.0197	-13.8882	-860.17	-403722	230871	-14198.9	270.746	468.577	0
600	9	0.41497	79.6512	-534.529	5314.82	-39129.1	-9464.63	226.797	600.057	0	41.8773	-93.0034	-324.089	-16506.4	14340.7	8047.99	344.249	250.932	0	42.2923	-13.3522	-858.618	-402713	230767	-14050.9	271.13	468.278	0
601	0	0.291407	79.3502	-532.874	5332.88	-38842.5	-9396.39	227.108	599.992	0	42.2566	-92.218	-324.03	-16496.5	14435.2	7967.02	344.549	250.911	0	42.548	-12.8678	-856.903	-401640	230621	-13918.8	271.517	467.99	0
601	1	0.19475	79.0474	-531.205	5351.07	-38554.2	-9328.39	227.421	599.927	0	42.6318	-91.4501	-323.935	-16487.4	14533.7	7885.77	344.866	250.897	0	42.8265	-12.4027	-855.14	-400554	230466	-13808.6	271.91	467.711	0
601	2	0.138718	78.7579	-529.563	5370.04	-38267.1	-9260.9	227.738	599.86	0	43.0277	-90.6862	-323.856	-16480.5	14637.1	7804.06	345.196	250.888	0	43.1664	-11.9283	-853.419	-399488	230324	-13725.5	272.311	467.432	0
601	3	0.127269	78.4848	-527.944	5389.96	-37983	-9193.63	228.055	599.791	0	43.4555	-89.9235	-323.81	-16476.6	14744.5	7722.21	345.534	250.883	0	43.5828	-11.4388	-851.755	-398444	230196	-13671.8	272.717	467.147	0
601	4	0.153435	78.2185	-526.306	5410.88	-37702.8	-9125.8	228.363	599.719	0	43.9088	-89.1697	-323.78	-16475.6	14854.3	7640.91	345.878	250.885	0	44.0622	-10.9512	-850.086	-397393	230062	-13645.6	273.122	466.856	0
601	5	0.202187	77.9439	-524.578	5432.93	-37427.9	-9056.61	228.651	599.643	0	44.3703	-88.4375	-323.729	-16476.7	14965.3	7561	346.228	250.897	0	44.5725	-10.4936	-848.307	-396286	229890	-13641.1	273.521	466.555	0
601	6	0.253606	77.6446	-522.674	5455.61	-37159.7	-8985.94	228.905	599.562	0	44.8203	-87.7421	-323.629	-16478.4	15077.7	7483.29	346.59	250.918	0	45.0739	-10.0975	-846.302	-395064	229645	-13650.7	273.908	466.239	0
601	7	0.285795	77.3048	-520.524	5477.59	-36898.4	-8914.03	229.113	599.477	0	45.2407	-87.0981	-323.455	-16478.5	15192	7408.11	346.968	250.945	0	45.5265	-9.79329	-843.979	-393682	229302	-13666.4	274.281	465.902	0
601	8	0.28088	76.9141	-518.092	5497.92	-36643.5	-8841.08	229.272	599.388	0	45.6193	-86.5141	-323.195	-16475.2	15307.5	7335.16	347.363	250.976	0	45.9002	-9.60002	-841.287	-392113	228847	-13681.1	274.639	465.54	0
601	9	0.234062	76.4736	-515.396	5516.37	-36394.2	-8767.23	229.386	599.297	0	45.956	-85.9883	-322.859	-16468.5	15423.1	7264.17	347.77	251.008	0	46.19	-9.51467	-838.255	-390372	228288	-13691.4	274.982	465.151	0
602	0	0.158424	76.0003	-512.53	5532.8	-36149.8	-8692.73	229.468	599.205	0	46.2665	-85.5052	-322.493	-16459.8	15537.2	7195.6	348.178	251.039	0	46.4249	-9.50495	-835.022	-388525	227666	-13698.5	275.315	464.74	0
602	1	0.0786728	75.5213	-509.64	5546.94	-35908	-8618.03	229.542	599.116	0	46.5757	-85.0386	-322.158	-16451	15647.8	7130.61	348.572	251.065	0	46.6544	-9.51731	-831.798	-386673	227040	-13705.7	275.643	464.315	0
602	2	0.0172064	75.0613	-506.871	5558.44	-35665.5	-8543.76	229.636	599.034	0	46.9031	-84.5638	-321.895	-16443	15752.5	7070.27	348.937	251.082	0	46.9203	-9.50254	-828.766	-384911	226465	-13715.4	275.973	463.889	0
602	3	-0.0163213	74.6329	-504.306	5567.09	-35419.4	-8470.69	229.766	598.961	0	47.2522	-84.0706	-321.707	-16434.8	15849.7	7014.9	349.268	251.086	0	47.2359	-9.43761	-826.014	-383289	225967	-13727.6	276.308	463.474	0
602	4	-0.0260992	74.2372	-501.952	5573.35	-35168	-8399.61	229.938	598.897	0	47.612	-83.5638	-321.577	-16425.1	15941.4	6964.05	349.573	251.077	0	47.5859	-9.32657	-823.529	-381806	225548	-13740	276.653	463.078	0
602	5	-0.025528	73.8668	-499.756	5578.22	-34910.9	-8330.98	230.144	598.838	0	47.9609	-83.0571	-321.47	-16412.8	16031.3	6916.79	349.869	251.055	0	47.9354	-9.19029	-821.226	-380421	225187	-13747.9	277.01	462.698	0
602	6	-0.0320619	73.5084	-497.629	5582.46	-34649	-8264.7	230.372	598.782	0	48.2702	-82.5677	-321.338	-16396.9	16121.1	6872	350.169	251.027	0	48.2381	-9.0593	-818.967	-379070	224847	-13745	277.376	462.333	0
602	7	-0.0625069	73.1457	-495.47	5585.72	-34383	-8200.29	230.605	598.726	0	48.5093	-82.1137	-321.125	-16376.4	16209	6828.75	350.476	250.997	0	48.4468	-8.96795	-816.595	-377683	224479	-13725.7	277.744	461.982	0
602	8	-0.126525	72.7652	-493.212	5587.09	-34112.4	-8137.25	230.836	598.672	0	48.6508	-81.7093	-320.786	-16350.5	16290.9	6786.93	350.784	250.97	0	48.5243	-8.94409	-813.999	-376210	224049	-13686.5	278.106	461.647	0
602	9	-0.219639	72.3635	-490.857	5586.22	-33836.1	-8075.28	231.067	598.619	0	48.6778	-81.3592	-320.303	-16319.3	16362.1	6747.16	351.083	250.95	0	48.4581	-8.99568	-811.159	-374648	223548	-13628.4	278.458	461.335	0
603	0	-0.322199	71.9518	-488.478	5583.54	-33554.2	-8014.26	231.309	598.57	0	48.5886	-81.0549	-319.692	-16283.8	16420.4	6710.08	351.363	250.936	0	48.2664	-9.10301	-808.17	-373047	223000	-13556.3	278.799	461.054	0
603	1	-0.408833	71.5495	-486.194	5579.96	-33268.5	-7954.16	231.574	598.523	0	48.3919	-80.7768	-318.996	-16245	16466.4	6676.3	351.619	250.925	0	47.983	-9.22731	-805.19	-371486	222452	-13475	279.133	460.814	0
603	2	-0.462845	71.17	-484.106	5576.73	-32982.7	-7895.13	231.869	598.48	0	48.0972	-80.5026	-318.248	-16203.9	16500.9	6646.46	351.849	250.916	0	47.6343	-9.33257	-802.354	-370030	221938	-13385.5	279.458	460.621	0
603	3	-0.482784	70.8128	-482.25	5574.83	-32701.2	-7837.44	232.19	598.44	0	47.7133	-80.217	-317.451	-16161.7	16523.6	6620.55	352.051	250.911	0	47.2305	-9.40421	-799.702	-368701	221466	-13286.3	279.771	460.484	0
603	4	-0.478124	70.4655	-480.594	5574.38	-32426.4	-7781.09	232.528	598.401	0	47.2488	-79.9207	-316.596	-16119.9	16535.1	6597.67	352.228	250.916	0	46.7707	-9.45525	-797.19	-367481	221021	-13178.1	280.066	460.401	0
603	5	-0.462908	70.1098	-479.063	5575.48	-32159.2	-7725.55	232.871	598.362	0	46.71	-79.628	-315.67	-16079.4	16537.5	6576.45	352.389	250.937	0	46.2471	-9.51825	-794.732	-366323	220578	-13064.2	280.343	460.364	0
603	6	-0.450681	69.7279	-477.565	5579.39	-31900	-7669.78	233.203	598.317	0	46.101	-79.3546	-314.664	-16039.1	16533.4	6555.16	352.543	250.972	0	45.6504	-9.62667	-792.23	-365170	220111	-12947.9	280.603	460.356	0
603	7	-0.449082	69.3088	-476.03	5588.34	-31649.1	-7612.54	233.515	598.261	0	45.4306	-79.1063	-313.575	-15996.6	16524.7	6531.48	352.698	251.014	0	44.9815	-9.79754	-789.606	-363972	219598	-12832.5	280.846	460.359	0
603	8	-0.45642	68.8526	-474.436	5603.91	-31405.9	-7552.92	233.804	598.188	0	44.7178	-78.8769	-312.414	-15949.8	16512.9	6502.97	352.856	251.054	0	44.2613	-10.0243	-786.85	-362716	219038	-12722.4	281.073	460.361	0
603	9	-0.460486	68.3728	-472.828	5626.57	-31169.7	-7490.68	234.078	598.1	0	43.9907	-78.6509	-311.214	-15898.9	16499.7	6468.29	353.017	251.087	0	43.5302	-10.2782	-784.042	-361433	218453	-12623.1	281.289	460.358	0
604	0	-0.438525	67.8944	-471.299	5656.37	-30940.6	-7426.13	234.35	597.998	0	43.2821	-78.4068	-310.037	-15846.3	16488.4	6428.01	353.182	251.111	0	42.8435	-10.5124	-781.336	-360194	217892	-12540.7	281.503	460.352	0
604	1	-0.363537	67.4473	-469.952	5693.53	-30719.2	-7360	234.633	597.885	0	42.6224	-78.1221	-308.951	-15795.6	16483.5	6384.33	353.353	251.127	0	42.2589	-10.6748	-778.903	-359076	217407	-12480.8	281.723	460.344	0
604	2	-0.217412	67.0529	-468.848	5738.19	-30506.1	-7293.2	234.934	597.761	0	42.0298	-77.7846	-307.996	-15748.6	16488.4	6340.48	353.534	251.133	0	41.8124	-10.7317	-776.844	-358122	217028	-12445.6	281.956	460.333	0
604	3	0.00137248	66.7153	-467.98	5789.35	-30300.4	-7226.51	235.253	597.629	0	41.5044	-77.3974	-307.175	-15705.2	16503.5	6299.79	353.727	251.128	0	41.5058	-10.6821	-775.155	-357331	216757	-12433.1	282.201	460.319	0
604	4	0.281616	66.4224	-467.296	5844.65	-30099.4	-7160.46	235.588	597.493	0	41.0346	-76.9741	-306.459	-15663.7	16526.1	6264.15	353.926	251.112	0	41.3162	-10.5517	-773.754	-356668	216570	-12440.5	282.458	460.303	0
604	5	0.605504	66.1521	-466.716	5901.31	-29899.2	-7095.5	235.937	597.356	0	40.6046	-76.5343	-305.802	-15621.9	16552.2	6233.26	354.127	251.085	0	41.2101	-10.3822	-772.518	-356076	216430	-12467.2	282.723	460.284	0
604	6	0.950652	65.8795	-466.162	5957.03	-29695.2	-7031.65	236.298	597.221	0	40.1949	-76.1037	-305.145	-15577.8	16576.1	6205.31	354.322	251.05	0	41.1456	-10.2242	-771.307	-355499	216298	-12512.5	282.991	460.269	0
604	7	1.29249	65.5829	-465.561	6010.32	-29484.2	-6968.11	236.67	597.09	0	39.7822	-75.709	-304.431	-15531.1	16591.5	6178.39	354.5	251.017	0	41.0747	-10.1261	-769.993	-354886	216134	-12572.4	283.256	460.264	0
604	8	1.61007	65.2516	-464.864	6060.15	-29266.3	-6903.86	237.043	596.964	0	39.3487	-75.3696	-303.617	-15483.5	16593	6151.57	354.651	250.997	0	40.9587	-10.118	-768.481	-354200	215905	-12639.5	283.509	460.277	0
604	9	1.8933	64.8906	-464.058	6105.28	-29044.4	-6838.43	237.412	596.844	0	38.8896	-75.0917	-302.686	-15436.5	16578.6	6125.21	354.771	250.999	0	40.783	-10.2011	-766.744	-353433	215600	-12706.4	283.742	460.315	0
605	0	2.1482	64.5193	-463.188	6144.52	-28822.9	-6772.01	237.773	596.734	0	38.4149	-74.8661	-301.667	-15392	16550.5	6100.44	354.863	251.023	0	40.5631	-10.3467	-764.854	-352622	215237	-12769	283.955	460.382	0
605	1	2.39372	64.163	-462.347	6177.66	-28606.5	-6705.15	238.128	596.638	0	37.9438	-74.6712	-300.633	-15352.3	16515.3	6078.12	354.935	251.067	0	40.3375	-10.5082	-762.98	-351837	214867	-12828.4	284.153	460.475	0
605	2	2.65091	63.8393	-461.629	6205.68	-28399.7	-6638.56	238.479	596.557	0	37.4972	-74.4808	-299.672	-15319.3	16482	6057.98	355	251.12	0	40.1482	-10.6415	-761.301	-351152	214545	-12889.5	284.346	460.582	0
605	3	2.93416	63.5525	-461.086	6230.31	-28204.3	-6573.15	238.831	596.488	0	37.0919	-74.2698	-298.85	-15293.8	16458.1	6038.74	355.071	251.175	0	40.0261	-10.7174	-759.936	-350610	214313	-12957.8	284.543	460.691	0
605	4	3.2487	63.2988	-460.728	6253.77	-28018.9	-6510.11	239.186	596.426	0	36.7412	-74.0171	-298.198	-15275.1	16447.5	6019.11	355.156	251.225	0	39.9899	-10.7183	-758.926	-350220	214187	-13036.4	284.753	460.789	0
605	5	3.58989	63.0744	-460.531	6278.5	-27841.2	-6450.75	239.546	596.367	0	36.4543	-73.7102	-297.717	-15261.5	16449.1	5998.22	355.251	251.262	0	40.0442	-10.6358	-758.249	-349961	214160	-13124	284.976	460.865	0
605	6	3.945	62.8768	-460.445	6306.4	-27669.3	-6395.84	239.907	596.304	0	36.2321	-73.3509	-297.39	-15251.5	16460	5975.53	355.348	251.284	0	40.1771	-10.4741	-757.836	-349798	214213	-13215.4	285.209	460.911	0
605	7	4.29932	62.703	-460.418	6338.54	-27502.2	-6345.02	240.267	596.233	0	36.0693	-72.9527	-297.192	-15243.3	16478.9	5951.19	355.449	251.291	0	40.3687	-10.2498	-757.61	-349690	214322	-13305.2	285.45	460.921	0
605	8	4.64118	62.5495	-460.42	6375.12	-27338.5	-6297.28	240.623	596.154	0	35.9611	-72.5314	-297.107	-15235.6	16507.1	5925.95	355.56	251.28	0	40.6023	-9.98185	-757.527	-349617	214478	-13389.2	285.702	460.892	0
605	9	4.96472	62.4171	-460.457	6415.36	-27176.8	-6251.86	240.979	596.068	0	35.9094	-72.0957	-297.143	-15227.6	16548.8	5900.24	355.693	251.247	0	40.8741	-9.67859	-757.6	-349584	214690	-13465.6	285.972	460.823	0
606	0	5.27487	62.316	-460.575	6457.73	-27017.6	-6208.26	241.34	595.979	0	35.925	-71.6455	-297.336	-15220.6	16609.3	5873.66	355.86	251.19	0	41.1999	-9.32955	-757.912	-349629	214988	-13536.1	286.267	460.715	0
606	1	5.58807	62.2634	-460.846	6500.5	-26862.8	-6165.93	241.71	595.894	0	36.0205	-71.1771	-297.732	-15216.7	16692.7	5845.73	356.066	251.109	0	41.6086	-8.9138	-758.577	-349806	215406	-13607.2	286.593	460.571	0
606	2	5.92099	62.2704	-461.324	6542	-26713.2	-6124.58	242.094	595.819	0	36.1968	-70.694	-298.339	-15218.1	16798.3	5816.71	356.306	251.009	0	42.1178	-8.42365	-759.663	-350156	215962	-13686.1	286.948	460.403	0
606	3	6.27735	62.3318	-462.004	6580.76	-26567.7	-6084.37	242.495	595.756	0	36.437	-70.212	-299.127	-15226.2	16920.3	5787.26	356.565	250.902	0	42.7143	-7.88021	-761.131	-350672	216642	-13777.7	287.325	460.228	0
606	4	6.64589	62.4278	-462.813	6615.99	-26424.4	-6045.58	242.905	595.705	0	36.715	-69.753	-300.036	-15241.5	17051.7	5757.59	356.832	250.799	0	43.3609	-7.32528	-762.848	-351300	217400	-13882.6	287.714	460.05	0
606	5	7.00758	62.5323	-463.633	6647.9	-26283	-6008.24	243.311	595.661	0	37.005	-69.3378	-300.998	-15262.4	17187.1	5727.17	357.101	250.706	0	44.0126	-6.80554	-764.63	-351957	218181	-13998.3	288.104	459.869	0
606	6	7.34224	62.6191	-464.344	6677.61	-26143.9	-5972.14	243.697	595.619	0	37.2844	-68.9842	-301.945	-15287.3	17322.3	5695.03	357.369	250.63	0	44.6266	-6.3651	-766.289	-352554	218923	-14122.3	288.488	459.681	0
606	7	7.63298	62.6687	-464.857	6706.88	-26007.7	-5936.87	244.052	595.572	0	37.5344	-68.7083	-302.82	-15314.7	17452.3	5660.29	357.633	250.574	0	45.1673	-6.03962	-767.677	-353024	219580	-14251.5	288.856	459.483	0
606	8	7.87275	62.674	-465.132	6737.23	-25875	-5901.95	244.371	595.516	0	37.7441	-68.5217	-303.591	-15343.6	17572.8	5622.76	357.883	250.54	0	45.6168	-5.84768	-768.723	-353336	220125	-14384.7	289.2	459.275	0
606	9	8.07111	62.6433	-465.201	6769.17	-25746	-5867.23	244.656	595.449	0	37.9156	-68.4263	-304.269	-15373.9	17681.9	5583.58	358.113	250.528	0	45.9867	-5.78303	-769.47	-353509	220570	-14525.1	289.52	459.058	0
607	0	8.25511	62.6024	-465.172	6802.57	-25620.1	-5832.73	244.923	595.376	0	38.0681	-68.4094	-304.902	-15406.4	17783	5545.24	358.324	250.529	0	46.3232	-5.80698	-770.074	-353618	220962	-14678.8	289.823	458.838	0
607	1	8.45922	62.589	-465.177	6837.18	-25496.4	-5798.48	245.19	595.302	0	38.2313	-68.4431	-305.564	-15441.6	17883.7	5510.35	358.527	250.535	0	46.6906	-5.85403	-770.741	-353756	221369	-14850.7	290.123	458.618	0
607	2	8.70806	62.635	-465.312	6872.64	-25373.8	-5764.84	245.469	595.23	0	38.431	-68.4979	-306.315	-15480.6	17992	5480.01	358.737	250.538	0	47.1391	-5.86296	-771.627	-353993	221844	-15041.8	290.434	458.397	0
607	3	9.00548	62.7515	-465.594	6908	-25251.1	-5732.87	245.766	595.163	0	38.6792	-68.5589	-307.184	-15524	18112.5	5453.55	358.963	250.537	0	47.6846	-5.80741	-772.778	-354344	222406	-15250.7	290.762	458.172	0
607	4	9.33691	62.9293	-465.983	6941.72	-25127.7	-5703.93	246.076	595.103	0	38.9746	-68.627	-308.153	-15571.7	18244.8	5429.54	359.207	250.532	0	48.3115	-5.69765	-774.136	-354784	223039	-15474.1	291.109	457.943	0
607	5	9.67804	63.146	-466.412	6972.13	-25003	-5678.77	246.393	595.052	0	39.3039	-68.7093	-309.172	-15621.8	18384.3	5407.07	359.463	250.528	0	48.982	-5.56328	-775.584	-355262	223705	-15705.1	291.466	457.714	0
607	6	10.0027	63.3744	-466.813	6997.93	-24876.4	-5657.22	246.71	595.009	0	39.646	-68.8114	-310.188	-15672.7	18523.8	5385.92	359.718	250.526	0	49.6487	-5.43701	-777	-355729	224364	-15933.2	291.824	457.488	0
607	7	10.2884	63.591	-467.132	7018.46	-24748.8	-5638.42	247.02	594.975	0	39.9819	-68.9346	-311.164	-15723	18657.9	5365.79	359.962	250.529	0	50.2704	-5.34358	-778.296	-356144	224985	-16148	292.174	457.265	0
607	8	10.5214	63.7815	-467.337	7033.93	-24624	-5620.96	247.31	594.949	0	40.304	-69.0725	-312.085	-15771.3	18784.3	5345.82	360.19	250.535	0	50.8254	-5.29097	-779.423	-356484	225548	-16341.3	292.508	457.044	0
607	9	10.6995	63.9433	-467.433	7045.19	-24506	-5603.13	247.573	594.928	0	40.6161	-69.2081	-312.951	-15816.3	18902.2	5324.95	360.4	250.539	0	51.3156	-5.26472	-780.384	-356748	226048	-16507.5	292.819	456.82	0
608	0	10.8336	64.0844	-467.461	7053.25	-24397.8	-5583.81	247.808	594.912	0	40.9314	-69.3137	-313.781	-15857.5	19012	5302.05	360.59	250.537	0	51.765	-5.22927	-781.241	-356962	226502	-16645.3	293.106	456.596	0
608	1	10.9422	64.218	-467.487	7059.46	-24300	-5563.09	248.02	594.899	0	41.2658	-69.3631	-314.598	-15895.1	19115.4	5275.84	360.761	250.525	0	52.208	-5.1451	-782.086	-357170	226935	-16758.7	293.371	456.373	0
608	2	11.0404	64.3533	-467.561	7065.54	-24211.4	-5541.7	248.218	594.889	0	41.6272	-69.3497	-315.41	-15928.9	19215.4	5245.36	360.922	250.502	0	52.6676	-4.99647	-782.971	-357398	227367	-16855.3	293.619	456.157	0
608	3	11.1307	64.4901	-467.687	7072.95	-24129.6	-5519.97	248.407	594.877	0	42.0116	-69.2921	-316.193	-15958.3	19315.7	5210.76	361.089	250.47	0	53.1423	-4.80199	-783.88	-357644	227799	-16941.9	293.859	455.954	0
608	4	11.208	64.624	-467.837	7082.38	-24051.3	-5497.5	248.59	594.862	0	42.4079	-69.2245	-316.908	-15982.5	19420.4	5172.96	361.281	250.433	0	53.6159	-4.60056	-784.744	-357883	228219	-17023.2	294.099	455.769	0
608	5	11.2656	64.7509	-467.975	7093.38	-23972.6	-5473.71	248.774	594.842	0	42.8042	-69.1824	-317.521	-16000.5	19533.8	5133.12	361.52	250.392	0	54.0698	-4.43144	-785.496	-358089	228615	-17102.9	294.349	455.605	0
608	6	11.3002	64.8699	-468.08	7104.84	-23888.7	-5448.49	248.964	594.821	0	43.1883	-69.1897	-318.013	-16011.7	19657.9	5092.44	361.815	250.349	0	54.4886	-4.31976	-786.093	-358246	228982	-17182.8	294.618	455.466	0
608	7	11.3121	64.9822	-468.148	7115.87	-23794.8	-5422.17	249.173	594.8	0	43.5481	-69.2533	-318.381	-16016.2	19790.7	5052.36	362.16	250.305	0	54.8602	-4.27107	-786.53	-358352	229322	-17261.1	294.909	455.351	0
608	8	11.303	65.0909	-468.197	7125.69	-23688.4	-5395.43	249.405	594.781	0	43.8724	-69.3677	-318.63	-16014.3	19926.8	5014.55	362.539	250.26	0	55.1755	-4.27673	-786.826	-358420	229638	-17333.2	295.219	455.265	0
608	9	11.277	65.2034	-468.267	7133.54	-23571.7	-5369.06	249.662	594.766	0	44.1557	-69.5232	-318.778	-16006.5	20060.5	4980.28	362.929	250.212	0	55.4327	-4.31985	-787.045	-358479	229942	-17394.9	295.539	455.211	0
609	0	11.2445	65.335	-468.434	7139.44	-23449.4	-5343.6	249.941	594.759	0	44.4024	-69.7077	-318.885	-15994.6	20188.8	4949.6	363.311	250.158	0	55.6469	-4.37261	-787.319	-358587	230264	-17445.4	295.859	455.186	0
609	1	11.223	65.5073	-468.782	7145.06	-23326.6	-5319.13	250.24	594.758	0	44.6249	-69.9039	-319.033	-15981.1	20311.9	4921.4	363.667	250.092	0	55.8478	-4.39658	-787.815	-358810	230649	-17487.7	296.173	455.182	0
609	2	11.2294	65.7366	-469.36	7153.63	-23206.7	-5295.57	250.557	594.759	0	44.8345	-70.0935	-319.286	-15969.1	20431.4	4894.22	363.991	250.015	0	56.0639	-4.35688	-788.646	-359192	231127	-17525.3	296.481	455.188	0
609	3	11.2707	66.0233	-470.162	7168.59	-23091.1	-5273.21	250.887	594.753	0	45.0331	-70.2635	-319.659	-15960.8	20545.8	4866.95	364.274	249.931	0	56.3039	-4.24026	-789.82	-359726	231698	-17560.1	296.777	455.195	0
609	4	11.3403	66.3498	-471.136	7192.04	-22980.8	-5253	251.223	594.735	0	45.212	-70.4106	-320.126	-15957.2	20652.1	4839.1	364.512	249.847	0	56.5523	-4.06079	-791.262	-360378	232335	-17592.1	297.057	455.201	0
609	5	11.4214	66.6876	-472.206	7223.42	-22877.7	-5236.11	251.551	594.703	0	45.357	-70.5397	-320.651	-15958	20749	4810.74	364.709	249.768	0	56.7783	-3.85207	-792.856	-361095	233003	-17619.4	297.315	455.202	0
609	6	11.4927	67.0075	-473.277	7259.75	-22784.8	-5222.99	251.857	594.661	0	45.4554	-70.6621	-321.192	-15962.6	20837.5	4782.22	364.875	249.698	0	56.9481	-3.65466	-794.469	-361816	233660	-17638.8	297.549	455.198	0
609	7	11.5335	67.2875	-474.265	7297.78	-22704	-5212.85	252.128	594.612	0	45.5003	-70.7926	-321.705	-15970.6	20918.8	4753.72	365.025	249.644	0	57.0337	-3.50512	-795.971	-362484	234268	-17646.1	297.757	455.187	0
609	8	11.5297	67.5165	-475.118	7336.22	-22634.8	-5204.29	252.36	594.559	0	45.4919	-70.9443	-322.158	-15981.4	20995.3	4724.98	365.171	249.607	0	57.0216	-3.42776	-797.276	-363063	234806	-17639.1	297.944	455.173	0
609	9	11.4803	67.6959	-475.841	7375.32	-22574.7	-5196.02	252.558	594.5	0	45.4369	-71.1238	-322.553	-15994.6	21071.7	4695.38	365.328	249.587	0	56.9172	-3.42787	-798.394	-363557	235283	-17619.4	298.117	455.155	0
610	0	11.4007	67.8409	-476.507	7415.24	-22520.2	-5187.11	252.739	594.438	0	45.3491	-71.3291	-322.948	-16011.2	21154.7	4664.88	365.505	249.578	0	56.7498	-3.48818	-799.454	-364022	235747	-17592.9	298.292	455.129	0
610	1	11.3179	67.9775	-477.24	7456.06	-22468.6	-5177.05	252.92	594.377	0	45.2505	-71.5507	-323.435	-16033.5	21249.9	4634.57	365.701	249.573	0	56.5684	-3.57317	-800.675	-364553	236268	-17568.5	298.478	455.092	0
610	2	11.2602	68.133	-478.156	7499.09	-22418.8	-5165.89	253.114	594.317	0	45.164	-71.775	-324.098	-16063.9	21359.9	4605.93	365.906	249.565	0	56.4242	-3.64203	-802.254	-365235	236909	-17554.1	298.68	455.042	0
610	3	11.246	68.3259	-479.308	7546.67	-22369.8	-5153.99	253.329	594.255	0	45.1055	-71.9896	-324.977	-16103.2	21483.6	4579.8	366.108	249.552	0	56.3516	-3.66367	-804.285	-366106	237695	-17554.5	298.898	454.975	0
610	4	11.2803	68.5634	-480.68	7600.3	-22319.8	-5141.4	253.566	594.188	0	45.0805	-72.1879	-326.058	-16149.6	21617.4	4556.06	366.299	249.53	0	56.3609	-3.62448	-806.738	-367150	238614	-17569.8	299.129	454.888	0
610	5	11.3541	68.8439	-482.212	7659.72	-22268	-5127.31	253.821	594.115	0	45.0832	-72.3721	-327.284	-16199.9	21755.9	4533.99	366.474	249.498	0	56.4373	-3.52815	-809.496	-368316	239628	-17594.4	299.367	454.785	0
610	6	11.4474	69.1583	-483.826	7722.99	-22214.1	-5110.13	254.087	594.038	0	45.0958	-72.5533	-328.57	-16251	21893.6	4513.04	366.633	249.46	0	56.5433	-3.39498	-812.396	-369539	240684	-17617.7	299.605	454.675	0
610	7	11.5377	69.4885	-485.442	7786.71	-22157.4	-5088.44	254.356	593.96	0	45.0911	-72.7485	-329.828	-16299.9	22026.6	4493.39	366.782	249.419	0	56.6288	-3.25999	-815.27	-370755	241732	-17629.3	299.84	454.571	0
610	8	11.6093	69.8107	-487.003	7846.88	-22096.8	-5062.02	254.627	593.887	0	45.0417	-72.971	-330.988	-16344.5	22154.4	4475.55	366.934	249.381	0	56.651	-3.16025	-817.991	-371919	242736	-17624.6	300.07	454.488	0
610	9	11.6606	70.1083	-488.491	7900.81	-22031.9	-5032.02	254.898	593.826	0	44.9323	-73.219	-332.017	-16383.5	22279.3	4459.57	367.103	249.345	0	56.5928	-3.11074	-820.508	-373015	243683	-17605.1	300.302	454.433	0
611	0	11.7053	70.3833	-489.939	7948.36	-21963.8	-5000.23	255.17	593.777	0	44.7687	-73.472	-332.933	-16417.6	22405.2	4444.83	367.296	249.312	0	56.474	-3.08874	-822.872	-374067	244592	-17576	300.536	454.407	0
611	1	11.7654	70.6506	-491.419	7991.39	-21895.6	-4968.23	255.444	593.738	0	44.5769	-73.697	-333.793	-16448.8	22534.9	4430.47	367.512	249.278	0	56.3424	-3.0464	-825.212	-375128	245498	-17544	300.775	454.406	0
611	2	11.858	70.9228	-492.992	8032.22	-21830	-4936.69	255.719	593.707	0	44.3903	-73.8661	-334.666	-16479.2	22670	4415.6	367.739	249.241	0	56.2483	-2.94331	-827.658	-376247	246438	-17515.5	301.015	454.421	0
611	3	11.9877	71.2016	-494.678	8072.53	-21767.8	-4905.38	255.996	593.681	0	44.232	-73.9724	-335.603	-16511.1	22808.7	4399.25	367.963	249.198	0	56.2197	-2.77084	-830.281	-377446	247427	-17496.3	301.254	454.44	0
611	4	12.1471	71.4768	-496.443	8113.55	-21707.6	-4873.52	256.274	593.657	0	44.1054	-74.0298	-336.612	-16545.8	22944.9	4380.56	368.164	249.154	0	56.2525	-2.55297	-833.055	-378708	248454	-17489.7	301.485	454.454	0
611	5	12.319	71.7308	-498.221	8156.42	-21646.5	-4840.4	256.552	593.629	0	43.9986	-74.0636	-337.668	-16583.7	23072.1	4359.61	368.328	249.112	0	56.3176	-2.33279	-835.889	-379988	249489	-17495	301.705	454.457	0
611	6	12.4811	71.9452	-499.938	8201.53	-21581.9	-4805.77	256.831	593.595	0	43.8937	-74.1001	-338.736	-16623.9	23186.2	4337.84	368.449	249.076	0	56.3748	-2.15487	-838.674	-381235	250500	-17506.6	301.913	454.446	0
611	7	12.6132	72.11	-501.543	8248.46	-21512.3	-4769.94	257.108	593.554	0	43.7774	-74.1553	-339.791	-16664.7	23287.4	4317.02	368.535	249.044	0	56.3906	-2.04529	-841.334	-382414	251469	-17516	302.11	454.416	0
611	8	12.7073	72.2291	-503.032	8296.46	-21437.9	-4733.74	257.383	593.507	0	43.6475	-74.2284	-340.824	-16704	23379.7	4298.27	368.598	249.011	0	56.3548	-1.99935	-843.857	-383518	252394	-17516.2	302.301	454.369	0
611	9	12.772	72.3198	-504.453	8345.1	-21360.5	-4698.3	257.656	593.457	0	43.5161	-74.3042	-341.854	-16740.3	23468.7	4281.79	368.651	248.969	0	56.2881	-1.98435	-846.307	-384578	253299	-17506	302.491	454.306	0
612	0	12.83	72.4088	-505.883	8395.16	-21282.6	-4664.45	257.93	593.405	0	43.4051	-74.3581	-342.932	-16773.5	23560.3	4266.69	368.703	248.912	0	56.2351	-1.9493	-848.815	-385647	254223	-17489.9	302.683	454.226	0
612	1	12.9069	72.5226	-507.403	8448.53	-21206.7	-4632.32	258.205	593.349	0	43.3352	-74.3665	-344.119	-16805.7	23659	4251.49	368.752	248.837	0	56.2422	-1.84395	-851.522	-386785	255209	-17474.3	302.88	454.124	0
612	2	13.0197	72.6751	-509.051	8506.81	-21133.5	-4601.96	258.485	593.289	0	43.3116	-74.3197	-345.446	-16839.5	23767.1	4235.02	368.801	248.747	0	56.3314	-1.6446	-854.497	-388022	256279	-17464.7	303.082	454.002	0
612	3	13.1717	72.8627	-510.811	8569.96	-21062.8	-4573.52	258.766	593.223	0	43.3211	-74.2233	-346.874	-16877.8	23883.4	4216.6	368.853	248.657	0	56.4928	-1.36066	-857.685	-389343	257414	-17464.1	303.289	453.87	0
612	4	13.3547	73.0708	-512.631	8636.53	-20995.5	-4546.83	259.044	593.153	0	43.3439	-74.09	-348.321	-16923.2	24003.7	4196.16	368.913	248.585	0	56.6986	-1.01917	-860.953	-390705	258572	-17471.6	303.494	453.749	0
612	5	13.5528	73.2828	-514.449	8704.35	-20933.3	-4521.17	259.309	593.08	0	43.3638	-73.9373	-349.703	-16976.6	24123.3	4174.36	368.982	248.546	0	56.9166	-0.654549	-864.152	-392058	259704	-17483.1	303.691	453.655	0
612	6	13.7448	73.4829	-516.204	8771.08	-20877	-4495.71	259.557	593.009	0	43.3659	-73.7913	-350.959	-17036.3	24239.1	4152.35	369.065	248.542	0	57.1107	-0.308342	-867.163	-393356	260770	-17493.4	303.877	453.596	0
612	7	13.9076	73.6581	-517.852	8834.76	-20824.9	-4470.07	259.786	592.94	0	43.3348	-73.6819	-352.055	-17098.8	24349.7	4131.3	369.164	248.568	0	57.2424	-0.0238037	-869.908	-394566	261749	-17496.5	304.052	453.571	0
612	8	14.0223	73.7997	-519.372	8894.56	-20774.5	-4444.26	260.001	592.874	0	43.2572	-73.6338	-352.978	-17161.4	24453.9	4112.04	369.279	248.619	0	57.2795	0.165901	-872.349	-395671	262635	-17487.5	304.218	453.579	0
612	9	14.0805	73.9065	-520.773	8950.92	-20724.1	-4418.39	260.205	592.812	0	43.1263	-73.6574	-353.734	-17223.3	24550.2	4094.78	369.403	248.69	0	57.2069	0.249092	-874.507	-396679	263432	-17463.3	304.375	453.617	0
613	0	14.0895	73.9847	-522.114	9005.36	-20672.9	-4392.53	260.405	592.752	0	42.9456	-73.7419	-354.359	-17283.9	24638.2	4079.06	369.529	248.775	0	57.0351	0.242882	-876.473	-397628	264170	-17424.3	304.524	453.682	0
613	1	14.0684	74.047	-523.477	9060.05	-20619.6	-4366.69	260.61	592.693	0	42.7302	-73.8595	-354.905	-17342.1	24719.7	4064.16	369.652	248.864	0	56.7985	0.187553	-878.382	-398575	264888	-17374	304.668	453.771	0
613	2	14.039	74.1062	-524.927	9117.13	-20563	-4340.68	260.827	592.632	0	42.5003	-73.9784	-355.414	-17396.1	24797.3	4049.35	369.77	248.946	0	56.5393	0.127861	-880.341	-399561	265623	-17316.8	304.81	453.878	0
613	3	14.0189	74.1722	-526.498	9178.08	-20503.5	-4314.12	261.057	592.568	0	42.2726	-74.0746	-355.906	-17444.1	24872.9	4034.1	369.886	249.013	0	56.2915	0.0976181	-882.403	-400606	266388	-17256.8	304.952	454	0
613	4	14.0212	74.2515	-528.192	9243.5	-20442.1	-4286.63	261.298	592.5	0	42.0553	-74.1361	-356.396	-17486.1	24947.8	4018.24	370	249.064	0	56.0765	0.115402	-884.587	-401713	267190	-17197.8	305.094	454.131	0
613	5	14.0517	74.348	-529.994	9313.5	-20380.6	-4257.79	261.546	592.427	0	41.8495	-74.1622	-356.895	-17523	25023.3	4002.03	370.114	249.099	0	55.9012	0.18576	-886.889	-402876	268026	-17141.4	305.235	454.267	0
613	6	14.1056	74.4613	-531.869	9387.94	-20320.9	-4227.21	261.793	592.349	0	41.6531	-74.1591	-357.41	-17556.3	25100.8	3985.73	370.23	249.121	0	55.7587	0.302216	-889.28	-404076	268887	-17085.8	305.375	454.402	0
613	7	14.1701	74.5865	-533.782	9466.25	-20264.2	-4194.86	262.037	592.266	0	41.4644	-74.1356	-357.931	-17586.6	25181	3969.35	370.352	249.134	0	55.6345	0.450905	-891.713	-405292	269760	-17026.9	305.514	454.534	0
613	8	14.2316	74.715	-535.703	9547.5	-20211.7	-4161.25	262.271	592.178	0	41.2822	-74.1009	-358.441	-17614.3	25264.4	3952.56	370.484	249.141	0	55.5138	0.614098	-894.144	-406504	270631	-16962.2	305.651	454.663	0
613	9	14.2825	74.8391	-537.618	9630.91	-20165.5	-4127.21	262.491	592.086	0	41.1068	-74.0619	-358.932	-17639.9	25351.5	3934.46	370.63	249.145	0	55.3893	0.777245	-896.55	-407705	271492	-16893.2	305.784	454.79	0
614	0	14.3249	74.9578	-539.547	9716.23	-20126.2	-4093.32	262.698	591.992	0	40.9435	-74.0171	-359.415	-17663.9	25442.7	3913.95	370.789	249.146	0	55.2684	0.940773	-898.962	-408909	272352	-16824.1	305.914	454.918	0
614	1	14.369	75.0766	-541.537	9803.38	-20092.1	-4059.63	262.898	591.897	0	40.801	-73.9542	-359.917	-17687.1	25536.8	3890.7	370.952	249.142	0	55.17	1.12237	-901.455	-410151	273233	-16757.5	306.04	455.048	0
614	2	14.4233	75.2013	-543.617	9891.91	-20060	-4025.65	263.099	591.804	0	40.685	-73.8589	-360.474	-17711	25631.3	3865.65	371.105	249.133	0	55.1083	1.34235	-904.09	-411456	274153	-16692.5	306.162	455.176	0
614	3	14.4897	75.3339	-545.767	9980.84	-20026.8	-3990.94	263.305	591.712	0	40.5904	-73.7257	-361.112	-17737	25724	3840.1	371.236	249.118	0	55.08	1.60822	-906.878	-412819	275117	-16625.1	306.282	455.294	0
614	4	14.5616	75.4723	-547.928	10068.4	-19990.4	-3955.24	263.516	591.625	0	40.5029	-73.5609	-361.835	-17765.6	25815.1	3814.54	371.345	249.099	0	55.0644	1.91142	-909.764	-414209	276111	-16550.4	306.402	455.394	0
614	5	14.6251	75.6098	-550.016	10152.4	-19950	-3918.15	263.728	591.542	0	40.4065	-73.3802	-362.617	-17796.3	25905.9	3788.39	371.441	249.078	0	55.0316	2.22959	-912.633	-415570	277104	-16463.5	306.526	455.47	0
614	6	14.6609	75.7354	-551.945	10230.7	-19904.4	-3879.33	263.938	591.464	0	40.2886	-73.2061	-363.404	-17828.1	25996.2	3761.1	371.535	249.059	0	54.9495	2.52936	-915.349	-416843	278059	-16360.3	306.655	455.525	0
614	7	14.6507	75.8374	-553.663	10302.5	-19852.4	-3839.19	264.144	591.392	0	40.1384	-73.0626	-364.138	-17859.8	26084.4	3733.1	371.633	249.047	0	54.7891	2.77486	-917.801	-417986	278943	-16238.2	306.79	455.566	0
614	8	14.5855	75.9086	-555.168	10368.3	-19793.3	-3798.8	264.347	591.324	0	39.9485	-72.9655	-364.779	-17890.7	26169	3705.51	371.739	249.045	0	54.534	2.94312	-919.947	-418989	279742	-16097.2	306.93	455.603	0
614	9	14.4717	75.9517	-556.516	10429.3	-19727.6	-3759.25	264.552	591.26	0	39.7204	-72.9142	-365.323	-17921.6	26248.5	3679.66	371.85	249.057	0	54.1921	3.03752	-921.839	-419886	280471	-15940.1	307.074	455.645	0
615	0	14.3323	75.9818	-557.816	10486.4	-19655.4	-3721.03	264.764	591.201	0	39.4689	-72.8915	-365.813	-17954.4	26322.7	3656.68	371.957	249.081	0	53.8012	3.09035	-923.63	-420750	281174	-15773.7	307.219	455.701	0
615	1	14.1996	76.021	-559.193	10540.8	-19577.1	-3684.01	264.99	591.15	0	39.2159	-72.8714	-366.321	-17991.5	26393.1	3636.89	372.049	249.114	0	53.4155	3.14959	-925.514	-421671	281906	-15607.2	307.365	455.771	0
615	2	14.1001	76.0862	-560.726	10592.6	-19494.1	-3647.82	265.234	591.109	0	38.98	-72.8294	-366.902	-18033.8	26462.7	3619.58	372.125	249.152	0	53.0801	3.25685	-927.628	-422708	282709	-15448.2	307.512	455.856	0
615	3	14.0467	76.1812	-562.424	10642.5	-19408.6	-3612.14	265.491	591.078	0	38.7709	-72.7479	-367.573	-18080.8	26534.4	3603.16	372.188	249.19	0	52.8177	3.43327	-929.997	-423867	283590	-15301.7	307.662	455.949	0
615	4	14.0406	76.2994	-564.237	10692.5	-19324	-3576.57	265.752	591.05	0	38.59	-72.6197	-368.325	-18131	26610.7	3585.33	372.248	249.226	0	52.6306	3.67978	-932.562	-425111	284529	-15170.1	307.814	456.043	0
615	5	14.0755	76.4309	-566.082	10745.3	-19242.9	-3540.63	266.007	591.018	0	38.4341	-72.4482	-369.138	-18182.7	26693	3563.36	372.312	249.257	0	52.5096	3.98273	-935.221	-426384	285496	-15055.3	307.966	456.123	0
615	6	14.1413	76.5641	-567.867	10802.3	-19165.7	-3504.05	266.25	590.977	0	38.3008	-72.2458	-369.99	-18234.5	26779.9	3535.39	372.38	249.284	0	52.4421	4.31831	-937.857	-427622	286454	-14959.5	308.119	456.177	0
615	7	14.2261	76.6871	-569.509	10863.4	-19091.2	-3466.53	266.478	590.925	0	38.1909	-72.0273	-370.855	-18285	26867.4	3501.6	372.447	249.305	0	52.4169	4.65978	-940.364	-428770	287370	-14883.1	308.269	456.199	0
615	8	14.3174	76.79	-570.964	10927.3	-19018.4	-3427.3	266.691	590.862	0	38.1062	-71.8017	-371.704	-18332.2	26951.9	3463.63	372.509	249.319	0	52.4237	4.9883	-942.668	-429794	288217	-14822.1	308.416	456.188	0
615	9	14.408	76.8675	-572.237	10992.8	-18946.9	-3385.29	266.89	590.79	0	38.0485	-71.5682	-372.506	-18374.4	27032.8	3422.88	372.57	249.326	0	52.4566	5.29934	-944.743	-430693	288991	-14771.2	308.559	456.153	0
616	0	14.5006	76.9208	-573.385	11059.5	-18876	-3339.93	267.08	590.712	0	38.0211	-71.3183	-373.249	-18410.9	27111.3	3379.75	372.636	249.326	0	52.5218	5.60249	-946.634	-431497	289705	-14729	308.7	456.107	0
616	1	14.6049	76.9548	-574.495	11127	-18804.5	-3291.56	267.268	590.632	0	38.028	-71.044	-373.936	-18442	27188.9	3334.06	372.71	249.319	0	52.6329	5.91086	-948.431	-432260	290387	-14698.8	308.84	456.063	0
616	2	14.7279	76.9725	-575.634	11194.9	-18730.8	-3241.08	267.461	590.552	0	38.0697	-70.7482	-374.568	-18468.4	27265.5	3286.01	372.792	249.306	0	52.7976	6.22437	-950.202	-433025	291061	-14685.7	308.982	456.033	0
616	3	14.8701	76.9734	-576.819	11261.8	-18653.1	-3189.24	267.662	590.476	0	38.1435	-70.4447	-375.134	-18490.6	27339.4	3236.71	372.879	249.291	0	53.0136	6.52872	-951.953	-433802	291728	-14693.4	309.125	456.026	0
616	4	15.027	76.9582	-578.023	11326	-18571.6	-3136.02	267.871	590.406	0	38.2443	-70.1472	-375.626	-18509	27408.2	3187.57	372.967	249.275	0	53.2714	6.81105	-953.648	-434575	292374	-14720.5	309.266	456.04	0
616	5	15.1916	76.9315	-579.193	11386.7	-18487.9	-3080.88	268.08	590.341	0	38.3617	-69.8643	-376.041	-18524	27470.5	3139.3	373.052	249.261	0	53.5532	7.06721	-955.235	-435314	292983	-14760.6	309.404	456.07	0
616	6	15.3562	76.8979	-580.28	11443.6	-18404.3	-3023.61	268.284	590.279	0	38.4789	-69.6033	-376.382	-18534.8	27526.7	3091.72	373.135	249.245	0	53.8351	7.29462	-956.662	-435988	293537	-14806.5	309.536	456.105	0
616	7	15.5148	76.8584	-581.247	11496.9	-18322	-2964.56	268.478	590.22	0	38.5772	-69.3733	-376.649	-18541.2	27578	3044.48	373.219	249.227	0	54.092	7.48505	-957.896	-436576	294028	-14854	309.663	456.14	0
616	8	15.6649	76.8116	-582.092	11546.5	-18240.2	-2904.43	268.664	590.164	0	38.641	-69.1841	-376.847	-18543.9	27626.5	2997.74	373.309	249.208	0	54.3059	7.62744	-958.94	-437077	294462	-14902.2	309.788	456.174	0
616	9	15.81	76.7593	-582.848	11592.5	-18157.4	-2844.11	268.847	590.111	0	38.6644	-69.0385	-376.999	-18545.2	27675.7	2952.09	373.411	249.192	0	54.4744	7.72073	-959.847	-437519	294858	-14952.8	309.917	456.208	0
617	0	15.9622	76.7111	-583.585	11635.4	-18072.2	-2784.4	269.032	590.062	0	38.655	-68.9268	-377.147	-18547.9	27730.2	2908.11	373.526	249.179	0	54.6172	7.78429	-960.732	-437955	295256	-15009	310.053	456.244	0
617	1	16.138	76.6821	-584.387	11677.8	-17982.6	-2725.44	269.228	590.017	0	38.6292	-68.8319	-377.352	-18554.5	27793.6	2866.49	373.654	249.17	0	54.7673	7.85025	-961.739	-438446	295704	-15073.9	310.201	456.281	0
617	2	16.3487	76.6839	-585.319	11722.4	-17885.7	-2666.55	269.443	589.973	0	38.6011	-68.7402	-377.667	-18566.9	27866.6	2828.17	373.786	249.162	0	54.9498	7.94364	-962.986	-439041	296239	-15148.2	310.365	456.312	0
617	3	16.5955	76.7181	-586.407	11770.7	-17779.5	-2606.44	269.681	589.927	0	38.5776	-68.6474	-378.118	-18585.4	27946.4	2793.88	373.909	249.152	0	55.1731	8.07074	-964.525	-439759	296876	-15230.1	310.541	456.335	0
617	4	16.8711	76.7764	-587.64	11822.9	-17665.3	-2543.96	269.939	589.881	0	38.5609	-68.5566	-378.687	-18608.2	28028.2	2763.67	374.014	249.139	0	55.432	8.21976	-966.328	-440589	297600	-15317.9	310.724	456.35	0
617	5	17.1608	76.8414	-588.976	11878.5	-17545.6	-2478.87	270.21	589.832	0	38.5488	-68.4783	-379.319	-18632.5	28106.6	2736.97	374.098	249.121	0	55.7096	8.36311	-968.294	-441491	298375	-15410.8	310.907	456.362	0
617	6	17.444	76.8895	-590.329	11937	-17422.7	-2412.11	270.487	589.779	0	38.5312	-68.428	-379.95	-18656.5	28176.9	2712.76	374.16	249.103	0	55.9753	8.46151	-970.279	-442404	299151	-15508	311.084	456.374	0
617	7	17.6968	76.8976	-591.599	11997.3	-17298.1	-2345.24	270.76	589.721	0	38.4953	-68.4217	-380.534	-18679.6	28237.5	2689.64	374.205	249.088	0	56.1922	8.47585	-972.133	-443258	299882	-15607	311.253	456.383	0
617	8	17.9007	76.8492	-592.7	12058	-17173.2	-2279.56	271.026	589.656	0	38.4343	-68.4675	-381.044	-18701.6	28289.5	2666.58	374.242	249.08	0	56.335	8.38167	-973.744	-443997	300535	-15704.8	311.416	456.382	0
617	9	18.0515	76.7414	-593.606	12117.9	-17048.8	-2215.72	271.279	589.586	0	38.354	-68.5599	-381.485	-18722.5	28336.8	2643.45	374.28	249.078	0	56.4055	8.18147	-975.09	-444608	301108	-15800.1	311.576	456.369	0
618	0	18.1648	76.5901	-594.36	12176.6	-16925.9	-2153.72	271.522	589.513	0	38.2716	-68.6765	-381.895	-18742.5	28385.4	2619.87	374.328	249.078	0	56.4364	7.91365	-976.255	-445125	301627	-15894.6	311.738	456.34	0
618	1	18.2706	76.427	-595.054	12234.8	-16806.6	-2092.61	271.756	589.439	0	38.2083	-68.7806	-382.341	-18761.6	28442.2	2593.62	374.39	249.07	0	56.4789	7.64638	-977.395	-445611	302143	-15991.8	311.905	456.293	0
618	2	18.4	76.2856	-595.773	12293.6	-16692.5	-2030.54	271.982	589.365	0	38.1797	-68.8324	-382.882	-18780	28512.8	2560.04	374.469	249.049	0	56.5796	7.45322	-978.655	-446127	302701	-16094.4	312.078	456.222	0
618	3	18.5732	76.188	-596.561	12353.5	-16582.7	-1965.73	272.203	589.292	0	38.1887	-68.8014	-383.54	-18797.1	28599	2513.12	374.566	249.009	0	56.7619	7.38657	-980.101	-446699	303322	-16204	312.26	456.13	0
618	4	18.7933	76.1385	-597.419	12413.5	-16473.2	-1897.67	272.426	589.221	0	38.2259	-68.683	-384.284	-18811.5	28697.7	2449.7	374.678	248.952	0	57.0193	7.45547	-981.703	-447322	303998	-16320.4	312.452	456.024	0
618	5	19.0484	76.1257	-598.313	12471.4	-16358.6	-1827.18	272.659	589.156	0	38.2729	-68.5091	-385.039	-18822.1	28802.6	2373.21	374.805	248.884	0	57.3213	7.61658	-983.352	-447964	304698	-16443.1	312.655	455.92	0
618	6	19.3179	76.1278	-599.184	12524.8	-16234.7	-1755.6	272.905	589.097	0	38.3075	-68.3327	-385.721	-18828	28907.2	2291.4	374.943	248.813	0	57.6254	7.79502	-984.905	-448575	305378	-16571.1	312.867	455.83	0
618	7	19.5799	76.1186	-599.963	12572.3	-16099.9	-1683.95	273.165	589.045	0	38.3104	-68.1966	-386.257	-18829.1	29005.6	2211.24	375.094	248.748	0	57.8903	7.92197	-986.22	-449105	305993	-16702	313.086	455.766	0
618	8	19.818	76.0757	-600.592	12613	-15955.9	-1612.99	273.433	588.999	0	38.2692	-68.1158	-386.599	-18825	29093.8	2136.44	375.256	248.694	0	58.0873	7.95994	-987.191	-449511	306507	-16831.4	313.308	455.73	0
618	9	20.0276	75.9884	-601.042	12647.1	-15806.4	-1543.33	273.702	588.958	0	38.1842	-68.0802	-386.728	-18815.1	29169.4	2067.68	375.426	248.652	0	58.2118	7.9082	-987.77	-449770	306900	-16956.8	313.528	455.723	0
619	0	20.2186	75.8621	-601.328	12676.2	-15655.6	-1475.06	273.965	588.92	0	38.0725	-68.0667	-386.67	-18799.4	29232	2003.85	375.599	248.619	0	58.2911	7.79546	-987.998	-449893	307178	-17080.4	313.741	455.737	0
619	1	20.4103	75.7137	-601.497	12703	-15506.6	-1407.65	274.22	588.881	0	37.9616	-68.051	-386.486	-18779.4	29284.4	1943.44	375.771	248.59	0	58.3719	7.66276	-987.983	-449919	307371	-17208	313.945	455.764	0
619	2	20.6175	75.5596	-601.598	12729	-15359.3	-1340.35	274.469	588.841	0	37.8731	-68.0176	-386.242	-18757.7	29330.8	1885.23	375.939	248.565	0	58.4906	7.54195	-987.84	-449890	307516	-17343.8	314.143	455.795	0
619	3	20.8425	75.4075	-601.647	12754.8	-15210.9	-1272.34	274.718	588.8	0	37.812	-67.9632	-385.971	-18736.3	29375.3	1827.99	376.108	248.543	0	58.6545	7.44433	-987.618	-449823	307634	-17487.4	314.342	455.825	0
619	4	21.077	75.2569	-601.628	12780.9	-15057.8	-1203.16	274.972	588.756	0	37.7672	-67.8947	-385.683	-18715.3	29420.7	1770.38	376.282	248.525	0	58.8442	7.36227	-987.311	-449711	307732	-17634.5	314.548	455.849	0
619	5	21.3051	75.1	-601.5	12807.3	-14898	-1133.11	275.232	588.708	0	37.7191	-67.8237	-385.372	-18694.2	29466.5	1711.64	376.462	248.51	0	59.0241	7.27631	-986.872	-449527	307797	-17778.5	314.762	455.861	0
619	6	21.5041	74.9239	-601.211	12832.8	-14731.8	-1063.14	275.497	588.655	0	37.6478	-67.7614	-385.026	-18672.5	29508.1	1652.35	376.639	248.497	0	59.1519	7.1625	-986.237	-449240	307808	-17909.1	314.983	455.858	0
619	7	21.653	74.7158	-600.732	12854.8	-14561	-994.278	275.761	588.601	0	37.5401	-67.7141	-384.636	-18651	29540.3	1594.21	376.801	248.49	0	59.1931	7.00171	-985.369	-448834	307749	-18015.9	315.202	455.84	0
619	8	21.7424	74.4719	-600.082	12870.9	-14388.6	-927.219	276.022	588.551	0	37.3951	-67.6802	-384.22	-18631.9	29561.1	1538.98	376.938	248.493	0	59.1375	6.79167	-984.302	-448329	307624	-18092.6	315.415	455.81	0
619	9	21.7798	74.2019	-599.329	12880.5	-14218.5	-862.369	276.276	588.508	0	37.2268	-67.6468	-383.825	-18617.8	29574.3	1487.38	377.052	248.506	0	59.0066	6.55513	-983.153	-447778	307470	-18139.5	315.619	455.771	0
620	0	21.7886	73.9293	-598.58	12885.6	-14055.4	-799.948	276.519	588.473	0	37.0596	-67.5928	-383.519	-18610.2	29586.7	1439.09	377.145	248.525	0	58.8481	6.33644	-982.099	-447258	307336	-18162.9	315.814	455.72	0
620	1	21.7986	73.6814	-597.952	12890	-13903.2	-739.732	276.749	588.443	0	36.917	-67.4971	-383.364	-18609.9	29604.9	1393.07	377.224	248.544	0	58.7156	6.18427	-981.316	-446846	307278	-18171.9	316.001	455.657	0
620	2	21.8332	73.4766	-597.526	12896.9	-13764.1	-681.077	276.965	588.416	0	36.8102	-67.3476	-383.386	-18616.6	29633.1	1347.8	377.293	248.558	0	58.6434	6.129	-980.911	-446593	307327	-18174.9	316.178	455.584	0
620	3	21.9013	73.3173	-597.323	12907.9	-13638.2	-623.363	277.168	588.39	0	36.7377	-67.1453	-383.559	-18628.6	29672.7	1301.35	377.362	248.568	0	58.639	6.17202	-980.882	-446503	307485	-18177.7	316.347	455.508	0
620	4	21.998	73.1926	-597.31	12922.5	-13524	-566.192	277.358	588.365	0	36.6933	-66.9017	-383.827	-18643	29723.6	1251.95	377.44	248.571	0	58.6913	6.29089	-981.137	-446543	307723	-18184.4	316.511	455.436	0
620	5	22.1073	73.0854	-597.414	12939	-13418.1	-508.904	277.54	588.342	0	36.6671	-66.6355	-384.116	-18655.7	29783.9	1198.76	377.539	248.568	0	58.7745	6.44988	-981.53	-446653	308004	-18194.1	316.674	455.373	0
620	6	22.2052	72.9759	-597.537	12955.6	-13315.9	-450.053	277.715	588.318	0	36.6434	-66.3664	-384.342	-18662.8	29850.2	1142.11	377.666	248.558	0	58.8486	6.60954	-981.879	-446756	308273	-18199	316.839	455.324	0
620	7	22.2659	72.8449	-597.579	12970.5	-13213.3	-387.999	277.889	588.295	0	36.6034	-66.1118	-384.416	-18661.2	29916.1	1083.29	377.822	248.544	0	58.8694	6.73306	-981.995	-446774	308476	-18187.7	317.009	455.295	0
620	8	22.2713	72.6782	-597.465	12983.1	-13107.6	-322.025	278.061	588.27	0	36.5313	-65.8864	-384.269	-18649.6	29974.7	1024.03	378.005	248.533	0	58.8026	6.7918	-981.734	-446648	308565	-18152.2	317.181	455.29	0
620	9	22.2172	72.4736	-597.166	12993.4	-12998.5	-252.629	278.233	588.242	0	36.4164	-65.6984	-383.875	-18627.9	30021	965.762	378.205	248.526	0	58.6336	6.77522	-981.04	-446355	308520	-18090.1	317.352	455.313	0
621	0	22.116	72.2438	-596.711	13002.1	-12885.9	-181.245	278.405	588.21	0	36.256	-65.5433	-383.256	-18596.4	30053	909.388	378.415	248.522	0	58.372	6.70058	-979.968	-445918	308356	-18003.6	317.518	455.361	0
621	1	21.9931	72.0116	-596.175	13010.1	-12768.9	-109.809	278.582	588.177	0	36.0534	-65.4043	-382.482	-18557.1	30070.3	855.573	378.619	248.517	0	58.0465	6.6073	-978.657	-445393	308112	-17898.5	317.679	455.43	0
621	2	21.8745	71.7963	-595.624	13017.8	-12646.5	-40.1151	278.768	588.144	0	35.8144	-65.2584	-381.646	-18514.4	30073	804.79	378.798	248.512	0	57.6889	6.53786	-977.27	-444843	307838	-17780.3	317.832	455.51	0
621	3	21.7762	71.6053	-595.085	13025.8	-12518.3	26.6546	278.964	588.111	0	35.5466	-65.0793	-380.834	-18473.3	30062.8	757.774	378.939	248.507	0	57.3229	6.52596	-975.92	-444303	307569	-17650.6	317.977	455.587	0
621	4	21.7022	71.4341	-594.546	13034.2	-12384.1	89.7998	279.171	588.077	0	35.2615	-64.8419	-380.101	-18437.1	30044	715.956	379.042	248.506	0	56.9637	6.59216	-974.647	-443780	307320	-17507.3	318.119	455.648	0
621	5	21.6473	71.2709	-593.973	13042.7	-12244.1	148.784	279.386	588.042	0	34.9692	-64.5374	-379.455	-18406.6	30021	679.8	379.116	248.508	0	56.6165	6.73352	-973.429	-443256	307088	-17350.1	318.262	455.687	0
621	6	21.6006	71.1	-593.323	13050.1	-12099.3	203.513	279.608	588.005	0	34.6739	-64.1808	-378.87	-18381.5	29996.1	646.62	379.173	248.517	0	56.2745	6.91927	-972.193	-442700	306853	-17185.2	318.409	455.704	0
621	7	21.5503	70.9063	-592.552	13055.2	-11950.9	255.159	279.831	587.968	0	34.3763	-63.7996	-378.298	-18361.1	29969.8	611.626	379.223	248.536	0	55.9266	7.10666	-970.85	-442081	306590	-17022.1	318.56	455.706	0
621	8	21.4882	70.6803	-591.633	13056.8	-11799.1	306.221	280.057	587.931	0	34.0806	-63.4172	-377.703	-18343.8	29942.5	570.842	379.275	248.567	0	55.5687	7.26316	-969.336	-441375	306277	-16867.9	318.717	455.697	0
621	9	21.4142	70.4239	-590.565	13054.5	-11643.4	359.42	280.284	587.895	0	33.797	-63.0422	-377.069	-18326.3	29915.5	522.64	379.337	248.602	0	55.2112	7.38175	-967.634	-440576	305912	-16725.5	318.883	455.679	0
622	0	21.3397	70.1507	-589.388	13048.1	-11483.1	416.661	280.517	587.862	0	33.5427	-62.6653	-376.413	-18305.7	29891	467.699	379.41	248.632	0	54.8824	7.48539	-965.801	-439708	305514	-16595.8	319.06	455.65	0
622	1	21.2838	69.8801	-588.174	13039.2	-11317.2	478.801	280.759	587.831	0	33.3374	-62.2649	-375.776	-18280.7	29870.1	408.01	379.489	248.648	0	54.6211	7.61522	-963.95	-438817	305116	-16479.2	319.247	455.608	0
622	2	21.261	69.6279	-586.985	13029.5	-11146	545.725	281.011	587.803	0	33.1936	-61.8189	-375.197	-18252.1	29853.4	346.111	379.567	248.647	0	54.4546	7.80908	-962.182	-437948	304748	-16373.4	319.443	455.551	0
622	3	21.2724	69.4005	-585.847	13020.4	-10971.8	616.502	281.272	587.775	0	33.1112	-61.3139	-374.69	-18219.8	29841.4	285.288	379.643	248.626	0	54.3836	8.08659	-960.537	-437116	304420	-16270.6	319.645	455.479	0
622	4	21.3064	69.1932	-584.748	13010.9	-10798.1	689.601	281.534	587.75	0	33.0773	-60.752	-374.233	-18183.2	29835.5	229.012	379.725	248.588	0	54.3836	8.44124	-958.981	-436310	304121	-16161.3	319.852	455.395	0
622	5	21.3415	68.9893	-583.642	12999	-10628.3	763.166	281.79	587.728	0	33.0706	-60.1534	-373.776	-18141.1	29835.8	179.236	379.823	248.535	0	54.4122	8.83587	-957.418	-435495	303821	-16039.3	320.062	455.307	0
622	6	21.3497	68.7622	-582.456	12982.2	-10464.2	835.674	282.034	587.711	0	33.0656	-59.5514	-373.257	-18092.9	29838.8	135.558	379.942	248.473	0	54.4153	9.21078	-955.713	-434618	303476	-15902	320.272	455.221	0
622	7	21.302	68.4869	-581.115	12959.2	-10305.9	906.43	282.265	587.7	0	33.038	-58.9822	-372.609	-18038.9	29839.1	95.8855	380.082	248.412	0	54.34	9.50471	-953.724	-433626	303042	-15748.1	320.481	455.144	0
622	8	21.1788	68.1519	-579.582	12930.7	-10151.9	975.269	282.484	587.69	0	32.9714	-58.4742	-371.785	-17979.8	29831.3	57.5891	380.238	248.361	0	54.1502	9.67772	-951.367	-432487	302490	-15577.2	320.686	455.083	0
622	9	20.9817	67.7642	-577.88	12899.6	-10000.7	1042.27	282.694	587.678	0	32.8626	-58.0363	-370.78	-17917.3	29812.2	18.0671	380.404	248.323	0	53.8443	9.72792	-948.66	-431214	301825	-15392.7	320.884	455.043	0
623	0	20.7394	67.3501	-576.112	12869	-9852.04	1107.87	282.899	587.662	0	32.7246	-57.6572	-369.643	-17854.3	29780.9	-24.9472	380.567	248.301	0	53.464	9.69286	-945.756	-429877	301089	-15205.2	321.072	455.025	0
623	1	20.497	66.9465	-574.423	12841.4	-9706.01	1172.68	283.103	587.645	0	32.5774	-57.315	-368.466	-17793.9	29738.3	-72.6409	380.709	248.292	0	53.0743	9.63155	-942.889	-428581	300351	-15029.1	321.246	455.031	0
623	2	20.2941	66.5853	-572.935	12817.3	-9562.97	1237.14	283.309	587.629	0	32.434	-56.9861	-367.338	-17737.8	29687.2	-124.655	380.817	248.287	0	52.7281	9.59923	-940.273	-427418	299675	-14873.9	321.403	455.058	0
623	3	20.1493	66.2825	-571.695	12794.9	-9424.18	1301.51	283.515	587.619	0	32.2968	-56.6509	-366.312	-17685.9	29631	-179.338	380.89	248.281	0	52.4461	9.6316	-938.007	-426425	299092	-14738.8	321.542	455.101	0
623	4	20.0576	66.038	-570.674	12771.2	-9291.85	1365.58	283.718	587.621	0	32.1616	-56.2976	-365.39	-17636.9	29572.5	-234.213	380.934	248.269	0	52.2192	9.74037	-936.064	-425587	298593	-14614	321.666	455.156	0
623	5	19.9971	65.8388	-569.791	12743.8	-9168.29	1428.33	283.909	587.634	0	32.02	-55.924	-364.529	-17588.1	29512.3	-286.769	380.96	248.249	0	52.0171	9.91477	-934.32	-424847	298143	-14486.2	321.774	455.222	0
623	6	19.9411	65.6636	-568.949	12711.3	-9054.22	1488.2	284.086	587.658	0	31.8597	-55.5335	-363.66	-17536.3	29449.2	-335.619	380.98	248.222	0	51.8008	10.1301	-932.609	-424130	297691	-14344.4	321.869	455.299	0
623	7	19.8677	65.4918	-568.061	12673.3	-8948	1544.2	284.248	587.69	0	31.6713	-55.1305	-362.723	-17478.6	29381.8	-381.172	381.003	248.187	0	51.539	10.3614	-930.784	-423370	297195	-14182.1	321.953	455.387	0
623	8	19.7663	65.31	-567.071	12629.9	-8846.94	1596.34	284.399	587.728	0	31.4542	-54.7187	-361.686	-17414.2	29309.5	-425.19	381.036	248.147	0	51.2205	10.5913	-928.757	-422527	296631	-13999.7	322.032	455.485	0
623	9	19.6394	65.1129	-565.968	12581.7	-8748.77	1645.3	284.542	587.77	0	31.2196	-54.2997	-360.549	-17343.2	29233.6	-469.646	381.081	248.102	0	50.859	10.8132	-926.517	-421593	295999	-13804.3	322.11	455.59	0
624	0	19.4996	64.9056	-564.784	12529.9	-8651.94	1692.16	284.681	587.815	0	30.9875	-53.8704	-359.336	-17265.7	29156.5	-515.976	381.14	248.049	0	50.4871	11.0352	-924.121	-420592	295317	-13605.5	322.188	455.7	0
624	1	19.361	64.7017	-563.564	12477.3	-8555.17	1738.31	284.82	587.86	0	30.7795	-53.4231	-358.08	-17181.8	29080.6	-565.061	381.213	247.983	0	50.1405	11.2786	-921.644	-419553	294612	-13409.3	322.27	455.81	0
624	2	19.2292	64.5123	-562.325	12426.5	-8456.91	1785.16	284.961	587.902	0	30.6076	-52.9504	-356.789	-17091.3	29007.5	-617.512	381.302	247.903	0	49.8368	11.5619	-919.114	-418486	293893	-13215.1	322.359	455.918	0
624	3	19.0991	64.3376	-561.041	12378.9	-8355.02	1833.68	285.108	587.936	0	30.4704	-52.4496	-355.452	-16994.6	28936	-673.806	381.406	247.811	0	49.5695	11.888	-916.493	-417371	293149	-13018.3	322.456	456.022	0
624	4	18.9611	64.1702	-559.664	12334.2	-8247.73	1883.83	285.263	587.961	0	30.357	-51.926	-354.046	-16894	28863	-733.837	381.523	247.717	0	49.3181	12.2442	-913.71	-416177	292361	-12814.4	322.562	456.123	0
624	5	18.8063	64.0008	-558.15	12291	-8135.35	1934.4	285.424	587.979	0	30.2533	-51.3933	-352.556	-16791.7	28787	-796.319	381.652	247.629	0	49.0596	12.6075	-910.706	-414879	291509	-12602.2	322.677	456.221	0
624	6	18.6265	63.8192	-556.469	12246.4	-8020.83	1983.31	285.586	587.993	0	30.1443	-50.8702	-350.966	-16688.6	28707.8	-859.089	381.796	247.55	0	48.7708	12.949	-907.435	-413460	290576	-12382.1	322.797	456.321	0
624	7	18.4132	63.6137	-554.599	12196.6	-7908.77	2028.47	285.74	588.008	0	30.0182	-50.3709	-349.258	-16583.7	28623	-920.098	381.954	247.483	0	48.4314	13.2427	-903.857	-411908	289547	-12154.5	322.918	456.426	0
624	8	18.1632	63.3761	-552.534	12138	-7803.6	2069.1	285.877	588.032	0	29.8694	-49.9009	-347.412	-16476.8	28528.4	-978.189	382.117	247.427	0	48.0326	13.4752	-899.946	-410220	288403	-11920	323.029	456.546	0
624	9	17.885	63.1092	-550.296	12069.1	-7707.83	2106.06	285.993	588.068	0	29.6998	-49.459	-345.427	-16368.7	28420.7	-1033.12	382.277	247.387	0	47.5848	13.6502	-895.723	-408410	287146	-11681.8	323.124	456.688	0
625	0	17.5979	62.829	-547.948	11990.4	-7621.15	2140.78	286.091	588.118	0	29.5178	-49.0398	-343.327	-16260.6	28299.5	-1085.04	382.427	247.362	0	47.1157	13.7892	-891.275	-406522	285799	-11445.8	323.201	456.855	0
625	1	17.3246	62.5593	-545.575	11904.1	-7541.2	2174.15	286.178	588.181	0	29.3358	-48.6336	-341.16	-16153.5	28167.5	-1134.31	382.564	247.349	0	46.6604	13.9256	-886.735	-404614	284407	-11217.6	323.261	457.05	0
625	2	17.0808	62.3216	-543.242	11813.3	-7465.37	2206.42	286.258	588.254	0	29.1637	-48.2301	-338.982	-16048.4	28029.5	-1181.5	382.687	247.343	0	46.2444	14.0915	-882.224	-402733	283012	-10999.6	323.309	457.264	0
625	3	16.8703	62.1269	-540.97	11721.6	-7392.31	2237.28	286.335	588.332	0	29.0045	-47.8229	-336.832	-15945.6	27891.8	-1227.23	382.806	247.34	0	45.8748	14.3039	-877.802	-400896	281638	-10790.6	323.353	457.486	0
625	4	16.6872	61.9729	-538.738	11630.9	-7322.13	2265.97	286.409	588.411	0	28.8565	-47.4106	-334.722	-15844.4	27759.8	-1271.98	382.934	247.336	0	45.5438	14.5623	-873.46	-399089	280290	-10587.9	323.399	457.706	0
625	5	16.519	61.8471	-536.499	11542	-7255.14	2291.83	286.477	588.487	0	28.7153	-46.9949	-332.644	-15743.8	27635.9	-1316.22	383.079	247.329	0	45.2344	14.8521	-869.143	-397282	278952	-10388.4	323.449	457.917	0
625	6	16.3463	61.7298	-534.186	11454.4	-7190.95	2314.69	286.538	588.557	0	28.5728	-46.5805	-330.575	-15643.3	27518.7	-1360.3	383.245	247.321	0	44.9191	15.1493	-864.761	-395430	277600	-10186.6	323.507	458.112	0
625	7	16.1445	61.5984	-531.725	11366.9	-7128.94	2334.37	286.593	588.623	0	28.4185	-46.1733	-328.487	-15542.1	27404.9	-1404.29	383.428	247.314	0	44.563	15.4251	-860.212	-393485	276200	-9974.24	323.571	458.288	0
625	8	15.8923	61.4347	-529.058	11278.7	-7069.16	2350.43	286.638	588.682	0	28.2452	-45.7777	-326.353	-15439.3	27291.3	-1448.31	383.625	247.308	0	44.1374	15.657	-855.412	-391405	274727	-9744.08	323.64	458.442	0
625	9	15.5821	61.2347	-526.168	11190.2	-7012.64	2362.8	286.672	588.733	0	28.0542	-45.3906	-324.179	-15334	27176.6	-1492.84	383.832	247.301	0	43.6363	15.8441	-850.346	-389181	273173	-9492.75	323.713	458.568	0
626	0	15.225	61.0104	-523.089	11102.7	-6960.88	2372.67	286.693	588.775	0	27.858	-45.0008	-322.003	-15226.7	27062	-1537.95	384.043	247.287	0	43.083	16.0096	-845.092	-386841	271561	-9221.27	323.786	458.659	0
626	1	14.8433	60.7842	-519.908	11016.5	-6914.4	2381.99	286.701	588.811	0	27.6734	-44.595	-319.877	-15118.2	26949	-1582.8	384.248	247.263	0	42.5167	16.1891	-839.785	-384444	269929	-8933.17	323.857	458.714	0
626	2	14.4576	60.5764	-516.723	10930.9	-6871.98	2392.24	286.701	588.846	0	27.5113	-44.1646	-317.828	-15009.4	26837.7	-1626.67	384.441	247.225	0	41.969	16.4118	-834.551	-382057	268316	-8632.28	323.924	458.744	0
626	3	14.0797	60.3975	-513.615	10844.7	-6831.2	2404.11	286.7	588.886	0	27.3712	-43.7083	-315.838	-14900.1	26726.5	-1669.69	384.621	247.176	0	41.4508	16.6892	-829.452	-379727	266741	-8321.65	323.986	458.77	0
626	4	13.714	60.2444	-510.627	10756.6	-6789.81	2417.9	286.703	588.935	0	27.2405	-43.231	-313.863	-14789.9	26611.3	-1711.75	384.787	247.122	0	40.9544	17.0135	-824.489	-377472	265203	-8003.44	324.041	458.815	0
626	5	13.3599	60.1029	-507.765	10665	-6747.27	2433.53	286.712	588.996	0	27.1002	-42.7406	-311.847	-14677.6	26487.7	-1751.66	384.938	247.067	0	40.4601	17.3624	-819.612	-375285	263682	-7678.98	324.085	458.898	0
626	6	13.0109	59.9545	-504.997	10568.6	-6705.7	2450.05	286.721	589.072	0	26.9318	-42.248	-309.737	-14561.7	26352.3	-1788.57	385.079	247.013	0	39.9427	17.7065	-814.734	-373139	262150	-7349.58	324.114	459.032	0
626	7	12.6564	59.7826	-502.265	10467.1	-6669.45	2465.74	286.721	589.16	0	26.722	-41.7673	-307.496	-14441.5	26204	-1823.36	385.218	246.965	0	39.3784	18.0154	-809.761	-370991	260573	-7017.82	324.124	459.216	0
626	8	12.2877	59.577	-499.516	10361.3	-6643.51	2478.84	286.7	589.257	0	26.4662	-41.3114	-305.11	-14317.9	26043.9	-1858.05	385.359	246.927	0	38.7539	18.2655	-804.626	-368806	258928	-6688.29	324.111	459.447	0
626	9	11.9058	59.3368	-496.729	10252.8	-6630.6	2487.93	286.651	589.359	0	26.1682	-40.8866	-302.595	-14192	25874.1	-1893.65	385.507	246.901	0	38.074	18.4501	-799.325	-366578	257213	-6366.89	324.075	459.717	0
627	0	11.5251	59.0738	-493.93	10144.4	-6629.29	2492.27	286.578	589.462	0	25.8397	-40.4897	-299.999	-14064.9	25697.4	-1928.93	385.658	246.883	0	37.3648	18.5842	-793.929	-364325	255453	-6059.66	324.017	460.013	0
627	1	11.166	58.8073	-491.155	10039.4	-6635.51	2492.39	286.49	589.56	0	25.4975	-40.1093	-297.386	-13937.4	25516.4	-1961.8	385.802	246.866	0	36.6635	18.698	-788.541	-362082	253683	-5770.76	323.944	460.318	0
627	2	10.8408	58.5528	-488.42	9939.27	-6644.9	2489.89	286.395	589.65	0	25.1568	-39.7328	-294.795	-13808.8	25333.1	-1991.31	385.935	246.842	0	35.9975	18.82	-783.215	-359861	251925	-5499.64	323.861	460.62	0
627	3	10.5452	58.3143	-485.695	9843.22	-6653.98	2486.22	286.3	589.734	0	24.8228	-39.3521	-292.229	-13677.6	25148.3	-2018.34	386.057	246.804	0	35.368	18.9622	-777.925	-357644	250174	-5240.6	323.774	460.912	0
627	4	10.262	58.0833	-482.929	9749.04	-6661.28	2481.99	286.206	589.813	0	24.491	-38.9639	-289.66	-13542.3	24960.7	-2045.17	386.172	246.753	0	34.7531	19.1194	-772.589	-355394	248408	-4985.4	323.686	461.192	0
627	5	9.96635	57.8401	-480.057	9654.56	-6667.02	2477.55	286.112	589.889	0	24.1528	-38.569	-287.046	-13402.1	24768.5	-2074.26	386.287	246.69	0	34.1192	19.2711	-767.103	-353066	246595	-4725.42	323.597	461.465	0
627	6	9.63134	57.5607	-477.02	9558.42	-6671.02	2473.57	286.015	589.962	0	23.7987	-38.1734	-284.349	-13256.8	24569.9	-2106.62	386.408	246.622	0	33.43	19.3873	-761.369	-350620	244705	-4451.73	323.509	461.735	0
627	7	9.23507	57.2272	-473.772	9460.07	-6671.79	2470.81	285.918	590.033	0	23.4225	-37.7866	-281.555	-13107.6	24364.7	-2140.99	386.536	246.554	0	32.6576	19.4406	-755.327	-348027	242724	-4155.89	323.424	461.998	0
627	8	8.76875	56.8343	-470.297	9359.55	-6666.76	2469.71	285.824	590.099	0	23.0278	-37.4145	-278.686	-12956.4	24155.3	-2174.36	386.676	246.491	0	31.7965	19.4197	-748.983	-345283	240657	-3833.22	323.35	462.247	0
627	9	8.24061	56.3893	-466.622	9257.56	-6652.79	2470.2	285.743	590.16	0	22.6315	-37.0541	-275.787	-12805.5	23945.1	-2203.6	386.824	246.432	0	30.8721	19.3352	-742.409	-342417	238533	-3485.9	323.292	462.474	0
628	0	7.67416	55.9096	-462.815	9155.31	-6627.44	2471.81	285.68	590.218	0	22.2606	-36.6923	-272.923	-12657.4	23737.8	-2226.98	386.976	246.377	0	29.9347	19.2173	-735.738	-339481	236395	-3123.32	323.256	462.67	0
628	1	7.1001	55.4152	-458.954	9054.2	-6589.89	2473.87	285.642	590.272	0	21.9409	-36.3123	-270.158	-12514	23536.3	-2244.59	387.121	246.321	0	29.041	19.1029	-729.113	-336537	234286	-2759.1	323.243	462.828	0
628	2	6.54386	54.9184	-455.084	8955.42	-6540.52	2475.59	285.628	590.321	0	21.6831	-35.9008	-267.529	-12375.6	23341.1	-2257.56	387.247	246.259	0	28.2269	19.0176	-722.614	-333615	232230	-2405.06	323.25	462.941	0
628	3	6.01839	54.4189	-451.2	8859.75	-6480.11	2476.37	285.638	590.364	0	21.4769	-35.4519	-265.032	-12241.7	23148.7	-2267.61	387.343	246.19	0	27.4953	18.967	-716.233	-330710	230219	-2067.74	323.273	463.007	0
628	4	5.52696	53.9079	-447.27	8767.03	-6409.19	2476.33	285.67	590.399	0	21.3019	-34.9692	-262.636	-12112.6	22953.2	-2276.81	387.396	246.12	0	26.8289	18.9387	-709.906	-327798	228228	-1750.71	323.305	463.03	0
628	5	5.06717	53.3749	-443.252	8675.93	-6328.38	2476.63	285.723	590.427	0	21.1399	-34.4674	-260.292	-11989.3	22748.6	-2286.68	387.396	246.061	0	26.207	18.9075	-703.544	-324848	226226	-1456.76	323.339	463.021	0
628	6	4.63105	52.8095	-439.101	8584.32	-6238.57	2479.23	285.792	590.45	0	20.9767	-33.969	-257.947	-11871.9	22532.7	-2297.4	387.354	246.025	0	25.6077	18.8405	-697.047	-321824	224179	-1186.31	323.376	462.993	0
628	7	4.20662	52.2002	-434.772	8490.34	-6140.69	2485.55	285.876	590.472	0	20.7996	-33.4974	-255.545	-11759.1	22307.9	-2307.97	387.295	246.016	0	25.0063	18.7028	-690.317	-318691	222062	-937.553	323.42	462.959	0
628	8	3.78496	51.5353	-430.239	8393.17	-6035.62	2495.54	285.971	590.492	0	20.5981	-33.0721	-253.042	-11648.4	22079.3	-2316.92	387.255	246.033	0	24.383	18.4632	-683.282	-315423	219858	-710.864	323.48	462.927	0
628	9	3.3683	50.8118	-425.507	8293.07	-5924.83	2508.4	286.076	590.51	0	20.3679	-32.7057	-250.412	-11536.5	21852	-2323.17	387.264	246.07	0	23.7363	18.1061	-675.919	-312016	217563	-511.203	323.564	462.903	0
629	0	2.97307	50.0422	-420.627	8191.19	-5810.84	2523.69	286.185	590.526	0	20.1139	-32.397	-247.658	-11420.4	21629.3	-2326.42	387.335	246.113	0	23.0869	17.6452	-668.285	-308496	215196	-345.505	323.67	462.891	0
629	1	2.62419	49.252	-415.689	8088.92	-5696.94	2541.13	286.295	590.541	0	19.8468	-32.131	-244.82	-11298	21410.7	-2327.34	387.455	246.148	0	22.471	17.121	-660.509	-304922	212788	-220.01	323.79	462.891	0
629	2	2.34297	48.4669	-410.779	7986.99	-5585.58	2560.1	286.402	590.557	0	19.5782	-31.8911	-241.945	-11168.4	21192.6	-2326.96	387.593	246.161	0	21.9212	16.5758	-652.724	-301350	210372	-138.964	323.911	462.899	0
629	3	2.13831	47.7037	-405.956	7885.34	-5476.81	2579.85	286.509	590.576	0	19.3146	-31.6671	-239.064	-11030.7	20971	-2325.64	387.721	246.141	0	21.4529	16.0367	-645.02	-297822	207971	-102.077	324.021	462.918	0
629	4	2.00817	46.9703	-401.263	7783.87	-5368.4	2599.62	286.621	590.602	0	19.0536	-31.4526	-236.198	-10886	20744.5	-2322.59	387.827	246.088	0	21.0618	15.5177	-637.461	-294367	205604	-103.385	324.121	462.949	0
629	5	1.94554	46.2681	-396.725	7682.75	-5258.65	2618.44	286.745	590.635	0	18.785	-31.2409	-233.368	-10737.3	20513.9	-2316.76	387.903	246.01	0	20.7305	15.0272	-630.093	-291009	203288	-133.941	324.211	462.996	0
629	6	1.94073	45.5931	-392.337	7582.07	-5149.26	2634.99	286.875	590.675	0	18.4954	-31.0236	-230.581	-10588.5	20278.1	-2308.21	387.943	245.921	0	20.4361	14.5695	-622.918	-287749	201023	-185.301	324.287	463.06	0
629	7	1.9818	44.9362	-388.065	7481.74	-5044.35	2648.27	287.001	590.72	0	18.1763	-30.7927	-227.824	-10442	20034.3	-2298.75	387.938	245.834	0	20.1581	14.1435	-615.889	-284566	198789	-251.595	324.339	463.143	0
629	8	2.05769	44.2873	-383.873	7381.89	-4947.73	2658.14	287.111	590.77	0	17.827	-30.5412	-225.077	-10298.8	19780.6	-2291.19	387.884	245.757	0	19.8847	13.7461	-608.95	-281435	196563	-329.816	324.358	463.248	0
629	9	2.16286	43.6431	-379.734	7283.28	-4862.36	2665.32	287.195	590.82	0	17.4545	-30.261	-222.333	-10159.4	19518.6	-2288.41	387.79	245.694	0	19.6173	13.3821	-602.067	-278338	194335	-418.704	324.343	463.371	0
630	0	2.30022	43.0118	-375.653	7186.53	-4791.31	2670.82	287.245	590.869	0	17.0743	-29.9405	-219.611	-10023.6	19254.3	-2292.33	387.675	245.643	0	19.3745	13.0713	-595.263	-275280	192112	-518.124	324.297	463.505	0
630	1	2.47848	42.4113	-371.662	7091.6	-4737.39	2675.29	287.254	590.919	0	16.71	-29.5668	-216.959	-9891.45	18998.3	-2302.84	387.566	245.591	0	19.1885	12.8445	-588.621	-272289	189926	-628.077	324.228	463.635	0
630	2	2.70356	41.8596	-367.791	6997.95	-4701.73	2678.81	287.216	590.973	0	16.3862	-29.1329	-214.433	-9763.3	18763.4	-2317.32	387.503	245.531	0	19.0898	12.7266	-582.223	-269393	187812	-746.94	324.152	463.747	0
630	3	2.97245	41.3638	-364.031	6904.44	-4682.81	2681.12	287.136	591.033	0	16.1206	-28.6444	-212.069	-9639.59	18559.3	-2331.28	387.515	245.455	0	19.0931	12.7194	-576.1	-266597	185790	-871.653	324.087	463.822	0
630	4	3.27345	40.9188	-360.341	6809.28	-4677.08	2681.99	287.02	591.103	0	15.9199	-28.1205	-209.873	-9519.77	18387.4	-2340.24	387.612	245.36	0	19.1933	12.7984	-570.214	-263879	183853	-999.518	324.044	463.849	0
630	5	3.5869	40.5099	-356.658	6710.72	-4680.39	2680.77	286.877	591.185	0	15.7757	-27.5897	-207.798	-9402.02	18241.4	-2342.01	387.784	245.246	0	19.3626	12.9202	-564.456	-261192	181968	-1128.35	324.025	463.831	0
630	6	3.88575	40.1136	-352.914	6607.95	-4688.62	2676.29	286.715	591.276	0	15.6641	-27.0848	-205.749	-9284.25	18110.1	-2337.25	388.021	245.124	0	19.5498	13.0288	-558.663	-258478	180082	-1255.45	324.024	463.793	0
630	7	4.14028	39.7034	-349.053	6501.27	-4697.46	2667.6	286.542	591.375	0	15.5555	-26.6376	-203.616	-9165.07	17980.7	-2328.06	388.307	245.011	0	19.6957	13.0657	-552.67	-255682	178139	-1377.41	324.035	463.766	0
630	8	4.32742	39.2583	-345.051	6391.58	-4702.52	2654.19	286.371	591.476	0	15.4268	-26.2706	-201.334	-9044.09	17841.7	-2316.31	388.617	244.921	0	19.7542	12.9877	-546.385	-252777	176107	-1490.9	324.048	463.776	0
630	9	4.44103	38.7725	-340.929	6279.96	-4700.27	2635.94	286.213	591.58	0	15.2671	-25.9881	-198.898	-8921.95	17685	-2303.08	388.915	244.857	0	19.7081	12.7845	-539.827	-249775	173987	-1594.24	324.054	463.831	0
631	0	4.49672	38.2598	-336.766	6167.58	-4689.13	2613.36	286.076	591.686	0	15.0794	-25.7746	-196.366	-8800.45	17507	-2288.52	389.155	244.817	0	19.5762	12.4852	-533.131	-246734	171818	-1688.47	324.043	463.925	0
631	1	4.52442	37.7486	-332.674	6055.45	-4669.48	2587.92	285.964	591.798	0	14.8776	-25.6053	-193.831	-8681.98	17309	-2271.98	389.299	244.792	0	19.402	12.1433	-526.504	-243741	169659	-1776.49	324.007	464.049	0
631	2	4.55074	37.2644	-328.736	5944.23	-4642.31	2561.45	285.878	591.918	0	14.6768	-25.4579	-191.37	-8568.33	17094.8	-2252.29	389.329	244.774	0	19.2275	11.8064	-520.106	-240860	167561	-1860.21	323.942	464.188	0
631	3	4.58546	36.8151	-324.96	5834.16	-4608.48	2535.49	285.818	592.047	0	14.4868	-25.3196	-189.017	-8460.14	16869	-2228.18	389.246	244.759	0	19.0723	11.4956	-513.977	-238103	165538	-1938.52	323.854	464.33	0
631	4	4.62198	36.3902	-321.287	5725.55	-4568.71	2510.8	285.78	592.179	0	14.3081	-25.188	-186.77	-8356.95	16637.6	-2198.67	389.081	244.745	0	18.9301	11.2022	-508.056	-235432	163577	-2008.24	323.755	464.457	0
631	5	4.64409	35.9663	-317.615	5619.21	-4523.56	2487.51	285.758	592.308	0	14.1315	-25.0707	-184.611	-8257.52	16408.7	-2163.38	388.882	244.729	0	18.7756	10.8956	-502.226	-232783	161652	-2066.37	323.665	464.543	0
631	6	4.63195	35.5149	-313.835	5516.05	-4474.11	2465.84	285.744	592.424	0	13.9448	-24.9815	-182.517	-8161.03	16189.1	-2123.31	388.699	244.714	0	18.5768	10.5334	-496.352	-230082	159729	-2111.91	323.602	464.565	0
631	7	4.56904	35.0094	-309.849	5416.35	-4421.87	2446.14	285.729	592.519	0	13.7372	-24.9321	-180.465	-8067.73	15982.4	-2080.97	388.562	244.705	0	18.3063	10.0773	-490.314	-227268	157776	-2146.2	323.578	464.503	0
631	8	4.45123	34.433	-305.604	5319.62	-4367.21	2428.39	285.71	592.593	0	13.4979	-24.9238	-178.451	-7978.4	15789.3	-2038.89	388.48	244.709	0	17.9491	9.5092	-484.054	-224311	155777	-2172.57	323.597	464.343	0
631	9	4.29321	33.7854	-301.116	5225.35	-4308.5	2411.92	285.692	592.647	0	13.2182	-24.9439	-176.487	-7893.5	15609.4	-1998.34	388.445	244.726	0	17.5114	8.84156	-477.604	-221222	153741	-2196.45	323.662	464.081	0
632	0	4.12667	33.0851	-296.467	5133.52	-4243.65	2396.03	285.686	592.684	0	12.8998	-24.9659	-174.611	-7813.13	15441.9	-1959.4	388.436	244.746	0	17.0265	8.11923	-471.078	-218057	151704	-2224.82	323.771	463.717	0
632	1	3.9886	32.362	-291.762	5044.2	-4172.77	2380.35	285.698	592.711	0	12.5534	-24.9576	-172.857	-7737.06	15284.8	-1921.75	388.425	244.76	0	16.542	7.40438	-464.619	-214884	149704	-2263.8	323.916	463.259	0
632	2	3.9059	31.6416	-287.079	4956.69	-4099.12	2364.9	285.721	592.734	0	12.1877	-24.894	-171.226	-7664.43	15134.7	-1885.54	388.39	244.762	0	16.0936	6.74762	-458.306	-211748	147755	-2316.5	324.079	462.729	0
632	3	3.88878	30.9353	-282.454	4869.16	-4027.33	2349.89	285.742	592.761	0	11.8043	-24.7639	-169.677	-7593.7	14987.3	-1851.98	388.328	244.754	0	15.6931	6.17148	-452.13	-208660	145846	-2383.67	324.241	462.16	0
632	4	3.9346	30.2446	-277.888	4779.13	-3960.73	2335.46	285.747	592.802	0	11.4019	-24.5694	-168.148	-7523.55	14838.4	-1822.82	388.246	244.744	0	15.3365	5.67521	-446.036	-205613	143952	-2465.3	324.387	461.59	0
632	5	4.03426	29.5663	-273.374	4684.2	-3900.42	2321.28	285.732	592.865	0	10.9775	-24.3215	-166.577	-7453.02	14685.3	-1799.05	388.159	244.742	0	15.0118	5.24487	-439.951	-202591	142050	-2560.7	324.514	461.056	0
632	6	4.1769	28.8944	-268.898	4582.91	-3846.37	2306.49	285.696	592.957	0	10.525	-24.0321	-164.896	-7380.45	14526	-1780.43	388.092	244.758	0	14.7019	4.86233	-433.794	-199571	140112	-2668.15	324.619	460.598	0
632	7	4.35285	28.2226	-264.451	4475.59	-3799.06	2289.9	285.634	593.076	0	10.0403	-23.7095	-163.04	-7303.51	14358.8	-1766.37	388.069	244.796	0	14.3932	4.51313	-427.491	-196534	138116	-2785.83	324.702	460.246	0
632	8	4.55492	27.5493	-260.035	4364.2	-3759.85	2270.63	285.541	593.217	0	9.52672	-23.3609	-160.984	-7220.57	14184.3	-1756.75	388.11	244.853	0	14.0816	4.1884	-421.019	-193474	136054	-2913.45	324.76	460.014	0
632	9	4.78096	26.8809	-255.688	4251.11	-3729.73	2248.49	285.413	593.374	0	8.99583	-22.9928	-158.748	-7131.4	14005.7	-1751.7	388.226	244.923	0	13.7768	3.88805	-414.435	-190413	133945	-3052.35	324.795	459.901	0
[truncated: 906 more rows]
[truncated: 231 more columns]
