# Supplementary material for: Independent effects of mental fatigue and drop height on drop jump performance in American football athletes: an exploration of central-peripheral interaction
Source: PeerJ. 2026 Jan 13;14:e20574. doi: 10.7717/peerj.20574 (PMC12810397; doi:10.7717/peerj.20574)
Supplement: Supplemental Information 1 [file peerj-14-20574-s001.zip › data/1/4/DJ-50-02.csv]

Devices
1000
		Force1 - Force			Force1 - Moment			Force1 - CoP			Force2 - Force			Force2 - Moment			Force2 - CoP			Combined Force			Combined Moment			Combined CoP
Frame	Sub Frame	Fx	Fy	Fz	Mx	My	Mz	Cx	Cy	Cz	Fx	Fy	Fz	Mx	My	Mz	Cx	Cy	Cz	Fx	Fy	Fz	Mx	My	Mz	Cx	Cy	Cz
		N	N	N	N.mm	N.mm	N.mm	mm	mm	mm	N	N	N	N.mm	N.mm	N.mm	mm	mm	mm	N	N	N	N.mm	N.mm	N.mm	mm	mm	mm
436	0	-3.46819e-12	4.92168e-13	-5.06868e-12	-3.09676e-10	-3.75477e-10	1.54768e-10	300	610	0	2.96386e-13	9.07587e-14	2.19839e-13	7.97993e-12	-1.35988e-11	8.81942e-12	300	200	0	-3.1718e-12	5.82927e-13	-4.84884e-12	-3.32164e-09	1.21782e-09	2.39478e-09	0	0	0
436	1	-4.98264e-12	8.43069e-13	-7.2707e-12	-4.27522e-10	-5.30277e-10	2.16174e-10	300	610	0	2.64914e-13	5.38911e-14	1.40513e-13	6.59104e-12	-4.52144e-12	8.97927e-12	300	200	0	-4.71773e-12	8.9696e-13	-7.13019e-12	-4.7849e-09	1.83071e-09	3.48067e-09	0	0	0
436	2	-6.58347e-12	1.27856e-12	-9.59294e-12	-5.43834e-10	-6.89556e-10	2.78149e-10	300	610	0	1.55241e-13	-2.1407e-14	-2.65955e-14	2.80862e-12	1.22042e-11	7.3953e-12	300	200	0	-6.42823e-12	1.25715e-12	-9.61953e-12	-6.33769e-09	2.51706e-09	4.64756e-09	0	0	0
436	3	-8.00256e-12	1.77087e-12	-1.16427e-11	-6.33362e-10	-8.23597e-10	3.28263e-10	300	610	0	-6.77023e-14	-1.47932e-13	-3.11728e-13	-4.35246e-12	3.87641e-11	3.10681e-12	300	200	0	-8.07027e-12	1.62294e-12	-1.19544e-11	-7.72421e-09	3.18887e-09	5.71336e-09	0	0	0
436	4	-8.81131e-12	2.25992e-12	-1.27935e-11	-6.57737e-10	-8.85946e-10	3.47354e-10	300	610	0	-4.41423e-13	-3.37319e-13	-7.43012e-13	-1.5905e-11	7.69207e-11	-4.99631e-12	300	200	0	-9.25274e-12	1.9226e-12	-1.35365e-11	-8.53401e-09	3.69607e-09	6.38232e-09	0	0	0
436	5	-8.39079e-12	2.64187e-12	-1.21422e-11	-5.63741e-10	-8.10673e-10	3.0853e-10	300	610	0	-9.99892e-13	-5.96766e-13	-1.33906e-12	-3.27e-11	1.27335e-10	-1.80538e-11	300	200	0	-9.39068e-12	2.04511e-12	-1.34812e-11	-8.17282e-09	3.81179e-09	6.22237e-09	0	0	0
436	6	-5.91942e-12	2.75837e-12	-8.49144e-12	-2.83356e-10	-5.11647e-10	1.77025e-10	300	610	0	-1.76388e-12	-9.24268e-13	-2.09808e-12	-5.51302e-11	1.88614e-10	-3.70207e-11	300	200	0	-7.68331e-12	1.8341e-12	-1.05895e-11	-5.84984e-09	3.22262e-09	4.65386e-09	0	0	0
436	7	-3.93544e-13	2.389e-12	-3.80968e-13	2.63071e-10	1.14541e-10	-8.84064e-11	300	610	0	-2.7269e-12	-1.30222e-12	-2.98315e-12	-8.27106e-11	2.56084e-10	-6.23326e-11	300	200	0	-3.12045e-12	1.08678e-12	-3.36412e-12	-5.96494e-10	1.52964e-09	9.60737e-10	0	0	0
436	8	9.2991e-12	1.25117e-12	1.38044e-11	1.15891e-09	1.1799e-09	-5.31733e-10	300	610	0	-3.8364e-12	-1.68956e-12	-3.90393e-12	-1.13529e-10	3.2033e-10	-9.34314e-11	300	200	0	5.4627e-12	-4.38386e-13	9.90047e-12	8.66423e-09	-1.73212e-09	-5.66185e-09	0	0	0
436	9	2.4229e-11	-9.87281e-13	3.56141e-11	2.4767e-09	2.78819e-09	-1.19254e-09	300	610	0	-4.97058e-12	-2.01288e-12	-4.69589e-12	-1.43589e-10	3.65646e-10	-1.28146e-10	300	200	0	1.92584e-11	-3.00017e-12	3.09183e-11	2.29745e-08	-7.04604e-09	-1.60063e-08	0	0	0
437	0	4.5172e-11	-4.67585e-12	6.61622e-11	4.25512e-09	5.00728e-09	-2.09457e-09	300	610	0	-5.91252e-12	-2.15783e-12	-5.09956e-12	-1.66096e-10	3.68641e-10	-1.61952e-10	300	200	0	3.92594e-11	-6.83368e-12	6.10626e-11	4.31e-08	-1.48273e-08	-3.0679e-08	0	0	0
437	1	7.22305e-11	-1.01217e-11	1.05574e-10	6.46592e-09	7.82855e-09	-3.22911e-09	300	610	0	-6.32475e-12	-1.96248e-12	-4.74418e-12	-1.708e-10	2.97406e-10	-1.87166e-10	300	200	0	6.59057e-11	-1.20842e-11	1.0083e-10	6.91664e-08	-2.52865e-08	-4.98372e-08	0	0	0
437	2	1.04315e-10	-1.74946e-11	1.5223e-10	8.97031e-09	1.11122e-08	-4.53279e-09	300	610	0	-5.7302e-12	-1.21576e-12	-3.1423e-12	-1.43563e-10	1.11837e-10	-1.92209e-10	300	200	0	9.85845e-11	-1.87104e-11	1.49087e-10	1.0016e-07	-3.82343e-08	-7.2824e-08	0	0	0
437	3	1.38487e-10	-2.66904e-11	2.0181e-10	1.1466e-08	1.4519e-08	-5.86031e-09	300	610	0	-3.50787e-12	3.35107e-13	2.95427e-13	-6.64199e-11	-2.3411e-10	-1.61123e-10	300	200	0	1.34979e-10	-2.63553e-11	2.02105e-10	1.33297e-07	-5.28256e-08	-9.77033e-08	0	0	0
437	4	1.69204e-10	-3.71497e-11	2.46194e-10	1.34291e-08	1.74336e-08	-6.954e-09	300	610	0	1.08479e-12	2.963e-12	6.21332e-12	8.15261e-11	-7.87262e-10	-7.36434e-11	300	200	0	1.70289e-10	-3.41867e-11	2.52408e-10	1.63291e-07	-6.72498e-08	-1.20715e-07	0	0	0
437	5	1.87543e-10	-4.76379e-11	2.7234e-10	1.40587e-08	1.88879e-08	-7.41421e-09	300	610	0	8.84776e-12	6.91922e-12	1.52178e-11	3.2194e-10	-1.5861e-09	9.37788e-11	300	200	0	1.96391e-10	-4.07187e-11	2.87558e-10	1.81597e-07	-7.83922e-08	-1.35707e-07	0	0	0
437	6	1.80549e-10	-5.60012e-11	2.6134e-10	1.22384e-08	1.75006e-08	-6.6772e-09	300	610	0	2.0515e-11	1.23654e-11	2.77233e-11	6.73326e-10	-2.64659e-09	3.65526e-10	300	200	0	2.01064e-10	-4.36359e-11	2.89064e-10	1.75779e-07	-8.15161e-08	-1.3364e-07	0	0	0
437	7	1.30946e-10	-5.89347e-11	1.88016e-10	6.53461e-09	1.14587e-08	-4.0107e-09	300	610	0	3.65534e-11	1.92736e-11	4.37251e-11	1.14486e-09	-3.94227e-09	7.62372e-10	300	200	0	1.67499e-10	-3.96611e-11	2.31741e-10	1.2921e-07	-7.00458e-08	-1.02334e-07	0	0	0
437	8	1.75178e-11	-5.18158e-11	2.14962e-11	-4.74089e-09	-1.42602e-09	1.45876e-09	300	610	0	5.68689e-11	2.72922e-11	6.24896e-11	1.72759e-09	-5.37832e-09	1.29451e-09	300	200	0	7.43867e-11	-2.45236e-11	8.39858e-11	2.14202e-08	-3.55706e-08	-2.66634e-08	0	0	0
437	9	-1.83397e-10	-2.86892e-11	-2.72585e-10	-2.3369e-08	-2.35404e-08	1.06692e-08	300	610	0	8.04104e-11	3.55794e-11	8.21681e-11	2.38286e-09	-6.76074e-09	1.9516e-09	300	200	0	-1.02987e-10	6.89018e-12	-1.90417e-10	-1.70499e-07	3.17674e-08	1.10478e-07	0	0	0
438	0	-4.94815e-10	1.74835e-11	-7.2755e-10	-5.09226e-08	-5.7122e-08	2.44762e-08	300	610	0	1.04681e-10	4.26151e-11	9.93556e-11	3.02845e-09	-7.76321e-09	2.68978e-09	300	200	0	-3.90133e-10	6.00986e-11	-6.28194e-10	-4.68944e-07	1.42299e-07	3.26096e-07	0	0	0
438	1	-9.33848e-10	9.41652e-11	-1.36799e-09	-8.82863e-08	-1.03685e-07	4.3415e-08	300	610	0	1.25188e-10	4.60153e-11	1.08646e-10	3.52331e-09	-7.89696e-09	3.41591e-09	300	200	0	-8.0866e-10	1.40181e-10	-1.25934e-09	-8.90779e-07	3.05037e-07	6.33495e-07	0	0	0
438	2	-1.5038e-09	2.08009e-10	-2.19822e-09	-1.34965e-07	-1.63169e-07	6.73519e-08	300	610	0	1.34895e-10	4.23872e-11	1.02276e-10	3.65339e-09	-6.49203e-09	3.9705e-09	300	200	0	-1.36891e-09	2.50397e-10	-2.09594e-09	-1.43975e-06	5.2483e-07	1.03678e-06	0	0	0
438	3	-2.18327e-09	3.62882e-10	-3.18639e-09	-1.88164e-07	-2.32794e-07	9.50185e-08	300	610	0	1.23805e-10	2.72873e-11	6.99885e-11	3.12206e-09	-2.70224e-09	4.11175e-09	300	200	0	-2.05947e-09	3.90169e-10	-3.1164e-09	-2.09601e-06	7.98278e-07	1.52322e-06	0	0	0
438	4	-2.91232e-09	5.56999e-10	-4.24434e-09	-2.41674e-07	-3.05617e-07	1.23435e-07	300	610	0	7.88444e-11	-4.63413e-12	-6.82422e-13	1.55051e-09	4.4496e-09	3.50479e-09	300	200	0	-2.83348e-09	5.52365e-10	-4.24502e-09	-2.80279e-06	1.10834e-06	2.0534e-06	0	0	0
438	5	-3.57643e-09	7.79121e-10	-5.20427e-09	-2.84628e-07	-3.68903e-07	1.47263e-07	300	610	0	-1.57044e-11	-5.91934e-11	-1.23457e-10	-1.50437e-09	1.5966e-08	1.72234e-09	300	200	0	-3.59214e-09	7.19927e-10	-5.32773e-09	-3.45087e-06	1.4178e-06	2.54973e-06	0	0	0
438	6	-3.98987e-09	1.00389e-09	-5.79468e-09	-3.00315e-07	-4.02476e-07	1.58169e-07	300	610	0	-1.76894e-10	-1.41812e-10	-3.11396e-10	-6.5057e-09	3.26853e-08	-1.735e-09	300	200	0	-4.16677e-09	8.62076e-10	-6.10608e-09	-3.86248e-06	1.66204e-06	2.88426e-06	0	0	0
438	7	-3.8816e-09	1.18665e-09	-5.61995e-09	-2.65324e-07	-3.77409e-07	1.44338e-07	300	610	0	-4.20567e-10	-2.56103e-10	-5.73701e-10	-1.38553e-08	5.49871e-08	-7.38848e-09	300	200	0	-4.30216e-09	9.30548e-10	-6.19365e-09	-3.77742e-06	1.74218e-06	2.868e-06	0	0	0
438	8	-2.88837e-09	1.25845e-09	-4.15066e-09	-1.49445e-07	-2.5555e-07	9.03526e-08	300	610	0	-7.57169e-10	-4.01779e-10	-9.10956e-10	-2.37653e-08	8.23736e-08	-1.56893e-08	300	200	0	-3.64554e-09	8.56676e-10	-5.06162e-09	-2.84619e-06	1.5203e-06	2.24501e-06	0	0	0
438	9	-5.61923e-10	1.12238e-09	-7.34459e-10	8.30898e-08	9.39022e-09	-2.22793e-08	300	610	0	-1.1856e-09	-5.71834e-10	-1.30864e-09	-3.60734e-08	1.12925e-07	-2.68734e-08	300	200	0	-1.74753e-09	5.50547e-10	-2.04309e-09	-6.36304e-07	8.19125e-07	6.95905e-07	0	0	0
439	0	3.60094e-09	6.52968e-10	5.35957e-09	4.70302e-07	4.68247e-07	-2.13557e-07	300	610	0	-1.68492e-09	-7.4903e-10	-1.72894e-09	-5.00001e-08	1.42646e-07	-4.0753e-08	300	200	0	1.91602e-09	-9.60618e-11	3.63063e-09	3.33924e-06	-5.70265e-07	-2.14272e-06	0	0	0
439	1	1.00946e-08	-2.98875e-10	1.48474e-08	1.04625e-06	1.16923e-06	-5.01959e-07	300	610	0	-2.20397e-09	-9.01899e-10	-2.10146e-09	-6.38543e-08	1.64758e-07	-5.64427e-08	300	200	0	7.89063e-09	-1.20077e-09	1.27459e-08	9.56138e-06	-2.86855e-06	-6.63555e-06	0	0	0
439	2	1.92956e-08	-1.89242e-09	2.82705e-08	1.83102e-06	2.14597e-06	-8.9948e-07	300	610	0	-2.64972e-09	-9.80758e-10	-2.31359e-09	-7.47094e-08	1.69053e-07	-7.20272e-08	300	200	0	1.66459e-08	-2.87317e-09	2.59569e-08	1.84007e-05	-6.27106e-06	-1.30738e-05	0	0	0
439	3	3.12975e-08	-4.27161e-09	4.57547e-08	2.81627e-06	3.3998e-06	-1.40436e-06	300	610	0	-2.87553e-09	-9.1454e-10	-2.20278e-09	-7.80973e-08	1.41467e-07	-8.41969e-08	300	200	0	2.84219e-08	-5.18615e-09	4.35519e-08	2.99591e-05	-1.08886e-05	-2.15608e-05	0	0	0
439	4	4.5682e-08	-7.5239e-09	6.66766e-08	3.94589e-06	4.87555e-06	-1.99127e-06	300	610	0	-2.67201e-09	-6.09725e-10	-1.55328e-09	-6.77951e-08	6.41518e-08	-8.7904e-08	300	200	0	4.301e-08	-8.13362e-09	6.51234e-08	4.38498e-05	-1.66618e-05	-3.18509e-05	0	0	0
439	5	6.12279e-08	-1.16203e-08	8.92393e-08	5.09238e-06	6.43127e-06	-2.59914e-06	300	610	0	-1.76394e-09	4.68687e-11	-1.01524e-10	-3.58184e-08	-8.36236e-08	-7.61233e-08	300	200	0	5.9464e-08	-1.15735e-08	8.91377e-08	5.89167e-05	-2.32479e-05	-4.31435e-05	0	0	0
439	6	7.55699e-08	-1.63355e-08	1.09977e-07	6.03046e-06	7.80348e-06	-3.11744e-06	300	610	0	1.8123e-10	1.17915e-09	2.44454e-09	2.72255e-08	-3.23305e-07	-3.98481e-08	300	200	0	7.57512e-08	-1.51564e-08	1.12421e-07	7.29049e-05	-2.98823e-05	-5.38381e-05	0	0	0
439	7	8.48441e-08	-2.11491e-08	1.2324e-07	6.41152e-06	8.57196e-06	-3.37245e-06	300	610	0	3.52684e-09	2.90398e-09	6.36594e-09	1.31231e-07	-6.73136e-07	3.15076e-08	300	200	0	8.83709e-08	-1.82451e-08	1.29606e-07	8.21164e-05	-3.52247e-05	-6.12747e-05	0	0	0
439	8	8.33807e-08	-2.51357e-08	1.20752e-07	5.74477e-06	8.13103e-06	-3.11664e-06	300	610	0	8.61443e-09	5.30176e-09	1.18663e-08	2.84912e-07	-1.142e-06	1.49082e-07	300	200	0	9.19951e-08	-1.98339e-08	1.32618e-07	8.11095e-05	-3.72122e-05	-6.15029e-05	0	0	0
439	9	6.35452e-08	-2.68572e-08	9.13851e-08	3.39383e-06	5.67803e-06	-2.02545e-06	300	610	0	1.56768e-08	8.37277e-09	1.89722e-08	4.93126e-07	-1.72068e-06	3.22661e-07	300	200	0	7.9222e-08	-1.84844e-08	1.10357e-07	6.2539e-05	-3.29525e-05	-4.9146e-05	0	0	0
440	0	1.58686e-08	-2.42821e-08	2.1358e-08	-1.39886e-06	2.34163e-07	2.92443e-07	300	610	0	2.47095e-08	1.19779e-08	2.73972e-08	7.5301e-07	-2.37035e-06	5.57655e-07	300	200	0	4.0578e-08	-1.23042e-08	4.87552e-08	1.72714e-05	-1.87105e-05	-1.74629e-05	0	0	0
440	1	-7.03449e-08	-1.4768e-08	-1.04867e-07	-9.44461e-06	-9.28279e-06	4.26327e-06	300	610	0	3.52959e-08	1.57644e-08	3.63694e-08	1.04887e-06	-3.00879e-06	8.50736e-07	300	200	0	-3.5049e-08	9.96363e-10	-6.8498e-08	-6.50432e-05	9.94019e-06	4.12641e-05	0	0	0
440	2	-2.05707e-07	4.84202e-09	-3.02663e-07	-2.14799e-05	-2.39105e-05	1.02856e-05	300	610	0	4.63894e-08	1.90811e-08	4.44328e-08	1.34596e-06	-3.49528e-06	1.18407e-06	300	200	0	-1.59317e-07	2.39231e-08	-2.5823e-07	-0.000194723	5.77104e-05	0.00013485	0	0	0
440	3	-3.98482e-07	3.79452e-08	-5.83922e-07	-3.79584e-05	-4.43939e-05	1.86272e-05	300	610	0	5.60645e-08	2.08931e-08	4.92435e-08	1.58357e-06	-3.61662e-06	1.5183e-06	300	200	0	-3.42418e-07	5.88383e-08	-5.34678e-07	-0.000379894	0.000128829	0.000269658	0	0	0
440	4	-6.51141e-07	8.76523e-08	-9.52024e-07	-5.87479e-05	-7.08145e-05	2.92729e-05	300	610	0	6.12665e-08	1.97122e-08	4.73991e-08	1.66846e-06	-3.07771e-06	1.78477e-06	300	200	0	-5.89875e-07	1.07364e-07	-9.04625e-07	-0.000623181	0.000225809	0.00044821	0	0	0
440	5	-9.55561e-07	1.55931e-07	-1.39484e-06	-8.27243e-05	-0.000102083	4.17185e-05	300	610	0	5.76095e-08	1.35705e-08	3.43624e-08	1.47013e-06	-1.50218e-06	1.87814e-06	300	200	0	-8.97951e-07	1.69501e-07	-1.36048e-06	-0.000917098	0.00034766	0.000665817	0	0	0
440	6	-1.28688e-06	2.42351e-07	-1.87578e-06	-0.000107272	-0.000135298	5.4714e-05	300	610	0	3.93028e-08	7.45122e-11	4.56223e-09	8.20329e-07	1.54961e-06	1.65108e-06	300	200	0	-1.24758e-06	2.42426e-07	-1.87121e-06	-0.00123813	0.000487499	0.000906229	0	0	0
440	7	-1.59628e-06	3.42405e-07	-2.32329e-06	-0.000127722	-0.000165014	6.5971e-05	300	610	0	-6.87689e-10	-2.34143e-08	-4.82145e-08	-4.79968e-07	6.53617e-06	9.13772e-07	300	200	0	-1.59697e-06	3.18991e-07	-2.3715e-06	-0.00153974	0.000629628	0.00113645	0	0	0
440	8	-1.80341e-06	4.45423e-07	-2.61986e-06	-0.000136806	-0.000182478	7.18698e-05	300	610	0	-7.00996e-08	-5.94125e-08	-1.3001e-07	-2.64202e-06	1.38538e-05	-5.58094e-07	300	200	0	-1.8735e-06	3.86011e-07	-2.74987e-06	-0.00174504	0.000746266	0.00130121	0	0	0
440	9	-1.78968e-06	5.32236e-07	-2.59243e-06	-0.000124236	-0.000175015	6.72263e-05	300	610	0	-1.7629e-07	-1.09703e-07	-2.45315e-07	-5.85456e-06	2.37084e-05	-3.00235e-06	300	200	0	-1.96597e-06	4.22532e-07	-2.83774e-06	-0.00174025	0.000794383	0.00131795	0	0	0
441	0	-1.3947e-06	5.72859e-07	-2.00712e-06	-7.66113e-05	-0.000125741	4.52094e-05	300	610	0	-3.24428e-07	-1.74424e-07	-3.94993e-07	-1.0228e-05	3.5932e-05	-6.631e-06	300	200	0	-1.71913e-06	3.98435e-07	-2.40211e-06	-0.00137106	0.000713343	0.00107376	0	0	0
441	1	-4.18505e-07	5.24723e-07	-5.72906e-07	2.21077e-05	-1.39666e-05	-2.45898e-06	300	610	0	-5.14806e-07	-2.50823e-07	-5.73417e-07	-1.57138e-05	4.97412e-05	-1.15672e-05	300	200	0	-9.33311e-07	2.739e-07	-1.14632e-06	-0.000444615	0.00042447	0.000426393	0	0	0
441	2	1.36616e-06	3.32191e-07	2.04039e-06	0.000189223	0.000183337	-8.48576e-05	300	610	0	-7.39174e-07	-3.31688e-07	-7.64839e-07	-2.19965e-05	6.34445e-05	-1.7754e-05	300	200	0	6.26984e-07	5.03036e-10	1.27555e-06	0.00125892	-0.000165981	-0.000787982	0	0	0
441	3	4.18689e-06	-7.15593e-08	6.16254e-06	0.000440645	0.000488484	-0.000210575	300	610	0	-9.76132e-07	-4.03556e-07	-9.39173e-07	-2.83626e-05	7.41223e-05	-2.48329e-05	300	200	0	3.21076e-06	-4.75115e-07	5.22337e-06	0.00396079	-0.00115852	-0.00273672	0	0	0
441	4	8.2247e-06	-7.58955e-07	1.20542e-05	0.000786563	0.000917926	-0.000385567	300	610	0	-1.18585e-06	-4.44869e-07	-1.04764e-06	-3.35535e-05	7.73234e-05	-3.19957e-05	300	200	0	7.03885e-06	-1.20382e-06	1.10066e-05	0.00783876	-0.00264458	-0.00555861	0	0	0
441	5	1.35421e-05	-1.79715e-06	1.98018e-05	0.0012251	0.0014745	-0.000609972	300	610	0	-1.30471e-06	-4.24475e-07	-1.01904e-06	-3.56242e-05	6.68569e-05	-3.7819e-05	300	200	0	1.22374e-05	-2.22162e-06	1.87828e-05	0.0129581	-0.00468087	-0.009314	0	0	0
441	6	1.99823e-05	-3.23018e-06	2.91708e-05	0.0017338	0.00213677	-0.000873789	300	610	0	-1.24088e-06	-3.00981e-07	-7.5799e-07	-3.18385e-05	3.47889e-05	-4.01049e-05	300	200	0	1.87414e-05	-3.53116e-06	2.84128e-05	0.0191751	-0.00725188	-0.0139143	0	0	0
441	7	2.704e-05	-5.0528e-06	3.94171e-05	0.00225904	0.00284555	-0.00115145	300	610	0	-8.7255e-07	-2.37787e-08	-1.46771e-07	-1.86519e-05	-2.82003e-05	-3.57644e-05	300	200	0	2.61674e-05	-5.07658e-06	3.92704e-05	0.0260118	-0.0102198	-0.0190301	0	0	0
441	8	3.37081e-05	-7.17507e-06	4.90646e-05	0.00270413	0.00348826	-0.0013956	300	610	0	-5.0986e-08	4.63284e-07	9.46745e-07	8.15107e-06	-0.000131908	-2.07987e-05	300	200	0	3.36571e-05	-6.71178e-06	5.00113e-05	0.0325089	-0.0132626	-0.0239817	0	0	0
441	9	3.83159e-05	-9.37841e-06	5.56698e-05	0.00291753	0.00388275	-0.00153085	300	610	0	1.38852e-06	1.21435e-06	2.65235e-06	5.30786e-05	-0.000284932	9.54374e-06	300	200	0	3.97044e-05	-8.16406e-06	5.83222e-05	0.0370678	-0.0158046	-0.0276209	0	0	0
442	0	3.83848e-05	-1.12659e-05	5.56142e-05	0.00268368	0.00376374	-0.00144864	300	610	0	3.60428e-06	2.26885e-06	5.06886e-06	0.000120213	-0.000491998	6.03386e-05	300	200	0	4.1989e-05	-8.99703e-06	6.06831e-05	0.0373105	-0.0169487	-0.028223	0	0	0
442	1	3.05449e-05	-1.22126e-05	4.3985e-05	0.00172045	0.00277627	-0.00100526	300	610	0	6.7107e-06	3.63244e-06	8.22075e-06	0.000212051	-0.000750119	0.000136173	300	200	0	3.72556e-05	-8.58012e-06	5.22057e-05	0.0299956	-0.0154238	-0.0234176	0	0	0
442	2	1.05752e-05	-1.13266e-05	1.46376e-05	-0.000311632	0.000483086	-2.56371e-05	300	610	0	1.07221e-05	5.25086e-06	1.1998e-05	0.000327811	-0.00104351	0.000239832	300	200	0	2.12972e-05	-6.07578e-06	2.66356e-05	0.0110531	-0.00957338	-0.0102038	0	0	0
442	3	-2.63506e-05	-7.43702e-06	-3.94411e-05	-0.00378137	-0.00360557	0.00168351	300	610	0	1.54756e-05	6.97689e-06	1.60798e-05	0.000461172	-0.00133742	0.000370391	300	200	0	-1.08751e-05	-4.60127e-07	-2.33612e-05	-0.0241854	0.00258738	0.0148946	0	0	0
442	4	-8.51106e-05	8.70299e-07	-0.00012532	-0.00903207	-0.00996921	0.00430709	300	610	0	2.05341e-05	8.53217e-06	1.98448e-05	0.000597494	-0.00157127	0.000520664	300	200	0	-6.45765e-05	9.40247e-06	-0.000105475	-0.0804596	0.0232018	0.0554591	0	0	0
442	5	-0.000169662	1.51386e-05	-0.000248701	-0.0162916	-0.0189701	0.00797708	300	610	0	2.50742e-05	9.46795e-06	2.2278e-05	0.000710694	-0.00165218	0.000674062	300	200	0	-0.000144587	2.46065e-05	-0.000226423	-0.161652	0.0542447	0.114512	0	0	0
442	6	-0.000281537	3.68158e-05	-0.000411721	-0.0255395	-0.0306913	0.012706	300	610	0	2.77713e-05	9.13221e-06	2.18903e-05	0.000760209	-0.00145029	0.000801086	300	200	0	-0.000253766	4.5948e-05	-0.000389831	-0.269346	0.0969885	0.193475	0	0	0
442	7	-0.000417739	6.68842e-05	-0.000609883	-0.0363283	-0.0447136	0.0182962	300	610	0	2.67034e-05	6.65455e-06	1.66767e-05	0.000688686	-0.000798411	0.000855899	300	200	0	-0.000391035	7.35388e-05	-0.000593206	-0.400803	0.15122	0.290694	0	0	0
442	8	-0.000568007	0.000105312	-0.000828073	-0.0475597	-0.05983	0.0242251	300	610	0	1.93086e-05	9.65299e-07	4.15063e-06	0.00042148	0.000500953	0.000773749	300	200	0	-0.000548698	0.000106277	-0.000823922	-0.546331	0.214185	0.399504	0	0	0
442	9	-0.000711579	0.000150311	-0.00103585	-0.057232	-0.0737151	0.0295136	300	610	0	2.44318e-06	-9.13006e-06	-1.84964e-05	-0.000130667	0.00265703	0.00047042	300	200	0	-0.000709136	0.000141181	-0.00105435	-0.686155	0.279285	0.505913	0	0	0
443	0	-0.000813735	0.000197407	-0.00118244	-0.0621869	-0.0825791	0.0325917	300	610	0	-2.73972e-05	-2.47954e-05	-5.40503e-05	-0.00106391	0.00585606	-0.000154702	300	200	0	-0.000841132	0.000172611	-0.00123649	-0.787062	0.334597	0.586078	0	0	0
443	1	-0.000822671	0.000238384	-0.00119219	-0.0579094	-0.080872	0.0311869	300	610	0	-7.36166e-05	-4.69002e-05	-0.00010468	-0.00246646	0.0102057	-0.00120988	300	200	0	-0.000896287	0.000191484	-0.00129687	-0.799357	0.361417	0.603975	0	0	0
443	2	-0.00066762	0.000260223	-0.000961939	-0.0384613	-0.0611328	0.0222766	300	610	0	-0.000138739	-7.56209e-05	-0.000171033	-0.00439442	0.0156547	-0.00279425	300	200	0	-0.000806359	0.000184602	-0.00113297	-0.654984	0.333119	0.509859	0	0	0
443	3	-0.000259502	0.000244245	-0.000361993	0.00334005	-0.014124	0.0021596	300	610	0	-0.000223236	-0.000109893	-0.000250972	-0.00683643	0.0218857	-0.00497047	300	200	0	-0.000482738	0.000134351	-0.000612965	-0.268057	0.214823	0.240438	0	0	0
443	4	0.000504141	0.000165807	0.000756545	0.0753516	0.0705661	-0.0332772	300	610	0	-0.000323909	-0.000146714	-0.000337965	-0.00966612	0.0281848	-0.00772482	300	200	0	0.000180232	1.90926e-05	0.00041858	0.460501	-0.035474	-0.278018	0	0	0
443	5	0.00172779	-5.00145e-06	0.00254511	0.184974	0.203233	-0.0880112	300	610	0	-0.000431838	-0.000180332	-0.000419189	-0.0125833	0.0332962	-0.0109135	300	200	0	0.00129595	-0.000185334	0.00212592	1.63218	-0.463453	-1.12211	0	0	0
443	6	0.00349776	-0.000301047	0.00512816	0.337281	0.391834	-0.164958	300	610	0	-0.000530009	-0.000201409	-0.000473534	-0.0150478	0.0352818	-0.0141965	300	200	0	0.00296775	-0.000502456	0.00465462	3.33158	-1.11172	-2.35752	0	0	0
443	7	0.00585092	-0.000753525	0.00855739	0.532245	0.63861	-0.264584	300	610	0	-0.000590849	-0.000196302	-0.00046986	-0.0162138	0.0314191	-0.0169626	300	200	0	0.00526007	-0.000949828	0.00808753	5.59647	-2.00871	-4.01739	0	0	0
443	8	0.00873045	-0.00138426	0.0127473	0.760972	0.935397	-0.382995	300	610	0	-0.000574147	-0.000146714	-0.000366037	-0.0148797	0.0181855	-0.0182562	300	200	0	0.0081563	-0.00153097	0.0123812	8.37523	-3.15229	-6.07129	0	0	0
443	9	0.0119283	-0.00219422	0.0173913	1.00099	1.25762	-0.509525	300	610	0	-0.000426038	-3.0042e-05	-0.000109557	-0.00947366	-0.00860242	-0.0167205	300	200	0	0.0115023	-0.00222427	0.0172817	11.4715	-4.48761	-8.38461	0	0	0
444	0	0.0150169	-0.00314798	0.0218622	1.21088	1.55727	-0.623937	300	610	0	-8.00894e-05	0.000179112	0.000359252	0.00189339	-0.0534102	-0.0105821	300	200	0	0.0149368	-0.00296887	0.0222214	14.478	-5.87952	-10.6694	0	0	0
444	1	0.0172746	-0.00415404	0.0251048	1.32484	1.75553	-0.69355	300	610	0	0.000538219	0.000505748	0.00110014	0.0212712	-0.120268	0.00228864	300	200	0	0.0178129	-0.00364829	0.0262049	16.705	-7.08124	-12.4309	0	0	0
444	2	0.0176194	-0.00504245	0.0255388	1.24833	1.73631	-0.670806	300	610	0	0.00150202	0.000968983	0.00216063	0.0505638	-0.211613	0.0241998	300	200	0	0.0191214	-0.00407347	0.0276994	17.1142	-7.70296	-12.9169	0	0	0
444	3	0.0145654	-0.00554202	0.0209978	0.856388	1.34283	-0.492147	300	610	0	0.00286687	0.00157374	0.00355706	0.0910264	-0.326605	0.0572912	300	200	0	0.0174323	-0.00396828	0.0245548	14.277	-7.18697	-11.0836	0	0	0
444	4	0.00623323	-0.00526169	0.00874542	-0.00289162	0.380012	-0.0793548	300	610	0	0.00464624	0.00229925	0.00524824	0.142526	-0.458883	0.102966	300	200	0	0.0108795	-0.00296244	0.0139937	6.38179	-4.79919	-5.59664	0	0	0
444	5	-0.00955125	-0.00368301	-0.0143783	-1.49682	-1.3734	0.655061	300	610	0	0.00677758	0.00308432	0.00710137	0.202544	-0.593794	0.161056	300	200	0	-0.00277367	-0.000598687	-0.00727692	-8.6735	0.349015	5.10726	0	0	0
444	6	-0.0350242	-0.000173526	-0.0516153	-3.78478	-4.13829	1.79658	300	610	0	0.00907913	0.0038102	0.00885189	0.264931	-0.705309	0.228693	300	200	0	-0.0259451	0.00363667	-0.0427634	-33.0602	9.23079	22.6652	0	0	0
444	7	-0.072066	0.00596643	-0.105678	-6.97936	-8.08904	3.40944	300	610	0	0.0111995	0.0042826	0.010061	0.318502	-0.753008	0.298909	300	200	0	-0.0608666	0.010249	-0.0956166	-68.62	22.7645	48.5035	0	0	0
444	8	-0.121548	0.0154083	-0.177793	-11.0883	-13.2831	5.50766	300	610	0	0.012565	0.00421617	0.0100776	0.34563	-0.679822	0.359051	300	200	0	-0.108983	0.0196244	-0.167715	-116.239	41.5829	83.3853	0	0	0
444	9	-0.182406	0.0286351	-0.266353	-15.9356	-19.5626	8.01495	300	610	0	0.0123344	0.00322633	0.0080167	0.321141	-0.411559	0.3892	300	200	0	-0.170072	0.0318615	-0.258337	-174.957	65.6903	126.763	0	0	0
445	0	-0.25043	0.0457024	-0.365152	-21.0619	-26.4278	10.7138	300	610	0	0.00937562	0.000835712	0.00276991	0.211955	0.140367	0.36093	300	200	0	-0.241055	0.0465381	-0.362382	-240.805	93.998	175.923	0	0	0
445	1	-0.316813	0.0659099	-0.461271	-25.6105	-32.888	13.1862	300	610	0	0.00228532	-0.00349554	-0.00693011	-0.0219028	1.07121	0.236918	300	200	0	-0.314527	0.0624144	-0.468201	-305.398	123.741	224.946	0	0	0
445	2	-0.366574	0.087389	-0.532796	-28.211	-37.3042	14.7519	300	610	0	-0.0105206	-0.0103039	-0.0223641	-0.424104	2.46808	-0.0279037	300	200	0	-0.377095	0.0770851	-0.55516	-354.414	149.813	263.564	0	0	0
445	3	-0.377108	0.106626	-0.546715	-26.8839	-37.2497	14.4162	300	610	0	-0.030612	-0.020009	-0.0445705	-1.0357	4.38582	-0.482715	300	200	0	-0.40772	0.0866168	-0.591286	-366.172	164.092	276.077	0	0	0
445	4	-0.317231	0.117973	-0.457554	-19.001	-29.4306	10.8429	300	610	0	-0.0592087	-0.0327395	-0.0739512	-1.88466	6.81185	-1.17366	300	200	0	-0.37644	0.0852336	-0.531505	-310.693	154.902	240.592	0	0	0
445	5	-0.147305	0.113246	-0.207597	-1.35029	-9.72808	2.37943	300	610	0	-0.0966684	-0.0480924	-0.109717	-2.97044	9.61883	-2.13203	300	200	0	-0.243973	0.0651535	-0.317315	-149.771	106.796	128.983	0	0	0
445	6	0.17879	0.0815406	0.270196	29.6292	26.5573	-12.8343	300	610	0	-0.141776	-0.0648227	-0.149173	-4.24293	12.5063	-3.35679	300	200	0	0.0370145	0.0167179	0.121023	161.174	0.980176	-91.8825	0	0	0
445	7	0.708884	0.0094876	1.04518	77.3671	84.1606	-36.6338	300	610	0	-0.19083	-0.0804793	-0.186865	-5.57631	14.9351	-4.7909	300	200	0	0.518054	-0.0709917	0.858317	668.571	-183.266	-456.976	0	0	0
445	8	1.48387	-0.1178	2.17636	144.353	166.897	-70.4311	300	610	0	-0.236578	-0.0910218	-0.213671	-6.7391	16.0625	-6.29176	300	200	0	1.24729	-0.208822	1.96269	1412.44	-465.718	-997.213	0	0	0
445	9	2.52408	-0.314761	3.6925	230.927	276.189	-114.609	300	610	0	-0.267088	-0.0904834	-0.215987	-7.36405	14.6924	-7.59747	300	200	0	2.25699	-0.405244	3.47651	2413.34	-860.407	-1730.05	0	0	0
446	0	3.80988	-0.59206	5.56378	333.616	409.007	-167.681	300	610	0	-0.264769	-0.0707839	-0.175227	-6.92396	9.26275	-8.29301	300	200	0	3.54511	-0.662844	5.38855	3653.74	-1368.46	-2645.9	0	0	0
446	1	5.25621	-0.951587	7.66472	443.041	555.2	-225.216	300	610	0	-0.205831	-0.0218428	-0.0679969	-4.72274	-2.10167	-7.78307	300	200	0	5.05038	-0.97343	7.59673	5053.48	-1968.34	-3690.15	0	0	0
446	2	6.68183	-1.37958	9.72945	541.49	694.341	-278.584	300	610	0	-0.0606395	0.0678089	0.132605	0.0851319	-21.4317	-5.28219	300	200	0	6.62119	-1.31177	9.86205	6440.09	-2603.52	-4741.19	0	0	0
446	3	7.7758	-1.8379	11.303	600.433	792.364	-313.637	300	610	0	0.204463	0.209677	0.454011	8.4297	-50.6079	0.162871	300	200	0	7.98026	-1.62822	11.757	7516.36	-3168.41	-5586.07	0	0	0
446	4	8.06607	-2.25392	11.6961	578.442	798.544	-309.566	300	610	0	0.623152	0.412945	0.918878	21.1952	-90.859	9.59957	300	200	0	8.68922	-1.84098	12.6149	7829.64	-3493.88	-5897.19	0	0	0
446	5	6.89831	-2.51012	9.95429	420.246	643.701	-238.292	300	610	0	1.22215	0.680854	1.53687	39.0028	-142.026	24.022	300	200	0	8.12046	-1.82927	11.4912	6750.94	-3335.46	-5215.45	0	0	0
446	6	3.43679	-2.43521	4.8607	57.9538	240.905	-64.9137	300	610	0	2.01054	1.00564	2.29303	61.8873	-201.568	44.1253	300	200	0	5.44732	-1.42958	7.15373	3474.85	-2368.25	-2948.21	0	0	0
446	7	-3.29644	-1.79995	-5.00642	-584.191	-509.623	250.101	198.206	726.688	0	2.96485	1.36199	3.13271	88.8565	-263.33	69.9404	300	200	0	-0.331592	-0.437958	-1.87371	-2943.73	-194.924	1606.51	-112.526	1559.85	0
446	8	-14.3238	-0.321792	-21.1299	-1579.92	-1709.32	746.136	219.104	684.772	0	4.00985	1.69936	3.94353	117.338	-316.145	100.337	300	200	0	-10.314	1.37756	-17.1864	-13497	3625.52	9195.3	182.147	789.178	0
446	9	-30.5332	2.31586	-44.7915	-2984.14	-3441.48	1454.16	223.167	676.623	0	4.9959	1.93374	4.53602	142.543	-342.449	132.398	300	200	0	-25.5373	4.2496	-40.2555	-29053.3	9518.52	20487.5	206.002	726.788	0
447	0	-52.4594	6.39279	-76.742	-4814.31	-5743.85	2387.3	225.154	672.734	0	5.67493	1.94041	4.62591	156.822	-317.186	160.707	300	200	0	-46.7844	8.3332	-72.1161	-50144.9	17819.4	35913.2	215.954	700.883	0
447	1	-80.1607	12.0119	-117.014	-7044.81	-8588.96	3540.21	226.599	670.205	0	5.67918	1.54964	3.823	149.14	-207.473	176.619	300	200	0	-74.4815	13.5615	-113.191	-76858.8	28736	55547.5	222.287	684.768	0
447	2	-113.243	19.0189	-165.009	-9619.28	-11893.3	4898.77	227.923	668.296	0	4.50889	0.548641	1.63376	104.851	26.3715	167.67	300	200	0	-108.734	19.5676	-163.375	-108904	42364.9	79113	227.364	672.337	0
447	3	-150.923	27.0919	-219.671	-12466.3	-15546.1	6441.24	229.23	666.75	0	1.53845	-1.30615	-2.51272	6.0772	427.623	117.335	470.183	197.581	0	-149.384	25.7857	-222.184	-145724	58707.1	106050	231.955	661.444	0
447	4	-192.017	35.8993	-279.455	-15503.1	-19422.3	8124.73	230.499	665.476	0	-3.94699	-4.26129	-9.20355	-166.977	1036.84	5.45811	412.656	218.143	0	-195.964	31.638	-288.659	-186460	77618.4	135541	236.307	651.214	0
447	5	-234.826	45.1945	-342.048	-18623.6	-23369.8	9875.27	231.677	664.447	0	-12.6692	-8.51746	-18.9323	-433.342	1881.42	-190.259	399.377	222.889	0	-247.495	36.6771	-360.981	-229732	98685.5	166466	240.472	641.289	0
447	6	-277.064	54.8182	-404.119	-21684.6	-27193.6	11587.1	232.709	663.659	0	-25.2139	-14.152	-31.9697	-807.087	2965.88	-490.833	392.772	225.245	0	-302.278	40.6662	-436.089	-273446	121108	197348	244.443	631.519	0
447	7	-316.006	64.6576	-461.47	-24509.6	-30661.8	13128.4	233.556	663.112	0	-41.8396	-21.0562	-48.2996	-1292.48	4273.97	-910.194	388.489	226.76	0	-357.845	43.6013	-509.769	-314866	143719	226430	248.236	621.769	0
447	8	-348.918	74.6217	-509.793	-26921.3	-33543	14362.4	234.203	662.808	0	-62.3285	-28.9929	-67.612	-1880.59	5778.61	-1448.63	385.467	227.814	0	-411.246	45.6287	-577.405	-351108	165197	251908	251.915	611.872	0
447	9	-373.728	84.6591	-545.912	-28795.2	-35666.5	15186	234.666	662.747	0	-85.9885	-37.737	-89.2622	-2549.64	7440.55	-2088.1	383.356	228.564	0	-459.717	46.922	-635.174	-379951	184393	272346	255.562	601.73	0
448	0	-389.658	94.7934	-568.93	-30108.2	-36982.5	15565.3	234.996	662.921	0	-111.774	-47.1147	-112.216	-3267.89	9196.85	-2792.19	381.957	229.121	0	-501.431	47.6788	-681.146	-400578	200627	287123	259.207	591.454	0
448	1	-397.443	105.114	-580.569	-30948.7	-37586.3	15543.8	235.26	663.308	0	-138.393	-56.9191	-135.042	-3994.38	10954.4	-3512.54	381.118	229.579	0	-535.835	48.1948	-715.612	-413786	213772	296608	262.784	581.459	0
448	2	-398.986	115.692	-584.429	-31479.6	-37686.3	15224.1	235.516	663.864	0	-164.376	-66.8454	-155.975	-4678.56	12594.2	-4198.2	380.745	229.996	0	-563.362	48.8463	-740.404	-421510	224070	301936	266.11	572.464	0
448	3	-396.62	126.463	-584.594	-31877.2	-37533.9	14734.6	235.795	664.529	0	-188.16	-76.4911	-173.157	-5264.84	13990.2	-4801.21	380.795	230.405	0	-584.78	49.9718	-757.751	-425977	231851	304495	268.93	565.325	0
448	4	-392.363	137.154	-584.34	-32277.2	-37351.9	14195.7	236.079	665.237	0	-208.218	-85.3956	-185.106	-5703.13	15042.6	-5280.34	381.265	230.81	0	-600.581	51.7581	-769.445	-428964	237352	305428	271.006	560.727	0
448	5	-387.479	147.291	-585.423	-32747.1	-37289.3	13692.6	236.304	665.938	0	-223.299	-93.1503	-191.167	-5961.46	15711.8	-5607.79	382.189	231.185	0	-610.778	54.1405	-776.59	-431452	240717	305349	272.215	558.918	0
448	6	-382.398	156.278	-588.038	-33288.5	-37409.4	13265.8	236.383	666.609	0	-232.764	-99.57	-191.7	-6035.01	16031.3	-5776.27	383.627	231.482	0	-615.162	56.7081	-779.738	-433645	242071	304317	272.583	559.632	0
448	7	-376.894	163.517	-591.246	-33858.4	-37703.6	12916.1	236.23	667.266	0	-236.787	-104.776	-187.936	-5947.47	16093.7	-5801	385.634	231.646	0	-613.68	58.7409	-779.181	-435233	241601	302000	272.266	562.196	0
448	8	-370.381	168.545	-593.662	-34396.9	-38115.6	12617	235.796	667.94	0	-236.282	-109.112	-181.615	-5743.21	16023	-5714.59	388.225	231.623	0	-606.664	59.4333	-775.277	-435744	239610	297921	271.504	565.729	0
448	9	-362.228	171.155	-594.158	-34851.8	-38562.2	12330.3	235.098	668.657	0	-232.607	-112.979	-174.573	-5473.77	15944.2	-5557.17	391.333	231.355	0	-594.835	58.1753	-768.731	-434884	236553	291706	270.578	569.349	0
449	0	-352.008	171.457	-592.425	-35198	-38937.6	12022.3	234.274	669.413	0	-227.172	-116.705	-168.372	-5184.51	15958	-5365.85	394.778	230.792	0	-579.18	54.7514	-760.798	-432808	233060	283241	269.795	572.342	0
449	1	-339.645	169.876	-589.346	-35447.3	-39099.6	11676.9	233.656	670.147	0	-221.136	-120.458	-164.056	-4906.21	16120.6	-5167.75	398.263	229.906	0	-560.781	49.418	-753.402	-430294	229959	272745	269.5	574.283	0
449	2	-325.413	167.089	-587.165	-35652	-38840	11298.7	233.852	670.719	0	-215.238	-124.223	-162.045	-4651.79	16434.5	-4978.24	401.419	228.707	0	-540.651	42.8659	-749.21	-428826	228309	260730	270.095	575.117	0
449	3	-309.807	163.917	-589.572	-35902.9	-37847.4	10908.7	235.805	670.897	0	-209.792	-127.824	-162.169	-4416.28	16851.7	-4802.61	403.914	227.233	0	-519.599	36.0922	-751.741	-430659	229467	247875	272.071	575.187	0
449	4	-293.315	161.211	-601.713	-36322.6	-35671.2	10536.8	240.717	670.365	0	-204.775	-130.996	-163.813	-4180.38	17286.8	-4639.27	405.528	225.519	0	-498.091	30.2153	-765.526	-438860	235182	234840	275.985	575.174	0
449	5	-276.154	159.739	-630.083	-37054.3	-31700.2	10212.3	249.689	668.809	0	-199.985	-133.467	-166.14	-3916.7	17636.2	-4484.19	406.152	223.575	0	-476.139	26.2718	-796.224	-457289	247658	222061	282.337	575.906	0
449	6	-258.043	160.09	-682.195	-38246.8	-25172.7	9953.67	263.1	666.064	0	-195.186	-135.049	-168.34	-3596.03	17799.9	-4334.08	405.738	221.362	0	-453.228	25.041	-850.535	-490448	269543	209575	291.332	578.048	0
449	7	-238.057	162.607	-765.895	-40034.9	-15235.9	9759.4	280.107	662.272	0	-190.203	-135.677	-169.829	-3192.09	17704.5	-4187.05	404.249	218.796	0	-428.26	26.9297	-935.723	-543096	303742	196906	302.638	581.784	0
449	8	-214.618	167.315	-888.219	-42515.6	-1060.89	9600.61	298.806	657.866	0	-184.962	-135.409	-170.402	-2686.5	17321.1	-4043.71	401.648	215.766	0	-399.581	31.9062	-1058.62	-619565	353026	183038	315.36	586.703	0
449	9	-185.65	173.877	-1053.94	-45726.1	17998.1	9421.91	317.077	653.386	0	-179.486	-134.395	-170.342	-2076.62	16685.3	-3908.32	397.951	212.191	0	-365.136	39.482	-1224.28	-722879	419495	166502	328.33	591.999	0
450	0	-148.878	181.611	-1263.86	-49622	42208.6	9147.36	333.396	649.262	0	-173.859	-132.846	-170.531	-1385.12	15919	-3788.23	393.35	208.122	0	-322.736	48.7644	-1434.39	-853730	503937	145576	340.524	596.816	0
450	1	-102.247	189.597	-1512.84	-54053.7	71225.1	8688.07	347.081	645.73	0	-168.174	-131.011	-172.541	-668.464	15254.5	-3692.25	388.411	203.874	0	-270.421	58.5859	-1685.38	-1.00925e+06	605073	118577	351.312	600.495	0
450	2	-44.3926	196.877	-1787.85	-58749.1	103854	7961.59	358.089	642.86	0	-162.453	-129.163	-178.692	-22.1461	15055	-3629.9	384.251	200.124	0	-206.846	67.7143	-1966.54	-1.18185e+06	718799	84216.1	360.466	602.63	0
450	3	24.8488	202.638	-2067.42	-63315.5	137937	6916.75	366.72	640.625	0	-156.557	-127.588	-192.025	417.672	15826.2	-3610.52	382.417	197.825	0	-131.708	75.05	-2259.44	-1.35882e+06	837918	41974.8	368.054	602.993	0
450	4	103.847	206.213	-2323.42	-67273.5	170486	5539.49	373.377	638.955	0	-150.097	-126.556	-216.217	476.468	18209.8	-3641.22	384.22	197.796	0	-46.2494	79.6571	-2539.64	-1.5235e+06	952806	-7532.04	374.3	601.396	0
450	5	188.737	206.957	-2525.68	-70130.9	198131	3847.09	378.447	637.767	0	-142.367	-126.279	-255.39	-50.3774	22948.9	-3725.41	389.858	200.197	0	46.3695	80.6778	-2781.07	-1.65805e+06	1.05317e+06	-62331.1	379.495	597.584	0
450	6	273.547	204.192	-2648.63	-71487.5	217840	1889.5	382.246	636.99	0	-132.306	-126.854	-313.765	-1379.28	30816.8	-3861.25	398.216	204.396	0	141.242	77.3374	-2962.4	-1.74757e+06	1.1306e+06	-119173	383.938	591.172	0
450	7	351.108	197.399	-2677.96	-71139.6	227674	-240.438	385.018	636.565	0	-118.485	-128.188	-395.048	-3706.03	42495.9	-4038.96	407.571	209.381	0	232.623	69.211	-3073.01	-1.78409e+06	1.18091e+06	-173995	387.917	581.649	0
450	8	414.506	186.6	-2614.24	-69141.1	227250	-2395.22	386.928	636.448	0	-99.189	-129.914	-501.525	-7161.59	58412.6	-4237.04	416.47	214.28	0	315.317	56.6858	-3115.76	-1.76857e+06	1.20526e+06	-222638	391.683	568.494	0
450	9	458.514	172.647	-2471.92	-65790.4	217694	-4382.2	388.067	636.615	0	-72.6259	-131.402	-633.105	-11769	78577.3	-4420.37	424.114	218.589	0	385.888	41.2457	-3105.02	-1.71007e+06	1.20925e+06	-261597	395.417	551.381	0
451	0	480.43	157.154	-2274.56	-61551.1	201180	-6005.06	388.448	637.061	0	-37.2817	-131.893	-786.635	-17413.7	102487	-4549.41	430.285	222.137	0	443.149	25.2614	-3061.19	-1.62256e+06	1.20075e+06	-288582	399.199	530.438	0
451	1	480.207	142.14	-2048.73	-56942.4	180304	-7110.11	388.008	637.794	0	7.7246	-130.693	-955.534	-23830.3	129086	-4592.84	435.093	224.939	0	487.931	11.4468	-3004.26	-1.52106e+06	1.18725e+06	-302740	402.984	506.482	0
451	2	460.03	129.585	-1818.82	-52442.2	157539	-7612.98	386.616	638.833	0	62.3717	-127.167	-1129.73	-30603.3	156760	-4518.21	438.76	227.089	0	522.402	2.41769	-2948.54	-1.41835e+06	1.17379e+06	-304498	406.595	481.075	0
451	3	423.607	121.068	-1603.86	-48425.7	134902	-7504.66	384.111	640.193	0	125.426	-120.672	-1296.09	-37190	183399	-4272.92	441.502	228.694	0	549.033	0.396378	-2899.95	-1.32317e+06	1.16193e+06	-295144	409.761	456.279	0
451	4	375.371	117.562	-1416.35	-45138.9	113813	-6843.95	380.356	641.87	0	194.036	-110.742	-1439.91	-42982.7	206624	-3793.02	443.498	229.851	0	569.407	6.82015	-2856.26	-1.23975e+06	1.14998e+06	-276374	412.188	434.162	0
451	5	319.762	119.379	-1262.46	-42698.8	95103.5	-5739.8	375.332	643.822	0	263.63	-97.3893	-1547.36	-47416.4	224205	-3032.43	444.895	230.643	0	583.393	21.9895	-2809.83	-1.16864e+06	1.13425e+06	-249956	413.64	416.286	0
451	6	260.672	126.219	-1143.02	-41107.1	79101.4	-4324.45	369.204	645.964	0	328.52	-81.224	-1608.6	-50091.8	234547	-1986.71	445.809	231.14	0	589.192	44.9955	-2751.62	-1.108e+06	1.11085e+06	-217527	413.987	403.458	0
451	7	201.109	137.289	-1054.98	-40272	65768.8	-2724.29	362.341	648.173	0	382.965	-63.4301	-1619.8	-50858.4	237026	-706.999	446.331	231.398	0	584.075	73.8588	-2674.78	-1.05508e+06	1.07719e+06	-180543	413.204	395.781	0
451	8	143.101	151.463	-992.924	-40035.9	54834.6	-1040.48	355.225	650.321	0	422.213	-45.6551	-1583.66	-49825.8	232047	699.678	446.526	231.462	0	565.313	105.808	-2576.58	-1.0072e+06	1.03272e+06	-140332	411.342	392.876	0
451	9	87.8152	167.469	-950.44	-40208.9	45910.8	655.562	348.305	652.306	0	443.223	-29.7551	-1508.15	-47309.4	220845	2089.42	446.435	231.369	0	531.038	137.714	-2458.59	-962306	978843	-98152.7	408.5	394.095	0
452	0	35.817	184.045	-921.182	-40598.4	38578.7	2316.16	341.88	654.072	0	444.989	-17.4412	-1404.39	-43742	205149	3314.28	446.077	231.147	0	480.806	166.604	-2325.57	-919143	918321	-55234.4	404.803	398.671	0
452	1	-12.6604	200.046	-899.624	-41034.7	32445.4	3906.71	336.066	655.613	0	428.44	-9.98501	-1284.37	-39581	186821	4254.65	445.457	230.818	0	415.78	190.061	-2183.99	-877137	854506	-12785.5	400.397	405.798	0
452	2	-57.4979	214.517	-881.495	-41388.7	27175.7	5395.5	330.829	656.953	0	396.069	-8.07385	-1159.05	-35238.3	167569	4839.19	444.574	230.403	0	338.571	206.443	-2040.55	-836241	790658	28027.4	395.437	414.668	0
452	3	-98.5685	226.752	-863.926	-41581.3	22505.8	6748.23	326.051	658.131	0	351.394	-11.7982	-1037.3	-31039.1	148774	5051.34	443.424	229.923	0	252.826	214.954	-1901.23	-796759	729513	66133.7	390.089	424.502	0
452	4	-135.709	236.332	-845.38	-41582.3	18243.3	7929.42	321.58	659.188	0	298.354	-20.739	-925.335	-27207	131417	4923.49	442.021	229.402	0	162.644	215.593	-1770.72	-759190	673068	100643	384.52	434.592	0
452	5	-168.753	243.118	-825.38	-41399	14261.4	8908.41	317.279	660.158	0	240.715	-34.1173	-826.742	-23869.6	116083	4521.2	440.41	228.872	0	71.9611	209.001	-1652.12	-724067	622527	130927	378.895	444.337	0
452	6	-197.591	247.203	-804.154	-41061.3	10489.5	9665.15	313.044	661.061	0	181.623	-50.9518	-742.842	-21076.4	103013	3924.18	438.674	228.373	0	-15.968	196.251	-1547	-691820	578368	156670	373.37	453.291	0
452	7	-222.219	248.84	-782.275	-40604.9	6903.72	10193	308.825	661.906	0	123.39	-70.1858	-673.218	-18820.5	92177.8	3209.22	436.921	227.956	0	-98.8292	178.654	-1455.49	-662681	540473	177874	368.074	461.189	0
452	8	-242.772	248.378	-760.365	-40061	3513.72	10498.3	304.621	662.687	0	67.513	-90.7765	-616.297	-17057.4	83358.9	2438.95	435.258	227.677	0	-175.259	157.602	-1376.66	-636636	508284	194806	363.104	467.944	0
452	9	-259.505	246.211	-738.924	-39450.2	348.258	10596.2	300.471	663.389	0	14.8568	-111.746	-569.926	-15720.3	76231.3	1659.49	433.756	227.583	0	-244.649	134.465	-1308.85	-613445	480978	207922	358.509	473.621	0
453	0	-272.751	242.732	-718.281	-38783.7	-2557.21	10506.4	296.44	663.995	0	-34.089	-132.204	-531.876	-14732.2	70436.4	904.359	432.43	227.699	0	-306.84	110.529	-1250.16	-592737	457655	217765	354.297	478.374	0
453	1	-282.864	238.313	-698.642	-38067.8	-5169.59	10249.7	292.601	664.488	0	-78.9967	-151.381	-500.209	-14016.4	65638.3	198.656	431.222	228.021	0	-361.861	86.932	-1198.85	-574125	437493	224874	350.439	482.377	0
453	2	-290.189	233.279	-680.148	-37310.9	-7465.37	9846.85	289.024	664.857	0	-119.611	-168.673	-473.426	-13503.3	61554.5	-439.231	430.019	228.522	0	-409.8	64.6065	-1153.57	-557288	419832	229727	346.888	485.786	0
453	3	-295.048	227.904	-662.916	-36527.2	-9435.21	9319.76	285.767	665.101	0	-155.753	-183.658	-450.439	-13133.6	57966.3	-996.896	428.688	229.157	0	-450.801	44.2469	-1113.35	-542003	404176	232727	343.59	488.728	0
453	4	-297.747	222.408	-647.072	-35736.7	-11084.8	8691.76	282.869	665.228	0	-187.336	-196.086	-430.474	-12861.4	54717.2	-1465.58	427.109	229.877	0	-485.083	26.3223	-1077.55	-528144	390180	234216	340.492	491.308	0
453	5	-298.591	216.948	-632.762	-34961.4	-12432.2	7987.14	280.352	665.252	0	-214.354	-205.856	-412.969	-12654.6	51707.5	-1837.67	425.209	230.643	0	-512.945	11.0917	-1045.73	-515662	377616	234488	337.558	493.621	0
453	6	-297.892	211.623	-620.14	-34222.9	-13502.4	7229.46	278.227	665.186	0	-236.872	-213.011	-397.492	-12492.5	48883.9	-2105.6	422.981	231.428	0	-534.764	-1.38747	-1017.63	-504566	366340	233796	334.768	495.758	0
453	7	-295.976	206.482	-609.364	-33540.5	-14322.6	6439.95	276.496	665.042	0	-255.013	-217.715	-383.686	-12361.9	46227.3	-2261.77	420.482	232.219	0	-550.989	-11.2338	-993.05	-494891	356267	232356	332.128	497.811	0
453	8	-293.17	201.544	-600.602	-32930.2	-14918.9	5636.18	275.16	664.829	0	-268.962	-220.234	-371.275	-12254.7	43738.7	-2300.25	417.807	233.007	0	-562.132	-18.6904	-971.877	-486705	347365	230355	329.654	499.865	0
453	9	-289.794	196.821	-594.042	-32404.2	-15314	4831.31	274.221	664.549	0	-278.987	-220.888	-360.079	-12168.4	41428	-2219.48	415.053	233.794	0	-568.781	-24.0663	-954.121	-480109	339652	227964	327.37	501.985	0
454	0	-286.137	192.329	-589.879	-31969.3	-15526.3	4034.07	273.679	664.196	0	-285.472	-220.017	-350.022	-12104.7	39309.1	-2023.01	412.305	234.583	0	-571.608	-27.6875	-939.901	-475234	333191	225342	325.304	504.207	0
454	1	-282.431	188.094	-588.285	-31628	-15569	3249.46	273.535	663.763	0	-288.931	-217.957	-341.117	-12068.1	37398.1	-1718.68	409.634	235.378	0	-571.361	-29.863	-929.402	-472207	328075	222641	323.487	506.534	0
454	2	-278.829	184.154	-589.36	-31378	-15450.7	2479.8	273.784	663.241	0	-289.987	-215.015	-333.421	-12063.5	35711.7	-1317.88	407.107	236.181	0	-568.816	-30.8614	-922.781	-471117	324399	219987	321.956	508.935	0
454	3	-275.394	180.551	-593.115	-31213.9	-15175	1726.01	274.415	662.627	0	-289.3	-211.446	-327.01	-12095.8	34262.7	-834.824	404.776	236.989	0	-564.693	-30.8952	-920.125	-471995	322231	217473	320.745	511.357	0
454	4	-272.091	177.328	-599.488	-31127	-14739.7	988.732	275.413	661.923	0	-287.474	-207.447	-321.965	-12168.9	33057	-285.315	402.673	237.796	0	-559.564	-30.1191	-921.452	-474822	321612	215138	319.879	513.729	0
454	5	-268.795	174.511	-608.369	-31107	-14138.1	268.633	276.761	661.132	0	-284.985	-203.156	-318.367	-12285.3	32093.3	314.773	400.806	238.589	0	-553.78	-28.6449	-926.735	-479546	322557	212952	319.375	515.973	0
454	6	-265.304	172.096	-619.616	-31142.1	-13360.6	-434.125	278.437	660.26	0	-282.151	-198.659	-316.281	-12446.7	31363.8	950.626	399.164	239.353	0	-547.455	-26.5638	-935.897	-486086	325050	210813	319.236	518.017	0
454	7	-261.371	170.032	-633.055	-31220.6	-12398.2	-1120.99	280.415	659.317	0	-279.126	-193.999	-315.743	-12654.8	30855.2	1609.38	397.723	240.079	0	-540.497	-23.9663	-948.797	-494338	329040	208560	319.453	519.802	0
454	8	-256.739	168.227	-648.485	-31330.8	-11244.5	-1796.27	282.66	658.314	0	-275.926	-189.18	-316.747	-12910.6	30550.2	2280.67	396.45	240.76	0	-532.665	-20.9532	-965.232	-504172	334443	205994	320.001	521.291	0
454	9	-251.186	166.555	-665.691	-31460.7	-9898.1	-2467.5	285.131	657.26	0	-272.466	-184.184	-319.249	-13214	30429.7	2956.86	395.316	241.391	0	-523.653	-17.6287	-984.94	-515442	341149	202918	320.846	522.464	0
455	0	-244.557	164.901	-684.449	-31598.8	-8363.01	-3143.58	287.781	656.167	0	-268.602	-178.974	-323.177	-13563.3	30473.7	3632.8	394.294	241.969	0	-513.159	-14.0731	-1007.63	-527987	349030	199167	321.943	523.32	0
455	1	-236.774	163.207	-704.531	-31735.4	-6648.4	-3831.2	290.563	655.045	0	-264.174	-173.523	-328.433	-13956.2	30662.5	4305.06	393.36	242.493	0	-500.948	-10.3154	-1032.96	-541638	357949	194646	323.248	523.873	0
455	2	-227.852	161.487	-725.699	-31865.3	-4769.26	-4531.94	293.428	653.91	0	-259.048	-167.821	-334.905	-14390.2	30978.8	4971.01	392.5	242.968	0	-486.899	-6.33372	-1060.6	-556217	367762	189338	324.712	524.148	0
455	3	-217.893	159.814	-747.692	-31988.1	-2746.33	-5241.94	296.327	652.782	0	-253.143	-161.892	-342.478	-14862.6	31410.9	5628.87	391.717	243.397	0	-471.036	-2.07831	-1090.17	-571538	378325	183307	326.294	524.174	0
455	4	-207.07	158.295	-770.24	-32107.1	-605.32	-5953.34	299.214	651.685	0	-246.453	-155.791	-351.055	-15369.7	31955.5	6278.02	391.027	243.782	0	-453.523	2.50375	-1121.3	-587414	389508	176679	327.959	523.978	0
455	5	-195.607	157.044	-793.079	-32227.7	1624.56	-6656.34	302.048	650.636	0	-239.042	-149.595	-360.554	-15907.7	32614.2	6918.65	390.456	244.12	0	-434.649	7.44896	-1153.63	-603667	401192	169626	329.679	523.584	0
455	6	-183.751	156.161	-815.954	-32356	3912.53	-7340.59	304.795	649.654	0	-231.04	-143.399	-370.898	-16473.9	33388.5	7551.6	390.021	244.416	0	-414.792	12.7613	-1186.85	-620129	413267	162336	331.429	523.015	0
455	7	-171.755	155.71	-838.635	-32498.1	6227.63	-7995.84	307.426	648.751	0	-222.625	-137.302	-382.029	-17068	34277.8	8178.56	389.726	244.677	0	-394.379	18.4076	-1220.66	-636655	425635	155000	333.183	522.289	0
455	8	-159.846	155.725	-860.919	-32658.5	8538.96	-8612.11	309.918	647.935	0	-213.999	-131.395	-393.931	-17691.6	35279.8	8802.3	389.559	244.911	0	-373.845	24.3298	-1254.85	-653129	438218	147795	334.92	521.415	0
455	9	-148.204	156.212	-882.642	-32840.5	10815.7	-9180.38	312.254	647.207	0	-205.373	-125.746	-406.627	-18347.9	36392.9	9426.54	389.499	245.122	0	-353.578	30.4663	-1289.27	-669463	450961	140865	336.617	520.392	0
456	0	-136.949	157.166	-903.674	-33045.4	13026.9	-9693.77	314.415	646.568	0	-196.939	-120.397	-420.165	-19039.9	37615.6	10055	389.526	245.315	0	-333.888	36.7686	-1323.84	-685595	463821	134319	338.254	519.217	0
456	1	-126.138	158.568	-923.901	-33272.4	15140.9	-10148.1	316.388	646.013	0	-188.853	-115.367	-434.575	-19768.6	38944.6	10689.6	389.615	245.489	0	-314.991	43.2018	-1358.48	-701462	476748	128217	339.813	517.886	0
456	2	-115.785	160.391	-943.19	-33518.8	17126.9	-10541.6	318.159	645.538	0	-181.233	-110.661	-449.824	-20530.9	40372.3	11329.1	389.751	245.642	0	-297.017	49.7303	-1393.01	-716974	489660	122582	341.277	516.406	0
456	3	-105.873	162.584	-961.363	-33782.1	18956.9	-10874.6	319.719	645.14	0	-174.165	-106.282	-465.772	-21320.6	41883.1	11968	389.922	245.775	0	-280.038	56.3026	-1427.14	-731986	502423	117400	342.631	514.8	0
456	4	-96.3759	165.084	-978.206	-34060	20609	-11149.6	321.068	644.819	0	-167.7	-102.235	-482.182	-22128.9	43452.3	12598.4	390.116	245.893	0	-264.076	62.8484	-1460.39	-746314	514853	112633	343.866	513.104	0
456	5	-87.2627	167.823	-993.51	-34351	22069.2	-11369.6	322.213	644.575	0	-161.847	-98.5292	-498.745	-22945.7	45047.3	13211.7	390.321	246.007	0	-249.11	69.2939	-1492.25	-759761	526750	108230	344.977	511.365	0
456	6	-78.5063	170.748	-1007.11	-34653.4	23332.1	-11537.7	323.167	644.409	0	-156.582	-95.1689	-515.116	-23758.9	46631.5	13799.8	390.526	246.123	0	-235.089	75.5796	-1522.23	-772147	537917	104141	345.961	509.631	0
456	7	-70.0907	173.823	-1018.94	-34966.7	24400.7	-11656.5	323.947	644.317	0	-151.864	-92.1551	-530.949	-24555.1	48167.3	14355.1	390.719	246.248	0	-221.954	81.6683	-1549.89	-783345	548189	100327	346.821	507.949	0
456	8	-62.0141	177.028	-1029.02	-35291.4	25284.6	-11728.8	324.571	644.296	0	-147.641	-89.4851	-545.93	-25319.3	49617.9	14871	390.887	246.378	0	-209.656	87.5431	-1574.95	-793299	557452	96762.1	347.559	506.365	0
456	9	-54.2846	180.362	-1037.51	-35629	25996.8	-11757.5	325.057	644.341	0	-143.869	-87.1591	-559.799	-26035.4	50950.2	15342.5	391.015	246.508	0	-198.153	93.2033	-1597.31	-802030	565650	93433.3	348.173	504.915	0
457	0	-46.9148	183.846	-1044.63	-35979.8	26552.3	-11746	325.418	644.443	0	-140.507	-85.1874	-572.37	-26687.9	52137.5	15765.6	391.091	246.627	0	-187.422	98.6583	-1617	-809630	572786	90336.4	348.664	503.628	0
457	1	-39.9217	187.51	-1050.67	-36343	26966.8	-11697.9	325.666	644.59	0	-137.536	-83.5966	-583.533	-27264.6	53161.3	16137.4	391.103	246.723	0	-177.457	103.913	-1634.2	-816233	578906	87472.8	349.032	502.522	0
457	2	-33.3286	191.38	-1055.87	-36716.5	27255.8	-11617.2	325.814	644.774	0	-134.958	-82.4332	-593.224	-27756.4	54011.7	16455.6	391.048	246.789	0	-168.287	108.947	-1649.09	-821969	584073	84844.5	349.28	501.608	0
457	3	-27.1644	195.465	-1060.42	-37098.5	27434	-11508.5	325.871	644.985	0	-132.795	-81.7633	-601.394	-28156.9	54686.2	16717.4	390.932	246.819	0	-159.959	113.702	-1661.81	-826930	588341	82448.7	349.416	500.892	0
457	4	-21.4578	199.753	-1064.39	-37487.7	27514.5	-11377.5	325.85	645.22	0	-131.076	-81.6631	-608.013	-28462.6	55189.9	16920.4	390.771	246.812	0	-152.534	118.089	-1672.41	-831165	591748	80274.3	349.452	500.377	0
457	5	-16.2333	204.21	-1067.83	-37883.1	27508.9	-11230.1	325.762	645.477	0	-129.832	-82.2071	-613.094	-28676	55536.7	17062.5	390.584	246.773	0	-146.065	122.003	-1680.92	-834696	594333	78302	349.405	500.055	0
457	6	-11.5088	208.788	-1070.69	-38282.6	27427.2	-11073.4	325.616	645.755	0	-129.079	-83.4557	-616.705	-28806.2	55749.2	17141.6	390.398	246.71	0	-140.587	125.332	-1687.4	-837536	596144	76504	349.293	499.913	0
457	7	-7.29543	213.423	-1072.97	-38682.8	27278.1	-10914.9	325.423	646.052	0	-128.808	-85.4436	-618.966	-28865.9	55855.6	17156.3	390.24	246.636	0	-136.103	127.979	-1691.94	-839710	597247	74846.9	349.135	499.932	0
457	8	-3.59865	218.048	-1074.68	-39078.8	27068.2	-10761.6	325.187	646.363	0	-128.971	-88.1714	-620.044	-28867.4	55884.2	17106	390.129	246.557	0	-132.569	129.876	-1694.73	-841277	597734	73296.7	348.947	500.087	0
457	9	-0.42071	222.597	-1075.91	-39464.5	26803	-10618.7	324.912	646.68	0	-129.481	-91.6038	-620.145	-28821.3	55860	16991.3	390.076	246.475	0	-129.902	130.993	-1696.05	-842332	597715	71823.4	348.738	500.349	0
458	0	2.23868	227.011	-1076.77	-39833.9	26486.3	-10489.4	324.598	646.994	0	-130.219	-95.6759	-619.508	-28736.7	55804.1	16812.7	390.078	246.386	0	-127.98	131.335	-1696.28	-842999	597317	70402.1	348.512	500.686	0
458	1	4.37728	231.237	-1077.4	-40181.7	26120.4	-10375.1	324.244	647.295	0	-131.038	-100.3	-618.39	-28620.5	55734.1	16572.6	390.128	246.282	0	-126.66	130.937	-1695.79	-843408	596670	69015.9	348.269	501.061	0
458	2	5.97862	235.22	-1077.88	-40502.8	25705.8	-10276.1	323.849	647.577	0	-131.786	-105.378	-617.024	-28477.9	55663.1	16275.3	390.212	246.154	0	-125.807	129.842	-1694.9	-843657	595878	67662.1	348.008	501.44	0
458	3	7.00718	238.9	-1078.23	-40792	25239.8	-10192.2	323.409	647.833	0	-132.328	-110.809	-615.589	-28312.1	55598.7	15927.9	390.318	245.992	0	-125.32	128.091	-1693.82	-843793	594999	66354.1	347.726	501.791	0
458	4	7.41829	242.21	-1078.42	-41043.9	24718.6	-10123.4	322.921	648.059	0	-132.553	-116.496	-614.2	-28125.2	55546.3	15539	390.437	245.792	0	-125.135	125.715	-1692.62	-843812	594058	65115.7	347.42	502.089	0
458	5	7.17335	245.088	-1078.39	-41254.4	24139.2	-10069.9	322.384	648.255	0	-132.383	-122.346	-612.933	-27919.9	55513.2	15117.7	390.57	245.551	0	-125.21	122.742	-1691.33	-843689	593061	63971.2	347.095	502.316	0
458	6	6.25251	247.476	-1078.07	-41422	23501.6	-10033.7	321.8	648.422	0	-131.764	-128.279	-611.84	-27700.3	55509.9	14672.5	390.726	245.274	0	-125.511	119.197	-1689.91	-843392	592009	62936.6	346.755	502.461	0
458	7	4.66402	249.33	-1077.39	-41546.8	22809.1	-10018.1	321.171	648.563	0	-130.67	-134.223	-610.974	-27472.3	55549.2	14211	390.919	244.965	0	-126.006	115.107	-1688.36	-842895	590915	62013.9	346.411	502.511	0
458	8	2.4501	250.619	-1076.3	-41629.4	22069.1	-10026.8	320.505	648.678	0	-129.096	-140.115	-610.398	-27243.9	55644.3	13740.4	391.161	244.633	0	-126.646	110.505	-1686.7	-842192	589802	61189.7	346.074	502.459	0
458	9	-0.309692	251.331	-1074.83	-41670.1	21292.8	-10063.3	319.81	648.769	0	-127.055	-145.895	-610.199	-27024.9	55808	13267.8	391.459	244.289	0	-127.364	105.436	-1685.03	-841320	588723	60435.2	345.756	502.295	0
459	0	-3.49792	251.481	-1073.07	-41668.4	20494.9	-10130.7	319.099	648.831	0	-124.56	-151.511	-610.488	-26826.8	56051.4	12800.1	391.814	243.943	0	-128.058	99.9702	-1683.56	-840367	587761	59706.2	345.467	502.011	0
459	1	-6.96805	251.103	-1071.18	-41624.1	19691.3	-10230.8	318.383	648.858	0	-121.633	-156.909	-611.386	-26660.1	56381.2	12344.1	392.219	243.606	0	-128.601	94.194	-1682.56	-839457	587014	58948.6	345.212	501.603	0
459	2	-10.5653	250.244	-1069.31	-41538	18896.4	-10364.3	317.672	648.846	0	-118.305	-162.039	-612.993	-26533.9	56797.7	11905.6	392.656	243.286	0	-128.87	88.2049	-1682.3	-838715	586570	58108.6	344.994	501.069	0
459	3	-14.1486	248.957	-1067.59	-41413.1	18121.7	-10530.4	316.974	648.791	0	-114.618	-166.861	-615.357	-26453.5	57295.8	11488.5	393.11	242.989	0	-128.767	82.0957	-1682.95	-838229	586483	57141.1	344.813	500.413	0
459	4	-17.6032	247.298	-1066.1	-41254.3	17374.8	-10727.1	316.298	648.697	0	-110.619	-171.345	-618.453	-26419.7	57868	11094.9	393.569	242.719	0	-128.223	75.9528	-1684.55	-838040	586763	56015.5	344.666	499.649	0
459	5	-20.845	245.326	-1064.85	-41067.6	16660.4	-10952.2	315.646	648.566	0	-106.359	-175.468	-622.19	-26428.9	58505.8	10726	394.032	242.477	0	-127.204	69.8578	-1687.04	-838141	587385	54718.4	344.555	498.799	0
459	6	-23.8201	243.099	-1063.83	-40859.8	15980.8	-11204.1	315.022	648.408	0	-101.89	-179.212	-626.438	-26475.2	59198.6	10383.4	394.5	242.263	0	-125.71	63.8873	-1690.27	-838491	588293	53253.9	344.478	497.885	0
459	7	-26.4995	240.674	-1062.98	-40638.7	15337.7	-11481.3	314.429	648.231	0	-97.2678	-182.564	-631.05	-26552	59932.6	10069	394.973	242.076	0	-123.767	58.1099	-1694.03	-839031	589421	51639	344.433	496.933	0
459	8	-28.8704	238.107	-1062.27	-40412.3	14732.5	-11782	313.869	648.043	0	-92.5401	-185.516	-635.889	-26652.9	60691.6	9784.81	395.444	241.914	0	-121.411	52.591	-1698.16	-839704	590700	49899.1	344.415	495.965	0
459	9	-30.9265	235.459	-1061.67	-40187.8	14165.7	-12103.4	313.343	647.853	0	-87.7441	-188.054	-640.849	-26772.9	61460.1	9533.14	395.904	241.777	0	-118.671	47.4055	-1702.52	-840475	592079	48065.3	344.42	495.002	0
460	0	-32.6618	232.801	-1061.22	-39971.1	13635.1	-12441.8	312.849	647.665	0	-82.8998	-190.157	-645.863	-26909.3	62225.1	9316.92	396.344	241.664	0	-115.562	42.6436	-1707.08	-841349	593531	46171.9	344.439	494.057	0
460	1	-34.0716	230.201	-1060.97	-39766.7	13134.7	-12792.3	312.38	647.482	0	-78.0182	-191.803	-650.901	-27061.9	62976.7	9139.06	396.753	241.576	0	-112.09	38.3977	-1711.87	-842357	595053	44253.4	344.461	493.145	0
460	2	-35.1636	227.717	-1060.98	-39578.6	12655.9	-13149.7	311.928	647.304	0	-73.1179	-192.975	-655.936	-27230.9	63707.3	9002.11	397.124	241.515	0	-108.282	34.7416	-1716.91	-843525	596634	42348.3	344.477	492.275	0
460	3	-35.9669	225.384	-1061.24	-39410.2	12188.9	-13508.1	311.486	647.136	0	-68.2376	-193.665	-660.915	-27415.4	64409.2	8908.22	397.455	241.481	0	-104.205	31.7187	-1722.15	-844840	598245	40503	344.478	491.457	0
460	4	-36.5303	223.223	-1061.68	-39264.3	11723.8	-13861.7	311.043	646.983	0	-63.4345	-193.883	-665.751	-27613	65073.1	8858.4	397.744	241.476	0	-99.9649	29.3397	-1727.43	-846243	599824	38769	344.457	490.701	0
460	5	-36.9159	221.242	-1062.18	-39142.3	11250.1	-14204.5	310.592	646.851	0	-58.7828	-193.657	-670.327	-27820.9	65686.9	8851.43	397.992	241.503	0	-95.6987	27.5845	-1732.51	-847636	601283	37197.6	344.408	490.017	0
460	6	-37.1919	219.439	-1062.6	-39044.8	10757.8	-14530.5	310.124	646.745	0	-54.368	-193.033	-674.517	-28035.2	66236.3	8884.07	398.198	241.563	0	-91.5599	26.4064	-1737.12	-848901	602524	35836.1	344.323	489.414	0
460	7	-37.4236	217.813	-1062.79	-38971.9	10237.5	-14834.7	309.633	646.669	0	-50.272	-192.067	-678.205	-28250	66706.6	8952.31	398.358	241.654	0	-87.6957	25.7465	-1741	-849932	603454	34724.4	344.195	488.896	0
460	8	-37.6623	216.366	-1062.67	-38923.3	9680.52	-15112.6	309.11	646.628	0	-46.5568	-190.812	-681.315	-28458.8	67083.5	9052.38	398.462	241.77	0	-84.2191	25.5541	-1743.99	-850649	604003	33891.4	344.016	488.464	0
460	9	-37.9393	215.114	-1062.21	-38898.4	9079.74	-15361.2	308.548	646.62	0	-43.2588	-189.313	-683.82	-28655.4	67355.8	9180.71	398.499	241.905	0	-81.198	25.8011	-1746.03	-851028	604143	33354.5	343.777	488.117	0
461	0	-38.2675	214.092	-1061.47	-38896.2	8430.79	-15578.5	307.943	646.644	0	-40.3933	-187.608	-685.749	-28835.2	67517.9	9334.19	398.458	242.049	0	-78.6607	26.4848	-1747.22	-851109	603891	33123	343.468	487.849	0
461	1	-38.6512	213.342	-1060.58	-38915.1	7731.37	-15763.1	307.29	646.692	0	-37.9654	-185.729	-687.154	-28995.1	67569	9510.1	398.332	242.196	0	-76.6165	27.6137	-1747.73	-850969	603298	33201.4	343.085	487.657	0
461	2	-39.1003	212.899	-1059.64	-38952.5	6980.4	-15914.1	306.588	646.76	0	-35.9822	-183.721	-688.071	-29132.1	67511.3	9705.41	398.117	242.339	0	-75.0825	29.1777	-1747.71	-850678	602409	33592.3	342.622	487.54	0
461	3	-39.6385	212.777	-1058.71	-39006.6	6178.1	-16031.1	305.835	646.843	0	-34.4563	-181.645	-688.495	-29242.9	67347.8	9916.44	397.819	242.474	0	-74.0948	31.1321	-1747.21	-850270	601245	34295.7	342.082	487.5	0
461	4	-40.3004	212.976	-1057.82	-39077.2	5326.56	-16114.1	305.035	646.941	0	-33.4009	-179.573	-688.392	-29324	67083.7	10139	397.45	242.598	0	-73.7012	33.4034	-1746.21	-849745	599811	35309.3	341.467	487.541	0
461	5	-41.1255	213.477	-1056.94	-39165.1	4429.94	-16163.3	304.191	647.055	0	-32.8233	-177.576	-687.721	-29372.5	66726.5	10368.9	397.026	242.71	0	-73.9488	35.9009	-1744.66	-849091	598104	36627	340.785	487.668	0
461	6	-42.1503	214.253	-1056.05	-39271.1	3494.03	-16178.7	303.309	647.187	0	-32.7224	-175.725	-686.454	-29387	66285.8	10602.9	396.563	242.81	0	-74.8727	38.5278	-1742.51	-848292	596126	38238.8	340.046	487.884	0
461	7	-43.4027	215.275	-1055.14	-39395.3	2525.79	-16160.7	302.394	647.336	0	-33.0835	-174.08	-684.589	-29368.4	65773	10838.9	396.077	242.899	0	-76.4862	41.1949	-1739.73	-847342	593890	40129	339.258	488.189	0
461	8	-44.8966	216.517	-1054.23	-39537.8	1534.27	-16110.2	301.455	647.504	0	-33.8761	-172.684	-682.172	-29319.9	65201	11074.4	395.578	242.98	0	-78.7727	43.8338	-1736.4	-846267	591436	42276.5	338.433	488.58	0
461	9	-46.6303	217.959	-1053.39	-39699.1	530.972	-16030	300.504	647.687	0	-35.0536	-171.552	-679.308	-29246.3	64583.1	11306.9	395.072	243.053	0	-81.6839	46.4075	-1732.69	-845145	588843	44654.4	337.58	489.049	0
462	0	-48.5838	219.588	-1052.75	-39880.2	-471.19	-15924.3	299.552	647.882	0	-36.5539	-170.675	-676.139	-29152.9	63933.3	11532.8	394.556	243.117	0	-85.1376	48.9127	-1728.89	-844094	586217	47229.2	336.707	489.585	0
462	1	-50.7189	221.391	-1052.5	-40081.1	-1459.6	-15798.8	298.613	648.082	0	-38.3015	-170.027	-672.82	-29044.6	63265.6	11748.9	394.031	243.168	0	-89.0204	51.3649	-1725.32	-843251	583676	49958.4	335.823	490.179	0
462	2	-52.9861	223.353	-1052.78	-40300.5	-2423.84	-15659.9	297.698	648.28	0	-40.2172	-169.577	-669.491	-28925.8	62594	11953.3	393.495	243.206	0	-93.2034	53.7758	-1722.27	-842739	581325	52791.1	334.936	490.817	0
462	3	-55.3323	225.445	-1053.68	-40536.3	-3357.99	-15514.5	296.813	648.471	0	-42.2294	-169.305	-666.264	-28800.9	61930.5	12145.3	392.952	243.227	0	-97.5616	56.1396	-1719.94	-842639	579238	55671.3	334.055	491.49	0
462	4	-57.7043	227.627	-1055.23	-40785.2	-4261.22	-15369.1	295.962	648.651	0	-44.2758	-169.197	-663.227	-28674.2	61286.6	12324.6	392.407	243.234	0	-101.98	58.4305	-1718.45	-842989	577457	58539.4	333.184	492.183	0
462	5	-60.0501	229.853	-1057.41	-41043.3	-5135.57	-15229.8	295.143	648.815	0	-46.3008	-169.247	-660.438	-28550.8	60672.3	12491.6	391.867	243.23	0	-106.351	60.6068	-1717.85	-843795	575997	61334.6	332.329	492.885	0
462	6	-62.3196	232.071	-1060.18	-41307.1	-5983.2	-15101	294.356	648.962	0	-48.256	-169.452	-657.928	-28435.2	60095.3	12646.9	391.34	243.219	0	-110.576	62.6185	-1718.11	-845034	574853	63997.6	331.495	493.588	0
462	7	-64.4648	234.23	-1063.46	-41574.2	-6804.72	-14985.7	293.601	649.093	0	-50.0999	-169.811	-655.699	-28331.4	59559.4	12791.4	390.833	243.208	0	-114.565	64.4186	-1719.16	-846665	574002	66474.8	330.686	494.286	0
462	8	-66.4384	236.293	-1067.18	-41843	-7598.79	-14885.6	292.88	649.209	0	-51.7932	-170.317	-653.744	-28241.8	59066.5	12925.6	390.351	243.2	0	-118.232	65.9754	-1720.93	-848648	573421	68718.8	329.907	494.975	0
462	9	-68.1923	238.237	-1071.29	-42112.5	-8362.54	-14801.2	292.194	649.31	0	-53.2944	-170.955	-652.07	-28167.7	58618.9	13049.3	389.897	243.197	0	-121.487	67.2813	-1723.36	-850954	573097	70688.6	329.162	495.649	0
463	0	-69.6782	240.06	-1075.77	-42380.7	-9092.54	-14733	291.548	649.396	0	-54.5615	-171.705	-650.724	-28110.1	58221.4	13161.1	389.472	243.198	0	-124.24	68.3545	-1726.49	-853574	573040	72350.4	328.456	496.298	0
463	1	-70.8513	241.776	-1080.61	-42645.3	-9785.93	-14681.1	290.944	649.464	0	-55.5589	-172.543	-649.773	-28070	57879.8	13259.6	389.077	243.2	0	-126.41	69.2332	-1730.38	-856518	573276	73679.6	327.794	496.908	0
463	2	-71.6793	243.403	-1085.81	-42904.7	-10441.3	-14645.5	290.384	649.514	0	-56.2678	-173.447	-649.277	-28048.4	57597.9	13344.2	388.711	243.2	0	-127.947	69.9564	-1735.08	-859792	573823	74663.5	327.178	497.469	0
463	3	-72.1501	244.952	-1091.34	-43159	-11059.1	-14626.1	289.867	649.547	0	-56.6891	-174.404	-649.258	-28044.8	57377.8	13413.7	388.375	243.195	0	-128.839	70.5483	-1740.59	-863384	574681	75301.5	326.611	497.974	0
463	4	-72.2766	246.423	-1097.13	-43408.7	-11641.3	-14622.5	289.389	649.566	0	-56.8397	-175.402	-649.704	-28057.1	57222.1	13465.5	388.074	243.184	0	-129.116	71.0201	-1746.84	-867248	575829	75605.7	326.093	498.42	0
463	5	-72.095	247.804	-1103.1	-43653.4	-12191.6	-14634	288.948	649.574	0	-56.748	-176.435	-650.568	-28082.6	57131.6	13497	387.818	243.166	0	-128.843	71.3691	-1753.66	-871312	577224	75601.2	325.626	498.806	0
463	6	-71.6589	249.078	-1109.11	-43893.8	-12714	-14659.7	288.537	649.576	0	-56.4526	-177.511	-651.768	-28119.3	57101.5	13508.1	387.61	243.143	0	-128.112	71.5675	-1760.88	-875491	578801	75321.1	325.208	499.14	0
463	7	-71.0293	250.224	-1115.08	-44130.8	-13211.1	-14698.2	288.152	649.576	0	-56.0014	-178.658	-653.21	-28166	57121.4	13502	387.447	243.119	0	-127.031	71.5652	-1768.29	-879703	580495	74801.5	324.832	499.43	0
463	8	-70.2619	251.23	-1120.94	-44365.1	-13684.5	-14747.8	287.792	649.578	0	-55.4434	-179.915	-654.814	-28222	57180.7	13484.4	387.324	243.099	0	-125.705	71.3152	-1775.76	-883902	582257	74079.7	324.495	499.688	0
463	9	-69.3961	252.103	-1126.71	-44594.8	-14135.1	-14806.4	287.454	649.58	0	-54.8127	-181.299	-656.549	-28285.7	57272.7	13460.8	387.233	243.082	0	-124.209	70.8042	-1783.25	-888082	584076	73189.9	324.19	499.918	0
464	0	-68.4485	252.868	-1132.45	-44816.9	-14563.8	-14872.4	287.139	649.575	0	-54.1163	-182.807	-658.438	-28355.4	57395.6	13435.1	387.169	243.065	0	-122.565	70.0606	-1790.88	-892289	585980	72157.7	323.917	500.117	0
464	1	-67.4181	253.555	-1138.27	-45028	-14972	-14944.8	286.847	649.558	0	-53.3406	-184.418	-660.558	-28430.6	57552	13409.4	387.126	243.04	0	-120.759	69.1371	-1798.83	-896598	588026	70998.9	323.671	500.278	0
464	2	-66.3023	254.19	-1144.28	-45226.2	-15362.7	-15022.7	286.574	649.524	0	-52.4713	-186.106	-662.985	-28512.1	57744.4	13385.5	387.098	243.006	0	-118.774	68.0834	-1807.26	-901075	590261	69726.5	323.451	500.395	0
464	3	-65.113	254.786	-1150.49	-45411.6	-15739.8	-15105	286.319	649.472	0	-51.5099	-187.856	-665.746	-28600.9	57971.4	13364.5	387.077	242.961	0	-116.623	66.9301	-1816.23	-905747	592700	68359.4	323.252	500.464	0
464	4	-63.8785	255.345	-1156.88	-45586.5	-16107.5	-15189.8	286.077	649.405	0	-50.477	-189.655	-668.804	-28697.5	58225.1	13347.7	387.059	242.909	0	-114.356	65.6896	-1825.68	-910586	595311	66926.1	323.07	500.492	0
464	5	-62.6362	255.859	-1163.35	-45753.2	-16469.8	-15275.4	285.843	649.329	0	-49.4065	-191.497	-672.077	-28800.9	58495.2	13336.3	387.036	242.854	0	-112.043	64.3616	-1835.43	-915524	598032	65458.7	322.897	500.49	0
464	6	-61.4233	256.32	-1169.78	-45913.4	-16830.2	-15360.1	285.612	649.25	0	-48.3344	-193.38	-675.445	-28909	58772	13331	387.012	242.8	0	-109.758	62.9393	-1845.23	-920457	600778	63987.8	322.73	500.469	0
464	7	-60.2731	256.721	-1176.04	-46069	-17191.8	-15442.6	285.382	649.173	0	-47.2896	-195.302	-678.782	-29018.8	59047	13331.9	386.99	242.751	0	-107.563	61.4191	-1854.82	-925279	603464	62539.5	322.566	500.441	0
464	8	-59.2114	257.067	-1182.02	-46222.6	-17557.9	-15522.4	285.146	649.105	0	-46.2886	-197.254	-681.985	-29128.1	59312.6	13338.3	386.971	242.711	0	-105.5	59.813	-1864.01	-929910	606021	61136.5	322.401	500.417	0
464	9	-58.2504	257.372	-1187.69	-46376.2	-17931.3	-15598.9	284.902	649.047	0	-45.3358	-199.219	-685.005	-29236.1	59564.4	13349.6	386.955	242.68	0	-103.586	58.1536	-1872.7	-934314	608414	59796.7	322.232	500.404	0
465	0	-57.3851	257.663	-1193.07	-46528.8	-18313.2	-15671	284.65	648.999	0	-44.4252	-201.172	-687.855	-29342.2	59803	13366.1	386.941	242.658	0	-101.81	56.4909	-1880.92	-938500	610653	58532.4	322.058	500.4	0
465	1	-56.5998	257.971	-1198.19	-46676.8	-18704.7	-15737.8	284.389	648.956	0	-43.5421	-203.091	-690.589	-29446.3	60032.1	13388.8	386.929	242.639	0	-100.142	54.8801	-1888.78	-942501	612767	57349.3	321.881	500.396	0
465	2	-55.8821	258.324	-1203.1	-46816.8	-19107.3	-15798.9	284.118	648.914	0	-42.6711	-204.96	-693.263	-29548.2	60255	13417.9	386.915	242.622	0	-98.5532	53.3642	-1896.36	-946349	614788	56250.6	321.698	500.384	0
465	3	-55.2334	258.734	-1207.82	-46947.9	-19523.6	-15853.6	283.836	648.87	0	-41.8069	-206.769	-695.898	-29648	60473.4	13453.1	386.9	242.604	0	-97.0404	51.9652	-1903.71	-950049	616722	55242.9	321.51	500.36	0
465	4	-54.6692	259.204	-1212.31	-47070.8	-19956	-15901.2	283.539	648.828	0	-40.9548	-208.517	-698.481	-29745	60689	13493.6	386.887	242.585	0	-95.6239	50.6873	-1910.79	-953586	618559	54337.8	321.317	500.327	0
465	5	-54.2126	259.729	-1216.52	-47187.4	-20405.1	-15940.7	283.227	648.789	0	-40.124	-210.209	-700.973	-29838.7	60904.7	13538.3	386.886	242.567	0	-94.3366	49.5206	-1917.5	-956924	620277	53548.2	321.121	500.288	0
465	6	-53.8874	260.305	-1220.41	-47299.7	-20870.9	-15971.5	282.898	648.757	0	-39.3215	-211.858	-703.328	-29928.4	61123.5	13586.1	386.906	242.553	0	-93.2089	48.4462	-1923.74	-960018	621848	52884.1	320.924	500.247	0
465	7	-53.7107	260.926	-1223.91	-47409.4	-21353.5	-15993.3	282.553	648.736	0	-38.5429	-213.48	-705.509	-30013.6	61346.9	13636.2	386.954	242.542	0	-92.2535	47.4468	-1929.42	-962832	623247	52349	320.728	500.208	0
465	8	-53.6872	261.595	-1227	-47517.8	-21852.3	-16006.2	282.19	648.727	0	-37.7677	-215.078	-707.52	-30095.2	61573.7	13688	387.028	242.536	0	-91.4548	46.5163	-1934.52	-965355	624467	51939.4	320.533	500.169	0
465	9	-53.8088	262.314	-1229.7	-47625.1	-22366.7	-16010.8	281.811	648.729	0	-36.9612	-216.648	-709.419	-30176.8	61800.3	13742.3	387.114	242.537	0	-90.77	45.6658	-1939.12	-967614	625528	51646.8	320.336	500.126	0
466	0	-54.0563	263.095	-1232.08	-47730.7	-22897.2	-16007.7	281.416	648.74	0	-36.0818	-218.17	-711.301	-30263.3	62023.3	13801.2	387.197	242.546	0	-90.1382	44.925	-1943.39	-969670	626469	51461.7	320.133	500.068	0
466	1	-54.4068	263.954	-1234.22	-47834.1	-23446.1	-15997.2	281.003	648.756	0	-35.0912	-219.622	-713.26	-30357.7	62243.1	13867.3	387.266	242.562	0	-89.4979	44.3322	-1947.48	-971592	627338	51376.1	319.922	499.989	0
466	2	-54.8434	264.902	-1236.19	-47935.6	-24015.4	-15979.3	280.573	648.777	0	-33.9675	-220.989	-715.347	-30460.1	62463.1	13941.9	387.319	242.581	0	-88.811	43.9125	-1951.53	-973430	628170	51384.4	319.701	499.883	0
466	3	-55.3589	265.941	-1237.99	-48036.6	-24606	-15954.2	280.124	648.802	0	-32.711	-222.272	-717.577	-30568	62685.6	14024.6	387.357	242.599	0	-88.0699	43.6684	-1955.57	-975200	628978	51482	319.472	499.75	0
466	4	-55.9514	267.064	-1239.63	-48137.9	-25218.3	-15923.3	279.657	648.832	0	-31.3353	-223.478	-719.932	-30678.9	62912	14114	387.386	242.614	0	-87.2867	43.5856	-1959.57	-976888	629753	51663.8	319.236	499.59	0
466	5	-56.6267	268.255	-1241.06	-48239.5	-25853	-15888.6	279.169	648.87	0	-29.8605	-224.618	-722.364	-30790.3	63142.5	14208.2	387.411	242.624	0	-86.4872	43.6362	-1963.43	-978457	630469	51924.8	318.992	499.408	0
466	6	-57.4002	269.487	-1242.22	-48340.7	-26509.6	-15851.9	278.659	648.915	0	-28.3141	-225.708	-724.806	-30899.4	63377.2	14304.7	387.44	242.631	0	-85.7142	43.779	-1967.03	-979854	631090	52263.4	318.743	499.208	0
466	7	-58.2917	270.73	-1243.03	-48441.7	-27185.5	-15814.1	278.13	648.971	0	-26.7301	-226.764	-727.188	-31003.6	63616.2	14400.7	387.483	242.635	0	-85.0218	43.9662	-1970.22	-981020	631577	52680.4	318.491	498.996	0
466	8	-59.3136	271.958	-1243.45	-48544.2	-27877.5	-15775.8	277.581	649.04	0	-25.1454	-227.806	-729.457	-31101.3	63858.2	14493.9	387.542	242.636	0	-84.4591	44.1525	-1972.91	-981921	631906	53174.2	318.237	498.777	0
466	9	-60.4618	273.153	-1243.49	-48649.6	-28582.8	-15737.6	277.014	649.123	0	-23.5938	-228.849	-731.594	-31192.7	64100.2	14582.1	387.617	242.637	0	-84.0556	44.3041	-1975.08	-982563	632077	53736.2	317.983	498.556	0
467	0	-61.7115	274.312	-1243.23	-48757.3	-29298.8	-15699.5	276.433	649.218	0	-22.1016	-229.906	-733.615	-31279.4	64337.1	14663.1	387.699	242.637	0	-83.8131	44.4059	-1976.85	-982999	632115	54349.7	317.724	498.335	0
467	1	-63.0239	275.444	-1242.79	-48865	-30021.3	-15661.3	275.844	649.319	0	-20.687	-230.987	-735.563	-31362.5	64563.3	14734.8	387.774	242.637	0	-83.7109	44.457	-1978.36	-983310	632067	54992.7	317.46	498.113	0
467	2	-64.3598	276.555	-1242.3	-48969.8	-30746.3	-15622.6	275.25	649.419	0	-19.3662	-232.101	-737.477	-31441.5	64773.5	14796.8	387.831	242.634	0	-83.726	44.4532	-1979.77	-983573	631978	55642.8	317.187	497.889	0
467	3	-65.6894	277.646	-1241.82	-49069.9	-31471.3	-15583.7	274.657	649.515	0	-18.158	-233.267	-739.37	-31514.2	64964.2	14849.3	387.864	242.623	0	-83.8473	44.379	-1981.19	-983839	631875	56281.4	316.905	497.665	0
467	4	-66.9933	278.713	-1241.41	-49165.1	-32195.9	-15545.3	274.065	649.604	0	-17.0816	-234.499	-741.228	-31578.5	65133.6	14893.8	387.872	242.603	0	-84.0749	44.2148	-1982.64	-984127	631765	56895.1	316.613	497.443	0
467	5	-68.2632	279.751	-1241.06	-49256.3	-32920.6	-15509	273.474	649.689	0	-16.1566	-235.811	-743.014	-31632.9	65280.3	14932.7	387.859	242.574	0	-84.4198	43.9396	-1984.07	-984429	631634	57477.4	316.31	497.229	0
467	6	-69.5024	280.747	-1240.73	-49344.5	-33643.8	-15476.2	272.884	649.771	0	-15.4035	-237.219	-744.663	-31675.6	65402.2	14968.1	387.828	242.537	0	-84.9059	43.5285	-1985.39	-984708	631452	58027.6	315.996	497.029	0
467	7	-70.7199	281.69	-1240.36	-49430.3	-34362.7	-15448	272.296	649.852	0	-14.8411	-238.733	-746.1	-31704.3	65496	15001.6	387.784	242.493	0	-85.561	42.9574	-1986.46	-984913	631178	58548.1	315.673	496.851	0
467	8	-71.9231	282.569	-1239.91	-49514.9	-35073.8	-15425.4	271.713	649.934	0	-14.482	-240.355	-747.258	-31716.6	65558.8	15033.7	387.733	242.444	0	-86.4051	42.2133	-1987.16	-984999	630781	59041.7	315.341	496.701	0
467	9	-73.1123	283.378	-1239.35	-49599.3	-35774.4	-15409	271.135	650.021	0	-14.3271	-242.075	-748.106	-31711.8	65588.9	15063.8	387.673	242.389	0	-87.4394	41.3026	-1987.45	-984952	630248	59509.5	315.001	496.582	0
468	0	-74.278	284.121	-1238.72	-49682.9	-36462.7	-15399.5	270.564	650.108	0	-14.3569	-243.861	-748.672	-31691.1	65586.4	15090.6	387.604	242.33	0	-88.6349	40.2593	-1987.39	-984794	629595	59949.9	314.654	496.494	0
468	1	-75.4028	284.813	-1238.07	-49763.4	-37137.7	-15396.9	270.004	650.194	0	-14.5321	-245.67	-749.02	-31658	65553.3	15112.4	387.519	242.266	0	-89.9349	39.1426	-1987.09	-984568	628859	60360.4	314.3	496.428	0
468	2	-76.4724	285.471	-1237.45	-49837.9	-37797.3	-15400.6	269.456	650.275	0	-14.8093	-247.458	-749.221	-31616.1	65493	15128.9	387.415	242.199	0	-91.2817	38.0132	-1986.67	-984319	628079	60742.3	313.941	496.38	0
468	3	-77.4847	286.104	-1236.89	-49905.1	-38438.4	-15409.4	268.923	650.347	0	-15.1553	-249.197	-749.319	-31568.7	65408.5	15141.8	387.291	242.13	0	-92.64	36.9069	-1986.21	-984067	627278	61101.1	313.579	496.343	0
468	4	-78.4528	286.709	-1236.33	-49964.8	-39059.3	-15422.5	268.407	650.414	0	-15.5481	-250.881	-749.324	-31517.3	65301.7	15152.9	387.148	242.061	0	-94.0008	35.8278	-1985.66	-983791	626452	61444.5	313.216	496.314	0
468	5	-79.3999	287.269	-1235.71	-50017.1	-39661.4	-15439.8	267.904	650.476	0	-15.9745	-252.512	-749.219	-31460.9	65174.6	15164	386.99	241.992	0	-95.3744	34.7571	-1984.93	-983436	625569	61780.2	312.853	496.292	0
468	6	-80.3541	287.764	-1234.89	-50062.9	-40248.3	-15461.5	267.407	650.54	0	-16.4318	-254.101	-748.972	-31396.3	65028.6	15176.1	386.824	241.919	0	-96.7859	33.6627	-1983.86	-982923	624586	62115.8	312.491	496.273	0
468	7	-81.3395	288.175	-1233.79	-50103	-40825.2	-15487.6	266.911	650.609	0	-16.9238	-255.664	-748.555	-31321.3	64864.4	15190.4	386.653	241.842	0	-98.2634	32.5118	-1982.34	-982184	623458	62458.2	312.127	496.254	0
468	8	-82.3671	288.497	-1232.33	-50138.2	-41397.5	-15517.5	266.407	650.686	0	-17.4495	-257.206	-747.969	-31236.2	64683	15206.6	386.478	241.761	0	-99.8165	31.2913	-1980.3	-981190	622167	62810.3	311.759	496.233	0
468	9	-83.4263	288.746	-1230.56	-50168.5	-41968.1	-15549.5	265.895	650.769	0	-17.9943	-258.722	-747.243	-31143.8	64486.8	15223.3	386.3	241.678	0	-101.421	30.0238	-1977.81	-979963	620729	63169.9	311.386	496.209	0
469	0	-84.4863	288.959	-1228.58	-50192.4	-42536.3	-15581.3	265.378	650.854	0	-18.5323	-260.195	-746.439	-31047.9	64281.6	15239.1	386.118	241.595	0	-103.019	28.764	-1975.02	-978580	619196	63530.1	311.01	496.178	0
469	1	-85.507	289.184	-1226.52	-50208.2	-43100.2	-15610.6	264.86	650.936	0	-19.0357	-261.606	-745.629	-30952.6	64074.9	15253.2	385.934	241.512	0	-104.543	27.5777	-1972.15	-977138	617637	63882.3	310.635	496.141	0
469	2	-86.4559	289.454	-1224.48	-50214.1	-43658.1	-15635.6	264.346	651.009	0	-19.4887	-262.94	-744.857	-30860.6	63872.4	15265.8	385.751	241.432	0	-105.945	26.5137	-1969.34	-975706	616101	64220.1	310.265	496.095	0
469	3	-87.3166	289.78	-1222.51	-50209.9	-44208.3	-15655.3	263.838	651.071	0	-19.8911	-264.195	-744.118	-30771.5	63676.7	15277.8	385.573	241.353	0	-107.208	25.5846	-1966.63	-974308	614603	64539.2	309.899	496.045	0
469	4	-88.0896	290.148	-1220.6	-50196.9	-44748.5	-15668.9	263.339	651.125	0	-20.2511	-265.383	-743.382	-30683.6	63488.3	15290.2	385.405	241.276	0	-108.341	24.7653	-1963.98	-972935	613135	64835.7	309.542	495.994	0
469	5	-88.7868	290.531	-1218.72	-50177.4	-45275.1	-15676.7	262.85	651.172	0	-20.58	-266.526	-742.599	-30594.8	63305.6	15303.3	385.249	241.2	0	-109.367	24.0049	-1961.32	-971559	611676	65104.1	309.193	495.948	0
469	6	-89.4261	290.895	-1216.81	-50154.7	-45783.2	-15679.7	262.374	651.218	0	-20.8942	-267.655	-741.702	-30503.5	63124.1	15316.8	385.107	241.126	0	-110.32	23.2401	-1958.51	-970139	610191	65337.9	308.854	495.914	0
469	7	-90.026	291.21	-1214.83	-50131.4	-46268.6	-15680.2	261.914	651.266	0	-21.2144	-268.801	-740.627	-30408.3	62937.3	15329.7	384.978	241.058	0	-111.24	22.4092	-1955.46	-968635	608645	65531	308.524	495.9	0
469	8	-90.5994	291.456	-1212.74	-50109.6	-46728.6	-15681	261.469	651.319	0	-21.5564	-269.988	-739.344	-30308.9	62739.2	15341	384.858	240.994	0	-112.156	21.4686	-1952.09	-967029	607020	65677.5	308.202	495.91	0
469	9	-91.1495	291.628	-1210.55	-50090.2	-47162.4	-15684.5	261.041	651.378	0	-21.9231	-271.224	-737.873	-30205.4	62526.9	15350.1	384.739	240.936	0	-113.073	20.404	-1948.43	-965329	605320	65772.6	307.886	495.943	0
470	0	-91.6689	291.734	-1208.32	-50071.6	-47570	-15692.3	260.631	651.439	0	-22.3034	-272.498	-736.272	-30098	62301.1	15357	384.617	240.879	0	-113.972	19.2359	-1944.59	-963573	603578	65814.2	307.575	495.99	0
470	1	-92.1442	291.794	-1206.1	-50049.7	-47953.2	-15704.7	260.241	651.497	0	-22.6802	-273.782	-734.609	-29987.9	62064.1	15362.4	384.486	240.822	0	-114.824	18.0114	-1940.7	-961813	601834	65805.1	307.271	496.045	0
470	2	-92.5638	291.827	-1203.96	-50020.2	-48314.7	-15721.1	259.87	651.547	0	-23.0393	-275.045	-732.935	-29876.5	61817.9	15366.7	384.343	240.763	0	-115.603	16.7823	-1936.89	-960092	600120	65752.1	306.972	496.103	0
470	3	-92.9233	291.845	-1201.93	-49980	-48657.3	-15740.3	259.517	651.583	0	-23.3731	-276.259	-731.264	-29764.3	61565.2	15370.8	384.19	240.703	0	-116.296	15.5862	-1933.19	-958425	598448	65664.1	306.677	496.16	0
470	4	-93.2244	291.85	-1199.99	-49927.3	-48985	-15761.6	259.179	651.607	0	-23.6799	-277.407	-729.58	-29650.4	61308.9	15374.8	384.033	240.64	0	-116.904	14.4439	-1929.57	-956795	596806	65549.1	306.387	496.218	0
470	5	-93.4739	291.836	-1198.1	-49861.8	-49303.1	-15784.4	258.849	651.617	0	-23.9641	-278.476	-727.851	-29533.3	61051.1	15377.9	383.879	240.576	0	-117.438	13.3604	-1925.95	-955167	595171	65413.5	306.1	496.278	0
470	6	-93.6826	291.79	-1196.2	-49785	-49616	-15808.5	258.522	651.619	0	-24.2368	-279.466	-726.045	-29412.1	60791.8	15378.9	383.73	240.51	0	-117.919	12.3236	-1922.24	-953495	593509	65261.2	305.814	496.34	0
470	7	-93.8631	291.696	-1194.2	-49699.3	-49925.6	-15834.2	258.193	651.617	0	-24.5122	-280.383	-724.136	-29286.3	60529.6	15377.3	383.589	240.443	0	-118.375	11.3133	-1918.34	-951732	591787	65095.9	305.528	496.407	0
470	8	-94.0267	291.544	-1192.05	-49607.3	-50229.9	-15862.5	257.863	651.615	0	-24.8043	-281.229	-722.116	-29156	60262.8	15372.8	383.453	240.376	0	-118.831	10.3148	-1914.17	-949844	589988	64921.8	305.241	496.476	0
470	9	-94.1778	291.331	-1189.74	-49511.1	-50524.7	-15894.2	257.533	651.615	0	-25.1222	-282.003	-719.999	-29022.4	59989.9	15364.9	383.32	240.309	0	-119.3	9.32858	-1909.74	-947830	588115	64742.2	304.956	496.547	0
471	0	-94.3078	291.071	-1187.31	-49412.2	-50805	-15929.4	257.21	651.617	0	-25.4636	-282.697	-717.826	-28887.9	59710.2	15352.7	383.182	240.244	0	-119.771	8.37393	-1905.14	-945723	586195	64555.9	304.674	496.618	0
471	1	-94.3963	290.782	-1184.83	-49312.5	-51066.8	-15967.7	256.899	651.62	0	-25.8133	-283.303	-715.651	-28755.5	59422.8	15335.9	383.033	240.181	0	-120.21	7.47839	-1900.48	-943583	584269	64356.1	304.397	496.687	0
471	2	-94.423	290.482	-1182.36	-49212.5	-51308.6	-16007.6	256.605	651.622	0	-26.1546	-283.822	-713.509	-28626.9	59127.8	15315.5	382.869	240.121	0	-120.578	6.65948	-1895.87	-941462	582368	64134.7	304.124	496.754	0
471	3	-94.379	290.18	-1179.94	-49112	-51531.8	-16047.3	256.327	651.622	0	-26.4823	-284.263	-711.392	-28501.9	58827	15293	382.693	240.065	0	-120.861	5.91693	-1891.34	-939374	580497	63888.4	303.857	496.822	0
471	4	-94.2689	289.877	-1177.56	-49009.6	-51739.4	-16084.8	256.062	651.62	0	-26.8009	-284.64	-709.252	-28378.4	58523.8	15270.3	382.515	240.012	0	-121.07	5.23706	-1886.81	-937298	578639	63620.8	303.596	496.896	0
471	5	-94.1118	289.565	-1175.14	-48904.6	-51934.9	-16118.5	255.806	651.616	0	-27.1199	-284.969	-707.019	-28253.5	58221.9	15248.5	382.349	239.961	0	-121.232	4.59558	-1882.16	-935180	576755	63340.9	303.34	496.981	0
471	6	-93.9388	289.228	-1172.61	-48796.8	-52121.7	-16146.9	255.551	651.614	0	-27.4513	-285.269	-704.628	-28124.4	57922.4	15228.1	382.203	239.914	0	-121.39	3.95844	-1877.24	-932951	574800	63061.6	303.09	497.081	0
471	7	-93.7842	288.845	-1169.86	-48687.2	-52302.1	-16169.3	255.292	651.618	0	-27.8075	-285.558	-702.026	-27989.1	57623.3	15208.6	382.081	239.869	0	-121.592	3.28674	-1871.89	-930539	572724	62795.2	302.843	497.197	0
471	8	-93.6734	288.403	-1166.8	-48576.9	-52477.3	-16185.5	255.025	651.632	0	-28.1938	-285.852	-699.185	-27846.9	57320.9	15189.5	381.982	239.828	0	-121.867	2.55057	-1865.99	-927889	570490	62548.7	302.596	497.329	0
471	9	-93.6129	287.904	-1163.42	-48467	-52647.3	-16196.6	254.748	651.659	0	-28.6014	-286.153	-696.11	-27698.7	57011.9	15171.3	381.901	239.791	0	-122.214	1.75055	-1859.53	-924991	568091	62324	302.347	497.477	0
472	0	-93.5877	287.375	-1159.78	-48358.8	-52811.7	-16204	254.464	651.697	0	-29.0065	-286.444	-692.858	-27547.3	56694.4	15155.4	381.827	239.759	0	-122.594	0.931366	-1852.63	-921897	565558	62120.6	302.096	497.638	0
472	1	-93.5666	286.855	-1155.99	-48253.1	-52970.6	-16208.7	254.177	651.742	0	-29.376	-286.688	-689.524	-27396.1	56369.2	15142.7	381.751	239.732	0	-122.943	0.167389	-1845.52	-918702	562955	61935.1	301.842	497.806	0
472	2	-93.5176	286.38	-1152.21	-48149.2	-53125.2	-16211.2	253.893	651.789	0	-29.6809	-286.853	-686.214	-27247.9	56041.2	15132.9	381.667	239.708	0	-123.199	-0.472992	-1838.42	-915509	560356	61761.8	301.586	497.974	0
472	3	-93.4206	285.969	-1148.5	-48045.8	-53276.6	-16211.7	253.612	651.834	0	-29.9076	-286.921	-683.017	-27103.9	55718.1	15125.2	381.577	239.683	0	-123.328	-0.952728	-1831.52	-912384	557816	61595.8	301.333	498.133	0
472	4	-93.2707	285.619	-1144.88	-47941.4	-53425.2	-16210.6	253.336	651.875	0	-30.0596	-286.886	-679.987	-26964.2	55407.2	15118.4	381.483	239.654	0	-123.33	-1.26703	-1824.87	-909343	555363	61434.8	301.086	498.272	0
472	5	-93.076	285.316	-1141.32	-47835.4	-53571.2	-16208	253.062	651.912	0	-30.1537	-286.751	-677.139	-26828.3	55111.4	15111.4	381.389	239.62	0	-123.23	-1.4353	-1818.46	-906365	552993	61279.9	300.847	498.387	0
472	6	-92.8531	285.039	-1137.74	-47728.3	-53715.2	-16204	252.788	651.95	0	-30.2154	-286.535	-674.447	-26695.4	54828.8	15102.9	381.294	239.581	0	-123.068	-1.496	-1812.18	-903404	550676	61133.6	300.615	498.477	0
472	7	-92.6213	284.766	-1134.06	-47621.5	-53858.3	-16198.2	252.509	651.992	0	-30.2712	-286.264	-671.864	-26564.9	54554.6	15091.9	381.199	239.539	0	-122.892	-1.49881	-1805.93	-900411	548374	60997.3	300.386	498.546	0
472	8	-92.3938	284.477	-1130.28	-47517.9	-54000.5	-16189.5	252.224	652.041	0	-30.3402	-285.967	-669.333	-26436.5	54283.8	15077.9	381.101	239.497	0	-122.734	-1.48975	-1799.61	-897361	546057	60869.8	300.157	498.602	0
472	9	-92.1722	284.167	-1126.38	-47419.9	-54140.7	-16176.3	251.934	652.099	0	-30.4293	-285.66	-666.822	-26311	54013.3	15060.4	381.001	239.457	0	-122.601	-1.49365	-1793.2	-894259	543718	60746.9	299.929	498.654	0
473	0	-91.9461	283.84	-1122.45	-47328.2	-54277	-16157.4	251.644	652.165	0	-30.5328	-285.345	-664.33	-26188.9	53743.3	15039.1	380.898	239.422	0	-122.479	-1.50522	-1786.78	-891149	541379	60623.9	299.701	498.706	0
473	1	-91.6995	283.515	-1118.58	-47242.4	-54408.5	-16132.6	251.359	652.234	0	-30.6386	-285.012	-661.889	-26070.7	53476.4	15013.7	380.794	239.388	0	-122.338	-1.49649	-1780.47	-888096	539080	60496.6	299.476	498.759	0
473	2	-91.4202	283.209	-1114.86	-47162.6	-54536.1	-16102.3	251.083	652.304	0	-30.7384	-284.648	-659.538	-25957	53216.2	14983.9	380.687	239.356	0	-122.159	-1.43958	-1774.4	-885163	536864	60363.7	299.256	498.813	0
473	3	-91.1077	282.932	-1111.34	-47089.7	-54661.7	-16067	250.815	652.372	0	-30.8331	-284.255	-657.304	-25849.8	52965.6	14950.6	380.58	239.327	0	-121.941	-1.3233	-1768.64	-882380	534750	60229	299.041	498.867	0
473	4	-90.7728	282.686	-1107.97	-47024.4	-54788.2	-16026.2	250.551	652.442	0	-30.9299	-283.84	-655.191	-25750.8	52726.5	14915.1	380.475	239.303	0	-121.703	-1.15411	-1763.16	-879731	532729	60100.1	298.831	498.919	0
473	5	-90.4333	282.466	-1104.69	-46966.5	-54919.4	-15979.4	250.285	652.516	0	-31.0391	-283.419	-653.175	-25660.3	52500	14878.2	380.377	239.285	0	-121.472	-0.9534	-1757.86	-877167	530770	59984.8	298.624	498.97	0
473	6	-90.1093	282.259	-1101.4	-46915.1	-55058	-15926.7	250.011	652.596	0	-31.17	-283.013	-651.214	-25576.7	52285.3	14839.5	380.289	239.275	0	-121.279	-0.754059	-1752.62	-874626	528834	59887.3	298.418	499.02	0
473	7	-89.8171	282.053	-1098.05	-46868.8	-55204.8	-15868.7	249.725	652.684	0	-31.3234	-282.642	-649.272	-25497	52079.9	14798.3	380.213	239.27	0	-121.14	-0.588837	-1747.32	-872059	526887	59806	298.212	499.067	0
473	8	-89.5628	281.84	-1094.61	-46826.6	-55358.8	-15806.6	249.426	652.779	0	-31.4878	-282.318	-647.335	-25418	51880.8	14753.4	380.145	239.266	0	-121.051	-0.477539	-1741.95	-869448	524916	59734.4	298.003	499.111	0
473	9	-89.3407	281.626	-1091.11	-46787	-55518.6	-15741.4	249.117	652.88	0	-31.6443	-282.049	-645.416	-25337.4	51685.1	14704.3	380.08	239.257	0	-120.985	-0.422577	-1736.53	-866806	522932	59662.8	297.792	499.149	0
474	0	-89.1347	281.423	-1087.62	-46749.1	-55683.5	-15673.3	248.803	652.983	0	-31.7687	-281.832	-643.554	-25254.8	51492	14651.6	380.012	239.243	0	-120.903	-0.408752	-1731.18	-864185	520965	59581.6	297.579	499.178	0
474	1	-88.9252	281.249	-1084.24	-46712.1	-55852.6	-15602.1	248.487	653.083	0	-31.8339	-281.657	-641.799	-25171.5	51301.6	14597.3	379.934	239.22	0	-120.759	-0.407684	-1726.04	-861648	519057	59484	297.363	499.195	0
474	2	-88.6991	281.116	-1081.02	-46675.6	-56024.8	-15527.7	248.174	653.177	0	-31.8163	-281.506	-640.193	-25089.2	51114.3	14543.1	379.842	239.19	0	-120.515	-0.390472	-1721.22	-859246	517239	59368.1	297.147	499.198	0
474	3	-88.4536	281.025	-1077.98	-46639.3	-56198.8	-15450.8	247.867	653.265	0	-31.7018	-281.365	-638.749	-25008.2	50930.8	14490.4	379.735	239.152	0	-120.155	-0.340881	-1716.73	-856984	515520	59234.3	296.931	499.185	0
474	4	-88.1926	280.966	-1075.08	-46603.1	-56373.3	-15372.8	247.564	653.349	0	-31.486	-281.229	-637.443	-24928	50751.9	14439.4	379.618	239.106	0	-119.679	-0.263092	-1712.52	-854831	513880	59082.3	296.717	499.157	0
474	5	-87.9256	280.921	-1072.23	-46567.9	-56545.5	-15295	247.264	653.431	0	-31.1769	-281.106	-636.228	-24848.1	50577.1	14390.2	379.495	239.055	0	-119.102	-0.185669	-1708.46	-852730	512285	58909.6	296.507	499.118	0
474	6	-87.6676	280.858	-1069.34	-46534.9	-56712.2	-15218.4	246.965	653.517	0	-30.7966	-281.016	-635.045	-24767.5	50404.9	14343.3	379.372	239.001	0	-118.464	-0.158508	-1704.38	-850616	510694	58713.8	296.299	499.071	0
474	7	-87.4349	280.746	-1066.32	-46505.8	-56871.2	-15143.2	246.666	653.614	0	-30.375	-280.983	-633.844	-24684.1	50234.5	14298.1	379.254	238.943	0	-117.81	-0.237061	-1700.16	-848422	509066	58494.1	296.096	499.018	0
474	8	-87.2383	280.559	-1063.09	-46482	-57021.2	-15069	246.363	653.723	0	-29.9395	-281.021	-632.598	-24595.7	50067.4	14253.5	379.146	238.88	0	-117.178	-0.462463	-1695.69	-846106	507378	58249	295.899	498.961	0
474	9	-87.0759	280.288	-1059.67	-46464.2	-57162	-14995.8	246.057	653.848	0	-29.5075	-281.137	-631.324	-24502.3	49905.8	14207.4	379.049	238.811	0	-116.583	-0.848999	-1690.99	-843670	505638	57974.7	295.709	498.896	0
475	0	-86.9302	279.944	-1056.11	-46451.4	-57294.4	-14923.4	245.749	653.984	0	-29.0833	-281.326	-630.072	-24405.5	49749.8	14158.2	378.959	238.735	0	-116.013	-1.38211	-1686.18	-841163	503878	57664.3	295.526	498.818	0
475	1	-86.7736	279.55	-1052.52	-46441.4	-57420.8	-14851.3	245.445	654.124	0	-28.6615	-281.575	-628.891	-24307.1	49599.8	14106	378.869	238.651	0	-115.435	-2.02435	-1681.41	-838662	502144	57311.6	295.349	498.726	0
475	2	-86.5806	279.137	-1049.02	-46432.1	-57544.6	-14779.2	245.144	654.263	0	-28.2345	-281.865	-627.81	-24207.5	49457.6	14052.1	378.778	238.559	0	-114.815	-2.72849	-1676.83	-836232	500472	56915.4	295.177	498.621	0
475	3	-86.3362	278.727	-1045.66	-46421.9	-57668.1	-14707.1	244.85	654.395	0	-27.7976	-282.181	-626.828	-24107	49323.7	13998.6	378.688	238.459	0	-114.134	-3.45444	-1672.49	-833912	498880	56479.8	295.011	498.507	0
475	4	-86.038	278.33	-1042.48	-46409.7	-57792.8	-14635	244.562	654.519	0	-27.3511	-282.512	-625.925	-24006	49196.5	13947.1	378.598	238.353	0	-113.389	-4.18213	-1668.41	-831715	497368	56010.9	294.848	498.388	0
475	5	-85.6938	277.947	-1039.48	-46395.6	-57919.4	-14563.2	244.28	654.634	0	-26.8999	-282.862	-625.063	-23904.6	49072.8	13898.5	378.509	238.244	0	-112.594	-4.91504	-1664.54	-829629	495920	55514	294.685	498.272	0
475	6	-85.3198	277.561	-1036.6	-46380.1	-58048.3	-14492.3	244.002	654.742	0	-26.4543	-283.237	-624.181	-23802.4	48948	13851.9	378.42	238.134	0	-111.774	-5.67593	-1660.78	-827620	494501	54992.8	294.521	498.166	0
475	7	-84.9354	277.151	-1033.82	-46364.1	-58177.2	-14422.9	243.726	654.847	0	-26.0328	-283.648	-623.219	-23698.1	48816.2	13806	378.329	238.025	0	-110.968	-6.49664	-1657.04	-825649	493078	54451.2	294.351	498.079	0
475	8	-84.5551	276.692	-1031.1	-46348	-58301.1	-14356	243.457	654.95	0	-25.6579	-284.098	-622.135	-23589.7	48673	13759.9	378.235	237.917	0	-110.213	-7.40567	-1653.24	-823692	491633	53892.4	294.176	498.015	0
475	9	-84.1813	276.166	-1028.45	-46332.5	-58414.8	-14292.2	243.201	655.051	0	-25.3421	-284.58	-620.917	-23476.2	48518	13713.6	378.139	237.809	0	-109.523	-8.41357	-1649.36	-821749	490170	53316.3	294	497.977	0
476	0	-83.7972	275.572	-1025.9	-46317	-58514.9	-14232.2	242.963	655.148	0	-25.0747	-285.074	-619.613	-23358.4	48355.8	13667.1	378.042	237.698	0	-108.872	-9.50186	-1645.52	-819855	488722	52715.6	293.826	497.959	0
476	1	-83.3697	274.925	-1023.53	-46299.8	-58599	-14175.9	242.748	655.235	0	-24.8279	-285.553	-618.309	-23239.1	48193.2	13620.3	377.943	237.585	0	-108.198	-10.6277	-1641.84	-818067	487341	52077.1	293.662	497.95	0
476	2	-82.8646	274.248	-1021.38	-46278.6	-58666.9	-14123	242.561	655.31	0	-24.5769	-285.992	-617.083	-23119.9	48035.4	13573.7	377.843	237.466	0	-107.441	-11.7437	-1638.46	-816420	486064	51390.4	293.511	497.94	0
476	3	-82.2634	273.559	-1019.42	-46251.2	-58721.9	-14072.6	242.397	655.37	0	-24.3108	-286.373	-615.962	-23000	47884.5	13528	377.739	237.34	0	-106.574	-12.8145	-1635.38	-814904	484892	50653.9	293.373	497.92	0
476	4	-81.5682	272.865	-1017.59	-46217	-58770.2	-14024.1	242.246	655.418	0	-24.0298	-286.69	-614.932	-22878.1	47739.5	13483.4	377.634	237.204	0	-105.598	-13.8253	-1632.52	-813476	483795	49874.2	293.243	497.887	0
476	5	-80.7964	272.166	-1015.81	-46177.3	-58817.6	-13976.9	242.098	655.458	0	-23.7411	-286.949	-613.967	-22752.8	47598.4	13439.4	377.526	237.059	0	-104.537	-14.7832	-1629.78	-812080	482733	49061.5	293.116	497.84	0
476	6	-79.977	271.453	-1014	-46134.4	-58867.3	-13930.4	241.945	655.498	0	-23.4582	-287.167	-613.024	-22623.3	47457.7	13395.3	377.416	236.904	0	-103.435	-15.7148	-1627.02	-810655	481662	48228.1	292.987	497.781	0
476	7	-79.1443	270.713	-1012.06	-46090	-58919.8	-13883.7	241.783	655.541	0	-23.1965	-287.365	-612.056	-22489.5	47313.1	13350.1	377.302	236.744	0	-102.341	-16.6515	-1624.12	-809149	480542	47388.4	292.854	497.715	0
476	8	-78.3266	269.943	-1009.99	-46045.6	-58973.6	-13835.8	241.61	655.59	0	-22.964	-287.556	-611.032	-22352.3	47159.9	13302.7	377.181	236.581	0	-101.291	-17.6134	-1621.02	-807543	479354	46554.9	292.712	497.648	0
476	9	-77.5343	269.149	-1007.81	-46002.5	-59027.9	-13786.3	241.43	655.646	0	-22.7563	-287.747	-609.948	-22213.2	46995.8	13252.6	377.049	236.418	0	-100.291	-18.5975	-1617.76	-805864	478110	45734.2	292.563	497.584	0
477	0	-76.7582	268.353	-1005.63	-45961.8	-59083.7	-13734.8	241.247	655.705	0	-22.5576	-287.927	-608.839	-22074.4	46821.1	13199.5	376.902	236.256	0	-99.3158	-19.5737	-1614.47	-804177	476845	44926.6	292.405	497.525	0
477	1	-75.9795	267.585	-1003.54	-45922.4	-59143	-13681.3	241.066	655.76	0	-22.3455	-288.086	-607.759	-21938.8	46638.8	13141.8	376.739	236.098	0	-98.325	-20.5008	-1611.3	-802556	475605	44126.8	292.24	497.47	0
477	2	-75.1833	266.866	-1001.6	-45882.4	-59207.2	-13626	240.888	655.809	0	-22.0985	-288.22	-606.751	-21810.5	46452.2	13077.2	376.559	235.946	0	-97.2819	-21.354	-1608.36	-801047	474421	43326.6	292.07	497.416	0
477	3	-74.3655	266.202	-999.827	-45840.5	-59277.3	-13569.3	240.712	655.849	0	-21.8054	-288.334	-605.82	-21691.9	46263.3	13005.2	376.365	235.806	0	-96.1709	-22.1319	-1605.65	-799653	473296	42520.4	291.895	497.364	0
477	4	-73.5308	265.585	-998.156	-45797.1	-59353.3	-13510.8	240.537	655.882	0	-21.4682	-288.428	-604.922	-21582.1	46072	12927.1	376.162	235.678	0	-94.999	-22.843	-1603.08	-798335	472202	41710.8	291.715	497.318	0
477	5	-72.6899	264.993	-996.515	-45753.9	-59434.5	-13450.2	240.358	655.914	0	-21.1035	-288.497	-603.987	-21476.6	45877.6	12844.8	375.958	235.558	0	-93.7934	-23.504	-1600.5	-797030	471096	40905	291.53	497.283	0
477	6	-71.8588	264.399	-994.817	-45713.3	-59519.3	-13387	240.171	655.951	0	-20.7416	-288.548	-602.931	-21369.2	45678.8	12759.3	375.761	235.442	0	-92.6004	-24.1487	-1597.75	-795666	469929	40109.9	291.338	497.267	0
477	7	-71.055	263.776	-992.985	-45677	-59605	-13321.5	239.974	656	0	-20.4187	-288.599	-601.678	-21253.6	45473.4	12671.3	375.578	235.324	0	-91.4738	-24.823	-1594.66	-794179	468658	39330.2	291.138	497.276	0
477	8	-70.291	263.104	-990.961	-45646.1	-59688.5	-13254.1	239.767	656.063	0	-20.1613	-288.669	-600.189	-21125	45258.7	12581.3	375.407	235.197	0	-90.4523	-25.5651	-1591.15	-792522	467257	38567.5	290.931	497.31	0
477	9	-69.5678	262.38	-988.725	-45621	-59768	-13185.2	239.55	656.141	0	-19.9758	-288.768	-598.478	-20981.1	45033.9	12490.3	375.247	235.058	0	-89.5436	-26.3876	-1587.2	-790686	465725	37820.4	290.717	497.365	0
478	0	-68.8708	261.615	-986.314	-45600.8	-59843.4	-13114.4	239.326	656.234	0	-19.849	-288.883	-596.604	-20823.1	44801.4	12399.2	375.094	234.903	0	-88.7197	-27.2681	-1582.92	-788705	464092	37085.3	290.497	497.433	0
478	1	-68.1736	260.834	-983.82	-45583.9	-59915	-13041.4	239.1	656.334	0	-19.7547	-288.989	-594.645	-20654.2	44564.7	12308.8	374.943	234.734	0	-87.9283	-28.1541	-1578.47	-786649	462410	36358.1	290.275	497.507	0
478	2	-67.4501	260.068	-981.347	-45568.8	-59983.6	-12965.9	238.876	656.435	0	-19.6653	-289.051	-592.677	-20478.4	44325.5	12219.5	374.789	234.552	0	-87.1155	-28.9828	-1574.02	-784595	460731	35636.4	290.052	497.581	0
478	3	-66.6856	259.338	-978.971	-45554.8	-60049.7	-12888.3	238.66	656.533	0	-19.5618	-289.042	-590.753	-20298.7	44084.1	12131.4	374.624	234.361	0	-86.2473	-29.7045	-1569.72	-782602	459091	34922.3	289.829	497.652	0
478	4	-65.8787	258.652	-976.729	-45542.6	-60114.9	-12809.2	238.453	656.628	0	-19.4384	-288.947	-588.907	-20118.2	43841.8	12045.8	374.446	234.162	0	-85.317	-30.2949	-1565.64	-780701	457513	34221.8	289.606	497.719	0
478	5	-65.0395	258.008	-974.628	-45533.7	-60181.6	-12729	238.252	656.719	0	-19.3057	-288.764	-587.156	-19939.8	43601.2	11964.2	374.258	233.96	0	-84.3451	-30.7554	-1561.78	-778904	456003	33543.8	289.384	497.782	0
478	6	-64.1853	257.393	-972.649	-45529.6	-60253.5	-12647.9	238.052	656.81	0	-19.1872	-288.498	-585.493	-19766.4	43364	11888	374.064	233.76	0	-83.3725	-31.1056	-1558.14	-777203	454555	32898.9	289.16	497.843	0
478	7	-63.3343	256.79	-970.76	-45531	-60333.8	-12565.8	237.849	656.902	0	-19.1109	-288.164	-583.893	-19599.1	43130.2	11817	373.867	233.566	0	-82.4452	-31.3736	-1554.65	-775579	453150	32295.2	288.934	497.907	0
478	8	-62.4986	256.187	-968.939	-45538.2	-60424.4	-12483.1	237.639	656.998	0	-19.1011	-287.773	-582.331	-19438.9	42898.1	11750.4	373.666	233.381	0	-81.5997	-31.586	-1551.27	-774012	451772	31735.8	288.702	497.977	0
478	9	-61.679	255.582	-967.192	-45550.7	-60525.5	-12400.3	237.421	657.096	0	-19.1733	-287.34	-580.802	-19287.2	42665.9	11687.8	373.46	233.208	0	-80.8523	-31.7574	-1547.99	-772510	450420	31219.1	288.463	498.055	0
479	0	-60.8647	254.987	-965.563	-45567.5	-60635.6	-12318	237.202	657.193	0	-19.3276	-286.868	-579.339	-19145.4	42434.3	11630	373.246	233.047	0	-80.1923	-31.8814	-1544.9	-771104	449118	30740.6	288.219	498.138	0
479	1	-60.0392	254.424	-964.11	-45587.7	-60752.3	-12236.5	236.986	657.285	0	-19.5488	-286.357	-578.001	-19014.8	42205.6	11578.1	373.02	232.898	0	-79.588	-31.9329	-1542.11	-769843	447907	30295.4	287.973	498.219	0
479	2	-59.1925	253.916	-962.875	-45610.6	-60872.1	-12155.8	236.781	657.369	0	-19.8157	-285.802	-576.846	-18897.1	41982.3	11531.9	372.779	232.759	0	-79.0082	-31.8863	-1539.72	-768761	446819	29880.8	287.732	498.292	0
479	3	-58.3273	253.471	-961.848	-45635.6	-60990.7	-12074.9	236.59	657.446	0	-20.1119	-285.205	-575.908	-18793.9	41767.1	11491.2	372.524	232.633	0	-78.4392	-31.7343	-1537.76	-767862	445868	29498	287.499	498.348	0
479	4	-57.458	253.084	-960.974	-45662.5	-61104.8	-11993.1	236.414	657.517	0	-20.4281	-284.579	-575.193	-18705.3	41563.2	11455.2	372.26	232.52	0	-77.8861	-31.4944	-1536.17	-767112	445047	29148.8	287.279	498.384	0
479	5	-56.6053	252.74	-960.166	-45691.5	-61214.5	-11909.7	236.246	657.587	0	-20.7609	-283.943	-574.662	-18629	41374.1	11423	371.997	232.417	0	-77.3662	-31.2033	-1534.83	-766452	444322	28833.8	287.073	498.397	0
479	6	-55.7917	252.413	-959.326	-45724.4	-61321.7	-11824.6	236.078	657.663	0	-21.1097	-283.32	-574.246	-18560.5	41203	11394.2	371.751	232.322	0	-76.9014	-30.907	-1533.57	-765807	443644	28552.4	286.881	498.394	0
479	7	-55.0342	252.078	-958.365	-45762.9	-61429.2	-11737.9	235.902	657.751	0	-21.4705	-282.729	-573.865	-18494.7	41052.6	11368.8	371.537	232.228	0	-76.5047	-30.6512	-1532.23	-765104	442965	28300.5	286.701	498.38	0
479	8	-54.3368	251.719	-957.232	-45808.6	-61538	-11649.4	235.713	657.855	0	-21.828	-282.186	-573.459	-18427	40924.4	11347.1	371.364	232.133	0	-76.1648	-30.4671	-1530.69	-764302	442250	28068.7	286.533	498.363	0
479	9	-53.688	251.336	-955.942	-45861.3	-61647.6	-11559.2	235.511	657.975	0	-22.1509	-281.694	-572.999	-18354.2	40818.6	11328.2	371.237	232.032	0	-75.8389	-30.3575	-1528.94	-763398	441494	27841.6	286.377	498.345	0
480	0	-53.0616	250.947	-954.573	-45919	-61756.2	-11467.8	235.305	658.104	0	-22.3943	-281.239	-572.493	-18274.6	40733.8	11310	371.152	231.921	0	-75.4559	-30.2919	-1527.07	-762436	440719	27601	286.234	498.329	0
480	1	-52.4239	250.578	-953.24	-45978.9	-61863.2	-11376	235.102	658.234	0	-22.5119	-280.798	-571.973	-18187.9	40667.3	11290	371.1	231.799	0	-74.9358	-30.2197	-1525.21	-761488	439965	27329.1	286.103	498.316	0
480	2	-51.7434	250.256	-952.044	-46038.3	-61969.2	-11284.5	234.909	658.357	0	-22.4763	-280.349	-571.482	-18095.1	40615.5	11265.7	371.07	231.663	0	-74.2197	-30.0932	-1523.53	-760621	439267	27012	285.984	498.302	0
480	3	-51.0026	249.993	-951.037	-46095.1	-62075	-11193.9	234.729	658.468	0	-22.2863	-279.88	-571.053	-17998.3	40574.2	11234.9	371.052	231.518	0	-73.2889	-29.8875	-1522.09	-759871	438644	26643.6	285.874	498.286	0
480	4	-50.203	249.789	-950.208	-46148.1	-62180.7	-11104.1	234.561	658.566	0	-21.9599	-279.396	-570.684	-17899.4	40540	11196.6	371.037	231.365	0	-72.163	-29.6071	-1520.89	-759233	438091	26226.2	285.771	498.268	0
480	5	-49.3633	249.627	-949.494	-46196.5	-62285.3	-11014.8	234.402	658.654	0	-21.5274	-278.911	-570.337	-17799.8	40510.4	11152.2	371.029	231.209	0	-70.8907	-29.2846	-1519.83	-758661	437577	25769.1	285.673	498.249	0
480	6	-48.5117	249.48	-948.803	-46241.4	-62386	-10925.3	234.248	658.737	0	-21.026	-278.451	-569.952	-17700.1	40483.5	11103.8	371.03	231.055	0	-69.5378	-28.9708	-1518.76	-758092	437062	25284.5	285.579	498.238	0
480	7	-47.677	249.32	-948.04	-46284.3	-62479.1	-10835.1	234.097	658.821	0	-20.4924	-278.039	-569.476	-17600.2	40457.3	11053.1	371.043	230.906	0	-68.1694	-28.7188	-1517.52	-757463	436505	24783.8	285.488	498.238	0
480	8	-46.8814	249.124	-947.13	-46326.5	-62562.7	-10744.1	233.945	658.912	0	-19.9529	-277.693	-568.891	-17500.3	40430.1	11000.8	371.068	230.762	0	-66.8343	-28.5689	-1516.02	-756725	435882	24274.3	285.401	498.248	0
480	9	-46.1357	248.883	-946.041	-46367.9	-62638.1	-10652.2	233.789	659.013	0	-19.4191	-277.419	-568.215	-17399.6	40400.6	10947.3	371.101	230.621	0	-65.5548	-28.5357	-1514.26	-755865	435186	23761	285.315	498.262	0
481	0	-45.4361	248.604	-944.805	-46408.1	-62709	-10559.5	233.628	659.119	0	-18.8894	-277.209	-567.494	-17297.3	40367.7	10892.7	371.133	230.48	0	-64.3256	-28.6048	-1512.3	-754908	434436	23245.7	285.227	498.271	0
481	1	-44.7692	248.303	-943.498	-46446.8	-62779.5	-10466.7	233.461	659.228	0	-18.3552	-277.049	-566.778	-17192.5	40332.7	10837.7	371.161	230.334	0	-63.1244	-28.7455	-1510.28	-753908	433666	22727.6	285.137	498.272	0
481	2	-44.1263	247.994	-942.19	-46483.6	-62852.6	-10374.9	233.291	659.336	0	-17.8095	-276.93	-566.087	-17084	40298.3	10782.8	371.187	230.179	0	-61.9358	-28.9362	-1508.28	-752910	432902	22206	285.046	498.264	0
481	3	-43.5136	247.68	-940.911	-46518.1	-62930.6	-10285.1	233.117	659.439	0	-17.2517	-276.857	-565.402	-16970.5	40265.9	10728.8	371.216	230.015	0	-60.7653	-29.1763	-1506.31	-751925	432146	21684.4	284.953	498.253	0
481	4	-42.9478	247.357	-939.647	-46549.9	-63014.5	-10198.4	232.938	659.54	0	-16.6867	-276.84	-564.676	-16851.4	40233.9	10676.2	371.251	229.843	0	-59.6345	-29.4829	-1504.32	-750936	431378	21168.5	284.857	498.245	0
481	5	-42.4485	247.008	-938.36	-46579.6	-63103.7	-10114.9	232.751	659.639	0	-16.1251	-276.896	-563.859	-16728.2	40198.6	10626.4	371.292	229.667	0	-58.5736	-29.8885	-1502.22	-749914	430572	20663.5	284.753	498.249	0
481	6	-42.0352	246.614	-937.008	-46609.2	-63196	-10034	232.556	659.743	0	-15.5823	-277.048	-562.919	-16602.6	40157.2	10581	371.337	229.494	0	-57.6175	-30.4342	-1499.93	-748831	429705	20174.7	284.64	498.271	0
481	7	-41.7235	246.162	-935.561	-46641.1	-63288.1	-9954.57	232.353	659.854	0	-15.0739	-277.313	-561.852	-16475.3	40110.6	10542.1	371.39	229.323	0	-56.7974	-31.1515	-1497.41	-747675	428773	19708.2	284.522	498.312	0
481	8	-41.5181	245.649	-934.026	-46676.5	-63375.6	-9875.5	232.148	659.973	0	-14.6077	-277.691	-560.695	-16345.9	40065	10511.1	371.456	229.153	0	-56.1258	-32.0427	-1494.72	-746456	427800	19270.4	284.405	498.365	0
481	9	-41.409	245.085	-932.447	-46713.9	-63455.3	-9795.45	231.948	660.098	0	-14.1784	-278.16	-559.509	-16213.4	40028.5	10487.8	371.542	228.978	0	-55.5874	-33.0746	-1491.96	-745210	426828	18865.1	284.298	498.421	0
482	0	-41.3748	244.492	-930.903	-46750.5	-63526.9	-9713.21	231.758	660.221	0	-13.7695	-278.678	-558.366	-16077.9	40006.4	10470.2	371.649	228.795	0	-55.1443	-34.1859	-1489.27	-743994	425907	18493.8	284.207	498.468	0
482	1	-41.3908	243.894	-929.492	-46783.3	-63592.7	-9627.84	231.583	660.332	0	-13.3637	-279.2	-557.33	-15940.9	39999.2	10456	371.769	228.602	0	-54.7544	-35.306	-1486.82	-742875	425081	18157.5	284.132	498.5	0
482	2	-41.4394	243.308	-928.287	-46811.1	-63657	-9538.83	231.425	660.427	0	-12.9517	-279.689	-556.444	-15805.4	40003.9	10443.5	371.892	228.404	0	-54.391	-36.3805	-1484.73	-741907	424377	17858.9	284.069	498.515	0
482	3	-41.5148	242.74	-927.313	-46833.9	-63723.8	-9446.33	231.281	660.505	0	-12.532	-280.124	-555.721	-15674.4	40015.1	10432.3	372.006	228.206	0	-54.0468	-37.3837	-1483.03	-741108	423796	17601.3	284.013	498.514	0
482	4	-41.6202	242.182	-926.539	-46852.8	-63795.5	-9351.12	231.146	660.568	0	-12.1076	-280.496	-555.15	-15550.4	40026.5	10422.4	372.1	228.011	0	-53.7278	-38.3138	-1481.69	-740461	423317	17387	283.958	498.5	0
482	5	-41.7648	241.618	-925.896	-46868.9	-63873	-9254.42	231.015	660.62	0	-11.6892	-280.807	-554.687	-15434.3	40032.4	10413.6	372.171	227.825	0	-53.454	-39.1883	-1480.58	-739919	422900	17217	283.898	498.477	0
482	6	-41.963	241.026	-925.284	-46883.9	-63955.7	-9157.64	230.88	660.67	0	-11.3002	-281.069	-554.259	-15326	40029.7	10405.9	372.222	227.651	0	-53.2632	-40.0432	-1479.54	-739407	422494	17092.7	283.829	498.455	0
482	7	-42.2301	240.382	-924.589	-46899.6	-64041.6	-9061.64	230.735	660.725	0	-10.9718	-281.308	-553.78	-15224.2	40018.3	10399	372.264	227.491	0	-53.2019	-40.9266	-1478.37	-738844	422041	17014.1	283.75	498.441	0
482	8	-42.576	239.668	-923.721	-46917.1	-64127.9	-8966.16	230.577	660.791	0	-10.7325	-281.551	-553.194	-15128.1	40000.2	10391.1	372.308	227.347	0	-53.3086	-41.8828	-1476.91	-738164	421506	16978	283.663	498.44	0
482	9	-42.9989	238.883	-922.648	-46936.3	-64212.5	-8870.3	230.404	660.871	0	-10.5994	-281.817	-552.491	-15038.5	39978.3	10378.9	372.36	227.219	0	-53.5983	-42.9343	-1475.14	-737349	420880	16977.6	283.572	498.454	0
483	0	-43.4825	238.042	-921.407	-46955.6	-64295.9	-8773.16	230.22	660.961	0	-10.5717	-282.106	-551.71	-14955.9	39955.7	10360.2	372.422	227.108	0	-54.0542	-44.0638	-1473.12	-736427	420190	17006.6	283.477	498.475	0
483	1	-44.0001	237.173	-920.085	-46973.6	-64379.7	-8674.18	230.029	661.054	0	-10.6323	-282.39	-550.91	-14879.4	39936.2	10336.6	372.491	227.009	0	-54.6324	-45.217	-1471	-735457	419478	17063.9	283.383	498.497	0
483	2	-44.5251	236.301	-918.777	-46988.8	-64464.8	-8573.66	229.836	661.143	0	-10.7625	-282.634	-550.138	-14806.7	39922.3	10312.6	372.568	226.915	0	-55.2877	-46.3332	-1468.91	-734501	418786	17151.8	283.292	498.516	0
483	3	-45.0406	235.444	-917.555	-47001.2	-64551.7	-8472.63	229.648	661.224	0	-10.9561	-282.819	-549.418	-14737	39914.3	10292	372.648	226.823	0	-55.9967	-47.375	-1466.97	-733604	418142	17272.9	283.205	498.53	0
483	4	-45.5417	234.6	-916.452	-47011.4	-64642.5	-8372.19	229.464	661.297	0	-11.2214	-282.936	-548.752	-14670.5	39910.4	10276.9	372.729	226.734	0	-56.7632	-48.3352	-1465.2	-732788	417554	17428.9	283.12	498.544	0
483	5	-46.0333	233.757	-915.458	-47020.5	-64740.5	-8272.73	229.281	661.363	0	-11.5766	-282.988	-548.104	-14607.7	39906.5	10267.8	372.808	226.651	0	-57.6099	-49.2309	-1463.56	-732041	417000	17621.5	283.032	498.563	0
483	6	-46.5282	232.892	-914.525	-47029.3	-64847.9	-8173.74	229.091	661.425	0	-12.0423	-282.985	-547.411	-14547	39897.1	10264.5	372.883	226.574	0	-58.5704	-50.093	-1461.94	-731323	416441	17853.5	282.933	498.598	0
483	7	-47.044	231.98	-913.599	-47038.3	-64964.9	-8074.43	228.891	661.487	0	-12.6338	-282.934	-546.602	-14485.6	39877	10266.3	372.954	226.501	0	-59.6778	-50.9535	-1460.2	-730585	415837	18129.4	282.819	498.657	0
483	8	-47.5973	231.006	-912.641	-47048.2	-65088.9	-7974.62	228.681	661.552	0	-13.3554	-282.84	-545.625	-14420.9	39842.1	10270.8	373.021	226.43	0	-60.9528	-51.8338	-1458.27	-729793	415159	18451.5	282.687	498.746	0
483	9	-48.1948	229.968	-911.644	-47058.4	-65216.7	-7874.48	228.463	661.619	0	-14.1992	-282.705	-544.48	-14353	39791.4	10275.5	373.082	226.361	0	-62.394	-52.7367	-1456.12	-728941	414407	18818.7	282.539	498.866	0
484	0	-48.8291	228.884	-910.639	-47067.5	-65344.6	-7773.68	228.243	661.686	0	-15.1449	-282.523	-543.224	-14284	39727.1	10278.9	373.132	226.295	0	-63.974	-53.6389	-1453.86	-728061	413612	19228.3	282.38	499.006	0
484	1	-49.4857	227.778	-909.686	-47073.7	-65469.1	-7671.33	228.031	661.747	0	-16.1632	-282.276	-541.951	-14215.7	39654.6	10280.3	373.17	226.231	0	-65.6489	-54.4977	-1451.64	-727204	412828	19678.6	282.217	499.152	0
484	2	-50.1535	226.671	-908.831	-47075.7	-65586.8	-7566.68	227.834	661.798	0	-17.227	-281.944	-540.739	-14148.6	39579.7	10279.6	373.196	226.165	0	-67.3805	-55.2732	-1449.57	-726413	412098	20170	282.059	499.292	0
484	3	-50.8305	225.569	-908.087	-47073.5	-65696.1	-7459.37	227.654	661.838	0	-18.3218	-281.517	-539.633	-14083.6	39505.1	10277	373.207	226.099	0	-69.1523	-55.9488	-1447.72	-725702	411444	20703.9	281.909	499.418	0
484	4	-51.5224	224.464	-907.426	-47068.5	-65796.5	-7349.22	227.491	661.87	0	-19.4499	-281	-538.643	-14022.8	39429.4	10273.4	373.201	226.034	0	-70.9723	-56.5351	-1446.07	-725063	410860	21282.3	281.766	499.526	0
484	5	-52.2418	223.341	-906.804	-47063.1	-65888.3	-7236.09	227.34	661.9	0	-20.6284	-280.406	-537.744	-13968.3	39348.3	10269.9	373.173	225.976	0	-72.8702	-57.0648	-1444.55	-724470	410322	21907.5	281.627	499.624	0
484	6	-53.0047	222.173	-906.17	-47059.7	-65971.9	-7119.95	227.197	661.933	0	-21.8824	-279.759	-536.883	-13921.5	39255	10267.2	373.117	225.93	0	-74.8872	-57.5859	-1443.05	-723885	409794	22580.9	281.486	499.719	0
484	7	-53.8234	220.938	-905.465	-47058.3	-66049.2	-7000.99	227.055	661.971	0	-23.2334	-279.086	-536.003	-13882.3	39144.9	10265.4	373.031	225.9	0	-77.0569	-58.1482	-1441.47	-723266	409235	23299	281.336	499.82	0
484	8	-54.7006	219.624	-904.654	-47057.5	-66122.9	-6879.83	226.908	662.017	0	-24.6898	-278.406	-535.071	-13849.4	39017.8	10263.7	372.921	225.883	0	-79.3904	-58.7817	-1439.73	-722582	408623	24054.7	281.173	499.929	0
484	9	-55.6242	218.236	-903.759	-47055	-66194.5	-6757.52	226.757	662.066	0	-26.2431	-277.714	-534.097	-13820.8	38879.2	10261.3	372.794	225.877	0	-81.8673	-59.4774	-1437.86	-721843	407971	24840	281.003	500.042	0
485	0	-56.5678	216.8	-902.867	-47048.6	-66264.9	-6634.99	226.606	662.11	0	-27.8704	-276.982	-533.14	-13796.1	38737.5	10257.3	372.659	225.877	0	-84.4382	-60.1825	-1436.01	-721110	407328	25647.9	280.831	500.152	0
485	1	-57.5001	215.346	-902.09	-47036.8	-66336.4	-6512.38	226.464	662.142	0	-29.5428	-276.168	-532.278	-13775.5	38601.6	10249.9	372.521	225.88	0	-87.0429	-60.8215	-1434.37	-720462	406753	26474.7	280.664	500.25	0
485	2	-58.3993	213.9	-901.503	-47019.1	-66411.8	-6389.06	226.332	662.156	0	-31.2387	-275.23	-531.568	-13760	38476.1	10237.7	372.382	225.886	0	-89.638	-61.33	-1433.07	-719953	406288	27320.9	280.506	500.331	0
485	3	-59.2619	212.473	-901.115	-46996.2	-66493.5	-6264.37	226.21	662.154	0	-32.9515	-274.149	-531.016	-13749.8	38360.2	10219.5	372.239	225.893	0	-92.2134	-61.6768	-1432.13	-719590	405932	28192.2	280.356	500.394	0
485	4	-60.1004	211.059	-900.877	-46968.9	-66582.5	-6138.14	226.092	662.137	0	-34.692	-272.927	-530.577	-13744	38248.8	10195.2	372.089	225.904	0	-94.7924	-61.868	-1431.45	-719333	405653	29096.3	280.206	500.444	0
485	5	-60.9382	209.644	-900.707	-46939.2	-66677.9	-6010.22	225.972	662.114	0	-36.4846	-271.585	-530.177	-13740.4	38134.7	10164.7	371.928	225.917	0	-97.4228	-61.9418	-1430.88	-719119	405398	30041.2	280.052	500.492	0
485	6	-61.8048	208.201	-900.507	-46909.7	-66778	-5879.9	225.844	662.093	0	-38.3595	-270.156	-529.718	-13736.7	38010.9	10128	371.757	225.932	0	-100.164	-61.9555	-1430.22	-718873	405108	31034.2	279.886	500.55	0
485	7	-62.7311	206.703	-900.189	-46882.5	-66880	-5745.9	225.704	662.081	0	-40.3425	-268.671	-529.117	-13731.9	37873.4	10085.2	371.579	225.952	0	-103.074	-61.968	-1429.31	-718527	404733	32083.4	279.706	500.63	0
485	8	-63.7424	205.128	-899.687	-46857.4	-66981.5	-5606.6	225.55	662.082	0	-42.4465	-267.153	-528.335	-13726.2	37720.8	10036.6	371.396	225.98	0	-106.189	-62.0252	-1428.02	-718037	404243	33194.6	279.51	500.734	0
485	9	-64.8501	203.468	-898.98	-46832.1	-67081.3	-5460.79	225.381	662.095	0	-44.6671	-265.618	-527.388	-13721.3	37554.1	9981.74	371.208	226.017	0	-109.517	-62.1503	-1426.37	-717392	403640	34367.9	279.299	500.859	0
486	0	-66.0468	201.731	-898.099	-46803.3	-67179.1	-5308.26	225.198	662.114	0	-46.9841	-264.066	-526.331	-13719.7	37375.6	9919.97	371.012	226.067	0	-113.031	-62.3352	-1424.43	-716621	402951	35596.5	279.077	500.993	0
486	1	-67.3108	199.942	-897.115	-46768.7	-67274.9	-5149.8	225.01	662.132	0	-49.367	-262.484	-525.218	-13722.9	37187.4	9850.91	370.804	226.128	0	-116.678	-62.5417	-1422.33	-715778	402213	36871.6	278.846	501.131	0
486	2	-68.6183	198.129	-896.094	-46727.2	-67367.7	-4986.75	224.821	662.145	0	-51.786	-260.851	-524.082	-13730	36991.1	9774.3	370.583	226.198	0	-120.404	-62.7219	-1420.18	-714902	401456	38185.3	278.611	501.27	0
486	3	-69.9516	196.308	-895.069	-46679.1	-67455.4	-4820.27	224.637	662.151	0	-54.218	-259.152	-522.929	-13738.9	36788.8	9690.2	370.351	226.273	0	-124.17	-62.8447	-1418	-714013	400693	39530.6	278.373	501.408	0
486	4	-71.3018	194.483	-894.052	-46625.3	-67534.6	-4650.65	224.462	662.151	0	-56.6458	-257.384	-521.757	-13748.5	36583.7	9599.2	370.116	226.35	0	-127.948	-62.9014	-1415.81	-713116	399933	40901.4	278.139	501.549	0
486	5	-72.6687	192.647	-893.038	-46566.8	-67602.5	-4477.39	224.3	662.144	0	-59.0569	-255.543	-520.555	-13757.7	36378.5	9501.55	369.884	226.429	0	-131.726	-62.8959	-1413.59	-712208	399177	42294.7	277.912	501.692	0
486	6	-74.06	190.783	-891.999	-46503.9	-67658.7	-4300.11	224.149	662.134	0	-61.4455	-253.618	-519.303	-13765.2	36173.4	9396.74	369.658	226.507	0	-135.505	-62.8343	-1411.3	-711265	398410	43712	277.691	501.841	0
486	7	-75.4877	188.874	-890.893	-46437	-67703.3	-4118.87	224.005	662.124	0	-63.8132	-251.597	-517.969	-13769.7	35965.3	9284.65	369.435	226.584	0	-139.301	-62.7227	-1408.86	-710256	397607	45159.1	277.473	501.998	0
486	8	-76.9632	186.903	-889.681	-46365.6	-67736	-3933.85	223.865	662.115	0	-66.1658	-249.471	-516.518	-13769.9	35749.3	9166.3	369.212	226.659	0	-143.129	-62.5678	-1406.2	-709148	396743	46642.8	277.253	502.165	0
486	9	-78.4898	184.865	-888.345	-46289	-67756.3	-3744.94	223.728	662.107	0	-68.5061	-247.238	-514.935	-13765.2	35521.5	9042.7	368.982	226.732	0	-146.996	-62.3731	-1403.28	-707926	395805	48165.8	277.029	502.346	0
487	0	-80.0588	182.768	-886.904	-46206	-67763.2	-3551.76	223.596	662.098	0	-70.8268	-244.899	-513.236	-13756	35280.7	8913.85	368.742	226.803	0	-150.886	-62.1312	-1400.14	-706603	394802	49724	276.801	502.536	0
487	1	-81.6526	180.633	-885.401	-46115.7	-67756.8	-3353.84	223.473	662.085	0	-73.1118	-242.456	-511.453	-13742.8	35028.3	8778.81	368.488	226.87	0	-154.764	-61.8229	-1396.85	-705211	393756	51308.5	276.57	502.732	0
487	2	-83.2537	178.479	-883.861	-46016	-67738.6	-3150.99	223.361	662.063	0	-75.3455	-239.91	-509.608	-13725.8	34765.9	8636.21	368.221	226.934	0	-158.599	-61.4305	-1393.47	-703768	392681	52909.9	276.338	502.931	0
487	3	-84.8526	176.315	-882.273	-45904.9	-67711.9	-2943.55	223.253	662.03	0	-77.5197	-237.268	-507.687	-13705.2	34493.3	8484.67	367.942	226.995	0	-162.372	-60.953	-1389.96	-702260	391563	54519.3	276.101	503.133	0
487	4	-86.452	174.134	-880.581	-45781.6	-67679.8	-2732.36	223.142	661.99	0	-79.631	-234.545	-505.639	-13680	34210.2	8323.28	367.657	227.055	0	-166.083	-60.4104	-1386.22	-700643	390368	56129.7	275.856	503.343	0
487	5	-88.0657	171.92	-878.698	-45646.7	-67641.9	-2518.15	223.02	661.948	0	-81.6776	-231.76	-503.393	-13647.5	33917.3	8152.07	367.378	227.111	0	-169.743	-59.8399	-1382.09	-698851	389050	57737.5	275.599	503.569	0
487	6	-89.7144	169.65	-876.519	-45502.1	-67594.8	-2301.16	222.883	661.912	0	-83.6597	-228.936	-500.86	-13604.3	33615.6	7971.57	367.116	227.162	0	-173.374	-59.2851	-1377.38	-696801	387556	59342.6	275.331	503.823	0
487	7	-91.4172	167.303	-873.946	-45349.6	-67533.2	-2081.25	222.726	661.891	0	-85.5783	-226.086	-497.963	-13546.9	33305.8	7782.21	366.884	227.205	0	-176.995	-58.7824	-1371.91	-694418	385841	60946.4	275.051	504.112	0
487	8	-93.1841	164.866	-870.925	-45190.4	-67451.8	-1858.25	222.552	661.888	0	-87.4289	-223.215	-494.654	-13473	32988.3	7584.43	366.69	227.237	0	-180.613	-58.3486	-1365.58	-691659	383880	62549.6	274.763	504.444	0
487	9	-95.0081	162.341	-867.456	-45024	-67347.1	-1632.32	222.363	661.904	0	-89.1924	-220.314	-490.925	-13381.4	32661.9	7378.93	366.531	227.258	0	-184.2	-57.9732	-1358.38	-688522	381671	64148.1	274.466	504.821	0
488	0	-96.8611	159.747	-863.607	-44848.5	-67217.5	-1404.21	222.167	661.932	0	-90.8306	-217.361	-486.81	-13272.7	32324.1	7166.61	366.4	227.265	0	-187.692	-57.6147	-1350.42	-685049	379241	65729.4	274.161	505.239	0
488	1	-98.6988	157.116	-859.49	-44661.5	-67063.9	-1175.04	221.972	661.963	0	-92.2929	-214.328	-482.379	-13148.7	31974.3	6948.73	366.285	227.258	0	-190.992	-57.2119	-1341.87	-681321	376639	67275	273.85	505.694	0
488	2	-100.475	154.483	-855.211	-44460.5	-66888.2	-945.794	221.788	661.988	0	-93.5341	-211.191	-477.709	-13011.9	31614.5	6727.31	366.179	227.238	0	-194.009	-56.7087	-1332.92	-677415	373915	68765.4	273.536	506.177	0
488	3	-102.154	151.866	-850.817	-44243.6	-66692.2	-717.235	221.614	662.001	0	-94.5285	-207.94	-472.843	-12864.2	31247	6504.66	366.083	227.206	0	-196.683	-56.0738	-1323.66	-673366	371094	70185.1	273.222	506.682	0
488	4	-103.717	149.268	-846.287	-44009.5	-66476.6	-490.214	221.449	662.003	0	-95.2717	-204.572	-467.77	-12705.2	30872.8	6282.41	366	227.161	0	-198.989	-55.3036	-1314.06	-669158	368165	71523.1	272.905	507.211	0
488	5	-105.157	146.677	-841.55	-43758.9	-66239.8	-266.024	221.288	661.998	0	-95.7755	-201.095	-462.444	-12533.4	30491	6061.14	365.934	227.103	0	-200.932	-54.4185	-1303.99	-664738	365094	72770.4	272.585	507.768	0
488	6	-106.474	144.069	-836.502	-43494	-65977.8	-46.454	221.127	661.995	0	-96.0609	-197.525	-456.8	-12347.1	30098.7	5840.62	365.89	227.029	0	-202.534	-53.4561	-1293.3	-660033	361833	73918.4	272.258	508.363	0
488	7	-107.671	141.421	-831.027	-43217.1	-65685.9	166.463	220.958	662.004	0	-96.149	-193.882	-450.765	-12144.1	29691.2	5620.41	365.868	226.941	0	-203.82	-52.4606	-1281.79	-654959	358326	74957.7	271.918	509.007	0
488	8	-108.746	138.713	-825.023	-42928.5	-65359.3	370.938	220.779	662.033	0	-96.0516	-190.181	-444.269	-11922.3	29264	5400.42	365.87	226.836	0	-204.798	-51.4681	-1269.29	-649439	354523	75876.4	271.563	509.708	0
488	9	-109.685	135.939	-818.432	-42625.3	-64994.2	565.976	220.587	662.082	0	-95.7664	-186.433	-437.265	-11679.3	28814	5181.53	365.896	226.71	0	-205.451	-50.4949	-1255.7	-643425	350391	76659.9	271.187	510.474	0
489	0	-110.457	133.103	-811.261	-42302.8	-64588.4	751.587	220.385	662.144	0	-95.2773	-182.635	-429.743	-11413.8	28340.2	4965.42	365.947	226.56	0	-205.734	-49.5316	-1241	-636912	345928	77291.5	270.791	511.307	0
489	1	-111.025	130.222	-803.548	-41956.7	-64139.3	928.501	220.18	662.214	0	-94.56	-178.773	-421.723	-11125.3	27844	4753.55	366.024	226.381	0	-205.585	-48.5506	-1225.27	-629921	341154	77753.8	270.378	512.206	0
489	2	-111.355	127.308	-795.325	-41584.8	-63644.7	1097.56	219.977	662.287	0	-93.5936	-174.836	-413.221	-10814.3	27330	4546.86	366.139	226.171	0	-204.948	-47.528	-1208.55	-622473	336087	78031.1	269.952	513.172	0
489	3	-111.429	124.366	-786.588	-41186.9	-63103.7	1259.24	219.775	662.362	0	-92.3684	-170.827	-404.225	-10480.9	26802.9	4346.21	366.307	225.928	0	-203.797	-46.4611	-1190.81	-614561	330725	78112.4	269.516	514.213	0
489	4	-111.246	121.39	-777.305	-40765	-62518	1413.6	219.571	662.444	0	-90.8844	-166.757	-394.693	-10125.1	26264.4	4152.55	366.544	225.653	0	-202.131	-45.3663	-1172	-606162	325048	77993.3	269.067	515.346	0
489	5	-110.821	118.369	-767.435	-40322.3	-61890	1560.04	219.355	662.542	0	-89.1458	-162.636	-384.57	-9746.47	25711.8	3967.2	366.859	225.344	0	-199.967	-44.2673	-1152	-597243	319022	77677.2	268.596	516.593	0
489	6	-110.176	115.287	-756.935	-39861.6	-61220.6	1697.23	219.12	662.662	0	-87.1555	-158.47	-373.803	-9344.45	25140	3791.78	367.255	224.998	0	-197.332	-43.1823	-1130.74	-587770	312613	77173	268.091	517.978	0
489	7	-109.331	112.135	-745.777	-39384.1	-60508.2	1823.7	218.866	662.81	0	-84.9042	-154.245	-362.355	-8918.3	24543.5	3627.6	367.733	224.612	0	-194.235	-42.1101	-1108.13	-577719	305798	76490.8	267.545	519.521	0
489	8	-108.289	108.911	-733.961	-38889.4	-59748.9	1938.17	218.594	662.986	0	-82.366	-149.931	-350.223	-8468.3	23917.6	3476.06	368.293	224.18	0	-190.655	-41.0206	-1084.18	-567088	298576	75637.8	266.951	521.239	0
489	9	-107.043	105.627	-721.52	-38375.4	-58938.1	2039.18	218.314	663.187	0	-79.5037	-145.484	-337.448	-7996.55	23260.2	3338.89	368.93	223.697	0	-186.547	-39.8566	-1058.97	-555902	290967	74618.1	266.309	523.14	0
490	0	-105.569	102.301	-708.502	-37839.7	-58072.8	2125.22	218.034	663.408	0	-76.2776	-140.842	-324.118	-7506.28	22572.8	3217.22	369.644	223.159	0	-181.846	-38.5401	-1032.62	-544205	283014	73432.8	265.621	525.223	0
490	1	-103.839	98.9552	-694.955	-37279.2	-57153	2195.35	217.76	663.643	0	-72.6545	-135.944	-310.337	-7001.23	21858.6	3111.11	370.435	222.56	0	-176.494	-36.9885	-1005.29	-532046	274765	72082.7	264.891	527.479	0
490	2	-101.835	95.5996	-680.904	-36689.9	-56180.5	2249.46	217.491	663.884	0	-68.6212	-130.743	-296.207	-6486.69	21117.8	3020.34	371.294	221.899	0	-170.456	-35.1429	-977.11	-519456	266252	70570.4	264.116	529.898	0
490	3	-99.5463	92.2302	-666.342	-36067.7	-55156.9	2287.69	217.224	664.128	0	-64.1942	-125.214	-281.812	-5970.13	20344.1	2945.21	372.19	221.185	0	-163.741	-32.9834	-948.154	-506452	257493	68900	263.284	532.475	0
490	4	-96.9735	88.8309	-651.244	-35408.6	-54082.6	2309.88	216.955	664.371	0	-59.4137	-119.352	-267.225	-5460.04	19527.6	2886.51	373.076	220.432	0	-156.387	-30.5216	-918.469	-493038	248492	67076.5	262.378	535.208	0
490	5	-94.1239	85.3805	-635.562	-34709	-52957.9	2315.36	216.676	664.612	0	-54.3273	-113.17	-252.495	-4963.37	18662.5	2845.19	373.912	219.657	0	-148.451	-27.7892	-888.057	-479198	239247	65104.8	261.382	538.101	0
490	6	-91.0115	81.8553	-619.219	-33966.8	-51782.3	2302.77	216.375	664.854	0	-48.9806	-106.688	-237.647	-4484.32	17750.4	2821.61	374.692	218.87	0	-139.992	-24.8328	-856.866	-464896	229748	62987.7	260.283	541.163	0
490	7	-87.6531	78.2311	-602.128	-33180.9	-50554.5	2270.16	216.04	665.106	0	-43.4127	-99.9358	-222.69	-4025.38	16798.8	2814.62	375.436	218.076	0	-131.066	-21.7047	-824.818	-450084	219981	60724.3	259.075	544.414	0
490	8	-84.0633	74.4869	-584.217	-32351	-49270.7	2216.06	215.664	665.375	0	-37.6518	-92.9375	-207.65	-3588.4	15816.8	2820.93	376.17	217.281	0	-121.715	-18.4505	-791.867	-434727	209949	58310.8	257.753	547.872	0
490	9	-80.2473	70.6113	-565.469	-31477	-47925.8	2139.93	215.246	665.665	0	-31.7137	-85.7126	-192.587	-3174.86	14814.1	2835.47	376.921	216.485	0	-111.961	-15.1012	-758.057	-418831	199679	55738.6	256.32	551.549	0
491	0	-76.1958	66.6077	-545.93	-30558.4	-46514.5	2042.03	214.798	665.975	0	-25.6044	-78.2756	-177.591	-2785.99	13801.2	2852.7	377.713	215.688	0	-101.8	-11.6679	-723.521	-402440	189229	52994.7	254.786	555.45	0
491	1	-71.8885	62.4948	-525.687	-29593.4	-45032.4	1923.47	214.336	666.295	0	-19.3286	-70.6355	-162.762	-2422.27	12787.3	2867.77	378.565	214.882	0	-91.2171	-8.14065	-688.448	-385628	178668	50066.8	253.163	559.573	0
491	2	-67.3087	58.2991	-504.84	-28578.9	-43477.3	1786.42	213.879	666.61	0	-12.9051	-62.8025	-148.179	-2083.03	11777.5	2875.81	379.482	214.058	0	-80.2137	-4.50336	-653.019	-368466	168056	46950.5	251.456	563.919	0
491	3	-62.4529	54.0455	-483.472	-27512.5	-41848.1	1634.03	213.443	666.906	0	-6.38609	-54.8017	-133.895	-1766.96	10773.3	2870.66	380.461	213.197	0	-68.839	-0.756157	-617.367	-351013	157440	43651.3	249.666	568.506	0
491	4	-57.3323	49.7508	-461.635	-26393.9	-40144.4	1470.17	213.039	667.175	0	0.126042	-46.6892	-119.933	-1472.53	9775.55	2845.06	381.508	212.278	0	-57.2062	3.06163	-581.568	-333303	146847	40181.2	247.781	573.364	0
491	5	-51.9677	45.4155	-439.327	-25224.5	-38365.7	1299.03	212.672	667.416	0	6.46487	-38.5688	-106.3	-1198.66	8784.79	2791.39	382.641	211.276	0	-45.5028	6.84673	-545.627	-315344	136291	36551.7	245.786	578.55	0
491	6	-46.3808	41.0217	-416.499	-24006.1	-36510.5	1124.58	212.339	667.638	0	12.3921	-30.6026	-93.007	-945.665	7800.79	2701.89	383.873	210.168	0	-33.9887	10.4191	-509.506	-297117	125773	32766.1	243.652	584.13	0
491	7	-40.585	36.5439	-393.076	-22739.8	-34575.7	950.215	212.038	667.851	0	17.6028	-23.0062	-80.0987	-715.773	6824.32	2569.34	385.199	208.936	0	-22.9822	13.5377	-473.174	-278602	115304	28817.1	241.351	590.166	0
491	8	-34.581	31.9636	-368.99	-21425.6	-32557.2	778.798	211.767	668.066	0	21.751	-16.0287	-67.6686	-512.711	5859.41	2388.9	386.59	207.577	0	-12.83	15.9348	-436.659	-259791	104916	24692.3	238.859	596.704	0
491	9	-28.3595	27.2792	-344.208	-20063	-30450.8	612.546	211.534	668.288	0	24.5019	-9.91782	-55.8452	-340.502	4913.94	2160.12	387.992	206.097	0	-3.85755	17.3614	-400.053	-240706	94664.1	20380	236.166	603.768	0
492	0	-21.9089	22.5109	-318.754	-18653.2	-28255.1	452.743	211.358	668.519	0	25.6039	-4.87641	-44.7741	-202.134	4000.4	1887.97	389.346	204.515	0	3.69503	17.6344	-363.528	-221404	84626.4	15874.7	233.28	611.37	0
492	1	-15.2307	17.6979	-292.721	-17200.1	-25972.4	299.521	211.272	668.759	0	24.9632	-1.03213	-34.6062	-98.4633	3135.96	1583.19	390.619	202.845	0	9.7325	16.6658	-327.327	-201980	74894.5	11180.5	230.233	619.501	0
492	2	-8.36399	12.8944	-266.251	-15710.2	-23611.8	152.387	211.317	669.005	0	22.7057	1.58217	-25.4928	-27.1055	2341.49	1262.2	391.849	201.063	0	14.3417	14.4766	-291.744	-182554	65564.4	6318.45	227.092	628.116	0
492	3	-1.40717	8.16865	-239.526	-14193.4	-21190.7	11.297	211.531	669.256	0	19.2104	3.05103	-17.5935	17.2019	1639.49	945.973	393.188	199.022	0	17.8032	11.2197	-257.119	-163267	56730	1339.46	223.961	637.081	0
492	4	5.47211	3.6078	-212.779	-12664.8	-18736.8	-122.573	211.943	669.521	0	15.0678	3.58497	-11.0676	40.7183	1050.81	656.893	394.945	196.321	0	20.5399	7.19277	-223.847	-144288	48482.2	-3659.39	220.991	646.125	0
492	5	12.0347	-0.681912	-186.307	-11144.4	-16286.7	-246.484	212.581	669.817	0	10.9127	3.47301	-6.01249	49.4166	588.641	413.152	397.903	191.781	0	22.9474	2.79109	-192.319	-125811	40896.3	-8519.72	218.375	654.872	0
492	6	17.9774	-4.57915	-160.454	-9655	-13883.5	-355.951	213.473	670.173	0	7.22262	2.99456	-2.38921	48.5261	252.734	223.754	405.781	179.69	0	25.2	-1.58459	-162.843	-108037	34012.6	-13018.3	216.295	662.977	0
492	7	22.9586	-7.95054	-135.597	-8220.14	-11574.7	-445.125	214.638	670.622	0	4.23991	2.36245	-0.0211512	42.2285	29.4723	88.1824	300	200	0	27.1986	-5.58809	-135.618	-91164.3	27834.5	-16886.1	214.869	670.237	0
492	8	26.6435	-10.656	-112.123	-6861.84	-9408.41	-508.025	216.088	671.199	0	2.0195	1.71736	1.34289	33.573	-102.406	-0.2782	300	200	0	28.663	-8.93867	-110.78	-75383.8	22347.4	-19846.3	214.147	676.608	0
492	9	28.7586	-12.5624	-90.416	-5599.51	-7428.32	-539.962	217.843	671.931	0	0.502088	1.1417	1.96704	24.5938	-166.021	-51.1056	300	200	0	29.2607	-11.4207	-88.4489	-60883.4	17535.8	-21660.4	214.139	682.148	0
493	0	29.1507	-13.5632	-70.821	-4449.28	-5668.52	-538.835	219.96	672.824	0	-0.430208	0.674614	2.09138	16.499	-182.802	-74.2357	300	200	0	28.7204	-12.8886	-68.7296	-47834	13389	-22175.5	214.865	686.972	0
493	1	27.8345	-13.6089	-53.5983	-3423.56	-4150.61	-506.441	222.561	673.875	0	-0.914941	0.325629	1.91352	9.87774	-170.656	-78.6837	300	200	0	26.9195	-13.2833	-51.6848	-36363.6	9892.04	-21366.1	216.392	691.228	0
493	2	25.0238	-12.7481	-38.8794	-2530.47	-2882.61	-448.673	225.857	675.085	0	-1.08456	0.0861559	1.58312	4.89319	-143.326	-71.86	300	200	0	23.9393	-12.6619	-37.2962	-26533.1	7013.85	-19366.7	218.867	695.12	0
493	3	21.1234	-11.1517	-26.6596	-1773.32	-1859.87	-373.953	230.236	676.517	0	-1.05277	-0.0618012	1.20441	1.44393	-110.525	-59.3692	300	200	0	20.0706	-11.2135	-25.4552	-18331.6	4702.76	-16472.1	222.593	699.007	0
493	4	16.6653	-9.0915	-16.846	-1152.08	-1069.22	-291.64	236.529	678.389	0	-0.908977	-0.139501	0.843073	-0.711383	-78.4881	-45.1093	300	200	0	15.7563	-9.231	-16.0029	-11703.3	2896.85	-13090.1	228.281	703.636	0
493	5	12.2044	-6.88018	-9.31252	-665.091	-491.878	-211.027	247.181	681.419	0	-0.717931	-0.167543	0.534807	-1.86577	-50.7109	-31.5324	300	200	0	11.4864	-7.04772	-8.77771	-6578.92	1539.37	-9657.96	238.186	710.964	0
493	6	8.19735	-4.79705	-3.88799	-306.887	-101.832	-139.716	273.809	688.932	0	-0.522493	-0.16369	0.293807	-2.30704	-28.6944	-19.9669	300	200	0	7.67486	-4.96074	-3.59418	-2860.22	579.335	-6543.79	263.684	729.542	0
493	7	4.91618	-3.02742	-0.305603	-64.3476	134.567	-82.0582	300	610	0	-0.347832	-0.141959	0.120214	-2.28569	-12.6148	-10.9367	300	200	0	4.56835	-3.16938	-0.185389	-381.139	-41.7124	-3973.11	0	0	0
493	8	2.44353	-1.64903	1.79053	82.7723	254.44	-39.1243	300	610	0	-0.20594	-0.112539	0.00607411	-2.0009	-1.86587	-4.44087	300	200	0	2.2376	-1.76157	1.7966	1089.65	-393.811	-2021.4	0	0	0
493	9	0.730553	-0.659914	2.78223	157.491	293.026	-9.77475	300	610	0	-0.0998054	-0.0822073	-0.0602749	-1.59861	4.53671	-0.176625	300	200	0	0.630748	-0.742121	2.72195	1805.37	-549.299	-658.264	0	0	0
494	0	-0.341428	-0.0125424	3.02069	181.673	280.275	8.26519	300	610	0	-0.0268841	-0.0549665	-0.0912361	-1.17671	7.67699	2.29617	300	200	0	-0.368312	-0.0675089	2.92946	2001.63	-573.206	203.957	0	0	0
494	1	-0.917058	0.36116	2.79766	173.917	239.528	17.6519	300	610	0	0.0182474	-0.0327511	-0.0981596	-0.79385	8.56721	3.44414	300	200	0	-0.898811	0.328409	2.6995	1875.83	-518.611	675.375	0	0	0
494	2	-1.13868	0.532961	2.33587	148.722	187.543	20.9442	300	610	0	0.0420202	-0.0160735	-0.0904372	-0.479076	8.05762	3.69355	300	200	0	-1.09666	0.516888	2.24544	1579.85	-425.39	865.896	0	0	0
494	3	-1.13034	0.568196	1.79187	116.505	135.294	20.34	300	610	0	0.0506786	-0.00456834	-0.0752149	-0.240978	6.80396	3.39658	300	200	0	-1.07967	0.563628	1.71666	1221.32	-321.076	872.199	0	0	0
494	4	-0.990786	0.520711	1.26546	84.0914	89.123	17.5676	300	610	0	0.0496146	0.00259123	-0.0574952	-0.075353	5.27196	2.82088	300	200	0	-0.941171	0.523303	1.20797	869.569	-222.82	771.836	0	0	0
494	5	-0.79242	0.431328	0.81193	55.4294	51.9512	13.8792	300	610	0	0.0430875	0.00639869	-0.0404524	0.0288573	3.76259	2.15356	300	200	0	-0.749332	0.437727	0.771477	563.656	-139.761	622.109	0	0	0
494	6	-0.583893	0.328512	0.454367	32.3415	24.3854	10.1037	300	610	0	0.0341976	0.00782491	-0.0258307	0.0853327	2.44618	1.51312	300	200	0	-0.549695	0.336337	0.428536	320.569	-75.344	461.853	0	0	0
494	7	-0.394385	0.230231	0.194614	15.2112	5.62902	6.72839	300	610	0	0.0250092	0.00771199	-0.0143443	0.107629	1.39766	0.964503	300	200	0	-0.369376	0.237943	0.18027	142.586	-29.3241	314.649	0	0	0
494	8	-0.238407	0.146275	0.0220655	3.54855	-5.8261	3.98555	300	610	0	0.0167446	0.0067276	-0.00602992	0.107617	0.628175	0.53408	300	200	0	-0.221662	0.153002	0.0160356	23.2543	0.631176	192.5	0	0	0
494	9	-0.120303	0.0805643	-0.0797721	-3.57998	-11.7176	1.93338	300	610	0	0.00999643	0.00535953	-0.000530656	0.0947791	0.110866	0.222932	300	200	0	-0.110306	0.0859238	-0.0803027	-48.128	17.7788	99.3189	0	0	0
495	0	-0.0380557	0.0331788	-0.128813	-7.25172	-13.7079	0.522973	300	610	0	0.00492475	0.00393397	0.00269442	0.0760979	-0.199779	0.0174578	300	200	0	-0.033131	0.0371127	-0.126118	-83.4312	25.5181	33.9033	0	0	0
495	1	0.0137696	0.00197867	-0.141651	-8.4982	-13.2179	-0.350294	300	610	0	0.00142163	0.00264531	0.00422744	0.0562843	-0.354567	-0.102761	300	200	0	0.0151912	0.00462398	-0.137424	-93.7818	26.9255	-7.74963	0	0	0
495	2	0.0419249	-0.0161958	-0.132144	-8.20167	-11.3603	-0.810617	300	610	0	-0.000761984	0.001589	0.00460483	0.038182	-0.401289	-0.159629	300	200	0	0.0411629	-0.0146068	-0.127539	-88.5517	24.5244	-30.7741	0	0	0
495	3	0.0531144	-0.0247143	-0.110923	-7.05333	-8.93781	-0.978634	300	610	0	-0.00192661	0.000792233	0.0042728	0.0232218	-0.380308	-0.173294	300	200	0	0.0511878	-0.023922	-0.106651	-74.9871	20.22	-40.343	0	0	0
495	4	0.0532152	-0.0266654	-0.0854975	-5.55216	-6.47939	-0.958558	300	610	0	-0.00236651	0.000239674	0.00357248	0.0118518	-0.322903	-0.16049	300	200	0	0.0508487	-0.0264257	-0.081925	-58.2477	15.3345	-41.0347	0	0	0
495	5	0.0469286	-0.024608	-0.0606854	-4.0271	-4.29341	-0.832731	300	610	0	-0.00233729	-0.000106596	0.0027439	0.00390154	-0.251399	-0.133993	300	200	0	0.0445913	-0.0247146	-0.0579415	-41.6788	10.6973	-36.5401	0	0	0
495	6	0.037719	-0.0204913	-0.0391845	-2.67014	-2.5247	-0.661104	300	610	0	-0.00204182	-0.000292975	0.00194036	-0.00113462	-0.180315	-0.102784	300	200	0	0.0356772	-0.0207842	-0.0372441	-27.1834	6.75571	-29.5994	0	0	0
495	7	0.0279269	-0.0156812	-0.0221507	-1.5716	-1.20677	-0.483607	300	610	0	-0.00162851	-0.000365204	0.00124703	-0.00389489	-0.117947	-0.0725855	300	200	0	0.0262984	-0.0160464	-0.0209037	-15.6082	3.68406	-22.0798	0	0	0
495	8	0.0189673	-0.0110461	-0.00971618	-0.752622	-0.305144	-0.323896	300	610	0	-0.00119671	-0.000363191	0.000699717	-0.00501754	-0.0680266	-0.0465689	300	200	0	0.0177706	-0.0114093	-0.00901646	-7.09221	1.47878	-15.124	0	0	0
495	9	0.0115546	-0.00706417	-0.00140853	-0.192018	0.249626	-0.193454	300	610	0	-0.000805773	-0.000318732	0.000301617	-0.00506479	-0.031214	-0.0260585	300	200	0	0.0107489	-0.0073829	-0.00110691	-1.35034	0.0345389	-9.32156	0	0	0
496	0	0.0059151	-0.00393252	0.0035359	0.153196	0.53883	-0.0953917	300	610	0	-0.000484933	-0.000255169	3.67683e-05	-0.00448811	-0.00632714	-0.0111591	300	200	0	0.00543016	-0.00418769	0.00357267	2.11195	-0.799945	-4.87408	0	0	0
496	1	0.00196741	-0.00166312	0.00595714	0.333412	0.640866	-0.0276375	300	610	0	-0.00024265	-0.000188201	-0.00011989	-0.00362145	0.00873598	-0.00126229	300	200	0	0.00172476	-0.00185132	0.00583725	3.8508	-1.18436	-1.73588	0	0	0
496	2	-0.000536889	-0.000160036	0.00663899	0.397277	0.623125	0.014613	300	610	0	-7.44192e-05	-0.00012726	-0.000195668	-0.0026914	0.016355	0.00457841	300	200	0	-0.000611308	-0.000287295	0.00644332	4.39145	-1.26417	0.275389	0	0	0
496	3	-0.00191273	0.000723242	0.00623949	0.38663	0.538632	0.0371627	300	610	0	3.11781e-05	-7.70486e-05	-0.000215907	-0.00183578	0.0187856	0.00739067	300	200	0	-0.00188155	0.000646194	0.00602358	4.17872	-1.15934	1.39894	0	0	0
496	4	-0.00247572	0.00114486	0.00526589	0.334413	0.425835	0.045697	300	610	0	8.81742e-05	-3.89936e-05	-0.000201803	-0.00112497	0.0179434	0.00812642	300	200	0	-0.00238755	0.00110586	0.00506409	3.5582	-0.960846	1.87814	0	0	0
496	5	-0.00250425	0.00125077	0.00407829	0.26452	0.310211	0.0451556	300	610	0	0.000110432	-1.24648e-05	-0.000169633	-0.000582164	0.0153199	0.00758057	300	200	0	-0.00239381	0.0012383	0.00390866	2.77721	-0.732164	1.92973	0	0	0
496	6	-0.00222208	0.00116254	0.00290925	0.192798	0.206749	0.0394606	300	610	0	0.000110062	4.27408e-06	-0.000130913	-0.000200668	0.0119849	0.00636294	300	200	0	-0.00211202	0.00116681	0.00277833	1.99706	-0.51339	1.72932	0	0	0
496	7	-0.00179492	0.000973207	0.00189025	0.128575	0.122613	0.0314816	300	610	0	9.67278e-05	1.33885e-05	-9.30423e-05	4.25975e-05	0.00863862	0.00490424	300	200	0	-0.00169819	0.000986596	0.00179721	1.31042	-0.326397	1.40792	0	0	0
496	8	-0.00133532	0.000748321	0.00107901	0.0763202	0.0596205	0.0231406	300	610	0	7.75287e-05	1.70327e-05	-6.01757e-05	0.000177385	0.00568471	0.00348085	300	200	0	-0.00125779	0.000765353	0.00101883	0.759394	-0.17997	1.05527	0	0	0
496	9	-0.000911874	0.000529803	0.000483939	0.037177	0.0162946	0.015586	300	610	0	5.72468e-05	1.70971e-05	-3.41045e-05	0.000233732	0.00330859	0.00224747	300	200	0	-0.000854627	0.0005469	0.000449835	0.352044	-0.0743251	0.726697	0	0	0
497	0	-0.000559693	0.000341	8.41064e-05	0.0102392	-0.0105583	0.00938428	300	610	0	3.87604e-05	1.50958e-05	-1.50488e-05	0.000238263	0.00154797	0.00127038	300	200	0	-0.000520932	0.000356096	6.90576e-05	0.0758652	-0.0047229	0.451144	0	0	0
497	1	-0.000290477	0.000191792	-0.000155806	-0.00646949	-0.0247387	0.00469972	300	610	0	2.35105e-05	1.21453e-05	-2.29843e-06	0.00021246	0.000351148	0.000557135	300	200	0	-0.000266966	0.000203937	-0.000158104	-0.0919692	0.0358581	0.238927	0	0	0
497	2	-0.000101058	8.31382e-05	-0.000275167	-0.0153049	-0.0299422	0.00144601	300	610	0	1.19394e-05	9.00093e-06	5.30642e-06	0.000172295	-0.000378835	8.06323e-05	300	200	0	-8.91189e-05	9.21391e-05	-0.000269861	-0.177501	0.054915	0.088426	0	0	0
497	3	1.98967e-05	1.07553e-05	-0.000310988	-0.01856	-0.0293641	-0.000597118	300	610	0	3.86318e-06	6.11991e-06	9.04618e-06	0.00012866	-0.000753373	-0.000202947	300	200	0	2.37599e-05	1.68752e-05	-0.000301942	-0.205515	0.0593245	-0.00864711	0	0	0
497	4	8.70677e-05	-3.21436e-05	-0.000294505	-0.0182188	-0.0255308	-0.00170063	300	610	0	-1.24086e-06	3.73382e-06	1.01178e-05	8.82321e-05	-0.000878893	-0.000341795	300	200	0	8.58269e-05	-2.84098e-05	-0.000284387	-0.197119	0.0547868	-0.0634285	0	0	0
497	5	0.000115307	-5.2976e-05	-0.000249916	-0.0158505	-0.0202829	-0.00213233	300	610	0	-4.0275e-06	1.91677e-06	9.52767e-06	5.44688e-05	-0.000846275	-0.000380875	300	200	0	0.00011128	-5.10593e-05	-0.000240388	-0.16879	0.0456459	-0.0873629	0	0	0
497	6	0.000117796	-5.86376e-05	-0.000194483	-0.012599	-0.0148474	-0.00212631	300	610	0	-5.1495e-06	6.43525e-07	8.05243e-06	2.85625e-05	-0.000726624	-0.000357935	300	200	0	0.000112646	-5.79941e-05	-0.000186431	-0.132379	0.0349482	-0.0907081	0	0	0
497	7	0.000105183	-5.49017e-05	-0.000139425	-0.00922746	-0.00995209	-0.00186934	300	610	0	-5.18064e-06	-1.65252e-07	6.24418e-06	1.02622e-05	-0.000571199	-0.00030207	300	200	0	0.000100002	-5.50669e-05	-0.000133181	-0.0956607	0.0246308	-0.0818168	0	0	0
497	8	8.53902e-05	-4.6208e-05	-9.1146e-05	-0.00618884	-0.00595096	-0.00149873	300	610	0	-4.58089e-06	-6.10557e-07	4.46006e-06	-1.48304e-06	-0.000413735	-0.000233936	300	200	0	8.08093e-05	-4.68186e-05	-8.66859e-05	-0.0631446	0.0157622	-0.0669501	0	0	0
497	9	6.38299e-05	-3.57005e-05	-5.25211e-05	-0.00370392	-0.00294101	-0.00110695	300	610	0	-3.6899e-06	-7.93792e-07	2.90253e-06	-8.05918e-06	-0.000273874	-0.000166872	300	200	0	6.014e-05	-3.64942e-05	-4.96185e-05	-0.0369211	0.00878396	-0.0504203	0	0	0
498	0	4.38236e-05	-2.54027e-05	-2.40518e-05	-0.00183361	-0.000859793	-0.000749726	300	610	0	-2.7377e-06	-8.04503e-07	1.66097e-06	-1.08793e-05	-0.000160808	-0.000108418	300	200	0	4.10859e-05	-2.62072e-05	-2.23908e-05	-0.0174418	0.00372453	-0.0349052	0	0	0
498	1	2.70961e-05	-1.64534e-05	-4.8158e-06	-0.00053966	0.000439316	-0.000454952	300	610	0	-1.86383e-06	-7.14745e-07	7.49107e-07	-1.12036e-05	-7.66281e-05	-6.18831e-05	300	200	0	2.52323e-05	-1.71681e-05	-4.06669e-06	-0.00416275	0.000371546	-0.0218231	0	0	0
498	2	1.42481e-05	-9.34629e-06	6.81814e-06	0.000268639	0.00113386	-0.00023123	300	610	0	-1.13918e-06	-5.77922e-07	1.35516e-07	-1.00543e-05	-1.90928e-05	-2.77501e-05	300	200	0	1.31089e-05	-9.92421e-06	6.95366e-06	0.00396839	-0.00160055	-0.0116997	0	0	0
498	3	5.16234e-06	-4.14575e-06	1.26942e-05	0.000701343	0.00139801	-7.50316e-05	300	610	0	-5.86721e-07	-4.30353e-07	-2.33426e-07	-8.19484e-06	1.62635e-05	-4.81673e-06	300	200	0	4.57562e-06	-4.5761e-06	1.24608e-05	0.00817027	-0.00254359	-0.00448436	0	0	0
498	4	-6.76989e-07	-6.61414e-07	1.45592e-05	0.000866509	0.0013832	2.37203e-05	300	610	0	-1.99134e-07	-2.942e-07	-4.17719e-07	-6.14868e-06	3.46527e-05	8.9431e-06	300	200	0	-8.76123e-07	-9.55613e-07	1.41415e-05	0.00961204	-0.00278253	0.00019877	0	0	0
498	5	-3.9536e-06	1.42077e-06	1.38956e-05	0.000858162	0.00120978	7.76698e-05	300	610	0	4.74521e-08	-1.80842e-07	-4.73876e-07	-4.23917e-06	4.10941e-05	1.57881e-05	300	200	0	-3.90615e-06	1.23993e-06	1.34218e-05	0.009295	-0.00258816	0.00286764	0	0	0
498	6	-5.36613e-06	2.44853e-06	1.18574e-05	0.000751048	0.000965829	9.94279e-05	300	610	0	1.83569e-07	-9.41056e-08	-4.49666e-07	-2.63587e-06	3.98981e-05	1.78413e-05	300	200	0	-5.18256e-06	2.35442e-06	1.14077e-05	0.00800451	-0.00216783	0.00406022	0	0	0
498	7	-5.53848e-06	2.74752e-06	9.27184e-06	0.000599919	0.00071042	0.000100083	300	610	0	2.39944e-07	-3.30168e-08	-3.82135e-07	-1.39979e-06	3.44537e-05	1.68946e-05	300	200	0	-5.29854e-06	2.7145e-06	8.8897e-06	0.00630821	-0.00166771	0.00426181	0	0	0
498	8	-4.97725e-06	2.59185e-06	6.67982e-06	0.000441502	0.000478873	8.85279e-05	300	610	0	2.43749e-07	6.04267e-09	-2.97747e-07	-5.22218e-07	2.72156e-05	1.43361e-05	300	200	0	-4.7335e-06	2.59789e-06	6.38207e-06	0.00458082	-0.00118133	0.00386961	0	0	0
498	9	-4.06116e-06	2.19333e-06	4.39314e-06	0.000297782	0.000288651	7.13293e-05	300	610	0	2.16876e-07	2.77796e-08	-2.1373e-07	4.46066e-08	1.98093e-05	1.11559e-05	300	200	0	-3.84428e-06	2.22111e-06	4.17941e-06	0.00304151	-0.000760836	0.00318275	0	0	0
499	0	-3.05026e-06	1.7027e-06	2.55463e-06	0.000179646	0.000144868	5.29367e-05	300	610	0	1.75568e-07	3.69652e-08	-1.39942e-07	3.65185e-07	1.31893e-05	7.9973e-06	300	200	0	-2.87469e-06	1.73967e-06	2.41469e-06	0.00179385	-0.000428365	0.00240838	0	0	0
499	1	-2.10537e-06	1.21761e-06	1.19301e-06	9.03061e-05	4.49279e-05	3.60504e-05	300	610	0	1.30886e-07	3.78393e-08	-8.08329e-08	5.05963e-07	7.81058e-06	5.22781e-06	300	200	0	-1.97449e-06	1.25545e-06	1.11217e-06	0.000862641	-0.000186138	0.00167601	0	0	0
499	2	-1.3111e-06	7.93537e-07	2.679e-07	2.8173e-05	-1.78893e-05	2.20436e-05	300	610	0	8.95913e-08	3.38305e-08	-3.72108e-08	5.26579e-07	3.78688e-06	3.0122e-06	300	200	0	-1.2215e-06	8.27368e-07	2.30689e-07	0.00022439	-2.46771e-05	0.00105512	0	0	0
499	3	-6.9811e-07	4.55106e-07	-2.95931e-07	-1.09094e-05	-5.18733e-05	1.13621e-05	300	610	0	5.51671e-08	2.74922e-08	-7.69372e-09	4.75652e-07	1.02196e-06	1.3792e-06	300	200	0	-6.42942e-07	4.82598e-07	-3.03624e-07	-0.000169326	7.10972e-05	0.000572334	0	0	0
499	4	-2.6244e-07	2.06264e-07	-5.84824e-07	-3.20792e-05	-6.52278e-05	3.8662e-06	300	610	0	2.87976e-08	2.05702e-08	1.01944e-08	3.89661e-07	-6.89582e-07	2.75873e-07	300	200	0	-2.33643e-07	2.26835e-07	-5.74629e-07	-0.000375505	0.000117686	0.000226522	0	0	0
499	5	1.93377e-08	3.86008e-08	-6.81197e-07	-4.04262e-05	-6.51292e-05	-9.04558e-07	300	610	0	1.0203e-08	1.41379e-08	1.92638e-08	2.93763e-07	-1.59142e-06	-3.91378e-07	300	200	0	2.95408e-08	5.27387e-08	-6.61934e-07	-0.000449279	0.000130442	6.89031e-07	0	0	0
499	6	1.79041e-07	-6.23999e-08	-6.55392e-07	-4.04055e-05	-5.73075e-05	-3.53966e-06	300	610	0	-1.70439e-09	8.75405e-09	2.21816e-08	2.03603e-07	-1.92019e-06	-7.28353e-07	300	200	0	1.77337e-07	-5.36458e-08	-6.3321e-07	-0.00043813	0.000122223	-0.000129236	0	0	0
499	7	2.49516e-07	-1.13031e-07	-5.62416e-07	-3.55762e-05	-4.59779e-05	-4.6327e-06	300	610	0	-8.34739e-09	4.61491e-09	2.12145e-08	1.2749e-07	-1.88029e-06	-8.3526e-07	300	200	0	2.41169e-07	-1.08416e-07	-5.41201e-07	-0.000379483	0.000102926	-0.000188528	0	0	0
499	8	2.60288e-07	-1.28665e-07	-4.41905e-07	-2.85581e-05	-3.39822e-05	-4.70881e-06	300	610	0	-1.11716e-08	1.68488e-09	1.81292e-08	6.85293e-08	-1.63317e-06	-7.97142e-07	300	200	0	2.49116e-07	-1.2698e-07	-4.23776e-07	-0.000300521	7.95598e-05	-0.000200141	0	0	0
499	9	2.35448e-07	-1.22314e-07	-3.19931e-07	-2.11181e-05	-2.30338e-05	-4.19117e-06	300	610	0	-1.14634e-08	-2.00616e-10	1.41938e-08	2.64592e-08	-1.29637e-06	-6.80186e-07	300	200	0	2.23984e-07	-1.22514e-07	-3.05737e-07	-0.000219291	5.66398e-05	-0.000182956	0	0	0
500	0	1.93095e-07	-1.04079e-07	-2.11658e-07	-1.43227e-05	-1.39927e-05	-3.39385e-06	300	610	0	-1.02645e-08	-1.26077e-09	1.02389e-08	-8.83672e-10	-9.48168e-07	-5.31848e-07	300	200	0	1.8283e-07	-1.0534e-07	-2.01419e-07	-0.000146444	3.6709e-05	-0.000151263	0	0	0
500	1	1.45722e-07	-8.11864e-08	-1.24171e-07	-8.70805e-06	-7.12627e-06	-2.5308e-06	300	610	0	-8.35136e-09	-1.71999e-09	6.74433e-09	-1.64991e-08	-6.34923e-07	-3.8315e-07	300	200	0	1.37371e-07	-8.29064e-08	-1.17427e-07	-8.70998e-05	2.08731e-05	-0.000115006	0	0	0
500	2	1.01111e-07	-5.83447e-08	-5.90665e-08	-4.44168e-06	-2.32877e-06	-1.73285e-06	300	610	0	-6.25572e-09	-1.77895e-09	3.931e-09	-2.35102e-08	-3.79124e-07	-2.51976e-07	300	200	0	9.48557e-08	-6.01236e-08	-5.51355e-08	-4.25955e-05	9.27969e-06	-8.04488e-05	0	0	0
500	3	6.34074e-08	-3.82557e-08	-1.45922e-08	-1.45916e-06	7.07203e-07	-1.06747e-06	300	610	0	-4.30499e-09	-1.60076e-09	1.8448e-09	-2.47382e-08	-1.86851e-07	-1.46515e-07	300	200	0	5.91025e-08	-3.98564e-08	-1.27474e-08	-1.19293e-05	1.50765e-06	-5.09885e-05	0	0	0
500	4	3.41697e-08	-2.21444e-08	1.27181e-08	4.2961e-07	2.36843e-06	-5.57644e-07	300	610	0	-2.67016e-09	-1.30745e-09	4.25393e-10	-2.24948e-08	-5.40261e-08	-6.84115e-08	300	200	0	3.14996e-08	-2.34519e-08	1.31435e-08	7.12457e-06	-3.14064e-06	-2.79711e-05	0	0	0
500	5	1.32856e-08	-1.02411e-08	2.69039e-08	1.46434e-06	3.04117e-06	-1.98031e-07	300	610	0	-1.41185e-09	-9.82938e-10	-4.41416e-10	-1.8523e-08	2.87831e-08	-1.53497e-08	300	200	0	1.18737e-08	-1.1224e-08	2.64625e-08	1.72302e-05	-5.43874e-06	-1.14024e-05	0	0	0
500	6	-3.05773e-10	-2.17625e-09	3.18525e-08	1.88467e-06	3.06538e-06	3.23395e-08	300	610	0	-5.20064e-10	-6.79166e-10	-8.87161e-10	-1.4031e-08	7.29627e-08	1.69884e-08	300	200	0	-8.25837e-10	-2.85541e-09	3.09653e-08	2.09862e-05	-6.1116e-06	-5.16761e-07	0	0	0
500	7	-8.08368e-09	2.72011e-09	3.09e-08	1.90164e-06	2.71383e-06	1.60935e-07	300	610	0	5.46763e-11	-4.23538e-10	-1.03767e-09	-9.7755e-09	8.96648e-08	3.35557e-08	300	200	0	-8.029e-09	2.29657e-09	2.98623e-08	2.06436e-05	-5.76981e-06	5.80357e-06	0	0	0
500	8	-1.15918e-08	5.21097e-09	2.66683e-08	1.68468e-06	2.18815e-06	2.15684e-07	300	610	0	3.78605e-10	-2.26068e-10	-1.00049e-09	-6.1633e-09	8.85774e-08	3.90805e-08	300	200	0	-1.12132e-08	4.9849e-09	2.56678e-08	1.79854e-05	-4.88539e-06	8.74552e-06	0	0	0
500	9	-1.22268e-08	6.02181e-09	2.10558e-08	1.35908e-06	1.62503e-06	2.21447e-07	300	610	0	5.1971e-10	-8.55794e-11	-8.5983e-10	-3.35164e-09	7.73916e-08	3.75976e-08	300	200	0	-1.17071e-08	5.93623e-09	2.0196e-08	1.43127e-05	-3.79443e-06	9.39432e-06	0	0	0
501	0	-1.11341e-08	5.77006e-09	1.53185e-08	1.00984e-06	1.10752e-06	1.98359e-07	300	610	0	5.38875e-10	5.39784e-12	-6.76444e-10	-1.33547e-09	6.17332e-08	3.22624e-08	300	200	0	-1.05953e-08	5.77546e-09	1.4642e-08	1.04947e-05	-2.71479e-06	8.6473e-06	0	0	0
501	1	-9.17844e-09	4.93738e-09	1.01935e-08	6.88642e-07	6.77928e-07	1.61434e-07	300	610	0	4.85647e-10	5.70618e-11	-4.90356e-10	-1.70529e-11	4.53703e-08	2.53484e-08	300	200	0	-8.69279e-09	4.99444e-09	9.7031e-09	7.04829e-06	-1.77038e-06	7.18683e-06	0	0	0
501	2	-6.95971e-09	3.86997e-09	6.0315e-09	4.21868e-07	3.50109e-07	1.20958e-07	300	610	0	3.97142e-10	7.99628e-11	-3.24903e-10	7.43008e-10	3.05531e-08	1.83511e-08	300	200	0	-6.56256e-09	3.94993e-09	5.7066e-09	4.22644e-06	-1.01631e-06	5.49028e-06	0	0	0
501	3	-4.85427e-09	2.79486e-09	2.91947e-09	2.18188e-07	1.19888e-07	8.32645e-08	300	610	0	2.98907e-10	8.35963e-11	-1.91038e-10	1.09142e-09	1.83913e-08	1.214e-08	300	200	0	-4.55537e-09	2.87846e-09	2.72843e-09	2.10012e-06	-4.61593e-07	3.86027e-06	0	0	0
501	4	-3.065e-09	1.84351e-09	7.82134e-10	7.50688e-08	-2.67719e-08	5.16655e-08	300	610	0	2.06789e-10	7.57185e-11	-9.1296e-11	1.16162e-09	9.20612e-09	7.12159e-09	300	200	0	-2.85821e-09	1.91923e-09	6.90838e-10	6.27196e-07	-8.76229e-08	2.46285e-06	0	0	0
501	5	-1.67083e-09	1.07674e-09	-5.39982e-10	-1.61679e-08	-1.07902e-07	2.73378e-08	300	610	0	1.29171e-10	6.21617e-11	-2.30644e-11	1.06348e-09	2.82749e-09	3.38715e-09	300	200	0	-1.54166e-09	1.1389e-09	-5.63046e-10	-2.94439e-07	1.37839e-07	1.36577e-06	0	0	0
501	6	-6.70047e-10	5.07504e-10	-1.23575e-09	-6.6697e-08	-1.41684e-07	1.00911e-08	300	610	0	6.91446e-11	4.69559e-11	1.89153e-11	8.80265e-10	-1.17702e-09	8.362e-10	300	200	0	-6.00902e-10	5.5446e-10	-1.21684e-09	-7.8923e-07	2.51034e-07	5.72165e-07	0	0	0
501	7	-1.47582e-11	1.19717e-10	-1.48846e-09	-8.77968e-08	-1.44214e-07	-1.02793e-09	300	610	0	2.63883e-11	3.2615e-11	4.07964e-11	6.69975e-10	-3.33909e-09	-7.30169e-10	300	200	0	1.16301e-11	1.52332e-10	-1.44766e-09	-9.79614e-07	2.86187e-07	4.76663e-08	0	0	0
501	8	3.63761e-10	-1.17515e-10	-1.45629e-09	-8.94605e-08	-1.28475e-07	-7.2983e-09	300	610	0	-1.3406e-12	2.04812e-11	4.8513e-11	4.6919e-10	-4.18407e-09	-1.5437e-09	300	200	0	3.6242e-10	-9.70341e-11	-1.40777e-09	-9.72281e-07	2.72277e-07	-2.59578e-07	0	0	0
501	9	5.38021e-10	-2.39901e-10	-1.26416e-09	-7.97512e-08	-1.04108e-07	-1.00333e-08	300	610	0	-1.71236e-11	1.10629e-11	4.71657e-11	2.9781e-10	-4.17104e-09	-1.82739e-09	300	200	0	5.20897e-10	-2.28838e-10	-1.217e-09	-8.52145e-07	2.31817e-07	-4.0528e-07	0	0	0
502	0	5.74067e-10	-2.81665e-10	-1.00298e-09	-6.46604e-08	-7.76863e-08	-1.04096e-08	300	610	0	-2.41564e-11	4.32892e-12	4.07678e-11	1.63768e-10	-3.66626e-09	-1.77263e-09	300	200	0	5.4991e-10	-2.77336e-10	-9.62216e-10	-6.81475e-07	1.80917e-07	-4.40733e-07	0	0	0
502	1	5.26348e-10	-2.72096e-10	-7.33237e-10	-4.82749e-08	-5.32328e-08	-9.38485e-09	300	610	0	-2.53199e-11	-5.89229e-14	3.22287e-11	6.71753e-11	-2.93893e-09	-1.5298e-09	300	200	0	5.01028e-10	-2.72155e-10	-7.01008e-10	-5.021e-07	1.30081e-07	-4.08569e-07	0	0	0
502	2	4.36158e-10	-2.34153e-10	-4.90725e-10	-3.30984e-08	-3.28266e-08	-7.67677e-09	300	610	0	-2.29701e-11	-2.57469e-12	2.34767e-11	3.63012e-12	-2.17035e-09	-1.2078e-09	300	200	0	4.13188e-10	-2.36728e-10	-4.67248e-10	-3.39105e-07	8.53446e-08	-3.41365e-07	0	0	0
502	3	3.32303e-10	-1.84421e-10	-2.92786e-10	-2.04265e-08	-1.71802e-08	-5.77944e-09	300	610	0	-1.88805e-11	-3.71417e-12	1.56457e-11	-3.3338e-11	-1.4697e-09	-8.78662e-10	300	200	0	3.13422e-10	-1.88135e-10	-2.7714e-10	-2.04961e-07	4.94479e-08	-2.62027e-07	0	0	0
502	4	2.32972e-10	-1.3384e-10	-1.44073e-10	-1.07054e-08	-6.13602e-09	-3.99951e-09	300	610	0	-1.42781e-11	-3.92649e-12	9.2779e-12	-5.06182e-11	-8.91631e-10	-5.84666e-10	300	200	0	2.18694e-10	-1.37766e-10	-1.34795e-10	-1.03398e-07	2.29136e-08	-1.85171e-07	0	0	0
502	5	1.48085e-10	-8.88012e-11	-4.13934e-11	-3.8399e-09	9.45429e-10	-2.4993e-09	300	610	0	-9.92966e-12	-3.58043e-12	4.51057e-12	-5.45185e-11	-4.52966e-10	-3.45925e-10	300	200	0	1.38156e-10	-9.23816e-11	-3.68828e-11	-3.26766e-08	4.92583e-09	-1.18906e-07	0	0	0
502	6	8.16242e-11	-5.23188e-11	2.25776e-11	5.65239e-10	4.9042e-09	-1.33877e-09	300	610	0	-6.24565e-12	-2.95458e-12	1.23181e-12	-5.0261e-11	-1.4675e-10	-1.67418e-10	300	200	0	7.53786e-11	-5.52733e-11	2.38094e-11	1.18806e-08	-6.00355e-09	-6.66299e-08	0	0	0
502	7	3.36807e-11	-2.51054e-11	5.6666e-11	3.03059e-09	6.59559e-09	-5.11907e-10	300	610	0	-3.38288e-12	-2.24249e-12	-8.00178e-13	-4.18208e-11	4.68056e-11	-4.48249e-11	300	200	0	3.02978e-11	-2.73479e-11	5.58658e-11	3.60823e-08	-1.15716e-08	-2.86298e-08	0	0	0
502	8	2.09993e-12	-6.4659e-12	6.95092e-11	4.08672e-09	6.7817e-09	2.45306e-11	300	610	0	-1.33361e-12	-1.56571e-12	-1.87307e-12	-3.1982e-11	1.5251e-10	3.10045e-11	300	200	0	7.66325e-13	-8.03161e-12	6.76361e-11	4.56952e-08	-1.33934e-08	-3.36819e-09	0	0	0
502	9	-1.63078e-11	5.02183e-12	6.86061e-11	4.20671e-09	6.08016e-09	3.30032e-10	300	610	0	3.62368e-15	-9.89926e-13	-2.26662e-12	-2.25121e-11	1.95102e-10	7.09063e-11	300	200	0	-1.63042e-11	4.0319e-12	6.63395e-11	4.57741e-08	-1.2844e-08	1.15576e-08	0	0	0
503	0	-2.49471e-11	1.1028e-11	5.99073e-11	3.77415e-09	4.9519e-09	4.66332e-10	300	610	0	7.72036e-13	-5.40852e-13	-2.22265e-12	-1.43834e-11	1.96329e-10	8.5394e-11	300	200	0	-2.41751e-11	1.04871e-11	5.76847e-11	4.03621e-08	-1.09968e-08	1.87612e-08	0	0	0
503	1	-2.694e-11	1.31664e-11	4.77635e-11	3.07547e-09	3.71281e-09	4.89099e-10	300	610	0	1.12179e-12	-2.18174e-13	-1.93237e-12	-7.99488e-12	1.73628e-10	8.35427e-11	300	200	0	-2.58182e-11	1.29482e-11	4.58311e-11	3.24383e-08	-8.62363e-09	2.06661e-08	0	0	0
503	2	-2.48738e-11	1.28261e-11	3.50868e-11	2.3071e-09	2.55774e-09	4.43876e-10	300	610	0	1.18913e-12	-6.63733e-15	-1.53509e-12	-3.36862e-12	1.39874e-10	7.25178e-11	300	200	0	-2.36847e-11	1.28195e-11	3.35517e-11	2.4015e-08	-6.23103e-09	1.92974e-08	0	0	0
503	3	-2.07203e-11	1.11013e-11	2.36151e-11	1.59025e-09	1.58868e-09	3.64954e-10	300	610	0	1.08608e-12	1.15777e-13	-1.12365e-12	-3.07127e-13	1.03791e-10	5.75332e-11	300	200	0	-1.96342e-11	1.12171e-11	2.24914e-11	1.63088e-08	-4.11251e-09	1.62098e-08	0	0	0
503	4	-1.58619e-11	8.78605e-12	1.42039e-11	9.88506e-10	8.42108e-10	2.76066e-10	300	610	0	8.97341e-13	1.72356e-13	-7.53127e-13	1.4897e-12	7.06709e-11	4.20583e-11	300	200	0	-1.49645e-11	8.95841e-12	1.34507e-11	9.93374e-09	-2.40415e-09	1.25019e-08	0	0	0
503	5	-1.11774e-11	6.40738e-12	7.09944e-12	5.24675e-10	3.12465e-10	1.92046e-10	300	610	0	6.8184e-13	1.84337e-13	-4.50302e-13	2.34518e-12	4.32025e-11	2.81466e-11	300	200	0	-1.04955e-11	6.59172e-12	6.64914e-12	5.08402e-09	-1.13529e-09	8.87953e-09	0	0	0
503	6	-7.15138e-12	4.27584e-12	2.16831e-12	1.95441e-10	-2.93074e-11	1.20842e-10	300	610	0	4.76645e-13	1.69248e-13	-2.22505e-13	2.55743e-12	2.22587e-11	1.67923e-11	300	200	0	-6.67473e-12	4.44508e-12	1.9458e-12	1.68953e-09	-2.70401e-10	5.73817e-09	0	0	0
503	7	-3.98401e-12	2.54052e-12	-9.25373e-13	-1.71543e-11	-2.22316e-10	6.54953e-11	300	610	0	3.01839e-13	1.40394e-13	-6.50044e-14	2.37456e-12	7.56321e-12	8.26203e-12	300	200	0	-3.68217e-12	2.68091e-12	-9.90378e-13	-4.63575e-10	2.59105e-10	3.24791e-09	0	0	0
503	8	-1.68794e-12	1.2399e-12	-2.59376e-12	-1.37341e-10	-3.0678e-10	2.58652e-11	300	610	0	1.65348e-13	1.07065e-13	3.33008e-14	1.98631e-12	-1.7877e-12	2.37251e-12	300	200	0	-1.52259e-12	1.34696e-12	-2.56046e-12	-1.64623e-09	5.32654e-10	1.4289e-09	0	0	0
503	9	-1.66559e-13	3.44279e-13	-3.24376e-12	-1.90068e-10	-3.18768e-10	-4.00835e-15	300	610	0	6.71585e-14	7.51385e-14	8.58512e-14	1.52627e-12	-6.95088e-12	-1.29654e-12	300	200	0	-9.94005e-14	4.19418e-13	-3.15791e-12	-2.12993e-09	6.26425e-10	2.12694e-10	0	0	0
504	0	7.28016e-13	-2.11705e-13	-3.23074e-12	-1.97723e-10	-2.87655e-10	-1.48771e-11	300	610	0	2.69737e-15	4.78237e-14	1.0583e-13	1.07979e-12	-9.09073e-12	-3.25148e-12	300	200	0	7.30714e-13	-1.63881e-13	-3.12491e-12	-2.15409e-09	6.05654e-10	-5.11922e-10	0	0	0
504	1	1.15556e-12	-5.06128e-13	-2.83807e-12	-1.7855e-10	-2.35471e-10	-2.16546e-11	300	610	0	-3.46863e-14	2.64172e-14	1.04699e-13	6.94356e-13	-9.2372e-12	-3.98782e-12	300	200	0	1.12087e-12	-4.79711e-13	-2.73337e-12	-1.91116e-09	5.21502e-10	-8.67507e-10	0	0	0
504	2	1.2636e-12	-6.15064e-13	-2.27393e-12	-1.46239e-10	-1.77393e-10	-2.29696e-11	300	610	0	-5.20446e-14	1.09599e-14	9.15656e-14	3.89963e-13	-8.22011e-12	-3.93573e-12	300	200	0	1.21155e-12	-6.04104e-13	-2.18237e-12	-1.54363e-09	4.10943e-10	-9.68523e-10	0	0	0
504	3	1.17507e-12	-6.04366e-13	-1.67847e-12	-1.10227e-10	-1.22852e-10	-2.09871e-11	300	610	0	-5.58197e-14	7.66045e-16	7.30979e-14	1.68459e-13	-6.65529e-12	-3.43655e-12	300	200	0	1.11925e-12	-6.036e-13	-1.60538e-12	-1.14828e-09	2.98382e-10	-9.1113e-10	0	0	0
504	4	9.84066e-13	-5.26159e-13	-1.136e-12	-7.63794e-11	-7.68462e-11	-1.73451e-11	300	610	0	-5.13351e-14	-5.18627e-15	5.37647e-14	2.10201e-14	-4.96211e-12	-2.73982e-12	300	200	0	9.32731e-13	-5.31345e-13	-1.08223e-12	-7.84068e-10	1.9809e-10	-7.69502e-10	0	0	0
504	5	7.56925e-13	-4.18463e-13	-6.88659e-13	-4.78125e-11	-4.12332e-11	-1.31831e-11	300	610	0	-4.26363e-14	-7.99023e-15	3.6239e-14	-6.62561e-14	-3.39701e-12	-2.01257e-12	300	200	0	7.14289e-13	-4.26453e-13	-6.5242e-13	-4.81183e-10	1.1681e-10	-5.96329e-10	0	0	0
504	6	5.36086e-13	-3.06651e-13	-3.49357e-13	-2.56875e-11	-1.58414e-11	-9.21844e-12	300	610	0	-3.25516e-14	-8.64973e-15	2.1842e-14	-1.08536e-13	-2.09215e-12	-1.3545e-12	300	200	0	5.03534e-13	-3.15301e-13	-3.27515e-13	-2.4967e-10	5.61513e-11	-4.25665e-10	0	0	0
504	7	3.45199e-13	-2.05805e-13	-1.12622e-13	-9.90412e-12	6.46305e-13	-5.83987e-12	300	610	0	-2.28724e-14	-7.99765e-15	1.09603e-14	-1.19905e-13	-1.09248e-12	-8.14645e-13	300	200	0	3.22327e-13	-2.13802e-13	-1.01662e-13	-8.67941e-11	1.45808e-11	-2.76792e-10	0	0	0
504	8	1.94292e-13	-1.23286e-13	3.69159e-14	3.51386e-13	1.00489e-11	-3.2011e-12	300	610	0	-1.45803e-14	-6.66921e-15	3.39708e-15	-1.12146e-13	-3.87463e-13	-4.0713e-13	300	200	0	1.79712e-13	-1.29955e-13	4.0313e-14	1.71995e-11	-1.10586e-11	-1.58197e-10	0	0	0
504	9	8.43635e-14	-6.11426e-14	1.18492e-13	6.20591e-12	1.42568e-11	-1.30228e-12	300	610	0	-8.07449e-15	-5.11029e-15	-1.3564e-15	-9.43142e-14	6.40798e-14	-1.24288e-13	300	200	0	7.6289e-14	-6.62529e-14	1.17135e-13	7.49402e-11	-2.44816e-11	-7.11493e-11	0	0	0
505	0	1.11016e-14	-1.81236e-14	1.51267e-13	8.83207e-12	1.49764e-11	-5.52919e-14	300	610	0	-3.37126e-15	-3.60471e-15	-3.92771e-15	-7.28172e-14	3.16055e-13	5.31499e-14	300	200	0	7.73033e-15	-2.17283e-14	1.47339e-13	9.92035e-11	-2.92803e-11	-1.26183e-11	0	0	0
505	1	-3.2344e-14	8.77104e-15	1.52076e-13	9.28899e-12	1.36046e-11	6.6826e-13	300	610	0	-2.65193e-16	-2.3093e-15	-4.9378e-15	-5.17758e-14	4.23247e-13	1.48832e-13	300	200	0	-3.26092e-14	6.46174e-15	1.47138e-13	1.01326e-10	-2.85484e-11	2.25385e-11	0	0	0
505	2	-5.34669e-14	2.31884e-14	1.3441e-13	8.44421e-12	1.11938e-11	1.00459e-12	300	610	0	1.55226e-15	-1.28918e-15	-4.92985e-15	-3.35051e-14	4.34416e-13	1.86099e-13	300	200	0	-5.19146e-14	2.18992e-14	1.2948e-13	9.0466e-11	-2.47239e-11	4.00648e-11	0	0	0
505	3	-5.92369e-14	2.87131e-14	1.08228e-13	6.95174e-12	8.4732e-12	1.0782e-12	300	610	0	2.41214e-15	-5.48957e-16	-4.33751e-15	-1.90056e-14	3.89044e-13	1.85339e-13	300	200	0	-5.68248e-14	2.81641e-14	1.0389e-13	7.34361e-11	-1.95773e-11	4.53649e-11	0	0	0
505	4	-5.54919e-14	2.84662e-14	8.02709e-14	5.26482e-12	5.89874e-12	9.91966e-13	300	610	0	2.61894e-15	-5.79147e-17	-3.47981e-15	-8.40322e-15	3.16573e-13	1.62804e-13	300	200	0	-5.2873e-14	2.84082e-14	7.67911e-14	5.48893e-11	-1.42841e-11	4.30035e-11	0	0	0
505	5	-4.67227e-14	2.49303e-14	5.46267e-14	3.66723e-12	3.71527e-12	8.24121e-13	300	610	0	2.4256e-15	2.31315e-16	-2.57179e-15	-1.30547e-15	2.37163e-13	1.30438e-13	300	200	0	-4.42971e-14	2.51616e-14	5.2055e-14	3.76816e-11	-9.53779e-12	3.65187e-11	0	0	0
505	6	-3.61103e-14	1.99251e-14	3.33697e-14	2.31146e-12	2.01693e-12	6.29362e-13	300	610	0	2.02524e-15	3.7003e-16	-1.7431e-15	2.93103e-15	1.6323e-13	9.62773e-14	300	200	0	-3.4085e-14	2.02951e-14	3.16266e-14	2.32955e-11	-5.67174e-12	2.84364e-11	0	0	0
505	7	-2.57034e-14	1.46717e-14	1.71694e-14	1.25638e-12	8e-13	4.4235e-13	300	610	0	1.5536e-15	4.05667e-16	-1.05882e-15	5.01736e-15	1.01261e-13	6.51579e-14	300	200	0	-2.41498e-14	1.50774e-14	1.61106e-14	1.22467e-11	-2.77274e-12	2.03991e-11	0	0	0
505	8	-1.66555e-14	9.90206e-15	5.80805e-15	4.99967e-13	4.9435e-15	2.82087e-13	300	610	0	1.0972e-15	3.77791e-16	-5.3916e-16	5.6187e-15	5.35591e-14	3.94974e-14	300	200	0	-1.55583e-14	1.02798e-14	5.26889e-15	4.4341e-12	-7.75368e-13	1.33459e-11	0	0	0
505	9	-9.4676e-15	5.97916e-15	-1.41666e-15	5.4573e-15	-4.52765e-13	1.56312e-13	300	610	0	7.03977e-16	3.16722e-16	-1.76097e-16	5.29456e-15	1.97472e-14	2.00347e-14	300	200	0	-8.76362e-15	6.29589e-15	-1.59276e-15	-5.86428e-13	4.65464e-13	7.69955e-12	0	0	0
506	0	-4.20615e-15	3.01083e-15	-5.40162e-15	-2.79512e-13	-6.61944e-13	6.53616e-14	300	610	0	3.93962e-16	2.43849e-16	5.36416e-17	4.47694e-15	-2.04738e-15	6.45597e-15	300	200	0	-3.81219e-15	3.25467e-15	-5.34798e-15	-3.40307e-12	1.12339e-12	3.53518e-12	0	0	0
506	1	-6.79595e-16	9.4521e-16	-7.04876e-15	-4.10031e-13	-7.03291e-13	5.27657e-15	300	610	0	1.68748e-16	1.72877e-16	1.79335e-16	3.47309e-15	-1.43341e-14	-2.12085e-15	300	200	0	-5.10847e-16	1.11809e-15	-6.86943e-15	-4.61677e-12	1.36772e-12	7.19385e-13	0	0	0
506	2	1.42903e-15	-3.55111e-16	-7.1554e-15	-4.36187e-13	-6.43214e-13	-2.98985e-14	300	610	0	1.91422e-17	1.11461e-16	2.30221e-16	2.48185e-15	-1.96894e-14	-6.79924e-15	300	200	0	1.44817e-15	-2.4365e-16	-6.92518e-15	-4.76415e-12	1.34514e-12	-9.85328e-13	0	0	0
506	3	2.47101e-15	-1.06039e-15	-6.36361e-15	-3.99221e-13	-5.31985e-13	-4.65578e-14	300	610	0	-6.91562e-17	6.28604e-17	2.3203e-16	1.61603e-15	-2.04209e-14	-8.67845e-15	300	200	0	2.40185e-15	-9.97534e-16	-6.13158e-15	-4.28089e-12	1.17178e-12	-1.84798e-12	0	0	0
506	4	2.77549e-15	-1.33947e-15	-5.14967e-15	-3.3037e-13	-4.04608e-13	-5.05852e-14	300	610	0	-1.11678e-16	2.7423e-17	2.05406e-16	9.25557e-16	-1.84068e-14	-8.72421e-15	300	200	0	2.66381e-15	-1.31205e-15	-4.94426e-15	-3.49264e-12	9.32401e-13	-2.12364e-12	0	0	0
506	5	2.61964e-15	-1.34023e-15	-3.83774e-15	-2.51396e-13	-2.83133e-13	-4.68698e-14	300	610	0	-1.22812e-16	3.77875e-18	1.65609e-16	4.18219e-16	-1.50543e-14	-7.71038e-15	300	200	0	2.49683e-15	-1.33645e-15	-3.67213e-15	-2.62303e-12	6.83604e-13	-2.02894e-12	0	0	0
506	6	2.21771e-15	-1.18088e-15	-2.62589e-15	-1.76017e-13	-1.79534e-13	-3.91455e-14	300	610	0	-1.1457e-16	-1.02661e-17	1.22983e-16	7.66617e-17	-1.13319e-14	-6.20821e-15	300	200	0	2.10314e-15	-1.19114e-15	-2.50291e-15	-1.81031e-12	4.59056e-13	-1.73259e-12	0	0	0
506	7	1.72221e-15	-9.48466e-16	-1.61606e-15	-1.11692e-13	-9.85651e-14	-3.00373e-14	300	610	0	-9.61725e-17	-1.71172e-17	8.38127e-17	-1.28857e-16	-7.84064e-15	-4.60436e-15	300	200	0	1.62604e-15	-9.65583e-16	-1.53225e-15	-1.12721e-12	2.7522e-13	-1.35563e-12	0	0	0
506	8	1.232e-15	-7.0176e-16	-8.42788e-16	-6.13917e-14	-4.02602e-14	-2.12193e-14	300	610	0	-7.41285e-17	-1.90155e-17	5.12989e-17	-2.31657e-16	-4.89854e-15	-3.13326e-15	300	200	0	1.15787e-15	-7.20775e-16	-7.91489e-16	-6.00062e-13	1.3671e-13	-9.77277e-13	0	0	0
506	9	8.0326e-16	-4.76249e-16	-2.9771e-16	-2.51521e-14	-1.93778e-15	-1.36196e-14	300	610	0	-5.26162e-17	-1.78397e-17	2.64889e-17	-2.63143e-16	-2.62295e-15	-1.91389e-15	300	200	0	7.50643e-16	-4.94089e-16	-2.71221e-16	-2.25437e-13	4.07748e-14	-6.43225e-13	0	0	0
507	0	4.60988e-16	-2.8981e-16	5.11776e-17	-1.31739e-15	2.03268e-14	-7.62626e-15	300	610	0	-3.39745e-17	-1.50368e-17	9.06629e-18	-2.49872e-16	-1.00187e-15	-9.84632e-16	300	200	0	4.27014e-16	-3.04847e-16	6.02439e-17	1.68317e-14	-1.92449e-14	-3.74473e-13	0	0	0
507	1	2.09238e-16	-1.48064e-16	2.45669e-16	1.25435e-14	3.07044e-14	-3.27117e-15	300	610	0	-1.92059e-17	-1.16325e-17	-2.03182e-18	-2.12452e-16	4.96137e-17	-3.32959e-16	300	200	0	1.90032e-16	-1.59697e-16	2.43638e-16	1.54118e-13	-5.14588e-14	-1.75307e-13	0	0	0
507	2	3.9547e-17	-4.89144e-17	3.28203e-16	1.90173e-14	3.30103e-14	-3.77193e-16	300	610	0	-8.42479e-18	-8.28831e-18	-8.17045e-18	-1.65607e-16	6.48253e-16	8.14189e-17	300	200	0	3.11222e-17	-5.72027e-17	3.20032e-16	2.14676e-13	-6.38451e-14	-3.98953e-14	0	0	0
507	3	-6.27319e-17	1.39238e-17	3.36526e-16	2.04721e-14	3.04004e-14	1.33167e-15	300	610	0	-1.22174e-18	-5.37739e-18	-1.07257e-17	-1.18929e-16	9.15153e-16	3.09959e-16	300	200	0	-6.39537e-17	8.54644e-18	3.258e-16	2.23899e-13	-6.33546e-14	4.27164e-14	0	0	0
507	4	-1.14058e-16	4.83927e-17	3.01188e-16	1.88678e-14	2.52753e-14	2.15542e-15	300	610	0	3.06532e-18	-3.06263e-18	-1.09161e-17	-7.7912e-17	9.59499e-16	4.04403e-16	300	200	0	-1.10993e-16	4.533e-17	2.90272e-16	2.02507e-13	-5.55192e-14	8.51212e-14	0	0	0
507	5	-1.2997e-16	6.24409e-17	2.44962e-16	1.56958e-14	1.93152e-14	2.37205e-15	300	610	0	5.16471e-18	-1.36661e-18	-9.72412e-18	-4.50402e-17	8.70599e-16	4.10489e-16	300	200	0	-1.24805e-16	6.10743e-17	2.35238e-16	1.66064e-13	-4.43949e-14	9.93534e-14	0	0	0
507	6	-1.23622e-16	6.30735e-17	1.83429e-16	1.20008e-14	1.35856e-14	2.2138e-15	300	610	0	5.75599e-18	-2.28548e-19	-7.87941e-18	-2.07707e-17	7.15689e-16	3.65047e-16	300	200	0	-1.17866e-16	6.2845e-17	1.7555e-16	1.25312e-13	-3.2706e-14	9.56907e-14	0	0	0
507	7	-1.05234e-16	5.59172e-17	1.26181e-16	8.44552e-15	8.67159e-15	1.85887e-15	300	610	0	5.40969e-18	4.5303e-19	-5.87937e-18	-4.34045e-18	5.41295e-16	2.95398e-16	300	200	0	-9.98243e-17	5.63703e-17	1.20302e-16	8.69416e-14	-2.20861e-14	8.21761e-14	0	0	0
507	8	-8.21151e-17	4.5136e-17	7.82225e-17	5.3945e-15	4.81241e-15	1.43318e-15	300	610	0	4.56562e-18	7.90892e-19	-4.02848e-18	5.62362e-18	3.76491e-16	2.20134e-16	300	200	0	-7.75495e-17	4.59269e-17	7.4194e-17	5.45146e-14	-1.33469e-14	6.46085e-14	0	0	0
507	9	-5.90327e-17	3.3556e-17	4.13225e-17	2.99715e-15	2.01981e-15	1.01756e-15	300	610	0	3.53598e-18	8.90852e-19	-2.48401e-18	1.0682e-17	2.36849e-16	1.50616e-16	300	200	0	-5.54967e-17	3.44468e-17	3.88385e-17	2.93712e-14	-6.73104e-15	4.6805e-14	0	0	0
508	0	-3.87232e-17	2.28973e-17	1.51801e-17	1.26145e-15	1.73386e-16	6.57275e-16	300	610	0	2.52241e-18	8.42112e-19	-1.29986e-18	1.23167e-17	1.28324e-16	9.26886e-17	300	200	0	-3.62008e-17	2.37394e-17	1.38803e-17	1.14132e-14	-2.12473e-15	3.09885e-14	0	0	0
508	1	-2.24295e-17	1.40392e-17	-1.66032e-18	1.13118e-16	-9.08889e-16	3.71768e-16	300	610	0	1.63892e-18	7.13688e-19	-4.64052e-19	1.17882e-17	5.06278e-17	4.83326e-17	300	200	0	-2.07906e-17	1.47528e-17	-2.12438e-18	-2.72566e-16	7.77e-16	1.82002e-14	0	0	0
508	2	-1.03873e-17	7.27234e-18	-1.11448e-17	-5.60607e-16	-1.42278e-15	1.63291e-16	300	610	0	9.35558e-19	5.54761e-19	7.18218e-20	1.00788e-17	-7.98844e-20	1.70676e-17	300	200	0	-9.4517e-18	7.8271e-18	-1.1073e-17	-6.95879e-15	2.35272e-15	8.6776e-15	0	0	0
508	3	-2.22512e-18	2.5147e-18	-1.52692e-17	-8.81127e-16	-1.54861e-15	2.39584e-17	300	610	0	4.19617e-19	3.97244e-19	3.7136e-19	7.8944e-18	-2.92248e-17	-2.94311e-18	300	200	0	-1.80551e-18	2.91194e-18	-1.48978e-17	-9.97339e-15	2.97817e-15	2.168e-15	0	0	0
508	4	2.733e-18	-5.20529e-19	-1.582e-17	-9.60358e-16	-1.43633e-15	-5.90074e-17	300	610	0	7.29468e-20	2.59318e-19	4.99304e-19	5.69725e-18	-4.24974e-17	-1.40974e-17	300	200	0	2.80594e-18	-2.61211e-19	-1.53207e-17	-1.05176e-14	2.98271e-15	-1.83318e-15	0	0	0
508	5	5.25783e-18	-2.20358e-18	-1.42506e-17	-8.91413e-16	-1.20052e-15	-9.96736e-17	300	610	0	-1.35069e-19	1.491e-19	5.13337e-19	3.75473e-18	-4.50617e-17	-1.88298e-17	300	200	0	5.12276e-18	-2.05448e-18	-1.37373e-17	-9.57647e-15	2.6297e-15	-3.91511e-15	0	0	0
508	6	6.08262e-18	-2.90852e-18	-1.16492e-17	-7.45495e-16	-9.21813e-16	-1.11171e-16	300	610	0	-2.38564e-19	6.7954e-20	4.60202e-19	2.19022e-18	-4.11636e-17	-1.93058e-17	300	200	0	5.84406e-18	-2.84057e-18	-1.1189e-17	-7.89363e-15	2.11321e-15	-4.64533e-15	0	0	0
508	7	5.83164e-18	-2.96707e-18	-8.76467e-18	-5.72717e-16	-6.51666e-16	-1.04527e-16	300	610	0	-2.69626e-19	1.31969e-20	3.74784e-19	1.02958e-18	-3.40146e-17	-1.72777e-17	300	200	0	5.56201e-18	-2.95387e-18	-8.38989e-18	-5.98497e-15	1.56431e-15	-4.51134e-15	0	0	0
508	8	4.99206e-18	-2.64698e-18	-6.06123e-18	-4.05096e-16	-4.18649e-16	-8.82449e-17	300	610	0	-2.55339e-19	-1.98592e-20	2.8099e-19	2.39511e-19	-2.58489e-17	-1.40517e-17	300	200	0	4.73672e-18	-2.66684e-18	-5.78024e-18	-4.17402e-15	1.06221e-15	-3.89643e-15	0	0	0
508	9	3.91416e-18	-2.14735e-18	-3.78423e-18	-2.60424e-16	-2.34763e-16	-6.83625e-17	300	610	0	-2.16682e-19	-3.64971e-20	1.93561e-19	-2.43294e-19	-1.80722e-17	-1.05216e-17	300	200	0	3.69748e-18	-2.18385e-18	-3.59067e-18	-2.63516e-15	6.46888e-16	-3.07834e-15	0	0	0
509	0	2.82775e-18	-1.60408e-18	-2.02389e-18	-1.46196e-16	-1.01047e-16	-4.87805e-17	300	610	0	-1.68622e-19	-4.17117e-20	1.20217e-19	-4.91877e-19	-1.14463e-17	-7.2375e-18	300	200	0	2.65913e-18	-1.64579e-18	-1.90368e-18	-1.43622e-15	3.30972e-16	-2.24096e-15	0	0	0
509	1	1.86599e-18	-1.10047e-18	-7.70487e-19	-6.30902e-17	-1.212e-17	-3.1706e-17	300	610	0	-1.20886e-19	-3.97368e-20	6.37146e-20	-5.76156e-19	-6.27205e-18	-4.48643e-18	300	200	0	1.7451e-18	-1.14021e-18	-7.06772e-19	-5.75651e-16	1.09875e-16	-1.49233e-15	0	0	0
509	2	1.09054e-18	-6.79722e-19	4.20228e-20	-7.78643e-18	4.04539e-17	-1.81088e-17	300	610	0	-7.90272e-20	-3.38637e-20	2.36321e-20	-5.5592e-19	-2.54932e-18	-2.3698e-18	300	200	0	1.01152e-18	-7.13585e-19	6.56549e-20	-1.22341e-17	-3.03447e-17	-8.8398e-16	0	0	0
509	3	5.14681e-19	-3.5677e-19	5.04166e-19	2.49389e-17	6.58581e-17	-8.13205e-18	300	610	0	-4.55386e-20	-2.64495e-20	-2.23088e-21	-4.78006e-19	-1.04991e-19	-8.70305e-19	300	200	0	4.69143e-19	-3.83219e-19	5.01935e-19	3.13161e-16	-1.07346e-16	-4.28816e-16	0	0	0
509	4	1.22226e-19	-1.28552e-19	7.09767e-19	4.0781e-17	7.26124e-17	-1.42637e-18	300	610	0	-2.08549e-20	-1.90333e-20	-1.68349e-20	-3.76219e-19	1.3129e-18	9.55953e-20	300	200	0	1.01371e-19	-1.47586e-19	6.92932e-19	4.62911e-16	-1.3882e-16	-1.15993e-16	0	0	0
509	5	-1.17989e-19	1.79881e-20	7.43355e-19	4.50273e-17	6.78386e-17	2.59913e-18	300	610	0	-4.17658e-21	-1.25001e-20	-2.32243e-20	-2.72841e-19	1.97159e-18	6.39543e-19	300	200	0	-1.22166e-19	5.48803e-21	7.20131e-19	4.9382e-16	-1.40365e-16	7.76938e-17	0	0	0
509	6	-2.42034e-19	1.00097e-19	6.7404e-19	4.21004e-17	5.70058e-17	4.60371e-18	300	610	0	5.9106e-21	-7.25348e-21	-2.4129e-20	-1.80875e-19	2.11524e-18	8.76038e-19	300	200	0	-2.36123e-19	9.28437e-20	6.49911e-19	4.52715e-16	-1.24518e-16	1.79791e-16	0	0	0
509	7	-2.84497e-19	1.35372e-19	5.53825e-19	3.53981e-17	4.3981e-17	5.20737e-18	300	610	0	1.10056e-20	-3.37214e-21	-2.17724e-20	-1.06434e-19	1.94564e-18	9.07564e-19	300	200	0	-2.73492e-19	1.32e-19	5.32053e-19	3.75107e-16	-1.00562e-16	2.17057e-16	0	0	0
509	8	-2.74992e-19	1.39513e-19	4.18677e-19	2.73243e-17	3.12487e-17	4.9336e-18	300	610	0	1.26228e-20	-7.38519e-22	-1.78216e-20	-5.09441e-20	1.61616e-18	8.17486e-19	300	200	0	-2.62369e-19	1.38775e-19	4.00856e-19	2.85763e-16	-7.47982e-17	2.12604e-16	0	0	0
509	9	-2.36741e-19	1.25261e-19	2.91057e-19	1.94245e-17	2.02026e-17	4.18798e-18	300	610	0	1.20476e-20	8.63737e-22	-1.34254e-20	-1.29665e-20	1.23404e-18	6.68231e-19	300	200	0	-2.24694e-19	1.26125e-19	2.77632e-19	2.00325e-16	-5.10676e-17	1.84696e-16	0	0	0
510	0	-1.86523e-19	1.02132e-19	1.8298e-19	1.25666e-17	1.1443e-17	3.25998e-18	300	610	0	1.02806e-20	1.68198e-21	-9.29707e-21	1.04147e-20	8.67209e-19	5.02747e-19	300	200	0	-1.76243e-19	1.03814e-19	1.73683e-19	1.27319e-16	-3.13352e-17	1.4663e-16	0	0	0
510	1	-1.35412e-19	7.66577e-20	9.90257e-20	7.1254e-18	5.04235e-18	2.33775e-18	300	610	0	8.0389e-21	1.95189e-21	-5.81506e-21	2.2616e-20	5.52907e-19	3.47661e-19	300	200	0	-1.27373e-19	7.86096e-20	9.32107e-20	7.0164e-17	-1.6254e-17	1.07262e-16	0	0	0
510	2	-8.98814e-20	5.28715e-20	3.89495e-20	3.14744e-18	7.61121e-19	1.52879e-18	300	610	0	5.79161e-21	1.87436e-21	-3.11977e-21	2.69348e-20	3.06278e-19	2.17045e-19	300	200	0	-8.40898e-20	5.47459e-20	3.58297e-20	2.89374e-17	-5.64521e-18	7.18389e-17	0	0	0
510	3	-5.29872e-20	3.28921e-20	-2.35157e-22	4.8506e-19	-1.79112e-18	8.81414e-19	300	610	0	3.80902e-21	1.60632e-21	-1.19816e-21	2.62066e-20	1.27963e-19	1.16069e-19	300	200	0	-4.91782e-20	3.44984e-20	-1.43332e-21	1.78411e-18	1.12739e-18	4.29074e-17	0	0	0
510	4	-2.54574e-20	1.74833e-20	-2.27364e-20	-1.10351e-18	-3.04499e-18	4.04115e-19	300	610	0	2.215e-21	1.26069e-21	4.95243e-23	2.26634e-20	1.01834e-20	4.4175e-20	300	200	0	-2.32424e-20	1.87439e-20	-2.26869e-20	-1.40404e-17	4.88689e-18	2.11575e-17	0	0	0
510	5	-6.59399e-21	6.5395e-21	-3.29628e-20	-1.8853e-18	-3.40287e-18	8.15106e-20	300	610	0	1.03443e-21	9.11668e-22	7.60978e-22	1.79242e-20	-5.8748e-20	-2.42747e-21	300	200	0	-5.55956e-21	7.45117e-21	-3.22018e-20	-2.14648e-17	6.46578e-18	6.12988e-18	0	0	0
510	6	5.03774e-21	-5.32294e-22	-3.49124e-20	-2.11001e-18	-3.20292e-18	-1.13689e-19	300	610	0	2.32331e-22	6.02302e-22	1.0793e-21	1.30624e-20	-9.13759e-20	-2.89322e-20	300	200	0	5.27007e-21	7.00084e-23	-3.38331e-20	-2.31743e-17	6.60268e-18	-3.24111e-18	0	0	0
510	7	1.11248e-20	-4.53477e-21	-3.1871e-20	-1.98764e-18	-2.70609e-18	-2.12365e-19	300	610	0	-2.56537e-22	3.52622e-22	1.13364e-21	8.70973e-21	-9.92411e-20	-4.07217e-20	300	200	0	1.08683e-20	-4.18215e-21	-3.07373e-20	-2.13942e-17	5.89419e-18	-8.24255e-18	0	0	0
510	8	1.32982e-20	-6.29534e-21	-2.63224e-20	-1.68031e-18	-2.09781e-18	-2.4378e-19	300	610	0	-5.07026e-22	1.67027e-22	1.02973e-21	5.16873e-21	-9.19312e-20	-4.2645e-20	300	200	0	1.27912e-20	-6.12831e-21	-2.52927e-20	-1.782e-17	4.7841e-18	-1.01354e-17	0	0	0
510	9	1.29623e-20	-6.55702e-21	-1.9994e-20	-1.30328e-18	-1.49796e-18	-2.32777e-19	300	610	0	-5.90596e-22	4.04051e-23	8.47211e-22	2.51659e-21	-7.67678e-20	-3.86665e-20	300	200	0	1.23717e-20	-6.51661e-21	-1.91468e-20	-1.36405e-17	3.57547e-18	-1.00153e-17	0	0	0
511	0	1.12238e-20	-5.92571e-21	-1.39717e-20	-9.31115e-19	-9.74483e-19	-1.98698e-19	300	610	0	-5.6823e-22	-3.72137e-23	6.41265e-22	6.91691e-22	-5.8897e-20	-3.1769e-20	300	200	0	1.06555e-20	-5.96293e-21	-1.33304e-20	-9.61113e-18	2.45428e-18	-8.7522e-18	0	0	0
511	1	8.88604e-21	-4.85625e-21	-8.84338e-21	-6.06129e-19	-5.57327e-19	-1.55414e-19	300	610	0	-4.87624e-22	-7.74039e-23	4.46401e-22	-4.40001e-22	-4.16001e-20	-2.40156e-20	300	200	0	8.39841e-21	-4.93365e-21	-8.39698e-21	-6.14857e-18	1.51704e-18	-6.98248e-18	0	0	0
511	2	6.48252e-21	-3.66237e-21	-4.84049e-21	-3.47011e-19	-2.51035e-19	-1.11999e-19	300	610	0	-3.83142e-22	-9.12828e-23	2.81141e-22	-1.03821e-21	-2.66955e-20	-1.66946e-20	300	200	0	6.09937e-21	-3.75365e-21	-4.55935e-21	-3.4247e-18	7.97305e-19	-5.1325e-18	0	0	0
511	3	4.32773e-21	-2.5393e-21	-1.96192e-21	-1.56659e-19	-4.50024e-20	-7.36845e-20	300	610	0	-2.7739e-22	-8.83793e-23	1.52606e-22	-1.25837e-21	-1.49433e-20	-1.04949e-20	300	200	0	4.05034e-21	-2.62768e-21	-1.80931e-21	-1.4503e-18	2.88432e-19	-3.45692e-18	0	0	0
511	4	2.57286e-21	-1.59085e-21	-7.29705e-23	-2.85382e-20	7.88218e-20	-4.28703e-20	300	610	0	-1.83516e-22	-7.61729e-23	6.05102e-23	-1.23492e-21	-6.40472e-21	-5.67912e-21	300	200	0	2.38934e-21	-1.66702e-21	-1.24603e-23	-1.422e-19	-3.85332e-20	-2.08139e-18	0	0	0
511	5	1.25714e-21	-8.5586e-22	1.02178e-21	4.85276e-20	1.40617e-19	-2.00425e-20	300	610	0	-1.07663e-22	-6.00731e-23	3.45099e-25	-1.07421e-21	-7.31858e-22	-2.23319e-21	300	200	0	1.14948e-21	-9.15933e-22	1.02213e-21	6.26846e-19	-2.21928e-19	-1.04238e-18	0	0	0
511	6	3.50788e-22	-3.31239e-22	1.52939e-21	8.70509e-20	1.59381e-19	-4.528e-21	300	610	0	-5.12153e-23	-4.36543e-23	-3.4288e-23	-8.53731e-22	2.61702e-21	1.42973e-23	300	200	0	2.99573e-22	-3.74893e-22	1.4951e-21	9.94274e-19	-3.00912e-19	-3.20719e-19	0	0	0
511	7	-2.12145e-22	9.88472e-24	1.6389e-21	9.88213e-20	1.51168e-19	4.93191e-21	300	610	0	-1.26544e-23	-2.90096e-23	-5.01124e-23	-6.25182e-22	4.23044e-21	1.30479e-21	300	200	0	-2.24799e-22	-1.91249e-23	1.58879e-21	1.08698e-18	-3.10448e-19	1.32438e-19	0	0	0
511	8	-5.10511e-22	2.04836e-22	1.50646e-21	9.38068e-20	1.28422e-19	9.78289e-21	300	610	0	1.10249e-23	-1.71309e-23	-5.3236e-23	-4.1924e-22	4.65371e-21	1.8912e-21	300	200	0	-4.99486e-22	1.87705e-22	1.45323e-21	1.01069e-18	-2.78917e-19	3.77192e-19	0	0	0
511	9	-6.21191e-22	2.92501e-22	1.25071e-21	7.97395e-20	1.00033e-19	1.14056e-20	300	610	0	2.33249e-23	-8.25882e-24	-4.86848e-23	-2.5085e-22	4.34223e-21	2.00287e-21	300	200	0	-5.97866e-22	2.84242e-22	1.20203e-21	8.46329e-19	-2.27535e-19	4.72943e-19	0	0	0
512	0	-6.10765e-22	3.08031e-22	9.54549e-22	6.21446e-20	7.17848e-20	1.09788e-20	300	610	0	2.76159e-23	-2.17314e-24	-4.02637e-23	-1.24126e-22	3.64544e-21	1.82829e-21	300	200	0	-5.83149e-22	3.05858e-22	9.14286e-22	6.50924e-19	-1.70864e-19	4.71608e-19	0	0	0
512	1	-5.31952e-22	2.80235e-22	6.70465e-22	4.46192e-20	4.69847e-20	9.42439e-21	300	610	0	2.67905e-23	1.58492e-24	-3.06215e-23	-3.64668e-23	2.81019e-21	1.50993e-21	300	200	0	-5.05162e-22	2.8182e-22	6.39843e-22	4.60969e-19	-1.1791e-19	4.14613e-19	0	0	0
512	2	-4.23217e-22	2.30843e-22	4.27194e-22	2.92232e-20	2.71241e-20	7.40708e-21	300	610	0	2.31219e-23	3.55666e-24	-2.14268e-23	1.82806e-23	1.99492e-21	1.14687e-21	300	200	0	-4.00095e-22	2.34399e-22	4.05767e-22	2.96795e-19	-7.34065e-20	3.32411e-19	0	0	0
512	3	-3.10241e-22	1.74922e-22	2.36393e-22	1.68871e-20	1.24713e-20	5.36412e-21	300	610	0	1.82558e-23	4.26627e-24	-1.35858e-23	4.75782e-23	1.28833e-21	8.01396e-22	300	200	0	-2.91985e-22	1.79189e-22	2.22807e-22	1.67018e-19	-3.90671e-20	2.45518e-19	0	0	0
512	4	-2.08297e-22	1.21916e-22	9.85072e-23	7.78108e-21	2.55981e-21	3.54998e-21	300	610	0	1.32816e-23	4.16562e-24	-7.45776e-24	5.87504e-23	7.28479e-22	5.07216e-22	300	200	0	-1.95015e-22	1.26081e-22	9.10495e-23	7.24896e-20	-1.46658e-20	1.66286e-19	0	0	0
512	5	-1.2485e-22	7.69039e-23	7.48536e-24	1.61787e-21	-3.44402e-21	2.08369e-21	300	610	0	8.83811e-24	3.6111e-24	-3.0453e-24	5.81693e-23	3.19737e-22	2.77604e-22	300	200	0	-1.16012e-22	8.0515e-23	4.44006e-24	9.49777e-21	1.11226e-21	1.00907e-19	0	0	0
512	6	-6.19866e-23	4.18555e-23	-4.57402e-23	-2.11857e-21	-6.48532e-21	9.92215e-22	300	610	0	5.22961e-24	2.86175e-24	-1.45275e-25	5.09e-23	4.66097e-23	1.12491e-22	300	200	0	-5.6757e-23	4.47173e-23	-4.58855e-23	-2.78518e-20	1.00513e-20	5.12858e-20	0	0	0
512	7	-1.84529e-23	1.67142e-23	-7.0889e-23	-4.01425e-21	-7.46071e-21	2.46374e-22	300	610	0	2.5314e-24	2.08971e-24	1.53942e-24	4.06519e-23	-1.15982e-22	4.14722e-24	300	200	0	-1.59215e-23	1.88039e-23	-6.93496e-23	-4.60054e-20	1.39924e-20	1.66417e-20	0	0	0
512	8	8.77685e-24	2.6639e-25	-7.68965e-23	-4.62558e-21	-7.132e-21	-2.11822e-22	300	610	0	6.78254e-25	1.39668e-24	2.3245e-24	2.99131e-23	-1.95637e-22	-5.86396e-23	300	200	0	9.4551e-24	1.66307e-24	-7.4572e-23	-5.09578e-20	1.45901e-20	-5.26107e-21	0	0	0
512	9	2.33862e-23	-9.22206e-24	-7.11826e-23	-4.42558e-21	-6.0927e-21	-4.50008e-22	300	610	0	-4.68081e-25	8.31706e-25	2.49874e-24	2.01723e-23	-2.18109e-22	-8.77476e-23	300	200	0	2.29181e-23	-8.39035e-24	-6.86839e-23	-4.77298e-20	1.31943e-20	-1.72268e-20	0	0	0
513	0	2.89977e-23	-1.35779e-23	-5.94106e-23	-3.78294e-21	-4.76875e-21	-5.33301e-22	300	610	0	-1.07136e-24	4.07712e-25	2.30101e-24	1.21669e-23	-2.05026e-22	-9.40216e-23	300	200	0	2.79263e-23	-1.31702e-23	-5.71096e-23	-4.01832e-20	1.08186e-20	-2.20527e-20	0	0	0
513	1	2.87667e-23	-1.44635e-23	-4.55591e-23	-2.96244e-21	-3.43899e-21	-5.17608e-22	300	610	0	-1.29048e-24	1.15326e-25	1.91299e-24	6.1135e-24	-1.73059e-22	-8.64191e-23	300	200	0	2.74763e-23	-1.43482e-23	-4.36461e-23	-3.10535e-20	8.16291e-21	-2.21981e-20	0	0	0
513	2	2.52042e-23	-1.32483e-23	-3.21633e-23	-2.13749e-21	-2.26443e-21	-4.46873e-22	300	610	0	-1.26261e-24	-6.65312e-26	1.46182e-24	1.90423e-24	-1.34047e-22	-7.17447e-23	300	200	0	2.39416e-23	-1.33148e-23	-3.07015e-23	-2.21019e-20	5.66277e-21	-1.96351e-20	0	0	0
513	3	2.0151e-23	-1.09701e-23	-2.06267e-23	-1.40835e-21	-1.31913e-21	-3.52925e-22	300	610	0	-1.09605e-24	-1.63158e-25	1.02813e-24	-7.42925e-25	-9.56352e-23	-5.47539e-23	300	200	0	1.9055e-23	-1.11332e-23	-1.95986e-23	-1.43202e-20	3.55017e-21	-1.58205e-20	0	0	0
513	4	1.48431e-23	-8.35228e-24	-1.15345e-23	-8.21212e-22	-6.18363e-22	-2.56833e-22	300	610	0	-8.69609e-25	-1.99261e-25	6.56202e-25	-2.17634e-24	-6.21481e-23	-3.84569e-23	300	200	0	1.39735e-23	-8.55154e-24	-1.08783e-23	-8.13868e-21	1.91226e-21	-1.17411e-20	0	0	0
513	5	1.00217e-23	-5.85138e-24	-4.93176e-24	-3.8573e-22	-1.41729e-22	-1.70963e-22	300	610	0	-6.35738e-25	-1.96262e-25	3.64126e-25	-2.741e-24	-3.5485e-23	-2.4502e-23	300	200	0	9.38595e-24	-6.04765e-24	-4.56763e-24	-3.6143e-21	7.42549e-22	-7.99584e-21	0	0	0
513	6	6.05476e-24	-3.71586e-24	-5.47493e-25	-8.93596e-23	1.4921e-22	-1.01209e-22	300	610	0	-4.25477e-25	-1.71138e-25	1.52784e-25	-2.73886e-24	-1.59244e-23	-1.35573e-23	300	200	0	5.62928e-24	-3.887e-24	-3.9471e-25	-5.82088e-22	-1.85075e-23	-4.88917e-21	0	0	0
513	7	3.05209e-24	-2.04501e-24	2.03852e-24	9.16926e-23	2.98696e-22	-4.90374e-23	300	610	0	-2.5386e-25	-1.36289e-25	1.30566e-26	-2.41109e-24	-2.77935e-24	-5.64826e-24	300	200	0	2.79823e-24	-2.1813e-24	2.05158e-24	1.23069e-21	-4.53871e-22	-2.52008e-21	0	0	0
513	8	9.61813e-25	-8.40538e-25	3.28231e-24	1.84857e-22	3.49031e-22	-1.31947e-23	300	610	0	-1.24922e-25	-1.00004e-25	-6.88364e-26	-1.93518e-24	5.10976e-24	-4.2754e-25	300	200	0	8.36891e-25	-9.40542e-25	3.21347e-24	2.12622e-21	-6.50071e-22	-8.57506e-22	0	0	0
513	9	-3.54666e-25	-4.7812e-26	3.60609e-24	2.16382e-22	3.36358e-22	8.98628e-24	300	610	0	-3.5895e-26	-6.72183e-26	-1.07714e-25	-1.43083e-24	9.0364e-24	2.62509e-24	300	200	0	-3.90561e-25	-1.1503e-25	3.49838e-24	2.3876e-21	-6.85372e-22	2.00627e-22	0	0	0
514	0	-1.06929e-24	4.13667e-25	3.36232e-24	2.08709e-22	2.88969e-22	2.06679e-23	300	610	0	1.95707e-26	-4.03542e-26	-1.17224e-25	-9.7026e-25	1.02167e-23	4.06723e-24	300	200	0	-1.04972e-24	3.73313e-25	3.24509e-24	2.25323e-21	-6.23955e-22	7.85083e-22	0	0	0
514	1	-1.35268e-24	6.29676e-25	2.82128e-24	1.79415e-22	2.27271e-22	2.49201e-23	300	610	0	4.91275e-26	-2.00974e-26	-1.08716e-25	-5.89777e-25	9.67718e-24	4.41148e-24	300	200	0	-1.30355e-24	6.09579e-25	2.71257e-24	1.90732e-21	-5.14252e-22	1.02751e-21	0	0	0
514	2	-1.35434e-24	6.78797e-25	2.17385e-24	1.41181e-22	1.64701e-22	2.43938e-23	300	610	0	6.0264e-26	-6.05465e-27	-9.08629e-26	-3.00702e-25	8.21324e-24	4.08344e-24	300	200	0	-1.29408e-24	6.72743e-25	2.08299e-24	1.48105e-21	-3.89866e-22	1.0444e-21	0	0	0
514	3	-1.19383e-24	6.2611e-25	1.54243e-24	1.02366e-22	1.0909e-22	2.11828e-23	300	610	0	5.94819e-26	2.74113e-27	-6.97649e-26	-9.86462e-26	6.39232e-24	3.40799e-24	300	200	0	-1.13434e-24	6.28851e-25	1.47266e-24	1.05938e-21	-2.71869e-22	9.29583e-22	0	0	0
514	4	-9.59203e-25	5.21169e-25	9.95496e-25	6.78447e-23	6.41096e-23	1.68112e-23	300	610	0	5.19405e-26	7.47146e-27	-4.93169e-26	2.9287e-26	4.58325e-24	2.61332e-24	300	200	0	-9.07262e-25	5.28641e-25	9.46179e-25	6.90638e-22	-1.71612e-22	7.52742e-22	0	0	0
514	5	-7.09945e-25	3.98697e-25	5.62348e-25	3.99079e-23	3.06049e-23	1.22934e-23	300	610	0	4.1412e-26	9.30039e-27	-3.16804e-26	9.93506e-26	2.99669e-24	1.84485e-24	300	200	0	-6.68533e-25	4.07998e-25	5.30668e-25	3.96287e-22	-9.35092e-23	5.61321e-22	0	0	0
514	6	-4.8199e-25	2.80747e-25	2.46263e-25	1.90875e-23	7.6924e-24	8.23018e-24	300	610	0	3.04213e-26	9.24309e-27	-1.77632e-26	1.27789e-25	1.72721e-24	1.18306e-24	300	200	0	-4.51569e-25	2.8999e-25	2.285e-25	1.79803e-22	-3.74551e-23	3.8434e-22	0	0	0
514	7	-2.93462e-25	1.79459e-25	3.51694e-26	4.84114e-24	-6.39828e-24	4.9128e-24	300	610	0	2.04751e-26	8.10814e-27	-7.64371e-27	1.28904e-25	7.91398e-25	6.61518e-25	300	200	0	-2.72987e-25	1.87567e-25	2.75257e-26	3.38978e-23	-7.61191e-25	2.36762e-22	0	0	0
514	8	-1.5008e-25	9.98276e-26	-9.03925e-26	-3.92703e-24	-1.37369e-23	2.41973e-24	300	610	0	1.23154e-26	6.48891e-27	-9.1415e-28	1.14176e-25	1.58996e-25	2.82786e-25	300	200	0	-1.37764e-25	1.06316e-25	-9.13067e-26	-5.40319e-23	2.04268e-23	1.23683e-22	0	0	0
514	9	-4.97487e-26	4.21414e-26	-1.51807e-25	-8.5001e-24	-1.63185e-23	6.9785e-25	300	610	0	6.15572e-27	4.78428e-27	3.06401e-27	9.20958e-26	-2.23561e-25	3.1318e-26	300	200	0	-4.35929e-26	4.69256e-26	-1.48743e-25	-9.81453e-23	3.01735e-23	4.39224e-23	0	0	0
515	0	1.38682e-26	3.9503e-27	-1.69019e-25	-1.0116e-23	-1.58572e-23	-3.7535e-25	300	610	0	1.88025e-27	3.2338e-27	4.98595e-27	6.84206e-26	-4.16858e-25	-1.16998e-25	300	200	0	1.57485e-26	7.1841e-27	-1.64033e-25	-1.11807e-22	3.21799e-23	-7.17277e-24	0	0	0
515	1	4.87914e-26	-1.84787e-26	-1.58763e-25	-9.83893e-24	-1.37014e-23	-9.47637e-25	300	610	0	-8.02101e-28	1.9568e-27	5.49652e-27	4.6651e-26	-4.78295e-25	-1.88323e-25	300	200	0	4.79893e-26	-1.65219e-26	-1.53267e-25	-1.06332e-22	2.94969e-23	-3.56948e-23	0	0	0
515	2	6.30533e-26	-2.91711e-26	-1.33938e-25	-8.5066e-24	-1.08283e-23	-1.16369e-24	300	610	0	-2.24869e-27	9.89288e-28	5.13475e-27	2.85726e-26	-4.56593e-25	-2.06879e-25	300	200	0	6.08046e-26	-2.81818e-26	-1.28803e-25	-9.05061e-23	2.44375e-23	-4.78379e-23	0	0	0
515	3	6.37357e-26	-3.18408e-26	-1.03696e-25	-6.72638e-24	-7.88549e-24	-1.14917e-24	300	610	0	-2.81231e-27	3.15067e-28	4.31456e-27	1.47719e-26	-3.89679e-25	-1.92882e-25	300	200	0	6.09234e-26	-3.15258e-26	-9.93816e-26	-7.06166e-23	1.8615e-23	-4.91161e-23	0	0	0
515	4	5.65292e-26	-2.95796e-26	-7.39453e-26	-4.90088e-24	-5.25334e-24	-1.00381e-24	300	610	0	-2.80107e-27	-1.10142e-28	3.32859e-27	5.07592e-27	-3.04746e-25	-1.61838e-25	300	200	0	5.37281e-26	-2.96897e-26	-7.06168e-26	-5.07619e-23	1.3048e-23	-4.39951e-23	0	0	0
515	5	4.56461e-26	-2.47528e-26	-4.80239e-26	-3.26701e-24	-3.11365e-24	-8.00559e-25	300	610	0	-2.46065e-27	-3.41484e-28	2.36485e-27	-1.10396e-27	-2.19581e-25	-1.24695e-25	300	200	0	4.31854e-26	-2.50943e-26	-4.56591e-26	-3.32943e-23	8.29159e-24	-3.58055e-23	0	0	0
515	6	3.39466e-26	-1.90265e-26	-2.73947e-26	-1.9381e-24	-1.51221e-24	-5.88251e-25	300	610	0	-1.97155e-27	-4.33781e-28	1.5288e-27	-4.52547e-27	-1.44436e-25	-8.8472e-26	300	200	0	3.19751e-26	-1.94603e-26	-2.58659e-26	-1.92817e-23	4.56832e-24	-2.6828e-23	0	0	0
515	7	2.31728e-26	-1.34657e-26	-1.22678e-26	-9.42967e-25	-4.11166e-25	-3.9605e-25	300	610	0	-1.45528e-27	-4.3513e-28	8.65838e-28	-5.95312e-27	-8.40103e-26	-5.70977e-26	300	200	0	2.17175e-26	-1.39009e-26	-1.14019e-26	-8.92634e-24	1.88297e-24	-1.84677e-23	0	0	0
515	8	1.42155e-26	-8.6631e-27	-2.1079e-27	-2.58392e-25	2.70902e-25	-2.38325e-25	300	610	0	-9.8495e-28	-3.84027e-28	3.81438e-28	-6.06419e-27	-3.92525e-26	-3.22515e-26	300	200	0	1.32306e-26	-9.04712e-27	-1.72646e-27	-1.90825e-24	1.1452e-25	-1.14592e-23	0	0	0
515	9	7.3707e-27	-4.86896e-27	3.98485e-27	1.66013e-25	6.3076e-25	-1.19226e-25	300	610	0	-5.97101e-28	-3.0886e-28	5.74552e-29	-5.40504e-27	-8.83911e-27	-1.4121e-26	300	200	0	6.7736e-27	-5.17782e-27	4.0423e-27	2.35432e-24	-9.15904e-25	-6.0634e-24	0	0	0
516	0	2.55649e-27	-2.10701e-27	7.01279e-27	3.90232e-25	7.62458e-25	-3.65357e-26	300	610	0	-3.02916e-28	-2.28818e-28	-1.35669e-28	-4.38165e-27	9.70097e-27	-2.01323e-27	300	200	0	2.25358e-27	-2.33583e-27	6.87712e-27	4.5244e-24	-1.39915e-24	-2.23818e-24	0	0	0
516	1	-5.16242e-28	-2.67819e-28	7.91761e-27	4.72621e-25	7.47274e-25	1.53634e-26	300	610	0	-9.76597e-29	-1.55517e-28	-2.30532e-28	-3.27085e-27	1.9204e-26	5.18817e-27	300	200	0	-6.13901e-28	-4.23337e-28	7.68707e-27	5.23266e-24	-1.51018e-24	2.2799e-25	0	0	0
516	2	-2.22137e-27	8.21558e-28	7.49385e-27	4.63643e-25	6.4945e-25	4.33712e-26	300	610	0	3.19965e-29	-9.48315e-29	-2.57587e-28	-2.24222e-27	2.23782e-26	8.71006e-27	300	200	0	-2.18937e-27	7.26727e-28	7.23627e-27	5.01602e-24	-1.39396e-24	1.61873e-24	0	0	0
516	3	-2.93689e-27	1.34995e-27	6.35676e-27	4.03203e-25	5.15775e-25	5.43034e-26	300	610	0	1.02728e-28	-4.86338e-29	-2.42432e-28	-1.38348e-27	2.15352e-26	9.69652e-27	300	200	0	-2.83416e-27	1.30131e-27	6.11433e-27	4.29342e-24	-1.16095e-24	2.22535e-24	0	0	0
516	4	-2.99813e-27	1.4928e-27	4.9451e-27	3.20381e-25	3.77425e-25	5.41145e-26	300	610	0	1.31147e-28	-1.62739e-29	-2.04815e-28	-7.24805e-28	1.84829e-26	9.10761e-27	300	200	0	-2.86698e-27	1.47652e-27	4.74029e-27	3.36608e-24	-8.88563e-25	2.30881e-24	0	0	0
516	5	-2.67588e-27	1.39695e-27	3.54389e-27	2.34565e-25	2.52883e-25	4.75541e-26	300	610	0	1.31851e-28	4.27166e-30	-1.58768e-28	-2.59682e-28	1.45244e-26	7.68317e-27	300	200	0	-2.54403e-27	1.40122e-27	3.38512e-27	2.43158e-24	-6.26016e-25	2.08152e-24	0	0	0
516	6	-2.17158e-27	1.17529e-27	2.31574e-27	1.57259e-25	1.51126e-25	3.81126e-26	300	610	0	1.16535e-28	1.55751e-29	-1.13364e-28	3.87018e-29	1.05168e-26	5.94815e-27	300	200	0	-2.05504e-27	1.19087e-27	2.20237e-27	1.60439e-24	-4.00427e-25	1.70268e-24	0	0	0
516	7	-1.62272e-27	9.07724e-28	1.33352e-27	9.40625e-26	7.46036e-26	2.81402e-26	300	610	0	9.38358e-29	2.02171e-29	-7.37428e-29	2.05644e-28	6.95872e-27	4.24144e-27	300	200	0	-1.52888e-27	9.27941e-28	1.25977e-27	9.37506e-25	-2.22984e-25	1.28186e-24	0	0	0
516	8	-1.11368e-27	6.45663e-28	6.09799e-28	4.6513e-26	2.1712e-26	1.90515e-26	300	610	0	6.95971e-29	2.04756e-29	-4.21707e-29	2.77109e-28	4.08336e-27	2.75447e-27	300	200	0	-1.04409e-27	6.66138e-28	5.67629e-28	4.42308e-25	-9.4377e-26	8.87075e-25	0	0	0
516	9	-6.88234e-28	4.18011e-28	1.20993e-28	1.36288e-26	-1.12866e-26	1.15545e-26	300	610	0	4.73634e-29	1.8183e-29	-1.89905e-29	2.8516e-28	1.94333e-27	1.57114e-27	300	200	0	-6.40871e-28	4.36194e-28	1.02003e-28	1.04859e-25	-9.18235e-27	5.54334e-25	0	0	0
517	0	-3.61567e-28	2.37285e-28	-1.74472e-28	-6.90284e-27	-2.89136e-26	5.86657e-27	300	610	0	2.89331e-29	1.4697e-29	-3.39884e-30	2.55791e-28	4.81221e-28	7.03458e-28	300	200	0	-3.32634e-28	2.51982e-28	-1.77871e-28	-1.0166e-25	4.08952e-26	2.96934e-25	0	0	0
517	1	-1.30641e-28	1.05086e-28	-3.23548e-28	-1.78846e-26	-3.5601e-26	1.89682e-27	300	610	0	1.48871e-29	1.09405e-29	5.97082e-30	2.08408e-28	-4.16794e-28	1.20715e-28	300	200	0	-1.15754e-28	1.16026e-28	-3.17578e-28	-2.08277e-25	6.48116e-26	1.13539e-25	0	0	0
517	2	1.77059e-29	1.65488e-29	-3.70685e-28	-2.20662e-26	-3.52015e-26	-6.11742e-28	300	610	0	5.03635e-30	7.47631e-30	1.0646e-29	1.56318e-28	-8.83416e-28	-2.28726e-28	300	200	0	2.27422e-29	2.40251e-29	-3.60039e-28	-2.44745e-25	7.08352e-26	-5.44079e-27	0	0	0
517	3	1.00887e-28	-3.63286e-29	-3.53591e-28	-2.18396e-26	-3.07748e-26	-1.98111e-27	300	610	0	-1.22778e-30	4.5932e-30	1.20648e-29	1.07732e-28	-1.04638e-27	-4.02367e-28	300	200	0	9.96593e-29	-3.17354e-29	-3.41527e-28	-2.36533e-25	6.58532e-26	-7.31996e-26	0	0	0
517	4	1.36684e-28	-6.23992e-29	-3.01606e-28	-1.91055e-26	-2.45606e-26	-2.53223e-27	300	610	0	-4.68297e-30	2.38792e-30	1.14421e-29	6.69525e-29	-1.01532e-27	-4.54231e-28	300	200	0	1.32001e-28	-6.00113e-29	-2.90164e-28	-2.03611e-25	5.51374e-26	-1.0343e-25	0	0	0
517	5	1.40969e-28	-6.9949e-29	-2.35759e-28	-1.52557e-26	-1.80595e-26	-2.54719e-27	300	610	0	-6.11121e-30	8.35299e-31	9.71987e-30	3.55241e-29	-8.76406e-28	-4.29894e-28	300	200	0	1.34858e-28	-6.91137e-29	-2.26039e-28	-1.60406e-25	4.24026e-26	-1.0848e-25	0	0	0
517	6	1.26626e-28	-6.59501e-29	-1.69791e-28	-1.12234e-26	-1.21685e-26	-2.2521e-27	300	610	0	-6.20377e-30	-1.56973e-31	7.57083e-30	1.32189e-29	-6.9205e-28	-3.64647e-28	300	200	0	1.20422e-28	-6.61071e-29	-1.6222e-28	-1.16442e-25	3.00252e-26	-9.845e-26	0	0	0
517	7	1.03282e-28	-5.5788e-29	-1.11619e-28	-7.56686e-27	-7.33068e-27	-1.81394e-27	300	610	0	-5.51734e-30	-7.08767e-31	5.4326e-30	-1.18149e-30	-5.03545e-28	-2.83659e-28	300	200	0	9.7765e-29	-5.64968e-29	-1.06187e-28	-7.72812e-26	1.93291e-26	-8.09454e-26	0	0	0
517	8	7.7547e-29	-4.3294e-29	-6.48657e-29	-4.56239e-27	-3.67518e-27	-1.34575e-27	300	610	0	-4.46487e-30	-9.41518e-31	3.55552e-30	-9.32016e-30	-3.35129e-28	-2.03275e-28	300	200	0	7.30822e-29	-4.42355e-29	-6.13102e-29	-4.5552e-26	1.08748e-26	-6.12304e-26	0	0	0
517	9	5.35049e-29	-3.09488e-29	-3.02511e-29	-2.29101e-27	-1.13527e-27	-9.16111e-28	300	610	0	-3.32743e-30	-9.63086e-31	2.05239e-30	-1.28883e-29	-1.98342e-28	-1.32823e-28	300	200	0	5.01775e-29	-3.19119e-29	-2.81987e-29	-2.18783e-26	4.71748e-27	-4.2595e-26	0	0	0
518	0	3.33028e-29	-2.0161e-29	-6.74262e-30	-7.11938e-28	4.60411e-28	-5.59869e-28	300	610	0	-2.27674e-30	-8.60663e-31	9.43461e-31	-1.34032e-29	-9.60483e-29	-7.64801e-29	300	200	0	3.1026e-29	-2.10217e-29	-5.79916e-30	-5.65869e-27	6.14862e-28	-2.68022e-26	0	0	0
518	1	1.7717e-29	-1.15549e-29	7.57748e-30	2.80834e-28	1.32296e-27	-2.88297e-28	300	610	0	-1.4012e-30	-6.99162e-31	1.93398e-31	-1.21012e-29	-2.57834e-29	-3.49677e-29	300	200	0	1.63158e-29	-1.22541e-29	7.77088e-30	4.34148e-27	-1.81725e-27	-1.45266e-26	0	0	0
518	2	6.6436e-30	-5.22916e-30	1.49074e-29	8.18148e-28	1.66115e-27	-9.77836e-29	300	610	0	-7.30752e-31	-5.22949e-31	-2.60909e-31	-9.90991e-30	1.76896e-29	-6.931e-30	300	200	0	5.91285e-30	-5.75211e-30	1.46465e-29	9.57348e-27	-2.99893e-27	-5.73679e-27	0	0	0
518	3	-5.15137e-31	-9.68716e-31	1.73444e-29	1.02953e-27	1.65754e-27	2.34104e-29	300	610	0	-2.58152e-31	-3.59287e-31	-4.91007e-31	-7.46849e-30	4.05754e-29	1.00151e-29	300	200	0	-7.73289e-31	-1.328e-30	1.68534e-29	1.14402e-26	-3.32079e-27	8.88738e-31	0	0	0
518	4	-4.56964e-30	1.59633e-30	1.66777e-29	1.02832e-27	1.45785e-27	9.02999e-29	300	610	0	4.43485e-32	-2.22353e-31	-5.64762e-31	-5.17436e-30	4.8896e-29	1.85642e-29	300	200	0	-4.5253e-30	1.37397e-30	1.61129e-29	1.11495e-26	-3.10993e-27	3.29967e-27	0	0	0
518	5	-6.35597e-30	2.88078e-30	1.4306e-29	9.05026e-28	1.16922e-27	1.17992e-28	300	610	0	2.12984e-31	-1.17112e-31	-5.39833e-31	-3.23844e-30	4.78503e-29	2.12662e-29	300	200	0	-6.14299e-30	2.76366e-30	1.37661e-29	9.65312e-27	-2.61791e-27	4.8029e-27	0	0	0
518	6	-6.62523e-30	3.27581e-30	1.12367e-29	7.26234e-28	8.63874e-28	1.19846e-28	300	610	0	2.84548e-31	-4.26415e-32	-4.61139e-31	-1.73927e-30	4.15441e-29	2.02843e-29	300	200	0	-6.34068e-30	3.23317e-30	1.07756e-29	7.64185e-27	-2.0229e-27	5.09457e-27	0	0	0
518	7	-5.99015e-30	3.11238e-30	8.13233e-30	5.36852e-28	5.85319e-28	1.06624e-28	300	610	0	2.91769e-31	5.25955e-33	-3.60914e-31	-6.69958e-31	3.29653e-29	1.73013e-29	300	200	0	-5.69838e-30	3.11764e-30	7.77142e-30	5.57437e-27	-1.43962e-27	4.65485e-27	0	0	0
518	8	-4.91083e-30	2.64734e-30	5.37789e-30	3.6396e-28	3.55379e-28	8.63089e-29	300	610	0	2.61134e-31	3.21732e-32	-2.6026e-31	2.47204e-32	2.41026e-29	1.35235e-29	300	200	0	-4.6497e-30	2.67951e-30	5.11763e-30	3.72106e-27	-9.32623e-28	3.84707e-27	0	0	0
518	9	-3.70478e-30	2.06434e-30	3.15304e-30	2.21163e-28	1.80804e-28	6.43388e-29	300	610	0	2.12387e-31	4.38114e-32	-1.71359e-31	4.21179e-31	1.61333e-29	9.7391e-30	300	200	0	-3.4924e-30	2.10815e-30	2.98168e-30	2.21186e-27	-5.29932e-28	2.92396e-27	0	0	0
519	0	-2.56966e-30	1.48302e-30	1.49794e-30	1.12693e-28	5.88762e-29	4.40363e-29	300	610	0	1.59038e-31	4.52794e-32	-9.9815e-32	5.98909e-31	9.62789e-30	6.40211e-30	300	200	0	-2.41062e-30	1.5283e-30	1.39812e-30	1.08043e-27	-2.35224e-28	2.04461e-27	0	0	0
519	1	-1.61065e-30	9.71973e-31	3.67745e-31	3.68925e-29	-1.82461e-29	2.71131e-29	300	610	0	1.09403e-31	4.0725e-32	-4.67803e-32	6.29689e-31	4.7397e-30	3.72021e-30	300	200	0	-1.50125e-30	1.0127e-30	3.20965e-31	3.011e-28	-3.77359e-29	1.29526e-27	0	0	0
519	2	-8.67239e-31	5.62265e-31	-3.25907e-31	-1.10877e-29	-6.04123e-29	1.41505e-29	300	610	0	6.78224e-32	3.3251e-32	-1.07105e-32	5.72312e-31	1.36413e-30	1.73471e-30	300	200	0	-7.99416e-31	5.95516e-31	-3.36617e-31	-1.82876e-28	8.0309e-29	7.09991e-28	0	0	0
519	3	-3.36416e-31	2.59666e-31	-6.85866e-31	-3.73521e-29	-7.74531e-29	5.01057e-30	300	610	0	3.58292e-32	2.49894e-32	1.13048e-32	4.71089e-31	-7.39289e-31	3.86322e-31	300	200	0	-3.00587e-31	2.84655e-31	-6.74561e-31	-4.39335e-28	1.38604e-28	2.88841e-28	0	0	0
519	4	8.89083e-33	5.47278e-32	-8.11053e-31	-4.79995e-29	-7.80164e-29	-8.4184e-31	300	610	0	1.31629e-32	1.72601e-32	2.26147e-32	3.56725e-31	-1.86051e-30	-4.34995e-31	300	200	0	2.20538e-32	7.19879e-32	-7.88438e-31	-5.34407e-28	1.55596e-28	1.22635e-29	0	0	0
519	5	2.06365e-31	-6.96266e-32	-7.86331e-31	-4.83985e-29	-6.90388e-29	-4.10632e-30	300	610	0	-1.43841e-33	1.07582e-32	2.64212e-32	2.48441e-31	-2.28334e-30	-8.5535e-31	300	200	0	2.04927e-31	-5.88684e-32	-7.5991e-31	-5.25354e-28	1.46814e-28	-1.48217e-28	0	0	0
519	6	2.953e-31	-1.32823e-31	-6.78367e-31	-4.28576e-29	-5.56459e-29	-5.49366e-30	300	610	0	-9.66199e-33	5.73735e-33	2.54596e-32	1.56562e-31	-2.25422e-30	-9.95054e-31	300	200	0	2.85638e-31	-1.27086e-31	-6.52908e-31	-4.57513e-28	1.24262e-28	-2.22815e-28	0	0	0
519	7	3.11225e-31	-1.53322e-31	-5.35415e-31	-3.45621e-29	-4.13113e-29	-5.63633e-30	300	610	0	-1.32382e-32	2.16655e-33	2.18713e-32	8.50703e-32	-1.96871e-30	-9.56742e-31	300	200	0	2.97987e-31	-1.51156e-31	-5.13544e-31	-3.63961e-28	9.64797e-29	-2.3914e-28	0	0	0
519	8	2.83276e-31	-1.46828e-31	-3.89389e-31	-2.5672e-29	-2.81442e-29	-5.04637e-30	300	610	0	-1.3716e-32	-1.44798e-34	1.72006e-32	3.38235e-32	-1.56984e-30	-8.20647e-31	300	200	0	2.6956e-31	-1.46973e-31	-3.72189e-31	-2.6678e-28	6.90036e-29	-2.20014e-28	0	0	0
519	9	2.33433e-31	-1.25589e-31	-2.59007e-31	-1.74998e-29	-1.72183e-29	-4.10552e-30	300	610	0	-1.23554e-32	-1.45645e-33	1.24645e-32	3.26434e-34	-1.15335e-30	-6.44557e-31	300	200	0	2.21077e-31	-1.27045e-31	-2.46542e-31	-1.79099e-28	4.49793e-29	-1.82787e-28	0	0	0
520	0	1.76944e-31	-9.84041e-32	-1.53163e-31	-1.07148e-29	-8.88359e-30	-3.07509e-30	300	610	0	-1.01001e-32	-2.03693e-33	8.25532e-33	-1.89717e-32	-7.76373e-31	-4.66467e-31	300	200	0	1.66844e-31	-1.00441e-31	-1.44908e-31	-1.07333e-28	2.58038e-29	-1.3959e-28	0	0	0
520	1	1.2337e-31	-7.10418e-32	-7.40471e-32	-5.5363e-30	-3.03238e-30	-2.11602e-30	300	610	0	-7.59921e-33	-2.12783e-33	4.85102e-33	-2.78052e-32	-4.67069e-31	-3.08459e-31	300	200	0	1.15771e-31	-7.31697e-32	-6.9196e-32	-5.32748e-29	1.17024e-29	-9.81113e-29	0	0	0
520	2	7.78587e-32	-4.68399e-32	-1.9731e-32	-1.89883e-30	6.93314e-31	-1.31232e-30	300	610	0	-5.2553e-33	-1.9264e-33	2.31536e-33	-2.9569e-32	-2.33548e-31	-1.80836e-31	300	200	0	7.26034e-32	-4.87663e-32	-1.74157e-32	-1.5842e-29	2.1995e-30	-6.25658e-29	0	0	0
520	3	4.24092e-32	-2.73405e-32	1.38505e-32	4.1892e-31	2.75275e-30	-6.93765e-31	300	610	0	-3.2811e-33	-1.58092e-33	5.81425e-34	-2.70577e-32	-7.14396e-32	-8.58988e-32	300	200	0	3.91281e-32	-2.89214e-32	1.44319e-32	7.56871e-30	-3.52641e-30	-3.46695e-29	0	0	0
520	4	1.69711e-32	-1.28696e-32	3.15069e-32	1.70157e-30	3.60862e-30	-2.55414e-31	300	610	0	-1.75484e-33	-1.19379e-33	-4.84822e-34	-2.23879e-32	3.0282e-32	-2.10733e-32	300	200	0	1.52163e-32	-1.40634e-32	3.10221e-32	2.01264e-29	-6.39809e-30	-1.44969e-29	0	0	0
520	5	3.22136e-34	-3.01517e-33	3.7902e-32	2.23616e-30	3.67047e-30	2.7068e-32	300	610	0	-6.68098e-34	-8.28886e-34	-1.04006e-33	-1.70338e-32	8.51566e-32	1.87107e-32	300	200	0	-3.45962e-34	-3.84406e-33	3.6862e-32	2.49468e-29	-7.28636e-30	-1.17032e-30	0	0	0
520	6	-9.28864e-33	3.01013e-33	3.70601e-32	2.27692e-30	3.26842e-30	1.86254e-31	300	610	0	3.63809e-35	-5.20258e-34	-1.23529e-33	-1.19246e-32	1.06554e-31	3.93537e-32	300	200	0	-9.25226e-33	2.48988e-33	3.58248e-32	2.47441e-29	-6.92835e-30	6.63136e-30	0	0	0
520	7	-1.37069e-32	6.11551e-33	3.21575e-32	2.02889e-30	2.64758e-30	2.55572e-31	300	610	0	4.37085e-34	-2.80785e-34	-1.20026e-33	-7.56532e-33	1.06153e-31	4.65305e-32	300	200	0	-1.32698e-32	5.83472e-33	3.09572e-32	2.16774e-29	-5.89648e-30	1.03263e-29	0	0	0
520	8	-1.4613e-32	7.17182e-33	2.55048e-32	1.64439e-30	1.97497e-30	2.64956e-31	300	610	0	6.15358e-34	-1.09622e-34	-1.03702e-33	-4.15698e-33	9.32657e-32	4.51093e-32	300	200	0	-1.39977e-32	7.0622e-33	2.44677e-32	1.73297e-29	-4.6002e-30	1.12196e-29	0	0	0
520	9	-1.33917e-32	6.92409e-33	1.8639e-32	1.22726e-30	1.35279e-30	2.38762e-31	300	610	0	6.44491e-34	1.85759e-36	-8.19528e-34	-1.70174e-33	7.47368e-32	3.89139e-32	300	200	0	-1.27472e-32	6.92595e-33	1.78194e-32	1.27639e-29	-3.30644e-30	1.03955e-29	0	0	0
521	0	-1.10929e-32	5.95613e-33	1.24692e-32	8.4112e-31	8.33776e-31	1.95235e-31	300	610	0	5.84401e-34	6.57315e-35	-5.96771e-34	-8.72027e-35	5.5173e-32	3.07124e-32	300	200	0	-1.05085e-32	6.02187e-33	1.18725e-32	8.61696e-30	-2.16838e-30	8.68231e-30	0	0	0
521	1	-8.44867e-33	4.68949e-33	7.43529e-33	5.18822e-31	4.35963e-31	1.46933e-31	300	610	0	4.80177e-34	9.46191e-35	-3.97546e-34	8.51474e-34	3.73468e-32	2.23352e-32	300	200	0	-7.96849e-33	4.7841e-33	7.03775e-33	5.20533e-30	-1.25553e-30	6.66215e-30	0	0	0
521	2	-5.92106e-33	3.40212e-33	3.65455e-33	2.71661e-31	1.55261e-31	1.01643e-31	300	610	0	3.63004e-34	9.99471e-35	-2.35604e-34	1.28965e-33	2.2645e-32	1.48558e-32	300	200	0	-5.55805e-33	3.50207e-33	3.41894e-33	2.6232e-30	-5.8099e-31	4.70636e-30	0	0	0
521	3	-3.76187e-33	2.25633e-33	1.04509e-33	9.71658e-32	-2.4639e-32	6.34851e-32	300	610	0	2.52356e-34	9.10942e-35	-1.14406e-34	1.38782e-33	1.14923e-32	8.78437e-33	300	200	0	-3.50951e-33	2.34742e-33	9.30684e-34	8.25853e-31	-1.23895e-31	3.02076e-30	0	0	0
521	4	-2.07193e-33	1.32854e-33	-5.79823e-34	-1.47448e-32	-1.25135e-31	3.39772e-32	300	610	0	1.58652e-34	7.51435e-35	-3.10822e-35	1.2788e-33	3.70982e-33	4.24625e-33	300	200	0	-1.91327e-33	1.40369e-33	-6.10905e-34	-3.05997e-31	1.53683e-31	1.69147e-30	0	0	0
521	5	-8.53267e-34	6.36716e-34	-1.44494e-33	-7.733e-32	-1.67997e-31	1.29606e-32	300	610	0	8.58613e-35	5.70137e-35	2.05304e-35	1.06366e-33	-1.207e-33	1.1308e-33	300	200	0	-7.67406e-34	6.9373e-34	-1.42441e-33	-9.20274e-31	2.94954e-31	7.25531e-31	0	0	0
521	6	-5.08671e-35	1.63037e-34	-1.77007e-33	-1.04094e-31	-1.7261e-31	-6.68074e-34	300	610	0	3.37733e-35	3.97924e-35	4.77575e-35	8.13143e-34	-3.89003e-33	-7.95257e-34	300	200	0	-1.70937e-35	2.0283e-34	-1.72231e-33	-1.16373e-30	3.41012e-31	8.36598e-32	0	0	0
521	7	4.16539e-34	-1.28743e-34	-1.74596e-33	-1.07071e-31	-1.54684e-31	-8.42427e-33	300	610	0	-2.01323e-37	2.51468e-35	5.77178e-35	5.72163e-34	-4.96885e-33	-1.80783e-33	300	200	0	4.16337e-34	-1.03597e-34	-1.68824e-33	-1.16496e-30	3.26836e-31	-2.95359e-31	0	0	0
521	8	6.35612e-34	-2.81154e-34	-1.52394e-33	-9.60173e-32	-1.25934e-31	-1.18793e-32	300	610	0	-1.97111e-35	1.37281e-35	5.65631e-35	3.65395e-34	-4.99671e-33	-2.17447e-33	300	200	0	6.15901e-34	-2.67426e-34	-1.46738e-33	-1.02678e-30	2.79719e-31	-4.78063e-31	0	0	0
521	9	6.85788e-34	-3.35262e-34	-1.2146e-33	-7.82142e-32	-9.43905e-32	-1.24495e-32	300	610	0	-2.85782e-35	5.52622e-36	4.91555e-35	2.0295e-34	-4.41699e-33	-2.12602e-33	300	200	0	6.5721e-34	-3.29735e-34	-1.16544e-33	-8.24912e-31	2.19279e-31	-5.26111e-31	0	0	0
522	0	6.32873e-34	-3.26399e-34	-8.91929e-34	-5.86532e-32	-6.50005e-32	-1.1293e-32	300	610	0	-3.02691e-35	1.51663e-37	3.90359e-35	8.53545e-35	-3.55707e-33	-1.84469e-33	300	200	0	6.02604e-34	-3.26248e-34	-8.52893e-34	-6.10497e-31	1.58385e-31	-4.91011e-31	0	0	0
522	1	5.26996e-34	-2.82389e-34	-6.00071e-34	-4.04137e-32	-4.0353e-32	-9.2817e-33	300	610	0	-2.76325e-35	-2.95653e-36	2.85635e-35	7.56669e-36	-2.63856e-33	-1.463e-33	300	200	0	4.99363e-34	-2.85346e-34	-5.71507e-34	-4.14433e-31	1.04491e-31	-4.12289e-31	0	0	0
522	2	4.0329e-34	-2.23417e-34	-3.60723e-34	-2.51085e-32	-2.13709e-32	-7.01867e-33	300	610	0	-2.28221e-35	-4.3911e-36	1.9137e-35	-3.80596e-35	-1.79588e-33	-1.06913e-33	300	200	0	3.80468e-34	-2.27808e-34	-3.41586e-34	-2.52295e-31	6.10465e-32	-3.17873e-31	0	0	0
522	3	2.84083e-34	-1.62875e-34	-1.80102e-34	-1.33152e-32	-7.90908e-33	-4.88074e-33	300	610	0	-1.73353e-35	-4.69237e-36	1.14355e-35	-5.97548e-35	-1.09727e-33	-7.152e-34	300	200	0	2.66748e-34	-1.67567e-34	-1.68667e-34	-1.28993e-31	2.87897e-32	-2.2569e-31	0	0	0
522	4	1.81675e-34	-1.08647e-34	-5.47814e-35	-4.94714e-33	7.73749e-34	-3.06963e-33	300	610	0	-1.21139e-35	-4.30615e-36	5.64419e-36	-6.51042e-35	-5.64778e-34	-4.26439e-34	300	200	0	1.69561e-34	-1.12953e-34	-4.91372e-35	-4.27218e-32	6.8112e-33	-1.45781e-31	0	0	0
522	5	1.01135e-34	-6.45149e-35	2.38032e-35	4.53919e-34	5.6737e-33	-1.66235e-33	300	610	0	-7.66759e-36	-3.57068e-36	1.64152e-36	-6.04178e-35	-1.91285e-34	-2.09574e-34	300	200	0	9.34676e-35	-6.80856e-35	2.54447e-35	1.19737e-32	-6.63745e-33	-8.24565e-32	0	0	0
522	6	4.27708e-35	-3.14495e-35	6.61476e-35	3.50515e-33	7.81449e-33	-6.55036e-34	300	610	0	-4.19699e-36	-2.72211e-36	-8.55529e-37	-5.052e-35	4.62603e-35	-5.99003e-35	300	200	0	3.85738e-35	-3.41716e-35	6.52921e-35	4.19934e-32	-1.35784e-32	-3.62172e-32	0	0	0
522	7	4.11479e-36	-8.68889e-36	8.26072e-35	4.84156e-33	8.11366e-33	2.21672e-36	300	610	0	-1.70118e-36	-1.90968e-36	-2.18921e-36	-3.8806e-35	1.77322e-34	3.32963e-35	300	200	0	2.41361e-36	-1.05986e-35	8.0418e-35	5.42466e-32	-1.59503e-32	-5.31384e-33	0	0	0
522	8	-1.86011e-35	5.43325e-36	8.22218e-35	5.0327e-33	7.31833e-33	3.79842e-34	300	610	0	-6.33872e-38	-1.21489e-36	-2.69501e-36	-2.74444e-35	2.31535e-34	8.29101e-35	300	200	0	-1.86645e-35	4.21836e-36	7.95268e-35	5.4824e-32	-1.54123e-32	1.30876e-32	0	0	0
522	9	-2.94439e-35	1.2905e-35	7.21974e-35	4.54258e-33	5.98854e-33	5.51673e-34	300	610	0	8.85822e-37	-6.70574e-37	-2.6645e-36	-1.76401e-35	2.351e-34	1.01551e-34	300	200	0	-2.85581e-35	1.22344e-35	6.95329e-35	4.86197e-32	-1.32655e-32	2.21072e-32	0	0	0
523	0	-3.21675e-35	1.56623e-35	5.78263e-35	3.71921e-33	4.51001e-33	5.84696e-34	300	610	0	1.32596e-36	-2.77669e-37	-2.32929e-36	-9.90007e-36	2.09119e-34	1.0016e-34	300	200	0	-3.08415e-35	1.53846e-35	5.5497e-35	3.92559e-32	-1.04496e-32	2.46572e-32	0	0	0
523	1	-2.98982e-35	1.53802e-35	4.26694e-35	2.8024e-33	3.12226e-33	5.33973e-34	300	610	0	1.42093e-36	-1.86623e-38	-1.85885e-36	-4.26984e-36	1.69249e-34	8.74195e-35	300	200	0	-2.84773e-35	1.53615e-35	4.08105e-35	2.9192e-32	-7.58474e-33	2.31836e-32	0	0	0
523	2	-2.50287e-35	1.33843e-35	2.88678e-35	1.94119e-33	1.95215e-33	4.41146e-34	300	610	0	1.30612e-36	1.32479e-37	-1.36675e-36	-5.23995e-37	1.26147e-34	6.96714e-35	300	200	0	-2.37226e-35	1.35167e-35	2.75011e-35	1.99255e-32	-5.03334e-33	1.95721e-32	0	0	0
523	3	-1.92449e-35	1.06409e-35	1.7491e-35	1.21461e-33	1.04668e-33	3.35178e-34	300	610	0	1.08438e-36	2.03584e-37	-9.2087e-37	1.69173e-36	8.63241e-35	5.11604e-35	300	200	0	-1.81605e-35	1.08445e-35	1.65701e-35	1.22222e-32	-2.96633e-33	1.51622e-32	0	0	0
523	4	-1.36248e-35	7.79491e-36	8.86469e-36	6.52064e-34	4.01326e-34	2.34286e-34	300	610	0	8.27603e-37	2.20193e-37	-5.54725e-37	2.76346e-36	5.31354e-35	3.44178e-35	300	200	0	-1.27972e-35	8.0151e-36	8.30996e-36	6.33607e-33	-1.42426e-33	1.08189e-32	0	0	0
523	5	-8.76901e-36	5.22923e-36	2.84818e-36	2.50894e-34	-1.75499e-35	1.48337e-34	300	610	0	5.81292e-37	2.0349e-37	-2.78077e-37	3.04964e-36	2.77178e-35	2.06881e-35	300	200	0	-8.18772e-36	5.43272e-36	2.5701e-36	2.19649e-33	-3.67852e-34	7.03168e-33	0	0	0
523	6	-4.93154e-36	3.13064e-36	-9.50647e-37	-9.68027e-36	-2.56299e-34	8.12224e-35	300	610	0	3.70364e-37	1.69624e-37	-8.58694e-38	2.8501e-36	9.79863e-36	1.03277e-35	300	200	0	-4.56118e-36	3.30026e-36	-1.03652e-36	-4.45486e-34	2.83391e-34	4.0158e-33	0	0	0
523	7	-2.13714e-36	1.55086e-36	-3.02174e-36	-1.58377e-34	-3.63064e-34	3.29332e-35	300	610	0	2.04928e-37	1.29928e-37	3.48741e-38	2.39528e-36	-1.67243e-36	3.13988e-36	300	200	0	-1.93222e-36	1.68079e-36	-2.98687e-36	-1.91159e-33	6.2407e-34	1.80298e-33	0	0	0
523	8	-2.75738e-37	4.57816e-37	-3.8529e-36	-2.25058e-34	-3.81284e-34	1.21907e-36	300	610	0	8.53727e-38	9.16106e-38	1.00136e-37	1.84831e-36	-8.06779e-36	-1.3667e-36	300	200	0	-1.90365e-37	5.49426e-37	-3.75277e-36	-2.52708e-33	7.45615e-34	3.15806e-34	0	0	0
523	9	8.27134e-37	-2.24953e-37	-3.87256e-36	-2.36684e-34	-3.46518e-34	-1.7189e-35	300	610	0	6.45393e-39	5.86531e-38	1.25723e-37	1.31424e-36	-1.07813e-35	-3.7941e-36	300	200	0	8.33588e-37	-1.663e-37	-3.74684e-36	-2.58047e-33	7.2674e-34	-5.76716e-34	0	0	0
524	0	1.36212e-36	-5.9028e-37	-3.42392e-36	-2.15332e-34	-2.85551e-34	-2.57549e-35	300	610	0	-3.96855e-38	3.2705e-38	1.25455e-37	8.52263e-37	-1.10527e-35	-4.73631e-36	300	200	0	1.32244e-36	-5.57575e-37	-3.29846e-36	-2.30474e-33	6.29457e-34	-1.02072e-33	0	0	0
524	1	1.50645e-36	-7.29368e-37	-2.76021e-36	-1.77635e-34	-2.16927e-34	-2.7639e-35	300	610	0	-6.14675e-38	1.38792e-38	1.10366e-37	4.88197e-37	-9.88559e-36	-4.71187e-36	300	200	0	1.44498e-36	-7.15489e-37	-2.64985e-36	-1.87315e-33	4.98782e-34	-1.15364e-33	0	0	0
524	2	1.40849e-36	-7.21621e-37	-2.05271e-36	-1.35103e-34	-1.52222e-34	-2.54476e-35	300	610	0	-6.66341e-38	1.39171e-39	8.85683e-38	2.25573e-37	-8.02793e-36	-4.13417e-36	300	200	0	1.34186e-36	-7.20229e-37	-1.96414e-36	-1.40389e-33	3.64582e-34	-1.0915e-33	0	0	0
524	3	1.18237e-36	-6.30224e-37	-1.40495e-36	-9.49166e-35	-9.76041e-35	-2.11542e-35	300	610	0	-6.16129e-38	-5.96265e-39	6.55309e-38	5.45946e-38	-5.99188e-36	-3.30697e-36	300	200	0	1.12075e-36	-6.36186e-37	-1.33942e-36	-9.69315e-34	2.44435e-34	-9.24237e-34	0	0	0
524	4	9.08966e-37	-5.01557e-37	-8.69024e-37	-6.08853e-35	-5.53505e-35	-1.6129e-35	300	610	0	-5.13102e-38	-9.48707e-39	4.45475e-38	-4.12388e-38	-4.09331e-36	-2.43487e-36	300	200	0	8.57655e-37	-5.11045e-37	-8.24477e-37	-6.06652e-34	1.46732e-34	-7.16084e-34	0	0	0
524	5	6.40529e-37	-3.66882e-37	-4.60866e-37	-3.43964e-35	-2.51736e-35	-1.12281e-35	300	610	0	-3.91742e-38	-1.03846e-38	2.72665e-38	-8.0705e-38	-2.49826e-36	-1.64129e-36	300	200	0	6.01355e-37	-3.77267e-37	-4.33599e-37	-3.28261e-34	7.3543e-35	-5.08937e-34	0	0	0
524	6	4.06762e-37	-2.45131e-37	-1.73366e-37	-1.52391e-35	-5.26794e-36	-6.90773e-36	300	610	0	-2.74072e-38	-9.65633e-39	1.4189e-38	-8.22646e-38	-1.26782e-36	-9.88468e-37	300	200	0	3.79355e-37	-2.54787e-37	-1.59177e-37	-1.30466e-34	2.30082e-35	-3.26976e-34	0	0	0
524	7	2.21105e-37	-1.46008e-37	1.34762e-38	-2.26094e-36	6.92126e-36	-3.33894e-36	300	610	0	-1.72385e-38	-8.06656e-39	5.0903e-39	-6.28482e-38	-3.96804e-37	-4.96339e-37	300	200	0	2.03866e-37	-1.54075e-37	1.85665e-38	-4.80819e-37	-8.83109e-36	-1.81484e-34	0	0	0
524	8	8.63483e-38	-7.28767e-38	1.2519e-37	6.14322e-36	1.41745e-35	-5.12879e-37	300	610	0	-9.19999e-39	-6.15159e-39	-6.54577e-40	-3.76137e-38	1.55764e-37	-1.58401e-37	300	200	0	7.71483e-38	-7.90283e-38	1.24535e-37	7.85471e-35	-2.67335e-35	-7.52123e-35	0	0	0
524	9	-8.13298e-40	-2.5169e-38	1.87901e-37	1.16912e-35	1.9162e-35	1.67104e-36	300	610	0	-3.37111e-39	-4.25228e-39	-3.83774e-39	-2.02347e-38	4.44604e-37	4.60186e-38	300	200	0	-4.1844e-39	-2.94213e-38	1.84063e-37	1.24111e-34	-3.54114e-35	-5.93901e-36	0	0	0
525	0	-4.64088e-38	-2.01459e-40	2.25245e-37	1.5984e-35	2.42319e-35	3.33404e-36	300	610	0	4.23542e-40	-2.55724e-39	-5.26684e-39	-2.33596e-38	5.23842e-37	1.43162e-37	300	200	0	-4.59853e-38	-2.7587e-39	2.19978e-37	1.52174e-34	-3.90304e-35	3.08743e-35	0	0	0
525	1	-5.69606e-38	5.61303e-39	2.56527e-37	2.03495e-35	3.12572e-35	4.56246e-36	300	610	0	2.46782e-39	-1.14738e-39	-5.67629e-39	-5.88826e-38	4.39208e-37	1.59459e-37	300	200	0	-5.44928e-38	4.46564e-39	2.50851e-37	1.75851e-34	-4.09432e-35	4.0314e-35	0	0	0
525	2	-3.82771e-38	-3.8968e-39	2.95558e-37	2.57191e-35	4.14879e-35	5.36559e-36	300	610	0	3.05674e-39	-3.69046e-41	-5.68293e-39	-1.37721e-37	2.25504e-37	1.18802e-37	300	200	0	-3.52203e-38	-3.9337e-39	2.89875e-37	2.04546e-34	-4.35585e-35	2.70419e-35	0	0	0
525	3	4.88049e-39	-2.48515e-38	3.49709e-37	3.25089e-35	5.53614e-35	5.64518e-36	300	610	0	2.44233e-39	7.92078e-40	-5.76824e-39	-2.68797e-37	-9.17318e-38	4.18386e-38	300	200	0	7.32282e-39	-2.40594e-38	3.43941e-37	2.43254e-34	-4.82641e-35	-4.99637e-36	0	0	0
525	4	6.83944e-38	-5.31338e-38	4.1886e-37	4.04815e-35	7.22445e-35	5.17679e-36	300	610	0	8.15885e-40	1.36184e-39	-6.2722e-39	-4.56989e-37	-4.91253e-37	-5.32676e-38	300	200	0	6.92103e-38	-5.1772e-38	4.12587e-37	2.91789e-34	-5.53451e-35	-5.22918e-35	0	0	0
525	5	1.47775e-37	-8.39215e-38	4.94057e-37	4.85812e-35	9.0098e-35	3.60567e-36	300	610	0	-1.67915e-39	1.67828e-39	-7.38705e-39	-6.99815e-37	-9.48533e-37	-1.49161e-37	300	200	0	1.46096e-37	-8.22432e-38	4.8667e-37	3.43831e-34	-6.3864e-35	-1.11023e-34	0	0	0
525	6	2.36644e-37	-1.11048e-37	5.55917e-37	5.475e-35	1.05085e-34	4.62709e-37	300	610	0	-4.90878e-39	1.71675e-39	-9.14236e-39	-9.82829e-37	-1.42618e-36	-2.27164e-37	300	200	0	2.31736e-37	-1.09331e-37	5.46775e-37	3.858e-34	-7.14972e-35	-1.75935e-34	0	0	0
525	7	3.24856e-37	-1.26316e-37	5.73008e-37	5.57525e-35	1.11175e-34	-4.79092e-36	300	610	0	-8.6884e-39	1.41455e-39	-1.13772e-38	-1.27378e-36	-1.86311e-36	-2.6513e-37	300	200	0	3.16168e-37	-1.24901e-37	5.61631e-37	3.95743e-34	-7.43531e-35	-2.38951e-34	0	0	0
525	8	3.96419e-37	-1.18931e-37	5.00706e-37	4.70636e-35	9.98524e-35	-1.26794e-35	300	610	0	-1.27052e-38	6.70761e-40	-1.36986e-38	-1.51602e-36	-2.16346e-36	-2.35791e-37	300	200	0	3.83714e-37	-1.1826e-37	4.87007e-37	3.42562e-34	-6.68315e-35	-2.87668e-34	0	0	0
525	9	4.27517e-37	-7.5255e-38	2.81326e-37	2.28997e-35	6.00651e-35	-2.35759e-35	300	610	0	-1.64288e-38	-6.4507e-40	-1.54314e-38	-1.62201e-36	-2.18703e-36	-1.06157e-37	300	200	0	4.11088e-37	-7.59001e-38	2.65894e-37	1.86157e-34	-4.16225e-35	-3.03952e-34	0	0	0
526	0	3.85035e-37	2.08424e-38	-1.53379e-37	-2.34951e-35	-2.1354e-35	-3.75028e-35	300	610	0	-1.90182e-38	-2.67289e-39	-1.55689e-38	-1.46843e-36	-1.74352e-36	1.61353e-37	300	200	0	3.66017e-37	1.81695e-38	-1.68948e-37	-1.20766e-34	1.0018e-35	-2.62958e-34	0	0	0
526	1	2.26195e-37	1.86703e-37	-8.75947e-37	-9.91681e-35	-1.58543e-34	-5.38624e-35	300	610	0	-1.92402e-38	-5.52792e-39	-1.27426e-38	-8.95044e-37	-5.94344e-37	6.05238e-37	300	200	0	2.06955e-37	1.81175e-37	-8.88689e-37	-6.28243e-34	9.75358e-35	-1.33036e-34	0	0	0
526	2	-9.98588e-38	4.38293e-37	-1.95157e-36	-2.10224e-34	-3.64422e-34	-7.10996e-35	300	610	0	-1.54207e-38	-9.24904e-39	-5.23584e-39	2.89483e-37	1.53346e-36	1.25783e-36	300	200	0	-1.15279e-37	4.29044e-37	-1.9568e-36	-1.38084e-33	2.29686e-34	1.22869e-34	0	0	0
526	3	-6.4751e-37	7.859e-37	-3.41941e-36	-3.59877e-34	-6.47143e-34	-8.63168e-35	300	610	0	-5.45998e-39	-1.37278e-38	8.92532e-39	2.29107e-36	4.91545e-36	2.13391e-36	300	200	0	-6.5297e-37	7.72172e-37	-3.41048e-36	-2.40458e-33	4.1226e-34	5.43542e-34	0	0	0
526	4	-1.46593e-36	1.22779e-36	-5.26554e-36	-5.45669e-34	-1.0049e-33	-9.48834e-35	300	610	0	1.3047e-38	-1.86176e-38	3.1762e-38	5.29836e-36	9.77377e-36	3.21442e-36	300	200	0	-1.45289e-36	1.20917e-36	-5.23378e-36	-3.68796e-33	6.44748e-34	1.16269e-33	0	0	0
526	5	-2.58495e-36	1.74164e-36	-7.38683e-36	-7.55796e-34	-1.41895e-33	-9.01174e-35	300	610	0	4.25349e-38	-2.32276e-38	6.49673e-38	9.43095e-36	1.61908e-35	4.42499e-36	300	200	0	-2.54241e-36	1.71841e-36	-7.32186e-36	-5.15685e-33	9.15831e-34	1.99814e-33	0	0	0
526	6	-3.99441e-36	2.27386e-36	-9.54653e-36	-9.64665e-34	-1.84503e-33	-6.31554e-35	300	610	0	8.49796e-38	-2.641e-38	1.09321e-37	1.46635e-35	2.3988e-35	5.61019e-36	300	200	0	-3.90943e-36	2.24745e-36	-9.43721e-36	-6.64364e-33	1.19777e-33	3.03629e-33	0	0	0
526	7	-5.61669e-36	2.72761e-36	-1.13248e-35	-1.12801e-33	-2.20363e-33	-3.18061e-36	300	610	0	1.41146e-37	-2.64602e-38	1.63859e-37	2.0724e-35	3.25695e-35	6.5055e-36	300	200	0	-5.47554e-36	2.70115e-36	-1.1161e-35	-7.85301e-33	1.44006e-33	4.21162e-33	0	0	0
526	8	-7.27275e-36	2.95077e-36	-1.20706e-35	-1.17828e-33	-2.37047e-33	1.01777e-34	300	610	0	2.09527e-37	-2.10596e-38	2.24788e-37	2.69674e-35	4.07367e-35	6.71127e-36	300	200	0	-7.06323e-36	2.92971e-36	-1.18458e-35	-8.32879e-33	1.56305e-33	5.38188e-33	0	0	0
526	9	-8.64431e-36	2.72666e-36	-1.08655e-35	-1.02143e-33	-2.16914e-33	2.63211e-34	300	610	0	2.84976e-37	-7.30291e-39	2.84186e-37	3.22345e-35	4.64907e-35	5.67557e-36	300	200	0	-8.35933e-36	2.71935e-36	-1.05813e-35	-7.42976e-33	1.45299e-33	6.30073e-33	0	0	0
527	0	-9.23676e-36	1.77115e-36	-6.51679e-36	-5.36847e-34	-1.3692e-33	4.89398e-34	300	610	0	3.5708e-37	1.81328e-38	3.2859e-37	3.47111e-35	4.68556e-35	2.69585e-36	300	200	0	-8.87968e-36	1.78928e-36	-6.1882e-36	-4.32577e-33	9.60342e-34	6.59188e-33	0	0	0
527	1	-8.35142e-36	-2.5823e-37	2.39787e-36	4.17276e-34	3.06032e-34	7.81311e-34	300	610	0	4.08419e-37	5.86065e-38	3.37698e-37	3.18205e-35	3.77726e-35	-3.04671e-36	300	200	0	-7.943e-36	-1.99623e-37	2.73557e-36	1.96976e-33	-9.56035e-35	5.73106e-33	0	0	0
527	2	-5.07954e-36	-3.73449e-36	1.74056e-35	1.99023e-33	3.15626e-33	1.12701e-33	300	610	0	4.13004e-37	1.16843e-37	2.83522e-37	2.01944e-35	1.41411e-35	-1.24034e-35	300	200	0	-4.66653e-36	-3.61764e-36	1.76892e-35	1.25109e-32	-1.91235e-33	3.04523e-33	0	0	0
527	3	1.66464e-36	-9.00635e-36	3.9899e-35	4.31332e-33	7.45911e-33	1.49456e-33	300	610	0	3.35325e-37	1.93899e-37	1.30504e-37	-4.21424e-36	-2.98933e-35	-2.61056e-35	300	200	0	1.99996e-36	-8.81245e-36	4.00295e-35	2.82506e-32	-4.67563e-33	-2.25777e-33	0	0	0
527	4	1.30495e-35	-1.6308e-35	7.07476e-35	7.45939e-33	1.33962e-32	1.82392e-33	300	610	0	1.30679e-37	2.87708e-37	-1.627e-37	-4.57938e-35	-1.00282e-34	-4.45241e-35	300	200	0	1.31802e-35	-1.60203e-35	7.05849e-35	4.97681e-32	-8.51219e-33	-1.1013e-32	0	0	0
527	5	3.01449e-35	-2.56259e-35	1.09731e-34	1.13845e-32	2.09446e-32	2.01855e-33	300	610	0	-2.52358e-37	3.91206e-37	-6.38927e-37	-1.08616e-34	-2.01913e-34	-6.73263e-35	300	200	0	2.98926e-35	-2.52347e-35	1.09092e-34	7.68729e-32	-1.34199e-32	-2.39571e-32	0	0	0
527	6	5.36276e-35	-3.65185e-35	1.5478e-34	1.58505e-32	2.97301e-32	1.93849e-33	300	610	0	-8.66236e-37	4.90092e-37	-1.33473e-36	-1.95359e-34	-3.36808e-34	-9.30244e-35	300	200	0	5.27614e-35	-3.60284e-35	1.53446e-34	1.08075e-31	-1.9173e-32	-4.15027e-32	0	0	0
527	7	8.335e-35	-4.78909e-35	2.01037e-34	2.03314e-32	3.88455e-32	1.39726e-33	300	610	0	-1.75431e-36	5.60455e-37	-2.26815e-36	-3.05717e-34	-5.01584e-34	-1.1843e-34	300	200	0	8.15957e-35	-4.73304e-35	1.98769e-34	1.39933e-31	-2.52034e-32	-6.34129e-32	0	0	0
527	8	1.17761e-34	-5.77397e-35	2.39803e-34	2.39089e-32	4.66447e-32	1.66179e-34	300	610	0	-2.93514e-36	5.66615e-37	-3.4213e-36	-4.34266e-34	-6.84164e-34	-1.3806e-34	300	200	0	1.14826e-34	-5.71731e-35	2.36382e-34	1.66326e-31	-3.04657e-32	-8.83713e-32	0	0	0
527	9	1.53193e-34	-6.28964e-35	2.575e-34	2.51732e-32	5.0537e-32	-2.00948e-33	300	610	0	-4.38027e-36	4.59833e-37	-4.71748e-36	-5.67797e-34	-8.59848e-34	-1.43572e-34	300	200	0	1.48813e-34	-6.24366e-35	2.52783e-34	1.7774e-31	-3.33007e-32	-1.13456e-31	0	0	0
528	0	1.83051e-34	-5.88227e-35	2.34884e-34	2.21521e-32	4.68272e-32	-5.37686e-33	300	610	0	-5.98544e-36	1.78755e-37	-5.99366e-36	-6.82302e-34	-9.8711e-34	-1.23387e-34	300	200	0	1.77065e-34	-5.8644e-35	2.28891e-34	1.60736e-31	-3.13262e-32	-1.33557e-31	0	0	0
528	1	1.97024e-34	-3.95396e-35	1.46842e-34	1.23041e-32	3.06645e-32	-1.01187e-32	300	610	0	-7.5361e-36	-3.47183e-37	-6.97041e-36	-7.39973e-34	-1.00376e-33	-6.26938e-35	300	200	0	1.89488e-34	-3.98868e-35	1.39871e-34	9.78289e-32	-2.1396e-32	-1.40825e-31	0	0	0
528	2	1.80471e-34	2.19823e-36	-3.67389e-35	-7.37577e-33	-3.80567e-33	-1.62678e-32	300	610	0	-8.67041e-36	-1.18994e-36	-7.22384e-36	-6.86833e-34	-8.24576e-34	5.58693e-35	300	200	0	1.718e-34	1.00829e-36	-4.39628e-35	-3.18697e-32	3.12172e-34	-1.24263e-31	0	0	0
528	3	1.14257e-34	7.43361e-35	-3.48418e-34	-4.00751e-32	-6.29697e-32	-2.35894e-32	300	610	0	-8.84533e-36	-2.40898e-36	-6.16665e-36	-4.51982e-34	-3.41934e-34	2.50498e-34	300	200	0	1.05412e-34	7.19271e-35	-3.54585e-34	-2.50843e-31	3.8004e-32	-6.96885e-32	0	0	0
528	4	-2.46001e-35	1.84389e-34	-8.18265e-34	-8.86381e-32	-1.52815e-31	-3.1432e-32	300	610	0	-7.31536e-36	-4.02969e-36	-3.04914e-36	5.02138e-35	5.68419e-34	5.37067e-34	300	200	0	-3.19155e-35	1.80359e-34	-8.21314e-34	-5.79682e-31	9.56798e-32	3.9682e-32	0	0	0
528	5	-2.6101e-34	3.37566e-34	-1.46578e-33	-1.54722e-31	-2.77392e-31	-3.85547e-32	300	610	0	-3.13735e-36	-6.01293e-36	3.00535e-36	9.13259e-34	2.03391e-33	9.24121e-34	300	200	0	-2.64147e-34	3.31553e-34	-1.46277e-33	-1.03142e-30	1.76153e-31	2.21679e-31	0	0	0
528	6	-6.18068e-34	5.33984e-34	-2.28803e-33	-2.37577e-31	-4.36544e-31	-4.29481e-32	300	610	0	4.77994e-36	-8.21547e-36	1.29126e-35	2.22496e-33	4.16103e-33	1.40568e-33	300	200	0	-6.13288e-34	5.25768e-34	-2.27512e-33	-1.60323e-30	2.79591e-31	4.92254e-31	0	0	0
528	7	-1.11093e-33	7.64878e-34	-3.2437e-33	-3.32418e-31	-6.2283e-31	-4.16834e-32	300	610	0	1.75591e-35	-1.03427e-35	2.74664e-35	4.04498e-33	6.99784e-33	1.95177e-33	300	200	0	-1.09337e-33	7.54536e-34	-3.21624e-33	-2.26532e-30	4.0152e-31	8.60782e-31	0	0	0
528	8	-1.73777e-33	1.00786e-33	-4.23324e-33	-4.28442e-31	-8.17679e-31	-3.08401e-32	300	610	0	3.61445e-35	-1.18978e-35	4.7084e-35	6.37173e-33	1.04807e-32	2.49682e-33	300	200	0	-1.70163e-33	9.95962e-34	-4.18616e-33	-2.94713e-30	5.30328e-31	1.32326e-30	0	0	0
528	9	-2.46768e-33	1.22148e-33	-5.07651e-33	-5.06611e-31	-9.87018e-31	-5.5854e-33	300	610	0	6.09745e-35	-1.21353e-35	7.14407e-35	9.0973e-33	1.43651e-32	2.92708e-33	300	200	0	-2.40671e-33	1.20934e-33	-5.00507e-33	-3.52185e-30	6.44388e-31	1.85323e-30	0	0	0
529	0	-3.22548e-33	1.33972e-33	-5.49048e-33	-5.37514e-31	-1.07687e-30	3.94977e-32	300	610	0	9.15168e-35	-1.00321e-35	9.89896e-35	1.19514e-32	1.81423e-32	3.06843e-33	300	200	0	-3.13397e-33	1.32969e-33	-5.39149e-33	-3.79113e-30	7.09147e-31	2.39071e-30	0	0	0
529	1	-3.87465e-33	1.26757e-33	-5.07195e-33	-4.798e-31	-1.00985e-30	1.09719e-31	300	610	0	1.25661e-34	-4.2936e-36	1.26378e-34	1.44371e-32	2.09497e-32	2.678e-33	300	200	0	-3.74899e-33	1.26328e-33	-4.94558e-33	-3.47334e-30	6.74728e-31	2.82979e-30	0	0	0
529	2	-4.20028e-33	8.79232e-34	-3.29228e-33	-2.79927e-31	-6.83863e-31	2.09102e-31	300	610	0	1.58989e-34	6.57754e-36	1.47807e-34	1.57667e-32	2.14884e-32	1.44361e-33	300	200	0	-4.04129e-33	8.85809e-34	-3.14447e-33	-2.20037e-30	4.74948e-31	3.00666e-30	0	0	0
529	3	-3.89563e-33	2.14793e-35	4.8578e-34	1.25756e-31	2.49213e-32	3.38596e-31	300	610	0	1.83987e-34	2.41215e-35	1.54428e-34	1.48097e-32	1.79694e-32	-1.0027e-33	300	200	0	-3.71164e-33	4.56008e-35	6.40208e-34	4.69966e-31	2.89873e-32	2.69081e-30	0	0	0
529	4	-2.55795e-33	-1.47484e-33	6.95614e-33	8.05273e-31	1.25253e-30	4.93609e-31	300	610	0	1.89314e-34	4.96334e-35	1.33921e-34	1.00743e-32	8.12266e-33	-5.04959e-33	300	200	0	-2.36863e-33	-1.42521e-33	7.09006e-33	5.01697e-30	-7.52673e-31	1.58348e-30	0	0	0
529	5	2.99088e-34	-3.77153e-33	1.67674e-32	1.82016e-30	3.12794e-30	6.60861e-31	300	610	0	1.59321e-34	8.37134e-35	7.04827e-35	-2.50952e-34	-1.06879e-32	-1.10411e-32	300	200	0	4.58409e-34	-3.68782e-33	1.68379e-32	1.18851e-29	-1.95612e-30	-6.70834e-31	0	0	0
529	6	5.20624e-33	-6.98403e-33	3.0355e-32	3.20788e-30	5.74119e-30	8.1472e-31	300	610	0	7.41165e-35	1.25629e-34	-5.44694e-35	-1.81574e-32	-4.11885e-32	-1.91725e-32	300	200	0	5.28036e-33	-6.8584e-33	3.03005e-32	2.13662e-29	-3.64362e-30	-4.4526e-30	0	0	0
529	7	1.26616e-32	-1.11232e-32	4.7693e-32	4.95632e-30	9.09582e-30	9.13378e-31	300	610	0	-8.94463e-35	1.7248e-34	-2.60501e-34	-4.55365e-32	-8.56964e-32	-2.93396e-32	300	200	0	1.25721e-32	-1.09507e-32	4.74325e-32	3.34258e-29	-5.82308e-30	-1.01068e-29	0	0	0
529	8	2.30028e-32	-1.60158e-32	6.79586e-32	6.96957e-30	1.30443e-29	8.95569e-31	300	610	0	-3.55379e-34	2.18201e-34	-5.64827e-34	-8.37136e-32	-1.45337e-31	-4.09389e-32	300	200	0	2.26475e-32	-1.57976e-32	6.73938e-32	4.74694e-29	-8.40626e-30	-1.78453e-29	0	0	0
529	9	3.62192e-32	-2.12043e-32	8.9114e-32	9.02592e-30	1.72068e-29	6.78884e-31	300	610	0	-7.44217e-34	2.52475e-34	-9.7701e-34	-1.32755e-31	-2.18932e-31	-5.2624e-32	300	200	0	3.5475e-32	-2.09518e-32	8.8137e-32	6.20516e-29	-1.1156e-29	-2.76042e-29	0	0	0
530	0	5.16955e-32	-2.58314e-32	1.0743e-31	1.07308e-29	2.08786e-29	1.61232e-31	300	610	0	-1.26619e-33	2.59733e-34	-1.49131e-33	-1.90523e-31	-3.01534e-31	-6.20353e-32	300	200	0	5.04293e-32	-2.55717e-32	1.05939e-31	7.45468e-29	-1.36251e-29	-3.88534e-29	0	0	0
530	1	6.78933e-32	-2.85228e-32	1.17009e-31	1.14709e-29	2.29353e-29	-7.72544e-31	300	610	0	-1.91148e-33	2.18496e-34	-2.07658e-33	-2.51489e-31	-3.82674e-31	-6.55401e-32	300	200	0	6.59818e-32	-2.83043e-32	1.14932e-31	8.0821e-29	-1.50943e-29	-5.0362e-29	0	0	0
530	2	8.19869e-32	-2.72892e-32	1.09406e-31	1.03795e-29	2.17564e-29	-2.23644e-30	300	610	0	-2.63744e-33	1.01466e-34	-2.66391e-33	-3.05376e-31	-4.44447e-31	-5.80451e-32	300	200	0	7.93495e-32	-2.71877e-32	1.06742e-31	7.4974e-29	-1.45195e-29	-5.99353e-29	0	0	0
530	3	8.94985e-32	-1.94847e-32	7.34955e-32	6.32878e-30	1.51945e-29	-4.3188e-30	300	610	0	-3.35318e-33	-1.23123e-34	-3.13304e-33	-3.35776e-31	-4.59723e-31	-3.29728e-32	300	200	0	8.61453e-32	-1.96079e-32	7.03625e-32	4.92575e-29	-1.05089e-29	-6.41576e-29	0	0	0
530	4	8.40042e-32	-1.87018e-33	-4.20332e-33	-2.02883e-30	6.30736e-31	-7.04504e-30	300	610	0	-3.90272e-33	-4.88214e-34	-3.2993e-33	-3.19022e-31	-3.90961e-31	1.74724e-32	300	200	0	8.01015e-32	-2.35839e-33	-7.50262e-33	-5.68494e-30	-1.35431e-30	-5.81971e-29	0	0	0
530	5	5.70286e-32	2.91542e-32	-1.38472e-31	-1.61443e-29	-2.48305e-29	-1.03258e-29	300	610	0	-4.04922e-33	-1.02197e-33	-2.90432e-33	-2.23727e-31	-1.90294e-31	1.01587e-31	300	200	0	5.29793e-32	2.81323e-32	-1.41376e-31	-1.00066e-28	1.4849e-29	-3.57621e-29	0	0	0
530	6	-1.7153e-33	7.70688e-32	-3.43287e-31	-3.73474e-29	-6.39657e-29	-1.38908e-29	300	610	0	-3.46436e-33	-1.7384e-33	-1.61507e-33	-1.1591e-32	1.98182e-31	2.26821e-31	300	200	0	-5.17966e-33	7.53304e-32	-3.44902e-31	-2.43471e-28	3.99518e-29	1.06743e-29	0	0	0
530	7	-1.03532e-31	1.44424e-31	-6.28332e-31	-6.64807e-29	-1.18768e-28	-1.72108e-29	300	610	0	-1.72874e-33	-2.62398e-33	9.62194e-34	3.59777e-31	8.32753e-31	3.97602e-31	300	200	0	-1.0526e-31	1.418e-31	-6.2737e-31	-4.42405e-28	7.5328e-29	8.92268e-29	0	0	0
530	8	-2.59149e-31	2.31625e-31	-9.93811e-31	-1.03366e-28	-1.89457e-28	-1.94163e-29	300	610	0	1.64847e-33	-3.62013e-33	5.24525e-33	9.31083e-31	1.76377e-30	6.12189e-31	300	200	0	-2.57501e-31	2.28005e-31	-9.88566e-31	-6.96666e-28	1.21237e-28	2.07349e-28	0	0	0
530	9	-4.76073e-31	3.3526e-31	-1.4234e-30	-1.46085e-28	-2.73117e-28	-1.9226e-29	300	610	0	7.18054e-33	-4.60203e-33	1.1607e-32	1.73167e-30	3.01731e-30	8.58469e-31	300	200	0	-4.68893e-31	3.30658e-31	-1.41179e-30	-9.94433e-28	1.75944e-28	3.69799e-28	0	0	0
531	0	-7.54643e-31	4.4599e-31	-1.8754e-30	-1.90092e-28	-3.6199e-28	-1.49081e-29	300	610	0	1.53134e-32	-5.35552e-33	2.02649e-32	2.76502e-30	4.57189e-30	1.1088e-30	300	200	0	-7.3933e-31	4.40635e-31	-1.85514e-30	-1.30612e-27	2.34611e-28	5.75661e-28	0	0	0
531	1	-1.08267e-30	5.46097e-31	-2.27267e-30	-2.27215e-28	-4.41501e-28	-4.30682e-30	300	610	0	2.62831e-32	-5.55549e-33	3.11213e-32	3.98894e-30	6.32767e-30	1.31427e-30	300	200	0	-1.05638e-30	5.40541e-31	-2.24155e-30	-1.57739e-27	2.87999e-28	8.1434e-28	0	0	0
531	2	-1.42868e-30	6.06968e-31	-2.49236e-30	-2.44665e-28	-4.88241e-28	1.50249e-29	300	610	0	3.99123e-32	-4.75128e-33	4.35499e-32	5.2905e-30	8.06933e-30	1.3991e-30	300	200	0	-1.38877e-30	6.02217e-31	-2.44881e-30	-1.7221e-27	3.21133e-28	1.0606e-27	0	0	0
531	3	-1.73424e-30	5.86976e-31	-2.35763e-30	-2.24279e-28	-4.6829e-28	4.55325e-29	300	610	0	5.53409e-32	-2.36728e-33	5.61361e-32	6.45722e-30	9.42526e-30	1.25653e-30	300	200	0	-1.6789e-30	5.84609e-31	-2.3015e-30	-1.61669e-27	3.12172e-28	1.26899e-27	0	0	0
531	4	-1.90607e-30	4.30486e-31	-1.63441e-30	-1.42316e-28	-3.36482e-28	8.91518e-29	300	610	0	7.06997e-32	2.27004e-33	6.63863e-32	7.14745e-30	9.82913e-30	7.47985e-31	300	200	0	-1.83537e-30	4.32756e-31	-1.56802e-30	-1.09811e-27	2.31853e-28	1.36829e-27	0	0	0
531	5	-1.80967e-30	6.90382e-32	-3.76039e-32	2.97522e-29	-3.74564e-29	1.46531e-28	300	610	0	8.27522e-32	9.86491e-33	7.04479e-32	6.86582e-30	8.49334e-30	-2.91615e-31	300	200	0	-1.72692e-30	7.89031e-32	3.28441e-32	3.15566e-29	4.40761e-29	1.25726e-27	0	0	0
531	6	-1.26675e-30	-5.73936e-31	2.74748e-30	3.22857e-28	4.90399e-28	2.15944e-28	300	610	0	8.65549e-32	2.10288e-32	6.29038e-32	4.95226e-30	4.4088e-30	-2.0393e-30	300	200	0	-1.1802e-30	-5.52907e-31	2.81039e-30	1.98982e-27	-2.91659e-28	8.03441e-28	0	0	0
531	7	-5.97812e-32	-1.57323e-30	7.02179e-30	7.65699e-28	1.30679e-27	2.91892e-28	300	610	0	7.52204e-32	3.60854e-32	3.67383e-32	5.97113e-31	-3.60957e-30	-4.65612e-30	300	200	0	1.54392e-32	-1.53715e-30	7.05853e-30	4.98316e-27	-8.15116e-28	-1.52485e-28	0	0	0
531	8	2.05188e-30	-2.98505e-30	1.29999e-29	1.37714e-27	2.45575e-27	3.6346e-28	300	610	0	3.99084e-32	5.479e-32	-1.63889e-32	-7.10152e-30	-1.68073e-29	-8.24199e-30	300	200	0	2.09178e-30	-2.93026e-30	1.29835e-29	9.15607e-27	-1.55653e-27	-1.78349e-27	0	0	0
531	9	5.29914e-30	-4.8216e-30	2.07018e-29	2.15504e-27	3.94486e-27	4.12566e-28	300	610	0	-2.97846e-32	7.5961e-32	-1.05393e-31	-1.9019e-29	-3.62764e-29	-1.27697e-29	300	200	0	5.26936e-30	-4.74564e-30	2.05964e-29	1.45153e-26	-2.52327e-27	-4.25042e-27	0	0	0
532	0	9.84819e-30	-7.01603e-30	2.98047e-29	3.06115e-27	5.71681e-27	4.12425e-28	300	610	0	-1.44824e-31	9.70315e-32	-2.38342e-31	-3.58028e-29	-6.26163e-29	-1.79966e-29	300	200	0	9.70336e-30	-6.919e-30	2.95664e-29	2.08264e-26	-3.68148e-27	-7.6597e-27	0	0	0
532	1	1.57181e-29	-9.37788e-30	3.94567e-29	4.00234e-27	7.61326e-27	3.26655e-28	300	610	0	-3.14878e-31	1.13558e-31	-4.20153e-31	-5.75704e-29	-9.54441e-29	-2.33559e-29	300	200	0	1.54032e-29	-9.26433e-30	3.90365e-29	2.74846e-26	-4.9325e-27	-1.2001e-26	0	0	0
532	2	2.2668e-29	-1.15411e-29	4.80622e-29	4.80938e-27	9.33298e-27	1.09741e-28	300	610	0	-5.45353e-31	1.18754e-31	-6.49247e-31	-8.3492e-29	-1.32749e-28	-2.78339e-29	300	200	0	2.21227e-29	-1.14224e-29	4.7413e-29	3.33657e-26	-6.08555e-27	-1.70632e-26	0	0	0
532	3	3.00554e-29	-1.29104e-29	5.30632e-29	5.21575e-27	1.03887e-26	-2.90289e-28	300	610	0	-8.33127e-31	1.03166e-31	-9.13073e-31	-1.11264e-28	-1.70105e-28	-2.98506e-29	300	200	0	2.92222e-29	-1.28073e-29	5.21501e-29	3.66757e-26	-6.82909e-27	-2.23295e-26	0	0	0
532	4	3.66715e-29	-1.26148e-29	5.07577e-29	4.84097e-27	1.00707e-26	-9.25856e-28	300	610	0	-1.16088e-30	5.46613e-32	-1.1826e-30	-1.36494e-28	-1.99804e-28	-2.71682e-29	300	200	0	3.55107e-29	-1.25601e-29	4.95751e-29	3.48273e-26	-6.7062e-27	-2.68585e-26	0	0	0
532	5	4.05745e-29	-9.48474e-30	3.62225e-29	3.18528e-27	7.42918e-27	-1.83929e-27	300	610	0	-1.49022e-30	-4.10371e-32	-1.40615e-30	-1.52072e-28	-2.10025e-28	-1.6869e-29	300	200	0	3.90843e-29	-9.52578e-30	3.48164e-29	2.43905e-26	-5.10181e-27	-2.91663e-26	0	0	0
532	6	3.89491e-29	-2.07391e-30	3.43049e-30	-3.54939e-28	1.29435e-27	-3.04661e-27	300	610	0	-1.754e-30	-1.98973e-31	-1.50339e-30	-1.47633e-28	-1.84252e-28	4.54218e-30	300	200	0	3.71951e-29	-2.27288e-30	1.9271e-30	1.18025e-27	-1.2534e-27	-2.71321e-26	0	0	0
532	7	2.80454e-29	1.12457e-29	-5.43154e-29	-6.43876e-27	-9.64423e-27	-4.5147e-27	300	610	0	-1.84907e-30	-4.32408e-31	-1.36075e-30	-1.09298e-28	-1.01217e-28	4.08403e-29	300	200	0	2.61963e-29	1.08132e-29	-5.56761e-29	-3.94335e-26	5.69997e-27	-1.79678e-26	0	0	0
532	8	3.26515e-30	3.20801e-29	-1.43488e-28	-1.5685e-26	-2.66696e-26	-6.13194e-27	300	610	0	-1.63099e-30	-7.4875e-31	-8.30497e-31	-1.99572e-29	6.41932e-29	9.55039e-29	300	200	0	1.63416e-30	3.13313e-29	-1.44319e-28	-1.01895e-25	1.66118e-26	1.69743e-27	0	0	0
532	9	-4.05117e-29	6.16647e-29	-2.6883e-28	-2.85144e-26	-5.0751e-26	-7.6732e-27	300	610	0	-9.13481e-31	-1.14369e-30	2.63981e-31	1.39569e-28	3.38575e-28	1.70775e-28	300	200	0	-4.14252e-29	6.0521e-29	-2.68566e-28	-1.89403e-25	3.21459e-26	3.55487e-26	0	0	0
533	0	-1.08251e-28	1.00333e-28	-4.31089e-28	-4.49152e-26	-8.21113e-26	-8.76272e-27	300	610	0	5.23894e-31	-1.59344e-30	2.11284e-30	3.88088e-28	7.45593e-28	2.66279e-28	300	200	0	-1.07727e-28	9.87399e-29	-4.28976e-28	-3.02329e-25	5.24979e-26	8.70539e-26	0	0	0
533	1	-2.03621e-28	1.46783e-28	-6.23908e-28	-6.4127e-26	-1.19629e-25	-8.84063e-27	300	610	0	2.91525e-30	-2.04526e-30	4.89039e-30	7.39855e-28	1.2989e-27	3.77171e-28	300	200	0	-2.00706e-28	1.44738e-28	-6.19018e-28	-4.36046e-25	7.70096e-26	1.58584e-25	0	0	0
533	2	-3.27272e-28	1.97135e-28	-8.29898e-28	-8.42439e-26	-1.60075e-25	-7.14288e-27	300	610	0	6.46996e-30	-2.40697e-30	8.70723e-30	1.19825e-27	1.99191e-27	4.91829e-28	300	200	0	-3.20802e-28	1.94728e-28	-8.2119e-28	-5.78195e-25	1.03673e-25	2.50109e-25	0	0	0
533	3	-4.7447e-28	2.43831e-28	-1.01608e-27	-1.01763e-25	-1.97228e-25	-2.70884e-27	300	610	0	1.13109e-29	-2.53698e-30	1.35402e-29	1.74706e-27	2.78419e-27	5.89264e-28	300	200	0	-4.63159e-28	2.41294e-28	-1.00254e-27	-7.05534e-25	1.2855e-25	3.57433e-25	0	0	0
533	4	-6.321e-28	2.74487e-28	-1.1292e-27	-1.11133e-25	-2.20949e-25	5.56491e-27	300	610	0	1.73853e-29	-2.23701e-30	1.91383e-29	2.33931e-27	3.58484e-27	6.36538e-28	300	200	0	-6.14715e-28	2.7225e-28	-1.11006e-27	-7.80709e-25	1.45161e-25	4.6998e-25	0	0	0
533	5	-7.75187e-28	2.70886e-28	-1.09179e-27	-1.04383e-25	-2.16389e-25	1.88013e-26	300	610	0	2.43451e-29	-1.2514e-30	2.49063e-29	2.8843e-27	4.23401e-27	5.86763e-28	300	200	0	-7.50842e-28	2.69635e-28	-1.06688e-27	-7.49567e-25	1.4395e-25	5.68274e-25	0	0	0
533	6	-8.63307e-28	2.08451e-28	-8.00326e-28	-7.09983e-26	-1.63587e-25	3.79243e-26	300	610	0	3.14018e-29	7.22351e-31	2.97737e-29	3.23409e-27	4.48513e-27	3.78517e-28	300	200	0	-8.31905e-28	2.09174e-28	-7.70552e-28	-5.39968e-25	1.11995e-25	6.21392e-25	0	0	0
533	7	-8.37553e-28	5.66347e-29	-1.27429e-28	1.78961e-27	-3.78276e-26	6.33203e-26	300	610	0	3.71637e-29	4.00545e-30	3.20656e-29	3.17183e-27	3.99183e-27	-6.21718e-29	300	200	0	-8.00389e-28	6.06401e-29	-9.53633e-29	-6.34463e-26	3.31919e-26	5.84925e-25	0	0	0
533	8	-6.19079e-28	-2.19161e-28	1.06935e-27	1.28017e-25	1.88747e-25	9.43606e-26	300	610	0	3.94789e-29	8.88509e-30	2.94024e-29	2.40582e-27	2.30607e-27	-8.1576e-28	300	200	0	-5.796e-28	-2.10276e-28	1.09875e-27	7.78514e-25	-1.10752e-25	4.00204e-25	0	0	0
533	9	-1.10717e-28	-6.534e-28	2.92914e-27	3.21015e-25	5.43685e-25	1.28781e-25	300	610	0	3.5319e-29	1.55297e-29	1.86733e-29	5.74621e-28	-1.10413e-27	-1.9573e-27	300	200	0	-7.53978e-29	-6.3787e-28	2.94781e-27	2.08148e-24	-3.38143e-25	-4.06379e-27	0	0	0
534	0	7.96425e-28	-1.27317e-27	5.55642e-27	5.90125e-25	1.04828e-24	1.61943e-25	300	610	0	2.07599e-29	2.38661e-29	-3.85965e-30	-2.7295e-27	-6.80646e-27	-3.53688e-27	300	200	0	8.17185e-28	-1.2493e-27	5.55256e-27	3.91607e-24	-6.63521e-25	-7.06356e-25	0	0	0
534	1	2.20905e-27	-2.08711e-27	8.97378e-27	9.3581e-25	1.70853e-24	1.8604e-25	300	610	0	-8.86736e-30	3.34165e-29	-4.22504e-29	-7.91027e-27	-1.5313e-26	-5.55077e-27	300	200	0	2.20018e-27	-2.05369e-27	8.93153e-27	6.29488e-24	-1.09185e-24	-1.78136e-24	0	0	0
534	2	4.20791e-27	-3.06998e-27	1.30567e-26	1.343e-24	2.5026e-24	1.89372e-25	300	610	0	-5.85586e-29	4.30978e-29	-1.00261e-28	-1.52808e-26	-2.69328e-26	-7.90246e-27	300	200	0	4.14935e-27	-3.02688e-27	1.29564e-26	9.12694e-24	-1.61043e-24	-3.28171e-24	0	0	0
534	3	6.8119e-27	-4.14286e-27	1.74504e-26	1.77272e-24	3.36475e-24	1.55899e-25	300	610	0	-1.32842e-28	5.09994e-29	-1.80368e-28	-2.49314e-26	-4.15579e-26	-1.0354e-26	300	200	0	6.67906e-27	-4.09186e-27	1.72701e-26	1.21601e-23	-2.17842e-24	-5.21071e-24	0	0	0
534	4	9.92842e-27	-5.14981e-27	2.14738e-26	2.15252e-24	4.16654e-24	6.5352e-26	300	610	0	-2.34496e-28	5.41669e-29	-2.82293e-28	-3.65466e-26	-5.83774e-26	-1.24708e-26	300	200	0	9.69393e-27	-5.09564e-27	2.11915e-26	1.4914e-23	-2.7146e-24	-7.48525e-24	0	0	0
534	5	1.32901e-26	-5.83328e-27	2.40187e-26	2.36675e-24	4.69709e-24	-1.05687e-25	300	610	0	-3.62673e-28	4.84436e-29	-4.01031e-28	-4.91702e-26	-7.55256e-26	-1.35666e-26	300	200	0	1.29274e-26	-5.78484e-27	2.36176e-26	1.66111e-23	-3.08424e-24	-9.88914e-24	0	0	0
534	6	1.63811e-26	-5.81241e-27	2.34642e-26	2.24856e-24	4.64583e-24	-3.81254e-25	300	610	0	-5.10402e-28	2.84438e-29	-5.2439e-28	-6.09299e-26	-8.96899e-26	-1.26592e-26	300	200	0	1.58707e-26	-5.78397e-27	2.29398e-26	1.61183e-23	-3.08759e-24	-1.20195e-23	0	0	0
534	7	1.83603e-26	-4.57081e-27	1.76342e-26	1.57673e-24	3.5933e-24	-7.81484e-25	300	610	0	-6.61505e-28	-1.22397e-29	-6.30205e-28	-6.87485e-26	-9.57268e-26	-8.45585e-27	300	200	0	1.76988e-26	-4.58305e-27	1.7004e-26	1.19188e-23	-2.45316e-24	-1.32323e-23	0	0	0
534	8	1.79954e-26	-1.46349e-27	3.83741e-27	8.12706e-26	1.01753e-24	-1.31554e-24	300	610	0	-7.87141e-28	-8.04616e-29	-6.83564e-28	-6.80912e-26	-8.63763e-26	6.08365e-28	300	200	0	1.72083e-26	-1.54396e-27	3.15384e-27	2.14317e-24	-8.40992e-25	-1.25979e-23	0	0	0
534	9	1.36291e-26	4.24447e-27	-2.09547e-26	-2.5366e-24	-3.67345e-24	-1.97162e-24	300	610	0	-8.42432e-28	-1.82433e-28	-6.34623e-28	-5.28281e-26	-5.22016e-26	1.62474e-26	300	200	0	1.27867e-26	4.06203e-27	-2.15894e-26	-1.53038e-23	2.1374e-24	-8.88205e-24	0	0	0
535	0	3.20876e-27	1.3292e-26	-5.97299e-26	-6.56381e-24	-1.10706e-23	-2.70387e-24	300	610	0	-7.63906e-28	-3.2196e-28	-4.179e-28	-1.53268e-26	1.80624e-26	4.00789e-26	300	200	0	2.44485e-27	1.29701e-26	-6.01478e-26	-4.24754e-23	6.87443e-24	-5.7733e-25	0	0	0
535	1	-1.55806e-26	2.6272e-26	-1.14785e-25	-1.22071e-23	-2.16407e-23	-3.41678e-24	300	610	0	-4.68921e-28	-4.97873e-28	4.56979e-29	5.30767e-26	1.36526e-25	7.32174e-26	300	200	0	-1.60495e-26	2.57741e-26	-1.14739e-25	-8.09264e-23	1.36879e-23	1.39866e-23	0	0	0
535	2	-4.50295e-26	4.33998e-26	-1.86738e-25	-1.94911e-23	-3.55374e-23	-3.94819e-24	300	610	0	1.41379e-28	-7.00592e-28	8.42548e-28	1.61043e-25	3.14255e-25	1.15672e-25	300	200	0	-4.48882e-26	4.26992e-26	-1.85895e-25	-1.31022e-22	2.27001e-23	3.6417e-23	0	0	0
535	3	-8.69119e-26	6.41902e-26	-2.73162e-25	-2.81181e-23	-5.23385e-23	-4.05375e-24	300	610	0	1.17354e-27	-9.07898e-28	2.05378e-27	3.15432e-25	5.5821e-25	1.65525e-25	300	200	0	-8.57384e-26	6.32823e-26	-2.71108e-25	-1.90983e-22	3.36675e-23	6.7878e-23	0	0	0
535	4	-1.41734e-25	8.70396e-26	-3.66832e-25	-3.72923e-23	-7.0707e-23	-3.39674e-24	300	610	0	2.72541e-27	-1.08019e-27	3.73455e-27	5.18547e-25	8.66763e-25	2.1791e-25	300	200	0	-1.39009e-25	8.59594e-26	-3.63097e-25	-2.55668e-22	4.57614e-23	1.08522e-22	0	0	0
535	5	-2.07695e-25	1.08732e-25	-4.53682e-25	-4.55155e-23	-8.79928e-23	-1.54965e-24	300	610	0	4.85938e-27	-1.15587e-27	5.88348e-27	7.64292e-25	1.22369e-24	2.63835e-25	300	200	0	-2.02836e-25	1.07576e-25	-4.47799e-25	-3.15157e-22	5.73067e-23	1.56709e-22	0	0	0
535	6	-2.79351e-25	1.23914e-25	-5.10662e-25	-5.03795e-23	-9.98109e-23	1.9843e-24	300	610	0	7.56328e-27	-1.0478e-27	8.40102e-27	1.03322e-24	1.59072e-24	2.89001e-25	300	200	0	-2.71787e-25	1.22866e-25	-5.02261e-25	-3.53272e-22	6.55038e-23	2.08024e-22	0	0	0
535	7	-3.46051e-25	1.24624e-25	-5.0387e-25	-4.83926e-23	-9.96685e-23	7.71934e-24	300	610	0	1.06978e-26	-6.42568e-28	1.10377e-26	1.28671e-24	1.89924e-24	2.72843e-25	300	200	0	-3.35354e-25	1.23982e-25	-4.92833e-25	-3.46308e-22	6.61776e-23	2.54139e-22	0	0	0
535	8	-3.90303e-25	1.00017e-25	-3.87573e-25	-3.49017e-23	-7.8753e-23	1.60934e-23	300	610	0	1.39311e-26	1.95495e-28	1.33347e-26	1.46079e-24	2.042e-24	1.88161e-25	300	200	0	-3.76372e-25	1.00212e-25	-3.74239e-25	-2.62384e-22	5.36265e-23	2.81644e-22	0	0	0
535	9	-3.86335e-25	3.64773e-26	-1.04931e-25	-4.19993e-24	-2.60444e-23	2.73211e-23	300	610	0	1.6666e-26	1.61258e-27	1.45646e-26	1.46063e-24	1.86686e-24	1.85715e-27	300	200	0	-3.69669e-25	3.80899e-26	-9.03666e-26	-6.20061e-23	2.06765e-23	2.71081e-22	0	0	0
536	0	-2.99319e-25	-8.15995e-26	4.08421e-25	5.00699e-23	7.1031e-23	4.11837e-23	300	610	0	1.79668e-26	3.74289e-27	1.36837e-26	1.15747e-24	1.17512e-24	-3.22562e-25	300	200	0	-2.81352e-25	-7.78566e-26	4.22105e-25	2.99364e-22	-4.09204e-23	1.96496e-22	0	0	0
536	1	-8.59068e-26	-2.70047e-25	1.21659e-24	1.34077e-22	2.25143e-22	5.67545e-23	300	610	0	1.65035e-26	6.67195e-27	9.31396e-27	3.90168e-25	-2.71687e-25	-8.19929e-25	300	200	0	-6.94033e-26	-2.63375e-25	1.2259e-24	8.65809e-22	-1.39569e-22	2.60245e-23	0	0	0
536	2	3.03091e-25	-5.41811e-25	2.36994e-24	2.52387e-22	4.46499e-22	7.20675e-23	300	610	0	1.05362e-26	1.03829e-26	-2.17592e-28	-1.02528e-24	-2.73175e-24	-1.51496e-24	300	200	0	3.13627e-25	-5.31428e-25	2.36973e-24	1.67148e-21	-2.82204e-22	-2.75869e-22	0	0	0
536	3	9.16815e-25	-9.02131e-25	3.8845e-24	4.05823e-22	7.38911e-22	8.37568e-23	300	610	0	-2.02742e-27	1.46841e-26	-1.67505e-26	-3.27454e-24	-6.444e-24	-2.40967e-24	300	200	0	9.14788e-25	-8.87447e-25	3.86775e-24	2.72615e-21	-4.71768e-22	-7.43739e-22	0	0	0
536	4	1.79414e-24	-1.34176e-24	5.71322e-24	5.88538e-22	1.09427e-21	8.67194e-23	300	610	0	-2.34587e-26	1.91202e-26	-4.20323e-26	-6.50759e-24	-1.15644e-23	-3.46613e-24	300	200	0	1.77068e-24	-1.32264e-24	5.67119e-24	3.9952e-21	-7.03642e-22	-1.40327e-21	0	0	0
536	5	2.948e-24	-1.82815e-24	7.70915e-24	7.84288e-22	1.48543e-21	7.38896e-23	300	610	0	-5.58691e-26	2.2871e-26	-7.72884e-26	-1.07813e-23	-1.80721e-23	-4.58485e-24	300	200	0	2.89213e-24	-1.80528e-24	7.63186e-24	5.37398e-21	-9.61026e-22	-2.25939e-21	0	0	0
536	6	4.34357e-24	-2.29504e-24	9.58202e-24	9.62116e-22	1.85773e-21	3.62528e-23	300	610	0	-1.00654e-25	2.46519e-26	-1.22582e-25	-1.59788e-23	-2.56433e-23	-5.57988e-24	300	200	0	4.24292e-24	-2.27039e-24	9.45944e-24	6.65767e-21	-1.2094e-21	-3.27989e-21	0	0	0
536	7	5.87016e-24	-2.63117e-24	1.08525e-23	1.0719e-21	2.12004e-21	-3.67255e-23	300	610	0	-1.57676e-25	2.26375e-26	-1.7594e-25	-2.17053e-23	-3.34941e-23	-6.15344e-24	300	200	0	5.71248e-24	-2.60853e-24	1.06765e-23	7.5098e-21	-1.39061e-21	-4.3747e-21	0	0	0
536	8	7.30805e-24	-2.67018e-24	1.08117e-23	1.04057e-21	2.13664e-21	-1.56039e-22	300	610	0	-2.24157e-25	1.44396e-26	-2.32261e-25	-2.71643e-23	-4.02034e-23	-5.875e-24	300	200	0	7.08389e-24	-2.65574e-24	1.05795e-23	7.43462e-21	-1.41742e-21	-5.37171e-21	0	0	0
536	9	8.29349e-24	-2.18432e-24	8.49884e-24	7.70297e-22	1.72246e-21	-3.31202e-22	300	610	0	-2.93302e-25	-2.81307e-27	-2.82055e-25	-3.10261e-23	-4.3536e-23	-4.17244e-24	300	200	0	8.00019e-24	-2.18713e-24	8.21679e-24	5.76217e-21	-1.17012e-21	-5.99188e-21	0	0	0
537	0	8.28767e-24	-8.86328e-25	2.71376e-24	1.40486e-22	6.44897e-22	-5.67179e-22	300	610	0	-3.52744e-25	-3.22369e-26	-3.10174e-25	-3.1309e-23	-4.03043e-23	-3.4601e-25	300	200	0	7.93493e-24	-9.18565e-25	2.40358e-24	1.65844e-21	-4.9736e-22	-5.82803e-21	0	0	0
537	1	6.55897e-24	1.55503e-24	-7.91085e-24	-9.84061e-22	-1.36301e-21	-8.59996e-22	300	610	0	-3.82984e-25	-7.67283e-26	-2.9476e-25	-2.53087e-23	-2.63258e-23	6.38097e-24	300	200	0	6.17599e-24	1.47831e-24	-8.20561e-24	-5.82298e-21	7.75897e-22	-4.3345e-21	0	0	0
537	2	2.19218e-24	5.47878e-24	-2.47496e-23	-2.7359e-21	-4.57268e-21	-1.19095e-21	300	610	0	-3.56161e-25	-1.382e-25	-2.06828e-25	-9.62442e-24	3.44576e-24	1.67579e-23	300	200	0	1.83602e-24	5.34058e-24	-2.49564e-23	-1.76278e-20	2.82955e-21	-8.38018e-22	0	0	0
537	3	-5.85746e-24	1.11672e-23	-4.89046e-23	-5.21551e-21	-9.20698e-21	-1.51961e-21	300	610	0	-2.35653e-25	-2.16459e-25	-1.10016e-26	1.96508e-23	5.45122e-23	3.13312e-23	300	200	0	-6.09312e-24	1.09507e-23	-4.89156e-23	-3.45042e-20	5.81467e-21	5.41711e-21	0	0	0
537	4	-1.86434e-23	1.87451e-23	-8.07757e-23	-8.44671e-21	-1.53581e-20	-1.77613e-21	300	610	0	2.28091e-26	-3.07687e-25	3.31877e-25	6.64935e-23	1.32027e-22	5.01812e-23	300	200	0	-1.86206e-23	1.84374e-23	-8.04438e-23	-5.6702e-20	9.80087e-21	1.51732e-20	0	0	0
537	5	-3.70157e-23	2.80383e-23	-1.19458e-22	-1.23151e-20	-2.28718e-20	-1.85398e-21	300	610	0	4.67617e-25	-4.02554e-25	8.59418e-25	1.34178e-22	2.39469e-22	7.25607e-23	300	200	0	-3.65481e-23	2.76357e-23	-1.18599e-22	-8.35521e-20	1.47016e-20	2.89953e-20	0	0	0
537	6	-6.12944e-23	3.83874e-23	-1.61967e-22	-1.64896e-20	-3.11975e-20	-1.60492e-21	300	610	0	1.14429e-24	-4.84079e-25	1.59874e-24	2.24075e-22	3.76683e-22	9.64384e-23	300	200	0	-6.01501e-23	3.79033e-23	-1.60368e-22	-1.12926e-19	2.01767e-20	4.70233e-20	0	0	0
537	7	-9.08116e-23	4.84272e-23	-2.02314e-22	-2.03309e-20	-3.92089e-20	-8.38944e-22	300	610	0	2.08394e-24	-5.25491e-25	2.55311e-24	3.33967e-22	5.37224e-22	1.1797e-22	300	200	0	-8.87276e-23	4.79017e-23	-1.99761e-22	-1.40599e-19	2.55156e-20	6.86278e-20	0	0	0
537	8	-1.23319e-22	5.58471e-23	-2.30537e-22	-2.27959e-20	-4.50123e-20	6.67273e-22	300	610	0	3.2861e-24	-4.88549e-25	3.6836e-24	4.55845e-22	7.05049e-22	1.30957e-22	300	200	0	-1.20033e-22	5.53585e-23	-2.26853e-22	-1.59573e-19	2.95102e-20	9.19731e-20	0	0	0
537	9	-1.54286e-22	5.71716e-23	-2.31818e-22	-2.23563e-20	-4.57721e-20	3.14863e-21	300	610	0	4.69557e-24	-3.22989e-25	4.88598e-24	5.733e-22	8.50741e-22	1.26389e-22	300	200	0	-1.4959e-22	5.68486e-23	-2.26932e-22	-1.59486e-19	3.03386e-20	1.13505e-19	0	0	0
538	0	-1.76153e-22	4.76198e-23	-1.85976e-22	-1.69557e-20	-3.7602e-20	6.81149e-21	300	610	0	6.17333e-24	3.19429e-26	5.96406e-24	6.58702e-22	9.27724e-22	9.22353e-23	300	200	0	-1.69979e-22	4.76518e-23	-1.80011e-22	-1.26262e-19	2.54882e-20	1.27418e-19	0	0	0
538	1	-1.77657e-22	2.11319e-23	-6.7678e-23	-4.04648e-21	-1.55945e-20	1.17697e-20	300	610	0	7.46343e-24	6.42644e-25	6.60241e-24	6.7065e-22	8.69241e-22	1.37057e-23	300	200	0	-1.70194e-22	2.17746e-23	-6.10756e-23	-4.22938e-20	1.17667e-20	1.25194e-19	0	0	0
538	2	-1.43434e-22	-2.93199e-23	1.52108e-22	1.92453e-20	2.59163e-20	1.79529e-20	300	610	0	8.15962e-24	1.57156e-24	6.34357e-24	5.52359e-22	5.87273e-22	-1.25721e-22	300	200	0	-1.35274e-22	-2.77483e-23	1.58452e-22	1.12521e-19	-1.45388e-20	9.53655e-20	0	0	0
538	3	-5.41669e-23	-1.1099e-22	5.02836e-22	5.57653e-20	9.2741e-20	2.49843e-20	300	610	0	7.67845e-24	2.86132e-24	4.57792e-24	2.32079e-22	-2.49291e-23	-3.42153e-22	300	200	0	-4.64884e-23	-1.08128e-22	5.07414e-22	3.58453e-19	-5.72766e-20	2.37097e-20	0	0	0
538	4	1.12326e-22	-2.30021e-22	1.00858e-21	1.0772e-19	1.89736e-19	3.2033e-20	300	610	0	5.24933e-24	4.51122e-24	5.57673e-25	-3.73102e-22	-1.08455e-21	-6.47637e-22	300	200	0	1.17575e-22	-2.2551e-22	1.00914e-21	7.11866e-19	-1.19732e-19	-1.05836e-19	0	0	0
538	5	3.7861e-22	-3.8935e-22	1.67906e-21	1.75746e-19	3.19094e-19	3.765e-20	300	610	0	-6.4119e-26	6.4454e-24	-6.5503e-24	-1.34831e-21	-2.70262e-21	-1.04466e-21	300	200	0	3.78546e-22	-3.82905e-22	1.67251e-21	1.17893e-18	-2.03532e-19	-3.09205e-19	0	0	0
538	6	7.63242e-22	-5.85731e-22	2.49703e-21	2.57619e-19	4.77913e-19	3.96123e-20	300	610	0	-9.29239e-24	8.47291e-24	-1.75547e-23	-2.76488e-21	-4.95647e-21	-1.51857e-21	300	200	0	7.5395e-22	-5.77258e-22	2.47948e-21	1.74682e-18	-3.07077e-19	-5.98803e-19	0	0	0
538	7	1.27395e-21	-8.05831e-22	3.40192e-21	3.46597e-19	6.5504e-19	3.48111e-20	300	610	0	-2.3416e-23	1.02423e-23	-3.30542e-23	-4.65534e-21	-7.84874e-21	-2.02793e-21	300	200	0	1.25054e-21	-7.95589e-22	3.36886e-21	2.37231e-18	-4.23493e-19	-9.78322e-19	0	0	0
538	8	1.89805e-21	-1.02154e-21	4.27032e-21	4.29482e-19	8.27282e-19	1.92418e-20	300	610	0	-4.31252e-23	1.11959e-23	-5.31579e-23	-6.97802e-21	-1.12516e-20	-2.49333e-21	300	200	0	1.85492e-21	-1.01035e-21	4.21717e-21	2.96827e-18	-5.38156e-19	-1.43554e-18	0	0	0
538	9	2.58993e-21	-1.1849e-21	4.89521e-21	4.84583e-19	9.55308e-19	-1.18276e-20	300	610	0	-6.84623e-23	1.05328e-23	-7.71006e-23	-9.57081e-21	-1.4837e-20	-2.78575e-21	300	200	0	2.52147e-21	-1.17436e-21	4.8181e-21	3.3893e-18	-6.25991e-19	-1.93309e-18	0	0	0
539	0	3.25625e-21	-1.22331e-21	4.96695e-21	4.79933e-19	9.79884e-19	-6.34133e-20	300	610	0	-9.83338e-23	7.19543e-24	-1.02756e-22	-1.20957e-20	-1.79963e-20	-2.71668e-21	300	200	0	3.15792e-21	-1.21611e-21	4.8642e-21	3.41875e-18	-6.48952e-19	-2.39761e-18	0	0	0
539	1	3.73993e-21	-1.03644e-21	4.06176e-21	3.72324e-19	8.19432e-19	-1.39985e-19	300	610	0	-1.29898e-22	-1.0135e-25	-1.26069e-22	-1.3979e-20	-1.97594e-20	-2.03321e-21	300	200	0	3.61003e-21	-1.03654e-21	3.93569e-21	2.76105e-18	-5.54317e-19	-2.70836e-18	0	0	0
539	2	3.80564e-21	-4.96501e-22	1.64512e-21	1.07954e-19	3.70442e-19	-2.44137e-19	300	610	0	-1.5786e-22	-1.27715e-23	-1.40475e-22	-1.43559e-20	-1.87285e-20	-4.22853e-22	300	200	0	3.64778e-21	-5.09272e-22	1.50464e-21	1.04458e-18	-2.74774e-19	-2.68721e-18	0	0	0
539	3	3.13078e-21	5.45557e-22	-2.89924e-21	-3.74244e-19	-4.87295e-19	-3.74661e-19	300	610	0	-1.73759e-22	-3.21599e-23	-1.36401e-22	-1.20343e-20	-1.30517e-20	2.4657e-21	300	200	0	2.95702e-21	5.13397e-22	-3.03564e-21	-2.15745e-18	2.68407e-19	-2.0932e-18	0	0	0
539	4	1.30779e-21	2.24485e-21	-1.02019e-20	-1.13532e-18	-1.87809e-18	-5.23986e-19	300	610	0	-1.6538e-22	-5.9213e-23	-1.0103e-22	-5.50106e-21	-4.7183e-22	6.97839e-21	300	200	0	1.14241e-21	2.18564e-21	-1.0303e-20	-7.27929e-18	1.15749e-18	-6.25993e-19	0	0	0
539	5	-2.13408e-21	4.7349e-21	-2.07878e-20	-2.2236e-18	-3.90762e-18	-6.75047e-19	300	610	0	-1.16513e-22	-9.39871e-23	-1.85613e-23	7.00285e-21	2.15059e-20	1.33801e-20	300	200	0	-2.25059e-21	4.64091e-21	-2.08064e-20	-1.46781e-17	2.46383e-18	2.0557e-18	0	0	0
539	6	-7.67792e-21	8.08393e-21	-3.48889e-20	-3.65534e-18	-6.62722e-18	-7.97803e-19	300	610	0	-7.35857e-24	-1.34979e-22	1.28724e-22	2.72985e-20	5.52718e-20	2.174e-20	300	200	0	-7.68528e-21	7.94895e-21	-3.47602e-20	-2.4503e-17	4.22501e-18	6.29362e-18	0	0	0
539	7	-1.57281e-20	1.22325e-20	-5.21799e-20	-5.38754e-18	-9.98311e-18	-8.45872e-19	300	610	0	1.84017e-22	-1.78286e-22	3.58202e-22	5.69374e-20	1.02538e-19	3.17719e-20	300	200	0	-1.5544e-20	1.20542e-20	-5.18217e-20	-3.65101e-17	6.41206e-18	1.23595e-17	0	0	0
539	8	-2.6468e-20	1.69114e-20	-7.14335e-20	-7.28312e-18	-1.37498e-17	-7.54074e-19	300	610	0	4.78713e-22	-2.16638e-22	6.83049e-22	9.6681e-20	1.63486e-19	4.26319e-20	300	200	0	-2.59893e-20	1.66947e-20	-7.07504e-20	-4.98229e-17	8.88631e-18	2.03467e-17	0	0	0
539	9	-3.96593e-20	2.15424e-20	-9.01079e-20	-9.0698e-18	-1.74498e-17	-4.38041e-19	300	610	0	8.92003e-22	-2.38419e-22	1.10641e-21	1.45758e-19	2.35588e-19	5.268e-20	300	200	0	-3.87673e-20	2.1304e-20	-8.90015e-20	-6.2646e-17	1.1347e-17	3.00196e-17	0	0	0
540	0	-5.43785e-20	2.513e-20	-1.03903e-19	-1.02966e-17	-2.02668e-17	2.02462e-19	300	610	0	1.42586e-21	-2.26863e-22	1.61331e-21	2.00891e-19	3.12141e-19	5.92324e-20	300	200	0	-5.29527e-20	2.49031e-20	-1.02289e-19	-7.19582e-17	1.32739e-17	4.06184e-17	0	0	0
540	1	-6.87032e-20	2.61586e-20	-1.0635e-19	-1.02951e-17	-2.09636e-17	1.27449e-18	300	610	0	2.05871e-21	-1.59721e-22	2.16042e-21	2.55124e-19	3.80562e-19	5.83461e-20	300	200	0	-6.66445e-20	2.59989e-20	-1.04189e-19	-7.32332e-17	1.38727e-17	5.06297e-17	0	0	0
540	2	-7.9371e-20	2.25234e-20	-8.85523e-20	-8.15768e-18	-1.78284e-17	2.87476e-18	300	610	0	2.7325e-21	-9.82024e-24	2.66399e-21	2.96548e-19	4.20648e-19	4.47056e-20	300	200	0	-7.66385e-20	2.25135e-20	-8.58883e-20	-6.02646e-17	1.20374e-17	5.75434e-17	0	0	0
540	3	-8.14666e-20	1.153e-20	-3.92353e-20	-2.74852e-18	-8.67842e-18	5.06195e-18	300	610	0	3.33779e-21	2.52934e-22	2.98742e-21	3.07101e-19	4.03142e-19	1.17106e-20	300	200	0	-7.81288e-20	1.17829e-20	-3.62479e-20	-2.52119e-17	6.34927e-18	5.76356e-17	0	0	0
540	4	-6.8218e-20	-9.98142e-21	5.46767e-20	7.22947e-18	9.03552e-18	7.8164e-18	300	610	0	3.69842e-21	6.57488e-22	2.93047e-21	2.61774e-19	2.89096e-19	-4.81051e-20	300	200	0	-6.45196e-20	-9.32393e-21	5.76072e-20	4.09826e-17	-4.86061e-18	4.58444e-17	0	0	0
540	5	-3.1029e-20	-4.5326e-20	2.06678e-19	2.30848e-17	3.79713e-17	1.09863e-17	300	610	0	3.55872e-21	1.22478e-21	2.22374e-21	1.28654e-19	3.07896e-20	-1.42166e-19	300	200	0	-2.74702e-20	-4.41012e-20	2.08902e-19	1.47615e-16	-2.33498e-17	1.58297e-17	0	0	0
540	6	4.00875e-20	-9.74009e-20	4.28192e-19	4.58747e-17	8.04248e-17	1.42215e-17	300	610	0	2.57779e-21	1.95748e-21	5.33408e-22	-1.29556e-19	-4.24862e-19	-2.76284e-19	300	200	0	4.26653e-20	-9.54434e-20	4.28725e-19	3.02468e-16	-5.06656e-17	-3.96567e-17	0	0	0
540	7	1.55466e-19	-1.67776e-19	7.24674e-19	7.59998e-17	1.37586e-16	1.68993e-17	300	610	0	3.37133e-22	2.82593e-21	-2.51716e-21	-5.51791e-19	-1.12926e-18	-4.5226e-19	300	200	0	1.55803e-19	-1.6495e-19	7.22157e-19	5.09078e-16	-8.76692e-17	-1.2794e-16	0	0	0
540	8	3.23903e-19	-2.55387e-19	1.09007e-18	1.12636e-16	2.08474e-16	1.80524e-17	300	610	0	-3.62989e-21	3.75041e-21	-7.30097e-21	-1.17175e-18	-2.12025e-18	-6.64548e-19	300	200	0	3.20273e-19	-2.51637e-19	1.08277e-18	7.62866e-16	-1.33849e-16	-2.54958e-16	0	0	0
540	9	5.49695e-19	-3.54808e-19	1.49954e-18	1.53e-16	2.88538e-16	1.63146e-17	300	610	0	-9.77694e-21	4.58064e-21	-1.41074e-20	-2.00705e-18	-3.40417e-18	-8.95972e-19	300	200	0	5.39918e-19	-3.50228e-19	1.48544e-18	1.04608e-15	-1.86413e-16	-4.23008e-16	0	0	0
541	0	8.28423e-19	-4.54155e-19	1.90079e-18	1.91476e-16	3.67959e-16	9.90891e-18	300	610	0	-1.8441e-20	5.07476e-21	-2.30202e-20	-3.04368e-18	-4.93137e-18	-1.11269e-18	300	200	0	8.09982e-19	-4.4908e-19	1.87776e-18	1.32175e-15	-2.39181e-16	-6.27577e-16	0	0	0
541	1	1.14142e-18	-5.3277e-19	2.2045e-18	2.18692e-16	4.29792e-16	-3.28709e-18	300	610	0	-2.96861e-20	4.88185e-21	-3.37485e-20	-4.21551e-18	-6.56499e-18	-1.25889e-18	300	200	0	1.11174e-18	-5.27888e-19	2.17075e-18	1.52713e-15	-2.81361e-16	-8.53242e-16	0	0	0
541	2	1.44912e-18	-5.59025e-19	2.2756e-18	2.20679e-16	4.48213e-16	-2.5557e-17	300	610	0	-4.30886e-20	3.53399e-21	-4.54098e-20	-5.3795e-18	-8.04496e-18	-1.25211e-18	300	200	0	1.40603e-18	-5.55491e-19	2.23019e-18	1.56767e-15	-2.96379e-16	-1.0688e-15	0	0	0
541	3	1.6838e-18	-4.88767e-19	1.92739e-18	1.78374e-16	3.87307e-16	-5.89908e-17	300	610	0	-5.74642e-20	4.56868e-22	-5.62755e-20	-6.28847e-18	-8.95079e-18	-9.80691e-19	300	200	0	1.62633e-18	-4.8831e-19	1.87111e-18	1.3131e-15	-2.6104e-16	-1.22209e-15	0	0	0
541	4	1.74281e-18	-2.65216e-19	9.22071e-19	6.78053e-17	2.01062e-16	-1.04909e-16	300	610	0	-7.05513e-20	-4.98984e-21	-6.35043e-20	-6.56542e-18	-8.67019e-18	-3.05249e-19	300	200	0	1.67226e-18	-2.70206e-19	8.58567e-19	5.98032e-16	-1.45446e-16	-1.23528e-15	0	0	0
541	5	1.48404e-18	1.78598e-19	-1.01766e-18	-1.38566e-16	-1.64564e-16	-1.63019e-16	300	610	0	-7.86835e-20	-1.34285e-20	-6.29088e-20	-5.68566e-18	-6.38426e-18	9.32831e-19	300	200	0	1.40536e-18	1.6517e-19	-1.08056e-18	-7.69675e-16	8.57639e-17	-1.00206e-15	0	0	0
541	6	7.26233e-19	9.13479e-19	-4.18035e-18	-4.68768e-16	-7.66364e-16	-2.30284e-16	300	610	0	-7.65113e-20	-2.5321e-20	-4.88278e-20	-2.97651e-18	-1.08452e-18	2.89276e-18	300	200	0	6.49722e-19	8.88158e-19	-4.22918e-18	-2.98889e-15	4.70118e-16	-3.88644e-16	0	0	0
541	7	-7.42398e-19	2.00222e-18	-8.8143e-18	-9.45875e-16	-1.65414e-15	-2.99523e-16	300	610	0	-5.68675e-20	-4.07546e-20	-1.42119e-20	2.35268e-18	8.35809e-18	5.70176e-18	300	200	0	-7.99265e-19	1.96146e-18	-8.82851e-18	-6.22894e-15	1.04113e-15	7.58854e-16	0	0	0
541	8	-3.14281e-18	3.48064e-18	-1.50462e-17	-1.57956e-15	-2.85523e-15	-3.57838e-16	300	610	0	-1.09092e-20	-5.9147e-20	4.89419e-20	1.11338e-17	2.30482e-17	9.40505e-18	300	200	0	-3.15372e-18	3.4215e-18	-1.49973e-17	-1.05726e-14	1.81839e-15	2.59731e-15	0	0	0
541	9	-6.66608e-18	5.33027e-18	-2.27652e-17	-2.35416e-15	-4.35217e-15	-3.85061e-16	300	610	0	7.12874e-20	-7.88713e-20	1.48635e-19	2.40977e-17	4.38191e-17	1.38958e-17	300	200	0	-6.59479e-18	5.2514e-18	-2.26166e-17	-1.59351e-14	2.79318e-15	5.2563e-15	0	0	0
542	0	-1.14117e-17	7.44198e-18	-3.147e-17	-3.21323e-15	-6.05328e-15	-3.52562e-16	300	610	0	1.99467e-19	-9.68222e-20	2.91207e-19	4.16487e-17	7.08588e-17	1.8825e-17	300	200	0	-1.12122e-17	7.34515e-18	-3.11788e-17	-2.19575e-14	3.9094e-15	8.79106e-15	0	0	0
542	1	-1.72993e-17	9.5716e-18	-4.00842e-17	-4.04109e-15	-7.75674e-15	-2.22927e-16	300	610	0	3.81046e-19	-1.07966e-19	4.78793e-19	6.35381e-17	1.03195e-16	2.34945e-17	300	200	0	-1.69182e-17	9.46364e-18	-3.96054e-17	-2.78789e-14	5.04015e-15	1.3116e-14	0	0	0
542	2	-2.39521e-17	1.12908e-17	-4.67546e-17	-4.64298e-15	-9.11104e-15	4.8771e-17	300	610	0	6.17845e-19	-1.0496e-19	7.05773e-19	8.84343e-17	1.38037e-16	2.67442e-17	300	200	0	-2.33343e-17	1.11858e-17	-4.60488e-17	-3.23968e-14	5.96169e-15	1.79185e-14	0	0	0
542	3	-3.05564e-17	1.19396e-17	-4.8661e-17	-4.72704e-15	-9.57724e-15	5.11216e-16	300	610	0	9.01584e-19	-7.7967e-20	9.542e-19	1.13397e-16	1.70013e-16	2.68504e-17	300	200	0	-2.96549e-17	1.18617e-17	-4.77068e-17	-3.35367e-14	6.32824e-15	2.25557e-14	0	0	0
542	4	-3.57068e-17	1.05923e-17	-4.18861e-17	-3.89302e-15	-8.40211e-15	1.20953e-15	300	610	0	1.20813e-18	-1.48505e-20	1.18842e-18	1.33301e-16	1.90373e-16	2.14674e-17	300	200	0	-3.44987e-17	1.05774e-17	-4.06977e-17	-2.85649e-14	5.65352e-15	2.59438e-14	0	0	0
542	5	-3.72604e-17	6.05237e-18	-2.1417e-17	-1.63514e-15	-4.6159e-15	2.17327e-15	300	610	0	1.49077e-18	9.80061e-20	1.34935e-18	1.40276e-16	1.86308e-16	7.65319e-18	300	200	0	-3.57696e-17	6.15037e-18	-2.00677e-17	-1.39942e-14	3.30766e-15	2.64567e-14	0	0	0
542	6	-3.22359e-17	-3.09885e-18	1.86256e-17	2.63099e-15	2.92653e-15	3.39883e-15	300	610	0	1.67323e-18	2.73972e-19	1.34944e-18	1.23319e-16	1.40605e-16	-1.79605e-17	300	200	0	-3.05627e-17	-2.82488e-18	1.9975e-17	1.42502e-14	-1.45836e-15	2.18627e-14	0	0	0
542	7	-1.68124e-17	-1.83728e-17	8.44085e-17	9.50542e-15	1.54381e-14	4.82561e-15	300	610	0	1.6436e-18	5.23213e-19	1.06978e-18	6.82547e-17	3.19573e-17	-5.87855e-17	300	200	0	-1.51688e-17	-1.78495e-17	8.54783e-17	6.042e-14	-9.44536e-15	9.33883e-15	0	0	0
542	8	1.34996e-17	-4.11285e-17	1.8132e-16	1.94908e-14	3.39978e-14	6.30652e-15	300	610	0	1.25125e-18	8.48216e-19	3.61527e-19	-4.16713e-17	-1.63638e-16	-1.17601e-16	300	200	0	1.47509e-17	-4.02802e-17	1.81681e-16	1.28193e-13	-2.13783e-14	-1.43802e-14	0	0	0
542	9	6.34214e-17	-7.21783e-17	3.12276e-16	3.28166e-14	5.92283e-14	7.57448e-15	300	610	0	3.09375e-19	1.2376e-18	-9.45282e-19	-2.24222e-16	-4.69899e-16	-1.95512e-16	300	200	0	6.37308e-17	-7.09407e-17	3.11331e-16	2.19487e-13	-3.77e-14	-5.26522e-14	0	0	0
543	0	1.37098e-16	-1.11215e-16	4.7529e-16	4.91886e-14	9.08292e-14	8.20912e-15	300	610	0	-1.39296e-18	1.6582e-18	-3.02217e-18	-4.95232e-16	-9.05132e-16	-2.90478e-16	300	200	0	1.35705e-16	-1.09557e-16	4.72268e-16	3.32757e-13	-5.82702e-14	-1.083e-13	0	0	0
543	1	2.36812e-16	-1.56049e-16	6.60258e-16	6.74642e-14	1.26957e-13	7.61064e-15	300	610	0	-4.06495e-18	2.0459e-18	-6.00775e-18	-8.639e-16	-1.47443e-15	-3.95415e-16	300	200	0	2.32747e-16	-1.54003e-16	6.5425e-16	4.60764e-13	-8.19642e-14	-1.82628e-13	0	0	0
543	2	3.61136e-16	-2.01669e-16	8.45054e-16	8.52608e-14	1.63467e-13	4.99155e-15	300	610	0	-7.86934e-18	2.29596e-18	-9.95471e-18	-1.32597e-15	-2.15885e-15	-4.95934e-16	300	200	0	3.53267e-16	-1.99373e-16	8.35099e-16	5.87857e-13	-1.06178e-13	-2.74036e-13	0	0	0
543	3	5.02484e-16	-2.39195e-16	9.9123e-16	9.85338e-14	1.93071e-13	-5.98863e-16	300	610	0	-1.28544e-17	2.25478e-18	-1.47553e-17	-1.85469e-15	-2.90158e-15	-5.67925e-16	300	200	0	4.89629e-16	-2.3694e-16	9.76475e-16	6.87005e-13	-1.26275e-13	-3.76193e-13	0	0	0
543	4	6.44128e-16	-2.54862e-16	1.03992e-15	1.01187e-13	2.04524e-13	-1.0198e-14	300	610	0	-1.88593e-17	1.7156e-18	-2.00451e-17	-2.38966e-15	-3.5917e-15	-5.75369e-16	300	200	0	6.25269e-16	-2.53146e-16	1.01988e-15	7.16991e-13	-1.35045e-13	-4.75863e-13	0	0	0
543	5	7.56917e-16	-2.29262e-16	9.08972e-16	8.48182e-14	1.82032e-13	-2.47787e-14	300	610	0	-2.53926e-17	4.22058e-19	-2.5089e-17	-2.82461e-15	-4.04721e-15	-4.69005e-16	300	200	0	7.31524e-16	-2.2884e-16	8.83883e-16	6.20464e-13	-1.22293e-13	-5.5054e-13	0	0	0
543	6	7.96129e-16	-1.37195e-16	4.9272e-16	3.87606e-14	1.05166e-13	-4.50005e-14	300	610	0	-3.14904e-17	-1.91529e-18	-2.8659e-17	-2.99537e-15	-4.00023e-15	-1.86752e-16	300	200	0	7.64639e-16	-1.3911e-16	4.64061e-16	3.23916e-13	-7.47558e-14	-5.66261e-13	0	0	0
543	7	6.99241e-16	5.13838e-17	-3.3343e-16	-4.93842e-14	-5.03342e-14	-7.08402e-14	300	610	0	-3.55661e-17	-5.58343e-18	-2.89253e-17	-2.67123e-15	-3.08901e-15	3.4289e-16	300	200	0	6.63675e-16	4.58004e-17	-3.62355e-16	-2.59034e-13	2.34269e-14	-4.76181e-13	0	0	0
543	8	3.85727e-16	3.6872e-16	-1.70119e-15	-1.92452e-13	-3.10354e-13	-1.01093e-13	300	610	0	-3.52796e-17	-1.08055e-17	-2.33905e-17	-1.55355e-15	-8.6358e-16	1.19298e-15	300	200	0	3.50447e-16	3.57914e-16	-1.72458e-15	-1.21923e-12	1.89336e-13	-2.20763e-13	0	0	0
543	9	-2.39548e-16	8.44195e-16	-3.72734e-15	-4.01378e-13	-6.98244e-13	-1.32747e-13	300	610	0	-2.74656e-17	-1.76475e-17	-8.91344e-18	7.12562e-16	3.18613e-15	2.42414e-15	300	200	0	-2.67013e-16	8.26548e-16	-3.73626e-15	-2.63645e-12	4.38636e-13	2.69258e-13	0	0	0
544	0	-1.2774e-15	1.49612e-15	-6.47846e-15	-6.81527e-13	-1.2281e-12	-1.60276e-13	300	610	0	-8.17954e-18	-2.58881e-17	1.81145e-17	4.5062e-15	9.56901e-15	4.06279e-15	300	200	0	-1.28558e-15	1.47023e-15	-6.46034e-15	-4.55469e-12	7.8128e-13	1.06571e-12	0	0	0
544	1	-2.81762e-15	2.31976e-15	-9.92e-15	-1.02746e-12	-1.895e-12	-1.74921e-13	300	610	0	2.70605e-17	-3.48526e-17	6.13672e-17	1.017e-14	1.86863e-14	6.07037e-15	300	200	0	-2.79056e-15	2.28491e-15	-9.85864e-15	-6.94654e-12	1.21522e-12	2.22996e-12	0	0	0
544	2	-4.91222e-15	3.27126e-15	-1.38487e-14	-1.41607e-12	-2.66197e-12	-1.64119e-13	300	610	0	8.27413e-17	-4.3217e-17	1.2387e-16	1.79119e-14	3.0669e-14	8.30332e-15	300	200	0	-4.82948e-15	3.22804e-15	-1.37249e-14	-9.66617e-12	1.71797e-12	3.7925e-12	0	0	0
544	3	-7.53669e-15	4.24783e-15	-1.78102e-14	-1.79833e-12	-3.44394e-12	-1.11299e-13	300	610	0	1.62428e-16	-4.88033e-17	2.06894e-16	2.7663e-14	4.51504e-14	1.04652e-14	300	200	0	-7.37426e-15	4.19903e-15	-1.76033e-14	-1.23919e-11	2.23615e-12	5.72377e-12	0	0	0
544	4	-1.05385e-14	5.0655e-15	-2.10069e-14	-2.09027e-12	-4.08985e-12	3.64857e-15	300	610	0	2.67343e-16	-4.83993e-17	3.08393e-16	3.88865e-14	6.09751e-14	1.20552e-14	300	200	0	-1.02712e-14	5.0171e-15	-2.06985e-14	-1.45631e-11	2.6737e-12	7.89586e-12	0	0	0
544	5	-1.35742e-14	5.43726e-15	-2.22109e-14	-2.16459e-12	-4.36518e-12	2.02818e-13	300	610	0	3.94382e-16	-3.76604e-17	4.20977e-16	5.03436e-14	7.58544e-14	1.23209e-14	300	200	0	-1.31798e-14	5.3996e-15	-2.17899e-14	-1.53195e-11	2.88029e-12	1.00364e-11	0	0	0
544	6	-1.60393e-14	4.95634e-15	-1.96992e-14	-1.845e-12	-3.93885e-12	5.07172e-13	300	610	0	5.33557e-16	-1.11729e-17	5.29496e-16	5.98311e-14	8.6004e-14	1.0228e-14	300	200	0	-1.55057e-14	4.94517e-15	-1.91697e-14	-1.34584e-11	2.64233e-12	1.16782e-11	0	0	0
544	7	-1.70007e-14	3.09212e-15	-1.12457e-14	-9.06538e-13	-2.38058e-12	9.31358e-13	300	610	0	6.6498e-16	3.7213e-17	6.08442e-16	6.39256e-14	8.58228e-14	4.46696e-15	300	200	0	-1.63357e-14	3.12933e-15	-1.06372e-14	-7.43058e-12	1.68053e-12	1.21121e-11	0	0	0
544	8	-1.51476e-14	-7.9148e-16	5.7893e-15	9.13687e-13	8.2335e-13	1.476e-12	300	610	0	7.55666e-16	1.13653e-16	6.19581e-16	5.77911e-14	6.7711e-14	-6.4794e-15	300	200	0	-1.43919e-14	-6.77827e-16	6.40888e-15	4.59433e-12	-3.40791e-13	1.03551e-11	0	0	0
544	9	-8.7834e-15	-7.38201e-15	3.42174e-14	3.8901e-12	6.22513e-12	2.11722e-12	300	610	0	7.56695e-16	2.23035e-16	5.10475e-16	3.51376e-14	2.21686e-14	-2.41746e-14	300	200	0	-8.02671e-15	-7.15898e-15	3.47278e-14	2.45563e-11	-3.78577e-12	5.15189e-12	0	0	0
545	0	4.10707e-15	-1.7314e-14	7.65661e-14	8.26023e-12	1.43295e-11	2.79344e-12	300	610	0	6.01573e-16	3.67032e-16	2.14855e-16	-1.15494e-14	-6.16393e-14	-4.99384e-14	300	200	0	4.70864e-15	-1.6947e-14	7.6781e-14	5.41836e-11	-8.9925e-12	-4.96622e-12	0	0	0
545	1	2.56755e-14	-3.09982e-14	1.34345e-13	1.41482e-11	2.54537e-11	3.3903e-12	300	610	0	2.07028e-16	5.41373e-16	-3.43865e-16	-9.03562e-14	-1.94623e-13	-8.43933e-14	300	200	0	2.58825e-14	-3.04568e-14	1.34001e-13	9.44778e-11	-1.61837e-11	-2.15346e-11	0	0	0
545	2	5.78648e-14	-4.83708e-14	2.06981e-13	2.14552e-11	3.95236e-11	3.72539e-12	300	610	0	-5.22128e-16	7.32337e-16	-1.24433e-15	-2.08686e-13	-3.8556e-13	-1.2682e-13	300	200	0	5.73427e-14	-4.76384e-14	2.05736e-13	1.44969e-10	-2.53353e-11	-4.58861e-11	0	0	0
545	3	1.01852e-13	-6.85561e-14	2.90393e-13	2.9715e-11	5.57993e-11	3.53567e-12	300	610	0	-1.68206e-15	9.12616e-16	-2.55245e-15	-3.71221e-13	-6.377e-13	-1.74313e-13	300	200	0	1.0017e-13	-6.76435e-14	2.87841e-13	2.02726e-10	-3.59988e-11	-7.87249e-11	0	0	0
545	4	1.57237e-13	-8.94479e-14	3.75253e-13	3.79193e-11	7.25363e-11	2.47253e-12	300	610	0	-3.3507e-15	1.03693e-15	-4.29835e-15	-5.76935e-13	-9.44006e-13	-2.20771e-13	300	200	0	1.53886e-13	-8.8411e-14	3.70955e-13	2.61143e-10	-4.70806e-11	-1.19516e-10	0	0	0
545	5	2.20961e-13	-1.07236e-13	4.45033e-13	4.43256e-11	8.66051e-11	1.10716e-13	300	610	0	-5.55812e-15	1.03811e-15	-6.44363e-15	-8.15093e-13	-1.281e-12	-2.55793e-13	300	200	0	2.15403e-13	-1.06198e-13	4.3859e-13	3.08595e-10	-5.65921e-11	-1.65679e-10	0	0	0
545	6	2.85976e-13	-1.15938e-13	4.74116e-13	4.62763e-11	9.31158e-11	-4.0201e-12	300	610	0	-8.24486e-15	8.24907e-16	-8.83868e-15	-1.06029e-12	-1.6015e-12	-2.63664e-13	300	200	0	2.77731e-13	-1.15113e-13	4.65277e-13	3.27134e-10	-6.14e-11	-2.11614e-10	0	0	0
545	7	3.39753e-13	-1.0703e-13	4.26384e-13	4.00731e-11	8.51307e-11	-1.03711e-11	300	610	0	-1.12082e-14	2.83027e-16	-1.11715e-14	-1.2669e-12	-1.82683e-12	-2.22679e-13	300	200	0	3.28545e-13	-1.06747e-13	4.15212e-13	2.91542e-10	-5.703e-11	-2.47626e-10	0	0	0
545	8	3.62833e-13	-6.93441e-14	2.54947e-13	2.09742e-11	5.35892e-11	-1.92667e-11	300	610	0	-1.4038e-14	-7.18143e-16	-1.29123e-14	-1.36353e-12	-1.83993e-12	-1.05219e-13	300	200	0	3.48795e-13	-7.00622e-14	2.42035e-13	1.69183e-10	-3.76033e-11	-2.58911e-10	0	0	0
545	9	3.27737e-13	1.05826e-14	-9.60967e-14	-1.65934e-11	-1.23828e-11	-3.07432e-11	300	610	0	-1.60488e-14	-2.31054e-15	-1.32625e-14	-1.24885e-12	-1.48117e-12	1.20896e-13	300	200	0	3.11688e-13	8.27206e-15	-1.09359e-13	-7.87167e-11	3.98274e-12	-2.24851e-10	0	0	0
546	0	1.98734e-13	1.47403e-13	-6.86732e-13	-7.8493e-11	-1.24559e-10	-4.43291e-11	300	610	0	-1.62182e-14	-4.60103e-15	-1.11215e-14	-7.90414e-13	-5.50039e-13	4.89103e-13	300	200	0	1.82516e-13	1.42802e-13	-6.97853e-13	-4.9356e-10	7.54865e-11	-1.18983e-10	0	0	0
546	1	-6.68495e-14	3.54805e-13	-1.57161e-12	-1.69877e-10	-2.93835e-10	-5.87664e-11	300	610	0	-1.31498e-14	-7.63073e-15	-5.09132e-15	1.7083e-13	1.18351e-12	1.02809e-12	300	200	0	-7.99993e-14	3.47174e-13	-1.5767e-12	-1.11274e-09	1.84198e-10	8.9822e-11	0	0	0
546	2	-5.1491e-13	6.4196e-13	-2.78475e-12	-2.93592e-10	-5.27321e-10	-7.16908e-11	300	610	0	-5.08613e-15	-1.13179e-14	6.45251e-15	1.80728e-12	3.95321e-12	1.75236e-12	300	200	0	-5.19996e-13	6.30642e-13	-2.7783e-12	-1.95892e-09	3.35082e-10	4.34367e-10	0	0	0
546	3	-1.18744e-12	1.00828e-12	-4.31729e-12	-4.47886e-10	-8.24071e-10	-7.93036e-11	300	610	0	9.99349e-15	-1.53839e-14	2.51924e-14	4.27874e-12	7.95073e-12	2.64867e-12	300	200	0	-1.17744e-12	9.92899e-13	-4.29209e-12	-3.02445e-09	5.28025e-10	9.43553e-10	0	0	0
546	4	-2.11092e-12	1.43634e-12	-6.08753e-12	-6.23371e-10	-1.16932e-09	-7.60996e-11	300	610	0	3.41488e-14	-1.92658e-14	5.25623e-14	7.69005e-12	1.32548e-11	3.65837e-12	300	200	0	-2.07677e-12	1.41707e-12	-6.03497e-12	-4.25054e-09	7.54114e-10	1.63351e-09	0	0	0
546	5	-3.27937e-12	1.88299e-12	-7.90414e-12	-7.99322e-10	-1.52732e-09	-5.47465e-11	300	610	0	6.90804e-14	-2.20224e-14	8.92665e-14	1.20286e-11	1.97315e-11	4.6559e-12	300	200	0	-3.21029e-12	1.86097e-12	-7.81487e-12	-5.50164e-09	9.90967e-10	2.4948e-09	0	0	0
546	6	-4.63161e-12	2.26939e-12	-9.42468e-12	-9.39597e-10	-1.83327e-09	-6.255e-12	300	610	0	1.15511e-13	-2.22502e-14	1.34594e-13	1.70802e-11	2.69046e-11	5.42541e-12	300	200	0	-4.5161e-12	2.24714e-12	-9.29008e-12	-6.53679e-09	1.19743e-09	3.47549e-09	0	0	0
546	7	-6.02309e-12	2.47084e-12	-1.0115e-11	-9.88735e-10	-1.98525e-09	7.93823e-11	300	610	0	1.72314e-13	-1.80324e-14	1.85522e-13	2.23246e-11	3.38016e-11	5.63875e-12	300	200	0	-5.85077e-12	2.45281e-12	-9.92944e-12	-6.9817e-09	1.30822e-09	4.46048e-09	0	0	0
546	8	-7.19428e-12	2.30886e-12	-9.21806e-12	-8.69169e-10	-1.83792e-09	2.11868e-10	300	610	0	2.35378e-13	-6.95734e-15	2.35629e-13	2.68166e-11	3.87881e-11	4.84052e-12	300	200	0	-6.9589e-12	2.3019e-12	-8.98243e-12	-6.30775e-09	1.22963e-09	5.24871e-09	0	0	0
546	9	-7.73946e-12	1.54834e-12	-5.7466e-12	-4.80976e-10	-1.20053e-09	3.98364e-10	300	610	0	2.96255e-13	1.3748e-14	2.73917e-13	2.90686e-11	3.94176e-11	2.44843e-12	300	200	0	-7.4432e-12	1.56209e-12	-5.47268e-12	-3.82757e-09	8.37962e-10	5.53126e-09	0	0	0
547	0	-7.08278e-12	-9.54757e-14	1.48289e-12	2.93938e-10	1.56999e-10	6.40124e-10	300	610	0	3.40704e-13	4.69096e-14	2.83709e-13	2.69577e-11	3.23387e-11	-2.2198e-12	300	200	0	-6.74208e-12	-4.85661e-14	1.7666e-12	1.27987e-09	-1.70216e-11	4.87569e-09	0	0	0
547	1	-4.47192e-12	-2.93473e-12	1.37495e-11	1.58078e-09	2.48557e-09	9.27873e-10	300	610	0	3.47362e-13	9.48593e-14	2.41909e-13	1.76961e-11	1.33206e-11	-9.87884e-12	300	200	0	-4.12455e-12	-2.83987e-12	1.39914e-11	9.89772e-09	-1.50055e-09	2.72443e-09	0	0	0
547	2	9.96428e-13	-7.26443e-12	3.22333e-11	3.49114e-09	6.02018e-09	1.23594e-09	300	610	0	2.86911e-13	1.58587e-13	1.19044e-13	-2.08192e-12	-2.25195e-11	-2.11515e-11	300	200	0	1.28334e-12	-7.10584e-12	3.23523e-11	2.28341e-08	-3.76965e-09	-1.58217e-09	0	0	0
547	3	1.03008e-11	-1.32886e-11	5.76977e-11	6.08986e-09	1.09195e-08	1.51546e-09	300	610	0	1.22275e-13	2.36541e-13	-1.19338e-13	-3.60497e-11	-8.01855e-11	-3.63717e-11	300	200	0	1.0423e-11	-1.3052e-11	5.75784e-11	4.05991e-08	-6.93455e-09	-8.74445e-09	0	0	0
547	4	2.43476e-11	-2.10106e-11	9.0023e-11	9.34693e-09	1.71764e-08	1.68737e-09	300	610	0	-1.89428e-13	3.23074e-13	-5.09204e-13	-8.76536e-11	-1.63855e-10	-5.53016e-11	300	200	0	2.41582e-11	-2.06876e-11	8.95138e-11	6.30784e-08	-1.10012e-08	-1.93883e-08	0	0	0
547	5	4.37301e-11	-3.00846e-11	1.27578e-10	1.30736e-08	2.44971e-08	1.63647e-09	300	610	0	-6.92285e-13	4.06585e-13	-1.0817e-12	-1.59231e-10	-2.75402e-10	-7.67584e-11	300	200	0	4.30378e-11	-2.9678e-11	1.26496e-10	8.9096e-08	-1.5793e-08	-3.38806e-08	0	0	0
547	6	6.83734e-11	-3.96282e-11	1.66441e-10	1.68444e-08	3.215e-08	1.2086e-09	300	610	0	-1.42334e-12	4.67523e-13	-1.85312e-12	-2.50705e-10	-4.12303e-10	-9.81606e-11	300	200	0	6.69501e-11	-3.91607e-11	1.64588e-10	1.15872e-07	-2.08523e-08	-5.20609e-08	0	0	0
547	7	9.70568e-11	-4.80097e-11	1.99521e-10	1.99099e-08	3.87937e-08	2.13776e-10	300	610	0	-2.39969e-12	4.76562e-13	-2.81056e-12	-3.57815e-10	-5.64916e-10	-1.1503e-10	300	200	0	9.46571e-11	-4.75331e-11	1.9671e-10	1.38416e-07	-2.53278e-08	-7.28859e-08	0	0	0
547	8	1.26819e-10	-5.26318e-11	2.15681e-10	2.11129e-08	4.23045e-08	-1.56082e-09	300	610	0	-3.60023e-12	3.93461e-13	-3.893e-12	-4.69912e-10	-7.13208e-10	-1.20517e-10	300	200	0	1.23219e-10	-5.22383e-11	2.11788e-10	1.48923e-07	-2.78598e-08	-9.39924e-08	0	0	0
547	9	1.52286e-10	-4.9757e-11	1.99065e-10	1.88273e-08	3.96382e-08	-4.32368e-09	300	610	0	-4.94173e-12	1.67334e-13	-4.96839e-12	-5.67436e-10	-8.23233e-10	-1.05069e-10	300	200	0	1.47344e-10	-4.95896e-11	1.94097e-10	1.36316e-07	-2.64865e-08	-1.11212e-07	0	0	0
548	0	1.65001e-10	-3.44389e-11	1.28885e-10	1.09478e-08	2.67812e-08	-8.23248e-09	300	610	0	-6.25023e-12	-2.60661e-13	-5.80852e-12	-6.1939e-10	-8.43889e-10	-5.64142e-11	300	200	0	1.5875e-10	-3.46996e-11	1.23076e-10	8.61209e-08	-1.86056e-08	-1.18099e-07	0	0	0
548	1	1.529e-10	-6.55173e-13	-1.99039e-11	-5.02699e-09	-1.13411e-09	-1.33238e-08	300	610	0	-7.22999e-12	-9.51012e-13	-6.06526e-12	-5.81312e-10	-7.0482e-10	3.99092e-11	300	200	0	1.4567e-10	-1.60618e-12	-2.59691e-11	-1.90398e-08	-1.04036e-09	-1.05589e-07	0	0	0
548	2	1.00147e-10	5.824e-11	-2.74562e-10	-3.17692e-08	-4.94515e-08	-1.94162e-08	300	610	0	-7.43481e-12	-1.95452e-12	-5.25407e-12	-3.94541e-10	-3.16786e-10	1.99167e-10	300	200	0	9.27126e-11	5.62855e-11	-2.79816e-10	-1.97995e-07	2.97262e-08	-6.19344e-08	0	0	0
548	3	-1.23711e-11	1.48598e-10	-6.60547e-10	-7.16935e-08	-1.23234e-07	-2.59863e-08	300	610	0	-6.24934e-12	-3.29459e-12	-2.75367e-12	1.21199e-11	4.23804e-10	4.34859e-10	300	200	0	-1.86204e-11	1.45304e-10	-6.63301e-10	-4.68191e-07	7.70736e-08	2.68359e-08	0	0	0
548	4	-2.05507e-10	2.74942e-10	-1.19491e-09	-1.26266e-07	-2.26008e-07	-3.20248e-08	300	610	0	-2.89158e-12	-4.94217e-12	2.16623e-12	7.16903e-10	1.62401e-09	7.54619e-10	300	200	0	-2.08398e-10	2.7e-10	-1.19274e-09	-8.41051e-07	1.43441e-07	1.75667e-07	0	0	0
548	5	-4.98808e-10	4.37675e-10	-1.87653e-09	-1.95e-07	-3.57895e-07	-3.58866e-08	300	610	0	3.54812e-12	-6.78293e-12	1.02741e-11	1.79406e-09	3.37474e-09	1.15429e-09	300	200	0	-4.9526e-10	4.30892e-10	-1.86626e-09	-1.31515e-06	2.29129e-07	3.98099e-07	0	0	0
548	6	-9.05505e-10	6.29955e-10	-2.67293e-09	-2.74111e-07	-5.13067e-07	-3.51618e-08	300	610	0	1.40128e-11	-8.57797e-12	2.22454e-11	3.2955e-09	5.71995e-09	1.61006e-09	300	200	0	-8.91492e-10	6.21377e-10	-2.65068e-09	-1.86703e-06	3.30649e-07	7.02417e-07	0	0	0
548	7	-1.42509e-09	8.33752e-10	-3.50382e-09	-3.54865e-07	-6.76562e-07	-2.66097e-08	300	610	0	2.9308e-11	-9.92128e-12	3.8454e-11	5.22355e-09	8.61279e-09	2.06891e-09	300	200	0	-1.39579e-09	8.23831e-10	-3.46536e-09	-2.43974e-06	4.38657e-07	1.08605e-06	0	0	0
548	8	-2.03329e-09	1.01532e-09	-4.22239e-09	-4.21733e-07	-8.2063e-07	-6.21736e-09	300	610	0	4.98331e-11	-1.02003e-11	5.86712e-11	7.49379e-09	1.18582e-08	2.43796e-09	300	200	0	-1.98345e-09	1.00512e-09	-4.16372e-09	-2.92992e-06	5.35549e-07	1.5281e-06	0	0	0
548	9	-2.66947e-09	1.12057e-09	-4.59661e-09	-4.50582e-07	-9.01033e-07	3.05399e-08	300	610	0	7.51983e-11	-8.57048e-12	8.1668e-11	9.8884e-09	1.5044e-08	2.57428e-09	300	200	0	-2.59427e-09	1.112e-09	-4.51494e-09	-3.17491e-06	5.93018e-07	1.98005e-06	0	0	0
549	0	-3.22241e-09	1.07127e-09	-4.2943e-09	-4.07323e-07	-8.54034e-07	8.81379e-08	300	610	0	1.03722e-10	-3.95849e-12	1.04731e-10	1.20028e-08	1.74653e-08	2.27757e-09	300	200	0	-3.11869e-09	1.06732e-09	-4.18957e-09	-2.94267e-06	5.7e-07	2.35554e-06	0	0	0
549	1	-3.51592e-09	7.6338e-10	-2.87802e-09	-2.47619e-07	-5.95192e-07	1.7004e-07	300	610	0	1.31824e-10	4.88388e-12	1.23126e-10	1.31913e-08	1.80549e-08	1.28922e-09	300	200	0	-3.3841e-09	7.68264e-10	-2.75489e-09	-1.92852e-06	4.11767e-07	2.52016e-06	0	0	0
549	2	-3.29733e-09	6.95693e-11	1.821e-10	8.14989e-08	-2.15706e-08	2.77231e-07	300	610	0	1.53366e-10	1.92505e-11	1.29588e-10	1.25231e-08	1.53365e-08	-6.97148e-10	300	200	0	-3.14396e-09	8.88198e-11	3.11688e-10	2.35284e-07	5.11697e-08	2.28388e-06	0	0	0
549	3	-2.23338e-09	-1.15159e-09	5.46673e-09	6.37026e-07	9.80589e-07	4.06176e-07	300	610	0	1.5903e-10	4.02461e-11	1.13955e-10	8.76403e-09	7.42812e-09	-4.00742e-09	300	200	0	-2.07435e-09	-1.11134e-09	5.58068e-09	3.94994e-06	-5.8662e-07	1.39932e-06	0	0	0
549	4	8.02453e-11	-3.03672e-09	1.35246e-08	1.47114e-06	2.52028e-06	5.46222e-07	300	610	0	1.35904e-10	6.84176e-11	6.3135e-11	4.08579e-10	-7.86711e-09	-8.9339e-09	300	200	0	2.16149e-10	-2.9683e-09	1.35877e-08	9.59168e-06	-1.57427e-06	-4.29333e-07	0	0	0
549	5	4.08764e-09	-5.68577e-09	2.47348e-08	2.61684e-06	4.67561e-06	6.76532e-07	300	610	0	6.75002e-11	1.03228e-10	-3.83474e-11	-1.42086e-08	-3.28384e-08	-1.56498e-08	300	200	0	4.15514e-09	-5.58254e-09	2.46965e-08	1.74153e-05	-2.96561e-06	-3.52084e-06	0	0	0
549	6	1.021e-08	-9.11418e-09	3.91035e-08	4.06689e-06	7.45478e-06	7.62889e-07	300	610	0	-6.54705e-11	1.42368e-10	-2.06901e-10	-3.66855e-08	-6.94608e-08	-2.40855e-08	300	200	0	1.01445e-08	-8.97181e-09	3.88965e-08	2.74113e-05	-4.77058e-06	-8.16774e-06	0	0	0
549	7	1.87412e-08	-1.31872e-08	5.59858e-08	5.74559e-06	1.07426e-05	7.5489e-07	300	610	0	-2.83167e-10	1.8092e-10	-4.57159e-10	-6.81719e-08	-1.18754e-07	-3.37629e-08	300	200	0	1.84581e-08	-1.30063e-08	5.55286e-08	3.9113e-05	-6.92068e-06	-1.45563e-05	0	0	0
549	8	2.96932e-08	-1.75367e-08	7.37393e-08	7.47388e-06	1.42335e-05	5.84439e-07	300	610	0	-6.03083e-10	2.10456e-10	-7.97629e-10	-1.08799e-07	-1.79862e-07	-4.35934e-08	300	200	0	2.90901e-08	-1.73262e-08	7.29417e-08	5.13549e-05	-9.22517e-06	-2.26492e-05	0	0	0
549	9	4.25843e-08	-2.14651e-08	8.93266e-08	8.93003e-06	1.73536e-05	1.66786e-07	300	610	0	-1.03445e-09	2.18187e-10	-1.2244e-09	-1.56899e-07	-2.48849e-07	-5.16515e-08	300	200	0	4.15498e-08	-2.1247e-08	8.81022e-08	6.19976e-05	-1.13203e-05	-3.20285e-05	0	0	0
550	0	5.6175e-08	-2.38467e-08	9.7914e-08	9.61089e-06	1.91817e-05	-5.94214e-07	300	610	0	-1.5702e-09	1.86388e-10	-1.71277e-09	-2.08024e-07	-3.17235e-07	-5.49561e-08	300	200	0	5.46048e-08	-2.36603e-08	9.62013e-08	6.76522e-05	-1.2617e-05	-4.17e-05	0	0	0
550	1	6.81642e-08	-2.3044e-08	9.2546e-08	8.80214e-06	1.83836e-05	-1.79459e-06	300	610	0	-2.17642e-09	9.24311e-11	-2.20702e-09	-2.53807e-07	-3.70393e-07	-4.93078e-08	300	200	0	6.59878e-08	-2.29515e-08	9.03389e-08	6.34583e-05	-1.22559e-05	-4.98742e-05	0	0	0
550	2	7.4882e-08	-1.68692e-08	6.40185e-08	5.57024e-06	1.31835e-05	-3.51023e-06	300	610	0	-2.77948e-09	-9.01538e-11	-2.60899e-09	-2.80805e-07	-3.86042e-07	-2.9259e-08	300	200	0	7.21025e-08	-1.69594e-08	6.14095e-08	4.30049e-05	-9.08636e-06	-5.37494e-05	0	0	0
550	3	7.1038e-08	-2.63155e-09	1.12614e-09	-1.20602e-06	1.40515e-06	-5.76631e-06	300	610	0	-3.25202e-09	-3.89025e-10	-2.76712e-09	-2.69533e-07	-3.33209e-07	1.16788e-08	300	200	0	6.7786e-08	-3.02057e-09	-1.64098e-09	-1.48702e-06	-1.68949e-06	-4.93436e-05	0	0	0
550	4	4.96215e-08	2.26774e-08	-1.08495e-07	-1.27417e-05	-1.9372e-05	-8.49453e-06	300	610	0	-3.39952e-09	-8.28174e-10	-2.46834e-09	-1.94037e-07	-1.72221e-07	8.04591e-08	300	200	0	4.6222e-08	2.18493e-08	-1.10963e-07	-7.85624e-05	1.15261e-05	-3.14485e-05	0	0	0
550	5	2.08251e-09	6.19942e-08	-2.76658e-07	-3.01633e-05	-5.14921e-05	-1.14782e-05	300	610	0	-2.95114e-09	-1.42024e-09	-1.43683e-09	-2.24906e-08	1.43494e-07	1.83403e-07	300	200	0	-8.68631e-10	6.0574e-08	-2.78095e-07	-0.000196327	3.21215e-05	6.19732e-06	0	0	0
550	6	-8.10329e-08	1.17522e-07	-5.11771e-07	-5.42095e-05	-9.66802e-05	-1.42874e-05	300	610	0	-1.5593e-09	-2.1555e-09	6.5519e-10	2.80539e-07	6.62855e-07	3.24419e-07	300	200	0	-8.25922e-08	1.15366e-07	-5.11115e-07	-0.00036044	6.12817e-05	7.03888e-05	0	0	0
550	7	-2.0879e-07	1.89729e-07	-8.14574e-07	-8.47913e-05	-0.000155227	-1.62107e-05	300	610	0	1.18483e-09	-2.98735e-09	4.15794e-09	7.49419e-07	1.42871e-06	5.02412e-07	300	200	0	-2.07605e-07	1.86742e-07	-8.10416e-07	-0.000571137	9.92917e-05	0.000167439	0	0	0
550	8	-3.877e-07	2.75975e-07	-1.17232e-06	-0.000120399	-0.000224867	-1.61943e-05	300	610	0	5.71194e-09	-3.81469e-09	9.38798e-09	1.40953e-06	2.46449e-06	7.07808e-07	300	200	0	-3.81988e-07	2.7216e-07	-1.16293e-06	-0.000819162	0.000144812	0.000301516	0	0	0
550	9	-6.18478e-07	3.68753e-07	-1.55144e-06	-0.000157363	-0.00029936	-1.28077e-05	300	610	0	1.24014e-08	-4.46263e-09	1.65377e-08	2.26535e-06	3.75494e-06	9.18275e-07	300	200	0	-6.06076e-07	3.6429e-07	-1.5349e-06	-0.00108068	0.000193956	0.000472189	0	0	0
551	0	-8.91614e-07	4.53652e-07	-1.88911e-06	-0.000189023	-0.000366849	-4.26153e-06	300	610	0	2.14646e-08	-4.66417e-09	2.55438e-08	3.28411e-06	5.22075e-06	1.09392e-06	300	200	0	-8.70149e-07	4.48988e-07	-1.86357e-06	-0.00131144	0.00023921	0.00067112	0	0	0
551	1	-1.18178e-06	5.07244e-07	-2.08469e-06	-0.000204892	-0.000408158	1.14863e-05	300	610	0	3.2777e-08	-4.04753e-09	3.59109e-08	4.375e-06	6.68759e-06	1.17256e-06	300	200	0	-1.14901e-06	5.03197e-07	-2.04878e-06	-0.00144084	0.000268316	0.00087795	0	0	0
551	2	-1.44141e-06	4.95271e-07	-1.99256e-06	-0.000190005	-0.000395368	3.64944e-05	300	610	0	4.56555e-08	-2.1357e-09	4.64955e-08	5.36515e-06	7.85206e-06	1.0662e-06	300	200	0	-1.39575e-06	4.93135e-07	-1.94607e-06	-0.00136713	0.0002633	0.00105563	0	0	0
551	3	-1.59407e-06	3.71744e-07	-1.41913e-06	-0.000124711	-0.000291136	7.24227e-05	300	610	0	5.85876e-08	1.63237e-09	5.52635e-08	5.97473e-06	8.24915e-06	6.60123e-07	300	200	0	-1.53548e-06	3.73376e-07	-1.36387e-06	-0.000955434	0.000199977	0.00114576	0	0	0
551	4	-1.52903e-06	7.98082e-08	-1.27506e-07	1.4714e-05	-4.94779e-05	0.000119894	300	610	0	6.89309e-08	7.84761e-09	5.90538e-08	5.79602e-06	7.22922e-06	-1.83053e-07	300	200	0	-1.4601e-06	8.76558e-08	-6.84525e-08	-4.12505e-05	4.83718e-05	0.00106493	0	0	0
551	5	-1.09885e-06	-4.44498e-07	2.14543e-06	0.000254161	0.000381093	0.000177598	300	610	0	7.2627e-08	1.70303e-08	5.34004e-08	4.2833e-06	3.95618e-06	-1.61161e-06	300	200	0	-1.02622e-06	-4.27468e-07	2.19883e-06	0.00155732	-0.000225342	0.000703516	0	0	0
551	6	-1.22772e-07	-1.26424e-06	5.65382e-06	0.000617923	0.00105095	0.000241133	300	610	0	6.39951e-08	2.947e-08	3.24941e-08	7.64037e-07	-2.55693e-06	-3.76208e-06	300	200	0	-5.8777e-08	-1.23477e-06	5.68631e-06	0.00401475	-0.000654679	-7.09674e-05	0	0	0
551	7	1.60035e-06	-2.42783e-06	1.05835e-05	0.00112247	0.00199809	0.000301636	300	610	0	3.57115e-08	4.49952e-08	-1.06058e-08	-5.51537e-06	-1.33548e-05	-6.72221e-06	300	200	0	1.63606e-06	-2.38284e-06	1.05729e-05	0.00745637	-0.00126566	-0.00140329	0	0	0
551	8	4.26548e-06	-3.9482e-06	1.69629e-05	0.00176725	0.00323109	0.000344319	300	610	0	-2.08868e-08	6.26672e-08	-8.33692e-08	-1.52933e-05	-2.9366e-05	-1.04767e-05	300	200	0	4.24459e-06	-3.88554e-06	1.68795e-05	0.0118961	-0.00206586	-0.00342958	0	0	0
551	9	8.01637e-06	-5.77382e-06	2.45409e-05	0.00252224	0.0047056	0.000347155	300	610	0	-1.14996e-07	8.04088e-08	-1.92637e-07	-2.91285e-05	-5.11244e-05	-1.48344e-05	300	200	0	7.90137e-06	-5.69342e-06	2.43482e-05	0.0171512	-0.00302926	-0.00624269	0	0	0
552	0	1.28779e-05	-7.7518e-06	3.26322e-05	0.00331236	0.00629441	0.000280102	300	610	0	-2.54831e-07	9.45923e-08	-3.42738e-07	-4.71516e-05	-7.83669e-05	-1.93375e-05	300	200	0	1.26231e-05	-7.6572e-06	3.22895e-05	0.0227348	-0.0040767	-0.00984094	0	0	0
552	1	1.8663e-05	-9.58458e-06	3.99385e-05	0.00399971	0.00775254	0.000105393	300	610	0	-4.45201e-07	9.96461e-08	-5.32733e-07	-6.87211e-05	-0.000109498	-2.31596e-05	300	200	0	1.82178e-05	-9.48493e-06	3.94057e-05	0.0277316	-0.00505313	-0.0140586	0	0	0
552	2	2.48548e-05	-1.07848e-05	4.43643e-05	0.00436582	0.00868104	-0.000220329	300	610	0	-6.83987e-07	8.7773e-08	-7.52717e-07	-9.1986e-05	-0.000140939	-2.50048e-05	300	200	0	2.41708e-05	-1.0697e-05	4.36115e-05	0.030672	-0.00570357	-0.0184791	0	0	0
552	3	3.04701e-05	-1.06359e-05	4.28623e-05	0.00409725	0.00849579	-0.000741161	300	610	0	-9.57468e-07	4.89213e-08	-9.79243e-07	-0.000113375	-0.000166396	-2.30291e-05	300	200	0	2.95126e-05	-1.0587e-05	4.18831e-05	0.0294259	-0.00565213	-0.0223356	0	0	0
552	4	3.39182e-05	-8.17141e-06	3.13619e-05	0.00278051	0.00641187	-0.00149334	300	610	0	-1.23458e-06	-2.87972e-08	-1.17017e-06	-0.000127068	-0.000176169	-1.48173e-05	300	200	0	3.26836e-05	-8.20021e-06	3.01917e-05	0.0211565	-0.00439062	-0.0244114	0	0	0
552	5	3.28819e-05	-2.19052e-06	4.85599e-06	-8.62451e-05	0.00145775	-0.00249193	300	610	0	-1.46055e-06	-1.58e-07	-1.2596e-06	-0.000124532	-0.000156636	2.53797e-06	300	200	0	3.14214e-05	-2.34852e-06	3.59639e-06	0.00238672	-0.00128603	-0.0229598	0	0	0
552	6	2.4261e-05	8.66616e-06	-4.2252e-05	-0.00505445	-0.00746113	-0.003712	300	610	0	-1.5507e-06	-3.49955e-07	-1.15394e-06	-9.42994e-05	-9.01808e-05	3.21972e-05	300	200	0	2.27103e-05	8.3162e-06	-4.3406e-05	-0.0307541	0.00438039	-0.015674	0	0	0
552	7	4.23588e-06	2.57519e-05	-0.000115424	-0.0126474	-0.0214264	-0.00506431	300	610	0	-1.38593e-06	-6.1125e-07	-7.30878e-07	-2.21614e-05	4.41035e-05	7.71064e-05	300	200	0	2.84994e-06	2.51406e-05	-0.000116155	-0.0820179	0.0133275	0.000248288	0	0	0
552	8	-3.14717e-05	5.01286e-05	-0.000218756	-0.0232311	-0.0412727	-0.00636618	300	610	0	-8.11968e-07	-9.38963e-07	1.56499e-07	0.000107902	0.000268516	0.000139227	300	200	0	-3.22837e-05	4.91897e-05	-0.0002186	-0.154172	0.0261254	0.0278901	0	0	0
552	9	-8.7051e-05	8.21316e-05	-0.000353117	-0.0368216	-0.0672324	-0.00731038	300	610	0	3.5469e-07	-1.31424e-06	1.66744e-06	0.000311744	0.00060315	0.0002184	300	200	0	-8.66963e-05	8.08174e-05	-0.000351449	-0.247698	0.042967	0.0701834	0	0	0
553	0	-0.000165667	0.000120762	-0.000513583	-0.0528239	-0.0984419	-0.00743668	300	610	0	2.31028e-06	-1.69442e-06	3.94962e-06	0.000601636	0.0010601	0.000310816	300	200	0	-0.000163357	0.000119068	-0.000509633	-0.359003	0.0633493	0.12919	0	0	0
553	1	-0.000268049	0.00016291	-0.000686178	-0.0697023	-0.13231	-0.00611423	300	610	0	5.23253e-06	-2.00429e-06	7.09995e-06	0.00098108	0.00163503	0.000407101	300	200	0	-0.000262817	0.000160906	-0.000679078	-0.478146	0.0856633	0.205028	0	0	0
553	2	-0.000390536	0.000202435	-0.00084408	-0.0846049	-0.163781	-0.00254626	300	610	0	9.23008e-06	-2.12763e-06	1.1107e-05	0.0014376	0.00229595	0.000490148	300	200	0	-0.000381306	0.000200307	-0.000832973	-0.58622	0.10671	0.294417	0	0	0
553	3	-0.000522591	0.000229201	-0.000943682	-0.0929803	-0.184553	0.00418745	300	610	0	1.42689e-05	-1.90094e-06	1.57731e-05	0.0019335	0.00296937	0.00053295	300	200	0	-0.000508322	0.0002273	-0.000927909	-0.652628	0.121188	0.388837	0	0	0
553	4	-0.000643903	0.000228227	-0.00092123	-0.0882667	-0.182413	0.0150309	300	610	0	2.0074e-05	-1.11249e-06	2.06179e-05	0.00239507	0.0035249	0.00049688	300	200	0	-0.000623829	0.000227115	-0.000900612	-0.632797	0.121239	0.472428	0	0	0
553	5	-0.000721375	0.000179206	-0.000691149	-0.0617649	-0.140865	0.0307738	300	610	0	2.6008e-05	4.89537e-07	2.4769e-05	0.00270121	0.00376016	0.000331107	300	200	0	-0.000695367	0.000179696	-0.000666379	-0.467085	0.096187	0.519851	0	0	0
553	6	-0.000706533	5.6784e-05	-0.000147653	-0.00286301	-0.0393895	0.0517736	300	610	0	3.09357e-05	3.1744e-06	2.68527e-05	0.00267354	0.00338962	-2.58774e-05	300	200	0	-0.000675597	5.99584e-05	-0.0001208	-0.0820092	0.0326688	0.494533	0	0	0
553	7	-0.000534207	-0.000167917	0.000828255	0.100177	0.145272	0.0775621	300	610	0	3.30913e-05	7.18586e-06	2.49085e-05	0.00207101	0.00204226	-0.000641407	300	200	0	-0.000501116	-0.000160731	0.000853164	0.604751	-0.0845813	0.34795	0	0	0
553	8	-0.000123709	-0.000523914	0.00235388	0.25862	0.436325	0.106332	300	610	0	2.99785e-05	1.26728e-05	1.63618e-05	0.000593596	-0.000724662	-0.00157898	300	200	0	-9.37306e-05	-0.000511242	0.00237024	1.67381	-0.270973	0.0208471	0	0	0
553	9	0.000615914	-0.00103445	0.00451925	0.480567	0.852069	0.134321	300	610	0	1.8348e-05	1.95882e-05	-1.89613e-06	-0.00209914	-0.00538685	-0.00288225	300	200	0	0.000634262	-0.00101486	0.00451735	3.18612	-0.538969	-0.552398	0	0	0
554	0	0.00177461	-0.00170791	0.00734829	0.766941	1.39847	0.155147	300	610	0	-5.68537e-06	2.75541e-05	-3.32586e-05	-0.00634726	-0.0123786	-0.00455132	300	200	0	0.00176892	-0.00168035	0.00731503	5.15574	-0.893325	-1.43488	0	0	0
554	1	0.0034219	-0.00252507	0.010745	1.10599	2.05883	0.159199	300	610	0	-4.63072e-05	3.56953e-05	-8.09099e-05	-0.0124197	-0.0219724	-0.00651051	300	200	0	0.00337559	-0.00248938	0.0106641	7.51235	-1.3244	-2.67222	0	0	0
554	2	0.00557742	-0.00342274	0.0144247	1.46634	2.78043	0.133233	300	610	0	-0.000107357	4.2453e-05	-0.000147011	-0.020406	-0.0341023	-0.00856803	300	200	0	0.00547006	-0.00338028	0.0142777	10.0533	-1.79953	-4.27017	0	0	0
554	3	0.0081699	-0.00427427	0.0178335	1.78903	3.45894	0.0604436	300	610	0	-0.000191278	4.54033e-05	-0.000231494	-0.0300648	-0.0481279	-0.0103699	300	200	0	0.00797862	-0.00422886	0.017602	12.3881	-2.25275	-6.16397	0	0	0
554	4	0.0109848	-0.00486898	0.0200643	1.97928	3.92179	-0.0786915	300	610	0	-0.000297575	4.11196e-05	-0.000330429	-0.0406298	-0.0625422	-0.0113535	300	200	0	0.0106872	-0.00482786	0.0197338	13.88	-2.57389	-8.1796	0	0	0
554	5	0.0136028	-0.00489369	0.0197836	1.89976	3.91358	-0.304368	300	610	0	-0.000420749	2.51423e-05	-0.000433986	-0.0505801	-0.0746437	-0.01071	300	200	0	0.013182	-0.00486855	0.0193496	13.5967	-2.5987	-9.98919	0	0	0
554	6	0.0153355	-0.00392188	0.015193	1.3675	3.08774	-0.633767	300	610	0	-0.000547733	-7.86029e-06	-0.000524106	-0.0573978	-0.080213	-0.0073698	300	200	0	0.0147877	-0.00392974	0.0146689	10.2844	-2.10296	-11.0652	0	0	0
554	7	0.015169	-0.00141838	0.00405823	0.158178	1.0111	-1.07526	300	610	0	-0.000655012	-6.36311e-05	-0.000572168	-0.0573533	-0.0732661	-3.20379e-05	300	200	0	0.014514	-0.00148201	0.00348606	2.39078	-0.804658	-10.642	0	0	0
554	8	0.0117341	0.00323002	-0.0161498	-1.97797	-2.81043	-1.62017	300	610	0	-0.000705775	-0.000147437	-0.000537114	-0.0453828	-0.0459907	0.012737	300	200	0	0.0110283	0.00308259	-0.0166869	-11.8342	1.62031	-7.69928	0	0	0
554	9	0.00332641	0.0106451	-0.0479483	-5.28316	-8.87434	-2.23195	300	610	0	-0.000647711	-0.000262626	-0.000364766	-0.0151521	0.0109857	0.0323047	300	200	0	0.00267869	0.0103825	-0.0483131	-34.1214	5.502	-0.984473	0	0	0
555	0	-0.0119866	0.0213345	-0.093312	-9.93625	-17.5809	-2.83318	300	610	0	-0.000412409	-0.000408511	1.06358e-05	0.0405697	0.107805	0.0596395	300	200	0	-0.012399	0.020926	-0.0933013	-65.8094	11.1124	10.8986	0	0	0
555	1	-0.0361346	0.0355024	-0.152862	-15.9688	-29.0784	-3.29138	300	610	0	8.23666e-05	-0.000577535	0.000661357	0.129073	0.253847	0.0948151	300	200	0	-0.0360522	0.0349249	-0.152201	-107.277	18.5662	29.3065	0	0	0
555	2	-0.0706416	0.0527823	-0.224738	-23.1498	-43.0459	-3.4058	300	610	0	0.000925838	-0.000751754	0.001656	0.256238	0.455214	0.136334	300	200	0	-0.0697157	0.0520305	-0.223082	-157.155	27.6803	55.2459	0	0	0
555	3	-0.11601	0.0718916	-0.303148	-30.839	-58.4131	-2.89855	300	610	0	0.00220088	-0.000898881	0.00304256	0.42428	0.711052	0.180276	300	200	0	-0.113809	0.0709927	-0.300105	-211.319	37.7924	88.9056	0	0	0
555	4	-0.170862	0.0902201	-0.376661	-37.8177	-73.0279	-1.41525	300	610	0	0.00396215	-0.000968379	0.00482326	0.62857	1.00858	0.219319	300	200	0	-0.1669	0.0892517	-0.371838	-261.704	47.5433	129.013	0	0	0
555	5	-0.230834	0.10339	-0.426415	-42.1136	-83.3036	1.45809	300	610	0	0.00620387	-0.000888447	0.00692021	0.853544	1.31691	0.241748	300	200	0	-0.22463	0.102501	-0.419495	-295.069	54.6439	172.018	0	0	0
555	6	-0.287275	0.104856	-0.424527	-40.8524	-83.9017	6.15327	300	610	0	0.00881638	-0.00056519	0.00913236	1.06784	1.58011	0.230628	300	200	0	-0.278459	0.104291	-0.415394	-291.913	55.6627	211.146	0	0	0
555	7	-0.325871	0.0856635	-0.33321	-30.1874	-67.5437	13.0435	300	610	0	0.011532	0.000114245	0.0110862	1.21913	1.71023	0.163463	300	200	0	-0.314339	0.0857777	-0.322124	-225.892	45.8921	235.415	0	0	0
555	8	-0.325425	0.034518	-0.10529	-5.37816	-25.0862	22.3228	300	610	0	0.013864	0.00127228	0.0121855	1.22945	1.58189	0.0127468	300	200	0	-0.311561	0.0357902	-0.0931041	-64.2203	19.3818	228.809	0	0	0
555	9	-0.257167	-0.0615962	0.312961	38.8872	53.9611	33.8331	300	610	0	0.015045	0.0030226	0.0115707	0.992463	1.03065	-0.252033	300	200	0	-0.242122	-0.0585736	0.324532	230.289	-30.746	169.872	0	0	0
556	0	-0.0851205	-0.215992	0.975518	107.813	180.257	46.8368	300	610	0	0.0139792	0.00544011	0.00810208	0.374473	-0.141835	-0.660296	300	200	0	-0.0711413	-0.210552	0.983621	694.768	-111.557	32.1385	0	0	0
556	1	0.231767	-0.439741	1.9256	205.338	362.541	59.7416	300	610	0	0.00922678	0.00851673	0.000389015	-0.778036	-2.1517	-1.23346	300	200	0	0.240994	-0.431224	1.92599	1358.55	-228.976	-214.083	0	0	0
556	2	0.734863	-0.737715	3.17875	332.38	604.405	69.7982	300	610	0	-0.00095235	0.0121018	-0.0131068	-2.62123	-5.20122	-1.97456	300	200	0	0.73391	-0.725613	3.16565	2231.35	-385.718	-597.936	0	0	0
556	3	1.4575	-1.103	4.69917	484.418	899.741	72.8158	300	610	0	-0.0184592	0.0158276	-0.0338619	-5.28351	-9.42663	-2.8541	300	200	0	1.43904	-1.08717	4.66531	3286.67	-578.353	-1141.57	0	0	0
556	4	2.41213	-1.5096	6.36915	648.402	1226.84	62.9647	300	610	0	-0.0450807	0.0190259	-0.062939	-8.81833	-14.821	-3.79202	300	200	0	2.36705	-1.49058	6.30621	4440.63	-793.467	-1850.38	0	0	0
556	5	3.57231	-1.90376	7.95297	799.16	1541.34	32.7741	300	610	0	-0.0820346	0.0206431	-0.100461	-13.1377	-21.13	-4.63698	300	200	0	3.49027	-1.88312	7.85251	5526.85	-1003.07	-2699.5	0	0	0
556	6	4.84941	-2.19454	9.0585	895.652	1768.74	-26.5319	300	610	0	-0.129297	0.0191754	-0.144889	-17.9261	-27.7215	-5.14505	300	200	0	4.72011	-2.17536	8.91361	6270.02	-1159.63	-3616.56	0	0	0
556	7	6.06503	-2.24521	9.10291	877.751	1797.47	-124.18	300	610	0	-0.184687	0.0126462	-0.192118	-22.5371	-33.4374	-4.96183	300	200	0	5.88034	-2.23256	8.91079	6262.4	-1191.47	-4461.64	0	0	0
556	8	6.92166	-1.86776	7.29251	664.6	1474.7	-268.266	300	610	0	-0.242728	-0.00133217	-0.234423	-25.8835	-36.4451	-3.61424	300	200	0	6.67894	-1.86909	7.05808	4950.54	-999.763	-5006.28	0	0	0
556	9	6.97627	-0.823959	2.6315	156.057	607.509	-463.242	300	610	0	-0.293344	-0.0253683	-0.259392	-26.3365	-34.119	-0.52094	300	200	0	6.68292	-0.849327	2.37211	1642.29	-459.024	-4915.42	0	0	0
557	0	5.62461	1.16236	-6.02096	-760.801	-1026.75	-706.3	129.471	736.359	0	-0.320551	-0.0619132	-0.249031	-21.6631	-22.9981	4.9672	300	200	0	5.30406	1.10044	-6.26999	-4452.24	576.658	-3738.1	132.576	718.511	0
557	1	2.10734	4.37608	-19.8215	-2197.71	-3656.26	-982.583	115.54	720.875	0	-0.301399	-0.112636	-0.17937	-9.0426	1.11322	13.4826	300	200	0	1.80594	4.26344	-20.0008	-14129.1	2258.42	-915.268	117.25	716.656	0
557	2	-4.44715	9.05818	-39.7141	-4241.16	-7471.53	-1259.36	111.867	716.792	0	-0.205589	-0.177501	-0.0210155	14.7831	42.8187	25.4973	300	200	0	-4.65274	8.88068	-39.7351	-28029.9	4715.15	4184.22	113.044	716.147	0
557	3	-14.9053	15.3218	-66.1553	-6923.58	-12570.1	-1480.85	109.99	714.657	0	0.00368378	-0.253511	0.258766	53.1572	106.477	41.1071	300	200	0	-14.9016	15.0683	-65.8965	-46450.1	8020.57	12172.2	110.86	715.871	0
557	4	-29.9017	23.0692	-99.0205	-10212.2	-18928	-1571.35	108.848	713.132	0	0.366903	-0.333144	0.691724	108.877	195.117	59.7326	300	200	0	-29.5348	22.736	-98.3288	-69276.1	12183.5	23475.8	109.488	715.634	0
557	5	-49.5921	31.9956	-137.86	-14032.3	-26433.5	-1455.28	108.259	711.787	0	0.922558	-0.402566	1.30132	183.213	308.826	79.741	300	200	0	-48.6695	31.593	-136.559	-96166.9	17179.1	38169	108.693	715.322	0
557	6	-73.5791	41.6728	-182.318	-18309.8	-34961.7	-1080.69	108.237	710.428	0	1.69769	-0.439831	2.09172	274.511	442.557	98.0057	300	200	0	-71.8814	41.2329	-180.226	-126851	22998.9	55930.9	108.467	714.829	0
557	7	-101.084	51.6194	-232.421	-23001.9	-44432.6	-420.409	108.827	708.967	0	2.69382	-0.41344	3.03271	376.379	583.382	109.45	300	200	0	-98.3906	51.206	-229.388	-161338	29689.9	76173.6	108.843	714.055	0
557	8	-131.22	61.3874	-288.67	-28105.8	-54830.9	539.215	110.057	707.363	0	3.86776	-0.281805	4.04046	475.509	707.342	106.659	300	200	0	-127.352	61.1056	-284.629	-199978	37378.2	98248.2	109.845	712.895	0
557	9	-163.207	70.7192	-352.034	-33657.2	-66209	1791.54	111.925	705.608	0	5.10752	0.00558094	4.95537	549.318	776.265	79.6867	300	200	0	-158.1	70.7248	-347.079	-243463	46279.7	121624	111.476	711.244	0
558	0	-196.548	79.6731	-423.905	-39729.3	-78690.1	3297.46	114.368	703.722	0	6.2047	0.504268	5.51908	563.784	735.17	16.2505	300	200	0	-190.343	80.1774	-418.386	-292795	56697.2	146020	113.677	709.02	0
558	1	-231.12	88.6011	-505.806	-46420.5	-92441.5	4994.57	117.239	701.775	0	6.82634	1.26706	5.35506	472.034	511.247	-97.4526	300	200	0	-224.294	89.8681	-500.451	-349106	68971.2	171476	116.305	706.201	0
558	2	-267.06	98.0195	-598.623	-53801.2	-107568	6805.69	120.308	699.875	0	6.49201	2.33101	3.95933	214.572	15.7663	-275.006	300	200	0	-260.568	100.35	-594.664	-413138	83354.7	198244	119.139	702.842	0
558	3	-304.374	108.475	-701.405	-61821.5	-123926	8621.34	123.318	698.139	0	4.5643	3.69816	0.710736	-277.72	-849.281	-526.793	300	200	0	-299.81	112.174	-700.695	-484430	99823.9	226502	121.926	699.041	0
558	4	-342.387	120.382	-810.211	-70214.3	-140940	10283.5	126.046	696.662	0	0.264989	5.30913	-5.08685	-1076.36	-2177.73	-855.482	-128.109	411.597	0	-342.122	125.692	-815.298	-560503	117894	255939	124.46	694.883	0
558	5	-379.29	133.765	-917.585	-78447.6	-157502	11603.3	128.352	695.494	0	-7.26765	7.01013	-14.1156	-2242.23	-4036.68	-1249.77	14.0277	358.847	0	-386.558	140.775	-931.701	-636483	136527	285406	126.62	690.393	0
558	6	-411.977	148.027	-1013.37	-85778.8	-172087	12399.2	130.183	694.647	0	-18.804	8.5415	-26.9367	-3810.77	-6443.29	-1680.33	60.7988	341.471	0	-430.781	156.569	-1040.31	-705617	154239	312757	128.387	685.502	0
558	7	-436.331	161.976	-1087.33	-91446.1	-183146	12526.1	131.564	694.102	0	-34.7059	9.59231	-43.9582	-5789.65	-9365.97	-2105.33	86.9348	331.708	0	-471.037	171.568	-1131.29	-761064	169484	334995	129.829	680.02	0
558	8	-448.055	174.148	-1132.84	-94940.7	-189650	11891.5	132.589	693.808	0	-54.7723	9.87936	-65.4915	-8173.45	-12756.2	-2480.94	105.224	324.802	0	-502.827	184.028	-1198.33	-798413	181229	348887	131.093	673.641	0
558	9	-443.938	183.289	-1149.35	-96196.6	-191470	10473.5	133.411	693.696	0	-78.4808	9.16017	-91.7661	-10957.2	-16575.8	-2762.67	119.369	319.403	0	-522.419	192.449	-1241.12	-817374	189366	351944	132.373	666.022	0
559	0	-423.01	188.684	-1141.98	-95576.2	-189336	8340.11	134.204	693.693	0	-105.309	7.18392	-122.8	-14129.3	-20786.4	-2896.85	130.729	315.059	0	-528.319	195.867	-1264.78	-821473	194672	343301	133.867	656.931	0
559	1	-386.965	190.243	-1118.97	-93690.2	-184482	5652.89	135.132	693.729	0	-134.825	3.64165	-158.122	-17645.7	-25308.6	-2814.85	139.943	311.596	0	-521.79	193.885	-1277.09	-816224	198382	324017	135.727	646.416	0
559	2	-339.676	188.395	-1088.85	-91194.4	-178236	2639.78	136.308	693.753	0	-166.593	-1.85263	-196.455	-21401.3	-29983	-2435.98	147.38	308.938	0	-506.269	186.542	-1285.3	-807130	201673	296687	138	634.935	0
559	3	-286.088	183.903	-1058.73	-88656	-171747	-456.516	137.781	693.738	0	-199.956	-9.71062	-235.475	-25206.9	-34552.5	-1677.88	153.264	307.047	0	-486.044	174.192	-1294.21	-798424	205293	264628	140.598	623.381	0
559	4	-231.019	177.691	-1033.65	-86496.9	-165870	-3430.72	139.53	693.681	0	-233.71	-20.203	-271.815	-28783	-38665.3	-478.534	157.751	305.892	0	-464.73	157.488	-1305.46	-792610	209411	231001	143.324	612.938	0
559	5	-178.316	170.7	-1016.52	-84981	-161140	-6145.85	141.48	693.6	0	-265.855	-33.2231	-301.52	-31788.6	-41918.2	1171.18	160.977	305.428	0	-444.171	137.476	-1318.04	-790554	213675	198212	145.94	604.8	0
559	6	-130.513	163.804	-1008.39	-84224.6	-157787	-8538.51	143.526	693.524	0	-293.667	-48.1208	-321.142	-33906.6	-43962.3	3202.93	163.106	305.581	0	-424.18	115.683	-1329.53	-791926	217472	167716	148.256	599.818	0
559	7	-88.9029	157.768	-1008.76	-84219.7	-155791	-10606.4	145.563	693.488	0	-314.218	-63.7315	-329.091	-34955.8	-44630.8	5471.48	164.381	306.219	0	-403.121	94.0362	-1337.86	-795827	220285	140150	150.192	598.226	0
559	8	-53.827	153.197	-1016.11	-84868	-154957	-12387.1	147.499	693.523	0	-325.139	-78.6176	-326.36	-34959.7	-44007	7782.36	165.158	307.12	0	-378.966	74.5796	-1342.47	-801344	221966	115632	151.792	599.586	0
559	9	-25.0393	150.5	-1028.43	-86022.7	-155006	-13933.8	149.279	693.644	0	-325.233	-91.3881	-316.074	-34123	-42383.3	9932.85	165.907	307.959	0	-350.272	59.1119	-1344.51	-807868	222776	94053.1	153.188	602.975	0
560	0	-2.05708	149.874	-1043.88	-87531.6	-155665	-15292.8	150.879	693.852	0	-314.61	-100.924	-302.261	-32743.2	-40149.3	11745.6	167.17	308.328	0	-316.668	48.9496	-1346.14	-815145	223229	75314.6	154.537	607.287	0
560	1	15.5566	151.341	-1061.04	-89271.1	-156718	-16488.7	152.298	694.135	0	-294.389	-106.476	-288.628	-31114.5	-37677.5	13088	169.46	307.801	0	-278.832	44.8659	-1349.67	-823194	223890	59447.4	155.968	611.518	0
560	2	28.0327	154.823	-1079.05	-91161.3	-158033	-17523.3	153.545	694.483	0	-266.258	-107.705	-277.812	-29464.5	-35248.7	13883.6	173.12	306.059	0	-238.225	47.1183	-1356.86	-832148	225213	46647.5	157.553	614.955	0
560	3	35.3786	160.201	-1097.49	-93162.3	-159551	-18381.6	154.622	694.887	0	-232.117	-104.71	-271.173	-27933.6	-33028.4	14120.1	178.202	303.01	0	-196.738	55.4905	-1368.66	-842135	227462	37228.1	159.294	617.244	0
560	4	37.4746	167.352	-1116.17	-95257.2	-161256	-19041.7	155.527	695.343	0	-193.809	-98.0099	-268.977	-26585.3	-31081.2	13851.8	184.446	298.839	0	-156.335	69.3417	-1385.14	-853171	230710	31514.9	161.143	618.347	0
560	5	34.2187	176.149	-1134.91	-97431.9	-163141	-19482.6	156.252	695.85	0	-152.936	-88.4623	-270.736	-25427.6	-29399.7	13190.5	191.408	293.92	0	-118.718	87.687	-1405.65	-865093	234852	29727.8	163.023	618.436	0
560	6	25.6527	186.448	-1153.4	-99663.8	-165191	-19692.5	156.778	696.409	0	-110.787	-77.1196	-275.502	-24433.9	-27934	12282.6	198.607	288.689	0	-85.134	109.328	-1428.9	-877522	239631	31897.8	164.843	617.797	0
560	7	12.0259	198.075	-1171.16	-101921	-167377	-19670.5	157.085	697.025	0	-68.3784	-65.0417	-282.058	-23556.6	-26616	11280	205.636	283.517	0	-56.3524	133.033	-1453.22	-889914	244679	37859.5	166.508	616.767	0
560	8	-6.2134	210.844	-1187.72	-104166	-169661	-19426.1	157.154	697.703	0	-26.5602	-53.1354	-289.098	-22739.8	-25379.1	10317.8	212.213	278.658	0	-32.7736	157.709	-1476.82	-901665	249578	47306.6	167.932	615.671	0
560	9	-28.4607	224.569	-1202.67	-106367	-172008	-18976.6	156.978	698.442	0	13.8725	-42.0726	-295.411	-21930.7	-24174.1	9499.28	218.168	274.238	0	-14.5882	182.497	-1498.09	-912252	253943	59858.2	169.045	614.792	0
561	0	-53.9941	239.065	-1215.84	-108499	-174388	-18343.6	156.57	699.238	0	52.0909	-32.2887	-300.037	-21091.7	-22980.2	8891.72	223.409	270.297	0	-1.90323	206.777	-1515.88	-921335	257486	75099.4	169.799	614.338	0
561	1	-81.998	254.131	-1227.26	-110549	-176765	-17550.1	155.968	700.078	0	87.2037	-24.0222	-302.39	-20207.3	-21806.8	8527.27	227.885	266.825	0	5.20573	230.109	-1529.65	-928820	260074	92588	170.185	614.43	0
561	2	-111.576	269.535	-1237.28	-112523	-179094	-16621.1	155.252	700.944	0	118.3	-17.3711	-302.318	-19287.5	-20687.1	8408.24	231.572	263.799	0	6.72437	252.164	-1539.6	-934912	261775	111837	170.238	615.106	0
561	3	-141.753	285.016	-1246.66	-114448	-181309	-15586.9	154.564	701.804	0	144.556	-12.3406	-300.096	-18365.4	-19663.8	8514.27	234.475	261.198	0	2.80281	272.676	-1546.76	-940207	262920	132288	170.068	616.319	0
561	4	-171.466	300.309	-1256.81	-116388	-183322	-14487.9	154.137	702.606	0	165.36	-8.8762	-296.382	-17491.6	-18769.7	8809.63	236.671	259.017	0	-6.10602	291.432	-1553.19	-945821	264159	153274	169.886	617.96	0
561	5	-199.523	315.147	-1270.04	-118460	-185027	-13378.8	154.314	703.273	0	180.402	-6.88619	-292.171	-16728.7	-18010.1	9249.8	238.358	257.256	0	-19.1208	308.261	-1562.21	-953549	266543	173978	170.032	619.857	0
561	6	-224.555	329.257	-1289.78	-120845	-186304	-12333.4	155.553	703.694	0	189.71	-6.25735	-288.836	-16150.6	-17349.4	9785.72	239.933	255.916	0	-34.8446	322.999	-1578.61	-966023	271603	193389	170.992	621.765	0
561	7	-244.961	342.32	-1320.68	-123792	-187016	-11446.7	158.394	703.733	0	193.655	-6.86957	-288.214	-15847.1	-16704.3	10365.1	242.042	254.984	0	-51.3066	335.45	-1608.9	-986797	281412	210249	173.379	623.345	0
561	8	-258.863	353.941	-1368.45	-127605	-186999	-10838.2	163.35	703.248	0	192.959	-8.61593	-292.707	-15928.7	-15940.2	10933.6	245.542	254.419	0	-65.9037	345.325	-1661.16	-1.02026e+06	298572	223007	177.833	624.161	0
561	9	-264.071	363.605	-1439.32	-132610	-186055	-10651.5	170.734	702.133	0	188.73	-11.4266	-305.326	-16527.5	-14870.5	11436.3	251.296	254.131	0	-75.3406	352.178	-1744.65	-1.07128e+06	326085	229775	184.833	623.73	0
562	0	-258.121	370.647	-1539.24	-139098	-183949	-11049.6	180.494	700.368	0	182.491	-15.2953	-329.621	-17791.1	-13260.2	11819.5	259.771	253.975	0	-75.63	355.352	-1868.86	-1.14469e+06	367080	228331	194.476	621.635	0
562	1	-238.433	374.306	-1672.94	-147286	-180424	-12194.9	192.152	698.04	0	176.162	-20.3283	-369.448	-19870.4	-10840.4	12030.9	270.658	253.784	0	-62.2706	353.978	-2042.39	-1.24455e+06	424442	216241	206.353	617.679	0
562	2	-202.627	373.915	-1842.9	-157261	-175232	-14224.2	204.915	695.334	0	171.935	-26.8574	-428.482	-22899.9	-7334.54	12021.7	282.882	253.444	0	-30.6915	347.058	-2271.38	-1.37337e+06	500321	191130	219.623	611.974	0
562	3	-148.931	369.057	-2047.96	-168917	-168183	-17231.8	217.878	692.481	0	171.985	-35.553	-509.654	-26983.1	-2488.94	11753.6	295.116	252.944	0	23.0542	333.504	-2557.61	-1.53108e+06	595505	151024	233.269	604.895	0
562	4	-76.5855	359.633	-2281.71	-181856	-159200	-21252.6	230.228	689.702	0	178.104	-47.3174	-614.756	-32177.1	3912.38	11206.7	306.364	252.341	0	101.519	312.315	-2896.47	-1.71384e+06	708780	94745	246.387	596.875	0
562	5	13.7883	345.996	-2531.07	-195318	-148374	-26239.8	241.379	687.168	0	191.467	-62.957	-744.02	-38457.2	12028.8	10379.7	316.167	251.688	0	205.256	283.039	-3275.09	-1.91294e+06	836330	22347.4	258.369	588.238	0
562	6	119.872	329.053	-2776.25	-208185	-136018	-32053.4	251.007	684.988	0	212.564	-82.9011	-895.166	-45664.4	21883.8	9286.65	324.447	251.012	0	332.437	246.152	-3671.42	-2.11458e+06	971335	-64556.1	268.913	579.176	0
562	7	237.388	310.12	-2993.05	-219134	-122695	-38446.7	259.007	683.214	0	241.181	-107.004	-1062.06	-53452.2	33232.8	7958.54	331.291	250.329	0	478.569	203.116	-4055.11	-2.30101e+06	1.1041e+06	-162596	277.939	569.839	0
562	8	359.895	290.59	-3157.39	-226892	-109186	-45044.9	265.419	681.861	0	276.496	-134.357	-1233.86	-61259	45473.1	6449.62	336.854	249.648	0	636.391	156.232	-4391.25	-2.45343e+06	1.22312e+06	-266561	285.491	560.417	0
562	9	479.019	271.659	-3251.32	-230558	-96389	-51358.3	270.354	680.912	0	317.17	-163.242	-1395.64	-68341.8	57670.7	4843.18	341.322	248.968	0	796.189	108.417	-4646.96	-2.55613e+06	1.31715e+06	-369626	291.668	551.184	0
563	0	585.53	254.36	-3268.03	-229879	-85174.7	-56862.9	273.937	680.342	0	361.1	-191.378	-1530.7	-73894.4	68708.1	3254.51	344.887	248.275	0	946.63	62.9816	-4798.73	-2.60039e+06	1.37771e+06	-464107	296.569	542.521	0
563	1	670.982	239.794	-3213.46	-225324	-76253.2	-61113.4	276.271	680.119	0	405.091	-216.389	-1623.97	-77227.5	77501.1	1823.66	347.723	247.555	0	1076.07	23.405	-4837.43	-2.58643e+06	1.40083e+06	-542586	300.258	534.903	0
563	2	729.22	229.236	-3103.49	-217915	-70083.8	-63832.8	277.418	680.216	0	445.022	-236.296	-1665.56	-77946.1	83219.3	695.126	349.965	246.799	0	1174.24	-7.06099	-4769.05	-2.52244e+06	1.38749e+06	-599085	302.754	528.848	0
563	3	757.201	223.936	-2958.65	-208912	-66841	-64947.1	277.408	680.611	0	476.555	-249.937	-1652.89	-76051.5	85450.9	-9.35077	351.698	246.011	0	1233.76	-26.0009	-4611.53	-2.42156e+06	1.34285e+06	-629960	304.036	524.839	0
563	4	754.989	224.77	-2798.75	-199490	-66433.8	-64559.3	276.263	681.278	0	495.971	-257.202	-1590.94	-71930.8	84257.2	-217.073	352.961	245.213	0	1250.96	-32.4328	-4389.7	-2.29841e+06	1.27469e+06	-634244	304.06	523.236	0
563	5	725.219	231.954	-2639.4	-190534	-68560.5	-62891.4	274.024	682.188	0	500.782	-258.989	-1490.49	-66242.8	80105	78.9943	353.744	244.444	0	1226	-27.0349	-4129.89	-2.16621e+06	1.19166e+06	-613463	302.795	524.205	0
563	6	672.397	244.954	-2490.48	-182552	-72776.8	-60223.3	270.778	683.3	0	489.998	-256.845	-1365.2	-59752.6	73716.2	820.435	353.997	243.769	0	1162.4	-11.8905	-3855.67	-2.03511e+06	1.10185e+06	-571132	300.244	527.673	0
563	7	602.156	262.569	-2356.48	-175707	-78562.7	-56843	266.661	684.564	0	464.102	-252.503	-1228.76	-53177.4	65900.2	1899.78	353.631	243.277	0	1066.26	10.0662	-3585.24	-1.91161e+06	1.01173e+06	-512059	296.468	533.322	0
563	8	520.46	283.139	-2237.78	-169907	-85387.3	-53006.5	261.843	685.927	0	424.844	-247.485	-1092.9	-47082.8	57416.8	3186.63	352.536	243.081	0	945.304	35.6543	-3330.68	-1.7989e+06	925859	-441573	291.602	540.615	0
563	9	432.856	304.813	-2132.34	-164916	-92769.8	-48912.1	256.494	687.34	0	374.94	-242.875	-966.267	-41839.2	48891	4554.89	350.598	243.3	0	807.796	61.9373	-3098.61	-1.69777e+06	846930	-364806	285.839	548.871	0
564	0	343.92	325.801	-2037.35	-160466	-100321	-44693.9	250.759	688.762	0	317.704	-239.262	-854.253	-37626.4	40779	5903.62	347.736	244.046	0	661.624	86.5389	-2891.6	-1.60757e+06	776180	-286161	279.409	557.382	0
564	1	257.026	344.595	-1950.22	-156329	-107756	-40433.3	244.747	690.159	0	256.6	-236.812	-759.305	-34465.3	33367.5	7166.65	343.945	245.391	0	513.626	107.783	-2709.53	-1.52712e+06	713816	-209038	272.546	565.52	0
564	2	174.395	360.105	-1869.1	-152347	-114884	-36181.3	238.535	691.508	0	194.832	-235.398	-681.495	-32260.9	26792.9	8311.36	339.315	247.339	0	369.228	124.708	-2550.6	-1.45507e+06	659366	-135805	265.463	572.83	0
564	3	97.338	371.723	-1792.79	-148430	-121581	-31983.6	232.184	692.792	0	135.056	-234.719	-619.221	-30847.3	21071.7	9331.82	334.029	249.816	0	232.394	137.004	-2412.01	-1.39015e+06	611940	-67938	258.33	579.07	0
564	4	26.5498	379.287	-1720.56	-144537	-127762	-27899.1	225.744	694.006	0	79.267	-234.397	-569.917	-30028.1	16137.4	10240.5	328.315	252.689	0	105.817	144.89	-2290.48	-1.33113e+06	570439	-6240.31	251.266	584.197	0
564	5	-37.623	382.976	-1651.94	-140655	-133361	-24005.7	219.27	695.146	0	28.8194	-234.047	-530.663	-29607.3	11878.6	11060.2	322.384	255.793	0	-8.80365	148.929	-2182.6	-1.27693e+06	533720	48919.6	244.34	588.324	0
564	6	-94.98	383.177	-1586.62	-136788	-138326	-20394.4	212.817	696.214	0	-15.492	-233.331	-498.65	-29410.1	8170.04	11815.5	316.384	258.979	0	-110.472	149.847	-2085.27	-1.22657e+06	500728	97411.4	237.583	591.658	0
564	7	-145.345	380.365	-1524.43	-132944	-142617	-17157	206.446	697.209	0	-53.3259	-231.974	-471.489	-29295.5	4894.75	12525.8	310.381	262.134	0	-198.671	148.391	-1995.92	-1.17932e+06	470590	139212	230.998	594.433	0
564	8	-188.537	375.026	-1465.38	-129139	-146218	-14371.3	200.219	698.126	0	-84.6865	-229.763	-447.373	-29161.2	1958.57	13201.4	304.378	265.183	0	-273.223	145.263	-1912.76	-1.13469e+06	442683	174354	224.581	596.866	0
564	9	-224.411	367.619	-1409.65	-125392	-149129	-12088.1	194.209	698.952	0	-109.834	-226.546	-425.114	-28944.1	-704.213	13843.1	298.343	268.086	0	-334.245	141.073	-1834.77	-1.09248e+06	416641	202935	218.337	599.121	0
565	0	-252.941	358.548	-1357.55	-121724	-151368	-10322.4	188.499	699.664	0	-129.217	-222.234	-404.066	-28615.9	-3133.78	14443.3	292.244	270.82	0	-382.158	136.314	-1761.62	-1.05272e+06	392327	225152	212.296	601.299	0
565	1	-274.282	348.156	-1309.41	-118156	-152967	-9052.71	183.178	700.237	0	-143.427	-216.811	-383.995	-28176.7	-5352.63	14988.5	286.061	273.378	0	-417.709	131.344	-1693.4	-1.01556e+06	369750	241337	206.508	603.442	0
565	2	-288.809	336.737	-1265.47	-114712	-153972	-8226.24	178.328	700.648	0	-153.159	-210.356	-364.921	-27645.4	-7372.85	15464.1	279.796	275.757	0	-441.968	126.381	-1630.39	-981212	348987	251957	201.039	605.547	0
565	3	-297.101	324.558	-1225.85	-111417	-154436	-7770.35	174.017	700.89	0	-159.178	-203.045	-346.995	-27050.7	-9201.07	15858.8	273.484	277.957	0	-456.279	121.512	-1572.84	-949802	330118	257609	195.961	607.584	0
565	4	-299.901	311.867	-1190.5	-108293	-154423	-7605.66	170.287	700.964	0	-162.265	-195.142	-330.404	-26423.6	-10842.3	16168.2	267.185	279.974	0	-462.166	116.725	-1520.9	-921399	313190	258973	191.338	609.507	0
565	5	-298.045	298.899	-1159.23	-105359	-153998	-7658.19	167.155	700.887	0	-163.167	-186.963	-315.303	-25792.5	-12303.1	16396.7	260.98	281.802	0	-461.212	111.936	-1474.53	-895970	298197	256760	187.218	611.273	0
565	6	-292.399	285.852	-1131.71	-102626	-153229	-7867.56	164.604	700.682	0	-162.54	-178.828	-301.771	-25180.9	-13593.4	16556.3	254.954	283.444	0	-454.939	107.024	-1433.48	-873367	285059	251667	183.624	612.847	0
565	7	-283.804	272.878	-1107.48	-100097	-152181	-8190.16	162.588	700.383	0	-160.905	-171.013	-289.801	-24606.3	-14726.9	16665.3	249.183	284.908	0	-444.708	101.865	-1397.28	-853336	273622	244336	180.548	614.212	0
565	8	-273.055	260.086	-1086.04	-97767.3	-150917	-8597.57	161.039	700.022	0	-158.622	-163.727	-279.326	-24079.2	-15715.8	16744.5	243.737	286.205	0	-431.677	96.3583	-1365.36	-835569	263696	235342	177.957	615.363	0
565	9	-260.888	247.581	-1066.92	-95625	-149498	-9071.57	159.879	699.627	0	-155.9	-157.11	-270.247	-23604.2	-16566.2	16814	238.7	287.343	0	-416.788	90.4704	-1337.16	-819756	255091	225205	175.809	616.303	0
566	0	-247.968	235.495	-1049.74	-93655.4	-147976	-9598.29	159.035	699.218	0	-152.817	-151.24	-262.476	-23183	-17276.3	16889.9	234.18	288.324	0	-400.785	84.2543	-1312.21	-805629	247649	214392	174.066	617.029	0
566	1	-234.877	223.992	-1034.21	-91841.5	-146403	-10162.9	158.44	698.804	0	-149.359	-146.145	-255.946	-22816	-17842.4	16983	230.288	289.144	0	-384.236	77.8463	-1290.16	-792978	241245	203321	172.694	617.534	0
566	2	-222.106	213.24	-1020.12	-90166.6	-144826	-10746.4	158.03	698.389	0	-145.479	-141.811	-250.581	-22501.2	-18265.7	17098.3	227.107	289.796	0	-367.585	71.4293	-1270.7	-781626	235761	192361	171.652	617.814	0
566	3	-210.068	203.374	-1007.27	-88615.7	-143291	-11324.3	157.742	697.976	0	-141.137	-138.187	-246.264	-22233.7	-18555.1	17236.3	224.654	290.284	0	-351.205	65.1875	-1253.53	-771406	231071	181837	170.888	617.883	0
566	4	-199.095	194.465	-995.503	-87176.4	-141839	-11868.2	157.52	697.57	0	-136.334	-135.187	-242.837	-22006.6	-18726.7	17394	222.884	290.623	0	-335.429	59.2787	-1238.34	-762162	227037	172024	170.338	617.768	0
566	5	-189.435	186.518	-984.693	-85839.5	-140503	-12349.1	157.313	697.174	0	-131.115	-132.693	-240.139	-21813.4	-18802.2	17565.7	221.703	290.837	0	-320.549	53.8252	-1224.83	-753760	223531	163142	169.937	617.508	0
566	6	-181.246	179.48	-974.735	-84598.5	-139308	-12742.1	157.082	696.791	0	-125.563	-130.565	-238.029	-21649.4	-18806.9	17744.3	220.989	290.953	0	-306.809	48.9144	-1212.76	-746094	220442	155349	169.625	617.138	0
566	7	-174.591	173.259	-965.552	-83449.7	-138269	-13031.2	156.798	696.427	0	-119.802	-128.658	-236.399	-21512.1	-18767.2	17921.9	220.612	290.999	0	-294.393	44.6011	-1201.95	-739088	217680	148732	169.349	616.688	0
566	8	-169.441	167.75	-957.087	-82389.7	-137392	-13211.4	156.448	696.084	0	-113.974	-126.84	-235.189	-21400.9	-18708.1	18090	220.455	290.994	0	-283.415	40.9101	-1192.28	-732688	215187	143305	169.074	616.176	0
566	9	-165.686	162.85	-949.318	-81413.5	-136673	-13288.4	156.03	695.76	0	-108.224	-125.014	-234.387	-21316.7	-18651.8	18241.2	220.423	290.947	0	-273.91	37.8362	-1183.7	-726875	212934	139017	168.781	615.602	0
567	0	-163.159	158.476	-942.26	-80515.3	-136101	-13276.8	155.559	695.449	0	-102.682	-123.127	-234.024	-21261.3	-18614.3	18370.6	220.46	290.851	0	-265.841	35.3486	-1176.28	-721663	210931	135762	168.471	614.953	0
567	1	-161.66	154.568	-935.961	-79690.6	-135660	-13197	155.058	695.143	0	-97.4549	-121.178	-234.167	-21236.2	-18603.5	18478.3	220.554	290.688	0	-259.115	33.3907	-1170.13	-717094	209213	133402	168.165	614.203	0
567	2	-160.988	151.087	-930.459	-78936.8	-135333	-13072.4	154.553	694.836	0	-92.6252	-119.217	-234.876	-21242.9	-18619.8	18569.3	220.725	290.443	0	-253.613	31.8694	-1165.34	-713205	207821	131786	167.89	613.33	0
567	3	-160.969	147.996	-925.756	-78252.7	-135105	-12926.6	154.06	694.528	0	-88.2518	-117.348	-236.179	-21282.7	-18659.5	18653.4	220.994	290.113	0	-249.22	30.6475	-1161.94	-710012	206779	130762	167.665	612.326	0
567	4	-161.468	145.265	-921.809	-77637.8	-134961	-12781.3	153.592	694.223	0	-84.3672	-115.713	-238.051	-21355.7	-18717.2	18742.6	221.373	289.71	0	-245.835	29.5519	-1159.86	-707489	206080	130196	167.503	611.201	0
567	5	-162.392	142.866	-918.538	-77091.3	-134889	-12653.6	153.148	693.928	0	-80.9736	-114.478	-240.432	-21461.8	-18787.4	18848.6	221.86	289.263	0	-243.366	28.3882	-1158.97	-705585	205696	129965	167.402	609.979	0
567	6	-163.682	140.766	-915.828	-76612.1	-134880	-12555	152.723	693.653	0	-78.0437	-113.809	-243.234	-21599.8	-18863.9	18982	222.446	288.802	0	-241.726	26.9565	-1159.06	-704220	205577	129969	167.355	608.694	0
567	7	-165.302	138.928	-913.543	-76197.4	-134925	-12490.4	152.306	693.409	0	-75.5299	-113.852	-246.362	-21766.8	-18939	19152.1	223.125	288.353	0	-240.832	25.0756	-1159.9	-703294	205667	130125	167.348	607.376	0
567	8	-167.216	137.312	-911.558	-75841	-135014	-12459.5	151.886	693.199	0	-73.3796	-114.702	-249.748	-21960.3	-19003.2	19367.2	223.91	287.93	0	-240.596	22.61	-1161.31	-702716	205923	130369	167.376	606.043	0
567	9	-169.373	135.883	-909.786	-75533.5	-135140	-12458.1	151.46	693.023	0	-71.5487	-116.391	-253.389	-22180.1	-19047.3	19634.2	224.83	287.534	0	-240.922	19.4918	-1163.17	-702425	206330	130651	167.443	604.691	0
568	0	-171.687	134.616	-908.188	-75262.9	-135293	-12479.5	151.029	692.872	0	-70.008	-118.888	-257.358	-22429	-19062.6	19957.8	225.93	287.151	0	-241.695	15.7277	-1165.55	-702403	206909	130928	167.568	603.287	0
568	1	-174.043	133.493	-906.774	-75015.6	-135466	-12515.9	150.606	692.728	0	-68.7426	-122.119	-261.785	-22711.5	-19040.7	20341.4	227.266	286.756	0	-242.786	11.3736	-1168.56	-702670	207715	131152	167.78	601.781	0
568	2	-176.31	132.498	-905.573	-74780.4	-135646	-12559.9	150.21	692.578	0	-67.7481	-126.014	-266.826	-23032.9	-18972.4	20787.1	228.896	286.322	0	-244.058	6.48383	-1172.4	-703267	208816	131271	168.118	600.118	0
568	3	-178.363	131.599	-904.59	-74549.7	-135817	-12605.7	149.858	692.413	0	-67.0251	-130.522	-272.628	-23397.8	-18848.1	21294.6	230.865	285.823	0	-245.388	1.07669	-1177.22	-704221	210279	131218	168.618	598.252	0
568	4	-180.093	130.752	-903.794	-74319.6	-135963	-12649.6	149.565	692.231	0	-66.5662	-135.616	-279.322	-23809.7	-18659.5	21858.2	233.197	285.241	0	-246.659	-4.86438	-1183.12	-705542	212152	130919	169.309	596.145	0
568	5	-181.411	129.898	-903.122	-74087.2	-136069	-12689.5	149.334	692.035	0	-66.338	-141.267	-287.013	-24270.2	-18401.5	22466.6	235.886	284.561	0	-247.749	-11.3692	-1190.14	-707210	214462	130295	170.207	593.768	0
568	6	-182.247	128.976	-902.495	-73849.4	-136125	-12724.1	149.168	691.828	0	-66.2657	-147.434	-295.778	-24779.3	-18071.7	23104.5	238.901	283.777	0	-248.513	-18.458	-1198.27	-709192	217213	129267	171.317	591.106	0
568	7	-182.55	127.932	-901.824	-73603.4	-136122	-12752.7	149.059	691.616	0	-66.223	-154.058	-305.665	-25337.1	-17670.5	23755	242.19	282.892	0	-248.773	-26.1262	-1207.49	-711440	220396	127765	172.635	588.151	0
568	8	-182.287	126.725	-901.038	-73347	-136054	-12775.9	149.003	691.403	0	-66.0316	-161.059	-316.698	-25942.2	-17199.4	24400.9	245.691	281.915	0	-248.319	-34.3344	-1217.74	-713910	223986	125726	174.149	584.907	0
568	9	-181.436	125.337	-900.096	-73079.6	-135920	-12795.4	148.994	691.191	0	-65.4692	-168.338	-328.861	-26590.7	-16657.8	25024.8	249.347	280.857	0	-246.905	-43.0004	-1228.96	-716565	227961	123099	175.848	581.388	0
569	0	-179.984	123.777	-899.003	-72801.5	-135721	-12814.4	149.031	690.98	0	-64.2878	-175.77	-342.117	-27275.6	-16041	25609.9	253.113	279.726	0	-244.272	-51.9936	-1241.12	-719388	232299	119845	177.721	577.617	0
569	1	-177.931	122.075	-897.798	-72513.9	-135463	-12837.5	149.117	690.769	0	-62.2459	-183.218	-356.4	-27988.5	-15343.1	26141.1	256.95	278.531	0	-240.177	-61.143	-1254.2	-722374	236982	115948	179.759	573.625	0
569	2	-175.302	120.285	-896.511	-72219.1	-135154	-12870.1	149.245	690.556	0	-59.1475	-190.546	-371.587	-28719.5	-14561	26607	260.814	277.289	0	-234.449	-70.2608	-1268.1	-725500	241968	111422	181.938	569.457	0
569	3	-172.151	118.471	-895.146	-71919.6	-134806	-12917.1	149.403	690.344	0	-54.8692	-197.638	-387.462	-29456.7	-13698.3	27000.5	264.646	276.025	0	-227.02	-79.1673	-1282.61	-728708	247175	106319	184.217	565.183	0
569	4	-168.563	116.7	-893.69	-71619.3	-134433	-12982.2	149.575	690.139	0	-49.3703	-204.405	-403.71	-30185	-12765.8	27318.8	268.379	274.769	0	-217.933	-87.7051	-1297.4	-731907	252482	100722	186.543	560.889	0
569	5	-164.639	115.041	-892.142	-71324.7	-134046	-13068.8	149.748	689.948	0	-42.6911	-210.786	-419.939	-30886.1	-11780.1	27563.6	271.948	273.549	0	-207.33	-95.7457	-1312.08	-735001	257750	94739.1	188.859	556.677	0
569	6	-160.493	113.556	-890.525	-71044	-133653	-13179.3	149.916	689.778	0	-34.9431	-216.745	-435.726	-31540.4	-10762.3	27740.9	275.3	272.386	0	-195.437	-103.189	-1326.25	-737903	262840	88494.6	191.11	552.648	0
569	7	-156.242	112.309	-888.884	-70785.5	-133263	-13314.7	150.078	689.634	0	-26.2962	-222.264	-450.661	-32130.1	-9735.74	27859.5	278.397	271.296	0	-182.538	-109.955	-1339.54	-740545	267626	82125	193.248	548.893	0
569	8	-151.995	111.355	-887.276	-70556.5	-132883	-13473.9	150.234	689.52	0	-16.9681	-227.341	-464.382	-32641.3	-8723.41	27930	281.215	270.29	0	-168.963	-115.986	-1351.66	-742880	272001	75771.1	195.235	545.488	0
569	9	-147.85	110.748	-885.754	-70361.9	-132521	-13654.7	150.386	689.437	0	-7.21578	-231.984	-476.597	-33064.1	-7744.89	27963.7	283.75	269.375	0	-155.066	-121.236	-1362.35	-744875	275883	69570	197.041	542.485	0
570	0	-143.879	110.532	-884.377	-70204.2	-132184	-13854.1	150.535	689.383	0	2.67633	-236.209	-487.095	-33392.7	-6816.09	27971.7	286.007	268.555	0	-141.202	-125.677	-1371.47	-746518	279219	63645.1	198.649	539.921	0
570	1	-140.128	110.739	-883.215	-70084.8	-131880	-14069.1	150.682	689.352	0	12.4076	-240.045	-495.731	-33625.7	-5950.94	27965.5	287.996	267.831	0	-127.72	-129.306	-1378.95	-747825	281984	58101	200.047	537.815	0
570	2	-136.625	111.379	-882.325	-70005.2	-131614	-14296.6	150.833	689.342	0	21.6687	-243.534	-502.408	-33765.3	-5163.17	27956.4	289.723	267.207	0	-114.957	-132.155	-1384.73	-748814	284161	53020.9	201.225	536.183	0
570	3	-133.384	112.438	-881.733	-69966.6	-131387	-14533	150.99	689.351	0	30.1545	-246.736	-507.081	-33816.4	-4465.78	27955.6	291.193	266.688	0	-103.229	-134.297	-1388.81	-749503	285747	48466.5	202.181	535.029	0
570	4	-130.401	113.885	-881.448	-69969.5	-131196	-14774.8	151.159	689.38	0	37.5869	-249.712	-509.776	-33785.8	-3869	27971.8	292.41	266.276	0	-92.8146	-135.827	-1391.22	-749913	286758	44476.5	202.917	534.345	0
570	5	-127.664	115.678	-881.475	-70013.8	-131034	-15019.1	151.347	689.428	0	43.738	-252.516	-510.591	-33680.8	-3379.49	28010.4	293.381	265.964	0	-83.926	-136.837	-1392.07	-750081	287235	41067.6	203.444	534.107	0
570	6	-125.148	117.768	-881.812	-70098	-130894	-15265	151.563	689.493	0	48.4407	-255.178	-509.684	-33508.2	-3001.54	28073.2	294.111	265.743	0	-76.7071	-137.41	-1391.5	-750044	287236	38237.3	203.776	534.28	0
570	7	-122.821	120.098	-882.45	-70219.8	-130770	-15513.7	151.81	689.574	0	51.5925	-257.707	-507.244	-33274.9	-2738.74	28159.4	294.601	265.599	0	-71.2288	-137.609	-1389.69	-749843	286818	35965.6	203.929	534.821	0
570	8	-120.644	122.615	-883.379	-70376.1	-130660	-15767.1	152.091	689.667	0	53.1566	-260.085	-503.491	-32989.6	-2593.04	28265.4	294.85	265.522	0	-67.487	-137.47	-1386.87	-749524	286048	34218.6	203.918	535.685	0
570	9	-118.563	125.28	-884.596	-70563.5	-130559	-16027.1	152.408	689.769	0	53.163	-262.27	-498.67	-32663.3	-2562.25	28386.4	294.862	265.501	0	-65.3999	-136.99	-1383.27	-749140	284998	32953.2	203.763	536.82	0
571	0	-116.52	128.078	-886.107	-70778.6	-130468	-16294.4	152.763	689.876	0	51.7091	-264.197	-493.04	-32309.1	-2639.61	28518	294.646	265.53	0	-64.8104	-136.119	-1379.15	-748755	283748	32122.9	203.486	538.174	0
571	1	-114.454	131.011	-887.919	-71017.5	-130385	-16568.6	153.156	689.982	0	48.9511	-265.786	-486.844	-31940.6	-2816.19	28657	294.215	265.608	0	-65.5024	-134.775	-1374.76	-748427	282372	31682.5	203.11	539.699	0
571	2	-112.319	134.085	-890.017	-71276.4	-130310	-16847.9	153.587	690.084	0	45.0835	-266.951	-480.268	-31571.6	-3084.32	28800.1	293.578	265.738	0	-67.2353	-132.866	-1370.28	-748190	280918	31590.1	202.652	541.356	0
571	3	-110.093	137.291	-892.344	-71551	-130241	-17131.1	154.047	690.183	0	40.3166	-267.619	-473.424	-31214.1	-3438.95	28943.9	292.736	265.933	0	-69.7765	-130.327	-1365.77	-748035	279400	31808	202.121	543.123	0
571	4	-107.779	140.612	-894.806	-71836.8	-130174	-17417.3	154.523	690.282	0	34.86	-267.735	-466.372	-30876.1	-3874.19	29084.8	291.693	266.205	0	-72.9188	-127.124	-1361.18	-747921	277805	32303.4	201.52	544.983	0
571	5	-105.397	144.018	-897.294	-72128.9	-130109	-17706	154.998	690.385	0	28.9133	-267.272	-459.15	-30559.9	-4378.93	29219.7	290.463	266.557	0	-76.4841	-123.254	-1356.44	-747784	276117	33047.2	200.853	546.921	0
571	6	-102.983	147.48	-899.704	-72423.1	-130045	-17996.9	155.458	690.497	0	22.6634	-266.228	-451.786	-30263.3	-4937.53	29346.1	289.071	266.986	0	-80.3192	-118.748	-1351.49	-747563	274320	34011.4	200.123	548.922	0
571	7	-100.573	150.966	-901.956	-72716.1	-129979	-18289.4	155.892	690.621	0	16.2825	-264.624	-444.295	-29983.1	-5533.42	29461.7	287.546	267.485	0	-84.2903	-113.659	-1346.25	-747207	272409	35167.5	199.341	550.976	0
571	8	-98.204	154.445	-904.003	-73006.5	-129909	-18583.5	156.296	690.759	0	9.9281	-262.492	-436.704	-29716.5	-6151.28	29564	285.914	268.047	0	-88.276	-108.048	-1340.71	-746692	270389	36485	198.516	553.071	0
571	9	-95.9004	157.898	-905.836	-73292.9	-129830	-18879.6	156.673	690.912	0	3.74146	-259.872	-429.066	-29461.7	-6776.53	29650.2	284.206	268.665	0	-92.159	-101.974	-1334.9	-746023	268287	37929.4	197.665	555.193	0
572	0	-93.6684	161.321	-907.5	-73573.3	-129741	-19178.2	157.034	691.073	0	-2.15343	-256.811	-421.459	-29216.5	-7393.95	29718.7	282.456	269.322	0	-95.8218	-95.4904	-1328.96	-745240	266152	39461.8	196.81	557.321	0
572	1	-91.4998	164.717	-909.071	-73845.7	-129642	-19479.2	157.391	691.232	0	-7.65628	-253.363	-413.962	-28977.6	-7988.96	29768.7	280.701	270	0	-99.1561	-88.6465	-1323.03	-744404	264039	41041.8	195.973	559.433	0
572	2	-89.3844	168.085	-910.604	-74109.1	-129532	-19781.6	157.751	691.385	0	-12.7024	-249.596	-406.622	-28741	-8550.84	29800.4	278.971	270.683	0	-102.087	-81.511	-1317.23	-743556	261985	42630.4	195.171	561.516	0
572	3	-87.3207	171.411	-912.098	-74363.7	-129414	-20084.1	158.114	691.53	0	-17.2716	-245.599	-399.437	-28503.3	-9074.25	29814.4	277.282	271.359	0	-104.592	-74.1876	-1311.54	-742696	259993	44194.1	194.408	563.564	0
572	4	-85.3178	174.668	-913.505	-74610.7	-129287	-20384.7	158.472	691.675	0	-21.3838	-241.472	-392.375	-28261.9	-9558.3	29812.7	275.64	272.028	0	-106.702	-66.8037	-1305.88	-741793	258040	45707.5	193.677	565.585	0
572	5	-83.3887	177.826	-914.766	-74851	-129152	-20681.6	158.815	691.825	0	-25.0848	-237.316	-385.385	-28015.5	-10004.7	29798.2	274.04	272.695	0	-108.474	-59.4899	-1300.15	-740807	256096	47153.7	192.969	567.589	0
572	6	-81.5448	180.858	-915.83	-75085.7	-129005	-20973.2	159.138	691.987	0	-28.4341	-233.227	-378.425	-27763.6	-10416.2	29774.1	272.475	273.366	0	-109.979	-52.3694	-1294.25	-739704	254134	48519.3	192.277	569.587	0
572	7	-79.7899	183.74	-916.668	-75315.9	-128845	-21258.5	159.442	692.163	0	-31.4941	-229.29	-371.479	-27506.8	-10796.7	29744.2	270.936	274.047	0	-111.284	-45.5495	-1288.15	-738472	252144	49791.5	191.595	571.585	0
572	8	-78.1155	186.461	-917.309	-75542.6	-128667	-21537.1	159.734	692.352	0	-34.3223	-225.57	-364.576	-27247.7	-11150.5	29711.5	269.415	274.738	0	-112.438	-39.1092	-1281.89	-737141	250145	50956.5	190.928	573.58	0
572	9	-76.4973	189.017	-917.86	-75765.5	-128469	-21808.7	160.034	692.546	0	-36.9642	-222.103	-357.786	-26989.9	-11480	29677.8	267.914	275.436	0	-113.462	-33.0855	-1275.65	-735795	248191	51999.7	190.292	575.557	0
573	0	-74.8949	191.421	-918.499	-75982.5	-128253	-22072.7	160.367	692.725	0	-39.4491	-218.892	-351.206	-26736.5	-11783.8	29642.9	266.448	276.128	0	-114.344	-27.4716	-1269.7	-734563	246364	52904.4	189.71	577.492	0
573	1	-73.2541	193.688	-919.437	-76191.2	-128020	-22328.5	160.763	692.867	0	-41.7902	-215.918	-344.941	-26490.3	-12058.7	29605.8	265.041	276.796	0	-115.044	-22.2301	-1264.38	-733593	244757	53651.4	189.211	579.357	0
573	2	-71.5159	195.829	-920.869	-76391.8	-127773	-22576.2	161.248	692.956	0	-43.9942	-213.147	-339.068	-26251.4	-12302.4	29565.7	263.717	277.422	0	-115.51	-17.3178	-1259.94	-733018	243450	54217.7	188.824	581.13	0
573	3	-69.6222	197.843	-922.947	-76587.4	-127508	-22816.7	161.846	692.981	0	-46.0725	-210.551	-333.61	-26018.4	-12515.7	29521.5	262.484	277.99	0	-115.695	-12.7083	-1256.56	-732936	242496	54576.4	188.565	582.803	0
573	4	-67.5132	199.709	-925.782	-76783.1	-127221	-23051.6	162.58	692.939	0	-48.0452	-208.113	-328.539	-25789.8	-12701.9	29471.8	261.338	278.499	0	-115.558	-8.40417	-1254.32	-733411	241920	54691	188.447	584.386	0
573	5	-65.1211	201.391	-929.439	-76983	-126903	-23283.3	163.462	692.827	0	-49.9352	-205.828	-323.787	-25566.1	-12866.8	29414.7	260.262	278.959	0	-115.056	-4.4377	-1253.23	-734477	241720	54511.1	188.472	585.899	0
573	6	-62.3697	202.832	-933.915	-77187.6	-126545	-23515.3	164.5	692.649	0	-51.7619	-203.697	-319.291	-25348.2	-13018.3	29348.4	259.227	279.389	0	-114.132	-0.864899	-1253.21	-736123	241876	53971.5	188.635	587.359	0
573	7	-59.1784	203.963	-939.126	-77392.4	-126138	-23752.1	165.686	692.409	0	-53.5335	-201.717	-315.02	-25137.1	-13165.1	29270.8	258.209	279.795	0	-112.712	2.24615	-1254.15	-738293	242351	52998.1	188.926	588.767	0
573	8	-55.4722	204.711	-944.943	-77590.2	-125671	-23998.1	167.007	692.111	0	-55.2442	-199.881	-310.974	-24932.9	-13313.3	29181.7	257.188	280.177	0	-110.716	4.83011	-1255.92	-740902	243105	51519.6	189.336	590.113	0
573	9	-51.1913	205.023	-951.262	-77773.6	-125135	-24255.6	168.453	691.758	0	-56.8768	-198.175	-307.159	-24735.1	-13464.3	29082.6	256.165	280.529	0	-108.068	6.84773	-1258.42	-743881	244114	49483.4	189.862	591.384	0
574	0	-46.2998	204.884	-958.056	-77937.5	-124525	-24524.6	170.023	691.35	0	-58.4069	-196.576	-303.589	-24543.3	-13613.7	28975.7	255.158	280.844	0	-104.707	8.30771	-1261.64	-747214	245381	46867.7	190.509	592.57	0
574	1	-40.7944	204.304	-965.355	-78078.6	-123841	-24802.2	171.715	690.881	0	-59.8088	-195.047	-300.295	-24356.5	-13754.3	28861.5	254.197	281.109	0	-100.603	9.25662	-1265.65	-750917	246929	43682.7	191.285	593.656	0
574	2	-34.7139	203.3	-973.159	-78192.9	-123085	-25083.6	173.521	690.35	0	-61.0622	-193.558	-297.317	-24174.4	-13879.3	28739.8	253.318	281.309	0	-95.7761	9.74197	-1270.48	-754990	248776	39966.7	192.195	594.626	0
574	3	-28.1454	201.881	-981.364	-78275.1	-122258	-25362.7	175.42	689.762	0	-62.1556	-192.094	-294.679	-23997.8	-13984.6	28610.1	252.543	281.437	0	-90.301	9.78696	-1276.04	-759371	250905	35783.3	193.23	595.466	0
574	4	-21.2173	200.051	-989.761	-78317.5	-121361	-25632.6	177.384	689.128	0	-63.0875	-190.653	-292.383	-23828.7	-14069.3	28472.5	251.88	281.498	0	-84.3048	9.39799	-1282.14	-763926	253260	31219.3	194.372	596.171	0
574	5	-14.0829	197.827	-998.073	-78310.3	-120394	-25886.7	179.373	688.462	0	-63.8651	-189.241	-290.412	-23669.8	-14135.9	28328.2	251.325	281.504	0	-77.9479	8.58646	-1288.49	-768475	255757	26381	195.59	596.737	0
574	6	-6.90643	195.241	-1005.98	-78243.5	-119364	-26118.8	181.346	687.778	0	-64.502	-187.861	-288.747	-23524.7	-14187.2	28180.2	250.866	281.472	0	-71.4084	7.38045	-1294.73	-772814	258296	21388.8	196.85	597.165	0
574	7	0.143805	192.341	-1013.17	-78108.4	-118277	-26323.9	183.26	687.093	0	-65.0157	-186.515	-287.369	-23395.8	-14225.8	28033.1	250.496	281.414	0	-64.8719	5.82674	-1300.54	-776732	260773	16372.6	198.117	597.454	0
574	8	6.90072	189.186	-1019.32	-77899.4	-117144	-26499	185.077	686.423	0	-65.4234	-185.199	-286.261	-23283.8	-14253.3	27891.1	250.209	281.338	0	-58.5226	3.98778	-1305.58	-780030	263087	11463.7	199.357	597.604	0
574	9	13.2038	185.842	-1024.19	-77613.6	-115975	-26642.1	186.764	685.781	0	-65.7379	-183.906	-285.416	-23188.7	-14271	27756.5	249.999	281.245	0	-52.5341	1.93546	-1309.6	-782548	265157	6788.36	200.546	597.616	0
575	0	18.9037	182.382	-1027.6	-77249.8	-114781	-26751.1	188.302	685.175	0	-65.9643	-182.631	-284.854	-23112	-14278.5	27629.6	249.874	281.136	0	-47.0607	-0.248978	-1312.45	-784178	266935	2465.4	201.666	597.483	0
575	1	23.8628	178.887	-1029.44	-76807.7	-113572	-26823	189.676	684.612	0	-66.1015	-181.362	-284.607	-23056.1	-14271.9	27508.5	249.854	281.01	0	-42.2387	-2.47469	-1314.04	-784860	268397	-1392.88	202.71	597.196	0
575	2	27.9537	175.438	-1029.64	-76288.3	-112361	-26853.7	190.873	684.093	0	-66.1505	-180.094	-284.698	-23024.3	-14246.4	27390.9	249.96	280.873	0	-38.1968	-4.65512	-1314.33	-784553	269526	-4680.93	203.672	596.751	0
575	3	31.0596	172.104	-1028.14	-75695	-111164	-26839	191.879	683.623	0	-66.1229	-178.83	-285.117	-23018.4	-14199.6	27275.4	250.197	280.733	0	-35.0633	-6.72687	-1313.26	-783225	270297	-7303.44	204.54	596.153	0
575	4	33.0801	168.933	-1024.92	-75034	-109996	-26775.4	192.679	683.21	0	-66.0385	-177.589	-285.821	-23038	-14133.3	27161.9	250.552	280.603	0	-32.9584	-8.6555	-1310.74	-780851	270675	-9181.33	205.298	595.417	0
575	5	33.9388	165.961	-1019.96	-74313.3	-108870	-26660.5	193.261	682.859	0	-65.9163	-176.389	-286.749	-23079.8	-14049.7	27051.1	251.003	280.488	0	-31.9774	-10.4285	-1306.71	-777419	270628	-10257.4	205.932	594.561	0
575	6	33.5889	163.206	-1013.29	-73542.4	-107795	-26493.1	193.618	682.578	0	-65.7682	-175.251	-287.824	-23138.6	-13949.9	26943.3	251.533	280.391	0	-32.1793	-12.0448	-1301.11	-772929	270133	-10498.9	206.43	593.609	0
575	7	32.0187	160.676	-1004.96	-72730.9	-106778	-26273.7	193.749	682.372	0	-65.595	-174.183	-288.976	-23209.3	-13834.8	26838.2	252.125	280.316	0	-33.5763	-13.5064	-1293.93	-767407	269179	-9899.8	206.786	592.58	0
575	8	29.2598	158.373	-995.09	-71888.3	-105820	-26004.5	193.658	682.243	0	-65.3844	-173.183	-290.17	-23288.2	-13704.7	26735	252.77	280.257	0	-36.1246	-14.81	-1285.26	-760927	267788	-8484.09	207.004	591.488	0
575	9	25.3961	156.3	-983.897	-71022.8	-104923	-25689.5	193.36	682.185	0	-65.1151	-172.238	-291.425	-23372.9	-13558.8	26632.1	253.474	280.202	0	-39.719	-15.9375	-1275.32	-753623	266021	-6307.23	207.096	590.328	0
576	0	20.5636	154.466	-971.667	-70141.2	-104088	-25333.9	192.876	682.186	0	-64.7617	-171.32	-292.796	-23461.7	-13395.4	26527.8	254.25	280.13	0	-44.1981	-16.8543	-1264.46	-745688	263977	-3453.94	207.088	589.087	0
576	1	14.9386	152.88	-958.739	-69249.6	-103311	-24944.2	192.243	682.23	0	-64.2982	-170.4	-294.349	-23553.9	-13213.2	26420.6	255.11	280.02	0	-49.3596	-17.5197	-1253.09	-737345	261771	-32.4602	207.01	587.751	0
576	2	8.71321	151.546	-945.44	-68353.6	-102583	-24528	191.497	682.298	0	-63.704	-169.453	-296.126	-23650.2	-13013.1	26309.4	256.056	279.866	0	-54.9908	-17.9077	-1241.57	-728807	259513	3834.81	206.895	586.314	0
576	3	2.07399	150.448	-932.028	-67458.6	-101896	-24093.3	190.673	682.378	0	-62.9712	-168.473	-298.125	-23751.3	-12798.3	26193.1	257.071	279.669	0	-60.8972	-18.0244	-1230.15	-720237	257275	8021.62	206.764	584.782	0
576	4	-4.80928	149.555	-918.685	-66570.4	-101241	-23647.9	189.798	682.463	0	-62.1053	-167.465	-300.306	-23857.3	-12573.8	26071.8	258.13	279.443	0	-66.9146	-17.9098	-1218.99	-711747	255095	12405.8	206.632	583.176	0
576	5	-11.7876	148.82	-905.551	-65695.7	-100612	-23198.7	188.894	682.548	0	-61.1229	-166.45	-302.604	-23967.8	-12344.6	25947.2	259.205	279.205	0	-72.9106	-17.6294	-1208.16	-703417	252989	16874.7	206.505	581.523	0
576	6	-18.7352	148.19	-892.734	-64841.7	-100008	-22751.4	187.976	682.633	0	-60.0484	-165.452	-304.946	-24082.1	-12115.5	25820.3	260.27	278.972	0	-78.7836	-17.2617	-1197.68	-695309	250963	21328.5	206.383	579.855	0
576	7	-25.5475	147.612	-880.309	-64014.8	-99422.1	-22310.5	187.06	682.719	0	-58.9082	-164.497	-307.269	-24198.5	-11888.5	25690.4	261.309	278.753	0	-84.4557	-16.8855	-1187.58	-687466	249017	25679.8	206.271	578.198	0
576	8	-32.135	147.039	-868.337	-63219.6	-98850.4	-21880.5	186.161	682.805	0	-57.7234	-163.601	-309.535	-24314	-11662.7	25555.5	262.322	278.55	0	-89.8583	-16.5623	-1177.87	-679921	247162	29853.3	206.176	576.57	0
576	9	-38.4132	146.442	-856.885	-62458.3	-98287.3	-21465.2	185.297	682.89	0	-56.5039	-162.759	-311.735	-24424	-11434.6	25413.8	263.32	278.348	0	-94.9172	-16.3175	-1168.62	-672712	245420	33786.2	206.11	574.976	0
577	0	-44.2976	145.81	-846.043	-61731.2	-97728.5	-21067.3	184.488	682.965	0	-55.245	-161.945	-313.886	-24523.8	-11200.5	25263.4	264.317	278.13	0	-99.5426	-16.1346	-1159.93	-665893	243828	37426.3	206.09	573.413	0
577	1	-49.7058	145.145	-835.908	-61037.9	-97168.8	-20688.8	183.757	683.02	0	-53.9304	-161.123	-316.01	-24610.6	-10957.1	25102.9	265.327	277.879	0	-103.636	-15.9775	-1151.92	-659521	242424	40727.5	206.134	571.876	0
577	2	-54.5703	144.448	-826.545	-60377.5	-96602.3	-20331.4	183.125	683.048	0	-52.5445	-160.275	-318.111	-24683.1	-10702.5	24932	266.356	277.593	0	-107.115	-15.8275	-1144.66	-653635	241233	43649.2	206.256	570.368	0
577	3	-58.8494	143.708	-817.953	-59749.5	-96023.3	-19997	182.605	683.048	0	-51.0834	-159.409	-320.152	-24741.2	-10438.4	24753	267.396	277.279	0	-109.933	-15.7009	-1138.11	-648226	240247	46160.6	206.457	568.904	0
577	4	-62.5263	142.913	-810.082	-59152.9	-95426.9	-19687.3	182.201	683.021	0	-49.5565	-158.551	-322.069	-24785.4	-10170.1	24569.2	268.423	276.957	0	-112.083	-15.638	-1132.15	-643253	239428	48242.9	206.729	567.506	0
577	5	-65.6021	142.047	-802.848	-58587.4	-94807.9	-19403.9	181.911	682.974	0	-47.9845	-157.734	-323.785	-24817.1	-9904.71	24383.5	269.41	276.647	0	-113.587	-15.687	-1126.63	-638652	238729	49887.7	207.057	566.199	0
577	6	-68.0879	141.096	-796.161	-58053.9	-94162.2	-19148.4	181.73	682.917	0	-46.3912	-156.987	-325.234	-24838.1	-9647.66	24197.2	270.336	276.37	0	-114.479	-15.8909	-1121.4	-634360	238104	51093.4	207.428	565.008	0
577	7	-69.9976	140.055	-789.943	-57552.9	-93489.3	-18922.1	181.651	682.857	0	-44.7918	-156.326	-326.382	-24850	-9400.58	24009.8	271.198	276.138	0	-114.789	-16.2715	-1116.32	-630326	237518	51863.2	207.832	563.944	0
577	8	-71.3433	138.934	-784.159	-57083.8	-92791.5	-18725.3	181.667	682.796	0	-43.1858	-155.754	-327.231	-24853.9	-9160.52	23820.1	272.006	275.952	0	-114.529	-16.8198	-1111.39	-626528	236962	52205.4	208.266	563.008	0
577	9	-72.1344	137.76	-778.825	-56644.2	-92073.7	-18557	181.779	682.73	0	-41.562	-155.26	-327.82	-24851.2	-8922.35	23626.6	272.783	275.807	0	-113.696	-17.4997	-1106.65	-622983	236455	52134	208.737	562.188	0
578	0	-72.3784	136.572	-774.009	-56230.9	-91342.9	-18415.2	181.987	682.649	0	-39.906	-154.826	-328.227	-24844	-8681.26	23428.9	273.551	275.692	0	-112.284	-18.2542	-1102.24	-619742	236037	51669.4	209.253	561.464	0
578	1	-72.0859	135.416	-769.798	-55840	-90607.7	-18297.5	182.297	682.539	0	-38.2055	-154.431	-328.549	-24835.9	-8433.47	23226.4	274.331	275.593	0	-110.291	-19.0157	-1098.35	-616875	235757	50837.7	209.827	560.809	0
578	2	-71.2797	134.333	-766.255	-55469.5	-89875.6	-18201.4	182.708	682.39	0	-36.4536	-154.061	-328.869	-24829.6	-8175.97	23018.6	275.139	275.5	0	-107.733	-19.7283	-1095.12	-614435	235657	49670.1	210.465	560.2	0
578	3	-70.0024	133.35	-763.395	-55119.5	-89150.5	-18124.1	183.218	682.203	0	-34.6526	-153.715	-329.236	-24826.7	-7906.64	22804.5	275.985	275.407	0	-104.655	-20.3649	-1092.63	-612442	235755	48203	211.171	559.626	0
578	4	-68.3153	132.479	-761.18	-54791.8	-88433.7	-18062.9	183.82	681.983	0	-32.8141	-153.401	-329.657	-24826.7	-7624.7	22584.4	276.871	275.311	0	-101.129	-20.9217	-1090.84	-610874	236047	46480.2	211.941	559.084	0
578	5	-66.2919	131.716	-759.541	-54488.7	-87726	-18015.3	184.501	681.739	0	-30.9572	-153.126	-330.109	-24827.3	-7330.26	22359.9	277.794	275.21	0	-97.2491	-21.4099	-1089.65	-609685	236507	44551.1	212.764	558.581	0
578	6	-64.0089	131.05	-758.382	-54212.8	-87028.1	-17979.5	185.245	681.485	0	-29.106	-152.902	-330.546	-24825.5	-7023.91	22134.4	278.751	275.105	0	-93.115	-21.852	-1088.93	-608809	237096	42466	213.629	558.127	0
578	7	-61.5379	130.464	-757.599	-53966.2	-86340.5	-17953.6	186.034	681.233	0	-27.2846	-152.735	-330.915	-24817.7	-6708.12	21911.1	279.729	274.997	0	-88.8225	-22.2708	-1088.51	-608172	237769	40271.3	214.518	557.735	0
578	8	-58.9364	129.949	-757.108	-53749.9	-85663.1	-17936.1	186.855	680.994	0	-25.5094	-152.625	-331.172	-24800.9	-6387.56	21692.3	280.712	274.888	0	-84.4458	-22.6761	-1088.28	-607710	238487	38006.4	215.416	557.413	0
578	9	-56.2422	129.505	-756.869	-53563.5	-84996	-17925.5	187.7	680.77	0	-23.7841	-152.563	-331.309	-24774	-6067.19	21478.4	281.687	274.776	0	-80.0263	-23.0582	-1088.18	-607396	239231	35700	216.316	557.16	0
579	0	-53.471	129.144	-756.897	-53404.5	-84339.3	-17920	188.572	680.557	0	-22.0988	-152.53	-331.35	-24738	-5750	21268.8	282.647	274.658	0	-75.5698	-23.3865	-1088.25	-607243	240012	33369.9	217.216	556.969	0
579	1	-50.623	128.884	-757.247	-53267.9	-83690.8	-17917.9	189.48	680.344	0	-20.437	-152.495	-331.339	-24694.9	-5437	21062.4	283.591	274.53	0	-71.06	-23.6116	-1088.59	-607285	240859	31028.5	218.125	556.824	0
579	2	-47.697	128.743	-757.953	-53146.5	-83046.6	-17917.9	190.433	680.118	0	-18.7865	-152.422	-331.32	-24646.4	-5128.67	20857.5	284.52	274.389	0	-66.4835	-23.6792	-1089.27	-607545	241798	28688.3	219.051	556.709	0
579	3	-44.7022	128.73	-759.007	-53034.6	-82402.5	-17919.1	191.434	679.874	0	-17.143	-152.288	-331.314	-24594.7	-4826.11	20652	285.433	274.234	0	-61.8451	-23.558	-1090.32	-608017	242836	26362.5	219.997	556.612	0
579	4	-41.6594	128.842	-760.366	-52930.5	-81755.7	-17920	192.479	679.612	0	-15.5091	-152.1	-331.326	-24541.3	-4530.82	20444.1	286.325	274.07	0	-57.1685	-23.2574	-1091.69	-608677	243965	24060.9	220.961	556.531	0
579	5	-38.5984	129.061	-761.962	-52834.9	-81105.8	-17918.4	193.557	679.341	0	-13.8958	-151.878	-331.338	-24486.7	-4244.95	20232.1	287.188	273.902	0	-52.4942	-22.8174	-1093.3	-609481	245159	21792.7	221.933	556.468	0
579	6	-35.5522	129.361	-763.694	-52748.1	-80453.9	-17911.4	194.652	679.07	0	-12.3201	-151.648	-331.314	-24429.6	-3972.06	20014.7	288.011	273.736	0	-47.8723	-22.2864	-1095.01	-610364	246374	19568.2	222.899	556.429	0
579	7	-32.5521	129.72	-765.451	-52669.4	-79801.2	-17897.4	195.746	678.808	0	-10.8018	-151.427	-331.214	-24368	-3715.83	19791.7	288.781	273.572	0	-43.3539	-21.7069	-1096.67	-611248	247564	17399.3	223.845	556.419	0
579	8	-29.624	130.114	-767.13	-52596.5	-79147.8	-17876.1	196.826	678.563	0	-9.36102	-151.221	-331.009	-24299.8	-3478.59	19565.4	289.491	273.411	0	-38.985	-21.1073	-1098.14	-612061	248687	15299.9	224.758	556.439	0
579	9	-26.7851	130.524	-768.663	-52526.1	-78494.1	-17847.9	197.882	678.334	0	-8.01225	-151.016	-330.698	-24224.1	-3260.45	19339.3	290.141	273.251	0	-34.7973	-20.492	-1099.36	-612758	249724	13285.1	225.634	556.482	0
580	0	-24.0425	130.945	-770.034	-52453.6	-77841.8	-17813.1	198.911	678.119	0	-6.75537	-150.785	-330.319	-24141.5	-3058.55	19116	290.741	273.085	0	-30.7978	-19.8394	-1100.35	-613332	250684	11368	226.478	556.53	0
580	1	-21.3974	131.379	-771.262	-52374.3	-77193.4	-17772	199.913	677.907	0	-5.5763	-150.495	-329.939	-24053.5	-2868.19	18897	291.307	272.903	0	-26.9737	-19.1161	-1101.2	-613803	251594	9557.84	227.296	556.561	0
580	2	-18.8556	131.823	-772.36	-52284.3	-76551.5	-17725.9	200.886	677.694	0	-4.4602	-150.122	-329.609	-23960.6	-2685.52	18683.2	291.852	272.694	0	-23.3158	-18.2989	-1101.97	-614185	252473	7861.54	228.095	556.555	0
580	3	-16.4348	132.267	-773.301	-52181.6	-75918.7	-17676.4	201.825	677.479	0	-3.40304	-149.654	-329.332	-23862.3	-2508.22	18474.5	292.384	272.456	0	-19.8378	-17.3874	-1102.63	-614459	253315	6287.69	228.873	556.508	0
580	4	-14.1616	132.688	-774.026	-52066.3	-75297.2	-17623.5	202.72	677.267	0	-2.41217	-149.089	-329.067	-23758	-2335.11	18270.1	292.904	272.198	0	-16.5737	-16.4005	-1103.09	-614581	254091	4847.47	229.623	556.43	0
580	5	-12.0633	133.069	-774.461	-51940.3	-74687.3	-17565.2	203.562	677.066	0	-1.50125	-148.435	-328.756	-23649.3	-2167.8	18068.8	293.406	271.936	0	-13.5646	-15.366	-1103.22	-614499	254761	3552.67	230.335	556.339	0
580	6	-10.1625	133.389	-774.533	-51806.1	-74087.5	-17499	204.346	676.887	0	-0.686566	-147.704	-328.347	-23539.3	-2011.49	17868.9	293.874	271.69	0	-10.849	-14.3148	-1102.88	-614167	255286	2411.86	231	556.253	0
580	7	-8.4711	133.637	-774.196	-51665.8	-73495.9	-17423.4	205.068	676.735	0	0.0153915	-146.912	-327.811	-23431.4	-1872.72	17668.8	294.287	271.478	0	-8.45571	-13.2748	-1102.01	-613556	255640	1427.32	231.608	556.184	0
580	8	-6.98573	133.81	-773.457	-51519.8	-72910.6	-17337.8	205.734	676.61	0	0.593456	-146.07	-327.144	-23328.2	-1755.91	17468.5	294.633	271.309	0	-6.39227	-12.2598	-1100.6	-612674	255821	595.419	232.158	556.138	0
580	9	-5.68572	133.921	-772.389	-51367.3	-72330.2	-17242.1	206.355	676.505	0	1.05024	-145.175	-326.373	-23231	-1661.44	17269.4	294.909	271.179	0	-4.63548	-11.2547	-1098.76	-611570	255860	-90.8337	232.659	556.108	0
581	0	-4.53768	133.997	-771.124	-51206.9	-71755.6	-17136.9	206.947	676.406	0	1.4044	-144.211	-325.551	-23139	-1586.06	17073.4	295.128	271.077	0	-3.13328	-10.2136	-1096.68	-610332	255811	-640.505	233.124	556.083	0
581	1	-3.50661	134.069	-769.813	-51037	-71189.8	-17023.4	207.523	676.298	0	1.67973	-143.154	-324.731	-23051	-1525.34	16881.1	295.303	270.985	0	-1.82687	-9.08459	-1094.54	-609056	255736	-1064.57	233.566	556.049	0
581	2	-2.56961	134.155	-768.57	-50857.5	-70636.1	-16903.6	208.094	676.172	0	1.89091	-141.998	-323.942	-22965	-1476.56	16692.7	295.442	270.892	0	-0.6787	-7.84256	-1092.51	-607815	255674	-1374.38	233.994	556.002	0
581	3	-1.72002	134.252	-767.445	-50669.9	-70096.6	-16779.2	208.662	676.024	0	2.03983	-140.757	-323.167	-22879.3	-1438.84	16507.9	295.548	270.797	0	0.319808	-6.50478	-1090.61	-606636	255633	-1581.42	234.408	555.948	0
581	4	-0.959548	134.34	-766.435	-50476.1	-69571.9	-16651.6	209.227	675.858	0	2.121	-139.462	-322.361	-22791.8	-1410.3	16327.3	295.625	270.703	0	1.16145	-5.12195	-1088.8	-605511	255601	-1699.74	234.807	555.903	0
581	5	-0.290605	134.396	-765.516	-50277.9	-69061.7	-16521.6	209.784	675.679	0	2.12629	-138.153	-321.473	-22701.2	-1386.34	16151	295.688	270.616	0	1.83568	-3.75734	-1086.99	-604419	255561	-1745.77	235.19	555.883	0
581	6	0.285285	134.394	-764.657	-50077.3	-68564	-16389.5	210.334	675.49	0	2.0486	-136.863	-320.459	-22607.6	-1361.96	15978.4	295.75	270.548	0	2.33389	-2.46968	-1085.12	-603336	255497	-1735.71	235.559	555.901	0
581	7	0.768973	134.307	-763.823	-49876.4	-68075	-16255	210.876	675.298	0	1.88665	-135.611	-319.281	-22511.2	-1334.76	15808.3	295.819	270.506	0	2.65563	-1.30394	-1083.1	-602239	255394	-1684.23	235.916	555.972	0
581	8	1.16769	134.114	-762.988	-49677	-67588.4	-16117.4	211.416	675.108	0	1.64773	-134.399	-317.923	-22412	-1304.1	15640.3	295.898	270.495	0	2.81542	-0.285614	-1080.91	-601110	255246	-1604.61	236.264	556.102	0
581	9	1.49974	133.806	-762.151	-49480	-67098.7	-15976.5	211.961	674.922	0	1.34902	-133.222	-316.407	-22309.8	-1268.37	15475	295.991	270.51	0	2.84875	0.583344	-1078.56	-599956	255064	-1511.16	236.613	556.283	0
582	0	1.79756	133.396	-761.353	-49285.2	-66603.3	-15832.8	212.52	674.734	0	1.01831	-132.07	-314.802	-22205.2	-1224.48	15312.8	296.11	270.537	0	2.81587	1.32608	-1076.16	-598813	254884	-1422.33	236.972	556.496	0
582	1	2.10285	132.909	-760.669	-49091.8	-66103	-15687.9	213.099	674.538	0	0.689334	-130.926	-313.2	-22099.7	-1169.41	15154.2	296.266	270.561	0	2.79219	1.98276	-1073.87	-597744	254754	-1359.57	237.355	556.716	0
582	2	2.45271	132.371	-760.164	-48899.7	-65600.2	-15544	213.703	674.328	0	0.391436	-129.779	-311.677	-21994.6	-1102.24	14999.4	296.464	270.568	0	2.84415	2.59219	-1071.84	-596806	254714	-1341.46	237.768	556.92	0
582	3	2.86897	131.798	-759.866	-48709.2	-65096	-15402.9	214.332	674.102	0	0.142164	-128.62	-310.271	-21889.9	-1025.31	14848.4	296.695	270.551	0	3.01113	3.1772	-1070.14	-596019	254775	-1379.82	238.212	557.098	0
582	4	3.35931	131.191	-759.76	-48521.8	-64589.9	-15266.2	214.986	673.865	0	-0.0534234	-127.45	-308.984	-21785.1	-943.789	14701	296.946	270.506	0	3.30589	3.74139	-1068.74	-595378	254931	-1481.32	238.682	557.25	0
582	5	3.92248	130.547	-759.818	-48339	-64081	-15135.8	215.663	673.619	0	-0.200128	-126.272	-307.798	-21680.1	-863.948	14556.9	297.193	270.436	0	3.72235	4.27489	-1067.62	-594863	255161	-1649.1	239.168	557.38	0
582	6	4.55022	129.859	-760.004	-48162.2	-63570.2	-15012.9	216.355	673.371	0	-0.308334	-125.095	-306.678	-21574.8	-791.593	14416	297.419	270.35	0	4.24188	4.76383	-1066.68	-594447	255439	-1881.73	239.662	557.5	0
582	7	5.22939	129.122	-760.269	-47992.2	-63059.6	-14898.5	217.056	673.125	0	-0.389126	-123.925	-305.595	-21469.8	-730.804	14278.2	297.609	270.256	0	4.84026	5.19659	-1065.86	-594096	255736	-2173.45	240.151	557.618	0
582	8	5.94755	128.336	-760.561	-47828.7	-62551.2	-14792.7	217.756	672.886	0	-0.451084	-122.767	-304.534	-21367.1	-683.128	14143.2	297.757	270.163	0	5.49646	5.5686	-1065.09	-593777	256030	-2516.68	240.63	557.739	0
582	9	6.69866	127.512	-760.844	-47670.1	-62046.5	-14694.9	218.45	672.654	0	-0.496055	-121.624	-303.509	-21269.1	-647.378	14010.7	297.867	270.077	0	6.2026	5.88871	-1064.35	-593473	256314	-2904.57	241.097	557.856	0
583	0	7.48641	126.674	-761.121	-47513.3	-61545.8	-14603.6	219.138	672.426	0	-0.51209	-120.49	-302.55	-21178.2	-620.18	13879	297.95	269.999	0	6.97432	6.18351	-1063.67	-593188	256600	-3333.78	241.555	557.959	0
583	1	8.3215	125.848	-761.423	-47355	-61049.5	-14517.2	219.822	672.193	0	-0.475217	-119.36	-301.696	-21096.5	-597.165	13746.3	298.021	269.926	0	7.84628	6.4884	-1063.12	-592947	256912	-3805.39	242.013	558.036	0
583	2	9.21188	125.057	-761.779	-47192.5	-60558.1	-14434.6	220.504	671.95	0	-0.366291	-118.231	-300.973	-21026	-573.972	13611.5	298.093	269.86	0	8.84559	6.82635	-1062.75	-592770	257269	-4321.15	242.478	558.078	0
583	3	10.1548	124.311	-762.174	-47025	-60072.5	-14355.8	221.183	671.698	0	-0.186344	-117.115	-300.374	-20966.9	-546.63	13475.3	298.18	269.803	0	9.96844	7.19621	-1062.55	-592647	257667	-4878.77	242.949	558.086	0
583	4	11.1366	123.602	-762.553	-46853.4	-59593.6	-14281.4	221.85	671.443	0	0.043356	-116.022	-299.852	-20916.7	-512.026	13339	298.292	269.757	0	11.18	7.57948	-1062.4	-592534	258079	-5470.58	243.425	558.071	0
583	5	12.137	122.912	-762.84	-46680.8	-59120.6	-14212.5	222.499	671.193	0	0.290357	-114.964	-299.332	-20871	-468.683	13204	298.434	269.725	0	12.4274	7.94806	-1062.17	-592369	258466	-6085.72	243.899	558.055	0
583	6	13.1335	122.219	-762.959	-46511	-58649.3	-14149.9	223.129	670.961	0	0.521085	-113.954	-298.739	-20826	-417.207	13072.2	298.603	269.713	0	13.6546	8.26443	-1061.7	-592093	258788	-6714.05	244.366	558.059	0
583	7	14.1057	121.505	-762.829	-46347.5	-58175	-14094.5	223.738	670.757	0	0.7115	-113.018	-298.015	-20779.5	-359.384	12945.4	298.794	269.726	0	14.8172	8.48685	-1060.84	-591649	259008	-7349.87	244.823	558.099	0
583	8	15.0406	120.767	-762.384	-46191.3	-57695.6	-14046.5	224.322	670.588	0	0.854912	-112.181	-297.134	-20729.7	-295.983	12824	299.004	269.766	0	15.8956	8.58609	-1059.52	-590990	259101	-7992.45	245.266	558.18	0
583	9	15.937	120.015	-761.598	-46041.3	-57212.6	-14005.5	224.878	670.454	0	0.963609	-111.449	-296.114	-20675.4	-225.39	12707.2	299.239	269.823	0	16.9006	8.56525	-1057.71	-590103	259064	-8642.99	245.696	558.294	0
584	0	16.808	119.271	-760.522	-45894.5	-56729.3	-13970.2	225.407	670.346	0	1.06705	-110.802	-295.02	-20616.7	-144.271	12594	299.511	269.882	0	17.8751	8.4693	-1055.54	-589027	258931	-9301.72	246.119	558.418	0
584	1	17.6772	118.568	-759.264	-45746.8	-56248.9	-13938.8	225.917	670.251	0	1.20507	-110.197	-293.954	-20556	-49.8417	12483.1	299.83	269.929	0	18.8822	8.37122	-1053.22	-587843	258761	-9968.45	246.546	558.521	0
584	2	18.5646	117.936	-757.939	-45595.5	-55773.4	-13910.2	226.414	670.157	0	1.41313	-109.598	-293.016	-20498	57.8561	12373.4	300.197	269.955	0	19.9778	8.33785	-1050.96	-586640	258612	-10642.6	246.986	558.577	0
584	3	19.4758	117.387	-756.622	-45440.4	-55304.7	-13883.9	226.906	670.057	0	1.70802	-108.985	-292.258	-20446.6	176.096	12263.8	300.603	269.961	0	21.1838	8.40187	-1048.88	-585475	258519	-11321.3	247.441	558.575	0
584	4	20.4014	116.923	-755.331	-45282.8	-54844	-13859.8	227.391	669.951	0	2.08563	-108.363	-291.682	-20403.2	301.435	12155	301.033	269.95	0	22.487	8.5598	-1047.01	-584363	258482	-11998.8	247.906	558.517	0
584	5	21.3234	116.534	-754.043	-45125.2	-54392.6	-13837.7	227.865	669.844	0	2.52856	-107.745	-291.249	-20367.4	430.525	12048.4	301.478	269.931	0	23.8519	8.78857	-1045.29	-583287	258481	-12665.7	248.376	558.417	0
584	6	22.2199	116.205	-752.718	-44970.2	-53950.4	-13817.1	228.326	669.744	0	3.01266	-107.146	-290.894	-20336.9	559.65	11945.2	301.924	269.912	0	25.2325	9.05968	-1043.61	-582209	258482	-13310.7	248.84	558.296	0
584	7	23.0707	115.923	-751.325	-44821	-53515.7	-13797.9	228.772	669.656	0	3.51057	-106.579	-290.544	-20308.9	684.923	11845.4	302.357	269.899	0	26.5813	9.34434	-1041.87	-581098	258454	-13924.4	249.292	558.177	0
584	8	23.8617	115.675	-749.864	-44679.5	-53085.7	-13779.5	229.206	669.584	0	3.99869	-106.056	-290.144	-20280.7	803.923	11748.4	302.771	269.899	0	27.8604	9.61938	-1040.01	-579944	258383	-14500.7	249.729	558.079	0
584	9	24.5883	115.458	-748.364	-44546.1	-52659.4	-13761	229.634	669.525	0	4.46727	-105.579	-289.684	-20251.7	917.443	11653.6	303.167	269.91	0	29.0556	9.87874	-1038.05	-578762	258278	-15036.2	250.155	558.006	0
585	0	25.2582	115.279	-746.882	-44419.4	-52238.6	-13740.7	230.058	669.473	0	4.92382	-105.14	-289.21	-20223.1	1029.04	11560	303.558	269.925	0	30.1821	10.1389	-1036.09	-577596	258169	-15531.3	250.574	557.945	0
585	1	25.8895	115.151	-745.495	-44297.4	-51826.1	-13716.9	230.481	669.42	0	5.3837	-104.722	-288.781	-20195.6	1142.21	11466.7	303.955	269.934	0	31.2732	10.4284	-1034.28	-576501	258098	-15991	250.996	557.879	0
585	2	26.4995	115.083	-744.268	-44179.8	-51423.2	-13688.8	230.908	669.36	0	5.85581	-104.312	-288.423	-20167.5	1257.79	11372.8	304.361	269.924	0	32.3553	10.7708	-1032.69	-575519	258089	-16420.6	251.423	557.801	0
585	3	27.0941	115.074	-743.227	-44067.4	-51030.1	-13656.2	231.34	669.292	0	6.33622	-103.898	-288.109	-20135	1373.76	11276.9	304.768	269.887	0	33.4303	11.1753	-1031.34	-574656	258140	-16821.3	251.852	557.716	0
585	4	27.6673	115.113	-742.363	-43961.6	-50647	-13619.6	231.776	669.219	0	6.81131	-103.479	-287.787	-20093.9	1486.98	11178.1	305.167	269.822	0	34.4786	11.6342	-1030.15	-573896	258230	-17190.5	252.279	557.641	0
585	5	28.2068	115.182	-741.648	-43863.1	-50274.2	-13579.4	232.213	669.143	0	7.2629	-103.061	-287.394	-20041.5	1595.42	11076	305.551	269.735	0	35.4697	12.1207	-1029.04	-573207	258331	-17525.9	252.695	557.595	0
585	6	28.7	115.26	-741.037	-43772.5	-49911.8	-13536.1	232.646	669.069	0	7.67268	-102.664	-286.881	-19977.7	1699.09	10972	305.923	269.637	0	36.3726	12.5958	-1027.92	-572555	258417	-17826.9	253.097	557.592	0
585	7	29.1395	115.333	-740.491	-43690.4	-49558.5	-13490.7	233.073	669.002	0	8.02726	-102.305	-286.227	-19904.1	1798.82	10868	306.285	269.539	0	37.1668	13.0286	-1026.72	-571914	258472	-18094.6	253.483	557.64	0
585	8	29.5284	115.401	-739.997	-43617.4	-49212.2	-13444.6	233.497	668.943	0	8.32235	-101.989	-285.446	-19824.2	1894.62	10766.5	306.637	269.45	0	37.8507	13.4118	-1025.44	-571285	258498	-18331.3	253.856	557.739	0
585	9	29.8812	115.471	-739.582	-43552.9	-48869.9	-13399.2	233.922	668.889	0	8.56474	-101.707	-284.576	-19741.4	1985.39	10669.1	306.977	269.371	0	38.4459	13.7639	-1024.16	-570694	258518	-18541.4	254.221	557.877	0
586	0	30.2214	115.561	-739.307	-43495.2	-48528.8	-13355.3	234.359	668.832	0	8.77284	-101.438	-283.683	-19658.5	2070.65	10577.1	307.299	269.298	0	38.9943	14.1229	-1022.99	-570190	258567	-18731	254.586	558.038	0
586	1	30.5735	115.689	-739.235	-43441.7	-48188	-13313.1	234.814	668.766	0	8.9727	-101.158	-282.847	-19577.3	2152.21	10490.2	307.609	269.215	0	39.5462	14.5316	-1022.08	-569824	258691	-18907.8	254.959	558.196	0
586	2	30.9523	115.871	-739.392	-43390.2	-47848	-13272.7	235.287	668.684	0	9.18796	-100.852	-282.139	-19499.3	2232.96	10406.9	307.914	269.112	0	40.1403	15.0192	-1021.53	-569626	258918	-19078.5	255.346	558.325	0
586	3	31.3562	116.109	-739.744	-43339.8	-47510.2	-13234	235.775	668.588	0	9.43026	-100.517	-281.594	-19425.5	2314.25	10324.8	308.218	268.984	0	40.7865	15.5919	-1021.34	-569580	259248	-19245	255.748	558.412	0
586	4	31.7702	116.39	-740.226	-43290.7	-47175.5	-13196.8	236.269	668.483	0	9.69603	-100.154	-281.201	-19356.2	2395.4	10241.1	308.518	268.834	0	41.4662	16.2359	-1021.43	-569646	259658	-19404	256.159	558.459	0
586	5	32.1746	116.692	-740.763	-43244.1	-46844.4	-13161	236.762	668.378	0	9.96866	-99.769	-280.916	-19291	2474.92	10154.1	308.81	268.672	0	42.1432	16.9234	-1021.68	-569771	260111	-19550.1	256.572	558.477	0
586	6	32.5496	116.99	-741.269	-43200.9	-46516.2	-13126.7	237.248	668.28	0	10.2244	-99.3758	-280.68	-19228.5	2552.09	10063.7	309.093	268.507	0	42.774	17.6143	-1021.95	-569894	260568	-19678.8	256.98	558.481	0
586	7	32.8759	117.257	-741.66	-43161.2	-46189.7	-13094.5	237.721	668.195	0	10.4417	-98.996	-280.439	-19166.6	2627.93	9971.21	309.371	268.345	0	43.3175	18.2611	-1022.1	-569952	260989	-19787.6	257.38	558.486	0
586	8	33.1355	117.475	-741.861	-43123.9	-45862.9	-13064.7	238.179	668.129	0	10.6119	-98.6502	-280.158	-19102.9	2704.66	9877.46	309.654	268.186	0	43.7475	18.8249	-1022.02	-569890	261348	-19874.9	257.772	558.496	0
586	9	33.319	117.639	-741.841	-43086.6	-45534.4	-13036.6	238.62	668.081	0	10.7434	-98.347	-279.828	-19036.2	2784.82	9782.77	309.952	268.028	0	44.0625	19.2924	-1021.67	-569686	261636	-19939.4	258.157	558.509	0
587	0	33.4335	117.763	-741.629	-43046.8	-45204.6	-13008.5	239.047	668.044	0	10.8562	-98.081	-279.479	-18967.4	2871.35	9687.23	310.274	267.867	0	44.2897	19.6815	-1021.11	-569359	261873	-19982.5	258.542	558.515	0
587	1	33.5026	117.869	-741.302	-43002.3	-44876.2	-12979	239.463	668.009	0	10.9741	-97.835	-279.163	-18899.9	2967.04	9591.15	310.628	267.702	0	44.4767	20.0338	-1020.47	-568968	262096	-20009.2	258.931	558.499	0
587	2	33.5555	117.982	-740.944	-42950.9	-44552.7	-12947	239.87	667.968	0	11.1186	-97.5903	-278.919	-18837.3	3072.82	9494.96	311.017	267.537	0	44.6741	20.3917	-1019.86	-568569	262335	-20027.1	259.328	558.455	0
587	3	33.6131	118.116	-740.604	-42891.6	-44237	-12911.9	240.269	667.914	0	11.3033	-97.3369	-278.746	-18781.4	3187.07	9399.35	311.434	267.378	0	44.9164	20.7796	-1019.35	-568193	262599	-20043.2	259.729	558.386	0
587	4	33.6837	118.275	-740.292	-42825.1	-43929.6	-12873.2	240.659	667.849	0	11.5269	-97.0755	-278.605	-18731.1	3306.01	9305.52	311.866	267.232	0	45.2106	21.1993	-1018.9	-567838	262875	-20060.3	260.13	558.305	0
587	5	33.7635	118.448	-739.983	-42754.4	-43628.4	-12830.7	241.041	667.778	0	11.7723	-96.8147	-278.431	-18682.8	3424.26	9214.55	312.298	267.101	0	45.5357	21.6334	-1018.41	-567474	263134	-20076.3	260.523	558.234	0
587	6	33.8396	118.62	-739.627	-42683	-43329.8	-12784.9	241.417	667.709	0	12.0147	-96.5679	-278.16	-18633	3535.76	9126.82	312.711	266.986	0	45.8543	22.0523	-1017.79	-567062	263341	-20087.5	260.901	558.192	0
587	7	33.8955	118.773	-739.17	-42613.7	-43030.3	-12736.3	241.786	667.651	0	12.2337	-96.3491	-277.754	-18579.4	3636.1	9042.12	313.091	266.891	0	46.1292	22.4234	-1016.92	-566561	263469	-20090.2	261.261	558.191	0
587	8	33.9162	118.891	-738.576	-42547.9	-42725.3	-12685.8	242.152	667.608	0	12.418	-96.1706	-277.214	-18522.3	3724.45	8959.54	313.435	266.816	0	46.3342	22.7208	-1015.79	-565954	263512	-20082.5	261.605	558.23	0
587	9	33.8943	118.973	-737.849	-42485.9	-42411.2	-12634.5	242.521	667.581	0	12.5684	-96.036	-276.586	-18463.8	3803.36	8877.62	313.751	266.756	0	46.4627	22.9366	-1014.43	-565254	263492	-20065.1	261.942	558.296	0
588	0	33.836	119.025	-737.046	-42426.7	-42086.8	-12583.7	242.898	667.563	0	12.7049	-95.93	-275.957	-18406.7	3878.43	8795.59	314.055	266.701	0	46.5409	23.0954	-1013	-564514	263458	-20040.4	262.282	558.363	0
588	1	33.7607	119.07	-736.265	-42367.6	-41754	-12534.2	243.289	667.544	0	12.8604	-95.8215	-275.438	-18353.8	3958.06	8714.29	314.37	266.635	0	46.6211	23.2482	-1011.7	-563815	263477	-20011.5	262.641	558.396	0
588	2	33.6895	119.124	-735.596	-42306.3	-41416	-12485.9	243.697	667.513	0	13.0623	-95.683	-275.121	-18306.9	4050.78	8635.56	314.724	266.541	0	46.7518	23.4413	-1010.72	-563226	263606	-19981	263.031	558.367	0
588	3	33.6334	119.196	-735.076	-42241.6	-41076.9	-12439.1	244.119	667.466	0	13.3181	-95.5046	-275.046	-18265.9	4161.64	8561.16	315.131	266.41	0	46.9515	23.6913	-1010.12	-562776	263868	-19950.6	263.455	558.262	0
588	4	33.59	119.276	-734.686	-42174	-40739.4	-12393.6	244.548	667.404	0	13.6163	-95.2905	-275.2	-18229	4290.88	8491.99	315.592	266.239	0	47.2063	23.9857	-1009.89	-562450	264251	-19919.1	263.908	558.084	0
588	5	33.5453	119.345	-734.36	-42104	-40404.9	-12348.5	244.98	667.334	0	13.933	-95.0536	-275.532	-18194.8	4434.27	8427.72	316.094	266.035	0	47.4783	24.2913	-1009.89	-562199	264718	-19882.6	264.382	557.847	0
588	6	33.4794	119.376	-734.007	-42031.3	-40073.8	-12302	245.404	667.263	0	14.2416	-94.812	-275.969	-18162.7	4584.04	8366.98	316.611	265.814	0	47.721	24.5641	-1009.98	-561953	265213	-19836.6	264.861	557.57	0
588	7	33.3762	119.348	-733.544	-41954.7	-39747.3	-12253.1	245.815	667.194	0	14.523	-94.5826	-276.436	-18132.8	4731.38	8307.78	317.116	265.595	0	47.8992	24.7657	-1009.98	-561648	265679	-19779.7	265.33	557.275	0
588	8	33.2331	119.251	-732.938	-41873.8	-39426.8	-12201.4	246.207	667.131	0	14.7711	-94.3729	-276.885	-18105.4	4869.32	8248.21	317.586	265.39	0	48.0042	24.8784	-1009.82	-561254	266085	-19716.1	265.779	556.977	0
588	9	33.0643	119.094	-732.227	-41789.9	-39113.6	-12148.2	246.583	667.072	0	14.995	-94.1764	-277.31	-18081.4	4994.35	8187.62	318.01	265.203	0	48.0593	24.9178	-1009.54	-560796	266435	-19653.5	266.203	556.683	0
589	0	32.8986	118.906	-731.51	-41704.9	-38809.2	-12095.6	246.947	667.012	0	15.2171	-93.9724	-277.75	-18062.3	5107.41	8126.91	318.389	265.031	0	48.1157	24.9333	-1009.26	-560342	266767	-19600.3	266.607	556.386	0
589	1	32.7696	118.726	-730.902	-41620.4	-38514.6	-12045.2	247.305	666.944	0	15.462	-93.7375	-278.253	-18049.2	5213.95	8067.58	318.738	264.866	0	48.2315	24.9885	-1009.15	-559971	267131	-19562.9	267.001	556.08	0
589	2	32.701	118.587	-730.478	-41537.7	-38230.7	-11997.8	247.663	666.864	0	15.7414	-93.4602	-278.849	-18042.5	5321.75	8010.97	319.085	264.704	0	48.4424	25.1265	-1009.33	-559736	267564	-19544.8	267.395	555.758	0
589	3	32.6986	118.497	-730.253	-41458.2	-37957.7	-11953.6	248.021	666.772	0	16.0486	-93.1463	-279.527	-18041.2	5436.57	7957.69	319.449	264.542	0	48.7472	25.3512	-1009.78	-559642	268073	-19546.4	267.794	555.427	0
589	4	32.7513	118.446	-730.18	-41383.1	-37693.9	-11912.3	248.377	666.675	0	16.3637	-92.8147	-280.238	-18043.7	5559.31	7907.74	319.838	264.387	0	49.1151	25.6315	-1010.42	-559654	268633	-19566.1	268.197	555.101	0
589	5	32.8381	118.411	-730.173	-41312.5	-37437.5	-11873.1	248.728	666.579	0	16.6632	-92.4919	-280.901	-18047.3	5686.91	7861.15	320.245	264.248	0	49.5012	25.9187	-1011.07	-559701	269196	-19600.2	268.597	554.802	0
589	6	32.9334	118.367	-730.123	-41246.3	-37185.6	-11835.5	249.069	666.492	0	16.9247	-92.2076	-281.427	-18049	5814.81	7817.61	320.662	264.134	0	49.8581	26.1596	-1011.55	-559700	269701	-19644.3	268.987	554.551	0
589	7	33.0155	118.297	-729.939	-41184.1	-36933.7	-11799.3	249.402	666.421	0	17.1291	-91.9903	-281.745	-18046.7	5938.16	7775.9	321.076	264.054	0	50.1446	26.3071	-1011.68	-559580	270103	-19696.6	269.362	554.366	0
589	8	33.0738	118.191	-729.576	-41124.5	-36676.1	-11764.1	249.73	666.368	0	17.2638	-91.857	-281.819	-18039.5	6053.38	7734.52	321.48	264.011	0	50.3376	26.3344	-1011.39	-559305	270380	-19757	269.722	554.254	0
589	9	33.1123	118.053	-729.046	-41067	-36408.1	-11729.6	250.061	666.33	0	17.3284	-91.8044	-281.649	-18026	6159.99	7692.93	321.871	264.002	0	50.4406	26.2482	-1010.7	-558881	270539	-19826.3	270.072	554.214	0
590	0	33.1466	117.895	-728.412	-41012.2	-36128.5	-11695.8	250.401	666.304	0	17.3352	-91.8079	-281.275	-18005.6	6260.72	7651.92	322.258	264.014	0	50.4818	26.0872	-1009.69	-558352	270615	-19904.2	270.419	554.235	0
590	1	33.1939	117.74	-727.754	-40961.3	-35839.3	-11663.4	250.754	666.285	0	17.3062	-91.8327	-280.763	-17978.8	6359.06	7612.88	322.649	264.036	0	50.5002	25.9072	-1008.52	-557779	270651	-19987.9	270.769	554.302	0
590	2	33.2642	117.606	-727.13	-40914.8	-35543.8	-11633.1	251.118	666.269	0	17.2654	-91.8484	-280.177	-17947.5	6457.12	7576.92	323.047	264.058	0	50.5296	25.758	-1007.31	-557211	270680	-20073	271.124	554.396	0
590	3	33.3577	117.508	-726.563	-40871.7	-35245.3	-11605.7	251.49	666.253	0	17.2321	-91.837	-279.569	-17914.2	6555.72	7544.52	323.449	264.078	0	50.5898	25.6707	-1006.13	-556671	270722	-20154.6	271.485	554.503	0
590	4	33.4684	117.448	-726.048	-40830.8	-34946	-11581.2	251.868	666.237	0	17.2188	-91.7915	-278.976	-17881.1	6655.52	7516.07	323.857	264.096	0	50.6872	25.657	-1005.02	-556165	270784	-20227.5	271.851	554.61	0
590	5	33.5863	117.426	-725.571	-40790.9	-34646.2	-11559.5	252.25	666.219	0	17.2317	-91.7106	-278.421	-17850	6756.77	7491.82	324.268	264.112	0	50.818	25.7157	-1003.99	-555689	270869	-20287	272.221	554.709	0
590	6	33.7012	117.433	-725.105	-40750.9	-34345.1	-11540.2	252.634	666.2	0	17.2677	-91.5988	-277.898	-17821.2	6857.94	7470.69	324.678	264.129	0	50.9689	25.8338	-1003	-555226	270967	-20330.7	272.595	554.8	0
590	7	33.8054	117.455	-724.616	-40710.5	-34041	-11522.8	253.022	666.182	0	17.3128	-91.4677	-277.368	-17793	6955.52	7449.86	325.077	264.15	0	51.1182	25.9876	-1001.98	-554746	271056	-20360.5	272.968	554.892	0
590	8	33.896	117.482	-724.079	-40669.8	-33734	-11506.9	253.411	666.168	0	17.3484	-91.3313	-276.784	-17762.6	7045.79	7426.4	325.456	264.175	0	51.2443	26.1508	-1000.86	-554222	271111	-20381.4	273.335	554.999	0
590	9	33.9775	117.505	-723.495	-40628.8	-33425.9	-11492.3	253.799	666.156	0	17.3611	-91.1982	-276.121	-17726.6	7126.56	7398.96	325.81	264.199	0	51.3386	26.3071	-999.616	-553649	271121	-20399.7	273.691	555.125	0
591	0	34.0655	117.528	-722.902	-40586.9	-33118.6	-11478.7	254.187	666.144	0	17.3491	-91.0671	-275.404	-17684.3	7198.36	7367.97	326.137	264.212	0	51.4146	26.4608	-998.306	-553052	271104	-20422.3	274.036	555.263	0
591	1	34.1832	117.563	-722.368	-40543	-32813.7	-11466	254.575	666.125	0	17.3185	-90.93	-274.701	-17637.1	7264.92	7334.83	326.447	264.205	0	51.5017	26.6332	-997.068	-552486	271100	-20456.7	274.376	555.393	0
591	2	34.3498	117.626	-721.951	-40496.5	-32513.7	-11453.8	254.964	666.093	0	17.2746	-90.7813	-274.083	-17587.7	7331.96	7301.18	326.751	264.169	0	51.6244	26.8444	-996.034	-552002	271151	-20507.6	274.718	555.494	0
591	3	34.5695	117.721	-721.668	-40446.9	-32221.3	-11441.4	255.352	666.046	0	17.2145	-90.6232	-273.579	-17537.9	7404.3	7268.35	327.065	264.105	0	51.784	27.0976	-995.247	-551617	271272	-20574.1	275.065	555.559	0
591	4	34.8307	117.84	-721.484	-40394.4	-31937.3	-11428.6	255.734	665.988	0	17.1293	-90.4656	-273.167	-17488.5	7484.4	7237.12	327.399	264.022	0	51.96	27.3744	-994.651	-551308	271448	-20651.8	275.416	555.594	0
591	5	35.1126	117.965	-721.333	-40339.9	-31659.7	-11415.4	256.11	665.924	0	17.0091	-90.3264	-272.797	-17439.7	7571.92	7207.78	327.757	263.929	0	52.1217	27.639	-994.131	-551026	271650	-20736.4	275.77	555.614	0
591	6	35.3908	118.075	-721.14	-40285	-31384.7	-11401.4	256.479	665.863	0	16.8492	-90.2279	-272.411	-17391.3	7663.38	7180.02	328.132	263.842	0	52.24	27.847	-993.551	-550717	271837	-20825.5	276.125	555.637	0
591	7	35.6423	118.147	-720.833	-40231.7	-31109.5	-11386	256.842	665.813	0	16.6546	-90.1854	-271.946	-17341.9	7752.86	7152.37	328.509	263.769	0	52.2969	27.9619	-992.779	-550329	271967	-20917.8	276.474	555.683	0
591	8	35.8501	118.168	-720.369	-40181.8	-30831.7	-11368.5	257.2	665.78	0	16.4404	-90.1978	-271.362	-17289	7834.88	7122.36	328.872	263.712	0	52.2905	27.9705	-991.731	-549826	272013	-21011.6	276.811	555.764	0
591	9	36.0129	118.14	-719.766	-40135.9	-30549.4	-11348.5	257.556	665.762	0	16.2262	-90.2478	-270.673	-17232	7907.52	7087.75	329.214	263.663	0	52.2391	27.8927	-990.439	-549221	271982	-21106.1	277.14	555.874	0
592	0	36.1519	118.091	-719.113	-40092.2	-30261.2	-11326.1	257.919	665.752	0	16.0312	-90.307	-269.962	-17173.2	7973.62	7048.12	329.536	263.613	0	52.1831	27.7841	-989.074	-548583	271930	-21201.7	277.466	555.991	0
592	1	36.3036	118.063	-718.55	-40047.9	-29967.5	-11301.6	258.295	665.734	0	15.8738	-90.3429	-269.34	-17116.7	8038.45	7005	329.845	263.551	0	52.1774	27.7199	-987.89	-548018	271933	-21300.6	277.802	556.082	0
592	2	36.4992	118.089	-718.203	-40001.4	-29670.5	-11275.4	258.688	665.696	0	15.7687	-90.3316	-268.9	-17066.3	8106.1	6960.76	330.145	263.467	0	52.2679	27.7578	-987.103	-547619	272058	-21405.5	278.154	556.124	0
592	3	36.7491	118.179	-718.125	-39953.4	-29373.2	-11247.8	259.097	665.636	0	15.7203	-90.2698	-268.679	-17023.9	8178.26	6917.41	330.439	263.362	0	52.4693	27.9092	-986.804	-547430	272328	-21518.6	278.522	556.108	0
592	4	37.045	118.317	-718.285	-39906.3	-29077.7	-11218.2	259.518	665.558	0	15.7204	-90.1708	-268.657	-16989	8255.45	6876.29	330.729	263.237	0	52.7653	28.1458	-986.942	-547430	272728	-21639.7	278.902	556.041	0
592	5	37.3703	118.475	-718.6	-39862.3	-28784.3	-11186	259.944	665.472	0	15.753	-90.0534	-268.784	-16959.2	8338.38	6838.01	331.023	263.096	0	53.1233	28.4218	-987.384	-547560	273219	-21767.9	279.293	555.938	0
592	6	37.7058	118.625	-718.967	-39823.7	-28490.5	-11150.8	260.373	665.39	0	15.8005	-89.9358	-268.996	-16931.8	8428.17	6802.72	331.332	262.944	0	53.5063	28.6887	-987.963	-547748	273758	-21902.1	279.693	555.815	0
592	7	38.033	118.738	-719.291	-39791.9	-28192.6	-11113.2	260.805	665.321	0	15.8487	-89.8329	-269.23	-16904.2	8525.64	6770.73	331.667	262.787	0	53.8817	28.9052	-988.521	-547922	274303	-22040.8	280.105	555.689	0
592	8	38.3387	118.799	-719.498	-39767.3	-27888.6	-11073.7	261.239	665.271	0	15.889	-89.7532	-269.444	-16875	8630.95	6742.3	332.032	262.629	0	54.2277	29.046	-988.942	-548030	274822	-22182.1	280.527	555.568	0
592	9	38.62	118.806	-719.556	-39748.4	-27579.9	-11033	261.671	665.24	0	15.9184	-89.698	-269.628	-16843.5	8743.52	6716.8	332.428	262.469	0	54.5384	29.1084	-989.184	-548049	275301	-22325.5	280.958	555.454	0
593	0	38.8863	118.774	-719.495	-39731.7	-27271.1	-10991.4	262.097	665.222	0	15.9425	-89.6597	-269.799	-16810.1	8862.27	6692.18	332.848	262.306	0	54.8288	29.1142	-989.293	-547996	275747	-22474.2	281.392	555.339	0
593	1	39.1571	118.726	-719.39	-39713.2	-26966.8	-10950.2	262.514	665.204	0	15.9722	-89.6245	-269.984	-16775.6	8985.75	6665.47	333.283	262.135	0	55.1294	29.1011	-989.374	-547916	276185	-22634.6	281.826	555.213	0
593	2	39.4504	118.682	-719.319	-39690.1	-26669.3	-10910	262.924	665.177	0	16.0146	-89.5842	-270.212	-16742.1	9111.35	6634.25	333.719	261.959	0	55.465	29.0978	-989.532	-547863	276639	-22814.1	282.256	555.07	0
593	3	39.7722	118.648	-719.32	-39662	-26378.7	-10871.2	263.328	665.138	0	16.0643	-89.5439	-270.498	-16712.8	9234.59	6597.64	334.139	261.785	0	55.8366	29.1036	-989.818	-547863	277121	-23016.5	282.68	554.91	0
593	4	40.1146	118.613	-719.371	-39630.6	-26093.9	-10833.9	263.727	665.091	0	16.1079	-89.519	-270.826	-16690.3	9350.25	6555.86	334.525	261.628	0	56.2225	29.0937	-990.197	-547906	277617	-23241.4	283.091	554.741	0
593	5	40.4611	118.562	-719.414	-39596.7	-25813.5	-10797.6	264.119	665.04	0	16.1299	-89.5234	-271.154	-16674.4	9454.18	6509.09	334.866	261.494	0	56.591	29.0389	-990.568	-547950	278095	-23484.1	283.485	554.575	0
593	6	40.7943	118.481	-719.382	-39560	-25536.3	-10761.6	264.503	664.992	0	16.1196	-89.5634	-271.427	-16661.6	9544.27	6457.39	335.163	261.385	0	56.9139	28.9179	-990.809	-547942	278519	-23737.2	283.86	554.426	0
593	7	41.1026	118.359	-719.234	-39519.4	-25261.1	-10724.7	264.878	664.947	0	16.0756	-89.6408	-271.609	-16647.5	9621.71	6401.89	335.425	261.292	0	57.1782	28.7181	-990.843	-547843	278869	-23995.1	284.216	554.297	0
593	8	41.3851	118.193	-718.968	-39473.7	-24988	-10686	265.245	664.903	0	16.0069	-89.7553	-271.688	-16627.7	9692.31	6345.42	335.674	261.201	0	57.392	28.4372	-990.656	-547645	279146	-24255.8	284.56	554.188	0
593	9	41.6526	117.992	-718.619	-39421.5	-24717.2	-10645.3	265.605	664.857	0	15.9309	-89.9021	-271.682	-16598.3	9766.77	6291.12	335.949	261.095	0	57.5835	28.0896	-990.301	-547366	279376	-24521.6	284.903	554.088	0
594	0	41.925	117.778	-718.263	-39363	-24448.3	-10602.4	265.962	664.803	0	15.8713	-90.0674	-271.633	-16557.3	9857.67	6240.6	336.29	260.955	0	57.7962	27.7105	-989.896	-547057	279604	-24797.2	285.26	553.985	0
594	1	42.2228	117.578	-717.996	-39300.2	-24182	-10557.3	266.32	664.736	0	15.8518	-90.2304	-271.606	-16506.1	9971.87	6193.32	336.714	260.772	0	58.0746	27.3472	-989.602	-546792	279883	-25086.1	285.641	553.864	0
594	2	42.5563	117.411	-717.884	-39235.6	-23918.9	-10509.8	266.681	664.655	0	15.8881	-90.3711	-271.677	-16450.4	10106.5	6146.93	337.201	260.551	0	58.4444	27.0395	-989.56	-546632	280250	-25387.9	286.042	553.711	0
594	3	42.9207	117.282	-717.937	-39170.8	-23657.8	-10460.1	267.048	664.56	0	15.9851	-90.4788	-271.894	-16396.9	10253.9	6099.15	337.713	260.306	0	58.9058	26.8033	-989.831	-546601	280718	-25698.6	286.458	553.517	0
594	4	43.2997	117.185	-718.115	-39106.6	-23394.9	-10409.1	267.422	664.457	0	16.1389	-90.5553	-272.273	-16351.1	10407.3	6049.35	338.224	260.054	0	59.4386	26.6296	-990.388	-546684	281276	-26011.5	286.886	553.281	0
594	5	43.6711	117.104	-718.349	-39042.9	-23125.8	-10357.4	267.807	664.351	0	16.337	-90.611	-272.794	-16315.6	10561.4	5998.15	338.716	259.809	0	60.0081	26.4935	-991.143	-546838	281898	-26318	287.323	553.008	0
594	6	44.0105	117.022	-718.546	-38979.4	-22847.3	-10305.5	268.203	664.248	0	16.5613	-90.6588	-273.409	-16290.7	10711.3	5946.05	339.177	259.583	0	60.5718	26.3634	-991.955	-546999	282543	-26609.1	287.766	552.711	0
594	7	44.2982	116.918	-718.614	-38915.6	-22558.1	-10253	268.609	664.154	0	16.7934	-90.7102	-274.058	-16274.4	10853.5	5893.11	339.603	259.383	0	61.0916	26.2079	-992.672	-547098	283165	-26878.1	288.209	552.404	0
594	8	44.5258	116.776	-718.496	-38852.4	-22260.9	-10199	269.017	664.075	0	17.0209	-90.774	-274.684	-16263.2	10988.2	5839.36	340.003	259.207	0	61.5468	26.0025	-993.18	-547087	283727	-27123.8	288.65	552.1	0
594	9	44.6993	116.592	-718.184	-38791.3	-21961.6	-10142.4	269.421	664.013	0	17.2407	-90.8527	-275.266	-16253.8	11120	5785.29	340.397	259.048	0	61.94	25.7389	-993.45	-546955	284220	-27350.1	289.087	551.805	0
595	0	44.838	116.374	-717.73	-38733.2	-21666.9	-10082.5	269.812	663.966	0	17.4584	-90.9407	-275.821	-16243.9	11255	5731.73	340.806	258.893	0	62.2964	25.4331	-993.551	-546736	284663	-27563.7	289.521	551.513	0
595	1	44.9682	116.144	-717.222	-38677.7	-21382.7	-10019.8	270.187	663.927	0	17.6855	-91.0269	-276.389	-16233.5	11397.8	5679.34	341.238	258.734	0	62.6537	25.1167	-993.611	-546489	285091	-27773.2	289.951	551.216	0
595	2	45.1123	115.922	-716.748	-38624.2	-21112.5	-9955.07	270.544	663.888	0	17.9352	-91.1035	-276.996	-16223.7	11549.9	5628.56	341.697	258.57	0	63.0475	24.8182	-993.744	-546272	285534	-27986.6	290.377	550.91	0
595	3	45.2815	115.721	-716.356	-38572.4	-20857.8	-9889.66	270.884	663.845	0	18.2149	-91.1699	-277.648	-16215.7	11711.1	5579.4	342.18	258.404	0	63.4964	24.5515	-994.003	-546116	286007	-28209.5	290.798	550.596	0
595	4	45.4756	115.545	-716.049	-38522.6	-20617.4	-9824.96	271.207	663.799	0	18.5185	-91.2327	-278.325	-16210.1	11879.3	5530.88	342.681	258.242	0	63.9941	24.3127	-994.374	-546021	286502	-28444.1	291.212	550.284	0
595	5	45.6864	115.387	-715.787	-38474.4	-20387.1	-9762.03	271.518	663.751	0	18.8233	-91.303	-278.992	-16206.9	12050.5	5481.53	343.193	258.091	0	64.5096	24.0844	-994.779	-545954	287001	-28688.5	291.62	549.981	0
595	6	45.8989	115.233	-715.49	-38427.1	-20160	-9701.26	271.824	663.707	0	19.0984	-91.3902	-279.599	-16204.5	12219.8	5431.02	343.705	257.956	0	64.9973	23.8427	-995.089	-545856	287467	-28935.4	292.021	549.7	0
595	7	46.0944	115.063	-715.075	-38379.7	-19929.1	-9642.47	272.13	663.672	0	19.3197	-91.4998	-280.087	-16200.1	12382.6	5381.19	344.21	257.84	0	65.4142	23.5636	-995.163	-545662	287863	-29173.8	292.417	549.451	0
595	8	46.2558	114.863	-714.482	-38331	-19689.8	-9585.08	272.442	663.649	0	19.4779	-91.634	-280.415	-16191.6	12535.4	5334.83	344.703	257.742	0	65.7337	23.2291	-994.897	-545325	288160	-29393.2	292.809	549.242	0
595	9	46.377	114.628	-713.697	-38278.5	-19440.6	-9528.22	272.761	663.634	0	19.5767	-91.7895	-280.573	-16178.6	12675.5	5293.75	345.177	257.663	0	65.9538	22.8384	-994.27	-544831	288350	-29588.3	293.196	549.073	0
596	0	46.4687	114.37	-712.758	-38219.6	-19182.6	-9471.06	273.087	663.622	0	19.6324	-91.9527	-280.597	-16163.3	12801.4	5257.98	345.622	257.603	0	66.1011	22.4173	-993.355	-544209	288453	-29760.3	293.576	548.932	0
596	1	46.552	114.111	-711.737	-38152	-18919.3	-9412.98	273.418	663.604	0	19.6702	-92.0994	-280.557	-16149	12914.2	5225.74	346.031	257.56	0	66.2222	22.0115	-992.294	-543515	288504	-29914.5	293.948	548.801	0
596	2	46.6452	113.868	-710.7	-38075.1	-18655.4	-9353.39	273.751	663.574	0	19.7114	-92.2031	-280.522	-16138.8	13017.9	5193.69	346.406	257.531	0	66.3566	21.6651	-991.222	-542805	288544	-30056	294.313	548.662	0
596	3	46.7551	113.645	-709.673	-37989.6	-18394.6	-9291.65	274.08	663.531	0	19.7642	-92.2464	-280.548	-16134.8	13117.1	5158.28	346.755	257.512	0	66.5193	21.399	-990.221	-542108	288596	-30187.1	294.67	548.498	0
596	4	46.8761	113.433	-708.641	-37897.4	-18137	-9227.44	274.406	663.479	0	19.8252	-92.2274	-280.661	-16137.9	13215.4	5117.6	347.087	257.5	0	66.7013	21.2058	-989.302	-541421	288667	-30307.5	295.025	548.304	0
596	5	46.9938	113.215	-707.56	-37801.2	-17879.9	-9161.02	274.73	663.425	0	19.8841	-92.1589	-280.852	-16147	13314.9	5071.66	347.409	257.493	0	66.8778	21.0556	-988.411	-540719	288748	-30415.7	295.382	548.082	0
596	6	47.0893	112.968	-706.373	-37703.2	-17619.8	-9092.73	275.056	663.376	0	19.9282	-92.0635	-281.084	-16159.2	13416.7	5021.28	347.732	257.489	0	67.0175	20.905	-987.457	-539963	288817	-30510.1	295.744	547.839	0
596	7	47.1465	112.676	-705.043	-37605	-17354.6	-9022.63	275.385	663.337	0	19.9497	-91.964	-281.311	-16171	13521.5	4967.3	348.066	257.485	0	67.0962	20.7121	-986.353	-539120	288852	-30591	296.114	547.587	0
596	8	47.1594	112.33	-703.568	-37506.9	-17084.5	-8950.67	275.717	663.31	0	19.9523	-91.8722	-281.498	-16179.6	13629.9	4910.49	348.419	257.477	0	67.1117	20.4581	-985.066	-538181	288844	-30660.5	296.493	547.337	0
596	9	47.136	111.943	-702.007	-37408.2	-16812.3	-8877.03	276.051	663.288	0	19.9518	-91.7819	-281.638	-16183.2	13742.8	4851.51	348.796	257.461	0	67.0878	20.1614	-983.645	-537176	288804	-30720.4	296.88	547.091	0
597	0	47.0973	111.544	-700.471	-37308	-16541.9	-8802	276.385	663.261	0	19.9685	-91.6739	-281.757	-16180.8	13862.8	4790.8	349.201	257.428	0	67.0658	19.8697	-982.228	-536174	288770	-30773.4	297.272	546.846	0
597	1	47.0701	111.165	-699.083	-37205.5	-16276.7	-8725.81	276.717	663.221	0	20.015	-91.5296	-281.902	-16172.4	13992.4	4728.68	349.636	257.369	0	67.085	19.6358	-980.984	-535256	288791	-30822.1	297.671	546.592	0
597	2	47.0744	110.834	-697.92	-37101	-16018.2	-8648.91	277.049	663.159	0	20.0875	-91.3402	-282.107	-16158.8	14130.6	4665.22	350.09	257.279	0	67.1619	19.4943	-980.027	-534477	288897	-30868.3	298.074	546.324	0
597	3	47.116	110.56	-696.994	-36995.6	-15765.4	-8572.25	277.381	663.079	0	20.1716	-91.1112	-282.37	-16140.9	14271.8	4600.35	350.543	257.162	0	67.2876	19.4487	-979.364	-533843	289086	-30912.4	298.475	546.045	0
597	4	47.1872	110.333	-696.262	-36891.5	-15514.7	-8496.98	277.717	662.985	0	20.2526	-90.8609	-282.652	-16119.1	14407.7	4534.49	350.973	257.028	0	67.4398	19.4724	-978.913	-533326	289330	-30955.5	298.869	545.769	0
597	5	47.2716	110.134	-695.648	-36791.1	-15262.3	-8423.71	278.06	662.887	0	20.3163	-90.6121	-282.891	-16093.7	14530.5	4468.44	351.364	256.89	0	67.5879	19.5216	-978.539	-532871	289586	-30997.7	299.252	545.516	0
597	6	47.3488	109.933	-695.054	-36696.5	-15005.9	-8352.2	278.41	662.797	0	20.3435	-90.3833	-283.022	-16064.6	14634.5	4402.6	351.708	256.761	0	67.6923	19.5499	-978.076	-532410	289802	-31036.1	299.62	545.303	0
597	7	47.4003	109.705	-694.379	-36609.6	-14745.4	-8281.88	278.765	662.723	0	20.3126	-90.1873	-282.995	-16031.8	14716.5	4337.08	352.003	256.65	0	67.7129	19.5175	-977.374	-531875	289933	-31066.3	299.97	545.146	0
597	8	47.4155	109.431	-693.55	-36530.8	-14481.9	-8212.25	279.119	662.672	0	20.2098	-90.0336	-282.797	-15996.6	14777.5	4272.18	352.255	256.565	0	67.6253	19.397	-976.348	-531221	289954	-31086.4	300.303	545.044	0
597	9	47.3947	109.108	-692.544	-36458.5	-14216	-8142.83	279.473	662.644	0	20.0378	-89.9252	-282.473	-15961.9	14824.1	4209.03	352.48	256.508	0	67.4325	19.1826	-975.017	-530446	289876	-31097.3	300.624	544.982	0
598	0	47.3507	108.75	-691.398	-36389.3	-13949.2	-8073.1	279.825	662.632	0	19.8187	-89.8533	-282.121	-15932	14867.7	4149.43	352.7	256.472	0	67.1694	18.8966	-973.519	-529591	289750	-31102.4	300.944	544.929	0
598	1	47.3068	108.382	-690.189	-36318.7	-13685.3	-8002.79	280.172	662.621	0	19.5889	-89.7972	-281.856	-15909.7	14920.3	4094.4	352.936	256.446	0	66.8957	18.5844	-972.045	-528723	289638	-31108	301.271	544.846	0
598	2	47.2865	108.025	-688.986	-36243.1	-13429.1	-7932.01	280.509	662.604	0	19.3852	-89.733	-281.755	-15894.8	14990.2	4042.97	353.203	256.414	0	66.6717	18.2924	-970.741	-527893	289583	-31123.1	301.608	544.708	0
598	3	47.3016	107.691	-687.819	-36160.7	-13185.5	-7861.01	280.83	662.573	0	19.2331	-89.6403	-281.832	-15884.9	15080.5	3992.44	353.509	256.363	0	66.5348	18.0507	-969.651	-527115	289597	-31154	301.954	544.507	0
598	4	47.3498	107.376	-686.675	-36071.6	-12957.7	-7789.8	281.13	662.531	0	19.1445	-89.5031	-282.063	-15877.7	15189.2	3939.58	353.85	256.291	0	66.4943	17.8731	-968.738	-526376	289661	-31200.6	302.303	544.248	0
598	5	47.4183	107.074	-685.523	-35976.5	-12746.2	-7718.14	281.407	662.48	0	19.1199	-89.3111	-282.398	-15871.8	15310.5	3882.12	354.216	256.204	0	66.5382	17.7628	-967.921	-525644	289747	-31256.3	302.649	543.946	0
598	6	47.4904	106.775	-684.327	-35876.1	-12548.4	-7646.06	281.663	662.426	0	19.1477	-89.0633	-282.78	-15866.4	15438.1	3819.6	354.594	256.109	0	66.6381	17.712	-967.106	-524888	289823	-31311.5	302.988	543.619	0
598	7	47.5506	106.47	-683.047	-35771.5	-12361.4	-7574.45	281.903	662.37	0	19.2062	-88.767	-283.154	-15860.8	15567.6	3753.16	354.979	256.015	0	66.7567	17.7031	-966.201	-524072	289862	-31357.5	303.318	543.284	0
598	8	47.592	106.15	-681.65	-35663.2	-12184.4	-7504.74	282.125	662.319	0	19.2702	-88.4355	-283.489	-15854.6	15696.4	3684.67	355.369	255.927	0	66.8622	17.7149	-965.139	-523172	289844	-31390.8	303.639	542.95	0
598	9	47.6193	105.815	-680.134	-35552	-12017.3	-7437.93	282.331	662.272	0	19.322	-88.0828	-283.777	-15846.8	15822.4	3615.96	355.757	255.842	0	66.9413	17.7319	-963.911	-522185	289765	-31414.6	303.948	542.619	0
599	0	47.6473	105.47	-678.555	-35438.6	-11858.8	-7374.23	282.523	662.227	0	19.3575	-87.7164	-284.043	-15836.5	15944.6	3548.49	356.134	255.754	0	67.0048	17.7535	-962.598	-521150	289649	-31436	304.244	542.285	0
599	1	47.6924	105.129	-677.011	-35324.3	-11706.1	-7313.25	282.709	662.177	0	19.3859	-87.3382	-284.336	-15823	16063.1	3483.26	356.494	255.649	0	67.0783	17.7907	-961.347	-520137	289541	-31462.3	304.532	541.939	0
599	2	47.7632	104.803	-675.589	-35211.2	-11556.2	-7253.87	282.895	662.119	0	19.4188	-86.9534	-284.69	-15806.1	16179.4	3420.99	356.832	255.52	0	67.182	17.8494	-960.279	-519208	289482	-31497.4	304.814	541.577	0
599	3	47.8547	104.493	-674.322	-35101.6	-11406.8	-7194.4	283.084	662.055	0	19.4572	-86.5781	-285.107	-15785.5	16293.4	3362.47	357.149	255.367	0	67.3118	17.9153	-959.429	-518385	289484	-31540.1	305.093	541.202	0
599	4	47.9512	104.193	-673.186	-34997	-11256.2	-7133.22	283.279	661.987	0	19.488	-86.2362	-285.56	-15761.7	16403.6	3307.81	357.444	255.196	0	67.4392	17.9572	-958.746	-517652	289534	-31586.1	305.369	540.825	0
599	5	48.0307	103.889	-672.12	-34897.6	-11103	-7069.06	283.481	661.922	0	19.492	-85.9531	-286.011	-15736.2	16506	3255.59	357.711	255.02	0	67.5227	17.9363	-958.13	-516968	289601	-31629.7	305.639	540.458	0
599	6	48.0686	103.563	-671.035	-34803.4	-10946.3	-7000.98	283.687	661.865	0	19.451	-85.7498	-286.407	-15710.4	16595.8	3203.48	357.945	254.853	0	67.5196	17.8134	-957.442	-516272	289641	-31665.5	305.901	540.113	0
599	7	48.0436	103.197	-669.85	-34715.3	-10784.6	-6928.28	283.9	661.826	0	19.3532	-85.6364	-286.693	-15684.7	16669.5	3149.25	358.144	254.709	0	67.3968	17.5606	-956.542	-515504	289613	-31688.1	306.152	539.805	0
599	8	47.9455	102.78	-668.515	-34634	-10615.2	-6850.64	284.121	661.807	0	19.1959	-85.6046	-286.841	-15658.7	16727	3090.82	358.315	254.59	0	67.1413	17.1758	-955.356	-514631	289496	-31693	306.397	539.543	0
599	9	47.7811	102.318	-667.05	-34559	-10436.3	-6768.45	284.355	661.809	0	18.9852	-85.6286	-286.88	-15633.1	16771.8	3026.66	358.463	254.494	0	66.7663	16.6898	-953.93	-513668	289310	-31678.3	306.641	539.315	0
600	0	47.5749	101.832	-665.545	-34487.4	-10249.4	-6682.63	284.6	661.818	0	18.7386	-85.6711	-286.9	-15609.6	16812.7	2956.24	358.601	254.408	0	66.3135	16.1612	-952.444	-512684	289114	-31646.4	306.891	539.096	0
600	1	47.3601	101.355	-664.125	-34415.8	-10058.9	-6594.45	284.854	661.821	0	18.4835	-85.6911	-287.019	-15589.7	16860.1	2879.98	358.742	254.316	0	65.8435	15.6636	-951.144	-511774	288984	-31601.7	307.15	538.852	0
600	2	47.1633	100.914	-662.897	-34341.9	-9870.51	-6505.44	285.11	661.806	0	18.2461	-85.6519	-287.323	-15573.4	16920.6	2798.43	358.89	254.202	0	65.4094	15.2626	-950.22	-511014	288976	-31547.1	307.419	538.556	0
600	3	46.9939	100.523	-661.893	-34264.9	-9688.54	-6417.2	285.362	661.768	0	18.0398	-85.5319	-287.826	-15559.7	16995.2	2711.77	359.047	254.059	0	65.0337	14.991	-949.719	-510425	289101	-31482.4	307.693	538.206	0
600	4	46.8448	100.172	-661.084	-34185.1	-9513.68	-6331.01	285.609	661.711	0	17.865	-85.3285	-288.482	-15547.4	17081.7	2620.03	359.212	253.894	0	64.7097	14.8439	-949.566	-509978	289332	-31406.1	307.97	537.815	0
600	5	46.7004	99.844	-660.406	-34103	-9342.77	-6247.52	285.853	661.64	0	17.717	-85.0497	-289.22	-15535.6	17176.6	2523.4	359.389	253.715	0	64.4174	14.7943	-949.626	-509620	289630	-31316.5	308.249	537.401	0
600	6	46.5452	99.5166	-659.772	-34019.2	-9171.76	-6166.63	286.099	661.562	0	17.5905	-84.7062	-289.97	-15523.1	17277.3	2422.5	359.583	253.534	0	64.1356	14.8105	-949.742	-509286	289950	-31211.6	308.534	536.985	0
600	7	46.3653	99.1716	-659.085	-33934.5	-8998.65	-6087.4	286.347	661.487	0	17.4788	-84.3158	-290.662	-15509.2	17382.6	2319.4	359.804	253.358	0	63.8441	14.8558	-949.747	-508905	290243	-31089.9	308.828	536.583	0
600	8	46.1503	98.7949	-658.257	-33850.4	-8823.96	-6008.43	286.595	661.424	0	17.3742	-83.9132	-291.237	-15493.4	17492.2	2219.23	360.062	253.199	0	63.5245	14.8817	-949.495	-508414	290467	-30951.2	309.129	536.21	0
600	9	45.8969	98.3806	-657.248	-33767.6	-8649.91	-5928.61	286.839	661.377	0	17.2699	-83.5439	-291.666	-15476.4	17604	2129.42	360.357	253.062	0	63.1668	14.8366	-948.914	-507786	290596	-30799.3	309.436	535.874	0
601	0	45.6147	97.9351	-656.077	-33685.2	-8479.67	-5847.79	287.075	661.343	0	17.1654	-83.2343	-291.958	-15458.5	17715.7	2054.77	360.679	252.948	0	62.7801	14.7008	-948.035	-507037	290633	-30640.8	309.742	535.574	0
601	1	45.3246	97.4744	-654.805	-33601.1	-8316.04	-5766.62	287.3	661.315	0	17.0688	-82.9731	-292.139	-15438.5	17826.8	1993.97	361.022	252.847	0	62.3934	14.5013	-946.944	-506202	290599	-30484	310.044	535.299	0
601	2	45.0468	97.0121	-653.481	-33512.9	-8159.52	-5685.98	287.514	661.284	0	16.9914	-82.7328	-292.227	-15414.8	17937.2	1942.53	361.381	252.749	0	62.0382	14.2792	-945.708	-505311	290512	-30336.5	310.339	535.045	0
601	3	44.7907	96.5504	-652.116	-33418.8	-8007.82	-5606.46	287.72	661.247	0	16.9411	-82.4967	-292.209	-15386	18045.5	1896.86	361.756	252.654	0	61.7318	14.0537	-944.325	-504363	290372	-30204	310.63	534.813	0
601	4	44.5544	96.0833	-650.682	-33318.7	-7857.38	-5528.17	287.924	661.206	0	16.9188	-82.2588	-292.058	-15352.3	18148.1	1853.83	362.139	252.566	0	61.4732	13.8246	-942.739	-503335	290162	-30088.9	310.916	534.611	0
601	5	44.3289	95.6012	-649.126	-33213	-7705.13	-5450.71	288.13	661.166	0	16.9146	-82.0152	-291.737	-15313.8	18240.6	1809.96	362.524	252.492	0	61.2435	13.5861	-940.862	-502189	289855	-29988.5	311.198	534.447	0
601	6	44.1013	95.0926	-647.397	-33102.1	-7549.15	-5373.38	288.339	661.131	0	16.9119	-81.7631	-291.214	-15270.1	18318.4	1763.02	362.904	252.436	0	61.0132	13.3295	-938.611	-500887	289424	-29895.7	311.474	534.329	0
601	7	43.8596	94.5482	-645.459	-32985.7	-7388.97	-5295.23	288.552	661.104	0	16.8951	-81.502	-290.478	-15220.8	18379	1713.01	363.272	252.399	0	60.7547	13.0463	-935.938	-499406	288855	-29801.7	311.742	534.258	0
601	8	43.5976	93.9664	-643.306	-32862.9	-7225.52	-5215.23	288.768	661.084	0	16.8528	-81.2308	-289.554	-15166.5	18423.2	1661.11	363.626	252.379	0	60.4504	12.7355	-932.86	-497745	288154	-29698.5	312.004	534.225	0
601	9	43.3167	93.3546	-640.963	-32732.2	-7059.99	-5132.27	288.985	661.067	0	16.7814	-80.9454	-288.513	-15110.1	18455.3	1608.09	363.967	252.372	0	60.0981	12.4092	-929.476	-495937	287353	-29580.9	312.26	534.207	0
602	0	43.0267	92.7294	-638.503	-32592.3	-6892.91	-5045.43	289.205	661.045	0	16.6894	-80.6343	-287.477	-15057.4	18482.4	1553.84	364.292	252.378	0	59.7161	12.0951	-925.98	-494052	286517	-29447.2	312.516	534.172	0
602	1	42.7418	92.1123	-636.026	-32442.8	-6723.99	-4954.15	289.428	661.009	0	16.5965	-80.282	-286.588	-15015.9	18513.9	1497.78	364.601	252.395	0	59.3383	11.8303	-922.614	-492184	285726	-29299.1	312.779	534.083	0
602	2	42.4728	91.5211	-633.617	-32284.8	-6551.98	-4858.62	289.659	660.953	0	16.5231	-79.8796	-285.95	-14989.3	18559.3	1439.43	364.904	252.419	0	58.9959	11.6415	-919.567	-490412	285046	-29139.7	313.058	533.915	0
602	3	42.222	90.964	-631.309	-32121.7	-6375.05	-4759.8	289.902	660.881	0	16.4778	-79.4301	-285.579	-14975.1	18623.1	1378.47	365.212	252.438	0	58.6998	11.5338	-916.888	-488757	284497	-28972.2	313.358	533.665	0
602	4	41.9849	90.4359	-629.074	-31957.2	-6191.77	-4659.1	290.157	660.8	0	16.455	-78.9419	-285.425	-14966.9	18702	1314.98	365.523	252.437	0	58.4399	11.494	-914.499	-487193	284055	-28797.7	313.68	533.346	0
602	5	41.7497	89.9199	-626.845	-31793.9	-6001.8	-4557.83	290.425	660.72	0	16.4419	-78.4234	-285.398	-14957.3	18788.6	1249.48	365.833	252.409	0	58.1917	11.4965	-912.243	-485655	283667	-28615.1	314.017	532.979	0
602	6	41.4973	89.3921	-624.527	-31632.8	-5806.33	-4457.42	290.703	660.651	0	16.4234	-77.8843	-285.393	-14940.1	18874.8	1182.78	366.136	252.349	0	57.9207	11.5078	-909.921	-484061	283265	-28420.3	314.362	532.589	0
602	7	41.2062	88.8278	-622.024	-31474.6	-5608.57	-4359.16	290.983	660.6	0	16.3851	-77.336	-285.312	-14911.3	18954.8	1115.59	366.435	252.263	0	57.5912	11.4918	-907.336	-482332	282783	-28208.8	314.709	532.199	0
602	8	40.8643	88.2089	-619.273	-31318.8	-5413.71	-4263.56	291.258	660.574	0	16.3163	-76.7879	-285.084	-14870.3	19024.8	1048.35	366.734	252.161	0	57.1806	11.4211	-904.357	-480415	282174	-27979.4	315.051	531.828	0
602	9	40.4763	87.5315	-616.271	-31163.7	-5227.31	-4170.17	291.518	660.568	0	16.2142	-76.2437	-284.686	-14819.9	19083.2	981.615	367.033	252.057	0	56.6905	11.2878	-900.958	-478305	281422	-27735.6	315.379	531.486	0
603	0	40.062	86.8092	-613.083	-31006.9	-5053.02	-4078.63	291.758	660.575	0	16.0893	-75.6977	-284.148	-14765.5	19130.8	916.177	367.327	251.964	0	56.1513	11.1115	-897.231	-476049	280552	-27484.7	315.69	531.171	0
603	1	39.6492	86.0703	-609.824	-30845.9	-4891.64	-3989.26	291.979	660.582	0	15.9629	-75.1357	-283.529	-14712.4	19170.8	852.524	367.615	251.89	0	55.6121	10.9346	-893.353	-473732	279616	-27235	315.984	530.873	0
603	2	39.263	85.3437	-606.612	-30678.9	-4741.61	-3902.86	292.183	660.574	0	15.8563	-74.544	-282.898	-14664	19207.7	790.231	367.896	251.835	0	55.1193	10.7997	-889.51	-471437	278673	-26994.4	316.263	530.58	0
603	3	38.9163	84.6453	-603.513	-30505.3	-4599.83	-3820.14	292.378	660.546	0	15.7827	-73.9183	-282.292	-14620.3	19245.9	728.118	368.177	251.791	0	54.699	10.727	-885.805	-469212	277762	-26769.4	316.534	530.283	0
603	4	38.6086	83.9746	-600.527	-30326.2	-4462.26	-3741.31	292.569	660.499	0	15.7436	-73.2674	-281.704	-14579.1	19287.2	665.093	368.466	251.753	0	54.3522	10.7072	-882.23	-467053	276885	-26564	316.804	529.983	0
603	5	38.3309	83.3226	-597.601	-30143.5	-4324.66	-3666.03	292.763	660.441	0	15.7307	-72.6116	-281.092	-14537.2	19329.7	601.009	368.766	251.717	0	54.0616	10.711	-878.693	-464922	276018	-26379.7	317.077	529.691	0
603	6	38.0714	82.6785	-594.659	-29958.6	-4183.53	-3593.36	292.965	660.38	0	15.7309	-71.9772	-280.41	-14491.9	19368.5	536.954	369.072	251.681	0	53.8023	10.7014	-875.07	-462761	275123	-26215.7	317.353	529.415	0
603	7	37.819	82.0327	-591.628	-29771.9	-4037.04	-3521.89	293.176	660.322	0	15.7291	-71.3865	-279.63	-14441.7	19397.7	474.785	369.369	251.646	0	53.5481	10.6462	-871.258	-460522	274168	-26068.6	317.63	529.157	0
603	8	37.5651	81.3779	-588.464	-29583.2	-3885.41	-3450.4	293.397	660.272	0	15.7131	-70.8461	-278.745	-14386.1	19412.1	415.912	369.641	251.61	0	53.2781	10.5318	-867.209	-458176	273132	-25932.3	317.904	528.917	0
603	9	37.3064	80.7138	-585.168	-29391.5	-3730.66	-3378.41	293.625	660.228	0	15.6798	-70.3415	-277.754	-14324.7	19409.7	360.41	369.881	251.574	0	52.9862	10.3723	-862.922	-455722	272012	-25799.2	318.17	528.692	0
604	0	37.0466	80.0491	-581.791	-29196	-3576.07	-3305.71	293.853	660.183	0	15.6357	-69.8451	-276.661	-14255.9	19392	307.587	370.093	251.529	0	52.6822	10.204	-858.452	-453187	270823	-25662.5	318.424	528.482	0
604	1	36.7921	79.3951	-578.403	-28995.7	-3424.53	-3231.86	294.079	660.131	0	15.5886	-69.3316	-275.489	-14178.8	19363.4	256.817	370.288	251.468	0	52.3807	10.0636	-853.892	-450615	269592	-25516.9	318.666	528.285	0
604	2	36.5441	78.7546	-575.038	-28790.5	-3276.84	-3156.42	294.302	660.067	0	15.5412	-68.7878	-274.268	-14094.2	19328.3	207.594	370.472	251.388	0	52.0853	9.96684	-849.306	-448033	268343	-25358.9	318.899	528.092	0
604	3	36.2939	78.1172	-571.663	-28581.2	-3131.39	-3079.61	294.522	659.997	0	15.4901	-68.2138	-273.014	-14004.3	19289.5	159.755	370.654	251.295	0	51.784	9.90342	-844.677	-445427	267076	-25186.1	319.129	527.897	0
604	4	36.0266	77.464	-568.204	-28369.5	-2984.31	-3002.12	294.748	659.929	0	15.4261	-67.6172	-271.723	-13911	19249.4	113.694	370.842	251.196	0	51.4528	9.84675	-839.927	-442757	265773	-24995.9	319.365	527.7	0
604	5	35.7246	76.7724	-564.577	-28157	-2830.74	-2924.39	294.986	659.873	0	15.3356	-67.0083	-270.375	-13815.6	19209.4	69.7969	371.047	251.098	0	51.0602	9.76414	-834.952	-439971	264414	-24784.5	319.616	527.503	0
604	6	35.3698	76.0209	-560.706	-27943	-2667.16	-2846.35	295.243	659.836	0	15.2067	-66.3968	-268.948	-13718.2	19170.3	27.8276	371.279	251.007	0	50.5765	9.62402	-829.654	-437019	262972	-24548.2	319.892	527.306	0
604	7	34.9494	75.193	-556.538	-27726.1	-2492.01	-2767.51	295.522	659.819	0	15.0376	-65.7896	-267.421	-13619.5	19132.5	-13.2402	371.544	250.929	0	49.987	9.40333	-823.959	-433866	261429	-24286.4	320.196	527.111	0
604	8	34.4634	74.2849	-552.069	-27504	-2305.28	-2687.09	295.824	659.82	0	14.8394	-65.19	-265.793	-13520.2	19096.2	-55.2313	371.846	250.867	0	49.3027	9.09494	-817.862	-430508	259783	-24004.4	320.53	526.916	0
604	9	33.9265	73.3094	-547.356	-27275	-2109.07	-2604.39	296.147	659.831	0	14.6339	-64.5971	-264.104	-13421.5	19060.8	-100.572	372.172	250.819	0	48.5603	8.71222	-811.46	-426987	258059	-23713.2	320.89	526.711	0
605	0	33.3666	72.2922	-542.507	-27037.1	-1907.72	-2518.87	296.484	659.837	0	14.4486	-64.0035	-262.429	-13324.9	19024.2	-151.878	372.493	250.775	0	47.8152	8.28867	-804.936	-423379	256302	-23427.5	321.264	526.473	0
605	1	32.8186	71.2642	-537.642	-26788.3	-1706.46	-2430.11	296.826	659.826	0	14.3096	-63.3961	-260.847	-13231.9	18983.6	-211.152	372.777	250.727	0	47.1281	7.86814	-798.489	-419774	254562	-23162.1	321.637	526.183	0
605	2	32.3112	70.2497	-532.857	-26527.9	-1509.34	-2338.09	297.167	659.784	0	14.2314	-62.7638	-259.407	-13143.9	18936.7	-278.713	373	250.669	0	46.5425	7.4859	-792.264	-416236	252872	-22927.1	321.997	525.83	0
605	3	31.8585	69.2584	-528.191	-26255.6	-1317.99	-2243.26	297.505	659.709	0	14.2088	-62.1039	-258.111	-13061	18883.1	-352.629	373.159	250.602	0	46.0673	7.15444	-786.302	-412792	251244	-22725	322.339	525.416	0
605	4	31.4601	68.2872	-523.624	-25971.5	-1132.47	-2146.34	297.837	659.6	0	14.2188	-61.4236	-256.927	-12982.1	18824.6	-429.124	373.268	250.528	0	45.6789	6.86361	-780.551	-409420	249665	-22550.8	322.666	524.949	0
605	5	31.1065	67.3255	-519.09	-25675.8	-952.43	-2048.22	298.165	659.463	0	14.2291	-60.7392	-255.808	-12905.6	18764.2	-503.995	373.353	250.45	0	45.3357	6.58625	-774.897	-406072	248105	-22397.2	322.986	524.441	0
605	6	30.7815	66.3582	-514.499	-25369.5	-777.592	-1949.62	298.489	659.309	0	14.2101	-60.074	-254.685	-12829.2	18704.3	-573.889	373.441	250.373	0	44.9915	6.2842	-769.184	-402678	246522	-22256.9	323.306	523.906	0
605	7	30.4656	65.3708	-509.771	-25054.6	-607.571	-1850.9	298.808	659.149	0	14.1428	-59.4516	-253.48	-12750	18644.2	-636.536	373.553	250.3	0	44.6084	5.91922	-763.251	-399177	244871	-22124.3	323.631	523.368	0
605	8	30.1444	64.3529	-504.859	-24734	-441.05	-1752.3	299.126	658.992	0	14.0235	-58.8863	-252.126	-12665.1	18581.2	-690.952	373.698	250.233	0	44.1679	5.46658	-756.985	-395526	243116	-21996	323.964	522.848	0
605	9	29.8134	63.3023	-499.759	-24411.4	-275.992	-1654.15	299.448	658.846	0	13.8633	-58.3764	-250.603	-12572.4	18513.4	-737.744	373.876	250.169	0	43.6767	4.92596	-750.362	-391721	241250	-21872.9	324.305	522.358	0
606	0	29.479	62.2267	-494.517	-24089.8	-111.261	-1556.75	299.775	658.714	0	13.6868	-57.9017	-248.941	-12472.5	18441	-778.758	374.078	250.102	0	43.1657	4.32497	-743.457	-387798	239295	-21757.5	324.655	521.894	0
606	1	29.1519	61.141	-489.204	-23771.6	52.3503	-1460.21	300.107	658.592	0	13.5241	-57.4327	-247.202	-12366.7	18364.5	-816.417	374.289	250.026	0	42.676	3.70823	-736.407	-383815	237290	-21651.6	325.009	521.442	0
606	2	28.837	60.0593	-483.876	-23457.6	212.6	-1364.72	300.439	658.479	0	13.3995	-56.945	-245.441	-12256.5	18285.1	-853.086	374.499	249.936	0	42.2365	3.11424	-729.317	-379817	235265	-21554	325.363	520.989	0
606	3	28.5304	58.9879	-478.55	-23147.9	367.193	-1271.05	300.767	658.371	0	13.3235	-56.4269	-243.677	-12142.4	18203.7	-890.524	374.704	249.83	0	41.8539	2.56101	-722.227	-375818	233230	-21461.5	325.713	520.53	0
606	4	28.2255	57.9252	-473.222	-22842.5	514.979	-1180.51	301.088	658.27	0	13.2933	-55.8741	-241.908	-12024.9	18119.2	-929.732	374.901	249.709	0	41.5189	2.05111	-715.131	-371816	231180	-21371.1	326.057	520.065	0
606	5	27.9189	56.866	-467.879	-22541.2	656.314	-1094.29	301.403	658.177	0	13.2977	-55.2854	-240.123	-11904.2	18029.3	-970.846	375.084	249.576	0	41.2165	1.58055	-708.003	-367801	229108	-21281	326.392	519.598	0
606	6	27.6105	55.806	-462.501	-22244	792.55	-1013.14	301.714	658.095	0	13.3204	-54.6642	-238.301	-11780.4	17931.9	-1013.02	375.249	249.435	0	40.931	1.14172	-700.802	-363755	227000	-21190.2	326.719	519.134	0
606	7	27.3012	54.7429	-457.064	-21950.4	924.449	-937.606	302.023	658.025	0	13.3446	-54.0156	-236.406	-11652.8	17824.9	-1054.96	375.4	249.292	0	40.6458	0.727367	-693.47	-359659	224839	-21097	327.037	518.686	0
606	8	26.9935	53.6777	-451.546	-21659.5	1050.7	-868.32	302.327	657.968	0	13.3582	-53.341	-234.407	-11521.7	17707.6	-1095.8	375.542	249.153	0	40.3518	0.33672	-685.953	-355490	222607	-21000.8	327.346	518.266	0
606	9	26.6966	52.6179	-445.945	-21370	1168.46	-806.148	302.62	657.921	0	13.3607	-52.6389	-232.297	-11388.6	17582.2	-1135.23	375.688	249.026	0	40.0573	-0.0209961	-678.243	-351246	220301	-20904.7	327.646	517.875	0
607	0	26.4278	51.5809	-440.293	-21080.1	1274.87	-751.819	302.896	657.877	0	13.3632	-51.9072	-230.107	-11255.3	17453.9	-1173.13	375.851	248.913	0	39.791	-0.326313	-670.401	-346952	217939	-20816.4	327.937	517.505	0
607	1	26.2051	50.5881	-434.65	-20788.9	1367.84	-705.017	303.147	657.829	0	13.3817	-51.1459	-227.883	-11122.8	17326.7	-1209.44	376.033	248.809	0	39.5868	-0.557838	-662.534	-342652	215554	-20743.2	328.217	517.144	0
607	2	26.0352	49.6526	-429.066	-20497.5	1446.84	-664.08	303.372	657.772	0	13.4254	-50.3615	-225.658	-10991.5	17199.9	-1243.95	376.221	248.709	0	39.4606	-0.708862	-654.724	-338385	213170	-20687.3	328.48	516.784	0
607	3	25.9095	48.7716	-423.548	-20207.5	1512.66	-626.864	303.571	657.71	0	13.4911	-49.568	-223.436	-10861.6	17070.2	-1276.08	376.398	248.612	0	39.4006	-0.796383	-646.984	-334159	210787	-20644.9	328.722	516.428	0
607	4	25.8074	47.9288	-418.052	-19920.3	1566.54	-591.898	303.747	657.65	0	13.5667	-48.7854	-221.199	-10732	16935.4	-1305.43	376.562	248.517	0	39.3742	-0.856644	-639.251	-329945	208387	-20610.2	328.943	516.079	0
607	5	25.7035	47.1008	-412.505	-19637.1	1611.22	-558.913	303.906	657.604	0	13.6339	-48.0383	-218.901	-10600.4	16794.7	-1331.94	376.723	248.425	0	39.3374	-0.937569	-631.406	-325690	205939	-20578	329.151	515.747	0
607	6	25.5703	46.2623	-406.826	-19358.7	1651.48	-528.516	304.059	657.585	0	13.6695	-47.353	-216.475	-10464.2	16646.3	-1355.25	376.897	248.339	0	39.2398	-1.09068	-623.301	-321334	203405	-20542.7	329.356	515.452	0
607	7	25.3837	45.3915	-400.953	-19085.9	1691.32	-501.477	304.218	657.601	0	13.6528	-46.75	-213.858	-10321.7	16486.5	-1374.32	377.091	248.264	0	39.0365	-1.3585	-614.811	-316826	200747	-20498	329.567	515.216	0
607	8	25.1318	44.4773	-394.856	-18818.9	1730.85	-478.135	304.384	657.66	0	13.5765	-46.2373	-211.018	-10172.4	16313.1	-1388.12	377.307	248.206	0	38.7083	-1.76003	-605.874	-312142	197948	-20440	329.782	515.053	0
607	9	24.8208	43.5253	-388.556	-18556.3	1766.47	-458.057	304.546	657.757	0	13.4528	-45.8032	-207.974	-10017.2	16128	-1396.63	377.548	248.166	0	38.2736	-2.27794	-596.53	-307297	195016	-20369.3	329.998	514.957	0
608	0	24.4743	42.5589	-382.141	-18294.5	1792.97	-440.115	304.692	657.874	0	13.3103	-45.4133	-204.808	-9858.91	15937.7	-1400.74	377.818	248.137	0	37.7846	-2.8544	-586.949	-302358	192002	-20288.6	330.208	514.902	0
608	1	24.1261	41.6114	-375.749	-18029.1	1805.4	-422.962	304.805	657.982	0	13.1833	-45.0183	-201.648	-9702.47	15748.9	-1401.54	378.101	248.116	0	37.3094	-3.40689	-577.396	-297431	188982	-20200.2	330.403	514.842	0
608	2	23.8055	40.7121	-369.503	-17757.1	1800.85	-405.676	304.874	658.057	0	13.1004	-44.5744	-198.624	-9552.86	15567	-1399.95	378.374	248.095	0	36.9059	-3.86228	-568.127	-292617	186034	-20105.8	330.57	514.729	0
608	3	23.5251	39.8745	-363.455	-17478.2	1779.95	-388.011	304.897	658.089	0	13.0746	-44.0613	-195.814	-9412.59	15395.8	-1396.77	378.625	248.069	0	36.5996	-4.18684	-559.269	-287962	183200	-20006	330.711	514.531	0
608	4	23.2765	39.0925	-357.575	-17194.3	1746.81	-369.836	304.885	658.086	0	13.1036	-43.4868	-193.229	-9281.18	15235.8	-1393.06	378.849	248.032	0	36.3801	-4.39428	-550.804	-283453	180478	-19900.6	330.832	514.234	0
608	5	23.0362	38.3443	-351.793	-16907.7	1707.07	-350.634	304.852	658.062	0	13.1728	-42.8782	-190.829	-9156.51	15084.3	-1390.22	379.046	247.983	0	36.209	-4.53396	-542.622	-279041	177840	-19787.7	330.945	513.846	0
608	6	22.7731	37.5994	-346.026	-16620.3	1665.97	-329.796	304.815	658.032	0	13.2579	-42.2708	-188.553	-9036.4	14936.1	-1389.09	379.215	247.925	0	36.031	-4.67133	-534.579	-274667	175246	-19663.5	331.056	513.382	0
608	7	22.4579	36.8289	-340.195	-16333.7	1627.55	-307.045	304.784	658.013	0	13.3296	-41.6972	-186.343	-8919.31	14786.7	-1389.04	379.352	247.865	0	35.7875	-4.86831	-526.538	-270274	172658	-19521.8	331.174	512.86	0
608	8	22.0718	36.0143	-334.245	-16049	1593.95	-282.448	304.769	658.016	0	13.3657	-41.1809	-184.156	-8804.41	14633.3	-1388.08	379.461	247.809	0	35.4375	-5.16652	-518.401	-265822	170047	-19357.4	331.303	512.295	0
608	9	21.6138	35.1556	-328.174	-15766.7	1564.31	-256.202	304.767	658.044	0	13.3609	-40.7307	-181.976	-8691.49	14475.4	-1383.83	379.546	247.762	0	34.9747	-5.57512	-510.149	-261307	167406	-19169.2	331.441	511.692	0
609	0	21.1013	34.27	-322.039	-15486.4	1535.16	-228.494	304.767	658.089	0	13.3277	-40.3374	-179.813	-8580.38	14313.5	-1374.55	379.602	247.718	0	34.429	-6.06745	-501.851	-256764	164752	-18960.6	331.58	511.054	0
609	1	20.563	33.383	-315.933	-15206.6	1502.28	-199.663	304.755	658.132	0	13.285	-39.9786	-177.685	-8470.61	14148.1	-1359.52	379.624	247.672	0	33.848	-6.59568	-493.618	-252250	162111	-18738.3	331.705	510.381	0
609	2	20.0265	32.5144	-309.933	-14926.8	1462.75	-170.361	304.72	658.161	0	13.2451	-39.6348	-175.593	-8361.78	13978.5	-1338.9	379.608	247.62	0	33.2716	-7.12042	-485.526	-247808	159502	-18510.5	331.803	509.687	0
609	3	19.508	31.6698	-304.061	-14647.9	1416.5	-141.361	304.659	658.174	0	13.2079	-39.302	-173.516	-8253.98	13804.5	-1313.52	379.557	247.569	0	32.716	-7.63224	-477.578	-243449	156924	-18286	331.871	508.991	0
609	4	19.011	30.8411	-298.292	-14371.5	1366.86	-113.319	304.582	658.179	0	13.1623	-38.9913	-171.418	-8147.86	13625	-1284.23	379.484	247.532	0	32.1733	-8.15027	-469.71	-239152	154360	-18071.8	331.917	508.316	0
609	5	18.53	30.0134	-292.57	-14099	1318.31	-86.8313	304.506	658.19	0	13.0901	-38.7193	-169.255	-8043.67	13438.7	-1251.56	379.399	247.524	0	31.6201	-8.70591	-461.826	-234880	151787	-17871.5	331.954	507.684	0
609	6	18.0566	29.1735	-286.834	-13831.2	1273.75	-62.6587	304.441	658.22	0	12.9729	-38.4991	-166.993	-7940.52	13245.1	-1216.13	379.315	247.55	0	31.0294	-9.32556	-453.827	-230587	149178	-17685.5	331.992	507.107	0
609	7	17.5848	28.3157	-281.035	-13569	1233.86	-41.6447	304.39	658.282	0	12.7977	-38.3335	-164.618	-7836.53	13045.3	-1178.79	379.246	247.604	0	30.3825	-10.0178	-445.654	-226242	146517	-17512.1	332.041	506.583	0
609	8	17.1153	27.4456	-275.162	-13313.3	1197.39	-24.4565	304.352	658.383	0	12.5627	-38.2116	-162.138	-7729.61	12840.5	-1139.93	379.195	247.673	0	29.678	-10.766	-437.3	-221836	143803	-17347.1	332.101	506.104	0
609	9	16.6567	26.5795	-269.25	-13064.1	1161.07	-11.4821	304.312	658.52	0	12.2798	-38.1092	-159.578	-7618.53	12633	-1099.29	379.165	247.742	0	28.9364	-11.5297	-428.829	-217394	141054	-17186.2	332.167	505.659	0
610	0	16.2257	25.7424	-263.383	-12821.2	1120.21	-2.60649	304.253	658.679	0	11.9746	-37.9939	-156.99	-7503.93	12426.4	-1056.46	379.154	247.799	0	28.2003	-12.2515	-420.373	-212975	138305	-17027.1	332.225	505.234	0
610	1	15.8411	24.9593	-257.672	-12584.2	1070.29	2.72552	304.154	658.838	0	11.6793	-37.834	-154.443	-7387.99	12224.5	-1010.89	379.152	247.836	0	27.5204	-12.8747	-412.116	-208659	135608	-16869.5	332.26	504.812	0
610	2	15.5161	24.2426	-252.209	-12353.5	1008.51	4.72054	303.999	658.981	0	11.4171	-37.6087	-151.994	-7272.67	12028	-961.899	379.135	247.849	0	26.9332	-13.3661	-404.203	-204514	133005	-16715.3	332.252	504.382	0
610	3	15.2541	23.5861	-247.029	-12129.5	934.806	3.07864	303.784	659.101	0	11.1932	-37.315	-149.665	-7159.2	11834.4	-909.249	379.072	247.835	0	26.4473	-13.7289	-396.694	-200569	130508	-16568.5	332.189	503.938	0
610	4	15.0475	22.9729	-242.111	-11912.2	851.495	-2.24458	303.517	659.201	0	10.9976	-36.9655	-147.46	-7048.45	11640.2	-853.882	378.938	247.799	0	26.0451	-13.9926	-389.571	-196812	128113	-16432.4	332.065	503.478	0
610	5	14.8771	22.3836	-237.392	-11701.3	761.985	-10.7942	303.21	659.291	0	10.8082	-36.5825	-145.359	-6940.65	11443.1	-797.725	378.723	247.748	0	25.6853	-14.1989	-382.751	-193205	125797	-16304.9	331.888	502.998	0
610	6	14.7159	21.7982	-232.782	-11496	669.483	-21.8274	302.876	659.385	0	10.5951	-36.1919	-143.319	-6835.25	11240.5	-742.841	378.43	247.693	0	25.3109	-14.3937	-376.1	-189683	123525	-16178.5	331.667	502.504	0
[truncated: 947 more rows]
[truncated: 231 more columns]
