# Supplementary material for: Independent effects of mental fatigue and drop height on drop jump performance in American football athletes: an exploration of central-peripheral interaction
Source: PeerJ. 2026 Jan 13;14:e20574. doi: 10.7717/peerj.20574 (PMC12810397; doi:10.7717/peerj.20574)
Supplement: Supplemental Information 1 [file peerj-14-20574-s001.zip › data/1/6/C-DJ-30-02.csv]

Devices
1000
		Force1 - Force			Force1 - Moment			Force1 - CoP			Force2 - Force			Force2 - Moment			Force2 - CoP			Imported AMTI 400600 V1.00 #3 - Force			Imported AMTI 400600 V1.00 #3 - Moment			Imported AMTI 400600 V1.00 #3 - CoP			Imported AMTI 400600 V1.00 #4 - Force			Imported AMTI 400600 V1.00 #4 - Moment			Imported AMTI 400600 V1.00 #4 - CoP			Combined Force			Combined Moment			Combined CoP
Frame	Sub Frame	Fx	Fy	Fz	Mx	My	Mz	Cx	Cy	Cz	Fx	Fy	Fz	Mx	My	Mz	Cx	Cy	Cz	Fx	Fy	Fz	Mx	My	Mz	Cx	Cy	Cz	Fx	Fy	Fz	Mx	My	Mz	Cx	Cy	Cz	Fx	Fy	Fz	Mx	My	Mz	Cx	Cy	Cz
		N	N	N	N.mm	N.mm	N.mm	mm	mm	mm	N	N	N	N.mm	N.mm	N.mm	mm	mm	mm	N	N	N	N.mm	N.mm	N.mm	mm	mm	mm	N	N	N	N.mm	N.mm	N.mm	mm	mm	mm	N	N	N	N.mm	N.mm	N.mm	mm	mm	mm
391	0	-4.88652e-10	-7.47726e-10	2.57652e-09	9.94228e-08	3.14137e-08	5.87962e-08	300	610	0	-2.58015e-12	-6.11739e-13	-3.09627e-12	-3.09694e-11	-3.45481e-10	8.29258e-11	300	200	0	-0.0139195	1.14467	67.9721	200.194	-1474.9	1973.44	-311	200	0	-0.430658	0.022206	86.3667	-99.2177	485.956	672.884	-914	200	0	-0.438239	0.640738	156.402	31575.9	100946	2587.96	0	0	0
391	1	3.46611e-10	-1.51453e-09	5.55144e-09	2.24961e-07	1.17093e-07	6.39442e-08	300	610	0	-2.11449e-12	-5.38523e-13	-1.27903e-12	-1.05111e-11	-1.24438e-10	7.25164e-11	300	200	0	-0.0295838	1.15483	68.2068	223.227	-1493.29	1984.47	-311	200	0	-0.281285	-0.0701885	86.5024	-147.677	406.932	734.712	-914	200	0
391	2	1.72749e-09	-2.53414e-09	9.57448e-09	3.96658e-07	2.41831e-07	5.96383e-08	300	610	0	-8.66089e-13	-2.99508e-13	2.14687e-12	2.72512e-11	2.85822e-10	3.93742e-11	300	200	0	-0.0424426	1.14745	68.3882	240.618	-1516.44	1994.09	-311	200	0	-0.154238	-0.200353	86.9067	-185.418	318.427	782.37	-914	200	0
391	3	3.771e-09	-3.78204e-09	1.45862e-08	6.13034e-07	4.08639e-07	3.97822e-08	300	610	0	1.48482e-12	1.78312e-13	7.66029e-12	8.72794e-11	9.40107e-10	-2.64342e-11	300	200	0	-0.0543253	1.12169	68.4726	249.302	-1540.42	2002	-311	200	0	-0.0614462	-0.335844	87.426	-201.368	234.958	818.924	-914	200	0
391	4	6.54326e-09	-5.16823e-09	2.02784e-08	8.62249e-07	6.14026e-07	-3.00258e-09	300	610	0	5.2658e-12	9.72398e-13	1.56612e-11	1.73586e-10	1.88315e-09	-1.35412e-10	300	200	0	-0.0624453	1.08035	68.4389	249.072	-1559.4	2008.51	-311	200	0	-0.00375332	-0.447423	87.923	-190.988	176.532	849.014	-914	200	0
391	5	1.00081e-08	-6.50748e-09	2.59736e-08	1.1169e-06	8.43923e-07	-7.67945e-08	300	610	0	1.075e-11	2.15189e-12	2.63293e-11	2.87702e-10	3.13285e-09	-2.96874e-10	300	200	0	-0.0636165	1.03248	68.2955	242.445	-1568.5	2013.91	-311	200	0	0.030422	-0.514557	88.3229	-159.695	159.241	873.599	-914	200	0
391	6	1.39592e-08	-7.48737e-09	3.04932e-08	1.32821e-06	1.06878e-06	-1.89215e-07	300	610	0	1.80594e-11	3.75713e-12	3.94244e-11	4.26522e-10	4.65679e-09	-5.16141e-10	300	200	0	-0.0589813	0.989824	68.075	233.241	-1566	2018.25	-311	200	0	0.0611846	-0.518519	88.6329	-113.951	187.139	889.295	-914	200	0
391	7	1.79365e-08	-7.63906e-09	3.20306e-08	1.42031e-06	1.23824e-06	-3.45508e-07	300	610	0	2.70276e-11	5.76999e-12	5.40252e-11	5.79522e-10	6.34169e-09	-7.90477e-10	300	200	0	-0.0544024	0.960642	67.8243	225.381	-1553.9	2021.09	-311	200	0	0.113811	-0.441388	88.9243	-54.7139	249.451	892.711	-914	200	0
391	8	2.11347e-08	-6.31881e-09	2.80627e-08	1.28596e-06	1.2762e-06	-5.45699e-07	300	610	0	3.70212e-11	8.07442e-12	6.8217e-11	7.25459e-10	7.95715e-09	-1.10371e-09	300	200	0	-0.0557171	0.946522	67.5911	222.043	-1536.14	2021.53	-311	200	0	0.207724	-0.279978	89.2857	15.4609	327.934	884.919	-914	200	0
391	9	2.23147e-08	-2.71222e-09	1.53421e-08	7.8564e-07	1.07759e-06	-7.80728e-07	300	610	0	4.67259e-11	1.04081e-11	7.87546e-11	8.28848e-10	9.11684e-09	-1.41963e-09	300	200	0	-0.0639188	0.944133	67.4129	224.808	-1516.14	2018.83	-311	200	0	0.342153	-0.0622751	89.7572	84.2848	408.073	871.854	-914	200	0
392	0	1.97398e-08	4.12305e-09	-9.96394e-09	-2.47476e-07	5.08704e-07	-1.02761e-06	300	610	0	5.39157e-11	1.23087e-11	8.07514e-11	8.36796e-10	9.24334e-09	-1.67472e-09	300	200	0	-0.0757718	0.94954	67.3158	232.957	-1496.5	2012.94	-311	200	0	0.495844	0.15108	90.3148	133.681	479.869	860.456	-914	200	0	0.19883	0.620626	159.093	31958.8	103415	2842.11	0	0	0
392	1	1.11679e-08	1.51565e-08	-5.1912e-08	-1.99303e-06	-5.8624e-07	-1.24392e-06	300	610	0	5.52405e-11	1.3062e-11	6.74795e-11	6.77098e-10	7.54662e-09	-1.77112e-09	300	200	0	-0.0866365	0.961225	67.311	243.658	-1480.63	2004.09	-311	200	0	0.638664	0.287331	90.9192	149.804	531.23	854.432	-914	200	0
392	2	-6.05686e-09	3.12038e-08	-1.14107e-07	-4.61575e-06	-2.36909e-06	-1.36219e-06	300	610	0	4.60897e-11	1.16637e-11	3.0403e-11	2.58931e-10	3.03064e-09	-1.57151e-09	300	200	0	-0.091109	0.979911	67.3919	252.848	-1472.87	1991.99	-311	200	0	0.738496	0.292724	91.5238	129.166	550.873	853.782	-914	200	0
392	3	-3.47595e-08	5.2644e-08	-1.98619e-07	-8.22025e-06	-4.97868e-06	-1.28543e-06	300	610	0	2.06166e-11	6.81285e-12	-4.03879e-11	-5.2207e-10	-5.45235e-09	-8.98464e-10	300	200	0	-0.0834604	1.00583	67.5412	256.163	-1476.14	1976.12	-311	200	0	0.764017	0.155319	92.0208	78.8107	539.865	856.921	-914	200	0
392	4	-7.74734e-08	7.90178e-08	-3.04422e-07	-1.27849e-05	-8.48509e-06	-8.85373e-07	300	610	0	-2.79635e-11	-3.03682e-12	-1.55138e-10	-1.77219e-09	-1.9076e-08	4.58461e-10	300	200	0	-0.0590908	1.03612	67.7406	250.095	-1489.29	1957.19	-311	200	0	0.69482	-0.0938945	92.2802	10.1895	513.46	861.555	-914	200	0
392	5	-1.35699e-07	1.08504e-07	-4.25316e-07	-1.80729e-05	-1.28242e-05	-5.95855e-09	300	610	0	-1.06659e-10	-1.95384e-11	-3.2255e-10	-3.579e-09	-3.88156e-08	2.72346e-09	300	200	0	-0.0154925	1.06547	67.9685	233.745	-1506.82	1937.49	-311	200	0	0.531077	-0.398131	92.2914	-68.7154	489.226	864.379	-914	200	0
392	6	-2.08831e-07	1.37288e-07	-5.47389e-07	-2.35225e-05	-1.77118e-05	1.52482e-06	300	610	0	-2.21415e-10	-4.41876e-11	-5.4684e-10	-5.97939e-09	-6.50993e-08	6.09818e-09	300	200	0	0.0470102	1.08939	68.1945	210.057	-1521.93	1919.67	-311	200	0	0.289899	-0.695197	92.1861	-152.569	476.333	862.035	-914	200	0
392	7	-2.92724e-07	1.58883e-07	-6.46198e-07	-2.81231e-05	-2.25399e-05	3.87108e-06	300	610	0	-3.75094e-10	-7.78965e-11	-8.23547e-10	-8.91441e-09	-9.73145e-08	1.07032e-08	300	200	0	0.124314	1.10617	68.3843	184.49	-1530.53	1905.43	-311	200	0	-0.00125758	-0.934675	92.0924	-230.52	476.707	853.952	-914	200	0
392	8	-3.77935e-07	1.63495e-07	-6.84055e-07	-3.02931e-05	-2.62633e-05	7.14915e-06	300	610	0	-5.64602e-10	-1.20373e-10	-1.13404e-09	-1.21707e-08	-1.33166e-07	1.64931e-08	300	200	0	0.208874	1.11681	68.5114	161.825	-1532.5	1895.56	-311	200	0	-0.303704	-1.08596	92.0502	-284.708	494.048	844.925	-914	200	0
392	9	-4.4777e-07	1.37615e-07	-6.0805e-07	-2.77856e-05	-2.72932e-05	1.13681e-05	300	610	0	-7.77131e-10	-1.69289e-10	-1.43892e-09	-1.53105e-08	-1.67908e-07	2.31433e-08	300	200	0	0.29126	1.12433	68.563	144.223	-1530.04	1890.16	-311	200	0	-0.569782	-1.12864	92.058	-299.971	540.348	844.312	-914	200	0
393	0	-4.76381e-07	6.40646e-08	-3.49768e-07	-1.76626e-05	-2.34248e-05	1.63487e-05	300	610	0	-9.85627e-10	-2.19264e-10	-1.6708e-09	-1.75966e-08	-1.93515e-07	2.99107e-08	300	200	0	0.36156	1.13233	68.5404	131.562	-1525.97	1888.48	-311	200	0	-0.758995	-1.04283	92.1132	-272.716	632.863	861.451	-914	200	0	0.198833	0.620624	159.093	31958.8	103415	2842.11	0	0	0
393	1	-4.27358e-07	-7.71442e-08	1.71987e-07	3.6067e-06	-1.18392e-05	2.16213e-05	300	610	0	-1.14388e-09	-2.60716e-10	-1.72764e-09	-1.79238e-08	-1.97925e-07	3.54786e-08	300	200	0	0.412314	1.1426	68.4562	122.292	-1522.92	1889.15	-311	200	0	-0.863418	-0.825784	92.2162	-209.612	781.887	900.989	-914	200	0
393	2	-2.53474e-07	-3.06748e-07	1.0438e-06	3.98521e-05	1.07665e-05	2.63081e-05	300	610	0	-1.18191e-09	-2.78749e-10	-1.46825e-09	-1.47762e-08	-1.64552e-07	3.78058e-08	300	200	0	0.441625	1.15443	68.3271	113.953	-1522.97	1891.15	-311	200	0	-0.919002	-0.514589	92.3572	-123.283	976.77	962.009	-914	200	0
393	3	1.0152e-07	-6.42485e-07	2.34367e-06	9.46289e-05	4.78515e-05	2.90045e-05	300	610	0	-1.00298e-09	-2.52311e-10	-7.1263e-10	-6.23752e-09	-7.23846e-08	3.40137e-08	300	200	0	0.450755	1.16661	68.1675	104.05	-1527.68	1894.7	-311	200	0	-0.982158	-0.177236	92.4754	-29.592	1182.14	1040.03	-914	200	0
393	4	6.97901e-07	-1.09319e-06	4.11852e-06	0.000170278	0.00010243	2.76797e-05	300	610	0	-4.83787e-10	-1.54007e-10	7.49374e-10	9.90703e-09	1.0293e-07	2.03649e-08	300	200	0	0.440148	1.17877	67.9871	91.0352	-1537.81	1901.01	-311	200	0	-1.09047	0.11858	92.4524	59.1346	1352.29	1127.59	-914	200	0
393	5	1.59045e-06	-1.65041e-06	6.35144e-06	0.000266544	0.000176116	1.96356e-05	300	610	0	5.19557e-10	4.89062e-11	3.13681e-09	3.59325e-08	3.86506e-07	-7.59702e-09	300	200	0	0.411462	1.19165	67.7951	74.5514	-1553.22	1910.93	-311	200	0	-1.24309	0.328508	92.1962	137.819	1454.68	1212.63	-914	200	0
393	6	2.81304e-06	-2.27733e-06	8.91802e-06	0.000378704	0.000267757	1.57309e-06	300	610	0	2.15691e-09	3.91688e-10	6.63876e-09	7.37469e-08	7.99576e-07	-5.46552e-08	300	200	0	0.370299	1.20769	67.6042	55.2526	-1572.56	1924.07	-311	200	0	-1.40988	0.440372	91.7468	200.864	1482.23	1279.26	-914	200	0
393	7	4.35614e-06	-2.89548e-06	1.15327e-05	0.000495252	0.000371622	-3.01689e-05	300	610	0	4.55746e-09	9.06657e-10	1.1353e-08	1.24224e-07	1.35222e-06	-1.25169e-07	300	200	0	0.3234	1.22914	67.4303	34.9652	-1593.04	1938.84	-311	200	0	-1.55209	0.47563	91.2894	235.429	1447.24	1314.12	-914	200	0
393	8	6.1367e-06	-3.37018e-06	1.3689e-05	0.000595262	0.000475211	-7.91211e-05	300	610	0	7.78762e-09	1.61432e-09	1.71981e-08	1.86258e-07	2.033e-06	-2.21856e-07	300	200	0	0.275127	1.25397	67.2922	17.1058	-1610.73	1953.27	-311	200	0	-1.6356	0.479524	91.0461	224.87	1369.34	1313.11	-914	200	0
393	9	7.96105e-06	-3.49697e-06	1.46006e-05	0.000645772	0.000556838	-0.000147856	300	610	0	1.17909e-08	2.51039e-09	2.37981e-08	2.55529e-07	2.79551e-06	-3.44017e-07	300	200	0	0.227329	1.27572	67.2115	6.56351	-1622.32	1965.73	-311	200	0	-1.63859	0.494959	91.151	156.92	1271.36	1280.68	-914	200	0
394	0	9.48325e-06	-2.99233e-06	1.31586e-05	0.000599711	0.000583342	-0.000236744	300	610	0	1.63086e-08	3.54834e-09	3.03424e-08	3.23022e-07	3.54203e-06	-4.85151e-07	300	200	0	0.180805	1.28833	67.2069	8.23335	-1627.3	1975.21	-311	200	0	-1.56297	0.535196	91.6092	34.264	1176.89	1223.22	-914	200	0	-1.10844	1.53156	160.846	32194.7	105830	2582.01	0	0	0
394	1	1.01643e-05	-1.49412e-06	7.92184e-06	0.00039524	0.000508473	-0.000342252	300	610	0	2.07844e-08	4.61782e-09	3.54328e-08	3.73428e-07	4.10594e-06	-6.30018e-07	300	200	0	0.137387	1.29003	67.2839	24.3653	-1628.58	1981.28	-311	200	0	-1.44057	0.577953	92.3366	-118.085	1102.44	1145.52	-914	200	0
394	2	9.24106e-06	1.42151e-06	-2.82903e-06	-4.23528e-05	0.000272816	-0.00045479	300	610	0	2.42591e-08	5.52036e-09	3.69388e-08	3.83662e-07	4.2353e-06	-7.51339e-07	300	200	0	0.101282	1.283	67.4243	52.7633	-1630.85	1984.41	-311	200	0	-1.32025	0.585334	93.2389	-260.499	1054.35	1053.58	-914	200	0
394	3	5.71905e-06	6.19784e-06	-2.09411e-05	-0.000794665	-0.000193629	-0.000556216	300	610	0	2.5272e-08	5.9454e-09	3.18985e-08	3.21903e-07	3.58205e-06	-8.06548e-07	300	200	0	0.0763986	1.27105	67.5878	87.7949	-1637.65	1986.1	-311	200	0	-1.24234	0.532156	94.2486	-358.371	1034.68	957.37	-914	200	0
394	4	-1.59265e-06	1.322e-05	-4.81007e-05	-0.00193836	-0.000964755	-0.000617285	300	610	0	2.17932e-08	5.45178e-09	1.65173e-08	1.47736e-07	1.70306e-06	-7.35322e-07	300	200	0	0.0622091	1.25708	67.7235	123.192	-1649.79	1988.22	-311	200	0	-1.22471	0.42162	95.2748	-393.07	1045.03	867.733	-914	200	0
394	5	-1.39794e-05	2.2692e-05	-8.53642e-05	-0.00352561	-0.0021059	-0.000595496	300	610	0	1.12234e-08	3.46274e-09	-1.36601e-08	-1.85824e-07	-1.91818e-06	-4.58958e-07	300	200	0	0.0547961	1.24196	67.7825	154.151	-1666.19	1992.13	-311	200	0	-1.26959	0.282506	96.173	-356.569	1083.76	791.04	-914	200	0
394	6	-3.26247e-05	3.44611e-05	-0.000132474	-0.00555519	-0.00365398	-0.000434114	300	610	0	-9.48775e-09	-7.14812e-10	-6.33142e-08	-7.27445e-07	-7.81875e-06	1.16886e-07	300	200	0	0.052456	1.2263	67.7328	178.078	-1685.23	1998.44	-311	200	0	-1.36873	0.150887	96.7944	-247.404	1140.2	728.214	-914	200	0
394	7	-5.82887e-05	4.77846e-05	-0.000186941	-0.00793324	-0.0055888	-6.34064e-05	300	610	0	-4.35427e-08	-7.83251e-09	-1.36547e-07	-1.51863e-06	-1.64601e-05	1.0942e-06	300	200	0	0.0588166	1.21122	67.5784	194.634	-1705.07	2007.01	-311	200	0	-1.49883	0.0462375	97.0198	-75.9596	1191.9	678.138	-914	200	0
394	8	-9.08385e-05	6.10491e-05	-0.000242909	-0.0104243	-0.00779508	0.000594506	300	610	0	-9.37445e-08	-1.8588e-08	-2.35605e-07	-2.5798e-06	-2.80767e-05	2.56712e-06	300	200	0	0.0801455	1.19573	67.3628	205.206	-1723.31	2016.64	-311	200	0	-1.62654	-0.0341379	96.7722	136.323	1212.39	640.841	-914	200	0
394	9	-0.000128615	7.14603e-05	-0.000289882	-0.0125952	-0.010016	0.00161552	300	610	0	-1.6162e-07	-3.34402e-08	-3.59037e-07	-3.89052e-06	-4.24589e-05	4.59661e-06	300	200	0	0.119958	1.17658	67.1459	212.083	-1737.54	2025.32	-311	200	0	-1.7258	-0.0952208	96.0912	365.88	1187.47	617.894	-914	200	0
395	0	-0.000167648	7.47497e-05	-0.000311469	-0.0137592	-0.0118018	0.00305634	300	610	0	-2.4616e-07	-5.2338e-08	-4.99268e-07	-5.36346e-06	-5.86691e-05	7.17328e-06	300	200	0	0.175863	1.15184	66.976	217.993	-1746.3	2030.89	-311	200	0	-1.78871	-0.124896	95.1841	589.438	1123.64	610.081	-914	200	0	-0.736436	1.16363	160.086	32784.5	104795	2396.9	0	0	0
395	1	-0.000200773	6.49705e-05	-0.000284427	-0.0129306	-0.0124605	0.00492855	300	610	0	-3.42153e-07	-7.43534e-08	-6.39638e-07	-6.81311e-06	-7.46971e-05	1.01673e-05	300	200	0	0.240182	1.12126	66.8792	225.111	-1749.11	2031.64	-311	200	0	-1.81932	-0.0972796	94.3502	782.519	1037.43	615.613	-914	200	0
395	2	-0.000216754	3.44891e-05	-0.000178413	-0.00880809	-0.0110223	0.00716283	300	610	0	-4.38161e-07	-9.7226e-08	-7.51141e-07	-7.92166e-06	-8.70847e-05	1.32665e-05	300	200	0	0.302526	1.08354	66.8595	233.225	-1745.81	2026.43	-311	200	0	-1.82026	0.00280754	93.8459	925.405	938.972	631.66	-914	200	0
395	3	-0.000199601	-2.56784e-05	4.29711e-05	0.00018863	-0.00623518	0.00956354	300	610	0	-5.14287e-07	-1.16847e-07	-7.89315e-07	-8.20705e-06	-9.05719e-05	1.59057e-05	300	200	0	0.353074	1.03708	66.8993	239.324	-1736.69	2015.28	-311	200	0	-1.78689	0.155435	93.7733	1009.44	827.324	656.647	-914	200	0
395	4	-0.000128377	-0.000125002	0.000419109	0.0157973	0.00338384	0.0117559	300	610	0	-5.40044e-07	-1.26742e-07	-6.92034e-07	-7.00156e-06	-7.78555e-05	1.71978e-05	300	200	0	0.385326	0.98446	66.9653	239.753	-1722.85	1999.97	-311	200	0	-1.70769	0.310525	94.0214	1035.67	698.42	689.933	-914	200	0
395	5	2.21215e-05	-0.000271831	0.000986408	0.0396693	0.0194123	0.0131312	300	610	0	-4.72858e-07	-1.17671e-07	-3.7933e-07	-3.453e-06	-3.95936e-05	1.58788e-05	300	200	0	0.396784	0.934837	67.0249	232.762	-1705.08	1983.65	-311	200	0	-1.56623	0.42017	94.3187	1010.3	557.092	729.484	-914	200	0
395	6	0.000279293	-0.00047084	0.00176855	0.0729633	0.0432648	0.0128004	300	610	0	-2.57947e-07	-7.74935e-08	2.43208e-07	3.43495e-06	3.51648e-05	1.02921e-05	300	200	0	0.389459	0.899468	67.0641	219.237	-1683.1	1969.73	-311	200	0	-1.34922	0.464875	94.3964	939.317	422.708	770.596	-914	200	0
395	7	0.000668671	-0.000719336	0.00276218	0.115741	0.0757793	0.00957056	300	610	0	1.69332e-07	8.45607e-09	1.27554e-06	1.47027e-05	0.000157898	-1.55904e-06	300	200	0	0.370893	0.883825	67.0904	201.673	-1657.45	1960.74	-311	200	0	-1.05907	0.456588	94.1231	827.606	321.553	806.731	-914	200	0
395	8	0.00120725	-0.00100237	0.00391759	0.166142	0.116617	0.00196841	300	610	0	8.77374e-07	1.56193e-07	2.80655e-06	3.12517e-05	0.000338624	-2.18481e-05	300	200	0	0.351116	0.885485	67.1207	183.066	-1631.59	1957.69	-311	200	0	-0.721119	0.419553	93.4874	683.993	270.644	831.345	-914	200	0
395	9	0.00189364	-0.0012868	0.00511481	0.219352	0.163463	-0.011662	300	610	0	1.92692e-06	3.80759e-07	4.88742e-06	5.35544e-05	0.000582736	-5.26059e-05	300	200	0	0.336047	0.898935	67.1669	166.277	-1611.06	1960	-311	200	0	-0.376935	0.363482	92.4952	519.184	266.35	839.441	-914	200	0
396	0	0.00269479	-0.00151465	0.00613646	0.266412	0.211044	-0.0329508	300	610	0	3.3528e-06	6.92386e-07	7.49315e-06	8.12397e-05	0.000886476	-9.51936e-05	300	200	0	0.324808	0.919275	67.2338	153.345	-1600.38	1965.75	-311	200	0	-0.0678485	0.280653	91.1349	339.538	289.592	827.59	-914	200	0	-0.738968	1.16891	160.066	32771.9	104801	2399.86	0	0	0
396	1	0.00352941	-0.00159687	0.0066409	0.293018	0.250038	-0.0631451	300	610	0	5.13753e-06	1.09081e-06	1.04714e-05	0.000112546	0.00123094	-0.000149526	300	200	0	0.313677	0.941388	67.3274	145.62	-1600.8	1972.42	-311	200	0	0.174379	0.165936	89.4621	151.824	323.294	793.482	-914	200	0
396	2	0.00424917	-0.00140873	0.00614118	0.278532	0.26601	-0.102567	300	610	0	7.17634e-06	1.5576e-06	1.348e-05	0.000143658	0.0015748	-0.000213018	300	200	0	0.301666	0.959566	67.4496	144.543	-1610.49	1977.77	-311	200	0	0.328851	0.0244695	87.6808	-30.1004	362.134	738.321	-914	200	0
396	3	0.00461989	-0.000789378	0.00399855	0.195579	0.238628	-0.149864	300	610	0	9.23427e-06	2.04646e-06	1.59176e-05	0.00016798	0.00184632	-0.000279275	300	200	0	0.290931	0.971281	67.5786	150.96	-1625.15	1980.89	-311	200	0	0.391925	-0.133391	86.0713	-189.583	406.696	670.67	-914	200	0
396	4	0.00430667	0.000451532	-0.000557235	0.0107433	0.14152	-0.20105	300	610	0	1.08987e-05	2.47238e-06	1.68564e-05	0.00017545	0.00193569	-0.000336603	300	200	0	0.282121	0.980327	67.6713	164.115	-1638.45	1982.42	-311	200	0	0.383458	-0.286967	84.8308	-313.231	454.649	605.212	-914	200	0
396	5	0.00286885	0.00251619	-0.00836546	-0.312964	-0.0567238	-0.248386	300	610	0	1.15336e-05	2.70047e-06	1.49937e-05	0.000152061	0.00168975	-0.000366513	300	200	0	0.272941	0.993563	67.6928	182.588	-1643.66	1984.04	-311	200	0	0.339537	-0.399505	84.021	-392.046	498.311	555.328	-914	200	0
396	6	-0.000226824	0.00558542	-0.0202114	-0.811084	-0.389762	-0.27921	300	610	0	1.02462e-05	2.53721e-06	8.64496e-06	7.9848e-05	0.000911582	-0.000342533	300	200	0	0.262591	1.01485	67.637	205.321	-1636.71	1987.33	-311	200	0	0.294011	-0.43224	83.6541	-421.993	527.409	527.298	-914	200	0
396	7	-0.00556403	0.00976546	-0.0366237	-1.50926	-0.888185	-0.274922	300	610	0	5.88236e-06	1.72712e-06	-4.19002e-06	-6.23081e-05	-0.000630893	-0.000229794	300	200	0	0.25482	1.04231	67.5219	230.83	-1617.54	1992.28	-311	200	0	0.261571	-0.370974	83.767	-404.45	536.743	521.106	-914	200	0
396	8	-0.0136931	0.0150107	-0.0575747	-2.41062	-1.5709	-0.210455	300	610	0	-2.92739e-06	-3.99942e-08	-2.56447e-05	-0.000296636	-0.00318286	1.39403e-05	300	200	0	0.254772	1.0689	67.3767	256.323	-1589.26	1997.24	-311	200	0	0.236517	-0.238905	84.3846	-345.961	532.604	534.479	-914	200	0
396	9	-0.0249924	0.0210209	-0.0820753	-3.47844	-2.43259	-0.0546877	300	610	0	-1.7643e-05	-3.10521e-06	-5.76426e-05	-0.000642686	-0.00696142	0.000434972	300	200	0	0.263719	1.08552	67.2333	278.393	-1557.42	2000.41	-311	200	0	0.211734	-0.0809991	85.442	-258.389	526.92	565.221	-914	200	0
397	0	-0.0394624	0.0271153	-0.107669	-4.61439	-3.42686	0.227575	300	610	0	-3.95789e-05	-7.79255e-06	-0.000101343	-0.00111129	-0.0120898	0.00107707	300	200	0	0.278226	1.08647	67.119	294.201	-1529.41	2001.18	-311	200	0	0.193675	0.0603983	86.7688	-157.312	527.208	609.945	-914	200	0	0.349367	0.877376	154.971	31192.6	99910.3	2383.4	0	0	0
397	1	-0.0564466	0.0320923	-0.129857	-5.63324	-4.44556	0.671317	300	610	0	-6.95242e-05	-1.43292e-05	-0.000156334	-0.00169588	-0.0185025	0.0019705	300	200	0	0.293759	1.0738	67.0478	301.388	-1512.35	1999.73	-311	200	0	0.188174	0.153286	88.1364	-57.2318	536.568	661.763	-914	200	0
397	2	-0.0742818	0.034094	-0.14152	-6.23716	-5.29552	1.3039	300	610	0	-0.000107191	-2.2727e-05	-0.000219562	-0.00236098	-0.0258193	0.00311581	300	200	0	0.307339	1.05484	67.0166	297.48	-1510.15	1996.18	-311	200	0	0.17947	0.178561	89.3257	32.35	556.305	711.952	-914	200	0
397	3	-0.0898987	0.0305055	-0.132459	-5.99419	-5.67571	2.13375	300	610	0	-0.000150475	-3.26201e-05	-0.000284002	-0.00302819	-0.033191	0.00446172	300	200	0	0.317442	1.03589	67.0059	280.796	-1522.76	1990.26	-311	200	0	0.139798	0.141355	90.1859	104.794	583.201	754.902	-914	200	0
397	4	-0.0984188	0.0179384	-0.0892312	-4.3286	-5.16003	3.13463	300	610	0	-0.000194556	-4.30628e-05	-0.00033719	-0.00356071	-0.0391299	0.00587741	300	200	0	0.323402	1.02081	66.9883	252.075	-1547.01	1981.92	-311	200	0	0.0584725	0.0711519	90.6649	151.105	609.832	789.92	-914	200	0
397	5	-0.0928291	-0.00763915	0.00445672	-0.534073	-3.19311	4.22542	300	610	0	-0.00023088	-5.22958e-05	-0.000359776	-0.00374853	-0.041345	0.00712093	300	200	0	0.324655	1.01383	66.9444	214.842	-1577.73	1971.98	-311	200	0	-0.0482141	-0.000585524	90.7993	161.108	632.056	819.003	-914	200	0
397	6	-0.0638575	-0.0505415	0.166482	6.17641	0.890058	5.2464	300	610	0	-0.000246182	-5.75102e-05	-0.000324455	-0.0032979	-0.0366242	0.00780712	300	200	0	0.319464	1.01897	66.8736	174.717	-1609.05	1961.8	-311	200	0	-0.154629	-0.0619885	90.6683	133.048	653.457	845.875	-914	200	0
397	7	-0.000225916	-0.11468	0.413766	16.567	7.80725	5.93425	300	610	0	-0.000221745	-5.46539e-05	-0.000195741	-0.00183024	-0.0208189	0.00738167	300	200	0	0.305927	1.03629	66.7911	138	-1636.04	1952.37	-311	200	0	-0.251611	-0.118614	90.3441	81.1955	677.133	876.928	-914	200	0
397	8	0.110494	-0.202454	0.758061	31.2038	18.2192	5.90005	300	610	0	-0.000133262	-3.83526e-05	6.87188e-05	0.00110194	0.0109882	0.00511098	300	200	0	0.285493	1.06115	66.7156	109.718	-1656.39	1944.14	-311	200	0	-0.357069	-0.172141	89.8719	30.5107	694.151	919.39	-914	200	0
397	9	0.280154	-0.313136	1.19969	50.1905	32.5505	4.61709	300	610	0	4.82699e-05	-2.04708e-06	0.000514438	0.00597332	0.0640308	0.000101779	300	200	0	0.263595	1.08807	66.6661	92.4529	-1670.96	1937.72	-311	200	0	-0.493494	-0.204149	89.2663	2.80423	687.3	975.689	-914	200	0
398	0	0.517145	-0.440708	1.71903	72.806	50.7267	1.42825	300	610	0	0.000353994	6.15228e-05	0.00118299	0.0132073	0.143009	-0.00863171	300	200	0	0.246348	1.11358	66.6637	86.4526	-1681.59	1933.97	-311	200	0	-0.652721	-0.181834	88.5189	9.07749	647.213	1039.68	-914	200	0	0.697085	1.63073	155.64	30591.6	101898	2104.74	0	0	0
398	1	0.822101	-0.571204	2.26584	97.0432	71.8212	-4.4142	300	610	0	0.000812327	0.000159331	0.00210048	0.0230506	0.250719	-0.0220318	300	200	0	0.238363	1.13508	66.7236	90.5949	-1688.47	1933.4	-311	200	0	-0.79177	-0.0808881	87.6494	49.624	579.235	1099.64	-914	200	0
398	2	1.18203	-0.679725	2.74704	119.075	93.6171	-13.6605	300	610	0	0.00144105	0.000296406	0.00326067	0.0353908	0.386066	-0.0407695	300	200	0	0.24146	1.14958	66.8391	103.568	-1690.53	1935.67	-311	200	0	-0.859599	0.090993	86.7737	113.477	497.13	1145	-914	200	0
398	3	1.56293	-0.727521	3.01433	132.702	112.113	-26.9096	300	610	0	0.00223574	0.000473354	0.00460243	0.049515	0.541415	-0.0649055	300	200	0	0.251649	1.15467	66.9805	123.718	-1687.53	1939.63	-311	200	0	-0.82612	0.291194	86.0807	178.729	418.687	1170.29	-914	200	0
398	4	1.90133	-0.659789	2.85417	128.886	121.035	-44.3735	300	610	0	0.00315432	0.000682958	0.00598173	0.0638132	0.699339	-0.0934256	300	200	0	0.259367	1.14913	67.1158	148.01	-1680.56	1944.07	-311	200	0	-0.699898	0.469809	85.725	219.048	363.649	1174.53	-914	200	0
398	5	2.09562	-0.405167	1.98373	95.5218	111.454	-65.5464	300	610	0	0.00409789	0.000905896	0.0071403	0.0754492	0.828995	-0.123657	300	200	0	0.25618	1.13349	67.2297	172.316	-1671.06	1948.65	-311	200	0	-0.522816	0.601216	85.7649	214.711	344.109	1159.99	-914	200	0
398	6	1.999	0.121708	0.0584509	17.6845	71.6776	-88.7799	300	610	0	0.00488925	0.0011058	0.00767474	0.0800417	0.882597	-0.150595	300	200	0	0.241319	1.11202	67.3246	192.676	-1660.33	1953.82	-311	200	0	-0.343068	0.681056	86.1821	161.211	356.344	1131.79	-914	200	0
398	7	1.41641	1.01285	-3.30227	-121.363	-12.3676	-110.78	296.255	646.752	0	0.00525179	0.00122417	0.0070128	0.0714316	0.792805	-0.166219	300	200	0	0.221062	1.09265	67.4136	206.077	-1649.64	1960.12	-311	200	0	-0.196585	0.698195	86.9155	67.7017	385.73	1096.31	-914	200	0
398	8	0.109425	2.35277	-8.46272	-338.04	-155.981	-126.071	281.568	649.945	0	0.00479331	0.00117621	0.00440729	0.0416437	0.472233	-0.158927	300	200	0	0.203109	1.08248	67.5112	211.058	-1639.48	1967.44	-311	200	0	-0.110134	0.627528	87.8945	-50.6374	415.995	1057.73	-914	200	0
398	9	-2.18648	4.19538	-15.6833	-644.802	-373.419	-126.525	276.19	651.114	0	0.00300191	0.000848887	-0.00103834	-0.0188011	-0.183256	-0.113287	300	200	0	0.193515	1.08377	67.6243	208.208	-1629.55	1975.04	-311	200	0	-0.100078	0.454589	89.0727	-175.862	434.492	1016.62	-914	200	0
399	0	-5.7263	6.5302	-24.9897	-1044.64	-674.171	-101.077	273.022	651.803	0	-0.000736315	0.00010355	-0.0102945	-0.120033	-1.28533	-0.0104146	300	200	0	0.196576	1.095	67.7487	199.944	-1620.43	1981.97	-311	200	0	-0.158775	0.19986	90.4131	-291.658	436.932	972.591	-914	200	0	-40.7703	20.0864	70.5881	-23905	126336	33759.3	0	0	0
399	1	-10.6701	9.23659	-36.0748	-1525.42	-1059.28	-37.3884	270.637	652.285	0	-0.00708545	-0.00121427	-0.0242588	-0.271212	-2.93562	0.170668	300	200	0	0.212762	1.11397	67.8677	189.684	-1613.87	1987.52	-311	200	0	-0.25917	-0.0863561	91.8446	-394.572	429.322	927.681	-914	200	0
399	2	-16.9579	12.0745	-48.405	-2060.82	-1521.66	73.9764	268.564	652.575	0	-0.0166591	-0.00325453	-0.0435161	-0.477915	-5.19717	0.450231	300	200	0	0.23698	1.13734	67.9548	180.541	-1611.54	1991.63	-311	200	0	-0.379524	-0.353131	93.2568	-495.304	422.275	887.355	-914	200	0
399	3	-24.3155	14.7972	-61.5049	-2622.04	-2049.35	237.606	266.68	652.631	0	-0.0298558	-0.00612823	-0.0679862	-0.738325	-8.05293	0.843105	300	200	0	0.26176	1.1572	67.9883	173.727	-1614.37	1994.78	-311	200	0	-0.510698	-0.568718	94.5046	-599.297	423.089	858.501	-914	200	0
399	4	-32.4635	17.3154	-75.1605	-3191.91	-2626.79	454.442	265.051	652.468	0	-0.0466174	-0.0098556	-0.0964486	-1.03815	-11.35	1.35159	300	200	0	0.28189	1.16137	67.9689	167.879	-1622.31	1997.39	-311	200	0	-0.640721	-0.715123	95.4063	-688.689	431.774	845.39	-914	200	0
399	5	-41.3028	19.7377	-89.4532	-3771.13	-3236.57	721.948	263.818	652.158	0	-0.0661037	-0.0142948	-0.125952	-1.34435	-14.7309	1.95572	300	200	0	0.294381	1.1396	67.9185	159.851	-1633.71	1999.45	-311	200	0	-0.750934	-0.776532	95.781	-730.939	441.827	846.91	-914	200	0
399	6	-50.9398	22.2927	-104.71	-4375.36	-3864.68	1035.8	263.092	651.786	0	-0.0862882	-0.0190516	-0.151149	-1.59814	-17.5565	2.60091	300	200	0	0.296279	1.09045	67.859	146.453	-1646.33	2000.97	-311	200	0	-0.833147	-0.743835	95.5272	-705.007	445.129	858.125	-914	200	0
399	7	-61.6173	25.2341	-121.396	-5025.03	-4503.44	1395.08	262.903	651.394	0	-0.103501	-0.0233744	-0.163631	-1.70816	-18.8305	3.18375	300	200	0	0.285867	1.02238	67.7959	126.758	-1658.59	2002.58	-311	200	0	-0.898897	-0.629315	94.681	-616.133	437.954	873.567	-914	200	0
399	8	-73.5999	28.7543	-139.961	-5732.14	-5148.27	1803.91	263.216	650.955	0	-0.111977	-0.0260458	-0.151409	-1.5453	-17.1415	3.53726	300	200	0	0.264707	0.948992	67.7262	103.409	-1669.56	2005.11	-311	200	0	-0.964978	-0.466813	93.4085	-488.521	424.833	888.632	-914	200	0
399	9	-87.0584	32.9184	-160.69	-6492.67	-5792.08	2266.49	263.955	650.405	0	-0.103499	-0.0252911	-0.0987533	-0.941599	-10.6493	3.4186	300	200	0	0.237814	0.882991	67.6559	81.6848	-1679.33	2008.92	-311	200	0	-1.035	-0.298474	91.9316	-349.411	417.503	899.86	-914	200	0
400	0	-101.99	37.6511	-183.617	-7288.15	-6422.4	2783.37	265.023	649.692	0	-0.0672908	-0.018734	0.0133069	0.30366	2.8508	2.50333	300	200	0	0.213156	0.831649	67.606	67.5014	-1689.52	2013.67	-311	200	0	-1.10072	-0.16572	90.44	-220.875	427.828	904.451	-914	200	0	-164.316	57.0696	-127.184	-149870	185698	125270	1398.38	1199.68	0
400	1	-118.163	42.765	-208.454	-8092.1	-7022.51	3350.76	266.311	648.82	0	0.00963904	-0.00344461	0.205451	2.40654	25.74	0.392314	300	200	0	0.199424	0.797241	67.6042	65.4534	-1701.43	2018.47	-311	200	0	-1.15848	-0.0992458	89.0486	-120.699	463.036	898.436	-914	200	0
400	2	-135.083	47.9947	-234.534	-8875.22	-7573.32	3957.79	267.709	647.842	0	0.141443	0.0238622	0.49704	5.56501	60.2131	-3.36068	300	200	0	0.201909	0.782795	67.6719	77.035	-1713.74	2021.95	-311	200	0	-1.21268	-0.102747	87.812	-62.7956	528.711	877.045	-914	200	0
400	3	-151.992	53.0299	-260.816	-9607.64	-8055.17	4583.36	269.116	646.837	0	0.341355	0.0664081	0.901125	9.90446	107.685	-9.1913	300	200	0	0.218884	0.794296	67.8074	99.3411	-1723.13	2022.68	-311	200	0	-1.25848	-0.146968	86.7582	-53.8732	629.394	839.597	-914	200	0
400	4	-167.908	57.5537	-285.971	-10260.1	-8449.44	5196.94	270.454	645.878	0	0.618274	0.126637	1.41708	15.3981	167.922	-17.4264	300	200	0	0.240944	0.834827	67.981	125.276	-1726.21	2020.03	-311	200	0	-1.27586	-0.190623	85.9064	-90.758	762.856	793.222	-914	200	0
400	5	-181.706	61.2845	-308.529	-10806.3	-8739.74	5762.29	271.673	645.025	0	0.971703	0.20513	2.02061	21.7601	237.87	-28.1359	300	200	0	0.254754	0.898505	68.1496	146.267	-1720.68	2014.39	-311	200	0	-1.25264	-0.215714	85.2858	-160.601	917.567	749.811	-914	200	0
400	6	-192.264	64.0233	-327.101	-11226.8	-8911.3	6241.22	272.757	644.322	0	1.38492	0.299116	2.65132	28.3131	310.203	-40.9283	300	200	0	0.248965	0.971361	68.2772	156.128	-1705.36	2006.69	-311	200	0	-1.20018	-0.236818	84.9255	-242.706	1074.52	720.049	-914	200	0
400	7	-198.627	65.6895	-340.667	-11513.9	-8949.73	6598.3	273.729	643.798	0	1.81643	0.400557	3.1985	33.8393	371.684	-54.6906	300	200	0	0.218861	1.03759	68.345	153.338	-1679.88	1998.14	-311	200	0	-1.13313	-0.274815	84.7888	-312.888	1209.31	711.669	-914	200	0
400	8	-200.161	66.3286	-348.82	-11674.3	-8842.17	6806.89	274.651	643.468	0	2.19028	0.493929	3.48695	36.4339	401.542	-67.2863	300	200	0	0.168465	1.08647	68.3535	140.667	-1645.7	1990.07	-311	200	0	-1.04741	-0.336521	84.7635	-352.821	1297.24	731.459	-914	200	0
400	9	-196.635	66.0945	-351.892	-11728.6	-8579.75	6853.5	275.618	643.33	0	2.38632	0.553905	3.26556	33.3914	370.207	-75.2407	300	200	0	0.108746	1.11655	68.3116	123.002	-1607.54	1983.7	-311	200	0	-0.930405	-0.422942	84.7679	-359.543	1322.7	784.826	-914	200	0
401	0	-188.242	65.2164	-350.914	-11707.9	-8159.5	6739.08	276.748	643.364	0	2.23245	0.54336	2.20334	21.1756	238.939	-73.4734	300	200	0	0.0515131	1.13411	68.2267	104.887	-1572.78	1979.76	-311	200	0	-0.779534	-0.540523	84.8358	-345.818	1287.02	871.756	-914	200	0	-129.543	57.9731	-222.684	-196346	212348	97716.1	925.845	894.089	0
401	1	-175.561	63.9527	-347.4	-11647.6	-7587.26	6479.34	278.16	643.528	0	1.5019	0.412344	-0.101058	-4.46236	-38.9191	-55.1637	300	200	0	0.00348252	1.14809	68.1091	89.091	-1548.79	1978.25	-311	200	0	-0.603475	-0.693771	85.0848	-330.659	1210.62	984.391	-914	200	0
401	2	-159.492	62.5469	-343.012	-11580	-6879.91	6103.49	279.943	643.76	0	-0.0801758	0.0989649	-4.08808	-48.1285	-514.122	-11.8789	174.239	211.773	0	-0.0338053	1.16524	67.9833	76.7703	-1540.43	1978.64	-311	200	0	-0.420226	-0.873974	85.6193	-328.143	1128.8	1108.44	-914	200	0
401	3	-141.148	61.2056	-339.262	-11531.5	-6063.53	5649.46	282.127	643.99	0	-2.81522	-0.46661	-10.1749	-114.096	-1234.02	65.8686	178.719	211.213	0	-0.0592169	1.18642	67.8859	68.5864	-1549.48	1980.23	-311	200	0	-0.260202	-1.0616	86.4806	-342.562	1076.43	1225.37	-914	200	0
401	4	-121.725	60.0884	-337.33	-11521.8	-5169.01	5156.9	284.677	644.156	0	-6.98844	-1.35354	-18.6516	-205.172	-2230.23	187.434	180.427	211	0	-0.0687037	1.2062	67.8452	65.3374	-1575.5	1981.83	-311	200	0	-0.154075	-1.23372	87.6695	-372.433	1067.83	1314.64	-914	200	0
401	5	-102.343	59.2913	-337.986	-11564.2	-4227.85	4660.67	287.491	644.215	0	-12.7977	-2.61549	-29.5273	-321.033	-3500.44	360.003	181.451	210.872	0	-0.0569128	1.21789	67.864	67.5967	-1615.69	1981.87	-311	200	0	-0.108897	-1.37004	89.1443	-416.813	1094.81	1358.55	-914	200	0
401	6	-83.9215	58.8288	-341.574	-11665.2	-3269.38	4185.96	290.428	644.151	0	-20.2452	-4.26536	-42.4066	-457.15	-4993.86	585.207	182.239	210.78	0	-0.0219346	1.21823	67.9243	74.9437	-1663.71	1979.36	-311	200	0	-0.10956	-1.46407	90.7875	-474.757	1143.24	1348.9	-914	200	0
401	7	-67.1039	58.6326	-348.05	-11824.7	-2319.28	3746.47	293.336	643.974	0	-29.0512	-6.25168	-56.5917	-606.525	-6624.03	855.772	182.951	210.718	0	0.029602	1.20561	68.0059	85.9063	-1710.71	1974.79	-311	200	0	-0.147137	-1.5255	92.4313	-539.94	1202.91	1289.81	-914	200	0
401	8	-52.2412	58.5729	-357.06	-12035.7	-1397.92	3346.28	296.085	643.708	0	-38.7319	-8.4775	-71.3953	-763.338	-8308.04	1157.73	183.633	210.692	0	0.0817922	1.17824	68.0953	99.0053	-1748.82	1969.8	-311	200	0	-0.230674	-1.56026	93.9209	-598.405	1261.85	1194.9	-914	200	0
401	9	-39.4319	58.4953	-368.038	-12285.4	-519.476	2984.63	298.589	643.381	0	-48.8266	-10.8582	-86.3816	-925.078	-9995.43	1478.31	184.288	210.709	0	0.118246	1.13703	68.1837	113.43	-1773.71	1966	-311	200	0	-0.36471	-1.55568	95.1358	-631.513	1303.06	1081.7	-914	200	0
402	0	-28.5873	58.2665	-380.331	-12557.5	307.542	2660.04	300.809	643.017	0	-59.0556	-13.3508	-101.417	-1092.52	-11670.2	1810.09	184.929	210.773	0	0.13185	1.0874	68.2638	128.797	-1784.38	1963.8	-311	200	0	-0.526007	-1.49398	95.9915	-623.87	1312.93	965.968	-914	200	0	-106.481	30.618	-443.49	-281571	276448	39816.9	611.872	638.232	0
402	1	-19.4997	57.8121	-393.307	-12835.5	1080.03	2370.72	302.746	642.635	0	-69.3238	-15.9364	-116.581	-1268.86	-13338.3	2149.77	185.588	210.884	0	0.124421	1.03685	68.3241	145.312	-1782.06	1962.27	-311	200	0	-0.672191	-1.37603	96.4749	-572.196	1289.08	858.357	-914	200	0
402	2	-11.906	57.129	-406.409	-13106.3	1800.48	2113.79	304.43	642.249	0	-79.6384	-18.5944	-131.989	-1458.84	-15009.5	2496.33	186.282	211.053	0	0.103044	0.991498	68.3503	163.83	-1769.56	1959.85	-311	200	0	-0.772594	-1.23226	96.6523	-485.839	1238.13	764.897	-914	200	0
402	3	-5.54014	56.2706	-419.195	-13362.1	2475.6	1886.13	305.906	641.876	0	-90.0106	-21.2817	-147.624	-1668.36	-16680.8	2847.58	187.005	211.301	0	0.0768727	0.954311	68.3405	184.681	-1750.59	1955.46	-311	200	0	-0.829428	-1.1116	96.5799	-379.711	1169.27	689.011	-914	200	0
402	4	-0.171124	55.3278	-431.379	-13600.3	3113.89	1685.62	307.218	641.527	0	-100.397	-23.9208	-163.305	-1903.74	-18331.1	3196.87	187.749	211.658	0	0.0513517	0.925515	68.3144	206.719	-1727.45	1949.19	-311	200	0	-0.867599	-1.04892	96.2179	-268.264	1087.87	631.933	-914	200	0
402	5	4.37317	54.4214	-442.848	-13822.2	3722.63	1511.4	308.406	641.212	0	-110.696	-26.4119	-178.759	-2170.02	-19927.4	3533.94	188.524	212.139	0	0.0280948	0.904058	68.3034	228.06	-1699.4	1941.98	-311	200	0	-0.899595	-1.04075	95.4948	-160.619	990.797	593.071	-914	200	0
402	6	8.19316	53.6879	-453.634	-14032.8	4305.53	1363.22	309.491	640.934	0	-120.767	-28.6687	-193.725	-2468.71	-21435.3	3848.11	189.352	212.743	0	0.0106892	0.88872	68.3366	247.365	-1665	1934.77	-311	200	0	-0.902856	-1.05887	94.4843	-57.4365	868.72	571.491	-914	200	0
402	7	11.3125	53.2577	-463.878	-14239.6	4862.27	1240.76	310.482	640.697	0	-130.422	-30.6518	-208.011	-2796.74	-22828	4130.65	190.256	213.445	0	0.00518631	0.87733	68.4298	264.43	-1625.7	1927.91	-311	200	0	-0.834051	-1.0776	93.4692	44.9101	717.12	566.131	-914	200	0
402	8	13.6827	53.2362	-473.801	-14450	5389.92	1143.25	311.376	640.498	0	-139.412	-32.3797	-221.506	-3147.2	-24088.6	4375.54	191.251	214.208	0	0.0150771	0.865107	68.5754	279.744	-1586.18	1921.35	-311	200	0	-0.661276	-1.08023	92.798	145.82	547.76	574.26	-914	200	0
402	9	15.2	53.6936	-483.661	-14670	5884.38	1069.53	312.166	640.331	0	-147.403	-33.9118	-234.171	-3510.34	-25205.5	4578.53	192.363	214.991	0	0.0374159	0.847829	68.741	292.779	-1552.21	1915.03	-311	200	0	-0.387781	-1.05424	92.6848	236.063	387.884	590.876	-914	200	0
403	0	15.728	54.6639	-493.68	-14902.8	6340.51	1018.91	312.843	640.187	0	-153.972	-35.3194	-246.027	-3873.82	-26167.8	4735.37	193.638	215.746	0	0.0642267	0.82776	68.8788	300.77	-1529.39	1908.89	-311	200	0	-0.0568132	-0.990973	93.0904	301.263	265.543	610.386	-914	200	0	-146.432	26.5872	-669.583	-375813	341893	47106.5	500.104	563.148	0
403	1	15.1166	56.1493	-503.988	-15147.3	6750.81	992.477	313.395	640.055	0	-158.633	-36.6621	-257.123	-4223.85	-26962.5	4840.04	195.138	216.427	0	0.0885145	0.812008	68.9409	300.173	-1522	1902.49	-311	200	0	0.26309	-0.885356	93.7453	330.746	196.088	629.223	-914	200	0
403	2	13.2198	58.1285	-514.616	-15399.6	7105.67	993.237	313.808	639.924	0	-160.898	-37.9752	-267.507	-4547.75	-27574.7	4884.22	196.92	217.001	0	0.107454	0.805221	68.9041	289.077	-1530.84	1895.22	-311	200	0	0.505769	-0.7379	94.3132	324.764	182.033	647.255	-914	200	0
403	3	9.92011	60.5716	-525.523	-15655.9	7395.9	1025.14	314.073	639.791	0	-160.359	-39.264	-277.223	-4836.97	-27991.2	4859.3	199.03	217.448	0	0.119705	0.807151	68.7913	268.045	-1552.42	1887.2	-311	200	0	0.634107	-0.565837	94.5671	293.364	220.28	665.709	-914	200	0
403	4	5.14938	63.4548	-536.643	-15914.3	7615.05	1092.22	314.19	639.655	0	-156.774	-40.5037	-286.329	-5089.11	-28205.5	4760.07	201.493	217.774	0	0.122615	0.815053	68.6596	239.866	-1580.15	1879.67	-311	200	0	0.646812	-0.406391	94.464	248.556	306.597	682.316	-914	200	0
403	5	-1.10469	66.7642	-547.892	-16174.8	7760.52	1197.41	314.164	639.522	0	-150.147	-41.6429	-294.89	-5307.34	-28219.7	4587.85	204.305	217.998	0	0.112741	0.825639	68.5554	208.6	-1606.27	1874.3	-311	200	0	0.563861	-0.294778	94.1217	199.59	436.179	690.702	-914	200	0
403	6	-8.80231	70.4897	-559.148	-16438.8	7832.96	1341.46	314.009	639.4	0	-140.773	-42.6191	-302.977	-5498.97	-28047.6	4350.49	207.427	218.15	0	0.0886042	0.836464	68.481	177.58	-1624.29	1872.12	-311	200	0	0.409549	-0.241887	93.7329	152.924	603.678	686.585	-914	200	0
403	7	-17.8571	74.6202	-570.263	-16707.8	7834.19	1522.68	313.738	639.299	0	-129.195	-43.3778	-310.7	-5675.02	-27716.6	4060.05	210.793	218.265	0	0.0531592	0.846783	68.3987	148.381	-1631	1873.2	-311	200	0	0.207114	-0.239032	93.4465	111.324	802.759	671.678	-914	200	0
403	8	-28.1383	79.139	-581.091	-16982.3	7766.77	1737.1	313.366	639.225	0	-116.074	-43.882	-318.231	-5849.44	-27264	3730.28	214.326	218.381	0	0.014205	0.856525	68.261	122.699	-1627.1	1877.17	-311	200	0	-0.0146092	-0.268542	93.2852	76.2259	1018.91	650.643	-914	200	0
403	9	-39.4665	84.0131	-591.516	-17260.3	7634.31	1978.27	312.906	639.18	0	-102.041	-44.1058	-325.777	-6035.9	-26729.3	3375.48	217.952	218.528	0	-0.0159828	0.865297	68.0405	104.291	-1616.88	1883.63	-311	200	0	-0.216387	-0.303272	93.1559	55.0014	1219.83	627.872	-914	200	0
404	0	-51.6091	89.1794	-601.45	-17536.5	7440.41	2236.88	312.371	639.157	0	-87.5928	-44.0257	-333.52	-6243.8	-26147.4	3009.89	221.602	218.721	0	-0.0232977	0.873875	67.7493	97.6467	-1606.66	1891.99	-311	200	0	-0.359484	-0.317946	92.9306	61.0156	1363.02	608.143	-914	200	0	-131.54	69.5432	-842.451	-450317	395587	97527.9	462.067	538.476	0
404	1	-64.2857	94.5316	-610.829	-17802.6	7189	2500.91	311.769	639.145	0	-73.066	-43.6247	-341.553	-6475.65	-25543.2	2646.57	225.214	218.959	0	0.00112905	0.885213	67.4373	105.238	-1601.4	1901.23	-311	200	0	-0.425066	-0.314491	92.5197	102.498	1421.28	598.035	-914	200	0
404	2	-77.1873	99.911	-619.586	-18048.5	6886.48	2756.9	311.115	639.13	0	-58.6765	-42.9113	-349.851	-6727.36	-24931.4	2296.36	228.737	219.229	0	0.0551388	0.901011	67.1642	126.375	-1602.12	1910.13	-311	200	0	-0.426261	-0.326734	91.9111	174.687	1401.28	604.599	-914	200	0
404	3	-89.997	105.11	-627.626	-18263.4	6542.8	2991.12	310.425	639.099	0	-44.5793	-41.932	-358.291	-6991.26	-24319.8	1966.72	232.123	219.513	0	0.125728	0.917747	66.9734	157.789	-1606.1	1917.54	-311	200	0	-0.405657	-0.39295	91.1899	265.253	1341.22	630.729	-914	200	0
404	4	-102.402	109.887	-634.83	-18435.2	6170.27	3190.3	309.72	639.04	0	-30.9044	-40.7615	-366.712	-7258.49	-23712.5	1661.44	235.337	219.793	0	0.193773	0.928923	66.8867	194.916	-1608.65	1922.15	-311	200	0	-0.416154	-0.525454	90.5033	364.421	1292.45	671.253	-914	200	0
404	5	-114.099	114.001	-641.066	-18552.3	5780.53	3342.19	309.017	638.94	0	-17.7654	-39.4808	-374.962	-7520.31	-23112	1381.84	238.362	220.056	0	0.242822	0.930756	66.9089	232.708	-1604.95	1922.59	-311	200	0	-0.490168	-0.702541	89.9713	467.425	1295.53	714.24	-914	200	0
404	6	-124.797	117.239	-646.216	-18604.4	5382.54	3435.92	308.329	638.79	0	-5.26403	-38.1628	-382.921	-7770.52	-22521.9	1128.01	241.184	220.293	0	0.267343	0.923561	67.0235	265.437	-1591.92	1918.36	-311	200	0	-0.617978	-0.880857	89.6331	567.828	1365.47	746.147	-914	200	0
404	7	-134.233	119.438	-650.197	-18583.9	4984.18	3462.64	307.666	638.582	0	6.49175	-36.871	-390.505	-8007.57	-21949.5	899.814	243.792	220.506	0	0.272749	0.909374	67.1881	287.061	-1569.63	1910.45	-311	200	0	-0.756234	-1.02101	89.4713	651.176	1494.49	756.659	-914	200	0
404	8	-142.192	120.501	-652.972	-18486.5	4593.33	3416.55	307.034	638.311	0	17.3617	-35.66	-397.685	-8233.65	-21406.2	698.092	246.173	220.704	0	0.269117	0.891289	67.349	293.67	-1540.83	1900.94	-311	200	0	-0.862042	-1.11333	89.4443	696.823	1663.52	741.674	-914	200	0
404	9	-148.53	120.408	-654.558	-18311.1	4215.73	3296.28	306.441	637.975	0	27.1536	-34.5745	-404.501	-8452.65	-20907.6	525.294	248.313	220.896	0	0.265107	0.87411	67.4676	285.969	-1509.21	1892.11	-311	200	0	-0.923294	-1.17665	89.4885	685.174	1849.22	704.49	-914	200	0
405	0	-153.196	119.22	-655.034	-18059.5	3853.34	3105.65	305.883	637.57	0	35.6242	-33.6512	-411.068	-8668.52	-20473.2	385.214	250.195	221.088	0	0.264267	0.862939	67.5325	268.538	-1478.44	1885.59	-311	200	0	-0.958099	-1.22825	89.5339	608.167	2023.89	654.443	-914	200	0	-115.057	69.1315	-927.942	-471069	415220	112805	441.542	511.226	0
405	1	-156.244	117.057	-654.51	-17736.3	3505.57	2853.25	305.356	637.099	0	42.4986	-32.9263	-417.549	-8883.7	-20125.3	282.964	251.801	221.276	0	0.264144	0.860576	67.5486	246.576	-1452.3	1881.81	-311	200	0	-0.989862	-1.26229	89.5336	478.836	2154.57	602.882	-914	200	0
405	2	-157.839	114.086	-653.081	-17349	3170.98	2550.98	304.855	636.565	0	47.5036	-32.445	-424.096	-9097.88	-19885.9	224.788	253.11	221.452	0	0.258096	0.867147	67.5244	223.846	-1434.83	1880.4	-311	200	0	-1.02827	-1.26109	89.4648	326.131	2208.83	559.141	-914	200	0
405	3	-158.239	110.491	-650.804	-16909.1	2847.23	2212.38	304.375	635.982	0	50.4043	-32.2629	-430.793	-9308.21	-19775	217.029	254.096	221.607	0	0.239292	0.88194	67.4632	203.319	-1429.19	1880.86	-311	200	0	-1.06663	-1.21623	89.3139	175.868	2166.33	529.565	-914	200	0
405	4	-157.758	106.46	-647.724	-16431.6	2530.5	1851.07	303.907	635.368	0	51.0322	-32.4408	-437.65	-9510.42	-19806.8	265.088	254.743	221.731	0	0.20522	0.904629	67.3615	187.777	-1435.6	1882.74	-311	200	0	-1.08545	-1.13104	89.0871	39.9704	2025.46	518.311	-914	200	0
405	5	-156.723	102.177	-643.889	-15932.8	2216.27	1479.33	303.442	634.745	0	49.298	-33.0353	-444.626	-9700.17	-19988.1	373.515	255.045	221.816	0	0.160349	0.934712	67.2205	178.268	-1450.85	1885.29	-311	200	0	-1.05914	-1.01155	88.8277	-76.8908	1801.59	526.411	-914	200	0
405	6	-155.438	97.8045	-639.351	-15428.6	1901.69	1106.98	302.974	634.132	0	45.1931	-34.0887	-451.656	-9874.04	-20317.9	546.836	255.015	221.862	0	0.115175	0.970384	67.064	172.831	-1470.62	1887.25	-311	200	0	-0.965136	-0.862877	88.5959	-167.787	1522.6	550.942	-914	200	0
405	7	-154.161	93.4795	-634.173	-14932.1	1586.74	741.065	302.502	633.546	0	38.7892	-35.6195	-458.664	-10030.5	-20789.5	789.314	254.674	221.869	0	0.081016	1.00836	66.9413	167.727	-1491.86	1887.42	-311	200	0	-0.788741	-0.692661	88.3876	-223.484	1219.7	587.127	-914	200	0
405	8	-153.083	89.3112	-628.441	-14453.4	1272.51	386.275	302.025	632.999	0	30.2426	-37.6133	-465.579	-10169.8	-21392	1103.53	254.053	221.843	0	0.0644239	1.04492	66.8996	159.855	-1512.73	1885.48	-311	200	0	-0.526986	-0.517036	88.0874	-238.816	915.736	630.724	-914	200	0
405	9	-152.325	85.3854	-622.284	-13999	958.771	45.9758	301.541	632.496	0	19.7905	-40.0154	-472.347	-10292.8	-22111.7	1489.77	253.187	221.791	0	0.0657312	1.07768	66.9577	148.803	-1530.35	1882	-311	200	0	-0.197838	-0.361679	87.5603	-217.838	624.781	678.254	-914	200	0
406	0	-151.935	81.7696	-615.885	-13571.1	643.516	-277.061	301.045	632.035	0	7.72943	-42.7336	-478.948	-10400.2	-22932.5	1946.3	252.119	221.715	0	0.0815059	1.1064	67.1026	137.475	-1540.17	1878.01	-311	200	0	0.154557	-0.252325	86.8023	-173.246	364.075	725.394	-914	200	0	-212.439	17.1579	-938.406	-451326	411897	117173	428.03	481.802	0
406	1	-151.906	78.5127	-609.457	-13167.8	324.846	-580.51	300.533	631.606	0	-5.6209	-45.6544	-485.395	-10492.5	-23836.9	2469.12	250.892	221.616	0	0.108185	1.13135	67.3015	130.388	-1538.55	1874.57	-311	200	0	0.470364	-0.198335	85.9843	-118.866	157.558	765.953	-914	200	0
406	2	-152.201	75.639	-603.191	-12787.1	2.80662	-862.67	300.005	631.199	0	-19.9501	-48.663	-491.696	-10571.3	-24807.8	3050.93	249.546	221.5	0	0.143347	1.15082	67.5163	130.888	-1526.02	1872.66	-311	200	0	0.69788	-0.184624	85.3504	-61.5059	21.1356	794.546	-914	200	0
406	3	-152.775	73.1463	-597.213	-12428.1	-320.718	-1122.45	299.463	630.81	0	-34.9707	-51.6523	-497.837	-10640.2	-25829.2	3681.07	248.117	221.373	0	0.184139	1.16115	67.7198	139.561	-1508.02	1872.72	-311	200	0	0.813285	-0.18337	85.0852	0.0479241	-49.7254	810.037	-914	200	0
406	4	-153.589	71.0121	-591.586	-12092.2	-642.999	-1359.28	298.913	630.44	0	-50.4114	-54.5185	-503.768	-10705.9	-26886.2	4346.32	246.63	221.252	0	0.227056	1.15834	67.9091	154.548	-1491.78	1874.37	-311	200	0	0.820204	-0.170953	85.2658	69.9344	-70.5105	814.684	-914	200	0
406	5	-154.617	69.2052	-586.314	-11781.1	-961.548	-1573.03	298.36	630.094	0	-66.0004	-57.1538	-509.404	-10777.5	-27961.9	5031.78	245.109	221.157	0	0.270356	1.1393	68.0991	172.895	-1482.22	1876.44	-311	200	0	0.738909	-0.134151	85.8753	147.173	-49.519	811.513	-914	200	0
406	6	-155.84	67.6939	-581.359	-11496.1	-1274.89	-1763.78	297.807	629.775	0	-81.4542	-59.4486	-514.63	-10864.2	-29035.4	5721	243.58	221.111	0	0.314847	1.10297	68.2918	191.302	-1480.6	1877.61	-311	200	0	0.603642	-0.0759222	86.8127	220.651	17.0391	804.179	-914	200	0
406	7	-157.249	66.4536	-576.661	-11236.5	-1583.34	-1931.47	297.254	629.485	0	-96.4764	-61.3016	-519.315	-10973.2	-30082.8	6396.1	242.072	221.13	0	0.360698	1.05177	68.4552	205.697	-1486.15	1877.27	-311	200	0	0.45886	-0.0227927	87.9259	275.651	134.507	797.761	-914	200	0
406	8	-158.833	65.4725	-572.173	-11000.7	-1888.93	-2075.59	296.699	629.226	0	-110.766	-62.6329	-523.334	-11108.4	-31079.9	7039.17	240.612	221.226	0	0.403936	0.98991	68.5382	211.524	-1497.88	1875.8	-311	200	0	0.342691	-0.0152359	89.0789	305.14	294.519	797.597	-914	200	0
406	9	-160.567	64.7537	-567.906	-10787.8	-2192.54	-2195.15	296.139	628.996	0	-124.029	-63.3916	-526.602	-11269.9	-32004.1	7634.5	239.225	221.401	0	0.437179	0.921007	68.5025	206.261	-1514.69	1874.03	-311	200	0	0.275137	-0.0850439	90.187	312.358	470.365	805.934	-914	200	0
407	0	-162.418	64.3135	-563.942	-10597.7	-2491.65	-2289.33	295.582	628.792	0	-135.995	-63.5566	-529.095	-11454.2	-32835.4	8170.38	237.94	221.649	0	0.45332	0.850041	68.339	191.265	-1534.53	1872.72	-311	200	0	0.258879	-0.244835	91.19	306.615	629.892	819.408	-914	200	0	-333.394	10.9085	-925.066	-433323	403753	150204	419.123	468.964	0
407	1	-164.353	64.1734	-560.393	-10430	-2782.34	-2358.15	295.035	628.612	0	-146.431	-63.135	-530.844	-11655.5	-33557.5	8639.7	236.785	221.957	0	0.448225	0.785776	68.074	170.098	-1554.15	1872.31	-311	200	0	0.275443	-0.491605	92.0227	299.24	752.535	831.487	-914	200	0
407	2	-166.344	64.345	-557.333	-10283.1	-3062.22	-2402.58	294.506	628.451	0	-155.167	-62.1631	-531.895	-11868	-34157.7	9039.69	235.781	222.313	0	0.422099	0.737646	67.7696	146.008	-1569.64	1872.77	-311	200	0	0.282673	-0.807942	92.6372	300.583	835.394	838.405	-914	200	0
407	3	-168.383	64.8191	-554.759	-10154.6	-3331.08	-2424.1	293.995	628.305	0	-162.103	-60.7031	-532.276	-12087.5	-34625.3	9370.98	234.949	222.709	0	0.379011	0.711104	67.5019	122.129	-1577.32	1873.49	-311	200	0	0.235782	-1.16028	93.0488	318.763	888.75	841.653	-914	200	0
407	4	-170.477	65.5661	-552.603	-10041.7	-3589.99	-2424.08	293.503	628.172	0	-167.22	-58.8308	-531.997	-12310.9	-34952.6	9636.33	234.299	223.141	0	0.323771	0.707203	67.3253	102.367	-1574.81	1873.74	-311	200	0	0.117987	-1.50254	93.3214	358.083	929.216	844.871	-914	200	0
407	5	-172.638	66.5448	-550.767	-9942.96	-3839.39	-2403.38	293.029	628.053	0	-170.572	-56.6217	-531.066	-12534.2	-35136.9	9839.19	233.837	223.602	0	0.25981	0.725437	67.2536	89.7516	-1561.05	1873.42	-311	200	0	-0.0489391	-1.78745	93.5049	414.355	974.431	850.125	-914	200	0
407	6	-174.87	67.7107	-549.173	-9858.86	-4077.51	-2362.76	292.575	627.952	0	-172.274	-54.1427	-529.505	-12752.8	-35184.1	9983.23	233.553	224.084	0	0.190403	0.766607	67.2677	84.3677	-1536.21	1873.1	-311	200	0	-0.215125	-1.98034	93.6078	472.792	1037.59	858.285	-914	200	0
407	7	-177.167	69.0212	-547.777	-9790.85	-4301.28	-2303.58	292.148	627.874	0	-172.492	-51.4525	-527.36	-12963	-35108.4	10072.6	233.426	224.581	0	0.120372	0.833252	67.3347	84.0464	-1502.81	1873.42	-311	200	0	-0.324283	-2.06443	93.603	514.927	1121.41	871.599	-914	200	0
407	8	-179.508	70.4381	-546.566	-9739.42	-4508.64	-2228	291.751	627.819	0	-171.431	-48.6029	-524.709	-13162.3	-34928.5	10112.7	233.433	225.085	0	0.0554907	0.925622	67.4255	86.5313	-1466.41	1874.35	-311	200	0	-0.33945	-2.04167	93.4424	531.08	1213.32	892.192	-914	200	0
407	9	-181.854	71.9303	-545.559	-9702.64	-4699.28	-2138.64	291.386	627.785	0	-169.311	-45.6389	-521.661	-13349.7	-34663.3	10110.8	233.552	225.591	0	0.000746434	1.03678	67.5244	90.7493	-1433.81	1875.17	-311	200	0	-0.257964	-1.93697	93.1134	526.885	1287.4	917.258	-914	200	0
408	0	-184.153	73.4766	-544.813	-9677.01	-4873.41	-2038.38	291.055	627.762	0	-166.361	-42.6008	-518.357	-13524.1	-34330.2	10075.8	233.771	226.09	0	-0.0404448	1.15366	67.6242	96.9734	-1410.44	1875.42	-311	200	0	-0.112297	-1.79468	92.6895	515.527	1319.14	938.727	-914	200	0	-341.464	48.9805	-890.893	-422709	398107	174303	428.476	477.162	0
408	1	-186.349	75.0626	-544.397	-9659.05	-5030.31	-1930.56	290.76	627.743	0	-162.8	-39.5328	-514.938	-13683.8	-33944.4	10017.1	234.081	226.574	0	-0.0675735	1.26255	67.7166	106.46	-1399.17	1875.92	-311	200	0	0.0388548	-1.66517	92.292	504.669	1300.55	948.31	-914	200	0
408	2	-188.392	76.6726	-544.347	-9645.47	-5167.83	-1818.92	290.506	627.719	0	-158.842	-36.4945	-511.523	-13826.9	-33520.8	9944.04	234.469	227.031	0	-0.0843115	1.35257	67.7891	120.744	-1400.03	1878.84	-311	200	0	0.135949	-1.5915	92.0071	495.219	1237.66	942.199	-914	200	0
408	3	-190.244	78.2832	-544.645	-9632.23	-5282.59	-1706.72	290.301	627.685	0	-154.698	-33.5588	-508.188	-13952	-33073.7	9865.64	234.918	227.454	0	-0.0954718	1.41591	67.8274	140.464	-1410.8	1885.89	-311	200	0	0.149519	-1.59886	91.8316	488.28	1139.24	922.504	-914	200	0
408	4	-191.874	79.8657	-545.225	-9615.23	-5370.63	-1595.91	290.15	627.635	0	-150.572	-30.7992	-504.986	-14057.9	-32617.1	9790.74	235.41	227.838	0	-0.102146	1.44816	67.822	164.347	-1428.7	1896.63	-311	200	0	0.088565	-1.69103	91.6751	484.005	1015.58	894.471	-914	200	0
408	5	-193.266	81.3935	-545.995	-9593.07	-5428.26	-1487.74	290.058	627.57	0	-146.647	-28.2814	-501.947	-14143.5	-32163.5	9727.24	235.923	228.177	0	-0.101155	1.45041	67.7772	189.59	-1451.59	1909.01	-311	200	0	-0.0172312	-1.85591	91.4276	476.244	884.827	861.005	-914	200	0
408	6	-194.411	82.8474	-546.853	-9568.24	-5452.76	-1383.52	290.029	627.497	0	-143.081	-26.0611	-499.08	-14207.9	-31723.9	9681.15	236.435	228.468	0	-0.0877338	1.43067	67.7142	213.285	-1477.82	1921	-311	200	0	-0.143115	-2.06921	91.0505	456.736	772.922	820.779	-914	200	0
408	7	-195.307	84.2161	-547.704	-9545.1	-5443.23	-1284.57	290.062	627.427	0	-140.01	-24.1855	-496.372	-14251.8	-31309.5	9656.62	236.923	228.712	0	-0.0576626	1.39989	67.6617	233.235	-1505.96	1930.99	-311	200	0	-0.279441	-2.29463	90.6062	424.804	703.835	772.409	-914	200	0
408	8	-195.953	85.4972	-548.475	-9527.28	-5400.69	-1191.46	290.153	627.371	0	-137.54	-22.6904	-493.809	-14277.4	-30931.3	9656.71	237.362	228.913	0	-0.00906472	1.3642	67.6402	247.962	-1534.66	1937.46	-311	200	0	-0.416218	-2.49236	90.2044	389.638	687.478	718.912	-914	200	0
408	9	-196.342	86.7028	-549.144	-9516.76	-5326.98	-1103.6	290.299	627.33	0	-135.753	-21.5935	-491.404	-14288.2	-30598.8	9683.97	237.732	229.076	0	0.0551821	1.32232	67.6502	256.655	-1561.58	1939.44	-311	200	0	-0.527378	-2.63267	89.9261	362.716	714.234	667.917	-914	200	0
409	0	-196.456	87.8637	-549.752	-9514.25	-5223.45	-1019.19	290.499	627.306	0	-134.697	-20.8926	-489.218	-14288	-30319.9	9740.5	238.024	229.206	0	0.125944	1.27141	67.6765	259.423	-1583.15	1936.99	-311	200	0	-0.581324	-2.70208	89.7921	349.73	759.765	629.244	-914	200	0	-333.458	70.1902	-882.5	-423333	398776	180699	433.745	483.561	0
409	1	-196.269	89.0276	-550.378	-9519.79	-5090.94	-936.097	290.75	627.297	0	-134.395	-20.5708	-487.364	-14280.5	-30099.7	9827.46	238.24	229.302	0	0.189739	1.21375	67.7027	257.603	-1596.81	1930.91	-311	200	0	-0.562975	-2.69999	89.8072	350.549	795.643	611.888	-914	200	0
409	2	-195.76	90.2464	-551.098	-9533.18	-4930.07	-852.964	291.054	627.299	0	-134.845	-20.6043	-485.975	-14269	-29938.7	9944.31	238.395	229.362	0	0.234419	1.15645	67.7241	253.397	-1603.54	1922.17	-311	200	0	-0.480924	-2.6288	90.0113	362.97	800.355	620.689	-914	200	0
409	3	-194.923	91.561	-551.948	-9554.35	-4741.12	-769.171	291.41	627.31	0	-136.023	-20.9664	-485.163	-14256.3	-29832.6	10088.7	238.51	229.385	0	0.254789	1.10553	67.7502	248.874	-1607.34	1911.91	-311	200	0	-0.359271	-2.48638	90.4438	382.617	766.526	653.978	-914	200	0
409	4	-193.766	92.9936	-552.917	-9583.97	-4524	-683.982	291.818	627.333	0	-137.89	-21.631	-485.007	-14245.5	-29772.8	10256.5	238.614	229.372	0	0.253554	1.06183	67.7985	245.422	-1611.83	1901.39	-311	200	0	-0.228464	-2.27084	91.0741	401.463	700.912	703.787	-914	200	0
409	5	-192.309	94.5485	-553.954	-9623.75	-4278.22	-596.357	292.277	627.373	0	-140.381	-22.575	-485.564	-14241	-29746.8	10442.3	238.737	229.329	0	0.239029	1.02378	67.8792	243.823	-1617.9	1891.79	-311	200	0	-0.119996	-1.99029	91.8051	410.423	619.376	758.502	-914	200	0
409	6	-190.578	96.2168	-554.979	-9675.11	-4003.06	-505.444	292.787	627.433	0	-143.409	-23.7768	-486.895	-14248.8	-29737.6	10639.5	238.924	229.265	0	0.222995	0.992716	67.9843	244.416	-1624.88	1884.11	-311	200	0	-0.0598176	-1.66429	92.5325	404.651	540.972	807.001	-914	200	0
409	7	-188.601	97.9843	-555.915	-9737.08	-3698.79	-410.953	293.347	627.516	0	-146.858	-25.2121	-489.096	-14277.1	-29722.5	10841.6	239.23	229.191	0	0.216305	0.972489	68.0948	247.112	-1633.03	1879.08	-311	200	0	-0.062193	-1.32122	93.1858	386.587	483.118	842.732	-914	200	0
409	8	-186.405	99.8375	-556.712	-9806.72	-3368.1	-313.14	293.95	627.615	0	-150.576	-26.85	-492.303	-14336.3	-29673.1	11042	239.726	229.121	0	0.222064	0.964436	68.1935	251.357	-1643.33	1876.97	-311	200	0	-0.128379	-0.998164	93.7276	363.554	457.461	864.406	-914	200	0
409	9	-184.016	101.766	-557.349	-9881.7	-3017	-212.746	294.587	627.73	0	-154.379	-28.6497	-496.678	-14438.3	-29554.2	11233.8	240.496	229.07	0	0.233454	0.966331	68.2715	256.327	-1655.32	1877.39	-311	200	0	-0.244375	-0.735619	94.121	340.992	466.692	872.85	-914	200	0
410	0	-181.46	103.765	-557.825	-9961.29	-2654.65	-110.588	295.241	627.857	0	-158.049	-30.5595	-502.381	-14595.3	-29327.7	11409.8	241.623	229.052	0	0.23913	0.976054	68.3285	261.196	-1666.36	1879.42	-311	200	0	-0.376956	-0.564259	94.279	318.335	505.649	869.258	-914	200	0	-331.133	73.4745	-953.326	-442578	428121	173040	432.41	467.961	0
410	1	-178.758	105.834	-558.14	-10045.2	-2291.86	-6.81543	295.894	627.998	0	-161.345	-32.5214	-509.525	-14816.2	-28956.9	11562.1	243.169	229.078	0	0.231203	0.992897	68.3721	265.129	-1672.84	1882	-311	200	0	-0.481161	-0.498004	94.0511	292.656	565.682	855.963	-914	200	0
410	2	-175.942	107.967	-558.289	-10133	-1939.1	99.0465	296.527	628.15	0	-164.026	-34.4828	-518.123	-15105	-28410.2	11682.2	245.167	229.153	0	0.210345	1.01635	68.416	267.34	-1672.14	1884.37	-311	200	0	-0.520671	-0.538497	93.3123	265.06	637.907	836.124	-914	200	0
410	3	-173.052	110.142	-558.256	-10224.6	-1603.77	207.218	297.127	628.315	0	-165.886	-36.4167	-528.129	-15465.5	-27658.3	11760.5	247.63	229.284	0	0.184093	1.04698	68.4728	267.13	-1663.71	1886.21	-311	200	0	-0.479329	-0.680229	92.0965	241.256	714.56	813.503	-914	200	0
410	4	-170.14	112.323	-558.057	-10319	-1285.17	317.649	297.697	628.491	0	-166.788	-38.3377	-539.587	-15910.5	-26666.1	11786.5	250.581	229.486	0	0.158718	1.08704	68.5466	263.96	-1648.64	1887.47	-311	200	0	-0.357078	-0.907841	90.6074	225.889	789.483	793.897	-914	200	0
410	5	-167.255	114.472	-557.769	-10412.9	-969.453	430.674	298.262	628.669	0	-166.645	-40.289	-552.776	-16469	-25382.7	11750.5	254.081	229.793	0	0.133907	1.13674	68.6343	257.999	-1628.69	1887.98	-311	200	0	-0.168933	-1.18839	89.1013	218.783	858.648	784.599	-914	200	0
410	6	-164.434	116.551	-557.561	-10499.2	-627.314	546.643	298.875	628.831	0	-165.374	-42.3036	-568.23	-17185	-23735.8	11644.9	258.229	230.243	0	0.106695	1.191	68.7324	250.11	-1605.75	1887.36	-311	200	0	0.0524391	-1.4722	87.778	216.523	919.442	789.988	-914	200	0
410	7	-161.681	118.527	-557.719	-10567.6	-211.139	665.257	299.621	628.948	0	-162.851	-44.3768	-586.608	-18109	-21635.5	11462.6	263.118	230.871	0	0.0772176	1.24278	68.836	241.248	-1582.53	1885.41	-311	200	0	0.264374	-1.70762	86.7389	214.523	968.553	807.833	-914	200	0
410	8	-158.953	120.365	-558.694	-10604.4	348.999	785.88	300.625	628.981	0	-158.899	-46.4698	-608.471	-19283.9	-18992.9	11195.6	268.786	231.692	0	0.0492825	1.2876	68.9362	232.425	-1562.65	1882.39	-311	200	0	0.427956	-1.85718	85.9852	206.014	1003.76	831.189	-914	200	0
410	9	-156.147	122.026	-561.12	-10589.6	1145.65	907.609	302.042	628.872	0	-153.313	-48.5222	-634.061	-20731.9	-15744.6	10834.2	275.169	232.697	0	0.0273235	1.32344	69.0184	224.276	-1548.79	1878.94	-311	200	0	0.516512	-1.90561	85.4529	179.825	1027.77	854.349	-914	200	0
411	0	-153.088	123.462	-565.79	-10494.5	2289.36	1028.01	304.046	628.548	0	-145.903	-50.4662	-663.176	-22443.8	-11875.6	10368	282.093	233.843	0	0.0121768	1.34953	69.0568	216.002	-1542.14	1875.95	-311	200	0	0.517229	-1.85982	85.0865	124.068	1043.61	876.896	-914	200	0	-209.102	64.7487	-1296.06	-562213	576025	122507	436.701	436.187	0
411	1	-149.534	124.603	-573.572	-10283.2	3901.61	1141.68	306.802	627.928	0	-136.546	-52.2464	-695.126	-24375.6	-7433.29	9787.29	289.307	235.066	0	-0.000675919	1.36599	69.019	205.409	-1543.64	1874.27	-311	200	0	0.431335	-1.74233	84.9124	37.686	1047.38	902.339	-914	200	0
411	2	-145.185	125.347	-585.263	-9917.55	6103.08	1239.79	310.428	626.945	0	-125.247	-53.8341	-728.794	-26453.3	-2528.17	9084.96	296.531	236.297	0	-0.0182247	1.37131	68.8844	190.306	-1554.1	1874.27	-311	200	0	0.277293	-1.58164	85.0397	-61.7728	1033.16	934.077	-914	200	0
411	3	-139.715	125.549	-601.426	-9363.3	8996.9	1310.88	314.959	625.568	0	-112.177	-55.2324	-762.786	-28584.2	2679.04	8259.81	303.512	237.473	0	-0.0447416	1.36156	68.6582	170.66	-1572.68	1875.37	-311	200	0	0.0902907	-1.40901	85.5584	-145.165	1003.16	972.839	-914	200	0
411	4	-132.809	125.058	-622.351	-8594.53	12659.4	1344.6	320.341	623.81	0	-97.6714	-56.4714	-795.63	-30671.4	8000.84	7320.69	310.056	238.55	0	-0.0768169	1.33492	68.375	150.066	-1595.5	1876.22	-311	200	0	-0.0919199	-1.25907	86.4337	-189.298	967.572	1015.41	-914	200	0
411	5	-124.209	123.781	-648.144	-7594.29	17145.3	1337.15	326.453	621.717	0	-82.195	-57.595	-825.956	-32625	13246.6	6289.07	316.038	239.5	0	-0.103227	1.29526	68.0934	134.29	-1615.94	1875.4	-311	200	0	-0.247496	-1.15815	87.5285	-188.174	936.037	1054.26	-914	200	0
411	6	-113.741	121.709	-678.795	-6353.84	22490.6	1292.73	333.133	619.361	0	-66.2823	-58.6521	-852.612	-34368	18239.4	5197.1	321.392	240.309	0	-0.111561	1.24867	67.8692	127.807	-1627.21	1871.97	-311	200	0	-0.373917	-1.10556	88.7195	-148.969	911.802	1079.82	-914	200	0
411	7	-101.318	118.895	-714.093	-4874.89	28697.1	1218.32	340.187	616.827	0	-50.4904	-59.6963	-874.698	-35838	22825.7	4082.25	326.096	240.972	0	-0.0941041	1.19782	67.7258	131.967	-1625.3	1865.98	-311	200	0	-0.475265	-1.07501	89.942	-85.3965	893.229	1084.81	-914	200	0
411	8	-86.9211	115.402	-753.427	-3175.46	35700.9	1118.52	347.385	614.215	0	-35.3651	-60.7832	-891.583	-36989	26880	2982.04	330.149	241.487	0	-0.0483948	1.14222	67.652	145.581	-1609.98	1858.8	-311	200	0	-0.548825	-1.03732	91.1361	-17.3699	878.603	1067.61	-914	200	0
411	9	-70.5903	111.288	-795.573	-1296.06	43340.2	995.541	354.477	611.629	0	-21.4132	-61.9616	-902.934	-37792.8	30309.7	1930.45	333.568	241.856	0	0.0237778	1.08351	67.6194	165.917	-1584.55	1852.65	-311	200	0	-0.583143	-0.979422	92.2138	33.3554	869.225	1032.02	-914	200	0
412	0	-52.4231	106.622	-838.619	697.904	51340.7	852.132	361.221	609.168	0	-9.07373	-63.2654	-908.75	-38241.7	33059.8	955.925	336.379	242.082	0	0.117321	1.02851	67.594	189.608	-1554.35	1849.58	-311	200	0	-0.566849	-0.907927	93.0845	53.2095	869.286	982.85	-914	200	0	47.8913	10.7102	-1657.65	-745868	756004	-19403.9	457.458	450.266	0
412	1	-32.6187	101.489	-880.131	2719.71	59336.7	693.343	367.418	606.91	0	1.30833	-64.7119	-909.349	-38347.4	35113.6	80.0814	338.614	242.17	0	0.224618	0.987149	67.5481	213.895	-1524.51	1850.05	-311	200	0	-0.497637	-0.844865	93.6898	39.8696	880.77	921.643	-914	200	0
412	2	-11.5514	96.0006	-917.496	4670.79	66918.1	525.924	372.936	604.909	0	9.49483	-66.3038	-905.298	-38139.8	36491.4	-682.551	340.309	242.13	0	0.335584	0.968487	67.4724	237.266	-1498.28	1852.89	-311	200	0	-0.38184	-0.819768	94.0213	-3.42198	896.656	846.838	-914	200	0
412	3	10.1927	90.2836	-948.308	6453.86	73687.7	356.429	377.704	603.194	0	15.3534	-68.0375	-897.333	-37662.7	37244.9	-1323.7	341.506	241.972	0	0.439382	0.976332	67.374	258.527	-1476.68	1856.6	-311	200	0	-0.225979	-0.850133	94.1187	-72.3596	903.209	757.71	-914	200	0
412	4	31.8561	84.4836	-970.719	7986.09	79315	189.575	381.707	601.773	0	18.8488	-69.9137	-886.286	-36969.1	37448.1	-1839.77	342.253	241.712	0	0.527174	1.00629	67.2569	275.185	-1459.25	1860.41	-311	200	0	-0.0305951	-0.921036	94.0373	-160.724	891.272	658.401	-914	200	0
412	5	52.6021	78.7607	-983.671	9210.1	83580.3	27.6507	384.968	600.637	0	20.0342	-71.9418	-873.017	-36115.2	37187.8	-2231.16	342.597	241.368	0	0.592346	1.0475	67.1047	283.286	-1445.89	1863.88	-311	200	0	0.203743	-0.993643	93.8098	-258.707	862.143	559.388	-914	200	0
412	6	71.616	73.2867	-987.01	10100.5	86397.4	-128.543	387.535	599.767	0	19.0459	-74.1322	-858.344	-35156	36554.4	-2502.49	342.587	240.958	0	0.629869	1.08871	66.8837	279.325	-1438.5	1866.62	-311	200	0	0.462246	-1.03519	93.4532	-353.179	823.564	475.419	-914	200	0
412	7	88.1859	68.243	-981.465	10663.8	87811.4	-278.03	389.47	599.135	0	16.0972	-76.4852	-843.005	-34142.7	35638.3	-2662	342.275	240.501	0	0.637447	1.123	66.5647	261.913	-1439.99	1868.47	-311	200	0	0.716345	-1.02905	92.9873	-427.711	784.024	420.531	-914	200	0
412	8	101.746	63.8143	-968.497	10931.3	87975.2	-418.527	390.837	598.713	0	11.4638	-78.9874	-827.625	-33119.7	34526.8	-2720.84	341.718	240.018	0	0.616911	1.14811	66.1537	232.185	-1452.02	1869.61	-311	200	0	0.94442	-0.962065	92.4074	-462.809	746.654	402.073	-914	200	0
412	9	111.894	60.1768	-950.028	10950.1	87113.2	-546.296	391.695	598.474	0	5.46634	-81.6102	-812.705	-32122.4	33301.3	-2692.91	340.976	239.525	0	0.574615	1.16511	65.7025	194.101	-1474.3	1870.31	-311	200	0	1.14006	-0.825593	91.6759	-440.642	702.05	418.48	-914	200	0
413	0	118.397	57.4846	-928.139	10774.5	85481.2	-656.804	392.1	598.391	0	-1.54387	-84.309	-798.637	-31176.9	32030.9	-2594.17	340.107	239.038	0	0.520608	1.17827	65.2828	153.937	-1505.72	1870.84	-311	200	0	1.29536	-0.633699	90.7772	-354.445	630.966	463.434	-914	200	0	62.3719	-31.9687	-1437.35	-651761	677960	-61052.7	473.71	452.359	0
413	1	121.198	55.8544	-904.784	10458.6	83329.3	-745.474	392.099	598.441	0	-9.20398	-87.0247	-785.703	-30300.3	30769.9	-2441.23	339.162	238.565	0	0.465353	1.19314	64.9543	118.126	-1545.16	1871.21	-311	200	0	1.39152	-0.426296	89.7557	-214.513	520.494	530.494	-914	200	0
413	2	120.407	55.3497	-881.563	10050.7	80872.8	-808.075	391.738	598.599	0	-17.1682	-89.6906	-774.069	-29503.2	29559.1	-2250.39	338.187	238.114	0	0.415316	1.21199	64.749	91.2426	-1590.63	1871.11	-311	200	0	1.41172	-0.251576	88.6978	-44.7415	376.93	612.876	-914	200	0
413	3	116.272	55.9713	-859.588	9588.69	78275	-841.06	391.061	598.845	0	-25.1339	-92.2407	-763.779	-28792.7	28429.6	-2037.01	337.222	237.698	0	0.371386	1.23272	64.6748	75.2851	-1638.09	1870.27	-311	200	0	1.35783	-0.149452	87.7059	124.855	222.861	701.644	-914	200	0
413	4	109.161	57.6548	-839.481	9098.53	75646.1	-842.003	390.111	599.162	0	-32.8498	-94.6145	-754.782	-28172.6	27405.2	-1814.54	336.309	237.326	0	0.331465	1.25266	64.7309	69.7076	-1681.24	1868.78	-311	200	0	1.2561	-0.143352	86.8885	262.296	84.9375	786.143	-914	200	0
413	5	99.5305	60.2746	-821.435	8596.13	73051.3	-810.196	388.931	599.535	0	-40.1114	-96.7581	-746.969	-27643.2	26502.1	-1593.81	335.48	237.007	0	0.293347	1.27024	64.9153	72.4194	-1712.79	1866.91	-311	200	0	1.1436	-0.236561	86.3349	337.188	-15.2504	856.7	-914	200	0
413	6	87.9067	63.6549	-805.327	8089.98	70522.6	-747.462	387.57	599.954	0	-46.7542	-98.6237	-740.206	-27201.7	25730	-1383.34	334.761	236.749	0	0.255233	1.28418	65.212	81.4967	-1726.75	1865	-311	200	0	1.04136	-0.412703	86.079	330.73	-61.8469	907.95	-914	200	0
413	7	74.8441	67.5878	-790.846	7584.05	68070.2	-658.659	386.073	600.41	0	-52.6499	-100.171	-734.373	-26844.3	25094.1	-1189.54	334.171	236.554	0	0.217373	1.29415	65.5798	95.5758	-1721.05	1863.32	-311	200	0	0.944949	-0.636293	86.0971	247.897	-44.4211	940.087	-914	200	0
413	8	60.8859	71.8556	-777.621	7080.49	65694.3	-551.23	384.481	600.895	0	-57.7001	-101.369	-729.383	-26567.1	24598.2	-1016.93	333.725	236.424	0	0.184012	1.30062	65.9672	112.612	-1698.82	1861.93	-311	200	0	0.843773	-0.853114	86.3421	117.671	36.2533	957.338	-914	200	0
413	9	46.5296	76.2522	-765.327	6582.39	63391.8	-433.635	382.83	601.399	0	-61.8312	-102.193	-725.208	-26365.8	24245.7	-868.601	333.433	236.356	0	0.16032	1.30284	66.3379	129.416	-1667.23	1860.6	-311	200	0	0.73958	-1.00197	86.7793	-22.7073	165.01	965.433	-914	200	0
414	0	32.2074	80.6016	-753.757	6095.82	61161.7	-313.55	381.142	601.913	0	-64.9956	-102.628	-721.874	-26235.9	24039.3	-746.38	333.301	236.344	0	0.148779	1.29798	66.6791	142.777	-1634.23	1858.96	-311	200	0	0.641065	-1.0416	87.3931	-145.027	318.358	969.263	-914	200	0	-84.232	-5.22575	-1276.67	-570307	615500	26579.8	478.917	446.526	0
414	1	18.273	84.7641	-742.841	5629.16	59008.3	-197.028	379.436	602.422	0	-67.1787	-102.674	-719.436	-26174.7	23980.2	-650.777	333.332	236.382	0	0.150922	1.28216	66.9926	150.595	-1605.92	1856.77	-311	200	0	0.550732	-0.974998	88.1661	-234.195	472.371	970.816	-914	200	0
414	2	4.99135	88.629	-732.599	5190.95	56941.8	-88.6242	377.726	602.914	0	-68.4013	-102.345	-717.936	-26181.8	24070.2	-580.968	333.527	236.468	0	0.16822	1.25268	67.2799	152.578	-1585.25	1854.16	-311	200	0	0.464225	-0.850597	89.0544	-284.035	607.84	967.782	-914	200	0
414	3	-7.45949	92.1068	-723.08	4788.38	54977.1	8.35528	376.032	603.378	0	-68.715	-101.676	-717.371	-26258.3	24311.5	-534.571	333.89	236.604	0	0.197654	1.20993	67.5375	150.528	-1572.08	1851.85	-311	200	0	0.376468	-0.740179	89.993	-295.591	712.599	954.426	-914	200	0
414	4	-18.9699	95.1289	-714.322	4427.27	53130.8	91.6619	374.379	603.802	0	-68.1954	-100.714	-717.701	-26405.3	24705.7	-508.281	334.423	236.792	0	0.229239	1.15805	67.7615	147.099	-1564.85	1850.65	-311	200	0	0.288786	-0.709334	90.9093	-276.197	778.738	925.791	-914	200	0
414	5	-29.4714	97.6489	-706.336	4112.18	51420.7	159.691	372.799	604.178	0	-66.9321	-99.524	-718.871	-26621.3	25251	-499.491	335.126	237.032	0	0.251588	1.10425	67.956	143.645	-1562.28	1850.73	-311	200	0	0.219635	-0.792739	91.7074	-235.907	800.128	881.968	-914	200	0
414	6	-38.9144	99.642	-699.098	3846	49865.1	210.852	371.328	604.499	0	-65.0228	-98.1819	-720.817	-26901.9	25939.8	-507.324	335.987	237.321	0	0.260786	1.05694	68.1333	139.69	-1563.69	1851.41	-311	200	0	0.204473	-0.981084	92.2776	-183.655	777.199	827.545	-914	200	0
414	7	-47.256	101.101	-692.557	3629.69	48480.4	243.065	370.002	604.759	0	-62.5732	-96.7633	-723.464	-27240.2	26758.1	-532.188	336.986	237.652	0	0.262293	1.02323	68.2979	134.527	-1568.81	1851.5	-311	200	0	0.271941	-1.22995	92.5692	-124.996	721.22	767.34	-914	200	0
414	8	-54.4513	102.033	-686.655	3463.24	47277.7	253.749	368.852	604.956	0	-59.692	-95.3343	-726.725	-27627.4	27688	-574.526	338.1	238.016	0	0.263398	1.00714	68.4298	128.876	-1577.59	1849.91	-311	200	0	0.416577	-1.48688	92.607	-62.008	650.484	703.555	-914	200	0
414	9	-60.4479	102.463	-681.348	3347	46260.7	240.541	367.896	605.088	0	-56.4783	-93.9437	-730.526	-28054.3	28709.2	-634.173	339.299	238.403	0	0.265846	1.00887	68.4908	124.832	-1589.46	1846.39	-311	200	0	0.59612	-1.71294	92.4067	2.9074	585.022	636.728	-914	200	0
415	0	-65.1883	102.437	-676.638	3281.27	45427.8	202.434	367.138	605.151	0	-53.0125	-92.6206	-734.829	-28511.3	29800.8	-710.645	340.555	238.8	0	0.266618	1.02518	68.4476	124.267	-1602.74	1841.76	-311	200	0	0.753932	-1.88733	91.9258	60.4193	542.52	569.349	-914	200	0	-100.919	8.56995	-1266.95	-552785	614498	51853.1	481.171	436.647	0
415	1	-68.6223	102.009	-672.565	3264.85	44775	140.396	366.573	605.146	0	-49.3559	-91.3799	-739.62	-28989.4	30942.3	-803.221	341.835	239.195	0	0.26208	1.05117	68.2913	127.377	-1614.44	1837.2	-311	200	0	0.843986	-2.00032	91.1222	92.6521	531.929	508.281	-914	200	0
415	2	-70.7278	101.24	-669.164	3295.26	44298.6	57.0882	366.2	605.076	0	-45.5559	-90.2347	-744.865	-29479.8	32116.1	-910.675	343.117	239.577	0	0.24805	1.08218	68.0473	132.979	-1620.34	1833.25	-311	200	0	0.843275	-2.04402	90.0463	81.1624	550.954	462.88	-914	200	0
415	3	-71.5252	100.18	-666.423	3369.63	43996.3	-43.697	366.019	604.944	0	-41.653	-89.2032	-750.477	-29974.2	33307	-1031.48	344.381	239.94	0	0.21916	1.11403	67.7677	139.918	-1616.75	1829.45	-311	200	0	0.756383	-2.01142	88.8732	17.0812	589.864	440.64	-914	200	0
415	4	-71.0779	98.8746	-664.292	3483.79	43865	-157.575	366.033	604.756	0	-37.6857	-88.3092	-756.324	-30463.7	34499.6	-1164.41	345.615	240.279	0	0.173161	1.14318	67.5069	147.711	-1603.48	1824.92	-311	200	0	0.613636	-1.90752	87.8316	-95.0148	632.399	444.56	-914	200	0
415	5	-69.4823	97.371	-662.7	3631.61	43899	-279.962	366.243	604.52	0	-33.6914	-87.5774	-762.264	-30939.4	35677.5	-1308.68	346.805	240.589	0	0.115594	1.1682	67.3062	156.214	-1584.63	1819.38	-311	200	0	0.455748	-1.76002	87.0994	-238.583	656.167	472.906	-914	200	0
415	6	-66.8583	95.7192	-661.584	3805.73	44087.7	-406.374	366.64	604.248	0	-29.7054	-87.0294	-768.167	-31392.8	36825.9	-1463.44	347.94	240.867	0	0.0586818	1.18973	67.1955	165.114	-1566.22	1813.68	-311	200	0	0.311498	-1.6088	86.7686	-389.319	643.837	519.493	-914	200	0
415	7	-63.3435	93.9758	-660.901	3997.95	44416.6	-532.729	367.206	603.951	0	-25.7596	-86.6827	-773.913	-31816.1	37932.7	-1627.18	349.014	241.111	0	0.0161098	1.20814	67.1919	173.681	-1552.94	1809.24	-311	200	0	0.185874	-1.47732	86.87	-522.542	597.331	575.596	-914	200	0
415	8	-59.0882	92.2051	-660.628	4199.33	44868.6	-655.075	367.918	603.643	0	-21.8814	-86.5464	-779.395	-32201.7	38987.7	-1798.46	350.023	241.316	0	-0.00193972	1.22175	67.2937	181.069	-1546.12	1807.01	-311	200	0	0.0705945	-1.35922	87.3835	-620.794	536.104	634.574	-914	200	0
415	9	-54.247	90.4797	-660.757	4401.21	45424.3	-769.103	368.746	603.339	0	-18.0939	-86.6168	-784.53	-32543	39981.3	-1976.71	350.962	241.481	0	0.00887585	1.22708	67.4832	186.635	-1543.65	1807.19	-311	200	0	-0.0315901	-1.23557	88.2429	-677.691	479.751	694.234	-914	200	0
416	0	-48.9715	88.8759	-661.289	4597.01	46060.8	-870.618	369.653	603.048	0	-14.4176	-86.8765	-789.27	-32835.4	40904.1	-2161.91	351.825	241.602	0	0.0475268	1.2205	67.7325	189.947	-1542.34	1809.51	-311	200	0	-0.0989983	-1.09709	89.3749	-697.915	433.142	753.542	-914	200	0	-26.0245	-4.64999	-1307.5	-563311	640053	12832	488.56	430.644	0
416	1	-43.4074	87.4636	-662.213	4783.29	46753.2	-956.407	370.601	602.777	0	-10.8758	-87.3032	-793.587	-33075.4	41748	-2353.64	352.607	241.678	0	0.109066	1.2001	68.0064	191.222	-1540.8	1813.64	-311	200	0	-0.110689	-0.947229	90.7259	-692.635	386.361	809.343	-914	200	0
416	2	-37.6991	86.2914	-663.463	4958.75	47474.6	-1024.32	371.556	602.526	0	-7.50038	-87.8803	-797.45	-33261.9	42508.6	-2551.06	353.306	241.71	0	0.186197	1.16777	68.2722	191.893	-1540.32	1819.24	-311	200	0	-0.0691611	-0.796322	92.2309	-671.972	326.188	857.819	-914	200	0
416	3	-31.9913	85.3809	-664.91	5121.67	48198.9	-1073.05	372.489	602.297	0	-4.33127	-88.6013	-800.804	-33395.5	43184.9	-2753.53	353.927	241.702	0	0.270892	1.12964	68.511	194.12	-1542.79	1825.93	-311	200	0	-0.0039834	-0.660211	93.7733	-639.027	248.89	897.134	-914	200	0
416	4	-26.4251	84.7314	-666.399	5268.77	48903.4	-1102.49	373.384	602.094	0	-1.40999	-89.4642	-803.59	-33478.8	43777.9	-2960.39	354.478	241.662	0	0.354968	1.09355	68.7144	199.146	-1547.83	1833.24	-311	200	0	0.0432037	-0.553174	95.2061	-586.923	165.477	927.772	-914	200	0
416	5	-21.1305	84.3292	-667.792	5396.5	49569.9	-1114.28	374.23	601.919	0	1.22702	-90.4643	-805.766	-33515.2	44289.9	-3169.75	354.966	241.594	0	0.430708	1.0658	68.8724	205.833	-1552.69	1840.43	-311	200	0	0.0410943	-0.473203	96.4017	-501.912	97.8359	951.357	-914	200	0
416	6	-16.2172	84.1533	-668.993	5502.31	50184.7	-1111.42	375.015	601.775	0	3.55391	-91.5943	-807.337	-33509.1	44724.9	-3378.18	355.398	241.506	0	0.492883	1.05006	68.9811	211.165	-1554.81	1846.32	-311	200	0	-0.0162673	-0.402933	97.2642	-374.383	71.8076	969.34	-914	200	0
416	7	-11.7694	84.179	-669.953	5585.15	50737.9	-1097.1	375.733	601.663	0	5.5613	-92.8436	-808.348	-33466.1	45090.5	-3581.87	355.781	241.401	0	0.539777	1.04704	69.062	212.444	-1553.16	1849.68	-311	200	0	-0.115249	-0.33103	97.7336	-208.554	110.695	982.412	-914	200	0
416	8	-7.84632	84.3792	-670.664	5645.37	51223.3	-1074.21	376.377	601.582	0	7.25798	-94.1981	-808.868	-33392.8	45395.9	-3777.64	356.123	241.283	0	0.571458	1.05411	69.1552	208.71	-1547.65	1849.81	-311	200	0	-0.242874	-0.266555	97.8061	-20.9602	227.747	990.178	-914	200	0
416	9	-4.48308	84.7269	-671.154	5684.47	51638.1	-1045.5	376.939	601.53	0	8.66823	-95.6378	-808.982	-33295.2	45650.1	-3962.94	356.429	241.157	0	0.588546	1.06676	69.2864	200.626	-1539.22	1847.05	-311	200	0	-0.395381	-0.231575	97.5225	167.574	416.951	990.579	-914	200	0
417	0	-1.69099	85.1993	-671.497	5705.1	51983.7	-1013.7	377.415	601.504	0	9.82925	-97.1335	-808.794	-33178.4	45860.2	-4136.19	356.702	241.022	0	0.593761	1.08074	69.4506	189.855	-1531.22	1842.88	-311	200	0	-0.564198	-0.238947	96.9467	335.728	648.366	980.345	-914	200	0	15.8403	-14.8683	-1320.35	-568261	648190	-11545.9	491.491	429.832	0
417	1	0.54057	85.7787	-671.796	5711.27	52265	-981.7	377.799	601.499	0	10.7869	-98.6478	-808.433	-33046.8	46032.6	-4297.18	356.94	240.878	0	0.591485	1.0917	69.6248	177.951	-1528.31	1839.07	-311	200	0	-0.722992	-0.270851	96.1789	462.391	877.45	957.69	-914	200	0
417	2	2.23771	86.4431	-672.156	5708.35	52490.1	-952.595	378.092	601.507	0	11.5873	-100.144	-808.024	-32905.8	46173	-4446.58	357.143	240.724	0	0.582471	1.09493	69.7816	164.907	-1533.1	1836.77	-311	200	0	-0.840891	-0.283353	95.3602	529.805	1063.71	925.978	-914	200	0
417	3	3.43493	87.1585	-672.643	5702.58	52667.7	-929.446	378.3	601.522	0	12.27	-101.592	-807.657	-32762	46286.6	-4584.98	357.31	240.564	0	0.561666	1.08751	69.8916	149.271	-1545.1	1836.36	-311	200	0	-0.908349	-0.23908	94.6414	526.943	1184.94	894.372	-914	200	0
417	4	4.1704	87.8803	-673.286	5699.75	52807	-914.915	378.432	601.534	0	12.8658	-102.972	-807.381	-32622.4	46376.6	-4711.98	357.441	240.405	0	0.524783	1.06976	69.9267	130.617	-1562.6	1837.76	-311	200	0	-0.939678	-0.13394	94.1411	451.803	1240.3	873.718	-914	200	0
417	5	4.48407	88.5619	-674.085	5703.95	52917.7	-911.163	378.503	601.538	0	13.3981	-104.266	-807.218	-32492.9	46444.8	-4826.3	357.537	240.253	0	0.475208	1.04553	69.8682	111.418	-1584.06	1840.17	-311	200	0	-0.948337	0.00216785	93.9234	313.695	1240.86	871.73	-914	200	0
417	6	4.41942	89.1614	-675.024	5716.91	53008.6	-919.72	378.528	601.531	0	13.8852	-105.458	-807.179	-32377.8	46493.9	-4927.3	357.6	240.112	0	0.422374	1.02225	69.7106	96.0474	-1607.85	1842.35	-311	200	0	-0.929237	0.122699	94.0124	133.534	1195.23	890.42	-914	200	0
417	7	4.02681	89.6426	-676.065	5738.19	53086.1	-941.402	378.522	601.512	0	14.341	-106.531	-807.266	-32280.2	46529.6	-5015.7	357.639	239.987	0	0.375584	1.00741	69.4632	88.7918	-1631.44	1843.32	-311	200	0	-0.866905	0.188783	94.3944	-58.135	1105.82	924.043	-914	200	0
417	8	3.36665	89.9769	-677.169	5766.9	53153.5	-976.446	378.494	601.484	0	14.7753	-107.472	-807.478	-32202.3	46559.6	-5092.59	357.661	239.88	0	0.341288	1.00291	69.147	92.1712	-1650.77	1842.37	-311	200	0	-0.754841	0.18504	94.9831	-225.838	978.901	958.052	-914	200	0
417	9	2.51239	90.1505	-678.313	5803.98	53211.6	-1024.5	378.447	601.444	0	15.1994	-108.272	-807.827	-32144.8	46591.3	-5158.52	357.675	239.792	0	0.323378	1.00499	68.7877	105.394	-1660.84	1838.76	-311	200	0	-0.609952	0.116066	95.6119	-339.735	834.64	973.341	-914	200	0
418	0	1.54895	90.1725	-679.508	5852.03	53259.8	-1084.33	378.38	601.388	0	15.6316	-108.925	-808.356	-32106.6	46629.9	-5213.63	357.685	239.718	0	0.32204	1.01024	68.41	124.543	-1657.84	1832.31	-311	200	0	-0.473143	-0.00985118	96.0871	-387.903	702.078	955.551	-914	200	0	16.1692	-20.3746	-1337.33	-575649	656839	-12785.3	491.745	429.695	0
418	1	0.562123	90.0718	-680.797	5912.78	53298.2	-1153.78	378.288	601.315	0	16.0935	-109.428	-809.117	-32085	46678.4	-5257.99	357.691	239.654	0	0.332887	1.01882	68.039	144.67	-1641.64	1824.24	-311	200	0	-0.385932	-0.193302	96.2552	-378.527	602.47	902.469	-914	200	0
418	2	-0.376513	89.8805	-682.217	5985.6	53329.6	-1229.89	378.171	601.226	0	16.5982	-109.788	-810.143	-32077.4	46739.2	-5291.48	357.693	239.595	0	0.349051	1.03161	67.6993	161.815	-1616.66	1816.8	-311	200	0	-0.356258	-0.436461	96.035	-328.221	538.661	824.984	-914	200	0
418	3	-1.21861	89.6204	-683.773	6068.03	53360.2	-1309.58	378.038	601.126	0	17.1452	-110.023	-811.43	-32081.8	46813.4	-5313.21	357.692	239.537	0	0.362962	1.04721	67.4127	174.129	-1589.7	1812.11	-311	200	0	-0.353276	-0.726043	95.4229	-249.067	500.041	742.393	-914	200	0
418	4	-1.93743	89.3001	-685.431	6157.05	53397	-1390.31	377.903	601.017	0	17.7246	-110.153	-812.941	-32097.3	46901.2	-5322.11	357.693	239.483	0	0.365901	1.06151	67.1983	181.748	-1566.04	1811.39	-311	200	0	-0.33735	-1.03391	94.5045	-148.345	475.261	674.045	-914	200	0
418	5	-2.52174	88.9219	-687.123	6249.32	53447	-1470.32	377.784	600.905	0	18.3222	-110.195	-814.612	-32123.8	47002.3	-5318.87	357.699	239.435	0	0.349154	1.06824	67.0757	185.624	-1547.8	1815.01	-311	200	0	-0.287691	-1.33045	93.4734	-36.9243	458.806	631.848	-914	200	0
418	6	-2.96981	88.4895	-688.775	6340.69	53516.3	-1548.27	377.698	600.794	0	18.9228	-110.171	-816.358	-32162.5	47116.6	-5306.52	357.716	239.398	0	0.308718	1.06037	67.0604	187.019	-1535.43	1822.72	-311	200	0	-0.209131	-1.5901	92.5987	68.3076	447.357	618.332	-914	200	0
418	7	-3.28196	88.0132	-690.328	6426.94	53610.4	-1622.91	377.659	600.69	0	19.5158	-110.102	-818.079	-32213.2	47243.5	-5288.68	357.749	239.377	0	0.248963	1.03313	67.1472	187.863	-1528.9	1833.62	-311	200	0	-0.127068	-1.7962	92.1088	151.8	435.357	629	-914	200	0
418	8	-3.45339	87.5122	-691.749	6505.57	53731.8	-1693.15	377.675	600.595	0	20.0994	-110.008	-819.694	-32274.1	47381.8	-5267.79	357.804	239.373	0	0.181063	0.988737	67.2892	190.224	-1527.5	1846.3	-311	200	0	-0.070861	-1.94886	92.0714	207.665	417.706	655.226	-914	200	0
418	9	-3.47078	87.0174	-693.033	6576.88	53878.3	-1758.37	377.743	600.51	0	20.6838	-109.895	-821.158	-32343.5	47529.3	-5244.99	357.881	239.388	0	0.118736	0.938502	67.4034	194.501	-1530.39	1859.39	-311	200	0	-0.0495869	-2.05446	92.3741	240.846	394.025	687.2	-914	200	0
419	0	-3.31141	86.5683	-694.236	6643.69	54046.5	-1818.37	377.85	600.43	0	21.2902	-109.753	-822.476	-32420	47683.3	-5220.49	357.975	239.418	0	0.074749	0.897951	67.4121	198.414	-1537	1871.62	-311	200	0	-0.044702	-2.10344	92.8217	260.306	368.175	716.627	-914	200	0	25.9785	-22.3559	-1370.81	-588495	663322	-15934.5	484.794	428.528	0
419	1	-2.94656	86.2025	-695.46	6709.9	54235	-1872.82	377.984	600.352	0	21.9442	-109.563	-823.68	-32502.1	47841.5	-5194.21	358.083	239.46	0	0.0568944	0.877957	67.2803	198.466	-1545.57	1881.36	-311	200	0	-0.0291844	-2.07087	93.2629	270.231	346.622	738.232	-914	200	0
419	2	-2.35242	85.9437	-696.805	6778.92	54445.4	-1921.22	378.136	600.271	0	22.6653	-109.304	-824.801	-32587	48001.4	-5166.38	358.198	239.509	0	0.0637799	0.880478	67.0267	192.701	-1552.6	1886.61	-311	200	0	0.00992511	-1.93937	93.6159	267.847	338.207	750.591	-914	200	0
419	3	-1.52154	85.7972	-698.327	6853.19	54680.8	-1963.19	378.303	600.186	0	23.4622	-108.968	-825.839	-32671	48160	-5137.68	358.316	239.561	0	0.0852214	0.900529	66.707	182.225	-1555.07	1886.2	-311	200	0	0.0661551	-1.71457	93.7927	247.934	352.346	755.791	-914	200	0
419	4	-0.466068	85.7535	-700.04	6934.04	54943.9	-1998.79	378.487	600.095	0	24.3304	-108.56	-826.763	-32750.7	48313.7	-5109.07	358.437	239.613	0	0.107668	0.929844	66.3842	170.425	-1553.07	1880.74	-311	200	0	0.122152	-1.42211	93.6584	206.51	394.017	757.199	-914	200	0
419	5	0.787431	85.7915	-701.928	7021.43	55237.3	-2028.26	378.694	599.997	0	25.254	-108.097	-827.525	-32823.8	48457.6	-5081.67	358.557	239.665	0	0.119374	0.9605	66.1043	160.882	-1549.08	1872.33	-311	200	0	0.16043	-1.09771	93.0968	141.301	458.392	756.965	-914	200	0
419	6	2.20763	85.881	-703.948	7114.48	55563.4	-2051.76	378.931	599.893	0	26.2098	-107.606	-828.087	-32888.2	48588	-5056.54	358.675	239.716	0	0.112892	0.9886	65.8913	155.664	-1544.85	1863.51	-311	200	0	0.170728	-0.781603	92.1097	51.4046	531.909	755.295	-914	200	0
419	7	3.76518	85.989	-706.05	7211.85	55923.6	-2069.48	379.206	599.786	0	27.1733	-107.119	-828.435	-32942.2	48703.2	-5034.63	358.789	239.764	0	0.0866975	1.01427	65.758	154.666	-1540.28	1856.3	-311	200	0	0.153122	-0.518262	90.825	-61.0273	600.885	751.695	-914	200	0
419	8	5.43389	86.0867	-708.19	7311.44	56316.6	-2082	379.522	599.676	0	28.1244	-106.662	-828.579	-32984.6	48802.8	-5016.78	358.899	239.809	0	0.0462047	1.03693	65.7169	155.5	-1535.44	1851.91	-311	200	0	0.11814	-0.350529	89.4244	-186.569	658.63	746.739	-914	200	0
419	9	7.19162	86.1566	-710.353	7410.7	56738.1	-2090.38	379.873	599.568	0	29.0528	-106.257	-828.561	-33014.7	48885.9	-5003.36	359.001	239.846	0	0.00225435	1.05283	65.7714	154.266	-1532.27	1850.85	-311	200	0	0.0849534	-0.302539	88.1127	-307.817	704.471	743.092	-914	200	0
420	0	9.02295	86.1977	-712.561	7508.13	57181.5	-2095.99	380.248	599.463	0	29.957	-105.915	-828.461	-33031.9	48951	-4993.66	359.087	239.871	0	-0.0331758	1.05895	65.8968	147.762	-1533.03	1853.27	-311	200	0	0.0778137	-0.365729	87.1062	-408.022	737.794	744.042	-914	200	0	50.9491	-19.7859	-1395.81	-601741	674294	-26988.8	484.831	430.43	0
420	1	10.9176	86.2216	-714.86	7604.16	57638.7	-2100.22	380.629	599.363	0	30.838	-105.644	-828.38	-33036.7	48998.7	-4986.38	359.15	239.881	0	-0.0517649	1.05757	66.044	135.686	-1538.07	1859.08	-311	200	0	0.120647	-0.50335	86.554	-483.375	754.14	749.245	-914	200	0
420	2	12.8622	86.2398	-717.282	7700.41	58101.6	-2104.74	381.002	599.265	0	31.6916	-105.449	-828.398	-33030.5	49032.2	-4980.44	359.189	239.873	0	-0.0514135	1.05609	66.1674	120.694	-1545.71	1867.8	-311	200	0	0.22661	-0.665881	86.4715	-545.011	745.75	753.548	-914	200	0
420	3	14.8335	86.254	-719.819	7797.51	58562.1	-2111.45	381.357	599.167	0	32.5063	-105.338	-828.55	-33015.4	49055.3	-4975.18	359.206	239.847	0	-0.0350101	1.06286	66.2459	106.488	-1553.23	1878.2	-311	200	0	0.385134	-0.805354	86.7547	-608.23	703.351	752.654	-914	200	0
420	4	16.7968	86.2576	-722.431	7894.16	59013.1	-2121.83	381.687	599.073	0	33.2663	-105.322	-828.83	-32994.2	49071.5	-4970.22	359.206	239.808	0	-0.00678056	1.08329	66.281	95.8633	-1557.79	1888.18	-311	200	0	0.560398	-0.890211	87.2195	-680.87	618.2	748.275	-914	200	0
420	5	18.7112	86.2424	-725.069	7989.08	59448.8	-2136.28	381.991	598.982	0	33.9571	-105.41	-829.204	-32968.9	49084.1	-4966.17	359.194	239.76	0	0.030777	1.1192	66.2859	90.1103	-1557.97	1895.6	-311	200	0	0.707863	-0.919245	87.6622	-758.244	487.938	745.548	-914	200	0
420	6	20.5329	86.2031	-727.676	8082.38	59863	-2154.56	382.266	598.893	0	34.5681	-105.608	-829.628	-32941.2	49096.7	-4964.81	359.179	239.706	0	0.076594	1.16872	66.2803	89.4415	-1554.86	1899.38	-311	200	0	0.795254	-0.920215	87.9603	-825.251	325.002	747.054	-914	200	0
420	7	22.2194	86.1379	-730.191	8174.9	60249.6	-2176.55	382.512	598.804	0	35.0931	-105.916	-830.062	-32913.5	49112.7	-4968.25	359.167	239.652	0	0.12691	1.22508	66.2848	93.3091	-1551.08	1899.56	-311	200	0	0.809647	-0.925224	88.1092	-864.248	157.606	751.21	-914	200	0
420	8	23.734	86.0485	-732.562	8267.44	60602.6	-2202.07	382.727	598.714	0	35.5342	-106.329	-830.483	-32889.6	49134.5	-4978.16	359.164	239.603	0	0.172302	1.27804	66.3048	100.169	-1549.31	1896.56	-311	200	0	0.747815	-0.944508	88.1694	-862.849	19.198	755.261	-914	200	0
420	9	25.0515	85.9422	-734.754	8360.01	60916.2	-2230.13	382.907	598.622	0	35.9062	-106.834	-830.899	-32873.6	49163.5	-4995.28	359.169	239.564	0	0.200704	1.31946	66.3249	107.483	-1552.31	1890.51	-311	200	0	0.606037	-0.963014	88.2143	-817.58	-63.6157	758.081	-914	200	0
421	0	26.16	85.8333	-736.762	8451.11	61183.7	-2258.7	383.044	598.529	0	36.2364	-107.416	-831.35	-32868.8	49200.7	-5018.77	359.182	239.537	0	0.20402	1.34693	66.3216	112.659	-1562.9	1881.4	-311	200	0	0.385519	-0.951603	88.3028	-734.658	-75.9878	760.128	-914	200	0	65.4037	-24.3878	-1421.61	-614278	681780	-36587.4	481.802	431.258	0
421	1	27.0575	85.7398	-738.593	8537.91	61398.7	-2285.63	383.129	598.44	0	36.5592	-108.056	-831.891	-32876.1	49247.3	-5046.6	359.199	239.52	0	0.181952	1.36158	66.2798	113.959	-1582.2	1869.85	-311	200	0	0.102435	-0.880262	88.4803	-626.944	-14.7216	761.739	-914	200	0
421	2	27.7438	85.673	-740.245	8617.29	61556.1	-2309.79	383.156	598.359	0	36.9067	-108.738	-832.567	-32894.6	49303.4	-5077.2	359.218	239.51	0	0.140174	1.36359	66.1997	110.61	-1608.08	1857.49	-311	200	0	-0.21688	-0.736437	88.7972	-506.04	112.37	762.782	-914	200	0
421	3	28.2148	85.6313	-741.686	8686.47	61652.5	-2331.24	383.125	598.288	0	37.3008	-109.445	-833.397	-32921.5	49367.5	-5110.47	359.236	239.503	0	0.0871432	1.35046	66.1035	103.336	-1635.62	1846.22	-311	200	0	-0.549179	-0.54146	89.2829	-378.831	286.516	763.557	-914	200	0
421	4	28.4601	85.6024	-742.853	8743.71	61687	-2350.85	383.041	598.23	0	37.749	-110.168	-834.373	-32953.5	49437.8	-5147.48	359.251	239.495	0	0.0328262	1.31929	66.0367	95.0519	-1659.03	1837.29	-311	200	0	-0.88088	-0.346633	89.893	-253.524	479.464	764.195	-914	200	0
421	5	28.4676	85.5695	-743.669	8789.06	61661	-2369.6	382.915	598.181	0	38.2468	-110.895	-835.461	-32987.9	49513.3	-5189.51	359.265	239.485	0	-0.0137617	1.27003	66.0521	89.6472	-1673.71	1830.79	-311	200	0	-1.20483	-0.206988	90.4972	-142.557	660.076	763.853	-914	200	0
421	6	28.2306	85.5176	-744.063	8823.78	61577.5	-2388.07	382.758	598.141	0	38.7825	-111.616	-836.608	-33023.5	49594.4	-5237.31	359.28	239.473	0	-0.0476866	1.20644	66.1864	89.7838	-1677.57	1826.09	-311	200	0	-1.5105	-0.15214	90.9256	-56.37	806.24	762.175	-914	200	0
421	7	27.7522	85.4372	-744	8848.42	61440.8	-2406.46	382.582	598.107	0	39.3437	-112.321	-837.765	-33059.9	49681.1	-5290.39	359.302	239.462	0	-0.0672595	1.13518	66.4456	95.9869	-1671.15	1822.87	-311	200	0	-1.77573	-0.175412	91.0372	2.91785	914.389	761.376	-914	200	0
421	8	27.0469	85.3261	-743.492	8862.07	61257.9	-2424.81	382.392	598.081	0	39.9214	-113.008	-838.91	-33097.4	49773.8	-5347.41	359.331	239.453	0	-0.0705573	1.06517	66.8085	106.967	-1656.43	1821.52	-311	200	0	-1.9716	-0.24493	90.7638	41.206	996.872	766.439	-914	200	0
421	9	26.1424	85.1927	-742.611	8863.94	61036.5	-2443.21	382.192	598.064	0	40.5151	-113.672	-840.062	-33137.3	49872.4	-5406.94	359.367	239.446	0	-0.0539458	1.00652	67.2398	120.519	-1634.57	1822.72	-311	200	0	-2.07973	-0.324774	90.1221	65.9003	1067.26	781.537	-914	200	0
422	0	25.0788	85.0578	-741.479	8855.03	60783.7	-2461.91	381.976	598.058	0	41.1332	-114.3	-841.27	-33181.6	49976.5	-5467.79	359.406	239.442	0	-0.0138877	0.967985	67.7062	134.909	-1605.26	1826.38	-311	200	0	-2.10001	-0.394074	89.2139	81.7992	1126	805.187	-914	200	0	63.0231	-30.917	-1424.02	-612967	687166	-35376.7	484.711	429.394	0
422	1	23.904	84.9483	-740.248	8837.92	60506	-2481.09	381.737	598.061	0	41.7898	-114.874	-842.589	-33232.7	50086.6	-5529	359.444	239.441	0	0.0496611	0.953791	68.1823	149.395	-1569.41	1831.34	-311	200	0	-2.03966	-0.45279	88.2252	95.2777	1158.97	830.497	-914	200	0
422	2	22.6628	84.8843	-739.055	8815.73	60210.2	-2500.53	381.469	598.072	0	42.4967	-115.38	-844.046	-33291.6	50204.5	-5589.55	359.481	239.443	0	0.130715	0.961233	68.6468	162.917	-1531.32	1836.42	-311	200	0	-1.90621	-0.509549	87.414	116.249	1148.6	849.59	-914	200	0
422	3	21.3874	84.87	-737.972	8791.51	59903.2	-2519.83	381.173	598.087	0	43.255	-115.819	-845.633	-33357.3	50331.6	-5647.91	359.519	239.447	0	0.21695	0.982396	69.0742	172.757	-1497.16	1841.22	-311	200	0	-1.71606	-0.563655	87.0497	149.323	1087.76	856.603	-914	200	0
422	4	20.0989	84.8963	-737.01	8767.56	59590.9	-2538.54	380.855	598.104	0	44.0533	-116.204	-847.307	-33427.7	50466.7	-5702.07	359.561	239.452	0	0.293198	1.00977	69.4358	175.186	-1472.09	1845.86	-311	200	0	-1.50404	-0.601112	87.2942	184.307	987.902	848.805	-914	200	0
422	5	18.8129	84.9506	-736.149	8744.98	59278.7	-2556.4	380.525	598.121	0	44.8718	-116.555	-849.012	-33501	50606.8	-5750.65	359.607	239.459	0	0.349552	1.03946	69.7174	167.845	-1458.69	1850.26	-311	200	0	-1.32182	-0.611687	88.1254	199.298	877.785	825.955	-914	200	0
422	6	17.5421	85.0209	-735.36	8724.24	58971	-2573.64	380.193	598.136	0	45.6881	-116.894	-850.685	-33576.3	50749	-5794.3	359.657	239.47	0	0.387707	1.06872	69.9298	151.896	-1456.89	1854.03	-311	200	0	-1.22034	-0.604093	89.4063	175.636	792.493	788.03	-914	200	0
422	7	16.2972	85.0931	-734.615	8706.2	58674.1	-2590.71	379.871	598.149	0	46.4792	-117.238	-852.268	-33653.6	50892.4	-5835.43	359.714	239.487	0	0.417727	1.09227	70.0921	131.542	-1464.89	1856.75	-311	200	0	-1.21779	-0.597948	90.9892	110.593	756.126	735.709	-914	200	0
422	8	15.09	85.1525	-733.907	8692.12	58395.8	-2607.73	379.568	598.156	0	47.2238	-117.601	-853.717	-33733.3	51037.4	-5876.39	359.783	239.513	0	0.448712	1.1017	70.206	111.398	-1480.27	1858.48	-311	200	0	-1.2797	-0.611384	92.6955	16.4425	770.392	674.089	-914	200	0
422	9	13.9396	85.1885	-733.263	8683.2	58142.1	-2624.69	379.292	598.158	0	47.9091	-117.989	-855.011	-33816	51184.4	-5918.69	359.864	239.55	0	0.482509	1.08875	70.2521	94.6145	-1500.5	1859.92	-311	200	0	-1.34009	-0.657461	94.2691	-86.1477	818.6	614.516	-914	200	0
423	0	12.8739	85.202	-732.741	8680.69	57915.3	-2642.03	379.039	598.153	0	48.5357	-118.398	-856.164	-33901.2	51333.2	-5963.19	359.957	239.597	0	0.513844	1.05165	70.2119	82.6518	-1523.07	1861.81	-311	200	0	-1.34118	-0.732331	95.4446	-168.382	876.902	572.098	-914	200	0	60.1564	-34.8203	-1433.27	-614412	689293	-32874.6	482.97	427.5	0
423	1	11.9232	85.2018	-732.411	8686.37	57714.1	-2660.68	378.8	598.14	0	49.1147	-118.817	-857.224	-33988.8	51483	-6009.91	360.058	239.65	0	0.535108	0.999447	70.0848	75.5187	-1545.36	1864.09	-311	200	0	-1.25045	-0.805832	96.0453	-195.785	922.368	559.754	-914	200	0
423	2	11.1118	85.1953	-732.316	8701.71	57537	-2681.41	378.569	598.118	0	49.6599	-119.232	-858.246	-34078.5	51631.2	-6058.02	360.159	239.707	0	0.541252	0.947904	69.8833	72.2438	-1564.56	1866.24	-311	200	0	-1.06377	-0.840564	96.0289	-143.487	940.057	582.603	-914	200	0
423	3	10.4519	85.1805	-732.459	8726.88	57384.4	-2704.19	378.345	598.086	0	50.1811	-119.636	-859.274	-34170.1	51772.9	-6106.96	360.252	239.766	0	0.530391	0.910623	69.6219	72.0205	-1577.85	1868	-311	200	0	-0.812596	-0.819055	95.4675	-12.4028	930.791	637.359	-914	200	0
423	4	9.94438	85.1481	-732.806	8760.86	57258	-2728.5	378.135	598.045	0	50.6808	-120.029	-860.322	-34263.3	51902.5	-6156.91	360.329	239.826	0	0.502456	0.893865	69.3161	74.9366	-1582.9	1869.51	-311	200	0	-0.555843	-0.744811	94.477	168.916	909.813	715.227	-914	200	0
423	5	9.58028	85.084	-733.299	8801.92	57158.6	-2753.75	377.947	597.997	0	51.1558	-120.409	-861.376	-34357.8	52016.4	-6207.88	360.388	239.887	0	0.4601	0.897055	68.9839	81.114	-1578.43	1870.82	-311	200	0	-0.348597	-0.625596	93.1724	356.368	891.325	803.82	-914	200	0
423	6	9.34362	84.9738	-733.871	8848.34	57084.2	-2779.29	377.785	597.943	0	51.6029	-120.772	-862.402	-34453.7	52114.4	-6259.21	360.429	239.951	0	0.409969	0.915715	68.6486	89.7474	-1565.56	1871.9	-311	200	0	-0.215704	-0.468961	91.6712	507.599	874.572	888.982	-914	200	0
423	7	9.21606	84.8083	-734.469	8898.63	57032.2	-2804.29	377.651	597.884	0	52.0229	-121.112	-863.382	-34551.7	52198.1	-6309.88	360.458	240.019	0	0.361224	0.943347	68.3444	99.2347	-1548.95	1872.63	-311	200	0	-0.147988	-0.293232	90.0798	593.956	846.409	958.958	-914	200	0
423	8	9.18281	84.5875	-735.08	8951.61	57000.8	-2828.01	377.544	597.822	0	52.4208	-121.423	-864.315	-34652.9	52269.3	-6358.83	360.475	240.093	0	0.321513	0.971553	68.1085	107.419	-1535.08	1872.55	-311	200	0	-0.113203	-0.129902	88.4687	602.855	794.536	1008	-914	200	0
423	9	9.23802	84.3229	-735.737	9006.89	56990.1	-2849.84	377.46	597.758	0	52.8057	-121.7	-865.23	-34758.1	52330.6	-6405.42	360.482	240.172	0	0.293137	0.992186	67.9657	112.03	-1528.49	1870.46	-311	200	0	-0.0712422	-0.0103516	86.8952	537.385	718.763	1035.98	-914	200	0
424	0	9.38663	84.0392	-736.514	9065.57	57001.3	-2869.23	377.393	597.691	0	53.1935	-121.932	-866.172	-34866.9	52386.4	-6449.54	360.48	240.254	0	0.274268	1.00138	67.9302	111.782	-1530.69	1864.87	-311	200	0	0.0118269	0.0436619	85.4349	418.513	632.53	1045.5	-914	200	0	67.5904	-38.6441	-1459.07	-623844	690463	-36231	475.412	426.279	0
424	1	9.63783	83.7686	-737.498	9129.66	57035.2	-2885.98	377.336	597.621	0	53.6054	-122.107	-867.195	-34977.3	52442.2	-6490.85	360.473	240.334	0	0.264779	1.00037	68.011	107.167	-1542.32	1854.56	-311	200	0	0.153505	0.0173428	84.182	282.414	554.698	1040.55	-914	200	0
424	2	9.99216	83.5375	-738.75	9200.33	57091.2	-2900.75	377.281	597.546	0	54.0577	-122.219	-868.319	-35086.6	52503.2	-6528.26	360.465	240.408	0	0.26843	0.993051	68.199	100.48	-1563.79	1839.1	-311	200	0	0.350893	-0.0990527	83.2447	165.351	502.334	1027.17	-914	200	0
424	3	10.4344	83.3558	-740.265	9276.72	57166.5	-2914.56	377.224	597.468	0	54.5536	-122.273	-869.515	-35193.1	52572.5	-6560.75	360.462	240.474	0	0.287985	0.983868	68.4508	95.1432	-1593.96	1819.75	-311	200	0	0.584319	-0.301878	82.7384	88.2201	491.014	1012.44	-914	200	0
424	4	10.938	83.2183	-741.972	9356.46	57256.6	-2927.91	377.168	597.39	0	55.0843	-122.287	-870.709	-35296.6	52651.6	-6588.51	360.47	240.538	0	0.320416	0.976666	68.6952	94.3207	-1629.79	1799.56	-311	200	0	0.822395	-0.564864	82.7546	55.2201	535.268	1001.04	-914	200	0
424	5	11.4728	83.1119	-743.761	9436.85	57355.4	-2940.42	377.115	597.312	0	55.6325	-122.277	-871.819	-35397.6	52738.8	-6613.1	360.493	240.602	0	0.359015	0.974442	68.8572	99.6676	-1667.26	1782.28	-311	200	0	1.02712	-0.843421	83.3172	60.6619	642.09	994.392	-914	200	0
424	6	12.0089	83.022	-745.516	9515.03	57457.2	-2951.07	377.07	597.237	0	56.1739	-122.263	-872.787	-35496.1	52829	-6636.2	360.529	240.67	0	0.398991	0.979522	68.8853	110.719	-1702.19	1770.8	-311	200	0	1.16809	-1.09254	84.3421	94.3726	799.796	992.733	-914	200	0
424	7	12.5195	82.9367	-747.141	9587.96	57558.4	-2958.55	377.038	597.167	0	56.681	-122.268	-873.576	-35592.8	52916.3	-6658.22	360.574	240.744	0	0.439142	0.993655	68.7671	124.776	-1730.88	1766.26	-311	200	0	1.23574	-1.28533	85.6346	145.862	973.412	995.671	-914	200	0
424	8	12.9856	82.8498	-748.578	9653.29	57657.4	-2961.67	377.023	597.105	0	57.1305	-122.317	-874.162	-35688.8	52997.6	-6677.89	360.627	240.826	0	0.479293	1.01798	68.5252	137.712	-1750.63	1767.96	-311	200	0	1.23304	-1.41443	86.9713	207.22	1116.34	1000.65	-914	200	0
424	9	13.4025	82.7649	-749.833	9710.65	57752.6	-2959.79	377.021	597.05	0	57.5114	-122.417	-874.553	-35784.5	53072.3	-6693.4	360.685	240.918	0	0.517833	1.05325	68.2064	146.144	-1760.49	1773.95	-311	200	0	1.16208	-1.47663	88.2125	271.365	1190.6	1002.93	-914	200	0
425	0	13.7809	82.6987	-750.97	9761.33	57841.4	-2952.78	377.022	597.002	0	57.8278	-122.557	-874.792	-35879.7	53138.8	-6703.89	360.744	241.015	0	0.551399	1.09988	67.8697	149.697	-1761.15	1781.9	-311	200	0	1.0288	-1.46398	89.3223	327.135	1182.44	998.802	-914	200	0	74.5889	-39.4626	-1476.4	-633038	696509	-39471.1	474.155	427.477	0
425	1	14.1396	82.674	-752.088	9807	57921.4	-2940.52	377.014	596.96	0	58.0929	-122.709	-874.951	-35973.5	53194.4	-6709.97	360.797	241.115	0	0.576112	1.15661	67.5772	151.068	-1753.83	1789.83	-311	200	0	0.850676	-1.36831	90.311	359.704	1109.5	988.612	-914	200	0
425	2	14.4921	82.7057	-753.26	9849.31	57990.6	-2922.94	376.986	596.924	0	58.318	-122.846	-875.084	-36065.6	53236.8	-6712.58	360.836	241.214	0	0.588044	1.21785	67.3851	153.744	-1739.53	1796.62	-311	200	0	0.652291	-1.1896	91.1899	357.075	1012.68	976.152	-914	200	0
425	3	14.8371	82.7941	-754.491	9890.18	58046.6	-2900.12	376.935	596.892	0	58.5057	-122.955	-875.212	-36155.8	53263.7	-6711.79	360.858	241.311	0	0.582357	1.27365	67.3293	159.714	-1718.94	1802.07	-311	200	0	0.456211	-0.949383	91.9293	314.527	930.472	965.107	-914	200	0
425	4	15.161	82.9317	-755.729	9931.45	58086.9	-2872.3	376.862	596.859	0	58.6502	-123.035	-875.327	-36243.3	53272.8	-6707.03	360.861	241.405	0	0.554362	1.3143	67.4041	168.82	-1691.7	1806.72	-311	200	0	0.276869	-0.703692	92.43	237.126	877.3	956.081	-914	200	0
425	5	15.447	83.1108	-756.895	9974.21	58109.3	-2839.77	376.773	596.822	0	58.7447	-123.087	-875.416	-36327.6	53262.1	-6697.81	360.842	241.497	0	0.503489	1.33356	67.5534	179.176	-1656.41	1811.49	-311	200	0	0.12222	-0.531066	92.5741	143.075	845.651	946.793	-914	200	0
425	6	15.6838	83.3248	-757.919	10017.8	58114.4	-2803	376.676	596.783	0	58.7835	-123.118	-875.469	-36408.9	53231.6	-6683.91	360.804	241.588	0	0.435705	1.32653	67.6912	187.931	-1612.97	1817.31	-311	200	0	0.00038361	-0.490897	92.3092	59.7653	823.883	934.77	-914	200	0
425	7	15.8678	83.567	-758.758	10060	58104.9	-2762.79	376.579	596.742	0	58.7611	-123.133	-875.482	-36488.5	53182.6	-6665.14	360.747	241.678	0	0.361246	1.28803	67.7479	192.589	-1564.66	1824.74	-311	200	0	-0.0796436	-0.588588	91.6738	8.21851	811.583	919.973	-914	200	0
425	8	16.0022	83.8303	-759.393	10097.5	58083.1	-2720.25	376.486	596.703	0	58.6733	-123.132	-875.453	-36567.6	53116.4	-6641.51	360.673	241.77	0	0.290557	1.21643	67.7044	192.179	-1516.45	1833.77	-311	200	0	-0.116932	-0.780221	90.7711	-10.457	823.136	905.676	-914	200	0
425	9	16.0941	84.1102	-759.843	10127.5	58049.8	-2676.78	376.397	596.672	0	58.5235	-123.115	-875.383	-36646.5	53034.5	-6613.17	360.584	241.863	0	0.231486	1.11829	67.5867	186.991	-1472.34	1843.87	-311	200	0	-0.125121	-1.00476	89.7318	-13.3834	877.606	897.131	-914	200	0
426	0	16.1563	84.4088	-760.162	10148.1	58004.1	-2633.74	376.305	596.65	0	58.3258	-123.075	-875.283	-36723.9	52939.2	-6580.35	360.482	241.957	0	0.187698	1.00827	67.4355	177.466	-1434.79	1854.11	-311	200	0	-0.122227	-1.20885	88.7021	-23.5993	981.781	898.663	-914	200	0	73.64	-36.5474	-1477.06	-635662	699499	-37815.3	475.956	429.167	0
426	1	16.2064	84.7353	-760.422	10159.2	57942.5	-2592.24	376.198	596.64	0	58.0993	-123.002	-875.168	-36797.6	52832.5	-6544.05	360.368	242.046	0	0.159798	0.904112	67.2831	164.132	-1405.76	1863.12	-311	200	0	-0.1157	-1.35286	87.8464	-57.446	1118.6	910.739	-914	200	0
426	2	16.2588	85.0974	-760.671	10162.2	57860.8	-2552.74	376.066	596.641	0	57.8566	-122.893	-875.044	-36865.4	52714.6	-6506.25	360.242	242.13	0	0.148185	0.820874	67.153	148.782	-1387.38	1869.17	-311	200	0	-0.103732	-1.41471	87.3334	-116.507	1250.03	929.058	-914	200	0
426	3	16.316	85.4927	-760.903	10159.6	57757.1	-2514.98	375.906	596.648	0	57.5989	-122.757	-874.902	-36926.9	52583.4	-6468.84	360.102	242.207	0	0.152534	0.768104	67.0674	134.705	-1381.37	1870.46	-311	200	0	-0.086439	-1.39956	87.3044	-186.954	1335.11	946.91	-914	200	0
426	4	16.369	85.9091	-761.067	10154.6	57632.4	-2478.21	375.726	596.658	0	57.3195	-122.62	-874.718	-36982.5	52435.4	-6432.36	359.946	242.279	0	0.168762	0.749719	67.0435	125.049	-1387.99	1865.93	-311	200	0	-0.0709698	-1.34428	87.8329	-246.859	1348.58	958.986	-914	200	0
426	5	16.4039	86.3304	-761.096	10149.7	57490	-2441.56	375.536	596.664	0	57.0088	-122.505	-874.445	-37031.7	52268.6	-6395.8	359.773	242.349	0	0.189392	0.763989	67.0809	121.391	-1405.44	1856.09	-311	200	0	-0.0684872	-1.30453	88.879	-276.159	1283.95	963.626	-914	200	0
426	6	16.4065	86.7404	-760.935	10146	57333.4	-2404.64	375.346	596.666	0	56.655	-122.427	-874.021	-37073.1	52081.5	-6357.09	359.588	242.417	0	0.207162	0.804155	67.1628	123.763	-1430.26	1843.07	-311	200	0	-0.0872933	-1.32501	90.2764	-262.523	1147.03	962.619	-914	200	0
426	7	16.3666	87.1277	-760.562	10143.8	57164.4	-2367.81	375.161	596.663	0	56.2449	-122.394	-873.385	-37105.7	51872.6	-6314.02	359.393	242.485	0	0.216056	0.8606	67.273	130.95	-1459.05	1829.77	-311	200	0	-0.125601	-1.41632	91.7852	-202.79	957.395	958.739	-914	200	0
426	8	16.2829	87.4905	-759.995	10143.1	56982.8	-2331.63	374.978	596.654	0	55.7692	-122.399	-872.496	-37130.3	51640.6	-6265.56	359.187	242.556	0	0.209246	0.922351	67.4004	140.832	-1490.24	1818.8	-311	200	0	-0.171581	-1.5585	93.1959	-103.992	754.563	952.844	-914	200	0
426	9	16.163	87.839	-759.298	10143.8	56786.9	-2296.46	374.789	596.641	0	55.2285	-122.426	-871.365	-37147.9	51385.8	-6212.26	358.972	242.632	0	0.180329	0.977221	67.5293	151.609	-1523.36	1811.52	-311	200	0	-0.214861	-1.7199	94.4076	15.9103	590.076	944.075	-914	200	0
427	0	16.0222	88.1936	-758.576	10145.7	56575.8	-2262.37	374.582	596.625	0	54.6375	-122.452	-870.061	-37158.1	51111.4	-6155.34	358.745	242.708	0	0.129207	1.01348	67.6434	162.936	-1556.91	1807.83	-311	200	0	-0.252753	-1.87428	95.3841	131.931	503.346	932.823	-914	200	0	67.1054	-32.8827	-1458.43	-630051	694125	-33375	478.142	430.948	0
427	1	15.8789	88.5782	-757.934	10148	56349.5	-2229.15	374.346	596.611	0	54.0202	-122.452	-868.686	-37160.4	50821.7	-6095.7	358.504	242.778	0	0.0649952	1.02371	67.7376	175.242	-1587.99	1806.57	-311	200	0	-0.280067	-2.00856	96.054	221.226	502.672	922.695	-914	200	0
427	2	15.7455	89.0068	-757.432	10148.9	56109.4	-2196.71	374.079	596.601	0	53.396	-122.416	-867.323	-37155.3	50519.9	-6033.63	358.248	242.839	0	0.00110485	1.00804	67.813	187.811	-1613.35	1806.28	-311	200	0	-0.28145	-2.1142	96.3302	271.903	566.194	919.329	-914	200	0
427	3	15.6209	89.475	-757.056	10144.9	55858.3	-2165.62	373.784	596.6	0	52.768	-122.354	-866.007	-37144.2	50207.9	-5968.99	357.976	242.891	0	-0.0515469	0.974363	67.8659	198.075	-1630.42	1805.78	-311	200	0	-0.238586	-2.17569	96.2114	286.248	656.78	926.879	-914	200	0
427	4	15.4916	89.9623	-756.743	10132.5	55598.9	-2137.09	373.471	596.61	0	52.1223	-122.29	-864.733	-37129	49887	-5901.91	357.691	242.937	0	-0.0863462	0.93548	67.8974	203.076	-1638.74	1804.12	-311	200	0	-0.140984	-2.17923	95.801	275.595	741.624	945.454	-914	200	0
427	5	15.3369	90.4423	-756.402	10109.2	55331.5	-2112.4	373.151	596.635	0	51.4392	-122.243	-863.47	-37111.7	49557.2	-5833.01	357.393	242.98	0	-0.0996636	0.904469	67.9256	201.044	-1640.26	1800.77	-311	200	0	0.00796721	-2.12648	95.2446	249.802	805.978	970.696	-914	200	0
427	6	15.1341	90.8924	-755.936	10075.6	55054.5	-2092.41	372.83	596.671	0	50.7035	-122.224	-862.169	-37094.3	49216.8	-5762.7	357.085	243.024	0	-0.0893059	0.889597	67.9754	191.933	-1637.28	1796.18	-311	200	0	0.188515	-2.02575	94.6686	212.463	849.294	994.469	-914	200	0
427	7	14.8642	91.2968	-755.267	10034.8	54765.7	-2077.42	372.512	596.714	0	49.9086	-122.241	-860.785	-37077.4	48862.8	-5690.65	356.765	243.074	0	-0.0534717	0.891018	68.0592	177.825	-1630.77	1791.87	-311	200	0	0.369137	-1.87674	94.1363	166.487	872.544	1008.1	-914	200	0
427	8	14.5166	91.6463	-754.356	9991.15	54463.7	-2067.31	372.199	596.755	0	49.0548	-122.293	-859.295	-37060.4	48492.3	-5615.98	356.433	243.129	0	0.00773006	0.902089	68.1712	162.279	-1620.92	1789.45	-311	200	0	0.518664	-1.67794	93.6331	118.967	877.213	1007.68	-914	200	0
427	9	14.0922	91.9406	-753.22	9948.19	54149	-2061.85	371.89	596.793	0	48.148	-122.372	-857.707	-37041.3	48102.9	-5537.74	356.083	243.186	0	0.0900177	0.914638	68.2939	148.234	-1608	1789.88	-311	200	0	0.610406	-1.44167	93.0879	76.4571	873.549	996.05	-914	200	0
428	0	13.6055	92.192	-751.941	9907.88	53823.4	-2060.59	371.579	596.824	0	47.1999	-122.462	-856.05	-37017.7	47693.9	-5455.28	355.714	243.242	0	0.186938	0.924239	68.4059	137.458	-1592.57	1793.41	-311	200	0	0.618522	-1.18906	92.4057	39.4399	879.117	979.485	-914	200	0	53.7727	-30.186	-1432.61	-620776	679825	-27279.5	476.331	432.33	0
428	1	13.0783	92.4213	-750.63	9871.16	53489.1	-2062.34	371.259	596.849	0	46.2253	-122.546	-854.356	-36987.4	47266.7	-5368.67	355.324	243.293	0	0.29408	0.931593	68.4885	131.65	-1575.86	1799.98	-311	200	0	0.52841	-0.938975	91.5208	6.19936	907.01	962.875	-914	200	0
428	2	12.5286	92.6473	-749.382	9838.06	53148.9	-2065.59	370.924	596.872	0	45.2352	-122.613	-852.645	-36948.5	46824.6	-5278.64	354.917	243.334	0	0.408107	0.938915	68.5244	131.886	-1560.19	1808.8	-311	200	0	0.351765	-0.715016	90.4765	-19.9552	958.749	947.488	-914	200	0
428	3	11.9648	92.8802	-748.23	9807.23	52806	-2069.79	370.575	596.893	0	44.2325	-122.66	-850.917	-36898.8	46371.7	-5185.62	354.496	243.364	0	0.520989	0.947006	68.492	136.944	-1548.85	1818.01	-311	200	0	0.118655	-0.554026	89.4604	-30.7643	1026.06	931.199	-914	200	0
428	4	11.3895	93.1218	-747.152	9776.25	52463.4	-2076.06	370.218	596.915	0	43.2118	-122.695	-849.154	-36836.9	45910.6	-5089.33	354.066	243.381	0	0.617768	0.957389	68.3721	143.421	-1544.51	1825.47	-311	200	0	-0.144037	-0.494871	88.7222	-19.9529	1095.43	909.529	-914	200	0
428	5	10.8019	93.3675	-746.097	9742.98	52120.5	-2086.27	369.858	596.941	0	42.162	-122.725	-847.324	-36762.5	45440.8	-4989.32	353.629	243.387	0	0.681783	0.973449	68.1647	147.585	-1547.28	1830	-311	200	0	-0.420369	-0.555463	88.4492	10.5334	1151.26	878.083	-914	200	0
428	6	10.1959	93.607	-745.011	9706.12	51773.9	-2101.87	369.494	596.972	0	41.0689	-122.76	-845.383	-36677.2	44958.6	-4885.37	353.181	243.385	0	0.703004	0.99726	67.8981	147.193	-1555.17	1831.83	-311	200	0	-0.696876	-0.715873	88.7186	49.1593	1177.73	836.232	-914	200	0
428	7	9.56224	93.8253	-743.853	9664.91	51421.2	-2123.56	369.128	597.007	0	39.9183	-122.813	-843.292	-36583.5	44460.1	-4777.14	352.722	243.382	0	0.682113	1.02753	67.6223	142.373	-1566.19	1832.16	-311	200	0	-0.957932	-0.921149	89.5048	80.1475	1162.49	788.772	-914	200	0
428	8	8.89337	94.0092	-742.612	9619.22	51062.4	-2151.28	368.761	597.047	0	38.7	-122.893	-841.033	-36485.1	43943.7	-4663.99	352.25	243.381	0	0.6269	1.06017	67.3984	135.186	-1578.65	1832.19	-311	200	0	-1.19241	-1.1057	90.666	94.854	1101.7	743.679	-914	200	0
428	9	8.18862	94.155	-741.31	9569.77	50698	-2184.37	368.39	597.091	0	37.4119	-122.996	-838.615	-36386	43410.2	-4545.64	351.764	243.388	0	0.546397	1.08959	67.2771	127.904	-1590.24	1832.18	-311	200	0	-1.39424	-1.2202	91.9529	98.2213	1004.07	708.14	-914	200	0
429	0	7.4583	94.2727	-740.011	9518	50326.4	-2221.75	368.008	597.138	0	36.0636	-123.108	-836.079	-36289.9	42861.1	-4422.88	351.264	243.405	0	0.449858	1.11046	67.2748	121.319	-1598.68	1831.49	-311	200	0	-1.55215	-1.24166	93.1019	102.179	890.291	686.174	-914	200	0	32.9423	-28.1884	-1399.36	-608834	658795	-20127.4	471.94	434.103	0
429	1	6.72066	94.3794	-738.79	9466.28	49943.6	-2262.01	367.602	597.187	0	34.6735	-123.204	-833.478	-36198.8	42298.2	-4297.4	350.749	243.431	0	0.348816	1.11858	67.3698	114.702	-1603.43	1829.26	-311	200	0	-1.648	-1.17026	93.947	115.457	782.186	678.181	-914	200	0
429	2	5.98903	94.489	-737.684	9417.55	49545.3	-2303.32	367.163	597.234	0	33.2589	-123.267	-830.853	-36112.4	41723	-4170.71	350.217	243.464	0	0.256977	1.11045	67.5212	107.246	-1606.32	1825.43	-311	200	0	-1.66834	-1.02094	94.453	139.5	687.617	681.441	-914	200	0
429	3	5.26221	94.6058	-736.662	9374.09	49128.9	-2343.9	366.691	597.275	0	31.8301	-123.294	-828.23	-36028.7	41135.6	-4043.05	349.667	243.501	0	0.187716	1.08367	67.6909	99.0788	-1609.87	1821.1	-311	200	0	-1.61425	-0.815386	94.6529	168.618	598.67	692.155	-914	200	0
429	4	4.52803	94.7251	-735.651	9336.19	48695.2	-2382.69	366.193	597.309	0	30.3933	-123.292	-825.611	-35945	40537	-3913.57	349.099	243.538	0	0.150501	1.03867	67.857	90.9732	-1614.75	1818.06	-311	200	0	-1.504	-0.585535	94.5418	194.061	504.086	707.782	-914	200	0
429	5	3.77172	94.8355	-734.573	9301.58	48250.4	-2419.78	365.685	597.337	0	28.9538	-123.272	-822.982	-35859.2	39930.3	-3781.62	348.519	243.572	0	0.147643	0.980811	68.0162	84.0727	-1619.3	1817.41	-311	200	0	-1.37036	-0.378601	94.0448	210.791	401.363	727.128	-914	200	0
429	6	2.97913	94.9216	-733.361	9266.6	47802.7	-2456.28	365.183	597.364	0	27.5155	-123.24	-820.317	-35770.6	39322.2	-3647.83	347.935	243.606	0	0.174904	0.92104	68.1723	80.4044	-1621.71	1818.82	-311	200	0	-1.24891	-0.241834	93.1262	216.223	300.182	748.381	-914	200	0
429	7	2.13909	94.9709	-731.961	9228.26	47356.7	-2493.44	364.698	597.392	0	26.0826	-123.2	-817.593	-35680.4	38720.4	-3513.91	347.359	243.641	0	0.224906	0.872571	68.3225	83.1375	-1622.09	1821.05	-311	200	0	-1.16138	-0.19478	91.8958	201.782	215.851	767.444	-914	200	0
429	8	1.25002	94.9802	-730.358	9185.27	46911.6	-2531.91	364.231	597.424	0	24.6618	-123.143	-814.81	-35590.2	38130.8	-3381.68	346.797	243.679	0	0.288065	0.843461	68.4584	95.293	-1622.34	1823.15	-311	200	0	-1.10891	-0.215896	90.5563	154.882	158.688	778.93	-914	200	0
429	9	0.325981	94.9589	-728.584	9137.88	46465	-2571.33	363.774	597.458	0	23.2674	-123.054	-811.997	-35501	37557.7	-3252.24	346.254	243.721	0	0.352834	0.832204	68.5677	117.385	-1624.34	1824.8	-311	200	0	-1.08075	-0.257635	89.2786	74.8216	132.153	779.251	-914	200	0
430	0	-0.60392	94.9313	-726.73	9087.35	46015.2	-2610.47	363.318	597.496	0	21.9211	-122.907	-809.219	-35413.1	37003.8	-3125.84	345.728	243.762	0	0.410905	0.831017	68.6247	146.437	-1628.23	1825.69	-311	200	0	-1.06963	-0.279158	88.1656	-14.8628	137.769	768.075	-914	200	0	12.3597	-25.0435	-1363.88	-595013	632416	-11102.1	464.15	435.367	0
430	1	-1.50479	94.9323	-724.929	9035.61	45563.1	-2647.91	362.852	597.536	0	20.6453	-122.677	-806.55	-35326.5	36469.2	-3001.87	345.216	243.8	0	0.462428	0.832636	68.5963	177.632	-1632.39	1825.29	-311	200	0	-1.07878	-0.269362	87.2781	-74.7761	172.325	747.048	-914	200	0
430	2	-2.34888	94.9949	-723.294	8984.67	45111.4	-2682.53	362.369	597.578	0	19.4519	-122.352	-804.031	-35241.1	35951.3	-2879.01	344.714	243.831	0	0.510913	0.834565	68.4736	206.675	-1635.07	1823.1	-311	200	0	-1.10958	-0.241849	86.6325	-75.644	222.633	719.617	-914	200	0
430	3	-3.1218	95.1358	-721.87	8935.33	44662.3	-2713.57	361.87	597.622	0	18.3399	-121.939	-801.656	-35157.9	35446	-2755.57	344.216	243.857	0	0.552219	0.839106	68.2879	230.417	-1635.47	1818.92	-311	200	0	-1.14709	-0.214002	86.2001	-15.4613	272.22	692.969	-914	200	0
430	4	-3.82135	95.349	-720.632	8886.74	44216	-2740.74	361.357	597.668	0	17.2993	-121.458	-799.376	-35078.2	34950	-2630.53	343.722	243.882	0	0.572744	0.851061	68.0919	246.219	-1633.4	1812.65	-311	200	0	-1.17234	-0.198002	85.941	86.5692	312.482	677.076	-914	200	0
430	5	-4.45638	95.609	-719.492	8837.48	43771.3	-2764.3	360.836	597.717	0	16.3149	-120.938	-797.129	-35003.6	34462	-2504.2	343.233	243.912	0	0.559762	0.874422	67.9342	251.77	-1628.93	1804.44	-311	200	0	-1.18578	-0.204694	85.8051	203.11	343.971	678.841	-914	200	0
430	6	-5.04546	95.8789	-718.34	8786.47	43327.4	-2784.82	360.316	597.768	0	15.3676	-120.413	-794.853	-34935.1	33982.5	-2377.59	342.753	243.952	0	0.511622	0.908541	67.8449	245.309	-1623.2	1795.06	-311	200	0	-1.20301	-0.240646	85.7103	307.992	368.742	696.827	-914	200	0
430	7	-5.61002	96.124	-717.079	8733.18	42885.1	-2803.15	359.805	597.821	0	14.4395	-119.916	-792.497	-34873.4	33513.6	-2251.95	342.289	244.005	0	0.437792	0.946916	67.8317	226.343	-1618.82	1786.04	-311	200	0	-1.22916	-0.303132	85.5779	387.121	383.055	722.411	-914	200	0
430	8	-6.1648	96.3246	-715.659	8677.22	42445.3	-2820.51	359.309	597.875	0	13.5168	-119.471	-790.029	-34817.6	33057.4	-2128.58	341.843	244.071	0	0.351663	0.980756	67.889	197.377	-1618.48	1779.23	-311	200	0	-1.24626	-0.385163	85.4074	444.734	377.335	746.896	-914	200	0
430	9	-6.71209	96.4813	-714.097	8618.51	42010	-2838.18	358.829	597.931	0	12.5961	-119.087	-787.458	-34765.5	32615.6	-2008.96	341.419	244.149	0	0.264731	1.00437	68.0118	164.474	-1622.7	1775.98	-311	200	0	-1.22533	-0.4806	85.2995	493.356	343.595	769.234	-914	200	0
431	0	-7.2412	96.6136	-712.474	8557.56	41580	-2857.09	358.36	597.989	0	11.6878	-118.753	-784.825	-34714	32188.3	-1894.55	341.013	244.232	0	0.185051	1.01781	68.1961	134.811	-1629.18	1776.48	-311	200	0	-1.15148	-0.582796	85.3872	536.65	283.362	797.962	-914	200	0	-1.35052	-19.6364	-1325.35	-581424	612882	-3820.93	462.406	437.965	0
431	1	-7.73376	96.7484	-710.892	8495.38	41154.5	-2877.49	357.891	598.05	0	10.8093	-118.448	-782.186	-34661.2	31773.5	-1786.47	340.621	244.313	0	0.117116	1.02519	68.4164	113.515	-1634.95	1779.75	-311	200	0	-1.03298	-0.681711	85.7302	565.416	208.997	844.234	-914	200	0
431	2	-8.17365	96.9028	-709.422	8433.82	40731.8	-2898.73	357.415	598.112	0	9.97304	-118.151	-779.583	-34606.8	31366.2	-1685.6	340.235	244.391	0	0.0626658	1.03172	68.6105	102.228	-1639.09	1784.19	-311	200	0	-0.879675	-0.762089	86.2611	568.849	138.748	911.091	-914	200	0
431	3	-8.55423	97.0767	-708.083	8375.19	40313.1	-2919.2	356.933	598.172	0	9.18162	-117.849	-777.026	-34551.9	30960.7	-1592.72	339.845	244.467	0	0.0236296	1.0418	68.7046	99.6547	-1642.9	1788.65	-311	200	0	-0.687263	-0.806615	86.8254	544.631	91.9719	988.799	-914	200	0
431	4	-8.87951	97.2588	-706.859	8320.71	39903.8	-2937.17	356.452	598.229	0	8.43164	-117.543	-774.507	-34497.8	30553	-1507.9	339.448	244.542	0	0.00363019	1.05868	68.6608	103.284	-1647.41	1792.86	-311	200	0	-0.455024	-0.806003	87.2968	499.055	85.8307	1059.85	-914	200	0
431	5	-9.16345	97.4345	-705.722	8269.38	39508.7	-2951.87	355.983	598.282	0	7.72092	-117.243	-772.019	-34444.9	30143.6	-1430.05	339.045	244.617	0	0.00548854	1.08475	68.4947	111.175	-1652.26	1797.18	-311	200	0	-0.209253	-0.768214	87.678	440.759	129.847	1108.24	-914	200	0
431	6	-9.42661	97.592	-704.64	8218.46	39129.3	-2963.91	355.531	598.337	0	7.05328	-116.964	-769.561	-34393.1	29736.2	-1357.24	338.641	244.692	0	0.029212	1.12081	68.2536	122.984	-1656.86	1802.1	-311	200	0	-0.000961997	-0.717281	88.0789	371.97	223.41	1125.75	-914	200	0
431	7	-9.68914	97.7255	-703.585	8165.31	38762.8	-2974.47	355.093	598.395	0	6.43403	-116.713	-767.137	-34341.8	29336.1	-1287.63	338.241	244.766	0	0.0734026	1.1635	67.9829	139.537	-1661.16	1807.88	-311	200	0	0.119464	-0.680004	88.5835	285.768	359.743	1111.92	-914	200	0
431	8	-9.96504	97.8366	-702.526	8108.79	38403.4	-2984.24	354.665	598.458	0	5.86259	-116.492	-764.756	-34290.6	28947.3	-1220.47	337.852	244.839	0	0.137222	1.206	67.7117	160.671	-1665.22	1814.3	-311	200	0	0.12902	-0.667936	89.1484	176.503	528.464	1070.54	-914	200	0
431	9	-10.2607	97.9334	-701.434	8049.04	38044.7	-2993.52	354.238	598.525	0	5.3343	-116.293	-762.434	-34238.6	28572	-1156.43	337.475	244.907	0	0.21999	1.24281	67.4629	183.601	-1668.65	1820.65	-311	200	0	0.0397812	-0.667336	89.6593	50.5295	715.316	1007.68	-914	200	0
432	0	-10.5741	98.031	-700.314	7986.38	37680.2	-3002.49	353.805	598.596	0	4.85054	-116.103	-760.201	-34184.5	28210.3	-1096.82	337.109	244.968	0	0.317985	1.27267	67.2701	204.802	-1669.9	1826.05	-311	200	0	-0.113384	-0.645472	90.0832	-77.6739	902.585	932.022	-914	200	0	-8.58906	-15.6691	-1288.28	-569728	600709	616.602	465.964	441.629	0
432	1	-10.8953	98.1495	-699.206	7920.47	37305.1	-3011.36	353.354	598.672	0	4.42262	-115.904	-758.099	-34127.1	27860.5	-1042.55	336.751	245.017	0	0.420989	1.29737	67.1727	223.186	-1666.41	1829.9	-311	200	0	-0.28927	-0.573954	90.5152	-193.743	1068.67	853.374	-914	200	0
432	2	-11.2128	98.3046	-698.157	7850.29	36918.3	-3020.37	352.88	598.756	0	4.06129	-115.684	-756.156	-34065.9	27519.3	-993.483	336.394	245.051	0	0.513528	1.32004	67.1949	240.025	-1655.76	1831.97	-311	200	0	-0.449483	-0.454358	91.0677	-282.534	1189.16	780.318	-914	200	0
432	3	-11.5219	98.5009	-697.177	7774.72	36522.3	-3029.12	352.386	598.848	0	3.76299	-115.447	-754.359	-34002.1	27184.3	-948.495	336.036	245.074	0	0.581691	1.34358	67.3345	256.305	-1636.93	1832.15	-311	200	0	-0.562504	-0.321623	91.7511	-327.992	1243.59	719.914	-914	200	0
432	4	-11.8251	98.7333	-696.233	7692.54	36118.5	-3036.49	351.877	598.951	0	3.50761	-115.213	-752.648	-33938.2	26854.4	-906.181	335.68	245.092	0	0.619679	1.36907	67.5621	271.184	-1611.2	1830.34	-311	200	0	-0.612634	-0.225865	92.4397	-321.857	1225.85	677.775	-914	200	0
432	5	-12.1311	98.988	-695.268	7602.5	35706.6	-3041.89	351.357	599.065	0	3.26658	-115.004	-750.942	-33876.4	26529.1	-865.394	335.328	245.112	0	0.630711	1.39426	67.8258	282.572	-1582.34	1826.98	-311	200	0	-0.612508	-0.212225	92.9171	-269.817	1149.7	655.835	-914	200	0
432	6	-12.4529	99.2437	-694.222	7504.32	35285.8	-3045.8	350.828	599.19	0	3.01057	-114.842	-749.147	-33817.5	26206.1	-825.228	334.981	245.141	0	0.62241	1.41249	68.0685	288.777	-1555.07	1823.16	-311	200	0	-0.597791	-0.303378	93.0054	-188.481	1040.21	650.627	-914	200	0
432	7	-12.8033	99.4785	-693.045	7398.73	34856.9	-3048.91	350.295	599.324	0	2.71316	-114.738	-747.183	-33761	25881.4	-784.802	334.639	245.184	0	0.600847	1.4139	68.2525	289.485	-1532.94	1820.03	-311	200	0	-0.597261	-0.48933	92.7048	-99.1145	919.243	655.526	-914	200	0
432	8	-13.1869	99.6789	-691.708	7286.22	34422	-3051.78	349.764	599.466	0	2.35473	-114.702	-745.002	-33705.9	25550.8	-743.285	334.296	245.243	0	0.567902	1.3905	68.3643	285.252	-1517.22	1818.02	-311	200	0	-0.61195	-0.732483	92.199	-22.2661	800.993	664.531	-914	200	0
432	9	-13.5957	99.8466	-690.229	7166.36	33982.3	-3055.04	349.233	599.617	0	1.92949	-114.735	-742.599	-33652	25211.9	-700.193	333.951	245.317	0	0.523099	1.34229	68.4049	277.013	-1506.7	1816.21	-311	200	0	-0.627276	-0.976011	91.7331	28.2328	696.032	674.08	-914	200	0
433	0	-14.0104	99.999	-688.68	7038.81	33538	-3058.63	348.699	599.779	0	1.45122	-114.824	-740.022	-33599.9	24864.7	-655.575	333.6	245.404	0	0.466873	1.27839	68.3805	266.421	-1498.56	1812.81	-311	200	0	-0.632234	-1.15084	91.4943	50.2255	614.223	683.537	-914	200	0	-16.2248	-13.1571	-1253.78	-558470	582942	4803.13	464.326	444.901	0
433	1	-14.409	100.164	-687.173	6904.83	33089.5	-3061.56	348.153	599.952	0	0.947827	-114.939	-737.359	-33549.8	24513.5	-609.578	333.245	245.5	0	0.401591	1.2114	68.3004	255.482	-1490.63	1806.45	-311	200	0	-0.621849	-1.19807	91.553	49.7543	563.104	695.023	-914	200	0
433	2	-14.7765	100.366	-685.806	6767.09	32638.2	-3062.53	347.591	600.133	0	0.445613	-115.052	-734.712	-33500.5	24163.5	-561.749	332.888	245.597	0	0.330348	1.15132	68.1807	245.296	-1483.14	1797.08	-311	200	0	-0.59416	-1.09858	91.8512	34.2457	540.733	711.193	-914	200	0
433	3	-15.1096	100.625	-684.632	6628.28	32185.5	-3060.62	347.011	600.318	0	-0.0410532	-115.148	-732.162	-33449.7	23817.4	-510.993	332.53	245.686	0	0.25571	1.10417	68.0494	236.104	-1478.58	1785.72	-311	200	0	-0.548973	-0.878535	92.2293	14.165	531.193	731.686	-914	200	0
433	4	-15.4144	100.943	-683.655	6490.23	31731	-3055.38	346.414	600.507	0	-0.51008	-115.218	-729.747	-33395.2	23475.7	-456.557	332.17	245.763	0	0.179208	1.0729	67.9395	229.193	-1480.68	1773.96	-311	200	0	-0.484185	-0.592456	92.5012	3.72035	515.559	752.481	-914	200	0
433	5	-15.7032	101.318	-682.838	6354.33	31272.4	-3046.98	345.798	600.694	0	-0.969629	-115.257	-727.462	-33336	23138	-399.041	331.806	245.825	0	0.102769	1.05696	67.8758	227.733	-1493.27	1763.68	-311	200	0	-0.399412	-0.308202	92.5487	10.1726	489.982	770.097	-914	200	0
433	6	-15.9916	101.733	-682.112	6221.5	30806.5	-3036.27	345.163	600.879	0	-1.43303	-115.262	-725.272	-33273	22803.4	-339.685	331.441	245.877	0	0.0322367	1.05171	67.8674	234.701	-1518.96	1756.78	-311	200	0	-0.312149	-0.0940444	92.3843	27.9338	468.563	786.312	-914	200	0
433	7	-16.2957	102.165	-681.408	6091.39	30331.7	-3024.39	344.513	601.061	0	-1.9109	-115.234	-723.141	-33208.9	22471.5	-278.817	331.075	245.923	0	-0.0219546	1.05083	67.9055	250.256	-1557.6	1754.43	-311	200	0	-0.262097	0.00266717	92.1443	49.7892	466.374	808.994	-914	200	0
433	8	-16.6285	102.591	-680.672	5962.14	29848.8	-3012.09	343.852	601.241	0	-2.40724	-115.177	-721.05	-33146.6	22141.7	-215.836	330.708	245.97	0	-0.0499644	1.05026	67.9666	271.114	-1605.35	1756.55	-311	200	0	-0.287345	-0.0219878	92.0044	77.995	481.204	848.289	-914	200	0
433	9	-16.9931	103	-679.892	5831.72	29360	-2999.68	343.183	601.423	0	-2.91757	-115.092	-719.008	-33088.8	21812.8	-150.49	330.337	246.02	0	-0.0486512	1.04981	68.0178	291.464	-1654.55	1762.09	-311	200	0	-0.397361	-0.123993	92.0491	119.934	494.176	908.648	-914	200	0
434	0	-17.3801	103.394	-679.1	5699.32	28866.7	-2987.23	342.507	601.608	0	-3.42657	-114.97	-717.048	-33036.1	21483.1	-83.4848	329.961	246.072	0	-0.0226654	1.05153	68.0186	304.647	-1694.37	1769.99	-311	200	0	-0.565265	-0.235635	92.2055	176.915	487.809	982.13	-914	200	0	-24.8061	-7.94193	-1226.78	-550552	567424	10210	461.573	448.436	0
434	1	-17.7732	103.793	-678.358	5565.56	28370.1	-2974.51	341.822	601.796	0	-3.91173	-114.8	-715.217	-32986.7	21151.9	-15.7278	329.574	246.121	0	0.0194533	1.05776	67.928	305.614	-1714.57	1779.82	-311	200	0	-0.734906	-0.303617	92.3198	237.839	459.503	1050.84	-914	200	0
434	2	-18.1598	104.213	-677.719	5431.28	27872.5	-2960.95	341.127	601.986	0	-4.35451	-114.579	-713.538	-32938	20819	52.648	329.177	246.162	0	0.0696717	1.07096	67.7274	292.949	-1711.49	1791.68	-311	200	0	-0.842262	-0.314295	92.275	281.889	415.463	1096.74	-914	200	0
434	3	-18.5375	104.654	-677.195	5296.6	27378.8	-2946.03	340.43	602.179	0	-4.75176	-114.318	-711.992	-32887.8	20484.4	122.124	328.771	246.191	0	0.121772	1.09309	67.447	268.559	-1690.42	1805.7	-311	200	0	-0.842085	-0.291182	92.0184	289.036	357.224	1109.99	-914	200	0
434	4	-18.9133	105.1	-676.756	5160.63	26894.2	-2929.88	339.74	602.375	0	-5.11829	-114.036	-710.516	-32835.3	20148.7	193.127	328.358	246.213	0	0.170286	1.12377	67.1596	235.578	-1661.33	1821.39	-311	200	0	-0.714732	-0.270104	91.526	250.36	280.939	1091.5	-914	200	0
434	5	-19.3004	105.528	-676.347	5021.6	26421.9	-2913.14	339.066	602.576	0	-5.47724	-113.753	-709.024	-32781.3	19813.2	266.09	327.944	246.234	0	0.209819	1.15961	66.9417	197.274	-1632.61	1837.4	-311	200	0	-0.459131	-0.27384	90.8195	171.728	186.111	1049.65	-914	200	0
434	6	-19.7152	105.916	-675.915	4877.71	25961.3	-2896.7	338.409	602.784	0	-5.8479	-113.49	-707.44	-32728.1	19480.3	341.529	327.536	246.263	0	0.234965	1.19656	66.8374	157.312	-1608.01	1851.77	-311	200	0	-0.0972084	-0.304723	90.0071	73.5207	79.1278	994.668	-914	200	0
434	7	-20.1706	106.253	-675.416	4728.32	25510.1	-2881.27	337.77	602.999	0	-6.24082	-113.26	-705.72	-32677.9	19152.7	419.676	327.139	246.304	0	0.240738	1.23191	66.8509	119.813	-1587.32	1862.79	-311	200	0	0.320097	-0.356951	89.2176	-12.5376	-26.5768	935.845	-914	200	0
434	8	-20.6692	106.541	-674.836	4574.52	25065.5	-2867.16	337.143	603.221	0	-6.65687	-113.067	-703.857	-32633.1	18832.8	500.583	326.757	246.363	0	0.225171	1.26313	66.9575	89.052	-1568.81	1869.51	-311	200	0	0.728061	-0.434288	88.506	-56.6618	-110.048	882.15	-914	200	0
434	9	-21.1971	106.799	-674.205	4419.55	24624.9	-2854.42	336.524	603.445	0	-7.08542	-112.901	-701.896	-32595.3	18521.2	584.552	326.387	246.439	0	0.191604	1.28605	67.1198	68.6094	-1550.84	1871.65	-311	200	0	1.07245	-0.553024	87.8991	-49.5131	-150.714	841.753	-914	200	0
435	0	-21.7237	107.061	-673.605	4267.96	24185.6	-2843.27	335.905	603.664	0	-7.5055	-112.742	-699.93	-32564.6	18216.5	671.956	326.026	246.526	0	0.146672	1.29666	67.2984	60.1358	-1532.73	1869.26	-311	200	0	1.32	-0.724551	87.4852	-8.09807	-141.72	818.421	-914	200	0	-31.9419	-2.52384	-1208.25	-546262	552527	16703.9	456.013	452.004	0
435	1	-22.212	107.365	-673.138	4123.36	23743.6	-2834.17	335.273	603.875	0	-7.89342	-112.565	-698.066	-32540.5	17917.1	762.315	325.667	246.615	0	0.0968031	1.29476	67.4634	63.0742	-1515.85	1862.88	-311	200	0	1.45595	-0.934655	87.3882	35.09	-92.0338	808.649	-914	200	0
435	2	-22.6378	107.734	-672.861	3987	23295.3	-2827.89	334.621	604.075	0	-8.23321	-112.353	-696.382	-32522.5	17621.8	853.502	325.305	246.702	0	0.0473783	1.28319	67.6023	75.2851	-1503.61	1853.7	-311	200	0	1.47528	-1.14503	87.6918	50.4263	-16.1335	804.992	-914	200	0
435	3	-23.0014	108.166	-672.748	3857.97	22839.6	-2825.21	333.95	604.265	0	-8.52285	-112.096	-694.891	-32510.7	17329.7	942.059	324.939	246.785	0	0.00376027	1.2634	67.7151	93.9182	-1499.63	1843.12	-311	200	0	1.37478	-1.31914	88.3976	25.287	75.0699	803.347	-914	200	0
435	4	-23.3218	108.641	-672.713	3734.29	22377.5	-2826.32	333.265	604.449	0	-8.77184	-111.796	-693.555	-32505.4	17039.8	1024.66	324.569	246.868	0	-0.0282111	1.23502	67.7957	115.933	-1505.6	1832.02	-311	200	0	1.1589	-1.44295	89.4038	-33.9535	175.903	805.815	-914	200	0
435	5	-23.6235	109.133	-672.662	3613.7	21910.2	-2830.24	332.572	604.628	0	-8.99354	-111.46	-692.317	-32506.1	16751.8	1099.95	324.197	246.953	0	-0.0443643	1.19963	67.8197	137.732	-1520.46	1820.79	-311	200	0	0.851965	-1.51737	90.5124	-106.982	283.197	817.732	-914	200	0
435	6	-23.9285	109.615	-672.519	3493.96	21439.2	-2835.19	331.879	604.805	0	-9.20011	-111.109	-691.129	-32511.2	16466.4	1168.93	323.825	247.041	0	-0.0453184	1.16159	67.7557	155.339	-1540.59	1810.01	-311	200	0	0.491816	-1.5361	91.498	-166.569	391.789	843.345	-914	200	0
435	7	-24.2557	110.068	-672.234	3373.18	20967.4	-2839.42	331.191	604.982	0	-9.40047	-110.765	-689.956	-32517.7	16184.6	1233.49	323.457	247.13	0	-0.0349766	1.12402	67.5898	165.957	-1561.04	1800.87	-311	200	0	0.10726	-1.48211	92.189	-189.337	490.88	881.91	-914	200	0
435	8	-24.6192	110.477	-671.787	3250.06	20498.5	-2841.96	330.513	605.162	0	-9.599	-110.445	-688.775	-32522.5	15907.1	1295.13	323.095	247.218	0	-0.0155871	1.08576	67.3414	169.155	-1577.25	1794.84	-311	200	0	-0.291336	-1.34924	92.5029	-165.216	566.131	925.818	-914	200	0
435	9	-25.0233	110.844	-671.2	3124.53	20035.9	-2843.1	329.851	605.345	0	-9.79438	-110.155	-687.591	-32523.6	15634.6	1354.96	322.738	247.301	0	0.013249	1.0435	67.0584	166.672	-1586.32	1792.78	-311	200	0	-0.693699	-1.15999	92.4728	-99.4589	608.863	963.434	-914	200	0
436	0	-25.4593	111.181	-670.534	2998.16	19581.4	-2844.17	329.203	605.529	0	-9.97893	-109.887	-686.451	-32520.7	15366.8	1414	322.386	247.375	0	0.0517647	0.99579	66.7964	161.343	-1587.58	1794.78	-311	200	0	-1.06749	-0.955938	92.2671	-9.80251	625.504	985.498	-914	200	0	-37.396	3.92528	-1193.86	-542528	541359	21812.6	451.936	454.583	0
436	1	-25.9089	111.508	-669.872	2874.06	19136.5	-2847.07	328.567	605.71	0	-10.1419	-109.624	-685.421	-32514.9	15102.6	1472.84	322.034	247.438	0	0.0993522	0.945029	66.5954	156.162	-1583.09	1800.55	-311	200	0	-1.36457	-0.770412	92.1183	78.0987	636.101	989.565	-914	200	0
436	2	-26.3529	111.837	-669.282	2755.39	18702.8	-2853.98	327.945	605.883	0	-10.2762	-109.354	-684.545	-32508.5	14841.4	1531.02	321.681	247.489	0	0.156199	0.896995	66.4709	153.909	-1577.16	1809.54	-311	200	0	-1.54867	-0.610967	92.1866	138.779	659.025	979.138	-914	200	0
436	3	-26.7766	112.165	-668.796	2643.44	18282.4	-2866.93	327.336	606.047	0	-10.3805	-109.073	-683.814	-32503.1	14584.5	1586.83	321.328	247.532	0	0.222677	0.858127	66.424	156.649	-1575.02	1820.54	-311	200	0	-1.60925	-0.468719	92.4928	158.424	696.619	960.966	-914	200	0
436	4	-27.1736	112.478	-668.408	2537.17	17876.6	-2887.06	326.745	606.204	0	-10.4561	-108.785	-683.178	-32498.5	14332.1	1638.1	320.979	247.57	0	0.295843	0.832725	66.4489	164.903	-1580.66	1831.75	-311	200	0	-1.55316	-0.340276	92.9407	141.392	737.413	943.149	-914	200	0
436	5	-27.5454	112.765	-668.088	2434.35	17485.4	-2913.75	326.172	606.356	0	-10.5054	-108.503	-682.578	-32492.6	14079.7	1683.19	320.627	247.603	0	0.368031	0.822359	66.5269	177.328	-1594.92	1841.43	-311	200	0	-1.39917	-0.231532	93.3619	105.607	768.407	931.809	-914	200	0
436	6	-27.8971	113.023	-667.791	2332.66	17107.8	-2945.06	325.618	606.507	0	-10.5349	-108.245	-681.977	-32483	13820.4	1721.15	320.265	247.631	0	0.430228	0.8268	66.6279	191.111	-1614.89	1848.52	-311	200	0	-1.18306	-0.144778	93.5746	71.1587	781.694	928.115	-914	200	0
436	7	-28.2309	113.251	-667.47	2230.14	16742.1	-2978.99	325.083	606.659	0	-10.5588	-108.031	-681.363	-32469.7	13549.2	1751.38	319.885	247.654	0	0.475594	0.844987	66.7268	202.586	-1635.48	1853.12	-311	200	0	-0.951598	-0.0768021	93.4458	50.3662	774.365	929.913	-914	200	0
436	8	-28.5433	113.45	-667.089	2125.72	16385.2	-3014	324.562	606.813	0	-10.5958	-107.879	-680.733	-32454.9	13264.5	1773.83	319.486	247.676	0	0.499511	0.874897	66.8145	208.177	-1651.79	1856.36	-311	200	0	-0.740427	-0.0269505	92.9147	45.6571	748.385	934.884	-914	200	0
436	9	-28.8251	113.63	-666.657	2019.99	16033.8	-3048.54	324.051	606.97	0	-10.6602	-107.798	-680.1	-32441.5	12966.1	1789.56	319.065	247.701	0	0.49869	0.912566	66.8835	206.194	-1660.41	1859.43	-311	200	0	-0.561642	0.00127462	91.9909	55.5378	710.412	941.286	-914	200	0
437	0	-29.0597	113.808	-666.245	1915.29	15685.4	-3081.02	323.543	607.125	0	-10.7552	-107.781	-679.509	-32430.4	12653.5	1801.16	318.622	247.726	0	0.471915	0.952766	66.9174	197.916	-1660.27	1862.56	-311	200	0	-0.415999	0.000791779	90.7683	81.5289	668.29	948.415	-914	200	0	-41.4925	7.33667	-1187.15	-540777	532613	23903.8	446.983	455.798	0
437	1	-29.23	114.008	-665.948	1814.52	15339.2	-3110.59	323.034	607.275	0	-10.8772	-107.806	-679.019	-32420.1	12325.3	1812.4	318.152	247.745	0	0.421708	0.991313	66.9053	186.03	-1653.15	1865.05	-311	200	0	-0.309119	-0.0387925	89.4462	126.757	627.407	957.563	-914	200	0
437	2	-29.3321	114.245	-665.826	1719.72	14996	-3137.78	322.522	607.417	0	-11.0273	-107.855	-678.657	-32407.6	11979.7	1826.78	317.652	247.753	0	0.354462	1.02543	66.8512	172.077	-1642.87	1866.14	-311	200	0	-0.25081	-0.123693	88.289	184.535	593.242	971.328	-914	200	0
437	3	-29.3782	114.515	-665.874	1631.61	14657.5	-3164.21	322.012	607.55	0	-11.2157	-107.918	-678.396	-32390.6	11615.8	1846.57	317.122	247.746	0	0.278974	1.05234	66.7638	155.722	-1632.9	1865.85	-311	200	0	-0.243309	-0.247086	87.5151	231.747	575.05	991.511	-914	200	0
437	4	-29.3882	114.802	-666.029	1549.78	14326.3	-3191.97	321.51	607.673	0	-11.4563	-107.996	-678.179	-32367.6	11233.8	1872.64	316.565	247.727	0	0.20563	1.06967	66.6526	136.253	-1624.77	1864.7	-311	200	0	-0.270771	-0.391124	87.2105	240.372	581.593	1017.17	-914	200	0
437	5	-29.3825	115.079	-666.202	1472.69	14004.1	-3222.74	321.021	607.789	0	-11.7594	-108.095	-677.939	-32337.7	10834.2	1904.49	315.981	247.7	0	0.144496	1.07744	66.5365	114.407	-1618.07	1863.16	-311	200	0	-0.301611	-0.536716	87.3266	195.196	614.299	1044.58	-914	200	0
437	6	-29.3816	115.323	-666.306	1397.66	13692	-3257.04	320.549	607.902	0	-12.1316	-108.223	-677.621	-32299.9	10417	1940.93	315.373	247.667	0	0.101568	1.07762	66.437	92.5183	-1610.57	1861.44	-311	200	0	-0.307905	-0.670534	87.7376	99.6152	666.571	1070.15	-914	200	0
437	7	-29.4004	115.516	-666.286	1321.74	13391.6	-3294.23	320.099	608.016	0	-12.5808	-108.391	-677.201	-32253.6	9979.92	1980.94	314.737	247.628	0	0.0783778	1.07137	66.3646	73.2039	-1598.57	1859.89	-311	200	0	-0.282858	-0.78881	88.3281	-29.1081	727.275	1092.39	-914	200	0
437	8	-29.4433	115.647	-666.127	1243.16	13105.1	-3333.18	319.674	608.134	0	-13.1176	-108.609	-676.689	-32198	9519.52	2023.48	314.068	247.582	0	0.0752917	1.05776	66.3161	58.2712	-1578.98	1859.08	-311	200	0	-0.239156	-0.899485	89.0349	-166.218	783.421	1109.56	-914	200	0
437	9	-29.5019	115.723	-665.869	1161.82	12833.9	-3372.8	319.274	608.255	0	-13.7471	-108.871	-676.13	-32132.5	9032.01	2066.9	313.358	247.524	0	0.092473	1.03565	66.2826	48.5284	-1552.63	1859.5	-311	200	0	-0.195788	-1.01702	89.787	-288.333	821.76	1117.63	-914	200	0
438	0	-29.5525	115.766	-665.598	1078.91	12576.9	-3412.06	318.896	608.379	0	-14.457	-109.159	-675.605	-32056.4	8514.43	2109.4	312.603	247.448	0	0.127589	1.00616	66.2575	44.2115	-1526.19	1861.07	-311	200	0	-0.167234	-1.14987	90.4476	-384.136	832.5	1111.73	-914	200	0	-46.6728	6.00768	-1185.42	-541076	523446	24921.8	439.677	456.683	0
438	1	-29.5618	115.811	-665.429	996.044	12329.6	-3450.13	318.529	608.503	0	-15.2139	-109.451	-675.198	-31968.9	7966.64	2149.87	311.799	247.348	0	0.175166	0.972032	66.2441	45.4233	-1510.42	1863.28	-311	200	0	-0.157904	-1.29096	90.8656	-455.332	814.405	1088.34	-914	200	0
438	2	-29.5007	115.892	-665.458	913.844	12086.1	-3486.31	318.162	608.627	0	-15.9788	-109.731	-674.958	-31871	7392.02	2187.72	310.952	247.219	0	0.228518	0.93566	66.2582	52.2408	-1514.95	1865.38	-311	200	0	-0.159256	-1.41706	90.961	-505.586	776.859	1047.1	-914	200	0
438	3	-29.3584	116.025	-665.726	831.351	11841.9	-3519.98	317.788	608.751	0	-16.7245	-109.996	-674.877	-31764.6	6796.12	2222.33	310.07	247.067	0	0.280441	0.899767	66.3206	64.6696	-1542.67	1866.51	-311	200	0	-0.155027	-1.49618	90.7462	-530.893	737.794	992.959	-914	200	0
438	4	-29.1457	116.205	-666.212	747.332	11594.2	-3550.68	317.403	608.878	0	-17.4408	-110.247	-674.91	-31652.3	6184.74	2253.41	309.164	246.899	0	0.322968	0.869361	66.4446	82.304	-1588.2	1865.76	-311	200	0	-0.137268	-1.50148	90.3023	-520.616	715.338	935.726	-914	200	0
438	5	-28.8905	116.416	-666.849	661.479	11340.7	-3578.11	317.006	609.008	0	-18.1336	-110.497	-675.005	-31536.3	5562.16	2281.62	308.24	246.72	0	0.350022	0.850237	66.6343	103.778	-1640.95	1862.48	-311	200	0	-0.115249	-1.42167	89.7466	-466.479	713.874	885.152	-914	200	0
438	6	-28.6315	116.638	-667.535	573.572	11079	-3602.28	316.597	609.141	0	-18.8224	-110.762	-675.105	-31419	4930.59	2308.34	307.303	246.539	0	0.361313	0.844848	66.8891	126.831	-1690.24	1856.67	-311	200	0	-0.104615	-1.25995	89.185	-371.311	717.66	845.668	-914	200	0
438	7	-28.4055	116.851	-668.165	482.57	10807.6	-3623.47	316.175	609.278	0	-19.5343	-111.061	-675.16	-31302.9	4291.27	2334.8	306.356	246.364	0	0.362685	0.850693	67.2043	148.981	-1729.22	1849.22	-311	200	0	-0.113941	-1.03135	88.6748	-249.895	701.928	816.5	-914	200	0
438	8	-28.2355	117.045	-668.669	387.255	10527	-3641.74	315.743	609.421	0	-20.2917	-111.41	-675.127	-31190.4	3645.77	2361.9	305.4	246.199	0	0.362713	0.862573	67.562	168.432	-1755.27	1842.05	-311	200	0	-0.144647	-0.766707	88.2416	-120.486	653.883	795.942	-914	200	0
438	9	-28.1259	117.226	-669.03	287.221	10237.9	-3656.84	315.303	609.571	0	-21.1017	-111.811	-675.004	-31082.4	2995.28	2390.84	304.437	246.048	0	0.367603	0.875873	67.927	184.968	-1767.83	1837.23	-311	200	0	-0.196331	-0.51415	87.9168	4.19348	584.408	782.604	-914	200	0
439	0	-28.0652	117.41	-669.295	182.81	9940.4	-3668.61	314.852	609.727	0	-21.9541	-112.251	-674.837	-30978	2338.83	2423.16	303.466	245.905	0	0.377942	0.888671	68.2558	199.521	-1767.28	1835.39	-311	200	0	-0.269862	-0.326076	87.745	117.202	517.526	773.162	-914	200	0	-54.1533	4.481	-1188.9	-543380	515227	25905.5	431.177	457.225	0
439	1	-28.0348	117.622	-669.541	74.342	9634.64	-3677.07	314.39	609.889	0	-22.8297	-112.709	-674.69	-30875	1672.79	2460.38	302.479	245.762	0	0.390381	0.901905	68.515	212.473	-1755.38	1835.16	-311	200	0	-0.368067	-0.235308	87.7542	212.289	470.267	762.892	-914	200	0
439	2	-28.0185	117.874	-669.839	-38.1034	9321.39	-3682.14	313.916	610.057	0	-23.7134	-113.164	-674.606	-30771.1	992.579	2503.98	301.471	245.613	0	0.401447	0.917333	68.6898	223.236	-1735.29	1834.5	-311	200	0	-0.489495	-0.241492	87.9137	283.358	444.82	748.52	-914	200	0
439	3	-28.0104	118.166	-670.21	-154.326	9001.29	-3683.29	313.431	610.23	0	-24.6014	-113.606	-674.59	-30664.7	295.351	2554.97	300.438	245.457	0	0.4101	0.934599	68.788	231.428	-1711.42	1832.56	-311	200	0	-0.620526	-0.32147	88.1164	328.957	433.941	728.541	-914	200	0
439	4	-28.014	118.482	-670.63	-273.781	8674.22	-3679.69	312.934	610.408	0	-25.4999	-114.03	-674.623	-30555.4	-418.89	2612.93	299.379	245.293	0	0.418508	0.951024	68.8367	237.196	-1688.79	1830.01	-311	200	0	-0.738495	-0.446095	88.2103	353.013	429.898	702.726	-914	200	0
439	5	-28.0358	118.8	-671.046	-396.036	8340.76	-3670.64	312.43	610.59	0	-26.4232	-114.437	-674.679	-30443.7	-1148.46	2675.86	298.298	245.123	0	0.429111	0.964495	68.8642	240.179	-1670.8	1827.87	-311	200	0	-0.821952	-0.583696	88.0797	358.876	432.694	673.753	-914	200	0
439	6	-28.0786	119.102	-671.401	-521.59	8003.6	-3655.9	311.921	610.777	0	-27.3899	-114.83	-674.739	-30331	-1891.27	2740.81	297.197	244.952	0	0.439628	0.974982	68.8796	238.975	-1657.41	1826.46	-311	200	0	-0.858642	-0.705408	87.7238	344.507	451.021	647.924	-914	200	0
439	7	-28.1411	119.376	-671.65	-651.965	7666.2	-3635.87	311.414	610.971	0	-28.4156	-115.217	-674.783	-30218.8	-2646.11	2804.9	296.079	244.783	0	0.443199	0.983711	68.8716	231.829	-1646.19	1825.73	-311	200	0	-0.846832	-0.805501	87.2877	305.618	494.39	632.125	-914	200	0
439	8	-28.2175	119.619	-671.78	-788.921	7330.09	-3611.63	310.911	611.174	0	-29.5083	-115.598	-674.8	-30107.9	-3413.83	2866.28	294.941	244.618	0	0.434389	0.992873	68.8199	217.823	-1634.68	1826.11	-311	200	0	-0.787992	-0.906281	87.0291	241.532	568.371	630.24	-914	200	0
439	9	-28.2961	119.843	-671.818	-933.416	6994.02	-3584.59	310.411	611.389	0	-30.6649	-115.967	-674.801	-29998	-4196.48	2924.17	293.781	244.455	0	0.413208	1.00574	68.7111	197.833	-1622.14	1828.49	-311	200	0	-0.681725	-1.03249	87.2149	155.184	674.513	643.781	-914	200	0
440	0	-28.3559	120.073	-671.835	-1084.84	6656.11	-3555.94	309.907	611.615	0	-31.8669	-116.307	-674.838	-29887.1	-4996.04	2978.59	292.597	244.288	0	0.383843	1.02524	68.5538	174.652	-1610.8	1833.27	-311	200	0	-0.53073	-1.19248	87.9977	48.9245	804.8	674.352	-914	200	0	-64.8254	4.20443	-1187.47	-544472	510179	29387	427.004	458.701	0
440	1	-28.3727	120.335	-671.919	-1241.57	6315.99	-3526.29	309.4	611.848	0	-33.0825	-116.598	-674.985	-29772.3	-5814.24	3030.62	291.386	244.108	0	0.352309	1.05143	68.383	152.257	-1605.74	1840.1	-311	200	0	-0.344952	-1.38536	89.3542	-77.1409	938.219	721.917	-914	200	0
440	2	-28.3318	120.648	-672.124	-1402.54	5973.63	-3495.74	308.888	612.087	0	-34.2795	-116.825	-675.285	-29650.6	-6651.6	3082.36	290.15	243.908	0	0.325442	1.07978	68.2433	134.774	-1611.71	1848.57	-311	200	0	-0.140058	-1.60587	91.1124	-219.714	1050.42	780.879	-914	200	0
440	3	-28.238	121.013	-672.442	-1567.99	5627.4	-3464.47	308.369	612.332	0	-35.4389	-116.989	-675.708	-29520.7	-7506.05	3136.1	288.892	243.689	0	0.308589	1.10214	68.1602	124.988	-1629.11	1858.41	-311	200	0	0.0624484	-1.83189	93.0463	-364.579	1126.14	840.288	-914	200	0
440	4	-28.1133	121.423	-672.826	-1739	5274.56	-3433.11	307.839	612.585	0	-36.5558	-117.105	-676.185	-29383.9	-8373.52	3193.81	287.617	243.455	0	0.302241	1.11146	68.1243	122.763	-1653.07	1868.87	-311	200	0	0.234188	-2.01925	94.96	-490.27	1163.86	888.377	-914	200	0
440	5	-27.9865	121.864	-673.226	-1916.51	4913.28	-3402.47	307.298	612.847	0	-37.6371	-117.199	-676.65	-29243.6	-9248.73	3256.67	286.332	243.218	0	0.303312	1.1079	68.1014	125.185	-1676.56	1879.13	-311	200	0	0.348147	-2.12125	96.6939	-580.98	1173.65	917.681	-914	200	0
440	6	-27.8837	122.321	-673.597	-2099.9	4543.64	-3373.08	306.745	613.117	0	-38.6971	-117.296	-677.053	-29103.9	-10125.3	3324.5	285.045	242.986	0	0.310069	1.09947	68.0594	128.405	-1694.03	1889.36	-311	200	0	0.396386	-2.11748	98.1008	-632.39	1167.13	927.041	-914	200	0
440	7	-27.8251	122.782	-673.908	-2286.79	4166.47	-3345.02	306.183	613.393	0	-39.7542	-117.416	-677.351	-28967.6	-10997.8	3395.86	283.763	242.766	0	0.322424	1.09655	67.9929	129.029	-1702.89	1900.4	-311	200	0	0.396675	-2.02517	99.0756	-647.891	1145.94	918.91	-914	200	0
440	8	-27.8258	123.238	-674.139	-2474.54	3781.74	-3318.11	305.61	613.671	0	-40.8273	-117.569	-677.501	-28835.8	-11863.9	3469.3	282.489	242.562	0	0.337603	1.10739	67.9325	125.106	-1702.68	1912.06	-311	200	0	0.374628	-1.88082	99.5952	-632.536	1103.48	895.63	-914	200	0
440	9	-27.8913	123.686	-674.295	-2661.33	3389.35	-3292.23	305.027	613.947	0	-41.9283	-117.755	-677.474	-28707.7	-12724.7	3544.32	281.217	242.375	0	0.348987	1.13626	67.9236	117.138	-1693.75	1922.21	-311	200	0	0.342809	-1.71005	99.6892	-588.703	1036.84	859.155	-914	200	0
441	0	-28.0123	124.128	-674.419	-2846.26	2990.79	-3267.42	304.435	614.22	0	-43.0538	-117.965	-677.294	-28581.9	-13583.5	3621.12	279.945	242.2	0	0.349423	1.1823	67.9911	107.453	-1677.26	1928.23	-311	200	0	0.300794	-1.51569	99.3808	-516.022	951.801	813.298	-914	200	0	-76.3016	6.89811	-1192.08	-547172	499645	33683.3	416.054	459.301	0
441	1	-28.1658	124.578	-674.586	-3029.24	2588.58	-3243.89	303.837	614.491	0	-44.186	-118.181	-677.051	-28456	-14443.8	3699.91	278.667	242.029	0	0.333701	1.24023	68.1232	98.1866	-1655.79	1928.55	-311	200	0	0.247589	-1.29307	98.6779	-415.738	859.1	764.904	-914	200	0
441	2	-28.3252	125.049	-674.873	-3210.77	2185.39	-3222.14	303.238	614.758	0	-45.3058	-118.391	-676.857	-28327.9	-15307.2	3780.71	277.385	241.852	0	0.298889	1.30332	68.2839	90.438	-1632.14	1923.08	-311	200	0	0.188337	-1.05346	97.6116	-296.409	771.13	721.66	-914	200	0
441	3	-28.4717	125.543	-675.322	-3391.34	1783.66	-3202.92	302.641	615.022	0	-46.4025	-118.589	-676.794	-28197	-16171.7	3863.13	276.106	241.663	0	0.245561	1.36496	68.4327	84.9266	-1607.76	1912.75	-311	200	0	0.127911	-0.822946	96.2781	-174.729	700.3	687.648	-914	200	0
441	4	-28.5988	126.048	-675.924	-3571.14	1385.11	-3186.81	302.049	615.283	0	-47.4726	-118.775	-676.894	-28064.1	-17032.5	3945.94	274.837	241.46	0	0.180547	1.41756	68.5385	82.5269	-1582.97	1899.2	-311	200	0	0.0577766	-0.617474	94.8335	-66.3407	655.195	661.528	-914	200	0
441	5	-28.712	126.543	-676.621	-3750.58	990.747	-3173.91	301.464	615.543	0	-48.5188	-118.954	-677.152	-27929.9	-17886	4027.41	273.586	241.246	0	0.117764	1.45256	68.5818	83.9985	-1558.19	1884.36	-311	200	0	-0.0415344	-0.433609	93.4466	25.078	635.5	639.84	-914	200	0
441	6	-28.8233	126.999	-677.331	-3930.75	601.044	-3163.98	300.887	615.803	0	-49.5495	-119.139	-677.525	-27794	-18731.3	4106.09	272.353	241.023	0	0.073645	1.4636	68.5527	89.3762	-1534.64	1869.56	-311	200	0	-0.182205	-0.265467	92.2522	105.635	631.88	621.62	-914	200	0
441	7	-28.9428	127.395	-677.989	-4112.71	216.221	-3156.73	300.319	616.066	0	-50.5767	-119.339	-677.952	-27656.1	-19570.2	4181.25	271.133	240.794	0	0.0588609	1.44887	68.4539	97.9559	-1514.52	1855.38	-311	200	0	-0.360811	-0.119494	91.3173	179.119	633.671	609.722	-914	200	0
441	8	-29.0711	127.72	-678.565	-4296.66	-163.161	-3152.33	299.76	616.332	0	-51.6109	-119.564	-678.388	-27516	-20406.1	4253.4	269.92	240.561	0	0.0735276	1.41039	68.3047	109.021	-1499.79	1842.34	-311	200	0	-0.559628	-0.0134911	90.6376	242.293	638.387	608.406	-914	200	0
441	9	-29.1977	127.975	-679.071	-4481.81	-536.222	-3151.47	299.21	616.6	0	-52.6566	-119.818	-678.823	-27374.7	-21241.8	4324.14	268.708	240.327	0	0.110197	1.35321	68.1354	122.309	-1490.84	1831.31	-311	200	0	-0.746094	0.0349326	90.1891	291.964	654.784	619.937	-914	200	0
442	0	-29.3013	128.171	-679.547	-4666.78	-902.323	-3154.67	298.672	616.868	0	-53.7109	-120.091	-679.293	-27233.6	-22079.1	4395.34	267.497	240.091	0	0.159424	1.28622	67.9753	138.269	-1486.89	1823.15	-311	200	0	-0.879727	0.0224161	89.99	330.931	698.099	643.101	-914	200	0	-87.5362	7.8254	-1203.2	-551378	490234	35365.5	403.957	458.535	0
442	1	-29.3541	128.326	-680.037	-4849.7	-1261.63	-3161.81	298.145	617.132	0	-54.7685	-120.377	-679.849	-27094.2	-22918.3	4468.33	266.289	239.853	0	0.211856	1.22135	67.8472	158.542	-1487.27	1818.14	-311	200	0	-0.928731	-0.0374513	90.097	363.989	781.639	674.469	-914	200	0
442	2	-29.331	128.452	-680.558	-5028.61	-1615.65	-3171.96	297.626	617.389	0	-55.8302	-120.668	-680.534	-26956.7	-23757.5	4543.36	265.09	239.611	0	0.259061	1.16978	67.7679	185.017	-1492.12	1815.61	-311	200	0	-0.883154	-0.126569	90.5468	392.101	905.783	710.701	-914	200	0
442	3	-29.2204	128.553	-681.087	-5202.14	-1967.23	-3183.33	297.112	617.638	0	-56.9057	-120.966	-681.346	-26820.8	-24592.9	4619.31	263.905	239.365	0	0.29547	1.13841	67.7454	217.286	-1502.66	1813.9	-311	200	0	-0.758484	-0.235556	91.305	413.763	1049.74	749.869	-914	200	0
442	4	-29.0279	128.615	-681.574	-5370.7	-2319.3	-3193.44	296.597	617.88	0	-58.0058	-121.273	-682.228	-26685.5	-25420.6	4694.01	262.739	239.115	0	0.318358	1.12886	67.7771	251.617	-1520.02	1810.95	-311	200	0	-0.591493	-0.365281	92.2466	427.589	1179.62	791.204	-914	200	0
442	5	-28.7696	128.623	-681.97	-5537.07	-2672.68	-3200.21	296.081	618.119	0	-59.1376	-121.592	-683.098	-26549.3	-26239.9	4765.88	261.587	238.866	0	0.325498	1.13833	67.8501	282.706	-1543.68	1805.29	-311	200	0	-0.429027	-0.516456	93.1552	429.974	1269.66	832.853	-914	200	0
442	6	-28.4616	128.567	-682.246	-5704.65	-3024.36	-3203.14	295.567	618.362	0	-60.3025	-121.931	-683.878	-26411.5	-27052.5	4835.44	260.442	238.62	0	0.314522	1.16078	67.9464	306.223	-1571.51	1796.68	-311	200	0	-0.309915	-0.676891	93.7621	415.173	1315.23	869.762	-914	200	0
442	7	-28.1121	128.439	-682.396	-5875.03	-3368.68	-3203.21	295.063	618.609	0	-61.4957	-122.287	-684.518	-26271.9	-27861.3	4905.45	259.298	238.38	0	0.285603	1.1876	68.0495	320.034	-1600.35	1786.25	-311	200	0	-0.247107	-0.81779	93.881	382.018	1326.86	895.988	-914	200	0
442	8	-27.7202	128.241	-682.439	-6047.67	-3700.51	-3201.91	294.578	618.862	0	-62.7052	-122.651	-685.002	-26130.9	-28667.7	4979.34	258.149	238.147	0	0.244401	1.20933	68.1503	323.512	-1625.85	1776.37	-311	200	0	-0.225342	-0.905296	93.5604	336.713	1314.56	908.952	-914	200	0
442	9	-27.2782	127.983	-682.43	-6220.54	-4016.87	-3200.48	294.114	619.115	0	-63.9139	-123.005	-685.35	-25988.8	-29472	5058.68	256.997	237.921	0	0.200805	1.22044	68.2488	316.491	-1642.91	1769.26	-311	200	0	-0.218904	-0.922985	93.0719	287.12	1278.99	909.861	-914	200	0
443	0	-26.775	127.682	-682.46	-6390.46	-4316.09	-3199.91	293.676	619.364	0	-65.1003	-123.334	-685.619	-25845.9	-30274.1	5142.41	255.844	237.697	0	0.164417	1.22207	68.3438	299.905	-1647.37	1765.37	-311	200	0	-0.21233	-0.882822	92.7129	239.136	1216.91	902.384	-914	200	0	-93.7179	2.72249	-1211.6	-555164	482847	34600.6	394.804	458.294	0
443	1	-26.2055	127.364	-682.641	-6553.93	-4597.26	-3201.06	293.266	619.601	0	-66.24	-123.623	-685.887	-25701.9	-31074.3	5229.1	254.695	237.473	0	0.141806	1.21874	68.4164	277.265	-1637.56	1763.42	-311	200	0	-0.206171	-0.809995	92.6174	198.107	1132.19	892.758	-914	200	0
443	2	-25.5835	127.051	-683.055	-6708.53	-4860.61	-3204.49	292.884	619.821	0	-67.3127	-123.865	-686.213	-25556.8	-31873.4	5318.98	253.552	237.243	0	0.136416	1.21399	68.4322	254.004	-1614.92	1761.85	-311	200	0	-0.208388	-0.721289	92.727	169.342	1041.14	888.647	-914	200	0
443	3	-24.9438	126.755	-683.724	-6853.87	-5107.95	-3210.47	292.529	620.024	0	-68.3084	-124.061	-686.608	-25410.9	-32671.1	5413.2	252.417	237.009	0	0.149688	1.20923	68.3646	234.751	-1583.74	1759.67	-311	200	0	-0.223351	-0.620674	92.8846	157.02	967.476	895.896	-914	200	0
443	4	-24.3309	126.471	-684.614	-6990.89	-5342.76	-3219.53	292.196	620.211	0	-69.2284	-124.21	-687.038	-25264.6	-33463.9	5512.59	251.293	236.773	0	0.182513	1.20432	68.2136	222.074	-1549.96	1756.47	-311	200	0	-0.244688	-0.510599	92.9509	161.576	928.614	915.744	-914	200	0
443	5	-23.7881	126.18	-685.652	-7120.75	-5568.33	-3232.68	291.879	620.385	0	-70.0827	-124.309	-687.447	-25119.3	-34246.1	5617.79	250.184	236.54	0	0.23377	1.19834	68.0089	217.187	-1518.73	1752.24	-311	200	0	-0.252539	-0.402815	92.8863	176.45	925.072	944.169	-914	200	0
443	6	-23.3503	125.856	-686.756	-7243.96	-5784.68	-3250.77	291.577	620.548	0	-70.8887	-124.354	-687.788	-24977.2	-35013.1	5729.28	249.093	236.315	0	0.296852	1.18961	67.7971	219.941	-1492.66	1747.2	-311	200	0	-0.223416	-0.315812	92.7544	188.02	943.189	973.871	-914	200	0
443	7	-23.0395	125.474	-687.849	-7360.15	-5988.41	-3273.99	291.294	620.7	0	-71.6664	-124.347	-688.044	-24840.1	-35765.2	5847.05	248.019	236.103	0	0.360903	1.17409	67.6233	228.051	-1472.22	1741.73	-311	200	0	-0.153895	-0.26456	92.6481	180.284	965.092	996.911	-914	200	0
443	8	-22.8614	125.023	-688.88	-7469.01	-6176.13	-3302.04	291.035	620.842	0	-72.4318	-124.285	-688.216	-24708.8	-36507.1	5970.76	246.954	235.903	0	0.416666	1.14541	67.5144	237.667	-1457.22	1736.73	-311	200	0	-0.0737231	-0.259379	92.6294	142.878	978.211	1005.91	-914	200	0
443	9	-22.802	124.512	-689.831	-7571.66	-6347.36	-3334.35	290.799	620.976	0	-73.1956	-124.162	-688.335	-24583	-37244.7	6100.11	245.892	235.714	0	0.459642	1.09873	67.4737	245.077	-1448.06	1733.97	-311	200	0	-0.0296282	-0.308532	92.7396	76.0031	982.727	995.721	-914	200	0
444	0	-22.829	123.961	-690.723	-7670.07	-6504.59	-3370.11	290.583	621.104	0	-73.9624	-123.963	-688.456	-24461.8	-37981.5	6235.1	244.831	235.531	0	0.488613	1.03534	67.4868	247.715	-1445.93	1735.5	-311	200	0	-0.0578162	-0.409825	93.0234	-13.4637	990.481	966.412	-914	200	0	-100.38	0.358602	-1224.58	-561600	477905	35684.8	386.321	458.598	0
444	1	-22.8992	123.401	-691.606	-7765.29	-6651.25	-3408.05	290.383	621.228	0	-74.7325	-123.675	-688.65	-24344.5	-38718.4	6375.69	243.776	235.351	0	0.50402	0.964234	67.5349	244.524	-1451.72	1742.24	-311	200	0	-0.171367	-0.545437	93.5241	-118.309	1010.2	923.444	-914	200	0
444	2	-22.9728	122.854	-692.53	-7857.65	-6790.02	-3446.31	290.195	621.346	0	-75.5054	-123.288	-688.967	-24231.4	-39455	6521.83	242.733	235.171	0	0.508268	0.900351	67.6044	236.323	-1464.7	1753.27	-311	200	0	-0.361735	-0.692951	94.2607	-231.25	1032.98	874.11	-914	200	0
444	3	-23.0248	122.333	-693.515	-7948	-6922.61	-3482.56	290.018	621.461	0	-76.2825	-122.807	-689.429	-24123.4	-40190.4	6673.45	241.705	234.99	0	0.504556	0.858803	67.6815	225.651	-1482.47	1766.56	-311	200	0	-0.601192	-0.83653	95.189	-341.663	1038.77	824.095	-914	200	0
444	4	-23.0442	121.834	-694.542	-8037.29	-7050.71	-3514.77	289.848	621.572	0	-77.0686	-122.247	-690.029	-24022.3	-40924.2	6829.84	240.692	234.813	0	0.49335	0.847525	67.7485	215.706	-1501.65	1780.11	-311	200	0	-0.844023	-0.970167	96.1816	-434.815	1014.57	776.245	-914	200	0
444	5	-23.0285	121.346	-695.571	-8125.67	-7177.03	-3541.94	289.682	621.682	0	-77.873	-121.63	-690.737	-23929.9	-41654.8	6988.89	239.695	234.644	0	0.471787	0.865014	67.7925	208.699	-1518.64	1792.52	-311	200	0	-1.03393	-1.09908	97.0557	-495.79	959.449	732.078	-914	200	0
444	6	-22.9807	120.855	-696.557	-8212.98	-7304.96	-3564.22	289.513	621.791	0	-78.7064	-120.984	-691.502	-23847.3	-42379.5	7147.54	238.714	234.486	0	0.437905	0.905007	67.8072	204.646	-1530.56	1802.75	-311	200	0	-1.12548	-1.2329	97.6219	-516.639	879.138	694.408	-914	200	0
444	7	-22.9057	120.344	-697.462	-8299.66	-7436.41	-3582.19	289.338	621.9	0	-79.5754	-120.341	-692.274	-23773.6	-43095.1	7302.81	237.748	234.341	0	0.394627	0.962175	67.783	202.027	-1535.85	1810.3	-311	200	0	-1.10654	-1.37193	97.7312	-501.215	783.499	666.888	-914	200	0
444	8	-22.8072	119.809	-698.272	-8386.42	-7570.93	-3596.61	289.158	622.01	0	-80.4773	-119.725	-693.01	-23707.4	-43797.6	7452.4	236.801	234.209	0	0.348893	1.03325	67.7093	199.347	-1534.2	1815.26	-311	200	0	-0.995091	-1.50607	97.3296	-463.345	687.248	650.646	-914	200	0
444	9	-22.6851	119.253	-698.994	-8473.3	-7706.99	-3608.62	288.974	622.122	0	-81.3966	-119.153	-693.683	-23646.3	-44481.5	7594.56	235.876	234.088	0	0.306789	1.11398	67.5887	195.612	-1527.44	1817.86	-311	200	0	-0.817112	-1.62681	96.4998	-419.548	610.547	643.34	-914	200	0
445	0	-22.5351	118.691	-699.668	-8559.96	-7843.18	-3619.57	288.79	622.234	0	-82.3053	-118.633	-694.303	-23587.3	-45140.3	7727.54	234.985	233.973	0	0.270403	1.1958	67.4426	190.183	-1519.91	1818.25	-311	200	0	-0.596557	-1.7305	95.4167	-380.858	573.188	642.099	-914	200	0	-107.156	-1.63009	-1240.22	-568529	474533	37963.2	378.478	458.361	0
445	1	-22.3504	118.141	-700.348	-8646.75	-7978.17	-3630.3	288.608	622.346	0	-83.1699	-118.167	-694.916	-23527.4	-45768.7	7849.47	234.138	233.856	0	0.239107	1.26631	67.2973	182.56	-1516.09	1816.7	-311	200	0	-0.360123	-1.80957	94.2424	-349.247	583.128	645.568	-914	200	0
445	2	-22.131	117.614	-701.063	-8734.84	-8110.91	-3640.76	288.431	622.459	0	-83.9633	-117.763	-695.586	-23465	-46363.6	7958.88	233.346	233.734	0	0.211845	1.31385	67.1613	171.956	-1517.72	1813.73	-311	200	0	-0.138576	-1.84969	93.0689	-320.615	632.325	652.84	-914	200	0
445	3	-21.8911	117.106	-701.799	-8825.56	-8241.19	-3650.1	288.257	622.576	0	-84.6717	-117.437	-696.359	-23400.4	-46924.6	8054.83	232.614	233.604	0	0.18871	1.33235	67.0224	157.579	-1523.5	1809.99	-311	200	0	0.0358638	-1.83954	91.9161	-291.162	704.279	662.154	-914	200	0
445	4	-21.6565	116.603	-702.501	-8919.86	-8369.8	-3657.34	288.086	622.697	0	-85.2924	-117.201	-697.251	-23335.1	-47453.1	8136.62	231.943	233.467	0	0.171984	1.32241	66.8682	139.622	-1530.29	1806.22	-311	200	0	0.132784	-1.78048	90.7629	-262.542	785.306	671.538	-914	200	0
445	5	-21.4565	116.086	-703.094	-9018.11	-8498.8	-3661.71	287.912	622.826	0	-85.8303	-117.064	-698.262	-23270.9	-47951	8203.9	231.328	233.327	0	0.164854	1.29083	66.7063	119.557	-1535.05	1802.91	-311	200	0	0.13878	-1.68789	89.6304	-241.309	870.93	680.58	-914	200	0
445	6	-21.3197	115.535	-703.498	-9120.05	-8630.93	-3662.55	287.731	622.964	0	-86.2946	-117.032	-699.387	-23210.3	-48420	8256.58	230.768	233.187	0	0.168092	1.24926	66.5619	99.5214	-1537	1800.19	-311	200	0	0.0734124	-1.58463	88.6294	-234.089	963.868	690.945	-914	200	0
445	7	-21.2701	114.938	-703.663	-9225.14	-8767.75	-3659.33	287.54	623.11	0	-86.6946	-117.099	-700.618	-23155.1	-48861	8294.55	230.26	233.05	0	0.177902	1.21066	66.4648	81.6778	-1537.83	1797.95	-311	200	0	-0.0228606	-1.49099	87.8945	-245.546	1070.9	704.32	-914	200	0
445	8	-21.3222	114.293	-703.591	-9332.89	-8908.6	-3652.22	287.338	623.265	0	-87.0336	-117.251	-701.961	-23106.5	-49275.3	8318.38	229.803	232.917	0	0.187032	1.18507	66.4387	67.8809	-1539.77	1795.89	-311	200	0	-0.116108	-1.41949	87.5093	-279.134	1203.62	720.365	-914	200	0
445	9	-21.4743	113.616	-703.339	-9442.98	-9051.57	-3642.23	287.131	623.426	0	-87.3057	-117.462	-703.446	-23065.5	-49665.5	8330.56	229.397	232.789	0	0.189236	1.17713	66.492	59.4161	-1543.79	1793.48	-311	200	0	-0.186791	-1.37281	87.5126	-335.509	1370.69	737.752	-914	200	0
446	0	-21.7066	112.936	-703.025	-9555.25	-9194.78	-3630.56	286.921	623.592	0	-87.4956	-117.694	-705.125	-23032.3	-50034.7	8335.13	229.041	232.664	0	0.183831	1.18473	66.6089	56.4473	-1549.47	1790.47	-311	200	0	-0.220714	-1.34455	87.9105	-409.889	1560.84	756.463	-914	200	0	-109.904	-6.67556	-1260.01	-574291	474244	37297	372.18	455.522	0
446	1	-21.9893	112.292	-702.792	-9669.52	-9337.2	-3618.1	286.714	623.759	0	-87.5851	-117.899	-707.049	-23007.1	-50385.4	8335.33	228.738	232.54	0	0.175591	1.19882	66.7478	57.523	-1556.01	1787.6	-311	200	0	-0.208163	-1.3302	88.6327	-493.207	1741.01	777.457	-914	200	0
446	2	-22.2968	111.715	-702.753	-9785.32	-9479.23	-3605.28	286.511	623.924	0	-87.5651	-118.034	-709.226	-22989.5	-50718.9	8332.03	228.487	232.415	0	0.169937	1.20727	66.8606	60.4912	-1562.64	1786.53	-311	200	0	-0.150686	-1.33651	89.5362	-574.847	1873.61	800.096	-914	200	0
446	3	-22.6173	111.224	-702.952	-9901.88	-9622.46	-3592.16	286.311	624.086	0	-87.4415	-118.075	-711.608	-22978.1	-51036.7	8324.39	228.28	232.29	0	0.168789	1.20135	66.9164	64.5967	-1567.24	1788.63	-311	200	0	-0.0583182	-1.37133	90.4938	-641.501	1929.84	820.695	-914	200	0
446	4	-22.9542	110.82	-703.36	-10018.9	-9768.9	-3578.7	286.111	624.244	0	-87.2326	-118.021	-714.103	-22971.3	-51342.3	8311.26	228.102	232.168	0	0.170754	1.17848	66.9113	71.1191	-1566.19	1793.97	-311	200	0	0.0562443	-1.4253	91.4274	-676.739	1892.98	833.373	-914	200	0
446	5	-23.3223	110.491	-703.899	-10137.2	-9920.59	-3564.92	285.906	624.401	0	-86.9663	-117.89	-716.596	-22966.3	-51640	8292.06	227.937	232.049	0	0.173955	1.13986	66.8618	81.706	-1557.91	1801.51	-311	200	0	0.173742	-1.47031	92.2642	-667.678	1763.94	832.684	-914	200	0
446	6	-23.7427	110.213	-704.461	-10258.4	-10079.4	-3550.68	285.692	624.562	0	-86.6774	-117.705	-718.98	-22960.7	-51931.9	8266.68	227.77	231.935	0	0.177765	1.0875	66.7918	96.4299	-1545.14	1810.03	-311	200	0	0.268294	-1.4771	92.9341	-612.515	1566.12	816.972	-914	200	0
446	7	-24.2355	109.96	-704.943	-10383.8	-10246.3	-3535.31	285.465	624.73	0	-86.4012	-117.488	-721.176	-22953.2	-52218.4	8234.95	227.593	231.827	0	0.182227	1.02436	66.7311	113.026	-1531.88	1818.25	-311	200	0	0.320708	-1.43255	93.3946	-522.534	1338.16	789.981	-914	200	0
446	8	-24.8108	109.712	-705.283	-10513.5	-10420.7	-3517.77	285.225	624.907	0	-86.1662	-117.259	-723.13	-22943.9	-52499.8	8196.74	227.399	231.729	0	0.187124	0.957337	66.719	127.859	-1519.51	1824.89	-311	200	0	0.332966	-1.33905	93.6229	-420.418	1117.27	759.171	-914	200	0
446	9	-25.463	109.46	-705.483	-10646.6	-10600.8	-3497	284.974	625.091	0	-85.9899	-117.031	-724.82	-22934	-52776.3	8152.37	227.187	231.641	0	0.192497	0.898525	66.7932	138.247	-1506.71	1829.18	-311	200	0	0.32985	-1.19297	93.6168	-332.045	922.597	733.137	-914	200	0
447	0	-26.1719	109.21	-705.601	-10781.3	-10782.7	-3472.34	284.718	625.28	0	-85.8778	-116.808	-726.256	-22923.8	-53047.5	8102.29	226.958	231.564	0	0.198636	0.860597	66.9668	143.749	-1492.28	1831.4	-311	200	0	0.3385	-0.970971	93.4311	-272.275	750.69	720.717	-914	200	0	-115.935	-6.99549	-1277.3	-579838	475394	40836.3	367.815	453.686	0
447	1	-26.91	108.977	-705.709	-10914.9	-10961.6	-3443.83	284.467	625.467	0	-85.8269	-116.583	-727.477	-22912.8	-53312.5	8046.66	226.716	231.496	0	0.204358	0.850462	67.2188	145.44	-1477.59	1832.48	-311	200	0	0.3609	-0.653816	93.1887	-238.92	591.107	730.049	-914	200	0
447	2	-27.6569	108.769	-705.855	-11046.2	-11133.4	-3412.22	284.227	625.649	0	-85.8344	-116.342	-728.536	-22899.3	-53571.9	7985.92	226.466	231.432	0	0.207546	0.867225	67.5042	145.12	-1466.89	1833.01	-311	200	0	0.373078	-0.259339	93.0077	-219.52	445.981	765.128	-914	200	0
447	3	-28.4072	108.582	-706.048	-11175.8	-11295.5	-3378.62	284.002	625.829	0	-85.9067	-116.072	-729.474	-22881.9	-53826.7	7922.06	226.212	231.368	0	0.208053	0.903315	67.7694	144.943	-1465.08	1832.44	-311	200	0	0.351073	0.159885	92.8942	-200.52	331.838	822.45	-914	200	0
447	4	-29.168	108.4	-706.263	-11305.4	-11446.6	-3344.2	283.793	626.007	0	-86.0606	-115.766	-730.314	-22860	-54077.5	7858.91	225.953	231.302	0	0.208727	0.946366	67.972	146.987	-1474.82	1829.36	-311	200	0	0.291279	0.543356	92.7394	-173.214	266.289	891.889	-914	200	0
447	5	-29.9521	108.203	-706.454	-11437.2	-11586.4	-3309.75	283.599	626.19	0	-86.3162	-115.411	-731.061	-22834.3	-54322.9	7800.86	225.693	231.235	0	0.214567	0.983444	68.0964	152.993	-1495.37	1822.85	-311	200	0	0.20939	0.839042	92.4626	-135.859	255.494	960.472	-914	200	0
447	6	-30.7745	107.969	-706.563	-11572.3	-11716.1	-3275.47	283.418	626.378	0	-86.6912	-114.987	-731.7	-22807.3	-54560.1	7751.23	225.434	231.17	0	0.22993	1.00605	68.1514	163.527	-1524.26	1813.1	-311	200	0	0.127837	1.00505	92.1372	-94.0628	292.255	1015.05	-914	200	0
447	7	-31.6468	107.679	-706.535	-11710.7	-11838.6	-3240.98	283.244	626.575	0	-87.1968	-114.478	-732.203	-22780.8	-54787.3	7711.77	225.175	231.113	0	0.253793	1.01189	68.1515	176.813	-1558.39	1800.9	-311	200	0	0.0613187	1.01146	91.9234	-61.7849	363.815	1043.56	-914	200	0
447	8	-32.573	107.323	-706.335	-11851.1	-11958.4	-3205.7	283.07	626.778	0	-87.8372	-113.874	-732.557	-22754.6	-55006.5	7683.07	224.912	231.062	0	0.278595	1.00412	68.1016	189.395	-1594.06	1787.05	-311	200	0	0.00343548	0.844718	91.884	-56.1518	460.341	1037.66	-914	200	0
447	9	-33.5499	106.904	-705.96	-11992.4	-12078.3	-3168.89	282.891	626.987	0	-88.6099	-113.169	-732.778	-22727.5	-55222.6	7664.92	224.639	231.016	0	0.29515	0.989822	68.0019	198.249	-1627.37	1772.46	-311	200	0	-0.0716832	0.509377	91.9192	-84.8549	576.452	996.825	-914	200	0
448	0	-34.5676	106.441	-705.45	-12133.4	-12199.4	-3129.4	282.707	627.2	0	-89.5063	-112.361	-732.918	-22697.9	-55441.9	7656.8	224.355	230.969	0	0.299138	0.976814	67.8651	201.899	-1654.93	1758.83	-311	200	0	-0.184897	0.0307372	91.8826	-141.65	706.612	929.317	-914	200	0	-135.051	-3.16727	-1275.87	-579218	473180	50496.4	365.799	453.866	0
448	1	-35.6108	105.962	-704.882	-12273.7	-12323.4	-3086.28	282.517	627.412	0	-90.5125	-111.45	-733.051	-22665.2	-55670.4	7658.09	224.057	230.919	0	0.293827	0.968853	67.7157	199.888	-1674.22	1748.62	-311	200	0	-0.331529	-0.541139	91.7387	-216.701	838.511	849.042	-914	200	0
448	2	-36.6656	105.494	-704.335	-12412.5	-12455.4	-3039.65	282.316	627.623	0	-91.6152	-110.441	-733.236	-22630.8	-55912	7667.71	223.746	230.864	0	0.286792	0.962987	67.5718	191.838	-1684.11	1743.84	-311	200	0	-0.48985	-1.13719	91.6074	-307.536	950.107	772.512	-914	200	0
448	3	-37.7291	105.049	-703.855	-12548.6	-12600.5	-2990.38	282.098	627.828	0	-92.8088	-109.345	-733.484	-22597	-56167.8	7683.95	223.423	230.808	0	0.284545	0.952363	67.4382	177.136	-1684.9	1744.79	-311	200	0	-0.64287	-1.68549	91.6735	-417.662	1017.58	716.131	-914	200	0
448	4	-38.8121	104.626	-703.438	-12680.8	-12760.7	-2939.06	281.86	628.027	0	-94.0957	-108.179	-733.75	-22565.4	-56435.9	7704.77	223.086	230.754	0	0.290172	0.932483	67.3179	155.419	-1677.91	1750.27	-311	200	0	-0.786534	-2.12324	92.0625	-546.371	1030.15	691.132	-914	200	0
448	5	-39.9337	104.213	-703.04	-12808.8	-12933.9	-2885.79	281.603	628.219	0	-95.4808	-106.963	-733.961	-22535.1	-56711.7	7728.34	222.732	230.703	0	0.303617	0.904903	67.2205	127.444	-1665.04	1758.83	-311	200	0	-0.920321	-2.4042	92.775	-681.7	996.123	699.242	-914	200	0
448	6	-41.116	103.787	-702.592	-12934.4	-13115.1	-2830.65	281.333	628.409	0	-96.9648	-105.717	-734.029	-22503.8	-56989.7	7753.66	222.361	230.658	0	0.322582	0.875629	67.1571	95.3476	-1648.28	1769.43	-311	200	0	-1.03667	-2.50969	93.6966	-801.863	932.71	734.098	-914	200	0
448	7	-42.3794	103.327	-702.022	-13060	-13298.7	-2774.04	281.057	628.603	0	-98.5452	-104.466	-733.866	-22468.9	-57264.6	7780.41	221.969	230.617	0	0.343918	0.85065	67.1284	61.6641	-1629.4	1781.47	-311	200	0	-1.12367	-2.45461	94.6492	-881.618	850.215	786.569	-914	200	0
448	8	-43.7366	102.815	-701.276	-13187.6	-13480.7	-2716.09	280.777	628.805	0	-100.215	-103.23	-733.391	-22428.1	-57532.3	7807.86	221.553	230.581	0	0.364797	0.832553	67.122	28.5626	-1609.88	1794.79	-311	200	0	-1.17338	-2.27961	95.4358	-899.592	745.997	848.023	-914	200	0
448	9	-45.1869	102.254	-700.347	-13317.1	-13658.6	-2656.32	280.497	629.015	0	-101.955	-102.017	-732.567	-22380	-57788.7	7834.46	221.115	230.55	0	0.38276	0.820477	67.1169	-1.67276	-1590.37	1809.35	-311	200	0	-1.18183	-2.03591	95.876	-843.584	610.465	910.069	-914	200	0
449	0	-46.7143	101.664	-699.283	-13447	-13830.8	-2594.22	280.222	629.23	0	-103.73	-100.817	-731.417	-22324.9	-58030.8	7858.61	220.66	230.523	0	0.396438	0.812198	67.085	-26.1888	-1570.49	1824.51	-311	200	0	-1.14359	-1.77072	95.8887	-713.604	437.572	963.479	-914	200	0	-165.314	4.40205	-1256.72	-571967	464947	65583.4	363.666	455.3	0
449	1	-48.2934	101.077	-698.17	-13574.9	-13995.4	-2529.57	279.954	629.444	0	-105.495	-99.6021	-730.021	-22264.6	-58258.1	7878.89	220.197	230.499	0	0.407379	0.805401	66.9991	-41.8269	-1549.9	1838.72	-311	200	0	-1.05485	-1.51841	95.5761	-523.497	231.918	999.518	-914	200	0
449	2	-49.9019	100.52	-697.077	-13698.7	-14151.4	-2462	279.699	629.652	0	-107.209	-98.3456	-728.468	-22201.8	-58472.9	7893.77	219.732	230.477	0	0.419046	0.797889	66.8487	-45.9148	-1529.72	1850.22	-311	200	0	-0.926093	-1.30316	95.1769	-297.368	7.82636	1014.11	-914	200	0
449	3	-51.5307	99.9993	-696.022	-13817.1	-14300.1	-2390.79	279.455	629.852	0	-108.851	-97.027	-726.813	-22137.6	-58677.7	7902.23	219.267	230.458	0	0.433546	0.788474	66.651	-37.6083	-1512.72	1857.92	-311	200	0	-0.788159	-1.14503	94.8991	-62.345	-213.257	1009.44	-914	200	0
449	4	-53.1816	99.5023	-694.966	-13930	-14446.1	-2315.42	279.213	630.044	0	-110.413	-95.6347	-725.057	-22071.3	-58871.3	7904.48	218.805	230.441	0	0.45079	0.777794	66.4466	-18.7696	-1502.5	1861.57	-311	200	0	-0.681269	-1.05381	94.7786	156.674	-399.859	989.95	-914	200	0
449	5	-54.8591	99.0053	-693.832	-14038.1	-14595.2	-2236.13	278.964	630.233	0	-111.9	-94.1666	-723.169	-22002.1	-59049.4	7901.67	218.346	230.425	0	0.468241	0.767617	66.276	6.38595	-1501.47	1861.4	-311	200	0	-0.63329	-1.02022	94.6786	341.878	-514.047	958.213	-914	200	0
449	6	-56.5644	98.4802	-692.535	-14143.3	-14750.9	-2153.7	278.7	630.423	0	-113.321	-92.6306	-721.111	-21929.9	-59206	7894.82	217.896	230.411	0	0.478998	0.759828	66.1535	32.0845	-1508.95	1857.69	-311	200	0	-0.642023	-1.02057	94.4215	485.25	-529.429	916.202	-914	200	0
449	7	-58.2956	97.9009	-691.002	-14248	-14913.7	-2068.81	278.417	630.619	0	-114.684	-91.0414	-718.841	-21854.9	-59335.8	7884.43	217.456	230.403	0	0.472427	0.756301	66.0689	52.2485	-1521.31	1850.71	-311	200	0	-0.680911	-1.0255	93.9338	583.674	-443.692	869.186	-914	200	0
449	8	-60.0501	97.2505	-689.198	-14354.7	-15079.5	-1981.53	278.12	630.828	0	-115.996	-89.4141	-716.328	-21776	-59436.5	7870.72	217.026	230.399	0	0.439656	0.759681	66.0155	63.0282	-1534.09	1840.89	-311	200	0	-0.725512	-1.00314	93.288	632.147	-273.521	826.594	-914	200	0
449	9	-61.8199	96.5266	-687.139	-14465.3	-15241.4	-1891.43	277.819	631.052	0	-117.257	-87.7576	-713.565	-21690.1	-59510	7854.15	216.602	230.397	0	0.379974	0.77461	66.0081	65.244	-1543.85	1828.87	-311	200	0	-0.769559	-0.926197	92.6322	625.365	-45.5425	798.97	-914	200	0
450	0	-63.586	95.7426	-684.891	-14580.7	-15392.7	-1797.93	277.525	631.289	0	-118.454	-86.0714	-710.586	-21593.2	-59561.3	7835.37	216.18	230.388	0	0.301892	0.80701	66.0698	63.9842	-1548.26	1815.81	-311	200	0	-0.819642	-0.785298	92.0933	566.388	208.899	794.857	-914	200	0	-193.513	13.8621	-1207.77	-552408	447543	81171.9	362.884	457.917	0
450	1	-65.3196	94.9207	-682.544	-14700.2	-15530	-1700.97	277.247	631.537	0	-119.564	-84.351	-707.44	-21481	-59595.3	7814.69	215.759	230.364	0	0.217271	0.86071	66.21	65.2082	-1546.38	1803.62	-311	200	0	-0.882715	-0.596871	91.7173	470.09	457.91	818.07	-914	200	0
450	2	-66.9955	94.0795	-680.158	-14822	-15654.1	-1601.28	276.985	631.792	0	-120.572	-82.5949	-704.156	-21349.9	-59614.3	7791.65	215.339	230.32	0	0.135289	0.935164	66.4216	72.3452	-1540.05	1794.67	-311	200	0	-0.952695	-0.39497	91.4366	355.618	673.673	865.173	-914	200	0
450	3	-68.6038	93.225	-677.727	-14943.2	-15770	-1500.21	276.731	632.049	0	-121.469	-80.809	-700.709	-21199.7	-59616.1	7765.27	214.92	230.255	0	0.0615572	1.02616	66.6846	85.5939	-1533.89	1791.07	-311	200	0	-1.00362	-0.210125	91.0777	237.845	838.554	927.122	-914	200	0
450	4	-70.1502	92.3504	-675.175	-15060.4	-15883.7	-1398.83	276.475	632.306	0	-122.262	-79.0078	-697.044	-21033	-59597.3	7734.43	214.5	230.175	0	-0.00059919	1.12726	66.9619	103.415	-1532.53	1793.87	-311	200	0	-0.998532	-0.0547569	90.463	127.535	949.814	993.52	-914	200	0
450	5	-71.6495	91.4404	-672.4	-15170.7	-15999.1	-1297.07	276.206	632.562	0	-122.961	-77.2114	-693.09	-20853.4	-59554.8	7698.16	214.074	230.088	0	-0.0495827	1.2308	67.2017	123.647	-1538.54	1802.39	-311	200	0	-0.908973	0.0732854	89.5477	34.8841	1019.4	1053.98	-914	200	0
450	6	-73.1164	90.4769	-669.313	-15273.1	-16115	-1193.79	275.923	632.819	0	-123.575	-75.4412	-688.775	-20661.7	-59486	7655.67	213.635	229.998	0	-0.0849887	1.3295	67.3549	143.672	-1552.18	1814.36	-311	200	0	-0.734083	0.179522	88.4532	-33.2603	1069.25	1098.23	-914	200	0
450	7	-74.559	89.4466	-665.861	-15368.8	-16228.3	-1087.99	275.628	633.081	0	-124.109	-73.7143	-684.03	-20456.3	-59389.2	7606.71	213.177	229.906	0	-0.107309	1.41811	67.3973	161.044	-1570.92	1827.07	-311	200	0	-0.503957	0.266382	87.3656	-78.4485	1123.63	1118.5	-914	200	0
450	8	-75.9743	88.3475	-662.022	-15458.8	-16336.9	-979.357	275.323	633.351	0	-124.559	-72.0407	-678.812	-20235.1	-59264.1	7551.23	212.694	229.81	0	-0.117734	1.49346	67.341	174.424	-1590.33	1838.37	-311	200	0	-0.261709	0.338496	86.4256	-107.467	1201.19	1112.49	-914	200	0
450	9	-77.3462	87.1908	-657.811	-15542.4	-16440	-867.904	275.008	633.628	0	-124.911	-70.4185	-673.134	-19997.2	-59110.4	7488.75	212.186	229.708	0	-0.116351	1.55312	67.2296	183.793	-1607.03	1846.84	-311	200	0	-0.0460661	0.412251	85.7295	-125.67	1309.8	1084.7	-914	200	0
451	0	-78.6465	85.9978	-653.284	-15618.2	-16536.6	-753.558	274.687	633.907	0	-125.15	-68.8326	-667.066	-19743.5	-58927.3	7418.66	211.662	229.597	0	-0.0997583	1.59559	67.1201	190.04	-1620.02	1851.84	-311	200	0	0.111879	0.504657	85.392	-137.92	1443.66	1045.36	-914	200	0	-207.126	19.5242	-1109.02	-512810	415951	90238.6	366.123	463.201	0
451	1	-79.8441	84.7896	-648.519	-15684.5	-16625.7	-636.274	274.364	634.185	0	-125.259	-67.2608	-660.698	-19474.7	-58713	7340.75	211.135	229.476	0	-0.0628596	1.62146	67.0646	194.431	-1629.7	1853.66	-311	200	0	0.18923	0.602957	85.5197	-151.664	1581.65	1006.35	-914	200	0
451	2	-80.9192	83.5768	-643.567	-15740.8	-16706	-516.285	274.042	634.459	0	-125.226	-65.687	-654.095	-19190.3	-58464.2	7255	210.618	229.339	0	-0.00528646	1.63177	67.1002	198.63	-1637.3	1853.32	-311	200	0	0.173121	0.65686	86.094	-171.653	1691.59	973.837	-914	200	0
451	3	-81.8679	82.3556	-638.436	-15787.7	-16776	-394.44	273.723	634.729	0	-125.047	-64.1096	-647.279	-18888.3	-58175.9	7161.24	210.123	229.181	0	0.0656018	1.62513	67.2355	205.431	-1644.79	1851.76	-311	200	0	0.061134	0.61103	86.936	-191.967	1743.6	944.21	-914	200	0
451	4	-82.6945	81.1129	-633.099	-15826.4	-16833.4	-272.249	273.411	634.998	0	-124.725	-62.5362	-640.235	-18567.1	-57843.6	7058.84	209.653	229	0	0.138717	1.59872	67.4386	218.538	-1653.89	1849.33	-311	200	0	-0.138065	0.438122	87.801	-198.694	1724.66	909.563	-914	200	0
451	5	-83.4057	79.8319	-627.513	-15858.1	-16876	-151.391	273.107	635.271	0	-124.269	-60.9729	-632.934	-18226.4	-57467	6947.02	209.205	228.797	0	0.203173	1.55199	67.6591	240.178	-1664.99	1845.86	-311	200	0	-0.408019	0.142014	88.4916	-182.177	1641.28	867.34	-914	200	0
451	6	-84.0072	78.4965	-621.624	-15884.5	-16901.8	-33.3452	272.81	635.553	0	-123.69	-59.4207	-625.336	-17866.3	-57050.5	6825.4	208.768	228.571	0	0.249502	1.48818	67.8736	268.443	-1676.53	1841.46	-311	200	0	-0.729309	-0.249262	88.9178	-143.743	1511.25	823.57	-914	200	0
451	7	-84.5005	77.0938	-615.385	-15907.6	-16909.2	80.5495	272.523	635.85	0	-122.993	-57.8787	-617.413	-17487.7	-56599.6	6694.74	208.328	228.324	0	0.273341	1.4135	68.0968	297.288	-1685.25	1837.01	-311	200	0	-1.0733	-0.68308	89.0933	-90.8336	1355.96	788.555	-914	200	0
451	8	-84.878	75.6169	-608.762	-15928.9	-16896.2	189.234	272.245	636.166	0	-122.172	-56.3456	-609.146	-17093.1	-56117.1	6556.64	207.876	228.061	0	0.279384	1.33461	68.3464	319.363	-1688.17	1833.53	-311	200	0	-1.39111	-1.08749	89.0821	-29.263	1196.98	770.401	-914	200	0
451	9	-85.1211	74.0673	-601.747	-15947.6	-16862.8	292.356	271.977	636.502	0	-121.213	-54.8194	-600.532	-16685.7	-55602.3	6412.56	207.412	227.785	0	0.277228	1.25535	68.6077	329.177	-1684.95	1831.49	-311	200	0	-1.61952	-1.3967	88.9491	39.4078	1050.71	770.322	-914	200	0
452	0	-85.2027	72.4563	-594.369	-15961.2	-16810.4	390.354	271.717	636.854	0	-120.091	-53.2953	-591.583	-16268.3	-55052.6	6263.16	206.94	227.5	0	0.272741	1.17705	68.8378	324.765	-1678.23	1830.68	-311	200	0	-1.70719	-1.5819	88.763	114.964	922.674	782.194	-914	200	0	-194.115	19.3817	-945.79	-445990	372421	86972.7	383.944	472.485	0
452	1	-85.0936	70.8022	-586.684	-15966.4	-16740.3	483.825	271.466	637.215	0	-118.771	-51.7639	-582.321	-15841.3	-54465.1	6108.39	206.469	227.204	0	0.26701	1.10213	68.9969	308.118	-1671.52	1830.86	-311	200	0	-1.64243	-1.65539	88.624	194.966	811.291	796.904	-914	200	0
452	2	-84.7732	69.1208	-578.739	-15960.1	-16652	572.641	271.227	637.577	0	-117.223	-50.2134	-572.756	-15402.8	-53838	5947.78	206.002	226.892	0	0.26135	1.03643	69.0719	284.16	-1666.93	1832.13	-311	200	0	-1.45917	-1.64978	88.6373	275.644	719.088	807.588	-914	200	0
452	3	-84.2383	67.4173	-570.538	-15939.9	-16545.4	655.738	271	637.938	0	-115.425	-48.6363	-562.866	-14949.6	-53170.8	5780.91	205.536	226.56	0	0.258577	0.988047	69.0757	258.145	-1664.54	1834.74	-311	200	0	-1.21487	-1.60237	88.8379	353.684	654.953	811.558	-914	200	0
452	4	-83.5009	65.6828	-562.035	-15904.6	-16422.7	731.671	270.78	638.298	0	-113.365	-47.0314	-552.601	-14479.4	-52463.6	5607.91	205.061	226.202	0	0.260765	0.964241	69.0272	233.713	-1662.53	1838.5	-311	200	0	-0.962079	-1.55056	89.1637	422.353	623.759	808.861	-914	200	0
452	5	-82.58	63.8971	-553.16	-15853.8	-16288.4	799.266	270.554	638.66	0	-111.043	-45.4007	-541.905	-13991.2	-51715.9	5429.52	204.567	225.819	0	0.268209	0.968239	68.935	212.703	-1658.05	1842.46	-311	200	0	-0.733301	-1.52222	89.5049	468.562	618.979	799.828	-914	200	0
452	6	-81.4942	62.0315	-543.838	-15787.1	-16145.1	857.83	270.313	639.029	0	-108.469	-43.7511	-530.732	-13485.7	-50925.5	5246.71	204.047	225.41	0	0.280044	0.997376	68.7983	194.93	-1648.9	1845.27	-311	200	0	-0.538643	-1.51931	89.7622	479.871	625.875	784.232	-914	200	0
452	7	-80.2564	60.0537	-533.997	-15703.7	-15992.2	906.736	270.052	639.408	0	-105.664	-42.0946	-519.052	-12965.2	-50088.9	5060.34	203.499	224.979	0	0.295055	1.04455	68.6222	177.933	-1634.52	1845.35	-311	200	0	-0.371782	-1.51523	89.8685	453.492	628.055	762.926	-914	200	0
452	8	-78.8712	57.937	-523.588	-15602.4	-15826.8	945.082	269.772	639.799	0	-102.655	-40.4415	-506.855	-12433.8	-49203.2	4870.69	202.924	224.531	0	0.311538	1.10173	68.4307	158.968	-1615.6	1841.34	-311	200	0	-0.218599	-1.48034	89.788	395.38	611.496	739.236	-914	200	0
452	9	-77.3333	55.6704	-512.605	-15481.3	-15646.5	972.037	269.477	640.201	0	-99.4678	-38.7906	-494.168	-11895.1	-48267.8	4677.22	202.325	224.071	0	0.326697	1.16197	68.2554	138.27	-1593.89	1833.06	-311	200	0	-0.0602398	-1.40841	89.5312	312.24	567.5	718.431	-914	200	0
453	0	-75.6281	53.2614	-501.098	-15337.2	-15450.1	987.279	269.168	640.607	0	-96.1263	-37.1278	-481.063	-11352.3	-47284.3	4478.89	201.709	223.598	0	0.336622	1.21949	68.1122	119.549	-1571.59	1821.85	-311	200	0	0.124798	-1.3111	89.1927	208.927	499.679	705.866	-914	200	0	-144.113	11.7321	-701.652	-343963	311893	66615.8	434.617	491.008	0
453	1	-73.7406	50.7264	-489.133	-15166.1	-15237.2	991.066	268.848	641.006	0	-92.6485	-35.4337	-467.635	-10808	-46256.3	4275.04	201.085	223.112	0	0.337559	1.26805	67.9966	106.686	-1550.27	1809.96	-311	200	0	0.346007	-1.20005	88.9417	95.2242	429.005	704.723	-914	200	0
453	2	-71.6683	48.0776	-476.753	-14964.5	-15007.8	984.179	268.521	641.388	0	-89.0517	-33.6957	-453.97	-10265.3	-45187.6	4066.08	200.461	222.612	0	0.327705	1.29944	67.8987	100.299	-1531.03	1799.7	-311	200	0	0.581461	-1.08381	88.939	-10.6535	384.749	715.187	-914	200	0
453	3	-69.4271	45.3184	-463.961	-14730.9	-14761.7	967.619	268.183	641.75	0	-85.3526	-31.9093	-440.136	-9727.95	-44081.7	3853.47	199.845	222.102	0	0.307424	1.30637	67.8121	97.9091	-1515.65	1793.08	-311	200	0	0.781923	-0.963845	89.2843	-92.7953	387.273	735.062	-914	200	0
453	4	-67.0437	42.4463	-450.734	-14465.3	-14499	942.316	267.832	642.093	0	-81.5646	-30.0735	-426.184	-9200.78	-42941.6	3638.6	199.242	221.589	0	0.279084	1.28775	67.7325	97.0344	-1506.08	1791.68	-311	200	0	0.903461	-0.825128	90.0323	-149.784	437.626	760.172	-914	200	0
453	5	-64.5481	39.4556	-437.038	-14168	-14219.8	909.288	267.463	642.418	0	-77.696	-28.1885	-412.139	-8689.21	-41769.1	3421.9	198.653	221.083	0	0.247311	1.24971	67.6581	97.4009	-1503	1796.62	-311	200	0	0.93716	-0.646356	91.1913	-189.979	518.881	785.606	-914	200	0
453	6	-61.9666	36.339	-422.838	-13840.2	-13924.1	869.788	267.07	642.732	0	-73.7491	-26.2561	-397.997	-8198.39	-40563.8	3203.13	198.08	220.599	0	0.217169	1.20195	67.5945	100.203	-1505.6	1808.18	-311	200	0	0.908434	-0.423695	92.6671	-218.966	608.698	807.947	-914	200	0
453	7	-59.3132	33.0932	-408.11	-13483.1	-13612.2	825.001	266.646	643.038	0	-69.7153	-24.2742	-383.728	-7731.61	-39323.9	2981.62	197.521	220.149	0	0.192465	1.15353	67.55	105.717	-1512.34	1825.18	-311	200	0	0.852782	-0.178066	94.2348	-237.545	695.018	825.19	-914	200	0
453	8	-56.5811	29.7262	-392.852	-13098.6	-13282.6	775.657	266.189	643.342	0	-65.567	-22.2317	-369.282	-7289.71	-38044.3	2756.03	196.978	219.74	0	0.176599	1.10997	67.5203	111.913	-1521.01	1844.89	-311	200	0	0.79141	0.0538957	95.6187	-246.005	779.196	835.155	-914	200	0
453	9	-53.7357	26.2627	-377.109	-12688.8	-12931	721.928	265.71	643.648	0	-61.2532	-20.1114	-354.611	-6871.82	-36717	2524.74	196.459	219.378	0	0.17259	1.07323	67.485	115.467	-1528.44	1864.13	-311	200	0	0.71918	0.231988	96.6133	-244.667	864.658	836.605	-914	200	0
454	0	-50.7171	22.7468	-360.988	-12254.9	-12551.4	663.729	265.23	643.948	0	-56.7025	-17.8947	-339.687	-6475.69	-35333.5	2286.43	195.982	219.064	0	0.181313	1.04382	67.4265	113.769	-1531.2	1880.56	-311	200	0	0.606252	0.328983	97.1169	-233.93	947.202	830.82	-914	200	0	-62.728	2.1714	-394.09	-210963	235634	30081.5	590.318	535.467	0
454	1	-47.4528	19.2351	-344.636	-11797.9	-12139.4	600.859	264.776	644.233	0	-51.834	-15.5655	-324.497	-6097.15	-33886.9	2039.93	195.571	218.79	0	0.199479	1.02334	67.3442	106.257	-1527.47	1893.39	-311	200	0	0.413807	0.344412	97.0914	-215.814	1015.75	820.286	-914	200	0
454	2	-43.877	15.7823	-328.18	-11319.1	-11693.3	532.802	264.369	644.491	0	-46.5754	-13.121	-309.024	-5730.3	-32371.1	1783.88	195.247	218.543	0	0.218517	1.01597	67.2488	94.8038	-1518.69	1903.13	-311	200	0	0.12377	0.302014	96.5417	-193.488	1058.65	807.585	-914	200	0
454	3	-39.9452	12.4287	-311.686	-10820.6	-11213.5	458.766	264.023	644.716	0	-40.883	-10.5825	-293.234	-5369.24	-30779.5	1517.64	195.034	218.31	0	0.227028	1.02692	67.1513	82.3033	-1509.18	1910.56	-311	200	0	-0.232768	0.236107	95.5319	-169.886	1072.15	795.342	-914	200	0
454	4	-35.6415	9.19658	-295.161	-10303.6	-10700.5	378.042	263.747	644.909	0	-34.7573	-7.99632	-277.088	-5010.23	-29105.6	1242.48	194.959	218.082	0	0.215825	1.05746	67.0598	70.1083	-1503.96	1915.71	-311	200	0	-0.58065	0.174835	94.2081	-146.6	1065.05	784.805	-914	200	0
454	5	-30.9823	6.09433	-278.567	-9768.67	-10155.3	290.381	263.545	645.068	0	-28.2501	-5.42582	-260.547	-4652.73	-27347.1	961.439	195.039	217.858	0	0.181588	1.10155	66.9819	57.6712	-1506.77	1917.96	-311	200	0	-0.843233	0.125448	92.7824	-120.893	1051.57	775.438	-914	200	0
454	6	-26.0139	3.12098	-261.83	-9216.09	-9580.37	196.511	263.41	645.199	0	-21.4573	-2.94053	-243.583	-4298.65	-25509.8	678.22	195.272	217.648	0	0.128886	1.14915	66.9273	44.7093	-1520.14	1916.86	-311	200	0	-0.982151	0.0751077	91.4756	-84.8632	1039.18	768.479	-914	200	0
454	7	-20.8024	0.27471	-244.87	-8646.64	-8979.71	98.4615	263.329	645.311	0	-14.5078	-0.605315	-226.195	-3950.78	-23607.3	396.618	195.633	217.466	0	0.0709404	1.19207	66.9054	32.6827	-1546	1912.59	-311	200	0	-1.00605	0.00420687	90.4692	-32.5432	1025.6	769.564	-914	200	0
454	8	-15.4259	-2.43684	-227.653	-8062.14	-8357.36	-0.90402	263.289	645.414	0	-7.55581	1.52738	-208.438	-3611.7	-21658.7	120.961	196.09	217.327	0	0.0254788	1.22648	66.9177	24.1346	-1584.69	1905.92	-311	200	0	-0.954093	-0.104397	89.8744	31.9579	1006.52	785.226	-914	200	0
454	9	-9.97192	-4.9905	-210.226	-7465.23	-7717.12	-98.5095	263.291	645.511	0	-0.772447	3.42002	-190.435	-3283.43	-19686.5	-143.385	196.624	217.242	0	0.00527302	1.25301	66.9519	20.7069	-1632.97	1898.12	-311	200	0	-0.867659	-0.25913	89.6997	95.3732	981.995	817.529	-914	200	0
455	0	-4.54031	-7.34754	-192.713	-6858.2	-7064.07	-191.186	263.344	645.588	0	5.6623	5.0493	-172.383	-2967.6	-17714.4	-390.062	197.238	217.215	0	0.0114008	1.27677	66.9838	21.9891	-1684.31	1890.61	-311	200	0	-0.768234	-0.452914	89.8473	141.932	954.544	862.564	-914	200	0	31.738	-4.14857	-57.8886	-66225	154436	-11471.6	2694.38	1139.78	0
455	1	0.749168	-9.46051	-175.271	-6243.04	-6405.7	-275.678	263.453	645.619	0	11.5635	6.40061	-154.522	-2666.02	-15765.9	-612.157	197.97	217.253	0	0.0340365	1.30426	66.988	26.3373	-1731.67	1884.47	-311	200	0	-0.656729	-0.664391	90.1677	159.558	926.26	912.216	-914	200	0
455	2	5.74624	-11.2836	-158.036	-5623.18	-5750.04	-348.93	263.616	645.582	0	16.7412	7.45834	-137.074	-2380.51	-13861.5	-802.85	198.875	217.367	0	0.058303	1.3375	66.9578	31.689	-1769.75	1880.34	-311	200	0	-0.526812	-0.86613	90.5624	145.648	901.179	957.362	-914	200	0
455	3	10.2696	-12.7747	-141.097	-5003.6	-5102.93	-408.349	263.834	645.462	0	21.0016	8.2028	-120.193	-2112.07	-12018.1	-955.832	200.01	217.572	0	0.0727031	1.37157	66.911	35.9093	-1795.54	1878.67	-311	200	0	-0.373493	-1.0297	91.0444	108.594	885.788	990.916	-914	200	0
455	4	14.1218	-13.8887	-124.512	-4389.33	-4467.79	-451.781	264.118	645.252	0	24.1554	8.618	-103.969	-1859.78	-10250.7	-1065.21	201.406	217.888	0	0.0754539	1.39802	66.8669	38.2479	-1808.55	1880.12	-311	200	0	-0.19254	-1.13016	91.6763	61.3485	883.509	1009.78	-914	200	0
455	5	17.1095	-14.5746	-108.337	-3785.87	-3847.05	-477.366	264.49	644.945	0	26.0351	8.6971	-88.4525	-1620.58	-8575.4	-1125.41	203.051	218.322	0	0.0729017	1.41004	66.8254	40.3538	-1810.3	1885.32	-311	200	0	0.0154016	-1.15861	92.4621	13.4621	890.201	1015.74	-914	200	0
455	6	19.0655	-14.7817	-92.6435	-3200.73	-3243.58	-483.417	264.989	644.549	0	26.5213	8.4399	-73.694	-1390.62	-7009.31	-1132.2	204.886	218.87	0	0.0713335	1.40568	66.7775	44.944	-1802.57	1894.26	-311	200	0	0.231532	-1.13429	93.3224	-30.9009	895.446	1012.96	-914	200	0
455	7	19.8749	-14.4705	-77.5205	-2642.99	-2662.34	-468.833	265.656	644.094	0	25.5839	7.85571	-59.7667	-1166.87	-5568.71	-1084.58	206.826	219.524	0	0.0703636	1.38741	66.7284	54.0944	-1786.29	1905.95	-311	200	0	0.418647	-1.09768	94.171	-71.7158	886.93	1003.28	-914	200	0
455	8	19.5037	-13.6272	-63.0858	-2121.31	-2111.93	-434.235	266.523	643.626	0	23.3262	6.9747	-46.7885	-948.36	-4267.72	-986.26	208.787	220.269	0	0.0644955	1.35955	66.7019	69.084	-1761.75	1918.58	-311	200	0	0.543547	-1.08677	94.9719	-114.962	855.673	985.785	-914	200	0
455	9	18.0286	-12.28	-49.5113	-1642.81	-1604.46	-382.657	267.594	643.181	0	20.0142	5.86097	-34.9418	-737.477	-3118.93	-846.479	210.739	221.106	0	0.0501233	1.32513	66.7233	90.4909	-1729.08	1929.97	-311	200	0	0.591144	-1.11843	95.6827	-172.177	799.433	959.586	-914	200	0
456	0	15.6546	-10.511	-37.0453	-1213.82	-1153.31	-319.095	268.868	642.766	0	16.0657	4.61996	-24.4829	-540.55	-2135.14	-680.665	212.791	222.079	0	0.0298315	1.28415	66.8042	117.298	-1689.04	1938.16	-311	200	0	0.553703	-1.18608	96.2151	-250.395	720.009	924.585	-914	200	0	9.07789	-2.16777	150.12	25837.8	109733	-1433.16	0	0	0
456	1	12.7076	-8.46621	-26.0052	-841.254	-770.046	-249.845	270.389	642.35	0	11.9819	3.38405	-15.7019	-366.506	-1329.71	-508.788	215.316	223.342	0	0.0110528	1.23506	66.9398	146.477	-1643.72	1942.24	-311	200	0	0.424371	-1.26594	96.5209	-343.168	619.802	880.847	-914	200	0
456	2	9.58499	-6.35287	-16.7196	-532.471	-461.977	-181.859	272.369	641.847	0	8.22015	2.27402	-8.8026	-223.268	-710.261	-349.973	219.312	225.364	0	0.0024307	1.17981	67.114	174.449	-1596.11	1942.72	-311	200	0	0.20809	-1.32679	96.6491	-434.404	507.837	829.18	-914	200	0
456	3	6.65972	-4.39122	-9.41127	-292.306	-230.396	-121.324	275.519	641.059	0	5.07725	1.36468	-3.78636	-114.293	-269.429	-216.936	228.842	230.186	0	0.010649	1.12718	67.3055	198.509	-1549.6	1941.02	-311	200	0	-0.0723193	-1.34549	96.6882	-507.889	406.769	772.25	-914	200	0
456	4	4.18383	-2.73983	-4.08728	-119.373	-69.779	-72.0538	282.928	639.206	0	2.66491	0.679155	-0.450828	-38.0118	16.1502	-114.582	300	200	0	0.0376188	1.08956	67.5006	216.023	-1507.72	1938.64	-311	200	0	-0.38242	-1.32158	96.6927	-554.477	342.81	714.247	-914	200	0
456	5	2.2615	-1.4637	-0.53894	-5.71246	30.8874	-35.1355	300	610	0	0.960199	0.204037	1.52069	10.3784	178.419	-42.0727	300	200	0	0.0792717	1.07494	67.7021	223.749	-1473.16	1936.78	-311	200	0	-0.685603	-1.27525	96.6353	-576.7	323.851	660.082	-914	200	0
456	6	0.88662	-0.55548	1.56544	60.3178	85.083	-9.72024	300	610	0	-0.134404	-0.0934588	2.47291	36.963	250.444	4.63292	300	200	0	0.127838	1.08196	67.9225	219.929	-1446.31	1936.33	-311	200	0	-0.951077	-1.22729	96.4055	-585.344	333.124	615.188	-914	200	0
456	7	-0.00957425	0.0329302	2.58872	91.0906	106.099	6.0512	300	610	0	-0.747723	-0.253362	2.72556	47.8409	261.995	30.934	300	200	0	0.176416	1.10164	68.1636	206.263	-1424.84	1937.58	-311	200	0	-1.15339	-1.18162	95.8811	-588.729	348.909	584.081	-914	200	0
456	8	-0.523701	0.367311	2.86841	97.9232	105.532	14.3976	300	610	0	-1.0112	-0.315091	2.54586	48.3914	237.4	42.3677	300	200	0	0.222546	1.12219	68.4073	186.567	-1406.3	1940.12	-311	200	0	-1.26711	-1.12977	95.0161	-588.004	365.68	569.12	-914	200	0
456	9	-0.75686	0.515771	2.68723	90.1767	92.6245	17.4798	300	610	0	-1.04213	-0.313016	2.13902	42.9384	194.955	43.8903	300	200	0	0.26694	1.13409	68.628	164.197	-1390.94	1942.94	-311	200	0	-1.27136	-1.06572	93.8599	-579.535	392.983	571.807	-914	200	0
457	0	-0.800679	0.539636	2.26268	74.9715	74.1599	17.1678	300	610	0	-0.935666	-0.274503	1.65008	34.6839	147.308	39.5328	300	200	0	0.30827	1.13261	68.8073	141.081	-1381.51	1944.9	-311	200	0	-1.1596	-0.98441	92.4987	-557.097	439.212	592.376	-914	200	0	-0.81577	0.16499	163.735	32790.5	106731	3748.46	0	0	0
457	1	-0.730411	0.489018	1.74882	57.2908	54.702	14.9417	300	610	0	-0.762898	-0.219633	1.17223	25.8027	102.35	32.3142	300	200	0	0.34088	1.11576	68.9318	118.287	-1381.73	1945.61	-311	200	0	-0.945431	-0.872661	91.0146	-516.546	500.849	626.405	-914	200	0
457	2	-0.602928	0.401613	1.24486	40.2947	36.9928	11.8803	300	610	0	-0.572609	-0.161899	0.757729	17.6202	64.2991	24.3112	300	200	0	0.357116	1.08278	68.9903	96.8608	-1395.4	1946.06	-311	200	0	-0.662343	-0.719189	89.532	-460.116	564.625	665.135	-914	200	0
457	3	-0.457747	0.303476	0.806699	25.7187	22.4004	8.70374	300	610	0	-0.394932	-0.109403	0.429073	10.8148	34.7555	16.8114	300	200	0	0.350939	1.03731	68.9816	78.2268	-1425.26	1947.79	-311	200	0	-0.35163	-0.529918	88.2434	-393.356	614.661	700.288	-914	200	0
457	4	-0.3197	0.210871	0.458596	14.2719	11.3398	5.83967	300	610	0	-0.245691	-0.0661762	0.188955	5.61269	13.6256	10.495	300	200	0	0.321873	0.988471	68.9243	64.2736	-1471.33	1951.71	-311	200	0	-0.0481975	-0.324515	87.3207	-320.758	639.553	727.078	-914	200	0
457	5	-0.202213	0.132486	0.203778	5.98892	3.62847	3.49673	300	610	0	-0.130592	-0.0334332	0.0283709	1.95254	-0.147607	5.61209	300	200	0	0.276162	0.946506	68.8564	57.2863	-1530.13	1957.35	-311	200	0	0.223439	-0.127462	86.7991	-244.959	638.282	744.268	-914	200	0
457	6	-0.110555	0.0716229	0.0329741	0.512608	-1.23775	1.73276	300	610	0	-0.0488458	-0.0106215	-0.0673398	-0.384657	-8.04891	2.13557	300	200	0	0.222757	0.918127	68.816	59.3832	-1595.09	1963.33	-311	200	0	0.449716	0.0314899	86.5483	-165.367	616.391	754.094	-914	200	0
457	7	-0.0446756	0.0280903	-0.069161	-2.69712	-3.88803	0.51197	300	610	0	0.0039779	0.00376042	-0.11434	-1.68257	-11.6321	-0.117871	300	200	0	0.169259	0.904782	68.8153	71.1207	-1657.85	1968.61	-311	200	0	0.624221	0.123971	86.3694	-76.0365	573.573	762.1	-914	200	0
457	8	-0.00147144	-0.000287855	-0.119638	-4.22099	-4.94825	-0.250963	300	610	0	0.0338747	0.011581	-0.127731	-2.2282	-12.3055	-1.39944	300	200	0	0.121403	0.904152	68.8376	90.1344	-1710.5	1973.25	-311	200	0	0.73829	0.142158	86.1463	30.884	503.523	775.605	-914	200	0
457	9	0.0235443	-0.0165696	-0.134396	-4.5939	-4.96787	-0.659691	300	610	0	0.0470252	0.0146967	-0.120201	-2.27626	-11.2255	-1.96943	300	200	0	0.0838167	0.914257	68.8509	111.77	-1747.71	1977.82	-311	200	0	0.781914	0.104527	85.9003	153.211	410.14	800.53	-914	200	0
458	0	0.03512	-0.0239553	-0.126858	-4.26059	-4.38686	-0.816038	300	610	0	0.0489795	0.0147359	-0.101541	-2.0325	-9.2662	-2.06234	300	200	0	0.060389	0.936268	68.8213	131.443	-1767.15	1982.47	-311	200	0	0.756142	0.0390564	85.7154	270.619	312.653	837.232	-914	200	0	0.572733	0.793633	155.403	31235.1	99487.6	2537.27	0	0	0
458	1	0.0375883	-0.0253456	-0.107399	-3.56099	-3.52978	-0.808638	300	610	0	0.0442635	0.0130015	-0.078706	-1.65003	-7.03493	-1.86988	300	200	0	0.0534483	0.973027	68.7237	145.789	-1768.76	1986.41	-311	200	0	0.679643	-0.0347298	85.6595	354.997	230.188	878.143	-914	200	0
458	2	0.034526	-0.0231232	-0.0834064	-2.73419	-2.61617	-0.707973	300	610	0	0.0362748	0.0104542	-0.0561933	-1.2334	-4.91332	-1.53628	300	200	0	0.0617311	1.02529	68.5555	152.262	-1753.67	1988.24	-311	200	0	0.581967	-0.112067	85.7589	389.543	169.445	910.448	-914	200	0
458	3	0.0286489	-0.0190885	-0.0596678	-1.93284	-1.77897	-0.565688	300	610	0	0.0273567	0.00774326	-0.0365499	-0.846805	-3.10771	-1.16132	300	200	0	0.07964	1.08893	68.3404	149.454	-1723.68	1986.68	-311	200	0	0.491528	-0.201437	86.0004	377.154	125.288	922.339	-914	200	0
458	4	0.0218542	-0.014493	-0.0389053	-1.24166	-1.08552	-0.416436	300	610	0	0.0189677	0.00526139	-0.0208983	-0.523572	-1.69905	-0.807276	300	200	0	0.0994369	1.15518	68.1192	138.159	-1682.59	1981.72	-311	200	0	0.427712	-0.316909	86.3783	337.568	86.2052	907.81	-914	200	0
458	5	0.0153421	-0.0101228	-0.0223294	-0.696225	-0.557404	-0.280974	300	610	0	0.011883	0.00320715	-0.00940775	-0.275306	-0.686575	-0.50747	300	200	0	0.114683	1.21375	67.9367	121.639	-1637.3	1974.62	-311	200	0	0.398332	-0.464376	86.9584	299.316	44.6066	867.251	-914	200	0
458	6	0.00976871	-0.00640328	-0.0101369	-0.29962	-0.187304	-0.169591	300	610	0	0.00639288	0.00164369	-0.00167961	-0.0997421	-0.0225919	-0.274593	300	200	0	0.122279	1.25487	67.8346	104.245	-1596.39	1966.88	-311	200	0	0.402237	-0.629946	87.8636	285.667	6.76043	805.466	-914	200	0
458	7	0.00539963	-0.00350131	-0.00191817	-0.0358696	0.047816	-0.0853317	300	610	0	0.00247414	0.000548804	0.00296394	0.0130906	0.36186	-0.107962	300	200	0	0.123008	1.26987	67.8486	89.0452	-1567.76	1959.36	-311	200	0	0.435787	-0.781596	89.1793	301.19	-10.607	730.539	-914	200	0
458	8	0.00224385	-0.00141537	0.00303587	0.120051	0.177298	-0.026713	300	610	0	-7.3923e-05	-0.000146132	0.00528038	0.0764032	0.539758	0.000714493	300	200	0	0.121614	1.25387	67.9973	77.0529	-1557.38	1952.51	-311	200	0	0.498822	-0.884961	90.8667	332.128	5.72623	653.758	-914	200	0
458	9	0.000161908	-4.73142e-05	0.00552225	0.195384	0.230605	0.0101748	300	610	0	-0.00153012	-0.000528264	0.00598267	0.103696	0.577688	0.0631131	300	200	0	0.125315	1.20964	68.2635	68.6774	-1568.07	1947.1	-311	200	0	0.595397	-0.923536	92.7222	360.364	58.2737	587.797	-914	200	0
459	0	-0.00105441	0.000744895	0.00629341	0.215403	0.233761	0.0301704	300	610	0	-0.00218494	-0.000684989	0.00567316	0.107024	0.530621	0.0914646	300	200	0	0.140146	1.14724	68.5914	64.2986	-1598.13	1944.57	-311	200	0	0.724315	-0.905617	94.4424	377.308	144.202	543.286	-914	200	0	0.504654	-0.0703262	164.353	33245.8	107646	3151.44	0	0	0
459	1	-0.00162802	0.00111157	0.00598646	0.201231	0.207705	0.0380698	300	610	0	-0.00230093	-0.00069343	0.00481883	0.0961782	0.440296	0.0968605	300	200	0	0.167278	1.07911	68.912	63.0642	-1641.31	1946.27	-311	200	0	0.868063	-0.847652	95.8049	387.864	260.222	525.669	-914	200	0
459	2	-0.00176372	0.00118986	0.00509624	0.169091	0.16796	0.0380727	300	610	0	-0.00209328	-0.000615609	0.00375311	0.0784754	0.33587	0.0884146	300	200	0	0.201378	1.01414	69.1754	62.7755	-1688.42	1952.26	-311	200	0	0.993783	-0.761746	96.7835	403.564	400.648	533.077	-914	200	0
459	3	-0.00163146	0.00109301	0.0039768	0.130452	0.125084	0.0335352	300	610	0	-0.00172433	-0.00049747	0.0026929	0.0589408	0.235786	0.0730174	300	200	0	0.231877	0.955102	69.3634	61.5634	-1730.21	1960.65	-311	200	0	1.06055	-0.673735	97.439	429.513	554.953	557.343	-914	200	0
459	4	-0.00136091	0.000907014	0.00285905	0.0926836	0.085519	0.0269281	300	610	0	-0.00130661	-0.000370235	0.00176227	0.0406822	0.15013	0.0554593	300	200	0	0.24775	0.901628	69.4785	58.9434	-1760.59	1968.35	-311	200	0	1.02947	-0.634383	97.7545	456.746	706.326	588.597	-914	200	0
459	5	-0.0010431	0.000691937	0.00187553	0.0599184	0.0525751	0.0199188	300	610	0	-0.000910668	-0.000252939	0.0010171	0.0253341	0.0829835	0.0387521	300	200	0	0.243064	0.854727	69.5265	55.7009	-1777.84	1972.81	-311	200	0	0.884645	-0.685594	97.6822	468.723	833.152	619.62	-914	200	0
459	6	-0.000736009	0.000485781	0.00108644	0.0339361	0.0273657	0.013514	300	610	0	-0.000574443	-0.000155344	0.000467399	0.0134892	0.0344837	0.024526	300	200	0	0.218171	0.817954	69.5033	53.5823	-1783.14	1973.28	-311	200	0	0.650465	-0.82086	97.2962	453.866	917.051	647.767	-914	200	0
459	7	-0.000471697	0.000309334	0.000503219	0.0149516	0.00960883	0.00822033	300	610	0	-0.000312642	-8.07098e-05	9.56217e-05	0.00507068	0.00248726	0.0134226	300	200	0	0.17759	0.795598	69.3941	54.2314	-1778.46	1970.5	-311	200	0	0.377525	-0.9939	96.7835	410.072	950.638	674.35	-914	200	0
459	8	-0.000263493	0.000171006	0.000107901	0.00225378	-0.00174611	0.00419667	300	610	0	-0.000124845	-2.81765e-05	-0.000129533	-0.000374093	-0.0162057	0.00543838	300	200	0	0.129069	0.790574	69.1837	57.5248	-1765.48	1965.73	-311	200	0	0.109244	-1.15923	96.3131	341.9	936.125	701.804	-914	200	0
459	9	-0.00011237	7.10853e-05	-0.000132252	-0.00531554	-0.00806646	0.00138291	300	610	0	-1.9857e-06	5.38699e-06	-0.000243542	-0.00345997	-0.025021	0.000199448	300	200	0	0.0824837	0.802964	68.8705	61.3006	-1744.94	1960.23	-311	200	0	-0.130057	-1.29352	95.9593	259.338	877.123	730.696	-914	200	0
460	0	-1.20849e-05	5.16077e-06	-0.000254561	-0.00903378	-0.0107386	-0.000399745	300	610	0	6.8889e-05	2.40421e-05	-0.000280056	-0.00482169	-0.0271063	-0.00283646	300	200	0	0.0466047	0.829978	68.4737	63.0787	-1717.33	1955.44	-311	200	0	-0.322877	-1.38868	95.6873	176.041	775.747	758.484	-914	200	0	0.506921	-0.070679	164.348	33243.5	107647	3150.38	0	0	0
460	1	4.70151e-05	-3.33579e-05	-0.000294532	-0.0100945	-0.0109947	-0.00137702	300	610	0	0.000101425	3.19014e-05	-0.000267659	-0.00502974	-0.0250735	-0.00424379	300	200	0	0.0267959	0.867638	68.0257	61.833	-1684.64	1952.92	-311	200	0	-0.452661	-1.44218	95.3808	103.015	641.284	781.224	-914	200	0
460	2	7.53893e-05	-5.15272e-05	-0.000282398	-0.0095009	-0.00983107	-0.00177474	300	610	0	0.00010804	3.26167e-05	-0.000228621	-0.00454969	-0.0209154	-0.00454696	300	200	0	0.0249489	0.91189	67.5609	57.9651	-1650.19	1953.27	-311	200	0	-0.509256	-1.45762	94.9229	45.1958	498.827	796.663	-914	200	0
460	3	8.27149e-05	-5.58303e-05	-0.000241753	-0.00802684	-0.00798993	-0.00179181	300	610	0	9.89614e-05	2.91393e-05	-0.000178918	-0.00373125	-0.016031	-0.00417916	300	200	0	0.0394503	0.958248	67.1175	52.2085	-1616.72	1955.11	-311	200	0	-0.491933	-1.44775	94.2918	4.52228	384.945	804.261	-914	200	0
460	4	7.7065e-05	-5.1648e-05	-0.000189561	-0.00622233	-0.00597876	-0.00158799	300	610	0	8.19432e-05	2.36658e-05	-0.00012901	-0.00281582	-0.0113114	-0.00346943	300	200	0	0.0649326	1.00271	66.7394	45.3009	-1586.03	1955.39	-311	200	0	-0.408004	-1.42771	93.5773	-17.2141	331.487	802.985	-914	200	0
460	5	6.46285e-05	-4.30856e-05	-0.000136952	-0.00444296	-0.00410962	-0.00128148	300	610	0	6.23889e-05	1.76972e-05	-8.49336e-05	-0.00195378	-0.00724928	-0.00264773	300	200	0	0.093505	1.04331	66.4639	38.5022	-1560.53	1951.16	-311	200	0	-0.270318	-1.40037	92.9057	-18.1626	347.501	791.91	-914	200	0
460	6	4.97728e-05	-3.30258e-05	-9.03771e-05	-0.0028902	-0.00254499	-0.000952469	300	610	0	4.37078e-05	1.21556e-05	-4.94659e-05	-0.00122521	-0.00404945	-0.00185962	300	200	0	0.117292	1.07885	66.3065	33.7976	-1543.33	1941.2	-311	200	0	-0.0949626	-1.35306	92.3605	3.45871	414.977	773.158	-914	200	0
460	7	3.52973e-05	-2.33044e-05	-5.28232e-05	-0.00165286	-0.00134197	-0.000649744	300	610	0	2.77561e-05	7.52023e-06	-2.31761e-05	-0.000660243	-0.00172692	-0.00118478	300	200	0	0.130306	1.10647	66.256	33.4145	-1536.33	1926.73	-311	200	0	0.100437	-1.27361	91.9655	47.3062	505.992	752.715	-914	200	0
460	8	2.27663e-05	-1.49366e-05	-2.49338e-05	-0.00074438	-0.000490302	-0.000398226	300	610	0	1.52753e-05	3.9585e-06	-5.29757e-06	-0.000256696	-0.000185679	-0.00065552	300	200	0	0.129278	1.12242	66.2785	38.8907	-1539.51	1910.84	-311	200	0	0.296401	-1.16673	91.7141	107.017	602.577	737.718	-914	200	0
460	9	1.28473e-05	-8.34469e-06	-5.92596e-06	-0.000133302	5.78244e-05	-0.000206137	300	610	0	6.27832e-06	1.43873e-06	5.61331e-06	5.92875e-06	0.000722595	-0.00027307	300	200	0	0.114746	1.125	66.3267	50.171	-1551.75	1897.1	-311	200	0	0.471722	-1.05384	91.6267	170.478	696.929	732.241	-914	200	0
461	0	5.61258e-06	-3.55978e-06	5.70913e-06	0.000233931	0.000366076	-7.11182e-05	300	610	0	3.56943e-07	-1.81546e-07	1.12173e-05	0.000156218	0.00115866	-2.06223e-05	300	200	0	0.0918695	1.11497	66.3539	65.7199	-1571.25	1887.92	-311	200	0	0.608955	-0.961377	91.7958	225.64	778.878	734.958	-914	200	0	0.474424	-0.0908979	159.51	32090.5	104768	3308.85	0	0	0
461	1	7.8383e-07	-3.84266e-07	1.17181e-05	0.000417182	0.000499661	1.499e-05	300	610	0	-3.09012e-06	-1.09148e-06	1.31019e-05	0.000224002	0.00127123	0.000126981	300	200	0	0.0686757	1.09387	66.3299	83.2203	-1595.29	1883.87	-311	200	0	0.698516	-0.910901	92.341	264.949	831.72	741.158	-914	200	0
461	2	-2.08592e-06	1.48731e-06	1.37758e-05	0.000472804	0.000516893	6.27108e-05	300	610	0	-4.70359e-06	-1.48452e-06	1.26234e-05	0.000236268	0.00118439	0.000196707	300	200	0	0.0516891	1.06394	66.2523	99.5267	-1620.76	1884.36	-311	200	0	0.738248	-0.914582	93.2791	283.697	841.086	747.282	-914	200	0
461	3	-3.48719e-06	2.38605e-06	1.33165e-05	0.000448413	0.000465174	8.26713e-05	300	610	0	-5.07047e-06	-1.5335e-06	1.08433e-05	0.000215151	0.000993255	0.000213343	300	200	0	0.0439654	1.02921	66.1484	111.019	-1645.21	1888.95	-311	200	0	0.736762	-0.970498	94.4117	277.211	805.523	753.077	-914	200	0
461	4	-3.87709e-06	2.61831e-06	1.14648e-05	0.000380928	0.000379978	8.42911e-05	300	610	0	-4.67688e-06	-1.37884e-06	8.52699e-06	0.000177359	0.00076494	0.000197472	300	200	0	0.0481731	0.995822	66.063	115.45	-1667.39	1897.58	-311	200	0	0.711607	-1.05821	95.3415	243.145	737.437	760.164	-914	200	0
461	5	-3.63902e-06	2.43968e-06	9.03322e-06	0.000296711	0.000285691	7.51728e-05	300	610	0	-3.89299e-06	-1.12552e-06	6.1786e-06	0.000134484	0.00054247	0.000164804	300	200	0	0.0683292	0.971222	66.0386	113.099	-1686.65	1909.82	-311	200	0	0.672198	-1.14419	95.6712	185.288	654.219	769.965	-914	200	0
461	6	-3.06828e-06	2.0461e-06	6.55821e-06	0.000212915	0.00019742	6.09677e-05	300	610	0	-2.97814e-06	-8.45682e-07	4.09175e-06	9.37995e-05	0.000349884	0.000126372	300	200	0	0.106708	0.962131	66.1012	105.728	-1702.77	1924.44	-311	200	0	0.607444	-1.19613	95.2483	112.848	569.916	782.908	-914	200	0
461	7	-2.37431e-06	1.57587e-06	4.3533e-06	0.000139352	0.00012313	4.55316e-05	300	610	0	-2.09708e-06	-5.83964e-07	2.40408e-06	5.92246e-05	0.000197442	8.92092e-05	300	200	0	0.161159	0.971464	66.2547	95.3928	-1716.13	1939.71	-311	200	0	0.494979	-1.19287	94.2243	37.5992	495.385	799.011	-914	200	0
461	8	-1.69224e-06	1.11762e-06	2.56656e-06	8.04419e-05	6.57373e-05	3.12281e-05	300	610	0	-1.34049e-06	-3.63865e-07	1.14712e-06	3.22846e-05	8.62548e-05	5.72063e-05	300	200	0	0.22611	0.996128	66.4814	84.8062	-1726.75	1954.06	-311	200	0	0.320923	-1.12729	92.9146	-27.6947	440.63	818.44	-914	200	0
461	9	-1.09832e-06	7.20906e-07	1.23327e-06	3.69811e-05	2.49016e-05	1.92811e-05	300	610	0	-7.45668e-07	-1.93937e-07	2.87663e-07	1.29463e-05	1.2044e-05	3.19858e-05	300	200	0	0.29591	1.02813	66.7586	77.6915	-1733.25	1966.37	-311	200	0	0.0932939	-1.00862	91.633	-72.2769	408.326	839.703	-914	200	0
462	0	-6.25902e-07	4.06863e-07	3.19658e-07	7.58414e-06	-1.54584e-06	1.01134e-05	300	610	0	-3.14772e-07	-7.3115e-08	-2.40779e-07	2.84215e-07	-3.20595e-05	1.36717e-05	300	200	0	0.367089	1.05846	67.0763	77.2834	-1732.96	1976.18	-311	200	0	-0.158063	-0.862778	90.5895	-92.2569	385.976	857.441	-914	200	0	0.198051	0.37706	160.205	32012.2	103935	2916.03	0	0	0
462	1	-2.7966e-07	1.77795e-07	-2.43735e-07	-1.02219e-05	-1.65675e-05	3.6366e-06	300	610	0	-2.94981e-08	5.06912e-09	-5.159e-07	-7.02977e-06	-5.35946e-05	1.51196e-06	300	200	0	0.437014	1.07996	67.4383	84.1025	-1723.09	1983.57	-311	200	0	-0.392717	-0.727496	89.8611	-91.7456	354.186	864.33	-914	200	0
462	2	-4.72453e-08	2.48951e-08	-5.386e-07	-1.92408e-05	-2.3229e-05	-5.208e-07	300	610	0	1.38037e-07	4.94168e-08	-6.12573e-07	-1.03968e-05	-5.95864e-05	-5.65955e-06	300	200	0	0.501142	1.08813	67.848	95.5393	-1703.09	1988.93	-311	200	0	-0.577068	-0.641234	89.4404	-78.9101	305.614	855.706	-914	200	0
462	3	9.20148e-08	-6.59833e-08	-6.43918e-07	-2.21322e-05	-2.42895e-05	-2.84901e-06	300	610	0	2.17904e-07	6.90229e-08	-5.95121e-07	-1.10932e-05	-5.59272e-05	-9.10806e-06	300	200	0	0.552445	1.08123	68.2963	107.64	-1677.02	1992.48	-311	200	0	-0.695751	-0.62852	89.2981	-61.6356	251.996	832.424	-914	200	0
462	4	1.61112e-07	-1.10367e-07	-6.27699e-07	-2.11559e-05	-2.20034e-05	-3.84794e-06	300	610	0	2.37844e-07	7.20662e-08	-5.14134e-07	-1.01709e-05	-4.71554e-05	-1.00049e-05	300	200	0	0.583845	1.0597	68.7558	117.142	-1651.63	1994.19	-311	200	0	-0.740861	-0.690809	89.3972	-45.5254	215.415	800.716	-914	200	0
462	5	1.81631e-07	-1.22727e-07	-5.43537e-07	-1.80723e-05	-1.80656e-05	-3.96351e-06	300	610	0	2.20952e-07	6.52238e-08	-4.06273e-07	-8.42807e-06	-3.649e-05	-9.32767e-06	300	200	0	0.591883	1.0257	69.1835	122.271	-1631.33	1993.96	-311	200	0	-0.697236	-0.80794	89.6983	-34.8443	216.951	769.149	-914	200	0
462	6	1.71773e-07	-1.15201e-07	-4.30345e-07	-1.41447e-05	-1.36477e-05	-3.55741e-06	300	610	0	1.84896e-07	5.35135e-08	-2.9582e-07	-6.42117e-06	-2.60073e-05	-7.82621e-06	300	200	0	0.57856	0.984094	69.5264	122.546	-1616.42	1991.95	-311	200	0	-0.556109	-0.945255	90.189	-34.098	267.543	744.004	-914	200	0
462	7	1.45626e-07	-9.71395e-08	-3.13957e-07	-1.02001e-05	-9.48046e-06	-2.89978e-06	300	610	0	1.42122e-07	4.04004e-08	-1.97045e-07	-4.50173e-06	-1.68796e-05	-6.02987e-06	300	200	0	0.55062	0.944087	69.7302	118.361	-1605.28	1988.49	-311	200	0	-0.339065	-1.06207	90.8854	-46.2531	360.853	725.721	-914	200	0
462	8	1.1323e-07	-7.51734e-08	-2.09608e-07	-6.71606e-06	-5.95419e-06	-2.17596e-06	300	610	0	1.00584e-07	2.80443e-08	-1.16762e-07	-2.86143e-06	-9.61912e-06	-4.27815e-06	300	200	0	0.517168	0.917574	69.7548	110.677	-1596.09	1983.8	-311	200	0	-0.0973134	-1.12361	91.7711	-70.6435	473.623	709.101	-914	200	0
462	9	8.11046e-08	-5.35814e-08	-1.24622e-07	-3.91217e-06	-3.21688e-06	-1.50036e-06	300	610	0	6.47101e-08	1.75966e-08	-5.66824e-08	-1.57719e-06	-4.29786e-06	-2.76093e-06	300	200	0	0.486037	0.913717	69.5913	100.84	-1587.34	1977.9	-311	200	0	0.107855	-1.11222	92.7316	-104.199	575.679	688.162	-914	200	0
463	0	5.2964e-08	-3.47788e-08	-6.09007e-08	-1.83365e-06	-1.25952e-06	-9.33047e-07	300	610	0	3.6369e-08	9.4917e-09	-1.53815e-08	-6.50766e-07	-7.25983e-07	-1.55943e-06	300	200	0	0.460652	0.934184	69.267	90.357	-1578.55	1970.45	-311	200	0	0.223269	-1.02203	93.5733	-141.974	641.909	660.981	-914	200	0	0.198051	0.37706	160.205	32012.2	103935	2916.03	0	0	0
463	1	3.047e-08	-1.98217e-08	-1.70034e-08	-4.19978e-07	1.60311e-08	-4.95626e-07	300	610	0	1.57382e-08	3.70013e-09	1.01984e-08	-4.05319e-08	1.41423e-06	-6.82707e-07	300	200	0	0.440046	0.972868	68.8327	80.4137	-1570.41	1960.55	-311	200	0	0.218325	-0.84279	94.1323	-176.745	660.493	629.82	-914	200	0
463	2	1.39042e-08	-8.85885e-09	1.02626e-08	4.42884e-07	7.475e-07	-1.85039e-07	300	610	0	2.00008e-09	-7.08892e-11	2.36897e-08	3.15155e-07	2.47613e-06	-9.72357e-08	300	200	0	0.422268	1.0193	68.3468	71.5447	-1564.44	1947.3	-311	200	0	0.0971433	-0.562831	94.3424	-203.015	638.694	599.383	-914	200	0
463	3	2.72195e-09	-1.49955e-09	2.47157e-08	8.86185e-07	1.07894e-06	1.55942e-08	300	610	0	-6.13712e-09	-2.23059e-09	2.86221e-08	4.82084e-07	2.79146e-06	2.50974e-07	300	200	0	0.407157	1.06327	67.874	64.2383	-1562.78	1931.08	-311	200	0	-0.100486	-0.190597	94.2098	-223.268	601.159	575.728	-914	200	0
463	4	-4.03182e-09	2.91046e-09	3.00788e-08	1.03541e-06	1.14086e-06	1.29089e-07	300	610	0	-1.00839e-08	-3.20637e-09	2.80456e-08	5.20583e-07	2.63995e-06	4.21256e-07	300	200	0	0.394703	1.09892	67.4822	59.9133	-1566.9	1914.09	-311	200	0	-0.314028	0.234421	93.7836	-248.548	574.208	563.702	-914	200	0
463	5	-7.43421e-09	5.09901e-09	2.95761e-08	9.97754e-07	1.04045e-06	1.78953e-07	300	610	0	-1.11509e-08	-3.38512e-09	2.43703e-08	4.80652e-07	2.23808e-06	4.68935e-07	300	200	0	0.382546	1.12661	67.2239	60.8628	-1575.5	1899.55	-311	200	0	-0.482253	0.65088	93.1532	-290.948	569.486	563.653	-914	200	0
463	6	-8.50408e-09	5.74939e-09	2.57609e-08	8.57149e-07	8.58665e-07	1.86286e-07	300	610	0	-1.04349e-08	-3.0843e-09	1.93517e-08	4.00387e-07	1.7402e-06	4.4044e-07	300	200	0	0.368174	1.15139	67.1156	69.0003	-1585.26	1890	-311	200	0	-0.559812	0.993359	92.4092	-353.531	585.695	571.057	-914	200	0
463	7	-8.1053e-09	5.43785e-09	2.0496e-08	6.74114e-07	6.51775e-07	1.68293e-07	300	610	0	-8.7791e-09	-2.54361e-09	1.4159e-08	3.06503e-07	1.24646e-06	3.71545e-07	300	200	0	0.352421	1.17938	67.1274	84.5215	-1593.59	1886.41	-311	200	0	-0.527752	1.20804	91.5977	-426.808	619.631	579.508	-914	200	0
463	8	-6.90967e-09	4.61041e-09	1.50253e-08	4.88507e-07	4.55115e-07	1.37883e-07	300	610	0	-6.78042e-09	-1.92949e-09	9.48537e-09	2.15981e-07	8.13979e-07	2.87636e-07	300	200	0	0.337056	1.21416	67.1982	105.603	-1599.3	1888.71	-311	200	0	-0.391767	1.2638	90.7351	-496.162	665.79	584.464	-914	200	0
463	9	-5.39843e-09	3.58499e-09	1.00885e-08	3.23549e-07	2.87784e-07	1.03959e-07	300	610	0	-4.82288e-09	-1.34635e-09	5.66736e-09	1.38185e-07	4.68275e-07	2.05099e-07	300	200	0	0.319711	1.25507	67.2744	129.4	-1601.4	1896.47	-311	200	0	-0.172933	1.15739	89.8537	-553.565	712.058	585.97	-914	200	0
464	0	-3.88592e-09	2.568e-09	6.04732e-09	1.90132e-07	1.57266e-07	7.20603e-08	300	610	0	-3.12238e-09	-8.50554e-10	2.79649e-09	7.69812e-08	2.13682e-07	1.33191e-07	300	200	0	0.295115	1.29841	67.3341	153.248	-1598.69	1908.68	-311	200	0	0.0957504	0.908339	89.0203	-601.086	747.609	589.344	-914	200	0	0.513259	1.22207	155.98	30855.1	101347	2107.67	0	0	0
464	1	-2.55299e-09	1.67712e-09	3.00283e-09	9.07545e-08	6.34746e-08	4.51286e-08	300	610	0	-1.77241e-09	-4.64089e-10	8.12474e-10	3.26138e-08	4.18274e-08	7.59683e-08	300	200	0	0.26067	1.34032	67.3724	174.979	-1590.38	1923.36	-311	200	0	0.370536	0.549035	88.3157	-643.618	770.36	601.521	-914	200	0
464	2	-1.48225e-09	9.64944e-10	8.94376e-10	2.27972e-08	1.98115e-09	2.42637e-08	300	610	0	-7.84931e-10	-1.8656e-10	-4.25108e-10	3.21629e-09	-6.19677e-08	3.40104e-08	300	200	0	0.21842	1.37777	67.3803	192.767	-1576.63	1937.77	-311	200	0	0.604839	0.122169	87.7979	-682.22	782.354	623.871	-914	200	0
464	3	-6.899e-10	4.40435e-10	-4.24512e-10	-1.89929e-08	-3.36108e-08	9.3746e-09	300	610	0	-1.23593e-10	-4.75129e-12	-1.08597e-09	-1.40693e-08	-1.14257e-07	5.83183e-09	300	200	0	0.173428	1.40699	67.3441	205.263	-1558.13	1949.14	-311	200	0	0.76003	-0.3173	87.5008	-715.362	786.612	648.804	-914	200	0
464	4	-1.52085e-10	8.63565e-11	-1.1322e-09	-4.07557e-08	-5.00671e-08	-3.03616e-10	300	610	0	2.71379e-10	1.00346e-10	-1.33646e-09	-2.23303e-08	-1.30698e-07	-1.10648e-08	300	200	0	0.131536	1.42248	67.2547	211.552	-1535.48	1955.57	-311	200	0	0.816503	-0.710407	87.4569	-740.263	791.399	664.35	-914	200	0
464	5	1.75265e-10	-1.27517e-10	-1.40409e-09	-4.84092e-08	-5.35595e-08	-5.83192e-09	300	610	0	4.66114e-10	1.48808e-10	-1.32114e-09	-2.44176e-08	-1.24568e-07	-1.94603e-08	300	200	0	0.0972264	1.4201	67.1166	210.766	-1510.12	1956.58	-311	200	0	0.783064	-1.0119	87.6817	-747.379	807.168	662.132	-914	200	0
464	6	3.42579e-10	-2.35281e-10	-1.39302e-09	-4.7038e-08	-4.91818e-08	-8.31511e-09	300	610	0	5.22505e-10	1.5893e-10	-1.15482e-09	-2.27065e-08	-1.06193e-07	-2.19672e-08	300	200	0	0.0728738	1.40182	66.9544	202.37	-1486.26	1953.09	-311	200	0	0.695241	-1.19961	88.1184	-717.807	831.709	642.934	-914	200	0
464	7	3.97932e-10	-2.69188e-10	-1.22057e-09	-4.06415e-08	-4.08011e-08	-8.75146e-09	300	610	0	4.92631e-10	1.45801e-10	-9.21511e-10	-1.90155e-08	-8.29666e-08	-2.07895e-08	300	200	0	0.0583745	1.37558	66.8094	187.441	-1470.04	1946.79	-311	200	0	0.601702	-1.26585	88.6042	-633.457	845.532	616.051	-914	200	0
464	8	3.82314e-10	-2.56589e-10	-9.75895e-10	-3.21183e-08	-3.11181e-08	-7.95894e-09	300	610	0	4.16721e-10	1.20869e-10	-6.77501e-10	-1.46263e-08	-5.9721e-08	-1.76337e-08	300	200	0	0.0511788	1.35015	66.7143	169.312	-1465.44	1939.17	-311	200	0	0.545183	-1.20469	88.9057	-489.404	831.482	592.096	-914	200	0
464	9	3.27753e-10	-2.18754e-10	-7.18869e-10	-2.33886e-08	-2.18408e-08	-6.55438e-09	300	610	0	3.23393e-10	9.21243e-11	-4.56433e-10	-1.03588e-08	-3.92357e-08	-1.37169e-08	300	200	0	0.0491607	1.33022	66.6697	152.449	-1471.23	1930.76	-311	200	0	0.540862	-1.01506	88.8244	-294.826	796.703	576.988	-914	200	0
465	0	2.57307e-10	-1.70919e-10	-4.85384e-10	-1.5581e-08	-1.39028e-08	-4.96538e-09	300	610	0	2.31177e-10	6.46137e-11	-2.74911e-10	-6.67025e-09	-2.27798e-08	-9.82957e-09	300	200	0	0.0525601	1.31461	66.6516	140.691	-1482.16	1921.61	-311	200	0	0.566667	-0.714823	88.3238	-65.377	769.173	573.207	-914	200	0	0.513259	1.22207	155.98	30855.1	101347	2107.67	0	0	0
465	1	1.86126e-10	-1.23039e-10	-2.93272e-10	-9.23429e-09	-7.68133e-09	-3.45978e-09	300	610	0	1.50596e-10	4.10929e-11	-1.37768e-10	-3.75422e-09	-1.06025e-08	-6.42259e-09	300	200	0	0.0618277	1.29831	66.6391	136.211	-1493.03	1912.11	-311	200	0	0.584301	-0.346184	87.5728	182.552	772.904	582.674	-914	200	0
465	2	1.2301e-10	-8.08406e-11	-1.47851e-10	-4.4843e-09	-3.18845e-09	-2.18164e-09	300	610	0	8.63102e-11	2.26702e-11	-4.24924e-11	-1.63005e-09	-2.33709e-09	-3.69801e-09	300	200	0	0.0762641	1.27468	66.6235	139.246	-1501.47	1903.52	-311	200	0	0.573224	0.0299879	86.8372	428.453	810.643	605.734	-914	200	0
465	3	7.20553e-11	-4.69404e-11	-4.66138e-11	-1.21865e-09	-2.25121e-10	-1.18667e-09	300	610	0	3.9059e-11	9.37526e-12	1.73526e-11	-2.14416e-10	2.69377e-09	-1.69062e-09	300	200	0	0.094769	1.23601	66.5973	148.329	-1506.99	1897.58	-311	200	0	0.536888	0.347598	86.3116	640.102	869.591	639.985	-914	200	0
465	4	3.4168e-11	-2.1853e-11	1.71502e-11	8.04235e-10	1.50549e-09	-4.73128e-10	300	610	0	7.235e-12	6.13527e-13	4.96917e-11	6.25071e-10	5.26511e-09	-3.34896e-10	300	200	0	0.115319	1.17749	66.5534	160.967	-1509.57	1895.62	-311	200	0	0.484731	0.555622	86.0436	777.534	936.324	682.04	-914	200	0
465	5	8.311e-12	-4.82357e-12	5.17667e-11	1.87141e-09	2.32101e-09	-6.46738e-12	300	610	0	-1.19248e-11	-4.49719e-12	6.23607e-11	1.03321e-09	6.11577e-09	4.84504e-10	300	200	0	0.134032	1.10411	66.494	174.461	-1509.75	1897.97	-311	200	0	0.426548	0.632636	85.9906	812.04	1005.83	729.321	-914	200	0
465	6	-7.54641e-12	5.54264e-12	6.54976e-11	2.26186e-09	2.51318e-09	2.62611e-10	300	610	0	-2.15191e-11	-6.89943e-12	6.22097e-11	1.14469e-09	5.8757e-09	8.97855e-10	300	200	0	0.146091	1.03077	66.4339	186.411	-1508.84	1903.91	-311	200	0	0.381717	0.586192	86.1294	742.519	1083.33	779.487	-914	200	0
465	7	-1.57639e-11	1.08419e-11	6.55832e-11	2.21669e-09	2.32403e-09	3.86008e-10	300	610	0	-2.44697e-11	-7.45801e-12	5.4706e-11	1.0723e-09	5.03715e-09	1.02846e-09	300	200	0	0.148296	0.974679	66.3967	194.675	-1508.72	1911.84	-311	200	0	0.380185	0.440324	86.4999	592.879	1175	829.255	-914	200	0
465	8	-1.86091e-11	1.25961e-11	5.78133e-11	1.92643e-09	1.93819e-09	4.10933e-10	300	610	0	-2.32487e-11	-6.88999e-12	4.38694e-11	9.02842e-10	3.95446e-09	9.8094e-10	300	200	0	0.141395	0.947459	66.4121	197.265	-1511.39	1919.89	-311	200	0	0.44495	0.21878	87.1478	396.904	1273.09	874.716	-914	200	0
465	9	-1.80263e-11	1.21029e-11	4.64532e-11	1.52986e-09	1.48528e-09	3.76271e-10	300	610	0	-1.97749e-11	-5.74194e-12	3.24085e-11	6.97769e-10	2.8605e-09	8.36663e-10	300	200	0	0.129528	0.952248	66.5071	193.147	-1517.75	1927.02	-311	200	0	0.564798	-0.0585847	88.0499	189.218	1355.7	912.535	-914	200	0
466	0	-1.5542e-11	1.03763e-11	3.43833e-11	1.11946e-09	1.04779e-09	3.11481e-10	300	610	0	-1.542e-11	-4.39729e-12	2.19552e-11	4.9667e-10	1.89048e-09	6.53959e-10	300	200	0	0.117414	0.985845	66.6922	183.699	-1526.35	1933.62	-311	200	0	0.684924	-0.365088	89.1233	1.48142	1401.32	940.618	-914	200	0	0.442379	0.756158	156.116	31508.6	101849	2676.92	0	0	0
466	1	-1.22607e-11	8.14654e-12	2.33443e-11	7.5003e-10	6.71333e-10	2.37093e-10	300	610	0	-1.10776e-11	-3.09991e-12	1.33274e-11	3.21832e-10	1.10738e-09	4.70945e-10	300	200	0	0.109514	1.04105	66.9506	172.66	-1534.09	1940.93	-311	200	0	0.734619	-0.669746	90.2803	-148.258	1398.46	958.199	-914	200	0
466	2	-8.91231e-12	5.89325e-12	1.42142e-11	4.48204e-10	3.74849e-10	1.66056e-10	300	610	0	-7.26028e-12	-1.98439e-12	6.77789e-12	1.82939e-10	5.25102e-10	3.09573e-10	300	200	0	0.110214	1.10688	67.2429	163.871	-1538.61	1950.04	-311	200	0	0.66835	-0.948675	91.4091	-262.285	1344.94	966.056	-914	200	0
466	3	-5.92457e-12	3.89509e-12	7.27018e-12	2.21231e-10	1.59693e-10	1.05416e-10	300	610	0	-4.19988e-12	-1.10644e-12	2.20415e-12	8.12707e-11	1.27717e-10	1.79883e-10	300	200	0	0.121599	1.16993	67.5255	158.963	-1539.19	1960.88	-311	200	0	0.480552	-1.17872	92.3223	-352.403	1245.06	965.802	-914	200	0
466	4	-3.50041e-12	2.28186e-12	2.4109e-12	6.43569e-11	1.69502e-11	5.7982e-11	300	610	0	-1.93957e-12	-4.6974e-13	-6.88318e-13	1.31271e-11	-1.15987e-10	8.38705e-11	300	200	0	0.142235	1.21816	67.7646	156.987	-1536.05	1972.02	-311	200	0	0.192168	-1.332	92.8138	-424.385	1109.09	956.952	-914	200	0
466	5	-1.6893e-12	1.08227e-12	-6.70386e-13	-3.35112e-11	-6.71411e-11	2.37971e-11	300	610	0	-4.08752e-13	-4.76653e-14	-2.26928e-12	-2.76172e-11	-2.42277e-10	1.86688e-11	300	200	0	0.168834	1.24451	67.9377	155.941	-1529.1	1981.48	-311	200	0	-0.165164	-1.39435	92.7862	-475.949	950.977	935.001	-914	200	0
466	6	-4.46594e-13	2.63534e-13	-2.36205e-12	-8.57853e-11	-1.07485e-10	1.3052e-12	300	610	0	5.20126e-13	2.0069e-13	-2.9077e-12	-4.77506e-11	-2.86002e-10	-2.10449e-11	300	200	0	0.197171	1.24888	68.0302	154.605	-1517.62	1987.65	-311	200	0	-0.554824	-1.38261	92.313	-508.68	785.69	894.731	-914	200	0
466	7	3.21147e-13	-2.38621e-13	-3.05306e-12	-1.05613e-10	-1.17865e-10	-1.17822e-11	300	610	0	9.92173e-13	3.19555e-13	-2.92809e-12	-5.36332e-11	-2.77043e-10	-4.13692e-11	300	200	0	0.223163	1.23735	68.0409	153.319	-1501.78	1989.57	-311	200	0	-0.931441	-1.33288	91.5937	-537.43	632.304	836.566	-914	200	0
466	8	7.24273e-13	-4.98885e-13	-3.08635e-12	-1.04421e-10	-1.09781e-10	-1.7902e-11	300	610	0	1.14529e-12	3.49798e-13	-2.59072e-12	-5.0621e-11	-2.38861e-10	-4.81224e-11	300	200	0	0.245918	1.21836	67.9873	153.484	-1484.59	1987.11	-311	200	0	-1.23774	-1.27112	90.8595	-581.373	512.529	768.829	-914	200	0
466	9	8.69699e-13	-5.89045e-13	-2.73753e-12	-9.12857e-11	-9.20445e-11	-1.92863e-11	300	610	0	1.09677e-12	3.25481e-13	-2.08786e-12	-4.28538e-11	-1.88431e-10	-4.62678e-11	300	200	0	0.26842	1.19799	67.8939	156.293	-1471.01	1980.87	-311	200	0	-1.41879	-1.20148	90.2876	-645.041	435.288	703.835	-914	200	0
467	0	8.49622e-13	-5.70654e-13	-2.21059e-12	-7.28503e-11	-7.08728e-11	-1.77827e-11	300	610	0	9.38115e-13	2.72695e-13	-1.54982e-12	-3.32788e-11	-1.3697e-10	-3.96852e-11	300	200	0	0.29278	1.17817	67.7725	161.481	-1465.48	1971.5	-311	200	0	-1.44867	-1.1243	89.9465	-713.634	386.191	653.25	-914	200	0	-0.389753	0.278286	157.489	31145.3	102036	3230.84	0	0	0
467	1	7.36782e-13	-4.92043e-13	-1.64406e-12	-5.35652e-11	-5.02503e-11	-1.47981e-11	300	610	0	7.35048e-13	2.09833e-13	-1.05569e-12	-2.3806e-11	-9.1052e-11	-3.11691e-11	300	200	0	0.315681	1.15902	67.6253	167.272	-1470.51	1959.39	-311	200	0	-1.34414	-1.04869	89.8024	-765.845	339.23	625.287	-914	200	0
467	2	5.84062e-13	-3.88182e-13	-1.12233e-12	-3.60909e-11	-3.24022e-11	-1.13178e-11	300	610	0	5.30659e-13	1.48673e-13	-6.4573e-13	-1.55213e-11	-5.37959e-11	-2.25566e-11	300	200	0	0.330932	1.14231	67.4638	171.822	-1486.69	1944.9	-311	200	0	-1.15547	-0.976263	89.7799	-785.663	276.16	622.609	-914	200	0
467	3	4.2662e-13	-2.82186e-13	-6.88544e-13	-2.17411e-11	-1.82773e-11	-7.96745e-12	300	610	0	3.49877e-13	9.57838e-14	-3.33034e-13	-8.9075e-12	-2.59616e-11	-1.49155e-11	300	200	0	0.336354	1.13152	67.3165	174.467	-1513.11	1928.91	-311	200	0	-0.943372	-0.895646	89.8168	-766.25	194.948	642.368	-914	200	0
467	4	2.85235e-13	-1.876e-13	-3.57049e-13	-1.08986e-11	-7.97707e-12	-5.09122e-12	300	610	0	2.04222e-13	5.39551e-14	-1.13543e-13	-4.04288e-12	-6.86297e-12	-8.74394e-12	300	200	0	0.336621	1.12781	67.2169	175.436	-1547.45	1912.84	-311	200	0	-0.756432	-0.806704	89.8845	-711.231	107.119	678.602	-914	200	0
467	5	1.69939e-13	-1.10851e-13	-1.23886e-13	-3.36527e-12	-1.10386e-12	-2.83053e-12	300	610	0	9.61293e-14	2.34728e-14	2.61909e-14	-7.63944e-13	4.93604e-12	-4.1531e-12	300	200	0	0.339028	1.12761	67.1857	175.185	-1585.22	1898.29	-311	200	0	-0.623867	-0.727268	89.9979	-632.354	31.6236	724.509	-914	200	0
467	6	8.33877e-14	-5.35076e-14	2.4942e-14	1.36724e-12	2.97951e-12	-1.19328e-12	300	610	0	2.25201e-14	3.14847e-15	1.03408e-13	1.21237e-12	1.11314e-11	-1.01844e-12	300	200	0	0.346963	1.12599	67.2248	174.495	-1620.11	1886.89	-311	200	0	-0.557136	-0.669808	90.1912	-543.176	-9.4947	773.461	-914	200	0
467	7	2.36832e-14	-1.41586e-14	1.07537e-13	3.9252e-12	4.97202e-12	-1.09664e-13	300	610	0	-2.24865e-14	-8.91243e-15	1.35476e-13	2.2041e-12	1.33663e-11	9.0526e-13	300	200	0	0.358126	1.12198	67.3273	174.742	-1646.79	1880.33	-311	200	0	-0.541808	-0.633025	90.4356	-455.458	7.36405	819.446	-914	200	0
467	8	-1.34676e-14	1.01532e-14	1.42204e-13	4.92791e-12	5.52482e-12	5.26435e-13	300	610	0	-4.56822e-14	-1.47843e-14	1.37761e-13	2.51152e-12	1.30576e-11	1.90337e-12	300	200	0	0.367986	1.11991	67.4806	177.831	-1663.95	1879.97	-311	200	0	-0.535394	-0.618232	90.5931	-379.517	105.575	858.337	-914	200	0
467	9	-3.32218e-14	2.29208e-14	1.45181e-13	4.91689e-12	5.18396e-12	8.29396e-13	300	610	0	-5.35721e-14	-1.63976e-14	1.2265e-13	2.38883e-12	1.13234e-11	2.2503e-12	300	200	0	0.373338	1.12639	67.6536	185.535	-1674.05	1885.81	-311	200	0	-0.492529	-0.636799	90.504	-323.801	300.751	889.839	-914	200	0
468	0	-4.06187e-14	2.75288e-14	1.29584e-13	4.32434e-12	4.36992e-12	9.04699e-13	300	610	0	-5.17213e-14	-1.53702e-14	9.93393e-14	2.03348e-12	8.97625e-12	2.18148e-12	300	200	0	0.3748	1.14474	67.7943	198.102	-1680.58	1896.43	-311	200	0	-0.394569	-0.698411	90.1106	-294.109	585.87	917.089	-914	200	0	-0.389753	0.278286	157.489	31145.3	102036	3230.84	0	0	0
468	1	-4.00287e-14	2.68961e-14	1.05167e-13	3.46808e-12	3.38089e-12	8.40132e-13	300	610	0	-4.44907e-14	-1.2947e-14	7.40929e-14	1.58673e-12	6.55656e-12	1.88182e-12	300	200	0	0.378645	1.17142	67.8598	213.56	-1685.29	1910.18	-311	200	0	-0.25352	-0.798531	89.4703	-293.514	920.27	942.518	-914	200	0
468	2	-3.49171e-14	2.33256e-14	7.85894e-14	2.56229e-12	2.40915e-12	7.02844e-13	300	610	0	-3.5029e-14	-1.00102e-14	5.07437e-14	1.1407e-12	4.38365e-12	1.48517e-12	300	200	0	0.394209	1.19861	67.8457	228.576	-1686.99	1926.24	-311	200	0	-0.0924242	-0.917926	88.7084	-319.159	1241.15	963.926	-914	200	0
468	3	-2.78152e-14	1.84917e-14	5.39389e-14	1.73602e-12	1.56322e-12	5.40114e-13	300	610	0	-2.54127e-14	-7.12817e-15	3.12692e-14	7.48247e-13	2.61169e-12	1.08005e-12	300	200	0	0.427259	1.21975	67.7869	239.713	-1682.57	1944.05	-311	200	0	0.0727576	-1.0348	88.0038	-359.305	1494.54	975.744	-914	200	0
468	4	-2.04157e-14	1.35078e-14	3.33352e-14	1.05398e-12	8.90478e-13	3.82157e-13	300	610	0	-1.6854e-14	-4.6213e-15	1.63442e-14	4.33398e-13	1.28152e-12	7.18354e-13	300	200	0	0.475931	1.23166	67.7333	244.41	-1669.85	1962.3	-311	200	0	0.228777	-1.13404	87.5675	-399.238	1655.28	973.641	-914	200	0
468	5	-1.37272e-14	9.03185e-15	1.75147e-14	5.36172e-13	3.97515e-13	2.45776e-13	300	610	0	-9.92367e-15	-2.62899e-15	5.81439e-15	2.00703e-13	3.63952e-13	4.24751e-13	300	200	0	0.53155	1.23377	67.7182	241.863	-1650.17	1979.02	-311	200	0	0.354565	-1.20096	87.5804	-430.3	1722.35	956.516	-914	200	0
468	6	-8.24508e-15	5.38156e-15	6.33047e-15	1.74536e-13	6.66916e-14	1.38062e-13	300	610	0	-4.75595e-15	-1.17007e-15	-9.32938e-16	4.29856e-14	-2.07e-13	2.05303e-13	300	200	0	0.582216	1.22799	67.7416	233.146	-1628.54	1992.35	-311	200	0	0.431836	-1.21691	88.1256	-450.287	1708.32	926.712	-914	200	0
468	7	-4.11009e-15	2.6412e-15	-8.5466e-16	-5.41968e-14	-1.31467e-13	5.96704e-14	300	610	0	-1.21773e-15	-1.91765e-16	-4.7011e-15	-5.2819e-14	-5.10589e-13	5.46536e-14	300	200	0	0.617435	1.21791	67.7815	220.268	-1610.77	2000.79	-311	200	0	0.461198	-1.1701	89.1533	-456.562	1633.35	891.897	-914	200	0
468	8	-1.24265e-15	7.50734e-16	-4.88387e-15	-1.79245e-13	-2.29724e-13	7.48508e-15	300	610	0	9.61757e-16	3.93578e-16	-6.30712e-15	-1.01605e-13	-6.24264e-13	-3.84785e-14	300	200	0	0.631127	1.20578	67.8175	205.112	-1599.96	2003.73	-311	200	0	0.459912	-1.06613	90.501	-440.692	1517.5	864.774	-914	200	0
468	9	5.54148e-16	-4.25701e-16	-6.61818e-15	-2.29771e-13	-2.58829e-13	-2.34113e-14	300	610	0	2.10019e-15	6.83198e-16	-6.47853e-15	-1.1754e-13	-6.15193e-13	-8.74373e-14	300	200	0	0.621504	1.19052	67.8358	189.397	-1595.96	2001.95	-311	200	0	0.451031	-0.92902	91.9528	-391.089	1373.06	857.108	-914	200	0
469	0	1.52115e-15	-1.05134e-15	-6.82628e-15	-2.31427e-13	-2.44703e-13	-3.8384e-14	300	610	0	2.50434e-15	7.68261e-16	-5.80468e-15	-1.12689e-13	-5.36631e-13	-1.05162e-13	300	200	0	0.590306	1.1691	67.8187	175.797	-1597.33	1997.31	-311	200	0	0.452917	-0.799265	93.2735	-301.778	1203.82	872.489	-914	200	0	0.768929	0.0212042	160.097	32147.9	104861	3418.91	0	0	0
469	1	1.89577e-15	-1.2857e-15	-6.13206e-15	-2.04787e-13	-2.07407e-13	-4.24163e-14	300	610	0	2.43812e-15	7.25572e-16	-4.72519e-15	-9.64638e-14	-4.27482e-13	-1.02814e-13	300	200	0	0.542201	1.13961	67.7497	168.27	-1602.91	1991.47	-311	200	0	0.466581	-0.726526	94.2489	-178.172	1009.69	904.826	-914	200	0
469	2	1.88513e-15	-1.26716e-15	-5.00182e-15	-1.65055e-13	-1.61236e-13	-3.96775e-14	300	610	0	2.10937e-15	6.14521e-16	-3.54117e-15	-7.56345e-14	-3.1376e-13	-8.92066e-14	300	200	0	0.482306	1.1029	67.6341	169.779	-1611.92	1985.09	-311	200	0	0.471228	-0.749286	94.7798	-36.3627	793.29	943.712	-914	200	0
469	3	1.65426e-15	-1.10543e-15	-3.75565e-15	-1.22532e-13	-1.15466e-13	-3.33723e-14	300	610	0	1.66886e-15	4.77406e-16	-2.43822e-15	-5.46411e-14	-2.10968e-13	-7.07472e-14	300	200	0	0.414041	1.06229	67.5018	179.51	-1623.66	1977.69	-311	200	0	0.438919	-0.873519	94.9202	101.476	568.805	980.612	-914	200	0
469	4	1.3243e-15	-8.80642e-16	-2.59139e-15	-8.34742e-14	-7.5384e-14	-2.57683e-14	300	610	0	1.21662e-15	3.41653e-16	-1.51338e-15	-3.60563e-14	-1.26714e-13	-5.16991e-14	300	200	0	0.340681	1.0225	67.3854	193.117	-1637.23	1968.37	-311	200	0	0.360606	-1.06749	94.8152	214.366	365.152	1010.64	-914	200	0
469	5	9.7669e-16	-6.46407e-16	-1.61304e-15	-5.10659e-14	-4.33513e-14	-1.83242e-14	300	610	0	8.11552e-16	2.22868e-16	-8.01214e-16	-2.10722e-14	-6.3165e-14	-3.45836e-14	300	200	0	0.267599	0.988906	67.2971	205.554	-1650.72	1956.7	-311	200	0	0.259943	-1.26905	94.6413	290.033	214.061	1031.08	-914	200	0
469	6	6.60388e-16	-4.34665e-16	-8.58222e-16	-2.63443e-14	-1.97654e-14	-1.18594e-14	300	610	0	4.819e-16	1.28001e-16	-2.96225e-16	-9.9447e-15	-1.90965e-14	-2.06197e-14	300	200	0	0.201349	0.96716	67.2251	212.954	-1661.07	1943.22	-311	200	0	0.178651	-1.40172	94.5598	328.171	129.532	1040.1	-914	200	0
469	7	3.99795e-16	-2.61101e-16	-3.21917e-16	-8.98974e-15	-3.8482e-15	-6.72859e-15	300	610	0	2.34912e-16	5.8196e-17	2.94361e-17	-2.36128e-15	8.51752e-15	-1.01328e-14	300	200	0	0.147144	0.960592	67.1505	212.381	-1665.74	1929.37	-311	200	0	0.151443	-1.40589	94.6639	337.414	97.6931	1036.85	-914	200	0
469	8	2.02301e-16	-1.3018e-16	2.48131e-17	2.06011e-15	5.76224e-15	-2.97638e-15	300	610	0	6.48982e-17	1.11232e-17	2.13166e-16	2.28035e-15	2.33787e-14	-2.89525e-15	300	200	0	0.107709	0.967054	67.0701	201.86	-1664.01	1917.07	-311	200	0	0.194615	-1.27243	94.9559	328.121	89.6148	1021.26	-914	200	0
469	9	6.46323e-17	-3.93861e-17	2.21208e-16	8.16762e-15	1.06008e-14	-4.6419e-16	300	610	0	-4.05889e-17	-1.72676e-17	2.93387e-16	4.67718e-15	2.91359e-14	1.61117e-15	300	200	0	0.0830309	0.980728	67.0113	181.874	-1656.39	1908.05	-311	200	0	0.304519	-1.04686	95.3392	305.407	86.1171	992.432	-914	200	0
470	0	-2.22263e-17	1.75117e-17	3.07752e-16	1.07054e-14	1.21188e-14	1.03554e-15	300	610	0	-9.63996e-17	-3.15322e-17	3.04531e-16	5.4976e-15	2.89722e-14	4.01006e-15	300	200	0	0.0700661	0.997054	67.0255	156.393	-1643.58	1903.15	-311	200	0	0.457987	-0.79968	95.6344	266.58	88.2465	948.475	-914	200	0	0.529294	-0.267777	164.016	33003.6	107991	3289.8	0	0	0
470	1	-6.95159e-17	4.81373e-17	3.20818e-16	1.08881e-14	1.15467e-14	1.77435e-15	300	610	0	-1.16995e-16	-3.59742e-17	2.74631e-16	5.31386e-15	2.54239e-14	4.9112e-15	300	200	0	0.0643701	1.01352	67.1553	131.946	-1626.7	1902.44	-311	200	0	0.615923	-0.595278	95.6715	205.175	106.213	888.683	-914	200	0
470	2	-8.8417e-17	6.00064e-17	2.90081e-16	9.69501e-15	9.84118e-15	1.98759e-15	300	610	0	-1.14887e-16	-3.42391e-17	2.24696e-16	4.57467e-15	2.03526e-14	4.84377e-15	300	200	0	0.0634041	1.02698	67.3946	115.088	-1607.9	1905.83	-311	200	0	0.734796	-0.481529	95.4114	118.597	145.62	815.503	-914	200	0
470	3	-8.87427e-17	5.96762e-17	2.37824e-16	7.85316e-15	7.68724e-15	1.87321e-15	300	610	0	-9.99781e-17	-2.91593e-17	1.69197e-16	3.60425e-15	1.50104e-14	4.22751e-15	300	200	0	0.0672492	1.03301	67.6815	109.291	-1590.42	1913	-311	200	0	0.788266	-0.487724	94.9872	11.5147	205.791	735.905	-914	200	0
470	4	-7.83496e-17	5.23715e-17	1.79424e-16	5.8579e-15	5.53232e-15	1.58412e-15	300	610	0	-7.94862e-17	-2.27622e-17	1.17115e-16	2.61659e-15	1.01492e-14	3.36916e-15	300	200	0	0.0765249	1.028	67.9301	113.375	-1576.92	1922.86	-311	200	0	0.779126	-0.618691	94.6233	-107.339	283.969	661.565	-914	200	0
470	5	-6.30329e-17	4.19277e-17	1.24455e-16	4.01231e-15	3.63375e-15	1.22904e-15	300	610	0	-5.82276e-17	-1.63703e-17	7.32078e-17	1.73678e-15	6.14423e-15	2.47396e-15	300	200	0	0.0919352	1.0111	68.0721	122.924	-1567.81	1933.55	-311	200	0	0.72553	-0.853262	94.5163	-225.94	374.205	604.324	-914	200	0
470	6	-4.67114e-17	3.09241e-17	7.80126e-17	2.47281e-15	2.10894e-15	8.78354e-16	300	610	0	-3.90627e-17	-1.07436e-17	3.92348e-17	1.02385e-15	3.10902e-15	1.66431e-15	300	200	0	0.115234	0.983814	68.0779	133.298	-1561.42	1943.15	-311	200	0	0.641176	-1.15247	94.7891	-322.289	464.178	569.374	-914	200	0
470	7	-3.17582e-17	2.09107e-17	4.20093e-17	1.29286e-15	9.80803e-16	5.72004e-16	300	610	0	-2.33866e-17	-6.22755e-18	1.50242e-17	4.91891e-16	9.93249e-16	1.00037e-15	300	200	0	0.147783	0.948454	67.9596	141.939	-1554.78	1950.28	-311	200	0	0.529488	-1.46905	95.4866	-363.775	539.48	553.469	-914	200	0
470	8	-1.93744e-17	1.26604e-17	1.63005e-17	4.60303e-16	2.15245e-16	3.27671e-16	300	610	0	-1.15853e-17	-2.88858e-18	-6.86917e-19	1.27392e-16	-3.41637e-16	4.9937e-16	300	200	0	0.187441	0.908202	67.7687	148.818	-1544.73	1954.33	-311	200	0	0.389519	-1.75166	96.5368	-324.095	593.529	549.683	-914	200	0
470	9	-9.94444e-18	6.40743e-18	-4.24161e-19	-7.32566e-17	-2.50577e-16	1.48125e-16	300	610	0	-3.41892e-18	-6.24444e-19	-9.63817e-18	-9.73651e-17	-1.0684e-15	1.51781e-16	300	200	0	0.2271	0.869092	67.582	155.321	-1530.07	1955.17	-311	200	0	0.227046	-1.95001	97.721	-203.869	630.171	552.839	-914	200	0
471	0	-3.33704e-18	2.04835e-18	-9.98948e-18	-3.71293e-16	-4.88526e-16	2.72339e-17	300	610	0	1.684e-18	7.51774e-19	-1.36356e-17	-2.14981e-16	-1.35887e-15	-6.61618e-17	300	200	0	0.256362	0.840018	67.4676	163.119	-1513.01	1952.94	-311	200	0	0.0640437	-2.02527	98.7149	-33.7986	653.6	560.308	-914	200	0	0.529294	-0.267777	164.016	33003.6	107991	3289.8	0	0	0
471	1	8.59754e-19	-7.02124e-19	-1.42981e-17	-4.98383e-16	-5.67091e-16	-4.55193e-17	300	610	0	4.41715e-18	1.4534e-18	-1.43082e-17	-2.56974e-16	-1.36387e-15	-1.8358e-16	300	200	0	0.266176	0.828107	67.4516	173.623	-1498.07	1948.19	-311	200	0	-0.0630261	-1.95888	99.1867	141.967	659.189	570.417	-914	200	0
471	2	3.1702e-18	-2.1998e-18	-1.50706e-17	-5.12033e-16	-5.4465e-16	-8.19218e-17	300	610	0	5.46194e-18	1.68352e-18	-1.2989e-17	-2.5048e-16	-1.20413e-15	-2.29203e-16	300	200	0	0.252906	0.834287	67.5198	187.309	-1489.46	1941.78	-311	200	0	-0.115055	-1.75789	98.9315	287.463	636.088	583.055	-914	200	0
471	3	4.12063e-18	-2.79862e-18	-1.3718e-17	-4.58834e-16	-4.66812e-16	-9.30843e-17	300	610	0	5.41145e-18	1.61511e-18	-1.0682e-17	-2.16882e-16	-9.68731e-16	-2.28107e-16	300	200	0	0.218286	0.855248	67.644	202.968	-1489.27	1934.24	-311	200	0	-0.0642187	-1.45787	97.9761	385.528	577.038	600.517	-914	200	0
471	4	4.17579e-18	-2.80925e-18	-1.13048e-17	-3.73543e-16	-3.66403e-16	-8.84042e-17	300	610	0	4.73724e-18	1.38322e-18	-8.08194e-18	-1.71708e-16	-7.17889e-16	-2.0028e-16	300	200	0	0.167406	0.887699	67.8018	217.81	-1497.98	1925.6	-311	200	0	0.087215	-1.11749	96.5599	433.917	490.194	624.559	-914	200	0
471	5	3.70965e-18	-2.48042e-18	-8.56948e-18	-2.79969e-16	-2.64989e-16	-7.51734e-17	300	610	0	3.7848e-18	1.08498e-18	-5.62349e-18	-1.25263e-16	-4.88077e-16	-1.60403e-16	300	200	0	0.107073	0.928354	67.9709	228.82	-1515.52	1915.99	-311	200	0	0.29157	-0.800614	94.9992	435.591	404.254	652.634	-914	200	0
471	6	2.99936e-18	-1.99564e-18	-5.97512e-18	-1.92789e-16	-1.75087e-16	-5.86038e-17	300	610	0	2.78595e-18	7.84144e-19	-3.53954e-18	-8.36246e-17	-2.97755e-16	-1.18352e-16	300	200	0	0.0438691	0.971414	68.1213	234.161	-1541.49	1906.38	-311	200	0	0.46956	-0.554407	93.5514	392.984	355.97	678.464	-914	200	0
471	7	2.23338e-18	-1.47898e-18	-3.77111e-18	-1.1968e-16	-1.02523e-16	-4.209e-17	300	610	0	1.87951e-18	5.17691e-19	-1.91937e-18	-4.97146e-17	-1.52829e-16	-8.00637e-17	300	200	0	-0.0172036	1.00795	68.2172	233.296	-1574.42	1898.45	-311	200	0	0.549828	-0.398994	92.344	310.894	367.188	695.721	-914	200	0
471	8	1.5267e-18	-1.00559e-18	-2.05429e-18	-6.33764e-17	-4.85789e-17	-2.75772e-17	300	610	0	1.13426e-18	3.02772e-19	-7.59008e-19	-2.42907e-17	-5.12828e-17	-4.85043e-17	300	200	0	-0.071623	1.02928	68.2277	226.579	-1611.02	1894.06	-311	200	0	0.498274	-0.332687	91.3704	204.034	433.075	701.359	-914	200	0
471	9	9.38375e-19	-6.13529e-19	-8.22288e-19	-2.34488e-17	-1.17719e-17	-1.59452e-17	300	610	0	5.7055e-19	1.43106e-19	-1.36679e-21	-6.77719e-18	1.32155e-17	-2.45763e-17	300	200	0	-0.112732	1.0324	68.1408	215.388	-1646.54	1894.65	-311	200	0	0.318107	-0.343733	90.5362	96.242	531.595	696.939	-914	200	0
472	0	4.88238e-19	-3.14963e-19	-1.59065e-20	2.30337e-18	1.07938e-17	-7.35624e-18	300	610	0	1.78418e-19	3.4244e-20	4.34403e-19	4.10026e-18	4.87233e-17	-7.88872e-18	300	200	0	-0.131941	1.02194	67.9761	202.243	-1676.04	1900.92	-311	200	0	0.0366249	-0.417939	89.742	6.55156	639.165	687.143	-914	200	0	-0.551394	0.342179	157.683	31607.6	102246	3129.27	0	0	0
472	1	1.71221e-19	-1.0575e-19	4.4962e-19	1.6835e-17	2.24812e-17	-1.54098e-18	300	610	0	-6.83098e-20	-3.24292e-20	6.33158e-19	9.8654e-18	6.33295e-17	2.64636e-18	300	200	0	-0.1228	1.00807	67.7824	190.309	-1695.24	1912.47	-311	200	0	-0.301683	-0.535159	88.9603	-61.1994	736.613	677.49	-914	200	0
472	2	-3.14618e-20	2.71452e-20	6.63669e-19	2.31828e-17	2.65205e-17	1.98624e-18	300	610	0	-2.02022e-19	-6.68966e-20	6.71944e-19	1.20039e-17	6.41769e-17	8.388e-18	300	200	0	-0.0839719	1.00363	67.6162	182.762	-1701.57	1927.51	-311	200	0	-0.640401	-0.663833	88.2532	-112.334	812.556	673.65	-914	200	0
472	3	-1.44244e-19	1.00317e-19	7.07611e-19	2.40685e-17	2.5681e-17	3.77741e-18	300	610	0	-2.54814e-19	-7.8738e-20	6.14131e-19	1.18022e-17	5.70126e-17	1.06891e-17	300	200	0	-0.0195048	1.01929	67.5191	181.903	-1695.43	1943.48	-311	200	0	-0.928654	-0.770081	87.7291	-152.483	867.209	680.998	-914	200	0
472	4	-1.9189e-19	1.30427e-19	6.4851e-19	2.17082e-17	2.21365e-17	4.35688e-18	300	610	0	-2.54787e-19	-7.61586e-20	5.07672e-19	1.02792e-17	4.60962e-17	1.07377e-17	300	200	0	0.0615437	1.05706	67.5078	187.424	-1680.19	1958.16	-311	200	0	-1.142	-0.835027	87.4767	-188.729	906.119	702.688	-914	200	0
472	5	-1.96407e-19	1.32189e-19	5.37211e-19	1.77629e-17	1.74594e-17	4.1706e-18	300	610	0	-2.24394e-19	-6.55956e-20	3.85936e-19	8.17796e-18	3.43239e-17	9.48546e-18	300	200	0	0.147484	1.1083	67.5765	195.675	-1660.54	1970.06	-311	200	0	-1.28354	-0.863603	87.5172	-230.541	930.12	737.281	-914	200	0
472	6	-1.75587e-19	1.17441e-19	4.09171e-19	1.33768e-17	1.26886e-17	3.56626e-18	300	610	0	-1.80166e-19	-5.17017e-20	2.6993e-19	5.99484e-18	2.34632e-17	7.63457e-18	300	200	0	0.229129	1.15909	67.7034	202.129	-1640.72	1978.08	-311	200	0	-1.36588	-0.879831	87.8181	-282.927	934.785	777.351	-914	200	0
472	7	-1.42682e-19	9.49602e-20	2.86771e-19	9.26018e-18	8.43291e-18	2.7936e-18	300	610	0	-1.33257e-19	-3.75493e-20	1.7105e-19	4.02492e-18	1.44214e-17	5.66017e-18	300	200	0	0.302926	1.19764	67.8547	204.729	-1623.74	1981.56	-311	200	0	-1.40054	-0.910559	88.354	-341.817	915.235	810.553	-914	200	0
472	8	-1.06752e-19	7.07131e-20	1.82206e-19	5.78927e-18	4.98065e-18	2.0163e-18	300	610	0	-9.03992e-20	-2.49355e-20	9.38056e-20	2.41244e-18	7.5034e-18	3.85015e-18	300	200	0	0.368697	1.21842	67.9925	204.01	-1611.54	1980.64	-311	200	0	-1.40558	-0.970691	89.1224	-397.553	868.025	825.026	-914	200	0
472	9	-7.33666e-20	4.83415e-20	1.00363e-19	3.10343e-18	2.40196e-18	1.32899e-18	300	610	0	-5.498e-20	-1.47103e-20	3.82097e-20	1.19772e-18	2.6313e-18	2.35044e-18	300	200	0	0.425891	1.22292	68.088	200.736	-1605	1975.89	-311	200	0	-1.40609	-1.06165	90.0941	-439.363	791.84	816.71	-914	200	0
473	0	-4.54244e-20	2.97153e-20	4.13415e-20	1.1892e-18	6.32959e-19	7.75373e-19	300	610	0	-2.80607e-20	-7.07742e-21	1.68921e-21	3.56515e-19	-4.83635e-19	1.20795e-18	300	200	0	0.473145	1.21824	68.1309	194.732	-1603.22	1968.01	-311	200	0	-1.41272	-1.17597	91.1862	-457.994	690.792	791.526	-914	200	0	-0.551394	0.342179	157.683	31607.6	102246	3129.27	0	0	0
473	1	-2.39433e-20	1.54634e-20	2.47802e-21	-5.31737e-20	-4.59594e-19	3.64626e-19	300	610	0	-9.23788e-21	-1.84509e-21	-1.95097e-20	-1.69642e-19	-2.21691e-18	4.07055e-19	300	200	0	0.510542	1.21372	68.1306	185.027	-1603.84	1958.34	-311	200	0	-1.41107	-1.30033	92.2864	-450.63	577.348	760.242	-914	200	0
473	2	-8.73807e-21	5.42559e-21	-2.0162e-20	-7.61137e-19	-1.03296e-18	8.49946e-20	300	610	0	2.68571e-21	1.38322e-21	-2.9372e-20	-4.5193e-19	-2.94915e-18	-1.01951e-19	300	200	0	0.540987	1.21704	68.1068	170.089	-1604.99	1948.88	-311	200	0	-1.38132	-1.41678	93.2831	-424.66	468.807	731.641	-914	200	0
473	3	1.046e-21	-9.92516e-22	-3.07751e-20	-1.07744e-18	-1.23947e-18	-8.59136e-20	300	610	0	9.22099e-21	3.07443e-21	-3.15405e-20	-5.60351e-19	-3.01854e-18	-3.8245e-19	300	200	0	0.568136	1.23223	68.0758	149.227	-1606.73	1941.37	-311	200	0	-1.31797	-1.50388	94.0964	-394.542	378.535	709.604	-914	200	0
473	4	6.54665e-21	-4.56428e-21	-3.3208e-20	-1.13083e-18	-1.21042e-18	-1.73934e-19	300	610	0	1.18791e-20	3.68024e-21	-2.90268e-20	-5.5588e-19	-2.69855e-18	-4.98125e-19	300	200	0	0.592448	1.26007	68.0412	124.661	-1610.76	1936.75	-311	200	0	-1.22753	-1.54087	94.6832	-374.203	312.362	694.495	-914	200	0
473	5	8.92874e-21	-6.0737e-21	-3.06475e-20	-1.02671e-18	-1.04941e-18	-2.03805e-19	300	610	0	1.19911e-20	3.58978e-21	-2.41209e-20	-4.87034e-19	-2.19283e-18	-5.05244e-19	300	200	0	0.610073	1.29802	67.9907	101.508	-1619.33	1935.34	-311	200	0	-1.11743	-1.512	95.0018	-369.102	274.487	685.278	-914	200	0
473	6	9.23379e-21	-6.2174e-21	-2.55214e-20	-8.44437e-19	-8.31719e-19	-1.9668e-19	300	610	0	1.06258e-20	3.10977e-21	-1.84244e-20	-3.89385e-19	-1.64063e-18	-4.49099e-19	300	200	0	0.615536	1.33824	67.9032	85.4546	-1633.62	1937.06	-311	200	0	-0.992766	-1.40773	95.0209	-371.369	272.615	679.1	-914	200	0
473	7	8.30828e-21	-5.55875e-21	-1.95314e-20	-6.3896e-19	-6.07396e-19	-1.69135e-19	300	610	0	8.57401e-21	2.46303e-21	-1.29525e-20	-2.86817e-19	-1.12754e-18	-3.63275e-19	300	200	0	0.604574	1.36829	67.7707	80.7397	-1652.42	1941.22	-311	200	0	-0.857616	-1.22549	94.7893	-362.16	314.435	669.629	-914	200	0
473	8	6.7856e-21	-4.51732e-21	-1.37588e-20	-4.4464e-19	-4.06004e-19	-1.33132e-19	300	610	0	6.37208e-21	1.79753e-21	-8.26219e-21	-1.93649e-19	-6.98104e-19	-2.70618e-19	300	200	0	0.575724	1.37765	67.6164	89.5433	-1672.68	1946.81	-311	200	0	-0.714521	-0.974495	94.4407	-322.255	397.564	648.79	-914	200	0
473	9	5.10112e-21	-3.37997e-21	-8.79941e-21	-2.79904e-19	-2.41808e-19	-9.65598e-20	300	610	0	4.34636e-21	1.20059e-21	-4.58043e-21	-1.16995e-19	-3.67969e-19	-1.85081e-19	300	200	0	0.53105	1.36414	67.486	111.442	-1691.09	1953.25	-311	200	0	-0.569341	-0.683629	94.0992	-245.937	500.848	612.32	-914	200	0
474	0	3.52445e-21	-2.32307e-21	-4.8989e-21	-1.51817e-19	-1.18574e-19	-6.40202e-20	300	610	0	2.66348e-21	7.14238e-22	-1.9175e-21	-5.89733e-20	-1.34286e-19	-1.13835e-19	300	200	0	0.475408	1.33347	67.4219	142.829	-1705.07	1960.76	-311	200	0	-0.441971	-0.398001	93.7909	-146.766	589.863	563.528	-914	200	0	-0.411481	0.638207	160.614	32195.1	104648	2820.86	0	0	0
474	1	2.19773e-21	-1.43844e-21	-2.07223e-21	-6.00725e-20	-3.35828e-20	-3.76786e-20	300	610	0	1.37835e-21	3.49454e-22	-1.57823e-22	-1.85827e-20	1.60808e-20	-5.92999e-20	300	200	0	0.415161	1.29426	67.442	178.101	-1712.53	1969.85	-311	200	0	-0.368952	-0.159337	93.4392	-47.1829	634.44	511.513	-914	200	0
474	2	1.17291e-21	-7.58318e-22	-1.99972e-22	-1.61955e-22	1.92867e-20	-1.80413e-20	300	610	0	4.7513e-22	9.8057e-23	8.72719e-22	6.8554e-21	1.00617e-19	-2.08748e-20	300	200	0	0.357419	1.2559	67.5339	212.144	-1711.29	1980.36	-311	200	0	-0.388237	0.0101393	92.9087	39.5788	619.435	466.497	-914	200	0
474	3	4.43849e-22	-2.76872e-22	9.00329e-22	3.4303e-20	4.73846e-20	-4.59981e-21	300	610	0	-1.00825e-22	-5.81748e-23	1.36118e-21	2.06637e-20	1.37225e-19	3.70647e-21	300	200	0	0.308902	1.22918	67.6671	241.715	-1699.19	1990.85	-311	200	0	-0.512276	0.107048	92.073	117.533	545.94	436.894	-914	200	0
474	4	-2.82444e-23	3.29461e-23	1.42561e-21	5.00289e-20	5.78901e-20	3.6768e-21	300	610	0	-4.19951e-22	-1.41065e-22	1.47974e-21	2.61392e-20	1.41912e-19	1.73976e-20	300	200	0	0.275106	1.22301	67.8164	265.071	-1675.83	1998.9	-311	200	0	-0.711986	0.138799	90.9272	198.187	432.073	428.841	-914	200	0
474	5	-2.96308e-22	2.07148e-22	1.55765e-21	5.31058e-20	5.70283e-20	7.99709e-21	300	610	0	-5.53364e-22	-1.71904e-22	1.37148e-21	2.61709e-20	1.27688e-19	2.31951e-20	300	200	0	0.259541	1.23732	67.9753	281.294	-1643.63	2002.11	-311	200	0	-0.92831	0.119748	89.6566	282.706	309	445.362	-914	200	0
474	6	-4.15104e-22	2.82609e-22	1.44785e-21	4.85434e-20	4.97336e-20	9.52758e-21	300	610	0	-5.64095e-22	-1.69139e-22	1.14572e-21	2.30689e-20	1.04286e-19	2.3763e-20	300	200	0	0.260327	1.26221	68.1434	290.633	-1606.22	1999.21	-311	200	0	-1.10356	0.0700401	88.5395	356.359	207.436	484.694	-914	200	0
474	7	-4.33915e-22	2.92301e-22	1.21211e-21	4.01326e-20	3.961e-20	9.27162e-21	300	610	0	-5.03011e-22	-1.47385e-22	8.79321e-22	1.8535e-20	7.83972e-20	2.12563e-20	300	200	0	0.267842	1.28567	68.3098	294.515	-1567.54	1990.61	-311	200	0	-1.20816	0.0110575	87.7722	402.578	145.391	540.812	-914	200	0
474	8	-3.92997e-22	2.63024e-22	9.32051e-22	3.0512e-20	2.90669e-20	8.01904e-21	300	610	0	-4.07918e-22	-1.17305e-22	6.21318e-22	1.37184e-20	5.41657e-20	1.72808e-20	300	200	0	0.269274	1.30023	68.4565	293.887	-1532.87	1977.8	-311	200	0	-1.23908	-0.0405763	87.3801	417.31	126.427	606.411	-914	200	0
474	9	-3.22616e-22	2.14832e-22	6.59908e-22	2.13428e-20	1.95397e-20	6.3428e-21	300	610	0	-3.04611e-22	-8.60244e-23	3.98902e-22	9.31351e-21	3.37758e-20	1.29348e-20	300	200	0	0.255584	1.30407	68.5697	288.206	-1508.7	1962.57	-311	200	0	-1.1966	-0.0742455	87.2715	407.356	146.805	674.42	-914	200	0
475	0	-2.43686e-22	1.6151e-22	4.24762e-22	1.35264e-20	1.17323e-20	4.62282e-21	300	610	0	-2.08897e-22	-5.77835e-23	2.23465e-22	5.67051e-21	1.80257e-20	8.8939e-21	300	200	0	0.224295	1.29992	68.6432	276.306	-1500.59	1946.9	-311	200	0	-1.07377	-0.0861304	87.3713	380.589	206.43	737.634	-914	200	0	0.271264	0.66673	161.505	32314.6	105560	2857.7	0	0	0
475	1	-1.69252e-22	1.11597e-22	2.38922e-22	7.41964e-21	5.84471e-21	3.08276e-21	300	610	0	-1.2896e-22	-3.46572e-23	9.5954e-23	2.89989e-21	6.82105e-21	5.5102e-21	300	200	0	0.179338	1.29168	68.6744	257.089	-1511.53	1933.18	-311	200	0	-0.868802	-0.0879404	87.7149	338.865	312.946	790.258	-914	200	0
475	2	-1.06277e-22	6.95942e-23	1.03588e-22	3.02395e-21	1.76278e-21	1.82976e-21	300	610	0	-6.76254e-23	-1.72287e-23	1.12015e-23	9.61181e-22	-4.34325e-22	2.90778e-21	300	200	0	0.129732	1.27966	68.6626	229.52	-1541.6	1923.74	-311	200	0	-0.59907	-0.107338	88.4101	276.44	470.482	830.274	-914	200	0
475	3	-5.73985e-23	3.71473e-23	1.34266e-23	1.3611e-22	-7.94301e-22	8.91191e-22	300	610	0	-2.42981e-23	-5.15401e-24	-3.88626e-23	-2.68079e-22	-4.55403e-21	1.06484e-21	300	200	0	0.0867381	1.26049	68.6112	193.242	-1588.66	1920.05	-311	200	0	-0.299474	-0.166705	89.5092	185.377	665.05	858.943	-914	200	0
475	4	-2.24524e-23	1.40629e-23	-4.00123e-23	-1.54048e-21	-2.1698e-21	2.45308e-22	300	610	0	3.50991e-24	2.40281e-24	-6.30136e-23	-9.42882e-22	-6.3797e-21	-1.21719e-22	300	200	0	0.0610357	1.23234	68.5268	149.865	-1649.14	1922.05	-311	200	0	-0.00165837	-0.268896	90.928	63.2857	864.99	879.012	-914	200	0
475	5	3.16783e-25	-8.86085e-25	-6.59666e-23	-2.32078e-21	-2.70195e-21	-1.55291e-22	300	610	0	1.90797e-23	6.46114e-24	-6.93864e-23	-1.21845e-21	-6.66875e-21	-7.8942e-22	300	200	0	0.0602956	1.1984	68.4144	103.925	-1717.64	1928.16	-311	200	0	0.28493	-0.407761	92.489	-83.6387	1033.32	893.405	-914	200	0
475	6	1.33702e-23	-9.3754e-24	-7.30242e-23	-2.49272e-21	-2.68577e-21	-3.67101e-22	300	610	0	2.57568e-23	8.02415e-24	-6.47779e-23	-1.23161e-21	-6.03986e-21	-1.0792e-21	300	200	0	0.0859106	1.16548	68.2722	62.7081	-1786.22	1936.4	-311	200	0	0.563258	-0.578689	94.0225	-241.084	1139.1	903.775	-914	200	0
475	7	1.92812e-23	-1.31386e-23	-6.83757e-23	-2.29438e-21	-2.35625e-21	-4.45114e-22	300	610	0	2.65249e-23	7.96613e-24	-5.44051e-23	-1.09234e-21	-4.95818e-21	-1.11714e-21	300	200	0	0.130344	1.14063	68.0893	33.9717	-1845.68	1945.26	-311	200	0	0.822553	-0.771941	95.4297	-389.233	1166.39	910.247	-914	200	0
475	8	2.0381e-23	-1.37357e-23	-5.75509e-23	-1.90679e-21	-1.88587e-21	-4.36898e-22	300	610	0	2.38041e-23	6.983e-24	-4.19548e-23	-8.82035e-22	-3.74512e-21	-1.00576e-21	300	200	0	0.17887	1.12839	67.8557	22.0506	-1887.96	1953.54	-311	200	0	1.02644	-0.962137	96.6916	-509.127	1119.23	912.698	-914	200	0
475	9	1.85833e-23	-1.24415e-23	-4.44657e-23	-1.45662e-21	-1.39059e-21	-3.80086e-22	300	610	0	1.94018e-23	5.58521e-24	-2.97944e-23	-6.55958e-22	-2.60116e-21	-8.21813e-22	300	200	0	0.216669	1.12971	67.5841	25.755	-1907.91	1959.93	-311	200	0	1.12586	-1.1104	97.838	-588.046	1018.17	911.689	-914	200	0
476	0	1.53342e-23	-1.0214e-23	-3.16409e-23	-1.02412e-21	-9.40027e-22	-3.02106e-22	300	610	0	1.45574e-23	4.11564e-24	-1.92505e-23	-4.47768e-22	-1.63332e-21	-6.18071e-22	300	200	0	0.235336	1.14185	67.3227	40.1574	-1905.03	1963.2	-311	200	0	1.08916	-1.17723	98.8899	-619.909	892.889	908.18	-914	200	0	0.271264	0.66673	161.505	32314.6	105560	2857.7	0	0	0
476	1	1.16379e-23	-7.71551e-24	-2.04948e-23	-6.53355e-22	-5.68902e-22	-2.21252e-22	300	610	0	1.00366e-23	2.78003e-24	-1.08931e-23	-2.74684e-22	-8.82121e-22	-4.27239e-22	300	200	0	0.233309	1.15981	67.14	59.5189	-1884.26	1962.91	-311	200	0	0.924733	-1.13761	99.801	-605.024	775.873	902.203	-914	200	0
476	2	8.12514e-24	-5.35913e-24	-1.16429e-23	-3.62287e-22	-2.87696e-22	-1.48387e-22	300	610	0	6.24069e-24	1.68067e-24	-4.78934e-24	-1.42419e-22	-3.45048e-22	-2.66583e-22	300	200	0	0.213845	1.17946	67.0934	78.6966	-1853.62	1959.89	-311	200	0	0.670989	-0.993354	100.46	-551.234	693.843	891.798	-914	200	0
476	3	5.13677e-24	-3.36539e-24	-5.16538e-24	-1.51743e-22	-9.17159e-23	-8.88011e-23	300	610	0	3.31419e-24	8.48209e-25	-7.08941e-25	-4.93938e-23	4.88032e-24	-1.4243e-22	300	200	0	0.184033	1.19985	67.2068	94.0628	-1819.71	1955.81	-311	200	0	0.366135	-0.773347	100.751	-472.777	658.491	873.795	-914	200	0
476	4	2.80617e-24	-1.81785e-24	-8.2526e-25	-1.25991e-23	3.1898e-23	-4.3955e-23	300	610	0	1.23646e-24	2.68459e-25	1.72161e-24	9.98025e-24	2.0549e-22	-5.4067e-23	300	200	0	0.152077	1.22262	67.4619	104.65	-1786.23	1952.25	-311	200	0	0.0387925	-0.520023	100.602	-386.678	665.302	846.304	-914	200	0
476	5	1.13162e-24	-7.11351e-25	1.76849e-24	6.8904e-23	9.9167e-23	-1.29301e-23	300	610	0	-1.05548e-25	-9.68765e-26	2.91381e-24	4.29276e-23	2.96332e-22	3.18368e-24	300	200	0	0.123512	1.24957	67.8054	112.26	-1755.81	1950.1	-311	200	0	-0.271373	-0.274839	99.9865	-308.6	699.791	811.18	-914	200	0
476	6	3.39234e-26	9.64123e-27	3.04892e-24	1.07549e-22	1.2602e-22	6.44928e-24	300	610	0	-8.64554e-25	-2.95376e-25	3.25186e-24	5.67526e-23	3.13231e-22	3.57204e-23	300	200	0	0.100353	1.27969	68.1718	119.832	-1730.32	1949.65	-311	200	0	-0.50637	-0.0718163	98.9343	-248.765	741.361	774.847	-914	200	0
476	7	-6.01245e-25	4.23027e-25	3.4216e-24	1.16946e-22	1.26435e-22	1.68226e-23	300	610	0	-1.19787e-24	-3.74288e-25	3.05852e-24	5.7935e-23	2.85602e-22	5.01687e-23	300	200	0	0.0826282	1.3076	68.5088	129.164	-1709.52	1950.7	-311	200	0	-0.617819	0.0670802	97.5311	-210.801	764.733	746.998	-914	200	0
476	8	-8.94753e-25	6.10268e-25	3.22793e-24	1.08405e-22	1.11599e-22	2.0781e-23	300	610	0	-1.24669e-24	-3.75034e-25	2.58271e-24	5.17075e-23	2.35666e-22	5.24944e-23	300	200	0	0.0697249	1.32684	68.7862	140.179	-1691.3	1952.48	-311	200	0	-0.591727	0.136167	95.9085	-193.825	748.862	737.056	-914	200	0
476	9	-9.56829e-25	6.45164e-25	2.73173e-24	9.05706e-23	8.97635e-23	2.05793e-23	300	610	0	-1.12613e-24	-3.30749e-25	2.00121e-24	4.19622e-23	1.78858e-22	4.75729e-23	300	200	0	0.0615811	1.33383	68.988	152.227	-1672.57	1953.67	-311	200	0	-0.444118	0.14235	94.2314	-193.292	691.521	749.834	-914	200	0
477	0	-8.78441e-25	5.88307e-25	2.12075e-24	6.95181e-23	6.65073e-23	1.80098e-23	300	610	0	-9.22546e-25	-2.65854e-25	1.42829e-24	3.13562e-23	1.24872e-22	3.90714e-23	300	200	0	0.0597267	1.326	69.1053	165.266	-1650.62	1952.93	-311	200	0	-0.205689	0.100568	92.6896	-199.67	611.999	783.158	-914	200	0	0.45522	1.39963	161.168	32216.8	105114	2111.34	0	0	0
477	1	-7.2864e-25	4.85476e-25	1.51662e-24	4.91256e-23	4.52067e-23	1.43852e-23	300	610	0	-6.95505e-25	-1.96846e-25	9.28598e-25	2.15198e-23	7.89444e-23	2.95252e-23	300	200	0	0.0657497	1.29885	69.1369	179.352	-1625.62	1949.67	-311	200	0	0.089312	0.0350161	91.4481	-199.976	536.502	828.486	-914	200	0
477	2	-5.55639e-25	3.68473e-25	9.88452e-25	3.1544e-23	2.75701e-23	1.05862e-23	300	610	0	-4.82046e-25	-1.33701e-25	5.30587e-25	1.32986e-23	4.31262e-23	2.05164e-23	300	200	0	0.0775463	1.24975	69.0845	193.196	-1601.63	1944.31	-311	200	0	0.40858	-0.021198	90.5608	-185.235	483.07	873.862	-914	200	0
477	3	-3.89926e-25	2.5727e-25	5.66935e-25	1.76745e-23	1.41429e-23	7.13978e-24	300	610	0	-3.01846e-25	-8.14548e-26	2.38491e-25	6.98633e-24	1.73908e-23	1.28907e-23	300	200	0	0.0892363	1.18372	68.9443	203.846	-1584.29	1937.85	-311	200	0	0.72154	-0.0291894	89.9472	-157.94	458.747	907.818	-914	200	0
477	4	-2.4816e-25	1.62661e-25	2.5699e-25	7.59302e-24	4.73673e-24	4.30703e-24	300	610	0	-1.62252e-25	-4.17045e-26	4.21159e-26	2.52413e-24	5.20795e-25	6.96944e-24	300	200	0	0.0961652	1.11304	68.712	208.467	-1577.39	1931.32	-311	200	0	0.997989	0.046467	89.4848	-130.175	464.597	922.812	-914	200	0
477	5	-1.37065e-25	8.88721e-26	4.81472e-26	8.91369e-25	-1.23611e-24	2.16483e-24	300	610	0	-6.26475e-26	-1.38778e-26	-7.58115e-26	-3.42363e-25	-9.24074e-24	2.73406e-24	300	200	0	0.0979744	1.05149	68.3959	206.157	-1580.79	1925.53	-311	200	0	1.20819	0.220868	89.1164	-112.725	499.826	917.233	-914	200	0
477	6	-5.68489e-26	3.58513e-26	-7.76675e-26	-3.06803e-24	-4.52282e-24	6.75066e-25	300	610	0	2.08924e-27	3.77577e-27	-1.34575e-25	-1.94964e-24	-1.37514e-23	-2.70505e-26	300	200	0	0.0968395	1.00799	68.0166	197.63	-1590.71	1921.14	-311	200	0	1.32457	0.480777	88.8646	-106.421	562.409	894.723	-914	200	0
477	7	-3.95073e-27	1.09254e-27	-1.40745e-25	-4.9787e-24	-5.87329e-24	-2.6196e-25	300	610	0	3.90606e-26	1.34756e-26	-1.52317e-25	-2.64129e-24	-1.47053e-23	-1.61133e-24	300	200	0	0.0959983	0.984062	67.5987	184.213	-1601.87	1918.97	-311	200	0	1.33138	0.788927	88.7786	-102.874	646.511	861.615	-914	200	0
477	8	2.69341e-26	-1.90223e-26	-1.60231e-25	-5.48366e-24	-5.9495e-24	-7.69472e-25	300	610	0	5.56604e-26	1.74458e-26	-1.44358e-25	-2.72406e-24	-1.35005e-23	-2.3301e-24	300	200	0	0.100084	0.977071	67.1689	168.266	-1609.9	1919.92	-311	200	0	1.23844	1.08742	88.8738	-90.2982	739.326	825.529	-914	200	0
477	9	4.14802e-26	-2.83194e-26	-1.52331e-25	-5.12019e-24	-5.28398e-24	-9.69526e-25	300	610	0	5.85683e-26	1.76486e-26	-1.2257e-25	-2.44686e-24	-1.11982e-23	-2.46555e-24	300	200	0	0.113129	0.985227	66.7579	153.48	-1612.02	1924.48	-311	200	0	1.0795	1.30811	89.0932	-60.4506	825.275	794.775	-914	200	0
478	0	4.4898e-26	-3.02884e-26	-1.29627e-25	-4.30076e-24	-4.27136e-24	-9.68956e-25	300	610	0	5.32574e-26	1.5661e-26	-9.54301e-26	-1.99576e-24	-8.53941e-24	-2.24947e-24	300	200	0	0.134971	1.00913	66.3957	143.069	-1605.99	1931.77	-311	200	0	0.894895	1.4008	89.3231	-14.5635	894.975	776.339	-914	200	0	0.324107	1.20386	157.786	31688.2	103596	2307.47	0	0	0
478	1	4.15101e-26	-2.78094e-26	-1.01119e-25	-3.31687e-24	-3.1799e-24	-8.53104e-25	300	610	0	4.38543e-26	1.2651e-26	-6.84482e-26	-1.49846e-24	-5.99261e-24	-1.85705e-24	300	200	0	0.16151	1.04986	66.1012	138.048	-1590.57	1939.45	-311	200	0	0.716386	1.35536	89.4608	39.115	945.9	773.274	-914	200	0
478	2	3.46132e-26	-2.30685e-26	-7.2672e-26	-2.35573e-24	-2.17324e-24	-6.84784e-25	300	610	0	3.32194e-26	9.41214e-27	-4.47742e-26	-1.03388e-24	-3.81385e-24	-1.41001e-24	300	200	0	0.188809	1.10638	65.8773	137.867	-1567.78	1945.07	-311	200	0	0.561679	1.19516	89.4976	94.221	978.208	782.725	-914	200	0
478	3	2.6521e-26	-1.75923e-26	-4.76522e-26	-1.52226e-24	-1.33535e-24	-5.06364e-25	300	610	0	2.31443e-26	6.42777e-27	-2.58246e-26	-6.43503e-25	-2.10646e-24	-9.84882e-25	300	200	0	0.215791	1.17372	65.7164	141.351	-1542.97	1947.85	-311	200	0	0.433652	0.958648	89.5379	147.094	995.506	795.605	-914	200	0
478	4	1.87065e-26	-1.23464e-26	-2.75856e-26	-8.61559e-25	-6.94404e-25	-3.4341e-25	300	610	0	1.45922e-26	3.94555e-27	-1.18505e-26	-3.42335e-25	-8.73657e-25	-6.2303e-25	300	200	0	0.242907	1.24265	65.6141	146.583	-1521.95	1949.07	-311	200	0	0.323502	0.685879	89.7026	189.75	1005.09	800.406	-914	200	0
478	5	1.19832e-26	-7.85821e-27	-1.27594e-26	-3.78971e-25	-2.43097e-25	-2.08777e-25	300	610	0	7.93543e-27	2.04799e-27	-2.40325e-27	-1.28363e-25	-6.06906e-26	-3.40701e-25	300	200	0	0.268827	1.30177	65.5763	151.379	-1508.78	1950.95	-311	200	0	0.224841	0.40714	90.0164	209.804	1012.96	789.337	-914	200	0
478	6	6.68894e-27	-4.34083e-27	-2.71384e-27	-5.63232e-26	4.5365e-26	-1.06477e-25	300	610	0	3.16199e-27	7.12809e-28	3.315e-27	9.96495e-27	4.13961e-25	-1.37756e-25	300	200	0	0.289149	1.34166	65.6134	154.527	-1506.07	1955.24	-311	200	0	0.148983	0.139966	90.4223	197.989	1019.09	761.566	-914	200	0
478	7	2.84751e-27	-1.80098e-27	3.38543e-27	1.35899e-25	2.05808e-25	-3.49656e-26	300	610	0	4.05127e-29	-1.39838e-28	6.20748e-27	8.83085e-26	6.37508e-25	-4.64856e-27	300	200	0	0.298389	1.35855	65.7272	156.178	-1515.36	1962.54	-311	200	0	0.115316	-0.104355	90.8774	151.104	1018.87	724.004	-914	200	0
478	8	2.99381e-28	-1.25964e-28	6.48859e-27	2.30214e-25	2.73518e-25	1.0319e-26	300	610	0	-1.75902e-27	-6.13397e-28	7.13043e-27	1.22824e-25	6.9003e-25	7.24361e-26	300	200	0	0.292855	1.35477	65.9028	157.021	-1536.34	1972.23	-311	200	0	0.125014	-0.318789	91.3973	69.7593	1008.14	690.847	-914	200	0
478	9	-1.20136e-27	8.52106e-28	7.49915e-27	2.56994e-25	2.79837e-25	3.51252e-26	300	610	0	-2.58394e-27	-8.12537e-28	6.81096e-27	1.28025e-25	6.37959e-25	1.0812e-25	300	200	0	0.272201	1.33546	66.1141	157.267	-1566.58	1982.7	-311	200	0	0.150321	-0.502835	92.0231	-39.237	982.911	677.801	-914	200	0
479	0	-1.92098e-27	1.31286e-27	7.18609e-27	2.41751e-25	2.50107e-25	4.51997e-26	300	610	0	-2.75016e-27	-8.30159e-28	5.81524e-27	1.15751e-25	5.31959e-25	1.15746e-25	300	200	0	0.239276	1.30423	66.3403	156.628	-1602.51	1991.93	-311	200	0	0.143879	-0.657875	92.7354	-156.836	939.034	692.594	-914	200	0	0.324107	1.20386	157.786	31688.2	103596	2307.47	0	0	0
479	1	-2.1057e-27	1.42124e-27	6.14933e-27	2.04164e-25	2.03195e-25	4.56031e-26	300	610	0	-2.51784e-27	-7.41314e-28	4.54943e-27	9.4894e-26	4.07592e-25	1.0633e-25	300	200	0	0.199127	1.26107	66.5723	155.067	-1640.34	1998.26	-311	200	0	0.0602278	-0.779804	93.4003	-254.056	879.653	731.445	-914	200	0
479	2	-1.96085e-27	1.31411e-27	4.82009e-27	1.58212e-25	1.51996e-25	4.0398e-26	300	610	0	-2.08408e-27	-6.0185e-28	3.27924e-27	7.15884e-26	2.87492e-25	8.82397e-26	300	200	0	0.158009	1.20466	66.8025	153.19	-1676.11	2001.2	-311	200	0	-0.115909	-0.863695	93.8547	-304.627	819.934	784.208	-914	200	0
479	3	-1.64379e-27	1.09584e-27	3.48117e-27	1.12929e-25	1.04438e-25	3.25889e-26	300	610	0	-1.58621e-27	-4.49909e-28	2.15798e-27	4.96537e-26	1.84164e-25	6.73181e-26	300	200	0	0.121919	1.13681	67.0222	151.931	-1706.42	2001.9	-311	200	0	-0.358326	-0.91724	94.0546	-295.359	779.456	839.755	-914	200	0
479	4	-1.26551e-27	8.39691e-28	2.29631e-27	7.34294e-26	6.46427e-26	2.42136e-26	300	610	0	-1.11085e-27	-3.0891e-28	1.25602e-27	3.11224e-26	1.02798e-25	4.72632e-26	300	200	0	0.09488	1.06472	67.2294	151.675	-1729.79	2002.56	-311	200	0	-0.621868	-0.962203	94.1005	-227.384	770.764	886.465	-914	200	0
479	5	-8.97141e-28	5.92307e-28	1.34129e-27	4.19645e-26	3.40553e-26	1.65114e-26	300	610	0	-7.05094e-28	-1.91013e-28	5.8769e-28	1.67572e-26	4.37608e-26	3.00977e-26	300	200	0	0.0779236	0.999256	67.4263	151.785	-1747.21	2005.11	-311	200	0	-0.873418	-1.01918	94.1381	-114.492	795.752	913.073	-914	200	0
479	6	-5.78383e-28	3.79456e-28	6.32293e-28	1.88705e-26	1.24088e-26	1.01144e-26	300	610	0	-3.87741e-28	-1.00454e-28	1.33365e-28	6.50002e-27	4.59981e-27	1.66399e-26	300	200	0	0.0691954	0.950815	67.6017	151.412	-1761.53	2010.17	-311	200	0	-1.09803	-1.09234	94.2754	19.2501	850.032	912.832	-914	200	0
479	7	-3.26155e-28	2.11836e-28	1.49266e-28	3.3427e-27	-1.51636e-27	5.23054e-27	300	610	0	-1.5905e-28	-3.64104e-29	-1.4375e-28	-1.72314e-28	-1.84643e-26	6.91846e-27	300	200	0	0.0652892	0.924797	67.7232	150.721	-1775.38	2016.67	-311	200	0	-1.28731	-1.16698	94.55	147.412	927.866	885.101	-914	200	0
479	8	-1.42251e-28	9.02064e-29	-1.46247e-28	-5.98354e-27	-9.34184e-27	1.79895e-27	300	610	0	-8.60115e-30	4.75255e-30	-2.85939e-28	-3.98804e-27	-2.95236e-26	5.04245e-28	300	200	0	0.0629089	0.920526	67.7597	150.985	-1788.43	2021.92	-311	200	0	-1.43746	-1.21839	94.916	251.581	1022.63	832.345	-914	200	0
479	9	-1.95546e-29	9.52055e-30	-2.98717e-28	-1.06323e-26	-1.27273e-26	-3.88522e-28	300	610	0	7.89251e-29	2.78526e-29	-3.336e-28	-5.70642e-27	-3.23622e-26	-3.24373e-27	300	200	0	0.0607984	0.933397	67.7166	153.427	-1796.63	2022.48	-311	200	0	-1.55426	-1.22291	95.2641	323.56	1122.97	758.81	-914	200	0
480	0	5.3321e-29	-3.8005e-29	-3.50765e-28	-1.20375e-26	-1.31564e-26	-1.59989e-27	300	610	0	1.19839e-28	3.78133e-29	-3.21229e-28	-6.01405e-27	-3.01359e-26	-5.0119e-27	300	200	0	0.0619005	0.956899	67.6399	158.312	-1794.47	2015.78	-311	200	0	-1.64384	-1.16677	95.4654	359.159	1212.89	672.384	-914	200	0	-0.946558	0.0523167	161.568	32511.1	106263	3268.82	0	0	0
480	1	8.88638e-29	-6.07987e-29	-3.3887e-28	-1.14102e-26	-1.18345e-26	-2.10562e-27	300	610	0	1.29074e-28	3.90319e-29	-2.75818e-28	-5.4739e-27	-2.52629e-26	-5.43097e-27	300	200	0	0.0716118	0.985372	67.5839	165.032	-1777.98	2001.8	-311	200	0	-1.69949	-1.05251	95.4261	355.495	1283.03	584.271	-914	200	0
480	2	9.87043e-29	-6.66552e-29	-2.91629e-28	-9.68916e-27	-9.66354e-27	-2.14535e-27	300	610	0	1.18995e-28	3.5079e-29	-2.16824e-28	-4.51072e-27	-1.94492e-26	-5.02441e-27	300	200	0	0.0916394	1.01681	67.5732	172.478	-1747.07	1983.41	-311	200	0	-1.70548	-0.900157	95.1499	313.302	1338.65	505.145	-914	200	0
480	3	9.25941e-29	-6.20755e-29	-2.29698e-28	-7.54446e-27	-7.26319e-27	-1.91241e-27	300	610	0	9.90131e-29	2.86239e-29	-1.57055e-28	-3.41914e-27	-1.37878e-26	-4.19162e-27	300	200	0	0.117424	1.05065	67.5979	179.485	-1706.37	1964.81	-311	200	0	-1.64599	-0.744518	94.7417	236.115	1386.24	441.072	-914	200	0
480	4	7.80415e-29	-5.20414e-29	-1.66705e-28	-5.41188e-27	-5.01715e-27	-1.55048e-27	300	610	0	7.57195e-29	2.14999e-29	-1.03965e-28	-2.38389e-27	-8.88888e-27	-3.21306e-27	300	200	0	0.14256	1.08196	67.6348	185.188	-1663.08	1949.68	-311	200	0	-1.50655	-0.629498	94.3242	129.478	1415.22	392.221	-914	200	0
480	5	6.037e-29	-4.00677e-29	-1.10612e-28	-3.54051e-27	-3.12762e-27	-1.15753e-27	300	610	0	5.32992e-29	1.48406e-29	-6.10464e-29	-1.50445e-27	-5.01248e-27	-2.26736e-27	300	200	0	0.164191	1.09984	67.6668	188.779	-1623.03	1940.18	-311	200	0	-1.28252	-0.591061	93.9455	4.58418	1401.41	356.562	-914	200	0
480	6	4.30121e-29	-2.84063e-29	-6.51734e-29	-2.04245e-27	-1.66834e-27	-7.93592e-28	300	610	0	3.4054e-29	9.24246e-30	-2.90917e-29	-8.1945e-28	-2.18613e-27	-1.4533e-27	300	200	0	0.183991	1.09322	67.6931	189.234	-1588.59	1936.61	-311	200	0	-0.994671	-0.633107	93.5548	-120.657	1325.48	336.174	-914	200	0
480	7	2.7904e-29	-1.83148e-29	-3.12781e-29	-9.37628e-28	-6.30417e-28	-4.89732e-28	300	610	0	1.89288e-29	4.92187e-30	-7.25093e-30	-3.27908e-28	-3.00467e-28	-8.11985e-28	300	200	0	0.20522	1.05768	67.7224	185.461	-1559.94	1937.83	-311	200	0	-0.689379	-0.724517	93.0703	-226.999	1186.9	338.728	-914	200	0
480	8	1.58908e-29	-1.03291e-29	-8.06081e-30	-1.90619e-28	4.14996e-29	-2.56639e-28	300	610	0	7.97582e-30	1.85093e-30	6.17097e-30	-6.20026e-30	8.19517e-28	-3.46452e-28	300	200	0	0.229771	0.996848	67.7621	176.702	-1537.26	1942.1	-311	200	0	-0.420206	-0.823966	92.487	-300.696	1005.49	372.421	-914	200	0
480	9	7.08914e-30	-4.50623e-30	6.24906e-30	2.61601e-28	4.22871e-28	-9.20235e-29	300	610	0	7.27457e-31	-1.35389e-31	1.31522e-29	1.79505e-28	1.36575e-27	-3.74875e-29	300	200	0	0.257202	0.919493	67.8169	163.506	-1521.69	1948.19	-311	200	0	-0.230585	-0.901685	91.906	-336.899	811.28	440.63	-914	200	0
481	0	1.18344e-30	-6.21109e-31	1.37315e-29	4.90416e-28	5.91724e-28	1.35936e-29	300	610	0	-3.52673e-30	-1.26128e-30	1.5598e-29	2.64875e-28	1.51697e-27	1.44621e-28	300	200	0	0.283958	0.836577	67.896	148.588	-1515.51	1955.73	-311	200	0	-0.146668	-0.941167	91.4491	-338.327	630.399	539.917	-914	200	0	-0.946558	0.0523167	161.568	32511.1	106263	3268.82	0	0	0
481	1	-2.35315e-30	1.6867e-30	1.63964e-29	5.63504e-28	6.18258e-28	7.26976e-29	300	610	0	-5.55221e-30	-1.75824e-30	1.51445e-29	2.82379e-28	1.42306e-27	2.32083e-28	300	200	0	0.302739	0.759232	68.0127	135.901	-1521.56	1964.32	-311	200	0	-0.172873	-0.937473	91.1653	-312.414	479.262	659.727	-914	200	0
481	2	-4.10596e-30	2.81248e-30	1.59737e-29	5.38342e-28	5.59802e-28	9.80122e-29	300	610	0	-6.0548e-30	-1.83434e-30	1.30782e-29	2.58776e-28	1.1994e-27	2.54699e-28	300	200	0	0.305491	0.698	68.1715	128.469	-1541.03	1973.05	-311	200	0	-0.290649	-0.900728	91.0287	-270.94	368.257	783.8	-914	200	0
481	3	-4.62421e-30	3.12443e-30	1.38262e-29	4.59691e-28	4.5945e-28	1.00881e-28	300	610	0	-5.62188e-30	-1.6594e-30	1.03309e-29	2.14353e-28	9.27804e-28	2.37335e-28	300	200	0	0.290179	0.662406	68.352	127.002	-1571.68	1981.19	-311	200	0	-0.46632	-0.849077	90.9924	-229.3	304.357	894.46	-914	200	0
481	4	-4.37086e-30	2.93128e-30	1.09431e-29	3.59664e-28	3.46975e-28	9.05034e-29	300	610	0	-4.7027e-30	-1.36097e-30	7.51964e-30	1.63256e-28	6.61035e-28	1.99056e-28	300	200	0	0.264215	0.658148	68.5148	129.834	-1608.19	1988.71	-311	200	0	-0.661563	-0.788193	91.0161	-199.932	289.705	977.659	-914	200	0
481	5	-3.70407e-30	2.47074e-30	7.98074e-30	2.59272e-28	2.40939e-28	7.37463e-29	300	610	0	-3.61354e-30	-1.02713e-30	5.00677e-30	1.14413e-28	4.28843e-28	1.53314e-28	300	200	0	0.239034	0.684335	68.6251	133.903	-1643.81	1995.63	-311	200	0	-0.843523	-0.701065	91.0682	-184.561	322.142	1025.8	-914	200	0
481	6	-2.87909e-30	1.91138e-30	5.32603e-30	1.7064e-28	1.51247e-28	5.53194e-29	300	610	0	-2.5565e-30	-7.12724e-31	2.96507e-30	7.269e-29	2.44215e-28	1.08737e-28	300	200	0	0.221613	0.735175	68.6641	136.891	-1673.38	2001.38	-311	200	0	-0.99462	-0.563078	91.1253	-176.211	394.915	1037.77	-914	200	0
481	7	-2.0615e-30	1.36189e-30	3.1647e-30	9.93365e-29	8.16465e-29	3.81294e-29	300	610	0	-1.64395e-30	-4.46983e-31	1.43767e-30	4.00348e-29	1.08947e-28	7.01423e-29	300	200	0	0.212593	0.803244	68.6271	139.043	-1695.77	2005.33	-311	200	0	-1.11177	-0.365871	91.1608	-169.333	492.051	1017.72	-914	200	0
481	8	-1.34565e-30	8.83592e-31	1.54474e-30	4.64973e-29	3.18956e-29	2.37e-29	300	610	0	-9.23285e-31	-2.40903e-31	3.88088e-31	1.64864e-29	1.81845e-29	3.95897e-29	300	200	0	0.210833	0.879614	68.5181	142.474	-1713.05	2007.18	-311	200	0	-1.19799	-0.1258	91.1556	-162.721	587.937	974.31	-914	200	0
481	9	-7.73632e-31	5.03247e-31	4.29167e-31	1.05739e-29	-5.11165e-31	1.25781e-29	300	610	0	-3.98856e-31	-9.36959e-32	-2.61642e-31	9.81666e-31	-3.61674e-29	1.73034e-29	300	200	0	0.2169	0.952983	68.3453	148.733	-1727.45	2006.85	-311	200	0	-1.26109	0.122842	91.1486	-152.278	655.738	918.591	-914	200	0
482	0	-3.52513e-31	2.24568e-31	-2.63392e-31	-1.13404e-29	-1.90819e-29	4.68389e-30	300	610	0	-4.97825e-32	2.11212e-33	-6.04012e-31	-8.04987e-30	-6.31052e-29	2.42686e-30	300	200	0	0.232352	1.01225	68.1244	157.132	-1739.69	2004.62	-311	200	0	-1.31511	0.336798	91.2339	-128.641	679.899	859.95	-914	200	0	-0.875924	0.769828	159.567	32067	103698	2896.56	0	0	0
482	1	-6.83606e-32	3.75686e-32	-6.30168e-31	-2.25874e-29	-2.74833e-29	-4.13483e-31	300	610	0	1.56853e-31	5.69452e-32	-7.28845e-31	-1.22828e-29	-7.10695e-29	-6.41574e-30	300	200	0	0.256665	1.05196	67.8825	164.925	-1749.19	2001.42	-311	200	0	-1.37341	0.474174	91.4717	-81.951	666.48	804.663	-914	200	0
482	2	1.03166e-31	-7.44251e-32	-7.65903e-31	-2.63601e-29	-2.90359e-29	-3.29513e-30	300	610	0	2.56957e-31	8.16821e-32	-7.13721e-31	-1.32521e-29	-6.71752e-29	-1.07349e-29	300	200	0	0.284934	1.0752	67.6525	168.788	-1754.51	1998.83	-311	200	0	-1.43776	0.509108	91.8259	-3.90529	641.798	758.783	-914	200	0
482	3	1.8949e-31	-1.29942e-31	-7.52616e-31	-2.53855e-29	-2.64655e-29	-4.55937e-30	300	610	0	2.83875e-31	8.61657e-32	-6.19931e-31	-1.22294e-29	-5.69272e-29	-1.19382e-29	300	200	0	0.309458	1.09054	67.4692	166.343	-1753.67	1998.48	-311	200	0	-1.49518	0.442041	92.2014	109.059	637.174	729.497	-914	200	0
482	4	2.16536e-31	-1.46369e-31	-6.55232e-31	-2.17977e-29	-2.18311e-29	-4.74303e-30	300	610	0	2.65506e-31	7.84699e-32	-4.92092e-31	-1.01833e-29	-4.42476e-29	-1.12067e-29	300	200	0	0.324204	1.10644	67.3647	157.05	-1745.72	2001.38	-311	200	0	-1.52788	0.294759	92.5026	249.48	671.273	722.359	-914	200	0
482	5	2.06277e-31	-1.38363e-31	-5.21109e-31	-1.71354e-29	-1.65627e-29	-4.28359e-30	300	610	0	2.2329e-31	6.4689e-32	-3.59916e-31	-7.79267e-30	-3.16814e-29	-9.44983e-30	300	200	0	0.328475	1.12842	67.3533	142.928	-1732.51	2007.33	-311	200	0	-1.52486	0.0931457	92.6072	398.877	741.007	737.448	-914	200	0
482	6	1.75794e-31	-1.17267e-31	-3.81859e-31	-1.24116e-29	-1.15585e-29	-3.5092e-30	300	610	0	1.72395e-31	4.90521e-32	-2.41004e-31	-5.48894e-30	-2.06784e-29	-7.31293e-30	300	200	0	0.32771	1.15912	67.4253	128.794	-1717.46	2014.79	-311	200	0	-1.48037	-0.146175	92.3371	534.037	826.212	767.373	-914	200	0
482	7	1.37318e-31	-9.11608e-32	-2.56274e-31	-8.21664e-30	-7.30399e-30	-2.64602e-30	300	610	0	1.2258e-31	3.42124e-32	-1.43891e-31	-3.50976e-30	-1.18855e-29	-5.21228e-30	300	200	0	0.329955	1.19801	67.5575	120.506	-1702.81	2021.55	-311	200	0	-1.38728	-0.411465	91.5473	634.122	903.39	799.941	-914	200	0
482	8	9.88334e-32	-6.52906e-32	-1.53538e-31	-4.82728e-30	-3.98955e-30	-1.83453e-30	300	610	0	7.9325e-32	2.16001e-32	-7.08879e-32	-1.95311e-30	-5.41133e-30	-3.38292e-30	300	200	0	0.339881	1.24048	67.7229	121.503	-1689.03	2025.82	-311	200	0	-1.2361	-0.678557	90.2507	686.201	953.77	823.989	-914	200	0
482	9	6.49277e-32	-4.26442e-32	-7.62135e-32	-2.30725e-30	-1.61343e-30	-1.14917e-30	300	610	0	4.5001e-32	1.17723e-32	-2.04479e-32	-8.2492e-31	-1.04179e-30	-1.92768e-30	300	200	0	0.355626	1.27891	67.8871	130.812	-1676.33	2026.8	-311	200	0	-1.01751	-0.902769	88.6497	685.622	962.68	832.445	-914	200	0
483	0	3.76904e-32	-2.45554e-32	-2.27556e-32	-5.90163e-31	-6.36118e-32	-6.17449e-31	300	610	0	1.99059e-32	4.71764e-33	1.10063e-32	-7.75797e-32	1.59691e-30	-8.61144e-31	300	200	0	0.370113	1.30627	68.0115	144.301	-1664.93	2024.72	-311	200	0	-0.732615	-1.03976	87.062	633.786	921.244	822.667	-914	200	0	0.346526	0.525851	154.464	31262.4	98963.9	3018.09	0	0	0
483	1	1.75223e-32	-1.12478e-32	1.0561e-32	4.57308e-31	8.22028e-31	-2.3658e-31	300	610	0	3.11135e-33	9.92469e-35	2.77927e-32	3.61645e-31	2.92573e-30	-1.4541e-31	300	200	0	0.374089	1.31971	68.0723	157.253	-1653.96	2020.45	-311	200	0	-0.405141	-1.08021	85.7876	539.502	831.226	797.233	-914	200	0
483	2	3.80546e-33	-2.27858e-33	2.82728e-32	9.91375e-31	1.21538e-30	1.33622e-32	300	610	0	-6.90574e-33	-2.56634e-33	3.41382e-32	5.71208e-31	3.34235e-30	2.83037e-31	300	200	0	0.359255	1.32186	68.0705	166.112	-1641.51	2014.71	-311	200	0	-0.0752162	-1.05547	85.0027	420.679	703.1	762.931	-914	200	0
483	3	-4.59132e-33	3.12681e-33	3.48485e-32	1.16329e-30	1.27412e-30	1.59769e-31	300	610	0	-1.18292e-32	-3.78923e-33	3.37119e-32	6.23466e-31	3.18338e-30	4.9486e-31	300	200	0	0.321948	1.32002	68.0188	169.289	-1626.79	2007.55	-311	200	0	0.217972	-1.00787	84.7289	300.099	549.78	727.287	-914	200	0
483	4	-8.95895e-33	5.84324e-33	3.4195e-32	1.10427e-30	1.12997e-30	2.30981e-31	300	610	0	-1.32351e-32	-4.03391e-33	2.94225e-32	5.78593e-31	2.70994e-30	5.56406e-31	300	200	0	0.266095	1.32272	67.9329	167.155	-1611.77	1998.67	-311	200	0	0.448986	-0.963593	84.853	196.262	386.1	696.425	-914	200	0
483	5	-1.05247e-32	6.70153e-33	2.94474e-32	9.19614e-31	8.85715e-31	2.52317e-31	300	610	0	-1.24504e-32	-3.68327e-33	2.3393e-32	4.82554e-31	2.1083e-30	5.23641e-31	300	200	0	0.202277	1.33429	67.8381	161.389	-1600.31	1987.97	-311	200	0	0.613703	-0.928965	85.1817	115.856	229.973	675.133	-914	200	0
483	6	-1.03288e-32	6.411e-33	2.29457e-32	6.88899e-31	6.17396e-31	2.44004e-31	300	610	0	-1.05022e-32	-3.02785e-33	1.70403e-32	3.67638e-31	1.49933e-30	4.39943e-31	300	200	0	0.142755	1.35185	67.7634	154.35	-1596.41	1975.76	-311	200	0	0.721336	-0.900519	85.529	54.6777	99.2327	667.196	-914	200	0
483	7	-9.17344e-33	5.52952e-33	1.63237e-32	4.69516e-31	3.79476e-31	2.20396e-31	300	610	0	-8.12387e-33	-2.27087e-33	1.12072e-32	2.54441e-31	9.51886e-31	3.36374e-31	300	200	0	0.0967201	1.36886	67.7254	148.47	-1603.58	1962.56	-311	200	0	0.77714	-0.871652	85.8014	6.36615	7.13696	675.499	-914	200	0
483	8	-7.61691e-33	4.46373e-33	1.06494e-32	3.0169e-31	2.10773e-31	1.90003e-31	300	610	0	-5.79462e-33	-1.54196e-33	6.30875e-33	1.54444e-31	4.96963e-31	2.33363e-31	300	200	0	0.0690115	1.3807	67.7214	145.188	-1624.84	1949.09	-311	200	0	0.781309	-0.830972	86.0357	-30.0708	-42.1152	702.587	-914	200	0
483	9	-5.99585e-33	3.48585e-33	6.57552e-33	2.13399e-31	1.39866e-31	1.55971e-31	300	610	0	-3.79216e-33	-9.14274e-34	2.47128e-33	7.26794e-32	1.40897e-31	1.43017e-31	300	200	0	0.0605897	1.38613	67.7341	144.179	-1660.66	1936.32	-311	200	0	0.734099	-0.765496	86.3486	-49.6871	-52.9085	749.999	-914	200	0
484	0	-4.45937e-33	2.75667e-33	4.47163e-33	2.24182e-31	1.88917e-31	1.16793e-31	300	610	0	-2.24692e-33	-4.21566e-34	-3.47914e-34	1.01315e-32	-1.23489e-31	7.15174e-32	300	200	0	0.0679676	1.38601	67.7431	143.795	-1706.2	1925.61	-311	200	0	0.632263	-0.671055	86.8219	-46.6677	-32.6659	814.745	-914	200	0	0.346526	0.525851	154.464	31262.4	98963.9	3018.09	0	0	0
484	1	-3.00728e-33	2.3477e-33	4.52043e-33	3.47075e-31	3.75144e-31	6.71708e-32	300	610	0	-1.18989e-33	-7.33328e-35	-2.26524e-33	-3.42475e-32	-3.07986e-31	2.12758e-32	300	200	0	0.082737	1.38165	67.7382	142.386	-1751.65	1918.44	-311	200	0	0.473936	-0.555929	87.4184	-21.7891	10.041	886.093	-914	200	0
484	2	-1.52811e-33	2.25837e-33	6.76746e-33	5.88186e-31	7.09402e-31	-9.54124e-34	300	610	0	-5.9051e-34	1.3314e-34	-3.39966e-33	-6.19811e-32	-4.22322e-31	-7.32664e-33	300	200	0	0.0945011	1.3727	67.7248	139.542	-1786	1915.73	-311	200	0	0.269914	-0.435903	88.0146	12.8479	68.9201	946.642	-914	200	0
484	3	1.63653e-34	2.42609e-33	1.11193e-32	9.43581e-31	1.19144e-30	-9.70711e-32	300	610	0	-3.8312e-34	2.04131e-34	-3.82378e-33	-7.39519e-32	-4.69477e-31	-1.47023e-32	300	200	0	0.0965835	1.35699	67.7158	136.262	-1801.6	1917.1	-311	200	0	0.0401974	-0.326829	88.5209	38.0295	147.157	978.376	-914	200	0
484	4	2.28864e-33	2.72927e-33	1.72893e-32	1.39337e-30	1.80164e-30	-2.303e-31	300	610	0	-4.82623e-34	1.44305e-34	-3.53496e-33	-6.97048e-32	-4.42822e-31	-1.34483e-33	300	200	0	0.0891053	1.33427	67.7193	133.984	-1796.67	1920.88	-311	200	0	-0.193441	-0.241106	88.9521	39.5072	253.704	970.792	-914	200	0
484	5	5.0581e-33	2.98466e-33	2.46932e-32	1.89318e-30	2.48934e-30	-4.06902e-31	300	610	0	-7.90656e-34	-4.51049e-35	-2.44483e-33	-4.71571e-32	-3.25031e-31	3.23593e-32	300	200	0	0.0767926	1.30776	67.7316	133.888	-1774.38	1925.3	-311	200	0	-0.401786	-0.192671	89.3824	16.0028	392.148	925.391	-914	200	0
484	6	8.61872e-33	2.94213e-33	3.23043e-32	2.36354e-30	3.1584e-30	-6.26909e-31	300	610	0	-1.19435e-33	-3.64832e-34	-3.87539e-34	-2.72868e-33	-8.89574e-32	8.58054e-32	300	200	0	0.0659789	1.28172	67.7365	136.889	-1739.83	1929.49	-311	200	0	-0.547831	-0.198926	89.868	-25.1844	558.554	854.016	-914	200	0
484	7	1.29824e-32	2.28142e-33	3.84827e-32	2.67858e-30	3.65133e-30	-8.79756e-31	300	610	0	-1.5601e-33	-8.12883e-34	2.85127e-33	6.80557e-32	2.99118e-31	1.57345e-31	300	200	0	0.0636493	1.26062	67.7132	143.195	-1697.88	1933.28	-311	200	0	-0.606416	-0.273447	90.3951	-77.0093	744.218	773.946	-914	200	0
484	8	1.79379e-32	6.17221e-34	4.08075e-32	2.65588e-30	3.73475e-30	-1.13897e-30	300	610	0	-1.72524e-33	-1.37666e-33	7.48092e-33	1.69413e-31	8.73236e-31	2.42983e-31	300	200	0	0.0745899	1.25	67.6516	151.688	-1652.93	1936.43	-311	200	0	-0.581029	-0.419708	90.8642	-134.115	935.332	702.15	-914	200	0
484	9	2.29459e-32	-2.47982e-33	3.59543e-32	2.051e-30	3.09009e-30	-1.35626e-30	300	610	0	-1.49102e-33	-2.02203e-33	1.3623e-32	3.035e-31	1.65774e-30	3.34663e-31	300	200	0	0.0965439	1.25445	67.5625	160.201	-1609.38	1938.51	-311	200	0	-0.500666	-0.62915	91.1514	-188.414	1114.89	649.911	-914	200	0
485	0	2.70228e-32	-7.43659e-33	1.96782e-32	5.61001e-31	1.3154e-30	-1.45567e-30	300	610	0	-6.2098e-34	-2.67982e-33	2.11956e-32	4.6788e-31	2.65279e-30	4.18243e-31	300	200	0	0.120809	1.27439	67.4693	166.238	-1571.29	1939.16	-311	200	0	-0.407254	-0.882897	91.2109	-229.104	1267.31	620.025	-914	200	0	-0.407217	0.11264	158.523	31706.2	103547	3359.59	0	0	0
485	1	2.86292e-32	-1.45957e-32	-1.30133e-32	-2.15679e-30	-2.05366e-30	-1.32921e-30	300	610	0	1.15036e-33	-3.23073e-33	2.97622e-32	6.52238e-31	3.81495e-30	4.71411e-31	300	200	0	0.139502	1.30506	67.3958	167.636	-1541.96	1938.23	-311	200	0	-0.342082	-1.15413	91.1171	-249.66	1379.69	607.823	-914	200	0
485	2	2.55883e-32	-2.40886e-32	-6.73962e-32	-6.44375e-30	-7.49425e-30	-8.35644e-31	300	610	0	4.09269e-33	-3.4905e-33	3.83499e-32	8.34446e-31	5.03314e-30	4.61887e-31	300	200	0	0.150209	1.33698	67.3573	163.537	-1523.84	1935.88	-311	200	0	-0.331634	-1.40959	91.0255	-252.989	1441.08	605.266	-914	200	0
485	3	1.50728e-32	-3.56571e-32	-1.48157e-31	-1.25685e-29	-1.54072e-29	1.94547e-31	300	610	0	8.43276e-33	-3.1986e-33	4.52499e-32	9.76276e-31	6.10126e-30	3.46513e-31	300	200	0	0.153763	1.35858	67.3518	155.41	-1517.88	1932.75	-311	200	0	-0.377398	-1.6214	91.0751	-248.112	1444.05	605.822	-914	200	0
485	4	-6.28478e-33	-4.84219e-32	-2.57988e-31	-2.06178e-29	-2.59773e-29	1.94493e-30	300	610	0	1.42789e-32	-2.01505e-33	4.7826e-32	1.01937e-30	6.69065e-30	7.20217e-32	300	200	0	0.151798	1.36097	67.3633	147.077	-1523.28	1929.65	-311	200	0	-0.458188	-1.7836	91.293	-243.006	1388.58	606.744	-914	200	0
485	5	-4.20905e-32	-6.06071e-32	-3.95563e-31	-3.03436e-29	-3.89759e-29	4.58535e-30	300	610	0	2.15123e-32	4.6823e-34	4.23768e-32	8.82451e-31	6.3277e-30	-4.21457e-31	300	200	0	0.147342	1.34057	67.377	143.335	-1537.97	1926.66	-311	200	0	-0.548705	-1.90814	91.5955	-239.728	1283.78	607.2	-914	200	0
485	6	-9.56166e-32	-6.92471e-32	-5.52831e-31	-4.09676e-29	-5.35019e-29	8.22657e-30	300	610	0	2.96439e-32	4.69303e-33	2.41177e-32	4.61269e-31	4.38517e-30	-1.19287e-30	300	200	0	0.143941	1.2987	67.3956	147.67	-1558.47	1923.34	-311	200	0	-0.639539	-2.00092	91.871	-232.015	1145.32	605.417	-914	200	0
485	7	-1.68875e-31	-6.99215e-32	-7.1172e-31	-5.09502e-29	-6.76717e-29	1.28536e-29	300	610	0	3.7642e-32	1.10681e-32	-1.26254e-32	-3.66731e-31	9.89133e-32	-2.28729e-30	300	200	0	0.142818	1.24015	67.4398	160.247	-1580.34	1919.57	-311	200	0	-0.734726	-2.04653	92.0389	-205.987	991.432	599.119	-914	200	0
485	8	-2.61272e-31	-5.65966e-32	-8.40469e-31	-5.77467e-29	-7.82833e-29	1.82359e-29	300	610	0	4.37432e-32	1.98594e-32	-7.38941e-32	-1.73048e-30	-7.37467e-30	-3.71634e-30	300	200	0	0.143239	1.17109	67.5327	177.771	-1600.59	1915.76	-311	200	0	-0.832088	-2.0173	92.0694	-146.071	839.654	587.823	-914	200	0
485	9	-3.67798e-31	-2.16829e-32	-8.90095e-31	-5.75924e-29	-8.05058e-29	2.38159e-29	300	610	0	4.52774e-32	3.10297e-32	-1.65115e-31	-3.74321e-30	-1.88422e-29	-5.43092e-30	300	200	0	0.145789	1.09899	67.6783	195.601	-1618.35	1912.63	-311	200	0	-0.918565	-1.89256	91.9843	-43.9998	702.777	572.687	-914	200	0
486	0	-4.76813e-31	4.35415e-32	-7.91812e-31	-4.53807e-29	-6.76765e-29	2.85825e-29	300	610	0	3.8549e-32	4.40211e-32	-2.89517e-31	-6.46737e-30	-3.48787e-29	-7.28655e-30	300	200	0	0.152356	1.03473	67.8593	210.088	-1633.02	1911.34	-311	200	0	-0.98356	-1.67245	91.8141	95.5326	584.501	554.807	-914	200	0	-0.494148	0.698529	160.058	32588.1	103612	2709.71	0	0	0
486	1	-5.67552e-31	1.4796e-31	-4.56658e-31	-1.47301e-29	-3.13285e-29	3.0946e-29	300	610	0	1.88455e-32	5.74862e-32	-4.45838e-31	-9.86405e-30	-5.55367e-29	-9.00271e-30	300	200	0	0.162365	0.990554	68.0586	219.522	-1643.21	1913.65	-311	200	0	-1.02217	-1.38323	91.5552	257.091	479.745	535.243	-914	200	0
486	2	-6.07688e-31	2.98894e-31	2.20977e-31	4.16348e-29	3.83877e-29	2.86398e-29	300	610	0	-1.93384e-32	6.89832e-32	-6.25261e-31	-1.37261e-29	-7.99495e-29	-1.01205e-29	300	200	0	0.170998	0.97477	68.2786	224.079	-1647.49	1921.19	-311	200	0	-1.02845	-1.06719	91.1899	422.96	381.533	516.567	-914	200	0
486	3	-5.51485e-31	4.99434e-31	1.35376e-30	1.31036e-28	1.51684e-28	1.86899e-29	300	610	0	-8.17454e-32	7.46736e-32	-8.07664e-31	-1.75969e-29	-1.05831e-28	-9.96577e-30	300	200	0	0.170975	0.989494	68.5376	224.904	-1645.92	1934.36	-311	200	0	-0.999091	-0.757694	90.7391	580.15	290.726	503.192	-914	200	0
486	4	-3.39379e-31	7.44666e-31	3.04327e-30	2.59357e-28	3.17283e-28	-2.4913e-30	300	610	0	-1.73341e-31	6.90851e-32	-9.57427e-31	-2.06801e-29	-1.28899e-28	-7.62997e-30	300	200	0	0.155916	1.03143	68.843	222.479	-1641.22	1951.76	-311	200	0	-0.940442	-0.468142	90.2798	717.894	223.253	498.987	-914	200	0
486	5	9.99058e-32	1.01678e-30	5.35073e-30	4.28761e-28	5.39513e-28	-3.88146e-29	300	610	0	-2.96708e-31	4.50388e-32	-1.01937e-30	-2.17543e-29	-1.42293e-28	-1.98507e-30	300	200	0	0.12474	1.09296	69.1695	216.028	-1637.47	1970.51	-311	200	0	-0.865473	-0.20652	89.9085	819.997	205.443	504.954	-914	200	0
486	6	8.43225e-31	1.27921e-30	8.25449e-30	6.34492e-28	8.14156e-28	-9.39422e-29	300	610	0	-4.49752e-31	-6.12438e-33	-9.15717e-31	-1.91116e-29	-1.36081e-28	8.24466e-30	300	200	0	0.0843452	1.16382	69.4702	204.865	-1637.32	1987.08	-311	200	0	-0.787154	0.0124671	89.6959	865.379	254.823	520.162	-914	200	0
486	7	1.96121e-30	1.47038e-30	1.15932e-29	8.60744e-28	1.12301e-27	-1.70344e-28	300	610	0	-6.22676e-31	-9.38415e-32	-5.45552e-31	-1.05519e-29	-9.7058e-29	2.43274e-29	300	200	0	0.0463473	1.2328	69.7034	190.014	-1640.96	1997.98	-311	200	0	-0.71252	0.170507	89.6859	839.669	365.474	543.884	-914	200	0
486	8	3.499e-30	1.49799e-30	1.49962e-29	1.07577e-27	1.42732e-27	-2.67904e-28	300	610	0	-7.94316e-31	-2.26946e-31	2.11395e-31	6.52371e-30	-9.06035e-30	4.7255e-29	300	200	0	0.0194986	1.28964	69.8356	173.851	-1648.03	2000.25	-311	200	0	-0.63692	0.250785	89.92	747.441	513.236	575.377	-914	200	0
486	9	5.44808e-30	1.23537e-30	1.78052e-29	1.22668e-27	1.66061e-27	-3.82035e-28	300	610	0	-9.28133e-31	-4.11392e-31	1.4841e-30	3.48702e-29	1.45871e-28	7.73335e-29	300	200	0	0.00458139	1.32742	69.834	158.345	-1659.59	1992.33	-311	200	0	-0.547554	0.240976	90.4216	612.294	668.218	611.963	-914	200	0
487	0	7.70832e-30	5.2243e-31	1.89987e-29	1.23479e-27	1.72203e-27	-5.01318e-28	300	610	0	-9.68415e-31	-6.46885e-31	3.38993e-30	7.69417e-29	3.8509e-28	1.13612e-28	300	200	0	-0.0037945	1.34325	69.6849	144.094	-1677.01	1975.03	-311	200	0	-0.436028	0.137764	91.1217	462.306	801.66	648.906	-914	200	0	-0.494148	0.698529	160.058	32588.1	103612	2709.71	0	0	0
487	1	1.00411e-29	-8.25905e-31	1.71348e-29	9.92834e-28	1.47176e-27	-6.04829e-28	300	610	0	-8.3766e-31	-9.22332e-31	6.00175e-30	1.34161e-28	7.21305e-28	1.53151e-28	300	200	0	-0.0108036	1.33571	69.4186	130.082	-1699.3	1951.53	-311	200	0	-0.303967	-0.0485594	91.8298	314.463	892.465	681.818	-914	200	0
487	2	1.20162e-29	-2.99977e-30	1.03398e-29	3.66131e-28	7.31283e-28	-6.59444e-28	300	610	0	-4.36538e-31	-1.21015e-30	9.29988e-30	2.0586e-28	1.1565e-27	1.90163e-28	300	200	0	-0.0164019	1.30332	69.1009	113.821	-1723.4	1926.4	-311	200	0	-0.157489	-0.292535	92.3282	171.895	933.396	708.771	-914	200	0
487	3	1.29598e-29	-6.15868e-30	-3.62274e-30	-7.99804e-28	-7.08261e-28	-6.17687e-28	300	610	0	3.51647e-31	-1.4598e-30	1.31078e-29	2.87877e-28	1.67361e-27	2.15102e-28	300	200	0	-0.0151804	1.24717	68.7874	92.8508	-1746.19	1904.03	-311	200	0	-0.00318433	-0.558012	92.5095	32.2503	927.668	730.36	-914	200	0
487	4	1.19135e-29	-1.03758e-29	-2.71562e-29	-2.66184e-27	-3.06516e-27	-4.16973e-28	300	610	0	1.6496e-30	-1.5913e-30	1.70126e-29	3.70831e-28	2.22596e-27	2.13875e-28	300	200	0	-0.000811893	1.17514	68.4919	66.6492	-1765.01	1887.46	-311	200	0	0.149999	-0.80713	92.425	-105.345	881.498	748.698	-914	200	0
487	5	7.62321e-30	-1.5559e-29	-6.24562e-29	-5.34845e-27	-6.52885e-27	1.85895e-29	300	610	0	3.56503e-30	-1.49004e-30	2.02764e-29	4.38214e-28	2.72506e-27	1.67389e-28	300	200	0	0.0281265	1.10187	68.2071	37.7013	-1778.01	1877.77	-311	200	0	0.294376	-1.00866	92.2276	-240.682	804.656	766.719	-914	200	0
487	6	-1.41952e-30	-2.13475e-29	-1.10901e-28	-8.91214e-27	-1.11993e-26	7.72299e-28	300	610	0	6.15724e-30	-1.00493e-30	2.17484e-29	4.64541e-28	3.02805e-27	5.18277e-29	300	200	0	0.0664912	1.04349	67.9426	11.8179	-1784.64	1874.33	-311	200	0	0.433551	-1.14426	92.0741	-372.579	712.601	787.144	-914	200	0
487	7	-1.6853e-29	-2.69887e-29	-1.72164e-28	-1.32623e-26	-1.70002e-26	1.92306e-27	300	610	0	9.389e-30	4.71952e-32	1.97988e-29	4.14002e-28	2.92712e-27	-1.59914e-28	300	200	0	0.10645	1.01138	67.7299	-3.54191	-1785.05	1875.46	-311	200	0	0.580681	-1.20919	92.0319	-494.764	621.169	810.331	-914	200	0
487	8	-4.02013e-29	-3.12037e-29	-2.43016e-28	-1.80783e-26	-2.35643e-26	3.52578e-27	300	610	0	1.3063e-29	1.86735e-30	1.23023e-29	2.4025e-28	2.14458e-27	-4.9503e-28	300	200	0	0.141544	1.00918	67.5961	-3.09804	-1779.65	1879.42	-311	200	0	0.74329	-1.20484	92.0369	-595.426	539.455	832.964	-914	200	0
487	9	-7.24742e-29	-3.20643e-29	-3.15853e-28	-2.27059e-26	-3.00946e-26	5.58223e-27	300	610	0	1.67442e-29	4.64588e-30	-3.28726e-30	-1.11773e-28	3.38835e-28	-9.75238e-28	300	200	0	0.167769	1.03355	67.5386	13.6297	-1769.66	1885.18	-311	200	0	0.91302	-1.13396	91.9644	-662.592	467.086	849.512	-914	200	0
488	0	-1.13577e-28	-2.6912e-29	-3.77041e-28	-2.60461e-26	-3.52121e-26	8.0014e-27	300	610	0	1.96748e-29	8.51511e-30	-2.97202e-29	-7.0086e-28	-2.87213e-27	-1.60822e-27	300	200	0	0.184431	1.07614	67.5274	43.0334	-1756.55	1892.46	-311	200	0	1.06337	-1.0087	91.7525	-687.573	397.913	854.708	-914	200	0	1.16889	0.306317	159.064	31599.1	103300	2859.72	0	0	0
488	1	-1.61514e-28	-1.23702e-29	-4.05279e-28	-2.64546e-26	-3.68111e-26	1.05498e-26	300	610	0	2.0692e-29	1.34791e-29	-6.95315e-29	-1.58011e-27	-7.86131e-27	-2.37567e-27	300	200	0	0.195487	1.12479	67.5294	79.7601	-1741.02	1901.07	-311	200	0	1.15762	-0.857142	91.4484	-665.922	329.463	845.392	-914	200	0
488	2	-2.11398e-28	1.54873e-29	-3.70351e-28	-2.16792e-26	-3.19588e-26	1.27945e-26	300	610	0	1.81703e-29	1.93176e-29	-1.24356e-28	-2.78172e-27	-1.49087e-26	-3.21784e-27	300	200	0	0.20782	1.16581	67.5241	118.666	-1722.89	1910.4	-311	200	0	1.17473	-0.712434	91.1668	-600.439	268.562	823.025	-914	200	0
488	3	-2.54323e-28	6.07277e-29	-2.32803e-28	-8.8781e-27	-1.68922e-26	1.40455e-26	300	610	0	1.00165e-29	2.54667e-29	-1.93924e-28	-4.2948e-27	-2.40745e-26	-4.01534e-27	300	200	0	0.227508	1.18814	67.5045	155.699	-1701.29	1919.91	-311	200	0	1.12858	-0.596505	91.0285	-501.584	225.649	794.851	-914	200	0
488	4	-2.76244e-28	1.2682e-28	5.47059e-29	1.52277e-26	1.28157e-26	1.33089e-26	300	610	0	-6.24218e-30	3.08808e-29	-2.74709e-28	-6.03589e-27	-3.50243e-26	-4.56977e-27	300	200	0	0.258726	1.18582	67.4803	187.266	-1675.16	1929.52	-311	200	0	1.05527	-0.517319	91.1	-382.663	204.663	770.055	-914	200	0
488	5	-2.57087e-28	2.15476e-28	5.4342e-28	5.39966e-26	6.18285e-26	9.26778e-27	300	610	0	-3.32262e-29	3.38937e-29	-3.5825e-28	-7.81249e-27	-4.6806e-26	-4.58646e-27	300	200	0	0.303126	1.15816	67.4713	209.222	-1643.93	1939.31	-311	200	0	0.985575	-0.476029	91.3347	-256.862	198.505	754.805	-914	200	0
488	6	-1.70456e-28	3.2499e-28	1.28074e-27	1.10229e-25	1.34254e-25	3.17403e-28	300	610	0	-7.3269e-29	3.21057e-29	-4.29264e-28	-9.28245e-27	-5.75918e-26	-3.66442e-27	300	200	0	0.356948	1.1112	67.4885	217.683	-1608.1	1949.18	-311	200	0	0.930956	-0.469273	91.579	-138.261	192.693	751.493	-914	200	0
488	7	1.55655e-29	4.48074e-28	2.29757e-27	1.85176e-25	2.32383e-25	-1.53156e-26	300	610	0	-1.27721e-28	2.23382e-29	-4.63762e-28	-9.91426e-27	-6.44087e-26	-1.30087e-27	300	200	0	0.411088	1.05728	67.5258	211.269	-1569.36	1958.83	-311	200	0	0.888896	-0.486652	91.6772	-42.8141	176.479	760.039	-914	200	0
488	8	3.35881e-28	5.69236e-28	3.58968e-27	2.7713e-25	3.54868e-25	-3.93298e-26	300	610	0	-1.95943e-28	7.17593e-31	-4.27596e-28	-8.95727e-27	-6.29091e-26	3.07977e-27	300	200	0	0.455621	1.00931	67.5657	192.268	-1530.54	1967.85	-311	200	0	0.852418	-0.515364	91.5725	15.7336	154.074	777.766	-914	200	0
488	9	8.23348e-28	6.6193e-28	5.09263e-27	3.79597e-25	4.94316e-25	-7.29415e-26	300	610	0	-2.73969e-28	-3.70354e-29	-2.76024e-28	-5.43537e-27	-4.72557e-26	1.00603e-26	300	200	0	0.483112	0.975008	67.5856	165.941	-1495.16	1975.73	-311	200	0	0.812589	-0.551157	91.31	36.6386	143.51	799.484	-914	200	0
489	0	1.50045e-27	6.8589e-28	6.65066e-27	4.79099e-25	6.3435e-25	-1.16276e-25	300	610	0	-3.52865e-28	-9.50185e-29	4.48405e-29	1.8173e-27	-1.02308e-26	2.01151e-26	300	200	0	0.490098	0.956027	67.5698	138.652	-1466.72	1981.93	-311	200	0	0.759639	-0.600846	91.0074	36.7882	165.474	819.464	-914	200	0	1.16889	0.306317	159.064	31599.1	103300	2859.72	0	0	0
489	1	2.36699e-27	5.85332e-28	7.98138e-27	5.52813e-25	7.46367e-25	-1.67535e-25	300	610	0	-4.16916e-28	-1.76164e-28	5.93614e-28	1.40549e-26	5.62872e-26	3.34322e-26	300	200	0	0.478715	0.950406	67.5254	115.327	-1448.3	1985.84	-311	200	0	0.687122	-0.67096	90.8404	38.6332	232.948	833.49	-914	200	0
489	2	3.3833e-27	2.89057e-28	8.64081e-27	5.66387e-25	7.86424e-25	-2.21948e-25	300	610	0	-4.41864e-28	-2.80767e-28	1.42499e-27	3.24249e-26	1.60308e-25	4.96615e-26	300	200	0	0.455508	0.954716	67.4839	97.621	-1442.21	1986.55	-311	200	0	0.599562	-0.752867	90.9636	54.0305	343.488	839.906	-914	200	0
489	3	4.44937e-27	-2.86188e-28	7.99594e-27	4.72547e-25	6.93018e-25	-2.70563e-25	300	610	0	-3.93628e-28	-4.04481e-28	2.57549e-27	5.76517e-26	3.07988e-25	6.75908e-26	300	200	0	0.427111	0.965684	67.4755	84.603	-1449.74	1983.08	-311	200	0	0.520676	-0.8202	91.4173	78.8438	479.344	839.893	-914	200	0
489	4	5.38091e-27	-1.22735e-27	5.21624e-27	2.11343e-25	3.8685e-25	-2.99012e-25	300	610	0	-2.28108e-28	-5.35777e-28	4.04245e-27	8.9573e-26	5.00977e-25	8.47587e-26	300	200	0	0.397438	0.982007	67.5092	74.9102	-1471.41	1974.97	-311	200	0	0.486379	-0.844561	92.1362	98.9536	618.604	836.336	-914	200	0
489	5	5.88531e-27	-2.60979e-27	-7.00093e-28	-2.86788e-25	-2.2588e-25	-2.86488e-25	300	610	0	1.0708e-28	-6.53037e-28	5.75565e-27	1.26519e-25	7.32754e-25	9.70425e-26	300	200	0	0.367991	1.00359	67.585	67.6974	-1507.23	1962.53	-311	200	0	0.519883	-0.815116	93.0264	101.807	745.578	831.355	-914	200	0
489	6	5.54218e-27	-4.47305e-27	-1.08451e-26	-1.09371e-24	-1.24475e-24	-2.05298e-25	300	610	0	6.6786e-28	-7.21566e-28	7.54185e-27	1.64542e-25	9.83931e-25	9.82841e-26	300	200	0	0.338836	1.02789	67.7083	62.3046	-1555.54	1946.7	-311	200	0	0.614919	-0.745117	94.0092	83.8597	853.27	824.709	-914	200	0
489	7	3.79614e-27	-6.78623e-27	-2.62411e-26	-2.27037e-24	-2.75873e-24	-2.15141e-26	300	610	0	1.50472e-27	-6.9113e-28	9.08464e-27	1.96555e-25	1.21676e-24	8.0063e-26	300	200	0	0.308608	1.04922	67.8867	58.3303	-1611.28	1928.96	-311	200	0	0.740662	-0.664245	94.9995	49.8623	940.044	815.574	-914	200	0
489	8	-2.7911e-29	-9.40225e-27	-4.75776e-26	-3.84611e-24	-4.81989e-24	3.02599e-25	300	610	0	2.64823e-27	-4.94876e-28	9.88413e-27	2.11475e-25	1.36941e-24	3.1769e-26	300	200	0	0.275168	1.0625	68.1244	56.0456	-1666.59	1911.05	-311	200	0	0.85727	-0.601278	95.8562	9.90307	1001.65	806.401	-914	200	0
489	9	-6.67321e-27	-1.20025e-26	-7.48217e-26	-5.78921e-24	-7.40534e-24	8.03572e-25	300	610	0	4.08795e-27	-5.09164e-29	9.22503e-27	1.93573e-25	1.35093e-24	-5.88155e-26	300	200	0	0.238457	1.06569	68.4205	55.9417	-1713.74	1894.98	-311	200	0	0.929581	-0.56612	96.3973	-26.0811	1025.1	803.883	-914	200	0
490	0	-1.68474e-26	-1.40362e-26	-1.06691e-25	-7.96831e-24	-1.03666e-23	1.50827e-24	300	610	0	5.74433e-27	7.31811e-28	6.16573e-27	1.22296e-25	1.03866e-24	-2.04171e-25	300	200	0	0.202389	1.05953	68.7611	58.0825	-1747.87	1883.14	-311	200	0	0.932576	-0.5478	96.5144	-57.9686	992.786	814.958	-914	200	0	0.806935	0.426421	163.958	32770.1	107449	2866.27	0	0	0
490	1	-3.10496e-26	-1.46628e-26	-1.39997e-25	-1.0106e-23	-1.33673e-23	2.42118e-24	300	610	0	7.43406e-27	1.94144e-27	-4.33805e-28	-2.70341e-26	2.80152e-25	-4.14646e-25	300	200	0	0.172943	1.04797	69.111	62.4999	-1767.29	1877.68	-311	200	0	0.857589	-0.532215	96.2976	-97.3501	894.293	841.57	-914	200	0
490	2	-4.93126e-26	-1.2712e-26	-1.68895e-25	-1.17285e-23	-1.58144e-23	3.5069e-24	300	610	0	8.83139e-27	3.64273e-27	-1.18223e-26	-2.81155e-25	-1.0972e-24	-6.94737e-25	300	200	0	0.155507	1.03868	69.4213	69.573	-1772.1	1879.44	-311	200	0	0.720722	-0.521492	96.0295	-155.666	734.895	878.159	-914	200	0
490	3	-7.08513e-26	-6.68293e-27	-1.84133e-25	-1.21183e-23	-1.67913e-23	4.66807e-24	300	610	0	9.43043e-27	5.84637e-27	-2.91785e-26	-6.64841e-25	-3.26528e-24	-1.03783e-24	300	200	0	0.153736	1.04033	69.6452	79.4692	-1763.41	1887.64	-311	200	0	0.551114	-0.528795	96.0215	-231.905	534.415	913.22	-914	200	0
490	4	-9.36209e-26	5.18905e-27	-1.72454e-25	-1.02834e-23	-1.50085e-23	5.71966e-24	300	610	0	8.51676e-27	8.46678e-27	-5.33151e-26	-1.19431e-24	-6.35906e-24	-1.41935e-24	300	200	0	0.167979	1.05785	69.7544	91.8869	-1743.74	1900.47	-311	200	0	0.366826	-0.548893	96.4437	-312.006	323.037	935.261	-914	200	0
490	5	-1.1381e-25	2.47617e-26	-1.1638e-25	-4.95948e-24	-8.7954e-24	6.36262e-24	300	610	0	5.16157e-27	1.12687e-26	-8.42396e-26	-1.86755e-24	-1.04213e-23	-1.7886e-24	300	200	0	0.193595	1.09084	69.7461	106.421	-1717.28	1915.87	-311	200	0	0.172121	-0.548838	97.2904	-378.356	139.938	939.143	-914	200	0
490	6	-1.25324e-25	5.36692e-26	5.28277e-27	5.32865e-24	3.83473e-24	6.16151e-24	300	610	0	-1.74438e-27	1.38052e-26	-1.20558e-25	-2.65123e-24	-1.53258e-23	-2.05993e-24	300	200	0	0.222346	1.13632	69.6402	122.612	-1688.9	1931.93	-311	200	0	-0.0324747	-0.500758	98.4464	-419.391	28.3986	926.963	-914	200	0
490	7	-1.19362e-25	9.28183e-26	2.15792e-25	2.21176e-23	2.50068e-23	4.53404e-24	300	610	0	-1.3394e-26	1.53543e-26	-1.58725e-25	-3.4645e-24	-2.06779e-23	-2.1047e-24	300	200	0	0.247159	1.19162	69.4722	139.857	-1662.61	1947.08	-311	200	0	-0.251218	-0.413393	99.7393	-431.582	23.8081	904.137	-914	200	0
490	8	-8.42406e-26	1.41662e-25	5.37178e-25	4.67318e-23	5.66455e-23	7.63217e-25	300	610	0	-3.08785e-26	1.48645e-26	-1.92195e-25	-4.16058e-24	-2.56989e-23	-1.74611e-24	300	200	0	0.266337	1.25432	69.2824	157.394	-1641.57	1959.99	-311	200	0	-0.491345	-0.324787	100.948	-416.313	140.079	875.503	-914	200	0
490	9	-5.68677e-27	1.97239e-25	9.84766e-25	7.98521e-23	9.99275e-23	-5.95356e-24	300	610	0	-5.48858e-26	1.09303e-26	-2.10554e-25	-4.50849e-24	-2.91026e-23	-7.60347e-25	300	200	0	0.283426	1.32021	69.1049	174.196	-1628.51	1969.8	-311	200	0	-0.749288	-0.273189	101.841	-376.996	360.741	844.161	-914	200	0
491	0	1.32119e-25	2.53003e-25	1.55904e-24	1.20899e-22	1.54485e-22	-1.64013e-23	300	610	0	-8.52597e-26	1.82108e-27	-1.98823e-25	-4.1787e-24	-2.89878e-23	1.11184e-24	300	200	0	0.303115	1.38093	68.9627	189.034	-1624.94	1976.29	-311	200	0	-1.00665	-0.276393	102.278	-317.674	644.584	812.64	-914	200	0	-0.315513	0.636243	168.264	33648.4	111842	2919.43	0	0	0
491	1	3.44406e-25	2.97527e-25	2.23457e-24	1.67221e-22	2.17342e-22	-3.11719e-23	300	610	0	-1.20408e-25	-1.44e-26	-1.37192e-25	-2.73859e-24	-2.27771e-23	4.13753e-24	300	200	0	0.327337	1.42417	68.8649	200.79	-1630.07	1980.01	-311	200	0	-1.23986	-0.327758	102.293	-243.865	945.489	783.657	-914	200	0
491	2	6.42212e-25	3.1327e-25	2.94613e-24	2.13111e-22	2.81598e-22	-5.03979e-23	300	610	0	-1.56573e-25	-3.9627e-26	-1.54804e-27	3.34046e-25	-7.25177e-24	8.54208e-24	300	200	0	0.354776	1.43849	68.8017	208.859	-1641.19	1981.91	-311	200	0	-1.42509	-0.404652	102.033	-165.2	1226.34	759.813	-914	200	0
491	3	1.02701e-24	2.75689e-25	3.5728e-24	2.48736e-22	3.34962e-22	-7.33866e-23	300	610	0	-1.87006e-25	-7.52864e-26	2.34695e-25	5.60895e-24	2.12549e-23	1.44315e-23	300	200	0	0.382841	1.41841	68.7524	213.469	-1655.15	1982.66	-311	200	0	-1.53829	-0.482495	101.586	-97.1514	1461.52	743.651	-914	200	0
491	4	1.48331e-24	1.53159e-25	3.92189e-24	2.59117e-22	3.58319e-22	-9.81524e-23	300	610	0	-2.01158e-25	-1.21696e-25	5.96919e-25	1.36204e-23	6.64284e-23	2.16822e-23	300	200	0	0.408683	1.36542	68.7014	215.784	-1669.72	1982.1	-311	200	0	-1.55971	-0.546943	100.947	-57.2368	1639.94	736.429	-914	200	0
491	5	1.96936e-24	-9.17158e-26	3.71578e-24	2.23441e-22	3.2464e-22	-1.20874e-22	300	610	0	-1.8406e-25	-1.7718e-25	1.10315e-24	2.47301e-23	1.31223e-22	2.9797e-23	300	200	0	0.427722	1.28592	68.6415	217.613	-1683.17	1979.47	-311	200	0	-1.47865	-0.598894	100.156	-54.3412	1762.16	736.269	-914	200	0
491	6	2.40635e-24	-4.98602e-25	2.58678e-24	1.15057e-22	1.98743e-22	-1.35327e-22	300	610	0	-1.16154e-25	-2.36941e-25	1.75486e-24	3.89247e-23	2.16707e-22	3.77321e-23	300	200	0	0.432444	1.19016	68.5702	219.958	-1692.37	1974.21	-311	200	0	-1.2954	-0.647079	99.3513	-81.7386	1825.01	740.422	-914	200	0
491	7	2.66741e-24	-1.1029e-24	8.67221e-26	-9.73114e-23	-6.14397e-23	-1.32404e-22	300	610	0	2.60408e-26	-2.91749e-25	2.52448e-24	5.55416e-23	3.2045e-22	4.37091e-23	300	200	0	0.414991	1.09139	68.4913	221.094	-1693.2	1966.44	-311	200	0	-1.02276	-0.690934	98.6861	-123.195	1812	748.385	-914	200	0
491	8	2.56834e-24	-1.92523e-24	-4.27955e-24	-4.46501e-22	-5.01228e-22	-9.98628e-23	300	610	0	2.67956e-25	-3.26575e-25	3.33957e-24	7.29254e-23	4.34438e-22	4.5041e-23	300	200	0	0.372245	1.00254	68.4191	216.722	-1683.29	1956.78	-311	200	0	-0.68281	-0.712813	98.2236	-163.607	1702.39	760.579	-914	200	0
491	9	1.86344e-24	-2.95627e-24	-1.09863e-23	-9.61249e-22	-1.16221e-21	-2.25573e-23	300	610	0	6.3315e-25	-3.19428e-25	4.06473e-24	8.80386e-23	5.42607e-22	3.80175e-23	300	200	0	0.309101	0.93141	68.378	202.761	-1663.73	1946.32	-311	200	0	-0.295943	-0.69382	97.9105	-192.308	1489.37	776.207	-914	200	0
492	0	2.51005e-25	-4.13651e-24	-2.0373e-23	-1.65721e-21	-2.07083e-21	1.16576e-22	300	610	0	1.13703e-24	-2.40759e-25	4.48309e-24	9.60684e-23	6.18225e-22	1.79183e-23	300	200	0	0.237798	0.878289	68.3946	178.303	-1638.74	1936.66	-311	200	0	0.121641	-0.636668	97.6096	-202.679	1193.75	792.707	-914	200	0	-0.315513	0.636243	168.264	33648.4	111842	2919.43	0	0	0
492	1	-2.60551e-24	-5.3315e-24	-3.24744e-23	-2.52403e-21	-3.22175e-21	3.34394e-22	300	610	0	1.77763e-24	-5.40067e-26	4.28109e-24	9.01133e-23	6.21548e-22	-2.07554e-23	300	200	0	0.173849	0.837339	68.474	146.348	-1614.37	1929.85	-311	200	0	0.542983	-0.568102	97.1712	-195.4	860.786	805.53	-914	200	0
492	2	-7.03349e-24	-6.30436e-24	-4.67881e-23	-3.50827e-21	-4.55545e-21	6.43898e-22	300	610	0	2.5232e-24	2.82007e-25	3.04202e-24	6.10691e-23	4.98439e-22	-8.37159e-23	300	200	0	0.13085	0.801222	68.5881	112.379	-1595.92	1927.64	-311	200	0	0.922433	-0.519405	96.4977	-178.655	541.444	810.948	-914	200	0
492	3	-1.32765e-23	-6.68911e-24	-6.19812e-23	-4.49265e-21	-5.93049e-21	1.04869e-21	300	610	0	3.29673e-24	8.0795e-25	2.56121e-25	-2.11027e-24	1.8096e-22	-1.75862e-22	300	200	0	0.116049	0.766961	68.6957	82.2856	-1584.68	1930.45	-311	200	0	1.20898	-0.503372	95.5703	-160.697	276.843	810.744	-914	200	0
492	4	-2.13817e-23	-5.97122e-24	-7.55537e-23	-5.27314e-21	-7.09227e-21	1.53527e-21	300	610	0	3.95849e-24	1.55517e-24	-4.64245e-24	-1.11559e-22	-4.0875e-22	-2.99661e-22	300	200	0	0.128031	0.73809	68.7707	60.3223	-1577.19	1936.97	-311	200	0	1.36188	-0.507012	94.4346	-145.259	94.483	810.848	-914	200	0
492	5	-3.1045e-23	-3.48437e-24	-8.34926e-23	-5.53716e-21	-7.64224e-21	2.06321e-21	300	610	0	4.2886e-24	2.5323e-24	-1.21997e-23	-2.78788e-22	-1.34966e-21	-4.52844e-22	300	200	0	0.158604	0.720768	68.8077	47.7581	-1568.63	1945.02	-311	200	0	1.35904	-0.508874	93.1717	-133.978	5.77648	814.278	-914	200	0
492	6	-4.14146e-23	1.56348e-24	-7.99872e-23	-4.84814e-21	-7.01406e-21	2.5536e-21	300	610	0	3.97346e-24	3.7067e-24	-2.28141e-23	-5.11834e-22	-2.70629e-21	-6.25367e-22	300	200	0	0.198131	0.718993	68.8114	43.1492	-1556.69	1952.88	-311	200	0	1.20425	-0.501319	91.8746	-128.452	0.856355	818.339	-914	200	0
492	7	-5.08623e-23	1.00189e-23	-5.73036e-23	-2.64441e-21	-4.467e-21	2.87701e-21	300	610	0	2.60138e-24	4.98065e-24	-3.65447e-23	-8.11029e-22	-4.50465e-21	-7.95752e-22	300	200	0	0.239356	0.734054	68.7839	43.9281	-1542.72	1959.85	-311	200	0	0.927984	-0.48908	90.6163	-129.487	51.6903	818.589	-914	200	0
492	8	-5.67473e-23	2.26476e-23	-5.96789e-24	1.73685e-21	8.89345e-22	2.8429e-21	300	610	0	-3.24484e-25	6.1636e-24	-5.28478e-23	-1.16323e-21	-6.69839e-21	-9.27088e-22	300	200	0	0.277127	0.766124	68.7229	47.8401	-1529.84	1965.75	-311	200	0	0.576553	-0.475342	89.4204	-136.681	128.252	812.716	-914	200	0
492	9	-5.52156e-23	3.99161e-23	8.45568e-23	8.9969e-21	1.00211e-20	2.19406e-21	300	610	0	-5.34609e-24	6.94296e-24	-7.02447e-23	-1.5346e-21	-9.12491e-21	-9.63272e-22	300	200	0	0.306457	0.814109	68.6277	53.1885	-1520.43	1970.58	-311	200	0	0.197011	-0.46526	88.2823	-149.494	212.715	800.999	-914	200	0
493	0	-4.11016e-23	6.16737e-23	2.2447e-22	1.97585e-20	2.38257e-20	6.10575e-22	300	610	0	-1.29715e-23	6.85875e-24	-8.59363e-23	-1.86228e-21	-1.14531e-20	-8.26456e-22	300	200	0	0.32181	0.874748	68.4926	58.448	-1514.7	1974.65	-311	200	0	-0.173583	-0.473365	87.2349	-166.931	298.317	785.479	-914	200	0	0.0779842	0.14157	156.337	31165.7	100864	3144.24	0	0	0
493	1	-8.03046e-24	8.67271e-23	4.21271e-22	3.43787e-20	4.28952e-20	-2.27016e-21	300	610	0	-2.35443e-23	5.29001e-24	-9.54082e-23	-2.04605e-21	-1.31275e-20	-4.17117e-22	300	200	0	0.31909	0.942978	68.2975	62.263	-1511.7	1978.3	-311	200	0	-0.507364	-0.511269	86.3651	-185.85	382.013	768.867	-914	200	0
493	2	5.11547e-23	1.12318e-22	6.76205e-22	5.26783e-20	6.71672e-20	-6.8098e-21	300	610	0	-3.7051e-23	1.46458e-24	-9.2098e-23	-1.94138e-21	-1.33175e-20	3.81333e-22	300	200	0	0.299556	1.01243	68.0272	63.9715	-1511.5	1981.3	-311	200	0	-0.779554	-0.578775	85.7669	-203.03	463.831	752.497	-914	200	0
493	3	1.43486e-22	1.33536e-22	9.79385e-22	7.35828e-20	9.54549e-20	-1.32934e-20	300	610	0	-5.28599e-23	-5.49261e-24	-6.72428e-23	-1.35676e-21	-1.08865e-20	1.69099e-21	300	200	0	0.270507	1.07537	67.6986	64.2614	-1515.6	1983.2	-311	200	0	-0.97167	-0.675926	85.5056	-218.887	548.103	734.315	-914	200	0
493	4	2.74323e-22	1.4275e-22	1.30361e-21	9.46829e-20	1.24861e-19	-2.18135e-20	300	610	0	-6.93947e-23	-1.64541e-23	-1.00688e-23	-5.8605e-23	-4.4007e-21	3.61818e-21	300	200	0	0.239823	1.12452	67.3576	65.101	-1524.86	1984.06	-311	200	0	-1.07477	-0.8116	85.6022	-234.595	638.867	710.106	-914	200	0
493	5	4.44998e-22	1.29174e-22	1.5972e-21	1.11748e-19	1.50115e-19	-3.21091e-20	300	610	0	-8.37632e-23	-3.21072e-23	9.14606e-23	2.21141e-21	7.79241e-21	6.21982e-21	300	200	0	0.21017	1.15703	67.0513	68.4959	-1538.57	1984.3	-311	200	0	-1.08499	-0.994108	86.0236	-244.496	734.953	678.364	-914	200	0
493	6	6.49574e-22	7.87754e-23	1.77663e-21	1.18256e-19	1.62909e-19	-4.33576e-20	300	610	0	-9.13844e-23	-5.26744e-23	2.49083e-22	5.70102e-21	2.73837e-20	9.45503e-21	300	200	0	0.179976	1.1759	66.8087	75.2831	-1555.74	1984	-311	200	0	-1.00944	-1.21793	86.6919	-235.555	828.678	643.8	-914	200	0
493	7	8.70687e-22	-2.5217e-23	1.7203e-21	1.05053e-19	1.5138e-19	-5.39309e-20	300	610	0	-8.56898e-23	-7.75235e-23	4.7158e-22	1.05882e-20	5.578e-20	1.31213e-20	300	200	0	0.149046	1.18659	66.6417	85.1859	-1575.77	1982.93	-311	200	0	-0.88052	-1.45871	87.479	-197.032	904.125	615.724	-914	200	0
493	8	1.07471e-21	-2.0086e-22	1.2656e-21	6.03054e-20	9.99372e-20	-6.11376e-20	300	610	0	-5.80161e-23	-1.04667e-22	7.60775e-22	1.68928e-20	9.36022e-20	1.6777e-20	300	200	0	0.121018	1.19283	66.5488	97.2691	-1597.1	1981.21	-311	200	0	-0.751037	-1.67579	88.2134	-127.922	938.874	603.279	-914	200	0
493	9	1.20672e-21	-4.64699e-22	2.12296e-22	-3.00287e-20	-1.02598e-20	-6.09941e-20	300	610	0	2.14653e-24	-1.30174e-22	1.10601e-21	2.43552e-20	1.39976e-19	1.96564e-20	300	200	0	0.100806	1.19533	66.5185	109.709	-1616.63	1979.66	-311	200	0	-0.665563	-1.82039	88.7396	-34.652	915.53	610.674	-914	200	0
494	0	1.18607e-21	-8.27228e-22	-1.66371e-21	-1.80918e-19	-1.99795e-19	-4.80965e-20	300	610	0	1.06341e-22	-1.47543e-22	1.47711e-21	3.2284e-20	1.91606e-19	2.05884e-20	300	200	0	0.0921302	1.19339	66.534	119.598	-1630.8	1979.71	-311	200	0	-0.634325	-1.85016	88.9677	70.6051	834.672	634.873	-914	200	0	-0.290397	-0.013327	156.669	31405.6	100965	3501.89	0	0	0
494	1	9.04217e-22	-1.28623e-21	-4.5816e-21	-4.0584e-19	-4.8802e-19	-1.56903e-20	300	610	0	2.65513e-22	-1.47157e-22	1.81627e-21	3.93798e-20	2.41673e-19	1.79401e-20	300	200	0	0.0976608	1.1879	66.586	123.775	-1637.39	1982.97	-311	200	0	-0.63257	-1.74745	88.8874	165.981	715.651	667.505	-914	200	0
494	2	2.26489e-22	-1.81783e-21	-8.70656e-21	-7.12884e-19	-8.88123e-19	4.39265e-20	300	610	0	4.87298e-22	-1.15971e-22	2.02952e-21	4.35553e-20	2.78638e-19	9.61375e-21	300	200	0	0.119339	1.18219	66.6822	120.626	-1636.6	1990.29	-311	200	0	-0.623938	-1.53283	88.5775	222.646	587.112	699.366	-914	200	0
494	3	-9.99236e-22	-2.36549e-21	-1.40756e-20	-1.09909e-18	-1.39985e-18	1.38508e-19	300	610	0	7.71996e-22	-3.76809e-23	1.97958e-21	4.17859e-20	2.85151e-19	-6.86165e-21	300	200	0	0.156984	1.17938	66.8434	111.465	-1630.38	2000.73	-311	200	0	-0.588287	-1.26014	88.1601	218.777	478.735	724.327	-914	200	0
494	4	-2.9239e-21	-2.8275e-21	-2.0495e-20	-1.5429e-18	-1.9996e-18	2.7429e-19	300	610	0	1.10708e-21	1.06301e-22	1.48221e-21	3.00433e-20	2.37349e-19	-3.40941e-20	300	200	0	0.206653	1.1804	67.0811	99.8603	-1620.48	2011.65	-311	200	0	-0.530787	-0.993188	87.72	151.407	412.971	741.021	-914	200	0
494	5	-5.66512e-21	-3.04473e-21	-2.74102e-20	-1.99486e-18	-2.62809e-18	4.53573e-19	300	610	0	1.46031e-21	3.34681e-22	3.09795e-22	3.38981e-21	1.04989e-19	-7.43889e-20	300	200	0	0.261442	1.18509	67.3824	89.7726	-1607.5	2020.2	-311	200	0	-0.47094	-0.787895	87.3097	36.4776	393.796	751.761	-914	200	0
494	6	-9.2581e-21	-2.79118e-21	-3.37537e-20	-2.36729e-18	-3.17623e-18	6.71342e-19	300	610	0	1.77186e-21	6.62497e-22	-1.7936e-21	-4.3671e-20	-1.46992e-19	-1.29047e-19	300	200	0	0.314188	1.19311	67.7212	84.4491	-1591.75	2024.72	-311	200	0	-0.429422	-0.686452	87.0054	-98.0064	405.586	759.743	-914	200	0
494	7	-1.35875e-20	-1.7714e-21	-3.77875e-20	-2.52414e-18	-3.47095e-18	9.10889e-19	300	610	0	1.94631e-21	1.09528e-21	-5.08007e-21	-1.16467e-19	-5.54776e-19	-1.97353e-19	300	200	0	0.358694	1.2026	68.0793	85.9785	-1574.67	2024.78	-311	200	0	-0.418516	-0.706807	86.8944	-219.446	425.51	766.045	-914	200	0
494	8	-1.82999e-20	3.69613e-22	-3.69675e-20	-2.27353e-18	-3.26381e-18	1.13864e-18	300	610	0	1.84613e-21	1.62089e-21	-9.74271e-21	-2.18928e-19	-1.14898e-18	-2.75232e-19	300	200	0	0.389668	1.20966	68.4489	94.6835	-1559.49	2020.39	-311	200	0	-0.435695	-0.831387	87.0205	-301.01	435.279	768.175	-914	200	0
494	9	-2.27014e-20	4.01678e-21	-2.78756e-20	-1.3662e-18	-2.22672e-18	1.29865e-18	300	610	0	1.28907e-21	2.19895e-21	-1.5832e-20	-3.51738e-19	-1.94422e-18	-3.53611e-19	300	200	0	0.404158	1.21119	68.8133	109.026	-1549.53	2011.75	-311	200	0	-0.467296	-1.01281	87.3766	-333.434	427.29	762.054	-914	200	0
495	0	-2.56492e-20	9.52728e-21	-6.28176e-21	4.95202e-19	3.88055e-20	1.30765e-18	300	610	0	5.28696e-23	2.74837e-21	-2.314e-20	-5.09794e-19	-2.92419e-18	-4.16607e-19	300	200	0	0.402653	1.20866	69.1373	126.762	-1545.52	1999.59	-311	200	0	-0.501091	-1.19437	87.9327	-324.784	406.04	745.825	-914	200	0	-0.290397	-0.013327	156.669	31405.6	100965	3501.89	0	0	0
495	1	-2.54576e-20	1.71359e-20	3.25785e-20	3.63001e-18	3.97114e-18	1.05215e-18	300	610	0	-2.10819e-21	3.13406e-21	-3.10523e-20	-6.78982e-19	-4.02225e-18	-4.39785e-19	300	200	0	0.387222	1.20684	69.3816	145.949	-1546.15	1985.29	-311	200	0	-0.536038	-1.33252	88.6376	-285.321	381.679	722.028	-914	200	0
495	2	-1.98453e-20	2.68161e-20	9.34117e-20	8.32958e-18	9.98708e-18	3.89586e-19	300	610	0	-5.4297e-21	3.15497e-21	-3.83746e-20	-8.32451e-19	-5.09801e-18	-3.88902e-19	300	200	0	0.360078	1.20877	69.5225	164.652	-1551.4	1970.58	-311	200	0	-0.580817	-1.4096	89.4061	-216.904	361.227	696.804	-914	200	0
495	3	-5.96871e-21	3.80918e-20	1.79847e-19	1.47762e-17	1.83795e-17	-8.43589e-19	300	610	0	-1.00808e-20	2.53711e-21	-4.31527e-20	-9.26754e-19	-5.9119e-18	-2.19757e-19	300	200	0	0.325289	1.21429	69.5519	180.752	-1563.5	1957.37	-311	200	0	-0.644971	-1.42675	90.144	-119.007	348.281	676.678	-914	200	0
495	4	1.94042e-20	4.98046e-20	2.92888e-19	2.29245e-17	2.9165e-17	-2.81349e-18	300	610	0	-1.608e-20	9.3637e-22	-4.25147e-20	-8.98596e-19	-6.10156e-18	1.20002e-19	300	200	0	0.289841	1.22269	69.4686	192.497	-1583.81	1947.58	-311	200	0	-0.733635	-1.38488	90.7964	1.55376	349.007	665.603	-914	200	0
495	5	5.95111e-20	5.98485e-20	4.28763e-19	3.23429e-17	4.18761e-17	-5.65628e-18	300	610	0	-2.31797e-20	-2.04193e-21	-3.25889e-20	-6.63283e-19	-5.16618e-18	6.86054e-19	300	200	0	0.260948	1.23317	69.279	198.735	-1610.34	1942.67	-311	200	0	-0.844973	-1.27534	91.3501	131.533	371.064	664.721	-914	200	0
495	6	1.16927e-19	6.49072e-20	5.76177e-19	4.20174e-17	5.53006e-17	-9.42776e-18	300	610	0	-3.07215e-20	-6.79859e-21	-8.56745e-21	-1.16468e-19	-2.46801e-18	1.52831e-18	300	200	0	0.24181	1.24323	69.0021	199.059	-1639.27	1943.1	-311	200	0	-0.965638	-1.08555	91.8018	258.867	413.612	674.023	-914	200	0
495	7	1.92544e-19	6.02461e-20	7.1309e-19	5.01311e-17	6.71821e-17	-1.40324e-17	300	610	0	-3.74681e-20	-1.3662e-20	3.49891e-20	8.58748e-19	2.73664e-18	2.67631e-18	300	200	0	0.229761	1.24924	68.6723	194.399	-1666.61	1948.21	-311	200	0	-1.0748	-0.811113	92.1659	376.996	461.964	693.462	-914	200	0
495	8	2.84135e-19	3.96463e-20	8.03351e-19	5.38476e-17	7.39161e-17	-1.91314e-17	300	610	0	-4.14329e-20	-2.27662e-20	1.03491e-19	2.37684e-18	1.12215e-17	4.11803e-18	300	200	0	0.218833	1.2487	68.3286	187.239	-1687.93	1956.63	-311	200	0	-1.15581	-0.467696	92.4886	482.321	494.265	721.516	-914	200	0
495	9	3.84517e-19	-4.40384e-21	7.93753e-19	4.91454e-17	7.03007e-17	-2.40327e-17	300	610	0	-3.97369e-20	-3.38802e-20	2.01173e-19	4.52436e-18	2.36521e-17	5.77164e-18	300	200	0	0.204124	1.2415	67.9988	180.951	-1698.77	1966.88	-311	200	0	-1.19474	-0.0953241	92.8014	567.736	493.854	752.284	-914	200	0
496	0	4.79374e-19	-8.01061e-20	6.12461e-19	3.0776e-17	4.94346e-17	-2.75738e-17	300	610	0	-2.8547e-20	-4.61848e-20	3.29354e-19	7.32129e-18	4.03676e-17	7.45088e-18	300	200	0	0.183461	1.22964	67.6972	178.536	-1696.29	1977.62	-311	200	0	-1.17022	0.25089	93.0723	622.326	458.657	776.133	-914	200	0	-0.184475	1.48072	160.968	33020.2	105314	2207.08	0	0	0
496	1	5.44951e-19	-1.95162e-19	1.70141e-19	-7.55541e-18	2.89172e-18	-2.8015e-17	300	610	0	-3.16504e-21	-5.80089e-20	4.84e-19	1.06677e-17	6.10698e-17	8.8265e-18	300	200	0	0.157004	1.21655	67.445	181.311	-1680.44	1987.69	-311	200	0	-1.05929	0.52029	93.2456	640.644	404.269	785.382	-914	200	0
496	2	5.46003e-19	-3.54806e-19	-6.34457e-19	-7.26577e-17	-7.8659e-17	-2.2973e-17	300	610	0	4.16376e-20	-6.65451e-20	6.52606e-19	1.4276e-17	8.44128e-17	9.38877e-18	300	200	0	0.127959	1.20647	67.2825	188.533	-1653.8	1996.17	-311	200	0	-0.855903	0.685244	93.327	629.187	359.461	779.073	-914	200	0
496	3	4.34612e-19	-5.58898e-19	-1.90231e-18	-1.70822e-16	-2.04187e-16	-9.43982e-18	300	610	0	1.10928e-19	-6.75929e-20	8.10532e-19	1.75915e-17	1.07509e-16	8.41981e-18	300	200	0	0.102391	1.20319	67.2441	198.367	-1620.54	2002.22	-311	200	0	-0.579532	0.748028	93.3989	603.071	354.724	762.443	-914	200	0
496	4	1.50747e-19	-7.97973e-19	-3.71299e-18	-3.06134e-16	-3.80174e-16	1.60557e-17	300	610	0	2.08439e-19	-5.53988e-20	9.17132e-19	1.97101e-17	1.25385e-16	4.98853e-18	300	200	0	0.0858287	1.20768	67.3206	208.809	-1584.57	2005.28	-311	200	0	-0.269803	0.734595	93.5451	580.141	410.064	743.482	-914	200	0
496	5	-3.74231e-19	-1.04832e-18	-6.09232e-18	-4.77998e-16	-6.07429e-16	5.70701e-17	300	610	0	3.34817e-19	-2.27022e-20	9.12358e-19	1.93078e-17	1.30476e-16	-2.01386e-18	300	200	0	0.0809001	1.21779	67.4542	218.087	-1548.69	2005.57	-311	200	0	0.0243928	0.678432	93.7667	576.771	525.656	730.214	-914	200	0
496	6	-1.20971e-18	-1.26636e-18	-8.96729e-18	-6.77797e-16	-8.76729e-16	1.16571e-16	300	610	0	4.85192e-19	3.88741e-20	7.14863e-19	1.46043e-17	1.12275e-16	-1.37754e-17	300	200	0	0.0886055	1.23153	67.5745	225.505	-1515.3	2004.27	-311	200	0	0.258762	0.601995	93.9745	601.994	677.98	730.179	-914	200	0
496	7	-2.41199e-18	-1.38298e-18	-1.21082e-17	-8.84751e-16	-1.16331e-15	1.95887e-16	300	610	0	6.46125e-19	1.37911e-19	2.23125e-19	3.39523e-18	5.73368e-17	-3.13753e-17	300	200	0	0.108999	1.24935	67.6323	231.771	-1487.03	2003.27	-311	200	0	0.409732	0.514354	94.0665	652.773	828.451	750.532	-914	200	0
496	8	-4.00293e-18	-1.29905e-18	-1.50602e-17	-1.06123e-15	-1.42053e-15	2.93219e-16	300	610	0	7.92048e-19	2.81566e-19	-6.78411e-19	-1.68046e-17	-5.01063e-17	-5.54804e-17	300	200	0	0.13942	1.27059	67.6145	237.799	-1465.94	2004.33	-311	200	0	0.483215	0.4271	93.9951	718.208	940.749	795.76	-914	200	0
496	9	-5.93994e-18	-8.83682e-19	-1.70716e-17	-1.14812e-15	-1.57334e-15	4.01704e-16	300	610	0	8.81604e-19	4.73035e-19	-2.10575e-18	-4.8453e-17	-2.26589e-16	-8.59011e-17	300	200	0	0.173587	1.28946	67.5418	243.527	-1452.49	2008.02	-311	200	0	0.510484	0.362934	93.7646	787.871	994.715	864.411	-914	200	0
497	0	-8.0772e-18	2.19982e-20	-1.703e-17	-1.06117e-15	-1.51285e-15	5.07089e-16	300	610	0	8.54554e-19	7.07961e-19	-4.15164e-18	-9.34508e-17	-4.86555e-16	-1.20998e-16	300	200	0	0.203503	1.2982	67.4545	247.961	-1445.66	2013.02	-311	200	0	0.533788	0.345765	93.4128	852.982	991.708	948.055	-914	200	0	-0.184475	1.48072	160.968	33020.2	105314	2207.08	0	0	0
497	1	-1.01196e-17	1.59267e-18	-1.34262e-17	-6.8988e-16	-1.09393e-15	5.85229e-16	300	610	0	6.30301e-19	9.69756e-19	-6.84909e-18	-1.52336e-16	-8.37814e-16	-1.56951e-16	300	200	0	0.222273	1.29404	67.3968	249.902	-1444.25	2016.95	-311	200	0	0.5853	0.384458	93.0011	902.221	948.774	1032.92	-914	200	0
497	2	-1.15733e-17	3.99423e-18	-4.37399e-18	9.89516e-17	-1.38481e-16	5.99781e-16	300	610	0	1.0956e-19	1.224e-18	-1.01204e-17	-2.23165e-16	-1.27502e-15	-1.86937e-16	300	200	0	0.225321	1.28065	67.4046	248.792	-1447.49	2017.63	-311	200	0	0.674137	0.46268	92.5919	922.204	885.219	1104.45	-914	200	0
497	3	-1.17019e-17	7.34295e-18	1.22773e-17	1.45043e-15	1.55204e-15	5.00718e-16	300	610	0	-8.18873e-19	1.41238e-18	-1.37116e-17	-3.00079e-16	-1.77104e-15	-2.00326e-16	300	200	0	0.210466	1.2638	67.489	245.119	-1454.33	2013.68	-311	200	0	0.788248	0.542868	92.2274	904.49	815.975	1152.93	-914	200	0
497	4	-9.49906e-18	1.16446e-17	3.86926e-17	3.50026e-15	4.17047e-15	2.24587e-16	300	610	0	-2.26387e-18	1.44714e-18	-1.71143e-17	-3.71627e-16	-2.26651e-15	-1.82073e-16	300	200	0	0.178821	1.24705	67.6216	239.927	-1463.11	2004.79	-311	200	0	0.900772	0.58541	91.9443	851.033	755.58	1175.67	-914	200	0
497	5	-3.69784e-18	1.67118e-17	7.66127e-17	6.33965e-15	7.85985e-15	-3.02253e-16	300	610	0	-4.30767e-18	1.20753e-18	-1.94837e-17	-4.19008e-16	-2.65827e-15	-1.1257e-16	300	200	0	0.136199	1.23036	67.7438	234.321	-1472.84	1992.03	-311	200	0	0.980457	0.572363	91.8129	772.778	719.089	1174.82	-914	200	0
497	6	7.15888e-18	2.20594e-17	1.26679e-16	9.9635e-15	1.26468e-14	-1.1559e-15	300	610	0	-6.96914e-18	5.40364e-19	-1.95644e-17	-4.14528e-16	-2.78841e-15	3.16585e-17	300	200	0	0.0927355	1.211	67.7936	229.519	-1484.34	1977.33	-311	200	0	1.00366	0.513596	91.9373	684.248	714.156	1153.4	-914	200	0
497	7	2.45572e-17	2.67862e-17	1.8749e-16	1.42003e-14	1.83502e-14	-2.40093e-15	300	610	0	-1.0153e-17	-7.32069e-19	-1.56478e-17	-3.20777e-16	-2.43656e-15	2.75946e-16	300	200	0	0.0597345	1.18563	67.7331	226.358	-1499.25	1963.01	-311	200	0	0.958754	0.426679	92.4014	596.235	735.976	1112.87	-914	200	0
497	8	4.97255e-17	2.94528e-17	2.54378e-16	1.86246e-14	2.44648e-14	-4.06851e-15	300	610	0	-1.35853e-17	-2.79338e-18	-5.59093e-18	-9.12002e-17	-1.31932e-15	6.43609e-16	300	200	0	0.0465299	1.15264	67.567	224.262	-1517.74	1951.77	-311	200	0	0.847267	0.31913	93.2033	509.796	773.267	1055.4	-914	200	0
497	9	8.31887e-17	2.79833e-17	3.17966e-16	2.24577e-14	3.00266e-14	-6.12524e-15	300	610	0	-1.67378e-17	-5.79931e-18	1.30601e-17	3.2701e-16	8.97448e-16	1.14961e-15	300	200	0	0.0597669	1.11387	67.3422	221.563	-1537.17	1945.98	-311	200	0	0.683582	0.197361	94.2243	418.781	816.521	987.314	-914	200	0
498	0	1.2414e-16	1.96246e-17	3.62627e-16	2.44674e-14	3.34736e-14	-8.43229e-15	300	610	0	-1.87502e-17	-9.82489e-18	4.27913e-17	9.86582e-16	4.56692e-15	1.79131e-15	300	200	0	0.102728	1.07468	67.1264	216.877	-1553.38	1946.37	-311	200	0	0.485929	0.078952	95.2669	318.362	858.71	918.771	-914	200	0	0.519112	1.28714	161.834	32909.9	106619	2381.17	0	0	0
498	1	1.69623e-16	1.017e-18	3.6511e-16	2.28893e-14	3.25276e-14	-1.06963e-14	300	610	0	-1.8362e-17	-1.47892e-17	8.56285e-17	1.92918e-15	1.00021e-14	2.53593e-15	300	200	0	0.173227	1.04251	66.9773	209.675	-1563.63	1951.72	-311	200	0	0.266228	-0.0186066	96.1401	208.484	893.639	861.464	-914	200	0
498	2	2.13558e-16	-3.15576e-17	2.93716e-16	1.53979e-14	2.41372e-14	-1.24161e-14	300	610	0	-1.38792e-17	-2.03566e-17	1.42378e-16	3.16857e-15	1.73814e-14	3.30518e-15	300	200	0	0.262618	1.02442	66.9216	200.485	-1568.67	1959.95	-311	200	0	0.0311816	-0.094275	96.7273	91.8238	917.343	826.387	-914	200	0
498	3	2.45687e-16	-8.16699e-17	1.08635e-16	-8.24553e-16	4.5387e-15	-1.28325e-14	300	610	0	-3.2043e-18	-2.58187e-17	2.11557e-16	4.66716e-15	2.66116e-14	3.95774e-15	300	200	0	0.357104	1.02374	66.9531	190.829	-1571.74	1969.01	-311	200	0	-0.212465	-0.156295	97.0121	-26.0899	927.775	820.488	-914	200	0
498	4	2.50622e-16	-1.51894e-16	-2.35799e-16	-2.8869e-14	-3.04897e-14	-1.08958e-14	300	610	0	1.60267e-17	-2.99649e-17	2.88009e-16	6.30583e-15	3.71473e-14	4.27201e-15	300	200	0	0.441049	1.03774	67.0419	181.717	-1575.96	1976.79	-311	200	0	-0.456115	-0.204644	97.0429	-135.301	923.298	844.314	-914	200	0
498	5	2.07234e-16	-2.42535e-16	-7.85968e-16	-7.16596e-14	-8.50913e-14	-5.2679e-15	300	610	0	4.61515e-17	-3.09626e-17	3.61256e-16	7.84831e-15	4.77686e-14	3.93276e-15	300	200	0	0.502207	1.05872	67.1451	171.997	-1582.37	1981.71	-311	200	0	-0.685597	-0.234349	96.869	-222.495	904.331	891.806	-914	200	0
498	6	8.87985e-17	-3.49891e-16	-1.57988e-15	-1.31225e-13	-1.62414e-13	5.61295e-15	300	610	0	8.89765e-17	-2.62773e-17	4.13742e-16	8.90364e-15	5.63365e-14	2.52718e-15	300	200	0	0.535623	1.07848	67.2207	159.183	-1589.59	1983.6	-311	200	0	-0.878279	-0.250179	96.5296	-273.224	874.105	951.176	-914	200	0
498	7	-1.35608e-16	-4.64059e-16	-2.63311e-15	-2.07613e-13	-2.6322e-13	2.33738e-14	300	610	0	1.45011e-16	-1.26793e-17	4.19234e-16	8.89284e-15	5.95562e-14	-4.41559e-16	300	200	0	0.542938	1.09196	67.2487	142.36	-1594.95	1983.68	-311	200	0	-1.00904	-0.263761	96.0834	-274.975	836.658	1007.95	-914	200	0
498	8	-4.97793e-16	-5.66398e-16	-3.91894e-15	-2.97423e-13	-3.83967e-13	4.9418e-14	300	610	0	2.12399e-16	1.36007e-17	3.4185e-16	7.03e-15	5.28063e-14	-5.51346e-15	300	200	0	0.529886	1.09745	67.2471	123.829	-1596.43	1983.21	-311	200	0	-1.06316	-0.281255	95.6006	-222.54	797.71	1049.18	-914	200	0
498	9	-1.02451e-15	-6.26943e-16	-5.34271e-15	-3.91951e-13	-5.14358e-13	8.44685e-14	300	610	0	2.85562e-16	5.64886e-17	1.36372e-16	2.33221e-15	3.01161e-14	-1.31916e-14	300	200	0	0.505062	1.09495	67.2623	107.512	-1593.52	1982.4	-311	200	0	-1.04808	-0.300164	95.1215	-122.034	766.146	1065.64	-914	200	0
499	0	-1.72817e-15	-6.02241e-16	-6.71115e-15	-4.75084e-13	-6.34484e-13	1.27915e-13	300	610	0	3.53597e-16	1.19369e-16	-2.49292e-16	-6.32215e-15	-1.55936e-14	-2.38105e-14	300	200	0	0.477513	1.08559	67.3445	96.06	-1586.81	1980.72	-311	200	0	-0.994246	-0.306719	94.6482	10.3197	749.194	1052.83	-914	200	0	-0.663535	1.47782	160.215	32350.1	104309	2312.15	0	0	0
499	1	-2.59366e-15	-4.34394e-16	-7.69958e-15	-5.21161e-13	-7.11847e-13	1.76956e-13	300	610	0	3.98605e-16	2.03982e-16	-8.68373e-16	-2.00635e-14	-9.18618e-14	-3.73423e-14	300	200	0	0.451613	1.07251	67.5266	89.8893	-1577.25	1977.62	-311	200	0	-0.942649	-0.272969	94.1717	152.95	746.902	1012.59	-914	200	0
499	2	-3.56115e-15	-5.23823e-17	-7.82211e-15	-4.93229e-13	-6.9879e-13	2.25556e-13	300	610	0	3.9423e-16	3.08849e-16	-1.76506e-15	-3.98031e-14	-2.05464e-13	-5.31344e-14	300	200	0	0.424017	1.06152	67.8077	88.4773	-1566.03	1973.21	-311	200	0	-0.929522	-0.168972	93.6783	284.253	753.09	954.117	-914	200	0
499	3	-4.50544e-15	6.22904e-16	-6.41318e-15	-3.4237e-13	-5.31175e-13	2.63314e-13	300	610	0	3.0487e-16	4.27197e-16	-2.95863e-15	-6.58818e-14	-3.60445e-13	-6.95828e-14	300	200	0	0.387424	1.05983	68.1531	91.643	-1554.28	1968.22	-311	200	0	-0.975438	0.0183578	93.1258	386.951	760.201	891.43	-914	200	0
499	4	-5.21354e-15	1.66825e-15	-2.6328e-15	-8.9882e-15	-1.29499e-13	2.74383e-13	300	610	0	8.62296e-17	5.44451e-16	-4.42106e-15	-9.75785e-14	-5.55255e-13	-8.37623e-14	300	200	0	0.338293	1.07322	68.5127	99.3114	-1543.01	1963.46	-311	200	0	-1.07734	0.277235	92.4515	451.778	766.398	837.596	-914	200	0
499	5	-5.36401e-15	3.14045e-15	4.48829e-15	5.72719e-13	5.95981e-13	2.36736e-13	300	610	0	-3.11929e-16	6.35489e-16	-6.04786e-15	-1.32473e-13	-7.78942e-13	-9.10548e-14	300	200	0	0.281434	1.10339	68.8427	110.371	-1533.83	1959.25	-311	200	0	-1.20637	0.569991	91.6331	480.216	780.455	799.227	-914	200	0
499	6	-4.51342e-15	5.0498e-15	1.59431e-14	1.46571e-12	1.73421e-12	1.22168e-13	300	610	0	-9.39753e-16	6.6205e-16	-7.6232e-15	-1.65695e-13	-1.00647e-12	-8.48569e-14	300	200	0	0.228071	1.14704	69.1189	122.279	-1529.26	1955.4	-311	200	0	-1.31849	0.835829	90.7301	480.341	813.847	775.679	-914	200	0
499	7	-2.09807e-15	7.32353e-15	3.25602e-14	2.71493e-12	3.35428e-12	-1.02431e-13	300	610	0	-1.83684e-15	5.7096e-16	-8.78237e-15	-1.89116e-13	-1.1935e-12	-5.64807e-14	300	200	0	0.189444	1.19617	69.3337	132.297	-1531.06	1951.48	-311	200	0	-1.37289	1.00854	89.8679	455.415	865.682	763.275	-914	200	0
499	8	2.53796e-15	9.75954e-15	5.47101e-14	4.32468e-12	5.47648e-12	-4.71831e-13	300	610	0	-3.01623e-15	2.94132e-16	-8.97732e-15	-1.90637e-13	-1.27131e-12	4.58559e-15	300	200	0	0.172543	1.24067	69.4812	139.123	-1538.64	1947.26	-311	200	0	-1.3445	1.0474	89.1964	399.861	918.081	759.199	-914	200	0
499	9	1.0075e-14	1.19726e-14	8.18898e-14	6.2277e-12	8.03194e-12	-1.01648e-12	300	610	0	-4.44205e-15	-2.48341e-16	-7.45481e-15	-1.53751e-13	-1.14301e-12	1.09846e-13	300	200	0	0.18199	1.27302	69.5467	143.283	-1549.75	1942.94	-311	200	0	-1.22703	0.953321	88.843	308.653	942.272	761.704	-914	200	0
500	0	2.10948e-14	1.33391e-14	1.12182e-13	8.24617e-12	1.0811e-11	-1.75299e-12	300	610	0	-6.00083e-15	-1.14035e-15	-3.26087e-15	-5.77125e-14	-6.82836e-13	2.70145e-13	300	200	0	0.221997	1.29112	69.5162	146.413	-1561.79	1938.97	-311	200	0	-1.03249	0.75868	88.8511	185.74	910.906	769.229	-914	200	0	-0.663535	1.47782	160.215	32350.1	104309	2312.15	0	0	0
500	1	3.5887e-14	1.29497e-14	1.41605e-13	1.00469e-11	1.34028e-11	-2.67048e-12	300	610	0	-7.4676e-15	-2.45534e-15	4.70976e-15	1.21293e-13	2.59124e-13	4.9293e-13	300	200	0	0.292408	1.29749	69.3928	150.15	-1571.91	1936.01	-311	200	0	-0.78896	0.511328	89.1272	42.7807	817.767	780.688	-914	200	0
500	2	5.4173e-14	9.58718e-15	1.63417e-13	1.10954e-11	1.51314e-11	-3.71248e-12	300	610	0	-8.4702e-15	-4.23332e-15	1.75962e-14	4.0748e-13	1.84372e-12	7.78199e-13	300	200	0	0.384438	1.29747	69.2106	155.174	-1577.99	1935.07	-311	200	0	-0.535452	0.261096	89.458	-104.168	686.67	795.729	-914	200	0
500	3	7.47438e-14	1.75068e-15	1.67467e-13	1.06184e-11	1.50001e-11	-4.75496e-12	300	610	0	-8.45758e-15	-6.44788e-15	3.63606e-14	8.20742e-13	4.21745e-12	1.11299e-12	300	200	0	0.483538	1.29625	69.0273	161.056	-1580.39	1937.12	-311	200	0	-0.309612	0.0456963	89.6193	-235.794	552.966	813.569	-914	200	0
500	4	9.50229e-14	-1.22422e-14	1.39783e-13	7.58671e-12	1.16613e-11	-5.58212e-12	300	610	0	-6.68182e-15	-8.96253e-15	6.1457e-14	1.36933e-12	7.47147e-12	1.46449e-12	300	200	0	0.575919	1.29514	68.8922	166.959	-1581.67	1942.45	-311	200	0	-0.129172	-0.116111	89.4925	-333.592	437.745	831.076	-914	200	0
500	5	1.10589e-13	-3.40411e-14	6.26478e-14	7.40596e-13	3.43601e-12	-5.86325e-12	300	610	0	-2.2077e-15	-1.14777e-14	9.23626e-14	2.03952e-12	1.15818e-11	1.77215e-12	300	200	0	0.65183	1.29078	68.8221	172.32	-1583.99	1950.66	-311	200	0	0.0139503	-0.221242	89.0874	-386.568	341.912	842.559	-914	200	0
500	6	1.14731e-13	-6.48964e-14	-8.45033e-14	-1.13203e-11	-1.15826e-11	-5.13636e-12	300	610	0	6.03185e-15	-1.34722e-14	1.26963e-13	2.78224e-12	1.63291e-11	1.93979e-12	300	200	0	0.705573	1.27826	68.8074	176.881	-1587.28	1961.01	-311	200	0	0.13638	-0.2754	88.4937	-393.395	258.826	843.158	-914	200	0
500	7	9.81439e-14	-1.05105e-13	-3.22917e-13	-2.995e-11	-3.53023e-11	-2.80699e-12	300	610	0	1.91119e-14	-1.41475e-14	1.60816e-13	3.49709e-12	2.11999e-11	1.82911e-12	300	200	0	0.734186	1.25507	68.8259	180.501	-1589.56	1972.19	-311	200	0	0.242533	-0.28875	87.8545	-357.823	185.451	832.525	-914	200	0
500	8	4.89422e-14	-1.53244e-13	-6.70622e-13	-5.61417e-11	-6.92369e-11	1.82649e-12	300	610	0	3.78986e-14	-1.23883e-14	1.86346e-13	4.01525e-12	2.52755e-11	1.25731e-12	300	200	0	0.735263	1.22325	68.8508	183.24	-1588.48	1982.34	-311	200	0	0.321601	-0.27563	87.3436	-284.361	123.877	814.165	-914	200	0
500	9	-4.6782e-14	-2.05194e-13	-1.13632e-12	-9.00546e-11	-1.13901e-10	9.50666e-12	300	610	0	6.2715e-14	-6.75976e-15	1.9211e-13	4.08384e-12	2.71228e-11	2.07306e-15	300	200	0	0.705641	1.18847	68.856	185.697	-1583.37	1989.79	-311	200	0	0.361794	-0.251303	87.0911	-180.786	81.9662	792.16	-914	200	0
501	0	-2.03572e-13	-2.52998e-13	-1.71065e-12	-1.30364e-10	-1.67966e-10	2.08932e-11	300	610	0	9.28728e-14	4.43164e-15	1.62297e-13	3.3563e-12	2.47114e-11	-2.18157e-12	300	200	0	0.642928	1.15826	68.8236	189.38	-1576.16	1993.73	-311	200	0	0.363843	-0.223793	87.1084	-61.7293	70.751	769.449	-914	200	0	0.558012	1.0235	156.007	31377	100119	2407.61	0	0	0
501	1	-4.3406e-13	-2.83681e-13	-2.35485e-12	-1.73441e-10	-2.27169e-10	3.63651e-11	300	610	0	1.26067e-13	2.29776e-14	7.67902e-14	1.39492e-12	1.5393e-11	-5.52714e-12	300	200	0	0.549147	1.14089	68.7434	196.304	-1569.73	1994.1	-311	200	0	0.339838	-0.192208	87.2893	56.4591	91.5265	747.892	-914	200	0
501	2	-7.44933e-13	-2.7822e-13	-2.98698e-12	-2.12397e-10	-2.83032e-10	5.57342e-11	300	610	0	1.57659e-13	5.04695e-14	-8.78542e-14	-2.30572e-12	-4.00621e-12	-1.01999e-11	300	200	0	0.432731	1.14237	68.6067	207.118	-1565.02	1991.22	-311	200	0	0.303271	-0.154422	87.5086	163.649	129.621	728.422	-914	200	0
501	3	-1.13115e-12	-2.11029e-13	-3.46703e-12	-2.36109e-10	-3.21503e-10	7.7865e-11	300	610	0	1.79912e-13	8.78198e-14	-3.55999e-13	-8.26404e-12	-3.69161e-11	-1.6212e-11	300	200	0	0.307691	1.16273	68.401	219.701	-1560.11	1985.81	-311	200	0	0.260776	-0.112531	87.7107	253.271	165.871	710.729	-914	200	0
501	4	-1.56834e-12	-5.04059e-14	-3.58303e-12	-2.28391e-10	-3.21746e-10	1.0021e-10	300	610	0	1.81311e-13	1.34572e-13	-7.48555e-13	-1.69135e-11	-8.65004e-11	-2.33069e-11	300	200	0	0.191221	1.19641	68.1151	230.619	-1552.17	1979.04	-311	200	0	0.210719	-0.0749933	87.8792	313.729	188.609	693.564	-914	200	0
501	5	-2.0035e-12	2.39415e-13	-3.04178e-12	-1.67605e-10	-2.5545e-10	1.18294e-10	300	610	0	1.46145e-13	1.8798e-13	-1.27609e-12	-2.84501e-11	-1.54804e-10	-3.08138e-11	300	200	0	0.0981451	1.23442	67.7517	237.197	-1539.64	1972.18	-311	200	0	0.149936	-0.0608282	87.9807	329.067	196.143	676.423	-914	200	0
501	6	-2.34492e-12	6.93848e-13	-1.46964e-12	-2.71268e-11	-8.71703e-11	1.25218e-10	300	610	0	5.46758e-14	2.41893e-13	-1.92901e-12	-4.26159e-11	-2.41502e-10	-3.74808e-11	300	200	0	0.0351199	1.26547	67.3378	237.579	-1523.19	1966.16	-311	200	0	0.0816175	-0.0943637	87.977	289.431	193.621	660.849	-914	200	0
501	7	-2.45248e-12	1.34035e-12	1.56949e-12	2.22829e-10	2.23591e-10	1.11293e-10	300	610	0	-1.15752e-13	2.85501e-13	-2.66461e-12	-5.8417e-11	-3.42215e-10	-4.13042e-11	300	200	0	0.00180749	1.27886	66.9267	230.798	-1506.08	1961.24	-311	200	0	0.0161099	-0.183836	87.8379	197.595	188.219	649.673	-914	200	0
501	8	-2.13099e-12	2.18686e-12	6.52993e-12	6.11365e-10	7.17725e-10	6.39968e-11	300	610	0	-3.88169e-13	3.02144e-13	-3.39147e-12	-7.37859e-11	-4.46419e-10	-3.93892e-11	300	200	0	-0.00485017	1.27065	66.5844	217.658	-1493.67	1957.35	-311	200	0	-0.0369954	-0.30619	87.5567	64.8683	188.952	645.286	-914	200	0
501	9	-1.12995e-12	3.2057e-12	1.38034e-11	1.16036e-09	1.42833e-09	-3.15358e-11	300	610	0	-7.81486e-13	2.68437e-13	-3.95241e-12	-8.5216e-11	-5.35087e-10	-2.78905e-11	300	200	0	0.00776589	1.24571	66.3695	200.165	-1490.73	1954.78	-311	200	0	-0.0781351	-0.419097	87.1903	-92.3891	208.221	648.239	-914	200	0
502	0	8.45452e-13	4.31298e-12	2.35917e-11	1.8746e-09	2.36809e-09	-1.91154e-10	300	610	0	-1.30352e-12	1.54148e-13	-4.10844e-12	-8.74252e-11	-5.78346e-10	-2.10749e-12	300	200	0	0.024946	1.21187	66.3198	180.557	-1498.34	1954.71	-311	200	0	-0.116623	-0.490067	86.8342	-248.605	255.875	655.797	-914	200	0	-0.687111	0.869186	154.119	31063.2	98781.6	2685.62	0	0	0
502	1	4.10591e-12	5.34449e-12	3.57241e-11	2.72813e-09	3.51152e-09	-4.29136e-10	300	610	0	-1.94118e-12	-7.65992e-14	-3.52787e-12	-7.31387e-11	-5.33657e-10	4.31733e-11	300	200	0	0.0297066	1.17299	66.4469	161.652	-1513.2	1958.61	-311	200	0	-0.162314	-0.514107	86.5385	-369.426	330.372	661.84	-914	200	0
502	2	8.92533e-12	6.03031e-12	4.94179e-11	3.64693e-09	4.7721e-09	-7.54064e-10	300	610	0	-2.64771e-12	-4.62048e-13	-1.78655e-12	-3.3124e-11	-3.45268e-10	1.12977e-10	300	200	0	0.0125998	1.12966	66.7319	146.561	-1529.46	1967.06	-311	200	0	-0.223734	-0.506344	86.2602	-425.571	418.261	660.495	-914	200	0
502	3	1.54568e-11	5.97267e-12	6.29875e-11	4.48874e-09	5.97504e-09	-1.16284e-09	300	610	0	-3.32752e-12	-1.03664e-12	1.61257e-12	4.33413e-11	5.399e-11	2.10956e-10	300	200	0	-0.0236337	1.08437	67.1266	137.398	-1540.88	1978.91	-311	200	0	-0.310691	-0.484445	85.8918	-409.794	504.746	651.259	-914	200	0
502	4	2.36117e-11	4.63388e-12	7.35274e-11	5.02207e-09	6.82825e-09	-1.63268e-09	300	610	0	-3.81988e-12	-1.82105e-12	7.19018e-12	1.67348e-10	7.37214e-10	3.37625e-10	300	200	0	-0.0668821	1.04169	67.5682	134.931	-1543.14	1991.51	-311	200	0	-0.429365	-0.457148	85.3664	-339.708	586.398	640.218	-914	200	0
502	5	3.28991e-11	1.34445e-12	7.66121e-11	4.90828e-09	6.89629e-09	-2.1113e-09	300	610	0	-3.88412e-12	-2.80773e-12	1.54002e-11	3.48329e-10	1.77266e-09	4.87926e-10	300	200	0	-0.102346	1.00434	68.0007	138.687	-1535.96	2001.94	-311	200	0	-0.573267	-0.421031	84.7491	-241.664	672.096	635.962	-914	200	0
502	6	4.22302e-11	-4.65557e-12	6.60907e-11	3.69255e-09	5.58458e-09	-2.50594e-09	300	610	0	-3.19043e-12	-3.94161e-12	2.64863e-11	5.90872e-10	3.20599e-09	6.48161e-10	300	200	0	-0.11962	0.973628	68.3884	146.256	-1523.07	2008.21	-311	200	0	-0.723888	-0.362536	84.1979	-131.958	768.984	644.374	-914	200	0
502	7	4.97026e-11	-1.41259e-11	3.4086e-11	8.12352e-10	2.14509e-09	-2.67268e-09	300	610	0	-1.32232e-12	-5.0964e-12	4.02756e-11	8.90197e-10	5.03415e-09	7.92449e-10	300	200	0	-0.115791	0.953889	68.7159	153.153	-1509.99	2009.46	-311	200	0	-0.861062	-0.264125	83.8386	-13.2761	866.617	666.172	-914	200	0
502	8	5.23925e-11	-2.76681e-11	-2.86473e-11	-4.36556e-09	-4.28195e-09	-2.40848e-09	300	610	0	2.20105e-12	-6.04808e-12	5.59074e-11	1.22621e-09	7.16991e-09	8.79079e-10	300	200	0	-0.0930265	0.952652	68.98	154.993	-1501.84	2005.66	-311	200	0	-0.971611	-0.119977	83.7011	116.077	937.032	697.054	-914	200	0
502	9	4.62066e-11	-4.54845e-11	-1.31817e-10	-1.24661e-08	-1.45724e-08	-1.44952e-09	300	610	0	7.87274e-12	-6.44916e-12	7.15021e-11	1.55635e-09	9.3978e-09	8.47462e-10	300	200	0	-0.0552294	0.974342	69.1762	150.527	-1502.09	1997.65	-311	200	0	-1.05118	0.0467834	83.7846	253.556	952.386	730.54	-914	200	0
503	0	2.5866e-11	-6.70402e-11	-2.83925e-10	-2.39702e-08	-2.94486e-08	5.18961e-10	300	610	0	1.61049e-11	-5.8094e-12	8.37986e-11	1.80783e-09	1.13239e-08	6.16736e-10	300	200	0	-0.00671015	1.01457	69.2941	142.623	-1511.92	1987.03	-311	200	0	-1.10041	0.187804	84.1581	389.444	901.754	762.37	-914	200	0	-0.687111	0.869186	154.119	31063.2	98781.6	2685.62	0	0	0
503	1	-1.48757e-11	-9.06296e-11	-4.89605e-10	-3.90084e-08	-4.92158e-08	3.83508e-09	300	610	0	2.70832e-11	-3.49202e-12	8.78087e-11	1.87034e-09	1.23258e-08	8.75504e-11	300	200	0	0.04792	1.06127	69.3269	136.331	-1529.83	1975.72	-311	200	0	-1.11598	0.254387	84.941	507.49	794.042	791.55	-914	200	0
503	2	-8.26521e-11	-1.12865e-10	-7.45813e-10	-5.7075e-08	-7.33907e-08	8.80746e-09	300	610	0	4.05615e-11	1.26267e-12	7.65748e-11	1.59122e-09	1.15125e-08	-8.51006e-10	300	200	0	0.102714	1.10119	69.277	135.473	-1552.04	1965.33	-311	200	0	-1.08375	0.222797	86.1644	589.411	652.132	817.513	-914	200	0
503	3	-1.83395e-10	-1.28134e-10	-1.03677e-09	-7.66625e-08	-1.00219e-07	1.56295e-08	300	610	0	5.55929e-11	9.27057e-12	4.11569e-11	7.75786e-10	7.7105e-09	-2.30695e-09	300	200	0	0.150078	1.12564	69.1561	140.311	-1573.74	1956.63	-311	200	0	-0.987026	0.102627	87.6702	623.213	506.503	837.495	-914	200	0
503	4	-3.20585e-10	-1.2812e-10	-1.32785e-09	-9.48334e-08	-1.26099e-07	2.42538e-08	300	610	0	7.02086e-11	2.12761e-11	-2.8979e-11	-8.03353e-10	-5.01081e-10	-4.36085e-09	300	200	0	0.183961	1.13301	68.9844	148.486	-1590.61	1949.65	-311	200	0	-0.826143	-0.0754927	89.1648	608.985	389.265	846.476	-914	200	0
503	5	-4.92718e-10	-1.01528e-10	-1.55875e-09	-1.06772e-07	-1.44962e-07	3.42245e-08	300	610	0	8.10705e-11	3.77452e-11	-1.44956e-10	-3.38333e-09	-1.46794e-08	-7.02887e-09	300	200	0	0.203502	1.12924	68.7864	157.863	-1600.13	1944.1	-311	200	0	-0.628912	-0.276508	90.3699	555.775	327.176	841.018	-914	200	0
503	6	-6.89933e-10	-3.4225e-11	-1.63712e-09	-1.05397e-07	-1.47711e-07	4.44694e-08	300	610	0	8.31513e-11	5.85624e-11	-3.16613e-10	-7.16903e-09	-3.62954e-08	-1.02117e-08	300	200	0	0.21194	1.12491	68.5863	167.585	-1602.07	1939.72	-311	200	0	-0.438863	-0.468715	91.1269	473.482	335.42	824.535	-914	200	0
503	7	-8.89875e-10	8.99316e-11	-1.43396e-09	-8.11485e-08	-1.21862e-07	5.30666e-08	300	610	0	6.95276e-11	8.26256e-11	-5.49517e-10	-1.22668e-08	-6.63653e-08	-1.36301e-08	300	200	0	0.212723	1.128	68.4069	177.02	-1598.53	1936.22	-311	200	0	-0.290871	-0.631753	91.4146	369.926	413.164	806.61	-914	200	0
503	8	-1.0531e-09	2.87226e-10	-7.8324e-10	-2.21467e-08	-5.16333e-08	5.70154e-08	300	610	0	3.14145e-11	1.07344e-10	-8.40651e-10	-1.85896e-08	-1.04903e-07	-1.67491e-08	300	200	0	0.208551	1.13889	68.2681	185.573	-1592.64	1933.53	-311	200	0	-0.194871	-0.761568	91.3255	255.23	540.809	796.004	-914	200	0
503	9	-1.11862e-09	5.70814e-10	5.10954e-10	8.50664e-08	8.12212e-08	5.20604e-08	300	610	0	-4.1389e-11	1.28078e-10	-1.17269e-09	-2.57317e-08	-1.50178e-07	-1.87008e-08	300	200	0	0.203074	1.15232	68.1786	193.698	-1585.92	1931.89	-311	200	0	-0.137536	-0.857357	91.0118	147.397	685.206	796.53	-914	200	0
504	0	-1.00061e-09	9.45686e-10	2.65596e-09	2.539e-07	2.9545e-07	3.26468e-08	300	610	0	-1.59432e-10	1.3758e-10	-1.50703e-09	-3.28181e-08	-1.97782e-07	-1.82175e-08	300	200	0	0.201575	1.16355	68.1255	202.736	-1576.83	1931.37	-311	200	0	-0.0954776	-0.907547	90.6135	70.7444	814.073	808.301	-914	200	0	0.235351	0.477764	158.856	32197.3	103319	3043.02	0	0	0
504	1	-5.87873e-10	1.40159e-09	5.83598e-09	4.94898e-07	6.06786e-07	-7.88871e-09	300	610	0	-3.3168e-10	1.25577e-10	-1.77603e-09	-3.83379e-08	-2.39565e-07	-1.35991e-08	300	200	0	0.210485	1.17297	68.0756	212.979	-1561.92	1931.56	-311	200	0	-0.0479628	-0.898152	90.2345	43.5517	907.623	828.444	-914	200	0
504	2	2.51902e-10	1.90389e-09	1.01567e-08	8.11436e-07	1.02246e-06	-7.67553e-08	300	610	0	-5.62489e-10	7.86608e-11	-1.8756e-09	-3.99884e-08	-2.6256e-07	-2.74641e-09	300	200	0	0.235419	1.18545	68	222.059	-1538.42	1932	-311	200	0	0.0156973	-0.832141	89.9771	66.9422	959.826	851.261	-914	200	0
504	3	1.66027e-09	2.38273e-09	1.55655e-08	1.19372e-06	1.53341e-06	-1.80617e-07	300	610	0	-8.4729e-10	-1.9251e-11	-1.65986e-09	-3.45669e-08	-2.48109e-07	1.66989e-08	300	200	0	0.276978	1.20544	67.8988	225.641	-1505.9	1932.69	-311	200	0	0.0917379	-0.738721	89.9495	127.971	972.262	871.222	-914	200	0
504	4	3.76553e-09	2.72147e-09	2.17452e-08	1.61108e-06	2.10412e-06	-3.23808e-07	300	610	0	-1.16694e-09	-1.85555e-10	-9.40417e-10	-1.79693e-08	-1.71525e-07	4.70569e-08	300	200	0	0.328402	1.23274	67.8024	219.944	-1467.43	1933.68	-311	200	0	0.163315	-0.663286	90.1946	209.369	946.455	885.777	-914	200	0
504	5	6.64631e-09	2.7463e-09	2.79842e-08	2.00291e-06	2.66042e-06	-5.0571e-07	300	610	0	-1.48091e-09	-4.36326e-10	5.05898e-10	1.46246e-08	-2.75545e-09	9.00999e-08	300	200	0	0.378104	1.26261	67.7497	203.816	-1430.05	1934.58	-311	200	0	0.210258	-0.640681	90.6232	294.031	881.462	894.765	-914	200	0
504	6	1.02786e-08	2.21999e-09	3.30326e-08	2.26906e-06	3.07629e-06	-7.17221e-07	300	610	0	-1.71991e-09	-7.82007e-10	2.91654e-09	6.82819e-08	2.91352e-07	1.4628e-07	300	200	0	0.413727	1.2886	67.7599	179.448	-1402.2	1934.84	-311	200	0	0.21712	-0.67376	91.0703	365.026	778.694	898.825	-914	200	0
504	7	1.44647e-08	8.44235e-10	3.49632e-08	2.26146e-06	3.1617e-06	-9.3637e-07	300	610	0	-1.77894e-09	-1.22108e-09	6.50452e-09	1.47447e-07	7.42471e-07	2.13659e-07	300	200	0	0.425309	1.30504	67.8137	151.599	-1389.91	1934.63	-311	200	0	0.173606	-0.734905	91.4095	406.375	647.35	899.194	-914	200	0
504	8	1.8746e-08	-1.72364e-09	3.1071e-08	1.77929e-06	2.65462e-06	-1.12336e-06	300	610	0	-1.51273e-09	-1.73154e-09	1.13962e-08	2.54563e-07	1.37313e-06	2.86545e-07	300	200	0	0.407916	1.30778	67.8643	125.003	-1395.79	1934.85	-311	200	0	0.0773938	-0.783469	91.5685	407.692	502.081	897.77	-914	200	0
504	9	2.23051e-08	-5.83247e-09	1.78584e-08	5.71691e-07	1.2222e-06	-1.21564e-06	300	610	0	-7.36017e-10	-2.26032e-09	1.7541e-08	3.88079e-07	2.18528e-06	3.53894e-07	300	200	0	0.361753	1.29469	67.8705	101.775	-1419.23	1935.99	-311	200	0	-0.0561662	-0.78933	91.4864	368.793	355.39	896.229	-914	200	0
505	0	2.38701e-08	-1.17694e-08	-8.82531e-09	-1.6472e-06	-1.52264e-06	-1.12407e-06	300	610	0	7.67523e-10	-2.71129e-09	2.45912e-08	5.39826e-07	3.14468e-06	3.97648e-07	300	200	0	0.289104	1.26607	67.8185	81.4515	-1455.55	1937.03	-311	200	0	-0.191311	-0.748888	91.1415	297.135	216.425	895.54	-914	200	0	0.235351	0.477764	158.856	32197.3	103319	3043.02	0	0	0
505	1	2.16423e-08	-1.96548e-08	-5.34056e-08	-5.1649e-06	-5.98092e-06	-7.31697e-07	300	610	0	3.22344e-09	-2.93343e-09	3.17539e-08	6.91815e-07	4.16125e-06	3.91289e-07	300	200	0	0.192786	1.2242	67.722	63.0774	-1497.21	1936.07	-311	200	0	-0.288304	-0.678739	90.6042	201.945	95.8059	896.355	-914	200	0
505	2	1.32795e-08	-2.9294e-08	-1.19869e-07	-1.02121e-05	-1.24949e-05	1.02473e-07	300	610	0	6.82653e-09	-2.71149e-09	3.76273e-08	8.12707e-07	5.06644e-06	2.99089e-07	300	200	0	0.0787523	1.17364	67.6112	46.6918	-1537.47	1931.96	-311	200	0	-0.328378	-0.595981	90.0094	93.9028	4.35061	898.624	-914	200	0
505	3	-4.01935e-09	-3.99847e-08	-2.1061e-07	-1.6873e-05	-2.12334e-05	1.53208e-06	300	610	0	1.16777e-08	-1.76322e-09	4.00402e-08	8.54445e-07	5.59023e-06	7.67066e-08	300	200	0	-0.0408002	1.1222	67.5233	33.8831	-1572.25	1925.08	-311	200	0	-0.320111	-0.503198	89.4908	-11.0421	-55.1322	900.565	-914	200	0
505	4	-3.32734e-08	-5.02873e-08	-3.2476e-07	-2.49593e-05	-3.20291e-05	3.70086e-06	300	610	0	1.76937e-08	2.51724e-10	3.59339e-08	7.49857e-07	5.342e-06	-3.25984e-07	300	200	0	-0.146964	1.07852	67.496	27.959	-1599.8	1916.96	-311	200	0	-0.280367	-0.388829	89.1583	-93.2232	-91.4639	898.458	-914	200	0
505	5	-7.72546e-08	-5.77785e-08	-4.55956e-07	-3.38478e-05	-4.41641e-05	6.70553e-06	300	610	0	2.44882e-08	3.70407e-09	2.13405e-08	4.12455e-07	3.80253e-06	-9.58777e-07	300	200	0	-0.217928	1.04655	67.5558	32.3321	-1620.37	1909.75	-311	200	0	-0.219209	-0.246076	89.074	-141.331	-117.207	888.303	-914	200	0
505	6	-1.3773e-07	-5.88265e-08	-5.89592e-07	-4.22886e-05	-5.61122e-05	1.0541e-05	300	610	0	3.12276e-08	8.94056e-09	-8.46691e-09	-2.59911e-07	3.36446e-07	-1.86056e-06	300	200	0	-0.238489	1.02396	67.7036	47.6525	-1635.54	1905.55	-311	200	0	-0.143723	-0.0928511	89.2133	-164.065	-137.136	869.635	-914	200	0
505	7	-2.14353e-07	-4.84508e-08	-6.99761e-07	-4.82003e-05	-6.52573e-05	1.50261e-05	300	610	0	3.64737e-08	1.61943e-08	-5.85544e-08	-1.37544e-06	-5.76181e-06	-3.0432e-06	300	200	0	-0.20932	1.00626	67.909	70.9975	-1646.92	1905.45	-311	200	0	-0.0607864	0.0339372	89.4884	-185.245	-146.932	848.249	-914	200	0
505	8	-3.03173e-07	-2.03575e-08	-7.4627e-07	-4.84873e-05	-6.76312e-05	1.97111e-05	300	610	0	3.80349e-08	2.54525e-08	-1.33528e-07	-3.03045e-06	-1.51736e-05	-4.46908e-06	300	200	0	-0.146042	0.991098	68.1189	97.8856	-1654.78	1908.9	-311	200	0	0.0248302	0.105656	89.7961	-227.496	-140.96	833.317	-914	200	0
505	9	-3.94787e-07	3.27261e-08	-6.7241e-07	-3.89318e-05	-5.77357e-05	2.37721e-05	300	610	0	3.28631e-08	3.6277e-08	-2.3624e-07	-5.28055e-06	-2.83967e-05	-6.02235e-06	300	200	0	-0.0690822	0.979733	68.2776	124.671	-1657.78	1914.15	-311	200	0	0.106766	0.117111	90.0022	-301.061	-117.163	830.303	-914	200	0
506	0	-4.72265e-07	1.18267e-07	-4.04513e-07	-1.4239e-05	-2.85522e-05	2.59059e-05	300	610	0	1.70532e-08	4.75812e-08	-3.65895e-07	-8.09909e-06	-4.5507e-05	-7.4751e-06	300	200	0	0.00570467	0.977228	68.3543	149.084	-1654.35	1919.3	-311	200	0	0.178645	0.0770381	89.9255	-399.245	-76.8016	836.286	-914	200	0	0.188766	0.831533	156.029	31059.5	99975.1	2601.88	0	0	0
506	1	-5.09089e-07	2.42522e-07	1.45316e-07	3.16612e-05	2.81267e-05	2.42451e-05	300	610	0	-1.39808e-08	5.73758e-08	-5.15528e-07	-1.13219e-05	-6.583e-05	-8.45174e-06	300	200	0	0.0703695	0.990556	68.3572	169.362	-1645.08	1923.23	-311	200	0	0.245196	-0.00754969	89.4215	-498.231	-23.3488	841.746	-914	200	0
506	2	-4.67568e-07	4.08344e-07	1.07149e-06	0.000104929	0.000120875	1.63289e-05	300	610	0	-6.50585e-08	6.25134e-08	-6.68879e-07	-1.45794e-05	-8.75263e-05	-8.39779e-06	300	200	0	0.123485	1.02408	68.3218	184.312	-1633.57	1925.7	-311	200	0	0.323006	-0.134774	88.4888	-566.685	38.073	836.741	-914	200	0
506	3	-2.98393e-07	6.1208e-07	2.46017e-06	0.000210603	0.000257124	-8.25528e-07	300	610	0	-1.40406e-07	5.84861e-08	-7.96895e-07	-1.72218e-05	-0.000107112	-6.56256e-06	300	200	0	0.166451	1.07616	68.2872	194.148	-1624.27	1926.7	-311	200	0	0.424677	-0.292758	87.2608	-580.235	102.327	816.39	-914	200	0
506	4	5.77238e-08	8.39508e-07	4.36532e-06	0.000350729	0.00044078	-3.04907e-05	300	610	0	-2.42341e-07	3.93534e-08	-8.54303e-07	-1.82466e-05	-0.000118967	-2.00972e-06	300	200	0	0.200242	1.13973	68.2789	200.027	-1619.9	1926.46	-311	200	0	0.544925	-0.446993	85.9095	-527.945	167.419	782.389	-914	200	0
506	5	6.65141e-07	1.06098e-06	6.77368e-06	0.000521716	0.000668807	-7.5764e-05	300	610	0	-3.6938e-07	-2.08408e-09	-7.76999e-07	-1.62452e-05	-0.000114915	6.32568e-06	300	200	0	0.224928	1.20478	68.3017	202.974	-1620.51	1926.06	-311	200	0	0.663046	-0.555951	84.5821	-412.343	234.527	740.908	-914	200	0
506	6	1.58368e-06	1.22618e-06	9.55787e-06	0.000710926	0.000926722	-0.000138796	300	610	0	-5.13741e-07	-7.37233e-08	-4.81422e-07	-9.39558e-06	-8.40381e-05	1.95115e-05	300	200	0	0.24044	1.25987	68.3358	203.848	-1623.7	1927.15	-311	200	0	0.75788	-0.594312	83.4019	-249.844	305.666	699.544	-914	200	0
506	7	2.85287e-06	1.25923e-06	1.24184e-05	0.000892591	0.00118314	-0.000219644	300	610	0	-6.58292e-07	-1.83036e-07	1.32499e-07	4.46616e-06	-1.29085e-05	3.83993e-05	300	200	0	0.245462	1.2938	68.3408	203.259	-1625.16	1930.66	-311	200	0	0.81663	-0.558119	82.4741	-66.2932	383.28	664.873	-914	200	0
506	8	4.46877e-06	1.0556e-06	1.48184e-05	0.00102347	0.00138377	-0.000314716	300	610	0	-7.73199e-07	-3.35206e-07	1.1728e-06	2.76495e-05	0.000113482	6.32878e-05	300	200	0	0.237159	1.29872	68.2781	200.442	-1620.01	1936.28	-311	200	0	0.829216	-0.464032	81.8782	113.157	466.333	639.815	-914	200	0
506	9	6.35259e-06	4.82539e-07	1.592e-05	0.00103886	0.00144579	-0.00041481	300	610	0	-8.12719e-07	-5.30361e-07	2.73898e-06	6.22381e-05	0.000309779	9.34521e-05	300	200	0	0.215895	1.27287	68.1374	192.989	-1605.26	1943.01	-311	200	0	0.784555	-0.346729	81.674	268.707	545.64	621.745	-914	200	0
507	0	8.31176e-06	-6.14243e-07	1.45346e-05	0.000850215	0.00125384	-0.000502885	300	610	0	-7.12927e-07	-7.59813e-07	4.89503e-06	0.000109491	0.000586956	0.000126537	300	200	0	0.189092	1.22104	67.9423	179.051	-1581.43	1949.78	-311	200	0	0.676649	-0.24485	81.9057	383.287	610.874	604.983	-914	200	0	0.766889	0.510928	154.393	30878.4	99904.3	2674.72	0	0	0
507	1	9.99574e-06	-2.39448e-06	9.11112e-06	0.0003458	0.000659987	-0.00055179	300	610	0	-3.91523e-07	-1.00133e-06	7.62993e-06	0.000168973	0.000947329	0.000157842	300	200	0	0.166958	1.15275	67.7246	159.653	-1551.98	1955.78	-311	200	0	0.513134	-0.187421	82.5806	441.428	660.533	586.81	-914	200	0
507	2	1.08519e-05	-4.99427e-06	-2.21119e-06	-0.000603223	-0.000509745	-0.000522427	300	610	0	2.48675e-07	-1.21376e-06	1.08045e-05	0.000237389	0.00137767	0.000179559	300	200	0	0.154964	1.07922	67.4914	138.444	-1521.99	1961.01	-311	200	0	0.322254	-0.193648	83.6426	432.261	698.468	570.692	-914	200	0
507	3	1.00906e-05	-8.48039e-06	-2.14453e-05	-0.00212875	-0.00243853	-0.000363024	300	610	0	1.31059e-06	-1.33154e-06	1.40855e-05	0.000307157	0.00184048	0.000180097	300	200	0	0.151763	1.01098	67.2294	119.782	-1496.92	1966.01	-311	200	0	0.147556	-0.274368	84.9665	354.166	725.503	563.474	-914	200	0
507	4	6.67416e-06	-1.27852e-05	-5.04518e-05	-0.00434064	-0.00528756	-1.0499e-05	300	610	0	2.88579e-06	-1.26028e-06	1.68712e-05	0.00036481	0.00226378	0.000143686	300	200	0	0.152898	0.957342	66.9389	106.615	-1480.77	1971.06	-311	200	0	0.0282923	-0.425703	86.3897	219.781	739.969	570.149	-914	200	0
507	5	-6.52021e-07	-1.76212e-05	-9.04401e-05	-0.00728763	-0.00914635	0.000604817	300	610	0	5.02708e-06	-8.74993e-07	1.82178e-05	0.000389435	0.00253059	5.05615e-05	300	200	0	0.155103	0.926834	66.6514	99.2259	-1474.62	1976.1	-311	200	0	-0.0125447	-0.623032	87.753	55.5733	742.232	591.573	-914	200	0
507	6	-1.32591e-05	-2.23784e-05	-0.000141237	-0.0109021	-0.0139612	0.0015496	300	610	0	7.70893e-06	-2.34325e-08	1.67822e-05	0.000351508	0.00246988	-0.000121892	300	200	0	0.157299	0.925075	66.4082	96.2748	-1476.85	1981.13	-311	200	0	0.0346861	-0.821995	88.9183	-111.023	735.991	625.8	-914	200	0
507	7	-3.24368e-05	-2.60119e-05	-0.000200299	-0.0149278	-0.0194405	0.00287152	300	610	0	1.07749e-05	1.46253e-06	1.08052e-05	0.000212654	0.00185212	-0.000396561	300	200	0	0.158472	0.950333	66.2338	96.6433	-1484.12	1985.91	-311	200	0	0.170103	-0.972015	89.8033	-267.512	727.408	669.287	-914	200	0
507	8	-5.90659e-05	-2.69376e-05	-0.000261489	-0.0188343	-0.0249393	0.00457524	300	610	0	1.3873e-05	3.74375e-06	-1.83113e-06	-7.29504e-05	0.000393601	-0.000792053	300	200	0	0.156249	0.992305	66.1401	99.3421	-1492.35	1989.47	-311	200	0	0.385266	-1.04004	90.4258	-415.835	723.296	717.114	-914	200	0
507	9	-9.3133e-05	-2.29617e-05	-0.000313691	-0.0217231	-0.0293316	0.00658974	300	610	0	1.63848e-05	6.9351e-06	-2.34294e-05	-0.000554568	-0.00222479	-0.00131568	300	200	0	0.148955	1.0359	66.1444	102.7	-1497.77	1990.99	-311	200	0	0.661405	-1.01847	90.8813	-556.028	728.88	763.786	-914	200	0
508	0	-0.000133073	-1.12852e-05	-0.000339437	-0.0222429	-0.0308887	0.00872702	300	610	0	1.73558e-05	1.10476e-05	-5.61364e-05	-0.00127724	-0.00631754	-0.00195358	300	200	0	0.138317	1.06692	66.2649	105.103	-1498.28	1991	-311	200	0	0.963785	-0.909046	91.2757	-675.489	746.762	803.799	-914	200	0	0.766918	0.511202	154.394	30879.5	99904	2674.73	0	0	0
508	1	-0.000174944	1.13638e-05	-0.000313829	-0.0185346	-0.0271917	0.0106347	300	610	0	1.54457e-05	1.59096e-05	-0.000101382	-0.0022693	-0.0121259	-0.00265797	300	200	0	0.128678	1.07767	66.4992	106.398	-1494.57	1991.19	-311	200	0	1.24178	-0.716342	91.6763	-754.554	778.821	831.526	-914	200	0
508	2	-0.000211493	4.84002e-05	-0.000204212	-0.00824133	-0.015123	0.0117473	300	610	0	8.92061e-06	2.10668e-05	-0.000159054	-0.00352421	-0.0197139	-0.00333193	300	200	0	0.123421	1.0696	66.8167	108.139	-1489.46	1993.12	-311	200	0	1.44162	-0.465625	92.0762	-777.237	826.125	842.377	-914	200	0
508	3	-0.000231205	0.00010278	2.87884e-05	0.0113704	0.00900395	0.0112466	300	610	0	-4.2782e-06	2.5668e-05	-0.000226379	-0.00497603	-0.0288234	-0.00381319	300	200	0	0.12231	1.05077	67.1697	112.456	-1485.68	1997.25	-311	200	0	1.52507	-0.209936	92.3686	-735.047	880.823	835.166	-914	200	0
508	4	-0.000217546	0.000176049	0.000428072	0.0431229	0.0491002	0.00804347	300	610	0	-2.63474e-05	2.83482e-05	-0.000296532	-0.0064693	-0.0386904	-0.00385952	300	200	0	0.121415	1.0304	67.5098	120.38	-1484.97	2002.88	-311	200	0	1.48214	-0.00352355	92.3841	-627.553	923.756	812.234	-914	200	0
508	5	-0.000148677	0.000266977	0.00103377	0.089407	0.108657	0.000804444	300	610	0	-5.92684e-05	2.71314e-05	-0.000357058	-0.00772501	-0.0478288	-0.00313977	300	200	0	0.114954	1.01464	67.808	130.937	-1489.01	2008.61	-311	200	0	1.32831	0.128682	91.9925	-467.577	939.944	776.923	-914	200	0
508	6	1.93517e-06	0.000369765	0.00187288	0.151368	0.189711	-0.0119531	300	610	0	-0.000104237	1.93889e-05	-0.000388288	-0.00830713	-0.0538051	-0.00123685	300	200	0	0.097904	1.00436	68.0628	141.948	-1499.32	2013.18	-311	200	0	1.08959	0.19154	91.1856	-283.133	930.937	732.147	-914	200	0
508	7	0.00026349	0.000471865	0.00294395	0.227747	0.291348	-0.0316632	300	610	0	-0.000160835	1.90187e-06	-0.000362088	-0.00759698	-0.053042	0.00232934	300	200	0	0.0684289	0.997329	68.2883	151.638	-1515.82	2016.08	-311	200	0	0.791833	0.199011	90.0773	-106.103	906.953	681.236	-914	200	0
508	8	0.000663768	0.000551597	0.00419636	0.313364	0.407706	-0.0593789	300	610	0	-0.000225922	-2.89073e-05	-0.000241434	-0.00478648	-0.0407158	0.00804892	300	200	0	0.0296835	0.994425	68.4958	159.366	-1536.05	2017.19	-311	200	0	0.463126	0.159831	88.8459	40.1867	874.52	629.362	-914	200	0
508	9	0.00122232	0.00057589	0.00550448	0.397296	0.525541	-0.0952709	300	610	0	-0.000292279	-7.64986e-05	1.84822e-05	0.0010943	-0.0108341	0.0163278	300	200	0	-0.00985851	1.0019	68.6808	165.117	-1555.94	2016.12	-311	200	0	0.139547	0.0770767	87.6772	141.08	832.513	583.504	-914	200	0
509	0	0.00194033	0.000498723	0.00663823	0.46089	0.62151	-0.137941	300	610	0	-0.000347083	-0.00014341	0.000466716	0.0110957	0.0433852	0.0273412	300	200	0	-0.0388077	1.02634	68.8199	168.222	-1571.66	2012.56	-311	200	0	-0.139839	-0.0468793	86.7159	188.239	774.689	549.456	-914	200	0	0.266701	0.751731	156.434	31325.6	100995	2551.42	0	0	0
509	1	0.00278679	0.000261091	0.00723358	0.475926	0.659546	-0.183552	300	610	0	-0.000370429	-0.000230049	0.00114954	0.02619	0.128691	0.040827	300	200	0	-0.0471818	1.06809	68.883	166.464	-1581.48	2006.96	-311	200	0	-0.347172	-0.204613	86.0217	184.297	699.776	529.579	-914	200	0
509	2	0.00368114	-0.00020636	0.00676907	0.403386	0.588936	-0.224821	300	610	0	-0.000334221	-0.000333034	0.00209878	0.0470124	0.250375	0.0558164	300	200	0	-0.0302117	1.11811	68.8504	156.785	-1586.45	2000.83	-311	200	0	-0.475086	-0.380049	85.5867	144.44	621.619	524.979	-914	200	0
509	3	0.00447332	-0.000976594	0.00455749	0.193572	0.343999	-0.249977	300	610	0	-0.000201939	-0.000443094	0.00331456	0.0734794	0.410099	0.0703127	300	200	0	0.0105723	1.16181	68.7194	137.162	-1589.69	1995.96	-311	200	0	-0.532469	-0.552582	85.4191	87.6969	563.973	536.576	-914	200	0
509	4	0.00492352	-0.00211373	-0.000234134	-0.211494	-0.153347	-0.241895	300	610	0	7.00109e-05	-0.000542637	0.00474182	0.104276	0.602862	0.0809455	300	200	0	0.0695095	1.18791	68.5063	108.212	-1595.74	1993.05	-311	200	0	-0.530624	-0.705032	85.575	27.5379	544.469	561.985	-914	200	0
509	5	0.00468558	-0.00365322	-0.00851954	-0.872159	-0.986572	-0.177678	300	610	0	0.00052849	-0.000603245	0.00624092	0.136216	0.813119	0.0826534	300	200	0	0.139827	1.1934	68.2538	73.4371	-1609.48	1990.89	-311	200	0	-0.472711	-0.822799	86.0899	-27.9015	566.291	595.132	-914	200	0
509	6	0.00330011	-0.00557326	-0.0211635	-1.84038	-2.2312	-0.0291412	300	610	0	0.00121632	-0.000583566	0.00755413	0.163523	1.0102	0.0684846	300	200	0	0.214957	1.1813	68.0226	37.8028	-1633.75	1987.34	-311	200	0	-0.357324	-0.887059	86.9133	-68.7555	620.544	631.028	-914	200	0
509	7	0.000206059	-0.00775704	-0.0387663	-3.14276	-3.93328	0.235248	300	610	0	0.00216043	-0.000428329	0.0082717	0.177108	1.1435	0.0296397	300	200	0	0.288283	1.15759	67.8642	6.18835	-1667.51	1980.96	-311	200	0	-0.190899	-0.882507	87.9067	-81.215	690.264	669.788	-914	200	0
509	8	-0.00521808	-0.00994671	-0.0613436	-4.75626	-6.07804	0.646312	300	610	0	0.00335449	-6.95078e-05	0.00780448	0.16401	1.13822	-0.0440686	300	200	0	0.352845	1.13105	67.8009	-16.4927	-1706.45	1971.55	-311	200	0	0.00573811	-0.818586	88.861	-56.3376	756.832	715.919	-914	200	0
509	9	-0.0135701	-0.0116925	-0.0878914	-6.5763	-8.548	1.22724	300	610	0	0.0047357	0.000568996	0.00537348	0.107218	0.89301	-0.16313	300	200	0	0.402484	1.11184	67.8226	-25.0086	-1745.27	1959.78	-311	200	0	0.199418	-0.734952	89.5305	-1.6115	809.673	773.58	-914	200	0
510	0	-0.0252826	-0.0123044	-0.11584	-8.37815	-11.0714	1.98316	300	610	0	0.00615598	0.00156154	3.10183e-05	-0.0137911	0.281343	-0.336382	300	200	0	0.43374	1.10624	67.8948	-15.9575	-1778.94	1947.1	-311	200	0	0.35098	-0.678485	89.7398	59.379	847.689	841.757	-914	200	0	0.41716	0.498784	158.32	32025.9	102491	3094.83	0	0	0
510	1	-0.0404112	-0.0108171	-0.140428	-9.77474	-13.1644	2.88666	300	610	0	0.0073497	0.00296404	-0.00926744	-0.2214	-0.840857	-0.567962	300	200	0	0.446258	1.11269	67.9764	9.53349	-1803.14	1935.66	-311	200	0	0.427208	-0.673659	89.5069	101.33	872.044	913.75	-914	200	0
510	2	-0.0583442	-0.00598709	-0.154075	-10.1768	-14.075	3.85951	300	610	0	0.00790184	0.00478874	-0.0235183	-0.536579	-2.61831	-0.852969	300	200	0	0.44232	1.12379	68.0432	46.3537	-1815.14	1927.78	-311	200	0	0.414184	-0.715122	89.0333	111.162	885.084	979.895	-914	200	0
510	3	-0.0774359	0.00365508	-0.14586	-8.76588	-12.74	4.75124	300	610	0	0.0072236	0.00696938	-0.0434276	-0.973495	-5.16684	-1.1718	300	200	0	0.426954	1.13159	68.0935	88.1997	-1815.23	1925.25	-311	200	0	0.322552	-0.783562	88.5545	91.7135	894.156	1029.8	-914	200	0
510	4	-0.0945843	0.0196675	-0.101325	-4.49409	-7.77625	5.31696	300	610	0	0.00454602	0.00931691	-0.06905	-1.53154	-8.52803	-1.48334	300	200	0	0.405978	1.13201	68.1355	129.217	-1806.05	1928.84	-311	200	0	0.185702	-0.860929	88.2257	58.6094	907.399	1054.48	-914	200	0
510	5	-0.104797	0.0434393	-0.0028566	3.86766	2.46961	5.19835	300	610	0	-0.00105373	0.0114679	-0.0992959	-2.18456	-12.6056	-1.7176	300	200	0	0.38197	1.12686	68.1739	164.758	-1790.34	1937.78	-311	200	0	0.0516695	-0.933804	88.1417	32.5171	924.038	1049.02	-914	200	0
510	6	-0.100827	0.0757772	0.169	17.609	19.7779	3.9141	300	610	0	-0.0105747	0.012831	-0.131311	-2.86733	-17.0838	-1.76888	300	200	0	0.354059	1.12288	68.2052	192.576	-1769.21	1949.42	-311	200	0	-0.0376444	-0.992371	88.3798	28.5598	930.941	1013.64	-914	200	0
510	7	-0.0730155	0.116308	0.432862	37.8576	45.7805	0.868775	300	610	0	-0.0249416	0.0125412	-0.159766	-3.46026	-21.3299	-1.49127	300	200	0	0.322731	1.12886	68.2259	212.527	-1742.58	1960.19	-311	200	0	-0.0675069	-1.02954	88.9557	50.2416	910.797	952.971	-914	200	0
510	8	-0.00950217	0.162684	0.802031	65.2251	81.513	-4.60805	300	610	0	-0.0447575	0.00943645	-0.176126	-3.77401	-24.292	-0.699175	300	200	0	0.293632	1.15163	68.2426	224.201	-1711.36	1967.36	-311	200	0	-0.0474969	-1.0374	89.7556	91.4451	856.532	876.725	-914	200	0
510	9	0.102936	0.209611	1.2778	99.2994	126.759	-13.1782	300	610	0	-0.0699417	0.00207966	-0.168058	-3.5371	-24.4066	0.823475	300	200	0	0.276096	1.19152	68.2622	226.366	-1679.21	1970.01	-311	200	0	0.0062493	-1.00242	90.5586	142.127	776.42	800.132	-914	200	0
511	0	0.277151	0.247762	1.84033	137.973	179.168	-25.3514	300	610	0	-0.0992405	-0.0111471	-0.119177	-2.39158	-19.5448	3.30103	300	200	0	0.277269	1.24021	68.2833	219.163	-1652.23	1968.82	-311	200	0	0.0757993	-0.91181	91.1526	191.725	685.258	739.294	-914	200	0	1.84287	-0.510273	158.426	31261.8	102411	1928.58	0	0	0
511	1	0.522688	0.262741	2.43711	176.626	233.17	-41.2669	300	610	0	-0.12962	-0.0318406	-0.00944553	0.0967277	-7.03594	6.92566	300	200	0	0.29603	1.28304	68.3059	204.903	-1636.57	1965.45	-311	200	0	0.136535	-0.770326	91.4498	228.718	597.535	704.01	-914	200	0
511	2	0.841357	0.23431	2.96969	207.228	278.742	-60.3911	300	610	0	-0.15558	-0.0612297	0.183367	4.40453	16.1795	11.7938	300	200	0	0.322067	1.30529	68.3342	186.671	-1635.42	1961.66	-311	200	0	0.160401	-0.605715	91.5199	240.314	529.819	695.181	-914	200	0
511	3	1.22114	0.136273	3.28019	217.481	300.203	-81.1304	300	610	0	-0.16847	-0.0996485	0.480696	10.9837	53.2025	17.8151	300	200	0	0.341356	1.30006	68.364	167.498	-1646.93	1958.82	-311	200	0	0.124294	-0.454769	91.5311	214.257	501.858	707.793	-914	200	0
511	4	1.62847	-0.0624998	3.14003	190.217	275.278	-100.378	300	610	0	-0.155954	-0.145806	0.898156	20.1489	106.564	24.5937	300	200	0	0.344216	1.27127	68.3812	150.02	-1664.9	1957.69	-311	200	0	0.0133179	-0.342157	91.633	142.045	532.254	735.026	-914	200	0
511	5	1.99925	-0.39526	2.24512	103.353	174.843	-113.04	300	610	0	-0.101845	-0.195851	1.43799	31.9117	177.275	31.2836	300	200	0	0.330379	1.22895	68.3784	135.696	-1681.74	1958.17	-311	200	0	-0.177775	-0.26586	91.8528	25.9524	632.693	770.477	-914	200	0
511	6	2.22955	-0.892059	0.223071	-69.1609	-36.0968	-111.623	300	610	0	0.0133834	-0.242281	2.07871	45.7531	263.502	36.4321	300	200	0	0.306601	1.18322	68.3667	124.559	-1692.34	1959.47	-311	200	0	-0.434915	-0.20415	92.0912	-114.725	800.464	808.934	-914	200	0
511	7	2.16777	-1.57115	-3.34009	-354.868	-395.495	-86.0102	181.592	716.245	0	0.211023	-0.272795	2.76206	60.3395	358.834	37.832	300	200	0	0.280042	1.14196	68.3642	116.134	-1695.68	1960.78	-311	200	0	-0.717884	-0.145667	92.2206	-249.954	1014.04	846.08	-914	200	0
511	8	1.61081	-2.42647	-8.84481	-778.205	-938.577	-23.6275	193.884	697.984	0	0.511014	-0.269299	3.37784	73.1969	450.231	32.4218	300	200	0	0.255276	1.11184	68.3686	110.738	-1693.46	1961.93	-311	200	0	-0.976176	-0.108738	92.1836	-354.157	1239.65	876.305	-914	200	0
511	9	0.308068	-3.41095	-16.5849	-1353.13	-1688.52	89.7728	198.19	691.588	0	0.926816	-0.207375	3.7484	80.3809	515.835	16.2888	300	200	0	0.23573	1.09906	68.3507	109.738	-1688.55	1963.23	-311	200	0	-1.1704	-0.121085	92.0162	-414.883	1441.39	891.341	-914	200	0
512	0	-2.02164	-4.41591	-26.608	-2072.5	-2642.73	268.392	200.679	687.89	0	1.45782	-0.0566691	3.61562	76.2078	522.971	-15.1488	300	200	0	0.224539	1.1073	68.2797	113.877	-1684.61	1964.94	-311	200	0	-1.27433	-0.187922	91.8126	-431.438	1585.59	883.299	-914	200	0	-37.0526	3.9996	37.2024	-40613.2	131564	28194.7	0	0	0
512	1	-5.65872	-5.24555	-38.5921	-2900.92	-3764.08	523.16	202.465	685.169	0	2.07908	0.217201	2.63492	53.1467	426.938	-66.6861	300	200	0	0.22319	1.13433	68.1493	121.225	-1685.26	1966.4	-311	200	0	-1.27164	-0.290376	91.6717	-410.101	1646.15	849.047	-914	200	0
512	2	-10.8227	-5.62847	-51.9289	-3788.01	-4993.62	857.363	203.837	682.946	0	2.7285	0.648498	0.382817	2.01631	171.376	-142.495	300	200	0	0.23006	1.17254	67.981	127.539	-1692.88	1965.88	-311	200	0	-1.16196	-0.408045	91.635	-359.051	1613.13	792.168	-914	200	0
512	3	-17.5793	-5.32184	-66.0894	-4700.67	-6279.33	1264.95	204.987	681.126	0	3.29222	1.26417	-3.6136	-87.3318	-308.655	-244.8	214.585	224.168	0	0.239156	1.21321	67.8075	128.96	-1707.07	1961.57	-311	200	0	-0.966234	-0.531663	91.6688	-285.218	1496.28	723.339	-914	200	0
512	4	-25.8328	-4.20094	-81.0502	-5645.95	-7602.98	1734.18	206.194	679.66	0	3.59	2.07284	-9.81513	-224.623	-1079.56	-371.974	190.011	222.885	0	0.240275	1.24981	67.6594	124.349	-1723.27	1953.01	-311	200	0	-0.725872	-0.65457	91.7265	-197.068	1320.37	658.117	-914	200	0
512	5	-35.4971	-2.20658	-97.5236	-6671.42	-8996.58	2253.98	207.75	678.408	0	3.36347	3.04951	-18.566	-416.833	-2196.51	-516.029	181.692	222.451	0	0.224629	1.27836	67.5606	115.729	-1734.4	1941.52	-311	200	0	-0.493662	-0.763551	91.7947	-107.957	1115.76	610.426	-914	200	0
512	6	-46.6598	0.748374	-116.891	-7852.84	-10536.9	2820.86	209.857	677.181	0	2.272	4.11585	-29.9363	-664.701	-3683.71	-659.574	176.948	222.204	0	0.191457	1.29588	67.5291	106.875	-1734.56	1929.69	-311	200	0	-0.311796	-0.845178	91.8765	-31.58	907.514	586.713	-914	200	0
512	7	-59.5845	4.79638	-140.858	-9274.83	-12319.3	3441.01	212.541	675.845	0	-0.0974893	5.11703	-43.5045	-957.977	-5506.5	-772.467	173.427	222.02	0	0.1476	1.29848	67.5685	100.749	-1720.49	1920.6	-311	200	0	-0.191811	-0.894932	91.9848	24.8284	710.426	586.338	-914	200	0
512	8	-74.6289	10.0747	-170.979	-11009.1	-14426.7	4125.34	215.623	674.389	0	-4.1588	5.81531	-58.2384	-1272.13	-7552.02	-813.496	170.326	221.843	0	0.103031	1.28318	67.6536	97.7906	-1690.78	1916.77	-311	200	0	-0.122059	-0.916491	92.1649	60.0523	535.218	605.987	-914	200	0
512	9	-92.1142	16.6558	-208.236	-13096.6	-16902.4	4886.08	218.83	672.893	0	-10.1426	5.9536	-72.8021	-1573.58	-9656.26	-744.198	167.363	221.615	0	0.065794	1.25195	67.7339	96.5171	-1646.04	1919.03	-311	200	0	-0.0957711	-0.915621	92.4976	73.5102	397.181	643.37	-914	200	0
513	0	-112.139	24.479	-252.678	-15531	-19727.2	5735.22	221.927	671.466	0	-17.926	5.3816	-86.1776	-1833.76	-11671.2	-546.988	164.568	221.279	0	0.0357856	1.21007	67.7615	95.2286	-1590.22	1926.16	-311	200	0	-0.12015	-0.893101	93.0423	64.158	315.545	697.99	-914	200	0	-250.153	54.8527	-398.97	-277293	236374	157242	562.42	701.543	0
513	1	-134.4	33.3199	-303.044	-18238.7	-22801.9	6674.16	224.757	670.185	0	-27.0551	4.11373	-98.0163	-2040.06	-13512.4	-232.411	162.141	220.813	0	0.00552173	1.16327	67.7145	92.9645	-1530.75	1936.03	-311	200	0	-0.191207	-0.845023	93.7616	33.025	302.505	768.539	-914	200	0
513	2	-158.038	42.7932	-356.439	-21067.1	-25943.2	7675.94	227.216	669.104	0	-36.9215	2.26068	-108.557	-2197.13	-15163.7	169.072	160.316	220.239	0	-0.0289083	1.12039	67.5954	89.3243	-1476.27	1946.45	-311	200	0	-0.271226	-0.775064	94.5078	-18.7879	349.249	849.27	-914	200	0
513	3	-181.548	52.3717	-408.363	-23791.2	-28897.4	8673.63	229.236	668.26	0	-46.951	-0.0541928	-118.401	-2323.09	-16658.5	622.683	159.304	219.621	0	-0.060564	1.09042	67.4207	83.9413	-1434.03	1955.27	-311	200	0	-0.30397	-0.697347	95.0883	-89.5611	423.993	929.759	-914	200	0
513	4	-202.833	61.4219	-453.306	-26144.6	-31374.3	9565.69	230.788	667.675	0	-56.727	-2.73236	-128.301	-2443.4	-18058.2	1098.78	159.251	219.044	0	-0.0755305	1.07192	67.2165	76.8148	-1408.95	1960.33	-311	200	0	-0.249924	-0.61885	95.352	-168.633	491.452	999.667	-914	200	0
513	5	-219.489	69.2664	-485.937	-27873.3	-33100.2	10237	231.884	667.36	0	-66.0202	-5.72892	-138.99	-2582.96	-19431.9	1575.27	160.192	218.584	0	-0.0622471	1.05371	67.007	69.2482	-1402.89	1959.99	-311	200	0	-0.106661	-0.531528	95.2183	-236.662	535.835	1053.66	-914	200	0
513	6	-229.277	75.2918	-502.587	-28803.3	-33884.1	10586.3	232.581	667.31	0	-74.7483	-9.06464	-151.069	-2761.06	-20842.2	2038.17	162.035	218.277	0	-0.0212275	1.02592	66.8048	63.2784	-1413.32	1954.15	-311	200	0	0.093514	-0.431067	94.6359	-277.432	562.274	1090.33	-914	200	0
513	7	-230.67	79.1002	-502.439	-28898.2	-33674.5	10552.3	232.978	667.516	0	-82.9146	-12.7892	-164.966	-2991.63	-22334.1	2478.99	164.614	218.135	0	0.0327094	0.982385	66.6233	59.7295	-1433.81	1944.79	-311	200	0	0.302236	-0.334306	93.5814	-284.817	579.878	1107.86	-914	200	0
513	8	-223.277	80.6452	-487.805	-28272.2	-32578.7	10130.1	233.214	667.958	0	-90.5432	-16.9232	-180.918	-3284.79	-23928.6	2890.92	167.738	218.156	0	0.0814133	0.919431	66.5004	57.8803	-1456.73	1934.79	-311	200	0	0.478822	-0.271667	92.15	-262.375	588.781	1103.97	-914	200	0
513	9	-207.932	80.259	-463.384	-27154.2	-30830.5	9371.54	233.467	668.6	0	-97.6131	-21.4275	-198.944	-3646.38	-25619.3	3265.2	171.223	218.329	0	0.116729	0.841903	66.4921	57.2816	-1475.52	1926.1	-311	200	0	0.600864	-0.265013	90.6063	-219.87	583.588	1079.49	-914	200	0
514	0	-186.439	78.5562	-434.911	-25820.6	-28724.3	8368.06	233.954	669.37	0	-104.005	-26.1985	-218.805	-4076.02	-27370.2	3588.73	174.91	218.629	0	0.142059	0.763662	66.6396	59.1451	-1485.46	1919.16	-311	200	0	0.656188	-0.315511	89.2999	-165.33	563.853	1040.1	-914	200	0	-191.003	33.7029	-533.544	-299056	266680	93638.2	482.623	563.516	0
514	1	-161.103	76.272	-407.82	-24531.9	-26547.4	7227.57	234.904	670.154	0	-109.48	-31.0646	-239.949	-4564.84	-29117.2	3844.06	178.653	219.024	0	0.165753	0.697519	66.9446	65.7864	-1484.58	1913.75	-311	200	0	0.631891	-0.40977	88.5305	-101.014	534.227	993.932	-914	200	0
514	2	-134.283	74.0982	-386.316	-23490.9	-24532.7	6054.39	236.496	670.807	0	-113.697	-35.784	-261.452	-5093.11	-30770.5	4009.87	182.309	219.48	0	0.197279	0.650388	67.3654	78.989	-1475.71	1909.8	-311	200	0	0.516489	-0.528956	88.4582	-30.9979	498.488	948.092	-914	200	0
514	3	-108.04	72.5612	-372.979	-22826.2	-22836.1	4935.66	238.774	671.2	0	-116.25	-40.0622	-282.04	-5629.84	-32220.2	4064.12	185.76	219.961	0	0.245111	0.626764	67.8256	99.1379	-1466.82	1907.42	-311	200	0	0.311987	-0.652041	89.0544	32.9086	463.767	906.861	-914	200	0
514	4	-83.9434	71.9624	-368.759	-22592.6	-21533.9	3932.57	241.605	671.267	0	-116.725	-43.6096	-300.269	-6136.64	-33350.1	3990.68	188.933	220.437	0	0.311849	0.629039	68.2295	125.832	-1467.6	1906.71	-311	200	0	0.040379	-0.759745	90.0981	77.094	447.569	872.077	-914	200	0
514	5	-62.9864	72.3671	-373.222	-22779.4	-20634.1	3077.92	244.714	671.034	0	-114.779	-46.2241	-314.845	-6574.63	-34063.6	3785.94	191.808	220.882	0	0.391339	0.654755	68.493	158.271	-1484.64	1907.67	-311	200	0	-0.261329	-0.835382	91.2705	94.2188	471.356	844.867	-914	200	0
514	6	-45.5992	73.6184	-384.93	-23325.6	-20095.6	2380.29	247.794	670.597	0	-110.218	-47.8552	-324.93	-6912.58	-34306.2	3462.88	194.42	221.274	0	0.470734	0.697071	68.5759	193.976	-1518.57	1909.81	-311	200	0	-0.551637	-0.856055	92.3015	86.5081	545.132	826.233	-914	200	0
514	7	-31.74	75.3892	-401.871	-24137.3	-19847.4	1831.97	250.613	670.062	0	-103.063	-48.6221	-330.359	-7134.52	-34079.4	3050.28	196.841	221.596	0	0.533922	0.74591	68.4926	227.752	-1563.77	1912.33	-311	200	0	-0.795496	-0.790287	93.0378	63.903	659.234	815.291	-914	200	0
514	8	-21.0509	77.2873	-421.857	-25107.4	-19807.4	1417.26	253.047	669.516	0	-93.5761	-48.7848	-331.703	-7244.56	-33443.2	2586.57	199.177	221.84	0	0.566437	0.788766	68.2909	252.972	-1609.79	1914.59	-311	200	0	-0.972872	-0.616316	93.4039	36.0423	791.176	807.933	-914	200	0
514	9	-13.0337	78.9905	-442.889	-26134.8	-19899.9	1119.74	255.068	669.01	0	-82.227	-48.6799	-330.171	-7266.21	-32507.7	2112.05	201.543	222.007	0	0.561032	0.816151	68.021	263.941	-1644.89	1916.12	-311	200	0	-1.08035	-0.343496	93.3797	8.14636	916.643	798.495	-914	200	0
515	0	-7.19968	80.3456	-463.424	-27140.3	-20066.1	926.329	256.7	668.565	0	-69.617	-48.649	-327.367	-7236.21	-31413	1662.16	204.044	222.104	0	0.518042	0.827335	67.7204	257.653	-1661.19	1916.57	-311	200	0	-1.12679	-0.0143513	93.0477	-11.9046	1012.28	783.781	-914	200	0	-24.9475	34.565	-713.036	-394903	317040	21463.4	443.036	556.075	0
515	1	-3.15917	81.3873	-482.495	-28075.2	-20269.6	827.312	257.99	668.188	0	-56.3839	-48.9762	-324.969	-7196.27	-30302.1	1264.02	206.754	222.145	0	0.441492	0.827359	67.4226	235.129	-1658.12	1916.1	-311	200	0	-1.13126	0.313848	92.583	-10.0454	1059.16	766.103	-914	200	0
515	2	-0.649635	82.2824	-499.644	-28923.4	-20496.7	814.153	258.977	667.888	0	-43.125	-49.8438	-324.4	-7185.9	-29296.4	935.365	209.69	222.151	0	0.338839	0.820179	67.1671	201.783	-1641.46	1915.45	-311	200	0	-1.12299	0.594179	92.1372	25.5672	1052.38	750.913	-914	200	0
515	3	0.474258	83.261	-514.771	-29695.8	-20752.4	877.815	259.686	667.688	0	-30.3466	-51.3049	-326.608	-7236.67	-28481.1	683.161	212.797	222.157	0	0.224317	0.807493	66.9876	165.614	-1619.04	1915.25	-311	200	0	-1.13488	0.801963	91.7648	97.2792	1002.16	740.479	-914	200	0
515	4	0.26353	84.5755	-527.95	-30418	-21054	1008.98	260.121	667.615	0	-18.4364	-53.2804	-331.963	-7368.36	-27900.1	502.953	215.954	222.196	0	0.117672	0.791208	66.8949	134.141	-1596.89	1915.21	-311	200	0	-1.19201	0.928633	91.4739	200.205	925.994	732.057	-914	200	0
515	5	-1.30326	86.4843	-539.305	-31119.1	-21425.3	1199.32	260.272	667.702	0	-7.65947	-55.5826	-340.292	-7588.28	-27559.1	381.432	219.014	222.299	0	0.0368608	0.773612	66.8788	111.754	-1578.26	1914.38	-311	200	0	-1.30172	0.973633	91.2915	329.124	845.697	721.938	-914	200	0
515	6	-4.30203	89.2428	-548.957	-31825.3	-21889.2	1442.84	260.126	667.974	0	1.83068	-57.958	-350.997	-7892.75	-27433.5	300.615	221.841	222.487	0	-0.00912462	0.756769	66.9175	98.3872	-1564.5	1911.9	-311	200	0	-1.45097	0.941286	91.2312	480.244	786.219	708.085	-914	200	0
515	7	-8.84279	93.0919	-557.077	-32559.1	-22460.2	1736.86	259.682	668.446	0	9.97237	-60.1365	-363.228	-8268.14	-27481.2	242.361	224.342	222.763	0	-0.0226457	0.743098	66.9805	91.0638	-1556.18	1907.53	-311	200	0	-1.61408	0.84034	91.2298	644.004	766.944	689.839	-914	200	0
515	8	-15.0417	98.2398	-563.985	-33339.8	-23134.1	2082.32	258.981	669.115	0	16.7732	-61.8784	-376.051	-8691.24	-27656.3	192.054	226.456	223.112	0	-0.0135334	0.734295	67.0366	87.473	-1553.59	1901.98	-311	200	0	-1.7608	0.693262	91.1998	799.818	792.938	667.949	-914	200	0
515	9	-22.9826	104.842	-570.293	-34184.6	-23874.9	2483.15	258.136	669.942	0	22.283	-63.0163	-388.588	-9130.73	-27919.3	140.69	228.152	223.497	0	0.00725975	0.730243	67.0699	87.4155	-1556.43	1897.11	-311	200	0	-1.85506	0.546513	91.1482	921.213	856.414	644.603	-914	200	0
516	0	-32.6688	112.984	-577.039	-35107.4	-24600.3	2945.01	257.368	670.841	0	26.5637	-63.4853	-400.136	-9550.05	-28241.3	86.6529	229.421	223.867	0	0.0302322	0.731817	67.0847	91.4141	-1563.18	1895.27	-311	200	0	-1.8577	0.453461	91.199	984.834	945.554	622.547	-914	200	0	-53.7421	101.347	-1007.25	-548674	413223	81033.3	407.745	549.494	0
516	1	-43.972	122.667	-585.788	-36117.8	-25165.3	3473.31	257.04	671.657	0	29.6608	-63.3393	-410.201	-9911.87	-28605.1	36.8743	230.266	224.163	0	0.0465655	0.743518	67.0967	99.604	-1571	1897.83	-311	200	0	-1.74617	0.438198	91.4869	976.827	1049.27	604.657	-914	200	0
516	2	-56.5806	133.775	-598.683	-37219.8	-25344.9	4069.9	257.666	672.169	0	31.589	-62.7466	-418.498	-10184	-29003.2	5.42266	230.697	224.335	0	0.0470149	0.770722	67.1268	111.87	-1577.01	1904.24	-311	200	0	-1.53379	0.480723	92.0313	896.371	1154.31	595.087	-914	200	0
516	3	-69.9409	146.041	-618.493	-38409.6	-24816.2	4728.12	259.876	672.102	0	32.3404	-61.9584	-424.936	-10344.8	-29433.8	9.70279	230.734	224.344	0	0.0203496	0.813796	67.1975	127.955	-1579.44	1912.32	-311	200	0	-1.26622	0.528906	92.7073	756.396	1243.15	599.946	-914	200	0
516	4	-83.1886	159.009	-648.609	-39673.5	-23152.8	5425.86	264.304	671.167	0	31.9023	-61.2603	-429.641	-10387.8	-29893.5	66.3603	230.422	224.178	0	-0.0469258	0.865265	67.3243	147.015	-1577.77	1919.09	-311	200	0	-0.997411	0.520447	93.325	579.926	1298.37	624.83	-914	200	0
516	5	-95.0825	171.995	-692.925	-40985.7	-19840.7	6116.97	271.367	669.149	0	30.2747	-60.9218	-433.037	-10329.6	-30367.6	188.821	229.873	223.854	0	-0.166222	0.913266	67.5107	167.392	-1573.04	1922.12	-311	200	0	-0.766931	0.41826	93.7324	393.622	1310.91	671.238	-914	200	0
516	6	-103.986	184.056	-755.625	-42309.1	-14307.7	6725.16	281.065	665.992	0	27.4865	-61.1596	-435.977	-10219.6	-30817.4	385.983	229.314	223.441	0	-0.338744	0.948469	67.7555	187.326	-1568.01	1920.72	-311	200	0	-0.594402	0.243355	93.8633	224.283	1283.59	735.128	-914	200	0
516	7	-107.965	194.003	-841.018	-43597.1	-5943.51	7148.33	292.933	661.839	0	23.622	-62.1103	-439.87	-10152.4	-31163.9	660.524	229.152	223.08	0	-0.550874	0.968437	68.0619	205.598	-1566.48	1916.18	-311	200	0	-0.483278	0.0597063	93.729	96.4515	1224.43	807.628	-914	200	0
516	8	-104.963	200.587	-953.131	-44792.3	5853.95	7278.3	306.142	656.995	0	18.8593	-63.8096	-446.78	-10279.4	-31272.6	1007.09	230.004	223.008	0	-0.779567	0.976404	68.4452	221.058	-1571.68	1910.76	-311	200	0	-0.423246	-0.0829169	93.3996	24.7466	1140.21	877.439	-914	200	0
516	9	-92.8708	202.797	-1094.65	-45823	21556.6	7024.62	319.693	651.861	0	13.5208	-66.1792	-459.471	-10814.3	-30944.2	1410.39	232.653	223.536	0	-1.00107	0.978945	68.9356	231.886	-1584.54	1906.62	-311	200	0	-0.397475	-0.183967	92.9971	6.49133	1039.59	934.652	-914	200	0
517	0	-69.5872	200.01	-1265.2	-46605.5	41310.5	6329.06	332.651	646.836	0	8.13006	-69.0108	-481.366	-12027.6	-29916.2	1843.5	237.851	224.986	0	-1.19159	0.986503	69.5615	235.54	-1603.02	1905.28	-311	200	0	-0.39496	-0.275822	92.6662	23.0271	935.699	973.555	-914	200	0	230.079	56.017	-2611.67	-1.37315e+06	1.06077e+06	-107713	410.41	526.781	0
517	1	-33.3571	191.988	-1459.3	-47050.2	64690.9	5172.92	344.33	642.242	0	3.4505	-71.9508	-516.371	-14235.6	-27869.1	2268.12	246.029	227.569	0	-1.32316	1.01292	70.32	229.374	-1623.1	1907.19	-311	200	0	-0.412696	-0.384951	92.5057	45.9955	838.353	992.357	-914	200	0
517	2	16.6275	178.884	-1664.48	-47067.9	90472.1	3573.92	354.354	638.278	0	0.458032	-74.4962	-568.678	-17789.9	-24427.3	2640.23	257.045	231.283	0	-1.36356	1.07243	71.154	211.879	-1640.27	1911.69	-311	200	0	-0.444219	-0.50623	92.5291	46.0158	749.621	992.082	-914	200	0
517	3	79.6289	161.279	-1861.24	-46581.6	116572	1583.69	362.631	635.027	0	0.255242	-76.0387	-642.563	-23060.8	-19157.9	2917.22	270.185	235.889	0	-1.2825	1.17604	71.9535	184.009	-1650.19	1917.21	-311	200	0	-0.468787	-0.604211	92.7077	6.54797	674.82	976.931	-914	200	0
517	4	152.905	140.217	-2025.87	-45545.3	140316	-690.464	369.262	632.482	0	4.07882	-76.0648	-741.971	-30398.4	-11594.7	3045.23	284.373	240.97	0	-1.06414	1.32438	72.5802	149.399	-1649.32	1921.5	-311	200	0	-0.455537	-0.633116	93.0179	-66.5724	629.567	953.067	-914	200	0
517	5	231.556	117.134	-2136.01	-43964.7	159024	-3070.81	374.449	630.583	0	13.4464	-74.3534	-869.62	-40062.5	-1317.91	2930.01	298.484	246.069	0	-0.720033	1.49819	72.895	113.079	-1635.84	1922.45	-311	200	0	-0.380586	-0.560403	93.402	-151.993	625.667	924.429	-914	200	0
517	6	308.958	93.5572	-2177.02	-41904.5	170723	-5342.18	378.42	629.249	0	30.1499	-70.9065	-1025.59	-52116.9	11914.5	2435.55	311.617	250.817	0	-0.292359	1.65739	72.7905	79.7774	-1610.4	1918.97	-311	200	0	-0.239803	-0.382787	93.7151	-228.528	654.656	891.022	-914	200	0
517	7	377.918	70.8678	-2146.55	-39485.9	174674	-7302.16	381.374	628.395	0	55.8941	-65.7707	-1205.53	-66289.7	27995.7	1423.09	323.223	254.988	0	0.155955	1.75534	72.2366	53.0616	-1576.56	1911.53	-311	200	0	-0.0495271	-0.128119	93.7924	-284.499	688.286	852.646	-914	200	0
517	8	432.16	50.2937	-2054.74	-36880.5	171460	-8790.5	383.446	627.949	0	91.7916	-58.9671	-1399.09	-81837.2	46302.3	-203.73	333.095	258.493	0	0.564938	1.76014	71.3056	35.3582	-1539.67	1901.84	-311	200	0	0.162303	0.155653	93.5916	-315.997	690.13	812.706	-914	200	0
517	9	467.475	32.9959	-1920.21	-34292.9	162628	-9703.4	384.693	627.859	0	137.895	-50.518	-1589.81	-97510.9	65623.8	-2471.78	341.278	261.335	0	0.905215	1.66877	70.1418	27.9933	-1504.49	1892.13	-311	200	0	0.370366	0.415679	93.2089	-317.832	631.629	777.1	-914	200	0
518	0	482.176	20.0563	-1764.35	-31927.3	150131	-10002	385.091	628.096	0	192.776	-40.5769	-1757.17	-111702	84279.8	-5329.47	347.963	263.569	0	1.18336	1.50783	68.8888	30.8101	-1473.35	1884.84	-311	200	0	0.560878	0.60953	92.7502	-277.605	509.244	751.013	-914	200	0	709.776	48.1414	-2808.32	-1.22051e+06	1.15268e+06	-283897	422.567	435.402	0
518	1	476.928	12.3645	-1606.32	-29953.3	135837	-9711.85	384.564	628.647	0	253.291	-29.5284	-1880.77	-122763	100428	-8638.92	353.397	265.272	0	1.42242	1.32208	67.6277	41.6285	-1446.46	1881.9	-311	200	0	0.735915	0.720935	92.2505	-183.507	349.891	738.021	-914	200	0
518	2	454.262	10.4687	-1460.25	-28484.9	121230	-8916.07	383.02	629.507	0	314.708	-17.9068	-1945.37	-129417	112474	-12159.6	357.816	266.526	0	1.6382	1.15835	66.376	56.5557	-1424.03	1884.02	-311	200	0	0.915413	0.761347	91.7149	-39.5277	197.436	740.427	-914	200	0
518	3	417.994	14.4401	-1334.44	-27573.8	107312	-7742.26	380.418	630.663	0	371.314	-6.30455	-1945.07	-131105	119449	-15556.4	361.411	267.404	0	1.81981	1.05204	65.143	71.8701	-1407.57	1890.52	-311	200	0	1.1189	0.747677	91.1674	129.412	91.3331	758.361	-914	200	0
518	4	372.572	23.8108	-1231.98	-27210.1	94635.3	-6337.18	376.816	632.087	0	417.481	4.59054	-1884.85	-128109	121204	-18466.8	364.304	267.968	0	1.9275	1.01626	63.983	85.9542	-1398.59	1899.79	-311	200	0	1.33078	0.684061	90.6341	287.653	52.0769	789.067	-914	200	0
518	5	322.352	37.6217	-1151.94	-27328	83394.5	-4836.11	372.395	633.724	0	448.807	13.9661	-1778.59	-121404	118335	-20589.8	366.533	268.259	0	1.91609	1.03888	63.0063	98.7388	-1397.49	1910.24	-311	200	0	1.49117	0.572981	90.1153	405.314	78.4776	827.909	-914	200	0
518	6	270.942	54.5661	-1090.81	-27817.1	73541.8	-3338.65	367.42	635.501	0	462.831	20.9673	-1644.82	-112332	111919	-21744.3	368.044	268.295	0	1.76181	1.09375	62.3461	109.439	-1404.64	1921.02	-311	200	0	1.52671	0.434976	89.5873	469.921	152.92	868.849	-914	200	0
518	7	220.859	73.1797	-1043.75	-28539.7	64889.9	-1898.83	362.17	637.344	0	459.173	24.8457	-1502.06	-102252	103181	-21882.7	368.693	268.075	0	1.47432	1.15679	62.0898	115.978	-1420.68	1931.53	-311	200	0	1.38844	0.307085	89.006	486.926	248.463	904.02	-914	200	0
518	8	173.52	92.0404	-1005.78	-29353.4	57200.8	-530.643	356.872	639.185	0	439.302	25.102	-1365.56	-92293.8	93241.6	-21072.2	368.281	267.587	0	1.09249	1.21333	62.2256	116.8	-1444.99	1940.89	-311	200	0	1.07271	0.222867	88.31	471.712	336.777	926.194	-914	200	0
518	9	129.488	109.944	-972.627	-30134.9	50246.2	776.172	351.66	640.983	0	406.147	21.5784	-1245.73	-83236.6	82986.5	-19464.2	366.617	266.817	0	0.668243	1.25556	62.6521	112.643	-1475.12	1947.85	-311	200	0	0.621036	0.196836	87.4456	440.409	397.739	933.235	-914	200	0
519	0	88.7979	126.038	-941.292	-30798.7	43837.5	2038.73	346.572	642.72	0	363.584	14.489	-1148.06	-75506.6	73025.6	-17262.7	363.608	265.769	0	0.250956	1.27826	63.235	106.298	-1506.97	1950.93	-311	200	0	0.101672	0.224299	86.4258	405.246	427.167	928.938	-914	200	0	115.724	127.007	-1633.5	-742047	690458	38038.4	426.054	457.952	0
519	1	51.2239	139.882	-910.173	-31306.1	37832.7	3269.06	341.566	644.396	0	315.768	4.37271	-1073.77	-69232.8	63719	-14688.8	359.341	264.476	0	-0.121779	1.27757	63.8581	100.922	-1535.27	1948.9	-311	200	0	-0.411683	0.285663	85.4076	374.735	437.834	920.005	-914	200	0
519	2	16.4444	151.422	-878.869	-31661.5	32135.6	4468.78	336.565	646.025	0	266.41	-8.00915	-1020.98	-64326.3	55226.1	-11949.6	354.091	263.005	0	-0.42717	1.25166	64.4396	98.9716	-1555.24	1941.37	-311	200	0	-0.861809	0.346029	84.6814	353.951	451.48	912.477	-914	200	0
519	3	-15.8746	160.885	-847.747	-31897.3	26690.9	5628.4	331.485	647.626	0	218.296	-21.7832	-985.677	-60561.2	47568.3	-9216.3	348.26	261.441	0	-0.652468	1.20122	64.9219	102.269	-1564.87	1928.89	-311	200	0	-1.23051	0.360538	84.5153	342.306	485.503	908.537	-914	200	0
519	4	-46.0069	168.626	-817.47	-32054.3	21476.2	6728.82	326.272	649.212	0	173.142	-36.0538	-962.797	-57646.7	40692.2	-6614.22	342.265	259.874	0	-0.791242	1.12831	65.2696	111.683	-1565.64	1912.72	-311	200	0	-1.53594	0.294279	84.9893	330.828	542.484	906.218	-914	200	0
519	5	-74.0954	174.987	-788.63	-32163.9	16495.4	7742.88	320.917	650.785	0	131.737	-49.9799	-947.087	-55285.2	34518.7	-4224.85	336.447	258.374	0	-0.846624	1.0343	65.4845	126.228	-1560.69	1894.9	-311	200	0	-1.8005	0.144584	85.9654	303.878	608.889	903.858	-914	200	0
519	6	-100.11	180.201	-761.552	-32239.8	11772.6	8636.96	315.459	652.334	0	94.2413	-62.8506	-933.913	-53216.4	28970.8	-2092.9	331.021	256.982	0	-0.832282	0.9211	65.602	143.107	-1552.03	1877.67	-311	200	0	-2.02562	-0.0529833	87.1944	247.531	664.96	903.023	-914	200	0
519	7	-123.85	184.348	-736.278	-32276.8	7347.77	9374.77	309.98	653.838	0	60.5292	-74.1586	-919.875	-51247.3	23978.6	-234.24	326.067	255.711	0	-0.767779	0.794809	65.6583	159.053	-1539.11	1862.77	-311	200	0	-2.19519	-0.243752	88.463	156.858	697.971	905.802	-914	200	0
519	8	-144.972	187.372	-712.663	-32256.9	3269.05	9923.08	304.587	655.263	0	30.4271	-83.6584	-903.175	-49265.4	19467.3	1357.71	321.554	254.547	0	-0.672106	0.662877	65.6692	171.783	-1519.42	1851.3	-311	200	0	-2.29245	-0.390803	89.676	35.7315	704.822	912.969	-914	200	0
519	9	-163.052	189.138	-690.518	-32158.7	-420.082	10256.9	299.392	656.572	0	3.75961	-91.3796	-883.586	-47233.3	15344.9	2708.15	317.367	253.456	0	-0.557126	0.528051	65.6391	180.836	-1491.22	1843.83	-311	200	0	-2.31106	-0.499724	90.8318	-104.505	684.979	926.152	-914	200	0
520	0	-177.668	189.485	-669.738	-31964.7	-3691.38	10362.8	294.488	657.727	0	-19.7268	-97.5722	-861.996	-45167.1	11510.2	3857.01	313.353	252.398	0	-0.426388	0.390315	65.5756	187.374	-1456.61	1840.45	-311	200	0	-2.26112	-0.604436	91.9467	-243.578	638.27	948.666	-914	200	0	-275.568	53.0279	-1219.16	-555106	515869	167151	412.357	457.427	0
520	1	-188.509	188.276	-650.354	-31666.5	-6535.38	10241.5	289.951	658.691	0	-40.3808	-102.594	-839.718	-43109.5	7877.48	4851.44	309.381	251.338	0	-0.2815	0.253533	65.4944	192.957	-1421.51	1840.8	-311	200	0	-2.17308	-0.731569	92.9849	-354.13	570.2	982.519	-914	200	0
520	2	-195.473	185.43	-632.48	-31265.2	-8959.23	9908.82	285.835	659.433	0	-58.5564	-106.786	-817.923	-41107.3	4400.16	5735.17	305.38	250.258	0	-0.129686	0.126779	65.4227	198.56	-1391.76	1844.27	-311	200	0	-2.08806	-0.884384	93.8304	-410.015	494.988	1024.18	-914	200	0
520	3	-198.716	180.942	-616.236	-30770.4	-10982.9	9393.18	282.177	659.933	0	-74.5159	-110.392	-797.351	-39199.4	1080.63	6539.54	301.355	249.162	0	0.0145699	0.0232695	65.3953	204.713	-1369.84	1849.76	-311	200	0	-2.03072	-1.05307	94.3435	-399.118	431.873	1063.35	-914	200	0
520	4	-198.643	174.891	-601.707	-30198.3	-12635	8731.42	279.001	660.188	0	-88.392	-113.54	-778.298	-37412.8	-2039.66	7280.3	297.379	248.07	0	0.137318	-0.0393011	65.4307	211.873	-1355.24	1855.4	-311	200	0	-1.98762	-1.22502	94.4791	-333.858	395.395	1087.48	-914	200	0
520	5	-195.838	167.449	-588.956	-29568.6	-13947.5	7964.1	276.318	660.205	0	-100.204	-116.252	-760.734	-35763.5	-4903.22	7959.85	293.555	247.012	0	0.234287	-0.0445594	65.5108	219.991	-1346.78	1859.28	-311	200	0	-1.91603	-1.38221	94.3434	-247.059	383.789	1088.35	-914	200	0
520	6	-190.985	158.877	-578.037	-28902.9	-14952.5	7131.42	274.132	660.002	0	-109.908	-118.484	-744.479	-34260.2	-7459.71	8571.78	289.98	246.019	0	0.30867	0.0119045	65.5888	227.93	-1344.27	1860.53	-311	200	0	-1.77828	-1.49823	94.1087	-173.514	378.209	1064.99	-914	200	0
520	7	-184.782	149.517	-569	-28223.5	-15681.6	6269.23	272.44	659.602	0	-117.444	-120.159	-729.332	-32907.7	-9679.47	9105.33	286.728	245.12	0	0.360759	0.121792	65.622	233.813	-1348.49	1859.14	-311	200	0	-1.56906	-1.54674	93.8921	-135.412	357.425	1022.3	-914	200	0
520	8	-177.867	139.758	-561.907	-27553.7	-16166.7	5405.9	271.229	659.036	0	-122.772	-121.198	-715.133	-31709.8	-11554.8	9548.63	283.842	244.341	0	0.381737	0.272518	65.5992	235.753	-1359.62	1855.29	-311	200	0	-1.31428	-1.51466	93.7272	-141.117	311.97	968.004	-914	200	0
520	9	-170.765	129.994	-556.848	-26915.9	-16437.7	4560.26	270.481	658.336	0	-125.888	-121.532	-701.806	-30670.4	-13093	9891.26	281.344	243.702	0	0.357212	0.450916	65.5439	232.108	-1377.15	1849.22	-311	200	0	-1.04991	-1.40608	93.5902	-186.68	245.561	909.234	-914	200	0
521	0	-163.839	120.58	-553.938	-26328.7	-16519.4	3741.26	270.178	657.53	0	-126.83	-121.108	-689.404	-29793.1	-14309.7	10126.4	279.243	243.216	0	0.27665	0.642186	65.496	221.467	-1401.48	1841.66	-311	200	0	-0.800922	-1.23439	93.4042	-253.046	169.382	850.145	-914	200	0	-245.278	-19.6142	-1081.49	-507121	457650	113670	412.364	468.067	0
521	1	-157.297	111.802	-553.297	-25804.7	-16431.7	2950.04	270.302	656.638	0	-125.696	-119.906	-678.127	-29081.4	-15223.8	10252.1	277.55	242.885	0	0.140068	0.830998	65.4908	203.063	-1433.9	1833.73	-311	200	0	-0.575231	-1.00978	93.0627	-307.642	96.7549	792.764	-914	200	0
521	2	-151.212	103.842	-554.997	-25349.7	-16189	2183.62	270.831	655.675	0	-122.658	-117.959	-668.293	-28540.1	-15855.1	10272.4	276.275	242.706	0	-0.0401708	1.00414	65.5473	177.659	-1474.69	1826.82	-311	200	0	-0.372093	-0.735309	92.4821	-315.656	40.2984	740.618	-914	200	0
521	3	-145.554	96.7704	-559.026	-24964	-15801.6	1437.9	271.734	654.656	0	-117.972	-115.363	-660.274	-28175.3	-16222.6	10197.3	275.43	242.672	0	-0.239961	1.15335	65.6699	147.597	-1522.39	1822.29	-311	200	0	-0.190849	-0.42015	91.6418	-255.125	10.7774	699.012	-914	200	0
521	4	-140.224	90.5689	-565.276	-24644.7	-15275.9	709.704	272.976	653.598	0	-111.97	-112.277	-654.439	-27992.9	-16345.6	10042.6	275.024	242.774	0	-0.428269	1.27727	65.8602	115.474	-1574.01	1821.16	-311	200	0	-0.0367259	-0.0954775	90.6243	-127.631	16.0721	669.433	-914	200	0
521	5	-135.078	85.1607	-573.548	-24386.7	-14615.4	-1.86618	274.518	652.519	0	-105.03	-108.894	-651.105	-27998.1	-16244.9	9828.98	275.05	243.001	0	-0.575553	1.37789	66.1231	83.5951	-1625.57	1824	-311	200	0	0.0731779	0.190111	89.611	43.7174	56.8034	646.167	-914	200	0
521	6	-129.945	80.4459	-583.566	-24183.9	-13820.3	-695.438	276.317	651.442	0	-97.5342	-105.42	-650.493	-28193.9	-15942.2	9580	275.492	243.342	0	-0.660328	1.45381	66.461	55.2271	-1672.45	1830.61	-311	200	0	0.117258	0.392632	88.7776	229.603	118.41	620.419	-914	200	0
521	7	-124.648	76.3263	-595.014	-24029.1	-12891	-1368.53	278.335	650.384	0	-89.8268	-102.049	-652.717	-28579.3	-15458.5	9319.32	276.317	243.785	0	-0.671669	1.50001	66.8742	34.8857	-1709.84	1839.46	-311	200	0	0.0931006	0.487461	88.1983	408.295	173.147	587.121	-914	200	0
521	8	-119.012	72.719	-607.563	-23914.9	-11831	-2018.58	280.527	649.362	0	-82.1738	-98.9352	-657.771	-29146.6	-14813	9066.81	277.48	244.311	0	-0.609693	1.51372	67.3722	26.2466	-1733.9	1848.16	-311	200	0	0.0302312	0.468582	87.8637	564.473	198.883	549.763	-914	200	0
521	9	-112.893	69.5641	-620.887	-23834.1	-10651.3	-2643.08	282.845	648.387	0	-74.7451	-96.1793	-665.516	-29882.4	-14022.8	8834.84	278.93	244.901	0	-0.485913	1.49676	67.9714	30.5872	-1742.8	1854.96	-311	200	0	-0.0249952	0.345839	87.7565	681.632	197.713	520.475	-914	200	0
522	0	-106.181	66.831	-634.674	-23780.1	-9370.86	-3239.14	285.235	647.468	0	-67.6111	-93.8231	-675.69	-30767	-13105.3	8626.65	280.605	245.534	0	-0.322425	1.45437	68.6724	47.1064	-1737.04	1859.74	-311	200	0	-0.0387467	0.144415	87.9068	744.565	196.757	513.515	-914	200	0	-106.464	-25.2895	-1270.74	-597618	525667	46200.6	409.656	469.294	0
522	1	-98.821	64.5205	-648.631	-23747.3	-8016.69	-3803.37	287.641	646.611	0	-60.7582	-91.8575	-687.944	-31774.4	-12081.1	8437.64	282.439	246.187	0	-0.146431	1.3961	69.4465	73.1563	-1719.6	1863.26	-311	200	0	-0.0113337	-0.0998054	88.3999	747.892	229.999	537.118	-914	200	0
522	2	-90.8242	62.6508	-662.465	-23731.9	-6621.7	-4332.01	290.004	645.824	0	-54.1183	-90.2408	-701.852	-32873.1	-10973.9	8258.24	284.364	246.838	0	0.0191348	1.33609	70.244	104.346	-1695.56	1865.86	-311	200	0	0.0241748	-0.348092	89.3217	697.022	316.507	591.033	-914	200	0
522	3	-82.2762	61.2381	-675.873	-23732	-5221.19	-4820.59	292.275	645.113	0	-47.5997	-88.9182	-716.92	-34027.9	-9809.11	8076.79	286.318	247.464	0	0.162217	1.28883	71.0186	135.964	-1670.19	1867.1	-311	200	0	0.0264974	-0.565015	90.6684	603.063	454.677	669.005	-914	200	0
522	4	-73.3323	60.2847	-688.568	-23746.9	-3849.87	-5263.54	294.409	644.487	0	-41.1126	-87.8371	-732.596	-35202.8	-8611.09	7881.86	288.246	248.052	0	0.280629	1.26231	71.7402	164.607	-1647.62	1866.52	-311	200	0	-0.0246499	-0.718717	92.2874	479.154	630.374	761.229	-914	200	0
522	5	-64.1979	59.7811	-700.308	-23778.3	-2539.66	-5654.42	296.374	643.954	0	-34.587	-86.9579	-748.31	-36363.3	-7403.15	7663.87	290.107	248.594	0	0.376029	1.25463	72.3844	188.243	-1630.77	1864.95	-311	200	0	-0.113206	-0.779851	93.8949	338.79	820.646	856.754	-914	200	0
522	6	-55.1037	59.7135	-710.925	-23829.3	-1318.44	-5986.43	298.146	643.519	0	-27.983	-86.2589	-763.523	-37476.1	-6208.69	7416.5	291.868	249.083	0	0.449723	1.25774	72.925	205.545	-1621.02	1864.47	-311	200	0	-0.190252	-0.73477	95.1973	195.179	991.966	945.883	-914	200	0
522	7	-46.2838	60.0719	-720.32	-23904.5	-210.281	-6252.83	299.708	643.186	0	-21.2917	-85.736	-777.759	-38509.4	-5051.67	7137.26	293.505	249.513	0	0.502719	1.26461	73.3468	215.919	-1617.2	1867.19	-311	200	0	-0.198197	-0.604151	96.0646	63.0898	1106.93	1019.46	-914	200	0
522	8	-37.9576	60.8549	-728.454	-24007.5	763.715	-6447.23	301.048	642.957	0	-14.5306	-85.4002	-790.627	-39434.2	-3955.94	6827.51	294.996	249.877	0	0.535881	1.27243	73.6522	220.127	-1615.83	1873.95	-311	200	0	-0.108033	-0.4354	96.5951	-39.7969	1140.84	1067.72	-914	200	0
522	9	-30.3152	62.0729	-735.338	-24141.5	1584.59	-6564.57	302.155	642.831	0	-7.74079	-85.2718	-801.824	-40225.2	-2944.49	6492.42	296.328	250.167	0	0.549037	1.28112	73.8419	220.609	-1613.5	1884.01	-311	200	0	0.0584283	-0.271272	96.977	-98.4856	1094.75	1083.74	-914	200	0
523	0	-23.5049	63.7487	-741.027	-24308.5	2235.16	-6602.16	303.016	642.804	0	-0.98309	-85.371	-811.152	-40861.9	-2038.12	6140.03	297.487	250.375	0	0.541208	1.28991	73.9002	220.529	-1608.86	1895.06	-311	200	0	0.240781	-0.126987	97.3084	-107.838	992.717	1067.86	-914	200	0	15.6053	-8.84115	-1407.91	-655807	579854	-1159.48	412.401	465.468	0
523	1	-17.6286	65.9133	-745.613	-24509.2	2703.03	-6560.26	303.625	642.871	0	5.66462	-85.7108	-818.515	-41329.4	-1254.29	5779.65	298.468	250.493	0	0.510005	1.29488	73.8018	222.162	-1601.87	1903.42	-311	200	0	0.37266	0.00627678	97.5584	-71.6994	866.929	1027.9	-914	200	0
523	2	-12.7436	68.5963	-749.177	-24743.6	2985.16	-6442.22	303.985	643.028	0	12.1072	-86.2952	-823.888	-41619.3	-607.753	5421.33	299.262	250.516	0	0.450147	1.28996	73.5234	226.559	-1592.25	1905.6	-311	200	0	0.406238	0.136314	97.6254	1.18747	745.323	975.705	-914	200	0
523	3	-8.86268	71.8182	-751.763	-25010.9	3087.62	-6254.75	304.107	643.27	0	18.2348	-87.118	-827.296	-41731.7	-110.672	5075.61	299.866	250.443	0	0.356149	1.27012	73.0553	234.11	-1579.58	1900.37	-311	200	0	0.317141	0.251763	97.3893	97.685	647.575	922.234	-914	200	0
523	4	-5.95276	75.5863	-753.373	-25309.5	3022.41	-6007.87	304.012	643.595	0	23.9319	-88.1596	-828.815	-41674.9	230.225	4752.65	300.278	250.283	0	0.228781	1.2339	72.4145	244.481	-1564.94	1889.52	-311	200	0	0.104634	0.332265	96.7567	198.675	586.041	874.046	-914	200	0
523	5	-3.93817	79.8849	-753.997	-25637.3	2806.11	-5713.92	303.722	644.002	0	29.0875	-89.3898	-828.597	-41464.9	415.419	4461.05	300.501	250.042	0	0.0781477	1.18403	71.6469	256.128	-1551.97	1876.67	-311	200	0	-0.203195	0.364287	95.7191	278.485	566.749	834.153	-914	200	0
523	6	-2.71068	84.664	-753.64	-25990.8	2459.07	-5386.13	303.263	644.487	0	33.6034	-90.7725	-826.866	-41123	450.68	4207.34	300.545	249.734	0	-0.079477	1.12568	70.8067	266.417	-1545.59	1865.61	-311	200	0	-0.553235	0.339273	94.3798	311.273	585.545	804.552	-914	200	0
523	7	-2.13865	89.8402	-752.345	-26365.5	2003.21	-5037.54	302.663	645.044	0	37.4033	-92.2694	-823.899	-40674.2	345.291	3995.89	300.419	249.368	0	-0.226194	1.06265	69.9366	272.88	-1548.81	1859.28	-311	200	0	-0.884004	0.247492	92.903	284.332	624.354	785.327	-914	200	0
523	8	-2.07621	95.3102	-750.193	-26754.6	1460.01	-4680.23	301.946	645.664	0	40.4397	-93.8463	-820.005	-40145.2	111.782	3829.21	300.136	248.957	0	-0.344748	0.995404	69.065	274.611	-1560.29	1858.76	-311	200	0	-1.14305	0.0855411	91.4475	204.41	658.173	771.875	-914	200	0
523	9	-2.37515	100.964	-747.314	-27149.7	849.123	-4324.9	301.136	646.33	0	42.6985	-95.4772	-815.526	-39562.4	-235.102	3708.39	299.712	248.511	0	-0.420413	0.923751	68.2094	272.393	-1575.54	1862.85	-311	200	0	-1.30025	-0.129554	90.1692	90.5967	669.077	756.742	-914	200	0
524	0	-2.89586	106.693	-743.884	-27542.2	188.355	-3980.82	300.253	647.025	0	44.1997	-97.1384	-810.818	-38950.1	-679.923	3633.15	299.161	248.038	0	-0.443185	0.850639	67.3811	267.764	-1589.76	1868.81	-311	200	0	-1.35197	-0.363201	89.2405	-34.451	654.224	736.419	-914	200	0	35.6511	25.0525	-1355.56	-632223	554744	5796.76	410.512	467.244	0
524	1	-3.51672	112.392	-740.096	-27922.7	-504.789	-3655.73	299.318	647.729	0	44.9907	-98.8055	-806.215	-38330.3	-1206.52	3601.83	298.503	247.544	0	-0.40887	0.7826	66.5995	261.921	-1599.81	1873.88	-311	200	0	-1.3112	-0.582977	88.8048	-147.102	622.143	714.301	-914	200	0
524	2	-4.14514	117.957	-736.106	-28283.5	-1212.71	-3355.77	298.353	648.423	0	45.1324	-100.456	-801.967	-37721.1	-1797	3611.54	297.759	247.036	0	-0.320185	0.727364	65.9036	255.45	-1604.41	1876.37	-311	200	0	-1.19129	-0.765681	88.8997	-225.779	583.286	695.259	-914	200	0
524	3	-4.72563	123.278	-731.993	-28618.3	-1920.47	-3085.44	297.376	649.096	0	44.6897	-102.077	-798.205	-37137.7	-2432.37	3658.45	296.953	246.527	0	-0.187624	0.692185	65.3393	249.172	-1603.1	1875.98	-311	200	0	-0.997774	-0.888605	89.4205	-258.805	544.539	680.183	-914	200	0
524	4	-5.23828	128.245	-727.754	-28921.5	-2617.91	-2847.48	296.403	649.741	0	43.7311	-103.668	-794.963	-36592.8	-3094.51	3738.61	296.107	246.031	0	-0.0271101	0.682726	64.9362	244.404	-1594.7	1873.67	-311	200	0	-0.740762	-0.934192	90.1437	-249.594	508.151	668.101	-914	200	0
524	5	-5.68771	132.75	-723.331	-29187.1	-3298.49	-2643.09	295.44	650.351	0	42.3238	-105.244	-792.215	-36095.4	-3767.6	3848.9	295.244	245.563	0	0.145149	0.69962	64.6971	242.073	-1577.23	1870.91	-311	200	0	-0.461283	-0.909257	90.8134	-212.766	472.816	660.783	-914	200	0
524	6	-6.08877	136.698	-718.658	-29410.2	-3957.75	-2472.81	294.493	650.924	0	40.5284	-106.824	-789.892	-35649.7	-4438.81	3987.19	294.381	245.132	0	0.316379	0.735186	64.6063	242.147	-1549.49	1868.7	-311	200	0	-0.236372	-0.846396	91.2544	-165.158	439.487	661.994	-914	200	0
524	7	-6.45707	140.011	-713.685	-29588.4	-4593.46	-2337.56	293.564	651.459	0	38.4009	-108.425	-787.9	-35255.8	-5097.88	4151.58	293.53	244.747	0	0.476665	0.775778	64.6404	243.627	-1512.72	1867.38	-311	200	0	-0.142185	-0.778218	91.4351	-117.582	416.295	672.959	-914	200	0
524	8	-6.80381	142.642	-708.41	-29721.4	-5206.15	-2238.59	292.651	651.955	0	36.0018	-110.053	-786.123	-34910.3	-5736.74	4339.38	292.702	244.408	0	0.616589	0.809253	64.7692	245.107	-1470.86	1867.22	-311	200	0	-0.207143	-0.712891	91.4531	-70.9801	413.384	690.857	-914	200	0
524	9	-7.13032	144.579	-702.884	-29809.6	-5798.24	-2176.3	291.751	652.411	0	33.4049	-111.699	-784.457	-34606	-6351.02	4546.33	291.904	244.115	0	0.726973	0.831456	64.9559	245.754	-1429.14	1868.55	-311	200	0	-0.397433	-0.638158	91.463	-19.3742	433.528	712.068	-914	200	0
525	0	-7.42671	145.845	-697.222	-29853.1	-6372.09	-2149.59	290.861	652.817	0	30.6982	-113.335	-782.833	-34332.7	-6942.42	4767.03	291.132	243.857	0	0.799384	0.845942	65.1583	245.329	-1391.77	1871.29	-311	200	0	-0.639611	-0.548619	91.578	44.1895	470.737	735.387	-914	200	0	10.552	24.2053	-1289.81	-595427	519719	15086.5	403.348	462.535	0
525	1	-7.68206	146.484	-691.574	-29852.8	-6929.1	-2156.55	289.981	653.167	0	27.9709	-114.923	-781.213	-34077.9	-7518.19	4995.76	290.376	243.622	0	0.825815	0.857299	65.3286	243.574	-1360.56	1874.53	-311	200	0	-0.859259	-0.463051	91.8207	121.952	518.363	761.433	-914	200	0
525	2	-7.90046	146.553	-686.066	-29812.3	-7470.83	-2195.48	289.111	653.454	0	25.2981	-116.422	-779.558	-33828.8	-8087.78	5226.96	289.625	243.395	0	0.800234	0.865675	65.4193	240.506	-1335.81	1876.89	-311	200	0	-1.01157	-0.410989	92.185	203.947	577.212	790.117	-914	200	0
525	3	-8.10979	146.106	-680.769	-29737.5	-7999.34	-2264.85	288.25	653.682	0	22.7366	-117.801	-777.797	-33574.6	-8658.29	5455.17	288.868	243.166	0	0.722004	0.868061	65.4017	236.748	-1317.7	1877.11	-311	200	0	-1.0898	-0.410912	92.7128	265.919	652.194	820.709	-914	200	0
525	4	-8.35821	145.2	-675.699	-29634.4	-8515.47	-2362.46	287.398	653.857	0	20.3304	-119.038	-775.834	-33307.6	-9231.6	5675.04	288.101	242.931	0	0.598053	0.862674	65.2805	232.695	-1306.98	1874.66	-311	200	0	-1.11635	-0.466324	93.4508	284.091	739.73	854.378	-914	200	0
525	5	-8.7038	143.898	-670.843	-29506.8	-9016.91	-2484.89	286.559	653.985	0	18.1117	-120.126	-773.567	-33021.9	-9805.88	5882.1	287.324	242.688	0	0.442572	0.85089	65.0863	227.814	-1305.02	1870	-311	200	0	-1.12607	-0.568841	94.3399	257.479	824.544	894.341	-914	200	0
525	6	-9.20278	142.267	-666.173	-29356.9	-9498.06	-2627.96	285.742	654.068	0	16.0961	-121.067	-770.914	-32713	-10378.9	6073.47	286.537	242.434	0	0.27409	0.836656	64.851	221.49	-1313.25	1864.18	-311	200	0	-1.14712	-0.697442	95.1843	212.561	892.867	942.086	-914	200	0
525	7	-9.89752	140.375	-661.67	-29187.4	-9952.19	-2787.41	284.959	654.112	0	14.2839	-121.867	-767.822	-32378.7	-10948.2	6247.6	285.741	242.17	0	0.111569	0.82499	64.5878	214.188	-1331.92	1858.38	-311	200	0	-1.18946	-0.82675	95.724	183.629	942.891	993.667	-914	200	0
525	8	-10.8051	138.288	-657.341	-29001.5	-10374.3	-2959.57	284.218	654.119	0	12.6667	-122.528	-764.267	-32020	-11510.4	6403.6	284.939	241.896	0	-0.0284135	0.82012	64.298	207.357	-1359.37	1853.99	-311	200	0	-1.24777	-0.941156	95.7389	191.757	978.775	1040.1	-914	200	0
525	9	-11.9096	136.065	-653.227	-28801.3	-10763.2	-3141.31	283.523	654.091	0	11.2332	-123.047	-760.275	-31640.7	-12063.8	6541.04	284.132	241.617	0	-0.134271	0.824116	63.989	202.714	-1393.06	1852.52	-311	200	0	-1.31029	-1.03681	95.1419	240.566	1000.36	1071.26	-914	200	0
526	0	-13.1623	133.769	-649.406	-28587.6	-11121.5	-3329.66	282.874	654.021	0	9.97167	-123.417	-755.925	-31245.8	-12609.4	6660.24	283.319	241.335	0	-0.201214	0.836407	63.6809	201.594	-1430.74	1854.92	-311	200	0	-1.36442	-1.11452	94.0068	320.723	1001.83	1079.16	-914	200	0	-13.4226	0.22416	-1218.79	-561828	485071	16550.8	397.482	460.983	0
526	1	-14.4943	131.458	-645.97	-28360.5	-11453.3	-3522.01	282.27	653.904	0	8.86715	-123.635	-751.33	-30840.9	-13150.1	6762.79	282.498	241.048	0	-0.229824	0.854627	63.3968	204.18	-1470.27	1860.8	-311	200	0	-1.4001	-1.17528	92.5113	413.569	977.148	1059.92	-914	200	0
526	2	-15.8357	129.175	-642.979	-28121.2	-11761.1	-3716.62	281.708	653.736	0	7.89252	-123.711	-746.589	-30431.3	-13688.8	6851.78	281.665	240.76	0	-0.222919	0.876212	63.1587	209.098	-1508.86	1868.51	-311	200	0	-1.41105	-1.21964	90.8611	495.754	927.264	1016.07	-914	200	0
526	3	-17.1305	126.942	-640.421	-27872.1	-12045.1	-3912.41	281.192	653.522	0	7.00593	-123.672	-741.771	-30021.4	-14226.9	6931.21	280.82	240.473	0	-0.18478	0.898851	62.9975	213.35	-1543.76	1876.07	-311	200	0	-1.39186	-1.24949	89.247	545.887	864.187	956.978	-914	200	0
526	4	-18.3422	124.761	-638.209	-27617.3	-12303.9	-4108.53	280.721	653.273	0	6.15702	-123.556	-736.917	-29615.1	-14762.6	7005.38	279.967	240.188	0	-0.123276	0.920342	62.9514	212.406	-1573.24	1882.09	-311	200	0	-1.33327	-1.27143	87.8167	551.842	806.406	894.735	-914	200	0
526	5	-19.4537	122.621	-636.208	-27361	-12536.5	-4304.37	280.295	653.006	0	5.29245	-123.412	-732.042	-29215.7	-15291.9	7078.67	279.111	239.91	0	-0.0496149	0.938934	63.0473	201.722	-1595.92	1886.11	-311	200	0	-1.22047	-1.29827	86.6518	515.716	769.261	838.316	-914	200	0
526	6	-20.4603	120.504	-634.262	-27106.7	-12743.7	-4499.62	279.908	652.737	0	4.35862	-123.297	-727.145	-28825.7	-15811.6	7155.25	278.255	239.642	0	0.0273673	0.953998	63.295	179.412	-1610.31	1888.42	-311	200	0	-1.04046	-1.34084	85.7853	450.018	761.091	790.604	-914	200	0
526	7	-21.3608	118.394	-632.225	-26856.7	-12927.7	-4694.17	279.552	652.48	0	3.30953	-123.267	-722.223	-28446.6	-16321.8	7238.61	277.401	239.388	0	0.105661	0.96728	63.6946	147.492	-1616.47	1889.37	-311	200	0	-0.795648	-1.39179	85.2454	366.601	785.043	749.016	-914	200	0
526	8	-22.1527	116.285	-629.997	-26612.7	-13091.5	-4887.48	279.22	652.243	0	2.11812	-123.366	-717.287	-28079.5	-16823.2	7330.97	276.546	239.147	0	0.185932	0.983315	64.2366	110.984	-1617	1888.81	-311	200	0	-0.508654	-1.42308	85.0472	270.638	836.532	707.872	-914	200	0
526	9	-22.8312	114.183	-627.545	-26375.7	-13238.7	-5078.11	278.904	652.03	0	0.782687	-123.613	-712.38	-27725.3	-17315.3	7432.76	275.694	238.919	0	0.262977	1.00749	64.8997	76.3438	-1615.21	1886.26	-311	200	0	-0.214252	-1.40247	85.1645	164.624	896.398	663.588	-914	200	0
527	0	-23.3881	112.111	-624.89	-26145.8	-13374.5	-5264.16	278.597	651.841	0	-0.67106	-123.999	-707.592	-27384.5	-17794.8	7542.36	274.852	238.701	0	0.323631	1.04263	65.6581	49.3715	-1613.28	1881.44	-311	200	0	0.0503633	-1.3076	85.5687	53.9403	934.556	620.729	-914	200	0	-31.0259	-22.4486	-1146.94	-531631	458224	14696.7	398.242	462.587	0
527	1	-23.8143	110.1	-622.07	-25922.2	-13504.9	-5444.11	278.29	651.671	0	-2.19311	-124.494	-703.024	-27057.3	-18255.6	7655.91	274.033	238.487	0	0.354233	1.08562	66.4786	32.7675	-1611.66	1874.71	-311	200	0	0.251455	-1.13192	86.269	-53.4349	929.966	590.903	-914	200	0
527	2	-24.1068	108.174	-619.114	-25704.4	-13633.9	-5616.82	277.978	651.518	0	-3.72133	-125.06	-698.744	-26744	-18690.7	7767.78	273.251	238.274	0	0.349436	1.12709	67.3133	25.8046	-1608.88	1867.14	-311	200	0	0.367217	-0.890132	87.2723	-151.253	886.947	584.212	-914	200	0
527	3	-24.2742	106.347	-616.017	-25492.2	-13763.6	-5781.02	277.657	651.382	0	-5.19421	-125.665	-694.763	-26445.3	-19093.7	7872.16	272.518	238.064	0	0.31402	1.15552	68.1133	26.4007	-1601.86	1859.78	-311	200	0	0.396593	-0.618748	88.5345	-236.48	828.3	603.607	-914	200	0
527	4	-24.3353	104.622	-612.75	-25286.3	-13894.2	-5935.24	277.325	651.267	0	-6.55534	-126.285	-691.049	-26161.8	-19460.8	7964.79	271.839	237.858	0	0.25873	1.1619	68.848	32.3915	-1587.42	1852.87	-311	200	0	0.357492	-0.369297	89.955	-305.579	775.366	646.485	-914	200	0
527	5	-24.3159	102.998	-609.275	-25087.6	-14027.2	-6078.36	276.977	651.176	0	-7.75574	-126.905	-687.545	-25893.7	-19790.7	8043.63	271.215	237.661	0	0.195352	1.14172	69.5099	41.2035	-1563.52	1845.67	-311	200	0	0.278529	-0.193341	91.4032	-352.01	737.126	707.379	-914	200	0
527	6	-24.2468	101.472	-605.563	-24897.7	-14164.9	-6209.8	276.609	651.115	0	-8.75666	-127.508	-684.194	-25641.5	-20084.2	8108.18	270.645	237.477	0	0.132716	1.09526	70.1071	49.8071	-1529.55	1837.16	-311	200	0	0.18887	-0.117946	92.7804	-369.839	711.65	777.308	-914	200	0
527	7	-24.1603	100.037	-601.604	-24718.4	-14309	-6329.11	276.215	651.088	0	-9.52895	-128.075	-680.955	-25406.6	-20341.3	8158.13	270.128	237.31	0	0.0758274	1.02794	70.6531	55.2465	-1486.66	1826.89	-311	200	0	0.106876	-0.127082	94.0833	-358.397	692.077	843.295	-914	200	0
527	8	-24.085	98.6942	-597.415	-24550.8	-14460.6	-6435.6	275.795	651.095	0	-10.0508	-128.585	-677.821	-25191.4	-20560.7	8192.47	269.666	237.165	0	0.0293337	0.950417	71.1562	54.9718	-1438.25	1815.27	-311	200	0	0.0408988	-0.172026	95.3871	-321.868	674.754	892.147	-914	200	0
527	9	-24.04	97.4544	-593.046	-24394	-14620.5	-6528.35	275.347	651.134	0	-10.3069	-129.016	-674.82	-24997.5	-20740.6	8209.47	269.265	237.043	0	-0.00132031	0.876729	71.6156	47.3121	-1390.18	1803.29	-311	200	0	0.000153832	-0.207321	96.7719	-265.839	663.611	915.034	-914	200	0
528	0	-24.0329	96.3376	-588.59	-24246	-14788.2	-6606.33	274.875	651.193	0	-10.29	-129.344	-672.011	-24825.2	-20881.3	8207.93	268.927	236.942	0	-0.0135295	0.820355	72.0289	32.2573	-1349.99	1791.84	-311	200	0	-0.00489752	-0.218977	98.2539	-195.952	664.46	908.353	-914	200	0	-31.8467	-34.2269	-1064.78	-496766	446603	9713.51	417.991	464.963	0
528	1	-24.0627	95.3704	-584.178	-24104.9	-14961.5	-6668.71	274.389	651.263	0	-10.0048	-129.549	-669.467	-24673.7	-20986.3	8188.45	268.652	236.856	0	-0.00844294	0.791034	72.3966	11.5585	-1325.05	1781.32	-311	200	0	0.026915	-0.222468	99.7101	-120.029	678.652	873.473	-914	200	0
528	2	-24.1285	94.5752	-579.924	-23969.6	-15138.7	-6715.06	273.895	651.332	0	-9.47248	-129.616	-667.246	-24542	-21059.9	8153.47	268.438	236.781	0	0.0122665	0.792449	72.714	-11.6543	-1320.3	1771.77	-311	200	0	0.0832754	-0.239997	100.862	-50.265	704.794	818.206	-914	200	0
528	3	-24.2376	93.9586	-575.891	-23838.9	-15320.3	-6745.39	273.397	651.395	0	-8.73128	-129.549	-665.36	-24430.2	-21104.3	8106.39	268.281	236.717	0	0.0471326	0.821185	72.9624	-32.7087	-1336.85	1763.47	-311	200	0	0.144086	-0.277055	101.411	-0.130109	741.553	757.134	-914	200	0
528	4	-24.4067	93.5075	-572.07	-23712.3	-15507.6	-6760.14	272.892	651.45	0	-7.83611	-129.362	-663.782	-24338.7	-21122	8050.85	268.179	236.667	0	0.0926766	0.868463	73.1111	-46.0557	-1371.6	1757.12	-311	200	0	0.186314	-0.31434	101.243	23.4426	787.724	707.518	-914	200	0
528	5	-24.6576	93.1951	-568.408	-23590.2	-15701.7	-6760.21	272.376	651.502	0	-6.85409	-129.086	-662.465	-24267.1	-21117.5	7990.41	268.123	236.631	0	0.143427	0.924174	73.1276	-48.0184	-1417.7	1753.55	-311	200	0	0.187763	-0.318939	100.51	24.9659	841.639	682.255	-914	200	0
528	6	-25.0106	92.9915	-564.829	-23474	-15902.8	-6746.92	271.845	651.559	0	-5.85577	-128.759	-661.359	-24213.8	-21097.1	7927.71	268.1	236.612	0	0.19415	0.981686	72.9909	-38.963	-1465.53	1753.66	-311	200	0	0.135671	-0.263898	99.534	16.9181	896.97	685.315	-914	200	0
528	7	-25.4757	92.872	-561.264	-23366.1	-16109.9	-6722.07	271.297	651.631	0	-4.90428	-128.421	-660.41	-24177.1	-21065.7	7863.85	268.102	236.609	0	0.241695	1.04064	72.6998	-22.3024	-1504.42	1758.33	-311	200	0	0.034935	-0.144327	98.6204	9.01807	940.004	713.209	-914	200	0
528	8	-26.0455	92.818	-557.672	-23268.3	-16321.2	-6687.57	270.733	651.724	0	-4.04723	-128.101	-659.556	-24155.9	-21026.5	7798.9	268.12	236.624	0	0.286299	1.10551	72.2653	-1.79785	-1525.82	1767.88	-311	200	0	-0.0906983	0.0184529	97.9408	1.15057	955.891	759.498	-914	200	0
528	9	-26.6932	92.8181	-554.045	-23179.8	-16534.6	-6645.02	270.157	651.837	0	-3.31194	-127.817	-658.752	-24149.1	-20981.6	7732.8	268.15	236.659	0	0.330225	1.18147	71.6973	20.2732	-1527.26	1781.45	-311	200	0	-0.207974	0.18708	97.5051	-9.74265	937.55	817.499	-914	200	0
529	0	-27.3763	92.8711	-550.414	-23098.8	-16748.6	-6595.5	269.571	651.966	0	-2.70338	-127.574	-658.001	-24155.1	-20932.7	7666.21	268.187	236.71	0	0.373002	1.26988	71.0002	43.2417	-1512.94	1797.05	-311	200	0	-0.292283	0.324201	97.1724	-18.4292	892.565	880.831	-914	200	0	-30.5154	-32.3935	-1022.52	-472738	432133	11627.6	421.176	460.764	0
529	1	-28.0445	92.9851	-546.848	-23023.2	-16961.8	-6540.1	268.983	652.102	0	-2.20828	-127.371	-657.354	-24171.2	-20883.7	7600.9	268.231	236.77	0	0.40831	1.36509	70.1819	66.8143	-1490.18	1812.63	-311	200	0	-0.336072	0.406603	96.7429	-12.0836	842.482	943.298	-914	200	0
529	2	-28.6536	93.1662	-543.412	-22951.6	-17171.5	-6480.62	268.401	652.236	0	-1.80627	-127.206	-656.882	-24193.5	-20839.9	7539.18	268.274	236.831	0	0.426261	1.45429	69.274	89.8118	-1466.23	1827.16	-311	200	0	-0.334788	0.433021	96.1362	18.2244	804.433	998.488	-914	200	0
529	3	-29.1744	93.4093	-540.129	-22883.1	-17373.8	-6419.72	267.834	652.366	0	-1.47946	-127.082	-656.625	-24217.5	-20806.8	7482.78	268.312	236.882	0	0.418937	1.52218	68.3439	110.423	-1447.82	1840.64	-311	200	0	-0.276041	0.418338	95.4839	68.5966	771.828	1040.2	-914	200	0
529	4	-29.5938	93.6963	-536.968	-22816.3	-17564.6	-6360.47	267.289	652.491	0	-1.21409	-126.999	-656.574	-24239.7	-20787.1	7431.86	268.34	236.919	0	0.38373	1.55833	67.4758	127.516	-1441.16	1853.45	-311	200	0	-0.158238	0.377414	95.0136	124.478	719.723	1064.08	-914	200	0
529	5	-29.9133	93.9992	-533.858	-22749	-17740.8	-6305.55	266.769	652.612	0	-0.997231	-126.953	-656.674	-24258.8	-20777.6	7385.04	268.359	236.942	0	0.322303	1.56191	66.7361	141.042	-1450.18	1865.74	-311	200	0	-0.0130466	0.31619	94.8426	169.887	625.899	1068.91	-914	200	0
[truncated: 2,638 more rows]
[truncated: 234 more columns]
