# Supplementary material for: Independent effects of mental fatigue and drop height on drop jump performance in American football athletes: an exploration of central-peripheral interaction
Source: PeerJ. 2026 Jan 13;14:e20574. doi: 10.7717/peerj.20574 (PMC12810397; doi:10.7717/peerj.20574)
Supplement: Supplemental Information 1 [file peerj-14-20574-s001.zip › data/1/6/C-DJ-40-02.csv]

Devices
1000
		Force1 - Force			Force1 - Moment			Force1 - CoP			Force2 - Force			Force2 - Moment			Force2 - CoP			Imported AMTI 400600 V1.00 #3 - Force			Imported AMTI 400600 V1.00 #3 - Moment			Imported AMTI 400600 V1.00 #3 - CoP			Imported AMTI 400600 V1.00 #4 - Force			Imported AMTI 400600 V1.00 #4 - Moment			Imported AMTI 400600 V1.00 #4 - CoP			Combined Force			Combined Moment			Combined CoP
Frame	Sub Frame	Fx	Fy	Fz	Mx	My	Mz	Cx	Cy	Cz	Fx	Fy	Fz	Mx	My	Mz	Cx	Cy	Cz	Fx	Fy	Fz	Mx	My	Mz	Cx	Cy	Cz	Fx	Fy	Fz	Mx	My	Mz	Cx	Cy	Cz	Fx	Fy	Fz	Mx	My	Mz	Cx	Cy	Cz
		N	N	N	N.mm	N.mm	N.mm	mm	mm	mm	N	N	N	N.mm	N.mm	N.mm	mm	mm	mm	N	N	N	N.mm	N.mm	N.mm	mm	mm	mm	N	N	N	N.mm	N.mm	N.mm	mm	mm	mm	N	N	N	N.mm	N.mm	N.mm	mm	mm	mm
430	0	1.02342e-14	-1.05849e-14	4.72001e-14	2.08478e-12	4.35048e-12	5.84661e-13	300	610	0	1.04729e-16	4.52105e-17	2.02405e-16	5.43968e-15	1.99616e-14	-6.82285e-15	300	200	0	0.383273	1.39525	68.3495	90.0084	-1868.83	1949.09	-311	200	0	-0.835129	-0.902355	96.5651	-302.163	1279.93	1004.97	-914	200	0	0.0680161	0.859371	161.646	32560	105775	2908.29	0	0	0
430	1	2.29208e-14	-1.65308e-14	7.3911e-14	3.19981e-12	6.50381e-12	5.73558e-13	300	610	0	1.45448e-16	5.69312e-17	2.71239e-16	7.21167e-15	2.69885e-14	-8.87627e-15	300	200	0	0.351961	1.33696	68.3589	106.84	-1852.26	1946.33	-311	200	0	-0.576676	-0.946603	95.9434	-125.292	1444.01	999.873	-914	200	0
430	2	4.02332e-14	-2.34446e-14	1.05042e-13	4.47563e-12	8.90038e-12	4.35311e-13	300	610	0	1.86109e-16	6.55111e-17	3.34713e-16	8.7982e-15	3.36138e-14	-1.06071e-14	300	200	0	0.327607	1.28207	68.3654	124.342	-1829.98	1943.99	-311	200	0	-0.364106	-0.958068	95.3977	14.4507	1560.07	999.785	-914	200	0
430	3	6.20015e-14	-3.06079e-14	1.37406e-13	5.76655e-12	1.12231e-11	1.04591e-13	300	610	0	2.18237e-16	6.68493e-17	3.75705e-16	9.73318e-15	3.81666e-14	-1.1418e-14	300	200	0	0.317671	1.2341	68.3722	140.22	-1802.91	1943.1	-311	200	0	-0.179919	-0.914417	94.9138	109.659	1609.43	1006.34	-914	200	0
430	4	8.70056e-14	-3.67199e-14	1.65202e-13	6.81602e-12	1.29355e-11	-4.9231e-13	300	610	0	2.28861e-16	5.53144e-17	3.69093e-16	9.34103e-15	3.81709e-14	-1.04606e-14	300	200	0	0.324678	1.1935	68.3869	153.117	-1772.61	1944.91	-311	200	0	-0.00038325	-0.793108	94.3959	173.829	1584	1020.84	-914	200	0
430	5	1.12453e-13	-3.97359e-14	1.7929e-13	7.22795e-12	1.32317e-11	-1.4284e-12	300	610	0	1.99882e-16	2.37818e-17	2.81056e-16	6.72197e-15	3.02629e-14	-6.6263e-15	300	200	0	0.344832	1.15886	68.4209	162.619	-1741.17	1949.82	-311	200	0	0.178456	-0.57508	93.7065	226.787	1482.45	1043	-914	200	0
430	6	1.33393e-13	-3.67417e-14	1.66614e-13	6.44557e-12	1.10029e-11	-2.76032e-12	300	610	0	1.08031e-16	-3.59936e-17	6.96535e-17	7.72794e-16	1.02332e-14	1.4167e-15	300	200	0	0.369768	1.13015	68.4682	169.227	-1710.38	1956.91	-311	200	0	0.32985	-0.271	92.7837	276.769	1310.35	1068.35	-914	200	0
430	7	1.42154e-13	-2.3915e-14	1.10018e-13	3.74821e-12	4.84484e-12	-4.5045e-12	300	610	0	-7.41261e-17	-1.32496e-16	-3.12478e-16	-9.73473e-15	-2.67259e-14	1.51119e-14	300	200	0	0.390482	1.10914	68.4975	174.626	-1681.88	1964.71	-311	200	0	0.409253	0.0632493	91.7386	318.782	1084.75	1087.91	-914	200	0
430	8	1.27913e-13	3.35333e-15	-1.12332e-14	-1.7205e-12	-6.87039e-12	-6.60403e-12	300	610	0	-3.75576e-16	-2.72865e-16	-9.12313e-16	-2.59916e-14	-8.54662e-14	3.5798e-14	300	200	0	0.400824	1.09677	68.4784	180.985	-1658.17	1972.39	-311	200	0	0.37984	0.347103	90.8065	345.418	834.734	1092.22	-914	200	0
430	9	7.66193e-14	5.00852e-14	-2.19793e-13	-1.08753e-11	-2.58217e-11	-8.88626e-12	300	610	0	-8.22001e-16	-4.60423e-16	-1.76641e-15	-4.8877e-14	-1.69909e-13	6.43536e-14	300	200	0	0.39869	1.09093	68.4086	189.267	-1641.84	1979.93	-311	200	0	0.233211	0.508793	90.1858	352.238	594.385	1076.08	-914	200	0
431	0	-2.84826e-14	1.20979e-13	-5.36959e-13	-2.4543e-11	-5.34289e-11	-1.1013e-11	300	610	0	-1.428e-15	-6.91163e-16	-2.88563e-15	-7.85457e-14	-2.81545e-13	1.00675e-13	300	200	0	0.383791	1.0872	68.315	198.309	-1634.02	1987.35	-311	200	0	-0.00577592	0.507185	89.937	335.842	394.924	1040.26	-914	200	0	0.0680161	0.859371	161.646	32560	105775	2908.29	0	0	0
431	1	-2.05378e-13	2.19196e-13	-9.77252e-13	-4.32254e-11	-9.0366e-11	-1.24282e-11	300	610	0	-2.18589e-15	-9.49161e-16	-4.23389e-15	-1.1386e-13	-4.17329e-13	1.42972e-13	300	200	0	0.354245	1.08137	68.2393	205.26	-1633.78	1993.59	-311	200	0	-0.290915	0.340332	90.0113	294.197	260.884	989.76	-914	200	0
431	2	-4.70459e-13	3.44569e-13	-1.54039e-12	-6.67559e-11	-1.35871e-10	-1.23126e-11	300	610	0	-3.05078e-15	-1.20107e-15	-5.70092e-15	-1.51671e-13	-5.66955e-13	1.8689e-13	300	200	0	0.307033	1.07051	68.2191	207.013	-1638.57	1996.5	-311	200	0	-0.570402	0.0439509	90.3298	230.213	206.828	930.634	-914	200	0
431	3	-8.33953e-13	4.91176e-13	-2.20043e-12	-9.38391e-11	-1.86842e-10	-9.55817e-12	300	610	0	-3.92245e-15	-1.39014e-15	-7.07031e-15	-1.85983e-13	-7.09629e-13	2.24521e-13	300	200	0	0.242059	1.05324	68.2666	201.852	-1645.2	1994.34	-311	200	0	-0.798963	-0.318689	90.8127	153.701	232.009	866.762	-914	200	0
431	4	-1.29324e-12	6.44312e-13	-2.89213e-12	-1.21485e-10	-2.36751e-10	-2.78549e-12	300	610	0	-4.62514e-15	-1.43073e-15	-7.98593e-15	-2.07096e-13	-8.10626e-13	2.43414e-13	300	200	0	0.1638	1.03072	68.3559	189.802	-1650.81	1987.1	-311	200	0	-0.951389	-0.67665	91.3556	79.1193	317.939	800.091	-914	200	0
431	5	-1.82388e-12	7.77052e-13	-3.49545e-12	-1.44378e-10	-2.74461e-10	9.57171e-12	300	610	0	-4.88822e-15	-1.20463e-15	-7.92244e-15	-2.00871e-13	-8.18192e-13	2.25798e-13	300	200	0	0.0781812	1.00625	68.4389	171.606	-1653.02	1976.44	-311	200	0	-1.03086	-0.980398	91.8233	17.4764	432.636	734.656	-914	200	0
431	6	-2.36862e-12	8.46789e-13	-3.81996e-12	-1.54255e-10	-2.83136e-10	2.90795e-11	300	610	0	-4.33214e-15	-5.61594e-16	-6.16918e-15	-1.48391e-13	-6.61687e-13	1.48338e-13	300	200	0	-0.0108948	0.98266	68.4703	148.342	-1649.53	1964.23	-311	200	0	-1.06158	-1.21973	92.1045	-33.5481	539.999	678.843	-914	200	0
431	7	-2.82489e-12	7.92486e-13	-3.59224e-12	-1.39448e-10	-2.39512e-10	5.69788e-11	300	610	0	-2.46662e-15	6.73286e-16	-1.84049e-15	-2.63428e-14	-2.52271e-13	-1.7148e-14	300	200	0	-0.101583	0.959723	68.4238	122.49	-1638.75	1951.81	-311	200	0	-1.0726	-1.41226	92.1759	-88	610.57	641.756	-914	200	0
431	8	-3.03269e-12	5.33704e-13	-2.45127e-12	-8.47767e-11	-1.13971e-10	9.3688e-11	300	610	0	1.28952e-15	2.68147e-15	6.06996e-15	1.91396e-13	5.12131e-13	-3.01418e-13	300	200	0	-0.191962	0.934426	68.3013	98.3688	-1620.88	1940.11	-311	200	0	-1.08518	-1.58405	92.1092	-156.497	628.607	626.469	-914	200	0
431	9	-2.76524e-12	-2.70621e-14	4.15025e-14	2.78912e-11	1.28013e-10	1.38108e-10	300	610	0	7.55509e-15	5.61821e-15	1.85697e-14	5.30415e-13	1.73544e-12	-7.33338e-13	300	200	0	-0.27792	0.903653	68.1307	80.3688	-1598.25	1929.91	-311	200	0	-1.10592	-1.76178	92.0313	-237.139	594.565	626.943	-914	200	0
432	0	-1.72665e-12	-9.96778e-13	4.36852e-12	2.18068e-10	5.22346e-10	1.86728e-10	300	610	0	1.6886e-14	9.561e-15	3.64596e-14	1.01007e-12	3.50324e-12	-1.3325e-12	300	200	0	-0.352019	0.866706	67.9473	70.7198	-1573.98	1921.88	-311	200	0	-1.12487	-1.95881	92.09	-321.889	525.607	632.584	-914	200	0	-1.24765	-0.887075	162.056	32166.9	106269	4183.77	0	0	0
432	1	4.37789e-13	-2.47669e-12	1.09885e-11	5.03619e-10	1.09988e-09	2.3257e-10	300	610	0	2.96135e-14	1.4436e-14	6.00145e-14	1.63488e-12	5.85149e-12	-2.09829e-12	300	200	0	-0.404434	0.826596	67.7702	68.8847	-1550.71	1916.37	-311	200	0	-1.12455	-2.15677	92.4457	-404.665	452.022	636.374	-914	200	0
432	2	4.11157e-12	-4.53708e-12	2.02239e-11	8.95838e-10	1.8763e-09	2.64075e-10	300	610	0	4.56093e-14	1.99214e-14	8.85382e-14	2.38257e-12	8.72235e-12	-2.9951e-12	300	200	0	-0.426625	0.788666	67.6002	72.4524	-1530.62	1913.01	-311	200	0	-1.09653	-2.31346	93.2446	-481.927	406.611	638.355	-914	200	0
432	3	9.6487e-12	-7.17984e-12	3.20931e-11	1.39225e-09	2.83763e-09	2.64112e-10	300	610	0	6.39726e-14	2.53311e-14	1.19789e-13	3.18895e-12	1.19069e-11	-3.93383e-12	300	200	0	-0.415526	0.757221	67.438	78.6351	-1515.87	1910.97	-311	200	0	-1.04707	-2.39321	94.5205	-549.641	410.953	641.765	-914	200	0
432	4	1.72785e-11	-1.02875e-11	4.60818e-11	1.96694e-09	3.92122e-09	2.09408e-10	300	610	0	8.26458e-14	2.94872e-14	1.49303e-13	3.93019e-12	1.49765e-11	-4.75079e-12	300	200	0	-0.374366	0.734621	67.2915	85.6494	-1508.69	1909.74	-311	200	0	-0.993696	-2.38362	96.0822	-600.977	467.169	648.103	-914	200	0
432	5	2.69659e-11	-1.35593e-11	6.08564e-11	2.55862e-09	4.99276e-09	7.08387e-11	300	610	0	9.79858e-14	3.06012e-14	1.69675e-13	4.40443e-12	1.72099e-11	-5.18656e-12	300	200	0	-0.309732	0.723375	67.1662	93.175	-1510.89	1909.4	-311	200	0	-0.963159	-2.28751	97.5346	-627.136	559.6	657.729	-914	200	0
432	6	3.82231e-11	-1.64381e-11	7.3934e-11	3.05714e-09	5.82114e-09	-1.84861e-10	300	610	0	1.04347e-13	2.61931e-14	1.69923e-13	4.31594e-12	1.75257e-11	-4.86898e-12	300	200	0	-0.228517	0.726807	67.0676	101.918	-1523.2	1910.27	-311	200	0	-0.978461	-2.10918	98.4589	-622.965	663.042	673.712	-914	200	0
432	7	4.98764e-11	-1.80364e-11	8.13481e-11	3.29025e-09	6.05482e-09	-5.91261e-10	300	610	0	9.37741e-14	1.30947e-14	1.35119e-13	3.26705e-12	1.44406e-11	-3.30696e-12	300	200	0	-0.136608	0.74715	67.0124	112.668	-1544.18	1912.79	-311	200	0	-1.03903	-1.85239	98.6061	-592.86	752.378	701.565	-914	200	0
432	8	5.98021e-11	-1.70763e-11	7.73746e-11	3.01342e-09	5.20568e-09	-1.1755e-09	300	610	0	5.59386e-14	-1.24024e-14	4.65656e-14	7.65256e-13	6.08037e-12	9.55853e-14	300	200	0	-0.03771	0.783355	67.0243	124.813	-1570.23	1917.52	-311	200	0	-1.12255	-1.53078	97.978	-547.816	811.64	743.546	-914	200	0
432	9	6.46647e-11	-1.18654e-11	5.44187e-11	1.90706e-09	2.64933e-09	-1.94789e-09	300	610	0	-2.14677e-14	-5.41772e-14	-1.17109e-13	-3.74474e-12	-9.72127e-12	5.99373e-12	300	200	0	0.0667711	0.830271	67.1193	135.989	-1597.32	1924.86	-311	200	0	-1.20581	-1.17479	96.7781	-495.817	840.638	794.305	-914	200	0
433	0	5.9713e-11	-3.4157e-13	3.20741e-12	-4.12675e-10	-2.34627e-09	-2.88736e-09	300	610	0	-1.51647e-13	-1.15601e-13	-3.77501e-13	-1.08123e-11	-3.51889e-11	1.50093e-11	300	200	0	0.174316	0.88062	67.2891	144.202	-1622.15	1934.48	-311	200	0	-1.27688	-0.820145	95.3108	-439.44	853.349	842.911	-914	200	0	-0.707883	1.12036	156.282	31231.1	101272	2606	0	0	0
433	1	3.87181e-11	1.97723e-11	-8.65283e-11	-4.36176e-09	-1.05485e-08	-3.92263e-09	300	610	0	-3.46619e-13	-1.98461e-13	-7.52114e-13	-2.08628e-11	-7.21871e-11	2.75776e-11	300	200	0	0.277812	0.929217	67.4902	149.93	-1641.21	1945.01	-311	200	0	-1.33366	-0.48964	93.8843	-382.836	866.181	878.366	-914	200	0
433	2	-5.82669e-12	5.06559e-11	-2.24661e-10	-1.03258e-08	-2.2627e-08	-4.90983e-09	300	610	0	-6.13851e-13	-3.01425e-13	-1.24771e-12	-3.4017e-11	-1.21568e-10	4.37186e-11	300	200	0	0.36626	0.975849	67.6583	155.776	-1650.64	1954.45	-311	200	0	-1.37696	-0.189704	92.7087	-333.825	886.391	894.548	-914	200	0
433	3	-8.20942e-11	9.38666e-11	-4.18324e-10	-1.85578e-08	-3.89428e-08	-5.60872e-09	300	610	0	-9.51352e-13	-4.18003e-13	-1.85095e-12	-4.98419e-11	-1.82247e-10	6.27266e-11	300	200	0	0.427854	1.02384	67.7473	164.052	-1648.62	1961	-311	200	0	-1.40493	0.076049	91.8206	-295.993	910.138	893.293	-914	200	0
433	4	-1.97721e-10	1.49557e-10	-6.68413e-10	-2.90272e-08	-5.92451e-08	-5.66123e-09	300	610	0	-1.34108e-12	-5.34084e-13	-2.51634e-12	-6.70304e-11	-2.49992e-10	8.27794e-11	300	200	0	0.453822	1.07501	67.7525	174.21	-1636.8	1963.62	-311	200	0	-1.41356	0.294549	91.0885	-263.476	926.865	883.357	-914	200	0
433	5	-3.57828e-10	2.15406e-10	-9.64781e-10	-4.12172e-08	-8.22712e-08	-4.57861e-09	300	610	0	-1.74084e-12	-6.25232e-13	-3.15182e-12	-8.30261e-11	-3.15979e-10	1.00491e-10	300	200	0	0.442499	1.12616	67.6979	183.013	-1618.87	1962.38	-311	200	0	-1.39694	0.449789	90.3035	-227.019	923.258	874.96	-914	200	0
433	6	-5.62096e-10	2.85268e-10	-1.28018e-09	-5.3872e-08	-1.0526e-07	-1.74619e-09	300	610	0	-2.07513e-12	-6.54111e-13	-3.60353e-12	-9.36304e-11	-3.65227e-10	1.10459e-10	300	200	0	0.400061	1.17121	67.6129	187.84	-1598.41	1958.57	-311	200	0	-1.34387	0.537822	89.3313	-184.696	885.547	874.683	-914	200	0
433	7	-8.00817e-10	3.47622e-10	-1.56329e-09	-6.47109e-08	-1.23416e-07	3.54228e-09	300	610	0	-2.22625e-12	-5.68699e-13	-3.64193e-12	-9.26583e-11	-3.75147e-10	1.04889e-10	300	200	0	0.337314	1.20559	67.523	188.649	-1578.41	1953.96	-311	200	0	-1.23772	0.565667	88.2337	-145.012	803.912	883.352	-914	200	0
433	8	-1.04996e-09	3.83987e-10	-1.73153e-09	-7.0144e-08	-1.29402e-07	1.20058e-08	300	610	0	-2.02744e-12	-3.02216e-13	-2.9535e-12	-7.17536e-11	-3.14607e-10	7.34525e-11	300	200	0	0.266359	1.22771	67.4448	186.486	-1561.88	1949.66	-311	200	0	-1.06379	0.537199	87.225	-119.34	679.575	895.75	-914	200	0
433	9	-1.26556e-09	3.67612e-10	-1.66507e-09	-6.50483e-08	-1.1298e-07	2.42367e-08	300	610	0	-1.26124e-12	2.23942e-13	-1.14368e-12	-2.05152e-11	-1.44074e-10	3.54339e-12	300	200	0	0.198615	1.23824	67.3808	182.353	-1551.78	1945.5	-311	200	0	-0.826674	0.449801	86.4921	-113.039	528.059	902.889	-914	200	0
434	0	-1.37811e-09	2.629e-10	-1.2042e-09	-4.26965e-08	-6.09903e-08	4.04838e-08	300	610	0	3.32941e-13	1.09264e-12	2.24125e-12	7.28567e-11	1.82406e-10	-1.18783e-10	300	200	0	0.143163	1.23967	67.3216	178.12	-1549.13	1940.68	-311	200	0	-0.566655	0.303916	86.0813	-121.95	378.592	897.238	-914	200	0	-0.707883	1.12036	156.282	31231.1	101272	2606	0	0	0
434	1	-1.2881e-09	2.62616e-11	-1.5292e-10	5.03315e-09	4.20822e-08	6.0347e-08	300	610	0	3.03662e-12	2.37697e-12	7.66384e-12	2.20148e-10	7.12422e-10	-3.0691e-10	300	200	0	0.10529	1.23487	67.2565	176.356	-1551.68	1935	-311	200	0	-0.352598	0.10915	85.9245	-134.128	273.049	876.917	-914	200	0
434	2	-8.64435e-10	-3.90765e-10	1.70726e-09	8.70046e-08	2.12627e-07	8.23807e-08	300	610	0	7.10938e-12	4.11787e-12	1.5506e-11	4.30678e-10	1.48653e-09	-5.70474e-10	300	200	0	0.0863385	1.22524	67.1848	178.521	-1555.83	1929.43	-311	200	0	-0.249763	-0.119672	85.9059	-136.86	254.261	845.379	-914	200	0
434	3	5.16841e-11	-1.03506e-09	4.58861e-09	2.11534e-07	4.65161e-07	1.03621e-07	300	610	0	1.27188e-11	6.29188e-12	2.59303e-11	7.07541e-10	2.52467e-09	-9.10587e-10	300	200	0	0.0850413	1.21132	67.1224	184.109	-1560.12	1925.38	-311	200	0	-0.288941	-0.371506	85.9119	-125.697	342.014	808.545	-914	200	0
434	4	1.63435e-09	-1.94103e-09	8.64856e-09	3.8426e-07	8.07929e-07	1.19075e-07	300	610	0	1.98377e-11	8.76836e-12	3.8684e-11	1.04236e-09	3.80676e-09	-1.31331e-09	300	200	0	0.0982065	1.19564	67.0882	191.565	-1566.3	1923.63	-311	200	0	-0.45931	-0.639998	85.8688	-108.249	520.379	772.59	-914	200	0
434	5	4.04814e-09	-3.11426e-09	1.39165e-08	6.04997e-07	1.23656e-06	1.21263e-07	300	610	0	2.81058e-11	1.12574e-11	5.28445e-11	1.40856e-09	5.24727e-09	-1.74143e-09	300	200	0	0.120592	1.18343	67.0822	199.484	-1577.16	1924.26	-311	200	0	-0.717416	-0.911192	85.7677	-97.3197	747.435	742.466	-914	200	0
434	6	7.40695e-09	-4.50904e-09	2.01932e-08	8.63464e-07	1.72565e-06	9.99226e-08	300	610	0	3.66581e-11	1.32521e-11	6.65154e-11	1.75339e-09	6.66461e-09	-2.12494e-09	300	200	0	0.146485	1.18078	67.0855	206.729	-1593.66	1927.23	-311	200	0	-0.999598	-1.15789	85.6632	-99.2745	972.693	720.449	-914	200	0
434	7	1.17129e-08	-5.99994e-09	2.69226e-08	1.13396e-06	2.21848e-06	4.20851e-08	300	610	0	4.39314e-11	1.39735e-11	7.64999e-11	1.98955e-09	7.74776e-09	-2.35132e-09	300	200	0	0.172114	1.19305	67.0821	212.107	-1613.63	1932.39	-311	200	0	-1.24553	-1.35356	85.6317	-112.032	1152.66	706.221	-914	200	0
434	8	1.67733e-08	-7.34885e-09	3.30442e-08	1.36928e-06	2.6156e-06	-6.72375e-08	300	610	0	4.74717e-11	1.23305e-11	7.80022e-11	1.98775e-09	8.02503e-09	-2.25748e-09	300	200	0	0.196077	1.22337	67.076	215.049	-1632.74	1939	-311	200	0	-1.42471	-1.4857	85.7352	-132.164	1261.61	698.703	-914	200	0
434	9	2.20965e-08	-8.17107e-09	3.68391e-08	1.49462e-06	2.76392e-06	-2.43437e-07	300	610	0	4.37853e-11	6.91603e-12	6.44403e-11	1.57241e-09	6.84317e-09	-1.62613e-09	300	200	0	0.218502	1.26943	67.0886	216.368	-1646.99	1945.39	-311	200	0	-1.5381	-1.55365	86.0363	-157.251	1293.95	696.149	-914	200	0
435	0	2.6773e-08	-7.90674e-09	3.58003e-08	1.4027e-06	2.44874e-06	-4.99417e-07	300	610	0	2.82942e-11	-3.93546e-12	2.74896e-11	5.23961e-10	3.36854e-09	-1.90853e-10	300	200	0	0.240661	1.32152	67.1473	217.41	-1655.09	1949.34	-311	200	0	-1.59949	-1.56417	86.6236	-181.937	1260.66	693.959	-914	200	0	-1.17259	0.242131	157.946	31792.4	102746	3281.84	0	0	0
435	1	2.9355e-08	-5.80742e-09	2.65698e-08	9.51944e-07	1.39279e-06	-8.41074e-07	300	610	0	-4.51652e-12	-2.19931e-11	-4.24783e-11	-1.40823e-09	-3.37332e-09	2.34508e-09	300	200	0	0.263997	1.36601	67.2712	218.645	-1658.57	1949.07	-311	200	0	-1.62341	-1.53298	87.5656	-196.536	1181.17	684.989	-914	200	0
435	2	2.77585e-08	-9.51852e-10	5.00571e-09	-2.944e-08	-7.32633e-07	-1.2609e-06	300	610	0	-6.06468e-11	-4.88398e-11	-1.55363e-10	-4.47684e-09	-1.43998e-08	6.26948e-09	300	200	0	0.287327	1.39202	67.457	219.318	-1660.44	1944.55	-311	200	0	-1.62405	-1.47991	88.8308	-190.28	1074.36	663.632	-914	200	0
435	3	1.92256e-08	7.6907e-09	-3.35382e-08	-1.73023e-06	-4.2774e-06	-1.72963e-06	300	610	0	-1.45697e-10	-8.54059e-11	-3.19485e-10	-8.88565e-09	-3.05918e-08	1.1795e-08	300	200	0	0.305459	1.39433	67.677	218.121	-1664.01	1937.62	-311	200	0	-1.61594	-1.41172	90.3012	-155.414	957.63	629.24	-914	200	0
435	4	3.97838e-10	2.11277e-08	-9.3622e-08	-4.3296e-06	-9.55576e-06	-2.18622e-06	300	610	0	-2.6341e-10	-1.31294e-10	-5.38688e-10	-1.47112e-08	-5.24106e-08	1.89596e-08	300	200	0	0.313195	1.37132	67.8963	214.32	-1671.21	1930.7	-311	200	0	-1.61007	-1.31086	91.827	-90.5455	848.211	586.005	-914	200	0
435	5	-3.24314e-08	4.01173e-08	-1.78711e-07	-7.9528e-06	-1.67547e-05	-2.527e-06	300	610	0	-4.13524e-10	-1.83881e-10	-8.08237e-10	-2.17929e-08	-7.94914e-08	2.74892e-08	300	200	0	0.30968	1.32376	68.0884	208.536	-1680.96	1925.57	-311	200	0	-1.60425	-1.14801	93.2168	-2.59955	756.021	540.661	-914	200	0
435	6	-8.28055e-08	6.48264e-08	-2.89645e-07	-1.26054e-05	-2.58014e-05	-2.5957e-06	300	610	0	-5.88863e-10	-2.37214e-10	-1.10946e-09	-2.95908e-08	-1.10109e-07	3.66243e-08	300	200	0	0.296327	1.25711	68.2367	202.585	-1689.83	1923.47	-311	200	0	-1.58145	-0.909862	94.2394	93.6793	680.218	499.771	-914	200	0
435	7	-1.53249e-07	9.43597e-08	-4.22528e-07	-1.80837e-05	-3.61858e-05	-2.17693e-06	300	610	0	-7.71717e-10	-2.80784e-10	-1.4033e-09	-3.70175e-08	-1.40528e-07	4.49181e-08	300	200	0	0.273093	1.18427	68.3327	198.501	-1693.87	1925.17	-311	200	0	-1.52262	-0.620434	94.6984	178.628	619.086	467.469	-914	200	0
435	8	-2.43991e-07	1.26159e-07	-5.6603e-07	-2.3862e-05	-4.67434e-05	-9.97161e-07	300	610	0	-9.29722e-10	-2.98339e-10	-1.62338e-09	-4.22583e-08	-1.64294e-07	5.00289e-08	300	200	0	0.239324	1.12236	68.3793	197.668	-1689.98	1930.25	-311	200	0	-1.41535	-0.336502	94.525	233.87	576.271	445.312	-914	200	0
435	9	-3.51222e-07	1.55307e-07	-6.98246e-07	-2.89639e-05	-5.54131e-05	1.26157e-06	300	610	0	-1.01175e-09	-2.67008e-10	-1.66952e-09	-4.26106e-08	-1.71562e-07	4.85436e-08	300	200	0	0.196378	1.08307	68.3881	201.326	-1677.3	1936.71	-311	200	0	-1.25258	-0.117566	93.8228	250.546	552.614	434.725	-914	200	0
436	0	-4.64894e-07	1.73797e-07	-7.83414e-07	-3.18314e-05	-5.90012e-05	4.92852e-06	300	610	0	-9.44605e-10	-1.57145e-10	-1.40358e-09	-3.43875e-08	-1.48627e-07	3.58941e-08	300	200	0	0.149226	1.06768	68.3704	211.212	-1658.08	1942.11	-311	200	0	-1.03627	0.0038662	92.8091	233.083	538.929	438.287	-914	200	0	-1.17259	0.24213	157.946	31792.4	102746	3281.84	0	0	0
436	1	-5.66199e-07	1.69917e-07	-7.69092e-07	-3.02181e-05	-5.30072e-05	1.02844e-05	300	610	0	-6.31951e-10	6.65221e-11	-6.49975e-10	-1.29544e-08	-7.7916e-08	6.44993e-09	300	200	0	0.106859	1.07071	68.3337	228.024	-1636.63	1945.01	-311	200	0	-0.782768	0.032257	91.7014	193.093	519.993	456.927	-914	200	0
436	2	-6.24986e-07	1.27933e-07	-5.84698e-07	-2.11459e-05	-3.15901e-05	1.7467e-05	300	610	0	4.28862e-11	4.41748e-10	7.95533e-10	2.70101e-08	6.12271e-08	-4.60992e-08	300	200	0	0.0796906	1.08354	68.284	249.471	-1617.73	1945.38	-311	200	0	-0.519194	0.00173494	90.6937	136.911	482.132	487.487	-914	200	0
436	3	-5.97633e-07	2.83835e-08	-1.4274e-07	-9.81911e-07	1.22109e-05	2.63376e-05	300	610	0	1.20772e-09	1.00277e-09	3.14471e-09	9.09183e-08	2.90539e-07	-1.27937e-07	300	200	0	0.0758523	1.09707	68.227	270.95	-1605.85	1944.27	-311	200	0	-0.279205	-0.0410904	89.9969	59.9322	419.661	525.446	-914	200	0
436	4	-4.26129e-07	-1.50647e-07	6.55547e-07	3.42925e-05	8.58609e-05	3.63046e-05	300	610	0	2.98326e-09	1.77059e-09	6.57847e-09	1.83219e-07	6.29128e-07	-2.43747e-07	300	200	0	0.0995961	1.10636	68.165	287.812	-1604.37	1943.26	-311	200	0	-0.101878	-0.0558009	89.7835	-44.7595	339.433	568.457	-914	200	0
436	5	-3.94723e-08	-4.30792e-07	1.90805e-06	8.85334e-05	0.000196154	4.61115e-05	300	610	0	5.45278e-09	2.7389e-09	1.11866e-08	3.05763e-07	1.08757e-06	-3.94627e-07	300	200	0	0.149396	1.11285	68.0919	296.835	-1614.06	1943.78	-311	200	0	-0.0224759	-0.0227335	90.0776	-173.707	256.911	615.517	-914	200	0
436	6	6.41216e-07	-8.2871e-07	3.69084e-06	0.000164515	0.000347309	5.36065e-05	300	610	0	8.61724e-09	3.8551e-09	1.68817e-08	4.55496e-07	1.6594e-06	-5.75217e-07	300	200	0	0.215462	1.12024	67.9953	296.862	-1632.22	1946.49	-311	200	0	-0.0571296	0.0493568	90.7519	-309.978	184.894	665.21	-914	200	0
436	7	1.69216e-06	-1.34895e-06	6.02626e-06	0.000262552	0.00053819	5.55264e-05	300	610	0	1.23342e-08	4.99706e-09	2.32863e-08	6.21468e-07	2.30988e-06	-7.70034e-07	300	200	0	0.282389	1.1293	67.8677	289.067	-1653.24	1951.25	-311	200	0	-0.199401	0.129902	91.6286	-431.236	127.843	715.62	-914	200	0
436	8	3.16914e-06	-1.97408e-06	8.83855e-06	0.000378623	0.000758582	4.73512e-05	300	610	0	1.62414e-08	5.94703e-09	2.9597e-08	7.8127e-07	2.96224e-06	-9.49196e-07	300	200	0	0.336894	1.13711	67.7186	276.344	-1670.54	1957.73	-311	200	0	-0.42823	0.181981	92.5449	-519.608	84.2266	762.999	-914	200	0
436	9	5.08085e-06	-2.65198e-06	1.18971e-05	0.000501989	0.000984601	2.33133e-05	300	610	0	1.96691e-08	6.3661e-09	3.44357e-08	8.972e-07	3.48262e-06	-1.06398e-06	300	200	0	0.371704	1.1392	67.5739	261.915	-1678.89	1965.79	-311	200	0	-0.706009	0.172373	93.3515	-562.572	49.6343	800.727	-914	200	0
437	0	7.35226e-06	-3.28112e-06	1.47497e-05	0.000612461	0.00117354	-2.33296e-05	300	610	0	2.15521e-08	5.77485e-09	3.57107e-08	9.12787e-07	3.66552e-06	-1.04298e-06	300	200	0	0.38232	1.13121	67.4545	248.149	-1675.29	1974.77	-311	200	0	-0.972	0.080073	93.9085	-550.285	21.6077	822.668	-914	200	0	-0.448272	0.730564	158.991	31750.1	103222	2735.09	0	0	0
437	1	9.77826e-06	-3.69498e-06	1.66526e-05	0.000677599	0.0012588	-9.96168e-05	300	610	0	2.03581e-08	3.549e-09	3.05231e-08	7.50617e-07	3.22354e-06	-7.90187e-07	300	200	0	0.364835	1.10952	67.356	236.244	-1658.19	1982.68	-311	200	0	-1.16059	-0.0926955	94.0923	-484.648	6.58684	827.806	-914	200	0
437	2	1.19701e-05	-3.64857e-06	1.65092e-05	0.000650382	0.00114607	-0.000211644	300	610	0	1.40598e-08	-1.0583e-09	1.51709e-08	3.12906e-07	1.78636e-06	-1.86649e-07	300	200	0	0.319096	1.07251	67.256	226.966	-1627.58	1987.15	-311	200	0	-1.2348	-0.319719	93.8102	-390.434	20.7992	820.338	-914	200	0
437	3	1.33001e-05	-2.81128e-06	1.28362e-05	0.000468177	0.00071234	-0.000362604	300	610	0	1.89861e-10	-8.85223e-09	-1.46766e-08	-5.13281e-07	-1.08372e-06	9.01777e-07	300	200	0	0.251202	1.02223	67.1404	221.707	-1586.44	1987.53	-311	200	0	-1.19787	-0.567855	93.0447	-306.257	80.6972	805.587	-914	200	0
437	4	1.28553e-05	-7.72022e-07	3.78604e-06	5.41882e-05	-0.000189752	-0.000549973	300	610	0	-2.39733e-08	-2.05724e-08	-6.35463e-08	-1.84381e-06	-5.85087e-06	2.60785e-06	300	200	0	0.171572	0.964773	67.0163	222.068	-1540.93	1985.32	-311	200	0	-1.08154	-0.818223	91.8876	-262.992	188.835	786.362	-914	200	0
437	5	9.41603e-06	2.9349e-06	-1.27397e-05	-0.00067709	-0.00171939	-0.000761813	300	610	0	-6.10284e-08	-3.6691e-08	-1.35367e-07	-3.77564e-06	-1.2929e-05	5.03442e-06	300	200	0	0.0919134	0.909299	66.9029	227.919	-1499	1982.48	-311	200	0	-0.930655	-1.06669	90.5174	-272.322	328.908	762.441	-914	200	0
437	6	1.48159e-06	8.77366e-06	-3.88409e-05	-0.00180858	-0.00402332	-0.00097229	300	610	0	-1.12822e-07	-5.71173e-08	-2.32213e-07	-6.35267e-06	-2.25588e-05	8.21092e-06	300	200	0	0.0230208	0.865371	66.8196	236.245	-1467.79	1980.04	-311	200	0	-0.787811	-1.30022	89.1478	-329.101	477.036	733.178	-914	200	0
437	7	-1.26258e-05	1.71095e-05	-7.61838e-05	-0.00340152	-0.0071962	-0.00113675	300	610	0	-1.79511e-07	-8.08001e-08	-3.52501e-07	-9.51753e-06	-3.46297e-05	1.20331e-05	300	200	0	-0.0278725	0.839007	66.7807	242.315	-1450.78	1977.93	-311	200	0	-0.680565	-1.48108	87.9652	-418.598	615.29	700.674	-914	200	0
437	8	-3.45444e-05	2.806e-05	-0.000125336	-0.00546673	-0.0112225	-0.00118706	300	610	0	-2.58277e-07	-1.05236e-07	-4.8862e-07	-1.30485e-05	-4.84435e-05	1.61856e-05	300	200	0	-0.058893	0.830968	66.7957	241.881	-1446.75	1975.46	-311	200	0	-0.619547	-1.56419	87.0762	-523.883	734.7	669.581	-914	200	0
437	9	-6.55035e-05	4.12873e-05	-0.000184834	-0.00792508	-0.0158981	-0.00102842	300	610	0	-3.41715e-07	-1.25914e-07	-6.24046e-07	-1.6484e-05	-6.24239e-05	2.00517e-05	300	200	0	-0.0718378	0.838623	66.8718	232.225	-1451.49	1971.9	-311	200	0	-0.603428	-1.53037	86.516	-630.562	833.839	644.699	-914	200	0
438	0	-0.000105767	5.57316e-05	-0.00024999	-0.0105575	-0.0207336	-0.000539233	300	610	0	-4.15976e-07	-1.3577e-07	-7.30182e-07	-1.90411e-05	-7.37952e-05	2.26179e-05	300	200	0	-0.0681045	0.858643	67.0112	212.409	-1460.34	1967.11	-311	200	0	-0.619311	-1.39998	86.2912	-726.567	915.498	629.493	-914	200	0	-0.55181	0.497573	157.022	31000.9	101782	2891.52	0	0	0
438	1	-0.000153864	6.92974e-05	-0.000311475	-0.0129466	-0.0248445	0.000423413	300	610	0	-4.58879e-07	-1.24757e-07	-7.63369e-07	-1.95401e-05	-7.82704e-05	2.2391e-05	300	200	0	-0.0473766	0.88913	67.2031	184.136	-1469.68	1961.81	-311	200	0	-0.641891	-1.2156	86.39	-801.563	979.254	624.794	-914	200	0
438	2	-0.000205611	7.85223e-05	-0.000353825	-0.0144174	-0.0268426	0.00200992	300	610	0	-4.38342e-07	-7.97318e-08	-6.62793e-07	-1.63561e-05	-6.98235e-05	1.73533e-05	300	200	0	-0.0117484	0.929205	67.4229	151.766	-1477.49	1956.78	-311	200	0	-0.644545	-1.01477	86.7907	-848.679	1019.56	628.432	-914	200	0
438	3	-0.000252978	7.82841e-05	-0.000354113	-0.0139858	-0.0247515	0.00435251	300	610	0	-3.11727e-07	1.51125e-08	-3.50424e-07	-7.4266e-06	-4.0653e-05	4.9928e-06	300	200	0	0.0309347	0.975004	67.6482	120.295	-1483.75	1952.28	-311	200	0	-0.61628	-0.819408	87.4858	-864.585	1032.12	637.344	-914	200	0
438	4	-0.000282903	6.16363e-05	-0.000281182	-0.0103349	-0.015982	0.00752437	300	610	0	-2.68658e-08	1.76939e-07	2.65539e-07	9.64439e-06	1.85126e-05	-1.75408e-05	300	200	0	0.0703134	1.01803	67.8706	93.1946	-1490.43	1948.33	-311	200	0	-0.566041	-0.642527	88.4563	-848.456	1017.1	648.665	-914	200	0
438	5	-0.000276287	1.99001e-05	-9.60289e-05	-0.00184195	0.00258473	0.0114808	300	610	0	4.74158e-07	4.2171e-07	1.28181e-06	3.73357e-05	0.000117579	-5.30958e-05	300	200	0	0.0991385	1.05014	68.0907	72.1215	-1500.55	1945.07	-311	200	0	-0.513805	-0.491764	89.5979	-800.966	978.496	658.664	-914	200	0
438	6	-0.000207487	-5.68175e-05	0.000245917	0.0133116	0.0343415	0.0159814	300	610	0	1.24725e-06	7.59986e-07	2.78357e-06	7.77563e-05	0.000265502	-0.000103925	300	200	0	0.115353	1.06927	68.3078	58.2796	-1516.59	1942.77	-311	200	0	-0.477098	-0.362589	90.6947	-722.761	924.512	663.997	-914	200	0
438	7	-4.47988e-05	-0.000178469	0.000789662	0.0369076	0.082454	0.0204953	300	610	0	2.33324e-06	1.19075e-06	4.81835e-06	0.000131935	0.000467724	-0.000170782	300	200	0	0.120477	1.07911	68.5177	53.6066	-1539.19	1941.9	-311	200	0	-0.462609	-0.238414	91.4755	-616.805	865.215	665.001	-914	200	0
438	8	0.000247451	-0.000353046	0.00157164	0.0702941	0.149037	0.0240961	300	610	0	3.73824e-06	1.69304e-06	7.35823e-06	0.000198808	0.000722455	-0.000251649	300	200	0	0.117871	1.08395	68.7123	60.1257	-1566.79	1943.27	-311	200	0	-0.473429	-0.10496	91.7249	-493.438	810.079	666.145	-914	200	0
438	9	0.000704441	-0.000583474	0.0026058	0.113786	0.233938	0.0253622	300	610	0	5.40675e-06	2.21559e-06	1.02499e-05	0.000273893	0.00101569	-0.000340117	300	200	0	0.112279	1.08584	68.8784	78.0811	-1596.4	1947.74	-311	200	0	-0.518181	0.0369857	91.4152	-367.872	769.207	673.043	-914	200	0
439	0	0.0013532	-0.00086326	0.00386416	0.165835	0.333094	0.0223051	300	610	0	7.18758e-06	2.66501e-06	1.31539e-05	0.000347691	0.00131509	-0.000423458	300	200	0	0.108024	1.08729	69.0047	105.306	-1624.74	1955.59	-311	200	0	-0.601094	0.171794	90.7387	-250.295	750.089	688.912	-914	200	0	-0.54883	0.497977	157.02	30999.8	101782	2889.63	0	0	0
439	1	0.00220096	-0.00117088	0.00525148	0.221975	0.436481	0.0123626	300	610	0	8.79447e-06	2.89405e-06	1.54771e-05	0.000403947	0.00156312	-0.000480601	300	200	0	0.106554	1.09502	69.0909	138.593	-1648.62	1965.91	-311	200	0	-0.705066	0.278876	89.9676	-142.233	752.591	711.931	-914	200	0
439	2	0.00321905	-0.00146311	0.00657546	0.273587	0.52579	-0.00749377	300	610	0	9.76563e-06	2.69228e-06	1.63084e-05	0.000418026	0.00167039	-0.000480328	300	200	0	0.107364	1.11727	69.144	174.566	-1665.04	1976.64	-311	200	0	-0.791144	0.342589	89.2772	-43.5223	772.732	734.457	-914	200	0
439	3	0.00432226	-0.00166798	0.00751469	0.306622	0.572091	-0.0404755	300	610	0	9.4297e-06	1.78307e-06	1.43724e-05	0.00035583	0.00151056	-0.00038025	300	200	0	0.110728	1.15532	69.1668	209.044	-1672.47	1985.72	-311	200	0	-0.815663	0.353978	88.7038	40.0181	807.639	746.456	-914	200	0
439	4	0.00534478	-0.00167842	0.00758999	0.300497	0.53399	-0.0894467	300	610	0	6.89002e-06	-1.68057e-07	8.02479e-06	0.000173867	0.000919348	-0.000127337	300	200	0	0.118742	1.20014	69.1591	237.218	-1672.1	1992.21	-311	200	0	-0.752079	0.308625	88.2166	96.5703	854.525	741.87	-914	200	0
439	5	0.0060149	-0.00134855	0.00614706	0.227531	0.35699	-0.156073	300	610	0	1.04406e-06	-3.52675e-06	-4.67951e-06	-0.000178672	-0.000299579	0.000338956	300	200	0	0.134728	1.23827	69.1255	255.036	-1666.68	1996	-311	200	0	-0.602898	0.206089	87.7905	116.951	910.109	721.197	-914	200	0
439	6	0.00593313	-0.000495157	0.00236271	0.0534412	-0.0248887	-0.23959	300	610	0	-9.34019e-06	-8.63713e-06	-2.58055e-05	-0.000754784	-0.00235751	0.00107968	300	200	0	0.160429	1.25933	69.0721	260.301	-1658.73	1996.7	-311	200	0	-0.396621	0.0473788	87.4429	103.862	970.281	689.035	-914	200	0
439	7	0.00456059	0.0010918	-0.00470927	-0.260432	-0.683921	-0.335168	300	610	0	-2.54644e-05	-1.57345e-05	-5.71982e-05	-0.00160029	-0.00544796	0.00214412	300	200	0	0.191628	1.2591	69.0003	253.399	-1650.71	1993.3	-311	200	0	-0.181057	-0.163886	87.2243	71.2732	1026.44	651.766	-914	200	0
439	8	0.00122766	0.00362557	-0.0160329	-0.752339	-1.68834	-0.431901	300	610	0	-4.82286e-05	-2.48159e-05	-9.99379e-05	-0.00273901	-0.00969338	0.00355085	300	200	0	0.218265	1.23961	68.912	237.196	-1645.13	1985.05	-311	200	0	-0.0140222	-0.411131	87.1627	36.8723	1066.67	616.036	-914	200	0
439	9	-0.00482382	0.00728067	-0.0324031	-1.45189	-3.0852	-0.510585	300	610	0	-7.78207e-05	-3.54651e-05	-0.00015355	-0.00415158	-0.0150673	0.00526123	300	200	0	0.231607	1.20843	68.8154	215.773	-1642.83	1972.3	-311	200	0	0.0576939	-0.66024	87.2154	16.6448	1088.08	587.215	-914	200	0
440	0	-0.0143487	0.0121281	-0.0541562	-2.36754	-4.87496	-0.541562	300	610	0	-0.000113152	-4.66327e-05	-0.000214957	-0.00574755	-0.0212896	0.00714506	300	200	0	0.230676	1.17592	68.7163	193.216	-1641.94	1956.34	-311	200	0	0.0178871	-0.867235	87.2928	21.3479	1105.91	570.214	-914	200	0	-0.237955	0.870711	155.883	31451	100889	2682.09	0	0	0
440	1	-0.0279397	0.0180443	-0.0807607	-3.46916	-6.97696	-0.483137	300	610	0	-0.00015114	-5.63863e-05	-0.000277184	-0.00733153	-0.0276971	0.00893992	300	200	0	0.221141	1.15012	68.607	172.852	-1639.68	1938.72	-311	200	0	-0.113179	-0.987817	87.3251	53.6138	1144.03	571.339	-914	200	0
440	2	-0.0457846	0.0245923	-0.110286	-4.66579	-9.18613	-0.281335	300	610	0	-0.00018587	-6.1658e-05	-0.000327937	-0.00856621	-0.0330982	0.0102078	300	200	0	0.21105	1.1334	68.4687	156.523	-1635.23	1920.86	-311	200	0	-0.282568	-0.990275	87.2869	108.896	1216.65	597.181	-914	200	0
440	3	-0.0673275	0.0308816	-0.13877	-5.77955	-11.1236	0.127995	300	610	0	-0.000207732	-5.80411e-05	-0.000348207	-0.00893732	-0.0356287	0.0102964	300	200	0	0.208018	1.12359	68.2943	144.268	-1630.89	1904.22	-311	200	0	-0.425933	-0.87141	87.175	176.477	1320.05	651.093	-914	200	0
440	4	-0.0908353	0.0354167	-0.159535	-6.5182	-12.1868	0.813392	300	610	0	-0.000202679	-3.97147e-05	-0.000311257	-0.0077295	-0.0326419	0.00831522	300	200	0	0.215169	1.11682	68.1077	134.582	-1630.31	1890.57	-311	200	0	-0.504022	-0.658239	87.0196	237.432	1438.42	730.146	-914	200	0
440	5	-0.112886	0.0359601	-0.162569	-6.45128	-11.5088	1.83682	300	610	0	-0.000151863	3.95554e-07	-0.000182445	-0.00402593	-0.0206781	0.00314516	300	200	0	0.228962	1.10951	67.9527	125.189	-1634.92	1881.85	-311	200	0	-0.52255	-0.392375	86.9216	269.303	1554.52	823.953	-914	200	0
440	6	-0.127829	0.0294485	-0.134135	-4.9971	-7.94306	3.23595	300	610	0	-3.19878e-05	7.00764e-05	7.94259e-05	0.00325045	0.00441816	-0.0064992	300	200	0	0.244783	1.09969	67.8557	114.073	-1643.09	1879.91	-311	200	0	-0.519682	-0.117341	87.0222	258.738	1653.43	916.322	-914	200	0
440	7	-0.127312	0.0120164	-0.0568648	-1.43165	-0.0941469	4.9984	300	610	0	0.000183141	0.000176739	0.000518423	0.0152321	0.0471513	-0.0219257	300	200	0	0.262435	1.08841	67.8042	100.245	-1651.96	1885.96	-311	200	0	-0.538108	0.122324	87.41	208.692	1718.52	990.619	-914	200	0
440	8	-0.100013	-0.0207947	0.0893209	5.06653	13.5768	7.02729	300	610	0	0.000519334	0.000325606	0.00117446	0.0329128	0.111699	-0.0442101	300	200	0	0.283313	1.08002	67.7616	84.2193	-1658.9	1899.5	-311	200	0	-0.600746	0.285438	88.0784	135.251	1731.82	1036.34	-914	200	0
440	9	-0.0317929	-0.0735503	0.325056	15.318	34.539	9.09889	300	610	0	0.000996373	0.000517007	0.00207194	0.0568395	0.200802	-0.0738011	300	200	0	0.306645	1.08	67.7	67.9383	-1662.34	1917.93	-311	200	0	-0.704318	0.351148	88.9667	58.6464	1684.35	1051.91	-914	200	0
441	0	0.0934534	-0.150055	0.66766	29.9718	63.836	10.8152	300	610	0	0.00161946	0.000742697	0.00320327	0.0866682	0.314138	-0.109964	300	200	0	0.331562	1.09103	67.6215	53.5686	-1662.62	1937.82	-311	200	0	-0.835508	0.3315	90.0032	-5.93442	1584.98	1042.72	-914	200	0	0.753535	0.912697	163.239	33495.9	105469	1567.62	0	0	0
441	1	0.291913	-0.252002	1.12509	49.2437	101.554	11.5576	300	610	0	0.00236737	0.000981225	0.00450671	0.120577	0.446119	-0.150059	300	200	0	0.358282	1.11057	67.5499	42.3607	-1661.67	1956.21	-311	200	0	-0.989007	0.261466	91.0957	-50.896	1456.04	1017.41	-914	200	0
441	2	0.576555	-0.377059	1.68739	72.5515	146.098	10.4522	300	610	0	0.00317728	0.00119262	0.00583922	0.154549	0.583161	-0.188679	300	200	0	0.384089	1.13289	67.5035	35.0311	-1661.2	1971.01	-311	200	0	-1.16547	0.178684	92.109	-72.5342	1319.11	984.868	-914	200	0
441	3	0.952071	-0.516379	2.31548	98.0454	193.275	6.36213	300	610	0	0.00392707	0.00131299	0.00694597	0.181589	0.700588	-0.216723	300	200	0	0.40128	1.15404	67.4811	32.3945	-1661.11	1981.15	-311	200	0	-1.35698	0.113736	92.8784	-70.4855	1184.97	953.218	-914	200	0
441	4	1.40777	-0.651616	2.92775	122.055	235.252	-2.07084	300	610	0	0.00441684	0.00125007	0.00743057	0.190963	0.759548	-0.220559	300	200	0	0.400505	1.17482	67.4734	34.9792	-1660.03	1986.79	-311	200	0	-1.54137	0.0861776	93.2713	-52.1914	1057.1	929.693	-914	200	0
441	5	1.90843	-0.751709	3.38553	138.505	259.478	-16.3087	300	610	0	0.00435277	0.000881412	0.00673257	0.167668	0.704593	-0.181494	300	200	0	0.375383	1.19892	67.4765	42.6606	-1656.98	1989.06	-311	200	0	-1.68913	0.0963373	93.2781	-32.5992	942.174	918.432	-914	200	0
441	6	2.38348	-0.769919	3.47971	138.394	247.807	-37.6904	300	610	0	0.00333873	5.74448e-05	0.00412246	0.0923835	0.462901	-0.0759144	300	200	0	0.326316	1.22811	67.4907	54.8194	-1652.26	1989.47	-311	200	0	-1.76967	0.123374	93.0626	-24.3759	850.05	918.357	-914	200	0
441	7	2.71548	-0.641936	2.92194	109.504	176.121	-67.0635	300	610	0	0.000882685	-0.00138757	-0.00127211	-0.0577147	-0.0534568	0.12346	300	200	0	0.261522	1.25902	67.5103	70.4299	-1647.05	1989.65	-311	200	0	-1.75418	0.139733	92.9057	-28.5138	783.34	926.049	-914	200	0
441	8	2.72981	-0.286224	1.34591	36.5476	14.9182	-104.245	300	610	0	-0.00357209	-0.00361313	-0.010391	-0.306809	-0.940462	0.444627	300	200	0	0.194342	1.28367	67.5269	88.0634	-1643.04	1991.16	-311	200	0	-1.6231	0.129094	93.0654	-37.0624	734.987	940.973	-914	200	0
441	9	2.18866	0.391812	-1.67434	-97.9218	-268.552	-147.297	139.607	668.484	0	-0.0105795	-0.00673475	-0.0240965	-0.676432	-2.28819	0.911025	300	200	0	0.139368	1.29342	67.5397	105.813	-1642.41	1994.47	-311	200	0	-1.3773	0.092541	93.6371	-42.949	694.805	965.444	-914	200	0
442	0	0.793611	1.48986	-6.5802	-311.496	-705.898	-191.631	192.724	657.338	0	-0.0205734	-0.0107676	-0.0429373	-1.17904	-4.15777	1.5333	300	200	0	0.10774	1.28354	67.5553	121.553	-1646.87	1998.07	-311	200	0	-1.0465	0.0460562	94.5072	-44.3565	652.242	998.861	-914	200	0	-32.5355	15.1786	93.906	-10839.2	122505	26301.4	0	0	0
442	1	-1.79734	3.09071	-13.7483	-618.367	-1320.18	-229.004	203.975	654.978	0	-0.0336894	-0.0155489	-0.0668032	-1.80872	-6.54732	2.29767	300	200	0	0.102922	1.25559	67.579	133.975	-1656.12	1999.27	-311	200	0	-0.689092	0.0131913	95.4409	-43.4012	597.468	1034.22	-914	200	0
442	2	-5.93102	5.23414	-23.3648	-1023.87	-2114.84	-246.518	209.486	653.821	0	-0.0495158	-0.0206407	-0.0944598	-2.52885	-9.34571	3.15065	300	200	0	0.121582	1.2159	67.6151	142.983	-1667.11	1996.43	-311	200	0	-0.373612	0.0118292	96.2162	-42.3377	526.888	1062.23	-914	200	0
442	3	-11.8652	7.875	-35.3399	-1519.61	-3067.29	-227.613	213.206	653	0	-0.0667744	-0.0252166	-0.122975	-3.25695	-12.2749	3.98089	300	200	0	0.157909	1.17251	67.6719	148.702	-1675.2	1990.76	-311	200	0	-0.151312	0.0443262	96.6885	-36.8548	444.578	1077.47	-914	200	0
442	4	-19.6489	10.873	-49.4484	-2087	-4143.65	-156.997	216.203	652.206	0	-0.0829452	-0.0279462	-0.147069	-3.84795	-14.8242	4.5994	300	200	0	0.205111	1.13246	67.7613	150.719	-1676.4	1985.66	-311	200	0	-0.0473903	0.100195	96.7912	-15.0149	355.332	1079.36	-914	200	0
442	5	-29.1707	14.0943	-65.6297	-2711.65	-5324.33	-25.7817	218.873	651.317	0	-0.0938707	-0.0268988	-0.158479	-4.07792	-16.1841	4.72141	300	200	0	0.254219	1.0994	67.8846	148.581	-1669.14	1983.97	-311	200	0	-0.0680376	0.165665	96.5303	29.4137	261.075	1069.89	-914	200	0
442	6	-40.3977	17.5486	-84.1569	-3395.47	-6613.66	167.682	221.413	650.347	0	-0.0934077	-0.0194991	-0.145461	-3.63229	-15.1934	3.95457	300	200	0	0.296596	1.07447	68.0176	142.972	-1653.89	1985.89	-311	200	0	-0.202596	0.231216	95.9919	84.215	166.41	1052.25	-914	200	0
442	7	-53.517	21.3998	-105.604	-4155.78	-8036.01	420.262	223.904	649.353	0	-0.0732328	-0.00258558	-0.0926555	-2.10399	-10.3196	1.80077	300	200	0	0.329865	1.06092	68.1181	136.169	-1631.62	1989.68	-311	200	0	-0.423948	0.294242	95.3177	127.628	84.6108	1028.37	-914	200	0
442	8	-68.8685	25.8825	-130.681	-5014.73	-9627.41	727.342	226.329	648.374	0	-0.0229572	0.0273679	0.0184016	0.99043	0.297191	-2.31871	300	200	0	0.357483	1.06381	68.1577	131.22	-1603.09	1993.51	-311	200	0	-0.69412	0.359333	94.6202	148.959	34.2502	997.722	-914	200	0
442	9	-86.7623	31.2091	-159.944	-5985.05	-11415.2	1085.64	228.63	647.42	0	0.0692467	0.0737902	0.207745	6.16711	18.7011	-9.0028	300	200	0	0.382045	1.08265	68.1415	130.704	-1569.93	1996.76	-311	200	0	-0.968168	0.437298	93.9334	153.792	27.9889	961.576	-914	200	0
443	0	-107.24	37.4597	-193.408	-7055.94	-13390.8	1493.1	230.764	646.482	0	0.215255	0.13923	0.493986	13.8919	46.8327	-18.7614	300	200	0	0.403626	1.10869	68.0947	135.418	-1535.9	1999.95	-311	200	0	-1.19837	0.536775	93.2668	150.291	64.9439	927.267	-914	200	0	-186.887	63.1183	-157.687	-169310	186657	138204	1126.98	1092.48	0
443	1	-129.862	44.4765	-230.185	-8185.43	-15492.1	1944.14	232.697	645.56	0	0.424569	0.224176	0.889403	24.4469	86.0499	-31.8439	300	200	0	0.423258	1.13044	68.0384	143.508	-1505.93	2003.99	-311	200	0	-1.34755	0.650325	92.6465	137.819	132.849	905.425	-914	200	0
443	2	-153.603	51.8293	-268.305	-9304.34	-17603.4	2424.33	234.39	644.678	0	0.700581	0.325435	1.39271	37.7354	136.416	-47.9946	300	200	0	0.443949	1.13946	67.9774	151.574	-1483.6	2009.61	-311	200	0	-1.40363	0.750272	92.0709	110.665	215.833	903.004	-914	200	0
443	3	-176.875	58.8768	-304.852	-10330.1	-19570.6	2907.39	235.803	643.886	0	1.03537	0.434068	1.97931	53.0228	195.728	-66.1328	300	200	0	0.469356	1.1326	67.9001	157.332	-1470.37	2017.02	-311	200	0	-1.37973	0.800475	91.4914	68.0916	297.776	918.677	-914	200	0
443	4	-197.72	64.9183	-336.473	-11184.3	-21227.3	3355.37	236.912	643.24	0	1.40296	0.533001	2.58912	68.6167	258.301	-83.9665	300	200	0	0.502065	1.11211	67.7849	161.263	-1466.72	2025.72	-311	200	0	-1.29993	0.773747	90.8547	19.4089	357.848	943.984	-914	200	0
443	5	-214.168	69.3836	-360.12	-11809.2	-22426.6	3725.34	237.725	642.792	0	1.75137	0.594546	3.11285	81.5101	313.57	-97.5724	300	200	0	0.541613	1.08342	67.6138	165.878	-1473.28	2034.77	-311	200	0	-1.18712	0.665572	90.1238	-18.6394	373.352	968.426	-914	200	0
443	6	-224.677	71.9776	-373.872	-12181.2	-23075.6	3980.57	238.279	642.581	0	1.99418	0.578302	3.37827	87.033	344.675	-101.004	300	200	0	0.583348	1.05145	67.3769	173.485	-1490.65	2043.11	-311	200	0	-1.06213	0.499808	89.2852	-30.1172	337.544	983.295	-914	200	0
443	7	-228.489	72.7345	-377.529	-12318.9	-23160.7	4099.58	238.652	642.63	0	2.00297	0.430129	3.13938	78.5911	327.301	-86.0272	300	200	0	0.617732	1.01735	67.0771	184.514	-1518.4	2049.8	-311	200	0	-0.94687	0.319631	88.3846	-7.03522	269.848	982.86	-914	200	0
443	8	-225.749	71.9822	-372.737	-12278.3	-22751.4	4080.23	238.961	642.941	0	1.60292	0.0832207	2.07288	47.6113	229.213	-42.1396	300	200	0	0.631089	0.977899	66.7432	197.782	-1554.91	2053.89	-311	200	0	-0.861352	0.165919	87.5375	51.4793	202.022	966.275	-914	200	0
443	9	-217.329	70.2392	-362.55	-12140	-21978.7	3938.35	239.377	643.485	0	0.574722	-0.537406	-0.211912	-16.1442	11.079	42.9314	300	200	0	0.610366	0.929864	66.4313	211.446	-1597.83	2054.4	-311	200	0	-0.814177	0.0598155	86.8692	143.755	157.626	939.639	-914	200	0
444	0	-204.478	68.0781	-350.608	-11988.4	-20996.8	3701.12	240.113	644.193	0	-1.33277	-1.50541	-4.14185	-123.685	-370.614	181.991	210.52	229.862	0	0.549551	0.8768	66.2006	223.113	-1643.32	2050.53	-311	200	0	-0.796149	0.00210728	86.4503	264.388	143.825	913.272	-914	200	0	-153.907	55.7667	-252.258	-208339	210790	104219	806.419	836.232	0
444	1	-188.456	65.9953	-340.249	-11893.6	-19945.9	3398.88	241.378	644.956	0	-4.37406	-2.87686	-10.1182	-285.08	-957.631	386.115	205.356	228.175	0	0.453706	0.829594	66.0931	230.507	-1684.79	2042.35	-311	200	0	-0.786157	-0.0172655	86.3088	399.642	154.178	894.861	-914	200	0
444	2	-170.35	64.3386	-333.886	-11900.1	-18928.2	3060.14	243.309	645.641	0	-8.75668	-4.66564	-18.4146	-506.675	-1780.04	661.078	203.336	227.515	0	0.33945	0.799087	66.1269	233.467	-1713.8	2031.32	-311	200	0	-0.763199	-0.0140401	86.4809	527.561	177.958	885.336	-914	200	0
444	3	-151.083	63.3042	-332.759	-12024.7	-18002.1	2709.46	245.9	646.137	0	-14.5634	-6.80933	-29.0258	-787.024	-2841.31	1002.23	202.111	227.115	0	0.230949	0.79041	66.2834	234.282	-1723.54	2019.94	-311	200	0	-0.713091	-0.00915688	87.0144	623.912	211.109	880.833	-914	200	0
444	4	-131.488	62.9681	-337.065	-12262.3	-17191.2	2365.16	248.997	646.38	0	-21.6758	-9.16355	-41.5545	-1113.6	-4106.19	1392.11	201.186	226.798	0	0.151097	0.804095	66.5034	234.907	-1711.76	2010.39	-311	200	0	-0.63171	-0.0223488	87.9337	671.678	257.778	876.606	-914	200	0
444	5	-112.326	63.302	-346.248	-12593.7	-16496.3	2037.36	252.357	646.372	0	-29.7945	-11.5822	-55.3437	-1465.92	-5511.14	1808.04	200.42	226.488	0	0.110794	0.839095	66.7179	234.789	-1680.83	2003.55	-311	200	0	-0.526497	-0.0569633	89.2124	666.672	322.937	868.872	-914	200	0
444	6	-94.2185	64.1652	-359.308	-12993.9	-15903.1	1728.59	255.74	646.164	0	-38.5944	-14.0141	-69.8294	-1825.88	-6998.07	2234.33	199.783	226.148	0	0.104414	0.894132	66.8862	232.371	-1635.79	1998.84	-311	200	0	-0.413792	-0.0928375	90.7451	612.203	411.363	855.68	-914	200	0
444	7	-77.5777	65.3106	-375.041	-13435.7	-15387	1436.4	258.973	645.825	0	-47.8804	-16.4967	-84.7719	-2186.28	-8538.97	2666.7	199.271	225.79	0	0.11716	0.967192	67.0051	227.747	-1582.64	1994.48	-311	200	0	-0.315122	-0.104218	92.336	511.398	533.219	838.266	-914	200	0
444	8	-62.5785	66.4376	-392.229	-13892.5	-14922.1	1158.09	261.956	645.419	0	-57.618	-19.0856	-100.213	-2551.33	-10132.6	3109.11	198.889	225.459	0	0.1345	1.05436	67.0953	222.975	-1527.79	1988.6	-311	200	0	-0.249079	-0.0864925	93.7674	366.935	699.549	821.273	-914	200	0
444	9	-49.2017	67.2797	-409.798	-14340.1	-14489.8	895.711	264.642	644.993	0	-67.8624	-21.8138	-116.304	-2930.87	-11786	3568.2	198.663	225.2	0	0.144774	1.14887	67.1896	220.538	-1478.21	1980.66	-311	200	0	-0.219482	-0.0624064	94.9108	184.407	907.937	810.184	-914	200	0
445	0	-37.306	67.6858	-426.952	-14759.2	-14079.2	656.117	267.024	644.569	0	-78.6579	-24.6739	-133.13	-3333.59	-13496.1	4048.2	198.624	225.04	0	0.142112	1.23952	67.3222	221.691	-1440.27	1971.61	-311	200	0	-0.21407	-0.0613398	95.7669	-23.3902	1135.82	807.705	-914	200	0	-133.56	31.288	-539.585	-328807	289629	45256.8	524.891	612.068	0
445	1	-26.7007	67.6463	-443.23	-15138.4	-13682.9	446.906	269.129	644.155	0	-89.9754	-27.6076	-150.6	-3764.05	-15242.8	4548.72	198.786	224.994	0	0.129829	1.31107	67.5057	225.517	-1417.53	1962.65	-311	200	0	-0.212048	-0.0920245	96.4177	-233.082	1347.62	812.71	-914	200	0
445	2	-17.2027	67.2641	-458.458	-15475.5	-13293	273.027	271.005	643.755	0	-101.732	-30.5225	-168.467	-4224.16	-16995.1	5065.77	199.119	225.074	0	0.117376	1.35014	67.713	229.624	-1410.76	1954.13	-311	200	0	-0.190196	-0.13946	96.9467	-414.077	1509.63	821.879	-914	200	0
445	3	-8.67295	66.7046	-472.651	-15775.9	-12902.1	135.075	272.703	643.378	0	-113.842	-33.3318	-186.433	-4714.72	-18722.9	5593.89	199.573	225.289	0	0.115797	1.35148	67.8946	232.391	-1419.71	1945.98	-311	200	0	-0.13341	-0.187087	97.4016	-538.197	1603.59	830.912	-914	200	0
445	4	-1.02448	66.1532	-485.947	-16050.9	-12506.6	27.7395	274.263	643.03	0	-126.219	-35.9784	-204.224	-5233.58	-20401.9	6126.75	200.1	225.627	0	0.134701	1.31888	68.0175	234.497	-1442.98	1938.42	-311	200	0	-0.0468147	-0.232754	97.8311	-590.492	1629.14	834.462	-914	200	0
445	5	5.78493	65.7817	-498.562	-16313.6	-12107.6	-60.0407	275.715	642.721	0	-138.722	-38.4287	-221.566	-5772.93	-22012	6655.65	200.652	226.055	0	0.177988	1.26148	68.081	237.973	-1476.9	1931.88	-311	200	0	0.0490144	-0.282702	98.303	-574.801	1598.84	827.215	-914	200	0
445	6	11.755	65.7271	-510.745	-16576	-11709.6	-141.98	277.073	642.455	0	-151.133	-40.6652	-238.179	-6319.03	-23538.2	7169.41	201.174	226.531	0	0.242143	1.19035	68.1011	243.643	-1516.14	1926.96	-311	200	0	0.138726	-0.334894	98.8418	-509.607	1534.98	806.732	-914	200	0
445	7	16.8418	66.0806	-522.738	-16848.2	-11318.5	-231.228	278.348	642.231	0	-163.177	-42.6941	-253.848	-6856.11	-24971.8	7656.54	201.627	227.009	0	0.317726	1.11738	68.0927	249.45	-1555.44	1924.46	-311	200	0	0.2241	-0.369217	99.3872	-419.919	1463.12	775.876	-914	200	0
445	8	20.9622	66.8864	-534.731	-17136.8	-10941.3	-338.287	279.539	642.047	0	-174.571	-44.5517	-268.528	-7372.35	-26311.5	8107.43	202.016	227.455	0	0.389481	1.05323	68.0582	251.525	-1590.48	1924.8	-311	200	0	0.311554	-0.357102	99.843	-331.801	1400.87	742.246	-914	200	0
445	9	24.0021	68.154	-546.833	-17442.4	-10587.2	-468.091	280.639	641.897	0	-185.068	-46.306	-282.422	-7864	-27564.7	8515.25	202.399	227.845	0	0.438445	1.00322	67.9873	246.839	-1617.76	1927.37	-311	200	0	0.389535	-0.284413	100.156	-266.773	1353.54	714.169	-914	200	0
446	0	25.8287	69.8773	-559.093	-17761.2	-10264.1	-617.199	281.641	641.768	0	-194.461	-48.0507	-295.96	-8335.42	-28747.7	8876	202.866	228.164	0	0.450069	0.966646	67.8682	234.593	-1634.77	1930.91	-311	200	0	0.421822	-0.164169	100.329	-234.616	1315.86	696.756	-914	200	0	-192.937	29.4201	-815.91	-443153	366561	54002.9	437.923	544.818	0
446	1	26.3056	72.0515	-571.517	-18086.5	-9976.47	-774.357	282.544	641.647	0	-202.54	-49.8862	-309.687	-8796.29	-29878.3	9187.25	203.521	228.404	0	0.422271	0.940871	67.6969	215.91	-1640.51	1934.22	-311	200	0	0.366322	-0.027194	100.361	-232.379	1274.31	691.281	-914	200	0
446	2	25.3122	74.6763	-584.073	-18410.7	-9725.41	-923.994	283.349	641.521	0	-209.031	-51.886	-324.073	-9257.67	-30962.7	9445.01	204.458	228.567	0	0.366126	0.925246	67.4768	192.919	-1636	1936.33	-311	200	0	0.205631	0.0965031	100.179	-252.097	1213.79	697.168	-914	200	0
446	3	22.7648	77.7523	-596.681	-18726.9	-9512.12	-1049.93	284.058	641.385	0	-213.543	-54.0525	-339.344	-9727.56	-31985.3	9639.12	205.744	228.666	0	0.299851	0.920867	67.2195	167.792	-1624.29	1936.65	-311	200	0	-0.0366449	0.187874	99.6418	-285.241	1127.98	714.413	-914	200	0
446	4	18.6283	81.273	-609.217	-19029.6	-9338.98	-1138.32	284.671	641.236	0	-215.556	-56.2861	-355.39	-10207.4	-32905.5	9750.77	207.41	228.722	0	0.240996	0.927854	66.9507	142.331	-1609.43	1935.4	-311	200	0	-0.306391	0.238583	98.6024	-320.74	1024.79	744.338	-914	200	0
446	5	12.912	85.219	-621.516	-19313.8	-9209.88	-1179.65	285.182	641.075	0	-214.501	-58.3893	-371.789	-10691.2	-33663.1	9755.13	209.457	228.756	0	0.201075	0.942968	66.7038	118.302	-1595.54	1933.13	-311	200	0	-0.546887	0.247878	97.0125	-349.456	921.447	787.728	-914	200	0
446	6	5.66333	89.553	-633.363	-19575.8	-9133.3	-1170.07	285.58	640.908	0	-209.907	-60.1122	-387.915	-11167.4	-34191.7	9628.09	211.858	228.788	0	0.184282	0.958997	66.5021	97.913	-1585.97	1929.93	-311	200	0	-0.727323	0.220286	94.983	-371.495	831.158	842.259	-914	200	0
446	7	-3.03241	94.2141	-644.469	-19814.8	-9126.99	-1112.25	285.838	640.746	0	-201.569	-61.2228	-403.099	-11622.6	-34437.3	9354.04	214.568	228.833	0	0.188717	0.967098	66.3534	83.6266	-1581.66	1925.4	-311	200	0	-0.851205	0.162245	92.7258	-390.788	752.451	902.035	-914	200	0
446	8	-13.0478	99.1095	-654.488	-20034	-9218.46	-1016.3	285.915	640.61	0	-189.632	-61.5732	-416.827	-12046.1	-34374.5	8930.8	217.533	228.9	0	0.208628	0.961271	66.258	77.462	-1580.78	1919.4	-311	200	0	-0.938048	0.0772286	90.4552	-405.838	672.757	959.904	-914	200	0
446	9	-24.222	104.109	-663.117	-20236.7	-9434.66	-900.088	285.772	640.518	0	-174.564	-61.1364	-428.878	-12434.7	-34012.5	8370.54	220.694	228.993	0	0.237483	0.941629	66.2154	80.3754	-1581.38	1912.76	-311	200	0	-1.0004	-0.0327326	88.3883	-411.413	584.609	1010.45	-914	200	0
447	0	-36.3737	109.068	-670.23	-20422	-9785.82	-785.73	285.399	640.47	0	-157.035	-59.9999	-439.348	-12790.9	-33390.9	7697.86	223.999	229.113	0	0.269489	0.914352	66.229	91.5691	-1583.76	1907.3	-311	200	0	-1.03619	-0.156521	86.78	-402.041	495.582	1050.73	-914	200	0	-160.818	72.8486	-995.458	-510238	419820	97462.7	413.987	516.036	0
447	1	-49.2835	113.864	-675.906	-20583.7	-10257.8	-692.397	284.824	640.453	0	-137.792	-58.3324	-448.554	-13119.7	-32567.9	6945.49	227.394	229.249	0	0.299132	0.888543	66.3066	107.993	-1589.82	1904.61	-311	200	0	-1.03738	-0.266847	85.8554	-370.057	421.241	1078.4	-914	200	0
447	2	-62.6531	118.408	-680.349	-20712.6	-10816.5	-631.716	284.102	640.444	0	-117.548	-56.3499	-456.877	-13424.4	-31606.5	6149.47	230.821	229.383	0	0.322184	0.872207	66.4518	125.431	-1600.35	1904.91	-311	200	0	-1.00499	-0.329546	85.7077	-308.87	375.179	1090.46	-914	200	0
447	3	-76.0996	122.599	-683.752	-20797.3	-11418.5	-609.364	283.3	640.417	0	-96.9303	-54.2847	-464.619	-13705.3	-30562.2	5345	234.221	229.498	0	0.336933	0.869139	66.6542	141.066	-1613.18	1907.17	-311	200	0	-0.955158	-0.328107	86.2879	-224.326	366.92	1085.12	-914	200	0
447	4	-89.1988	126.291	-686.208	-20825.3	-12021.4	-628.718	282.481	640.348	0	-76.4543	-52.3569	-471.95	-13960.6	-29476.9	4563.01	237.542	229.581	0	0.342937	0.877904	66.8897	154.73	-1624.28	1909.95	-311	200	0	-0.914052	-0.281	87.4686	-139.709	400.703	1065.32	-914	200	0
447	5	-101.534	129.295	-687.689	-20784.4	-12590.8	-692.096	281.691	640.224	0	-56.5208	-50.7459	-478.921	-14188.5	-28380.1	3827.42	240.742	229.626	0	0.340706	0.89478	67.1243	167.268	-1630.59	1912.06	-311	200	0	-0.908652	-0.229894	89.1013	-85.1511	471.726	1039.25	-914	200	0
447	6	-112.727	131.421	-688.106	-20664.6	-13103.7	-799.727	280.957	640.031	0	-37.4316	-49.5633	-485.523	-14388.3	-27293.9	3153.73	243.785	229.635	0	0.333312	0.91807	67.3199	178.463	-1632.06	1912.83	-311	200	0	-0.954409	-0.212811	91.0216	-81.3879	566.54	1016.08	-914	200	0
447	7	-122.466	132.511	-687.384	-20460.2	-13547.9	-948.796	280.291	639.765	0	-19.4201	-48.8429	-491.737	-14560.4	-26237.4	2549.65	246.643	229.61	0	0.325223	0.948761	67.4432	187.35	-1631.75	1912.21	-311	200	0	-1.04235	-0.250084	93.0149	-131.801	668.612	1000.4	-914	200	0
447	8	-130.531	132.459	-685.519	-20170	-13920.2	-1133.65	279.694	639.423	0	-2.69522	-48.5499	-497.582	-14706.9	-25230.9	2017.76	249.293	229.557	0	0.31756	0.988195	67.4744	193.91	-1633.91	1910.15	-311	200	0	-1.13813	-0.342518	94.806	-223.778	762.778	990.54	-914	200	0
447	9	-136.819	131.238	-682.596	-19797.1	-14224.3	-1346.72	279.162	639.003	0	12.518	-48.603	-503.129	-14831.5	-24297.4	1558.55	251.707	229.478	0	0.305261	1.03619	67.4132	199.297	-1640.45	1906.16	-311	200	0	-1.20051	-0.471004	96.1093	-332.342	837.58	981.344	-914	200	0
448	0	-141.344	128.909	-678.772	-19348.6	-14470.5	-1579.58	278.681	638.505	0	25.955	-48.9028	-508.512	-14939	-23461.8	1172.83	253.862	229.378	0	0.280287	1.09082	67.2772	204.322	-1649.88	1899.87	-311	200	0	-1.20581	-0.601482	96.7218	-424.748	887.464	968.312	-914	200	0	-102.228	56.48	-1027.2	-501971	428337	97277.7	412.247	491.276	0
448	1	-144.231	125.61	-674.216	-18833.3	-14675.1	-1823.63	278.234	637.934	0	37.3039	-49.3651	-513.898	-15035.1	-22749.7	863.34	255.731	229.257	0	0.23789	1.14882	67.0944	208.194	-1660.29	1891.55	-311	200	0	-1.15452	-0.693584	96.6084	-470.751	913.362	950.542	-914	200	0
448	2	-145.712	121.532	-669.051	-18262	-14855.6	-2070.68	277.796	637.295	0	46.2138	-49.9503	-519.449	-15126.5	-22188.3	635.696	257.285	229.12	0	0.179855	1.20512	66.8996	209.106	-1671.57	1881.84	-311	200	0	-1.05867	-0.706222	95.9161	-456.148	921.415	931.041	-914	200	0
448	3	-146.096	116.889	-663.322	-17648.8	-15026	-2314.24	277.347	636.607	0	52.3304	-50.6755	-525.279	-15219.7	-21805.7	498.204	258.487	228.974	0	0.113083	1.25263	66.7313	206.189	-1683.92	1871.47	-311	200	0	-0.933503	-0.611184	94.903	-388.339	921.282	916.141	-914	200	0
448	4	-145.733	111.898	-657.032	-17011.4	-15196.3	-2550.59	276.871	635.891	0	55.3535	-51.6001	-531.439	-15319.1	-21627.8	460.376	259.303	228.826	0	0.0471952	1.28475	66.6232	200.608	-1695.71	1861.64	-311	200	0	-0.798133	-0.415789	93.8343	-289.797	922.137	915.186	-914	200	0
448	5	-144.967	106.766	-650.176	-16368.2	-15374.3	-2778.55	276.354	635.175	0	55.0928	-52.8	-537.934	-15427.3	-21672.9	530.358	259.711	228.679	0	-0.00625342	1.29886	66.595	194.725	-1703.2	1853.86	-311	200	0	-0.669725	-0.167307	92.916	-187.103	925.256	936.958	-914	200	0
448	6	-144.104	101.678	-642.765	-15735.4	-15567.3	-2998.63	275.781	634.481	0	51.5012	-54.3472	-544.747	-15544.2	-21947.9	712.887	259.71	228.535	0	-0.0358381	1.29675	66.641	190.734	-1702.05	1848.86	-311	200	0	-0.552962	0.069315	92.274	-102.558	920.591	983.044	-914	200	0
448	7	-143.382	96.7785	-634.835	-15125.8	-15780.2	-3212.39	275.143	633.826	0	44.6861	-56.2962	-551.851	-15667.8	-22447.7	1008.62	259.323	228.391	0	-0.0349223	1.28213	66.7296	190.043	-1690.03	1845.5	-311	200	0	-0.440802	0.238427	91.9329	-48.8009	893.717	1044.84	-914	200	0
448	8	-142.97	92.1715	-626.464	-14547.6	-16014.2	-3422.04	274.437	633.222	0	34.909	-58.669	-559.191	-15793.7	-23155.4	1414.06	258.591	228.244	0	-0.00377101	1.25946	66.8211	192.827	-1669.18	1841.13	-311	200	0	-0.326425	0.308669	91.8091	-24.9408	837.366	1106.29	-914	200	0
448	9	-142.961	87.9165	-617.785	-14005.6	-16267	-3629.93	273.669	632.671	0	22.5691	-61.4452	-566.684	-15917.6	-24044.1	1921.61	257.57	228.089	0	0.0528821	1.23399	66.8876	197.692	-1644.85	1833.44	-311	200	0	-0.211125	0.275036	91.7771	-17.2214	759.461	1148.86	-914	200	0
449	0	-143.38	84.0358	-608.988	-13501.5	-16533.1	-3837.96	272.852	632.17	0	8.16391	-64.56	-574.238	-16036.2	-25081.5	2520.1	256.322	227.926	0	0.128648	1.2104	66.9193	202.367	-1622.09	1822.2	-311	200	0	-0.101865	0.156195	91.7594	-7.25824	683.57	1157.44	-914	200	0	-216.079	-4.96587	-1018.63	-466773	418414	106359	400.553	457.955	0
449	1	-144.201	80.52	-600.276	-13034.9	-16804.7	-4047.23	272.005	631.715	0	-7.77145	-67.9056	-581.758	-16149	-26233.3	3195.33	254.907	227.759	0	0.216433	1.19044	66.9243	204.781	-1603.44	1809.37	-311	200	0	-0.00610694	-0.00941328	91.7427	18.8952	637.914	1125.73	-914	200	0
449	2	-145.363	77.3338	-591.809	-12603.8	-17073.3	-4257.51	271.151	631.297	0	-24.7217	-71.3383	-589.131	-16258.4	-27465.5	3930.73	253.38	227.597	0	0.307875	1.17266	66.9195	203.123	-1589.51	1797.97	-311	200	0	0.0727212	-0.17524	91.7475	68.5044	638.886	1057.5	-914	200	0
449	3	-146.796	74.428	-583.666	-12205.1	-17332.4	-4466.55	270.304	630.911	0	-42.2233	-74.6938	-596.215	-16369.3	-28746.6	4708.19	251.785	227.455	0	0.392019	1.15537	66.917	195.878	-1579.47	1790.92	-311	200	0	0.137759	-0.304522	91.8039	143.872	686.118	964.565	-914	200	0
449	4	-148.417	71.7573	-575.867	-11833.5	-17576.6	-4669.71	269.478	630.549	0	-59.8692	-77.8044	-602.859	-16487.7	-30048.2	5508.48	250.157	227.349	0	0.456177	1.1402	66.9223	183.228	-1571.14	1790.41	-311	200	0	0.195641	-0.382936	91.9252	242.59	769.817	863.706	-914	200	0
449	5	-150.139	69.2938	-568.395	-11482.6	-17801.6	-4860.65	268.681	630.202	0	-77.296	-80.5127	-608.917	-16619.9	-31343.8	6311.64	248.525	227.294	0	0.490599	1.13177	66.9414	168.039	-1562.29	1797.17	-311	200	0	0.25416	-0.419326	92.0924	356.483	873.024	772.025	-914	200	0
449	6	-151.871	67.0297	-561.222	-11146.6	-18003.2	-5033.01	267.921	629.861	0	-94.1687	-82.686	-614.262	-16771.6	-32607.7	7098.09	246.916	227.304	0	0.492344	1.13381	66.9815	154.387	-1552.06	1810.19	-311	200	0	0.321476	-0.435078	92.2519	473.107	970.65	701.784	-914	200	0
449	7	-153.532	64.9712	-554.329	-10822.6	-18180.7	-5182.27	267.202	629.524	0	-110.174	-84.2257	-618.791	-16946.4	-33815.3	7850.09	245.353	227.386	0	0.464154	1.14602	67.0434	145.167	-1541.68	1827.28	-311	200	0	0.397839	-0.449651	92.3057	581.703	1039.95	658.759	-914	200	0
449	8	-155.053	63.1342	-547.721	-10510.3	-18336.4	-5306.32	266.522	629.189	0	-125.022	-85.0711	-622.438	-17145.6	-34943.8	8552.91	243.86	227.546	0	0.412231	1.16371	67.1229	141.078	-1534.56	1845.95	-311	200	0	0.469917	-0.469056	92.133	677.9	1071.63	643.516	-914	200	0
449	9	-156.386	61.5429	-541.428	-10210.4	-18473.8	-5404.9	265.88	628.858	0	-138.448	-85.1964	-625.187	-17367.7	-35972.4	9195.26	242.461	227.78	0	0.34669	1.17992	67.2225	141.217	-1535.13	1863.78	-311	200	0	0.520035	-0.475966	91.6699	760.895	1066.19	653.304	-914	200	0
450	0	-157.497	60.2265	-535.507	-9922.83	-18597.1	-5479.22	265.272	628.53	0	-150.223	-84.6068	-627.077	-17606.6	-36883.9	9769.08	241.181	228.077	0	0.28091	1.18939	67.3492	144.648	-1546.34	1878.6	-311	200	0	0.536498	-0.430078	90.9649	826.964	1025.92	684.503	-914	200	0	-332.169	-13.9616	-981.609	-435426	403193	135612	394.476	442.851	0
450	1	-158.374	59.2099	-530.018	-9646.63	-18712.8	-5531.69	264.694	628.201	0	-160.165	-83.336	-628.186	-17852.5	-37667.8	10269.3	240.037	228.419	0	0.226644	1.19199	67.5012	151.665	-1568.03	1888.82	-311	200	0	0.51611	-0.292495	90.1376	865.947	954.21	733.729	-914	200	0
450	2	-159.034	58.5011	-525.005	-9380.88	-18828.1	-5565.88	264.137	627.868	0	-168.159	-81.4482	-628.574	-18096.4	-38318.5	10693.5	239.039	228.79	0	0.188404	1.1919	67.6605	163.462	-1596.79	1893.96	-311	200	0	0.464625	-0.0596993	89.3099	862.917	859.427	796.22	-914	200	0
450	3	-159.521	58.0848	-520.474	-9126.12	-18946.6	-5586.55	263.597	627.534	0	-174.178	-79.0365	-628.26	-18332.8	-38831.5	11042.6	238.192	229.18	0	0.162317	1.19295	67.7962	181.145	-1627.44	1894.73	-311	200	0	0.388508	0.22478	88.5762	806.107	759.785	864.714	-914	200	0
450	4	-159.902	57.9272	-516.393	-8884.9	-19067.8	-5599.03	263.075	627.206	0	-178.272	-76.2144	-627.237	-18559	-39204.4	11319.6	237.497	229.589	0	0.140203	1.19565	67.8701	205.315	-1655.33	1892.47	-311	200	0	0.283134	0.495104	87.9976	697.301	681.922	930.169	-914	200	0
450	5	-160.25	57.9855	-512.716	-8660.85	-19189	-5608.07	262.574	626.892	0	-180.552	-73.1035	-625.508	-18773.7	-39439.2	11528.9	236.948	230.014	0	0.115263	1.19872	67.8522	235.144	-1677.74	1888.48	-311	200	0	0.13937	0.704393	87.6213	555.271	648.566	982.652	-914	200	0
450	6	-160.643	58.2145	-509.395	-8457.05	-19308.5	-5616.86	262.095	626.602	0	-181.18	-69.8248	-623.089	-18975.4	-39541.4	11675.6	236.54	230.454	0	0.0851408	1.20121	67.7376	267.252	-1693.04	1883.82	-311	200	0	-0.0413734	0.841182	87.4915	407.465	667.098	1013.14	-914	200	0
450	7	-161.151	58.572	-506.392	-8275.05	-19426	-5626.84	261.638	626.341	0	-180.355	-66.4866	-620.011	-19161.7	-39520.6	11765.8	236.258	230.905	0	0.0510506	1.20319	67.5472	296.662	-1699.19	1879.21	-311	200	0	-0.24558	0.910175	87.6096	274.518	730.687	1016.76	-914	200	0
450	8	-161.829	59.0241	-503.685	-8115.03	-19541.9	-5638.1	261.202	626.111	0	-178.303	-63.1769	-616.336	-19330.1	-39392.3	11807.6	236.086	231.363	0	0.0161267	1.20635	67.3155	318.946	-1693.74	1874.79	-311	200	0	-0.451571	0.910277	87.9171	159.736	825.79	994.657	-914	200	0
450	9	-162.709	59.5519	-501.288	-7975.8	-19655.5	-5649.96	260.79	625.911	0	-175.274	-59.9681	-612.175	-19477.6	-39177.7	11812.6	236.002	231.817	0	-0.0151624	1.21334	67.0856	330.846	-1675.29	1870.24	-311	200	0	-0.628918	0.834125	88.3425	55.8786	935.703	952.183	-914	200	0
451	0	-163.797	60.155	-499.266	-7854.85	-19765.5	-5661.2	260.411	625.733	0	-171.527	-56.919	-607.69	-19601.6	-38902.8	11793.5	235.982	232.256	0	-0.0394845	1.22444	66.9096	330.134	-1644.43	1865.07	-311	200	0	-0.740095	0.680517	88.8148	-35.9796	1040.32	895.688	-914	200	0	-326.025	17.6405	-930.922	-416740	386597	148894	398.474	448.524	0
451	1	-165.079	60.8445	-497.717	-7749.17	-19871	-5670.82	260.076	625.569	0	-167.327	-54.0739	-603.07	-19700.4	-38595.4	11762.5	236.002	232.667	0	-0.0574389	1.23621	66.8359	316.441	-1604.23	1859.14	-311	200	0	-0.748358	0.463156	89.2334	-97.9544	1117.25	831.928	-914	200	0
451	2	-166.532	61.6277	-496.724	-7655.89	-19971.8	-5678.55	259.793	625.413	0	-162.935	-51.4662	-598.496	-19774.7	-38280	11729.1	236.04	233.041	0	-0.0711028	1.24466	66.8863	292.124	-1560.46	1853.03	-311	200	0	-0.63001	0.208558	89.4943	-107.021	1147.17	769.313	-914	200	0
451	3	-168.132	62.4979	-496.317	-7571.93	-20067.9	-5684.81	259.566	625.256	0	-158.607	-49.1211	-594.11	-19827.6	-37975	11700.4	236.081	233.374	0	-0.0795823	1.2486	67.0462	261.892	-1519.92	1847.92	-311	200	0	-0.390853	-0.0568912	89.5571	-52.6596	1121.99	716.97	-914	200	0
451	4	-169.851	63.4354	-496.47	-7493.81	-20156.9	-5690.46	259.4	625.094	0	-154.581	-47.0528	-590.009	-19864.4	-37693.2	11681.3	236.114	233.668	0	-0.0793388	1.24978	67.2791	231.184	-1487.77	1844.83	-311	200	0	-0.0763024	-0.322446	89.477	54.9081	1048.47	681.26	-914	200	0
451	5	-171.657	64.4125	-497.134	-7417.94	-20233.3	-5696.56	259.3	624.921	0	-151.063	-45.2693	-586.244	-19890.4	-37444.3	11676.1	236.128	233.929	0	-0.0668012	1.2514	67.5475	204.173	-1466.97	1843.98	-311	200	0	0.241138	-0.594976	89.4011	187.423	943.557	663.057	-914	200	0
451	6	-173.507	65.3956	-498.256	-7341.08	-20287.6	-5704.22	259.283	624.734	0	-148.227	-43.7792	-582.835	-19910.3	-37235.6	11691.2	236.113	234.161	0	-0.0388529	1.25635	67.8212	182.878	-1459.43	1845.01	-311	200	0	0.491208	-0.881159	89.5241	309.214	827.85	657.986	-914	200	0
451	7	-175.35	66.3489	-499.81	-7259.99	-20306.9	-5714.81	259.371	624.526	0	-146.205	-42.5865	-579.794	-19927.9	-37073	11732.8	236.058	234.371	0	0.00582578	1.26489	68.0703	167.541	-1466.29	1847.53	-311	200	0	0.631427	-1.16796	89.993	393.21	722.231	659.52	-914	200	0
451	8	-177.115	67.2399	-501.82	-7170.08	-20274.3	-5729.94	259.598	624.288	0	-145.076	-41.6813	-577.149	-19946.9	-36961.6	11805.2	235.958	234.561	0	0.0635185	1.27372	68.2557	157.149	-1486.83	1851.23	-311	200	0	0.657358	-1.42613	90.8184	433.579	642.622	662.206	-914	200	0
451	9	-178.704	68.0473	-504.375	-7064.17	-20170.3	-5750.86	260.009	624.006	0	-144.861	-41.0365	-574.942	-19971.3	-36904.8	11909.4	235.811	234.736	0	0.125806	1.27763	68.3342	149.995	-1517.8	1855.09	-311	200	0	0.595439	-1.6309	91.8417	444.867	590.932	662.478	-914	200	0
452	0	-179.979	68.7658	-507.625	-6932.19	-19974.7	-5777.66	260.651	623.656	0	-145.517	-40.609	-573.234	-20003.6	-36903.9	12043.9	235.622	234.896	0	0.18404	1.27215	68.2822	144.605	-1554.63	1857.47	-311	200	0	0.48412	-1.77316	92.7894	449.397	553.967	658.568	-914	200	0	-331.234	31.1708	-956.38	-436391	398062	156237	399.594	457.813	0
452	1	-180.781	69.4019	-511.737	-6763.29	-19668.4	-5808.92	261.565	623.216	0	-146.95	-40.3483	-572.083	-20043.9	-36957.5	12204.8	235.398	235.037	0	0.232499	1.25528	68.1128	140.682	-1592.66	1857.37	-311	200	0	0.355244	-1.85543	93.4312	464.881	516.623	651.447	-914	200	0
452	2	-180.943	69.9671	-516.829	-6550	-19233.6	-5841.38	262.785	622.674	0	-149.042	-40.2129	-571.522	-20090.1	-37063.2	12388.4	235.15	235.152	0	0.26866	1.2294	67.8687	139.558	-1627.54	1855.3	-311	200	0	0.224684	-1.88026	93.7101	498.162	476.073	646.221	-914	200	0
452	3	-180.316	70.4741	-522.942	-6290.22	-18653.1	-5869.68	264.331	622.029	0	-151.666	-40.1824	-571.545	-20139.5	-37218.4	12591	234.881	235.237	0	0.292687	1.20143	67.6081	143.579	-1655.84	1852.71	-311	200	0	0.0919808	-1.8383	93.6997	543.515	443.776	651.634	-914	200	0
452	4	-178.788	70.9369	-530.085	-5985.11	-17907	-5887.11	266.219	621.291	0	-154.703	-40.258	-572.107	-20190	-37419.4	12809.4	234.594	235.291	0	0.3064	1.17803	67.3953	154.361	-1675.39	1850.97	-311	200	0	-0.0589945	-1.71273	93.4964	588.411	436.946	675.444	-914	200	0
452	5	-176.293	71.3731	-538.323	-5635.19	-16969.3	-5887.38	268.477	620.468	0	-158.051	-40.4558	-573.125	-20241.6	-37659.6	13040.5	234.291	235.318	0	0.312369	1.16077	67.2821	171.174	-1685.09	1850.85	-311	200	0	-0.254198	-1.50128	93.1996	624.75	466.419	718.909	-914	200	0
452	6	-172.806	71.8087	-547.853	-5236.45	-15805	-5865.91	271.151	619.558	0	-161.619	-40.796	-574.492	-20296.7	-37929.3	13281.1	233.978	235.33	0	0.31441	1.14686	67.2899	191.021	-1685.05	1852.44	-311	200	0	-0.505707	-1.22972	92.9179	650.015	527.086	776.399	-914	200	0
452	7	-168.332	72.2733	-559.022	-4777.89	-14371	-5820.21	274.293	618.547	0	-165.319	-41.2912	-576.117	-20357.5	-38217.4	13527.6	233.664	235.336	0	0.317593	1.13223	67.4075	210.523	-1676.75	1855.17	-311	200	0	-0.790531	-0.941245	92.7255	657.061	597.269	839.625	-914	200	0
452	8	-162.871	72.7852	-572.266	-4242.16	-12619.4	-5750.22	277.948	617.413	0	-169.065	-41.9382	-577.942	-20424.7	-38513	13775.9	233.362	235.34	0	0.325355	1.11317	67.5965	227.56	-1662.39	1858.18	-311	200	0	-1.06015	-0.67617	92.6312	634.531	648.393	900.727	-914	200	0
452	9	-156.408	73.3436	-587.998	-3610.04	-10503.8	-5657.77	282.136	616.14	0	-172.781	-42.7158	-579.951	-20496.9	-38805.5	14021	233.088	235.342	0	0.336271	1.08735	67.8021	241.167	-1644.44	1861.21	-311	200	0	-1.26241	-0.46115	92.5953	581.677	659.807	952.512	-914	200	0
453	0	-148.904	73.9333	-606.479	-2865.77	-7989.91	-5544.42	286.826	614.725	0	-176.404	-43.5906	-582.151	-20570.4	-39085.3	14257.6	232.861	235.335	0	0.345115	1.05647	67.9765	250.909	-1625.72	1865.12	-311	200	0	-1.35559	-0.306046	92.5405	513.933	630.193	988.939	-914	200	0	-287.837	28.4693	-1150.65	-540609	478974	119749	404.27	470.997	0
453	1	-140.311	74.5348	-627.716	-2001.21	-5066.35	-5408.73	291.929	613.188	0	-179.88	-44.5273	-584.56	-20640.6	-39344.5	14481.3	232.694	235.31	0	0.347588	1.02756	68.0883	256.82	-1609.32	1871.11	-311	200	0	-1.3237	-0.203242	92.3433	450.489	576.561	1006.66	-914	200	0
453	2	-130.59	75.1273	-651.429	-1018.77	-1752.62	-5245.71	297.31	611.564	0	-183.164	-45.4966	-587.176	-20704.3	-39578	14688.2	232.596	235.261	0	0.343832	1.01021	68.1137	259.156	-1597.85	1879.41	-311	200	0	-1.18665	-0.136209	91.8727	399.34	522.853	1006.34	-914	200	0
453	3	-119.735	75.688	-677.071	67.0183	1900.32	-5048.78	302.807	609.901	0	-186.227	-46.4821	-589.952	-20760	-39784.1	14876	232.564	235.189	0	0.339076	1.01191	68.0382	257.868	-1592.21	1888.84	-311	200	0	-0.99243	-0.0893956	91.0848	353.747	490.727	993.111	-914	200	0
453	4	-107.791	76.1928	-703.875	1230.14	5814	-4812.62	308.26	608.252	0	-189.05	-47.4815	-592.798	-20807.3	-39963.8	15043.8	232.584	235.1	0	0.341505	1.03504	67.8748	252.658	-1591.08	1897.67	-311	200	0	-0.796732	-0.0462689	90.086	299.695	495.183	975.107	-914	200	0
453	5	-94.8724	76.6238	-730.909	2435.97	9888.57	-4534.89	313.529	606.667	0	-191.625	-48.5024	-595.612	-20845.6	-40117.9	15192.7	232.644	234.999	0	0.357182	1.07642	67.6646	243.786	-1591.5	1904.58	-311	200	0	-0.641421	0.0103305	89.0992	224.484	540.098	959.809	-914	200	0
453	6	-81.176	76.9765	-757.152	3645.53	14010.5	-4216.98	318.504	605.185	0	-193.95	-49.5567	-598.306	-20875	-40244.6	15324.6	232.736	234.89	0	0.384976	1.12978	67.4616	232.575	-1589.72	1908.75	-311	200	0	-0.547608	0.0815955	88.3544	120.67	616.954	950.342	-914	200	0
453	7	-66.9751	77.2565	-781.598	4819.93	18060.8	-3863.98	323.108	603.833	0	-196.025	-50.6563	-600.825	-20896.2	-40341	15440.4	232.857	234.779	0	0.415522	1.18852	67.3192	221.165	-1582.53	1909.61	-311	200	0	-0.522891	0.138566	87.9747	-11.4948	708.315	944.935	-914	200	0
453	8	-52.5891	77.4723	-803.339	5923.66	21923.3	-3484.22	327.29	602.626	0	-197.841	-51.8099	-603.141	-20909.1	-40403.8	15539.8	233.011	234.667	0	0.435681	1.24632	67.2754	212.445	-1569.11	1906.85	-311	200	0	-0.559529	0.132582	87.9383	-161.097	793.05	939.696	-914	200	0
453	9	-38.3527	77.6396	-821.643	6926.5	25491.9	-3088.26	331.026	601.57	0	-199.381	-53.0196	-605.257	-20913.3	-40431.1	15621	233.2	234.553	0	0.436776	1.29669	67.3396	209.991	-1551.34	1900.54	-311	200	0	-0.627383	0.0233314	88.1449	-308.849	853.945	931.33	-914	200	0
454	0	-24.5964	77.7887	-836.014	7804.71	28677.7	-2687.9	334.303	600.664	0	-200.618	-54.2793	-607.21	-20908.1	-40422	15683.3	233.43	234.433	0	0.421533	1.3335	67.4944	216.995	-1532.19	1891.35	-311	200	0	-0.681979	-0.19665	88.5029	-435.345	883.123	917.721	-914	200	0	-184.398	19.4137	-1298.91	-614271	540526	53677.9	409.301	473.614	0
454	1	-11.6426	77.958	-846.211	8541.67	31413.3	-2294.96	337.122	599.906	0	-201.523	-55.5745	-609.06	-20893.1	-40376.3	15726.9	233.707	234.304	0	0.402883	1.35229	67.705	234.772	-1514.15	1880.81	-311	200	0	-0.680276	-0.494191	88.9568	-524.659	878.359	898.17	-914	200	0
454	2	0.1935	78.1786	-852.219	9128.84	33654.6	-1919.94	339.491	599.288	0	-202.072	-56.8882	-610.852	-20867	-40294.5	15751.7	234.036	234.161	0	0.393517	1.35105	67.9236	261.548	-1498.41	1870.95	-311	200	0	-0.593793	-0.811707	89.457	-565.14	838.106	874.481	-914	200	0
454	3	10.616	78.4658	-854.224	9566.74	35384.1	-1570.89	341.423	598.801	0	-202.256	-58.2098	-612.596	-20827.8	-40176.9	15756.9	234.415	233.999	0	0.396491	1.32996	68.0966	291.699	-1485.14	1863.19	-311	200	0	-0.421466	-1.09983	89.8915	-557.179	766.24	850.659	-914	200	0
454	4	19.3742	78.8224	-852.588	9864.42	36611.4	-1253.19	342.942	598.43	0	-202.081	-59.5399	-614.276	-20772.7	-40023.1	15741.1	234.845	233.816	0	0.406498	1.29243	68.1822	316.942	-1474.96	1857.51	-311	200	0	-0.192149	-1.33301	90.0549	-515.867	677.107	830.696	-914	200	0
454	5	26.2855	79.2486	-847.827	10037	37370.3	-970.099	344.078	598.161	0	-201.563	-60.8891	-615.861	-20699.5	-39831.4	15703.5	235.324	233.611	0	0.417477	1.24617	68.1661	330.145	-1469.85	1852.82	-311	200	0	0.0529935	-1.49359	89.7452	-458.376	589.145	817.268	-914	200	0
454	6	31.2416	79.7477	-840.556	10103	37712.3	-723.566	344.866	597.981	0	-200.733	-62.2744	-617.326	-20606.5	-39599.9	15643.8	235.853	233.38	0	0.426946	1.20128	68.0633	328.818	-1471.12	1847.89	-311	200	0	0.283269	-1.56004	88.902	-394.819	516.169	811.766	-914	200	0
454	7	34.2061	80.3265	-831.438	10082.8	37700.8	-514.749	345.344	597.873	0	-199.625	-63.7157	-618.647	-20492.4	-39326.8	15563.6	236.431	233.125	0	0.435208	1.16688	67.9097	314.996	-1477.42	1842.13	-311	200	0	0.489373	-1.51939	87.6368	-334.561	466.241	814.319	-914	200	0
454	8	35.2113	80.9896	-821.12	9998.17	37403.9	-344.221	345.552	597.824	0	-198.273	-65.2334	-619.81	-20357.4	-39011.1	15465.6	237.06	232.845	0	0.443668	1.14912	67.7444	292.471	-1486.56	1836.01	-311	200	0	0.679599	-1.37937	86.184	-291.659	442.598	824.096	-914	200	0
454	9	34.36	81.7383	-810.199	9870.42	36886.9	-212.343	345.528	597.817	0	-196.709	-66.8427	-620.812	-20202	-38652.7	15353.2	237.739	232.541	0	0.454366	1.15032	67.5894	264.928	-1497.71	1830.81	-311	200	0	0.85979	-1.16558	84.8366	-278.537	441.317	839.352	-914	200	0
455	0	31.8274	82.5719	-799.204	9718.82	36206.5	-119.831	345.303	597.839	0	-194.962	-68.548	-621.68	-20026	-38254.3	15229.9	238.466	232.213	0	0.469367	1.16916	67.4413	235.894	-1510.76	1827.69	-311	200	0	1.01289	-0.911505	83.8762	-299.491	452.049	856.415	-914	200	0	-179.544	8.7522	-1227.07	-566121	519359	53347.8	416.203	461.685	0
455	1	27.8523	83.4862	-788.567	9558.78	35409.9	-67.4934	344.904	597.878	0	-193.062	-70.3464	-622.458	-19828.5	-37821.2	15099.1	239.239	231.855	0	0.488857	1.20137	67.2909	208.056	-1524.98	1826.88	-311	200	0	1.10646	-0.649767	83.5513	-352.715	464.389	870.095	-914	200	0
455	2	22.7142	84.4614	-778.575	9401.34	34536	-55.5174	344.358	597.925	0	-191.043	-72.236	-623.166	-19608.4	-37360	14963.5	240.048	231.466	0	0.509161	1.24028	67.1428	181.631	-1539.07	1827.47	-311	200	0	1.11959	-0.410829	84.0648	-433.336	471.275	877.426	-914	200	0
455	3	16.7081	85.4521	-769.345	9253.41	33616.3	-83.5479	343.695	597.972	0	-188.95	-74.2201	-623.767	-19365.4	-36878.2	14825.2	240.878	231.046	0	0.523323	1.27751	67.0121	155.046	-1551.87	1828.1	-311	200	0	1.05703	-0.222679	85.4609	-528.53	466.834	880.241	-914	200	0
455	4	10.1279	86.3896	-760.845	9118.3	32676.8	-150.875	342.948	598.016	0	-186.833	-76.3052	-624.175	-19099.6	-36383.5	14685.2	241.709	230.6	0	0.524054	1.30414	66.9136	127.839	-1562.85	1828.12	-311	200	0	0.94014	-0.10402	87.4995	-610.345	445.2	881.823	-914	200	0
455	5	3.2514	87.1951	-752.952	8997.34	31739.6	-255.611	342.154	598.051	0	-184.752	-78.4991	-624.289	-18812.2	-35883.5	14544	242.521	230.134	0	0.505925	1.31235	66.8567	101.654	-1571.87	1828.26	-311	200	0	0.786293	-0.0597754	89.7115	-641.386	404.707	881.792	-914	200	0
455	6	-3.67228	87.7968	-745.52	8892.07	30824.6	-393.55	341.346	598.073	0	-182.766	-80.8105	-624.023	-18504.4	-35386	14401.6	243.294	229.653	0	0.465807	1.29787	66.8489	78.6839	-1578.57	1830.15	-311	200	0	0.59849	-0.0846091	91.6035	-593.101	354.475	876.312	-914	200	0
455	7	-10.4298	88.1427	-738.431	8805.45	29950.7	-558.188	340.56	598.075	0	-180.929	-83.246	-623.34	-18179.1	-34896.5	14258.3	244.017	229.164	0	0.403182	1.26195	66.8988	60.6711	-1581.85	1835.36	-311	200	0	0.38015	-0.16677	92.8217	-458.475	314.04	862.643	-914	200	0
455	8	-16.845	88.2048	-731.638	8741.67	29135.1	-742.035	339.822	598.052	0	-179.284	-85.8027	-622.281	-17841	-34414.8	14114.5	244.696	228.67	0	0.321636	1.21098	67.0166	49.3083	-1580.02	1844.77	-311	200	0	0.157526	-0.289213	93.2006	-252.277	302.713	842.604	-914	200	0
455	9	-22.7756	87.9804	-725.182	8705.09	28392.1	-937.977	339.152	597.996	0	-177.846	-88.4649	-621.013	-17498.1	-33931.3	13969.5	245.361	228.177	0	0.23036	1.15298	67.2069	46.1824	-1571.87	1858.18	-311	200	0	-0.0227431	-0.432738	92.7648	-5.43767	327.597	823.148	-914	200	0
456	0	-28.108	87.494	-719.181	8699.45	27732	-1139.47	338.561	597.904	0	-176.595	-91.2094	-619.869	-17164.2	-33423.6	13820	246.08	227.69	0	0.143268	1.09406	67.4591	51.8116	-1557.89	1874.46	-311	200	0	-0.122052	-0.581023	91.7222	245.504	380.637	813.833	-914	200	0	-205.911	-20.6267	-1197.01	-537370	519051	65280.1	425.346	448.088	0
456	1	-32.7564	86.7936	-713.798	8728.21	27161.9	-1339.99	338.053	597.772	0	-175.464	-94.0146	-619.36	-16861.4	-32852.6	13659.6	246.957	227.224	0	0.0750551	1.03718	67.7451	65.1568	-1540.06	1891.64	-311	200	0	-0.133915	-0.722485	90.4291	470.826	446.152	821.703	-914	200	0
456	2	-36.6676	85.9334	-709.181	8793.88	26687.3	-1533.13	337.631	597.6	0	-174.339	-96.8672	-620.15	-16623.9	-32157.1	13478.6	248.146	226.806	0	0.03573	0.982583	68.0298	83.9221	-1521.18	1907.32	-311	200	0	-0.0822836	-0.849141	89.3055	653.635	510.682	848.253	-914	200	0
456	3	-39.8245	84.956	-705.414	8895.86	26314	-1713.53	337.303	597.389	0	-173.048	-99.7627	-623.028	-16499.8	-31248.3	13264.4	249.845	226.483	0	0.027247	0.930058	68.2828	104.823	-1504.23	1919.42	-311	200	0	-4.6309e-05	-0.958701	88.7065	789.236	567.349	890.832	-914	200	0
456	4	-42.2432	83.8872	-702.497	9029.45	26047.2	-1877.3	337.078	597.147	0	-171.347	-102.697	-628.899	-16551	-30009	13001.8	252.283	226.317	0	0.0447193	0.883478	68.4829	124.253	-1491.26	1927.14	-311	200	0	0.0920653	-1.05745	88.7948	880.265	613.848	943.692	-914	200	0
456	5	-43.9623	82.744	-700.363	9187.59	25888.5	-2021.66	336.964	596.882	0	-168.905	-105.652	-638.756	-16850.1	-28298.3	12672.7	255.698	226.38	0	0.080002	0.851865	68.6145	139.884	-1482.68	1930.73	-311	200	0	0.191456	-1.15178	89.4878	930.309	649.804	997.111	-914	200	0
456	6	-45.0311	81.5425	-698.908	9363.88	25834.6	-2144.55	336.964	596.602	0	-165.295	-108.57	-653.588	-17473.4	-25964	12256.9	260.275	226.735	0	0.124607	0.842629	68.6589	151.524	-1478.54	1930.62	-311	200	0	0.302533	-1.2374	90.515	942.793	679.754	1039.13	-914	200	0
456	7	-45.5004	80.2996	-698.022	9554.44	25878	-2244.1	337.073	596.312	0	-160.011	-111.343	-674.194	-18487.7	-22864.3	11733.6	266.086	227.422	0	0.170758	0.854334	68.5948	159.999	-1479.6	1927.05	-311	200	0	0.417716	-1.30662	91.5441	923.305	715.811	1059.64	-914	200	0
456	8	-45.4177	79.0371	-697.615	9756.87	26010	-2318.02	337.284	596.014	0	-152.521	-113.83	-701.026	-19937.6	-18891.3	11082.9	273.052	228.441	0	0.210144	0.878624	68.4163	165.86	-1485.96	1920.11	-311	200	0	0.511149	-1.36038	92.2845	877.68	768.533	1052.89	-914	200	0
456	9	-44.8281	77.7927	-697.62	9968.3	26221.7	-2363.74	337.587	595.711	0	-142.354	-115.949	-734.273	-21847.7	-13968.9	10282.5	280.976	229.754	0	0.232513	0.908754	68.154	169.563	-1496.02	1909.95	-311	200	0	0.557949	-1.40356	92.5118	809.472	833.228	1019.36	-914	200	0
457	0	-43.7701	76.6207	-697.979	10184.6	26503.3	-2379.5	337.971	595.408	0	-129.161	-117.728	-774.107	-24236.9	-8031.23	9308.63	289.625	231.31	0	0.227774	0.943221	67.8698	171.918	-1507.48	1896.78	-311	200	0	0.554722	-1.43655	92.1018	723.059	890.645	966.244	-914	200	0	-50.8933	-44.1601	-1551.41	-628870	676291	13978.5	434.334	403.978	0
457	1	-42.2745	75.5725	-698.637	10400.8	26843.4	-2364.32	338.423	595.113	0	-112.687	-119.214	-820.645	-27119.3	-1027.05	8144.95	298.749	233.046	0	0.192251	0.980911	67.6339	173.301	-1518.69	1880.99	-311	200	0	0.511038	-1.45703	91.1252	627.149	920.99	904.674	-914	200	0
457	2	-40.376	74.6836	-699.55	10611.5	27229.8	-2317.09	338.925	594.831	0	-92.7419	-120.391	-873.477	-30479	7036.69	6788.38	308.056	234.894	0	0.134566	1.01748	67.5021	172.904	-1529.2	1863.31	-311	200	0	0.43081	-1.45907	89.8624	533.208	915.641	846.145	-914	200	0
457	3	-38.1224	73.975	-700.668	10811.7	27649.8	-2237.79	339.462	594.569	0	-69.2432	-121.17	-931.121	-34238.2	16038.8	5246.63	317.225	236.771	0	0.0745452	1.04796	67.4977	169.551	-1539.68	1844.94	-311	200	0	0.314187	-1.42483	88.6626	451.644	881.484	801.083	-914	200	0
457	4	-35.5743	73.4628	-701.909	10997	28088.4	-2128.96	340.017	594.333	0	-42.3059	-121.432	-990.844	-38241.2	25713.3	3536.94	325.951	238.595	0	0.0347892	1.06829	67.6031	162.76	-1550.78	1827.33	-311	200	0	0.169226	-1.33302	87.7858	387.859	837.317	777.683	-914	200	0
457	5	-32.8032	73.167	-703.171	11163.5	28529.9	-1994.29	340.573	594.124	0	-12.3122	-121.061	-1049.04	-42268.9	35663.5	1688.65	333.996	240.293	0	0.0312668	1.07591	67.7685	152.488	-1561.97	1811.59	-311	200	0	0.017111	-1.18757	87.3383	339.672	802.575	780.644	-914	200	0
457	6	-29.8869	73.1095	-704.358	11307.9	28962.3	-1837.46	341.119	593.946	0	20.0289	-119.969	-1101.87	-46072.8	45414.1	-251.404	341.216	241.813	0	0.0687755	1.07485	67.935	138.374	-1571.88	1798.33	-311	200	0	-0.109154	-1.02416	87.2919	299.453	786.618	810.625	-914	200	0
457	7	-26.9005	73.3091	-705.382	11427.8	29377.7	-1663.04	341.648	593.799	0	53.6712	-118.112	-1145.91	-49416.3	54478	-2217.66	347.541	243.124	0	0.142174	1.07688	68.0591	120.09	-1579.23	1788.03	-311	200	0	-0.177849	-0.879564	87.5369	258.936	785.381	863.637	-914	200	0
457	8	-23.9118	73.7765	-706.158	11521.2	29770.7	-1476.88	342.159	593.685	0	87.3194	-115.504	-1178.56	-52107.5	62422.1	-4134.47	352.965	244.213	0	0.239799	1.0921	68.1227	98.6867	-1583.05	1781.14	-311	200	0	-0.177923	-0.766076	87.941	213.749	785.977	931.316	-914	200	0
457	9	-20.9789	74.5116	-706.605	11586.6	30136.5	-1284.13	342.65	593.602	0	119.581	-112.223	-1198.29	-54021.4	68917.7	-5927.85	357.514	245.082	0	0.34654	1.12115	68.1259	77.269	-1582.82	1777.64	-311	200	0	-0.125161	-0.672968	88.4292	166.737	775.286	1002.86	-914	200	0
458	0	-18.145	75.508	-706.68	11622.8	30471.3	-1088.04	343.119	593.553	0	149.102	-108.396	-1204.79	-55109.1	73770.4	-7532.68	361.231	245.742	0	0.447549	1.15831	68.072	60.4019	-1579.26	1776.88	-311	200	0	-0.0518278	-0.579318	89.0318	123.867	746.276	1066.72	-914	200	0	187.359	-9.3065	-1645.96	-655574	738330	-44008.1	454.024	398.012	0
458	1	-15.4403	76.7548	-706.37	11629.3	30771.5	-891.183	343.563	593.537	0	174.661	-104.19	-1198.96	-55396	76929.3	-8895.51	364.163	246.203	0	0.531524	1.19915	67.9639	52.6197	-1574.81	1778.22	-311	200	0	0.00598575	-0.468719	89.8073	84.2653	700.551	1111.86	-914	200	0
458	2	-12.892	78.2272	-705.661	11605.9	31031.7	-696.438	343.975	593.553	0	195.22	-99.8084	-1182.67	-54971.1	78471.4	-9975.63	366.351	246.481	0	0.590563	1.24214	67.8093	56.092	-1572.49	1781.55	-311	200	0	0.0144943	-0.337727	90.717	39.2271	646.81	1130.66	-914	200	0
458	3	-10.5335	79.882	-704.515	11553.2	31244.1	-506.294	344.348	593.601	0	209.976	-95.4918	-1158.37	-53966.6	78568.6	-10745.9	367.827	246.588	0	0.618159	1.28274	67.6216	68.4864	-1573.51	1786.63	-311	200	0	-0.0494814	-0.192111	91.6097	-17.3281	595.008	1123.42	-914	200	0
458	4	-8.40204	81.6629	-702.883	11473.2	31400.6	-322.681	344.674	593.677	0	218.423	-91.4968	-1128.72	-52533.7	77446	-11193.9	368.614	246.543	0	0.610112	1.30976	67.423	83.293	-1576.63	1792.33	-311	200	0	-0.186047	-0.0444408	92.3284	-80.6058	551.442	1099.33	-914	200	0
458	5	-6.53289	83.509	-700.724	11369.1	31495.3	-147.902	344.947	593.775	0	220.41	-88.075	-1096.24	-50819.7	75343.7	-11321	368.729	246.358	0	0.568912	1.31082	67.247	93.3019	-1579.73	1797.22	-311	200	0	-0.371666	0.0850378	92.808	-138.428	517.079	1071.48	-914	200	0
458	6	-4.95599	85.3595	-698.022	11244.4	31526.1	14.8431	345.165	593.891	0	216.173	-85.448	-1063.03	-48951.7	72489.7	-11140.6	368.191	246.049	0	0.506581	1.2811	67.129	94.6973	-1581.36	1800.14	-311	200	0	-0.571577	0.180212	93.0559	-182.333	486.969	1049.8	-914	200	0
458	7	-3.6928	87.1584	-694.785	11102.6	31494	162.006	345.329	594.02	0	206.314	-83.7808	-1030.71	-47028.6	69087	-10676.7	367.028	245.627	0	0.440922	1.22712	67.0876	88.5564	-1581.06	1800	-311	200	0	-0.754322	0.24151	93.0625	-212.751	454.126	1036.74	-914	200	0
458	8	-2.75079	88.8603	-691.061	10948	31402.5	290.814	345.441	594.158	0	191.731	-83.1607	-1000.3	-45119.1	65310.1	-9964.31	365.29	245.105	0	0.387029	1.16326	67.1178	79.1092	-1579.49	1796.27	-311	200	0	-0.90503	0.275816	92.7928	-235.108	417.46	1027.6	-914	200	0
458	9	-2.11869	90.4375	-686.949	10786.4	31256.6	399.851	345.501	594.298	0	173.521	-83.5921	-972.327	-43265.5	61308	-9047.47	363.053	244.497	0	0.351686	1.1049	67.2	70.7437	-1578.44	1789.92	-311	200	0	-1.02739	0.281917	92.2589	-256.172	384.595	1015.34	-914	200	0
459	0	-1.76567	91.8814	-682.61	10624.7	31063.6	488.719	345.507	594.435	0	152.848	-85.002	-946.93	-41490.6	57207.7	-7976.71	360.414	243.816	0	0.333569	1.06334	67.3141	66.2884	-1580.36	1783.38	-311	200	0	-1.13028	0.255675	91.5527	-281.75	366.817	996.457	-914	200	0	54.5796	-2.50688	-1376.7	-574466	633568	-10512.8	462.149	417.161	0
459	1	-1.64807	93.1939	-678.247	10469.6	30834.7	557.615	345.462	594.564	0	130.815	-87.2543	-924.041	-39807.2	53118.3	-6805.59	357.485	243.079	0	0.325877	1.04268	67.447	67.1675	-1587.25	1779.69	-311	200	0	-1.21413	0.199804	90.8362	-313.32	369.411	973.354	-914	200	0
459	2	-1.72073	94.3751	-674.063	10326.5	30583.9	607.102	345.373	594.68	0	108.356	-90.1726	-903.482	-38224.2	49131.7	-5586.1	354.38	242.308	0	0.319684	1.03885	67.5883	73.9138	-1599.36	1781.37	-311	200	0	-1.27035	0.12144	90.3264	-348.277	385.727	951.385	-914	200	0
459	3	-1.94251	95.4177	-670.218	10200.8	30326.6	637.794	345.249	594.78	0	86.1766	-93.5652	-885.08	-36751.2	45320.2	-4363.39	351.205	241.523	0	0.307378	1.04261	67.7179	86.0712	-1615.11	1789.51	-311	200	0	-1.2982	0.0249554	90.2126	-384.208	406.51	933.582	-914	200	0
459	4	-2.27592	96.3074	-666.828	10098	30077.5	650.307	345.105	594.857	0	64.7458	-97.2425	-868.717	-35398.2	41734.4	-3173.2	348.042	240.748	0	0.284186	1.04445	67.8065	101.947	-1632.21	1803.34	-311	200	0	-1.32319	-0.0924287	90.5463	-419.742	433.94	918.714	-914	200	0
459	5	-2.68733	97.0241	-663.954	10022.7	29850.9	645.472	344.959	594.904	0	44.3307	-101.027	-854.315	-34174.2	38403.7	-2041.82	344.953	240.002	0	0.248062	1.03694	67.8326	118.854	-1648.25	1820.23	-311	200	0	-1.38352	-0.236154	91.2145	-449.172	478.286	904.295	-914	200	0
459	6	-3.14744	97.5431	-661.616	9978.65	29660.3	624.448	344.83	594.918	0	25.0526	-104.762	-841.781	-33084.9	35337.5	-987.172	341.979	239.303	0	0.200433	1.01418	67.7943	134.172	-1660.27	1836.66	-311	200	0	-1.49301	-0.395907	92.0083	-460.649	543.588	890.659	-914	200	0
459	7	-3.62851	97.8401	-659.808	9968.05	29516.8	588.846	344.735	594.893	0	6.95698	-108.305	-830.964	-32130.3	32530.8	-20.4604	339.148	238.666	0	0.147317	0.971063	67.7068	146.61	-1665.22	1849.94	-311	200	0	-1.62833	-0.535078	92.7438	-445.557	622.052	880.766	-914	200	0
459	8	-4.09891	97.898	-658.528	9991.86	29428.5	540.748	344.688	594.827	0	-9.91959	-111.518	-821.636	-31304.2	29970.5	851.948	336.477	238.1	0	0.0975819	0.905073	67.5935	156.305	-1661.24	1859.14	-311	200	0	-1.74934	-0.613503	93.3419	-407.62	697.543	876.153	-914	200	0
459	9	-4.51733	97.7142	-657.81	10050.1	29401.9	482.45	344.697	594.722	0	-25.4997	-114.269	-813.512	-30593.6	27639.3	1627.68	333.975	237.607	0	0.058578	0.821478	67.4803	163.855	-1648.04	1864.55	-311	200	0	-1.81789	-0.619378	93.7841	-358.777	750.457	875.958	-914	200	0
460	0	-4.83118	97.3025	-657.712	10142.4	29440.5	416.26	344.762	594.579	0	-39.6455	-116.446	-806.272	-29980.7	25518.2	2307.66	331.65	237.184	0	0.0336396	0.735172	67.3843	169.986	-1625.92	1866.8	-311	200	0	-1.80631	-0.572557	94.0564	-308.794	763.581	879.685	-914	200	0	-75.6048	-21.419	-1283.61	-548372	590344	16158.2	457.12	426.375	0
460	1	-4.98423	96.691	-658.287	10267.6	29543.9	344.378	344.88	594.403	0	-52.1704	-117.96	-799.602	-29446.2	23590.8	2894.44	329.503	236.826	0	0.0227767	0.66357	67.3081	175.89	-1596.23	1866.45	-311	200	0	-1.708	-0.506006	94.1837	-260.125	728.228	887.32	-914	200	0
460	2	-4.93175	95.9148	-659.533	10423	29707.6	268.633	345.043	594.196	0	-62.8694	-118.759	-793.213	-28972.1	21846.8	3390.46	327.542	236.525	0	0.0240377	0.616589	67.2481	182.552	-1563.31	1863.92	-311	200	0	-1.53951	-0.447797	94.2198	-208.047	645.421	897.471	-914	200	0
460	3	-4.65106	95.0066	-661.376	10604.8	29925.1	190.379	345.247	593.966	0	-71.5537	-118.838	-786.869	-28543.4	20281.4	3797.36	325.775	236.275	0	0.0345314	0.594	67.203	189.222	-1534.12	1859.83	-311	200	0	-1.33054	-0.412542	94.1493	-145.424	523.42	908.237	-914	200	0
460	4	-4.14096	93.9911	-663.699	10808.8	30190.3	110.803	345.488	593.714	0	-78.077	-118.232	-780.4	-28149.8	18894.3	4116.19	324.211	236.071	0	0.0508461	0.590559	67.1702	193.167	-1514.73	1855.2	-311	200	0	-1.12301	-0.404217	93.8705	-72.0883	379.215	919.239	-914	200	0
460	5	-3.41321	92.8889	-666.386	11030.8	30499.7	31.1405	345.769	593.447	0	-82.3587	-117.011	-773.738	-27786.2	17689.6	4348.02	322.862	235.912	0	0.0694348	0.601574	67.1407	191.354	-1507.65	1850.99	-311	200	0	-0.971264	-0.422246	93.3043	-1.30298	239.546	931.001	-914	200	0
460	6	-2.48219	91.7215	-669.348	11265.8	30851.6	-47.6607	346.092	593.169	0	-84.4007	-115.269	-766.943	-27452.9	16674.1	4494.62	321.741	235.795	0	0.087962	0.625194	67.1026	182.387	-1511.91	1847.4	-311	200	0	-0.916222	-0.465171	92.4889	43.6302	131.299	942.21	-914	200	0
460	7	-1.35831	90.5124	-672.524	11508.4	31242.4	-125.422	346.455	592.888	0	-84.2952	-113.119	-760.207	-27155.1	15857.2	4559.22	320.859	235.721	0	0.105886	0.662408	67.0438	167.072	-1524.3	1844.1	-311	200	0	-0.953377	-0.534864	91.5668	40.9848	70.4152	949.003	-914	200	0
460	8	-0.0462571	89.2854	-675.873	11754.4	31665.3	-202.646	346.851	592.609	0	-82.2219	-110.687	-753.822	-26902.8	15250.3	4547	320.231	235.689	0	0.124038	0.714927	66.9507	147.951	-1540.1	1841.17	-311	200	0	-1.03462	-0.634881	90.7102	-17.0342	63.498	947.512	-914	200	0
460	9	1.45512	88.0684	-679.377	12001.7	32111.4	-279.775	347.266	592.334	0	-78.437	-108.107	-748.146	-26708.3	14864.6	4464.94	319.869	235.699	0	0.145195	0.781582	66.8143	128.985	-1554.68	1839.63	-311	200	0	-1.10211	-0.760634	90.056	-119.367	113.289	935.77	-914	200	0
461	0	3.14929	86.8952	-683.047	12249.1	32571.9	-356.51	347.686	592.067	0	-73.2534	-105.514	-743.565	-26582.3	14706.5	4320.88	319.778	235.75	0	0.173307	0.856541	66.6443	114.898	-1565.95	1840.67	-311	200	0	-1.11894	-0.894237	89.6544	-240.202	215.743	913.345	-914	200	0	-30.1578	-16.0732	-1292.02	-560127	590592	1318.26	456.016	432.926	0
461	1	5.03268	85.799	-686.895	12495.1	33038.3	-431.875	348.098	591.809	0	-67.0153	-103.042	-740.436	-26531	14775.4	4122.71	319.955	235.832	0	0.20914	0.931217	66.4753	109.025	-1575.06	1844.15	-311	200	0	-1.07439	-1.0029	89.4351	-347.022	356.164	880.602	-914	200	0
461	2	7.08704	84.8	-690.893	12736.9	33502.5	-504.717	348.492	591.565	0	-60.0736	-100.82	-739.016	-26555.8	15063.6	3878.07	320.383	235.934	0	0.248228	0.997369	66.3594	111.359	-1584.69	1848.39	-311	200	0	-0.975435	-1.04192	89.2494	-409.306	513.32	838.539	-914	200	0
461	3	9.27969	83.9011	-694.949	12970.6	33958	-573.944	348.864	591.336	0	-52.7585	-98.9678	-739.425	-26655.3	15556.5	3594.23	321.039	236.049	0	0.285295	1.04861	66.3457	119.405	-1596.9	1851.3	-311	200	0	-0.842481	-0.983365	88.9819	-408.076	668.014	789.711	-914	200	0
461	4	11.5683	83.0934	-698.94	13192	34399.2	-638.452	349.216	591.126	0	-45.3522	-97.5876	-741.654	-26826.5	16233.9	3278.55	321.889	236.171	0	0.318005	1.08051	66.4549	130.358	-1611.29	1851.46	-311	200	0	-0.701786	-0.847535	88.6286	-343.485	807.795	740.028	-914	200	0
461	5	13.9055	82.3641	-702.738	13397.3	34820.4	-697.207	349.55	590.936	0	-38.0709	-96.7498	-745.573	-27065.1	17071.4	2938.77	322.897	236.301	0	0.345514	1.09044	66.6765	141.875	-1624.1	1848.58	-311	200	0	-0.568237	-0.686672	88.2729	-235.057	923.836	698.85	-914	200	0
461	6	16.2427	81.7014	-706.233	13583	35214.2	-749.602	349.862	590.767	0	-31.0604	-96.491	-750.957	-27363.6	18041.5	2582.31	324.025	236.438	0	0.367668	1.07786	66.99	152.17	-1629.88	1843.36	-311	200	0	-0.437744	-0.542542	88.0161	-113.373	1007.48	675.498	-914	200	0
461	7	18.5319	81.0977	-709.342	13746.3	35573.6	-795.622	350.15	590.621	0	-24.4044	-96.8151	-757.526	-27711.3	19113.4	2215.87	325.231	236.581	0	0.386503	1.04443	67.3777	160.004	-1625.2	1836.54	-311	200	0	-0.298912	-0.43091	87.9524	-7.11551	1053.92	674.831	-914	200	0
461	8	20.7278	80.5518	-712.015	13885.9	35893.4	-835.743	350.411	590.498	0	-18.1382	-97.6961	-764.99	-28094.4	20253.9	1845.61	326.476	236.725	0	0.404976	0.994063	67.8175	163.975	-1611.38	1827.95	-311	200	0	-0.152119	-0.349138	88.1583	67.1215	1065.65	695.246	-914	200	0
461	9	22.7917	80.0718	-714.25	14001.1	36169.2	-871.135	350.639	590.397	0	-12.2597	-99.0755	-773.075	-28497.1	21428.9	1476.85	327.719	236.862	0	0.423232	0.933114	68.2793	162.679	-1594.47	1816.63	-311	200	0	-0.0199243	-0.28726	88.6391	107.173	1048.92	729.386	-914	200	0
462	0	24.6954	79.6745	-716.099	14090.9	36396.1	-903.809	350.826	590.323	0	-6.73927	-100.862	-781.538	-28902.8	22605.7	1113.38	328.925	236.982	0	0.437908	0.871162	68.7266	156.642	-1582.03	1802.4	-311	200	0	0.0635415	-0.24243	89.2979	121.947	1012.19	768.342	-914	200	0	44.2646	-29.6868	-1378.09	-588408	625588	-28879.4	455.484	425.918	0
462	1	26.4208	79.3812	-717.639	14154.1	36570.3	-936.129	350.959	590.277	0	-1.52962	-102.936	-790.163	-29297.4	23755.6	756.821	330.064	237.078	0	0.445148	0.821129	69.1145	149.355	-1578.4	1786.7	-311	200	0	0.0760705	-0.224219	89.9963	125.406	971.832	807.127	-914	200	0
462	2	27.9517	79.2099	-718.932	14190.8	36689.1	-970.04	351.033	590.261	0	3.42344	-105.172	-798.76	-29670.3	24855.4	406.867	331.118	237.146	0	0.442639	0.797037	69.3945	145.255	-1582.22	1771.89	-311	200	0	0.0213483	-0.243061	90.6401	128.54	953.149	845.034	-914	200	0
462	3	29.2665	79.1705	-719.997	14202.3	36749.4	-1006.28	351.041	590.275	0	8.1713	-107.448	-807.151	-30014.6	25887.2	62.6841	332.072	237.186	0	0.430278	0.808165	69.5269	146.638	-1588.48	1760.06	-311	200	0	-0.073623	-0.300036	91.1664	132.368	977.849	881.653	-914	200	0
462	4	30.3376	79.2626	-720.83	14189.8	36748.5	-1044.3	350.981	590.315	0	12.7525	-109.665	-815.164	-30325.5	26837.1	-275.502	332.922	237.202	0	0.411655	0.852816	69.4937	152.65	-1592.39	1752.66	-311	200	0	-0.170399	-0.384801	91.4839	127.947	1051.58	915.115	-914	200	0
462	5	31.1366	79.4755	-721.416	14154.1	36686.4	-1083.32	350.853	590.38	0	17.1859	-111.747	-822.636	-30599.9	27694.7	-605.78	333.666	237.197	0	0.393249	0.917659	69.3071	160.705	-1590.96	1750.31	-311	200	0	-0.234126	-0.476055	91.5032	104.909	1164.06	943.763	-914	200	0
462	6	31.6409	79.7913	-721.741	14096	36565.9	-1123.15	350.663	590.47	0	21.471	-113.641	-829.433	-30836.4	28453.7	-924.932	334.305	237.178	0	0.379661	0.983872	69.0099	168.248	-1582.43	1752.76	-311	200	0	-0.249236	-0.547385	91.2162	60.2497	1293.62	967.837	-914	200	0
462	7	31.8383	80.1905	-721.79	14017.7	36391.2	-1164.08	350.418	590.579	0	25.5937	-115.309	-835.466	-31035.8	29111.9	-1229.17	334.845	237.148	0	0.370277	1.03612	68.6636	173.445	-1566.52	1759.23	-311	200	0	-0.227141	-0.574405	90.7105	-0.571188	1410.27	988.567	-914	200	0
462	8	31.7314	80.6572	-721.568	13922.5	36165.9	-1206.55	350.121	590.705	0	29.5304	-116.728	-840.702	-31200.5	29670.4	-1514.85	335.292	237.112	0	0.361638	1.06893	68.3326	175.302	-1545.49	1768.83	-311	200	0	-0.19047	-0.540848	90.1341	-68.0364	1483.06	1005.81	-914	200	0
462	9	31.3402	81.1831	-721.121	13813.9	35891.9	-1250.98	349.772	590.844	0	33.2509	-117.881	-845.172	-31335.1	30132.7	-1779	335.653	237.075	0	0.352098	1.08641	68.0709	174.008	-1523.53	1780.68	-311	200	0	-0.146201	-0.450014	89.6546	-133.008	1491.46	1017.78	-914	200	0
463	0	30.7029	81.7688	-720.542	13695.9	35570.5	-1297.47	349.366	590.992	0	36.7194	-118.759	-848.977	-31446.2	30503.6	-2019.7	335.93	237.04	0	0.342313	1.0969	67.9027	171.185	-1504.15	1793.7	-311	200	0	-0.0840094	-0.327714	89.4091	-189.318	1434.27	1023.37	-914	200	0	71.7194	-34.2743	-1421.63	-599255	638509	-36846.5	451.549	420.347	0
463	1	29.8677	82.4201	-719.949	13573.2	35203.6	-1345.79	348.897	591.147	0	39.8962	-119.365	-852.268	-31541	30788.1	-2236.16	336.125	237.008	0	0.332396	1.10815	67.8112	169.473	-1488.64	1806.1	-311	200	0	0.00218798	-0.202288	89.4542	-234.05	1329.64	1023.33	-914	200	0
463	2	28.8812	83.1381	-719.439	13449.2	34796	-1395.39	348.365	591.306	0	42.7352	-119.722	-855.209	-31625.6	30991.4	-2427.91	336.238	236.98	0	0.321171	1.12521	67.7518	171.018	-1477.47	1815.8	-311	200	0	0.104185	-0.0848886	89.7533	-266.136	1205.37	1018.23	-914	200	0
463	3	27.7786	83.9113	-719.058	13325.6	34355.7	-1445.74	347.779	591.468	0	45.18	-119.884	-857.948	-31705.1	31118.1	-2593.88	336.27	236.955	0	0.307065	1.14907	67.6774	175.805	-1472.08	1821.72	-311	200	0	0.205871	0.0228193	90.1923	-286.962	1089.62	1006.71	-914	200	0
463	4	26.5821	84.7123	-718.789	13201.8	33892.8	-1496.78	347.153	591.633	0	47.1629	-119.926	-860.588	-31784.6	31173.1	-2732.55	336.223	236.934	0	0.287635	1.17621	67.5546	182.032	-1474.49	1824.16	-311	200	0	0.286597	0.108167	90.5996	-303.013	1004.69	988.403	-914	200	0
463	5	25.304	85.502	-718.575	13076.6	33417.6	-1549.08	346.505	591.802	0	48.6157	-119.931	-863.172	-31869.7	31164.5	-2842.87	336.105	236.922	0	0.259129	1.2007	67.3707	188.225	-1485.41	1823.66	-311	200	0	0.320243	0.146622	90.8069	-323.98	957.818	966.544	-914	200	0
463	6	23.9527	86.2385	-718.341	12949.4	32939.6	-1603.63	345.855	591.973	0	49.4872	-119.979	-865.698	-31965	31103.2	-2924.83	335.928	236.924	0	0.218161	1.21755	67.1379	194.26	-1503.76	1820.28	-311	200	0	0.281526	0.121043	90.7271	-355.315	936.568	945.758	-914	200	0
463	7	22.5409	86.8852	-718.03	12820.9	32467	-1661.14	345.217	592.144	0	49.7611	-120.137	-868.142	-32072	31000.3	-2979.66	335.709	236.943	0	0.164657	1.22374	66.8933	200.042	-1527.1	1814.03	-311	200	0	0.159813	0.0363183	90.3591	-392.676	917.106	928.742	-914	200	0
463	8	21.091	87.4179	-717.623	12692.5	32006.5	-1721.48	344.601	592.313	0	49.4627	-120.451	-870.486	-32187.9	30864.1	-3009.63	335.456	236.977	0	0.104475	1.21711	66.6833	203.427	-1551.75	1805.74	-311	200	0	-0.0302023	-0.0816859	89.7495	-422.917	879.092	915.837	-914	200	0
463	9	19.6384	87.8311	-717.16	12566.9	31562.9	-1783.67	344.011	592.477	0	48.6582	-120.937	-872.742	-32306.7	30698.4	-3017.45	335.175	237.017	0	0.0496751	1.19667	66.5435	199.934	-1573.9	1796.83	-311	200	0	-0.249391	-0.199682	88.9824	-430.557	818.971	905.926	-914	200	0
464	0	18.2341	88.1424	-716.746	12447	31139.9	-1846.4	343.446	592.634	0	47.4511	-121.581	-874.964	-32421.4	30502.7	-3005.65	334.862	237.055	0	0.0136306	1.16444	66.4843	185.375	-1590.99	1788.94	-311	200	0	-0.44431	-0.297688	88.1715	-404.431	754.322	897.26	-914	200	0	56.1397	-35.5696	-1448.8	-606803	637867	-30170.9	442.125	417.628	0
464	1	16.9361	88.3856	-716.515	12335.6	30739.4	-1908.63	342.901	592.784	0	45.9724	-122.35	-877.219	-32525.5	30274.6	-2976.3	334.512	237.078	0	0.00377982	1.12517	66.4855	159.53	-1601.92	1783.83	-311	200	0	-0.561382	-0.381935	87.4202	-340.344	712.429	888.774	-914	200	0
464	2	15.7934	88.5936	-716.573	12233.7	30361.2	-1970.07	342.37	592.928	0	44.3656	-123.204	-879.544	-32614.8	30014.1	-2931.93	334.125	237.081	0	0.020086	1.08359	66.5108	127.032	-1606.38	1783.15	-311	200	0	-0.563369	-0.475006	86.8024	-243.515	711.221	881.24	-914	200	0
464	3	14.8312	88.7849	-716.953	12141.2	30003	-2031.07	341.848	593.066	0	42.7709	-124.105	-881.941	-32686.8	29726	-2876.23	333.705	237.062	0	0.0584626	1.04345	66.5298	94.546	-1605.05	1787.48	-311	200	0	-0.443025	-0.590004	86.3811	-131.38	753.296	876.43	-914	200	0
464	4	14.0473	88.9635	-717.609	12057	29661.6	-2092.36	341.334	593.198	0	41.3146	-125.013	-884.368	-32740.2	29418.1	-2813.85	333.265	237.021	0	0.111884	1.00908	66.5199	67.703	-1600.15	1795.62	-311	200	0	-0.226314	-0.712281	86.1935	-29.491	836.455	875.048	-914	200	0
464	5	13.4167	89.1235	-718.437	11979.2	29334	-2154.92	340.83	593.326	0	40.0986	-125.889	-886.747	-32774.9	29099	-2749.66	332.815	236.961	0	0.170847	0.985136	66.4636	49.935	-1594.91	1805.37	-311	200	0	0.0394408	-0.803184	86.2115	38.393	960.667	875.895	-914	200	0
464	6	12.9022	89.2547	-719.317	11905.8	29018.3	-2219.58	340.341	593.449	0	39.1897	-126.693	-888.97	-32793.3	28775.8	-2687.42	332.37	236.889	0	0.227286	0.974878	66.3644	42.0085	-1591.98	1814.83	-311	200	0	0.307823	-0.820821	86.3666	59.0018	1121.53	876.134	-914	200	0
464	7	12.4675	89.3488	-720.141	11834.5	28712.4	-2286.52	339.871	593.566	0	38.6145	-127.391	-890.944	-32799.5	28453.7	-2628.5	331.937	236.814	0	0.27772	0.980041	66.2579	42.0278	-1591.74	1823.02	-311	200	0	0.55158	-0.748002	86.634	34.9835	1304.4	871.871	-914	200	0
464	8	12.0851	89.4034	-720.829	11763.7	28412.9	-2354.92	339.417	593.68	0	38.3696	-127.953	-892.618	-32798	28135.8	-2572.47	331.521	236.744	0	0.321895	1.00145	66.1959	46.7396	-1592.32	1829.9	-311	200	0	0.762735	-0.612219	87.0701	-15.5451	1489.41	859.787	-914	200	0
464	9	11.7402	89.4265	-721.349	11692.6	28116.4	-2423.36	338.977	593.791	0	38.4382	-128.35	-893.999	-32793	27824	-2519.02	331.123	236.681	0	0.359351	1.03775	66.2193	53.3139	-1591.22	1836.24	-311	200	0	0.931831	-0.4767	87.7556	-68.4555	1657.85	838.894	-914	200	0
465	0	11.431	89.4401	-721.723	11621.1	27820.5	-2490.63	338.547	593.898	0	38.8027	-128.557	-895.146	-32788.8	27519	-2469.44	330.743	236.63	0	0.387326	1.08287	66.3456	60.1596	-1586.69	1843.3	-311	200	0	1.02759	-0.406877	88.6852	-107.366	1792.31	809.927	-914	200	0	53.1194	-35.9518	-1464.59	-612722	638994	-28151.5	438.046	417.16	0
465	1	11.1629	89.475	-722.013	11549.2	27524.6	-2555.97	338.122	594.004	0	39.4418	-128.558	-896.141	-32791	27224.4	-2426.25	330.38	236.591	0	0.402179	1.12642	66.5721	66.5389	-1577.91	1851.9	-311	200	0	1.00622	-0.439603	89.699	-131.188	1877.14	773.705	-914	200	0
465	2	10.9377	89.5552	-722.269	11476.5	27227.5	-2618.91	337.697	594.11	0	40.3132	-128.352	-897.045	-32803.7	26949.7	-2391.02	330.043	236.569	0	0.403469	1.15865	66.8798	72.1519	-1564.86	1861.52	-311	200	0	0.843373	-0.569579	90.5344	-150.617	1903.29	732.878	-914	200	0
465	3	10.7456	89.6862	-722.5	11402.5	26928	-2678.95	337.271	594.218	0	41.3455	-127.956	-897.869	-32829.4	26707.9	-2362.32	329.746	236.564	0	0.395403	1.17604	67.2365	77.7317	-1548.01	1870.23	-311	200	0	0.553099	-0.754423	90.9813	-178.822	1869.37	695.155	-914	200	0
465	4	10.5673	89.8585	-722.676	11326.6	26624.8	-2735.77	336.842	594.327	0	42.4545	-127.396	-898.616	-32869.9	26505.9	-2336.08	329.496	236.578	0	0.383093	1.18194	67.6002	85.3789	-1528.59	1875.39	-311	200	0	0.182585	-0.934073	91.001	-223.657	1776.42	671.323	-914	200	0
465	5	10.382	90.0591	-722.762	11248.7	26317.6	-2789.74	336.413	594.437	0	43.5634	-126.708	-899.331	-32928.8	26339.6	-2307.57	329.288	236.615	0	0.368585	1.18258	67.9184	97.1111	-1509.21	1874.59	-311	200	0	-0.20581	-1.05109	90.7093	-284.446	1623.52	668.944	-914	200	0
465	6	10.1747	90.2802	-722.736	11168.4	26006.8	-2842.1	335.984	594.547	0	44.6106	-125.93	-900.081	-33009.4	26199.9	-2273.01	329.108	236.674	0	0.350942	1.1825	68.1329	113.069	-1493.78	1866.52	-311	200	0	-0.558861	-1.06593	90.264	-352.73	1409.41	688.779	-914	200	0
465	7	9.93704	90.5192	-722.605	11085.4	25693.2	-2894.18	335.556	594.659	0	45.5522	-125.099	-900.927	-33113.4	26078.1	-2230.55	328.946	236.755	0	0.328145	1.18201	68.1984	131.124	-1485.34	1851.33	-311	200	0	-0.848238	-0.971172	89.772	-414.298	1141.18	726.865	-914	200	0
465	8	9.66725	90.7758	-722.389	10999.3	25377.4	-2946.59	335.13	594.774	0	46.362	-124.245	-901.914	-33240.6	25966.9	-2180.38	328.791	236.856	0	0.297342	1.17804	68.1049	147.359	-1484.36	1830.66	-311	200	0	-1.06544	-0.79734	89.2776	-452.173	843.341	777.917	-914	200	0
465	9	9.37099	91.0505	-722.127	10908.5	25058.4	-2999.13	334.701	594.894	0	47.0315	-123.394	-903.083	-33389.5	25860.2	-2123.8	328.635	236.973	0	0.25535	1.16796	67.8829	157.242	-1489.61	1806.86	-311	200	0	-1.21336	-0.597694	88.8164	-454.705	552.665	835.328	-914	200	0
466	0	9.06379	91.3474	-721.874	10811.6	24733.8	-3051.2	334.263	595.023	0	47.5687	-122.565	-904.492	-33557.2	25754.3	-2061.74	328.474	237.101	0	0.202929	1.15276	67.5829	158.106	-1500.25	1782.28	-311	200	0	-1.3077	-0.420298	88.4662	-424.863	301.671	890.752	-914	200	0	56.4004	-26.2693	-1480.89	-617841	639227	-24837.1	433.486	416.337	0
466	1	8.76729	91.6747	-721.709	10708.1	24401.9	-3102.27	333.811	595.163	0	47.9941	-121.773	-906.21	-33738.6	25646.7	-1994.28	328.301	237.23	0	0.148781	1.13643	67.2575	151.203	-1516.33	1759.2	-311	200	0	-1.37303	-0.290903	88.3274	-377.902	110.221	937.357	-914	200	0
466	2	8.49826	92.0387	-721.698	10600.2	24063.9	-3152.1	333.343	595.312	0	48.3323	-121.031	-908.281	-33928	25536	-1921.5	328.115	237.354	0	0.105777	1.12214	66.961	140.574	-1537.87	1740.08	-311	200	0	-1.42282	-0.211453	88.4415	-328.961	-12.2509	972.816	-914	200	0
466	3	8.25978	92.4379	-721.858	10491.9	23723.7	-3201.1	332.865	595.465	0	48.6053	-120.354	-910.696	-34119.7	25422.2	-1844.9	327.915	237.465	0	0.081675	1.10982	66.7514	130.27	-1564.12	1727.29	-311	200	0	-1.44291	-0.159148	88.737	-286.118	-63.9246	998.065	-914	200	0
466	4	8.04195	92.8623	-722.151	10386	23386.2	-3250.02	332.384	595.618	0	48.8294	-119.758	-913.396	-34308.7	25306.3	-1767.75	327.706	237.562	0	0.074389	1.09772	66.6753	123.609	-1592.99	1722.36	-311	200	0	-1.40321	-0.09461	89.0625	-252.965	-48.7751	1014.58	-914	200	0
466	5	7.82891	93.2964	-722.499	10283.3	23056.5	-3299.2	331.912	595.767	0	49.0117	-119.266	-916.287	-34490.3	25189.1	-1694.59	327.49	237.641	0	0.0752409	1.0843	66.7454	123.44	-1621.09	1725.26	-311	200	0	-1.28822	0.00738441	89.2972	-232.562	27.2258	1022.93	-914	200	0
466	6	7.60429	93.7231	-722.815	10183	22738.9	-3348.42	331.459	595.912	0	49.1512	-118.895	-919.256	-34660.8	25070.1	-1630.43	327.272	237.705	0	0.0753226	1.06842	66.9339	130.926	-1644.14	1734.24	-311	200	0	-1.11407	0.136987	89.454	-228.069	160.407	1022.4	-914	200	0
466	7	7.35358	94.128	-723.023	10083.8	22436	-3397.64	331.031	596.053	0	49.2489	-118.66	-922.186	-34818.2	24946.6	-1579.19	327.052	237.756	0	0.0709107	1.04949	67.1799	144.449	-1657.94	1746.78	-311	200	0	-0.916694	0.266006	89.6662	-240.068	345.328	1011.57	-914	200	0
466	8	7.06757	94.5004	-723.075	9985.14	22148.7	-3447.42	330.631	596.191	0	49.3163	-118.573	-924.974	-34962.1	24814.1	-1542.19	326.827	237.798	0	0.0656025	1.02797	67.4043	160.28	-1659.54	1760.95	-311	200	0	-0.726258	0.373315	90.0656	-264.167	562.342	989.138	-914	200	0
466	9	6.74822	94.8383	-722.975	9887.58	21874.9	-3498.43	330.257	596.324	0	49.3722	-118.644	-927.551	-35091.8	24668	-1518.3	326.595	237.833	0	0.0679872	1.00584	67.5334	174.18	-1648.28	1775.99	-311	200	0	-0.553955	0.447908	90.6777	-293.948	775.369	954.593	-914	200	0
467	0	6.41215	95.1531	-722.789	9792.43	21610.9	-3551.14	329.899	596.452	0	49.4384	-118.871	-929.893	-35204.9	24504	-1505.58	326.352	237.859	0	0.0863213	0.987237	67.5337	182.738	-1626.3	1791.61	-311	200	0	-0.398246	0.48081	91.4282	-327.136	947.807	908.758	-914	200	0	55.4395	-23.5636	-1500.22	-624051	644179	-24126.3	431.165	415.177	0
467	1	6.08523	95.4673	-722.631	9700.51	21351.8	-3605.8	329.547	596.576	0	49.5346	-119.244	-932.011	-35298.1	24317.8	-1502.35	326.092	237.873	0	0.122564	0.977315	67.431	183.822	-1598.11	1807.11	-311	200	0	-0.256835	0.467317	92.238	-367.73	1060.47	854.445	-914	200	0
467	2	5.78995	95.8035	-722.607	9611.47	21092.6	-3662.24	329.19	596.699	0	49.6725	-119.741	-933.934	-35368.2	24105	-1506.96	325.81	237.87	0	0.170653	0.978777	67.299	177.094	-1569.03	1821.23	-311	200	0	-0.135026	0.416204	93.072	-421.277	1116.67	796.701	-914	200	0
467	3	5.53731	96.1761	-722.768	9524.15	20828.7	-3720	328.818	596.823	0	49.8526	-120.347	-935.676	-35412.2	23861.1	-1517.37	325.501	237.847	0	0.2222	0.990684	67.2178	164.917	-1543.54	1832.65	-311	200	0	-0.0452501	0.347994	93.8907	-486.394	1134.12	741.032	-914	200	0
467	4	5.32742	96.5898	-723.105	9437.17	20556.9	-3778.57	328.429	596.949	0	50.0618	-121.053	-937.23	-35428	23582.2	-1531.69	325.162	237.801	0	0.271817	1.01116	67.23	151.685	-1524.78	1840.37	-311	200	0	0.00320708	0.281406	94.6072	-549.229	1131.87	690.496	-914	200	0
467	5	5.15218	97.0439	-723.561	9349.23	20274.4	-3837.31	328.02	597.079	0	50.2769	-121.853	-938.562	-35414.6	23267.1	-1549.34	324.79	237.733	0	0.315169	1.0389	67.3315	141.549	-1514.76	1843.93	-311	200	0	0.0121383	0.224516	95.107	-587.62	1121.46	645.613	-914	200	0
467	6	4.99673	97.5327	-724.055	9258.75	19980.5	-3895.1	327.595	597.213	0	50.4701	-122.751	-939.617	-35372.7	22918.3	-1570.89	324.391	237.646	0	0.346622	1.07092	67.498	136.6	-1513.44	1843.72	-311	200	0	-0.0046692	0.176837	95.2814	-583.885	1105.22	606.935	-914	200	0
467	7	4.84098	98.0464	-724.505	9163.49	19677	-3950.8	327.159	597.352	0	50.6155	-123.749	-940.345	-35304.8	22541.2	-1596.53	323.971	237.545	0	0.361959	1.10093	67.7092	136.189	-1517.54	1840.54	-311	200	0	-0.0206983	0.136539	95.0518	-532.925	1076.97	576.171	-914	200	0
467	8	4.66489	98.5736	-724.852	9061.28	19367.7	-4004.4	326.72	597.499	0	50.6922	-124.842	-940.74	-35215.5	22141.5	-1624.85	323.536	237.434	0	0.36091	1.12219	67.9522	137.583	-1521.57	1834.58	-311	200	0	-0.00561159	0.110631	94.4135	-438.301	1023.44	555.681	-914	200	0
467	9	4.45913	99.1093	-725.065	8951.26	19055.3	-4057.12	326.281	597.655	0	50.6872	-126.008	-940.86	-35110.8	21723.4	-1652.96	323.089	237.318	0	0.346489	1.13261	68.2144	137.878	-1521.35	1825.37	-311	200	0	0.0505047	0.120271	93.4867	-308.158	932.25	548.76	-914	200	0
468	0	4.23205	99.6604	-725.156	8834.65	18738.5	-4110.35	325.841	597.817	0	50.5974	-127.212	-940.821	-34996.7	21289	-1678.06	322.628	237.198	0	0.324139	1.13525	68.4724	135.839	-1516.39	1812.99	-311	200	0	0.127292	0.188523	92.4942	-158.132	804.088	559.877	-914	200	0	51.7438	-27.7825	-1506.17	-626082	638632	-24367.8	425.661	414.751	0
468	1	4.00185	100.242	-725.176	8714.45	18413.2	-4164.35	325.391	597.983	0	50.4263	-128.408	-940.76	-34877.2	20838.4	-1698.58	322.151	237.073	0	0.301757	1.13191	68.6883	132.371	-1508.28	1798.91	-311	200	0	0.197356	0.319166	91.651	-12.3886	655.051	592.602	-914	200	0
468	2	3.78028	100.867	-725.171	8594.07	18075.5	-4218.23	324.926	598.149	0	50.1768	-129.552	-940.787	-34754.9	20369.4	-1713.61	321.651	236.942	0	0.287587	1.11877	68.8232	129.305	-1498.04	1785.66	-311	200	0	0.248218	0.490024	91.0557	103.852	504.998	646.362	-914	200	0
468	3	3.56329	101.536	-725.149	8475.44	17723.6	-4270.99	324.441	598.312	0	49.845	-130.615	-940.961	-34631.1	19879.4	-1721.61	321.127	236.804	0	0.285149	1.09118	68.852	127.473	-1485.34	1776.1	-311	200	0	0.272937	0.668774	90.6805	177.009	365.579	715.181	-914	200	0
468	4	3.33241	102.238	-725.075	8357.87	17358.7	-4322.58	323.941	598.473	0	49.4193	-131.59	-941.283	-34508.5	19367.6	-1720.26	320.576	236.661	0	0.290901	1.05045	68.7737	125.968	-1469.25	1772.44	-311	200	0	0.258005	0.83445	90.4501	210.008	239.081	789.181	-914	200	0
468	5	3.06264	102.951	-724.894	8238.46	16982.7	-4374.05	323.428	598.635	0	48.8858	-132.482	-941.725	-34390.9	18836.1	-1707.35	320.002	236.519	0	0.298692	1.00273	68.6166	123.239	-1449.95	1775.2	-311	200	0	0.197512	0.981612	90.2991	212.325	125.494	857.017	-914	200	0
468	6	2.73291	103.655	-724.557	8114.32	16597	-4426.96	322.906	598.801	0	48.2355	-133.298	-942.252	-34282.8	18289.2	-1681.6	319.41	236.384	0	0.305197	0.953344	68.4354	118.769	-1430.03	1782.9	-311	200	0	0.109762	1.10984	90.1553	189.617	30.6373	908.323	-914	200	0
468	7	2.33381	104.334	-724.043	7984.64	16202.3	-4482.44	322.377	598.972	0	47.4719	-134.044	-942.843	-34186.9	17732.1	-1643.02	318.807	236.259	0	0.30988	0.905929	68.2908	114.034	-1413.9	1792.67	-311	200	0	0.0306417	1.21696	89.9323	143.87	-29.9301	936.278	-914	200	0
468	8	1.86907	104.987	-723.363	7850.61	15798.9	-4540.86	321.841	599.147	0	46.6116	-134.721	-943.496	-34104.2	17170.1	-1592.6	318.198	236.147	0	0.311726	0.865183	68.2273	112.004	-1405.98	1801.6	-311	200	0	-0.00731802	1.295	89.5826	75.9295	-35.8135	939.447	-914	200	0
468	9	1.35468	105.629	-722.579	7714.11	15388.2	-4602.14	321.296	599.324	0	45.6782	-135.327	-944.231	-34033.2	16607.9	-1531.69	317.589	236.043	0	0.307433	0.836416	68.2639	115.144	-1408.06	1807.63	-311	200	0	0.0104746	1.32744	89.1473	-13.4505	25.57	921.829	-914	200	0
469	0	0.816351	106.285	-721.794	7576.97	14971.1	-4665.99	320.742	599.503	0	44.6966	-135.856	-945.087	-33970.9	16048.1	-1461.3	316.981	235.945	0	0.292638	0.82168	68.3858	123.519	-1417.74	1809.75	-311	200	0	0.0818423	1.29948	88.751	-118.943	148.539	890.805	-914	200	0	38.6148	-25.6622	-1510.17	-625007	628094	-19655.6	417.126	412.995	0
469	1	0.279873	106.979	-721.116	7440.8	14549	-4731.85	320.176	599.682	0	43.69	-136.299	-946.097	-33914.4	15491.3	-1381.96	316.374	235.847	0	0.264984	0.817962	68.5387	135.101	-1430.33	1807.93	-311	200	0	0.189762	1.21164	88.5539	-227.31	308.807	853.894	-914	200	0
469	2	-0.242332	107.721	-720.59	7306.62	14123.1	-4798.86	319.599	599.86	0	42.6739	-136.648	-947.253	-33862.8	14937	-1293.7	315.769	235.748	0	0.225142	0.820237	68.6447	147.816	-1442.97	1803.01	-311	200	0	0.29372	1.07319	88.6932	-324.002	472.971	816.682	-914	200	0
469	3	-0.756203	108.495	-720.177	7174.49	13692.6	-4866.28	319.013	600.038	0	41.6516	-136.908	-948.495	-33816.3	14384.1	-1196.51	315.165	235.653	0	0.175451	0.826171	68.6442	160.793	-1456.53	1796.64	-311	200	0	0.335172	0.885348	89.2421	-403.679	612.63	783.154	-914	200	0
469	4	-1.27994	109.279	-719.791	7043.51	13255.2	-4934.04	318.415	600.214	0	40.6163	-137.091	-949.732	-33774.6	13831.7	-1090.85	314.564	235.562	0	0.120391	0.837517	68.522	173.667	-1473.99	1791.02	-311	200	0	0.270586	0.642474	90.1801	-472.922	712.561	756.32	-914	200	0
469	5	-1.83431	110.047	-719.338	6912.74	12808.5	-5002.73	317.806	600.39	0	39.5581	-137.217	-950.862	-33736.7	13277.7	-977.752	313.964	235.48	0	0.068012	0.856965	68.2997	184.951	-1497.77	1788.03	-311	200	0	0.0948445	0.350242	91.3925	-543.097	767.647	737.083	-914	200	0
469	6	-2.4371	110.776	-718.737	6782.25	12351.1	-5073.06	317.185	600.564	0	38.4683	-137.305	-951.788	-33701.2	12718.6	-858.1	313.363	235.408	0	0.0280579	0.882958	68.0121	191.164	-1528.18	1788.39	-311	200	0	-0.172404	0.0359246	92.7283	-620.117	777.676	723.765	-914	200	0
469	7	-3.10178	111.447	-717.928	6653.34	11882.8	-5145.22	316.552	600.733	0	37.3415	-137.374	-952.426	-33666.8	12150.9	-732.556	312.758	235.348	0	0.00821971	0.908001	67.698	188.495	-1563.9	1791.28	-311	200	0	-0.509837	-0.25863	94.0294	-698.492	747.847	714.694	-914	200	0
469	8	-3.83521	112.047	-716.884	6527.49	11403.5	-5218.92	315.907	600.895	0	36.1799	-137.433	-952.724	-33632.4	11572.3	-602.449	312.147	235.301	0	0.0121862	0.923546	67.3982	176.34	-1602.83	1795.01	-311	200	0	-0.896612	-0.490321	95.0708	-761.973	691.008	710.512	-914	200	0
469	9	-4.63386	112.573	-715.625	6405.43	10914.6	-5293.8	315.252	601.049	0	34.9944	-137.49	-952.68	-33596.6	10980.9	-469.99	311.526	235.265	0	0.039633	0.926687	67.1421	159.05	-1641.43	1798.11	-311	200	0	-1.29889	-0.626879	95.5814	-791.188	625.355	713.034	-914	200	0
470	0	-5.48348	113.036	-714.221	6287.1	10420	-5369.72	314.589	601.197	0	33.8027	-137.544	-952.341	-33555.6	10374.4	-337.423	310.894	235.235	0	0.08672	0.922641	66.9372	143.968	-1674.19	1800.16	-311	200	0	-1.66405	-0.657012	95.4257	-777.022	569.193	723.245	-914	200	0	17.7845	-21.7455	-1498.03	-618542	615626	-9663.9	411.567	412.17	0
470	1	-6.36341	113.455	-712.769	6172.08	9924.93	-5446.74	313.924	601.341	0	32.623	-137.583	-951.79	-33504.1	9750.05	-206.271	310.244	235.201	0	0.146412	0.921561	66.7819	137.432	-1695.53	1801.92	-311	200	0	-1.94046	-0.59412	94.7322	-728.565	536.476	741.085	-914	200	0
470	2	-7.25385	113.852	-711.35	6059.85	9434.03	-5525.1	313.262	601.481	0	31.4648	-137.599	-951.119	-33436.9	9104.3	-76.5663	309.572	235.155	0	0.209534	0.932314	66.685	141.769	-1702.13	1804.42	-311	200	0	-2.10614	-0.469311	93.8086	-664.478	530.857	765.996	-914	200	0
470	3	-8.14255	114.239	-710.007	5949.73	8950.7	-5605.28	312.607	601.62	0	30.3251	-137.593	-950.406	-33351.5	8436.65	53.1127	308.877	235.092	0	0.266774	0.958969	66.6612	155.323	-1694.52	1808.19	-311	200	0	-2.17152	-0.315899	92.9388	-598.189	541.685	796.811	-914	200	0
470	4	-9.0255	114.62	-708.735	5841.25	8475.94	-5687.75	311.959	601.758	0	29.1912	-137.577	-949.692	-33248.1	7750.19	183.894	308.161	235.009	0	0.309899	1.00201	66.7183	174.586	-1677.58	1813.1	-311	200	0	-2.15741	-0.153852	92.2334	-534.585	551.317	830.968	-914	200	0
470	5	-9.90351	114.992	-707.498	5734.78	8007.54	-5772.94	311.318	601.894	0	28.046	-137.564	-948.981	-33127.7	7048.09	315.36	307.427	234.909	0	0.33237	1.06035	66.8628	195.978	-1658.53	1818.44	-311	200	0	-2.08074	0.0105756	91.6319	-474.573	549.508	864.841	-914	200	0
470	6	-10.7811	115.35	-706.245	5632.32	7541.36	-5861.26	310.678	602.025	0	26.8717	-137.562	-948.242	-32991.6	6331.94	446.008	306.678	234.792	0	0.330961	1.13106	67.1093	216.299	-1642.75	1823.2	-311	200	0	-1.9592	0.16799	91.0267	-416.49	540.199	896.03	-914	200	0
470	7	-11.6668	115.692	-704.927	5536.28	7074.05	-5952.73	310.035	602.146	0	25.6534	-137.577	-947.437	-32841.5	5603.5	574.185	305.914	234.664	0	0.307724	1.20748	67.4664	232.175	-1631.39	1826.36	-311	200	0	-1.81154	0.296276	90.3835	-356.199	535.115	924.751	-914	200	0
470	8	-12.5709	116.017	-703.512	5447.17	6605.54	-6046.69	309.389	602.257	0	24.3825	-137.616	-946.53	-32679.9	4865.05	698.896	305.14	234.526	0	0.269737	1.27821	67.9089	239.564	-1622.43	1827.08	-311	200	0	-1.64098	0.374344	89.7612	-287.851	543.469	951.983	-914	200	0
470	9	-13.4971	116.326	-702.004	5364.35	6139.66	-6141.71	308.746	602.359	0	23.058	-137.683	-945.516	-32511.2	4117.93	820.105	304.355	234.385	0	0.226115	1.32989	68.3748	234.796	-1612.99	1825.04	-311	200	0	-1.42854	0.401625	89.2486	-201.496	566.726	976.147	-914	200	0
471	0	-14.4352	116.631	-700.449	5287.86	5682.6	-6236	308.113	602.451	0	21.6888	-137.777	-944.431	-32340.4	3363.15	938.369	303.561	234.243	0	0.185009	1.35251	68.7913	216.714	-1600.71	1821.04	-311	200	0	-1.15347	0.398887	88.8923	-82.2475	597.433	992.083	-914	200	0	-4.43751	-19.2883	-1473.07	-606750	597475	-499.031	405.496	411.231	0
471	1	-15.3638	116.95	-698.923	5218.35	5239.55	-6328.05	307.497	602.534	0	20.2918	-137.893	-943.329	-32170.8	2603.92	1054.36	302.76	234.104	0	0.152378	1.34262	69.0999	187.747	-1584.26	1816.59	-311	200	0	-0.819374	0.392701	88.6717	80.3051	622.805	993.923	-914	200	0
471	2	-16.2648	117.301	-697.48	5155.96	4811.98	-6416.75	306.899	602.608	0	18.8859	-138.027	-942.243	-32002.9	1845.99	1168.34	301.959	233.965	0	0.1319	1.30217	69.2653	152.876	-1563.92	1812.73	-311	200	0	-0.46525	0.400697	88.5192	278.45	633.033	978.524	-914	200	0
471	3	-17.1335	117.686	-696.118	5099.6	4398.27	-6501.15	306.318	602.674	0	17.4824	-138.183	-941.157	-31835.1	1095.06	1279.71	301.164	233.826	0	0.125151	1.23599	69.2809	117.382	-1541.72	1809.25	-311	200	0	-0.154934	0.420839	88.3527	484.736	625.361	946.661	-914	200	0
471	4	-17.9793	118.093	-694.788	5047.27	3996.08	-6580.75	305.752	602.736	0	16.0782	-138.365	-940.007	-31666.3	354.619	1387.45	300.377	233.687	0	0.132041	1.15162	69.1751	85.574	-1520.75	1804.87	-311	200	0	0.0555122	0.426183	88.0886	666.267	600.862	902.651	-914	200	0
471	5	-18.8221	118.499	-693.405	4997.11	3602.69	-6656.17	305.196	602.793	0	14.6583	-138.58	-938.712	-31497.5	-373.185	1490.67	299.602	233.554	0	0.152496	1.06028	69.0018	60.9066	-1504.1	1798.09	-311	200	0	0.15043	0.374746	87.6695	800.342	562.054	851.955	-914	200	0
471	6	-19.6848	118.876	-691.867	4947.34	3214.03	-6728.72	304.645	602.849	0	13.2063	-138.832	-937.192	-31331.7	-1086.17	1589.03	298.841	233.431	0	0.187628	0.975097	68.8191	45.8619	-1493.99	1788.14	-311	200	0	0.153706	0.230557	87.1229	877.219	516.285	798.546	-914	200	0
471	7	-20.5836	119.195	-690.085	4895.33	2825.52	-6799.67	304.094	602.906	0	11.7117	-139.122	-935.397	-31172	-1782.78	1682.75	298.094	233.325	0	0.236389	0.906467	68.674	41.362	-1490.66	1775.73	-311	200	0	0.0966276	-0.0203564	86.5831	893.075	478.659	746.33	-914	200	0
471	8	-21.5213	119.438	-688.016	4838.56	2434.66	-6870.04	303.539	602.967	0	10.1747	-139.447	-933.33	-31019.5	-2463.97	1772.23	297.36	233.235	0	0.291476	0.858779	68.594	46.4505	-1492.18	1762.76	-311	200	0	-0.0040144	-0.365307	86.2273	846.23	466.015	702.036	-914	200	0
471	9	-22.4871	119.61	-685.681	4776.22	2042.9	-6940.1	302.979	603.034	0	8.60764	-139.799	-931.053	-30871.6	-3133.34	1858.05	296.635	233.158	0	0.341565	0.830449	68.5753	57.8398	-1496.29	1751.38	-311	200	0	-0.137982	-0.766957	86.1919	740.865	484.83	673.828	-914	200	0
472	0	-23.4563	119.74	-683.177	4709.58	1654.41	-7009.17	302.422	603.106	0	7.03688	-140.159	-928.679	-30724.5	-3795.74	1940.91	295.913	233.084	0	0.376832	0.815335	68.5843	69.7701	-1502.22	1743.31	-311	200	0	-0.286923	-1.16984	86.5363	591.555	524.571	667.405	-914	200	0	-25.7609	-20.1258	-1434.93	-588814	573523	8362.42	398.821	409.671	0
472	1	-24.3939	119.871	-680.644	4641.45	1272.38	-7076.61	301.869	603.181	0	5.49792	-140.493	-926.34	-30575.1	-4456.12	2021.43	295.19	233.006	0	0.392063	0.805586	68.5813	76.0635	-1510.36	1739.8	-311	200	0	-0.421211	-1.51158	87.2496	423.223	564.278	684.529	-914	200	0
472	2	-25.2668	120.035	-678.202	4575.48	896.482	-7142.44	301.322	603.254	0	4.02369	-140.766	-924.14	-30422.4	-5117.98	2099.87	294.462	232.92	0	0.387599	0.796001	68.5475	73.9037	-1521.06	1741.39	-311	200	0	-0.506285	-1.73898	88.2519	264.906	586.606	723.888	-914	200	0
472	3	-26.0593	120.247	-675.903	4515.08	523.561	-7206.6	300.775	603.32	0	2.63754	-140.953	-922.121	-30267.2	-5781.92	2176.04	293.73	232.823	0	0.368372	0.785774	68.4911	65.6153	-1534.19	1747.55	-311	200	0	-0.516078	-1.829	89.3837	138.405	585.776	781.795	-914	200	0
472	4	-26.7765	120.501	-673.717	4462.15	150.944	-7268.61	300.224	603.377	0	1.35209	-141.047	-920.256	-30110.2	-6446.81	2249.89	292.995	232.719	0	0.340609	0.776743	68.4361	56.7867	-1549.17	1756.78	-311	200	0	-0.448542	-1.79857	90.4373	51.595	565.665	852.577	-914	200	0
472	5	-27.4383	120.781	-671.568	4415.86	-219.904	-7328.11	299.673	603.425	0	0.164544	-141.054	-918.482	-29951.4	-7111.11	2322.05	292.258	232.61	0	0.308448	0.771772	68.3989	53.1776	-1564.95	1767.1	-311	200	0	-0.331742	-1.68622	91.2297	4.89672	533.606	929.121	-914	200	0
472	6	-28.0688	121.063	-669.369	4373.04	-582.94	-7384.96	299.129	603.467	0	-0.944906	-140.989	-916.723	-29791.5	-7772.67	2393.42	291.521	232.498	0	0.274185	0.774397	68.3686	58.372	-1579.92	1776.57	-311	200	0	-0.211446	-1.52392	91.6352	0.260975	498.282	1002.9	-914	200	0
472	7	-28.6883	121.327	-667.051	4330.52	-931.178	-7438.8	298.604	603.508	0	-2.0042	-140.87	-914.924	-29632.1	-8428.78	2464.51	290.787	232.387	0	0.241523	0.78823	68.315	72.4393	-1592.35	1783.6	-311	200	0	-0.125246	-1.32844	91.5832	37.5702	474.682	1064.25	-914	200	0
472	8	-29.308	121.56	-664.58	4286.87	-1261.24	-7489.06	298.102	603.55	0	-3.03697	-140.709	-913.06	-29474.9	-9076.35	2535.58	290.059	232.282	0	0.216713	0.81573	68.222	92.1355	-1601.41	1787.38	-311	200	0	-0.0842181	-1.11157	91.0696	104.55	479.524	1104.64	-914	200	0
472	9	-29.9268	121.761	-661.96	4242.24	-1575.82	-7535.31	297.62	603.591	0	-4.05404	-140.516	-911.133	-29320.8	-9712.27	2606.67	289.34	232.181	0	0.20708	0.856937	68.111	112.47	-1608.33	1788.58	-311	200	0	-0.0756719	-0.890032	90.1669	176.47	511.129	1119.44	-914	200	0
473	0	-30.5305	121.943	-659.232	4197.67	-1882.39	-7577.42	297.145	603.633	0	-5.0518	-140.297	-909.173	-29168.6	-10333.8	2676.82	288.634	232.083	0	0.219746	0.908343	68.031	128.807	-1615.88	1789.32	-311	200	0	-0.0783187	-0.683751	89.0092	227.328	543.921	1109.03	-914	200	0	-40.3375	-15.6534	-1390.09	-568318	550785	14599.4	394.779	408.273	0
473	1	-31.0982	122.126	-656.459	4155.35	-2188.77	-7615.42	296.666	603.67	0	-6.02044	-140.055	-907.219	-29015.5	-10939.3	2744.06	287.942	231.983	0	0.259284	0.96325	68.0251	139.138	-1626.57	1791.8	-311	200	0	-0.0741995	-0.506786	87.7665	239.142	552.478	1077.89	-914	200	0
473	2	-31.6147	122.327	-653.697	4118.41	-2498.42	-7649.29	296.178	603.7	0	-6.95706	-139.791	-905.291	-28859	-11529	2806.99	287.265	231.878	0	0.324371	1.01501	68.1068	145.348	-1640.92	1796.92	-311	200	0	-0.0487329	-0.361401	86.6142	201.916	534.266	1032.85	-914	200	0
473	3	-32.079	122.548	-650.97	4089.03	-2808.45	-7678.78	295.686	603.719	0	-7.87006	-139.516	-903.373	-28699.3	-12106.2	2866.16	286.599	231.769	0	0.407388	1.0603	68.2676	151.667	-1657.02	1803.87	-311	200	0	0.0169084	-0.242766	85.7118	113.805	504.426	980.615	-914	200	0
473	4	-32.5007	122.78	-648.275	4067.52	-3111.81	-7703.74	295.2	603.726	0	-8.77187	-139.243	-901.425	-28537.9	-12675.2	2923.1	285.939	231.659	0	0.496962	1.09921	68.4954	161.086	-1671.53	1810.53	-311	200	0	0.145594	-0.15061	85.1935	-13.0608	476.511	926.68	-914	200	0
473	5	-32.8932	123.009	-645.603	4052.79	-3401.65	-7724.03	294.731	603.723	0	-9.67155	-138.983	-899.39	-28376.4	-13238	2978.63	285.281	231.551	0	0.580275	1.13341	68.7734	173.22	-1681.8	1814.4	-311	200	0	0.350602	-0.0930668	85.1423	-151.602	455.23	876.721	-914	200	0
473	6	-33.2677	123.223	-642.946	4042.77	-3674.5	-7739.54	294.285	603.712	0	-10.5747	-138.742	-897.215	-28216.8	-13795.3	3032.6	284.624	231.449	0	0.645011	1.16455	69.0742	185.436	-1687.01	1813.53	-311	200	0	0.624551	-0.0775197	85.5456	-269.87	442.947	836.884	-914	200	0
473	7	-33.6288	123.414	-640.307	4035.1	-3930.56	-7750.31	293.861	603.698	0	-11.4861	-138.523	-894.871	-28061.2	-14347.4	3084.69	283.967	231.358	0	0.681859	1.19345	69.3605	195.307	-1687.52	1807.24	-311	200	0	0.942691	-0.103211	86.2897	-344.579	445.936	811.732	-914	200	0
473	8	-33.9739	123.58	-637.697	4028.43	-4172.09	-7756.78	293.458	603.683	0	-12.408	-138.326	-892.356	-27910.6	-14895.8	3134.93	283.307	231.277	0	0.686213	1.21949	69.592	201.887	-1684.13	1796.24	-311	200	0	1.27128	-0.166151	87.2148	-367.835	474.29	803.4	-914	200	0
473	9	-34.2955	123.724	-635.139	4022.82	-4400.78	-7759.91	293.071	603.666	0	-13.3359	-138.147	-889.696	-27764.2	-15441.6	3183.88	282.644	231.206	0	0.657489	1.24056	69.7367	205.281	-1677.91	1782.16	-311	200	0	1.57533	-0.266802	88.1743	-343.438	536.875	812.309	-914	200	0
474	0	-34.5812	123.855	-632.678	4018.79	-4616.15	-7761.12	292.704	603.648	0	-14.2589	-137.977	-886.937	-27618.6	-15985.8	3232.51	281.976	231.139	0	0.597604	1.25411	69.7794	205.618	-1669.53	1766.72	-311	200	0	1.8268	-0.409862	89.0474	-278.433	634.719	836.293	-914	200	0	-51.8568	-11.744	-1341.74	-547436	529190	19448.1	392.499	407.562	0
474	1	-34.8155	123.985	-630.368	4016.91	-4816.89	-7762.33	292.359	603.628	0	-15.167	-137.799	-884.141	-27469.8	-16529.3	3281.4	281.305	231.07	0	0.51157	1.25998	69.7281	202.744	-1658.71	1751.68	-311	200	0	2.00349	-0.59924	89.7432	-179.218	756.46	869.316	-914	200	0
474	2	-34.9871	124.127	-628.251	4018.18	-5002.62	-7765.58	292.037	603.604	0	-16.0583	-137.592	-881.366	-27314.9	-17072.2	3330.14	280.63	230.992	0	0.409385	1.26171	69.6127	196.653	-1644.95	1738.73	-311	200	0	2.08321	-0.830962	90.2215	-53.5328	877.977	903.587	-914	200	0
474	3	-35.0944	124.285	-626.329	4024.03	-5173.44	-7772.35	291.74	603.575	0	-16.9406	-137.344	-878.649	-27153.3	-17613.8	3377.51	279.954	230.904	0	0.305903	1.26389	69.467	187.772	-1628.79	1729.31	-311	200	0	2.0515	-1.08244	90.4616	89.0999	969.389	932.4	-914	200	0
474	4	-35.143	124.449	-624.557	4035.77	-5329.42	-7783.02	291.467	603.538	0	-17.826	-137.052	-875.995	-26985.7	-18153.9	3422.54	279.276	230.806	0	0.217361	1.26999	69.3082	176.911	-1612.33	1724.42	-311	200	0	1.91281	-1.3072	90.4111	240.027	1008.73	950.231	-914	200	0
474	5	-35.143	124.602	-622.871	4053.89	-5471.59	-7796.77	291.216	603.492	0	-18.7255	-136.729	-873.384	-26813.4	-18694.1	3465.17	278.596	230.701	0	0.155441	1.28292	69.1399	165.582	-1598.2	1724.71	-311	200	0	1.68883	-1.44572	90.0491	391.806	993.371	953.006	-914	200	0
474	6	-35.1069	124.723	-621.212	4077.3	-5602.16	-7812.03	290.982	603.437	0	-19.6475	-136.395	-870.779	-26638.1	-19236.4	3505.91	277.909	230.591	0	0.122925	1.30422	68.9694	156.724	-1587.26	1730.29	-311	200	0	1.41028	-1.45056	89.4811	537.065	941.829	939.093	-914	200	0
474	7	-35.0484	124.795	-619.524	4103.07	-5723.3	-7827.16	290.762	603.377	0	-20.5989	-136.073	-868.13	-26460.7	-19782.4	3545.19	277.213	230.48	0	0.115286	1.33273	68.8166	154.475	-1577.55	1740.43	-311	200	0	1.10923	-1.31172	88.8713	668.836	884.2	909.548	-914	200	0
474	8	-34.9793	124.809	-617.763	4127.26	-5836.28	-7841.08	290.553	603.319	0	-21.5862	-135.777	-865.399	-26280.6	-20332.5	3583.18	276.505	230.368	0	0.125782	1.36596	68.7166	162.347	-1566.9	1753.83	-311	200	0	0.814311	-1.06267	88.2875	781.421	844.501	869.254	-914	200	0
474	9	-34.9045	124.766	-615.906	4147.49	-5941.99	-7853.14	290.352	603.266	0	-22.6111	-135.512	-862.567	-26096.9	-20884.4	3619.86	275.788	230.255	0	0.147858	1.40094	68.7122	181.33	-1556.24	1769.39	-311	200	0	0.550543	-0.763728	87.6719	871.172	829.626	827.301	-914	200	0
475	0	-34.8177	124.677	-613.973	4165.21	-6042.06	-7862.69	290.159	603.216	0	-23.6633	-135.268	-859.649	-25908.5	-21434.4	3654.92	275.066	230.139	0	0.174299	1.43295	68.8314	209.294	-1549.28	1786.29	-311	200	0	0.342309	-0.479411	86.9402	936.084	836.279	793.464	-914	200	0	-61.1983	-8.7999	-1298.86	-528549	506812	21702.8	387.908	406.576	0
475	1	-34.7023	124.567	-612.033	4185.26	-6138.58	-7869.03	289.97	603.162	0	-24.7205	-135.024	-856.689	-25714.4	-21979.5	3687.75	274.344	230.016	0	0.197214	1.45629	69.0624	241.43	-1548.89	1803.46	-311	200	0	0.21675	-0.261642	86.0664	974.979	861.429	772.627	-914	200	0
475	2	-34.5412	124.459	-610.168	4213	-6231.9	-7871.65	289.787	603.095	0	-25.7586	-134.757	-853.734	-25512.9	-22518.5	3717.74	273.624	229.884	0	0.209067	1.46641	69.3498	271.488	-1555.12	1819.15	-311	200	0	0.194732	-0.136317	85.0925	988.589	902.317	761.418	-914	200	0
475	3	-34.3261	124.371	-608.437	4251.39	-6319.01	-7870.21	289.614	603.013	0	-26.7636	-134.46	-850.797	-25303.6	-23051.5	3744.82	272.906	229.741	0	0.203368	1.46059	69.6161	293.847	-1566.69	1831.09	-311	200	0	0.26694	-0.0950647	84.0929	979.369	955.602	750.749	-914	200	0
475	4	-34.0587	124.31	-606.86	4299.97	-6395.02	-7864.85	289.462	602.914	0	-27.7353	-134.142	-847.865	-25088.1	-23578.1	3770	272.191	229.59	0	0.176938	1.43819	69.7962	305.35	-1582.74	1837.42	-311	200	0	0.389686	-0.107886	83.1365	948.442	1018.31	732.999	-914	200	0
475	5	-33.7494	124.27	-605.423	4356.23	-6455.8	-7856.02	289.337	602.805	0	-28.6855	-133.816	-844.898	-24870.2	-24096.3	3795.07	271.48	229.436	0	0.133407	1.40071	69.863	305.957	-1602.18	1837.54	-311	200	0	0.514851	-0.150797	82.2875	895.068	1081.51	706.958	-914	200	0
475	6	-33.4136	124.243	-604.093	4418.04	-6499.38	-7844.13	289.241	602.686	0	-29.6332	-133.502	-841.844	-24654.4	-24601.8	3821.71	270.776	229.286	0	0.0837872	1.35102	69.8284	298.378	-1622.32	1832.2	-311	200	0	0.615927	-0.212333	81.6227	819.985	1127.07	677.655	-914	200	0
475	7	-33.066	124.214	-602.83	4484.77	-6526.72	-7829.54	289.173	602.561	0	-30.5964	-133.215	-838.649	-24445.2	-25087.9	3850.59	270.085	229.148	0	0.0421015	1.29303	69.7256	286.454	-1639.34	1823.03	-311	200	0	0.689546	-0.276394	81.2241	729.162	1138.15	653.027	-914	200	0
475	8	-32.715	124.17	-601.599	4555.93	-6541.42	-7812.98	289.127	602.427	0	-31.5843	-132.961	-835.283	-24244.9	-25550.8	3881.21	269.411	229.026	0	0.0190707	1.23135	69.585	272.828	-1649.97	1812.24	-311	200	0	0.743607	-0.321611	81.1653	635.47	1106.63	639.835	-914	200	0
475	9	-32.3593	124.105	-600.395	4629.99	-6547.36	-7795.17	289.095	602.289	0	-32.5942	-132.736	-831.764	-24052.3	-25992.1	3912.7	268.751	228.917	0	0.0187327	1.16932	69.4192	258.163	-1653.06	1802.15	-311	200	0	0.777542	-0.341079	81.4996	554.035	1030.53	641.627	-914	200	0
476	0	-31.9872	124.023	-599.255	4705.34	-6546.19	-7776.1	289.076	602.148	0	-33.6115	-132.522	-828.155	-23864.2	-26418.1	3945.03	268.1	228.816	0	0.038427	1.10787	69.2239	242.351	-1650.08	1794.92	-311	200	0	0.773066	-0.345947	82.2242	493.056	916.886	658.913	-914	200	0	-66.8279	-6.47013	-1254.57	-512495	489347	22461.3	387.466	408.222	0
476	1	-31.5822	123.941	-598.241	4781.75	-6536.57	-7755.17	289.074	602.007	0	-34.6139	-132.291	-824.539	-23676.9	-26835.4	3979.48	267.454	228.715	0	0.0712408	1.04775	68.991	225.565	-1643.91	1792.18	-311	200	0	0.713421	-0.351709	83.2373	449.289	787.101	689.621	-914	200	0
476	2	-31.1352	123.875	-597.399	4859.88	-6515.48	-7731.86	289.094	601.865	0	-35.5834	-132.02	-820.984	-23487.8	-27248.2	4017.68	266.81	228.609	0	0.111684	0.992534	68.7176	207.894	-1636	1794.12	-311	200	0	0.605293	-0.372153	84.3503	410.062	669.214	729.353	-914	200	0
476	3	-30.6508	123.831	-596.725	4940.18	-6481	-7705.98	289.139	601.721	0	-36.5125	-131.698	-817.516	-23296.2	-27657.7	4059.48	266.169	228.496	0	0.159555	0.947629	68.4074	189.191	-1624.83	1798.74	-311	200	0	0.474716	-0.420148	85.3692	360.137	581.301	771.905	-914	200	0
476	4	-30.144	123.794	-596.16	5022.71	-6434.22	-7677.7	289.207	601.575	0	-37.4018	-131.325	-814.119	-23103.8	-28062.6	4102.51	265.53	228.379	0	0.216025	0.915915	68.069	170.47	-1607.49	1802.64	-311	200	0	0.350497	-0.505043	86.1868	293.116	522.18	811.217	-914	200	0
476	5	-29.6317	123.746	-595.61	5107.73	-6378.45	-7647.33	289.291	601.424	0	-38.2555	-130.917	-810.756	-22912.7	-28459.9	4143.84	264.897	228.261	0	0.277414	0.895842	67.7175	154.578	-1582.46	1802.75	-311	200	0	0.255038	-0.625968	86.8106	219.929	477.582	844.163	-914	200	0
476	6	-29.1281	123.667	-594.987	5195.2	-6316.72	-7615.21	289.383	601.268	0	-39.0773	-130.49	-807.4	-22724.3	-28848.5	4181.93	264.27	228.145	0	0.335251	0.884721	67.3737	144.554	-1550.64	1797.82	-311	200	0	0.201442	-0.766834	87.3205	164.314	435.369	871.334	-914	200	0
476	7	-28.6455	123.549	-594.243	5283.92	-6250.55	-7581.36	289.481	601.108	0	-39.8691	-130.065	-804.045	-22538.8	-29229.1	4217.12	263.647	228.032	0	0.381142	0.882699	67.0579	142.247	-1514.73	1788.54	-311	200	0	0.193818	-0.90335	87.8008	145.694	396.277	895.321	-914	200	0
476	8	-28.1923	123.392	-593.383	5372.1	-6180.29	-7545.45	289.585	600.947	0	-40.6308	-129.651	-800.705	-22355.1	-29602.2	4250.8	263.03	227.919	0	0.409906	0.892237	66.7844	148.422	-1478.64	1777.27	-311	200	0	0.230278	-1.01907	88.2869	164.413	372.07	918.011	-914	200	0
476	9	-27.768	123.21	-592.458	5459.04	-6105.6	-7507.2	289.694	600.786	0	-41.3591	-129.247	-797.403	-22173	-29967.1	4284.33	262.419	227.807	0	0.419611	0.914328	66.5599	162.286	-1446.1	1767.45	-311	200	0	0.302079	-1.11287	88.7501	205.934	374.75	937.946	-914	200	0
477	0	-27.3562	123.023	-591.555	5546.38	-6026.46	-7466.94	289.813	600.624	0	-42.0455	-128.839	-794.18	-21992.7	-30323.7	4318.65	261.818	227.692	0	0.411857	0.945876	66.3829	180.694	-1418.31	1762.26	-311	200	0	0.387011	-1.18993	89.1333	260.384	407.742	949.837	-914	200	0	-69.205	-3.83368	-1215.34	-499626	477971	23261	390.528	410.942	0
477	1	-26.9288	122.858	-590.772	5637.58	-5943.41	-7425.21	289.94	600.457	0	-42.682	-128.411	-791.095	-21814.8	-30671.9	4354.16	261.229	227.575	0	0.39254	0.981115	66.2484	198.882	-1394.21	1763	-311	200	0	0.445729	-1.24715	89.4013	333.73	463.185	947.33	-914	200	0
477	2	-26.4618	122.736	-590.176	5735.78	-5856.64	-7382.13	290.076	600.281	0	-43.2689	-127.95	-788.186	-21640.1	-31010.7	4390.54	260.656	227.456	0	0.370437	1.01553	66.1553	212.411	-1373.69	1768.8	-311	200	0	0.43212	-1.26921	89.5657	435.399	523.164	926.058	-914	200	0
477	3	-25.9481	122.659	-589.778	5842.33	-5765.83	-7337.11	290.224	600.094	0	-43.8169	-127.454	-785.431	-21469.7	-31337.7	4426.89	260.101	227.335	0	0.354228	1.04791	66.1068	218.861	-1359.22	1777.58	-311	200	0	0.316717	-1.23698	89.6938	556.876	566.471	884.786	-914	200	0
477	4	-25.3967	122.614	-589.535	5957.52	-5670.59	-7289.42	290.381	599.895	0	-44.3432	-126.924	-782.751	-21305.1	-31650	4462.59	259.566	227.218	0	0.350006	1.07899	66.1117	218.074	-1354.28	1786.89	-311	200	0	0.10131	-1.13304	89.9019	667.379	578.836	826.197	-914	200	0
477	5	-24.8258	122.584	-589.371	6080.9	-5570.36	-7238.68	290.549	599.682	0	-44.869	-126.371	-780.044	-21147.4	-31946.1	4498	259.046	227.111	0	0.358972	1.10802	66.1837	210.831	-1360.71	1794.33	-311	200	0	-0.188133	-0.942983	90.3307	730.187	558.377	757.391	-914	200	0
477	6	-24.2556	122.548	-589.199	6210.37	-5464.79	-7184.92	290.725	599.46	0	-45.4163	-125.809	-777.216	-20997.7	-32225.6	4533.58	258.537	227.017	0	0.375914	1.1301	66.3233	197.549	-1377.06	1798.33	-311	200	0	-0.515415	-0.667358	91.0795	721.821	513.568	688.02	-914	200	0
477	7	-23.7019	122.491	-588.944	6342.51	-5353.92	-7128.07	290.909	599.231	0	-46.0024	-125.245	-774.207	-20856.7	-32490.1	4569.26	258.034	226.939	0	0.390935	1.13937	66.5018	178.851	-1398.7	1798.59	-311	200	0	-0.842808	-0.339049	92.1132	640.794	458.595	627.483	-914	200	0
477	8	-23.1712	122.404	-588.559	6474.39	-5236.87	-7067.88	291.102	599	0	-46.6344	-124.682	-770.999	-20724.8	-32741.8	4604.64	257.533	226.881	0	0.39477	1.13545	66.6664	157.479	-1420.26	1795.61	-311	200	0	-1.13604	-0.0209552	93.2394	504.414	410.298	583.906	-914	200	0
477	9	-22.6576	122.288	-588.042	6604.09	-5110.84	-7004.56	291.309	598.769	0	-47.308	-124.121	-767.63	-20601.3	-32982.6	4639.96	257.033	226.837	0	0.383994	1.12329	66.7626	138.272	-1438.46	1790.26	-311	200	0	-1.3688	0.223311	94.2066	337.842	386.29	562.999	-914	200	0
478	0	-22.1444	122.157	-587.44	6730.13	-4972.69	-6939.43	291.535	598.543	0	-48.0053	-123.564	-764.197	-20484.3	-33214	4676.59	256.537	226.805	0	0.361813	1.10775	66.7634	125.377	-1452.13	1783.83	-311	200	0	-1.5267	0.359794	94.8251	164.493	399.739	565.386	-914	200	0	-70.7663	1.79159	-1176.76	-488000	470636	22782.7	397.09	414.731	0
478	1	-21.6122	122.031	-586.824	6851.58	-4821.63	-6874.46	291.784	598.324	0	-48.6965	-123.009	-760.818	-20372.1	-33438	4716.08	256.05	226.777	0	0.334789	1.09096	66.6874	120.53	-1460.89	1778.12	-311	200	0	-1.60612	0.389654	95.0191	4.64711	450.736	586.289	-914	200	0
478	2	-21.0484	121.928	-586.267	6968.45	-4660.13	-6811.02	292.051	598.114	0	-49.3507	-122.45	-757.585	-20263.5	-33657	4758.96	255.573	226.747	0	0.308924	1.07245	66.5849	124.067	-1465.05	1774.72	-311	200	0	-1.60999	0.335234	94.8208	-122.852	524.759	619.047	-914	200	0
478	3	-20.4506	121.855	-585.81	7081.54	-4492.41	-6748.92	292.331	597.912	0	-49.9475	-121.884	-754.539	-20157.8	-33872.9	4804.61	255.108	226.715	0	0.287251	1.05013	66.5075	135.697	-1466.38	1774.16	-311	200	0	-1.54903	0.225557	94.339	-202.637	603.028	658.262	-914	200	0
478	4	-19.8245	121.809	-585.465	7191.97	-4321.95	-6686.74	292.618	597.716	0	-50.4793	-121.311	-751.677	-20054.8	-34086.6	4851.88	254.653	226.68	0	0.269692	1.0244	66.4947	153.996	-1468.62	1775.59	-311	200	0	-1.44697	0.0882438	93.7103	-227.072	674.159	699.709	-914	200	0
478	5	-19.1832	121.781	-585.227	7300.83	-4150.06	-6623.23	292.909	597.525	0	-50.9461	-120.739	-748.971	-19953.7	-34296.8	4899.54	254.208	226.642	0	0.254272	1.00073	66.5815	176.665	-1476.46	1777.64	-311	200	0	-1.33654	-0.052352	93.0597	-199.957	738.222	738.833	-914	200	0
478	6	-18.5423	121.761	-585.08	7409.61	-3976	-6558.41	293.204	597.336	0	-51.3538	-120.174	-746.386	-19853.1	-34501.4	4946.89	253.775	226.599	0	0.238412	0.984734	66.7941	201.297	-1493.84	1779.37	-311	200	0	-1.24074	-0.173665	92.4843	-137.033	803.376	771.087	-914	200	0
478	7	-17.9155	121.737	-584.993	7520.41	-3798.01	-6493	293.508	597.144	0	-51.7134	-119.627	-743.895	-19751.1	-34697.8	4994.06	253.357	226.551	0	0.220928	0.976595	67.1286	225.056	-1522.6	1780.64	-311	200	0	-1.15784	-0.257078	92.0367	-60.3153	876.983	794.046	-914	200	0
478	8	-17.3118	121.698	-584.922	7635.16	-3615.43	-6427.02	293.819	596.947	0	-52.0356	-119.108	-741.48	-19646.6	-34882.9	5041.2	252.955	226.497	0	0.204205	0.972109	67.5384	244.899	-1561.07	1781.8	-311	200	0	-1.06537	-0.29548	91.6924	9.37182	957.279	807.705	-914	200	0
478	9	-16.7314	121.641	-584.84	7754.47	-3430.01	-6359.16	294.135	596.741	0	-52.3237	-118.628	-739.136	-19540.3	-35052.1	5087.52	252.577	226.437	0	0.193418	0.965612	67.9485	259.265	-1603.36	1783.46	-311	200	0	-0.932479	-0.295634	91.3485	55.4039	1032.94	812.043	-914	200	0
479	0	-16.1639	121.579	-584.767	7877.77	-3244.43	-6287.52	294.452	596.528	0	-52.5694	-118.197	-736.89	-19433.3	-35201.6	5131.49	252.229	226.372	0	0.19281	0.951277	68.2874	268.47	-1641.86	1786.14	-311	200	0	-0.732983	-0.266706	90.8924	67.0243	1087.36	805.813	-914	200	0	-67.0847	5.33262	-1154.46	-481212	464112	21700.7	399.262	417.01	0
479	1	-15.5913	121.531	-584.765	8004.44	-3059.43	-6211.01	294.768	596.312	0	-52.7596	-117.82	-734.793	-19326.7	-35331.8	5171.41	251.916	226.302	0	0.203138	0.92517	68.5136	273.054	-1670.29	1790.05	-311	200	0	-0.46295	-0.208531	90.2758	43.9007	1102.01	788.476	-914	200	0
479	2	-14.9981	121.51	-584.893	8133.86	-2873.08	-6129.92	295.088	596.094	0	-52.8868	-117.495	-732.877	-19221.3	-35447.6	5205.55	251.632	226.227	0	0.221324	0.886939	68.626	272.887	-1684.61	1794.77	-311	200	0	-0.152751	-0.120299	89.5299	-1.49908	1060.86	762.321	-914	200	0
479	3	-14.3772	121.515	-585.169	8264.84	-2682.26	-6045.49	295.416	595.876	0	-52.9559	-117.221	-731.116	-19118.1	-35555.6	5232.27	251.368	226.149	0	0.240716	0.839108	68.6592	267.805	-1683.93	1799.22	-311	200	0	0.140344	-0.0170559	88.7436	-48.4814	957.254	732.615	-914	200	0
479	4	-13.732	121.535	-585.562	8395.91	-2484.86	-5959.07	295.756	595.662	0	-52.9809	-116.999	-729.429	-19018.4	-35660.5	5250.25	251.112	226.073	0	0.253724	0.78676	68.6711	257.976	-1671.28	1801.85	-311	200	0	0.359409	0.0749832	88.0289	-76.1709	799.174	706.174	-914	200	0
479	5	-13.0748	121.552	-586.003	8525.42	-2280.06	-5871.74	296.109	595.452	0	-52.9781	-116.838	-727.715	-18923.1	-35764.3	5259.03	250.854	226.003	0	0.257373	0.738995	68.7196	243.773	-1652.3	1801.22	-311	200	0	0.479882	0.135241	87.4721	-70.3857	608.188	688.416	-914	200	0
479	6	-12.4227	121.549	-586.423	8651.44	-2067.42	-5784.08	296.475	595.247	0	-52.9624	-116.749	-725.884	-18832.1	-35866	5259.63	250.59	225.944	0	0.256131	0.708191	68.8379	226.051	-1632.53	1796.99	-311	200	0	0.518485	0.153256	87.095	-27.71	410.125	680.462	-914	200	0
479	7	-11.7893	121.516	-586.768	8772.38	-1847.24	-5696	296.852	595.05	0	-52.946	-116.74	-723.892	-18744	-35961.8	5253.91	250.322	225.893	0	0.258229	0.705047	69.0168	206.127	-1615.87	1790.26	-311	200	0	0.51219	0.126898	86.8493	44.4743	226.076	680.275	-914	200	0
479	8	-11.1779	121.454	-587.028	8887.92	-1621.45	-5607.09	297.238	594.86	0	-52.9344	-116.808	-721.758	-18657.9	-36046.9	5243.37	250.057	225.851	0	0.268497	0.733667	69.2057	184.817	-1604.64	1782.95	-311	200	0	0.495839	0.065964	86.6488	131.863	73.7564	687.222	-914	200	0
479	9	-10.5788	121.377	-587.247	8999.63	-1393.39	-5516.96	297.627	594.675	0	-52.921	-116.937	-719.558	-18572.7	-36117.9	5229.17	249.806	225.811	0	0.284097	0.789773	69.3379	162.192	-1599.39	1777.24	-311	200	0	0.493203	-0.00558178	86.4227	219.08	-28.6278	704.086	-914	200	0
480	0	-9.97213	121.306	-587.526	9110.97	-1167.05	-5425.36	298.014	594.493	0	-52.886	-117.101	-717.407	-18488.1	-36174.6	5212.62	249.576	225.771	0	0.297971	0.861662	69.3605	139.279	-1598.6	1775.06	-311	200	0	0.51287	-0.0568033	86.1401	295.644	-68.2868	735.164	-914	200	0	-57.843	4.58597	-1147.63	-479812	455766	17891.5	394.687	418.242	0
480	1	-9.33492	121.265	-587.975	9225.92	-946.554	-5332.29	298.39	594.309	0	-52.8039	-117.269	-715.426	-18403.8	-36218.6	5194.58	249.375	225.724	0	0.3056	0.934085	69.2455	119.461	-1600.22	1777.22	-311	200	0	0.55014	-0.0630959	85.7942	357.226	-45.5528	783.58	-914	200	0
480	2	-8.65205	121.268	-588.652	9346.91	-734.753	-5238.06	298.752	594.122	0	-52.6525	-117.424	-713.706	-18319.4	-36251.7	5174.73	249.206	225.668	0	0.306506	0.992714	68.9905	107.048	-1603.92	1782.56	-311	200	0	0.593753	-0.017143	85.4178	398.913	27.206	848.647	-914	200	0
480	3	-7.92418	121.314	-589.53	9473.64	-531.368	-5142.92	299.099	593.93	0	-52.4221	-117.561	-712.272	-18234.9	-36275.1	5151.99	249.071	225.601	0	0.301674	1.02659	68.6225	104.396	-1611.14	1788.48	-311	200	0	0.628359	0.0682787	85.0993	410.767	130.162	924.552	-914	200	0
480	4	-7.1668	121.385	-590.528	9603.68	-332.998	-5046.76	299.436	593.737	0	-52.1209	-117.69	-711.091	-18151.3	-36290.1	5125.57	248.966	225.526	0	0.292947	1.03157	68.1943	110.766	-1623.27	1792.43	-311	200	0	0.634501	0.165144	84.9156	385.44	240.332	1002.74	-914	200	0
480	5	-6.4024	121.459	-591.552	9734.69	-135.462	-4949.47	299.771	593.544	0	-51.7699	-117.823	-710.096	-18070.2	-36297.1	5095.87	248.884	225.448	0	0.284666	1.01381	67.7706	123.75	-1640.04	1792.99	-311	200	0	0.591138	0.236274	84.8928	327.211	339.814	1075.18	-914	200	0
480	6	-5.65177	121.519	-592.53	9865.09	62.8897	-4851.38	300.106	593.351	0	-51.3929	-117.968	-709.216	-17993.5	-36296.1	5064.22	248.822	225.371	0	0.283373	0.986632	67.4101	140.915	-1659.53	1790.46	-311	200	0	0.483752	0.242907	85.0858	249.127	424.834	1134.51	-914	200	0
480	7	-4.92881	121.554	-593.43	9992.84	259.869	-4753.03	300.438	593.161	0	-51.0098	-118.129	-708.383	-17922	-36287.2	5031.92	248.775	225.3	0	0.293572	0.962506	67.154	159.988	-1678.96	1786.57	-311	200	0	0.3177	0.158724	85.6129	162.37	505.174	1174.01	-914	200	0
480	8	-4.2396	121.559	-594.259	10115.4	451.588	-4654.7	300.76	592.978	0	-50.6345	-118.309	-707.543	-17855	-36271.4	4999.6	248.736	225.235	0	0.314495	0.947603	67.0214	178.762	-1695.44	1783.43	-311	200	0	0.121731	-0.0180455	86.5594	70.6659	591.268	1189.78	-914	200	0
480	9	-3.58138	121.534	-595.053	10231	635.552	-4556.59	301.068	592.807	0	-50.2742	-118.505	-706.673	-17790.4	-36253.1	4967.39	248.699	225.175	0	0.342825	0.941147	67.0119	195.557	-1706.35	1782.62	-311	200	0	-0.0693858	-0.267365	87.8854	-25.1519	680.005	1181.9	-914	200	0
481	0	-2.9402	121.491	-595.88	10339.8	811.809	-4459.24	301.362	592.648	0	-49.9297	-118.708	-705.785	-17725.6	-36238.3	4935.47	248.655	225.115	0	0.377603	0.93877	67.1067	209.447	-1709.66	1784.83	-311	200	0	-0.235431	-0.559958	89.4438	-120.715	752.47	1153.17	-914	200	0	-48.5981	1.78622	-1142.24	-481716	463623	14726.1	403.839	421.815	0
481	1	-2.29565	121.448	-596.812	10443.2	981.68	-4363.29	301.645	592.502	0	-49.5977	-118.903	-704.92	-17659.3	-36232.3	4904.05	248.601	225.052	0	0.420118	0.93813	67.2748	219.885	-1704.67	1789.43	-311	200	0	-0.370197	-0.864696	91.0894	-208.574	785.65	1108.95	-914	200	0
481	2	-1.63369	121.423	-597.887	10542.9	1146.53	-4268.99	301.918	592.366	0	-49.2771	-119.078	-704.11	-17591.9	-36237.2	4873.23	248.535	224.985	0	0.46806	0.941301	67.4871	226.377	-1692.92	1794.8	-311	200	0	-0.464308	-1.15021	92.762	-282.261	766.73	1057.28	-914	200	0
481	3	-0.956523	121.423	-599.091	10639.9	1307.98	-4176.18	302.183	592.24	0	-48.9711	-119.23	-703.354	-17524.9	-36251.8	4843.02	248.459	224.916	0	0.512401	0.950961	67.7242	228.72	-1678.34	1799.54	-311	200	0	-0.499183	-1.38791	94.4299	-337.645	695.671	1006.09	-914	200	0
481	4	-0.281793	121.446	-600.376	10733.2	1466.72	-4084.77	302.443	592.123	0	-48.6852	-119.367	-702.628	-17459.9	-36272.5	4813.4	248.376	224.849	0	0.543109	0.966107	67.9627	227.104	-1665.35	1803.29	-311	200	0	-0.464652	-1.55601	95.9796	-373.497	579.562	959.829	-914	200	0
481	5	0.366132	121.484	-601.701	10820.4	1620.58	-3995.07	302.693	592.017	0	-48.4265	-119.502	-701.897	-17397.5	-36295.5	4784.23	248.289	224.786	0	0.556009	0.982987	68.1725	221.664	-1656.18	1805.85	-311	200	0	-0.377486	-1.64596	97.2065	-393.431	433.738	920.35	-914	200	0
481	6	0.965287	121.53	-603.045	10899.2	1765.46	-3907.56	302.928	591.926	0	-48.2004	-119.649	-701.133	-17338.6	-36317.8	4755.11	248.201	224.729	0	0.551674	0.998546	68.3394	212.386	-1650.23	1806.53	-311	200	0	-0.274652	-1.66913	97.9093	-404.285	286.175	890.324	-914	200	0
481	7	1.50112	121.58	-604.413	10969.8	1897.75	-3822.58	303.14	591.85	0	-48.0069	-119.812	-700.318	-17283.9	-36337.9	4725.27	248.112	224.68	0	0.530611	1.01177	68.4736	199.821	-1645.62	1804.55	-311	200	0	-0.189862	-1.65168	97.9764	-409.85	171.659	873.104	-914	200	0
481	8	1.9676	121.637	-605.817	11035.3	2015.32	-3739.99	303.327	591.785	0	-47.8387	-119.985	-699.462	-17233.1	-36356.7	4694.34	248.022	224.638	0	0.492873	1.02266	68.592	185.527	-1640.43	1799.5	-311	200	0	-0.139891	-1.6183	97.3919	-409.39	116.976	869.753	-914	200	0
481	9	2.36619	121.713	-607.278	11100.2	2117.22	-3658.97	303.486	591.721	0	-47.6828	-120.155	-698.6	-17185	-36375.7	4662.99	247.931	224.599	0	0.440943	1.0312	68.6994	171.371	-1632.94	1791.36	-311	200	0	-0.127377	-1.58036	96.1924	-405.059	129.498	877.58	-914	200	0
482	0	2.70427	121.824	-608.824	11168.4	2202.65	-3578.34	303.618	591.656	0	-47.5237	-120.299	-697.79	-17137.9	-36397	4632.52	247.84	224.56	0	0.380602	1.03786	68.784	158.732	-1622.34	1780.86	-311	200	0	-0.147719	-1.53365	94.4623	-404.468	198.093	889.839	-914	200	0	-42.8559	2.65234	-1151.06	-488472	466507	12938.6	403.49	424.489	0
482	1	2.99234	121.989	-610.485	11241.3	2270.42	-3497.36	303.719	591.586	0	-47.347	-120.399	-697.09	-17091.6	-36422.5	4604.05	247.751	224.518	0	0.320162	1.0442	68.8235	148.815	-1609.67	1769.82	-311	200	0	-0.187842	-1.46174	92.373	-410.285	303.445	896.838	-914	200	0
482	2	3.23928	122.215	-612.268	11317.5	2319.52	-3416.01	303.788	591.516	0	-47.1419	-120.439	-696.536	-17046.8	-36453.8	4578.1	247.664	224.474	0	0.2695	1.05164	68.7999	143.069	-1597.1	1760.59	-311	200	0	-0.220167	-1.34408	90.1793	-414.617	427.725	890.757	-914	200	0
482	3	3.44847	122.501	-614.137	11393.8	2350.03	-3334.54	303.827	591.448	0	-46.9034	-120.411	-696.123	-17005.4	-36490.5	4554.25	247.58	224.429	0	0.237018	1.05988	68.7172	142.453	-1585.87	1754.79	-311	200	0	-0.209496	-1.16625	88.1428	-410.363	556.292	871.138	-914	200	0
482	4	3.61693	122.832	-616.019	11466.4	2362.69	-3253.39	303.835	591.386	0	-46.6362	-120.32	-695.815	-16968.2	-36530.2	4531.55	247.5	224.386	0	0.226481	1.06785	68.5968	146.762	-1575.26	1752.6	-311	200	0	-0.134295	-0.931809	86.4685	-404.042	674.625	846.175	-914	200	0
482	5	3.73666	123.186	-617.821	11531.8	2358	-3173.35	303.817	591.335	0	-46.3543	-120.18	-695.568	-16934.6	-36570.9	4509.77	247.423	224.346	0	0.237707	1.07488	68.4537	155.5	-1563.49	1753.13	-311	200	0	6.65283e-05	-0.673711	85.2872	-414.123	770.255	829.193	-914	200	0
482	6	3.79645	123.537	-619.446	11587	2335.86	-3095.45	303.771	591.295	0	-46.0735	-120.012	-695.331	-16902.8	-36610.7	4489.41	247.348	224.309	0	0.269057	1.07994	68.2863	169.074	-1548.74	1755.3	-311	200	0	0.166486	-0.450864	84.6221	-457.955	837.746	832.579	-914	200	0
482	7	3.78358	123.863	-620.802	11630.1	2295.87	-3020.42	303.698	591.266	0	-45.804	-119.835	-695.067	-16871.8	-36649.3	4470.65	247.272	224.274	0	0.317969	1.0817	68.0917	188.15	-1529.81	1758.59	-311	200	0	0.32673	-0.324697	84.3583	-537.81	877.308	861.105	-914	200	0
482	8	3.68759	124.154	-621.832	11659.7	2237.98	-2948.57	303.599	591.249	0	-45.551	-119.663	-694.763	-16842.2	-36687.6	4453.01	247.194	224.242	0	0.380959	1.08037	67.8753	211.736	-1507.2	1763.33	-311	200	0	0.440442	-0.332218	84.295	-633.293	889.765	907.816	-914	200	0
482	9	3.50753	124.41	-622.544	11675.2	2163.28	-2879.88	303.475	591.246	0	-45.3138	-119.506	-694.432	-16814.8	-36727.3	4436.05	247.112	224.214	0	0.454738	1.07735	67.6463	236.502	-1483.92	1770.32	-311	200	0	0.476125	-0.471882	84.257	-706.897	876.286	957.697	-914	200	0
483	0	3.25841	124.646	-623.031	11676.7	2073.86	-2814.26	303.329	591.258	0	-45.084	-119.363	-694.123	-16789.4	-36770	4419.96	247.027	224.188	0	0.534851	1.07259	67.4169	258.14	-1464.71	1779.82	-311	200	0	0.419953	-0.707047	84.162	-722.337	840.915	997.86	-914	200	0	-41.5284	6.87071	-1169.08	-495275	460160	15237.9	391.885	423.944	0
483	1	2.96913	124.886	-623.446	11666	1971.05	-2751.59	303.162	591.288	0	-44.8483	-119.224	-693.913	-16765.1	-36817.7	4405.37	246.942	224.16	0	0.611525	1.06328	67.2057	273.328	-1453.59	1790.9	-311	200	0	0.278789	-0.982398	84.0106	-661.994	790.547	1024.38	-914	200	0
483	2	2.66964	125.151	-623.927	11646.1	1853.09	-2691.98	302.97	591.334	0	-44.5948	-119.078	-693.868	-16741.9	-36871.7	4392.31	246.861	224.128	0	0.671088	1.04562	67.0301	280.771	-1452.48	1802.09	-311	200	0	0.0786664	-1.24735	83.8477	-532.899	735.997	1040.46	-914	200	0
483	3	2.37774	125.452	-624.552	11619.9	1715.26	-2635.94	302.746	591.395	0	-44.3196	-118.921	-694.012	-16721	-36932.1	4379.89	246.785	224.093	0	0.704877	1.01775	66.8935	281.123	-1462.28	1812.29	-311	200	0	-0.144055	-1.47822	83.7198	-361.527	695.305	1050.06	-914	200	0
483	4	2.09499	125.785	-625.336	11588.6	1553.36	-2584.17	302.484	591.468	0	-44.027	-118.758	-694.326	-16704.1	-36998.7	4366.96	246.713	224.058	0	0.714202	0.981743	66.7882	276.624	-1483.49	1820.71	-311	200	0	-0.353663	-1.68054	83.6439	-179.706	689.317	1053.32	-914	200	0
483	5	1.81052	126.138	-626.248	11551.5	1365.96	-2537.07	302.181	591.554	0	-43.7271	-118.597	-694.745	-16691.5	-37071.6	4352.84	246.64	224.025	0	0.705103	0.943343	66.712	270.426	-1514.67	1826.29	-311	200	0	-0.517904	-1.87068	83.6279	-9.74533	728.281	1047.17	-914	200	0
483	6	1.50832	126.494	-627.226	11507.5	1153.26	-2494.73	301.839	591.653	0	-43.4309	-118.449	-695.183	-16682.5	-37151.4	4337.68	246.559	223.997	0	0.681188	0.910034	66.6717	265.226	-1551.65	1827.86	-311	200	0	-0.610552	-2.05763	83.7291	138.148	803.387	1029.36	-914	200	0
483	7	1.17369	126.837	-628.208	11455.9	914.916	-2457.26	301.456	591.764	0	-43.1452	-118.324	-695.557	-16676	-37238.9	4322.61	246.462	223.975	0	0.642834	0.888767	66.6657	262.022	-1588.92	1824.56	-311	200	0	-0.622871	-2.22722	84.0712	257.395	892.786	1000.66	-914	200	0
483	8	0.796897	127.161	-629.16	11396.4	649.46	-2425.04	301.032	591.886	0	-42.8717	-118.226	-695.816	-16670.7	-37334.9	4309.31	246.344	223.959	0	0.590402	0.883228	66.6795	260.083	-1621.57	1816.1	-311	200	0	-0.56765	-2.33643	84.7713	340.554	977.155	964.5	-914	200	0
483	9	0.375964	127.471	-630.089	11328.8	355.317	-2398.56	300.564	592.02	0	-42.6035	-118.146	-695.971	-16665.3	-37440.2	4299.14	246.204	223.945	0	0.525405	0.891886	66.7001	258.114	-1646.66	1803.12	-311	200	0	-0.467632	-2.33531	85.8338	384.056	1049.53	926.675	-914	200	0
484	0	-0.0813982	127.785	-631.049	11252.8	31.9984	-2377.77	300.051	592.168	0	-42.3243	-118.066	-696.087	-16658.5	-37555.7	4292.24	246.047	223.932	0	0.450085	0.910129	66.7239	255.625	-1663.22	1787.26	-311	200	0	-0.349443	-2.1968	87.1226	393.984	1109.56	894.764	-914	200	0	-42.6336	11.5124	-1182.87	-502823	460171	18838.2	387.282	425.572	0
484	1	-0.560958	128.127	-632.113	11168.4	-319.156	-2361.36	299.495	592.332	0	-42.0139	-117.967	-696.256	-16649.4	-37682.1	4287.49	245.879	223.913	0	0.369245	0.934758	66.7503	253.103	-1671.17	1770.89	-311	200	0	-0.243882	-1.92738	88.4361	386.501	1151.93	875.562	-914	200	0
484	2	-1.05197	128.508	-633.327	11075.4	-694.621	-2347.21	298.903	592.512	0	-41.6591	-117.841	-696.547	-16638.1	-37816.6	4283.11	245.708	223.887	0	0.292186	0.965072	66.7826	250.734	-1670.96	1756.92	-311	200	0	-0.170675	-1.56261	89.6212	380.431	1162.75	872.908	-914	200	0
484	3	-1.5562	128.923	-634.68	10973.2	-1089.14	-2333.67	298.284	592.711	0	-41.2595	-117.695	-696.979	-16625.8	-37953.1	4277.36	245.546	223.854	0	0.230232	1.00012	66.8342	247.689	-1663.93	1748.02	-311	200	0	-0.121355	-1.15775	90.6475	384.374	1125.46	887.303	-914	200	0
484	4	-2.08701	129.351	-636.108	10861.4	-1497.58	-2320	297.646	592.925	0	-40.8248	-117.549	-697.528	-16613.7	-38084.3	4269.2	245.401	223.818	0	0.192039	1.03675	66.9234	242.876	-1652.22	1745.52	-311	200	0	-0.0696897	-0.775956	91.5951	391.6	1030.86	915.455	-914	200	0
484	5	-2.66073	129.766	-637.519	10739.5	-1917.11	-2306	296.993	593.154	0	-40.3696	-117.42	-698.138	-16602.9	-38205.8	4258.48	245.275	223.782	0	0.180963	1.07096	67.0604	235.461	-1638.4	1748.89	-311	200	0	0.00240644	-0.478188	92.5601	389.484	883.48	950.621	-914	200	0
484	6	-3.28924	130.145	-638.835	10607.3	-2348.06	-2291.71	296.324	593.396	0	-39.9047	-117.321	-698.747	-16594.7	-38316.6	4245.5	245.164	223.749	0	0.195092	1.10058	67.2393	225.15	-1626.14	1756.34	-311	200	0	0.093258	-0.313092	93.5484	370.586	700.099	985.396	-914	200	0
484	7	-3.97658	130.477	-640.015	10464.9	-2793.55	-2277.79	295.635	593.649	0	-39.4325	-117.256	-699.32	-16589.9	-38418.7	4230.39	245.063	223.723	0	0.229426	1.12659	67.44	213.204	-1620.07	1765.75	-311	200	0	0.188359	-0.297188	94.4728	335.398	505.403	1014.25	-914	200	0
484	8	-4.71665	130.769	-641.062	10312.1	-3258.45	-2265.56	294.917	593.914	0	-38.9505	-117.22	-699.859	-16588.7	-38516.3	4213.49	244.966	223.703	0	0.278347	1.15072	67.64	202.503	-1623.4	1775.25	-311	200	0	0.271312	-0.397427	95.2531	290.362	328.704	1033.58	-914	200	0
484	9	-5.49193	131.038	-642.018	10149	-3748.35	-2256.61	294.162	594.192	0	-38.4572	-117.2	-700.398	-16589.8	-38615.6	4195.89	244.866	223.686	0	0.336322	1.17164	67.8262	196.075	-1635.95	1783.5	-311	200	0	0.325131	-0.544483	95.8828	243.452	197.606	1040.94	-914	200	0
485	0	-6.27712	131.31	-642.952	9976.01	-4268.86	-2252.29	293.361	594.484	0	-37.9525	-117.185	-700.977	-16591	-38722.6	4178.98	244.759	223.668	0	0.397321	1.18513	67.9945	195.542	-1654.91	1789.56	-311	200	0	0.328169	-0.668638	96.3812	198.191	127.125	1034.59	-914	200	0	-45.6075	16.5836	-1191.03	-510208	467399	22847.7	390.578	429.023	0
485	1	-7.04918	131.615	-643.935	9793.92	-4824.58	-2253.5	292.508	594.791	0	-37.438	-117.158	-701.644	-16589.3	-38840.4	4163.81	244.644	223.643	0	0.454049	1.18824	68.1429	200.283	-1676.6	1792.64	-311	200	0	0.26348	-0.724135	96.7068	150.679	114.219	1014.68	-914	200	0
485	2	-7.79935	131.973	-645.015	9603.28	-5418.08	-2260.67	291.6	595.112	0	-36.922	-117.114	-702.441	-16582.7	-38969.4	4151.08	244.523	223.607	0	0.498673	1.18107	68.2666	208.094	-1697.75	1792.09	-311	200	0	0.137227	-0.698279	96.7383	91.8667	146.226	986.42	-914	200	0
485	3	-8.53914	132.389	-646.195	9404.04	-6049.77	-2273.77	290.638	595.447	0	-36.4219	-117.058	-703.386	-16570.1	-39108.7	4141.33	244.399	223.558	0	0.525873	1.16568	68.3639	216.536	-1716.38	1787.81	-311	200	0	-0.019257	-0.615543	96.3528	13.7346	211.893	961.612	-914	200	0
485	4	-9.29665	132.852	-647.437	9195.62	-6718.06	-2292.42	289.624	595.797	0	-35.9609	-117.003	-704.451	-16551.8	-39258.1	4135.19	244.271	223.496	0	0.534668	1.14609	68.4434	223.203	-1731.78	1780.58	-311	200	0	-0.165253	-0.525078	95.5327	-83.7596	300.952	954.937	-914	200	0
485	5	-10.1072	133.348	-648.681	8977.03	-7419.72	-2316.19	288.562	596.161	0	-35.5609	-116.969	-705.562	-16529.2	-39417.5	4133.29	244.133	223.427	0	0.525708	1.12928	68.5179	225.774	-1743.23	1771.84	-311	200	0	-0.263654	-0.468422	94.4017	-191.16	399.447	976.816	-914	200	0
485	6	-11.0043	133.861	-649.858	8746.68	-8150.77	-2345.04	287.458	596.541	0	-35.2397	-116.974	-706.619	-16503.7	-39587.3	4135.68	243.976	223.356	0	0.497468	1.12288	68.5912	222.971	-1748.99	1763.08	-311	200	0	-0.282986	-0.455246	93.1753	-295.544	492.337	1028.26	-914	200	0
485	7	-12.0144	134.376	-650.906	8502.46	-8906.85	-2379.45	286.316	596.938	0	-35.0109	-117.03	-707.53	-16477.2	-39768.2	4141.29	243.793	223.288	0	0.446959	1.13016	68.6528	215.254	-1746.45	1755.4	-311	200	0	-0.200085	-0.472897	92.0944	-386.866	568.257	1101.35	-914	200	0
485	8	-13.1544	134.879	-651.785	8241.88	-9683.24	-2420.46	285.144	597.355	0	-34.8817	-117.145	-708.242	-16451.2	-39960.1	4148.31	243.578	223.228	0	0.373642	1.14862	68.6859	204.191	-1733.47	1749.31	-311	200	0	-0.0130351	-0.515638	91.366	-458.229	617.069	1182.82	-914	200	0
485	9	-14.4278	135.369	-652.498	7963.03	-10474.8	-2469.2	283.947	597.796	0	-34.8496	-117.322	-708.761	-16426.4	-40159.4	4154.68	243.339	223.176	0	0.281319	1.1737	68.6777	191.064	-1709.97	1744.41	-311	200	0	0.245941	-0.592495	91.09	-501.68	627.141	1256.8	-914	200	0
486	0	-15.8205	135.86	-653.1	7666.03	-11277	-2526.43	282.733	598.262	0	-34.9018	-117.563	-709.153	-16402.1	-40358.5	4158.23	243.089	223.129	0	0.177498	1.20237	68.6295	176.358	-1679.09	1739.57	-311	200	0	0.515409	-0.707425	91.2115	-505.912	593.605	1308.48	-914	200	0	-58.6356	19.477	-1209.28	-519679	459550	31637.4	377.684	430.503	0
486	1	-17.3072	136.369	-653.675	7353.62	-12087.8	-2592.25	281.508	598.75	0	-35.0194	-117.867	-709.516	-16376.3	-40549.4	4157.08	242.849	223.081	0	0.0728861	1.23461	68.5611	160.921	-1646.96	1733.95	-311	200	0	0.727293	-0.844801	91.5411	-461.458	527.613	1330.48	-914	200	0
486	2	-18.8635	136.91	-654.293	7030.61	-12908.1	-2666.33	280.272	599.255	0	-35.183	-118.224	-709.938	-16346.9	-40727.8	4151.58	242.632	223.026	0	-0.0190316	1.2714	68.5056	147.236	-1620.51	1727.89	-311	200	0	0.830519	-0.974122	91.8319	-368.659	452.367	1326.26	-914	200	0
486	3	-20.4749	137.481	-654.984	6702.32	-13739.4	-2747.94	279.023	599.767	0	-35.3741	-118.611	-710.463	-16312.5	-40894.4	4145.17	242.44	222.96	0	-0.0850339	1.31048	68.492	138.688	-1604.05	1722.67	-311	200	0	0.806103	-1.068	91.8768	-237.814	390.248	1305.71	-914	200	0
486	4	-22.1354	138.069	-655.735	6373.17	-14583.2	-2836.23	277.761	600.281	0	-35.5755	-119.004	-711.107	-16272.1	-41053.5	4142.1	242.268	222.883	0	-0.11718	1.34512	68.5196	137.617	-1597.61	1719.63	-311	200	0	0.669728	-1.12372	91.5905	-83.0761	351.004	1278.47	-914	200	0
486	5	-23.8435	138.659	-656.508	6046.18	-15440.9	-2930.57	276.48	600.79	0	-35.7749	-119.395	-711.86	-16225.4	-41210.4	4145.35	242.109	222.793	0	-0.114913	1.36855	68.5508	144.517	-1598.39	1719.46	-311	200	0	0.459411	-1.16353	91.0479	80.5522	327.029	1250.68	-914	200	0
486	6	-25.5987	139.234	-657.255	5723	-16312.6	-3030.53	275.181	601.293	0	-35.9677	-119.777	-712.698	-16173.2	-41369.9	4156.17	241.953	222.693	0	-0.0837122	1.37881	68.5351	158.271	-1603.38	1722.47	-311	200	0	0.219567	-1.20712	90.4303	237.854	300.276	1224.15	-914	200	0
486	7	-27.3989	139.775	-657.938	5403.55	-17197.3	-3135.63	273.862	601.787	0	-36.1544	-120.143	-713.581	-16117.5	-41533.4	4174.11	241.796	222.587	0	-0.0337721	1.37922	68.4403	176.128	-1610.4	1728.73	-311	200	0	-0.00991001	-1.24813	89.8976	375.126	257.152	1196.59	-914	200	0
486	8	-29.2408	140.265	-658.527	5086.44	-18093.1	-3245.12	272.525	602.276	0	-36.3373	-120.483	-714.459	-16060	-41698.4	4197.44	241.636	222.479	0	0.0219772	1.37447	68.2619	194.528	-1617.27	1737.75	-311	200	0	-0.20176	-1.25913	89.5131	480.307	197.598	1163.14	-914	200	0
486	9	-31.1144	140.696	-659.011	4770.43	-18997.9	-3358.33	271.172	602.761	0	-36.5168	-120.784	-715.29	-16002.3	-41861.5	4224.18	241.476	222.372	0	0.0727851	1.36659	68.0127	211.347	-1621.69	1748.24	-311	200	0	-0.341607	-1.21617	89.258	544.897	130.202	1119.25	-914	200	0
487	0	-32.9981	141.068	-659.421	4455.48	-19909.4	-3474.56	269.808	603.243	0	-36.6858	-121.033	-716.053	-15944.8	-42021.3	4252.89	241.315	222.268	0	0.115396	1.35408	67.7113	226.458	-1622.42	1758.53	-311	200	0	-0.421515	-1.11848	89.0832	571.342	62.027	1064.16	-914	200	0	-77.5066	21.2356	-1220.62	-526570	453396	42211.1	368.391	432.219	0
487	1	-34.8601	141.395	-659.812	4142.1	-20824.3	-3592.79	268.439	603.722	0	-36.8291	-121.215	-716.757	-15887.1	-42179.2	4282.59	241.153	222.165	0	0.154327	1.33481	67.3777	239.578	-1619.54	1767.52	-311	200	0	-0.439134	-0.985242	88.9885	573.748	-3.4189	1003.22	-914	200	0
487	2	-36.6707	141.69	-660.237	3830.3	-21736.9	-3711.76	267.077	604.199	0	-36.9324	-121.322	-717.414	-15829.1	-42338	4312.37	240.985	222.064	0	0.19644	1.30958	67.0426	249.065	-1613.25	1775.1	-311	200	0	-0.399454	-0.837456	89.0809	565.999	-59.69	946.403	-914	200	0
487	3	-38.4116	141.955	-660.712	3519.33	-22640.8	-3830.47	265.733	604.674	0	-36.9934	-121.351	-718.022	-15771.2	-42501.6	4341.17	240.807	221.965	0	0.245614	1.28301	66.7549	253.163	-1603.49	1781.85	-311	200	0	-0.309984	-0.689063	89.5312	552.773	-93.3583	902.854	-914	200	0
487	4	-40.0787	142.179	-661.213	3208.4	-23530.4	-3948.12	264.413	605.148	0	-37.0248	-121.308	-718.555	-15714.3	-42671.6	4368.06	240.615	221.869	0	0.300736	1.26256	66.566	251.31	-1590.78	1788.04	-311	200	0	-0.176412	-0.550523	90.4563	531.859	-87.0855	875.389	-914	200	0
487	5	-41.6794	142.339	-661.675	2897.86	-24401.2	-4063.8	263.122	605.62	0	-37.0516	-121.206	-718.952	-15659.8	-42846	4392.21	240.405	221.781	0	0.356108	1.25612	66.5033	244.193	-1577.13	1792.93	-311	200	0	-0.00626654	-0.432361	91.8166	499.055	-25.75	859.602	-914	200	0
487	6	-43.2257	142.412	-662.029	2589.57	-25249.5	-4176.95	261.86	606.088	0	-37.1052	-121.064	-719.133	-15608.7	-43020.4	4412.94	240.177	221.705	0	0.404278	1.26721	66.5548	233.448	-1565.7	1795.23	-311	200	0	0.182199	-0.349973	93.3865	449.973	97.1646	847.931	-914	200	0
487	7	-44.7271	142.385	-662.231	2285.63	-26072.9	-4287.98	260.629	606.549	0	-37.2133	-120.901	-719.03	-15561.1	-43190.9	4429.97	239.932	221.642	0	0.438913	1.29146	66.6798	221.56	-1559.83	1794.16	-311	200	0	0.349318	-0.322647	94.8129	381.47	276.069	835.217	-914	200	0
487	8	-46.1867	142.258	-662.295	1987.35	-26869.9	-4397.68	259.429	606.999	0	-37.3932	-120.728	-718.635	-15515.6	-43355.9	4443.44	239.669	221.59	0	0.454717	1.3189	66.8328	210.924	-1561.9	1789.49	-311	200	0	0.438178	-0.351743	95.7299	295.18	495.247	820.682	-914	200	0
487	9	-47.5988	142.045	-662.285	1695.91	-27639.2	-4506.21	258.267	607.439	0	-37.6474	-120.542	-718.023	-15470.5	-43515.2	4454.07	239.396	221.546	0	0.44736	1.33864	66.9869	202.42	-1571.98	1781	-311	200	0	0.411357	-0.400406	95.8801	199.905	733.275	806.135	-914	200	0
488	0	-48.9465	141.773	-662.318	1412.96	-28381	-4612.84	257.149	607.867	0	-37.9641	-120.326	-717.34	-15424.7	-43669.6	4463.11	239.123	221.503	0	0.415817	1.34125	67.1364	196.015	-1587.35	1768.96	-311	200	0	0.285985	-0.40792	95.195	108.322	968.373	794.616	-914	200	0	-93.6917	23.1836	-1225.62	-531847	446586	49270.9	360.71	434.807	0
488	1	-50.2054	141.481	-662.533	1139.83	-29096.8	-4716.42	256.083	608.28	0	-38.3228	-120.055	-716.746	-15378.1	-43819.7	4471.89	238.863	221.455	0	0.363742	1.32107	67.2813	192.834	-1603.45	1755.25	-311	200	0	0.11643	-0.328261	93.7943	32.1735	1184.28	789.533	-914	200	0
488	2	-51.3593	141.201	-663.043	876.56	-29787.9	-4815.8	255.074	608.678	0	-38.7052	-119.713	-716.353	-15331.5	-43966.9	4481.42	238.624	221.402	0	0.29743	1.27917	67.4131	195.365	-1615.13	1742.95	-311	200	0	-0.0556737	-0.159695	91.9242	-17.1053	1372.37	793.459	-914	200	0
488	3	-52.4138	140.947	-663.895	621.755	-30453.3	-4910.19	254.129	609.063	0	-39.1061	-119.303	-716.194	-15286.7	-44113.4	4493.07	238.406	221.344	0	0.222863	1.22207	67.5188	205.4	-1618.49	1734.67	-311	200	0	-0.228297	0.0542523	89.8807	-28.2303	1528.79	808.955	-914	200	0
488	4	-53.3921	140.714	-665.054	373.218	-31091.3	-4999.42	253.25	609.439	0	-39.5337	-118.845	-716.234	-15245.4	-44261.4	4509	238.203	221.286	0	0.145016	1.15624	67.5847	221.789	-1613.22	1731.76	-311	200	0	-0.425911	0.252459	87.9349	1.45165	1648.47	839.958	-914	200	0
488	5	-54.3215	140.488	-666.431	128.996	-31702.2	-5083.72	252.43	609.806	0	-40.0007	-118.361	-716.395	-15209.4	-44411.5	4531.05	238.007	221.23	0	0.0687421	1.08614	67.5941	240.1	-1602.77	1734.62	-311	200	0	-0.665585	0.389379	86.2834	57.0235	1720.34	889.788	-914	200	0
488	6	-55.2246	140.253	-667.919	-111.585	-32289.4	-5163.08	251.657	610.167	0	-40.5151	-117.866	-716.594	-15179.1	-44563.5	4559.73	237.812	221.182	0	-0.000517506	1.01689	67.5333	254.817	-1591.73	1742.91	-311	200	0	-0.935216	0.443677	85.0498	109.313	1731.66	957.979	-914	200	0
488	7	-56.1151	139.996	-669.431	-347.811	-32856.3	-5236.84	250.919	610.52	0	-41.0817	-117.367	-716.761	-15153.4	-44717.2	4594.55	237.612	221.141	0	-0.056412	0.955533	67.4112	261.762	-1583.03	1755.45	-311	200	0	-1.20078	0.405385	84.2922	130.325	1676.57	1039.91	-914	200	0
488	8	-56.9957	139.714	-670.918	-578.399	-33403.8	-5303.76	250.212	610.862	0	-41.7029	-116.868	-716.855	-15129	-44874	4634.35	237.402	221.105	0	-0.0925645	0.910013	67.2644	259.059	-1576.82	1770.56	-311	200	0	-1.4236	0.272282	84.0039	109.46	1557.63	1127.93	-914	200	0
488	9	-57.8598	139.415	-672.388	-801.941	-33929.8	-5362.39	249.538	611.193	0	-42.3756	-116.368	-716.873	-15102.5	-45036.8	4677.74	237.176	221.067	0	-0.104965	0.887984	67.135	247.305	-1571.67	1786.75	-311	200	0	-1.56772	0.0618469	84.1328	57.1262	1384.35	1211.96	-914	200	0
489	0	-58.6936	139.123	-673.888	-1017.1	-34431.2	-5411.5	248.907	611.509	0	-43.0872	-115.861	-716.855	-15070.5	-45209.6	4723.67	236.933	221.023	0	-0.0940171	0.894181	67.0475	228.554	-1566.7	1802.88	-311	200	0	-1.60398	-0.187913	84.5934	-5.86062	1174.09	1280.39	-914	200	0	-108.904	25.3223	-1244.78	-543887	442410	57555.3	351.231	437.909	0
489	1	-59.482	138.867	-675.484	-1223.68	-34905.2	-5450.4	248.326	611.812	0	-43.8214	-115.334	-716.861	-15031.6	-45395.1	4771.46	236.675	220.969	0	-0.0644518	0.926548	67.0062	204.569	-1562.29	1817.51	-311	200	0	-1.51963	-0.440635	85.2554	-58.1527	950.077	1322.54	-914	200	0
489	2	-60.2175	138.669	-677.211	-1423.29	-35349.8	-5479.31	247.801	612.102	0	-44.5684	-114.776	-716.933	-14986.4	-45591.3	4819.5	236.408	220.904	0	-0.0231639	0.975085	67.004	176.657	-1559.18	1828.72	-311	200	0	-1.32422	-0.682614	85.9502	-79.3409	736.234	1332.1	-914	200	0
489	3	-60.9048	138.542	-679.057	-1617.75	-35765.1	-5499.2	247.331	612.382	0	-45.3298	-114.198	-717.073	-14937.2	-45793.1	4864.35	236.139	220.831	0	0.0233916	1.02698	67.0266	146.571	-1557.53	1834.85	-311	200	0	-1.04421	-0.920175	86.5143	-55.9252	552.925	1309.58	-914	200	0
489	4	-61.5557	138.483	-680.976	-1807.18	-36154.2	-5511.18	246.908	612.654	0	-46.1148	-113.623	-717.245	-14886.7	-45994.9	4901.8	235.873	220.755	0	0.0701303	1.07298	67.0608	116.687	-1556.48	1834.98	-311	200	0	-0.715345	-1.15936	86.8556	6.73989	413.415	1261.63	-914	200	0
489	5	-62.1832	138.485	-682.919	-1990.26	-36521.2	-5515.96	246.522	612.914	0	-46.9349	-113.074	-717.4	-14837.5	-46192.6	4929.87	235.611	220.682	0	0.111746	1.10763	67.1065	89.6134	-1553.56	1828.73	-311	200	0	-0.376999	-1.38628	87.006	86.5889	322.681	1197.68	-914	200	0
489	6	-62.7958	138.529	-684.854	-2165.65	-36870.4	-5514.34	246.163	613.162	0	-47.8013	-112.555	-717.487	-14791.2	-46384.2	4950.59	235.352	220.615	0	0.141288	1.12717	67.1716	67.2194	-1544.84	1816.28	-311	200	0	-0.0685279	-1.56505	87.0938	162.568	280.494	1127.69	-914	200	0
489	7	-63.3974	138.588	-686.759	-2332.56	-37205.2	-5507.65	245.825	613.397	0	-48.7223	-112.058	-717.468	-14749.2	-46568.4	4968.19	235.093	220.557	0	0.152063	1.13087	67.2536	49.5915	-1527.39	1798.95	-311	200	0	0.168828	-1.65668	87.2458	225.826	284.565	1061.5	-914	200	0
489	8	-63.9894	138.625	-688.616	-2490.9	-37528.2	-5497.6	245.502	613.617	0	-49.6996	-111.571	-717.319	-14712.3	-46744.7	4985.97	234.834	220.51	0	0.14154	1.12329	67.3295	35.7683	-1501.97	1779.25	-311	200	0	0.297221	-1.64041	87.4978	276.227	329.363	1007.57	-914	200	0
489	9	-64.5714	138.612	-690.423	-2641.52	-37842.1	-5486.1	245.19	613.826	0	-50.7265	-111.079	-717.038	-14679.9	-46914.5	5005.35	234.572	220.473	0	0.114206	1.11339	67.3652	25.8476	-1472.38	1760.3	-311	200	0	0.300998	-1.5217	87.7886	314.481	403.469	971.357	-914	200	0
490	0	-65.1382	138.529	-692.212	-2785.92	-38147.8	-5474.97	244.89	614.025	0	-51.7863	-110.566	-716.655	-14650.1	-47082	5026.55	234.303	220.442	0	0.081381	1.11029	67.3329	22.1972	-1442.93	1744.82	-311	200	0	0.195349	-1.32725	88.0435	336.522	491.695	954.181	-914	200	0	-124.187	29.5268	-1260.89	-555551	443065	64599.1	346.681	441.723	0
490	1	-65.681	138.37	-694.045	-2925.64	-38444.8	-5465.28	244.608	614.215	0	-52.8532	-110.013	-716.234	-14620.1	-47252.5	5049.34	234.027	220.412	0	0.0574397	1.11791	67.2213	28.6399	-1417.54	1734.18	-311	200	0	0.0103902	-1.09314	88.247	331.361	579.087	953.122	-914	200	0
490	2	-66.1977	138.133	-695.957	-3062.35	-38732.1	-5456.81	244.347	614.4	0	-53.8998	-109.405	-715.834	-14587	-47429.2	5073.63	233.743	220.378	0	0.0539823	1.1334	67.0413	48.0331	-1400.04	1728.33	-311	200	0	-0.229323	-0.856681	88.4349	285.503	652.087	963.16	-914	200	0
490	3	-66.7002	137.819	-697.934	-3198.05	-39008.9	-5448.41	244.108	614.582	0	-54.9043	-108.737	-715.489	-14549.5	-47611.6	5099.58	233.456	220.335	0	0.0756246	1.15129	66.8298	79.915	-1393.76	1726.54	-311	200	0	-0.504589	-0.654058	88.6637	192.32	701.518	980.005	-914	200	0
490	4	-67.2123	137.426	-699.911	-3334.56	-39275.7	-5438.84	243.885	614.764	0	-55.8534	-108.009	-715.198	-14507.7	-47796.3	5127.52	233.171	220.285	0	0.120317	1.16779	66.6406	120.233	-1400.47	1727.94	-311	200	0	-0.788526	-0.510442	88.9897	58.2588	725.026	1000.77	-914	200	0
490	5	-67.7597	136.951	-701.795	-3473.24	-39533.5	-5427.19	243.668	614.949	0	-56.7422	-107.227	-714.931	-14462.8	-47979.1	5157.52	232.89	220.23	0	0.181889	1.17951	66.5214	163.445	-1419.35	1731.72	-311	200	0	-1.05179	-0.427316	89.4206	-97.6519	723.324	1023.93	-914	200	0
490	6	-68.363	136.393	-703.488	-3615.09	-39783.4	-5412.39	243.448	615.139	0	-57.5727	-106.4	-714.632	-14416.5	-48156.1	5188.32	232.614	220.173	0	0.251073	1.18122	66.4957	204.636	-1446.91	1737.19	-311	200	0	-1.28299	-0.388817	89.8729	-249.255	699.28	1049.76	-914	200	0
490	7	-69.0374	135.751	-704.898	-3760.9	-40026.4	-5392.69	243.217	615.335	0	-58.3536	-105.531	-714.247	-14370.9	-48325.7	5217.16	232.34	220.12	0	0.316792	1.16805	66.5622	239.839	-1478.29	1744.1	-311	200	0	-1.48872	-0.37756	90.2008	-371.409	662.187	1078.27	-914	200	0
490	8	-69.7942	135.031	-705.967	-3911.6	-40263.5	-5365.89	242.967	615.541	0	-59.1012	-104.628	-713.745	-14328.2	-48488.2	5241.36	232.065	220.075	0	0.370685	1.14034	66.7049	265.883	-1508.49	1752.33	-311	200	0	-1.66797	-0.374459	90.2953	-444.61	626.497	1104.93	-914	200	0
490	9	-70.6374	134.249	-706.682	-4067.4	-40496.3	-5330.14	242.695	615.756	0	-59.8342	-103.7	-713.136	-14290.5	-48645.2	5259.76	231.787	220.039	0	0.410781	1.10547	66.8976	281.023	-1532.72	1761.21	-311	200	0	-1.79071	-0.349711	90.1781	-455.004	604.863	1121.01	-914	200	0
491	0	-71.5596	133.432	-707.094	-4226.11	-40726.7	-5284.57	242.403	615.977	0	-60.5623	-102.752	-712.474	-14259.5	-48795.9	5272.88	231.512	220.014	0	0.438651	1.07461	67.1049	285.252	-1547.15	1769.69	-311	200	0	-1.80487	-0.265154	89.9896	-399.048	603.099	1119.72	-914	200	0	-141.182	33.4802	-1259.62	-559346	443248	71823.9	346.532	445.283	0
491	1	-72.5457	132.615	-707.302	-4383.11	-40956.7	-5229.33	242.094	616.197	0	-61.2841	-101.777	-711.835	-14235.8	-48938	5281.79	231.251	219.999	0	0.453865	1.05623	67.2911	279.447	-1550.1	1777.38	-311	200	0	-1.67151	-0.0904296	89.8764	-291.618	620.072	1101.41	-914	200	0
491	2	-73.5826	131.826	-707.404	-4533.75	-41188.2	-5165.76	241.776	616.409	0	-61.9962	-100.765	-711.266	-14217.7	-49069.6	5286.54	231.011	219.989	0	0.453128	1.05171	67.4334	264.937	-1542.47	1784.64	-311	200	0	-1.40004	0.172931	89.9001	-164.399	651.066	1073.85	-914	200	0
491	3	-74.6662	131.082	-707.462	-4676.37	-41421.2	-5096.4	241.451	616.61	0	-62.7022	-99.7112	-710.768	-14201.9	-49191.5	5286.46	230.791	219.981	0	0.433218	1.05688	67.5275	244.413	-1527.89	1791.54	-311	200	0	-1.04979	0.478949	90.0362	-51.6532	693.21	1048.37	-914	200	0
491	4	-75.8023	130.383	-707.5	-4813.39	-41653.7	-5024.39	241.126	616.803	0	-63.4131	-98.6209	-710.302	-14185.1	-49306.6	5281.73	230.584	219.971	0	0.392969	1.06632	67.5849	221.868	-1511.75	1797.47	-311	200	0	-0.698878	0.758342	90.22	25.9806	749.454	1034.22	-914	200	0
491	5	-77.0059	129.716	-707.509	-4949.41	-41884	-4952.7	240.801	616.996	0	-64.1442	-97.5101	-709.801	-14165	-49417.7	5273.76	230.378	219.956	0	0.33264	1.07557	67.6301	200.68	-1499.07	1802.07	-311	200	0	-0.408197	0.955967	90.3838	65.8119	824.871	1034.98	-914	200	0
491	6	-78.299	129.06	-707.448	-5088.58	-42111.7	-4883.71	240.474	617.193	0	-64.9139	-96.3998	-709.19	-14140	-49527.2	5264.23	230.164	219.938	0	0.252633	1.08175	67.6974	182.514	-1492.76	1805.73	-311	200	0	-0.200128	1.04831	90.4618	73.6775	921.312	1048.05	-914	200	0
491	7	-79.7035	128.389	-707.263	-5233.29	-42337.5	-4819.16	240.139	617.399	0	-65.7422	-95.3118	-708.406	-14108.9	-49636.8	5254.28	229.932	219.916	0	0.155654	1.08375	67.8218	168.3	-1493.66	1809.21	-311	200	0	-0.0605047	1.0363	90.3713	53.7812	1038.96	1065.6	-914	200	0
491	8	-81.2306	127.682	-706.907	-5383.62	-42561.2	-4759.94	239.792	617.616	0	-66.6453	-94.2631	-707.426	-14071.8	-49748	5244.64	229.677	219.892	0	0.0520619	1.08074	68.0208	159.2	-1500.9	1813.25	-311	200	0	0.0390475	0.933618	90.0348	5.89128	1176.04	1078.55	-914	200	0
491	9	-82.8711	126.929	-706.373	-5537.51	-42780.8	-4705.86	239.436	617.839	0	-67.6291	-93.2604	-706.283	-14029.1	-49862.2	5236.49	229.402	219.863	0	-0.0394114	1.0703	68.2744	155.859	-1512.74	1818.29	-311	200	0	0.121105	0.760783	89.4496	-72.1014	1321.92	1081.29	-914	200	0
492	0	-84.5951	126.134	-705.715	-5692.11	-42993.1	-4655.77	239.079	618.066	0	-68.6861	-92.2964	-705.059	-13982.1	-49980.1	5231.29	229.112	219.831	0	-0.100061	1.05004	68.528	157.099	-1527.96	1824.4	-311	200	0	0.198049	0.539329	88.6982	-179.615	1454.73	1072.45	-914	200	0	-167.473	35.6887	-1243.53	-554588	436552	84784.9	344.616	447.303	0
492	1	-86.3626	125.313	-705.01	-5845.43	-43195.7	-4608.16	238.73	618.291	0	-69.8025	-91.3478	-703.85	-13932.5	-50099.4	5229.88	228.821	219.795	0	-0.121037	1.02093	68.7186	159.753	-1545.52	1831.48	-311	200	0	0.275588	0.290568	87.8843	-309.859	1547.23	1053.09	-914	200	0
492	2	-88.1409	124.478	-704.304	-5996.93	-43388.4	-4561.85	238.395	618.515	0	-70.9678	-90.3841	-702.716	-13881.8	-50216.5	5232.62	228.539	219.755	0	-0.105938	0.987032	68.8056	159.419	-1563.06	1839.43	-311	200	0	0.357405	0.0433463	87.1116	-448.577	1574.5	1026.19	-914	200	0
492	3	-89.9156	123.626	-703.57	-6146.88	-43570.7	-4516.36	238.072	618.737	0	-72.1789	-89.3824	-701.656	-13830.8	-50329.2	5239.55	228.271	219.712	0	-0.0673085	0.953369	68.7864	151.871	-1577.37	1847.67	-311	200	0	0.444327	-0.168628	86.5186	-577.013	1524	996.756	-914	200	0
492	4	-91.6891	122.737	-702.721	-6295.34	-43741.1	-4471.66	237.755	618.959	0	-73.4373	-88.3375	-700.617	-13779.9	-50438.1	5249.83	228.009	219.668	0	-0.0209827	0.924879	68.6852	135.492	-1587.33	1854.82	-311	200	0	0.524919	-0.325182	86.2788	-679.405	1405.57	971.545	-914	200	0
492	5	-93.4711	121.785	-701.64	-6442.15	-43897.5	-4427.69	237.436	619.182	0	-74.7481	-87.2596	-699.53	-13729.1	-50544.6	5261.25	227.745	219.626	0	0.019957	0.904062	68.5279	113.284	-1595.18	1859.03	-311	200	0	0.57081	-0.430053	86.5411	-747.287	1248.67	957.275	-914	200	0
492	6	-95.269	120.747	-700.217	-6587.26	-44037.9	-4383.91	237.108	619.407	0	-76.1183	-86.1637	-698.333	-13678.6	-50649.7	5270.83	227.471	219.588	0	0.0499521	0.889268	68.3266	91.8191	-1604.19	1858.52	-311	200	0	0.553438	-0.501521	87.3415	-777.093	1086.38	957.187	-914	200	0
492	7	-97.0812	119.61	-698.378	-6730.59	-44161.5	-4339.06	236.766	619.638	0	-77.5516	-85.061	-696.987	-13629	-50752.7	5275.93	227.183	219.554	0	0.0728151	0.878734	68.0893	77.9167	-1616.24	1851.91	-311	200	0	0.470815	-0.55642	88.5523	-769.468	942.539	969.029	-914	200	0
492	8	-98.8941	118.375	-696.103	-6871.95	-44269.2	-4291.29	236.404	619.872	0	-79.0413	-83.9565	-695.473	-13580.9	-50852.6	5275.56	226.881	219.528	0	0.0976743	0.874519	67.8346	76.3034	-1631.39	1838.88	-311	200	0	0.346792	-0.605134	89.9449	-733.536	831.138	986.895	-914	200	0
492	9	-100.683	117.057	-693.436	-7011.26	-44362.6	-4238.62	236.025	620.111	0	-80.5684	-82.8448	-693.793	-13533.5	-50946.6	5270.31	226.568	219.507	0	0.129473	0.880372	67.5897	88.6925	-1647.44	1820.8	-311	200	0	0.2038	-0.657735	91.3262	-686.662	760.681	1004.83	-914	200	0
493	0	-102.415	115.683	-690.461	-7148.84	-44442.2	-4179.62	235.634	620.354	0	-82.1059	-81.7102	-691.96	-13483.5	-51030.3	5260.83	226.253	219.486	0	0.163378	0.899253	67.3806	113.211	-1659.24	1800.81	-311	200	0	0.0534517	-0.726034	92.6058	-644.541	736.648	1018.97	-914	200	0	-196.818	33.3479	-1194.79	-534829	424272	98177.9	347.185	448.963	0
493	1	-104.059	114.279	-687.268	-7285.28	-44506.4	-4114.15	235.242	620.6	0	-83.6284	-80.536	-689.99	-13426	-51098.9	5246.8	225.942	219.458	0	0.189691	0.933472	67.2288	144.828	-1660.65	1782.82	-311	200	0	-0.0898784	-0.818381	93.7505	-611.601	759.214	1028.02	-914	200	0
493	2	-105.594	112.862	-683.914	-7421.12	-44552.7	-4043.35	234.856	620.851	0	-85.1196	-79.3152	-687.878	-13357.7	-51149.6	5227.29	225.642	219.419	0	0.202532	0.983533	67.1471	177.366	-1648.91	1769.83	-311	200	0	-0.202832	-0.933312	94.7282	-582.129	819.818	1033.47	-914	200	0
493	3	-107.012	111.434	-680.401	-7556.52	-44579.4	-3968.75	234.481	621.106	0	-86.5729	-78.0496	-685.605	-13277.3	-51181.9	5201.43	225.348	219.366	0	0.203561	1.04678	67.1327	205.766	-1626.31	1762.77	-311	200	0	-0.261466	-1.05194	95.4969	-548.87	903.709	1039.02	-914	200	0
493	4	-108.313	109.984	-676.687	-7691.24	-44586.8	-3891.43	234.11	621.366	0	-87.9911	-76.7484	-683.134	-13185.8	-51196.8	5168.85	225.056	219.302	0	0.19991	1.11789	67.1689	226.817	-1597.47	1760.99	-311	200	0	-0.254388	-1.13853	96.0167	-509.366	993.096	1048.96	-914	200	0
493	5	-109.5	108.499	-672.718	-7825.05	-44575.5	-3811.56	233.738	621.632	0	-89.3836	-75.4263	-680.404	-13084.6	-51194.9	5129.54	224.758	219.231	0	0.198171	1.18855	67.2392	238.734	-1566.61	1763.23	-311	200	0	-0.189565	-1.15422	96.2724	-464.496	1064.92	1066.11	-914	200	0
493	6	-110.578	106.966	-668.435	-7958.7	-44544.2	-3728.78	233.361	621.906	0	-90.7631	-74.102	-677.337	-12975.6	-51177.1	5083.98	224.444	219.157	0	0.199145	1.24681	67.3322	241.133	-1536.77	1768.01	-311	200	0	-0.0902141	-1.07197	96.2587	-413.683	1093.66	1090.18	-914	200	0
493	7	-111.555	105.372	-663.773	-8094.55	-44489.5	-3642.98	232.975	622.195	0	-92.1401	-72.7932	-673.865	-12860.1	-51144	5033.18	224.103	219.084	0	0.1991	1.27991	67.4323	235.117	-1510.26	1773.81	-311	200	0	0.012129	-0.892139	95.9393	-355.909	1064.11	1117.22	-914	200	0
493	8	-112.437	103.713	-658.681	-8235.78	-44408.3	-3554.65	232.58	622.503	0	-93.5172	-71.5078	-669.953	-12738.5	-51094	4978.6	223.735	219.014	0	0.194086	1.2797	67.5149	222.607	-1489.35	1779.5	-311	200	0	0.0837534	-0.650474	95.2803	-293.45	981.626	1139.95	-914	200	0
493	9	-113.227	101.991	-653.149	-8384.52	-44298.9	-3464.67	232.176	622.837	0	-94.8848	-70.2394	-665.616	-12610.5	-51022.9	4922.06	223.345	218.946	0	0.18091	1.24603	67.5579	205.971	-1477.22	1784.28	-311	200	0	0.0974852	-0.398206	94.3353	-228.441	871.448	1149.63	-914	200	0
494	0	-113.907	100.217	-647.215	-8540.5	-44161.5	-3373.67	231.767	623.196	0	-96.2215	-68.9718	-660.921	-12475.8	-50926.1	4865.41	222.947	218.876	0	0.156686	1.18521	67.5466	188.199	-1477.66	1787.52	-311	200	0	0.0379132	-0.17609	93.2566	-156.779	770.873	1139.71	-914	200	0	-214.959	29.6857	-1092.5	-489969	396456	102530	353.465	449.753	0
494	1	-114.448	98.4107	-640.944	-8701.34	-43997.1	-3281.58	231.356	623.576	0	-97.4991	-67.6876	-655.957	-12333.9	-50799.4	4809.67	222.557	218.803	0	0.12143	1.10508	67.4695	172.236	-1493.31	1789.02	-311	200	0	-0.103957	-0.014412	92.2348	-72.6452	718.522	1108.72	-914	200	0
494	2	-114.817	96.5877	-634.38	-8863.76	-43807.3	-3187.97	230.945	623.972	0	-98.6887	-66.376	-650.793	-12183.2	-50640	4754.06	222.187	218.721	0	0.081996	1.01229	67.3223	159.504	-1523.81	1789.15	-311	200	0	-0.331024	0.0586314	91.4309	17.0224	737.969	1060.08	-914	200	0
494	3	-114.992	94.7559	-627.524	-9024.39	-43592.4	-3092.84	230.533	624.381	0	-99.765	-65.0356	-645.454	-12021.2	-50446.9	4696.07	221.843	218.624	0	0.0510938	0.913971	67.1127	149.63	-1565.49	1788.56	-311	200	0	-0.621961	0.0254111	90.9505	87.4514	821.214	999.751	-914	200	0
494	4	-114.96	92.9096	-620.337	-9180.64	-43350.8	-2996.45	230.117	624.799	0	-100.709	-63.6732	-639.932	-11845.2	-50222.1	4632.51	221.52	218.51	0	0.0405318	0.81875	66.8585	142.237	-1612.17	1787.6	-311	200	0	-0.921734	-0.102326	90.8358	113.002	930.608	934.204	-914	200	0
494	5	-114.712	91.0334	-612.761	-9331.46	-43078	-2898.74	229.699	625.229	0	-101.51	-62.2992	-634.212	-11653.5	-49969.1	4560.81	221.211	218.375	0	0.0558599	0.735234	66.5854	138.454	-1656.53	1786.12	-311	200	0	-1.16338	-0.27292	91.0197	88.8561	1022.97	870.874	-914	200	0
494	6	-114.24	89.1088	-604.735	-9476.92	-42769.6	-2799.38	229.276	625.671	0	-102.164	-60.9235	-628.267	-11447.4	-49690.4	4479.8	220.909	218.221	0	0.096765	0.672262	66.3268	140.099	-1691.73	1783.81	-311	200	0	-1.2991	-0.408979	91.3179	33.6809	1073.85	818.743	-914	200	0
494	7	-113.537	87.119	-596.209	-9617.05	-42421.2	-2698	228.848	626.13	0	-102.668	-59.5539	-622.064	-11230.7	-49386.5	4389.61	220.609	218.054	0	0.159233	0.639152	66.1214	148.041	-1713.59	1780.71	-311	200	0	-1.3167	-0.440982	91.5477	-23.7386	1080.22	787.537	-914	200	0
494	8	-112.598	85.0515	-587.146	-9751.97	-42030.4	-2594.37	228.416	626.609	0	-103.022	-58.1946	-615.566	-11007.7	-49057	4291.32	220.306	217.882	0	0.235363	0.640527	66.0068	161.933	-1721.77	1777.58	-311	200	0	-1.23808	-0.335802	91.643	-58.0294	1045.77	786.424	-914	200	0
494	9	-111.42	82.9034	-577.532	-9882.14	-41596.3	-2488.3	227.976	627.111	0	-103.225	-56.846	-608.751	-10780.2	-48701.4	4186.68	219.998	217.709	0	0.31369	0.67126	66.0048	181.012	-1718.81	1775.73	-311	200	0	-1.10309	-0.11012	91.6249	-55.2602	972.504	820.282	-914	200	0
495	0	-109.996	80.6844	-567.387	-10007.4	-41119.6	-2379.38	227.528	627.638	0	-103.271	-55.5033	-601.617	-10546.6	-48319.5	4077.88	219.684	217.531	0	0.383371	0.720518	66.113	204.028	-1708.2	1776.5	-311	200	0	-0.947675	0.175244	91.5019	-13.4607	864.292	883.938	-914	200	0	-201.05	21.0743	-919.762	-413331	352561	91484.7	372.849	450.445	0
495	1	-108.317	78.4124	-556.763	-10126.6	-40600.2	-2267.02	227.078	628.188	0	-103.15	-54.1614	-594.18	-10303.5	-47911.9	3967.39	219.365	217.341	0	0.438735	0.779989	66.3142	227.769	-1693.58	1780.49	-311	200	0	-0.788904	0.443133	91.2265	62.8541	726.475	961.012	-914	200	0
495	2	-106.382	76.0997	-545.711	-10238.7	-40037.2	-2151.19	226.633	628.762	0	-102.855	-52.8198	-586.457	-10048.3	-47480.1	3857.9	219.039	217.134	0	0.479968	0.846268	66.5817	246.652	-1678.6	1787.51	-311	200	0	-0.623283	0.631056	90.7195	164.354	562.652	1030.67	-914	200	0
495	3	-104.196	73.7449	-534.238	-10343.3	-39428.7	-2032.93	226.196	629.361	0	-102.384	-51.483	-578.446	-9780.22	-47026.4	3751.62	218.702	216.908	0	0.510162	0.917484	66.875	255.536	-1665.3	1796.64	-311	200	0	-0.434792	0.706176	89.9294	275.56	380.14	1076.51	-914	200	0
495	4	-101.785	71.3347	-522.304	-10440.1	-38775	-1913.97	225.762	629.989	0	-101.748	-50.1552	-570.121	-9500.18	-46552.2	3649.57	218.347	216.663	0	0.53098	0.988344	67.1507	253.052	-1652.47	1806.35	-311	200	0	-0.210724	0.666122	88.9018	381.27	195.833	1090.99	-914	200	0
495	5	-99.1824	68.8519	-509.852	-10528.5	-38078.3	-1795.77	225.315	630.65	0	-100.963	-48.8407	-561.438	-9211.42	-46057.1	3551.59	217.966	216.407	0	0.540716	1.04755	67.388	241.329	-1637.21	1814.63	-311	200	0	0.0401665	0.533191	87.7955	475.173	30.3782	1076.32	-914	200	0
495	6	-96.4263	66.2814	-496.84	-10608.4	-37342.4	-1679.07	224.84	631.352	0	-100.05	-47.544	-552.359	-8918.92	-45537.5	3456.63	217.558	216.147	0	0.536285	1.08223	67.5873	223.421	-1617.97	1819.72	-311	200	0	0.285276	0.344762	86.8178	557.532	-102.992	1044	-914	200	0
495	7	-93.5525	63.6138	-483.264	-10679.3	-36572	-1564.11	224.323	632.098	0	-99.0285	-46.264	-542.869	-8628.21	-44987.8	3362.66	217.13	215.894	0	0.51593	1.0857	67.7442	202.246	-1595.81	1821	-311	200	0	0.486759	0.138548	86.1426	627.271	-201.998	1008.82	-914	200	0
495	8	-90.5893	60.8486	-469.159	-10739.1	-35770.6	-1451.01	223.756	632.89	0	-97.9078	-44.9881	-532.982	-8343.68	-44402.4	3266.92	216.691	215.655	0	0.480935	1.0597	67.8458	180.699	-1573.24	1819.14	-311	200	0	0.623324	-0.0637568	85.8728	680.849	-270.103	979.815	-914	200	0
495	9	-87.5513	57.9981	-454.624	-10782.8	-34939.1	-1340.03	223.147	633.718	0	-96.6811	-43.6882	-522.743	-8067.41	-43778.4	3167.09	216.252	215.433	0	0.437079	1.01145	67.8851	161.016	-1552.77	1815.34	-311	200	0	0.697718	-0.260927	86.0463	715.247	-309.976	957.699	-914	200	0
496	0	-84.4331	55.0879	-439.818	-10804.1	-34076.4	-1231.92	222.521	634.565	0	-95.3272	-42.3223	-512.223	-7799.49	-43116.7	3062.25	215.824	215.227	0	0.394458	0.951108	67.8644	144.314	-1536.3	1810.47	-311	200	0	0.730593	-0.459047	86.6416	727.79	-318.815	939.495	-914	200	0	-153.143	7.75068	-677.177	-304222	289255	65297.6	416.22	449.771	0
496	1	-81.2098	52.1472	-424.927	-10797.2	-33180.4	-1127.9	221.915	635.41	0	-93.8202	-40.8418	-501.499	-7539.03	-42420	2952.29	215.414	215.033	0	0.364152	0.891049	67.7918	131.19	-1524.96	1804.89	-311	200	0	0.752458	-0.655712	87.5585	715.358	-287.245	922.7	-914	200	0
496	2	-77.8483	49.1935	-410.09	-10758.4	-32248.3	-1028.93	221.363	636.234	0	-92.1409	-39.2054	-490.614	-7284.73	-41691.4	2836.85	215.022	214.848	0	0.353153	0.843876	67.6841	122.205	-1518.45	1798.87	-311	200	0	0.792211	-0.838131	88.632	675.845	-205.326	906.129	-914	200	0
496	3	-74.3215	46.2221	-395.346	-10685.2	-31277.2	-935.049	220.887	637.027	0	-90.2789	-37.3927	-479.557	-7035.07	-40932.4	2715.27	214.645	214.67	0	0.361607	0.818112	67.5626	117.61	-1515.46	1793.06	-311	200	0	0.857544	-0.99374	89.7051	608.633	-72.5314	891.164	-914	200	0
496	4	-70.6147	43.2054	-380.635	-10575.8	-30264.6	-845.622	220.489	637.785	0	-88.2255	-35.4115	-468.278	-6788.37	-40141.5	2587.02	214.279	214.496	0	0.38443	0.81518	67.4482	116.675	-1516.12	1789.08	-311	200	0	0.922467	-1.11945	90.6686	513.088	97.4322	882.892	-914	200	0
496	5	-66.7194	40.1016	-365.834	-10428.8	-29208.3	-760.149	220.16	638.507	0	-85.9722	-33.29	-456.703	-6543.54	-39316	2452.22	213.914	214.328	0	0.413638	0.829915	67.3568	117.345	-1522.56	1789.35	-311	200	0	0.939076	-1.21582	91.4454	390.944	279.482	886.602	-914	200	0
496	6	-62.6217	36.8656	-350.799	-10242	-28105.6	-678.761	219.881	639.196	0	-83.5161	-31.0625	-444.76	-6301.1	-38452.5	2311.81	213.543	214.167	0	0.438437	0.853589	67.2926	117.2	-1536.42	1795.76	-311	200	0	0.871554	-1.27151	91.9838	254.326	443.98	901.788	-914	200	0
496	7	-58.295	33.4591	-335.388	-10011.9	-26954.5	-601.981	219.632	639.852	0	-80.8628	-28.7572	-432.39	-6063.03	-37548.4	2166.57	213.161	214.022	0	0.445852	0.878665	67.2498	115.453	-1556.58	1808.07	-311	200	0	0.727366	-1.26297	92.2424	129.285	567.512	920.638	-914	200	0
496	8	-53.7003	29.8583	-319.488	-9734.77	-25753.1	-530.034	219.393	640.47	0	-78.0231	-26.3945	-419.561	-5831.27	-36602.9	2016.58	212.759	213.899	0	0.425365	0.903469	67.2228	113.579	-1579.36	1823.72	-311	200	0	0.554992	-1.17391	92.1785	46.6678	642.816	932.418	-914	200	0
496	9	-48.794	26.0639	-303.043	-9407.8	-24499.3	-462.441	219.156	641.044	0	-75.0061	-23.9888	-406.279	-5605.96	-35617.5	1861.77	212.332	213.798	0	0.375321	0.932143	67.2104	113.366	-1601.02	1839.25	-311	200	0	0.412118	-1.00976	91.8219	25.2207	674.925	929.114	-914	200	0
497	0	-43.5387	22.1055	-286.07	-9029.57	-23190.8	-398.569	218.933	641.564	0	-71.8139	-21.5479	-392.593	-5385.07	-34595.6	1702.48	211.879	213.717	0	0.304039	0.968836	67.2109	114.705	-1619.8	1852.11	-311	200	0	0.334519	-0.79371	91.3553	60.9604	667.936	909.145	-914	200	0	-70.8768	-4.74525	-373.202	-169708	218835	22296	577.307	453.991	0
497	1	-37.9165	18.0365	-268.64	-8600.21	-21828.1	-338.401	218.746	642.014	0	-68.4411	-19.0731	-378.571	-5165.78	-33540.4	1539.24	211.403	213.645	0	0.223203	1.01353	67.2166	115.442	-1635.14	1861.49	-311	200	0	0.320953	-0.557637	91.0453	132.85	624.363	878.419	-914	200	0
497	2	-31.944	13.9221	-250.836	-8121.89	-20414.4	-282.162	218.614	642.379	0	-64.8782	-16.566	-364.263	-4946.6	-32453.1	1371.99	210.907	213.58	0	0.141487	1.06446	67.215	112.945	-1645.5	1867.76	-311	200	0	0.338418	-0.338281	91.076	216.445	556.837	847.036	-914	200	0
497	3	-25.68	9.83021	-232.735	-7599.55	-18956.2	-229.576	218.55	642.653	0	-61.1158	-14.0358	-349.68	-4728.1	-31331.6	1200.03	210.399	213.521	0	0.0652999	1.12078	67.2026	105.744	-1648.77	1871.59	-311	200	0	0.345234	-0.171704	91.4503	292.439	487.071	823.026	-914	200	0
497	4	-19.2255	5.82967	-214.414	-7041.06	-17461.8	-180.105	218.56	642.839	0	-57.1491	-11.5044	-334.804	-4511.51	-30172.2	1022.97	209.881	213.475	0	0.00136909	1.18131	67.1925	94.0626	-1644.86	1873.51	-311	200	0	0.311784	-0.0828997	92.0015	349.56	429.639	808.818	-914	200	0
497	5	-12.7171	1.99043	-195.97	-6456.35	-15942.9	-133.091	218.646	642.946	0	-52.9803	-9.00648	-319.601	-4297.27	-28971.7	841.667	209.35	213.446	0	-0.0457635	1.24366	67.2013	79.5677	-1636.09	1873.58	-311	200	0	0.224671	-0.0783082	92.4844	384.072	385.757	801.703	-914	200	0
497	6	-6.32011	-1.61402	-177.53	-5855.88	-14415.1	-87.1665	218.802	642.985	0	-48.6158	-6.58431	-304.034	-4084.96	-27727.5	658.099	208.801	213.436	0	-0.077138	1.30488	67.2421	65.3052	-1624.96	1871.4	-311	200	0	0.0810498	-0.145952	92.6977	397.48	350.678	796.077	-914	200	0
497	7	-0.220062	-4.90629	-159.264	-5250.01	-12897.5	-40.3314	219.019	642.964	0	-44.0632	-4.27917	-288.089	-3873.93	-26437.7	474.477	208.231	213.447	0	-0.0970019	1.36005	67.3311	55.1767	-1613.03	1866.82	-311	200	0	-0.115653	-0.25689	92.5593	395.589	318.26	787.232	-914	200	0
497	8	5.3883	-7.81205	-141.376	-4648.52	-11410.3	8.99496	219.291	642.881	0	-39.3326	-2.1244	-271.791	-3664.14	-25102.9	292.921	207.639	213.481	0	-0.106575	1.40002	67.4809	52.0411	-1601.05	1860.67	-311	200	0	-0.354409	-0.363985	92.0899	386.133	284.461	773.984	-914	200	0
497	9	10.3151	-10.2653	-124.083	-4059.83	-9972.94	61.1382	219.627	642.719	0	-34.4408	-0.140136	-255.211	-3456.39	-23727.2	115.757	207.029	213.543	0	-0.101153	1.41332	67.6791	55.9363	-1588.99	1854.31	-311	200	0	-0.61639	-0.410556	91.3438	372.768	254.17	758.055	-914	200	0
498	0	14.3913	-12.2047	-107.608	-3490.93	-8602.57	114.834	220.056	642.441	0	-29.412	1.67007	-238.473	-3251.65	-22316.4	-54.5068	206.42	213.635	0	-0.0750041	1.39304	67.8858	64.5266	-1576.08	1849.02	-311	200	0	-0.88105	-0.358554	90.3707	352.424	238.631	743.607	-914	200	0	8.20249	-3.36634	-60.0171	-37232.1	147441	-7515.07	2463.53	616.842	0
498	1	17.4814	-13.5724	-92.1585	-2948.27	-7313.38	167.106	220.644	641.991	0	-24.2827	3.31471	-221.724	-3050.08	-20876	-215.588	205.847	213.756	0	-0.0289357	1.34222	68.0552	75.2095	-1561.69	1845.93	-311	200	0	-1.13018	-0.214767	89.2295	321.204	243.222	737.1	-914	200	0
498	2	19.4899	-14.3242	-77.8859	-2438.51	-6116.98	213.566	221.462	641.309	0	-19.1059	4.8021	-205.095	-2850.88	-19411.6	-366.176	205.353	213.9	0	0.028878	1.2726	68.1533	86.6429	-1546.91	1845.91	-311	200	0	-1.34621	-0.0256042	88.0003	281.953	263.184	744.556	-914	200	0
498	3	20.3703	-14.4421	-64.8532	-1968.33	-5022.15	249.407	222.561	640.351	0	-13.948	6.1332	-188.661	-2653.3	-17928.3	-506.43	204.971	214.064	0	0.0884952	1.19906	68.1611	98.5635	-1534.96	1849.42	-311	200	0	-1.50965	0.152699	86.7702	243.743	290.211	768.114	-914	200	0
498	4	20.138	-13.9387	-53.0482	-1543.55	-4033.77	270.658	223.96	639.097	0	-8.88642	7.30415	-172.455	-2457.78	-16432.3	-636.548	204.716	214.252	0	0.143223	1.13508	68.0785	110.557	-1529.35	1856.32	-311	200	0	-1.59713	0.278872	85.6323	214.629	319.618	805.273	-914	200	0
498	5	18.8841	-12.86	-42.4174	-1168.62	-3152.67	274.811	225.675	637.551	0	-4.01266	8.30735	-156.486	-2265.61	-14931.7	-754.422	204.581	214.478	0	0.191258	1.09002	67.9307	121.403	-1531.13	1865.96	-311	200	0	-1.58733	0.332101	84.7102	195.602	354.679	851.378	-914	200	0
498	6	16.7801	-11.2957	-32.9001	-846.247	-2377.65	261.077	227.731	635.722	0	0.566375	9.12666	-140.757	-2078.3	-13434.8	-855.676	204.553	214.765	0	0.23405	1.06748	67.762	129.94	-1537.94	1877.38	-311	200	0	-1.47711	0.303842	84.1474	180.304	407.071	902.184	-914	200	0
498	7	14.0724	-9.38714	-24.4602	-576.961	-1708.51	231.166	230.152	633.588	0	4.73298	9.73644	-125.277	-1897.04	-11948.7	-935.738	204.622	215.143	0	0.272478	1.06554	67.616	136.139	-1545.07	1889.4	-311	200	0	-1.28921	0.19079	84.0303	161.034	489.754	953.069	-914	200	0
498	8	11.0653	-7.32157	-17.1255	-359.991	-1147.07	189.969	233.019	631.021	0	8.36304	10.1049	-110.08	-1722	-10481.4	-990.694	204.784	215.643	0	0.30496	1.07834	67.5192	140.863	-1547.69	1900.98	-311	200	0	-1.06103	-0.00160058	84.3102	134.815	605.919	997.587	-914	200	0
498	9	8.08611	-5.30628	-10.9987	-193.95	-695.908	144.473	236.728	627.634	0	11.3299	10.1974	-95.2403	-1551.53	-9043.06	-1016.61	205.05	216.291	0	0.329782	1.09815	67.4772	145.312	-1542.97	1911.58	-311	200	0	-0.832264	-0.250259	84.8144	102.629	744.771	1029.32	-914	200	0
499	0	5.41926	-3.52151	-6.18413	-75.5385	-354.827	101.175	242.623	622.215	0	13.512	9.98452	-80.8793	-1382.44	-7646.26	-1009.69	205.461	217.093	0	0.347398	1.11832	67.4743	150.904	-1531.19	1921.16	-311	200	0	-0.643153	-0.513402	85.3562	65.299	887.192	1044.27	-914	200	0	10.3365	5.62401	122.524	24302	106296	1586.36	0	0	0
499	1	3.23984	-2.0755	-2.67871	1.54863	-116.417	64.2183	256.54	609.422	0	14.8061	9.45487	-67.1538	-1211.04	-6307.38	-967.724	206.076	218.034	0	0.358767	1.13642	67.4783	158.793	-1515.4	1929.56	-311	200	0	-0.530647	-0.745161	85.84	23.5838	1013.49	1040.52	-914	200	0
499	2	1.60051	-0.996664	-0.3439	45.6853	34.5368	35.3134	300	610	0	15.1459	8.62123	-54.2242	-1034.68	-5046.82	-891.082	206.927	219.082	0	0.362849	1.15496	67.4579	169.399	-1499.63	1936	-311	200	0	-0.514626	-0.918344	86.2681	-18.3314	1105.51	1017.67	-914	200	0
499	3	0.467157	-0.257558	1.03951	65.615	117.21	14.4843	300	610	0	14.5285	7.52203	-42.2448	-853.699	-3886.93	-783.374	207.99	220.208	0	0.357707	1.17852	67.4063	182.264	-1487.14	1939.22	-311	200	0	-0.586792	-1.03386	86.6923	-54.4703	1146.67	978.412	-914	200	0
499	4	-0.240165	0.198099	1.71096	69.2506	150.769	0.781632	300	610	0	13.0487	6.22815	-31.3898	-672.606	-2849.26	-652.475	209.23	221.428	0	0.343522	1.20832	67.346	195.663	-1479.64	1938.22	-311	200	0	-0.715402	-1.10356	87.1884	-83.9234	1130.69	931.109	-914	200	0
499	5	-0.618206	0.436461	1.89303	63.0845	152.088	-7.1899	300	610	0	10.9268	4.8468	-21.8761	-499.424	-1953.9	-510.425	210.684	222.83	0	0.322756	1.23942	67.312	206.511	-1477.16	1932.87	-311	200	0	-0.861688	-1.12548	87.8126	-111.619	1071.51	889.456	-914	200	0
499	6	-0.761856	0.521471	1.77201	52.018	134.714	-10.9159	300	610	0	8.49185	3.50635	-13.9381	-343.727	-1218.44	-371.268	212.582	224.661	0	0.297318	1.26296	67.3282	211.477	-1478.21	1924.21	-311	200	0	-0.994068	-1.08115	88.5433	-141.417	995.077	865.908	-914	200	0
499	7	-0.753615	0.508175	1.49116	39.4535	108.663	-11.7568	300	610	0	6.09239	2.32226	-7.73277	-213.741	-652.114	-247.499	215.669	227.641	0	0.266554	1.27015	67.397	209	-1480.15	1914.21	-311	200	0	-1.09432	-0.953765	89.294	-170.738	920.782	863.711	-914	200	0
499	8	-0.659028	0.439943	1.1519	27.5256	80.7301	-10.8385	300	610	0	3.98645	1.3646	-3.24306	-113.523	-248.757	-146.83	223.296	235.005	0	0.228453	1.25475	67.5015	200.512	-1480.31	1905.01	-311	200	0	-1.15479	-0.746065	89.9676	-190.664	857.257	875.721	-914	200	0
499	9	-0.526072	0.348261	0.819512	17.386	55.0448	-9.01832	300	610	0	2.30035	0.651291	-0.275037	-42.3669	12.8122	-71.4448	300	200	0	0.183107	1.21482	67.6078	189.177	-1477.77	1897.94	-311	200	0	-1.16773	-0.488604	90.463	-191.647	811.258	889.582	-914	200	0
500	0	-0.386907	0.254027	0.530696	9.48331	33.7143	-6.89659	300	610	0	1.05667	0.163525	1.46422	3.59529	161.674	-19.5837	300	200	0	0.134734	1.15329	67.6806	177.694	-1474.77	1893.55	-311	200	0	-1.12223	-0.237374	90.6765	-172.064	792.294	893.913	-914	200	0	-0.962795	0.480768	156.232	31422.3	99806.8	3194.12	0	0	0
500	1	-0.260766	0.16956	0.301369	3.80901	17.4307	-4.85446	300	610	0	0.215628	-0.136413	2.28964	29.5927	227.987	12.5687	300	200	0	0.0900698	1.07837	67.707	167.904	-1476.24	1892.18	-311	200	0	-1.01599	-0.0568901	90.5681	-140.848	809.388	882.943	-914	200	0
500	2	-0.157151	0.10078	0.133586	0.0924421	5.99023	-3.10156	300	610	0	-0.293637	-0.292599	2.49123	41.0117	238.931	29.5563	300	200	0	0.0551576	1.00361	67.7012	161.103	-1487.2	1894.06	-311	200	0	-0.861486	0.00822026	90.2321	-109.942	865.299	858.559	-914	200	0
500	3	-0.0788406	0.0492197	0.0211923	-2.05543	-1.30166	-1.72394	300	610	0	-0.55143	-0.347513	2.31012	42.6875	216.738	35.7995	300	200	0	0.0330743	0.945348	67.6838	157.47	-1509.88	1899.21	-311	200	0	-0.676556	-0.0460229	89.8592	-84.287	954.082	828.94	-914	200	0
500	4	-0.0244164	0.0137066	-0.0459553	-3.04529	-5.33895	-0.726343	300	610	0	-0.633905	-0.337654	1.93056	38.5615	178.137	35.1208	300	200	0	0.0241445	0.916405	67.664	156.296	-1542.54	1907.59	-311	200	0	-0.475999	-0.188319	89.6143	-60.5093	1065.29	803.971	-914	200	0
500	5	0.00978589	-0.00834589	-0.0790828	-3.25134	-7.02366	-0.0661734	300	610	0	-0.605746	-0.291729	1.48217	31.5918	134.705	30.5433	300	200	0	0.0289866	0.920041	67.6338	157.395	-1580.69	1918.68	-311	200	0	-0.273254	-0.377284	89.5538	-35.6177	1187.45	789.411	-914	200	0
500	6	0.0282838	-0.0200299	-0.0887009	-2.98216	-7.15489	0.321281	300	610	0	-0.517336	-0.230542	1.04765	23.818	93.6731	24.27	300	200	0	0.0502668	0.948576	67.5766	161.481	-1619.16	1931.2	-311	200	0	-0.086802	-0.579502	89.6328	-12.3729	1305.45	783.903	-914	200	0
500	7	0.0355471	-0.0243596	-0.0836555	-2.47185	-6.37729	0.505744	300	610	0	-0.404825	-0.167877	0.672916	16.5088	58.9139	17.7695	300	200	0	0.0891119	0.987953	67.4879	169.01	-1653.29	1943.33	-311	200	0	0.0599679	-0.765777	89.7641	8.15476	1399.28	780.951	-914	200	0
500	8	0.035485	-0.0239447	-0.0707808	-1.88374	-5.16988	0.551504	300	610	0	-0.291872	-0.111832	0.377235	10.3381	31.905	11.9135	300	200	0	0.140945	1.02543	67.3853	178.765	-1679.42	1953.3	-311	200	0	0.149199	-0.900449	89.8831	34.8018	1450.07	773.837	-914	200	0
500	9	0.0312186	-0.0208513	-0.0549396	-1.32102	-3.8593	0.51206	300	610	0	-0.19213	-0.0662758	0.162257	5.55764	12.5723	7.12617	300	200	0	0.197575	1.05316	67.2959	187.159	-1695.41	1959.9	-311	200	0	0.173023	-0.946407	89.9913	80.8659	1450.28	760.212	-914	200	0
501	0	0.0250436	-0.0165868	-0.0392815	-0.83998	-2.64566	0.428332	300	610	0	-0.111877	-0.0321815	0.0193094	2.14651	-0.0420046	3.52408	300	200	0	0.25248	1.06606	67.2395	189.199	-1700.79	1962.77	-311	200	0	0.125221	-0.885028	90.1679	150.387	1410.58	743.324	-914	200	0	-0.244232	0.606843	158.378	31930	103713	2806.54	0	0	0
501	1	0.0185075	-0.0121573	-0.0255955	-0.463261	-1.63244	0.329124	300	610	0	-0.0523971	-0.00874205	-0.0651804	-0.0706317	-7.28959	1.03289	300	200	0	0.301537	1.06168	67.2213	181.213	-1696.1	1962.28	-311	200	0	-0.000822814	-0.729599	90.5238	231.622	1353.12	729.112	-914	200	0
501	2	0.0125429	-0.00816115	-0.0146751	-0.191433	-0.855261	0.232845	300	610	0	-0.0119518	0.00577674	-0.105987	-1.33696	-10.5875	-0.522564	300	200	0	0.339457	1.04397	67.2324	162.953	-1681.83	1959.39	-311	200	0	-0.202114	-0.520453	91.1036	302.908	1291.69	722.18	-914	200	0
501	3	0.00761818	-0.00489053	-0.00664679	-0.0123214	-0.306453	0.149728	300	610	0	0.0127272	0.0134356	-0.116812	-1.90564	-11.2213	-1.35457	300	200	0	0.359085	1.02357	67.2615	137.107	-1658.66	1955.52	-311	200	0	-0.459419	-0.307758	91.8427	342.288	1219.54	723.46	-914	200	0
501	4	0.00387842	-0.002427	-0.00123842	0.092128	0.0456213	0.0840883	300	610	0	0.025399	0.0162372	-0.109109	-2.0054	-10.2479	-1.67144	300	200	0	0.354731	1.01192	67.3061	107.73	-1628.29	1951.92	-311	200	0	-0.741199	-0.133837	92.6215	336.541	1119.75	730.561	-914	200	0
501	5	0.00126583	-0.000721235	0.00201878	0.141197	0.242608	0.0363233	300	610	0	0.0296565	0.0159121	-0.091672	-1.82367	-8.46642	-1.65434	300	200	0	0.323369	1.01473	67.3717	79.7003	-1593.82	1948.98	-311	200	0	-1.01494	-0.0251191	93.3243	289.49	985.036	740.166	-914	200	0
501	6	-0.0003872	0.000345487	0.00365082	0.152575	0.326941	0.00453015	300	610	0	0.0285686	0.0138281	-0.0707167	-1.50175	-6.43274	-1.44728	300	200	0	0.264126	1.03061	67.4642	58.3352	-1560.01	1946.25	-311	200	0	-1.25398	0.00907615	93.8513	219.578	824.968	750.329	-914	200	0
501	7	-0.00129145	0.000917609	0.0041539	0.140927	0.336448	-0.0142895	300	610	0	0.024537	0.0109812	-0.0502373	-1.13762	-4.49653	-1.15567	300	200	0	0.181469	1.05458	67.5829	47.5707	-1532.64	1943.11	-311	200	0	-1.43092	-0.0215147	94.1073	146.607	656.904	761.601	-914	200	0
501	8	-0.00165737	0.00113715	0.00394789	0.117427	0.301802	-0.0234062	300	610	0	0.0192936	0.00803516	-0.0324731	-0.792628	-2.8472	-0.850226	300	200	0	0.0879571	1.08046	67.7188	48.1678	-1516.5	1939.52	-311	200	0	-1.51917	-0.0941346	94.0058	83.597	493.995	776.704	-914	200	0
501	9	-0.00167016	0.0011278	0.00335876	0.0899157	0.245899	-0.0258572	300	610	0	0.0139786	0.00538334	-0.0183879	-0.499773	-1.55947	-0.573242	300	200	0	0.00031837	1.10002	67.8558	57.836	-1513.39	1936.32	-311	200	0	-1.51446	-0.190347	93.5004	36.3231	344.151	798.312	-914	200	0
502	0	-0.00147839	0.00098796	0.00261959	0.0633778	0.184441	-0.0241837	300	610	0	0.00925613	0.00321683	-0.00809732	-0.271811	-0.63315	-0.345645	300	200	0	-0.0672143	1.10403	67.9694	72.3102	-1522.04	1934.99	-311	200	0	-1.44413	-0.302215	92.6123	3.02439	217.337	826.811	-914	200	0	-1.18172	0.573131	157.098	31355.8	101623	3119.12	0	0	0
502	1	-0.00119187	0.00078977	0.00188228	0.0405636	0.127115	-0.0203381	300	610	0	0.00543739	0.00158767	-0.00121533	-0.108337	-0.0250765	-0.173579	300	200	0	-0.10663	1.08812	68.0262	86.5445	-1539.47	1936.61	-311	200	0	-1.35105	-0.419146	91.4477	-23.8404	125.958	859.792	-914	200	0
502	2	-0.000885033	0.00058166	0.00123395	0.0226103	0.0790003	-0.0157023	300	610	0	0.00259352	0.000461696	0.00288638	-0.00143088	0.327526	-0.0539537	300	200	0	-0.116545	1.05691	68.0009	96.2777	-1562.31	1940.82	-311	200	0	-1.27485	-0.521739	90.1919	-50.8475	76.6826	892.564	-914	200	0
502	3	-0.000603099	0.000392658	0.000714075	0.00959236	0.0419179	-0.0111648	300	610	0	0.000649228	-0.000240733	0.00490053	0.0602055	0.491206	0.0212575	300	200	0	-0.100607	1.02047	67.898	99.0713	-1587.33	1945.87	-311	200	0	-1.23654	-0.592384	89.0365	-77.8761	68.8638	919.87	-914	200	0
502	4	-0.000369096	0.000237177	0.000330035	0.000964012	0.0155996	-0.00722488	300	610	0	-0.000546052	-0.000615893	0.0054743	0.0884654	0.52675	0.0619658	300	200	0	-0.0651597	0.987917	67.7523	94.3967	-1610.62	1949.62	-311	200	0	-1.228	-0.620198	88.0761	-100.604	100.581	938.311	-914	200	0
502	5	-0.00019055	0.000119505	6.98827e-05	-0.0041118	-0.00139199	-0.00409821	300	610	0	-0.00116818	-0.000758163	0.00515152	0.0941662	0.484384	0.0779832	300	200	0	-0.0177039	0.964119	67.605	83.7981	-1627.01	1950.7	-311	200	0	-1.22161	-0.597464	87.303	-117.625	168.419	946.37	-914	200	0
502	6	-6.51767e-05	3.76017e-05	-8.80242e-05	-0.00653992	-0.0109954	-0.00181192	300	610	0	-0.00138659	-0.000749569	0.00435175	0.0862169	0.402275	0.0778949	300	200	0	0.0341386	0.949246	67.4838	71.0098	-1631.34	1949.21	-311	200	0	-1.19534	-0.524503	86.7194	-132.812	262.532	942.695	-914	200	0
502	7	1.46776e-05	-1.39719e-05	-0.000168318	-0.00715625	-0.0152059	-0.000281387	300	610	0	-0.00134685	-0.00065526	0.00337308	0.0713672	0.307105	0.0685571	300	200	0	0.0848473	0.939045	67.4047	60.7543	-1621.07	1946.68	-311	200	0	-1.14832	-0.417245	86.4105	-152.388	368.158	927.288	-914	200	0
502	8	5.884e-05	-4.19584e-05	-0.000194416	-0.0066574	-0.0158139	0.000632143	300	610	0	-0.00116343	-0.000522914	0.00240824	0.0543206	0.215772	0.0550146	300	200	0	0.132519	0.926809	67.3756	56.5125	-1598.14	1945.06	-311	200	0	-1.09793	-0.306356	86.4998	-181.605	472.024	904.381	-914	200	0
502	9	7.7216e-05	-5.30468e-05	-0.000186241	-0.00557686	-0.014278	0.00108201	300	610	0	-0.000919256	-0.000384477	0.00156638	0.0380433	0.137535	0.0406692	300	200	0	0.177724	0.908284	67.3893	59.3522	-1568.83	1945.44	-311	200	0	-1.06988	-0.23251	87.0582	-222.483	566.354	880.97	-914	200	0
503	0	7.85753e-05	-5.30975e-05	-0.000159337	-0.0042907	-0.0116926	0.00121166	300	610	0	-0.000669272	-0.000259043	0.000895597	0.0241489	0.0761547	0.0275725	300	200	0	0.222573	0.885299	67.4269	68.6048	-1540.87	1947.88	-311	200	0	-1.08734	-0.233382	88.0244	-272.898	649.399	861.251	-914	200	0	-1.18249	0.572637	157.096	31354.9	101623	3118.95	0	0	0
503	1	6.99886e-05	-4.67962e-05	-0.000124871	-0.00303966	-0.00881213	0.00114174	300	610	0	-0.000445749	-0.00015604	0.000403153	0.0132811	0.0317845	0.0167552	300	200	0	0.270054	0.86427	67.4756	82.5609	-1519.64	1952.03	-311	200	0	-1.15627	-0.318504	89.1732	-325.393	724.855	844.359	-914	200	0
503	2	5.67073e-05	-3.75939e-05	-9.0167e-05	-0.00195797	-0.00610535	0.000965419	300	610	0	-0.000264089	-7.82146e-05	7.19566e-05	0.00544925	0.00248428	0.00853814	300	200	0	0.320547	0.85212	67.5315	98.2552	-1506.4	1957.3	-311	200	0	-1.25527	-0.455783	90.1828	-365.05	799.812	827.994	-914	200	0
503	3	4.23103e-05	-2.78209e-05	-5.94638e-05	-0.00110261	-0.00382118	0.000748939	300	610	0	-0.000128158	-2.41436e-05	-0.000127045	0.000296619	-0.0146581	0.00279577	300	200	0	0.368828	0.852745	67.5885	112.158	-1498.98	1962.67	-311	200	0	-1.3438	-0.590869	90.7858	-374.613	880.677	811.686	-914	200	0
503	4	2.89882e-05	-1.8885e-05	-3.47214e-05	-0.000479364	-0.00205231	0.000535181	300	610	0	-3.47244e-05	9.82311e-06	-0.000226314	-0.00270126	-0.0227665	-0.000839137	300	200	0	0.406281	0.866034	67.6319	122.458	-1493.16	1966.82	-311	200	0	-1.38378	-0.678702	90.8731	-347.68	971.581	796.251	-914	200	0
503	5	1.78726e-05	-1.14957e-05	-1.63561e-05	-6.38741e-05	-0.000790606	0.000348474	300	610	0	2.31353e-05	2.81811e-05	-0.000256406	-0.00410283	-0.0247141	-0.00282899	300	200	0	0.42554	0.890193	67.6387	130.31	-1483.98	1968.69	-311	200	0	-1.35995	-0.694369	90.4834	-293.886	1076.11	782.144	-914	200	0
503	6	9.35077e-06	-5.87663e-06	-3.84682e-06	0.000182628	2.907e-05	0.00019958	300	610	0	5.36436e-05	3.53762e-05	-0.000243138	-0.00441951	-0.0228874	-0.00363577	300	200	0	0.423658	0.923298	67.5801	138.108	-1467.52	1968	-311	200	0	-1.28664	-0.630445	89.7548	-231.421	1195.81	768.558	-914	200	0
503	7	3.33629e-06	-1.9453e-06	3.80402e-06	0.00030258	0.000496878	9.01776e-05	300	610	0	6.47886e-05	3.52953e-05	-0.000206521	-0.00407467	-0.0191083	-0.00366615	300	200	0	0.403684	0.961747	67.4366	146.595	-1442.95	1965.4	-311	200	0	-1.19309	-0.500944	88.8763	-179.14	1325.95	754.616	-914	200	0
503	8	-5.1951e-07	5.46949e-07	7.74934e-06	0.000335472	0.000706605	1.65254e-05	300	610	0	6.34721e-05	3.10407e-05	-0.000160846	-0.0033906	-0.0146574	-0.00324652	300	200	0	0.373633	0.999688	67.2147	153.367	-1413.93	1961.68	-311	200	0	-1.10153	-0.34175	88.0154	-150.803	1454.1	742.141	-914	200	0
503	9	-2.67447e-06	1.91466e-06	9.0938e-06	0.000314386	0.000742942	-2.77913e-05	300	610	0	5.51477e-05	2.48937e-05	-0.000115408	-0.00259305	-0.0103508	-0.00261819	300	200	0	0.341599	1.03141	66.9421	153.994	-1387.09	1956.87	-311	200	0	-1.02111	-0.197138	87.2992	-149.112	1561.39	735.487	-914	200	0
504	0	-3.5946e-06	2.47275e-06	8.78258e-06	0.000264781	0.000675257	-4.99578e-05	300	610	0	4.37865e-05	1.83915e-05	-7.55237e-05	-0.00182534	-0.00664059	-0.00194478	300	200	0	0.311528	1.05399	66.6534	146.036	-1368.6	1950.4	-311	200	0	-0.952855	-0.104163	86.8809	-166.802	1626.06	737.589	-914	200	0	-0.64944	0.33199	156.958	31332.4	102873	3174.35	0	0	0
504	1	-3.69507e-06	2.49882e-06	7.55655e-06	0.000204691	0.000555834	-5.67462e-05	300	610	0	3.2034e-05	1.24603e-05	-4.3588e-05	-0.00116631	-0.0037157	-0.00132573	300	200	0	0.285342	1.06762	66.3904	132.264	-1362.44	1942.52	-311	200	0	-0.891814	-0.0870269	86.9422	-194.746	1629.7	747.696	-914	200	0
504	2	-3.31228e-06	2.21588e-06	5.95071e-06	0.000145738	0.000420902	-5.38837e-05	300	610	0	2.14576e-05	7.5646e-06	-2.00297e-05	-0.000648356	-0.00159103	-0.000811748	300	200	0	0.26702	1.07328	66.2034	118.481	-1371.18	1934.95	-311	200	0	-0.831504	-0.159379	87.5726	-226.013	1562.33	763.663	-914	200	0
504	3	-2.6973e-06	1.78901e-06	4.31795e-06	9.44676e-05	0.000293141	-4.58136e-05	300	610	0	1.28184e-05	3.84792e-06	-4.09679e-06	-0.000273254	-0.000179756	-0.000419453	300	200	0	0.260566	1.07096	66.1241	109.108	-1396.05	1929.92	-311	200	0	-0.773655	-0.323682	88.6717	-253.765	1425.74	784.329	-914	200	0
504	4	-2.02212e-06	1.33029e-06	2.86439e-06	5.37266e-05	0.000184734	-3.57115e-05	300	610	0	6.32301e-06	1.25223e-06	5.5523e-06	-2.50104e-05	0.000653089	-0.000143893	300	200	0	0.264659	1.06129	66.1418	106.045	-1435.82	1928.85	-311	200	0	-0.730562	-0.564858	89.9893	-268.132	1236.74	808.078	-914	200	0
504	5	-1.39284e-06	9.07947e-07	1.68715e-06	2.38969e-05	0.000100381	-2.56456e-05	300	610	0	1.83462e-06	-3.89457e-07	1.04381e-05	0.0001207	0.00105407	3.16966e-05	300	200	0	0.27232	1.04642	66.2247	109.472	-1486.34	1931.79	-311	200	0	-0.715664	-0.848378	91.2761	-256.82	1025.62	831.442	-914	200	0
504	6	-8.64975e-07	5.56868e-07	8.09151e-07	3.89718e-06	3.99142e-05	-1.68006e-05	300	610	0	-9.64727e-07	-1.28692e-06	1.20027e-05	0.000190085	0.00115894	0.000128873	300	200	0	0.276095	1.02742	66.358	118.09	-1541.81	1937.43	-311	200	0	-0.735957	-1.12912	92.4214	-212.095	828.351	851.301	-914	200	0
504	7	-4.58351e-07	2.88622e-07	2.07871e-07	-8.06632e-06	3.89806e-07	-9.71212e-06	300	610	0	-2.45919e-06	-1.64948e-06	1.14712e-05	0.000207316	0.00108106	0.00016938	300	200	0	0.273045	1.00324	66.5468	130.178	-1596.48	1943.59	-311	200	0	-0.788244	-1.36273	93.4556	-137.277	677.938	866.723	-914	200	0
504	8	-1.69915e-07	9.99829e-08	-1.6262e-07	-1.3983e-05	-2.23812e-05	-4.47865e-06	300	610	0	-3.02524e-06	-1.66127e-06	9.79802e-06	0.000192505	0.000907399	0.000172475	300	200	0	0.266463	0.974373	66.7935	145.133	-1644.97	1948.07	-311	200	0	-0.8516	-1.51131	94.4441	-45.7734	594.297	878.355	-914	200	0
504	9	1.61803e-08	-2.0396e-08	-3.56245e-07	-1.57177e-05	-3.28051e-05	-9.35692e-07	300	610	0	-2.99001e-06	-1.46999e-06	7.66783e-06	0.000161038	0.000699364	0.000153691	300	200	0	0.264085	0.944446	67.0864	162.98	-1682.16	1949.32	-311	200	0	-0.888744	-1.54966	95.4061	44.2014	574.739	888.397	-914	200	0
505	0	1.21247e-07	-8.71763e-08	-4.25097e-07	-1.48412e-05	-3.48871e-05	1.2129e-06	300	610	0	-2.61326e-06	-1.18475e-06	5.52888e-06	0.000123747	0.000496373	0.000124567	300	200	0	0.272564	0.9175	67.4092	182.902	-1704.74	1946.72	-311	200	0	-0.867349	-1.47488	96.3282	116.249	594.321	900.174	-914	200	0	-0.550382	0.76317	163.201	33417.4	106659	2722.97	0	0	0
505	1	1.67199e-07	-1.15178e-07	-4.14001e-07	-1.25677e-05	-3.19247e-05	2.30362e-06	300	610	0	-2.08509e-06	-8.79502e-07	3.63991e-06	8.75521e-05	0.000320483	9.29711e-05	300	200	0	0.291083	0.896756	67.753	203.512	-1712.75	1940.68	-311	200	0	-0.783955	-1.30819	97.1849	161.809	617.518	915	-914	200	0
505	2	1.73685e-07	-1.17546e-07	-3.58263e-07	-9.76223e-06	-2.64153e-05	2.65609e-06	300	610	0	-1.53282e-06	-5.99139e-07	2.11987e-06	5.63036e-05	0.000181145	6.37204e-05	300	200	0	0.310771	0.886073	68.1135	224.061	-1708.78	1932.65	-311	200	0	-0.667944	-1.08173	97.8895	182.19	615.058	929.693	-914	200	0
505	3	1.56707e-07	-1.04893e-07	-2.83502e-07	-6.9853e-06	-2.00983e-05	2.54206e-06	300	610	0	-1.03254e-06	-3.66512e-07	9.9318e-07	3.16244e-05	7.94353e-05	3.93055e-05	300	200	0	0.321272	0.888678	68.4775	244.619	-1696.44	1924.53	-311	200	0	-0.56094	-0.820163	98.2814	187.395	576.443	937.671	-914	200	0
505	4	1.28262e-07	-8.51117e-08	-2.06717e-07	-4.55588e-06	-1.40701e-05	2.17343e-06	300	610	0	-6.218e-07	-1.89065e-07	2.26978e-07	1.36646e-05	1.14866e-05	2.0582e-05	300	200	0	0.317345	0.903366	68.8169	265.03	-1679.16	1917.53	-311	200	0	-0.490081	-0.533974	98.2289	193.166	509.154	931.655	-914	200	0
505	5	9.6615e-08	-6.35913e-08	-1.37924e-07	-2.61591e-06	-8.92664e-06	1.70235e-06	300	610	0	-3.1151e-07	-6.45005e-08	-2.40613e-07	1.70946e-06	-2.89501e-05	7.36299e-06	300	200	0	0.300442	0.924207	69.0932	283.472	-1659.14	1911.59	-311	200	0	-0.461491	-0.228967	97.7375	215.859	428.638	906.796	-914	200	0
505	6	6.69008e-08	-4.36364e-08	-8.19272e-08	-1.18863e-06	-4.90514e-06	1.22855e-06	300	610	0	-9.59684e-08	1.48081e-08	-4.80768e-07	-5.36798e-06	-4.87476e-05	-1.11516e-06	300	200	0	0.276245	0.945618	69.2681	296.314	-1637.71	1906.44	-311	200	0	-0.474403	0.0819888	96.9594	266.824	351.197	863.803	-914	200	0
505	7	4.18404e-08	-2.69608e-08	-3.9964e-08	-2.26305e-07	-2.00816e-06	8.09656e-07	300	610	0	3.93992e-08	5.86413e-08	-5.61526e-07	-8.79716e-06	-5.43183e-05	-5.85672e-06	300	200	0	0.250378	0.967194	69.3192	300.406	-1617.23	1902.44	-311	200	0	-0.530938	0.375842	96.105	348.259	291.089	809.168	-914	200	0
505	8	2.24434e-08	-1.41587e-08	-1.10725e-08	3.53967e-07	-1.03112e-07	4.72283e-07	300	610	0	1.12532e-07	7.68517e-08	-5.4101e-07	-9.71993e-06	-5.10451e-05	-7.88462e-06	300	200	0	0.225662	0.993258	69.2538	295.768	-1601.07	1900.23	-311	200	0	-0.628083	0.617559	95.3058	452.81	257.506	751.801	-914	200	0
505	9	8.61527e-09	-5.11005e-09	6.85879e-09	6.45394e-07	1.00449e-06	2.22002e-07	300	610	0	1.41163e-07	7.81591e-08	-4.64712e-07	-9.09162e-06	-4.30773e-05	-8.11052e-06	300	200	0	0.202416	1.02915	69.1035	285.453	-1591.34	1900.2	-311	200	0	-0.746697	0.758079	94.5338	569.886	254.025	699.459	-914	200	0
506	0	-3.62383e-10	7.01724e-10	1.63507e-08	7.36003e-07	1.52155e-06	5.16348e-08	300	610	0	1.40794e-07	6.95923e-08	-3.65439e-07	-7.64642e-06	-3.33603e-05	-7.27342e-06	300	200	0	0.179328	1.0773	68.8983	272.769	-1588	1902.39	-311	200	0	-0.858158	0.748271	93.6703	693.04	281.46	656.837	-914	200	0	-0.550381	0.76317	163.201	33417.4	106659	2722.97	0	0	0
506	1	-5.48089e-09	3.95955e-09	1.98587e-08	7.00349e-07	1.63742e-06	-5.24744e-08	300	610	0	1.23796e-07	5.63697e-08	-2.64793e-07	-5.90386e-06	-2.37961e-05	-5.92496e-06	300	200	0	0.154513	1.13369	68.6499	259.526	-1589.86	1906.55	-311	200	0	-0.945051	0.564695	92.6536	818.435	337.531	625.019	-914	200	0
506	2	-7.77032e-09	5.36056e-09	1.95079e-08	5.9635e-07	1.50882e-06	-1.06076e-07	300	610	0	9.92631e-08	4.20466e-08	-1.75356e-07	-4.19808e-06	-1.54601e-05	-4.44325e-06	300	200	0	0.128688	1.18799	68.3641	247.018	-1595.52	1912.37	-311	200	0	-1.01089	0.220526	91.5399	938.106	410.304	603.189	-914	200	0
506	3	-8.16022e-09	5.52697e-09	1.69804e-08	4.65456e-07	1.255e-06	-1.24247e-07	300	610	0	7.33234e-08	2.87985e-08	-1.03027e-07	-2.71683e-06	-8.82403e-06	-3.0616e-06	300	200	0	0.108274	1.22968	68.0629	236.714	-1604.03	1919.3	-311	200	0	-1.06729	-0.238966	90.4546	1037.71	475.067	592.3	-914	200	0
506	4	-7.41149e-09	4.96368e-09	1.35027e-08	3.34704e-07	9.59431e-07	-1.19881e-07	300	610	0	4.96673e-08	1.7748e-08	-4.91583e-08	-1.54126e-06	-3.95659e-06	-1.9022e-06	300	200	0	0.10423	1.25428	67.7916	229.295	-1615.38	1926.52	-311	200	0	-1.11858	-0.745135	89.5271	1098.73	505.837	595.879	-914	200	0
506	5	-6.09737e-09	4.04803e-09	9.89339e-09	2.19623e-07	6.75107e-07	-1.03078e-07	300	610	0	3.01446e-08	9.27852e-09	-1.23255e-08	-6.81614e-07	-6.86318e-07	-1.0088e-06	300	200	0	0.127047	1.26395	67.6016	224.626	-1629.25	1933.61	-311	200	0	-1.16451	-1.22293	88.8343	1104.95	493.747	616.01	-914	200	0
506	6	-4.61485e-09	3.03895e-09	6.63864e-09	1.27273e-07	4.31145e-07	-8.11281e-08	300	610	0	1.5326e-08	3.30273e-09	1.03211e-08	-1.06092e-07	1.27575e-06	-3.74874e-07	300	200	0	0.181355	1.26413	67.5259	222.541	-1642.87	1941.62	-311	200	0	-1.20939	-1.60768	88.3782	1051.98	451.625	650.2	-914	200	0
506	7	-3.21227e-09	2.09645e-09	3.97583e-09	5.90015e-08	2.39475e-07	-5.88351e-08	300	610	0	4.97882e-09	-5.26824e-10	2.21113e-08	2.37454e-07	2.25175e-06	3.42997e-08	300	200	0	0.261529	1.26008	67.5618	222.672	-1651.57	1952.55	-311	200	0	-1.25421	-1.85288	88.1404	948.905	398.031	692.506	-914	200	0
506	8	-2.02288e-09	1.30462e-09	1.97082e-09	1.27145e-08	1.00723e-07	-3.90032e-08	300	610	0	-1.56393e-09	-2.66582e-09	2.62538e-08	4.06666e-07	2.54443e-06	2.65465e-07	300	200	0	0.350163	1.25394	67.6715	224.286	-1652.14	1967.52	-311	200	0	-1.28367	-1.94239	88.1439	810.738	339.344	736.082	-914	200	0
506	9	-1.09785e-09	6.93806e-10	5.83068e-10	-1.54142e-08	8.9384e-09	-2.29506e-08	300	610	0	-5.13922e-09	-3.57781e-09	2.55055e-08	4.55469e-07	2.40935e-06	3.66724e-07	300	200	0	0.42435	1.24373	67.7957	226.565	-1645.63	1985.51	-311	200	0	-1.2766	-1.90155	88.4317	652.825	273.058	775.458	-914	200	0
507	0	-4.35116e-10	2.599e-10	-2.84338e-10	-2.97491e-08	-4.48988e-08	-1.09848e-08	300	610	0	-6.58212e-09	-3.67559e-09	2.20343e-08	4.29226e-07	2.04443e-06	3.8122e-07	300	200	0	0.467486	1.22659	67.8727	228.299	-1636.35	2003.51	-311	200	0	-1.22723	-1.78246	89.0159	488.502	205.713	808.556	-914	200	0	-0.719604	-0.532564	157.113	31620.3	101840	4131.16	0	0	0
507	1	-2.19919e-12	-2.05609e-11	-7.49154e-10	-3.44441e-08	-7.04996e-08	-2.79547e-09	300	610	0	-6.62696e-09	-3.29359e-09	1.74115e-08	3.62963e-07	1.59087e-06	3.44104e-07	300	200	0	0.475146	1.20398	67.8611	227.864	-1628.26	2017.8	-311	200	0	-1.1471	-1.63394	89.8553	326.676	158.208	836.623	-914	200	0
507	2	2.46969e-10	-1.79361e-10	-9.27083e-10	-3.30369e-08	-7.68134e-08	2.24632e-09	300	610	0	-5.86265e-09	-2.68128e-09	1.26778e-08	2.8159e-07	1.14043e-06	2.81738e-07	300	200	0	0.452183	1.18179	67.7627	224.371	-1623.21	2025.32	-311	200	0	-1.05191	-1.48816	90.8254	171.92	153.883	860.875	-914	200	0
507	3	3.60784e-10	-2.49279e-10	-9.18852e-10	-2.8289e-08	-7.12855e-08	4.87728e-09	300	610	0	-4.72423e-09	-2.00955e-09	8.44457e-09	2.01232e-07	7.45474e-07	2.1229e-07	300	200	0	0.408698	1.16584	67.6228	218.526	-1621.76	2024.66	-311	200	0	-0.954464	-1.36479	91.6947	25.1344	206.563	879.568	-914	200	0
507	4	3.83208e-10	-2.59758e-10	-8.04569e-10	-2.21864e-08	-5.96082e-08	5.80847e-09	300	610	0	-3.50644e-09	-1.38376e-09	5.00388e-09	1.31039e-07	4.29517e-07	1.47051e-07	300	200	0	0.356934	1.1585	67.5	212.009	-1623.52	2016.22	-311	200	0	-0.867871	-1.27772	92.1823	-118.367	316.56	889.659	-914	200	0
507	5	3.50412e-10	-2.34814e-10	-6.42937e-10	-1.60326e-08	-4.57875e-08	5.65133e-09	300	610	0	-2.38822e-09	-8.58974e-10	2.42906e-09	7.50575e-08	1.96648e-07	9.20094e-08	300	200	0	0.307109	1.15872	67.4286	206.099	-1626.71	2002.11	-311	200	0	-0.809419	-1.24468	92.0935	-266.285	472.25	889.954	-914	200	0
507	6	2.89778e-10	-1.92476e-10	-4.73352e-10	-1.05829e-08	-3.23823e-08	4.88721e-09	300	610	0	-1.46056e-09	-4.54838e-10	6.59066e-10	3.39224e-08	3.93137e-08	4.93933e-08	300	200	0	0.264755	1.1629	67.4062	200.96	-1628.45	1985.65	-311	200	0	-0.795088	-1.29545	91.4421	-420.439	655.768	881.287	-914	200	0
507	7	2.20368e-10	-1.45186e-10	-3.19414e-10	-6.18789e-09	-2.08141e-08	3.8652e-09	300	610	0	-7.53068e-10	-1.68252e-10	-4.37174e-10	6.22729e-09	-5.58327e-08	1.90022e-08	300	200	0	0.231125	1.16467	67.4102	196.661	-1626.26	1970.28	-311	200	0	-0.825368	-1.45783	90.4492	-574.099	850.252	865.601	-914	200	0
507	8	1.54187e-10	-1.00687e-10	-1.92825e-10	-2.9232e-09	-1.16815e-08	2.81676e-09	300	610	0	-2.56509e-10	1.65808e-11	-1.01534e-09	-1.04385e-08	-1.03881e-07	-7.36709e-10	300	200	0	0.204697	1.15515	67.4176	194.559	-1619.52	1958.19	-311	200	0	-0.88047	-1.72441	89.3909	-716.587	1044	845.261	-914	200	0
507	9	9.77533e-11	-6.30973e-11	-9.70526e-11	-6.97649e-10	-5.03789e-09	1.87813e-09	300	610	0	5.95709e-11	1.20874e-10	-1.2267e-09	-1.8776e-08	-1.19121e-07	-1.19978e-08	300	200	0	0.182932	1.12739	67.4096	196.323	-1610.15	1949.48	-311	200	0	-0.932126	-2.03518	88.4261	-832.484	1228.12	820.73	-914	200	0
508	0	5.3652e-11	-3.39625e-11	-3.04172e-11	6.65113e-10	-6.17514e-10	1.11455e-09	300	610	0	2.34199e-10	1.66426e-10	-1.20197e-09	-2.13311e-08	-1.13681e-07	-1.70419e-08	300	200	0	0.163912	1.08241	67.3689	201.843	-1601.63	1942.64	-311	200	0	-0.954017	-2.30091	87.5782	-899.541	1387.62	789.153	-914	200	0	-0.719604	-0.532564	157.113	31620.3	101840	4131.16	0	0	0
508	1	2.18992e-11	-1.31622e-11	1.15215e-11	1.36934e-09	1.99761e-09	5.42641e-10	300	610	0	3.06679e-10	1.72774e-10	-1.04444e-09	-2.02569e-08	-9.69995e-08	-1.79103e-08	300	200	0	0.147475	1.03004	67.286	209.445	-1596.8	1936.17	-311	200	0	-0.924584	-2.45084	86.8526	-897.692	1497.32	746.484	-914	200	0
508	2	1.03196e-12	3.66163e-13	3.42605e-11	1.61097e-09	3.26301e-09	1.49126e-10	300	610	0	3.11788e-10	1.55825e-10	-8.29352e-10	-1.72242e-08	-7.58438e-08	-1.62741e-08	300	200	0	0.135179	0.982943	67.1759	217.53	-1595.81	1929.93	-311	200	0	-0.831328	-2.45897	86.3167	-821.296	1534.63	690.702	-914	200	0
508	3	-1.10887e-11	8.10068e-12	4.32496e-11	1.55783e-09	3.60152e-09	-9.49055e-11	300	610	0	2.77552e-10	1.27502e-10	-6.06805e-10	-1.3427e-08	-5.46378e-08	-1.33932e-08	300	200	0	0.127717	0.950204	67.0758	224.649	-1595.91	1925.12	-311	200	0	-0.677667	-2.33143	86.0806	-681.453	1496.78	624.302	-914	200	0
508	4	-1.67355e-11	1.15819e-11	4.32615e-11	1.34155e-09	3.36676e-09	-2.23897e-10	300	610	0	2.24777e-10	9.60161e-11	-4.06505e-10	-9.64292e-09	-3.59312e-08	-1.01399e-08	300	200	0	0.122863	0.935509	67.0161	228.635	-1593.54	1922.99	-311	200	0	-0.488195	-2.0839	86.2475	-502.213	1402.07	555.485	-914	200	0
508	5	-1.79868e-11	1.22025e-11	3.81105e-11	1.05725e-09	2.83038e-09	-2.71366e-10	300	610	0	1.67635e-10	6.64657e-11	-2.42876e-10	-6.3176e-09	-2.08919e-08	-7.06057e-09	300	200	0	0.117806	0.938116	66.9961	226.868	-1586.97	1923.99	-311	200	0	-0.305521	-1.73801	86.8673	-316.489	1279.42	496.312	-914	200	0
508	6	-1.65617e-11	1.11045e-11	3.06051e-11	7.67738e-10	2.18453e-09	-2.66305e-10	300	610	0	1.14795e-10	4.15513e-11	-1.19841e-10	-3.65249e-09	-9.75423e-09	-4.44828e-09	300	200	0	0.112204	0.955314	66.9976	217.307	-1576.97	1927.74	-311	200	0	-0.174958	-1.33343	87.8909	-158.183	1157.56	458.389	-914	200	0
508	7	-1.37679e-11	9.14928e-12	2.26411e-11	5.09751e-10	1.55275e-09	-2.31645e-10	300	610	0	7.07279e-11	2.22728e-11	-3.48136e-11	-1.68471e-09	-2.18765e-09	-2.41599e-09	300	200	0	0.108429	0.985193	67.018	199.483	-1565.35	1933.22	-311	200	0	-0.123758	-0.932553	89.1516	-51.468	1055.82	448.996	-914	200	0
508	8	-1.052e-11	6.93429e-12	1.53627e-11	3.00646e-10	1.00438e-09	-1.84099e-10	300	610	0	3.69589e-11	8.53307e-12	1.82236e-11	-3.52471e-10	2.42359e-09	-9.59479e-10	300	200	0	0.110688	1.0273	67.0781	175.384	-1553.38	1939.01	-311	200	0	-0.148065	-0.60061	90.3979	-2.7396	980.594	468.912	-914	200	0
508	9	-7.39843e-12	4.83404e-12	9.34639e-12	1.44576e-10	5.6935e-10	-1.34814e-10	300	610	0	1.3137e-11	-3.83937e-13	4.65447e-11	4.55524e-10	4.78588e-09	-7.6616e-12	300	200	0	0.122976	1.08156	67.1953	149.309	-1541.28	1944	-311	200	0	-0.218972	-0.373102	91.3944	3.38921	927.952	512.247	-914	200	0
509	0	-4.72159e-12	3.05016e-12	4.77298e-12	3.76065e-11	2.51346e-10	-9.04035e-11	300	610	0	-2.1257e-12	-5.46501e-12	5.72787e-11	8.65771e-10	5.57348e-09	5.405e-10	300	200	0	0.145082	1.14703	67.3607	126.225	-1528.57	1948.1	-311	200	0	-0.300818	-0.242001	92.0204	-0.423992	886.145	569.748	-914	200	0	-0.174052	0.394981	157.624	31619.8	102804	2975.8	0	0	0
509	1	-2.6196e-12	1.66086e-12	1.57443e-12	-2.83795e-11	3.85422e-11	-5.40915e-11	300	610	0	-1.06476e-11	-7.73481e-12	5.66212e-11	9.98422e-10	5.36182e-09	7.91226e-10	300	200	0	0.170294	1.22001	67.5531	109.506	-1515.44	1951.94	-311	200	0	-0.364022	-0.171288	92.2759	18.0009	841.165	634.169	-914	200	0
509	2	-1.09874e-12	6.64063e-13	-4.52291e-13	-6.29347e-11	-8.84047e-11	-2.67648e-11	300	610	0	-1.42778e-11	-8.11765e-12	4.94924e-11	9.55653e-10	4.60086e-09	8.41047e-10	300	200	0	0.188363	1.29323	67.7648	99.6147	-1503.76	1955.78	-311	200	0	-0.38955	-0.122249	92.2357	71.8633	789.197	701.624	-914	200	0
509	3	-9.33201e-14	1.17811e-14	-1.56363e-12	-7.52988e-11	-1.50853e-10	-7.86227e-12	300	610	0	-1.46627e-11	-7.36994e-12	3.9493e-11	8.17125e-10	3.6148e-09	7.69417e-10	300	200	0	0.190955	1.35859	67.9956	94.9603	-1496.19	1959.29	-311	200	0	-0.369358	-0.0702636	92.0274	153.101	744.561	768.212	-914	200	0
509	4	4.95873e-13	-3.64654e-13	-2.01618e-12	-7.34301e-11	-1.68772e-10	3.94316e-12	300	610	0	-1.31359e-11	-6.06136e-12	2.90353e-11	6.40056e-10	2.6169e-09	6.365e-10	300	200	0	0.176334	1.41056	68.2306	94.0707	-1494.12	1962.27	-311	200	0	-0.304593	-0.0106769	91.8201	242.1	731.331	828.73	-914	200	0
509	5	7.75509e-13	-5.3761e-13	-2.03599e-12	-6.36009e-11	-1.58953e-10	1.02606e-11	300	610	0	-1.06919e-11	-4.58632e-12	1.95609e-11	4.6194e-10	1.73115e-09	4.84192e-10	300	200	0	0.152828	1.4451	68.4407	96.4235	-1496.38	1964.57	-311	200	0	-0.207508	0.0432276	91.776	318.501	764.703	878.592	-914	200	0
509	6	8.43827e-13	-5.72955e-13	-1.80464e-12	-5.03668e-11	-1.34356e-10	1.26695e-11	300	610	0	-8.01195e-12	-3.19145e-12	1.17814e-11	3.04456e-10	1.01549e-09	3.38895e-10	300	200	0	0.136495	1.45639	68.596	101.031	-1500.48	1965.51	-311	200	0	-0.10559	0.0689753	91.9662	372.148	839.502	914.306	-914	200	0
509	7	7.825e-13	-5.24965e-13	-1.45646e-12	-3.67529e-11	-1.04196e-10	1.2544e-11	300	610	0	-5.51591e-12	-2.00896e-12	5.90394e-12	1.77612e-10	4.82949e-10	2.14951e-10	300	200	0	0.140644	1.43782	68.6754	105.326	-1505.22	1964.03	-311	200	0	-0.0337847	0.0511218	92.3413	409.26	935.639	933.031	-914	200	0
509	8	6.53947e-13	-4.34785e-13	-1.08263e-12	-2.45437e-11	-7.44321e-11	1.09762e-11	300	610	0	-3.42317e-12	-1.08957e-12	1.82079e-12	8.35075e-11	1.19185e-10	1.18062e-10	300	200	0	0.167089	1.38615	68.6721	106.371	-1511.34	1959.74	-311	200	0	-0.0166309	-0.00166066	92.8057	446.95	1032.9	934.139	-914	200	0
509	9	5.02068e-13	-3.31098e-13	-7.38623e-13	-1.45977e-11	-4.84453e-11	8.76623e-12	300	610	0	-1.81182e-12	-4.31058e-13	-7.4391e-13	1.94455e-11	-1.04172e-10	4.82796e-11	300	200	0	0.207152	1.30368	68.6	102.554	-1519.77	1953.33	-311	200	0	-0.0609536	-0.0527754	93.2842	500.205	1120.3	921.105	-914	200	0
510	0	3.54886e-13	-2.32008e-13	-4.52771e-13	-7.13889e-12	-2.77283e-11	6.45042e-12	300	610	0	-6.69356e-13	-1.05474e-15	-2.12979e-12	-1.97054e-11	-2.20171e-10	2.4019e-12	300	200	0	0.248114	1.19824	68.4971	94.1835	-1530.53	1945.81	-311	200	0	-0.159164	-0.0529708	93.6954	571.97	1194.92	900.731	-914	200	0	-0.288201	1.59671	159.168	32522.6	103639	1933.33	0	0	0
510	1	2.27953e-13	-1.47375e-13	-2.34439e-13	-1.99928e-12	-1.25111e-11	4.3499e-12	300	610	0	6.73083e-14	2.46302e-13	-2.67268e-12	-3.98659e-11	-2.60615e-10	-2.42619e-11	300	200	0	0.278714	1.08323	68.4112	83.4175	-1543.25	1937.92	-311	200	0	-0.289709	0.034295	93.9164	654.173	1257.06	879.991	-914	200	0
510	2	1.27794e-13	-8.11445e-14	-8.09571e-14	1.1941e-12	-2.2703e-12	2.62358e-12	300	610	0	4.82829e-13	3.59155e-13	-2.66617e-12	-4.67042e-11	-2.52797e-10	-3.66997e-11	300	200	0	0.291943	0.975262	68.3694	73.5481	-1557.74	1930.28	-311	200	0	-0.423535	0.214377	93.8161	735.902	1307.51	862.984	-914	200	0
510	3	5.49716e-14	-3.33905e-14	1.69395e-14	2.88778e-12	3.88833e-12	1.31824e-12	300	610	0	6.64169e-13	3.81219e-13	-2.34455e-12	-4.50675e-11	-2.18162e-10	-3.94753e-11	300	200	0	0.286692	0.887397	68.3624	67.8288	-1574.19	1923.59	-311	200	0	-0.54151	0.460016	93.3074	806.38	1346.77	849.741	-914	200	0
510	4	6.54819e-15	-1.95338e-15	7.12056e-14	3.51726e-12	6.96565e-12	4.10561e-13	300	610	0	6.89244e-13	3.48454e-13	-1.8801e-12	-3.87534e-11	-1.72238e-10	-3.63646e-11	300	200	0	0.268537	0.823177	68.3657	68.4854	-1592.98	1918.8	-311	200	0	-0.640448	0.722862	92.3857	852.259	1371.85	838.232	-914	200	0
510	5	-2.20736e-14	1.63544e-14	9.39165e-14	3.45984e-12	7.90448e-12	-1.60258e-13	300	610	0	6.21486e-13	2.88072e-13	-1.38891e-12	-3.05027e-11	-1.25299e-10	-3.02406e-11	300	200	0	0.246415	0.777948	68.3682	75.7047	-1613.35	1917.02	-311	200	0	-0.71943	0.950962	91.1621	860.321	1369.65	828.794	-914	200	0
510	6	-3.5898e-14	2.49306e-14	9.5777e-14	3.01433e-12	7.50185e-12	-4.69345e-13	300	610	0	5.08432e-13	2.19009e-13	-9.40911e-13	-2.21222e-11	-8.33725e-11	-2.31142e-11	300	200	0	0.22665	0.744857	68.3782	87.1025	-1632.6	1919.04	-311	200	0	-0.770546	1.10787	89.8529	825.342	1319.4	825.515	-914	200	0
510	7	-3.95664e-14	2.68891e-14	8.54276e-14	2.39879e-12	6.37595e-12	-5.91097e-13	300	610	0	3.82813e-13	1.5319e-13	-5.71151e-13	-1.46664e-11	-4.93268e-11	-1.6261e-11	300	200	0	0.210531	0.71945	68.4023	98.7759	-1647.33	1924.6	-311	200	0	-0.78587	1.1861	88.7032	752.912	1209.61	831.745	-914	200	0
510	8	-3.69583e-14	2.48093e-14	6.92921e-14	1.7589e-12	4.96844e-12	-5.90625e-13	300	610	0	2.64948e-13	9.70835e-14	-2.90462e-13	-8.631e-12	-2.38711e-11	-1.03821e-11	300	200	0	0.195865	0.701539	68.427	106.787	-1655.25	1932.66	-311	200	0	-0.764357	1.2049	87.895	656.164	1050.57	844.919	-914	200	0
510	9	-3.10524e-14	2.06557e-14	5.17537e-14	1.18128e-12	3.56682e-12	-5.19936e-13	300	610	0	1.65593e-13	5.325e-14	-9.44484e-14	-4.13193e-12	-6.38933e-12	-5.76414e-12	300	200	0	0.179743	0.694438	68.4301	107.943	-1655.74	1942.04	-311	200	0	-0.711031	1.19096	87.5022	552.181	868.1	856.639	-914	200	0
511	0	-2.39545e-14	1.58048e-14	3.54996e-14	7.08342e-13	2.33571e-12	-4.17304e-13	300	610	0	8.87252e-14	2.16991e-14	2.95102e-14	-1.05255e-12	4.42361e-12	-2.42184e-12	300	200	0	0.161658	0.702191	68.409	101.116	-1650.15	1951.72	-311	200	0	-0.635768	1.15863	87.5162	457.383	688.146	858.185	-914	200	0	-0.288201	1.59671	159.168	32522.6	103639	1933.33	0	0	0
511	1	-1.70176e-14	1.11315e-14	2.19218e-14	3.51974e-13	1.3494e-12	-3.08542e-13	300	610	0	3.3952e-14	9.71849e-16	9.7262e-14	8.43428e-13	1.01131e-11	-2.11432e-13	300	200	0	0.143786	0.726751	68.3891	88.5128	-1640.66	1960.22	-311	200	0	-0.55324	1.10932	87.891	379.675	527.805	845.912	-914	200	0
511	2	-1.10003e-14	7.11742e-15	1.15016e-14	1.05115e-13	6.21443e-13	-2.09224e-13	300	610	0	-1.58783e-15	-1.10612e-14	1.2462e-13	1.83297e-12	1.21786e-11	1.08465e-12	300	200	0	0.127574	0.765414	68.4043	74.6517	-1628.03	1965.9	-311	200	0	-0.478065	1.04501	88.5589	314.877	398.301	821.378	-914	200	0
511	3	-6.22917e-15	3.96094e-15	4.13924e-15	-4.93493e-14	1.2881e-13	-1.27176e-13	300	610	0	-2.18322e-14	-1.66608e-14	1.25492e-13	2.18337e-12	1.19141e-11	1.70052e-12	300	200	0	0.112798	0.809116	68.4746	63.9912	-1612.27	1967.92	-311	200	0	-0.41422	0.97059	89.4424	254.452	309.942	788.412	-914	200	0
511	4	-2.7433e-15	1.67387e-15	-5.87267e-16	-1.32275e-13	-1.69788e-13	-6.48396e-14	300	610	0	-3.08688e-14	-1.7894e-14	1.11031e-13	2.12452e-12	1.03416e-11	1.85187e-12	300	200	0	0.101413	0.845598	68.5915	59.5464	-1595.26	1966.65	-311	200	0	-0.350819	0.881004	90.5005	194.812	268.447	751.31	-914	200	0
511	5	-4.12029e-16	1.59353e-16	-3.23476e-15	-1.64183e-13	-3.21224e-13	-2.12688e-14	300	610	0	-3.23841e-14	-1.64696e-14	8.94792e-14	1.83739e-12	8.20451e-12	1.7181e-12	300	200	0	0.0988277	0.867404	68.7212	62.4731	-1580.84	1963.18	-311	200	0	-0.271642	0.758707	91.753	136.654	268.191	713.697	-914	200	0
511	6	9.77464e-16	-7.3042e-16	-4.37128e-15	-1.62953e-13	-3.69995e-13	6.31801e-15	300	610	0	-2.93943e-14	-1.3687e-14	6.64198e-14	1.45324e-12	5.9976e-12	1.43635e-12	300	200	0	0.108723	0.876859	68.8252	71.8364	-1572.1	1958.99	-311	200	0	-0.168649	0.590486	93.2169	80.5793	293.992	678.579	-914	200	0
511	7	1.65982e-15	-1.15491e-15	-4.50355e-15	-1.42818e-13	-3.53923e-13	2.14258e-14	300	610	0	-2.41708e-14	-1.04553e-14	4.52428e-14	1.05911e-12	4.01367e-12	1.1031e-12	300	200	0	0.128331	0.883428	68.8827	84.4494	-1569.99	1955.58	-311	200	0	-0.0477135	0.380377	94.8197	27.1586	330.742	650.481	-914	200	0
511	8	1.85424e-15	-1.26128e-15	-4.04267e-15	-1.14214e-13	-3.02485e-13	2.75576e-14	300	610	0	-1.82857e-14	-7.35074e-15	2.7673e-14	7.06232e-13	2.39448e-12	7.79988e-13	300	200	0	0.149762	0.897485	68.8933	95.3026	-1574.38	1953.93	-311	200	0	0.0771723	0.147129	96.3748	-22.9045	369.982	635.504	-914	200	0
511	9	1.74496e-15	-1.17206e-15	-3.2957e-15	-8.41511e-14	-2.36848e-13	2.77975e-14	300	610	0	-1.2722e-14	-4.68936e-15	1.4272e-14	4.19144e-13	1.17804e-12	5.01218e-13	300	200	0	0.164225	0.925404	68.8624	99.3856	-1584.67	1954.19	-311	200	0	0.194017	-0.0850361	97.6014	-68.9075	409.02	638.43	-914	200	0
512	0	1.47408e-15	-9.81024e-16	-2.47329e-15	-5.68333e-14	-1.70871e-13	2.46213e-14	300	610	0	-8.00635e-15	-2.60011e-15	4.8654e-15	2.0411e-13	3.38193e-13	2.81181e-13	300	200	0	0.166003	0.967328	68.7881	94.5925	-1599.07	1955.55	-311	200	0	0.294964	-0.297618	98.1867	-104.464	447.388	661.089	-914	200	0	0.353691	0.747755	161.215	32432.7	104949	2572.87	0	0	0
512	1	1.14259e-15	-7.54225e-16	-1.70557e-15	-3.4351e-14	-1.12566e-13	1.98596e-14	300	610	0	-4.34052e-15	-1.08889e-15	-1.12299e-15	5.61404e-14	-1.84998e-13	1.21147e-13	300	200	0	0.156106	1.01717	68.6654	83.7189	-1614.64	1956.72	-311	200	0	0.371933	-0.484479	97.9193	-113.455	484.67	702.011	-914	200	0
512	2	8.15777e-16	-5.33904e-16	-1.06082e-15	-1.73292e-14	-6.56222e-14	1.47542e-14	300	610	0	-1.71535e-15	-9.0191e-17	-4.43213e-15	-3.5628e-14	-4.63751e-13	1.46912e-14	300	200	0	0.142793	1.06483	68.4996	73.3259	-1628.77	1956.74	-311	200	0	0.417975	-0.646265	96.7979	-80.6578	521.06	755.908	-914	200	0
512	3	5.30613e-16	-3.43575e-16	-5.63647e-16	-5.47644e-15	-3.08082e-14	1.00597e-14	300	610	0	-1.49275e-18	4.94765e-16	-5.8063e-15	-8.41426e-14	-5.6873e-13	-4.82672e-14	300	200	0	0.136548	1.1004	68.3093	69.9773	-1639.65	1955.45	-311	200	0	0.433168	-0.781089	95.0267	-7.52667	557.823	814.37	-914	200	0
512	4	3.03395e-16	-1.93183e-16	-2.10595e-16	1.99125e-15	-7.1187e-15	6.16123e-15	300	610	0	9.84071e-16	7.72099e-16	-5.90413e-15	-1.02004e-13	-5.6128e-13	-7.87106e-14	300	200	0	0.143787	1.11788	68.1191	77.1884	-1645.25	1953.09	-311	200	0	0.424221	-0.879541	92.9268	87.3826	593.519	868.023	-914	200	0
512	5	1.36584e-16	-8.36823e-17	1.75018e-17	6.0474e-15	7.35032e-15	3.18523e-15	300	610	0	1.4334e-15	8.39498e-16	-5.25646e-15	-1.00112e-13	-4.90079e-13	-8.68297e-14	300	200	0	0.164851	1.1148	67.9532	94.7912	-1643.83	1950.06	-311	200	0	0.399158	-0.920643	90.8231	181.272	619.466	908.851	-914	200	0
512	6	2.43911e-17	-1.07478e-17	1.46559e-16	7.65849e-15	1.4793e-14	1.09442e-15	300	610	0	1.52084e-15	7.7816e-16	-4.25737e-15	-8.70887e-14	-3.90712e-13	-8.11456e-14	300	200	0	0.195848	1.09057	67.8345	119.905	-1635.82	1947.02	-311	200	0	0.365218	-0.877982	88.9597	256.178	622.158	931.683	-914	200	0
512	7	-4.30223e-17	3.24674e-17	2.03288e-16	7.6717e-15	1.73084e-14	-2.3818e-16	300	610	0	1.38979e-15	6.50118e-16	-3.17536e-15	-6.92176e-14	-2.86998e-13	-6.82029e-14	300	200	0	0.230209	1.04904	67.7866	148.646	-1624.01	1944.77	-311	200	0	0.328843	-0.742897	87.4888	299.58	590.878	934.697	-914	200	0
512	8	-7.66524e-17	5.34431e-17	2.11667e-16	6.76464e-15	1.66911e-14	-9.75962e-16	300	610	0	1.14875e-15	4.98989e-16	-2.17468e-15	-5.06901e-14	-1.9315e-13	-5.263e-14	300	200	0	0.259503	1.00088	67.8325	177.388	-1611.38	1944.05	-311	200	0	0.295725	-0.540017	86.4947	301.191	520.569	919.824	-914	200	0
512	9	-8.68492e-17	5.91314e-17	1.91248e-16	5.43661e-15	1.43462e-14	-1.28379e-15	300	610	0	8.73201e-16	3.52606e-16	-1.34006e-15	-3.39941e-14	-1.16164e-13	-3.74015e-14	300	200	0	0.277399	0.959395	67.986	202.943	-1599.56	1945.34	-311	200	0	0.271166	-0.316525	86.0033	251.678	412.176	892.67	-914	200	0
513	0	-8.23572e-17	5.53519e-17	1.56707e-16	4.02487e-15	1.12875e-14	-1.30772e-15	300	610	0	6.10667e-16	2.26403e-16	-7.00421e-16	-2.03418e-14	-5.80508e-14	-2.41866e-14	300	200	0	0.284109	0.93275	68.2374	222.778	-1588.66	1948.3	-311	200	0	0.2565	-0.119713	85.9805	149.908	278.093	860.322	-914	200	0	0.293837	0.879152	159.114	31720.5	102901	2432.27	0	0	0
513	1	-6.99555e-17	4.65795e-17	1.18164e-16	2.73333e-15	8.18319e-15	-1.16556e-15	300	610	0	3.86916e-16	1.26849e-16	-2.49154e-16	-1.00672e-14	-1.77175e-14	-1.37051e-14	300	200	0	0.283804	0.920482	68.546	235.713	-1578.04	1951.71	-311	200	0	0.245693	0.01923	86.3348	11.8437	144.168	828.315	-914	200	0
513	2	-5.44847e-17	3.59824e-17	8.19157e-17	1.66487e-15	5.42271e-15	-9.44865e-16	300	610	0	2.1214e-16	5.44874e-17	4.0008e-17	-2.95948e-15	7.58448e-15	-6.04474e-15	300	200	0	0.278908	0.91603	68.8493	242.104	-1567.08	1954.52	-311	200	0	0.230126	0.0909269	86.9399	-133.849	39.7638	800.235	-914	200	0
513	3	-3.90938e-17	2.55996e-17	5.13082e-17	8.52068e-16	3.18905e-15	-7.05324e-16	300	610	0	8.63595e-17	6.38652e-18	2.01492e-16	1.47994e-15	2.12276e-14	-9.19721e-16	300	200	0	0.269683	0.912763	69.0865	243.31	-1555.84	1956.7	-311	200	0	0.203448	0.105736	87.6732	-261.165	-17.8873	778.836	-914	200	0
513	4	-2.55838e-17	1.65778e-17	2.75932e-17	2.83157e-16	1.52459e-15	-4.83506e-16	300	610	0	3.74589e-18	-2.20306e-17	2.70314e-16	3.85595e-15	2.65409e-14	2.13657e-15	300	200	0	0.25614	0.908376	69.226	240.835	-1545.71	1958.68	-311	200	0	0.161115	0.0873206	88.4485	-358.312	-32.0809	764.999	-914	200	0
513	5	-1.4766e-17	9.41429e-18	1.06684e-17	-7.76984e-17	3.85833e-16	-2.98326e-16	300	610	0	-4.41995e-17	-3.57424e-17	2.77656e-16	4.76231e-15	2.64315e-14	3.63906e-15	300	200	0	0.237752	0.903634	69.2744	235.67	-1539.14	1960.53	-311	200	0	0.10606	0.0642641	89.2292	-426.714	-18.3098	756.173	-914	200	0
513	6	-6.78579e-18	4.17317e-18	-3.34496e-19	-2.75909e-16	-3.14897e-16	-1.56289e-16	300	610	0	-6.64961e-17	-3.93647e-17	2.48773e-16	4.71564e-15	2.32172e-14	4.06905e-15	300	200	0	0.213722	0.899273	69.2543	228.13	-1538.38	1962.15	-311	200	0	0.0544651	0.0578693	90.0149	-470.725	13.2956	747.229	-914	200	0
513	7	-1.38853e-18	6.62241e-19	-6.62073e-18	-3.56975e-16	-6.80238e-16	-5.59906e-17	300	610	0	-7.13876e-17	-3.6754e-17	2.02507e-16	4.12658e-15	1.86011e-14	3.83114e-15	300	200	0	0.184615	0.89691	69.174	217.848	-1544.2	1964.09	-311	200	0	0.0236886	0.0639527	90.8116	-490.755	66.1357	732.803	-914	200	0
513	8	1.88018e-18	-1.43533e-18	-9.44565e-18	-3.61024e-16	-8.0919e-16	8.35146e-18	300	610	0	-6.56887e-17	-3.0871e-17	1.51762e-16	3.29591e-15	1.37294e-14	3.23758e-15	300	200	0	0.151996	0.90047	69.0242	204.323	-1555.76	1967.57	-311	200	0	0.0178611	0.0483728	91.6182	-487.116	149.93	711.02	-914	200	0
513	9	3.53536e-18	-2.4702e-18	-9.94369e-18	-3.20309e-16	-7.86856e-16	4.43493e-17	300	610	0	-5.45804e-17	-2.3808e-17	1.04493e-16	2.42536e-15	9.29147e-15	2.51032e-15	300	200	0	0.11656	0.913824	68.796	188.36	-1571.6	1973.29	-311	200	0	0.0312934	-0.0217756	92.4318	-466.556	268.31	687.448	-914	200	0
514	0	4.06551e-18	-2.7707e-18	-9.04449e-18	-2.58711e-16	-6.80201e-16	5.97588e-17	300	610	0	-4.16863e-17	-1.69086e-17	6.48569e-17	1.63567e-15	5.63211e-15	1.79288e-15	300	200	0	0.0783659	0.937991	68.4948	172.387	-1590.76	1980.69	-311	200	0	0.0576447	-0.140138	93.2271	-439.71	412.449	673.199	-914	200	0	0.293837	0.879152	159.114	31720.5	102901	2432.27	0	0	0
514	1	3.8856e-18	-2.61313e-18	-7.44917e-18	-1.9245e-16	-5.37783e-16	6.14937e-17	300	610	0	-2.93028e-17	-1.09258e-17	3.43356e-17	9.86626e-16	2.85667e-15	1.16664e-15	300	200	0	0.0391383	0.969861	68.1393	158.865	-1612.79	1988.26	-311	200	0	0.0930335	-0.263307	93.9004	-410.963	563.974	676.293	-914	200	0
514	2	3.31891e-18	-2.21098e-18	-5.64381e-18	-1.31408e-16	-3.91783e-16	5.51596e-17	300	610	0	-1.86893e-17	-6.18341e-18	1.26937e-17	4.95826e-16	9.2034e-16	6.67482e-16	300	200	0	0.00293737	1.00251	67.7526	149.33	-1636.72	1994.27	-311	200	0	0.136572	-0.344535	94.2685	-374.17	701.872	696.525	-914	200	0
514	3	2.59739e-18	-1.71617e-18	-3.93293e-18	-8.06453e-17	-2.61129e-16	4.49414e-17	300	610	0	-1.03587e-17	-2.71953e-18	-1.26274e-18	1.54525e-16	-3.02684e-16	3.00912e-16	300	200	0	-0.0262337	1.02913	67.3544	144.935	-1660.27	1997.07	-311	200	0	0.19158	-0.354421	94.162	-318.178	807.382	729.391	-914	200	0
514	4	1.87288e-18	-1.22706e-18	-2.48036e-18	-4.1844e-17	-1.54876e-16	3.37083e-17	300	610	0	-4.33409e-18	-4.03728e-19	-9.13647e-18	-6.01295e-17	-9.69775e-16	5.42762e-17	300	200	0	-0.0467063	1.04791	66.9591	146.261	-1679.77	1995.51	-311	200	0	0.265738	-0.276678	93.5354	-232.381	868.719	771.094	-914	200	0
514	5	1.23302e-18	-7.9955e-19	-1.34948e-18	-1.45463e-17	-7.53212e-17	2.32309e-17	300	610	0	-3.53471e-19	9.75878e-19	-1.25742e-17	-1.76376e-16	-1.2377e-15	-9.39986e-17	300	200	0	-0.0585889	1.06254	66.5819	152.1	-1691.14	1989.39	-311	200	0	0.360376	-0.10513	92.4897	-109.994	885.817	818.615	-914	200	0
514	6	7.1813e-19	-4.58427e-19	-5.38383e-19	2.8828e-18	-2.06006e-17	1.44373e-17	300	610	0	1.97733e-18	1.65274e-18	-1.30516e-17	-2.22184e-16	-1.24418e-15	-1.68042e-16	300	200	0	-0.0619091	1.07822	66.2453	159.931	-1691.98	1979.36	-311	200	0	0.450694	0.143365	91.1886	46.5529	868.369	869.133	-914	200	0
514	7	3.36474e-19	-2.07642e-19	-7.85505e-21	1.256e-17	1.33171e-17	7.66003e-18	300	610	0	3.08168e-18	1.84485e-18	-1.17699e-17	-2.22032e-16	-1.09956e-15	-1.90579e-16	300	200	0	-0.0558487	1.09828	65.9814	168.473	-1682.68	1966.55	-311	200	0	0.487515	0.418307	89.7863	222.012	826.561	921.56	-914	200	0
514	8	7.69235e-20	-3.86967e-20	2.98109e-19	1.66264e-17	3.12305e-17	2.85019e-18	300	610	0	3.34922e-18	1.73535e-18	-9.6298e-18	-1.95472e-16	-8.85324e-16	-1.80815e-16	300	200	0	-0.0382723	1.12403	65.8294	178.759	-1665.58	1952.41	-311	200	0	0.431426	0.648337	88.4529	390.549	761.963	976.883	-914	200	0
514	9	-8.14764e-20	6.30523e-20	4.38481e-19	1.69822e-17	3.78063e-17	-2.55052e-19	300	610	0	3.10373e-18	1.4655e-18	-7.25121e-18	-1.56897e-16	-6.56593e-16	-1.53643e-16	300	200	0	-0.00503673	1.1567	65.8221	192.183	-1643.42	1938.92	-311	200	0	0.282513	0.77358	87.4063	523.953	668.617	1035.69	-914	200	0
515	0	-1.62835e-19	1.14036e-19	4.66911e-19	1.5162e-17	3.70796e-17	-2.01001e-18	300	610	0	2.59254e-18	1.13562e-18	-5.01911e-18	-1.16011e-16	-4.46802e-16	-1.19703e-16	300	200	0	0.0475441	1.19741	65.9674	207.984	-1618.13	1928.49	-311	200	0	0.0780305	0.771833	86.8538	606.652	547.099	1094.9	-914	200	0	0.0856692	1.36993	157.651	32053	102457	2415.78	0	0	0
515	1	-1.90198e-19	1.29753e-19	4.27589e-19	1.23078e-17	3.2241e-17	-2.77937e-18	300	610	0	1.98953e-18	8.10565e-19	-3.13736e-18	-7.8673e-17	-2.72912e-16	-8.59169e-17	300	200	0	0.117206	1.24389	66.2421	222.555	-1590.5	1923.1	-311	200	0	-0.130728	0.657873	86.9092	645.922	413.54	1146.8	-914	200	0
515	2	-1.83254e-19	1.23319e-19	3.54001e-19	9.19936e-18	2.56151e-17	-2.89035e-18	300	610	0	1.40563e-18	5.27033e-19	-1.68139e-18	-4.78255e-17	-1.40396e-16	-5.62484e-17	300	200	0	0.19423	1.28765	66.6035	230.71	-1561.41	1923.22	-311	200	0	-0.301752	0.466563	87.5596	660.985	289.64	1182.07	-914	200	0
515	3	-1.57413e-19	1.04918e-19	2.69486e-19	6.31538e-18	1.87516e-17	-2.60956e-18	300	610	0	9.02333e-19	3.0118e-19	-6.43818e-19	-2.43876e-17	-4.74667e-17	-3.24842e-17	300	200	0	0.266677	1.31576	67.0037	227.662	-1533.59	1927.62	-311	200	0	-0.412932	0.242462	88.6647	661.014	190.355	1194.58	-914	200	0
515	4	-1.23788e-19	8.1829e-20	1.88765e-19	3.90427e-18	1.25697e-17	-2.13699e-18	300	610	0	5.05379e-19	1.35418e-19	2.94964e-20	-8.00438e-18	1.16222e-17	-1.4948e-17	300	200	0	0.326072	1.31727	67.3946	210.719	-1511.87	1934.26	-311	200	0	-0.457546	0.0327191	89.9893	638.893	124.523	1184.07	-914	200	0
515	5	-8.96968e-20	5.87979e-20	1.19848e-19	2.05252e-18	7.51681e-18	-1.6105e-18	300	610	0	2.16896e-19	2.39672e-20	4.13103e-19	2.36951e-18	4.42098e-17	-3.08335e-18	300	200	0	0.368372	1.28797	67.7312	180.684	-1500.89	1941.18	-311	200	0	-0.438631	-0.125825	91.2916	583.981	98.6484	1155.68	-914	200	0
515	6	-5.94019e-20	3.8546e-20	6.59356e-20	7.43137e-19	3.71545e-18	-1.11579e-18	300	610	0	2.51724e-20	-4.29689e-20	5.84405e-19	8.05148e-18	5.76751e-17	4.10585e-18	300	200	0	0.392177	1.23034	67.9817	142.33	-1502.05	1947.17	-311	200	0	-0.37299	-0.213074	92.4007	492.738	115.067	1116.72	-914	200	0
515	7	-3.49016e-20	2.23065e-20	2.70774e-20	-9.82936e-20	1.08688e-18	-6.98319e-19	300	610	0	-8.80603e-20	-7.63309e-20	6.1322e-19	1.03584e-17	5.85407e-17	7.74977e-18	300	200	0	0.396974	1.15172	68.1396	102.793	-1513.4	1951.75	-311	200	0	-0.292394	-0.221963	93.2164	369.591	169.161	1072.94	-914	200	0
515	8	-1.6654e-20	1.03101e-20	1.50748e-21	-5.70356e-19	-5.54001e-19	-3.75038e-19	300	610	0	-1.42665e-19	-8.64119e-20	5.56676e-19	1.04498e-17	5.20589e-17	8.92087e-18	300	200	0	0.381796	1.06315	68.2241	68.4251	-1532.41	1954.89	-311	200	0	-0.234503	-0.158379	93.6933	226.795	249.769	1026.88	-914	200	0
515	9	-4.17689e-21	2.18351e-21	-1.33737e-20	-7.73768e-19	-1.43138e-18	-1.44454e-19	300	610	0	-1.5705e-19	-8.19055e-20	4.57796e-19	9.25645e-18	4.21254e-17	8.53061e-18	300	200	0	0.346444	0.97864	68.2571	42.7036	-1557.17	1956.87	-311	200	0	-0.23062	-0.0460048	93.857	83.4009	342.589	978.966	-914	200	0
516	0	3.4948e-21	-2.74921e-21	-2.03352e-20	-7.98468e-19	-1.76517e-18	5.34383e-21	300	610	0	-1.46597e-19	-6.95494e-20	3.46364e-19	7.46674e-18	3.13917e-17	7.28917e-18	300	200	0	0.295425	0.913813	68.2373	26.8414	-1585.29	1958.36	-311	200	0	-0.292002	0.0706481	93.7867	-40.7372	435.241	929.234	-914	200	0	0.0856692	1.36993	157.651	32053	102457	2415.78	0	0	0
516	1	7.48899e-21	-5.25751e-21	-2.19132e-20	-7.17471e-19	-1.74663e-18	9.08329e-20	300	610	0	-1.23109e-19	-5.41532e-20	2.41001e-19	5.54752e-18	2.14777e-17	5.70635e-18	300	200	0	0.238567	0.88261	68.1471	21.1525	-1614.18	1960.14	-311	200	0	-0.405792	0.130956	93.5582	-133.326	521.305	878.656	-914	200	0
516	2	8.89257e-21	-6.07283e-21	-2.02079e-20	-5.85362e-19	-1.52773e-18	1.29155e-19	300	610	0	-9.49265e-20	-3.88447e-20	1.51689e-19	3.78266e-18	1.3217e-17	4.11596e-18	300	200	0	0.1869	0.891361	67.9831	25.0574	-1642.13	1962.61	-311	200	0	-0.548113	0.0816939	93.2407	-193.491	602.139	829.656	-914	200	0
516	3	8.63935e-21	-5.81757e-21	-1.68181e-20	-4.39615e-19	-1.21973e-18	1.3579e-19	300	610	0	-6.74055e-20	-2.54118e-20	8.22538e-20	2.31696e-18	6.89163e-18	2.71084e-18	300	200	0	0.149862	0.935784	67.7689	37.1124	-1667.86	1965.57	-311	200	0	-0.692508	-0.0903669	92.9369	-224.882	682.807	786.362	-914	200	0
516	4	7.46373e-21	-4.9772e-21	-1.28641e-20	-3.03405e-19	-8.97223e-19	1.23416e-19	300	610	0	-4.35458e-20	-1.46588e-20	3.25252e-20	1.19802e-18	2.43322e-18	1.57977e-18	300	200	0	0.134921	1.00423	67.5458	55.7575	-1689.47	1968.7	-311	200	0	-0.807005	-0.35072	92.7527	-223.274	759.092	753.766	-914	200	0
516	5	5.89794e-21	-3.90063e-21	-9.05693e-21	-1.88917e-19	-6.04825e-19	1.01586e-19	300	610	0	-2.46359e-20	-6.72866e-21	5.58429e-23	4.11846e-19	-4.2025e-19	7.41104e-19	300	200	0	0.145476	1.08225	67.3568	79.5722	-1705.11	1971.72	-311	200	0	-0.860588	-0.643234	92.6857	-174.809	811.598	734.582	-914	200	0
516	6	4.29451e-21	-2.8166e-21	-5.7882e-21	-1.00569e-19	-3.646e-19	7.69241e-20	300	610	0	-1.08264e-20	-1.36699e-21	-1.86191e-20	-8.92675e-20	-2.01075e-18	1.70557e-19	300	200	0	0.178199	1.15525	67.2276	107.444	-1713.8	1974.14	-311	200	0	-0.837706	-0.922096	92.5911	-70.239	822.187	726.469	-914	200	0
516	7	2.8606e-21	-1.85752e-21	-3.21875e-21	-3.77824e-20	-1.83013e-19	5.35732e-20	300	610	0	-1.59587e-21	1.87869e-21	-2.71364e-20	-3.6674e-19	-2.68548e-18	-1.77815e-19	300	200	0	0.22485	1.21116	67.1576	138.975	-1714.39	1975.37	-311	200	0	-0.744063	-1.16535	92.3039	81.0049	794.193	723.059	-914	200	0
516	8	1.69512e-21	-1.08464e-21	-1.35768e-21	2.8214e-21	-5.67893e-20	3.37603e-20	300	610	0	3.90153e-21	3.52081e-21	-2.87981e-20	-4.82549e-19	-2.75324e-18	-3.56912e-19	300	200	0	0.27816	1.24299	67.1324	173.911	-1705.67	1974.95	-311	200	0	-0.606733	-1.37143	91.7852	252.436	750.007	717.653	-914	200	0
516	9	8.22919e-22	-5.10951e-22	-1.25785e-22	2.58302e-20	2.25538e-20	1.83437e-20	300	610	0	6.5971e-21	4.04518e-21	-2.63201e-20	-4.91602e-19	-2.46394e-18	-4.17331e-19	300	200	0	0.33451	1.24879	67.1401	210.78	-1688.03	1972.99	-311	200	0	-0.472846	-1.54615	91.1652	412.111	712.36	706.733	-914	200	0
517	0	2.23336e-22	-1.20191e-22	5.9749e-22	3.59795e-20	6.54832e-20	7.29293e-21	300	610	0	7.36039e-21	3.86438e-21	-2.17573e-20	-4.38195e-19	-2.00385e-18	-4.02313e-19	300	200	0	0.389668	1.22946	67.1719	246.43	-1663.62	1970.29	-311	200	0	-0.394668	-1.68581	90.6766	531.253	695.495	691.381	-914	200	0	-0.431894	-0.135502	159.81	32314.5	104681	3510.44	0	0	0
517	1	-1.48022e-22	1.18807e-22	9.42102e-22	3.75252e-20	8.23583e-20	6.97682e-23	300	610	0	6.9217e-21	3.2997e-21	-1.65399e-20	-3.55245e-19	-1.50041e-18	-3.45712e-19	300	200	0	0.435563	1.18733	67.217	276.816	-1635.03	1967.78	-311	200	0	-0.406609	-1.77356	90.5283	588.581	710.809	675.457	-914	200	0
517	2	-3.43887e-22	2.42054e-22	1.02792e-21	3.394e-20	8.22415e-20	-4.09152e-21	300	610	0	5.84423e-21	2.58163e-21	-1.15682e-20	-2.65199e-19	-1.03207e-18	-2.71952e-19	300	200	0	0.46548	1.12665	67.2612	298.37	-1604.45	1965.79	-311	200	0	-0.516376	-1.79634	90.804	574.284	766.651	662.02	-914	200	0
517	3	-4.155e-22	2.84056e-22	9.547e-22	2.78322e-20	7.2369e-20	-5.99624e-21	300	610	0	4.52796e-21	1.86098e-21	-7.33048e-21	-1.81808e-19	-6.39745e-19	-1.9712e-19	300	200	0	0.480553	1.05547	67.2862	309.575	-1573.63	1963.87	-311	200	0	-0.705192	-1.75964	91.4602	492.161	857.502	650.979	-914	200	0
517	4	-4.07136e-22	2.74339e-22	7.98781e-22	2.10022e-20	5.80647e-20	-6.37647e-21	300	610	0	3.23132e-21	1.22476e-21	-4.02002e-21	-1.12186e-19	-3.37906e-19	-1.30594e-19	300	200	0	0.48754	0.985881	67.2767	311.699	-1544.08	1961.52	-311	200	0	-0.928644	-1.68447	92.4077	357.607	962.312	638.61	-914	200	0
517	5	-3.53786e-22	2.36044e-22	6.139e-22	1.45713e-20	4.29176e-20	-5.83484e-21	300	610	0	2.10057e-21	7.12947e-22	-1.63738e-21	-5.8782e-20	-1.24076e-19	-7.67742e-20	300	200	0	0.491178	0.930411	67.2315	307.162	-1517.72	1958.65	-311	200	0	-1.13215	-1.59617	93.5723	192.915	1058.24	618.676	-914	200	0
517	6	-2.80932e-22	1.85884e-22	4.34411e-22	9.13654e-21	2.90919e-20	-4.82777e-21	300	610	0	1.19999e-21	3.33678e-22	-7.22638e-23	-2.10687e-20	1.36585e-20	-3.66772e-20	300	200	0	0.491056	0.89794	67.1568	296.968	-1497.05	1955.43	-311	200	0	-1.2747	-1.5122	94.877	22.0502	1132.05	586.235	-914	200	0
517	7	-2.05551e-22	1.34882e-22	2.7942e-22	4.92254e-21	1.76743e-20	-3.67317e-21	300	610	0	5.39141e-22	7.58335e-23	8.36218e-22	3.12647e-21	9.12207e-20	-9.25053e-21	300	200	0	0.484134	0.892808	67.0585	280.634	-1484.04	1951.79	-311	200	0	-1.34045	-1.42996	96.204	-134.253	1177.88	542.762	-914	200	0
517	8	-1.37703e-22	8.94773e-23	1.56994e-22	1.9128e-21	9.00256e-21	-2.57139e-21	300	610	0	9.49027e-23	-8.14556e-23	1.25885e-21	1.66648e-20	1.24939e-19	7.62135e-21	300	200	0	0.467616	0.915505	66.9501	258.408	-1479.15	1947.26	-311	200	0	-1.3422	-1.3259	97.4003	-264.115	1191.78	497.963	-914	200	0
517	9	-8.22766e-23	5.27038e-23	6.78877e-23	-4.57023e-23	2.94338e-21	-1.63135e-21	300	610	0	-1.71827e-22	-1.62178e-22	1.35176e-21	2.24618e-20	1.2943e-19	1.64132e-20	300	200	0	0.439859	0.96181	66.8534	232.434	-1482.33	1941.15	-311	200	0	-1.31651	-1.17696	98.3029	-368.902	1174.51	465.82	-914	200	0
518	0	-4.05995e-23	2.52772e-23	8.56181e-24	-1.1663e-21	-8.91282e-22	-8.96372e-22	300	610	0	-3.04698e-22	-1.89253e-22	1.24401e-21	2.31168e-20	1.16581e-19	1.95112e-20	300	200	0	0.40018	1.02259	66.7854	205.886	-1494.49	1933.13	-311	200	0	-1.2961	-0.989552	98.7781	-459.086	1136.31	457.673	-914	200	0	-0.282772	0.259086	161.144	32014.9	105882	3220.59	0	0	0
518	1	-1.17967e-23	6.49459e-24	-2.65685e-23	-1.67154e-21	-2.98976e-21	-3.66927e-22	300	610	0	-3.44764e-22	-1.82257e-22	1.03375e-21	2.07373e-20	9.52937e-20	1.89662e-20	300	200	0	0.348862	1.08699	66.7547	182.328	-1517.05	1923.85	-311	200	0	-1.27733	-0.802783	98.7719	-542.25	1093.41	477.795	-914	200	0
518	2	6.16993e-24	-5.07882e-24	-4.3599e-23	-1.76273e-21	-3.83983e-21	-1.87747e-23	300	610	0	-3.26696e-22	-1.56504e-22	7.89606e-22	1.68968e-20	7.16932e-20	1.63916e-20	300	200	0	0.287552	1.14715	66.7672	165.916	-1549.88	1914.99	-311	200	0	-1.2198	-0.658644	98.3031	-614.895	1058.42	523.101	-914	200	0
518	3	1.57643e-23	-1.11275e-23	-4.81927e-23	-1.605e-21	-3.87077e-21	1.83634e-22	300	610	0	-2.77357e-22	-1.23039e-22	5.55095e-22	1.26741e-20	4.95765e-20	1.2957e-20	300	200	0	0.219407	1.20067	66.8273	160.474	-1589.55	1908.76	-311	200	0	-1.07798	-0.571195	97.4223	-664.678	1031.03	585.505	-914	200	0
518	4	1.94011e-23	-1.32784e-23	-4.5088e-23	-1.32296e-21	-3.42707e-21	2.78116e-22	300	610	0	-2.15922e-22	-8.91285e-23	3.54082e-22	8.73526e-21	3.09497e-20	9.43753e-21	300	200	0	0.149032	1.24865	66.939	167.231	-1629.75	1906.91	-311	200	0	-0.834748	-0.527878	96.2232	-679.344	996.874	656.148	-914	200	0
518	5	1.91789e-23	-1.2932e-23	-3.79274e-23	-1.00307e-21	-2.76337e-21	2.9928e-22	300	610	0	-1.54856e-22	-5.90053e-23	1.96294e-22	5.42914e-21	1.65502e-20	6.28879e-21	300	200	0	0.0830659	1.29114	67.1025	183.345	-1663.87	1909.93	-311	200	0	-0.515584	-0.513632	94.8582	-653.854	937.979	728.503	-914	200	0
518	6	1.67646e-23	-1.1191e-23	-2.92884e-23	-6.99558e-22	-2.05231e-21	2.75766e-22	300	610	0	-1.01284e-22	-3.4651e-23	8.21699e-23	2.88099e-21	6.29798e-21	3.72864e-21	300	200	0	0.0309625	1.32534	67.2986	202.769	-1688.62	1916.91	-311	200	0	-0.177936	-0.527353	93.4994	-591.032	845.875	797.935	-914	200	0
518	7	1.33777e-23	-8.85581e-24	-2.08296e-23	-4.41648e-22	-1.3988e-21	2.29369e-22	300	610	0	-5.84067e-23	-1.65173e-23	6.75759e-24	1.07244e-21	-3.47413e-22	1.81213e-21	300	200	0	0.00311665	1.34851	67.4864	219.163	-1705.71	1926.27	-311	200	0	0.114245	-0.583493	92.2881	-499.794	725.826	860.337	-914	200	0
518	8	9.83549e-24	-6.45733e-24	-1.34827e-23	-2.40707e-22	-8.56293e-22	1.75346e-22	300	610	0	-2.67908e-23	-4.12193e-24	-3.74065e-23	-9.52506e-23	-4.12677e-21	4.94178e-22	300	200	0	0.00602566	1.36133	67.6213	228.635	-1719.54	1936.55	-311	200	0	0.311842	-0.703874	91.2954	-394.817	591.576	911.265	-914	200	0
518	9	6.62623e-24	-4.30844e-24	-7.65117e-24	-9.6477e-23	-4.42285e-22	1.2338e-22	300	610	0	-5.41913e-24	3.49621e-24	-5.83389e-23	-7.55259e-22	-5.8077e-21	-3.22499e-22	300	200	0	0.0384705	1.36782	67.6786	230.362	-1732.09	1946.71	-311	200	0	0.390299	-0.903161	90.4948	-295.247	458.962	944.768	-914	200	0
519	0	3.99105e-24	-2.55926e-24	-3.38609e-24	-2.04944e-24	-1.51519e-22	7.87921e-23	300	610	0	7.51465e-24	7.45943e-24	-6.34186e-23	-1.04469e-21	-6.08173e-21	-7.53598e-22	300	200	0	0.0919181	1.37178	67.6637	225.784	-1740.6	1956.21	-311	200	0	0.35253	-1.17308	89.7925	-218.681	342.429	954.265	-914	200	0	-0.282772	0.259086	161.144	32014.9	105882	3220.59	0	0	0
519	1	2.00012e-24	-1.24844e-24	-5.30177e-25	5.24861e-23	3.37223e-23	4.37622e-23	300	610	0	1.4055e-23	8.84874e-24	-5.8778e-23	-1.08654e-21	-5.51419e-21	-9.11611e-22	300	200	0	0.154889	1.37271	67.6042	217.491	-1740.59	1964.62	-311	200	0	0.225711	-1.47198	89.1152	-172.171	250.059	936.936	-914	200	0
519	2	6.16961e-25	-3.45937e-25	1.17505e-24	7.75838e-23	1.36206e-22	1.84041e-23	300	610	0	1.61397e-23	8.59254e-24	-4.91021e-23	-9.8106e-22	-4.53045e-21	-8.93774e-22	300	200	0	0.217947	1.36546	67.5316	208.086	-1729.72	1970.9	-311	200	0	0.0511858	-1.73725	88.4739	-150.29	179.299	896.829	-914	200	0
519	3	-2.51843e-25	2.14203e-25	2.01537e-24	8.27638e-23	1.7889e-22	1.63026e-24	300	610	0	1.5414e-23	7.42078e-24	-3.76848e-23	-8.03448e-22	-3.42471e-21	-7.76958e-22	300	200	0	0.27665	1.34329	67.4702	199.766	-1708.41	1973.6	-311	200	0	-0.127537	-1.91865	87.955	-143.051	121.08	843.199	-914	200	0
519	4	-7.21337e-25	5.10718e-25	2.25824e-24	7.58745e-23	1.82104e-22	-8.20827e-24	300	610	0	1.31591e-23	5.86234e-24	-2.66274e-23	-6.05538e-22	-2.38065e-21	-6.17162e-22	300	200	0	0.331303	1.30232	67.4351	194.444	-1678.89	1971.99	-311	200	0	-0.273887	-1.9986	87.6589	-141.225	70.877	787.88	-914	200	0
519	5	-9.05271e-25	6.20309e-25	2.12863e-24	6.28673e-23	1.6224e-22	-1.28863e-23	300	610	0	1.02937e-23	4.26737e-24	-1.70952e-23	-4.19554e-22	-1.49653e-21	-4.51706e-22	300	200	0	0.382681	1.24591	67.4322	193.129	-1644.32	1966.59	-311	200	0	-0.364568	-1.98821	87.6294	-136.161	36.3867	743.867	-914	200	0
519	6	-9.03094e-25	6.09362e-25	1.80033e-24	4.78935e-23	1.31476e-22	-1.40396e-23	300	610	0	7.41896e-24	2.84157e-24	-9.57655e-24	-2.62602e-22	-8.09782e-22	-3.02722e-22	300	200	0	0.427872	1.18545	67.459	195.088	-1608.53	1958.61	-311	200	0	-0.393342	-1.91413	87.8463	-124.636	33.7439	722.443	-914	200	0
519	7	-7.9417e-25	5.30417e-25	1.39693e-24	3.35742e-23	9.81128e-23	-1.30288e-23	300	610	0	4.88161e-24	1.68301e-24	-4.11191e-24	-1.41053e-22	-3.18389e-22	-1.80971e-22	300	200	0	0.460997	1.13349	67.5047	198.125	-1576.44	1949.41	-311	200	0	-0.369227	-1.80029	88.2978	-114.282	76.6542	728.997	-914	200	0
519	8	-6.36859e-25	4.21789e-25	9.98442e-25	2.13384e-23	6.72333e-23	-1.08943e-23	300	610	0	2.84074e-24	8.16241e-25	-4.79765e-25	-5.43508e-23	2.09817e-24	-8.93944e-23	300	200	0	0.475967	1.09512	67.5522	199.769	-1553.18	1940.32	-311	200	0	-0.309371	-1.65015	89.0204	-116.946	168.591	760.941	-914	200	0
519	9	-4.70484e-25	3.09045e-25	6.50293e-25	1.17593e-23	4.14631e-23	-8.36816e-24	300	610	0	1.32866e-24	2.20574e-25	1.66574e-24	1.97847e-24	1.86112e-22	-2.6084e-23	300	200	0	0.468206	1.06694	67.581	198.437	-1541.29	1932.52	-311	200	0	-0.230514	-1.44932	90.036	-135.871	299.674	808.817	-914	200	0
520	0	-3.18733e-25	2.07376e-25	3.72593e-25	4.84981e-24	2.17031e-23	-5.91807e-24	300	610	0	3.00875e-25	-1.48203e-25	2.70071e-24	3.41292e-23	2.69722e-22	1.34262e-23	300	200	0	0.436771	1.04352	67.5742	193.937	-1539.2	1926.99	-311	200	0	-0.142892	-1.19308	91.2831	-161.948	445.992	858.896	-914	200	0	0.264462	0.0678747	159.69	32116.3	104041	3234.15	0	0	0
520	1	-1.93482e-25	1.24198e-25	1.68507e-25	2.98968e-25	7.75451e-24	-3.80381e-24	300	610	0	-3.25923e-25	-3.42563e-25	2.97377e-24	4.85452e-23	2.85636e-22	3.4542e-23	300	200	0	0.387283	1.02283	67.5284	187.577	-1543.43	1924.51	-311	200	0	-0.0503822	-0.908035	92.6285	-181.456	575.207	896.212	-914	200	0
520	2	-9.84011e-26	6.15665e-26	3.10767e-26	-2.35319e-24	-1.18979e-24	-2.1347e-24	300	610	0	-6.47443e-25	-4.13468e-25	2.77622e-24	5.10459e-23	2.60731e-22	4.25642e-23	300	200	0	0.332187	1.00649	67.4562	181.957	-1551.76	1925.39	-311	200	0	0.0448093	-0.643307	93.91	-184.231	660.645	908.395	-914	200	0
520	3	-3.20024e-26	1.82164e-26	-5.1644e-26	-3.59749e-24	-6.19048e-24	-9.20536e-25	300	610	0	-7.5511e-25	-4.04939e-25	2.33164e-24	4.63978e-23	2.15326e-22	4.21019e-23	300	200	0	0.284902	0.997006	67.3817	179.639	-1563.47	1929.46	-311	200	0	0.136692	-0.4432	94.9504	-163.326	693.999	888.915	-914	200	0
520	4	9.98917e-27	-8.87972e-27	-9.30471e-26	-3.884e-24	-8.32756e-24	-1.12699e-25	300	610	0	-7.26985e-25	-3.51757e-25	1.79804e-24	3.81935e-23	1.63548e-22	3.68165e-23	300	200	0	0.252774	0.994946	67.3349	181.524	-1578.02	1936.3	-311	200	0	0.211401	-0.326231	95.5945	-110.323	683.239	837.87	-914	200	0
520	5	3.29413e-26	-2.34e-26	-1.05758e-25	-3.58565e-24	-8.56343e-24	3.65205e-25	300	610	0	-6.2414e-25	-2.79241e-25	1.27688e-24	2.89228e-23	1.14279e-22	2.93882e-23	300	200	0	0.236199	0.99916	67.3425	186.536	-1594.23	1945.27	-311	200	0	0.24975	-0.285212	95.7978	-17.7164	637.591	762.057	-914	200	0
520	6	4.22102e-26	-2.89585e-26	-1.00458e-25	-2.98662e-24	-7.67807e-24	5.96435e-25	300	610	0	-4.90596e-25	-2.04256e-25	8.24995e-25	2.01443e-23	7.23272e-23	2.16134e-23	300	200	0	0.231987	1.0096	67.4107	192.63	-1610.38	1955.33	-311	200	0	0.235122	-0.302307	95.6616	111.361	558.721	674.918	-914	200	0
520	7	4.25069e-26	-2.87019e-26	-8.54329e-26	-2.28612e-24	-6.25361e-24	6.58271e-25	300	610	0	-3.55323e-25	-1.3679e-25	4.66826e-25	1.26954e-23	3.95835e-23	1.45665e-23	300	200	0	0.236165	1.02724	67.5127	198.279	-1624.98	1965.03	-311	200	0	0.159557	-0.357937	95.3498	261.65	448.589	593.343	-914	200	0
520	8	3.76096e-26	-2.51323e-26	-6.66086e-26	-1.61081e-24	-4.68903e-24	6.15341e-25	300	610	0	-2.35184e-25	-8.16921e-26	2.05238e-25	6.89903e-24	1.60382e-23	8.77815e-24	300	200	0	0.244965	1.04959	67.5962	203.423	-1637.97	1972.99	-311	200	0	0.0272889	-0.427195	94.993	415.42	319.907	532.038	-914	200	0
520	9	3.03098e-26	-2.00836e-26	-4.78442e-26	-1.03049e-24	-3.23042e-24	5.17294e-25	300	610	0	-1.38071e-25	-4.02736e-26	3.03689e-26	2.74385e-24	5.88589e-25	4.40356e-24	300	200	0	0.254302	1.06904	67.6077	209.363	-1649.99	1978.34	-311	200	0	-0.143606	-0.475447	94.6747	558.27	196.96	499.718	-914	200	0
521	0	2.24992e-26	-1.47863e-26	-3.13513e-26	-5.73971e-25	-2.00664e-24	3.99248e-25	300	610	0	-6.57735e-26	-1.16584e-26	-7.37933e-26	2.76941e-26	-8.36435e-24	1.36337e-24	300	200	0	0.260981	1.07814	67.5176	217.817	-1660.69	1980.98	-311	200	0	-0.321374	-0.463995	94.4238	680.308	111.158	497.826	-914	200	0	0.327011	1.18651	159.202	32640.4	103775	1975.91	0	0	0
521	1	1.53259e-26	-9.97778e-27	-1.81309e-26	-2.43065e-25	-1.06379e-24	2.83776e-25	300	610	0	-1.63643e-26	6.18399e-27	-1.24883e-25	-1.53727e-24	-1.25146e-23	-5.47142e-25	300	200	0	0.265486	1.07486	67.3295	229.146	-1668.56	1981.49	-311	200	0	-0.465334	-0.36889	94.1708	778.892	91.398	520.027	-914	200	0
521	2	9.37445e-27	-6.0235e-27	-8.36811e-27	-2.38303e-26	-3.94865e-25	1.83553e-25	300	610	0	1.39946e-26	1.57052e-26	-1.39369e-25	-2.25376e-24	-1.34088e-23	-1.58036e-24	300	200	0	0.270905	1.0619	67.0755	240.943	-1672.39	1980.99	-311	200	0	-0.540614	-0.198912	93.7922	856.692	146.415	552.977	-914	200	0
521	3	4.83496e-27	-3.03182e-27	-1.7573e-27	1.0506e-25	3.68126e-26	1.04045e-25	300	610	0	2.9781e-26	1.93069e-26	-1.31081e-25	-2.39701e-24	-1.23242e-23	-1.98599e-24	300	200	0	0.279321	1.04285	66.8083	248.99	-1671.84	1980.79	-311	200	0	-0.535211	0.00744382	93.2453	914.233	252.741	579.836	-914	200	0
521	4	1.64853e-27	-9.50286e-28	2.25311e-27	1.6664e-25	2.80617e-25	4.59271e-26	300	610	0	3.53068e-26	1.90759e-26	-1.10687e-25	-2.19358e-24	-1.02313e-23	-1.98243e-24	300	200	0	0.291118	1.02037	66.5857	249.987	-1666.42	1982.24	-311	200	0	-0.462237	0.201825	92.6034	945.68	367.136	585.772	-914	200	0
521	5	-3.80062e-28	3.59794e-28	4.29027e-27	1.82178e-25	3.87336e-25	7.03648e-27	300	610	0	3.42744e-26	1.66688e-26	-8.57655e-26	-1.81509e-24	-7.8081e-24	-1.74403e-24	300	200	0	0.306347	0.997826	66.4505	243.161	-1655.27	1986.1	-311	200	0	-0.34494	0.344389	91.9601	942.201	458.485	563.109	-914	200	0
521	6	-1.50109e-27	1.07013e-27	4.95003e-27	1.69391e-25	4.02514e-25	-1.61627e-26	300	610	0	2.95944e-26	1.32974e-26	-6.12112e-26	-1.38108e-24	-5.48398e-24	-1.39902e-24	300	200	0	0.326225	0.981083	66.4271	229.627	-1638.39	1991.99	-311	200	0	-0.203025	0.413393	91.3831	900.212	528.224	514.549	-914	200	0
521	7	-1.96666e-27	1.35095e-27	4.7392e-27	1.41844e-25	3.63251e-25	-2.7574e-26	300	610	0	2.33753e-26	9.77369e-27	-3.97958e-26	-9.66878e-25	-3.4939e-24	-1.03387e-24	300	200	0	0.353372	0.976607	66.5311	211.163	-1617.32	1998.55	-311	200	0	-0.0521782	0.408781	90.9295	826.354	598.034	453.003	-914	200	0
521	8	-1.99986e-27	1.35134e-27	4.05294e-27	1.09094e-25	2.97368e-25	-3.08475e-26	300	610	0	1.70127e-26	6.58244e-27	-2.27383e-26	-6.13458e-25	-1.93314e-24	-7.00655e-25	300	200	0	0.387995	0.986627	66.7704	189.845	-1594.12	2003.67	-311	200	0	0.0947656	0.351591	90.6024	733.421	680.261	397.464	-914	200	0
521	9	-1.78052e-27	1.19045e-27	3.17517e-27	7.72577e-26	2.24035e-25	-2.90518e-26	300	610	0	1.13261e-26	3.96284e-27	-1.02201e-26	-3.3712e-25	-8.053e-25	-4.2554e-25	300	200	0	0.422906	1.00688	67.1379	168.027	-1570.8	2004.85	-311	200	0	0.230091	0.274893	90.3266	632.041	763.31	366.621	-914	200	0
522	0	-1.44213e-27	9.56019e-28	2.29193e-27	4.97423e-26	1.55161e-25	-2.45557e-26	300	610	0	6.70629e-27	1.98422e-27	-1.80428e-27	-1.38045e-25	-6.08348e-26	-2.16626e-25	300	200	0	0.444094	1.03032	67.6009	148.087	-1549.99	2000.24	-311	200	0	0.347172	0.209099	90.0562	527.13	823.546	372.098	-914	200	0	0.327011	1.18651	159.202	32640.4	103775	1975.91	0	0	0
522	1	-1.07563e-27	7.07249e-28	1.51086e-27	2.79918e-26	9.70631e-26	-1.90429e-26	300	610	0	3.25055e-27	6.10046e-28	3.24954e-27	-7.1286e-27	3.7445e-25	-7.06843e-26	300	200	0	0.43798	1.05234	68.0914	132.405	-1535.2	1990.09	-311	200	0	0.435525	0.172308	89.8829	420.307	845.865	414.149	-914	200	0
522	2	-7.36668e-28	4.79896e-28	8.81646e-28	1.2149e-26	5.20872e-26	-1.3603e-26	300	610	0	8.76118e-28	-2.52771e-28	5.76781e-27	6.89919e-26	5.80073e-25	2.16527e-26	300	200	0	0.399407	1.07206	68.5206	123.157	-1529.21	1977.02	-311	200	0	0.485989	0.168545	89.9904	312.371	832.963	482.999	-914	200	0
522	3	-4.53953e-28	2.91964e-28	4.14765e-28	1.59171e-27	2.00181e-26	-8.85348e-27	300	610	0	-5.93518e-28	-7.18712e-28	6.52803e-27	1.04532e-25	6.29137e-25	7.21604e-26	300	200	0	0.333695	1.08981	68.818	121.072	-1532.1	1964.62	-311	200	0	0.496024	0.194375	90.503	205.355	802.843	564.323	-914	200	0
522	4	-2.37283e-28	1.49103e-28	9.68815e-29	-4.66801e-27	-8.0671e-28	-5.06718e-27	300	610	0	-1.36772e-27	-9.00917e-28	6.18681e-27	1.12503e-25	5.82338e-25	9.25966e-26	300	200	0	0.253432	1.10427	68.9566	123.885	-1541.51	1955.84	-311	200	0	0.465693	0.248979	91.379	104.682	780.495	643.802	-914	200	0
522	5	-8.44183e-29	4.91874e-29	-9.7437e-29	-7.71049e-27	-1.26838e-26	-2.28611e-27	300	610	0	-1.64979e-27	-8.98264e-28	5.253e-27	1.03673e-25	4.86001e-25	9.33065e-26	300	200	0	0.174428	1.11221	68.9459	126.683	-1554.62	1952.23	-311	200	0	0.394134	0.332243	92.4199	15.1986	785.228	709.348	-914	200	0
522	6	1.35362e-29	-1.41233e-29	-1.97544e-28	-8.54049e-27	-1.80003e-26	-4.14564e-28	300	610	0	-1.61527e-27	-7.89643e-28	4.08982e-27	8.62353e-26	3.72669e-25	8.25902e-26	300	200	0	0.111734	1.11171	68.8243	125.054	-1569.26	1954.11	-311	200	0	0.280937	0.430003	93.3536	-64.7925	822.862	753.445	-914	200	0
522	7	6.82414e-29	-4.884e-29	-2.31548e-28	-7.99946e-27	-1.89109e-26	7.10908e-28	300	610	0	-1.40284e-27	-6.33046e-28	2.93344e-27	6.59283e-26	2.63077e-25	6.65821e-26	300	200	0	0.0766415	1.10561	68.653	118.508	-1583.61	1960.39	-311	200	0	0.124931	0.506618	93.9342	-139.711	891.329	775.053	-914	200	0
522	8	9.15582e-29	-6.29775e-29	-2.23493e-28	-6.73466e-27	-1.71799e-26	1.27324e-27	300	610	0	-1.11345e-27	-4.67535e-28	1.91884e-27	4.63924e-26	1.68701e-25	4.94399e-26	300	200	0	0.0754789	1.10141	68.4899	110.756	-1595.56	1968.75	-311	200	0	-0.0788171	0.516513	94.0402	-208.697	987.342	778.098	-914	200	0
522	9	9.40481e-29	-6.35973e-29	-1.92215e-28	-5.20451e-27	-1.41363e-26	1.44475e-27	300	610	0	-8.14311e-28	-3.16633e-28	1.10671e-27	2.96291e-26	9.43265e-26	3.36895e-26	300	200	0	0.108158	1.10675	68.3614	107.046	-1603.22	1976.76	-311	200	0	-0.334485	0.426617	93.7423	-266.599	1103.49	767.562	-914	200	0
523	0	8.42668e-29	-5.63713e-29	-1.51315e-28	-3.70425e-27	-1.0701e-26	1.37111e-27	300	610	0	-5.45236e-28	-1.92121e-28	5.07837e-28	1.64585e-26	4.03186e-26	2.06172e-26	300	200	0	0.166517	1.12375	68.2623	111.041	-1605.97	1983.12	-311	200	0	-0.634214	0.234707	93.2843	-311.721	1226.34	746.421	-914	200	0	-0.756281	1.23055	162.304	32330.6	106768	2397.12	0	0	0
523	1	6.85964e-29	-4.54959e-29	-1.09759e-28	-2.40003e-27	-7.45005e-27	1.1653e-27	300	610	0	-3.25525e-28	-9.76267e-29	1.02964e-28	6.92375e-27	4.45969e-27	1.06431e-26	300	200	0	0.235858	1.14725	68.1759	122.591	-1604.85	1988.04	-311	200	0	-0.953393	-0.0263359	92.9546	-348.372	1339.65	714.958	-914	200	0
523	2	5.14082e-29	-3.38187e-29	-7.27805e-29	-1.36402e-27	-4.69267e-27	9.08039e-28	300	610	0	-1.60392e-28	-3.16577e-29	-1.42094e-28	6.16264e-28	-1.66892e-26	3.6396e-27	300	200	0	0.300303	1.16804	68.0933	137.162	-1602.36	1992.48	-311	200	0	-1.25709	-0.29607	92.9352	-380.561	1426.82	673.594	-914	200	0
523	3	3.53967e-29	-2.30729e-29	-4.28423e-29	-6.05746e-28	-2.54783e-27	6.51864e-28	300	610	0	-4.6325e-29	1.00457e-29	-2.66049e-28	-3.08371e-27	-2.68589e-26	-8.21008e-28	300	200	0	0.347321	1.17846	68.017	147.933	-1601.97	1997.09	-311	200	0	-1.51118	-0.504024	93.2473	-406.456	1474.81	627.638	-914	200	0
523	4	2.19707e-29	-1.41437e-29	-2.05214e-29	-9.75522e-29	-1.01089e-27	4.26857e-28	300	610	0	2.47808e-29	3.28254e-29	-3.05598e-28	-4.84336e-27	-2.95038e-26	-3.28776e-27	300	200	0	0.368664	1.17668	67.9531	149.608	-1606.79	2001.57	-311	200	0	-1.69339	-0.597122	93.7983	-421.322	1477.98	588.14	-914	200	0
523	5	1.16319e-29	-7.32359e-30	-5.24128e-30	2.06265e-28	-6.69604e-30	2.46597e-28	300	610	0	6.27087e-29	4.2009e-29	-2.91901e-28	-5.27762e-27	-2.75069e-26	-4.31404e-27	300	200	0	0.361123	1.16678	67.9043	140.679	-1617.3	2004.93	-311	200	0	-1.79418	-0.560083	94.4467	-421.642	1436.6	567.077	-914	200	0
523	6	4.30082e-30	-2.52919e-30	4.16892e-30	3.56353e-28	5.71463e-28	1.13555e-28	300	610	0	7.70389e-29	4.22806e-29	-2.49224e-28	-4.89808e-27	-2.30792e-26	-4.38975e-27	300	200	0	0.327919	1.15671	67.8704	123.079	-1631.12	2005.98	-311	200	0	-1.80208	-0.412854	95.0412	-402.93	1354.55	571.501	-914	200	0
523	7	-4.26974e-31	5.28902e-31	9.08229e-30	4.0016e-28	8.35744e-28	2.35244e-29	300	610	0	7.60932e-29	3.73959e-29	-1.94974e-28	-4.09588e-27	-1.77819e-26	-3.90992e-27	300	200	0	0.27693	1.15577	67.8554	101.155	-1645.86	2003.99	-311	200	0	-1.69734	-0.194188	95.4474	-356.361	1239.54	599.818	-914	200	0
523	8	-3.09432e-30	2.2241e-30	1.08244e-29	3.77638e-28	8.88051e-28	-3.10436e-29	300	610	0	6.64772e-29	3.01288e-29	-1.40536e-28	-3.14633e-27	-1.26162e-26	-3.16788e-27	300	200	0	0.217019	1.17077	67.8762	80.5986	-1661.23	1999.05	-311	200	0	-1.47621	0.0524808	95.5752	-270.121	1103.16	641.414	-914	200	0
523	9	-4.25899e-30	2.93358e-30	1.05355e-29	3.19665e-28	8.12247e-28	-5.87165e-29	300	610	0	5.30227e-29	2.23585e-29	-9.2482e-29	-2.22526e-27	-8.14198e-27	-2.36355e-27	300	200	0	0.156292	1.20257	67.9521	66.8722	-1677.4	1992.13	-311	200	0	-1.17426	0.291569	95.3961	-136.537	960.335	681.747	-914	200	0
524	0	-4.42084e-30	2.99175e-30	9.11328e-30	2.48222e-28	6.71823e-28	-6.76265e-29	300	610	0	3.89654e-29	1.52253e-29	-5.38269e-29	-1.43038e-27	-4.59879e-27	-1.61931e-27	300	200	0	0.101282	1.24546	68.0797	64.0706	-1692.95	1984.41	-311	200	0	-0.848252	0.508428	94.9184	38.6764	827.636	710.184	-914	200	0	-0.756281	1.23055	162.304	32330.6	106768	2397.12	0	0	0
524	1	-3.98682e-30	2.6685e-30	7.20905e-30	1.77551e-28	5.10988e-28	-6.46867e-29	300	610	0	2.62375e-29	9.3088e-30	-2.51847e-29	-8.0283e-28	-2.01334e-27	-9.9834e-28	300	200	0	0.0563222	1.28887	68.2275	74.2955	-1706.09	1976.75	-311	200	0	-0.539034	0.706038	94.1465	234.35	719.104	723.513	-914	200	0
524	2	-3.26196e-30	2.16449e-30	5.25471e-30	1.1575e-28	3.57593e-28	-5.52841e-29	300	610	0	1.57914e-29	4.79725e-30	-5.7141e-30	-3.46301e-28	-2.86791e-28	-5.22287e-28	300	200	0	0.0243835	1.32141	68.3597	96.5069	-1716.6	1969.63	-311	200	0	-0.260581	0.882146	93.0921	421.122	642.29	723.684	-914	200	0
524	3	-2.45629e-30	1.61665e-30	3.50456e-30	6.64172e-29	2.26764e-28	-4.32869e-29	300	610	0	7.90265e-30	1.63138e-30	6.1618e-30	-4.25311e-29	7.40084e-28	-1.86311e-28	300	200	0	0.00752961	1.33405	68.4571	125.839	-1724.86	1963.39	-311	200	0	-0.0138641	1.01415	91.8342	570.797	597.622	714.427	-914	200	0
524	4	-1.70022e-30	1.10893e-30	2.08049e-30	3.01347e-29	1.24508e-28	-3.12283e-29	300	610	0	2.42482e-30	-3.83342e-31	1.22552e-29	1.37192e-28	1.24225e-27	2.90725e-29	300	200	0	0.00510726	1.32072	68.5167	155.307	-1729.77	1958.34	-311	200	0	0.201365	1.06844	90.5394	663.639	582.244	699.852	-914	200	0
524	5	-1.0628e-30	6.84798e-31	1.01367e-30	5.68109e-30	5.08717e-29	-2.05721e-29	300	610	0	-1.01376e-30	-1.49601e-30	1.42975e-29	2.24167e-28	1.38287e-27	1.49441e-28	300	200	0	0.012416	1.27962	68.5409	179.062	-1728.89	1954.5	-311	200	0	0.384053	1.02347	89.4183	692.896	594.542	684.518	-914	200	0
524	6	-5.69607e-31	3.59301e-31	2.79447e-31	-9.05609e-30	2.46984e-30	-1.19926e-29	300	610	0	-2.86991e-30	-1.95737e-30	1.37671e-29	2.47445e-28	1.29884e-27	2.00831e-28	300	200	0	0.022873	1.21666	68.5318	194.626	-1720.14	1951.42	-311	200	0	0.531531	0.884535	88.6737	665.103	632.689	673.869	-914	200	0
524	7	-2.18131e-31	1.2932e-31	-1.76003e-31	-1.64499e-29	-2.56524e-29	-5.62997e-30	300	610	0	-3.59493e-30	-1.98927e-30	1.18208e-29	2.31327e-28	1.09568e-27	2.06433e-28	300	200	0	0.0326333	1.14463	68.4912	203.089	-1703.99	1948.22	-311	200	0	0.639664	0.675833	88.4487	594.819	688.498	674.218	-914	200	0
524	8	9.96206e-33	-1.83249e-32	-4.1687e-31	-1.87403e-29	-3.87616e-29	-1.3005e-30	300	610	0	-3.58317e-30	-1.77043e-30	9.29246e-30	1.94478e-28	8.48239e-28	1.85043e-28	300	200	0	0.0436451	1.07736	68.4129	207.882	-1683.9	1944.41	-311	200	0	0.703103	0.423336	88.7672	495.63	744.77	690.778	-914	200	0
524	9	1.39923e-31	-1.01027e-31	-5.05642e-31	-1.78236e-29	-4.16758e-29	1.34395e-30	300	610	0	-3.1492e-30	-1.43353e-30	6.7309e-30	1.50104e-28	6.04844e-28	1.50683e-28	300	200	0	0.0612267	1.02597	68.2791	212.756	-1662.84	1940.58	-311	200	0	0.717382	0.151915	89.5139	375.001	778.551	723.759	-914	200	0
525	0	1.9797e-31	-1.3653e-31	-4.96379e-31	-1.51725e-29	-3.83804e-29	2.70444e-30	300	610	0	-2.52421e-30	-1.06891e-30	4.45564e-30	1.06693e-28	3.92792e-28	1.12963e-28	300	200	0	0.0880142	0.999248	68.0819	219.714	-1640.5	1937.97	-311	200	0	0.686552	-0.108385	90.4835	238.488	767.646	766.736	-914	200	0	0.505197	1.37599	159.203	32241.1	103412	2069.06	0	0	0
525	1	2.07754e-31	-1.40665e-31	-4.31853e-31	-1.18404e-29	-3.19076e-29	3.16471e-30	300	610	0	-1.86391e-30	-7.31827e-31	2.61626e-30	6.90141e-29	2.24042e-28	7.78089e-29	300	200	0	0.121339	1.00374	67.8456	228.081	-1615.51	1937.27	-311	200	0	0.625482	-0.324847	91.4628	96.8592	700.762	810.078	-914	200	0
525	2	1.88623e-31	-1.26272e-31	-3.43247e-31	-8.51406e-30	-2.43799e-29	3.05275e-30	300	610	0	-1.26203e-30	-4.50762e-31	1.24676e-30	3.91234e-29	1.00307e-28	4.83205e-29	300	200	0	0.156212	1.04077	67.6187	235.254	-1588.54	1938.06	-311	200	0	0.547517	-0.471022	92.3007	-35.0334	586.948	845.548	-914	200	0
525	3	1.5515e-31	-1.02947e-31	-2.51365e-31	-5.58744e-30	-1.71439e-29	2.62537e-30	300	610	0	-7.65509e-31	-2.35414e-31	3.10677e-31	1.72767e-29	1.72023e-29	2.56053e-29	300	200	0	0.18982	1.10183	67.4491	238.09	-1561.7	1939.46	-311	200	0	0.454987	-0.53326	92.9274	-146.957	452.922	868.442	-914	200	0
525	4	1.17421e-31	-7.72695e-32	-1.68566e-31	-3.23905e-30	-1.09398e-29	2.06781e-30	300	610	0	-3.88761e-31	-8.35262e-32	-2.6465e-31	2.66283e-30	-3.26373e-29	9.49187e-30	300	200	0	0.22372	1.16788	67.362	234.267	-1536.66	1941.33	-311	200	0	0.350285	-0.513776	93.2984	-238.663	327.975	878.426	-914	200	0
525	5	8.17386e-32	-5.33068e-32	-1.00879e-31	-1.50211e-30	-6.07139e-30	1.50204e-30	300	610	0	-1.25811e-31	1.37647e-32	-5.64017e-31	-6.04603e-30	-5.74138e-29	-9.05541e-31	300	200	0	0.261543	1.21765	67.3486	223.609	-1514.54	1944.4	-311	200	0	0.252689	-0.42865	93.3335	-316.578	230.887	879.043	-914	200	0
525	6	5.14765e-32	-3.31929e-32	-4.99837e-32	-3.22211e-31	-2.55527e-30	9.98974e-31	300	610	0	4.03401e-32	6.80609e-32	-6.69088e-31	-1.03165e-29	-6.48322e-29	-6.77824e-30	300	200	0	0.3038	1.24005	67.3768	208.13	-1496.49	1949.18	-311	200	0	0.190402	-0.301647	92.9448	-384.802	166.864	874.866	-914	200	0
525	7	2.79212e-32	-1.76966e-32	-1.48537e-32	3.99088e-31	-2.4133e-31	5.91629e-31	300	610	0	1.30999e-31	9.11563e-32	-6.49986e-31	-1.15207e-29	-6.13927e-29	-9.35103e-30	300	200	0	0.345171	1.23867	67.4121	190.393	-1483.64	1955.17	-311	200	0	0.173152	-0.156719	92.1288	-437.805	129.268	868.081	-914	200	0
525	8	1.10037e-32	-6.70897e-33	6.96551e-33	7.73858e-31	1.09859e-30	2.87142e-31	300	610	0	1.67407e-31	9.35474e-32	-5.61825e-31	-1.08135e-29	-5.21268e-29	-9.72192e-30	300	200	0	0.376565	1.22511	67.4297	172.165	-1476.16	1960.97	-311	200	0	0.184362	-0.0109892	91.0012	-463.531	106.24	856.935	-914	200	0
525	9	-1.17713e-34	3.72083e-34	1.84611e-32	9.08587e-31	1.71065e-30	7.67486e-32	300	610	0	1.68237e-31	8.37332e-32	-4.44506e-31	-9.08844e-30	-4.06202e-29	-8.78494e-30	300	200	0	0.389409	1.21007	67.4182	154.915	-1472.71	1965.04	-311	200	0	0.196259	0.12339	89.7394	-454.078	93.8923	837.646	-914	200	0
526	0	-6.62816e-33	4.36285e-33	2.25755e-32	8.936e-31	1.82288e-30	-5.65753e-32	300	610	0	1.48465e-31	6.80508e-32	-3.24397e-31	-6.98455e-30	-2.91975e-29	-7.20995e-30	300	200	0	0.379207	1.1986	67.3804	140.937	-1472.12	1966.46	-311	200	0	0.177954	0.225791	88.5159	-411.004	100.696	809.197	-914	200	0	-0.523896	0.79962	155.788	31175.6	100670	2805.6	0	0	0
526	1	-9.767e-33	6.10864e-33	2.18859e-32	7.98606e-31	1.62716e-30	-1.32706e-31	300	610	0	1.1916e-31	5.08396e-32	-2.16912e-31	-4.92071e-30	-1.9178e-29	-5.45749e-30	300	200	0	0.347245	1.18989	67.326	133.186	-1475.21	1965.29	-311	200	0	0.0966464	0.260647	87.471	-342.88	136.194	776.2	-914	200	0
526	2	-1.06514e-32	6.37461e-33	1.84708e-32	6.72214e-31	1.27413e-30	-1.70826e-31	300	610	0	8.78394e-32	3.47756e-32	-1.29291e-31	-3.14263e-30	-1.11421e-29	-3.81205e-30	300	200	0	0.30044	1.1804	67.2638	133.844	-1484.04	1962.49	-311	200	0	-0.0697212	0.193741	86.7111	-262.717	202.817	747.079	-914	200	0
526	3	-1.01848e-32	5.79323e-33	1.39013e-32	5.43676e-31	8.76136e-31	-1.87309e-31	300	610	0	5.90991e-32	2.12634e-32	-6.31626e-32	-1.77087e-30	-5.17105e-30	-2.42187e-30	300	200	0	0.248533	1.16768	67.2001	143.033	-1499.13	1959.65	-311	200	0	-0.31866	0.0202923	86.3221	-186.488	297.417	730.71	-914	200	0
526	4	-9.02417e-33	4.84982e-33	9.30613e-33	4.2565e-31	5.1459e-31	-1.94571e-31	300	610	0	3.53319e-32	1.08167e-32	-1.6695e-32	-8.43247e-31	-1.04549e-30	-1.33779e-30	300	200	0	0.199014	1.15171	67.1412	158.598	-1518.96	1958.17	-311	200	0	-0.625112	-0.221164	86.3669	-129.363	410.501	733.193	-914	200	0
526	5	-7.58318e-33	3.89095e-33	5.47054e-33	3.17224e-31	2.48784e-31	-2.00513e-31	300	610	0	1.74076e-32	3.38524e-33	1.37486e-32	-3.48301e-31	1.60477e-30	-5.46976e-31	300	200	0	0.154547	1.13372	67.0925	176.855	-1541.8	1958.37	-311	200	0	-0.947589	-0.462316	86.843	-99.7988	523.39	754.391	-914	200	0
526	6	-6.05584e-33	3.14347e-33	2.94044e-33	2.06844e-31	1.24105e-31	-2.0824e-31	300	610	0	5.25043e-33	-1.38568e-33	3.2416e-32	-2.48388e-31	3.19395e-30	8.30911e-35	300	200	0	0.116201	1.1142	67.0555	193.573	-1566.02	1959.74	-311	200	0	-1.23251	-0.635273	87.6567	-94.8854	610.122	787.238	-914	200	0
526	7	-4.44979e-33	2.73543e-33	2.1103e-33	7.51359e-32	1.78049e-31	-2.15879e-31	300	610	0	-1.71699e-33	-3.96745e-33	4.33606e-32	-4.92366e-31	4.10975e-30	3.6945e-31	300	200	0	0.0873806	1.09178	67.0213	204.981	-1588.27	1962.13	-311	200	0	-1.43285	-0.70317	88.6384	-101.221	643.45	821.125	-914	200	0
526	8	-2.62389e-33	2.71298e-33	3.28089e-33	-1.02123e-31	4.42831e-31	-2.16409e-31	300	610	0	-4.26612e-33	-4.82426e-33	4.99296e-32	-1.0187e-30	4.66919e-30	6.29378e-31	300	200	0	0.0721292	1.06475	66.9701	208.798	-1603.9	1965.83	-311	200	0	-1.52916	-0.677458	89.5653	-101.645	603.275	845.706	-914	200	0
526	9	-3.29722e-34	3.04986e-33	6.67608e-33	-3.5045e-31	9.43661e-31	-1.97559e-31	300	610	0	-3.18054e-33	-4.34353e-33	5.44527e-32	-1.7502e-30	5.09211e-30	8.4034e-31	300	200	0	0.0709655	1.03407	66.886	204.746	-1610.04	1970.58	-311	200	0	-1.52494	-0.6081	90.2223	-82.3895	484.618	853.92	-914	200	0
527	0	2.74021e-33	3.64829e-33	1.24111e-32	-6.91961e-31	1.69188e-30	-1.41948e-31	300	610	0	8.16727e-34	-2.80992e-33	5.80501e-32	-2.58193e-30	5.4846e-30	1.04785e-30	300	200	0	0.0813277	1.00383	66.7755	194.05	-1607.16	1975.13	-311	200	0	-1.43137	-0.552634	90.4984	-36.6561	299.792	844.693	-914	200	0	-0.523896	0.79962	155.788	31175.6	100670	2805.6	0	0	0
527	1	6.89198e-33	4.33187e-33	2.04073e-32	-1.13895e-30	2.67245e-30	-2.77668e-32	300	610	0	7.04526e-33	-4.13746e-34	6.05073e-32	-3.36448e-30	5.82723e-30	1.2767e-30	300	200	0	0.101791	0.979875	66.6686	178.262	-1597.51	1978.13	-311	200	0	-1.26689	-0.548942	90.4177	34.0741	74.2571	822.673	-914	200	0
527	2	1.23505e-32	4.83293e-33	3.0251e-32	-1.68531e-30	3.82561e-30	1.69582e-31	300	610	0	1.47769e-32	2.71349e-33	6.01889e-32	-3.88519e-30	5.96558e-30	1.5255e-30	300	200	0	0.133523	0.968083	66.6024	158.262	-1583.75	1978.68	-311	200	0	-1.05866	-0.603779	90.0966	120.821	-158.869	794.363	-914	200	0
527	3	1.91543e-32	4.77897e-33	4.10014e-32	-2.29554e-30	5.02342e-30	4.74353e-31	300	610	0	2.30907e-32	6.44148e-33	5.39977e-32	-3.85146e-30	5.60371e-30	1.76105e-30	300	200	0	0.176662	0.972586	66.6091	134.294	-1569.38	1976.24	-311	200	0	-0.835052	-0.692468	89.6981	210.598	-363.237	763.88	-914	200	0
527	4	2.70196e-32	3.68488e-33	5.09585e-32	-2.89169e-30	6.04279e-30	9.0528e-31	300	610	0	3.06932e-32	1.05654e-32	3.74209e-32	-2.88149e-30	4.30436e-30	1.9126e-30	300	200	0	0.225851	0.995198	66.7069	107.056	-1559	1970.61	-311	200	0	-0.623442	-0.770071	89.3867	289.509	-506.256	731.638	-914	200	0
527	5	3.51763e-32	9.60228e-34	5.74185e-32	-3.33921e-30	6.53865e-30	1.46781e-30	300	610	0	3.57288e-32	1.47163e-32	4.73943e-33	-5.0984e-31	1.50331e-30	1.86691e-30	300	200	0	0.270521	1.03476	66.8935	78.7916	-1556.3	1962.76	-311	200	0	-0.451228	-0.797831	89.2905	345.149	-568.369	696.541	-914	200	0
527	6	4.21825e-32	-4.05634e-33	5.64607e-32	-3.43392e-30	6.023e-30	2.14338e-30	300	610	0	3.5615e-32	1.82637e-32	-5.04921e-32	3.78285e-30	-3.45149e-30	1.46588e-30	300	200	0	0.300216	1.08535	67.1461	53.2354	-1561.66	1955.16	-311	200	0	-0.338574	-0.771802	89.4823	369.188	-546.57	658.654	-914	200	0
527	7	4.57409e-32	-1.20216e-32	4.28369e-32	-2.89343e-30	3.85868e-30	2.87575e-30	300	610	0	2.69493e-32	2.02206e-32	-1.34557e-31	1.05048e-29	-1.12227e-29	5.09647e-31	300	200	0	0.310096	1.13755	67.4284	34.4777	-1572	1950.55	-311	200	0	-0.289922	-0.726372	89.9549	355.972	-451.093	619.658	-914	200	0
527	8	4.25538e-32	-2.34556e-32	1.00592e-32	-1.35832e-30	-7.1997e-31	3.55497e-30	300	610	0	5.55467e-33	1.91683e-32	-2.52136e-31	2.00407e-29	-2.23526e-29	-1.23102e-30	300	200	0	0.302433	1.18244	67.7038	25.1702	-1583.03	1950.14	-311	200	0	-0.290872	-0.703874	90.6216	299.536	-303.173	581.255	-914	200	0
527	9	2.82764e-32	-3.85383e-32	-4.91822e-32	1.59008e-30	-8.5442e-30	4.00066e-30	300	610	0	-3.3255e-32	1.32254e-32	-4.04165e-31	3.24806e-29	-3.70649e-29	-3.98826e-30	300	200	0	0.283177	1.21396	67.947	24.8747	-1592.28	1952.95	-311	200	0	-0.311608	-0.720233	91.3769	198.104	-134.232	543.721	-914	200	0
528	0	-2.35153e-33	-5.68245e-32	-1.42119e-31	6.38655e-30	-2.03873e-29	3.94744e-30	300	610	0	-9.40877e-32	9.68729e-35	-5.84923e-31	4.73834e-29	-5.49861e-29	-7.95121e-30	300	200	0	0.257209	1.23043	68.1416	30.5275	-1600.69	1956.83	-311	200	0	-0.322958	-0.76347	92.1475	62.4119	20.0372	507.417	-914	200	0	-0.123448	0.0716915	159.559	31906.2	103198	3214.76	0	0	0
528	1	-5.50869e-32	-7.6877e-32	-2.7435e-31	1.34037e-29	-3.67617e-29	3.03718e-30	300	610	0	-1.80457e-31	-2.27503e-32	-7.78342e-31	6.34745e-29	-7.47867e-29	-1.31955e-29	300	200	0	0.227589	1.23572	68.2763	39.1092	-1611.04	1959.76	-311	200	0	-0.314702	-0.818839	92.8596	-85.2349	131.021	475.789	-914	200	0
528	2	-1.35355e-31	-9.58314e-32	-4.47475e-31	2.28289e-29	-5.76197e-29	8.24762e-31	300	610	0	-2.93235e-31	-5.77315e-32	-9.53735e-31	7.82929e-29	-9.37546e-29	-1.95844e-29	300	200	0	0.197929	1.23744	68.3537	49.4565	-1624.93	1960.58	-311	200	0	-0.293809	-0.885963	93.3958	-221.934	187.455	454.904	-914	200	0
528	3	-2.4688e-31	-1.08937e-31	-6.55806e-31	3.44881e-29	-8.19494e-29	-3.19394e-30	300	610	0	-4.28506e-31	-1.0655e-31	-1.0614e-30	8.78243e-29	-1.07339e-28	-2.66406e-29	300	200	0	0.172213	1.24317	68.3967	61.9346	-1641.69	1959.15	-311	200	0	-0.269641	-0.980298	93.6499	-333.381	199.617	449.713	-914	200	0
528	4	-3.89651e-31	-1.09144e-31	-8.82155e-31	4.76155e-29	-1.07271e-28	-9.52111e-30	300	610	0	-5.74826e-31	-1.69309e-31	-1.02888e-30	8.6184e-29	-1.08738e-28	-3.33947e-29	300	200	0	0.151134	1.25764	68.4376	77.7643	-1659.42	1956.07	-311	200	0	-0.248633	-1.12764	93.6017	-414.707	196.93	461.631	-914	200	0
528	5	-5.5717e-31	-8.68729e-32	-1.0929e-30	6.05745e-29	-1.29068e-28	-1.85514e-29	300	610	0	-7.1002e-31	-2.43308e-31	-7.59216e-31	6.54542e-29	-8.86454e-29	-3.8222e-29	300	200	0	0.131024	1.28112	68.5001	98.6169	-1675.66	1952.35	-311	200	0	-0.236517	-1.3447	93.281	-466.651	216.517	488.924	-914	200	0
528	6	-7.32998e-31	-3.01194e-32	-1.2328e-30	7.05531e-29	-1.40213e-28	-3.04107e-29	300	610	0	-7.9784e-31	-3.21519e-31	-1.32956e-31	1.58222e-29	-3.53343e-29	-3.86962e-29	300	200	0	0.10862	1.30945	68.5846	125.194	-1687.51	1949.38	-311	200	0	-0.238398	-1.61496	92.701	-491.315	282.782	527.684	-914	200	0
528	7	-8.86817e-31	7.48401e-32	-1.22047e-30	7.32789e-29	-1.3052e-28	-4.47313e-29	300	610	0	-7.85069e-31	-3.90849e-31	9.8373e-31	-7.37857e-29	6.47047e-29	-3.14999e-29	300	200	0	0.0859166	1.33658	68.6709	155.412	-1692.38	1949.03	-311	200	0	-0.257569	-1.89246	91.8766	-488.907	391.604	571.639	-914	200	0
528	8	-9.70463e-31	2.41878e-31	-9.45935e-31	6.28246e-29	-8.65961e-29	-6.03631e-29	300	610	0	-6.00009e-31	-4.30363e-31	2.72189e-30	-2.1434e-28	2.25276e-28	-1.24538e-29	300	200	0	0.06936	1.35786	68.7359	184.845	-1688.54	1952.85	-311	200	0	-0.295355	-2.13282	90.8645	-458.612	513.83	612.595	-914	200	0
528	9	-9.1471e-31	4.82251e-31	-2.72274e-31	3.16141e-29	7.75787e-30	-7.50341e-29	300	610	0	-1.53681e-31	-4.09834e-31	5.18057e-30	-4.14357e-28	4.57837e-28	2.32539e-29	300	200	0	0.0658107	1.37152	68.7712	209.158	-1674.88	1961.01	-311	200	0	-0.351043	-2.31178	89.7628	-405.144	613.617	644.029	-914	200	0
529	0	-6.28065e-31	8.00325e-31	9.55877e-31	-2.9225e-29	1.70257e-28	-8.49915e-29	300	610	0	6.54496e-31	-2.89137e-31	8.38262e-30	-6.7632e-28	7.67386e-28	8.05366e-29	300	200	0	0.0791085	1.37697	68.792	225.582	-1651.74	1972.24	-311	200	0	-0.417818	-2.41507	88.6834	-345.227	663.595	665.249	-914	200	0	-0.535182	-0.545193	156.959	31307.8	100799	4079.4	0	0	0
529	1	7.25608e-34	1.18759e-30	2.89376e-30	-1.28981e-28	4.17584e-28	-8.46859e-29	300	610	0	1.92443e-30	-1.92504e-32	1.22136e-29	-9.917e-28	1.14665e-27	1.63466e-28	300	200	0	0.107067	1.37125	68.8284	232.745	-1622.03	1984.41	-311	200	0	-0.480673	-2.4274	87.7068	-304.736	649.681	680.986	-914	200	0
529	2	1.09421e-30	1.61488e-30	5.66422e-30	-2.75738e-28	7.61161e-28	-6.65936e-29	300	610	0	3.73414e-30	4.54148e-31	1.63441e-29	-1.33459e-27	1.56852e-27	2.73807e-28	300	200	0	0.14054	1.34896	68.9018	230.306	-1590.23	1995.3	-311	200	0	-0.527101	-2.34177	86.8458	-304.672	573.417	696.591	-914	200	0
529	3	2.76919e-30	2.02319e-30	9.30825e-30	-4.7381e-28	1.2009e-27	-2.13168e-29	300	610	0	6.10741e-30	1.18334e-30	2.0139e-29	-1.65422e-27	1.97701e-27	4.08942e-28	300	200	0	0.168044	1.30778	69.0108	219.042	-1560.4	2003.13	-311	200	0	-0.558802	-2.1755	86.0603	-347.35	454.562	713.719	-914	200	0
529	4	5.10821e-30	2.31382e-30	1.3716e-29	-7.20061e-28	1.7167e-27	6.18524e-29	300	610	0	8.9687e-30	2.20623e-30	2.25632e-29	-1.86712e-27	2.27752e-27	5.59179e-28	300	200	0	0.182904	1.25383	69.1421	200.803	-1535.49	2007.03	-311	200	0	-0.587124	-1.97092	85.3138	-414.926	328.548	729.63	-914	200	0
529	5	8.11714e-30	2.3395e-30	1.85381e-29	-9.99044e-28	2.25784e-27	1.93681e-28	300	610	0	1.20855e-29	3.52781e-30	2.21008e-29	-1.85024e-27	2.32793e-27	7.04529e-28	300	200	0	0.186437	1.19982	69.28	178.094	-1517.18	2007.15	-311	200	0	-0.622468	-1.77943	84.6399	-478.831	235.963	740.131	-914	200	0
529	6	1.16673e-29	1.89903e-30	2.30809e-29	-1.27711e-27	2.73083e-27	3.82804e-28	300	610	0	1.50003e-29	5.09487e-30	1.67137e-29	-1.43719e-27	1.93287e-27	8.11238e-28	300	200	0	0.185937	1.15835	69.4026	153.644	-1505.54	2004.22	-311	200	0	-0.672975	-1.64336	84.1698	-511.384	206.207	744.002	-914	200	0
529	7	1.54226e-29	7.39133e-31	2.6196e-29	-1.4959e-27	2.98721e-27	6.32362e-28	300	610	0	1.69594e-29	6.76391e-30	3.87807e-30	-4.20773e-28	8.44937e-28	8.28612e-28	300	200	0	0.19016	1.13691	69.4859	129.871	-1499.29	1998.79	-311	200	0	-0.745398	-1.58002	84.1068	-496.173	245.739	744.191	-914	200	0
529	8	1.8756e-29	-1.43152e-30	2.61817e-29	-1.56626e-27	2.81368e-27	9.35282e-28	300	610	0	1.68501e-29	8.26422e-30	-1.92508e-29	1.43432e-27	-1.22249e-27	6.87005e-28	300	200	0	0.204362	1.13667	69.5119	108.44	-1496.79	1991.21	-311	200	0	-0.839798	-1.57236	84.6584	-434.752	339.198	743.952	-914	200	0
529	9	2.06644e-29	-4.91004e-30	2.07278e-29	-1.36383e-27	1.92841e-27	1.2682e-27	300	610	0	1.31659e-29	9.15998e-30	-5.54863e-29	4.36341e-27	-4.56481e-27	2.98249e-28	300	200	0	0.226864	1.15396	69.4704	90.8651	-1496.84	1982.2	-311	200	0	-0.943136	-1.5819	85.9134	-341.421	458.85	743.805	-914	200	0
530	0	1.96985e-29	-9.94198e-30	6.94359e-30	-7.2895e-28	-1.12077e-29	1.58425e-27	300	610	0	4.02775e-30	8.81848e-30	-1.07004e-28	8.5531e-27	-9.43146e-27	-4.39751e-28	300	200	0	0.250347	1.18324	69.3611	79.3869	-1499.09	1972.89	-311	200	0	-1.02873	-1.57665	87.714	-229.926	575.401	743.975	-914	200	0	-0.535182	-0.545193	156.959	31307.8	100799	4079.4	0	0	0
530	1	1.39337e-29	-1.66323e-29	-1.84708e-29	5.26449e-28	-3.38242e-27	1.80544e-27	300	610	0	-1.27012e-29	6.39587e-30	-1.74419e-28	1.40665e-26	-1.59401e-26	-1.63215e-27	300	200	0	0.267556	1.21893	69.1951	76.1022	-1504.37	1964.51	-311	200	0	-1.0647	-1.54736	89.683	-108.883	665.539	747.505	-914	200	0
530	2	1.01787e-30	-2.48196e-29	-5.88432e-29	2.60077e-27	-8.54449e-27	1.81576e-27	300	610	0	-3.91637e-29	8.56002e-31	-2.55503e-28	2.07389e-26	-2.39551e-26	-3.36761e-27	300	200	0	0.275312	1.25447	68.9874	81.0096	-1514.3	1957.94	-311	200	0	-1.02754	-1.50803	91.4241	14.0167	715.49	758.238	-914	200	0
530	3	-2.16575e-29	-3.3913e-29	-1.1686e-28	5.66928e-27	-1.57509e-26	1.45718e-27	300	610	0	-7.7068e-29	-8.95688e-30	-3.43549e-28	2.80436e-26	-3.29279e-26	-5.68773e-27	300	200	0	0.27406	1.28261	68.7475	91.5841	-1529.62	1953.66	-311	200	0	-0.917169	-1.48776	92.6926	129.291	725.13	776.229	-914	200	0
530	4	-5.66052e-29	-4.26964e-29	-1.93535e-28	9.83065e-27	-2.50187e-26	5.31345e-28	300	610	0	-1.27013e-28	-2.41669e-29	-4.25445e-28	3.49332e-26	-4.1706e-26	-8.54363e-27	300	200	0	0.266568	1.29827	68.4793	104.183	-1548.74	1951.96	-311	200	0	-0.766268	-1.51241	93.4023	224.831	708.826	796.479	-914	200	0
530	5	-1.05651e-28	-4.91195e-29	-2.86761e-28	1.50299e-26	-3.595e-26	-1.18912e-27	300	610	0	-1.87543e-28	-4.56099e-29	-4.79662e-28	3.96722e-26	-4.83252e-26	-1.17392e-26	300	200	0	0.256864	1.29997	68.1823	115.502	-1568	1952.73	-311	200	0	-0.625336	-1.58513	93.5586	288.167	685.212	811.79	-914	200	0
530	6	-1.69047e-28	-5.01054e-29	-3.89443e-28	2.09562e-26	-4.75077e-26	-3.93491e-27	300	610	0	-2.53932e-28	-7.34473e-29	-4.74495e-28	3.96879e-26	-4.98167e-26	-1.48628e-26	300	200	0	0.247957	1.28958	67.8544	123.425	-1583.52	1955.29	-311	200	0	-0.52859	-1.68446	93.2308	312.221	666.643	816.244	-914	200	0
530	7	-2.44255e-28	-4.143e-29	-4.87278e-28	2.6918e-26	-5.77583e-26	-7.89464e-27	300	610	0	-3.16743e-28	-1.06634e-28	-3.67115e-28	3.14854e-26	-4.20807e-26	-1.72136e-26	300	200	0	0.24106	1.27234	67.5055	127.555	-1593.06	1958.6	-311	200	0	-0.476115	-1.78008	92.5269	297.362	662.195	806.985	-914	200	0
530	8	-3.24414e-28	-1.77498e-29	-5.56395e-28	3.17054e-26	-6.36099e-26	-1.31446e-26	300	610	0	-3.60309e-28	-1.42242e-28	-1.04223e-28	1.06899e-26	-1.98994e-26	-1.77329e-26	300	200	0	0.237963	1.25585	67.1712	129.099	-1596.82	1961.84	-311	200	0	-0.444891	-1.84473	91.5497	249.812	683.595	784.911	-914	200	0
530	9	-3.96559e-28	2.71173e-29	-5.61233e-28	3.34574e-26	-6.05969e-26	-1.95501e-26	300	610	0	-3.61365e-28	-1.74679e-28	3.7463e-28	-2.76959e-26	2.28063e-26	-1.49588e-26	300	200	0	0.241814	1.24673	66.9074	129.827	-1597.04	1964.46	-311	200	0	-0.409536	-1.85388	90.4071	180.448	738.545	755.133	-914	200	0
531	0	-4.39808e-28	9.95304e-29	-4.53267e-28	2.95667e-26	-4.27908e-26	-2.66369e-26	300	610	0	-2.88268e-28	-1.94874e-28	1.1298e-27	-8.87164e-26	9.23542e-26	-7.03197e-27	300	200	0	0.254161	1.24772	66.7598	130.695	-1597.14	1965.73	-311	200	0	-0.355659	-1.78931	89.2562	100.575	819.074	725.838	-914	200	0	-0.0940202	0.178517	156.266	31376.7	101373	3262.58	0	0	0
531	1	-4.23828e-28	2.04838e-28	-1.71492e-28	1.66686e-26	-2.94764e-27	-3.34393e-26	300	610	0	-1.01354e-28	-1.89587e-28	2.20898e-27	-1.76451e-25	1.94166e-25	8.21319e-27	300	200	0	0.273352	1.25675	66.7376	131.377	-1600.02	1964.74	-311	200	0	-0.281955	-1.64708	88.2684	16.7489	902.014	704.936	-914	200	0
531	2	-3.08147e-28	3.4552e-28	3.54155e-28	-9.2212e-27	6.69619e-26	-3.83364e-26	300	610	0	2.44757e-28	-1.41078e-28	3.6279e-27	-2.92456e-25	3.30982e-25	3.30256e-26	300	200	0	0.29623	1.26734	66.8203	131.331	-1606.18	1960.82	-311	200	0	-0.197358	-1.43588	87.5485	-67.1518	961.004	696.983	-914	200	0
531	3	-4.30462e-29	5.18557e-28	1.19496e-27	-5.23387e-26	1.74668e-25	-3.89041e-26	300	610	0	7.95987e-28	-2.74537e-29	5.34349e-27	-4.33576e-25	5.00309e-25	6.9333e-26	300	200	0	0.318986	1.27015	66.9779	131.302	-1613.29	1954.2	-311	200	0	-0.12194	-1.17133	87.1264	-143.84	975.698	701.869	-914	200	0
531	4	4.26963e-28	7.11985e-28	2.40956e-27	-1.16479e-25	3.2578e-25	-3.18243e-26	300	610	0	1.58967e-27	1.75864e-28	7.21932e-27	-5.89114e-25	6.91069e-25	1.18104e-25	300	200	0	0.336691	1.25636	67.1718	133.343	-1618.1	1946	-311	200	0	-0.0865644	-0.877599	87.0105	-201.86	935.05	715.175	-914	200	0
531	5	1.1559e-27	9.00769e-28	4.02243e-27	-2.03882e-25	5.21049e-25	-1.29111e-26	300	610	0	2.64046e-27	4.93022e-28	8.98488e-27	-7.37476e-25	8.79549e-25	1.7844e-25	300	200	0	0.344818	1.22129	67.3506	139.036	-1619.07	1937.51	-311	200	0	-0.118713	-0.590829	87.1981	-231.509	842.173	731.279	-914	200	0
531	6	2.18404e-27	1.04233e-27	5.99355e-27	-3.13623e-25	7.52628e-25	2.26614e-26	300	610	0	3.92054e-27	9.42413e-28	1.01925e-26	-8.42592e-25	1.02498e-24	2.46379e-25	300	200	0	0.34213	1.16615	67.4647	148.087	-1617.38	1929.92	-311	200	0	-0.220956	-0.351883	87.6271	-231.645	716.817	747.059	-914	200	0
531	7	3.51935e-27	1.0724e-27	8.17901e-27	-4.39459e-25	9.9934e-25	7.98326e-26	300	610	0	5.33396e-27	1.5286e-27	1.01794e-26	-8.50692e-25	1.06538e-24	3.13453e-25	300	200	0	0.331327	1.09706	67.4855	159.027	-1615.5	1924.28	-311	200	0	-0.364096	-0.186864	88.1458	-210.252	583.519	762.275	-914	200	0
531	8	5.11205e-27	9.02317e-28	1.02841e-26	-5.67193e-25	1.22121e-24	1.62715e-25	300	610	0	6.68622e-27	2.23117e-27	8.04565e-27	-6.88376e-25	9.14721e-25	3.65114e-25	300	200	0	0.316351	1.02323	67.4079	170.432	-1615.52	1921.33	-311	200	0	-0.504372	-0.0995956	88.5706	-177.479	455.005	777.933	-914	200	0
531	9	6.82212e-27	4.1939e-28	1.18128e-26	-6.71742e-25	1.35387e-24	2.73129e-25	300	610	0	7.65168e-27	2.99046e-27	2.66612e-27	-2.63318e-25	4.63004e-25	3.79254e-25	300	200	0	0.299563	0.955992	67.2534	180.752	-1619.12	1921.15	-311	200	0	-0.611485	-0.0854777	88.8132	-138.267	334.046	794.983	-914	200	0
532	0	8.38174e-27	-5.07522e-28	1.20222e-26	-7.14285e-25	1.30386e-24	4.08531e-25	300	610	0	7.74419e-27	3.69097e-27	-7.24324e-27	5.30578e-25	-4.18668e-25	3.25204e-25	300	200	0	0.282053	0.906899	67.0763	188.146	-1627.66	1923.13	-311	200	0	-0.682355	-0.135401	88.9484	-90.9123	229.263	813.793	-914	200	0	-0.0940202	0.178517	156.266	31376.7	101373	3262.58	0	0	0
532	1	9.35627e-27	-2.01444e-27	9.89331e-27	-6.40162e-25	9.46493e-25	5.59319e-25	300	610	0	6.29921e-27	4.14396e-27	-2.29764e-26	1.80136e-24	-1.86532e-24	1.6376e-25	300	200	0	0.265856	0.883065	66.9531	191.526	-1641.44	1926.16	-311	200	0	-0.730051	-0.225845	89.1266	-31.7067	159.567	834.759	-914	200	0
532	2	9.11108e-27	-4.21765e-27	4.13908e-27	-3.78494e-25	1.28668e-25	7.05597e-25	300	610	0	2.47975e-27	4.07252e-27	-4.55761e-26	3.63806e-24	-3.99465e-24	-1.50995e-25	300	200	0	0.254242	0.883517	66.9449	191.092	-1659.11	1929.39	-311	200	0	-0.765959	-0.329813	89.4246	37.9537	141.11	858.537	-914	200	0
532	3	6.7953e-27	-7.17506e-27	-6.72743e-27	1.55107e-25	-1.32044e-24	8.13698e-25	300	610	0	-4.67756e-27	3.10377e-27	-7.54325e-26	6.07819e-24	-6.8698e-24	-6.6713e-25	300	200	0	0.248543	0.900677	67.0608	187.575	-1678.44	1932.76	-311	200	0	-0.793243	-0.438539	89.8044	108.723	172.502	884.443	-914	200	0
532	4	1.35841e-27	-1.0831e-26	-2.42323e-26	1.05102e-24	-3.56703e-24	8.32984e-25	300	610	0	-1.61561e-26	7.75223e-28	-1.11719e-25	9.06185e-24	-1.04459e-23	-1.42649e-24	300	200	0	0.245447	0.925849	67.2587	181.917	-1697.44	1936.82	-311	200	0	-0.809284	-0.553596	90.1926	168.735	231.826	908.811	-914	200	0
532	5	-8.37955e-27	-1.49436e-26	-4.96531e-26	2.39132e-24	-6.73478e-24	6.93795e-25	300	610	0	-3.27704e-26	-3.43552e-27	-1.51664e-25	1.23721e-23	-1.44997e-23	-2.45143e-24	300	200	0	0.239132	0.953042	67.4758	175.85	-1714.35	1942.53	-311	200	0	-0.810086	-0.661687	90.5489	210.694	287.137	926.303	-914	200	0
532	6	-2.35789e-26	-1.89979e-26	-8.35707e-26	4.2266e-24	-1.08478e-23	3.07838e-25	300	610	0	-5.48717e-26	-1.00468e-26	-1.89691e-25	1.55641e-23	-1.85435e-23	-3.72573e-24	300	200	0	0.22574	0.9791	67.6568	171.857	-1726.96	1950.73	-311	200	0	-0.792152	-0.734106	90.8523	231.808	316.685	933.477	-914	200	0
532	7	-4.51254e-26	-2.21098e-26	-1.25233e-25	6.5422e-24	-1.57521e-23	-4.27285e-25	300	610	0	-8.19335e-26	-1.94622e-26	-2.16494e-25	1.78883e-23	-2.17316e-23	-5.16952e-24	300	200	0	0.205899	1.00355	67.7724	171.809	-1733.05	1961.27	-311	200	0	-0.750628	-0.7514	91.0619	229.431	326.754	930.063	-914	200	0
532	8	-7.32433e-26	-2.29376e-26	-1.71726e-25	9.21305e-24	-2.10156e-23	-1.61726e-24	300	610	0	-1.12011e-25	-3.18024e-26	-2.18218e-25	1.82214e-23	-2.27702e-23	-6.60868e-24	300	200	0	0.185067	1.02865	67.8253	175.537	-1731.75	1972.59	-311	200	0	-0.680377	-0.718873	91.1101	201.255	347.568	916.751	-914	200	0
532	9	-1.0696e-25	-1.96209e-26	-2.16981e-25	1.19479e-23	-2.58122e-23	-3.3516e-24	300	610	0	-1.41098e-25	-4.66708e-26	-1.75967e-25	1.50222e-23	-1.98548e-23	-7.74137e-24	300	200	0	0.171013	1.05744	67.842	181.183	-1724.27	1982.29	-311	200	0	-0.581742	-0.658412	90.9385	151.179	407.626	892.914	-914	200	0
533	0	-1.43423e-25	-9.78341e-27	-2.50698e-25	1.42271e-23	-2.88024e-23	-5.67309e-24	300	610	0	-1.62428e-25	-6.28532e-26	-6.59903e-26	6.34288e-24	-1.0667e-23	-8.10614e-24	300	200	0	0.168711	1.09139	67.8528	186.873	-1712.86	1988.12	-311	200	0	-0.462542	-0.597628	90.5593	92.7193	513.163	857.287	-914	200	0	-0.418562	0.333688	158.138	31857.4	102554	3229.65	0	0	0
533	1	-1.77101e-25	9.35538e-27	-2.57353e-25	1.52409e-23	-2.80306e-23	-8.5344e-24	300	610	0	-1.65846e-25	-7.79652e-26	1.38974e-25	-1.00682e-23	7.52514e-24	-7.05964e-24	300	200	0	0.177309	1.13037	67.8799	191.265	-1699.58	1988.62	-311	200	0	-0.336962	-0.570828	90.0897	41.3972	648.616	811.69	-914	200	0
533	2	-1.98952e-25	4.07031e-26	-2.15564e-25	1.38438e-23	-2.08756e-23	-1.17413e-23	300	610	0	-1.374e-25	-8.80819e-26	4.66644e-25	-3.65239e-23	3.76059e-23	-3.77556e-24	300	200	0	0.191686	1.17347	67.9319	192.834	-1686.32	1983.67	-311	200	0	-0.231906	-0.614723	89.7145	1.93003	787.602	763.815	-914	200	0
533	3	-1.95701e-25	8.6785e-26	-9.81792e-26	8.54315e-24	-4.10216e-24	-1.48842e-23	300	610	0	-5.94314e-26	-8.74126e-26	9.39789e-25	-7.49638e-23	8.21264e-23	2.71928e-24	300	200	0	0.206117	1.2181	68.0041	190.139	-1674.97	1974.88	-311	200	0	-0.194165	-0.745313	89.5829	-33.3582	904.531	725.052	-914	200	0
533	4	-1.49465e-25	1.48938e-25	1.26344e-25	-2.44773e-24	2.59222e-23	-1.72641e-23	300	610	0	8.85008e-26	-6.8122e-26	1.56784e-24	-1.26277e-22	1.4253e-22	1.34517e-23	300	200	0	0.216999	1.25894	68.0872	183.175	-1666.97	1965.13	-311	200	0	-0.276423	-0.936887	89.7337	-74.3438	986.428	705.074	-914	200	0
533	5	-3.80536e-26	2.26155e-25	4.90653e-25	-2.10564e-23	7.27674e-23	-1.78235e-23	300	610	0	3.27444e-25	-2.04441e-26	2.33508e-24	-1.89338e-22	2.18032e-22	2.9329e-23	300	200	0	0.223257	1.288	68.1787	173.746	-1663.14	1957.23	-311	200	0	-0.504279	-1.13468	90.1227	-125.718	1038.65	707.38	-914	200	0
533	6	1.63612e-25	3.1356e-25	1.02254e-24	-4.90555e-23	1.39155e-22	-1.51004e-23	300	610	0	6.75132e-25	6.67203e-26	3.1853e-24	-2.59758e-22	3.0414e-22	5.08622e-23	300	200	0	0.225326	1.29667	68.2866	164.323	-1663.8	1953.14	-311	200	0	-0.85425	-1.29291	90.6814	-187.09	1076.27	728.034	-914	200	0
533	7	4.80437e-25	4.00559e-25	1.73561e-24	-8.75815e-23	2.25765e-22	-7.23289e-24	300	610	0	1.13986e-24	2.04488e-25	4.00356e-24	-3.28373e-22	3.90837e-22	7.77674e-23	300	200	0	0.22479	1.28112	68.4177	156.692	-1668.49	1953.73	-311	200	0	-1.26227	-1.39148	91.3091	-253.973	1107.08	757.907	-914	200	0
533	8	9.31858e-25	4.68814e-25	2.61592e-24	-1.36427e-22	3.29589e-22	7.95071e-24	300	610	0	1.71178e-24	4.017e-25	4.59653e-24	-3.79619e-22	4.60581e-22	1.08437e-22	300	200	0	0.224574	1.24739	68.5643	151.352	-1675.61	1958.79	-311	200	0	-1.65353	-1.41785	91.8393	-318.098	1125.1	786.635	-914	200	0
533	9	1.52377e-24	4.90311e-25	3.60457e-24	-1.93094e-22	4.41821e-22	3.27105e-23	300	610	0	2.35155e-24	6.61409e-25	4.67471e-24	-3.90032e-22	4.86376e-22	1.39293e-22	300	200	0	0.228055	1.20803	68.7086	147.44	-1682.92	1966.86	-311	200	0	-1.9708	-1.35334	92.0979	-371.041	1122.77	805.323	-914	200	0
534	0	2.23729e-24	4.26028e-25	4.57665e-24	-2.51611e-22	5.45406e-22	6.89916e-23	300	610	0	2.97665e-24	9.7596e-25	3.84132e-24	-3.27262e-22	4.30383e-22	1.64076e-22	300	200	0	0.237637	1.1725	68.8325	143.31	-1688.26	1975.39	-311	200	0	-2.18864	-1.18444	92.0446	-407.515	1105.22	807.288	-914	200	0	-1.49585	1.0574	160	32061.5	104177	2769.42	0	0	0
534	1	3.01436e-24	2.25878e-25	5.31833e-24	-3.01214e-22	6.12471e-22	1.17788e-22	300	610	0	3.44662e-24	1.32067e-24	1.59527e-24	-1.50226e-22	2.4375e-22	1.73157e-22	300	200	0	0.253229	1.14339	68.9214	138.427	-1690.37	1981.55	-311	200	0	-2.31102	-0.919408	91.8203	-423.408	1088.2	789.404	-914	200	0
534	2	3.74083e-24	-1.69078e-25	5.50548e-24	-3.25025e-22	6.0211e-22	1.78234e-22	300	610	0	3.54932e-24	1.64636e-24	-2.64205e-24	1.88841e-22	-1.31403e-22	1.53045e-22	300	200	0	0.270504	1.12119	68.9674	135.18	-1689.69	1983.57	-311	200	0	-2.35502	-0.592256	91.6042	-413.864	1083.2	755.511	-914	200	0
534	3	4.22865e-24	-8.20956e-25	4.68933e-24	-2.99041e-22	4.59232e-22	2.46405e-22	300	610	0	2.99194e-24	1.87142e-24	-9.46405e-24	7.39414e-22	-7.56649e-22	8.63274e-23	300	200	0	0.282174	1.10746	68.9668	137.787	-1688.45	1981.56	-311	200	0	-2.3359	-0.251846	91.463	-375.378	1086.87	717.101	-914	200	0
534	4	4.20022e-24	-1.78451e-24	2.29742e-24	-1.91836e-22	1.15499e-22	3.13879e-22	300	610	0	1.40207e-24	1.8748e-24	-1.93669e-23	1.54368e-21	-1.68722e-21	-4.76137e-23	300	200	0	0.283486	1.1034	68.9137	148.75	-1689.2	1977.23	-311	200	0	-2.26437	0.0588003	91.3638	-309.561	1085.76	686.763	-914	200	0
534	5	3.27979e-24	-3.09036e-24	-2.33919e-24	3.44034e-23	-5.06299e-22	3.66147e-22	300	610	0	-1.65389e-24	1.49191e-24	-3.25747e-23	2.62243e-21	-2.95588e-21	-2.70701e-22	300	200	0	0.276124	1.10987	68.802	166.961	-1692.63	1972.57	-311	200	0	-2.14862	0.317305	91.2604	-226.018	1068.94	671.067	-914	200	0
534	6	9.98796e-25	-4.72076e-24	-9.91847e-24	4.20762e-22	-1.48279e-21	3.8113e-22	300	610	0	-6.6261e-24	5.16585e-25	-4.87918e-23	3.95486e-21	-4.54947e-21	-6.02578e-22	300	200	0	0.266767	1.12813	68.6336	189.304	-1696.61	1968.3	-311	200	0	-1.99807	0.512415	91.1116	-138.951	1034.11	671.15	-914	200	0
534	7	-3.17561e-24	-6.57755e-24	-2.10442e-23	1.0055e-21	-2.8737e-21	3.28155e-22	300	610	0	-1.39001e-23	-1.2869e-24	-6.68801e-23	5.45222e-21	-6.37777e-21	-1.05485e-21	300	200	0	0.263443	1.15761	68.4287	212.839	-1697.7	1963.43	-311	200	0	-1.82915	0.624073	90.8847	-57.1878	983.589	686.52	-914	200	0
534	8	-9.77754e-24	-8.44307e-24	-3.60311e-23	1.81401e-21	-4.69697e-21	1.67969e-22	300	610	0	-2.36693e-23	-4.15681e-24	-8.44721e-23	6.92596e-21	-8.23516e-21	-1.62274e-21	300	200	0	0.272292	1.19423	68.2273	234.832	-1692.93	1956.57	-311	200	0	-1.66353	0.631193	90.6149	20.3358	919.693	715.217	-914	200	0
534	9	-1.92326e-23	-9.93692e-24	-5.46258e-23	2.84406e-21	-6.89415e-21	-1.4547e-22	300	610	0	-3.57523e-23	-8.28639e-24	-9.75528e-23	8.05298e-21	-9.758e-21	-2.27395e-21	300	200	0	0.294631	1.23205	68.0772	251.74	-1680.2	1947.23	-311	200	0	-1.51493	0.54244	90.4464	96.5732	844.092	752.706	-914	200	0
535	0	-3.16894e-23	-1.04746e-23	-7.56397e-23	4.04586e-21	-9.28605e-21	-6.60461e-22	300	610	0	-4.93543e-23	-1.37506e-23	-1.00075e-22	8.34328e-21	-1.03832e-20	-2.93505e-21	300	200	0	0.325292	1.26503	68.0143	259.366	-1658.39	1935.98	-311	200	0	-1.37418	0.402463	90.577	166.85	756.404	792.675	-914	200	0	-1.49585	1.0574	160	32061.5	104177	2769.42	0	0	0
535	1	-4.6784e-23	-9.23763e-24	-9.65037e-23	5.29715e-21	-1.15206e-20	-1.41922e-21	300	610	0	-6.27776e-23	-2.04029e-23	-8.37091e-23	7.11809e-21	-9.31736e-21	-3.47626e-21	300	200	0	0.35415	1.2877	68.0476	254.24	-1628.09	1924.21	-311	200	0	-1.20871	0.262131	91.1319	220.383	653.653	828.219	-914	200	0
535	2	-6.33362e-23	-5.17068e-24	-1.1278e-22	6.37505e-21	-1.30182e-20	-2.44461e-21	300	610	0	-7.31065e-23	-2.77423e-23	-3.78863e-23	3.51109e-21	-5.53156e-21	-3.69673e-21	300	200	0	0.371503	1.29552	68.1553	235.116	-1592.57	1913.75	-311	200	0	-0.987049	0.151122	92.0571	249.919	537.351	852.926	-914	200	0
535	3	-7.89914e-23	2.97509e-24	-1.17703e-22	6.92783e-21	-1.29234e-20	-3.72112e-21	300	610	0	-7.59115e-23	-3.47547e-23	4.96685e-23	-3.49057e-21	2.20006e-21	-3.31359e-21	300	200	0	0.374153	1.28529	68.2959	204.292	-1557.54	1906.15	-311	200	0	-0.708027	0.0767123	93.1305	258.618	418.799	863.204	-914	200	0
535	4	-8.98401e-23	1.65259e-23	-1.01858e-22	6.4527e-21	-1.00785e-20	-5.1697e-21	300	610	0	-6.50488e-23	-3.97444e-23	1.91651e-22	-1.49446e-20	1.51913e-20	-1.9601e-21	300	200	0	0.366754	1.25713	68.4282	168.12	-1529.21	1902.27	-311	200	0	-0.40207	0.035737	94.0897	257.814	308.44	860.23	-914	200	0
535	5	-9.00792e-23	3.66677e-23	-5.31768e-23	4.28823e-21	-3.04068e-21	-6.61716e-21	300	610	0	-3.26666e-23	-4.01812e-23	3.98857e-22	-3.17673e-20	3.46364e-20	8.00467e-22	300	200	0	0.358141	1.21758	68.5256	135.184	-1511.8	1902.37	-311	200	0	-0.108286	0.022129	94.7515	256.315	202.323	848.334	-914	200	0
535	6	-7.18157e-23	6.40962e-23	4.25204e-23	-3.65606e-22	9.83065e-21	-7.76253e-21	300	610	0	3.04289e-23	-3.26087e-23	6.76536e-22	-5.44392e-20	6.12746e-20	5.43587e-21	300	200	0	0.356543	1.17775	68.5822	112.26	-1505.93	1906.36	-311	200	0	0.145829	0.0256077	95.048	250.064	88.1266	832.191	-914	200	0
535	7	-2.51583e-23	9.85106e-23	2.00147e-22	-8.38411e-21	3.01789e-20	-8.14496e-21	300	610	0	1.3386e-22	-1.26761e-23	1.01921e-21	-8.25831e-20	9.48995e-20	1.23709e-20	300	200	0	0.364823	1.14613	68.6117	100.882	-1509.56	1914.03	-311	200	0	0.352352	0.0269515	94.9954	223.779	-37.688	817.048	-914	200	0
535	8	6.12088e-23	1.37939e-22	4.328e-22	-2.05919e-20	5.93122e-20	-7.12112e-21	300	610	0	2.85996e-22	2.46208e-23	1.40386e-21	-1.14408e-19	1.33704e-19	2.18675e-20	300	200	0	0.377591	1.12458	68.6357	97.415	-1520.34	1925.02	-311	200	0	0.521212	-0.000706675	94.6462	162.872	-165.843	808.705	-914	200	0
535	9	1.98733e-22	1.77913e-22	7.477e-22	-3.75547e-20	9.76837e-20	-3.86372e-21	300	610	0	4.91299e-22	8.4385e-23	1.78176e-21	-1.46037e-19	1.73469e-19	3.38503e-20	300	200	0	0.384613	1.11005	68.6623	96.5769	-1536.78	1938.53	-311	200	0	0.670143	-0.0805464	94.0734	60.8041	-284.192	809.549	-914	200	0
536	0	3.96714e-22	2.10544e-22	1.14035e-21	-5.927e-20	1.44166e-19	2.60301e-21	300	610	0	7.46498e-22	1.70833e-22	2.06956e-21	-1.70765e-19	2.06661e-19	4.76722e-20	300	200	0	0.378471	1.0974	68.681	95.3551	-1558.06	1952.99	-311	200	0	0.808615	-0.217913	93.3739	-82.021	-383.5	815.954	-914	200	0	0.752842	0.414093	159.808	31726.3	103021	2887.15	0	0	0
536	1	6.58795e-22	2.23641e-22	1.58681e-21	-8.47486e-20	1.95117e-19	1.33107e-20	300	610	0	1.03556e-21	2.85765e-22	2.14098e-21	-1.78363e-19	2.21537e-19	6.18268e-20	300	200	0	0.359178	1.08214	68.6811	94.2653	-1583.62	1966.24	-311	200	0	0.924787	-0.39736	92.6204	-258.942	-453.102	821.557	-914	200	0
536	2	9.78014e-22	2.00043e-22	2.03428e-21	-1.11489e-19	2.43274e-19	2.91741e-20	300	610	0	1.32359e-21	4.26406e-22	1.82122e-21	-1.54591e-19	2.01471e-19	7.36248e-20	300	200	0	0.333623	1.06299	68.6652	95.1292	-1612.64	1976.42	-311	200	0	0.9881	-0.596118	91.8109	-456.488	-479.835	822.078	-914	200	0
536	3	1.33042e-21	1.17519e-22	2.39072e-21	-1.34879e-19	2.76586e-19	5.07153e-20	300	610	0	1.55007e-21	5.82598e-22	8.87413e-22	-8.11891e-20	1.24792e-19	7.88776e-20	300	200	0	0.311837	1.04233	68.6381	97.8041	-1643.25	1983.02	-311	200	0	0.968795	-0.799566	90.9077	-655.049	-457.691	816.832	-914	200	0
536	4	1.66747e-21	-5.03836e-23	2.5149e-21	-1.47591e-19	2.7717e-19	7.76649e-20	300	610	0	1.62257e-21	7.33449e-22	-9.20752e-22	6.33133e-20	-3.44512e-20	7.16572e-20	300	200	0	0.301891	1.02383	68.5938	99.418	-1672.33	1987.23	-311	200	0	0.857427	-1.00267	89.9084	-828.619	-394.537	807.503	-914	200	0
536	5	1.90791e-21	-3.31965e-22	2.20939e-21	-1.39096e-19	2.20711e-19	1.08433e-19	300	610	0	1.41219e-21	8.43727e-22	-3.87472e-21	3.01514e-19	-3.04276e-19	4.42396e-20	300	200	0	0.306006	1.00968	68.5152	96.4493	-1696.26	1991.2	-311	200	0	0.667768	-1.20159	88.8593	-947.369	-304.722	796.233	-914	200	0
536	6	1.93047e-21	-7.52874e-22	1.21986e-21	-9.54764e-20	7.67446e-20	1.39461e-19	300	610	0	7.53437e-22	8.60573e-22	-8.20901e-21	6.53288e-19	-7.10479e-19	-1.2621e-20	300	200	0	0.320554	0.999335	68.3888	87.1715	-1711.53	1996.66	-311	200	0	0.425822	-1.39025	87.8181	-986.198	-197.748	783.419	-914	200	0
536	7	1.5694e-21	-1.32883e-21	-7.54148e-22	1.8798e-22	-1.89567e-19	1.64509e-19	300	610	0	-5.48547e-22	7.11419e-22	-1.40453e-20	1.12965e-18	-1.26965e-18	-1.089e-19	300	200	0	0.339806	0.990917	68.2175	72.7646	-1715.61	2004.05	-311	200	0	0.156326	-1.56395	86.8431	-933.094	-73.8416	765.995	-914	200	0
536	8	6.15957e-22	-2.05503e-21	-4.03112e-21	1.66536e-19	-6.13447e-19	1.7396e-19	300	610	0	-2.69931e-21	3.04475e-22	-2.12837e-20	1.72393e-18	-1.97892e-18	-2.53774e-19	300	200	0	0.35895	0.984979	68.0185	56.9581	-1708.01	2012.67	-311	200	0	-0.124019	-1.71646	86.0281	-793.073	73.9404	738.189	-914	200	0
536	9	-1.17007e-21	-2.89195e-21	-8.89477e-21	4.21327e-19	-1.22348e-18	1.54325e-19	300	610	0	-5.88034e-21	-4.66452e-22	-2.94597e-20	2.40006e-18	-2.80219e-18	-4.53126e-19	300	200	0	0.37321	0.985425	67.8139	44.638	-1690.42	2021.32	-311	200	0	-0.399317	-1.83006	85.496	-586.948	253.695	695.699	-914	200	0
537	0	-4.03384e-21	-3.74789e-21	-1.55095e-20	7.77112e-19	-2.0308e-18	8.81733e-20	300	610	0	-1.01936e-20	-1.71058e-21	-3.75712e-20	3.07834e-18	-3.65299e-18	-7.05892e-19	300	200	0	0.377227	0.995543	67.6303	39.7653	-1665.1	2028.81	-311	200	0	-0.644124	-1.88195	85.3352	-344.344	472.481	640.231	-914	200	0	-0.393713	0.342315	159.414	32168.8	104255	3046.49	0	0	0
537	1	-8.17825e-21	-4.45942e-21	-2.37983e-20	1.23477e-18	-3.01383e-18	-4.51676e-20	300	610	0	-1.55819e-20	-3.51975e-21	-4.38884e-20	3.61973e-18	-4.37527e-18	-9.99145e-19	300	200	0	0.367363	1.01517	67.5001	43.3242	-1633.95	2034.19	-311	200	0	-0.82647	-1.86127	85.5754	-96.7362	736.259	579.951	-914	200	0
537	2	-1.36906e-20	-4.77225e-21	-3.32798e-20	1.77472e-18	-4.09862e-18	-2.67718e-19	300	610	0	-2.17224e-20	-5.93653e-21	-4.57748e-20	3.81075e-18	-4.72424e-18	-1.302e-18	300	200	0	0.343289	1.04204	67.4505	52.9849	-1599.63	2036.81	-311	200	0	-0.920387	-1.76322	86.2021	124.952	1038.94	525.531	-914	200	0
537	3	-2.04392e-20	-4.32675e-21	-4.28698e-20	2.34583e-18	-5.13547e-18	-5.9928e-19	300	610	0	-2.78979e-20	-8.90894e-21	-3.95637e-20	3.35276e-18	-4.35155e-18	-1.55877e-18	300	200	0	0.307864	1.07314	67.4958	64.9823	-1566.81	2036.2	-311	200	0	-0.921321	-1.57543	87.1552	294.73	1350.31	485.12	-914	200	0
537	4	-2.79386e-20	-2.65467e-21	-5.06596e-20	2.8527e-18	-5.87392e-18	-1.05169e-18	300	610	0	-3.28539e-20	-1.22314e-20	-2.05566e-20	1.86094e-18	-2.80097e-18	-1.68212e-18	300	200	0	0.267818	1.10438	67.6365	76.3644	-1541.36	2032.03	-311	200	0	-0.852609	-1.29509	88.335	400.492	1622.79	461.875	-914	200	0
537	5	-3.51885e-20	8.04023e-22	-5.37032e-20	3.14274e-18	-5.94023e-18	-1.62047e-18	300	610	0	-3.46608e-20	-1.54737e-20	1.67647e-20	-1.11963e-18	4.76742e-19	-1.54785e-18	300	200	0	0.233533	1.13128	67.8556	86.0919	-1527.84	2024.38	-311	200	0	-0.748847	-0.955862	89.6106	447.07	1811.17	455.744	-914	200	0
537	6	-4.05012e-20	6.65292e-21	-4.78607e-20	2.9955e-18	-4.82377e-18	-2.2737e-18	300	610	0	-3.06162e-20	-1.79042e-20	7.82003e-20	-6.07151e-18	6.07873e-18	-9.93345e-19	300	200	0	0.213627	1.15123	68.1121	94.7714	-1527.84	2014.05	-311	200	0	-0.635965	-0.620525	90.8077	447.347	1888.09	466.975	-914	200	0
537	7	-4.13429e-20	1.54462e-20	-2.77743e-20	2.11824e-18	-1.88165e-18	-2.93837e-18	300	610	0	-1.72327e-20	-1.84188e-20	1.68838e-19	-1.34252e-17	1.45616e-17	1.7708e-19	300	200	0	0.207763	1.16428	68.3514	103.417	-1539.84	2002.25	-311	200	0	-0.529946	-0.34681	91.7443	412.377	1850.52	496.881	-914	200	0
537	8	-3.42338e-20	2.75371e-20	1.29209e-20	1.53201e-19	3.6257e-18	-3.4851e-18	300	610	0	9.61831e-21	-1.54945e-20	2.91471e-19	-2.34313e-17	2.62962e-17	2.17605e-18	300	200	0	0.207092	1.17053	68.5347	112.24	-1560.2	1990.11	-311	200	0	-0.445668	-0.165461	92.3356	352.22	1720.4	544.836	-914	200	0
537	9	-1.47702e-20	4.28564e-20	8.10218e-20	-3.29632e-18	1.24527e-17	-3.71333e-18	300	610	0	5.43252e-20	-7.1953e-21	4.44322e-19	-3.59759e-17	4.12528e-17	5.20159e-18	300	200	0	0.202088	1.1684	68.6566	119.994	-1584.5	1978.48	-311	200	0	-0.40167	-0.0819629	92.65	281.002	1539.15	605.572	-914	200	0
538	0	2.21452e-20	6.06139e-20	1.82667e-19	-8.61246e-18	2.5223e-17	-3.34026e-18	300	610	0	1.20818e-19	8.73141e-21	6.18036e-19	-5.03344e-17	5.87123e-17	9.3852e-18	300	200	0	0.188717	1.15666	68.7311	124.255	-1608.14	1967.68	-311	200	0	-0.408548	-0.085057	92.8783	214.959	1353.2	670.762	-914	200	0	-0.393713	0.342315	159.414	32168.8	104255	3046.49	0	0	0
538	1	8.17593e-20	7.89299e-20	3.21578e-19	-1.60728e-17	4.22037e-17	-1.99873e-18	300	610	0	2.11413e-19	3.46218e-20	7.92014e-19	-6.487e-17	7.69041e-17	1.47155e-17	300	200	0	0.169378	1.13607	68.7651	122.997	-1626.69	1957.6	-311	200	0	-0.451781	-0.150705	93.2728	164.805	1195.45	732.725	-914	200	0
538	2	1.68491e-19	9.44191e-20	4.96498e-19	-2.57154e-17	6.29863e-17	7.49021e-19	300	610	0	3.25145e-19	7.2473e-20	9.30373e-19	-7.66997e-17	9.25976e-17	2.09349e-17	300	200	0	0.150248	1.10862	68.7469	116.182	-1636.97	1948.44	-311	200	0	-0.500642	-0.241587	94.0421	131.231	1072.58	786.275	-914	200	0
538	3	2.84401e-19	1.0178e-19	6.97776e-19	-3.71541e-17	8.60718e-17	5.37281e-18	300	610	0	4.55531e-19	1.23278e-19	9.78091e-19	-8.13701e-17	1.00691e-16	2.74109e-17	300	200	0	0.137514	1.07662	68.6583	106.054	-1638.52	1941.12	-311	200	0	-0.535701	-0.315781	95.2212	109.347	964.83	829.71	-914	200	0
538	4	4.27027e-19	9.34768e-20	9.03159e-19	-4.93447e-17	1.08376e-16	1.23007e-17	300	610	0	5.87847e-19	1.86079e-19	8.58262e-19	-7.26197e-17	9.38887e-17	3.29905e-17	300	200	0	0.135705	1.04243	68.4941	96.3294	-1633.84	1937.12	-311	200	0	-0.557497	-0.353407	96.6253	95.8467	840.406	865.174	-914	200	0
538	5	5.86542e-19	5.96515e-20	1.07309e-18	-6.03151e-17	1.24695e-16	2.17995e-17	300	610	0	6.96083e-19	2.56721e-19	4.71874e-19	-4.23415e-17	6.25877e-17	3.58538e-17	300	200	0	0.147267	1.00878	68.2674	90.5047	-1626.75	1937.75	-311	200	0	-0.574722	-0.374009	97.9495	90.2427	680.322	895.785	-914	200	0
538	6	7.42355e-19	-1.15498e-20	1.14614e-18	-6.68885e-17	1.27221e-16	3.38002e-17	300	610	0	7.39991e-19	3.26352e-19	-2.98014e-19	1.91008e-17	-4.83194e-18	3.33991e-17	300	200	0	0.17033	0.978871	68.0065	90.1672	-1619.99	1943.53	-311	200	0	-0.597916	-0.417323	98.9473	93.5038	496.979	921.632	-914	200	0
538	7	8.59418e-19	-1.32994e-19	1.03551e-18	-6.44511e-17	1.05233e-16	4.76636e-17	300	610	0	6.62911e-19	3.79785e-19	-1.57526e-18	1.22005e-16	-1.21091e-16	2.22039e-17	300	200	0	0.19647	0.955077	67.7486	94.6571	-1614.16	1953.9	-311	200	0	-0.638693	-0.506023	99.5296	105.896	328.389	939.218	-914	200	0
538	8	8.84808e-19	-3.1664e-19	6.28361e-19	-4.68468e-17	4.51691e-17	6.18921e-17	300	610	0	3.91383e-19	3.93965e-19	-3.4701e-18	2.75685e-16	-2.98189e-16	-1.87207e-18	300	200	0	0.21259	0.938492	67.5309	101.959	-1608.46	1967.43	-311	200	0	-0.69953	-0.629126	99.6916	120.668	212.142	944.347	-914	200	0
538	9	7.45491e-19	-5.70391e-19	-2.10076e-19	-6.51355e-18	-6.86659e-17	7.38052e-17	300	610	0	-1.62039e-19	3.36934e-19	-6.04617e-18	4.85809e-16	-5.44376e-16	-4.33587e-17	300	200	0	0.207162	0.929399	67.3797	109.833	-1602.22	1982.16	-311	200	0	-0.76552	-0.756504	99.3808	121.289	162.919	934.47	-914	200	0
539	0	3.48591e-19	-8.93456e-19	-1.62479e-18	6.49878e-17	-2.52418e-16	7.92208e-17	300	610	0	-1.09099e-18	1.67873e-19	-9.2729e-18	7.50533e-16	-8.5968e-16	-1.06524e-16	300	200	0	0.17623	0.92604	67.3027	116.479	-1595.74	1996.12	-311	200	0	-0.81333	-0.862504	98.5119	90.2459	170.172	908.125	-914	200	0	-0.557538	0.0216785	159.949	31936.8	103993	3353.23	0	0	0
539	1	-4.14014e-19	-1.27008e-18	-3.74844e-18	1.75872e-16	-5.1967e-16	7.22122e-17	300	610	0	-2.48047e-18	-1.60983e-19	-1.29622e-17	1.05533e-15	-1.22981e-15	-1.94297e-16	300	200	0	0.124529	0.923734	67.2961	120.91	-1589.95	2007.72	-311	200	0	-0.827245	-0.938329	97.1039	21.9338	211.442	864.733	-914	200	0
539	2	-1.65454e-18	-1.66177e-18	-6.66477e-18	3.32261e-16	-8.76735e-16	4.50481e-17	300	610	0	-4.38279e-18	-6.99572e-19	-1.6691e-17	1.36661e-15	-1.61855e-15	-3.06668e-16	300	200	0	0.0620487	0.918382	67.3564	123.425	-1586.18	2015.96	-311	200	0	-0.8062	-0.989905	95.3084	-72.2718	264.91	807.283	-914	200	0
539	3	-3.46908e-18	-1.99843e-18	-1.0355e-17	5.35366e-16	-1.31596e-15	-1.15393e-17	300	610	0	-6.78261e-18	-1.49126e-18	-1.97153e-17	1.62463e-15	-1.95905e-15	-4.38521e-16	300	200	0	0.000516803	0.911255	67.4791	125.327	-1586.24	2020.52	-311	200	0	-0.758438	-1.02805	93.3054	-171.606	314.918	743.194	-914	200	0
539	4	-5.90568e-18	-2.16957e-18	-1.46261e-17	7.77604e-16	-1.80702e-15	-1.07568e-16	300	610	0	-9.55008e-18	-2.55899e-18	-2.08871e-17	1.73651e-15	-2.14503e-15	-5.76914e-16	300	200	0	-0.0480574	0.909085	67.6501	127.654	-1591.28	2021.44	-311	200	0	-0.694328	-1.06234	91.2319	-259.703	354.675	680.183	-914	200	0
539	5	-8.91899e-18	-2.01734e-18	-1.90218e-17	1.03768e-15	-2.28639e-15	-2.52282e-16	300	610	0	-1.23831e-17	-3.88543e-18	-1.85939e-17	1.571e-15	-2.0237e-15	-6.97987e-16	300	200	0	-0.073517	0.919426	67.8511	130.164	-1600.5	2018.6	-311	200	0	-0.62742	-1.10011	89.1882	-330.753	385.768	621.646	-914	200	0
539	6	-1.23105e-17	-1.33423e-18	-2.27227e-17	1.27483e-15	-2.64603e-15	-4.51665e-16	300	610	0	-1.47428e-17	-5.38676e-18	-1.07497e-17	9.57362e-16	-1.39302e-15	-7.63827e-16	300	200	0	-0.0706943	0.945419	68.0712	131.208	-1612.19	2012.08	-311	200	0	-0.573818	-1.14321	87.2827	-384.604	414.785	565.86	-914	200	0
539	7	-1.56564e-17	1.30549e-19	-2.44476e-17	1.42296e-15	-2.72285e-15	-7.04789e-16	300	610	0	-1.57897e-17	-6.88097e-18	5.12262e-18	-3.08445e-16	-7.23463e-18	-7.19951e-16	300	200	0	-0.0400852	0.983042	68.3029	128.415	-1625.55	2002.83	-311	200	0	-0.541359	-1.18442	85.681	-420.237	449.677	509.018	-914	200	0
539	8	-1.82294e-17	2.65114e-18	-2.23781e-17	1.38553e-15	-2.29183e-15	-9.98892e-16	300	610	0	-1.43363e-17	-8.05293e-18	3.16668e-17	-2.44607e-15	2.40454e-15	-4.94344e-16	300	200	0	0.0131365	1.02262	68.5276	120.125	-1640.45	1992.73	-311	200	0	-0.523992	-1.20846	84.571	-433.507	495.878	450.194	-914	200	0
539	9	-1.89243e-17	6.48539e-18	-1.41382e-17	1.0331e-15	-1.06693e-15	-1.30328e-15	300	610	0	-8.83564e-18	-8.42141e-18	7.1268e-17	-5.65677e-15	6.10066e-15	5.57956e-19	300	200	0	0.0789735	1.05475	68.7152	106.882	-1655.64	1984.01	-311	200	0	-0.507333	-1.19498	84.0416	-419.564	553.947	394.876	-914	200	0
540	0	-1.62087e-17	1.18094e-17	3.125e-18	2.05909e-16	1.28477e-15	-1.56245e-15	300	610	0	2.56375e-18	-7.31598e-18	1.25367e-16	-1.0068e-14	1.12642e-14	8.61215e-16	300	200	0	0.143393	1.07616	68.8414	91.5912	-1668.26	1978.4	-311	200	0	-0.474914	-1.12395	84.0358	-379.664	617.587	353.8	-914	200	0	-0.557538	0.0216785	159.949	31936.8	103993	3353.23	0	0	0
540	1	-8.12444e-18	1.86204e-17	3.25025e-17	-1.27551e-15	5.10861e-15	-1.68921e-15	300	610	0	2.18588e-17	-3.87625e-18	1.93463e-16	-1.56527e-14	1.79092e-14	2.17955e-15	300	200	0	0.19255	1.08914	68.9009	77.7835	-1675.59	1976.34	-311	200	0	-0.416142	-0.988802	84.4152	-326.265	670.794	337.303	-914	200	0
540	2	7.62108e-18	2.66055e-17	7.68582e-17	-3.58761e-15	1.07e-14	-1.5594e-15	300	610	0	5.08856e-17	2.9102e-18	2.71784e-16	-2.21202e-14	2.57529e-14	4.02054e-15	300	200	0	0.217998	1.09655	68.9029	67.9878	-1676.72	1976.83	-311	200	0	-0.333838	-0.80314	85.0186	-278.24	693.416	349.924	-914	200	0
540	3	3.34266e-17	3.49766e-17	1.38067e-16	-6.86504e-15	1.82061e-14	-1.01026e-15	300	610	0	9.08192e-17	1.41102e-17	3.51646e-16	-2.87819e-14	3.40551e-14	6.3888e-15	300	200	0	0.21861	1.10007	68.8623	64.0214	-1671.9	1978.43	-311	200	0	-0.244965	-0.589378	85.69	-248.977	675.529	389.507	-914	200	0
540	4	7.1378e-17	4.22834e-17	2.15897e-16	-1.11418e-14	2.7486e-14	1.54342e-16	300	610	0	1.41442e-16	3.06642e-17	4.1763e-16	-3.44001e-14	4.1433e-14	9.18306e-15	300	200	0	0.198617	1.10267	68.7901	67.5486	-1660.8	1980.52	-311	200	0	-0.180535	-0.368125	86.3017	-239.791	623.98	449.339	-914	200	0
540	5	1.22585e-16	4.62239e-17	3.06494e-16	-1.62699e-14	3.79267e-14	2.1479e-15	300	610	0	2.00159e-16	5.30976e-17	4.45793e-16	-3.70384e-14	4.56735e-14	1.21388e-14	300	200	0	0.165621	1.10994	68.6865	78.9187	-1642.53	1983.53	-311	200	0	-0.178694	-0.158378	86.7543	-243.125	557.276	520.641	-914	200	0
540	6	1.86227e-16	4.34922e-17	4.00511e-16	-2.18153e-14	4.82214e-14	5.16986e-15	300	610	0	2.60778e-16	8.11047e-17	4.02333e-16	-3.39466e-14	4.35778e-14	1.47625e-14	300	200	0	0.130507	1.12805	68.5527	95.9275	-1617.55	1988.2	-311	200	0	-0.262366	0.0213628	86.9732	-248.199	498.76	594.821	-914	200	0
540	7	2.58303e-16	2.97222e-17	4.80982e-16	-2.69365e-14	5.61271e-14	9.35382e-15	300	610	0	3.12136e-16	1.12999e-16	2.43315e-16	-2.15298e-14	3.08963e-14	1.62646e-14	300	200	0	0.105921	1.1592	68.4108	115.222	-1588	1994.89	-311	200	0	-0.423992	0.148742	86.9185	-246.983	468.795	664.761	-914	200	0
540	8	3.30099e-16	-3.9088e-19	5.21203e-16	-3.0258e-14	5.82385e-14	1.46912e-14	300	610	0	3.36734e-16	1.45039e-16	-8.37171e-17	4.53114e-15	2.4327e-15	1.55044e-14	300	200	0	0.101124	1.19803	68.2988	135.043	-1556.2	2003.45	-311	200	0	-0.634618	0.194035	86.5853	-239.727	475.484	725.333	-914	200	0
540	9	3.86521e-16	-5.26849e-17	4.83079e-16	-2.97605e-14	4.98342e-14	2.0928e-14	300	610	0	3.0969e-16	1.7069e-16	-6.35157e-16	4.89187e-14	-4.75778e-14	1.09672e-14	300	200	0	0.117345	1.23276	68.2404	155.837	-1523.5	2013.17	-311	200	0	-0.861153	0.13449	86.0051	-233.083	514.257	773.789	-914	200	0
541	0	4.04503e-16	-1.32714e-16	3.16597e-16	-2.2724e-14	2.4883e-14	2.74358e-14	300	610	0	1.98434e-16	1.79909e-16	-1.46255e-15	1.15977e-13	-1.24694e-13	8.01441e-16	300	200	0	0.149555	1.25125	68.2299	178.53	-1491.73	2022.72	-311	200	0	-1.0781	-0.0232347	85.2738	-234.233	579.258	809.641	-914	200	0	-0.675563	0.627983	154.057	30703.1	98827.5	2967.4	0	0	0
541	1	3.519e-16	-2.44386e-16	-3.86119e-17	-5.77324e-15	-2.36741e-14	3.30654e-14	300	610	0	-3.62189e-17	1.58636e-16	-2.59834e-15	2.0856e-13	-2.32963e-13	-1.70457e-14	300	200	0	0.192352	1.24691	68.2431	202.567	-1464.73	2030.5	-311	200	0	-1.27136	-0.242681	84.5655	-248.695	671.01	834.374	-914	200	0
541	2	1.87436e-16	-3.87937e-16	-6.48413e-16	2.49059e-14	-1.03219e-13	3.60002e-14	300	610	0	-4.36835e-16	8.87414e-17	-4.03499e-15	3.2634e-13	-3.72965e-13	-4.45523e-14	300	200	0	0.241392	1.22069	68.2515	225.092	-1446.52	2035.31	-311	200	0	-1.43125	-0.484366	84.0827	-278.206	790.852	851.119	-914	200	0
541	3	-1.37481e-16	-5.57169e-16	-1.57457e-15	7.31009e-14	-2.20166e-13	3.36394e-14	300	610	0	-1.04303e-15	-5.12267e-17	-5.697e-15	4.6352e-13	-5.39126e-13	-8.31551e-14	300	200	0	0.290334	1.17946	68.2286	242.029	-1438.56	2036.6	-311	200	0	-1.54366	-0.731454	83.9749	-316.418	931.617	863.267	-914	200	0
541	4	-6.74092e-16	-7.35971e-16	-2.8589e-15	1.41767e-13	-3.77914e-13	2.25576e-14	300	610	0	-1.88109e-15	-2.84048e-16	-7.40634e-15	6.05996e-13	-7.16331e-13	-1.33053e-13	300	200	0	0.329799	1.13277	68.1606	250.282	-1439.84	2034.46	-311	200	0	-1.59175	-0.986872	84.3016	-347.344	1075.47	872.049	-914	200	0
541	5	-1.46762e-15	-8.94343e-16	-4.49986e-15	2.31798e-13	-5.73916e-13	-1.39426e-15	300	610	0	-2.94863e-15	-6.30086e-16	-8.84353e-15	7.28139e-13	-8.75998e-13	-1.92248e-13	300	200	0	0.349476	1.09005	68.0501	249.12	-1448.76	2029.24	-311	200	0	-1.56196	-1.24832	85.0586	-351.609	1199.56	875.241	-914	200	0
541	6	-2.54346e-15	-9.84341e-16	-6.42085e-15	3.40321e-13	-7.95807e-13	-4.27641e-14	300	610	0	-4.19394e-15	-1.10128e-15	-9.50936e-15	7.89589e-13	-9.7205e-13	-2.55339e-13	300	200	0	0.342384	1.0592	67.9075	240.244	-1463.66	2021.34	-311	200	0	-1.44327	-1.49155	86.2019	-318.877	1281.93	868.93	-914	200	0
541	7	-3.88722e-15	-9.36752e-16	-8.43051e-15	4.58501e-13	-1.01671e-12	-1.0585e-13	300	610	0	-5.4902e-15	-1.69246e-15	-8.69552e-15	7.32733e-13	-9.37542e-13	-3.12124e-13	300	200	0	0.310218	1.04428	67.75	227.073	-1482.35	2011.49	-311	200	0	-1.22875	-1.67526	87.644	-254.937	1303.97	850.662	-914	200	0
541	8	-5.41831e-15	-6.59733e-16	-1.01777e-14	5.68972e-13	-1.1901e-12	-1.93624e-13	300	610	0	-6.60627e-15	-2.36973e-15	-5.47686e-15	4.81902e-13	-6.83109e-13	-3.46165e-13	300	200	0	0.264652	1.04236	67.5989	213.296	-1501.87	2000.72	-311	200	0	-0.926897	-1.75501	89.2678	-176.027	1254.02	820.954	-914	200	0
541	9	-6.95772e-15	-4.11141e-17	-1.1106e-14	6.43127e-13	-1.24488e-12	-3.06137e-13	300	610	0	-7.17752e-15	-3.05627e-15	1.25699e-15	-5.42932e-14	-9.89269e-14	-3.33589e-13	300	200	0	0.221038	1.04543	67.4664	200.996	-1518.81	1990.22	-311	200	0	-0.567627	-1.69283	90.9389	-96.5119	1134.37	783.443	-914	200	0
542	0	-8.19241e-15	1.04336e-15	-1.04175e-14	6.3874e-13	-1.08202e-12	-4.38346e-13	300	610	0	-6.68271e-15	-3.61661e-15	1.27084e-14	-9.75627e-13	9.37643e-13	-2.4254e-13	300	200	0	0.189103	1.04651	67.35	190.035	-1530.83	1981.01	-311	200	0	-0.194575	-1.46423	92.4874	-20.2916	964.858	744.637	-914	200	0	-0.238315	1.47772	160.236	32393.3	104736	2045.16	0	0	0
542	1	-8.64104e-15	2.71321e-15	-7.05994e-15	4.98657e-13	-5.74379e-13	-5.77396e-13	300	610	0	-4.43633e-15	-3.84122e-15	2.99902e-14	-2.37577e-12	2.54609e-12	-3.3887e-14	300	200	0	0.168806	1.04385	67.2501	179.94	-1538.65	1974.07	-311	200	0	0.143985	-1.07067	93.6995	56.1367	774.129	712.02	-914	200	0
542	2	-7.62949e-15	5.05491e-15	2.43845e-16	1.5161e-13	4.27653e-13	-6.9951e-13	300	610	0	3.90692e-16	-3.43536e-15	5.38292e-14	-4.31836e-12	4.81566e-12	3.36046e-13	300	200	0	0.153921	1.0406	67.1819	171.684	-1546.01	1970.47	-311	200	0	0.400373	-0.549396	94.3722	131.922	584.43	690.667	-914	200	0
542	3	-4.28802e-15	8.07957e-15	1.28966e-14	-4.8344e-13	2.08178e-12	-7.66846e-13	300	610	0	8.7052e-15	-2.01706e-15	8.41296e-14	-6.80158e-12	7.76446e-12	9.09777e-13	300	200	0	0.138619	1.04136	67.1638	166.436	-1556.83	1971.1	-311	200	0	0.5364	0.0324087	94.4289	198.027	407.555	681.438	-914	200	0
542	4	2.4129e-15	1.16649e-14	3.22289e-14	-1.48772e-12	4.52709e-12	-7.24946e-13	300	610	0	2.13613e-14	8.68008e-16	1.19385e-13	-9.71017e-12	1.12832e-11	1.719e-12	300	200	0	0.120836	1.04861	67.2014	163.621	-1572.76	1975.75	-311	200	0	0.535015	0.590984	93.9863	246.953	253.168	681.793	-914	200	0
542	5	1.35673e-14	1.54818e-14	5.91701e-14	-2.92594e-12	7.84139e-12	-5.0174e-13	300	610	0	3.89441e-14	5.70596e-15	1.55947e-13	-1.27555e-11	1.50634e-11	2.77e-12	300	200	0	0.101033	1.06172	67.2886	161.463	-1593.46	1982.91	-311	200	0	0.405285	1.04318	93.2923	279.995	135.765	686.623	-914	200	0
542	6	3.01546e-14	1.89101e-14	9.37583e-14	-4.82066e-12	1.19798e-11	-9.48011e-15	300	610	0	6.14499e-14	1.29373e-14	1.87201e-13	-1.5407e-11	1.85147e-11	4.02358e-12	300	200	0	0.0800534	1.07843	67.4145	158.636	-1617.99	1990.37	-311	200	0	0.178668	1.33388	92.5997	302.726	74.6695	688.734	-914	200	0
542	7	5.27514e-14	2.09516e-14	1.34475e-13	-7.11647e-12	1.66936e-11	8.48663e-13	300	610	0	8.78511e-14	2.28318e-14	2.02741e-13	-1.6824e-11	2.06782e-11	5.36955e-12	300	200	0	0.058938	1.09716	67.5585	154.861	-1644.99	1996.01	-311	200	0	-0.099448	1.458	92.083	318.898	87.5625	682.12	-914	200	0
542	8	8.11146e-14	2.01577e-14	1.77406e-13	-9.63382e-12	2.14304e-11	2.16523e-12	300	610	0	1.15553e-13	3.53066e-14	1.87728e-13	-1.57997e-11	2.01531e-11	6.59711e-12	300	200	0	0.0399589	1.11807	67.689	150.803	-1672.58	1998.11	-311	200	0	-0.38501	1.45647	91.8317	329.42	180.554	666.809	-914	200	0
542	9	1.13626e-13	1.45968e-14	2.15288e-13	-1.20145e-11	2.5225e-11	4.00611e-12	300	610	0	1.39772e-13	4.96823e-14	1.22687e-13	-1.07419e-11	1.50607e-11	7.36416e-12	300	200	0	0.026781	1.14204	67.7795	147.512	-1698.8	1995.83	-311	200	0	-0.654269	1.39169	91.8878	331.988	344.579	649.97	-914	200	0
543	0	1.4661e-13	1.89803e-15	2.36533e-13	-1.36637e-11	2.65942e-11	6.37718e-12	300	610	0	1.52912e-13	6.43834e-14	-1.58764e-14	2.82516e-13	3.08065e-12	7.1712e-12	300	200	0	0.0222821	1.16994	67.8248	145.236	-1721.6	1989.66	-311	200	0	-0.90565	1.32174	92.2474	321.643	560.921	641.709	-914	200	0	-0.238315	1.47772	160.236	32393.3	104736	2045.16	0	0	0
543	1	1.73576e-13	-2.05822e-14	2.24433e-13	-1.36987e-11	2.34609e-11	9.17872e-12	300	610	0	1.44058e-13	7.66017e-14	-2.53585e-13	1.93985e-11	-1.83949e-11	5.34853e-12	300	200	0	0.0254184	1.20255	67.8373	142.672	-1738.48	1981.23	-311	200	0	-1.13922	1.28242	92.8237	293.312	804.399	649.036	-914	200	0
543	2	1.84485e-13	-5.54136e-14	1.56849e-13	-1.0919e-11	1.31463e-11	1.2148e-11	300	610	0	9.87855e-14	8.19681e-14	-6.14442e-13	4.86238e-11	-5.19323e-11	1.06931e-12	300	200	0	0.0314054	1.23997	67.8364	137.783	-1746.66	1972.21	-311	200	0	-1.33969	1.27859	93.4687	242.251	1043.54	673.129	-914	200	0
543	3	1.65202e-13	-1.04504e-13	6.77734e-15	-3.82018e-12	-7.51991e-12	1.47934e-11	300	610	0	-4.41052e-16	7.43045e-14	-1.11466e-12	8.9372e-11	-9.94943e-11	-6.59519e-12	300	200	0	0.0363338	1.2806	67.8449	129.534	-1744.13	1963.58	-311	200	0	-1.47955	1.28709	94.0669	164.763	1249.43	711.194	-914	200	0
543	4	9.74065e-14	-1.68216e-13	-2.55645e-13	9.31888e-12	-4.19048e-11	1.63268e-11	300	610	0	-1.72932e-13	4.55672e-14	-1.75353e-12	1.41712e-10	-1.61586e-10	-1.85583e-11	300	200	0	0.0413108	1.32133	67.8842	119.023	-1731.57	1955.63	-311	200	0	-1.53485	1.26768	94.5748	61.6897	1406.52	758.808	-914	200	0
543	5	-4.07076e-14	-2.44146e-13	-6.59059e-13	3.02389e-11	-9.30199e-11	1.56082e-11	300	610	0	-4.37082e-13	-1.38641e-14	-2.50109e-12	2.03359e-10	-2.36073e-10	-3.5517e-11	300	200	0	0.0515779	1.35868	67.9608	109.508	-1714.08	1948.45	-311	200	0	-1.50091	1.17948	94.9451	-59.4483	1512.24	810.502	-914	200	0
543	6	-2.72485e-13	-3.25582e-13	-1.22404e-12	6.03542e-11	-1.62634e-10	1.11217e-11	300	610	0	-8.05876e-13	-1.14357e-13	-3.28265e-12	2.68411e-10	-3.16674e-10	-5.7648e-11	300	200	0	0.0720526	1.38828	68.0558	105.052	-1699.83	1942.08	-311	200	0	-1.39531	1.0032	95.073	-184.81	1570.97	860.299	-914	200	0
543	7	-6.19106e-13	-3.99707e-13	-1.95288e-12	1.00218e-10	-2.49988e-10	1.01227e-12	300	610	0	-1.2802e-12	-2.65428e-13	-3.96131e-12	3.25895e-10	-3.91194e-10	-8.41858e-11	300	200	0	0.104481	1.40354	68.1392	107.934	-1695.16	1936.78	-311	200	0	-1.24648	0.754442	94.863	-297.393	1590.31	902.445	-914	200	0
543	8	-1.0936e-12	-4.45746e-13	-2.81557e-12	1.4877e-10	-3.50082e-10	-1.67808e-11	300	610	0	-1.83971e-12	-4.73141e-13	-4.32024e-12	3.58296e-10	-4.39685e-10	-1.12885e-10	300	200	0	0.147581	1.39802	68.1896	117.599	-1701.46	1933.22	-311	200	0	-1.08044	0.471901	94.3249	-382.643	1577.08	931.235	-914	200	0
543	9	-1.69209e-12	-4.33388e-13	-3.73218e-12	2.02365e-10	-4.51578e-10	-4.42482e-11	300	610	0	-2.43137e-12	-7.363e-13	-4.04865e-12	3.40353e-10	-4.32848e-10	-1.39393e-10	300	200	0	0.196864	1.36995	68.195	132.315	-1716.55	1932.07	-311	200	0	-0.915344	0.192874	93.5612	-432.134	1533.5	941.199	-914	200	0
544	0	-2.38216e-12	-3.22024e-13	-4.55248e-12	2.53619e-10	-5.34466e-10	-8.2846e-11	300	610	0	-2.95624e-12	-1.04132e-12	-2.73672e-12	2.38567e-10	-3.31199e-10	-1.56591e-10	300	200	0	0.244534	1.3228	68.1374	150.267	-1736.78	1933.47	-311	200	0	-0.761582	-0.0585379	92.6615	-444.534	1458.55	930.018	-914	200	0	-0.326911	1.25544	159.767	31906	104576	2428.37	0	0	0
544	1	-3.0884e-12	-6.15557e-14	-5.0352e-12	2.90172e-10	-5.67802e-10	-1.32799e-10	300	610	0	-3.25611e-12	-1.35591e-12	1.12575e-13	1.20635e-11	-8.57243e-11	-1.54033e-10	300	200	0	0.282676	1.26226	67.9946	169.143	-1758.16	1937.03	-311	200	0	-0.624657	-0.266103	91.6775	-424.016	1353.59	901.84	-914	200	0
544	2	-3.67632e-12	4.04236e-13	-4.83065e-12	2.93577e-10	-5.08039e-10	-1.92143e-10	300	610	0	-3.10247e-12	-1.62189e-12	5.04495e-12	-3.84391e-10	3.59001e-10	-1.17642e-10	300	200	0	0.30744	1.19444	67.7684	186.802	-1776.98	1942.16	-311	200	0	-0.505467	-0.414032	90.7304	-376.672	1223.01	865.625	-914	200	0
544	3	-3.93654e-12	1.13055e-12	-3.47317e-12	2.3862e-10	-2.98745e-10	-2.55515e-10	300	610	0	-2.19189e-12	-1.74818e-12	1.25776e-11	-9.94227e-10	1.05806e-09	-2.99539e-11	300	200	0	0.320229	1.12653	67.5008	202.724	-1789.77	1947.82	-311	200	0	-0.395497	-0.491716	90.042	-310.324	1069.5	830.481	-914	200	0
544	4	-3.57283e-12	2.15938e-12	-3.91926e-13	9.35535e-11	1.27225e-10	-3.12752e-10	300	610	0	-1.53631e-13	-1.60533e-12	2.30708e-11	-1.84873e-09	2.05451e-09	1.28772e-10	300	200	0	0.325914	1.06671	67.249	217.443	-1793.21	1952.48	-311	200	0	-0.276158	-0.508301	89.7733	-236.702	894.883	803.07	-914	200	0
544	5	-2.19935e-12	3.50102e-12	5.04849e-12	-1.78157e-10	8.41722e-10	-3.47448e-10	300	610	0	3.42333e-12	-1.02397e-12	3.65372e-11	-2.95159e-09	3.36157e-09	3.78138e-10	300	200	0	0.329346	1.02184	67.0494	230.511	-1785.47	1954.96	-311	200	0	-0.127517	-0.493662	89.8836	-169.369	704.287	785.934	-914	200	0
544	6	6.45576e-13	5.10851e-12	1.3464e-11	-6.13793e-10	1.90989e-09	-3.35746e-10	300	610	0	8.93478e-12	1.99501e-13	5.23826e-11	-4.25771e-09	4.93785e-09	7.33441e-10	300	200	0	0.331805	0.995639	66.9133	239.97	-1767.28	1955.23	-311	200	0	0.0589178	-0.475562	90.1959	-118.108	506.221	776.849	-914	200	0
544	7	5.45982e-12	6.84505e-12	2.5309e-11	-1.24421e-09	3.37168e-09	-2.4577e-10	300	610	0	1.6668e-11	2.28609e-12	6.90797e-11	-5.64651e-09	6.6555e-09	1.19932e-09	300	200	0	0.329787	0.98942	66.8471	243.825	-1741.44	1954.37	-311	200	0	0.270423	-0.461319	90.5452	-85.1803	312.655	772.387	-914	200	0
544	8	1.2701e-11	8.44596e-12	4.06624e-11	-2.08266e-09	5.21497e-09	-3.83136e-11	300	610	0	2.66617e-11	5.44119e-12	8.37959e-11	-6.89113e-09	8.26284e-09	1.76092e-09	300	200	0	0.316806	1.00306	66.8623	241.358	-1711.59	1953.99	-311	200	0	0.475458	-0.445474	90.8158	-64.5518	139.472	772.031	-914	200	0
544	9	2.26616e-11	9.47897e-12	5.89343e-11	-3.1091e-09	7.33956e-09	3.30456e-10	300	610	0	3.8515e-11	9.80047e-12	9.20151e-11	-7.62689e-09	9.34503e-09	2.37254e-09	300	200	0	0.287053	1.034	66.9659	233.048	-1681.51	1955.63	-311	200	0	0.639391	-0.424384	90.8983	-41.4359	1.71172	777.511	-914	200	0
545	0	3.52866e-11	9.31006e-12	7.84933e-11	-4.24964e-09	9.51284e-09	9.03324e-10	300	610	0	5.11444e-11	1.53502e-11	8.72298e-11	-7.32502e-09	9.28941e-09	2.94434e-09	300	200	0	0.23959	1.07687	67.1533	220.148	-1654.77	1960.12	-311	200	0	0.737051	-0.396321	90.7131	3.95819	-91.1859	789.771	-914	200	0	-0.678223	0.913551	157.432	32105.8	101754	2886.99	0	0	0
545	1	4.99278e-11	7.08568e-12	9.62351e-11	-5.35213e-09	1.13201e-08	1.71238e-09	300	610	0	6.25048e-11	2.18196e-11	6.08184e-11	-5.28103e-09	7.26638e-09	3.32829e-09	300	200	0	0.181457	1.12579	67.4078	204.462	-1634.28	1967.32	-311	200	0	0.751368	-0.355032	90.2863	84.8676	-132.93	807.968	-914	200	0
545	2	6.50396e-11	1.74755e-12	1.07137e-10	-6.15982e-09	1.21161e-08	2.76447e-09	300	610	0	6.93024e-11	2.85471e-11	2.26992e-12	-6.30856e-10	2.24097e-09	3.30593e-09	300	200	0	0.126498	1.17656	67.6999	187.719	-1621.53	1976.4	-311	200	0	0.670048	-0.294826	89.741	198.086	-116.899	830.553	-914	200	0
545	3	7.78363e-11	-7.89932e-12	1.03882e-10	-6.28727e-09	1.09881e-08	4.02108e-09	300	610	0	6.67544e-11	3.43283e-11	-1.00033e-10	7.5879e-09	-6.96432e-09	2.5815e-09	300	200	0	0.0886291	1.22631	67.9936	171.081	-1616	1986.32	-311	200	0	0.488939	-0.225183	89.204	325.49	-39.745	856.167	-914	200	0
545	4	8.39527e-11	-2.30399e-11	7.66792e-11	-5.20518e-09	6.74764e-09	5.37285e-09	300	610	0	4.84802e-11	3.7265e-11	-2.57222e-10	2.03091e-08	-2.15307e-08	7.86189e-10	300	200	0	0.0744281	1.27189	68.2605	155.374	-1615.15	1995.95	-311	200	0	0.215188	-0.172529	88.7505	445.677	92.3733	882.556	-914	200	0
545	5	7.71819e-11	-4.45958e-11	1.34652e-11	-2.24376e-09	-2.02698e-09	6.60981e-09	300	610	0	6.6431e-12	3.46452e-11	-4.7728e-10	3.82235e-08	-4.2401e-08	-2.49938e-09	300	200	0	0.0810796	1.30956	68.4836	141.074	-1615.61	2003.85	-311	200	0	-0.13234	-0.161661	88.4156	546.228	262.606	905.035	-914	200	0
545	6	4.94008e-11	-7.28399e-11	-9.92737e-11	3.37225e-09	-1.68681e-08	7.39058e-09	300	610	0	-6.75007e-11	2.29045e-11	-7.61049e-10	6.14552e-08	-6.99077e-08	-7.6956e-09	300	200	0	0.100461	1.33625	68.6525	128.36	-1615.37	2008.24	-311	200	0	-0.522586	-0.200826	88.2253	625.827	446.299	917.85	-914	200	0
545	7	-9.16222e-12	-1.0686e-10	-2.74772e-10	1.24408e-08	-3.91832e-08	7.216e-09	300	610	0	-1.8246e-10	-2.26549e-12	-1.09679e-09	8.91181e-08	-1.03253e-07	-1.51375e-08	300	200	0	0.124548	1.3511	68.7564	118.081	-1615.16	2007.95	-311	200	0	-0.914007	-0.286463	88.2102	686.138	616.608	917.115	-914	200	0
545	8	-1.0912e-10	-1.43871e-10	-5.23034e-10	2.56337e-08	-6.987e-08	5.41601e-09	300	610	0	-3.44571e-10	-4.55733e-11	-1.45329e-09	1.18751e-07	-1.39839e-07	-2.4942e-08	300	200	0	0.147179	1.3557	68.7769	112.235	-1617.15	2003.23	-311	200	0	-1.26537	-0.409877	88.3946	723.875	754.258	901.753	-914	200	0
545	9	-2.60346e-10	-1.78409e-10	-8.46371e-10	4.32642e-08	-1.08754e-07	1.16223e-09	300	610	0	-5.55074e-10	-1.11447e-10	-1.77199e-09	1.45667e-07	-1.74474e-07	-3.68226e-08	300	200	0	0.163702	1.35279	68.6894	112.759	-1622.32	1995.64	-311	200	0	-1.5539	-0.548436	88.7915	731.736	853.473	873.521	-914	200	0
546	0	-4.69383e-10	-2.01486e-10	-1.23324e-09	6.49571e-08	-1.53833e-07	-6.47729e-09	300	610	0	-8.06094e-10	-2.0291e-10	-1.95885e-09	1.62274e-07	-1.98534e-07	-4.98506e-08	300	200	0	0.172062	1.34577	68.4798	119.764	-1630.05	1987.28	-311	200	0	-1.77995	-0.656217	89.3827	707.404	915.349	837.406	-914	200	0	-0.678223	0.913551	157.432	32105.8	101754	2886.99	0	0	0
546	1	-7.35624e-10	-1.9984e-10	-1.65037e-09	8.92173e-08	-2.00338e-07	-1.84214e-08	300	610	0	-1.07553e-09	-3.19913e-10	-1.87765e-09	1.57509e-07	-1.99212e-07	-6.21726e-08	300	200	0	0.174041	1.33902	68.1637	131.112	-1640.08	1979.96	-311	200	0	-1.94935	-0.682838	90.0543	658.285	939.124	799.909	-914	200	0
546	2	-1.04615e-09	-1.55539e-10	-2.03366e-09	1.12912e-07	-2.39679e-07	-3.53755e-08	300	610	0	-1.32113e-09	-4.57074e-10	-1.34706e-09	1.16559e-07	-1.59081e-07	-7.07115e-08	300	200	0	0.174166	1.33446	67.7893	143.821	-1652.94	1974.55	-311	200	0	-2.0572	-0.612821	90.5759	591.878	925.193	765.755	-914	200	0
546	3	-1.3693e-09	-4.62326e-11	-2.27858e-09	1.30709e-07	-2.58403e-07	-5.75277e-08	300	610	0	-1.47434e-09	-6.00854e-10	-1.44884e-10	2.11653e-08	-5.62951e-08	-7.08999e-08	300	200	0	0.176389	1.32835	67.4234	155.396	-1667.67	1970.75	-311	200	0	-2.08764	-0.475043	90.6989	505.218	883.82	737.372	-914	200	0
546	4	-1.6474e-09	1.53468e-10	-2.23208e-09	1.34559e-07	-2.37386e-07	-8.41273e-08	300	610	0	-1.43508e-09	-7.26331e-10	1.97608e-09	-1.4914e-07	1.34152e-07	-5.65254e-08	300	200	0	0.181155	1.31519	67.1359	163.791	-1681.11	1967.72	-311	200	0	-2.01789	-0.3085	90.2793	391.301	834.047	716.852	-914	200	0
546	5	-1.78949e-09	4.68979e-10	-1.68834e-09	1.13352e-07	-1.51606e-07	-1.12946e-07	300	610	0	-1.06922e-09	-7.93955e-10	5.25526e-09	-4.14422e-07	4.37574e-07	-1.98028e-08	300	200	0	0.185896	1.29437	66.9874	167.48	-1690.73	1964.7	-311	200	0	-1.82521	-0.136608	89.3393	251.266	790.51	706.125	-914	200	0
546	6	-1.66554e-09	9.2049e-10	-3.92525e-10	5.29627e-08	2.9027e-08	-1.39649e-07	300	610	0	-2.11158e-10	-7.46932e-10	9.86889e-09	-7.89883e-07	8.74571e-07	4.81745e-08	300	200	0	0.188393	1.27149	67.0147	166.505	-1696.78	1961.36	-311	200	0	-1.50454	0.0264397	88.0581	95.4181	754.565	705.635	-914	200	0
546	7	-1.10458e-09	1.51492e-09	1.94266e-09	-6.30546e-08	3.37179e-07	-1.57135e-07	300	610	0	1.32503e-09	-5.10258e-10	1.58468e-08	-1.27912e-06	1.45327e-06	1.56416e-07	300	200	0	0.18903	1.25485	67.214	163.288	-1701	1957.84	-311	200	0	-1.08498	0.168602	86.6819	-60.4676	720.875	714.303	-914	200	0
546	8	1.00142e-10	2.23465e-09	5.60134e-09	-2.51766e-07	8.03222e-07	-1.54963e-07	300	610	0	3.72212e-09	7.19284e-12	2.2958e-08	-1.8648e-06	2.15844e-06	3.12243e-07	300	200	0	0.19004	1.25044	67.531	161.711	-1704.43	1954.66	-311	200	0	-0.627002	0.283048	85.409	-197.081	687.365	729.801	-914	200	0
546	9	2.17471e-09	3.02307e-09	1.08033e-08	-5.27779e-07	1.44724e-06	-1.19051e-07	300	610	0	7.11949e-09	9.05693e-10	3.05657e-08	-2.49675e-06	2.93734e-06	5.18521e-07	300	200	0	0.193612	1.25857	67.8724	164.84	-1707.37	1952.43	-311	200	0	-0.199897	0.371364	84.3627	-297.177	654.452	748.671	-914	200	0
547	0	5.33201e-09	3.76747e-09	1.76107e-08	-8.98399e-07	2.26726e-06	-3.19039e-08	300	610	0	1.15521e-08	2.28062e-09	3.74592e-08	-3.07816e-06	3.68295e-06	7.69773e-07	300	200	0	0.200895	1.27591	68.1373	173.67	-1710.4	1951.74	-311	200	0	0.142749	0.448524	83.6363	-353.142	617.556	767.533	-914	200	0	-0.16543	1.94904	152.605	30550.6	97773.4	1806.81	0	0	0
547	1	9.71775e-09	4.28095e-09	2.57988e-08	-1.35671e-06	3.22335e-06	1.26286e-07	300	610	0	1.68662e-08	4.19909e-09	4.16812e-08	-3.45108e-06	4.21606e-06	1.04714e-06	300	200	0	0.211362	1.29911	68.254	187.235	-1713.93	1953.32	-311	200	0	0.369208	0.543474	83.2938	-369.193	567.135	784.532	-914	200	0
547	2	1.53306e-08	4.28632e-09	3.46904e-08	-1.87252e-06	4.21784e-06	3.75234e-07	300	610	0	2.26114e-08	6.66509e-09	4.03812e-08	-3.38407e-06	4.26902e-06	1.31243e-06	300	200	0	0.222178	1.32319	68.2016	202.632	-1717.09	1957.84	-311	200	0	0.464066	0.682508	83.3053	-358.669	500.473	799.952	-914	200	0
547	3	2.1914e-08	3.40681e-09	4.29618e-08	-2.38134e-06	5.0729e-06	7.30414e-07	300	610	0	2.7915e-08	9.57203e-09	2.97466e-08	-2.56577e-06	3.47589e-06	1.50168e-06	300	200	0	0.228825	1.3392	68.0014	216.086	-1717.49	1965.39	-311	200	0	0.430049	0.865291	83.5286	-339.263	430.911	815.633	-914	200	0
547	4	2.882e-08	1.17066e-09	4.84393e-08	-2.77252e-06	5.50815e-06	1.19671e-06	300	610	0	3.13509e-08	1.26431e-08	5.08146e-09	-6.10468e-07	1.37563e-06	1.51944e-06	300	200	0	0.226671	1.33873	67.6944	225.274	-1712.48	1975.34	-311	200	0	0.29176	1.05789	83.8063	-324.11	380.686	832.836	-914	200	0
547	5	3.48553e-08	-2.9614e-09	4.79215e-08	-2.87797e-06	5.12296e-06	1.75957e-06	300	610	0	3.08257e-08	1.53628e-08	-3.88717e-08	2.91693e-06	-2.56256e-06	1.23526e-06	300	200	0	0.212358	1.31979	67.3309	229.765	-1700.66	1986.67	-311	200	0	0.0892808	1.20861	84.0805	-311.216	366.409	849.807	-914	200	0
547	6	3.81245e-08	-9.53409e-09	3.70836e-08	-2.46458e-06	3.39069e-06	2.37366e-06	300	610	0	2.35202e-08	1.69074e-08	-1.07258e-07	8.44719e-06	-8.88078e-06	4.84832e-07	300	200	0	0.185037	1.2864	66.974	229.355	-1682.98	1998.39	-311	200	0	-0.136538	1.27149	84.4088	-282.55	395.947	862.406	-914	200	0
547	7	3.59048e-08	-1.89888e-08	1.05436e-08	-1.23452e-06	-3.25317e-07	2.94952e-06	300	610	0	5.93647e-09	1.60879e-08	-2.03959e-07	1.63142e-05	-1.80283e-05	-9.20905e-07	300	200	0	0.146408	1.24549	66.6973	223.421	-1662.85	2009.48	-311	200	0	-0.35632	1.22529	84.8957	-217.369	471.797	868.796	-914	200	0
547	8	2.45987e-08	-3.14955e-08	-3.78032e-08	1.16091e-06	-6.72103e-06	3.33948e-06	300	610	0	-2.58774e-08	1.13265e-08	-3.29854e-07	2.66141e-05	-3.02001e-05	-3.17491e-06	300	200	0	0.0993716	1.20503	66.5602	211.85	-1644.88	2018.64	-311	200	0	-0.552092	1.08118	85.6119	-108.558	585.042	872.785	-914	200	0
547	9	-1.66537e-10	-4.67171e-08	-1.14052e-07	5.08648e-06	-1.64512e-05	3.32523e-06	300	610	0	-7.58446e-08	6.96282e-10	-4.80421e-07	3.90096e-05	-4.51076e-05	-6.43688e-06	300	200	0	0.0483181	1.17162	66.5761	195.725	-1633.48	2024.07	-311	200	0	-0.712751	0.870648	86.5494	31.664	709.378	880.814	-914	200	0
548	0	-4.32057e-08	-6.35041e-08	-2.23021e-07	1.08594e-05	-2.99634e-05	2.61091e-06	300	610	0	-1.47024e-07	-1.79369e-08	-6.42677e-07	5.24797e-05	-6.16821e-05	-1.07756e-05	300	200	0	0.000761232	1.14794	66.7119	177.172	-1631.74	2023.82	-311	200	0	-0.836249	0.620295	87.629	178.045	810.106	895.589	-914	200	0	-0.165431	1.94904	152.605	30550.6	97773.4	1806.81	0	0	0
548	1	-1.09103e-07	-7.95329e-08	-3.663e-07	1.86482e-05	-4.72513e-05	8.27097e-07	300	610	0	-2.40337e-07	-4.66258e-08	-7.91614e-07	6.50253e-05	-7.77192e-05	-1.60873e-05	300	200	0	-0.0349689	1.13292	66.9202	158.873	-1640.03	2016.71	-311	200	0	-0.931927	0.339299	88.7247	301.368	857.871	912.719	-914	200	0
548	2	-2.01093e-07	-9.0919e-08	-5.39544e-07	2.83281e-05	-6.75216e-05	-2.44696e-06	300	610	0	-3.52796e-07	-8.68551e-08	-8.86505e-07	7.33617e-05	-8.94957e-05	-2.19898e-05	300	200	0	-0.0548739	1.1238	67.1593	143.792	-1655.05	2003.44	-311	200	0	-1.01624	0.025419	89.6842	376.666	834.625	923.198	-914	200	0
548	3	-3.1939e-07	-9.18691e-08	-7.28981e-07	3.92899e-05	-8.87756e-05	-7.63405e-06	300	610	0	-4.75236e-07	-1.38814e-07	-8.67716e-07	7.26482e-05	-9.14201e-05	-2.76961e-05	300	200	0	-0.0600403	1.11911	67.3896	135.573	-1670.37	1986.57	-311	200	0	-1.10563	-0.323289	90.3844	393.05	734.752	919.534	-914	200	0
548	4	-4.5891e-07	-7.44711e-08	-9.073e-07	5.02082e-05	-0.000107333	-1.50728e-05	300	610	0	-5.89646e-07	-2.004e-07	-6.55101e-07	5.63426e-05	-7.58098e-05	-3.18777e-05	300	200	0	-0.0533563	1.12081	67.5697	138.43	-1679.22	1969.28	-311	200	0	-1.20551	-0.691456	90.7918	356.75	564.766	900.971	-914	200	0
548	5	-6.06412e-07	-2.87685e-08	-1.0293e-06	5.87866e-05	-0.000117353	-2.48853e-05	300	610	0	-6.66364e-07	-2.6596e-07	-1.49461e-07	1.62991e-05	-3.29388e-05	-3.25403e-05	300	200	0	-0.0383713	1.13256	67.6581	155.017	-1678.25	1954.16	-311	200	0	-1.29453	-1.03384	90.9325	280.876	342.325	874.169	-914	200	0
548	6	-7.37209e-07	5.66868e-08	-1.02806e-06	6.15165e-05	-0.000110445	-3.67915e-05	300	610	0	-6.61618e-07	-3.24835e-07	7.60982e-07	-5.67275e-05	4.84563e-05	-2.6945e-05	300	200	0	-0.0201462	1.15582	67.6205	183.798	-1668.37	1942.91	-311	200	0	-1.32565	-1.29333	90.8246	176.594	96.9292	848.075	-914	200	0
548	7	-8.11831e-07	1.93562e-07	-8.12705e-07	5.35082e-05	-7.55272e-05	-4.98705e-05	300	610	0	-5.16166e-07	-3.59875e-07	2.18669e-06	-0.000171978	0.000179977	-1.16258e-05	300	200	0	-0.00311741	1.18764	67.4499	218.973	-1651.98	1936.47	-311	200	0	-1.25777	-1.43611	90.4895	57.5175	-130.421	826.69	-914	200	0
548	8	-7.73273e-07	3.91489e-07	-2.69624e-07	2.84838e-05	8.65742e-07	-6.22771e-05	300	610	0	-1.56149e-07	-3.46194e-07	4.21296e-06	-0.000336768	0.000371406	1.74293e-05	300	200	0	0.0126429	1.22149	67.183	253.26	-1630.92	1935.1	-311	200	0	-1.08926	-1.45987	89.9855	-53.3076	-295.674	807.189	-914	200	0
548	9	-5.4586e-07	6.54556e-07	7.30856e-07	-2.09472e-05	0.000133555	-7.09414e-05	300	610	0	5.024e-07	-2.5061e-07	6.86357e-06	-0.000553549	0.000627338	6.43501e-05	300	200	0	0.0305355	1.25017	66.8865	281.099	-1608.05	1938.32	-311	200	0	-0.861879	-1.37698	89.3912	-126.894	-368.309	784.781	-914	200	0
549	0	-3.71334e-08	9.76372e-07	2.31941e-06	-0.000102578	0.000336643	-7.13003e-05	300	610	0	1.54362e-06	-3.23963e-08	1.00505e-05	-0.000815805	0.000942387	0.000132614	300	200	0	0.0531273	1.26827	66.628	299.931	-1589.22	1945.11	-311	200	0	-0.637925	-1.20582	88.7852	-141.144	-344.962	757.913	-914	200	0	-0.718744	0.655316	156.809	31715.2	101386	3027.27	0	0	0
549	1	8.55384e-07	1.33363e-06	4.60139e-06	-0.000223285	0.000620062	-5.71394e-05	300	610	0	3.03449e-06	3.53857e-07	1.35092e-05	-0.00110277	0.00129493	0.000223845	300	200	0	0.0811963	1.27353	66.4614	309.271	-1581.25	1953.97	-311	200	0	-0.469105	-0.967259	88.2692	-93.392	-247.756	729.797	-914	200	0
549	2	2.23034e-06	1.67846e-06	7.61622e-06	-0.000386926	0.000984426	-2.06608e-05	300	610	0	4.99829e-06	9.5228e-07	1.67236e-05	-0.00137321	0.00163957	0.000336103	300	200	0	0.116237	1.26646	66.4218	309.213	-1587.64	1962.95	-311	200	0	-0.376634	-0.674268	87.9973	-3.40344	-109.65	707.436	-914	200	0
549	3	4.15928e-06	1.93015e-06	1.12805e-05	-0.000591309	0.00141402	4.707e-05	300	610	0	7.3774e-06	1.79564e-06	1.88464e-05	-0.00155882	0.001899	0.000461655	300	200	0	0.160943	1.2486	66.5155	300.048	-1606.91	1970.16	-311	200	0	-0.354956	-0.332888	88.1375	95.3889	38.6835	698.94	-914	200	0
549	4	6.65175e-06	1.96767e-06	1.53145e-05	-0.000824171	0.00186799	0.000155112	300	610	0	9.98553e-06	2.89011e-06	1.86305e-05	-0.0015584	0.00195644	0.000584293	300	200	0	0.216746	1.2224	66.7127	282.649	-1634.18	1974.32	-311	200	0	-0.387653	0.0421978	88.7493	169.437	175.143	709.19	-914	200	0
549	5	9.6075e-06	1.6249e-06	1.9155e-05	-0.00105828	0.0022702	0.000310862	300	610	0	1.24511e-05	4.1944e-06	1.43917e-05	-0.00123451	0.00165065	0.000676432	300	200	0	0.282098	1.19255	66.9568	258.58	-1662.94	1974.87	-311	200	0	-0.455303	0.416596	89.6757	195.968	289.523	737.125	-914	200	0
549	6	1.27561e-05	6.91772e-07	2.18627e-05	-0.001246	0.00249901	0.000517292	300	610	0	1.41575e-05	5.59314e-06	4.03476e-06	-0.000415189	0.000776509	0.000696419	300	200	0	0.352362	1.16514	67.1917	230.129	-1685.92	1971.8	-311	200	0	-0.537376	0.739454	90.5732	168.895	381.635	776.95	-914	200	0
549	7	1.55872e-05	-1.07464e-06	2.20386e-05	-0.00131413	0.00237875	0.000769064	300	610	0	1.41897e-05	6.86612e-06	-1.48154e-05	0.00109594	-0.000904891	0.000586768	300	200	0	0.41948	1.14328	67.3872	200.603	-1697.02	1965.81	-311	200	0	-0.620224	0.964819	91.0847	100.313	454.705	820.187	-914	200	0
549	8	1.72791e-05	-3.92408e-06	1.77744e-05	-0.00116012	0.00167633	0.00104749	300	610	0	1.13032e-05	7.65639e-06	-4.45289e-05	0.00349695	-0.00364167	0.00027438	300	200	0	0.47198	1.12397	67.539	173.867	-1693.83	1958.12	-311	200	0	-0.702855	1.07822	91.0226	17.2774	512.505	856.958	-914	200	0
549	9	1.66386e-05	-8.06632e-06	6.67202e-06	-0.000651684	0.000106999	0.00131453	300	610	0	3.93879e-06	7.44321e-06	-8.69752e-05	0.00694783	-0.00764653	-0.000325847	300	200	0	0.497538	1.10104	67.6458	152.804	-1678.12	1949.79	-311	200	0	-0.788343	1.09575	90.428	-48.5338	560.62	878.317	-914	200	0
550	0	1.20744e-05	-1.35982e-05	-1.40217e-05	0.000367764	-0.00264469	0.0015064	300	610	0	-9.68666e-06	5.52898e-06	-0.000142765	0.0115091	-0.0130265	-0.00130224	300	200	0	0.488008	1.07178	67.7011	138.2	-1654.5	1941.26	-311	200	0	-0.874112	1.03547	89.4965	-74.4358	605.355	878.572	-914	200	0	-0.646835	1.11245	158.112	31765.9	102952	2479.03	0	0	0
550	1	1.63208e-06	-2.03998e-05	-4.71062e-05	0.00206461	-0.00688221	0.00152775	300	610	0	-3.13764e-05	1.05307e-06	-0.000210195	0.0170559	-0.0196824	-0.00273042	300	200	0	0.443613	1.03924	67.704	129.137	-1628.51	1932.82	-311	200	0	-0.957266	0.901174	88.4681	-54.8439	649.469	857.065	-914	200	0
550	2	-1.68684e-05	-2.79995e-05	-9.48811e-05	0.00458776	-0.0128253	0.00124807	300	610	0	-6.25946e-05	-6.95015e-06	-0.000283888	0.0231665	-0.0271776	-0.00464822	300	200	0	0.372854	1.00843	67.6669	124.313	-1604.49	1925.44	-311	200	0	-1.04223	0.694421	87.5793	-2.20128	688.565	821.226	-914	200	0
550	3	-4.5548e-05	-3.54113e-05	-0.0001583	0.00802488	-0.0205025	0.000502822	300	610	0	-0.000103912	-1.94288e-05	-0.00035319	0.0289905	-0.034578	-0.00701993	300	200	0	0.289369	0.982524	67.6071	122.827	-1584.46	1920.82	-311	200	0	-1.13155	0.431788	87.0597	58.6399	714.199	786.736	-914	200	0
550	4	-8.59846e-05	-4.09595e-05	-0.000235777	0.0123389	-0.0296037	-0.000897634	300	610	0	-0.000154226	-3.71036e-05	-0.000400488	0.0331085	-0.040279	-0.0096893	300	200	0	0.209104	0.962586	67.534	123.901	-1568.44	1920.6	-311	200	0	-1.21342	0.147	87.0864	102.618	725.208	769.382	-914	200	0
550	5	-0.000138485	-4.21157e-05	-0.000321639	0.0172835	-0.0392945	-0.00314728	300	610	0	-0.000209755	-6.01512e-05	-0.000399703	0.0334053	-0.0418423	-0.0123229	300	200	0	0.147241	0.948484	67.4467	126.85	-1555.84	1925.29	-311	200	0	-1.26894	-0.120169	87.707	115.638	733.591	774.619	-914	200	0
550	6	-0.000201081	-3.53933e-05	-0.00040428	0.0222996	-0.0480011	-0.00640739	300	610	0	-0.00026284	-8.7764e-05	-0.000315454	0.0269943	-0.0358846	-0.014348	300	200	0	0.114374	0.938551	67.3446	131.58	-1546.48	1933.75	-311	200	0	-1.28697	-0.335997	88.8217	97.2138	753.003	795.682	-914	200	0
550	7	-0.000268255	-1.63619e-05	-0.000464182	0.0263997	-0.0531906	-0.010749	300	610	0	-0.000300665	-0.000117591	-0.000103508	0.0102462	-0.0180813	-0.014895	300	200	0	0.114625	0.929822	67.2393	138.246	-1540.33	1943.56	-311	200	0	-1.2649	-0.480215	90.2446	57.7566	782.697	821.045	-914	200	0
550	8	-0.000329462	2.01319e-05	-0.000472112	0.0280567	-0.0511867	-0.0160712	300	610	0	-0.000304106	-0.000145084	0.00028659	-0.021008	0.016633	-0.0127577	300	200	0	0.146299	0.920807	67.1553	146.163	-1536.94	1951.89	-311	200	0	-1.20098	-0.5486	91.766	13.5795	807.983	842.406	-914	200	0
550	9	-0.0003676	7.94301e-05	-0.000388006	0.0251205	-0.0370868	-0.0219955	300	610	0	-0.000247029	-0.000162817	0.000905649	-0.0710116	0.0735618	-0.0063948	300	200	0	0.203079	0.914199	67.1237	153.365	-1535.9	1956.63	-311	200	0	-1.09029	-0.55053	93.152	-21.9692	816.558	856.296	-914	200	0
551	0	-0.000357704	0.000166095	-0.000161263	0.0148046	-0.00487282	-0.0277383	300	610	0	-9.65325e-05	-0.000159897	0.00179457	-0.143256	0.157322	0.00599808	300	200	0	0.27556	0.916061	67.176	157.133	-1537.69	1957.14	-311	200	0	-0.929613	-0.500632	94.1489	-44.4357	808.282	861.264	-914	200	0	-0.641293	1.11396	158.121	31769.2	102950	2477.66	0	0	0
551	1	-0.000266318	0.000282387	0.000266546	-0.00620756	0.0521668	-0.0319746	300	610	0	0.000185241	-0.000121661	0.00296851	-0.239203	0.270382	0.026309	300	200	0	0.353153	0.931408	67.3309	154.903	-1543.39	1954.35	-311	200	0	-0.731529	-0.407512	94.5831	-54.9384	785.854	855.925	-914	200	0
551	2	-5.21465e-05	0.000426094	0.000955353	-0.0414663	0.140557	-0.0327124	300	610	0	0.000636911	-2.99291e-05	0.00439475	-0.35648	0.410957	0.0561796	300	200	0	0.424394	0.959326	67.5795	145.353	-1553.1	1950.08	-311	200	0	-0.529556	-0.273288	94.4831	-56.2813	744.839	839.059	-914	200	0
551	3	0.000331171	0.000587683	0.00195527	-0.0941924	0.265145	-0.0272122	300	610	0	0.00129042	0.000135824	0.00596406	-0.486534	0.570237	0.0964833	300	200	0	0.477134	0.991594	67.8837	129.287	-1565.22	1946.3	-311	200	0	-0.360133	-0.106333	94.0671	-53.916	680.52	810.227	-914	200	0
551	4	0.000929192	0.000746865	0.00328895	-0.166366	0.426857	-0.0120029	300	610	0	0.00215946	0.000395949	0.00745679	-0.611844	0.729021	0.146575	300	200	0	0.503013	1.01626	68.1919	109.55	-1577.8	1944.42	-311	200	0	-0.243276	0.0712719	93.5862	-54.6047	599.238	769.577	-914	200	0
551	5	0.00177664	0.000868854	0.00492658	-0.257396	0.619603	0.0169392	300	610	0	0.00322316	0.000766273	0.00850678	-0.702918	0.854018	0.203305	300	200	0	0.502996	1.02462	68.4568	90.0256	-1590.18	1944.8	-311	200	0	-0.18654	0.22641	93.1808	-62.7777	519.148	717.637	-914	200	0
551	6	0.00288216	0.000900856	0.00675326	-0.362348	0.826357	0.063765	300	610	0	0.00440487	0.00125147	0.008569	-0.71556	0.894328	0.259814	300	200	0	0.485481	1.01719	68.6396	73.9289	-1602.43	1946.76	-311	200	0	-0.196241	0.319668	92.8681	-80.9424	461.567	656.995	-914	200	0
551	7	0.00420732	0.00076971	0.00852998	-0.469751	1.0146	0.131985	300	610	0	0.00554676	0.00183585	0.00690029	-0.589165	0.778985	0.304223	300	200	0	0.458186	1.00329	68.7077	62.5544	-1613.74	1949.14	-311	200	0	-0.272685	0.317771	92.6127	-110.313	438.623	593.952	-914	200	0
551	8	0.00563968	0.000381999	0.00985136	-0.559144	1.13162	0.22327	300	610	0	0.00638263	0.00247156	0.00256706	-0.247157	0.416837	0.318378	300	200	0	0.423643	0.993739	68.6446	55.9366	-1622.34	1950.79	-311	200	0	-0.399137	0.215698	92.3713	-146.255	445.276	537.007	-914	200	0
551	9	0.00696148	-0.000371551	0.0101068	-0.598676	1.10049	0.335742	300	610	0	0.0065129	0.00306472	-0.00550195	0.398943	-0.299476	0.276976	300	200	0	0.38114	0.994245	68.4665	53.9186	-1626.88	1950.57	-311	200	0	-0.543445	0.0462736	92.0948	-174.379	463.834	492.865	-914	200	0
552	0	0.00781688	-0.00160514	0.00845521	-0.543288	0.818137	0.46174	300	610	0	0.00538893	0.00346087	-0.0183953	1.43996	-1.48324	0.147532	300	200	0	0.329743	1.0055	68.2226	56.2082	-1626.91	1947.35	-311	200	0	-0.671418	-0.140174	91.7446	-177.412	477.78	463.809	-914	200	0	-0.375736	0.986498	158.314	31665.5	102944	2321.57	0	0	0
552	1	0.00768372	-0.00341784	0.00382937	-0.334294	0.157395	0.585136	300	610	0	0.00231654	0.00343222	-0.0370058	2.95198	-3.23457	-0.108201	300	200	0	0.270065	1.02577	67.9729	62.5966	-1623.09	1940.81	-311	200	0	-0.758666	-0.303428	91.316	-150.694	480.926	449.321	-914	200	0
552	2	0.00585877	-0.00586188	-0.00501033	0.0985254	-1.02446	0.678419	300	610	0	-0.00350756	0.00267066	-0.061701	4.96967	-5.60987	-0.530555	300	200	0	0.205724	1.05094	67.7617	73.1256	-1617.91	1932.2	-311	200	0	-0.794434	-0.419023	90.8228	-108.008	476.41	449.378	-914	200	0
552	3	0.00146977	-0.0088972	-0.0193461	0.830888	-2.86759	0.699984	300	610	0	-0.0129099	0.000792302	-0.0918581	7.44845	-8.57789	-1.15513	300	200	0	0.143316	1.07526	67.6037	87.3671	-1615.14	1924.05	-311	200	0	-0.779855	-0.471145	90.2608	-69.2866	474.803	465.176	-914	200	0
552	4	-0.0064687	-0.0123315	-0.0402682	1.93237	-5.47866	0.592338	300	610	0	-0.0265862	-0.00263899	-0.125261	10.2152	-11.9613	-2.0019	300	200	0	0.0898883	1.09418	67.4823	103.858	-1617.16	1919.04	-311	200	0	-0.723772	-0.448711	89.6094	-45.0867	492.36	497.762	-914	200	0
552	5	-0.0189345	-0.0157476	-0.0683073	3.44745	-8.88397	0.282282	300	610	0	-0.04486	-0.00805971	-0.157384	12.909	-15.3657	-3.05954	300	200	0	0.0497135	1.1053	67.366	120.19	-1622.49	1919.03	-311	200	0	-0.642659	-0.346322	88.8904	-32.6413	542.34	546.413	-914	200	0
552	6	-0.0366897	-0.0184235	-0.102911	5.36772	-12.9645	-0.315527	300	610	0	-0.0673408	-0.0158166	-0.180619	14.9175	-18.1006	-4.26463	300	200	0	0.0234608	1.1073	67.2399	133.347	-1625.95	1925	-311	200	0	-0.568087	-0.176067	88.2162	-22.3891	628.069	607.97	-914	200	0
552	7	-0.0599626	-0.0192574	-0.141755	7.59451	-17.3733	-1.28985	300	610	0	-0.0924769	-0.0260281	-0.183576	15.3174	-19.1038	-5.47628	300	200	0	0.0108173	1.10052	67.1143	140.726	-1622.27	1937.31	-311	200	0	-0.54422	0.0207797	87.7273	-5.23395	746.532	678.701	-914	200	0
552	8	-0.0880066	-0.0167144	-0.179921	9.89267	-21.4388	-2.71701	300	610	0	-0.117019	-0.0383914	-0.150652	12.8366	-16.8873	-6.44809	300	200	0	0.0138891	1.08829	67.0061	141.877	-1610.39	1955.3	-311	200	0	-0.60214	0.189207	87.4683	23.821	892.92	756.076	-914	200	0
552	9	-0.118533	-0.00882545	-0.208994	11.8384	-24.0642	-4.63581	300	610	0	-0.135439	-0.0519335	-0.0621473	5.85996	-9.53018	-6.80122	300	200	0	0.0378534	1.07491	66.9271	139.266	-1594.9	1976.72	-311	200	0	-0.737014	0.294205	87.3599	63.5172	1059.27	835.847	-914	200	0
553	0	-0.147048	0.00672576	-0.216221	12.7678	-23.6403	-7.01183	300	610	0	-0.139391	-0.0647179	0.104673	-7.4895	5.24203	-6.00508	300	200	0	0.0867523	1.06221	66.8846	136.858	-1583.78	1997.59	-311	200	0	-0.916435	0.332294	87.2965	106.064	1233.48	908.14	-914	200	0	-0.453145	0.711527	157.469	31955.8	99076.6	3308.32	0	0	0
553	1	-0.16615	0.0323789	-0.183953	11.7365	-18.001	-9.69038	300	610	0	-0.11736	-0.0735332	0.373115	-29.1549	29.848	-3.37511	300	200	0	0.156151	1.05071	66.8745	137.903	-1583.92	2013.27	-311	200	0	-1.1072	0.310507	87.2296	139.509	1403.81	960.295	-914	200	0
553	2	-0.164921	0.0702826	-0.0896861	7.50915	-4.45977	-12.3397	300	610	0	-0.0547051	-0.0736173	0.762639	-60.7912	66.4551	1.89901	300	200	0	0.230961	1.0441	66.8815	143.498	-1597.6	2020.14	-311	200	0	-1.29358	0.222896	87.1364	150.997	1561.56	984.417	-914	200	0
553	3	-0.128583	0.121634	0.0928687	-1.40054	20.0169	-14.3887	300	610	0	0.0656129	-0.0584978	1.28198	-103.21	116.345	10.6784	300	200	0	0.293809	1.05019	66.8936	152.226	-1621.97	2016.93	-311	200	0	-1.4778	0.0504011	86.9692	129.814	1693.95	981.201	-914	200	0
553	4	-0.0387184	0.185724	0.391125	-16.6066	58.4379	-14.9688	300	610	0	0.261274	-0.0200703	1.91943	-155.585	178.99	23.7338	300	200	0	0.335847	1.0752	66.9133	161.148	-1651.04	2004.66	-311	200	0	-1.666	-0.215318	86.6871	72.1748	1777.99	958.218	-914	200	0
553	5	0.12561	0.258683	0.828768	-39.6104	113.145	-12.8738	300	610	0	0.547403	0.0509276	2.6301	-214.417	250.833	41.5193	300	200	0	0.358662	1.11719	66.9529	167.798	-1678.33	1985.75	-311	200	0	-1.85594	-0.547665	86.3025	-11.4571	1787.89	925.996	-914	200	0
553	6	0.385376	0.331937	1.41809	-71.4066	184.833	-6.56036	300	610	0	0.931548	0.163852	3.32076	-272.28	323.772	63.8434	300	200	0	0.367871	1.16617	67.0285	171.637	-1697.99	1963.23	-311	200	0	-2.04184	-0.889639	85.8834	-94.3794	1709.14	893.908	-914	200	0
553	7	0.757268	0.390514	2.14903	-111.902	271.19	5.78084	300	610	0	1.40651	0.326282	3.83341	-316.458	383.494	89.4325	300	200	0	0.367569	1.20894	67.1563	174.197	-1704.74	1939.99	-311	200	0	-2.22016	-1.1858	85.5475	-143.842	1546.68	868.078	-914	200	0
553	8	1.24706	0.411415	2.9747	-159.13	365.154	26.0469	300	610	0	1.94095	0.541133	3.93012	-327.673	407.845	115.394	300	200	0	0.359798	1.23381	67.3423	178.026	-1694.71	1918.9	-311	200	0	-2.3788	-1.40978	85.4309	-138.668	1321.54	852.128	-914	200	0
553	9	1.84035	0.362456	3.79392	-208.274	452.863	55.8939	300	610	0	2.46799	0.802606	3.28335	-279.232	365.624	136.619	300	200	0	0.346078	1.23495	67.5713	184.667	-1667.2	1902.89	-311	200	0	-2.49016	-1.55924	85.6042	-82.3519	1063.12	847.299	-914	200	0
554	0	2.49061	0.202141	4.43204	-250.561	511.505	96.2157	300	610	0	2.87289	1.09095	1.4776	-137.076	216.373	145.205	300	200	0	0.328287	1.21358	67.8103	193.339	-1625.42	1894.17	-311	200	0	-2.52398	-1.62965	86.0061	-0.880774	804.77	850.67	-914	200	0	-14.5414	-4.68162	98.554	17640.5	111174	5479.38	0	0	0
554	1	3.10514	-0.118608	4.62285	-272.152	507.431	146.395	300	610	0	2.98138	1.36623	-1.96951	138.598	-88.0847	130.028	255.276	129.628	0	0.308593	1.17409	68.024	202.318	-1576.28	1892.97	-311	200	0	-2.45985	-1.60686	86.4875	72.6748	577.253	856.013	-914	200	0
554	2	3.53007	-0.651886	3.99611	-253.269	395.122	203.313	300	610	0	2.55184	1.56171	-7.55659	589.331	-599.356	76.6687	220.684	122.011	0	0.28874	1.12152	68.1891	211.453	-1529.3	1897.66	-311	200	0	-2.28728	-1.4834	86.9418	114.747	399.092	858.751	-914	200	0
554	3	3.53713	-1.44422	2.07737	-167.908	117.852	260.149	300	610	0	1.27559	1.57786	-15.7071	1251.07	-1364.31	-32.0372	213.14	120.35	0	0.27023	1.06226	68.3021	222.146	-1493.22	1905.91	-311	200	0	-2.00354	-1.26401	87.3932	120.777	276.19	859.034	-914	200	0
554	4	2.81593	-2.52284	-1.69062	15.3773	-388.838	305.057	70.0026	600.904	0	-1.20867	1.27876	-26.626	2142.6	-2411.87	-214.463	209.417	119.53	0	0.256683	1.00276	68.3817	235.073	-1472.13	1915.53	-311	200	0	-1.61723	-0.956348	87.9672	102.311	210.709	859.738	-914	200	0
554	5	0.977634	-3.8757	-7.89362	330.972	-1189.48	319.906	149.311	568.071	0	-5.27886	0.493369	-40.0956	3248.91	-3733.73	-487.281	206.879	118.971	0	0.255703	0.946147	68.4627	249.357	-1464.85	1924.57	-311	200	0	-1.15437	-0.573586	88.7913	73.1581	205.459	863.552	-914	200	0
554	6	-2.42239	-5.42501	-17.0455	811.248	-2335.36	279.395	162.993	562.407	0	-11.2268	-0.945634	-55.349	4511.25	-5271.43	-860.414	204.76	118.495	0	0.275707	0.891644	68.5791	264.092	-1466.89	1931.32	-311	200	0	-0.66098	-0.147534	89.9214	38.6584	261.822	871.645	-914	200	0
554	7	-7.83367	-6.99474	-29.4285	1478.35	-3844.09	150.999	169.375	559.765	0	-19.0781	-3.10781	-71.3272	5848.74	-6938.08	-1330.43	202.729	118.001	0	0.317726	0.837832	68.7406	279.16	-1472.32	1934.91	-311	200	0	-0.195465	0.273599	91.3149	-3.35899	377.888	882.654	-914	200	0
554	8	-15.5956	-8.3157	-44.9872	2338.46	-5685.05	-98.6564	173.629	558.019	0	-28.5194	-5.92664	-87.2214	7201.66	-8664.84	-1877.5	200.657	117.432	0	0.370771	0.787004	68.9252	293.882	-1476.51	1935.82	-311	200	0	0.190518	0.643206	92.8085	-55.0437	546.459	892.891	-914	200	0
554	9	-25.7853	-9.12833	-63.5188	3390.81	-7799.14	-489.322	177.215	556.617	0	-39.0522	-9.27926	-102.739	8549.74	-10418.9	-2471.24	198.589	116.782	0	0.419006	0.745163	69.0987	306.053	-1479.26	1935.35	-311	200	0	0.471319	0.927014	94.1141	-111.031	752.14	898.104	-914	200	0
555	0	-38.2512	-9.27918	-85.0746	4646.85	-10145.2	-1026.23	180.75	555.379	0	-50.1833	-13.0563	-117.958	9897.17	-12184.1	-3082.04	196.708	116.096	0	0.451502	0.717304	69.2419	313.276	-1484.74	1934.68	-311	200	0	0.65323	1.09966	94.8913	-156.855	973.354	895.168	-914	200	0	-224.922	-26.7376	-273.704	-123413	198256	78919.3	684.793	446.041	0
555	1	-52.8833	-8.6738	-110.153	6138.45	-12728.7	-1719.72	184.446	554.274	0	-61.5114	-17.1687	-133.105	11252.6	-13942.6	-3688.32	195.251	115.461	0	0.462174	0.706005	69.3518	314.483	-1497.25	1934.38	-311	200	0	0.763396	1.14557	94.8676	-174.345	1187.39	884.217	-914	200	0
555	2	-69.7739	-7.19854	-139.533	7909.76	-15595.8	-2594.42	188.228	553.313	0	-72.7619	-21.5428	-148.403	12617.1	-15671.8	-4276.66	194.397	114.98	0	0.446795	0.712369	69.4294	309.621	-1517.31	1934.33	-311	200	0	0.82694	1.06804	93.936	-147.304	1370.03	869.979	-914	200	0
555	3	-89.1031	-4.71835	-173.841	9996.67	-18796.9	-3680.36	191.873	552.495	0	-83.7875	-26.1026	-164.011	13981.7	-17350.2	-4840.66	194.213	114.752	0	0.404083	0.734644	69.4793	299.239	-1542.03	1934.34	-311	200	0	0.850174	0.885988	92.2144	-65.1428	1495.49	858.816	-914	200	0
555	4	-110.898	-1.10216	-213	12395.3	-22330.2	-5000.83	195.164	551.806	0	-94.5386	-30.7469	-180.086	15337.3	-18965.5	-5382.84	194.686	114.833	0	0.337457	0.770628	69.506	285.285	-1567.61	1934.29	-311	200	0	0.826728	0.620093	90.0294	72.5364	1543.83	852.932	-914	200	0
555	5	-134.765	3.70094	-255.779	15030	-26096.8	-6553.15	197.971	551.238	0	-105.038	-35.3555	-196.864	16687.8	-20520.1	-5914.47	195.765	115.232	0	0.256606	0.821235	69.496	271.449	-1589.97	1933.64	-311	200	0	0.755088	0.289191	87.774	251.815	1509.16	846.938	-914	200	0
555	6	-159.687	9.55092	-299.606	17736.5	-29886.3	-8285.54	200.248	550.801	0	-115.357	-39.8106	-214.716	18055.2	-22031.3	-6450.22	197.393	115.911	0	0.175053	0.885985	69.4151	262.029	-1605.1	1931.55	-311	200	0	0.643745	-0.0834667	85.7356	446.201	1404.4	831.417	-914	200	0
555	7	-183.943	16.0823	-340.722	20268.2	-33391.4	-10086.9	201.998	550.514	0	-125.571	-44.0157	-234.104	19474.4	-23527.3	-7001.77	199.501	116.813	0	0.104026	0.958656	69.2317	260.011	-1611.06	1927.42	-311	200	0	0.500616	-0.467131	84.0423	625.59	1260.51	801.762	-914	200	0
555	8	-205.215	22.7407	-374.68	22333.2	-36251.2	-11792.5	203.247	550.394	0	-135.666	-47.8915	-255.453	20977.3	-25033.2	-7571.06	202.005	117.882	0	0.0523619	1.03081	68.9399	265.576	-1609.03	1921.04	-311	200	0	0.324476	-0.82625	82.7158	765.275	1113.37	762.698	-914	200	0
555	9	-220.969	28.8398	-397.241	23657.6	-38123	-13206.1	204.031	550.445	0	-145.432	-51.347	-278.899	22573.6	-26549.6	-8143.76	204.806	119.062	0	0.0283217	1.09422	68.5636	276.428	-1602.04	1912.5	-311	200	0	0.113064	-1.12369	81.7396	847.539	984.812	723.632	-914	200	0
556	0	-229.082	33.67	-405.581	24063.7	-38775.1	-14143.4	204.396	550.669	0	-154.396	-54.2516	-304.026	24234.4	-28034.1	-8685.55	207.79	120.288	0	0.0343246	1.13882	68.1428	289.58	-1593.84	1902.16	-311	200	0	-0.122867	-1.32543	81.1068	857.95	878.117	691.008	-914	200	0	-320.37	-23.9549	-550.256	-198222	268505	108849	459.964	358.061	0
556	1	-228.519	36.6739	-399.357	23535.4	-38172.1	-14488.4	204.416	551.067	0	-161.849	-56.4415	-329.717	25888	-29401.6	-9144.32	210.828	121.484	0	0.0626132	1.15498	67.716	302.458	-1588.79	1890.47	-311	200	0	-0.359039	-1.41492	80.8306	786.581	792.001	665.632	-914	200	0
556	2	-219.702	37.6023	-381.044	22236.1	-36504.8	-14230.9	204.198	551.644	0	-166.992	-57.7614	-354.26	27430.1	-30541.2	-9460.46	213.789	122.571	0	0.100129	1.14079	67.3169	312.692	-1591.79	1877.91	-311	200	0	-0.569542	-1.40952	80.9046	637.566	730.22	645.972	-914	200	0
556	3	-204.354	36.5541	-355.277	20465.2	-34141	-13460.7	203.903	552.396	0	-169.118	-58.1043	-375.673	28745.1	-31343.2	-9580.37	216.568	123.484	0	0.137112	1.10524	66.9847	318.176	-1607.17	1864.97	-311	200	0	-0.74178	-1.35614	81.2677	434.478	693.338	632.123	-914	200	0
556	4	-184.881	33.8971	-327.552	18575.4	-31521.4	-12330.1	203.767	553.29	0	-167.737	-57.4368	-392.211	29734.8	-31727.4	-9468.06	219.106	124.187	0	0.169538	1.06399	66.7549	317.821	-1636.92	1852.24	-311	200	0	-0.888132	-1.30671	81.8215	211.625	670.231	626.122	-914	200	0
556	5	-163.674	30.1396	-302.917	16889.9	-29053.2	-11005.3	204.088	554.242	0	-162.649	-55.8299	-402.897	30350.4	-31664.9	-9111.8	221.407	124.67	0	0.194861	1.03296	66.6333	311.668	-1679.08	1840.58	-311	200	0	-1.0394	-1.29586	82.4739	-0.335643	644.409	629.471	-914	200	0
556	6	-142.629	25.818	-285.076	15647.7	-27035.5	-9628.05	205.164	555.111	0	-153.96	-53.4782	-407.872	30612.8	-31184.3	-8524.02	223.544	124.945	0	0.209985	1.02222	66.5933	300.31	-1727.46	1831.17	-311	200	0	-1.21758	-1.33169	83.1723	-183.305	604.302	640.657	-914	200	0
556	7	-122.993	21.4377	-276.02	14978.4	-25628.9	-8298.01	207.149	555.734	0	-142.089	-50.676	-408.381	30610.4	-30364.8	-7738.08	225.646	125.045	0	0.213817	1.03206	66.6035	284.661	-1772.96	1825.07	-311	200	0	-1.41419	-1.39946	83.9097	-333.891	544.716	654.538	-914	200	0
556	8	-105.461	17.4497	-276.073	14903.4	-24861.8	-7077.87	209.945	556.016	0	-127.716	-47.7533	-406.416	30475.1	-29318.7	-6803.48	227.86	125.015	0	0.209653	1.05533	66.6561	265.821	-1806.38	1822.58	-311	200	0	-1.59407	-1.47469	84.6681	-458.308	465.294	664.626	-914	200	0
556	9	-90.332	14.2274	-284.217	15352.7	-24659.9	-6005.95	213.236	555.982	0	-111.683	-45.0052	-404.182	30348.1	-28168.6	-5777.88	230.307	124.915	0	0.20471	1.0828	66.7713	244.785	-1821.59	1823.11	-311	200	0	-1.71755	-1.53628	85.3341	-560.52	373.614	666.817	-914	200	0
557	0	-77.6167	12.026	-298.539	16194.4	-24883.2	-5102.86	216.65	555.755	0	-94.8754	-42.645	-403.586	30347.6	-27022.8	-4717.91	233.043	124.805	0	0.205172	1.10524	66.98	222.319	-1817.15	1825.68	-311	200	0	-1.76239	-1.57269	85.7185	-633.292	286.518	661.249	-914	200	0	-75.5974	-25.2286	-657.415	-228936	293026	24801.8	440.28	346.42	0
557	1	-67.0589	10.9413	-316.641	17264.6	-25361.4	-4370.78	219.905	555.476	0	-78.0922	-40.7927	-405.896	30549.9	-25958.4	-3671.71	236.046	124.735	0	0.211052	1.11473	67.293	198.913	-1795.24	1829.36	-311	200	0	-1.72812	-1.57746	85.7138	-660.982	223.273	651.76	-914	200	0
557	2	-58.1891	10.9022	-336.025	18396.5	-25923.5	-3792.13	222.853	555.253	0	-61.9639	-39.4964	-411.614	30985.3	-25016.6	-2674.04	239.223	124.722	0	0.217451	1.10743	67.6777	175.122	-1759.7	1833.39	-311	200	0	-1.62263	-1.54424	85.413	-631.112	195.34	644.65	-914	200	0
557	3	-50.4554	11.7153	-354.445	19445.4	-26424.7	-3332.41	225.448	555.139	0	-46.9137	-38.7598	-420.563	31645	-24208.1	-1744.86	242.439	124.756	0	0.218603	1.08459	68.0564	152.257	-1714.94	1837.13	-311	200	0	-1.4544	-1.47743	85.0464	-544.983	202.105	647.35	-914	200	0
557	4	-43.3908	13.1397	-370.223	20308.4	-26769	-2948.77	227.695	555.145	0	-33.1662	-38.5572	-432.107	32493.8	-23523.4	-891.159	245.561	124.802	0	0.209677	1.05162	68.3357	132	-1665.69	1839.97	-311	200	0	-1.24158	-1.40062	84.8419	-420.239	234.712	666.493	-914	200	0
557	5	-36.7368	14.9607	-382.454	20935.3	-26919.7	-2602.11	229.613	555.261	0	-20.7888	-38.8392	-445.406	33482.8	-22941.7	-112.127	248.493	124.826	0	0.188121	1.01699	68.4557	115.126	-1616.6	1841.21	-311	200	0	-1.01619	-1.33627	84.958	-285.559	280.748	704.714	-914	200	0
557	6	-30.47	17.0287	-391.032	21326.1	-26895.4	-2265.96	231.22	555.462	0	-9.75466	-39.5365	-459.612	34559.5	-22437.8	595.284	251.181	124.807	0	0.155039	0.988741	68.4262	101.482	-1572.46	1840.22	-311	200	0	-0.807684	-1.28123	85.4654	-170.887	328.397	757.632	-914	200	0
557	7	-24.7408	19.2571	-396.494	21519	-26753.8	-1928.28	232.524	555.727	0	-0.00951321	-40.568	-474.003	35674	-21987.6	1232.15	253.613	124.739	0	0.115279	0.96951	68.3124	91.1646	-1538.37	1836.75	-311	200	0	-0.626113	-1.21258	86.3232	-96.244	372.615	814.227	-914	200	0
557	8	-19.7771	21.5974	-399.733	21571.7	-26571.2	-1589.67	233.527	556.035	0	8.47278	-41.8577	-488.069	36786.2	-21572.6	1794.58	255.8	124.629	0	0.0768489	0.954762	68.1833	84.7342	-1518.99	1831.05	-311	200	0	-0.469314	-1.10754	87.3805	-65.1551	416.629	861.92	-914	200	0
557	9	-15.8068	24.0172	-401.721	21543.5	-26420.5	-1261.21	234.232	556.372	0	15.6611	-43.3578	-501.541	37871.5	-21182.6	2273.2	257.765	124.49	0	0.0487075	0.935984	68.0768	82.1643	-1516.79	1823.86	-311	200	0	-0.340768	-0.952873	88.4475	-68.3674	467.812	893.172	-914	200	0
558	0	-13.0116	26.4928	-403.364	21485.2	-26354.6	-961.479	234.663	556.735	0	21.4706	-45.0653	-514.362	38921.6	-20815.9	2656.11	259.531	124.33	0	0.0368364	0.90568	68.0066	82.4345	-1530.19	1816.12	-311	200	0	-0.249262	-0.748446	89.3944	-93.1177	534.419	908.227	-914	200	0	2.83796	-19.92	-853.42	-288083	361981	5174.4	424.302	336.397	0
558	1	-11.507	29.0162	-405.459	21439.1	-26397	-712.816	234.896	557.124	0	25.7922	-47.0256	-526.597	39940.3	-20476.5	2933.05	261.115	124.154	0	0.0422861	0.861544	67.973	84.7914	-1553.78	1808.59	-311	200	0	-0.198081	-0.510653	90.1908	-128.854	620.316	912.076	-914	200	0
558	2	-11.3357	31.6053	-408.722	21448.2	-26535.2	-537.54	235.078	557.524	0	28.5285	-49.3245	-538.347	40938.8	-20171.6	3098.62	262.53	123.955	0	0.0625186	0.808195	67.9659	90.0602	-1581.4	1801.6	-311	200	0	-0.186027	-0.268538	90.8731	-168.722	717.458	909.467	-914	200	0
558	3	-12.456	34.3055	-413.895	21568.3	-26717.4	-453.604	235.449	557.89	0	29.6201	-52.0756	-549.686	41930.8	-19910.8	3153.51	263.778	123.719	0	0.092995	0.755241	67.9747	99.9868	-1609.3	1794.99	-311	200	0	-0.205385	-0.0491603	91.4931	-207.595	806.3	902.661	-914	200	0
558	4	-14.7278	37.1808	-421.878	21880.5	-26848.1	-470.087	236.36	558.135	0	29.0507	-55.4088	-560.649	42929.2	-19703.3	3103.41	264.856	123.429	0	0.127486	0.713023	67.9992	115.399	-1635.64	1788.25	-311	200	0	-0.227247	0.138765	92.0703	-236.585	867.237	892.385	-914	200	0
558	5	-17.9089	40.2982	-433.842	22501	-26784.5	-584.131	238.262	558.136	0	26.8352	-59.4585	-571.226	43943.9	-19557.6	2955.75	265.762	123.071	0	0.158759	0.688062	68.0425	135.662	-1658.51	1780.81	-311	200	0	-0.206225	0.305611	92.5741	-242.188	893.394	880.032	-914	200	0
558	6	-21.657	43.7104	-451.315	23587	-26333.8	-779.52	241.651	557.737	0	23.0054	-64.3441	-581.359	44981.8	-19482.7	2716.02	266.488	122.627	0	0.181228	0.679967	68.096	159.765	-1676.02	1772.53	-311	200	0	-0.110245	0.460874	92.9559	-215.024	893.572	869.884	-914	200	0
558	7	-25.5275	47.4387	-476.271	25342.1	-25249.4	-1025.15	246.985	556.79	0	17.6036	-70.1504	-590.943	46048.2	-19490.9	2385.28	267.017	122.077	0	0.193124	0.683243	68.1392	186.542	-1687.33	1763.82	-311	200	0	0.0602724	0.59336	93.1649	-157.628	884.318	868.968	-914	200	0
558	8	-28.971	51.4485	-511.337	28033.2	-23218.5	-1275.14	254.593	555.177	0	10.6823	-76.909	-599.854	47149.3	-19596.7	1959.33	267.331	121.399	0	0.19428	0.693524	68.1586	213.343	-1692.35	1755.28	-311	200	0	0.276201	0.672717	93.1234	-80.9957	879.094	882.348	-914	200	0
558	9	-31.3281	55.6446	-560.123	32014.1	-19841.5	-1469.36	264.577	552.845	0	2.30333	-84.5835	-608.02	48291.5	-19809.7	1429.55	267.419	120.576	0	0.182387	0.710303	68.1704	236.072	-1690.66	1747.35	-311	200	0	0.493201	0.668369	92.7514	3.39023	880.639	907.49	-914	200	0
559	0	-31.7447	59.9477	-627.188	37720.1	-14637.1	-1520.58	276.662	549.859	0	-7.46129	-93.0703	-615.512	49478.2	-20124.5	784.07	267.304	119.615	0	0.15356	0.732854	68.2234	250.899	-1681.02	1740.55	-311	200	0	0.665714	0.569125	92.0591	84.6982	879.464	934.288	-914	200	0	-1.23588	-60.9759	-1743.75	-707134	699385	-38211.7	401.042	403.825	0
559	1	-29.0078	64.339	-717.239	45597.2	-7107.12	-1297.37	290.091	546.427	0	-18.5231	-102.224	-622.608	50711.1	-20512.9	9.17165	267.053	118.551	0	0.106334	0.75791	68.3785	255.124	-1662.4	1735.7	-311	200	0	0.754647	0.392123	91.1905	149.258	861.227	951.471	-914	200	0
559	2	-21.5294	68.7543	-833.682	55980.4	3146.75	-636.286	303.775	542.852	0	-30.7542	-111.883	-629.825	51993.9	-20918.3	-906.994	266.787	117.447	0	0.0449119	0.784458	68.677	247.584	-1635.59	1734.01	-311	200	0	0.732515	0.178817	90.3438	182.884	817.652	953.824	-914	200	0
559	3	-7.60142	72.9905	-976.896	68936.4	16281.9	623.376	316.667	539.433	0	-43.9478	-121.876	-637.956	53337.5	-21248.6	-1966.48	266.693	116.393	0	-0.0203645	0.817637	69.1217	230.063	-1603.49	1736.79	-311	200	0	0.597438	-0.0175124	89.6765	180.356	751.339	944.245	-914	200	0
559	4	14.288	76.7602	-1142.47	84091.1	32054	2613.76	328.057	536.395	0	-57.7723	-132.027	-648.119	54761.2	-21369.4	-3153.53	267.029	115.507	0	-0.0743812	0.866224	69.6733	207.755	-1569.41	1744.9	-311	200	0	0.381765	-0.14934	89.2968	149.246	675.404	929.061	-914	200	0
559	5	45.1723	79.7658	-1319.95	100499	49674.9	5416.11	337.634	533.861	0	-71.7257	-142.162	-661.756	56294.6	-21100.4	-4430.23	268.115	114.931	0	-0.0967876	0.938655	70.2534	186.982	-1535.33	1757.64	-311	200	0	0.136057	-0.194967	89.2653	100.87	609.591	911.769	-914	200	0
559	6	85.2292	81.7004	-1493.09	116663	67791.4	9025.49	345.404	531.865	0	-85.1032	-152.088	-680.558	57976	-20217.1	-5734.42	270.293	114.811	0	-0.0624856	1.03865	70.7492	171.947	-1501.98	1772.8	-311	200	0	-0.0943893	-0.170467	89.5334	41.308	570.038	891.943	-914	200	0
559	7	133.326	82.2809	-1642.27	130759	84665.9	13318.5	351.554	530.379	0	-96.9954	-161.545	-706.326	59847.9	-18459.3	-6977.37	273.866	115.269	0	0.0481844	1.15896	71.0276	163.104	-1469.91	1787.54	-311	200	0	-0.277214	-0.121528	89.9109	-26.0765	561.201	868.863	-914	200	0
559	8	186.743	81.3206	-1748.77	141050	98535.2	18041.3	356.346	529.343	0	-106.318	-170.147	-740.86	61950.2	-15539.8	-8044.8	279.025	116.381	0	0.23362	1.2814	70.9738	158.273	-1439.83	1798.54	-311	200	0	-0.387277	-0.0998884	90.1509	-92.7506	579.263	844.018	-914	200	0
559	9	241.329	78.7469	-1799.45	146317	108027	22825.4	360.033	528.688	0	-111.88	-177.347	-785.995	64316.9	-11137	-8808.06	285.831	118.171	0	0.462696	1.38536	70.5457	155.704	-1412.73	1801.78	-311	200	0	-0.403715	-0.141044	90.0815	-141.962	620.432	819.48	-914	200	0
560	0	292.127	74.6465	-1790.3	146183	112474	27243.2	362.824	528.347	0	-112.449	-182.525	-843.694	66978.4	-4881.66	-9145.96	294.214	120.613	0	0.679311	1.45356	69.805	156.074	-1390.55	1793.88	-311	200	0	-0.323118	-0.251035	89.6666	-155.342	682.563	794.728	-914	200	0	340.354	-100.388	-2465.38	-854497	1.01537e+06	-198957	418.476	344.63	0
560	1	334.277	69.3757	-1727.12	141159	112011	30897.7	364.855	528.269	0	-106.742	-185.178	-915.907	69960.7	3627.3	-8963.97	303.96	123.616	0	0.820932	1.47396	68.904	161.225	-1377.58	1774.24	-311	200	0	-0.178693	-0.405562	88.9788	-124.887	758.197	766.282	-914	200	0
560	2	363.939	63.5901	-1623.38	132444	107439	33500.9	366.182	528.415	0	-93.3903	-185.034	-1004.06	73271.8	14748.9	-8198.9	314.689	127.024	0	0.846	1.44562	68.0391	171.388	-1379.78	1745.51	-311	200	0	-0.0378305	-0.564015	88.1527	-57.4318	829.818	730.898	-914	200	0
560	3	378.894	58.1428	-1496.21	121547	99929.9	34913.3	366.789	528.763	0	-71.0788	-181.981	-1108.19	76872.7	28674.4	-6815.92	325.875	130.632	0	0.752644	1.38138	67.3924	184.159	-1399.87	1712.23	-311	200	0	0.0258634	-0.688935	87.3588	32.4124	875.876	689.376	-914	200	0
560	4	378.669	53.9186	-1362.39	109938	90721.6	35138	366.59	529.305	0	-38.8928	-176.029	-1225.94	80645.5	45274.3	-4808.72	336.93	134.217	0	0.577732	1.30014	67.0787	196.107	-1433.27	1678.84	-311	200	0	-0.0333157	-0.759676	86.786	128.71	881.658	647.375	-914	200	0
560	5	364.318	51.6698	-1235.6	98802.5	80890.5	34284.7	365.466	530.037	0	3.33415	-167.32	-1351.74	84376	63971.8	-2202	347.325	137.58	0	0.382763	1.21811	67.1031	204.717	-1469.77	1648.37	-311	200	0	-0.207726	-0.776968	86.5943	214.343	847.213	612.235	-914	200	0
560	6	338.075	51.891	-1125.15	88939.7	71239.5	32530.8	363.316	530.953	0	54.7938	-156.112	-1476.9	87765.1	83719.8	942.422	356.686	140.575	0	0.234459	1.14452	67.3505	208.494	-1498.49	1622.64	-311	200	0	-0.436483	-0.759263	86.8393	274.262	789.878	590.099	-914	200	0
560	7	302.957	54.7571	-1035.83	80762.7	62280.5	30091.2	360.126	532.031	0	113.642	-142.785	-1590.68	90474.4	103119	4512.87	364.827	143.122	0	0.183766	1.08043	67.6301	206.722	-1512.08	1602.99	-311	200	0	-0.636542	-0.736472	87.4337	302.545	738.063	585.812	-914	200	0
560	8	262.286	60.1215	-968.58	74362.7	54272.6	27191.6	356.033	533.225	0	177.072	-127.884	-1682.25	92192.4	120650	8337.1	371.719	145.197	0	0.250352	1.0244	67.7525	200.575	-1508.75	1590.21	-311	200	0	-0.738118	-0.743452	88.1715	302.835	717.358	601.643	-914	200	0
560	9	219.163	67.559	-921.393	69594.9	47284.1	24041.7	351.318	534.468	0	241.459	-112.082	-1742.76	92698.7	134938	12188.8	377.428	146.809	0	0.417654	0.981862	67.5935	193.26	-1491.63	1584.38	-311	200	0	-0.706141	-0.802213	88.8112	282.716	740.08	634.419	-914	200	0
561	0	176.06	76.438	-890.379	66166.5	41255.5	20814.4	346.335	535.687	0	302.6	-96.1021	-1767.19	91910.9	144997	15813	382.049	147.99	0	0.637917	0.965685	67.1208	187.966	-1466.89	1584.97	-311	200	0	-0.551475	-0.892449	89.2028	249.956	805.77	676.15	-914	200	0	408.467	50.9005	-2177.54	-632966	934041	-44736.1	437.954	291.786	0
561	1	134.649	86.012	-870.716	63715.8	36056.3	17637.2	341.41	536.824	0	356.172	-80.703	-1755.36	89912.8	150376	18956.9	385.667	148.778	0	0.846172	0.988046	66.39	186.232	-1442.47	1591.09	-311	200	0	-0.327596	-0.946485	89.3543	210.698	902.885	718.163	-914	200	0
561	2	95.8563	95.5141	-857.528	61880.5	31526.9	14594.7	336.765	537.839	0	398.362	-66.7061	-1711.85	86947.8	151205	21402.7	388.328	149.208	0	0.978901	1.05263	65.5295	187.876	-1426.87	1601.84	-311	200	0	-0.110394	-0.889117	89.3544	167.68	1004.7	754.243	-914	200	0
561	3	60.0618	104.243	-846.597	60349.5	27505.2	11736.6	332.489	538.715	0	426.472	-54.9724	-1644.78	83374.6	148099	22997.1	390.042	149.309	0	0.991797	1.14964	64.7104	191.573	-1426.55	1616.3	-311	200	0	0.0289405	-0.686458	89.2587	120.224	1072.98	781.692	-914	200	0
561	4	27.3255	111.642	-834.872	58894.7	23839.9	9087.53	328.555	539.457	0	439.264	-46.3161	-1563.81	79596.2	141959	23671.4	390.777	149.101	0	0.873398	1.25585	64.1003	195.811	-1443.12	1633.17	-311	200	0	0.0473365	-0.368118	89.0712	65.5395	1077.47	801.435	-914	200	0
561	5	-2.45743	117.374	-820.676	57379.7	20398.3	6653.11	324.855	540.082	0	436.977	-41.396	-1478.28	75988.6	133761	23445	390.484	148.597	0	0.647734	1.34227	63.8165	199.726	-1472.64	1650.47	-311	200	0	-0.059499	-0.0154766	88.772	-0.282074	1016.2	816.878	-914	200	0
561	6	-29.4927	121.346	-803.592	55749.9	17073.5	4424.57	321.247	540.624	0	421.136	-40.6066	-1395.76	72846.1	124391	22417.1	389.121	147.809	0	0.3626	1.38336	63.8991	203.073	-1507.66	1665.89	-311	200	0	-0.261921	0.27913	88.3231	-79.9545	918.569	832.01	-914	200	0
561	7	-54.0587	123.683	-784.105	54011.3	13791.2	2381.46	317.589	541.117	0	394.206	-43.9945	-1321.39	70351	114559	20747	386.696	146.76	0	0.0737616	1.36269	64.3116	205.344	-1539.52	1677.79	-311	200	0	-0.512238	0.456579	87.7039	-170.905	828.196	849.564	-914	200	0
561	8	-76.4609	124.663	-763.161	52203.9	10514.8	496.087	313.778	541.595	0	359.162	-51.2245	-1257.86	68567.6	104775	18623.6	383.297	145.489	0	-0.165563	1.27747	64.9673	205.205	-1560.71	1685.55	-311	200	0	-0.762344	0.506302	86.9893	-262.507	776.388	869.561	-914	200	0
561	9	-96.9695	124.629	-741.773	50379.5	7246.48	-1260.58	309.769	542.082	0	319.018	-61.6203	-1205.64	67454.6	95364.2	16230.6	379.099	144.051	0	-0.313238	1.14042	65.7536	201.325	-1567.36	1689.13	-311	200	0	-0.972623	0.446609	86.3629	-336.83	766.145	889.508	-914	200	0
562	0	-115.765	123.92	-720.762	48585.6	4022.79	-2912.72	305.581	542.591	0	276.428	-74.2744	-1163.64	66891.2	86501.2	13718.8	374.337	142.516	0	-0.347953	0.973509	66.5517	193.61	-1560.11	1688.46	-311	200	0	-1.11465	0.295575	86.0316	-374.395	782.76	905.912	-914	200	0	-63.5971	-13.6152	-1535.85	-461343	659152	74961.6	427.199	299.935	0
562	1	-132.912	122.816	-700.634	46856.9	903.74	-4475.39	301.29	543.122	0	233.444	-88.1916	-1129.79	66711.4	78254	11194.1	369.264	140.952	0	-0.27541	0.799852	67.2583	183.413	-1543.04	1683.71	-311	200	0	-1.17538	0.0653573	86.1208	-362.934	816.721	915.205	-914	200	0
562	2	-148.356	121.508	-681.553	45212.3	-2042.33	-5952.49	297.003	543.663	0	191.471	-102.43	-1101.69	66743.7	70623.5	8721.29	364.105	139.417	0	-0.126803	0.64061	67.803	173.136	-1521.93	1675.85	-311	200	0	-1.15916	-0.221054	86.6075	-300.522	867.94	914.171	-914	200	0
562	3	-161.943	120.074	-663.41	43657.5	-4753.16	-7336.64	292.835	544.192	0	151.366	-116.218	-1077.2	66845	63575.6	6336.87	359.019	137.946	0	0.0492673	0.514679	68.1541	165.394	-1501.77	1666.66	-311	200	0	-1.08398	-0.523528	87.3208	-191.389	933.887	901.307	-914	200	0
562	4	-173.459	118.489	-645.968	42190.3	-7182.24	-8611.31	288.881	544.687	0	113.596	-129.035	-1054.77	66922.5	57061.4	4064.1	354.098	136.552	0	0.199848	0.437098	68.3114	161.451	-1485.3	1658.24	-311	200	0	-0.975212	-0.803297	88.008	-44.1127	1005.82	877.944	-914	200	0
562	5	-182.683	116.643	-629.006	40807.4	-9302	-9755.09	285.212	545.124	0	78.3607	-140.622	-1033.56	66936.7	51027.5	1921.36	349.371	135.237	0	0.283867	0.415242	68.2888	160.54	-1474.25	1652.12	-311	200	0	-0.860438	-1.04103	88.4269	123.923	1073.23	846.433	-914	200	0
562	6	-189.437	114.385	-612.408	39510	-11102.2	-10746.2	281.871	545.484	0	45.6664	-150.933	-1013.31	66888.2	45421.2	-76.6843	344.825	133.99	0	0.284446	0.444391	68.1001	161.491	-1471.11	1648.61	-311	200	0	-0.76918	-1.23068	88.4397	285.06	1125.02	807.28	-914	200	0
562	7	-193.627	111.557	-596.199	38305.1	-12586.8	-11566.1	278.888	545.751	0	15.41	-160.029	-994.018	66793.9	40196.1	-1918.8	340.438	132.804	0	0.210999	0.509253	67.7641	164.928	-1478.43	1647.41	-311	200	0	-0.731245	-1.36528	88.0626	410.893	1149.34	759.917	-914	200	0
562	8	-195.262	108.035	-580.54	37206.3	-13770.2	-12202.8	276.28	545.911	0	-12.5103	-167.97	-975.763	66665.4	35319.9	-3593.79	336.197	131.679	0	0.0932371	0.593006	67.3177	172.957	-1496.18	1648.46	-311	200	0	-0.761933	-1.44028	87.4324	484.671	1135.32	706.034	-914	200	0
562	9	-194.467	103.759	-565.722	36232.6	-14672.6	-12652.6	274.064	545.953	0	-38.0837	-174.735	-958.506	66496.8	30779.5	-5085.36	332.112	130.625	0	-0.0294713	0.68394	66.8255	186.471	-1520.12	1652.09	-311	200	0	-0.840781	-1.46779	86.727	504.59	1073.55	650.106	-914	200	0
563	0	-191.467	98.7575	-552.137	35406.9	-15316.1	-12921.6	272.26	545.873	0	-61.127	-180.195	-942.101	66266.3	26579	-6368.74	328.212	129.661	0	-0.121554	0.775029	66.3767	203.418	-1543.62	1658.17	-311	200	0	-0.912343	-1.47556	86.1021	480.246	960.464	596.726	-914	200	0	-269.299	-102.285	-1248.32	-372012	532208	71887.3	416.004	294.093	0
563	1	-186.583	93.1495	-540.223	34752.5	-15720.7	-13025.9	270.9	545.67	0	-81.3038	-184.126	-926.344	65944.3	22732	-7411.33	324.539	128.812	0	-0.161672	0.861943	66.0625	219.579	-1561.3	1665.75	-311	200	0	-0.919976	-1.48498	85.664	427.385	809.986	549.171	-914	200	0
563	2	-180.205	87.121	-530.388	34290.7	-15901.5	-12989.9	270.019	545.348	0	-98.2094	-186.268	-911.003	65502.3	19253.4	-8177.62	321.134	128.099	0	-0.145865	0.94159	65.9399	230.576	-1569.83	1673.7	-311	200	0	-0.840965	-1.49523	85.4637	361.919	656.499	510.018	-914	200	0
563	3	-172.759	80.8951	-522.945	34037.7	-15868.9	-12843.7	269.655	544.911	0	-111.478	-186.385	-895.873	64920.7	16155.9	-8638.22	318.034	127.534	0	-0.085812	1.01045	66.0088	233.718	-1567.15	1681.14	-311	200	0	-0.69299	-1.49066	85.4867	298.206	539.822	481.438	-914	200	0
563	4	-164.656	74.7017	-518.095	34003.7	-15630	-12620.3	269.832	544.368	0	-120.88	-184.341	-880.838	64191.8	13448.7	-8779.44	315.268	127.124	0	-0.00361523	1.06524	66.2192	228.969	-1553.26	1687.23	-311	200	0	-0.51661	-1.456	85.6716	250.022	487.33	465.178	-914	200	0
563	5	-156.246	68.7525	-515.935	34192.5	-15190.3	-12350.7	270.558	543.727	0	-126.4	-180.157	-865.915	63322.4	11136.4	-8608.96	312.861	126.872	0	0.0766464	1.10573	66.4989	218.998	-1531.56	1690.73	-311	200	0	-0.350889	-1.38709	85.9659	226.254	504.743	462.486	-914	200	0
563	6	-147.781	63.2203	-516.458	34602.2	-14556.3	-12060.4	271.815	543.001	0	-128.27	-174.032	-851.256	62333.6	9217.54	-8156.89	310.828	126.775	0	0.13601	1.13451	66.7857	208.1	-1507.91	1690.34	-311	200	0	-0.21954	-1.2981	86.3452	225.587	575.752	473.548	-914	200	0
563	7	-139.403	58.2215	-519.578	35224.5	-13735.8	-11765.5	273.564	542.206	0	-126.957	-166.327	-837.14	61260.8	7683.59	-7472.54	309.178	126.821	0	0.164158	1.15369	67.0457	199.986	-1488.32	1685.38	-311	200	0	-0.135627	-1.21804	86.7805	237.609	674.042	497.326	-914	200	0
563	8	-131.145	53.8115	-525.141	36044.4	-12737.5	-11472	275.745	541.362	0	-123.109	-157.519	-823.964	60151.7	6517.23	-6617.05	307.91	126.997	0	0.162008	1.16551	67.2682	196.237	-1477.24	1676.44	-311	200	0	-0.106956	-1.16944	87.2179	247.116	779.937	531.994	-914	200	0
563	9	-122.954	49.9952	-532.934	37040.5	-11572.6	-11177	278.285	540.497	0	-117.474	-148.141	-812.206	59060.2	5693.71	-5654.54	307.01	127.284	0	0.142154	1.17557	67.4492	196.471	-1476.73	1665.57	-311	200	0	-0.127584	-1.1499	87.5881	238.45	883.499	575.459	-914	200	0
564	0	-114.723	46.7457	-542.695	38185.1	-10257.5	-10870.9	281.099	539.638	0	-110.792	-138.721	-802.364	58039.6	5183.84	-4645.61	306.461	127.664	0	0.124184	1.19005	67.5905	198.882	-1486.66	1655.75	-311	200	0	-0.173168	-1.14011	87.8366	200.215	977.177	626.045	-914	200	0	-157.672	-71.0217	-1240.25	-396137	528425	34130.7	419.981	316.669	0
564	1	-106.329	44.0157	-554.095	39443.3	-8816.42	-10541.1	284.089	538.815	0	-103.719	-129.717	-794.859	57135.8	4957.07	-3642.56	306.236	128.118	0	0.1267	1.20936	67.7157	201.13	-1505.34	1649.72	-311	200	0	-0.213234	-1.12433	87.9572	127.722	1052.99	682.979	-914	200	0
564	2	-97.6669	41.7429	-566.709	40773	-7280.46	-10174.6	287.153	538.053	0	-96.76	-121.48	-789.962	56382.2	4982.91	-2685.38	306.308	128.627	0	0.160106	1.22796	67.8755	202.108	-1529.82	1649.05	-311	200	0	-0.226155	-1.10067	88.0019	21.8135	1104.36	746.058	-914	200	0
564	3	-88.6822	39.8606	-580.005	42128.3	-5686.72	-9761.15	290.195	537.366	0	-90.2427	-114.245	-787.729	55796.7	5232.39	-1799.23	306.642	129.168	0	0.223748	1.23981	68.1176	202.407	-1555.85	1653.9	-311	200	0	-0.203382	-1.07968	88.0775	-112.969	1127.46	815.126	-914	200	0
564	4	-79.3809	38.3157	-593.391	43462.3	-4075.01	-9294.54	293.133	536.756	0	-84.3116	-108.13	-788.005	55382	5679.24	-994.507	307.207	129.719	0	0.308184	1.24173	68.4515	203.031	-1578.87	1663.2	-311	200	0	-0.145234	-1.07369	88.3142	-267.312	1121.56	890.577	-914	200	0
564	5	-69.8301	37.0851	-606.278	44729.8	-2484.41	-8773.09	295.902	536.222	0	-78.9472	-103.147	-790.467	55128	6299.24	-269.371	307.969	130.259	0	0.399279	1.23252	68.847	204.956	-1595.27	1675.02	-311	200	0	-0.0594845	-1.08568	88.7717	-422.962	1090.22	973.23	-914	200	0
564	6	-60.1471	36.183	-618.134	45889.7	-951.443	-8199.89	298.461	535.761	0	-74.0068	-99.2239	-794.695	55015.5	7069.04	386.367	308.895	130.771	0	0.481296	1.21058	69.2603	209.203	-1602.33	1687.04	-311	200	0	0.0360203	-1.11123	89.3629	-554.766	1043.22	1061.28	-914	200	0
564	7	-50.4811	35.6558	-628.532	46907.3	491.258	-7582.48	300.782	535.37	0	-69.2737	-96.2365	-800.242	55020.5	7965.98	987.156	309.954	131.245	0	0.539199	1.17314	69.656	215.923	-1598.03	1697.1	-311	200	0	0.119427	-1.15034	89.9155	-643.131	993.14	1146.73	-914	200	0
564	8	-40.9934	35.5689	-637.186	47755.6	1816.46	-6932.58	302.851	535.052	0	-64.5077	-94.0338	-806.699	55117.4	8968.42	1547.95	311.117	131.675	0	0.561564	1.11891	70.0078	224.093	-1582.09	1703.62	-311	200	0	0.17695	-1.21217	90.3182	-681.458	946.403	1215.81	-914	200	0
564	9	-31.8378	35.9905	-643.991	48416.8	3002.76	-6265.46	304.663	534.818	0	-59.4947	-92.4609	-813.735	55283	10055	2080.65	312.357	132.063	0	0.544491	1.05131	70.296	232.517	-1557.39	1706.18	-311	200	0	0.202526	-1.30317	90.5894	-670.656	901.663	1255	-914	200	0
565	0	-23.1491	36.98	-649.025	48883.7	4034.74	-5598	306.217	534.681	0	-54.0844	-91.3824	-821.11	55497.9	11203.9	2591.54	313.645	132.411	0	0.493724	0.978554	70.5148	240.249	-1529.79	1705.8	-311	200	0	0.187889	-1.4086	90.8237	-613.629	857.029	1258.72	-914	200	0	-22.3665	-43.5834	-1344.36	-433228	579081	-5136.37	429.939	320.708	0
565	1	-15.0435	38.5744	-652.492	49160.3	4904.76	-4946.11	307.517	534.658	0	-48.2144	-90.7027	-828.649	55747.6	12391.7	3080.44	314.954	132.725	0	0.421485	0.911743	70.6738	245.973	-1506.32	1703.87	-311	200	0	0.125862	-1.49399	91.106	-515.585	813.672	1231.81	-914	200	0
565	2	-7.63092	40.7729	-654.634	49260.7	5614.66	-4323.19	308.577	534.751	0	-41.9167	-90.3791	-836.203	56023.3	13593.9	3541.63	316.257	133.003	0	0.340285	0.863481	70.7863	247.904	-1493.01	1700.81	-311	200	0	0.0274708	-1.53233	91.4825	-384.769	771.236	1184.54	-914	200	0
565	3	-1.02127	43.5306	-655.666	49206.8	6173.55	-3740.56	309.416	534.951	0	-35.309	-90.4204	-843.62	56321.9	14785	3966.39	317.526	133.238	0	0.25961	0.844578	70.8653	245.145	-1493.4	1696.24	-311	200	0	-0.072898	-1.52462	91.9736	-232.848	723.391	1126.08	-914	200	0
565	4	4.68256	46.7664	-655.779	49025.1	6593.49	-3207.99	310.054	535.241	0	-28.5682	-90.8699	-850.76	56643.9	15939.9	4345.29	318.736	133.42	0	0.185726	0.857871	70.9222	239.073	-1507.56	1690.38	-311	200	0	-0.136663	-1.48918	92.5561	-74.9554	663.487	1062.15	-914	200	0
565	5	9.39975	50.3779	-655.16	48743.2	6887.11	-2732.95	310.512	535.601	0	-21.8947	-91.7816	-857.487	56990.3	17035.8	4669.34	319.867	133.538	0	0.121431	0.895016	70.9579	232.774	-1532.17	1684.56	-311	200	0	-0.148203	-1.43872	93.1341	73.8889	595.205	996.209	-914	200	0
565	6	13.0808	54.2565	-653.982	48387.6	7067.33	-2319.64	310.807	536.011	0	-15.4788	-93.1976	-863.667	57360.5	18053.2	4931.41	320.903	133.585	0	0.0661246	0.939974	70.9586	229.4	-1562.33	1680.2	-311	200	0	-0.124723	-1.37068	93.5702	202.462	530.964	929.861	-914	200	0
565	7	15.7101	58.2994	-652.393	47982.5	7146.8	-1969.32	310.955	536.452	0	-9.47227	-95.1344	-869.167	57752.4	18977.8	5128.1	321.834	133.554	0	0.0170624	0.976132	70.9032	231.222	-1593.79	1677.9	-311	200	0	-0.10239	-1.27536	93.735	300.22	477.991	863.136	-914	200	0
565	8	17.3078	62.4179	-650.516	47548.5	7136.8	-1681.04	310.971	536.906	0	-3.97088	-97.5781	-873.875	58161.3	19800.8	5260.3	322.659	133.444	0	-0.0284525	0.992401	70.7744	239.426	-1623.58	1677.63	-311	200	0	-0.115486	-1.15286	93.5338	352.591	431.5	797.587	-914	200	0
565	9	17.9326	66.5461	-648.463	47101.5	7046.87	-1452.57	310.867	537.365	0	0.988213	-100.481	-877.723	58579.9	20517.5	5332.04	323.376	133.259	0	-0.0697981	0.985464	70.5616	253.883	-1649.21	1679.18	-311	200	0	-0.1803	-1.02217	92.9448	345.528	383.599	739.96	-914	200	0
566	0	17.6819	70.6462	-646.351	46652	6885.37	-1280.72	310.653	537.823	0	5.41465	-103.758	-880.715	58999.5	21125.9	5349.26	323.987	133.01	0	-0.10259	0.958748	70.2538	272.493	-1668.1	1682.23	-311	200	0	-0.285516	-0.916036	92.0407	276.739	334.229	701.62	-914	200	0	26.5386	-31.5178	-1362.51	-429791	585001	-11949.8	430.302	314.322	0
566	1	16.6839	74.7016	-644.287	46206.6	6660.08	-1160.96	310.337	538.283	0	9.34444	-107.296	-882.913	59411.9	21626.1	5319.4	324.494	132.709	0	-0.12421	0.920823	69.8377	290.975	-1677.54	1686.49	-311	200	0	-0.395325	-0.867339	90.9584	161.108	288.539	692.305	-914	200	0
566	2	15.0822	78.7012	-642.338	45768.2	6378.85	-1087.17	309.931	538.747	0	12.8183	-110.974	-884.406	59810.1	22019.5	5250.88	324.897	132.373	0	-0.137967	0.88281	69.3109	304.065	-1675.3	1691.77	-311	200	0	-0.468037	-0.887497	89.8575	25.6213	246.256	712.753	-914	200	0
566	3	13.024	82.6276	-640.499	45337	6051.03	-1051.75	309.447	539.216	0	15.8661	-114.674	-885.282	60187.8	22309.1	5151.49	325.2	132.013	0	-0.149181	0.85356	68.6965	307.461	-1660.89	1697.78	-311	200	0	-0.480563	-0.949732	88.8938	-99.8961	201.116	753.346	-914	200	0
566	4	10.6569	86.4551	-638.693	44910	5687.76	-1046.11	308.905	539.685	0	18.5014	-118.301	-885.626	60539.6	22499	5026.82	325.405	131.642	0	-0.158688	0.836687	68.0468	299.261	-1637.27	1703.43	-311	200	0	-0.440862	-1.00066	88.1986	-191.374	151.631	800.007	-914	200	0
566	5	8.12709	90.1519	-636.792	44480.9	5300.32	-1061.55	308.323	540.148	0	20.7227	-121.778	-885.52	60862.3	22594.9	4880.13	325.516	131.269	0	-0.16092	0.832184	67.4337	280.366	-1610.47	1707.09	-311	200	0	-0.378241	-0.991739	87.8698	-238.637	106.86	841.028	-914	200	0
566	6	5.5738	93.6805	-634.647	44042.3	4897.94	-1089.71	307.718	540.603	0	22.5165	-125.054	-885.035	61154.6	22603.6	4713.6	325.54	130.902	0	-0.147172	0.838107	66.9276	253.638	-1586.75	1707.66	-311	200	0	-0.319794	-0.902159	87.9676	-249.014	78.8421	869.868	-914	200	0
566	7	3.12027	96.9971	-632.112	43587.8	4487.55	-1123.29	307.099	541.044	0	23.8587	-128.098	-884.24	61417.1	22531.8	4529.46	325.482	130.543	0	-0.111003	0.85055	66.5726	222.725	-1569.36	1705.32	-311	200	0	-0.272925	-0.743767	88.4963	-241.006	71.2003	884.779	-914	200	0
566	8	0.869626	100.053	-629.071	43112.8	4075.28	-1156.79	306.478	541.466	0	24.7221	-130.894	-883.208	61651.1	22385.6	4330.47	325.346	130.196	0	-0.0515697	0.864692	66.3759	192.049	-1557.04	1701.1	-311	200	0	-0.235081	-0.551532	89.3669	-231.42	78.0034	886.853	-914	200	0
566	9	-1.09207	102.802	-625.47	42615.3	3667.04	-1186.87	305.863	541.867	0	25.0902	-133.439	-882.007	61857.3	22171.2	4119.94	325.137	129.868	0	0.0270005	0.876438	66.3161	166.991	-1545.56	1696.06	-311	200	0	-0.216355	-0.36531	90.3772	-225.977	92.8176	877.169	-914	200	0
567	0	-2.69219	105.205	-621.33	42095.8	3266.55	-1211.88	305.257	542.249	0	24.9712	-135.731	-880.688	62035.2	21895.7	3901.7	324.862	129.561	0	0.117593	0.883626	66.3575	152.28	-1531.54	1690.97	-311	200	0	-0.229959	-0.212085	91.2713	-221.865	113.622	855.787	-914	200	0	15.7531	-32.2491	-1309.77	-406570	563794	-6741.07	431.043	309.224	0
567	1	-3.87625	107.237	-616.729	41557.7	2874.81	-1231.21	304.661	542.616	0	24.4044	-137.772	-879.266	62183.2	21567.1	3680.01	324.529	129.278	0	0.211238	0.885915	66.4565	150.089	-1514.65	1686.34	-311	200	0	-0.26489	-0.0964838	91.8462	-219.3	139.087	823.791	-914	200	0
567	2	-4.6205	108.877	-611.772	41006.4	2492.65	-1245.13	304.074	542.971	0	23.4578	-139.559	-877.703	62299.2	21193.8	3459.38	324.147	129.02	0	0.299209	0.882396	66.5643	160.045	-1495.88	1682.2	-311	200	0	-0.297333	-0.00437791	92.0204	-227.233	167.101	783.818	-914	200	0
567	3	-4.94107	110.107	-606.554	40448.8	2123.07	-1254.54	303.5	543.314	0	22.2203	-141.094	-875.904	62379.9	20782.8	3245.77	323.727	128.782	0	0.376	0.870694	66.6354	179.942	-1475.36	1678.05	-311	200	0	-0.323092	0.0831064	91.8345	-256.724	199.405	737.853	-914	200	0
567	4	-4.89062	110.91	-601.148	39893.3	1770.68	-1261.26	302.946	543.638	0	20.7907	-142.381	-873.751	62421.1	20338.2	3047.74	323.277	128.56	0	0.438752	0.850678	66.6411	205.59	-1452.85	1673.58	-311	200	0	-0.356929	0.175602	91.3815	-311.651	244.509	687.889	-914	200	0
567	5	-4.54618	111.28	-595.601	39349	1439.68	-1268.24	302.417	543.934	0	19.268	-143.427	-871.115	62418	19863.2	2875.32	322.802	128.347	0	0.483085	0.828189	66.5732	230.992	-1428.84	1669.08	-311	200	0	-0.409079	0.268142	90.7373	-385.839	314.932	639.462	-914	200	0
567	6	-3.99538	111.227	-589.949	38825.6	1133.77	-1279.2	301.922	544.188	0	17.7446	-144.233	-867.868	62365.2	19362.9	2737.47	322.311	128.14	0	0.502289	0.812892	66.4383	249.995	-1404.61	1665.15	-311	200	0	-0.473768	0.347877	89.9775	-468.062	420.444	601.856	-914	200	0
567	7	-3.32481	110.772	-584.24	38332.9	858.378	-1297.63	301.469	544.388	0	16.3041	-144.788	-863.896	62258.4	18843.6	2640.67	321.812	127.933	0	0.492315	0.81239	66.25	258.338	-1381.74	1662.39	-311	200	0	-0.531584	0.407642	89.2252	-549.941	558.906	584.172	-914	200	0
567	8	-2.60952	109.951	-578.549	37879.6	621.347	-1326.12	301.074	544.526	0	15.0189	-145.077	-859.133	62096.5	18311.1	2588.31	321.313	127.722	0	0.45529	0.829738	66.0236	254.818	-1361.73	1661.41	-311	200	0	-0.558363	0.451028	88.6295	-626.898	711.491	590.94	-914	200	0
567	9	-1.90158	108.811	-572.994	37472.1	429.698	-1366.84	300.75	544.603	0	13.9453	-145.078	-853.597	61881.9	17769.5	2580.7	320.817	127.505	0	0.397697	0.864609	65.7796	241.14	-1346.05	1662.83	-311	200	0	-0.537553	0.484931	88.3202	-691.006	851.074	620.181	-914	200	0
568	0	-1.22323	107.417	-567.735	37115.1	285.814	-1421.45	300.503	544.626	0	13.118	-144.77	-847.408	61619.3	17222.3	2615.1	320.323	127.285	0	0.327659	0.913133	65.5598	220.551	-1336.52	1666.66	-311	200	0	-0.466857	0.51335	88.3892	-728.922	957.019	665.669	-914	200	0	13.4135	-39.1718	-1213.67	-375414	528612	-12036	436.072	307.732	0
568	1	-0.573829	105.84	-562.945	36813.4	187.006	-1490.54	300.332	544.606	0	12.5472	-144.145	-840.758	61315.6	16673.8	2685.79	319.832	127.071	0	0.253832	0.966681	65.428	196.386	-1334.83	1672.02	-311	200	0	-0.353515	0.53558	88.8675	-731.734	1019.25	720.057	-914	200	0
568	2	0.0544437	104.14	-558.755	36571.8	128.092	-1573.38	300.229	544.548	0	12.214	-143.212	-833.843	60979.4	16129	2784.33	319.343	126.869	0	0.185133	1.01382	65.4409	171.631	-1341.44	1677.6	-311	200	0	-0.206699	0.54143	89.706	-702.581	1032.55	774.439	-914	200	0
[truncated: 2,781 more rows]
[truncated: 234 more columns]
