# Supplementary material for: Independent effects of mental fatigue and drop height on drop jump performance in American football athletes: an exploration of central-peripheral interaction
Source: PeerJ. 2026 Jan 13;14:e20574. doi: 10.7717/peerj.20574 (PMC12810397; doi:10.7717/peerj.20574)
Supplement: Supplemental Information 1 [file peerj-14-20574-s001.zip › data/1/6/C-DJ-50-02.csv]

Devices
1000
		Force1 - Force			Force1 - Moment			Force1 - CoP			Force2 - Force			Force2 - Moment			Force2 - CoP			Imported AMTI 400600 V1.00 #3 - Force			Imported AMTI 400600 V1.00 #3 - Moment			Imported AMTI 400600 V1.00 #3 - CoP			Imported AMTI 400600 V1.00 #4 - Force			Imported AMTI 400600 V1.00 #4 - Moment			Imported AMTI 400600 V1.00 #4 - CoP			Combined Force			Combined Moment			Combined CoP
Frame	Sub Frame	Fx	Fy	Fz	Mx	My	Mz	Cx	Cy	Cz	Fx	Fy	Fz	Mx	My	Mz	Cx	Cy	Cz	Fx	Fy	Fz	Mx	My	Mz	Cx	Cy	Cz	Fx	Fy	Fz	Mx	My	Mz	Cx	Cy	Cz	Fx	Fy	Fz	Mx	My	Mz	Cx	Cy	Cz
		N	N	N	N.mm	N.mm	N.mm	mm	mm	mm	N	N	N	N.mm	N.mm	N.mm	mm	mm	mm	N	N	N	N.mm	N.mm	N.mm	mm	mm	mm	N	N	N	N.mm	N.mm	N.mm	mm	mm	mm	N	N	N	N.mm	N.mm	N.mm	mm	mm	mm
476	0	1.03026e-17	-2.21048e-18	8.5332e-17	1.86177e-15	6.3127e-15	-1.00582e-16	300	610	0	8.39013e-20	-1.19037e-20	2.50313e-19	1.79498e-18	2.50766e-17	-3.87883e-21	300	200	0	0.180527	1.13325	68.5956	88.397	-1498.86	1922.67	-311	200	0	-0.347208	0.301608	92.266	254.739	-275.277	1034.69	-914	200	0	0.335992	0.998249	157.788	31634.6	101658	2659.06	0	0	0
476	1	3.44659e-17	-6.40037e-18	1.43566e-16	2.93796e-15	1.09504e-14	-1.94117e-16	300	610	0	1.58776e-19	-5.53319e-21	3.94646e-19	2.64396e-18	4.03234e-17	-9.77472e-19	300	200	0	0.1589	1.1407	68.6015	90.264	-1520.34	1927.49	-311	200	0	-0.255901	0.0805351	91.2313	226.689	-200.582	1036.83	-914	200	0
476	2	6.93454e-17	-1.23605e-17	2.15081e-16	4.20053e-15	1.67459e-14	-3.16546e-16	300	610	0	2.56079e-19	6.69425e-21	5.63844e-19	3.5723e-18	5.84802e-17	-2.46813e-18	300	200	0	0.164434	1.14265	68.5804	83.4579	-1540.48	1930.19	-311	200	0	-0.116801	-0.147609	89.9621	169.758	-164.346	1049.88	-914	200	0
476	3	1.15631e-16	-2.01638e-17	2.94866e-16	5.52545e-15	2.33534e-14	-4.63844e-16	300	610	0	3.72214e-19	2.6573e-20	7.41206e-19	4.44618e-18	7.79332e-17	-4.54899e-18	300	200	0	0.184544	1.13831	68.5067	67.5752	-1553.63	1932.54	-311	200	0	0.025265	-0.365187	88.6747	102.32	-153.485	1069.67	-914	200	0
476	4	1.72156e-16	-2.95545e-17	3.72487e-16	6.68406e-15	3.0003e-14	-6.23851e-16	300	610	0	4.97021e-19	5.56374e-20	8.95986e-19	5.04411e-18	9.56067e-17	-7.22488e-18	300	200	0	0.2093	1.12767	68.3378	46.0364	-1557.31	1935.5	-311	200	0	0.132908	-0.564011	87.6111	33.872	-144.947	1088.43	-914	200	0
476	5	2.3477e-16	-3.97589e-17	4.30252e-16	7.31316e-15	3.53468e-14	-7.72783e-16	300	610	0	6.1103e-19	9.46511e-20	9.79395e-19	5.03811e-18	1.0652e-16	-1.03808e-17	300	200	0	0.235845	1.11112	68.0654	25.4541	-1552.16	1939.24	-311	200	0	0.20094	-0.724086	86.931	-30.1107	-117.11	1096.42	-914	200	0
476	6	2.9499e-16	-4.92627e-17	4.41501e-16	6.89085e-15	3.73115e-14	-8.71567e-16	300	610	0	6.82617e-19	1.42879e-19	9.21375e-19	3.98293e-18	1.03413e-16	-1.37172e-17	300	200	0	0.264716	1.08881	67.7339	12.9055	-1540.18	1943.43	-311	200	0	0.249211	-0.80469	86.7012	-82.6856	-57.41	1088.55	-914	200	0
476	7	3.38558e-16	-5.55771e-17	3.69515e-16	4.7274e-15	3.29916e-14	-8.62648e-16	300	610	0	6.65575e-19	1.97134e-19	6.29399e-19	1.32177e-18	7.65651e-17	-1.66757e-17	300	200	0	0.295053	1.06181	67.4113	12.7988	-1522.14	1947.58	-311	200	0	0.308521	-0.766263	86.9079	-117.643	37.3369	1068.56	-914	200	0
476	8	3.44131e-16	-5.50347e-17	1.67686e-16	-1.57358e-17	1.86368e-14	-6.68251e-16	300	610	0	4.97916e-19	2.50618e-19	-8.94271e-21	-3.58082e-18	1.39917e-17	-1.83633e-17	300	200	0	0.324144	1.03424	67.1429	25.1036	-1497.81	1951.48	-311	200	0	0.404511	-0.600614	87.4552	-132.454	164.104	1043.32	-914	200	0
476	9	2.82461e-16	-4.2679e-17	-2.18122e-16	-8.26211e-15	-1.01949e-14	-1.91568e-16	300	610	0	1.03061e-19	2.91672e-19	-1.11734e-18	-1.13652e-17	-9.77423e-17	-1.74906e-17	300	200	0	0.349508	1.01255	66.9321	46.5559	-1469.17	1955.18	-311	200	0	0.538506	-0.342691	88.1854	-125.121	315.625	1015.97	-914	200	0
477	0	1.16628e-16	-1.23389e-17	-8.4392e-16	-2.08916e-14	-5.82272e-14	6.77239e-16	300	610	0	-6.05074e-19	3.02595e-19	-2.81346e-18	-2.25478e-17	-2.7181e-16	-1.23459e-17	300	200	0	0.369291	1.00072	66.7577	73.5081	-1442.15	1958.52	-311	200	0	0.686039	-0.0537079	88.9428	-93.3439	480.705	985.358	-914	200	0	0.335992	0.998249	157.788	31634.6	101658	2659.06	0	0	0
477	1	-1.95986e-16	4.29896e-17	-1.75736e-15	-3.85255e-14	-1.29694e-13	2.0479e-15	300	610	0	-1.71124e-18	2.58845e-19	-5.18006e-18	-3.73216e-17	-5.18199e-16	-8.3763e-19	300	200	0	0.380659	0.99777	66.5997	103.368	-1424.29	1960.74	-311	200	0	0.811049	0.210334	89.6557	-38.9641	644.285	948.904	-914	200	0
477	2	-6.99068e-16	1.30307e-16	-2.98166e-15	-6.12069e-14	-2.27101e-13	4.0072e-15	300	610	0	-3.28033e-18	1.29075e-19	-8.22208e-18	-5.52783e-17	-8.3928e-16	1.93521e-17	300	200	0	0.377864	1.00105	66.4498	134.434	-1420.85	1961	-311	200	0	0.874606	0.415406	90.3684	31.2934	786.647	905.677	-914	200	0
477	3	-1.4291e-15	2.55154e-16	-4.49277e-15	-8.79641e-14	-3.49426e-13	6.58401e-15	300	610	0	-5.32918e-18	-1.23396e-19	-1.1808e-17	-7.50471e-17	-1.22369e-15	5.04548e-17	300	200	0	0.353978	1.00913	66.3179	165.719	-1433.21	1959.01	-311	200	0	0.843349	0.546428	91.1489	110.301	888.612	858.12	-914	200	0
477	4	-2.40249e-15	4.19389e-16	-6.18936e-15	-1.16261e-13	-4.89724e-13	9.70049e-15	300	610	0	-7.78761e-18	-5.36925e-19	-1.55964e-17	-9.38683e-17	-1.63854e-15	9.40883e-17	300	200	0	0.307764	1.02058	66.233	196.72	-1460.26	1955.04	-311	200	0	0.70141	0.598783	91.9432	196.078	945.094	812.184	-914	200	0
477	5	-3.5973e-15	6.18071e-16	-7.85675e-15	-1.4137e-13	-6.3219e-13	1.31094e-14	300	610	0	-1.04486e-17	-1.14483e-18	-1.89512e-17	-1.07139e-16	-2.0203e-15	1.50468e-16	300	200	0	0.246946	1.03359	66.2243	226.493	-1499.52	1950.02	-311	200	0	0.453323	0.572627	92.5476	291.585	970.076	775.913	-914	200	0
477	6	-4.92943e-15	8.35468e-16	-9.12759e-15	-1.55725e-13	-7.48882e-13	1.632e-14	300	610	0	-1.29102e-17	-1.96474e-18	-2.08564e-17	-1.08003e-16	-2.26534e-15	2.17327e-16	300	200	0	0.182856	1.046	66.3036	252.541	-1546.49	1945.67	-311	200	0	0.121779	0.47707	92.7417	394.094	986.032	755.53	-914	200	0
477	7	-6.22419e-15	1.04034e-15	-9.44517e-15	-1.48401e-13	-7.9655e-13	1.85198e-14	300	610	0	-1.45144e-17	-2.98338e-18	-1.98452e-17	-8.71091e-17	-2.22179e-15	2.88547e-16	300	200	0	0.124962	1.05251	66.4643	271.077	-1594.39	1943.97	-311	200	0	-0.257046	0.337316	92.4422	488.42	1007.88	750.989	-914	200	0
477	8	-7.18545e-15	1.18093e-15	-8.03894e-15	-1.04888e-13	-7.14281e-13	1.85057e-14	300	610	0	-1.42947e-17	-4.13642e-18	-1.39712e-17	-3.27062e-17	-1.68531e-15	3.52583e-16	300	200	0	0.0797078	1.04467	66.6863	279.285	-1635.33	1946.48	-311	200	0	-0.648326	0.18727	91.7385	556.317	1034.13	755.709	-914	200	0
477	9	-7.36734e-15	1.18057e-15	-3.9261e-15	-7.45833e-15	-4.23076e-13	1.46436e-14	300	610	0	-1.09485e-17	-5.28413e-18	-8.57464e-19	6.86978e-17	-4.02758e-16	3.90847e-16	300	200	0	0.0499884	1.01697	66.9392	277.507	-1662.13	1954.05	-311	200	0	-1.02633	0.0548696	90.8239	589.994	1055.83	761.207	-914	200	0
478	0	-6.15596e-15	9.35139e-16	4.04139e-15	1.63546e-13	1.71144e-13	4.88976e-15	300	610	0	-2.85809e-18	-6.18458e-18	2.21287e-17	2.30822e-16	1.91148e-15	3.76349e-16	300	200	0	0.0363897	0.972709	67.1946	269.175	-1670.45	1966.39	-311	200	0	-1.35756	-0.0408101	89.9004	594.258	1070.3	761.489	-914	200	0	-0.477933	1.06037	157.378	31995.4	102771	2438.13	0	0	0
478	1	-2.7725e-15	3.14352e-16	1.7061e-14	4.27057e-13	1.16917e-12	-1.30888e-14	300	610	0	1.1806e-17	-6.46823e-18	5.75193e-17	4.64936e-16	5.54021e-15	2.73092e-16	300	200	0	0.0402762	0.923689	67.4406	258.195	-1660.31	1981.83	-311	200	0	-1.59231	-0.0891927	89.113	573.132	1080.78	753.308	-914	200	0
478	2	3.68719e-15	-8.30555e-16	3.61679e-14	7.96818e-13	2.66256e-12	-4.16444e-14	300	610	0	3.48628e-17	-5.62029e-18	1.07146e-16	7.75714e-16	1.07027e-14	3.68692e-17	300	200	0	0.0641955	0.883393	67.6819	245.741	-1636.07	1997.65	-311	200	0	-1.69593	-0.0992019	88.5334	516.754	1089.47	735.411	-914	200	0
478	3	1.41578e-14	-2.64964e-15	6.19002e-14	1.2747e-12	4.70786e-12	-8.26748e-14	300	610	0	6.77356e-17	-2.98003e-18	1.71242e-16	1.15539e-15	1.74624e-14	-3.81633e-16	300	200	0	0.109904	0.859724	67.9211	230.354	-1604.85	2010.77	-311	200	0	-1.67872	-0.102894	88.192	410.385	1093.35	710.959	-914	200	0
478	4	2.94333e-14	-5.26408e-15	9.38197e-14	1.84155e-12	7.28897e-12	-1.36894e-13	300	610	0	1.10864e-16	2.23006e-18	2.47213e-16	1.57616e-15	2.55983e-14	-1.03039e-15	300	200	0	0.176006	0.853528	68.1395	211.325	-1573.65	2018.61	-311	200	0	-1.58302	-0.13539	88.1031	255.086	1084.99	689.076	-914	200	0
478	5	4.98981e-14	-8.71974e-15	1.29882e-13	2.44558e-12	1.02667e-11	-2.0281e-13	300	610	0	1.62888e-16	1.08294e-17	3.28084e-16	1.98115e-15	3.44406e-14	-1.94508e-15	300	200	0	0.25659	0.860916	68.302	190.978	-1547.42	2019.83	-311	200	0	-1.454	-0.214806	88.2308	74.6831	1057.62	680.054	-914	200	0
478	6	7.51449e-14	-1.29219e-14	1.6567e-13	2.98902e-12	1.33169e-11	-2.75399e-13	300	610	0	2.19594e-16	2.35405e-17	4.00709e-16	2.27473e-15	4.2678e-14	-3.13265e-15	300	200	0	0.343346	0.87605	68.3813	173.829	-1528.38	2014.81	-311	200	0	-1.32336	-0.347851	88.4664	-94.2458	1007.68	687.869	-914	200	0
478	7	1.03474e-13	-1.75511e-14	1.93563e-13	3.3144e-12	1.58606e-11	-3.44544e-13	300	610	0	2.72686e-16	4.0767e-17	4.4393e-16	2.31363e-15	4.81553e-14	-4.54856e-15	300	200	0	0.429848	0.894463	68.3773	163.683	-1515.84	2005.67	-311	200	0	-1.20542	-0.542641	88.7032	-219.39	932.53	707.91	-914	200	0
478	8	1.31289e-13	-2.19631e-14	2.01937e-13	3.19303e-12	1.69958e-11	-3.9336e-13	300	610	0	3.08481e-16	6.2275e-17	4.27047e-16	1.90154e-15	4.7696e-14	-6.068e-15	300	200	0	0.513219	0.915976	68.3124	161.367	-1507.69	1995.67	-311	200	0	-1.10153	-0.797773	88.915	-287.487	828.272	732.39	-914	200	0
478	9	1.52442e-13	-2.50823e-14	1.74627e-13	2.31982e-12	1.5446e-11	-3.96695e-13	300	610	0	3.06771e-16	8.67698e-17	3.09129e-16	7.90477e-16	3.70067e-14	-7.45244e-15	300	200	0	0.590685	0.945614	68.2109	165.047	-1502.97	1987.88	-311	200	0	-1.00373	-1.08436	89.1357	-308.192	693.178	756.799	-914	200	0
479	0	1.57621e-13	-2.53063e-14	9.09164e-14	3.20003e-13	9.54731e-12	-3.20235e-13	300	610	0	2.40182e-16	1.1138e-16	3.9933e-17	-1.30589e-15	1.07411e-14	-8.31498e-15	300	200	0	0.655592	0.991166	68.0913	171.613	-1501.92	1983.9	-311	200	0	-0.8991	-1.35186	89.3966	-303.189	535.678	779.618	-914	200	0	0.269158	0.254161	158.016	31689.3	102026	3277.41	0	0	0
479	1	1.33945e-13	-2.04482e-14	-7.35329e-14	-3.22459e-12	-2.69186e-12	-1.20844e-13	300	610	0	7.45607e-17	1.31088e-16	-4.36554e-16	-4.68125e-15	-3.71693e-14	-8.09094e-15	300	200	0	0.699866	1.05707	67.979	177.667	-1503.73	1983.7	-311	200	0	-0.779519	-1.55315	89.7036	-289.936	373.741	798.508	-914	200	0
479	2	6.499e-14	-7.75848e-15	-3.44308e-13	-8.72094e-12	-2.3421e-11	2.51012e-13	300	610	0	-2.28962e-16	1.38181e-16	-1.17477e-15	-9.58121e-15	-1.12791e-13	-6.02348e-15	300	200	0	0.720658	1.13851	67.9118	180.511	-1506.12	1986.52	-311	200	0	-0.639017	-1.66245	90.038	-275.314	223.676	810.029	-914	200	0
479	3	-6.84187e-14	1.59214e-14	-7.43863e-13	-1.64722e-11	-5.4618e-11	8.45721e-13	300	610	0	-7.09395e-16	1.21865e-16	-2.21513e-15	-1.61168e-14	-2.2093e-13	-1.17854e-15	300	200	0	0.722781	1.2217	67.919	178.966	-1507.6	1991.56	-311	200	0	-0.46635	-1.66375	90.3596	-257.175	96.3171	812.068	-914	200	0
479	4	-2.86266e-13	5.38057e-14	-1.28455e-12	-2.65381e-11	-9.75523e-11	1.70471e-12	300	610	0	-1.3979e-15	6.82169e-17	-3.56525e-15	-2.41419e-14	-3.632e-13	7.49254e-15	300	200	0	0.714547	1.29112	67.997	173.339	-1508.91	1997.61	-311	200	0	-0.258949	-1.53739	90.6264	-226.314	4.1466	805.94	-914	200	0
479	5	-6.05801e-13	1.0854e-13	-1.95858e-12	-3.85423e-11	-1.51998e-10	2.84524e-12	300	610	0	-2.30551e-15	-3.92387e-17	-5.17419e-15	-3.30936e-14	-5.35331e-13	2.10203e-14	300	200	0	0.701216	1.33635	68.1201	164.633	-1512.11	2002.64	-311	200	0	-0.0399169	-1.28808	90.7919	-174.747	-35.5636	797.416	-914	200	0
479	6	-1.03594e-12	1.8123e-13	-2.72477e-12	-5.14286e-11	-2.15175e-10	4.23892e-12	300	610	0	-3.40603e-15	-2.17997e-16	-6.89963e-15	-4.18007e-14	-7.23707e-13	4.01899e-14	300	200	0	0.681306	1.35401	68.2694	154.057	-1518.92	2004.69	-311	200	0	0.145726	-0.973822	90.7993	-104.953	-7.11146	795.362	-914	200	0
479	7	-1.56925e-12	2.70077e-13	-3.49235e-12	-6.3177e-11	-2.80438e-10	5.78392e-12	300	610	0	-4.61384e-15	-4.83702e-16	-8.4699e-15	-4.82766e-14	-9.01272e-13	6.51971e-14	300	200	0	0.649397	1.34765	68.4369	143.176	-1528.88	2003.36	-311	200	0	0.250219	-0.681038	90.6215	-26.9623	90.3008	807.602	-914	200	0
479	8	-2.17142e-12	3.68603e-13	-4.10321e-12	-7.05099e-11	-3.35795e-10	7.27172e-12	300	610	0	-5.75781e-15	-8.45535e-16	-9.44467e-15	-4.95292e-14	-1.02321e-12	9.51721e-14	300	200	0	0.603967	1.3263	68.6089	133.7	-1539.26	1999.88	-311	200	0	0.24455	-0.478615	90.2592	50.7361	233.006	836.719	-914	200	0
479	9	-2.76848e-12	4.63531e-13	-4.31479e-12	-6.86427e-11	-3.62443e-10	8.35151e-12	300	610	0	-6.55352e-15	-1.29953e-15	-9.18158e-15	-4.14371e-14	-1.02313e-12	1.27571e-13	300	200	0	0.551824	1.3013	68.7613	126.815	-1548	1995.53	-311	200	0	0.134537	-0.392885	89.7168	124.344	383.899	878.794	-914	200	0
480	0	-3.23284e-12	5.32516e-13	-3.78805e-12	-5.11608e-11	-3.33634e-10	8.49775e-12	300	610	0	-6.5785e-15	-1.81967e-15	-6.82003e-15	-1.87701e-14	-8.10814e-13	1.57469e-13	300	200	0	0.503366	1.28212	68.8742	123.038	-1555.57	1990.56	-311	200	0	-0.03288	-0.402443	89.0601	190.477	515.181	925.331	-914	200	0	0.269158	0.254161	158.016	31689.3	102026	3277.41	0	0	0
480	1	-3.37013e-12	5.42077e-13	-2.08639e-12	-1.01461e-11	-2.14343e-10	6.98996e-12	300	610	0	-5.25779e-15	-2.347e-15	-1.29841e-15	2.45464e-14	-2.73407e-13	1.76815e-13	300	200	0	0.464136	1.27207	68.9475	122.705	-1563.12	1984.37	-311	200	0	-0.191761	-0.45002	88.446	243.429	617.704	967.437	-914	200	0
480	2	-2.91005e-12	4.46296e-13	1.30591e-12	6.32938e-11	3.75847e-11	2.91802e-12	300	610	0	-1.87043e-15	-2.77749e-15	8.57447e-15	9.47957e-14	7.17988e-13	1.73799e-13	300	200	0	0.430906	1.26777	68.9959	126.094	-1570.47	1976.53	-311	200	0	-0.299882	-0.475163	88.0337	280.208	695.145	999.239	-914	200	0
480	3	-1.5064e-12	1.87161e-13	6.93526e-12	1.77901e-10	4.67963e-10	-4.76932e-12	300	610	0	4.40899e-15	-2.95028e-15	2.39681e-14	1.97321e-13	2.29341e-12	1.32512e-13	300	200	0	0.395613	1.26285	69.0308	133.346	-1576.78	1967.65	-311	200	0	-0.354951	-0.45222	87.8933	304.6	755.391	1016.49	-914	200	0
480	4	1.2473e-12	-3.02358e-13	1.52881e-11	3.40345e-10	1.11947e-09	-1.71507e-11	300	610	0	1.44164e-14	-2.63902e-15	4.57717e-14	3.34725e-13	4.55794e-12	3.32253e-14	300	200	0	0.353824	1.25156	69.0509	144.777	-1582.07	1959.27	-311	200	0	-0.378408	-0.398888	88.0091	323.639	804.05	1014.48	-914	200	0
480	5	5.77811e-12	-1.09107e-12	2.66459e-11	5.52304e-10	2.02049e-09	-3.5129e-11	300	610	0	2.88325e-14	-1.55042e-15	7.42028e-14	5.04296e-13	7.55142e-12	-1.46352e-13	300	200	0	0.308502	1.23045	69.0535	160.004	-1587.33	1953.1	-311	200	0	-0.398436	-0.3476	88.3461	345.161	841.747	991.271	-914	200	0
480	6	1.24603e-11	-2.23661e-12	4.08747e-11	8.0643e-10	3.16862e-09	-5.91136e-11	300	610	0	4.79274e-14	6.64479e-16	1.08265e-13	6.94655e-13	1.1192e-11	-4.2834e-13	300	200	0	0.265936	1.19967	69.0484	176.169	-1593	1950.08	-311	200	0	-0.439838	-0.316151	88.9102	378.038	864.486	951.468	-914	200	0
480	7	2.14986e-11	-3.76522e-12	5.71466e-11	1.0812e-09	4.50848e-09	-8.85715e-11	300	610	0	7.12001e-14	4.379e-15	1.45059e-13	8.81694e-13	1.52032e-11	-8.29971e-13	300	200	0	0.231713	1.16449	69.0475	188.506	-1597.66	1949.88	-311	200	0	-0.516226	-0.306316	89.7393	427.69	865.759	904.87	-914	200	0
480	8	3.27606e-11	-5.64312e-12	7.35976e-11	1.3349e-09	5.90397e-09	-1.2144e-10	300	610	0	9.69134e-14	9.93154e-15	1.78973e-13	1.02417e-12	1.90271e-11	-1.35641e-12	300	200	0	0.209845	1.13317	69.0455	192.902	-1598.94	1951.05	-311	200	0	-0.625663	-0.318453	90.8087	490.1	842.409	862.8	-914	200	0
480	9	4.5555e-11	-7.73913e-12	8.6949e-11	1.49934e-09	7.10684e-09	-1.53425e-10	300	610	0	1.21539e-13	1.75295e-14	2.00846e-13	1.05961e-12	2.17324e-11	-1.99076e-12	300	200	0	0.200393	1.11041	69.0214	187.44	-1595.59	1951.6	-311	200	0	-0.750505	-0.354111	91.9366	549.933	798.704	835.01	-914	200	0
481	0	5.83615e-11	-9.77984e-12	9.21405e-11	1.47444e-09	7.72524e-09	-1.77241e-10	300	610	0	1.39168e-13	2.71094e-14	1.97241e-13	9.01512e-13	2.19311e-11	-2.68127e-12	300	200	0	0.198204	1.09398	68.9574	172.952	-1588.41	1950.03	-311	200	0	-0.861211	-0.406172	92.8199	585.836	742.624	827.188	-914	200	0	-0.162031	0.769564	160.048	32474.5	104103	2860.04	0	0	0
481	1	6.85334e-11	-1.13012e-11	8.20632e-11	1.12537e-09	7.19886e-09	-1.8191e-10	300	610	0	1.4097e-13	3.815e-14	1.5007e-13	4.39595e-13	1.77289e-11	-3.32624e-12	300	200	0	0.197305	1.07862	68.8546	152.768	-1580.21	1946.14	-311	200	0	-0.923863	-0.458517	93.2057	581.184	683.31	839.628	-914	200	0
481	2	7.20136e-11	-1.16038e-11	4.7519e-11	2.84894e-10	4.79054e-09	-1.52309e-10	300	610	0	1.14872e-13	4.94417e-14	3.69068e-14	-4.54963e-13	6.74379e-12	-3.75827e-12	300	200	0	0.196234	1.06134	68.7319	130.883	-1575.23	1940.76	-311	200	0	-0.912395	-0.493276	93.0525	530.301	633.251	868.104	-914	200	0
481	3	6.31336e-11	-9.72385e-12	-2.24169e-11	-1.23601e-09	-3.91576e-10	-6.92407e-11	300	610	0	4.56603e-14	5.88285e-14	-1.67569e-13	-1.9165e-12	-1.37608e-11	-3.73037e-12	300	200	0	0.198252	1.04274	68.6064	110.523	-1577.54	1934.83	-311	200	0	-0.81718	-0.493243	92.5544	439.382	607.164	906.489	-914	200	0
481	4	3.4597e-11	-4.43773e-12	-1.39406e-10	-3.62498e-09	-9.32352e-09	8.95966e-11	300	610	0	-8.41869e-14	6.29558e-14	-4.8846e-13	-4.06111e-12	-4.65704e-11	-2.90828e-12	300	200	0	0.207151	1.024	68.4781	94.5374	-1588.89	1928.8	-311	200	0	-0.640906	-0.449265	92.0217	325.061	617.562	949.119	-914	200	0
481	5	-2.22103e-11	5.67654e-12	-3.13975e-10	-7.02837e-09	-2.29253e-08	3.4728e-10	300	610	0	-2.9257e-13	5.70795e-14	-9.4529e-13	-6.94905e-12	-9.39783e-11	-8.75373e-13	300	200	0	0.223161	1.00425	68.3325	85.593	-1606.89	1922.61	-311	200	0	-0.396138	-0.36941	91.7105	207.121	669.463	990.594	-914	200	0
481	6	-1.16408e-10	2.2091e-11	-5.52492e-10	-1.14904e-08	-4.18286e-08	7.23448e-10	300	610	0	-5.94337e-13	3.50226e-14	-1.54382e-12	-1.0531e-11	-1.56946e-10	2.84194e-12	300	200	0	0.241646	0.983451	68.1533	84.7775	-1625.3	1916.43	-311	200	0	-0.109453	-0.267797	91.7371	101.479	756.398	1024.56	-914	200	0
481	7	-2.56106e-10	4.60593e-11	-8.5277e-10	-1.68683e-08	-6.60329e-08	1.22769e-09	300	610	0	-9.95948e-13	-1.06029e-14	-2.2647e-12	-1.45772e-11	-2.33919e-10	8.71807e-12	300	200	0	0.255338	0.965466	67.9402	90.4085	-1636.99	1911.36	-311	200	0	0.187749	-0.146257	92.0982	20.7055	861.068	1045.41	-914	200	0
481	8	-4.45971e-10	7.81957e-11	-1.1982e-09	-2.27241e-08	-9.4438e-08	1.85013e-09	300	610	0	-1.48794e-12	-8.77597e-14	-3.04889e-12	-1.85919e-11	-3.1929e-10	1.71305e-11	300	200	0	0.259895	0.955047	67.7273	99.086	-1637.91	1909.13	-311	200	0	0.470718	0.00282585	92.7184	-23.7847	958.052	1051	-914	200	0
481	9	-6.8372e-10	1.17875e-10	-1.55054e-09	-2.81968e-08	-1.24259e-07	2.54907e-09	300	610	0	-2.03509e-12	-2.03758e-13	-3.78058e-12	-2.17192e-11	-4.01564e-10	2.82097e-11	300	200	0	0.258397	0.955825	67.5735	107.429	-1629.65	1911.26	-311	200	0	0.71347	0.181189	93.485	-24.3336	1019.22	1043.4	-914	200	0
482	0	-9.55451e-10	1.62445e-10	-1.84182e-09	-3.18684e-08	-1.50359e-07	3.23613e-09	300	610	0	-2.56475e-12	-3.6326e-13	-4.26922e-12	-2.26547e-11	-4.61391e-10	4.16298e-11	300	200	0	0.259252	0.971362	67.5245	112.866	-1618.47	1918.42	-311	200	0	0.881742	0.375235	94.2834	17.5227	1023.64	1029.17	-914	200	0	0.582323	1.0442	159.543	32177	103662	2765.49	0	0	0
482	1	-1.22994e-09	2.06279e-10	-1.96652e-09	-3.16457e-08	-1.64575e-07	3.76006e-09	300	610	0	-2.95412e-12	-5.6535e-13	-4.23382e-12	-1.95839e-11	-4.69769e-10	5.63385e-11	300	200	0	0.268643	1.00315	67.5863	114.785	-1611.27	1930.33	-311	200	0	0.944901	0.553701	95.0398	91.0369	965.216	1018.66	-914	200	0
482	2	-1.45231e-09	2.39743e-10	-1.7756e-09	-2.46963e-08	-1.55174e-07	3.89161e-09	300	610	0	-3.01876e-12	-7.99606e-13	-3.2943e-12	-1.0182e-11	-3.86928e-10	7.02384e-11	300	200	0	0.285254	1.04734	67.738	114.717	-1611.1	1945.66	-311	200	0	0.899936	0.674136	95.7189	181.488	852.854	1022.13	-914	200	0
482	3	-1.5379e-09	2.48232e-10	-1.07535e-09	-7.48813e-09	-1.06644e-07	3.31343e-09	300	610	0	-2.5052e-12	-1.04123e-12	-9.77093e-13	8.28195e-12	-1.62609e-10	7.98492e-11	300	200	0	0.301601	1.09483	67.9483	113.725	-1616.73	1961.85	-311	200	0	0.786909	0.700432	96.255	271.956	705.259	1044.69	-914	200	0
482	4	-1.36787e-09	2.11522e-10	3.65567e-10	2.39944e-08	-1.23624e-10	1.62071e-09	300	610	0	-1.09249e-12	-1.24557e-12	3.25579e-12	3.86785e-11	2.61264e-10	8.00069e-11	300	200	0	0.308097	1.13403	68.1694	110.368	-1626.18	1976.03	-311	200	0	0.667945	0.620179	96.5094	343.106	547.502	1083.44	-914	200	0
482	5	-7.88494e-10	1.03812e-10	2.79592e-09	7.37757e-08	1.85171e-07	-1.65946e-09	300	610	0	1.59115e-12	-1.34269e-12	9.94282e-12	8.35259e-11	9.4432e-10	6.36907e-11	300	200	0	0.296945	1.15601	68.3407	102.457	-1638.56	1986.3	-311	200	0	0.580916	0.447534	96.3348	376.041	408.38	1128.45	-914	200	0
482	6	3.82715e-10	-1.05054e-10	6.4432e-09	1.45061e-07	4.69052e-07	-7.02048e-09	300	610	0	5.9288e-12	-1.23317e-12	1.95116e-11	1.44208e-10	1.93652e-09	2.2105e-11	300	200	0	0.266718	1.16078	68.4178	90.3142	-1651.95	1992.16	-311	200	0	0.517705	0.211161	95.672	358.812	308.926	1167.91	-914	200	0
482	7	2.34041e-09	-4.46545e-10	1.14507e-08	2.38964e-07	8.65535e-07	-1.4889e-08	300	610	0	1.22437e-11	-7.86968e-13	3.21084e-11	2.19846e-10	3.26067e-09	-5.48079e-11	300	200	0	0.224338	1.15752	68.3903	77.3422	-1662.11	1994.12	-311	200	0	0.451149	-0.0587761	94.5522	294.34	252.278	1194.44	-914	200	0
482	8	5.26007e-09	-9.47895e-10	1.77858e-08	3.52736e-07	1.37565e-06	-2.5487e-08	300	610	0	2.06882e-11	1.52287e-13	4.73595e-11	3.05814e-10	4.88759e-09	-1.77216e-10	300	200	0	0.180002	1.15782	68.2837	67.2673	-1664.45	1993.2	-311	200	0	0.372434	-0.33052	93.0395	202.025	231.934	1206.88	-914	200	0
482	9	9.2474e-09	-1.62332e-09	2.51159e-08	4.77471e-07	1.97761e-06	-3.86348e-08	300	610	0	3.10856e-11	1.75433e-12	6.40646e-11	3.91921e-10	6.70373e-09	-3.53368e-10	300	200	0	0.138954	1.17075	68.153	61.7217	-1657.53	1990.5	-311	200	0	0.29036	-0.56906	91.2291	111.04	242.71	1208.44	-914	200	0
483	0	1.42649e-08	-2.46145e-09	3.2657e-08	5.9541e-07	2.6145e-06	-5.3491e-08	300	610	0	4.27233e-11	4.17695e-12	7.98348e-11	4.60414e-10	8.47237e-09	-5.8647e-10	300	200	0	0.0993736	1.20255	68.0512	60.898	-1644.43	1986.75	-311	200	0	0.211154	-0.748598	89.2716	50.6759	275.634	1204.87	-914	200	0	0.582323	1.0442	159.543	32177	103662	2765.49	0	0	0
483	1	2.00337e-08	-3.40878e-09	3.90011e-08	6.77069e-07	3.18008e-06	-6.82378e-08	300	610	0	5.41053e-11	7.52439e-12	9.07084e-11	4.84069e-10	9.79166e-09	-8.70285e-10	300	200	0	0.0581532	1.25544	67.9972	65.4704	-1629.89	1982.38	-311	200	0	0.137287	-0.863532	87.3715	37.3869	312.697	1201.99	-914	200	0
483	2	2.59129e-08	-4.34957e-09	4.19477e-08	6.78698e-07	3.50434e-06	-7.97364e-08	300	610	0	6.2682e-11	1.17862e-11	9.08109e-11	4.24831e-10	1.00558e-08	-1.18345e-09	300	200	0	0.0166817	1.32517	67.9742	76.8185	-1616.7	1978.11	-311	200	0	0.073088	-0.922441	85.7635	63.8198	338.309	1201.03	-914	200	0
483	3	3.0765e-08	-5.08393e-09	3.83741e-08	5.40791e-07	3.34163e-06	-8.32011e-08	300	610	0	6.46014e-11	1.67547e-11	7.21581e-11	2.33705e-10	8.43003e-09	-1.48273e-09	300	200	0	-0.018714	1.40056	67.9469	95.429	-1605.32	1975.12	-311	200	0	0.0188195	-0.93131	84.6684	103.625	354.896	1196.65	-914	200	0
483	4	3.28246e-08	-5.30694e-09	2.42013e-08	1.88792e-07	2.3657e-06	-7.19741e-08	300	610	0	5.45435e-11	2.19219e-11	2.47526e-11	-1.47178e-10	3.85423e-09	-1.69578e-09	300	200	0	-0.0397208	1.46623	67.8823	119.535	-1595.08	1974.06	-311	200	0	-0.0333124	-0.884207	84.2461	129.755	379.926	1180.74	-914	200	0
483	5	2.96001e-08	-4.59435e-09	-5.46775e-09	-4.62581e-07	1.77723e-07	-3.75224e-08	300	610	0	2.57396e-11	2.63632e-11	-6.28315e-11	-7.79121e-10	-4.90358e-09	-1.7147e-09	300	200	0	-0.0391384	1.50723	67.7704	145.701	-1585.42	1974.69	-311	200	0	-0.090304	-0.777441	84.5658	131.195	426.494	1148.46	-914	200	0
483	6	1.78538e-08	-2.40225e-09	-5.59366e-08	-1.49958e-06	-3.66463e-06	3.01797e-08	300	610	0	-2.96958e-11	2.86211e-11	-2.02136e-10	-1.71668e-09	-1.9119e-08	-1.39204e-09	300	200	0	-0.0125615	1.51357	67.6335	170.496	-1576.84	1976.63	-311	200	0	-0.151275	-0.630582	85.5819	115.781	493.461	1101.97	-914	200	0
483	7	-6.27861e-09	1.90857e-09	-1.32117e-07	-2.99224e-06	-9.58764e-06	1.41674e-07	300	610	0	-1.19956e-10	2.66132e-11	-4.02508e-10	-2.99138e-09	-3.9879e-08	-5.42173e-10	300	200	0	0.0404361	1.48378	67.5192	191.57	-1571.81	1979.87	-311	200	0	-0.209425	-0.484157	87.1311	96.3147	570.341	1050.35	-914	200	0
483	8	-4.69495e-08	9.01052e-09	-2.37218e-07	-4.96791e-06	-1.79012e-05	3.06215e-07	300	610	0	-2.52068e-10	1.76021e-11	-6.67545e-10	-4.58813e-09	-6.77168e-08	1.04841e-09	300	200	0	0.114673	1.42634	67.4766	208.311	-1573.27	1984.49	-311	200	0	-0.251827	-0.380222	88.9716	77.426	643.832	1004.17	-914	200	0
483	9	-1.07952e-07	1.94943e-08	-3.70829e-07	-7.37397e-06	-2.86488e-05	5.289e-07	300	610	0	-4.29577e-10	-1.72058e-12	-9.90093e-10	-6.41389e-09	-1.02092e-07	3.59746e-09	300	200	0	0.199499	1.35587	67.5356	221.799	-1582.18	1990.56	-311	200	0	-0.264321	-0.346563	90.8456	59.4217	703.298	966.804	-914	200	0
484	0	-1.91666e-07	3.36861e-08	-5.26317e-07	-1.00297e-05	-4.1401e-05	8.06535e-07	300	610	0	-6.49236e-10	-3.49714e-11	-1.34578e-09	-8.25938e-09	-1.40711e-07	7.28499e-09	300	200	0	0.281899	1.28652	67.7003	233.132	-1597.42	1997.57	-311	200	0	-0.245458	-0.3832	92.5217	46.4006	741.598	931.635	-914	200	0	0.317028	0.713934	160.575	32298.2	104505	2783.2	0	0	0
484	1	-2.97524e-07	5.13841e-08	-6.87614e-07	-1.25689e-05	-5.49956e-05	1.12217e-06	300	610	0	-8.96655e-10	-8.55519e-11	-1.68535e-09	-9.75649e-09	-1.787e-07	1.2188e-08	300	200	0	0.350049	1.22742	67.9491	241.451	-1617.95	2004.28	-311	200	0	-0.204781	-0.455073	93.798	43.2764	752.79	888.824	-914	200	0
484	2	-4.19944e-07	7.15107e-08	-8.25568e-07	-1.43789e-05	-6.7236e-05	1.43845e-06	300	610	0	-1.14105e-09	-1.55785e-10	-1.92648e-09	-1.03372e-08	-2.07718e-07	1.81882e-08	300	200	0	0.3959	1.1821	68.2311	244.001	-1643.36	2009.16	-311	200	0	-0.146405	-0.509292	94.5129	50.6043	735.267	834.668	-914	200	0
484	3	-5.45784e-07	9.16876e-08	-8.94313e-07	-1.45453e-05	-7.45831e-05	1.69026e-06	300	610	0	-1.3295e-09	-2.45635e-10	-1.94638e-09	-9.20369e-09	-2.15114e-07	2.48528e-08	300	200	0	0.417367	1.15125	68.4823	237.969	-1672.69	2011.06	-311	200	0	-0.0679974	-0.509888	94.6194	64.8801	697.045	774.561	-914	200	0
484	4	-6.51478e-07	1.07768e-07	-8.28429e-07	-1.18186e-05	-7.18959e-05	1.77774e-06	300	610	0	-1.38159e-09	-3.50974e-10	-1.57738e-09	-5.32364e-09	-1.83371e-07	3.12906e-08	300	200	0	0.418589	1.1343	68.6619	222.054	-1704.55	2009.61	-311	200	0	0.0247056	-0.458206	94.2456	77.8877	655.396	717.259	-914	200	0
484	5	-7.00215e-07	1.13389e-07	-5.42052e-07	-4.62532e-06	-5.23132e-05	1.56123e-06	300	610	0	-1.18568e-09	-4.61407e-10	-6.08491e-10	2.52879e-09	-9.01368e-08	3.59993e-08	300	200	0	0.406948	1.12706	68.7717	197.358	-1738.19	2005.87	-311	200	0	0.113513	-0.387879	93.6483	76.663	625.601	668.128	-914	200	0
484	6	-6.39782e-07	9.96519e-08	6.84394e-08	8.84494e-06	-7.40559e-06	8.60922e-07	300	610	0	-5.99074e-10	-5.578e-10	1.20285e-09	1.5662e-08	9.07151e-08	3.67239e-08	300	200	0	0.390315	1.12058	68.8334	167.874	-1772.8	2002.06	-311	200	0	0.182305	-0.346619	93.114	50.4856	606.469	628.711	-914	200	0
484	7	-4.02004e-07	5.50954e-08	1.11606e-06	3.04393e-05	7.22369e-05	-5.35634e-07	300	610	0	5.45424e-10	-6.09787e-10	4.10386e-09	3.52564e-08	3.86456e-07	3.03689e-08	300	200	0	0.37544	1.10639	68.854	139.793	-1805.32	2000.14	-311	200	0	0.232479	-0.372764	92.8749	-1.313	582.265	598.338	-914	200	0
484	8	9.49202e-08	-3.38255e-08	2.70674e-06	6.16859e-05	0.000195778	-2.85356e-06	300	610	0	2.42292e-09	-5.73758e-10	8.29851e-09	6.20257e-08	8.20693e-07	1.30184e-08	300	200	0	0.364508	1.0832	68.8241	119.233	-1830.94	2000.35	-311	200	0	0.277187	-0.47318	93.0353	-70.768	540.014	574.143	-914	200	0
484	9	9.39526e-07	-1.8147e-07	4.91208e-06	0.000103241	0.000370052	-6.29335e-06	300	610	0	5.18598e-09	-3.92115e-10	1.38733e-08	9.57229e-08	1.40577e-06	-1.98586e-08	300	200	0	0.353231	1.05851	68.7328	109.183	-1845.87	2001.37	-311	200	0	0.321252	-0.616068	93.5214	-148.397	480.608	552.911	-914	200	0
485	0	2.21371e-06	-4.00633e-07	7.72918e-06	0.000154108	0.000596428	-1.09711e-05	300	610	0	8.91631e-09	5.12287e-12	2.06927e-08	1.34482e-07	2.13187e-06	-7.29227e-08	300	200	0	0.334923	1.04311	68.5661	107.785	-1848.47	2001.59	-311	200	0	0.35578	-0.747601	94.1143	-226.856	413.259	534.188	-914	200	0	0.317036	0.713933	160.575	32298.2	104505	2783.19	0	0	0
485	1	3.97081e-06	-6.98742e-07	1.10261e-05	0.000210623	0.000866479	-1.68319e-05	300	610	0	1.35555e-08	6.94968e-10	2.82625e-08	1.74008e-07	2.95269e-06	-1.50094e-07	300	200	0	0.305863	1.043	68.3103	109.962	-1838.93	2000.14	-311	200	0	0.369634	-0.81876	94.5795	-302.444	344.076	520.986	-914	200	0
485	2	6.2035e-06	-1.07234e-06	1.4474e-05	0.000265243	0.0011565	-2.35352e-05	300	610	0	1.88133e-08	1.75069e-09	3.55677e-08	2.06672e-07	3.76803e-06	-2.53193e-07	300	200	0	0.26639	1.05555	67.9704	111.036	-1819.18	1996.94	-311	200	0	0.355342	-0.800405	94.7823	-375.81	271.496	517.656	-914	200	0
485	3	8.80036e-06	-1.49977e-06	1.74695e-05	0.000305239	0.0014211	-3.03136e-05	300	610	0	2.40569e-08	3.22384e-09	4.08981e-08	2.20626e-07	4.40477e-06	-3.80006e-07	300	200	0	0.219809	1.07259	67.5822	109.249	-1792.32	1992.49	-311	200	0	0.30587	-0.688089	94.6962	-446.67	186.466	528.183	-914	200	0
485	4	1.14921e-05	-1.93218e-06	1.90568e-05	0.000311508	0.00158663	-3.58173e-05	300	610	0	2.81884e-08	5.11756e-09	4.16883e-08	1.99146e-07	4.59885e-06	-5.2177e-07	300	200	0	0.172328	1.08778	67.2094	105.737	-1761.66	1987.85	-311	200	0	0.216319	-0.505152	94.354	-508.25	75.1531	556.804	-914	200	0
485	5	1.37908e-05	-2.2836e-06	1.78658e-05	0.000257816	0.00154552	-3.79623e-05	300	610	0	2.9529e-08	7.35005e-09	3.44179e-08	1.2049e-07	3.98277e-06	-6.60139e-07	300	200	0	0.132141	1.10176	66.9294	102.404	-1730.05	1984.17	-311	200	0	0.0968039	-0.297511	93.8074	-551.815	-69.226	606.731	-914	200	0
485	6	1.49291e-05	-2.42127e-06	1.20897e-05	0.000110967	0.00115353	-3.38211e-05	300	610	0	2.57372e-08	9.70883e-09	1.46355e-08	-4.12991e-08	2.08533e-06	-7.63912e-07	300	200	0	0.106057	1.11919	66.8051	100.145	-1698.96	1981.68	-311	200	0	-0.0183623	-0.118775	93.0936	-574.341	-232.32	675.382	-914	200	0
485	7	1.38132e-05	-2.15863e-06	-4.63632e-07	-0.000167454	0.000232548	-1.9605e-05	300	610	0	1.38054e-08	1.17981e-08	-2.28064e-08	-3.14132e-07	-1.64725e-06	-7.85992e-07	300	200	0	0.0966363	1.14249	66.8607	99.1301	-1669.23	1979.59	-311	200	0	-0.0850359	-0.0188456	92.2335	-579.129	-379.742	752.93	-914	200	0
485	8	9.00783e-06	-1.25421e-06	-2.22012e-05	-0.000616981	-0.00141751	9.18608e-06	300	610	0	-9.81021e-09	1.29854e-08	-8.31989e-08	-7.23523e-07	-7.79768e-06	-6.61407e-07	300	200	0	0.102549	1.16991	67.0796	99.4236	-1642.94	1976.93	-311	200	0	-0.0772112	-0.0386988	91.2395	-573.469	-471.053	826.643	-914	200	0
485	9	-1.21791e-06	5.78909e-07	-5.5405e-05	-0.00127089	-0.00399349	5.73569e-05	300	610	0	-4.885e-08	1.23578e-08	-1.70986e-07	-1.28554e-06	-1.6878e-05	-3.07568e-07	300	200	0	0.120577	1.19694	67.4274	100.793	-1622.67	1973.23	-311	200	0	0.003362	-0.196012	90.1079	-567.522	-476.807	885.223	-914	200	0
486	0	-1.87508e-05	3.64717e-06	-0.000101667	-0.00214469	-0.00764571	0.000129246	300	610	0	-1.06621e-07	8.7036e-09	-2.88215e-07	-1.99645e-06	-2.91713e-05	3.71637e-07	300	200	0	0.146304	1.21747	67.8715	102.949	-1608.87	1968.61	-311	200	0	0.142763	-0.462034	88.8746	-568.711	-396	921.045	-914	200	0	0.56787	0.556956	158.422	31341.6	101933	2816.42	0	0	0
486	1	-4.5357e-05	8.22743e-06	-0.000161046	-0.00321973	-0.0124125	0.000227479	300	610	0	-1.84992e-07	5.43074e-10	-4.32343e-07	-2.81894e-06	-4.45036e-05	1.4759e-06	300	200	0	0.174462	1.22581	68.3756	105.654	-1598.88	1963.48	-311	200	0	0.323904	-0.760163	87.6826	-571.61	-259.096	932.376	-914	200	0
486	2	-8.22271e-05	1.44877e-05	-0.000230929	-0.00442185	-0.0181293	0.000351162	300	610	0	-2.82939e-07	-1.3763e-08	-5.93369e-07	-3.66493e-06	-6.19423e-05	3.09046e-06	300	200	0	0.201785	1.21926	68.8818	107.971	-1589.49	1958.64	-311	200	0	0.516034	-1.00012	86.7396	-557.135	-107.737	924.326	-914	200	0
486	3	-0.000129303	2.23718e-05	-0.000304587	-0.00559575	-0.024313	0.000493463	300	610	0	-3.94625e-07	-3.57912e-08	-7.50394e-07	-4.37636e-06	-7.94282e-05	5.25779e-06	300	200	0	0.229637	1.19808	69.3202	108.416	-1580.12	1955.05	-311	200	0	0.679813	-1.11854	86.2172	-506.145	27.3585	906.579	-914	200	0
486	4	-0.000184369	3.14452e-05	-0.000369538	-0.00647712	-0.0300266	0.000638637	300	610	0	-5.07046e-07	-6.66825e-08	-8.67897e-07	-4.70622e-06	-9.33705e-05	7.93708e-06	300	200	0	0.2608	1.16418	69.6451	106.19	-1573.06	1953.34	-311	200	0	0.794202	-1.09711	86.2015	-411.521	130.399	888.529	-914	200	0
486	5	-0.000241912	4.07059e-05	-0.000405876	-0.00666693	-0.0337376	0.000758704	300	610	0	-5.97433e-07	-1.06583e-07	-8.92297e-07	-4.30403e-06	-9.82582e-05	1.09512e-05	300	200	0	0.293214	1.12163	69.8548	101.931	-1570.46	1953.45	-311	200	0	0.863266	-0.956751	86.6864	-277.687	194.861	874.162	-914	200	0
486	6	-0.000291831	4.83717e-05	-0.000384914	-0.00561457	-0.033196	0.000810203	300	610	0	-6.30755e-07	-1.5388e-07	-7.49702e-07	-2.712e-06	-8.63838e-05	1.39228e-05	300	200	0	0.320258	1.07854	69.9716	97.3682	-1572.25	1955.18	-311	200	0	0.896436	-0.742025	87.5729	-117.047	220.232	860.5	-914	200	0
486	7	-0.000318138	5.1674e-05	-0.000268638	-0.00261995	-0.0253703	0.000731767	300	610	0	-5.57914e-07	-2.04234e-07	-3.46229e-07	6.19344e-07	-4.7818e-05	1.6204e-05	300	200	0	0.336876	1.04624	70.0118	93.8967	-1576.49	1958.59	-311	200	0	0.895496	-0.506366	88.6757	49.9117	207.764	841.652	-914	200	0
486	8	-0.000297922	4.67023e-05	-1.0694e-05	0.0031318	-0.0064984	0.000443602	300	610	0	-3.15531e-07	-2.49461e-07	4.2732e-07	6.28505e-06	2.91745e-05	1.68116e-05	300	200	0	0.341397	1.03477	69.9748	91.2201	-1580.66	1964.1	-311	200	0	0.85961	-0.294592	89.7758	195.946	156.103	815.206	-914	200	0
486	9	-0.000200982	2.83707e-05	0.000440159	0.0124863	0.0276727	-0.000149585	300	610	0	1.7147e-07	-2.76394e-07	1.68412e-06	1.4836e-05	0.000157036	1.43821e-05	300	200	0	0.331189	1.04713	69.8515	87.1247	-1583.3	1972.01	-311	200	0	0.79406	-0.131028	90.6953	292.441	64.5987	784.278	-914	200	0
487	0	9.29944e-06	-9.39618e-06	0.00113304	0.0261671	0.0813673	-0.00115028	300	610	0	9.82944e-07	-2.65923e-07	3.52083e-06	2.6632e-05	0.000346859	7.17432e-06	300	200	0	0.301015	1.07534	69.6341	78.4531	-1585.07	1982.01	-311	200	0	0.7183	-0.0257088	91.3134	319.245	-59.1852	753.913	-914	200	0	0.115258	0.749782	157.64	31405.3	101149	2623.62	0	0	0
487	1	0.000373109	-7.31348e-05	0.00210321	0.0445356	0.157884	-0.00265225	300	610	0	2.19049e-06	-1.92569e-07	5.98527e-06	4.16259e-05	0.000605087	-6.84979e-06	300	200	0	0.24968	1.1026	69.3257	63.2385	-1587.78	1993.07	-311	200	0	0.664696	0.0151945	91.5585	273.711	-197.185	728.315	-914	200	0
487	2	0.000928506	-0.000168828	0.00335446	0.0672485	0.258229	-0.00471459	300	610	0	3.83652e-06	-2.50532e-08	9.03047e-06	5.90728e-05	0.000928743	-2.98212e-05	300	200	0	0.184822	1.1115	68.9486	42.8011	-1593.05	2003.77	-311	200	0	0.650444	-0.0111988	91.4301	169.329	-326.802	711.797	-914	200	0
487	3	0.00170195	-0.000300257	0.00483514	0.0928074	0.379209	-0.00732394	300	610	0	5.90387e-06	2.71499e-07	1.24543e-05	7.7168e-05	0.00129908	-6.3591e-05	300	200	0	0.116808	1.09345	68.5406	21.7705	-1602.03	2012.38	-311	200	0	0.656072	-0.0959027	90.9901	27.1741	-427.355	708.72	-914	200	0
487	4	0.00269427	-0.000466585	0.00640781	0.118017	0.510991	-0.0103436	300	610	0	8.27529e-06	7.30985e-07	1.58267e-05	9.26387e-05	0.00167382	-0.000109139	300	200	0	0.053205	1.05293	68.1441	5.89032	-1615.45	2017.12	-311	200	0	0.642026	-0.209619	90.3374	-130.105	-479.253	719.875	-914	200	0
487	5	0.00386148	-0.000659121	0.00781435	0.13739	0.634235	-0.0134507	300	610	0	1.06838e-05	1.37858e-06	1.84104e-05	0.000100336	0.0019785	-0.000165729	300	200	0	0.00145133	1.00346	67.8045	-0.80221	-1633.28	2017.02	-311	200	0	0.566143	-0.310998	89.6219	-280.56	-466.376	740.322	-914	200	0
487	6	0.00509085	-0.000857317	0.0086403	0.142595	0.717072	-0.0160656	300	610	0	1.26575e-05	2.21905e-06	1.90864e-05	9.29186e-05	0.00209815	-0.000229788	300	200	0	-0.0305432	0.957344	67.5622	2.14882	-1654.05	2012.54	-311	200	0	0.391306	-0.367302	89.0169	-405.588	-386.696	763.251	-914	200	0
487	7	0.0061734	-0.00102426	0.00828515	0.122079	0.712452	-0.0172822	300	610	0	1.34656e-05	3.22072e-06	1.63044e-05	6.07489e-05	0.00187117	-0.000293553	300	200	0	-0.0395685	0.917709	67.4414	11.7734	-1674.68	2005.61	-311	200	0	0.10597	-0.36704	88.6048	-494.01	-254.119	784.775	-914	200	0
487	8	0.0067761	-0.00110221	0.0059494	0.061081	0.556679	-0.0158145	300	610	0	1.20787e-05	4.29502e-06	8.0846e-06	-7.80048e-06	0.00108837	-0.000343587	300	200	0	-0.0291673	0.880208	67.4447	23.6745	-1692.08	1998.72	-311	200	0	-0.260798	-0.320445	88.3093	-542.559	-88.7225	802.347	-914	200	0
487	9	0.00641923	-0.00100924	0.000653174	-0.0576773	0.170311	-0.0099823	300	610	0	7.16184e-06	5.2729e-06	-7.88831e-06	-0.000125409	-0.000498818	-0.000359361	300	200	0	-0.0055225	0.841962	67.5515	34.0953	-1705.35	1993.34	-311	200	0	-0.648646	-0.254024	87.9832	-551.648	90.6626	811.851	-914	200	0
488	0	0.00446742	-0.00063826	-0.00869388	-0.252271	-0.537006	0.00223145	300	610	0	-2.87507e-06	5.88028e-06	-3.40339e-05	-0.000303958	-0.00315595	-0.000312277	300	200	0	0.025923	0.806525	67.7273	40.8271	-1715.44	1989.3	-311	200	0	-0.991472	-0.199781	87.5632	-521.882	267.146	810.143	-914	200	0	0.0541118	0.760065	157.531	31337.5	101176	2664.14	0	0	0
488	1	0.000146275	0.000139337	-0.0231482	-0.53841	-1.65587	0.0230118	300	610	0	-1.97359e-05	5.71732e-06	-7.24508e-05	-0.000551474	-0.00712299	-0.000165629	300	200	0	0.0596413	0.780408	67.9398	43.8609	-1721.85	1985.96	-311	200	0	-1.24518	-0.180214	87.1275	-452.227	421.376	796.927	-914	200	0
488	2	-0.00739972	0.0014629	-0.0434881	-0.924439	-3.25852	0.0543828	300	610	0	-4.49689e-05	4.24831e-06	-0.000124245	-0.000867615	-0.0125457	0.000123777	300	200	0	0.0897688	0.768499	68.1528	46.1736	-1721.52	1983.01	-311	200	0	-1.40079	-0.205575	86.8055	-342.034	529.98	772.517	-914	200	0
488	3	-0.0189899	0.00346159	-0.069847	-1.40415	-5.37026	0.0976686	300	610	0	-7.95312e-05	8.12342e-07	-0.000188565	-0.00123756	-0.0193758	0.000601468	300	200	0	0.112828	0.773481	68.316	52.6221	-1711.57	1980.31	-311	200	0	-1.47512	-0.283526	86.6726	-199.618	576.057	736.327	-914	200	0
488	4	-0.0352105	0.00622005	-0.101208	-1.94734	-7.92957	0.152701	300	610	0	-0.000123153	-5.33222e-06	-0.000261333	-0.00162437	-0.0272374	0.00130758	300	200	0	0.129372	0.795598	68.3829	66.7165	-1691.52	1977.7	-311	200	0	-1.48848	-0.413716	86.7758	-44.182	563	687.568	-914	200	0
488	5	-0.0561212	0.00972796	-0.134768	-2.48827	-10.7366	0.216754	300	610	0	-0.000173485	-1.49136e-05	-0.000333706	-0.0019603	-0.0352627	0.00226456	300	200	0	0.14237	0.830725	68.3334	88.8721	-1663.27	1975.09	-311	200	0	-1.44829	-0.576666	87.1771	104.891	518.19	627.706	-914	200	0
488	6	-0.0808532	0.0138119	-0.16519	-2.91313	-13.3924	0.283211	300	610	0	-0.000225051	-2.84857e-05	-0.000390384	-0.00213808	-0.0419087	0.00345942	300	200	0	0.154562	0.870487	68.1729	117.021	-1630.94	1972.53	-311	200	0	-1.35016	-0.74496	87.8776	234.074	484.792	563.591	-914	200	0
488	7	-0.107103	0.018051	-0.183849	-3.04799	-15.2344	0.340071	300	610	0	-0.000268072	-4.61844e-05	-0.00040801	-0.00200392	-0.0447775	0.00482026	300	200	0	0.166428	0.906426	67.9307	146.772	-1599.92	1970.11	-311	200	0	-1.1906	-0.901851	88.7599	332.654	502.707	507.259	-914	200	0
488	8	-0.130549	0.0216807	-0.178177	-2.6505	-15.2791	0.368448	300	610	0	-0.000287309	-6.73903e-05	-0.000354059	-0.00135504	-0.0404819	0.00618756	300	200	0	0.175971	0.93548	67.6575	172.176	-1574.69	1967.95	-311	200	0	-0.976826	-1.04655	89.6443	392.384	586.339	471.484	-914	200	0
488	9	-0.144256	0.023498	-0.131365	-1.40954	-12.1885	0.341398	300	610	0	-0.000261189	-9.02989e-05	-0.000186804	5.45397e-05	-0.024616	0.00728261	300	200	0	0.181535	0.961368	67.4038	189.046	-1557	1966.35	-311	200	0	-0.727782	-1.18545	90.3439	411.355	718.433	464.903	-914	200	0
489	0	-0.138184	0.0217861	-0.0227056	1.04114	-4.28568	0.223558	300	610	0	-0.000161596	-0.000111418	0.000142835	0.00249487	0.00808361	0.00767703	300	200	0	0.184108	0.989293	67.2018	197.234	-1545.22	1965.53	-311	200	0	-0.471135	-1.31367	90.7078	395.624	867.084	488.33	-914	200	0	0.60468	-0.374024	158.618	32837.3	101265	2896.11	0	0	0
489	1	-0.0989678	0.014291	0.170992	5.08764	10.3483	-0.0277575	300	610	0	4.51315e-05	-0.000125047	0.00068655	0.00622194	0.0632811	0.00677109	300	200	0	0.186428	1.02055	67.0737	199.336	-1536.07	1965.52	-311	200	0	-0.239895	-1.41089	90.7014	355.804	1006.34	533.365	-914	200	0
489	2	-0.0102375	-0.00170868	0.472429	11.0706	33.655	-0.459109	300	610	0	0.00039533	-0.00012282	0.00148986	0.0114141	0.146163	0.00379132	300	200	0	0.192638	1.05379	67.0412	198.226	-1528.06	1966.15	-311	200	0	-0.0703103	-1.46727	90.4223	300.931	1119.98	586.397	-914	200	0
489	3	0.146212	-0.0291822	0.898745	19.181	67.2129	-1.11415	300	610	0	0.000922445	-9.34777e-05	0.00257808	0.0180779	0.260007	-0.00217752	300	200	0	0.20849	1.08883	67.1111	195.555	-1522.74	1966.79	-311	200	0	0.00591965	-1.50315	90.0224	233.012	1193.55	635.964	-914	200	0
489	4	0.388002	-0.0709148	1.45386	29.3098	111.642	-2.0224	300	610	0	0.00164796	-2.30599e-05	0.0039362	0.0259193	0.404098	-0.0121075	300	200	0	0.23845	1.12719	67.2563	191.668	-1522.23	1966.2	-311	200	0	-0.013952	-1.54844	89.6376	148.386	1213.78	677.248	-914	200	0
489	5	0.728083	-0.128794	2.11788	40.8487	165.765	-3.18273	300	610	0	0.0025681	0.000104198	0.00548212	0.0341829	0.570917	-0.0268677	300	200	0	0.282696	1.17026	67.4299	186.281	-1527.07	1963.24	-311	200	0	-0.0884183	-1.61225	89.3425	46.9443	1179.68	710.587	-914	200	0
489	6	1.1686	-0.202755	2.83361	52.4475	225.527	-4.54088	300	610	0	0.00363595	0.000303928	0.0070341	0.0414672	0.742672	-0.0469684	300	200	0	0.338294	1.21756	67.5973	178.9	-1537.14	1957.73	-311	200	0	-0.156546	-1.67815	89.0984	-61.4207	1109.22	737.236	-914	200	0
489	7	1.69245	-0.289349	3.49088	61.7451	282.703	-5.96146	300	610	0	0.00473926	0.00058829	0.00827479	0.0455379	0.887397	-0.0721895	300	200	0	0.401462	1.26604	67.751	169.243	-1553.12	1950.97	-311	200	0	-0.17582	-1.71562	88.7528	-158.392	1028.56	758.779	-914	200	0
489	8	2.25262	-0.379959	3.91017	65.1125	323.525	-7.19604	300	610	0	0.00567547	0.000960882	0.00871679	0.0431748	0.955099	-0.101086	300	200	0	0.467417	1.31081	67.9079	157.939	-1575.87	1945.34	-311	200	0	-0.13387	-1.6983	88.1689	-224.169	953.841	779.874	-914	200	0
489	9	2.7598	-0.458765	3.82859	57.4672	327.437	-7.8511	300	610	0	0.0061269	0.00140967	0.00767799	0.0301119	0.874796	-0.130384	300	200	0	0.529404	1.34549	68.0944	146.667	-1605.06	1943.32	-311	200	0	-0.0409309	-1.62139	87.3884	-248.443	884.594	807.635	-914	200	0
490	0	3.06963	-0.500697	2.89278	32.2532	266.343	-7.36239	300	610	0	0.00564155	0.00189792	0.00427908	0.00114765	0.553725	-0.154304	300	200	0	0.577843	1.3631	68.3193	136.913	-1638.25	1946.27	-311	200	0	0.0742388	-1.49895	86.5981	-238.498	811.417	845.604	-914	200	0	-12.5179	2.62079	126.84	11042.9	112613	11684	0	0	0
490	1	2.97198	-0.469803	0.665286	-18.2891	104.853	-4.98568	300	610	0	0.00362753	0.00235356	-0.00251991	-0.0494672	-0.11953	-0.16391	300	200	0	0.601561	1.35971	68.5646	129.229	-1670.54	1953.78	-311	200	0	0.167912	-1.34738	85.9605	-214.343	725.812	888.896	-914	200	0
490	2	2.18585	-0.318648	-3.3469	-102.404	-197.766	0.181936	240.911	640.597	0	-0.000627632	0.002658	-0.0138227	-0.127243	-1.26572	-0.146628	300	200	0	0.592695	1.33784	68.7992	124.906	-1695.5	1964.03	-311	200	0	0.196874	-1.17512	85.5749	-193.195	624.583	927.45	-914	200	0
490	3	0.365276	0.0103295	-9.63117	-227.468	-683.095	9.13213	229.075	633.618	0	-0.00789839	0.00263632	-0.030615	-0.23613	-2.9968	-0.086165	300	200	0	0.551381	1.30517	69.0007	126.779	-1707.67	1974.68	-311	200	0	0.140903	-0.985695	85.548	-180.29	510.333	955.1	-914	200	0
490	4	-2.87695	0.58037	-18.5641	-397.819	-1385.57	22.8053	225.363	631.43	0	-0.0189064	0.00205194	-0.0534731	-0.37655	-5.38619	0.0368655	300	200	0	0.486794	1.27137	69.1585	136.921	-1705.05	1983.59	-311	200	0	0.0157544	-0.787615	85.9864	-173.782	390.291	974.615	-914	200	0
490	5	-7.91949	1.45148	-30.2514	-611.614	-2320.04	41.8577	223.308	630.218	0	-0.0341319	0.000610029	-0.0821411	-0.542697	-8.4251	0.243205	300	200	0	0.414486	1.24686	69.2671	154.974	-1689.7	1989.32	-311	200	0	-0.137496	-0.600399	86.9311	-166.877	275.169	993.188	-914	200	0
490	6	-15.0337	2.65278	-44.4328	-859.366	-3471.84	67.9133	221.863	629.341	0	-0.0535354	-0.00202435	-0.114969	-0.719134	-11.9635	0.551654	300	200	0	0.351194	1.24174	69.3281	178.762	-1666.18	1991.58	-311	200	0	-0.277281	-0.456271	88.3526	-144.238	177.529	1014.84	-914	200	0
490	7	-24.2883	4.15121	-60.7149	-1128.75	-4806.42	106.53	220.836	628.591	0	-0.0761822	-0.00618648	-0.148226	-0.876885	-15.637	0.973739	300	200	0	0.308306	1.26092	69.3544	204.664	-1639.54	1990.88	-311	200	0	-0.376454	-0.388904	90.1829	-90.5169	108.456	1037.96	-914	200	0
490	8	-35.626	5.8995	-79.0462	-1411.06	-6297.75	165.375	220.328	627.851	0	-0.0997736	-0.0121427	-0.175332	-0.969422	-18.7836	1.50594	300	200	0	0.28663	1.29821	69.3622	227.969	-1614.32	1988	-311	200	0	-0.426099	-0.411072	92.3081	-3.52384	75.1706	1056.94	-914	200	0
490	9	-49.086	7.95214	-99.9769	-1700.56	-7950.06	246.326	220.481	627.01	0	-0.120116	-0.0199843	-0.18612	-0.929344	-20.3614	2.11931	300	200	0	0.27832	1.33792	69.3552	244.849	-1594.57	1983.84	-311	200	0	-0.435829	-0.512148	94.5618	104.83	81.0649	1064.31	-914	200	0
491	0	-64.9468	10.5203	-124.554	-1990.75	-9799.64	341.649	221.322	625.983	0	-0.130589	-0.0294789	-0.166286	-0.666923	-18.8834	2.74666	300	200	0	0.274013	1.36634	69.3181	254.526	-1583.34	1979.07	-311	200	0	-0.424654	-0.668898	96.7248	215.888	124.962	1053.85	-914	200	0	-179.931	36.6066	-143.408	-155041	183231	124761	1217.41	1093.21	0
491	1	-83.6964	13.9315	-154.012	-2275	-11899.8	437.924	222.734	624.772	0	-0.121725	-0.0398798	-0.0973091	-0.0722045	-12.3969	3.26822	300	200	0	0.265776	1.37925	69.2285	259.014	-1580.96	1973.9	-311	200	0	-0.405714	-0.840943	98.5053	312.172	196.285	1024.37	-914	200	0
491	2	-105.849	18.5194	-189.34	-2547.95	-14293.1	521.432	224.511	623.457	0	-0.081067	-0.0497001	0.0428401	0.977149	1.45561	3.49766	300	200	0	0.247037	1.3775	69.0793	260.534	-1583.84	1968.72	-311	200	0	-0.383636	-0.972242	99.6066	381.599	271.236	980.882	-914	200	0
491	3	-131.679	24.4527	-230.83	-2803.62	-16981	581.838	226.435	622.146	0	0.00645978	-0.0564743	0.277715	2.59964	25.2471	3.17141	300	200	0	0.215008	1.364	68.8886	259.5	-1586.23	1964.09	-311	200	0	-0.36518	-1.01742	99.8723	418.037	323.898	931.47	-914	200	0
491	4	-160.962	31.5823	-277.727	-3032.33	-19904.4	616.288	228.331	620.918	0	0.157354	-0.0565456	0.628639	4.88253	61.3918	1.94634	300	200	0	0.172647	1.3466	68.6862	254.825	-1583.87	1960.08	-311	200	0	-0.366482	-0.965349	99.3599	423.811	346.629	884.443	-914	200	0
491	5	-192.781	39.4002	-328.015	-3220.2	-22937.3	632.04	230.073	619.817	0	0.38717	-0.0449441	1.10864	7.84063	111.527	-0.58801	300	200	0	0.127496	1.33369	68.4945	245.248	-1576.26	1956.99	-311	200	0	-0.410577	-0.837994	98.2933	411.976	350.273	847.018	-914	200	0
491	6	-225.417	47.1398	-378.438	-3354.7	-25895.5	642.049	231.573	618.865	0	0.706599	-0.0154459	1.71359	11.3597	175.599	-4.87401	300	200	0	0.088624	1.32596	68.3289	230.672	-1566.08	1956.22	-311	200	0	-0.513769	-0.675165	96.9247	400.931	344.184	823.208	-914	200	0
491	7	-256.409	53.9708	-424.807	-3433.05	-28557	655.582	232.777	618.081	0	1.11565	0.0390625	2.41043	15.1248	250.625	-11.3179	300	200	0	0.0625665	1.31877	68.203	212.911	-1556.64	1959.41	-311	200	0	-0.671147	-0.524627	95.4026	405.37	327.477	812.468	-914	200	0
491	8	-282.849	59.2004	-462.634	-3465.39	-30692	671.994	233.658	617.491	0	1.59576	0.125768	3.1226	18.5369	329.145	-20.1786	300	200	0	0.0500894	1.30897	68.1132	194.478	-1550.28	1966.91	-311	200	0	-0.856326	-0.434385	93.7631	431.403	296.277	811.563	-914	200	0
491	9	-301.913	62.3987	-488.089	-3471.25	-32103.7	682.783	234.226	617.112	0	2.09989	0.250492	3.71373	20.6276	397.459	-31.4054	300	200	0	0.0469718	1.29466	68.0275	176.927	-1548.75	1977.46	-311	200	0	-1.0268	-0.433279	92.0253	473.384	247.829	817.761	-914	200	0
492	0	-311.477	63.4254	-499.049	-3472.58	-32675.2	678.736	234.525	616.958	0	2.54127	0.415479	3.97178	19.9865	433.858	-44.4197	300	200	0	0.0489371	1.27394	67.9106	161.166	-1554.36	1988.91	-311	200	0	-1.13324	-0.514178	90.2851	515.035	179.235	830.824	-914	200	0	-235.681	49.2395	-293.406	-237385	220852	159061	714.226	817.067	0
492	1	-310.613	62.4069	-495.813	-3487.03	-32405.1	655.109	234.642	617.033	0	2.78199	0.616281	3.59698	14.7269	407.198	-57.844	300	200	0	0.0543146	1.24486	67.7525	148.035	-1569.52	1998.8	-311	200	0	-1.14261	-0.641819	88.7475	541.044	90.2203	851.989	-914	200	0
492	2	-299.754	59.6926	-481.085	-3523.65	-31410.4	613.107	234.709	617.324	0	2.62377	0.837736	2.19921	2.52517	276.391	-69.1977	300	200	0	0.0605279	1.20337	67.5765	137.703	-1594.77	2005.17	-311	200	0	-1.05327	-0.776581	87.6608	545.292	-13.2359	880.12	-914	200	0
492	3	-280.46	55.7721	-459.23	-3581.87	-29891.7	559.146	234.909	617.8	0	1.80451	1.04919	-0.687942	-19.2207	-8.43376	-74.5958	300	200	0	0.0623099	1.14513	67.4347	129.554	-1627.31	2007.48	-311	200	0	-0.885344	-0.891067	87.1935	528.671	-120.754	909.679	-914	200	0
492	4	-254.907	51.1743	-435.125	-3653.34	-28080.1	502.789	235.467	618.396	0	0.00538882	1.1994	-5.56684	-53.0571	-502.074	-68.5159	209.81	209.531	0	0.0572509	1.07223	67.3885	122.998	-1661.93	2006.66	-311	200	0	-0.671058	-0.973374	87.3743	499.938	-220.117	932.739	-914	200	0
492	5	-225.403	46.3953	-413.11	-3726.02	-26189.2	454.286	236.605	619.019	0	-3.1249	1.21195	-12.8982	-100.906	-1256.54	-43.7335	202.581	207.823	0	0.0503425	0.994711	67.4763	117.906	-1693.3	2003.89	-311	200	0	-0.45104	-1.02293	88.1095	474.796	-297.711	942.303	-914	200	0
492	6	-194.113	41.8569	-396.325	-3788.76	-24388.1	421.593	238.464	619.56	0	-7.92134	0.982452	-22.9749	-163.204	-2308.2	8.43874	199.534	207.104	0	0.0519272	0.924834	67.6965	114.19	-1716.9	1999.48	-311	200	0	-0.259069	-1.04172	89.2175	466.264	-340.346	935.08	-914	200	0
492	7	-162.954	37.8848	-386.498	-3834.54	-22793.7	407.483	241.025	619.921	0	-14.6211	0.379568	-35.7368	-237.714	-3658.69	97.4309	197.621	206.652	0	0.0735513	0.872676	68.0069	110.728	-1729.52	1993.2	-311	200	0	-0.108407	-1.02749	90.462	480.424	-338.72	913.234	-914	200	0
492	8	-133.523	34.6865	-384.082	-3862.09	-21473.3	408.679	244.092	620.055	0	-23.2375	-0.729324	-50.6444	-319.201	-5260.04	230.546	196.138	206.303	0	0.12435	0.843682	68.3269	104.956	-1730.31	1985	-311	200	0	0.00465273	-0.976438	91.5963	518.194	-291.176	883.927	-914	200	0
492	9	-107	32.3307	-388.56	-3875.69	-20450.7	416.777	247.368	619.974	0	-33.4545	-2.40934	-66.8749	-401.734	-7029	407.595	194.893	206.007	0	0.205746	0.836577	68.5647	94.6779	-1721.46	1975.43	-311	200	0	0.0970138	-0.889865	92.4072	573.531	-207.45	855.648	-914	200	0
493	0	-84.0658	30.7418	-398.795	-3882.04	-19713.2	421.177	250.568	619.734	0	-44.7184	-4.61043	-83.7741	-481.538	-8886.75	620.28	193.92	205.748	0	0.305648	0.846851	68.6627	80.347	-1707.51	1965.89	-311	200	0	0.195891	-0.774519	92.7608	634.633	-108.371	833.398	-914	200	0	-133.365	9.39631	-484.518	-296300	265829	48058.2	535.473	612.435	0
493	1	-64.9156	29.7199	-413.326	-3885.93	-19222.2	415.153	253.494	619.402	0	-56.5269	-7.21147	-101.101	-557.287	-10784.9	859.405	193.326	205.512	0	0.401843	0.872511	68.615	64.837	-1693.24	1958.01	-311	200	0	0.318892	-0.63709	92.6734	691.166	-15.9833	816.416	-914	200	0
493	2	-49.3623	28.9958	-430.609	-3888.79	-18923.6	399.229	256.054	619.031	0	-68.6299	-10.0994	-118.923	-630.131	-12703.6	1120.08	193.178	205.299	0	0.47312	0.913147	68.4507	51.4292	-1681.67	1952.7	-311	200	0	0.456892	-0.487952	92.3422	738.871	58.434	799.878	-914	200	0
493	3	-36.997	28.3182	-449.23	-3890.47	-18761.9	377.878	258.235	618.66	0	-80.9945	-13.1968	-137.376	-705.437	-14638.2	1400.95	193.445	205.135	0	0.50466	0.964862	68.2156	42.3788	-1673.77	1949.84	-311	200	0	0.584396	-0.352117	92.037	776.502	111.912	779.304	-914	200	0
493	4	-27.3361	27.5329	-468.102	-3891.33	-18690.7	356.485	260.071	618.313	0	-93.656	-16.4371	-156.455	-793.19	-16580.9	1701.76	194.021	205.07	0	0.489518	1.01912	67.9629	38.3789	-1668.12	1949.13	-311	200	0	0.679651	-0.265787	91.9116	799.195	137.141	754.278	-914	200	0
493	5	-19.9215	26.6117	-486.596	-3892.75	-18678.2	341.4	261.615	618	0	-106.603	-19.7319	-175.908	-905.389	-18508.7	2019.8	194.782	205.147	0	0.429041	1.06842	67.7418	38.7149	-1661.2	1950.62	-311	200	0	0.736262	-0.260326	91.9172	799.796	122.91	728.755	-914	200	0
493	6	-14.3697	25.6405	-504.562	-3896.52	-18707.3	337.982	262.924	617.723	0	-119.743	-22.9608	-195.305	-1052.5	-20383.5	2347.44	195.632	205.389	0	0.330986	1.11163	67.5803	42.3712	-1649.79	1954.54	-311	200	0	0.764556	-0.347333	91.8992	777.239	70.6531	708.639	-914	200	0
493	7	-10.3804	24.7821	-522.207	-3904.3	-18771.5	347.034	264.054	617.477	0	-132.924	-25.9914	-214.187	-1240.33	-22164.2	2673.89	196.52	205.791	0	0.211336	1.14904	67.4817	49.0216	-1632.66	1960.85	-311	200	0	0.778987	-0.508752	91.7824	737.426	2.91129	699.238	-914	200	0
493	8	-7.73301	24.2275	-539.909	-3917.38	-18869.9	364.166	265.05	617.256	0	-145.947	-28.7089	-232.185	-1467.79	-23816.2	2988.57	197.426	206.322	0	0.0942209	1.17435	67.4376	58.6576	-1610.79	1968.85	-311	200	0	0.778406	-0.703641	91.6624	685.328	-49.6948	704.361	-914	200	0
493	9	-6.28613	24.1587	-558.038	-3937.21	-19001.3	381.709	265.95	617.056	0	-158.537	-31.0337	-249.021	-1726.27	-25313	3282.59	198.35	206.932	0	0.00463172	1.17846	67.4408	70.7775	-1587.33	1976.64	-311	200	0	0.739439	-0.891542	91.7151	621.134	-67.1685	725.746	-914	200	0
494	0	-5.9733	24.7347	-576.841	-3966.35	-19161.8	390.11	266.781	616.876	0	-170.303	-32.9237	-264.455	-2000.73	-26631.8	3548.89	199.295	207.566	0	-0.0400506	1.15936	67.4901	85.125	-1565.77	1981.47	-311	200	0	0.635511	-1.04553	92.0655	545.233	-45.799	761.833	-914	200	0	-213.07	5.41281	-814.865	-443194	359061	62512.6	428.059	544.193	0
494	1	-6.79554	26.0865	-596.398	-4008.81	-19346.3	379.289	267.561	616.722	0	-180.74	-34.3748	-278.262	-2272.69	-27751.2	3782.39	200.27	208.167	0	-0.0381364	1.12409	67.5919	103.208	-1546.6	1981.41	-311	200	0	0.462628	-1.14955	92.7562	462.98	7.55177	807.864	-914	200	0
494	2	-8.81347	28.3069	-616.632	-4070.22	-19549.6	341.388	268.296	616.601	0	-189.289	-35.4237	-290.281	-2524.7	-28653.2	3980.36	201.292	208.697	0	-0.00483879	1.08375	67.7602	127.188	-1527.05	1976.56	-311	200	0	0.240281	-1.2025	93.7457	381.148	81.1528	857.878	-914	200	0
494	3	-12.1358	31.4467	-637.348	-4157.31	-19769.7	273.013	268.981	616.523	0	-195.429	-36.148	-300.483	-2744.52	-29328.3	4141.89	202.396	209.134	0	0.0384004	1.0492	68.0085	156.553	-1504.9	1968.48	-311	200	0	-0.00440072	-1.22533	94.8928	299.104	161.818	906.833	-914	200	0
494	4	-16.9036	35.5215	-658.269	-4276.13	-20008.8	175.322	269.604	616.496	0	-198.753	-36.6522	-309.043	-2927.57	-29779.7	4266.09	203.639	209.473	0	0.0753609	1.02892	68.3317	186.647	-1481.85	1958.81	-311	200	0	-0.246466	-1.25361	95.9954	206.978	240.17	950.582	-914	200	0
494	5	-23.2693	40.5237	-679.07	-4430.22	-20269.7	53.6301	270.151	616.524	0	-199	-37.0409	-316.349	-3076.9	-30021.8	4350.85	205.099	209.726	0	0.100131	1.02532	68.69	210.585	-1462.5	1948.52	-311	200	0	-0.469457	-1.31439	96.8874	96.7635	315.07	983.883	-914	200	0
494	6	-31.3706	46.4312	-699.412	-4619.5	-20553.4	-83.1271	270.613	616.605	0	-196.053	-37.3907	-322.91	-3201.59	-30074.5	4393.05	206.864	209.915	0	0.117331	1.03314	69.0165	223.05	-1450.35	1937.87	-311	200	0	-0.665787	-1.40051	97.4857	-25.8108	390.823	1000.28	-914	200	0
494	7	-41.2929	53.2008	-718.97	-4839.82	-20859.7	-224.508	270.987	616.732	0	-189.93	-37.7246	-329.238	-3314.42	-29955.6	4388.75	209.015	210.067	0	0.135463	1.04418	69.2474	222.824	-1445.88	1926.43	-311	200	0	-0.828171	-1.47301	97.7181	-141.381	467.061	995.897	-914	200	0
494	8	-53.0276	60.7486	-737.462	-5083.73	-21188.7	-361.372	271.268	616.894	0	-180.817	-38.0041	-335.728	-3429.22	-29679.6	4333.76	211.596	210.214	0	0.157551	1.05312	69.3434	211.826	-1447.53	1913.62	-311	200	0	-0.947106	-1.49148	97.464	-228.597	531.679	974.541	-914	200	0
494	9	-66.4361	68.9314	-754.673	-5341.65	-21538	-487.3	271.461	617.078	0	-169.101	-38.1491	-342.613	-3557.22	-29262	4226.51	214.592	210.383	0	0.17949	1.05941	69.2889	192.942	-1453.54	1899.5	-311	200	0	-1.01446	-1.43566	96.6306	-278.008	571.264	948.09	-914	200	0
495	0	-81.2317	77.5426	-770.477	-5602.27	-21900	-598.992	271.576	617.271	0	-155.347	-38.0685	-349.978	-3703.22	-28723.2	4070.9	217.929	210.581	0	0.197113	1.06528	69.0964	169.345	-1463.24	1884.98	-311	200	0	-1.02549	-1.30839	95.2716	-296.521	590.517	929.287	-914	200	0	-230.073	76.0381	-1044.75	-551253	426609	133469	397.782	531.125	0
495	1	-96.9855	86.3171	-784.829	-5852.53	-22261.1	-696.895	271.636	617.457	0	-140.198	-37.6855	-357.8	-3864.48	-28086.6	3876.02	221.502	210.801	0	0.213159	1.07137	68.8136	144.781	-1476.55	1871.58	-311	200	0	-0.987815	-1.12961	93.5891	-301.833	615.974	923.623	-914	200	0
495	2	-113.16	94.9411	-797.73	-6077.78	-22603.1	-785.424	271.666	617.619	0	-124.242	-36.9546	-365.975	-4033.18	-27374.5	3653.16	225.201	211.02	0	0.234977	1.07436	68.5065	123.201	-1491.88	1860.92	-311	200	0	-0.927129	-0.928732	91.8205	-314.185	679.233	928.259	-914	200	0
495	3	-129.155	103.069	-809.189	-6262.28	-22906	-871.906	271.693	617.739	0	-107.939	-35.8671	-374.319	-4199.85	-26603.7	3412.86	228.928	211.22	0	0.265218	1.0685	68.2301	107.179	-1505.92	1854.13	-311	200	0	-0.871924	-0.738954	90.1478	-345.002	792.007	936.973	-914	200	0
495	4	-144.358	110.352	-819.206	-6389.96	-23149.2	-964.59	271.742	617.8	0	-91.6041	-34.4513	-382.6	-4355.98	-25783.3	3164.33	232.61	211.385	0	0.298027	1.04736	68.0183	97.3981	-1515.97	1851.68	-311	200	0	-0.836703	-0.588451	88.694	-387.14	932.267	943.345	-914	200	0
495	5	-158.191	116.475	-827.777	-6445.71	-23310.4	-1070.48	271.84	617.787	0	-75.4618	-32.767	-390.572	-4495.83	-24918.7	2916.02	236.199	211.511	0	0.323791	1.00563	67.8887	94.0798	-1522.02	1853.99	-311	200	0	-0.822764	-0.491209	87.5412	-420.969	1056.86	941.076	-914	200	0
495	6	-170.144	121.187	-834.923	-6416.04	-23364.8	-1194.11	272.016	617.685	0	-59.6994	-30.8887	-398.021	-4617.34	-24017.7	2675.52	239.657	211.601	0	0.335624	0.942794	67.8437	97.0364	-1526.14	1861.36	-311	200	0	-0.819683	-0.444754	86.7188	-430.472	1128.85	927.449	-914	200	0
495	7	-179.82	124.321	-840.709	-6289.52	-23286.3	-1337.99	272.302	617.481	0	-44.4917	-28.8835	-404.801	-4722.23	-23092.5	2449.04	242.954	211.666	0	0.334196	0.865929	67.8717	104.33	-1530.35	1873.28	-311	200	0	-0.801932	-0.435619	86.1979	-409.418	1136.25	906.421	-914	200	0
495	8	-186.96	125.807	-845.27	-6058.03	-23048.9	-1503.69	272.732	617.167	0	-30	-26.7977	-410.851	-4814.82	-22159.8	2241.03	246.064	211.719	0	0.328233	0.79048	67.9534	112.959	-1535.2	1888.03	-311	200	0	-0.737777	-0.451145	85.9334	-356.906	1091.73	884.668	-914	200	0
495	9	-191.464	125.669	-848.826	-5717.64	-22629.4	-1692.48	273.34	616.736	0	-16.3756	-24.6549	-416.199	-4900.61	-21237.5	2054.62	248.973	211.775	0	0.329551	0.736636	68.0636	121.091	-1540.41	1903.34	-311	200	0	-0.610711	-0.4841	85.9343	-274.806	1016.21	866.464	-914	200	0
496	0	-193.397	124.017	-851.674	-5268.11	-22011.3	-1905.76	274.155	616.186	0	-3.78047	-22.4607	-420.964	-4985.95	-20341.5	1892.28	251.679	211.844	0	0.347198	0.719613	68.1767	128.77	-1546.4	1917.47	-311	200	0	-0.434498	-0.523596	86.2881	-170.641	925.545	854.074	-914	200	0	-151.577	86.5964	-1146.89	-587416	467791	129941	401.551	515.799	0
496	1	-192.977	121.028	-854.143	-4712.22	-21189.2	-2145.55	275.192	615.517	0	7.59346	-20.2149	-425.319	-5077.44	-19486.2	1756.41	254.184	211.938	0	0.38378	0.741455	68.2782	136.417	-1554.11	1929.77	-311	200	0	-0.24463	-0.554276	87.1005	-59.888	835.489	850.718	-914	200	0
496	2	-190.551	116.904	-856.515	-4055.21	-20170	-2415.27	276.451	614.735	0	17.5147	-17.9356	-429.446	-5179.98	-18687.1	1650.09	256.486	212.062	0	0.433767	0.791751	68.3692	143.456	-1563.89	1940.3	-311	200	0	-0.072831	-0.56837	88.4054	35.9156	767.593	860.239	-914	200	0
496	3	-186.553	111.827	-859.003	-3303.11	-18967.9	-2721.52	277.919	613.845	0	25.7222	-15.6811	-433.492	-5294.66	-17963.1	1577.26	258.562	212.214	0	0.485194	0.855472	68.4641	148.784	-1575.74	1948.94	-311	200	0	0.0706148	-0.564895	90.1056	96.9713	738.367	883.524	-914	200	0
496	4	-181.454	105.945	-861.788	-2461.8	-17594.5	-3073.86	279.584	612.857	0	31.9541	-13.5519	-437.545	-5418.43	-17335.5	1541.93	260.38	212.384	0	0.524363	0.920414	68.5838	151.932	-1589.99	1955.42	-311	200	0	0.193814	-0.541255	91.989	117.562	747.699	918.318	-914	200	0
496	5	-175.692	99.397	-865.062	-1537.5	-16056.2	-3479.61	281.439	611.777	0	35.9796	-11.6776	-441.629	-5545.66	-16822.7	1547.03	261.908	212.557	0	0.540168	0.978592	68.7362	152.995	-1607.51	1959.64	-311	200	0	0.306477	-0.503694	93.8195	108.713	783.858	961.684	-914	200	0
496	6	-169.623	92.3349	-869.011	-537.095	-14359.1	-3938.57	283.477	610.618	0	37.6215	-10.2006	-445.714	-5670.19	-16439.1	1593.73	263.117	212.722	0	0.527642	1.0244	68.8987	151.479	-1630.19	1961.27	-311	200	0	0.40914	-0.477626	95.4194	85.0305	836.317	1008.38	-914	200	0
496	7	-163.473	84.9246	-873.764	531.797	-12513.5	-4442.3	285.679	609.391	0	36.7734	-9.25371	-449.763	-5786.06	-16194.2	1681.47	263.994	212.865	0	0.490428	1.05486	69.0275	146.485	-1659.84	1959.19	-311	200	0	0.494555	-0.486556	96.7058	53.9412	896.887	1048.73	-914	200	0
496	8	-157.338	77.3392	-879.346	1659.9	-10536.7	-4976.62	288.018	608.112	0	33.4149	-8.93952	-453.774	-5887.11	-16094.4	1809.23	264.532	212.974	0	0.438773	1.0721	69.081	138.594	-1695.3	1952.27	-311	200	0	0.551335	-0.527045	97.697	17.0311	948.547	1072.41	-914	200	0
496	9	-151.225	69.7594	-885.666	2833.92	-8455.81	-5524.31	290.453	606.8	0	27.6191	-9.31523	-457.793	-5967.65	-16141.2	1976.88	264.741	213.036	0	0.384112	1.08322	69.0306	130.42	-1731.25	1940.73	-311	200	0	0.567071	-0.575976	98.4785	-27.6452	967.992	1074.59	-914	200	0
497	0	-145.094	62.3763	-892.534	4034.16	-6309.3	-6066.71	292.931	605.48	0	19.551	-10.3812	-461.885	-6024.48	-16329.8	2185.07	264.645	213.043	0	0.334509	1.09516	68.8633	124.894	-1759.56	1926.53	-311	200	0	0.532156	-0.608933	99.1671	-84.3054	943.952	1058.95	-914	200	0	-157.891	18.8882	-1229.67	-617644	520574	84680.3	417.16	502.991	0
497	1	-138.909	55.3862	-899.671	5233.56	-4146.83	-6585.03	295.391	604.183	0	9.45592	-12.0815	-466.107	-6058.04	-16650.3	2434.01	264.278	212.997	0	0.29207	1.11054	68.596	123.793	-1772	1912.64	-311	200	0	0.446164	-0.606018	99.8973	-154.503	879.94	1035.58	-914	200	0
497	2	-132.663	48.9693	-906.705	6398.73	-2027.99	-7062.4	297.763	602.943	0	-2.36568	-14.3203	-470.49	-6071.24	-17089	2723.11	263.678	212.904	0	0.253256	1.13037	68.2789	127.656	-1763.81	1901.79	-311	200	0	0.321703	-0.555744	100.753	-234.361	782.107	1014.84	-914	200	0
497	3	-126.404	43.2682	-913.182	7493.17	-19.9011	-7486.17	299.978	601.794	0	-15.5825	-16.9782	-475.051	-6067.85	-17629.6	3051.5	262.889	212.773	0	0.214056	1.1587	67.9783	136.154	-1736.64	1895.53	-311	200	0	0.179154	-0.461972	101.668	-316.088	655.886	1000.96	-914	200	0
497	4	-120.239	38.3841	-918.621	8481.42	1806.82	-7849.3	301.967	600.767	0	-29.8467	-19.9184	-479.792	-6052.59	-18251.9	3417.67	261.959	212.615	0	0.176757	1.20066	67.7558	148.447	-1698.82	1893.93	-311	200	0	0.0405738	-0.346405	102.447	-388.325	510.07	990.691	-914	200	0
497	5	-114.338	34.3839	-922.583	9332.72	3384.37	-8150.34	303.668	599.884	0	-44.8047	-22.9935	-484.714	-6032.14	-18931.5	3818.99	260.943	212.445	0	0.150679	1.25553	67.6462	163.789	-1661.65	1895.91	-311	200	0	-0.0722902	-0.239207	102.903	-435.751	357.35	977.056	-914	200	0
497	6	-108.93	31.303	-924.702	10024.3	4654.07	-8392.12	305.033	599.159	0	-60.1092	-26.0574	-489.82	-6015.84	-19638.8	4251.25	259.906	212.282	0	0.146508	1.31401	67.6415	182.222	-1634.03	1899.87	-311	200	0	-0.143574	-0.1605	102.955	-444.807	211.663	954.869	-914	200	0
497	7	-104.281	29.1455	-924.699	10543.1	5570.6	-8580.32	306.024	598.598	0	-75.4273	-28.979	-495.139	-6015.71	-20339.1	4708.25	258.923	212.15	0	0.170279	1.3627	67.6984	204.285	-1618.96	1904.21	-311	200	0	-0.170064	-0.111953	102.628	-416.168	87.234	923.497	-914	200	0
497	8	-100.664	27.887	-922.412	10884.9	6104.87	-8722.64	306.618	598.2	0	-90.4411	-31.6502	-500.75	-6045.64	-20992.7	5181.97	258.077	212.073	0	0.219658	1.39118	67.7612	229.354	-1613.61	1907.95	-311	200	0	-0.157134	-0.0811233	101.972	-369.178	0.288729	886.285	-914	200	0
497	9	-98.3067	27.4836	-917.848	11052	6246.09	-8827.89	306.805	597.959	0	-104.842	-33.9835	-506.808	-6119.98	-21556	5663.01	257.467	212.076	0	0.284495	1.39705	67.7869	254.404	-1613.27	1911	-311	200	0	-0.111615	-0.0452562	101.022	-328.019	-30.4048	848.776	-914	200	0
498	0	-97.3605	27.8779	-911.19	11052.9	6001.96	-8904.42	306.587	597.87	0	-118.321	-35.9065	-513.541	-6253.01	-21981	6140.23	257.197	212.176	0	0.352045	1.38677	67.7635	274.7	-1616.41	1914.1	-311	200	0	-0.0465461	0.0214505	99.8061	-305.32	11.4261	816.088	-914	200	0	-262.014	1.11907	-1269.9	-607309	524873	100233	403.412	478.259	0
498	1	-97.8811	28.9948	-902.763	10901.8	5396.75	-8958.44	305.978	597.924	0	-130.559	-37.3659	-521.21	-6459.44	-22215.7	6600.21	257.377	212.393	0	0.411728	1.37069	67.6992	285.272	-1625.25	1918.06	-311	200	0	0.0153064	0.132164	98.3402	-302.427	130.249	789.783	-914	200	0
498	2	-99.8308	30.732	-892.954	10618.3	4468.55	-8993.34	305.004	598.109	0	-141.236	-38.3381	-530.052	-6754.42	-22205.1	7027.07	258.108	212.743	0	0.456316	1.35472	67.5927	282.37	-1641.14	1922.88	-311	200	0	0.0535598	0.272176	96.6793	-320.079	311.586	767.227	-914	200	0
498	3	-103.085	32.958	-882.141	10225.7	3266.92	-9009.75	303.703	598.408	0	-150.041	-38.8382	-540.228	-7151.24	-21896.5	7402.5	259.468	213.237	0	0.48189	1.33693	67.4286	265.742	-1661.87	1927.23	-311	200	0	0.064609	0.400447	94.9443	-361.552	521.794	745.213	-914	200	0
498	4	-107.442	35.5264	-870.655	9749.68	1851.03	-9006.25	302.126	598.802	0	-156.69	-38.9063	-551.782	-7658.52	-21247.6	7707.81	261.493	213.88	0	0.488614	1.31114	67.2027	239.885	-1683.37	1929.15	-311	200	0	0.060319	0.470414	93.2483	-423.683	715.513	723.624	-914	200	0
498	5	-112.644	38.2999	-858.779	9215.36	284.986	-8980.3	300.332	599.269	0	-160.961	-38.5614	-564.693	-8282.3	-20227	7930.12	264.18	214.667	0	0.481561	1.27101	66.944	211.167	-1701.86	1927.17	-311	200	0	0.0512659	0.444289	91.6309	-489.088	850.252	703.884	-914	200	0
498	6	-118.405	41.1682	-846.748	8645.99	-1369.09	-8929.49	298.383	599.789	0	-162.723	-37.7788	-579.013	-9033.92	-18800.8	8066.17	267.53	215.602	0	0.467755	1.2131	66.7164	183.836	-1714.52	1921	-311	200	0	0.036267	0.292015	90.1012	-534.883	903.997	684.752	-914	200	0
498	7	-124.435	44.0528	-834.757	8061.4	-3055.16	-8852.07	296.34	600.343	0	-161.91	-36.5325	-595.029	-9935.3	-16915.8	8117.55	271.571	216.697	0	0.44838	1.14064	66.5913	159.201	-1719.82	1911.44	-311	200	0	0.0106065	-0.000152773	88.7236	-547.059	882.957	661.97	-914	200	0
498	8	-130.467	46.9067	-822.978	7477.54	-4724.59	-8746.82	294.259	600.914	0	-158.459	-34.8247	-613.245	-11015.9	-14498.5	8084.68	276.358	217.963	0	0.415807	1.0632	66.6072	136.419	-1717.92	1899.83	-311	200	0	-0.0265878	-0.408881	87.6458	-520.651	812.6	633.027	-914	200	0
498	9	-136.266	49.7142	-811.579	6906.48	-6338.57	-8613.43	292.19	601.49	0	-152.285	-32.6532	-634.177	-12303.1	-11477	7967.15	281.903	219.4	0	0.361868	0.990548	66.752	113.555	-1710.94	1887.45	-311	200	0	-0.078303	-0.873855	87.0066	-454.911	721.118	601.429	-914	200	0
499	0	-141.631	52.4877	-800.735	6356.45	-7870.45	-8453.35	290.171	602.062	0	-143.317	-29.9879	-658.051	-13808.3	-7813.87	7766.25	288.126	220.984	0	0.288068	0.928781	66.9819	90.0077	-1703.17	1874.95	-311	200	0	-0.156913	-1.32484	86.81	-356.035	625.795	575.046	-914	200	0	-223.803	53.1434	-1373.87	-602568	572981	124821	409.233	440.431	0
499	1	-146.398	55.2585	-790.604	5832.11	-9304.56	-8269.51	288.231	602.623	0	-131.564	-26.7996	-684.579	-15514.1	-3535.27	7484.89	294.836	222.662	0	0.207677	0.88173	67.2515	68.1598	-1699.86	1862.36	-311	200	0	-0.285209	-1.70225	86.8912	-237.879	532.847	560.16	-914	200	0
499	2	-150.452	58.057	-781.275	5334.88	-10631.7	-8065.5	286.392	603.172	0	-117.187	-23.1045	-712.884	-17368.8	1254.32	7126.47	301.76	224.364	0	0.139898	0.852303	67.5283	51.6765	-1703.65	1849.72	-311	200	0	-0.486337	-1.96046	86.9967	-117.378	450.932	557.327	-914	200	0
499	3	-153.732	60.895	-772.746	4863.79	-11845.4	-7845.57	284.671	603.706	0	-100.542	-18.9865	-741.581	-19291.3	6375.83	6695.47	308.598	226.014	0	0.101939	0.842396	67.792	42.8133	-1711.83	1837.74	-311	200	0	-0.75921	-2.07142	86.9285	-11.822	395.477	563.548	-914	200	0
499	4	-156.219	63.7599	-764.938	4417.47	-12941.5	-7615.06	283.082	604.225	0	-82.1615	-14.5881	-769.008	-21183.8	11597.9	6199.65	315.082	227.547	0	0.102973	0.853222	68.0268	41.7831	-1718.68	1827.45	-311	200	0	-1.06555	-2.03366	86.6378	64.0465	375.734	577.716	-914	200	0
499	5	-157.928	66.6164	-757.733	3995.94	-13920.1	-7380.34	281.629	604.727	0	-62.7041	-10.0851	-793.529	-22948	16670.8	5652.06	321.009	228.919	0	0.140054	0.884684	68.209	47.2386	-1720.1	1819.77	-311	200	0	-1.3514	-1.8749	86.1881	102.583	386.751	600.311	-914	200	0
499	6	-158.893	69.4094	-751.015	3601.12	-14786.2	-7148.16	280.312	605.205	0	-42.8949	-5.66149	-813.785	-24497.6	21360	5071.61	326.248	230.103	0	0.200123	0.933373	68.3063	57.226	-1715.22	1815.66	-311	200	0	-1.57462	-1.64083	85.6742	104.611	413.835	627.986	-914	200	0
499	7	-159.17	72.0707	-744.685	3235.76	-15547	-6924.99	279.123	605.655	0	-23.4803	-1.49582	-828.818	-25765.2	25469.3	4481.3	330.73	231.087	0	0.269557	0.992996	68.2914	71.1164	-1705.01	1815.74	-311	200	0	-1.70805	-1.38307	85.1839	77.8077	440.412	653.349	-914	200	0
499	8	-158.827	74.5316	-738.689	2901.95	-16209.3	-6716.65	278.057	606.071	0	-5.1856	2.24524	-838.093	-26704.3	28852.6	3904.1	334.427	231.863	0	0.340347	1.05724	68.1603	90.4856	-1690.37	1819.5	-311	200	0	-1.73355	-1.15047	84.7938	36.056	460.427	670.372	-914	200	0
499	9	-157.938	76.7391	-733.029	2600.71	-16778.1	-6527.67	277.111	606.452	0	11.3328	5.4078	-841.486	-27289.9	31416.5	3359.45	337.335	232.431	0	0.408052	1.12067	67.9428	117.363	-1671.22	1825.56	-311	200	0	-1.64882	-0.9702	84.5964	-1.59337	484.214	678.334	-914	200	0
500	0	-156.578	78.6676	-727.771	2332.65	-17256.5	-6360.86	276.289	606.795	0	25.5236	7.85346	-839.267	-27517.4	33118.9	2862.1	339.462	232.787	0	0.469061	1.17846	67.694	151.368	-1647.11	1832.73	-311	200	0	-1.47697	-0.828399	84.7113	-15.0345	521.587	682.433	-914	200	0	-108.063	88.6339	-1334.38	-577134	565445	106285	419.877	435.665	0
500	1	-154.819	80.3194	-723.024	2098.18	-17647.9	-6217.61	275.592	607.098	0	36.9543	9.46945	-832.072	-27402.4	33966.9	2422.69	340.822	232.933	0	0.519666	1.22698	67.4755	188.116	-1618.12	1840.16	-311	200	0	-1.2564	-0.678141	85.2284	12.6056	562.938	690.625	-914	200	0
500	2	-152.746	81.7125	-718.872	1896.97	-17957.7	-6098.52	275.02	607.361	0	45.3117	10.1787	-820.806	-26979.3	34011.1	2048.9	341.436	232.869	0	0.555873	1.26398	67.3428	220.457	-1585.65	1847.39	-311	200	0	-1.01834	-0.478388	86.1415	90.7499	585.339	707.969	-914	200	0
500	3	-150.456	82.8658	-715.325	1727.97	-18194.4	-6003.8	274.565	607.584	0	50.4022	9.94456	-806.526	-26297.4	33336.5	1746.3	341.333	232.606	0	0.575019	1.28771	67.3418	241.85	-1552.64	1854.27	-311	200	0	-0.781038	-0.227016	87.3427	215.134	574.61	733.499	-914	200	0
500	4	-148.052	83.7932	-712.33	1590.05	-18368.4	-5933.19	274.214	607.768	0	52.1559	8.7692	-790.306	-25415.1	32051.3	1518.44	340.556	232.159	0	0.577284	1.29565	67.5001	249.502	-1523.71	1860.85	-311	200	0	-0.562154	0.0450145	88.6739	365.577	537.837	761.249	-914	200	0
500	5	-145.622	84.5084	-709.802	1481.64	-18490.1	-5885.77	273.95	607.913	0	50.6251	6.68798	-773.138	-24393.5	30274.8	1366.56	339.158	231.551	0	0.56546	1.28597	67.8113	245.625	-1504.79	1867.13	-311	200	0	-0.384582	0.295461	89.9975	514.28	494.47	783.348	-914	200	0
500	6	-143.229	85.0296	-707.653	1400.57	-18568.6	-5859.47	273.76	608.021	0	45.9814	3.76548	-755.864	-23289.5	28127.1	1289.32	337.212	230.812	0	0.543331	1.26111	68.23	235.465	-1500.57	1873.19	-311	200	0	-0.262598	0.483176	91.2413	639.044	459.665	794.546	-914	200	0
500	7	-140.91	85.3813	-705.806	1344.38	-18611.8	-5850.71	273.63	608.095	0	38.5109	0.092853	-739.153	-22151.2	25719.4	1283.24	334.796	229.968	0	0.51264	1.22605	68.6803	222.89	-1510.73	1879.14	-311	200	0	-0.187975	0.586406	92.3948	731.206	438.821	796.004	-914	200	0
500	8	-138.677	85.5932	-704.203	1310.65	-18626.6	-5854.86	273.549	608.139	0	28.6015	-4.21606	-723.491	-21016.1	23147.5	1343.86	331.994	229.048	0	0.471334	1.18411	69.0723	207.908	-1529.56	1884.63	-311	200	0	-0.14408	0.615268	93.4819	793.979	430.216	793.723	-914	200	0
500	9	-136.523	85.6954	-702.81	1297.15	-18617.4	-5867.39	273.51	608.154	0	16.7149	-9.02591	-709.18	-19911	20488.7	1466.15	328.891	228.076	0	0.41578	1.13799	69.3307	188.513	-1550.78	1888.37	-311	200	0	-0.125138	0.592018	94.5236	832.297	429.506	793.87	-914	200	0
501	0	-134.427	85.7164	-701.617	1301.84	-18585.6	-5884.61	273.51	608.145	0	3.35147	-14.1807	-696.366	-18853.7	17804	1643.8	325.567	227.074	0	0.345767	1.09292	69.4216	164.639	-1571.5	1888.74	-311	200	0	-0.12432	0.526015	95.4921	843.551	436.768	800.851	-914	200	0	-185.12	50.1351	-1199.45	-537059	506331	102596	414.744	449.725	0
501	1	-132.364	85.683	-700.634	1322.61	-18532.2	-5904.17	273.549	608.112	0	-10.9814	-19.5128	-685.053	-17854.5	15143	1868.13	322.105	226.063	0	0.268301	1.05579	69.358	140.459	-1591.35	1884.81	-311	200	0	-0.123851	0.416322	96.3081	818.075	457.346	817	-914	200	0
501	2	-130.315	85.6179	-699.863	1357.08	-18460.3	-5925.3	273.623	608.061	0	-25.7973	-24.8607	-675.131	-16916.3	12546.6	2128.05	318.584	225.056	0	0.194903	1.03014	69.1852	122.4	-1609.71	1877.04	-311	200	0	-0.113142	0.269128	96.9083	745.396	494.52	841.461	-914	200	0
501	3	-128.28	85.5339	-699.279	1402.7	-18375.2	-5948.38	273.723	607.994	0	-40.6533	-30.0825	-666.413	-16037.9	10045.3	2411.33	315.074	224.066	0	0.133727	1.01271	68.9639	115.006	-1624.28	1866.93	-311	200	0	-0.0924304	0.101279	97.277	621.433	544.702	869.957	-914	200	0
501	4	-126.28	85.4307	-698.831	1456.86	-18280.8	-5974.05	273.841	607.915	0	-55.164	-35.0633	-658.673	-15215.9	7659.43	2705.99	311.629	223.101	0	0.0859255	0.99643	68.7486	119.246	-1632.16	1856.12	-311	200	0	-0.0553973	-0.0770214	97.3778	456.818	599.204	897.461	-914	200	0
501	5	-124.35	85.3	-698.461	1517.23	-18178	-6002.94	273.974	607.828	0	-69.0026	-39.7152	-651.682	-14447.2	5401.75	3000.88	308.289	222.169	0	0.0496277	0.976174	68.5707	133.605	-1631.94	1846.03	-311	200	0	0.0119992	-0.273447	97.1332	280.401	650.525	921.218	-914	200	0
501	6	-122.534	85.1332	-698.117	1582.48	-18065.4	-6035.71	274.123	607.733	0	-81.8943	-43.9744	-645.237	-13730	3280.85	3285.15	305.085	221.279	0	0.0253079	0.950356	68.4403	155.323	-1623.77	1837.71	-311	200	0	0.11465	-0.4945	96.5355	128.714	695.819	939.723	-914	200	0
501	7	-120.869	84.9282	-697.773	1652.66	-17942.9	-6073.25	274.285	607.632	0	-93.6086	-47.7951	-639.176	-13063.3	1304.43	3547.53	302.041	220.438	0	0.0176606	0.919641	68.3634	180.92	-1607.79	1831.71	-311	200	0	0.233786	-0.722522	95.7165	24.4997	731.842	949.989	-914	200	0
501	8	-119.382	84.6899	-697.43	1728.63	-17811.9	-6116.35	274.461	607.521	0	-103.96	-51.1501	-633.387	-12446.3	-519.637	3777.08	299.18	219.65	0	0.0335814	0.88691	68.3452	206.41	-1584.54	1828.17	-311	200	0	0.334501	-0.924457	94.8571	-35.5176	751.681	947.315	-914	200	0
501	9	-118.077	84.4312	-697.115	1811.22	-17673.3	-6165.08	274.648	607.402	0	-112.812	-54.0313	-627.808	-11877.4	-2183.87	3965.23	296.521	218.919	0	0.0770029	0.857323	68.3843	227.482	-1556	1827	-311	200	0	0.390729	-1.07757	94.0556	-70.2962	751.47	927.711	-914	200	0
502	0	-116.935	84.1739	-696.885	1900.92	-17525.4	-6218.96	274.852	607.272	0	-120.083	-56.4466	-622.436	-11354	-3681.6	4106.81	294.085	218.241	0	0.142655	0.836202	68.4804	239.847	-1525.54	1827.75	-311	200	0	0.395753	-1.18109	93.306	-96.5839	734.954	891.575	-914	200	0	-242.182	21.6679	-1139.58	-520202	484761	101765	415.179	457.396	0
502	1	-115.917	83.947	-696.808	1997.78	-17365.4	-6277.81	275.079	607.133	0	-125.745	-58.4179	-617.316	-10873.4	-5007.28	4199.75	291.889	217.614	0	0.214469	0.82729	68.6464	240.06	-1497.17	1829.63	-311	200	0	0.35475	-1.24908	92.5835	-123.44	705.684	845.413	-914	200	0
502	2	-114.976	83.775	-696.935	2101.35	-17191.9	-6341.79	275.332	606.985	0	-129.831	-59.9859	-612.517	-10434	-6157.37	4244.41	289.947	217.035	0	0.27228	0.832871	68.8907	227.041	-1474.75	1831.97	-311	200	0	0.273514	-1.29733	91.9367	-154.715	661.289	798.84	-914	200	0
502	3	-114.072	83.6669	-697.266	2210.67	-17005.7	-6410.42	275.611	606.83	0	-132.432	-61.2141	-608.112	-10034.8	-7131.38	4242.86	288.273	216.502	0	0.300819	0.853728	69.192	203.549	-1460.37	1834.47	-311	200	0	0.146092	-1.33831	91.4987	-187.416	600.635	758.77	-914	200	0
502	4	-113.167	83.6143	-697.748	2324.18	-16808.8	-6481.95	275.91	606.669	0	-133.699	-62.1859	-604.162	-9675.17	-7933.03	4199.02	286.869	216.014	0	0.29353	0.888576	69.5024	175.288	-1453.53	1836.99	-311	200	0	-0.0454516	-1.38151	91.3953	-209.914	528.333	726.049	-914	200	0
502	5	-112.232	83.5979	-698.307	2439.52	-16601.7	-6553.71	276.226	606.507	0	-133.835	-62.9948	-600.712	-9354.47	-8571.09	4118.91	285.732	215.572	0	0.253103	0.934211	69.7664	147.629	-1452.69	1839.07	-311	200	0	-0.314766	-1.42669	91.6398	-210.118	453.234	697.891	-914	200	0
502	6	-111.238	83.5958	-698.872	2553.72	-16382.3	-6623	276.559	606.346	0	-133.074	-63.731	-597.804	-9071	-9058.21	4010.37	284.848	215.174	0	0.191977	0.986482	69.942	123.587	-1457.59	1840.19	-311	200	0	-0.654559	-1.45572	92.118	-189.675	389.107	673.321	-914	200	0
502	7	-110.161	83.5866	-699.379	2664.57	-16146.9	-6687.88	276.913	606.19	0	-131.663	-64.4704	-595.487	-8822.37	-9407.81	3882.33	284.202	214.815	0	0.12824	1.04129	70.0193	103.997	-1469.07	1840.34	-311	200	0	-1.02971	-1.44187	92.6345	-164.545	347.572	655.744	-914	200	0
502	8	-108.98	83.5544	-699.781	2772.38	-15891	-6747.48	277.291	606.038	0	-129.827	-65.267	-593.823	-8606.99	-9631.76	3743.76	283.78	214.494	0	0.0770975	1.09531	70.0142	88.1256	-1487.33	1839.65	-311	200	0	-1.38403	-1.37097	92.9912	-148.763	325.839	650.906	-914	200	0
502	9	-107.677	83.4952	-700.065	2879.96	-15611.7	-6801.94	277.7	605.886	0	-127.753	-66.1517	-592.9	-8424.8	-9740.7	3602.42	283.571	214.21	0	0.0469089	1.14659	69.9376	74.301	-1511.27	1837.61	-311	200	0	-1.65677	-1.2518	93.0948	-143.653	309.19	663.492	-914	200	0
503	0	-106.229	83.4212	-700.28	2990.31	-15307.4	-6851.85	278.141	605.73	0	-125.577	-67.1381	-592.836	-8276.44	-9744.96	3464.2	283.562	213.961	0	0.0417775	1.19402	69.7855	60.6605	-1538.98	1833.34	-311	200	0	-1.7999	-1.11399	92.9772	-141.926	283.865	694.268	-914	200	0	-214.091	10.1615	-1152.07	-522568	484386	84840.3	411.565	454.009	0
503	1	-104.613	83.3533	-700.523	3104.63	-14976.9	-6897.47	278.62	605.568	0	-123.382	-68.2271	-593.755	-8161.85	-9653.86	3332.95	283.741	213.746	0	0.0645983	1.23578	69.5525	46.3744	-1567.6	1826.78	-311	200	0	-1.79727	-1.00092	92.6831	-137.824	241.755	737.973	-914	200	0
503	2	-102.817	83.3055	-700.887	3222.48	-14617.7	-6938.65	279.144	605.402	0	-121.213	-69.4132	-595.733	-8079.77	-9476.08	3210.16	284.093	213.563	0	0.115366	1.26827	69.2393	32.5489	-1593.22	1818.91	-311	200	0	-1.67539	-0.958083	92.1902	-133.054	179.073	784.763	-914	200	0
503	3	-100.852	83.275	-701.413	3342.8	-14226.2	-6975.79	279.718	605.234	0	-119.087	-70.6913	-598.758	-8028.43	-9221	3095.25	284.6	213.408	0	0.186604	1.28581	68.8543	21.5612	-1612.45	1810.81	-311	200	0	-1.48646	-1.01516	91.4655	-131.524	96.188	825.345	-914	200	0
503	4	-98.7514	83.2452	-702.093	3465.05	-13798.9	-7010.03	280.346	605.065	0	-116.996	-72.0597	-602.747	-8006.26	-8897.77	2986.59	285.238	213.283	0	0.263847	1.2824	68.4203	15.871	-1623.66	1803.06	-311	200	0	-1.28113	-1.16353	90.5664	-128.167	-4.02026	853.559	-914	200	0
503	5	-96.5574	83.1947	-702.891	3589.89	-13335.2	-7042.48	281.028	604.893	0	-114.914	-73.5157	-607.571	-8011.79	-8513.09	2882.2	285.988	213.187	0	0.331962	1.25705	67.9763	17.6186	-1626.57	1795.89	-311	200	0	-1.09633	-1.34702	89.6638	-106.152	-113.242	865.187	-914	200	0
503	6	-94.3138	83.1058	-703.778	3719.12	-12837.7	-7073.84	281.759	604.716	0	-112.801	-75.0496	-613.08	-8043.34	-8069.88	2780.12	286.837	213.12	0	0.380667	1.21688	67.5676	28.6232	-1621.48	1789.42	-311	200	0	-0.951386	-1.48646	88.9661	-49.6596	-211.416	858.843	-914	200	0
503	7	-92.0568	82.9705	-704.741	3855.45	-12312.2	-7104.55	282.53	604.529	0	-110.611	-76.6424	-619.128	-8098.59	-7568.22	2678.68	287.776	213.081	0	0.406745	1.17387	67.2312	50.1156	-1609.33	1784.01	-311	200	0	-0.848245	-1.51937	88.6359	41.4705	-274.258	838.463	-914	200	0
503	8	-89.8103	82.793	-705.799	4002.09	-11765.6	-7134.65	283.33	604.33	0	-108.291	-78.2696	-625.594	-8174.49	-7008.24	2576.66	288.797	213.067	0	0.413508	1.13805	66.986	82.0213	-1592.18	1780.38	-311	200	0	-0.777928	-1.41979	88.7459	152.973	-289.396	812.416	-914	200	0
503	9	-87.5833	82.5891	-706.997	4161.84	-11205.7	-7163.45	284.15	604.113	0	-105.788	-79.9	-632.378	-8267.87	-6391.67	2473.12	289.893	213.074	0	0.408618	1.11141	66.8344	122.026	-1573.12	1779.41	-311	200	0	-0.725902	-1.19701	89.2436	264.449	-259.875	789.476	-914	200	0
504	0	-85.3698	82.3843	-708.419	4335.87	-10638.2	-7189.71	284.983	603.88	0	-103.05	-81.4928	-639.392	-8375.71	-5722.21	2367.23	291.051	213.1	0	0.400928	1.08762	66.7709	165.252	-1555.61	1781.62	-311	200	0	-0.682232	-0.888013	89.9602	351.319	-196.064	774.719	-914	200	0	-162.769	-3.7925	-1229.81	-544663	516923	60051.8	414.009	442.731	0
504	1	-83.155	82.2095	-710.163	4522.76	-10065.2	-7212.45	285.827	603.631	0	-100.037	-82.9973	-646.554	-8495.32	-5005.77	2258.29	292.258	213.139	0	0.395802	1.05856	66.7878	205.147	-1542.65	1787.01	-311	200	0	-0.654187	-0.547704	90.6889	389.509	-107.65	768.383	-914	200	0
504	2	-80.9271	82.0912	-712.294	4719.1	-9485.71	-7231.06	286.683	603.375	0	-96.7267	-84.362	-653.771	-8625.08	-4250.18	2145.29	293.499	213.193	0	0.393144	1.02036	66.877	235.477	-1535.61	1795.52	-311	200	0	-0.660018	-0.236009	91.2465	365.602	-0.302872	768.259	-914	200	0
504	3	-78.6845	82.0441	-714.795	4921.2	-8898.56	-7244.72	287.551	603.115	0	-93.1248	-85.5475	-660.921	-8764.59	-3465.04	2027.18	294.757	213.261	0	0.391812	0.974338	67.023	252.674	-1533.7	1806.71	-311	200	0	-0.707451	-0.000756413	91.4853	280.536	121.089	771.789	-914	200	0
504	4	-76.4365	82.0682	-717.564	5126.3	-8303.55	-7252.05	288.428	602.856	0	-89.2597	-86.536	-667.86	-8913.54	-2660.9	1903.82	296.016	213.346	0	0.393423	0.92601	67.1921	256.766	-1535.29	1818.81	-311	200	0	-0.78432	0.13657	91.3365	148.215	247.308	776.308	-914	200	0
504	5	-74.1963	82.1539	-720.447	5332.29	-7701.6	-7251.6	289.31	602.599	0	-85.1798	-87.3309	-674.449	-9070.58	-1848.4	1776.2	297.259	213.449	0	0.400171	0.882914	67.3412	250.064	-1538.63	1828.87	-311	200	0	-0.867858	0.180159	90.8656	-5.32801	363.846	779.266	-914	200	0
504	6	-71.9753	82.2881	-723.288	5536.97	-7093.6	-7242.52	290.193	602.345	0	-80.949	-87.9524	-680.572	-9233.34	-1038.11	1646.53	298.475	213.567	0	0.411345	0.85032	67.4399	235.671	-1542.09	1834.33	-311	200	0	-0.932653	0.148888	90.2516	-148.237	453.556	778.265	-914	200	0
504	7	-69.7789	82.4604	-725.954	5737.34	-6479.04	-7224.75	291.075	602.097	0	-76.6436	-88.4287	-686.158	-9399.28	-239.386	1518.43	299.651	213.698	0	0.422482	0.82848	67.4782	217.588	-1544.96	1834.51	-311	200	0	-0.950407	0.0696134	89.6864	-254.353	501.805	771.575	-914	200	0
504	8	-67.6059	82.6673	-728.356	5929.23	-5856.13	-7198.72	291.96	601.859	0	-72.345	-88.7865	-691.198	-9566.66	540.594	1396.47	300.782	213.841	0	0.427674	0.815098	67.4635	200.646	-1548.16	1830.77	-311	200	0	-0.892521	-0.0290271	89.2654	-308.914	502.736	760.362	-914	200	0
504	9	-65.4473	82.9154	-730.454	6108.4	-5224.1	-7164.87	292.848	601.638	0	-68.1295	-89.0417	-695.756	-9734.72	1296.04	1284.7	301.863	213.992	0	0.423821	0.809737	67.4253	188.171	-1553.3	1825.83	-311	200	0	-0.738034	-0.125846	88.9722	-306.947	461.709	748.494	-914	200	0
505	0	-63.2861	83.2219	-732.26	6272.5	-4585.5	-7123.22	293.738	601.434	0	-64.0626	-89.196	-699.952	-9902.99	2022.19	1185.53	302.889	214.148	0	0.412024	0.813876	67.414	179.735	-1560.3	1822.21	-311	200	0	-0.487963	-0.205164	88.773	-251.92	391.204	738.278	-914	200	0	-103.863	-2.00613	-1295.8	-564610	545416	38487.7	417.055	435.623	0
505	1	-61.1034	83.6071	-733.816	6421.3	-3946.65	-7073.14	294.622	601.249	0	-60.1993	-89.2431	-703.922	-10070.9	2715.65	1099.81	303.858	214.307	0	0.394711	0.827923	67.4768	172.51	-1566.35	1821.04	-311	200	0	-0.17888	-0.250727	88.6755	-155.644	304.354	727.547	-914	200	0
505	2	-58.8894	84.084	-735.144	6555.33	-3316.2	-7013.71	295.489	601.083	0	-56.5894	-89.182	-707.78	-10238.3	3373.86	1027.73	304.767	214.465	0	0.373362	0.849566	67.6232	164.588	-1567.96	1822.06	-311	200	0	0.129034	-0.252127	88.7057	-37.4392	210.692	711.076	-914	200	0
505	3	-56.6529	84.6517	-736.215	6674.65	-2703.04	-6944.48	296.328	600.934	0	-53.2821	-89.0262	-711.602	-10406.1	3994.83	969.461	305.614	214.624	0	0.349697	0.873771	67.8117	156.226	-1563.71	1824.05	-311	200	0	0.383165	-0.215769	88.8949	79.193	117.829	685.422	-914	200	0
505	4	-54.4195	85.2987	-736.964	6778.17	-2115.1	-6865.98	297.13	600.803	0	-50.3232	-88.803	-715.435	-10575.3	4577.31	925.476	306.398	214.782	0	0.327618	0.895037	67.9753	148.585	-1555.33	1825.24	-311	200	0	0.553368	-0.171943	89.2508	173.252	38.9556	653.673	-914	200	0
505	5	-52.2242	86.0119	-737.331	6863.65	-1559.77	-6779.83	297.885	600.691	0	-47.748	-88.5478	-719.319	-10745.3	5120.8	896.569	307.119	214.938	0	0.312091	0.911328	68.0696	142.159	-1547.13	1824.2	-311	200	0	0.628584	-0.166973	89.6884	233.346	-4.90524	624.893	-914	200	0
505	6	-50.1045	86.781	-737.278	6928.31	-1043.8	-6688.27	298.584	600.603	0	-45.5757	-88.2992	-723.284	-10915	5626.38	883.336	307.779	215.091	0	0.30667	0.925667	68.0931	136.456	-1544.15	1820.74	-311	200	0	0.615689	-0.233437	90.0526	262.043	7.81108	608.658	-914	200	0
505	7	-48.0972	87.5948	-736.774	6969.59	-572.354	-6593.52	299.223	600.54	0	-43.8087	-88.0924	-727.338	-11082.8	6096.47	885.257	308.382	215.237	0	0.313117	0.942871	68.063	130.858	-1549.07	1815.9	-311	200	0	0.539698	-0.365312	90.2462	270.592	92.3917	609.354	-914	200	0
505	8	-46.2349	88.4401	-735.794	6985.58	-148.434	-6497.24	299.798	600.506	0	-42.4306	-87.9497	-731.46	-11248.1	6533.81	900.019	308.933	215.378	0	0.331307	0.963818	67.9926	125.098	-1560.07	1810.91	-311	200	0	0.43489	-0.520571	90.2641	265.242	253.661	623.216	-914	200	0
505	9	-44.5399	89.3075	-734.328	6975.33	226.753	-6400.51	300.309	600.501	0	-41.3987	-87.8787	-735.618	-11410.9	6941.91	923.898	309.437	215.512	0	0.357908	0.982899	67.8964	118.6	-1572.17	1806.36	-311	200	0	0.331865	-0.644987	90.1234	242.899	480.044	640.307	-914	200	0
506	0	-43.0194	90.2003	-732.402	6939.55	552.225	-6304.17	300.754	600.525	0	-40.6418	-87.8763	-739.778	-11571.5	7325.09	952.802	309.902	215.642	0	0.38658	0.992092	67.7927	110.168	-1580.56	1802.3	-311	200	0	0.248689	-0.70051	89.8587	200.693	741.33	651.618	-914	200	0	-76.5244	7.00252	-1317.85	-563028	556600	30236.2	419.558	427.443	0
506	1	-41.6684	91.1323	-730.074	6880.85	825.948	-6209.2	301.131	600.575	0	-40.0705	-87.9336	-743.908	-11729.1	7686.51	982.521	310.333	215.767	0	0.41066	0.988214	67.692	98.7383	-1582.59	1798.64	-311	200	0	0.188076	-0.675455	89.5609	145.832	997.462	656.128	-914	200	0
506	2	-40.4815	92.1146	-727.407	6802.93	1046.15	-6116.82	301.438	600.648	0	-39.5906	-88.0436	-747.955	-11881.1	8027.33	1008.62	310.732	215.885	0	0.425896	0.976208	67.5878	84.1074	-1578.08	1795.16	-311	200	0	0.144015	-0.57518	89.3383	96.0889	1211.39	661.786	-914	200	0
506	3	-39.4613	93.144	-724.438	6709.76	1213.81	-6028.43	301.676	600.738	0	-39.1148	-88.2096	-751.836	-12023.4	8347.99	1027.09	311.103	215.992	0	0.431494	0.966079	67.4641	67.6496	-1568.76	1791.91	-311	200	0	0.11149	-0.413121	89.2091	68.5988	1354.81	679.008	-914	200	0
506	4	-38.6171	94.2043	-721.171	6605.53	1332.61	-5945.07	301.848	600.841	0	-38.5705	-88.4438	-755.445	-12151.3	8649.76	1034.44	311.45	216.085	0	0.429226	0.965748	67.3157	52.9915	-1556.64	1789.58	-311	200	0	0.0831182	-0.20617	89.0618	67.9722	1412.8	711.977	-914	200	0
506	5	-37.9592	95.2739	-717.596	6494.37	1406.64	-5867	301.96	600.95	0	-37.904	-88.7596	-758.667	-12261.2	8935.33	1027.28	311.778	216.161	0	0.42138	0.975161	67.162	44.4539	-1543.18	1788.93	-311	200	0	0.0395549	0.0261784	88.7654	88.7875	1390.01	756.211	-914	200	0
506	6	-37.491	96.3331	-713.712	6379.17	1439.6	-5793.79	302.017	601.062	0	-37.078	-89.169	-761.397	-12350.8	9208.25	1002.79	312.094	216.221	0	0.409157	0.988428	67.042	44.0104	-1530.53	1789.66	-311	200	0	-0.0399281	0.261902	88.308	125.052	1305.31	803.989	-914	200	0
506	7	-37.2024	97.3676	-709.545	6261.16	1436.18	-5724.77	302.024	601.176	0	-36.0708	-89.6829	-763.574	-12418.6	9471.74	960.078	312.404	216.264	0	0.392365	1.0011	66.9978	50.6548	-1522.52	1790.54	-311	200	0	-0.153464	0.481858	87.791	171.89	1180.71	850.357	-914	200	0
506	8	-37.0688	98.3703	-705.155	6140.73	1402.26	-5659.4	301.989	601.292	0	-34.8737	-90.3058	-765.2	-12462.2	9727.85	900.095	312.713	216.286	0	0.369817	1.01333	67.0569	62.4269	-1523.31	1790.71	-311	200	0	-0.274727	0.667795	87.3301	224.144	1037.54	893.289	-914	200	0
506	9	-37.0536	99.3431	-700.633	6018.41	1343.94	-5597.46	301.918	601.41	0	-33.4872	-91.0298	-766.348	-12478.5	9977.03	824.605	313.019	216.283	0	0.339814	1.02786	67.2232	77.9602	-1535.88	1790.85	-311	200	0	-0.373921	0.794814	87.0123	278.099	895.699	930.751	-914	200	0
507	0	-37.1123	100.295	-696.108	5895.35	1266.65	-5539.16	301.82	601.531	0	-31.9161	-91.8333	-767.138	-12465.2	10218	735.235	313.32	216.249	0	0.302012	1.04646	67.4773	96.053	-1561.24	1792.85	-311	200	0	-0.431233	0.837511	86.8998	331.22	771.069	959.31	-914	200	0	-60.6558	8.69157	-1291.99	-542683	550068	26643.6	423.49	420.314	0
507	1	-37.2002	101.234	-691.72	5773.94	1175.22	-5485.31	301.699	601.653	0	-30.1737	-92.6896	-767.696	-12423.1	10447.5	633.281	313.609	216.182	0	0.259664	1.06786	67.7873	114.897	-1598.02	1798.43	-311	200	0	-0.435586	0.786276	87.0026	380.084	669.167	973.68	-914	200	0
507	2	-37.2832	102.149	-687.559	5657.98	1075.33	-5437.36	301.564	601.771	0	-28.2904	-93.5797	-768.118	-12355.9	10661.3	520.135	313.88	216.086	0	0.218143	1.08866	68.1188	132.566	-1642.5	1808.16	-311	200	0	-0.38341	0.657155	87.2402	420.024	580.743	969.278	-914	200	0
507	3	-37.3447	103.015	-683.649	5551.73	974.099	-5396.96	301.425	601.879	0	-26.3138	-94.4968	-768.46	-12268.3	10856.4	397.442	314.128	215.965	0	0.181365	1.10471	68.4389	147.526	-1689.26	1820.79	-311	200	0	-0.283859	0.481021	87.4504	445.959	491.174	947.832	-914	200	0
507	4	-37.384	103.796	-679.973	5458.16	878.831	-5365.43	301.292	601.973	0	-24.3004	-95.4451	-768.753	-12164.7	11031.4	266.821	314.35	215.824	0	0.151497	1.11162	68.7092	158.588	-1732.56	1833.28	-311	200	0	-0.162038	0.281204	87.4748	454.724	393.926	917.599	-914	200	0
507	5	-37.4114	104.46	-676.502	5378.58	795.686	-5343.55	301.176	602.049	0	-22.3081	-96.4378	-769.02	-12049.6	11185.8	129.928	314.545	215.669	0	0.130668	1.10601	68.8823	165.154	-1767.79	1842.66	-311	200	0	-0.0477678	0.0680298	87.2664	446.344	295.031	886.987	-914	200	0
507	6	-37.4425	104.982	-673.201	5313.39	729.385	-5331.7	301.083	602.107	0	-20.3942	-97.4915	-769.277	-11927.7	11320.3	-11.4037	314.716	215.505	0	0.120485	1.08675	68.9233	167.44	-1791.17	1848.06	-311	200	0	0.0411898	-0.149272	86.9161	422.117	212.879	860.463	-914	200	0
507	7	-37.4904	105.344	-670.036	5262.65	683.59	-5330.03	301.02	602.146	0	-18.6108	-98.6173	-769.522	-11804.3	11437.7	-155.508	314.863	215.34	0	0.12019	1.05556	68.8368	166.825	-1799.5	1850.45	-311	200	0	0.0958155	-0.354155	86.5814	382.208	171.508	839.472	-914	200	0
507	8	-37.5598	105.541	-667.002	5226.45	661.795	-5338.49	300.992	602.164	0	-16.9959	-99.815	-769.754	-11684.1	11541.3	-301.248	314.993	215.179	0	0.126278	1.0177	68.6666	165.757	-1791.81	1850.91	-311	200	0	0.0996354	-0.51966	86.3929	324.2	186.91	823.768	-914	200	0
507	9	-37.6392	105.582	-664.144	5205.42	667.835	-5356.48	301.006	602.162	0	-15.5668	-101.071	-769.988	-11571.1	11632.8	-447.998	315.108	215.028	0	0.134093	0.982298	68.4727	166.291	-1770.69	1849.83	-311	200	0	0.0307205	-0.609675	86.4013	245.151	259.192	811.733	-914	200	0
508	0	-37.697	105.492	-661.555	5201.06	705.55	-5382.48	301.067	602.138	0	-14.3196	-102.362	-770.285	-11468.6	11710.4	-595.19	315.203	214.889	0	0.139753	0.959137	68.3069	169.021	-1741.44	1847.22	-311	200	0	-0.119261	-0.600292	86.5819	145.501	377.013	801.464	-914	200	0	-47.2145	-2.94704	-1275.94	-530664	545775	19143.2	425.984	415.767	0
508	1	-37.6877	105.309	-659.362	5215.97	777.85	-5414.31	301.18	602.089	0	-13.2343	-103.656	-770.734	-11379.3	11771.9	-742.008	315.274	214.764	0	0.141575	0.953717	68.1912	173.387	-1710.79	1843.34	-311	200	0	-0.331423	-0.504865	86.8879	27.4682	525.349	792.306	-914	200	0
508	2	-37.568	105.067	-657.671	5253.36	886.072	-5449.88	301.347	602.012	0	-12.2847	-104.926	-771.4	-11304.1	11818.9	-887.635	315.321	214.654	0	0.142772	0.967129	68.1052	178.391	-1685.48	1839.27	-311	200	0	-0.568096	-0.365641	87.2905	-108.231	683.945	785.255	-914	200	0
508	3	-37.3098	104.785	-656.526	5315.45	1031.04	-5487.51	301.57	601.904	0	-11.448	-106.156	-772.295	-11243.1	11857.6	-1031.55	315.354	214.558	0	0.151849	0.998359	68.0027	183.241	-1669.61	1836.77	-311	200	0	-0.797911	-0.229484	87.7529	-258.771	823.996	782.073	-914	200	0
508	4	-36.9034	104.466	-655.913	5402.42	1214.51	-5525.84	301.852	601.764	0	-10.7104	-107.337	-773.39	-11194.8	11894.7	-1173.58	315.38	214.475	0	0.176651	1.04373	67.8519	187.171	-1662.94	1837.43	-311	200	0	-1.00346	-0.138828	88.2072	-412.988	918.38	784.466	-914	200	0
508	5	-36.353	104.106	-655.775	5513.33	1439.36	-5563.68	302.195	601.593	0	-10.0654	-108.471	-774.631	-11156.6	11934.8	-1313.3	315.407	214.402	0	0.219431	1.09621	67.6691	189.136	-1661.95	1841.48	-311	200	0	-1.1661	-0.127033	88.5928	-552.439	957.063	794.683	-914	200	0
508	6	-35.6702	103.7	-656.033	5647.5	1709.48	-5600.31	302.606	601.391	0	-9.5032	-109.556	-775.951	-11125.8	11978.4	-1448.95	315.437	214.338	0	0.277571	1.14653	67.5117	188.657	-1662.53	1847.7	-311	200	0	-1.26112	-0.205867	88.8909	-658.347	950.937	815.879	-914	200	0
508	7	-34.8686	103.244	-656.611	5803.33	2028.57	-5635.51	303.089	601.162	0	-9.00352	-110.59	-777.28	-11102.1	12022.6	-1578.27	315.468	214.283	0	0.344646	1.18539	67.4373	186.414	-1662.07	1854.42	-311	200	0	-1.27183	-0.352336	89.1125	-716.015	920.507	850.003	-914	200	0
508	8	-33.9583	102.738	-657.459	5977.04	2397.54	-5669.29	303.647	600.909	0	-8.53507	-111.565	-778.56	-11087.5	12064.9	-1700.97	315.496	214.241	0	0.411605	1.2062	67.4751	183.451	-1660.03	1860.25	-311	200	0	-1.20557	-0.514804	89.2813	-717.788	881.787	894.986	-914	200	0
508	9	-32.9403	102.187	-658.568	6164.45	2813.31	-5701.55	304.272	600.64	0	-8.05938	-112.466	-779.78	-11084.9	12103.3	-1818.71	315.521	214.215	0	0.469872	1.20711	67.6261	180.14	-1657.34	1863.75	-311	200	0	-1.09717	-0.645897	89.4263	-665.444	842.611	943.936	-914	200	0
509	0	-31.8028	101.607	-659.965	6363.46	3269.09	-5731.71	304.953	600.358	0	-7.53783	-113.27	-780.989	-11095.5	12137.7	-1932.78	315.541	214.207	0	0.511801	1.19096	67.8659	175.995	-1654.85	1863.51	-311	200	0	-0.990717	-0.729607	89.5694	-566.978	805.196	986.479	-914	200	0	-28.9116	-15.0486	-1302.39	-539975	557363	5729.95	426.905	414.026	0
509	1	-30.5248	101.023	-661.685	6573.53	3755.18	-5758.71	305.675	600.066	0	-6.94189	-113.956	-782.273	-11117.8	12170.9	-2042.7	315.558	214.212	0	0.52963	1.16316	68.145	170.644	-1651.9	1858.92	-311	200	0	-0.913402	-0.780287	89.7104	-434.594	766.514	1013.09	-914	200	0
509	2	-29.0898	100.456	-663.732	6793.08	4261.41	-5781.45	306.42	599.765	0	-6.25921	-114.508	-783.703	-11149.9	12207.9	-2146.56	315.577	214.227	0	0.519407	1.12885	68.3991	165.129	-1646.49	1850.56	-311	200	0	-0.871471	-0.826613	89.8566	-291.377	719.933	1021.15	-914	200	0
509	3	-27.4977	99.9156	-666.055	7018.65	4780.03	-5799.1	307.177	599.462	0	-5.49288	-114.923	-785.3	-11191.6	12253	-2242.08	315.603	214.251	0	0.484731	1.09148	68.5696	161.491	-1636.92	1839.9	-311	200	0	-0.867315	-0.888989	90.0681	-171.497	665.673	1016.24	-914	200	0
509	4	-25.7648	99.3958	-668.556	7246.73	5306.89	-5810.97	307.938	599.161	0	-4.65906	-115.21	-787.038	-11244.1	12306.8	-2326.99	315.637	214.287	0	0.43318	1.05172	68.6239	160.632	-1623.2	1828.49	-311	200	0	-0.902135	-0.96134	90.4277	-101.272	620.465	1006.3	-914	200	0
509	5	-23.9139	98.8848	-671.131	7475.04	5840.66	-5816.13	308.703	598.862	0	-3.78315	-115.384	-788.876	-11308.9	12366.3	-2399.2	315.676	214.335	0	0.371268	1.00824	68.5652	161.402	-1607.17	1817.56	-311	200	0	-0.958643	-1.01598	90.9592	-80.9556	609.789	995.766	-914	200	0
509	6	-21.9658	98.3752	-673.704	7702.1	6381.28	-5813.94	309.472	598.568	0	-2.89341	-115.463	-790.782	-11386.7	12426.6	-2457.08	315.714	214.399	0	0.303644	0.961465	68.4284	162.209	-1591.36	1808.05	-311	200	0	-1.00198	-1.02858	91.5802	-88.0014	649.597	985.185	-914	200	0
509	7	-19.9351	97.8703	-676.232	7926.39	6928.22	-5804.49	310.245	598.279	0	-2.01485	-115.463	-792.745	-11476.6	12481.7	-2499.73	315.745	214.477	0	0.234075	0.915232	68.2618	162.219	-1577.52	1800.76	-311	200	0	-1.00364	-1.00158	92.1014	-93.4815	735.313	974.596	-914	200	0
509	8	-17.8315	97.3827	-678.704	8146.36	7479.94	-5788.37	311.021	597.997	0	-1.16544	-115.397	-794.774	-11577	12526.4	-2527.18	315.761	214.566	0	0.165648	0.87407	68.1106	160.841	-1566.1	1796.3	-311	200	0	-0.951026	-0.96398	92.2947	-76.6122	842.43	965.005	-914	200	0
509	9	-15.6622	96.9304	-681.14	8360.6	8033.74	-5766.35	311.795	597.726	0	-0.354466	-115.274	-796.892	-11685.5	12557.6	-2540.22	315.758	214.664	0	0.101754	0.840949	68.007	157.887	-1557.55	1795.16	-311	200	0	-0.838032	-0.942311	92.0339	-30.6702	935.298	956.638	-914	200	0
510	0	-13.4328	96.5356	-683.583	8568.02	8584.53	-5739.44	312.558	597.466	0	0.416821	-115.098	-799.138	-11800.1	12574.4	-2540.4	315.735	214.766	0	0.0483622	0.817071	67.9665	154.219	-1553.82	1797.23	-311	200	0	-0.662888	-0.932773	91.4039	38.9701	982.12	948.237	-914	200	0	-0.615703	-17.3405	-1346.24	-557595	577965	-8387.81	429.309	413.567	0
510	1	-11.1502	96.2228	-686.077	8767.95	9124.7	-5708.63	313.3	597.22	0	1.15111	-114.866	-801.543	-11919.3	12578.3	-2530.05	315.693	214.87	0	0.0126112	0.801983	67.9906	150.617	-1557.25	1801.25	-311	200	0	-0.439891	-0.9109	90.6461	118.493	969.913	938.445	-914	200	0
510	2	-8.82866	96.0112	-688.635	8959.88	9645.38	-5674.24	314.007	596.989	0	1.85015	-114.575	-804.114	-12042.1	12571.9	-2512.3	315.635	214.976	0	-0.00247427	0.794373	68.0729	146.325	-1568.15	1805.8	-311	200	0	-0.208597	-0.863262	89.9939	190.78	906.51	926.168	-914	200	0
510	3	-6.4932	95.9105	-691.229	9142.75	10137.5	-5635.56	314.666	596.773	0	2.5119	-114.228	-806.821	-12168.1	12559	-2490.24	315.566	215.082	0	0.000260693	0.793657	68.199	139.648	-1584.21	1810.69	-311	200	0	-0.0244061	-0.799059	89.58	242.37	808.765	910.17	-914	200	0
510	4	-4.18022	95.9193	-693.797	9314.44	10592.9	-5591.36	315.268	596.575	0	3.12911	-113.842	-809.614	-12296.7	12543.4	-2466.19	315.493	215.188	0	0.0148238	0.800235	68.34	129.492	-1601.7	1816.32	-311	200	0	0.0691523	-0.738082	89.4522	264.726	691.693	890.764	-914	200	0
510	5	-1.93683	96.0249	-696.244	9472.25	11005.4	-5540.73	315.807	596.395	0	3.69073	-113.444	-812.42	-12426.7	12526.8	-2441.27	315.419	215.296	0	0.0345211	0.81458	68.454	116.658	-1616.38	1822	-311	200	0	0.0646379	-0.699116	89.6035	249.921	567.843	872.745	-914	200	0
510	6	0.185303	96.2063	-698.453	9613.65	11371.6	-5483.71	316.281	596.236	0	4.18736	-113.067	-815.159	-12556.8	12508.6	-2415.46	315.345	215.404	0	0.0542509	0.836478	68.5029	104.067	-1623.91	1825.88	-311	200	0	-0.0109362	-0.695552	89.9953	191.184	452.873	864.716	-914	200	0
510	7	2.14164	96.4394	-700.313	9737	11690.3	-5421.54	316.693	596.096	0	4.61615	-112.739	-817.764	-12685.8	12487.4	-2387.88	315.27	215.513	0	0.073888	0.863982	68.4699	95.0183	-1621.49	1825.94	-311	200	0	-0.117842	-0.732327	90.5922	90.647	365.043	873.739	-914	200	0
510	8	3.90422	96.7052	-701.752	9841.62	11961.8	-5356.31	317.046	595.976	0	4.98304	-112.477	-820.206	-12813.5	12463.2	-2357.21	315.195	215.622	0	0.0984481	0.893008	68.3615	91.4043	-1609.91	1821.15	-311	200	0	-0.221337	-0.80957	91.3509	-34.1853	316.151	900.226	-914	200	0
510	9	5.46378	96.9956	-702.757	9927.53	12187.9	-5290.44	317.343	595.873	0	5.30552	-112.287	-822.515	-12940.1	12437.8	-2322.52	315.122	215.732	0	0.132979	0.917804	68.1955	93.4056	-1593.22	1812.06	-311	200	0	-0.295988	-0.932104	92.1618	-154.724	306.783	937.323	-914	200	0
511	0	6.82656	97.3153	-703.385	9996.01	12370.8	-5226.37	317.588	595.789	0	5.61221	-112.163	-824.77	-13065.5	12413.9	-2284.34	315.051	215.841	0	0.177413	0.931359	67.9968	99.5693	-1576.13	1800.37	-311	200	0	-0.326227	-1.1	92.8572	-243.489	331.443	974.556	-914	200	0	17.7622	-13.2743	-1377.88	-567758	592669	-15116.9	430.743	411.606	0
511	1	8.00839	97.6779	-703.738	10050.2	12513.4	-5166.14	317.781	595.719	0	5.93186	-112.091	-827.071	-13187.5	12392	-2244.49	314.983	215.945	0	0.225874	0.927651	67.7952	107.572	-1561.63	1787.99	-311	200	0	-0.311134	-1.28499	93.302	-281.162	385.735	1001.87	-914	200	0
511	2	9.02622	98.096	-703.928	10094.3	12619.5	-5110.95	317.927	595.66	0	6.28086	-112.055	-829.488	-13303.3	12369.4	-2205.37	314.912	216.038	0	0.270429	0.905564	67.6192	115.771	-1550.49	1776.68	-311	200	0	-0.266147	-1.4398	93.4589	-258.269	466.003	1012.19	-914	200	0
511	3	9.89029	98.5695	-704.032	10131.8	12693.1	-5061.18	318.029	595.609	0	6.66152	-112.04	-832.042	-13412.1	12343.5	-2169.7	314.835	216.119	0	0.305815	0.870316	67.4896	123.532	-1542.08	1768.26	-311	200	0	-0.212857	-1.53665	93.3978	-178.645	562.589	1003.21	-914	200	0
511	4	10.6015	99.0818	-704.074	10165.5	12736.6	-5017.01	318.09	595.562	0	7.06654	-112.038	-834.711	-13516.4	12313.6	-2140.3	314.752	216.193	0	0.330593	0.831039	67.4099	130.646	-1536.09	1764.45	-311	200	0	-0.166179	-1.58255	93.2595	-61.1107	659.344	978.017	-914	200	0
511	5	11.1529	99.6057	-704.03	10197.9	12750.9	-4978.76	318.111	595.515	0	7.4834	-112.056	-837.45	-13620.4	12279.7	-2119.92	314.663	216.264	0	0.34519	0.797139	67.3581	137.685	-1532.9	1765.81	-311	200	0	-0.128205	-1.60196	93.1715	66.3519	741.381	944.303	-914	200	0
511	6	11.5337	100.111	-703.856	10230.7	12737.4	-4947.08	318.097	595.465	0	7.9009	-112.106	-840.209	-13726.4	12240.9	-2110.13	314.569	216.337	0	0.351115	0.775817	67.2967	146.144	-1532.13	1771.29	-311	200	0	-0.0871274	-1.6113	93.2174	178.677	802.392	912.093	-914	200	0
511	7	11.7349	100.572	-703.52	10264.4	12700.6	-4922.97	318.053	595.41	0	8.3156	-112.198	-842.949	-13834.7	12196.4	-2110.25	314.469	216.412	0	0.350683	0.771136	67.1948	156.893	-1531.26	1778.91	-311	200	0	-0.0257136	-1.6068	93.494	264.486	847.359	889.271	-914	200	0
511	8	11.7579	100.972	-703.033	10299.1	12647.4	-4907.26	317.99	595.351	0	8.73449	-112.342	-845.661	-13944	12147.1	-2118.23	314.364	216.489	0	0.34474	0.78514	67.0458	169.031	-1526.36	1786.56	-311	200	0	0.0612457	-1.57459	94.1214	329.751	885.494	878.312	-914	200	0
511	9	11.6193	101.305	-702.452	10335.8	12583.9	-4900.04	317.914	595.286	0	9.17541	-112.534	-848.368	-14052.6	12095.9	-2132.58	314.258	216.564	0	0.331463	0.820459	66.8689	180.584	-1515.39	1792.43	-311	200	0	0.15892	-1.50666	95.1663	392.861	918.409	877.464	-914	200	0
512	0	11.3505	101.579	-701.874	10375.8	12514	-4900.39	317.829	595.217	0	9.66428	-112.766	-851.119	-14158.7	12046.2	-2153	314.153	216.635	0	0.308937	0.880689	66.6992	189.332	-1500.77	1795.86	-311	200	0	0.244839	-1.40586	96.5952	471.302	939.559	883.212	-914	200	0	22.6289	-12.9887	-1403.37	-572527	599376	-15828.3	427.864	407.537	0
512	1	10.9921	101.807	-701.408	10420.5	12439.7	-4906.79	317.735	595.143	0	10.2267	-113.03	-853.96	-14261.2	12001.2	-2179.62	314.054	216.7	0	0.278422	0.965846	66.5731	193.439	-1487.65	1797.6	-311	200	0	0.304628	-1.27975	98.271	568.854	943.87	890.306	-914	200	0
512	2	10.5819	102.001	-701.128	10470.7	12364.2	-4918.22	317.635	595.066	0	10.8763	-113.324	-856.905	-14359.5	11964.2	-2212.28	313.962	216.757	0	0.243996	1.06635	66.5098	192.911	-1479.39	1798.78	-311	200	0	0.332857	-1.13394	99.9496	672.108	933.078	891.561	-914	200	0
512	3	10.1449	102.16	-701.056	10526.8	12292	-4935.03	317.534	594.984	0	11.6088	-113.659	-859.917	-14454	11938.7	-2250.38	313.884	216.809	0	0.209819	1.16302	66.5008	190.773	-1474.87	1799.94	-311	200	0	0.324364	-0.977452	101.332	756.503	910.841	881.03	-914	200	0
512	4	9.69294	102.269	-701.159	10589.2	12226.8	-4958.22	317.438	594.898	0	12.4067	-114.048	-862.921	-14544.5	11926.8	-2293.21	313.821	216.855	0	0.178876	1.2357	66.5202	191.78	-1470.59	1801.18	-311	200	0	0.270755	-0.834495	102.163	799.937	876.053	857.924	-914	200	0
512	5	9.2313	102.309	-701.366	10659.2	12170.1	-4988.16	317.352	594.802	0	13.247	-114.504	-865.83	-14631.1	11927.6	-2340.49	313.776	216.898	0	0.152084	1.27388	66.542	199.107	-1463.69	1802.37	-311	200	0	0.169803	-0.745377	102.267	794.705	823.742	826.314	-914	200	0
512	6	8.76561	102.265	-701.598	10738.1	12122	-5024.3	317.278	594.695	0	14.1071	-115.036	-868.549	-14714.3	11939.3	-2391.97	313.746	216.941	0	0.128007	1.28	66.5535	211.943	-1453.06	1802.68	-311	200	0	0.0337798	-0.751693	101.528	748.629	748.979	792.776	-914	200	0
512	7	8.30436	102.129	-701.801	10826.2	12084.6	-5065.61	317.219	594.574	0	14.9684	-115.652	-870.993	-14795.2	11961.2	-2446.73	313.733	216.987	0	0.10635	1.26462	66.5602	225.492	-1439.56	1800.46	-311	200	0	-0.11713	-0.872328	99.9472	679.003	649.136	765.701	-914	200	0
512	8	7.86043	101.9	-701.955	10922.7	12061.9	-5110.97	317.183	594.44	0	15.8228	-116.348	-873.118	-14874.3	11993.9	-2503.24	313.737	217.036	0	0.0908984	1.24038	66.5758	233.776	-1425.98	1794.07	-311	200	0	-0.263304	-1.08755	97.7496	603.467	527.122	754.212	-914	200	0
512	9	7.45406	101.588	-702.083	11027.8	12055.9	-5159.33	317.172	594.293	0	16.6753	-117.102	-874.958	-14951.5	12037.8	-2560.18	313.758	217.088	0	0.086169	1.2174	66.6076	233.546	-1415.68	1783.15	-311	200	0	-0.389698	-1.34184	95.3509	531.027	395.326	765.495	-914	200	0
513	0	7.11369	101.223	-702.264	11142.4	12066.9	-5209.77	317.183	594.134	0	17.5411	-117.88	-876.618	-15026	12092.5	-2616.76	313.795	217.141	0	0.0920047	1.20119	66.6565	225.342	-1411.09	1768.76	-311	200	0	-0.489111	-1.55809	93.1597	459.957	277.244	802.137	-914	200	0	28.79	-20.9262	-1430.95	-579881	606030	-20208.1	424.489	404.532	0
513	1	6.86958	100.842	-702.608	11267.8	12093.2	-5261.44	317.212	593.963	0	18.4368	-118.646	-878.235	-15097.9	12156	-2672.24	313.841	217.191	0	0.103415	1.19446	66.7267	212.004	-1413.4	1752.75	-311	200	0	-0.556118	-1.66023	91.4157	382.926	200.557	859.366	-914	200	0
513	2	6.74216	100.477	-703.207	11403.9	12132.7	-5313.61	317.253	593.783	0	19.3693	-119.373	-879.928	-15168.8	12224.2	-2725.46	313.892	217.239	0	0.115558	1.19869	66.823	197.063	-1423.53	1737.33	-311	200	0	-0.579145	-1.60546	90.1899	294.493	177.509	924.205	-914	200	0
513	3	6.73486	100.144	-704.091	11549.4	12184	-5365.96	317.305	593.597	0	20.3326	-120.052	-881.763	-15241.1	12292.2	-2775.19	313.941	217.285	0	0.128772	1.21195	66.9354	183.154	-1442.57	1724.79	-311	200	0	-0.55237	-1.40786	89.4664	197.085	189.713	979.917	-914	200	0
513	4	6.83343	99.8412	-705.231	11701.8	12246.4	-5418.39	317.365	593.407	0	21.3153	-120.685	-883.751	-15316.3	12355.8	-2821	313.981	217.331	0	0.148294	1.22571	67.0516	171.556	-1470.3	1716.94	-311	200	0	-0.497406	-1.12713	89.1813	99.7682	203.393	1012.93	-914	200	0
513	5	7.00959	99.5508	-706.548	11858.8	12319.7	-5470.83	317.437	593.216	0	22.305	-121.288	-885.864	-15393.3	12411.2	-2863.46	314.01	217.377	0	0.177314	1.22676	67.1749	163.245	-1503.66	1714.68	-311	200	0	-0.45944	-0.831775	89.1986	8.24121	200.388	1017.32	-914	200	0
513	6	7.23089	99.2507	-707.939	12018.7	12403.4	-5523.31	317.52	593.023	0	23.2892	-121.876	-888.051	-15469	12455.5	-2903.08	314.026	217.419	0	0.211598	1.20617	67.3094	159.351	-1537.57	1717.61	-311	200	0	-0.471518	-0.570209	89.3097	-82.4211	186.966	996.444	-914	200	0
513	7	7.47269	98.9245	-709.309	12180.5	12496.1	-5575.67	317.617	592.828	0	24.2561	-122.462	-890.256	-15540.9	12489.3	-2939.51	314.029	217.457	0	0.24244	1.16585	67.4413	160.439	-1567.4	1724.11	-311	200	0	-0.527566	-0.359921	89.3205	-181.08	180.23	961.429	-914	200	0
513	8	7.72382	98.5663	-710.582	12344	12594.6	-5627.59	317.724	592.628	0	25.1979	-123.052	-892.431	-15609.8	12518.2	-2972.12	314.027	217.491	0	0.262852	1.11551	67.5528	165.88	-1590.24	1732.06	-311	200	0	-0.59285	-0.193599	89.1359	-287.199	193.478	925.435	-914	200	0
513	9	7.98703	98.1823	-711.729	12509.6	12694.1	-5679.2	317.836	592.424	0	26.1128	-123.645	-894.562	-15679.3	12549.3	-3000.69	314.029	217.527	0	0.271384	1.0666	67.6413	174.1	-1604.84	1739.86	-311	200	0	-0.63368	-0.062642	88.7583	-387.181	230.143	897.155	-914	200	0
514	0	8.27759	97.7907	-712.776	12677.3	12790.7	-5730.96	317.945	592.214	0	27.0093	-124.226	-896.676	-15752.1	12587.1	-3025.25	314.038	217.567	0	0.273306	1.02892	67.7179	183.692	-1610.44	1746.77	-311	200	0	-0.644143	0.0267773	88.263	-463.916	285.518	878.522	-914	200	0	41.8896	-29.4519	-1468.29	-592392	612820	-27629.8	418.734	402.482	0
514	1	8.61712	97.416	-713.801	12846.2	12882.9	-5782.8	318.048	592.003	0	27.9064	-124.775	-898.839	-15829.2	12632.8	-3045.62	314.055	217.611	0	0.278511	1.00683	67.7962	194.27	-1605.19	1752.68	-311	200	0	-0.653925	0.0637372	87.7931	-508.59	348.576	867.676	-914	200	0
514	2	9.02125	97.0779	-714.886	13015.1	12973.3	-5833.78	318.147	591.794	0	28.8259	-125.278	-901.108	-15910.7	12686	-3061.9	314.078	217.657	0	0.295555	0.996995	67.8848	205.408	-1587.31	1757.76	-311	200	0	-0.699105	0.0493714	87.5081	-523.6	404.819	863.872	-914	200	0
514	3	9.49002	96.7843	-716.077	13182.2	13067.4	-5882.37	318.249	591.591	0	29.7823	-125.735	-903.495	-15996.9	12746.7	-3074.89	314.108	217.706	0	0.325036	0.992828	67.9786	214.966	-1558.27	1762.49	-311	200	0	-0.778065	-0.00348982	87.4885	-515.745	443.746	868.695	-914	200	0
514	4	10.0092	96.5318	-717.364	13345.8	13170.8	-5927.43	318.36	591.396	0	30.7762	-126.156	-905.965	-16088.8	12815.8	-3085.49	314.146	217.759	0	0.357997	0.989443	68.0549	219.928	-1522.92	1767.78	-311	200	0	-0.844197	-0.0875954	87.6969	-489.819	460.267	882.805	-914	200	0
514	5	10.558	96.308	-718.694	13505	13287.6	-5968.76	318.488	591.209	0	31.7957	-126.56	-908.452	-16188.1	12894.5	-3094.19	314.194	217.819	0	0.381747	0.983091	68.0889	219.004	-1486.77	1774.47	-311	200	0	-0.840198	-0.208303	88.0422	-451.16	448.692	903.499	-914	200	0
514	6	11.1151	96.0966	-719.999	13660.6	13417.8	-6006.87	318.636	591.027	0	32.8244	-126.965	-910.882	-16297.3	12985	-3101.45	314.255	217.892	0	0.388106	0.97097	68.077	213.557	-1454.44	1782.69	-311	200	0	-0.732713	-0.370133	88.4576	-408.812	403.361	925.467	-914	200	0
514	7	11.66	95.8823	-721.209	13814.8	13557.7	-6042.56	318.799	590.845	0	33.8504	-127.385	-913.192	-16419.3	13089.9	-3107.55	314.334	217.98	0	0.377435	0.953833	68.0413	205.837	-1429.43	1791.88	-311	200	0	-0.522677	-0.562003	88.8978	-369.514	327.229	942.918	-914	200	0
514	8	12.1752	95.6557	-722.288	13968.8	13701.8	-6076.58	318.97	590.66	0	34.8716	-127.827	-915.351	-16555.8	13211.1	-3112.27	314.433	218.087	0	0.356457	0.936467	68.017	197.005	-1414.58	1801.19	-311	200	0	-0.239456	-0.751218	89.3021	-334.076	238.005	952.257	-914	200	0
514	9	12.6529	95.4176	-723.25	14123	13844.6	-6109.29	319.142	590.473	0	35.8966	-128.28	-917.384	-16706.5	13348.8	-3115.1	314.551	218.211	0	0.332976	0.925518	68.0323	187.339	-1412.62	1809.49	-311	200	0	0.0662698	-0.899326	89.6049	-302.333	166.255	953.716	-914	200	0
515	0	13.1022	95.1822	-724.163	14276.6	13982.1	-6140.7	319.308	590.285	0	36.942	-128.717	-919.388	-16869.7	13500.5	-3115.65	314.684	218.349	0	0.313204	0.927171	68.0914	177.205	-1424.77	1815.51	-311	200	0	0.334327	-0.997065	89.766	-272.511	141.349	949.856	-914	200	0	57.1618	-34.2747	-1503.02	-604034	625034	-34292.6	417.671	400.772	0
515	1	13.5449	94.9747	-725.117	14428.4	14110.9	-6170.83	319.46	590.102	0	38.0246	-129.101	-921.502	-17043.8	13662.4	-3113.23	314.826	218.496	0	0.302369	0.945754	68.1786	167.194	-1449.17	1818.33	-311	200	0	0.521711	-1.07259	89.7869	-237.833	166.628	942.88	-914	200	0
515	2	13.9972	94.8164	-726.177	14576.8	14229.2	-6200.07	319.595	589.927	0	39.1524	-129.398	-923.841	-17227.2	13831.8	-3106.74	314.972	218.647	0	0.304141	0.982907	68.2778	158.622	-1482.49	1817.91	-311	200	0	0.624165	-1.15712	89.7107	-193.671	209.644	933.099	-914	200	0
515	3	14.4558	94.7107	-727.345	14719.2	14336	-6229.07	319.71	589.763	0	40.3206	-129.584	-926.446	-17419.2	14007.3	-3095.31	315.119	218.802	0	0.317851	1.03575	68.382	153.681	-1522.77	1814.8	-311	200	0	0.663967	-1.25406	89.5774	-144.39	228.986	918.565	-914	200	0
515	4	14.9	94.6416	-728.56	14853	14430.3	-6258.26	319.807	589.613	0	41.5133	-129.654	-929.28	-17618.7	14187.8	-3078.79	315.268	218.96	0	0.337192	1.0955	68.4879	153.613	-1568.7	1809.56	-311	200	0	0.662523	-1.34616	89.3839	-98.234	209.009	897.593	-914	200	0
515	5	15.3014	94.5857	-729.714	14976.8	14510.2	-6287.49	319.885	589.476	0	42.7105	-129.619	-932.272	-17823.9	14370.5	-3057.62	315.414	219.119	0	0.353694	1.15054	68.5895	157.695	-1616.68	1802.79	-311	200	0	0.635456	-1.42233	89.1137	-58.0984	161.681	873.343	-914	200	0
515	6	15.6318	94.523	-730.686	15090.9	14575.5	-6316.13	319.948	589.347	0	43.8936	-129.501	-935.342	-18031.9	14551	-3032.53	315.557	219.278	0	0.362598	1.19292	68.6745	164.959	-1660.23	1795.33	-311	200	0	0.602317	-1.48797	88.792	-15.7572	103.764	853.475	-914	200	0
515	7	15.8696	94.4428	-731.39	15196.6	14626.9	-6343.7	319.999	589.222	0	45.0467	-129.325	-938.41	-18239.4	14726.5	-3004.31	315.693	219.437	0	0.364701	1.22155	68.7231	174.897	-1692.84	1788.04	-311	200	0	0.582893	-1.54973	88.4918	44.0721	42.9805	844.304	-914	200	0
515	8	16.0063	94.3425	-731.797	15295.4	14666.6	-6370.35	320.042	589.099	0	46.1567	-129.116	-941.403	-18443.2	14896	-2973.9	315.823	219.591	0	0.363396	1.23891	68.7158	185.985	-1710.31	1781.4	-311	200	0	0.586704	-1.598	88.3053	126.883	-19.4399	847.763	-914	200	0
515	9	16.0504	94.229	-731.944	15388.2	14696.5	-6396.7	320.079	588.976	0	47.2167	-128.888	-944.273	-18639.8	15059	-2942.98	315.948	219.74	0	0.361071	1.2454	68.6473	195.816	-1711.01	1775.52	-311	200	0	0.609641	-1.61048	88.3094	217.404	-78.8785	863.475	-914	200	0
516	0	16.0269	94.1193	-731.912	15477.1	14716.6	-6423.56	320.107	588.854	0	48.2299	-128.646	-947.003	-18826.8	15213.4	-2913.57	316.065	219.88	0	0.356863	1.23849	68.5293	202.967	-1695.2	1770.32	-311	200	0	0.637665	-1.56582	88.5369	291.985	-116.789	890.327	-914	200	0	68.4838	-32.7659	-1531.32	-611037	634510	-36781	416.485	397.977	0
516	1	15.9677	94.0359	-731.811	15563.9	14725.2	-6451.57	320.122	588.732	0	49.2098	-128.388	-949.6	-19002.1	15355.4	-2887.2	316.17	220.011	0	0.347878	1.21809	68.3847	207.381	-1664.95	1765.57	-311	200	0	0.658508	-1.44774	88.9541	340.457	-105.033	924.851	-914	200	0
516	2	15.8963	93.9962	-731.731	15649.8	14720.7	-6480.98	320.118	588.613	0	50.1734	-128.11	-952.062	-19164.6	15481.1	-2864.27	316.261	220.13	0	0.333764	1.19052	68.2375	209.141	-1624.45	1761.05	-311	200	0	0.663355	-1.24481	89.4348	372.544	-26.7378	959.572	-914	200	0
516	3	15.821	94.0056	-731.716	15734.6	14702.6	-6511.63	320.093	588.496	0	51.1291	-127.82	-954.372	-19313.1	15587.3	-2844.11	316.332	220.236	0	0.319238	1.16599	68.1032	207.692	-1579.68	1756.81	-311	200	0	0.63344	-0.955406	89.7822	404.983	111.972	984.305	-914	200	0
516	4	15.7391	94.059	-731.765	15817.3	14671.2	-6543.02	320.049	588.385	0	52.0713	-127.543	-956.488	-19446.1	15670.1	-2825.46	316.383	220.331	0	0.311288	1.15324	67.9888	202.098	-1537.85	1753	-311	200	0	0.543513	-0.598448	89.8453	445.496	289.722	990.595	-914	200	0
516	5	15.6445	94.1463	-731.86	15895.8	14628.6	-6574.68	319.988	588.28	0	52.9837	-127.308	-958.352	-19561.2	15725.6	-2807.22	316.409	220.411	0	0.313469	1.15483	67.9015	191.5	-1505.8	1749.71	-311	200	0	0.381029	-0.21709	89.621	487.956	483.485	976.565	-914	200	0
516	6	15.534	94.2535	-731.985	15967	14577.8	-6606.65	319.915	588.187	0	53.8448	-127.145	-959.906	-19656.1	15749.8	-2788.74	316.408	220.477	0	0.323147	1.16512	67.8541	175.177	-1487.47	1746.99	-311	200	0	0.152968	0.140059	89.2189	519.89	675.092	946.644	-914	200	0
516	7	15.4066	94.3637	-732.115	16029.1	14522.9	-6639.4	319.837	588.106	0	54.6289	-127.078	-961.118	-19729.5	15740	-2769.55	316.377	220.528	0	0.332916	1.17313	67.8693	152.911	-1482.31	1744.65	-311	200	0	-0.118579	0.443138	88.7534	533.672	845.845	907.275	-914	200	0
516	8	15.2615	94.4614	-732.212	16082.6	14467.4	-6673.25	319.759	588.036	0	55.3111	-127.127	-961.988	-19781.7	15695.8	-2749.16	316.316	220.563	0	0.332235	1.16987	67.9662	126.162	-1486.27	1742.51	-311	200	0	-0.404342	0.685331	88.2884	529.758	972.023	865.618	-914	200	0
516	9	15.1026	94.5397	-732.237	16131.3	14412.9	-6708.08	319.683	587.97	0	55.8761	-127.296	-962.547	-19814.1	15619.6	-2727.22	316.227	220.585	0	0.311174	1.15394	68.13	98.687	-1494.95	1741.09	-311	200	0	-0.680579	0.872657	87.8567	509.621	1036	829.43	-914	200	0
517	0	14.9443	94.6044	-732.189	16180.6	14356.6	-6743.63	319.608	587.901	0	56.3247	-127.577	-962.85	-19828.3	15515.1	-2704.04	316.114	220.593	0	0.267003	1.12939	68.3023	75.5458	-1504.72	1741.43	-311	200	0	-0.935024	1.01487	87.4827	471.971	1038.21	804.052	-914	200	0	71.6273	-34.3047	-1536.88	-611744	634444	-37552.3	415.034	396.95	0
517	1	14.8083	94.6679	-732.109	16234.5	14294.2	-6779.91	319.525	587.825	0	56.6667	-127.946	-962.971	-19824.7	15384.5	-2680.58	315.976	220.587	0	0.206361	1.10078	68.4101	61.4807	-1512.48	1743.88	-311	200	0	-1.15288	1.12241	87.1696	419.764	990.982	791.365	-914	200	0
517	2	14.709	94.7383	-732.042	16294.2	14224	-6817.16	319.431	587.742	0	56.9085	-128.384	-962.97	-19802.5	15227.1	-2657.76	315.813	220.564	0	0.141064	1.07259	68.4075	59.8109	-1517.03	1747.51	-311	200	0	-1.2958	1.20735	86.9113	365.015	904.929	792.424	-914	200	0
517	3	14.6438	94.816	-732.001	16358	14148	-6855.59	319.328	587.653	0	57.0471	-128.877	-962.873	-19759.9	15039.1	-2635.77	315.619	220.522	0	0.0829998	1.05017	68.2931	71.8258	-1519.51	1750.62	-311	200	0	-1.3054	1.27928	86.7446	322.691	785.071	807.39	-914	200	0
517	4	14.5964	94.8966	-731.971	16423.1	14070.7	-6895.02	319.223	587.563	0	57.0765	-129.422	-962.674	-19696.4	14817.4	-2614.05	315.392	220.46	0	0.0417245	1.03733	68.0978	96.5314	-1521.6	1752.07	-311	200	0	-1.14174	1.33387	86.7471	299.164	637.79	832.73	-914	200	0
517	5	14.5461	94.9733	-731.932	16486.4	13996.2	-6934.69	319.122	587.475	0	56.9919	-130.016	-962.353	-19614.5	14562	-2591.69	315.132	220.382	0	0.0235827	1.03314	67.8618	130.773	-1525.19	1752.1	-311	200	0	-0.823637	1.34831	86.9695	286.234	479.986	861.959	-914	200	0
517	6	14.4736	95.0377	-731.86	16545.9	13926.3	-6973.68	319.029	587.392	0	56.7925	-130.654	-961.879	-19519.2	14277.9	-2567.94	314.844	220.293	0	0.0298939	1.03271	67.619	169.754	-1533.07	1752.19	-311	200	0	-0.430107	1.29141	87.3866	268.971	337.55	889.264	-914	200	0
517	7	14.3646	95.0825	-731.729	16601.5	13861	-7011.41	318.943	587.312	0	56.4831	-131.323	-961.239	-19416.2	13971.5	-2542.76	314.535	220.199	0	0.0558227	1.03179	67.3931	207.892	-1547.05	1754.33	-311	200	0	-0.060988	1.1424	87.9021	236.266	230.676	910.745	-914	200	0
517	8	14.2141	95.1059	-731.512	16654.9	13797.5	-7047.28	318.862	587.232	0	56.0768	-132.008	-960.446	-19309.5	13647.9	-2516.25	314.21	220.105	0	0.0925674	1.03077	67.2029	239.613	-1565.22	1759.83	-311	200	0	0.214049	0.905088	88.3676	185.105	162.048	923.979	-914	200	0
517	9	14.0303	95.1169	-731.21	16707.4	13732.6	-7080.47	318.781	587.151	0	55.5953	-132.701	-959.545	-19200.9	13310.9	-2487.61	313.872	220.01	0	0.132989	1.0348	67.0661	260.419	-1582.86	1768.79	-311	200	0	0.378621	0.602885	88.6107	122.955	119.966	928.958	-914	200	0
518	0	13.8339	95.1353	-730.868	16759.5	13663.6	-7110.18	318.695	587.069	0	55.0671	-133.392	-958.599	-19090.5	12963.6	-2455.36	313.523	219.915	0	0.17721	1.04981	67.0024	268.307	-1596.53	1780.34	-311	200	0	0.449379	0.264918	88.5181	60.7782	92.8499	928.682	-914	200	0	66.0732	-38.9624	-1529.89	-608708	627118	-38119.1	411.982	396.612	0
518	1	13.6512	95.1854	-730.562	16811.3	13588.5	-7136.04	318.6	586.989	0	54.5217	-134.074	-957.68	-18978.3	12608.5	-2418.42	313.166	219.817	0	0.22996	1.07752	67.0294	263.874	-1605.97	1792.88	-311	200	0	0.447789	-0.0765958	88.1326	0.149741	83.161	927.476	-914	200	0
518	2	13.5027	95.2851	-730.362	16862.5	13506.7	-7158.38	318.493	586.912	0	53.9825	-134.737	-956.839	-18865.1	12247.5	-2376.26	312.8	219.716	0	0.291291	1.1142	67.1455	248.953	-1612.77	1803.73	-311	200	0	0.394179	-0.389017	87.6563	-62.8494	109.216	927.994	-914	200	0
518	3	13.3964	95.4379	-730.301	16911.8	13418.6	-7178.1	318.374	586.843	0	53.461	-135.366	-956.094	-18752.2	11881.6	-2328.65	312.427	219.613	0	0.354328	1.15363	67.3214	226	-1617.99	1809.87	-311	200	0	0.309736	-0.650025	87.3439	-118.87	195.496	928.214	-914	200	0
518	4	13.3283	95.6338	-730.363	16957.8	13325.2	-7196.02	318.245	586.782	0	52.9559	-135.953	-955.42	-18640	11511.3	-2275.79	312.048	219.51	0	0.411261	1.18853	67.5156	198.626	-1621.17	1809.8	-311	200	0	0.21056	-0.851486	87.3785	-140.753	355.859	922.249	-914	200	0
518	5	13.2857	95.8557	-730.484	16999.6	13226.9	-7212.4	318.107	586.728	0	52.455	-136.499	-954.752	-18528.6	11138.1	-2218.36	311.666	219.407	0	0.457186	1.21015	67.6958	171.726	-1620.78	1804.37	-311	200	0	0.0987061	-0.998788	87.8209	-103.284	575.453	905.646	-914	200	0
518	6	13.2483	96.084	-730.568	17035.8	13124.2	-7227.27	317.964	586.681	0	51.9392	-137.02	-953.999	-18418.5	10763.9	-2157.07	311.283	219.307	0	0.490172	1.21079	67.8452	150.469	-1615.7	1796.03	-311	200	0	-0.0333486	-1.11207	88.6345	-3.5198	810.705	878.446	-914	200	0
518	7	13.1931	96.3004	-730.508	17064.2	13017.4	-7240.94	317.82	586.641	0	51.3911	-137.534	-953.073	-18310.7	10391.2	-2092.18	310.903	219.212	0	0.511562	1.18898	67.9589	138.619	-1606.43	1787.07	-311	200	0	-0.182375	-1.21544	89.7155	139.015	1015.49	843.279	-914	200	0
518	8	13.1018	96.4939	-730.221	17083	12905.3	-7254.1	317.673	586.606	0	50.8021	-138.053	-951.925	-18205.8	10021.2	-2023.26	310.527	219.125	0	0.526305	1.15242	68.0472	137.422	-1595.18	1778.59	-311	200	0	-0.324427	-1.31527	90.9067	298.4	1168.55	803.52	-914	200	0
518	9	12.9676	96.6658	-729.674	17092.1	12785.3	-7267.5	317.522	586.576	0	50.1766	-138.573	-950.558	-18103.8	9652.61	-1949.93	310.155	219.045	0	0.540518	1.11566	68.1326	146.005	-1584.86	1770.9	-311	200	0	-0.427453	-1.39454	92.0368	454.096	1274.82	765.126	-914	200	0
519	0	12.7995	96.8317	-728.897	17092.7	12654.1	-7281.37	317.361	586.55	0	49.5302	-139.077	-949.025	-18003.5	9281.87	-1872.93	309.78	218.97	0	0.555829	1.09359	68.2293	161.984	-1577.51	1764.35	-311	200	0	-0.463951	-1.43147	92.982	587.968	1344.99	737.71	-914	200	0	59.1182	-42.3102	-1505.63	-599870	622154	-35115.9	415.095	397.064	0
519	1	12.6186	97.0159	-727.97	17087.6	12507.1	-7295.01	317.181	586.527	0	48.8847	-139.542	-947.421	-17902.5	8905.17	-1793.84	309.399	218.896	0	0.567222	1.09418	68.328	181.409	-1573.39	1759.36	-311	200	0	-0.416305	-1.41906	93.7063	683.41	1380.92	729.241	-914	200	0
519	2	12.444	97.2396	-726.98	17079.5	12340	-7307.29	316.974	586.506	0	48.2593	-139.947	-945.855	-17798.5	8520.27	-1713.66	309.008	218.817	0	0.568794	1.11404	68.4026	199.573	-1571.35	1756.1	-311	200	0	-0.288417	-1.36444	94.2663	732.902	1379.16	739.669	-914	200	0
519	3	12.2808	97.5117	-725.975	17070	12150.1	-7317.66	316.736	586.487	0	47.6653	-140.286	-944.405	-17690.3	8125.42	-1632.75	308.604	218.732	0	0.559933	1.1411	68.423	212.457	-1569.78	1754.48	-311	200	0	-0.113425	-1.2755	94.7451	736.836	1339.44	762.668	-914	200	0
519	4	12.1187	97.8271	-724.945	17058.6	11936.6	-7326.69	316.466	586.469	0	47.1054	-140.563	-943.098	-17578.9	7719.76	-1551.65	308.186	218.639	0	0.544945	1.16453	68.3688	217.74	-1567.61	1754.42	-311	200	0	0.0554752	-1.15725	95.1338	694.627	1268.76	792.577	-914	200	0
519	5	11.9384	98.1717	-723.838	17044.1	11700.5	-7335.57	316.165	586.453	0	46.578	-140.789	-941.913	-17466	7305.72	-1471.37	307.756	218.543	0	0.528623	1.1807	68.2427	215.715	-1564.42	1755.51	-311	200	0	0.164807	-1.02034	95.309	605.116	1180.05	826.767	-914	200	0
519	6	11.7202	98.5258	-722.6	17024.6	11444.9	-7345.18	315.838	586.44	0	46.0803	-140.978	-940.803	-17352.5	6888.53	-1392.91	307.322	218.444	0	0.514115	1.19005	68.072	208.718	-1560.96	1756.48	-311	200	0	0.184268	-0.884378	95.144	475.692	1080.76	863.168	-914	200	0
519	7	11.45	98.8718	-721.2	16997.4	11174.5	-7355.42	315.494	586.432	0	45.609	-141.144	-939.722	-17237.7	6473.32	-1316.34	306.889	218.343	0	0.503006	1.19243	67.8912	198.993	-1560.11	1756.11	-311	200	0	0.118269	-0.769357	94.6074	329.492	962.408	898.889	-914	200	0
519	8	11.1217	99.2014	-719.645	16960.6	10894.9	-7365.24	315.139	586.432	0	45.1625	-141.306	-938.645	-17119.4	6063.35	-1240.47	306.46	218.238	0	0.49352	1.18611	67.7297	187.998	-1565.64	1754.59	-311	200	0	-0.00607651	-0.685609	93.783	204.871	812.116	930.461	-914	200	0
519	9	10.7404	99.5204	-717.985	16913.9	10609.9	-7373.64	314.777	586.443	0	44.7409	-141.471	-937.576	-16995.7	5658.89	-1163.69	306.036	218.127	0	0.479868	1.16962	67.6192	177.222	-1578.91	1753.4	-311	200	0	-0.161053	-0.634953	92.8486	139.351	635.895	953.657	-914	200	0
520	0	10.3226	99.845	-716.299	16859.7	10321.2	-7380.72	314.409	586.463	0	44.3456	-141.64	-936.54	-16865.9	5257.13	-1085.27	305.613	218.009	0	0.455454	1.14347	67.5917	168.122	-1597.46	1754.03	-311	200	0	-0.332973	-0.618982	92.0026	146.086	461.931	963.376	-914	200	0	51.1027	-40.9308	-1478.47	-587197	607340	-30938.5	412.441	395.832	0
520	1	9.88987	100.193	-714.658	16801.1	10028.5	-7387.76	314.033	586.491	0	43.978	-141.808	-935.561	-16730.8	4854.23	-1006.05	305.189	217.883	0	0.416431	1.11027	67.6562	161.24	-1616.15	1756.84	-311	200	0	-0.521484	-0.63981	91.3826	209.237	321.973	955.257	-914	200	0
520	2	9.45811	100.573	-713.088	16741.5	9729.21	-7396.44	313.644	586.523	0	43.6347	-141.971	-934.627	-16592	4446.53	-927.519	304.758	217.753	0	0.364284	1.07382	67.7817	155.846	-1628.37	1760.89	-311	200	0	-0.726099	-0.697907	91.0664	299.034	236.073	929.681	-914	200	0
520	3	9.03111	100.98	-711.552	16683.1	9419.53	-7408.04	313.238	586.554	0	43.302	-142.136	-933.68	-16450.3	4030.51	-850.698	304.317	217.619	0	0.307162	1.03819	67.9132	150.696	-1628.05	1764.61	-311	200	0	-0.931905	-0.796435	91.121	386.53	210.485	894.955	-914	200	0
520	4	8.60065	101.398	-709.973	16625.2	9095.17	-7422.81	312.811	586.583	0	42.9576	-142.32	-932.627	-16305.9	3603.06	-775.594	303.863	217.484	0	0.257015	1.00702	68.0129	145.402	-1612.7	1766.64	-311	200	0	-1.10504	-0.939113	91.5906	452.863	242.191	864.589	-914	200	0
520	5	8.15126	101.809	-708.264	16564.5	8753.02	-7440.2	312.358	586.613	0	42.5771	-142.543	-931.362	-16158.2	3161.6	-701.456	303.395	217.349	0	0.223063	0.982479	68.0783	140.934	-1585	1766.46	-311	200	0	-1.20574	-1.11495	92.422	493.405	321.915	850.172	-914	200	0
520	6	7.66611	102.196	-706.36	16496.9	8392.3	-7459.24	311.881	586.645	0	42.1381	-142.826	-929.808	-16005.6	2704.32	-627.652	302.908	217.214	0	0.20652	0.964153	68.1138	138.686	-1550.96	1764.2	-311	200	0	-1.21441	-1.28937	93.4396	512.573	432.976	856.357	-914	200	0
520	7	7.13241	102.548	-704.222	16419.9	8014.21	-7478.87	311.38	586.684	0	41.6257	-143.183	-927.929	-15846.6	2231.31	-554.619	302.405	217.077	0	0.200337	0.949579	68.1063	139.153	-1515.81	1759.82	-311	200	0	-1.14539	-1.41478	94.4285	515.062	551.567	880.13	-914	200	0
520	8	6.54697	102.867	-701.864	16332.8	7620.29	-7498.08	310.857	586.729	0	41.0362	-143.618	-925.753	-15680.4	1744.04	-483.904	301.884	216.938	0	0.193684	0.936507	68.0442	141.155	-1482.27	1753.07	-311	200	0	-1.03679	-1.4519	95.2178	506.04	651.777	914.27	-914	200	0
520	9	5.91943	103.164	-699.347	16237.1	7211.52	-7516.29	310.312	586.783	0	40.379	-144.12	-923.36	-15507	1243.3	-417.305	301.346	216.794	0	0.176139	0.925139	67.9414	142.386	-1452.5	1744.25	-311	200	0	-0.933655	-1.38988	95.6933	496.109	715.175	952.483	-914	200	0
521	0	5.26944	103.459	-696.779	16134.7	6788.43	-7533.38	309.743	586.844	0	39.6749	-144.665	-920.864	-15326.5	728.56	-356.163	300.791	216.644	0	0.141165	0.918121	67.83	141.265	-1429.77	1734.54	-311	200	0	-0.873707	-1.25077	95.7912	498.544	738.82	990.389	-914	200	0	37.7116	-41.8572	-1436.73	-569120	585032	-25378.4	408.482	394.726	0
521	1	4.61762	103.775	-694.277	16027.1	6351.91	-7549.47	309.149	586.915	0	38.9468	-145.222	-918.379	-15139.2	199.226	-301.134	300.217	216.485	0	0.0916294	0.917993	67.743	137.833	-1417.25	1725.2	-311	200	0	-0.868548	-1.07371	95.4971	520.908	729.953	1024.03	-914	200	0
521	2	3.97447	104.124	-691.923	15915.1	5904.38	-7564.85	308.533	586.999	0	38.2103	-145.769	-915.984	-14945.7	-344.346	-251.979	299.624	216.317	0	0.0396974	0.925797	67.7053	132.971	-1416.49	1717.17	-311	200	0	-0.89044	-0.899043	94.8456	558.594	693.315	1050.32	-914	200	0
521	3	3.33533	104.507	-689.744	15799.7	5449.81	-7579.83	307.901	587.093	0	37.4709	-146.293	-913.699	-14746.2	-901.597	-207.627	299.013	216.139	0	-0.00171726	0.94294	67.721	127.651	-1427.4	1711.6	-311	200	0	-0.889392	-0.762122	93.9097	595.856	630.75	1067.72	-914	200	0
521	4	2.68499	104.917	-687.718	15682.9	4991.9	-7594.68	307.259	587.196	0	36.7251	-146.79	-911.485	-14540.6	-1472.78	-166.47	298.384	215.953	0	-0.0254009	0.971497	67.7593	122.798	-1448.04	1709.95	-311	200	0	-0.831047	-0.689438	92.7794	614.924	552.384	1075.16	-914	200	0
521	5	2.00593	105.342	-685.786	15567.1	4531.62	-7609.82	306.608	587.3	0	35.9601	-147.262	-909.279	-14328.9	-2057.55	-126.604	297.737	215.759	0	-0.0303879	1.00957	67.7695	119.151	-1474.47	1713.28	-311	200	0	-0.715675	-0.695139	91.5506	605.077	481.585	1070.39	-914	200	0
521	6	1.28322	105.766	-683.859	15454.2	4066.78	-7625.59	305.947	587.401	0	35.1595	-147.714	-907.007	-14112.4	-2653.05	-86.2769	297.075	215.559	0	-0.0206216	1.04859	67.7167	117.025	-1502.33	1721.76	-311	200	0	-0.569287	-0.773753	90.3135	567.344	445.069	1051.15	-914	200	0
521	7	0.506508	106.172	-681.848	15344.4	3594.56	-7642.07	305.272	587.496	0	34.3102	-148.152	-904.6	-13891.9	-3255.07	-44.078	296.402	215.357	0	-0.00266099	1.07927	67.5993	116.338	-1529.12	1734.53	-311	200	0	-0.425033	-0.894182	89.1399	511.127	455.935	1018.32	-914	200	0
521	8	-0.327381	106.546	-679.697	15236.6	3114.43	-7659.21	304.582	587.583	0	33.4038	-148.586	-902.011	-13667.4	-3861.13	1.33777	295.719	215.152	0	0.0185339	1.10001	67.4396	117.057	-1553.53	1749.82	-311	200	0	-0.305239	-1.01342	88.1064	441.327	508.437	976.618	-914	200	0
521	9	-1.21043	106.888	-677.4	15129.2	2629.21	-7676.73	303.881	587.666	0	32.4354	-149.018	-899.237	-13438.6	-4471.97	50.9224	295.027	214.944	0	0.0432903	1.11792	67.2732	119.673	-1574.06	1765.24	-311	200	0	-0.214718	-1.1015	87.3226	352.995	586.437	932.956	-914	200	0
522	0	-2.12107	107.207	-675.003	15021.5	2143.28	-7693.87	303.175	587.746	0	31.4069	-149.444	-896.325	-13205	-5090.59	104.5	294.321	214.732	0	0.0758504	1.1428	67.1411	125.036	-1590.07	1778.39	-311	200	0	-0.147807	-1.14983	86.9217	242.691	668.291	893.64	-914	200	0	20.7157	-42.2184	-1390.7	-550022	556842	-18645.4	401.112	394.035	0
522	1	-3.02882	107.522	-672.59	14914.3	1660.45	-7709.67	302.469	587.826	0	30.3292	-149.853	-893.342	-12966.2	-5720.31	160.963	293.597	214.514	0	0.119482	1.18072	67.072	133.621	-1602.8	1787.58	-311	200	0	-0.0959286	-1.16306	87.0034	118.557	731.962	861.373	-914	200	0
522	2	-3.90597	107.846	-670.249	14807.9	1183.63	-7723.47	301.766	587.907	0	29.2174	-150.233	-890.327	-12722.4	-6362.96	219.238	292.853	214.29	0	0.17389	1.23065	67.0701	145.378	-1614.64	1792.02	-311	200	0	-0.0504605	-1.15269	87.5611	-0.240174	765.959	835.99	-914	200	0
522	3	-4.73604	108.181	-668.028	14701.7	714.58	-7735.18	301.07	587.992	0	28.0823	-150.584	-887.278	-12474.2	-7018.22	278.885	292.09	214.059	0	0.235805	1.28466	67.1216	160.588	-1627.42	1791.54	-311	200	0	-0.00232187	-1.13576	88.4654	-86.1525	769.324	817.615	-914	200	0
522	4	-5.5135	108.518	-665.925	14595	252.995	-7745.38	300.38	588.083	0	26.9269	-150.917	-884.164	-12223	-7684.12	340.055	291.309	213.824	0	0.299637	1.33105	67.2099	179.971	-1640.57	1786.51	-311	200	0	0.0571932	-1.13109	89.5109	-110.622	744.842	807.291	-914	200	0
522	5	-6.2401	108.851	-663.912	14487.2	-203.912	-7755.04	299.693	588.179	0	25.7491	-151.246	-880.952	-11970.2	-8357.23	402.986	290.513	213.588	0	0.35738	1.36015	67.329	202.93	-1650.72	1778.15	-311	200	0	0.127366	-1.1459	90.4511	-59.7006	703.674	805.754	-914	200	0
522	6	-6.92186	109.176	-661.958	14379.2	-660.558	-7765.01	299.002	588.278	0	24.5445	-151.582	-877.599	-11717.6	-9033	467.622	289.707	213.352	0	0.400265	1.36944	67.4849	226.39	-1653.31	1768.39	-311	200	0	0.191037	-1.16382	91.0348	55.8163	670.054	813.633	-914	200	0
522	7	-7.5647	109.493	-660.036	14272.7	-1121.53	-7775.6	298.301	588.376	0	23.31	-151.932	-874.073	-11467.1	-9706.68	533.873	288.895	213.119	0	0.422245	1.36269	67.6754	245.884	-1644.93	1759.13	-311	200	0	0.22045	-1.15916	91.1234	205.37	671.767	832.089	-914	200	0
522	8	-8.17004	109.806	-658.12	14169.3	-1590.17	-7786.22	297.584	588.47	0	22.0483	-152.294	-870.364	-11220.4	-10373.8	601.651	288.081	212.892	0	0.421878	1.34365	67.8717	256.896	-1625	1751.58	-311	200	0	0.189851	-1.12388	90.7978	352.767	726.373	861.815	-914	200	0
522	9	-8.7323	110.125	-656.213	14069.2	-2066.81	-7795.6	296.85	588.56	0	20.7723	-152.66	-866.511	-10979.6	-11031.2	670.633	287.269	212.671	0	0.402342	1.31236	68.0293	255.557	-1595.97	1746.29	-311	200	0	0.0903	-1.067	90.2739	470.108	833.252	901.797	-914	200	0
523	0	-9.23906	110.471	-654.375	13971.9	-2547.95	-7802.32	296.106	588.649	0	19.5033	-153.019	-862.6	-10745.2	-11679	740.882	286.461	212.457	0	0.37075	1.26743	68.1161	239.996	-1562.62	1743.56	-311	200	0	-0.0621248	-0.99558	89.7007	542.868	973.996	949.146	-914	200	0	3.45405	-40.8535	-1338.65	-531409	530877	-11951.1	396.694	395.502	0
523	1	-9.67726	110.874	-652.712	13876.3	-3027.86	-7805.64	295.361	588.741	0	18.2656	-153.35	-858.746	-10516.5	-12320.4	813.158	285.653	212.246	0	0.335338	1.20976	68.1296	212.072	-1530.13	1743.32	-311	200	0	-0.236023	-0.916244	89.1069	565.119	1118.72	998.708	-914	200	0
523	2	-10.0462	111.356	-651.304	13781.2	-3501.19	-7806.08	294.624	588.841	0	17.0765	-153.636	-855.045	-10292	-12959.3	888.09	284.844	212.037	0	0.301525	1.1443	68.0977	177.452	-1502.4	1744.89	-311	200	0	-0.400305	-0.847445	88.5107	538.918	1230.89	1043.38	-914	200	0
523	3	-10.3671	111.921	-650.146	13685.5	-3965.19	-7805.27	293.901	588.95	0	15.9382	-153.872	-851.53	-10070.7	-13598.1	965.786	284.031	211.827	0	0.270473	1.07953	68.0575	143.159	-1481.75	1747.1	-311	200	0	-0.531426	-0.814217	87.972	482.036	1276.3	1076.97	-914	200	0
523	4	-10.6781	112.548	-649.146	13588.3	-4420.08	-7804.68	293.191	589.068	0	14.8362	-154.057	-848.168	-9852.57	-14237.9	1046.11	283.213	211.616	0	0.241006	1.02512	68.0179	114.811	-1469.47	1749.17	-311	200	0	-0.615606	-0.833008	87.5267	425.392	1239.26	1096.74	-914	200	0
523	5	-11.0188	113.208	-648.175	13488.8	-4867.75	-7804.53	292.49	589.19	0	13.7445	-154.202	-844.885	-9638.03	-14878.8	1128.58	282.39	211.408	0	0.212431	0.988597	67.9511	95.8348	-1465.96	1751.43	-311	200	0	-0.647159	-0.896229	87.1383	396.157	1129.11	1103.28	-914	200	0
523	6	-11.4177	113.868	-647.107	13385.9	-5311.14	-7803.74	291.792	589.314	0	12.6333	-154.317	-841.596	-9427.71	-15520.4	1212.23	281.558	211.202	0	0.18485	0.973316	67.8223	87.5769	-1469.74	1755.15	-311	200	0	-0.624787	-0.963423	86.76	404.765	969.382	1098.77	-914	200	0
523	7	-11.8906	114.504	-645.846	13278.6	-5753.98	-7800.88	291.091	589.44	0	11.4745	-154.41	-838.231	-9222.68	-16161.8	1296.43	280.719	211.003	0	0.157893	0.979499	67.6251	89.1618	-1477.22	1761.43	-311	200	0	-0.55137	-0.984936	86.416	442.221	785.232	1084.6	-914	200	0
523	8	-12.441	115.103	-644.334	13167.1	-6199.13	-7795.13	290.379	589.565	0	10.2483	-154.487	-834.753	-9024.23	-16801.7	1382.32	279.872	210.811	0	0.131506	1.00498	67.398	97.9091	-1485.52	1770.17	-311	200	0	-0.433434	-0.949101	86.1989	484.158	601.568	1060.29	-914	200	0
523	9	-13.0579	115.669	-642.581	13052.9	-6646.86	-7786.53	289.656	589.687	0	8.94903	-154.545	-831.165	-8833.59	-17439.6	1473.25	279.018	210.628	0	0.106216	1.04444	67.2108	110.315	-1493.6	1779.91	-311	200	0	-0.280762	-0.894724	86.2124	502.42	444.74	1025.34	-914	200	0
524	0	-13.7124	116.218	-640.675	12938.5	-7095.33	-7775.98	288.925	589.805	0	7.58891	-154.57	-827.514	-8652.21	-18075.7	1573.2	278.157	210.456	0	0.0809074	1.09092	67.1202	122.979	-1499.53	1788.58	-311	200	0	-0.113935	-0.867963	86.529	478.417	335.282	981.693	-914	200	0	-14.7269	-34.3407	-1287.82	-514250	506568	-2847.28	392.813	398.04	0
524	1	-14.3643	116.777	-638.757	12826.2	-7542.41	-7764.7	288.192	589.92	0	6.19584	-154.538	-823.873	-8480.99	-18710.5	1684.92	277.29	210.294	0	0.0534053	1.13916	67.1391	133.815	-1499.29	1794.35	-311	200	0	0.0280377	-0.87657	87.1728	409.89	277.024	934.561	-914	200	0
524	2	-14.9769	117.373	-636.966	12716.9	-7986.67	-7753.61	287.461	590.035	0	4.8039	-154.424	-820.295	-8319.29	-19343.7	1809	276.419	210.142	0	0.0247529	1.1866	67.2479	143.374	-1488.77	1796.21	-311	200	0	0.0968719	-0.896915	88.1094	310.446	257.536	890.373	-914	200	0
524	3	-15.53	118.019	-635.386	12610.3	-8427.56	-7742.85	286.736	590.153	0	3.44023	-154.213	-816.789	-8165.62	-19974	1943.98	275.546	209.997	0	0.00160804	1.23198	67.4115	154.276	-1466.01	1794.47	-311	200	0	0.0586077	-0.919049	89.2474	203.714	259.196	853.061	-914	200	0
524	4	-16.0216	118.721	-634.03	12505.7	-8866.11	-7731.9	286.016	590.276	0	2.11824	-153.907	-813.328	-8019.07	-20600.7	2087.35	274.671	209.86	0	-0.00662065	1.27379	67.5898	168.663	-1433.4	1790.34	-311	200	0	-0.0873331	-0.965948	90.4541	114.519	267.873	822.661	-914	200	0
524	5	-16.4613	119.468	-632.859	12401.9	-9304.24	-7720.26	285.298	590.403	0	0.838527	-153.524	-809.867	-7880.09	-21222.6	2236.44	273.795	209.73	0	0.00586727	1.30938	67.7521	186.896	-1397.89	1784.9	-311	200	0	-0.302819	-1.06707	91.5776	59.6434	273.331	797.329	-914	200	0
524	6	-16.865	120.243	-631.799	12298.1	-9742.68	-7707.67	284.579	590.535	0	-0.407183	-153.092	-806.354	-7749.44	-21836.9	2388.79	272.919	209.61	0	0.0372905	1.33536	67.8792	208.299	-1367.86	1778.6	-311	200	0	-0.521099	-1.23076	92.5037	40.9164	267.531	775.792	-914	200	0
524	7	-17.2508	121.022	-630.771	12192.9	-10180.1	-7693.54	283.861	590.67	0	-1.62961	-152.641	-802.737	-7626.66	-22438.2	2542.42	272.048	209.501	0	0.0803773	1.34849	67.9548	231.523	-1349.48	1771.62	-311	200	0	-0.67461	-1.44381	93.2048	45.4775	246.367	758.572	-914	200	0
524	8	-17.6328	121.784	-629.711	12085.6	-10613.5	-7676.95	283.145	590.808	0	-2.83418	-152.195	-798.987	-7509.68	-23021.1	2695.9	271.187	209.399	0	0.127919	1.34623	67.9707	253.995	-1345.34	1764.32	-311	200	0	-0.724183	-1.68465	93.705	55.6713	210.481	747.859	-914	200	0
524	9	-18.0134	122.52	-628.603	11976.5	-11040	-7657.2	282.437	590.947	0	-4.01585	-151.771	-795.124	-7395.71	-23583	2847.88	270.34	209.301	0	0.17652	1.32746	67.9468	272.192	-1354.72	1757.18	-311	200	0	-0.668838	-1.93318	94.007	59.0295	163.317	745.22	-914	200	0
525	0	-18.3834	123.233	-627.478	11867	-11458.1	-7634.18	281.739	591.088	0	-5.15929	-151.374	-791.211	-7282.87	-24124.7	2996.5	269.509	209.205	0	0.224795	1.29289	67.9298	282.669	-1374.45	1750.68	-311	200	0	-0.538657	-2.16913	94.0602	47.5613	112.066	749.064	-914	200	0	-29.4293	-23.6411	-1240.86	-499830	483499	6404.66	388.52	401.898	0
525	1	-18.7303	123.933	-626.393	11759.8	-11868.3	-7608.42	281.053	591.226	0	-6.24655	-150.996	-787.334	-7171.09	-24649.3	3139.67	268.693	209.108	0	0.268576	1.24382	67.9634	282.715	-1399.11	1745.09	-311	200	0	-0.381203	-2.36426	93.769	15.1018	67.4081	755.342	-914	200	0
525	2	-19.0482	124.632	-625.4	11657.2	-12272.4	-7581.39	280.377	591.361	0	-7.26719	-150.628	-783.563	-7061.29	-25161.3	3275.91	267.889	209.012	0	0.299756	1.18105	68.0615	270.98	-1422.5	1740.47	-311	200	0	-0.246321	-2.47951	93.0381	-37.6118	36.1231	759.911	-914	200	0
525	3	-19.3436	125.326	-624.51	11560.2	-12673.9	-7555.52	279.706	591.489	0	-8.22143	-150.26	-779.928	-6954.14	-25664.4	3404.92	267.094	208.916	0	0.309615	1.10748	68.2084	248.592	-1441.35	1736.97	-311	200	0	-0.168956	-2.47189	91.8741	-99.1782	15.7814	759.89	-914	200	0
525	4	-19.6323	125.999	-623.689	11468.9	-13076	-7533.73	279.035	591.611	0	-9.11668	-149.893	-776.431	-6850.27	-26160.3	3527.35	266.307	208.823	0	0.293459	1.03217	68.371	219.745	-1456.6	1734.75	-311	200	0	-0.154758	-2.31246	90.4384	-154.238	-2.24221	753.764	-914	200	0
525	5	-19.9325	126.636	-622.881	11382.7	-13479.9	-7518.24	278.359	591.726	0	-9.96253	-149.534	-773.056	-6750.63	-26648.8	3644.57	265.528	208.732	0	0.253819	0.969587	68.5105	190.271	-1469.96	1733.3	-311	200	0	-0.18251	-2.004	88.9689	-195.002	-25.5708	740.458	-914	200	0
525	6	-20.2579	127.228	-622.042	11300.2	-13884.5	-7509.62	277.679	591.834	0	-10.7657	-149.192	-769.776	-6655.8	-27128.4	3758.27	264.758	208.646	0	0.19925	0.932727	68.5915	164.935	-1480.49	1731.3	-311	200	0	-0.222621	-1.58102	87.6878	-223.607	-54.4445	719.832	-914	200	0
525	7	-20.6146	127.778	-621.156	11219.2	-14288.3	-7507.24	276.997	591.938	0	-11.5266	-148.867	-766.572	-6565.33	-27596.2	3869.98	264.001	208.565	0	0.140534	0.926386	68.5925	146.161	-1485.54	1727.75	-311	200	0	-0.255975	-1.09938	86.7546	-243.144	-81.3469	695.102	-914	200	0
525	8	-21.0011	128.292	-620.238	11137.4	-14691.1	-7509.79	276.314	592.043	0	-12.2393	-148.561	-763.43	-6478.45	-28049.2	3980.89	263.259	208.486	0	0.0886524	0.947299	68.5103	134.576	-1483.99	1722.83	-311	200	0	-0.282624	-0.629863	86.2159	-250.816	-95.9876	672.718	-914	200	0
525	9	-21.4095	128.787	-619.318	11053.8	-15094.4	-7515.49	275.627	592.152	0	-12.8948	-148.274	-760.352	-6394.75	-28484	4091.54	262.538	208.41	0	0.0538772	0.987674	68.3555	129.634	-1477.91	1717.62	-311	200	0	-0.317268	-0.247769	86.0212	-239.594	-90.8365	657.809	-914	200	0
526	0	-21.8271	129.284	-618.44	10967.9	-15501.5	-7522.52	274.934	592.265	0	-13.484	-148.006	-757.354	-6313.74	-28896.7	4201.57	261.845	208.337	0	0.0432589	1.03629	68.1517	130.159	-1470.96	1713.43	-311	200	0	-0.376877	-0.0113382	86.1309	-204.498	-65.2362	648.97	-914	200	0	-39.1916	-14.9929	-1204.26	-489412	463645	13029.7	383.454	405.799	0
526	1	-22.2374	129.812	-617.653	10880.3	-15915.9	-7529.73	274.232	592.384	0	-14.0023	-147.751	-754.469	-6234.41	-29285.6	4309.86	261.184	208.263	0	0.0578285	1.08076	67.9402	134.837	-1466.43	1711.36	-311	200	0	-0.472348	0.0562226	86.5748	-147.914	-24.5882	639.081	-914	200	0
526	2	-22.6258	130.384	-617.001	10792.9	-16339.2	-7536.8	273.518	592.508	0	-14.454	-147.497	-751.721	-6155.46	-29652.2	4414.93	260.554	208.189	0	0.0932038	1.11292	67.7715	142.306	-1466.95	1711.94	-311	200	0	-0.607963	-0.0289395	87.3892	-77.9671	29.0286	623.521	-914	200	0
526	3	-22.9858	130.999	-616.501	10708.4	-16770.2	-7543.74	272.798	592.63	0	-14.8508	-147.237	-749.113	-6075.89	-30000.1	4515.38	259.953	208.111	0	0.14261	1.13153	67.6793	151.607	-1474.04	1714.91	-311	200	0	-0.777575	-0.217586	88.5153	-3.98729	104.555	605.977	-914	200	0
526	4	-23.3238	131.637	-616.123	10629.6	-17205.6	-7550.37	272.074	592.747	0	-15.209	-146.972	-746.614	-5995.5	-30332.2	4610.26	259.374	208.03	0	0.197914	1.14059	67.6639	162.734	-1487.21	1719.49	-311	200	0	-0.956506	-0.449157	89.7806	64.3871	212.306	594.365	-914	200	0
526	5	-23.6563	132.272	-615.802	10557.5	-17640.6	-7556.16	271.354	592.856	0	-15.5497	-146.717	-744.161	-5915.18	-30650.4	4699.03	258.812	207.949	0	0.250201	1.14725	67.6965	175.906	-1504.85	1724.52	-311	200	0	-1.10669	-0.682474	90.9858	118.321	346.012	593.481	-914	200	0
526	6	-24.0024	132.878	-615.466	10490.6	-18068.8	-7560.17	270.642	592.955	0	-15.8956	-146.495	-741.671	-5836.77	-30954.2	4781.59	258.264	207.87	0	0.293377	1.15851	67.7388	190.2	-1526.08	1729.02	-311	200	0	-1.19488	-0.904981	91.9759	152.132	478.893	604.059	-914	200	0
526	7	-24.3775	133.435	-615.048	10426.4	-18483.7	-7561.59	269.948	593.048	0	-16.2634	-146.33	-739.065	-5762.35	-31241.7	4858.04	257.728	207.797	0	0.326181	1.17628	67.7625	203.379	-1550.42	1732.61	-311	200	0	-1.20539	-1.11072	92.6371	165.722	577.552	626.937	-914	200	0
526	8	-24.7885	133.93	-614.503	10362.3	-18881.4	-7560.72	269.274	593.137	0	-16.6574	-146.24	-736.305	-5693.77	-31510.4	4928.15	257.205	207.733	0	0.349285	1.19616	67.7509	212.802	-1575.63	1735.37	-311	200	0	-1.14296	-1.27248	92.9256	168.867	621.618	664.715	-914	200	0
526	9	-25.2295	134.36	-613.829	10296.2	-19262.3	-7559.02	268.619	593.226	0	-17.067	-146.233	-733.409	-5632.84	-31759.3	4991.04	256.696	207.68	0	0.362916	1.21163	67.6983	215.959	-1598.08	1737.5	-311	200	0	-1.03074	-1.33838	92.9381	179.976	614.007	719.391	-914	200	0
527	0	-25.6809	134.737	-613.08	10227.6	-19630.1	-7557.76	267.981	593.318	0	-17.4658	-146.3	-730.452	-5580.86	-31987.9	5045.34	256.208	207.64	0	0.367147	1.21858	67.6204	210.849	-1615.34	1739	-311	200	0	-0.90089	-1.26273	92.8956	215.051	573.658	789.141	-914	200	0	-45.0214	-10.0544	-1170.13	-480156	451912	16946.1	384.368	409.897	0
527	1	-26.1142	135.083	-612.352	10157	-19989.2	-7556.95	267.357	593.413	0	-17.815	-146.424	-727.539	-5537.34	-32195.3	5089.66	255.748	207.611	0	0.362695	1.21682	67.5562	197.427	-1627.13	1739.71	-311	200	0	-0.775537	-1.04127	93.0085	277.873	518.924	866.425	-914	200	0
527	2	-26.5045	135.423	-611.729	10086.3	-20343.5	-7555.66	266.744	593.512	0	-18.0754	-146.59	-724.776	-5499.98	-32380.3	5123.01	255.324	207.589	0	0.352157	1.20829	67.5506	179.105	-1634.59	1739.71	-311	200	0	-0.652951	-0.713622	93.3392	358.61	458.112	939.483	-914	200	0
527	3	-26.8402	135.769	-611.242	10017.7	-20695.9	-7552.93	266.141	593.611	0	-18.22	-146.793	-722.235	-5465.88	-32543.1	5144.94	254.941	207.568	0	0.339173	1.19452	67.6308	161.989	-1639.59	1739.4	-311	200	0	-0.51798	-0.341422	93.7657	437.394	392.457	997.255	-914	200	0
527	4	-27.1223	136.124	-610.875	9953.65	-21048.6	-7548.44	265.544	593.706	0	-18.2373	-147.031	-719.943	-5432.58	-32686.4	5155.73	254.599	207.546	0	0.324118	1.17796	67.7879	151.517	-1643.68	1739.13	-311	200	0	-0.362722	0.00985705	94.0651	491.878	320.761	1033.72	-914	200	0
527	5	-27.3592	136.484	-610.598	9895.75	-21402	-7542.46	264.949	593.793	0	-18.1297	-147.298	-717.886	-5398.6	-32813.8	5156.42	254.291	207.52	0	0.303238	1.16439	67.9795	149.03	-1646.87	1738.7	-311	200	0	-0.191738	0.285567	94.0604	507.112	240.45	1048.12	-914	200	0
527	6	-27.5639	136.844	-610.38	9844.49	-21754	-7535.12	264.36	593.872	0	-17.9137	-147.585	-716.021	-5363.65	-32927.4	5148.55	254.013	207.491	0	0.275003	1.16016	68.1542	151.462	-1647.5	1737.44	-311	200	0	-0.0222139	0.456637	93.7193	478.722	151.771	1042.14	-914	200	0
527	7	-27.7534	137.193	-610.191	9799.24	-22100.7	-7526.04	263.781	593.941	0	-17.6143	-147.88	-714.292	-5328.11	-33028.4	5134.29	253.761	207.459	0	0.244201	1.16752	68.2751	154.343	-1643.59	1734.6	-311	200	0	0.112631	0.519008	93.1381	408.633	62.273	1018.11	-914	200	0
527	8	-27.9437	137.53	-610.006	9758.86	-22438.6	-7514.8	263.216	594.002	0	-17.256	-148.172	-712.642	-5292.21	-33120	5116.5	253.525	207.426	0	0.216781	1.1846	68.3271	155.18	-1634.89	1729.97	-311	200	0	0.174708	0.479159	92.4576	302.159	-13.0944	979.696	-914	200	0
527	9	-28.1424	137.858	-609.824	9722.05	-22765.5	-7501.42	262.669	594.058	0	-16.8557	-148.453	-711.027	-5255.59	-33206.4	5098.22	253.298	207.392	0	0.193795	1.20665	68.3155	154.643	-1624.08	1724.28	-311	200	0	0.138131	0.346908	91.7987	169.041	-52.9876	932.792	-914	200	0
528	0	-28.3429	138.191	-609.671	9687.67	-23081.3	-7486.3	262.141	594.11	0	-16.4219	-148.71	-709.427	-5217.84	-33291	5081.46	253.073	207.355	0	0.172749	1.22645	68.2619	155.321	-1614.97	1719.34	-311	200	0	-0.00842453	0.137411	91.2562	24.5107	-35.1988	883.047	-914	200	0	-43.7091	-8.51063	-1150.49	-475644	441794	17952	382.188	413.035	0
528	1	-28.5289	138.545	-609.591	9655.05	-23388.4	-7469.72	261.633	594.161	0	-15.9576	-148.929	-707.847	-5179.64	-33374.6	5066.33	252.851	207.317	0	0.151974	1.23753	68.1973	159.412	-1608.64	1717.09	-311	200	0	-0.255094	-0.12702	90.9127	-112.506	52.0263	832.868	-914	200	0
528	2	-28.6878	138.926	-609.607	9624.1	-23691.4	-7451.7	261.137	594.213	0	-15.4689	-149.096	-706.283	-5142.91	-33455.9	5051.2	252.631	207.282	0	0.131314	1.23799	68.1531	167.101	-1601.56	1718.5	-311	200	0	-0.555085	-0.412085	90.7998	-221.529	201.975	783.088	-914	200	0
528	3	-28.8211	139.331	-609.701	9594.69	-23994.1	-7432.47	260.646	594.263	0	-14.9725	-149.21	-704.696	-5109.68	-33534.7	5033.83	252.413	207.251	0	0.109926	1.23025	68.1445	176.35	-1588.17	1723.52	-311	200	0	-0.835268	-0.667794	90.8542	-281.499	390.822	736.764	-914	200	0
528	4	-28.9438	139.744	-609.821	9566.32	-24297.5	-7413.03	260.156	594.313	0	-14.4944	-149.286	-703.023	-5081	-33611.6	5012.84	252.19	207.227	0	0.0846712	1.21871	68.1656	183.75	-1565.79	1731.46	-311	200	0	-1.02635	-0.842046	90.9704	-274.44	584.946	698.543	-914	200	0
528	5	-29.0753	140.144	-609.893	9538.12	-24599.5	-7394.39	259.666	594.361	0	-14.0624	-149.345	-701.197	-5057.58	-33687.2	4988.26	251.958	207.213	0	0.0515769	1.20782	68.2021	186.057	-1537.03	1741.14	-311	200	0	-1.07964	-0.905506	91.0983	-191.029	748.755	670.249	-914	200	0
528	6	-29.2313	140.511	-609.853	9509.05	-24896	-7376.57	259.177	594.408	0	-13.7022	-149.406	-699.169	-5040.49	-33760	4961.29	251.714	207.209	0	0.0115179	1.19957	68.2399	181.46	-1507.9	1751.33	-311	200	0	-0.979092	-0.861225	91.2675	-34.7394	853.37	650.317	-914	200	0
528	7	-29.4179	140.831	-609.664	9478.45	-25184.1	-7358.82	258.692	594.453	0	-13.4338	-149.481	-696.905	-5030.89	-33828.3	4933.9	251.459	207.219	0	-0.0262822	1.19233	68.2721	170.143	-1484.09	1761.08	-311	200	0	-0.748958	-0.733899	91.544	174.5	884.081	639.35	-914	200	0
528	8	-29.6291	141.097	-609.331	9446.45	-25461.8	-7340.28	258.214	594.497	0	-13.2643	-149.567	-694.411	-5029.58	-33890.6	4907.94	251.195	207.243	0	-0.049352	1.18371	68.3047	154.692	-1468.97	1769.06	-311	200	0	-0.437282	-0.560306	91.9484	399.868	841.953	642.914	-914	200	0
528	9	-29.846	141.316	-608.908	9413.54	-25727.5	-7320.1	257.748	594.54	0	-13.1826	-149.649	-691.74	-5036.41	-33946.3	4884.68	250.926	207.281	0	-0.0501146	1.17394	68.3432	139.396	-1463.76	1773.42	-311	200	0	-0.0964411	-0.387815	92.3842	598.942	740.856	666.13	-914	200	0
529	0	-30.0374	141.509	-608.494	9380.19	-25979.9	-7297.85	257.305	594.585	0	-13.1622	-149.703	-689.005	-5049.42	-33996.8	4865.49	250.658	207.329	0	-0.0284566	1.16571	68.3754	127.968	-1468.14	1772.63	-311	200	0	0.217673	-0.264458	92.6759	745.151	601.93	708.02	-914	200	0	-43.0808	-5.55168	-1128.43	-470789	430534	19413.4	379.703	416.946	0
529	1	-30.1678	141.705	-608.206	9346.8	-26218.5	-7274.08	256.892	594.632	0	-13.1723	-149.703	-686.331	-5065.28	-34045.8	4852.02	250.395	207.38	0	0.0115916	1.16101	68.3802	122.187	-1480.06	1766.38	-311	200	0	0.45123	-0.218868	92.6989	839.629	447.343	762.058	-914	200	0
529	2	-30.214	141.927	-608.132	9313.42	-26443.8	-7249.89	256.516	594.685	0	-13.189	-149.625	-683.812	-5081	-34097.3	4845.32	250.136	207.43	0	0.0645956	1.15836	68.3494	122.816	-1496.54	1755.71	-311	200	0	0.572018	-0.250187	92.4429	899.88	297.108	818.945	-914	200	0
529	3	-30.1747	142.183	-608.284	9280.44	-26657.8	-7226.12	256.175	594.743	0	-13.1994	-149.46	-681.485	-5094.74	-34154.6	4845.32	249.882	207.476	0	0.123296	1.15341	68.2914	130.257	-1514.14	1742.51	-311	200	0	0.576843	-0.334599	91.9626	939.638	168.529	869.198	-914	200	0
529	4	-30.0664	142.466	-608.605	9249.36	-26862.4	-7203.19	255.862	594.802	0	-13.1972	-149.208	-679.336	-5105.39	-34219.1	4850.89	249.629	207.515	0	0.18028	1.14257	68.2188	143.554	-1528.74	1728.92	-311	200	0	0.479495	-0.441607	91.3198	959.459	73.8462	906.717	-914	200	0
529	5	-29.9142	142.762	-609.009	9222.32	-27057.2	-7181.33	255.572	594.857	0	-13.1815	-148.874	-677.318	-5112.59	-34290	4860.33	249.374	207.548	0	0.23133	1.12676	68.1394	160.19	-1536.82	1717.19	-311	200	0	0.303075	-0.552433	90.5922	948.615	18.5408	931.146	-914	200	0
529	6	-29.745	143.051	-609.408	9201.06	-27240.6	-7160.66	255.3	594.902	0	-13.1583	-148.469	-675.373	-5117.52	-34365.1	4872.05	249.117	207.577	0	0.274282	1.1114	68.0532	177.741	-1537.59	1709.77	-311	200	0	0.0846255	-0.659364	89.882	893.973	3.62067	946.783	-914	200	0
529	7	-29.5816	143.314	-609.725	9186.13	-27412.3	-7141.28	255.041	594.934	0	-13.1418	-148.001	-673.455	-5122.62	-34441.8	4884.63	248.858	207.606	0	0.306363	1.10231	67.9568	195.202	-1532.95	1708.56	-311	200	0	-0.128134	-0.74823	89.2634	792.679	24.728	959.27	-914	200	0
529	8	-29.4359	143.541	-609.908	9177.16	-27574.7	-7123.16	254.789	594.953	0	-13.1508	-147.478	-671.528	-5130.48	-34518	4896.21	248.598	207.64	0	0.324846	1.10191	67.8519	212.342	-1525.16	1713.69	-311	200	0	-0.293928	-0.798924	88.7764	658.579	69.0817	971.984	-914	200	0
529	9	-29.3051	143.734	-609.952	9173.58	-27732.1	-7106.08	254.534	594.96	0	-13.2002	-146.901	-669.583	-5142.92	-34593	4904.26	248.337	207.681	0	0.32793	1.10666	67.7462	227.624	-1514.81	1723.11	-311	200	0	-0.393487	-0.805559	88.5154	518.231	122.538	984.244	-914	200	0
530	0	-29.1749	143.91	-609.907	9174.64	-27889.3	-7089.73	254.273	594.957	0	-13.294	-146.268	-667.633	-5160.68	-34666.8	4906.57	248.075	207.73	0	0.315226	1.10791	67.6538	237.506	-1501.53	1733.88	-311	200	0	-0.434661	-0.783753	88.6401	400.885	179.155	993.447	-914	200	0	-43.0798	2.95496	-1108.76	-467529	424399	20919.8	380.918	421.743	0
530	1	-29.0299	144.093	-609.852	9178.81	-28048.5	-7074.1	254.008	594.949	0	-13.4266	-145.576	-665.715	-5183.73	-34741.4	4902.58	247.813	207.787	0	0.289276	1.09856	67.5949	238.707	-1486.01	1743.82	-311	200	0	-0.440885	-0.750661	89.2421	325.639	235.016	999.328	-914	200	0
530	2	-28.8653	144.3	-609.858	9183.73	-28208.4	-7059.63	253.746	594.941	0	-13.5911	-144.838	-663.863	-5211.66	-34818.8	4894.38	247.551	207.85	0	0.255332	1.0776	67.5823	230.412	-1470.15	1751.96	-311	200	0	-0.429782	-0.703656	90.2441	294.339	276.254	1004.72	-914	200	0
530	3	-28.6916	144.53	-609.945	9187.16	-28366	-7046.98	253.494	594.938	0	-13.7822	-144.082	-662.087	-5243.64	-34900.5	4886.65	247.287	207.92	0	0.219698	1.0484	67.6085	213.948	-1455.24	1758.03	-311	200	0	-0.412186	-0.624799	91.429	297.606	282.472	1011.95	-914	200	0
530	4	-28.5264	144.774	-610.096	9187.7	-28519.6	-7036.69	253.254	594.941	0	-13.9961	-143.351	-660.373	-5278.87	-34987.5	4884.92	247.019	207.994	0	0.189388	1.01855	67.6568	191.486	-1441.39	1762.23	-311	200	0	-0.407241	-0.495291	92.5407	324.739	242.012	1020.25	-914	200	0
530	5	-28.3866	145.02	-610.277	9184.81	-28669	-7029.22	253.023	594.95	0	-14.2324	-142.676	-658.692	-5316.93	-35080.4	4892.12	246.742	208.072	0	0.171244	0.999096	67.7222	165.213	-1428.88	1765.11	-311	200	0	-0.434358	-0.303388	93.3899	366.835	160.26	1026.14	-914	200	0
530	6	-28.2827	145.26	-610.456	9178.77	-28814.7	-7024.69	252.798	594.964	0	-14.4941	-142.066	-657.015	-5357.59	-35178.5	4906.57	246.457	208.154	0	0.168945	0.998035	67.8085	137.196	-1418.62	1767.05	-311	200	0	-0.489952	-0.0532675	93.9205	415.584	55.1684	1024.11	-914	200	0
530	7	-28.2183	145.492	-610.62	9171.12	-28955.7	-7022.43	252.58	594.981	0	-14.7832	-141.513	-655.332	-5400.76	-35279.3	4924.39	246.166	208.241	0	0.182025	1.01617	67.9092	109.955	-1410.78	1767.6	-311	200	0	-0.551513	0.230753	94.2041	461.413	-50.4719	1007.83	-914	200	0
530	8	-28.1884	145.719	-610.781	9163.96	-29090.3	-7021.26	252.372	594.996	0	-15.0936	-140.998	-653.655	-5446.44	-35379.7	4942.5	245.874	208.332	0	0.20873	1.04889	67.9988	86.5452	-1404.25	1765.6	-311	200	0	-0.604991	0.51251	94.3589	492.015	-134.887	973.955	-914	200	0
530	9	-28.1774	145.947	-610.98	9158.95	-29216.8	-7020.71	252.181	595.009	0	-15.4095	-140.496	-652.024	-5494.58	-35477.1	4959.42	245.589	208.427	0	0.246854	1.08765	68.0511	69.4023	-1398.49	1760.25	-311	200	0	-0.653681	0.756875	94.4513	495.014	-180.833	926.443	-914	200	0
531	0	-28.1609	146.187	-611.271	9157.19	-29336	-7021.58	252.008	595.019	0	-15.709	-139.982	-650.493	-5544.83	-35570.8	4974.69	245.317	208.524	0	0.290445	1.12209	68.0712	59.5965	-1394.94	1752.12	-311	200	0	-0.703302	0.936573	94.4993	465.365	-176.255	876.525	-914	200	0	-44.2006	11.386	-1099.06	-467148	419340	23380.1	379.627	425.486	0
531	1	-28.1157	146.449	-611.697	9159.74	-29451	-7025.09	251.854	595.026	0	-15.9715	-139.432	-649.118	-5595.99	-35661.9	4988.44	245.061	208.621	0	0.329099	1.14479	68.0924	57.1315	-1396.87	1743.3	-311	200	0	-0.75174	1.02706	94.5508	409.863	-117.698	837.681	-914	200	0
531	2	-28.0295	146.736	-612.27	9166.97	-29565.4	-7031.7	251.712	595.028	0	-16.1832	-138.838	-647.932	-5646.18	-35752.6	5000.96	244.82	208.714	0	0.352394	1.15276	68.1414	60.917	-1408.36	1736.25	-311	200	0	-0.788526	1.00379	94.6732	341.743	-14.0858	819.894	-914	200	0
531	3	-27.9023	147.043	-612.966	9177.78	-29681.1	-7041.22	251.578	595.027	0	-16.3368	-138.199	-646.933	-5694.09	-35843.5	5012.38	244.595	208.802	0	0.354424	1.14443	68.2197	68.5643	-1431.95	1732.56	-311	200	0	-0.792983	0.857205	94.8874	270.544	120.745	825.999	-914	200	0
531	4	-27.7445	147.351	-613.739	9190.18	-29798.8	-7053.31	251.447	595.026	0	-16.4286	-137.528	-646.098	-5739.28	-35934.2	5022.44	244.383	208.883	0	0.336527	1.11995	68.3051	77.0017	-1466.03	1732.93	-311	200	0	-0.740955	0.608018	95.1762	199.615	278.37	850.948	-914	200	0
531	5	-27.5744	147.634	-614.524	9202.21	-29916.5	-7068.01	251.318	595.025	0	-16.4599	-136.846	-645.391	-5781.35	-36024.7	5030.42	244.182	208.958	0	0.308382	1.08388	68.3587	83.6525	-1505.25	1737.88	-311	200	0	-0.626664	0.303127	95.5102	132.243	451.947	884.939	-914	200	0
531	6	-27.4163	147.862	-615.247	9212.25	-30031.8	-7085.97	251.187	595.027	0	-16.4365	-136.176	-644.778	-5819.84	-36115.3	5034.94	243.988	209.026	0	0.283734	1.04407	68.3481	87.4278	-1544.56	1747.59	-311	200	0	-0.473474	-0.00141306	95.8299	72.8853	626.299	918.518	-914	200	0
531	7	-27.293	148.01	-615.839	9219.42	-30143.7	-7108.21	251.053	595.03	0	-16.3647	-135.54	-644.222	-5854.89	-36205.2	5034.02	243.8	209.088	0	0.271917	1.00827	68.2723	88.9476	-1582.15	1761.22	-311	200	0	-0.320252	-0.257788	96.0682	21.6473	778.427	945.867	-914	200	0
531	8	-27.2155	148.069	-616.264	9224.12	-30254.1	-7135.44	250.907	595.032	0	-16.248	-134.948	-643.689	-5887.55	-36292.8	5025.81	243.617	209.147	0	0.274771	0.982297	68.1595	90.2944	-1618.22	1776.97	-311	200	0	-0.199919	-0.437871	96.2344	-24.0717	886.986	964.56	-914	200	0
531	9	-27.1782	148.044	-616.537	9227.92	-30364.6	-7167.24	250.75	595.033	0	-16.0844	-134.404	-643.165	-5919.66	-36376.1	5009.72	243.442	209.204	0	0.291815	0.969461	68.0471	94.6511	-1652.91	1792.71	-311	200	0	-0.124969	-0.539142	96.4268	-63.7009	943.179	973.774	-914	200	0
532	0	-27.1596	147.956	-616.732	9233.43	-30475.6	-7202.12	250.585	595.028	0	-15.8655	-133.896	-642.666	-5953.48	-36453.3	4986.56	243.278	209.264	0	0.323406	0.97098	67.9715	105.194	-1685.9	1806.31	-311	200	0	-0.0911408	-0.586166	96.7105	-96.7992	954.801	974.143	-914	200	0	-40.1701	16.4641	-1099.1	-469752	418260	23809.9	378.777	428.083	0
532	1	-27.1288	147.84	-616.952	9243.54	-30586.5	-7238.23	250.423	595.017	0	-15.5807	-133.408	-642.232	-5990.43	-36525.6	4957.96	243.127	209.328	0	0.367758	0.985761	67.9638	123.148	-1716.11	1816.1	-311	200	0	-0.0881287	-0.616127	96.994	-127.269	934.814	968.182	-914	200	0
532	2	-27.0582	147.729	-617.291	9260.19	-30697.2	-7273.79	250.271	594.999	0	-15.2262	-132.93	-641.905	-6030.65	-36597	4925.61	242.987	209.395	0	0.420191	1.00981	68.0387	146.648	-1741.31	1821.64	-311	200	0	-0.0956277	-0.65022	97.0357	-157.915	885.992	958.442	-914	200	0
532	3	-26.9318	147.641	-617.804	9283.57	-30806.5	-7307.6	250.135	594.973	0	-14.8114	-132.458	-641.705	-6073.43	-36672.1	4890.91	242.852	209.465	0	0.475379	1.03937	68.1875	171.981	-1758.02	1823.94	-311	200	0	-0.0819571	-0.683364	96.5974	-185.353	799.376	945.468	-914	200	0
532	4	-26.7447	147.583	-618.505	9312.51	-30912.9	-7339.22	250.02	594.944	0	-14.3563	-131.997	-641.632	-6117.53	-36753.2	4854.79	242.719	209.534	0	0.527485	1.07394	68.3944	195.815	-1762.33	1824.86	-311	200	0	-0.0257239	-0.694158	95.6138	-201.435	664.948	929.653	-914	200	0
532	5	-26.5005	147.547	-619.372	9345.24	-31016.1	-7368.64	249.923	594.912	0	-13.8829	-131.554	-641.661	-6161.29	-36839.6	4817.81	242.587	209.602	0	0.570511	1.11342	68.6456	216.009	-1751.41	1826.12	-311	200	0	0.0603511	-0.651231	94.1926	-197.256	483.301	914.303	-914	200	0
532	6	-26.2119	147.519	-620.342	9379.56	-31117.8	-7395.95	249.838	594.88	0	-13.4119	-131.141	-641.746	-6203.57	-36928.2	4780.64	242.457	209.667	0	0.59978	1.15375	68.9183	231.313	-1724.39	1828.34	-311	200	0	0.131631	-0.528953	92.503	-170.265	270.4	903.366	-914	200	0
532	7	-25.9016	147.484	-621.339	9412.98	-31220.7	-7421.65	249.753	594.851	0	-12.9605	-130.768	-641.833	-6244.28	-37014.7	4744.32	242.33	209.729	0	0.611656	1.1874	69.1804	240.891	-1682.43	1830.91	-311	200	0	0.143626	-0.335047	90.7305	-130.437	58.6923	897.05	-914	200	0
532	8	-25.5936	147.426	-622.303	9443.18	-31327.5	-7446.92	249.659	594.825	0	-12.5389	-130.442	-641.884	-6283.69	-37093.8	4709.64	242.211	209.789	0	0.602579	1.20867	69.4053	243.63	-1628.48	1832.66	-311	200	0	0.0873633	-0.115915	89.097	-97.9077	-107.414	892.689	-914	200	0
532	9	-25.301	147.341	-623.231	9468.51	-31440	-7473.04	249.553	594.807	0	-12.1469	-130.159	-641.9	-6321.75	-37161.9	4676.5	242.106	209.849	0	0.568668	1.21744	69.5742	238.168	-1567.56	1832.26	-311	200	0	-0.00694105	0.0672402	87.8657	-91.2006	-192.08	887.928	-914	200	0
533	0	-25.021	147.236	-624.189	9488.79	-31559.4	-7500.73	249.439	594.798	0	-11.7731	-129.904	-641.936	-6357.65	-37219.9	4644	242.019	209.904	0	0.506506	1.21729	69.6752	224.677	-1505.88	1828.22	-311	200	0	-0.0963652	0.170277	87.2964	-113.47	-186.244	880.466	-914	200	0	-33.6906	18.5588	-1112.94	-476994	420112	21509.6	376.011	429.358	0
533	1	-24.7428	147.127	-625.272	9505.29	-31685.9	-7530.14	249.325	594.798	0	-11.3999	-129.662	-642.079	-6389.63	-37273.4	4611.37	241.949	209.951	0	0.41679	1.21211	69.7112	206.37	-1448.67	1819.53	-311	200	0	-0.152395	0.186519	87.5548	-152.29	-99.9211	866.656	-914	200	0
533	2	-24.463	147.024	-626.541	9519.77	-31817.8	-7561.33	249.217	594.806	0	-11.0136	-129.424	-642.414	-6415.79	-37331.9	4579.1	241.888	209.987	0	0.307813	1.20613	69.6987	187.904	-1399.29	1806.56	-311	200	0	-0.171357	0.136931	88.6442	-192.993	50.5518	843.021	-914	200	0
533	3	-24.1918	146.93	-627.987	9533.44	-31952.4	-7594.65	249.119	594.819	0	-10.6116	-129.189	-642.991	-6435.42	-37404.4	4548.26	241.827	210.009	0	0.193858	1.20596	69.6512	172.546	-1360.41	1791.01	-311	200	0	-0.168423	0.043202	90.3943	-226.301	238.955	809.208	-914	200	0
533	4	-23.9488	146.834	-629.541	9546.55	-32086.6	-7630.65	249.032	594.836	0	-10.2016	-128.957	-643.802	-6449.72	-37494.3	4519.26	241.761	210.018	0	0.0896934	1.21829	69.5684	161.757	-1335.07	1775.24	-311	200	0	-0.162459	-0.0798619	92.48	-247.288	429.928	769.749	-914	200	0
533	5	-23.7516	146.721	-631.112	9559	-32219.5	-7669.48	248.948	594.854	0	-9.79665	-128.728	-644.796	-6461.2	-37599.4	4491.76	241.688	210.021	0	0.00673003	1.24327	69.4486	156.16	-1325.43	1761.64	-311	200	0	-0.16182	-0.216943	94.4996	-255.605	595.954	734.444	-914	200	0
533	6	-23.6112	146.576	-632.619	9570.93	-32352.9	-7710.61	248.859	594.871	0	-9.40745	-128.503	-645.898	-6472.44	-37715.5	4464.94	241.608	210.021	0	-0.0476666	1.27197	69.302	155.433	-1331.05	1751.89	-311	200	0	-0.163289	-0.349689	96.1448	-255.44	727.695	716.184	-914	200	0
533	7	-23.5311	146.391	-634.017	9582.29	-32488.8	-7753.4	248.757	594.886	0	-9.03617	-128.288	-647.034	-6484.73	-37839.7	4437.36	241.518	210.022	0	-0.0700396	1.2925	69.1446	158.3	-1349.73	1746.68	-311	200	0	-0.166987	-0.452439	97.3144	-253.832	825.299	724.496	-914	200	0
533	8	-23.5078	146.165	-635.298	9592.63	-32628.3	-7797.54	248.641	594.901	0	-8.67436	-128.088	-648.152	-6497.79	-37970.6	4407.38	241.417	210.025	0	-0.0607891	1.29902	68.987	164.118	-1378.71	1745.97	-311	200	0	-0.188855	-0.491092	98.0597	-261.841	888.342	758.539	-914	200	0
533	9	-23.5281	145.902	-636.495	9601.34	-32769.9	-7842.76	248.515	594.915	0	-8.30592	-127.901	-649.236	-6510.71	-38107	4373.62	241.305	210.028	0	-0.0250568	1.29468	68.8237	174.271	-1413.69	1749.42	-311	200	0	-0.252844	-0.439629	98.4707	-290.961	918.457	806.816	-914	200	0
534	0	-23.5673	145.615	-637.684	9607.79	-32910.6	-7888.38	248.39	594.933	0	-7.91025	-127.709	-650.32	-6522.66	-38246.5	4335.02	241.188	210.03	0	0.027642	1.28739	68.6333	190.823	-1448.3	1755.83	-311	200	0	-0.370929	-0.299624	98.5981	-341.224	925.063	854.243	-914	200	0	-29.324	18.8695	-1137.13	-487930	427258	18934.6	374.514	429.832	0
534	1	-23.5933	145.322	-638.963	9612.45	-33047	-7933.25	248.28	594.956	0	-7.46749	-127.488	-651.481	-6533.26	-38387.2	4290.64	241.077	210.028	0	0.087667	1.28421	68.4114	213.553	-1475.4	1762.75	-311	200	0	-0.533921	-0.103195	98.4244	-399.463	925.7	889.164	-914	200	0
534	2	-23.577	145.041	-640.398	9618.06	-33177.6	-7975.85	248.192	594.981	0	-6.96982	-127.225	-652.789	-6542.94	-38527.6	4240.35	240.98	210.023	0	0.14873	1.28813	68.1995	239.257	-1488.65	1767.24	-311	200	0	-0.722944	0.0986289	97.8929	-451.564	939.655	905.552	-914	200	0
534	3	-23.503	144.778	-641.998	9628.19	-33303.8	-8014.51	248.125	595.003	0	-6.42911	-126.935	-654.26	-6552.73	-38666.8	4185.63	240.9	210.015	0	0.207198	1.2974	68.0619	263.824	-1484.2	1767.62	-311	200	0	-0.922434	0.254752	96.9777	-488.667	973.759	902.538	-914	200	0
534	4	-23.3719	144.524	-643.72	9644.39	-33428	-8048.04	248.071	595.018	0	-5.87172	-126.65	-655.835	-6563.11	-38804.5	4128.74	240.832	210.007	0	0.259961	1.30682	68.0326	284.055	-1463.77	1764.25	-311	200	0	-1.11912	0.33258	95.7776	-502.577	1015.32	882.766	-914	200	0
534	5	-23.1967	144.263	-645.496	9665.52	-33553.3	-8076.33	248.019	595.026	0	-5.32866	-126.404	-657.426	-6573.94	-38941.6	4071.56	240.766	210	0	0.303222	1.31131	68.0954	297.907	-1435.82	1758.91	-311	200	0	-1.29948	0.327849	94.5437	-485.077	1043.8	849.582	-914	200	0
534	6	-22.9961	143.98	-647.252	9689.14	-33681.8	-8100.07	247.962	595.03	0	-4.82973	-126.222	-658.942	-6585.47	-39080.6	4015.3	240.692	209.994	0	0.332892	1.31023	68.2047	304.096	-1411.55	1753.39	-311	200	0	-1.44564	0.259174	93.571	-434.847	1046.22	806.366	-914	200	0
534	7	-22.79	143.666	-648.92	9712.31	-33814.6	-8120.46	247.891	595.033	0	-4.40102	-126.119	-660.319	-6598.85	-39224	3960.51	240.598	209.993	0	0.346096	1.30821	68.3185	301.909	-1399.08	1748.83	-311	200	0	-1.52713	0.146438	93.062	-359.452	1021.5	758.897	-914	200	0
534	8	-22.5951	143.317	-650.454	9731.78	-33951.9	-8139.55	247.803	595.039	0	-4.06167	-126.098	-661.53	-6615.83	-39372.8	3907.52	240.482	210.001	0	0.342265	1.31094	68.4181	291.237	-1401.48	1745.59	-311	200	0	-1.50931	-0.00380581	93.0846	-272.441	973.802	715.31	-914	200	0
534	9	-22.4193	142.938	-651.85	9745.09	-34094	-8159.65	247.697	595.05	0	-3.81718	-126.148	-662.602	-6637.86	-39525.6	3856.33	240.348	210.018	0	0.323209	1.32018	68.5038	272.404	-1418.22	1743.56	-311	200	0	-1.37706	-0.187935	93.5766	-193.762	901.248	682.389	-914	200	0
535	0	-22.2583	142.545	-653.146	9751.5	-34241.2	-8182.22	247.575	595.07	0	-3.6539	-126.246	-663.609	-6664.43	-39680.7	3806.63	240.205	210.043	0	0.292489	1.33266	68.583	245.766	-1445.89	1742.76	-311	200	0	-1.15167	-0.395948	94.3207	-144.714	795.226	663.368	-914	200	0	-25.0105	14.7348	-1167.99	-500336	428667	16425.6	365.991	428.963	0
535	1	-22.0984	142.156	-654.423	9751.35	-34393	-8207.34	247.445	595.099	0	-3.54317	-126.364	-664.638	-6692.18	-39838.2	3758.33	240.06	210.069	0	0.255125	1.34337	68.6631	211.406	-1478.36	1743.68	-311	200	0	-0.886696	-0.620619	94.9713	-135.129	657.863	658.883	-914	200	0
535	2	-21.9286	141.789	-655.758	9745	-34547.8	-8234.04	247.316	595.139	0	-3.45379	-126.483	-665.747	-6715.42	-39998.5	3712.22	239.919	210.087	0	0.217612	1.34903	68.7453	169.751	-1508.19	1746.75	-311	200	0	-0.639004	-0.858219	95.1993	-159.381	511.402	668.448	-914	200	0
535	3	-21.7503	141.451	-657.196	9732.54	-34702.5	-8260.81	247.196	595.191	0	-3.3634	-126.591	-666.94	-6727.35	-40158.9	3669.7	239.786	210.087	0	0.186296	1.34871	68.8108	123.115	-1528.12	1751.83	-311	200	0	-0.443684	-1.08985	94.8308	-203.931	383.246	690.583	-914	200	0
535	4	-21.5776	141.14	-658.721	9714.33	-34853.6	-8286.36	247.089	595.253	0	-3.26389	-126.687	-668.176	-6722.47	-40312.9	3631.93	239.667	210.061	0	0.165212	1.34183	68.819	76.0967	-1532.6	1758.07	-311	200	0	-0.315941	-1.27819	93.8949	-252.644	289.087	721.399	-914	200	0
535	5	-21.4303	140.847	-660.285	9691.15	-34999.2	-8310.15	246.994	595.323	0	-3.15924	-126.771	-669.409	-6700.12	-40454.4	3599.3	239.567	210.009	0	0.156763	1.32799	68.7277	34.5193	-1520.32	1764.59	-311	200	0	-0.255217	-1.39471	92.6137	-288.014	227.552	753.132	-914	200	0
535	6	-21.3252	140.562	-661.829	9664.01	-35140.2	-8332.19	246.904	595.398	0	-3.05781	-126.848	-670.612	-6665.46	-40584.1	3571.43	239.482	209.939	0	0.163258	1.30975	68.5221	4.46565	-1496.54	1771.45	-311	200	0	-0.240513	-1.43882	91.3087	-297.024	182.189	775.724	-914	200	0
535	7	-21.27	140.273	-663.309	9634.23	-35281	-8352.68	246.811	595.476	0	-2.96536	-126.922	-671.777	-6625.59	-40706.9	3547.76	239.404	209.863	0	0.185275	1.29251	68.2329	-8.69865	-1471.33	1779.51	-311	200	0	-0.23848	-1.42451	90.2626	-278.054	133.163	781.755	-914	200	0
535	8	-21.263	139.974	-664.703	9603.23	-35425.9	-8371.54	246.704	595.553	0	-2.88322	-126.998	-672.9	-6585.78	-40827.1	3527.79	239.327	209.787	0	0.219028	1.28052	67.9279	-1.92933	-1454.13	1789.38	-311	200	0	-0.221407	-1.35989	89.6322	-237.683	73.7286	769.866	-914	200	0
535	9	-21.2951	139.664	-666.018	9571.94	-35577.2	-8387.99	246.582	595.628	0	-2.80936	-127.079	-673.99	-6548.3	-40947.8	3510.8	239.246	209.716	0	0.256285	1.27448	67.6793	23.8788	-1449.53	1800.41	-311	200	0	-0.172958	-1.2457	89.4203	-180.389	15.5022	744.187	-914	200	0
536	0	-21.3498	139.353	-667.295	9540.89	-35735.1	-8400.37	246.448	595.702	0	-2.73841	-127.155	-675.074	-6512.98	-41072.4	3495.72	239.159	209.648	0	0.286254	1.27244	67.5316	63.4976	-1456.8	1811.2	-311	200	0	-0.081461	-1.0881	89.5252	-106.207	-20.62	712.79	-914	200	0	-24.6473	11.1308	-1192.43	-510968	433049	15022.3	362.179	428.941	0
536	1	-21.4067	139.055	-668.599	9510.26	-35897.9	-8406.98	246.309	595.776	0	-2.66405	-127.217	-676.191	-6478.6	-41203.4	3481.76	239.065	209.581	0	0.299671	1.27098	67.4867	108.955	-1472.04	1820.38	-311	200	0	0.0626472	-0.907344	89.84	-18.8327	-16.1562	686.253	-914	200	0
536	2	-21.4518	138.78	-669.976	9479.34	-36064.3	-8407.36	246.171	595.851	0	-2.58664	-127.257	-677.361	-6444.19	-41341.6	3468.75	238.967	209.514	0	0.293985	1.26678	67.5137	152.484	-1491.41	1826.91	-311	200	0	0.259091	-0.731425	90.2784	71.4175	36.9328	674.217	-914	200	0
536	3	-21.4861	138.524	-671.416	9446.72	-36234.7	-8402.54	246.032	595.93	0	-2.51897	-127.276	-678.559	-6409.61	-41484.9	3456.55	238.863	209.446	0	0.273948	1.25857	67.5759	189.146	-1512.33	1829.81	-311	200	0	0.486789	-0.581439	90.7367	155.31	129.275	681.049	-914	200	0
536	4	-21.5262	138.269	-672.85	9411.23	-36409.4	-8394.55	245.888	596.013	0	-2.48483	-127.28	-679.718	-6375.26	-41629.3	3444.75	238.755	209.379	0	0.247345	1.24615	67.6517	217.107	-1532.28	1828.19	-311	200	0	0.701305	-0.464498	91.0763	231.833	234.341	704.801	-914	200	0
536	5	-21.597	137.993	-674.189	9371.87	-36587.1	-8385.55	245.732	596.099	0	-2.51263	-127.282	-680.75	-6341.78	-41771.9	3433.3	238.638	209.316	0	0.222161	1.2276	67.7274	235.908	-1548.44	1821.77	-311	200	0	0.849109	-0.378677	91.1557	307.647	323.121	740.241	-914	200	0
536	6	-21.7208	137.677	-675.36	9327.66	-36764.7	-8377.21	245.563	596.189	0	-2.62714	-127.297	-681.578	-6310.32	-41913.2	3422.78	238.506	209.258	0	0.206817	1.1998	67.7865	245.385	-1559.49	1811.53	-311	200	0	0.89317	-0.319366	90.9248	388.989	379.372	782.26	-914	200	0
536	7	-21.9092	137.31	-676.332	9277.66	-36938.1	-8370.47	245.385	596.282	0	-2.84094	-127.331	-682.165	-6282.34	-42055.4	3414.04	238.35	209.209	0	0.209094	1.16105	67.8164	245.741	-1566.17	1799.33	-311	200	0	0.832208	-0.277842	90.4859	471.004	402.887	826.463	-914	200	0
536	8	-22.1627	136.892	-677.126	9220.86	-37102.8	-8365.6	245.206	596.382	0	-3.14713	-127.384	-682.526	-6258.45	-42199	3407.34	238.172	209.17	0	0.2319	1.11236	67.8128	238.027	-1569.46	1786.84	-311	200	0	0.697643	-0.240326	90.0077	536.474	405.186	867.766	-914	200	0
536	9	-22.4688	136.441	-677.813	9156.58	-37255.1	-8362.23	245.036	596.491	0	-3.51816	-127.442	-682.729	-6237.79	-42341.9	3402.18	237.981	209.137	0	0.270815	1.05863	67.7693	224.629	-1569.87	1775.47	-311	200	0	0.531416	-0.198815	89.5871	568.393	401.527	899.429	-914	200	0
537	0	-22.8029	135.985	-678.504	9085.52	-37395.2	-8359.32	244.886	596.61	0	-3.91607	-127.475	-682.876	-6218.81	-42482.8	3398.28	237.788	209.107	0	0.316934	1.0104	67.6721	208.571	-1568.13	1766.8	-311	200	0	0.363698	-0.160569	89.2146	562.709	404.398	914.052	-914	200	0	-29.0997	9.02377	-1212.66	-519266	431982	15623.5	355.054	428.521	0
537	1	-23.1344	135.551	-679.315	9009.97	-37527.1	-8355.58	244.757	596.737	0	-4.30886	-127.449	-683.071	-6200.68	-42621.5	3396.21	237.603	209.078	0	0.361139	0.981351	67.5162	192.214	-1565.6	1762.28	-311	200	0	0.206201	-0.13592	88.8471	528.379	422.532	906.901	-914	200	0
537	2	-23.4408	135.16	-680.317	8933.07	-37657.1	-8349.65	244.648	596.869	0	-4.67925	-127.341	-683.388	-6184.24	-42758.8	3396.61	237.431	209.049	0	0.396361	0.981238	67.3258	177.334	-1564.18	1762.09	-311	200	0	0.0617583	-0.118992	88.4746	478.679	460.475	879.325	-914	200	0
537	3	-23.7156	134.816	-681.515	8857.93	-37790.8	-8340.28	244.549	597.003	0	-5.02189	-127.142	-683.862	-6171.36	-42896.7	3399.36	237.273	209.024	0	0.418803	1.00979	67.1469	165.683	-1565.16	1764.73	-311	200	0	-0.0663465	-0.0935946	88.1059	425.137	515.07	838.896	-914	200	0
537	4	-23.9693	134.517	-682.862	8786.48	-37931.3	-8326.72	244.452	597.133	0	-5.33765	-126.855	-684.499	-6162.92	-43036.8	3404.2	237.127	209.004	0	0.428565	1.05543	67.015	158.252	-1568.08	1768.22	-311	200	0	-0.176738	-0.0563326	87.7365	376.714	574.177	796.567	-914	200	0
537	5	-24.2241	134.249	-684.284	8718.74	-38078.6	-8308.92	244.353	597.259	0	-5.63176	-126.489	-685.269	-6157.71	-43180.1	3411.48	236.988	208.986	0	0.428205	1.10032	66.9353	154.152	-1571.07	1771.46	-311	200	0	-0.275701	-0.0203566	87.3756	337.119	622.342	763.038	-914	200	0
537	6	-24.5095	133.994	-685.687	8653.34	-38230.2	-8287.39	244.245	597.38	0	-5.91439	-126.061	-686.107	-6153.26	-43326.8	3421.4	236.851	208.968	0	0.421311	1.13044	66.8973	150.657	-1571.99	1774.26	-311	200	0	-0.372987	0.00451905	87.0773	302.912	647.507	745.083	-914	200	0
537	7	-24.8543	133.728	-686.97	8588.63	-38384.1	-8263.24	244.125	597.498	0	-6.19949	-125.59	-686.936	-6147.31	-43476.9	3433.4	236.709	208.949	0	0.413755	1.14254	66.8943	145.058	-1568.9	1776.86	-311	200	0	-0.466269	0.0325599	86.9185	269.972	644.726	743.272	-914	200	0
537	8	-25.2759	133.432	-688.056	8523.32	-38540.6	-8237.96	243.986	597.612	0	-6.50165	-125.087	-687.696	-6138.74	-43629.5	3446.61	236.557	208.927	0	0.411655	1.14172	66.9187	137.25	-1560.74	1779.8	-311	200	0	-0.535905	0.101503	86.9573	239.379	620.12	753.089	-914	200	0
537	9	-25.7745	133.099	-688.924	8457.13	-38700.9	-8212.89	243.824	597.724	0	-6.83318	-124.559	-688.363	-6127.96	-43784.3	3460.79	236.394	208.902	0	0.414854	1.13403	66.9545	130.09	-1548.64	1783.69	-311	200	0	-0.564015	0.240548	87.2009	213.349	592.601	768.295	-914	200	0
538	0	-26.3334	132.734	-689.617	8390.76	-38866.4	-8188.78	243.641	597.833	0	-7.20103	-123.999	-688.952	-6117	-43941	3476.41	236.221	208.879	0	0.416576	1.12452	66.9951	127.087	-1535.14	1788.98	-311	200	0	-0.55188	0.440784	87.6167	190.047	586.586	783.287	-914	200	0	-38.8972	11.4988	-1222.15	-525345	437234	20301.4	356.239	430.248	0
538	1	-26.9284	132.351	-690.214	8325.2	-39036.9	-8165.53	243.442	597.938	0	-7.60545	-123.398	-689.493	-6108.43	-44099	3493.97	236.041	208.859	0	0.409169	1.11946	67.0577	130.56	-1522.55	1795.81	-311	200	0	-0.510069	0.665882	88.1961	166.167	616.949	794.571	-914	200	0
538	2	-27.539	131.964	-690.784	8260.62	-39211.7	-8142.35	243.236	598.042	0	-8.04441	-122.749	-689.996	-6103.8	-44258.2	3513.56	235.857	208.846	0	0.386632	1.12249	67.1692	141.44	-1512.91	1804.12	-311	200	0	-0.443687	0.87981	88.9931	142.339	681.622	802.923	-914	200	0
538	3	-28.1552	131.576	-691.347	8195.84	-39388.8	-8118.15	243.026	598.145	0	-8.51842	-122.051	-690.443	-6103.75	-44419.6	3534.8	235.665	208.84	0	0.344994	1.12885	67.3403	159.167	-1508.43	1813.5	-311	200	0	-0.360128	1.05694	90.0499	125.031	769.66	813.339	-914	200	0
538	4	-28.7769	131.184	-691.885	8128.77	-39565.2	-8092.26	242.815	598.251	0	-9.03081	-121.31	-690.798	-6109.13	-44583.5	3557.03	235.461	208.844	0	0.284584	1.12908	67.5541	181.517	-1510.73	1823.34	-311	200	0	-0.276712	1.18074	91.287	122.748	869.735	830.762	-914	200	0
538	5	-29.4106	130.779	-692.364	8057.31	-39737.2	-8064.86	242.606	598.363	0	-9.58679	-120.537	-691.023	-6121.19	-44748	3579.32	235.244	208.858	0	0.211277	1.1177	67.7722	205.101	-1519.13	1833	-311	200	0	-0.214105	1.23849	92.5188	137.793	972.237	855.802	-914	200	0
538	6	-30.0655	130.355	-692.758	7980.14	-39903.3	-8036.67	242.399	598.481	0	-10.192	-119.75	-691.086	-6140.68	-44908.2	3600.64	235.018	208.886	0	0.134679	1.09532	67.9467	226.343	-1529.78	1841.68	-311	200	0	-0.189959	1.21108	93.5795	161.959	1072.69	885.201	-914	200	0
538	7	-30.7484	129.903	-693.052	7896.83	-40064.9	-8008.43	242.191	598.606	0	-10.8477	-118.961	-690.97	-6166.9	-45059.7	3620.08	234.788	208.925	0	0.0655889	1.06483	68.0402	242.733	-1537.64	1848.46	-311	200	0	-0.208054	1.07973	94.3773	182.008	1170	915.246	-914	200	0
538	8	-31.4594	129.424	-693.257	7807.64	-40224.1	-7980.38	241.978	598.738	0	-11.5465	-118.174	-690.694	-6197.64	-45201.5	3637.07	234.556	208.973	0	0.0145199	1.0292	68.0464	253.312	-1540.81	1852.54	-311	200	0	-0.25332	0.849286	94.8642	188.257	1256.36	943.058	-914	200	0
538	9	-32.1906	128.923	-693.412	7713.68	-40381.4	-7952.3	241.764	598.876	0	-12.2706	-117.381	-690.321	-6229.69	-45336.7	3651.81	234.325	209.024	0	-0.00982567	0.992053	67.9876	257.458	-1543.1	1853.46	-311	200	0	-0.308892	0.548308	95.0458	177.826	1316.61	965.731	-914	200	0
539	0	-32.9277	128.417	-693.584	7616.9	-40535.6	-7924.1	241.556	599.018	0	-12.9929	-116.567	-689.959	-6259.24	-45470.6	3665.51	234.097	209.072	0	-0.00368733	0.956995	67.8936	253.744	-1550.66	1850.98	-311	200	0	-0.373216	0.2065	94.9943	153.892	1338.88	980.286	-914	200	0	-52.385	15.5319	-1225.87	-528368	436037	27597	353.656	431.569	0
539	1	-33.6556	127.929	-693.848	7519.27	-40684.8	-7896.13	241.364	599.163	0	-13.6842	-115.712	-689.723	-6282.81	-45607.4	3679.82	233.876	209.109	0	0.0296039	0.927464	67.7864	241.198	-1565.56	1844.91	-311	200	0	-0.456383	-0.149614	94.7806	123.994	1316.68	984.163	-914	200	0
539	2	-34.3681	127.472	-694.246	7422.18	-40828.1	-7868.7	241.191	599.309	0	-14.3267	-114.799	-689.688	-6299.14	-45748.2	3695.87	233.668	209.133	0	0.0816227	0.907665	67.6816	221.789	-1584.35	1835.03	-311	200	0	-0.56284	-0.48212	94.3926	96.0373	1245.33	975.201	-914	200	0
539	3	-35.0713	127.041	-694.768	7326.45	-40966.2	-7841.64	241.036	599.455	0	-14.9221	-113.817	-689.854	-6309.58	-45890.1	3713.83	233.479	209.146	0	0.143166	0.901377	67.6029	200.345	-1602.26	1821.52	-311	200	0	-0.679993	-0.744149	93.7671	72.9893	1127.07	952.261	-914	200	0
539	4	-35.7815	126.61	-695.352	7232.34	-41101.6	-7814.57	240.891	599.599	0	-15.4886	-112.772	-690.179	-6316.13	-46029.1	3733.3	233.308	209.151	0	0.20671	0.909046	67.585	181.303	-1616.73	1805.58	-311	200	0	-0.78238	-0.904553	92.9174	51.874	975.184	916.55	-914	200	0
539	5	-36.5199	126.152	-695.903	7139.58	-41236.3	-7787.19	240.744	599.741	0	-16.0543	-111.684	-690.602	-6319.99	-46163.5	3754.09	233.155	209.151	0	0.266226	0.926606	67.6556	166.019	-1627.27	1789.33	-311	200	0	-0.843322	-0.963679	91.9744	29.6208	808.209	872.758	-914	200	0
539	6	-37.3096	125.641	-696.327	7047.58	-41370	-7759.51	240.588	599.879	0	-16.6493	-110.575	-691.057	-6321.89	-46295.5	3776.35	233.008	209.148	0	0.317326	0.947747	67.8133	153.049	-1633.48	1774.83	-311	200	0	-0.843301	-0.947774	91.0983	8.85536	644.344	828.671	-914	200	0
539	7	-38.1724	125.058	-696.544	6955.82	-41501	-7732.09	240.419	600.014	0	-17.2985	-109.472	-691.472	-6322.95	-46429.1	3800.24	232.855	209.144	0	0.358628	0.96788	68.0243	139.835	-1633.78	1763.19	-311	200	0	-0.772649	-0.898813	90.4246	-5.57287	500.142	791.875	-914	200	0
539	8	-39.1237	124.389	-696.507	6863.92	-41627.9	-7705.81	240.233	600.145	0	-18.016	-108.39	-691.782	-6325.2	-46568	3825.75	232.684	209.143	0	0.391541	0.98591	68.238	124.092	-1626.43	1754.68	-311	200	0	-0.632472	-0.86359	90.0563	-15.8774	389.827	766.532	-914	200	0
539	9	-40.1636	123.63	-696.22	6771.22	-41750.6	-7680.88	240.033	600.274	0	-18.8028	-107.335	-691.964	-6331.08	-46714.1	3852.66	232.491	209.149	0	0.417596	1.00287	68.4066	105.28	-1611.37	1749.4	-311	200	0	-0.43553	-0.868532	89.992	-30.4795	321.366	753.233	-914	200	0
540	0	-41.2735	122.801	-695.751	6677.23	-41870.7	-7656.33	239.819	600.403	0	-19.6464	-106.294	-692.047	-6342.04	-46867.4	3880.46	232.277	209.164	0	0.436127	1.02025	68.5032	85.4873	-1590.52	1747.66	-311	200	0	-0.204371	-0.89812	90.0988	-51.9399	291.828	749.961	-914	200	0	-69.9964	17.6704	-1226.69	-528907	431911	37939	349.339	431.85	0
540	1	-42.4219	121.931	-695.209	6582.95	-41991.7	-7630.8	239.598	600.531	0	-20.5238	-105.241	-692.095	-6358.13	-47025.2	3908.69	232.054	209.187	0	0.444096	1.04003	68.5301	67.9585	-1566.82	1749.68	-311	200	0	0.0334486	-0.912614	90.2283	-73.37	293.829	753.456	-914	200	0
540	2	-43.5802	121.049	-694.69	6490.53	-42116.1	-7603.61	239.374	600.657	0	-21.4123	-104.159	-692.157	-6378.2	-47183.2	3937.17	231.832	209.215	0	0.438577	1.06401	68.5146	54.852	-1543.75	1755.07	-311	200	0	0.252262	-0.887146	90.3169	-85.9448	325.632	761.636	-914	200	0
540	3	-44.7365	120.166	-694.235	6400.95	-42243.5	-7575.06	239.151	600.78	0	-22.3028	-103.042	-692.236	-6400.25	-47337.5	3966.02	231.617	209.246	0	0.420922	1.09149	68.4916	47.0467	-1524.58	1762.49	-311	200	0	0.432766	-0.830427	90.3852	-83.0168	386.148	774.056	-914	200	0
540	4	-45.8996	119.277	-693.829	6312.79	-42371.4	-7546.09	238.931	600.902	0	-23.202	-101.897	-692.292	-6422.81	-47485.7	3995.05	231.408	209.278	0	0.39649	1.11985	68.4867	45.0541	-1510.44	1770.23	-311	200	0	0.556441	-0.778769	90.4896	-60.8755	463.395	789.206	-914	200	0
540	5	-47.0912	118.373	-693.429	6223.74	-42497	-7517.84	238.715	601.025	0	-24.1245	-100.737	-692.275	-6446.33	-47627.5	4023.74	231.201	209.312	0	0.367293	1.1473	68.5093	49.0729	-1500.09	1777.03	-311	200	0	0.603716	-0.774808	90.6444	-19.6049	536.539	802.63	-914	200	0
540	6	-48.3335	117.448	-692.993	6132.42	-42618.2	-7491.55	238.501	601.151	0	-25.0826	-99.5666	-692.138	-6472.09	-47765.7	4051.75	230.988	209.351	0	0.326945	1.17294	68.554	58.4976	-1491.32	1782.23	-311	200	0	0.574867	-0.840933	90.7775	38.6666	590.464	808.635	-914	200	0
540	7	-49.6387	116.5	-692.495	6038.7	-42735.1	-7468.21	238.288	601.28	0	-26.0832	-98.3831	-691.849	-6500.66	-47904.2	4079.13	230.759	209.396	0	0.26747	1.19615	68.6031	71.6259	-1481.62	1785.41	-311	200	0	0.506896	-0.964194	90.7887	109.718	623.595	804.866	-914	200	0
540	8	-51.0105	115.53	-691.921	5943.25	-42849.1	-7448.05	238.072	601.411	0	-27.1277	-97.1801	-691.4	-6532.15	-48045.5	4105.59	230.51	209.448	0	0.19073	1.21709	68.6381	85.9723	-1469.34	1786.22	-311	200	0	0.449747	-1.10251	90.6202	183.958	640.642	797.163	-914	200	0
540	9	-52.448	114.544	-691.274	5846.96	-42962.3	-7430.15	237.851	601.542	0	-28.2134	-95.9527	-690.81	-6566.96	-48188.8	4130.09	230.243	209.506	0	0.109599	1.23744	68.6541	99.4097	-1455.27	1784.73	-311	200	0	0.427065	-1.20925	90.2886	247.737	644.825	799.009	-914	200	0
541	0	-53.9445	113.552	-690.591	5750.58	-43076.4	-7412.81	237.624	601.673	0	-29.3299	-94.6954	-690.135	-6605.05	-48331.8	4151.49	229.968	209.571	0	0.0392651	1.26055	68.6557	111.203	-1441.96	1781.66	-311	200	0	0.426467	-1.26005	89.9172	291.215	638.135	823.053	-914	200	0	-95.5053	20.882	-1214.84	-524865	427006	50503.4	347.702	432.864	0
541	1	-55.4896	112.563	-689.924	5654.45	-43192.5	-7394.32	237.395	601.804	0	-30.4594	-93.3962	-689.44	-6644.77	-48472.6	4169.4	229.693	209.638	0	-0.0103542	1.28898	68.6421	122.024	-1431.63	1778.17	-311	200	0	0.414369	-1.26285	89.7239	313.952	622.941	872.393	-914	200	0
541	2	-57.0767	111.583	-689.294	5558.3	-43311.6	-7373.65	237.165	601.936	0	-31.5847	-92.041	-688.767	-6683.35	-48610.8	4184.26	229.423	209.703	0	-0.0371223	1.32151	68.6003	132.916	-1425.72	1775.4	-311	200	0	0.348368	-1.2453	89.8898	321.894	600.357	939.354	-914	200	0
541	3	-58.7075	110.606	-688.658	5461.29	-43434.5	-7350.8	236.929	602.07	0	-32.6985	-90.6222	-688.118	-6718.67	-48746.4	4196.73	229.16	209.764	0	-0.0449191	1.3534	68.5159	143.76	-1425.66	1774.14	-311	200	0	0.186426	-1.22936	90.3971	322.475	567.204	1008.86	-914	200	0
541	4	-60.3884	109.615	-687.934	5362.34	-43561.1	-7326.67	236.678	602.205	0	-33.8055	-89.1408	-687.467	-6750.29	-48879.6	4206.73	228.899	209.819	0	-0.0394692	1.37794	68.3877	153.036	-1433.14	1775.04	-311	200	0	-0.0914898	-1.2147	91.0279	321.006	519.823	1062.32	-914	200	0
541	5	-62.127	108.586	-687.038	5260.87	-43689	-7302.35	236.41	602.343	0	-34.9212	-87.6055	-686.771	-6779.48	-49009.7	4213.13	228.637	209.872	0	-0.025568	1.38847	68.2302	159.752	-1449.93	1778.91	-311	200	0	-0.46158	-1.18308	91.5265	315.201	464.458	1083.92	-914	200	0
541	6	-63.9291	107.497	-685.906	5157.58	-43813	-7278.06	236.124	602.481	0	-36.0647	-86.0295	-685.991	-6808.74	-49134.9	4214.58	228.374	209.925	0	-0.00662462	1.38138	68.0671	164.78	-1476.9	1786.22	-311	200	0	-0.866058	-1.11018	91.7427	296.594	417.339	1066.78	-914	200	0
541	7	-65.7967	106.336	-684.499	5053.73	-43927.9	-7252.78	235.825	602.617	0	-37.2511	-84.4283	-685.109	-6841.05	-49252.8	4210.96	228.109	209.985	0	0.0147968	1.3573	67.9249	169.884	-1512.25	1796.5	-311	200	0	-1.2457	-0.973682	91.6651	261.543	390.788	1013.79	-914	200	0
541	8	-67.7249	105.104	-682.821	4949.81	-44031.1	-7225.04	235.516	602.751	0	-38.4847	-82.8156	-684.13	-6878.99	-49361.6	4203.94	227.848	210.055	0	0.0362332	1.32115	67.8283	176.643	-1550.42	1808.44	-311	200	0	-1.56252	-0.770074	91.3952	217.285	383.447	935.518	-914	200	0
541	9	-69.6976	103.814	-680.923	4845.59	-44122.6	-7193.88	235.202	602.884	0	-39.7595	-81.1973	-683.074	-6923.78	-49461.5	4196.23	227.59	210.136	0	0.0557051	1.28106	67.7939	186.263	-1582.97	1820.59	-311	200	0	-1.80531	-0.530655	91.1097	176.374	382.375	848.193	-914	200	0
542	0	-71.6862	102.488	-678.9	4741.03	-44203.2	-7159.36	234.89	603.017	0	-41.0617	-79.5656	-681.976	-6974.21	-49554.7	4190.42	227.337	210.226	0	0.0731397	1.24455	67.8272	199.155	-1602	1832.05	-311	200	0	-1.97578	-0.30454	90.9901	147.271	372.239	770.591	-914	200	0	-128.297	25.6831	-1185.68	-512595	418797	65915.3	348.061	433.33	0
542	1	-73.655	101.157	-676.855	4636.26	-44274	-7122.33	234.589	603.15	0	-42.3747	-77.9019	-680.889	-7026.75	-49644.1	4187.72	227.089	210.32	0	0.0898805	1.21604	67.9188	214.242	-1603.45	1842.41	-311	200	0	-2.0617	-0.125	91.1214	129.384	347.009	718.809	-914	200	0
542	2	-75.5744	99.843	-674.841	4531.33	-44336.3	-7083.75	234.301	603.285	0	-43.6888	-76.1879	-679.85	-7077.44	-49731.7	4187.14	226.849	210.41	0	0.105822	1.19767	68.0374	228.769	-1587.6	1851.2	-311	200	0	-2.03042	0.000445499	91.4548	114.682	311.719	701.788	-914	200	0
542	3	-77.4327	98.5472	-672.827	4425.83	-44391.3	-7044.18	234.023	603.422	0	-45.0093	-74.4159	-678.839	-7123.96	-49818.9	4186.13	226.612	210.494	0	0.119159	1.18954	68.127	239.428	-1557.71	1857.7	-311	200	0	-1.85843	0.0809857	91.8521	93.5204	273.809	720.173	-914	200	0
542	4	-79.2375	97.254	-670.715	4318.52	-44438.5	-7003.86	233.745	603.561	0	-46.3537	-72.5912	-677.786	-7166.03	-49905.9	4182.55	226.369	210.573	0	0.129935	1.18976	68.1309	244.892	-1519.09	1861.18	-311	200	0	-1.56306	0.1298	92.1312	62.5932	241.743	767.476	-914	200	0
542	5	-81.0056	95.9402	-668.394	4207.66	-44475.7	-6962.7	233.459	603.705	0	-47.7435	-70.7286	-676.594	-7204.57	-49991.3	4175.83	226.113	210.648	0	0.140179	1.19614	68.0285	247.128	-1478.57	1861.35	-311	200	0	-1.19884	0.147736	92.1274	30.2238	228.955	832.066	-914	200	0
542	6	-82.7539	94.5842	-665.76	4092.03	-44498.7	-6919.94	233.161	603.854	0	-49.1981	-68.8479	-675.176	-7240.59	-50072.4	4166.3	225.838	210.724	0	0.149115	1.20806	67.8395	249.117	-1443.37	1858.28	-311	200	0	-0.829791	0.118423	91.7591	9.6084	246.474	899.854	-914	200	0
542	7	-84.4951	93.1673	-662.725	3971.16	-44502.5	-6874.46	232.849	604.008	0	-50.7312	-66.9698	-673.47	-7274.24	-50147.1	4154.48	225.539	210.801	0	0.152065	1.22534	67.5967	251.239	-1419.06	1852.25	-311	200	0	-0.508826	0.0230807	91.0264	5.5123	289.98	956.978	-914	200	0
542	8	-86.2332	91.6758	-659.222	3845.23	-44482.6	-6825.05	232.523	604.167	0	-52.3483	-65.1107	-671.445	-7305.02	-50214.1	4141.29	225.215	210.88	0	0.145367	1.24612	67.3257	250.35	-1407.92	1844.01	-311	200	0	-0.268706	-0.149104	89.9495	13.653	342.862	993.242	-914	200	0
542	9	-87.9585	90.1051	-655.235	3714.6	-44435.6	-6770.36	232.184	604.331	0	-54.0431	-63.2764	-669.105	-7332.17	-50271.8	4127.9	224.867	210.958	0	0.129561	1.26691	67.0446	242.445	-1409.03	1834.65	-311	200	0	-0.119193	-0.402369	88.5465	32.2642	393.207	1005.9	-914	200	0
543	0	-89.6452	88.4634	-650.808	3579.53	-44358.3	-6708.82	231.841	604.5	0	-55.7944	-61.4603	-666.485	-7354.81	-50317	4114.67	224.504	211.035	0	0.106835	1.28216	66.7782	226.144	-1420.09	1824.83	-311	200	0	-0.0493686	-0.725756	86.8952	68.4483	439.222	998.605	-914	200	0	-158.859	26.6702	-1123.16	-483885	397370	80296.5	347.005	431.983	0
543	1	-91.2579	86.7687	-646.027	3440.29	-44247.8	-6639.18	231.508	604.675	0	-57.5686	-59.6504	-663.653	-7372.05	-50344.7	4100.37	224.14	211.108	0	0.0783504	1.28445	66.5687	203.878	-1439.32	1814.13	-311	200	0	-0.0364855	-1.08581	85.1928	132.581	480.502	976.314	-914	200	0
543	2	-92.7635	85.0413	-640.969	3297.17	-44102.7	-6561.09	231.194	604.856	0	-59.3318	-57.8425	-660.675	-7383.05	-50351.7	4082.14	223.787	211.175	0	0.0463674	1.26758	66.455	180.026	-1465.28	1801.6	-311	200	0	-0.0595883	-1.44495	83.7162	228.168	515.432	943.766	-914	200	0
543	3	-94.14	83.2964	-635.663	3150.3	-43924.3	-6475.38	230.9	605.044	0	-61.0629	-56.0459	-657.593	-7387.06	-50339.6	4056.62	223.449	211.233	0	0.0169331	1.22789	66.4426	157.5	-1495.02	1786.94	-311	200	0	-0.102246	-1.77566	82.7422	346.301	546.857	906.723	-914	200	0
543	4	-95.3775	81.5412	-630.094	2999.32	-43715.3	-6383.66	230.621	605.24	0	-62.7578	-54.272	-654.422	-7384.18	-50312.9	4022.24	223.119	211.284	0	-0.00195947	1.16287	66.5066	135.997	-1523.57	1771.26	-311	200	0	-0.14529	-2.04482	82.4908	467.857	581.608	871.189	-914	200	0
543	5	-96.4759	79.7741	-624.217	2843.24	-43478.4	-6287.81	230.347	605.445	0	-64.4237	-52.5217	-651.151	-7375.83	-50274.1	3980.5	222.792	211.327	0	-0.00450315	1.07285	66.6187	113.82	-1545.63	1756.57	-311	200	0	-0.171666	-2.20907	83.04	570.733	620.479	842.154	-914	200	0
543	6	-97.4432	77.9872	-617.975	2680.25	-43216.9	-6189.5	230.067	605.663	0	-66.0709	-50.788	-647.736	-7363.79	-50222.3	3934.02	222.465	211.369	0	0.0111764	0.964534	66.7552	90.6985	-1557.12	1744.67	-311	200	0	-0.177318	-2.24319	84.2772	636.058	651	822.586	-914	200	0
543	7	-98.2901	76.1701	-611.312	2507.87	-42933.9	-6089.83	229.768	605.898	0	-67.7075	-49.0645	-644.113	-7348.45	-50156.3	3884.02	222.131	211.409	0	0.0439762	0.851147	66.8889	68.8734	-1555.96	1736.24	-311	200	0	-0.168669	-2.15856	85.9859	652.11	651.835	811.398	-914	200	0
543	8	-99.0233	74.3162	-604.193	2323.88	-42632.7	-5989.06	229.439	606.154	0	-69.3353	-47.3486	-640.216	-7327.77	-50075.8	3830.42	221.783	211.446	0	0.0908843	0.747084	67.0024	52.3448	-1543.53	1730.91	-311	200	0	-0.154371	-1.98886	87.9511	618.277	603.597	803.198	-914	200	0
543	9	-99.638	72.4299	-596.624	2127.27	-42314.7	-5886.61	229.077	606.435	0	-70.9474	-45.6396	-636.016	-7298.07	-49979.7	3773.66	221.418	211.475	0	0.148532	0.662496	67.1067	44.9124	-1525.57	1728.31	-311	200	0	-0.137017	-1.76752	89.9781	545.754	499.471	791.844	-914	200	0
544	0	-100.116	70.5306	-588.669	1918.37	-41978.3	-5781.34	228.689	606.741	0	-72.5263	-43.9355	-631.533	-7255.54	-49865.4	3715.56	221.041	211.489	0	0.215763	0.602973	67.2299	47.6688	-1509.66	1728.46	-311	200	0	-0.102948	-1.51723	91.8865	453.424	352.664	775.49	-914	200	0	-177.867	25.3999	-1000.15	-429028	366156	85968.7	357.563	430.206	0
544	1	-100.43	68.6453	-580.416	1697.87	-41620	-5672.12	228.293	607.075	0	-74.0478	-42.2326	-626.819	-7198.12	-49729.4	3658.67	220.664	211.484	0	0.293162	0.570367	67.3892	57.3007	-1501.06	1731.55	-311	200	0	-0.0298406	-1.25136	93.4952	364.573	193.695	758.534	-914	200	0
544	2	-100.563	66.7948	-571.922	1465.96	-41235.3	-5558.34	227.901	607.437	0	-75.4932	-40.5318	-621.914	-7126.94	-49570	3604.94	220.295	211.46	0	0.378279	0.561207	67.5733	67.5443	-1501.24	1737.69	-311	200	0	0.0863955	-0.980281	94.6167	303.448	55.4956	747.303	-914	200	0
544	3	-100.511	64.9834	-563.182	1222.69	-40820.2	-5439.7	227.519	607.829	0	-76.8566	-38.842	-616.809	-7045.45	-49386.3	3554.3	219.933	211.422	0	0.462575	0.567324	67.7537	73.4144	-1509.23	1746.99	-311	200	0	0.22249	-0.717971	95.126	285.603	-40.0538	745.04	-914	200	0
544	4	-100.287	63.2005	-554.14	968.514	-40371.9	-5316.06	227.145	608.252	0	-78.1409	-37.1758	-611.438	-6956.45	-49178.2	3504.49	219.57	211.377	0	0.534094	0.580737	67.9112	73.7903	-1523.51	1759.22	-311	200	0	0.344902	-0.486007	95.0081	308.653	-84.7949	752.885	-914	200	0
544	5	-99.907	61.4298	-544.733	704.471	-39888.4	-5187.5	226.774	608.707	0	-79.3487	-35.5434	-605.708	-6860.11	-48944.9	3452.15	219.194	211.326	0	0.582763	0.597779	68.0427	70.1287	-1542.23	1773.4	-311	200	0	0.424045	-0.309752	94.3071	355.698	-80.3458	771.891	-914	200	0
544	6	-99.3845	59.6566	-534.907	432.625	-39369	-5054.27	226.4	609.191	0	-80.4773	-33.9504	-599.535	-6754.63	-48684.8	3394.14	218.796	211.266	0	0.603617	0.618735	68.1494	63.8158	-1563.19	1788.13	-311	200	0	0.439519	-0.205001	93.1088	409.431	-31.0394	801.368	-914	200	0
544	7	-98.728	57.8715	-524.635	156.039	-38814.8	-4916.61	226.016	609.703	0	-81.5236	-32.4041	-592.87	-6638.57	-48397.2	3329.76	218.368	211.197	0	0.596781	0.644274	68.2333	55.3088	-1584.2	1802.26	-311	200	0	0.386575	-0.167043	91.5712	461.518	61.6517	837.954	-914	200	0
544	8	-97.9421	56.0755	-513.929	-122.044	-38227.6	-4774.82	225.617	610.238	0	-82.4843	-30.9153	-585.708	-6512.31	-48082.9	3261.62	217.906	211.119	0	0.566127	0.673963	68.2983	45.0482	-1602.73	1814.66	-311	200	0	0.277421	-0.172499	89.9062	510.06	196.224	876.474	-914	200	0
544	9	-97.0278	54.28	-502.851	-398.914	-37611.1	-4629.52	225.204	610.793	0	-83.346	-29.4849	-578.083	-6377.4	-47742.8	3193.07	217.412	211.032	0	0.517955	0.708065	68.3436	34.1458	-1615.82	1824.03	-311	200	0	0.129693	-0.188766	88.3217	552.861	364.165	911.071	-914	200	0
545	0	-95.9806	52.5047	-491.497	-673.102	-36970.5	-4481.51	224.78	611.37	0	-84.0798	-28.0942	-570.076	-6234.63	-47377.2	3125.5	216.893	210.937	0	0.459345	0.746866	68.3621	24.5751	-1620.63	1829.18	-311	200	0	-0.0520359	-0.189501	86.9739	582.361	552.088	938.125	-914	200	0	-174.188	23.4076	-812.778	-348173	321749	80179.9	385.597	429.727	0
545	1	-94.7939	50.7694	-479.974	-944.505	-36312.2	-4331.39	224.346	611.968	0	-84.6507	-26.7181	-561.789	-6083.05	-46985.6	3058.39	216.364	210.828	0	0.396774	0.788516	68.3483	19.4506	-1614.47	1829.73	-311	200	0	-0.285601	-0.174406	85.9731	585.56	747.948	957.39	-914	200	0
545	2	-93.4696	49.0846	-468.367	-1213.2	-35640.5	-4179.34	223.905	612.59	0	-85.032	-25.3456	-553.32	-5920.67	-46568.6	2990.55	215.838	210.7	0	0.337414	0.830777	68.3082	22.6015	-1595.4	1826.41	-311	200	0	-0.596003	-0.169184	85.4031	552.19	936.283	968.678	-914	200	0
545	3	-92.0259	47.4477	-456.719	-1478.12	-34956.7	-4025.44	223.461	613.236	0	-85.2086	-23.9843	-544.733	-5745.62	-46127.8	2921.09	215.32	210.548	0	0.291046	0.873921	68.2575	36.9	-1564.48	1820.78	-311	200	0	-0.983471	-0.20033	85.2929	484.487	1095.85	970.761	-914	200	0
545	4	-90.4938	45.8453	-445.04	-1736.69	-34260	-3870.12	223.018	613.902	0	-85.1751	-22.6476	-536.045	-5556.74	-45664.8	2849.87	214.812	210.366	0	0.267379	0.919193	68.2113	62.3641	-1527.31	1814.53	-311	200	0	-1.40893	-0.276365	85.5861	396.665	1214.39	964.489	-914	200	0
545	5	-88.9093	44.2548	-433.318	-1985.13	-33550	-3714.13	222.574	614.581	0	-84.9368	-21.3431	-527.234	-5354.27	-45179.6	2776.91	214.308	210.155	0	0.271366	0.964342	68.1784	95.3399	-1492.77	1809.17	-311	200	0	-1.81362	-0.384793	86.1686	303.65	1296.94	952.741	-914	200	0
545	6	-87.3071	42.6455	-421.52	-2218.93	-32827.2	-3558.3	222.122	615.264	0	-84.5107	-20.0713	-518.249	-5140.82	-44669.4	2701.42	213.807	209.92	0	0.302581	1.00248	68.1582	129.536	-1468.69	1805.9	-311	200	0	-2.14508	-0.495061	86.9539	212.475	1351.87	936.923	-914	200	0
545	7	-85.7173	40.9829	-409.6	-2433.21	-32093	-3403.71	221.648	615.94	0	-83.9212	-18.8281	-509.026	-4921.07	-44129.2	2621.67	213.307	209.668	0	0.356822	1.02605	68.1415	158.833	-1458.59	1805.79	-311	200	0	-2.36148	-0.572027	87.9305	124.984	1377.51	917.439	-914	200	0
545	8	-84.1561	39.2372	-397.515	-2622.92	-31348.8	-3251.38	221.138	616.598	0	-83.191	-17.605	-499.516	-4700.22	-43553.8	2535.61	212.808	209.41	0	0.425678	1.03209	68.1171	179.958	-1461.68	1809.63	-311	200	0	-2.42707	-0.591854	89.0957	46.7574	1363.66	896.997	-914	200	0
545	9	-82.6135	37.3899	-385.246	-2783.16	-30593.4	-3101.57	220.587	617.224	0	-82.3341	-16.3898	-489.7	-4482.25	-42940.3	2441.86	212.313	209.153	0	0.496813	1.02547	68.0788	192.639	-1474.51	1817.5	-311	200	0	-2.32405	-0.544479	90.3922	-10.092	1301.15	879.531	-914	200	0
546	0	-81.0475	35.4364	-372.812	-2910.25	-29821.5	-2953.7	220.009	617.806	0	-81.3527	-15.1703	-479.596	-4268.75	-42289.5	2340.54	211.823	208.901	0	0.5581	1.01756	68.0335	197.745	-1492.85	1828.34	-311	200	0	-2.07317	-0.430237	91.7572	-37.1611	1193.54	866.706	-914	200	0	-145.419	16.7597	-578.568	-249465	273809	64388.8	461.234	432.464	0
546	1	-79.3872	33.3828	-360.245	-3003.22	-29023.1	-2806.8	219.435	618.337	0	-80.2426	-13.9364	-469.246	-4059.38	-41605.8	2233.56	211.335	208.651	0	0.601777	1.02034	68.0055	196.029	-1513.01	1840.35	-311	200	0	-1.73666	-0.263728	93.1602	-40.3709	1059.6	859.252	-914	200	0
546	2	-77.5449	31.2366	-347.548	-3063.87	-28186.7	-2659.68	218.898	618.816	0	-79.0021	-12.6849	-458.692	-3853.53	-40893.1	2123.9	210.849	208.401	0	0.625304	1.04079	68.0207	188.715	-1533.01	1851.81	-311	200	0	-1.39909	-0.0765825	94.5484	-35.3821	921.611	861.043	-914	200	0
546	3	-75.43	28.9995	-334.667	-3095.36	-27301.4	-2511.26	218.422	619.249	0	-77.6395	-11.4208	-447.949	-3651.02	-40153.6	2014.19	210.361	208.151	0	0.630086	1.07974	68.0828	178.46	-1552.67	1861.67	-311	200	0	-1.13855	0.0944913	95.8126	-35.5478	790.896	877.473	-914	200	0
546	4	-72.9602	26.6683	-321.503	-3100.89	-26359.5	-2360.7	218.012	619.645	0	-76.1703	-10.1559	-437.004	-3451.89	-39388.9	1905.54	209.866	207.899	0	0.620026	1.13314	68.1716	168.612	-1571.78	1869.79	-311	200	0	-0.997868	0.222813	96.8467	-46.5266	664.565	909.436	-914	200	0
546	5	-70.0697	24.2413	-307.941	-3083.45	-25357.1	-2207.47	217.656	620.013	0	-74.6104	-8.9052	-425.821	-3255.98	-38600.5	1797.83	209.35	207.646	0	0.60096	1.19385	68.2628	161.271	-1588.71	1876.79	-311	200	0	-0.974371	0.295598	97.6212	-64.6485	535.911	951.13	-914	200	0
546	6	-66.7164	21.7234	-293.888	-3046.16	-24291.3	-2051.11	217.345	620.365	0	-72.9722	-7.68064	-414.351	-3062.91	-37789	1690.43	208.8	207.392	0	0.579596	1.25429	68.3485	156.934	-1601.17	1883.34	-311	200	0	-1.03398	0.313324	98.187	-75.7095	404.668	992.14	-914	200	0
546	7	-62.8855	19.129	-279.296	-2991.75	-23159.6	-1891.19	217.079	620.712	0	-71.2602	-6.48464	-402.548	-2872.04	-36952.6	1582.67	208.203	207.135	0	0.561494	1.30833	68.4373	155.966	-1608.32	1889.49	-311	200	0	-1.12621	0.286072	98.6157	-62.7548	278.208	1020.23	-914	200	0
546	8	-58.5896	16.4853	-264.167	-2922.03	-21963.5	-1727.5	216.858	621.061	0	-69.468	-5.30845	-390.399	-2682.8	-36087.3	1474.06	207.563	206.872	0	0.54939	1.34967	68.5351	158.973	-1611.91	1894.39	-311	200	0	-1.19499	0.226663	98.9344	-21.5818	171.548	1026.06	-914	200	0
546	9	-53.8657	13.8328	-248.565	-2837.76	-20710.3	-1560.07	216.681	621.417	0	-67.5742	-4.13441	-377.939	-2495.4	-35188.5	1363.97	206.894	206.603	0	0.540894	1.37107	68.6295	165.861	-1614.89	1896.69	-311	200	0	-1.19551	0.147415	99.0883	34.7408	104.837	1009.27	-914	200	0
547	0	-48.7715	11.2198	-232.625	-2738.62	-19410.9	-1389.1	216.557	621.773	0	-65.539	-2.94022	-365.251	-2311.64	-34252.1	1251.16	206.223	206.329	0	0.527676	1.36946	68.6943	176.162	-1619.33	1895.28	-311	200	0	-1.1079	0.0587643	98.9622	89.5124	92.0252	979.297	-914	200	0	-77.4211	5.31078	-301.066	-129573	209229	29563.6	682.702	431.029	0
547	1	-43.3868	8.69053	-216.52	-2623.84	-18076.4	-1214.97	216.514	622.118	0	-63.3075	-1.7087	-352.418	-2134.36	-33274.7	1133.93	205.582	206.056	0	0.501044	1.35153	68.7077	189.618	-1625.93	1890.21	-311	200	0	-0.941666	-0.0294126	98.4524	136.599	131.918	948.82	-914	200	0
547	2	-37.8182	6.27359	-200.394	-2493.35	-16717.3	-1037.8	216.578	622.442	0	-60.8186	-0.437447	-339.47	-1965.69	-32251.2	1010.93	204.996	205.79	0	0.458586	1.33131	68.6619	205.082	-1634.71	1883.04	-311	200	0	-0.734406	-0.107372	97.5277	178.974	210.224	927.197	-914	200	0
547	3	-32.1986	3.98225	-184.33	-2347.78	-15345.4	-857.445	216.75	622.737	0	-58.017	0.860808	-326.365	-1806.2	-31176.4	882.162	204.474	205.534	0	0.402562	1.32176	68.5584	219.648	-1645.02	1876.11	-311	200	0	-0.541463	-0.176121	96.2528	215.939	308.296	917.904	-914	200	0
547	4	-26.6761	1.82138	-168.381	-2187.91	-13973.4	-674.445	217.013	622.994	0	-54.8616	2.1641	-313.012	-1655.61	-30045.8	749.405	204.011	205.289	0	0.334931	1.3295	68.4022	229.689	-1655.28	1870.84	-311	200	0	-0.415175	-0.256862	94.7771	236.964	410.988	918.638	-914	200	0
547	5	-21.3991	-0.206006	-152.593	-2014.6	-12615.1	-490.857	217.329	623.202	0	-51.33	3.44554	-299.31	-1513.79	-28855.2	615.571	203.595	205.058	0	0.258594	1.35499	68.2024	232.939	-1663.29	1866.36	-311	200	0	-0.382236	-0.383195	93.2907	231.069	504.502	924.262	-914	200	0
547	6	-16.5045	-2.09295	-137.019	-1829.31	-11283.6	-310.181	217.649	623.351	0	-47.4182	4.67984	-285.172	-1381.16	-27601	482.805	203.213	204.843	0	0.181316	1.39352	67.9726	229.842	-1667.01	1860.56	-311	200	0	-0.438187	-0.584084	91.9684	195.536	571.704	931.65	-914	200	0
547	7	-12.1064	-3.8215	-121.71	-1634.17	-9989.8	-136.661	217.922	623.427	0	-43.1398	5.85252	-270.535	-1258.33	-26281.5	350.726	202.853	204.651	0	0.114736	1.43635	67.7243	222.435	-1665.19	1852.13	-311	200	0	-0.567856	-0.868913	90.9448	130.566	601.512	942.129	-914	200	0
547	8	-8.2856	-5.35611	-106.728	-1431.65	-8742.08	24.8717	218.09	623.414	0	-38.5254	6.96191	-255.383	-1145.63	-24896.2	217.438	202.515	204.486	0	0.0697632	1.47329	67.462	211.903	-1657.98	1841.27	-311	200	0	-0.765561	-1.21911	90.303	35.4958	601.136	959.14	-914	200	0
547	9	-5.08275	-6.64016	-92.1684	-1224.68	-7548.08	168.522	218.106	623.287	0	-33.623	8.01548	-239.765	-1043	-23446.7	81.7444	202.21	204.35	0	0.0528294	1.49508	67.1935	198.239	-1646.65	1829.33	-311	200	0	-1.02304	-1.59155	90.0413	-83.9931	590.018	983.383	-914	200	0
548	0	-2.49776	-7.59769	-78.1826	-1017.69	-6413.5	287.51	217.968	623.017	0	-28.4933	9.02856	-223.785	-950.185	-21938.6	-56.3841	201.966	204.246	0	0.064285	1.49707	66.9428	181.712	-1632.55	1818.55	-311	200	0	-1.30283	-1.9305	90.0773	-213.454	584.91	1010.33	-914	200	0	-6.38307	7.03927	-24.5135	-18673.3	141510	6160.45	5761.4	775.38	0
548	1	-0.498699	-8.14649	-64.9458	-816.597	-5341.4	375.282	217.756	622.573	0	-23.2112	10.0192	-207.581	-866.864	-20382.9	-196.12	201.807	204.176	0	0.0978564	1.48163	66.7408	163.264	-1616.64	1811.03	-311	200	0	-1.53988	-2.18004	90.3131	-335.359	597.251	1032.6	-914	200	0
548	2	0.959114	-8.22522	-52.6085	-628.11	-4334.33	426.9	217.612	621.939	0	-17.8743	10.9943	-191.291	-793.393	-18796.3	-335.559	201.74	204.148	0	0.14082	1.45432	66.6087	143.894	-1600.34	1807.92	-311	200	0	-1.67049	-2.29586	90.6912	-431.768	639.125	1044.51	-914	200	0
548	3	1.91561	-7.82107	-41.2724	-458.689	-3397.77	440.359	217.675	621.114	0	-12.6082	11.9375	-175.026	-731.237	-17197.8	-471.71	201.742	204.178	0	0.17857	1.41961	66.56	124.733	-1586	1809.47	-311	200	0	-1.65649	-2.25681	91.1911	-486.69	719.56	1044.11	-914	200	0
548	4	2.40845	-6.98306	-31.0188	-313.377	-2542.7	417.596	218.027	620.103	0	-7.55816	12.8076	-158.857	-682.202	-15604.7	-600.73	201.769	204.294	0	0.202944	1.38189	66.6118	107.639	-1575.83	1815.56	-311	200	0	-1.49127	-2.07119	91.7694	-492.557	832.272	1032.25	-914	200	0
548	5	2.49668	-5.82484	-21.9689	-195.096	-1786.47	365.35	218.682	618.881	0	-2.87634	13.5481	-142.833	-646.896	-14031.1	-718.003	201.766	204.529	0	0.215572	1.34535	66.7739	95.0472	-1570.13	1825.74	-311	200	0	-1.19764	-1.77157	92.3195	-454.204	953.972	1012.01	-914	200	0
548	6	2.28105	-4.51394	-14.3132	-104.524	-1149.92	295.089	219.66	617.303	0	1.29072	14.0971	-127.009	-623.107	-12488.5	-818.579	201.673	204.906	0	0.223049	1.31186	67.029	89.0267	-1567.14	1838.48	-311	200	0	-0.823935	-1.40249	92.7198	-385.23	1058.8	988.389	-914	200	0
548	7	1.89006	-3.22956	-8.22965	-40.0806	-648.427	220.005	221.208	614.87	0	4.81475	14.3947	-111.467	-605.242	-10986.9	-897.727	201.433	205.43	0	0.230195	1.28141	67.3448	90.2686	-1565.58	1850.83	-311	200	0	-0.43283	-1.01403	92.8869	-299.209	1133.69	965.255	-914	200	0
548	8	1.43992	-2.10607	-3.75074	1.74988	-282.783	150.606	224.606	609.534	0	7.5977	14.3872	-96.3192	-586.057	-9535.37	-950.978	201.002	206.085	0	0.237233	1.2539	67.6934	97.5686	-1566.93	1859.78	-311	200	0	-0.0861375	-0.660084	92.7707	-205.084	1179.51	941.781	-914	200	0
548	9	1.00944	-1.20901	-0.72841	25.5917	-38.8402	92.7482	300	610	0	9.57858	14.0328	-81.7114	-559.134	-8142.29	-974.027	200.353	206.843	0	0.24067	1.22922	68.0465	107.96	-1573.9	1863.85	-311	200	0	0.170469	-0.386718	92.3478	-108.888	1200.17	914.053	-914	200	0
549	0	0.641582	-0.549109	1.09613	36.2484	106.045	48.4251	300	610	0	10.7366	13.306	-67.8047	-520.179	-6814.84	-962.974	199.493	207.672	0	0.235839	1.20645	68.3735	117.638	-1587.01	1863.5	-311	200	0	0.319803	-0.211662	91.6335	-13.7098	1192.15	880.889	-914	200	0	6.17051	6.66475	135.658	27721.1	107963	3768.02	0	0	0
549	1	0.353589	-0.104227	2.01446	38.0538	176.704	17.168	300	610	0	11.0918	12.2022	-54.7611	-467.828	-5558.9	-914.998	198.488	208.543	0	0.221382	1.18378	68.6581	124.686	-1604.07	1860.56	-311	200	0	0.366987	-0.11604	90.7093	79.652	1141.48	846.769	-914	200	0
549	2	0.14585	0.163984	2.30229	34.5548	196.262	-2.8502	300	610	0	10.7025	10.7457	-42.7294	-404.074	-4381.88	-829.897	197.45	209.457	0	0.202391	1.16001	68.9042	132.032	-1622.1	1857.52	-311	200	0	0.32245	-0.0579683	89.7694	169.381	1034.61	819.167	-914	200	0
549	3	0.00902168	0.298642	2.19328	28.4233	184.108	-14.0199	300	610	0	9.66846	9.00477	-31.8576	-332.983	-3298.13	-712.416	196.473	210.452	0	0.186391	1.13588	69.1284	145.68	-1638.53	1856.8	-311	200	0	0.201518	0.00921669	89.0972	254.031	877.917	804.452	-914	200	0
549	4	-0.0707237	0.340458	1.86911	21.5092	155.169	-18.7704	300	610	0	8.15017	7.10459	-22.3235	-259.213	-2332	-573.678	195.536	211.612	0	0.175958	1.11417	69.3514	168.65	-1651.8	1859.85	-311	200	0	0.0299041	0.122766	88.9258	333.254	703.184	805.214	-914	200	0
549	5	-0.108141	0.323909	1.45989	14.9695	120.031	-19.2638	300	610	0	6.37929	5.21833	-14.3369	-188.088	-1513.21	-429.635	194.454	213.119	0	0.167049	1.09781	69.5775	197.696	-1661.64	1866.27	-311	200	0	-0.168902	0.292859	89.2925	404.214	553.147	819.494	-914	200	0
549	6	-0.116762	0.275776	1.05055	9.42473	85.5173	-17.2507	300	610	0	4.6118	3.51946	-8.05878	-125.096	-864.138	-296.188	192.771	215.523	0	0.154978	1.0875	69.7884	225.823	-1668.91	1874.2	-311	200	0	-0.38624	0.494199	90.0287	463.489	460.243	843.558	-914	200	0
549	7	-0.107797	0.215222	0.689946	5.1131	55.4779	-14.0366	300	610	0	3.04574	2.12308	-3.48834	-73.964	-387.929	-184.15	188.793	221.203	0	0.142051	1.08194	69.9583	246.918	-1675.25	1881.82	-311	200	0	-0.616046	0.681961	90.8882	510.883	429.553	875.012	-914	200	0
549	8	-0.0897904	0.154747	0.400358	2.02452	31.5924	-10.5151	300	610	0	1.78221	1.06711	-0.444664	-35.7473	-67.8806	-97.7785	300	200	0	0.137263	1.07857	70.0656	258.229	-1682.02	1888.47	-311	200	0	-0.832893	0.81466	91.6872	543.976	440.299	912.33	-914	200	0
549	9	-0.0687324	0.101527	0.186127	0.00735765	14.0928	-7.23678	300	610	0	0.84325	0.332751	1.35832	-9.51264	124.225	-36.4613	300	200	0	0.146921	1.07383	70.0988	259.809	-1688.57	1894.67	-311	200	0	-0.988879	0.864366	92.3151	551.641	466.276	954.689	-914	200	0
550	0	-0.0484304	0.0588236	0.040763	-1.15329	2.35111	-4.48909	300	610	0	0.20286	-0.129143	2.233	6.70517	219.865	3.14023	300	200	0	0.168359	1.06564	70.0682	253.156	-1692.01	1901.37	-311	200	0	-1.03583	0.818688	92.6591	519.835	489.88	1002.43	-914	200	0	-0.528855	1.00161	161.957	32838.2	103504	2398.32	0	0	0
550	1	-0.0309836	0.0272579	-0.047674	-1.6831	-4.68008	-2.37409	300	610	0	-0.18952	-0.379312	2.46967	15.2302	248.64	25.5348	300	200	0	0.192805	1.05514	70.0081	240.586	-1688.84	1908.87	-311	200	0	-0.957151	0.679518	92.6413	442.9	498.652	1053.61	-914	200	0
550	2	-0.0172586	0.00585935	-0.092837	-1.78705	-8.16468	-0.875011	300	610	0	-0.392523	-0.477923	2.3113	18.3158	235.54	35.3662	300	200	0	0.211419	1.04414	69.954	224.671	-1677.39	1916.54	-311	200	0	-0.78641	0.461839	92.3347	327.323	484.853	1100.98	-914	200	0
550	3	-0.00730967	-0.00714236	-0.107735	-1.63376	-9.19473	0.0912067	300	610	0	-0.462442	-0.47764	1.94467	17.9062	199.926	36.8022	300	200	0	0.220472	1.03174	69.9172	207.646	-1659.39	1923.92	-311	200	0	-0.593841	0.195167	91.931	190.028	455.128	1135.61	-914	200	0
550	4	-0.000718037	-0.0137662	-0.103456	-1.35083	-8.69071	0.635861	300	610	0	-0.447507	-0.42053	1.50203	15.5359	155.614	33.2401	300	200	0	0.223577	1.01472	69.8871	191.266	-1639.01	1931.27	-311	200	0	-0.445374	-0.0832761	91.584	53.913	430.686	1154.02	-914	200	0
550	5	0.00315744	-0.0159333	-0.0886612	-1.02711	-7.36477	0.8732	300	610	0	-0.385566	-0.337557	1.06845	12.3207	111.583	27.229	300	200	0	0.228149	0.991079	69.8577	176.703	-1620.04	1938.69	-311	200	0	-0.374528	-0.346357	91.2917	-62.3838	432.535	1160.23	-914	200	0
550	6	0.0050092	-0.0152796	-0.0695843	-0.718533	-5.72436	0.905551	300	610	0	-0.303984	-0.249606	0.69178	9.00327	72.964	20.5266	300	200	0	0.239079	0.963367	69.84	164.351	-1604.27	1945.57	-311	200	0	-0.387102	-0.586754	90.8819	-151.37	466.507	1159.38	-914	200	0
550	7	0.00547665	-0.0130821	-0.0503198	-0.455447	-4.09871	0.816187	300	610	0	-0.220836	-0.16928	0.392734	6.02247	42.0609	14.2257	300	200	0	0.255663	0.938798	69.8488	153.907	-1592.58	1951	-311	200	0	-0.47168	-0.809763	90.1372	-212.658	521.359	1149.95	-914	200	0
550	8	0.00509246	-0.0102589	-0.0332442	-0.249884	-2.67538	0.667497	300	610	0	-0.1467	-0.102913	0.173974	3.59062	19.2784	8.90694	300	200	0	0.273055	0.924926	69.876	145.005	-1586.42	1954.29	-311	200	0	-0.604577	-1.02456	88.9914	-247.825	580.307	1126.43	-914	200	0
550	9	0.00426442	-0.00741256	-0.0194631	-0.101904	-1.53806	0.502425	300	610	0	-0.0865857	-0.052486	0.0274548	1.76433	3.88105	4.78698	300	200	0	0.28528	0.924117	69.8809	137.739	-1586.85	1955.06	-311	200	0	-0.754233	-1.23826	87.62	-260.59	632.233	1088.62	-914	200	0
551	0	0.00327991	-0.0048923	-0.00921912	-0.00467239	-0.700777	0.347615	300	610	0	-0.0416996	-0.0172352	-0.0600597	0.503957	-5.43437	1.84748	300	200	0	0.287409	0.934291	69.8107	131.792	-1592.9	1953.36	-311	200	0	-0.885423	-1.44723	86.3519	-256.267	673.033	1044.02	-914	200	0	-0.574342	-0.138559	156.895	31511.5	101147	3823.39	0	0	0
551	1	0.00232282	-0.00286	-0.00223018	0.0517879	-0.135832	0.217162	300	610	0	-0.0109206	0.00508723	-0.103216	-0.280783	-10.1424	-0.0628569	300	200	0	0.277319	0.954391	69.6382	125.914	-1602.57	1949.79	-311	200	0	-0.972069	-1.63712	85.4965	-239.294	703.373	1002.35	-914	200	0
551	2	0.0014956	-0.00135054	0.00205401	0.0780754	0.205179	0.116267	300	610	0	0.00807784	0.017315	-0.115722	-0.698494	-11.64	-1.15371	300	200	0	0.256528	0.985599	69.3833	120.199	-1614.17	1945.29	-311	200	0	-1.00689	-1.79062	85.2145	-212.445	727.859	968.967	-914	200	0
551	3	0.000841674	-0.000321651	0.00427232	0.0838809	0.376781	0.0443956	300	610	0	0.0180379	0.022281	-0.109116	-0.85538	-11.1133	-1.64335	300	200	0	0.228032	1.02855	69.0962	117.59	-1625.32	1940.71	-311	200	0	-0.990711	-1.88541	85.5003	-176.349	750.235	943.239	-914	200	0
551	4	0.000365351	0.000308256	0.00503838	0.0772181	0.430522	-0.00222025	300	610	0	0.0216139	0.0224797	-0.0923083	-0.843598	-9.48549	-1.72894	300	200	0	0.193102	1.08171	68.8154	121.076	-1632.76	1936.26	-311	200	0	-0.925144	-1.8922	86.2523	-130.787	765.974	923.399	-914	200	0
551	5	4.79297e-05	0.00063367	0.00487812	0.0641809	0.410091	-0.0287574	300	610	0	0.021093	0.0199139	-0.0716393	-0.736247	-7.41867	-1.57202	300	200	0	0.151814	1.14135	68.5435	130.403	-1633.87	1931.71	-311	200	0	-0.823933	-1.79329	87.3332	-78.8566	762.621	910.363	-914	200	0
551	6	-0.000140287	0.000745218	0.00420438	0.0490332	0.349451	-0.0405863	300	610	0	0.0182787	0.0160644	-0.0512144	-0.586746	-5.34585	-1.29437	300	200	0	0.106095	1.20206	68.2602	142.962	-1627.49	1927.41	-311	200	0	-0.716835	-1.60574	88.5651	-28.0631	727.441	905.813	-914	200	0
551	7	-0.000231776	0.000720504	0.00331575	0.0344781	0.272923	-0.0425485	300	610	0	0.0144813	0.0119358	-0.033365	-0.430835	-3.51673	-0.980414	300	200	0	0.0587687	1.2569	67.9608	156.735	-1612.94	1924.4	-311	200	0	-0.633845	-1.37661	89.7213	14.3281	653.356	909.196	-914	200	0
551	8	-0.000256745	0.000620393	0.00240951	0.0219989	0.196384	-0.0386038	300	610	0	0.0105715	0.00813907	-0.0191246	-0.289828	-2.04578	-0.683016	300	200	0	0.0101465	1.29822	67.6736	171.044	-1589.66	1923.71	-311	200	0	-0.587584	-1.15294	90.5761	47.9197	541.111	917.085	-914	200	0
551	9	-0.00024049	0.000488867	0.00160119	0.0122012	0.128964	-0.0317332	300	610	0	0.00706314	0.00498573	-0.00865687	-0.174201	-0.956156	-0.430593	300	200	0	-0.0392051	1.31997	67.4372	185.911	-1559.2	1925.76	-311	200	0	-0.564477	-0.960694	90.9951	82.6289	400.807	923.305	-914	200	0
552	0	-0.000202472	0.000354961	0.000945546	0.00511325	0.0748246	-0.0239996	300	610	0	0.0042039	0.0025783	-0.00160634	-0.0869515	-0.215676	-0.234125	300	200	0	-0.0815565	1.31957	67.2709	201.655	-1527.33	1930.2	-311	200	0	-0.531316	-0.809145	91.022	133.82	252.831	919.831	-914	200	0	-0.581647	-0.149226	156.963	31524.3	101133	3822.7	0	0	0
552	1	-0.000156473	0.000235651	0.000455848	0.000428424	0.0347763	-0.0166918	300	610	0	0.00205877	0.000886738	0.00263889	-0.0264208	0.235779	-0.093252	300	200	0	-0.102845	1.2984	67.1703	217.874	-1501.65	1935.88	-311	200	0	-0.461352	-0.700814	90.8801	208.823	123.336	899.896	-914	200	0
552	2	-0.000111371	0.000138958	0.000119948	-0.0023162	0.00760425	-0.0105001	300	610	0	0.000579965	-0.000191546	0.00476507	0.0115315	0.467232	-0.00113879	300	200	0	-0.0923366	1.26197	67.1186	232.728	-1486.54	1941.2	-311	200	0	-0.357976	-0.631539	90.8277	296.36	34.6089	862.034	-914	200	0
552	3	-7.21613e-05	6.67974e-05	-8.74796e-05	-0.00361808	-0.00892496	-0.00568827	300	610	0	-0.000339421	-0.00078867	0.00541941	0.0319773	0.544601	0.0519576	300	200	0	-0.0495661	1.21924	67.0999	243.517	-1481.43	1944.78	-311	200	0	-0.253686	-0.590149	90.9767	371.523	0.483637	812.713	-914	200	0
552	4	-4.10141e-05	1.73444e-05	-0.00019631	-0.00393523	-0.0173644	-0.00224353	300	610	0	-0.000827556	-0.00103796	0.00514949	0.0399202	0.524154	0.0762908	300	200	0	0.0163583	1.17901	67.109	247.872	-1483.27	1946.14	-311	200	0	-0.186899	-0.564523	91.2474	412.066	26.2324	765.348	-914	200	0
552	5	-1.8216e-05	-1.31565e-05	-0.000235478	-0.0036484	-0.0201463	4.51623e-06	300	610	0	-0.00100954	-0.00105754	0.00438035	0.0397275	0.449906	0.0811854	300	200	0	0.0914015	1.14739	67.1512	245.346	-1489.13	1945.71	-311	200	0	-0.17241	-0.550176	91.4946	410.892	103.347	735.134	-914	200	0
552	6	-2.93647e-06	-2.91245e-05	-0.000229922	-0.0030485	-0.0193439	0.00129649	300	610	0	-0.000993816	-0.000942707	0.00341588	0.0348802	0.353577	0.0743202	300	200	0	0.162068	1.12704	67.2331	237.921	-1497.5	1944.26	-311	200	0	-0.190713	-0.554008	91.658	376.791	208.142	732.946	-914	200	0
552	7	6.19864e-06	-3.48329e-05	-0.000199316	-0.00234013	-0.0165763	0.00188474	300	610	0	-0.000866285	-0.000764292	0.0024541	0.0279346	0.256037	0.0615123	300	200	0	0.218345	1.11532	67.3579	228.201	-1508.82	1941.97	-311	200	0	-0.20743	-0.584799	91.7547	327.151	313.091	761.313	-914	200	0
552	8	1.07118e-05	-3.3962e-05	-0.000157955	-0.00165385	-0.0130087	0.00199825	300	610	0	-0.000689678	-0.000570589	0.00160854	0.0206107	0.16943	0.0468145	300	200	0	0.254217	1.10495	67.5214	217.795	-1524.35	1938.31	-311	200	0	-0.200588	-0.63867	91.7688	279.213	397.034	813.434	-914	200	0
552	9	1.20296e-05	-2.94122e-05	-0.000115342	-0.0010621	-0.00940655	0.00182527	300	610	0	-0.000505911	-0.000391191	0.000930599	0.0139425	0.0994353	0.0327825	300	200	0	0.26808	1.09073	67.7014	207.547	-1544.72	1933.13	-311	200	0	-0.167622	-0.700845	91.649	244.521	449.796	876.471	-914	200	0
553	0	1.1353e-05	-2.32896e-05	-7.70903e-05	-0.000595235	-0.006214	0.00150819	300	610	0	-0.000339936	-0.000241406	0.000429867	0.00844637	0.0473364	0.0208063	300	200	0	0.262139	1.07492	67.8566	198.293	-1569.92	1927.47	-311	200	0	-0.112642	-0.763395	91.3889	228.096	479.034	937.85	-914	200	0	0.0668549	0.211411	157.903	32082.3	102616	3356.88	0	0	0
553	1	9.61045e-06	-1.69927e-05	-4.59063e-05	-0.000255846	-0.00363757	0.00114608	300	610	0	-0.00020398	-0.000126505	9.07199e-05	0.00427931	0.0117384	0.01144	300	200	0	0.242155	1.06512	67.9415	191.297	-1598.59	1923.47	-311	200	0	-0.038387	-0.83164	91.024	229.681	507.8	989.506	-914	200	0
553	2	7.46275e-06	-1.13463e-05	-2.25038e-05	-3.02102e-05	-0.00172256	0.000801237	300	610	0	-0.000101492	-4.53603e-05	-0.000115089	0.00137326	-0.0101282	0.00469084	300	200	0	0.217513	1.06876	67.9237	187.639	-1627.34	1923.37	-311	200	0	0.0442886	-0.909314	90.5989	245.596	557.607	1027.54	-914	200	0
553	3	5.33818e-06	-6.74716e-06	-6.36548e-06	0.000103121	-0.000416153	0.000507443	300	610	0	-3.04664e-05	6.70216e-06	-0.000219698	-0.00046131	-0.0214929	0.000251146	300	200	0	0.196909	1.08981	67.797	186.583	-1652.73	1928.25	-311	200	0	0.106875	-0.991676	90.1752	270.595	637.434	1050.24	-914	200	0
553	4	3.48021e-06	-3.29844e-06	3.67219e-06	0.000167485	0.000384585	0.000278026	300	610	0	1.40024e-05	3.58365e-05	-0.00025365	-0.0014611	-0.0254646	-0.0023314	300	200	0	0.182949	1.12801	67.5902	185.089	-1673.68	1937.07	-311	200	0	0.115001	-1.07902	89.8032	297.342	743.928	1057.81	-914	200	0
553	5	1.99704e-06	-9.2234e-07	9.00554e-06	0.000184523	0.000799118	0.000112975	300	610	0	3.79003e-05	4.83147e-05	-0.000242929	-0.00186173	-0.0247121	-0.00353828	300	200	0	0.172776	1.17884	67.3586	179.641	-1691.41	1947.21	-311	200	0	0.0544724	-1.1797	89.4885	316.506	860.246	1052.38	-914	200	0
553	6	9.06194e-07	5.53769e-07	1.09983e-05	0.000172319	0.00094218	4.60873e-06	300	610	0	4.71218e-05	4.97287e-05	-0.000207801	-0.0018701	-0.0213331	-0.00381032	300	200	0	0.161846	1.23434	67.1658	168.707	-1707.74	1956.19	-311	200	0	-0.0541968	-1.29517	89.2169	323.547	956.016	1036.06	-914	200	0
553	7	1.70968e-07	1.33644e-06	1.08327e-05	0.000144758	0.000912102	-5.82459e-05	300	610	0	4.68056e-05	4.46128e-05	-0.00016283	-0.00165196	-0.0168469	-0.00351245	300	200	0	0.14666	1.28612	67.0667	153.971	-1723.51	1962.96	-311	200	0	-0.170401	-1.41488	88.969	323.714	1000.86	1008.78	-914	200	0
553	8	-2.72134e-07	1.6271e-06	9.44601e-06	0.000111653	0.000786063	-8.74399e-05	300	610	0	4.10434e-05	3.63525e-05	-0.00011756	-0.00132958	-0.012259	-0.00292242	300	200	0	0.127869	1.32725	67.0884	139.466	-1738.28	1967.85	-311	200	0	-0.262594	-1.52352	88.7111	322.704	986.619	968.228	-914	200	0
553	9	-4.94452e-07	1.60022e-06	7.52252e-06	7.9307e-05	0.000619878	-9.38e-05	300	610	0	3.2837e-05	2.7269e-05	-7.75159e-05	-0.000985708	-0.00815962	-0.00223475	300	200	0	0.111907	1.35124	67.222	129.178	-1750.62	1971.43	-311	200	0	-0.319601	-1.60459	88.4137	314.326	932.684	911.274	-914	200	0
554	0	-5.63322e-07	1.39398e-06	5.51973e-06	5.12544e-05	0.000450425	-8.62734e-05	300	610	0	2.42037e-05	1.87953e-05	-4.52507e-05	-0.000670478	-0.00482983	-0.00157294	300	200	0	0.107471	1.3518	67.4326	125.389	-1757.99	1973.64	-311	200	0	-0.344798	-1.63862	88.0871	281.843	866.851	836.977	-914	200	0	-0.468096	0.799707	159.779	32306.7	103648	2692.15	0	0	0
554	1	-5.35757e-07	1.10921e-06	3.71013e-06	2.90147e-05	0.000299296	-7.166e-05	300	610	0	1.63543e-05	1.16825e-05	-2.13047e-05	-0.000409298	-0.00233952	-0.00100489	300	200	0	0.119316	1.32595	67.676	128.622	-1757.97	1973.98	-311	200	0	-0.35506	-1.6033	87.7783	211.016	808.663	750.288	-914	200	0
554	2	-4.56033e-07	8.1323e-07	2.22736e-06	1.27687e-05	0.00017672	-5.47144e-05	300	610	0	9.89147e-06	6.20013e-06	-4.9969e-06	-0.000210334	-0.000628789	-0.000558486	300	200	0	0.145767	1.27825	67.9125	137.897	-1751.22	1972.07	-311	200	0	-0.380304	-1.47877	87.5337	104.146	768.528	662.177	-914	200	0
554	3	-3.55825e-07	5.461e-07	1.10928e-06	1.90569e-06	8.51759e-05	-3.84481e-05	300	610	0	4.99632e-06	2.30882e-06	4.97506e-06	-7.08619e-05	0.000429767	-0.000235239	300	200	0	0.181403	1.22073	68.1178	150.944	-1741.93	1967.68	-311	200	0	-0.449973	-1.25689	87.4124	-16.6509	745.066	585.261	-914	200	0
554	4	-2.55787e-07	3.27405e-07	3.34189e-07	-4.56722e-06	2.23872e-05	-2.45119e-05	300	610	0	1.58616e-06	-2.03767e-07	1.01153e-05	1.77761e-05	0.000987147	-2.13413e-05	300	200	0	0.219497	1.16731	68.2833	164.958	-1733.97	1960.95	-311	200	0	-0.579563	-0.951241	87.5278	-119.292	719.14	528.85	-914	200	0
554	5	-1.67774e-07	1.62631e-07	-1.51296e-07	-7.74431e-06	-1.63824e-05	-1.35767e-05	300	610	0	-5.63623e-07	-1.62409e-06	1.18647e-05	6.66193e-05	0.00118992	0.000104184	300	200	0	0.252302	1.1285	68.3971	177.459	-1727.24	1952.96	-311	200	0	-0.768395	-0.600183	88.0091	-175.239	666.154	496.514	-914	200	0
554	6	-9.71675e-08	4.85039e-08	-4.12389e-07	-8.64766e-06	-3.67198e-05	-5.6709e-06	300	610	0	-1.73245e-06	-2.24707e-06	1.14559e-05	8.67591e-05	0.00116464	0.000163933	300	200	0	0.272429	1.10946	68.4337	186.593	-1718.43	1945.9	-311	200	0	-0.997554	-0.256979	88.9184	-170.966	578.71	486.832	-914	200	0
554	7	-4.49876e-08	-2.28963e-08	-5.13337e-07	-8.13603e-06	-4.40349e-05	-4.49308e-07	300	610	0	-2.19791e-06	-2.33735e-06	9.85508e-06	8.79946e-05	0.00101125	0.000178742	300	200	0	0.27456	1.10926	68.3751	191.132	-1704.42	1941.98	-311	200	0	-1.22805	0.0277891	90.2298	-112.932	468.181	496.769	-914	200	0
554	8	-9.62308e-09	-6.12181e-08	-5.10175e-07	-6.87184e-06	-4.29907e-05	2.60642e-06	300	610	0	-2.20349e-06	-2.11058e-06	7.7597e-06	7.82138e-05	0.000802488	0.000165945	300	200	0	0.256196	1.12184	68.2339	190.259	-1684.6	1942.05	-311	200	0	-1.40574	0.221519	91.8502	-19.7526	347.623	524.699	-914	200	0
554	9	1.18571e-08	-7.59525e-08	-4.47531e-07	-5.3257e-06	-3.72647e-05	4.05256e-06	300	610	0	-1.94398e-06	-1.72857e-06	5.6298e-06	6.32653e-05	0.000586785	0.000138803	300	200	0	0.219755	1.13921	68.0504	183.379	-1661.56	1945.45	-311	200	0	-1.47153	0.316037	93.614	91.6088	222.984	569.236	-914	200	0
555	0	2.27935e-08	-7.53687e-08	-3.58157e-07	-3.80179e-06	-2.95297e-05	4.40086e-06	300	610	0	-1.56301e-06	-1.30284e-06	3.73401e-06	4.71278e-05	0.000392807	0.000106649	300	200	0	0.174278	1.1543	67.8789	170.666	-1640.36	1950.35	-311	200	0	-1.37897	0.326326	95.2743	212.126	95.9134	626.331	-914	200	0	-0.468101	0.799703	159.779	32306.7	103648	2692.15	0	0	0
555	1	2.63639e-08	-6.60471e-08	-2.6407e-07	-2.47235e-06	-2.15617e-05	4.07642e-06	300	610	0	-1.15761e-06	-9.02737e-07	2.19883e-06	3.22307e-05	0.000234447	7.54463e-05	300	200	0	0.132945	1.16194	67.7715	153.758	-1626.44	1953.96	-311	200	0	-1.11365	0.282494	96.542	338.323	-33.111	690.535	-914	200	0
555	2	2.52734e-08	-5.28133e-08	-1.78491e-07	-1.41321e-06	-1.44099e-05	3.40387e-06	300	610	0	-7.86517e-07	-5.65068e-07	1.05402e-06	1.98229e-05	0.000115446	4.85114e-05	300	200	0	0.107415	1.16045	67.7571	135.227	-1623.07	1953.71	-311	200	0	-0.700977	0.216941	97.1646	467.863	-159.034	758.196	-914	200	0
555	3	2.16332e-08	-3.89077e-08	-1.08006e-07	-6.35775e-07	-8.57986e-06	2.61136e-06	300	610	0	-4.79382e-07	-3.03554e-07	2.70143e-07	1.03256e-05	3.32616e-05	2.72414e-05	300	200	0	0.102459	1.15309	67.8342	117.743	-1630.92	1948.58	-311	200	0	-0.199706	0.15565	97.0211	595.85	-267.196	825.275	-914	200	0
555	4	1.69611e-08	-2.6274e-08	-5.46041e-08	-1.12985e-07	-4.20496e-06	1.84437e-06	300	610	0	-2.4564e-07	-1.17005e-07	-2.12754e-07	3.63409e-06	-1.79559e-05	1.17643e-05	300	200	0	0.115433	1.1461	67.9823	104.17	-1648.92	1939.01	-311	200	0	0.312144	0.107727	96.1979	711.96	-341.978	883.022	-914	200	0
555	5	1.22526e-08	-1.58776e-08	-1.73902e-08	2.01065e-07	-1.18827e-06	1.18349e-06	300	610	0	-8.19631e-08	4.20125e-09	-4.65031e-07	-6.46497e-07	-4.52626e-05	1.46312e-06	300	200	0	0.140231	1.1445	68.1794	97.3536	-1674.31	1926.58	-311	200	0	0.751063	0.0540718	94.9831	800.081	-379.122	921.34	-914	200	0
555	6	8.08468e-09	-8.00726e-09	6.07925e-09	3.57656e-07	6.87855e-07	6.62413e-07	300	610	0	2.19152e-08	7.33882e-08	-5.54635e-07	-3.03055e-06	-5.55662e-05	-4.63399e-06	300	200	0	0.168905	1.15112	68.4092	98.7579	-1702.11	1913.99	-311	200	0	1.04252	-0.0406291	93.7712	842.071	-384.912	936.671	-914	200	0
555	7	4.72441e-09	-2.5275e-09	1.88483e-08	4.05047e-07	1.68452e-06	2.83844e-07	300	610	0	7.90273e-08	1.04418e-07	-5.40026e-07	-4.03994e-06	-5.48654e-05	-7.58704e-06	300	200	0	0.191533	1.16852	68.6497	107.357	-1725.85	1904.32	-311	200	0	1.14235	-0.198745	92.9223	824.959	-370.083	934.028	-914	200	0
555	8	2.22916e-09	9.24436e-10	2.39426e-08	3.84002e-07	2.05672e-06	3.23443e-08	300	610	0	1.02442e-07	1.09809e-07	-4.67242e-07	-4.13863e-06	-4.79212e-05	-8.38034e-06	300	200	0	0.199762	1.19811	68.8613	120.103	-1739.43	1899.55	-311	200	0	1.05067	-0.415269	92.63	749.693	-347.915	922.275	-914	200	0
555	9	5.28735e-10	2.79891e-09	2.40171e-08	3.2612e-07	2.02551e-06	-1.16112e-07	300	610	0	1.03691e-07	9.98165e-08	-3.69688e-07	-3.70195e-06	-3.82151e-05	-7.8373e-06	300	200	0	0.191594	1.23635	69.0009	133.726	-1739.69	1900.05	-311	200	0	0.804311	-0.665419	92.8764	634.46	-331.2	908.993	-914	200	0
556	0	-5.11963e-10	3.54295e-09	2.11965e-08	2.53959e-07	1.76607e-06	-1.87624e-07	300	610	0	9.2046e-08	8.21708e-08	-2.69523e-07	-3.00951e-06	-2.80784e-05	-6.59068e-06	300	200	0	0.172324	1.27393	69.0523	146.401	-1727.9	1905.06	-311	200	0	0.462626	-0.919402	93.5049	505.55	-324.952	899.923	-914	200	0	0.281857	0.959864	165.968	33722.8	108401	2796.54	0	0	0
556	1	-1.04928e-09	3.54832e-09	1.70476e-08	1.82192e-07	1.40634e-06	-2.0637e-07	300	610	0	7.43767e-08	6.22285e-08	-1.79799e-07	-2.25258e-06	-1.89027e-05	-5.08815e-06	300	200	0	0.150277	1.30068	69.037	158.222	-1708.81	1913.19	-311	200	0	0.0972099	-1.14645	94.3571	385.021	-320.059	900.895	-914	200	0
556	2	-1.2331e-09	3.12836e-09	1.26297e-08	1.19207e-07	1.03185e-06	-1.92544e-07	300	610	0	5.53501e-08	4.33435e-08	-1.06776e-07	-1.54882e-06	-1.13734e-05	-3.61764e-06	300	200	0	0.130837	1.31292	68.9918	170.559	-1687.56	1922.5	-311	200	0	-0.221538	-1.30907	95.3637	287.575	-296.205	916.822	-914	200	0
556	3	-1.19178e-09	2.51393e-09	8.58383e-09	6.87815e-08	6.93508e-07	-1.61638e-07	300	610	0	3.78117e-08	2.73179e-08	-5.20604e-08	-9.59534e-07	-5.68843e-06	-2.34085e-06	300	200	0	0.115931	1.31756	68.9412	184.978	-1667.11	1931.25	-311	200	0	-0.442188	-1.36723	96.5026	219.995	-235.159	948.013	-914	200	0
556	4	-1.02593e-09	1.86093e-09	5.23425e-09	3.15888e-08	4.16297e-07	-1.24598e-07	300	610	0	2.32198e-08	1.4847e-08	-1.43949e-08	-5.06323e-07	-1.74164e-06	-1.32768e-06	300	200	0	0.108757	1.32846	68.8981	202.499	-1647.98	1938.5	-311	200	0	-0.548064	-1.29414	97.7151	177.731	-133.953	988.68	-914	200	0
556	5	-8.08258e-10	1.26362e-09	2.68436e-09	6.43861e-09	2.0728e-07	-8.84462e-08	300	610	0	1.20618e-08	5.90669e-09	8.97719e-09	-1.85382e-07	7.35212e-07	-5.86855e-07	300	200	0	0.115209	1.35641	68.8792	223.509	-1630.53	1943.55	-311	200	0	-0.557962	-1.08657	98.9069	149.424	-8.78116	1030.46	-914	200	0
556	6	-5.86742e-10	7.69545e-10	8.98246e-10	-8.78916e-09	6.2393e-08	-5.71158e-08	300	610	0	4.20845e-09	6.22233e-11	2.13447e-08	2.12456e-08	2.07163e-06	-9.09512e-08	300	200	0	0.13915	1.40072	68.9015	247.636	-1617.23	1945.42	-311	200	0	-0.504084	-0.758886	99.9782	127.609	113.771	1067.21	-914	200	0
556	7	-3.89427e-10	3.93724e-10	-2.35773e-10	-1.64965e-08	-2.83488e-08	-3.22926e-08	300	610	0	-8.0861e-10	-3.30548e-09	2.59106e-08	1.37513e-07	2.59301e-06	2.05013e-07	300	200	0	0.177237	1.45068	68.9684	273.034	-1612.15	1943.15	-311	200	0	-0.407047	-0.330539	100.816	108.625	215.215	1095.65	-914	200	0
556	8	-2.29551e-10	1.30704e-10	-8.59669e-10	-1.8961e-08	-7.71411e-08	-1.41704e-08	300	610	0	-3.59677e-09	-4.84765e-09	2.54465e-08	1.87967e-07	2.58363e-06	3.50735e-07	300	200	0	0.219039	1.49261	69.0616	296.308	-1618.34	1936.61	-311	200	0	-0.275518	0.168009	101.296	85.7204	298.158	1112.99	-914	200	0
556	9	-1.10262e-10	-3.61034e-11	-1.11588e-09	-1.81174e-08	-9.59971e-08	-2.0616e-09	300	610	0	-4.771e-09	-5.15636e-09	2.21459e-08	1.94564e-07	2.2702e-06	3.92702e-07	300	200	0	0.252443	1.51424	69.1506	313.839	-1635.4	1926.97	-311	200	0	-0.125347	0.67873	101.302	52.7491	380.793	1117.39	-914	200	0
557	0	-2.85306e-11	-1.27705e-10	-1.13015e-09	-1.54723e-08	-9.53932e-08	5.14619e-09	300	610	0	-4.8773e-09	-4.71908e-09	1.76078e-08	1.75161e-07	1.81933e-06	3.70011e-07	300	200	0	0.269642	1.50684	69.2076	322.939	-1658.87	1916.33	-311	200	0	0.0126782	1.12446	100.738	13.5016	480.369	1110.32	-914	200	0	0.281857	0.959864	165.968	33722.8	108401	2796.54	0	0	0
557	1	2.18626e-11	-1.65146e-10	-1.00362e-09	-1.21068e-08	-8.36727e-08	8.67677e-09	300	610	0	-4.35693e-09	-3.90504e-09	1.28994e-08	1.43121e-07	1.34319e-06	3.1285e-07	300	200	0	0.27019	1.46878	69.2201	322.385	-1682.98	1906.79	-311	200	0	0.106259	1.44104	99.5845	-21.4393	600.566	1094.9	-914	200	0
557	2	4.82296e-11	-1.66983e-10	-8.11207e-10	-8.72839e-09	-6.69581e-08	9.67218e-09	300	610	0	-3.53828e-09	-2.97143e-09	8.65429e-09	1.07636e-07	9.09294e-07	2.42686e-07	300	200	0	0.259841	1.40769	69.2029	312.805	-1704.4	1899.53	-311	200	0	0.138473	1.59892	97.9578	-47.6623	726.534	1071.73	-914	200	0
557	3	5.76392e-11	-1.48131e-10	-6.03865e-10	-5.74531e-09	-4.93649e-08	9.09134e-09	300	610	0	-2.64574e-09	-2.08037e-09	5.18178e-09	7.44013e-08	5.51413e-07	1.73411e-07	300	200	0	0.246138	1.33743	69.19	296.138	-1722.51	1894.75	-311	200	0	0.114945	1.59964	96.0689	-68.5482	829.109	1040.28	-914	200	0
557	4	5.61772e-11	-1.19631e-10	-4.12657e-10	-3.3452e-09	-3.33641e-08	7.67346e-09	300	610	0	-1.81714e-09	-1.32003e-09	2.56746e-09	4.64223e-08	2.79906e-07	1.12906e-07	300	200	0	0.234955	1.27156	69.2047	274.147	-1737.3	1892.29	-311	200	0	0.0572869	1.46038	94.1471	-85.2581	878.883	1002.67	-914	200	0
557	5	4.86389e-11	-8.89814e-11	-2.53523e-10	-1.56643e-09	-2.01867e-08	5.94338e-09	300	610	0	-1.12409e-09	-7.25489e-10	7.58244e-10	2.4801e-08	9.04313e-08	6.46572e-08	300	200	0	0.229509	1.21934	69.2438	247.595	-1748.61	1892.44	-311	200	0	-0.00908911	1.20515	92.418	-93.3594	859.308	963.338	-914	200	0
557	6	3.85058e-11	-6.07509e-11	-1.31802e-10	-3.56958e-10	-1.02035e-08	4.24007e-09	300	610	0	-5.91595e-10	-2.9716e-10	-3.72368e-10	9.41292e-09	-2.92892e-08	2.92079e-08	300	200	0	0.230021	1.18632	69.2839	217.434	-1755.77	1895.85	-311	200	0	-0.0603234	0.868026	91.0965	-86.6607	770.611	926.281	-914	200	0
557	7	2.80889e-11	-3.72767e-11	-4.61047e-11	3.80985e-10	-3.24713e-09	2.75523e-09	300	610	0	-2.14905e-10	-1.54628e-11	-9.78019e-10	-5.56736e-10	-9.46307e-08	5.34397e-09	300	200	0	0.234911	1.17483	69.2923	186.128	-1757.16	1902.78	-311	200	0	-0.0774485	0.497504	90.3199	-59.6931	627.378	893.165	-914	200	0
557	8	1.87508e-11	-1.93358e-11	8.66409e-12	7.59844e-10	1.13957e-09	1.57302e-09	300	610	0	2.72957e-11	1.48343e-10	-1.20963e-09	-6.22243e-09	-1.20916e-07	-9.01377e-09	300	200	0	0.243225	1.1827	69.242	156.441	-1751.24	1912.53	-311	200	0	-0.0479222	0.150982	90.0555	-9.51258	457.087	863.85	-914	200	0
557	9	1.11462e-11	-6.71539e-12	3.91205e-11	8.87077e-10	3.52584e-09	7.05768e-10	300	610	0	1.63295e-10	2.24837e-10	-1.19858e-09	-8.73806e-09	-1.21613e-07	-1.61941e-08	300	200	0	0.254852	1.20352	69.1234	129.992	-1737.41	1923.63	-311	200	0	0.0349541	-0.121509	90.1283	59.4948	299.833	839.009	-914	200	0
558	0	5.44509e-12	1.34139e-12	5.19673e-11	8.54467e-10	4.47747e-09	1.22994e-10	300	610	0	2.22019e-10	2.42011e-10	-1.04933e-09	-9.14262e-09	-1.07515e-07	-1.83917e-08	300	200	0	0.26923	1.2306	68.9394	107.972	-1715.64	1934.14	-311	200	0	0.165038	-0.292861	90.3685	131.919	195.912	821.813	-914	200	0	0.528754	1.66991	160.858	32410.2	104513	1956.14	0	0	0
558	1	1.51802e-12	5.81372e-12	5.31578e-11	7.33845e-10	4.49078e-09	-2.26737e-10	300	610	0	2.29312e-10	2.23032e-10	-8.38408e-10	-8.2852e-09	-8.659e-08	-1.74625e-08	300	200	0	0.284932	1.26053	68.701	91.9096	-1686.09	1942	-311	200	0	0.319849	-0.357053	90.702	188.183	164.182	815.999	-914	200	0
558	2	-9.20839e-13	7.69194e-12	4.75045e-11	5.77e-10	3.96302e-09	-4.00782e-10	300	610	0	2.06166e-10	1.85528e-10	-6.17179e-10	-6.80442e-09	-6.42357e-08	-1.48462e-08	300	200	0	0.300544	1.29129	68.4278	83.1724	-1649.24	1945.81	-311	200	0	0.468259	-0.321073	91.1272	218.633	194.938	822.012	-914	200	0
558	3	-2.21328e-12	7.85476e-12	3.85904e-11	4.18029e-10	3.18709e-09	-4.53066e-10	300	610	0	1.68277e-10	1.41846e-10	-4.16401e-10	-5.14179e-09	-4.37246e-08	-1.1572e-08	300	200	0	0.316389	1.31905	68.135	81.8526	-1606.99	1945.68	-311	200	0	0.578912	-0.210977	91.6502	229.07	263.151	835.944	-914	200	0
558	4	-2.69249e-12	7.01189e-12	2.88643e-11	2.76789e-10	2.36099e-09	-4.2911e-10	300	610	0	1.26431e-10	9.98195e-11	-2.51317e-10	-3.57282e-09	-2.67186e-08	-8.30978e-09	300	200	0	0.333603	1.3392	67.8226	85.9835	-1563.32	1943.19	-311	200	0	0.629986	-0.0743987	92.2207	230.586	345.673	851.959	-914	200	0
558	5	-2.647e-12	5.69129e-12	1.98309e-11	1.62582e-10	1.60453e-09	-3.64176e-10	300	610	0	8.72971e-11	6.37552e-11	-1.26439e-10	-2.24477e-09	-1.37555e-08	-5.44343e-09	300	200	0	0.350947	1.34843	67.4864	92.6499	-1523.45	1940.14	-311	200	0	0.617715	0.0409535	92.7005	227.245	427.748	864.52	-914	200	0
558	6	-2.30526e-12	4.25346e-12	1.22728e-11	7.75354e-11	9.78304e-10	-2.83423e-10	300	610	0	5.43892e-11	3.54187e-11	-3.95653e-11	-1.21358e-09	-4.66232e-09	-3.14643e-09	300	200	0	0.364473	1.34511	67.1399	100.149	-1492.73	1937.32	-311	200	0	0.55324	0.108413	92.89	216.474	500.564	869.182	-914	200	0
558	7	-1.83393e-12	2.91966e-12	6.46405e-12	1.93934e-11	5.01616e-10	-2.03203e-10	300	610	0	2.89842e-11	1.49038e-11	1.50999e-11	-4.76002e-10	1.12168e-09	-1.45064e-09	300	200	0	0.369523	1.33007	66.818	108.359	-1475.38	1934.54	-311	200	0	0.453099	0.118863	92.6185	195.489	560.988	862.727	-914	200	0
558	8	-1.34429e-12	1.80469e-12	2.35361e-12	-1.63476e-11	1.67739e-10	-1.32854e-10	300	610	0	1.09219e-11	1.33187e-12	4.47295e-11	4.82011e-12	4.31346e-09	-3.02683e-10	300	200	0	0.362507	1.30763	66.5573	117.52	-1473.25	1931.65	-311	200	0	0.335139	0.0723486	91.8459	163.496	613.135	841.919	-914	200	0
558	9	-9.02493e-13	9.48477e-13	-2.90297e-13	-3.49479e-11	-4.42235e-11	-7.65664e-11	300	610	0	-7.65177e-13	-6.63014e-12	5.64322e-11	2.80695e-10	5.63431e-09	3.93422e-10	300	200	0	0.341415	1.28389	66.3751	127.547	-1485.91	1929.23	-311	200	0	0.214495	-0.0219499	90.6911	120.928	665.028	803.752	-914	200	0
559	0	-5.40884e-13	3.43112e-13	-1.77581e-12	-4.14755e-11	-1.60819e-10	-3.50755e-11	300	610	0	-7.39346e-12	-1.04174e-11	5.64325e-11	4.05843e-10	5.72198e-09	7.46742e-10	300	200	0	0.305483	1.26283	66.2655	138.348	-1511.25	1928.65	-311	200	0	0.0923448	-0.148317	89.3843	67.5215	722.555	751.268	-914	200	0	-0.187196	0.708205	155.124	31002.1	100721	2831.23	0	0	0
559	1	-2.68489e-13	-4.58507e-14	-2.41818e-12	-4.02837e-11	-2.08682e-10	-7.03831e-12	300	610	0	-1.03229e-11	-1.13529e-11	4.97046e-11	4.29411e-10	5.09019e-09	8.60854e-10	300	200	0	0.25586	1.24469	66.2118	150.36	-1544.95	1931.28	-311	200	0	-0.0463426	-0.28357	88.1874	2.07073	783.596	697.756	-914	200	0
559	2	-7.98648e-14	-2.64019e-13	-2.49921e-12	-3.47956e-11	-2.11321e-10	9.92083e-12	300	610	0	-1.07765e-11	-1.05372e-11	3.99103e-11	3.91765e-10	4.12006e-09	8.23827e-10	300	200	0	0.196301	1.22849	66.2037	164.162	-1579.92	1937.46	-311	200	0	-0.21227	-0.395552	87.3259	-73.4586	835.072	660.549	-914	200	0
559	3	3.81069e-14	-3.57977e-13	-2.24783e-12	-2.74917e-11	-1.87643e-10	1.84887e-11	300	610	0	-9.7524e-12	-8.81194e-12	2.95207e-11	3.23412e-10	3.07106e-09	7.04318e-10	300	200	0	0.132452	1.21367	66.238	179.27	-1608.07	1945.94	-311	200	0	-0.388741	-0.461593	86.9487	-152.347	858.149	650.783	-914	200	0
559	4	1.01392e-13	-3.69319e-13	-1.8353e-12	-2.00146e-11	-1.51658e-10	2.12105e-11	300	610	0	-8.00088e-12	-6.76938e-12	2.00276e-11	2.45553e-10	2.1018e-09	5.51633e-10	300	200	0	0.0703271	1.19859	66.3056	194.059	-1624.11	1954.75	-311	200	0	-0.532551	-0.486128	87.0785	-229.422	839.366	668.611	-914	200	0
559	5	1.25689e-13	-3.31808e-13	-1.3793e-12	-1.33294e-11	-1.12887e-10	2.02466e-11	300	610	0	-6.03994e-12	-4.78793e-12	1.21818e-11	1.71512e-10	1.29393e-09	3.98079e-10	300	200	0	0.0140077	1.18094	66.3859	206.958	-1628.13	1962.54	-311	200	0	-0.601539	-0.489427	87.5893	-305.859	779.6	704.454	-914	200	0
559	6	1.24673e-13	-2.70681e-13	-9.52675e-13	-7.89654e-12	-7.71362e-11	1.72785e-11	300	610	0	-4.19238e-12	-3.07785e-12	6.21841e-12	1.08494e-10	6.75175e-10	2.62331e-10	300	200	0	-0.0357647	1.16092	66.4495	216.959	-1625.07	1968.76	-311	200	0	-0.588025	-0.491602	88.2662	-383.704	693.718	744.475	-914	200	0
559	7	1.09225e-13	-2.03264e-13	-5.93804e-13	-3.83144e-12	-4.73849e-11	1.35119e-11	300	610	0	-2.63029e-12	-1.72768e-12	2.04837e-12	5.93261e-11	2.38924e-10	1.53007e-10	300	200	0	-0.0797611	1.1413	66.4734	223.411	-1622.05	1973.12	-311	200	0	-0.522718	-0.509106	88.8932	-456.911	601.028	778.341	-914	200	0
559	8	8.73208e-14	-1.40268e-13	-3.16675e-13	-1.0374e-12	-2.46299e-11	9.73538e-12	300	610	0	-1.41857e-12	-7.45415e-13	-5.93408e-13	2.39839e-11	-4.03847e-11	7.19081e-11	300	200	0	-0.117513	1.12443	66.4622	226.059	-1624.62	1975.55	-311	200	0	-0.445509	-0.549887	89.3005	-509.236	516.947	803.746	-914	200	0
559	9	6.43161e-14	-8.73253e-14	-1.19583e-13	6.92716e-13	-8.61032e-12	6.40335e-12	300	610	0	-5.52755e-13	-9.17888e-14	-2.04156e-12	8.0435e-13	-1.96159e-10	1.67071e-11	300	200	0	-0.146146	1.11169	66.4455	225.223	-1634.07	1976.29	-311	200	0	-0.379411	-0.611026	89.3939	-520.215	449.582	823.572	-914	200	0
560	0	4.34214e-14	-4.64744e-14	7.99196e-15	1.60486e-12	1.6267e-12	3.72416e-12	300	610	0	1.09466e-14	2.94958e-13	-2.63077e-12	-1.26187e-11	-2.62334e-10	-1.70227e-11	300	200	0	-0.160546	1.10497	66.4522	221.99	-1647.96	1975.41	-311	200	0	-0.321396	-0.684527	89.1952	-474.341	393.217	840.78	-914	200	0	-0.187196	0.708205	155.124	31002.1	100721	2831.23	0	0	0
560	1	2.62311e-14	-1.74462e-14	8.03887e-14	1.93796e-12	7.31854e-12	1.73974e-12	300	610	0	3.33742e-13	4.82152e-13	-2.65588e-12	-1.88318e-11	-2.69105e-10	-3.43861e-11	300	200	0	-0.155658	1.10533	66.4931	217.715	-1662.75	1972.64	-311	200	0	-0.246121	-0.761421	88.8255	-369.135	324.602	856.609	-914	200	0
560	2	1.32201e-14	1.32367e-15	1.12429e-13	1.89842e-12	9.71852e-12	3.91374e-13	300	610	0	4.79544e-13	5.32295e-13	-2.35367e-12	-2.01588e-11	-2.40914e-10	-4.02696e-11	300	200	0	-0.129232	1.10903	66.5671	212.958	-1675.51	1968.06	-311	200	0	-0.131993	-0.833646	88.4214	-219.425	216.609	870.188	-914	200	0
560	3	4.1632e-15	1.19576e-14	1.17446e-13	1.64935e-12	9.9397e-12	-4.30532e-13	300	610	0	5.06199e-13	4.97662e-13	-1.8993e-12	-1.85183e-11	-1.95982e-10	-3.88511e-11	300	200	0	-0.0816631	1.10735	66.6716	207.653	-1684.14	1962.64	-311	200	0	0.0074277	-0.899074	88.081	-53.8629	62.8116	878.614	-914	200	0
560	4	-1.54041e-15	1.66459e-14	1.06328e-13	1.3095e-12	8.88181e-12	-8.51757e-13	300	610	0	4.61173e-13	4.18416e-13	-1.41161e-12	-1.53673e-11	-1.46783e-10	-3.34036e-11	300	200	0	-0.0150021	1.09308	66.8019	202.411	-1687.37	1957.79	-311	200	0	0.129132	-0.960878	87.8784	98.0378	-109.915	878.546	-914	200	0
560	5	-4.63606e-15	1.73569e-14	8.72591e-14	9.57981e-13	7.21464e-12	-9.92391e-13	300	610	0	3.80301e-13	3.22967e-13	-9.62918e-13	-1.17234e-11	-1.00995e-10	-2.62889e-11	300	200	0	0.0659173	1.06699	66.9534	198.546	-1684.42	1954.63	-311	200	0	0.196991	-1.01386	87.8834	219.682	-254.509	868.294	-914	200	0
560	6	-5.86317e-15	1.56963e-14	6.58918e-14	6.41658e-13	5.39593e-12	-9.5493e-13	300	610	0	2.88463e-13	2.29583e-13	-5.90136e-13	-8.23066e-12	-6.26287e-11	-1.90641e-11	300	200	0	0.152358	1.03645	67.1287	196.015	-1674.18	1953.29	-311	200	0	0.200876	-1.03956	88.1347	309.65	-329.752	849.083	-914	200	0
560	7	-5.86966e-15	1.28701e-14	4.57506e-14	3.83286e-13	3.70693e-12	-8.1954e-13	300	610	0	2.01268e-13	1.4852e-13	-3.05446e-13	-5.24119e-12	-3.31027e-11	-1.26372e-11	300	200	0	0.232335	1.00882	67.3297	192.245	-1655.35	1952.59	-311	200	0	0.148089	-1.02329	88.607	373.436	-318.786	824.812	-914	200	0
560	8	-5.17358e-15	9.71078e-15	2.87158e-14	1.89037e-13	2.29388e-12	-6.43988e-13	300	610	0	1.27139e-13	8.42053e-14	-1.05346e-13	-2.89751e-12	-1.21801e-11	-7.4354e-12	300	200	0	0.292221	0.98783	67.5458	184.387	-1627.46	1950.44	-311	200	0	0.0482343	-0.965991	89.2154	415.653	-233.637	800.103	-914	200	0
560	9	-4.15655e-15	6.73654e-15	1.5498e-14	5.48155e-14	1.20795e-12	-4.66275e-13	300	610	0	6.93606e-14	3.7188e-14	2.22618e-14	-1.20455e-12	1.3016e-12	-3.55813e-12	300	200	0	0.320008	0.974619	67.7651	172.177	-1592.6	1944.79	-311	200	0	-0.0944264	-0.875967	89.8409	439.941	-104.777	776.975	-914	200	0
561	0	-3.07624e-15	4.22333e-15	6.05064e-15	-2.88907e-14	4.39583e-13	-3.08506e-13	300	610	0	2.78711e-14	5.72166e-15	9.29758e-14	-8.75672e-14	8.89772e-12	-9.04673e-13	300	200	0	0.310501	0.968593	67.9831	158.046	-1556.64	1934.71	-311	200	0	-0.273043	-0.760056	90.3419	455.431	35.245	753.455	-914	200	0	-0.422366	0.169704	156.158	31852.4	100351	3170.33	0	0	0
561	1	-2.08835e-15	2.27483e-15	-1.02519e-16	-7.35732e-14	-5.46023e-14	-1.81016e-13	300	610	0	6.93766e-16	-1.30521e-14	1.22548e-13	5.65083e-13	1.22043e-11	7.28798e-13	300	200	0	0.269451	0.967246	68.1879	145.4	-1527.47	1920.94	-311	200	0	-0.469155	-0.629085	90.5524	476.154	161.917	727.127	-914	200	0
561	2	-1.27138e-15	8.83323e-16	-3.62806e-15	-9.04917e-14	-3.32225e-13	-8.61331e-14	300	610	0	-1.50146e-14	-2.229e-14	1.2494e-13	8.72953e-13	1.26504e-11	1.58107e-12	300	200	0	0.211608	0.967673	68.3533	136.822	-1511.15	1905.24	-311	200	0	-0.65978	-0.507664	90.3312	509.539	262.929	699.379	-914	200	0
561	3	-6.50079e-16	-2.20411e-17	-5.22252e-15	-8.94301e-14	-4.52235e-13	-2.1311e-14	300	610	0	-2.2256e-14	-2.49438e-14	1.11419e-13	9.45885e-13	1.13986e-11	1.88259e-12	300	200	0	0.152716	0.968137	68.4519	132.868	-1510.08	1889.39	-311	200	0	-0.828659	-0.429967	89.6617	551.872	336.928	675.175	-914	200	0
561	4	-2.15356e-16	-5.39953e-16	-5.5166e-15	-7.81575e-14	-4.67317e-13	1.84994e-14	300	610	0	-2.3766e-14	-2.34957e-14	9.0361e-14	8.75045e-13	9.31987e-12	1.83149e-12	300	200	0	0.104036	0.966221	68.4699	132.215	-1523.27	1875.05	-311	200	0	-0.972603	-0.425985	88.6975	592.856	388.719	659.626	-914	200	0
561	5	6.0264e-17	-7.73352e-16	-5.02797e-15	-6.23579e-14	-4.20273e-13	3.91828e-14	300	610	0	-2.18007e-14	-1.98618e-14	6.74806e-14	7.29987e-13	7.01355e-12	1.58375e-12	300	200	0	0.0725328	0.957398	68.4155	132.746	-1546.85	1864.07	-311	200	0	-1.10165	-0.508871	87.6756	620.286	426.942	654.866	-914	200	0
561	6	2.11547e-16	-8.15342e-16	-4.14757e-15	-4.58393e-14	-3.43117e-13	4.64032e-14	300	610	0	-1.80715e-14	-1.54045e-14	4.628e-14	5.59554e-13	4.85134e-12	1.25249e-12	300	200	0	0.0603089	0.938444	68.3154	132.617	-1575.09	1858.32	-311	200	0	-1.22761	-0.66306	86.7718	627.292	462.532	659.562	-914	200	0
561	7	2.73306e-16	-7.42274e-16	-3.14688e-15	-3.08767e-14	-2.57849e-13	4.50221e-14	300	610	0	-1.37729e-14	-1.10051e-14	2.8573e-14	3.9485e-13	3.02977e-12	9.12706e-13	300	200	0	0.0641478	0.911276	68.2021	131.317	-1601.31	1859.33	-311	200	0	-1.34936	-0.848744	86.0473	614.737	504.508	671.615	-914	200	0
561	8	2.76229e-16	-6.11767e-16	-2.19635e-15	-1.85927e-14	-1.78081e-13	3.88603e-14	300	610	0	-9.65927e-15	-7.16364e-15	1.49857e-14	2.53077e-13	1.62123e-12	6.08527e-13	300	200	0	0.079968	0.882184	68.1086	130.652	-1619.24	1867.88	-311	200	0	-1.45372	-1.02419	85.5249	583.786	553.812	690.437	-914	200	0
561	9	2.44977e-16	-4.63793e-16	-1.38798e-15	-9.31323e-15	-1.10987e-13	3.06845e-14	300	610	0	-6.14253e-15	-4.10088e-15	5.38703e-15	1.41392e-13	6.18102e-13	3.61088e-13	300	200	0	0.107355	0.85823	68.0671	134.908	-1625.29	1883.52	-311	200	0	-1.53162	-1.16076	85.2805	532.183	599.024	715.932	-914	200	0
562	0	1.97801e-16	-3.2342e-16	-7.57728e-16	-2.86764e-15	-5.91788e-14	2.23254e-14	300	610	0	-3.38823e-15	-1.85101e-15	-7.74032e-16	6.03204e-14	-3.23434e-14	1.75772e-13	300	200	0	0.148771	0.843528	68.0975	148.385	-1620.06	1904.39	-311	200	0	-1.58726	-1.24797	85.4298	460.142	622.341	746.346	-914	200	0	-0.42465	0.0719697	159.844	32387.4	103519	3261.16	0	0	0
562	1	1.47094e-16	-2.04152e-16	-3.05022e-16	1.18016e-15	-2.2336e-14	1.48576e-14	300	610	0	-1.40068e-15	-3.36762e-16	-4.22406e-15	6.51671e-15	-4.02462e-13	4.82673e-14	300	200	0	0.205818	0.837278	68.1915	171.144	-1606.81	1927.78	-311	200	0	-1.63098	-1.29158	86.0328	376.08	615.032	777.805	-914	200	0
562	2	1.00403e-16	-1.11239e-16	-8.37155e-18	3.36674e-15	1.50989e-15	8.79255e-15	300	610	0	-9.09368e-17	5.74009e-16	-5.70404e-15	-2.51947e-14	-5.67278e-13	-3.07961e-14	300	200	0	0.27611	0.835244	68.31	198.125	-1589.02	1950.43	-311	200	0	-1.66736	-1.30212	87.0417	294.358	584.958	805.948	-914	200	0
562	3	6.15869e-17	-4.45561e-17	1.63186e-16	4.22252e-15	1.50401e-14	4.25716e-15	300	610	0	6.72942e-16	1.02922e-15	-5.87489e-15	-4.04234e-14	-5.94406e-13	-7.2582e-14	300	200	0	0.352221	0.833054	68.4071	222.924	-1569.49	1968.86	-311	200	0	-1.68462	-1.28566	88.353	228.851	546.485	827.108	-914	200	0
562	4	3.19271e-17	-9.04379e-19	2.42368e-16	4.21112e-15	2.10261e-14	1.14198e-15	300	610	0	1.0319e-15	1.16824e-15	-5.27269e-15	-4.43597e-14	-5.39135e-13	-8.79533e-14	300	200	0	0.422914	0.828642	68.4534	241.011	-1549.8	1980.34	-311	200	0	-1.65195	-1.24189	89.8758	189.244	506.203	837.522	-914	200	0
562	5	1.10676e-17	2.4301e-17	2.58997e-16	3.70249e-15	2.1961e-14	-7.85255e-16	300	610	0	1.11526e-15	1.10888e-15	-4.29782e-15	-4.13341e-14	-4.43078e-13	-8.63048e-14	300	200	0	0.476804	0.823544	68.4383	249.533	-1530.72	1983.8	-311	200	0	-1.53539	-1.1668	91.512	179.988	457.688	834.187	-914	200	0
562	6	-2.24509e-18	3.58956e-17	2.37679e-16	2.96863e-15	1.98801e-14	-1.7997e-15	300	610	0	1.03022e-15	9.42549e-16	-3.2249e-15	-3.46664e-14	-3.35024e-13	-7.50673e-14	300	200	0	0.506723	0.821988	68.3711	246.674	-1513.97	1979.75	-311	200	0	-1.3228	-1.06044	93.1171	196.888	385.313	817.545	-914	200	0
562	7	-9.63158e-18	3.82823e-17	1.97085e-16	2.19276e-15	1.63136e-14	-2.16838e-15	300	610	0	8.58497e-16	7.3454e-16	-2.22354e-15	-2.66998e-14	-2.32955e-13	-5.96564e-14	300	200	0	0.511154	0.827109	68.2844	232.902	-1502.79	1969.81	-311	200	0	-1.03349	-0.935637	94.5272	223.184	275.656	791.395	-914	200	0
562	8	-1.27301e-17	3.50903e-17	1.50248e-16	1.48524e-15	1.2318e-14	-2.12183e-15	300	610	0	6.57411e-16	5.27369e-16	-1.38271e-15	-1.8936e-14	-1.46497e-13	-4.36833e-14	300	200	0	0.492955	0.839123	68.2158	211.995	-1500.58	1956.25	-311	200	0	-0.705903	-0.814119	95.5863	236.849	131.087	760.796	-914	200	0
562	9	-1.29939e-17	2.90714e-17	1.05405e-16	9.0137e-16	8.55209e-15	-1.8421e-15	300	610	0	4.63416e-16	3.45381e-16	-7.34412e-16	-1.22146e-14	-7.93209e-14	-2.92914e-14	300	200	0	0.457479	0.858054	68.1835	189.709	-1509.49	1941.43	-311	200	0	-0.378774	-0.703393	96.1583	227.243	-27.787	730.929	-914	200	0
563	0	-1.15963e-17	2.21448e-17	6.70563e-17	4.58209e-16	5.36727e-15	-1.46163e-15	300	610	0	2.96628e-16	1.99568e-16	-2.74115e-16	-6.89383e-15	-3.12411e-14	-1.75245e-14	300	200	0	0.410752	0.885305	68.186	171.36	-1529.71	1927.54	-311	200	0	-0.0863407	-0.585967	96.1515	200.541	-175.294	706.702	-914	200	0	-0.42465	0.0719697	159.844	32387.4	103519	3261.16	0	0	0
563	1	-9.41025e-18	1.55221e-17	3.70126e-17	1.48783e-16	2.89624e-15	-1.06863e-15	300	610	0	1.65367e-16	9.19393e-17	2.32148e-17	-3.01272e-15	1.27191e-16	-8.66976e-15	300	200	0	0.358534	0.921621	68.2119	160.683	-1559.13	1916.46	-311	200	0	0.134997	-0.45075	95.516	169.661	-293.035	692.139	-914	200	0
563	2	-7.03141e-18	9.86379e-18	1.53261e-17	-4.68606e-17	1.13021e-15	-7.15257e-16	300	610	0	7.01826e-17	1.90966e-17	1.91397e-16	-4.22086e-16	1.81472e-14	-2.54505e-15	300	200	0	0.305467	0.966787	68.2397	159.548	-1593.37	1909.2	-311	200	0	0.254645	-0.324995	94.2612	145.311	-367.469	689.18	-914	200	0
563	3	-4.82538e-18	5.4345e-18	1.0302e-18	-1.53759e-16	-1.99185e-17	-4.2681e-16	300	610	0	7.0887e-18	-2.50612e-17	2.65275e-16	1.11773e-15	2.63443e-14	1.27979e-15	300	200	0	0.254023	1.02158	68.2351	167.24	-1626.44	1905.6	-311	200	0	0.269124	-0.25346	92.5319	133.873	-383.923	697.172	-914	200	0
563	4	-2.98171e-18	2.23995e-18	-7.31208e-18	-1.96889e-16	-6.78812e-16	-2.10081e-16	300	610	0	-3.00324e-17	-4.74619e-17	2.76123e-16	1.86978e-15	2.79163e-14	3.32631e-15	300	200	0	0.205116	1.08689	68.1606	180.938	-1652.42	1904.95	-311	200	0	0.202045	-0.255904	90.6114	136.232	-331.308	713.265	-914	200	0
563	5	-1.56619e-18	1.36181e-19	-1.12367e-17	-1.98212e-16	-9.76712e-16	-6.04258e-17	300	610	0	-4.77946e-17	-5.46825e-17	2.4944e-16	2.07926e-15	2.54918e-14	4.10637e-15	300	200	0	0.16032	1.1602	67.9963	197.836	-1668.22	1907.1	-311	200	0	0.0844865	-0.317733	88.8208	147.754	-213.766	733.292	-914	200	0
563	6	-5.65611e-19	-1.08962e-18	-1.21535e-17	-1.75341e-16	-1.03154e-15	3.28231e-17	300	610	0	-5.23086e-17	-5.23145e-17	2.04359e-16	1.95179e-15	2.10586e-14	4.06529e-15	300	200	0	0.122412	1.23488	67.7557	215.825	-1675.18	1912.46	-311	200	0	-0.0518045	-0.406121	87.4232	161.36	-56.1697	753.645	-914	200	0
563	7	7.71091e-20	-1.66449e-18	-1.12316e-17	-1.41286e-16	-9.40081e-16	8.25234e-17	300	610	0	-4.86675e-17	-4.47158e-17	1.54074e-16	1.6458e-15	1.5999e-14	3.55699e-15	300	200	0	0.0940337	1.30334	67.4827	232.444	-1677.47	1921.22	-311	200	0	-0.174254	-0.487558	86.5649	172.699	105.7	771.1	-914	200	0
563	8	4.37449e-19	-1.79656e-18	-9.36244e-18	-1.04862e-16	-7.75413e-16	1.0126e-16	300	610	0	-4.07717e-17	-3.50157e-17	1.06794e-16	1.27365e-15	1.11825e-14	2.84065e-15	300	200	0	0.0776786	1.35992	67.2392	245.037	-1678.87	1932.86	-311	200	0	-0.264371	-0.54474	86.2561	184.843	245.801	780.545	-914	200	0
563	9	5.92472e-19	-1.6583e-18	-7.17154e-18	-7.1417e-17	-5.88289e-16	9.99596e-17	300	610	0	-3.13709e-17	-2.52639e-17	6.68775e-17	9.07835e-16	7.07998e-15	2.09012e-15	300	200	0	0.0737197	1.40065	67.0864	252.348	-1680.89	1946.5	-311	200	0	-0.330131	-0.582568	86.4006	205.128	360.016	776.281	-914	200	0
564	0	6.10965e-19	-1.38109e-18	-5.05686e-18	-4.36733e-17	-4.10563e-16	8.72943e-17	300	610	0	-2.22258e-17	-1.66449e-17	3.5954e-17	5.8927e-16	3.87714e-15	1.40941e-15	300	200	0	0.0760116	1.42361	67.0653	255.85	-1682.86	1960.95	-311	200	0	-0.390739	-0.612896	86.8405	234.878	456.647	755.978	-914	200	0	-0.115735	0.925998	157.279	31960.4	102011	2616.35	0	0	0
564	1	5.48755e-19	-1.05705e-18	-3.23811e-18	-2.25151e-17	-2.5943e-16	6.96048e-17	300	610	0	-1.43179e-17	-9.70497e-18	1.38878e-17	3.35855e-16	1.57341e-15	8.49991e-16	300	200	0	0.0749288	1.4308	67.1843	259.55	-1683	1974.62	-311	200	0	-0.451414	-0.632848	87.3955	266.499	541.281	722.046	-914	200	0
564	2	4.47562e-19	-7.4472e-19	-1.80635e-18	-7.66578e-18	-1.41605e-16	5.11355e-17	300	610	0	-8.06416e-18	-4.55776e-18	-4.54886e-19	1.50111e-16	6.12882e-17	4.27015e-16	300	200	0	0.0667859	1.42696	67.4122	267.383	-1679.14	1986.05	-311	200	0	-0.49662	-0.621434	87.9029	292.209	618.951	680.324	-914	200	0
564	3	3.36021e-19	-4.76354e-19	-7.67802e-19	1.78581e-18	-5.69785e-17	3.44199e-17	300	610	0	-3.50713e-18	-1.05496e-18	-8.64702e-18	2.54206e-17	-8.15416e-16	1.32913e-16	300	200	0	0.0573317	1.41514	67.6857	279.495	-1669.39	1994.59	-311	200	0	-0.500512	-0.559703	88.2735	310.816	701.566	637.74	-914	200	0
564	4	2.31827e-19	-2.65263e-19	-7.91442e-20	7.0071e-18	-1.52921e-18	2.07056e-17	300	610	0	-4.68929e-19	1.08475e-18	-1.23262e-17	-4.93012e-17	-1.22226e-15	-5.20277e-17	300	200	0	0.0568929	1.39638	67.9383	291.337	-1653.95	2000.28	-311	200	0	-0.441182	-0.451111	88.552	324.132	799.214	600.313	-914	200	0
564	5	1.44282e-19	-1.1227e-19	3.26237e-19	9.17366e-18	3.05338e-17	1.03519e-17	300	610	0	1.3338e-18	2.18565e-18	-1.29719e-17	-8.63846e-17	-1.31045e-15	-1.52157e-16	300	200	0	0.0721243	1.373	68.1242	296.591	-1635.83	2003.38	-311	200	0	-0.313078	-0.3218	88.9225	331.901	909.711	572.094	-914	200	0
564	6	7.67454e-20	-1.09209e-20	5.20415e-19	9.3256e-18	4.5328e-17	3.16478e-18	300	610	0	2.21126e-18	2.55803e-18	-1.17966e-17	-9.74066e-17	-1.20492e-15	-1.91585e-16	300	200	0	0.100115	1.34901	68.2227	290.281	-1618.88	2004.34	-311	200	0	-0.136852	-0.209421	89.6099	332.537	1022.23	554.369	-914	200	0
564	7	2.87652e-20	4.86518e-20	5.70012e-19	8.30111e-18	4.84298e-17	-1.34477e-18	300	610	0	2.45212e-18	2.46715e-18	-9.71439e-18	-9.21304e-17	-1.00059e-15	-1.91413e-16	300	200	0	0.13002	1.327	68.2358	269.973	-1604.96	2003.77	-311	200	0	0.0391588	-0.150177	90.7473	324.75	1123.05	546.517	-914	200	0
564	8	-2.25057e-21	7.71027e-20	5.30568e-19	6.72238e-18	4.44391e-17	-3.7772e-18	300	610	0	2.29824e-18	2.12075e-18	-7.35903e-18	-7.81126e-17	-7.63809e-16	-1.68492e-16	300	200	0	0.149576	1.30679	68.1803	235.984	-1593.58	2002.06	-311	200	0	0.153231	-0.161301	92.2917	308.606	1196.68	548.102	-914	200	0
564	9	-1.98148e-20	8.4268e-20	4.44633e-19	5.01321e-18	3.68464e-17	-4.7254e-18	300	610	0	1.93577e-18	1.66874e-18	-5.12743e-18	-6.074e-17	-5.36609e-16	-1.35226e-16	300	200	0	0.150128	1.28675	68.071	191.026	-1583.85	1999.02	-311	200	0	0.156007	-0.230002	93.9926	288.455	1229.47	558.375	-914	200	0
565	0	-2.7551e-20	7.83409e-20	3.42213e-19	3.43282e-18	2.80879e-17	-4.70718e-18	300	610	0	1.49657e-18	1.2099e-18	-3.23306e-18	-4.35099e-17	-3.42003e-16	-9.99768e-17	300	200	0	0.128649	1.26376	67.9162	139.535	-1575.64	1994.13	-311	200	0	0.0315743	-0.324844	95.481	270.46	1215.82	574.676	-914	200	0	-0.115735	0.925998	157.279	31960.4	102011	2616.35	0	0	0
565	1	-2.87141e-20	6.55928e-20	2.42526e-19	2.11489e-18	1.97035e-17	-4.13549e-18	300	610	0	1.06562e-18	8.01844e-19	-1.75842e-18	-2.8416e-17	-1.89339e-16	-6.77907e-17	300	200	0	0.0892737	1.23375	67.7332	87.4949	-1569.15	1987.39	-311	200	0	-0.200456	-0.419272	96.4821	253.127	1159.07	593.68	-914	200	0
565	2	-2.59594e-20	5.0443e-20	1.56295e-19	1.105e-18	1.25337e-17	-3.31374e-18	300	610	0	6.908e-19	4.71628e-19	-7.00926e-19	-1.63498e-17	-7.899e-17	-4.12028e-17	300	200	0	0.0446537	1.19663	67.5611	42.5447	-1564.97	1979.49	-311	200	0	-0.498305	-0.504495	96.9611	228.554	1067.72	614.185	-914	200	0
565	3	-2.12806e-20	3.57186e-20	8.80829e-20	3.92621e-19	6.91704e-18	-2.4462e-18	300	610	0	3.92935e-19	2.2554e-19	-9.35194e-21	-7.46303e-18	-6.12739e-18	-2.10037e-17	300	200	0	0.0116917	1.15957	67.4522	12.7256	-1564.31	1971.23	-311	200	0	-0.814979	-0.58499	97.0986	197.802	955.503	638.502	-914	200	0
565	4	-1.60533e-20	2.29942e-20	3.83624e-20	-6.3775e-20	2.86307e-18	-1.65575e-18	300	610	0	1.74829e-19	5.71619e-20	3.89385e-19	-1.46379e-18	3.64956e-17	-6.88602e-18	300	200	0	0.00127305	1.13238	67.4449	3.26616	-1568.24	1963.06	-311	200	0	-1.11278	-0.666795	97.1794	176.277	842.409	669.851	-914	200	0
565	5	-1.11339e-20	1.29368e-20	5.20169e-21	-3.18577e-19	1.90889e-19	-1.00388e-18	300	610	0	2.85851e-20	-4.64626e-20	5.72214e-19	2.16e-18	5.66506e-17	2.05194e-18	300	200	0	0.0133322	1.12155	67.5411	14.0032	-1576.55	1955.42	-311	200	0	-1.36424	-0.748139	97.457	180.277	748.986	706.582	-914	200	0
565	6	-6.97808e-21	5.61186e-21	-1.44842e-20	-4.27093e-19	-1.36824e-18	-5.09394e-19	300	610	0	-5.89062e-20	-1.00502e-19	6.0911e-19	3.98598e-18	6.14845e-17	6.94619e-18	300	200	0	0.0426189	1.1294	67.7099	39.9685	-1587.83	1948.96	-311	200	0	-1.53755	-0.81234	98.0316	214.276	687.473	740.73	-914	200	0
565	7	-3.7567e-21	7.31329e-22	-2.40758e-20	-4.38564e-19	-2.10154e-18	-1.64357e-19	300	610	0	-1.02186e-19	-1.1959e-19	5.57702e-19	4.5606e-18	5.69333e-17	8.93199e-18	300	200	0	0.0853436	1.15428	67.9118	74.4665	-1600.62	1944.39	-311	200	0	-1.59008	-0.830425	98.794	271.026	658.826	763.858	-914	200	0
565	8	-1.45668e-21	-2.16193e-21	-2.67201e-20	-3.92872e-19	-2.27259e-18	5.36172e-20	300	610	0	-1.14887e-19	-1.16306e-19	4.61653e-19	4.34724e-18	4.75287e-17	9.00881e-18	300	200	0	0.139904	1.19053	68.1153	111.869	-1613.82	1942.27	-311	200	0	-1.48761	-0.778015	99.4716	335.141	656.188	773.688	-914	200	0
565	9	3.93999e-23	-3.56766e-21	-2.50547e-20	-3.19761e-19	-2.09999e-18	1.72549e-19	300	610	0	-1.08492e-19	-1.00552e-19	3.51389e-19	3.70627e-18	3.64549e-17	7.9789e-18	300	200	0	0.205318	1.23138	68.2952	148.011	-1625.66	1943.05	-311	200	0	-1.23389	-0.649159	99.7673	384.53	668.147	775.557	-914	200	0
566	0	8.94874e-22	-3.95053e-21	-2.111e-20	-2.39602e-19	-1.75038e-18	2.20357e-19	300	610	0	-9.18802e-20	-7.95054e-20	2.46098e-19	2.89586e-18	2.57417e-17	6.43547e-18	300	200	0	0.279235	1.27119	68.4267	179.624	-1632.81	1946.7	-311	200	0	-0.877565	-0.458245	99.5204	396.806	682.833	777.702	-914	200	0	-0.413527	0.980717	165.071	33377.7	109015	2642.06	0	0	0
566	1	1.28004e-21	-3.69966e-21	-1.63252e-20	-1.64948e-19	-1.34068e-18	2.21573e-19	300	610	0	-7.13748e-20	-5.79257e-20	1.5622e-19	2.08466e-18	1.6513e-17	4.7808e-18	300	200	0	0.355566	1.30554	68.4924	204.786	-1631.04	1952.32	-311	200	0	-0.490695	-0.236254	98.7775	361.479	693.917	784.797	-914	200	0
566	2	1.34888e-21	-3.11433e-21	-1.16278e-20	-1.0236e-19	-9.45284e-19	1.95854e-19	300	610	0	-5.10755e-20	-3.86122e-20	8.59189e-20	1.36971e-18	9.23824e-18	3.25945e-18	300	200	0	0.424599	1.33088	68.4954	223.093	-1617.65	1958.21	-311	200	0	-0.145264	-0.018509	97.7203	287.809	702.645	795.919	-914	200	0
566	3	1.22763e-21	-2.40649e-21	-7.54065e-21	-5.41705e-20	-6.05247e-19	1.57717e-19	300	610	0	-3.33149e-20	-2.29044e-20	3.52556e-20	7.95347e-19	3.95416e-18	1.99615e-18	300	200	0	0.476259	1.34247	68.4514	234.847	-1594.36	1962.38	-311	200	0	0.0998087	0.174172	96.5282	200.542	712.783	807.673	-914	200	0
566	4	1.01156e-21	-1.7126e-21	-4.29173e-21	-2.00057e-20	-3.37582e-19	1.16986e-19	300	610	0	-1.91315e-20	-1.11424e-20	1.92332e-21	3.70291e-19	4.44638e-19	1.03182e-18	300	200	0	0.503477	1.33326	68.3704	240.579	-1567.91	1963.44	-311	200	0	0.210665	0.341451	95.3192	126.189	723.892	817.836	-914	200	0
566	5	7.66727e-22	-1.10946e-21	-1.91208e-21	2.02262e-21	-1.43439e-19	7.96197e-20	300	610	0	-8.69574e-21	-3.05132e-21	-1.74704e-20	8.17565e-20	-1.62618e-18	3.54354e-19	300	200	0	0.502984	1.29887	68.2582	240.702	-1546.45	1961.22	-311	200	0	0.193477	0.490129	94.1895	80.6947	733.562	825.844	-914	200	0
566	6	5.34546e-22	-6.30411e-22	-3.15925e-22	1.44467e-20	-1.47147e-20	4.86434e-20	300	610	0	-1.65894e-21	1.96443e-21	-2.6538e-20	-9.38843e-20	-2.62292e-18	-7.74015e-20	300	200	0	0.4744	1.24319	68.1264	234.945	-1534.63	1956.48	-311	200	0	0.0925612	0.621749	93.2244	66.5901	744.688	832.208	-914	200	0
566	7	3.37322e-22	-2.7982e-22	6.39451e-22	1.98675e-20	6.10498e-20	2.50341e-20	300	610	0	2.58466e-21	4.61403e-21	-2.85874e-20	-1.83676e-19	-2.88327e-18	-3.16412e-19	300	200	0	0.420614	1.17668	67.9807	223.029	-1531.93	1949.98	-311	200	0	-0.0412491	0.733528	92.47	77.487	762.781	838.676	-914	200	0
566	8	1.8371e-22	-4.48856e-23	1.11251e-21	2.06155e-20	9.7332e-20	8.47512e-21	300	610	0	4.71637e-21	5.58732e-21	-2.63574e-20	-2.13403e-19	-2.68921e-18	-4.16107e-19	300	200	0	0.348475	1.11071	67.8047	206.066	-1535.6	1942.01	-311	200	0	-0.178461	0.825012	91.9847	102.694	784.484	846.658	-914	200	0
566	9	7.34882e-23	9.55418e-23	1.25185e-21	1.85877e-20	1.06588e-19	-2.0559e-21	300	610	0	5.37969e-21	5.48076e-21	-2.19327e-20	-2.05051e-19	-2.25701e-18	-4.23816e-19	300	200	0	0.266061	1.05508	67.5683	186.38	-1544	1932.99	-311	200	0	-0.306646	0.90135	91.9077	130.978	794.159	855.148	-914	200	0
567	0	1.3543e-24	1.6489e-22	1.18272e-21	1.52057e-20	9.92019e-20	-7.86561e-21	300	610	0	5.11967e-21	4.76605e-21	-1.67739e-20	-1.75802e-19	-1.73942e-18	-3.77719e-19	300	200	0	0.178956	1.01771	67.2585	166.658	-1556.67	1924.48	-311	200	0	-0.416428	0.966834	92.3833	156.574	777.685	861.015	-914	200	0	-0.895499	1.44353	161.769	32752.3	106565	2337.34	0	0	0
567	1	-4.02807e-23	1.85102e-22	1.00196e-21	1.14483e-20	8.31279e-20	-1.02681e-20	300	610	0	4.35978e-21	3.78689e-21	-1.18079e-20	-1.38026e-19	-1.23445e-18	-3.06182e-19	300	200	0	0.0907129	1.0029	66.9021	150.499	-1572.89	1918.8	-311	200	0	-0.505072	1.01582	93.3982	180.639	734.834	860.009	-914	200	0
567	2	-5.94163e-23	1.74655e-22	7.78572e-22	7.92304e-21	6.39752e-20	-1.04252e-20	300	610	0	3.40308e-21	2.77243e-21	-7.54492e-21	-9.98498e-20	-7.96943e-19	-2.28547e-19	300	200	0	0.00508401	1.01038	66.5605	142.24	-1591.04	1917.34	-311	200	0	-0.588859	1.03634	94.7494	202.267	671.632	847.969	-914	200	0
567	3	-6.33344e-23	1.47825e-22	5.57311e-22	4.95157e-21	4.53358e-20	-9.27263e-21	300	610	0	2.4473e-21	1.85863e-21	-4.19437e-21	-6.59959e-20	-4.5038e-19	-1.56662e-19	300	200	0	-0.073957	1.03693	66.2947	144.399	-1609.51	1919.94	-311	200	0	-0.69872	1.02009	96.171	214.467	590.064	824.179	-914	200	0
567	4	-5.80361e-23	1.14774e-22	3.63651e-22	2.65277e-21	2.9214e-20	-7.5044e-21	300	610	0	1.60599e-21	1.11164e-21	-1.76789e-21	-3.86632e-20	-1.97427e-19	-9.66539e-20	300	200	0	-0.141973	1.07832	66.1325	156.319	-1628.18	1925.45	-311	200	0	-0.856515	0.963418	97.4474	214.247	492.781	794.454	-914	200	0
567	5	-4.80705e-23	8.20881e-23	2.08949e-22	1.0148e-21	1.64616e-20	-5.59304e-21	300	610	0	9.30802e-22	5.49618e-22	-1.62003e-22	-1.83386e-20	-2.84527e-20	-5.06284e-20	300	200	0	-0.192569	1.13146	66.0632	175.205	-1647.8	1932.11	-311	200	0	-1.05403	0.860838	98.4253	207.19	393.251	768.574	-914	200	0
567	6	-3.66095e-23	5.3508e-23	9.50915e-23	-4.79474e-23	7.16702e-21	-3.82727e-21	300	610	0	4.31628e-22	1.60957e-22	7.80616e-22	-4.46651e-21	7.20915e-20	-1.81299e-20	300	200	0	-0.218031	1.19524	66.055	196.929	-1668.15	1937.84	-311	200	0	-1.25096	0.699169	98.9721	198.242	315.493	753.852	-914	200	0
567	7	-2.56552e-23	3.06964e-23	1.82916e-23	-6.53258e-22	9.68586e-22	-2.35574e-21	300	610	0	9.31662e-23	-8.16946e-23	1.22951e-21	4.04178e-21	1.21304e-19	2.71677e-21	300	200	0	-0.212881	1.26701	66.0842	217.051	-1687.01	1941.18	-311	200	0	-1.39158	0.461708	98.9653	188.576	278.665	752.594	-914	200	0
567	8	-1.62983e-23	1.3921e-23	-2.80455e-23	-9.23397e-22	-2.71069e-21	-1.22881e-21	300	610	0	-1.12541e-22	-2.11467e-22	1.34101e-21	8.45175e-21	1.35137e-19	1.43787e-20	300	200	0	-0.177241	1.3387	66.1501	232.383	-1700.44	1942.15	-311	200	0	-1.43273	0.143087	98.3412	183.91	284.529	763.381	-914	200	0
567	9	-8.97539e-24	2.6163e-24	-5.13433e-23	-9.68622e-22	-4.50292e-21	-4.34377e-22	300	610	0	-2.17394e-22	-2.60868e-22	1.24524e-21	9.9796e-21	1.26978e-19	1.93694e-20	300	200	0	-0.116942	1.39879	66.2699	241.234	-1703.82	1941.87	-311	200	0	-1.37119	-0.241085	97.1356	193.977	324.756	781.44	-914	200	0
568	0	-3.69496e-24	-4.19531e-24	-5.8617e-23	-8.7914e-22	-4.9965e-21	7.41712e-23	300	610	0	-2.51761e-22	-2.58169e-22	1.04171e-21	9.66823e-21	1.07148e-19	1.99295e-20	300	200	0	-0.0407485	1.438	66.4659	242.978	-1693.71	1941.69	-311	200	0	-1.24861	-0.658693	95.4809	220.367	395.09	800.257	-914	200	0	-0.895499	1.44353	161.769	32752.3	106565	2337.34	0	0	0
568	1	-2.1844e-25	-7.61147e-24	-5.58104e-23	-7.22876e-22	-4.68457e-21	3.57719e-22	300	610	0	-2.41504e-22	-2.25837e-22	8.00491e-22	8.33651e-21	8.29724e-20	1.78754e-20	300	200	0	0.0419419	1.45288	66.747	238.385	-1669.55	1942.51	-311	200	0	-1.12162	-1.07394	93.6118	253.988	497.223	816.039	-914	200	0
568	2	1.80643e-24	-8.66811e-24	-4.75428e-23	-5.46848e-22	-3.94671e-21	4.78096e-22	300	610	0	-2.06814e-22	-1.80322e-22	5.66365e-22	6.57691e-21	5.918e-20	1.45632e-20	300	200	0	0.122108	1.44414	67.0962	229.845	-1634.17	1944.33	-311	200	0	-1.02358	-1.45391	91.8586	283.089	626.62	829.598	-914	200	0
568	3	2.75526e-24	-8.24218e-24	-3.7121e-23	-3.80442e-22	-3.05193e-21	4.90306e-22	300	610	0	-1.62211e-22	-1.32655e-22	3.64229e-22	4.7811e-21	3.84448e-20	1.09226e-20	300	200	0	0.191586	1.41399	67.474	220.677	-1592.44	1946.61	-311	200	0	-0.953572	-1.76173	90.5499	297.083	759.944	842.171	-914	200	0
568	4	2.9723e-24	-7.01461e-24	-2.67032e-23	-2.39408e-22	-2.17361e-21	4.38869e-22	300	610	0	-1.17227e-22	-8.94322e-23	2.04585e-22	3.17856e-21	2.19395e-20	7.52715e-21	300	200	0	0.242389	1.36625	67.8269	213.903	-1549.83	1949.07	-311	200	0	-0.891685	-1.95714	89.8643	287.694	859.019	849.911	-914	200	0
568	5	2.74271e-24	-5.4725e-24	-1.75298e-23	-1.29777e-22	-1.40947e-21	3.56971e-22	300	610	0	-7.73868e-23	-5.39189e-23	8.84059e-23	1.87822e-21	9.83398e-21	4.67751e-21	300	200	0	0.267309	1.30741	68.0964	211.131	-1511.6	1951.72	-311	200	0	-0.818408	-2.01729	89.7709	250.915	890.868	844.406	-914	200	0
568	6	2.28371e-24	-3.9334e-24	-1.01655e-23	-5.12722e-23	-8.02082e-22	2.67324e-22	300	610	0	-4.52543e-23	-2.7072e-23	1.10684e-23	9.06656e-22	1.70146e-21	2.48143e-21	300	200	0	0.263664	1.24598	68.2365	212.297	-1481.25	1954.18	-311	200	0	-0.72821	-1.95689	90.123	186.305	846.797	819.043	-914	200	0
568	7	1.74753e-24	-2.57954e-24	-4.71947e-24	-2.26811e-26	-3.57235e-22	1.8391e-22	300	610	0	-2.13842e-23	-8.40864e-24	-3.47165e-23	2.39958e-22	-3.1772e-21	9.22942e-22	300	200	0	0.235154	1.18909	68.2332	216.036	-1460.31	1955.72	-311	200	0	-0.635441	-1.82429	90.7744	95.5461	745.019	774.633	-914	200	0
568	8	1.2309e-24	-1.49359e-24	-1.02556e-24	2.9446e-23	-5.8878e-23	1.14024e-22	300	610	0	-5.11056e-24	3.32438e-24	-5.69015e-23	-1.71971e-22	-5.60339e-21	-8.31503e-23	300	200	0	0.188121	1.13918	68.1131	219.706	-1450.03	1956.13	-311	200	0	-0.567022	-1.67529	91.5719	-14.0227	616.449	719.294	-914	200	0
568	9	7.87114e-25	-6.91143e-25	1.22053e-24	4.28784e-23	1.19682e-22	6.02482e-23	300	610	0	4.85532e-24	9.67395e-24	-6.28727e-23	-3.88306e-22	-6.33027e-21	-6.51691e-22	300	200	0	0.127451	1.09534	67.9353	219.908	-1451.94	1955.78	-311	200	0	-0.546306	-1.55071	92.3345	-123.653	488.665	663.248	-914	200	0
569	0	4.38113e-25	-1.47376e-25	2.3664e-24	4.54892e-23	2.08077e-22	2.21468e-23	300	610	0	1.00063e-23	1.21713e-23	-5.88099e-23	-4.66393e-22	-5.99346e-21	-9.00876e-22	300	200	0	0.0585642	1.05832	67.7714	214.565	-1466.33	1955.35	-311	200	0	-0.579425	-1.47418	92.948	-207.19	377.142	614.383	-914	200	0	-0.356621	-0.535399	161.14	32360.8	104903	3886.85	0	0	0
569	1	1.8522e-25	1.82835e-25	2.74309e-24	4.15668e-23	2.34091e-22	-2.40005e-24	300	610	0	1.17749e-23	1.2156e-23	-4.94623e-23	-4.55683e-22	-5.08524e-21	-9.36739e-22	300	200	0	-0.00889493	1.03201	67.6882	204.839	-1491.49	1955.93	-311	200	0	-0.647258	-1.45812	93.4267	-244.571	283.141	577.632	-914	200	0
569	2	1.77364e-26	3.50891e-25	2.63262e-24	3.43558e-23	2.21139e-22	-1.62272e-23	300	610	0	1.13879e-23	1.06979e-23	-3.81908e-23	-3.95196e-22	-3.95677e-21	-8.45675e-22	300	200	0	-0.0636403	1.01993	67.7282	194.567	-1524.35	1958.63	-311	200	0	-0.708934	-1.50308	93.8386	-232.322	201.359	555.665	-914	200	0
569	3	-8.06734e-26	4.05681e-25	2.25523e-24	2.61138e-23	1.87326e-22	-2.22424e-23	300	610	0	9.80765e-24	8.58411e-24	-2.71569e-23	-3.13302e-22	-2.83621e-21	-6.92492e-22	300	200	0	-0.0978098	1.02337	67.8945	187.964	-1561.06	1963.4	-311	200	0	-0.720207	-1.59254	94.2167	-186.249	130.975	549.435	-914	200	0
569	4	-1.27636e-25	3.88814e-25	1.76937e-24	1.82616e-23	1.45552e-22	-2.3049e-23	300	610	0	7.72978e-24	6.34534e-24	-1.75752e-23	-2.28864e-22	-1.85379e-21	-5.21857e-22	300	200	0	-0.107174	1.04384	68.1566	187.565	-1597.14	1968.35	-311	200	0	-0.649718	-1.69295	94.5338	-134.756	74.6866	558.28	-914	200	0
569	5	-1.3942e-25	3.32761e-25	1.27907e-24	1.15697e-23	1.0418e-22	-2.07648e-23	300	610	0	5.61351e-24	4.30164e-24	-9.97074e-24	-1.53029e-22	-1.06793e-21	-3.61532e-22	300	200	0	-0.089584	1.08179	68.4673	193.031	-1627.52	1970.77	-311	200	0	-0.481997	-1.76483	94.7331	-103.709	31.7811	579.56	-914	200	0
569	6	-1.29572e-25	2.60859e-25	8.44677e-25	6.34282e-24	6.79726e-23	-1.69758e-23	300	610	0	3.72749e-24	2.61374e-24	-4.4098e-24	-9.11834e-23	-4.88778e-22	-2.26249e-22	300	200	0	-0.0473299	1.13226	68.7764	200.902	-1647.63	1968.84	-311	200	0	-0.218736	-1.77827	94.7809	-105.497	1.10569	609.713	-914	200	0
569	7	-1.08462e-25	1.88418e-25	4.94214e-25	2.58139e-24	3.90509e-23	-1.27733e-23	300	610	0	2.19871e-24	1.33166e-24	-6.86775e-25	-4.47536e-23	-9.75171e-23	-1.21493e-22	300	200	0	0.00990978	1.18568	69.0459	205.748	-1655.58	1962.4	-311	200	0	0.113804	-1.72077	94.6589	-140.559	-13.1367	647.031	-914	200	0
569	8	-8.33938e-26	1.24304e-25	2.33792e-25	1.1098e-25	1.77666e-23	-8.83422e-24	300	610	0	1.0576e-24	4.35761e-25	1.53567e-24	-1.27229e-23	1.39065e-22	-4.67788e-23	300	200	0	0.0678191	1.23202	69.2603	202.912	-1653.48	1952.41	-311	200	0	0.461102	-1.59672	94.3187	-202.427	-3.37678	691.782	-914	200	0
569	9	-5.90379e-26	7.26215e-26	5.61882e-26	-1.32262e-24	3.41084e-24	-5.51617e-24	300	610	0	2.75419e-25	-1.31292e-25	2.63037e-24	7.20999e-24	2.58509e-22	1.75557e-24	300	200	0	0.115265	1.26302	69.4131	191.813	-1646.11	1940.17	-311	200	0	0.751289	-1.4188	93.7067	-278.419	38.9378	741.315	-914	200	0
570	0	-3.79957e-26	3.42482e-26	-5.26244e-26	-1.98917e-24	-5.24965e-24	-2.95079e-24	300	610	0	-2.07132e-25	-4.41667e-25	2.94617e-24	1.78109e-23	2.96362e-22	2.94512e-23	300	200	0	0.150173	1.27452	69.4936	176.665	-1637.78	1927.07	-311	200	0	0.922166	-1.19668	92.8375	-349.312	120.398	787.447	-914	200	0	0.247566	1.46234	157.506	31850	101464	2098.04	0	0	0
570	1	-2.13674e-26	8.10212e-27	-1.08912e-25	-2.13525e-24	-9.60312e-24	-1.12401e-24	300	610	0	-4.5988e-25	-5.67459e-25	2.77648e-24	2.17823e-23	2.82792e-22	4.18634e-23	300	200	0	0.177461	1.26935	69.4969	162.886	-1629.92	1914.78	-311	200	0	0.951292	-0.937218	91.8164	-392.207	233.751	822.397	-914	200	0
570	2	-9.25938e-27	-7.89656e-27	-1.2829e-25	-1.96467e-24	-1.09612e-23	6.03088e-26	300	610	0	-5.50369e-25	-5.72129e-25	2.34789e-24	2.14687e-23	2.41274e-22	4.40087e-23	300	200	0	0.201745	1.25693	69.4292	152.904	-1622.16	1905.07	-311	200	0	0.856165	-0.653373	90.7847	-388.298	353.422	845.174	-914	200	0
570	3	-1.19392e-27	-1.61535e-26	-1.24136e-25	-1.63235e-24	-1.04352e-23	7.34044e-25	300	610	0	-5.36778e-25	-5.06601e-25	1.82154e-24	1.87288e-23	1.88637e-22	3.99952e-23	300	200	0	0.223136	1.24813	69.2944	145.419	-1614.65	1899.48	-311	200	0	0.665408	-0.36889	89.8351	-330.656	454.116	859.501	-914	200	0
570	4	3.58567e-27	-1.8975e-26	-1.06947e-25	-1.24667e-24	-8.88864e-24	1.03389e-24	300	610	0	-4.64966e-25	-4.08526e-25	1.30175e-24	1.49206e-23	1.35884e-22	3.29192e-23	300	200	0	0.238726	1.24907	69.0943	137.577	-1608.1	1899.14	-311	200	0	0.411324	-0.113756	88.9964	-222.122	529.353	868.195	-914	200	0
570	5	5.9062e-27	-1.83349e-26	-8.43138e-26	-8.76284e-25	-6.93969e-24	1.08302e-24	300	610	0	-3.68242e-25	-3.03432e-25	8.47689e-25	1.09521e-23	8.93519e-23	2.49261e-23	300	200	0	0.245764	1.2591	68.8502	127.676	-1602.83	1904.44	-311	200	0	0.143856	0.090095	88.3079	-67.6401	586.485	870.811	-914	200	0
570	6	6.53622e-27	-1.57809e-26	-6.12484e-26	-5.58857e-25	-4.99175e-24	9.8215e-25	300	610	0	-2.68727e-25	-2.06831e-25	4.85561e-25	7.36465e-24	5.19455e-23	1.73586e-23	300	200	0	0.243817	1.2731	68.6117	116.464	-1599.44	1914.49	-311	200	0	-0.0808926	0.241225	87.8631	124.317	632.88	864.274	-914	200	0
570	7	6.11917e-27	-1.2431e-26	-4.06846e-26	-3.09722e-25	-3.27664e-24	8.07055e-25	300	610	0	-1.79472e-25	-1.2663e-25	2.19465e-25	4.42399e-24	2.42454e-23	1.09381e-23	300	200	0	0.234851	1.28633	68.4303	106.541	-1599.59	1927.08	-311	200	0	-0.230348	0.35277	87.7555	334.674	672.975	845.405	-914	200	0
570	8	5.14983e-27	-9.02288e-27	-2.40108e-26	-1.29555e-25	-1.89988e-24	6.10162e-25	300	610	0	-1.06757e-25	-6.54216e-26	4.03063e-26	2.20581e-24	5.42856e-24	5.94249e-24	300	200	0	0.220794	1.29844	68.3244	100.916	-1604.6	1939.53	-311	200	0	-0.305473	0.436357	87.9806	533.791	707.773	813.672	-914	200	0
570	9	3.97852e-27	-5.98762e-27	-1.15615e-26	-1.05212e-26	-8.81794e-25	4.24212e-25	300	610	0	-5.22209e-26	-2.24296e-26	-6.75066e-26	6.67474e-25	-6.03744e-24	2.36178e-24	300	200	0	0.200933	1.31037	68.2674	101.474	-1613.54	1949.82	-311	200	0	-0.328483	0.500056	88.3824	688.424	728.133	772.244	-914	200	0
571	0	2.83073e-27	-3.52862e-27	-3.02528e-27	5.91716e-26	-1.91312e-25	2.66723e-25	300	610	0	-1.46395e-26	4.96285e-27	-1.21445e-25	-2.96574e-25	-1.191e-23	2.14672e-26	300	200	0	0.172292	1.31944	68.2094	107.863	-1623.47	1957.41	-311	200	0	-0.325638	0.558361	88.7132	772.029	714.593	727.916	-914	200	0	0.247566	1.46234	157.506	31850	101464	2098.04	0	0	0
571	1	1.83332e-27	-1.69412e-27	2.24329e-27	9.21868e-26	2.2849e-25	1.44375e-25	300	610	0	8.71333e-27	2.01205e-26	-1.37978e-25	-8.15495e-25	-1.38665e-23	-1.32666e-24	300	200	0	0.134098	1.32213	68.1156	117.64	-1631.34	1962.91	-311	200	0	-0.315505	0.628517	88.7747	774.429	649.002	689.11	-914	200	0
571	2	1.04127e-27	-4.37384e-28	5.00501e-27	1.00178e-25	4.42614e-25	5.6817e-26	300	610	0	2.11012e-26	2.64365e-26	-1.31033e-25	-1.01662e-24	-1.33381e-23	-1.9436e-24	300	200	0	0.0923457	1.31868	67.9897	127.817	-1635.46	1967.02	-311	200	0	-0.304382	0.713514	88.5278	704.138	527.005	661.703	-914	200	0
571	3	4.61741e-28	3.37323e-28	5.99614e-27	9.28288e-26	5.12954e-25	-2.98348e-28	300	610	0	2.57079e-26	2.6916e-26	-1.11418e-25	-1.01105e-24	-1.14441e-23	-2.06658e-24	300	200	0	0.0576582	1.31224	67.866	137.037	-1636.07	1969.6	-311	200	0	-0.287735	0.798154	88.0734	582.202	364.046	646.622	-914	200	0
571	4	7.3487e-29	7.42525e-28	5.8511e-27	7.75359e-26	4.9224e-25	-3.31013e-26	300	610	0	2.52915e-26	2.39827e-26	-8.6856e-26	-8.87309e-25	-8.99072e-24	-1.8909e-24	300	200	0	0.0380594	1.30489	67.7866	146.155	-1634.74	1969.76	-311	200	0	-0.258823	0.861382	87.5175	430.943	191.047	640.158	-914	200	0
571	5	-1.58501e-28	8.86968e-28	5.07011e-27	5.94989e-26	4.21642e-25	-4.80149e-26	300	610	0	2.20367e-26	1.94368e-26	-6.23788e-26	-7.10372e-25	-6.50822e-24	-1.56445e-24	300	200	0	0.0351165	1.29562	67.7757	156.047	-1632.88	1967.05	-311	200	0	-0.218847	0.888531	86.8901	266.17	40.9913	635.964	-914	200	0
571	6	-2.72986e-28	8.64267e-28	4.0166e-27	4.20348e-26	3.30782e-25	-5.08649e-26	300	610	0	1.7538e-26	1.45058e-26	-4.08685e-26	-5.23948e-25	-4.30496e-24	-1.19024e-24	300	200	0	0.0460465	1.28295	67.8332	165.528	-1630.53	1962.43	-311	200	0	-0.176125	0.876497	86.2155	99.5018	-62.3305	630.236	-914	200	0
571	7	-3.06263e-28	7.48173e-28	2.932e-27	2.69822e-26	2.39104e-25	-4.64392e-26	300	610	0	1.28605e-26	9.94123e-27	-2.36286e-26	-3.54296e-25	-2.52493e-24	-8.33175e-25	300	200	0	0.0679617	1.27023	67.9505	172.463	-1626.47	1957.81	-311	200	0	-0.140566	0.832561	85.5787	-55.3746	-106.873	625.553	-914	200	0
571	8	-2.88881e-28	5.92224e-28	1.95884e-27	1.51107e-26	1.57887e-25	-3.83579e-26	300	610	0	8.63788e-27	6.1316e-27	-1.08993e-26	-2.14513e-25	-1.20047e-24	-5.28547e-25	300	200	0	0.0990575	1.26662	68.1216	176.335	-1619.49	1954.85	-311	200	0	-0.128481	0.770374	85.0704	-181.906	-92.2557	627.145	-914	200	0
571	9	-2.44445e-28	4.31952e-28	1.16578e-27	6.48362e-27	9.23665e-26	-2.91383e-26	300	610	0	5.18023e-27	3.2102e-27	-2.28116e-27	-1.08569e-25	-2.9584e-25	-2.90385e-25	300	200	0	0.135449	1.28111	68.3284	178.54	-1609.41	1954.08	-311	200	0	-0.162843	0.702772	84.7309	-268.443	-30.9189	636.78	-914	200	0
572	0	-1.89753e-28	2.88305e-28	5.70815e-28	7.50446e-28	4.36832e-26	-2.03635e-26	300	610	0	2.57463e-27	1.14781e-27	2.94583e-27	-3.47125e-26	2.59549e-25	-1.18832e-25	300	200	0	0.170496	1.31606	68.5328	180.549	-1597.12	1954.66	-311	200	0	-0.249509	0.636701	84.5975	-317.65	57.381	651.992	-914	200	0	-0.0808008	1.45174	156.416	31020.8	100228	2166.48	0	0	0
572	1	-1.35684e-28	1.71341e-28	1.60686e-28	-2.63532e-27	1.04846e-26	-1.28905e-26	300	610	0	7.69579e-28	-1.74819e-28	5.59989e-27	1.18901e-26	5.47925e-25	-6.02948e-27	300	200	0	0.199584	1.36647	68.6938	182.896	-1583.93	1955.11	-311	200	0	-0.354021	0.577649	84.7575	-346.778	157.054	669.21	-914	200	0
572	2	-8.84203e-29	8.36644e-29	-9.42766e-29	-4.26777e-27	-9.85307e-27	-7.05708e-27	300	610	0	-3.59991e-28	-9.1442e-28	6.45819e-27	3.72667e-26	6.48401e-25	5.95452e-26	300	200	0	0.222046	1.4237	68.7877	185.831	-1571.62	1954.55	-311	200	0	-0.416791	0.528046	85.295	-377.689	260.433	686.185	-914	200	0
572	3	-5.0704e-29	2.32798e-29	-2.29627e-28	-4.69753e-27	-2.03715e-26	-2.86175e-27	300	610	0	-9.66518e-28	-1.23063e-27	6.18169e-27	4.74139e-26	6.28864e-25	9.01482e-26	300	200	0	0.238299	1.47835	68.8177	189.804	-1562.24	1952.95	-311	200	0	-0.401016	0.470119	86.1887	-424.157	363.478	702.242	-914	200	0
572	4	-2.29738e-29	-1.42139e-29	-2.8007e-28	-4.38456e-27	-2.39903e-26	-1.08452e-28	300	610	0	-1.20001e-27	-1.26572e-27	5.28571e-27	4.75951e-26	5.42655e-25	9.69955e-26	300	200	0	0.24945	1.521	68.8115	194.581	-1556.89	1950.58	-311	200	0	-0.32479	0.360127	87.293	-487.054	460.675	716.448	-914	200	0
572	5	-4.29118e-30	-3.40764e-29	-2.75681e-28	-3.68186e-27	-2.32107e-26	1.48749e-27	300	610	0	-1.19118e-27	-1.13498e-27	4.14037e-27	4.20248e-26	4.28391e-25	8.9368e-26	300	200	0	0.258352	1.54365	68.8058	198.894	-1555	1947.73	-311	200	0	-0.239388	0.157181	88.4182	-559.701	541.758	725.601	-914	200	0
572	6	6.96201e-30	-4.14335e-29	-2.40289e-28	-2.83888e-27	-1.99951e-26	2.22774e-27	300	610	0	-1.04409e-27	-9.24501e-28	2.98822e-27	3.38117e-26	3.1162e-25	7.43277e-26	300	200	0	0.267277	1.54281	68.8339	201.942	-1555.38	1944.83	-311	200	0	-0.184546	-0.139911	89.4191	-633.708	594.048	725.576	-914	200	0
572	7	1.2602e-29	-4.07236e-29	-1.91292e-28	-2.01574e-27	-1.57624e-26	2.38774e-27	300	610	0	-8.35037e-28	-6.93259e-28	1.96952e-27	2.50584e-26	2.07329e-25	5.68186e-26	300	200	0	0.275631	1.52282	68.9243	204.409	-1557.14	1942.25	-311	200	0	-0.17739	-0.490948	90.226	-699.937	608.978	715.22	-914	200	0
572	8	1.43422e-29	-3.54602e-29	-1.40314e-28	-1.30214e-27	-1.14496e-26	2.19506e-27	300	610	0	-6.15284e-28	-4.77653e-28	1.149e-27	1.7038e-26	1.22648e-25	3.99774e-26	300	200	0	0.281382	1.49461	69.0907	207.351	-1559.66	1940.05	-311	200	0	-0.226297	-0.839096	90.8216	-748.256	588.781	697.699	-914	200	0
572	9	1.36328e-29	-2.82062e-29	-9.42758e-29	-7.36615e-28	-7.60479e-27	1.82257e-27	300	610	0	-4.1558e-28	-2.96741e-28	5.40254e-28	1.03954e-26	5.9338e-26	2.55283e-26	300	200	0	0.28359	1.46829	69.3136	210.656	-1562.36	1937.97	-311	200	0	-0.332283	-1.13019	91.2112	-770.716	547.616	677.979	-914	200	0
573	0	1.15996e-29	-2.06727e-29	-5.65657e-29	-3.2364e-28	-4.48756e-27	1.39111e-27	300	610	0	-2.51212e-28	-1.57347e-28	1.25841e-28	5.33679e-27	1.58632e-26	1.41771e-26	300	200	0	0.28277	1.44691	69.5344	212.658	-1565.25	1935.81	-311	200	0	-0.483118	-1.32589	91.398	-765.162	500.9	660.281	-914	200	0	-0.0808008	1.45174	156.416	31020.8	100228	2166.48	0	0	0
573	1	9.04762e-30	-1.38765e-29	-2.81402e-29	-4.76139e-29	-2.16027e-27	9.77183e-28	300	610	0	-1.26758e-28	-5.84422e-29	-1.27429e-28	1.79207e-27	-1.1024e-26	5.96049e-27	300	200	0	0.279916	1.42834	69.6734	210.955	-1569.5	1933.76	-311	200	0	-0.652958	-1.41204	91.3793	-733.929	453.317	647.564	-914	200	0
573	2	6.50165e-30	-8.31465e-30	-8.44193e-30	1.16765e-28	-5.64634e-28	6.22693e-28	300	610	0	-4.00898e-29	5.39089e-30	-2.57855e-28	-4.59636e-28	-2.51685e-26	5.25687e-28	300	200	0	0.276006	1.41165	69.6662	203.714	-1576.66	1932.13	-311	200	0	-0.801562	-1.39337	91.2084	-679.049	398.137	641.002	-914	200	0
573	3	4.26268e-30	-4.12553e-30	3.89012e-30	1.97353e-28	4.20097e-28	3.44638e-28	300	610	0	1.45197e-29	4.14491e-29	-3.021e-28	-1.69946e-27	-3.03002e-26	-2.66174e-27	300	200	0	0.271389	1.3996	69.4982	190.838	-1587.12	1931.14	-311	200	0	-0.883745	-1.27834	91.0518	-598.455	324.613	639.64	-914	200	0
573	4	2.46717e-30	-1.22512e-30	1.05167e-29	2.20158e-28	9.36183e-28	1.4368e-28	300	610	0	4.41864e-29	5.7239e-29	-2.91522e-28	-2.20967e-27	-2.96381e-26	-4.177e-27	300	200	0	0.265356	1.39493	69.2045	174.838	-1600.46	1930.77	-311	200	0	-0.876581	-1.07361	91.1065	-490.685	227.675	641.674	-914	200	0
573	5	1.14068e-30	5.88538e-31	1.30727e-29	2.07021e-28	1.12129e-27	1.1009e-29	300	610	0	5.59752e-29	5.94932e-29	-2.50683e-28	-2.23958e-27	-2.57238e-26	-4.55021e-27	300	200	0	0.257725	1.39649	68.8445	160.538	-1616.44	1930.76	-311	200	0	-0.793898	-0.79714	91.415	-367.083	113.022	645.114	-914	200	0
573	6	2.42023e-31	1.56113e-30	1.29838e-29	1.74786e-28	1.09403e-27	-6.6583e-29	300	610	0	5.60795e-29	5.36961e-29	-1.97314e-28	-1.98975e-27	-2.04064e-26	-4.22228e-27	300	200	0	0.250861	1.40032	68.477	152.743	-1633.43	1930.47	-311	200	0	-0.667681	-0.481911	91.7869	-252.988	-7.28795	646.453	-914	200	0
573	7	-3.03519e-31	1.9342e-30	1.13846e-29	1.35414e-28	9.47925e-28	-1.03256e-28	300	610	0	4.94534e-29	4.39611e-29	-1.43106e-28	-1.60889e-27	-1.49162e-26	-3.53034e-27	300	200	0	0.248991	1.40303	68.1486	153.531	-1646.63	1928.95	-311	200	0	-0.526475	-0.161033	91.9606	-172.078	-123.059	640.319	-914	200	0
573	8	-5.80992e-31	1.91809e-30	9.10785e-30	9.6632e-29	7.50903e-28	-1.12031e-28	300	610	0	3.97476e-29	3.31227e-29	-9.48763e-29	-1.19809e-27	-9.98118e-27	-2.7116e-27	300	200	0	0.255507	1.40374	67.8949	161.554	-1650.76	1925.41	-311	200	0	-0.394857	0.135905	91.8463	-133.904	-232	622.756	-914	200	0
573	9	-6.71258e-31	1.68015e-30	6.71293e-30	6.28133e-29	5.48098e-28	-1.03719e-28	300	610	0	2.94284e-29	2.29421e-29	-5.58352e-29	-8.1906e-28	-5.95379e-27	-1.91757e-27	300	200	0	0.271612	1.40458	67.7464	173.094	-1644.71	1919.6	-311	200	0	-0.288257	0.377032	91.5619	-135.079	-341.702	596.273	-914	200	0
574	0	-6.43126e-31	1.34302e-30	4.53562e-30	3.58804e-29	3.66148e-28	-8.65742e-29	300	610	0	1.99867e-29	1.43535e-29	-2.67315e-29	-5.03483e-28	-2.9284e-27	-1.23242e-27	300	200	0	0.297535	1.4086	67.7213	183.787	-1632.04	1912.02	-311	200	0	-0.194771	0.532355	91.2778	-163.901	-465.608	570.519	-914	200	0	0.227766	1.10239	159.989	31916.4	102908	2340.6	0	0	0
574	1	-5.50275e-31	9.89073e-31	2.74302e-30	1.61174e-29	2.17882e-28	-6.63951e-29	300	610	0	1.21753e-29	7.70415e-30	-6.81123e-30	-2.62014e-28	-8.39808e-28	-6.91561e-28	300	200	0	0.333739	1.41528	67.8134	190.608	-1617.99	1903.95	-311	200	0	-0.0802808	0.581499	91.1074	-203.042	-611.986	556.648	-914	200	0
574	2	-4.31284e-31	6.67647e-31	1.38532e-30	2.83304e-30	1.06659e-28	-4.68772e-29	300	610	0	6.2325e-30	2.96258e-30	5.45402e-30	-9.19418e-29	4.61157e-28	-2.9814e-28	300	200	0	0.379767	1.41774	67.9943	192.816	-1606.68	1897.08	-311	200	0	0.0800843	0.517417	91.1011	-233.02	-772.193	562.597	-914	200	0
574	3	-3.11451e-31	4.03243e-31	4.39547e-31	-5.14269e-30	2.99953e-29	-3.00666e-29	300	610	0	2.07262e-30	-1.16812e-31	1.18557e-29	1.6803e-29	1.15417e-27	-3.63961e-29	300	200	0	0.431966	1.40494	68.2223	191.449	-1599.83	1892.52	-311	200	0	0.282599	0.346215	91.252	-237.518	-921.307	593.054	-914	200	0
574	4	-2.05419e-31	2.03148e-31	-1.56628e-31	-9.1154e-30	-1.76581e-29	-1.68169e-29	300	610	0	-5.66223e-31	-1.87338e-30	1.41228e-29	7.73227e-29	1.41501e-27	1.18433e-28	300	200	0	0.483007	1.36987	68.4455	188.478	-1596.92	1890.25	-311	200	0	0.502823	0.0855041	91.4962	-210.837	-1032.89	649.091	-914	200	0
574	5	-1.19964e-31	6.38846e-32	-4.8072e-31	-1.0313e-29	-4.295e-29	-7.19415e-30	300	610	0	-2.01592e-30	-2.65997e-30	1.37425e-29	1.029e-28	1.39627e-27	1.93332e-28	300	200	0	0.524421	1.3165	68.6138	185.645	-1596.38	1889.79	-311	200	0	0.712761	-0.237105	91.7579	-160.57	-1090.93	725.442	-914	200	0
574	6	-5.65256e-32	-2.37999e-32	-6.09734e-31	-9.77253e-30	-5.23693e-29	-8.04046e-31	300	610	0	-2.60908e-30	-2.79509e-30	1.18854e-29	1.05337e-28	1.21903e-27	2.13346e-28	300	200	0	0.549675	1.25768	68.7001	183.447	-1596.6	1891.4	-311	200	0	0.891735	-0.589387	91.9975	-98.727	-1087.12	809.309	-914	200	0
574	7	-1.33081e-32	-7.13747e-32	-6.11203e-31	-8.29725e-30	-5.15388e-29	2.96565e-30	300	610	0	-2.63904e-30	-2.53953e-30	9.40065e-30	9.41791e-29	9.71789e-28	1.99416e-28	300	200	0	0.554787	1.20767	68.7077	181.546	-1596.15	1895.79	-311	200	0	1.03002	-0.938423	92.1926	-32.5237	-1015.3	884.203	-914	200	0
574	8	1.31331e-32	-9.02165e-32	-5.39162e-31	-6.46059e-30	-4.49139e-29	4.77945e-30	300	610	0	-2.34163e-30	-2.08982e-30	6.85123e-30	7.65351e-29	7.13776e-28	1.67632e-28	300	200	0	0.537179	1.17542	68.6614	179.279	-1593.87	1903.16	-311	200	0	1.12433	-1.24653	92.3183	34.055	-874.169	936.701	-914	200	0
574	9	2.67787e-32	-9.02928e-32	-4.33443e-31	-4.63523e-30	-3.57468e-29	5.25269e-30	300	610	0	-1.89146e-30	-1.5821e-30	4.56861e-30	5.72651e-29	4.80333e-28	1.29371e-28	300	200	0	0.494527	1.16045	68.5864	175.077	-1589.67	1912.5	-311	200	0	1.16887	-1.46904	92.356	97.0887	-671.693	960.279	-914	200	0
575	0	3.14428e-32	-7.95724e-32	-3.20965e-31	-3.03401e-30	-2.62111e-29	4.89914e-30	300	610	0	-1.40711e-30	-1.10156e-30	2.71153e-30	3.93576e-29	2.88849e-28	9.19491e-29	300	200	0	0.424912	1.15451	68.4901	166.672	-1584.18	1921.67	-311	200	0	1.15382	-1.56102	92.2953	155.424	-425.438	955.793	-914	200	0	-0.0452721	0.417364	158.253	32000.5	102196	3180.38	0	0	0
575	1	3.03885e-32	-6.39253e-32	-2.18015e-31	-1.75238e-30	-1.76012e-29	4.11292e-30	300	610	0	-9.60872e-31	-6.93932e-31	1.32053e-30	2.43684e-29	1.44321e-28	5.94703e-29	300	200	0	0.330188	1.14762	68.366	152.829	-1577.55	1928.04	-311	200	0	1.06902	-1.49323	92.1653	208.978	-159.407	932.451	-914	200	0
575	2	2.61723e-32	-4.7315e-32	-1.32825e-31	-8.0685e-31	-1.05517e-29	3.17237e-30	300	610	0	-5.89739e-31	-3.76832e-31	3.63349e-31	1.28439e-29	4.4021e-29	3.3706e-29	300	200	0	0.220721	1.13271	68.2099	134.678	-1570.22	1929.99	-311	200	0	0.906232	-1.27085	92.0687	251.221	101.033	907.085	-914	200	0
575	3	2.06385e-32	-3.21367e-32	-6.80201e-32	-1.66434e-31	-5.24314e-30	2.25606e-30	300	610	0	-3.06036e-31	-1.49583e-31	-2.3029e-31	4.68544e-30	-1.88912e-29	1.4874e-29	300	200	0	0.114238	1.10749	68.0239	115.512	-1564.75	1928.18	-311	200	0	0.662956	-0.936046	92.1268	273.006	333.457	896.484	-914	200	0
575	4	1.50005e-32	-1.95981e-32	-2.26877e-32	2.23567e-31	-1.57343e-30	1.46383e-30	300	610	0	-1.06423e-31	-1.08804e-33	-5.44136e-31	-5.64739e-31	-5.28074e-29	2.27288e-30	300	200	0	0.0278757	1.07497	67.8161	99.2242	-1564.95	1925.13	-311	200	0	0.347956	-0.554363	92.3581	277.225	520.819	906.933	-914	200	0
575	5	9.96272e-33	-1.00794e-32	6.00654e-33	4.2506e-31	7.0933e-31	8.38213e-31	300	610	0	2.10447e-32	8.44237e-32	-6.59703e-31	-3.5163e-30	-6.60107e-29	-5.24328e-30	300	200	0	-0.0281026	1.04191	67.609	88.2165	-1573.39	1923.5	-311	200	0	-0.0130742	-0.203293	92.6075	279.748	650.454	930.963	-914	200	0
575	6	5.85148e-33	-3.43939e-33	2.16636e-32	4.96759e-31	1.91309e-30	3.83476e-31	300	610	0	9.18344e-32	1.23527e-31	-6.47506e-31	-4.79334e-30	-6.57345e-29	-8.93961e-30	300	200	0	-0.0510219	1.01603	67.445	82.5398	-1590.46	1925.04	-311	200	0	-0.379447	0.0423449	92.6037	291.9	710.691	953.906	-914	200	0
575	7	2.73521e-33	7.48176e-34	2.78973e-32	4.88472e-31	2.34161e-30	8.10629e-32	300	610	0	1.21594e-31	1.31285e-31	-5.63326e-31	-4.95371e-30	-5.7747e-29	-9.9988e-30	300	200	0	-0.0431911	1.00426	67.3685	81.3696	-1614.23	1930.54	-311	200	0	-0.715063	0.139038	92.1036	309.53	692.414	964.838	-914	200	0
575	8	5.25387e-34	3.02482e-33	2.79021e-32	4.38713e-31	2.26092e-30	-9.89477e-32	300	610	0	1.2421e-31	1.20092e-31	-4.4783e-31	-4.45055e-30	-4.62865e-29	-9.41511e-30	300	200	0	-0.00870066	1.01082	67.3945	85.0935	-1640.31	1939.64	-311	200	0	-1.0066	0.0930233	91.019	319.504	595.961	963.25	-914	200	0
575	9	-9.45319e-34	3.93721e-33	2.42598e-32	3.74434e-31	1.88547e-30	-1.89996e-31	300	610	0	1.10895e-31	9.93321e-32	-3.2814e-31	-3.62275e-30	-3.42064e-29	-7.9559e-30	300	200	0	0.047502	1.03571	67.4983	94.9627	-1663.75	1950.98	-311	200	0	-1.25844	-0.0589896	89.4548	308.877	436.11	956.475	-914	200	0
576	0	-1.86637e-33	3.97407e-33	1.89077e-32	3.1192e-31	1.37745e-30	-2.24175e-31	300	610	0	8.99896e-32	7.55386e-32	-2.20362e-31	-2.70317e-30	-2.32236e-29	-6.16661e-30	300	200	0	0.118989	1.07499	67.6359	110.788	-1681.57	1962.77	-311	200	0	-1.47709	-0.279519	87.6629	270.909	243.829	953.415	-914	200	0	-0.0452721	0.417364	158.253	32000.5	102196	3180.38	0	0	0
576	1	-2.41067e-33	3.53762e-33	1.32041e-32	2.58176e-31	8.54067e-31	-2.29583e-31	300	610	0	6.71868e-32	5.28261e-32	-1.3234e-31	-1.83623e-30	-1.41957e-29	-4.40004e-30	300	200	0	0.197462	1.12184	67.7674	130.047	-1692.88	1973.29	-311	200	0	-1.65958	-0.528566	85.9538	212.594	61.4229	961.542	-914	200	0
576	2	-2.7096e-33	2.9377e-33	8.04448e-33	2.12388e-31	3.98676e-31	-2.29133e-31	300	610	0	4.59776e-32	3.34286e-32	-6.62259e-32	-1.09889e-30	-7.38196e-30	-2.85626e-30	300	200	0	0.272648	1.16763	67.8679	148.873	-1697.96	1981.21	-311	200	0	-1.78946	-0.748567	84.5877	158.325	-72.3519	985.916	-914	200	0
576	3	-2.83802e-33	2.39867e-33	3.99096e-33	1.67259e-31	7.26669e-32	-2.40133e-31	300	610	0	2.81722e-32	1.82328e-32	-2.06298e-32	-5.21094e-31	-2.66329e-30	-1.62379e-30	300	200	0	0.334592	1.20358	67.937	162.852	-1698.06	1986.09	-311	200	0	-1.8486	-0.876507	83.6931	140.494	-133.041	1026.07	-914	200	0
576	4	-2.80586e-33	2.07153e-33	1.39318e-33	1.10235e-31	-7.40234e-32	-2.74086e-31	300	610	0	1.44021e-32	7.24737e-33	7.72987e-33	-1.03649e-31	2.87797e-31	-7.16718e-31	300	200	0	0.377116	1.22208	67.9992	167.749	-1695.02	1988.36	-311	200	0	-1.83511	-0.878833	83.2825	182.333	-107.865	1072.52	-914	200	0
576	5	-2.55492e-33	2.04536e-33	4.84117e-34	2.47732e-32	4.52851e-33	-3.36272e-31	300	610	0	4.55259e-33	-2.22071e-35	2.28577e-32	1.675e-31	1.88648e-30	-1.0493e-31	300	200	0	0.398063	1.2183	68.0798	161.736	-1690.4	1988.72	-311	200	0	-1.76419	-0.773922	83.3326	287.453	7.03547	1109.82	-914	200	0
576	6	-1.96028e-33	2.3543e-33	1.44141e-33	-1.08044e-31	3.53292e-31	-4.24849e-31	300	610	0	-1.89575e-33	-4.29536e-33	2.87305e-32	3.10781e-31	2.55753e-30	2.63038e-31	300	200	0	0.39763	1.19302	68.1777	147.765	-1685.6	1987.4	-311	200	0	-1.65043	-0.619783	83.8187	439.097	202.762	1125.01	-914	200	0
576	7	-8.38159e-34	2.97779e-33	4.40767e-33	-3.0716e-31	1.01378e-30	-5.29332e-31	300	610	0	-5.61689e-33	-6.32805e-33	2.88746e-32	3.42062e-31	2.69055e-30	4.44267e-31	300	200	0	0.378128	1.15255	68.2683	132.679	-1681.86	1984.03	-311	200	0	-1.49158	-0.477497	84.6832	604.759	455.3	1112.81	-914	200	0
576	8	1.03721e-33	3.83314e-33	9.46502e-33	-5.88029e-31	2.01493e-30	-6.28537e-31	300	610	0	-7.27164e-33	-6.79775e-33	2.61767e-32	2.70912e-31	2.61859e-30	4.91638e-31	300	200	0	0.34516	1.10465	68.3251	122.929	-1679.59	1978.37	-311	200	0	-1.27738	-0.378701	85.8152	745.729	728.934	1075.92	-914	200	0
576	9	3.90298e-33	4.76122e-33	1.65608e-32	-9.57499e-31	3.35639e-30	-6.8826e-31	300	610	0	-7.40749e-33	-6.24479e-33	2.28448e-32	9.97081e-32	2.61067e-30	4.48706e-31	300	200	0	0.307568	1.0549	68.334	120.639	-1677.71	1971.07	-311	200	0	-1.01578	-0.314934	87.0782	830.434	984.978	1023.32	-914	200	0
577	0	7.95844e-33	5.50721e-33	2.53831e-32	-1.40678e-30	4.9838e-30	-6.59243e-31	300	610	0	-6.41092e-33	-5.05409e-33	2.04476e-32	-1.74633e-31	2.87032e-30	3.47986e-31	300	200	0	0.273957	1.00634	68.2977	123.32	-1674.39	1963.68	-311	200	0	-0.736124	-0.250395	88.3536	845.53	1192.96	966.244	-914	200	0	-0.297056	1.16684	157.023	32006.4	101647	2517.23	0	0	0
577	1	1.32917e-32	5.70082e-33	3.51892e-32	-1.90244e-30	6.75626e-30	-4.7631e-31	300	610	0	-4.49929e-33	-3.46407e-33	1.99775e-32	-5.56385e-31	3.53319e-30	2.11616e-31	300	200	0	0.249691	0.962384	68.2311	126.815	-1668.51	1957.99	-311	200	0	-0.467748	-0.145859	89.5583	796.878	1335.57	912.686	-914	200	0
577	2	1.97781e-32	4.84246e-33	4.45969e-32	-2.37568e-30	8.40789e-30	-5.989e-32	300	610	0	-1.74275e-33	-1.5931e-33	2.18973e-32	-1.04417e-30	4.65899e-30	5.35685e-32	300	200	0	0.23774	0.929708	68.1508	128.019	-1660.26	1955.23	-311	200	0	-0.230277	0.0220338	90.631	701.453	1405.33	864.015	-914	200	0
577	3	2.69506e-32	2.30457e-33	5.13585e-32	-2.71093e-30	9.50725e-30	6.78479e-31	300	610	0	1.88933e-33	5.22578e-34	2.61467e-32	-1.62156e-30	6.21435e-30	-1.17146e-31	300	200	0	0.238449	0.915948	68.0721	125.142	-1650.9	1955.69	-311	200	0	-0.0390078	0.249209	91.5139	580.212	1403.8	817.492	-914	200	0
577	4	3.38441e-32	-2.63934e-33	5.21569e-32	-2.73563e-30	9.42187e-30	1.82476e-30	300	610	0	6.45984e-33	2.88311e-33	3.2095e-32	-2.24519e-30	8.04544e-30	-2.92685e-31	300	200	0	0.247894	0.924998	68.0108	117.462	-1642.35	1958.89	-311	200	0	0.0941528	0.504042	92.1609	455.137	1343.03	773.74	-914	200	0
577	5	3.88312e-32	-1.0743e-32	4.24787e-32	-2.21399e-30	7.29887e-30	3.44309e-30	300	610	0	1.19734e-32	5.47269e-33	3.84441e-32	-2.83104e-30	9.84133e-30	-4.6225e-31	300	200	0	0.262093	0.956414	67.9807	106.572	-1636.82	1963.8	-311	200	0	0.165854	0.743335	92.5647	344.59	1240.43	739.758	-914	200	0
577	6	3.94708e-32	-2.26559e-32	1.66505e-32	-8.49385e-31	2.0776e-30	5.54668e-30	300	610	0	1.82631e-32	8.20139e-33	4.30974e-32	-3.24004e-30	1.10926e-29	-6.07882e-31	300	200	0	0.282667	1.00719	67.9829	97.0388	-1635.81	1969.05	-311	200	0	0.181589	0.929702	92.7441	258.61	1113.9	722.904	-914	200	0
577	7	3.24161e-32	-3.87147e-32	-3.18514e-32	1.69916e-30	-7.44471e-30	8.0576e-30	300	610	0	2.48567e-32	1.08423e-32	4.3029e-32	-3.26531e-30	1.10534e-29	-7.00487e-31	300	200	0	0.314196	1.07099	67.9976	94.4968	-1639.54	1973.49	-311	200	0	0.150481	1.03442	92.6919	201.484	979.524	724.737	-914	200	0
577	8	1.34389e-32	-5.86448e-32	-1.09682e-31	5.77897e-30	-2.2469e-29	1.07557e-29	300	610	0	3.08265e-32	1.29667e-32	3.42057e-32	-2.62464e-30	8.71947e-30	-6.966e-31	300	200	0	0.357991	1.13869	67.9936	102.429	-1647.81	1976.12	-311	200	0	0.0837482	1.03591	92.3905	176.483	846.328	742.119	-914	200	0
577	9	-2.23424e-32	-8.11665e-32	-2.22348e-31	1.16764e-29	-4.39443e-29	1.32195e-29	300	610	0	3.46379e-32	1.38845e-32	1.16388e-32	-9.63294e-31	2.84157e-30	-5.36628e-31	300	200	0	0.410183	1.20206	67.956	119.872	-1660.84	1975.81	-311	200	0	0.000390154	0.93049	91.8945	184.003	718.99	770.874	-914	200	0
578	0	-7.99343e-32	-1.03518e-31	-3.7221e-31	1.95126e-29	-7.21842e-29	1.47643e-29	300	610	0	3.4021e-32	1.25995e-32	-3.03363e-32	2.12573e-30	-8.00119e-30	-1.45687e-31	300	200	0	0.462926	1.25484	67.8997	141.885	-1678.95	1971.43	-311	200	0	-0.0702203	0.741099	91.318	217.015	606.943	807.403	-914	200	0	0.436009	1.46998	153.96	31079.7	98195.2	2134.07	0	0	0
578	1	-1.63521e-31	-1.20934e-31	-5.55676e-31	2.90959e-29	-1.06332e-28	1.43899e-29	300	610	0	2.59043e-32	7.79989e-33	-9.74319e-32	7.0556e-30	-2.52386e-29	5.61518e-31	300	200	0	0.506174	1.29325	67.8607	162.495	-1701.38	1962.58	-311	200	0	-0.104076	0.504619	90.706	261.352	519.888	849.257	-914	200	0
578	2	-2.7499e-31	-1.26149e-31	-7.59533e-31	3.97306e-29	-1.43674e-28	1.0755e-29	300	610	0	6.46773e-33	-2.09445e-33	-1.943e-31	1.41642e-29	-5.00236e-29	1.66998e-30	300	200	0	0.530109	1.31902	67.8779	177.231	-1725.81	1949.69	-311	200	0	-0.1067	0.2549	89.9734	299.859	458.003	893.879	-914	200	0
578	3	-4.11841e-31	-1.0906e-31	-9.56581e-31	4.9989e-29	-1.78828e-28	2.20271e-30	300	610	0	-2.86091e-32	-1.87934e-32	-3.22815e-31	2.35879e-29	-8.27918e-29	3.24583e-30	300	200	0	0.528324	1.33802	67.9727	183.84	-1749.41	1933.7	-311	200	0	-0.109035	0.0221614	89.0052	316.233	416.224	936.551	-914	200	0
578	4	-5.64459e-31	-5.67209e-32	-1.10092e-30	5.74652e-29	-2.02886e-28	-1.31289e-29	300	610	0	-8.36132e-32	-4.3871e-32	-4.79658e-31	3.50846e-29	-1.22644e-28	5.30817e-30	300	200	0	0.499865	1.35457	68.1315	182.005	-1769.61	1915.93	-311	200	0	-0.130802	-0.162189	87.7827	301.017	390.277	970.749	-914	200	0
578	5	-7.12856e-31	4.60763e-32	-1.12366e-30	5.85525e-29	-2.02657e-28	-3.70725e-29	300	610	0	-1.61878e-31	-7.8333e-32	-6.53176e-31	4.7803e-29	-1.66545e-28	7.78981e-30	300	200	0	0.449123	1.36965	68.3145	172.438	-1783.85	1898.27	-311	200	0	-0.161627	-0.27064	86.4062	257.581	373.782	989.8	-914	200	0
578	6	-8.23139e-31	2.15317e-31	-9.30196e-31	4.83018e-29	-1.60234e-28	-7.10297e-29	300	610	0	-2.64382e-31	-1.21985e-31	-8.19655e-31	6.00095e-29	-2.08378e-28	1.04872e-29	300	200	0	0.384124	1.38258	68.4859	155.909	-1789.92	1882.91	-311	200	0	-0.18075	-0.289599	85.054	199.725	359.479	988.97	-914	200	0
578	7	-8.44262e-31	4.65026e-31	-4.00803e-31	2.0457e-29	-5.32198e-29	-1.15362e-28	300	610	0	-3.87803e-31	-1.72581e-31	-9.39317e-31	6.87951e-29	-2.37937e-28	1.30013e-29	300	200	0	0.313352	1.39136	68.631	133.274	-1786.91	1871.69	-311	200	0	-0.173606	-0.222269	83.9084	143.475	347.021	967.951	-914	200	0
578	8	-7.0593e-31	8.02912e-31	6.03078e-31	-3.22149e-29	1.43944e-28	-1.68545e-28	300	610	0	-5.22021e-31	-2.24775e-31	-9.52698e-31	6.98093e-29	-2.40011e-28	1.46765e-29	300	200	0	0.243319	1.39257	68.7523	106.433	-1775.4	1865.8	-311	200	0	-0.127772	-0.0851138	83.0822	101.243	345.953	931.307	-914	200	0
578	9	-3.18947e-31	1.22409e-30	2.22405e-30	-1.17146e-28	4.57017e-28	-2.26096e-28	300	610	0	-6.47199e-31	-2.68933e-31	-7.78427e-31	5.70967e-29	-1.93851e-28	1.45457e-29	300	200	0	0.178924	1.383	68.8583	78.9894	-1757.27	1865.71	-311	200	0	-0.029719	0.093508	82.6077	80.3485	370.667	886.77	-914	200	0
579	0	4.20261e-31	1.70281e-30	4.58218e-30	-2.40572e-28	9.0677e-28	-2.79308e-28	300	610	0	-7.30702e-31	-2.89965e-31	-3.13895e-31	2.31461e-29	-7.33663e-29	1.13016e-29	300	200	0	0.124729	1.3603	68.9499	55.1871	-1734.68	1871.03	-311	200	0	0.130799	0.272452	82.4518	80.7762	430.813	842.973	-914	200	0	0.436009	1.46998	153.96	31079.7	98195.2	2134.07	0	0	0
579	1	1.6188e-30	2.18233e-30	7.73344e-30	-4.05358e-28	1.50098e-27	-3.1394e-28	300	610	0	-7.24412e-31	-2.66416e-31	5.59158e-31	-4.07032e-29	1.51405e-28	3.31543e-30	300	200	0	0.0846694	1.322	69.0085	38.0661	-1709.14	1880.73	-311	200	0	0.348068	0.404596	82.5282	92.4097	521.547	806.902	-914	200	0
579	2	3.36771e-30	2.56381e-30	1.16107e-29	-6.07909e-28	2.22323e-27	-3.09075e-28	300	610	0	-5.63253e-31	-1.70215e-31	1.96171e-30	-1.43314e-28	5.10949e-28	-1.12621e-29	300	200	0	0.0599639	1.26738	69.0007	29.1592	-1681.92	1893.32	-311	200	0	0.586335	0.45677	82.7417	103.844	622.259	782.253	-914	200	0
579	3	5.71121e-30	2.69566e-30	1.59467e-29	-8.34143e-28	3.0184e-27	-2.36521e-28	300	610	0	-1.66157e-31	3.23996e-32	3.99436e-30	-2.92065e-28	1.03035e-27	-3.42808e-29	300	200	0	0.0479453	1.20215	68.9067	28.6118	-1654.91	1907	-311	200	0	0.788226	0.425633	83.0232	116.2	707.957	768.649	-914	200	0
579	4	8.60289e-30	2.366e-30	2.01814e-29	-1.05465e-27	3.7755e-27	-6.12827e-29	300	610	0	5.58956e-31	3.7808e-31	6.70143e-30	-4.90219e-28	1.72006e-27	-6.72079e-29	300	200	0	0.0450855	1.13892	68.7476	34.5631	-1630.53	1919.9	-311	200	0	0.902384	0.328635	83.299	138.472	764.79	761.292	-914	200	0
579	5	1.18484e-29	1.302e-30	2.33617e-29	-1.21949e-27	4.30941e-27	2.56213e-28	300	610	0	1.70422e-30	9.0091e-31	1.00201e-29	-7.3321e-28	2.56299e-27	-1.1054e-28	300	200	0	0.0506788	1.09107	68.5743	43.8607	-1611.97	1930.54	-311	200	0	0.905326	0.184361	83.4927	171.411	796.697	753.267	-914	200	0
579	6	1.50362e-29	-8.18587e-31	2.40489e-29	-1.25329e-27	4.3444e-27	7.55296e-28	300	610	0	3.34275e-30	1.62344e-30	1.37145e-29	-1.0038e-27	3.49761e-27	-1.62985e-28	300	200	0	0.0639565	1.06539	68.4307	53.6435	-1602.59	1938.1	-311	200	0	0.814664	0.0120581	83.5869	206.062	817.617	739.852	-914	200	0
579	7	1.74628e-29	-4.33712e-30	2.02571e-29	-1.0522e-27	3.50438e-27	1.46672e-27	300	610	0	5.49943e-30	2.54346e-30	1.72961e-29	-1.26627e-27	4.39788e-27	-2.20403e-28	300	200	0	0.0780644	1.05962	68.3319	62.2011	-1603.11	1942.7	-311	200	0	0.684471	-0.155911	83.6051	234.993	837.065	721.219	-914	200	0
579	8	1.80621e-29	-9.55746e-30	9.46143e-30	-4.84264e-28	1.31667e-27	2.39993e-27	300	610	0	8.1101e-30	3.61622e-30	1.99388e-29	-1.4602e-27	5.05174e-27	-2.74565e-28	300	200	0	0.0812764	1.06588	68.2738	69.3521	-1610.09	1945.06	-311	200	0	0.566332	-0.281391	83.5206	256.266	852.541	702.957	-914	200	0
579	9	1.53591e-29	-1.66552e-29	-1.12771e-29	6.03961e-28	-2.76141e-27	3.52539e-27	300	610	0	1.0969e-29	4.73216e-30	2.04007e-29	-1.4947e-27	5.14141e-27	-3.11833e-28	300	200	0	0.0663279	1.07656	68.2509	75.3635	-1618.2	1945.93	-311	200	0	0.468556	-0.349691	83.2741	267.643	855.529	694.21	-914	200	0
580	0	7.47271e-30	-2.55464e-29	-4.50088e-29	2.37145e-27	-9.28169e-27	4.75182e-27	300	610	0	1.36669e-29	5.6918e-30	1.69736e-29	-1.24476e-27	4.23124e-27	-3.11987e-28	300	200	0	0.0374679	1.08801	68.2653	79.2991	-1623.64	1945.86	-311	200	0	0.359071	-0.383284	82.9071	261.266	843.594	703.293	-914	200	0	-0.0821509	0.763119	153.62	30747.7	98266.7	2777.69	0	0	0
580	1	-7.79344e-30	-3.57133e-29	-9.43442e-29	4.95384e-27	-1.86976e-26	5.89956e-27	300	610	0	1.55252e-29	6.18059e-30	7.49318e-30	-5.5193e-28	1.77077e-27	-2.47562e-28	300	200	0	0.00656594	1.09967	68.3266	79.8784	-1625.58	1945.25	-311	200	0	0.200043	-0.418473	82.6016	222.831	822.982	734.161	-914	200	0
580	2	-3.27294e-29	-4.59905e-29	-1.60588e-28	8.41808e-27	-3.11972e-26	6.67245e-27	300	610	0	1.5538e-29	5.7491e-30	-1.05497e-29	7.6755e-28	-2.87585e-27	-8.41712e-29	300	200	0	-0.0158074	1.11174	68.4378	78.0819	-1625.39	1944.23	-311	200	0	-0.0241287	-0.472411	82.5428	138.848	799.304	785.318	-914	200	0
580	3	-6.93131e-29	-5.43287e-29	-2.42505e-28	1.26977e-26	-4.64682e-26	6.63307e-27	300	610	0	1.2338e-29	3.80646e-30	-3.97436e-29	2.90333e-27	-1.03613e-26	2.17464e-28	300	200	0	-0.0233296	1.12368	68.5743	77.9071	-1625.12	1943.05	-311	200	0	-0.29817	-0.533238	82.8201	11.271	769.987	849.134	-914	200	0
580	4	-1.18569e-28	-5.75652e-29	-3.34694e-28	1.75082e-26	-6.33929e-26	5.18911e-27	300	610	0	4.21404e-30	-3.61663e-31	-8.22785e-29	6.01599e-27	-2.12319e-26	6.96997e-28	300	200	0	-0.012235	1.13285	68.6862	83.7028	-1626.48	1942.82	-311	200	0	-0.580656	-0.570955	83.473	-137.702	728.191	913.445	-914	200	0
580	5	-1.79652e-28	-5.12574e-29	-4.25631e-28	2.22443e-26	-7.96842e-26	1.60162e-27	300	610	0	-1.07897e-29	-7.53619e-30	-1.39197e-28	1.01823e-26	-3.57362e-26	1.38651e-27	300	200	0	0.0178115	1.13426	68.7286	96.3613	-1630.16	1945.12	-311	200	0	-0.815929	-0.556128	84.5022	-279.358	673.634	966.562	-914	200	0
580	6	-2.48638e-28	-2.96573e-29	-4.95536e-28	2.5869e-26	-9.14954e-26	-4.97014e-27	300	610	0	-3.4648e-29	-1.84519e-29	-2.09329e-28	1.53171e-26	-5.35528e-26	2.29824e-27	300	200	0	0.0618737	1.1241	68.6863	112.585	-1635.9	1950.73	-311	200	0	-0.954668	-0.478777	85.798	-391.896	617.945	1000.37	-914	200	0
580	7	-3.17065e-28	1.40612e-29	-5.14362e-28	2.6809e-26	-9.30655e-26	-1.53696e-26	300	610	0	-6.89594e-29	-3.36112e-29	-2.879e-28	2.10718e-26	-7.34358e-26	3.40742e-27	300	200	0	0.113477	1.10445	68.5696	128.149	-1642.98	1958.73	-311	200	0	-0.975964	-0.3572	87.1485	-461.586	577.353	1010.57	-914	200	0
580	8	-3.70331e-28	8.7184e-29	-4.40446e-28	2.28847e-26	-7.64976e-26	-3.02701e-26	300	610	0	-1.14337e-28	-5.30075e-29	-3.64857e-28	2.67113e-26	-9.27897e-26	4.63001e-27	300	200	0	0.169568	1.08314	68.4001	141.591	-1650.24	1966.9	-311	200	0	-0.888281	-0.233627	88.3586	-482.36	561.278	996.93	-914	200	0
580	9	-3.8618e-28	1.96286e-28	-2.20551e-28	1.13137e-26	-3.18186e-26	-4.99091e-26	300	610	0	-1.69551e-28	-7.57511e-29	-4.23048e-28	3.09808e-26	-1.0721e-25	5.79633e-27	300	200	0	0.227806	1.06946	68.2027	154.719	-1656.3	1972.97	-311	200	0	-0.711152	-0.156489	89.3292	-455.438	567.819	962.437	-914	200	0
581	0	-3.33667e-28	3.45341e-28	2.07642e-28	-1.11575e-26	5.24887e-26	-7.37175e-26	300	610	0	-2.30424e-28	-9.96005e-29	-4.36533e-28	3.19825e-26	-1.1006e-25	6.62293e-27	300	200	0	0.28206	1.0703	68.0027	169.719	-1660.67	1975.51	-311	200	0	-0.464283	-0.151163	90.0248	-384.337	584.967	913.053	-914	200	0	-0.0821509	0.763119	153.62	30747.7	98266.7	2777.69	0	0	0
581	1	-1.7314e-28	5.32978e-28	9.09331e-28	-4.79274e-26	1.88238e-25	-9.98404e-26	300	610	0	-2.88519e-28	-1.20427e-28	-3.69464e-28	2.70925e-26	-9.21932e-26	6.68725e-27	300	200	0	0.324176	1.08757	67.8262	186.452	-1664.41	1974.29	-311	200	0	-0.173379	-0.200103	90.4344	-275.77	596.557	858.774	-914	200	0
581	2	1.41963e-28	7.4881e-28	1.9412e-27	-1.01942e-25	3.8531e-25	-1.24572e-25	300	610	0	-3.29732e-28	-1.31679e-28	-1.76199e-28	1.29694e-26	-4.20008e-26	5.41241e-27	300	200	0	0.347334	1.11667	67.6923	202.85	-1669	1969.8	-311	200	0	0.123447	-0.254962	90.569	-148.852	592.508	811.261	-914	200	0
581	3	6.60577e-28	9.68924e-28	3.33337e-27	-1.74749e-25	6.48173e-25	-1.41755e-25	300	610	0	-3.33038e-28	-1.23942e-28	1.9648e-28	-1.42839e-26	5.40074e-26	2.07277e-27	300	200	0	0.348211	1.14722	67.601	216.954	-1675.15	1962.66	-311	200	0	0.384122	-0.273313	90.4395	-34.388	573.261	779.8	-914	200	0
581	4	1.42561e-27	1.15084e-27	5.06351e-27	-2.65144e-25	9.70956e-25	-1.42246e-25	300	610	0	-2.69727e-28	-8.4785e-29	8.03929e-28	-5.87231e-26	2.09793e-25	-4.16563e-27	300	200	0	0.330034	1.16755	67.5395	227.587	-1683.28	1954.13	-311	200	0	0.574734	-0.246016	90.0574	43.1857	541.818	770.43	-914	200	0
581	5	2.46059e-27	1.2286e-27	7.0227e-27	-3.67385e-25	1.33102e-24	-1.13603e-25	300	610	0	-1.03681e-28	9.01755e-31	1.69375e-27	-1.23838e-25	4.37243e-25	-1.41521e-26	300	200	0	0.303256	1.1713	67.5026	233.39	-1694.07	1946.23	-311	200	0	0.670831	-0.188108	89.4715	82.9659	491.737	785.686	-914	200	0
581	6	3.75047e-27	1.10908e-27	8.97402e-27	-4.69026e-25	1.68127e-24	-4.02273e-26	300	610	0	2.0662e-28	1.49748e-28	2.89016e-27	-2.11411e-25	7.42174e-25	-2.85867e-26	300	200	0	0.281315	1.1619	67.4906	232.662	-1707.75	1940.43	-311	200	0	0.658391	-0.110578	88.7695	106.424	405.878	823.541	-914	200	0
581	7	5.21621e-27	6.71209e-28	1.0507e-26	-5.48549e-25	1.94181e-24	9.57348e-26	300	610	0	7.03473e-28	3.7758e-28	4.37173e-27	-3.19886e-25	1.11863e-24	-4.77646e-26	300	200	0	0.274844	1.15027	67.5001	224.385	-1723.25	1937.07	-311	200	0	0.538128	-0.0144501	88.0715	140.204	269.477	877.493	-914	200	0
581	8	6.68388e-27	-2.29551e-28	1.09945e-26	-5.7311e-25	1.99229e-24	3.12358e-25	300	610	0	1.42176e-27	6.95546e-28	6.04206e-27	-4.4222e-25	1.54143e-24	-7.12156e-26	300	200	0	0.287798	1.14683	67.5325	208.196	-1738.58	1936.02	-311	200	0	0.322496	0.0932043	87.5566	195.299	85.7037	937.31	-914	200	0
581	9	7.85055e-27	-1.74862e-27	9.56252e-27	-4.96987e-25	1.66697e-24	6.24355e-25	300	610	0	2.37624e-27	1.10435e-27	7.6943e-27	-5.63292e-25	1.95715e-24	-9.72357e-26	300	200	0	0.317114	1.15556	67.6073	184.341	-1751.14	1937.34	-311	200	0	0.0317493	0.194461	87.4512	258.091	-119.679	991.805	-914	200	0
582	0	8.25179e-27	-4.02811e-27	5.08895e-27	-2.61529e-25	7.5547e-25	1.03753e-24	300	610	0	3.5436e-27	1.58636e-27	8.97248e-27	-6.57063e-25	2.27437e-24	-1.22329e-25	300	200	0	0.355759	1.17459	67.7513	155.287	-1757.53	1941.17	-311	200	0	-0.303115	0.270674	87.9183	303.01	-310.457	1033.67	-914	200	0	0.101671	1.19612	157.915	31770.4	101546	2486.96	0	0	0
582	1	7.23852e-27	-7.15747e-27	-3.74709e-27	2.02229e-25	-9.86541e-25	1.54102e-24	300	610	0	4.83914e-27	2.09576e-27	9.335e-27	-6.83903e-25	2.35447e-24	-1.40605e-25	300	200	0	0.396423	1.19835	67.9728	125.758	-1754.51	1947.17	-311	200	0	-0.639363	0.308634	88.9152	311.549	-457.412	1060.57	-914	200	0
582	2	3.97513e-27	-1.11161e-26	-1.83384e-26	9.66899e-25	-3.81181e-24	2.09716e-24	300	610	0	6.08897e-27	2.54715e-27	8.02976e-27	-5.88769e-25	2.00554e-24	-1.43237e-25	300	200	0	0.434221	1.21924	68.2504	99.8852	-1741.03	1954.17	-311	200	0	-0.93047	0.301579	90.1506	274.565	-541.993	1071.92	-914	200	0
582	3	-2.52511e-27	-1.56961e-26	-3.9914e-26	2.09637e-24	-7.93529e-24	2.62957e-24	300	610	0	7.00012e-27	2.80406e-27	4.09451e-27	-3.01214e-25	9.82788e-25	-1.18111e-25	300	200	0	0.468658	1.23097	68.5484	79.0988	-1718.9	1960.56	-311	200	0	-1.14147	0.250003	91.2062	185.258	-553.127	1067.3	-914	200	0
582	4	-1.33072e-26	-2.04073e-26	-6.91632e-26	3.62612e-24	-1.34617e-23	3.0103e-24	300	610	0	7.13329e-27	2.66944e-27	-3.59906e-27	2.61386e-25	-9.99862e-25	-4.9919e-26	300	200	0	0.501322	1.23144	68.8335	62.3391	-1691.99	1965.15	-311	200	0	-1.26118	0.160238	91.7674	40.9448	-493.654	1047.14	-914	200	0
582	5	-2.93008e-26	-2.43695e-26	-1.05694e-25	5.53485e-24	-2.02821e-23	3.04825e-24	300	610	0	5.88571e-27	1.88174e-27	-1.6234e-26	1.1857e-24	-4.24091e-24	7.90378e-26	300	200	0	0.529198	1.22231	69.079	47.7886	-1665.56	1968	-311	200	0	-1.29545	0.0436615	91.8052	-151.923	-387.294	1012.93	-914	200	0
582	6	-5.10422e-26	-2.62075e-26	-1.47313e-25	7.70691e-24	-2.79389e-23	2.48217e-24	300	610	0	2.49533e-27	1.21502e-28	-3.48433e-26	2.54747e-24	-8.99856e-24	2.8694e-25	300	200	0	0.54271	1.20634	69.268	35.3096	-1644.91	1970.13	-311	200	0	-1.24676	-0.0829202	91.5644	-375.119	-272.003	968.024	-914	200	0
582	7	-7.8272e-26	-2.39697e-26	-1.89153e-25	9.8866e-24	-3.54626e-23	9.82875e-25	300	610	0	-3.91894e-27	-2.96523e-27	-5.99847e-26	4.3877e-24	-1.54075e-23	5.89038e-25	300	200	0	0.531454	1.18576	69.3914	27.5158	-1633.3	1972.16	-311	200	0	-1.109	-0.200415	91.3652	-595.333	-183.264	919.25	-914	200	0
582	8	-1.09401e-25	-1.51072e-26	-2.227e-25	1.16275e-23	-4.11948e-23	-1.82863e-24	300	610	0	-1.42625e-26	-7.71904e-27	-9.12738e-26	6.67852e-24	-2.33593e-23	9.92323e-25	300	200	0	0.490598	1.16246	69.446	28.0056	-1631.02	1973.68	-311	200	0	-0.886415	-0.295607	91.3866	-771.067	-136.713	874.838	-914	200	0
582	9	-1.40858e-25	3.44002e-27	-2.34868e-25	1.22444e-23	-4.26222e-23	-6.33942e-24	300	610	0	-2.92952e-26	-1.43866e-26	-1.26767e-25	9.278e-24	-3.23459e-23	1.48798e-24	300	200	0	0.423752	1.1374	69.4394	38.2074	-1635.8	1974.07	-311	200	0	-0.610615	-0.366668	91.6209	-872.065	-119.195	839.291	-914	200	0
583	0	-1.66361e-25	3.49854e-26	-2.07328e-25	1.07781e-23	-3.62665e-23	-1.28704e-23	300	610	0	-4.93665e-26	-2.3e-26	-1.62213e-25	1.18753e-23	-4.12687e-23	2.0415e-24	300	200	0	0.342284	1.11043	69.3896	56.1918	-1644.2	1973.09	-311	200	0	-0.33061	-0.41473	92.0005	-891.126	-97.9216	811.635	-914	200	0	0.375548	0.380694	164.302	32393.8	107296	2965.81	0	0	0
583	1	-1.76219e-25	8.25967e-26	-1.16435e-25	5.99291e-24	-1.76917e-23	-2.15606e-23	300	610	0	-7.40391e-26	-3.32116e-26	-1.90226e-25	1.39301e-23	-4.82301e-23	2.58089e-24	300	200	0	0.261099	1.08303	69.3083	78.5152	-1653.51	1970.95	-311	200	0	-0.0842103	-0.433619	92.5006	-839.225	-44.089	787.945	-914	200	0
583	2	-1.56824e-25	1.48278e-25	6.5797e-26	-3.57261e-24	1.82836e-23	-3.22045e-23	300	610	0	-1.01598e-25	-4.40857e-26	-1.99501e-25	1.46155e-23	-5.03367e-23	2.98386e-24	300	200	0	0.192591	1.05983	69.1937	102.101	-1662.51	1968.28	-311	200	0	0.116695	-0.418793	93.1347	-735.957	49.2733	764.445	-914	200	0
583	3	-9.05712e-26	2.31769e-25	3.69105e-25	-1.94689e-23	7.70633e-23	-4.4039e-23	300	610	0	-1.28464e-25	-5.38567e-26	-1.74265e-25	1.27767e-23	-4.35626e-23	3.06598e-24	300	200	0	0.142865	1.04531	69.0462	124.146	-1670.78	1965.88	-311	200	0	0.275404	-0.382894	93.9137	-606.075	168.357	740.823	-914	200	0
583	4	4.34426e-26	3.28922e-25	8.20103e-25	-4.30797e-23	1.63317e-22	-5.54903e-23	300	610	0	-1.48551e-25	-5.96833e-26	-9.42343e-26	6.92918e-24	-2.27472e-23	2.57303e-24	300	200	0	0.112349	1.04007	68.8771	141.533	-1677.99	1964.42	-311	200	0	0.397471	-0.352765	94.8156	-477.222	288.118	721.444	-914	200	0
583	5	2.67521e-25	4.29691e-25	1.43445e-24	-7.52123e-23	2.7947e-22	-6.39005e-23	300	610	0	-1.52684e-25	-5.74411e-26	6.45017e-26	-4.67819e-24	1.81736e-23	1.1821e-24	300	200	0	0.0989636	1.04166	68.7005	151.371	-1684.26	1964.11	-311	200	0	0.488328	-0.355659	95.7958	-372.639	379.518	710.893	-914	200	0
583	6	6.01782e-25	5.15852e-25	2.20552e-24	-1.15503e-22	4.23541e-22	-6.52775e-23	300	610	0	-1.28212e-25	-4.163e-26	3.27212e-25	-2.38965e-23	8.55777e-23	-1.48224e-24	300	200	0	0.100414	1.04849	68.5211	152.388	-1689.99	1964.42	-311	200	0	0.547645	-0.41439	96.8139	-305.692	420.624	709.003	-914	200	0
583	7	1.05836e-24	5.58741e-25	3.08927e-24	-1.61629e-22	5.86291e-22	-5.41361e-23	300	610	0	-5.906e-26	-5.49747e-27	7.16286e-25	-5.23673e-23	1.85066e-22	-5.8089e-24	300	200	0	0.114363	1.06135	68.3318	145.896	-1695.56	1964.31	-311	200	0	0.564288	-0.546579	97.7976	-281.342	408.778	712.133	-914	200	0
583	8	1.63302e-24	5.17473e-25	3.98575e-24	-2.08339e-22	7.47782e-22	-2.35323e-23	300	610	0	7.34609e-26	5.84871e-26	1.24446e-24	-9.10266e-23	3.19728e-22	-1.21296e-23	300	200	0	0.138608	1.08129	68.1305	135.429	-1700.86	1962.6	-311	200	0	0.53004	-0.757274	98.6038	-300.533	357.663	718.136	-914	200	0
583	9	2.29388e-24	3.38391e-25	4.71848e-24	-2.46377e-22	8.73596e-22	3.45761e-23	300	610	0	2.88718e-25	1.57646e-25	1.90504e-24	-1.3939e-22	4.87642e-22	-2.06078e-23	300	200	0	0.171568	1.10731	67.9349	124.925	-1704.81	1958.45	-311	200	0	0.454223	-1.02479	99.0885	-361.203	282.991	728.085	-914	200	0
584	0	2.96761e-24	-4.3254e-26	5.01444e-24	-2.61446e-22	9.11268e-22	1.28473e-22	300	610	0	6.03241e-25	2.9742e-25	2.65894e-24	-1.94603e-22	6.7857e-22	-3.10804e-23	300	200	0	0.210302	1.13615	67.774	116.676	-1705.66	1952	-311	200	0	0.357067	-1.29161	99.2035	-453.466	197.483	742.951	-914	200	0	0.375548	0.380694	164.302	32393.8	107296	2965.81	0	0	0
584	1	3.52405e-24	-6.98071e-25	4.48937e-24	-2.33441e-22	7.87824e-22	2.65145e-22	300	610	0	1.02519e-24	4.78851e-25	3.41881e-24	-2.5028e-22	8.69936e-22	-4.28501e-23	300	200	0	0.247626	1.16383	67.6671	111.103	-1701.93	1944.25	-311	200	0	0.260329	-1.48453	98.9867	-557.331	114.001	761.008	-914	200	0
584	2	3.76108e-24	-1.69222e-24	2.6452e-24	-1.36324e-22	4.09754e-22	4.47873e-22	300	610	0	1.54649e-24	6.95114e-25	4.03148e-24	-2.95218e-22	1.02238e-21	-5.44353e-23	300	200	0	0.273992	1.18732	67.6123	107.863	-1693.26	1936.2	-311	200	0	0.184616	-1.55351	98.4888	-649.336	40.2208	780.021	-914	200	0
584	3	3.39343e-24	-3.07042e-24	-1.11086e-24	6.08579e-23	-3.32784e-22	6.72814e-22	300	610	0	2.13249e-24	9.27112e-25	4.2611e-24	-3.12159e-22	1.07551e-21	-6.32972e-23	300	200	0	0.284446	1.20419	67.5914	106.428	-1681.27	1928.38	-311	200	0	0.138685	-1.48557	97.7203	-712.335	-28.2786	799.146	-914	200	0
584	4	2.0503e-24	-4.83079e-24	-7.41333e-24	3.91192e-22	-1.55526e-21	9.24532e-22	300	610	0	2.70949e-24	1.13837e-24	3.77687e-24	-2.76893e-22	9.44906e-22	-6.55848e-23	300	200	0	0.283112	1.21252	67.5891	106.083	-1669.78	1921.58	-311	200	0	0.110372	-1.29699	96.6206	-742.302	-99.7133	817.192	-914	200	0
584	5	-7.10941e-25	-6.89082e-24	-1.68378e-23	8.84615e-22	-3.35897e-21	1.17062e-21	300	610	0	3.15121e-24	1.26975e-24	2.15146e-24	-1.58139e-22	5.21801e-22	-5.59635e-23	300	200	0	0.279978	1.21385	67.6111	106.256	-1663.36	1917.33	-311	200	0	0.0779084	-1.0266	95.1081	-747.641	-170.829	832.305	-914	200	0
584	6	-5.36608e-24	-9.04487e-24	-2.9738e-23	1.55938e-21	-5.79959e-21	1.3559e-21	300	610	0	3.26602e-24	1.23495e-24	-1.12171e-24	8.12004e-23	-3.22299e-22	-2.76246e-23	300	200	0	0.28289	1.21383	67.6804	107.445	-1664.98	1917.12	-311	200	0	0.0281205	-0.722116	93.2146	-740.319	-224.375	843.688	-914	200	0
584	7	-1.23499e-23	-1.09158e-23	-4.60084e-23	2.40961e-21	-8.84188e-21	1.39697e-21	300	610	0	2.78846e-24	9.18333e-25	-6.58207e-24	4.8064e-22	-1.72359e-21	2.73931e-23	300	200	0	0.291026	1.21726	67.8162	111.217	-1674.04	1921.07	-311	200	0	-0.0374418	-0.425738	91.1099	-728.396	-241.611	850.466	-914	200	0
584	8	-2.19358e-23	-1.19062e-23	-6.47666e-23	3.38874e-21	-1.22998e-20	1.17873e-21	300	610	0	1.37962e-24	1.77225e-25	-1.47143e-23	1.07571e-21	-3.80341e-21	1.17404e-22	300	200	0	0.296243	1.22338	68.0209	118.308	-1686.87	1927.5	-311	200	0	-0.104837	-0.173424	88.9931	-717.334	-215.471	849.846	-914	200	0
584	9	-3.40596e-23	-1.116e-23	-8.39619e-23	4.389e-21	-1.57634e-20	5.54718e-22	300	610	0	-1.35684e-24	-1.14852e-24	-2.58071e-23	1.88763e-21	-6.6321e-21	2.49612e-22	300	200	0	0.291411	1.22704	68.28	126.998	-1699.91	1934.09	-311	200	0	-0.158184	0.00401644	87.0365	-712.222	-150.975	839.214	-914	200	0
585	0	-4.80835e-23	-7.5478e-24	-9.99371e-23	5.21861e-21	-1.85189e-20	-6.45641e-22	300	610	0	-5.83494e-24	-3.21619e-24	-3.97493e-23	2.90836e-21	-1.01767e-20	4.27797e-22	300	200	0	0.276234	1.222	68.5629	133.888	-1711.95	1939.49	-311	200	0	-0.197528	0.0898836	85.3944	-711.406	-54.6763	819.436	-914	200	0	0.206443	0.972163	156.433	30891.6	100167	2478.93	0	0	0
585	1	-6.2504e-23	2.99903e-25	-1.06999e-22	5.57937e-21	-1.94713e-20	-2.59951e-21	300	610	0	-1.24136e-23	-6.14552e-24	-5.57558e-23	4.08061e-21	-1.42315e-20	6.49001e-22	300	200	0	0.256041	1.2016	68.8256	136.111	-1724.11	1943.72	-311	200	0	-0.241033	0.0952628	84.1866	-699.039	71.334	794.526	-914	200	0
585	2	-7.46241e-23	1.3887e-23	-9.70934e-23	5.04987e-21	-1.709e-20	-5.45879e-21	300	610	0	-2.12816e-23	-9.96607e-24	-7.20339e-23	5.27328e-21	-1.83327e-20	8.99156e-22	300	200	0	0.237895	1.16105	69.0283	132.802	-1738.14	1947.25	-311	200	0	-0.300684	0.0580159	83.4818	-650.848	223.034	769.296	-914	200	0
585	3	-8.02299e-23	3.46391e-23	-5.97312e-23	3.08174e-21	-9.40453e-21	-9.29991e-21	300	610	0	-3.22925e-23	-1.45444e-23	-8.54086e-23	6.25418e-21	-2.16643e-20	1.14779e-21	300	200	0	0.227943	1.10312	69.15	125.553	-1754.34	1950.22	-311	200	0	-0.3581	0.0209306	83.3074	-554.003	388.294	748.517	-914	200	0
585	4	-7.33431e-23	6.35499e-23	1.76382e-23	-9.8042e-22	5.91288e-21	-1.40522e-20	300	610	0	-4.47471e-23	-1.94915e-23	-9.09601e-23	6.66333e-21	-2.29665e-20	1.34222e-21	300	200	0	0.229696	1.03928	69.1909	118.123	-1769.91	1952.51	-311	200	0	-0.368588	0.0118695	83.6564	-422.614	549.454	736.247	-914	200	0
585	5	-4.6156e-23	1.00656e-22	1.48548e-22	-7.84235e-21	3.1328e-20	-1.94038e-20	300	610	0	-5.71301e-23	-2.40539e-23	-8.17537e-23	5.99322e-21	-2.04689e-20	1.40206e-21	300	200	0	0.243129	0.982749	69.1697	114.576	-1779.74	1954.17	-311	200	0	-0.291262	0.041006	84.4659	-289.79	686.985	734.607	-914	200	0
585	6	1.07009e-23	1.4432e-22	3.45432e-22	-1.81509e-20	6.90356e-20	-2.4688e-20	300	610	0	-6.68207e-23	-2.70013e-23	-4.87884e-23	3.58492e-21	-1.18803e-20	1.2154e-21	300	200	0	0.265229	0.942458	69.1151	117.188	-1779.94	1955.23	-311	200	0	-0.120419	0.107393	85.5868	-186.562	784.55	744.047	-914	200	0
585	7	1.07372e-22	1.90338e-22	6.16237e-22	-3.23165e-20	1.20304e-19	-2.87594e-20	300	610	0	-6.98191e-23	-2.65285e-23	1.86645e-23	-1.34718e-21	5.52121e-21	6.38715e-22	300	200	0	0.29139	0.924152	69.0529	126.526	-1770.52	1955.28	-311	200	0	0.103975	0.2053	86.8081	-130.171	837.708	764.465	-914	200	0
585	8	2.53244e-22	2.30906e-22	9.59457e-22	-5.0253e-20	1.84527e-19	-2.98768e-20	300	610	0	-6.05561e-23	-2.0205e-23	1.32113e-22	-9.6461e-21	3.46424e-20	-4.96751e-22	300	200	0	0.317961	0.931798	68.9971	142.333	-1754.28	1953.74	-311	200	0	0.311411	0.326642	87.9569	-122.354	855.316	795.787	-914	200	0
585	9	4.54443e-22	2.53584e-22	1.35745e-21	-7.10289e-20	2.57964e-19	-2.5625e-20	300	610	0	-3.18879e-23	-5.01691e-24	3.02037e-22	-2.208e-20	7.81085e-20	-2.36863e-21	300	200	0	0.345791	0.964381	68.9495	163.219	-1734.02	1950.66	-311	200	0	0.433404	0.458708	88.9571	-150.987	850.816	838.225	-914	200	0
586	0	7.10147e-22	2.40442e-22	1.76819e-21	-9.2435e-20	3.32199e-19	-1.29161e-20	300	610	0	2.45866e-23	2.24398e-23	5.34949e-22	-3.91273e-20	1.37511e-19	-5.13318e-21	300	200	0	0.381233	1.01383	68.9065	186.44	-1711.24	1947.3	-311	200	0	0.436369	0.578462	89.7631	-196.35	834.79	891.07	-914	200	0	-0.509488	0.726618	159.207	31903.2	103197	2997.71	0	0	0
586	1	1.00763e-21	1.67725e-22	2.11591e-21	-1.10498e-19	3.92427e-19	1.18666e-20	300	610	0	1.17713e-22	6.55413e-23	8.29118e-22	-6.06637e-20	2.12314e-19	-8.87705e-21	300	200	0	0.430878	1.06765	68.8633	208.916	-1686.91	1945.37	-311	200	0	0.330503	0.652353	90.2877	-239.295	815.262	949.761	-914	200	0
586	2	1.31608e-21	6.46969e-24	2.28193e-21	-1.19002e-19	4.15805e-19	5.25097e-20	300	610	0	2.55276e-22	1.26916e-22	1.16883e-21	-8.55419e-20	2.9839e-19	-1.35479e-20	300	200	0	0.493169	1.11417	68.8156	228.23	-1662.97	1945.34	-311	200	0	0.147505	0.651595	90.4608	-266.106	799.356	1005.75	-914	200	0
586	3	1.57966e-21	-2.7534e-22	2.09749e-21	-1.09115e-19	3.70242e-19	1.12311e-19	300	610	0	4.41601e-22	2.07345e-22	1.5173e-21	-1.11074e-19	3.86224e-19	-1.88624e-20	300	200	0	0.556474	1.14667	68.7717	242.776	-1641.98	1945.87	-311	200	0	-0.0835225	0.574279	90.3455	-270.188	789.318	1050.75	-914	200	0
586	4	1.71053e-21	-7.08389e-22	1.34176e-21	-6.92924e-20	2.14219e-19	1.93032e-19	300	610	0	6.74098e-22	3.04238e-22	1.80877e-21	-1.32447e-19	4.58903e-19	-2.41944e-20	300	200	0	0.605649	1.16375	68.7549	251.507	-1624.47	1945.04	-311	200	0	-0.337631	0.449107	90.1393	-253.405	780.669	1079.81	-914	200	0
586	5	1.58344e-21	-1.31469e-21	-2.50916e-22	1.43391e-20	-1.01569e-19	2.934e-19	300	610	0	9.38692e-22	4.09673e-22	1.94062e-21	-1.42157e-19	4.90151e-19	-2.84512e-20	300	200	0	0.627865	1.16803	68.7738	254.017	-1607.55	1942.04	-311	200	0	-0.588122	0.311907	90.0416	-226.577	766.77	1090.92	-914	200	0
586	6	1.03405e-21	-2.09658e-21	-2.96899e-21	1.56824e-19	-6.2975e-19	4.07128e-19	300	610	0	1.20424e-21	5.08102e-22	1.76754e-21	-1.29567e-19	4.42859e-19	-2.99551e-20	300	200	0	0.614072	1.16455	68.805	250.943	-1586.98	1937.49	-311	200	0	-0.808622	0.17634	90.1241	-202.923	739.947	1084.84	-914	200	0
586	7	-1.35928e-22	-3.02176e-21	-7.0808e-21	3.72125e-19	-1.41782e-18	5.20507e-19	300	610	0	1.41639e-21	5.73934e-22	1.09997e-21	-8.08015e-20	2.68772e-19	-2.63591e-20	300	200	0	0.560748	1.15849	68.8105	243.722	-1561.18	1932.89	-311	200	0	-0.979856	0.0225664	90.3056	-186.883	693.086	1065.28	-914	200	0
586	8	-2.14265e-21	-4.0043e-21	-1.27641e-20	6.69428e-19	-2.49447e-18	6.0977e-19	300	610	0	1.49166e-21	5.6942e-22	-2.89213e-22	2.07708e-20	-8.97476e-20	-1.46388e-20	300	200	0	0.471173	1.15159	68.7595	233.267	-1533.7	1930.04	-311	200	0	-1.09814	-0.187595	90.4449	-171.348	628.218	1036.82	-914	200	0
586	9	-5.18859e-21	-4.88284e-21	-2.0002e-20	1.0477e-18	-3.84981e-18	6.38578e-19	300	610	0	1.31325e-21	4.43491e-22	-2.64541e-21	1.93126e-19	-6.94703e-19	8.78173e-21	300	200	0	0.354654	1.14001	68.637	218.972	-1512.25	1930.46	-311	200	0	-1.18188	-0.476346	90.493	-146.319	558.279	1001.36	-914	200	0
587	0	-9.41038e-21	-5.39835e-21	-2.84431e-20	1.48837e-18	-5.40881e-18	5.56264e-19	300	610	0	7.3064e-22	1.32501e-22	-6.19493e-21	4.52852e-19	-1.60283e-18	4.76955e-20	300	200	0	0.225942	1.11845	68.4537	200.218	-1504.16	1934.41	-311	200	0	-1.26573	-0.82268	90.5499	-109.846	495.452	957.71	-914	200	0	-0.509488	0.726618	159.207	31903.2	103197	2997.71	0	0	0
587	1	-1.48019e-20	-5.17552e-21	-3.72264e-20	1.94618e-18	-6.99873e-18	2.97746e-19	300	610	0	-4.34199e-22	-4.35873e-22	-1.10839e-20	8.10682e-19	-2.84994e-18	1.05487e-19	300	200	0	0.102142	1.08666	68.2466	179.271	-1512.61	1940.71	-311	200	0	-1.37546	-1.16822	90.7673	-69.4447	439.39	906.548	-914	200	0
587	2	-2.11098e-20	-3.71473e-21	-4.47835e-20	2.33886e-18	-8.31275e-18	-2.1363e-19	300	610	0	-2.37014e-21	-1.33405e-21	-1.72888e-20	1.26494e-18	-4.42804e-18	1.84128e-19	300	200	0	-0.00416776	1.04895	68.0572	161.367	-1535.82	1947.46	-311	200	0	-1.50264	-1.45221	91.2042	-33.1628	377.996	854.244	-914	200	0
587	3	-2.77035e-20	-4.03712e-22	-4.86408e-20	2.53685e-18	-8.87443e-18	-1.05876e-18	300	610	0	-5.24579e-21	-2.61959e-21	-2.44957e-20	1.79272e-18	-6.25457e-18	2.82725e-19	300	200	0	-0.0878709	1.00913	67.9097	151.079	-1568.23	1953.28	-311	200	0	-1.60859	-1.64319	91.7574	-4.61359	300.686	810.002	-914	200	0
587	4	-3.34271e-20	5.43879e-21	-4.52633e-20	2.35515e-18	-8.01108e-18	-2.30911e-18	300	610	0	-9.15955e-21	-4.31229e-21	-3.19509e-20	2.33892e-18	-8.13442e-18	3.95584e-19	300	200	0	-0.146896	0.970221	67.8114	148.955	-1602.5	1957.93	-311	200	0	-1.64935	-1.74133	92.198	16.2728	212.223	780.336	-914	200	0
587	5	-3.64504e-20	1.44727e-20	-3.00029e-20	1.55075e-18	-4.84826e-18	-4.005e-18	300	610	0	-1.40673e-20	-6.36214e-21	-3.82922e-20	2.8039e-18	-9.71721e-18	5.09848e-19	300	200	0	-0.178537	0.938979	67.7653	152.341	-1631.95	1961.86	-311	200	0	-1.59317	-1.76027	92.2875	37.7351	133.165	767.272	-914	200	0
587	6	-3.41502e-20	2.7184e-20	2.76078e-21	-1.69907e-19	1.65813e-18	-6.12413e-18	300	610	0	-1.96861e-20	-8.60812e-21	-4.13808e-20	3.03121e-18	-1.04551e-17	6.0286e-19	300	200	0	-0.181687	0.925951	67.7759	159.178	-1652.59	1965.31	-311	200	0	-1.43055	-1.71194	91.905	77.4323	84.846	769.582	-914	200	0
587	7	-2.30679e-20	4.36556e-20	5.91734e-20	-3.12737e-18	1.26307e-17	-8.53994e-18	300	610	0	-2.53767e-20	-1.07295e-20	-3.81719e-20	2.79799e-18	-9.57049e-18	6.39621e-19	300	200	0	-0.160094	0.938515	67.8468	169.813	-1664.28	1967.82	-311	200	0	-1.18477	-1.60361	91.1	148.217	74.2582	783.688	-914	200	0
587	8	9.90711e-22	6.32514e-20	1.4502e-19	-7.62271e-18	2.90959e-17	-1.09708e-17	300	610	0	-3.00118e-20	-1.21942e-20	-2.46752e-20	1.81214e-18	-6.0473e-18	5.70923e-19	300	200	0	-0.122135	0.976472	67.9781	185.152	-1669.28	1968.61	-311	200	0	-0.905397	-1.44394	90.0459	243.618	94.6899	804.908	-914	200	0
587	9	4.26299e-20	8.4218e-20	2.64259e-19	-1.38607e-17	5.16999e-17	-1.29238e-17	300	610	0	-3.18502e-20	-1.2213e-20	3.91613e-21	-2.78285e-19	1.33451e-18	3.33048e-19	300	200	0	-0.0771346	1.03458	68.1586	204.4	-1669.69	1967.36	-311	200	0	-0.642382	-1.24969	88.9435	341.951	137.476	828.362	-914	200	0
588	0	1.06212e-19	1.03221e-19	4.16851e-19	-2.1836e-17	8.02938e-17	-1.36407e-17	300	610	0	-2.84431e-20	-9.71328e-21	5.28323e-20	-3.85642e-18	1.38968e-17	-1.49745e-19	300	200	0	-0.0294477	1.1057	68.3657	225.502	-1666.59	1965.27	-311	200	0	-0.42702	-1.04455	87.9457	422.696	197.618	847.473	-914	200	0	-0.562206	0.441163	158.83	32386.7	102639	3185.11	0	0	0
588	1	1.94774e-19	1.14867e-19	5.9581e-19	-3.11792e-17	1.13376e-16	-1.20589e-17	300	610	0	-1.66189e-20	-3.35131e-21	1.26956e-19	-9.28009e-18	3.28644e-17	-9.58404e-19	300	200	0	0.024782	1.18021	68.5704	246.712	-1661.28	1964.85	-311	200	0	-0.273392	-0.849834	87.1622	476.621	270.122	854.841	-914	200	0
588	2	3.08419e-19	1.11304e-19	7.83518e-19	-4.09643e-17	1.47406e-16	-6.80713e-18	300	610	0	7.39264e-21	8.40886e-21	2.2955e-19	-1.6789e-17	5.90393e-17	-2.16615e-18	300	200	0	0.0927831	1.24483	68.7399	266.506	-1656.57	1968.07	-311	200	0	-0.190834	-0.675415	86.7214	501.525	350.462	847.947	-914	200	0
588	3	4.42124e-19	8.20268e-20	9.47521e-19	-4.94885e-17	1.76026e-16	3.73872e-18	300	610	0	4.76225e-20	2.71194e-20	3.6039e-19	-2.63676e-17	9.23221e-17	-3.81756e-18	300	200	0	0.176202	1.28699	68.8493	283.398	-1656.1	1974.81	-311	200	0	-0.188058	-0.521365	86.7767	494.617	438.978	831.027	-914	200	0
588	4	5.82992e-19	1.40955e-20	1.03628e-18	-5.40524e-17	1.89302e-16	2.13056e-17	300	610	0	1.07718e-19	5.40385e-20	5.13225e-19	-3.75597e-17	1.31066e-16	-5.8982e-18	300	200	0	0.267002	1.30216	68.8983	296.604	-1662.31	1983.29	-311	200	0	-0.264097	-0.388978	87.4218	455.956	535.662	810.181	-914	200	0
588	5	7.07109e-19	-1.06979e-19	9.75778e-19	-5.07817e-17	1.73138e-16	4.74412e-17	300	610	0	1.89904e-19	8.96526e-20	6.72621e-19	-4.92374e-17	1.71273e-16	-8.29393e-18	300	200	0	0.351678	1.29434	68.905	305.628	-1675.25	1991.28	-311	200	0	-0.401964	-0.284759	88.6066	396.755	632.04	789.479	-914	200	0
588	6	7.76352e-19	-2.95377e-19	6.68198e-19	-3.45626e-17	1.09122e-16	8.30607e-17	300	610	0	2.93469e-19	1.33005e-19	8.10377e-19	-5.93379e-17	2.05689e-16	-1.07409e-17	300	200	0	0.419646	1.27097	68.8873	309.66	-1693.24	1997.06	-311	200	0	-0.574981	-0.212913	90.1299	338.94	715.877	771.636	-914	200	0
588	7	7.35796e-19	-5.61803e-19	-5.32882e-21	8.13993e-19	-2.48486e-17	1.27789e-16	300	610	0	4.12741e-19	1.80825e-19	8.81929e-19	-6.46009e-17	2.22894e-16	-1.27695e-17	300	200	0	0.467357	1.23918	68.8545	308.207	-1714.05	1999.97	-311	200	0	-0.761831	-0.175251	91.714	306.766	781.695	760.041	-914	200	0
588	8	5.12679e-19	-9.08693e-19	-1.17567e-18	6.21749e-17	-2.52707e-16	1.79085e-16	300	610	0	5.34601e-19	2.26502e-19	8.23496e-19	-6.03586e-17	2.06599e-16	-1.365e-17	300	200	0	0.494897	1.20417	68.8098	301.31	-1735.59	2000.65	-311	200	0	-0.955397	-0.180174	93.1088	316.505	832.042	757.941	-914	200	0
588	9	1.83057e-20	-1.3236e-18	-2.96744e-18	1.56006e-16	-5.96614e-16	2.31166e-16	300	610	0	6.3569e-19	2.58977e-19	5.511e-19	-4.04639e-17	1.35416e-16	-1.23507e-17	300	200	0	0.501373	1.1692	68.7543	288.749	-1756	2000.39	-311	200	0	-1.15218	-0.236604	94.1203	368.368	871.984	765.353	-914	200	0
589	0	-8.45343e-19	-1.77077e-18	-5.46846e-18	2.86853e-16	-1.07105e-15	2.73815e-16	300	610	0	6.79693e-19	2.61757e-19	-3.69514e-20	2.52935e-18	-1.6473e-17	-7.5299e-18	300	200	0	0.484987	1.13688	68.6833	269.902	-1773.25	2000.16	-311	200	0	-1.33335	-0.335079	94.5717	446.565	907.085	778.296	-914	200	0	-0.562206	0.441163	158.83	32386.7	102639	3185.11	0	0	0
589	1	-2.17217e-18	-2.18132e-18	-8.68448e-18	4.5495e-16	-1.67412e-15	2.91212e-16	300	610	0	6.15282e-19	2.12314e-19	-1.05207e-18	7.67821e-17	-2.77233e-16	2.41631e-18	300	200	0	0.447512	1.10974	68.5886	244.484	-1784.52	2000.39	-311	200	0	-1.46682	-0.447195	94.3466	527.794	945.479	791.009	-914	200	0
589	2	-4.02947e-18	-2.44306e-18	-1.24772e-17	6.52976e-16	-2.37587e-15	2.61084e-16	300	610	0	3.75664e-19	8.22922e-20	-2.59949e-18	1.90006e-16	-6.73279e-16	1.92145e-17	300	200	0	0.398988	1.09062	68.4664	213.51	-1786.51	2001.11	-311	200	0	-1.5314	-0.546709	93.5036	589.101	998.697	798.681	-914	200	0
589	3	-6.42424e-18	-2.39168e-18	-1.64863e-17	8.61994e-16	-3.10374e-15	1.54544e-16	300	610	0	-1.18998e-19	-1.60917e-19	-4.75183e-18	3.47534e-16	-1.2225e-15	4.44467e-17	300	200	0	0.356189	1.08198	68.3268	179.982	-1776.73	2002.08	-311	200	0	-1.5247	-0.618859	92.2639	612.97	1075.72	798.656	-914	200	0
589	4	-9.25725e-18	-1.80638e-18	-2.00407e-17	1.04679e-15	-3.7261e-15	-6.28074e-17	300	610	0	-9.54676e-19	-5.50556e-19	-7.50999e-18	5.49451e-16	-1.92424e-15	7.91159e-17	300	200	0	0.333508	1.08402	68.1903	148.315	-1755.36	2002.78	-311	200	0	-1.44924	-0.64898	90.866	594.365	1171.65	789.702	-914	200	0
589	5	-1.2265e-17	-4.13788e-19	-2.2067e-17	1.15112e-15	-4.0359e-15	-4.27817e-16	300	610	0	-2.21019e-18	-1.11408e-18	-1.07499e-17	7.86705e-16	-2.74574e-15	1.23009e-16	300	200	0	0.335416	1.0948	68.0766	122.999	-1726.57	2002.7	-311	200	0	-1.31387	-0.621432	89.4858	542.85	1266.33	771.537	-914	200	0
589	6	-1.4953e-17	2.09412e-18	-2.10154e-17	1.09389e-15	-3.73781e-15	-9.73956e-16	300	610	0	-3.93555e-18	-1.86319e-18	-1.41558e-17	1.03622e-15	-3.60519e-15	1.73844e-16	300	200	0	0.358521	1.11155	67.998	107.85	-1697.11	2001.8	-311	200	0	-1.1506	-0.534475	88.2579	473.271	1338.64	745.669	-914	200	0
589	7	-1.65274e-17	6.02181e-18	-1.48285e-17	7.67513e-16	-2.44425e-15	-1.72188e-15	300	610	0	-6.12034e-18	-2.77973e-18	-1.71442e-17	1.25532e-15	-4.35241e-15	2.26211e-16	300	200	0	0.39758	1.12961	67.9628	105.441	-1673.35	2000.52	-311	200	0	-1.01118	-0.40318	87.2953	394.1	1378.38	716.413	-914	200	0
589	8	-1.58386e-17	1.16045e-17	-9.92757e-19	4.06954e-17	3.12446e-16	-2.66566e-15	300	610	0	-8.65114e-18	-3.79742e-18	-1.87867e-17	1.37608e-15	-4.7495e-15	2.70383e-16	300	200	0	0.44582	1.14193	67.9788	116.379	-1659.52	1999.19	-311	200	0	-0.938251	-0.247711	86.6893	303.874	1384.52	690.568	-914	200	0
589	9	-1.13561e-17	1.89078e-17	2.32773e-17	-1.23188e-15	5.04232e-15	-3.7544e-15	300	610	0	-1.1259e-17	-4.78003e-18	-1.77478e-17	1.30077e-15	-4.45527e-15	2.91142e-16	300	200	0	0.492871	1.14178	68.0414	139.123	-1656.5	1997.85	-311	200	0	-0.944179	-0.0885035	86.4938	196.971	1359.14	675.008	-914	200	0
590	0	-1.20492e-18	2.76896e-17	6.06627e-17	-3.18979e-15	1.22233e-14	-4.86949e-15	300	610	0	-1.346e-17	-5.49784e-18	-1.22606e-17	9.00049e-16	-3.01965e-15	2.66876e-16	300	200	0	0.527713	1.1253	68.1234	169.987	-1661.51	1996.63	-311	200	0	-1.01682	0.0509995	86.6905	72.1967	1305.6	674.723	-914	200	0	-0.808216	0.925903	156.474	31570.7	101381	2728.09	0	0	0
590	1	1.67006e-17	3.72218e-17	1.13107e-16	-5.93369e-15	2.21783e-14	-5.79917e-15	300	610	0	-1.4497e-17	-5.60625e-18	-1.74438e-19	1.64449e-17	1.03463e-16	1.69328e-16	300	200	0	0.542879	1.0922	68.1821	203.088	-1670.57	1995.64	-311	200	0	-1.13295	0.150661	87.1667	-64.1147	1229.39	692.669	-914	200	0
590	2	4.43802e-17	4.60822e-17	1.80868e-16	-9.47566e-15	3.48938e-14	-6.21359e-15	300	610	0	-1.32945e-17	-4.63226e-18	2.0883e-17	-1.5238e-15	5.51397e-15	-3.54469e-17	300	200	0	0.535315	1.04662	68.175	231.444	-1680.88	1994.57	-311	200	0	-1.26037	0.209081	87.7228	-200.473	1136.93	729.014	-914	200	0
590	3	8.33197e-17	5.19372e-17	2.61216e-16	-1.36712e-14	4.97738e-14	-5.6459e-15	300	610	0	-8.44624e-18	-1.97765e-18	5.31772e-17	-3.88673e-15	1.37809e-14	-3.84257e-16	300	200	0	0.505807	0.997397	68.0787	249.392	-1690.73	1992.92	-311	200	0	-1.35723	0.245813	88.1304	-322.099	1029.46	780.375	-914	200	0
590	4	1.33769e-16	5.13506e-17	3.46798e-16	-1.81335e-14	6.53329e-14	-3.48777e-15	300	610	0	1.73774e-18	3.04955e-18	9.83188e-17	-7.19054e-15	2.53018e-14	-9.11253e-16	300	200	0	0.458328	0.955358	67.9138	254.725	-1698.33	1990.5	-311	200	0	-1.38461	0.276736	88.227	-411.919	901.994	839.839	-914	200	0
590	5	1.93775e-16	3.9682e-17	4.23735e-16	-2.21343e-14	7.88468e-14	9.89059e-16	300	610	0	1.90902e-17	1.11609e-17	1.56445e-16	-1.14457e-14	4.0093e-14	-1.63888e-15	300	200	0	0.399297	0.928352	67.7441	249.109	-1701.26	1987.37	-311	200	0	-1.3294	0.291597	87.9737	-455.727	755.235	897.388	-914	200	0
590	6	2.57959e-16	1.11584e-17	4.6968e-16	-2.4503e-14	8.6001e-14	8.57042e-15	300	610	0	4.53122e-17	2.29543e-17	2.251e-16	-1.64732e-14	5.75052e-14	-2.56459e-15	300	200	0	0.335878	0.917596	67.6341	236.351	-1696.88	1983.56	-311	200	0	-1.21203	0.2646	87.457	-450.833	604.387	942.468	-914	200	0
590	7	3.16102e-16	-4.07659e-17	4.52197e-16	-2.35418e-14	8.06105e-14	1.99793e-14	300	610	0	8.15234e-17	3.87065e-17	2.97834e-16	-2.18014e-14	7.58652e-14	-3.64283e-15	300	200	0	0.272797	0.918845	67.6126	220.016	-1683.84	1979.03	-311	200	0	-1.07153	0.176864	86.8596	-408.249	470.381	967.305	-914	200	0
590	8	3.51681e-16	-1.22623e-16	3.2802e-16	-1.69882e-14	5.45191e-14	3.56795e-14	300	610	0	1.276e-16	5.80775e-17	3.62577e-16	-2.65478e-14	9.20666e-14	-4.76281e-15	300	200	0	0.210272	0.925668	67.6756	202.577	-1662.89	1974.04	-311	200	0	-0.945755	0.024845	86.3832	-344.895	367.351	968.482	-914	200	0
590	9	3.40635e-16	-2.39568e-16	4.40197e-17	-2.06688e-15	-2.16653e-15	5.55878e-14	300	610	0	1.81279e-16	7.97258e-17	3.99997e-16	-2.9298e-14	1.01154e-13	-5.72311e-15	300	200	0	0.145517	0.931564	67.8037	186.078	-1636.15	1969.07	-311	200	0	-0.855444	-0.178162	86.1577	-276.371	301.668	946.954	-914	200	0
591	0	2.50787e-16	-3.93289e-16	-4.59063e-16	2.4314e-14	-1.00309e-13	7.86869e-14	300	610	0	2.37052e-16	1.00846e-16	3.82135e-16	-2.8006e-14	9.59831e-14	-6.20657e-15	300	200	0	0.0775366	0.932953	67.978	172.514	-1605.77	1964.65	-311	200	0	-0.794153	-0.40377	86.2288	-215.391	276.552	906.291	-914	200	0	-0.129374	0.00875485	158.694	31577.2	102768	3302.89	0	0	0
591	1	4.25117e-17	-5.79099e-16	-1.23887e-15	6.51558e-14	-2.50206e-13	1.02546e-13	300	610	0	2.849e-16	1.16667e-16	2.71827e-16	-1.99513e-14	6.70862e-14	-5.76041e-15	300	200	0	0.0122299	0.93168	68.1876	163.339	-1573.93	1961.31	-311	200	0	-0.734307	-0.621084	86.5937	-170.768	290.143	850.491	-914	200	0
591	2	-3.28552e-16	-7.82188e-16	-2.33827e-15	1.2268e-13	-4.59034e-13	1.22778e-13	300	610	0	3.09042e-16	1.19993e-16	2.36035e-17	-1.80475e-15	2.91527e-15	-3.7899e-15	300	200	0	-0.0364978	0.932843	68.4218	159.339	-1543.41	1959.6	-311	200	0	-0.646183	-0.810594	87.2097	-147.342	331.071	783.938	-914	200	0
591	3	-9.05804e-16	-9.73218e-16	-3.76556e-15	1.97291e-13	-7.27056e-13	1.32508e-13	300	610	0	2.86947e-16	1.00894e-16	-4.13021e-16	3.01314e-14	-1.093e-13	4.2325e-16	300	200	0	-0.0510366	0.940145	68.6572	161.258	-1517.69	1959.64	-311	200	0	-0.50943	-0.965225	88.0014	-148.293	382.61	713.299	-914	200	0
591	4	-1.72197e-15	-1.10366e-15	-5.46716e-15	2.86149e-13	-1.04245e-12	1.21954e-13	300	610	0	1.89015e-16	4.67542e-17	-1.08679e-15	7.9429e-14	-2.81809e-13	7.66332e-15	300	200	0	-0.0187118	0.954241	68.8609	169.391	-1500.78	1960.7	-311	200	0	-0.318653	-1.08629	88.906	-174.749	432.374	648.148	-914	200	0
591	5	-2.78444e-15	-1.10167e-15	-7.29302e-15	3.8136e-13	-1.37485e-12	7.83081e-14	300	610	0	-2.05108e-17	-5.71052e-17	-2.03329e-15	1.487e-13	-5.23413e-13	1.86667e-14	300	200	0	0.0592728	0.973974	69.0013	182.04	-1496.35	1961.59	-311	200	0	-0.0959492	-1.18165	89.8867	-223.314	478.592	598.372	-914	200	0
591	6	-4.05497e-15	-8.69769e-16	-8.95637e-15	4.67877e-13	-1.66788e-12	-1.38427e-14	300	610	0	-3.80681e-16	-2.25904e-16	-3.25789e-15	2.38347e-13	-8.35091e-13	3.39338e-14	300	200	0	0.167013	0.996763	69.0499	195.338	-1505.55	1961.29	-311	200	0	0.105398	-1.25965	90.8926	-287.523	529.333	570.687	-914	200	0
591	7	-5.42391e-15	-2.86063e-16	-9.99217e-15	5.21334e-13	-1.83169e-12	-1.71248e-13	300	610	0	-9.28178e-16	-4.72647e-16	-4.71223e-15	3.44843e-13	-1.20402e-12	5.34509e-14	300	200	0	0.283235	1.01939	68.9896	204.528	-1525.28	1958.94	-311	200	0	0.223053	-1.3213	91.8582	-360.149	593.701	566.486	-914	200	0
591	8	-6.68015e-15	7.88483e-16	-9.72167e-15	5.06202e-13	-1.73676e-12	-4.09509e-13	300	610	0	-1.68795e-15	-8.03791e-16	-6.26457e-15	4.5856e-13	-1.59601e-12	7.63126e-14	300	200	0	0.391581	1.04066	68.8358	205.178	-1549.56	1953.68	-311	200	0	0.217215	-1.36127	92.7289	-431.209	670.942	581.1	-914	200	0
591	9	-7.47986e-15	2.49391e-15	-7.23525e-15	3.74916e-13	-1.21151e-12	-7.38992e-13	300	610	0	-2.65939e-15	-1.21306e-15	-7.66548e-15	5.61257e-13	-1.94684e-12	1.00251e-13	300	200	0	0.484199	1.06295	68.6323	194.63	-1573.05	1945.24	-311	200	0	0.0855705	-1.37786	93.4334	-487.694	750.711	605.854	-914	200	0
592	0	-7.31972e-15	4.94298e-15	-1.41034e-15	6.8828e-14	-4.67261e-14	-1.15881e-12	300	610	0	-3.79753e-15	-1.67336e-15	-8.5125e-15	6.23489e-13	-2.15331e-12	1.21098e-13	300	200	0	0.559461	1.09125	68.4228	173.071	-1593.05	1934.44	-311	200	0	-0.140568	-1.38044	93.8899	-519.129	823.35	634.351	-914	200	0	-0.129374	0.00875485	158.694	31577.2	102768	3302.89	0	0	0
592	1	-5.52333e-15	8.17758e-15	9.01325e-15	-4.77817e-13	1.98884e-12	-1.6487e-12	300	610	0	-4.98958e-15	-2.12693e-15	-8.22049e-15	6.02437e-13	-2.06591e-12	1.32244e-13	300	200	0	0.618206	1.13065	68.245	142.545	-1609.39	1922.67	-311	200	0	-0.407558	-1.38566	94.0777	-522.424	882.595	668.131	-914	200	0
592	2	-1.25356e-15	1.21077e-14	2.52737e-14	-1.3295e-12	5.11685e-12	-2.15887e-12	300	610	0	-6.02823e-15	-2.47478e-15	-6.00796e-15	4.40898e-13	-1.4855e-12	1.24209e-13	300	200	0	0.661324	1.18307	68.1321	105.767	-1622.7	1911.58	-311	200	0	-0.657556	-1.40594	94.0424	-501.313	921.515	714.142	-914	200	0
592	3	6.4327e-15	1.64326e-14	4.83143e-14	-2.53512e-12	9.49625e-12	-2.59852e-12	300	610	0	-6.58468e-15	-2.5666e-15	-9.13915e-16	6.85102e-14	-1.67958e-13	8.44759e-14	300	200	0	0.688618	1.24633	68.1024	66.563	-1632.04	1903.45	-311	200	0	-0.847889	-1.44	93.825	-461.42	935.571	776.327	-914	200	0
592	4	1.84673e-14	2.05471e-14	7.83696e-14	-4.10634e-12	1.51441e-11	-2.82435e-12	300	610	0	-6.18707e-15	-2.19407e-15	8.13556e-15	-5.93383e-13	2.15844e-12	-2.14788e-15	300	200	0	0.698032	1.31465	68.158	30.0049	-1635	1900.53	-311	200	0	-0.958159	-1.47071	93.4515	-407.259	928.864	850.007	-914	200	0
592	5	3.55694e-14	2.34427e-14	1.14393e-13	-5.98761e-12	2.18268e-11	-2.63145e-12	300	610	0	-4.21253e-15	-1.09117e-15	2.21881e-14	-1.62155e-12	5.75711e-12	-1.52365e-13	300	200	0	0.686122	1.37866	68.2883	1.3118	-1629.82	1903.57	-311	200	0	-0.98751	-1.47312	92.9874	-344.32	912.701	922.729	-914	200	0
592	6	5.79387e-14	2.36178e-14	1.53326e-13	-8.01803e-12	2.89239e-11	-1.75028e-12	300	610	0	9.52842e-17	1.05336e-15	4.20283e-14	-3.07357e-12	1.08224e-11	-3.8204e-13	300	200	0	0.65133	1.428	68.4614	-15.3401	-1616.64	1911.15	-311	200	0	-0.946267	-1.42857	92.545	-279.915	896.641	980.201	-914	200	0
592	7	8.48308e-14	1.90248e-14	1.89248e-13	-9.88683e-12	3.52698e-11	1.45266e-13	300	610	0	7.56801e-15	4.56486e-15	6.78206e-14	-4.96168e-12	1.73881e-11	-7.02285e-13	300	200	0	0.597788	1.45426	68.627	-17.2835	-1597.45	1920.51	-311	200	0	-0.841372	-1.32815	92.2413	-222.871	881.463	1012	-914	200	0
592	8	1.14013e-13	7.09117e-15	2.12481e-13	-1.1087e-11	3.89933e-11	3.41203e-12	300	610	0	1.89958e-14	9.72574e-15	9.86171e-14	-7.21674e-12	2.5202e-11	-1.11365e-12	300	200	0	0.534546	1.45169	68.7436	-2.65733	-1575.42	1928.81	-311	200	0	-0.668733	-1.16669	92.1776	-182.147	862.32	1012.26	-914	200	0
592	9	1.41125e-13	-1.51352e-14	2.0883e-13	-1.08754e-11	3.73838e-11	8.38629e-12	300	610	0	3.49328e-14	1.66851e-14	1.31731e-13	-9.64242e-12	3.35665e-11	-1.5982e-12	300	200	0	0.470406	1.41904	68.799	30.0655	-1553.42	1934.02	-311	200	0	-0.424649	-0.950512	92.3939	-159.901	837.964	978.113	-914	200	0
593	0	1.59018e-13	-5.06545e-14	1.59175e-13	-8.25217e-12	2.68322e-11	1.52989e-11	300	610	0	5.54079e-14	2.53296e-14	1.62009e-13	-1.18618e-11	4.11541e-11	-2.10955e-12	300	200	0	0.410584	1.36159	68.8064	80.2715	-1533.52	1935.56	-311	200	0	-0.130439	-0.71284	92.7856	-149.156	816.012	910.562	-914	200	0	0.120462	0.431155	160.145	32058.5	104402	2971.45	0	0	0
593	1	1.57163e-13	-1.01928e-13	3.98045e-14	-1.97841e-12	2.91597e-12	2.41494e-11	300	610	0	7.95301e-14	3.51122e-14	1.81075e-13	-1.32623e-11	4.58173e-11	-2.56148e-12	300	200	0	0.357129	1.28936	68.7885	142.823	-1518.08	1934.26	-311	200	0	0.152752	-0.506	93.1246	-141.323	809.935	816.311	-914	200	0
593	2	1.21346e-13	-1.69972e-13	-1.76069e-13	9.34364e-12	-3.92856e-11	3.4535e-11	300	610	0	1.04993e-13	4.48457e-14	1.76688e-13	-1.29479e-11	4.44268e-11	-2.81636e-12	300	200	0	0.310165	1.2137	68.7577	208.646	-1510.26	1931.26	-311	200	0	0.346768	-0.369713	93.2003	-131.02	826.223	707.565	-914	200	0
593	3	3.38878e-14	-2.53071e-13	-5.15022e-13	2.70983e-11	-1.04539e-10	4.54373e-11	300	610	0	1.27509e-13	5.24757e-14	1.32418e-13	-9.71623e-12	3.27959e-11	-2.67564e-12	300	200	0	0.268998	1.1445	68.6995	267.882	-1512.04	1926.98	-311	200	0	0.407768	-0.308792	92.9079	-114.853	851.817	600.376	-914	200	0
593	4	-1.25253e-13	-3.45126e-13	-9.97757e-13	5.23593e-11	-1.96356e-10	5.49771e-11	300	610	0	1.40229e-13	5.48646e-14	2.79623e-14	-2.08057e-12	5.76567e-12	-1.87606e-12	300	200	0	0.232677	1.08814	68.5786	312.195	-1522.09	1921.51	-311	200	0	0.35072	-0.302942	92.2491	-90.0661	862.036	511.994	-914	200	0
593	5	-3.76071e-13	-4.33669e-13	-1.63047e-12	8.54377e-11	-3.15333e-10	6.01692e-11	300	610	0	1.33274e-13	4.76426e-14	-1.59514e-13	1.16314e-11	-4.2443e-11	-9.63311e-14	300	200	0	0.200343	1.04652	68.3709	335.621	-1536.36	1915.82	-311	200	0	0.221448	-0.333793	91.3348	-54.8938	841.514	456.444	-914	200	0
593	6	-7.34328e-13	-4.9774e-13	-2.39282e-12	1.25253e-10	-4.56878e-10	5.67227e-11	300	610	0	9.35416e-14	2.5202e-14	-4.52509e-13	3.30684e-11	-1.1749e-10	3.01908e-12	300	200	0	0.172652	1.01856	68.0917	335.846	-1550.2	1911.45	-311	200	0	0.0606672	-0.399678	90.3689	-10.3204	790.709	439.312	-914	200	0
593	7	-1.20516e-12	-5.05964e-13	-3.22259e-12	1.68531e-10	-6.08323e-10	3.89658e-11	300	610	0	5.03771e-15	-1.90543e-14	-8.68275e-13	6.3496e-11	-2.23654e-10	7.8116e-12	300	200	0	0.153555	1.00302	67.7861	315.164	-1561.03	1909.33	-311	200	0	-0.103936	-0.507072	89.5411	38.5007	717.254	456.167	-914	200	0
593	8	-1.77416e-12	-4.15349e-13	-3.99752e-12	2.08854e-10	-7.45583e-10	1.64776e-15	300	610	0	-1.4994e-13	-9.20772e-14	-1.41136e-12	1.03251e-10	-3.61925e-10	1.45273e-11	300	200	0	0.150221	0.999371	67.5047	279.122	-1570.39	1909.15	-311	200	0	-0.251945	-0.65199	88.9032	81.0427	629.834	496.699	-914	200	0
593	9	-2.39592e-12	-1.71614e-13	-4.51639e-12	2.3568e-10	-8.29709e-10	-6.77682e-11	300	610	0	-3.88396e-13	-1.99991e-13	-2.06326e-12	1.50986e-10	-5.27366e-10	2.31952e-11	300	200	0	0.169621	1.00765	67.2857	234.17	-1582.07	1909.93	-311	200	0	-0.363897	-0.809669	88.3629	101.853	538.496	549.129	-914	200	0
594	0	-2.98049e-12	2.87895e-13	-4.48231e-12	2.33464e-10	-8.03973e-10	-1.71586e-10	300	610	0	-7.22598e-13	-3.46211e-13	-2.76925e-12	2.027e-10	-7.05755e-10	3.34613e-11	300	200	0	0.21374	1.02826	67.145	186.296	-1597.79	1910.42	-311	200	0	-0.416983	-0.937049	87.7897	87.619	454.798	602.014	-914	200	0	-0.0562878	0.491564	155.028	31079.9	100042	2963.8	0	0	0
594	1	-3.37917e-12	1.02741e-12	-3.49356e-12	1.81198e-10	-5.92494e-10	-3.16573e-10	300	610	0	-1.15403e-12	-5.28736e-13	-3.42292e-12	2.50613e-10	-8.69675e-10	4.43781e-11	300	200	0	0.277321	1.06083	67.0768	140.31	-1615.44	1909.57	-311	200	0	-0.395695	-0.987391	87.1191	35.4569	391.184	647.315	-914	200	0
594	2	-3.37186e-12	2.10058e-12	-1.04941e-12	5.27189e-11	-1.01812e-10	-5.031e-10	300	610	0	-1.66509e-12	-7.36557e-13	-3.85003e-12	2.81978e-10	-9.74437e-10	5.41631e-11	300	200	0	0.349931	1.10337	67.0601	99.6635	-1630.81	1907.37	-311	200	0	-0.314836	-0.933916	86.3943	-47.0771	359.506	683.801	-914	200	0
594	3	-2.65994e-12	3.53154e-12	3.41926e-12	-1.81674e-10	7.72733e-10	-7.23195e-10	300	610	0	-2.2087e-12	-9.45278e-13	-3.79454e-12	2.78058e-10	-9.54582e-10	5.99502e-11	300	200	0	0.42071	1.15241	67.0658	67.2312	-1640.27	1905.07	-311	200	0	-0.222279	-0.785686	85.7464	-146.108	365.332	716.018	-914	200	0
594	4	-8.70134e-13	5.28805e-12	1.04825e-11	-5.51676e-10	2.13357e-09	-9.56037e-10	300	610	0	-2.69617e-12	-1.11228e-12	-2.91116e-12	2.13581e-10	-7.22101e-10	5.75841e-11	300	200	0	0.480686	1.20304	67.0732	45.9521	-1643.32	1904.48	-311	200	0	-0.165042	-0.582266	85.3273	-242.602	404.561	750.008	-914	200	0
594	5	2.42327e-12	7.24655e-12	2.05937e-11	-1.08081e-09	4.05802e-09	-1.16276e-09	300	610	0	-2.98493e-12	-1.17211e-12	-7.71056e-13	5.7147e-11	-1.68014e-10	4.15278e-11	300	200	0	0.52208	1.24881	67.0816	38.2703	-1643.26	1906.85	-311	200	0	-0.151777	-0.377553	85.2474	-314.141	469.482	789.858	-914	200	0
594	6	7.64891e-12	9.15024e-12	3.39095e-11	-1.77701e-09	6.56367e-09	-1.2812e-09	300	610	0	-2.86819e-12	-1.0331e-12	3.11108e-12	-2.26785e-10	8.30539e-10	4.98996e-12	300	200	0	0.539721	1.28311	67.1027	44.9734	-1644.5	1912.33	-311	200	0	-0.157827	-0.22746	85.5526	-341.201	554.032	835.64	-914	200	0
594	7	1.51516e-11	1.05638e-11	5.00376e-11	-2.61939e-09	9.56063e-09	-1.22152e-09	300	610	0	-2.07038e-12	-5.77092e-13	9.21806e-12	-6.73594e-10	2.39507e-09	-5.95942e-11	300	200	0	0.533185	1.30184	67.1456	64.8194	-1649.18	1920.13	-311	200	0	-0.166484	-0.176369	86.2121	-314.421	648.839	881.531	-914	200	0
594	8	2.5059e-11	1.08319e-11	6.77129e-11	-3.54136e-09	1.27906e-08	-8.64424e-10	300	610	0	-2.53446e-13	3.35695e-13	1.79283e-11	-1.31104e-09	4.61958e-09	-1.59566e-10	300	200	0	0.504629	1.30502	67.2155	94.943	-1655.72	1929.11	-311	200	0	-0.18949	-0.237221	87.1019	-240.97	735.581	915.607	-914	200	0
594	9	3.70943e-11	9.052e-12	8.44138e-11	-4.41056e-09	1.57561e-08	-6.40753e-11	300	610	0	2.95927e-12	1.85367e-12	2.93601e-11	-2.14787e-09	7.53067e-09	-3.00357e-10	300	200	0	0.45476	1.29537	67.3172	131.168	-1659.63	1938.07	-311	200	0	-0.248713	-0.384486	88.0262	-144.379	791.24	924.349	-914	200	0
595	0	5.0335e-11	4.07917e-12	9.59568e-11	-5.00774e-09	1.76467e-08	1.34124e-09	300	610	0	7.93342e-12	4.10947e-12	4.31549e-11	-3.15795e-09	1.10323e-08	-4.82947e-10	300	200	0	0.382989	1.27497	67.4471	169.099	-1656.33	1945.96	-311	200	0	-0.354268	-0.574134	88.8037	-50.0356	801.767	900.362	-914	200	0	-0.0562878	0.491564	155.028	31079.9	100042	2963.8	0	0	0
595	1	6.29265e-11	-5.41585e-12	9.61352e-11	-5.00798e-09	1.72756e-08	3.50735e-09	300	610	0	1.49397e-11	7.18077e-12	5.8199e-11	-4.25992e-09	1.48348e-08	-7.00376e-10	300	200	0	0.292341	1.24385	67.5939	205.834	-1644.55	1952.45	-311	200	0	-0.495932	-0.767777	89.3546	29.274	777.099	845.95	-914	200	0
595	2	7.17778e-11	-2.08073e-11	7.65102e-11	-3.96991e-09	1.30478e-08	6.54751e-09	300	610	0	2.40277e-11	1.10336e-11	7.22965e-11	-5.29319e-09	1.83722e-08	-9.33311e-10	300	200	0	0.193531	1.20334	67.7591	239.656	-1627.09	1957.76	-311	200	0	-0.643262	-0.938281	89.6982	90.4198	751.965	769.295	-914	200	0
595	3	7.22884e-11	-4.32625e-11	2.65114e-11	-1.3412e-09	2.98882e-09	1.04775e-08	300	610	0	3.48516e-11	1.54467e-11	8.18241e-11	-5.9927e-09	2.0715e-08	-1.14491e-09	300	200	0	0.103259	1.15978	67.9547	268.026	-1608.61	1961.98	-311	200	0	-0.754061	-1.06509	89.8665	130.384	763.805	679.451	-914	200	0
595	4	5.81863e-11	-7.33473e-11	-6.5948e-11	3.50898e-09	-1.51263e-08	1.51401e-08	300	610	0	4.64504e-11	1.99192e-11	8.14278e-11	-5.96667e-09	2.04943e-08	-1.27553e-09	300	200	0	0.0380166	1.12308	68.1732	287.379	-1593.27	1964.92	-311	200	0	-0.791782	-1.13043	89.8656	144.936	825.952	585.639	-914	200	0
595	5	2.15931e-11	-1.10463e-10	-2.13085e-10	1.12171e-08	-4.34969e-08	2.01101e-08	300	610	0	5.69918e-11	2.35675e-11	6.38532e-11	-4.68411e-09	1.58605e-08	-1.23821e-09	300	200	0	0.00822953	1.10182	68.3804	294.922	-1583.62	1966.17	-311	200	0	-0.747302	-1.11878	89.7559	132.383	922.511	499.248	-914	200	0
595	6	-4.65303e-11	-1.52112e-10	-4.24811e-10	2.22977e-08	-8.38214e-08	2.45843e-08	300	610	0	6.3508e-11	2.5026e-11	2.00451e-11	-1.48206e-09	4.51208e-09	-9.16545e-10	300	200	0	0.0164618	1.09886	68.54	290.104	-1580	1965.3	-311	200	0	-0.647114	-1.01967	89.7166	94.3028	1021.66	433.571	-914	200	0
595	7	-1.55367e-10	-1.93008e-10	-7.0497e-10	3.69462e-08	-1.36575e-07	2.72682e-08	300	610	0	6.16721e-11	2.23731e-11	-6.0306e-11	4.39451e-09	-1.61616e-08	-1.67013e-10	300	200	0	0.0594505	1.10988	68.6302	275.07	-1581.38	1962.3	-311	200	0	-0.539627	-0.832218	89.9642	34.3381	1088.89	399.236	-914	200	0
595	8	-3.12447e-10	-2.24114e-10	-1.04606e-09	5.47625e-08	-2.00008e-07	2.62817e-08	300	610	0	4.56903e-11	1.31195e-11	-1.87553e-10	1.37042e-08	-4.87674e-08	1.17126e-09	300	200	0	0.129254	1.1274	68.6479	253.547	-1586.44	1958.05	-311	200	0	-0.475182	-0.571576	90.5969	-39.2507	1096.49	399.959	-914	200	0
595	9	-5.20861e-10	-2.31743e-10	-1.42239e-09	7.43943e-08	-2.6886e-07	1.9116e-08	300	610	0	8.41889e-12	-5.69546e-12	-3.6998e-10	2.70547e-08	-9.53654e-08	3.25602e-09	300	200	0	0.21281	1.14726	68.6075	228.543	-1593.47	1954.31	-311	200	0	-0.485634	-0.272008	91.5483	-112.843	1031.1	432.481	-914	200	0
596	0	-7.75343e-10	-1.96957e-10	-1.78198e-09	9.31125e-08	-3.32861e-07	2.68888e-09	300	610	0	-5.81522e-11	-3.72389e-11	-6.10549e-10	4.46645e-08	-1.56637e-07	6.2068e-09	300	200	0	0.294568	1.17019	68.5359	201.171	-1599.53	1952.83	-311	200	0	-0.563064	0.0170563	92.675	-175.729	897.501	487.922	-914	200	0	-0.0700972	1.26854	161.293	32243.3	105019	2224.83	0	0	0
596	1	-1.05718e-09	-9.56108e-11	-2.03788e-09	1.0636e-07	-3.75153e-07	-2.644e-08	300	610	0	-1.61879e-10	-8.43797e-11	-9.0236e-10	6.60311e-08	-2.30723e-07	1.0052e-08	300	200	0	0.361342	1.19832	68.4641	171.281	-1600.77	1954.78	-311	200	0	-0.65812	0.24081	93.8198	-226.472	717.284	553.117	-914	200	0
596	2	-1.32815e-09	1.00484e-10	-2.06038e-09	1.07347e-07	-3.70915e-07	-7.16205e-08	300	610	0	-3.08721e-10	-1.48873e-10	-1.22278e-09	8.9501e-08	-3.11737e-07	1.46553e-08	300	200	0	0.404948	1.23225	68.4147	139.072	-1594.91	1960.82	-311	200	0	-0.709946	0.360014	94.8108	-267.867	524.212	614.081	-914	200	0
596	3	-1.52402e-09	4.20711e-10	-1.67226e-09	8.68019e-08	-2.8663e-07	-1.3535e-07	300	610	0	-5.00101e-10	-2.30174e-10	-1.52652e-09	1.11762e-07	-3.87998e-07	1.96228e-08	300	200	0	0.423002	1.27013	68.3949	106.815	-1583.21	1970.99	-311	200	0	-0.681962	0.371156	95.4607	-300.624	355.886	660.34	-914	200	0
596	4	-1.54867e-09	8.90433e-10	-6.50452e-10	3.30693e-08	-8.05985e-08	-2.18127e-07	300	610	0	-7.29261e-10	-3.23849e-10	-1.73825e-09	1.27305e-07	-4.4018e-07	2.41936e-08	300	200	0	0.419599	1.30913	68.4054	78.8512	-1568.85	1984.31	-311	200	0	-0.574556	0.302086	95.5912	-322.289	240.133	686.952	-914	200	0
596	5	-1.27041e-09	1.52277e-09	1.26164e-09	-6.7244e-08	2.94462e-07	-3.16867e-07	300	610	0	-9.7661e-10	-4.1962e-10	-1.74607e-09	1.27939e-07	-4.39661e-07	2.71266e-08	300	200	0	0.403587	1.34952	68.4513	59.3055	-1553.2	1998.76	-311	200	0	-0.416296	0.195888	95.1251	-325.927	185.833	694.243	-914	200	0
596	6	-5.22995e-10	2.3068e-09	4.32569e-09	-2.27773e-07	8.85734e-07	-4.22896e-07	300	610	0	-1.2043e-09	-4.99178e-10	-1.39759e-09	1.02513e-07	-3.47588e-07	2.66027e-08	300	200	0	0.383437	1.3961	68.5357	49.9378	-1535.49	2011.9	-311	200	0	-0.248629	0.0998828	94.1988	-301.864	184.184	686.714	-914	200	0
596	7	8.8542e-10	3.1921e-09	8.75792e-09	-4.59744e-07	1.73045e-06	-5.19615e-07	300	610	0	-1.35059e-09	-5.34039e-10	-5.01672e-10	3.70311e-08	-1.15369e-07	2.0175e-08	300	200	0	0.363198	1.45294	68.6479	49.5412	-1515.94	2021.55	-311	200	0	-0.108963	0.0466414	93.1127	-246.872	212.542	671.748	-914	200	0
596	8	3.15144e-09	4.06995e-09	1.46507e-08	-7.67873e-07	2.84081e-06	-5.80087e-07	300	610	0	-1.32497e-09	-4.83931e-10	1.16061e-09	-8.45387e-08	3.12448e-07	4.81185e-09	300	200	0	0.343067	1.5162	68.7673	54.5163	-1497.02	2026.3	-311	200	0	-0.0138638	0.0367705	92.144	-169.197	241.921	657.987	-914	200	0
596	9	6.43918e-09	4.75281e-09	2.18618e-08	-1.14456e-06	4.18295e-06	-5.64974e-07	300	610	0	-1.00565e-09	-2.96428e-10	3.8111e-09	-2.78452e-07	9.91748e-07	-2.29067e-08	300	200	0	0.323004	1.57352	68.8775	61.2585	-1481.5	2025.77	-311	200	0	0.0454598	0.0481918	91.4603	-83.5093	249.142	652.799	-914	200	0
597	0	1.08222e-08	4.95492e-09	2.98706e-08	-1.56239e-06	5.6499e-06	-4.21532e-07	300	610	0	-2.41718e-10	9.11596e-11	7.63076e-09	-5.57979e-07	1.96759e-06	-6.63669e-08	300	200	0	0.304998	1.61027	68.9753	69.1237	-1471.32	2020.44	-311	200	0	0.0891475	0.0555487	91.1713	-7.8788	223.601	660.341	-914	200	0	-0.0700972	1.26854	161.293	32243.3	105019	2224.83	0	0	0
597	1	1.62014e-08	4.27897e-09	3.7606e-08	-1.96512e-06	7.02975e-06	-8.46356e-08	300	610	0	1.13709e-09	7.46379e-10	1.26918e-08	-9.28449e-07	3.25683e-06	-1.28194e-07	300	200	0	0.291485	1.61634	69.0674	80.3981	-1467.79	2011.4	-311	200	0	0.132584	0.0397063	91.3356	37.445	167.141	682.263	-914	200	0
597	2	2.21976e-08	2.216e-09	4.32617e-08	-2.25808e-06	7.97195e-06	5.18871e-07	300	610	0	3.29942e-09	1.73122e-09	1.88626e-08	-1.38027e-06	4.82383e-06	-2.09146e-07	300	200	0	0.282406	1.58826	69.1636	97.0318	-1471.18	2000.35	-311	200	0	0.183271	-0.00384317	91.8968	41.4009	91.6279	718.286	-914	200	0
597	3	2.80237e-08	-1.8316e-09	4.41276e-08	-2.29937e-06	7.9576e-06	1.46094e-06	300	610	0	6.37614e-09	3.08512e-09	2.56839e-08	-1.87989e-06	6.54898e-06	-3.06573e-07	300	200	0	0.273886	1.52843	69.2687	117.872	-1479.97	1989.03	-311	200	0	0.243622	-0.0622617	92.7004	11.246	14.8277	764	-914	200	0
597	4	3.23457e-08	-8.4917e-09	3.64832e-08	-1.89438e-06	6.2825e-06	2.79651e-06	300	610	0	1.04052e-08	4.8002e-09	3.2222e-08	-2.35905e-06	8.19146e-06	-4.12454e-07	300	200	0	0.259798	1.44434	69.3799	139.38	-1491.6	1978.6	-311	200	0	0.307926	-0.119927	93.5642	-37.6126	-42.8293	809.704	-914	200	0
597	5	3.31556e-08	-1.83146e-08	1.5622e-08	-7.9716e-07	2.06627e-06	4.53954e-06	300	610	0	1.52552e-08	6.78779e-09	3.69118e-08	-2.70326e-06	9.34957e-06	-5.11082e-07	300	200	0	0.23541	1.3487	69.499	158.437	-1504.41	1969.69	-311	200	0	0.358655	-0.170594	94.3135	-92.8467	-62.9133	843.586	-914	200	0
597	6	2.76888e-08	-3.16015e-08	-2.39009e-08	1.27652e-06	-5.6954e-06	6.62981e-06	300	610	0	2.05273e-08	8.83722e-09	3.74145e-08	-2.74136e-06	9.42507e-06	-5.76642e-07	300	200	0	0.200503	1.25784	69.6375	173.671	-1518.76	1962.76	-311	200	0	0.374937	-0.211407	94.8421	-140.04	-38.665	856.773	-914	200	0
597	7	1.24389e-08	-4.8158e-08	-8.7686e-08	4.61851e-06	-1.80141e-05	8.89058e-06	300	610	0	2.54402e-08	1.05692e-08	3.05303e-08	-2.23917e-06	7.60193e-06	-5.71094e-07	300	200	0	0.160884	1.18577	69.7964	185.174	-1535.6	1957.91	-311	200	0	0.346889	-0.238998	95.1631	-160.149	22.0296	846.423	-914	200	0
597	8	-1.66643e-08	-6.69681e-08	-1.80443e-07	9.47344e-06	-3.57042e-05	1.09791e-05	300	610	0	2.87098e-08	1.13899e-08	1.22259e-08	-9.0139e-07	2.85462e-06	-4.43019e-07	300	200	0	0.126384	1.13759	69.9436	194.168	-1553.96	1954.9	-311	200	0	0.277624	-0.26054	95.3559	-141.904	105.726	815.557	-914	200	0
597	9	-6.38273e-08	-8.57972e-08	-3.04355e-07	1.59531e-05	-5.90683e-05	1.23349e-05	300	610	0	2.84431e-08	1.04555e-08	-2.21458e-08	1.61229e-06	-5.99423e-06	-1.28393e-07	300	200	0	0.105249	1.10923	70.0249	202.029	-1570.2	1953.47	-311	200	0	0.176596	-0.302188	95.4779	-90.6314	200.688	770.76	-914	200	0
598	0	-1.32621e-07	-1.00755e-07	-4.5676e-07	2.39148e-05	-8.74564e-05	1.21351e-05	300	610	0	2.2081e-08	6.66217e-09	-7.73354e-08	5.64995e-06	-2.01418e-05	4.45452e-07	300	200	0	0.0999312	1.09295	70.0036	209.152	-1579.61	1953.44	-311	200	0	0.0603205	-0.394359	95.5396	-20.4472	294.9	720.053	-914	200	0	0.329793	0.653086	164.041	33004.6	106704	2750.34	0	0	0
598	1	-2.24772e-07	-1.05877e-07	-6.27119e-07	3.28033e-05	-0.000118696	9.27136e-06	300	610	0	6.43683e-09	-1.317e-09	-1.57289e-07	1.1501e-05	-4.05717e-05	1.35116e-06	300	200	0	0.106999	1.082	69.8862	214.476	-1578.14	1954.37	-311	200	0	-0.043895	-0.54136	95.5326	57.7558	373.258	672.166	-914	200	0
598	2	-3.38438e-07	-9.28315e-08	-7.93377e-07	4.14607e-05	-0.000148416	2.36789e-06	300	610	0	-2.21075e-08	-1.49219e-08	-2.63734e-07	1.92926e-05	-6.76918e-05	2.64625e-06	300	200	0	0.120188	1.07243	69.71	215.033	-1564.37	1955.27	-311	200	0	-0.105307	-0.715342	95.4451	135.536	422.835	635.939	-914	200	0
598	3	-4.65954e-07	-5.0891e-08	-9.18027e-07	4.79208e-05	-0.000169332	-1.01302e-05	300	610	0	-6.71698e-08	-3.54903e-08	-3.94182e-07	2.88438e-05	-0.000100824	4.35003e-06	300	200	0	0.135204	1.06345	69.517	207.095	-1540.94	1955.25	-311	200	0	-0.105264	-0.885639	95.266	197.463	441.855	618.531	-914	200	0
598	4	-5.91117e-07	3.26082e-08	-9.4446e-07	4.92196e-05	-0.000170596	-2.97672e-05	300	610	0	-1.31617e-07	-6.39049e-08	-5.39327e-07	3.94747e-05	-0.000137543	6.41133e-06	300	200	0	0.15219	1.05682	69.3407	189.011	-1513.46	1954.17	-311	200	0	-0.046871	-1.03854	94.9942	223.006	441.35	621.979	-914	200	0
598	5	-6.86233e-07	1.71075e-07	-7.94587e-07	4.1272e-05	-0.00013742	-5.77486e-05	300	610	0	-2.16415e-07	-1.00074e-07	-6.79938e-07	4.97792e-05	-0.000172886	8.66701e-06	300	200	0	0.172393	1.05481	69.2034	162.165	-1488.26	1952.73	-311	200	0	0.0478388	-1.16712	94.615	204.373	434.821	640.15	-914	200	0
598	6	-7.09365e-07	3.76432e-07	-3.69146e-07	1.88906e-05	-5.12204e-05	-9.44411e-05	300	610	0	-3.19027e-07	-1.42231e-07	-7.83503e-07	5.73791e-05	-0.000198506	1.0793e-05	300	200	0	0.194126	1.05722	69.1137	130.119	-1470.97	1952.2	-311	200	0	0.146732	-1.26232	94.0732	157.067	425.084	661.503	-914	200	0
598	7	-6.025e-07	6.55545e-07	4.47362e-07	-2.39541e-05	0.000109325	-0.000138676	300	610	0	-4.31341e-07	-1.86059e-07	-8.0116e-07	5.86989e-05	-0.000201904	1.22527e-05	300	200	0	0.214338	1.05992	69.0629	97.7157	-1465.72	1953.95	-311	200	0	0.213739	-1.31597	93.3233	106.183	406.301	676.748	-914	200	0
598	8	-2.91695e-07	1.00506e-06	1.77473e-06	-9.35058e-05	0.000365888	-0.000186855	300	610	0	-5.37241e-07	-2.23706e-07	-6.65737e-07	4.88223e-05	-0.000165945	1.22506e-05	300	200	0	0.231528	1.05664	69.0272	69.469	-1474.35	1958.51	-311	200	0	0.217248	-1.32024	92.4043	66.9152	377.723	683.262	-914	200	0
598	9	3.0937e-07	1.40456e-06	3.71537e-06	-0.000195085	0.00073625	-0.000231906	300	610	0	-6.10026e-07	-2.42796e-07	-2.92149e-07	2.15202e-05	-6.89917e-05	9.70668e-06	300	200	0	0.244632	1.04424	68.976	48.2554	-1495.92	1964.79	-311	200	0	0.143708	-1.27112	91.449	42.0957	344.738	684.236	-914	200	0
599	0	1.29063e-06	1.80813e-06	6.32025e-06	-0.000331307	0.00122774	-0.000262172	300	610	0	-6.1012e-07	-2.25651e-07	4.18207e-07	-3.04284e-05	0.000113944	3.26923e-06	300	200	0	0.251657	1.02865	68.8819	35.7193	-1526.9	1970.89	-311	200	0	0.00670042	-1.17664	90.62	30.333	307.885	685.398	-914	200	0	0.472619	0.365451	159.228	31855.3	103098	3042.55	0	0	0
599	1	2.72969e-06	2.13512e-06	9.54025e-06	-0.000499532	0.00182799	-0.000260447	300	610	0	-4.83767e-07	-1.49039e-07	1.56699e-06	-0.000114472	0.000408491	-8.6052e-06	300	200	0	0.251481	1.02423	68.7384	32.8583	-1563.3	1975.56	-311	200	0	-0.151815	-1.05509	90.0367	28.9926	263.132	691.087	-914	200	0
599	2	4.66657e-06	2.26108e-06	1.31624e-05	-0.000688537	0.00249292	-0.00020344	300	610	0	-1.63687e-07	1.51159e-08	3.2401e-06	-0.000236909	0.000836084	-2.74737e-05	300	200	0	0.24613	1.04503	68.5686	39.4607	-1602.22	1978.51	-311	200	0	-0.273161	-0.932548	89.7571	32.5797	213.919	702.913	-914	200	0
599	3	7.06766e-06	2.0113e-06	1.67329e-05	-0.000874489	0.00313248	-6.21024e-05	300	610	0	4.26965e-07	2.97493e-07	5.47823e-06	-0.000400734	0.00140641	-5.45942e-05	300	200	0	0.24142	1.09592	68.4148	53.1935	-1639.75	1979.67	-311	200	0	-0.312422	-0.842185	89.7948	34.3585	173.95	720.875	-914	200	0
599	4	9.77822e-06	1.15979e-06	1.94732e-05	-0.00101657	0.00359528	0.000196601	300	610	0	1.36573e-06	7.26935e-07	8.23495e-06	-0.000602573	0.00210673	-9.04433e-05	300	200	0	0.245455	1.17069	68.3149	70.1434	-1668.64	1978.93	-311	200	0	-0.264657	-0.807795	90.1118	28.4072	156.344	743.523	-914	200	0
599	5	1.2465e-05	-5.61727e-07	2.02012e-05	-0.0010529	0.00365468	0.00060579	300	610	0	2.71531e-06	1.32311e-06	1.1322e-05	-0.000828675	0.00288791	-0.00013404	300	200	0	0.264731	1.25509	68.2765	86.9195	-1681.13	1976.79	-311	200	0	-0.158579	-0.822518	90.5982	9.40264	165.208	768.257	-914	200	0
599	6	1.45532e-05	-3.43944e-06	1.72784e-05	-0.000897735	0.00300014	0.00119186	300	610	0	4.49953e-06	2.08566e-06	1.43435e-05	-0.00105009	0.00364775	-0.000182072	300	200	0	0.300204	1.33013	68.2687	101.432	-1674.77	1974.44	-311	200	0	-0.0311089	-0.852164	91.0915	-24.8497	198.558	792.361	-914	200	0
599	7	1.51673e-05	-7.73136e-06	8.61195e-06	-0.000441709	0.00123959	0.00196406	300	610	0	6.66974e-06	2.97946e-06	1.66243e-05	-0.00121744	0.00421291	-0.000227856	300	200	0	0.347411	1.37646	68.2449	111.71	-1654.34	1973.15	-311	200	0	0.086983	-0.861405	91.4387	-71.6796	256.884	813.435	-914	200	0
599	8	1.30903e-05	-1.3593e-05	-8.24731e-06	0.000443043	-0.00207954	0.00289984	300	610	0	9.06127e-06	3.91617e-06	1.7144e-05	-0.00125605	0.00432226	-0.000260239	300	200	0	0.400954	1.38191	68.1793	115.982	-1628.32	1973.6	-311	200	0	0.176903	-0.834386	91.5448	-126.656	344.361	830.337	-914	200	0
599	9	6.76335e-06	-2.09693e-05	-3.586e-05	0.00189	-0.00742121	0.00392609	300	610	0	1.13418e-05	4.73331e-06	1.44928e-05	-0.00106275	0.00361616	-0.000262598	300	200	0	0.45715	1.34809	68.0827	114.872	-1604.48	1975.57	-311	200	0	0.241124	-0.773392	91.4008	-185.627	458.078	844.088	-914	200	0
600	0	-5.64351e-06	-2.94503e-05	-7.64501e-05	0.00401474	-0.0151729	0.0048969	300	610	0	1.29564e-05	5.173e-06	6.87628e-06	-0.000506161	0.0016382	-0.000212245	300	200	0	0.511078	1.28941	67.988	112.291	-1587.61	1978.06	-311	200	0	0.307257	-0.680479	91.1036	-241.912	580.307	857.386	-914	200	0	0.472388	0.365459	159.228	31855.1	103098	3042.66	0	0	0
600	1	-2.60522e-05	-3.80943e-05	-0.000131194	0.00687773	-0.025509	0.00556995	300	610	0	1.30779e-05	4.86505e-06	-7.79682e-06	0.000566858	-0.00214174	-8.06569e-05	300	200	0	0.553149	1.22562	67.9275	112.579	-1579.58	1980.14	-311	200	0	0.417999	-0.541869	90.8245	-281.699	685.963	872.79	-914	200	0
600	2	-5.61463e-05	-4.52292e-05	-0.000199205	0.0104311	-0.0381967	0.00558557	300	610	0	1.05773e-05	3.3206e-06	-3.17006e-05	0.00231559	-0.00827197	0.000164938	300	200	0	0.571305	1.17337	67.9163	116.855	-1580.03	1981.76	-311	200	0	0.60726	-0.332593	90.7399	-286.473	759.001	889.969	-914	200	0
600	3	-9.68454e-05	-4.82597e-05	-0.000276185	0.0144483	-0.0523433	0.00445447	300	610	0	4.03472e-06	-5.42129e-08	-6.67023e-05	0.00487695	-0.0172188	0.000557892	300	200	0	0.557472	1.1409	67.944	122.879	-1586.97	1983.38	-311	200	0	0.872512	-0.034699	90.9854	-244.702	803.538	905.103	-914	200	0
600	4	-0.00014755	-4.35231e-05	-0.000352805	0.0184392	-0.066094	0.00156347	300	610	0	-8.18129e-06	-5.9127e-06	-0.000113748	0.00832054	-0.0292093	0.00112566	300	200	0	0.511935	1.12776	67.9797	127.733	-1597.63	1984.92	-311	200	0	1.16632	0.343139	91.624	-159.911	840.254	913.792	-914	200	0
600	5	-0.000205143	-2.62598e-05	-0.000412908	0.0215569	-0.0763047	-0.00378898	300	610	0	-2.77318e-05	-1.48762e-05	-0.000171987	0.0125845	-0.0440071	0.00187975	300	200	0	0.443065	1.12685	67.9948	129.931	-1609.39	1985.6	-311	200	0	1.41673	0.755957	92.6078	-45.2886	892.129	913.496	-914	200	0
600	6	-0.000262773	9.2113e-06	-0.00043182	0.0225093	-0.078241	-0.0123127	300	610	0	-5.5985e-05	-2.73813e-05	-0.000237616	0.0173912	-0.060619	0.00280152	300	200	0	0.363534	1.12765	67.983	129.597	-1621.1	1984.78	-311	200	0	1.55738	1.14063	93.7553	87.7652	970.647	902.862	-914	200	0
600	7	-0.000308518	6.89953e-05	-0.00037517	0.0194981	-0.0653843	-0.0245845	300	610	0	-9.35157e-05	-4.34533e-05	-0.000302489	0.0221449	-0.0769414	0.00382379	300	200	0	0.284307	1.12213	67.9552	127.911	-1633.08	1982.6	-311	200	0	1.55068	1.44807	94.7678	233.807	1066.38	880.326	-914	200	0
600	8	-0.000324105	0.000158669	-0.000198843	0.0102176	-0.0294644	-0.0408307	300	610	0	-0.0001394	-6.23962e-05	-0.000352596	0.025821	-0.0893756	0.00480889	300	200	0	0.210553	1.10843	67.9185	126.925	-1645.25	1980.3	-311	200	0	1.40132	1.65206	95.3178	389.351	1147.68	845.263	-914	200	0
600	9	-0.000284007	0.000281734	0.000149073	-0.00804256	0.0391201	-0.0606205	300	610	0	-0.000190299	-8.24043e-05	-0.00036663	0.0268602	-0.0924687	0.00552505	300	200	0	0.143052	1.08822	67.872	129.256	-1656.25	1979.43	-311	200	0	1.14968	1.73888	95.2001	548.415	1176.21	799.75	-914	200	0
601	0	-0.000155372	0.000437356	0.000723283	-0.0381343	0.150295	-0.0824697	300	610	0	-0.000239365	-0.000100116	-0.000315012	0.0230979	-0.0786736	0.00562495	300	200	0	0.082272	1.06299	67.812	137.055	-1664.65	1980.67	-311	200	0	0.847705	1.71043	94.4341	698.939	1130.91	747.81	-914	200	0	0.704111	2.08175	158.974	32432.2	103674	1293.77	0	0	0
601	1	0.000100578	0.000617334	0.00157201	-0.0825645	0.312494	-0.10337	300	610	0	-0.000275069	-0.000110162	-0.000159912	0.0117644	-0.038366	0.00463227	300	200	0	0.0310735	1.03366	67.728	150.816	-1669.3	1983.59	-311	200	0	0.537686	1.59294	93.2347	820.802	1017.27	694.263	-914	200	0
601	2	0.000524891	0.000802352	0.0027222	-0.14272	0.529803	-0.118287	300	610	0	-0.000280127	-0.000104789	0.00014301	-0.0103871	0.039696	0.00194517	300	200	0	-0.00565861	1.00155	67.5986	169.114	-1668.84	1987.46	-311	200	0	0.248148	1.42581	91.8865	891.508	855.814	643.903	-914	200	0
601	3	0.00115404	0.000957769	0.00415821	-0.217752	0.797899	-0.119702	300	610	0	-0.000230836	-7.3716e-05	0.000640221	-0.0467609	0.167236	-0.00313182	300	200	0	-0.0249428	0.970379	67.4102	189.582	-1662.29	1991.92	-311	200	0	0.00684178	1.24088	90.6144	897.418	665.274	599.708	-914	200	0
601	4	0.00200901	0.00102947	0.00579356	-0.303098	1.09874	-0.0973413	300	610	0	-9.72381e-05	-4.38464e-06	0.00137225	-0.100328	0.354384	-0.0113127	300	200	0	-0.0294811	0.948989	67.1749	209.855	-1649.85	1996.79	-311	200	0	-0.155209	1.05321	89.5472	838.924	460.127	563.288	-914	200	0
601	5	0.00307943	0.000940711	0.0074365	-0.388688	1.39414	-0.0382648	300	610	0	0.00015529	0.000117111	0.00236089	-0.172693	0.6064	-0.0231956	300	200	0	-0.0263714	0.949569	66.929	227.899	-1632.23	2001.35	-311	200	0	-0.220364	0.866091	88.7683	726.446	260.711	538.355	-914	200	0
601	6	0.00430262	0.000591257	0.00875196	-0.456952	1.61882	0.0724205	300	610	0	0.000562304	0.000304141	0.00359085	-0.262743	0.918979	-0.0390533	300	200	0	-0.0219073	0.980131	66.7153	242.563	-1610.3	2004.38	-311	200	0	-0.195679	0.676207	88.3278	576.009	96.8082	531.319	-914	200	0
601	7	0.00553787	-0.000139147	0.00922506	-0.480925	1.67393	0.249915	300	610	0	0.00115361	0.00056637	0.00498547	-0.364883	1.27208	-0.058536	300	200	0	-0.0171013	1.03803	66.5689	253.417	-1586.13	2005.14	-311	200	0	-0.1104	0.471375	88.184	409.57	-1.97254	546.073	-914	200	0
601	8	0.00653795	-0.00138067	0.00813495	-0.422895	1.42265	0.506805	300	610	0	0.00194284	0.000905013	0.00637728	-0.466868	1.62242	-0.0802835	300	200	0	-0.00710169	1.11031	66.52	259.311	-1563.89	2003.71	-311	200	0	-0.00832942	0.236913	88.2002	254.131	-22.6626	578.599	-914	200	0
601	9	0.00692163	-0.00325371	0.00455203	-0.234269	0.690612	0.848512	300	610	0	0.00291265	0.00130634	0.00747561	-0.547435	1.89534	-0.10146	300	200	0	0.0144372	1.18056	66.5906	258.254	-1548.83	2000.6	-311	200	0	0.0646075	-0.0271942	88.2381	132.725	20.7893	619.472	-914	200	0
602	0	0.00615365	-0.00583675	-0.00262359	0.142382	-0.725823	1.26688	300	610	0	0.00399544	0.00173347	0.00783571	-0.574046	1.977	-0.117253	300	200	0	0.0492264	1.23576	66.7778	249.185	-1544.16	1996.35	-311	200	0	0.0691714	-0.300306	88.217	52.3181	97.7626	661.66	-914	200	0	-0.410649	0.766695	158.206	31786.3	102404	2947.97	0	0	0
602	1	0.00354185	-0.00911903	-0.0145599	0.767958	-3.03889	1.73184	300	610	0	0.00505019	0.0021169	0.00683718	-0.501291	1.70906	-0.120408	300	200	0	0.0929685	1.26895	67.0454	232.917	-1549.07	1991.04	-311	200	0	-0.0223954	-0.552904	88.1004	2.99139	183.091	702.943	-914	200	0
602	2	-0.00173524	-0.0129369	-0.0323014	1.69676	-6.43179	2.18141	300	610	0	0.00583746	0.00234482	0.00368267	-0.2708	0.888629	-0.100925	300	200	0	0.139702	1.28078	67.3388	211.769	-1559.65	1984.19	-311	200	0	-0.212335	-0.762293	87.9051	-30.0558	266.161	742.435	-914	200	0
602	3	-0.0105537	-0.0168945	-0.0564604	2.96036	-10.9993	2.51098	300	610	0	0.00599626	0.00225501	-0.00256758	0.186242	-0.722591	-0.0461114	300	200	0	0.185857	1.27963	67.6115	189.31	-1570.88	1975.53	-311	200	0	-0.46579	-0.918583	87.7014	-58.7517	344.08	778.365	-914	200	0
602	4	-0.0237031	-0.0202745	-0.0867717	4.54423	-16.6625	2.56351	300	610	0	0.00502902	0.00163119	-0.0129061	0.942546	-3.37511	0.0587868	300	200	0	0.229749	1.27718	67.8445	169.772	-1578.49	1965.92	-311	200	0	-0.72569	-1.01904	87.5524	-92.1732	415.944	808.159	-914	200	0
602	5	-0.0416582	-0.0219491	-0.121498	6.3567	-23.0572	2.12328	300	610	0	0.00230389	0.000207936	-0.0282113	2.06252	-7.28869	0.229043	300	200	0	0.268261	1.28248	68.0425	156.895	-1579.77	1957.22	-311	200	0	-0.943061	-1.05919	87.5065	-132.048	480.693	828.966	-914	200	0
602	6	-0.0642488	-0.0203102	-0.156702	8.19093	-29.3981	0.917309	300	610	0	-0.00291362	-0.00231061	-0.0489812	3.58276	-12.5841	0.477672	300	200	0	0.295387	1.29939	68.2207	153.26	-1574.5	1951.22	-311	200	0	-1.08886	-1.031	87.6496	-169.969	530.503	838.936	-914	200	0
602	7	-0.090217	-0.013248	-0.185438	9.68265	-34.3305	-1.37043	300	610	0	-0.0113841	-0.00621192	-0.074949	5.48395	-19.1847	0.811052	300	200	0	0.30506	1.32706	68.3927	159.673	-1565.6	1948.52	-311	200	0	-1.14447	-0.932686	88.089	-196.513	547.455	838.339	-914	200	0
602	8	-0.116675	0.00178218	-0.196963	10.2693	-35.7904	-5.06526	300	610	0	-0.023756	-0.0117092	-0.104572	7.65346	-26.6868	1.22271	300	200	0	0.297013	1.36124	68.557	174.629	-1557.54	1948.56	-311	200	0	-1.10116	-0.779658	88.8923	-208.086	514.913	829.732	-914	200	0
602	9	-0.138498	0.0275543	-0.176166	9.1602	-30.9078	-10.4412	300	610	0	-0.040348	-0.0188425	-0.134411	9.83977	-34.2011	1.68515	300	200	0	0.279434	1.39629	68.6866	194.578	-1553.34	1950.38	-311	200	0	-0.97605	-0.60094	90.0608	-200.424	433.23	817.624	-914	200	0
603	0	-0.147736	0.0666655	-0.103462	5.33162	-16.0065	-17.6264	300	610	0	-0.0608393	-0.027342	-0.158436	11.602	-40.1785	2.14001	300	200	0	0.263616	1.4266	68.7423	214.665	-1553.78	1952.97	-311	200	0	-0.813299	-0.424456	91.5093	-163.336	321.528	806.442	-914	200	0	0.344528	1.05725	160.643	32923.2	102134	2558.66	0	0	0
603	1	-0.133167	0.120866	0.0444436	-2.43294	13.2302	-26.4683	300	610	0	-0.0838634	-0.0364551	-0.167368	12.261	-42.2431	2.48739	300	200	0	0.256919	1.44683	68.706	230.437	-1558.64	1955.13	-311	200	0	-0.654492	-0.268393	93.0231	-88.1849	206.019	798.074	-914	200	0
603	2	-0.0802129	0.190073	0.292477	-15.4331	61.3374	-36.3582	300	610	0	-0.106518	-0.0447459	-0.148197	10.8648	-37.0743	2.57577	300	200	0	0.260689	1.45194	68.5931	240.089	-1567.72	1955.73	-311	200	0	-0.513443	-0.145643	94.2659	23.559	108.07	792.436	-914	200	0
603	3	0.028522	0.271029	0.663226	-34.8438	132.29	-46.02	300	610	0	-0.123833	-0.049887	-0.0841232	6.18347	-20.3963	2.19537	300	200	0	0.271391	1.43873	68.4307	244.696	-1581	1954.41	-311	200	0	-0.387207	-0.0737847	94.9171	157.983	40.4103	789.113	-914	200	0
603	4	0.211728	0.355631	1.17053	-61.379	228.264	-53.2816	300	610	0	-0.12827	-0.0484841	0.0447638	-3.24096	12.8407	1.0785	300	200	0	0.283212	1.4085	68.2443	246.487	-1598.69	1952.11	-311	200	0	-0.284309	-0.0732623	94.8259	287.31	7.3859	786.605	-914	200	0
603	5	0.486468	0.429032	1.81015	-94.8031	347.855	-54.8629	300	610	0	-0.109388	-0.03599	0.259652	-18.9606	67.9865	-1.0877	300	200	0	0.292101	1.36625	68.065	247.648	-1620.81	1950.54	-311	200	0	-0.233129	-0.14631	94.0463	374.999	3.60159	781.67	-914	200	0
603	6	0.863441	0.46773	2.54726	-133.278	483.724	-46.2364	300	610	0	-0.0538632	-0.00679633	0.579558	-42.3697	149.802	-4.62976	300	200	0	0.298032	1.31517	67.9241	249.914	-1646.28	1951.14	-311	200	0	-0.259936	-0.266295	92.7948	391.806	19.1558	771.469	-914	200	0
603	7	1.34005	0.438046	3.30108	-172.559	619.731	-21.6448	300	610	0	0.0538786	0.045389	1.01578	-74.2985	261.039	-9.83034	300	200	0	0.303028	1.25489	67.831	253.412	-1672.36	1954.59	-311	200	0	-0.362993	-0.394965	91.3662	331.734	50.3795	755.925	-914	200	0
603	8	1.89114	0.295581	3.92766	-205.098	727.773	25.6153	300	610	0	0.230099	0.126742	1.56386	-114.425	400.379	-16.8371	300	200	0	0.307847	1.18612	67.7732	255.423	-1694.73	1961	-311	200	0	-0.510879	-0.496848	90.0179	217.409	99.1129	737.96	-914	200	0
603	9	2.45746	-0.0134983	4.203	-219.16	764.773	102.502	300	610	0	0.488881	0.241955	2.19284	-160.487	559.707	-25.5324	300	200	0	0.31151	1.11485	67.7353	251.42	-1707.67	1969.89	-311	200	0	-0.66253	-0.542244	88.9266	90.5085	164.787	722.014	-914	200	0
604	0	2.93287	-0.548274	3.81032	-198.173	670.54	214.974	300	610	0	0.837597	0.392169	2.83207	-207.324	720.757	-35.3614	300	200	0	0.312491	1.05191	67.7082	237.738	-1705.92	1979.9	-311	200	0	-0.787532	-0.511494	88.2306	-7.96433	244.568	712.142	-914	200	0	-7.79295	-4.72458	124.007	14557	107376	6524.65	0	0	0
604	1	3.15156	-1.3647	2.33722	-120.577	367.594	366.016	300	610	0	1.27042	0.572111	3.35661	-245.794	851.409	-45.124	300	200	0	0.307825	1.00924	67.6892	212.961	-1687.42	1989.03	-311	200	0	-0.861303	-0.395696	88.0388	-52.7554	333.431	711.15	-914	200	0
604	2	2.8784	-2.50171	-0.709565	39.3889	-235.538	552.82	300	610	0	1.75978	0.766444	3.57288	-261.734	902.095	-52.7467	300	200	0	0.292698	0.994769	67.6901	178.162	-1654.62	1995.77	-311	200	0	-0.842992	-0.200435	88.3933	-38.838	419.166	719.976	-914	200	0
604	3	1.80641	-3.96051	-5.86164	309.446	-1235.71	763.089	89.1867	557.208	0	2.246	0.945509	3.20814	-235.184	803.189	-55.0669	300	200	0	0.264151	1.00839	67.7432	137.742	-1613.51	1999.65	-311	200	0	-0.682451	0.0483103	89.2272	20.0303	487.732	736.529	-914	200	0
604	4	-0.432661	-5.6765	-13.607	714.981	-2719.05	970.567	100.173	557.455	0	2.62593	1.06089	1.90851	-140.238	464.61	-47.6833	300	200	0	0.225111	1.04203	67.8826	98.8961	-1571.66	2000.53	-311	200	0	-0.360336	0.311558	90.347	98.267	535.856	756.218	-914	200	0
604	5	-4.23731	-7.48397	-24.2568	1272.06	-4735.14	1130.17	104.791	557.559	0	2.74219	1.04157	-0.747686	53.981	-220.616	-24.9534	300	200	0	0.18396	1.08404	68.1216	68.4415	-1535.31	1997.46	-311	200	0	0.0845086	0.547321	91.5002	171.035	574.434	774.896	-914	200	0
604	6	-9.97799	-9.10527	-37.8322	1982.37	-7276.34	1178.21	107.668	557.601	0	2.37578	0.791988	-5.2125	380.588	-1366.67	19.7547	37.8095	126.986	0	0.150812	1.125	68.4508	50.0589	-1507.65	1988.91	-311	200	0	0.560882	0.714108	92.4778	222.788	624.223	791.971	-914	200	0
604	7	-17.9029	-10.2303	-54.1628	2841.64	-10298.1	1050.64	109.867	557.535	0	1.24583	0.193662	-11.8972	869.727	-3076.57	93.4181	41.403	126.896	0	0.133718	1.1591	68.8463	43.9935	-1489.83	1974.09	-311	200	0	0.958122	0.782353	93.1517	245.583	706.797	811.066	-914	200	0
604	8	-28.0536	-10.6519	-73.1909	3859.09	-13775.9	712.142	111.782	557.274	0	-0.977817	-0.887151	-21.0566	1540.12	-5412.59	202.168	42.9501	126.858	0	0.136057	1.18036	69.2748	48.5892	-1482.21	1954.21	-311	200	0	1.19174	0.748805	93.4845	237.822	829.516	836.502	-914	200	0
604	9	-40.3387	-10.3087	-95.218	5068.4	-17745.7	158.651	113.631	556.771	0	-4.64258	-2.58302	-32.6209	2386.76	-8353.19	349.39	43.9315	126.833	0	0.158152	1.18141	69.6948	61.8409	-1484.02	1932.71	-311	200	0	1.22946	0.632972	93.5359	206.495	974.567	868.633	-914	200	0
605	0	-54.7706	-9.19865	-120.979	6525.05	-22314.4	-613.063	115.552	556.065	0	-10.026	-4.97373	-46.0768	3370.69	-11761.2	529.636	44.748	126.846	0	0.200276	1.15817	70.0489	81.1042	-1493.14	1913.72	-311	200	0	1.08422	0.460027	93.3972	163.305	1102.71	904.052	-914	200	0	-210.435	-9.94944	-265.474	-153814	158546	98284.6	559.122	577.375	0
605	1	-71.5996	-7.27554	-151.543	8297.23	-27644.2	-1629.43	117.581	555.248	0	-17.1718	-8.00829	-60.6273	4427.71	-15422	721.297	45.6258	126.968	0	0.255949	1.11451	70.273	102.598	-1507.7	1899.88	-311	200	0	0.798629	0.249366	93.099	117.843	1169.01	939.675	-914	200	0
605	2	-91.2161	-4.41431	-187.936	10446.9	-33891.2	-2937.57	119.666	554.412	0	-25.8089	-11.5161	-75.5819	5497.62	-19146	896.788	46.6855	127.263	0	0.308527	1.06215	70.3335	123.119	-1527.16	1891.84	-311	200	0	0.437479	0.0138917	92.6238	73.742	1141.32	974.592	-914	200	0
605	3	-113.926	-0.463204	-230.599	13000.1	-41111.4	-4583	121.719	553.625	0	-35.5084	-15.3167	-90.6166	6548.01	-22840.5	1043.66	47.9432	127.739	0	0.347126	1.01671	70.249	141.433	-1550.4	1889.16	-311	200	0	0.0731315	-0.232651	91.9931	28.878	1013.48	1009.16	-914	200	0
605	4	-139.684	4.64162	-278.928	15919.4	-49188	-6579.52	123.653	552.926	0	-45.8925	-19.2806	-105.792	7577.27	-26512.1	1164.97	49.394	128.376	0	0.373928	0.992087	70.0691	156.745	-1574.48	1890.9	-311	200	0	-0.243501	-0.463266	91.2854	-18.4417	808.634	1043.66	-914	200	0
605	5	-167.843	10.7825	-330.993	19085.5	-57792.8	-8886.07	125.396	552.339	0	-56.703	-23.3223	-121.456	8605.24	-30234.9	1266	51.0639	129.149	0	0.395152	0.995083	69.8326	167.398	-1596.53	1896.29	-311	200	0	-0.496427	-0.635684	90.5691	-64.8407	570.301	1076.09	-914	200	0
605	6	-197.002	17.6405	-383.444	22286.5	-66377.5	-11394.8	126.891	551.878	0	-67.8051	-27.3966	-138.085	9659.38	-34109.3	1348.41	52.9841	130.048	0	0.423657	1.02499	69.5459	172.544	-1614.54	1904.78	-311	200	0	-0.688164	-0.710813	89.8631	-104.459	343.528	1100.66	-914	200	0
605	7	-224.978	24.7143	-431.698	25227.9	-74209.2	-13929	128.099	551.561	0	-79.1519	-31.4845	-156.125	10762.1	-38223.5	1407.47	55.1734	131.067	0	0.478533	1.08097	69.1905	173.77	-1626.4	1915.83	-311	200	0	-0.818574	-0.67263	89.1836	-132.709	160.429	1109.97	-914	200	0
605	8	-248.984	31.355	-470.597	27575.7	-80473	-16256.6	128.998	551.403	0	-90.6929	-35.5562	-175.91	11925.3	-42633	1430.16	57.6432	132.208	0	0.568156	1.16359	68.742	174.164	-1630.44	1928.45	-311	200	0	-0.87493	-0.530033	88.6122	-147.792	40.0916	1099.25	-914	200	0
605	9	-266.055	36.8311	-495.524	29033.5	-84443.1	-18118.4	129.588	551.409	0	-102.292	-39.5445	-197.645	13150.1	-47356.9	1397.8	60.394	133.466	0	0.682418	1.26401	68.1904	176.882	-1627.01	1940.85	-311	200	0	-0.837249	-0.307184	88.2778	-150.059	-9.63377	1067.04	-914	200	0
606	0	-273.681	40.4351	-503.761	29429.9	-85685.3	-19272.8	129.909	551.58	0	-113.669	-43.3453	-221.338	14427	-52367.6	1293.07	63.4043	134.819	0	0.797053	1.35982	67.5568	184.561	-1618.88	1950.1	-311	200	0	-0.702678	-0.0375822	88.2378	-139.844	3.23247	1013.25	-914	200	0	-306.562	-26.2265	-571.051	-242221	196618	114789	318.521	421.868	0
606	1	-270.447	41.6406	-495.48	28780.4	-84208.3	-19552.1	130.047	551.914	0	-124.361	-46.822	-246.679	15731.9	-57569.9	1108.18	66.6198	136.225	0	0.880914	1.42538	66.9088	198.284	-1610.51	1952.41	-311	200	0	-0.504121	0.235807	88.418	-118.866	57.0197	940.955	-914	200	0
606	2	-256.437	40.2459	-473.817	27288.1	-80480.2	-18909.9	130.145	552.408	0	-133.725	-49.8101	-272.908	17022.2	-62783.7	848.937	69.9456	137.626	0	0.909188	1.44208	66.3512	216.058	-1605.84	1944.57	-311	200	0	-0.297709	0.462915	88.6971	-96.3806	127.813	859.158	-914	200	0
606	3	-233.16	36.4151	-443.975	25284.5	-75295.4	-17427.4	130.406	553.05	0	-141.003	-52.1406	-298.779	18238.9	-67747	536.504	73.2535	138.955	0	0.874754	1.40522	65.9817	232.961	-1605.58	1926.03	-311	200	0	-0.139023	0.595565	88.9951	-87.9782	196.048	779.137	-914	200	0
606	4	-203.074	30.6179	-411.84	23140.9	-69565.1	-15279.6	131.087	553.811	0	-145.433	-53.6824	-322.672	19312.9	-72144.8	209.595	76.4145	140.147	0	0.790017	1.32759	65.8522	243.742	-1607.5	1899.14	-311	200	0	-0.0672349	0.600599	89.2873	-103.128	249.325	709.345	-914	200	0
606	5	-168.995	23.5361	-382.732	21188.8	-64122.5	-12692.4	132.461	554.638	0	-146.378	-54.3872	-342.871	20177.4	-75658.6	-78.2028	79.3379	141.152	0	0.680131	1.23364	65.9581	245.548	-1610.27	1867.87	-311	200	0	-0.0874974	0.472311	89.612	-138.269	288.097	654.575	-914	200	0
606	6	-133.625	15.9777	-360.607	19669.3	-59600	-9908.37	134.723	555.455	0	-143.435	-54.3165	-357.965	20783.6	-78038.4	-267.364	81.9942	141.94	0	0.570459	1.1503	66.2494	238.066	-1615.72	1836.26	-311	200	0	-0.163925	0.237655	90.0605	-180.943	324.483	616.61	-914	200	0
606	7	-99.2386	8.78488	-347.741	18714.1	-56378.5	-7159.5	137.872	556.184	0	-136.514	-53.6392	-367.278	21117.4	-79178.7	-302.892	84.4174	142.503	0	0.478087	1.10078	66.6528	221.931	-1627.12	1807.53	-311	200	0	-0.242344	-0.046283	90.7107	-213.889	367.663	594.046	-914	200	0
606	8	-67.4965	2.72098	-344.763	18349.8	-54589.9	-4641.26	141.66	556.776	0	-125.882	-52.6055	-371.128	21208.9	-79165.1	-143.351	86.6907	142.853	0	0.410849	1.09706	67.0956	198.443	-1646.82	1783.64	-311	200	0	-0.280274	-0.303523	91.5756	-217.176	412.726	582.532	-914	200	0
606	9	-39.3557	-1.64874	-350.927	18519	-54152.4	-2491.23	145.688	557.228	0	-112.148	-51.5083	-370.806	21129.9	-78268.3	232.313	88.9236	143.016	0	0.366878	1.13553	67.5175	170.394	-1674.4	1765.44	-311	200	0	-0.262337	-0.467006	92.6178	-176.453	451.983	577.284	-914	200	0
607	0	-15.0704	-4.05626	-364.498	19107.9	-54826.2	-774.538	149.584	557.577	0	-96.1764	-50.6328	-368.294	20979.7	-76888.3	820.782	91.2314	143.035	0	0.335656	1.20234	67.8732	141.656	-1706.19	1753.24	-311	200	0	-0.20504	-0.508091	93.781	-96.4722	493.34	576.423	-914	200	0	29.0712	-49.6658	-682.772	-277727	219524	-34402.2	323.549	403.201	0
607	1	5.69012	-4.57329	-383.164	19974.7	-56280.2	518.964	153.117	557.869	0	-78.945	-50.202	-365.837	20863.9	-75468.7	1594.89	93.7096	142.969	0	0.304688	1.2814	68.1333	116.056	-1737.36	1746.78	-311	200	0	-0.144276	-0.437235	94.9765	-1.83423	553.005	581.191	-914	200	0
607	2	23.6118	-3.55819	-404.444	20975.2	-58158.8	1458.86	156.201	558.138	0	-61.4005	-50.3386	-365.472	20873.3	-74409.3	2508.32	96.4021	142.887	0	0.266391	1.35793	68.2879	96.9992	-1764.16	1744.86	-311	200	0	-0.108474	-0.285491	96.0712	82.7224	630.665	592.951	-914	200	0
607	3	39.4582	-1.51999	-426.084	21984.8	-60142.1	2143.3	158.849	558.403	0	-44.3451	-51.0505	-368.664	21066.8	-74000.3	3501.61	99.2744	142.856	0	0.219603	1.41973	68.344	87.236	-1783.39	1745.74	-311	200	0	-0.107105	-0.0953446	96.9339	148.81	707.385	610.326	-914	200	0
607	4	53.8472	1.02991	-446.411	22917	-61996	2669.2	161.123	558.664	0	-28.3781	-52.2315	-376.124	21465.4	-74390.7	4507.86	102.218	142.93	0	0.167868	1.45843	68.3119	87.829	-1791.74	1747.97	-311	200	0	-0.136737	0.0844395	97.4942	198.114	771.235	629.265	-914	200	0
607	5	67.1488	3.67818	-464.567	23733.7	-63601.7	3114.09	163.095	558.912	0	-13.8854	-53.6778	-387.824	22054.8	-75593.1	5458.15	105.084	143.132	0	0.116942	1.46995	68.1998	97.3913	-1786.8	1750.9	-311	200	0	-0.178659	0.210642	97.7263	228.925	834.838	646.434	-914	200	0
607	6	79.5026	6.14791	-480.533	24444	-64956.3	3528.36	164.825	559.132	0	-1.06972	-55.1293	-403.163	22795.9	-77514.8	6288.61	107.733	143.457	0	0.0723582	1.45328	68.0223	113.324	-1767.96	1754.17	-311	200	0	-0.195506	0.254635	97.5912	236.527	922.425	661.346	-914	200	0
607	7	90.8946	8.29475	-494.952	25092.4	-66146.6	3935.25	166.358	559.303	0	9.9983	-56.329	-421.217	23638.3	-80000.3	6949.11	110.073	143.881	0	0.03807	1.40887	67.8097	133.459	-1736.31	1757.13	-311	200	0	-0.149053	0.205212	97.0585	220.283	1042.22	674.276	-914	200	0
607	8	101.225	10.0916	-508.835	25740.8	-67306	4334.4	167.725	559.412	0	19.3302	-57.0865	-441.002	24532.8	-82875.9	7410.61	112.074	144.37	0	0.015204	1.33967	67.6063	155.899	-1694.47	1759.24	-311	200	0	-0.0233507	0.0714897	96.1916	183.438	1174.56	684.056	-914	200	0
607	9	110.339	11.6177	-523.248	26449.4	-68571.7	4705.49	168.95	559.452	0	26.974	-57.3301	-461.672	25440.3	-85984.5	7669.73	113.754	144.895	0	0.00186391	1.25319	67.4645	178.475	-1646.28	1760.94	-311	200	0	0.168531	-0.118454	95.1673	130.605	1284.79	687.424	-914	200	0
608	0	118.039	13.044	-539.057	27261.7	-70052.1	5013.13	170.047	559.427	0	32.9727	-57.137	-482.648	26340	-89210.7	7750.67	115.164	145.426	0	-0.00486559	1.1593	67.4311	198.947	-1596.48	1763.3	-311	200	0	0.390271	-0.327494	94.1896	70.298	1343.71	678.657	-914	200	0	151.467	-34.2639	-1049.1	-408360	278579	-75856	272.461	387.633	0
608	1	124.099	14.6034	-556.782	28196.1	-71808	5215.07	171.03	559.359	0	37.3389	-56.7378	-503.652	27231.3	-92492.9	7704.03	116.355	145.932	0	-0.00776285	1.06581	67.5245	214.826	-1549.99	1766.84	-311	200	0	0.59288	-0.518938	93.3875	16.5916	1338.38	652.745	-914	200	0
608	2	128.289	16.5544	-576.552	29245.2	-73848	5270.01	171.914	559.276	0	40.0463	-56.4911	-524.63	28131.6	-95816.5	7601.08	117.364	146.378	0	-0.00851871	0.978285	67.7264	223.083	-1510.35	1770.95	-311	200	0	0.727691	-0.666524	92.7919	-17.7439	1271.82	611.91	-914	200	0
608	3	130.399	19.1559	-598.138	30381.6	-76135.9	5141.3	172.712	559.206	0	41.0386	-56.8263	-545.645	29067.4	-99196	7523.65	118.204	146.728	0	-0.00527556	0.902895	67.9912	221.157	-1478.82	1774.03	-311	200	0	0.762188	-0.765128	92.3585	-29.3718	1158.45	566.504	-914	200	0
608	4	130.257	22.6493	-621.048	31565.6	-78603.3	4798.15	173.434	559.174	0	40.2512	-58.1662	-566.769	30065.4	-102654	7550.93	118.879	146.953	0	0.00620219	0.847274	68.2584	208.941	-1455.73	1774.19	-311	200	0	0.695562	-0.823643	91.9696	-21.9318	1016.84	528.58	-914	200	0
608	5	127.735	27.2392	-644.642	32754.7	-81166.1	4217.19	174.091	559.189	0	37.635	-60.8494	-588.021	31145	-106206	7745.71	119.383	147.034	0	0.027658	0.818456	68.4701	189.741	-1441.58	1770.66	-311	200	0	0.55845	-0.846526	91.4877	1.59497	859.497	507.48	-914	200	0
608	6	122.756	33.0738	-668.255	33910.8	-83739.8	3384.07	174.689	559.255	0	33.1672	-65.0702	-609.344	32314.1	-109856	8143.88	119.715	146.969	0	0.0572913	0.819706	68.5897	169.274	-1435.18	1764.15	-311	200	0	0.392781	-0.831903	90.8512	40.4597	693.705	509.867	-914	200	0
608	7	115.308	40.2313	-691.321	35005.8	-86251.5	2294.82	175.237	559.364	0	26.8526	-70.8495	-630.623	33568.8	-113592	8749.56	119.874	146.769	0	0.0929029	0.848495	68.6015	153.692	-1432.85	1755.58	-311	200	0	0.234634	-0.779589	90.0867	93.7996	534.769	539.583	-914	200	0
608	8	105.474	48.7102	-713.458	36024.8	-88647	957.318	175.75	559.507	0	18.7287	-78.0385	-651.722	34894.8	-117395	9536.58	119.869	146.457	0	0.13159	0.897677	68.501	147.114	-1430.89	1745.18	-311	200	0	0.109865	-0.688857	89.2628	159.358	405.315	596.739	-914	200	0
608	9	93.4454	58.4178	-734.49	36965.3	-90893.9	-607.725	176.249	559.672	0	8.87675	-86.3507	-672.505	36270.5	-121243	10455.3	119.715	146.067	0	0.165628	0.957454	68.2958	149.795	-1427.59	1733.03	-311	200	0	0.0295921	-0.556686	88.4676	229.538	318.562	676.82	-914	200	0
609	0	79.5083	69.1636	-754.386	37833.9	-92980.8	-2367.11	176.746	559.848	0	-2.56568	-95.4112	-692.854	37667.6	-125103	11442.4	119.438	145.634	0	0.184674	1.01612	68.0081	159.214	-1422.79	1719.73	-311	200	0	-0.0105869	-0.388161	87.7971	285.878	273.897	770.753	-914	200	0	-64.7968	-14.7392	-1440.74	-542614	342311	13987.2	235.427	376.115	0
609	1	64.0059	80.6634	-773.171	38641.3	-94913.5	-4277.3	177.241	560.022	0	-15.3995	-104.815	-712.676	39055.6	-128944	12432.3	119.071	145.199	0	0.185034	1.06252	67.6757	173.048	-1416.93	1705.89	-311	200	0	-0.0205756	-0.202216	87.3357	304.236	265.126	867.676	-914	200	0
609	2	47.2887	92.549	-790.822	39395.3	-96713.9	-6288.2	177.705	560.184	0	-29.3708	-114.18	-731.908	40406.6	-132728	13366.2	118.655	144.793	0	0.173381	1.0904	67.3524	190.037	-1410.66	1691.38	-311	200	0	-0.00888987	-0.0252093	87.1303	270.535	283.708	958.621	-914	200	0
609	3	29.6762	104.381	-807.197	40095.7	-98416.8	-8348.32	178.076	560.327	0	-44.1791	-123.187	-750.488	41696.2	-136414	14199.6	118.233	144.441	0	0.160552	1.10049	67.0917	208.438	-1404.67	1675.37	-311	200	0	0.0167694	0.113155	87.1684	188.819	318.285	1037.8	-914	200	0
609	4	11.4294	115.693	-822.104	40738.6	-100059	-10410.9	178.289	560.446	0	-59.4762	-131.603	-768.328	42903.2	-139961	14905.8	117.836	144.16	0	0.153622	1.09786	66.9275	225.165	-1398.82	1657.11	-311	200	0	0.0486844	0.179164	87.3907	75.6296	355.836	1101.75	-914	200	0
609	5	-7.23729	126.089	-835.492	41332.2	-101661	-12436.7	178.322	560.53	0	-74.8643	-139.277	-785.305	44010.2	-143331	15476.3	117.484	143.958	0	0.152826	1.08695	66.877	236.644	-1391.99	1637.02	-311	200	0	0.0751714	0.135998	87.7503	-48.192	382.501	1148.62	-914	200	0
609	6	-26.0514	135.323	-847.621	41910.9	-103218	-14386	178.227	560.555	0	-89.9025	-146.109	-801.281	45005.2	-146489	15917	117.181	143.833	0	0.154472	1.07211	66.9503	240.372	-1383.96	1617.35	-311	200	0	0.0770018	-0.0512918	88.2407	-164.876	385.798	1177.52	-914	200	0
609	7	-44.5326	143.265	-859.095	42534.5	-104698	-16207.7	178.13	560.489	0	-104.125	-152.024	-816.123	45881.9	-149405	16243.4	116.933	143.781	0	0.155965	1.06235	67.1466	235.92	-1376.92	1601.36	-311	200	0	0.036171	-0.400464	88.853	-269.212	362.434	1187.35	-914	200	0
609	8	-61.9592	149.81	-870.718	43277.1	-106052	-17838.1	178.202	560.297	0	-117.061	-156.959	-829.732	46637.2	-152050	16474.6	116.748	143.792	0	0.157417	1.06774	67.4501	224.448	-1373.66	1591.34	-311	200	0	-0.049311	-0.88761	89.5434	-371.074	324.576	1175.68	-914	200	0
609	9	-77.4726	154.813	-883.249	44210.9	-107212	-19211.6	178.617	559.945	0	-128.269	-160.857	-842.064	47268.8	-154396	16629.4	116.645	143.866	0	0.161104	1.09041	67.8397	207.597	-1374.83	1587.35	-311	200	0	-0.162314	-1.43375	90.2474	-480.22	292.908	1138.69	-914	200	0
610	0	-90.1935	158.103	-897.27	45397.5	-108099	-20268.3	179.525	559.405	0	-137.371	-163.671	-853.133	47775	-156421	16724	116.652	144.001	0	0.170702	1.12499	68.289	187.291	-1379.46	1587.6	-311	200	0	-0.274442	-1.92464	90.9038	-588.115	281.834	1073.98	-914	200	0	-221.89	-18.7086	-1714.91	-645866	410458	72271.7	233.133	376.089	0
610	1	-99.3143	159.515	-913.192	46886	-108635	-20959.3	181.038	558.657	0	-144.1	-165.37	-862.992	48156.3	-158105	16771.5	116.795	144.199	0	0.188683	1.16514	68.756	166.135	-1387.98	1590.06	-311	200	0	-0.356979	-2.25669	91.4805	-671.263	291.111	986.015	-914	200	0
610	2	-104.205	158.906	-931.312	48712	-108758	-21250	183.221	557.695	0	-148.332	-165.949	-871.703	48415.7	-159440	16781.3	117.094	144.458	0	0.21536	1.20436	69.1879	146.659	-1402.55	1593.73	-311	200	0	-0.394421	-2.37602	91.9762	-710.022	308.497	887.801	-914	200	0
610	3	-104.505	156.175	-951.773	50891.3	-108435	-21124.8	186.071	556.53	0	-150.105	-165.453	-879.316	48560.3	-160428	16759.2	117.553	144.775	0	0.251541	1.23453	69.5401	129.638	-1424.79	1598.36	-311	200	0	-0.391642	-2.28917	92.394	-697.119	318.962	794.381	-914	200	0
610	4	-100.158	151.306	-974.415	53406.4	-107661	-20588.8	189.512	555.191	0	-149.622	-163.989	-885.901	48601	-161091	16709.3	118.162	145.14	0	0.298338	1.24903	69.784	114.438	-1454.16	1603.45	-311	200	0	-0.366499	-2.04672	92.708	-631.331	312.807	714.85	-914	200	0
610	5	-91.3956	144.425	-998.64	56192.2	-106459	-19669.6	193.396	553.731	0	-147.222	-161.722	-891.57	48552.7	-161461	16638.1	118.902	145.542	0	0.353464	1.24602	69.9043	101.395	-1487.96	1607.96	-311	200	0	-0.335834	-1.71731	92.8484	-515.355	288.707	652.795	-914	200	0
610	6	-78.7199	135.858	-1023.37	59130.8	-104868	-18418.8	197.527	552.219	0	-143.33	-158.855	-896.482	48433.6	-161587	16554.4	119.754	145.974	0	0.411182	1.22904	69.8943	92.3285	-1522.02	1611.1	-311	200	0	-0.30597	-1.36487	92.7326	-364.165	252.29	611.813	-914	200	0
610	7	-62.8638	126.133	-1047.15	62061.2	-102948	-16911.5	201.688	550.733	0	-138.406	-155.598	-900.839	48262.7	-161519	16468.4	120.701	146.425	0	0.465096	1.20567	69.7527	88.49	-1552.82	1612.92	-311	200	0	-0.271829	-1.03046	92.3214	-206.429	209.942	595.962	-914	200	0
610	8	-44.7365	115.922	-1068.38	64801.3	-100776	-15241.1	205.674	549.346	0	-132.887	-152.139	-904.862	48057.3	-161307	16388.9	121.734	146.89	0	0.50846	1.18315	69.4845	89.2741	-1578.21	1613.71	-311	200	0	-0.226544	-0.729594	91.645	-71.9991	161.938	606.584	-914	200	0
610	9	-25.3331	105.925	-1085.57	67179.1	-98441.3	-13510.4	209.319	548.117	0	-127.146	-148.609	-908.769	47830.9	-160997	16321.5	122.841	147.367	0	0.534077	1.16327	69.1066	92.7063	-1596	1613.45	-311	200	0	-0.176933	-0.465894	90.8004	20.1809	103.835	641.237	-914	200	0
611	0	-5.63919	96.7655	-1097.61	69058.2	-96040.4	-11821.2	212.5	547.083	0	-121.458	-145.076	-912.756	47592.6	-160633	16268.5	124.013	147.858	0	0.53743	1.14314	68.6521	96.3422	-1603.45	1612.03	-311	200	0	-0.14674	-0.239112	89.9457	65.373	33.5796	693.045	-914	200	0	-47.7903	-47.3209	-1844.35	-691950	459324	-15159.6	247.796	373.935	0
611	1	13.437	88.9311	-1103.84	70350.7	-93663.3	-10264.4	215.148	546.267	0	-116.003	-141.54	-916.99	47347.2	-160255	16228.7	125.238	148.367	0	0.521015	1.12187	68.1723	98.0975	-1598.96	1609.56	-311	200	0	-0.158583	-0.0454373	89.2685	69.9601	-46.9171	750.233	-914	200	0
611	2	31.1028	82.7424	-1104.04	71016.5	-91386.4	-8912.13	217.225	545.676	0	-110.891	-137.956	-921.635	47097.2	-159899	16198.7	126.505	148.898	0	0.493843	1.10414	67.7317	97.2329	-1583.94	1606.16	-311	200	0	-0.211377	0.114053	88.9118	42.6166	-134.661	799.041	-914	200	0
611	3	46.6982	78.3528	-1098.32	71055.7	-89270.4	-7814.4	218.721	545.305	0	-106.184	-134.283	-926.913	46845.3	-159601	16176.4	127.814	149.461	0	0.464874	1.09556	67.388	95.1366	-1562.7	1602.06	-311	200	0	-0.278076	0.230353	88.9333	-13.6307	-224.782	827.915	-914	200	0
611	4	59.7023	75.7663	-1087.01	70500.9	-87362	-7000.83	219.631	545.142	0	-101.888	-130.539	-933.131	46597.8	-159398	16163.2	129.18	150.063	0	0.437123	1.09542	67.1678	94.8783	-1540.51	1597.88	-311	200	0	-0.330348	0.306788	89.3264	-95.4375	-308.243	829.14	-914	200	0
611	5	69.734	74.8643	-1070.73	69414	-85697.9	-6483.73	219.963	545.171	0	-97.9343	-126.804	-940.637	46362.7	-159317	16162.8	130.629	150.711	0	0.407327	1.09482	67.0584	99.4804	-1521.38	1594.68	-311	200	0	-0.362633	0.374968	90.0353	-184.649	-372.446	799.676	-914	200	0
611	6	76.5505	75.4394	-1050.33	67882.9	-84305.4	-6262.36	219.734	545.37	0	-94.1898	-123.171	-949.75	46146.5	-159375	16180	132.193	151.412	0	0.369889	1.08232	67.0208	110.464	-1507.07	1593.24	-311	200	0	-0.389146	0.474356	90.9323	-249.359	-400.528	743.919	-914	200	0
611	7	80.051	77.2344	-1026.89	66015.9	-83201.9	-6325.84	218.977	545.713	0	-90.4871	-119.698	-960.724	45950.7	-159576	16219.2	133.9	152.171	0	0.320913	1.05214	67.0118	127.776	-1497.59	1593.16	-311	200	0	-0.429332	0.612735	91.7983	-264.791	-370.553	674.832	-914	200	0
611	8	80.2752	79.9767	-1001.6	63930.2	-82393.8	-6654.01	217.738	546.172	0	-86.6582	-116.396	-973.737	45772.6	-159915	16283.5	135.772	152.993	0	0.260356	1.00744	67.0086	150.408	-1491.7	1593.13	-311	200	0	-0.503205	0.753826	92.3641	-229.197	-265.687	608.773	-914	200	0
611	9	77.3919	83.4075	-975.589	61738	-81877.2	-7218.17	216.074	546.717	0	-82.5565	-113.228	-988.885	45606.7	-160379	16372.9	137.818	153.881	0	0.193736	0.957025	67.0221	176.701	-1486.93	1592.11	-311	200	0	-0.627484	0.850223	92.4509	-161.399	-90.0135	557.517	-914	200	0
612	0	71.6812	87.3046	-949.853	59534.9	-81637.5	-7983.19	214.053	547.322	0	-78.0719	-110.124	-1006.14	45446.3	-160953	16483.3	140.028	154.831	0	0.132028	0.910697	67.0836	204.747	-1480.54	1589.71	-311	200	0	-0.799816	0.881614	92.0962	-88.0895	128.916	524.765	-914	200	0	-33.1272	11.5201	-1792.25	-613519	442497	6443.61	246.022	342.59	0
612	1	63.5118	91.4903	-925.176	57394.1	-81651	-8910.61	211.745	547.964	0	-73.1451	-107.002	-1025.26	45283.6	-161610	16605.2	142.371	155.832	0	0.0875072	0.876068	67.2076	233.023	-1470.68	1585.6	-311	200	0	-0.991487	0.857111	91.5116	-25.6052	352.063	508.695	-914	200	0
612	2	53.3157	95.8221	-902.067	55365.4	-81887.2	-9961.33	209.223	548.624	0	-67.7851	-103.79	-1045.78	45110.6	-162317	16725	144.788	156.864	0	0.0685958	0.855367	67.369	259.802	-1456.3	1579.61	-311	200	0	-1.16717	0.798176	90.9208	32.1143	544.59	506.151	-914	200	0
612	3	41.5657	100.177	-880.761	53478.2	-82310.2	-11097.2	206.546	549.282	0	-62.0738	-100.452	-1066.99	44920	-163032	16826.7	147.204	157.9	0	0.0781106	0.843661	67.5198	281.919	-1437.21	1572.25	-311	200	0	-1.30029	0.728656	90.4386	102.704	686.879	514.42	-914	200	0
612	4	28.7601	104.442	-861.272	51744.4	-82879	-12281.2	203.771	549.921	0	-56.1505	-97	-1088.06	44706.9	-163717	16895.4	149.533	158.911	0	0.113946	0.833197	67.6276	295.467	-1414.42	1564.29	-311	200	0	-1.36752	0.665829	90.0792	193.513	775.948	532.142	-914	200	0
612	5	15.4068	108.515	-843.46	50162.1	-83547.5	-13478.1	200.947	550.528	0	-50.1847	-93.4999	-1108.04	44470.4	-164334	16921.8	151.689	159.866	0	0.168545	0.820466	67.7	298.147	-1389.97	1555.46	-311	200	0	-1.3504	0.610581	89.8456	291.951	820.338	559.559	-914	200	0
612	6	2.00315	112.302	-827.1	48719.8	-84268.5	-14653.9	198.116	551.096	0	-44.3552	-90.0669	-1126.05	44214.4	-164853	16904.8	153.601	160.735	0	0.22857	0.80697	67.7716	290.914	-1367.03	1544.58	-311	200	0	-1.24283	0.547599	89.7682	373.027	834.688	595.051	-914	200	0
612	7	-10.9897	115.722	-811.936	47402	-84996.4	-15777.3	195.316	551.619	0	-38.8431	-86.8483	-1141.28	43947.1	-165245	16851	155.211	161.493	0	0.278878	0.793936	67.8652	277.322	-1349.35	1530.83	-311	200	0	-1.04566	0.456101	89.8593	416.988	836.561	632.866	-914	200	0
612	8	-23.1686	118.708	-797.722	46191.5	-85689.4	-16820.3	192.582	552.096	0	-33.8315	-84.0036	-1153.11	43678.6	-165495	16771.6	156.48	162.121	0	0.30904	0.779643	67.9703	260.958	-1339.47	1514.78	-311	200	0	-0.760281	0.323154	90.0585	420.935	842.683	666.976	-914	200	0
612	9	-34.204	121.212	-784.27	45073	-86311.3	-17758.8	189.947	552.529	0	-29.5098	-81.6854	-1161.12	43419.5	-165596	16679.2	157.382	162.605	0	0.315902	0.763416	68.0618	243.554	-1337.39	1498.28	-311	200	0	-0.391382	0.152324	90.2182	395.678	862.595	694.898	-914	200	0
613	0	-43.8502	123.211	-771.474	44035	-86833.7	-18573.5	187.444	552.921	0	-26.0769	-80.022	-1165.12	43180.6	-165555	16586.8	157.908	162.939	0	0.300665	0.748939	68.1245	225.44	-1341.37	1483.84	-311	200	0	0.044353	-0.031969	90.1469	359.075	895.827	717.821	-914	200	0	-96.5069	40.6312	-1696.56	-550501	412513	54792.1	240.43	325.59	0
613	1	-51.953	124.711	-759.302	43070.2	-87237.5	-19251.6	185.108	553.277	0	-23.7384	-79.1105	-1165.18	42971.5	-165386	16506.1	158.06	163.12	0	0.266648	0.739996	68.1578	207.374	-1350.19	1474.3	-311	200	0	0.502446	-0.187412	89.7226	331.023	933.036	739.707	-914	200	0
613	2	-58.4536	125.73	-747.748	42174.6	-87513.2	-19788.2	182.964	553.598	0	-22.6938	-79.0194	-1161.51	42799.7	-165115	16446.3	157.845	163.152	0	0.221686	0.735578	68.1673	191.322	-1363.62	1472.17	-311	200	0	0.907539	-0.272006	88.9986	325.818	954.6	764.115	-914	200	0
613	3	-63.3822	126.296	-736.797	41345.7	-87659.8	-20186.3	181.026	553.885	0	-23.1148	-79.7861	-1154.54	42671	-164776	16412.8	157.28	163.041	0	0.179147	0.731919	68.1606	179.456	-1380.64	1478.3	-311	200	0	1.18716	-0.263031	88.1745	346.384	934.795	789.465	-914	200	0
613	4	-66.8435	126.436	-726.41	40581.8	-87684.3	-20455.5	179.291	554.134	0	-25.1169	-81.4097	-1144.78	42590.1	-164407	16407.7	156.385	162.796	0	0.152414	0.727692	68.146	173.509	-1398.1	1491.26	-311	200	0	1.30968	-0.154389	87.4604	384.135	859.368	809.283	-914	200	0
613	5	-68.9979	126.174	-716.541	39881.9	-87599.8	-20609.8	177.746	554.341	0	-28.7286	-83.846	-1132.84	42559.3	-164048	16429.9	155.188	162.431	0	0.148385	0.725934	68.1366	174.892	-1411.2	1508.4	-311	200	0	1.28837	0.0551565	86.9746	422.828	736.768	818.58	-914	200	0
613	6	-70.0433	125.539	-707.162	39246	-87423.6	-20666.6	176.374	554.502	0	-33.8701	-87.0054	-1119.34	42577.5	-163731	16476.4	153.725	161.962	0	0.165488	0.732339	68.146	184.028	-1415.39	1527.23	-311	200	0	1.16972	0.357258	86.7344	447.205	585.578	819.946	-914	200	0
613	7	-70.1983	124.556	-698.275	38674	-87175.6	-20645.7	175.156	554.615	0	-40.3521	-90.7557	-1104.84	42639.9	-163480	16542.4	152.034	161.406	0	0.195246	0.752738	68.1693	199.513	-1409.09	1545.65	-311	200	0	1.01913	0.718345	86.7146	450.719	418.617	822.972	-914	200	0
613	8	-69.6839	123.254	-689.908	38164.8	-86876.6	-20569	174.075	554.681	0	-47.8964	-94.9338	-1089.87	42737.8	-163304	16622.4	150.163	160.786	0	0.225997	0.78939	68.1761	218.06	-1395.28	1561.76	-311	200	0	0.890342	1.07385	86.8992	432.882	246.689	836.61	-914	200	0
613	9	-68.708	121.676	-682.114	37716.8	-86546.6	-20459	173.12	554.706	0	-56.1637	-99.3609	-1074.85	42859.8	-163197	16710.5	148.168	160.125	0	0.247584	0.838345	68.1294	235.233	-1380.79	1574.42	-311	200	0	0.796116	1.34276	87.2699	391.026	87.648	862.304	-914	200	0
614	0	-67.4533	119.889	-674.964	37328.1	-86203.6	-20337	172.284	554.696	0	-64.7819	-103.857	-1060.13	42992.7	-163143	16799.7	146.11	159.446	0	0.254972	0.893163	68.0093	247.093	-1372.73	1583.42	-311	200	0	0.714602	1.46104	87.7851	319.913	-37.429	894.584	-914	200	0	-156.549	-5.86606	-1503.32	-489166	359083	53368.9	233.832	325.157	0
[truncated: 2,643 more rows]
[truncated: 234 more columns]
