# Supplementary material for: Independent effects of mental fatigue and drop height on drop jump performance in American football athletes: an exploration of central-peripheral interaction
Source: PeerJ. 2026 Jan 13;14:e20574. doi: 10.7717/peerj.20574 (PMC12810397; doi:10.7717/peerj.20574)
Supplement: Supplemental Information 1 [file peerj-14-20574-s001.zip › data/1/7/C-DJ-30-02.csv]

Devices
1000
		Force1 - Force			Force1 - Moment			Force1 - CoP			Force2 - Force			Force2 - Moment			Force2 - CoP			Imported AMTI 400600 V1.00 #3 - Force			Imported AMTI 400600 V1.00 #3 - Moment			Imported AMTI 400600 V1.00 #3 - CoP			Imported AMTI 400600 V1.00 #4 - Force			Imported AMTI 400600 V1.00 #4 - Moment			Imported AMTI 400600 V1.00 #4 - CoP			Combined Force			Combined Moment			Combined CoP
Frame	Sub Frame	Fx	Fy	Fz	Mx	My	Mz	Cx	Cy	Cz	Fx	Fy	Fz	Mx	My	Mz	Cx	Cy	Cz	Fx	Fy	Fz	Mx	My	Mz	Cx	Cy	Cz	Fx	Fy	Fz	Mx	My	Mz	Cx	Cy	Cz	Fx	Fy	Fz	Mx	My	Mz	Cx	Cy	Cz
		N	N	N	N.mm	N.mm	N.mm	mm	mm	mm	N	N	N	N.mm	N.mm	N.mm	mm	mm	mm	N	N	N	N.mm	N.mm	N.mm	mm	mm	mm	N	N	N	N.mm	N.mm	N.mm	mm	mm	mm	N	N	N	N.mm	N.mm	N.mm	mm	mm	mm
385	0	-0.0960319	-0.0390717	0.117141	4.00829	13.599	0.96361	300	610	0	0.00408058	0.000401845	0.00699695	-0.340203	0.415152	0.174126	300	200	0	10.5475	7.39561	-12.7482	2944.56	-437.112	3082.82	-345.288	-30.9777	0	8.0053	6.88246	-67.7844	-20091	-144209	-6153.19	-3041.46	496.395	0	19.6495	14.7516	-80.9249	-32307	-213004	-16640.3	-2631.49	399.06	0
385	1	-0.0221898	-0.0835534	0.371253	7.6552	31.2098	1.48807	300	610	0	0.006244	0.000748044	0.0103384	-0.497789	0.609595	0.25897	300	200	0	10.5391	7.3946	-12.6549	2937.27	-442.743	3078.79	-345.986	-32.1052	0	7.94097	7.04763	-67.9483	-20046.1	-144178	-6219.5	-3035.88	495.019	0
385	2	0.110843	-0.143593	0.736239	12.4108	55.3681	2.09169	300	610	0	0.00871201	0.00119506	0.0140062	-0.668652	0.821377	0.352836	300	200	0	10.5431	7.40019	-12.5746	2933.33	-462.953	3070.65	-347.816	-33.2734	0	7.84923	7.25712	-68.3216	-19961.3	-144128	-6259.39	-3023.56	492.166	0
385	3	0.31924	-0.218243	1.21838	18.1084	85.9046	2.70779	300	610	0	0.011198	0.00172473	0.0174812	-0.827174	1.0194	0.44293	300	200	0	10.5684	7.40725	-12.552	2931.01	-491.535	3059.9	-350.16	-33.5098	0	7.75839	7.47595	-68.8041	-19846.8	-144074	-6273.41	-3007.97	488.454	0
385	4	0.6155	-0.302824	1.80431	24.2632	121.202	3.21787	300	610	0	0.0131997	0.00228833	0.0199002	-0.93136	1.15243	0.50778	300	200	0	10.6198	7.41428	-12.625	2929.11	-522.539	3047.62	-352.389	-32.0095	0	7.69489	7.68407	-69.2803	-19728.1	-144027	-6265.3	-2992.91	484.758	0
385	5	1.00315	-0.387139	2.44925	29.9367	157.462	3.43775	300	610	0	0.0139441	0.00279406	0.0199809	-0.919436	1.14482	0.515275	300	200	0	10.6956	7.42489	-12.7946	2928.65	-550.301	3034.3	-354.01	-28.8966	0	7.66289	7.86657	-69.6277	-19631.9	-143993	-6242.34	-2982.04	481.956	0
385	6	1.46935	-0.453505	3.06309	33.5967	187.875	3.10733	300	610	0	0.0123473	0.00309428	0.0159778	-0.708039	0.894203	0.421461	300	200	0	10.7846	7.44347	-13.0206	2931.22	-569.431	3019.95	-354.733	-25.1215	0	7.64778	8.00654	-69.763	-19576.9	-143974	-6216.85	-2977.76	480.621	0
385	7	1.97552	-0.474894	3.49555	32.9956	201.813	1.88828	300	610	0	0.00700955	0.00297479	0.00570217	-0.193537	0.272879	0.170897	300	200	0	10.8671	7.46967	-13.2332	2936.09	-577.536	3004.49	-354.643	-21.8739	0	7.63663	8.09231	-69.6554	-19572.5	-143975	-6202.77	-2980.96	480.99	0
385	8	2.44623	-0.413619	3.52285	25.1079	184.206	-0.623557	300	610	0	-0.00372777	0.0021501	-0.0133525	0.741457	-0.864363	-0.300343	300	200	0	10.9248	7.49858	-13.371	2939.93	-576.997	2988.3	-354.153	-19.8741	0	7.61684	8.12322	-69.3146	-19617.5	-144001	-6209.16	-2991.5	483.021	0
385	9	2.75766	-0.221273	2.83984	6.18263	115.385	-4.86303	300	610	0	-0.0216299	0.000269869	-0.0437249	2.21392	-2.6631	-1.05768	300	200	0	10.9516	7.52357	-13.4181	2939.55	-573.303	2972.64	-353.726	-19.0732	0	7.56134	8.10075	-68.7746	-19704.4	-144052	-6236.32	-3008.55	486.508	0
386	0	2.72749	0.159153	1.06299	-28.0158	-28.2406	-11.2282	300	610	0	-0.0482815	-0.00305633	-0.0874841	4.31585	-5.23938	-2.15557	300	200	0	10.9544	7.53964	-13.3926	2934.33	-571.623	2959.2	-353.682	-19.1004	0	7.43734	8.02103	-68.0444	-19825.7	-144115	-6277.18	-3031.96	491.364	0	0.680748	20.8852	-117.375	-57201.5	-197065	-3949.67	-1685.84	489.764	0
386	1	2.10942	0.787818	-2.24786	-81.6868	-272.19	-19.9707	178.912	646.34	0	-0.084624	-0.00820774	-0.145452	7.07673	-8.63376	-3.61812	300	200	0	10.9442	7.54725	-13.3142	2926.35	-573.817	2949.52	-354.098	-19.792	0	7.22984	7.88461	-67.101	-19973.1	-144174	-6321.06	-3062.61	497.657	0
386	2	0.597006	1.71787	-7.54023	-158.097	-640.043	-31.0351	215.116	630.967	0	-0.130286	-0.0154655	-0.216113	10.4112	-12.7472	-5.41162	300	200	0	10.9311	7.55187	-13.1928	2919.49	-577.493	2945.36	-354.774	-21.2951	0	6.95211	7.71225	-65.9626	-20134.6	-144213	-6356.82	-3100.28	505.242	0
386	3	-2.1573	2.97927	-15.1815	-258.211	-1147.12	-43.8436	224.44	627.008	0	-0.182687	-0.0248817	-0.294197	14.0518	-17.2583	-7.40883	300	200	0	10.9219	7.55768	-13.0269	2917.84	-577.879	2948.64	-355.361	-23.9865	0	6.64262	7.54168	-64.7422	-20291.6	-144220	-6375.49	-3141.6	513.422	0
386	4	-6.50045	4.55539	-25.3238	-378.793	-1791.19	-57.0294	229.268	624.958	0	-0.235945	-0.0360994	-0.369002	17.4701	-21.5255	-9.34621	300	200	0	10.9195	7.56251	-12.8123	2923.89	-571.293	2960.21	-355.589	-28.2088	0	6.35608	7.40862	-63.61	-20419.5	-144191	-6372.53	-3180.8	521.012	0
386	5	-12.705	6.35668	-37.7842	-510.867	-2544.07	-68.2583	232.668	623.521	0	-0.279648	-0.0481245	-0.422588	19.7926	-24.4838	-10.7778	300	200	0	10.9211	7.55894	-12.5671	2937.3	-557.312	2978.79	-355.347	-33.7296	0	6.15	7.33148	-62.7067	-20496.5	-144132	-6349.28	-3212.51	526.864	0
386	6	-20.8817	8.22391	-52.1333	-641.037	-3356.57	-73.615	235.616	622.296	0	-0.297671	-0.05906	-0.428161	19.7279	-24.552	-11.0327	300	200	0	10.9198	7.5404	-12.3374	2954.72	-538.017	3001.25	-354.609	-39.4934	0	6.06398	7.30403	-62.0919	-20518	-144046	-6312.52	-3233.89	530.446	0
386	7	-30.972	10.0034	-68.0462	-756.679	-4182.95	-67.0846	238.528	621.12	0	-0.26729	-0.065833	-0.349067	15.5244	-19.5793	-9.18829	300	200	0	10.9075	7.50749	-12.1684	2970.92	-515.942	3023.69	-353.4	-44.1508	0	6.10126	7.30306	-61.7524	-20495.7	-143937	-6270.72	-3244.88	531.9	0
386	8	-42.8782	11.6459	-85.6236	-851.951	-5007.14	-44.0045	241.522	619.95	0	-0.159024	-0.0639615	-0.139116	4.99412	-6.87038	-4.07502	300	200	0	10.8809	7.46857	-12.0865	2981.05	-492.868	3042.73	-351.778	-46.6425	0	6.2299	7.30274	-61.6558	-20444.1	-143817	-6228.69	-3246.58	531.584	0
386	9	-56.5786	13.2199	-105.353	-930.556	-5847.51	-5.8129	244.496	618.833	0	0.0622579	-0.0474431	0.254895	-14.3565	16.6586	5.66339	300	200	0	10.8431	7.43363	-12.1161	2982.32	-469.654	3056.41	-349.763	-46.1451	0	6.39773	7.28041	-61.8065	-20372.6	-143700	-6187.95	-3239	529.618	0
387	0	-72.0209	14.8327	-127.665	-1004.31	-6736.24	42.823	247.235	617.867	0	0.434218	-0.00887495	0.887333	-45.0357	54.1277	21.4268	300	200	0	10.7986	7.40766	-12.2802	2974.61	-446.679	3064.69	-347.374	-42.2286	0	6.54982	7.22196	-62.2498	-20286.6	-143594	-6151.6	-3220.73	525.89	0	-102.544	36.2411	-273.498	-155379	-152124	65673.3	-577.295	571.853	0
387	1	-88.8298	16.5481	-152.318	-1089.54	-7687.23	99.5097	249.532	617.153	0	0.991118	0.0600462	1.80332	-89.0563	108.073	44.4006	300	200	0	10.7458	7.38816	-12.5661	2959.95	-424.892	3069.18	-344.812	-35.5499	0	6.64495	7.12542	-63.0303	-20193	-143501	-6125.81	-3190.69	520.37	0
387	2	-106.071	18.3545	-177.972	-1202	-8671.54	162.372	251.276	616.754	0	1.7542	0.167468	3.02252	-147.153	179.487	75.1512	300	200	0	10.6806	7.36825	-12.9139	2941.39	-406.466	3072.01	-342.475	-27.769	0	6.66613	6.9985	-64.1598	-20103	-143430	-6116.81	-3149.51	513.327	0
387	3	-122.257	20.1621	-202.197	-1350.05	-9612.74	227.187	252.459	616.677	0	2.71765	0.319576	4.51628	-217.686	266.478	113.051	300	200	0	10.6061	7.34341	-13.2485	2921.8	-393.76	3074.8	-340.721	-20.5383	0	6.62099	6.86294	-65.5978	-20030.3	-143396	-6126.17	-3099.98	505.35	0
387	4	-135.637	21.7992	-221.997	-1528.73	-10403.6	289.91	253.136	616.886	0	3.8298	0.517867	6.17784	-295.22	362.52	155.527	300	200	0	10.5362	7.3172	-13.5115	2904.09	-387.569	3078.46	-339.684	-14.9342	0	6.52626	6.75715	-67.2517	-19986.2	-143401	-6149.59	-3046.31	497.186	0
387	5	-144.648	23.0334	-234.651	-1719.43	-10936.8	348.879	253.391	617.328	0	4.96999	0.755361	7.78667	-368.856	454.39	197.153	300	200	0	10.4872	7.30014	-13.6694	2892.51	-387.663	3082.92	-339.36	-11.6054	0	6.39164	6.72327	-69.0095	-19975.6	-143440	-6180.5	-2992.55	489.462	0
387	6	-148.377	23.6447	-238.544	-1895.64	-11136.5	403.622	253.315	617.947	0	5.92247	1.01179	8.97018	-420.441	519.953	228.67	300	200	0	10.4691	7.30132	-13.7203	2892.7	-394.779	3086.91	-339.773	-10.8335	0	6.22901	6.78923	-70.7497	-19988.9	-143500	-6212.34	-2942.28	482.53	0
387	7	-146.814	23.5193	-233.625	-2032.19	-10981.8	454.293	252.994	618.699	0	6.351	1.24799	9.16854	-422.977	526.164	236.069	300	200	0	10.4827	7.32346	-13.6949	2909.17	-409.842	3088.62	-340.926	-12.4267	0	6.06966	6.95584	-72.3387	-20004	-143580	-6238.81	-2898.83	476.533	0
387	8	-140.835	22.7033	-221.398	-2114.68	-10514.3	502.44	252.51	619.551	0	5.77935	1.40001	7.6123	-339.677	427.859	199.984	300	200	0	10.5203	7.36564	-13.6257	2941.72	-431.563	3087.11	-342.673	-15.8959	0	5.95787	7.19888	-73.656	-20001.7	-143682	-6255.8	-2864.72	471.555	0
387	9	-131.956	21.3928	-204.498	-2145.2	-9828.29	550.859	251.94	620.49	0	3.58664	1.3741	3.32704	-124.357	168.156	95.7527	300	200	0	10.5682	7.42477	-13.5206	2983.89	-455.994	3082.61	-344.726	-20.6918	0	5.92753	7.48457	-74.6152	-19979.3	-143808	-6262.58	-2841.33	467.765	0
388	0	-121.975	19.8779	-186.083	-2141.23	-9047.76	602.971	251.378	621.507	0	-0.97082	1.0441	-4.81614	275.931	-318.41	-105.39	233.887	142.707	0	10.6122	7.49302	-13.3716	3026	-477.715	3075.62	-346.726	-26.3	0	5.98834	7.77743	-75.1899	-19950.4	-143949	-6260.7	-2828.47	465.333	0	-172.675	23.8439	-382.282	-162366	-131725	68736.3	-368.425	425.809	0
388	1	-112.643	18.4679	-169.234	-2129.59	-8300.01	662.922	250.955	622.584	0	-8.6962	0.253625	-17.9807	914.924	-1098.65	-433.379	238.898	149.116	0	10.6459	7.557	-13.1674	3059.9	-492.102	3066.74	-348.373	-32.3846	0	6.13032	8.04096	-75.4398	-19932.6	-144086	-6252	-2823.95	464.219	0
388	2	-105.405	17.428	-156.497	-2139.66	-7693.39	735.612	250.84	623.672	0	-20.3295	-1.17382	-37.1489	1836.59	-2227.89	-913.975	240.028	150.561	0	10.6713	7.60261	-12.9062	3080.73	-496.951	3057.06	-349.505	-38.7022	0	6.33493	8.24456	-75.4496	-19938.1	-144198	-6237.75	-2825.18	464.258	0
388	3	-101.241	16.9507	-149.635	-2197.87	-7303.34	825.345	251.192	624.688	0	-36.3474	-3.41314	-62.7844	3058.77	-3729.97	-1560.34	240.591	151.281	0	10.6921	7.62352	-12.6133	3087.34	-492.478	3047.53	-350.044	-44.7688	0	6.5797	8.37326	-75.227	-19972.8	-144276	-6219.6	-2831.87	465.501	0
388	4	-100.596	17.1533	-149.544	-2324.29	-7167.38	933.572	252.072	625.543	0	-56.6697	-6.60017	-94.3522	4550.2	-5569.02	-2360.98	240.976	151.774	0	10.7086	7.62263	-12.3428	3082.6	-482.128	3038.55	-350.062	-49.7488	0	6.83799	8.43022	-74.717	-20038.2	-144325	-6201.25	-2845.62	468.189	0
388	5	-103.38	18.0897	-156.276	-2531.36	-7285.61	1057.11	253.38	626.198	0	-80.3769	-10.7731	-129.913	6211.74	-7622.02	-3269.75	241.33	152.185	0	10.7181	7.60538	-12.1556	3071.33	-472.519	3030.23	-349.873	-52.6687	0	7.0855	8.42994	-73.9402	-20128.4	-144357	-6188.97	-2866.35	472.226	0
388	6	-109.019	19.7744	-169.127	-2823.75	-7624.62	1187.47	254.918	626.696	0	-105.788	-15.8072	-166.406	7891.81	-9675.98	-4215.45	241.853	152.575	0	10.7195	7.57624	-12.0856	3057.5	-469.264	3022.61	-349.828	-52.987	0	7.31245	8.38825	-73.0377	-20228.6	-144380	-6189.4	-2890.78	476.961	0
388	7	-116.565	22.2063	-186.811	-3199.08	-8124.42	1313.13	256.51	627.125	0	-131.057	-21.4179	-200.812	9442.63	-11451.4	-5134.57	242.975	152.978	0	10.7173	7.53938	-12.1228	3043.51	-472.993	3015.93	-350.017	-51.0555	0	7.52181	8.31736	-72.1588	-20321.1	-144391	-6204.91	-2915.02	481.616	0
388	8	-124.857	25.3805	-207.709	-3648.91	-8708.51	1423.34	258.073	627.567	0	-154.778	-27.3111	-231.421	10776.1	-12620.2	-5992.55	245.467	153.435	0	10.7199	7.49796	-12.2326	3030.38	-480.837	3010.96	-350.308	-47.7302	0	7.70984	8.2304	-71.3833	-20392.2	-144384	-6232.12	-2936.65	485.672	0
388	9	-132.702	29.278	-230.135	-4159.96	-9297.03	1507.61	259.602	628.076	0	-176.145	-33.3984	-258.626	11887.3	-12819.9	-6773.96	250.431	154.037	0	10.7322	7.45336	-12.3781	3017.97	-490.063	3008.58	-350.591	-43.8156	0	7.85613	8.14303	-70.7383	-20436.7	-144346	-6266.15	-2954.56	488.905	0
389	0	-139.039	33.8345	-252.561	-4714.74	-9819.44	1554.64	261.12	628.668	0	-194.828	-39.8701	-285.202	12849.6	-11688.3	-7470.53	259.018	154.946	0	10.7545	7.40564	-12.5238	3005.84	-498.545	3009.3	-350.808	-40.01	0	7.93483	8.06492	-70.2459	-20455.2	-144278	-6303.63	-2967.9	491.194	0	-299.899	-13.1913	-987.618	-336238	92049.7	82861.9	77.7615	339.041	0
389	1	-143.076	38.9116	-273.772	-5291.64	-10222.7	1558.42	262.66	629.329	0	-210.724	-47.0865	-315.837	13787.5	-8899.79	-8080.6	271.822	156.346	0	10.7853	7.35575	-12.6413	2993.7	-503.853	3013.18	-350.858	-36.8194	0	7.92953	7.99973	-69.9579	-20447.8	-144190	-6340.35	-2975.09	492.286	0
389	2	-144.371	44.2902	-292.97	-5867.31	-10475	1523.75	264.245	630.027	0	-223.472	-55.4286	-355.875	14839.9	-4182.46	-8601.87	288.247	158.3	0	10.8212	7.30846	-12.7217	2980.9	-503.849	3019.86	-350.605	-34.3152	0	7.84234	7.95371	-69.8939	-20414.2	-144093	-6368.95	-2975.6	492.074	0
389	3	-142.796	49.6978	-309.791	-6421.48	-10567.1	1462.94	265.889	630.728	0	-231.927	-65.1524	-409.891	16123.8	2671.21	-9014.29	306.517	160.663	0	10.8539	7.27026	-12.7827	2966.74	-497.486	3028.38	-349.919	-32.0913	0	7.69352	7.93726	-69.9416	-20357.1	-143994	-6381.07	-2972.77	491.059	0
389	4	-138.455	54.8497	-324.246	-6940.52	-10510.1	1390.27	267.586	631.405	0	-234.004	-76.2501	-480.774	17704.1	11805.8	-9266.74	324.556	163.176	0	10.8731	7.24443	-12.8581	2951.11	-484.607	3037.23	-348.689	-29.5131	0	7.50868	7.96566	-69.9222	-20276.8	-143892	-6372.81	-2971.89	489.99	0
389	5	-131.612	59.472	-336.608	-7417.38	-10326.7	1320.75	269.321	632.036	0	-226.991	-88.3846	-569.329	19574.3	23302.9	-9285.95	340.93	165.619	0	10.8754	7.23044	-12.9776	2934.65	-465.081	3045.44	-346.837	-26.1319	0	7.30964	8.05911	-69.7433	-20171.1	-143795	-6348.63	-2975.77	489.22	0
389	6	-122.643	63.324	-347.31	-7850.2	-10038.1	1269.62	271.098	632.603	0	-208.306	-100.889	-673.989	21650.5	37113.6	-9004.45	355.066	167.877	0	10.8657	7.22563	-13.1484	2918.62	-438.194	3053.3	-344.327	-21.9762	0	7.1144	8.23079	-69.4247	-20044.7	-143715	-6317.37	-2984.08	488.726	0
389	7	-111.996	66.2457	-356.868	-8242.52	-9655.23	1248.22	272.945	633.097	0	-176.528	-112.796	-790.559	23780.5	52924.1	-8379.2	366.945	169.919	0	10.8502	7.2254	-13.3506	2904.81	-403.58	3061.46	-341.229	-17.5798	0	6.93279	8.47259	-69.0197	-19911.7	-143667	-6283.62	-2995.53	488.493	0
389	8	-100.158	68.198	-365.858	-8602.64	-9177.56	1260.88	274.915	633.514	0	-132.025	-122.925	-912.134	25762.1	70041.6	-7390.8	376.789	171.756	0	10.8335	7.22414	-13.5464	2895.34	-363.449	3069.98	-337.83	-13.7357	0	6.76588	8.75469	-68.5631	-19791.9	-143659	-6245	-3009.28	488.667	0
389	9	-87.5989	69.2787	-374.926	-8940.38	-8590.75	1306.08	277.087	633.846	0	-76.7459	-130.045	-1029.34	27366.6	87384.3	-6033.8	384.893	173.413	0	10.8198	7.21785	-13.7053	2891.57	-323.716	3078.39	-334.62	-10.9814	0	6.61638	9.03567	-68.0872	-19701.1	-143685	-6197.29	-3024.31	489.351	0
390	0	-74.7199	69.7077	-384.775	-9263.86	-7861.76	1377.97	279.568	634.076	0	-13.6823	-133.045	-1131.33	28373.5	103603	-4312.9	391.576	174.92	0	10.8132	7.20626	-13.8234	2893.04	-292.063	3085.68	-332.128	-9.28601	0	6.4926	9.26975	-67.6428	-19641.9	-143728	-6138.94	-3038.8	490.377	0	212.759	17.3364	-1653.34	-527639	370750	-40112.5	229.902	319.177	0
390	1	-61.8058	69.7841	-396.12	-9578.63	-6937.65	1466.37	282.486	634.181	0	53.4256	-131.083	-1207.65	28614.6	117310	-2252.52	397.14	176.306	0	10.8165	7.19269	-13.9033	2897.82	-274.198	3090.68	-330.722	-8.42612	0	6.40051	9.41154	-67.2728	-19603.3	-143774	-6071.13	-3051.17	491.4	0
390	2	-49.0161	69.8284	-409.603	-9887.43	-5750.08	1558.69	285.962	634.139	0	120.222	-123.687	-1250.6	28014.8	127355	92.8948	401.835	177.599	0	10.8309	7.18285	-13.9209	2904.04	-271.683	3093.31	-330.516	-8.60997	0	6.33881	9.435	-66.9929	-19570.4	-143819	-5995.29	-3060.78	492.126	0
390	3	-36.3989	70.1259	-425.735	-10189.4	-4222.41	1643.71	290.082	633.934	0	182.131	-110.857	-1256.93	26609.3	133043	2637.63	405.848	178.83	0	10.8573	7.18431	-13.8343	2912.06	-282.573	3094.89	-331.426	-10.4962	0	6.30451	9.35325	-66.7992	-19538.7	-143861	-5912.91	-3067.64	492.499	0
390	4	-23.9122	70.8863	-444.85	-10478.9	-2281.14	1713.92	294.872	633.556	0	235.142	-93.1593	-1228.3	24533.5	134247	5272.85	409.295	180.026	0	10.895	7.2042	-13.6246	2924.21	-303.075	3096.97	-333.245	-14.6279	0	6.29934	9.20556	-66.6568	-19517.4	-143903	-5829.45	-3072.87	492.805	0
390	5	-11.473	72.2268	-467.041	-10744.6	123.738	1765.76	300.265	633.006	0	276.566	-71.7595	-1170.4	21989.6	131363	7877.92	412.237	181.212	0	10.9375	7.24537	-13.3106	2942.01	-328.348	3100.09	-335.668	-21.0278	0	6.32956	9.02551	-66.5044	-19518.6	-143949	-5756.81	-3078.51	493.493	0
390	6	0.972447	74.1927	-492.085	-10970.8	2997.29	1800.32	306.091	632.294	0	305.3	-48.3261	-1091.24	19206.5	125153	10326.4	414.689	182.399	0	10.973	7.30496	-12.9356	2964.68	-352.614	3103.51	-338.259	-29.1874	0	6.40483	8.82768	-66.3153	-19549.5	-144001	-5709.77	-3085.46	494.796	0
390	7	13.3882	76.835	-519.567	-11141.3	6304.83	1826.61	312.135	631.443	0	321.581	-24.7815	-999.366	16406	116536	12493.8	416.61	183.584	0	10.9917	7.37414	-12.5507	2989.86	-370.649	3105.41	-340.532	-38.2227	0	6.53045	8.6243	-66.1313	-19614.5	-144056	-5700.12	-3092.34	496.599	0
390	8	25.6428	80.2806	-549.153	-11246.1	10006.7	1866.54	318.222	630.479	0	326.542	-2.96188	-902.531	13777.4	106403	14273	417.894	184.735	0	10.9904	7.43936	-12.1944	3014.41	-380.923	3103.42	-342.238	-47.1968	0	6.69593	8.44339	-66.0395	-19712.1	-144109	-5734	-3096.17	498.489	0
390	9	37.5726	84.6608	-580.776	-11284.4	14080	1951.64	324.243	629.43	0	321.804	15.6853	-807.031	11459.6	95526.7	15592.3	418.368	185.8	0	10.9718	7.48877	-11.8839	3034.94	-386.675	3095.76	-343.538	-55.3816	0	6.88513	8.3123	-66.1475	-19832.3	-144150	-5809.75	-3093.22	499.819	0
391	0	49.0383	89.9592	-614.543	-11259.4	18501.1	2106.92	330.105	628.322	0	309.153	30.2616	-717.521	9536.12	84524.9	16424.5	417.801	186.71	0	10.94	7.5187	-11.6298	3048.62	-393.087	3081.87	-344.8	-62.138	0	7.09531	8.22878	-66.5272	-19962.7	-144167	-5914.05	-3081.04	500.067	0	293.783	163.838	-1319.37	-588337	230569	-43289.2	184.776	451.323	0
391	1	59.9038	95.9701	-650.406	-11173.5	23209.4	2338.41	335.685	627.179	0	290.321	40.4207	-637.075	8041.86	73858.3	16783.1	415.934	187.377	0	10.8959	7.53379	-11.456	3054.31	-403.153	3062.41	-346.192	-66.6133	0	7.33061	8.16269	-67.1346	-20092.6	-144155	-6023.01	-3061.26	499.289	0
391	2	69.9877	102.36	-687.764	-11029.3	28079.4	2635.14	340.827	626.036	0	266.855	46.2652	-567.379	6973.96	63838.4	16710.9	412.514	187.708	0	10.8378	7.54287	-11.4034	3052.98	-416.399	3039.55	-347.515	-67.7259	0	7.58743	8.08243	-67.8256	-20210	-144116	-6112.39	-3038.79	497.97	0
391	3	79.0549	108.723	-725.295	-10833.5	32912.4	2975.54	345.378	624.937	0	240.071	48.2061	-508.99	6303.14	54646.1	16269	407.362	187.616	0	10.7665	7.55523	-11.4997	3046.83	-431.198	3017.33	-348.496	-64.9479	0	7.85311	7.97128	-68.4654	-20295.4	-144055	-6168.96	-3018.06	496.432	0
391	4	86.8503	114.625	-761.105	-10600.2	37451.6	3330.2	349.207	623.927	0	211.081	46.8237	-461.616	5984.26	46358.2	15527.8	400.426	187.036	0	10.6892	7.57687	-11.7162	3037.84	-446.273	3000.78	-349.09	-59.2843	0	8.10507	7.82385	-68.992	-20327.5	-143986	-6193.28	-3000.99	494.635	0
391	5	93.1245	119.655	-793.1	-10348.6	41420.1	3664.68	352.226	623.048	0	180.841	42.7505	-424.375	5965.2	38974.1	14559.8	391.839	185.944	0	10.6197	7.60645	-11.9701	3027.35	-460.472	2994.33	-349.469	-52.91	0	8.31131	7.64448	-69.4046	-20297.7	-143920	-6194.59	-2987.64	492.455	0
391	6	97.6221	123.482	-819.362	-10100.3	44564.1	3945.22	354.389	622.327	0	150.182	36.5887	-396.021	6191.89	32443.8	13433.9	381.924	184.365	0	10.5716	7.63528	-12.1758	3016.21	-473.818	3000	-349.915	-47.7221	0	8.44201	7.45545	-69.7316	-20216.7	-143873	-6184.44	-2977.24	489.922	0
391	7	100.066	125.892	-838.417	-9875.41	46687.1	4143.78	355.685	621.779	0	119.804	28.8667	-375.126	6610	26688.7	12210.3	371.146	182.379	0	10.5502	7.6533	-12.2882	3004.76	-488.279	3016.37	-350.736	-44.525	0	8.4785	7.29296	-69.9914	-20107.8	-143854	-6171.57	-2969.31	487.29	0
391	8	100.176	126.806	-849.365	-9687.98	47666.3	4239.71	356.12	621.406	0	90.2517	20.0243	-360.219	7166.38	21615.3	10937	360.006	180.106	0	10.5515	7.65408	-12.3102	2993.63	-506.102	3039.28	-352.112	-43.1826	0	8.41153	7.18911	-70.1835	-19993.5	-143866	-6159.29	-2963.85	484.874	0
391	9	97.7057	126.282	-851.914	-9544.35	47457.4	4221.18	355.707	621.203	0	61.9021	10.4193	-349.892	7811.62	17125.5	9648.45	348.945	177.674	0	10.5669	7.63537	-12.279	2984.56	-527.773	3063.94	-353.982	-43.0631	0	8.24121	7.16161	-70.3192	-19884.6	-143901	-6146.57	-2960.4	482.777	0
392	0	92.4922	124.499	-846.362	-9444.49	46092.1	4087.46	354.459	621.159	0	34.9691	0.347656	-342.876	8502.11	13125.8	8367.28	338.282	175.204	0	10.5892	7.59838	-12.2302	2979.48	-551.634	3087.09	-356.104	-43.6178	0	7.98315	7.2092	-70.4093	-19783	-143943	-6131.34	-2958.38	480.971	0	-12.7897	85.3267	-1153.61	-549105	141575	4094.64	121.427	478.899	0
392	1	84.4915	121.731	-833.544	-9385.58	43670.7	3848.86	352.392	621.26	0	9.53471	-9.93203	-338.07	9199.84	9534.58	7106.54	328.203	172.787	0	10.6151	7.54801	-12.1742	2978.69	-574.905	3107.44	-358.223	-44.6721	0	7.67271	7.30543	-70.4323	-19693.7	-143965	-6113.92	-2958.02	479.612	0
392	2	73.7897	118.31	-814.707	-9364.23	40347.8	3523.77	349.524	621.494	0	-14.4055	-20.1754	-334.532	9871.25	6285.54	5871.71	318.789	170.492	0	10.6458	7.49434	-12.118	2980.62	-594.991	3124.46	-360.1	-45.9656	0	7.35774	7.4082	-70.3592	-19629.8	-143940	-6098.4	-2959.79	478.993	0
392	3	60.5945	114.57	-791.335	-9376.55	36316.5	3134.74	345.893	621.849	0	-36.8904	-30.1296	-331.484	10487.5	3326.92	4664.72	310.036	168.362	0	10.6842	7.45099	-12.0876	2983.01	-610.026	3137.14	-361.467	-46.7823	0	7.0784	7.48604	-70.1818	-19602.8	-143858	-6090.03	-2963.79	479.315	0
392	4	45.2166	110.808	-764.984	-9417.42	31789.6	2705.13	341.556	622.311	0	-57.9425	-39.5191	-328.379	11026.7	618.053	3489.22	301.882	166.421	0	10.7305	7.42598	-12.1113	2983.3	-618.631	3143.9	-362.079	-46.3243	0	6.8533	7.53174	-69.9067	-19617.1	-143734	-6091.23	-2970.09	480.619	0
392	5	28.0462	107.253	-737.132	-9479.58	26981.8	2257.48	336.604	622.86	0	-77.54	-48.0514	-324.954	11476.4	-1871.88	2353.72	294.24	164.683	0	10.7806	7.41472	-12.1998	2979	-620.429	3143.05	-361.856	-44.1846	0	6.68777	7.55251	-69.5587	-19670.1	-143596	-6100.67	-2978.38	482.784	0
392	6	9.52544	104.059	-709.072	-9553.59	22091.8	1813.41	331.156	623.473	0	-95.6218	-55.4471	-321.229	11834.8	-4163.6	1271.39	287.039	163.158	0	10.8296	7.40593	-12.3442	2969.13	-617.397	3133.94	-361.015	-40.5279	0	6.59537	7.55129	-69.1975	-19754.1	-143468	-6115.41	-2987.31	485.475	0
392	7	-9.87749	101.305	-681.856	-9629.02	17289.6	1393.38	325.357	624.122	0	-112.107	-61.4823	-317.427	12108.7	-6268.35	257.98	280.253	161.854	0	10.8739	7.39273	-12.518	2955.54	-612.678	3118.07	-359.944	-36.1034	0	6.60902	7.51697	-68.9068	-19859.8	-143377	-6133.31	-2994.73	488.212	0
392	8	-29.6898	99.0175	-656.292	-9696.52	12709	1015.88	319.365	624.775	0	-126.912	-66.0265	-313.858	12310	-8188.87	-670.176	273.909	160.778	0	10.909	7.37738	-12.6871	2942.42	-607.352	3098.92	-358.872	-31.9222	0	6.75874	7.43218	-68.7553	-19978.5	-143343	-6154.49	-2998.83	490.574	0
392	9	-49.4523	97.1907	-632.974	-9749.04	8445.88	696.501	313.343	625.402	0	-139.961	-69.0606	-310.792	12452	-9919.5	-1497.76	268.083	159.935	0	10.9305	7.36964	-12.8197	2933.69	-600.099	3080.44	-357.811	-28.8426	0	7.03208	7.2888	-68.7447	-20104.4	-143377	-6180.48	-2999.64	492.45	0
393	0	-68.7335	95.7993	-612.3	-9781.04	4560.57	446.715	307.448	625.974	0	-151.192	-70.6799	-308.392	12546.6	-11447.9	-2212.49	262.879	159.316	0	10.937	7.37819	-12.8872	2930.76	-589.765	3065.36	-356.764	-27.4166	0	7.36644	7.10377	-68.8019	-20233.6	-143471	-6212.43	-2999.28	494.085	0	-290.63	38.0577	-947.135	-431775	41601.1	104301	28.2687	457.059	0
393	1	-87.1461	94.799	-594.459	-9787.32	1081.51	272.087	301.819	626.464	0	-160.581	-71.0892	-306.679	12602.9	-12761	-2807.62	258.39	158.905	0	10.9315	7.39903	-12.8758	2932.23	-577.594	3054.04	-355.859	-27.7314	0	7.68456	6.92642	-68.8448	-20360.3	-143605	-6249.09	-2999.93	495.742	0
393	2	-104.367	94.119	-579.44	-9763.33	-1988.39	170.251	296.568	626.85	0	-168.157	-70.5913	-305.566	12629.5	-13853.3	-3282.93	254.664	158.669	0	10.9156	7.41528	-12.7978	2934.99	-567.406	3044.7	-355.336	-29.3351	0	7.93776	6.82002	-68.8312	-20472.3	-143751	-6284.35	-3002.45	497.428	0
393	3	-120.148	93.649	-567.048	-9706.1	-4664.07	129.39	291.775	627.117	0	-174.016	-69.5551	-304.911	12636.4	-14732.4	-3643.74	251.683	158.557	0	10.8868	7.41001	-12.683	2936.25	-563.215	3035.47	-355.407	-31.5111	0	8.1167	6.8299	-68.7329	-20553.6	-143880	-6307.57	-3007.31	499.036	0
393	4	-134.319	93.2322	-556.968	-9615.01	-6969.24	127.547	287.487	627.263	0	-178.322	-68.3634	-304.588	12636.4	-15418.3	-3900.27	249.38	158.513	0	10.8431	7.3784	-12.5654	2934.93	-566.464	3026.35	-356.081	-33.5719	0	8.22909	6.96611	-68.5171	-20587.1	-143973	-6310.16	-3015.26	500.467	0
393	5	-146.771	92.6767	-548.829	-9491.68	-8928.68	134.526	283.731	627.294	0	-181.302	-67.3557	-304.53	12643.8	-15940	-4067.27	247.657	158.481	0	10.7898	7.32901	-12.4774	2931.67	-575.819	3018.79	-357.149	-34.9586	0	8.27926	7.20849	-68.1852	-20558	-144023	-6293.46	-3026.23	501.503	0
393	6	-157.446	91.7916	-542.252	-9339.23	-10565.9	117.776	280.515	627.223	0	-183.229	-66.7879	-304.729	12672.3	-16333.6	-4161.76	246.4	158.414	0	10.7371	7.27572	-12.4471	2928.08	-588.798	3014.21	-358.304	-35.241	0	8.2731	7.52378	-67.8171	-20459	-144036	-6268.64	-3037.89	501.679	0
393	7	-166.312	90.4322	-536.882	-9161.88	-11904.8	49.5316	277.826	627.065	0	-184.392	-66.816	-305.213	12733	-16639.4	-4200.17	245.483	158.282	0	10.6938	7.22976	-12.4981	2925.77	-603.02	3013.35	-359.249	-34.0961	0	8.23585	7.88106	-67.57	-20296.7	-144033	-6246.69	-3045.61	500.381	0
393	8	-173.356	88.5303	-532.398	-8964.96	-12970.9	-88.1883	275.637	626.839	0	-185.063	-67.4984	-306.026	12832.1	-16895.8	-4197.11	244.79	158.069	0	10.6654	7.19751	-12.6335	2925.44	-616.994	3016.49	-359.838	-31.5612	0	8.20733	8.25802	-67.6012	-20093.2	-144039	-6228.68	-3044.71	497.232	0
393	9	-178.595	86.1046	-528.534	-8754.02	-13792.6	-301.126	273.904	626.563	0	-185.483	-68.8039	-307.215	12970.6	-17134.4	-4165.47	244.227	157.78	0	10.6554	7.18136	-12.8174	2927.04	-631.13	3023.29	-360.24	-28.365	0	8.20867	8.63389	-67.9476	-19878.7	-144069	-6207.09	-3034.29	492.56	0
394	0	-182.09	83.25	-525.09	-8532.83	-14403.3	-583.082	272.57	626.25	0	-185.853	-70.6226	-308.838	13144.6	-17379.9	-4117.43	243.725	157.439	0	10.6655	7.18111	-12.9865	2929.84	-647.666	3032.27	-360.872	-25.6061	0	8.22177	8.97765	-68.5011	-19680.7	-144115	-6175.33	-3017.83	487.305	0	-352.355	4.90982	-918.08	-403795	23569.3	120678	6.29126	439.256	0
394	1	-183.954	80.1036	-521.915	-8302.25	-14841.1	-919.105	271.564	625.907	0	-186.334	-72.7874	-310.96	13346.8	-17649.5	-4065.14	243.242	157.079	0	10.6947	7.19545	-13.0928	2932.64	-667.937	3041.34	-362.016	-23.9894	0	8.20654	9.24849	-69.103	-19517.8	-144150	-6132.19	-3000.01	482.445	0
394	2	-184.352	76.8049	-518.896	-8061.06	-15144.8	-1290.21	270.813	625.535	0	-187.063	-75.1104	-313.633	13568.6	-17953.7	-4020.12	242.756	156.738	0	10.7395	7.22382	-13.1303	2935.39	-689.178	3049.1	-363.488	-23.5579	0	8.13419	9.40883	-69.6104	-19402.7	-144139	-6079.82	-2984.66	478.733	0
394	3	-183.493	73.4697	-515.941	-7807.55	-15351.5	-1677.79	270.246	625.133	0	-188.164	-77.4187	-316.893	13801.9	-18299	-3992.14	242.255	156.446	0	10.7947	7.26634	-13.1158	2939.66	-704.941	3055.25	-364.747	-24.1305	0	8.00397	9.43694	-69.8951	-19344.8	-144064	-6024.24	-2975.15	476.77	0
394	4	-181.607	70.1772	-512.98	-7540.7	-15492.8	-2066.08	269.798	624.7	0	-189.746	-79.5765	-320.771	14040.3	-18691.5	-3988.03	241.73	156.23	0	10.8545	7.32191	-13.0529	2946.41	-708.711	3059.82	-365.295	-25.7281	0	7.83254	9.33236	-69.8614	-19349.4	-143932	-5976.96	-2974.25	476.969	0
394	5	-178.931	66.9666	-509.97	-7261.4	-15592.5	-2442.71	269.425	624.239	0	-191.901	-81.4953	-325.297	14278.7	-19135.8	-4010.88	241.174	156.106	0	10.9134	7.38584	-12.9345	2954.09	-696.768	3062.69	-364.869	-28.3887	0	7.63303	9.11278	-69.4968	-19412.8	-143768	-5951.16	-2982.7	479.333	0
394	6	-175.699	63.8444	-506.881	-6972.77	-15666.6	-2798.8	269.092	623.756	0	-194.697	-83.138	-330.498	14513.9	-19632.8	-4060.34	240.596	156.085	0	10.9672	7.44967	-12.7677	2959.25	-669.078	3064.18	-363.404	-31.7764	0	7.41005	8.80741	-68.9036	-19519.5	-143598	-5954.88	-2998.05	483.287	0
394	7	-172.128	60.7989	-503.703	-6678.59	-15726.6	-3128.97	268.778	623.259	0	-198.18	-84.5137	-336.405	14743.7	-20178.2	-4133.43	240.018	156.173	0	11.0138	7.50494	-12.5769	2958.75	-628.987	3065.63	-361.011	-35.2523	0	7.17284	8.45309	-68.271	-19648.6	-143447	-5987.77	-3015.13	487.802	0
394	8	-168.402	57.818	-500.454	-6381.82	-15781	-3430.79	268.467	622.752	0	-202.379	-85.667	-343.076	14967.4	-20761.9	-4224.99	239.483	156.373	0	11.052	7.54782	-12.3858	2951.78	-582.162	3068.62	-358.002	-38.3202	0	6.94514	8.08572	-67.7832	-19783.1	-143331	-6042.1	-3028.56	491.858	0
394	9	-164.665	54.9026	-497.203	-6084.78	-15834.1	-3703.82	268.154	622.238	0	-207.315	-86.6617	-350.627	15185.8	-21369	-4328.5	239.055	156.69	0	11.0767	7.58187	-12.2039	2940.46	-535.08	3073.59	-354.845	-40.9443	0	6.75763	7.73208	-67.5265	-19914.6	-143269	-6105.91	-3035.67	494.915	0
395	0	-161.008	52.0734	-494.068	-5790.08	-15886.1	-3948.85	267.846	621.719	0	-213.01	-87.5646	-359.231	15401	-21980.9	-4436.77	238.811	157.128	0	11.0807	7.61665	-12.0315	2928.82	-493.46	3079.82	-352.014	-43.4288	0	6.63324	7.41517	-67.4962	-20037	-143264	-6169.15	-3036.55	496.861	0	-379.698	-34.1042	-986.005	-403779	39478	99178.3	20.6613	407.08	0
395	1	-157.488	49.3656	-491.19	-5500.7	-15936.5	-4167.44	267.555	621.199	0	-219.491	-88.4357	-369.089	15615.5	-22578	-4541.9	238.828	157.692	0	11.0615	7.65881	-11.8727	2921.09	-461.706	3086.02	-349.888	-46.0349	0	6.58049	7.16021	-67.6773	-20135.9	-143304	-6228.14	-3031.47	497.528	0
395	2	-154.142	46.8134	-488.678	-5220.25	-15988.1	-4361.7	267.283	620.682	0	-226.785	-89.3228	-380.364	15831.6	-23141.5	-4636.87	239.16	158.378	0	11.0243	7.70472	-11.7398	2920.38	-443.091	3090.67	-348.743	-48.7598	0	6.59427	6.98892	-68.0491	-20190.1	-143371	-6281.28	-3020.87	496.698	0
395	3	-151.002	44.4382	-486.592	-4953.29	-16045.6	-4534.33	267.025	620.18	0	-234.894	-90.2551	-393.132	16051.2	-23656	-4717.53	239.827	159.171	0	10.9795	7.74484	-11.6542	2927.98	-438.681	3092.45	-348.642	-51.2386	0	6.65919	6.91182	-68.5065	-20184.3	-143446	-6323.2	-3007.9	494.633	0
395	4	-148.102	42.2483	-484.936	-4704.98	-16111.3	-4688.63	266.776	619.702	0	-243.753	-91.2428	-407.342	16276.8	-24113.5	-4781.59	240.803	160.041	0	10.9373	7.77297	-11.6456	2943.1	-445.794	3090.97	-349.28	-52.7223	0	6.7563	6.92544	-68.8584	-20122.5	-143522	-6346.74	-2998.31	492.231	0
395	5	-145.469	40.245	-483.664	-4480.02	-16183.1	-4828.41	266.541	619.263	0	-253.219	-92.2854	-422.821	16510	-24515.6	-4825.86	242.019	160.953	0	10.9027	7.78962	-11.7343	2962.93	-458.868	3087.32	-350.105	-52.5012	0	6.8675	7.00565	-68.9402	-20030.5	-143599	-6348.61	-2996.95	490.548	0
395	6	-143.135	38.4268	-482.695	-4281.35	-16257.2	-4957.14	266.32	618.87	0	-263.067	-93.3716	-439.308	16750.9	-24867.6	-4845.55	243.394	161.87	0	10.8743	7.79758	-11.9093	2983.02	-472.878	3083.14	-350.707	-50.4796	0	6.97439	7.10744	-68.7148	-19943.8	-143680	-6331.2	-3004.96	490.24	0
395	7	-141.127	36.7929	-481.939	-4109.87	-16332	-5077.01	266.112	618.528	0	-272.998	-94.4693	-456.492	16996.3	-25172	-4835.23	244.858	162.768	0	10.8466	7.79735	-12.1365	2998.98	-486.069	3078.72	-351.05	-47.1044	0	7.06144	7.18984	-68.2841	-19888.3	-143759	-6300.17	-3019.31	491.258	0
395	8	-139.46	35.3483	-481.327	-3964.97	-16409.1	-5188.75	265.909	618.238	0	-282.623	-95.5133	-474.027	17239.3	-25423.8	-4788.93	246.366	163.632	0	10.8143	7.78934	-12.3841	3008.46	-499.363	3072.74	-351.323	-42.9296	0	7.12128	7.23922	-67.8374	-19871	-143826	-6261.59	-3034.15	492.921	0
395	9	-138.137	34.1066	-480.837	-3845.3	-16490.5	-5292.12	265.705	617.997	0	-291.465	-96.3942	-491.55	17469.3	-25609.8	-4700.04	247.9	164.461	0	10.7769	7.77657	-12.6259	3011.3	-513.716	3064.33	-351.688	-38.5015	0	7.15475	7.264	-67.5927	-19888.5	-143870	-6222.58	-3042.48	494.241	0
396	0	-137.141	33.0902	-480.506	-3748.91	-16577.9	-5386.49	265.499	617.802	0	-298.958	-96.9523	-508.697	17673.3	-25709.5	-4561.84	249.46	165.258	0	10.7398	7.76247	-12.8403	3008.26	-528.393	3054.11	-352.151	-34.2823	0	7.17378	7.27784	-67.7274	-19934.9	-143892	-6191.62	-3038.58	494.341	0	-404.69	-38.3562	-1129.67	-429998	81699.6	100367	54.3516	378.386	0
396	1	-136.439	32.3251	-480.412	-3672.83	-16673.8	-5471.06	265.293	617.645	0	-304.475	-96.9827	-525.108	17836.1	-25699	-4367.91	251.06	166.033	0	10.7104	7.74982	-13.0223	3000.66	-541.466	3043.33	-352.58	-30.4243	0	7.20233	7.28723	-68.2776	-20001.8	-143904	-6175.17	-3021.63	492.949	0
396	2	-135.989	31.8294	-480.622	-3613.25	-16783.1	-5545.16	265.08	617.518	0	-307.383	-96.2568	-540.418	17941.8	-25554.1	-4112.82	252.714	166.8	0	10.6949	7.7407	-13.1857	2990.15	-551.484	3032.87	-352.824	-26.7717	0	7.267	7.28371	-69.0922	-20078.2	-143919	-6173.88	-2996.99	490.599	0
396	3	-135.757	31.6046	-481.162	-3566.47	-16910.4	-5608.48	264.855	617.412	0	-307.116	-94.5573	-554.264	17974.1	-25253.4	-3793.34	254.438	167.571	0	10.6973	7.73368	-13.3451	2977.88	-558.767	3023.09	-352.871	-23.1449	0	7.38543	7.24768	-69.9221	-20154.7	-143944	-6181.98	-2972.63	488.245	0
396	4	-135.719	31.6334	-482.024	-3529.95	-17056.7	-5661.1	264.614	617.323	0	-303.277	-91.7239	-566.322	17918.6	-24779.6	-3410.38	256.245	168.36	0	10.7173	7.72329	-13.4961	2964.33	-565.433	3013.93	-352.896	-19.6429	0	7.55824	7.16208	-70.5559	-20228.1	-143984	-6190.44	-2954.71	486.697	0
396	5	-135.859	31.8828	-483.177	-3502.99	-17219.3	-5703.34	264.362	617.25	0	-295.739	-87.6984	-576.369	17766.6	-24121	-2970.26	258.15	169.175	0	10.7495	7.70346	-13.6147	2950.35	-573.602	3005.4	-353.131	-16.7039	0	7.76632	7.01857	-70.8926	-20301.9	-144038	-6192.09	-2945.79	486.376	0
396	6	-136.177	32.3107	-484.571	-3486.48	-17393.7	-5735.8	264.105	617.195	0	-284.71	-82.5554	-584.324	17519.9	-23274.1	-2484.25	260.169	170.017	0	10.7858	7.67111	-13.6701	2938.13	-583.552	2997.61	-353.688	-14.9305	0	7.97569	6.82028	-70.9579	-20378.3	-144093	-6183.03	-2944.68	487.188	0
396	7	-136.674	32.8767	-486.154	-3481.53	-17575.5	-5759.44	263.848	617.161	0	-270.72	-76.5093	-590.276	17191.8	-22248.8	-1967.53	262.308	170.875	0	10.8203	7.62803	-13.6407	2930.04	-593.61	2990.09	-354.518	-14.8011	0	8.15018	6.59232	-70.8974	-20448.8	-144128	-6160.58	-2946.91	488.428	0
396	8	-137.353	33.5485	-487.876	-3488.53	-17760.2	-5775.63	263.597	617.151	0	-254.533	-69.8879	-594.481	16805.1	-21070.3	-1437.43	264.557	171.731	0	10.8494	7.58045	-13.5287	2926.34	-600.381	2982.09	-355.378	-16.3055	0	8.26224	6.38046	-70.8889	-20500.6	-144130	-6124.26	-2947.18	489.193	0
396	9	-138.209	34.3055	-489.704	-3507.06	-17943.7	-5786.27	263.358	617.162	0	-237.02	-63.082	-597.326	16389.4	-19779.2	-910.644	266.887	172.562	0	10.8696	7.53643	-13.3703	2924.98	-599.166	2973.67	-355.813	-18.767	0	8.28961	6.22516	-71.0089	-20529.3	-144097	-6078.41	-2943.27	489.109	0
397	0	-139.222	35.1408	-491.629	-3535.72	-18123.1	-5793.88	263.137	617.192	0	-219.038	-56.4869	-599.266	15977.6	-18426.3	-401.492	269.252	173.338	0	10.8752	7.50188	-13.2239	2923.42	-586.422	2965.69	-355.346	-21.0715	0	8.21345	6.1432	-71.2168	-20539.3	-144031	-6032.31	-2936.43	488.406	0	-281.161	12.9378	-1191.5	-450055	100861	98270.3	72.6181	377.651	0
397	1	-140.357	36.057	-493.668	-3572.25	-18297.1	-5801.19	262.937	617.236	0	-201.331	-50.4563	-600.726	15601.2	-17064.8	78.4879	271.593	174.029	0	10.8609	7.47796	-13.1445	2920.53	-562.392	2958.76	-353.785	-22.1858	0	8.0334	6.14181	-71.4452	-20534.9	-143946	-5997.39	-2928.78	487.422	0
397	2	-141.576	37.0529	-495.845	-3614.44	-18464.8	-5810.19	262.761	617.289	0	-184.475	-45.2762	-602.023	15285.1	-15742.1	520.702	273.851	174.61	0	10.826	7.46237	-13.1668	2918.02	-530.567	2953.04	-351.296	-21.62	0	7.77645	6.23446	-71.6269	-20516.2	-143856	-5982.95	-2922.41	486.431	0
397	3	-142.83	38.1162	-498.162	-3660.23	-18625.3	-5821.53	262.612	617.347	0	-168.866	-41.1489	-603.335	15044.6	-14494.2	919.641	275.977	175.064	0	10.7752	7.45215	-13.2987	2919.43	-495.083	2948.66	-348.228	-19.528	0	7.48003	6.42539	-71.6736	-20480.7	-143775	-5992.44	-2919.97	485.75	0
397	4	-144.073	39.2259	-500.582	-3706.64	-18778.3	-5834.38	262.487	617.405	0	-154.727	-38.1824	-604.712	14886.1	-13345.4	1272.57	277.931	175.383	0	10.7165	7.4454	-13.5216	2926.92	-459.126	2945.94	-344.955	-16.4621	0	7.17428	6.68642	-71.5269	-20426.7	-143710	-6021.52	-2923.18	485.581	0
397	5	-145.26	40.356	-503.03	-3749.55	-18924.7	-5847.43	262.379	617.454	0	-142.141	-36.3907	-606.098	14809.6	-12311	1578.83	279.688	175.566	0	10.6579	7.44206	-13.7979	2938.99	-425.216	2945.6	-341.818	-13.0032	0	6.88403	6.96258	-71.254	-20357.8	-143666	-6059.93	-2930.26	485.707	0
397	6	-146.353	41.4764	-505.42	-3785.43	-19065.9	-5860.3	262.277	617.49	0	-131.096	-35.7093	-607.369	14809.8	-11400.4	1838.8	281.23	175.616	0	10.6041	7.44204	-14.0826	2951.17	-395.735	2948.75	-339.101	-9.56149	0	6.63241	7.19938	-71.0256	-20283.2	-143643	-6096.05	-2936.41	485.576	0
397	7	-147.318	42.5564	-507.681	-3813.48	-19202.6	-5873.54	262.176	617.512	0	-121.527	-36.0158	-608.376	14876.6	-10617.9	2052.98	282.547	175.547	0	10.5579	7.44231	-14.3378	2959.27	-372.007	2956.53	-336.946	-6.39644	0	6.43247	7.36569	-70.9523	-20214.1	-143645	-6119.67	-2938.52	484.897	0
397	8	-148.118	43.5714	-509.782	-3835.86	-19333.4	-5888.04	262.075	617.525	0	-113.34	-37.1509	-608.988	14997.9	-9964.93	2221.77	283.637	175.373	0	10.5226	7.43741	-14.5404	2962.09	-353.552	2968.87	-335.315	-3.7142	0	6.2826	7.46653	-70.9785	-20162.3	-143682	-6123.86	-2938.31	484.062	0
397	9	-148.714	44.5096	-511.73	-3855.38	-19455.4	-5904.82	261.981	617.534	0	-106.43	-38.9403	-609.123	15162.1	-9441.68	2345.17	284.5	175.108	0	10.5006	7.42434	-14.6717	2960.81	-339.375	2984.01	-334.131	-1.8045	0	6.18228	7.54218	-70.9546	-20137.4	-143763	-6108.01	-2940.13	483.806	0
398	0	-149.055	45.3762	-513.579	-3873.16	-19566.2	-5924.76	261.902	617.542	0	-100.681	-41.2121	-608.753	15359.3	-9049.77	2422.73	285.134	174.769	0	10.4916	7.40683	-14.7035	2957.48	-329.634	2999.47	-333.419	-1.14178	0	6.14886	7.64418	-70.7723	-20140.8	-143876	-6078.79	-2946.94	484.585	0	-217.419	9.96436	-1206.86	-460739	105420	85676.1	78.0063	381.578	0
398	1	-149.093	46.1904	-515.414	-3889.14	-19663.9	-5948.04	261.848	617.546	0	-95.9879	-43.8093	-607.895	15581.2	-8791.51	2454.26	285.538	174.369	0	10.4938	7.39178	-14.6038	2954.55	-324.923	3013.27	-333.249	-2.31421	0	6.20675	7.8011	-70.4465	-20167.1	-143998	-6046.29	-2958.08	486.275	0
398	2	-148.794	46.9731	-517.318	-3904.08	-19746.1	-5974.4	261.83	617.547	0	-92.2559	-46.5986	-606.58	15821.1	-8666.89	2440.65	285.712	173.918	0	10.5076	7.38067	-14.3576	2954.49	-324.48	3024.49	-333.6	-5.77975	0	6.35951	8.00254	-70.105	-20212.5	-144108	-6018.9	-2969.6	488.318	0
398	3	-148.144	47.737	-519.336	-3920.11	-19810.9	-6004.15	261.854	617.548	0	-89.4069	-49.4743	-604.832	16073.5	-8671.67	2384.06	285.663	173.425	0	10.538	7.36856	-13.9825	2958.67	-327.37	3032.87	-334.413	-11.5988	0	6.57308	8.20519	-69.8918	-20278.8	-144191	-6002.05	-2977.06	490.146	0
398	4	-147.152	48.489	-521.461	-3939.61	-19856.4	-6037.57	261.922	617.555	0	-87.3707	-52.3586	-602.659	16333.9	-8797.77	2287.91	285.402	172.897	0	10.5888	7.35234	-13.5274	2966.31	-334.598	3038.27	-335.735	-19.282	0	6.78774	8.34876	-69.8854	-20368.4	-144249	-5999.1	-2978.08	491.455	0
398	5	-145.848	49.2361	-523.637	-3964.6	-19880.9	-6073.51	262.033	617.571	0	-86.08	-55.1995	-600.046	16598.1	-9033.51	2156.73	284.945	172.339	0	10.6553	7.33597	-13.0566	2975.32	-347.278	3040.98	-337.598	-27.8791	0	6.94774	8.38402	-70.08	-20475.8	-144286	-6011.32	-2972.88	492.177	0
398	6	-144.272	49.9863	-525.782	-3997.43	-19883.1	-6109.41	262.184	617.603	0	-85.469	-57.9641	-596.972	16861.9	-9363.6	1996.01	284.315	171.754	0	10.7262	7.32594	-12.6277	2984.05	-364.351	3041.9	-339.853	-36.3099	0	7.01635	8.30661	-70.3662	-20581.4	-144299	-6037.48	-2964.69	492.49	0
398	7	-142.472	50.7474	-527.822	-4040.76	-19862.6	-6142.44	262.369	617.656	0	-85.4682	-60.6315	-593.425	17119.8	-9770.7	1812.51	283.535	171.151	0	10.79	7.32511	-12.2782	2991.73	-383.675	3041.97	-342.249	-43.6628	0	6.9775	8.15796	-70.5353	-20659.6	-144284	-6073.98	-2959.56	492.898	0
398	8	-140.493	51.5298	-529.717	-4095.64	-19821.4	-6169.95	262.581	617.732	0	-85.9968	-63.186	-589.431	17365.5	-10237.9	1614.16	282.631	170.538	0	10.8381	7.33389	-12.0257	2997.66	-403.276	3041.76	-344.534	-49.271	0	6.8475	7.98588	-70.3878	-20694.4	-144245	-6115.19	-2963.29	494.005	0
398	9	-138.375	52.3503	-531.476	-4160.58	-19763.8	-6189.49	262.813	617.828	0	-86.9564	-65.6113	-585.055	17594.4	-10750	1409.11	281.626	169.927	0	10.8647	7.35357	-11.8695	3000.95	-421.277	3041.33	-346.492	-52.8291	0	6.68276	7.81578	-69.876	-20685.3	-144195	-6153.93	-2977.59	496.029	0
399	0	-136.148	53.235	-533.156	-4232.91	-19696.1	-6198.84	263.058	617.939	0	-88.2287	-67.8849	-580.399	17804.3	-11293.1	1204.47	280.543	169.324	0	10.8668	7.38514	-11.7863	3001.01	-436.195	3040.7	-348.009	-54.6173	0	6.55672	7.65682	-69.1424	-20638.5	-144146	-6184.06	-2998.78	498.492	0	-201.503	-1.00116	-1180.02	-462100	96937.4	69121.2	73.226	390.951	0
399	1	-133.838	54.2184	-534.836	-4310.39	-19625	-6196.36	263.307	618.059	0	-89.6823	-69.9823	-575.583	17996.5	-11852.5	1005.52	279.408	168.734	0	10.8447	7.4275	-11.7481	2998.45	-447.907	3040.31	-349.126	-55.2298	0	6.52394	7.51803	-68.4207	-20553.4	-144105	-6203.49	-3020.17	500.398	0
399	2	-131.467	55.3307	-536.577	-4391.76	-19555.3	-6181.39	263.556	618.185	0	-91.1909	-71.8878	-570.703	18174.2	-12413.9	816.57	278.248	168.155	0	10.8008	7.47795	-11.7509	2995.31	-458.226	3040.43	-349.995	-54.9007	0	6.60458	7.4097	-67.8881	-20425.9	-144081	-6213.13	-3036.34	500.875	0
399	3	-129.064	56.5865	-538.408	-4477.55	-19486.9	-6154.22	263.806	618.316	0	-92.6489	-73.6019	-565.813	18341.1	-12966.4	642.236	277.084	167.585	0	10.7407	7.53398	-11.8093	2993.33	-469.256	3040.67	-350.736	-53.4723	0	6.78617	7.33129	-67.5815	-20261.7	-144085	-6213.4	-3046.02	499.811	0
399	4	-126.655	57.9847	-540.331	-4570.87	-19416.2	-6115.66	264.066	618.459	0	-93.9762	-75.1376	-560.927	18498.4	-13502.5	487.214	275.928	167.022	0	10.675	7.59511	-11.9288	2992.53	-480.812	3040.73	-351.307	-50.8661	0	7.02856	7.26922	-67.4147	-20083.4	-144121	-6203.84	-3051.83	497.908	0
399	5	-124.268	59.514	-542.323	-4676.12	-19340.3	-6066.63	264.338	618.622	0	-95.1154	-76.518	-556.039	18645.8	-14015.6	355.457	274.794	166.467	0	10.6196	7.6605	-12.1046	2991.62	-490.978	3040.76	-351.561	-47.1479	0	7.27741	7.21459	-67.2437	-19922.1	-144186	-6185.66	-3058.23	496.268	0
399	6	-121.925	61.1566	-544.336	-4796.37	-19259	-6007.95	264.619	618.811	0	-96.0277	-77.7746	-551.126	18782.8	-14499.4	249.812	273.691	165.919	0	10.5889	7.7231	-12.3255	2988.97	-499.278	3040.53	-351.508	-42.5032	0	7.48563	7.17734	-66.939	-19800.5	-144265	-6162.11	-3069.17	495.799	0
399	7	-119.646	62.8917	-546.324	-4931.83	-19173.6	-5940.16	264.904	619.027	0	-96.6909	-78.9381	-546.173	18909.1	-14948.5	171.777	272.63	165.379	0	10.5871	7.7698	-12.5617	2982.98	-507.199	3039.25	-351.377	-37.4669	0	7.62745	7.17341	-66.4788	-19722.1	-144340	-6136.84	-3085.21	496.667	0
399	8	-117.441	64.7025	-548.267	-5080.47	-19084.7	-5863.46	265.191	619.266	0	-97.0929	-80.0285	-541.184	19024.7	-15358.9	121.351	271.62	164.846	0	10.6097	7.78876	-12.7642	2972.18	-515.087	3036.7	-351.354	-32.8526	0	7.69982	7.19893	-65.9975	-19676.4	-144389	-6114.32	-3101.8	498.139	0
399	9	-115.302	66.5836	-550.195	-5239.59	-18992.2	-5777.83	265.481	619.523	0	-97.2253	-81.0508	-536.203	19130.3	-15727.6	96.8962	270.669	164.323	0	10.6495	7.77638	-12.888	2956.63	-520.485	3033.72	-351.385	-29.4092	0	7.71407	7.23321	-65.7047	-19649.1	-144397	-6099.96	-3111.67	499.052	0
400	0	-113.202	68.5431	-552.187	-5406.78	-18894.7	-5683.44	265.782	619.792	0	-97.0802	-81.9959	-531.306	19227	-16053.1	95.3576	269.786	163.812	0	10.6995	7.73782	-12.9104	2940.02	-520.061	3031.13	-351.282	-27.7249	0	7.68079	7.27054	-65.7415	-19630.7	-144349	-6096.3	-3109.7	498.605	0	-177.922	8.94408	-1156.56	-466591	86429.4	58855.5	66.6042	403.175	0
400	1	-111.107	70.5941	-554.335	-5580.27	-18791.4	-5581.23	266.101	620.067	0	-96.6547	-82.8483	-526.577	19316.4	-16336.5	113.481	268.976	163.317	0	10.7514	7.68159	-12.8217	2928.36	-511.919	3029.07	-350.926	-28.3908	0	7.6059	7.32728	-66.1139	-19622.8	-144228	-6100.54	-3095.51	496.803	0
400	2	-108.979	72.7401	-556.698	-5759.2	-18682.8	-5473.05	266.44	620.345	0	-95.9589	-83.5958	-522.069	19399.2	-16581.9	148.86	268.238	162.842	0	10.794	7.61604	-12.6115	2925.84	-496.186	3027.26	-350.344	-31.9973	0	7.50301	7.41307	-66.6987	-19630.5	-144032	-6108.79	-3073.45	494.317	0
400	3	-106.794	74.9682	-559.278	-5943.36	-18570.7	-5361.11	266.795	620.627	0	-95.019	-84.2338	-517.803	19476.4	-16794.2	199.63	267.566	162.386	0	10.8192	7.54995	-12.2861	2932.66	-474.5	3025.3	-349.621	-38.6976	0	7.39437	7.51284	-67.2824	-19648.7	-143781	-6121.73	-3050.98	492.034	0
400	4	-104.534	77.2543	-562.036	-6131.82	-18457.7	-5247.04	267.159	620.91	0	-93.8741	-84.7628	-513.784	19548.1	-16976.7	263.72	266.958	161.953	0	10.8281	7.49153	-11.8873	2946.06	-449.214	3023.31	-348.789	-47.8316	0	7.29408	7.59686	-67.6631	-19664.2	-143510	-6143.86	-3034.95	490.619	0
400	5	-102.194	79.5687	-564.904	-6322.38	-18346.7	-5131.54	267.522	621.192	0	-92.5717	-85.1871	-510.004	19612.8	-17132.8	338.904	266.406	161.544	0	10.8286	7.4479	-11.4764	2962.04	-423.317	3022.25	-347.886	-58.0974	0	7.19911	7.63868	-67.7544	-19671.4	-143262	-6177.2	-3028.43	490.334	0
400	6	-99.7751	81.8792	-567.794	-6513.05	-18239.2	-5014.95	267.877	621.471	0	-91.1655	-85.5133	-506.433	19668	-17266.1	423.426	265.906	161.164	0	10.8289	7.42416	-11.1101	2977.12	-401.101	3023.57	-347.103	-67.9661	0	7.09729	7.63182	-67.5912	-19680.7	-143073	-6217.1	-3030.73	491.173	0
400	7	-97.2847	84.1545	-570.617	-6703.59	-18133.8	-4898.02	268.221	621.748	0	-89.7101	-85.7487	-503.034	19711	-17379.1	515.83	265.451	160.816	0	10.8315	7.41849	-10.8327	2989.18	-387.891	3028.36	-346.808	-75.9412	0	6.98242	7.5943	-67.2628	-19709.7	-142960	-6254.21	-3039.39	493.026	0
400	8	-94.7275	86.3719	-573.298	-6895.12	-18026.5	-4781.87	268.556	622.027	0	-88.2541	-85.8984	-499.77	19740	-17473.8	614.288	265.036	160.502	0	10.8318	7.42243	-10.6748	2997.26	-389.357	3036.48	-347.475	-80.7802	0	6.85984	7.54701	-66.8573	-19765.9	-142920	-6279.66	-3051.69	495.643	0
400	9	-92.1032	88.5233	-575.807	-7088.8	-17913.3	-4667.57	268.89	622.311	0	-86.8315	-85.9619	-496.626	19754.9	-17552.6	716.951	264.656	160.222	0	10.8236	7.43016	-10.6462	3002.17	-410.399	3046.34	-349.549	-81.9952	0	6.74112	7.4935	-66.4291	-19838.6	-142937	-6288.74	-3065.73	498.644	0
401	0	-89.4049	90.6183	-578.17	-7284.72	-17790.4	-4555.65	269.23	622.6	0	-85.4548	-85.9299	-493.625	19757.4	-17618.8	822.707	264.307	159.975	0	10.8055	7.44366	-10.7266	3006.59	-451.259	3055.81	-353.069	-80.2925	0	6.64604	7.43102	-65.9881	-19907.2	-142991	-6280.52	-3080.92	501.679	0	-138.66	30.6697	-1150.98	-476349	87358.6	48480.9	69.379	414.513	0
401	1	-86.6252	92.6783	-580.465	-7481.7	-17655	-4446.17	269.585	622.889	0	-84.1165	-85.7871	-490.821	19750.5	-17674.9	931.075	263.989	159.76	0	10.781	7.4673	-10.8718	3012.85	-505.017	3063.29	-357.452	-77.1257	0	6.60028	7.37174	-65.5091	-19949.9	-143064	-6255.95	-3097.88	504.537	0
401	2	-83.7646	94.7206	-582.786	-7678.75	-17505.5	-4339.2	269.962	623.176	0	-82.8053	-85.5217	-488.273	19737.6	-17722	1041.54	263.705	159.577	0	10.7535	7.4998	-11.0382	3021.02	-561.196	3067.7	-361.841	-73.6874	0	6.61353	7.34879	-64.9517	-19947.3	-143141	-6218.81	-3117.81	507.11	0
401	3	-80.8357	96.7499	-585.209	-7876.51	-17343.4	-4234.99	270.364	623.459	0	-81.5205	-85.1314	-486.02	19722	-17761.9	1152.79	263.454	159.421	0	10.723	7.533	-11.2036	3028.89	-610.272	3068.15	-365.471	-70.349	0	6.66721	7.40421	-64.3297	-19888.4	-143214	-6176.35	-3140.25	509.164	0
401	4	-77.8584	98.7614	-587.772	-8076.69	-17170.9	-4133.76	270.786	623.741	0	-80.2761	-84.627	-484.079	19705.1	-17797.7	1262.46	263.234	159.294	0	10.6858	7.55792	-11.3699	3033.32	-645.132	3064.12	-367.74	-66.7858	0	6.73227	7.56065	-63.764	-19782.6	-143278	-6136.3	-3161.01	510.247	0
401	5	-74.8566	100.749	-590.467	-8279.91	-16990.3	-4035.28	271.226	624.023	0	-79.0969	-84.0325	-482.447	19687.5	-17834.4	1367.8	263.033	159.192	0	10.6379	7.56958	-11.5494	3031.83	-661.705	3055.98	-368.293	-62.5095	0	6.79495	7.79517	-63.3973	-19660.7	-143336	-6103.83	-3174.91	510.119	0
401	6	-71.859	102.703	-593.244	-8485.17	-16803.8	-3939.28	271.675	624.303	0	-78.0136	-83.3823	-481.105	19669.8	-17877.2	1467.09	262.841	159.115	0	10.5792	7.56669	-11.7478	3023.54	-659.428	3045.4	-367.132	-57.3706	0	6.8618	8.04313	-63.2713	-19556.9	-143387	-6079.69	-3180.23	509.096	0
401	7	-68.8959	104.615	-596.027	-8691.42	-16614.5	-3845.89	272.125	624.582	0	-77.0575	-82.7157	-480.032	19653	-17930.1	1559.9	262.648	159.059	0	10.5159	7.55111	-11.9582	3009.35	-640.819	3034.98	-364.588	-51.6547	0	6.94211	8.23225	-63.3566	-19491.5	-143433	-6058.76	-3177.9	507.648	0
401	8	-65.9942	106.475	-598.753	-8898.34	-16425.8	-3755.76	272.567	624.861	0	-76.253	-82.0685	-479.205	19638.7	-17993.5	1646.05	262.451	159.018	0	10.4573	7.52777	-12.1616	2991.19	-610.61	3026.89	-361.208	-45.9543	0	7.03402	8.31816	-63.6399	-19469.8	-143467	-6031.94	-3168.35	505.937	0
401	9	-63.1718	108.285	-601.398	-9105.39	-16241.2	-3669.66	272.994	625.14	0	-75.611	-81.4654	-478.61	19628.2	-18066	1724.85	262.253	158.989	0	10.4121	7.50236	-12.3311	2971.55	-575.221	3021.71	-357.648	-40.9805	0	7.13193	8.29752	-64.0891	-19488.2	-143485	-5993.13	-3152.83	504.079	0
402	0	-60.4319	110.065	-603.999	-9311.49	-16063.2	-3588.57	273.405	625.416	0	-75.1249	-80.918	-478.254	19623.1	-18144.7	1796.35	262.061	158.969	0	10.3858	7.47951	-12.4521	2953.49	-541.973	3018.83	-354.525	-37.1883	0	7.23781	8.19399	-64.5985	-19535.3	-143497	-5944.94	-3135.37	502.412	0	-106.346	53.6752	-1176.99	-493823	92524.8	39585.4	73.543	421.129	0
402	1	-57.7687	111.846	-606.648	-9515.72	-15893.9	-3513.81	273.8	625.686	0	-74.7748	-80.4314	-478.158	19624.7	-18225.2	1862.54	261.885	158.958	0	10.3791	7.46348	-12.5357	2939.58	-516.961	3018.05	-352.239	-34.4971	0	7.35204	8.03603	-65.0512	-19594.8	-143518	-5896.08	-3120.24	501.22	0
402	2	-55.181	113.655	-609.43	-9718.06	-15735.1	-3446.47	274.181	625.946	0	-74.5374	-80.0131	-478.338	19633.4	-18303.2	1926.47	261.736	158.955	0	10.3891	7.45949	-12.608	2930.74	-502.833	3020.01	-350.882	-32.4504	0	7.45847	7.84916	-65.4045	-19651.9	-143554	-5855.9	-3108.87	500.467	0
402	3	-52.6804	115.503	-612.389	-9919.42	-15587.9	-3386.44	274.546	626.198	0	-74.3928	-79.678	-478.786	19649.6	-18376.1	1991.06	261.619	158.96	0	10.4129	7.47336	-12.6871	2926.71	-498.45	3024.9	-350.288	-30.683	0	7.53207	7.65946	-65.6926	-19696.7	-143601	-5832.71	-3099.95	499.832	0
402	4	-50.2891	117.378	-615.52	-10120.6	-15451.6	-3332.44	274.897	626.443	0	-74.3245	-79.4485	-479.469	19673.9	-18443.4	2058.67	261.534	158.967	0	10.4483	7.50663	-12.7668	2926.78	-499.836	3031.51	-350.151	-29.2493	0	7.56052	7.49635	-65.9717	-19723.7	-143653	-5831.54	-3091.49	498.973	0
402	5	-48.0346	119.258	-618.767	-10321.4	-15325.2	-3282.88	275.233	626.681	0	-74.3166	-79.3476	-480.337	19707.2	-18504.5	2130.47	261.476	158.972	0	10.4948	7.55205	-12.826	2929.98	-501.878	3038.05	-350.13	-28.4403	0	7.55254	7.38399	-66.2918	-19733.8	-143708	-5851.13	-3081.81	497.681	0
402	6	-45.9473	121.112	-622.038	-10520.4	-15208.6	-3236.54	275.55	626.913	0	-74.3514	-79.3929	-481.324	19749.9	-18557.3	2205.68	261.445	158.968	0	10.5522	7.59732	-12.8518	2935.69	-500.923	3043.15	-349.977	-28.4266	0	7.52748	7.32897	-66.7068	-19730.9	-143760	-5884.24	-3069.1	495.786	0
402	7	-44.0551	122.907	-625.224	-10716.4	-15102.1	-3192.84	275.845	627.14	0	-74.4079	-79.5915	-482.358	19801.3	-18597.5	2281.96	261.445	158.949	0	10.6188	7.63183	-12.8444	2943.74	-495.949	3045.85	-349.612	-29.1838	0	7.49912	7.33262	-67.2484	-19715.3	-143803	-5919.78	-3052.38	493.171	0
402	8	-42.3766	124.615	-628.244	-10908	-15005.1	-3151.63	276.116	627.363	0	-74.4593	-79.9374	-483.397	19860.4	-18619.4	2356.41	261.482	158.915	0	10.6876	7.64949	-12.8127	2952.86	-487.338	3045.63	-349.035	-30.4627	0	7.46816	7.40775	-67.8681	-19683.5	-143835	-5946.91	-3033.34	490.026	0
402	9	-40.9147	126.222	-631.064	-11092.7	-14917	-3112.78	276.362	627.578	0	-74.4689	-80.409	-484.456	19926	-18617.6	2426.35	261.57	158.869	0	10.7504	7.64871	-12.7691	2959.44	-475.835	3042.68	-348.265	-31.7652	0	7.42536	7.55753	-68.4222	-19635.5	-143856	-5961.68	-3016.48	486.975	0
403	0	-39.6548	127.734	-633.722	-11267.8	-14839.4	-3076.19	276.584	627.78	0	-74.3904	-80.9688	-485.61	19997.4	-18589.1	2489.61	261.72	158.82	0	10.8017	7.62951	-12.7207	2959.24	-462.521	3037.78	-347.36	-32.6316	0	7.36034	7.74902	-68.7329	-19581.4	-143862	-5969.72	-3007.05	484.891	0	-89.6969	64.9821	-1218.33	-513564	105196	35108	82.1036	423.486	0
403	1	-38.5714	129.17	-636.293	-11430.8	-14777.1	-3041.92	276.776	627.965	0	-74.1733	-81.5718	-486.965	20074.7	-18534.4	2544.81	261.939	158.776	0	10.8386	7.59076	-12.6675	2950.41	-448.276	3032.11	-346.388	-32.9118	0	7.27419	7.92659	-68.6908	-19538.5	-143840	-5980.17	-3008.02	484.441	0
403	2	-37.6397	130.546	-638.837	-11580.5	-14734.7	-3010.47	276.935	628.127	0	-73.7762	-82.179	-488.606	20157.6	-18455.8	2591.52	262.228	158.745	0	10.8571	7.53183	-12.6108	2934.14	-433.116	3026.66	-345.345	-32.6688	0	7.17873	8.04558	-68.3185	-19521.9	-143782	-5997.42	-3018.58	485.748	0
403	3	-36.8431	131.863	-641.361	-11716.2	-14712.8	-2982.74	277.06	628.268	0	-73.1763	-82.7652	-490.563	20243.9	-18354.4	2630.06	262.585	158.733	0	10.8526	7.45585	-12.5547	2913.09	-417.587	3021.24	-344.261	-32.0316	0	7.07822	8.09145	-67.7647	-19540.5	-143683	-6020.07	-3034.32	488.358	0
403	4	-36.1755	133.107	-643.819	-11838.8	-14708.3	-2960.1	277.155	628.388	0	-72.3701	-83.3203	-492.819	20330.5	-18228.5	2661.55	263.012	158.747	0	10.826	7.37202	-12.5025	2890.29	-404.315	3014.8	-343.339	-31.1773	0	6.97039	8.07356	-67.2558	-19601.1	-143553	-6045.08	-3048.43	491.441	0
403	5	-35.6426	134.249	-646.131	-11950.4	-14717.1	-2944.23	277.223	628.495	0	-71.3677	-83.8495	-495.331	20414.5	-18074.5	2688.07	263.51	158.786	0	10.7841	7.29624	-12.4553	2869.17	-396.337	3006.8	-342.821	-30.3578	0	6.87247	8.00472	-67.003	-19712	-143411	-6070.81	-3054.37	494.195	0
403	6	-35.2593	135.25	-648.208	-12053.3	-14735.5	-2936.49	277.267	628.595	0	-70.1869	-84.3679	-498.043	20494.9	-17890.1	2712.33	264.079	158.849	0	10.7353	7.24688	-12.4114	2853.46	-394.99	2997.72	-342.825	-29.9063	0	6.82662	7.88743	-67.1049	-19880.3	-143279	-6096.56	-3049.15	496.258	0
403	7	-35.0413	136.074	-649.964	-12148.2	-14760.4	-2937.33	277.291	628.691	0	-68.8489	-84.8913	-500.903	20572.1	-17676.4	2737.3	264.711	158.93	0	10.6866	7.23544	-12.3717	2845.76	-400.526	2988.38	-343.374	-30.0214	0	6.865	7.72025	-67.5208	-20101.5	-143167	-6121.06	-3034.34	497.709	0
403	8	-34.9952	136.692	-651.342	-12234.4	-14789.6	-2946.54	277.294	628.783	0	-67.37	-85.428	-503.874	20646.4	-17436.2	2765.63	265.396	159.025	0	10.6447	7.26131	-12.3471	2846.44	-412.973	2979.44	-344.447	-30.5344	0	6.97859	7.51108	-68.1217	-20349.8	-143077	-6143.53	-3014.32	498.728	0
403	9	-35.1125	137.091	-652.322	-12309.4	-14823.9	-2963.91	277.275	628.87	0	-65.7544	-85.9719	-506.941	20718.3	-17173	2798.72	266.124	159.131	0	10.6172	7.31416	-12.3489	2854.17	-431.22	2972.17	-345.92	-31.1268	0	7.13074	7.27797	-68.7776	-20584.3	-143010	-6164.48	-2993.3	499.288	0
404	0	-35.3679	137.279	-652.94	-12370.4	-14865.9	-2989.58	277.232	628.946	0	-63.9946	-86.504	-510.127	20789.4	-16889.4	2836.57	266.892	159.247	0	10.6094	7.3785	-12.3766	2866.84	-452.29	2968.84	-347.544	-31.6337	0	7.28399	7.04607	-69.3669	-20767.5	-142969	-6183.96	-2975.06	499.387	0	-73.8303	62.1406	-1258.5	-525218	117739	32050	90.0599	419.147	0
404	1	-35.7268	137.277	-653.259	-12414.8	-14918.5	-3024.18	277.163	629.004	0	-62.0823	-86.9986	-513.48	20861.4	-16586.2	2878.5	267.698	159.373	0	10.6201	7.43886	-12.4267	2881.22	-472.36	2971.88	-349.012	-31.8574	0	7.40461	6.84411	-69.7259	-20880.9	-142969	-6202.2	-2964.45	499.472	0
404	2	-36.1578	137.1	-653.327	-12441.6	-14983.4	-3068.61	277.066	629.043	0	-60.0185	-87.4291	-517.021	20934.8	-16262.3	2923.14	268.546	159.509	0	10.6436	7.48602	-12.5057	2892.58	-488.47	2982.25	-350.06	-31.3008	0	7.46466	6.6988	-69.69	-20924.2	-143022	-6221.77	-2966.25	500.247	0
404	3	-36.6394	136.761	-653.145	-12451.1	-15061.8	-3123.49	276.94	629.063	0	-57.8163	-87.7756	-520.742	21008.8	-15915.7	2968.21	269.437	159.656	0	10.6774	7.51943	-12.619	2896.4	-498.879	2998.59	-350.534	-29.527	0	7.45554	6.63304	-69.1914	-20906.3	-143127	-6244.34	-2982.57	502.151	0
404	4	-37.1598	136.264	-652.682	-12444.7	-15154.2	-3188.69	276.782	629.067	0	-55.4987	-88.0345	-524.62	21081.4	-15546.4	3011.56	270.366	159.816	0	10.7228	7.54407	-12.7498	2890.93	-501.826	3017.6	-350.36	-26.7432	0	7.39036	6.65612	-68.3027	-20839.6	-143276	-6265.75	-3011.66	505.106	0
404	5	-37.717	135.614	-651.903	-12424.8	-15260.8	-3263.61	276.59	629.059	0	-53.0961	-88.2198	-528.64	21150.8	-15155.9	3052.18	271.33	159.99	0	10.7779	7.56685	-12.8691	2877.86	-495.443	3035.46	-349.499	-23.6252	0	7.28276	6.75529	-67.2324	-20738.4	-143453	-6278.77	-3047.69	508.458	0
404	6	-38.3191	134.815	-650.796	-12395.5	-15380.2	-3347.47	276.367	629.047	0	-50.6416	-88.3547	-532.778	21216.4	-14745.6	3090.01	272.323	160.178	0	10.8345	7.5937	-12.9669	2860.63	-480.083	3048.89	-348.024	-20.6104	0	7.13113	6.91155	-66.269	-20617.5	-143643	-6280.29	-3081.57	511.118	0
404	7	-38.9779	133.87	-649.364	-12360.6	-15509.3	-3439.01	276.116	629.035	0	-48.1655	-88.4636	-536.998	21278.3	-14315	3125.64	273.342	160.375	0	10.8816	7.625	-13.0589	2843.22	-459.885	3055.78	-346.216	-17.7224	0	6.93399	7.11586	-65.6705	-20491.9	-143824	-6273.93	-3104.08	512.041	0
404	8	-39.7036	132.787	-647.618	-12321.4	-15644.1	-3536.26	275.844	629.026	0	-45.6897	-88.5643	-541.259	21336.9	-13863.5	3160.14	274.387	160.579	0	10.912	7.65326	-13.1577	2830.16	-441.263	3055.8	-344.536	-15.0954	0	6.71304	7.35789	-65.5497	-20373.4	-143975	-6266.66	-3110.43	510.809	0
404	9	-40.501	131.578	-645.579	-12276.7	-15781.4	-3637.24	275.555	629.017	0	-43.2231	-88.6609	-545.538	21392.4	-13392.4	3194.63	275.451	160.787	0	10.9246	7.6681	-13.2453	2825.59	-430.44	3050.18	-343.498	-13.3282	0	6.50796	7.61162	-65.8346	-20266.1	-144082	-6263.16	-3102.54	507.833	0
405	0	-41.3658	130.272	-643.283	-12224.4	-15919.7	-3740.82	275.253	629.003	0	-40.7624	-88.7419	-549.832	21443.9	-12906	3229.8	276.527	160.999	0	10.9221	7.66552	-13.2822	2831.38	-431.356	3040.48	-343.476	-13.1707	0	6.35504	7.84813	-66.3532	-20169.3	-144133	-6261.52	-3086.21	503.969	0	-58.4802	51.4144	-1278.24	-519619	126254	27199.2	95.9193	407.836	0
405	1	-42.2861	128.9	-640.786	-12162.9	-16059.1	-3846.53	274.938	628.981	0	-38.297	-88.7888	-554.144	21489.8	-12407.7	3265.77	277.609	161.22	0	10.9081	7.65155	-13.2359	2846.44	-444.105	3028.11	-344.553	-15.0551	0	6.28001	8.04998	-66.9521	-20084.8	-144126	-6254.45	-3066.68	499.987	0
405	2	-43.2506	127.496	-638.123	-12091.9	-16200.3	-3953.86	274.613	628.949	0	-35.8209	-88.7894	-558.465	21527.6	-11899.7	3302.42	278.692	161.452	0	10.8852	7.63568	-13.1025	2867.01	-466.101	3014.95	-346.573	-18.8144	0	6.29481	8.20434	-67.5199	-20019.9	-144066	-6234.95	-3047.68	496.504	0
405	3	-44.2558	126.079	-635.298	-12012	-16342.9	-4061.98	274.275	628.908	0	-33.3392	-88.7448	-562.765	21555.2	-11386	3339.62	279.768	161.698	0	10.8537	7.62423	-12.9103	2888.19	-494.739	3003.57	-349.321	-23.7116	0	6.39019	8.29984	-67.9561	-19982.2	-143962	-6200.65	-3032.46	494.046	0
405	4	-45.3065	124.653	-632.297	-11924.9	-16485.2	-4169.86	273.928	628.86	0	-30.8675	-88.6633	-566.998	21571	-10873	3377.35	280.823	161.956	0	10.8135	7.62122	-12.6981	2906.68	-527.554	2996.53	-352.546	-28.9067	0	6.5413	8.33194	-68.1763	-19971.3	-143828	-6154.94	-3023.65	492.937	0
405	5	-46.4138	123.213	-629.095	-11833.8	-16624.8	-4276.6	273.573	628.811	0	-28.4295	-88.5561	-571.099	21574.7	-10366	3416.09	281.849	162.223	0	10.7667	7.62991	-12.4976	2921.24	-560.856	2994.63	-355.877	-33.744	0	6.71878	8.30789	-68.1215	-19980	-143678	-6105.29	-3023.14	493.3	0
405	6	-47.591	121.745	-625.667	-11742.4	-16757.9	-4381.63	273.216	628.768	0	-26.0543	-88.4358	-574.977	21566.4	-9869.27	3457.16	282.835	162.492	0	10.7168	7.65049	-12.3351	2930.48	-589.149	2996.32	-358.762	-37.5721	0	6.89445	8.2574	-67.7814	-20001.9	-143525	-6059.1	-3031.47	495.094	0
405	7	-48.8481	120.237	-621.989	-11652.5	-16882.3	-4484.17	272.857	628.734	0	-23.7706	-88.3132	-578.532	21547.2	-9388.77	3502.14	283.771	162.755	0	10.6669	7.67774	-12.2354	2933.3	-606.077	2999.03	-360.535	-39.7392	0	7.04698	8.22505	-67.2536	-20035.5	-143380	-6020.82	-3045.93	497.909	0
405	8	-50.1841	118.685	-618.05	-11563.2	-17000.1	-4582.64	272.494	628.709	0	-21.5991	-88.1887	-581.685	21519	-8931.81	3551.48	284.645	163.006	0	10.6198	7.70324	-12.2226	2931.89	-607.96	3000.78	-360.741	-39.8753	0	7.16154	8.23609	-66.7442	-20077.5	-143254	-5992.84	-3060.31	500.812	0
405	9	-51.5811	117.104	-613.88	-11471.2	-17117.4	-4675.26	272.116	628.686	0	-19.548	-88.0495	-584.398	21483.5	-8505.28	3604.12	285.446	163.238	0	10.5806	7.72033	-12.3081	2931.18	-596.793	3001.02	-359.488	-38.1502	0	7.22371	8.28404	-66.4677	-20114.3	-143158	-5976.77	-3067.8	502.618	0
406	0	-53.0064	115.523	-609.558	-11373.8	-17240	-4761.22	271.717	628.659	0	-17.6134	-87.8705	-586.675	21442.3	-8113.48	3658.34	286.17	163.451	0	10.5565	7.72625	-12.467	2934.39	-578.514	3000.16	-357.404	-35.3726	0	7.21914	8.36006	-66.5308	-20125.8	-143106	-5972.81	-3064.97	502.503	0	-52.6563	39.597	-1261.48	-500214	123369	27415.1	95.1285	397.423	0
406	1	-54.4235	113.979	-605.195	-11269.8	-17369.9	-4840.98	271.299	628.622	0	-15.7863	-87.6224	-588.546	21396.7	-7756.81	3712.41	286.82	163.645	0	10.5535	7.71998	-12.6388	2940.32	-559.391	2998.62	-355.26	-32.6418	0	7.13979	8.47522	-66.8853	-20094.9	-143103	-5980.08	-3053.52	500.438	0
406	2	-55.8063	112.501	-600.882	-11160.2	-17504.7	-4915.63	270.868	628.573	0	-14.0631	-87.2845	-590.036	21347.8	-7433.42	3764.43	287.402	163.819	0	10.5737	7.70141	-12.7664	2945.29	-543.985	2996.45	-353.611	-30.706	0	6.99394	8.64701	-67.3709	-20016.8	-143149	-5998	-3038.8	497.113	0
406	3	-57.1456	111.104	-596.669	-11046.4	-17640.8	-4986.02	270.434	628.513	0	-12.4542	-86.8534	-591.161	21295.5	-7142.48	3812.64	287.918	163.977	0	10.6151	7.67235	-12.8269	2945.75	-533.601	2993.63	-352.6	-29.6543	0	6.81194	8.88072	-67.8214	-19903.8	-143247	-6026.21	-3026.12	493.474	0
406	4	-58.4468	109.792	-592.57	-10929.4	-17775.6	-5052.11	270.002	628.444	0	-10.9833	-86.3444	-591.921	21238.7	-6886.14	3856.74	288.366	164.119	0	10.6727	7.63519	-12.834	2939.68	-526.366	2990.14	-352.013	-29.0546	0	6.63337	9.16193	-68.1625	-19780.1	-143394	-6062.96	-3017.71	490.19	0
406	5	-59.7261	108.558	-588.584	-10809.8	-17906.5	-5113.12	269.577	628.366	0	-9.68232	-85.7872	-592.292	21176.7	-6669.77	3898.01	288.739	164.246	0	10.738	7.59187	-12.8225	2927.37	-520.38	2985.66	-351.583	-28.2994	0	6.48238	9.45217	-68.4343	-19669.3	-143582	-6102.24	-3012.1	487.419	0
406	6	-61.005	107.392	-584.691	-10690.5	-18031	-5168.08	269.161	628.284	0	-8.58691	-85.2188	-592.235	21109.7	-6499.93	3937.84	289.025	164.356	0	10.8012	7.54642	-12.8228	2911.57	-515.808	2979.87	-351.226	-27.0623	0	6.36315	9.69518	-68.7283	-19591.8	-143795	-6133.69	-3006.23	485.062	0
406	7	-62.3032	106.282	-580.851	-10575.7	-18147	-5216.1	268.758	628.207	0	-7.73108	-84.6768	-591.712	21038.5	-6380.24	3976.55	289.217	164.445	0	10.8537	7.50537	-12.8415	2896.4	-513.202	2973.04	-350.964	-25.5498	0	6.27891	9.83739	-69.1025	-19564.8	-144020	-6148.03	-2998.14	483.128	0
406	8	-63.6307	105.221	-577.023	-10469.1	-18253.7	-5256.32	268.366	628.143	0	-7.13863	-84.1908	-590.705	20964.4	-6308.74	4013.48	289.32	164.51	0	10.8895	7.47287	-12.865	2885.07	-511.896	2965.84	-350.79	-24.2573	0	6.24305	9.85219	-69.5325	-19596	-144247	-6142.66	-2988.53	481.824	0
406	9	-64.9837	104.212	-573.196	-10372.3	-18351.4	-5288.11	267.984	628.096	0	-6.81551	-83.776	-589.239	20888.3	-6279.06	4047.44	289.344	164.55	0	10.9053	7.44819	-12.8719	2878.61	-511.238	2958.99	-350.717	-23.6357	0	6.27032	9.75088	-69.9002	-19673.7	-144465	-6122.45	-2980.73	481.455	0
407	0	-66.3437	103.266	-569.411	-10285.2	-18442.2	-5311.37	267.612	628.063	0	-6.74643	-83.4323	-587.388	20810.5	-6283.63	4077.18	289.302	164.571	0	10.8995	7.42939	-12.8493	2877.7	-512.572	2953.54	-350.891	-23.9575	0	6.36267	9.57389	-70.0491	-19773	-144647	-6096.1	-2978.94	482.274	0	-63.8426	33.9044	-1214.87	-476667	107166	33081.8	85.0076	393.067	0
407	1	-67.6824	102.405	-565.754	-10206.3	-18527.5	-5326.67	267.252	628.04	0	-6.90143	-83.1486	-585.268	20732.3	-6315.83	4102.39	289.209	164.576	0	10.8717	7.41623	-12.808	2884.37	-519.011	2950.61	-351.522	-25.2009	0	6.50078	9.36852	-69.8826	-19871.2	-144770	-6070.92	-2985.61	484.351	0
407	2	-68.9732	101.644	-562.32	-10132.8	-18607.7	-5334.92	266.909	628.02	0	-7.25055	-82.9121	-582.995	20655.3	-6370.34	4123.64	289.073	164.57	0	10.8241	7.40841	-12.7828	2900.54	-532.492	2950.41	-352.657	-26.9109	0	6.64729	9.15925	-69.4041	-19959.1	-144815	-6051.43	-3000.54	487.578	0
407	3	-70.1982	100.985	-559.17	-10062.5	-18682.8	-5336.95	266.588	627.995	0	-7.77369	-82.7123	-580.672	20580.9	-6443.09	4141.11	288.904	164.557	0	10.7629	7.40277	-12.8185	2924.74	-551.089	2952.68	-353.992	-28.1651	0	6.7656	8.9384	-68.6772	-20037.7	-144787	-6041.1	-3022.23	491.767	0
407	4	-71.3491	100.422	-556.326	-9993.94	-18753.3	-5333.51	266.291	627.964	0	-8.45936	-82.5422	-578.368	20510.5	-6532.22	4153.95	288.706	164.537	0	10.6996	7.39559	-12.9445	2951.98	-570.043	2957.51	-355.038	-28.0498	0	6.83623	8.68848	-67.7875	-20107.2	-144707	-6040.68	-3048.72	496.621	0
407	5	-72.4266	99.9424	-553.772	-9927.73	-18819.1	-5325.39	266.017	627.927	0	-9.29908	-82.3977	-576.125	20444.4	-6637.09	4160.76	288.48	164.514	0	10.6447	7.38715	-13.1444	2977	-584.416	2964.96	-355.461	-26.4836	0	6.8528	8.39738	-66.867	-20165.7	-144603	-6045.47	-3076.54	501.579	0
407	6	-73.4392	99.5305	-551.472	-9865.83	-18877.8	-5313.54	265.768	627.89	0	-10.284	-82.2784	-573.951	20381.9	-6755.63	4160.59	288.23	164.489	0	10.6012	7.38078	-13.3614	2996.6	-589.424	2974.73	-355.114	-24.2735	0	6.81607	8.06077	-66.1236	-20214.1	-144495	-6048.12	-3099.22	505.702	0
407	7	-74.3957	99.1709	-549.386	-9809.96	-18925	-5298.69	265.552	627.856	0	-11.4018	-82.1881	-571.838	20320.9	-6884.22	4153.78	287.961	164.464	0	10.5647	7.37848	-13.5341	3009.92	-581.32	2986.67	-353.952	-22.3956	0	6.73685	7.69769	-65.788	-20256.4	-144390	-6044.21	-3108.78	507.905	0
407	8	-75.297	98.8567	-547.504	-9760.35	-18956.8	-5281.2	265.376	627.827	0	-12.631	-82.1314	-569.786	20260	-7020	4142.05	287.68	164.443	0	10.5287	7.3797	-13.6265	3017.86	-560.129	3001.19	-352.106	-21.4694	0	6.63599	7.35891	-66.0058	-20297.6	-144293	-6034.16	-3100.06	507.512	0
407	9	-76.1334	98.5929	-545.852	-9716.55	-18971.2	-5261.24	265.245	627.801	0	-13.9389	-82.1093	-567.822	20198.4	-7161.15	4127.89	287.388	164.428	0	10.488	7.38299	-13.6379	3021.66	-529.998	3018.47	-349.862	-21.5635	0	6.54229	7.10479	-66.7735	-20339.2	-144214	-6021.71	-3073.74	504.6	0
408	0	-76.8852	98.3958	-544.495	-9678.1	-18969	-5238.7	265.162	627.774	0	-15.2832	-82.1156	-565.999	20136.8	-7305.28	4113.76	287.093	164.423	0	10.4409	7.38744	-13.5928	3021.56	-497.602	3037.19	-347.608	-22.2921	0	6.48703	6.97217	-67.9119	-20376.7	-144163	-6011.47	-3036.8	500.047	0	-81.2036	32.8767	-1187.78	-466856	98647.1	39129.9	79.0729	393.731	0
408	1	-77.5273	98.287	-543.513	-9643.89	-18954.5	-5213.25	265.126	627.744	0	-16.6188	-82.1375	-564.373	20076.5	-7448.63	4101.73	286.802	164.427	0	10.3898	7.39363	-13.508	3017.87	-469.956	3054.96	-345.791	-23.4133	0	6.49371	6.95626	-69.104	-20401.7	-144138	-6007.4	-2999.81	495.232	0
408	2	-78.0389	98.2837	-542.957	-9612.73	-18933.4	-5184.76	265.129	627.704	0	-17.9069	-82.1606	-562.988	20019	-7585.92	4093.59	286.526	164.442	0	10.339	7.40557	-13.3686	3012.71	-451.333	3070.29	-344.761	-25.3567	0	6.57144	7.01508	-70.076	-20405.1	-144119	-6011.35	-2970.61	491.186	0
408	3	-78.4091	98.3919	-542.841	-9585.16	-18910.1	-5153.63	265.165	627.657	0	-19.1178	-82.1753	-561.872	19965.5	-7710.73	4090.79	286.277	164.466	0	10.294	7.42897	-13.1493	3009.31	-442.638	3083.41	-344.662	-28.8568	0	6.71494	7.08811	-70.748	-20381.2	-144093	-6020.14	-2950.71	488.082	0
408	4	-78.6361	98.6049	-543.14	-9563.22	-18886.7	-5120.86	265.227	627.607	0	-20.2276	-82.1795	-561.034	19917.1	-7816.64	4093.99	286.067	164.499	0	10.2608	7.46431	-12.8514	3009.96	-443.322	3094.97	-345.496	-34.2119	0	6.9057	7.12455	-71.1732	-20331.2	-144052	-6024.93	-2937.96	485.658	0
408	5	-78.726	98.9046	-543.808	-9548.41	-18863	-5087.56	265.313	627.558	0	-21.2195	-82.1778	-560.459	19873.1	-7898.3	4103.06	285.907	164.541	0	10.2437	7.50451	-12.5038	3014.87	-451.32	3104.93	-347.095	-41.1171	0	7.11373	7.10956	-71.4255	-20264.1	-143990	-6016.52	-2929.95	483.709	0
408	6	-78.6926	99.2652	-544.781	-9540.79	-18836.8	-5054.25	265.423	627.513	0	-22.0875	-82.1765	-560.101	19831.4	-7951.87	4117.38	285.803	164.593	0	10.2457	7.53939	-12.1371	3021.92	-461.728	3112.82	-349.043	-48.9826	0	7.30414	7.06746	-71.5835	-20190	-143905	-5991.94	-2924.31	482.048	0
408	7	-78.5537	99.6595	-545.996	-9539.59	-18805.2	-5020.6	265.558	627.472	0	-22.8346	-82.1779	-559.899	19788.4	-7974.41	4135.88	285.757	164.657	0	10.2699	7.5593	-11.7679	3027.74	-468.719	3118.29	-350.83	-57.2889	0	7.44416	7.04709	-71.723	-20113.1	-143802	-5954.16	-2918.96	480.427	0
408	8	-78.3244	100.067	-547.412	-9543.6	-18766.5	-4985.89	265.718	627.434	0	-23.4642	-82.1786	-559.8	19740.8	-7963.16	4157.37	285.775	164.736	0	10.3171	7.55749	-11.4082	3029.78	-470.067	3121.29	-352.204	-65.5803	0	7.51512	7.096	-71.8944	-20034.9	-143689	-5907.2	-2912.61	478.671	0
408	9	-78.0105	100.477	-549.025	-9551.38	-18720.2	-4949.59	265.903	627.397	0	-23.9711	-82.1693	-559.79	19685.4	-7915.88	4181.57	285.859	164.834	0	10.3843	7.53445	-11.0875	3027.35	-468.553	3121.65	-353.26	-73.0431	0	7.52645	7.22713	-72.1547	-19962.6	-143577	-5855.02	-2903.85	476.664	0
409	0	-77.6058	100.895	-550.883	-9561.97	-18666.5	-4911.52	266.115	627.358	0	-24.3378	-82.1355	-559.909	19620.8	-7831.45	4210.14	286.013	164.957	0	10.4635	7.49944	-10.8511	3021.68	-468.717	3118.64	-354.195	-78.4671	0	7.50443	7.40681	-72.5927	-19910.1	-143475	-5804.22	-2890.44	474.271	0	-79.7521	36.783	-1214.02	-480850	104908	40888.8	82.5565	396.951	0
409	1	-77.0956	101.335	-553.062	-9575.09	-18605.6	-4871.9	266.359	627.313	0	-24.5429	-82.062	-560.231	19548.4	-7709.59	4246.44	286.239	165.107	0	10.5429	7.46489	-10.7353	3014.9	-473.124	3111.15	-355.072	-80.8399	0	7.47039	7.5745	-73.2393	-19888.9	-143390	-5764.95	-2871.83	471.561	0
409	2	-76.467	101.815	-555.622	-9590.65	-18537	-4831.37	266.637	627.261	0	-24.5744	-81.9431	-560.83	19471.5	-7549.94	4293.81	286.538	165.281	0	10.6094	7.43968	-10.7491	3007.87	-480.862	3098.45	-355.735	-79.8255	0	7.44443	7.6726	-73.9415	-19896.5	-143334	-5747.27	-2852.47	469.084	0
409	3	-75.7177	102.345	-558.587	-9608.66	-18460.4	-4790.66	266.952	627.202	0	-24.4359	-81.7839	-561.761	19394.2	-7352.53	4353.8	286.912	165.476	0	10.6535	7.42738	-10.8773	2999.69	-489.654	3080.81	-356.016	-75.7744	0	7.45203	7.67092	-74.3782	-19914	-143314	-5755.92	-2840.83	467.74	0
409	4	-74.857	102.934	-561.95	-9629.34	-18375.3	-4750.61	267.301	627.136	0	-24.1441	-81.5927	-563.054	19319.5	-7119.18	4425.42	287.356	165.688	0	10.6725	7.42717	-11.0954	2989.23	-498.927	3059.39	-355.967	-69.4101	0	7.51069	7.57893	-74.2238	-19921.4	-143335	-5788.36	-2845.13	468.396	0
409	5	-73.9051	103.579	-565.677	-9653.21	-18281.7	-4712.29	267.682	627.065	0	-23.7231	-81.3754	-564.7	19249.8	-6853.29	4505.5	287.864	165.911	0	10.6679	7.43682	-11.3784	2976.68	-508.482	3036.72	-355.688	-61.6078	0	7.61946	7.4355	-73.2977	-19913	-143394	-5836.61	-2870.32	471.673	0
409	6	-72.8899	104.269	-569.706	-9680.89	-18179.5	-4676.79	268.09	626.993	0	-23.2013	-81.1397	-566.65	19186.5	-6557.8	4590.23	288.427	166.141	0	10.6411	7.45776	-11.6954	2964.06	-516.045	3017.02	-355.124	-53.4373	0	7.76049	7.28235	-71.6347	-19897.6	-143485	-5890.09	-2917.01	477.765	0
409	7	-71.8386	104.984	-573.976	-9712.03	-18067	-4644.7	268.523	626.921	0	-22.6068	-80.898	-568.827	19128.9	-6234.37	4676.46	289.04	166.371	0	10.5976	7.49577	-12.0055	2954.26	-519.031	3004.56	-354.233	-46.0746	0	7.90563	7.15058	-69.4918	-19887.3	-143601	-5939.72	-2980.44	486.183	0
409	8	-70.7676	105.698	-578.475	-9744.25	-17940.4	-4615.97	268.987	626.845	0	-21.9617	-80.6631	-571.158	19075.4	-5885.25	4762.02	289.696	166.602	0	10.5508	7.55445	-12.2678	2949.29	-517.092	3000.96	-353.15	-40.4088	0	8.03226	7.06585	-67.2843	-19885.6	-143730	-5983.7	-3050.17	495.545	0
409	9	-69.6777	106.391	-583.274	-9772.39	-17792.6	-4590.62	269.495	626.754	0	-21.2751	-80.4407	-573.607	19023.9	-5515.49	4845.56	290.385	166.835	0	10.5165	7.62916	-12.4615	2949.17	-511.571	3004.41	-352.052	-36.6634	0	8.13472	7.04721	-65.4532	-19884.2	-143865	-6027.43	-3111.99	503.793	0
410	0	-68.5496	107.046	-588.536	-9788.62	-17611	-4569.29	270.077	626.632	0	-20.5442	-80.2249	-576.183	18973.2	-5132.32	4926.56	291.093	167.071	0	10.5035	7.70798	-12.5981	2952.03	-503.68	3011.31	-350.981	-34.3231	0	8.21659	7.10182	-64.3119	-19872.1	-144001	-6075.58	-3153.11	508.996	0	-58.1479	44.4576	-1297.2	-522524	140101	32726.8	105.171	403.871	0
410	1	-67.3447	107.647	-594.475	-9783.44	-17375.3	-4553.2	270.772	626.457	0	-19.7605	-80.0005	-578.92	18922.7	-4742.07	5005.82	291.809	167.314	0	10.5113	7.77864	-12.7117	2955.31	-494.276	3018.2	-349.883	-32.4869	0	8.27794	7.23085	-63.939	-19845.3	-144132	-6127.17	-3168.21	510.378	0
410	2	-66.0111	108.167	-601.299	-9747.44	-17059	-4544.14	271.63	626.211	0	-18.9181	-79.7534	-581.84	18872.6	-4348.45	5086.06	292.526	167.564	0	10.534	7.83447	-12.8299	2958.11	-484.468	3022.89	-348.761	-30.5642	0	8.3104	7.43271	-64.1793	-19810.6	-144240	-6177.54	-3161.45	508.676	0
410	3	-64.4871	108.563	-609.163	-9672.97	-16633.4	-4544.6	272.695	625.879	0	-18.0161	-79.4804	-584.929	18822.2	-3953.15	5171.14	293.242	167.821	0	10.5653	7.87376	-12.9526	2962.01	-474.71	3025.05	-347.65	-28.6808	0	8.29889	7.69172	-64.7736	-19780.7	-144303	-6221.58	-3141.81	505.383	0
410	4	-62.6997	108.782	-618.131	-9555.4	-16074.3	-4557.79	273.995	625.459	0	-17.058	-79.1915	-588.151	18770.4	-3556.03	5264.19	293.954	168.086	0	10.6005	7.89452	-13.0645	2969.27	-463.659	3025.54	-346.49	-27.2771	0	8.22885	7.97123	-65.5188	-19768.5	-144310	-6255.34	-3116.58	501.722	0
410	5	-60.565	108.771	-628.153	-9393.5	-15366.9	-4586.59	275.536	624.954	0	-16.0575	-78.9074	-591.454	18715.6	-3154.57	5365.83	294.666	168.357	0	10.6373	7.89183	-13.1624	2980.52	-449.332	3025.17	-345.138	-26.442	0	8.09332	8.22722	-66.3192	-19782.7	-144271	-6276.08	-3089.4	498.296	0
410	6	-57.9931	108.492	-639.071	-9188.48	-14506.3	-4631.42	277.301	624.378	0	-15.0416	-78.6534	-594.771	18656.9	-2744.53	5473.9	295.386	168.632	0	10.6769	7.86273	-13.2599	2994.36	-431.301	3024.08	-343.527	-25.8219	0	7.892	8.42657	-67.1447	-19823.3	-144202	-6282.23	-3061.63	495.233	0
410	7	-54.8989	107.934	-650.685	-8942.18	-13493.8	-4688.33	279.262	623.743	0	-14.0389	-78.4526	-598.032	18594.9	-2322.69	5585.11	296.116	168.906	0	10.723	7.81272	-13.3682	3008.18	-411.832	3021.85	-341.807	-25.0241	0	7.63177	8.55099	-67.9819	-19879.8	-144122	-6274.69	-3034.01	492.429	0
410	8	-51.2118	107.118	-662.837	-8655.93	-12333.7	-4749.46	281.393	623.059	0	-13.0637	-78.32	-601.18	18530.9	-1889.3	5696.87	296.857	169.176	0	10.7772	7.75454	-13.4873	3018.96	-395.407	3018.03	-340.317	-23.8374	0	7.3418	8.59738	-68.7845	-19938.5	-144049	-6256.74	-3008.2	489.869	0
410	9	-46.8827	106.086	-675.433	-8330.64	-11032.7	-4805.65	283.666	622.334	0	-12.1131	-78.2572	-604.203	18466.6	-1447.42	5807.69	297.604	169.436	0	10.838	7.701	-13.6027	3024.08	-386.744	3013.22	-339.431	-22.3146	0	7.07577	8.58349	-69.4702	-19986.9	-143987	-6232.06	-2986.65	487.705	0
411	0	-41.8878	104.888	-688.421	-7967.11	-9601.63	-4849.17	286.053	621.573	0	-11.169	-78.2488	-607.14	18403.8	-999.595	5916.6	298.354	169.688	0	10.9	7.65926	-13.6789	3022.31	-388.309	3009.15	-339.388	-20.9473	0	6.88272	8.54197	-70.0038	-20015	-143938	-6203.41	-2970.15	485.913	0	0.356772	36.0253	-1448.53	-599749	200232	-473.314	137.634	414.713	0
411	1	-36.2364	103.574	-701.745	-7566.49	-8055.88	-4875.13	288.52	620.782	0	-10.2047	-78.2677	-610.065	18343.7	-546.007	6022.77	299.105	169.932	0	10.9538	7.62875	-13.6732	3014.18	-399.01	3007.6	-340.182	-20.445	0	6.78218	8.49547	-70.4239	-20020.4	-143899	-6172.69	-2957.33	484.284	0
411	2	-29.9795	102.18	-715.309	-7131.75	-6415.3	-4881.52	291.031	619.97	0	-9.1975	-78.2874	-613.036	18287.1	-86.0209	6125.09	299.86	170.17	0	10.9864	7.60385	-13.5688	3001.25	-414.936	3009.41	-341.58	-21.1872	0	6.76694	8.44086	-70.7483	-20012.8	-143869	-6142.01	-2947.53	482.874	0
411	3	-23.2098	100.734	-728.96	-6669.26	-4702.83	-4868.22	293.549	619.149	0	-8.13828	-78.2889	-616.075	18233.6	379.258	6222.09	300.616	170.404	0	10.9839	7.58079	-13.3926	2986.23	-431.461	3014.23	-343.216	-22.9765	0	6.81774	8.36485	-70.9316	-20005.2	-143844	-6114.41	-2941.93	482.035	0
411	4	-16.0537	99.2601	-742.507	-6188.62	-2942.46	-4835.58	296.037	618.335	0	-7.03147	-78.2657	-619.179	18182.6	846.947	6312.12	301.368	170.634	0	10.938	7.56262	-13.1961	2973.13	-445.415	3020.68	-344.754	-25.3038	0	6.91068	8.26829	-70.9102	-19998.8	-143821	-6091.67	-2942.21	482.03	0
411	5	-8.65336	97.7841	-755.725	-5700.71	-1158.92	-4783.61	298.466	617.543	0	-5.89017	-78.2273	-622.335	18133.1	1314.26	6393.92	302.112	170.863	0	10.8558	7.55501	-13.0096	2965.79	-456.371	3026.86	-346.08	-27.969	0	7.01249	8.16692	-70.6117	-19987	-143799	-6071.9	-2950.48	483.055	0
411	6	-1.15097	96.3338	-768.349	-5215.52	621.364	-4711.92	300.809	616.788	0	-4.7306	-78.1982	-625.53	18083.6	1779.75	6467.32	302.845	171.091	0	10.7589	7.55911	-12.826	2965.97	-465.928	3031.65	-347.327	-31.2469	0	7.07689	8.0784	-69.9747	-19968.3	-143784	-6052.47	-2968.79	485.364	0
411	7	6.31826	94.9397	-780.086	-4741.82	2370.1	-4619.87	303.038	616.079	0	-3.56901	-78.2111	-628.736	18033.2	2243.4	6533.27	303.568	171.318	0	10.6704	7.57141	-12.6403	2972.57	-475.51	3035.46	-348.618	-35.1652	0	7.05391	8.01986	-69.0318	-19949.9	-143776	-6034.44	-2996.75	488.996	0
411	8	13.627	93.6394	-790.655	-4288.53	4057.38	-4507.01	305.132	615.424	0	-2.41947	-78.2974	-631.925	17982.2	2705.76	6593.11	304.282	171.544	0	10.6021	7.58756	-12.4731	2982.82	-485.611	3039.46	-349.933	-39.1411	0	6.90658	8.01016	-67.9199	-19942.1	-143766	-6022.07	-3030.69	493.612	0
411	9	20.6572	92.4798	-799.846	-3865.13	5652.4	-4373.92	307.067	614.832	0	-1.28944	-78.479	-635.083	17933.3	3167.29	6647.61	304.987	171.762	0	10.5556	7.60387	-12.3449	2995.07	-496.539	3044.9	-351.222	-42.616	0	6.62981	8.05853	-66.8191	-19954	-143730	-6019.23	-3065.04	498.628	0
412	0	27.3008	91.5147	-807.549	-3480.59	7126.1	-4222.3	308.824	614.31	0	-0.17568	-78.7623	-638.229	17889.6	3628.5	6696.69	305.685	171.97	0	10.5304	7.61665	-12.2585	3009.2	-508.259	3053.01	-352.462	-45.4794	0	6.26155	8.14904	-65.9176	-19989.4	-143658	-6027.83	-3093.35	503.248	0	67.7477	26.1839	-1551.82	-647246	245526	-38415.5	159.787	417.414	0
412	1	33.4536	90.7959	-813.748	-3142.51	8453.6	-4053.99	310.389	613.862	0	0.933063	-79.1415	-641.399	17853.9	4090.54	6739.89	306.378	172.164	0	10.5286	7.6217	-12.2062	3023.79	-519.438	3064.23	-353.555	-47.7261	0	5.87389	8.24679	-65.3794	-20041.2	-143562	-6047.67	-3109.83	506.537	0
412	2	39.0077	90.3623	-818.466	-2856.9	9614.7	-3870.05	311.747	613.491	0	2.04804	-79.6066	-644.62	17828.4	4555	6776.81	307.066	172.343	0	10.5529	7.61584	-12.1787	3034.67	-527.291	3077.63	-354.296	-49.1781	0	5.5514	8.31929	-65.2959	-20092.1	-143467	-6075.42	-3111.19	507.709	0
412	3	43.8514	90.2358	-821.73	-2627.77	10593.7	-3671.18	312.892	613.198	0	3.17538	-80.1478	-647.892	17814.3	5023.27	6807.1	307.753	172.504	0	10.6016	7.59856	-12.1597	3037.59	-528.914	3091.15	-354.497	-49.8093	0	5.36345	8.3412	-65.6675	-20122.5	-143389	-6103.67	-3097.55	506.43	0
412	4	47.8786	90.4237	-823.574	-2456.42	11380	-3458.7	313.818	612.983	0	4.31612	-80.7556	-651.195	17810.5	5496.01	6830.03	308.44	172.649	0	10.6664	7.57153	-12.1282	3031.59	-523.477	3101.92	-354.162	-49.9626	0	5.34182	8.29238	-66.4316	-20118.6	-143324	-6123.23	-3071.46	502.846	0
412	5	50.999	90.9215	-824.043	-2341.57	11969.2	-3235.23	314.525	612.842	0	5.46769	-81.4199	-654.496	17814.3	5972.79	6844.59	309.126	172.782	0	10.7374	7.53775	-12.0853	3019.85	-513.859	3106.69	-353.52	-49.8785	0	5.48083	8.17258	-67.4736	-20078.6	-143273	-6129.04	-3037.4	497.577	0
412	6	53.1466	91.714	-823.21	-2280.31	12365.4	-3004.44	315.021	612.77	0	6.62621	-82.1309	-657.759	17822.4	6452.25	6850.09	309.809	172.904	0	10.8095	7.50248	-12.0572	3007.83	-505.728	3103.05	-352.944	-49.4625	0	5.75033	8.00813	-68.5828	-20011.8	-143249	-6123.87	-3002.69	491.79	0
412	7	54.287	92.778	-821.188	-2268.71	12580	-2770.4	315.319	612.763	0	7.78956	-82.8795	-660.949	17833.1	6932.42	6846.38	310.489	173.019	0	10.8825	7.47288	-12.0671	2999.78	-503.256	3090.81	-352.705	-48.592	0	6.10709	7.83596	-69.4836	-19932.2	-143262	-6112.89	-2975.81	486.862	0
412	8	54.4231	94.0866	-818.143	-2301.65	12630.9	-2537.18	315.438	612.813	0	8.95974	-83.6553	-664.05	17846.2	7411.04	6833.36	311.16	173.125	0	10.9556	7.45541	-12.1225	2995.96	-506.072	3071.42	-352.746	-47.1403	0	6.50411	7.68961	-69.9699	-19852.8	-143315	-6096.03	-2962.24	483.733	0
412	9	53.6	95.6121	-814.289	-2372.61	12538.8	-2308.75	315.399	612.914	0	10.1452	-84.4435	-667.06	17861.1	7886.23	6810.88	311.822	173.224	0	11.0235	7.45356	-12.2224	2993.35	-511.695	3046.25	-352.865	-44.9058	0	6.89677	7.59619	-69.9776	-19785.2	-143404	-6068.62	-2963.28	482.737	0
413	0	51.9047	97.3237	-809.872	-2472.73	12326.4	-2088.76	315.22	613.053	0	11.3633	-85.222	-669.994	17877.7	8356.7	6779.12	312.473	173.317	0	11.0766	7.46769	-12.355	2988.79	-518.871	3016.6	-352.997	-41.9103	0	7.25144	7.57331	-69.5507	-19741.9	-143518	-6026.99	-2977.5	483.849	0	72.7114	32.2994	-1555.76	-636325	247938	-31425.1	161.041	409.541	0
413	1	49.4573	99.1838	-805.14	-2591.06	12016.5	-1880.67	314.925	613.218	0	12.6372	-85.9663	-672.88	17895.8	8821.65	6738.83	313.11	173.404	0	11.1048	7.49674	-12.4952	2980.63	-527.38	2984.97	-353.207	-38.5416	0	7.55012	7.62041	-68.8113	-19734.4	-143641	-5971.93	-3001.47	486.79	0
413	2	46.3957	101.14	-800.31	-2716.91	11632	-1688.13	314.534	613.395	0	13.9869	-86.659	-675.761	17915	9281.42	6691.1	313.735	173.489	0	11.0989	7.53869	-12.6241	2969.01	-536.812	2954.85	-353.523	-35.1859	0	7.77647	7.70989	-67.958	-19770.3	-143759	-5909.04	-3029.41	490.919	0
413	3	42.8639	103.125	-795.555	-2842.03	11196.2	-1514.83	314.073	613.572	0	15.421	-87.2944	-678.672	17934.6	9737.81	6637.17	314.348	173.574	0	11.0533	7.58734	-12.7453	2956.24	-546.382	2929.79	-353.869	-31.9475	0	7.90742	7.79862	-67.2266	-19847.4	-143862	-5846.6	-3053.96	495.232	0
413	4	39.0043	105.052	-790.997	-2960.34	10731.5	-1363.96	313.567	613.743	0	16.9324	-87.8754	-681.633	17953.6	10192	6578.54	314.952	173.661	0	10.9712	7.63188	-12.8722	2945.58	-555.341	2912.85	-354.143	-28.8327	0	7.93826	7.85781	-66.8304	-19948.7	-143942	-5793.02	-3067.84	498.498	0
413	5	34.9504	106.828	-786.701	-3066.7	10258.1	-1238.06	313.039	613.898	0	18.4983	-88.4106	-684.638	17971.1	10643.1	6517.2	315.546	173.751	0	10.8668	7.66257	-13.0074	2938.67	-563.543	2906.11	-354.325	-25.9234	0	7.90177	7.88427	-66.9167	-20050.4	-143990	-5755.11	-3065.79	499.632	0
413	6	30.8233	108.36	-782.684	-3156.29	9794.9	-1139.15	312.515	614.033	0	20.0871	-88.9152	-687.648	17986.6	11088.6	6455.32	316.125	173.843	0	10.7594	7.67411	-13.1466	2933.8	-571.095	2910.29	-354.441	-23.161	0	7.84274	7.8837	-67.5076	-20136	-144011	-5737.87	-3047.26	498.277	0
413	7	26.7333	109.569	-778.941	-3224.46	9360.05	-1068.52	312.016	614.14	0	21.6695	-89.4087	-690.611	17999.7	11526.9	6394.44	316.691	173.937	0	10.6662	7.66306	-13.2915	2926.98	-577.198	2924.71	-354.426	-20.2135	0	7.78943	7.85325	-68.4757	-20200.4	-144019	-5744.42	-3017.21	495.002	0
413	8	22.7832	110.401	-775.487	-3266.79	8970.4	-1026.26	311.567	614.213	0	23.2235	-89.9081	-693.49	18010.9	11956.7	6335.45	317.241	174.029	0	10.5965	7.62668	-13.4388	2915.34	-580.071	2946.86	-354.164	-16.9344	0	7.75353	7.78281	-69.594	-20244.7	-144026	-5773.91	-2983.51	490.897	0
413	9	19.0719	110.833	-772.371	-3279.51	8640.04	-1011.45	311.186	614.246	0	24.7366	-90.4222	-696.288	18021.1	12377.3	6279.06	317.776	174.118	0	10.5515	7.56601	-13.5634	2899.76	-578.002	2972.41	-353.615	-13.7921	0	7.7314	7.67345	-70.6102	-20270.3	-144039	-5820.75	-2953.92	487.074	0
414	0	15.6951	110.866	-769.691	-3259.67	8379.54	-1022.61	310.887	614.235	0	26.2063	-90.9487	-699.047	18031.7	12787.8	6226.23	318.293	174.205	0	10.5282	7.48814	-13.6343	2883.7	-570.08	2996.68	-352.812	-11.5031	0	7.70762	7.55108	-71.3281	-20277.2	-144059	-5878.28	-2933.67	484.281	0	59.1794	28.3915	-1562.65	-628366	252679	-18981.7	162.95	402.524	0
414	1	12.742	110.527	-767.57	-3205.4	8195.67	-1057.64	310.677	614.176	0	27.6387	-91.4755	-701.829	18044.4	13187.6	6177.7	318.79	174.29	0	10.5224	7.40429	-13.6449	2869.77	-556.57	3016.53	-351.79	-10.3189	0	7.67405	7.45518	-71.6822	-20266.7	-144082	-5942.04	-2924.02	482.729	0
414	2	10.285	109.854	-766.104	-3115.97	8091.38	-1113.69	310.562	614.067	0	29.0367	-91.9869	-704.684	18059.8	13576.8	6133.61	319.267	174.372	0	10.5304	7.32478	-13.6156	2857.96	-538.883	3031.2	-350.578	-9.90286	0	7.63932	7.40852	-71.7637	-20247	-144102	-6009.59	-2922	482.134	0
414	3	8.37001	108.889	-765.338	-2992.05	8067.08	-1187.43	310.541	613.909	0	30.3929	-92.4682	-707.637	18077.2	13954.8	6093.11	319.72	174.454	0	10.5488	7.25661	-13.5623	2847.14	-519.198	3041.43	-349.282	-9.93018	0	7.61534	7.39966	-71.7672	-20229.7	-144113	-6079.4	-2922.06	481.88	0
414	4	7.0142	107.673	-765.257	-2836.24	8122.17	-1275.57	310.614	613.706	0	31.6971	-92.9078	-710.679	18094	14320.9	6054.46	320.151	174.54	0	10.5725	7.20553	-13.4743	2836.98	-500.281	3047.6	-348.129	-10.5479	0	7.60283	7.39978	-71.855	-20216.9	-144120	-6150.81	-2919.7	481.357	0
414	5	6.20679	106.244	-765.79	-2652.75	8254.9	-1375.28	310.78	613.464	0	32.9423	-93.2965	-713.766	18107.8	14672.9	6015.89	320.557	174.631	0	10.5942	7.17747	-13.3341	2827.7	-484.881	3049.68	-347.364	-12.0644	0	7.58932	7.39408	-72.0466	-20197	-144128	-6221.13	-2914.48	480.333	0
414	6	5.91168	104.638	-766.827	-2446.52	8461.28	-1484.07	311.034	613.19	0	34.1223	-93.6288	-716.82	18117.5	15008	5976.41	320.937	174.725	0	10.6104	7.17695	-13.1494	2819.94	-474.297	3048.85	-347.07	-14.453	0	7.55615	7.39049	-72.2739	-20159.7	-144141	-6282.17	-2908.37	478.934	0
414	7	6.07536	102.889	-768.244	-2223.05	8734.65	-1599.33	311.37	612.894	0	35.2295	-93.9064	-719.76	18123.9	15323.4	5936.44	321.29	174.82	0	10.6243	7.20477	-12.9555	2815.34	-467.668	3047.16	-347.098	-17.3091	0	7.49605	7.39714	-72.5005	-20110.6	-144161	-6323.6	-2902.42	477.385	0
414	8	6.63879	101.036	-769.946	-1988.23	9066.79	-1717.8	311.776	612.582	0	36.2585	-94.1381	-722.531	18127.9	15617.6	5897.85	321.615	174.911	0	10.6413	7.25737	-12.7914	2815.57	-463.32	3045.63	-347.221	-20.1149	0	7.42838	7.40208	-72.7241	-20065.7	-144187	-6339.38	-2896.65	475.915	0
414	9	7.54866	99.1279	-771.891	-1747.31	9449.4	-1835.4	312.242	612.264	0	37.2117	-94.3322	-725.121	18130.7	15892.2	5862.98	321.917	174.996	0	10.6629	7.32784	-12.6744	2821.13	-461.036	3043.67	-347.375	-22.5858	0	7.39187	7.38677	-72.9248	-20034.5	-144204	-6330.13	-2891.43	474.729	0
415	0	8.76376	97.2226	-774.088	-1504.26	9874.42	-1947.63	312.756	611.943	0	38.1015	-94.4914	-727.569	18133.9	16149.7	5833.74	322.197	175.076	0	10.6849	7.40734	-12.5939	2831.49	-462.227	3040.02	-347.702	-24.83	0	7.41888	7.35209	-73.0568	-20015.2	-144200	-6301.31	-2887.81	473.968	0	76.8991	11.2416	-1609.83	-644496	270599	-32338.4	169.837	400.237	0
415	1	10.2511	95.3821	-776.572	-1262.05	10334.6	-2050.49	313.308	611.625	0	38.9456	-94.615	-729.949	18140.1	16389.5	5811.42	322.453	175.149	0	10.6985	7.48724	-12.5313	2845.6	-467.37	3034.01	-348.296	-27.0785	0	7.51099	7.3196	-73.0623	-20000	-144173	-6259.88	-2887.3	473.739	0
415	2	11.9739	93.664	-779.366	-1023.5	10824.2	-2141.25	313.889	611.313	0	39.757	-94.7035	-732.342	18151.4	16608.2	5796.51	322.678	175.215	0	10.6936	7.55972	-12.4782	2862.42	-474.757	3026.39	-349.047	-29.3932	0	7.63974	7.3171	-72.8886	-19981.8	-144133	-6212.27	-2891.44	474.142	0
415	3	13.8831	92.1123	-782.443	-791.579	11337.6	-2218.54	314.49	611.012	0	40.5378	-94.7585	-734.793	18168.3	16803.8	5788.11	322.869	175.274	0	10.6667	7.61738	-12.435	2881.53	-483.145	3018.77	-349.854	-31.7282	0	7.77076	7.36832	-72.499	-19957.3	-144089	-6162.63	-2901.46	475.276	0
415	4	15.9223	90.7534	-785.737	-568.667	11867.9	-2281.78	315.104	610.724	0	41.279	-94.7814	-737.296	18189.4	16976.4	5783.98	323.025	175.33	0	10.624	7.65541	-12.4042	2903.57	-494.515	3012.43	-350.867	-34.0794	0	7.88452	7.47548	-71.8875	-19928.8	-144047	-6111.37	-2917.78	477.222	0
415	5	18.0353	89.5959	-789.151	-355.668	12406.7	-2330.61	315.722	610.451	0	41.9632	-94.777	-739.801	18212.9	17125.2	5781.89	323.148	175.381	0	10.5778	7.67489	-12.3918	2929.63	-512.41	3007.93	-352.351	-36.4176	0	7.9794	7.60432	-71.0981	-19905.7	-144011	-6057.41	-2939.52	479.975	0
415	6	20.1715	88.6331	-792.578	-152.805	12945.4	-2364.67	316.333	610.193	0	42.5676	-94.7588	-742.23	18237.8	17247.5	5780.71	323.237	175.428	0	10.5391	7.68088	-12.4065	2959.22	-537.888	3005.5	-354.355	-38.5216	0	8.05558	7.70213	-70.2218	-19899.9	-143983	-6003.76	-2964.41	483.387	0
415	7	22.2893	87.8522	-795.923	38.7835	13476	-2383.75	316.931	609.951	0	43.0691	-94.7466	-744.513	18263.8	17339	5780.02	323.289	175.469	0	10.5121	7.67791	-12.4536	2989.88	-567.682	3005.25	-356.584	-40.0815	0	8.09968	7.73469	-69.3764	-19918.2	-143964	-5959.02	-2989.12	487.103	0
415	8	24.3588	87.2439	-799.136	216.884	13992.3	-2387.86	317.509	609.729	0	43.448	-94.7603	-746.611	18291.7	17396.8	5779.14	323.301	175.5	0	10.4952	7.66984	-12.5286	3018.64	-594.941	3007.06	-358.487	-40.94	0	8.09622	7.70838	-68.688	-19957.8	-143949	-5931.51	-3009.69	490.557	0
415	9	26.3665	86.8053	-802.225	379.223	14491	-2377.07	318.064	609.527	0	43.6952	-94.8129	-748.525	18322.5	17419.3	5777.12	323.272	175.522	0	10.4864	7.66087	-12.6168	3042	-611.935	3010.5	-359.502	-41.108	0	8.04874	7.66691	-68.2707	-20007.3	-143932	-5922.28	-3022.25	493.058	0
416	0	28.3158	86.5389	-805.24	523.836	14969.8	-2351.31	318.591	609.349	0	43.8141	-94.9039	-750.289	18357.6	17405	5773.27	323.198	175.533	0	10.4875	7.65301	-12.6894	3055.81	-614.418	3014.77	-359.42	-40.8155	0	7.97952	7.66318	-68.1957	-20054.2	-143912	-5924.49	-3024.27	494.068	0	96.7316	7.11739	-1657.73	-664793	288257	-45130.2	176.156	400.797	0
416	1	30.2172	86.4476	-808.241	649.12	15426.2	-2310.71	319.086	609.197	0	43.8144	-95.0222	-751.953	18397.8	17351.3	5767.3	323.075	175.533	0	10.5011	7.64495	-12.7048	3057.61	-604.016	3018.56	-358.542	-40.6653	0	7.9163	7.72529	-68.4611	-20091.3	-143884	-5928.64	-3015.69	493.47	0
416	2	32.0742	86.528	-811.245	754.037	15856.5	-2256.32	319.546	609.071	0	43.7014	-95.1555	-753.55	18444.3	17257	5758.82	322.901	175.523	0	10.527	7.63585	-12.6268	3048.95	-586.261	3020.36	-357.43	-41.4659	0	7.88258	7.84333	-69.0012	-20118.8	-143840	-5927.55	-2998.6	491.572	0
416	3	33.8777	86.7666	-814.219	838.102	16257.1	-2190.25	319.967	608.971	0	43.4734	-95.2996	-755.069	18498	17121.9	5747.43	322.676	175.502	0	10.5637	7.62813	-12.4472	3033.92	-567.306	3019.13	-356.577	-43.7438	0	7.88301	7.98185	-69.6995	-20140.6	-143772	-5917.06	-2976.74	488.964	0
416	4	35.6107	87.1433	-817.098	901.816	16625	-2115.13	320.346	608.896	0	43.1245	-95.4604	-756.473	18559.6	16946.3	5733.34	322.402	175.466	0	10.6105	7.62576	-12.1938	3015.93	-551.965	3015.12	-356.266	-47.3338	0	7.89385	8.11025	-70.3957	-20158.4	-143685	-5896.12	-2955.11	486.359	0
416	5	37.2514	87.6353	-819.812	946.957	16958.3	-2033.2	320.686	608.845	0	42.6479	-95.6518	-757.711	18629.3	16730.7	5717.33	322.081	175.414	0	10.6669	7.63218	-11.9186	2996.76	-541.998	3010.1	-356.475	-51.4344	0	7.88351	8.23022	-70.9438	-20168.3	-143603	-5868.38	-2938.18	484.285	0
416	6	38.7755	88.219	-822.293	975.777	17257.4	-1945.92	320.987	608.813	0	42.0349	-95.8918	-758.72	18706.6	16475.6	5699.81	321.715	175.345	0	10.7316	7.64905	-11.6716	2977.66	-535.202	3006.5	-356.855	-55.1202	0	7.84235	8.37317	-71.2839	-20166.5	-143553	-5840.23	-2927.82	482.904	0
416	7	40.1613	88.8719	-824.49	990.1	17523.1	-1854.35	321.253	608.799	0	41.2744	-96.1984	-759.434	18791	16182.4	5680.46	321.309	175.257	0	10.8032	7.67387	-11.485	2960.1	-527.653	3006.36	-356.943	-57.7354	0	7.7833	8.57741	-71.4436	-20155.6	-143546	-5816.72	-2923.22	482.119	0
416	8	41.3976	89.5748	-826.378	991.237	17755.9	-1759.72	321.486	608.801	0	40.3581	-96.5851	-759.809	18881.3	15853.5	5658.84	320.865	175.15	0	10.8787	7.69958	-11.3783	2945.85	-516.95	3011.06	-356.433	-58.9014	0	7.71914	8.8737	-71.4752	-20142.5	-143575	-5801.43	-2922.74	481.81	0
416	9	42.4879	90.3169	-827.974	980.485	17956.5	-1663.83	321.687	608.816	0	39.2918	-97.0565	-759.851	18976	15491.1	5635.27	320.387	175.027	0	10.9527	7.71797	-11.3598	2936.91	-502.329	3021.03	-355.22	-58.536	0	7.64534	9.27002	-71.4022	-20132.7	-143631	-5798.65	-2925.58	481.962	0
417	0	43.4515	91.1003	-829.348	959.764	18125.8	-1569.11	321.856	608.843	0	38.1009	-97.6043	-759.629	19073.8	15096.4	5611.24	319.873	174.891	0	11.0185	7.72297	-11.4275	2934.84	-483.505	3035.44	-353.311	-56.8213	0	7.54112	9.72868	-71.2248	-20130.5	-143704	-5812.94	-2931.62	482.633	0	96.2085	11.7875	-1673.63	-674077	292904	-49293.9	177.249	402.613	0
417	1	44.3149	91.9347	-830.606	931.744	18263.9	-1477.94	321.989	608.878	0	36.8222	-98.2072	-759.243	19174.6	14669.2	5589.26	319.321	174.745	0	11.0704	7.71085	-11.5791	2939.36	-462.069	3051.96	-350.906	-53.851	0	7.38617	10.1715	-70.9403	-20140.7	-143778	-5847.09	-2940.74	483.91	0
417	2	45.0969	92.8242	-831.841	899.01	18369.1	-1392.28	322.082	608.919	0	35.4876	-98.8372	-758.773	19279.4	14210.1	5571.41	318.728	174.591	0	11.105	7.67949	-11.8126	2946.94	-442.339	3067.29	-348.446	-49.4742	0	7.17736	10.522	-70.53	-20165.9	-143828	-5900.67	-2953.24	485.919	0
417	3	45.7995	93.7588	-833.098	862.93	18438.3	-1313.88	322.132	608.964	0	34.1149	-99.4698	-758.249	19387.4	13721.5	5558.1	318.096	174.431	0	11.1201	7.62892	-12.1182	2952.02	-428.584	3078.48	-346.367	-43.6032	0	6.9301	10.7352	-69.9547	-20202.7	-143834	-5968.77	-2970.11	488.797	0
417	4	46.4098	94.7169	-834.366	823.179	18468.4	-1244.41	322.135	609.013	0	32.7114	-100.09	-757.655	19496.5	13208.6	5548.33	317.434	174.267	0	11.1139	7.56367	-12.4767	2951.22	-422.927	3083.87	-344.897	-36.5392	0	6.67063	10.7913	-69.2112	-20243.8	-143791	-6041.14	-2991.57	492.494	0
417	5	46.9072	95.672	-835.598	778.001	18457.8	-1185.4	322.089	609.069	0	31.2778	-100.692	-756.951	19604.7	12677.6	5540.56	316.748	174.1	0	11.0864	7.4936	-12.8531	2945.75	-426.102	3083.06	-344.152	-29.1867	0	6.42665	10.6881	-68.395	-20279.8	-143705	-6104.85	-3015.11	496.51	0
417	6	47.2678	96.596	-836.723	724.993	18406.8	-1138.33	321.999	609.134	0	29.81	-101.284	-756.103	19711.3	12133.3	5533.56	316.047	173.93	0	11.0398	7.42926	-13.1844	2939.79	-437.004	3076.96	-344.146	-22.9746	0	6.21481	10.4499	-67.6832	-20297.2	-143593	-6149.57	-3035.55	499.885	0
417	7	47.4678	97.4624	-837.664	662.016	18316.8	-1104.12	321.867	609.21	0	28.3023	-101.874	-755.085	19815.9	11578.6	5526.77	315.334	173.757	0	10.9797	7.3773	-13.4008	2937.26	-451.298	3067.97	-344.677	-19.1856	0	6.03618	10.1274	-67.2324	-20284.6	-143466	-6170.66	-3047.89	501.71	0
417	8	47.4891	98.252	-838.368	587.864	18191.5	-1082.58	321.699	609.299	0	26.755	-102.473	-753.892	19917.9	11014.1	5520.31	314.61	173.58	0	10.9135	7.34251	-13.4661	2939.89	-463.28	3059.26	-345.403	-18.3176	0	5.88315	9.77737	-67.0951	-20248.8	-143332	-6167.51	-3050.25	501.793	0
417	9	47.3279	98.9576	-838.833	502.814	18035.6	-1072.68	321.501	609.401	0	25.1806	-103.083	-752.55	20016.4	10439.7	5515.01	313.872	173.402	0	10.8492	7.33111	-13.3881	2947.41	-469.688	3053.2	-346.082	-20.1509	0	5.7472	9.44034	-67.2346	-20215.7	-143197	-6141.28	-3043.81	500.674	0
418	0	46.9989	99.5857	-839.11	408.856	17853.3	-1073.41	321.276	609.513	0	23.6012	-103.696	-751.113	20111.9	9853.93	5511.88	313.119	173.224	0	10.7941	7.34918	-13.2018	2958.59	-471.655	3050.18	-346.727	-24.1051	0	5.62565	9.13654	-67.5572	-20211.1	-143074	-6097	-3031.82	499.171	0	77.7383	10.932	-1667.92	-674718	283253	-43466.3	171.575	404.393	0
418	1	46.5301	100.151	-839.284	309.264	17647.1	-1084.19	321.026	609.632	0	22.0411	-104.297	-749.656	20206.3	9257.13	5511.12	312.349	173.046	0	10.7522	7.39855	-12.9588	2971.71	-473.732	3049.29	-347.557	-29.3192	0	5.52974	8.87348	-67.9473	-20242.8	-142978	-6045.09	-3018.24	497.918	0
418	2	45.9526	100.666	-839.43	207.755	17418	-1104.78	320.75	609.753	0	20.5161	-104.869	-748.241	20301.7	8652.97	5511.71	311.564	172.867	0	10.7233	7.47471	-12.7219	2984.96	-480.779	3049.64	-348.792	-34.632	0	5.48452	8.64704	-68.3646	-20298.6	-142926	-5997.89	-3004.65	496.918	0
418	3	45.2919	101.134	-839.58	107.471	17165.8	-1135.34	320.446	609.872	0	19.0329	-105.404	-746.897	20399.4	8047.38	5512.32	310.774	172.688	0	10.7048	7.56629	-12.54	2996.05	-494.91	3050.64	-350.467	-38.9199	0	5.51429	8.43864	-68.8863	-20357	-142939	-5965.88	-2989	495.516	0
418	4	44.5636	101.545	-839.716	9.86368	16889.7	-1176.28	320.114	609.988	0	17.5906	-105.901	-745.622	20498.5	7445.7	5512.24	309.986	172.508	0	10.6944	7.65502	-12.4273	3002.08	-514.141	3051.47	-352.372	-41.5718	0	5.62672	8.22853	-69.617	-20400	-143026	-5957.21	-2968.48	493.032	0
418	5	43.7717	101.883	-839.77	-85.7121	16589.6	-1227.97	319.755	610.102	0	16.1773	-106.368	-744.387	20596.7	6850.94	5511.71	309.203	172.331	0	10.6905	7.71938	-12.3776	3000.54	-533.628	3051.3	-354.112	-42.4172	0	5.80978	8.01641	-70.5777	-20420.8	-143185	-5976.96	-2942.75	489.338	0
418	6	42.9106	102.128	-839.647	-180.873	16267	-1290.4	319.374	610.215	0	14.7703	-106.821	-743.141	20690.1	6264.19	5511.62	308.429	172.159	0	10.6926	7.74394	-12.3851	2990.08	-549.19	3050.34	-355.343	-41.4248	0	6.04208	7.8173	-71.6726	-20419	-143400	-6023.5	-2914.77	484.892	0
418	7	41.9724	102.263	-839.261	-276.569	15924.1	-1363.03	318.974	610.33	0	13.346	-107.279	-741.826	20775.1	5685.97	5512.86	307.665	171.995	0	10.7024	7.7275	-12.4406	2971.96	-559.653	3049.66	-355.986	-38.8924	0	6.29926	7.64062	-72.7303	-20398.1	-143650	-6086.13	-2889.1	480.462	0
418	8	40.9551	102.284	-838.567	-372.591	15562.7	-1444.91	318.559	610.444	0	11.8912	-107.751	-740.407	20850.3	5118.03	5516.02	306.912	171.839	0	10.7215	7.68232	-12.5175	2951.38	-565.866	3049.93	-356.206	-35.7806	0	6.54802	7.48497	-73.5832	-20366.9	-143896	-6150.64	-2869.56	476.788	0
418	9	39.8675	102.198	-837.583	-468.124	15183.1	-1535.04	318.127	610.559	0	10.4085	-108.237	-738.886	20916.2	4563.99	5521.53	306.177	171.692	0	10.7466	7.62672	-12.5754	2935.46	-568.53	3050.93	-356.21	-33.429	0	6.74912	7.34665	-74.1319	-20333.1	-144099	-6208.43	-2857.82	474.283	0
419	0	38.7289	102.033	-836.394	-561.942	14784.8	-1632.13	317.677	610.672	0	8.91727	-108.727	-737.308	20975.5	4026.71	5529.87	305.461	171.551	0	10.7698	7.57713	-12.5888	2929.48	-566.933	3052.2	-356.035	-32.7045	0	6.87585	7.22244	-74.3582	-20296.9	-144231	-6258.19	-2853.68	472.961	0	53.4369	6.06224	-1647.06	-667756	269021	-36598.4	164.398	405.145	0
419	1	37.5657	101.827	-835.134	-652.58	14368.3	-1734.33	317.205	610.781	0	7.44731	-109.206	-735.758	21032	3506.05	5541.4	304.765	171.415	0	10.7849	7.54319	-12.5683	2934.91	-559.353	3053.58	-355.505	-33.5166	0	6.93036	7.10283	-74.313	-20257.5	-144290	-6300.83	-2855.65	472.598	0
419	2	36.4024	101.613	-833.928	-739.468	13937.1	-1839.94	316.713	610.887	0	6.02638	-109.661	-734.323	21090.2	2999.81	5556.33	304.085	171.279	0	10.792	7.52786	-12.544	2949.65	-544.913	3055.07	-354.44	-35.1452	0	6.94594	6.97253	-74.1013	-20221.3	-144290	-6336.8	-2861.2	472.888	0
419	3	35.2538	101.412	-832.842	-823.864	13497.5	-1947.96	316.207	610.989	0	4.66931	-110.092	-733.064	21153.6	2505.77	5574.76	303.418	171.144	0	10.7937	7.53042	-12.5381	2970.05	-525.152	3057.14	-352.884	-36.8819	0	6.97209	6.828	-73.8452	-20200.7	-144260	-6366.6	-2867.54	473.555	0
419	4	34.121	101.232	-831.874	-908.191	13057.1	-2057.5	315.696	611.092	0	3.37739	-110.508	-731.997	21222.6	2022.62	5596.46	302.763	171.007	0	10.7911	7.54866	-12.5533	2993.69	-504.037	3060.53	-351.152	-38.4784	0	7.04836	6.69153	-73.6024	-20205.8	-144223	-6390.78	-2873.48	474.527	0
419	5	32.994	101.07	-830.964	-994.151	12621.2	-2167.21	315.189	611.196	0	2.1451	-110.925	-731.09	21296	1549.99	5620.39	302.12	170.871	0	10.7862	7.57982	-12.5781	3020.08	-486.393	3065.61	-349.67	-40.1054	0	7.18243	6.60379	-73.3035	-20235.6	-144193	-6409.6	-2881.07	476.052	0
419	6	31.8581	100.917	-830.01	-1081.95	12192	-2275.7	314.689	611.304	0	0.96382	-111.355	-730.283	21371.9	1087.65	5644.6	301.489	170.735	0	10.7834	7.61976	-12.5996	3048.66	-475.814	3072.03	-348.764	-41.9651	0	7.34591	6.60684	-72.8184	-20275	-144174	-6423.38	-2893.9	478.433	0
419	7	30.701	100.763	-828.908	-1171.64	11769.9	-2381.77	314.199	611.413	0	-0.177288	-111.811	-729.507	21448.7	635.237	5666.75	300.871	170.598	0	10.7856	7.66103	-12.6047	3077.04	-473.371	3079.09	-348.555	-44.1184	0	7.48729	6.73016	-72.0614	-20304.8	-144167	-6431.65	-2914.62	481.771	0
419	8	29.5182	100.6	-827.585	-1264.34	11355.1	-2484.36	313.721	611.528	0	-1.28724	-112.296	-728.708	21525.6	192.135	5684.76	300.264	170.461	0	10.7906	7.69414	-12.5768	3101.42	-477.907	3086.45	-348.999	-46.598	0	7.55754	6.9751	-70.9912	-20313.4	-144176	-6431.57	-2944.9	486.14	0
419	9	28.3187	100.439	-826.031	-1361.65	10947.3	-2582.42	313.253	611.648	0	-2.36748	-112.808	-727.859	21602.2	-242.631	5697.26	299.667	170.321	0	10.7928	7.71197	-12.5024	3118.58	-487.388	3094.33	-349.984	-49.4382	0	7.53451	7.30309	-69.6116	-20301.1	-144198	-6418.91	-2985.46	491.634	0
420	0	27.1262	100.3	-824.297	-1464.71	10543.7	-2675.19	312.791	611.777	0	-3.40959	-113.327	-726.97	21678.6	-669.818	5703.84	299.079	170.179	0	10.7894	7.71141	-12.3807	3127.68	-500.877	3102.92	-351.456	-52.6261	0	7.425	7.64673	-68.0325	-20276.1	-144229	-6391.1	-3034	498.035	0	33.296	0.738359	-1619.57	-656199	255949	-30382	158.49	404.734	0
420	1	25.9722	100.21	-822.474	-1574.11	10140.1	-2762.43	312.329	611.914	0	-4.40064	-113.832	-726.078	21755	-1089.05	5705.48	298.5	170.038	0	10.7848	7.69213	-12.2187	3130.87	-520.122	3111.5	-353.568	-56.2364	0	7.2574	7.9461	-66.4772	-20245.5	-144264	-6348.62	-3084.12	504.548	0
420	2	24.8819	100.189	-820.641	-1690.21	9733.89	-2844.56	311.861	612.06	0	-5.33317	-114.307	-725.216	21830.4	-1497.71	5704.39	297.935	169.898	0	10.7874	7.65647	-12.0254	3132.03	-547.683	3118.35	-356.544	-60.4519	0	7.07946	8.17981	-65.2161	-20209.1	-144294	-6296.04	-3126.55	509.878	0
420	3	23.8651	100.241	-818.831	-1813.39	9325.08	-2922.4	311.388	612.215	0	-6.20941	-114.751	-724.384	21902.3	-1891.34	5703.21	297.389	169.764	0	10.802	7.6098	-11.8192	3133.76	-582.746	3121.35	-360.305	-65.142	0	6.93973	8.35727	-64.4951	-20162.2	-144312	-6244.33	-3151.56	512.615	0
420	4	22.9189	100.361	-817.035	-1943.82	8914.21	-2996.6	310.91	612.379	0	-7.03759	-115.169	-723.56	21967.6	-2266.92	5703.63	296.867	169.639	0	10.8255	7.55919	-11.6301	3135.3	-619.832	3118.73	-364.296	-69.5851	0	6.86016	8.49021	-64.4485	-20100.4	-144315	-6207.8	-3153.23	511.884	0
420	5	22.0314	100.54	-815.207	-2080.78	8500.31	-3067.19	310.427	612.552	0	-7.8285	-115.567	-722.715	22024.7	-2625.59	5705.36	296.367	169.525	0	10.8486	7.51037	-11.4932	3134.65	-651.304	3109.68	-367.669	-72.7399	0	6.83475	8.58435	-65.0351	-20018.7	-144303	-6195.83	-3132.84	507.814	0
420	6	21.1837	100.765	-813.293	-2222.32	8082.04	-3133.57	309.937	612.733	0	-8.594	-115.951	-721.815	22074.2	-2971.51	5706.3	295.883	169.418	0	10.86	7.4661	-11.4407	3131.66	-671.231	3094.64	-369.671	-73.7303	0	6.84852	8.645	-66.0897	-19916.5	-144269	-6208.87	-3096.93	501.356	0
420	7	20.3534	101.027	-811.246	-2365.77	7659.9	-3195.17	309.442	612.916	0	-9.3452	-116.325	-720.817	22117.5	-3309.09	5703.98	295.409	169.316	0	10.8508	7.42675	-11.4865	3127.24	-677.451	3075.33	-369.978	-72.2534	0	6.89264	8.68011	-67.4053	-19808.4	-144212	-6241.43	-3053.48	493.871	0
420	8	19.5237	101.316	-809.06	-2509.17	7237.68	-3251.9	308.946	613.101	0	-10.0905	-116.694	-719.69	22155.1	-3640.97	5697.38	294.941	169.216	0	10.8177	7.39228	-11.6125	3120.33	-670.198	3054.62	-368.713	-68.7034	0	6.96735	8.70118	-68.7422	-19717.6	-144135	-6285.78	-3010.75	486.834	0
420	9	18.691	101.633	-806.769	-2651.94	6821.38	-3303.86	308.455	613.287	0	-10.833	-117.063	-718.431	22187.2	-3968.01	5687.61	294.477	169.117	0	10.7638	7.36363	-11.776	3108.14	-650.662	3035.9	-366.253	-63.9372	0	7.06914	8.71152	-69.8648	-19655.7	-144046	-6332.75	-2975.79	481.339	0
421	0	17.8683	101.985	-804.439	-2794.75	6415.84	-3350.94	307.976	613.474	0	-11.5676	-117.432	-717.073	22214.7	-4292.05	5677	294.014	169.02	0	10.696	7.34223	-11.9326	3089.6	-621.01	3021.98	-363.043	-58.9222	0	7.17885	8.69634	-70.6521	-19619.8	-143958	-6372.98	-2951.56	477.696	0	18.3035	0.823689	-1588.77	-642412	238267	-24765.3	149.983	403.904	0
421	1	17.0794	102.384	-802.15	-2938.67	6022.17	-3392.36	307.508	613.664	0	-12.2833	-117.795	-715.678	22239.3	-4617.66	5668.22	293.548	168.926	0	10.6217	7.3286	-12.0517	3067.14	-583.933	3014.07	-359.452	-54.4993	0	7.27557	8.63767	-71.1254	-19607.3	-143877	-6401	-2936.86	475.672	0
421	2	16.3459	102.842	-799.967	-3083.81	5637.69	-3426.76	307.047	613.855	0	-12.9685	-118.148	-714.303	22262.8	-4950.84	5663.68	293.069	168.833	0	10.5486	7.32399	-12.1232	3045.18	-542.906	3011.61	-355.782	-51.1867	0	7.35753	8.52927	-71.3406	-19622.6	-143809	-6416.7	-2929.8	475.054	0
421	3	15.6777	103.365	-797.922	-3228.48	5258.47	-3452.87	306.59	614.046	0	-13.6186	-118.494	-712.977	22286.2	-5296.43	5663.97	292.571	168.742	0	10.4832	7.33256	-12.1619	3027.37	-503.263	3013.19	-352.38	-48.923	0	7.43661	8.37236	-71.3061	-19667.4	-143757	-6420.97	-2930.05	475.816	0
421	4	15.0726	103.946	-796.009	-3370.12	4883.19	-3470.23	306.135	614.234	0	-14.2404	-118.833	-711.688	22310.1	-5655.9	5666.77	292.053	168.652	0	10.4286	7.35876	-12.2013	3015.21	-471.428	3017.46	-349.637	-47.122	0	7.51729	8.17311	-71.0097	-19735.1	-143720	-6412.21	-2937.95	477.921	0
421	5	14.5186	104.568	-794.189	-3507.12	4514.02	-3479.19	305.684	614.416	0	-14.8484	-119.166	-710.401	22334.4	-6026.17	5668.54	291.517	168.561	0	10.3882	7.40346	-12.27	3008.92	-452.301	3023.24	-347.862	-45.2255	0	7.58739	7.95036	-70.4857	-19814.9	-143692	-6388.08	-2952.6	481.12	0
421	6	13.9975	105.206	-792.393	-3639.59	4153.94	-3480.67	305.242	614.593	0	-15.4609	-119.489	-709.059	22358.3	-6400.33	5666.95	290.973	168.468	0	10.3662	7.4638	-12.3687	3007.52	-447.07	3029.65	-347.145	-43.1566	0	7.62896	7.7346	-69.8623	-19895.5	-143669	-6348.49	-2970.45	484.781	0
421	7	13.4918	105.828	-790.549	-3769	3804.13	-3476.15	304.812	614.768	0	-16.0955	-119.807	-707.615	22380	-6770.55	5661.85	290.432	168.373	0	10.3641	7.53469	-12.4696	3008.08	-453.173	3036.29	-347.342	-41.2336	0	7.63288	7.55604	-69.3488	-19963.6	-143650	-6296.27	-2985.41	487.873	0
421	8	12.9916	106.414	-788.613	-3897.58	3464.11	-3467.73	304.393	614.942	0	-16.766	-120.127	-706.047	22398.8	-7131.81	5654.53	289.899	168.276	0	10.3799	7.60864	-12.5351	3006.73	-466.087	3042.89	-348.182	-39.864	0	7.6006	7.43338	-69.1278	-20006.2	-143638	-6237.71	-2991.86	489.41	0
421	9	12.4979	106.953	-786.586	-4027.51	3133.82	-3457.64	303.984	615.12	0	-17.4774	-120.455	-704.37	22416.6	-7483.87	5646.17	289.375	168.175	0	10.4104	7.67552	-12.5303	3001.04	-481.277	3049.04	-349.409	-39.5027	0	7.54141	7.37246	-69.2494	-20013.9	-143638	-6182.82	-2988.21	489.011	0
422	0	12.0234	107.453	-784.52	-4159.53	2815.08	-3447.34	303.588	615.302	0	-18.2216	-120.787	-702.628	22436.9	-7829.74	5637.25	288.857	168.067	0	10.4529	7.72476	-12.4296	2991.9	-495.447	3055.08	-350.86	-40.7071	0	7.46845	7.37949	-69.6464	-19984.2	-143656	-6142.86	-2976.65	486.938	0	7.07738	3.0827	-1553.29	-628365	221403	-20099.2	142.204	404.156	0
422	1	11.5879	107.928	-782.496	-4292.48	2510.28	-3437.41	303.208	615.486	0	-18.9777	-121.113	-700.88	22462.4	-8173.52	5627.96	288.338	167.951	0	10.5055	7.74891	-12.2311	2982.94	-506.6	3062.63	-352.419	-43.882	0	7.38765	7.46083	-70.2066	-19923.8	-143694	-6125.57	-2960.73	483.788	0
422	2	11.2068	108.399	-780.583	-4424.33	2219.17	-3428.07	302.843	615.668	0	-19.721	-121.42	-699.162	22493	-8519.73	5618.17	287.814	167.829	0	10.567	7.74676	-11.9517	2977.11	-513.125	3073.28	-353.933	-49.0949	0	7.289	7.60101	-70.7962	-19845.8	-143740	-6131.91	-2944.34	480.323	0
422	3	10.8832	108.878	-778.793	-4553.02	1937.23	-3419.41	302.487	615.846	0	-20.432	-121.7	-697.476	22526.4	-8871.66	5606.94	287.28	167.703	0	10.6345	7.72273	-11.6078	2974.28	-513.743	3086.68	-355.259	-56.2313	0	7.15434	7.76179	-71.2593	-19761.1	-143780	-6155.41	-2931.69	477.313	0
422	4	10.6092	109.369	-777.082	-4676.8	1657.54	-3411.25	302.133	616.018	0	-21.1022	-121.945	-695.8	22560.1	-9228.63	5592.46	286.737	167.577	0	10.7006	7.68234	-11.222	2971.92	-508.435	3100	-356.307	-64.8295	0	6.97689	7.90333	-71.4413	-19672.2	-143804	-6184.17	-2926.9	475.361	0
422	5	10.3681	109.866	-775.371	-4794.29	1373.83	-3402.98	301.772	616.183	0	-21.7369	-122.153	-694.092	22592	-9586.36	5572.66	286.189	167.451	0	10.7552	7.63044	-10.8428	2967.74	-498.56	3109.35	-356.981	-73.7052	0	6.77633	7.99551	-71.2361	-19573.6	-143814	-6206.76	-2932.84	474.77	0
422	6	10.1355	110.355	-773.57	-4904.71	1082.94	-3393.85	301.4	616.34	0	-22.3558	-122.333	-692.291	22620.2	-9939.38	5546.33	285.643	167.326	0	10.7931	7.57329	-10.5298	2962.36	-486.076	3111.77	-357.162	-81.3317	0	6.59946	8.02201	-70.6231	-19460.2	-143809	-6217.94	-2950.29	475.55	0
422	7	9.88458	110.815	-771.606	-5008.26	785.747	-3383.66	301.018	616.491	0	-22.9879	-122.504	-690.334	22643.1	-10283.3	5514.09	285.104	167.2	0	10.8175	7.51885	-10.3197	2958.84	-473.083	3107.07	-356.843	-86.7178	0	6.49683	7.98214	-69.6931	-19336.8	-143787	-6218.55	-2977.15	477.457	0
422	8	9.59271	111.229	-769.441	-5106.71	485.911	-3373.34	300.632	616.637	0	-23.6608	-122.688	-688.185	22659.6	-10616.7	5478.47	284.573	167.073	0	10.8349	7.47492	-10.2126	2959.7	-461.243	3098.24	-356.164	-89.809	0	6.48676	7.88515	-68.6722	-19220.5	-143749	-6211.48	-3007.26	479.888	0
422	9	9.2485	111.588	-767.084	-5202.89	187.402	-3364.6	300.244	616.783	0	-24.3903	-122.898	-685.848	22670.3	-10942.3	5442.9	284.046	166.946	0	10.8483	7.44766	-10.1828	2965.38	-450.839	3089.19	-355.275	-91.2159	0	6.55059	7.74404	-67.8711	-19132.9	-143700	-6198.45	-3031.25	481.9	0
423	0	8.85644	111.899	-764.588	-5299.27	-107.261	-3358.7	299.86	616.931	0	-25.174	-123.133	-683.379	22677	-11265.7	5410.5	283.515	166.816	0	10.8537	7.43943	-10.2019	2974.36	-441.289	3082.3	-354.256	-91.5504	0	6.66314	7.58007	-67.5187	-19089.8	-143662	-6180.29	-3041.74	482.734	0	-3.86145	3.88541	-1504.36	-609693	204072	-15635	134.96	404.931	0
423	1	8.43385	112.182	-762.024	-5396.83	-397.985	-3355.88	299.478	617.082	0	-25.9926	-123.382	-680.866	22682.7	-11592.4	5382.99	282.974	166.686	0	10.8424	7.4465	-10.2555	2984.33	-432.867	3078.48	-353.208	-90.9964	0	6.81149	7.42863	-67.6492	-19099.8	-143662	-6159.31	-3037.63	482.336	0
423	2	7.99988	112.457	-759.44	-5495.31	-687.31	-3355.6	299.095	617.236	0	-26.819	-123.633	-678.389	22690.1	-11925.2	5360.03	282.421	166.553	0	10.8067	7.45923	-10.3404	2994.09	-427.389	3078.05	-352.332	-89.5536	0	6.98827	7.32592	-68.1569	-19166.6	-143711	-6138.59	-3022.52	481.213	0
423	3	7.56758	112.733	-756.852	-5594.08	-979.121	-3356.93	298.706	617.391	0	-27.6273	-123.874	-675.979	22701.2	-12263.9	5339.86	281.858	166.417	0	10.7458	7.46544	-10.4563	3005.01	-427.311	3080.26	-351.867	-87.3885	0	7.18054	7.28753	-68.8716	-19286.4	-143800	-6118.74	-3001.94	480.034	0
423	4	7.14182	113.006	-754.256	-5692.74	-1276.35	-3358.89	298.308	617.547	0	-28.3984	-124.094	-673.619	22715.9	-12606.9	5320.22	281.285	166.278	0	10.6684	7.45497	-10.6065	3020.02	-434.332	3082.66	-351.95	-84.7344	0	7.36961	7.30296	-69.5614	-19447.8	-143912	-6097.29	-2982.85	479.578	0
423	5	6.7176	113.268	-751.636	-5791.38	-1579.96	-3360.85	297.898	617.705	0	-29.1229	-124.285	-671.268	22732.5	-12951.8	5299.09	280.706	166.135	0	10.588	7.42431	-10.7966	3040.35	-449.413	3082.1	-352.625	-81.6027	0	7.54173	7.34747	-69.9827	-19638.6	-144032	-6071.68	-2972.11	480.621	0
423	6	6.28108	113.508	-748.961	-5890.65	-1889.1	-3362.7	297.478	617.865	0	-29.8022	-124.447	-668.874	22748.3	-13294.3	5275.23	280.124	165.99	0	10.5166	7.37881	-11.0297	3062.98	-472.515	3076.41	-353.84	-77.7029	0	7.69129	7.39805	-69.9786	-19847.1	-144144	-6042.95	-2973.83	483.618	0
423	7	5.8165	113.711	-746.196	-5991.38	-2201.81	-3364.73	297.049	618.029	0	-30.4465	-124.592	-666.398	22760.8	-13631	5248.79	279.545	165.845	0	10.463	7.33068	-11.2989	3081.3	-500.591	3065.34	-355.304	-72.708	0	7.80858	7.43765	-69.4964	-20060.3	-144230	-6017	-2989.36	488.652	0
423	8	5.31396	113.869	-743.313	-6093.86	-2516.39	-3367.21	296.615	618.198	0	-31.0669	-124.737	-663.818	22768.6	-13960.6	5221.27	278.969	165.701	0	10.434	7.29397	-11.5816	3089.32	-528.427	3050.45	-356.627	-66.7445	0	7.87118	7.45216	-68.5441	-20259.9	-144273	-6001.05	-3018.82	495.575	0
423	9	4.77458	113.979	-740.307	-6197.44	-2832.17	-3370.34	296.174	618.371	0	-31.6686	-124.887	-661.145	22771.9	-14285.5	5194.41	278.393	165.557	0	10.4344	7.27803	-11.8393	3085.67	-551.729	3034.38	-357.601	-60.6292	0	7.85159	7.43181	-67.2079	-20422.4	-144261	-5998.54	-3060.48	503.869	0
424	0	4.21273	114.051	-737.22	-6300.92	-3148.96	-3374.43	295.729	618.547	0	-32.2487	-125.034	-658.429	22772.4	-14610	5169.04	277.811	165.414	0	10.4634	7.2835	-12.032	3073.41	-567.56	3019.88	-358.171	-55.4356	0	7.7294	7.37797	-65.7026	-20526.6	-144197	-6007.9	-3108.69	512.416	0	-14.8253	3.95499	-1450	-587963	181918	-11691.8	124.379	405.13	0
424	1	3.65037	114.102	-734.133	-6403	-3466.82	-3379.88	295.278	618.722	0	-32.8022	-125.158	-655.731	22772	-14936.8	5144.28	277.221	165.272	0	10.5139	7.30457	-12.1386	3056.94	-574.262	3009.11	-358.309	-51.837	0	7.49636	7.31256	-64.3403	-20566.7	-144105	-6024.57	-3153.73	519.655	0
424	2	3.10586	114.148	-731.123	-6502.2	-3785.7	-3386.83	294.822	618.893	0	-33.3298	-125.244	-653.09	22772.4	-15265.8	5118.18	276.625	165.131	0	10.5777	7.3345	-12.1598	3039.82	-572.537	3003.71	-358.085	-49.9898	0	7.15873	7.2752	-63.4049	-20554.8	-144016	-6043.38	-3185.37	524.184	0
424	3	2.58832	114.196	-728.223	-6596.9	-4104.87	-3394.95	294.363	619.059	0	-33.8383	-125.284	-650.512	22773.6	-15594.2	5089.39	276.028	164.991	0	10.6496	7.36949	-12.1056	3024.8	-564.933	3004.69	-357.667	-49.8685	0	6.74032	7.30023	-63.0085	-20509.5	-143955	-6060.82	-3198.69	525.504	0
424	4	2.09839	114.245	-725.42	-6685.82	-4423.21	-3403.74	293.903	619.216	0	-34.3342	-125.282	-647.982	22775.2	-15916.7	5057.95	275.436	164.852	0	10.725	7.40783	-11.9879	3014.11	-553.725	3011.79	-357.19	-51.4289	0	6.2843	7.39187	-63.0302	-20446.1	-143929	-6076.35	-3197.5	524.386	0
424	5	1.62814	114.288	-722.668	-6768.84	-4739.93	-3412.99	293.441	619.366	0	-34.823	-125.248	-645.473	22777.3	-16227.3	5024.41	274.86	164.712	0	10.7948	7.44704	-11.8207	3008.28	-539.977	3023.32	-356.681	-54.4926	0	5.85692	7.51977	-63.2128	-20376.4	-143933	-6091.37	-3190.96	522.347	0
424	6	1.1614	114.315	-719.895	-6847.44	-5054.06	-3422.96	292.979	619.512	0	-35.3141	-125.197	-642.942	22779.5	-16522.3	4989.45	274.302	164.57	0	10.848	7.48514	-11.6189	3006.04	-524.562	3036.75	-356.147	-58.7198	0	5.54322	7.64667	-63.3439	-20309.6	-143953	-6106.27	-3186.56	520.624	0
424	7	0.678428	114.316	-717.025	-6924	-5363.46	-3434.13	292.52	619.657	0	-35.8201	-125.154	-640.349	22781.1	-16800.7	4954.03	273.763	164.424	0	10.8791	7.5232	-11.3983	3006	-509.667	3049.89	-355.714	-63.7239	0	5.41261	7.76279	-63.3382	-20250.4	-143972	-6121.25	-3187.06	519.719	0
424	8	0.16425	114.286	-714.002	-7000.52	-5665.18	-3446.49	292.066	619.805	0	-36.349	-125.144	-637.676	22780.3	-17062	4919.26	273.243	164.276	0	10.8911	7.56218	-11.1814	3006.99	-498.786	3061.86	-355.609	-68.9276	0	5.47836	7.87964	-63.1946	-20201.5	-143975	-6140.1	-3192.28	519.67	0
424	9	-0.382882	114.226	-710.822	-7078.17	-5956.77	-3458.83	291.62	619.958	0	-36.899	-125.182	-634.946	22775.6	-17305.5	4886.14	272.745	164.13	0	10.8886	7.59837	-11.0088	3007.96	-494.376	3072.33	-355.908	-73.2332	0	5.70057	7.99473	-62.9763	-20165.3	-143964	-6168.44	-3200	520.205	0
425	0	-0.94824	114.15	-707.549	-7157.22	-6237.53	-3468.57	291.184	620.116	0	-37.4586	-125.269	-632.213	22766.1	-17530.8	4855.29	272.271	163.99	0	10.8728	7.6261	-10.9356	3008.83	-495.461	3080.06	-356.307	-75.1423	0	6.02356	8.08341	-62.8386	-20147.1	-143952	-6207.65	-3204.82	520.616	0	-25.5161	3.68755	-1390.78	-565334	163952	-8282.5	116.412	406.086	0
425	1	-1.50828	114.075	-704.28	-7236.79	-6509.03	-3472.47	290.758	620.276	0	-38.0118	-125.384	-629.529	22752	-17739.4	4826.88	271.821	163.859	0	10.8433	7.6422	-11.0079	3010.1	-498.087	3083.51	-356.248	-73.4486	0	6.3935	8.1221	-62.9621	-20155.9	-143951	-6253.4	-3200.31	520.128	0
425	2	-2.04447	114.012	-701.097	-7315.28	-6773.96	-3467.84	290.338	620.434	0	-38.5448	-125.499	-626.92	22734	-17934.2	4801.28	271.393	163.737	0	10.803	7.64552	-11.2366	3011.13	-498.161	3082.22	-355.334	-67.9748	0	6.74663	8.1048	-63.412	-20197	-143962	-6298.72	-3184.26	518.504	0
425	3	-2.54979	113.963	-698.039	-7391.43	-7034.32	-3454.04	289.923	620.589	0	-39.0454	-125.587	-624.398	22712.9	-18119.6	4779.54	270.981	163.624	0	10.7601	7.6363	-11.5885	3009.73	-494.105	3076.67	-353.637	-59.717	0	7.00924	8.03729	-64.1434	-20260.7	-143977	-6337.83	-3158.62	515.866	0
425	4	-3.02517	113.928	-695.098	-7465.46	-7291.19	-3432.75	289.511	620.74	0	-39.5018	-125.632	-621.968	22689.6	-18298.9	4762.92	270.579	163.52	0	10.7242	7.61831	-11.9924	3003.61	-487.767	3067.77	-351.673	-50.4587	0	7.12368	7.9212	-65.1186	-20326.8	-143991	-6368.37	-3125.21	512.151	0
425	5	-3.4749	113.907	-692.235	-7539.14	-7545.57	-3406.86	289.1	620.891	0	-39.9046	-125.638	-619.625	22663.4	-18473.4	4752	270.186	163.424	0	10.7005	7.59846	-12.3537	2992.5	-482.513	3056.73	-350.058	-42.2357	0	7.07452	7.75327	-66.308	-20377.1	-144004	-6391.49	-3085.74	507.309	0
425	6	-3.90556	113.895	-689.393	-7614.51	-7798.01	-3379.29	288.689	621.045	0	-40.2499	-125.618	-617.345	22633.6	-18643	4746.53	269.801	163.337	0	10.6876	7.58264	-12.589	2978.46	-480.193	3045.02	-349.144	-36.5911	0	6.89332	7.54744	-67.6209	-20399.9	-144018	-6410.29	-3043.78	501.681	0
425	7	-4.3258	113.884	-686.513	-7692.34	-8047.41	-3352.18	288.278	621.205	0	-40.5385	-125.59	-615.093	22600.1	-18807.7	4745.62	269.423	163.257	0	10.6798	7.57303	-12.663	2964.17	-480.79	3034.24	-348.968	-34.0806	0	6.64115	7.34608	-68.9375	-20388.9	-144030	-6426.7	-3003.29	495.759	0
425	8	-4.74325	113.862	-683.559	-7772.3	-8290.75	-3326.75	287.871	621.37	0	-40.7726	-125.566	-612.837	22563.3	-18967.5	4747.88	269.05	163.182	0	10.6727	7.5685	-12.5919	2951.7	-483.879	3025.88	-349.428	-34.4132	0	6.38501	7.19886	-70.1646	-20341	-144038	-6439.19	-2966.86	489.904	0
425	9	-5.15775	113.824	-680.531	-7854.08	-8524.8	-3303.41	287.473	621.541	0	-40.9532	-125.552	-610.566	22523	-19121.8	4751.72	268.682	163.111	0	10.6672	7.56572	-12.4267	2942.11	-489.282	3020.71	-350.374	-36.7575	0	6.18341	7.14142	-71.2372	-20255.9	-144044	-6443.96	-2936.03	484.344	0
426	0	-5.55681	113.779	-677.485	-7937.46	-8748.32	-3282.08	287.087	621.716	0	-41.0768	-125.541	-608.301	22478.5	-19267.7	4755.73	268.325	163.047	0	10.6678	7.56217	-12.2253	2935.29	-496.711	3018.68	-351.63	-40.1001	0	6.07641	7.19227	-72.1276	-20135	-144053	-6437.68	-2911.19	479.159	0	-30.5309	3.98112	-1346.59	-545551	139344	-5483.66	101.781	404.732	0
426	1	-5.92138	113.742	-674.505	-8021.65	-8962.29	-3262.29	286.713	621.893	0	-41.1384	-125.515	-606.089	22429.7	-19401.3	4759.25	267.989	162.993	0	10.6751	7.55986	-12.0194	2930.66	-504.35	3018.99	-352.961	-43.8281	0	6.07478	7.34267	-72.8399	-19987	-144064	-6420.13	-2891.81	474.397	0
426	2	-6.23858	113.726	-671.652	-8105.46	-9168.5	-3243.21	286.349	622.068	0	-41.1375	-125.456	-603.96	22378.6	-19520	4763.13	267.68	162.947	0	10.684	7.56495	-11.8059	2928.11	-508.602	3020.1	-354.081	-48.0217	0	6.15943	7.54819	-73.3619	-19833.2	-144073	-6395.33	-2877.87	470.348	0
426	3	-6.50827	113.729	-668.943	-8187.74	-9369.17	-3223.57	285.994	622.24	0	-41.082	-125.358	-601.918	22327	-19624.6	4769.18	267.397	162.907	0	10.6885	7.58353	-11.5672	2927.6	-507.216	3019.93	-354.85	-53.0957	0	6.28718	7.74656	-73.6458	-19703	-144083	-6368.71	-2870.43	467.538	0
426	4	-6.74079	113.746	-666.355	-8267.19	-9566.86	-3201.93	285.643	622.407	0	-40.9846	-125.227	-599.947	22276.9	-19718.4	4778.39	267.133	162.869	0	10.6875	7.61764	-11.2968	2928.51	-501.262	3017.15	-355.372	-59.2344	0	6.39527	7.88482	-73.6405	-19619.3	-144094	-6343.25	-2870.72	466.42	0
426	5	-6.95393	113.77	-663.848	-8343.03	-9763.04	-3177.07	285.293	622.568	0	-40.8597	-125.073	-598.012	22229	-19804.8	4790.37	266.882	162.829	0	10.6848	7.66374	-11.0138	2930.3	-492.478	3012.65	-355.715	-66.0567	0	6.42404	7.94559	-73.3242	-19589.4	-144100	-6318.61	-2879.24	467.162	0
426	6	-7.16935	113.795	-661.367	-8416.25	-9957.32	-3148.2	284.944	622.726	0	-40.7234	-124.91	-596.065	22182.6	-19885.7	4804.2	266.638	162.785	0	10.6877	7.71312	-10.7627	2933.71	-480.883	3009.26	-355.681	-72.5821	0	6.35655	7.95554	-72.7161	-19607.1	-144086	-6291.71	-2895.49	469.639	0
426	7	-7.40515	113.814	-658.844	-8488.66	-10149.1	-3114.72	284.596	622.884	0	-40.5908	-124.752	-594.047	22135.6	-19960.8	4818.84	266.399	162.738	0	10.7037	7.7552	-10.5951	2940.2	-465.966	3009.59	-354.979	-77.5044	0	6.23677	7.94859	-71.8763	-19656.4	-144043	-6258.98	-2918.05	473.475	0
426	8	-7.66919	113.819	-656.22	-8560.72	-10339.1	-3075.96	284.244	623.046	0	-40.4716	-124.61	-591.912	22085.9	-20027.8	4833.01	266.164	162.687	0	10.7356	7.78354	-10.542	2950.08	-448.876	3014.58	-353.58	-79.8416	0	6.14737	7.92788	-70.8835	-19715.4	-143975	-6219.28	-2945.15	478.137	0
426	9	-7.95633	113.814	-653.464	-8631.1	-10529.1	-3031.78	283.887	623.208	0	-40.3679	-124.482	-589.649	22032.5	-20084.6	4845.82	265.938	162.635	0	10.7802	7.79739	-10.6	2961.89	-432.947	3023.68	-351.844	-79.4248	0	6.16489	7.87703	-69.8072	-19763.8	-143896	-6173.58	-2975.33	483.12	0
427	0	-8.24815	113.814	-650.609	-8698.27	-10720.6	-2983.19	283.522	623.369	0	-40.2733	-124.354	-587.297	21975.5	-20131.7	4857.3	265.722	162.582	0	10.8305	7.79782	-10.7481	2973.16	-421.856	3035.31	-350.249	-76.6228	0	6.32332	7.7841	-68.7276	-19791.8	-143823	-6124.21	-3006.65	487.975	0	-31.6247	5.86657	-1299.04	-526243	122748	-3231.6	92.69	404.752	0
427	1	-8.51876	113.841	-647.74	-8761.96	-10913.3	-2932.5	283.152	623.527	0	-40.1739	-124.21	-584.941	21916	-20171.6	4868.69	265.515	162.533	0	10.8772	7.78607	-10.9596	2981.45	-416.872	3047.28	-349.037	-72.0409	0	6.60644	7.6488	-67.7611	-19802.3	-143763	-6077.06	-3035.61	492.237	0
427	2	-8.7469	113.916	-644.946	-8823.43	-11103.3	-2882.72	282.784	623.681	0	-40.0544	-124.044	-582.674	21855.4	-20208	4882.02	265.319	162.491	0	10.9111	7.76545	-11.1999	2985.79	-415.641	3057.94	-348.111	-66.5921	0	6.96188	7.48961	-66.9862	-19806.5	-143715	-6041.95	-3059.44	495.68	0
427	3	-8.92535	114.037	-642.269	-8884.86	-11284.6	-2836.55	282.43	623.834	0	-39.9087	-123.861	-580.565	21795.2	-20243.2	4898.96	265.132	162.459	0	10.9268	7.74213	-11.4312	2987.29	-413.901	3067.1	-347.208	-61.3283	0	7.32725	7.34167	-66.3775	-19815.5	-143679	-6026.57	-3078.57	498.527	0
427	4	-9.06244	114.187	-639.704	-8948.62	-11452.5	-2795.39	282.097	623.989	0	-39.7432	-123.677	-578.629	21736.7	-20277.4	4920.08	264.956	162.434	0	10.9252	7.72493	-11.6191	2987.39	-408.096	3075.38	-346.123	-57.1107	0	7.66135	7.23554	-65.8741	-19832.9	-143652	-6030.11	-3094.7	501.073	0
427	5	-9.1786	114.343	-637.206	-9016.36	-11605.8	-2759.15	281.786	624.15	0	-39.5712	-123.508	-576.841	21679.9	-20309.9	4944.87	264.791	162.416	0	10.9112	7.72413	-11.7383	2986.69	-396.477	3083.49	-344.776	-54.4389	0	7.95181	7.18003	-65.427	-19853.3	-143634	-6044.49	-3109.33	503.442	0
427	6	-9.30051	114.478	-634.713	-9088.7	-11746.9	-2726.97	281.493	624.319	0	-39.4058	-123.368	-575.149	21623.6	-20339.6	4971.7	264.636	162.403	0	10.8879	7.74591	-11.7809	2985.17	-379.779	3091.71	-343.237	-53.3895	0	8.19294	7.1608	-64.9774	-19869.1	-143628	-6060.6	-3124.43	505.785	0
427	7	-9.45238	114.568	-632.157	-9165.4	-11880	-2698.34	281.207	624.499	0	-39.2563	-123.266	-573.497	21567.1	-20366.4	4998.35	264.487	162.394	0	10.855	7.78585	-11.7551	2982.22	-361.468	3099.69	-341.75	-53.6949	0	8.36917	7.15001	-64.5025	-19881.8	-143638	-6073.5	-3140.86	508.233	0
427	8	-9.64729	114.594	-629.49	-9245.04	-12009.4	-2673.53	280.922	624.687	0	-39.1268	-123.203	-571.84	21510.2	-20389.6	5023	264.344	162.384	0	10.8124	7.83068	-11.6763	2977.38	-346.339	3106.62	-340.662	-54.9937	0	8.45902	7.123	-64.074	-19904.2	-143667	-6082.86	-3156.21	510.644	0
427	9	-9.88157	114.55	-626.711	-9325.27	-12138.3	-2653.17	280.632	624.88	0	-39.0152	-123.171	-570.156	21453.7	-20409.6	5044.96	264.204	162.372	0	10.7646	7.86624	-11.557	2972.11	-338.501	3112.06	-340.29	-57.1692	0	8.44997	7.07312	-63.8274	-19947.4	-143711	-6088.13	-3165.56	512.521	0
428	0	-10.1331	114.447	-623.881	-9404.09	-12267.9	-2637.67	280.336	625.074	0	-38.9118	-123.155	-568.454	21398.5	-20427.8	5065.04	264.064	162.357	0	10.7229	7.88289	-11.4028	2969.99	-339.235	3116.87	-340.75	-60.4611	0	8.35371	7.01585	-63.8673	-20007.7	-143756	-6084.61	-3164.85	513.27	0	-30.2725	6.13184	-1251.72	-507834	113274	-1633.38	88.6221	405.368	0
428	1	-10.368	114.309	-621.105	-9481.22	-12397.8	-2627.05	280.039	625.265	0	-38.8021	-123.136	-566.768	21345.9	-20445.9	5085.56	263.925	162.338	0	10.7004	7.87923	-11.2227	2974.48	-346.112	3123.03	-341.84	-65.0414	0	8.20291	6.98129	-64.1933	-20069.7	-143786	-6066.82	-3153.89	512.645	0
428	2	-10.5551	114.161	-618.483	-9558.06	-12526.1	-2620.75	279.747	625.454	0	-38.6732	-123.098	-565.12	21296.3	-20462.3	5109.43	263.791	162.315	0	10.7029	7.86321	-11.0401	2986.28	-355.552	3132.12	-343.205	-70.4937	0	8.02627	6.99685	-64.721	-20120	-143799	-6034.76	-3135.83	510.872	0
428	3	-10.676	114.02	-616.079	-9636.44	-12651.6	-2617.39	279.464	625.642	0	-38.5216	-123.031	-563.507	21249.9	-20473.3	5138.42	263.668	162.29	0	10.7229	7.84755	-10.8789	3002.88	-365.416	3143.93	-344.589	-76.0268	0	7.83243	7.06708	-65.3769	-20153.4	-143803	-5994.78	-3113.6	508.265	0
428	4	-10.7255	113.898	-613.896	-9716.71	-12774.3	-2614.68	279.191	625.828	0	-38.356	-122.935	-561.916	21207.1	-20476.7	5172.01	263.559	162.259	0	10.744	7.84317	-10.7468	3020.69	-374.117	3156.28	-345.812	-81.0792	0	7.62187	7.16789	-66.1479	-20170.9	-143810	-5954.95	-3088.07	504.937	0
428	5	-10.7103	113.794	-611.881	-9797.44	-12895.6	-2609.9	278.925	626.012	0	-38.1931	-122.816	-560.322	21166.5	-20472.8	5208.27	263.463	162.224	0	10.7512	7.85462	-10.6482	3036.57	-379.754	3166.02	-346.664	-85.1722	0	7.40622	7.26643	-67.0413	-20175.1	-143823	-5922.26	-3059.29	500.936	0
428	6	-10.6469	113.704	-609.945	-9876.78	-13016	-2600.86	278.66	626.193	0	-38.0491	-122.689	-558.695	21125.1	-20461.9	5245.5	263.376	162.189	0	10.7384	7.87847	-10.5998	3047.71	-381.731	3170.7	-347.013	-87.5245	0	7.20906	7.3501	-68.0547	-20169.2	-143837	-5903.68	-3027.55	496.367	0
428	7	-10.557	113.618	-608	-9953.64	-13135	-2586.84	278.396	626.371	0	-37.9344	-122.567	-557.003	21079.4	-20444.2	5282.59	263.296	162.156	0	10.7103	7.9062	-10.6124	3052.03	-382.034	3169.45	-346.999	-87.5903	0	7.0536	7.43658	-69.1798	-20158.1	-143851	-5904.44	-2993.37	491.386	0
428	8	-10.4595	113.534	-605.993	-10027.8	-13251.3	-2568.54	278.133	626.548	0	-37.8547	-122.459	-555.234	21027.2	-20420.3	5318.89	263.222	162.129	0	10.6789	7.92898	-10.6659	3049.49	-384.154	3162.56	-347.017	-85.9113	0	6.95152	7.55907	-70.3529	-20146.7	-143873	-5923.29	-2959.01	486.366	0
428	9	-10.3646	113.455	-603.916	-10100	-13364.7	-2547.66	277.87	626.724	0	-37.8093	-122.366	-553.411	20967.3	-20392.5	5354.43	263.151	162.113	0	10.6555	7.94013	-10.7087	3042.11	-391.052	3150.91	-347.517	-84.0793	0	6.89582	7.74131	-71.426	-20138.2	-143918	-5952.53	-2928.93	481.945	0
429	0	-10.2711	113.397	-601.809	-10171.3	-13476.5	-2526.3	277.607	626.901	0	-37.7881	-122.28	-551.591	20900.6	-20363.6	5389.92	263.082	162.109	0	10.6475	7.93579	-10.6915	3031.6	-403.64	3135.86	-348.753	-83.5519	0	6.86821	7.9803	-72.2573	-20134	-143990	-5984.35	-2906.75	478.644	0	-30.1294	7.43674	-1221.74	-494753	95567.4	-2221.92	76.3554	404.627	0
429	1	-10.1711	113.372	-599.739	-10243.5	-13587.8	-2505.94	277.344	627.08	0	-37.7742	-122.192	-549.847	20829.7	-20336.7	5426.38	263.014	162.117	0	10.657	7.91615	-10.6152	3017.86	-420.223	3119.27	-350.587	-84.2967	0	6.8564	8.24578	-72.7946	-20130.9	-144075	-6015.27	-2893.2	476.543	0
429	2	-10.0587	113.388	-597.759	-10317.3	-13697.7	-2486.59	277.085	627.26	0	-37.7519	-122.098	-548.236	20758.1	-20314.7	5464.89	262.945	162.137	0	10.6795	7.88503	-10.5411	3001.12	-438.257	3102.81	-352.576	-84.7064	0	6.85571	8.48991	-73.0714	-20119.4	-144151	-6044.47	-2886.74	475.339	0
429	3	-9.93637	113.439	-595.881	-10392.5	-13803.2	-2467.09	276.836	627.441	0	-37.7124	-122.006	-546.776	20688.7	-20299.3	5506.19	262.875	162.162	0	10.7049	7.8474	-10.5537	2984.56	-457.386	3087.03	-354.339	-82.7978	0	6.86014	8.65904	-73.1664	-20086.4	-144204	-6071.33	-2884.9	474.531	0
429	4	-9.8157	113.513	-594.079	-10469.2	-13901.8	-2446.23	276.599	627.623	0	-37.6556	-121.918	-545.441	20623.6	-20290.9	5550.44	262.799	162.189	0	10.7231	7.80894	-10.7134	2972.45	-479.566	3071.55	-355.763	-77.4512	0	6.8608	8.70848	-73.1391	-20020.1	-144229	-6095.77	-2885.98	473.727	0
429	5	-9.71226	113.591	-592.298	-10548.6	-13992.5	-2423.29	276.376	627.81	0	-37.5934	-121.838	-544.172	20563.5	-20288.4	5596.9	262.717	162.211	0	10.7264	7.77555	-11.0254	2965.6	-505.789	3056.2	-356.875	-68.9785	0	6.84699	8.62146	-72.9865	-19920.5	-144231	-6119.72	-2890.13	472.934	0
429	6	-9.64013	113.651	-590.47	-10632	-14076.1	-2397.93	276.161	628.006	0	-37.548	-121.766	-542.901	20507.2	-20288.8	5643.84	262.629	162.227	0	10.7112	7.74972	-11.4399	2960.9	-533.078	3041.97	-357.598	-58.8218	0	6.8063	8.42035	-72.677	-19803.3	-144220	-6146.28	-2898.4	472.483	0
429	7	-9.60895	113.679	-588.539	-10719.8	-14154.2	-2369.9	275.95	628.214	0	-37.5415	-121.707	-541.563	20452.3	-20286.5	5689.3	262.541	162.235	0	10.6803	7.73013	-11.8842	2954.8	-554.564	3030.53	-357.664	-48.6337	0	6.73221	8.15898	-72.2204	-19692.7	-144211	-6176.59	-2910.82	472.675	0
429	8	-9.62104	113.668	-586.478	-10811	-14227.1	-2339.11	275.741	628.434	0	-37.5833	-121.664	-540.121	20396.1	-20276.1	5732.37	262.46	162.238	0	10.6419	7.71542	-12.2964	2945.85	-562.74	3023.3	-356.765	-39.5698	0	6.63707	7.90536	-71.6988	-19611.7	-144208	-6208.56	-2925.3	473.529	0
429	9	-9.66626	113.627	-584.313	-10904.8	-14293.3	-2305.4	275.538	628.663	0	-37.6643	-121.635	-538.58	20336.5	-20256.4	5773.88	262.389	162.24	0	10.6042	7.70425	-12.6427	2934.36	-553.466	3020.95	-354.778	-32.0989	0	6.54647	7.72214	-71.2153	-19574.9	-144207	-6238.6	-2938.95	474.869	0
430	0	-9.72013	113.579	-582.132	-11000.5	-14349.7	-2268.49	275.35	628.897	0	-37.7608	-121.616	-536.998	20273.8	-20230.3	5815.64	262.327	162.246	0	10.5717	7.69133	-12.9166	2920.95	-528.414	3023.42	-351.91	-26.1394	0	6.48214	7.64215	-70.829	-19584.1	-144200	-6264.29	-2949.89	476.499	0	-29.6058	8.2631	-1189.82	-482285	85696.1	-1557.8	70.1291	405.039	0
430	1	-9.75034	113.552	-580.054	-11096.8	-14393.2	-2228.02	275.187	629.131	0	-37.8455	-121.596	-535.465	20210	-20202.6	5859.06	262.271	162.257	0	10.5467	7.66742	-13.1242	2906.17	-494.93	3029.88	-348.711	-21.4365	0	6.46305	7.65564	-70.5611	-19629.9	-144182	-6286.41	-2957.36	478.197	0
430	2	-9.72748	113.572	-578.177	-11191.9	-14420.7	-2183.54	275.058	629.357	0	-37.8993	-121.569	-534.056	20147.2	-20177.8	5904.12	262.218	162.275	0	10.5317	7.62619	-13.263	2891.14	-462.555	3039.18	-345.875	-17.9848	0	6.5105	7.72408	-70.3955	-19697.2	-144156	-6307.63	-2961.8	479.808	0
430	3	-9.63301	113.649	-576.534	-11282.3	-14430.6	-2134.51	274.97	629.569	0	-37.9168	-121.534	-532.801	20086.7	-20158.4	5949.62	262.165	162.3	0	10.5298	7.56999	-13.3183	2877.68	-438.032	3050.33	-343.889	-16.0689	0	6.64357	7.80225	-70.2657	-19770.4	-144127	-6328.56	-2965.17	481.366	0
430	4	-9.46169	113.78	-575.102	-11364.7	-14423.6	-2080.8	274.92	629.761	0	-37.9039	-121.497	-531.675	20029.4	-20143.2	5994.35	262.114	162.328	0	10.5426	7.5082	-13.2871	2867.71	-422.756	3062.43	-342.817	-15.8273	0	6.87532	7.85358	-70.1313	-19836.2	-144096	-6347.45	-2968.67	482.844	0
430	5	-9.21948	113.951	-573.821	-11437.3	-14403.7	-2023.13	274.899	629.932	0	-37.8745	-121.46	-530.615	19975.7	-20127.1	6037.96	262.068	162.354	0	10.5679	7.45309	-13.1964	2863.2	-413.358	3074.8	-342.324	-16.969	0	7.20096	7.85809	-70.0494	-19891.9	-144065	-6363	-2970.63	483.97	0
430	6	-8.92058	114.136	-572.611	-11500.5	-14375.9	-1962.81	274.894	630.084	0	-37.849	-121.429	-529.547	19925	-20103.9	6080.83	262.036	162.373	0	10.6023	7.41789	-13.0894	2865.9	-403.753	3087.16	-341.846	-18.9476	0	7.57871	7.80728	-70.1283	-19948.4	-144031	-6373.75	-2967.82	484.456	0
430	7	-8.58322	114.305	-571.395	-11557	-14342.2	-1901.17	274.9	630.226	0	-37.8506	-121.413	-528.404	19875.6	-20069.1	6124.08	262.019	162.386	0	10.6412	7.41104	-13.0104	2875.95	-388.635	3099.4	-340.871	-21.0502	0	7.93344	7.69765	-70.4339	-20019.4	-143991	-6376.82	-2958.34	484.229	0
430	8	-8.22299	114.434	-570.129	-11610.2	-14300.8	-1839.29	274.917	630.364	0	-37.8973	-121.419	-527.157	19824.5	-20021.5	6169.87	262.02	162.393	0	10.68	7.42651	-12.9986	2890.59	-367.664	3110.49	-339.285	-22.3778	0	8.19278	7.53906	-70.9434	-20106.5	-143947	-6370.08	-2943.05	483.416	0
430	9	-7.84657	114.511	-568.811	-11664.5	-14250.3	-1777.97	274.947	630.507	0	-37.9948	-121.451	-525.824	19769.1	-19962.7	6220.46	262.035	162.403	0	10.7167	7.44558	-13.0696	2905.54	-346.165	3118.22	-337.486	-22.3124	0	8.32049	7.36117	-71.572	-20199.6	-143903	-6353.09	-2924.61	482.228	0
431	0	-7.44868	114.542	-567.477	-11723.9	-14191.3	-1717.9	274.992	630.66	0	-38.133	-121.503	-524.467	19707.7	-19896.5	6276.65	262.064	162.423	0	10.7514	7.45152	-13.1971	2917.68	-330.973	3120.4	-336.079	-21.0844	0	8.31635	7.20474	-72.227	-20288.5	-143856	-6326.57	-2905.72	480.9	0	-25.8617	8.16329	-1167.04	-474103	79375.2	-2729.89	66.2119	405.943	0
431	1	-7.01585	114.543	-566.184	-11790.4	-14124.8	-1659.81	275.053	630.824	0	-38.292	-121.561	-523.169	19639.9	-19827	6337.52	262.102	162.46	0	10.7842	7.43981	-13.3287	2925.76	-326.084	3116.17	-335.465	-19.5083	0	8.19677	7.1135	-72.8074	-20369.2	-143805	-6294.39	-2889.15	479.768	0
431	2	-6.53717	114.53	-564.975	-11864.6	-14050.9	-1603.89	275.13	631	0	-38.4498	-121.608	-521.995	19566.7	-19756.9	6401.26	262.151	162.515	0	10.8133	7.41739	-13.4309	2929.72	-331.566	3106.68	-335.687	-18.1331	0	7.98324	7.12792	-73.1808	-20434.8	-143768	-6265.54	-2878.56	479.237	0
431	3	-6.01273	114.51	-563.853	-11944.8	-13969.8	-1549.23	275.224	631.184	0	-38.5886	-121.64	-520.964	19489.9	-19685.8	6466.11	262.213	162.589	0	10.8339	7.39703	-13.512	2931.44	-344.88	3094.8	-336.524	-16.9506	0	7.701	7.27146	-73.2336	-20466.6	-143770	-6251.65	-2877.16	479.471	0
431	4	-5.45397	114.484	-562.795	-12027.8	-13883.1	-1494.17	275.332	631.372	0	-38.6987	-121.663	-520.053	19411.6	-19611.9	6530.64	262.289	162.674	0	10.8405	7.39086	-13.5925	2934.88	-362.957	3083.72	-337.703	-15.9194	0	7.37632	7.53821	-72.9489	-20440.5	-143819	-6261.97	-2885.5	480.203	0
431	5	-4.87973	114.448	-561.757	-12110.1	-13794	-1437.51	275.445	631.558	0	-38.7799	-121.689	-519.205	19334	-19533.1	6593.39	262.379	162.762	0	10.8313	7.40658	-13.6705	2943.42	-384.176	3075.31	-339.103	-15.3114	0	7.0301	7.8882	-72.4301	-20346.1	-143903	-6299.09	-2900.79	480.906	0
431	6	-4.31162	114.391	-560.691	-12189.2	-13705.3	-1378.89	275.556	631.74	0	-38.8407	-121.725	-518.363	19258.8	-19447.8	6652.82	262.482	162.847	0	10.8064	7.44596	-13.7241	2956.99	-408.578	3069.46	-340.771	-15.4599	0	6.6776	8.258	-71.8623	-20195.5	-144001	-6357.51	-2917.85	481.031	0
431	7	-3.76867	114.301	-559.548	-12263.7	-13619	-1318.42	275.661	631.917	0	-38.8952	-121.772	-517.484	19187.4	-19355.2	6708.42	262.598	162.922	0	10.7673	7.50379	-13.726	2972.59	-435.387	3064.92	-342.72	-16.5665	0	6.34057	8.59	-71.4195	-20014.1	-144083	-6427.63	-2931.42	480.233	0
431	8	-3.26237	114.176	-558.299	-12332.4	-13536.2	-1256.23	275.755	632.089	0	-38.9558	-121.821	-516.554	19119.8	-19255.1	6761.04	262.724	162.986	0	10.7179	7.57066	-13.6554	2987.82	-461.091	3060.46	-344.766	-18.8012	0	6.0628	8.85209	-71.161	-19826.4	-144119	-6500.91	-2939.25	478.613	0
431	9	-2.79374	114.024	-556.949	-12394.5	-13457.2	-1192.64	275.838	632.254	0	-39.0272	-121.863	-515.595	19055.6	-19146.8	6811.82	262.865	163.042	0	10.6671	7.63773	-13.5126	3002.61	-481.537	3055.52	-346.636	-22.2087	0	5.90356	9.02707	-70.9878	-19652.6	-144084	-6570.32	-2943.71	476.845	0
432	0	-2.35281	113.862	-555.541	-12450.1	-13382.7	-1128.45	275.91	632.411	0	-39.1026	-121.881	-514.654	18994.6	-19029.2	6861.53	263.025	163.093	0	10.6263	7.69874	-13.3305	3017.42	-495.868	3049.92	-348.198	-26.3546	0	5.90111	9.09852	-70.6831	-19510.2	-143973	-6628.8	-2950.87	476.024	0	-21.8207	7.41393	-1146.95	-466492	75028.4	-4525.68	63.7511	406.388	0
432	1	-1.92333	113.713	-554.144	-12500.5	-13314.4	-1065	275.973	632.558	0	-39.1676	-121.86	-513.786	18935.7	-18902.3	6910.67	263.21	163.145	0	10.6043	7.74886	-13.1598	3030.88	-506.957	3043.44	-349.523	-30.3144	0	6.04602	9.0624	-70.0307	-19412.4	-143795	-6668.04	-2967.32	477.198	0
432	2	-1.49261	113.593	-552.825	-12547.5	-13253.3	-1003.65	276.026	632.697	0	-39.2108	-121.792	-513.032	18876.9	-18767.1	6959.73	263.419	163.205	0	10.6018	7.78231	-13.0354	3039.69	-518.223	3035.93	-350.755	-33.1871	0	6.29634	8.94637	-68.9494	-19364.7	-143579	-6678.48	-2996.38	480.853	0
432	3	-1.0581	113.505	-551.623	-12593.9	-13198	-945.129	276.074	632.831	0	-39.2298	-121.683	-512.402	18815.4	-18624.9	7009.27	263.652	163.28	0	10.6116	7.79422	-12.9619	3040.8	-532.274	3027.66	-352.065	-34.5952	0	6.60582	8.79784	-67.5379	-19366.1	-143357	-6653.54	-3036.62	486.744	0
432	4	-0.626226	113.448	-550.548	-12642.7	-13144.2	-889.203	276.125	632.964	0	-39.2309	-121.548	-511.88	18749.6	-18476.9	7059.86	263.904	163.371	0	10.6244	7.78688	-12.9243	3033.81	-551.177	3019	-353.646	-34.7359	0	6.9297	8.64733	-66.0384	-19408.1	-143160	-6594.24	-3081.83	493.891	0
432	5	-0.20989	113.41	-549.57	-12697.1	-13087.9	-834.783	276.185	633.104	0	-39.2278	-121.407	-511.42	18679.5	-18326.4	7111.79	264.166	163.475	0	10.6334	7.76881	-12.9093	3021.17	-573.781	3010.69	-355.447	-34.0312	0	7.22029	8.49402	-64.7838	-19469.4	-143006	-6507.74	-3121.43	500.529	0
432	6	0.172567	113.371	-548.626	-12758.9	-13027.5	-780.561	276.254	633.256	0	-39.239	-121.28	-510.951	18606.4	-18177.6	7165.09	264.424	163.585	0	10.6352	7.74676	-12.9131	3006.86	-594.007	3004.46	-357	-32.853	0	7.43905	8.32552	-64.0789	-19519	-142908	-6403.02	-3144.19	504.609	0
432	7	0.501406	113.312	-547.633	-12827.4	-12963.1	-725.526	276.329	633.423	0	-39.278	-121.187	-510.396	18532.1	-18034.5	7219.79	264.666	163.691	0	10.6273	7.72321	-12.9317	2995.01	-604.863	3001.91	-357.774	-31.6023	0	7.57456	8.14261	-64.037	-19533.4	-142880	-6290.02	-3145.21	505.033	0
432	8	0.763781	113.219	-546.533	-12899.2	-12895.1	-669.247	276.406	633.602	0	-39.3468	-121.139	-509.699	18458	-17898.7	7275.89	264.884	163.786	0	10.6071	7.69897	-12.9516	2988.89	-602.933	3003.04	-357.553	-30.7727	0	7.63624	7.96885	-64.5183	-19510.2	-142930	-6179.75	-3129.34	502.398	0
432	9	0.960777	113.091	-545.327	-12971.5	-12824.4	-612.087	276.483	633.787	0	-39.4371	-121.14	-508.858	18385	-17769	7333.52	265.081	163.87	0	10.5743	7.67484	-12.9603	2990.17	-588.651	3007.04	-356.419	-30.7171	0	7.63543	7.83801	-65.2458	-19464.6	-143056	-6083.21	-3106.57	498.328	0
433	0	1.10903	112.938	-544.084	-13044	-12752	-554.822	276.562	633.974	0	-39.5315	-121.183	-507.928	18313.1	-17641.9	7392.65	265.267	163.945	0	10.5356	7.6518	-12.9539	2998.75	-564.263	3013.86	-354.559	-31.4933	0	7.58486	7.76954	-66.004	-19415.3	-143242	-6009.21	-3084.2	494.153	0	-19.8429	6.91881	-1125.21	-458883	77440	-5031.05	67.2153	407.442	0
433	1	1.23477	112.78	-542.914	-13117.2	-12679.8	-497.86	276.645	634.161	0	-39.6075	-121.248	-507.003	18242.2	-17513.5	7452.33	265.457	164.02	0	10.5032	7.63014	-12.9262	3012.53	-531.928	3024.49	-352.151	-33.0553	0	7.50606	7.75929	-66.7294	-19376.6	-143459	-5961.45	-3063.86	490.376	0
433	2	1.36246	112.631	-541.902	-13191.2	-12609.8	-441.075	276.731	634.342	0	-39.6463	-121.305	-506.176	18172.6	-17381.1	7511.24	265.662	164.098	0	10.488	7.60836	-12.8617	3027.79	-493.871	3039.81	-349.399	-35.411	0	7.42144	7.78845	-67.4001	-19360.3	-143672	-5937.38	-3045.63	487.245	0
433	3	1.50754	112.498	-541.084	-13264.4	-12544	-384.179	276.817	634.515	0	-39.6407	-121.333	-505.507	18105.3	-17242.9	7568.84	265.89	164.184	0	10.4943	7.58533	-12.7465	3040.66	-454.654	3059.42	-346.669	-38.5484	0	7.34382	7.83267	-67.9112	-19374.8	-143856	-5930.86	-3032.29	485.296	0
433	4	1.67665	112.382	-540.45	-13335.8	-12482.7	-327.017	276.903	634.675	0	-39.5966	-121.324	-505.015	18041.3	-17098.8	7624.91	266.142	164.276	0	10.5204	7.56407	-12.5805	3048.8	-422.027	3081.54	-344.546	-42.3439	0	7.27984	7.86661	-68.1154	-19421.7	-143996	-5936.65	-3028	485.13	0
433	5	1.86887	112.28	-539.955	-13405	-12424.3	-269.604	276.99	634.826	0	-39.5281	-121.278	-504.692	17980.2	-16948.5	7678.85	266.418	164.374	0	10.5608	7.55031	-12.3809	3051.93	-404.669	3103.2	-343.685	-46.504	0	7.23691	7.87017	-67.9334	-19492.8	-144098	-5954.27	-3035.16	486.94	0
433	6	2.07516	112.182	-539.527	-13472.6	-12367	-212.004	277.078	634.971	0	-39.4523	-121.209	-504.509	17920	-16790.3	7730.4	266.719	164.48	0	10.6075	7.54565	-12.1729	3050.66	-408.838	3120.79	-344.586	-50.6098	0	7.21886	7.83682	-67.413	-19571.4	-144172	-5986.94	-3052.64	490.321	0
433	7	2.27987	112.078	-539.099	-13540	-12309.3	-154.247	277.167	635.116	0	-39.3846	-121.131	-504.426	17858.9	-16622	7780.15	267.048	164.596	0	10.6525	7.54508	-11.9714	3045.16	-436.027	3131.33	-347.423	-54.3702	0	7.2158	7.77806	-66.7281	-19642.1	-144228	-6034.4	-3075.42	494.36	0
433	8	2.46644	111.957	-538.623	-13609.3	-12251	-96.5318	277.255	635.267	0	-39.3345	-121.056	-504.408	17795.9	-16442.1	7828.81	267.403	164.719	0	10.6903	7.54211	-11.7771	3035.49	-481.858	3133.57	-351.915	-57.7455	0	7.20596	7.7139	-66.135	-19697.7	-144271	-6088.28	-3095.46	497.84	0
433	9	2.62591	111.818	-538.089	-13681.9	-12191.9	-39.6536	277.342	635.427	0	-39.3024	-120.988	-504.447	17731.4	-16251.4	7877.19	267.784	164.85	0	10.7186	7.53427	-11.5923	3021.44	-536.65	3128.15	-357.294	-60.6421	0	7.17281	7.65237	-65.8829	-19738.3	-144302	-6137.33	-3104.29	499.597	0
434	0	2.76346	111.674	-537.544	-13758.7	-12131.7	15.1066	277.431	635.596	0	-39.2777	-120.92	-504.564	17666.7	-16052.1	7926.63	268.186	164.986	0	10.7376	7.5234	-11.4262	3002.17	-589.469	3116.98	-362.589	-62.7455	0	7.11871	7.58112	-66.0833	-19769.6	-144320	-6175.28	-3097.9	499.162	0	-17.5231	5.80685	-1121.39	-458798	78381.1	-4411.55	68.3765	408.742	0
434	1	2.89511	111.544	-537.073	-13839.7	-12070.5	66.9786	277.525	635.769	0	-39.2438	-120.84	-504.786	17603.1	-15847.3	7978.5	268.606	165.128	0	10.7504	7.51198	-11.283	2977.48	-633.264	3102.69	-367.126	-63.8915	0	7.06364	7.48092	-66.6499	-19801.8	-144316	-6201.61	-3079.28	497.101	0
434	2	3.03589	111.445	-536.747	-13923.9	-12008.9	116.279	277.626	635.941	0	-39.187	-120.741	-505.123	17541.5	-15640.5	8033.44	269.036	165.273	0	10.7607	7.50056	-11.1575	2948.8	-665.641	3088.3	-370.659	-64.2883	0	7.0378	7.34966	-67.3892	-19844.5	-144285	-6217.42	-3055.06	494.476	0
434	3	3.19202	111.382	-536.594	-14010.2	-11948	163.766	277.734	636.11	0	-39.1023	-120.631	-505.551	17482.1	-15434.6	8091.43	269.47	165.42	0	10.7691	7.48963	-11.049	2918.73	-686.474	3076.47	-373.13	-64.1628	0	7.06773	7.21687	-68.1047	-19898.6	-144219	-6222.58	-3031.61	492.177	0
434	4	3.36047	111.354	-536.6	-14098	-11887.9	209.814	277.846	636.273	0	-38.9935	-120.525	-506.025	17426.1	-15230.1	8151.87	269.902	165.563	0	10.7733	7.48134	-10.9733	2890.38	-696.839	3068.76	-374.503	-63.4007	0	7.15324	7.13195	-68.6256	-19954.4	-144116	-6215.95	-3014.04	490.772	0
434	5	3.52918	111.354	-536.724	-14187.1	-11829.4	254.281	277.96	636.433	0	-38.8725	-120.438	-506.486	17374.1	-15026.2	8213.25	270.332	165.697	0	10.7716	7.47808	-10.9558	2866.83	-698.653	3065.71	-374.77	-61.6723	0	7.26234	7.12987	-68.8483	-20001.6	-143981	-6197.85	-3005.28	490.517	0
434	6	3.67872	111.367	-536.89	-14277.2	-11773.1	296.934	278.072	636.593	0	-38.7549	-120.385	-506.866	17325.3	-14822.8	8273.49	270.756	165.819	0	10.7644	7.48149	-11.0125	2850.31	-693.226	3066.71	-373.949	-58.825	0	7.3599	7.20139	-68.775	-20043.8	-143833	-6170.43	-3005.36	491.44	0
434	7	3.79018	111.376	-537.023	-14367.8	-11719.7	337.984	278.176	636.755	0	-38.6518	-120.378	-507.11	17278	-14620.6	8331.15	271.169	165.929	0	10.7529	7.4926	-11.1412	2841.67	-679.811	3069.84	-372.018	-55.0593	0	7.43022	7.30001	-68.4658	-20100.8	-143698	-6136.04	-3012.83	493.588	0
434	8	3.85543	111.371	-537.083	-14459	-11669.5	378.231	278.272	636.921	0	-38.5637	-120.424	-507.202	17230.9	-14421.3	8385.99	271.567	166.027	0	10.7383	7.51148	-11.3263	2840.25	-656.209	3072.62	-368.937	-50.7647	0	7.47056	7.38129	-67.9734	-20191	-143601	-6098.48	-3026.61	497.043	0
434	9	3.88334	111.354	-537.09	-14551.6	-11622.6	418.674	278.36	637.094	0	-38.4801	-120.52	-507.18	17183.6	-14224.7	8438.29	271.953	166.119	0	10.7233	7.53692	-11.546	2843.84	-622.354	3073.26	-364.902	-46.3051	0	7.48147	7.4355	-67.3171	-20313.7	-143555	-6064.69	-3046.52	501.762	0
435	0	3.89904	111.34	-537.12	-14647.1	-11579.6	459.849	278.441	637.27	0	-38.3805	-120.651	-507.145	17136.3	-14029	8488.03	272.337	166.21	0	10.7107	7.5655	-11.7823	2849.5	-582.678	3070.78	-360.454	-41.8465	0	7.46095	7.48806	-66.484	-20448.3	-143559	-6040.31	-3073.3	507.567	0	-14.7881	5.47608	-1127.62	-462438	82574.8	-4597.59	71.8336	409.695	0
435	1	3.93409	111.35	-537.264	-14746.3	-11541.3	501.353	278.518	637.447	0	-38.2405	-120.796	-507.225	17089.6	-13831.4	8535.12	272.731	166.308	0	10.701	7.58999	-12.0314	2855.16	-543.749	3064.3	-356.194	-37.3086	0	7.40089	7.56615	-65.4721	-20566.7	-143593	-6024.71	-3107.19	514.13	0
435	2	4.01079	111.4	-537.577	-14848.9	-11508.7	541.957	278.592	637.622	0	-38.0435	-120.938	-507.53	17044.1	-13630.1	8579.99	273.144	166.418	0	10.6905	7.60085	-12.2922	2861.55	-511.445	3053.15	-352.607	-32.7934	0	7.29528	7.65904	-64.3582	-20644.4	-143627	-6012.41	-3145.68	520.773	0
435	3	4.13366	111.497	-538.061	-14953.8	-11481.8	580.314	278.661	637.792	0	-37.7875	-121.067	-508.113	17000.5	-13424.1	8623.29	273.581	166.542	0	10.675	7.59166	-12.5444	2871.53	-490.307	3038.05	-350.086	-28.9103	0	7.15036	7.71999	-63.308	-20666.3	-143634	-5996.13	-3182.82	526.44	0
435	4	4.29387	111.635	-538.683	-15060.4	-11459.5	615.559	278.727	637.958	0	-37.4812	-121.184	-508.96	16959.2	-13213.1	8665.31	274.039	166.679	0	10.6546	7.563	-12.7577	2886.51	-482.561	3021.35	-348.825	-26.2565	0	6.98775	7.70713	-62.4913	-20631.8	-143602	-5970.14	-3211.95	530.156	0
435	5	4.47685	111.803	-539.391	-15169.5	-11440.6	647.087	278.79	638.123	0	-37.1396	-121.294	-510.004	16920.7	-12997	8705.89	274.516	166.822	0	10.6343	7.52188	-12.9113	2904.77	-486.838	3006.29	-348.706	-24.978	0	6.8418	7.61276	-61.9889	-20553.2	-143530	-5934.68	-3229.41	531.563	0
435	6	4.66543	111.982	-540.116	-15282.1	-11424.6	674.219	278.848	638.294	0	-36.7828	-121.416	-511.152	16886.2	-12775.4	8744.71	275.007	166.964	0	10.6194	7.47901	-12.991	2923.61	-498.503	2996.34	-349.373	-25.0498	0	6.75436	7.46573	-61.7945	-20443.7	-143435	-5894.36	-3235.16	530.833	0
435	7	4.84261	112.151	-540.793	-15399.4	-11410	696.528	278.901	638.476	0	-36.4315	-121.571	-512.316	16856.3	-12547.7	8781.46	275.508	167.098	0	10.6118	7.44432	-12.9943	2941.88	-511.746	2994.02	-350.382	-26.3976	0	6.76779	7.31631	-61.8988	-20309.3	-143347	-5853.49	-3229.83	528.105	0
435	8	4.99655	112.294	-541.383	-15521.2	-11393.3	714.146	278.955	638.67	0	-36.0992	-121.781	-513.434	16831.6	-12313.8	8816	276.017	167.218	0	10.6107	7.42157	-12.9483	2960.16	-522.107	2999.56	-351.322	-28.6127	0	6.90406	7.20778	-62.3273	-20150.4	-143299	-5815.43	-3213.13	523.299	0
435	9	5.12637	112.409	-541.888	-15645.5	-11371.6	727.605	279.015	638.872	0	-35.7867	-122.052	-514.491	16812.5	-12074.5	8847.75	276.531	167.322	0	10.6168	7.40838	-12.8995	2980.36	-527.801	3010.57	-351.916	-31.0441	0	7.14126	7.16169	-63.041	-19969.4	-143304	-5782.52	-3187.18	516.768	0
436	0	5.24549	112.505	-542.347	-15768.9	-11344.9	737.703	279.082	639.075	0	-35.4811	-122.372	-515.525	16799	-11832.2	8875.3	277.048	167.414	0	10.6329	7.40298	-12.8805	3005.15	-529.296	3023.35	-352.093	-33.3095	0	7.42246	7.18981	-63.8376	-19778.4	-143355	-5755.73	-3159.63	509.824	0	-9.10469	4.49466	-1144.07	-469164	92468.8	-6473.18	79.6711	409.634	0
436	1	5.37671	112.603	-542.828	-15888.2	-11315	745.408	279.155	639.269	0	-35.1625	-122.716	-516.604	16790.6	-11589.9	8897.09	277.565	167.498	0	10.6616	7.40835	-12.8891	3035.94	-528.265	3034.99	-351.985	-35.5424	0	7.69033	7.29735	-64.4645	-19596.9	-143434	-5736.62	-3139	503.995	0
436	2	5.54052	112.72	-543.385	-16001.8	-11283.6	751.602	279.235	639.448	0	-34.8133	-123.058	-517.79	16786.4	-11348.8	8912.31	278.082	167.581	0	10.7044	7.43017	-12.8959	3071.06	-527.211	3044.75	-351.882	-38.1426	0	7.91318	7.47086	-64.8377	-19444.7	-143518	-5728.99	-3127.49	499.898	0
436	3	5.74759	112.86	-544.042	-16108.9	-11252.7	757.084	279.317	639.61	0	-34.4251	-123.385	-519.111	16786	-11109.7	8921.17	278.599	167.664	0	10.7602	7.47227	-12.873	3106.38	-528.419	3053.39	-352.049	-41.309	0	8.08731	7.67923	-65.063	-19341.5	-143591	-5737.37	-3120.96	497.273	0
436	4	5.99846	113.022	-544.79	-16208.8	-11225.4	762.759	279.395	639.752	0	-33.9999	-123.699	-520.559	16789.2	-10872.9	8924.66	279.113	167.748	0	10.8247	7.53184	-12.8145	3136.58	-531.417	3061.66	-352.47	-44.7673	0	8.21796	7.88639	-65.2832	-19305.7	-143650	-5764.87	-3114.41	495.722	0
436	5	6.28393	113.196	-545.603	-16301.3	-11205.9	769.502	279.461	639.878	0	-33.5482	-124.008	-522.1	16795.4	-10637.7	8924.23	279.625	167.831	0	10.8892	7.59944	-12.7333	3156.45	-532.28	3069.93	-352.802	-47.8892	0	8.30015	8.06634	-65.6048	-19346.4	-143700	-5812.31	-3104.39	494.893	0
436	6	6.58645	113.371	-546.445	-16387.9	-11197.1	777.83	279.509	639.99	0	-33.0876	-124.326	-523.679	16804.1	-10402	8921.41	280.137	167.911	0	10.944	7.66421	-12.6514	3162.95	-526.599	3078.81	-352.624	-50.0086	0	8.32455	8.2107	-66.0782	-19455.8	-143757	-5876.28	-3089.56	494.435	0
436	7	6.88643	113.539	-547.271	-16471.6	-11200.5	787.525	279.534	640.098	0	-32.6397	-124.674	-525.233	16814.9	-10163.4	8917.22	280.65	167.986	0	10.9835	7.71767	-12.5836	3155.64	-512.897	3089.23	-351.759	-50.774	0	8.29714	8.31514	-66.6342	-19608.2	-143840	-5947.03	-3072.66	494.266	0
436	8	7.16959	113.695	-548.057	-16555.7	-11216.6	797.295	279.534	640.208	0	-32.224	-125.07	-526.705	16828	-9920.25	8911.93	281.165	168.05	0	11.0089	7.75539	-12.5223	3135.71	-493.105	3101.52	-350.378	-50.4106	0	8.24312	8.36261	-67.1231	-19768.1	-143955	-6010.72	-3058.64	494.505	0
436	9	7.43103	113.84	-548.812	-16643.6	-11244.8	805.127	279.511	640.327	0	-31.8474	-125.518	-528.072	16844.4	-9673.2	8904.98	281.682	168.102	0	11.0251	7.77581	-12.4457	3106.12	-470.314	3114.88	-348.789	-49.5724	0	8.18972	8.32606	-67.4688	-19903	-144079	-6055.93	-3049.49	494.995	0
437	0	7.67574	113.985	-549.591	-16737.9	-11283.4	809.407	279.469	640.455	0	-31.4998	-126.007	-529.353	16865.6	-9425.68	8894.79	282.194	168.139	0	11.0341	7.77545	-12.3426	3071.28	-446.57	3128.39	-347.181	-48.8356	0	8.15094	8.1888	-67.7328	-19993.8	-144178	-6080.74	-3042.63	495.187	0	-2.63754	1.61982	-1171.82	-479592	96730.4	-9451.32	81.6676	408.725	0
437	1	7.91397	114.145	-550.474	-16839.3	-11329	809.816	279.42	640.591	0	-31.1593	-126.517	-530.596	16892.6	-9182.79	8879.17	282.693	168.163	0	11.0327	7.74997	-12.2177	3034.88	-423.009	3141.55	-345.622	-48.3993	0	8.13256	7.96206	-68.0205	-20035.8	-144225	-6092.99	-3034.32	494.556	0
437	2	8.15207	114.335	-551.524	-16947	-11377.1	807.184	279.371	640.728	0	-30.807	-127.031	-531.844	16924.8	-8949.24	8856.67	283.173	168.177	0	11.0175	7.70341	-12.0857	2999.47	-401.022	3153.55	-344.182	-48.1834	0	8.14149	7.68105	-68.3759	-20033.3	-144212	-6101.86	-3023.11	492.988	0
437	3	8.38635	114.561	-552.755	-17058.8	-11424.2	802.482	279.332	640.861	0	-30.4382	-127.542	-533.123	16960.7	-8727.65	8826.93	283.629	168.186	0	10.9879	7.65005	-11.9754	2968.34	-381.895	3162.93	-342.89	-47.8692	0	8.18119	7.38827	-68.7765	-19996.9	-144145	-6110.61	-3009.84	490.751	0
437	4	8.60367	114.817	-554.129	-17172.3	-11469.7	795.955	279.301	640.99	0	-30.0642	-128.046	-534.435	16999.1	-8517.91	8790.04	284.062	168.193	0	10.9461	7.60479	-11.9366	2945.87	-366.652	3168.14	-341.716	-46.792	0	8.2413	7.12327	-69.1614	-19944.3	-144035	-6117.14	-2996.6	488.374	0
437	5	8.78551	115.086	-555.57	-17285.9	-11516.3	787.163	279.271	641.114	0	-29.7053	-128.539	-535.756	17038.1	-8318.59	8746.16	284.473	168.198	0	10.9004	7.57537	-12.0233	2935.52	-356.742	3167.92	-340.671	-44.1528	0	8.29437	6.92189	-69.4522	-19896.4	-143900	-6117.13	-2985.93	486.476	0
437	6	8.91337	115.345	-556.977	-17398.6	-11567.7	775.575	279.231	641.237	0	-29.3843	-129.024	-537.047	17076.6	-8128.81	8695.52	284.864	168.203	0	10.8612	7.5618	-12.2652	2937.79	-353.763	3161.66	-339.843	-39.5221	0	8.30979	6.81391	-69.6006	-19863.5	-143753	-6107.14	-2979.4	485.393	0
437	7	8.97361	115.569	-558.257	-17509.6	-11627.9	760.729	279.171	641.365	0	-29.1228	-129.505	-538.27	17114.3	-7948.27	8638.3	285.234	168.205	0	10.8335	7.55795	-12.6476	2950.61	-359.145	3150.03	-339.396	-33.2941	0	8.27362	6.81509	-69.6219	-19842.6	-143610	-6087.72	-2976.72	485.006	0
437	8	8.96145	115.745	-559.362	-17618.1	-11699.7	741.99	279.084	641.497	0	-28.9346	-129.982	-539.407	17152.9	-7777.47	8574.79	285.581	168.2	0	10.8141	7.55482	-13.0994	2970.99	-373.235	3135	-339.493	-26.8036	0	8.18992	6.91799	-69.5498	-19826.2	-143487	-6063.91	-2977.08	485.065	0
437	9	8.88544	115.876	-560.315	-17723.5	-11782.7	718.579	278.971	641.631	0	-28.8185	-130.456	-540.476	17196.1	-7619.78	8505.53	285.902	168.183	0	10.7959	7.54714	-13.5116	2995.65	-393.565	3118.78	-340.128	-21.7086	0	8.07093	7.08877	-69.3869	-19811.5	-143400	-6041.95	-2980.67	485.522	0
438	0	8.76936	115.985	-561.207	-17825.2	-11873.6	690.052	278.843	641.762	0	-28.758	-130.92	-541.532	17247.9	-7481.39	8430.8	286.185	168.15	0	10.774	7.53762	-13.7859	3021.05	-415.708	3102.88	-341.155	-19.1398	0	7.93185	7.27731	-69.1561	-19799	-143360	-6024.97	-2986.99	486.294	0	-1.53067	-0.833959	-1196.56	-490190	104507	-11373	86.523	409.034	0
438	1	8.64525	116.104	-562.161	-17922.5	-11969.6	656.714	278.708	641.881	0	-28.7302	-131.363	-542.65	17309.9	-7366.27	8351.04	286.425	168.101	0	10.7489	7.53236	-13.867	3043.86	-436.033	3088.47	-342.444	-19.5033	0	7.78656	7.43566	-68.9718	-19788.2	-143372	-6011.56	-2992.71	486.903	0
438	2	8.53994	116.262	-563.282	-18015.2	-12070.6	619.481	278.571	641.982	0	-28.7159	-131.783	-543.881	17380.8	-7272.46	8267.74	286.629	168.043	0	10.7266	7.53298	-13.7403	3060.86	-452.752	3076.87	-343.951	-22.7653	0	7.64537	7.53013	-68.9947	-19780.7	-143430	-5998.89	-2992.85	486.699	0
438	3	8.46769	116.475	-564.625	-18103.1	-12179.2	579.434	278.43	642.062	0	-28.7061	-132.181	-545.234	17457.8	-7195.27	8182.5	286.803	167.981	0	10.7162	7.5358	-13.4208	3068.82	-465.485	3069.17	-345.684	-28.6617	0	7.51898	7.54301	-69.2956	-19787.4	-143514	-5986.94	-2985.03	485.55	0
438	4	8.43113	116.743	-566.178	-18186.4	-12298.5	537.25	278.278	642.121	0	-28.7039	-132.563	-546.675	17537.8	-7132.08	8095.33	286.954	167.919	0	10.7278	7.5351	-12.9481	3065.64	-475.01	3065.44	-347.686	-36.7636	0	7.41489	7.47673	-69.7714	-19822.1	-143605	-5980.34	-2972.22	484.101	0
438	5	8.42234	117.054	-567.878	-18266.2	-12429.2	492.75	278.113	642.166	0	-28.7243	-132.937	-548.139	17618.4	-7082.49	8004.96	287.079	167.858	0	10.7702	7.52442	-12.3863	3052	-483.293	3064.13	-350.018	-46.4019	0	7.32136	7.36417	-70.204	-19883.5	-143687	-5986.64	-2960.7	483.225	0
438	6	8.42442	117.381	-569.628	-18343.3	-12569.1	445.256	277.935	642.202	0	-28.7861	-133.319	-549.538	17698.3	-7046.07	7910.23	287.178	167.794	0	10.85	7.4987	-11.8214	3031.4	-492.713	3062.85	-352.68	-56.434	0	7.21189	7.26256	-70.3926	-19950.8	-143749	-6010.98	-2956.1	483.421	0
438	7	8.41723	117.696	-571.327	-18418.2	-12714.2	394.215	277.746	642.238	0	-28.9044	-133.725	-550.795	17776.8	-7021.86	7811	287.251	167.725	0	10.9699	7.45739	-11.3457	3008.34	-503.773	3059.42	-355.402	-65.1524	0	7.0811	7.22447	-70.2367	-19999.8	-143788	-6053.01	-2961.19	484.749	0
438	8	8.38414	117.974	-572.906	-18492	-12860.9	339.105	277.552	642.278	0	-29.0845	-134.165	-551.874	17854.6	-7009.17	7708.12	287.299	167.647	0	11.1223	7.40641	-11.0357	2986.27	-513.875	3052.43	-357.565	-70.6007	0	6.9617	7.26807	-69.7584	-20016.6	-143809	-6109.79	-2975.53	486.942	0
438	9	8.31699	118.205	-574.346	-18565.3	-13007.5	279.245	277.352	642.324	0	-29.3194	-134.642	-552.782	17933.4	-7007.85	7602.81	287.323	167.558	0	11.2785	7.36168	-10.9406	2966.76	-519.447	3041.36	-358.479	-71.1686	0	6.89697	7.37243	-69.0892	-19996.4	-143823	-6177.95	-2995.7	489.428	0
439	0	8.21929	118.39	-575.691	-18637.8	-13153.2	214.219	277.152	642.375	0	-29.5905	-135.139	-553.568	18015.8	-7017.79	7495.49	287.323	167.455	0	11.3954	7.34611	-11.0784	2950.43	-518.112	3026.65	-357.768	-66.323	0	6.90366	7.5005	-68.3979	-19944	-143842	-6250.89	-3017.01	491.588	0	-4.98113	-2.579	-1218.71	-500759	112108	-13355.5	91.0859	410.187	0
439	1	8.10271	118.543	-577.029	-18708.3	-13296.5	144.223	276.957	642.422	0	-29.8714	-135.632	-554.303	18103.9	-7038.05	7385.35	287.303	167.339	0	11.4386	7.37591	-11.4237	2938.51	-509.491	3009.77	-355.599	-57.2287	0	6.9647	7.61959	-67.7818	-19877.9	-143876	-6316.14	-3036.64	493.263	0
439	2	7.97709	118.684	-578.437	-18776.7	-13436.8	69.8675	276.77	642.461	0	-30.1354	-136.095	-555.052	18199.1	-7067.21	7270.84	287.268	167.212	0	11.3857	7.45178	-11.8928	2932.69	-495.895	2992.93	-352.697	-46.5933	0	7.05116	7.70941	-67.2456	-19825.2	-143933	-6360.23	-3054.4	494.818	0
439	3	7.8447	118.823	-579.942	-18844.1	-13577.2	-8.10645	276.589	642.493	0	-30.3601	-136.511	-555.858	18301.8	-7105.03	7150.65	287.218	167.075	0	11.2275	7.55833	-12.3513	2933.48	-480.509	2977.95	-349.904	-37.5043	0	7.14172	7.77536	-66.777	-19806.5	-144002	-6377.98	-3070.47	496.606	0
439	4	7.70245	118.964	-581.522	-18912	-13722.8	-88.8684	276.402	642.521	0	-30.5345	-136.878	-556.729	18411.2	-7152.97	7024.73	287.152	166.93	0	10.9859	7.66864	-12.6564	2939.03	-464.993	2965.15	-347.74	-32.2175	0	7.22873	7.84783	-66.3831	-19824.1	-144067	-6374	-3084.24	498.632	0
439	5	7.54345	119.103	-583.117	-18980.6	-13877.5	-171.48	276.201	642.55	0	-30.6613	-137.202	-557.649	18525.3	-7212.6	6894.7	287.066	166.78	0	10.7046	7.7582	-12.7097	2945.65	-450.388	2953.21	-346.437	-31.7651	0	7.31341	7.94639	-66.0861	-19864.6	-144110	-6354.97	-3094.64	500.586	0
439	6	7.35535	119.226	-584.653	-19049.6	-14041.9	-255.145	275.983	642.583	0	-30.7526	-137.494	-558.591	18642.3	-7284.96	6762.97	286.958	166.626	0	10.4265	7.81128	-12.4865	2950.26	-437.659	2940.85	-346.051	-36.2756	0	7.3915	8.05788	-65.9402	-19913.3	-144119	-6324.1	-3099.6	501.99	0
439	7	7.12256	119.319	-586.068	-19118	-14213.8	-339.475	275.747	642.621	0	-30.8238	-137.762	-559.533	18760.6	-7370.97	6631.67	286.827	166.471	0	10.1935	7.81544	-12.0292	2952.4	-426.981	2928.49	-346.496	-45.4364	0	7.45125	8.15784	-66.0035	-19963.5	-144089	-6282.79	-3097.05	502.462	0
439	8	6.83247	119.376	-587.34	-19184.9	-14389.6	-424.479	275.5	642.664	0	-30.8867	-138.012	-560.47	18879.9	-7471.64	6502.66	286.669	166.314	0	10.0389	7.76791	-11.4309	2953.54	-418.812	2917.57	-347.639	-58.3826	0	7.48116	8.22506	-66.2741	-20008.6	-144025	-6234.8	-3087.17	501.906	0
439	9	6.4796	119.407	-588.502	-19249.2	-14566.2	-510.41	275.249	642.709	0	-30.9439	-138.242	-561.422	19001.2	-7588.86	6377.91	286.483	166.155	0	9.97878	7.68064	-10.8242	2954.69	-413.795	2909.42	-349.229	-72.9699	0	7.46565	8.23421	-66.7021	-20035	-143944	-6187	-3072.02	500.366	0
440	0	6.0666	119.434	-589.637	-19310.6	-14741.8	-597.511	274.999	642.75	0	-30.9903	-138.447	-562.435	19125.5	-7726.15	6259.21	286.263	165.995	0	10.0222	7.56776	-10.3542	2956.08	-410.093	2905.18	-350.607	-85.497	0	7.3779	8.16436	-67.229	-20030.5	-143875	-6145.64	-3054.07	497.945	0	-9.61598	-4.07159	-1242.6	-510450	116258	-13231.7	92.4945	410.041	0
440	1	5.60192	119.483	-590.84	-19369.4	-14917.2	-685.7	274.753	642.783	0	-31.0192	-138.624	-563.544	19253.7	-7886.69	6147.48	286.005	165.835	0	10.1741	7.44147	-10.1435	2958.57	-402.689	2905.35	-350.699	-91.6701	0	7.19633	8.0151	-67.7997	-19993.2	-143839	-6112.51	-3035.52	494.886	0
440	2	5.09509	119.57	-592.159	-19425.7	-15094.7	-774.427	274.509	642.805	0	-31.0287	-138.78	-564.752	19385.6	-8071.49	6042.49	285.708	165.674	0	10.424	7.32001	-10.2688	2963.64	-385.995	2909.65	-348.589	-88.606	0	6.94012	7.80628	-68.3874	-19931.2	-143842	-6086.82	-3017.35	491.445	0
440	3	4.55401	119.697	-593.593	-19478.7	-15277	-863.03	274.263	642.815	0	-31.0234	-138.932	-566.029	19521.3	-8280.3	5943.01	285.371	165.512	0	10.7361	7.22434	-10.745	2972.53	-357.732	2917.59	-344.293	-76.6432	0	6.67033	7.56847	-69.0004	-19855.2	-143874	-6069.01	-2999.11	487.755	0
440	4	3.98408	119.857	-595.098	-19527.1	-15466	-951.228	274.011	642.813	0	-31.0129	-139.098	-567.328	19661.6	-8512.42	5847.34	284.996	165.344	0	11.0542	7.16785	-11.5236	2984.84	-322.068	2928.46	-338.948	-59.019	0	6.4495	7.33274	-69.652	-19775.2	-143920	-6059.16	-2980.27	483.914	0
440	5	3.38545	120.034	-596.61	-19570.4	-15661.9	-1038.91	273.748	642.803	0	-31.0122	-139.296	-568.593	19807.6	-8765.27	5754.39	284.584	165.164	0	11.3188	7.15675	-12.5076	2997.34	-289.191	2940.8	-334.121	-39.6409	0	6.31071	7.12563	-70.3436	-19700.1	-143979	-6055.58	-2960.79	480.055	0
440	6	2.75105	120.2	-598.049	-19608.1	-15863.6	-1125.62	273.474	642.787	0	-31.0424	-139.542	-569.761	19959.8	-9034.48	5664.42	284.143	164.968	0	11.482	7.19385	-13.5723	3005.28	-271.045	2952.49	-330.97	-21.4272	0	6.24952	6.96936	-71.0398	-19639.9	-144054	-6058.63	-2941.79	476.464	0
440	7	2.06815	120.329	-599.347	-19640.6	-16070.1	-1210.56	273.187	642.77	0	-31.1279	-139.852	-570.786	20117.5	-9316.6	5578.46	283.678	164.755	0	11.5218	7.27237	-14.5775	3005.43	-276.123	2961.44	-329.942	-6.16885	0	6.23692	6.88446	-71.633	-19608.7	-144142	-6071.87	-2926.23	473.738	0
440	8	1.32375	120.403	-600.456	-19668.5	-16282	-1293.23	272.884	642.756	0	-31.2877	-140.234	-571.648	20280	-9611.12	5497.23	283.187	164.524	0	11.449	7.3741	-15.3835	2997.13	-305.108	2966.65	-330.833	5.17246	0	6.23924	6.88963	-71.9709	-19617	-144232	-6098.03	-2918.03	472.568	0
440	9	0.512723	120.422	-601.378	-19692.9	-16500.4	-1374.26	272.562	642.746	0	-31.5274	-140.682	-572.366	20447.6	-9920.49	5420.87	282.668	164.275	0	11.3001	7.48169	-15.8863	2981.32	-349.592	2968.14	-333.006	12.3344	0	6.22759	6.9889	-71.9283	-19658.7	-144305	-6135.4	-2920.23	473.31	0
441	0	-0.356563	120.399	-602.164	-19714.7	-16724.8	-1455.27	272.226	642.74	0	-31.8367	-141.18	-573.002	20621.2	-10248.4	5349.03	282.114	164.012	0	11.1212	7.58352	-16.0436	2959.76	-397.097	2966.51	-335.751	15.5173	0	6.19599	7.16242	-71.4427	-19711.5	-144340	-6178.24	-2934.36	475.906	0	-21.0013	-7.95831	-1264.66	-517246	115262	-9862.12	89.6823	408.128	0
441	1	-1.26659	120.361	-602.895	-19734.2	-16953	-1537.55	271.881	642.732	0	-32.1925	-141.701	-573.637	20802.2	-10598	5281.07	281.525	163.736	0	10.9516	7.6672	-15.8737	2935.29	-438.348	2962.69	-338.615	15.0851	0	6.17101	7.37643	-70.5102	-19751.6	-144320	-6220.12	-2960.8	480.125	0
441	2	-2.20201	120.334	-603.628	-19751.9	-17182.8	-1621.16	271.534	642.722	0	-32.5704	-142.223	-574.345	20991.7	-10971.3	5216.69	280.898	163.451	0	10.8152	7.72171	-15.4443	2911.45	-469.07	2957.74	-341.372	11.4876	0	6.19142	7.59868	-69.1875	-19764.5	-144243	-6257.36	-2998.81	485.666	0
441	3	-3.15686	120.336	-604.385	-19768.5	-17412.9	-1705.04	271.189	642.708	0	-32.9557	-142.73	-575.172	21190.1	-11370.5	5156.48	280.231	163.159	0	10.7208	7.74551	-14.8513	2891.48	-488.14	2953.2	-343.868	5.30551	0	6.28506	7.80914	-67.5953	-19748.3	-144121	-6288.79	-3046.11	492.155	0
441	4	-4.13376	120.37	-605.158	-19785.4	-17642	-1787.55	270.847	642.695	0	-33.3452	-143.218	-576.131	21397.7	-11795.7	5101.97	279.526	162.86	0	10.6649	7.74656	-14.1952	2878.03	-496.72	2951.45	-345.992	-2.74718	0	6.45726	8.00184	-65.8947	-19713.1	-143980	-6311.55	-3099.01	499.161	0
441	5	-5.1409	120.428	-605.913	-19803	-17868.5	-1867.15	270.51	642.683	0	-33.7451	-143.692	-577.213	21614.2	-12245.2	5055.35	278.786	162.554	0	10.6391	7.73724	-13.5645	2872.18	-497.214	2954.55	-347.656	-11.743	0	6.69161	8.17405	-64.257	-19673.6	-143853	-6319.28	-3152.71	506.171	0
441	6	-6.1904	120.493	-606.597	-19820.7	-18091.5	-1942.68	270.175	642.675	0	-34.1696	-144.159	-578.376	21838.2	-12715.7	5018.57	278.015	162.242	0	10.6352	7.73057	-13.0316	2871.31	-491.836	2962.79	-348.742	-20.3342	0	6.95037	8.3147	-62.8629	-19642.7	-143761	-6305.59	-3200.9	512.469	0
441	7	-7.29578	120.546	-607.154	-19837	-18311.9	-2013.49	269.84	642.672	0	-34.6385	-144.627	-579.55	22066.8	-13204	4992.38	277.217	161.924	0	10.6432	7.73362	-12.6529	2870.06	-482.405	2974.23	-349.126	-26.8295	0	7.17095	8.41236	-61.9197	-19629	-143712	-6269.19	-3234.95	517.008	0
441	8	-8.46709	120.573	-607.551	-19850.1	-18532.5	-2079.44	269.496	642.672	0	-35.1734	-145.092	-580.664	22296.3	-13706.4	4975.78	276.395	161.602	0	10.6495	7.74069	-12.4612	2864.74	-471.487	2985.86	-348.836	-29.893	0	7.28659	8.47043	-61.6376	-19635.4	-143696	-6216.7	-3245.3	518.562	0
441	9	-9.70522	120.572	-607.802	-19858.3	-18756.9	-2140.8	269.14	642.672	0	-35.7925	-145.543	-581.677	22523.5	-14218	4966.68	275.557	161.278	0	10.6407	7.7382	-12.4613	2856.13	-463.402	2995.14	-348.187	-29.1999	0	7.25862	8.49644	-62.1208	-19660.5	-143703	-6159.88	-3227.27	516.488	0
442	0	-10.9984	120.552	-607.979	-19860.6	-18986.4	-2198.03	268.771	642.667	0	-36.5071	-145.959	-582.607	22745.5	-14733.2	4963.01	274.712	160.959	0	10.6143	7.71658	-12.6349	2848.08	-462.567	3000.88	-347.61	-25.4143	0	7.0895	8.47897	-63.2646	-19699.6	-143728	-6108.67	-3185.85	511.384	0	-41.0933	-11.0077	-1278.95	-520550	114310	-2314.77	87.1781	406.04	0
442	1	-12.3264	120.529	-608.19	-19857.8	-19219.1	-2251.62	268.399	642.651	0	-37.3214	-146.317	-583.517	22959.6	-15248.1	4963.19	273.869	160.653	0	10.5834	7.67389	-12.9377	2844.53	-470.004	3003.54	-347.328	-19.8631	0	6.81852	8.39574	-64.8075	-19744.3	-143764	-6067.79	-3132.33	504.661	0
442	2	-13.6704	120.52	-608.521	-19853	-19452.7	-2301.96	268.033	642.625	0	-38.2377	-146.6	-584.474	23163.4	-15761.8	4965.87	273.032	160.369	0	10.5678	7.61206	-13.3052	2847.8	-482.278	3004.37	-347.247	-14.0363	0	6.50645	8.24436	-66.473	-19788.5	-143801	-6039.27	-3077.29	497.692	0
442	3	-15.0209	120.532	-609	-19850	-19685.8	-2349.24	267.675	642.594	0	-39.2583	-146.794	-585.519	23355.7	-16277.9	4970.04	272.199	160.111	0	10.5822	7.53385	-13.6689	2858.07	-493.086	3004.47	-347.073	-9.09244	0	6.21771	8.04846	-68.0379	-19834.8	-143828	-6024.45	-3027.93	491.525	0
442	4	-16.3794	120.558	-609.611	-19851.4	-19918.1	-2393.29	267.327	642.564	0	-40.3838	-146.888	-586.663	23537	-16801.3	4975.01	271.361	159.88	0	10.6307	7.4429	-13.9642	2873.86	-495.51	3004.67	-346.484	-5.80257	0	6.00778	7.8357	-69.3465	-19891.4	-143838	-6022.31	-2988.2	486.84	0
442	5	-17.7577	120.583	-610.296	-19857.7	-20149.8	-2433.67	266.984	642.538	0	-41.6146	-146.879	-587.874	23709.3	-17335.3	4979.68	270.512	159.67	0	10.7061	7.34635	-14.1422	2892.87	-485.238	3005.56	-345.311	-4.55627	0	5.91655	7.62517	-70.3227	-19961.7	-143827	-6029.27	-2959.25	483.859	0
442	6	-19.1748	120.58	-610.965	-19867.7	-20381.9	-2470.12	266.64	642.519	0	-42.9536	-146.767	-589.083	23873.3	-17880.7	4982.54	269.647	159.474	0	10.7964	7.25454	-14.1873	2912.16	-463.061	3007.05	-343.639	-5.26489	0	5.96169	7.43081	-70.9514	-20043.2	-143791	-6043.32	-2940.61	482.493	0
442	7	-20.6495	120.526	-611.524	-19881.6	-20615.7	-2502.9	266.288	642.511	0	-44.4026	-146.557	-590.208	24028.6	-18437.4	4982.95	268.761	159.288	0	10.8934	7.17706	-14.1138	2928.75	-433.914	3008.26	-341.744	-7.50987	0	6.12742	7.25771	-71.2374	-20131.8	-143730	-6067.08	-2931.62	482.602	0
442	8	-22.1929	120.41	-611.918	-19900	-20850.8	-2533.01	265.926	642.521	0	-45.957	-146.252	-591.197	24173.7	-19004.9	4981.61	267.854	159.111	0	10.9927	7.1219	-13.9586	2941.51	-403.858	3008.11	-339.933	-10.7309	0	6.36917	7.1	-71.2064	-20220	-143650	-6103.99	-2931.37	483.963	0
442	9	-23.8016	120.238	-612.152	-19922.3	-21085.8	-2561.94	265.555	642.545	0	-47.5981	-145.855	-592.042	24308.3	-19581.1	4979.76	266.926	158.942	0	11.0882	7.09501	-13.778	2952	-378.034	3005.68	-338.438	-14.2549	0	6.63971	6.95396	-70.9437	-20296.7	-143565	-6151.29	-2937.64	486.095	0
443	0	-25.4551	120.032	-612.294	-19945	-21318.9	-2590.9	265.182	642.574	0	-49.2886	-145.354	-592.781	24434.3	-20161.8	4978.69	265.988	158.78	0	11.1667	7.09746	-13.6278	2963.02	-359.661	3000.15	-337.392	-17.424	0	6.90454	6.82745	-70.5618	-20357	-143494	-6198.98	-2947.6	488.498	0	-71.2495	-6.84149	-1291.92	-523512	111803	11027.4	83.2414	404.409	0
443	1	-27.1232	119.824	-612.456	-19963.6	-21547.9	-2620.23	264.817	642.596	0	-50.9789	-144.734	-593.477	24554.5	-20741.5	4979.53	265.051	158.626	0	11.2116	7.12639	-13.5415	2976.39	-349.586	2991.49	-336.816	-19.7975	0	7.13663	6.74365	-70.1218	-20402.1	-143456	-6236.54	-2959.82	490.952	0
443	2	-28.7789	119.641	-612.738	-19975.2	-21771.3	-2649.52	264.469	642.6	0	-52.6224	-143.978	-594.183	24672.3	-21315	4982.38	264.127	158.477	0	11.2085	7.17842	-13.5277	2991.36	-346.782	2980.84	-336.635	-21.129	0	7.31027	6.74394	-69.6536	-20427.1	-143453	-6259.09	-2973.52	493.267	0
443	3	-30.4064	119.501	-613.198	-19979.3	-21989.7	-2677.96	264.139	642.582	0	-54.1886	-143.085	-594.919	24790.3	-21879.9	4985.99	263.222	158.33	0	11.1471	7.24826	-13.5814	3004.25	-349.226	2970.23	-336.714	-21.2025	0	7.40706	6.8689	-69.2123	-20423	-143474	-6267.07	-2986.96	495.078	0
443	4	-32.0003	119.402	-613.839	-19977.7	-22205.2	-2704.63	263.826	642.546	0	-55.6661	-142.073	-595.672	24909.4	-22437	4988.88	262.333	158.183	0	11.0272	7.32739	-13.689	3010.4	-355.294	2961.98	-336.955	-19.9131	0	7.43012	7.12715	-68.8492	-20391.2	-143506	-6263.23	-2998.35	496.172	0
443	5	-33.5652	119.327	-614.612	-19973.7	-22419.8	-2728.59	263.522	642.498	0	-57.0581	-140.967	-596.398	25028.8	-22987.6	4990.02	261.456	158.033	0	10.8656	7.40882	-13.8271	3007.22	-365.47	2957.66	-337.431	-17.4873	0	7.40888	7.49185	-68.5731	-20343.9	-143538	-6251.77	-3007.21	496.675	0
443	6	-35.1143	119.251	-615.434	-19969.7	-22633.8	-2748.96	263.223	642.448	0	-58.3763	-139.797	-597.038	25147	-23532	4988.25	260.585	157.88	0	10.6925	7.49101	-13.9707	2994.91	-382.159	2957.09	-338.354	-14.3707	0	7.38548	7.92376	-68.3732	-20292.6	-143565	-6237.54	-3013.73	496.792	0
443	7	-36.6623	119.146	-616.218	-19967.7	-22846	-2764.82	262.925	642.404	0	-59.6339	-138.589	-597.539	25261.8	-24068.9	4981.9	259.72	157.724	0	10.538	7.57319	-14.1062	2975.12	-407.155	2958.94	-339.864	-10.9093	0	7.3919	8.38764	-68.2091	-20242.3	-143583	-6223.71	-3019.05	496.769	0
443	8	-38.2188	118.997	-616.906	-19968.5	-23055.8	-2775.3	262.627	642.369	0	-60.8415	-137.371	-597.873	25370.2	-24595.9	4969.24	258.861	157.566	0	10.4223	7.64823	-14.2288	2950.4	-438.679	2962.33	-341.83	-7.35474	0	7.43543	8.84557	-67.9702	-20193.6	-143595	-6211.05	-3026.62	497.095	0
443	9	-39.7836	118.802	-617.481	-19972.3	-23262.7	-2779.96	262.326	642.345	0	-62.0058	-136.156	-598.042	25469.8	-25110.6	4948.8	258.012	157.411	0	10.3534	7.70278	-14.3288	2924.39	-470.59	2967.06	-343.842	-4.09114	0	7.49997	9.24212	-67.5399	-20146.1	-143613	-6198.66	-3040.35	498.284	0
444	0	-41.3437	118.575	-617.973	-19978.2	-23466.9	-2778.81	262.026	642.329	0	-63.128	-134.952	-598.091	25559.3	-25612.5	4919.89	257.176	157.265	0	10.3318	7.72538	-14.383	2900.96	-495.101	2972.88	-345.423	-1.69357	0	7.55613	9.51056	-66.9239	-20098.8	-143645	-6185.14	-3060.39	500.323	0	-97.3794	3.44766	-1298.75	-525973	108759	23911.6	79.477	404.519	0
444	1	-42.8768	118.332	-618.443	-19984.6	-23668.8	-2771.99	261.728	642.314	0	-64.203	-133.757	-598.09	25639.5	-26102.2	4882.45	256.357	157.131	0	10.3559	7.71513	-14.3549	2882.52	-505.827	2979.7	-346.237	-0.804077	0	7.57441	9.60145	-66.2968	-20052.5	-143690	-6171.88	-3081.38	502.465	0
444	2	-44.3642	118.088	-618.938	-19989.5	-23868.9	-2760.01	261.436	642.297	0	-65.2254	-132.573	-598.091	25712.8	-26580.5	4836.3	255.558	157.009	0	10.423	7.68262	-14.2074	2869.1	-498.308	2987.64	-346.074	-1.94434	0	7.53854	9.50297	-65.9288	-20013.4	-143745	-6163.62	-3094.3	503.562	0
444	3	-45.8	117.844	-619.472	-19991.6	-24067.3	-2744.37	261.149	642.272	0	-66.1985	-131.404	-598.097	25781.3	-27048.2	4780.45	254.776	156.894	0	10.5264	7.64409	-13.9257	2859.21	-470.658	2996.44	-344.798	-5.31924	0	7.4533	9.24076	-66.0104	-19992	-143799	-6162.47	-3092.44	502.862	0
444	4	-47.1903	117.589	-620.028	-19990.5	-24263.4	-2727.61	260.867	642.241	0	-67.1359	-130.259	-598.072	25846.3	-27506.5	4713.78	254.008	156.784	0	10.6527	7.61302	-13.5319	2851.29	-425.519	3005.69	-342.446	-10.7088	0	7.33897	8.87123	-66.5019	-19996.2	-143843	-6164.64	-3076.99	500.686	0
444	5	-48.5492	117.304	-620.57	-19987.7	-24456.5	-2712.44	260.59	642.209	0	-68.058	-129.154	-597.962	25908.1	-27956.4	4635.92	253.247	156.673	0	10.7844	7.59321	-13.0706	2844.83	-370.306	3015.41	-339.331	-17.6523	0	7.21473	8.47151	-67.1729	-20025.5	-143862	-6166.04	-3055.67	498.118	0
444	6	-49.8953	116.975	-621.048	-19985	-24646.9	-2700.12	260.314	642.18	0	-68.9904	-128.11	-597.716	25966	-28399	4547.12	252.488	156.558	0	10.9068	7.58003	-12.5822	2841.47	-314.766	3025.65	-336.017	-25.8321	0	7.09193	8.11292	-67.7942	-20069.6	-143853	-6168.49	-3035.91	496.037	0
444	7	-51.2451	116.594	-621.411	-19983.9	-24836.2	-2689.52	260.033	642.159	0	-69.9608	-127.142	-597.292	26018.7	-28835.8	4447.46	251.722	156.439	0	11.0116	7.56817	-12.0929	2844.14	-267.782	3035.51	-333.144	-35.191	0	6.97642	7.8275	-68.2582	-20117.3	-143814	-6178.27	-3020.91	494.724	0
444	8	-52.6053	116.165	-621.624	-19985	-25025.8	-2678.21	259.741	642.15	0	-70.9924	-126.255	-596.671	26064.7	-29267.8	4336.73	250.948	156.316	0	11.0931	7.55626	-11.6148	2853.67	-235.211	3043.26	-331.251	-45.6918	0	6.86722	7.60654	-68.5303	-20168.1	-143746	-6198.38	-3011.56	494.295	0
444	9	-53.9703	115.694	-621.687	-19988.5	-25214.6	-2664.4	259.442	642.152	0	-72.0976	-125.434	-595.864	26104.1	-29694.7	4215.72	250.165	156.191	0	11.1462	7.5456	-11.1581	2867.71	-218.974	3047.38	-330.625	-57.0066	0	6.76404	7.43233	-68.5801	-20232.6	-143656	-6223.58	-3008.72	495.021	0
445	0	-55.3251	115.196	-621.646	-19993.1	-25398.4	-2647.58	259.143	642.162	0	-73.2734	-124.642	-594.926	26138.9	-30114.5	4087.34	249.381	156.064	0	11.1656	7.53859	-10.746	2883.02	-217.222	3047.36	-331.214	-68.2871	0	6.68276	7.29694	-68.4059	-20321.6	-143562	-6244.05	-3012.68	497.074	0	-121.715	8.20998	-1291.35	-524863	103144	36533.3	74.6793	406.208	0
445	1	-56.6507	114.692	-621.576	-19996.5	-25572.7	-2627.71	258.858	642.171	0	-74.5027	-123.822	-593.943	26171.7	-30523.3	3956.35	248.609	155.936	0	11.149	7.53732	-10.4137	2897.19	-226.308	3043.31	-332.732	-78.2085	0	6.64915	7.19477	-68.0636	-20435.2	-143487	-6252.63	-3022.13	500.237	0
445	2	-57.9333	114.195	-621.549	-19996.6	-25732.9	-2604.22	258.599	642.172	0	-75.7627	-122.913	-592.999	26203.2	-30916	3827.98	247.865	155.812	0	11.0989	7.54159	-10.1913	2908.36	-242.634	3035.06	-334.808	-85.3779	0	6.66659	7.11552	-67.6459	-20559.7	-143441	-6247.13	-3034.47	503.932	0
445	3	-59.1692	113.71	-621.603	-19992	-25876	-2576.33	258.372	642.162	0	-77.0349	-121.862	-592.147	26230.3	-31287.2	3706.13	247.163	155.703	0	11.0235	7.55026	-10.093	2914.8	-261.961	3022.69	-336.955	-88.7951	0	6.70121	7.04976	-67.2696	-20677	-143429	-6228.59	-3046.16	507.375	0
445	4	-60.3638	113.235	-621.73	-19982.5	-26002	-2543.93	258.178	642.14	0	-78.3057	-120.637	-591.399	26248.1	-31631.9	3592.28	246.514	155.617	0	10.9339	7.56482	-10.1168	2915.84	-279.676	3007.09	-338.645	-88.2187	0	6.71375	6.99436	-67.0651	-20773.2	-143458	-6200.51	-3053.08	509.747	0
445	5	-61.5283	112.757	-621.878	-19968.1	-26114.1	-2507.76	258.008	642.109	0	-79.5634	-119.229	-590.716	26250.8	-31945.3	3485.35	245.921	155.561	0	10.8417	7.58775	-10.2439	2912.58	-293.978	2989.15	-339.698	-84.3245	0	6.70123	6.94711	-67.1108	-20838.2	-143533	-6168.31	-3052.74	510.505	0
445	6	-62.679	112.26	-621.964	-19948.7	-26217.5	-2468.85	257.847	642.074	0	-80.7959	-117.65	-590.017	26234.2	-32224	3382.07	245.385	155.536	0	10.7545	7.61686	-10.4402	2906.24	-306.758	2969.35	-340.382	-78.371	0	6.69978	6.9031	-67.3691	-20865.1	-143648	-6137.44	-3046.26	509.713	0
445	7	-63.8335	111.724	-621.897	-19923.8	-26318.4	-2427.82	257.68	642.037	0	-81.99	-115.923	-589.205	26196.2	-32466.5	3278.02	244.898	155.54	0	10.6773	7.64511	-10.6628	2896.78	-320.756	2948.15	-341.082	-71.6719	0	6.75368	6.86112	-67.7421	-20852.9	-143794	-6111.46	-3036.67	507.828	0
445	8	-65.0038	111.131	-621.612	-19893.3	-26422.3	-2384.71	257.494	642.003	0	-83.1286	-114.082	-588.201	26136.9	-32675.1	3169.44	244.449	155.565	0	10.6173	7.6653	-10.8681	2883.94	-337.514	2926.24	-342.056	-65.3586	0	6.88375	6.82455	-68.1615	-20803.2	-143958	-6091.34	-3026.01	505.204	0
445	9	-66.1886	110.47	-621.098	-19857.8	-26530.5	-2339.12	257.285	641.972	0	-84.1857	-112.158	-586.967	26058.1	-32855.4	3054.46	244.025	155.606	0	10.5841	7.67153	-11.025	2869.21	-357.036	2905.12	-343.384	-60.2456	0	7.07912	6.79587	-68.5615	-20717.4	-144125	-6074.8	-3016.13	502.173	0
446	0	-67.3707	109.746	-620.401	-19818.2	-26640.3	-2290.41	257.06	641.944	0	-85.1272	-110.184	-585.521	25962.2	-33015.9	2932.85	243.613	155.66	0	10.5846	7.65864	-11.128	2856.67	-377.772	2887.34	-344.948	-56.7104	0	7.31406	6.78166	-68.8308	-20603.1	-144278	-6056.26	-3010.12	499.33	0	-140.667	19.4637	-1270.8	-518531	95013	47433	68.7729	408.22	0
446	1	-68.5216	108.976	-619.602	-19775.6	-26747.1	-2237.86	256.832	641.917	0	-85.9226	-108.179	-583.91	25852	-33165.6	2805.41	243.201	155.726	0	10.617	7.62426	-11.192	2851.54	-397.564	2875.45	-346.522	-54.7838	0	7.5663	6.79852	-68.8543	-20474.1	-144408	-6029.81	-3011.29	497.354	0
446	2	-69.6141	108.179	-618.777	-19730.6	-26846.6	-2181.07	256.613	641.886	0	-86.5552	-106.16	-582.171	25730	-33309.2	2673.59	242.784	155.803	0	10.6713	7.5707	-11.2433	2857.17	-414.955	2870.34	-347.907	-54.1231	0	7.82037	6.8635	-68.5755	-20341.2	-144520	-5993.13	-3021.46	496.625	0
446	3	-70.633	107.369	-617.972	-19684.1	-26937	-2120.43	256.411	641.853	0	-87.0225	-104.137	-580.296	25597.2	-33444.7	2538.67	242.366	155.889	0	10.7374	7.50432	-11.3185	2873.35	-428.611	2870.73	-348.868	-53.864	0	8.06049	6.98423	-68.0197	-20207.6	-144627	-5949.42	-3040.25	497.085	0
446	4	-71.5752	106.555	-617.18	-19636.1	-27018.5	-2056.86	256.223	641.816	0	-87.3315	-102.119	-578.232	25453.8	-33565.2	2401.29	241.952	155.98	0	10.8076	7.43283	-11.452	2897.45	-436.222	2874.4	-349.091	-53.0079	0	8.26419	7.16058	-67.2932	-20076.5	-144734	-5906.61	-3064.8	498.344	0
446	5	-72.4469	105.733	-616.345	-19585.8	-27092.9	-1991.26	256.043	641.777	0	-87.4969	-100.111	-575.897	25300.4	-33664	2261.62	241.545	156.068	0	10.8742	7.36332	-11.6563	2926.69	-435.032	2879.87	-348.322	-51.0814	0	8.4126	7.39084	-66.5597	-19956.9	-144834	-5874.55	-3090	499.834	0
446	6	-73.26	104.889	-615.376	-19532.1	-27161.4	-1924.24	255.862	641.74	0	-87.5402	-98.1173	-573.201	25137.3	-33737.3	2119.64	241.142	156.146	0	10.9286	7.30295	-11.9191	2958.33	-423.072	2886.92	-346.495	-48.2016	0	8.50929	7.66866	-65.9722	-19861	-144899	-5860.74	-3110.37	501.051	0
446	7	-74.0275	104.001	-614.182	-19474	-27224.2	-1856.09	255.674	641.707	0	-87.4888	-96.1405	-570.064	24964.6	-33783.9	1975.32	240.737	156.207	0	10.9658	7.25869	-12.2128	2988.03	-400.868	2895.45	-343.824	-44.6634	0	8.57381	7.9709	-65.5757	-19798.7	-144901	-5867.23	-3123.67	501.922	0
446	8	-74.7588	103.052	-612.705	-19411.2	-27281.3	-1786.62	255.474	641.681	0	-87.3723	-94.1778	-566.443	24782.1	-33805.3	1828.86	240.32	156.25	0	10.9842	7.23552	-12.5063	3010.3	-372.998	2904.42	-340.825	-40.7028	0	8.61318	8.26222	-65.2847	-19772.6	-144832	-5889.85	-3132.46	502.867	0
446	9	-75.4566	102.033	-610.948	-19343.3	-27332.5	-1715.22	255.262	641.661	0	-87.2136	-92.2182	-562.346	24590.1	-33805	1680.96	239.886	156.272	0	10.9846	7.23616	-12.7732	3021.9	-346.457	2911.92	-338.124	-36.582	0	8.60941	8.51823	-64.9891	-19780	-144708	-5918.9	-3140.65	504.359	0
447	0	-76.1133	100.949	-608.971	-19269.6	-27377.8	-1641.51	255.043	641.643	0	-87.0208	-90.2421	-557.827	24388.9	-33788	1532.65	239.429	156.279	0	10.9694	7.25995	-12.9938	3023.89	-326.09	2916.14	-336.096	-32.7178	0	8.53458	8.73643	-64.6425	-19818.8	-144557	-5942.82	-3150.25	506.591	0	-144.962	30.7676	-1209.94	-499057	78543.2	51503.5	58.435	413.043	0
447	1	-76.7137	99.8167	-606.86	-19190.3	-27418	-1565.97	254.82	641.622	0	-86.7904	-88.2286	-552.977	24179.3	-33759.8	1384.91	238.949	156.274	0	10.9408	7.30079	-13.1534	3020.17	-312.027	2915.97	-334.722	-29.611	0	8.37152	8.92133	-64.2409	-19882.5	-144394	-5955.77	-3161.7	509.499	0
447	2	-77.2422	98.6498	-604.686	-19107.2	-27453.5	-1489.66	254.599	641.599	0	-86.516	-86.1672	-547.889	23962.4	-33724.9	1238.88	238.446	156.264	0	10.9001	7.34907	-13.244	3014.96	-301.473	2911.5	-333.763	-27.6483	0	8.12178	9.0677	-63.8017	-19952.7	-144226	-5963.42	-3174.53	512.729	0
447	3	-77.6929	97.4543	-602.481	-19022.7	-27482.1	-1413.4	254.385	641.574	0	-86.1916	-84.062	-542.626	23738.8	-33685.5	1096.3	237.921	156.252	0	10.8481	7.39723	-13.2688	3011.69	-291.743	2904.46	-332.987	-26.975	0	7.80382	9.16552	-63.4064	-20003.7	-144054	-5980.29	-3185.92	515.484	0
447	4	-78.0707	96.2263	-600.235	-18937.8	-27498.8	-1337.18	254.187	641.551	0	-85.8102	-81.9248	-537.206	23507.8	-33641.2	959.282	237.377	156.241	0	10.7881	7.44317	-13.2448	3012.99	-282.259	2897.33	-332.311	-27.4849	0	7.44742	9.21161	-63.2044	-20017.8	-143890	-6018.93	-3190.58	516.715	0
447	5	-78.3877	94.9554	-597.893	-18851.7	-27498.6	-1260.43	254.007	641.53	0	-85.3648	-79.7702	-531.596	23268.1	-33589	829.569	236.815	156.23	0	10.7256	7.48831	-13.1982	3020.39	-274.862	2891.52	-331.826	-28.8483	0	7.08884	9.21225	-63.2959	-19996.9	-143745	-6079.46	-3185	515.927	0
447	6	-78.6597	93.6265	-595.362	-18762.6	-27480	-1182.42	253.843	641.515	0	-84.8504	-77.6146	-525.74	23018.4	-33523.7	708.383	236.235	156.217	0	10.6668	7.53418	-13.1592	3032.64	-272.306	2886.94	-331.693	-30.4574	0	6.77144	9.17775	-63.6441	-19958.6	-143628	-6148.13	-3170.74	513.598	0
447	7	-78.9018	92.2246	-592.545	-18668.9	-27444	-1102.78	253.684	641.506	0	-84.2618	-75.473	-519.583	22757.6	-33439	596.256	235.643	156.2	0	10.6186	7.58057	-13.1597	3044.64	-277.564	2882.65	-332.092	-31.3612	0	6.54422	9.11353	-64.1821	-19921.7	-143542	-6206.31	-3150.48	510.394	0
447	8	-79.1206	90.7407	-589.376	-18568.5	-27393.3	-1021.48	253.521	641.505	0	-83.5915	-73.3545	-513.094	22485.1	-33329	492.729	235.043	156.177	0	10.5899	7.62349	-13.23	3049.25	-294.485	2877.58	-333.259	-30.4797	0	6.44653	9.01761	-64.949	-19896.6	-143490	-6241.3	-3123.27	506.343	0
447	9	-79.307	89.1778	-585.848	-18459.1	-27331.1	-938.511	253.348	641.508	0	-82.8286	-71.2607	-506.268	22199.6	-33189.7	396.649	234.442	156.15	0	10.5881	7.65364	-13.3879	3041.06	-326.474	2870.78	-335.386	-27.1507	0	6.48381	8.88528	-66.0349	-19886.8	-143475	-6251.39	-3086.71	501.156	0
448	0	-79.4372	87.5551	-582.01	-18337.9	-27262	-853.884	253.159	641.508	0	-81.9561	-69.1891	-499.141	21900.5	-33020	307.393	233.846	156.124	0	10.6112	7.65951	-13.6239	3019.47	-373.11	2861.87	-338.386	-21.6308	0	6.62005	8.71562	-67.414	-19892.2	-143500	-6244.6	-3042.63	495.076	0	-135.709	35.79	-1102.57	-464034	48215.5	51499.5	37.0217	421.717	0
448	1	-79.4859	85.9028	-577.94	-18203.4	-27191.5	-767.827	252.951	641.497	0	-80.9522	-67.1363	-491.764	21587.6	-32819.6	226.435	233.261	156.102	0	10.647	7.63543	-13.8961	2989.11	-428.519	2851.72	-341.837	-15.1039	0	6.80127	8.51989	-68.8952	-19911.6	-143566	-6232.14	-2997.82	489.012	0
448	2	-79.4401	84.246	-573.717	-18056.6	-27122.4	-680.638	252.725	641.473	0	-79.7961	-65.1021	-484.178	21261	-32588.7	157.513	232.693	156.089	0	10.6803	7.58691	-14.1407	2957.3	-483.582	2842.41	-345.198	-9.13382	0	6.98342	8.31887	-70.2597	-19939.8	-143663	-6221.09	-2958.74	483.801	0
448	3	-79.3022	82.5905	-569.382	-17900.1	-27054.5	-592.202	252.484	641.438	0	-78.4713	-63.0903	-476.385	20921.8	-32328	104.838	232.139	156.082	0	10.7014	7.52776	-14.2971	2930.36	-530.003	2835.94	-348.071	-4.96178	0	7.14146	8.12228	-71.4106	-19966.1	-143773	-6213.25	-2927.33	479.595	0
448	4	-79.0837	80.9254	-564.928	-17735.6	-26986.2	-502.065	252.231	641.394	0	-76.9635	-61.106	-468.352	20571	-32038.1	71.0914	231.594	156.078	0	10.7058	7.47282	-14.3365	2911.7	-563.294	2833.04	-350.291	-3.09685	0	7.26645	7.92312	-72.3747	-19980.1	-143884	-6208.55	-2902.04	476.065	0
448	5	-78.801	79.2302	-560.307	-17563.9	-26915.7	-410.053	251.963	641.347	0	-75.2641	-59.1565	-460.023	20209.8	-31718.7	56.5331	231.05	156.068	0	10.692	7.4333	-14.2696	2901.71	-583.659	2833.54	-351.902	-3.34938	0	7.36056	7.72042	-73.1855	-19982.3	-143991	-6208.4	-2881.48	473.037	0
448	6	-78.4728	77.4811	-555.434	-17385.8	-26840.2	-316.304	251.677	641.301	0	-73.3731	-57.2559	-451.322	19838.8	-31367.1	59.4011	230.499	156.043	0	10.6623	7.4155	-14.122	2898.19	-594.873	2837.37	-353.124	-5.22449	0	7.43119	7.53204	-73.8066	-19982.4	-144093	-6216.38	-2866.31	470.741	0
448	7	-78.1146	75.6557	-550.231	-17202	-26753.7	-220.939	251.377	641.263	0	-71.2974	-55.4222	-442.17	19458.9	-30980	77.2502	229.936	155.992	0	10.622	7.41882	-13.9094	2897.37	-602.018	2844.69	-354.281	-8.30324	0	7.48316	7.37902	-74.1526	-19987.6	-144182	-6234.24	-2858.4	469.547	0
448	8	-77.7306	73.7382	-544.643	-17012.9	-26647.7	-124.137	251.073	641.237	0	-69.0433	-53.665	-432.513	19070.5	-30554.7	108.171	229.356	155.908	0	10.5784	7.43517	-13.6465	2895.97	-609.292	2855.21	-355.648	-12.2139	0	7.51327	7.26727	-74.124	-19996.2	-144238	-6258.03	-2859.91	469.767	0
448	9	-77.3072	71.724	-538.645	-16817.5	-26514	-26.5329	250.776	641.222	0	-66.6086	-51.9777	-422.349	18673	-30089.6	151.671	228.757	155.788	0	10.5404	7.45484	-13.3641	2892.86	-618.248	2867.91	-357.262	-16.4656	0	7.51523	7.19165	-73.6389	-20003.8	-144247	-6279.91	-2872.84	471.647	0
449	0	-76.8121	69.6245	-532.248	-16613.9	-26348.7	70.4692	250.495	641.215	0	-63.9806	-50.3386	-411.732	18265.8	-29584.4	208.904	228.146	155.637	0	10.5191	7.47289	-13.0974	2889.51	-626.163	2881.41	-358.808	-20.616	0	7.48771	7.15811	-72.7094	-20010.4	-144206	-6291.16	-2897.32	475.211	0	-102.092	32.1169	-941.596	-408114	-2972.32	43455.1	-9.28421	434.296	0
449	1	-76.2008	67.4627	-525.501	-16401.4	-26153.4	164.892	250.231	641.211	0	-61.142	-48.7153	-400.744	17848.7	-29040.4	281.352	227.534	155.461	0	10.5234	7.48728	-12.869	2889.43	-626.306	2894.57	-359.668	-24.5268	0	7.4374	7.18742	-71.4948	-20019.1	-144128	-6283.25	-2929.92	480.007	0
449	2	-75.4302	65.2618	-518.454	-16178.9	-25932.1	254.851	249.982	641.206	0	-58.0781	-47.0713	-389.448	17421.8	-28458.9	369.09	226.925	155.266	0	10.5531	7.49526	-12.6833	2896.46	-612.384	2906.46	-359.283	-28.3672	0	7.39052	7.28883	-70.2558	-20033.4	-144033	-6248.58	-2964.12	485.149	0
449	3	-74.4667	63.0358	-511.13	-15945.4	-25687.6	339.116	249.744	641.196	0	-54.7797	-45.3741	-377.867	16984.8	-27838.4	470.146	226.327	155.051	0	10.5975	7.49663	-12.5282	2912.34	-583.735	2916.03	-357.594	-32.4628	0	7.39841	7.44414	-69.2592	-20060.8	-143952	-6182.01	-2992.45	489.648	0
449	4	-73.2867	60.7883	-503.515	-15699.4	-25421	417.291	249.513	641.18	0	-51.2433	-43.6052	-366.003	16537	-27173.7	581.084	225.756	154.817	0	10.6429	7.49791	-12.3881	2935.97	-546.085	2922.19	-355.081	-36.9986	0	7.49996	7.61973	-68.7055	-20114.6	-143907	-6084.66	-3008.55	492.765	0
449	5	-71.8759	58.5136	-495.562	-15440.9	-25133.8	489.638	249.282	641.158	0	-47.4742	-41.7638	-353.859	16077.3	-26459	698.806	225.227	154.566	0	10.6819	7.50756	-12.2621	2964.27	-508.002	2924.13	-352.429	-41.7432	0	7.68125	7.78003	-68.672	-20204.9	-143910	-5967.85	-3009.61	494.224	0
449	6	-70.232	56.1993	-487.215	-15170.5	-24827.7	556.491	249.042	641.137	0	-43.4899	-39.8666	-341.446	15604.4	-25692.3	822.272	224.755	154.299	0	10.7134	7.52738	-12.1568	2993.13	-476.01	2921.3	-350.156	-46.21	0	7.89423	7.89195	-69.0921	-20328.3	-143959	-5850.62	-2997.58	494.22	0
449	7	-68.3623	53.8309	-478.421	-14889.7	-24502.3	617.483	248.785	641.123	0	-39.32	-37.9418	-328.774	15118.1	-24876.1	951.951	224.337	154.017	0	10.7372	7.55181	-12.0734	3018.8	-452.169	2913.87	-348.452	-50.0378	0	8.09871	7.9317	-69.8249	-20467.9	-144044	-5751.43	-2976.94	493.132	0
449	8	-66.2756	51.3984	-469.146	-14599.7	-24154.6	671.18	248.514	641.12	0	-35.003	-36.0192	-315.854	14619.3	-24016.7	1087.95	223.962	153.715	0	10.7513	7.57478	-12.0023	3038.96	-435.993	2903.17	-347.326	-53.1979	0	8.26811	7.89391	-70.7333	-20601.9	-144145	-5681.81	-2951.87	491.262	0
449	9	-63.9739	48.9046	-459.381	-14301.4	-23780.3	715.42	248.234	641.132	0	-30.5785	-34.1169	-302.717	14110.6	-23122.2	1229.26	223.618	153.387	0	10.7546	7.59402	-11.9222	3051.8	-427.384	2891.31	-346.848	-55.9762	0	8.37508	7.78937	-71.6838	-20709.4	-144234	-5644.66	-2926.09	488.9	0
450	0	-61.446	46.3689	-449.161	-13994.8	-23377.1	747.93	247.954	641.158	0	-26.0805	-32.233	-289.433	13596.4	-22201.7	1374.01	223.293	153.024	0	10.7484	7.60939	-11.8106	3054.85	-426.756	2880.09	-347.133	-58.654	0	8.39357	7.63124	-72.5441	-20774.6	-144292	-5635.66	-2903.03	486.373	0	-33.43	26.4972	-711.202	-323033	-61353.9	19734.8	-89.7783	454.999	0
450	1	-58.6693	43.8246	-438.545	-13679.7	-22946.4	766.849	247.676	641.193	0	-21.5378	-30.3515	-276.105	13082.2	-21263.4	1520.06	222.988	152.619	0	10.7356	7.61924	-11.6583	3046.76	-433.172	2871.09	-348.155	-61.3374	0	8.31195	7.43247	-73.199	-20788.5	-144312	-5647.88	-2885.5	484	0
450	2	-55.623	41.3051	-427.582	-13356.3	-22493.2	771.031	247.394	641.237	0	-16.9783	-28.4568	-262.841	12571.9	-20313.1	1665.56	222.717	152.169	0	10.7183	7.62039	-11.4655	3029.78	-443.882	2866.11	-349.715	-64.2517	0	8.14442	7.21791	-73.5687	-20746.3	-144291	-5676.95	-2875.3	481.999	0
450	3	-52.3004	38.8308	-416.292	-13026.9	-22022	759.98	247.1	641.293	0	-12.433	-26.5424	-249.726	12066.5	-19352.4	1808.87	222.505	151.681	0	10.6982	7.61317	-11.2369	3008.49	-456.04	2866.43	-351.584	-67.7321	0	7.93649	7.02572	-73.6682	-20644.8	-144225	-5721.61	-2871.77	480.241	0
450	4	-48.7103	36.4077	-404.679	-12694.4	-21533.3	733.683	246.789	641.369	0	-7.93618	-24.6112	-236.816	11564.2	-18382.5	1948.03	222.376	151.168	0	10.677	7.60264	-10.9933	2986.43	-467.977	2871.75	-353.569	-71.6594	0	7.75073	6.89676	-73.5958	-20485.7	-144121	-5779.84	-2872.27	478.354	0
450	5	-44.8746	34.0318	-392.742	-12360.1	-21023.9	692.561	246.469	641.471	0	-3.52222	-22.6721	-224.127	11061.6	-17405.7	2080.4	222.34	150.646	0	10.6582	7.5934	-10.7712	2965.52	-478.944	2880.14	-355.465	-75.319	0	7.62971	6.86151	-73.4051	-20282	-143993	-5845.79	-2875.62	476.302	0
450	6	-40.8247	31.6915	-380.468	-12022.7	-20489.4	637.256	246.147	641.6	0	0.778334	-20.7361	-211.643	10554.3	-16425.1	2202.44	222.393	150.131	0	10.6474	7.58742	-10.6055	2947.68	-488.475	2888.95	-357.059	-77.9383	0	7.57422	6.91779	-73.059	-20060.8	-143872	-5911.48	-2883.25	474.584	0
450	7	-36.5984	29.3671	-367.842	-11679.2	-19927.3	568.443	245.827	641.751	0	4.93945	-18.8102	-199.317	10039.1	-15443.6	2310.23	222.517	149.633	0	10.6511	7.5853	-10.5125	2934.38	-495.631	2896.43	-358.147	-79.1315	0	7.5678	7.01989	-72.5206	-19858.5	-143783	-5970.07	-2896.65	473.832	0
450	8	-32.2362	27.0342	-354.866	-11327.3	-19338.4	487.194	245.505	641.92	0	8.94025	-16.893	-187.083	9513.27	-14462.7	2399.83	222.694	149.15	0	10.6709	7.58447	-10.4786	2925.48	-498.426	2902.32	-358.566	-79.1859	0	7.60479	7.10466	-71.8146	-19708.2	-143742	-6017.2	-2915.57	474.431	0
450	9	-27.7739	24.6715	-341.583	-10965.5	-18725.3	395.576	245.181	642.102	0	12.7669	-14.9746	-174.882	8974.74	-13481.7	2467.76	222.91	148.681	0	10.7008	7.57828	-10.462	2920.39	-494.094	2907.15	-358.227	-79.1418	0	7.67481	7.12922	-71.008	-19628.6	-143741	-6053	-2938.29	476.427	0
451	0	-23.2389	22.2706	-328.098	-10593.8	-18092.6	296.359	244.856	642.289	0	16.4118	-13.042	-162.696	8421.83	-12499.7	2511.83	223.171	148.236	0	10.7317	7.56115	-10.4223	2919.14	-480.311	2911.5	-357.085	-80.0859	0	7.7388	7.08885	-70.1793	-19620	-143756	-6084.1	-2962.41	479.57	0	43.153	21.0747	-460.608	-221753	-124398	-15307.6	-267.512	482.093	0
451	1	-18.652	19.8385	-314.553	-10213.4	-17445.8	192.043	244.538	642.47	0	19.8655	-11.0849	-150.556	7854.58	-11515.6	2531.51	223.512	147.829	0	10.7546	7.53459	-10.3486	2920.76	-457.427	2916.07	-355.202	-82.2361	0	7.74391	7.02042	-69.3886	-19667.8	-143763	-6119.65	-2985.85	483.445	0
451	2	-14.0361	17.383	-301.062	-9825.48	-16789.7	84.7789	244.232	642.636	0	23.1022	-9.1033	-138.509	7275.14	-10528.8	2527.09	223.985	147.475	0	10.7589	7.50609	-10.264	2922.55	-430.029	2921.06	-352.897	-84.7387	0	7.66753	6.99396	-68.64	-19747.9	-143750	-6164.01	-3008.26	487.703	0
451	3	-9.42186	14.8997	-287.673	-9430.67	-16126.7	-22.8308	243.941	642.783	0	26.0664	-7.11259	-126.6	6687.61	-9540.82	2498.49	224.638	147.175	0	10.7358	7.4835	-10.2134	2922.22	-405.288	2925.3	-350.682	-86.1172	0	7.53688	7.07973	-67.8789	-19836.1	-143717	-6214.47	-3031.25	492.228	0
451	4	-4.84631	12.3751	-274.375	-9028.4	-15456.2	-127.551	243.668	642.905	0	28.6692	-5.14534	-114.872	6097.36	-8558.11	2444.75	225.499	146.92	0	10.6843	7.47226	-10.2428	2919.35	-389.211	2926.74	-348.999	-85.0158	0	7.39651	7.30655	-67.0546	-19915.7	-143668	-6264.11	-3056.55	497.008	0
451	5	-0.347559	9.79725	-261.117	-8617.67	-14776.9	-226.21	243.409	643.003	0	30.7923	-3.24739	-103.39	5509.85	-7592.26	2364.2	226.567	146.708	0	10.6117	7.47388	-10.3764	2914.96	-384.274	2923.93	-348.034	-80.9232	0	7.27096	7.64847	-66.1883	-19976.5	-143618	-6304.77	-3083.84	501.813	0
451	6	4.03923	7.16422	-247.822	-8197.9	-14087.1	-316.33	243.156	643.08	0	32.3017	-1.47384	-92.2363	4930.26	-6657.14	2255.16	227.825	146.548	0	10.5271	7.48381	-10.6041	2910.58	-389.691	2917.32	-347.749	-74.4777	0	7.16141	8.04783	-65.3794	-20010.8	-143585	-6329.03	-3110.18	506.072	0
451	7	8.28699	4.48763	-234.4	-7769.39	-13385.3	-396.223	242.895	643.146	0	33.0655	0.1153	-81.4898	4363.71	-5765.4	2116.81	229.25	146.451	0	10.438	7.49235	-10.8927	2908.4	-402.795	2909	-347.979	-67.0053	0	7.05918	8.44367	-64.7525	-20014.3	-143578	-6332.79	-3131.34	509.089	0
451	8	12.3806	1.79528	-220.766	-7332.74	-12669.6	-464.854	242.611	643.215	0	32.9772	1.46107	-71.2181	3815.53	-4927.11	1950.18	230.817	146.425	0	10.3526	7.49176	-11.2109	2910.94	-419.92	2900.91	-348.457	-59.6534	0	6.96272	8.78475	-64.3803	-19988.3	-143596	-6316.2	-3144.44	510.472	0
451	9	16.314	-0.865116	-206.877	-6888.28	-11936.9	-521.62	242.3	643.297	0	31.9809	2.51408	-61.4852	3291.33	-4150.36	1759.07	232.498	146.47	0	10.2823	7.48265	-11.5365	2919.38	-436.856	2893.8	-348.867	-53.0553	0	6.8868	9.0368	-64.245	-19941.4	-143633	-6282.03	-3149.71	510.396	0
452	0	20.081	-3.42557	-192.754	-6436.06	-11184.2	-565.959	241.977	643.39	0	30.0956	3.24544	-52.3566	2796.31	-3441.48	1549.71	234.268	146.591	0	10.2389	7.47293	-11.8476	2932.64	-449.322	2888.17	-348.925	-47.5296	0	6.84871	9.18381	-64.2791	-19886.3	-143688	-6234.31	-3149.37	509.374	0	63.2973	7.93287	-229.226	-119848	-172819	-40804.6	-744.321	521.166	0
452	1	23.6585	-5.80916	-178.471	-5976.55	-10412.5	-596.935	241.658	643.487	0	27.4195	3.6532	-43.8765	2333.99	-2803.77	1329.37	236.098	146.805	0	10.2309	7.47033	-12.1252	2948.07	-453.661	2885.12	-348.415	-43.1364	0	6.84823	9.21806	-64.4172	-19834.8	-143756	-6178.55	-3145.64	507.912	0
452	2	26.9913	-7.94676	-164.126	-5511.24	-9626.43	-613.348	241.347	643.579	0	24.1104	3.75851	-36.0383	1905.57	-2235.89	1105.28	237.958	147.124	0	10.26	7.4764	-12.3637	2962.96	-448.231	2885.58	-347.254	-39.6503	0	6.86664	9.13826	-64.6092	-19797.1	-143825	-6121.26	-3140.08	506.413	0
452	3	29.9851	-9.78544	-149.824	-5043.14	-8832.53	-614.307	241.047	643.66	0	20.3606	3.59797	-28.796	1510.9	-1732.87	884.34	239.823	147.531	0	10.3189	7.48857	-12.5647	2975.52	-434.468	2889.48	-345.578	-36.8155	0	6.879	8.9617	-64.8267	-19782.5	-143882	-6066.6	-3133.48	505.159	0
452	4	32.515	-11.2892	-135.691	-4577.32	-8037.74	-599.655	240.764	643.734	0	16.3859	3.22029	-22.1212	1150.52	-1289.65	673.713	241.701	147.99	0	10.3941	7.505	-12.7194	2984.57	-415.215	2896.04	-343.644	-34.6472	0	6.86944	8.72766	-65.042	-19797.2	-143922	-6014.88	-3126.76	504.376	0
452	5	34.4433	-12.4392	-121.867	-4120.7	-7251.09	-570.192	240.5	643.813	0	12.4301	2.68943	-16.0708	827.942	-905.088	481.639	243.681	148.482	0	10.4725	7.52369	-12.8114	2989.19	-392.35	2904.74	-341.625	-33.3234	0	6.84737	8.47883	-65.1951	-19838.8	-143953	-5965.74	-3122.03	504.299	0
452	6	35.6379	-13.2323	-108.49	-3680.68	-6484.08	-527.77	240.234	643.926	0	8.76156	2.08617	-10.8062	550.584	-583.349	316.517	246.017	149.049	0	10.5493	7.54081	-12.8395	2988.67	-367.686	2915.2	-339.637	-32.7712	0	6.84611	8.23531	-65.2222	-19895.2	-143980	-5920.81	-3121.52	505.037	0
452	7	35.9926	-13.6783	-95.688	-3263.72	-5748.22	-475.228	239.928	644.108	0	5.62082	1.49406	-6.51015	326.503	-329.866	184.247	249.331	149.847	0	10.6258	7.55322	-12.8239	2982.79	-344.316	2926.57	-337.849	-32.5951	0	6.89634	7.99081	-65.0742	-19952.7	-144003	-5884.2	-3126.9	506.615	0
452	8	35.449	-13.794	-83.5727	-2874.1	-5052.31	-416.235	239.546	644.39	0	3.14491	0.975495	-3.26392	158.74	-144.797	86.2315	255.637	151.365	0	10.6996	7.55988	-12.7903	2972.31	-324.741	2937.72	-336.39	-32.3875	0	7.00384	7.73613	-64.6917	-20003.3	-144022	-5861.51	-3140.28	509.21	0
452	9	34.0152	-13.5956	-72.2392	-2513.08	-4401.87	-354.963	239.065	644.788	0	1.34643	0.561042	-1.00836	43.3581	-21.1278	19.5963	279.047	157.001	0	10.7623	7.56017	-12.7608	2958.6	-308.959	2947.99	-335.212	-31.8502	0	7.15439	7.48194	-64.0417	-20045.7	-144042	-5856.41	-3163.19	513.009	0
453	0	31.7731	-13.096	-61.7558	-2179	-3799.41	-295.496	238.477	645.284	0	0.151862	0.255861	0.408699	-28.15	52.4948	-21.052	300	200	0	10.8055	7.55358	-12.7542	2943.05	-295.696	2957.06	-334.184	-30.7509	0	7.32932	7.26068	-63.2106	-20082.7	-144073	-5867.98	-3193.25	517.712	0	33.9222	7.41614	-104.088	-50970.4	-201641	-28174.1	-1929.9	486.22	0
453	1	28.8672	-12.3079	-52.1509	-1868.3	-3244.19	-240.979	237.792	645.825	0	-0.553062	0.049892	1.17471	-65.9075	88.5655	-41.9129	300	200	0	10.8266	7.54121	-12.7897	2927.88	-284.975	2964.32	-333.282	-28.9258	0	7.50839	7.11133	-62.4184	-20116.5	-144122	-5892.2	-3222.97	522.285	0
453	2	25.4714	-11.2491	-43.398	-1577.17	-2731.8	-192.917	237.052	646.342	0	-0.89242	-0.0744786	1.47508	-79.7584	98.7452	-48.9098	300	200	0	10.8307	7.52514	-12.8892	2916.54	-278.982	2968.73	-332.645	-26.278	0	7.66381	7.06135	-61.9032	-20143.9	-144186	-5925.45	-3243.22	525.41	0
453	3	21.76	-9.9503	-35.426	-1303.17	-2254.88	-151.329	236.35	646.786	0	-0.981135	-0.137106	1.47191	-78.2128	92.8251	-47.1014	300	200	0	10.8269	7.50535	-13.0619	2912.28	-280.807	2968.74	-332.498	-22.9593	0	7.76378	7.11557	-61.8191	-20161.8	-144259	-5964.23	-3247.56	526.141	0
453	4	17.8991	-8.461	-28.1556	-1045.76	-1806.66	-115.56	235.833	647.142	0	-0.915167	-0.156767	1.2946	-67.9992	78.3543	-40.446	300	200	0	10.8232	7.47938	-13.278	2916.39	-292.441	2962.82	-333.024	-19.6402	0	7.78633	7.24839	-62.2104	-20173.9	-144333	-6001.96	-3234.08	524.284	0
453	5	14.0537	-6.85441	-21.5389	-806.09	-1386.46	-84.8387	235.63	647.425	0	-0.768127	-0.149381	1.0383	-54.0197	60.6924	-31.7973	300	200	0	10.8235	7.44638	-13.4666	2927.38	-312.29	2950.86	-334.19	-17.3806	0	7.72459	7.4041	-62.984	-20189.1	-144397	-6030.29	-3206.6	520.543	0
453	6	10.4013	-5.23058	-15.6011	-587.654	-1002.66	-58.6563	235.732	647.667	0	-0.592006	-0.127324	0.767154	-39.5416	43.3017	-23.0337	300	200	0	10.8274	7.40936	-13.5465	2941.37	-333.798	2935.31	-335.641	-17.1304	0	7.58228	7.5215	-63.9421	-20212.1	-144433	-6044.95	-3172.82	516.1	0
453	7	7.1333	-3.70864	-10.4642	-396.839	-669.375	-37.0449	236.032	647.923	0	-0.420163	-0.0994623	0.519793	-26.5031	28.1402	-15.2488	300	200	0	10.832	7.37296	-13.4699	2953.77	-347.568	2920.15	-336.803	-19.2862	0	7.37658	7.56681	-64.893	-20242.9	-144429	-6048.64	-3139.65	511.943	0
453	8	4.41459	-2.39656	-6.28393	-240.545	-398.986	-20.2556	236.507	648.279	0	-0.271268	-0.0715847	0.3156	-15.8468	16.0681	-8.95488	300	200	0	10.8364	7.34158	-13.2463	2961.68	-346.195	2908.64	-337.135	-23.5857	0	7.14376	7.54498	-65.6951	-20284	-144380	-6047.7	-3111.73	508.759	0
453	9	2.32513	-1.35645	-3.13125	-122.004	-195.957	-8.18757	237.419	648.963	0	-0.153319	-0.0470218	0.160572	-7.83055	7.21147	-4.26852	300	200	0	10.8434	7.31927	-12.9283	2965.21	-328.578	2902.09	-336.415	-29.3587	0	6.93177	7.49288	-66.2219	-20339.1	-144288	-6046.76	-3092.86	507.135	0
454	0	0.846576	-0.596715	-0.945293	-39.3034	-55.8623	-0.272881	300	610	0	-0.067224	-0.0272931	0.0522938	-2.28801	1.25957	-1.06517	300	200	0	10.8557	7.30867	-12.5799	2966.99	-299.916	2900.43	-334.841	-35.8516	0	6.78023	7.46362	-66.3783	-20405.6	-144162	-6046.68	-3085.82	507.414	0	17.6507	15.0865	-76.4595	-32293.7	-207410	-15565.2	-2712.93	422.46	0
454	1	-0.104452	-0.0887599	0.42423	12.9316	31.3457	4.31021	300	610	0	-0.00970901	-0.0126961	-0.0161955	1.17146	-2.31266	0.903592	300	200	0	10.8708	7.31008	-12.2542	2969.94	-266.912	2903.21	-332.781	-42.361	0	6.70168	7.50452	-66.1894	-20470.1	-144017	-6046.39	-3089.83	509.265	0
454	2	-0.638793	0.213872	1.16106	41.4224	77.7488	6.43138	300	610	0	0.0245169	-0.0027898	-0.0536426	3.02082	-4.09079	1.9278	300	200	0	10.8828	7.32195	-11.982	2974.92	-233.544	2910.09	-330.491	-48.2818	0	6.68389	7.64075	-65.8505	-20512.6	-143876	-6046.05	-3098.89	511.502	0
454	3	-0.869853	0.362372	1.44627	52.8647	95.1587	6.88417	300	610	0	0.0412721	0.00323845	-0.0687773	3.72396	-4.62541	2.28683	300	200	0	10.8886	7.34161	-11.7783	2980.66	-202.038	2920.7	-328.153	-53.0641	0	6.71006	7.86676	-65.6364	-20514.2	-143756	-6048.01	-3104.19	512.543	0
454	4	-0.898993	0.404548	1.43783	53.1406	93.8233	6.32374	300	610	0	0.0459848	0.00631829	-0.069279	3.68424	-4.38132	2.22061	300	200	0	10.8889	7.36663	-11.6611	2985.7	-175.837	2933.94	-326.079	-56.0384	0	6.76589	8.14847	-65.7286	-20460.3	-143674	-6054.83	-3099.86	511.285	0
454	5	-0.808565	0.380565	1.26154	46.9635	81.8694	5.24756	300	610	0	0.0432119	0.00733575	-0.0613077	3.22215	-3.71862	1.91778	300	200	0	10.8861	7.39578	-11.6524	2989.46	-159.127	2947.82	-324.656	-56.5538	0	6.82821	8.43697	-66.1404	-20345.9	-143646	-6066.5	-3085.84	507.617	0
454	6	-0.660172	0.321403	1.00978	37.8128	65.2356	4.00318	300	610	0	0.0364656	0.00704613	-0.0494152	2.57231	-2.89424	1.51502	300	200	0	10.8819	7.42607	-11.7578	2992.2	-153.983	2960.4	-324.096	-54.486	0	6.86483	8.67857	-66.7696	-20179.7	-143685	-6080.09	-3065.95	502.229	0
454	7	-0.496144	0.249069	0.74464	28.0434	47.8942	2.81044	300	610	0	0.0282393	0.00603954	-0.036686	1.892	-2.0752	1.10283	300	200	0	10.8749	7.45023	-11.9539	2994.74	-158.942	2970.82	-324.296	-50.5239	0	6.85218	8.82288	-67.4574	-19982.7	-143784	-6092.77	-3045.49	496.227	0
454	8	-0.342683	0.177784	0.503417	19.0829	32.2136	1.78959	300	610	0	0.0201427	0.00474074	-0.0249935	1.27528	-1.35688	0.734351	300	200	0	10.8602	7.46073	-12.1901	2997.66	-169.746	2979.43	-324.925	-45.9105	0	6.78658	8.83564	-68.0336	-19782.4	-143922	-6105.85	-3029.45	490.774	0
454	9	-0.213594	0.115603	0.304705	11.6559	19.3574	0.989294	300	610	0	0.013086	0.00342877	-0.015291	0.768649	-0.782101	0.434941	300	200	0	10.8331	7.4559	-12.4106	2999.96	-180.99	2987.23	-325.584	-41.7262	0	6.68385	8.70564	-68.3774	-19607	-144065	-6124.48	-3020.92	486.747	0
455	0	-0.113908	0.0660693	0.154127	5.99611	9.65775	0.411213	300	610	0	0.00746859	0.00226566	-0.00788946	0.38572	-0.358387	0.210939	300	200	0	10.7917	7.44007	-12.5783	2999	-187.66	2995.01	-325.919	-38.4261	0	6.57686	8.44114	-68.456	-19479.5	-144193	-6151.62	-3020.35	484.555	0	17.3234	14.7338	-78.6345	-32616.5	-208815	-15599.6	-2655.5	414.787	0
455	1	-0.0430133	0.0297125	0.0491764	2.0271	2.9295	0.0298169	300	610	0	0.0033484	0.00132681	-0.00269332	0.119567	-0.0720436	0.0570001	300	200	0	10.7349	7.41865	-12.6718	2993.03	-187.081	3002.27	-325.764	-36.1956	0	6.50516	8.06811	-68.3205	-19414.1	-144288	-6182.95	-3025.93	484.162	0
455	2	0.00287617	0.00526669	-0.0170283	-0.496574	-1.28819	-0.193022	300	610	0	0.000580284	0.00062882	0.00061532	-0.0477129	0.101179	-0.0383034	300	200	0	10.6614	7.39455	-12.674	2983.57	-180.558	3007.29	-325.246	-35.4091	0	6.49105	7.63316	-68.0685	-19415.5	-144338	-6208.65	-3034.48	485.234	0
455	3	0.0289175	-0.0094164	-0.0530626	-1.88836	-3.55957	-0.298131	300	610	0	-0.00108043	0.000152542	0.00244426	-0.138202	0.188711	-0.0885315	300	200	0	10.5748	7.36829	-12.5789	2974.92	-172.544	3008.42	-324.717	-36.5008	0	6.52647	7.19486	-67.7897	-19479.1	-144326	-6218.25	-3043.02	487.345	0
455	4	0.0404423	-0.0167358	-0.0674542	-2.46343	-4.44111	-0.323018	300	610	0	-0.00190645	-0.000139482	0.0032044	-0.173752	0.216539	-0.106855	300	200	0	10.4855	7.33956	-12.401	2971.26	-168.28	3005.04	-324.57	-39.5983	0	6.59139	6.80361	-67.5225	-19594	-144248	-6203.87	-3050.29	490.184	0
455	5	0.0422468	-0.0189488	-0.0676864	-2.50036	-4.41846	-0.298815	300	610	0	-0.00215407	-0.000290752	0.0032594	-0.173476	0.206721	-0.10465	300	200	0	10.4084	7.31088	-12.1712	2973.9	-171.728	2997.28	-325.109	-44.3386	0	6.67187	6.49081	-67.2296	-19743.1	-144121	-6163.96	-3057.72	493.667	0
455	6	0.0382474	-0.0179619	-0.05975	-2.22349	-3.87865	-0.249274	300	610	0	-0.00203962	-0.00034306	0.00290242	-0.152635	0.17643	-0.0909059	300	200	0	10.3576	7.2899	-11.9241	2980.62	-184.526	2986.24	-326.475	-49.9653	0	6.75024	6.27194	-66.8114	-19904.4	-143980	-6106.1	-3069.02	497.92	0
455	7	0.0313879	-0.015253	-0.0480632	-1.79921	-3.10585	-0.19107	300	610	0	-0.00173065	-0.000332233	0.00235113	-0.122454	0.137979	-0.0721652	300	200	0	10.3402	7.28495	-11.6862	2987.1	-207.186	2974.02	-328.729	-55.608	0	6.80258	6.15585	-66.1595	-20058.3	-143858	-6043.65	-3088.42	503.181	0
455	8	0.0237018	-0.011877	-0.0356136	-1.34075	-2.29123	-0.134825	300	610	0	-0.00134666	-0.000286397	0.00175385	-0.0905019	0.0994216	-0.0527863	300	200	0	10.3565	7.29929	-11.4742	2988.64	-240.329	2962.64	-331.945	-60.4657	0	6.82218	6.15105	-65.2255	-20191.6	-143776	-5989.36	-3118.29	509.566	0
455	9	0.0164568	-0.00851994	-0.0242096	-0.917315	-1.5497	-0.0864129	300	610	0	-0.000965337	-0.000225898	0.00120134	-0.0613409	0.0653991	-0.0353509	300	200	0	10.4007	7.33065	-11.3003	2981.72	-283.212	2952.91	-336.062	-63.8609	0	6.82986	6.2565	-64.1054	-20293.3	-143738	-5952.44	-3156.21	516.562	0
456	0	0.0103292	-0.00557398	-0.0147665	-0.564491	-0.938586	-0.0482755	300	610	0	-0.000631	-0.000164182	0.000740447	-0.0372614	0.0380407	-0.0211117	300	200	0	10.4617	7.37356	-11.1707	2965.03	-332.469	2944.52	-340.762	-65.4284	0	6.85389	6.45171	-63.0759	-20351.9	-143735	-5939.42	-3192.75	522.657	0	17.3174	14.7326	-78.6191	-32606.3	-208818	-15596.2	-2656.07	414.738	0
456	1	0.00557466	-0.00321565	-0.00757662	-0.294333	-0.475324	-0.0205927	300	610	0	-0.000363541	-0.000109123	0.000387175	-0.0189744	0.0177755	-0.0104078	300	200	0	10.5284	7.42083	-11.0765	2939.95	-383.304	2936.75	-345.605	-65.423	0	6.9054	6.7071	-62.4698	-20360.3	-143744	-5954.55	-3215.02	525.923	0
456	2	0.00217638	-0.00147633	-0.00253947	-0.103913	-0.152301	-0.00222123	300	610	0	-0.000166422	-6.44568e-05	0.000137899	-0.006198	0.00400469	-0.00301274	300	200	0	10.5954	7.46656	-10.9965	2910.44	-429.945	2929.08	-350.098	-64.6693	0	6.97121	6.99286	-62.4526	-20327.9	-143741	-5996.66	-3215.6	525.493	0
456	3	-3.69436e-05	-0.000300294	0.000659416	0.0179578	0.0515804	0.00860627	300	610	0	-3.32465e-05	-3.1091e-05	-2.18628e-05	0.00188675	-0.0043903	0.00159828	300	200	0	10.6594	7.50978	-10.9168	2882.68	-464.355	2921.47	-353.536	-64.0597	0	7.02792	7.27648	-62.9068	-20280.8	-143710	-6055.2	-3198.5	522.393	0
456	4	-0.00130509	0.000411673	0.00242	0.0858867	0.162652	0.0138055	300	610	0	4.72867e-05	-8.2005e-06	-0.000111112	0.00631014	-0.00869357	0.00405883	300	200	0	10.7167	7.55275	-10.8424	2863.26	-477.662	2914.18	-355.055	-64.0797	0	7.06275	7.53155	-63.5025	-20246	-143652	-6112.72	-3176.15	518.822	0
456	5	-0.00187862	0.000771937	0.00314372	0.114703	0.207121	0.0151488	300	610	0	8.79516e-05	5.93815e-06	-0.000149178	0.00810105	-0.0101313	0.00498961	300	200	0	10.7641	7.59499	-10.7948	2856.07	-465.432	2907.13	-354.116	-64.5785	0	7.07314	7.74942	-63.883	-20237.8	-143579	-6154.47	-3161.53	516.795	0
456	6	-0.00198439	0.000887038	0.00318502	0.117595	0.207994	0.014115	300	610	0	0.000100846	1.33592e-05	-0.000153279	0.00816489	-0.00974995	0.00492988	300	200	0	10.7998	7.63058	-10.7995	2860.25	-431.156	2899.63	-350.924	-64.8492	0	7.05073	7.93248	-63.8496	-20253.8	-143508	-6176.05	-3161.6	517.21	0
456	7	-0.00180861	0.000847457	0.00282903	0.105238	0.183698	0.0118378	300	610	0	9.62362e-05	1.60332e-05	-0.000137362	0.00722813	-0.00836828	0.00430777	300	200	0	10.8238	7.65169	-10.867	2871.02	-383.939	2891.31	-346.331	-64.1953	0	6.98478	8.0763	-63.443	-20274	-143455	-6182.32	-3175.16	519.562	0
456	8	-0.00149192	0.000723663	0.00228706	0.0855859	0.147828	0.00911714	300	610	0	8.2112e-05	1.56591e-05	-0.000111833	0.00582776	-0.00657618	0.0034365	300	200	0	10.8379	7.65409	-10.9778	2882.64	-333.48	2882.56	-341.378	-62.5877	0	6.87734	8.16435	-62.8975	-20269.7	-143430	-6181.95	-3194.37	522.266	0
456	9	-0.00113196	0.000566208	0.00170278	0.064083	0.109579	0.0064659	300	610	0	6.42015e-05	1.3577e-05	-8.38223e-05	0.00432781	-0.00476176	0.00252584	300	200	0	10.8431	7.63813	-11.091	2890.87	-287.01	2874.17	-336.878	-60.6502	0	6.74666	8.1872	-62.5279	-20220	-143435	-6183.37	-3207.94	523.375	0
457	0	-0.000790042	0.000408173	0.00116383	0.0440797	0.0745236	0.00417067	300	610	0	4.62494e-05	1.07612e-05	-5.77236e-05	0.00294942	-0.00315084	0.00170111	300	200	0	10.8375	7.60668	-11.1695	2893.04	-248.528	2867.08	-333.251	-59.0135	0	6.62003	8.15882	-62.6038	-20123.3	-143465	-6193.49	-3205.63	521.438	0	17.5272	15.3371	-75.4962	-32247	-206171	-16311.3	-2730.88	427.134	0
457	1	-0.000499264	0.000268646	0.000715206	0.0273233	0.0454832	0.00235378	300	610	0	3.04137e-05	7.85924e-06	-3.58361e-05	0.00180527	-0.00184898	0.00102412	300	200	0	10.8168	7.56438	-11.1974	2887.4	-219.374	2862.23	-330.592	-57.8644	0	6.52094	8.10231	-63.2291	-19996.1	-143504	-6216.22	-3183.59	516.248	0
457	2	-0.000272557	0.000156396	0.000371997	0.0144316	0.0233637	0.00102852	300	610	0	1.76829e-05	5.25373e-06	-1.89792e-05	0.000932209	-0.000880028	0.000512779	300	200	0	10.7788	7.51631	-11.1811	2874.23	-199.678	2860.25	-328.858	-57.0613	0	6.46664	8.03217	-64.2921	-19862.2	-143534	-6249.64	-3146.53	508.937	0
457	3	-0.000109715	7.32107e-05	0.000130318	0.00529885	0.00786048	0.000143938	300	610	0	8.25506e-06	3.12932e-06	-7.02456e-06	0.000319097	-0.000218006	0.000157648	300	200	0	10.7281	7.46584	-11.1431	2856.85	-188.985	2861.06	-327.96	-56.3784	0	6.47467	7.95608	-65.5358	-19740.9	-143538	-6285.63	-3104.22	501.224	0
457	4	-3.00815e-06	1.66549e-05	-2.41736e-05	-0.000583775	-0.00199027	-0.000381815	300	610	0	1.8503e-06	1.53479e-06	6.86294e-07	-7.1457e-05	0.000188616	-6.53304e-05	300	200	0	10.6755	7.41334	-11.1119	2839.83	-185.945	2863.67	-327.734	-55.5654	0	6.55101	7.87878	-66.6765	-19645.6	-143509	-6313.32	-3066.31	494.641	0
457	5	5.87017e-05	-1.78476e-05	-0.000110116	-0.00389639	-0.00741668	-0.000638575	300	610	0	-2.05273e-06	4.35032e-07	5.03784e-06	-0.000287487	0.000399916	-0.000185743	300	200	0	10.6343	7.35733	-11.1129	2826.59	-188.197	2866.63	-327.935	-54.3519	0	6.67097	7.80163	-67.5039	-19585.9	-143454	-6322.76	-3039.12	490.145	0
457	6	8.71831e-05	-3.5557e-05	-0.000146401	-0.00533644	-0.00965235	-0.000710066	300	610	0	-4.05205e-06	-2.49144e-07	6.93912e-06	-0.000377418	0.000473723	-0.00023283	300	200	0	10.6108	7.29932	-11.1627	2818.67	-192.617	2869.07	-328.255	-52.5068	0	6.7825	7.72669	-67.9466	-19563.6	-143399	-6308.89	-3024.47	487.926	0
457	7	9.31642e-05	-4.14997e-05	-0.000149808	-0.00552816	-0.00978695	-0.000666512	300	610	0	-4.71845e-06	-6.12808e-07	7.20495e-06	-0.000384126	0.000459679	-0.000232143	300	200	0	10.6019	7.24771	-11.2657	2815.71	-196.614	2871.13	-328.452	-49.9357	0	6.83133	7.65548	-68.0605	-19567.5	-143380	-6276.16	-3020.66	487.502	0
457	8	8.54954e-05	-3.99687e-05	-0.000133906	-0.00497929	-0.00869749	-0.000562005	300	610	0	-4.53904e-06	-7.48835e-07	6.49878e-06	-0.000342186	0.000396799	-0.000204071	300	200	0	10.6002	7.21439	-11.4122	2816.21	-199.57	2873.82	-328.487	-46.7721	0	6.79619	7.58095	-67.9377	-19578.3	-143417	-6239.26	-3025.01	488.18	0
457	9	7.08931e-05	-3.43232e-05	-0.000108798	-0.00407007	-0.00703414	-0.000434914	300	610	0	-3.89472e-06	-7.37764e-07	5.31795e-06	-0.000277275	0.000313338	-0.0001636	300	200	0	10.6008	7.2076	-11.5851	2819.52	-202.308	2878.74	-328.463	-43.3743	0	6.70703	7.495	-67.6241	-19580.9	-143510	-6215.22	-3036.17	489.555	0
458	0	5.40452e-05	-2.69851e-05	-8.13909e-05	-0.00306205	-0.00523915	-0.00030999	300	610	0	-3.05992e-06	-6.43438e-07	4.005e-06	-0.000206896	0.000227994	-0.000120826	300	200	0	10.603	7.22916	-11.7702	2826.44	-206.07	2887.36	-328.508	-40.1365	0	6.62422	7.40487	-67.1408	-19571.9	-143643	-6212.84	-3053.42	491.505	0	17.4313	14.7271	-78.0412	-32518.2	-207689	-15884.1	-2661.27	416.68	0
458	1	3.7915e-05	-1.95487e-05	-5.59292e-05	-0.00211742	-0.00358248	-0.000201206	300	610	0	-2.21513e-06	-5.12492e-07	2.77262e-06	-0.000141765	0.000151743	-8.1828e-05	300	200	0	10.6087	7.27584	-11.9594	2837.93	-212.421	2900	-328.762	-37.2975	0	6.60362	7.32953	-66.5654	-19555.7	-143787	-6230.55	-3074.08	493.782	0
458	2	2.41205e-05	-1.29425e-05	-3.46218e-05	-0.00132185	-0.00220286	-0.000114672	300	610	0	-1.46532e-06	-3.76102e-07	1.73349e-06	-8.74152e-05	8.98104e-05	-4.96499e-05	300	200	0	10.62	7.34026	-12.1466	2854.08	-222.395	2915.3	-329.309	-34.9698	0	6.67027	7.28369	-66.0235	-19541.3	-143913	-6260.69	-3093.73	495.975	0
458	3	1.33135e-05	-7.60117e-06	-1.82434e-05	-0.00070684	-0.001147	-5.12474e-05	300	610	0	-8.59512e-07	-2.52844e-07	9.2937e-07	-4.57449e-05	4.34947e-05	-2.52295e-05	300	200	0	10.6375	7.41137	-12.3225	2873.26	-235.249	2930.81	-330.091	-33.171	0	6.80533	7.26896	-65.5933	-19541.1	-144001	-6292.87	-3109.36	497.913	0
458	4	5.51274e-06	-3.62391e-06	-6.65145e-06	-0.000268966	-0.000403186	-8.67127e-06	300	610	0	-4.08727e-07	-1.51831e-07	3.56235e-07	-1.63326e-05	1.16798e-05	-8.18102e-06	300	200	0	10.6582	7.477	-12.4774	2891.52	-249.282	2943.76	-330.979	-31.7411	0	6.95968	7.27451	-65.2636	-19565.3	-144037	-6318.4	-3121	499.789	0
458	5	3.70422e-07	-9.05121e-07	8.06347e-07	1.48579e-05	7.25414e-05	1.68418e-05	300	610	0	-1.00816e-07	-7.56516e-08	-1.57618e-08	2.52537e-06	-8.00475e-06	2.59643e-06	300	200	0	10.6777	7.52759	-12.6003	2903.8	-263.814	2951.95	-331.937	-30.4553	0	7.08351	7.28885	-64.9834	-19616.6	-144015	-6334.6	-3130.18	501.871	0
458	6	-2.63033e-06	7.65964e-07	4.99808e-06	0.000176271	0.000337413	2.95026e-05	300	610	0	8.82369e-08	-2.28325e-08	-2.27763e-07	1.30667e-05	-1.8368e-05	8.48338e-06	300	200	0	10.6907	7.55745	-12.6772	2906.76	-278.979	2954.9	-333.006	-29.2907	0	7.14694	7.30789	-64.7281	-19688.6	-143940	-6343.79	-3137.77	504.174	0
458	7	-4.04201e-06	1.63543e-06	6.81223e-06	0.00024806	0.000449473	3.32644e-05	300	610	0	1.86413e-07	1.02581e-08	-3.22498e-07	1.75695e-05	-2.21365e-05	1.08567e-05	300	200	0	10.6921	7.56397	-12.7036	2900.93	-294.038	2953.92	-334.146	-28.355	0	7.14579	7.32724	-64.5122	-19771.7	-143823	-6350.44	-3143.4	506.479	0
458	8	-4.37175e-06	1.94035e-06	7.04309e-06	0.00025976	0.000460314	3.14614e-05	300	610	0	2.20635e-07	2.80606e-08	-3.38516e-07	1.80637e-05	-2.1664e-05	1.09268e-05	300	200	0	10.6806	7.54778	-12.7048	2890.11	-307.736	2950.36	-335.222	-27.4812	0	7.09239	7.33862	-64.3603	-19860.3	-143677	-6358.18	-3146.39	508.579	0
458	9	-4.04011e-06	1.88433e-06	6.3361e-06	0.000235517	0.000411666	2.66737e-05	300	610	0	2.14005e-07	3.49506e-08	-3.07366e-07	1.61942e-05	-1.88094e-05	9.66437e-06	300	200	0	10.6596	7.5117	-12.7346	2879.43	-320.304	2944.25	-336.152	-26.1102	0	6.99582	7.33487	-64.2994	-19951.7	-143513	-6367.35	-3145.95	510.293	0
459	0	-3.36775e-06	1.62746e-06	5.1742e-06	0.000193499	0.000334614	2.07409e-05	300	610	0	1.84679e-07	3.47451e-08	-2.52811e-07	1.31886e-05	-1.49256e-05	7.7863e-06	300	200	0	10.6325	7.45844	-12.8433	2873.49	-334.379	2934.82	-337.035	-23.7343	0	6.85516	7.31227	-64.3705	-20042.8	-143343	-6376.58	-3140.85	511.367	0	17.4313	14.7271	-78.0412	-32518.2	-207689	-15884.1	-2661.27	416.68	0
459	1	-2.57966e-06	1.28573e-06	3.88927e-06	0.000146271	0.000250419	1.4857e-05	300	610	0	1.45799e-07	3.04844e-08	-1.91303e-07	9.88808e-06	-1.09131e-05	5.77818e-06	300	200	0	10.5965	7.39281	-13.0468	2874.9	-353.533	2921.32	-338.097	-20.3528	0	6.67518	7.27739	-64.6129	-20131.2	-143185	-6385.24	-3130.04	511.566	0
459	2	-1.81898e-06	9.35969e-07	2.6868e-06	0.000101678	0.000172155	9.70266e-06	300	610	0	1.06062e-07	2.44002e-08	-1.3313e-07	6.81154e-06	-7.30499e-06	3.9347e-06	300	200	0	10.5456	7.32472	-13.3262	2883.62	-379.479	2903.58	-339.476	-16.3875	0	6.47517	7.25041	-65.0421	-20212.6	-143060	-6390.59	-3113.49	510.762	0
459	3	-1.16476e-06	6.2328e-07	1.6751e-06	6.39163e-05	0.000106632	5.58239e-06	300	610	0	7.05704e-08	1.7993e-08	-8.38117e-08	4.23058e-06	-4.35956e-06	2.40568e-06	300	200	0	10.4784	7.26676	-13.6403	2897.17	-411.099	2882.52	-341.139	-12.3977	0	6.28172	7.25121	-65.651	-20278.1	-142983	-6386.14	-3091.93	508.877	0
459	4	-6.4975e-07	3.69189e-07	8.93712e-07	3.45849e-05	5.62457e-05	2.54788e-06	300	610	0	4.17504e-08	1.21639e-08	-4.54634e-08	2.24226e-06	-2.14632e-06	1.23975e-06	300	200	0	10.4049	7.22881	-13.9357	2911.61	-445.378	2860.12	-342.96	-8.93234	0	6.1283	7.29189	-66.4006	-20313.9	-142956	-6367.51	-3066.94	505.929	0
459	5	-2.76176e-07	1.79082e-07	3.37897e-07	1.35974e-05	2.05704e-05	4.99407e-07	300	610	0	2.02026e-08	7.36226e-09	-1.79946e-08	8.31737e-07	-6.17918e-07	4.21586e-07	300	200	0	10.3443	7.2143	-14.1638	2922.75	-477.951	2839.02	-344.745	-6.3539	0	6.05279	7.38204	-67.1966	-20305.6	-142973	-6337.61	-3041.68	502.182	0
459	6	-2.84616e-08	4.84285e-08	-2.19546e-08	-9.05533e-08	-2.39374e-06	-7.37906e-07	300	610	0	5.40507e-09	3.72376e-09	-5.60071e-11	-7.84075e-08	3.3451e-07	-9.90815e-08	300	200	0	10.3156	7.22007	-14.3001	2927.92	-504.084	2822.12	-346.25	-4.74844	0	6.08003	7.52353	-67.8973	-20247.6	-143025	-6304.32	-3020.49	498.209	0
459	7	1.17355e-07	-3.24646e-08	-2.26234e-07	-7.94966e-06	-1.53116e-05	-1.36132e-06	300	610	0	-3.74723e-09	1.18784e-09	1.02645e-08	-5.92348e-07	8.42228e-07	-3.86627e-07	300	200	0	10.3279	7.24026	-14.3465	2927.4	-520.459	2811.99	-347.278	-4.04985	0	6.21375	7.70145	-68.3514	-20148.9	-143108	-6275.19	-3007.71	494.783	0
459	8	1.87201e-07	-7.51036e-08	-3.16713e-07	-1.15205e-05	-2.09132e-05	-1.55745e-06	300	610	0	-8.5626e-09	-4.11809e-10	1.49745e-08	-8.17216e-07	1.03373e-06	-5.05856e-07	300	200	0	10.3781	7.27166	-14.3167	2922.97	-525.532	2810.07	-347.708	-4.16495	0	6.45376	7.88282	-68.4411	-20033	-143222	-6254.03	-3006.64	492.704	0
459	9	2.0504e-07	-9.06647e-08	-3.30973e-07	-1.22e-05	-2.16405e-05	-1.48453e-06	300	610	0	-1.03103e-08	-1.28243e-09	1.58972e-08	-8.49072e-07	1.02058e-06	-5.14096e-07	300	200	0	10.4541	7.31507	-14.2227	2915.82	-518.099	2816.03	-347.428	-5.01253	0	6.80725	8.01752	-68.1386	-19931.9	-143369	-6240.02	-3018.07	492.52	0
460	0	1.90851e-07	-8.88021e-08	-2.99712e-07	-1.11361e-05	-1.94785e-05	-1.26561e-06	300	610	0	-1.00859e-08	-1.6301e-09	1.45324e-08	-7.66156e-07	8.91346e-07	-4.57541e-07	300	200	0	10.543	7.37114	-14.0716	2906.53	-496.479	2828.11	-346.282	-6.55278	0	7.26938	8.05098	-67.546	-19873.1	-143547	-6229.32	-3039.17	494.216	0	18.6955	15.0825	-79.5784	-33125.4	-208782	-16332.6	-2623.6	416.262	0
460	1	1.59938e-07	-7.71438e-08	-2.46005e-07	-9.19675e-06	-1.59132e-05	-9.88851e-07	300	610	0	-8.75442e-09	-1.63564e-09	1.2015e-08	-6.27139e-07	7.10771e-07	-3.70474e-07	300	200	0	10.6357	7.43581	-13.8693	2895.67	-459.999	2844.12	-344.167	-8.78259	0	7.80344	7.95795	-66.8514	-19866.3	-143748	-6218.03	-3064.26	497.172	0
460	2	1.23097e-07	-6.12433e-08	-1.85796e-07	-6.98522e-06	-1.1966e-05	-7.11831e-07	300	610	0	-6.94512e-09	-1.44382e-09	9.13517e-09	-4.7244e-07	5.22207e-07	-2.76245e-07	300	200	0	10.7287	7.50213	-13.6225	2884.11	-411.117	2862.06	-341.179	-11.7175	0	8.34981	7.76449	-66.2125	-19904.7	-143953	-6203.86	-3088.1	500.618	0
460	3	8.72381e-08	-4.47996e-08	-1.29027e-07	-4.88089e-06	-8.26997e-06	-4.6769e-07	300	610	0	-5.07683e-09	-1.16139e-09	6.39027e-09	-3.27169e-07	3.51532e-07	-1.89132e-07	300	200	0	10.8215	7.56618	-13.3449	2873.98	-355.834	2880.09	-337.664	-15.3619	0	8.85046	7.53213	-65.6715	-19973.8	-144140	-6185.72	-3108.87	504.146	0
460	4	5.62203e-08	-3.0004e-08	-8.10049e-08	-3.08907e-06	-5.15892e-06	-2.7156e-07	300	610	0	-3.39737e-09	-8.60543e-10	4.0502e-09	-2.04639e-07	2.11491e-07	-1.16498e-07	300	200	0	10.9107	7.62819	-13.0628	2868.64	-302.896	2896.46	-334.188	-19.6035	0	9.26551	7.33177	-65.1967	-20056.3	-144297	-6162.82	-3127.25	507.628	0
460	5	3.16837e-08	-1.792e-08	-4.37365e-08	-1.69057e-06	-2.75515e-06	-1.26419e-07	300	610	0	-2.02671e-09	-5.84971e-10	2.22189e-09	-1.09791e-07	1.05759e-07	-6.08467e-08	300	200	0	10.9876	7.6884	-12.8033	2870.31	-261.716	2909.97	-331.441	-24.1854	0	9.57539	7.22342	-64.7619	-20134.6	-144410	-6134.61	-3143.86	510.902	0
460	6	1.37988e-08	-8.83582e-09	-1.70945e-08	-6.84944e-07	-1.04461e-06	-2.78968e-08	300	610	0	-9.97008e-10	-3.56787e-10	9.05791e-10	-4.2169e-08	3.23589e-08	-2.15957e-08	300	200	0	11.0423	7.74479	-12.5802	2878.09	-238.689	2920.78	-329.973	-28.7797	0	9.77474	7.23129	-64.3386	-20195.7	-144472	-6101.73	-3159.49	513.897	0
460	7	1.87075e-09	-2.55939e-09	2.6149e-10	-2.50943e-08	6.34061e-08	3.20744e-08	300	610	0	-2.86114e-10	-1.83055e-10	4.11081e-11	1.73814e-09	-1.37004e-08	3.54641e-09	300	200	0	11.0707	7.79252	-12.4037	2888.64	-234.925	2929.89	-329.94	-32.8845	0	9.86323	7.3372	-63.8962	-20235.5	-144477	-6067.11	-3175.13	516.694	0
460	8	-5.21035e-09	1.35439e-09	1.02091e-08	3.57279e-07	6.92903e-07	6.27308e-08	300	610	0	1.56727e-10	-6.1342e-11	-4.60944e-10	2.67754e-08	-3.85488e-08	1.75791e-08	300	200	0	11.0751	7.82381	-12.2932	2897.93	-247.344	2938.17	-331.12	-35.7343	0	9.83795	7.50679	-63.4816	-20258.8	-144434	-6035.25	-3189.21	519.129	0
460	9	-8.66044e-09	3.44315e-09	1.47114e-08	5.34529e-07	9.72222e-07	7.28777e-08	300	610	0	3.92654e-10	1.59502e-11	-6.94643e-10	3.79783e-08	-4.82395e-08	2.35514e-08	300	200	0	11.0615	7.83046	-12.2631	2902.39	-271.081	2946.26	-333.105	-36.6766	0	9.70092	7.71107	-63.2716	-20271.2	-144358	-6010.83	-3195.57	520.384	0
461	0	-9.61153e-09	4.23357e-09	1.5546e-08	5.72709e-07	1.0169e-06	7.00228e-08	300	610	0	4.81486e-10	5.84879e-11	-7.4619e-10	3.98915e-08	-4.80598e-08	2.41772e-08	300	200	0	11.0354	7.80871	-12.3017	2899.78	-301.347	2954.62	-335.496	-35.7214	0	9.47857	7.92103	-63.5055	-20268.9	-144275	-5999.21	-3185.85	519.167	0	19.2359	15.4474	-82.259	-33747.2	-212058	-16663.9	-2577.93	410.255	0
461	1	-9.01242e-09	4.18328e-09	1.41724e-08	5.2638e-07	9.21352e-07	6.00329e-08	300	610	0	4.75155e-10	7.59717e-11	-6.86862e-10	3.62354e-08	-4.22265e-08	2.16545e-08	300	200	0	11.0004	7.76065	-12.3802	2890.17	-334.835	2962.84	-338.046	-33.4503	0	9.22358	8.10015	-64.3211	-20242.9	-144200	-6004.9	-3155.88	514.716	0
461	2	-7.59346e-09	3.65561e-09	1.16929e-08	4.36985e-07	7.56567e-07	4.71318e-08	300	610	0	4.14864e-10	7.69663e-11	-5.7086e-10	2.98131e-08	-3.38382e-08	1.76223e-08	300	200	0	10.9599	7.69134	-12.4782	2875.44	-369.821	2969.06	-340.637	-30.4371	0	8.99148	8.21697	-65.6426	-20194.3	-144134	-6027.5	-3109.74	507.641	0
461	3	-5.87229e-09	2.91639e-09	8.87324e-09	3.33488e-07	5.71622e-07	3.4095e-08	300	610	0	3.30738e-10	6.83619e-11	-4.36104e-10	2.25662e-08	-2.4981e-08	1.3203e-08	300	200	0	10.9172	7.60983	-12.5845	2857.81	-404.353	2970.45	-343.131	-27.0892	0	8.82073	8.26509	-67.2223	-20140.2	-144065	-6061.22	-3057.11	499.606	0
461	4	-4.18258e-09	2.14366e-09	6.19416e-09	2.34222e-07	3.97136e-07	2.25345e-08	300	610	0	2.42937e-10	5.52643e-11	-3.06631e-10	1.57091e-08	-1.69102e-08	9.08794e-09	300	200	0	10.8749	7.5335	-12.6848	2839.26	-434.986	2964.86	-345.292	-23.8319	0	8.7242	8.2666	-68.7499	-20101	-143988	-6098.4	-3008.37	492.379	0
461	5	-2.71241e-09	1.44381e-09	3.91532e-09	1.49224e-07	2.49466e-07	1.32011e-08	300	610	0	1.63492e-10	4.11449e-11	-1.95633e-10	9.89368e-09	-1.02537e-08	5.63849e-09	300	200	0	10.835	7.48375	-12.762	2822.1	-457.397	2951.94	-346.84	-21.1323	0	8.68124	8.25449	-69.9544	-20084.9	-143914	-6133.31	-2971.26	487.114	0
461	6	-1.54375e-09	8.69285e-10	2.1383e-09	8.25626e-08	1.34821e-07	6.2609e-09	300	610	0	9.83223e-11	2.81215e-11	-1.0849e-10	5.37052e-09	-5.20408e-09	2.98298e-09	300	200	0	10.7988	7.47313	-12.8022	2809.14	-467.776	2933.02	-347.539	-19.4257	0	8.64707	8.24615	-70.7059	-20086	-143863	-6163.38	-2948.67	484.079	0
461	7	-6.8777e-10	4.35322e-10	8.61654e-10	3.43922e-08	5.2831e-08	1.5242e-09	300	610	0	4.91305e-11	1.72808e-11	-4.54517e-11	2.12963e-09	-1.68032e-09	1.10054e-09	300	200	0	10.7653	7.4975	-12.7976	2802.61	-464.779	2910.34	-347.318	-18.9938	0	8.58464	8.22951	-71.0615	-20096.3	-143845	-6188.54	-2938.23	482.801	0
461	8	-1.13625e-10	1.33913e-10	2.49161e-11	2.59616e-09	-6.07753e-10	-1.3809e-09	300	610	0	1.499e-11	8.98768e-12	-3.78912e-12	1.23641e-11	5.45999e-10	-1.12983e-10	300	200	0	10.7324	7.53926	-12.7462	2802.74	-450.858	2886.58	-346.372	-19.8888	0	8.4825	8.17279	-71.1827	-20110	-143856	-6210.9	-2934.94	482.512	0
461	9	2.30028e-10	-5.53479e-11	-4.59138e-10	-1.59945e-08	-3.126e-08	-2.88655e-09	300	610	0	-6.4263e-12	3.14797e-12	2.06166e-11	-1.20643e-09	1.76093e-09	-7.97229e-10	300	200	0	10.7019	7.57764	-12.6462	2808.16	-431.386	2865.07	-345.112	-22.0561	0	8.34399	8.05054	-71.2107	-20121.6	-143885	-6233.24	-2934.55	482.564	0
462	0	4.00186e-10	-1.57565e-10	-6.82705e-10	-2.47764e-08	-4.51566e-08	-3.40808e-09	300	610	0	-1.79734e-11	-5.84899e-13	3.21907e-11	-1.76334e-09	2.24951e-09	-1.09559e-09	300	200	0	10.6808	7.59895	-12.4975	2816.62	-412.07	2849.7	-343.972	-25.3739	0	8.17749	7.86612	-71.2509	-20126.2	-143917	-6255.94	-2933.86	482.469	0	19.2359	15.4474	-82.259	-33747.2	-212058	-16663.9	-2577.93	410.255	0
462	1	4.50307e-10	-1.97549e-10	-7.29849e-10	-2.68715e-08	-4.77626e-08	-3.3016e-09	300	610	0	-2.24696e-11	-2.66138e-12	3.50073e-11	-1.87331e-09	2.26222e-09	-1.13651e-09	300	200	0	10.6766	7.59971	-12.3105	2825.37	-395.862	2843.7	-343.156	-29.5088	0	8.00136	7.64646	-71.4237	-20122	-143938	-6276.62	-2929.27	481.727	0
462	2	4.25436e-10	-1.96985e-10	-6.69938e-10	-2.48723e-08	-4.35665e-08	-2.84675e-09	300	610	0	-2.23757e-11	-3.53795e-12	3.2453e-11	-1.71318e-09	1.99981e-09	-1.02453e-09	300	200	0	10.6929	7.58324	-12.105	2832.45	-381.711	2848.15	-342.533	-33.9898	0	7.84056	7.42022	-71.8414	-20112.7	-143933	-6293.22	-2917.48	479.96	0
462	3	3.60414e-10	-1.73176e-10	-5.55619e-10	-2.07575e-08	-3.59597e-08	-2.24583e-09	300	610	0	-1.9654e-11	-3.62013e-12	2.71151e-11	-1.41687e-09	1.61052e-09	-8.38005e-10	300	200	0	10.727	7.5556	-11.9006	2838.04	-366.676	2861.61	-341.811	-38.4779	0	7.70919	7.20929	-72.512	-20105.4	-143886	-6305.49	-2898.31	477.27	0
462	4	2.80059e-10	-1.38839e-10	-4.23648e-10	-1.59169e-08	-2.72988e-08	-1.63257e-09	300	610	0	-1.57459e-11	-3.23576e-12	2.08133e-11	-1.07757e-09	1.19467e-09	-6.30848e-10	300	200	0	10.7706	7.52403	-11.7184	2843.55	-349.154	2880.61	-340.795	-42.6574	0	7.59959	7.03449	-73.294	-20106.7	-143800	-6313.49	-2875.96	474.33	0
462	5	2.00468e-10	-1.02544e-10	-2.97261e-10	-1.12361e-08	-1.90646e-08	-1.08533e-09	300	610	0	-1.16216e-11	-2.62899e-12	1.47086e-11	-7.54022e-10	8.13151e-10	-4.36531e-10	300	200	0	10.8115	7.49625	-11.5924	2849.88	-330.141	2900.62	-339.479	-45.8412	0	7.48683	6.92515	-73.9569	-20120.3	-143694	-6317.22	-2856.94	472.054	0
462	6	1.30807e-10	-6.94507e-11	-1.89154e-10	-7.2052e-09	-1.20573e-08	-6.41297e-10	300	610	0	-7.86479e-12	-1.96668e-12	9.4451e-12	-4.78097e-10	4.96846e-10	-2.72762e-10	300	200	0	10.8384	7.47809	-11.5543	2856.37	-311.474	2917.45	-337.957	-47.2137	0	7.34558	6.91166	-74.2878	-20148	-143598	-6318.08	-2847	471.215	0
462	7	7.51597e-11	-4.21432e-11	-1.04446e-10	-4.0286e-09	-6.59092e-09	-3.09541e-10	300	610	0	-4.7671e-12	-1.35141e-12	5.29273e-12	-2.62453e-10	2.55749e-10	-1.46083e-10	300	200	0	10.8471	7.47113	-11.6	2860.66	-293.604	2928.67	-336.311	-46.6082	0	7.16631	6.99614	-74.1604	-20193.2	-143539	-6318.15	-2849.52	472.291	0
462	8	3.42042e-11	-2.14182e-11	-4.32899e-11	-1.72191e-09	-2.66222e-09	-8.18919e-11	300	610	0	-2.41772e-12	-8.36535e-13	2.27429e-12	-1.07177e-10	8.66382e-11	-5.58318e-11	300	200	0	10.8391	7.47332	-11.6945	2860	-276.132	2933.72	-334.612	-44.5589	0	6.95843	7.14338	-73.553	-20261.1	-143527	-6316.5	-2865.34	475.462	0
462	9	6.57885e-12	-6.94877e-12	-2.96714e-12	-1.90375e-10	-8.60052e-11	5.87586e-11	300	610	0	-7.78693e-13	-4.40772e-13	2.67679e-13	-5.12269e-12	-2.09216e-11	2.71473e-12	300	200	0	10.8148	7.48145	-11.8078	2853.49	-259.8	2932.99	-333.002	-41.6608	0	6.74334	7.30285	-72.5362	-20350.2	-143557	-6308.35	-2893.11	480.552	0
463	0	-1.00888e-11	2.19893e-12	2.05702e-11	7.12879e-10	1.40545e-09	1.3262e-10	300	610	0	2.5651e-13	-1.60677e-13	-9.17937e-13	5.41643e-11	-8.02688e-11	3.60524e-11	300	200	0	10.7728	7.49203	-11.9263	2842.93	-246.912	2927.47	-331.703	-38.3754	0	6.54269	7.42835	-71.2321	-20446.4	-143610	-6288.77	-2930.09	487.039	0	17.5554	14.3701	-80.484	-33441.2	-210198	-15389.2	-2611.67	415.501	0
463	1	-1.8469e-11	7.19625e-12	3.16506e-11	1.14721e-09	2.0954e-09	1.59275e-10	300	610	0	8.21118e-13	1.95214e-14	-1.49017e-12	8.17937e-11	-1.04821e-10	5.09217e-11	300	200	0	10.7172	7.50174	-12.0361	2831.27	-239.849	2918.42	-330.927	-35.2317	0	6.37287	7.49077	-69.7798	-20526.3	-143667	-6253.67	-2972.86	494.159	0
463	2	-2.10853e-11	9.21149e-12	3.42477e-11	1.26016e-09	2.24226e-09	1.55611e-10	300	610	0	1.04784e-12	1.20799e-13	-1.64151e-12	8.79274e-11	-1.06439e-10	5.33996e-11	300	200	0	10.6585	7.50875	-12.1206	2820.74	-239.18	2906.58	-330.733	-32.7232	0	6.25227	7.48514	-68.3246	-20567.9	-143707	-6198.35	-3017.3	501.032	0
463	3	-2.00756e-11	9.27191e-12	3.16577e-11	1.17485e-09	2.05936e-09	1.34952e-10	300	610	0	1.05327e-12	1.64626e-13	-1.53281e-12	8.09708e-11	-9.46799e-11	4.84577e-11	300	200	0	10.6076	7.51244	-12.1748	2813.03	-243.45	2892.17	-330.996	-31.0543	0	6.20361	7.42165	-67.0051	-20559.3	-143721	-6121.43	-3058.93	506.833	0
463	4	-1.71016e-11	8.20121e-12	2.63942e-11	9.85735e-10	1.70868e-09	1.06984e-10	300	610	0	9.30813e-13	1.70198e-13	-1.28757e-12	6.73174e-11	-7.66305e-11	3.9839e-11	300	200	0	10.5707	7.51047	-12.2181	2809.83	-251.482	2875.76	-331.583	-29.9723	0	6.24428	7.30995	-65.939	-20497.5	-143716	-6031.69	-3093.53	510.855	0
463	5	-1.33527e-11	6.60782e-12	2.02211e-11	7.59477e-10	1.30334e-09	7.81486e-11	300	610	0	7.4943e-13	1.53109e-13	-9.93052e-13	5.14414e-11	-5.71167e-11	3.01338e-11	300	200	0	10.5485	7.49818	-12.2872	2811	-264.736	2858.72	-332.546	-28.7738	0	6.38174	7.15264	-65.1884	-20380.5	-143709	-5947.65	-3118.52	512.64	0
463	6	-9.60532e-12	4.90388e-12	1.4261e-11	5.38841e-10	9.14894e-10	5.22525e-11	300	610	0	5.55793e-13	1.25029e-13	-7.05324e-13	3.61804e-11	-3.90875e-11	2.09611e-11	300	200	0	10.5363	7.47113	-12.4023	2813.44	-286.425	2842.89	-334.094	-26.8474	0	6.61539	6.95143	-64.7174	-20212.9	-143711	-5888.4	-3134.59	512.326	0
463	7	-6.30556e-12	3.33953e-12	9.13398e-12	3.47742e-10	5.8248e-10	3.11336e-11	300	610	0	3.78197e-13	9.39782e-14	-4.55802e-13	2.30924e-11	-2.40614e-11	1.31882e-11	300	200	0	10.5246	7.42692	-12.5477	2814.43	-318.989	2829.78	-336.422	-24.299	0	6.93178	6.71767	-64.4573	-20017.5	-143730	-5864.68	-3143.84	510.555	0
463	8	-3.65658e-12	2.04195e-12	5.09718e-12	1.96411e-10	3.21912e-10	1.52794e-11	300	610	0	2.30997e-13	6.49208e-14	-2.57997e-13	1.28143e-11	-1.25534e-11	7.14677e-12	300	200	0	10.5037	7.36757	-12.6906	2815.2	-363.274	2820.13	-339.625	-21.8335	0	7.29346	6.47575	-64.4297	-19831.9	-143766	-5876.47	-3145.37	507.807	0
463	9	-1.69759e-12	1.05245e-12	2.16851e-12	8.59851e-11	1.33718e-10	4.3423e-12	300	610	0	1.18824e-13	4.0474e-14	-1.13508e-13	5.37708e-12	-4.44013e-12	2.82116e-12	300	200	0	10.471	7.30164	-12.8054	2819.3	-417.72	2814.44	-343.621	-20.1659	0	7.64565	6.25235	-64.7291	-19687.3	-143816	-5915.68	-3135.82	504.148	0
464	0	-3.68867e-13	3.58061e-13	2.26121e-13	1.22442e-11	9.57276e-12	-2.4637e-12	300	610	0	4.01627e-14	2.15928e-14	-1.69012e-14	4.5996e-13	7.53952e-13	-2.20093e-15	300	200	0	10.4324	7.24174	-12.878	2827.82	-476.265	2813.37	-347.983	-19.5857	0	7.94405	6.05846	-65.3965	-19590.3	-143864	-5970.5	-3113.87	499.562	0	17.5554	14.3701	-80.484	-33441.2	-210198	-15389.2	-2611.67	415.501	0
464	1	4.39061e-13	-8.38695e-14	-9.17616e-13	-3.1613e-11	-6.29458e-11	-6.08309e-12	300	610	0	-9.85194e-15	8.16262e-15	4.0658e-14	-2.42198e-12	3.65041e-12	-1.62524e-12	300	200	0	10.3985	7.19793	-12.9016	2838	-528.652	2817.28	-351.976	-19.9725	0	8.16443	5.88876	-66.3627	-19527.2	-143888	-6029.91	-3082.2	494.249	0
464	2	8.51233e-13	-3.27959e-13	-1.46581e-12	-5.30597e-11	-9.71357e-11	-7.4388e-12	300	610	0	-3.74333e-14	-5.32269e-16	6.89044e-14	-3.7902e-12	4.88051e-12	-2.36463e-12	300	200	0	10.3779	7.17308	-12.8675	2846.17	-565.154	2825.7	-354.921	-21.191	0	8.2867	5.74432	-67.4821	-19481.9	-143877	-6086.52	-3046.08	488.697	0
464	3	9.86723e-13	-4.29198e-13	-1.60623e-12	-5.90645e-11	-1.05212e-10	-7.33138e-12	300	610	0	-4.88283e-14	-5.46795e-15	7.69295e-14	-4.12497e-12	5.00588e-12	-2.50783e-12	300	200	0	10.3741	7.16428	-12.7639	2850.53	-581.7	2837.62	-356.574	-23.3276	0	8.29289	5.64927	-68.5942	-19444.6	-143842	-6135.67	-3011	483.473	0
464	4	9.46982e-13	-4.36234e-13	-1.49546e-12	-5.5475e-11	-9.73119e-11	-6.39553e-12	300	610	0	-4.95583e-14	-7.65381e-15	7.23716e-14	-3.82564e-12	4.48113e-12	-2.29116e-12	300	200	0	10.3849	7.16763	-12.5868	2851.46	-580.042	2851.79	-357.083	-26.5447	0	8.18424	5.64155	-69.5856	-19406.8	-143803	-6172.89	-2980.57	478.891	0
464	5	8.11228e-13	-3.88269e-13	-1.25348e-12	-4.67971e-11	-8.11676e-11	-5.09496e-12	300	610	0	-4.40694e-14	-7.99804e-15	6.11226e-14	-3.19744e-12	3.64516e-12	-1.89342e-12	300	200	0	10.4033	7.1808	-12.3503	2850.34	-564.338	2866.8	-356.694	-30.7908	0	7.9901	5.75293	-70.3994	-19362.9	-143778	-6195.06	-2956.32	475.043	0
464	6	6.36458e-13	-3.144e-13	-9.64905e-13	-3.62284e-11	-6.22082e-11	-3.73975e-12	300	610	0	-3.56594e-14	-7.2424e-15	4.73676e-14	-2.45503e-12	2.72993e-12	-1.439e-12	300	200	0	10.4226	7.20319	-12.0904	2847.92	-539.134	2881.25	-355.592	-35.5525	0	7.76083	5.99609	-70.9784	-19315.7	-143768	-6203.76	-2939.52	472.135	0
464	7	4.60091e-13	-2.34445e-13	-6.83948e-13	-2.58326e-11	-4.38907e-11	-2.51469e-12	300	610	0	-2.65725e-14	-5.94446e-15	3.38117e-14	-1.73548e-12	1.87824e-12	-1.00616e-12	300	200	0	10.4408	7.23583	-11.8503	2843.36	-508.543	2894.26	-353.914	-39.9402	0	7.55052	6.35991	-71.2343	-19274.7	-143767	-6206.29	-2932.23	470.582	0
464	8	3.03835e-13	-1.60523e-13	-4.40868e-13	-1.67756e-11	-2.81261e-11	-1.51053e-12	300	610	0	-1.81799e-14	-4.48948e-15	2.19865e-14	-1.11487e-12	1.16462e-12	-6.37345e-13	300	200	0	10.461	7.28046	-11.6635	2835.76	-475.072	2905.58	-351.732	-43.1316	0	7.40159	6.80929	-71.0853	-19251	-143765	-6211.19	-2936.43	470.815	0
464	9	1.7777e-13	-9.88829e-14	-2.48546e-13	-9.56821e-12	-1.57089e-11	-7.53095e-13	300	610	0	-1.11871e-14	-3.11768e-15	1.25663e-14	-6.25121e-13	6.15478e-13	-3.49304e-13	300	200	0	10.4881	7.33736	-11.5454	2826.31	-439.562	2915.17	-349.072	-44.7999	0	7.33949	7.28733	-70.509	-19254.1	-143752	-6221.56	-2952.78	473.073	0
465	0	8.40948e-14	-5.16536e-14	-1.08337e-13	-4.28353e-12	-6.69675e-12	-2.27818e-13	300	610	0	-5.83276e-15	-1.95726e-15	5.6519e-15	-2.69011e-13	2.26366e-13	-1.42049e-13	300	200	0	10.526	7.40292	-11.4891	2818.13	-402.636	2922.81	-346.045	-45.288	0	7.37078	7.72444	-69.5957	-19287.9	-143720	-6235.91	-2979.06	477.143	0	18.3167	14.4776	-80.7503	-32753	-210610	-15802.1	-2608.16	405.608	0
465	1	2.02096e-14	-1.83406e-14	-1.48077e-14	-7.34397e-13	-7.1677e-13	1.01353e-13	300	610	0	-2.05887e-15	-1.05671e-15	1.00261e-15	-3.21926e-14	-2.43437e-14	-5.95157e-15	300	200	0	10.5735	7.47042	-11.4778	2814.72	-365.605	2927.79	-342.853	-45.2323	0	7.48128	8.05601	-68.5658	-19346.3	-143664	-6253.27	-3009.27	482.156	0
465	2	-1.89307e-14	2.99935e-15	4.07328e-14	1.39374e-12	2.80689e-12	2.78526e-13	300	610	0	3.56397e-16	-4.1296e-16	-1.79004e-15	1.07805e-13	-1.65587e-13	7.30075e-14	300	200	0	10.6232	7.53261	-11.5093	2818.31	-330.03	2928.5	-339.675	-44.8719	0	7.6333	8.24166	-67.6665	-19417.2	-143587	-6274.18	-3035.98	486.954	0
465	3	-3.91775e-14	1.49112e-14	6.78094e-14	2.45115e-12	4.49817e-12	3.47184e-13	300	610	0	1.70257e-15	6.40256e-18	-3.18226e-15	1.75443e-13	-2.27053e-13	1.09701e-13	300	200	0	10.6682	7.58284	-11.5962	2828.77	-297.667	2923.08	-336.669	-43.9402	0	7.77184	8.279	-67.0494	-19492.2	-143497	-6299.46	-3054.17	490.714	0
465	4	-4.61475e-14	1.99822e-14	7.52926e-14	2.76687e-12	4.93428e-12	3.45267e-13	300	610	0	2.27356e-15	2.46752e-16	-3.60332e-15	1.93415e-13	-2.35322e-13	1.17719e-13	300	200	0	10.7072	7.61658	-11.7467	2844.73	-270.222	2911.31	-334.004	-42.1729	0	7.85083	8.19972	-66.7591	-19570.9	-143406	-6329.56	-3062.11	493.157	0
465	5	-4.46529e-14	2.05153e-14	7.06183e-14	2.61851e-12	4.59673e-12	3.03e-13	300	610	0	2.33079e-15	3.55523e-16	-3.4158e-15	1.80688e-13	-2.12021e-13	1.08293e-13	300	200	0	10.7406	7.63314	-11.9557	2865.12	-247.949	2895.22	-331.739	-39.6445	0	7.85835	8.05039	-66.7376	-19657.7	-143332	-6363.97	-3061.7	494.552	0
465	6	-3.84699e-14	1.83759e-14	5.95113e-14	2.22102e-12	3.85461e-12	2.42573e-13	300	610	0	2.08581e-15	3.75673e-16	-2.90073e-15	1.51828e-13	-1.73345e-13	8.99631e-14	300	200	0	10.766	7.63425	-12.2038	2888.39	-230.066	2877.95	-329.852	-36.6803	0	7.81373	7.87946	-66.8137	-19756.7	-143287	-6400.46	-3058.58	495.699	0
465	7	-3.03284e-14	1.4955e-14	4.60301e-14	1.72768e-12	2.96836e-12	1.7891e-13	300	610	0	1.69627e-15	3.42469e-16	-2.25876e-15	1.17133e-13	-1.30441e-13	6.86982e-14	300	200	0	10.7796	7.62238	-12.4606	2911.57	-217.439	2862.45	-328.45	-33.6619	0	7.7431	7.73232	-66.7916	-19867.6	-143270	-6435.07	-3059.03	497.457	0
465	8	-2.20315e-14	1.12051e-14	3.27911e-14	1.23805e-12	2.10491e-12	1.20976e-13	300	610	0	1.27007e-15	2.82547e-16	-1.62035e-15	8.32201e-14	-9.0222e-14	4.82814e-14	300	200	0	10.7806	7.60143	-12.6962	2930.81	-213.509	2850.79	-327.817	-30.8414	0	7.65866	7.64159	-66.5925	-19981.2	-143270	-6463.43	-3065.44	500.052	0
465	9	-1.46345e-14	7.71322e-15	2.12698e-14	8.08933e-13	1.35751e-12	7.32436e-14	300	610	0	8.736e-16	2.14408e-16	-1.06011e-15	5.37999e-14	-5.63411e-14	3.07863e-14	300	200	0	10.7729	7.57598	-12.8909	2942.44	-221.621	2843.77	-328.192	-28.2573	0	7.55483	7.61453	-66.2967	-20082.5	-143276	-6482.2	-3075.13	502.918	0
466	0	-8.63676e-15	4.78592e-15	1.21098e-14	4.65765e-13	7.65939e-13	3.70673e-14	300	610	0	5.41494e-16	1.49669e-16	-6.1161e-16	3.04704e-14	-3.01439e-14	1.7057e-14	300	200	0	10.7641	7.54868	-13.0313	2944.27	-241.952	2841.17	-329.567	-25.9377	0	7.41937	7.63377	-66.0367	-20158.3	-143285	-6489.74	-3083.77	505.26	0	18.2842	15.3113	-80.431	-33514.9	-209654	-16633.6	-2606.63	416.691	0
466	1	-4.15865e-15	2.53226e-15	5.39937e-15	2.12929e-13	3.34497e-13	1.18483e-14	300	610	0	2.8599e-16	9.46029e-17	-2.80824e-16	1.34242e-14	-1.14879e-14	7.12974e-15	300	200	0	10.7616	7.52049	-13.1059	2936.68	-271.271	2842.36	-331.698	-24.073	0	7.25163	7.68091	-65.8588	-20203	-143306	-6486.15	-3089.96	506.762	0
466	2	-1.08813e-15	9.34609e-16	8.97481e-16	4.21745e-14	4.65583e-14	-4.06399e-15	300	610	0	1.0499e-16	5.16634e-17	-5.71569e-17	2.02297e-15	6.07999e-16	5.71981e-16	300	200	0	10.7703	7.49357	-13.1104	2921.99	-304.479	2847.06	-334.224	-22.8764	0	7.07516	7.75752	-65.7232	-20219.1	-143355	-6473.54	-3095.19	507.639	0
466	3	8.06994e-16	-9.53914e-17	-1.79789e-15	-6.10294e-14	-1.24543e-13	-1.27283e-14	300	610	0	-1.15931e-17	2.08157e-17	7.82553e-17	-4.77336e-15	7.49008e-15	-3.2666e-15	300	200	0	10.793	7.47268	-13.0503	2902.97	-336.016	2855.34	-336.748	-22.4451	0	6.9353	7.87568	-65.6152	-20217.4	-143435	-6456.54	-3100	508.121	0
466	4	1.80039e-15	-6.76219e-16	-3.13324e-15	-1.1309e-13	-2.0807e-13	-1.61923e-14	300	610	0	-7.72408e-17	5.98066e-19	1.46781e-16	-8.11181e-15	1.05539e-14	-5.08414e-15	300	200	0	10.8298	7.46206	-12.9384	2881.42	-360.612	2866.7	-338.871	-22.7029	0	6.87682	8.03568	-65.6124	-20213.1	-143538	-6441.09	-3101.67	508.069	0
466	5	2.15689e-15	-9.29544e-16	-3.52744e-15	-1.2954e-13	-2.31286e-13	-1.62534e-14	300	610	0	-1.05776e-16	-1.10974e-17	1.6868e-16	-9.06413e-15	1.10572e-14	-5.52298e-15	300	200	0	10.8752	7.46153	-12.7992	2857.72	-373.53	2879.67	-340.184	-23.2729	0	6.91156	8.21391	-65.8756	-20219	-143650	-6430.55	-3094.62	506.927	0
466	6	2.1047e-15	-9.64368e-16	-3.33353e-15	-1.23553e-13	-2.17059e-13	-1.43507e-14	300	610	0	-1.09571e-16	-1.64987e-17	1.61159e-16	-8.531e-15	1.00283e-14	-5.11682e-15	300	200	0	10.9179	7.46795	-12.6625	2832.11	-371.635	2892.77	-340.349	-23.661	0	7.01339	8.36229	-66.5655	-20241.9	-143746	-6422.82	-3073.46	504.089	0
466	7	1.82377e-15	-8.69414e-16	-2.8246e-15	-1.0538e-13	-1.83001e-13	-1.15458e-14	300	610	0	-9.86895e-17	-1.76371e-17	1.37622e-16	-7.20736e-15	8.24107e-15	-4.27324e-15	300	200	0	10.948	7.47923	-12.5414	2806.3	-355.461	2905.31	-339.343	-23.7625	0	7.15044	8.42204	-67.686	-20284.2	-143801	-6412.21	-3038.53	499.681	0
466	8	1.4448e-15	-7.11164e-16	-2.19522e-15	-8.23678e-14	-1.416e-13	-8.55655e-15	300	610	0	-8.06669e-17	-1.61888e-17	1.0768e-16	-5.58704e-15	6.23096e-15	-3.27874e-15	300	200	0	10.9614	7.49608	-12.4331	2783.23	-329.33	2917.12	-337.488	-23.857	0	7.30977	8.34784	-69.0071	-20343.3	-143796	-6394.33	-2997.79	494.801	0
466	9	1.05466e-15	-5.35389e-16	-1.57164e-15	-5.93165e-14	-1.00915e-13	-5.81773e-15	300	610	0	-6.06872e-17	-1.3426e-17	7.76276e-17	-3.98931e-15	4.33237e-15	-2.31605e-15	300	200	0	10.9605	7.52111	-12.3446	2765.68	-298.873	2927.67	-335.211	-24.0396	0	7.49125	8.12609	-70.1841	-20408.8	-143726	-6369.31	-2961.85	490.79	0
467	0	7.04605e-16	-3.70495e-16	-1.02573e-15	-3.89911e-14	-6.54912e-14	-3.54943e-15	300	610	0	-4.19645e-17	-1.02368e-17	5.10935e-17	-2.59508e-15	2.72424e-15	-1.48642e-15	300	200	0	10.9513	7.55517	-12.3043	2755.11	-269.209	2935.5	-332.879	-23.915	0	7.69407	7.7809	-70.9285	-20463.4	-143613	-6342.23	-2938.76	488.508	0	18.2842	15.3113	-80.431	-33514.9	-209654	-16633.6	-2606.63	416.691	0
467	1	4.19334e-16	-2.31517e-16	-5.89566e-16	-2.26563e-14	-3.7316e-14	-1.82208e-15	300	610	0	-2.61966e-17	-7.18271e-18	2.9746e-17	-1.48406e-15	1.47485e-15	-8.32199e-16	300	200	0	10.9386	7.59338	-12.3376	2751.07	-244.367	2938.89	-330.807	-22.9814	0	7.91038	7.36935	-71.0994	-20488	-143498	-6320.45	-2932.28	488.161	0
467	2	2.05322e-16	-1.24009e-16	-2.68501e-16	-1.05633e-14	-1.66677e-14	-6.11702e-16	300	610	0	-1.40075e-17	-4.57039e-18	1.39258e-17	-6.6834e-16	5.80667e-16	-3.56837e-16	300	200	0	10.923	7.62719	-12.4293	2751.57	-226.364	2937.13	-329.212	-21.3769	0	8.12522	6.96373	-70.7151	-20466.4	-143425	-6309.49	-2942.21	489.421	0
467	3	5.7796e-17	-4.74119e-17	-5.18931e-17	-2.35107e-15	-2.8087e-15	1.57137e-16	300	610	0	-5.32934e-18	-2.52352e-18	3.16966e-18	-1.19659e-16	-2.67254e-18	-4.09832e-17	300	200	0	10.9022	7.65052	-12.5174	2754.12	-214.524	2930.81	-328.138	-20.0229	0	8.31873	6.62758	-69.9071	-20386.5	-143413	-6311.38	-2965.48	491.622	0
467	4	-3.39151e-17	2.2804e-18	7.88332e-17	2.65089e-15	5.49441e-15	5.80447e-16	300	610	0	2.95575e-19	-1.04581e-18	-3.39251e-18	2.10072e-16	-3.37746e-16	1.45504e-16	300	200	0	10.8743	7.66142	-12.5379	2756.73	-206.451	2921.24	-327.466	-19.8719	0	8.46597	6.40515	-68.8713	-20244.2	-143451	-6325.52	-2996.89	493.943	0
467	5	-8.26009e-17	3.05791e-17	1.44596e-16	5.21071e-15	9.61323e-15	7.54626e-16	300	610	0	3.49439e-18	-7.15067e-20	-6.76096e-18	3.74606e-16	-4.90128e-16	2.35377e-16	300	200	0	10.8393	7.65902	-12.4687	2758.73	-200.714	2909.69	-327.097	-21.2521	0	8.54722	6.31955	-67.8446	-20053.1	-143509	-6348.34	-3029.26	495.574	0
467	6	-1.00745e-16	4.32037e-17	1.65166e-16	6.06124e-15	1.08352e-14	7.648e-16	300	610	0	4.91693e-18	4.97194e-19	-7.89159e-18	4.24542e-16	-5.19306e-16	2.58986e-16	300	200	0	10.7992	7.64086	-12.3326	2761.33	-198.893	2896.58	-327.127	-23.9052	0	8.55843	6.36095	-67.0722	-19847	-143557	-6373.65	-3054.33	495.905	0
467	7	-9.91654e-17	4.53113e-17	1.57301e-16	5.8276e-15	1.0246e-14	6.79466e-16	300	610	0	5.1486e-18	7.64891e-19	-7.60076e-18	4.02637e-16	-4.74167e-16	2.41683e-16	300	200	0	10.7577	7.60297	-12.1728	2766.75	-204.312	2881.75	-327.784	-27.2891	0	8.49989	6.48662	-66.7447	-19668.1	-143586	-6396.64	-3065.28	494.677	0
467	8	-8.64343e-17	4.11208e-17	1.34025e-16	4.99848e-15	8.68559e-15	5.49394e-16	300	610	0	4.66796e-18	8.2761e-19	-6.52735e-18	3.42038e-16	-3.91682e-16	2.0292e-16	300	200	0	10.7192	7.5428	-12.0312	2776.57	-218.728	2865.77	-329.18	-30.781	0	8.36696	6.64866	-66.9016	-19546.7	-143607	-6416.14	-3060.53	492.171	0
467	9	-6.88094e-17	3.38088e-17	1.04663e-16	3.92582e-15	6.75292e-15	4.09107e-16	300	610	0	3.83507e-18	7.64998e-19	-5.13197e-18	2.66417e-16	-2.97558e-16	1.5644e-16	300	200	0	10.6881	7.46196	-11.9366	2790.84	-240.74	2850.58	-331.168	-33.8051	0	8.16372	6.81747	-67.3656	-19488.1	-143632	-6432.68	-3046.13	489.288	0
468	0	-5.04721e-17	2.5574e-17	7.53033e-17	2.84104e-15	4.83661e-15	2.79673e-16	300	610	0	2.89897e-18	6.37792e-19	-3.71783e-18	1.91175e-16	-2.07966e-16	1.11065e-16	300	200	0	10.6683	7.36698	-11.903	2808.87	-267.265	2838.97	-333.454	-35.9795	0	7.92456	6.98327	-67.8299	-19480.1	-143680	-6446.31	-3032.24	487.19	0	18.5065	14.5418	-79.428	-32896.3	-209481	-16071.3	-2637.37	414.165	0
468	1	-3.39115e-17	1.77902e-17	4.94446e-17	1.87863e-15	3.15818e-15	1.71911e-16	300	610	0	2.01512e-18	4.88615e-19	-2.46151e-18	1.25122e-16	-1.31659e-16	7.17343e-17	300	200	0	10.6616	7.27033	-11.932	2830.71	-295.935	2832.92	-335.802	-37.2376	0	7.71187	7.15036	-68.0363	-19512.3	-143771	-6454.44	-3027.15	486.792	0
468	2	-2.03469e-17	1.11939e-17	2.86821e-17	1.1013e-15	1.81663e-15	8.9457e-17	300	610	0	1.2667e-18	3.44589e-19	-1.44572e-18	7.22268e-17	-7.209e-17	4.05688e-17	300	200	0	10.6678	7.18844	-12.0133	2856.74	-325.766	2831.84	-338.117	-37.7985	0	7.57229	7.32742	-67.8819	-19584.9	-143913	-6450.67	-3034.05	488.514	0
468	3	-1.0122e-17	6.06679e-18	1.3325e-17	5.23076e-16	8.28714e-16	3.13843e-17	300	610	0	6.85375e-19	2.20698e-19	-6.89319e-19	3.32034e-17	-2.92456e-17	1.78133e-17	300	200	0	10.683	7.13474	-12.121	2885.98	-356.033	2832.53	-340.373	-38.097	0	7.49975	7.51549	-67.4267	-19698.8	-144091	-6428.55	-3051	492.151	0
468	4	-3.03644e-18	2.39561e-18	2.90679e-18	1.28261e-16	1.61908e-16	-5.74642e-18	300	610	0	2.69426e-19	1.23154e-19	-1.72242e-19	6.80822e-18	-1.12529e-18	2.60619e-18	300	200	0	10.7007	7.11327	-12.2204	2916.3	-385.095	2831.19	-342.513	-38.6427	0	7.45066	7.70519	-66.8353	-19843.1	-144270	-6387.74	-3072.59	496.895	0
468	5	1.39945e-18	-7.49255e-22	-3.42976e-18	-1.14031e-16	-2.40776e-16	-2.64097e-17	300	610	0	-1.84712e-21	5.23879e-20	1.45588e-19	-9.17946e-18	1.51767e-17	-6.44787e-18	300	200	0	10.7136	7.11725	-12.294	2946.06	-410.194	2826.02	-344.365	-39.6343	0	7.38184	7.87737	-66.3003	-19996.4	-144412	-6334.37	-3092.16	501.603	0
468	6	3.78303e-18	-1.37845e-18	-6.66405e-18	-2.39741e-16	-4.43593e-16	-3.51413e-17	300	610	0	-1.57596e-19	5.45486e-21	3.10967e-19	-1.72772e-17	2.27401e-17	-1.08848e-17	300	200	0	10.7168	7.13373	-12.3527	2973.94	-428.882	2818.04	-345.72	-40.7526	0	7.27595	7.99974	-66.0027	-20135.4	-144490	-6276.25	-3103.16	505.069	0
468	7	4.70243e-18	-2.00622e-18	-7.72909e-18	-2.83436e-16	-5.07316e-16	-3.59719e-17	300	610	0	-2.28354e-19	-2.21797e-20	3.68976e-19	-1.98731e-17	2.43775e-17	-1.2138e-17	300	200	0	10.711	7.15098	-12.4126	2998.11	-441.29	2809.43	-346.552	-41.5378	0	7.14718	8.0312	-66.0825	-20244.3	-144485	-6219.86	-3100.44	506.35	0
468	8	4.6704e-18	-2.12796e-18	-7.41993e-18	-2.74765e-16	-4.83468e-16	-3.21607e-17	300	610	0	-2.41811e-19	-3.54239e-20	3.58338e-19	-1.89963e-17	2.24125e-17	-1.14114e-17	300	200	0	10.7022	7.16328	-12.4718	3017.12	-450.499	2801.88	-347.121	-41.9151	0	7.0223	7.94003	-66.5704	-20322.7	-144392	-6169.34	-3083.01	505.281	0
468	9	4.09515e-18	-1.94425e-18	-6.35754e-18	-2.37021e-16	-4.12116e-16	-2.6135e-17	300	610	0	-2.20718e-19	-3.88152e-20	3.09498e-19	-1.62273e-17	1.86106e-17	-9.63315e-18	300	200	0	10.6979	7.1709	-12.5117	3030.53	-459.715	2796.33	-347.743	-42.2153	0	6.91418	7.72125	-67.3692	-20380.7	-144220	-6125.52	-3054.75	502.523	0
469	0	3.27617e-18	-1.60682e-18	-4.98874e-18	-1.87061e-16	-3.21957e-16	-1.95546e-17	300	610	0	-1.82276e-19	-3.61373e-20	2.44518e-19	-1.27006e-17	1.42058e-17	-7.46221e-18	300	200	0	10.702	7.17632	-12.5126	3037.8	-468.788	2793.35	-348.465	-42.7788	0	6.81659	7.39662	-68.3548	-20428.5	-144001	-6087.5	-3020.67	498.861	0	18.0849	13.8531	-85.1656	-34568.3	-214588	-15065.6	-2519.66	405.896	0
469	1	2.41469e-18	-1.22125e-18	-3.60696e-18	-1.36034e-16	-2.31735e-16	-1.34398e-17	300	610	0	-1.38442e-19	-3.02892e-20	1.78005e-19	-9.15864e-18	9.97962e-18	-5.32434e-18	300	200	0	10.7157	7.18073	-12.4598	3037.43	-475.057	2793.51	-349.127	-43.7773	0	6.71977	7.00351	-69.4674	-20470	-143773	-6056.53	-2983.65	494.671	0
469	2	1.63149e-18	-8.53954e-19	-2.38247e-18	-9.04777e-17	-1.52233e-16	-8.32175e-18	300	610	0	-9.67332e-20	-2.33156e-20	1.1854e-19	-6.03027e-18	6.35993e-18	-3.46038e-18	300	200	0	10.7402	7.18465	-12.3453	3027.72	-478.169	2797.31	-349.733	-45.253	0	6.6293	6.58888	-70.7159	-20502.5	-143578	-6036.92	-2944.35	489.927	0
469	3	9.86676e-19	-5.40966e-19	-1.39439e-18	-5.34976e-17	-8.83729e-17	-4.38694e-18	300	610	0	-6.12199e-20	-1.65263e-20	7.02182e-20	-3.51265e-18	3.52052e-18	-1.97612e-18	300	200	0	10.7745	7.1907	-12.1858	3008.07	-481.739	2804.72	-350.533	-46.8508	0	6.57022	6.20475	-72.1353	-20519.6	-143443	-6031.88	-2902.53	484.46	0
469	4	4.98302e-19	-2.96517e-19	-6.60051e-19	-2.58576e-17	-4.11204e-17	-1.60158e-18	300	610	0	-3.35025e-20	-1.06524e-20	3.40636e-20	-1.64634e-18	1.46827e-18	-8.87148e-19	300	200	0	10.8128	7.20317	-12.0293	2980.14	-489.565	2814.93	-351.698	-47.7399	0	6.57091	5.89744	-73.6833	-20516.1	-143371	-6041.83	-2859.77	478.436	0
469	5	1.581e-19	-1.20618e-19	-1.59146e-19	-6.88306e-18	-9.04995e-18	1.9081e-19	300	610	0	-1.3572e-20	-6.00519e-21	9.21515e-21	-3.77024e-19	1.13268e-19	-1.55269e-19	300	200	0	10.8483	7.22398	-11.9204	2947.46	-501.933	2826.57	-353.107	-47.2617	0	6.64798	5.70153	-75.1553	-20490	-143351	-6065.92	-2821.4	472.635	0
469	6	-5.63489e-20	-5.10412e-21	1.47825e-19	4.847e-18	1.0468e-17	1.1986e-18	300	610	0	-4.94857e-22	-2.6173e-21	-6.17015e-21	3.97724e-19	-6.79296e-19	2.84038e-19	300	200	0	10.8785	7.25058	-11.8759	2913.3	-515.207	2837.89	-354.383	-45.3131	0	6.80323	5.64375	-76.2395	-20443	-143372	-6099.58	-2794.54	468.142	0
469	7	-1.72928e-19	6.19193e-20	3.06693e-19	1.10133e-17	2.04418e-17	1.63513e-18	300	610	0	7.08288e-21	-3.57377e-22	-1.42803e-20	7.95747e-19	-1.05399e-18	5.02753e-19	300	200	0	10.9035	7.27962	-11.8946	2879.43	-523.308	2847.04	-354.995	-42.0785	0	7.02121	5.73728	-76.6695	-20383.3	-143424	-6131.05	-2784.68	465.859	0
469	8	-2.19338e-19	9.30722e-20	3.61469e-19	1.32456e-17	2.37391e-17	1.69116e-18	300	610	0	1.05953e-20	9.84576e-22	-1.72407e-20	9.29719e-19	-1.14376e-18	5.68563e-19	300	200	0	10.9207	7.31046	-11.9608	2847.38	-520.49	2852.65	-354.517	-38.0605	0	7.26918	5.96384	-76.3607	-20329.8	-143498	-6144.84	-2793.21	466.234	0
469	9	-2.19871e-19	9.9887e-20	3.49867e-19	1.29498e-17	2.28046e-17	1.52175e-18	300	610	0	1.13515e-20	1.63875e-21	-1.68872e-20	8.959e-19	-1.05901e-18	5.38614e-19	300	200	0	10.9251	7.34312	-12.042	2819.65	-504.836	2854.74	-352.923	-34.1517	0	7.50695	6.27209	-75.4505	-20307.4	-143574	-6130.36	-2816.89	469.149	0
470	0	-1.93964e-19	9.18962e-20	3.01483e-19	1.12359e-17	1.95484e-17	1.24291e-18	300	610	0	1.04329e-20	1.81948e-21	-1.46706e-20	7.69642e-19	-8.84022e-19	4.57178e-19	300	200	0	10.9134	7.37651	-12.1107	2798.79	-480.148	2854.58	-350.647	-31.1007	0	7.7037	6.59793	-74.2212	-20328.6	-143637	-6087.91	-2849.26	473.892	0	18.0849	13.8531	-85.1656	-34568.3	-214588	-15065.6	-2519.66	405.896	0
470	1	-1.55943e-19	7.63455e-20	2.3772e-19	8.91079e-18	1.53456e-17	9.34412e-19	300	610	0	8.66088e-21	1.70647e-21	-1.16471e-20	6.05289e-19	-6.78014e-19	3.55849e-19	300	200	0	10.8878	7.41049	-12.1619	2786.7	-454.329	2853.68	-348.357	-29.1342	0	7.8495	6.88118	-72.9864	-20382.4	-143681	-6027.9	-2882.61	479.263	0
470	2	-1.1549e-19	5.83023e-20	1.72718e-19	6.51161e-18	1.10996e-17	6.45632e-19	300	610	0	6.60947e-21	1.43804e-21	-8.52008e-21	4.38628e-19	-4.78734e-19	2.55164e-19	300	200	0	10.8579	7.44789	-12.2058	2784.83	-434.9	2853.11	-346.63	-28.1554	0	7.94888	7.07669	-72.0077	-20441.8	-143713	-5966.4	-2909.8	483.883	0
470	3	-7.84625e-20	4.09773e-20	1.14752e-19	4.35585e-18	7.33502e-18	4.02623e-19	300	610	0	4.642e-21	1.11225e-21	-5.70639e-21	2.90511e-19	-3.0708e-19	1.66853e-19	300	200	0	10.8361	7.49427	-12.2586	2793.42	-425.466	2853.42	-345.708	-27.8748	0	8.00356	7.16763	-71.4411	-20477.8	-143741	-5919.84	-2926.02	486.639	0
470	4	-4.78188e-20	2.61307e-20	6.77433e-20	2.59706e-18	4.29605e-18	2.14901e-19	300	610	0	2.95735e-21	7.92335e-22	-3.40831e-21	1.70715e-19	-1.71776e-19	9.61854e-20	300	200	0	10.8296	7.55307	-12.3325	2810.53	-425.722	2854.6	-345.52	-27.8965	0	8.00016	7.16672	-71.3429	-20465.1	-143775	-5899.65	-2929.27	486.855	0
470	5	-2.44989e-20	1.44792e-20	3.26388e-20	1.27621e-18	2.03659e-18	8.13489e-20	300	610	0	1.63617e-21	5.13931e-22	-1.68067e-21	8.14843e-20	-7.35024e-20	4.40872e-20	300	200	0	10.8379	7.61989	-12.4229	2832.35	-432.934	2856.42	-345.85	-27.9938	0	7.91259	7.10419	-71.6992	-20382.5	-143824	-5909.44	-2919.93	484.277	0
470	6	-8.17026e-21	6.05388e-21	8.56413e-21	3.64631e-19	4.94697e-19	-5.13602e-21	300	610	0	6.81484e-22	2.92589e-22	-4.86983e-22	2.04661e-20	-8.23672e-21	8.87703e-21	300	200	0	10.8594	7.68419	-12.5119	2854.26	-443.634	2858.52	-346.457	-28.1245	0	7.72335	7.01453	-72.3959	-20223.6	-143889	-5945.07	-2901.53	479.347	0
470	7	2.19202e-21	4.87953e-22	-6.29871e-21	-2.02957e-19	-4.50795e-19	-5.42483e-20	300	610	0	5.13355e-23	1.30444e-22	2.57389e-22	-1.70565e-20	3.02699e-20	-1.24255e-20	300	200	0	10.8952	7.7346	-12.5834	2872.33	-455.687	2860.12	-347.213	-28.2634	0	7.45092	6.92469	-73.199	-20007	-143961	-5996.45	-2880.7	473.323	0
470	8	7.88849e-21	-2.77036e-21	-1.40932e-20	-5.05095e-19	-9.40661e-19	-7.60177e-20	300	610	0	-3.17089e-22	2.1666e-23	6.5468e-22	-3.65966e-20	4.88004e-20	-2.3192e-20	300	200	0	10.9449	7.76164	-12.6246	2884.89	-468.545	2860.32	-348.114	-28.5134	0	7.14937	6.85254	-73.835	-19768.3	-144020	-6051.8	-2864.57	467.736	0
470	9	1.02232e-20	-4.31344e-21	-1.68943e-20	-6.18589e-19	-1.11016e-18	-7.94708e-20	300	610	0	-4.91111e-22	-4.3459e-23	8.05048e-22	-4.3468e-20	5.36363e-20	-2.66171e-20	300	200	0	11.0026	7.76016	-12.6228	2893.09	-481.457	2858.6	-349.142	-29.196	0	6.86944	6.82184	-74.0982	-19543	-144043	-6101.16	-2857.95	463.744	0
471	0	1.03466e-20	-4.68636e-21	-1.64906e-20	-6.10092e-19	-1.07525e-18	-7.19813e-20	300	610	0	-5.32612e-22	-7.57213e-23	7.95521e-22	-4.22362e-20	5.00219e-20	-2.5413e-20	300	200	0	11.0575	7.73172	-12.5808	2900.15	-492.635	2854.85	-350.158	-30.5223	0	6.62832	6.86852	-73.9208	-19356.8	-144006	-6135.56	-2862.12	461.859	0	17.5813	15.0847	-83.6905	-33399.9	-212755	-15901.1	-2542.17	399.088	0
471	1	9.18406e-21	-4.34204e-21	-1.42924e-20	-5.32468e-19	-9.26988e-19	-5.90932e-20	300	610	0	-4.92972e-22	-8.52426e-23	6.95197e-22	-3.64924e-20	4.19799e-20	-2.16908e-20	300	200	0	11.0969	7.6845	-12.528	2909.87	-499.821	2849.36	-350.896	-32.2684	0	6.42553	7.01925	-73.3659	-19225.2	-143901	-6146.76	-2875.41	462.046	0
471	2	7.42065e-21	-3.62639e-21	-1.13246e-20	-4.24354e-19	-7.31222e-19	-4.46378e-20	300	610	0	-4.11407e-22	-8.05539e-23	5.54631e-22	-2.88391e-20	3.23512e-20	-1.69646e-20	300	200	0	11.1095	7.62994	-12.4983	2924.39	-500.715	2843.09	-351.063	-33.9823	0	6.27264	7.26749	-72.5438	-19153.7	-143739	-6130.91	-2895.41	464.03	0
471	3	5.52206e-21	-2.78257e-21	-8.268e-21	-3.11601e-19	-5.31486e-19	-3.10047e-20	300	610	0	-3.15461e-22	-6.82541e-23	4.07686e-22	-2.10006e-20	2.2958e-20	-1.22247e-20	300	200	0	11.0888	7.57754	-12.5043	2942.68	-493.878	2837.54	-350.497	-35.3346	0	6.19433	7.56735	-71.5708	-19141.4	-143547	-6091.98	-2919.66	467.447	0
471	4	3.77209e-21	-1.96567e-21	-5.52488e-21	-2.09622e-19	-3.53281e-19	-1.94698e-20	300	610	0	-2.22685e-22	-5.30446e-23	2.74594e-22	-1.399e-20	1.48202e-20	-8.04199e-21	300	200	0	11.0364	7.53361	-12.544	2961.88	-480.496	2833.52	-349.305	-36.1198	0	6.2001	7.84546	-70.5829	-19185.6	-143355	-6040.44	-2945.02	471.817	0
471	5	2.31621e-21	-1.26163e-21	-3.28901e-21	-1.25997e-19	-2.08702e-19	-1.05165e-20	300	610	0	-1.42794e-22	-3.79757e-23	1.65334e-22	-8.29126e-21	8.37445e-21	-4.67832e-21	300	200	0	10.961	7.50373	-12.6212	2979.38	-464.117	2830.39	-347.773	-36.0606	0	6.26464	8.03466	-69.697	-19280.2	-143190	-5989.52	-2968.47	476.63	0
471	6	1.203e-21	-7.06422e-22	-1.61137e-21	-6.2895e-20	-1.00694e-19	-4.11494e-21	300	610	0	-7.98364e-23	-2.47842e-23	8.28024e-23	-4.02626e-21	3.67e-21	-2.18661e-21	300	200	0	10.8759	7.49285	-12.748	2993.42	-447.707	2826.99	-346.12	-34.8145	0	6.34873	8.10759	-68.9733	-19413.7	-143068	-5952.19	-2988.24	481.467	0
471	7	4.19536e-22	-3.02983e-22	-4.54685e-22	-1.91156e-20	-2.65887e-20	5.62357e-23	300	610	0	-3.41201e-23	-1.42448e-23	2.54789e-23	-1.09406e-21	5.27617e-22	-4.93293e-22	300	200	0	10.7928	7.50146	-12.922	3003.06	-432.027	2823.19	-344.433	-32.3988	0	6.43532	8.07948	-68.4572	-19571.4	-142993	-5937.09	-3002.79	485.892	0
471	8	-8.09395e-23	-3.49015e-23	2.6456e-22	8.33446e-21	1.9188e-20	2.44775e-21	300	610	0	-3.76745e-24	-6.4868e-24	-1.05171e-23	7.22255e-22	-1.34201e-21	5.39093e-22	300	200	0	10.7173	7.52311	-13.1042	3007.64	-417.088	2819.89	-342.828	-29.5164	0	6.53614	7.98618	-68.1821	-19738.2	-142967	-5944	-3010.85	489.492	0
471	9	-3.59038e-22	1.23393e-22	6.46549e-22	2.31233e-20	4.32197e-20	3.53093e-21	300	610	0	1.4133e-23	-1.25295e-24	-2.99591e-23	1.68044e-21	-2.25695e-21	1.06839e-21	300	200	0	10.6493	7.54838	-13.2254	3006.16	-403.785	2817.5	-341.531	-27.3019	0	6.66984	7.85891	-68.1019	-19900.1	-142990	-5964.9	-3013.65	492.211	0
472	0	-4.76125e-22	1.99694e-22	7.89089e-22	2.88692e-20	5.18838e-20	3.73272e-21	300	610	0	2.27399e-23	1.90564e-24	-3.75654e-23	2.03099e-21	-2.51391e-21	1.24533e-21	300	200	0	10.5877	7.5719	-13.2183	2998.63	-393.238	2815.67	-340.75	-26.8548	0	6.84735	7.71305	-68.1068	-20044	-143056	-5989.93	-3014.46	494.303	0	17.5813	15.0847	-83.6905	-33399.9	-212755	-15901.1	-2542.17	399.088	0
472	1	-4.86679e-22	2.19754e-22	7.76963e-22	2.87309e-20	5.06795e-20	3.40371e-21	300	610	0	2.49773e-23	3.49447e-24	-3.746e-23	1.9904e-21	-2.36193e-21	1.19859e-21	300	200	0	10.5362	7.59331	-13.0558	2986.51	-385.983	2814.52	-340.564	-28.7508	0	7.07378	7.56053	-68.125	-20154.4	-143156	-6011.32	-3015.37	495.845	0
472	2	-4.34722e-22	2.05088e-22	6.77358e-22	2.5226e-20	4.39448e-20	2.80874e-21	300	610	0	2.32857e-23	3.99135e-24	-3.29332e-23	1.72976e-21	-1.99295e-21	1.02881e-21	300	200	0	10.5044	7.61212	-12.7737	2970.68	-383.087	2814.86	-340.99	-32.5624	0	7.3403	7.42862	-68.1507	-20215.2	-143281	-6023.7	-3016.41	496.626	0
472	3	-3.5302e-22	1.72204e-22	5.39332e-22	2.02032e-20	3.48333e-20	2.13179e-21	300	610	0	1.95369e-23	3.80116e-24	-2.6404e-23	1.37367e-21	-1.54319e-21	8.08541e-22	300	200	0	10.4996	7.62567	-12.4568	2950.62	-385.883	2817.05	-341.978	-36.8685	0	7.60983	7.35855	-68.1853	-20218.7	-143413	-6025.24	-3017.28	496.526	0
472	4	-2.63956e-22	1.32766e-22	3.95672e-22	1.49067e-20	2.54417e-20	1.48841e-21	300	610	0	1.50523e-23	3.23861e-24	-1.9502e-23	1.00516e-21	-1.10062e-21	5.85496e-22	300	200	0	10.5187	7.63096	-12.1971	2926.4	-393.39	2820.71	-343.253	-39.9263	0	7.82462	7.3834	-68.1956	-20173.8	-143528	-6020.69	-3018.65	495.822	0
472	5	-1.81278e-22	9.4262e-23	2.659e-22	1.00841e-20	1.70086e-20	9.41042e-22	300	610	0	1.06792e-23	2.52905e-24	-1.32086e-23	6.73444e-22	-7.14935e-22	3.8745e-22	300	200	0	10.5485	7.62592	-12.0604	2899.85	-402.245	2825.04	-344.352	-40.444	0	7.93338	7.50515	-68.1436	-20104.1	-143610	-6021.28	-3021.46	495.025	0
472	6	-1.1213e-22	6.08858e-23	1.59586e-22	6.10915e-21	1.01322e-20	5.14138e-22	300	610	0	6.89166e-24	1.81957e-24	-8.01541e-24	4.02433e-22	-4.0795e-22	2.27389e-22	300	200	0	10.5757	7.60995	-12.0785	2873.78	-409.601	2828.65	-344.911	-37.9247	0	7.91719	7.68635	-68.0614	-20037.6	-143660	-6037.95	-3024.75	494.405	0
472	7	-5.90043e-23	3.4437e-23	7.94335e-23	3.09536e-21	4.97057e-21	2.0739e-22	300	610	0	3.89236e-24	1.19471e-24	-4.07393e-24	1.98634e-22	-1.8281e-22	1.08252e-22	300	200	0	10.5968	7.58501	-12.2524	2850.9	-414.688	2829.94	-344.846	-32.6815	0	7.7919	7.85927	-68.0678	-19996.1	-143692	-6074.01	-3025.02	493.768	0
472	8	-2.14249e-23	1.51245e-23	2.38795e-23	9.93529e-22	1.41027e-21	6.29912e-24	300	610	0	1.70384e-24	6.93004e-25	-1.32205e-24	5.77781e-23	-3.15705e-23	2.68474e-23	300	200	0	10.6192	7.55653	-12.5507	2833.55	-418.273	2828.21	-344.327	-25.769	0	7.58664	7.94942	-68.2741	-19989.8	-143714	-6124.77	-3018.96	492.788	0
472	9	2.7359e-24	2.21751e-24	-1.09084e-23	-3.33373e-22	-8.04867e-22	-1.10069e-22	300	610	0	2.42403e-25	3.21926e-25	4.17764e-25	-3.00961e-23	5.9149e-23	-2.31572e-23	300	200	0	10.6517	7.53151	-12.913	2823.57	-422.116	2823.86	-343.689	-18.6607	0	7.33016	7.90929	-68.6842	-20015.8	-143723	-6181.11	-3006.52	491.418	0
473	0	1.6301e-23	-5.46776e-24	-2.96092e-23	-1.05653e-21	-1.9825e-21	-1.63853e-22	300	610	0	-6.2675e-25	7.01925e-26	1.36827e-24	-7.70312e-23	1.04256e-22	-4.91464e-23	300	200	0	10.6949	7.51379	-13.2663	2821.62	-428.357	2817.7	-343.289	-12.6912	0	7.05153	7.74107	-69.2138	-20065	-143718	-6231.6	-2990.44	489.898	0	17.7415	14.7563	-82.5561	-33794.6	-211764	-15796.9	-2565.09	409.353	0
473	1	2.21567e-23	-9.23452e-24	-3.68311e-23	-1.34635e-21	-2.42322e-21	-1.7524e-22	300	610	0	-1.05175e-24	-8.29107e-26	1.75163e-24	-9.48326e-23	1.17761e-22	-5.82295e-23	300	200	0	10.7408	7.50365	-13.5451	2827.43	-438.182	2810.74	-343.35	-8.74159	0	6.77875	7.48762	-69.7723	-20130	-143710	-6264.43	-2973.7	488.51	0
473	2	2.28819e-23	-1.02992e-23	-3.65922e-23	-1.35246e-21	-2.38771e-21	-1.60894e-22	300	610	0	-1.1707e-24	-1.61053e-25	1.7632e-24	-9.37611e-23	1.11485e-22	-5.65094e-23	300	200	0	10.7792	7.50048	-13.7088	2840.36	-451.249	2804.42	-343.917	-7.19286	0	6.53777	7.20195	-70.296	-20202.9	-143715	-6271.4	-2958.42	487.398	0
473	3	2.05707e-23	-9.68347e-24	-3.20921e-23	-1.19472e-21	-2.08261e-21	-1.33463e-22	300	610	0	-1.09952e-24	-1.86779e-25	1.55964e-24	-8.19663e-23	9.45852e-23	-4.87831e-23	300	200	0	10.8047	7.50207	-13.751	2858.88	-466.672	2800.38	-344.937	-7.90379	0	6.35323	6.91626	-70.7578	-20269.4	-143744	-6250.94	-2945.5	486.462	0
473	4	1.67894e-23	-8.17492e-24	-2.56786e-23	-9.61595e-22	-1.6589e-21	-1.0178e-22	300	610	0	-9.27505e-25	-1.79301e-25	1.25665e-24	-6.54125e-23	7.35916e-23	-3.85247e-23	300	200	0	10.8169	7.50305	-13.6937	2880.19	-483.413	2799.85	-346.302	-10.3292	0	6.24204	6.63438	-71.1905	-20313.3	-143798	-6207.55	-2933.9	485.338	0
473	5	1.26135e-23	-6.33293e-24	-1.89296e-23	-7.1291e-22	-1.2175e-21	-7.14287e-23	300	610	0	-7.18022e-25	-1.53625e-25	9.32626e-25	-4.8096e-23	5.27473e-23	-2.80335e-23	300	200	0	10.818	7.49642	-13.57	2901.57	-498.887	2803.49	-347.764	-13.8217	0	6.20763	6.35357	-71.6627	-20327.7	-143861	-6150.56	-2921.48	483.659	0
473	6	8.70881e-24	-4.51882e-24	-1.27923e-23	-4.84932e-22	-8.18562e-22	-4.54621e-23	300	610	0	-5.11973e-25	-1.20546e-25	6.35134e-25	-3.24057e-23	3.44741e-23	-1.86593e-23	300	200	0	10.8097	7.47647	-13.4069	2921.61	-508.016	2811.45	-348.892	-17.9179	0	6.2445	6.08965	-72.1768	-20315.5	-143911	-6093.68	-2907.86	481.468	0
473	7	5.42547e-24	-2.93705e-24	-7.73858e-24	-2.96039e-22	-4.91598e-22	-2.51124e-23	300	610	0	-3.32465e-25	-8.71557e-26	3.88366e-25	-1.95209e-23	1.98577e-23	-1.10449e-23	300	200	0	10.7924	7.44161	-13.2182	2940.28	-505.075	2823.41	-349.211	-22.4418	0	6.34345	5.88166	-72.6221	-20279.9	-143923	-6052.9	-2895.81	479.252	0
473	8	2.89085e-24	-1.67743e-24	-3.91027e-24	-1.5214e-22	-2.45e-22	-1.04183e-23	300	610	0	-1.89618e-25	-5.75665e-26	2.00184e-25	-9.78539e-24	9.08644e-24	-5.35016e-24	300	200	0	10.7669	7.39695	-13.0071	2958	-487.254	2838.68	-348.461	-27.4133	0	6.49884	5.77532	-72.8644	-20222.5	-143890	-6041.06	-2888.76	477.537	0
473	9	1.08891e-24	-7.53222e-25	-1.24298e-24	-5.12661e-23	-7.40072e-23	-7.27727e-25	300	610	0	-8.48811e-26	-3.36908e-26	6.81214e-26	-3.02129e-24	1.81016e-24	-1.4381e-24	300	200	0	10.7378	7.35422	-12.7696	2974.27	-456.608	2856.2	-346.758	-32.9183	0	6.71662	5.80518	-72.8536	-20150.4	-143821	-6061.22	-2888.11	476.588	0
474	0	-7.69429e-26	-1.32043e-25	4.38775e-25	1.28438e-23	3.31287e-23	4.93062e-24	300	610	0	-1.45425e-26	-1.59466e-26	-1.59299e-26	1.22795e-24	-2.58916e-24	9.82601e-25	300	200	0	10.7151	7.32618	-12.4947	2987.04	-418.938	2873.96	-344.529	-39.0647	0	7.00172	5.98605	-72.6396	-20078.4	-143739	-6104.99	-2892.8	476.411	0	17.7818	15.3186	-83.9536	-33788.7	-213990	-16271.1	-2548.91	402.469	0
474	1	-7.38079e-25	2.40847e-25	1.35339e-24	4.81725e-23	9.07768e-23	7.59604e-24	300	610	0	2.76327e-26	-3.84334e-27	-6.23561e-26	3.52465e-24	-4.80987e-24	2.25724e-24	300	200	0	10.7079	7.32059	-12.1764	2993.3	-381.128	2888.97	-342.301	-45.8273	0	7.33515	6.3106	-72.3463	-20020	-143667	-6157.52	-2899.82	476.724	0
474	2	-1.0302e-24	4.26525e-25	1.71789e-24	6.27414e-23	1.13099e-22	8.22288e-24	300	610	0	4.85868e-26	3.57367e-27	-8.16145e-26	4.42492e-24	-5.51321e-24	2.72097e-24	300	200	0	10.7185	7.33828	-11.8374	2990.36	-348.761	2898.36	-340.463	-52.6202	0	7.6749	6.75123	-72.1379	-19976.5	-143628	-6203.55	-2905.02	476.921	0
474	3	-1.07533e-24	4.82429e-25	1.72265e-24	6.36375e-23	1.12449e-22	7.60292e-24	300	610	0	5.48417e-26	7.41202e-27	-8.29566e-26	4.41497e-24	-5.26028e-24	2.66319e-24	300	200	0	10.7428	7.37397	-11.5281	2976.92	-324.894	2900.76	-339.183	-58.2315	0	7.97272	7.25982	-72.133	-19937.4	-143643	-6230.65	-2905.37	476.398	0
474	4	-9.73074e-25	4.57053e-25	1.52e-24	5.65655e-23	9.86681e-23	6.34001e-24	300	610	0	5.18994e-26	8.73518e-27	-7.38377e-26	3.88287e-24	-4.4877e-24	2.31245e-24	300	200	0	10.7724	7.41742	-11.2888	2953.63	-310.268	2897.08	-338.485	-61.6435	0	8.17611	7.77247	-72.32	-19891.7	-143722	-6232.1	-2901.3	475.052	0
474	5	-7.98266e-25	3.87971e-25	1.22226e-24	4.57554e-23	7.89813e-23	4.85801e-24	300	610	0	4.402e-26	8.45449e-27	-5.97915e-26	3.11401e-24	-3.50846e-24	1.83509e-24	300	200	0	10.796	7.45516	-11.1264	2923.07	-304.212	2889.67	-338.341	-62.7149	0	8.22773	8.23022	-72.5818	-19835.5	-143848	-6209.52	-2895.88	473.284	0
474	6	-6.02586e-25	3.01996e-25	9.05355e-25	3.4085e-23	5.82458e-23	3.42674e-24	300	610	0	3.42415e-26	7.28511e-27	-4.4587e-26	2.30068e-24	-2.52715e-24	1.34184e-24	300	200	0	10.8038	7.47507	-11.0327	2889.85	-305.46	2881.02	-338.687	-61.9345	0	8.08963	8.60424	-72.7923	-19774.6	-143986	-6169.68	-2892.03	471.657	0
474	7	-4.18236e-25	2.1656e-25	6.15207e-25	2.33112e-23	3.93795e-23	2.19527e-24	300	610	0	2.45368e-26	5.74421e-27	-3.05293e-26	1.55876e-24	-1.66164e-24	8.98264e-25	300	200	0	10.792	7.47446	-10.9957	2860.65	-313.167	2873.16	-339.481	-60.16	0	7.76795	8.89967	-72.8742	-19724.9	-144093	-6117.77	-2891.28	470.671	0
474	8	-2.6238e-25	1.41618e-25	3.75039e-25	1.43376e-23	2.38373e-23	1.22551e-24	300	610	0	1.60317e-26	4.17341e-27	-1.88069e-26	9.46343e-25	-9.65908e-25	5.36135e-25	300	200	0	10.7622	7.46276	-10.9949	2841.97	-327.311	2867.45	-340.769	-58.4811	0	7.30762	9.12493	-72.8096	-19704.1	-144144	-6056.37	-2893.74	470.625	0
474	9	-1.41488e-25	8.16462e-26	1.92239e-25	7.46877e-24	1.20593e-23	5.21827e-25	300	610	0	9.23034e-27	2.77271e-27	-9.82483e-27	4.81409e-25	-4.50735e-25	2.64008e-25	300	200	0	10.7172	7.4532	-11.0149	2836.63	-347.881	2863.84	-342.583	-57.5262	0	6.78248	9.26894	-72.6227	-19720.9	-144130	-5989.34	-2898.64	471.553	0
475	0	-5.51119e-26	3.74309e-26	6.42188e-26	2.62907e-24	3.84971e-24	5.50318e-26	300	610	0	4.21938e-27	1.63679e-27	-3.48922e-27	1.56698e-25	-1.00796e-25	7.60713e-26	300	200	0	10.6611	7.45365	-11.0628	2842.29	-374.038	2860.84	-344.81	-56.9226	0	6.28872	9.31604	-72.3348	-19773.2	-144055	-5923.22	-2905.5	473.356	0	17.7818	15.3186	-83.9536	-33788.7	-213990	-16271.1	-2548.91	402.469	0
475	1	1.1208e-27	7.54657e-27	-1.70432e-26	-4.66972e-25	-1.32936e-24	-2.19914e-25	300	610	0	8.35264e-28	7.88549e-28	5.69447e-28	-4.86777e-26	1.12419e-25	-4.10525e-26	300	200	0	10.5991	7.46577	-11.1555	2853.66	-403.711	2857.07	-347.189	-55.8064	0	5.91602	9.25838	-71.9552	-19848.9	-143936	-5865.11	-2914.35	475.851	0
475	2	3.33182e-26	-1.05352e-26	-6.1733e-26	-2.19137e-24	-4.14859e-24	-3.51775e-25	300	610	0	-1.21002e-27	2.06836e-28	2.83509e-27	-1.60955e-25	2.21604e-25	-1.03499e-25	300	200	0	10.5362	7.48737	-11.2964	2866.46	-433.712	2852.69	-349.394	-53.75	0	5.72198	9.09956	-71.539	-19931.3	-143806	-5821.55	-2924.17	478.607	0
475	3	4.78578e-26	-1.96753e-26	-8.00673e-26	-2.92155e-24	-5.27489e-24	-3.85649e-25	300	610	0	-2.2417e-27	-1.5228e-28	3.79971e-27	-2.06319e-25	2.57959e-25	-1.27062e-25	300	200	0	10.4778	7.5134	-11.4703	2879.59	-460.904	2848.89	-351.182	-51.0481	0	5.72443	8.86627	-71.2019	-20005	-143702	-5799.49	-2932.24	480.961	0
475	4	5.05115e-26	-2.25846e-26	-8.10626e-26	-2.99304e-24	-5.29356e-24	-3.59145e-25	300	610	0	-2.56759e-27	-3.40599e-28	3.9013e-27	-2.07803e-25	2.48107e-25	-1.25461e-25	300	200	0	10.4293	7.53765	-11.6522	2893.76	-483.64	2846.85	-352.506	-48.3441	0	5.89217	8.59619	-71.0164	-20058.6	-143646	-5805.34	-2936.72	482.451	0
475	5	4.6015e-26	-2.15647e-26	-7.19701e-26	-2.67731e-24	-4.67316e-24	-3.01088e-25	300	610	0	-2.44885e-27	-4.08265e-28	3.49458e-27	-1.8388e-25	2.12861e-25	-1.09583e-25	300	200	0	10.3969	7.55421	-11.8229	2909.13	-501.777	2847.42	-353.441	-46.0586	0	6.15824	8.31308	-70.9284	-20087.1	-143634	-5839.56	-2939.06	483.202	0
475	6	3.79436e-26	-1.84072e-26	-5.81618e-26	-2.17657e-24	-3.75931e-24	-2.3181e-25	300	610	0	-2.08861e-27	-3.98495e-28	2.84409e-27	-1.48203e-25	1.67219e-25	-8.73883e-26	300	200	0	10.3857	7.55831	-11.9815	2924.12	-515.717	2850.52	-354.043	-44.0532	0	6.45911	8.03522	-70.8227	-20095.9	-143657	-5894.72	-2942.4	483.749	0
475	7	2.87791e-26	-1.43972e-26	-4.32883e-26	-1.62917e-24	-2.78569e-24	-1.64342e-25	300	610	0	-1.63248e-27	-3.45366e-28	2.131e-27	-1.10021e-25	1.2104e-25	-6.42087e-26	300	200	0	10.3972	7.54848	-12.1333	2935.57	-526.133	2854.86	-354.363	-41.9437	0	6.75833	7.79181	-70.6296	-20099.3	-143708	-5960.99	-2948.67	484.574	0
475	8	2.00788e-26	-1.03752e-26	-2.95757e-26	-1.1202e-24	-1.89378e-24	-1.05957e-25	300	610	0	-1.17559e-27	-2.73644e-28	1.46694e-27	-7.49508e-26	8.00579e-26	-4.32262e-26	300	200	0	10.4272	7.52642	-12.2656	2940.5	-533.467	2858.63	-354.493	-39.7357	0	7.04311	7.61226	-70.3487	-20109.6	-143781	-6031.17	-2957.83	485.856	0
475	9	1.26826e-26	-6.82569e-27	-1.81655e-26	-6.94014e-25	-1.15519e-24	-5.97557e-26	300	610	0	-7.72741e-28	-1.99782e-28	9.10247e-28	-4.58511e-26	4.69505e-26	-2.60087e-26	300	200	0	10.4687	7.49373	-12.344	2938.48	-537.003	2860.25	-354.503	-38.0491	0	7.30744	7.51516	-70.0381	-20128.4	-143865	-6100.62	-2968.1	487.392	0
476	0	6.9181e-27	-3.97113e-27	-9.43938e-27	-3.66233e-25	-5.92804e-25	-2.60679e-26	300	610	0	-4.48994e-28	-1.33495e-28	4.81648e-28	-2.36537e-26	2.23177e-26	-1.30086e-26	300	200	0	10.5174	7.4525	-12.332	2931.53	-535.48	2858.59	-354.422	-37.7173	0	7.53984	7.51056	-69.8093	-20150.1	-143949	-6164.85	-2976.03	488.644	0	17.7922	15.677	-81.0793	-33530.9	-211404	-16616.9	-2607.37	413.557	0
476	1	2.77897e-27	-1.85643e-27	-3.29689e-27	-1.34111e-25	-1.98786e-25	-3.59109e-27	300	610	0	-2.09323e-28	-7.9468e-29	1.778e-28	-8.07109e-27	5.49412e-27	-3.98323e-27	300	200	0	10.572	7.40883	-12.2227	2922.37	-529.157	2853.38	-354.293	-39.0939	0	7.72417	7.59838	-69.7634	-20172.9	-144025	-6217.35	-2978.48	489.162	0
476	2	6.7852e-29	-4.19255e-28	6.27824e-28	1.5337e-26	5.14563e-26	9.76011e-27	300	610	0	-4.65678e-29	-3.89303e-29	-1.80968e-29	1.85038e-27	-4.83368e-27	1.68082e-27	300	200	0	10.6304	7.37164	-12.0513	2913.65	-520.593	2845.62	-354.198	-41.7703	0	7.84432	7.76805	-69.8832	-20200.8	-144091	-6249.58	-2975.88	489.064	0
476	3	-1.499e-27	4.57039e-28	2.80949e-27	9.9434e-26	1.89198e-25	1.62728e-26	300	610	0	5.25605e-29	-1.09815e-29	-1.2857e-28	7.33411e-27	-1.01954e-26	4.73698e-27	300	200	0	10.6865	7.34826	-11.8695	2907.86	-512.383	2837.65	-354.168	-44.9855	0	7.88665	8.00278	-70.005	-20236.2	-144142	-6253.49	-2973.03	489.068	0
476	4	-2.22115e-27	9.06375e-28	3.72888e-27	1.35931e-25	2.45836e-25	1.80771e-26	300	610	0	1.03288e-28	6.39694e-30	-1.76759e-28	9.61256e-27	-1.20626e-26	5.92936e-27	300	200	0	10.7285	7.34054	-11.7148	2906.32	-505.069	2832.27	-354.114	-48.0904	0	7.84244	8.27857	-69.893	-20278.6	-144175	-6225.26	-2976.79	490.138	0
476	5	-2.37153e-27	1.05666e-27	3.81291e-27	1.40708e-25	2.4909e-25	1.69592e-26	300	610	0	1.20139e-28	1.5626e-29	-1.83391e-28	9.77648e-27	-1.1698e-26	5.908e-27	300	200	0	10.7424	7.34387	-11.6074	2908.09	-497.944	2831.44	-353.899	-50.5364	0	7.71814	8.56561	-69.3529	-20326.7	-144190	-6169.32	-2993.08	493.091	0
476	6	-2.17525e-27	1.01708e-27	3.40662e-27	1.26679e-25	2.21263e-25	1.42946e-26	300	610	0	1.15504e-28	1.90691e-29	-1.65339e-28	8.70513e-27	-1.00937e-26	5.19136e-27	300	200	0	10.7209	7.35159	-11.5589	2910.11	-489.936	2835.67	-353.386	-51.7628	0	7.548	8.83313	-68.3271	-20379.2	-144197	-6099.07	-3024.39	498.259	0
476	7	-1.80305e-27	8.73069e-28	2.76687e-27	1.03509e-25	1.78884e-25	1.10583e-26	300	610	0	9.90673e-29	1.87749e-29	-1.35247e-28	7.05131e-27	-7.96778e-27	4.16042e-27	300	200	0	10.6696	7.36048	-11.576	2909.05	-479.418	2843.99	-352.415	-51.3013	0	7.3896	9.04987	-66.9092	-20430.2	-144199	-6031.34	-3069.15	505.342	0
476	8	-1.37409e-27	6.86176e-28	2.06917e-27	7.78471e-26	1.3319e-25	7.87916e-27	300	610	0	7.78058e-29	1.63668e-29	-1.0182e-28	5.25981e-27	-5.79535e-27	3.07172e-27	300	200	0	10.6042	7.37083	-11.6685	2903.48	-464.973	2853.9	-350.849	-48.8302	0	7.30522	9.18583	-65.2721	-20466	-144197	-5979.88	-3123.17	513.549	0
476	9	-9.63627e-28	4.96912e-28	1.42133e-27	5.38113e-26	9.10393e-26	5.11197e-27	300	610	0	5.63049e-29	1.30303e-29	-7.04587e-29	3.60278e-27	-3.85505e-27	2.07961e-27	300	200	0	10.5409	7.38381	-11.8498	2894.53	-446.787	2861.73	-348.704	-44.2672	0	7.34124	9.22377	-63.6195	-20470	-144188	-5952.92	-3180.41	521.757	0
477	0	-6.12746e-28	3.2885e-28	8.79391e-28	3.35763e-26	5.59503e-26	2.91154e-27	300	610	0	3.723e-29	9.55754e-30	-4.40241e-29	2.2207e-27	-2.2794e-27	1.26136e-27	300	200	0	10.4898	7.40016	-12.1183	2884.72	-426.609	2864.47	-346.204	-38.0464	0	7.51037	9.17365	-62.1984	-20436.6	-144173	-5951.5	-3231.95	528.571	0	18.2981	15.842	-75.9795	-32786.2	-205690	-16872.9	-2707.17	431.514	0
477	1	-3.37952e-28	1.93015e-28	4.6296e-28	1.79392e-26	2.91053e-26	1.29934e-27	300	610	0	2.18244e-29	6.42026e-30	-2.35723e-29	1.16155e-27	-1.10108e-27	6.40631e-28	300	200	0	10.4539	7.41895	-12.4468	2876.11	-406.246	2861.38	-343.639	-31.0715	0	7.78591	9.07115	-61.2394	-20378.7	-144152	-5969.4	-3267.91	532.771	0
477	2	-1.39666e-28	9.19039e-29	1.68338e-28	6.81005e-27	1.02008e-26	2.17563e-28	300	610	0	1.03658e-29	3.84978e-30	-8.99729e-30	4.14415e-28	-2.91533e-28	2.07481e-28	300	200	0	10.4325	7.43651	-12.7977	2869.52	-387.363	2853.68	-341.268	-24.2213	0	8.1073	8.95594	-60.8307	-20321.7	-144126	-5998.34	-3283.3	534.07	0
477	3	-9.01044e-30	2.2812e-29	-2.11216e-29	-4.00201e-28	-1.88424e-27	-4.30275e-28	300	610	0	2.54312e-30	1.91167e-30	4.6206e-31	-6.41737e-29	2.09614e-28	-6.61978e-29	300	200	0	10.4248	7.44752	-13.1431	2865.2	-372.612	2843.74	-339.35	-18.0007	0	8.39176	8.85107	-60.8887	-20288.9	-144093	-6033.69	-3280.5	533.213	0
477	4	6.71849e-29	-1.96333e-29	-1.27529e-28	-4.49752e-27	-8.60749e-27	-7.51395e-28	300	610	0	-2.25554e-30	5.6852e-31	5.85271e-30	-3.31265e-28	4.73732e-28	-2.15611e-28	300	200	0	10.4291	7.44833	-13.4655	2863.67	-364.66	2834.67	-338.081	-12.6674	0	8.56239	8.75823	-61.2516	-20291.6	-144052	-6074.19	-3265.8	531.284	0
477	5	1.02984e-28	-4.1698e-29	-1.73498e-28	-6.31641e-27	-1.14463e-26	-8.46422e-28	300	610	0	-4.74253e-30	-2.7172e-31	8.26046e-30	-4.44932e-28	5.69947e-28	-2.75865e-28	300	200	0	10.4443	7.44072	-13.7358	2865.27	-364.079	2829.11	-337.506	-8.5994	0	8.58512	8.66094	-61.7943	-20329.4	-144005	-6117.1	-3244.39	528.985	0
477	6	1.11291e-28	-4.94144e-29	-1.79235e-28	-6.60837e-27	-1.17131e-26	-8.00199e-28	300	610	0	-5.60297e-30	-7.21358e-31	8.66331e-30	-4.56954e-28	5.57746e-28	-2.77837e-28	300	200	0	10.4725	7.43206	-13.9051	2869.81	-369.099	2828.13	-337.544	-6.38629	0	8.47757	8.53566	-62.4507	-20392.4	-143956	-6155.56	-3219.11	526.536	0
477	7	1.02801e-28	-4.79615e-29	-1.61157e-28	-5.98761e-27	-1.04693e-26	-6.78388e-28	300	610	0	-5.42482e-30	-8.90816e-31	7.85979e-30	-4.09369e-28	4.83865e-28	-2.46304e-28	300	200	0	10.5157	7.42933	-13.9363	2876.87	-376.854	2831.63	-338.041	-6.42995	0	8.27975	8.37685	-63.1419	-20464.9	-143898	-6181.06	-3192.97	524.11	0
477	8	8.56679e-29	-4.141e-29	-1.31542e-28	-4.91623e-27	-8.50537e-27	-5.27804e-28	300	610	0	-4.6704e-30	-8.76147e-31	6.44917e-30	-3.33651e-28	3.82016e-28	-1.99591e-28	300	200	0	10.5707	7.43292	-13.8317	2885.54	-384.395	2838.89	-338.791	-8.61769	0	8.0241	8.21404	-63.7453	-20532.6	-143822	-6187.73	-3170.2	522.104	0
477	9	6.56096e-29	-3.27076e-29	-9.88273e-29	-3.71388e-27	-6.36175e-27	-3.78843e-28	300	610	0	-3.67498e-30	-7.53653e-31	4.84391e-30	-2.51503e-28	2.74291e-28	-1.50118e-28	300	200	0	10.6303	7.43708	-13.6194	2894.9	-388.783	2848.76	-339.546	-12.5572	0	7.73581	8.09256	-64.1474	-20588.2	-143719	-6173.96	-3154.45	520.951	0
478	0	4.62625e-29	-2.3805e-29	-6.82367e-29	-2.58028e-27	-4.37089e-27	-2.48834e-28	300	610	0	-2.66139e-30	-5.79311e-31	3.29944e-30	-1.76459e-28	1.73412e-28	-1.05406e-28	300	200	0	10.6882	7.43474	-13.332	2905.02	-387.222	2860.35	-340.045	-17.8992	0	7.44447	8.03564	-64.2997	-20628.7	-143592	-6140.91	-3147.17	520.821	0	18.2981	15.842	-75.9795	-32786.2	-205690	-16872.9	-2707.17	431.514	0
478	1	2.96319e-29	-1.58468e-29	-4.25237e-29	-1.62248e-27	-2.70607e-27	-1.45504e-28	300	610	0	-1.7618e-30	-3.91105e-31	1.95065e-30	-1.15746e-28	8.52339e-29	-6.92047e-29	300	200	0	10.7417	7.42111	-13.0055	2916.2	-377.939	2873.71	-340.06	-24.2282	0	7.17997	8.03217	-64.2345	-20650.9	-143451	-6092.25	-3147.24	521.492	0
478	2	1.65462e-29	-9.37713e-30	-2.26947e-29	-8.81568e-28	-1.42845e-27	-7.01002e-29	300	610	0	-1.04118e-30	-2.12867e-31	8.48472e-31	-7.20516e-29	1.11675e-29	-4.25545e-29	300	200	0	10.7891	7.39519	-12.6789	2927.57	-361.485	2888.99	-339.511	-30.9011	0	6.9612	8.05472	-64.071	-20652.8	-143310	-6037.26	-3150.74	522.342	0
478	3	7.05687e-30	-4.53024e-30	-8.63213e-30	-3.55833e-28	-5.2752e-28	-1.99253e-29	300	610	0	-5.1872e-31	-5.86372e-32	-7.45448e-33	-4.49912e-29	-4.96576e-29	-2.46654e-29	300	200	0	10.829	7.36013	-12.3839	2937.7	-341.352	2905.58	-338.564	-37.22	0	6.79387	8.07411	-63.9992	-20637.1	-143186	-5991.04	-3151.32	522.459	0
478	4	7.62255e-31	-1.1883e-30	4.14017e-31	-1.91112e-29	4.7202e-29	9.76206e-30	300	610	0	-1.85442e-31	6.31031e-32	-6.41506e-31	-3.21937e-29	-9.8552e-29	-1.35875e-29	300	200	0	10.8595	7.32188	-12.1444	2945.64	-322.353	2922.46	-337.543	-42.5514	0	6.67634	8.05848	-64.1841	-20609.6	-143102	-5967.55	-3143.56	521.102	0
478	5	-2.95345e-30	8.97082e-31	5.46915e-30	1.65894e-28	3.6328e-28	2.44491e-29	300	610	0	-1.71875e-32	1.45725e-31	-1.08062e-30	-2.99991e-29	-1.35746e-28	-6.67649e-30	300	200	0	10.8799	7.28654	-11.9842	2950.78	-307.782	2938.54	-336.682	-46.2232	0	6.60305	7.98298	-64.6675	-20575.1	-143075	-5973.29	-3126.47	518.168	0
478	6	-4.75675e-30	2.0192e-30	7.59778e-30	2.38829e-28	4.90305e-28	2.95673e-29	300	610	0	1.68223e-32	1.81522e-31	-1.33828e-30	-3.38205e-29	-1.59178e-28	-9.01056e-31	300	200	0	10.8926	7.25938	-11.9199	2952.75	-298.137	2952.34	-336.012	-47.717	0	6.56468	7.85388	-65.3692	-20536.3	-143111	-6006.62	-3103.28	514.159	0
478	7	-5.26474e-30	2.46109e-30	7.76537e-30	2.36621e-28	4.91224e-28	3.00619e-29	300	610	0	-5.05496e-32	1.59764e-31	-1.40349e-30	-3.82548e-29	-1.636e-28	6.94942e-30	300	200	0	10.9053	7.24587	-11.9494	2952.18	-293.02	2962.23	-335.522	-47.0559	0	6.55034	7.71324	-66.1473	-20494.1	-143211	-6058.81	-3079.03	509.826	0
478	8	-4.99297e-30	2.46426e-30	6.7738e-30	1.91226e-28	4.1842e-28	3.02043e-29	300	610	0	-1.85603e-31	6.59458e-32	-1.23457e-30	-3.70554e-29	-1.40065e-28	2.00821e-29	300	200	0	10.9249	7.25136	-12.0573	2951.1	-293.972	2966.51	-335.381	-44.7555	0	6.55017	7.61129	-66.8609	-20449.2	-143367	-6116.29	-3058.26	505.846	0
478	9	-4.33643e-30	2.21481e-30	5.24728e-30	1.29281e-28	3.13043e-28	3.3527e-29	300	610	0	-3.52551e-31	-1.17499e-31	-7.5801e-31	-2.30993e-29	-7.59258e-29	4.14672e-29	300	200	0	10.9511	7.27805	-12.228	2952.27	-303.958	2963.54	-335.858	-41.4354	0	6.55954	7.57332	-67.4132	-20401.6	-143564	-6166.19	-3043.62	502.635	0
479	0	-3.57144e-30	1.84103e-30	3.64916e-30	7.28997e-29	2.06303e-28	4.27765e-29	300	610	0	-5.10624e-31	-4.08657e-31	1.26407e-31	1.14947e-29	4.44264e-29	7.34762e-29	300	200	0	10.9777	7.32254	-12.4526	2958.12	-324.36	2952.23	-337.048	-37.5512	0	6.57797	7.58581	-67.7591	-20349.5	-143774	-6202.19	-3035.84	500.321	0	17.8743	14.6816	-80.5095	-33244.7	-209883	-15848.4	-2606.93	412.929	0
479	1	-2.86845e-30	1.41798e-30	2.31397e-30	4.09316e-29	1.21684e-28	5.97971e-29	300	610	0	-6.10445e-31	-8.2138e-31	1.5326e-30	7.4924e-29	2.37781e-28	1.17324e-28	300	200	0	10.9976	7.37735	-12.7258	2970.11	-353.028	2932.72	-338.741	-33.3916	0	6.60254	7.60191	-67.8938	-20287.7	-143970	-6225.31	-3034.52	498.816	0
479	2	-2.30884e-30	9.75842e-31	1.48274e-30	5.0122e-29	7.72996e-29	8.52795e-29	300	610	0	-5.90735e-31	-1.35791e-30	3.56491e-30	1.74745e-28	5.18929e-28	1.72263e-28	300	200	0	11.0066	7.43364	-13.0376	2989.12	-383.639	2906.96	-340.426	-29.2698	0	6.62989	7.56693	-67.8444	-20212.1	-144132	-6239.6	-3038.46	497.919	0
479	3	-1.90131e-30	5.09951e-31	1.33309e-30	1.15695e-28	8.77547e-29	1.18331e-28	300	610	0	-3.76599e-31	-1.99867e-30	6.28206e-30	3.16212e-28	8.95694e-28	2.34508e-28	300	200	0	11.0022	7.48107	-13.365	3015.28	-407.403	2878.76	-341.483	-25.6096	0	6.66492	7.46037	-67.6653	-20126.4	-144248	-6248.3	-3045.78	497.441	0
479	4	-1.59559e-30	-8.18113e-33	1.99753e-30	2.5094e-28	1.65067e-28	1.55858e-28	300	610	0	1.19061e-31	-2.68918e-30	9.64615e-30	4.99745e-28	1.36189e-27	2.95924e-28	300	200	0	10.9828	7.50867	-13.6752	3046.72	-417.708	2852.65	-341.545	-22.7916	0	6.72479	7.31199	-67.4472	-20042.6	-144310	-6253.17	-3053.6	497.16	0
479	5	-1.29315e-30	-6.19004e-31	3.56557e-30	4.65423e-28	3.18257e-28	1.91786e-28	300	610	0	9.8917e-31	-3.32499e-30	1.3456e-29	7.17426e-28	1.88808e-27	3.42588e-28	300	200	0	10.9485	7.51021	-13.936	3079.58	-413.294	2832.81	-340.657	-20.9804	0	6.8355	7.16876	-67.3132	-19975.2	-144328	-6254.58	-3058.12	496.75	0
479	6	-8.55975e-31	-1.36162e-30	6.06615e-30	7.61527e-28	5.51327e-28	2.16205e-28	300	610	0	2.31908e-30	-3.73578e-30	1.72664e-29	9.48557e-28	2.41042e-27	3.53444e-28	300	200	0	10.9034	7.48813	-14.1262	3109.2	-398.001	2821.98	-339.175	-20.1025	0	7.0141	7.05842	-67.3449	-19935.6	-144314	-6252.24	-3056.91	496.022	0
479	7	-1.15732e-31	-2.2582e-30	9.42854e-30	1.12912e-27	8.59423e-28	2.14607e-28	300	610	0	4.16402e-30	-3.67186e-30	2.02994e-29	1.15454e-27	2.81843e-27	2.99409e-28	300	200	0	10.8542	7.45106	-14.2298	3130.55	-378.839	2820.79	-337.623	-19.9996	0	7.24956	6.98178	-67.5057	-19928.9	-144272	-6246.76	-3051.19	495.218	0
479	8	1.11332e-30	-3.29535e-30	1.34214e-29	1.53836e-27	1.22313e-27	1.67461e-28	300	610	0	6.51548e-30	-2.79702e-30	2.136e-29	1.27364e-27	2.94345e-27	1.43464e-28	300	200	0	10.8025	7.4088	-14.2228	3138.45	-362.022	2828.07	-336.454	-20.6637	0	7.50876	6.92318	-67.6755	-19954.4	-144192	-6238.77	-3044.64	494.854	0
479	9	3.01374e-30	-4.40209e-30	1.75724e-29	1.93097e-27	1.60111e-27	5.04935e-29	300	610	0	9.25579e-30	-6.94289e-31	1.87755e-29	1.21664e-27	2.55063e-27	-1.57554e-28	300	200	0	10.743	7.36891	-14.0756	3129.52	-349.828	2841.78	-335.854	-22.3372	0	7.75494	6.86859	-67.7393	-20002.9	-144064	-6225.36	-3040.74	495.292	0
480	0	5.73226e-30	-5.42515e-30	2.10756e-29	2.21085e-27	1.9216e-27	-1.63848e-28	300	610	0	1.21013e-29	3.10726e-30	1.03903e-29	8.65018e-28	1.33877e-27	-6.4856e-28	300	200	0	10.6728	7.33683	-13.7802	3104.4	-342.693	2858.83	-335.869	-25.2803	0	7.95457	6.81549	-67.6384	-20053.6	-143888	-6201.1	-3041.31	496.483	0	17.8743	14.6816	-80.5095	-33244.7	-209883	-15848.4	-2606.93	412.929	0
480	1	9.331e-30	-6.10341e-30	2.26985e-29	2.23555e-27	2.07395e-27	-5.03159e-28	300	610	0	1.45384e-29	9.07472e-30	-6.34385e-30	7.38236e-29	-1.04629e-27	-1.36823e-27	300	200	0	10.6001	7.31949	-13.3788	3068.02	-342.469	2875.07	-336.598	-29.3202	0	8.08119	6.76925	-67.3747	-20081.9	-143676	-6164.5	-3046.49	498.063	0
480	2	1.37195e-29	-6.04591e-30	2.07107e-29	1.81112e-27	1.90211e-27	-9.8944e-28	300	610	0	1.57592e-29	1.75716e-29	-3.41287e-29	-1.31786e-27	-4.97728e-27	-2.33636e-27	300	200	0	10.5383	7.32458	-12.9584	3027.37	-351.339	2886.92	-338.113	-33.6232	0	8.12006	6.73573	-67.0046	-20077.5	-143451	-6122.51	-3054.91	499.644	0
480	3	1.85667e-29	-4.71991e-30	1.28656e-29	6.93892e-28	1.20273e-27	-1.63044e-27	300	610	0	1.46114e-29	2.87058e-29	-7.53726e-29	-3.46534e-27	-1.0782e-26	-3.53588e-27	300	200	0	10.4977	7.35242	-12.608	2988.6	-369.176	2892.71	-340.281	-37.0392	0	8.0664	6.71327	-66.6353	-20051.5	-143240	-6088.56	-3063.61	500.915	0
480	4	2.3197e-29	-1.45884e-30	-3.52343e-30	-1.39602e-27	-2.68016e-28	-2.40751e-27	300	610	0	9.58242e-30	4.21181e-29	-1.31474e-28	-6.482e-27	-1.86419e-26	-4.88908e-27	300	200	0	10.4832	7.39269	-12.3727	2955.94	-393.572	2892.34	-342.81	-38.9086	0	7.92817	6.69462	-66.3884	-20019.9	-143064	-6075.91	-3068.96	501.557	0
480	5	2.64781e-29	4.49662e-30	-3.13553e-29	-4.74363e-27	-2.77417e-27	-3.26005e-27	300	610	0	-1.15357e-30	5.67116e-29	-2.01783e-28	-1.03848e-26	-2.84467e-26	-6.22891e-27	300	200	0	10.4932	7.43137	-12.2439	2932.73	-421.273	2886.65	-345.407	-39.526	0	7.73503	6.67809	-66.3501	-19986.5	-142931	-6091.17	-3068.19	501.228	0
480	6	2.67211e-29	1.39086e-29	-7.33002e-29	-9.58388e-27	-6.56035e-27	-4.06698e-27	300	610	0	-1.95888e-29	7.03333e-29	-2.82226e-28	-1.50196e-26	-3.96009e-26	-7.26766e-27	300	200	0	10.5194	7.4576	-12.1901	2921.54	-448.929	2877.61	-347.827	-39.6656	0	7.53007	6.66687	-66.5356	-19950.9	-142839	-6130.52	-3060.81	499.853	0
480	7	2.16199e-29	2.73852e-29	-1.31079e-28	-1.6016e-26	-1.17868e-26	-4.62717e-27	300	610	0	-4.75918e-29	7.94403e-29	-3.63614e-28	-1.99662e-26	-5.07893e-26	-7.5673e-27	300	200	0	10.5511	7.46542	-12.1855	2922.48	-473.732	2868.28	-349.877	-39.8319	0	7.34655	6.66222	-66.8767	-19920.1	-142792	-6181	-3049.15	497.863	0
480	8	8.27388e-30	4.51405e-29	-2.04405e-28	-2.38826e-26	-1.84336e-26	-4.64203e-27	300	610	0	-8.64285e-29	7.88065e-29	-4.29768e-28	-2.44295e-26	-5.97171e-26	-6.51928e-27	300	200	0	10.5802	7.45379	-12.2156	2932.3	-494.275	2861.68	-351.463	-40.0453	0	7.19964	6.6668	-67.2779	-19904.9	-142801	-6227.83	-3036.56	495.86	0
480	9	-1.66501e-29	6.66587e-29	-2.89556e-28	-3.26126e-26	-2.61721e-26	-3.70528e-27	300	610	0	-1.36054e-28	6.13623e-29	-4.55708e-28	-2.71265e-26	-6.28617e-26	-3.34462e-27	300	200	0	10.6048	7.42661	-12.2716	2946.06	-510.783	2859.34	-352.623	-40.0719	0	7.09603	6.68548	-67.6767	-19907.7	-142883	-6261.84	-3025.25	494.159	0
481	0	-5.65466e-29	9.02614e-29	-3.77615e-28	-4.10337e-26	-3.42043e-26	-1.30766e-27	300	610	0	-1.94154e-28	1.82975e-29	-4.06328e-28	-2.61924e-26	-5.52956e-26	2.87057e-27	300	200	0	10.6283	7.39111	-12.3436	2958.84	-524.137	2861	-353.462	-39.706	0	7.04045	6.72126	-68.042	-19919.8	-143040	-6280.96	-3016.24	492.757	0	17.977	14.2218	-80.6942	-33120	-210085	-15496.2	-2603.47	410.439	0
481	1	-1.14214e-28	1.12596e-28	-4.52466e-28	-4.71713e-26	-4.10815e-26	3.13366e-27	300	610	0	-2.54946e-28	-6.03984e-29	-2.36184e-28	-1.91362e-26	-3.06698e-26	1.30852e-26	300	200	0	10.6542	7.3549	-12.4178	2967.1	-533.955	2865.49	-353.999	-38.9388	0	7.03233	6.77812	-68.3735	-19928.4	-143261	-6288.36	-3009.27	491.463	0
481	2	-1.90832e-28	1.28096e-28	-4.88821e-28	-4.80644e-26	-4.45237e-26	1.02085e-26	300	610	0	-3.07812e-28	-1.84748e-28	1.08721e-28	-2.89537e-27	1.85213e-26	2.8138e-26	300	200	0	10.6819	7.32441	-12.4824	2970.42	-537.426	2872.03	-354.055	-37.9683	0	7.0606	6.85841	-68.7107	-19926.9	-143514	-6291.48	-3002.67	490.012	0
481	3	-2.84522e-28	1.28492e-28	-4.50684e-28	-3.96507e-26	-4.12776e-26	2.03969e-26	300	610	0	-3.35931e-28	-3.62716e-28	6.8606e-28	2.59524e-26	1.00237e-25	4.8484e-26	300	200	0	10.7066	7.30563	-12.5311	2970.75	-531.297	2880.18	-353.398	-37.0712	0	7.10351	6.95308	-69.118	-19915.5	-143760	-6298.87	-2993.92	488.138	0
481	4	-3.88479e-28	1.02538e-28	-2.90893e-28	-1.67945e-26	-2.70719e-26	3.38876e-26	300	610	0	-3.15176e-28	-5.97037e-28	1.54795e-27	7.0745e-26	2.21579e-25	7.38176e-26	300	200	0	10.7254	7.304	-12.5604	2969.27	-515.524	2888.82	-352.043	-36.3986	0	7.13385	7.04699	-69.6571	-19897.1	-143960	-6314.59	-2980.7	485.644	0
481	5	-4.88735e-28	3.61341e-29	4.73541e-29	2.64414e-26	3.24974e-27	5.03246e-26	300	610	0	-2.13722e-28	-8.80781e-28	2.72602e-27	1.33982e-25	3.86677e-25	1.02572e-25	300	200	0	10.7435	7.32289	-12.5713	2965.68	-493.599	2895.65	-350.264	-35.9091	0	7.13033	7.13225	-70.348	-19878.6	-144087	-6336.1	-2962.21	482.575	0
481	6	-5.61761e-28	-8.6852e-29	6.25842e-28	9.61578e-26	5.53138e-26	6.84776e-26	300	610	0	7.05301e-30	-1.19165e-27	4.20973e-27	2.16185e-25	5.93646e-25	1.31315e-25	300	200	0	10.7684	7.36087	-12.5683	2960.15	-469.132	2898.03	-348.327	-35.5249	0	7.09238	7.20818	-71.1347	-19871.1	-144126	-6356.55	-2940.09	479.345	0
481	7	-5.72286e-28	-2.82748e-28	1.50222e-27	1.97474e-25	1.34398e-25	8.58508e-26	300	610	0	3.8958e-28	-1.48522e-27	5.91736e-27	3.14329e-25	8.3052e-25	1.54076e-25	300	200	0	10.8005	7.41021	-12.5557	2954.03	-443.773	2894.81	-346.344	-35.2743	0	7.04063	7.2691	-71.9016	-19886	-144075	-6369.01	-2917.78	476.573	0
481	8	-4.71921e-28	-5.64834e-28	2.71497e-27	3.32742e-25	2.44077e-25	9.8265e-26	300	610	0	9.74116e-28	-1.68785e-27	7.66035e-27	4.19849e-25	1.07029e-24	1.61714e-25	300	200	0	10.8325	7.4602	-12.5342	2949.34	-418.604	2886.77	-344.397	-35.3036	0	7.00009	7.29287	-72.5372	-19929.8	-143951	-6371.72	-2898.51	474.753	0
481	9	-1.99498e-28	-9.38331e-28	4.26129e-27	4.99012e-25	3.84227e-25	9.94801e-26	300	610	0	1.78879e-27	-1.69027e-27	9.1034e-27	5.16315e-25	1.26537e-24	1.41465e-25	300	200	0	10.8567	7.50214	-12.4989	2947.76	-395.962	2875.36	-342.68	-35.8407	0	6.99112	7.25054	-72.9867	-20001.7	-143783	-6368.53	-2883.99	474.046	0
482	0	3.1569e-28	-1.39337e-27	6.06714e-27	6.84723e-25	5.48311e-25	8.09648e-26	300	610	0	2.8348e-27	-1.34398e-27	9.72553e-27	5.7703e-25	1.34228e-24	7.69108e-26	300	200	0	10.8684	7.53096	-12.4379	2949.28	-378.748	2862.13	-341.451	-37.1207	0	7.0304	7.13408	-73.2614	-20093.3	-143611	-6364.43	-2874.25	474.268	0	18.506	14.5212	-86.0556	-34640.9	-215190	-15914.6	-2500.59	402.541	0
482	1	1.14628e-27	-1.89587e-27	7.94988e-27	8.65738e-25	7.19998e-25	3.19721e-26	300	610	0	4.06626e-27	-4.62988e-28	8.79085e-27	5.62974e-25	1.19771e-24	-5.13155e-26	300	200	0	10.8653	7.54601	-12.3385	2951.92	-367.641	2849	-340.796	-39.2448	0	7.12281	6.9645	-73.4119	-20189.6	-143469	-6363.02	-2868.3	475.018	0
482	2	2.35321e-27	-2.37672e-27	9.57596e-27	1.00105e-24	8.69306e-25	-5.98696e-26	300	610	0	5.3649e-27	1.16531e-27	5.34227e-27	4.21786e-25	6.97885e-25	-2.63696e-25	300	200	0	10.8486	7.55184	-12.2018	2953.03	-359.749	2837.94	-340.483	-42.017	0	7.25354	6.77856	-73.4673	-20276.5	-143378	-6365.98	-2865.58	475.993	0
482	3	3.96443e-27	-2.7202e-27	1.04185e-26	1.02881e-24	9.48731e-25	-2.07193e-25	300	610	0	6.51112e-27	3.75573e-27	-1.76359e-27	8.87561e-26	-3.16159e-25	-5.78402e-25	300	200	0	10.8239	7.55625	-12.0525	2950.82	-350.96	2830.02	-340.119	-44.831	0	7.39551	6.61856	-73.4074	-20348	-143346	-6373.75	-2866.74	477.192	0
482	4	5.94469e-27	-2.75354e-27	9.72334e-27	8.63755e-25	8.90138e-25	-4.20465e-25	300	610	0	7.15452e-27	7.48237e-27	-1.37569e-26	-5.0888e-25	-2.0143e-24	-1.00582e-24	300	200	0	10.7981	7.56566	-11.9347	2945.16	-339.043	2825.27	-339.408	-46.7719	0	7.52292	6.52135	-73.2462	-20404.9	-143375	-6386.78	-2871.44	478.58	0
482	5	8.15619e-27	-2.24053e-27	6.49807e-27	3.97564e-25	6.03646e-25	-7.04213e-25	300	610	0	6.78998e-27	1.24125e-26	-3.1764e-26	-1.44281e-24	-4.55015e-24	-1.54066e-24	300	200	0	10.7748	7.58123	-11.8937	2937.51	-323.831	2823.52	-338.227	-46.9792	0	7.62698	6.50456	-73.1041	-20449.1	-143458	-6403.57	-2876.38	479.726	0
482	6	1.03113e-26	-8.83655e-28	-4.59054e-28	-4.95713e-25	-1.98196e-26	-1.0517e-24	300	610	0	4.74793e-27	1.84133e-26	-5.64965e-26	-2.76799e-24	-8.01715e-24	-2.1514e-24	300	200	0	10.7548	7.59973	-11.9621	2929.97	-306.09	2824.8	-336.588	-44.9371	0	7.72652	6.56094	-73.1235	-20482.8	-143581	-6418.87	-2877.54	480.112	0
482	7	1.19214e-26	1.65957e-27	-1.24642e-26	-1.94658e-24	-1.10009e-24	-1.43799e-24	300	610	0	2.11676e-28	2.50322e-26	-8.77978e-26	-4.49885e-24	-1.23847e-23	-2.76752e-24	300	200	0	10.7389	7.61745	-12.1525	2924.06	-287.681	2829.02	-334.673	-40.6145	0	7.85554	6.6657	-73.3553	-20511.2	-143725	-6426.29	-2873.3	479.614	0
482	8	1.22498e-26	5.7388e-27	-3.07599e-26	-4.06638e-24	-2.75086e-24	-1.81167e-24	300	610	0	-7.72202e-27	3.13535e-26	-1.24033e-25	-6.5764e-24	-1.7413e-23	-3.26524e-24	300	200	0	10.7293	7.63178	-12.4411	2919.74	-271.388	2835.91	-332.814	-34.6854	0	8.03232	6.79793	-73.7613	-20536.8	-143868	-6420.37	-2864.46	478.423	0
482	9	1.02807e-26	1.16437e-26	-5.62026e-26	-6.91007e-24	-5.05157e-24	-2.08592e-24	300	610	0	-1.99196e-26	3.58463e-26	-1.61336e-25	-8.82611e-24	-2.25478e-23	-3.45382e-24	300	200	0	10.7296	7.64049	-12.761	2915.96	-259.569	2845.26	-331.341	-28.5047	0	8.2344	6.95051	-74.2286	-20554.6	-143991	-6396.31	-2853.84	476.909	0
483	0	4.72403e-27	1.94994e-26	-8.88001e-26	-1.04231e-23	-8.00562e-24	-2.13038e-24	300	610	0	-3.7004e-26	3.62273e-26	-1.92761e-25	-1.09088e-23	-2.68028e-23	-3.06561e-24	300	200	0	10.7418	7.64099	-13.0308	2912.49	-253.49	2856.4	-330.453	-23.5075	0	8.40274	7.11029	-74.5547	-20555.5	-144078	-6353.31	-2846.51	475.71	0	18.506	14.5212	-86.0556	-34640.9	-215190	-15914.6	-2500.59	402.541	0
483	1	-5.92012e-27	2.91192e-26	-1.27082e-25	-1.43719e-23	-1.14835e-23	-1.76592e-24	300	610	0	-5.90452e-26	2.93776e-26	-2.07446e-25	-1.2269e-23	-2.86456e-23	-1.75469e-24	300	200	0	10.762	7.63039	-13.198	2910.22	-254.146	2867.91	-330.256	-20.505	0	8.47791	7.24744	-74.5492	-20533.6	-144121	-6299.11	-2847.23	475.437	0
483	2	-2.32056e-26	3.98124e-26	-1.67313e-25	-1.82597e-23	-1.51511e-23	-7.6585e-25	300	610	0	-8.51369e-26	1.13722e-26	-1.8997e-25	-1.20906e-23	-2.59106e-23	8.8921e-25	300	200	0	10.781	7.60659	-13.2542	2909.53	-263.524	2878.21	-330.882	-19.5177	0	8.43616	7.33682	-74.2141	-20490.7	-144130	-6247.96	-2856.09	476.102	0
483	3	-4.84579e-26	5.01551e-26	-2.0259e-25	-2.12353e-23	-1.83883e-23	1.13237e-24	300	610	0	-1.12863e-25	-2.23024e-26	-1.2018e-25	-9.27311e-24	-1.57808e-23	5.3033e-24	300	200	0	10.7902	7.57087	-13.2226	2909.89	-283.393	2886.35	-332.433	-20.0702	0	8.29171	7.37225	-73.7658	-20434.9	-144126	-6213.51	-2867.83	477.025	0
483	4	-8.233e-26	5.77435e-26	-2.21937e-25	-2.20071e-23	-2.02057e-23	4.19908e-24	300	610	0	-1.37683e-25	-7.62472e-26	2.6124e-26	-2.44986e-24	5.11028e-24	1.18809e-23	300	200	0	10.787	7.52968	-13.1422	2911.09	-312.144	2892.28	-334.751	-21.5069	0	8.07636	7.35919	-73.459	-20376.3	-144119	-6202.5	-2875.89	477.383	0
483	5	-1.24171e-25	5.89678e-26	-2.09564e-25	-1.8786e-23	-1.91766e-23	8.66221e-24	300	610	0	-1.52301e-25	-1.54261e-25	2.75171e-25	9.92568e-24	4.03859e-23	2.08575e-23	300	200	0	10.7758	7.49196	-13.056	2914.03	-344.675	2895.83	-337.4	-23.1952	0	7.82494	7.31224	-73.435	-20323.9	-144098	-6212.31	-2876.25	476.76	0
483	6	-1.71195e-25	4.88693e-26	-1.44588e-25	-9.28806e-24	-1.34101e-23	1.46286e-23	300	610	0	-1.46144e-25	-2.5796e-25	6.51271e-25	2.93919e-23	9.33654e-23	3.21452e-23	300	200	0	10.762	7.46444	-13.0018	2919.48	-375.49	2895.86	-339.88	-24.5444	0	7.57023	7.25699	-73.7093	-20286.3	-144042	-6233.33	-2868.19	475.221	0
483	7	-2.17482e-25	2.11714e-26	-1.59454e-27	9.15755e-24	-5.99867e-25	2.19723e-23	300	610	0	-1.05129e-25	-3.8483e-25	1.17036e-24	5.71543e-23	1.66151e-22	4.51118e-23	300	200	0	10.7464	7.44937	-13.0027	2927.11	-400.716	2891.15	-341.818	-25.1149	0	7.34033	7.22289	-74.2159	-20272.7	-143947	-6253.89	-2853.56	473.159	0
483	8	-2.52891e-25	-3.13932e-26	2.47442e-25	3.93406e-23	2.18051e-23	3.01887e-23	300	610	0	-1.19929e-26	-5.25692e-25	1.83051e-24	9.35889e-23	2.58291e-22	5.83097e-23	300	200	0	10.7265	7.44468	-13.04	2936.15	-418.01	2882.16	-343.056	-25.1654	0	7.15626	7.23497	-74.8499	-20291	-143826	-6264.39	-2835.53	471.089	0
483	9	-2.62036e-25	-1.16308e-25	6.29274e-25	8.36795e-23	5.6252e-23	3.82193e-23	300	610	0	1.52483e-25	-6.61679e-25	2.59912e-24	1.37552e-22	3.64987e-22	6.9173e-23	300	200	0	10.6993	7.44485	-13.0435	2945.17	-426.084	2871.61	-343.666	-25.7962	0	7.02885	7.30709	-75.4957	-20341.3	-143705	-6261.04	-2817.49	469.436	0
484	0	-2.23604e-25	-2.39879e-25	1.1629e-24	1.43445e-22	1.045e-22	4.42614e-23	300	610	0	4.06933e-25	-7.60988e-25	3.39696e-24	1.85492e-22	4.74876e-22	7.37233e-23	300	200	0	10.6639	7.44362	-12.9382	2951.06	-425.133	2863.35	-343.859	-28.0882	0	6.95458	7.43041	-76.0182	-20412.9	-143609	-6248.34	-2803.14	468.526	0	17.6152	14.9529	-85.3074	-34635.7	-214658	-16083.3	-2516.29	406.011	0
484	1	-1.10393e-25	-4.05062e-25	1.84987e-24	2.17648e-22	1.66747e-22	4.55919e-23	300	610	0	7.65109e-25	-7.75912e-25	4.08022e-24	2.30408e-22	5.6753e-22	6.63499e-23	300	200	0	10.6221	7.43793	-12.7026	2949.88	-417.537	2860.63	-343.87	-32.2258	0	6.91167	7.57427	-76.2563	-20488.2	-143548	-6236.79	-2796.45	468.676	0
484	2	1.09404e-25	-6.08365e-25	2.66111e-24	3.01575e-22	2.40434e-22	3.84519e-23	300	610	0	1.22942e-24	-6.40972e-25	4.42251e-24	2.60752e-22	6.10995e-22	3.97667e-23	300	200	0	10.5782	7.42987	-12.3753	2938.73	-406.387	2865.35	-343.839	-37.4673	0	6.86496	7.7084	-76.0562	-20551.7	-143522	-6235.96	-2801.05	470.217	0
484	3	4.69007e-25	-8.35811e-25	3.52026e-24	3.85011e-22	3.18738e-22	1.80598e-23	300	610	0	1.78204e-24	-2.73358e-25	4.10076e-24	2.59456e-22	5.59894e-22	-1.4715e-23	300	200	0	10.5387	7.42442	-12.0186	2917.89	-393.316	2877.79	-343.726	-42.7811	0	6.78798	7.81158	-75.3154	-20596.8	-143521	-6249.94	-2819.61	473.473	0
484	4	9.97199e-25	-1.05808e-24	4.28457e-24	4.50291e-22	3.88837e-22	-2.11527e-23	300	610	0	2.37367e-24	4.2271e-25	2.69079e-24	2.03401e-22	3.54913e-22	-1.06422e-22	300	200	0	10.5114	7.42483	-11.6934	2891.87	-379.663	2896.22	-343.468	-47.3079	0	6.68338	7.86416	-74.029	-20625.6	-143543	-6278.01	-2853.02	478.616	0
484	5	1.70909e-24	-1.22527e-24	4.72545e-24	4.70458e-22	4.30125e-22	-8.49678e-23	300	610	0	2.91047e-24	1.54571e-24	-3.19512e-25	6.37275e-23	-7.52041e-23	-2.43859e-22	300	200	0	10.5015	7.43054	-11.4601	2867.12	-368.72	2916.96	-343.174	-50.1835	0	6.57666	7.85488	-72.3208	-20641.3	-143583	-6316.41	-2899.37	485.413	0
484	6	2.59285e-24	-1.26197e-24	4.51238e-24	4.07975e-22	4.12745e-22	-1.78341e-22	300	610	0	3.24057e-24	3.17839e-24	-5.48901e-24	-1.92419e-22	-8.07702e-22	-4.32331e-22	300	200	0	10.5089	7.43939	-11.3687	2848.46	-364.333	2935.47	-343.047	-50.5534	0	6.49659	7.78425	-70.4232	-20641.9	-143637	-6358.33	-2953.63	493.113	0
484	7	3.5923e-24	-1.06412e-24	3.20606e-24	2.14702e-22	2.96926e-22	-3.0376e-22	300	610	0	3.14273e-24	5.35899e-24	-1.3342e-23	-5.98027e-22	-1.91423e-21	-6.70486e-22	300	200	0	10.5298	7.45079	-11.4322	2838.16	-368.197	2948.02	-343.207	-48.2597	0	6.46057	7.65058	-68.6069	-20624.4	-143701	-6395.41	-3008.56	500.617	0
484	8	4.58569e-24	-4.99336e-25	2.69198e-25	-1.65977e-22	3.39127e-23	-4.5891e-22	300	610	0	2.32087e-24	8.04039e-24	-2.42338e-23	-1.17948e-21	-3.44184e-21	-9.45668e-22	300	200	0	10.5617	7.46623	-11.6133	2836.95	-380.41	2952.99	-343.757	-44.2853	0	6.46972	7.4454	-67.0824	-20592.5	-143777	-6421.71	-3057.29	506.973	0
484	9	5.36257e-24	5.86525e-25	-4.89465e-24	-7.93665e-22	-4.30573e-22	-6.33597e-22	300	610	0	4.10145e-25	1.10368e-23	-3.81524e-23	-1.94621e-21	-5.38507e-21	-1.22819e-21	300	200	0	10.6043	7.48763	-11.8338	2844.79	-400.879	2950.96	-344.876	-40.3951	0	6.522	7.1687	-65.9221	-20559.5	-143864	-6435.05	-3096.33	511.875	0
485	0	5.60176e-24	2.35351e-24	-1.2861e-23	-1.72081e-21	-1.14916e-21	-8.06039e-22	300	610	0	-2.99818e-24	1.39597e-23	-5.44493e-23	-2.87619e-21	-7.6482e-21	-1.46488e-21	300	200	0	10.6557	7.51617	-12.006	2861.45	-427.493	2944.06	-346.607	-38.3348	0	6.62518	6.84386	-65.0585	-20540.2	-143957	-6434.56	-3126.73	515.719	0	17.7687	14.208	-76.5941	-32361.2	-207147	-15406.1	-2704.48	422.502	0
485	1	4.85616e-24	4.93876e-24	-2.40499e-23	-2.97654e-21	-2.16068e-21	-9.3882e-22	300	610	0	-8.30448e-24	1.61487e-23	-7.15032e-23	-3.89726e-21	-9.99844e-21	-1.57279e-21	300	200	0	10.709	7.55244	-12.0696	2886.4	-454.25	2934.65	-348.636	-39.1467	0	6.78764	6.51304	-64.3531	-20538.5	-144040	-6419.37	-3152.28	519.154	0
485	2	2.55236e-24	8.41109e-24	-3.85232e-23	-4.54336e-21	-3.47194e-21	-9.75084e-22	300	610	0	-1.58116e-23	1.66073e-23	-8.63373e-23	-4.86502e-21	-1.20128e-20	-1.43434e-21	300	200	0	10.7505	7.59614	-12.0175	2918.07	-473.726	2923.98	-350.42	-42.8181	0	7.00791	6.22081	-63.7117	-20540.3	-144097	-6389.31	-3175.71	522.395	0
485	3	-1.98385e-24	1.27063e-23	-5.5708e-23	-6.32637e-21	-5.03263e-21	-8.35958e-22	300	610	0	-2.55897e-23	1.39611e-23	-9.42346e-23	-5.53938e-21	-1.30254e-20	-8.96098e-22	300	200	0	10.7654	7.64447	-11.8977	2953.39	-482.106	2911.92	-351.521	-48.2312	0	7.27866	6.00519	-63.1656	-20520.3	-144116	-6345.88	-3195.56	524.865	0
485	4	-9.46221e-24	1.75419e-23	-7.40452e-23	-8.11564e-21	-6.70352e-21	-4.20631e-22	300	610	0	-3.72901e-23	6.46367e-24	-8.84293e-23	-5.56362e-21	-1.20854e-20	2.25874e-22	300	200	0	10.7469	7.6913	-11.7811	2988.3	-481.802	2897.86	-351.896	-53.6526	0	7.5824	5.89042	-62.8339	-20456.2	-144092	-6293.32	-3207.22	525.559	0
485	5	-2.0507e-23	2.23149e-23	-9.05843e-23	-9.54478e-21	-8.21957e-21	3.88964e-22	300	610	0	-4.99077e-23	-7.91684e-24	-5.99949e-23	-4.45207e-21	-7.94451e-21	2.13046e-21	300	200	0	10.6989	7.72908	-11.7156	3018.5	-479.24	2881.61	-351.906	-57.6472	0	7.87688	5.87392	-62.8336	-20343.6	-144023	-6240.1	-3206.14	523.77	0
485	6	-3.54646e-23	2.59891e-23	-1.00566e-22	-1.00512e-20	-9.15195e-21	1.71642e-21	300	610	0	-6.15041e-23	-3.12868e-23	1.90119e-24	-1.59557e-21	9.05092e-22	5.00127e-21	300	200	0	10.6313	7.7519	-11.7097	3040.39	-480.509	2863.91	-352.035	-59.6464	0	8.10067	5.92734	-63.2307	-20199.9	-143922	-6197.7	-3190.14	519.463	0
485	7	-5.41257e-23	2.69903e-23	-9.70738e-23	-8.84772e-21	-8.87582e-21	3.6693e-21	300	610	0	-6.89197e-23	-6.5446e-23	1.09161e-22	3.70354e-21	1.61093e-20	8.95732e-21	300	200	0	10.5551	7.75634	-11.7454	3051.98	-488.543	2846.46	-352.594	-59.8454	0	8.20128	6.02247	-63.991	-20048.5	-143810	-6175.66	-3161.35	513.302	0
485	8	-7.53589e-23	2.31348e-23	-7.08695e-23	-4.91982e-21	-6.55501e-21	6.30502e-21	300	610	0	-6.75258e-23	-1.11287e-22	2.73081e-22	1.21522e-20	3.92132e-20	1.39806e-20	300	200	0	10.4817	7.74043	-11.7972	3053.68	-502.278	2831.29	-353.576	-58.8476	0	8.15368	6.15414	-64.9387	-19904.2	-143709	-6176.58	-3126.99	506.507	0
485	9	-9.66624e-23	1.16316e-23	-1.05972e-23	2.93208e-21	-1.1592e-21	9.58182e-21	300	610	0	-5.10989e-23	-1.6794e-22	5.01554e-22	2.43268e-20	7.12658e-20	1.98183e-20	300	200	0	10.4229	7.70313	-11.8427	3048.17	-518.142	2820.13	-354.752	-57.3882	0	7.95327	6.3385	-65.8227	-19776.9	-143626	-6196.43	-3096.01	500.458	0
486	0	-1.13671e-22	-1.07876e-23	9.64306e-23	1.59807e-20	8.46599e-21	1.32942e-20	300	610	0	-1.19319e-23	-2.31651e-22	7.94927e-22	4.04572e-20	1.12236e-19	2.5862e-20	300	200	0	10.3899	7.64446	-11.864	3038.95	-532.892	2814.2	-355.917	-56.1487	0	7.60764	6.5911	-66.4275	-19678.7	-143556	-6229.38	-3075.1	496.243	0	17.7687	14.208	-76.5941	-32361.2	-207147	-15406.1	-2704.48	422.502	0
486	1	-1.19682e-22	-4.75438e-23	2.62585e-22	3.53621e-20	2.34513e-20	1.69942e-20	300	610	0	5.86647e-23	-2.94424e-22	1.14034e-21	6.01231e-20	1.60221e-19	3.1011e-20	300	200	0	10.3921	7.56605	-11.8481	3029.14	-544.804	2814.02	-356.982	-55.6643	0	7.15136	6.90413	-66.6304	-19618.5	-143495	-6270.01	-3067.59	494.438	0
486	2	-1.05318e-22	-1.01614e-22	4.97123e-22	6.17387e-20	4.4652e-20	1.99055e-20	300	610	0	1.69287e-22	-3.42552e-22	1.50465e-21	8.18602e-20	2.10455e-19	3.35357e-20	300	200	0	10.4319	7.47308	-11.7889	3021.09	-553.399	2819.23	-357.942	-56.2648	0	6.65755	7.2484	-66.4469	-19593.9	-143441	-6311.64	-3072.72	494.88	0
486	3	-5.84968e-23	-1.74586e-22	8.01964e-22	9.48126e-20	7.22665e-20	2.08415e-20	300	610	0	3.26585e-22	-3.55226e-22	1.82627e-21	1.02692e-19	2.54186e-19	3.09729e-20	300	200	0	10.5018	7.3749	-11.6911	3014.88	-558.411	2828.81	-358.764	-57.8777	0	6.21791	7.58867	-66.0492	-19593.2	-143398	-6347.64	-3085.08	496.646	0
486	4	3.50687e-23	-2.65302e-22	1.16587e-21	1.32676e-19	1.0531e-19	1.81476e-20	300	610	0	5.32448e-22	-3.03608e-22	2.00696e-21	1.17629e-19	2.77537e-19	2.00927e-20	300	200	0	10.5868	7.28246	-11.5749	3007.82	-558.181	2841.33	-359.224	-59.8576	0	5.91295	7.88513	-65.6763	-19609.7	-143371	-6373.87	-3097	498.581	0
486	5	1.90533e-22	-3.68067e-22	1.55703e-21	1.71019e-19	1.40945e-19	9.69891e-21	300	610	0	7.80089e-22	-1.50872e-22	1.90504e-21	1.19217e-19	2.60598e-19	-2.99762e-21	300	200	0	10.6723	7.20444	-11.4698	2996.89	-550.178	2854.96	-358.968	-61.2858	0	5.79199	8.09351	-65.5168	-19644	-143360	-6387.44	-3102.14	499.832	0
486	6	4.21419e-22	-4.70479e-22	1.91451e-21	2.02245e-19	1.73696e-19	-7.00689e-21	300	610	0	1.04904e-21	1.46064e-22	1.33273e-21	9.72578e-20	1.77098e-19	-4.25364e-20	300	200	0	10.7507	7.14473	-11.3985	2981.39	-533.517	2868.01	-357.806	-61.5596	0	5.86032	8.17489	-65.6927	-19695.3	-143362	-6385.93	-3096.31	499.81	0
486	7	7.35605e-22	-5.51042e-22	2.13925e-21	2.14617e-19	1.94641e-19	-3.46099e-20	300	610	0	1.29929e-21	6.32229e-22	6.09775e-23	3.88962e-20	-4.85595e-21	-1.02485e-19	300	200	0	10.823	7.10309	-11.3668	2962.56	-509.818	2879.73	-355.852	-60.6335	0	6.08175	8.10923	-66.303	-19756.1	-143373	-6369.5	-3076.39	497.967	0
486	8	1.12952e-21	-5.76896e-22	2.08653e-21	1.9163e-19	1.90709e-19	-7.54423e-20	300	610	0	1.46512e-21	1.3467e-21	-2.16361e-21	-7.06766e-20	-3.20317e-19	-1.855e-19	300	200	0	10.8906	7.07863	-11.3694	2942.35	-481.853	2890.21	-353.381	-58.7948	0	6.3952	7.90835	-67.4242	-19815.7	-143390	-6341.2	-3040.68	493.897	0
486	9	1.58043e-21	-5.02234e-22	1.56217e-21	1.11913e-19	1.44322e-19	-1.30817e-19	300	610	0	1.44972e-21	2.31011e-21	-5.58412e-21	-2.46598e-19	-8.02569e-19	-2.9142e-19	300	200	0	10.9476	7.07198	-11.4064	2923.42	-452.768	2899.4	-350.694	-56.2963	0	6.73002	7.61341	-69.0417	-19864.2	-143403	-6304.59	-2991.04	487.713	0
487	0	2.03696e-21	-2.68232e-22	3.26214e-22	-4.99446e-20	3.3716e-20	-2.00002e-19	300	610	0	1.12231e-21	3.50671e-21	-1.03754e-20	-5.01439e-19	-1.47491e-18	-4.15213e-19	300	200	0	10.9818	7.0828	-11.4884	2908.91	-426.362	2906.4	-348.112	-53.2048	0	7.02789	7.27715	-70.9828	-19896.6	-143404	-6262.85	-2934.26	480.301	0	17.8182	14.3017	-84.2043	-33773.6	-213572	-15701.6	-2536.36	401.091	0
487	1	2.4086e-21	1.94387e-22	-1.8911e-21	-3.21103e-19	-1.6565e-19	-2.78861e-19	300	610	0	3.20136e-22	4.86076e-21	-1.65572e-20	-8.40696e-19	-2.33846e-18	-5.44424e-19	300	200	0	10.982	7.10535	-11.6251	2900.91	-406.948	2909.96	-346.006	-49.538	0	7.26568	6.95056	-72.9334	-19912.9	-143397	-6221.07	-2880.13	473.029	0
487	2	2.55552e-21	9.58699e-22	-5.35548e-21	-7.26137e-19	-4.78054e-19	-3.58192e-19	300	610	0	-1.14146e-21	6.20787e-21	-2.38758e-20	-1.25643e-18	-3.3555e-18	-6.56263e-19	300	200	0	10.9444	7.12941	-11.8177	2899.66	-399.186	2908.98	-344.779	-45.3666	0	7.44734	6.67832	-74.5575	-19915	-143401	-6187.5	-2837.37	467.11	0
487	3	2.28112e-21	2.08925e-21	-1.02704e-20	-1.28003e-18	-9.22278e-19	-4.21894e-19	300	610	0	-3.44688e-21	7.26357e-21	-3.16537e-20	-1.71896e-18	-4.42859e-18	-7.14695e-19	300	200	0	10.8731	7.14811	-12.0639	2904.73	-407.321	2903.05	-344.764	-40.7794	0	7.57899	6.49472	-75.636	-19905.9	-143436	-6170.27	-2810.39	463.18	0
487	4	1.33084e-21	3.62235e-21	-1.66892e-20	-1.97797e-18	-1.50366e-18	-4.45203e-19	300	610	0	-6.74188e-21	7.59351e-21	-3.86179e-20	-2.16698e-18	-5.37665e-18	-6.68121e-19	300	200	0	10.7772	7.162	-12.3541	2915.71	-432.842	2892.87	-346.036	-36.0122	0	7.66281	6.41669	-76.1107	-19892.4	-143499	-6173.62	-2799.4	461.361	0
487	5	-5.97924e-22	5.53769e-21	-2.43925e-20	-2.78171e-18	-2.20303e-18	-3.93424e-19	300	610	0	-1.10748e-20	6.59273e-21	-4.27225e-20	-2.49685e-18	-5.91067e-18	-4.48572e-19	300	200	0	10.6692	7.17447	-12.6553	2931.21	-472.213	2880.26	-348.313	-31.6195	0	7.69779	6.44058	-76.0322	-19883.1	-143575	-6197.43	-2802.34	461.509	0
487	6	-3.82859e-21	7.72067e-21	-3.27324e-20	-3.60281e-18	-2.96261e-18	-2.21784e-19	300	610	0	-1.63143e-20	3.48501e-21	-4.10023e-20	-2.55283e-18	-5.6138e-18	2.63043e-20	300	200	0	10.5628	7.18765	-12.9164	2948.26	-516.279	2867.55	-350.971	-28.2566	0	7.67787	6.54729	-75.517	-19881.5	-143647	-6236.25	-2816.18	463.271	0
487	7	-8.65371e-21	9.91648e-21	-4.04503e-20	-4.28384e-18	-3.66938e-18	1.22737e-19	300	610	0	-2.20444e-20	-2.64287e-21	-2.9508e-20	-2.12083e-18	-3.93336e-18	8.46791e-19	300	200	0	10.4691	7.20432	-13.1015	2963.83	-552.378	2857.1	-353.161	-26.22	0	7.60056	6.70873	-74.7016	-19886.3	-143704	-6278.25	-2837.71	466.21	0
487	8	-1.52514e-20	1.16793e-20	-4.54858e-20	-4.58002e-18	-4.13774e-18	6.96502e-19	300	610	0	-2.74393e-20	-1.27529e-20	-3.39727e-21	-9.29668e-19	-1.94964e-19	2.09825e-18	300	200	0	10.3935	7.23032	-13.2116	2976.47	-569.386	2850.87	-354.097	-25.2921	0	7.47579	6.89241	-73.6536	-19898.4	-143738	-6309.47	-2865.54	470.162	0
487	9	-2.35641e-20	1.23234e-20	-4.48119e-20	-4.14541e-18	-4.09433e-18	1.55001e-18	300	610	0	-3.11325e-20	-2.76925e-20	4.2721e-20	1.33488e-18	6.34758e-18	3.83978e-18	300	200	0	10.3359	7.27237	-13.2638	2985.76	-562.894	2849.74	-353.439	-25.1061	0	7.32786	7.07468	-72.3528	-19920.7	-143738	-6321.76	-2900.63	475.327	0
488	0	-3.31358e-20	1.08882e-20	-3.43472e-20	-2.52989e-18	-3.16981e-18	2.71308e-18	300	610	0	-3.11003e-20	-4.79342e-20	1.14075e-19	4.99674e-18	1.64106e-17	6.07255e-18	300	200	0	10.2951	7.33238	-13.2601	2991.21	-536.208	2853	-351.438	-25.5799	0	7.1922	7.25663	-70.7908	-19951	-143714	-6316.78	-2944.13	481.831	0	17.8182	14.3017	-84.2043	-33773.6	-213572	-15701.6	-2536.36	401.091	0
488	1	-4.29123e-20	6.13419e-21	-9.02382e-21	8.04549e-19	-9.04496e-19	4.17338e-18	300	610	0	-2.45951e-20	-7.32003e-20	2.14523e-19	1.03296e-17	3.051e-17	8.69671e-18	300	200	0	10.274	7.40412	-13.1914	2992.27	-497.101	2858.87	-348.684	-26.8348	0	7.09836	7.45142	-69.048	-19977	-143696	-6302.62	-2995.1	489.321	0
488	2	-5.10179e-20	-3.40637e-21	3.68918e-20	6.43724e-18	3.22307e-18	5.84783e-18	300	610	0	-8.18059e-21	-1.01966e-19	3.44747e-19	1.74629e-17	4.87061e-17	1.14575e-17	300	200	0	10.2789	7.47601	-13.0607	2988.88	-454.633	2865.45	-345.809	-28.8447	0	7.05479	7.64736	-67.2329	-19980.4	-143714	-6287.84	-3051.56	497.182	0
488	3	-5.45365e-20	-1.92937e-20	1.09102e-19	1.48992e-17	9.73371e-18	7.54752e-18	300	610	0	2.20652e-20	-1.30853e-19	4.99753e-19	2.62485e-17	7.02541e-17	1.38833e-17	300	200	0	10.3131	7.53778	-12.8822	2981.94	-417.52	2871.82	-343.411	-31.4785	0	7.05389	7.80119	-65.3823	-19953.9	-143780	-6277.01	-3113.06	505.187	0
488	4	-4.93472e-20	-4.29253e-20	2.12071e-19	2.65273e-17	1.90391e-17	8.93867e-18	300	610	0	7.00953e-20	-1.53961e-19	6.6572e-19	3.6086e-17	9.31638e-17	1.52236e-17	300	200	0	10.372	7.58545	-12.6646	2973.49	-391.875	2878.25	-341.942	-34.787	0	7.08453	7.8766	-63.4963	-19908.4	-143876	-6268.55	-3179.9	513.537	0
488	5	-3.00887e-20	-7.5126e-20	3.47187e-19	4.12509e-17	3.12757e-17	9.50469e-18	300	610	0	1.39098e-19	-1.62226e-19	8.16336e-19	4.57133e-17	1.13691e-16	1.43978e-17	300	200	0	10.4456	7.62011	-12.4142	2966.13	-378.983	2885.37	-341.528	-38.9315	0	7.13325	7.87877	-61.6791	-19861.3	-143978	-6257.13	-3248.3	522.011	0
488	6	9.64656e-21	-1.15553e-19	5.10196e-19	5.83054e-17	4.6073e-17	8.51821e-18	300	610	0	2.30268e-19	-1.42961e-19	9.09018e-19	5.29783e-17	1.25819e-16	9.97606e-18	300	200	0	10.5243	7.6427	-12.1473	2962.08	-376.202	2893.2	-341.97	-43.8475	0	7.17582	7.84639	-60.1798	-19822.8	-144057	-6240.56	-3307.77	529.393	0
488	7	7.67568e-20	-1.61906e-19	6.87917e-19	7.58774e-17	6.22557e-17	5.03607e-18	300	610	0	3.41089e-19	-7.98094e-20	8.81719e-19	5.46285e-17	1.20821e-16	2.1665e-19	300	200	0	10.6008	7.64973	-11.8918	2961.66	-379.981	2901.2	-342.953	-49.0497	0	7.17512	7.81526	-59.2524	-19795.2	-144084	-6223.16	-3345.71	534.083	0
488	8	1.77563e-19	-2.08953e-19	8.54374e-19	9.07056e-17	7.74922e-17	-2.06465e-18	300	610	0	4.63107e-19	4.65788e-20	6.51401e-19	4.61704e-17	8.70742e-17	-1.68026e-17	300	200	0	10.6713	7.63416	-11.6814	2962.64	-387.571	2908.7	-344.178	-53.6197	0	7.09557	7.79815	-58.9774	-19777.9	-144044	-6210.84	-3356.36	535.348	0
488	9	3.16074e-19	-2.4745e-19	9.6672e-19	9.76867e-17	8.79235e-17	-1.39866e-17	300	610	0	5.79299e-19	2.56744e-19	1.15736e-19	2.18853e-17	1.03234e-17	-4.29195e-17	300	200	0	10.7345	7.59183	-11.5484	2962.21	-396.799	2915.12	-345.36	-56.5034	0	6.93075	7.79808	-59.2251	-19769.5	-143937	-6206.03	-3344.34	533.802	0
489	0	4.91439e-19	-2.63095e-19	9.61658e-19	8.95719e-17	8.78341e-17	-3.18219e-17	300	610	0	6.61261e-19	5.6904e-19	-8.39935e-19	-2.48914e-17	-1.25308e-16	-7.9444e-17	300	200	0	10.7883	7.52658	-11.5111	2959.99	-405.304	2920.12	-346.21	-57.1423	0	6.71929	7.81914	-59.7614	-19766.8	-143789	-6209.75	-3320.06	530.762	0	17.464	15.3941	-73.484	-31596.8	-203876	-16458.2	-2774.43	429.983	0
489	1	6.94539e-19	-2.35749e-19	7.53437e-19	5.68839e-17	6.94649e-17	-5.62437e-17	300	610	0	6.66693e-19	9.94211e-19	-2.32794e-18	-1.01087e-16	-3.35225e-16	-1.26496e-16	300	200	0	10.8277	7.44999	-11.569	2958.32	-410.754	2923.07	-346.505	-55.7111	0	6.5228	7.85891	-60.3446	-19768.5	-143634	-6225.14	-3294.23	527.593	0
489	2	9.03765e-19	-1.39301e-19	2.35048e-19	-1.17653e-17	2.31112e-17	-8.70569e-17	300	610	0	5.37892e-19	1.52753e-18	-4.43325e-18	-2.12652e-16	-6.30814e-16	-1.82103e-16	300	200	0	10.8466	7.37674	-11.7196	2959.98	-411.983	2922.37	-346.153	-52.5655	0	6.3891	7.91183	-60.7778	-19780.2	-143498	-6256.27	-3275.02	525.451	0
489	3	1.08026e-18	5.73356e-20	-7.15317e-19	-1.28726e-16	-6.23033e-17	-1.22597e-16	300	610	0	2.02331e-19	2.13838e-18	-7.17568e-18	-3.62596e-16	-1.01412e-15	-2.41055e-16	300	200	0	10.8428	7.31731	-11.9618	2965.97	-409.491	2915.96	-345.233	-47.9543	0	6.3398	7.9788	-60.9805	-19813	-143390	-6303.6	-3265.41	524.907	0
489	4	1.16322e-18	3.87452e-19	-2.21993e-18	-3.05459e-16	-1.97943e-16	-1.58989e-16	300	610	0	-4.2326e-19	2.75737e-18	-1.04575e-17	-5.48201e-16	-1.47049e-15	-2.93604e-16	300	200	0	10.8199	7.27481	-12.267	2975.27	-405.209	2902.83	-344.032	-42.5425	0	6.3759	8.06122	-60.9804	-19871.8	-143314	-6360.69	-3264.17	525.872	0
489	5	1.06629e-18	8.81271e-19	-4.37654e-18	-5.49505e-16	-3.92812e-16	-1.89316e-16	300	610	0	-1.42357e-18	3.26219e-18	-1.3997e-17	-7.57342e-16	-1.95933e-15	-3.24117e-16	300	200	0	10.786	7.24971	-12.5734	2986.18	-402.436	2884.13	-343.007	-37.4995	0	6.48705	8.15663	-60.8302	-19949.6	-143272	-6414.48	-3269.27	527.955	0
489	6	6.76608e-19	1.55741e-18	-7.21994e-18	-8.60022e-16	-6.50288e-16	-2.02804e-16	300	610	0	-2.86818e-18	3.46376e-18	-1.72508e-17	-9.64049e-16	-2.40325e-15	-3.09977e-16	300	200	0	10.7511	7.24378	-12.8226	2996.4	-405.307	2863.1	-342.609	-33.6818	0	6.66355	8.2608	-60.5964	-20033.3	-143268	-6448.05	-3278.3	530.602	0
489	7	-1.41468e-19	2.41046e-18	-1.06682e-17	-1.22176e-15	-9.63262e-16	-1.84211e-16	300	610	0	-4.786e-18	3.09606e-18	-1.93326e-17	-1.12366e-15	-2.67701e-15	-2.21106e-16	300	200	0	10.7248	7.25855	-12.9867	3002.8	-417.027	2843.54	-343.112	-31.222	0	6.89533	8.36195	-60.3452	-20111.9	-143312	-6447.13	-3288.88	533.281	0
489	8	-1.535e-18	3.3943e-18	-1.44535e-17	-1.59756e-15	-1.30786e-15	-1.13672e-16	300	610	0	-7.12917e-18	1.81452e-18	-1.89447e-17	-1.16826e-15	-2.59803e-15	-2.06841e-17	300	200	0	10.7133	7.29218	-13.0583	3003.6	-437.646	2828.05	-344.515	-30.0154	0	7.15718	8.43737	-60.0766	-20177.6	-143404	-6408.51	-3301.03	535.865	0
489	9	-3.64042e-18	4.40161e-18	-1.80401e-17	-1.91992e-15	-1.63602e-15	3.25856e-17	300	610	0	-9.72625e-18	-7.90698e-19	-1.43414e-17	-1.00357e-15	-1.92191e-15	3.32194e-16	300	200	0	10.7164	7.33914	-13.0387	3000.65	-463.184	2817.62	-346.524	-30.1347	0	7.40586	8.46137	-59.7472	-20223.6	-143532	-6342.38	-3316.33	538.487	0
490	0	-6.54744e-18	5.24086e-18	-2.05372e-17	-2.08246e-15	-1.86751e-15	2.80211e-16	300	610	0	-1.22264e-17	-5.15794e-18	-3.36121e-18	-5.0903e-16	-3.47427e-16	8.77062e-16	300	200	0	10.7293	7.39329	-12.9404	2997.75	-487.611	2811.97	-348.681	-31.6583	0	7.59286	8.41778	-59.3747	-20243.8	-143678	-6266.35	-3333.85	540.949	0	18.7633	15.1129	-74.9614	-32119.7	-205459	-16457.5	-2740.87	428.484	0
490	1	-1.02458e-17	5.61377e-18	-2.06216e-17	-1.93333e-15	-1.88289e-15	6.52795e-16	300	610	0	-1.40395e-17	-1.16842e-17	1.64334e-17	4.56671e-16	2.46309e-15	1.64287e-15	300	200	0	10.7476	7.45025	-12.7916	2996.62	-506.112	2810.02	-350.566	-34.2647	0	7.68314	8.31201	-59.0926	-20232.5	-143824	-6198.47	-3347.88	542.386	0
490	2	-1.45538e-17	5.09827e-18	-1.64923e-17	-1.27304e-15	-1.51918e-15	1.16545e-15	300	610	0	-1.42817e-17	-2.06123e-17	4.74541e-17	2.0416e-15	6.84059e-15	2.63414e-15	300	200	0	10.769	7.50446	-12.6324	2995.13	-517.13	2810.44	-351.937	-37.0994	0	7.67725	8.16997	-59.0847	-20189	-143957	-6152.83	-3350.45	541.695	0
490	3	-1.90285e-17	3.14446e-18	-5.89029e-18	1.39362e-16	-5.71578e-16	1.81544e-15	300	610	0	-1.17415e-17	-3.18664e-17	9.15674e-17	4.37486e-15	1.30358e-14	3.81201e-15	300	200	0	10.7913	7.54639	-12.498	2990.07	-523.308	2812.01	-352.871	-39.2441	0	7.61985	8.01785	-59.4347	-20123.4	-144063	-6135.23	-3337.88	538.58	0
490	4	-2.28654e-17	-9.05816e-19	1.3771e-17	2.56703e-15	1.1951e-15	2.56948e-15	300	610	0	-4.88851e-18	-4.48325e-17	1.49305e-16	7.52587e-15	2.11078e-14	5.07017e-15	300	200	0	10.813	7.5666	-12.3975	2980.6	-529.906	2813.73	-353.743	-40.4204	0	7.57859	7.86557	-60.0636	-20055.8	-144132	-6140.8	-3313.66	533.909	0
490	5	-2.47974e-17	-7.76253e-18	4.51117e-17	6.25709e-15	4.02001e-15	3.34814e-15	300	610	0	8.04445e-18	-5.80874e-17	2.18765e-16	1.14457e-14	3.07702e-14	6.20708e-15	300	200	0	10.8325	7.56177	-12.3138	2968.68	-539.727	2815.15	-354.831	-41.0856	0	7.60681	7.71342	-60.8528	-20004.1	-144159	-6157.68	-3282.97	528.729	0
490	6	-2.30155e-17	-1.80786e-17	9.02674e-17	1.13776e-14	8.09972e-15	4.00817e-15	300	610	0	2.88703e-17	-6.9096e-17	2.94212e-16	1.589e-14	4.11951e-14	6.89736e-15	300	200	0	10.8493	7.5358	-12.2305	2957.1	-550.542	2816.61	-356.014	-41.7812	0	7.71589	7.56609	-61.7688	-19977.1	-144138	-6174.64	-3247.51	523.417	0
490	7	-1.51437e-17	-3.22722e-17	1.50087e-16	1.79244e-14	1.35159e-14	4.32498e-15	300	610	0	5.91056e-17	-7.39149e-17	3.64425e-16	2.03248e-14	5.07845e-14	6.66766e-15	300	200	0	10.8627	7.49783	-12.1509	2948.36	-558.625	2818.32	-356.974	-42.6454	0	7.87923	7.43386	-62.8337	-19974.1	-144074	-6185.59	-3206.95	517.888	0
490	8	1.68784e-18	-5.02666e-17	2.23008e-16	2.5594e-14	2.01333e-14	3.97915e-15	300	610	0	9.94366e-17	-6.69689e-17	4.10977e-16	2.38235e-14	5.69322e-14	4.88551e-15	300	200	0	10.8719	7.45917	-12.0861	2944.85	-562.417	2819.87	-357.534	-43.6548	0	8.06273	7.32228	-64.031	-19989	-143984	-6189	-3162.67	512.176	0
490	9	3.06126e-17	-7.11405e-17	3.03593e-16	3.36264e-14	2.74679e-14	2.55252e-15	300	610	0	1.48964e-16	-4.10009e-17	4.0672e-16	2.49685e-14	5.5819e-14	7.72772e-16	300	200	0	10.8757	7.42941	-12.0372	2947.77	-561.921	2820.6	-357.682	-44.8889	0	8.24963	7.22029	-65.2531	-20015.8	-143894	-6185.91	-3119.16	506.741	0
491	0	7.45727e-17	-9.26937e-17	3.80797e-16	4.0624e-14	3.45289e-14	-4.58095e-16	300	610	0	2.04215e-16	1.26669e-17	3.14977e-16	2.17824e-14	4.23078e-14	-6.54067e-15	300	200	0	10.8741	7.41253	-11.9952	2955.72	-557.124	2820.15	-357.446	-46.4092	0	8.44189	7.1035	-66.3479	-20052.6	-143824	-6178.93	-3081.72	502.234	0	18.7633	15.1129	-74.9614	-32119.7	-205459	-16457.5	-2740.87	428.484	0
491	1	1.35568e-16	-1.10959e-16	4.36114e-16	4.43707e-14	3.96499e-14	-5.59939e-15	300	610	0	2.57966e-16	1.03383e-16	9.00948e-17	1.1724e-14	1.00349e-14	-1.79045e-14	300	200	0	10.8679	7.40526	-11.9516	2966.21	-548.077	2818.73	-356.858	-48.1851	0	8.64402	6.96525	-67.2285	-20096.4	-143788	-6171.04	-3052.8	498.926	0
491	2	2.13543e-16	-1.19719e-16	4.41889e-16	4.16863e-14	4.03347e-14	-1.33804e-14	300	610	0	2.9796e-16	2.39727e-16	-3.1972e-16	-8.20164e-15	-4.81775e-14	-3.39565e-14	300	200	0	10.8577	7.40076	-11.9107	2977.9	-535.086	2817.33	-355.925	-50.02	0	8.8484	6.83926	-67.8989	-20138.4	-143790	-6163.62	-3031.7	496.593	0
491	3	3.04882e-16	-1.1013e-16	3.60302e-16	2.83731e-14	3.31617e-14	-2.41391e-14	300	610	0	3.05734e-16	4.27154e-16	-9.66203e-16	-4.1157e-14	-1.39435e-13	-5.4834e-14	300	200	0	10.8446	7.39367	-11.8928	2989.97	-518.192	2817.31	-354.572	-51.4096	0	9.03386	6.7726	-68.3679	-20167.4	-143824	-6154.05	-3017.68	494.983	0
491	4	4.00524e-16	-7.06132e-17	1.43684e-16	-6.65884e-16	1.38093e-14	-3.78459e-14	300	610	0	2.55856e-16	6.64566e-16	-1.89026e-15	-8.99411e-14	-2.69242e-13	-7.97751e-14	300	200	0	10.832	7.38126	-11.9169	3000.92	-497.226	2819.47	-352.724	-51.8206	0	9.16846	6.78601	-68.599	-20178.7	-143893	-6135.52	-3011.6	494.155	0
491	5	4.83818e-16	1.27595e-17	-2.62868e-16	-5.10346e-14	-2.27135e-14	-5.38379e-14	300	610	0	1.16049e-16	9.39682e-16	-3.10548e-15	-1.56139e-13	-4.39182e-13	-1.06612e-13	300	200	0	10.8231	7.36487	-11.9769	3009.71	-473.378	2823.74	-350.524	-51.2933	0	9.22261	6.87072	-68.5552	-20176.7	-143996	-6102.54	-3014.44	494.313	0
491	6	5.28361e-16	1.55122e-16	-9.15467e-16	-1.28057e-13	-8.15268e-14	-7.04882e-14	300	610	0	-1.51178e-16	1.22333e-15	-4.57511e-15	-2.38899e-13	-6.43684e-13	-1.31181e-13	300	200	0	10.8161	7.35092	-12.0419	3016.99	-450.181	2829.59	-348.384	-50.5401	0	9.19401	7.00927	-68.2615	-20170.9	-144119	-6056.78	-3025.28	495.495	0
491	7	4.9627e-16	3.70562e-16	-1.86068e-15	-2.35466e-13	-1.66914e-13	-8.4831e-14	300	610	0	-5.84612e-16	1.46299e-15	-6.18248e-15	-3.33301e-13	-8.65891e-13	-1.46712e-13	300	200	0	10.8065	7.34723	-12.0763	3024.64	-432.099	2836.5	-346.781	-50.4609	0	9.11143	7.19051	-67.8391	-20172.3	-144243	-6005.44	-3040.25	497.355	0
491	8	3.37545e-16	6.68432e-16	-3.11883e-15	-3.73452e-13	-2.80813e-13	-9.2186e-14	300	610	0	-1.21724e-15	1.57646e-15	-7.69612e-15	-4.28377e-13	-1.07281e-12	-1.433e-13	300	200	0	10.7911	7.35859	-12.0503	3034.49	-422.512	2843.91	-346.062	-51.8188	0	9.00937	7.40749	-67.4972	-20191.4	-144345	-5956.01	-3052.54	499.144	0
491	9	-8.51561e-18	1.0479e-15	-4.66036e-15	-5.36007e-13	-4.20685e-13	-8.58622e-14	300	610	0	-2.06515e-15	1.44691e-15	-8.73284e-15	-5.04911e-13	-1.21025e-12	-1.07651e-13	300	200	0	10.7681	7.38402	-11.9423	3047.38	-421.649	2851.5	-346.307	-55.1744	0	8.9056	7.64411	-67.4197	-20232.7	-144413	-5915.01	-3056	500.101	0
492	0	-6.08646e-16	1.4906e-15	-6.37511e-15	-7.07586e-13	-5.76725e-13	-5.70584e-14	300	610	0	-3.11166e-15	9.21541e-16	-8.72511e-15	-5.33323e-13	-1.19832e-12	-2.3324e-14	300	200	0	10.7363	7.4147	-11.7443	3062.12	-425.754	2859.93	-347.252	-60.7329	0	8.80186	7.8666	-67.6264	-20288.8	-144438	-5888.49	-3049.82	500.013	0	19.3644	14.9191	-80.2594	-33210.9	-211123	-16219.8	-2630.51	413.795	0
492	1	-1.52623e-15	1.95148e-15	-8.03557e-15	-8.59281e-13	-7.28529e-13	4.87122e-15	300	610	0	-4.28658e-15	-1.83311e-16	-6.90237e-15	-4.72146e-13	-9.29082e-13	1.2818e-13	300	200	0	10.6988	7.43679	-11.4668	3075.55	-430.194	2870.5	-348.516	-68.2127	0	8.69454	8.02813	-68.0089	-20341.4	-144420	-5880.97	-3037.54	499.099	0
492	2	-2.80567e-15	2.34841e-15	-9.25726e-15	-9.44935e-13	-8.41487e-13	1.11574e-13	300	610	0	-5.4412e-15	-2.06694e-15	-2.3008e-15	-2.67837e-13	-2.68143e-13	3.65108e-13	300	200	0	10.663	7.43957	-11.1372	3084.35	-432.72	2883.6	-349.854	-76.9423	0	8.57863	8.08957	-68.4789	-20370.9	-144361	-5894.68	-3022.11	497.477	0
492	3	-4.44917e-15	2.55181e-15	-9.46248e-15	-8.97965e-13	-8.63456e-13	2.74023e-13	300	610	0	-6.32109e-15	-4.91449e-15	6.1797e-15	1.43055e-13	9.37017e-13	7.01481e-13	300	200	0	10.6349	7.42126	-10.7942	3086.66	-433.117	2897.93	-351.125	-85.9545	0	8.45194	8.04547	-69.0125	-20366.1	-144262	-5929.19	-3004.37	495.107	0
492	4	-6.38508e-15	2.37641e-15	-7.85723e-15	-6.30063e-13	-7.22617e-13	4.99744e-13	300	610	0	-6.54068e-15	-8.84807e-15	1.96482e-14	8.28044e-13	2.83882e-12	1.14106e-12	300	200	0	10.6137	7.3873	-10.4885	3082.45	-432.529	2910.66	-352.239	-93.8898	0	8.32553	7.93024	-69.5928	-20326.2	-144123	-5979.05	-2984.94	492.074	0
492	5	-8.42812e-15	1.57855e-15	-3.43592e-15	-3.34539e-14	-3.27812e-13	7.88706e-13	300	610	0	-5.5663e-15	-1.38549e-14	3.89993e-14	1.84772e-12	5.55791e-12	1.669e-12	300	200	0	10.5944	7.34418	-10.2685	3073.3	-433.885	2918.79	-353.254	-99.2946	0	8.22639	7.79726	-70.1728	-20259	-143950	-6033.13	-2965.36	488.702	0
492	6	-1.02338e-14	-1.36473e-16	4.96644e-15	1.01115e-12	4.2684e-13	1.12774e-12	300	610	0	-2.71732e-15	-1.96901e-14	6.45691e-14	3.23807e-12	9.13464e-12	2.24114e-12	300	200	0	10.5755	7.2971	-10.1558	3062.19	-440.957	2921.08	-354.419	-101.521	0	8.18329	7.68757	-70.6855	-20177.7	-143765	-6080.61	-2947.87	485.458	0
492	7	-1.12523e-14	-3.09108e-15	1.85506e-14	2.61833e-12	1.65088e-12	1.48356e-12	300	610	0	2.80133e-15	-2.57561e-14	9.56528e-14	4.98482e-12	1.34614e-11	2.77151e-12	300	200	0	10.5631	7.25228	-10.1409	3052.61	-455.723	2918.14	-355.939	-101.019	0	8.2074	7.61601	-71.0686	-20096.1	-143603	-6117.36	-2934.63	482.77	0
492	8	-1.06904e-14	-7.58898e-15	3.83305e-14	4.87072e-12	3.43748e-12	1.79479e-12	300	610	0	1.18189e-14	-3.09656e-14	1.29881e-13	6.98921e-12	1.81953e-11	3.11926e-12	300	200	0	10.5655	7.21798	-10.2032	3046.62	-476.295	2910.86	-357.681	-98.5947	0	8.28664	7.57799	-71.2825	-20025.3	-143493	-6144.59	-2927.02	480.929	0
492	9	-7.49622e-15	-1.38384e-14	6.47848e-14	7.77822e-12	5.83207e-12	1.96393e-12	300	610	0	2.50521e-14	-3.36052e-14	1.6248e-13	9.02608e-12	2.26559e-11	3.07727e-12	300	200	0	10.5826	7.20156	-10.3232	3043.61	-497.572	2899.7	-359.199	-94.8314	0	8.39855	7.55859	-71.3218	-19974.3	-143451	-6162.65	-2925.32	480.059	0
493	0	-3.86238e-16	-2.18382e-14	9.73621e-14	1.12222e-11	8.78756e-12	1.85086e-12	300	610	0	4.28734e-14	-3.12276e-14	1.85486e-13	1.06971e-11	2.5716e-11	2.36611e-12	300	200	0	10.6047	7.20469	-10.4865	3040.93	-514.859	2884.91	-360.097	-89.9855	0	8.52012	7.54883	-71.238	-19949.6	-143476	-6169.75	-2928.04	480.042	0	18.9135	14.4673	-84.1571	-33876.3	-214216	-15976.2	-2545.43	402.536	0
493	1	1.20601e-14	-3.12237e-14	1.33833e-13	1.48852e-11	1.21057e-11	1.2704e-12	300	610	0	6.4979e-14	-2.06169e-14	1.87037e-13	1.13852e-11	2.57058e-11	6.38551e-13	300	200	0	10.6197	7.22221	-10.6897	3035.68	-526.886	2866.62	-360.289	-83.9804	0	8.62646	7.5563	-71.1493	-19953.7	-143555	-6166.96	-2931.66	480.449	0
493	2	3.12068e-14	-4.10729e-14	1.69515e-13	1.81695e-11	1.53666e-11	-2.63051e-15	300	610	0	8.99526e-14	2.11342e-15	1.50949e-13	1.02211e-11	2.03575e-11	-2.49856e-12	300	200	0	10.6199	7.24581	-10.9332	3026.92	-534.713	2845.27	-359.907	-76.8565	0	8.69633	7.58247	-71.1833	-19984.1	-143663	-6159.91	-2932.21	480.741	0
493	3	5.80372e-14	-4.96863e-14	1.96423e-13	2.01141e-11	1.78518e-11	-2.21623e-12	300	610	0	1.14735e-13	4.12095e-14	5.68811e-14	6.07692e-12	6.83398e-12	-7.43675e-12	300	200	0	10.6061	7.26883	-11.1988	3016.53	-539.292	2822.39	-359.156	-69.3619	0	8.71873	7.60329	-71.3842	-20031.5	-143771	-6154.2	-2928.05	480.615	0
493	4	9.26676e-14	-5.43641e-14	2.02493e-13	1.93252e-11	1.84722e-11	-5.60674e-12	300	610	0	1.34047e-13	1.00663e-13	-1.18525e-13	-2.39108e-12	-1.81044e-11	-1.44835e-11	300	200	0	10.5865	7.28871	-11.4507	3008	-541.158	2800.47	-358.26	-62.6924	0	8.69172	7.58669	-71.6996	-20078.8	-143854	-6152.59	-2920.35	480.041	0
493	5	1.33684e-13	-5.1227e-14	1.71059e-13	1.39458e-11	1.57209e-11	-1.03411e-11	300	610	0	1.3984e-13	1.83195e-13	-3.99026e-13	-1.66234e-11	-5.77249e-11	-2.37364e-11	300	200	0	10.571	7.30722	-11.6581	3004.39	-540.333	2782.39	-357.348	-57.7079	0	8.62782	7.51353	-72.061	-20106.4	-143899	-6156.32	-2910.91	479.019	0
493	6	1.773e-13	-3.51479e-14	8.09163e-14	1.69765e-12	7.67559e-12	-1.64311e-11	300	610	0	1.20916e-13	2.88753e-13	-8.04152e-13	-3.79304e-11	-1.14666e-10	-3.49076e-11	300	200	0	10.5669	7.3283	-11.8079	3006.85	-535.48	2770.79	-356.349	-54.6475	0	8.55363	7.38279	-72.4401	-20104.3	-143918	-6166.98	-2900.72	477.53	0
493	7	2.16396e-13	1.06586e-16	-9.26467e-14	-1.99574e-11	-7.90908e-12	-2.36161e-11	300	610	0	6.29286e-14	4.1247e-13	-1.34203e-12	-6.71236e-11	-1.89924e-10	-4.70989e-11	300	200	0	10.576	7.35511	-11.9009	3014.9	-524.409	2767.49	-355.065	-53.3342	0	8.48889	7.21094	-72.8127	-20079.8	-143935	-6186.56	-2890.79	475.773	0
493	8	2.39521e-13	6.14018e-14	-3.75309e-13	-5.34829e-11	-3.33751e-11	-3.12156e-11	300	610	0	-5.09767e-14	5.42116e-13	-1.99925e-12	-1.0398e-10	-2.81435e-10	-5.85362e-11	300	200	0	10.5943	7.38788	-11.9491	3026.98	-505.921	2772.48	-353.34	-53.3234	0	8.43126	7.02421	-73.1196	-20051.7	-143970	-6215.25	-2882.97	474.231	0
493	9	2.30074e-13	1.55279e-13	-7.89112e-13	-1.00703e-10	-7.07467e-11	-3.79602e-11	300	610	0	-2.38519e-13	6.5519e-13	-2.72776e-12	-1.46521e-10	-3.82239e-10	-6.62904e-11	300	200	0	10.6132	7.42312	-11.9688	3039.98	-480.789	2783.99	-351.17	-53.9914	0	8.3648	6.84936	-73.3063	-20038.5	-144021	-6248.3	-2878.64	473.353	0
494	0	1.65933e-13	2.86357e-13	-1.34519e-12	-1.61949e-10	-1.21076e-10	-4.18193e-11	300	610	0	-5.15246e-13	7.15995e-13	-3.42921e-12	-1.90128e-10	-4.78302e-10	-6.60308e-11	300	200	0	10.6259	7.45457	-11.9702	3049.75	-451.123	2799.91	-348.687	-54.7792	0	8.27526	6.71086	-73.3742	-20047.3	-144065	-6277.48	-2877.42	473.22	0	18.9135	14.4673	-84.1571	-33876.3	-214216	-15976.2	-2545.43	402.536	0
494	1	1.99647e-14	4.54958e-13	-2.03343e-12	-2.3489e-10	-1.83505e-10	-3.98594e-11	300	610	0	-8.89708e-13	6.73277e-13	-3.93812e-12	-2.26547e-10	-5.46198e-10	-5.18867e-11	300	200	0	10.6317	7.47549	-11.9586	3053.29	-419.692	2818.43	-346.095	-55.3213	0	8.15588	6.62613	-73.383	-20071.7	-144070	-6297.66	-2877.26	473.52	0
494	2	-2.38054e-13	6.5386e-13	-2.8088e-12	-3.13047e-10	-2.54035e-10	-2.81852e-11	300	610	0	-1.35651e-12	4.59366e-13	-4.00662e-12	-2.42912e-10	-5.51025e-10	-1.65268e-11	300	200	0	10.6356	7.48029	-11.9458	3049.67	-389.873	2837.56	-343.637	-55.2919	0	8.00397	6.5995	-73.406	-20102.9	-144009	-6310.61	-2875.81	473.859	0
494	3	-6.37455e-13	8.64217e-13	-3.57493e-12	-3.84069e-10	-3.24027e-10	-2.03591e-12	300	610	0	-1.8871e-12	-7.94295e-15	-3.29494e-12	-2.21004e-10	-4.45157e-10	4.84011e-11	300	200	0	10.6427	7.46547	-11.9456	3039.56	-364.341	2855.31	-341.5	-54.4504	0	7.81264	6.62062	-73.4463	-20139.1	-143873	-6321.82	-2872.89	474.202	0
494	4	-1.19994e-12	1.05088e-12	-4.16614e-12	-4.27953e-10	-3.78571e-10	4.38672e-11	300	610	0	-2.41864e-12	-8.19075e-13	-1.37386e-12	-1.37071e-10	-1.68714e-10	1.51292e-10	300	200	0	10.6544	7.43123	-11.9593	3024.7	-343.101	2870.71	-339.689	-52.9159	0	7.56737	6.66081	-73.4258	-20184.1	-143684	-6335.78	-2870.86	474.891	0
494	5	-1.92943e-12	1.15762e-12	-4.33049e-12	-4.15536e-10	-3.94936e-10	1.14609e-10	300	610	0	-2.84159e-12	-2.06001e-12	2.25231e-12	3.73355e-11	3.47083e-10	2.98875e-10	300	200	0	10.6681	7.38314	-11.9738	3006.69	-324.193	2883.89	-338.075	-51.1054	0	7.26463	6.67885	-73.2874	-20239.1	-143486	-6354.35	-2871.85	476.161	0
494	6	-2.79812e-12	1.10322e-12	-3.71835e-12	-3.07773e-10	-3.41502e-10	2.13882e-10	300	610	0	-2.98797e-12	-3.79117e-12	8.09218e-12	3.32935e-10	1.17222e-09	4.93586e-10	300	200	0	10.6794	7.33156	-11.9746	2986.19	-306.268	2894.87	-336.577	-49.3781	0	6.93731	6.64805	-73.0609	-20299.8	-143329	-6377.15	-2875.78	477.848	0
494	7	-3.72878e-12	7.79828e-13	-1.88261e-12	-5.65201e-11	-1.77751e-10	3.42195e-10	300	610	0	-2.62296e-12	-6.01598e-12	1.65713e-11	7.78025e-10	2.36429e-09	7.29891e-10	300	200	0	10.6841	7.28771	-11.9583	2963.54	-289.301	2902.72	-335.193	-47.8235	0	6.64749	6.57518	-72.8303	-20359.8	-143249	-6401.54	-2880.89	479.552	0
494	8	-4.57423e-12	5.56581e-14	1.70064e-12	3.92198e-10	1.43918e-10	4.94406e-10	300	610	0	-1.44419e-12	-8.63802e-12	2.78825e-11	1.39082e-09	3.94736e-09	9.89536e-10	300	200	0	10.6811	7.25849	-11.9336	2939.59	-273.434	2906.52	-333.913	-46.3285	0	6.45149	6.49405	-72.6558	-20412.7	-143255	-6423.29	-2885.7	480.951	0
494	9	-5.09617e-12	-1.21542e-12	7.58025e-12	1.09131e-09	6.73546e-10	6.56621e-10	300	610	0	9.05484e-13	-1.14073e-11	4.1774e-11	2.16824e-09	5.88221e-09	1.23594e-09	300	200	0	10.6712	7.24568	-11.9106	2916.28	-258.803	2906.15	-332.729	-44.847	0	6.37131	6.44464	-72.5091	-20450.4	-143336	-6438.87	-2890.8	482.039	0
495	0	-4.94719e-12	-3.17413e-12	1.62346e-11	2.08097e-09	1.45505e-09	8.02598e-10	300	610	0	4.80446e-12	-1.38583e-11	5.72727e-11	3.07077e-09	8.02769e-09	1.4082e-09	300	200	0	10.6553	7.24865	-11.8926	2896.39	-246.71	2901.73	-331.745	-43.5456	0	6.38804	6.44953	-72.2871	-20464.2	-143466	-6447.3	-2898.67	483.096	0	17.2959	14.0132	-81.8027	-33710.3	-211491	-15335.3	-2585.37	412.093	0
495	1	-3.66221e-12	-5.92268e-12	2.79205e-11	3.37074e-09	2.51256e-09	8.90061e-10	300	610	0	1.05896e-11	-1.52475e-11	7.23528e-11	4.00375e-09	1.00946e-08	1.41581e-09	300	200	0	10.6332	7.26572	-11.8836	2881.94	-240.142	2893.39	-331.208	-42.5134	0	6.45972	6.50443	-71.8874	-20448.8	-143615	-6449.7	-2911.78	484.455	0
495	2	-6.67854e-13	-9.475e-12	4.24558e-11	4.91503e-09	3.83086e-09	8.57615e-10	300	610	0	1.84556e-11	-1.4502e-11	8.35778e-11	4.79622e-09	1.15962e-08	1.13545e-09	300	200	0	10.6036	7.29444	-11.9025	2872.83	-242.235	2881.54	-331.352	-41.3637	0	6.5436	6.58768	-71.2674	-20403.4	-143757	-6446.65	-2931.14	486.293	0
495	3	4.67866e-12	-1.36887e-11	5.89327e-11	6.58177e-09	5.32936e-09	6.23342e-10	300	610	0	2.83097e-11	-1.01982e-11	8.577e-11	5.17997e-09	1.18034e-08	4.12371e-10	300	200	0	10.5692	7.33188	-11.9788	2867.91	-254.287	2866.77	-332.228	-39.4153	0	6.60502	6.67485	-70.4513	-20332.9	-143869	-6437.07	-2956.11	488.609	0
495	4	1.30075e-11	-1.81789e-11	7.53701e-11	8.11586e-09	6.83054e-09	8.66181e-11	300	610	0	3.95783e-11	-5.97791e-13	7.17972e-11	4.77327e-09	9.71603e-09	-9.30772e-10	300	200	0	10.5408	7.37362	-12.1273	2867.05	-275.587	2849.86	-333.725	-36.4132	0	6.63	6.74724	-69.4929	-20249.1	-143943	-6420.49	-2985.34	491.383	0
495	5	2.47964e-11	-2.22189e-11	8.83302e-11	9.10112e-09	8.02509e-09	-8.64856e-10	300	610	0	5.09704e-11	1.62239e-11	3.26064e-11	3.07609e-09	4.07077e-09	-3.07386e-09	300	200	0	10.5311	7.41299	-12.3276	2870.85	-304.307	2832.11	-335.685	-32.8803	0	6.6392	6.79542	-68.4536	-20167.6	-143984	-6397.23	-3017.38	494.616	0
495	6	4.01587e-11	-2.46383e-11	9.25547e-11	8.9275e-09	8.43862e-09	-2.34039e-09	300	610	0	6.02148e-11	4.21172e-11	-4.23188e-11	-5.13646e-10	-6.59203e-09	-6.16387e-09	300	200	0	10.5437	7.44313	-12.5328	2878.42	-338.528	2815.49	-338.011	-29.671	0	6.67312	6.81972	-67.4295	-20099.2	-144006	-6365.22	-3049.65	498.077	0
495	7	5.85504e-11	-2.3737e-11	8.07095e-11	6.77427e-09	7.40798e-09	-4.42144e-09	300	610	0	6.3807e-11	7.84191e-11	-1.63859e-10	-6.65068e-09	-2.37707e-08	-1.02601e-08	300	200	0	10.5698	7.46041	-12.6947	2886.7	-376.237	2802.09	-340.637	-27.3945	0	6.75544	6.82224	-66.5512	-20048.4	-144032	-6321.3	-3078.22	501.248	0
495	8	7.83974e-11	-1.72473e-11	4.33712e-11	1.62447e-09	4.07925e-09	-7.12412e-09	300	610	0	5.68235e-11	1.25297e-10	-3.41273e-10	-1.59456e-08	-4.87198e-08	-1.5257e-08	300	200	0	10.5943	7.46503	-12.7843	2892.18	-413.624	2793.41	-343.354	-26.228	0	6.87107	6.80068	-65.9449	-20020.9	-144079	-6267.21	-3098.83	503.6	0
495	9	9.66598e-11	-2.38326e-12	-3.05642e-11	-7.66934e-09	-2.55623e-09	-1.03475e-08	300	610	0	3.28939e-11	1.80848e-10	-5.79076e-10	-2.88054e-08	-8.20106e-08	-2.07841e-08	300	200	0	10.606	7.45755	-12.8014	2892.58	-445.687	2789.75	-345.815	-25.9576	0	6.97331	6.75795	-65.7013	-20024.4	-144152	-6211.39	-3108.05	504.779	0
496	0	1.08379e-10	2.39636e-11	-1.5282e-10	-2.22435e-08	-1.35671e-08	-1.38082e-08	300	610	0	-1.55474e-11	2.39965e-10	-8.72601e-10	-4.5199e-08	-1.22906e-07	-2.60875e-08	300	200	0	10.6061	7.4376	-12.7686	2887.67	-469.832	2790.26	-347.796	-26.1533	0	7.01643	6.70695	-65.8408	-20062.6	-144242	-6163.53	-3104.76	504.714	0	17.2959	14.0132	-81.8027	-33710.3	-211491	-15335.3	-2585.37	412.093	0
496	1	1.06289e-10	6.48188e-11	-3.33768e-10	-4.29795e-08	-2.99047e-08	-1.69639e-08	300	610	0	-9.65762e-11	2.93026e-10	-1.20218e-09	-6.43392e-08	-1.68549e-07	-2.99019e-08	300	200	0	10.6049	7.40703	-12.711	2879.82	-486.879	2793.88	-349.304	-26.5622	0	6.9982	6.66104	-66.2965	-20131.6	-144329	-6127.91	-3091.02	503.661	0
496	2	8.06121e-11	1.22436e-10	-5.79275e-10	-7.01326e-08	-5.21191e-08	-1.89349e-08	300	610	0	-2.17481e-10	3.2455e-10	-1.52611e-09	-8.42877e-08	-2.12982e-07	-3.03356e-08	300	200	0	10.6134	7.37199	-12.6348	2874.43	-498.683	2799.87	-350.469	-27.5009	0	6.96863	6.63372	-66.9433	-20223.7	-144393	-6101.23	-3070.94	502.103	0
496	3	1.9237e-11	1.9726e-10	-8.86157e-10	-1.02816e-07	-7.99485e-08	-1.84365e-08	300	610	0	-3.82671e-10	3.12079e-10	-1.77306e-09	-1.01505e-07	-2.461e-07	-2.47993e-08	300	200	0	10.6367	7.3406	-12.5266	2878.22	-506.497	2808.06	-351.434	-29.7685	0	6.98887	6.64256	-67.6269	-20328.6	-144416	-6076.77	-3049.48	500.6	0
496	4	-9.15005e-11	2.86494e-10	-1.23615e-09	-1.38342e-07	-1.11773e-07	-1.37465e-08	300	610	0	-5.90628e-10	2.25673e-10	-1.83489e-09	-1.10403e-07	-2.52667e-07	-1.00277e-08	300	200	0	10.6727	7.3176	-12.3706	2895.31	-510.979	2818.72	-352.306	-34.0488	0	7.09034	6.69907	-68.1805	-20431.4	-144382	-6050.61	-3031.64	499.666	0
496	5	-2.6513e-10	3.82288e-10	-1.58856e-09	-1.71443e-07	-1.43947e-07	-2.73881e-09	300	610	0	-8.29848e-10	2.85925e-11	-1.56195e-09	-1.02984e-07	-2.11695e-07	1.77437e-08	300	200	0	10.7118	7.30089	-12.1658	2923.64	-511.646	2832.14	-353.056	-40.3169	0	7.2677	6.79689	-68.473	-20515.1	-144278	-6023.87	-3021.08	499.609	0
496	6	-5.1214e-10	4.69627e-10	-1.87207e-09	-1.93465e-07	-1.70056e-07	1.69745e-08	300	610	0	-1.07384e-09	-3.20114e-10	-7.63336e-10	-6.87259e-08	-9.6536e-08	6.23665e-08	300	200	0	10.7425	7.28505	-11.9389	2955.97	-506.55	2847.65	-353.429	-47.5923	0	7.49248	6.91164	-68.4652	-20567.3	-144107	-6000.7	-3018.83	500.405	0
496	7	-8.3556e-10	5.24149e-10	-1.97698e-09	-1.91648e-07	-1.80204e-07	4.77416e-08	300	610	0	-1.27552e-09	-8.60231e-10	7.83967e-10	5.11014e-09	1.23776e-07	1.27045e-07	300	200	0	10.7594	7.26931	-11.7453	2984.86	-494.073	2862.71	-353.065	-54.1316	0	7.72833	7.01961	-68.1934	-20579.5	-143890	-5986.22	-3024.02	501.782	0
496	8	-1.22481e-09	5.10288e-10	-1.74949e-09	-1.48747e-07	-1.60485e-07	9.13541e-08	300	610	0	-1.36181e-09	-1.62126e-09	3.31259e-09	1.32472e-07	4.81294e-07	2.13194e-07	300	200	0	10.7639	7.26028	-11.6408	3005.96	-475.431	2873.51	-351.842	-58.2264	0	7.93899	7.12224	-67.7073	-20544.9	-143652	-5983.92	-3035.67	503.437	0
496	9	-1.64784e-09	3.80364e-10	-9.91037e-10	-4.32847e-08	-9.29104e-08	1.48265e-07	300	610	0	-1.2295e-09	-2.60871e-09	7.02365e-09	3.26519e-07	1.00331e-06	3.18823e-07	300	200	0	10.7598	7.2648	-11.6416	3017.3	-455.168	2877.08	-350.098	-59.1822	0	8.09628	7.23912	-67.042	-20463.2	-143420	-5991.33	-3053.26	505.23	0
497	0	-2.0419e-09	7.55154e-11	5.33631e-10	1.49119e-07	4.38874e-08	2.16503e-07	300	610	0	-7.44416e-10	-3.78521e-09	1.20217e-08	5.96313e-07	1.7032e-06	4.36427e-07	300	200	0	10.7506	7.28204	-11.7223	3017.89	-438.442	2872.88	-348.403	-57.4495	0	8.19162	7.37859	-66.2263	-20347.1	-143210	-5999.48	-3076.43	507.237	0	18.5798	14.6578	-78.1947	-32849.1	-208264	-15852.5	-2663.4	420.094	0
497	1	-2.30387e-09	-4.70361e-10	3.0748e-09	4.5284e-07	2.72716e-07	2.90293e-07	300	610	0	2.53645e-10	-5.04654e-09	1.82219e-08	9.41904e-07	2.5673e-06	5.50474e-07	300	200	0	10.7381	7.30521	-11.841	3007.92	-427.325	2862.71	-347.089	-54.0258	0	8.2366	7.52729	-65.3164	-20214.9	-143036	-6000.27	-3103.89	509.493	0
497	2	-2.28176e-09	-1.32225e-09	6.85698e-09	8.87191e-07	6.14161e-07	3.58438e-07	300	610	0	1.93695e-09	-6.19386e-09	2.52272e-08	1.34766e-06	3.53785e-06	6.34684e-07	300	200	0	10.7228	7.32758	-11.9548	2989.81	-420.799	2849.8	-346.199	-50.0925	0	8.25238	7.66209	-64.434	-20077.8	-142918	-5992.4	-3132.05	511.603	0
497	3	-1.77014e-09	-2.52974e-09	1.20134e-08	1.45868e-06	1.08067e-06	4.02633e-07	300	610	0	4.46303e-09	-6.90498e-09	3.218e-08	1.77393e-06	4.49228e-06	6.49536e-07	300	200	0	10.7038	7.34533	-12.0228	2968.34	-418.536	2837.53	-345.812	-46.8922	0	8.26041	7.76862	-63.7555	-19935.4	-142870	-5978.62	-3154.9	512.686	0
497	4	-5.13222e-10	-4.10532e-09	1.84906e-08	2.15017e-06	1.66797e-06	3.96008e-07	300	610	0	7.93111e-09	-6.70996e-09	3.75999e-08	2.14749e-06	5.22076e-06	5.40677e-07	300	200	0	10.6825	7.35945	-12.0145	2948.76	-422.731	2828.01	-346.185	-45.4322	0	8.27799	7.85064	-63.4673	-19786.1	-142888	-5961.06	-3165.37	511.752	0
497	5	1.77933e-09	-5.99439e-09	2.59219e-08	2.90699e-06	2.34357e-06	3.02367e-07	300	610	0	1.23184e-08	-4.97935e-09	3.92296e-08	2.35188e-06	5.40517e-06	2.39223e-07	300	200	0	10.6668	7.3747	-11.9228	2934.08	-435.803	2821.78	-347.552	-46.091	0	8.31909	7.92472	-63.7038	-19640.3	-142959	-5942.08	-3158.12	508.306	0
497	6	5.39773e-09	-8.03697e-09	3.34718e-08	3.62052e-06	3.03264e-06	7.67987e-08	300	610	0	1.73948e-08	-9.36799e-10	3.39293e-08	2.21968e-06	4.60507e-06	-3.34696e-07	300	200	0	10.6682	7.39324	-11.77	2924.33	-457.981	2818.23	-349.911	-48.4553	0	8.39166	8.01124	-64.4668	-19517.7	-143073	-5926.39	-3133.33	502.757	0
497	7	1.05718e-08	-9.92299e-09	3.96622e-08	4.11076e-06	3.60227e-06	-3.31452e-07	300	610	0	2.26168e-08	6.28858e-09	1.76748e-08	1.52946e-06	2.25854e-06	-1.2635e-06	300	200	0	10.6906	7.41356	-11.601	2918.08	-487.096	2815.95	-352.987	-51.5364	0	8.49231	8.12534	-65.6002	-19434.2	-143225	-5918.5	-3097.31	496.253	0
497	8	1.73788e-08	-1.11456e-08	4.22045e-08	4.11099e-06	3.84602e-06	-9.72782e-07	300	610	0	2.70095e-08	1.75515e-08	-1.42614e-08	1.18172e-08	-2.29107e-06	-2.61693e-06	300	200	0	10.7255	7.43587	-11.4675	2914.46	-519.061	2812.95	-356.264	-54.1498	0	8.6108	8.26804	-66.8579	-19396.6	-143406	-5919.23	-3058.94	490.117	0
497	9	2.56143e-08	-1.09609e-08	3.78745e-08	3.25892e-06	3.47244e-06	-1.88651e-06	300	610	0	2.90488e-08	3.35013e-08	-6.685e-08	-2.63023e-06	-9.72902e-06	-4.42827e-06	300	200	0	10.7601	7.46098	-11.4147	2913.68	-548.754	2807.71	-359.074	-55.2557	0	8.73364	8.41902	-68.0087	-19404.8	-143605	-5925.77	-3025.57	485.329	0
498	0	3.46265e-08	-8.36671e-09	2.24896e-08	1.10115e-06	2.10261e-06	-3.08454e-06	300	610	0	2.6572e-08	5.42953e-08	-1.44454e-07	-6.68007e-06	-2.06482e-05	-6.66042e-06	300	200	0	10.785	7.4843	-11.4647	2916.18	-571.281	2800.51	-360.83	-54.3624	0	8.83846	8.53881	-68.9107	-19452.4	-143812	-5934.97	-3000.93	482.284	0	18.6918	15.3464	-82.9992	-33500.1	-213299	-16465.6	-2569.89	403.62	0
498	1	4.31209e-08	-2.11972e-09	-8.9326e-09	-2.88016e-06	-7.15899e-07	-4.52863e-06	300	610	0	1.67539e-08	7.9203e-08	-2.49474e-07	-1.23386e-05	-3.5358e-05	-9.16161e-06	300	200	0	10.7968	7.49643	-11.5985	2921.5	-582.867	2793.69	-361.254	-51.887	0	8.89613	8.59257	-69.5299	-19526.2	-144012	-5945.96	-2985.23	480.831	0
498	2	4.89533e-08	9.18508e-09	-6.17323e-08	-9.20751e-06	-5.46962e-06	-6.1012e-06	300	610	0	-3.79655e-09	1.061e-07	-3.804e-07	-1.96219e-05	-5.36104e-05	-1.16121e-05	300	200	0	10.7985	7.49034	-11.7612	2927.8	-581.764	2790.93	-360.465	-48.9379	0	8.88257	8.56954	-69.9311	-19613	-144184	-5958.77	-2975.81	480.462	0
498	3	4.89462e-08	2.69426e-08	-1.40764e-07	-1.83032e-05	-1.26035e-05	-7.57118e-06	300	610	0	-3.87523e-08	1.30881e-07	-5.29236e-07	-2.82205e-05	-7.42394e-05	-1.34661e-05	300	200	0	10.7946	7.46803	-11.8926	2931.86	-568.892	2795.48	-358.836	-46.5289	0	8.78561	8.47466	-70.2377	-19707.2	-144308	-5971.83	-2968.56	480.578	0
498	4	3.8784e-08	5.22409e-08	-2.49034e-07	-3.03277e-05	-2.23977e-05	-8.55786e-06	300	610	0	-9.15141e-08	1.46841e-07	-6.78357e-07	-3.7324e-05	-9.47242e-05	-1.38985e-05	300	200	0	10.7865	7.43986	-11.9627	2930.59	-547.606	2808.57	-356.776	-44.9762	0	8.60615	8.32156	-70.5744	-19808.3	-144375	-5983.73	-2959.71	480.672	0
498	5	1.30668e-08	8.54087e-08	-3.85703e-07	-4.49527e-05	-3.4788e-05	-8.49938e-06	300	610	0	-1.64305e-07	1.4415e-07	-7.97052e-07	-4.54178e-05	-0.000110711	-1.17684e-05	300	200	0	10.7723	7.41683	-11.9854	2923.73	-522.277	2829.1	-354.576	-43.9415	0	8.35623	8.13973	-71.0262	-19911.5	-144390	-5997.12	-2946.9	480.34	0
498	6	-3.43722e-08	1.25386e-07	-5.43427e-07	-6.10681e-05	-4.91244e-05	-6.63519e-06	300	610	0	-2.56837e-07	1.09578e-07	-8.38215e-07	-5.0077e-05	-0.000115558	-5.62324e-06	300	200	0	10.7524	7.40472	-11.9923	2914.66	-496.079	2854.82	-352.366	-43.0432	0	8.0551	7.96457	-71.6091	-20004.2	-144359	-6019.3	-2929.93	479.353	0
498	7	-1.09754e-07	1.68917e-07	-7.05065e-07	-7.64337e-05	-6.38726e-05	-2.01693e-06	300	610	0	-3.64516e-07	2.67246e-08	-7.35992e-07	-4.77965e-05	-0.000100025	6.231e-06	300	200	0	10.7316	7.40435	-11.9941	2908.07	-470.985	2883.55	-350.268	-42.4582	0	7.72925	7.80938	-72.2647	-20073.5	-144292	-6056.44	-2910.72	477.777	0
498	8	-2.18105e-07	2.09601e-07	-8.39992e-07	-8.7309e-05	-7.6279e-05	6.43375e-06	300	610	0	-4.76213e-07	-1.22922e-07	-4.05578e-07	-3.39186e-05	-5.22688e-05	2.55567e-05	300	200	0	10.7182	7.41285	-11.976	2907.09	-449.888	2913.51	-348.566	-42.7438	0	7.41138	7.65922	-72.891	-20111.3	-144203	-6106.33	-2892.34	475.909	0
498	9	-3.6133e-07	2.36899e-07	-9.00483e-07	-8.81194e-05	-8.20394e-05	1.97977e-05	300	610	0	-5.71735e-07	-3.57708e-07	2.53206e-07	-2.74763e-06	4.1632e-05	5.38699e-05	300	200	0	10.7179	7.42419	-11.929	2912.29	-436.643	2942.74	-347.604	-44.1355	0	7.13283	7.49554	-73.3754	-20115.8	-144107	-6159.5	-2877.97	474.15	0
499	0	-5.35511e-07	2.35252e-07	-8.18964e-07	-7.1256e-05	-7.50463e-05	3.89359e-05	300	610	0	-6.19315e-07	-6.91891e-07	1.34651e-06	5.20371e-05	0.000196319	9.19437e-05	300	200	0	10.7295	7.43225	-11.8669	2922.62	-434.082	2967.98	-347.579	-46.2839	0	6.91313	7.31687	-73.6371	-20091.5	-144013	-6206.57	-2869.71	472.844	0	18.6918	15.3464	-82.9992	-33500.1	-213299	-16465.6	-2569.89	403.62	0
499	1	-7.27413e-07	1.83606e-07	-5.07355e-07	-2.71497e-05	-4.73213e-05	6.41487e-05	300	610	0	-5.73646e-07	-1.12965e-06	2.96885e-06	0.000136532	0.000424652	0.000139099	300	200	0	10.7444	7.43413	-11.8113	2936.4	-443.03	2984.9	-348.509	-48.6107	0	6.75515	7.13657	-73.6751	-20047.8	-143926	-6242.14	-2867.52	472.111	0
499	2	-9.10343e-07	5.57039e-08	1.39827e-07	5.51932e-05	1.0713e-05	9.46984e-05	300	610	0	-3.7526e-07	-1.65679e-06	5.1749e-06	0.000255181	0.000733728	0.00019227	300	200	0	10.7525	7.42994	-11.7718	2952.02	-461.71	2989.97	-350.222	-50.7698	0	6.65156	6.96808	-73.5429	-19995.8	-143849	-6263.47	-2869.98	471.893	0
499	3	-1.03974e-06	-1.78304e-07	1.23646e-06	0.000186965	0.000109429	0.000128196	300	610	0	4.76038e-08	-2.23007e-06	7.93876e-06	0.000408628	0.00111915	0.000244879	300	200	0	10.7483	7.42036	-11.7423	2968.63	-485.573	2982.65	-352.353	-52.8153	0	6.59708	6.81282	-73.285	-19946.1	-143783	-6269.1	-2875.98	472.172	0
499	4	-1.04918e-06	-5.48334e-07	2.88741e-06	0.000377383	0.000258432	0.000159873	300	610	0	7.7321e-07	-2.76472e-06	1.10996e-05	0.000590779	0.00155743	0.000285602	300	200	0	10.7341	7.40717	-11.7094	2985.89	-508.602	2966.08	-354.435	-55	0	6.59211	6.66838	-72.9388	-19908.6	-143729	-6260.21	-2884.54	472.949	0
499	5	-8.48045e-07	-1.07821e-06	5.16013e-06	0.000630317	0.000464	0.000181818	300	610	0	1.8749e-06	-3.12132e-06	1.42956e-05	0.000785084	0.00199676	0.000297206	300	200	0	10.7168	7.39608	-11.6681	3002.96	-524.59	2945.85	-355.959	-57.3649	0	6.62775	6.54869	-72.5504	-19888.8	-143681	-6243.49	-2894.44	474.138	0
499	6	-3.22357e-07	-1.77624e-06	8.04298e-06	0.000939533	0.000725322	0.000182282	300	610	0	3.40227e-06	-3.0943e-06	1.68899e-05	0.000960235	0.00234683	0.000255759	300	200	0	10.704	7.39418	-11.6344	3017.4	-528.453	2927.35	-356.422	-59.3509	0	6.67576	6.4854	-72.1499	-19887.5	-143640	-6229.68	-2904.86	475.641	0
499	7	6.58806e-07	-2.62196e-06	1.13892e-05	0.00128252	0.00102943	0.00014529	300	610	0	5.35326e-06	-2.40564e-06	1.78996e-05	0.00106575	0.00246903	0.000130635	300	200	0	10.6973	7.40407	-11.6483	3025.84	-518.34	2913.83	-355.499	-59.766	0	6.70724	6.5105	-71.7561	-19901	-143605	-6226.25	-2915.3	477.342	0
499	8	2.22871e-06	-3.54921e-06	1.48475e-05	0.00161311	0.00134488	5.08236e-05	300	610	0	7.63649e-06	-7.09021e-07	1.59441e-05	0.00102827	0.00216959	-0.000114079	300	200	0	10.6921	7.42384	-11.7523	3026.4	-496.365	2906.15	-353.235	-57.5144	0	6.71293	6.64328	-71.3944	-19921.7	-143579	-6233.05	-2925.07	479.037	0
499	9	4.49704e-06	-4.42597e-06	1.77836e-05	0.00185361	0.00161466	-0.000124019	300	610	0	1.00241e-05	2.38889e-06	9.23669e-06	0.00074986	0.00119888	-0.00051605	300	200	0	10.6804	7.45114	-11.9561	3019.91	-466.903	2903.41	-350.051	-52.5827	0	6.70332	6.87784	-71.0828	-19936.9	-143568	-6245.85	-2933.73	480.475	0
500	0	7.50978e-06	-5.0331e-06	1.92026e-05	0.00188752	0.00174906	-0.000402403	300	610	0	1.20982e-05	7.28165e-06	-4.34477e-06	0.000110127	-0.000738058	-0.00110818	300	200	0	10.6557	7.48542	-12.2265	3008.84	-434.547	2903.6	-346.542	-46.0928	0	6.70649	7.16844	-70.8365	-19934	-143578	-6261.33	-2940.89	481.409	0	17.7774	14.9331	-83.678	-33721.8	-213126	-16012.2	-2546.98	402.995	0
500	1	1.11925e-05	-5.04538e-06	1.76886e-05	0.0015551	0.00162012	-0.000803144	300	610	0	1.31969e-05	1.42816e-05	-2.70657e-05	-0.00102538	-0.00395389	-0.00190825	300	200	0	10.619	7.52751	-12.5097	2996.05	-403.621	2904.71	-343.265	-39.4984	0	6.7651	7.44665	-70.6926	-19909.9	-143605	-6279.13	-2945.4	481.641	0
500	2	1.52768e-05	-4.0205e-06	1.13874e-05	0.00065445	0.00105991	-0.0013336	300	610	0	1.23713e-05	2.34948e-05	-6.09713e-05	-0.00278772	-0.0087272	-0.0029041	300	200	0	10.5804	7.57714	-12.7594	2983.72	-378.013	2905.8	-340.626	-33.8454	0	6.91374	7.66747	-70.6746	-19875.7	-143643	-6299.66	-2946.45	481.228	0
500	3	1.92127e-05	-1.40424e-06	-1.93354e-06	-0.00104774	-0.000134253	-0.00197967	300	610	0	8.36983e-06	3.46472e-05	-0.000107299	-0.00527484	-0.0152196	-0.00403395	300	200	0	10.5523	7.62891	-12.9494	2971.8	-359.694	2907.23	-338.777	-29.4926	0	7.14932	7.82925	-70.747	-19850.9	-143690	-6320.27	-2945.04	480.59	0
500	4	2.20743e-05	3.43737e-06	-2.47014e-05	-0.00379106	-0.00218339	-0.00269284	300	610	0	-3.25393e-07	4.68598e-05	-0.000165626	-0.00850681	-0.0233557	-0.00516256	300	200	0	10.5411	7.6715	-13.0727	2958.39	-347.957	2910.17	-337.617	-26.3031	0	7.42674	7.95313	-70.853	-19854.7	-143746	-6335.15	-2942.8	480.224	0
500	5	2.24739e-05	1.11455e-05	-5.91788e-05	-0.00777631	-0.00529465	-0.00337485	300	610	0	-1.53813e-05	5.83836e-05	-0.000232728	-0.0123641	-0.0326634	-0.006055	300	200	0	10.5448	7.69404	-13.1354	2942.39	-341.553	2915.6	-337.003	-24.0052	0	7.68071	8.05524	-70.953	-19897.5	-143810	-6338.5	-2940.84	480.433	0
500	6	1.85086e-05	2.22408e-05	-0.000106873	-0.0130952	-0.00960806	-0.00386123	300	610	0	-3.83782e-05	6.632e-05	-0.000301176	-0.0165091	-0.0420789	-0.00635159	300	200	0	10.5585	7.693	-13.1494	2924.69	-340.577	2923.58	-336.901	-22.4199	0	7.85711	8.13133	-71.0027	-19977.9	-143876	-6327.4	-2940.35	481.368	0
500	7	7.77378e-06	3.69267e-05	-0.000167665	-0.0196308	-0.0151179	-0.00390648	300	610	0	-7.04178e-05	6.63712e-05	-0.000357773	-0.0202949	-0.0497293	-0.00555036	300	200	0	10.5788	7.67253	-13.1228	2907.06	-345.174	2933.62	-337.303	-21.5283	0	7.93981	8.15783	-70.9472	-20084.2	-143942	-6305.29	-2942.87	483.087	0
500	8	-1.2509e-05	5.48123e-05	-0.00023863	-0.0269273	-0.0215661	-0.00317512	300	610	0	-0.000111541	5.26971e-05	-0.000382022	-0.0226711	-0.0527233	-0.00300583	300	200	0	10.6026	7.64062	-13.0591	2891.29	-354.522	2944.83	-338.148	-21.401	0	7.95359	8.11289	-70.7199	-20197	-144009	-6282.64	-2950.33	485.592	0
500	9	-4.51925e-05	7.4554e-05	-0.000312575	-0.034034	-0.0283093	-0.00124467	300	610	0	-0.000159937	1.79865e-05	-0.000344979	-0.0221028	-0.0469977	0.00204311	300	200	0	10.6258	7.60483	-12.9636	2879.47	-368.257	2955.71	-339.407	-22.1199	0	7.94372	8.00048	-70.2276	-20294.3	-144079	-6270.77	-2965.61	488.979	0
501	0	-9.26667e-05	9.34305e-05	-0.000376369	-0.0393372	-0.0341672	0.00237101	300	610	0	-0.000210945	-4.61147e-05	-0.000209014	-0.016531	-0.0272937	0.010401	300	200	0	10.6464	7.56949	-12.8465	2873.75	-386.484	2964.41	-341.085	-23.698	0	7.94928	7.84797	-69.4057	-20360.7	-144149	-6274.73	-2990.9	493.358	0	18.793	14.7964	-79.2217	-32888.7	-209212	-16082	-2640.84	415.147	0
501	1	-0.000156022	0.000106888	-0.000409279	-0.0404036	-0.0372706	0.00816803	300	610	0	-0.000255919	-0.000148042	7.0809e-05	-0.00341204	0.0126369	0.0227808	300	200	0	10.6642	7.53545	-12.7282	2875.22	-407.525	2969.43	-343.017	-25.8931	0	7.98488	7.68942	-68.3069	-20390.7	-144205	-6291.52	-3025.13	498.516	0
501	2	-0.00023386	0.000108128	-0.000381647	-0.0338802	-0.0349396	0.0165569	300	610	0	-0.000281073	-0.000294623	0.000542816	0.020113	0.0794668	0.0395887	300	200	0	10.6794	7.50099	-12.6343	2883.46	-428.158	2970.38	-344.889	-28.2243	0	8.04234	7.55845	-67.1137	-20383.9	-144231	-6312.51	-3063.05	503.722	0
501	3	-0.000320748	8.78646e-05	-0.000254447	-0.0155085	-0.0236401	0.0277141	300	610	0	-0.000266537	-0.000488473	0.00125121	0.0568588	0.179224	0.0606132	300	200	0	10.6909	7.46515	-12.5773	2896.27	-446.844	2967.5	-346.528	-30.2769	0	8.106	7.47694	-66.0677	-20342.9	-144213	-6327.79	-3096.81	507.91	0
501	4	-0.000405359	3.44e-05	1.95521e-05	0.0196608	0.000915062	0.0413727	300	610	0	-0.000185985	-0.00072434	0.00222383	0.108979	0.315564	0.0846114	300	200	0	10.6965	7.43263	-12.5499	2909.41	-465.191	2961.03	-348.067	-31.8272	0	8.16333	7.43828	-65.3645	-20275.4	-144152	-6330.92	-3119.35	510.19	0
501	5	-0.000468463	-6.57231e-05	0.000492059	0.0767532	0.0434335	0.0565494	300	610	0	-7.31624e-06	-0.000984375	0.00345436	0.177033	0.487261	0.108805	300	200	0	10.6966	7.41329	-12.5354	2918.15	-485.921	2951.39	-349.764	-32.7938	0	8.20586	7.41067	-65.0496	-20192.9	-144058	-6322	-3128.58	510.424	0
501	6	-0.000481074	-0.000226236	0.00121184	0.160137	0.108378	0.0712196	300	610	0	0.000304956	-0.00123252	0.00487827	0.258687	0.684848	0.128323	300	200	0	10.695	7.4145	-12.5211	2920	-509.888	2939.63	-351.722	-33.2059	0	8.22697	7.3628	-64.9765	-20103.3	-143951	-6306	-3129.42	509.393	0
501	7	-0.000403252	-0.0004585	0.00221245	0.271957	0.198861	0.0819667	300	610	0	0.000784847	-0.00140854	0.00634326	0.347062	0.886493	0.13566	300	200	0	10.6927	7.43496	-12.5084	2916.17	-534.708	2927.64	-353.748	-33.1359	0	8.2229	7.28648	-64.9203	-20008	-143848	-6288.83	-3129.76	508.193	0
501	8	-0.000184276	-0.000767393	0.003494	0.410049	0.314999	0.0836617	300	610	0	0.00145676	-0.00142259	0.00757591	0.428803	1.05338	0.12029	300	200	0	10.6837	7.46609	-12.5103	2911.12	-555.902	2918.11	-355.436	-32.698	0	8.20017	7.19512	-64.7843	-19911.1	-143762	-6274.85	-3133.09	507.345	0
501	9	0.000234797	-0.00114551	0.00499844	0.565199	0.451676	0.0692613	300	610	0	0.00232332	-0.00115205	0.00814885	0.482055	1.12521	0.0686126	300	200	0	10.6619	7.49806	-12.542	2910.34	-569.412	2913.79	-356.4	-32.0478	0	8.17773	7.10492	-64.6894	-19824.7	-143704	-6264.63	-3135.44	506.46	0
502	0	0.000914991	-0.00156563	0.00657857	0.717845	0.595732	0.0298526	300	610	0	0.00334874	-0.000442592	0.00745557	0.474712	1.01681	-0.0354962	300	200	0	10.6299	7.52444	-12.6131	2917.59	-572.574	2916.66	-356.395	-31.3139	0	8.17109	7.02542	-64.866	-19757.7	-143682	-6254.92	-3129.06	504.592	0	18.7966	14.8136	-79.2918	-32911.8	-209200	-16082.5	-2638.36	415.082	0
502	1	0.0019083	-0.00197167	0.00796269	0.834483	0.722752	-0.0448805	300	610	0	0.0044378	0.000883123	0.00470372	0.363502	0.617429	-0.20921	300	200	0	10.6	7.54261	-12.718	2933.33	-563.099	2927.35	-355.276	-30.6437	0	8.17503	6.96766	-65.4757	-19704.9	-143704	-6243.47	-3108.76	500.95	0
502	2	0.00324023	-0.00226904	0.00871887	0.864306	0.7938	-0.165555	300	610	0	0.00541175	0.00300578	-0.0010579	0.0946994	-0.205246	-0.467963	300	200	0	10.5885	7.55272	-12.8293	2955.38	-539.49	2944.65	-353.051	-30.3625	0	8.1688	6.95306	-66.5131	-19654	-143763	-6231.9	-3075.43	495.491	0
502	3	0.0048849	-0.00231571	0.00822608	0.73695	0.752767	-0.341112	300	610	0	0.0059835	0.00607438	-0.0108596	-0.39246	-1.59355	-0.820967	300	200	0	10.6074	7.55676	-12.9033	2980.92	-503.623	2965.72	-350.031	-31.0201	0	8.13767	7.00621	-67.8239	-19600.1	-143843	-6222.77	-3034.83	488.985	0
502	4	0.00673249	-0.0019167	0.00566318	0.362623	0.5253	-0.575719	300	610	0	0.00573716	0.0101519	-0.0256555	-1.15838	-3.67774	-1.2647	300	200	0	10.6595	7.5566	-12.8981	3007.22	-461.526	2987.24	-346.782	-33.1522	0	8.08754	7.13023	-69.1806	-19547.6	-143917	-6217.02	-2994.31	482.559	0
502	5	0.00854988	-0.000825243	3.12309e-05	-0.363631	0.0207433	-0.864382	300	610	0	0.00411902	0.0151387	-0.0460697	-2.25033	-6.54009	-1.77422	300	200	0	10.7391	7.55269	-12.7887	3031.69	-420.628	3006.9	-343.891	-37.0598	0	8.03479	7.2879	-70.3768	-19502.8	-143968	-6214.33	-2959.67	477.12	0
502	6	0.00993786	0.00124423	-0.00977077	-1.55138	-0.861123	-1.1872	300	610	0	0.000450478	0.0206729	-0.0720224	-3.68288	-10.1623	-2.2925	300	200	0	10.8363	7.54462	-12.5676	3053.09	-386.471	3023.9	-341.751	-42.9328	0	7.98388	7.41646	-71.3136	-19471.1	-143987	-6213.77	-2933.07	473.035	0
502	7	0.0102912	0.0045856	-0.024793	-3.29551	-2.21636	-1.50249	300	610	0	-0.00602355	0.0260115	-0.102226	-5.41079	-14.3551	-2.71855	300	200	0	10.9408	7.53239	-12.2481	3072.26	-361.52	3038.5	-340.516	-50.8363	0	7.92641	7.46706	-72.0109	-19458.1	-143969	-6214.27	-2913.26	470.21	0
502	8	0.00877167	0.00944628	-0.0457797	-5.64566	-4.11391	-1.73931	300	610	0	-0.0160346	0.029903	-0.133561	-7.29409	-18.6707	-2.89584	300	200	0	11.043	7.51738	-11.8727	3090.12	-345.811	3050.75	-340.127	-60.271	0	7.86304	7.42836	-72.5197	-19469.6	-143904	-6215.92	-2898.34	468.473	0
502	9	0.00430988	0.0159415	-0.0727883	-8.5625	-6.56119	-1.79052	300	610	0	-0.0301216	0.0304705	-0.160365	-9.05713	-22.3051	-2.60369	300	200	0	11.1329	7.50151	-11.5017	3105.38	-337.675	3059.77	-340.359	-69.9928	0	7.82166	7.31677	-72.8348	-19506.8	-143787	-6221.2	-2888.15	467.822	0
503	0	-0.00434414	0.0239328	-0.10467	-11.8601	-9.45711	-1.5083	300	610	0	-0.0483765	0.025139	-0.17373	-10.2454	-24.0011	-1.55566	300	200	0	11.1998	7.48543	-11.1864	3114.68	-334.179	3064.49	-340.874	-78.434	0	7.84786	7.15331	-72.9165	-19562.1	-143622	-6234.33	-2883.68	468.281	0	18.841	14.1668	-81.2561	-32820.1	-211960	-15688.6	-2608.63	403.77	0
503	1	-0.0184951	0.0328691	-0.138416	-15.1363	-12.5329	-0.704666	300	610	0	-0.0700954	0.0106531	-0.160951	-10.1876	-21.9737	0.589758	300	200	0	11.2326	7.46897	-10.9608	3115.27	-333.055	3064.5	-341.386	-84.2193	0	7.96512	6.95005	-72.7659	-19621.6	-143432	-6257.56	-2885.14	469.654	0
503	2	-0.0392722	0.0415958	-0.168407	-17.6956	-15.2835	0.839193	300	610	0	-0.0933352	-0.016751	-0.105348	-7.97451	-13.8911	4.19894	300	200	0	11.2226	7.45225	-10.8467	3107.26	-334.765	3060.2	-341.863	-86.4711	0	8.14434	6.71733	-72.426	-19672.1	-143248	-6287.95	-2891.85	471.616	0
503	3	-0.0672657	0.0481485	-0.185648	-18.4775	-16.8985	3.35037	300	610	0	-0.114401	-0.0609407	0.0132067	-2.47169	3.04738	9.60559	300	200	0	11.1691	7.43435	-10.8508	3092.77	-341.295	3053.24	-342.453	-85.0269	0	8.32067	6.48391	-71.9319	-19709	-143101	-6319.6	-2903.4	473.995	0
503	4	-0.102006	0.049561	-0.177137	-16.006	-16.2031	7.02326	300	610	0	-0.127318	-0.125162	0.216667	7.61178	31.8762	17.0174	300	200	0	11.0809	7.41439	-10.958	3073.83	-353.234	3046.41	-343.235	-80.5115	0	8.43647	6.30376	-71.3117	-19737.4	-143012	-6348.81	-2919.45	476.776	0
503	5	-0.141276	0.0417406	-0.125604	-8.38811	-11.6338	11.955	300	610	0	-0.123382	-0.210906	0.525613	23.5713	75.4075	26.3797	300	200	0	10.9735	7.39648	-11.1365	3052.41	-369.13	3041.89	-344.146	-74.0906	0	8.4706	6.23603	-70.6071	-19763.2	-142989	-6375.28	-2939.14	479.904	0
503	6	-0.180281	0.0194831	-0.00992588	6.60085	-1.2739	18.0537	300	610	0	-0.0909514	-0.316304	0.95396	46.4415	135.484	37.1932	300	200	0	10.8592	7.38816	-11.3507	3031.19	-386.707	3039.72	-345.069	-67.0491	0	8.43649	6.31316	-69.8559	-19787.7	-143033	-6397.73	-2961.54	483.265	0
503	7	-0.210739	-0.0232689	0.193328	31.302	17.0089	24.9173	300	610	0	-0.0156855	-0.434031	1.50116	76.5888	211.878	48.2883	300	200	0	10.7441	7.39293	-11.5737	3013.35	-403.537	3038.64	-345.867	-60.3615	0	8.35336	6.52283	-69.0707	-19812.1	-143124	-6410.69	-2986.15	486.838	0
503	8	-0.220013	-0.0928014	0.506753	67.7733	45.2808	31.688	300	610	0	0.118475	-0.548787	2.1416	113.141	300.813	57.5724	300	200	0	10.6338	7.40823	-11.8006	3001.96	-418.107	3037.87	-346.431	-54.391	0	8.22279	6.8133	-68.2524	-19841	-143230	-6408.81	-3012.54	490.701	0
503	9	-0.19052	-0.194494	0.946804	117.153	85.0637	36.8931	300	610	0	0.327251	-0.634579	2.81141	153.255	393.117	61.7814	300	200	0	10.5377	7.42918	-12.0411	2998.67	-431.669	3037.33	-346.85	-49.0361	0	8.03901	7.11448	-67.4259	-19878.3	-143319	-6393.08	-3039.58	494.817	0
504	0	-0.0997162	-0.331034	1.51584	178.745	136.618	38.2959	300	610	0	0.622508	-0.652207	3.3934	191.243	472.141	56.2908	300	200	0	10.4636	7.45053	-12.2941	3002.35	-447.537	3036.84	-347.403	-44.2107	0	7.81424	7.36937	-66.6536	-19921.9	-143377	-6370.23	-3065.07	498.887	0	22.3442	17.4865	-91.2278	-34928.8	-210584	-16933.6	-2306.56	384.497	0
504	1	0.078894	-0.49987	2.19122	248.804	197.955	32.7944	300	610	0	1.00696	-0.547621	3.70198	217.659	511.679	35.0683	300	200	0	10.4128	7.46718	-12.5377	3009.52	-467.189	3036.13	-348.263	-40.0385	0	7.58685	7.56215	-66.011	-19966.6	-143403	-6346.56	-3086.42	502.474	0
504	2	0.373187	-0.689867	2.9115	319.064	263.589	16.4255	300	610	0	1.46681	-0.252159	3.47101	218.468	474.343	-9.11545	300	200	0	10.3832	7.4769	-12.7435	3016.31	-487.27	3035.33	-349.237	-36.6943	0	7.4027	7.71167	-65.5562	-20008.9	-143401	-6325.2	-3101.46	505.218	0
504	3	0.807658	-0.877271	3.56054	375.102	323.085	-15.4508	300	610	0	1.96246	0.314021	2.34954	174.572	311.043	-84.073	300	200	0	10.3772	7.48158	-12.8903	3019.55	-500.705	3035	-349.844	-34.2498	0	7.28198	7.83895	-65.3142	-20043.7	-143369	-6308.22	-3109.07	506.881	0
504	4	1.39584	-1.0213	3.95105	394.784	359.568	-67.6885	300	610	0	2.41758	1.23365	-0.0882361	62.0253	-37.4817	-197.011	300	200	0	10.3995	7.48341	-12.9708	3016.93	-500.72	3035.75	-349.604	-32.5945	0	7.20494	7.95096	-65.2928	-20061.5	-143310	-6297.07	-3108.87	507.255	0
504	5	2.12941	-1.06003	3.81096	347.153	348.46	-144.508	300	610	0	2.70785	2.57732	-4.3099	-146.587	-635.89	-352.589	152.458	234.012	0	10.4493	7.4819	-12.9908	3007.72	-484.285	3038.42	-348.279	-31.5263	0	7.13657	8.0448	-65.5065	-20057	-143232	-6290.95	-3100.53	506.183	0
504	6	2.96372	-0.90757	2.77703	192.321	256.882	-248.153	300	610	0	2.65118	4.37988	-10.7588	-479.025	-1544.83	-550.067	156.413	244.524	0	10.5189	7.47683	-12.9622	2993.47	-453.552	3043.64	-345.99	-30.9383	0	7.05955	8.11092	-65.9364	-20036.5	-143153	-6287.21	-3085.07	503.875	0
504	7	3.80025	-0.454205	0.402886	-116.855	44.3334	-376.961	300	610	0	2.00286	6.60681	-19.7443	-957.893	-2805.38	-779.471	157.915	248.515	0	10.601	7.47022	-12.8945	2976.86	-416.203	3050.98	-343.277	-30.8622	0	6.97962	8.13547	-66.4775	-20012.8	-143090	-6282.72	-3066.46	501.046	0
504	8	4.46716	0.428508	-3.80996	-630.367	-334.54	-522.826	212.193	775.452	0	0.459926	9.11003	-31.2782	-1592.14	-4416.08	-1016.83	158.813	250.903	0	10.6885	7.46322	-12.7873	2960.43	-383.64	3058.88	-341.002	-31.5139	0	6.91378	8.11108	-66.9898	-19996.4	-143061	-6275.38	-3049.56	498.499	0
504	9	4.70077	1.87493	-10.3472	-1392.79	-924.134	-668.11	210.688	744.605	0	-2.29565	11.5999	-44.9563	-2369.2	-6313.42	-1221.27	159.565	252.7	0	10.7713	7.45543	-12.6311	2947.46	-365.156	3066	-339.909	-33.3498	0	6.88261	8.04786	-67.4065	-19994.4	-143071	-6264.81	-3036.52	496.624	0
505	0	4.1323	4.00187	-19.5717	-2430.04	-1757.97	-782.255	210.178	734.161	0	-6.45721	13.7369	-60.138	-3261.21	-8386.56	-1344.86	160.545	254.229	0	10.8388	7.44963	-12.4226	2942.19	-362.259	3072.27	-340.161	-36.8416	0	6.90312	7.9693	-67.7641	-20012.5	-143123	-6251.9	-3026.08	495.326	0	-52.3007	60.281	-361.89	-151046	-151166	22307.8	-427.018	423.346	0
505	1	2.28668	6.87136	-31.557	-3730.19	-2843.7	-818.573	209.887	728.205	0	-11.9378	15.3789	-76.4425	-4252.59	-10535.3	-1360.51	162.181	255.631	0	10.8823	7.45271	-12.1745	2947.14	-369.705	3077.93	-341.367	-42.0739	0	6.98067	7.89447	-68.162	-20051.1	-143212	-6239.32	-3015.06	494.168	0
505	2	-1.32884	10.4513	-45.9701	-5232.54	-4149.41	-719.34	209.737	723.825	0	-18.4354	16.7341	-94.1664	-5367.91	-12729.2	-1281.2	164.822	257.005	0	10.8958	7.46915	-11.9173	2960.72	-381.341	3082.31	-342.999	-48.4401	0	7.10733	7.82711	-68.7132	-20104.3	-143330	-6231.77	-2999.91	492.583	0
505	3	-6.97397	14.6104	-62.2714	-6856.79	-5611.81	-441.429	209.882	720.111	0	-25.6985	18.2195	-114.351	-6674.48	-15027	-1142.67	168.588	258.369	0	10.8776	7.49511	-11.7027	2978.39	-393.56	3084.06	-344.63	-54.5053	0	7.26155	7.75986	-69.478	-20167.9	-143464	-6233.6	-2978.88	490.278	0
505	4	-14.5112	19.1627	-80.2469	-8565.48	-7173.76	18.5549	210.604	716.739	0	-33.7245	20.1868	-138.557	-8262.19	-17549.3	-966.863	173.343	259.63	0	10.8325	7.52035	-11.5933	2995.37	-404.807	3082.36	-345.917	-58.3718	0	7.40912	7.67864	-70.4079	-20242.6	-143606	-6246.16	-2953.64	487.505	0
505	5	-23.6105	23.9328	-100.431	-10402.7	-8820.49	639.325	212.173	713.581	0	-42.8313	22.7241	-168.491	-10217.4	-20433.6	-737.174	178.726	260.641	0	10.7695	7.53686	-11.627	3008.99	-414.638	3077.8	-346.662	-58.7943	0	7.51444	7.56529	-71.3728	-20326.1	-143750	-6268.2	-2928.08	484.788	0
505	6	-34.0825	28.8228	-124.104	-12483.7	-10583.5	1411.39	214.721	710.591	0	-53.6436	25.6147	-205.603	-12602.2	-23797.9	-395.684	184.253	261.294	0	10.6962	7.54456	-11.7972	3019.41	-424.613	3071.91	-346.993	-55.9436	0	7.55961	7.40653	-72.249	-20409.1	-143884	-6298.03	-2905.5	482.483	0
505	7	-46.003	33.8543	-152.961	-14956.6	-12516.6	2346.6	218.171	707.781	0	-66.9364	28.4577	-250.76	-15439.8	-27712.2	139.021	189.487	261.572	0	10.6194	7.54822	-12.0669	3028.41	-439.088	3065.62	-347.388	-50.9679	0	7.55323	7.20224	-72.97	-20478.4	-143995	-6334.2	-2887.35	480.641	0
505	8	-59.6837	39.1424	-188.661	-17959	-14666.5	3468.76	222.26	705.192	0	-83.3667	30.7944	-303.868	-18695.2	-32169.4	947.062	194.134	261.524	0	10.5478	7.55205	-12.3802	3037.47	-462.635	3058.6	-348.369	-45.3488	0	7.51664	6.96964	-73.5153	-20524.5	-144076	-6373.28	-2873.81	479.186	0
505	9	-75.6038	44.8183	-232.466	-21586.7	-17052.7	4811.29	226.644	702.859	0	-103.192	32.1311	-363.424	-22247	-37056.9	2085.8	198.034	261.215	0	10.4893	7.55605	-12.6716	3046.33	-495.357	3050.44	-350.092	-40.407	0	7.46821	6.74371	-73.9008	-20544.3	-144121	-6408.83	-2864.19	477.998	0
506	0	-94.2596	50.9656	-284.967	-25875.1	-19662.5	6409.18	231.001	700.8	0	-126.028	31.9584	-426.161	-25867.6	-42138.1	3570.01	201.122	260.699	0	10.4488	7.55399	-12.9032	3053.15	-531.124	3041.45	-352.162	-36.6185	0	7.42651	6.56818	-74.184	-20534.7	-144130	-6434.37	-2856.86	476.808	0	-366.216	99.7241	-1182.57	-548295	48402.4	190899	25.3338	467.109	0
506	1	-115.932	57.5963	-345.749	-30780.4	-22449.5	8275.8	235.07	699.025	0	-150.698	29.8501	-487.097	-29232.7	-47053.9	5354.36	203.399	260.014	0	10.4291	7.53792	-13.0881	3055.83	-561.054	3032.28	-353.868	-33.4825	0	7.41437	6.47476	-74.414	-20488.5	-144109	-6446.58	-2850.58	475.331	0
506	2	-140.453	64.635	-412.941	-36154	-25327.4	10381.5	238.666	697.553	0	-175.245	25.6097	-540.285	-31979.7	-51369.6	7320.24	204.921	259.19	0	10.4317	7.50639	-13.262	3052.91	-578.593	3023.57	-354.628	-30.2002	0	7.44664	6.46129	-74.5757	-20402.7	-144074	-6445.25	-2845.92	473.583	0
506	3	-167.015	71.8773	-482.908	-41722.4	-28163.4	12644.5	241.68	696.398	0	-197.172	19.3978	-580.3	-33810	-54672	9279.28	205.787	258.263	0	10.4551	7.46628	-13.4497	3043.55	-581.633	3015.8	-354.245	-26.2922	0	7.51676	6.49449	-74.6209	-20287.6	-144046	-6432.19	-2844.37	471.875	0
506	4	-194.052	78.9467	-550.377	-47090.9	-30781.4	14929.8	244.072	695.561	0	-213.893	11.7615	-603.921	-34588.4	-56683	11007.2	206.142	257.273	0	10.4943	7.42832	-13.6573	3027.79	-571.701	3008.86	-352.861	-21.6979	0	7.59759	6.5431	-74.5291	-20161	-144039	-6411.17	-2846.66	470.512	0
506	5	-219.292	85.307	-609.18	-51793.9	-32978.9	17057.9	245.864	695.022	0	-223.298	3.5187	-611.081	-34383.7	-57331.6	12295.3	206.18	256.267	0	10.5405	7.40135	-13.8771	3006.48	-551.981	3002.38	-350.776	-16.6501	0	7.65371	6.60436	-74.3322	-20036.3	-144059	-6387.03	-2852.04	469.551	0
506	6	-240.023	90.371	-653.64	-55396.1	-34563.5	18828.5	247.122	694.75	0	-224.209	-4.44288	-604.621	-33431	-56751.6	12995.7	206.137	255.292	0	10.5841	7.38771	-14.0906	2981.19	-525.898	2996.67	-348.323	-11.5725	0	7.6576	6.69676	-74.0936	-19920.5	-144090	-6364.08	-2858.7	468.855	0
506	7	-253.564	93.6879	-680.191	-57617.2	-35399.4	20052.6	247.957	694.707	0	-216.557	-11.3523	-589.117	-32046.5	-55216.7	13046.8	206.272	254.398	0	10.619	7.38296	-14.273	2954	-497.682	2993.21	-345.869	-6.96478	0	7.60302	6.83925	-73.8582	-19822.7	-144112	-6344.75	-2865.2	468.388	0
506	8	-257.817	95.1241	-688.447	-58418.2	-35443.7	20583.5	248.517	694.855	0	-201.256	-16.6794	-569.517	-30541	-53056.7	12473	206.839	253.626	0	10.644	7.37951	-14.4018	2927.13	-472.444	2993.9	-343.805	-3.24771	0	7.50683	7.03821	-73.6334	-19757	-144114	-6327.96	-2871.18	468.316	0
506	9	-251.735	94.929	-681.194	-58003	-34754.5	20342.6	248.98	695.149	0	-179.87	-20.1778	-550.13	-29160.5	-50583.9	11365.6	208.051	253.007	0	10.6619	7.37076	-14.4671	2902.79	-454.106	3000	-342.389	-0.64682	0	7.3986	7.28029	-73.4007	-19732	-144099	-6309.36	-2877.19	468.826	0
507	0	-235.514	93.6477	-663.385	-56744.7	-33466.5	19333.1	249.552	695.538	0	-154.194	-21.8671	-534.106	-28062	-48047.2	9853.21	210.042	252.54	0	10.6744	7.35401	-14.4784	2883.16	-444.257	3011.08	-341.684	0.864426	0	7.30668	7.53688	-73.1145	-19741.7	-144075	-6285.6	-2884.54	470.011	0	-83.7921	88.394	-1236.1	-590432	69494	67847.5	52.2667	480.528	0
507	1	-210.442	91.9482	-640.693	-55080.3	-31749.6	17631.9	250.445	695.97	0	-125.895	-21.9923	-523.311	-27313	-45612.9	8073.44	212.838	252.193	0	10.6782	7.33172	-14.4546	2869.81	-442.786	3024.5	-341.633	1.46016	0	7.25185	7.77937	-72.6982	-19771	-144048	-6259.33	-2895.45	471.96	0
507	2	-178.502	90.4558	-618.225	-53416.1	-29772.1	15363.9	251.843	696.402	0	-96.2853	-20.9827	-518.436	-26906.8	-43367	6151.59	216.35	251.9	0	10.6668	7.31023	-14.3941	2863.3	-448.602	3036.75	-342.166	1.07861	0	7.25004	7.98613	-72.0593	-19805.1	-144027	-6239.08	-2912.72	474.845	0
507	3	-141.875	89.6412	-599.756	-52067.6	-27676.1	12669.6	253.854	696.815	0	-66.2617	-19.3914	-519.233	-26784.6	-41329.5	4191.1	220.403	251.585	0	10.6371	7.29633	-14.2639	2863.42	-459.962	3046.04	-343.247	-0.746887	0	7.31779	8.1404	-71.1273	-19835.4	-144025	-6232.03	-2938.89	478.872	0
507	4	-102.508	89.7692	-587.486	-51233.2	-25566.4	9678.01	256.482	697.208	0	-36.3835	-17.8029	-524.819	-26861.3	-39477.9	2271.65	224.778	251.182	0	10.5928	7.29353	-14.0341	2868.83	-474.146	3053.17	-344.785	-4.41904	0	7.47648	8.23572	-69.8993	-19861.2	-144055	-6237.48	-2974.9	484.14	0
507	5	-61.8587	90.8964	-582.15	-50994.7	-23508.1	6493.2	259.619	697.597	0	-7.00273	-16.7362	-533.954	-27047.7	-37770.3	451.304	229.263	250.656	0	10.5432	7.30144	-13.7124	2876.67	-487.532	3060.02	-346.554	-9.78609	0	7.74089	8.28136	-68.4667	-19886.3	-144116	-6251.52	-3018.91	490.453	0
507	6	-20.8825	92.909	-583.331	-51336	-21534.3	3195.11	263.084	698.005	0	21.579	-16.5828	-545.298	-27265.5	-36164.7	-1228.33	233.679	250.001	0	10.4992	7.3165	-13.3425	2884.01	-497.356	3067.87	-348.276	-16.1518	0	8.08822	8.2923	-67.0192	-19915.2	-144195	-6274.7	-3065.54	497.156	0
507	7	19.7915	95.5854	-589.887	-52172.7	-19659.7	-146.75	266.672	698.445	0	48.9526	-17.5788	-557.616	-27455.9	-34634.2	-2735.13	237.889	249.238	0	10.47	7.3335	-12.9822	2890.09	-503.137	3076.17	-349.756	-22.6198	0	8.44594	8.27459	-65.8241	-19952	-144266	-6310	-3105.7	503.111	0
507	8	59.5903	98.6592	-600.379	-53385	-17895	-3453.22	270.194	698.919	0	74.4873	-19.7863	-569.941	-27583.8	-33178.9	-4041.09	241.785	248.398	0	10.4604	7.34954	-12.6742	2896.52	-506.13	3082.39	-350.934	-28.5364	0	8.72243	8.22219	-65.1494	-20000.2	-144309	-6355.59	-3129.04	506.989	0
507	9	97.7569	101.885	-613.467	-54850.2	-16259.2	-6619.72	273.496	699.41	0	97.3168	-23.0939	-581.681	-27639.1	-31831.3	-5120.47	245.277	247.516	0	10.4715	7.36664	-12.4337	2905.27	-508.267	3084.05	-351.878	-33.6618	0	8.85077	8.1283	-65.1489	-20056.4	-144304	-6401.47	-3129	507.855	0
508	0	133.238	105.107	-628.221	-56473.3	-14783	-9514.12	276.468	699.894	0	116.444	-27.2489	-592.677	-27635.7	-30651.8	-5951.32	248.282	246.629	0	10.5008	7.38924	-12.255	2917.21	-511.686	3080.6	-352.753	-38.0432	0	8.81035	8.00073	-65.7892	-20109.1	-144243	-6432.81	-3106.5	505.66	0	327.653	94.7365	-1456.28	-697916	145099	-151886	109.823	481.864	0
508	1	164.732	108.317	-644.299	-58209	-13506.2	-11988.6	279.037	700.345	0	130.919	-31.924	-603.155	-27603.8	-29717	-6518.72	250.731	245.766	0	10.5426	7.41994	-12.1215	2932.69	-517.877	3073.38	-353.724	-41.9405	0	8.62162	7.85999	-66.8663	-20144.2	-144122	-6438.13	-3069.37	501.261	0
508	2	190.85	111.672	-661.903	-60066.8	-12470.4	-13899.7	281.16	700.749	0	139.992	-36.8106	-613.595	-27580.8	-29104.3	-6816.79	252.568	244.95	0	10.5919	7.45782	-12.0202	2952.22	-526.105	3064.89	-354.769	-45.6058	0	8.33329	7.72516	-68.0715	-20154.6	-143952	-6415.8	-3028.72	496.08	0
508	3	210.315	115.484	-681.575	-62096.9	-11713.5	-15130.7	282.814	701.108	0	143.212	-41.7028	-624.566	-27600.8	-28878.2	-6848.47	253.763	244.192	0	10.6483	7.49953	-11.9482	2975.73	-533.181	3057.62	-355.624	-49.0526	0	8.0096	7.61251	-69.0645	-20147.6	-143751	-6373.27	-2995.4	491.722	0
508	4	222.143	120.172	-703.922	-64366.2	-11263.2	-15611.4	283.999	701.44	0	140.477	-46.5373	-636.588	-27687.1	-29080.2	-6623.78	254.319	243.493	0	10.7113	7.5399	-11.8965	3001.94	-534.976	3053.08	-355.969	-52.3386	0	7.71148	7.53972	-69.5621	-20141	-143541	-6321.62	-2977.49	489.539	0
508	5	225.795	126.196	-729.382	-66934.8	-11132.6	-15328.2	284.737	701.769	0	132.044	-51.3851	-650.019	-27846.3	-29720.2	-6158.08	254.278	242.839	0	10.7763	7.57211	-11.8394	3029.05	-528.234	3052.14	-355.617	-55.844	0	7.48182	7.51843	-69.4249	-20151.7	-143346	-6270.22	-2978.77	490.266	0
508	6	221.254	133.977	-758.099	-69839.1	-11316.4	-14324.5	285.073	702.124	0	118.494	-56.4103	-665.01	-28068.2	-30773.8	-5471.69	253.724	242.207	0	10.8376	7.59054	-11.7538	3055.38	-512.104	3055.37	-354.569	-59.9478	0	7.34228	7.54034	-68.6865	-20186.9	-143185	-6223.69	-2998.61	493.9	0
508	7	209.018	143.821	-789.874	-73081.8	-11791.1	-12690.3	285.072	702.523	0	100.639	-61.8204	-681.491	-28329.8	-32185.5	-4589.82	252.772	241.57	0	10.8927	7.59494	-11.6354	3078.82	-488.681	3062.74	-353	-64.6076	0	7.29358	7.57162	-67.5267	-20239.1	-143065	-6183.28	-3032.64	499.72	0
508	8	190.027	155.844	-824.187	-76626.1	-12517.9	-10547.3	284.812	702.972	0	79.3956	-67.8307	-699.207	-28602.4	-33875.3	-3541.67	251.552	240.907	0	10.9417	7.58962	-11.4929	3096.01	-462.715	3073.51	-351.261	-69.3853	0	7.31911	7.56777	-66.1982	-20291.2	-142993	-6150.78	-3074.08	506.522	0
508	9	165.546	169.919	-860.266	-80399.1	-13446.9	-8031.93	284.369	703.458	0	55.6807	-74.6379	-717.81	-28856.8	-35747.1	-2359.22	250.2	240.201	0	10.9837	7.57747	-11.3358	3102.9	-440.516	3086.53	-349.861	-73.7255	0	7.39644	7.50364	-64.9204	-20324.3	-142974	-6127.6	-3116.29	513.065	0
509	0	137.032	185.658	-897.197	-84299.5	-14521.1	-5280.05	283.815	703.959	0	30.3549	-82.3959	-736.974	-29069.2	-37697.2	-1076.77	248.849	239.444	0	11.0156	7.55646	-11.1757	3096.46	-427.232	3100.46	-349.229	-77.0707	0	7.50752	7.38797	-63.8333	-20322.2	-143004	-6112.41	-3154.27	518.363	0	-45.8585	134.348	-1950.56	-955026	295104	39411.6	149.71	492.547	0
509	1	106.005	202.464	-934.02	-88210.7	-15680.8	-2415.55	283.211	704.442	0	4.21377	-91.1986	-756.502	-29225.8	-39619.1	267.704	247.629	238.633	0	11.0321	7.52352	-11.0342	3077.13	-423.986	3113.69	-349.425	-78.871	0	7.63697	7.25465	-63.0428	-20278.5	-143073	-6104.46	-3183.46	521.662	0
509	2	73.9182	219.61	-969.8	-92014.6	-16867.1	455.395	282.608	704.88	0	-21.9948	-101.077	-776.378	-29328.4	-41403.1	1629.62	246.671	237.776	0	11.028	7.48063	-10.9406	3050.14	-427.717	3124.47	-350.095	-78.7916	0	7.76775	7.15538	-62.6681	-20202.1	-143175	-6105.53	-3198.66	522.366	0
509	3	42.0832	236.342	-1003.67	-95603.1	-18025.3	3246.27	282.041	705.253	0	-47.5413	-112.007	-796.786	-29396.7	-42934.5	2956.11	246.115	236.894	0	10.9992	7.43564	-10.9199	3023.17	-433.877	3131.14	-350.733	-76.8486	0	7.88396	7.14543	-62.811	-20111.5	-143312	-6116.88	-3195.64	520.191	0
509	4	11.6275	251.978	-1034.89	-98885.9	-19107.9	5888.39	281.536	705.552	0	-71.6843	-123.921	-818.11	-29468.7	-44092.6	4186.76	246.104	236.021	0	10.9449	7.39853	-10.9949	3002.85	-438.97	3132.52	-350.925	-73.1131	0	7.97311	7.24951	-63.4821	-20028.1	-143479	-6136.66	-3174.16	515.492	0
509	5	-16.4972	265.979	-1062.82	-101795	-20075	8325.79	281.112	705.778	0	-93.6469	-136.712	-840.887	-29598.1	-44751.8	5255.83	246.78	235.199	0	10.8696	7.37731	-11.1836	2992.91	-441.57	3128.46	-350.484	-67.6157	0	8.02624	7.44466	-64.5513	-19969.7	-143660	-6160.51	-3139.51	509.361	0
509	6	-41.4954	277.973	-1087.04	-104289	-20893.3	10510	280.78	705.939	0	-112.599	-150.223	-865.731	-29850.2	-44787.7	6095.42	248.266	234.48	0	10.78	7.37431	-11.4743	2993.6	-442.312	3120.31	-349.548	-60.8954	0	8.03767	7.67804	-65.7698	-19946.6	-143833	-6185.15	-3100.91	503.279	0
509	7	-62.7159	287.761	-1107.3	-106351	-21534.2	12397.3	280.553	706.045	0	-127.651	-164.216	-893.249	-30297.6	-44084.8	6640.62	250.647	233.918	0	10.6802	7.3857	-11.8129	3001.98	-442.489	3110.53	-348.458	-54.1266	0	8.00182	7.89777	-66.8619	-19962.9	-143984	-6210.8	-3067.46	498.569	0
509	8	-79.6613	295.302	-1123.63	-107993	-21969.2	13949.3	280.448	706.111	0	-137.896	-178.342	-924.114	-31025	-42528	6837.58	253.98	233.573	0	10.5752	7.40583	-12.134	3012.98	-442.692	3101.73	-347.484	-48.3091	0	7.9169	8.07072	-67.6327	-20018.1	-144104	-6237.12	-3044.69	495.983	0
509	9	-92.0125	300.689	-1136.34	-109249	-22159.8	15137.3	280.499	706.141	0	-142.531	-192.207	-959.329	-32142.9	-39970.3	6647.04	258.335	233.506	0	10.4771	7.4303	-12.395	3020.75	-443.211	3095.79	-346.757	-43.7061	0	7.79691	8.17675	-68.0367	-20105.9	-144188	-6258.57	-3033.27	495.516	0
510	0	-99.6582	304.13	-1146.2	-110179	-22043.7	15946.6	280.768	706.126	0	-140.911	-205.561	-1000.56	-33797.4	-36201.6	6031.83	263.819	233.779	0	10.4024	7.45522	-12.5762	3020.44	-445.179	3093.24	-346.398	-40.1704	0	7.6693	8.20596	-68.1801	-20212.5	-144232	-6266.02	-3029.46	496.457	0	-69.2602	59.7458	-2676.01	-1.22367e+06	576936	53210.5	214.023	458.073	0
510	1	-102.705	305.901	-1154.36	-110867	-21528.3	16377.9	281.35	706.042	0	-132.464	-218.41	-1050.26	-36173.2	-30938.6	4940.99	270.542	234.442	0	10.3621	7.47791	-12.6664	3010.05	-450.803	3093.02	-346.59	-37.6403	0	7.5581	8.17156	-68.2425	-20317.6	-144226	-6252.06	-3027.43	497.726	0
510	2	-101.457	306.299	-1162.36	-111421	-20487.9	16443.7	282.374	705.858	0	-116.659	-230.866	-1111.44	-39483.8	-23845.3	3322.55	278.546	235.525	0	10.3561	7.49926	-12.661	2991.17	-461.418	3093.03	-347.444	-36.25	0	7.4795	8.10717	-68.3776	-20400.5	-144163	-6217.1	-3022.34	498.351	0
510	3	-96.3591	305.581	-1172.09	-111975	-18762.4	16166	283.992	705.535	0	-93.144	-242.901	-1186.83	-43931.4	-14603.9	1158.2	287.695	237.016	0	10.3763	7.52343	-12.5676	2968.15	-475.247	3091.09	-348.815	-36.1746	0	7.45213	8.03515	-68.6376	-20450.6	-144052	-6171.26	-3012.73	497.951	0
510	4	-87.9252	303.931	-1185.7	-112680	-16155.2	15572.2	286.375	705.032	0	-61.8956	-254.27	-1277.83	-49642.2	-3023.34	-1521.47	297.634	238.849	0	10.4126	7.55404	-12.4089	2945.73	-488.343	3085.69	-350.354	-37.3891	0	7.49453	7.9491	-68.9444	-20473.8	-143920	-6128.3	-3001.48	496.961	0
510	5	-76.6378	301.445	-1205.52	-113693	-12440	14687	289.681	704.31	0	-23.288	-264.602	-1383.7	-56604.8	10852.4	-4648.31	307.843	240.908	0	10.4561	7.58991	-12.2214	2927.37	-497.541	3076.45	-351.711	-39.5281	0	7.60286	7.84265	-69.1562	-20484.5	-143800	-6098.63	-2993.35	496.206	0
510	6	-62.8512	298.119	-1233.74	-115154	-7388.63	13522.7	294.011	703.337	0	21.8487	-273.513	-1501.11	-64631.9	26682.8	-8129.13	317.775	243.056	0	10.5004	7.62559	-12.0426	2915.29	-501.718	3064.38	-352.662	-42.0808	0	7.7445	7.73791	-69.166	-20494.9	-143720	-6086.18	-2991.89	496.315	0
510	7	-46.7183	293.865	-1272.14	-117167	-811.805	12076.5	299.362	702.102	0	72.1993	-280.649	-1624.42	-73367.5	43840.8	-11848.6	326.989	245.165	0	10.5434	7.65624	-11.8898	2909.82	-500.452	3051.74	-353.091	-44.7334	0	7.8817	7.66832	-68.9117	-20511.2	-143690	-6087.46	-2999.14	497.645	0
510	8	-28.1749	288.567	-1321.81	-119785	7410.88	10338.5	305.607	700.622	0	126.002	-285.65	-1746.48	-82336.8	61490.8	-15666.9	335.208	247.145	0	10.5863	7.67883	-11.7618	2909.11	-492.879	3041.09	-352.905	-47.3357	0	7.99108	7.65216	-68.3855	-20531.4	-143705	-6094.44	-3015.39	500.23	0
510	9	-7.01011	282.144	-1383.06	-123011	17318.3	8303.74	312.522	698.941	0	181.099	-288.128	-1859.63	-91013.3	78688.3	-19417.6	342.314	248.942	0	10.6302	7.68964	-11.6646	2911.17	-479.013	3033.88	-352.065	-49.5732	0	8.0598	7.69418	-67.709	-20544.2	-143741	-6099.24	-3036.93	503.419	0
511	0	16.9798	274.594	-1455.36	-126796	28860.3	5983.65	319.83	697.123	0	234.939	-287.702	-1956.65	-98877.4	94466.5	-22910.2	348.28	250.534	0	10.6737	7.68606	-11.6208	2915.75	-461.322	3030.12	-350.698	-50.9071	0	8.07246	7.79009	-67.1298	-20536.4	-143775	-6096.29	-3055.75	505.921	0	503.664	2.06326	-3890.69	-1.79414e+06	1.11405e+06	-213419	292.324	460.969	0
511	1	43.8216	266.03	-1537.28	-131035	41881	3416.99	327.244	695.238	0	284.625	-284.078	-2031.47	-105469	107919	-25938.4	353.124	251.917	0	10.7143	7.67053	-11.6529	2923.39	-444.574	3029.17	-349.151	-50.8723	0	8.00914	7.91816	-66.8967	-20501.9	-143789	-6082.79	-3063.42	506.471	0
511	2	73.2636	256.663	-1626.3	-135563	56091.8	670.078	334.491	693.357	0	327.097	-277.165	-2079.81	-110435	118294	-28300.3	356.877	253.098	0	10.7504	7.6485	-11.7615	2934.75	-434.287	3030.11	-347.924	-49.5214	0	7.86013	8.04189	-67.1329	-20445.4	-143779	-6059.61	-3055.71	504.552	0
511	3	104.775	246.691	-1718.8	-140156	71052	-2183.99	341.338	691.543	0	359.486	-267.179	-2099.75	-113573	125088	-29825	359.573	254.089	0	10.7825	7.62325	-11.9218	2950.41	-434.477	3031.76	-347.444	-47.4811	0	7.64442	8.13235	-67.779	-20377.4	-143747	-6031.32	-3034.82	500.644	0
511	4	137.636	236.246	-1810.16	-144544	86170.6	-5082.85	347.604	689.852	0	379.507	-254.687	-2091.98	-114853	128110	-30396.7	361.239	254.902	0	10.8125	7.59446	-12.1104	2969.46	-446.212	3032.61	-347.845	-45.1997	0	7.41327	8.18488	-68.6322	-20309.1	-143702	-6003.96	-3007.8	495.912	0
511	5	171.041	225.469	-1895.09	-148439	100738	-7967.52	353.157	688.328	0	385.777	-240.575	-2059.66	-114405	127483	-29971	361.895	255.546	0	10.843	7.56162	-12.3288	2989.08	-467.336	3031.15	-348.906	-42.4472	0	7.2263	8.21088	-69.4326	-20251.4	-143654	-5981.49	-2982.98	491.669	0
511	6	204.083	214.588	-1968.29	-151567	113998	-10762.9	357.917	687.004	0	377.987	-225.957	-2007.65	-112481	123588	-28580.6	361.559	256.026	0	10.8747	7.52688	-12.5806	3006.11	-492.813	3026.91	-350.172	-38.9475	0	7.11772	8.22235	-69.9275	-20211.6	-143618	-5963.92	-2967.81	489.037	0
511	7	235.637	203.952	-2025.17	-153702	125246	-13365.5	361.845	685.896	0	356.946	-212.002	-1941.62	-109402	116987	-26328.8	360.252	256.346	0	10.9047	7.49228	-12.8399	3018.16	-516.403	3021.33	-351.219	-35.0615	0	7.08195	8.23272	-69.9234	-20188.2	-143601	-5948.74	-2967.69	488.719	0
511	8	264.271	193.988	-2062.41	-154694	133912	-15647.3	364.93	685.006	0	324.44	-199.725	-1867.15	-105499	108338	-23373.2	358.023	256.502	0	10.928	7.45651	-13.0617	3023.59	-533.74	3016.73	-351.863	-31.4855	0	7.08623	8.25943	-69.3366	-20172.4	-143608	-5932.78	-2985.17	490.935	0
511	9	288.319	185.13	-2078.33	-154476	139615	-17471.5	367.177	684.327	0	282.955	-189.83	-1789.03	-101075	98308.9	-19902.3	354.951	256.497	0	10.9399	7.4171	-13.2191	3021.75	-544.561	3014.46	-352.195	-28.5889	0	7.1018	8.31089	-68.2264	-20159.7	-143633	-5913.53	-3019.24	495.483	0
512	0	306.074	177.742	-2072.94	-153079	142190	-18711.5	368.594	683.846	0	235.31	-182.631	-1710.87	-96380.9	87516.8	-16113	351.153	256.335	0	10.9351	7.37507	-13.3106	3013.26	-551.6	3014.43	-352.441	-26.3802	0	7.12259	8.37423	-66.822	-20153.6	-143657	-5892.44	-3063.84	501.602	0	291.267	13.9602	-3331.99	-1.65122e+06	910644	-186494	277.235	495.542	0
512	1	316.019	172.094	-2047.95	-150625	141691	-19267.2	369.187	683.549	0	184.295	-178.059	-1635.04	-91604.9	76476.3	-12191.3	346.773	256.026	0	10.9095	7.33589	-13.3385	2999.43	-557.598	3016.07	-352.804	-24.8701	0	7.15435	8.42408	-65.4723	-20157	-143656	-5876.44	-3108.14	507.871	0
512	2	317.033	168.37	-2006.39	-147315	138369	-19077.5	368.964	683.423	0	132.4	-175.73	-1562.79	-86878.7	65576.4	-8300.32	341.961	255.592	0	10.8655	7.30593	-13.301	2980.64	-564.31	3019.06	-353.426	-24.0917	0	7.2022	8.44411	-64.4717	-20166.3	-143612	-5874.28	-3141.52	512.793	0
512	3	308.544	166.666	-1952.08	-143391	132624	-18127	367.94	683.455	0	81.6613	-175.051	-1494.49	-82287.4	55081	-4574.99	336.856	255.06	0	10.8151	7.28902	-13.1952	2956.76	-572.304	3023.28	-354.372	-24.0779	0	7.26707	8.43498	-63.9332	-20173.3	-143526	-5891.82	-3158.93	515.538	0
512	4	290.607	166.974	-1889.11	-139104	124952	-16448	366.143	683.635	0	33.6198	-175.34	-1430	-77880.4	45146.9	-1119.93	331.571	254.462	0	10.7722	7.28665	-13.0212	2930.31	-579.837	3028.48	-355.53	-25.042	0	7.33534	8.40469	-63.8515	-20165.7	-143418	-5930.22	-3160.12	515.823	0
512	5	263.912	169.162	-1821.31	-134681	115879	-14116.5	363.624	683.947	0	-10.6622	-175.933	-1368.89	-73682.7	35851.7	1992.18	326.19	253.827	0	10.7442	7.29974	-12.801	2907.01	-584.041	3034.35	-356.625	-27.0926	0	7.37654	8.36334	-64.1839	-20129.7	-143325	-5985.76	-3147.03	513.626	0
512	6	229.708	172.976	-1751.91	-130302	105915	-11244.8	360.457	684.377	0	-50.5367	-176.283	-1310.66	-69704.9	27222.2	4720.98	320.77	253.183	0	10.7313	7.32922	-12.5904	2891.83	-583.754	3040.6	-357.365	-29.6865	0	7.36358	8.31976	-64.8372	-20065.4	-143276	-6050.13	-3123.78	509.474	0
512	7	189.657	178.055	-1683.34	-126092	95511	-7968.12	356.739	684.906	0	-85.6825	-176.008	-1254.87	-65948.8	19258.7	7055.12	315.347	252.554	0	10.7299	7.3738	-12.4503	2886.12	-579.41	3047.23	-357.538	-31.8116	0	7.2918	8.26675	-65.6988	-19995.3	-143282	-6112.78	-3094.9	504.349	0
512	8	145.653	183.973	-1617.2	-122120	85032.3	-4431.15	352.58	685.514	0	-116.018	-174.906	-1201.19	-62411.3	11951.2	9006.14	309.949	251.958	0	10.7343	7.42764	-12.4071	2888.29	-571.075	3054.9	-357.028	-32.7939	0	7.17862	8.17988	-66.7037	-19949.1	-143332	-6166.57	-3062.78	499.071	0
512	9	99.6448	190.281	-1554.4	-118410	74754.9	-777.676	348.092	686.178	0	-141.626	-172.934	-1149.52	-59086.1	5287.57	10601.7	304.6	251.401	0	10.7384	7.48169	-12.4465	2896.23	-558.308	3064.42	-355.857	-32.6948	0	7.04771	8.04802	-67.7925	-19939.9	-143401	-6211.13	-3029.29	494.132	0
513	0	53.4944	196.551	-1495.35	-114953	64872.6	2856.7	343.383	686.874	0	-162.694	-170.166	-1099.9	-55965.7	-744.128	11879.2	299.323	250.882	0	10.7376	7.52752	-12.5385	2908.14	-541.673	3075.49	-354.201	-31.9369	0	6.91433	7.89943	-68.8391	-19957	-143467	-6249.09	-2998.09	489.907	0	-277.96	73.9161	-2284.91	-1.14524e+06	478593	128942	203.247	502.44	0
513	1	8.86345	202.405	-1440.11	-111722	55513.6	6349.42	338.548	687.579	0	-179.481	-166.75	-1052.55	-53044.7	-6155.95	12879.3	294.151	250.396	0	10.7293	7.56062	-12.6541	2921.82	-524.535	3086.31	-352.452	-30.8987	0	6.78713	7.7881	-69.6867	-19978.1	-143521	-6280.22	-2973.52	486.684	0
513	2	-32.8634	207.529	-1388.53	-108682	46759.3	9594.75	333.675	688.271	0	-192.287	-162.881	-1007.72	-50320.6	-10959.9	13642.2	289.124	249.935	0	10.7107	7.58052	-12.762	2934.72	-513.253	3094.28	-351.217	-29.9574	0	6.67526	7.75856	-70.2098	-19984.4	-143563	-6300.7	-2958.77	484.638	0
513	3	-70.6244	211.685	-1340.34	-105798	38658.4	12507	328.842	688.934	0	-201.433	-158.758	-965.656	-47793.3	-15168.2	14204.2	284.292	249.493	0	10.6803	7.58937	-12.8283	2945.05	-513.548	3097.16	-351.032	-29.5738	0	6.58665	7.82861	-70.3159	-19968.4	-143594	-6306.67	-2956.12	483.982	0
513	4	-103.697	214.721	-1295.18	-103040	31233	15022.5	324.115	689.557	0	-207.251	-154.565	-926.517	-45462.7	-18796.8	14594.8	279.712	249.068	0	10.6408	7.59117	-12.8289	2952.37	-526.361	3094.04	-352.029	-30.1344	0	6.52762	7.99747	-69.9514	-19935.3	-143617	-6297.55	-2967.1	484.987	0
513	5	-131.689	216.572	-1252.74	-100386	24483.8	17100.9	319.544	690.133	0	-210.071	-150.451	-890.413	-43327.8	-21868.6	14836.3	275.44	248.66	0	10.5988	7.5909	-12.7595	2956.97	-547.8	3085.4	-353.933	-31.7462	0	6.50693	8.24967	-69.1525	-19898	-143640	-6277.18	-2991.15	487.741	0
513	6	-154.508	217.235	-1212.72	-97822	18398.9	18723.2	315.172	690.663	0	-210.221	-146.528	-857.382	-41387	-24414	14945.6	271.525	248.271	0	10.5609	7.59321	-12.6329	2958.78	-571.535	3072.76	-356.242	-34.2114	0	6.53373	8.54772	-68.0702	-19869.3	-143676	-6252.93	-3024.7	491.894	0
513	7	-172.296	216.758	-1174.96	-95345.8	12960.6	19889.9	311.031	691.148	0	-208.033	-142.874	-827.423	-39639.2	-26470.6	14936.7	268.008	247.907	0	10.5305	7.60088	-12.4669	2956.78	-591.315	3058.22	-358.431	-37.1707	0	6.61071	8.83909	-66.939	-19852.3	-143735	-6232.49	-3061.24	496.573	0
513	8	-185.37	215.228	-1139.41	-92961.2	8148.25	20618	307.151	691.587	0	-203.843	-139.536	-800.516	-38083.3	-28081.3	14823.3	264.921	247.574	0	10.5103	7.61337	-12.2804	2949.82	-603.739	3044.22	-360.163	-40.2048	0	6.73108	9.0732	-66.0172	-19838.5	-143810	-6220.76	-3092.37	500.505	0
513	9	-194.168	212.77	-1106.12	-90676.8	3938.07	20940	303.56	691.977	0	-198.003	-136.535	-776.648	-36717.1	-29292	14619.6	262.284	247.276	0	10.505	7.62706	-12.0979	2937.81	-609.338	3032.99	-361.367	-42.8364	0	6.87761	9.20392	-65.5071	-19817	-143882	-6219.33	-3110.44	502.516	0
514	0	-199.208	209.537	-1075.25	-88503.5	301.355	20901.9	300.28	692.31	0	-190.879	-133.867	-755.821	-35537.4	-30148.7	14340.8	260.111	247.018	0	10.5205	7.63743	-11.9494	2922.02	-610.861	3025.83	-362.121	-44.5331	0	7.01944	9.18513	-65.4774	-19785.9	-143935	-6227.46	-3112.24	502.18	0	-324.611	78.2197	-1773.74	-885413	274303	179179	145.376	500.895	0
514	1	-201.057	205.706	-1046.99	-86453	-2795.8	20559.5	297.33	692.573	0	-182.846	-131.523	-738.056	-34540.9	-30697	14004.1	258.408	246.8	0	10.5623	7.64047	-11.8611	2904.5	-610.896	3022.85	-362.504	-44.8772	0	7.12583	8.98031	-65.8612	-19751.2	-143968	-6243.37	-3099.94	499.891	0
514	2	-200.307	201.453	-1021.5	-84538	-5391.34	19973.4	294.722	692.758	0	-174.283	-129.496	-723.371	-33725.2	-30983.7	13629.2	257.168	246.622	0	10.633	7.63314	-11.8439	2887.96	-610.321	3023.12	-362.53	-43.8351	0	7.19723	8.58022	-66.5494	-19717.6	-143998	-6264.27	-3077.78	496.285	0
514	3	-197.551	196.946	-998.885	-82771.7	-7526.22	19205.2	292.465	692.864	0	-165.555	-127.782	-711.753	-33087.3	-31053.4	13237.7	256.371	246.487	0	10.7285	7.61616	-11.8967	2874.85	-608.254	3024.97	-362.128	-41.6511	0	7.26006	8.01425	-67.4559	-19689.2	-144040	-6284.13	-3049.33	491.883	0
514	4	-193.364	192.333	-979.156	-81166.7	-9243.64	18314.7	290.56	692.895	0	-156.993	-126.373	-703.135	-32623.5	-30943.9	12850.4	255.992	246.397	0	10.8357	7.59665	-12.0194	2866.31	-603.677	3026.52	-361.225	-38.4742	0	7.32452	7.35539	-68.4941	-19672.8	-144093	-6294.48	-3017.73	487.219	0
514	5	-188.273	187.738	-962.269	-79733.1	-10587.8	17356.2	288.997	692.859	0	-148.867	-125.244	-697.378	-32330.6	-30683.1	12484.5	256.002	246.36	0	10.9372	7.58385	-12.2059	2862.64	-597.001	3026.64	-359.911	-34.5284	0	7.37562	6.70508	-69.545	-19675.2	-144143	-6290.74	-2986.65	482.914	0
514	6	-182.743	183.259	-948.106	-78476.8	-11603.2	16376	287.762	692.772	0	-141.374	-124.355	-694.286	-32206.8	-30288.9	12152.4	256.374	246.388	0	11.0193	7.58188	-12.4247	2864.69	-589.625	3025.15	-358.456	-30.5642	0	7.40064	6.15755	-70.4659	-19701.2	-144177	-6276.1	-2960.05	479.584	0
514	7	-177.158	178.959	-936.49	-77399.9	-12333.3	15409.7	286.83	692.649	0	-134.626	-123.644	-693.626	-32251.6	-29771.7	11860.7	257.078	246.497	0	11.0767	7.58847	-12.6257	2873.01	-582.038	3022.49	-357.1	-27.5532	0	7.39796	5.77625	-71.1223	-19754.6	-144194	-6257.95	-2941.41	477.755	0
514	8	-171.817	174.874	-927.242	-76500.5	-12817.6	14482.1	286.177	692.503	0	-128.657	-123.03	-695.161	-32462.9	-29139.3	11610.4	258.083	246.698	0	11.1105	7.59938	-12.7687	2886.57	-572.627	3019.37	-355.846	-26.0668	0	7.36443	5.58762	-71.417	-19835.9	-144199	-6242.08	-2933.11	477.747	0
514	9	-166.922	171.023	-920.219	-75773.1	-13089.8	13608.5	285.775	692.343	0	-123.42	-122.411	-698.677	-32834	-28400.2	11397.9	259.351	246.995	0	11.1223	7.61253	-12.8329	2903.8	-558.925	3016.44	-354.554	-26.277	0	7.28994	5.58197	-71.3152	-19936.5	-144194	-6229.97	-2935.92	479.555	0
515	0	-162.579	167.415	-915.323	-75208.1	-13176.8	12795.8	285.604	692.166	0	-118.807	-121.678	-703.976	-33352.6	-27564.3	11216.6	260.845	247.378	0	11.1111	7.62796	-12.8149	2923.86	-540.609	3014.14	-353.186	-28.1606	0	7.16552	5.72749	-70.868	-20042.9	-144177	-6218.82	-2948.44	482.821	0	-233.333	54.8858	-1746.7	-854072	266411	128583	145.616	490.065	0
515	1	-158.812	164.043	-912.479	-74792.6	-13100.3	12044	285.643	691.966	0	-114.663	-120.726	-710.859	-34001.5	-26643.2	11058.1	262.52	247.832	0	11.0742	7.64488	-12.7278	2945.96	-520.323	3012.63	-351.881	-31.4586	0	6.99754	5.99028	-70.2095	-20143.6	-144146	-6203.76	-2967.09	486.907	0
515	2	-155.584	160.887	-911.581	-74511.4	-12878.1	11348.9	285.873	691.739	0	-110.823	-119.48	-719.076	-34759.6	-25648.9	10913	264.331	248.339	0	11.0104	7.659	-12.5923	2968.51	-501.584	3011.96	-350.833	-35.7409	0	6.81359	6.3438	-69.4979	-20226.1	-144110	-6181.95	-2987.59	491.031	0
515	3	-152.821	157.912	-912.479	-74349	-12524.4	10704.4	286.274	691.48	0	-107.131	-117.905	-728.315	-35602.9	-24592.8	10772.9	266.233	248.884	0	10.9222	7.66352	-12.4264	2989.45	-488.03	3012.18	-350.274	-40.5723	0	6.64626	6.76549	-68.8272	-20276.5	-144080	-6155.32	-3007.35	494.601	0
515	4	-150.422	155.079	-914.991	-74290.9	-12050.1	10104.9	286.83	691.193	0	-103.456	-116.01	-738.22	-36505.3	-23486.2	10631.2	268.185	249.451	0	10.8175	7.65483	-12.248	3006.97	-483.565	3013.38	-350.481	-45.5062	0	6.51044	7.22775	-68.1951	-20286.6	-144058	-6129.16	-3026.44	497.479	0
515	5	-148.271	152.355	-918.901	-74322.6	-11464.4	9546.75	287.524	690.882	0	-99.6984	-113.84	-748.406	-37440.2	-22342	10483.6	270.147	250.027	0	10.7096	7.63562	-12.0816	3020.65	-490.039	3016.02	-351.561	-50.0206	0	6.40177	7.69166	-67.5564	-20258.1	-144039	-6107.73	-3046.13	499.869	0
515	6	-146.242	149.715	-923.967	-74429.6	-10774.2	9026.73	288.339	690.554	0	-95.7907	-111.469	-758.486	-38380.6	-21174.9	10328.1	272.083	250.602	0	10.613	7.61084	-11.957	3031.71	-505.332	3020.84	-353.262	-53.5509	0	6.3113	8.11281	-66.896	-20203	-144025	-6091.46	-3066.96	502.006	0
515	7	-144.211	147.141	-929.929	-74597.3	-9985.94	8541.11	289.262	690.218	0	-91.6984	-108.984	-768.102	-39300.8	-20000.8	10164.6	273.961	251.166	0	10.5382	7.583	-11.8979	3042.35	-525.123	3028.13	-355.136	-55.7055	0	6.24092	8.46073	-66.2517	-20142.6	-144025	-6077.49	-3087.91	504.031	0
515	8	-142.055	144.621	-936.54	-74812.2	-9107.32	8084.05	290.276	689.882	0	-87.4176	-106.47	-776.958	-40177.2	-18836.1	9994.22	275.757	251.711	0	10.4896	7.5522	-11.9021	3054.24	-544.71	3037.48	-356.766	-56.6147	0	6.20627	8.73277	-65.6804	-20103	-144051	-6062.02	-3107.22	506.073	0
515	9	-139.668	142.149	-943.589	-75061.2	-8148.95	7646.42	291.364	689.549	0	-82.968	-103.992	-784.828	-40990.2	-17695.7	9818.35	277.453	252.228	0	10.4663	7.51755	-11.9414	3066.92	-559.092	3048.02	-357.82	-56.8318	0	6.21663	8.93816	-65.2144	-20104.2	-144098	-6044.02	-3123.61	508.278	0
516	0	-136.954	139.731	-950.921	-75332.4	-7122.25	7216.54	292.51	689.22	0	-78.3846	-101.595	-791.559	-41722.9	-16595.4	9639.16	279.035	252.71	0	10.4658	7.47726	-11.991	3077.45	-564.896	3058.37	-358.11	-56.6459	0	6.26335	9.06965	-64.885	-20149.4	-144142	-6028.44	-3135.5	510.54	0	-159.68	54.7206	-1861.56	-910256	318531	92884.3	166.547	489.974	0
516	1	-133.842	137.396	-958.43	-75615.8	-6037.94	6783.65	293.7	688.896	0	-73.7158	-99.3001	-797.058	-42361.6	-15551.9	9458.95	280.488	253.148	0	10.4875	7.4307	-12.0476	3082.25	-562.913	3067.11	-357.724	-55.8394	0	6.33777	9.10382	-64.7856	-20223.2	-144159	-6025.09	-3139.18	512.156	0
516	2	-130.287	135.195	-966.018	-75903.9	-4907.79	6341.56	294.92	688.574	0	-69.0275	-97.1255	-801.252	-42895.8	-14581.2	9279.32	281.802	253.536	0	10.5309	7.38296	-12.1105	3079.72	-556.988	3073.79	-356.992	-54.3015	0	6.44171	9.02905	-65.0367	-20299	-144146	-6043.19	-3130.38	512.117	0
516	3	-126.275	133.192	-973.551	-76191	-3745.79	5889.35	296.152	688.261	0	-64.4012	-95.0932	-804.078	-43318	-13696.8	9101.51	282.966	253.873	0	10.5903	7.34469	-12.163	3070.85	-550.974	3079.23	-356.299	-52.4741	0	6.57778	8.86876	-65.6777	-20349.4	-144115	-6085.89	-3108.28	509.838	0
516	4	-121.827	131.449	-980.864	-76472.2	-2566.91	5430.1	297.383	687.964	0	-59.9263	-93.2338	-805.499	-43624.1	-12911.8	8927.19	283.97	254.158	0	10.6525	7.3259	-12.177	3057.75	-547.268	3084.76	-355.943	-51.1072	0	6.74364	8.67815	-66.6447	-20356.6	-144089	-6149.37	-3076.05	505.449	0
516	5	-116.993	130.019	-987.783	-76743.3	-1385.88	4969.89	298.597	687.693	0	-55.6888	-91.5805	-805.508	-43813.2	-12236.8	8758.35	284.809	254.392	0	10.7032	7.33004	-12.1265	3042.57	-546.764	3091.37	-356.088	-50.9014	0	6.93158	8.51693	-67.7972	-20317.5	-144082	-6225.81	-3039.19	499.681	0
516	6	-111.851	128.939	-994.145	-76999.9	-217.56	4517.66	299.781	687.453	0	-51.7635	-90.1614	-804.123	-43887	-11677.4	8596.58	285.478	254.577	0	10.7352	7.35341	-11.9995	3026.83	-548.634	3099.3	-356.721	-52.2461	0	7.12798	8.42329	-68.92	-20243	-144094	-6304.75	-3004.74	493.718	0
516	7	-106.504	128.23	-999.807	-77237.4	921.585	4084.78	300.922	687.252	0	-48.2103	-88.9942	-801.384	-43849.4	-11233.5	8442.11	285.982	254.717	0	10.7515	7.38783	-11.8097	3010.93	-550.021	3108.14	-357.574	-54.9528	0	7.3179	8.40386	-69.7754	-20152.7	-144118	-6374.46	-2979.45	488.823	0
516	8	-101.07	127.906	-1004.65	-77452.1	2012.23	3683.99	302.003	687.094	0	-45.0704	-88.0825	-797.363	-43707.2	-10899.4	8293.68	286.331	254.815	0	10.7597	7.42316	-11.5953	2994.59	-547.886	3116.84	-358.251	-58.2589	0	7.49269	8.43105	-70.2243	-20069.8	-144149	-6425.92	-2966.69	485.796	0
516	9	-95.6729	127.978	-1008.61	-77641.1	3033.03	3328.3	303.007	686.979	0	-42.3637	-87.4136	-792.197	-43469.8	-10665.6	8149.74	286.537	254.872	0	10.7668	7.45053	-11.3981	2977.38	-542.148	3123.55	-358.565	-61.2164	0	7.64717	8.45321	-70.2782	-20012.2	-144190	-6456.74	-2965.7	484.756	0
517	0	-90.4438	128.459	-1011.67	-77802.6	3964.21	3030.47	303.919	686.905	0	-40.0898	-86.958	-786.096	-43149	-10520.1	8009.86	286.617	254.89	0	10.7777	7.46521	-11.2422	2958.62	-535.459	3125.82	-358.629	-63.1706	0	7.76825	8.42334	-70.0374	-19986.1	-144240	-6471.34	-2973.47	485.363	0	-93.9584	65.0672	-1851.37	-920063	317656	62834.1	168.676	498.268	0
[truncated: 1,121 more rows]
[truncated: 231 more columns]
