# Supplementary material for: Independent effects of mental fatigue and drop height on drop jump performance in American football athletes: an exploration of central-peripheral interaction
Source: PeerJ. 2026 Jan 13;14:e20574. doi: 10.7717/peerj.20574 (PMC12810397; doi:10.7717/peerj.20574)
Supplement: Supplemental Information 1 [file peerj-14-20574-s001.zip › data/1/7/C-DJ-40-02.csv]

Devices
1000
		Force1 - Force			Force1 - Moment			Force1 - CoP			Force2 - Force			Force2 - Moment			Force2 - CoP			Imported AMTI 400600 V1.00 #3 - Force			Imported AMTI 400600 V1.00 #3 - Moment			Imported AMTI 400600 V1.00 #3 - CoP			Imported AMTI 400600 V1.00 #4 - Force			Imported AMTI 400600 V1.00 #4 - Moment			Imported AMTI 400600 V1.00 #4 - CoP			Combined Force			Combined Moment			Combined CoP
Frame	Sub Frame	Fx	Fy	Fz	Mx	My	Mz	Cx	Cy	Cz	Fx	Fy	Fz	Mx	My	Mz	Cx	Cy	Cz	Fx	Fy	Fz	Mx	My	Mz	Cx	Cy	Cz	Fx	Fy	Fz	Mx	My	Mz	Cx	Cy	Cz	Fx	Fy	Fz	Mx	My	Mz	Cx	Cy	Cz
		N	N	N	N.mm	N.mm	N.mm	mm	mm	mm	N	N	N	N.mm	N.mm	N.mm	mm	mm	mm	N	N	N	N.mm	N.mm	N.mm	mm	mm	mm	N	N	N	N.mm	N.mm	N.mm	mm	mm	mm	N	N	N	N.mm	N.mm	N.mm	mm	mm	mm
532	0	2.71533e-08	-1.14248e-08	5.70482e-08	1.24912e-06	4.41997e-06	3.35017e-07	300	610	0	-1.07024e-12	-3.56032e-13	-3.05268e-12	-4.46448e-11	-2.03532e-10	2.44784e-11	300	200	0	10.9331	7.69461	-13.0401	2961.24	-491.686	3012.64	-348.706	-27.0875	0	7.85936	7.66656	-59.2756	-19331	-143660	-5797.28	-3337.59	526.121	0	18.7178	15.4166	-74.9327	-31512.2	-204866	-16170.2	-2734	420.54	0
532	1	3.62799e-08	-1.35989e-08	7.12741e-08	1.35678e-06	5.28093e-06	2.49797e-07	300	610	0	-1.79962e-12	-5.61776e-13	-4.76726e-12	-6.48866e-11	-3.25879e-10	3.99915e-11	300	200	0	10.87	7.61707	-13.011	2976.47	-485.929	3011.37	-348.348	-28.7658	0	8.25692	7.7754	-59.7306	-19266.1	-143656	-5825.14	-3319.07	522.549	0
532	2	4.46303e-08	-1.45603e-08	8.12371e-08	1.26268e-06	5.6833e-06	4.97754e-08	300	610	0	-2.69504e-12	-8.03128e-13	-6.76082e-12	-8.66375e-11	-4.71097e-10	5.86802e-11	300	200	0	10.7999	7.55182	-12.9556	2992.03	-487.013	3012.28	-348.591	-30.9445	0	8.48253	7.81275	-60.3307	-19262.8	-143656	-5865.38	-3295.14	519.287	0
532	3	4.98992e-08	-1.32131e-08	8.17198e-08	8.3718e-07	5.2046e-06	-3.08439e-07	300	610	0	-3.69356e-12	-1.05637e-12	-8.82622e-12	-1.06503e-10	-6.25983e-10	7.90168e-11	300	200	0	10.7335	7.50428	-12.9103	3006.8	-489.681	3015.81	-348.929	-32.8986	0	8.57955	7.82567	-60.9878	-19315.2	-143657	-5922.16	-3269.5	516.707	0
532	4	4.87159e-08	-8.13001e-09	6.56134e-08	-7.64877e-08	3.29277e-06	-8.67514e-07	300	610	0	-4.66435e-12	-1.27776e-12	-1.05883e-11	-1.18969e-10	-7.65566e-10	9.80024e-11	300	200	0	10.6816	7.47597	-12.9047	3020.72	-490.233	3020.75	-348.989	-34.0792	0	8.60263	7.86265	-61.6737	-19405.1	-143663	-5991.61	-3243.4	514.641	0
532	5	3.65558e-08	2.39677e-09	2.3994e-08	-1.64975e-06	-7.15242e-07	-1.66001e-06	300	610	0	-5.3856e-12	-1.39787e-12	-1.14573e-11	-1.15981e-10	-8.49586e-10	1.10701e-10	300	200	0	10.6505	7.46314	-12.9544	3033.85	-487.3	3025.18	-348.616	-34.1936	0	8.59545	7.94168	-62.3842	-19506.3	-143676	-6062.19	-3217.08	512.681	0
532	6	7.82564e-09	2.02088e-08	-5.33693e-08	-4.04398e-06	-7.53798e-06	-2.69415e-06	300	610	0	-5.52326e-12	-1.3169e-12	-1.0593e-11	-8.67331e-11	-8.19547e-10	1.09833e-10	300	200	0	10.6417	7.46088	-13.0568	3045.03	-481.254	3028.34	-347.859	-33.2136	0	8.58233	8.04733	-63.1293	-19591.9	-143697	-6120.1	-3190.24	510.346	0
532	7	-4.37669e-08	4.69981e-08	-1.76858e-07	-7.36964e-06	-1.78415e-05	-3.93413e-06	300	610	0	-4.61736e-12	-9.02985e-13	-6.89302e-12	-1.78781e-11	-5.97354e-10	8.55462e-11	300	200	0	10.654	7.46591	-13.1843	3052.74	-472.536	3031	-346.841	-31.5433	0	8.5755	8.15572	-63.9092	-19641.7	-143727	-6156.75	-3162.93	507.338	0
532	8	-1.24425e-07	8.38465e-08	-3.54966e-07	-1.16257e-05	-3.20624e-05	-5.275e-06	300	610	0	-2.08426e-12	4.16865e-15	9.71587e-13	1.05587e-10	-8.70284e-11	2.5566e-11	300	200	0	10.6861	7.47638	-13.2861	3056.53	-460.635	3033.93	-345.671	-30.0553	0	8.58531	8.26082	-64.6849	-19647.7	-143762	-6172.53	-3136.5	503.745	0
532	9	-2.3891e-07	1.30549e-07	-5.91137e-07	-1.66173e-05	-5.0148e-05	-6.51329e-06	300	610	0	2.75371e-12	1.5811e-12	1.44489e-11	2.98432e-10	8.18616e-10	-8.40576e-11	300	200	0	10.7369	7.49283	-13.3137	3057.48	-444.372	3036.89	-344.377	-29.6502	0	8.61819	8.38131	-65.4183	-19613.6	-143794	-6174.02	-3112.07	499.818	0
533	0	-3.8849e-07	1.84707e-07	-8.79323e-07	-2.18534e-05	-7.12048e-05	-7.31639e-06	300	610	0	1.05972e-11	3.99595e-12	3.48934e-11	5.71959e-10	2.22403e-09	-2.57293e-10	300	200	0	10.8027	7.51719	-13.2562	3057.5	-422.598	3039.55	-342.879	-30.6458	0	8.66072	8.53928	-66.0985	-19552.9	-143817	-6166.56	-3089.8	495.814	0	18.7178	15.4166	-74.9327	-31512.2	-204866	-16170.2	-2734	420.54	0
533	1	-5.68091e-07	2.406e-07	-1.19822e-06	-2.64286e-05	-9.30631e-05	-7.19604e-06	300	610	0	2.20418e-11	7.36742e-12	6.32164e-11	9.29094e-10	4.20725e-09	-5.05243e-10	300	200	0	10.8744	7.54771	-13.1471	3058.02	-395.858	3042.61	-341.11	-32.6008	0	8.67604	8.72871	-66.7245	-19485.4	-143828	-6149.34	-3069.56	492.028	0
533	2	-7.62665e-07	2.87922e-07	-1.50439e-06	-2.89059e-05	-0.000111783	-5.4945e-06	300	610	0	3.73764e-11	1.17036e-11	9.93691e-11	1.35759e-09	6.78418e-09	-8.31728e-10	300	200	0	10.9424	7.57832	-13.0364	3059.39	-368.333	3047.03	-339.254	-34.6803	0	8.62763	8.91496	-67.2801	-19431.8	-143832	-6118.44	-3051.81	488.819	0
533	3	-9.42934e-07	3.10522e-07	-1.72496e-06	-2.72205e-05	-0.000121161	-1.39569e-06	300	610	0	5.6297e-11	1.68185e-11	1.41643e-10	1.82134e-09	9.85937e-09	-1.2271e-09	300	200	0	11	7.60353	-12.9607	3061.27	-346.874	3052.33	-337.764	-36.1965	0	8.50369	9.06514	-67.6849	-19406.7	-143840	-6073.05	-3039.14	486.721	0
533	4	-1.06094e-06	2.85439e-07	-1.75088e-06	-1.86444e-05	-0.000112348	6.0227e-06	300	610	0	7.75311e-11	2.22272e-11	1.85797e-10	2.25025e-09	1.31635e-08	-1.66031e-09	300	200	0	11.0421	7.62068	-12.9295	3063.44	-337.044	3056.84	-337.068	-36.9342	0	8.31713	9.16136	-67.8022	-19415.2	-143870	-6017.73	-3035.9	486.35	0
533	5	-1.04618e-06	1.82622e-07	-1.43291e-06	1.3786e-07	-7.37234e-05	1.76764e-05	300	610	0	9.83857e-11	2.70252e-11	2.24065e-10	2.52963e-09	1.61806e-08	-2.06949e-09	300	200	0	11.065	7.62892	-12.9349	3065.91	-340.356	3059.88	-337.313	-37.0263	0	8.08987	9.1894	-67.554	-19452.6	-143933	-5960.52	-3044.63	487.957	0
533	6	-8.03566e-07	-3.40739e-08	-5.82719e-07	3.27769e-05	8.74393e-06	3.428e-05	300	610	0	1.14256e-10	2.97661e-11	2.44161e-10	2.49097e-09	1.80729e-08	-2.35203e-09	300	200	0	11.0667	7.62889	-12.9687	3068.07	-354.53	3062.42	-338.337	-36.5746	0	7.8436	9.13589	-66.996	-19510.2	-144030	-5910.09	-3063.82	491.214	0
533	7	-2.14964e-07	-4.03903e-07	1.01683e-06	8.27485e-05	0.000150364	5.60498e-05	300	610	0	1.18166e-10	2.8361e-11	2.28483e-10	1.90721e-09	1.76165e-08	-2.35571e-09	300	200	0	11.0471	7.62215	-13.0238	3068.16	-374.736	3065.79	-339.773	-35.581	0	7.60394	8.99197	-66.2395	-19580.1	-144154	-5874.29	-3090.25	495.595	0
533	8	8.53355e-07	-9.63384e-07	3.58803e-06	0.000152504	0.000365501	8.22907e-05	300	610	0	1.00463e-10	2.00359e-11	1.53834e-10	4.96387e-10	1.31696e-08	-1.87361e-09	300	200	0	11.0083	7.60979	-13.0795	3065.06	-395.965	3070.19	-341.274	-34.3415	0	7.39922	8.75279	-65.3582	-19657.9	-144291	-5859.73	-3121.7	500.771	0
533	9	2.5345e-06	-1.7367e-06	7.31603e-06	0.000242203	0.000663891	0.000110867	300	610	0	4.88397e-11	1.40161e-12	-7.90018e-12	-2.06036e-09	2.70422e-09	-6.46593e-10	300	200	0	10.9555	7.59281	-13.0927	3060.4	-416.01	3074.32	-342.774	-33.7482	0	7.24751	8.43119	-64.4181	-19738.4	-144425	-5870	-3156	506.411	0
534	0	4.93291e-06	-2.72159e-06	1.2283e-05	0.000347991	0.00104521	0.000137578	300	610	0	-5.10747e-11	-3.12993e-11	-2.87563e-10	-6.08e-09	-1.60587e-08	1.62162e-09	300	200	0	10.8953	7.57385	-13.0176	3057.95	-435.173	3076.32	-344.429	-34.9084	0	7.15357	8.0718	-63.532	-19814	-144545	-5902.48	-3189.15	511.874	0	18.3836	15.8189	-77.7	-32264.1	-208050	-16491.7	-2677.6	415.24	0
534	1	8.0815e-06	-3.87021e-06	1.83748e-05	0.000459825	0.00149168	0.000155508	300	610	0	-2.14263e-10	-8.16849e-11	-7.14344e-10	-1.18105e-08	-4.53626e-08	5.23039e-09	300	200	0	10.8344	7.55669	-12.849	3060.58	-453.349	3075	-346.283	-38.1962	0	7.11336	7.73662	-62.816	-19880.4	-144641	-5947.6	-3216.62	516.487	0
534	2	1.18819e-05	-5.06544e-06	2.51598e-05	0.000558982	0.0019589	0.000154446	300	610	0	-4.53661e-10	-1.52381e-10	-1.3085e-09	-1.93283e-08	-8.69236e-08	1.04225e-08	300	200	0	10.7795	7.54426	-12.643	3068.1	-468.578	3070.48	-348.062	-42.6723	0	7.1039	7.48057	-62.3455	-19942.9	-144704	-5992.75	-3235	519.876	0
534	3	1.60281e-05	-6.09388e-06	3.17437e-05	0.000615531	0.00236531	0.000120572	300	610	0	-7.75967e-10	-2.43742e-10	-2.07057e-09	-2.83959e-08	-1.41185e-07	1.72916e-08	300	200	0	10.7352	7.53801	-12.4757	3077.77	-477.462	3063.99	-349.271	-46.7013	0	7.08451	7.33459	-62.1831	-20011	-144718	-6028.15	-3241.29	521.807	0
534	4	1.99157e-05	-6.61895e-06	3.66122e-05	0.000586245	0.0025817	3.66535e-05	300	610	0	-1.17564e-09	-3.52101e-10	-2.96666e-09	-3.82785e-08	-2.06283e-07	2.56534e-08	300	200	0	10.7035	7.53866	-12.3826	3086.21	-476.54	3056.69	-349.485	-49.2382	0	7.03378	7.29429	-62.3973	-20091.5	-144681	-6050.76	-3232.71	521.993	0
534	5	2.25474e-05	-6.15966e-06	3.74879e-05	0.000413742	0.00242269	-0.000116905	300	610	0	-1.62699e-09	-4.67554e-10	-3.91002e-09	-4.75296e-08	-2.76731e-07	3.48771e-08	300	200	0	10.6854	7.54685	-12.3448	3090.99	-464.49	3049.04	-348.626	-50.3881	0	6.97199	7.32791	-63.0238	-20182.2	-144604	-6063.9	-3208.43	520.231	0
534	6	2.24493e-05	-4.08353e-06	3.12372e-05	2.79147e-05	0.00164376	-0.000359744	300	610	0	-2.07464e-09	-5.71403e-10	-4.73998e-09	-5.37638e-08	-3.41876e-07	4.36874e-08	300	200	0	10.6833	7.56313	-12.3203	3091.49	-443.414	3041.06	-346.99	-50.9263	0	6.93817	7.39997	-64.0159	-20269.4	-144502	-6072.48	-3171.29	516.632	0
534	7	1.76233e-05	3.74226e-07	1.3888e-05	-0.000648934	-5.18879e-05	-0.00070751	300	610	0	-2.42301e-09	-6.33538e-10	-5.20061e-09	-5.3458e-08	-3.84286e-07	4.99518e-08	300	200	0	10.6989	7.58614	-12.2796	3088.74	-417.626	3033.03	-345.01	-51.5338	0	6.9631	7.48148	-65.2148	-20335.4	-144389	-6079	-3128.06	511.821	0
534	8	5.57519e-06	8.0499e-06	-1.91669e-05	-0.0016916	-0.00299032	-0.00116566	300	610	0	-2.52648e-09	-6.10232e-10	-4.92334e-09	-4.18408e-08	-3.78363e-07	5.0489e-08	300	200	0	10.7315	7.61075	-12.2225	3083.67	-391.976	3025.75	-343.07	-52.2941	0	7.05822	7.54478	-66.3893	-20368.1	-144272	-6084.77	-3087.12	506.798	0
534	9	-1.6536e-05	1.97308e-05	-7.26841e-05	-0.0031543	-0.00748099	-0.00172079	300	610	0	-2.18253e-09	-4.43157e-10	-3.42015e-09	-1.29589e-08	-2.89601e-07	4.09536e-08	300	200	0	10.7771	7.62977	-12.1707	3075.46	-371.512	3020.11	-341.525	-52.6939	0	7.21209	7.56496	-67.3543	-20362.6	-144158	-6092.67	-3054.29	502.321	0
535	0	-5.15644e-05	3.59555e-05	-0.000150693	-0.00504425	-0.0137402	-0.00232948	300	610	0	-1.13173e-09	-6.06703e-11	-9.64782e-11	3.99619e-08	-7.51658e-08	1.58765e-08	300	200	0	10.8286	7.63684	-12.149	3062.27	-360.62	3016.62	-340.683	-52.0588	0	7.3983	7.5323	-68.0641	-20317.6	-144053	-6106.74	-3030.43	498.507	0	18.5921	15.0971	-81.9193	-33339.7	-211539	-16092.5	-2582.28	406.982	0
535	1	-0.000101796	5.6719e-05	-0.000255124	-0.00728539	-0.0217775	-0.00290511	300	610	0	9.3058e-10	6.1716e-10	5.70432e-09	1.23719e-07	3.13383e-07	-3.10317e-08	300	200	0	10.8764	7.62671	-12.1749	3044.1	-361.062	3015.85	-340.656	-50.0306	0	7.59169	7.4603	-68.5991	-20237.2	-143964	-6128.76	-3012.62	495.007	0
535	2	-0.000168054	8.10708e-05	-0.000383854	-0.00967262	-0.0312406	-0.00330387	300	610	0	4.32455e-09	1.66812e-09	1.46106e-08	2.43741e-07	9.24193e-07	-1.06183e-07	300	200	0	10.9134	7.59691	-12.2541	3023.95	-371.258	3018.71	-341.297	-46.7696	0	7.77836	7.38021	-69.0848	-20129.4	-143888	-6155.79	-2996.77	491.372	0
535	3	-0.000248445	0.000106614	-0.000528154	-0.0118189	-0.0412214	-0.00331232	300	610	0	9.33083e-09	3.15012e-09	2.70715e-08	4.0195e-07	1.79491e-06	-2.14874e-07	300	200	0	10.9381	7.55177	-12.3775	3005.7	-387.423	3025.49	-342.301	-42.8367	0	7.94986	7.32752	-69.6039	-20004.1	-143814	-6181.59	-2980.18	487.399	0
535	4	-0.00033675	0.000128933	-0.00066961	-0.0131011	-0.0500329	-0.00264016	300	610	0	1.61033e-08	5.0745e-09	4.31306e-08	5.93767e-07	2.93714e-06	-3.59359e-07	300	200	0	10.9528	7.50162	-12.5214	2992.26	-405.106	3035.35	-343.353	-38.9709	0	8.08833	7.32451	-70.1402	-19878.6	-143737	-6200.06	-2963.28	483.412	0
535	5	-0.000420506	0.000141015	-0.000776788	-0.0126144	-0.0549835	-0.0009236	300	610	0	2.45431e-08	7.36925e-09	6.21181e-08	8.04265e-07	4.31472e-06	-5.36141e-07	300	200	0	10.9601	7.45799	-12.6558	2985.5	-420.769	3046.73	-344.247	-35.9007	0	8.1686	7.36592	-70.5926	-19776.7	-143662	-6207.06	-2949.08	480.153	0
535	6	-0.000478983	0.000132788	-0.00080212	-0.00915215	-0.0521921	0.0022535	300	610	0	3.4133e-08	9.83234e-09	8.22615e-08	1.0036e-06	5.816e-06	-7.32437e-07	300	200	0	10.9623	7.431	-12.7553	2986.39	-433.061	3057.86	-344.951	-34.1291	0	8.17838	7.42715	-70.8525	-19717.1	-143598	-6201.49	-2940.72	478.284	0
535	7	-0.000481365	9.09434e-05	-0.000679848	-0.00123249	-0.0365144	0.00731205	300	610	0	4.37345e-08	1.20774e-08	1.00238e-07	1.14219e-06	7.22109e-06	-9.21968e-07	300	200	0	10.959	7.42738	-12.8053	2994.28	-442.754	3067.04	-345.576	-33.8314	0	8.12616	7.48697	-70.8757	-19705.7	-143555	-6186.42	-2939.45	478.032	0
535	8	-0.000385691	-6.95016e-07	-0.000326206	0.0127976	-0.00167466	0.014594	300	610	0	5.13651e-08	1.34779e-08	1.10719e-07	1.14638e-06	8.16754e-06	-1.06043e-06	300	200	0	10.9454	7.44519	-12.7981	3006.44	-451.637	3072.93	-346.289	-34.9119	0	8.02834	7.53895	-70.6908	-19736.8	-143533	-6168.12	-2944.44	479.199	0
535	9	-0.000139307	-0.000159936	0.000356519	0.034546	0.0592686	0.0242331	300	610	0	5.39854e-08	1.31187e-08	1.05988e-07	9.15958e-07	8.12001e-06	-1.08136e-06	300	200	0	10.9147	7.47274	-12.7389	3018.99	-461.573	3074.28	-347.233	-36.9903	0	7.89807	7.5909	-70.3616	-19794.2	-143528	-6153.07	-2953.86	481.321	0
536	0	0.00031811	-0.000403734	0.00147004	0.0652089	0.152976	0.035973	300	610	0	4.73483e-08	9.77374e-09	7.57821e-08	3.25246e-07	6.35353e-06	-8.93519e-07	300	200	0	10.8615	7.49823	-12.6504	3029.31	-473.984	3070.15	-348.468	-39.4632	0	7.75023	7.66076	-69.968	-19856.2	-143538	-6146.76	-2965.48	483.791	0	18.598	15.0954	-81.909	-33333.3	-211541	-16096.7	-2582.64	406.955	0
536	1	0.00104772	-0.000744047	0.00310192	0.105018	0.284236	0.0489324	300	610	0	2.5986e-08	1.92912e-09	7.53068e-09	-7.69612e-07	1.96363e-06	-3.81532e-07	300	200	0	10.7882	7.51901	-12.5544	3037.18	-489.101	3060.97	-349.959	-41.9219	0	7.60567	7.77011	-69.6113	-19908.5	-143568	-6154.41	-2976.43	485.995	0
536	2	0.00209946	-0.00118166	0.00529699	0.15248	0.453594	0.0613255	300	610	0	-1.65576e-08	-1.21149e-08	-1.12739e-07	-2.51428e-06	-6.07882e-06	5.88073e-07	300	200	0	10.7086	7.53839	-12.4551	3043.65	-505.047	3048.91	-351.55	-44.3704	0	7.48398	7.93351	-69.4087	-19949.8	-143620	-6178.97	-2983.2	487.425	0
536	3	0.00349336	-0.00169774	0.00801641	0.203411	0.654095	0.0701637	300	610	0	-8.71192e-08	-3.40291e-08	-2.98544e-07	-5.02738e-06	-1.88063e-05	2.15254e-06	300	200	0	10.6427	7.55716	-12.3598	3049.71	-518.683	3036.62	-352.965	-46.7432	0	7.40089	8.14274	-69.4616	-19986.4	-143688	-6216.88	-2982.59	487.734	0
536	4	0.00519334	-0.00224331	0.0110839	0.249813	0.867184	0.0709864	300	610	0	-1.9178e-07	-6.50875e-08	-5.59801e-07	-8.35584e-06	-3.70432e-05	4.42722e-06	300	200	0	10.6067	7.57217	-12.295	3055.65	-527.99	3025.95	-353.943	-48.5271	0	7.3741	8.35911	-69.7814	-20024.7	-143759	-6257.97	-2974.14	486.964	0
536	5	0.00707316	-0.00272702	0.0141207	0.278717	1.05798	0.057697	300	610	0	-3.34045e-07	-1.0561e-07	-8.98118e-07	-1.24122e-05	-6.10808e-05	7.46546e-06	300	200	0	10.6082	7.57944	-12.2811	3060.67	-532.472	3018.15	-354.357	-49.2171	0	7.41922	8.5294	-70.2396	-20069.2	-143823	-6290.55	-2961.6	485.724	0
536	6	0.00887597	-0.00300283	0.0164744	0.271192	1.17044	0.0226188	300	610	0	-5.12215e-07	-1.5419e-07	-1.30031e-06	-1.68936e-05	-9.02227e-05	1.12017e-05	300	200	0	10.6476	7.57586	-12.3071	3063.03	-530.921	3014.83	-354.139	-48.8828	0	7.52659	8.61829	-70.6428	-20119.4	-143869	-6306.05	-2950.56	484.805	0
536	7	0.010171	-0.00285986	0.0171519	0.201868	1.12334	-0.0430824	300	610	0	-7.15886e-07	-2.0671e-07	-1.73018e-06	-2.11847e-05	-0.000122199	1.53773e-05	300	200	0	10.7185	7.56042	-12.3431	3060.84	-520.316	3017.79	-353.154	-47.9794	0	7.64298	8.63062	-70.8709	-20166.5	-143884	-6301.16	-2944.23	484.553	0
536	8	0.0103142	-0.00201816	0.0147736	0.039435	0.80846	-0.148421	300	610	0	-9.21676e-07	-2.55192e-07	-2.11908e-06	-2.42553e-05	-0.000152476	1.9451e-05	300	200	0	10.8088	7.53498	-12.3691	3052.28	-497.623	3027.9	-351.231	-46.7668	0	7.68671	8.59953	-70.9227	-20194.7	-143854	-6278.38	-2942.33	484.742	0
536	9	0.00842459	-0.000135715	0.00757352	-0.251259	0.0931579	-0.300857	300	610	0	-1.08848e-06	-2.86599e-07	-2.35605e-06	-2.45661e-05	-0.000173517	2.25029e-05	300	200	0	10.9024	7.50252	-12.3842	3036.3	-462.369	3044.56	-348.336	-45.1761	0	7.59075	8.54975	-70.8389	-20190	-143776	-6245.14	-2943.62	485.014	0
537	0	0.00339101	0.00316653	-0.00651995	-0.704754	-1.17027	-0.503598	300	610	0	-1.15288e-06	-2.81793e-07	-2.27965e-06	-2.00124e-05	-0.000174132	2.31447e-05	300	200	0	10.9839	7.46406	-12.3961	3014.22	-417.271	3066.03	-344.661	-43.1584	0	7.34415	8.47613	-70.638	-20148.7	-143661	-6210.72	-2947.77	485.239	0	17.5887	15.4079	-82.5842	-33621.6	-211715	-16154.4	-2563.69	407.141	0
537	1	-0.00606696	0.00825341	-0.0296804	-1.34737	-3.12505	-0.751792	300	610	0	-1.02583e-06	-2.14999e-07	-1.67405e-06	-7.94257e-06	-0.000139092	1.94615e-05	300	200	0	11.0423	7.41807	-12.4134	2989.79	-367.533	3089.31	-340.608	-40.8524	0	6.99444	8.35804	-70.3534	-20080.5	-143522	-6182.37	-2954.02	485.423	0
537	2	-0.0212589	0.0153894	-0.0638082	-2.18565	-5.87692	-1.02757	300	610	0	-5.92124e-07	-5.4244e-08	-2.73597e-07	1.46973e-05	-4.93058e-05	9.01968e-06	300	200	0	11.0732	7.3652	-12.4415	2967.03	-320.967	3110.11	-336.798	-38.4786	0	6.61203	8.18317	-70.0735	-20004.3	-143365	-6163.17	-2959.92	485.476	0
537	3	-0.0432736	0.0246098	-0.109934	-3.19043	-9.44452	-1.29415	300	610	0	2.84992e-07	2.36603e-07	2.21891e-06	5.10266e-05	0.000117082	-1.10118e-05	300	200	0	11.0769	7.3135	-12.4681	2948.01	-286.682	3124.02	-333.993	-36.4433	0	6.26217	7.95341	-69.8855	-19938.2	-143199	-6151.73	-2963.05	485.299	0
537	4	-0.0725898	0.0355432	-0.167364	-4.27644	-13.6911	-1.48945	300	610	0	1.75144e-06	6.93402e-07	6.09395e-06	0.000103632	0.000382199	-4.35688e-05	300	200	0	11.0553	7.27662	-12.4569	2932.02	-271.091	3128.27	-332.762	-35.3731	0	5.9983	7.68313	-69.7946	-19890.8	-143054	-6142.27	-2963.65	484.991	0
537	5	-0.108526	0.0471891	-0.232544	-5.27852	-18.238	-1.52025	300	610	0	3.93882e-06	1.34412e-06	1.157e-05	0.000173638	0.000764055	-9.11596e-05	300	200	0	11.0123	7.26586	-12.3776	2916.91	-276.115	3122.17	-333.308	-35.6598	0	5.8593	7.40249	-69.7314	-19860.6	-142968	-6127.42	-2964.26	484.815	0
537	6	-0.148525	0.0576591	-0.297689	-5.92683	-22.3644	-1.25859	300	610	0	6.9265e-06	2.19717e-06	1.86953e-05	0.000259392	0.00126977	-0.00015503	300	200	0	10.9522	7.28394	-12.241	2901.73	-300.83	3106.36	-335.576	-37.0494	0	5.86808	7.15062	-69.6368	-19842.3	-142968	-6104.78	-2967.05	484.94	0
537	7	-0.187295	0.0639129	-0.349264	-5.82541	-24.9038	-0.542491	300	610	0	1.06866e-05	3.22524e-06	2.72113e-05	0.000354752	0.00188604	-0.00023397	300	200	0	10.8778	7.32437	-12.0953	2887.95	-342.164	3082.95	-339.289	-38.7656	0	6.02806	6.95756	-69.5039	-19831.8	-143065	-6079.73	-2972.38	485.333	0
537	8	-0.215888	0.0615366	-0.366542	-4.44102	-24.1563	0.815494	300	610	0	1.50104e-05	4.34454e-06	3.63802e-05	0.000447046	0.00256681	-0.000322752	300	200	0	10.7906	7.37564	-11.9921	2877.75	-394.408	3055.87	-343.889	-39.9718	0	6.3146	6.84063	-69.3468	-19826.6	-143255	-6060.29	-2979.77	485.905	0
537	9	-0.220852	0.044643	-0.320584	-1.11226	-17.847	3.0083	300	610	0	1.94181e-05	5.39041e-06	4.47836e-05	0.000514869	0.00321859	-0.000410241	300	200	0	10.6955	7.42824	-11.9562	2872.64	-450.51	3029.72	-348.68	-40.2636	0	6.67846	6.81393	-69.1582	-19822.8	-143516	-6050.34	-2989.19	486.63	0
538	0	-0.183688	0.00600299	-0.174174	4.90801	-3.1725	6.19839	300	610	0	2.30576e-05	6.09168e-06	5.01129e-05	0.000526067	0.00368479	-0.000477338	300	200	0	10.6032	7.47868	-11.9783	2873.88	-504.022	3008.09	-353.078	-39.9235	0	7.06577	6.88757	-68.8799	-19813.3	-143818	-6047.98	-3001.95	487.65	0	20.0592	14.6374	-76.0632	-30712.8	-211312	-17274.4	-2777.06	403.358	0
538	1	-0.08096	-0.0624476	0.116593	14.3612	23.0084	10.4615	300	610	0	2.46064e-05	6.04817e-06	4.89903e-05	0.000436454	0.00373154	-0.000495055	300	200	0	10.525	7.52695	-12.0222	2882.59	-549.892	2992.73	-356.74	-39.7709	0	7.43149	7.0594	-68.4137	-19794.3	-144119	-6047.88	-3020.58	489.332	0
538	2	0.114502	-0.168553	0.598139	27.8249	63.7731	15.7069	300	610	0	2.21976e-05	4.71833e-06	3.68789e-05	0.000190088	0.00303906	-0.000423213	300	200	0	10.4657	7.57305	-12.0418	2898.87	-585.117	2983.72	-359.59	-40.7329	0	7.73944	7.31277	-67.6938	-19771	-144379	-6044.71	-3046.83	492.066	0
538	3	0.43072	-0.318147	1.31165	45.472	121.45	21.573	300	610	0	1.34051e-05	1.42694e-06	8.16632e-06	-0.00027783	0.00120445	-0.0002105	300	200	0	10.4244	7.61674	-12.0046	2921.84	-608.471	2980.13	-361.686	-43.3929	0	7.96228	7.61792	-66.7717	-19755.9	-144572	-6036.83	-3079.16	495.873	0
538	4	0.891395	-0.51236	2.28065	66.736	196.581	27.3023	300	610	0	-4.66727e-06	-4.59359e-06	-4.34662e-05	-0.00103406	-0.00223621	0.000203118	300	200	0	10.4015	7.65751	-11.9072	2950.12	-619.068	2980.59	-362.991	-47.7586	0	8.08846	7.93478	-65.83	-19760.6	-144689	-6027.7	-3111.92	500.177	0
538	5	1.50779	-0.743905	3.49308	89.8813	286.492	31.6056	300	610	0	-3.51323e-05	-1.41124e-05	-0.000124256	-0.00213492	-0.00775676	0.000880395	300	200	0	10.399	7.69232	-11.7708	2981.22	-616.544	2983.47	-363.379	-53.2729	0	8.13086	8.21879	-65.1065	-19787.9	-144738	-6023.23	-3137.09	503.932	0
538	6	2.26721	-0.992366	4.87749	111.499	383.462	32.5363	300	610	0	-8.08342e-05	-2.77419e-05	-0.000239006	-0.00360691	-0.01575	0.0018758	300	200	0	10.4193	7.71433	-11.6261	3010.65	-602.104	2987.21	-362.789	-58.9561	0	8.12205	8.42158	-64.7971	-19830.1	-144729	-6027.52	-3147.57	506.034	0
538	7	3.11792	-1.21873	6.27394	125.977	472.604	27.4081	300	610	0	-0.00014356	-4.56946e-05	-0.000389026	-0.00541916	-0.0263866	0.00321812	300	200	0	10.4641	7.71615	-11.501	3033.47	-577.844	2990.71	-361.243	-63.758	0	8.09342	8.49322	-64.9963	-19876.2	-144673	-6038.79	-3139.86	505.804	0
538	8	3.95098	-1.35971	7.40176	125.035	529.644	12.8053	300	610	0	-0.000222889	-6.74438e-05	-0.000569281	-0.00744743	-0.0394148	0.00488545	300	200	0	10.5321	7.69623	-11.4088	3047.36	-546.266	2993.56	-358.881	-67.1067	0	8.05748	8.40613	-65.6823	-19920.7	-144578	-6047.99	-3115.18	503.289	0
538	9	4.5806	-1.32295	7.82848	97.4694	519.023	-15.2483	300	610	0	-0.000314644	-9.12863e-05	-0.000764747	-0.00943082	-0.0539012	0.00677233	300	200	0	10.6172	7.66155	-11.3432	3053.61	-511.575	2996.29	-356.1	-69.2026	0	8.0078	8.18042	-66.7261	-19967.1	-144456	-6043.19	-3078.91	499.24	0
539	0	4.72584	-0.984697	6.94731	29.3126	392.923	-60.8795	300	610	0	-0.000408985	-0.000113825	-0.000946134	-0.0109248	-0.0679198	0.00864979	300	200	0	10.7095	7.6227	-11.2889	3054.86	-480.236	2999.77	-353.541	-70.608	0	7.92906	7.8798	-67.9175	-20022.5	-144317	-6017.42	-3038.89	494.806	0	-7.15292	27.1422	-137.2	-68892.7	-196613	2608.01	-1441.98	506.275	0
539	1	3.99847	-0.192182	3.97407	-95.3094	92.1214	-127.62	300	610	0	-0.000488261	-0.000129424	-0.00106542	-0.0112579	-0.0782178	0.0101215	300	200	0	10.797	7.58728	-11.2464	3052.81	-458.808	3004.11	-351.796	-71.4473	0	7.80839	7.58574	-69.0403	-20086.2	-144176	-5973.28	-3002.29	490.934	0
539	2	1.90423	1.22607	-2.0213	-292.298	-450.159	-217.237	77.2917	754.609	0	-0.000524896	-0.000129715	-0.00105196	-0.00950276	-0.0799093	0.0105825	300	200	0	10.8704	7.55922	-11.2404	3048.16	-450.464	3008.42	-351.076	-71.1795	0	7.65265	7.36869	-69.9691	-20140.9	-144046	-5921.98	-2972.71	487.854	0
539	3	-2.13311	3.43857	-12.0298	-574.303	-1299.99	-328.058	191.936	657.74	0	-0.000479768	-0.000103324	-0.000810411	-0.00447949	-0.0662809	0.00918973	300	200	0	10.9266	7.54216	-11.2989	3041.4	-453.572	3011.47	-351.143	-69.1767	0	7.49635	7.26297	-70.7005	-20159.5	-143942	-5877.62	-2949.95	485.139	0
539	4	-8.71283	6.57367	-26.9427	-945.697	-2508.5	-452.779	206.895	645.1	0	-0.000301792	-3.59963e-05	-0.000222237	0.00518627	-0.0288328	0.00486171	300	200	0	10.9678	7.53848	-11.4329	3032.88	-464.076	3012.05	-351.591	-65.2757	0	7.37768	7.25444	-71.3026	-20122.4	-143877	-5850.53	-2931.83	482.212	0
539	5	-18.3567	10.6685	-47.3385	-1397.38	-4096.47	-576.226	213.464	639.519	0	7.03408e-05	8.85694e-05	0.000846844	0.0209223	0.0422787	-0.00367406	300	200	0	10.9979	7.54461	-11.6385	3022.24	-478.665	3008.97	-352.128	-59.6756	0	7.30995	7.29599	-71.8423	-20029.8	-143857	-5844.1	-2916.4	478.802	0
539	6	-31.3929	15.6307	-73.348	-1907.02	-6051.11	-675.615	217.501	636	0	0.000702996	0.000286858	0.00253067	0.043953	0.157194	-0.0177583	300	200	0	11.0192	7.552	-11.9107	3008.77	-494.95	3001.74	-352.555	-52.6114	0	7.28322	7.34542	-72.3382	-19901.1	-143884	-5856.64	-2903.05	475.111	0
539	7	-47.8854	21.2578	-104.713	-2447.11	-8338.17	-726.949	220.371	633.37	0	0.00165758	0.000572251	0.00493453	0.0748954	0.324467	-0.0385722	300	200	0	11.0317	7.55349	-12.2424	2992.64	-510.043	2991.28	-352.662	-44.4479	0	7.28195	7.38997	-72.7529	-19767.4	-143950	-5885.04	-2892.62	471.707	0
539	8	-67.6171	27.294	-140.898	-2993.29	-10913.4	-714.978	222.544	631.244	0	0.00297415	0.000949965	0.00809227	0.113182	0.548119	-0.0667748	300	200	0	11.0342	7.54655	-12.6132	2975.3	-520.808	2979.86	-352.291	-35.888	0	7.29512	7.43989	-73.0125	-19658.6	-144043	-5925.83	-2886.85	469.25	0
539	9	-90.0637	33.4395	-181.015	-3525.95	-13718.8	-636.758	224.212	629.479	0	0.00464728	0.00140992	0.0119064	0.156303	0.82345	-0.10198	300	200	0	11.0255	7.5328	-12.988	2958.63	-525.501	2970.08	-351.461	-27.7978	0	7.31635	7.50956	-73.0387	-19590.4	-144145	-5974.67	-2887.55	468.22	0
540	0	-114.318	39.3162	-223.512	-4027.78	-16664.3	-496.365	225.444	628.02	0	0.00659364	0.00191755	0.0160712	0.198891	1.13157	-0.142065	300	200	0	11.0054	7.51652	-13.3231	2943.87	-524.796	2963.84	-350.39	-20.959	0	7.34182	7.60212	-72.7895	-19563.9	-144239	-6027.88	-2895.59	468.774	0	-161.75	63.3411	-405.701	-233842	-129717	108385	-341.06	582.071	0
540	1	-138.995	44.473	-265.883	-4481.08	-19605.6	-301.743	226.263	626.854	0	0.00861161	0.00240282	0.0199824	0.23172	1.43283	-0.182324	300	200	0	10.9738	7.50077	-13.5726	2931.4	-521.425	2961.85	-349.418	-15.9799	0	7.37615	7.70353	-72.2837	-19573.7	-144314	-6084.02	-2910.49	470.79	0
540	2	-162.24	48.462	-304.662	-4867.85	-22336.9	-69.0934	226.683	625.978	0	0.0103357	0.00274858	0.0226414	0.240768	1.65969	-0.214538	300	200	0	10.9298	7.48544	-13.7028	2920.98	-518.557	2963.91	-348.843	-13.1664	0	7.43855	7.78756	-71.5672	-19616.3	-144366	-6141.54	-2931.21	474.096	0
540	3	-181.977	50.9606	-336	-5173.55	-24618.3	174.935	226.731	625.398	0	0.011191	0.00277999	0.0225711	0.206578	1.71009	-0.22608	300	200	0	10.8719	7.47048	-13.7062	2911.92	-517.847	2969.46	-348.782	-12.4533	0	7.55051	7.83157	-70.6532	-19689.2	-144390	-6195.44	-2957.65	478.674	0
540	4	-196.421	51.8893	-356.764	-5391.65	-26240	399.661	226.45	625.113	0	0.0103581	0.00225814	0.0177683	0.104275	1.44314	-0.199272	300	200	0	10.8007	7.45952	-13.5993	2903.47	-518.935	2977.97	-349.159	-13.5016	0	7.71323	7.83886	-69.5054	-19784.2	-144377	-6238.99	-2991.2	484.643	0
540	5	-204.634	51.462	-365.656	-5526.79	-27094.5	579.074	225.902	625.115	0	0.00676147	0.000882244	0.00573039	-0.0952825	0.679585	-0.111325	300	200	0	10.7223	7.4594	-13.4198	2895.35	-520.427	2989.01	-349.781	-15.7527	0	7.9006	7.84473	-68.093	-19884.8	-144324	-6268.2	-3033.51	492.024	0
540	6	-206.841	50.1505	-363.727	-5596.55	-27220.7	696.901	225.162	625.387	0	-0.000896145	-0.00169377	-0.0163952	-0.422609	-0.789374	0.0647251	300	200	0	10.6467	7.47504	-13.2125	2887.79	-520.594	3002.47	-350.402	-18.5654	0	8.07199	7.88705	-66.4868	-19972.1	-144240	-6281.65	-3083.45	500.392	0
540	7	-204.359	48.5926	-354.099	-5630.9	-26797	747.823	224.324	625.902	0	-0.014029	-0.00582294	-0.0514778	-0.904287	-3.18061	0.357503	300	200	0	10.5851	7.5041	-13.0031	2881.31	-517.829	3018.2	-350.823	-21.586	0	8.18864	7.96942	-64.8943	-20035.6	-144137	-6278.02	-3135.1	508.742	0
540	8	-199.194	47.475	-341.129	-5669.27	-26093.9	735.23	223.507	626.619	0	-0.0339616	-0.0117972	-0.101822	-1.55454	-6.68009	0.792592	300	200	0	10.5494	7.53926	-12.7961	2876.87	-511.702	3035.01	-350.989	-24.8248	0	8.22417	8.06446	-63.5729	-20075.9	-144023	-6255.5	-3179.48	515.793	0
540	9	-193.482	47.4171	-329.384	-5754.4	-25407.1	667.025	222.865	627.47	0	-0.0615875	-0.0197419	-0.168269	-2.36315	-11.3814	1.38498	300	200	0	10.5494	7.57468	-12.5985	2875.85	-503.876	3050.43	-350.995	-28.2698	0	8.17123	8.14514	-62.6925	-20099.8	-143906	-6212.97	-3209.42	520.61	0
541	0	-188.97	48.8757	-322.727	-5923.63	-24992.5	552.31	222.559	628.355	0	-0.0968654	-0.029466	-0.248947	-3.27952	-17.1983	2.1281	300	200	0	10.584	7.60579	-12.424	2879.08	-496.996	3061.92	-351.003	-31.7353	0	8.04204	8.19874	-62.2642	-20116.6	-143794	-6152.01	-3223.41	523.084	0	-168.729	90.4368	-472.808	-276379	-113464	120061	-258.988	592.173	0
541	1	-186.674	52.0836	-323.666	-6201.62	-25017.9	399.509	222.705	629.161	0	-0.138137	-0.0402687	-0.337644	-4.19328	-23.749	2.9793	300	200	0	10.6371	7.62487	-12.2721	2886.1	-492.037	3068.34	-351.094	-35.1753	0	7.86644	8.22354	-62.2126	-20135.4	-143695	-6078.29	-3223.74	523.654	0
541	2	-186.748	57.0219	-333.026	-6595.98	-25537.6	215.296	223.316	629.806	0	-0.181275	-0.0507073	-0.421898	-4.91301	-30.2179	3.84198	300	200	0	10.6852	7.62361	-12.1263	2895.78	-487.893	3069.84	-351.234	-38.8017	0	7.69336	8.21842	-62.4919	-20161.8	-143611	-6000.85	-3212.07	522.631	0
541	3	-188.557	63.424	-349.98	-7095.46	-26492	4.49014	224.304	630.274	0	-0.218713	-0.058348	-0.480952	-5.14604	-35.2028	4.54572	300	200	0	10.7099	7.60033	-11.9797	2906.96	-483.508	3067.07	-351.361	-42.6574	0	7.57905	8.16654	-63.0977	-20196.5	-143544	-5931.8	-3188.95	520.084	0
541	4	-190.933	70.817	-372.426	-7672.13	-27729.9	-228.757	225.543	630.601	0	-0.238476	-0.0595379	-0.483931	-4.48423	-36.5733	4.82709	300	200	0	10.7043	7.5596	-11.8517	2917.86	-478.701	3061.03	-351.391	-46.1968	0	7.55881	8.03538	-64.0014	-20237	-143496	-5883.62	-3156.08	516.197	0
541	5	-192.525	78.5976	-397.586	-8288.55	-29052.1	-478.495	226.929	630.847	0	-0.223396	-0.0492613	-0.38876	-2.40329	-31.3727	4.3155	300	200	0	10.6721	7.5065	-11.7739	2926.43	-473.347	3053.08	-351.203	-48.5528	0	7.63187	7.79796	-65.1374	-20282.8	-143474	-5862.19	-3116.64	511.385	0
541	6	-192.145	86.1358	-422.688	-8906.33	-30263.6	-734.867	228.402	631.071	0	-0.150845	-0.0211724	-0.142617	1.71441	-15.822	2.53082	300	200	0	10.6231	7.44616	-11.7591	2931.51	-466.812	3045.06	-350.698	-49.2976	0	7.76844	7.45156	-66.4545	-20338.8	-143481	-5864.6	-3073.08	506.055	0
541	7	-189.009	92.8858	-445.548	-9492.84	-31217.8	-984.673	229.934	631.306	0	0.00662329	0.0320724	0.315068	8.52072	14.5061	-1.09805	300	200	0	10.5681	7.38667	-11.7907	2933.23	-457.96	3039.09	-349.841	-48.7753	0	7.92303	7.02343	-67.9259	-20408.5	-143522	-5885.71	-3026.92	500.452	0
541	8	-182.813	98.4718	-464.918	-10025.4	-31839.8	-1214.07	231.515	631.564	0	0.27913	0.118029	1.04578	18.5919	64.2469	-7.18195	300	200	0	10.5169	7.33788	-11.8381	2932.6	-446.075	3036.43	-348.682	-47.7263	0	8.0504	6.5653	-69.4848	-20485	-143599	-5923.25	-2980.62	494.813	0
541	9	-173.669	102.732	-480.512	-10491.9	-32124.9	-1411.47	233.144	631.835	0	0.695213	0.243057	2.09982	32.2531	137.437	-16.2743	300	200	0	10.4781	7.30779	-11.8803	2931	-432.331	3036.75	-347.391	-46.7115	0	8.12163	6.13785	-70.9998	-20550.9	-143698	-5976.53	-2937.92	489.45	0
542	0	-161.971	105.714	-492.781	-10888.7	-32119.4	-1570.21	234.82	632.096	0	1.27473	0.410113	3.49767	49.3256	236.236	-28.7136	300	200	0	10.4587	7.3002	-11.916	2929.51	-419.637	3038.61	-346.216	-45.846	0	8.13126	5.79461	-72.3257	-20586.5	-143795	-6044	-2902.15	484.636	0	-77.2589	126.177	-606.235	-361618	-79799.2	75787.9	-139.203	605.371	0
542	1	-148.279	107.629	-502.538	-11219.7	-31895.9	-1690.02	236.53	632.326	0	2.01835	0.615627	5.20362	68.791	359.088	-44.3948	300	200	0	10.4597	7.31284	-11.9515	2928.38	-410.143	3040.68	-345.317	-45.0227	0	8.09162	5.57603	-73.3492	-20580	-143860	-6123.06	-2875.3	480.576	0
542	2	-133.249	108.784	-510.633	-11496.2	-31531.2	-1776.17	238.251	632.514	0	2.89316	0.845412	7.09169	88.3818	498.298	-62.4629	300	200	0	10.4761	7.33675	-11.9882	2927.56	-403.618	3042.32	-344.668	-44.2029	0	8.0173	5.50987	-74.0139	-20535.5	-143873	-6209.83	-2857.87	477.455	0
542	3	-117.586	109.515	-517.758	-11735.5	-31091.9	-1836.81	239.949	632.666	0	3.81476	1.06976	8.90499	104.128	637.093	-80.9356	300	200	0	10.5029	7.35936	-12.0253	2927.52	-399.544	3043.31	-344.225	-43.4468	0	7.91455	5.60587	-74.3318	-20468.2	-143827	-6297.49	-2848.93	475.363	0
542	4	-101.999	110.152	-524.402	-11956.3	-30627	-1880.4	241.596	632.8	0	4.62663	1.23814	10.2122	109.923	746.386	-96.2816	300	200	0	10.5387	7.37016	-12.0607	2929.07	-400.234	3043.11	-344.185	-42.8615	0	7.7865	5.84615	-74.3455	-20391.1	-143729	-6375.78	-2847.25	474.275	0
542	5	-87.1307	110.988	-530.898	-12174.8	-30166.7	-1914.62	243.178	632.932	0	5.07929	1.27425	10.3682	97.208	781.702	-103.007	300	200	0	10.5848	7.36453	-12.0906	2932.48	-410.264	3041.24	-344.932	-42.5419	0	7.6385	6.18552	-74.0572	-20308.4	-143594	-6433.62	-2852.96	474.225	0
542	6	-73.4924	112.267	-537.504	-12402.6	-29723.3	-1946.39	244.701	633.074	0	4.81332	1.07282	8.48956	54.935	681.027	-93.3443	300	200	0	10.6423	7.34471	-12.1079	2937.64	-432.488	3038	-346.719	-42.6212	0	7.47183	6.56724	-73.404	-20222.8	-143443	-6462.08	-2868.15	475.5	0
542	7	-61.4233	114.181	-544.479	-12647.1	-29292.8	-1981.56	246.2	633.228	0	3.35262	0.5	3.46157	-29.981	364.705	-57.1817	300	200	0	10.7094	7.31978	-12.0953	2944.65	-465.172	3034.69	-349.459	-43.4538	0	7.28485	6.93797	-72.3051	-20142.7	-143295	-6456.13	-2895.81	478.579	0
542	8	-51.0973	116.873	-552.174	-12911.6	-28855.2	-2023.92	247.742	633.383	0	0.116836	-0.599967	-6.00131	-171.457	-261.094	17.5725	256.494	228.57	0	10.7808	7.30255	-12.0302	2953.39	-503.021	3032.65	-352.813	-45.498	0	7.09215	7.25364	-70.7537	-20079.5	-143173	-6416.78	-2937.54	483.794	0
542	9	-42.5624	120.442	-561.091	-13194.6	-28374.8	-2074.04	249.429	633.516	0	-5.53532	-2.3887	-21.2154	-381.968	-1295.39	143.947	238.941	218.004	0	10.8501	7.30218	-11.9059	2962.95	-540.25	3032.5	-356.377	-48.8638	0	6.9329	7.48702	-68.8959	-20042.2	-143097	-6353.56	-2991.01	490.905	0
543	0	-35.7883	124.934	-571.907	-13488.5	-27799	-2128.4	251.392	633.585	0	-14.2182	-5.00448	-43.2777	-668.898	-2825.7	333.898	234.708	215.456	0	10.9117	7.31904	-11.7428	2972.32	-572.309	3034.59	-359.737	-53.1185	0	6.85015	7.63149	-67.0387	-20033.8	-143081	-6283.64	-3048.3	498.839	0	-96.9745	138.888	-952.556	-497454	23678.8	55012.2	19.0513	528.489	0
543	1	-30.6958	130.325	-585.411	-13778.2	-27061.3	-2180.35	253.774	633.536	0	-26.3717	-8.51628	-72.6757	-1029.24	-4901.38	595.036	232.558	214.162	0	10.96	7.34654	-11.5736	2980.63	-595.853	3039.58	-362.484	-57.538	0	6.86657	7.69023	-65.5732	-20047.4	-143114	-6225.62	-3096.5	505.726	0
543	2	-27.1561	136.49	-602.383	-14040.8	-26086.3	-2223.78	256.695	633.309	0	-42.0414	-12.8583	-108.737	-1442.55	-7495.19	925.838	231.07	213.267	0	10.9897	7.37686	-11.4241	2986.68	-608.432	3047.67	-364.259	-61.4365	0	6.97926	7.66401	-64.8034	-20067	-143169	-6191	-3123.29	509.659	0
543	3	-24.9777	143.183	-623.484	-14245	-24799.3	-2257.98	260.225	632.847	0	-60.6265	-17.7934	-149.122	-1865.6	-10466	1312.67	229.816	212.511	0	10.9984	7.40401	-11.3069	2989.59	-608.857	3058.06	-364.848	-64.4031	0	7.16531	7.55698	-64.7734	-20076.8	-143223	-6179.66	-3125.14	509.955	0
543	4	-23.9043	150.044	-649.197	-14355.4	-23134.7	-2291.07	264.364	632.113	0	-80.8286	-23.0431	-189.94	-2235.78	-13560.2	1736.15	228.608	211.771	0	10.9881	7.4236	-11.225	2989.89	-598.29	3069.34	-364.3	-66.3593	0	7.38996	7.39195	-65.2663	-20074.3	-143263	-6182.92	-3109.05	507.575	0
543	5	-23.6255	156.662	-679.806	-14337.5	-21041.1	-2337.74	269.048	631.091	0	-101.027	-28.5696	-226.722	-2485.03	-16471.4	2185.79	227.35	210.961	0	10.9634	7.43439	-11.1815	2989.37	-580.419	3079.78	-362.909	-67.3492	0	7.61423	7.20856	-65.9835	-20069.3	-143292	-6188.83	-3085.63	504.156	0
543	6	-23.7913	162.658	-715.364	-14161.5	-18483.9	-2410.62	274.162	629.796	0	-119.8	-34.6252	-255.801	-2564.12	-18929	2663.12	226.001	210.024	0	10.93	7.44079	-11.1848	2989.51	-559.236	3088.01	-361	-67.2839	0	7.79969	7.04468	-66.7225	-20071.7	-143316	-6185.63	-3061.94	500.823	0
543	7	-24.0272	167.747	-755.635	-13803.9	-15450.5	-2514.63	279.553	628.268	0	-136.172	-41.3825	-275.532	-2469.96	-20781.6	3162.27	224.577	208.964	0	10.895	7.45059	-11.2447	2989.89	-536.667	3093.66	-358.726	-65.8933	0	7.91626	6.92161	-67.4234	-20082.7	-143338	-6166.02	-3039.94	497.86	0
543	8	-23.949	171.77	-800.084	-13248.9	-11949.4	-2647.17	285.065	626.559	0	-149.697	-48.6532	-286.747	-2250.1	-22037.5	3657.49	223.146	207.847	0	10.8623	7.46801	-11.3642	2988.41	-513.04	3096.46	-356.145	-62.9669	0	7.9484	6.84601	-68.1058	-20099.4	-143358	-6131.53	-3018.94	495.12	0
543	9	-23.1888	174.718	-847.901	-12487.6	-8009.16	-2796.25	290.554	624.728	0	-160.472	-56.0223	-292.128	-1977.65	-22830.3	4116	221.849	206.77	0	10.8312	7.4899	-11.5337	2983.85	-489.452	3095.43	-353.437	-58.7077	0	7.89101	6.82721	-68.7898	-20122.8	-143381	-6091.35	-2998.33	492.526	0
544	0	-21.4402	176.666	-898.013	-11518.1	-3686.35	-2944.23	295.895	622.826	0	-168.916	-63.0383	-295.021	-1724.76	-23333.3	4506.86	220.909	205.846	0	10.8005	7.50977	-11.7294	2977.64	-468.501	3089.49	-350.942	-53.8611	0	7.74802	6.88184	-69.448	-20158.8	-143415	-6055.17	-2979.07	490.272	0	-140.379	105.234	-1498.46	-759565	215675	42198.1	138.849	509.797	0
544	1	-18.497	177.66	-949.019	-10349	917.683	-3083.04	300.967	620.905	0	-175.382	-69.2588	-298.409	-1549.5	-23681.6	4799.53	220.64	205.193	0	10.7746	7.52387	-11.9147	2972.61	-452.43	3078.48	-348.973	-49.4923	0	7.53983	7.01466	-69.9992	-20208.1	-143479	-6026.14	-2963.72	488.69	0
544	2	-14.2688	177.658	-999.09	-9005.93	5642.84	-3224.02	305.648	619.014	0	-179.871	-74.3125	-304.376	-1490.06	-23929.5	4966.99	221.382	204.895	0	10.761	7.53173	-12.0524	2970.77	-442.049	3063.61	-347.677	-46.4868	0	7.30403	7.20658	-70.3503	-20260.3	-143584	-6000.5	-2954.98	487.992	0
544	3	-8.78202	176.534	-1045.99	-7534	10272.4	-3391.53	309.821	617.203	0	-181.914	-77.9897	-313.987	-1564.03	-24042.9	4988.87	223.427	204.981	0	10.7654	7.5322	-12.1266	2972.5	-438.203	3047.27	-347.136	-45.122	0	7.0822	7.4222	-70.4665	-20302.9	-143722	-5972.1	-2953.57	488.121	0
544	4	-2.18627	174.13	-1087.3	-5995.46	14556	-3609.89	313.387	615.514	0	-180.679	-80.2726	-327.467	-1772.66	-23918.3	4854.82	226.96	205.413	0	10.7867	7.52204	-12.145	2976.67	-442.275	3032.26	-347.416	-45.0936	0	6.89934	7.62213	-70.4131	-20329.5	-143870	-5935.27	-2957.23	488.717	0
544	5	5.20998	170.339	-1120.77	-4462.47	18244.6	-3895.06	316.279	613.982	0	-175.257	-81.3034	-344.479	-2106.88	-23420.5	4568.12	232.012	206.116	0	10.818	7.49891	-12.1284	2981.39	-454.083	3020.83	-348.44	-45.8193	0	6.75468	7.77127	-70.3111	-20336.3	-144007	-5886.29	-2962.14	489.234	0
544	6	12.8954	165.176	-1144.61	-3007.11	21126.1	-4251.36	318.457	612.627	0	-165.034	-81.3335	-364.358	-2551.99	-22426.9	4145.13	238.448	207.004	0	10.8498	7.46448	-12.1018	2985.03	-470.943	3014.37	-349.915	-46.659	0	6.63809	7.84861	-70.2289	-20321.2	-144115	-5825.27	-2966.07	489.357	0
544	7	20.1546	158.784	-1157.81	-1692.36	23052	-4672.04	319.91	611.462	0	-149.975	-80.6713	-386.256	-3089.04	-20871	3614.27	245.966	207.997	0	10.8775	7.4237	-12.0852	2986.62	-489.376	3013.71	-351.494	-47.1303	0	6.54724	7.85481	-70.1367	-20290	-144182	-5756.92	-2969.72	489.292	0
544	8	26.1442	151.403	-1160.17	-566.577	23948.1	-5145.52	320.642	610.488	0	-130.655	-79.6111	-409.211	-3694.59	-18768.1	3012.57	254.136	209.029	0	10.9037	7.38223	-12.082	2986.01	-506.37	3019.37	-352.911	-47.1445	0	6.48146	7.79816	-69.9811	-20256.8	-144200	-5689.7	-2974.56	489.461	0
544	9	30.0178	143.36	-1152.31	340.099	23810.1	-5661.2	320.663	609.705	0	-107.967	-78.3912	-432.289	-4344.35	-16196.8	2374.89	262.532	210.05	0	10.9326	7.34569	-12.0823	2983.93	-518.669	3031.05	-353.928	-46.9677	0	6.43626	7.67764	-69.7592	-20234.2	-144168	-5634.62	-2980.65	490.058	0
545	0	31.039	135.062	-1135.54	1018.66	22694.2	-6208.03	319.985	609.103	0	-82.7035	-77.2532	-454.921	-5022.45	-13229.6	1715.59	270.919	211.04	0	10.9637	7.3191	-12.0723	2981.48	-521.927	3047.53	-354.233	-46.9684	0	6.41378	7.49338	-69.5241	-20229.8	-144088	-5603.01	-2986.49	490.975	0	47.6844	49.4157	-1655	-765247	274124	-13000.4	166.504	463.396	0
545	1	28.6649	126.962	-1111.62	1479.72	20706.9	-6772.09	318.628	608.669	0	-55.417	-76.4448	-477.254	-5734.75	-9878.37	1027.69	279.302	212.016	0	10.9917	7.30476	-12.039	2978.84	-511.897	3066.85	-353.52	-47.4334	0	6.4289	7.2613	-69.3521	-20249.3	-143969	-5603.4	-2989.92	491.978	0
545	2	22.6118	119.486	-1082.55	1745.77	17991.4	-7338.99	316.62	608.387	0	-26.5342	-76.075	-500.143	-6516.58	-6100.87	309.948	287.802	213.029	0	11.0104	7.30233	-11.9787	2974.85	-487.459	3086.92	-351.694	-48.3454	0	6.50021	7.01117	-69.2801	-20295.4	-143819	-5638.46	-2989.9	492.947	0
545	3	12.8777	112.963	-1050.27	1844.21	14709.1	-7895.26	314.005	608.244	0	3.55653	-76.0572	-524.782	-7420.73	-1842.12	-421.573	296.49	214.141	0	11.0165	7.31072	-11.9125	2967.44	-452.545	3105.97	-348.989	-49.1032	0	6.63183	6.77995	-69.2616	-20359	-143649	-5703.02	-2988.01	493.943	0
545	4	-0.281546	107.604	-1016.57	1804.79	11022.2	-8428.15	310.843	608.225	0	34.4248	-76.1939	-552.141	-8491.78	2918.27	-1144	305.285	215.38	0	11.0096	7.32833	-11.8818	2954.79	-414.781	3122.6	-345.909	-48.681	0	6.80081	6.60452	-69.2129	-20420.6	-143482	-5785.18	-2987.05	495.041	0
545	5	-16.3887	103.499	-982.902	1656.8	7084.58	-8928.03	307.208	608.314	0	65.4592	-76.2291	-582.4	-9744.79	8123.38	-1831.08	313.948	216.732	0	10.9906	7.35205	-11.9197	2936.73	-382.092	3135.52	-343.055	-46.3752	0	6.96315	6.50816	-69.0957	-20464.8	-143340	-5871.15	-2988.51	496.181	0
545	6	-34.7917	100.622	-950.347	1425.95	3034.96	-9389.93	303.194	608.5	0	95.8311	-75.8633	-614.617	-11154	13612.8	-2455.05	322.148	218.148	0	10.9648	7.3763	-12.032	2914.81	-359.911	3143.5	-340.913	-42.2542	0	7.07115	6.48577	-68.9158	-20488.9	-143235	-5951.04	-2992.4	497.303	0
545	7	-54.7341	98.8409	-919.598	1134.1	-1005.78	-9811.2	298.906	608.767	0	124.57	-74.8115	-646.802	-12651.7	19121.8	-2990.87	329.564	219.56	0	10.941	7.39342	-12.2042	2891.24	-350.155	3145.49	-339.691	-36.9063	0	7.08922	6.50659	-68.649	-20497.1	-143168	-6022.49	-2999.5	498.578	0
545	8	-75.4246	97.9585	-891.019	800.777	-4937.79	-10189.1	294.458	609.101	0	150.645	-72.8898	-676.354	-14139.6	24311.6	-3419.17	335.945	220.906	0	10.9265	7.39782	-12.4101	2869.17	-351.571	3141.71	-339.329	-31.1975	0	7.00731	6.54152	-68.2305	-20493.4	-143141	-6089.16	-3011.91	500.355	0
545	9	-96.0887	97.7597	-864.732	444.281	-8684.74	-10520.7	289.957	609.486	0	173.017	-70.0715	-700.682	-15508	28825.2	-3726.72	341.139	222.133	0	10.9233	7.39034	-12.621	2853.45	-360.091	3134.56	-339.531	-26.0882	0	6.84746	6.58622	-67.6361	-20479.5	-143158	-6154.43	-3030.59	502.79	0
546	0	-116.011	98.0513	-840.703	81.5168	-12193.6	-10802.5	285.496	609.903	0	190.68	-66.4683	-717.789	-16658.5	32349.8	-3901.5	345.069	223.208	0	10.9289	7.37749	-12.8144	2849.4	-369.016	3128	-339.797	-22.3596	0	6.65325	6.65347	-66.9343	-20455.9	-143217	-6216.09	-3053.66	505.612	0	16.1901	68.3685	-1517.39	-648166	227847	58860.8	150.127	428.86	0
546	1	-134.575	98.6811	-818.798	-272.931	-15431.9	-11028.6	281.153	610.333	0	202.741	-62.2663	-726.594	-17520	34665	-3930.27	347.709	224.113	0	10.9378	7.36517	-12.9678	2860.2	-370.767	3125.34	-339.591	-20.5617	0	6.46714	6.7507	-66.2798	-20423	-143312	-6266.82	-3076.23	508.133	0
546	2	-151.296	99.5389	-798.822	-608.272	-18384.4	-11193.1	276.986	610.762	0	208.551	-57.6788	-726.945	-18055.1	35664.3	-3800.6	349.061	224.837	0	10.9442	7.353	-13.0613	2884.71	-360.318	3127.55	-338.587	-20.8586	0	6.31319	6.87006	-65.8891	-20379.8	-143437	-6299.43	-3090.95	509.305	0
546	3	-165.836	100.548	-780.532	-918.604	-21047.9	-11293.1	273.034	611.177	0	207.817	-52.946	-719.413	-18255.5	35348.3	-3505.99	349.135	225.376	0	10.9449	7.33611	-13.0983	2916.98	-337.586	3133.28	-336.773	-22.698	0	6.19461	6.99486	-65.9588	-20325.6	-143581	-6311.71	-3090.84	508.157	0
546	4	-178.011	101.653	-763.679	-1202.61	-23426	-11329.6	269.325	611.575	0	200.652	-48.3491	-705.082	-18136.2	33803.6	-3052.27	347.943	225.722	0	10.9407	7.31125	-13.104	2949.25	-307.396	3140.17	-334.458	-25.0652	0	6.1035	7.11408	-66.5194	-20264.7	-143732	-6306.55	-3074.74	504.643	0
546	5	-187.785	102.803	-748.039	-1462.1	-25526.2	-11307.1	265.876	611.955	0	187.549	-44.1971	-685.372	-17730.4	31181.9	-2458.19	345.496	225.87	0	10.9337	7.28026	-13.0967	2976.22	-277.445	3146.09	-332.184	-27.2505	0	6.0316	7.22888	-67.3669	-20206.5	-143871	-6289.72	-3049.64	499.947	0
546	6	-195.253	103.933	-733.456	-1700.22	-27359	-11234.7	262.699	612.318	0	169.3	-40.7794	-661.866	-17085.5	27683.6	-1751.63	341.827	225.814	0	10.9255	7.25007	-13.0716	2996.63	-255.16	3149.91	-330.52	-29.247	0	5.97001	7.34243	-68.1649	-20159.3	-143984	-6267.71	-3026.28	495.743	0
546	7	-200.612	104.97	-719.851	-1919.72	-28938.5	-11127.2	259.799	612.667	0	146.916	-38.3092	-636.146	-16257.8	23539.9	-963.878	337.004	225.557	0	10.917	7.23097	-13.0073	3012.18	-245.284	3151.69	-329.857	-31.5766	0	5.90853	7.45063	-68.6316	-20125.4	-144053	-6245.72	-3012.93	493.238	0
546	8	-204.12	105.833	-707.237	-2121.69	-30282.6	-11003.3	257.182	613	0	121.526	-36.8878	-609.646	-15307.3	18992.3	-124.098	331.153	225.109	0	10.9105	7.23247	-12.8838	3025.78	-249.119	3152.04	-330.336	-34.851	0	5.85271	7.54128	-68.6578	-20104.1	-144064	-6227.09	-3012.29	492.816	0
546	9	-206.062	106.455	-695.71	-2305.39	-31411.5	-10883.3	254.85	613.314	0	94.2761	-36.5054	-583.563	-14291.6	14269.2	742.879	324.452	224.49	0	10.9073	7.2587	-12.7046	3039.56	-264.832	3151.19	-331.845	-39.2494	0	5.83543	7.591	-68.296	-20094.4	-144009	-6213.43	-3022.6	494.225	0
547	0	-206.713	106.796	-685.436	-2468.64	-32344	-10785.4	252.813	613.602	0	66.2218	-37.0652	-558.817	-13260.6	9566.26	1617.15	317.119	223.73	0	10.9063	7.30666	-12.501	3053.43	-288.298	3148.53	-334.062	-44.254	0	5.89333	7.57222	-67.6795	-20095	-143891	-6205.13	-3040.06	496.914	0	-226.491	72.2607	-1227.38	-544018	105744	126174	76.6261	445.491	0
547	1	-206.323	106.847	-676.585	-2607.87	-33097.4	-10722.8	251.082	613.854	0	38.251	-38.4124	-536.047	-12254.8	5032.96	2483.25	309.389	222.861	0	10.906	7.3683	-12.3173	3065.51	-314.558	3143.14	-336.538	-48.8796	0	6.0353	7.47942	-66.9461	-20104.7	-143724	-6201.57	-3060.86	500.312	0
547	2	-205.118	106.618	-669.266	-2718.32	-33690.4	-10701.5	249.661	614.062	0	11.0297	-40.3597	-515.634	-11305.9	769.341	3328.62	301.492	221.926	0	10.9062	7.43445	-12.1888	3073.89	-339.951	3134.25	-338.89	-52.1888	0	6.23932	7.34323	-66.1933	-20123.2	-143530	-6199.12	-3082.34	504.007	0
547	3	-203.298	106.128	-663.488	-2795	-34145.5	-10720.6	248.536	614.213	0	-15.0078	-42.7042	-497.763	-10438	-3169.92	4142.57	293.632	220.97	0	10.9045	7.49776	-12.1267	3077.76	-363.72	3121.57	-340.993	-53.8004	0	6.47348	7.20744	-65.4846	-20150.5	-143339	-6190.85	-3102.9	507.714	0
547	4	-201.027	105.393	-659.176	-2833.62	-34487.2	-10773	247.681	614.299	0	-39.6209	-45.2361	-482.469	-9668.1	-6765.13	4914.76	285.978	220.039	0	10.8956	7.55297	-12.1093	3077.64	-386.919	3105.78	-342.952	-54.1554	0	6.7161	7.09214	-64.879	-20184.5	-143194	-6171.25	-3121.09	511.109	0
547	5	-198.434	104.427	-656.2	-2831.25	-34738.3	-10847.8	247.061	614.315	0	-62.699	-47.754	-469.668	-9007.12	-10020.7	5633.84	278.664	219.178	0	10.8767	7.59578	-12.0956	3074.78	-409.792	3088.82	-344.879	-54.2065	0	6.95661	6.98465	-64.4249	-20220.7	-143130	-6140.66	-3135.66	513.865	0
547	6	-195.61	103.231	-654.389	-2786.77	-34917.4	-10932.5	246.641	614.259	0	-84.203	-50.0902	-459.178	-8460.37	-12956.6	6287.82	271.783	218.425	0	10.8507	7.62206	-12.0564	3070.53	-431.704	3072.85	-346.807	-54.6816	0	7.18623	6.8619	-64.1449	-20253.1	-143159	-6104.6	-3145.81	515.74	0
547	7	-192.608	101.805	-653.561	-2700.55	-35038.8	-11015.9	246.388	614.132	0	-104.122	-52.1298	-450.739	-8026.31	-15601.7	6865.06	265.386	217.807	0	10.8234	7.6284	-11.9892	3065.46	-452.536	3058.96	-348.745	-55.6848	0	7.39687	6.71623	-64.0564	-20273.5	-143262	-6070.86	-3150.49	516.495	0
547	8	-189.444	100.15	-653.561	-2573.73	-35113.8	-11089.7	246.273	613.938	0	-122.436	-53.8112	-444.056	-7696.7	-17985.7	7356	259.497	217.333	0	10.8003	7.61397	-11.9096	3058.94	-472.015	3047.34	-350.633	-56.8473	0	7.58287	6.56909	-64.1801	-20277	-143403	-6046.58	-3148.39	515.939	0
547	9	-186.111	98.2864	-654.282	-2408.29	-35151	-11148.9	246.276	613.681	0	-139.095	-55.1157	-438.828	-7458.06	-20133.7	7754.58	254.119	216.995	0	10.7854	7.5819	-11.8365	3050.43	-489.096	3038.25	-352.321	-57.7151	0	7.73908	6.46694	-64.5142	-20268	-143548	-6036.87	-3139.06	514.163	0
548	0	-182.59	96.2501	-655.679	-2207.94	-35156.9	-11192.6	246.381	613.367	0	-154.004	-56.0593	-434.765	-7292.94	-22063	8058.58	249.253	216.774	0	10.7806	7.5404	-11.7783	3040.65	-503.236	3032.71	-353.726	-58.156	0	7.8644	6.45534	-65.013	-20260.1	-143665	-6045.16	-3123.79	511.632	0	-334.11	44.37	-1171.92	-533757	77105.6	128323	51.341	456.679	0
548	1	-178.865	94.0944	-657.752	-1978.43	-35134.3	-11223.8	246.584	613.008	0	-167.05	-56.6882	-431.599	-7180.97	-23784.4	8270.23	244.892	216.638	0	10.7849	7.50111	-11.729	3030.86	-514.89	3031.97	-354.899	-58.4069	0	7.96553	6.54846	-65.5622	-20266.4	-143735	-6072.31	-3106.34	509.117	0
548	2	-174.945	91.8791	-660.506	-1727.17	-35082.9	-11249.1	246.885	612.615	0	-178.121	-57.0711	-429.07	-7101.1	-25304.5	8397.07	241.025	216.55	0	10.7953	7.47348	-11.6775	3021.92	-524.256	3036.12	-355.895	-58.7814	0	8.05105	6.71798	-65.9762	-20290.1	-143757	-6115.09	-3092.92	507.537	0
548	3	-170.862	89.6636	-663.916	-1462.46	-34999.6	-11277	247.283	612.203	0	-187.136	-57.284	-426.928	-7034.87	-26625.9	8452.57	237.634	216.478	0	10.8078	7.46101	-11.6111	3014.32	-530.323	3043.67	-356.674	-59.6074	0	8.12288	6.91225	-66.0724	-20325.6	-143749	-6166.57	-3089.62	507.626	0
548	4	-166.674	87.5056	-667.931	-1192.59	-34880.3	-11316.1	247.779	611.786	0	-194.045	-57.3903	-424.954	-6969.08	-27749.9	8455.2	234.699	216.4	0	10.8198	7.46135	-11.5206	3008.14	-531.907	3052.39	-357.17	-61.1096	0	8.1734	7.08955	-65.765	-20362.6	-143739	-6218.7	-3099.64	509.626	0
548	5	-162.449	85.458	-672.472	-925.092	-34722.1	-11373	248.367	611.376	0	-198.843	-57.4277	-422.98	-6896.56	-28678.4	8425.76	232.199	216.305	0	10.8313	7.46872	-11.4223	3003.06	-529.61	3060.09	-357.366	-62.9115	0	8.1921	7.22853	-65.0977	-20389.5	-143753	-6265.49	-3122.26	513.214	0
548	6	-158.259	83.5608	-677.436	-666.354	-34524.7	-11450.7	249.036	610.984	0	-201.579	-57.4114	-420.902	-6815.2	-29415.5	8384.45	230.113	216.192	0	10.8462	7.47782	-11.3552	2999.24	-525.805	3065.3	-357.305	-64.1285	0	8.17799	7.31763	-64.2237	-20396.9	-143809	-6303.8	-3153.18	517.592	0
548	7	-154.171	81.8382	-682.705	-421.295	-34292.7	-11548.3	249.769	610.617	0	-202.359	-57.3419	-418.694	-6726.3	-29969.6	8348.37	228.421	216.065	0	10.8698	7.48637	-11.3459	2997.72	-522.607	3067.69	-357.061	-64.2129	0	8.14021	7.35585	-63.3519	-20382.5	-143906	-6331.33	-3185.53	521.735	0
548	8	-150.234	80.3034	-688.172	-192.714	-34033.8	-11661.2	250.545	610.28	0	-201.349	-57.2082	-416.405	-6633.41	-30353.5	8329.54	227.106	215.93	0	10.9037	7.49519	-11.3953	2999.14	-520.687	3067.47	-356.693	-63.1896	0	8.08958	7.3583	-62.659	-20350.6	-144023	-6345.7	-3212.52	524.783	0
548	9	-146.476	78.9673	-693.763	19.1423	-33757.7	-11781.7	251.341	609.972	0	-198.776	-56.9862	-414.152	-6541.55	-30584.5	8334.57	226.151	215.795	0	10.9439	7.5059	-11.4961	3003.07	-519.897	3064.4	-356.224	-61.2254	0	8.03663	7.34973	-62.2204	-20306.1	-144128	-6345.63	-3230.42	526.359	0
549	0	-142.896	77.8446	-699.453	216.157	-33474.2	-11900.3	252.142	609.691	0	-194.924	-56.645	-412.095	-6456.22	-30684.9	8365.08	225.539	215.667	0	10.982	7.51678	-11.6352	3008.35	-519.933	3057.91	-355.686	-58.5569	0	7.98969	7.3587	-62.0231	-20251.5	-144190	-6332.23	-3238.78	526.516	0	-281.72	37.3792	-1212.72	-561706	86441.9	100723	59.386	464.085	0
549	1	-139.478	76.9513	-705.254	401.084	-33192.1	-12007.8	252.936	609.431	0	-190.114	-56.1591	-410.409	-6382.83	-30680.3	8418.1	225.245	215.552	0	11.0105	7.52096	-11.7906	3012.61	-519.79	3048.44	-355.085	-55.5106	0	7.95219	7.41506	-62.0331	-20189.9	-144184	-6308.32	-3238.3	525.47	0
549	2	-136.196	76.2956	-711.173	575.817	-32917.2	-12097.3	253.714	609.19	0	-184.681	-55.5222	-409.238	-6327.3	-30596.9	8487.24	225.234	215.461	0	11.0281	7.51032	-11.9445	3012.1	-517.381	3037.51	-354.315	-52.1749	0	7.92988	7.53542	-62.2352	-20131.5	-144103	-6277.43	-3229.46	523.475	0
549	3	-133.034	75.8728	-717.172	740.07	-32651.5	-12163.6	254.472	608.968	0	-178.952	-54.7542	-408.672	-6296.33	-30460.3	8564.08	225.465	215.407	0	11.0379	7.48159	-12.0971	3003.36	-510.74	3026.41	-353.22	-48.2706	0	7.93753	7.70082	-62.6078	-20087.5	-143964	-6244.38	-3213.46	520.847	0
549	4	-129.981	75.669	-723.175	891.643	-32394.2	-12204	255.206	608.767	0	-173.223	-53.9027	-408.749	-6295.44	-30295	8639.4	225.884	215.402	0	11.0411	7.43881	-12.2626	2985.56	-499.592	3015.81	-351.741	-43.4682	0	7.98755	7.85708	-63.0798	-20056.9	-143802	-6214.04	-3193.69	517.96	0
549	5	-127.032	75.6684	-729.08	1027.73	-32143.7	-12217.1	255.912	608.59	0	-167.737	-53.0369	-409.456	-6326.42	-30123	8704.64	226.432	215.451	0	11.0342	7.39075	-12.4508	2961.78	-485.589	3006.44	-350.001	-37.8786	0	8.07242	7.94545	-63.5336	-20025.7	-143657	-6188.48	-3175.12	515.199	0
549	6	-124.188	75.8569	-734.776	1145.61	-31898.3	-12203.4	256.588	608.441	0	-162.676	-52.2362	-410.74	-6387	-29963.7	8753.33	227.05	215.55	0	11.0113	7.3465	-12.6465	2937.97	-471.734	2999.34	-348.301	-32.3142	0	8.16764	7.93141	-63.8489	-19983.3	-143563	-6167.96	-3162.49	512.979	0
549	7	-121.448	76.2225	-740.152	1242.8	-31655.9	-12164.8	257.23	608.321	0	-158.154	-51.5771	-412.515	-6472.23	-29833.7	8781.19	227.679	215.69	0	10.9681	7.31268	-12.8145	2920.38	-461.867	2995.05	-347.043	-27.8961	0	8.24996	7.81488	-63.9212	-19933.6	-143538	-6153.83	-3159.55	511.846	0
549	8	-118.807	76.7561	-745.113	1317.77	-31414.9	-12103.8	257.839	608.232	0	-154.225	-51.12	-414.699	-6575.62	-29744.4	8786.01	228.275	215.856	0	10.905	7.29137	-12.9316	2913.17	-459.162	2993.35	-346.507	-25.2747	0	8.30249	7.63018	-63.6578	-19889.2	-143577	-6147.02	-3169.45	512.439	0
549	9	-116.254	77.4576	-749.611	1370.51	-31174.8	-12023.6	258.412	608.172	0	-150.887	-50.8969	-417.238	-6689.66	-29701.2	8768.71	228.815	216.033	0	10.8293	7.27976	-13.0068	2916.1	-464.236	2993.69	-346.692	-24.1974	0	8.30801	7.4334	-63.0378	-19859.1	-143663	-6144.95	-3192.99	515.035	0
550	0	-113.767	78.3421	-753.657	1402.11	-30937.9	-11927.1	258.95	608.14	0	-148.097	-50.9003	-420.133	-6806.72	-29704.8	8734.25	229.297	216.201	0	10.7541	7.27474	-13.067	2923.63	-476.244	2995.19	-347.447	-23.7421	0	8.25951	7.27711	-62.2042	-19847.9	-143780	-6143.09	-3225.42	519.077	0	-226.064	47.7519	-1280.75	-591253	106047	82443.8	73.6204	462.877	0
550	1	-111.321	79.4348	-757.297	1413.6	-30710.8	-11817.3	259.447	608.133	0	-145.793	-51.0856	-423.427	-6920.42	-29753.5	8691.17	229.732	216.344	0	10.6936	7.2793	-13.1282	2928.2	-495.496	2996.8	-348.743	-23.0457	0	8.17641	7.18919	-61.4514	-19861.8	-143913	-6138.89	-3255.9	523.212	0
550	2	-108.899	80.752	-760.561	1405.07	-30501.5	-11696.4	259.896	608.153	0	-143.91	-51.393	-427.162	-7026.66	-29843.8	8649.72	230.135	216.45	0	10.6571	7.30269	-13.1829	2925.54	-522.982	2997.88	-350.671	-21.9191	0	8.08847	7.168	-61.1188	-19906.2	-144044	-6132.79	-3270.78	525.697	0
550	3	-106.499	82.2859	-763.433	1375.33	-30316.5	-11566.8	260.289	608.199	0	-142.39	-51.7724	-431.352	-7123.96	-29970.6	8619.42	230.519	216.515	0	10.6476	7.35393	-13.2139	2916.8	-558.203	2998.43	-353.244	-20.7374	0	8.00626	7.19269	-61.4944	-19977.6	-144150	-6126.11	-3258.11	524.868	0
550	4	-104.133	84.0048	-765.856	1322.56	-30161.1	-11430.5	260.618	608.273	0	-141.182	-52.1927	-435.97	-7213.34	-30127.3	8607.21	230.896	216.545	0	10.6644	7.43404	-13.2162	2906.25	-598.546	2998.83	-356.289	-19.9011	0	7.92121	7.24099	-62.7303	-20063.5	-144213	-6119.95	-3212.94	519.837	0
550	5	-101.821	85.8608	-767.768	1245.41	-30039.4	-11288.4	260.874	608.378	0	-140.237	-52.6363	-440.951	-7298.08	-30305.8	8616.77	231.272	216.551	0	10.7035	7.53315	-13.1932	2898.04	-639.512	2999.35	-359.473	-19.6615	0	7.82759	7.2993	-64.7537	-20148.8	-144225	-6116.01	-3141.29	511.16	0
550	6	-99.5934	87.7963	-769.122	1143.73	-29952.7	-11141.5	261.056	608.513	0	-139.509	-53.0917	-446.194	-7383.3	-30495.9	8648.82	231.653	216.547	0	10.7547	7.63462	-13.1369	2894.32	-675.793	2999.77	-362.443	-20.3205	0	7.73397	7.35786	-67.2713	-20220	-144188	-6116.33	-3057.39	500.575	0
550	7	-97.4824	89.7514	-769.887	1019.06	-29897.6	-10991.2	261.166	608.676	0	-138.953	-53.5476	-451.589	-7474.2	-30686.3	8701.73	232.048	216.551	0	10.8028	7.72298	-13.0252	2895.22	-703.374	2999.63	-365.001	-22.2778	0	7.65724	7.40906	-69.8962	-20268.5	-144107	-6122.01	-2975.73	489.98	0
550	8	-95.5177	91.6752	-770.052	875.226	-29866.9	-10839.3	261.215	608.863	0	-138.519	-53.9922	-457.048	-7573.56	-30867.2	8772.37	232.464	216.571	0	10.8342	7.79044	-12.8398	2900	-720.097	2999	-367.083	-25.8603	0	7.61607	7.4507	-72.2775	-20290.9	-143988	-6133.22	-2906.15	480.737	0
550	9	-93.7173	93.5357	-769.654	718.19	-29852.2	-10687.9	261.214	609.067	0	-138.146	-54.4142	-462.521	-7680.84	-31033.2	8856.28	232.904	216.606	0	10.8431	7.83746	-12.5823	2908	-724.389	2998.95	-368.572	-31.1181	0	7.62718	7.48156	-74.1525	-20288.5	-143842	-6150.91	-2853.81	473.605	0
551	0	-92.0813	95.3234	-768.797	554.618	-29847	-10538.6	261.177	609.279	0	-137.762	-54.8034	-468	-7793.17	-31183.2	8947.18	233.369	216.652	0	10.8318	7.86877	-12.2775	2918.66	-715.006	3000.84	-369.237	-37.7248	0	7.69328	7.50614	-75.3489	-20261.7	-143692	-6177.68	-2821.02	468.905	0	-200.977	61.6577	-1337.69	-603268	111345	75423.1	75.3375	452.615	0
551	1	-90.5941	97.0434	-767.637	390.546	-29847.9	-10393.3	261.117	609.491	0	-137.295	-55.1536	-473.488	-7907.05	-31317.5	9036.95	233.858	216.7	0	10.8079	7.89066	-11.9599	2931.58	-692.059	3005.07	-368.865	-45.1166	0	7.79656	7.54959	-75.8028	-20208.6	-143562	-6215.64	-2807.88	466.595	0
551	2	-89.2346	98.7018	-766.319	231.301	-29853.6	-10254.6	261.043	609.698	0	-136.687	-55.468	-478.968	-8019.2	-31435.6	9116.85	234.368	216.743	0	10.7815	7.90973	-11.6606	2946.74	-657.535	3011.11	-367.389	-52.7085	0	7.9134	7.64857	-75.5952	-20128.5	-143474	-6263.11	-2811.93	466.268	0
551	3	-87.9869	100.294	-764.937	81.5249	-29864.9	-10125.2	260.958	609.893	0	-135.901	-55.7621	-484.385	-8127.07	-31535.4	9179.08	234.896	216.778	0	10.7627	7.93036	-11.4022	2964.28	-615.132	3018.62	-364.949	-59.9746	0	8.03339	7.81899	-74.9383	-20025.5	-143449	-6313.37	-2828.23	467.226	0
551	4	-86.8412	101.803	-763.534	-55.6387	-29883.2	-10007.9	260.862	610.073	0	-134.915	-56.0591	-489.659	-8228.92	-31613.1	9217.85	235.439	216.805	0	10.7573	7.9527	-11.1965	2983.49	-569.471	3027.65	-361.862	-66.4679	0	8.1643	8.04086	-74.0829	-19909.9	-143493	-6355.71	-2850.92	468.751	0
551	5	-85.7892	103.202	-762.114	-178.996	-29909	-9904.62	260.755	610.235	0	-133.719	-56.383	-494.714	-8323.14	-31665.2	9230.55	235.993	216.824	0	10.7645	7.9727	-11.0453	3002.47	-524.558	3038.11	-358.492	-71.8318	0	8.32069	8.27487	-73.2144	-19799.4	-143591	-6378.57	-2875.24	470.43	0
551	6	-84.8184	104.455	-760.66	-288.224	-29941.1	-9816.56	260.638	610.379	0	-132.307	-56.7567	-499.483	-8407.75	-31691.2	9218.65	236.552	216.833	0	10.7778	7.98342	-10.9466	3019	-482.985	3049.15	-355.122	-75.7939	0	8.50508	8.48502	-72.4086	-19712.6	-143716	-6373.56	-2898.79	472.241	0
551	7	-83.9108	105.529	-759.151	-382.606	-29978.1	-9744.3	260.511	610.504	0	-130.687	-57.2049	-503.924	-8480.36	-31695.1	9186.95	237.103	216.829	0	10.79	7.97731	-10.8932	3031.68	-446.801	3059.54	-352.017	-78.3096	0	8.70068	8.64493	-71.6553	-19661.3	-143832	-6338.04	-2921.28	474.386	0
551	8	-83.0435	106.4	-757.583	-460.855	-30016.5	-9688.22	260.379	610.608	0	-128.869	-57.7518	-508.03	-8537.93	-31683.5	9141.44	237.635	216.806	0	10.7967	7.94872	-10.8678	3040.34	-417.629	3068.45	-349.428	-79.7565	0	8.87942	8.73989	-70.9409	-19648	-143911	-6276.61	-2942.61	476.963	0
551	9	-82.188	107.053	-755.987	-521.892	-30050.4	-9648.51	260.25	610.69	0	-126.857	-58.4129	-511.828	-8577.07	-31662.5	9087.57	238.138	216.758	0	10.7974	7.89665	-10.8521	3046.36	-395.137	3075.84	-347.411	-80.7169	0	9.01245	8.77443	-70.3187	-19665.4	-143938	-6201.98	-2960.94	479.661	0
552	0	-81.3107	107.492	-754.433	-565.928	-30073	-9624.45	260.138	610.75	0	-124.647	-59.1899	-515.379	-8594.96	-31635.9	9029.26	238.616	216.677	0	10.7948	7.82746	-10.8464	3052	-377.113	3081.89	-345.768	-81.3827	0	9.076	8.76501	-69.8558	-19700.5	-143907	-6131.86	-2974.06	482.016	0	-169.528	58.3136	-1360.9	-602904	116922	63901.9	79.2599	444.51	0
552	1	-80.3787	107.727	-753	-594.375	-30079.1	-9613.91	260.054	610.789	0	-122.233	-60.0728	-518.759	-8589.79	-31604.3	8968.6	239.077	216.558	0	10.7937	7.75403	-10.8777	3058.78	-361.789	3086.4	-344.26	-81.1961	0	9.05309	8.71661	-69.5144	-19743.5	-143826	-6081.16	-2983.01	484.021	0
552	2	-79.3716	107.767	-751.727	-608.782	-30067.4	-9613.89	260.002	610.81	0	-119.619	-61.0498	-522.014	-8560.85	-31566.2	8905.94	239.53	216.4	0	10.7971	7.68979	-10.9824	3065.89	-349.352	3088.78	-342.81	-79.1652	0	8.92901	8.61746	-69.145	-19790.3	-143708	-6056.89	-2992.36	486.214	0
552	3	-78.2881	107.62	-750.587	-610.883	-30040.2	-9621.69	259.978	610.814	0	-116.828	-62.1114	-525.145	-8508.55	-31519.1	8840.35	239.98	216.202	0	10.8061	7.642	-11.1809	3070.79	-341.717	3088.49	-341.563	-74.6461	0	8.68871	8.4577	-68.5936	-19839.3	-143571	-6058.22	-3007.07	489.23	0
552	4	-77.1445	107.296	-749.507	-603.362	-30002.8	-9635.84	259.97	610.805	0	-113.9	-63.25	-528.111	-8434.46	-31460.9	8770.53	240.428	215.971	0	10.8197	7.61018	-11.4643	3070.87	-341.87	3085.41	-340.82	-67.8644	0	8.33205	8.24235	-67.7895	-19890.1	-143437	-6077.07	-3029.92	493.41	0
552	5	-75.9702	106.804	-748.391	-589.715	-29961.3	-9656.01	259.966	610.788	0	-110.886	-64.4603	-530.859	-8341.57	-31390.1	8695.79	240.869	215.713	0	10.8343	7.58701	-11.8009	3064.29	-351.596	3080.22	-340.794	-59.6672	0	7.89776	7.99119	-66.7443	-19939.3	-143327	-6100.63	-3061.4	498.742	0
552	6	-74.8009	106.156	-747.137	-573.518	-29919.2	-9682.18	259.955	610.768	0	-107.845	-65.7427	-533.33	-8233.88	-31306.5	8616.78	241.3	215.439	0	10.8443	7.56077	-12.1566	3050.64	-368.146	3074.59	-341.284	-50.9443	0	7.46266	7.7384	-65.4979	-19979.9	-143260	-6117.8	-3101.25	505.046	0
552	7	-73.6732	105.366	-745.653	-557.813	-29876.7	-9714.04	259.932	610.748	0	-104.834	-67.101	-535.483	-8115.05	-31211.3	8535.04	241.714	215.155	0	10.8463	7.52232	-12.4998	3031.42	-385.887	3070.49	-341.872	-42.5181	0	7.10627	7.52738	-64.1018	-20007.8	-143244	-6122.33	-3148.64	512.125	0
552	8	-72.6203	104.457	-743.879	-544.939	-29832.4	-9751.07	259.896	610.733	0	-101.9	-68.5339	-537.304	-7987.92	-31107.6	8452.18	242.104	214.867	0	10.8419	7.47223	-12.7933	3010.05	-401.355	3068.97	-342.372	-35.2829	0	6.8737	7.39469	-62.6691	-20027.9	-143271	-6110.01	-3200.16	519.582	0
552	9	-71.6659	103.462	-741.806	-536.685	-29786.1	-9792.93	259.846	610.724	0	-99.0795	-70.0279	-538.811	-7855.09	-31001.1	8369.92	242.464	214.579	0	10.8368	7.41901	-13.0053	2991.4	-413.812	3069.76	-342.819	-30.0143	0	6.76828	7.35711	-61.4015	-20048.8	-143327	-6077.68	-3248.26	526.52	0
553	0	-70.819	102.428	-739.466	-534.339	-29741.9	-9839.58	259.779	610.723	0	-96.3902	-71.5572	-540.052	-7719.3	-30899.3	8290.68	242.785	214.294	0	10.8349	7.37173	-13.1235	2980.58	-423.418	3072.11	-343.264	-27.118	0	6.76732	7.41208	-60.5059	-20072.6	-143405	-6027.63	-3284.09	531.747	0	-137.499	36.3374	-1345.55	-590367	122040	47376.6	85.1451	439.505	0
553	1	-70.0745	101.404	-736.913	-538.808	-29706.8	-9891.32	259.688	610.731	0	-93.8444	-73.0875	-541.096	-7582.91	-30808.9	8216.86	243.062	214.014	0	10.8346	7.33646	-13.1557	2980.92	-431.269	3075.39	-343.782	-26.5882	0	6.8415	7.54305	-60.0934	-20092	-143503	-5969.49	-3302	534.346	0
553	2	-69.4216	100.432	-734.189	-550.767	-29687	-9948.4	259.565	610.75	0	-91.4548	-74.5835	-542.014	-7447.33	-30734.1	8149.89	243.297	213.74	0	10.8299	7.31614	-13.1294	2992.3	-438.995	3079.28	-344.436	-27.909	0	6.96855	7.72187	-60.1807	-20096	-143615	-5916.77	-3300.39	533.927	0
553	3	-68.8524	99.5398	-731.312	-570.598	-29686.2	-10010.7	259.407	610.78	0	-89.239	-76.0188	-542.865	-7313.27	-30676.7	8090.91	243.491	213.472	0	10.8162	7.30982	-13.0895	3010.53	-447.208	3083.28	-345.165	-29.9962	0	7.13362	7.91506	-60.7117	-20075.6	-143724	-5882.83	-3281.33	530.671	0
553	4	-68.3661	98.7434	-728.272	-598.645	-29706.1	-10077.6	259.21	610.822	0	-87.2163	-77.3803	-543.677	-7181.77	-30636.3	8041.25	243.65	213.21	0	10.7923	7.31182	-13.0748	3029.11	-454.611	3086.36	-345.77	-31.675	0	7.32084	8.09653	-61.5478	-20025	-143817	-5876.18	-3250.68	525.357	0
553	5	-67.9693	98.0479	-725.038	-635.929	-29746.8	-10148.5	258.972	610.877	0	-85.4004	-78.6657	-544.443	-7054.55	-30610.3	8001.6	243.777	212.957	0	10.7593	7.31344	-13.0917	3042.78	-458.469	3087.78	-346.02	-32.4217	0	7.51363	8.25141	-62.5075	-19944.6	-143886	-5895.23	-3215.9	519.076	0
553	6	-67.6767	97.4488	-721.563	-684.292	-29806.3	-10222.2	258.692	610.948	0	-83.7962	-79.8788	-545.126	-6933.61	-30595	7971.26	243.875	212.719	0	10.7178	7.30723	-13.12	3049.55	-456.038	3087.93	-345.759	-32.4349	0	7.70004	8.36859	-63.4406	-19843.7	-143931	-5930.19	-3182.75	512.792	0
553	7	-67.5076	96.9355	-717.797	-745.589	-29881.9	-10297.1	258.37	611.039	0	-82.402	-81.0266	-545.684	-6820.33	-30588.1	7949.11	243.946	212.499	0	10.6677	7.29129	-13.138	3049.9	-445.965	3087.6	-344.945	-32.1432	0	7.86814	8.43894	-64.2703	-19736.5	-143957	-5972.28	-3153.87	507.087	0
553	8	-67.4795	96.5002	-713.711	-820.833	-29971.2	-10370.2	258.007	611.15	0	-81.2101	-82.116	-546.099	-6714.47	-30589	7934.5	243.986	212.295	0	10.6115	7.26882	-13.1259	3045.35	-428.846	3086.92	-343.672	-32.0116	0	8.00222	8.46033	-64.971	-19636	-143973	-6018.32	-3129.96	502.228	0
553	9	-67.598	96.1453	-709.317	-909.752	-30071.5	-10438.4	257.605	611.283	0	-80.2042	-83.1479	-546.378	-6614.19	-30598.2	7927.21	243.998	212.106	0	10.5564	7.24345	-13.0594	3036.95	-406.726	3085.74	-342.144	-32.5497	0	8.09303	8.438	-65.5208	-19550.8	-143989	-6067.73	-3111.6	498.391	0
554	0	-67.8492	95.8868	-704.682	-1010.43	-30179.7	-10498.5	257.173	611.434	0	-79.3571	-84.1123	-546.563	-6516.99	-30615.6	7927.01	243.985	211.924	0	10.5131	7.21705	-12.9202	3024.39	-382.921	3084.6	-340.637	-34.0817	0	8.14869	8.38543	-65.9138	-19487	-144005	-6119.22	-3098.75	495.644	0	-128.229	24.8048	-1310.66	-566041	102771	42135.2	73.0266	432.226	0
554	1	-68.2039	95.7467	-699.906	-1119.7	-30292.2	-10548.7	256.72	611.6	0	-78.6362	-84.9938	-546.703	-6420.94	-30640.3	7933.97	243.954	211.745	0	10.4922	7.1926	-12.7136	3006.75	-361.778	3085	-339.456	-36.498	0	8.18776	8.32597	-66.2025	-19450	-144014	-6169.52	-3089.35	493.796	0
554	2	-68.63	95.74	-695.076	-1234.81	-30407.3	-10588.1	256.253	611.777	0	-78.0141	-85.7833	-546.825	-6325.6	-30669.2	7949	243.914	211.568	0	10.5	7.17654	-12.4681	2983.94	-346.475	3088.28	-338.789	-39.326	0	8.22542	8.27936	-66.484	-19442.9	-144006	-6213.81	-3080.03	492.445	0
554	3	-69.1026	95.8695	-690.233	-1354.53	-30526.6	-10617.1	255.774	611.962	0	-77.4733	-86.4821	-546.926	-6232.15	-30698.3	7973.14	243.871	211.395	0	10.5369	7.17568	-12.2182	2958.11	-337.212	3093.7	-338.599	-42.1066	0	8.2731	8.24248	-66.8392	-19462.5	-143987	-6247.3	-3068.23	491.184	0
554	4	-69.6057	96.1258	-685.383	-1478.66	-30654.8	-10637.1	255.273	612.157	0	-77.0047	-87.0969	-546.979	-6141.95	-30724.8	8006.28	243.828	211.229	0	10.5974	7.19258	-11.9863	2933.66	-332.2	3097.96	-338.715	-44.7501	0	8.33621	8.19325	-67.3098	-19501.2	-143971	-6265.03	-3052.94	489.722	0
554	5	-70.1277	96.4877	-680.52	-1607.36	-30795.2	-10649.9	254.748	612.362	0	-76.606	-87.6351	-546.945	-6055.14	-30747	8047.23	243.784	211.071	0	10.6712	7.2253	-11.7782	2915.42	-329.989	3097.34	-339.017	-47.5262	0	8.40217	8.11292	-67.9232	-19551.2	-143974	-6260.78	-3033.66	487.843	0
554	6	-70.6588	96.9232	-675.641	-1741.34	-30945.9	-10657	254.198	612.577	0	-76.2821	-88.1063	-546.785	-5970.81	-30765.3	8094.69	243.734	210.92	0	10.7463	7.27014	-11.5888	2906.6	-331.131	3090.29	-339.574	-50.8124	0	8.44503	8.00003	-68.6964	-19607.3	-144003	-6229.12	-3010.22	485.421	0
554	7	-71.189	97.3955	-670.737	-1881.6	-31100.3	-10659.6	253.633	612.805	0	-76.0415	-88.5225	-546.464	-5887.85	-30782.1	8147.66	243.67	210.774	0	10.8123	7.32357	-11.4125	2908.1	-337.402	3077.82	-340.564	-54.8175	0	8.44458	7.86926	-69.6198	-19664.1	-144052	-6170	-2983.12	482.45	0
554	8	-71.703	97.8738	-665.808	-2027.76	-31250	-10658.1	253.065	613.046	0	-75.8892	-88.8928	-545.966	-5805.39	-30801.6	8205.3	243.583	210.633	0	10.863	7.3835	-11.2569	2918.64	-349.713	3062.19	-342.067	-59.2759	0	8.39482	7.74436	-70.6315	-19713.8	-144111	-6091.13	-2954.32	479.107	0
554	9	-72.1755	98.3447	-660.89	-2177.01	-31389.2	-10652.8	252.505	613.294	0	-75.8212	-89.2176	-545.311	-5723.26	-30828.3	8267.14	243.467	210.495	0	10.8965	7.44976	-11.1439	2934.92	-368.015	3045.59	-344.024	-63.3654	0	8.30204	7.6464	-71.5712	-19750.9	-144166	-6006	-2928.3	475.962	0
555	0	-72.5734	98.8142	-656.066	-2324.96	-31515.2	-10644	251.963	613.544	0	-75.8247	-89.4879	-544.556	-5642.47	-30865.3	8333.34	243.32	210.362	0	10.916	7.52176	-11.096	2952.76	-392.223	3029.68	-346.348	-66.1105	0	8.1735	7.5804	-72.2245	-19779.2	-144198	-5930.01	-2910.53	473.857	0	-130.726	26.7606	-1259.89	-537974	86147.5	45067.8	62.68	427.44	0
555	1	-72.8662	99.2977	-651.442	-2467.41	-31627.7	-10633	251.45	613.788	0	-75.8849	-89.6886	-543.766	-5564.56	-30913.5	8404.43	243.149	210.233	0	10.9284	7.59531	-11.12	2969.53	-421.345	3016	-348.891	-67.0443	0	8.00247	7.53389	-72.4668	-19808.2	-144196	-5876.75	-2903.83	473.341	0
555	2	-73.0387	99.8062	-647.092	-2601.39	-31726.5	-10621.4	250.971	614.02	0	-75.9936	-89.8076	-542.979	-5491.02	-30972.5	8480.77	242.958	210.113	0	10.9421	7.66312	-11.2005	2985.58	-452.139	3006.23	-351.368	-66.5572	0	7.77369	7.488	-72.3395	-19844.8	-144161	-5854.62	-2906.84	474.328	0
555	3	-73.096	100.339	-643.028	-2725.5	-31811.4	-10610.8	250.529	614.239	0	-76.1517	-89.8431	-542.195	-5423.54	-31041.4	8562.44	242.749	210.003	0	10.963	7.71724	-11.3057	3002.82	-479.939	3001.38	-353.451	-65.6023	0	7.48285	7.42643	-71.9754	-19890.3	-144103	-5864.3	-2916.12	476.349	0
555	4	-73.059	100.883	-639.214	-2840.5	-31881.7	-10601.8	250.124	614.444	0	-76.3649	-89.8049	-541.39	-5363.63	-31117.3	8649.67	242.523	209.907	0	10.9929	7.751	-11.4043	3022.48	-501.317	3000.94	-354.959	-65.0306	0	7.14535	7.33665	-71.4667	-19940.3	-144036	-5899.42	-2929.43	479.016	0
555	5	-72.9551	101.423	-635.593	-2949.49	-31935.4	-10594.5	249.755	614.641	0	-76.64	-89.7092	-540.524	-5311.41	-31195.9	8742.72	242.286	209.826	0	11.0281	7.76138	-11.4834	3043.47	-515.643	3003.36	-355.903	-65.0328	0	6.79549	7.21354	-70.8084	-19982.9	-143966	-5951.04	-2947.18	482.211	0
555	6	-72.8122	101.937	-632.1	-3056.41	-31969.9	-10589.2	249.423	614.835	0	-76.9822	-89.5748	-539.553	-5265.54	-31271.9	8841.27	242.041	209.759	0	11.0607	7.75019	-11.5548	3062.47	-524.253	3007.13	-356.371	-65.0389	0	6.48446	7.07101	-69.9501	-20001.9	-143898	-6011.93	-2971.15	485.946	0
555	7	-72.6534	102.399	-628.67	-3164.1	-31983	-10586.3	249.126	615.033	0	-77.392	-89.4191	-538.439	-5224.46	-31340.9	8944	241.793	209.703	0	11.0823	7.72317	-11.6421	3075.03	-529.146	3011.57	-356.451	-64.1302	0	6.27138	6.94172	-68.8864	-19986.6	-143839	-6076.64	-3002.07	490.139	0
555	8	-72.4923	102.787	-625.262	-3273.56	-31974.1	-10585.4	248.863	615.236	0	-77.8622	-89.2535	-537.163	-5187.28	-31400.4	9048.78	241.544	209.657	0	11.0881	7.68976	-11.7629	3076.99	-532.145	3016.67	-356.239	-61.5851	0	6.19515	6.8579	-67.7175	-19939	-143800	-6140.01	-3037.53	494.444	0
555	9	-72.3286	103.091	-621.882	-3384.05	-31945.3	-10585.4	248.631	615.442	0	-78.3764	-89.0794	-535.747	-5153.62	-31450.2	9153.22	241.297	209.62	0	11.0787	7.66057	-11.9193	3066.11	-533.486	3022.45	-355.758	-57.2397	0	6.24219	6.84026	-66.6143	-19869.7	-143784	-6196.67	-3072.46	498.28	0
556	0	-72.1455	103.312	-618.593	-3492.72	-31901.8	-10584.8	248.429	615.646	0	-78.9076	-88.8854	-534.265	-5123.75	-31490.2	9255.38	241.059	209.59	0	11.0593	7.64119	-12.0948	3043.17	-530.828	3028.73	-354.889	-51.6091	0	6.3531	6.89784	-65.7112	-19791.8	-143784	-6241.83	-3102.12	501.193	0	-132.675	31.1203	-1214.28	-516832	77369.1	47207.6	57.7609	426.274	0
556	1	-71.916	103.466	-615.478	-3595.2	-31849	-10583.5	248.253	615.841	0	-79.4224	-88.6521	-532.818	-5098.53	-31520.1	9354.09	240.843	209.569	0	11.0376	7.62951	-12.2566	3011.76	-521.042	3035.2	-353.511	-45.7258	0	6.46662	7.02001	-65.0662	-19720.1	-143788	-6272.38	-3123.87	503.077	0
556	2	-71.6134	103.57	-612.599	-3687.09	-31790.4	-10582.3	248.106	616.019	0	-79.8921	-88.362	-531.496	-5078.69	-31539.7	9449.17	240.659	209.555	0	11.0197	7.6204	-12.3677	2977.17	-503.63	3041.47	-351.721	-40.7216	0	6.55458	7.16895	-64.6956	-19673.3	-143788	-6287.34	-3136.54	504.091	0
556	3	-71.2183	103.637	-609.977	-3765.47	-31726.4	-10582.8	247.988	616.173	0	-80.3008	-88.0058	-530.358	-5064.19	-31548.3	9541.67	240.515	209.549	0	11.0067	7.61154	-12.4068	2944.61	-480.973	3047.24	-349.767	-37.3387	0	6.62469	7.29183	-64.5745	-19669.2	-143790	-6287.51	-3140.74	504.598	0
556	4	-70.7199	103.677	-607.595	-3829.94	-31655.7	-10586.1	247.9	616.304	0	-80.6445	-87.5829	-529.435	-5053.89	-31545.5	9633.59	240.417	209.546	0	10.9954	7.60472	-12.3813	2917.18	-455.261	3052.69	-347.77	-35.6122	0	6.7001	7.35357	-64.6126	-19713.7	-143810	-6275.55	-3139.73	505.106	0
556	5	-70.1153	103.691	-605.408	-3882.77	-31576.6	-10592.7	247.842	616.413	0	-80.9307	-87.1018	-528.728	-5045.98	-31531.8	9727.27	240.363	209.544	0	10.9832	7.60339	-12.3212	2895.42	-427.403	3058.31	-345.688	-34.9952	0	6.80121	7.36018	-64.6558	-19795	-143864	-6255.95	-3139.07	506.159	0
556	6	-69.4099	103.67	-603.36	-3927.82	-31486.2	-10602.7	247.815	616.51	0	-81.1772	-86.5791	-528.203	-5038.98	-31510.4	9824.78	240.344	209.54	0	10.972	7.60957	-12.2514	2879.22	-399.129	3064.19	-343.578	-35.0118	0	6.95085	7.33785	-64.5364	-19891.2	-143955	-6233.33	-3144.6	508.217	0
556	7	-68.6149	103.598	-601.394	-3969.17	-31381.2	-10615.2	247.819	616.6	0	-81.4067	-86.0391	-527.808	-5032.39	-31485.9	9927.33	240.346	209.535	0	10.9681	7.62255	-12.1715	2870.16	-375.193	3069.36	-341.826	-35.8096	0	7.18084	7.29701	-64.1965	-19983.5	-144073	-6210.95	-3158.25	511.286	0
556	8	-67.7423	103.457	-599.468	-4010.26	-31259.9	-10629.7	247.854	616.69	0	-81.6383	-85.5098	-527.507	-5026.45	-31462.2	10035	240.357	209.529	0	10.979	7.63943	-12.0745	2871.07	-362.558	3071.84	-341.027	-37.7799	0	7.50759	7.23133	-63.7536	-20062.7	-144203	-6192.28	-3175.88	514.691	0
556	9	-66.7984	103.243	-597.57	-4053.45	-31123.1	-10645.8	247.917	616.783	0	-81.8798	-85.0143	-527.298	-5021.33	-31442.3	10147.3	240.371	209.523	0	11.0073	7.65619	-11.9738	2882.55	-365.898	3069.7	-341.558	-40.7391	0	7.90067	7.13882	-63.3781	-20127.2	-144331	-6181.6	-3191.3	517.574	0
557	0	-65.7795	102.965	-595.744	-4099.57	-30971.5	-10663.1	248.012	616.881	0	-82.1219	-84.5643	-527.214	-5016.73	-31428.8	10263.4	240.387	209.516	0	11.0464	7.66896	-11.8959	2901.04	-383.423	3062.51	-343.232	-43.8682	0	8.28854	7.0332	-63.1536	-20179	-144439	-6180.09	-3201.1	519.523	0	-124.176	32.7644	-1196.9	-506526	73422.5	42737.1	55.643	423.919	0
557	1	-64.6737	102.645	-594.062	-4147.81	-30804.5	-10681.1	248.146	616.982	0	-82.342	-84.1618	-527.301	-5011.75	-31422.3	10382.5	240.409	209.505	0	11.0824	7.67486	-11.8595	2921.23	-407.129	3051.62	-345.329	-46.3206	0	8.59715	6.93689	-63.1035	-20222.3	-144511	-6184.4	-3204.06	520.463	0
557	2	-63.4688	102.306	-592.575	-4196.17	-30621	-10699.5	248.326	617.081	0	-82.5176	-83.8042	-527.594	-5005.56	-31420.5	10503.2	240.446	209.488	0	11.1005	7.67329	-11.8657	2938.97	-427.404	3038.88	-347.02	-47.6857	0	8.78183	6.861	-63.2655	-20263.3	-144531	-6192.57	-3198.52	520.29	0
557	3	-62.1613	101.962	-591.281	-4242.32	-30421.1	-10717.7	248.551	617.175	0	-82.6361	-83.49	-528.098	-4998.54	-31418.4	10623.4	240.506	209.465	0	11.0921	7.66758	-11.8934	2952.45	-438.825	3025.97	-347.896	-48.2421	0	8.8331	6.79517	-63.6799	-20310.1	-144487	-6207.57	-3182.97	518.94	0
557	4	-60.7581	101.616	-590.132	-4284.26	-30206.9	-10734.6	248.813	617.26	0	-82.6921	-83.224	-528.798	-4992.53	-31409.1	10740.9	240.603	209.441	0	11.0598	7.66334	-11.9043	2962.85	-442.549	3014.54	-348.176	-48.8892	0	8.77101	6.72034	-64.318	-20369.7	-144379	-6232.34	-3158.77	516.703	0
557	5	-59.2758	101.266	-589.052	-4320.7	-29983.1	-10749.2	249.099	617.335	0	-82.68	-83.0181	-529.676	-4990.24	-31386	10853.4	240.745	209.421	0	11.0157	7.66428	-11.8697	2972.94	-442.946	3006.29	-348.318	-50.4657	0	8.63779	6.62589	-65.034	-20444.1	-144227	-6264.61	-3131.72	514.36	0
557	6	-57.7384	100.902	-587.948	-4351.28	-29756.1	-10761.3	249.39	617.401	0	-82.5921	-82.8869	-530.705	-4994.76	-31343.7	10957.7	240.94	209.412	0	10.9725	7.67064	-11.7937	2984.38	-442.272	3002.38	-348.501	-53.0474	0	8.48218	6.51438	-65.6164	-20526.1	-144066	-6298.15	-3109.58	512.82	0
557	7	-56.1707	100.516	-586.728	-4376.19	-29531.3	-10771.7	249.668	617.459	0	-82.4176	-82.8431	-531.861	-5008.7	-31278.7	11050.4	241.19	209.417	0	10.9357	7.67959	-11.709	2997.1	-439.938	3002.86	-348.573	-55.9668	0	8.34306	6.40181	-65.9398	-20597.1	-143926	-6325.27	-3096.69	512.362	0
557	8	-54.5919	100.104	-585.339	-4396.61	-29311.8	-10781.3	249.923	617.511	0	-82.14	-82.8942	-533.131	-5033.08	-31189.4	11128.8	241.498	209.441	0	10.9049	7.68465	-11.6512	3010.92	-436.028	3006.83	-348.424	-58.422	0	8.24236	6.31777	-66.0459	-20634.1	-143822	-6338.39	-3091.61	512.421	0
557	9	-53.0103	99.6727	-583.793	-4415.44	-29097.6	-10791.5	250.158	617.563	0	-81.7364	-83.0394	-534.539	-5066.56	-31076.3	11191.9	241.863	209.478	0	10.8793	7.67764	-11.6366	3025.94	-432.761	3013.1	-348.19	-60.0372	0	8.17672	6.29276	-66.0454	-20625.7	-143751	-6333.63	-3090.55	512.295	0
558	0	-51.4227	99.24	-582.166	-4436.35	-28886.9	-10802.7	250.38	617.62	0	-81.1784	-83.2645	-536.161	-5105.73	-30941.4	11240.5	242.291	209.523	0	10.8567	7.65514	-11.6543	3041.19	-432.519	3020.86	-348.112	-60.9501	0	8.11329	6.33456	-66.01	-20575.8	-143704	-6314.85	-3091.01	511.707	0	-101.045	27.0467	-1203.28	-503321	76959.4	31077.5	59.1739	418.805	0
558	1	-49.8185	98.8304	-580.563	-4461.67	-28677.9	-10814.3	250.603	617.685	0	-80.4378	-83.5464	-538.1	-5146.3	-30787.4	11276.4	242.785	209.564	0	10.8349	7.62106	-11.6775	3053.27	-436.255	3029.77	-348.359	-61.4661	0	8.00668	6.42007	-66.0004	-20492.9	-143677	-6292.61	-3090.91	510.497	0
558	2	-48.1904	98.4643	-579.062	-4491.29	-28470.3	-10824.5	250.834	617.756	0	-79.4947	-83.866	-540.441	-5184.96	-30617.1	11301.9	243.348	209.594	0	10.8149	7.58239	-11.689	3057.38	-443.809	3039.09	-348.968	-61.5611	0	7.82653	6.51536	-66.1109	-20383.3	-143667	-6276.61	-3087.12	508.32	0
558	3	-46.5437	98.1521	-577.687	-4523.44	-28265.7	-10831.5	251.071	617.83	0	-78.344	-84.2166	-543.223	-5220.75	-30433.1	11318.2	243.977	209.611	0	10.8022	7.54533	-11.7028	3050.2	-455.148	3047.09	-349.892	-60.6386	0	7.57604	6.59717	-66.4158	-20253.5	-143674	-6268.47	-3077.25	504.95	0
558	4	-44.8977	97.8936	-576.419	-4556.06	-28064.7	-10834.8	251.312	617.904	0	-76.9957	-84.602	-546.443	-5254.8	-30236	11325.7	244.668	209.616	0	10.8015	7.51515	-11.7561	3031.43	-471.223	3051.96	-351.083	-57.8603	0	7.29327	6.65423	-66.915	-20116.5	-143695	-6262.73	-3061.43	500.628	0
558	5	-43.283	97.6802	-575.202	-4588.14	-27868.1	-10834.9	251.551	617.977	0	-75.473	-85.0355	-550.06	-5289.29	-30025.8	11324.2	245.414	209.616	0	10.8122	7.49543	-11.8778	3003.16	-492.72	3052.95	-352.482	-52.8383	0	7.03167	6.68749	-67.55	-19992.5	-143726	-6253.29	-3041.7	495.966	0
558	6	-41.7379	97.4981	-573.963	-4619.9	-27676.9	-10832.6	251.779	618.049	0	-73.8094	-85.5394	-554.009	-5327.22	-29801.6	11313.5	246.207	209.616	0	10.829	7.4869	-12.0611	2968.64	-517.583	3050.69	-353.913	-46.1337	0	6.83197	6.71864	-68.2249	-19900	-143756	-6236.77	-3021.1	491.683	0
558	7	-40.3021	97.3331	-572.627	-4651.95	-27491.7	-10828.6	251.99	618.124	0	-72.0417	-86.138	-558.202	-5371.89	-29560.2	11294.3	247.044	209.624	0	10.847	7.48939	-12.2636	2931.9	-541.275	3046.4	-355.137	-39.0739	0	6.70587	6.78298	-68.8039	-19850.3	-143768	-6210.33	-3003.54	488.505	0
558	8	-39.0052	97.1767	-571.154	-4684.5	-27310.9	-10823.6	252.183	618.202	0	-70.1993	-86.8458	-562.561	-5424.78	-29298.2	11268.3	247.92	209.643	0	10.8649	7.50357	-12.4385	2897.63	-559.964	3041.19	-356.019	-32.9561	0	6.64093	6.90279	-69.1253	-19850.8	-143750	-6169.68	-2993.56	487.172	0
558	9	-37.8596	97.0309	-569.56	-4717.49	-27131.6	-10818	252.364	618.283	0	-68.2961	-87.6608	-567.049	-5484.54	-29015.4	11236.9	248.831	209.672	0	10.8832	7.52784	-12.5631	2869.93	-572.566	3035.76	-356.575	-28.4407	0	6.61744	7.07409	-69.0655	-19904	-143705	-6112.62	-2994.71	488.191	0
559	0	-36.8613	96.9075	-567.923	-4750.88	-26951	-10811.7	252.545	618.365	0	-66.3278	-88.5672	-571.673	-5548.6	-28712.4	11200.6	249.775	209.706	0	10.8989	7.55435	-12.6369	2850.73	-580.146	3030.7	-356.909	-25.5884	0	6.61862	7.27957	-68.6308	-20000	-143652	-6043.88	-3007.11	491.415	0	-72.2169	19.0599	-1237.39	-506150	89627.3	17013.1	68.9438	409.183	0
559	1	-35.9962	96.8223	-566.361	-4784.51	-26766.7	-10804.2	252.739	618.448	0	-64.2776	-89.5446	-576.461	-5615.05	-28388.6	11159.8	250.754	209.741	0	10.906	7.57143	-12.6666	2839.74	-584.722	3026.5	-357.163	-24.1912	0	6.63643	7.50488	-67.9942	-20117.5	-143602	-5974.76	-3025.98	495.871	0
559	2	-35.2481	96.7876	-564.97	-4817.81	-26577.5	-10794.8	252.958	618.528	0	-62.1279	-90.5757	-581.434	-5682.78	-28041.9	11114.8	251.771	209.774	0	10.9012	7.57184	-12.654	2836.14	-588.658	3022.93	-357.52	-24.1297	0	6.67685	7.74043	-67.3834	-20232.2	-143558	-5917.19	-3044.46	500.255	0
559	3	-34.6032	96.8071	-563.796	-4849.71	-26385	-10783	253.201	618.602	0	-59.8683	-91.6501	-586.598	-5751.17	-27670	11065.4	252.83	209.804	0	10.8865	7.55742	-12.5863	2840.16	-593.661	3019.04	-358.167	-25.6552	0	6.75128	7.97457	-66.9093	-20323.3	-143516	-5877.58	-3058.93	503.743	0
559	4	-34.0505	96.8752	-562.836	-4879.07	-26193.5	-10769.2	253.462	618.669	0	-57.4954	-92.7627	-591.942	-5820.48	-27270.4	11010.3	253.931	209.833	0	10.8669	7.53588	-12.447	2852.67	-599.367	3014.25	-359.154	-29.186	0	6.86094	8.19329	-66.5485	-20376.1	-143483	-5856.72	-3070.07	506.185	0
559	5	-33.579	96.977	-562.061	-4905	-26007.8	-10754.6	253.728	618.727	0	-55.009	-93.9108	-597.433	-5891.97	-26841.7	10947.6	255.072	209.862	0	10.8462	7.51488	-12.2463	2873.5	-603.405	3009.23	-360.272	-34.6419	0	6.99061	8.38335	-66.2617	-20385.5	-143472	-5853.9	-3079.23	507.652	0
559	6	-33.178	97.0888	-561.422	-4927.02	-25830.2	-10740.5	253.991	618.776	0	-52.4126	-95.0934	-603.026	-5967.38	-26384	10875.6	256.247	209.896	0	10.8261	7.49831	-12.0335	2901.15	-603.16	3005.46	-361.123	-41.0894	0	7.11092	8.52541	-66.0484	-20358.2	-143487	-5868.18	-3086.45	508.231	0
559	7	-32.8367	97.1847	-560.869	-4944.79	-25660.2	-10728	254.249	618.816	0	-49.7141	-96.3089	-608.677	-6047.84	-25899.1	10793.7	257.45	209.936	0	10.8062	7.48612	-11.8766	2934.13	-597.053	3004.23	-361.272	-47.0514	0	7.19083	8.5949	-65.9106	-20309.5	-143520	-5897.02	-3091.5	508.137	0
559	8	-32.5406	97.2422	-560.375	-4957.92	-25494.5	-10718	254.505	618.847	0	-46.9227	-97.55	-614.357	-6133.18	-25390.4	10702.3	258.672	209.983	0	10.783	7.47737	-11.8301	2971.07	-584.628	3005.79	-360.419	-51.1456	0	7.21632	8.58353	-65.8502	-20256.2	-143559	-5936.56	-3094.08	507.61	0
559	9	-32.2685	97.2488	-559.961	-4966.14	-25328.1	-10711.9	254.768	618.869	0	-44.0454	-98.7959	-620.068	-6222.1	-24862.5	10602.6	259.904	210.035	0	10.7499	7.47184	-11.9086	3009.66	-566.277	3009.67	-358.552	-52.7314	0	7.19512	8.51255	-65.8934	-20210.8	-143592	-5984.08	-3093.15	506.72	0
560	0	-31.9914	97.2057	-559.697	-4969.32	-25155.8	-10711.1	255.055	618.879	0	-41.0861	-100.013	-625.837	-6312.72	-24320.4	10496.5	261.139	210.087	0	10.7023	7.46858	-12.081	3046.86	-543.239	3015.62	-355.966	-52.2031	0	7.14502	8.42008	-66.0304	-20178.5	-143620	-6039.34	-3089.06	505.594	0	-38.9492	7.47468	-1292.56	-518087	111663	4012.6	84.2848	400.523	0
560	1	-31.6748	97.1236	-559.661	-4966.84	-24972.5	-10716.5	255.379	618.875	0	-38.0479	-101.167	-631.686	-6403.12	-23767.8	10386.2	262.374	210.137	0	10.6432	7.46547	-12.2883	3079.72	-518.086	3023.67	-353.161	-50.622	0	7.08714	8.33838	-66.1286	-20153.6	-143653	-6102.04	-3086.33	504.764	0
560	2	-31.2875	97.012	-559.898	-4957.59	-24774.2	-10728.2	255.752	618.854	0	-34.9398	-102.237	-637.604	-6492	-23208.6	10273.3	263.6	210.182	0	10.5833	7.45956	-12.4677	3105.09	-494.658	3033.19	-350.675	-49.0503	0	7.04651	8.28125	-65.9994	-20126.9	-143707	-6167.94	-3091.4	504.955	0
560	3	-30.8066	96.8731	-560.404	-4940.19	-24558.6	-10744.9	256.177	618.815	0	-31.7807	-103.222	-643.545	-6578.79	-22648	10158.3	264.807	210.223	0	10.5313	7.44744	-12.5672	3119.57	-476.547	3042.49	-348.92	-48.2309	0	7.04673	8.24726	-65.5606	-20097.5	-143787	-6227.73	-3107.2	506.548	0
560	4	-30.2191	96.7013	-561.13	-4913	-24325.9	-10764.8	256.648	618.756	0	-28.5988	-104.139	-649.437	-6662.92	-22091.8	10042	265.983	210.26	0	10.4886	7.42854	-12.556	3121.04	-464.943	3049.97	-348.03	-48.57	0	7.10086	8.22694	-64.886	-20075.7	-143888	-6269.71	-3131.55	509.399	0
560	5	-29.5225	96.4838	-562.006	-4875.4	-24076.1	-10785.7	257.16	618.675	0	-25.4309	-105.008	-655.187	-6743.77	-21544.5	9925.52	267.117	210.293	0	10.4532	7.4088	-12.4391	3109.84	-457.201	3055.91	-347.755	-50.0057	0	7.20604	8.2048	-64.124	-20070.4	-143995	-6285	-3159.57	512.994	0
560	6	-28.7269	96.1997	-562.939	-4828.79	-23808.5	-10805.7	257.707	618.578	0	-22.3215	-105.853	-660.674	-6821.36	-21008.8	9810.6	268.201	210.325	0	10.4259	7.39967	-12.2584	3088.13	-448.39	3062.57	-347.578	-51.9193	0	7.33701	8.15791	-63.4193	-20080.3	-144095	-6271.6	-3186.1	516.628	0
560	7	-27.8512	95.8262	-563.827	-4775.48	-23522.5	-10823.7	258.281	618.47	0	-19.3182	-106.69	-665.766	-6896.37	-20484.6	9699.39	269.232	210.359	0	10.4114	7.41277	-12.0705	3058.66	-435.156	3071.96	-347.051	-53.4	0	7.44395	8.0589	-62.9006	-20096.6	-144177	-6233.52	-3206.14	519.497	0
560	8	-26.9136	95.349	-564.592	-4717.44	-23219.5	-10839.5	258.874	618.356	0	-16.4627	-107.528	-670.367	-6970.09	-19972.2	9593.53	270.207	210.397	0	10.4136	7.4546	-11.9263	3024.28	-417.084	3083.83	-345.972	-53.5815	0	7.47417	7.89	-62.6966	-20109.7	-144236	-6176.9	-3214.55	520.746	0
560	9	-25.921	94.7713	-565.222	-4655.75	-22902.5	-10854.2	259.48	618.237	0	-13.7846	-108.359	-674.456	-7044.13	-19473.5	9493.38	271.127	210.444	0	10.4328	7.52437	-11.8613	2987.64	-394.788	3095.96	-344.284	-51.8806	0	7.40781	7.65767	-62.8904	-20112.8	-144273	-6108.42	-3208.03	519.808	0
561	0	-24.8651	94.1154	-565.776	-4590.22	-22575	-10869.3	260.099	618.113	0	-11.2975	-109.164	-678.074	-7118.93	-18991.8	9398.52	271.992	210.499	0	10.4659	7.6147	-11.8784	2951.59	-368.916	3106.08	-342.058	-48.484	0	7.26891	7.39322	-63.4135	-20102.1	-144291	-6036.9	-3189.4	517.001	0	-4.4888	-5.40551	-1333.65	-529973	133654	-11433.6	99.4113	396.648	0
561	1	-23.7301	93.4164	-566.351	-4519.84	-22239.5	-10885.5	260.732	617.981	0	-9.00502	-109.916	-681.285	-7193.05	-18530.2	9308.92	272.801	210.558	0	10.5073	7.71454	-11.9322	2919.71	-341.14	3113.2	-339.59	-44.6921	0	7.1048	7.13806	-64.0312	-20077.5	-144298	-5973.33	-3167.57	513.558	0
561	2	-22.5068	92.7105	-567.037	-4444.31	-21897.7	-10903.3	261.382	617.838	0	-6.90806	-110.594	-684.143	-7264.43	-18090.4	9225.19	273.558	210.618	0	10.5537	7.81257	-11.9521	2895.76	-314.73	3117.36	-337.333	-42.28	0	6.96231	6.92676	-64.4844	-20042.5	-144303	-5926.75	-3151.79	510.811	0
561	3	-21.2007	92.0231	-567.879	-4364.85	-21550.6	-10922.7	262.051	617.686	0	-5.00849	-111.189	-686.677	-7331.23	-17673.9	9148.16	274.262	210.676	0	10.605	7.89761	-11.887	2882.23	-293.949	3118.68	-335.729	-42.4701	0	6.88052	6.78294	-64.6296	-20003	-144310	-5900.87	-3146.87	509.502	0
561	4	-19.8302	91.3639	-568.871	-4283.35	-21199.4	-10943.5	262.734	617.53	0	-3.3069	-111.697	-688.901	-7391.49	-17282.8	9078.31	274.913	210.729	0	10.6621	7.95856	-11.7215	2879.27	-283.385	3116.78	-335.177	-45.6399	0	6.89473	6.71832	-64.4723	-19969.3	-144326	-5895.93	-3152.57	509.735	0
561	5	-18.4201	90.731	-569.968	-4200.77	-20846	-10965.6	263.426	617.37	0	-1.80122	-112.122	-690.816	-7442.75	-16919.2	9015.21	275.508	210.774	0	10.723	7.98842	-11.4671	2885.25	-286.788	3111.28	-336.01	-51.6107	0	7.02697	6.72713	-64.1344	-19958.4	-144361	-5910.01	-3164.91	511.196	0
561	6	-16.9976	90.1149	-571.096	-4116.76	-20492.4	-10988.2	264.117	617.209	0	-0.489731	-112.469	-692.399	-7482.74	-16585.2	8957.34	276.047	210.807	0	10.7806	7.98793	-11.1609	2898.72	-305.043	3102.19	-338.331	-59.722	0	7.25976	6.79275	-63.7874	-19985.2	-144422	-5935.99	-3178.11	513.309	0
561	7	-15.5887	89.5	-572.178	-4031.01	-20139.7	-11010.5	264.802	617.045	0	0.624714	-112.742	-693.606	-7510.71	-16282.6	8903.04	276.525	210.828	0	10.8245	7.96347	-10.8657	2919.03	-335.348	3089.99	-341.863	-68.6462	0	7.53305	6.90581	-63.5836	-20046.6	-144514	-5961.44	-3186.81	515.28	0
561	8	-14.2155	88.8695	-573.164	-3944.09	-19788.1	-11031.4	265.476	616.881	0	1.53722	-112.945	-694.395	-7527.44	-16011.9	8851.92	276.941	210.84	0	10.8465	7.92096	-10.6537	2945.25	-372.138	3075.57	-345.931	-76.4543	0	7.77166	7.06865	-63.6072	-20121	-144628	-5976.91	-3187.76	516.331	0
561	9	-12.8889	88.2146	-574.051	-3856.8	-19437	-11049.9	266.141	616.719	0	2.24944	-113.077	-694.766	-7534.28	-15772.6	8804.93	277.298	210.844	0	10.8441	7.86171	-10.5861	2975.25	-408.529	3060.22	-349.591	-81.0524	0	7.90708	7.28181	-63.8469	-20183.3	-144741	-5983.23	-3181	516.121	0
562	0	-11.604	87.5412	-574.893	-3769.39	-19086.1	-11065.4	266.801	616.557	0	2.77489	-113.134	-694.773	-7533.12	-15562.5	8763.32	277.601	210.843	0	10.8214	7.78546	-10.693	3005.33	-438.828	3045.53	-352.039	-81.0571	0	7.89652	7.5321	-64.2471	-20218.4	-144833	-5988.04	-3168.31	514.697	0	15.3337	-12.296	-1352.57	-537514	138127	-23638.3	102.012	396.426	0
562	1	-10.3457	86.8639	-575.771	-3681.85	-18736.8	-11077.7	267.458	616.395	0	3.13657	-113.107	-694.517	-7526.87	-15379.2	8727.92	277.856	210.838	0	10.7882	7.69637	-10.9529	3030.53	-461.242	3033.06	-353.112	-76.6878	0	7.75229	7.79266	-64.7946	-20220.4	-144892	-5998.16	-3150.17	512.07	0
562	2	-9.10157	86.1936	-576.742	-3594.5	-18390.6	-11087	268.113	616.232	0	3.36015	-112.987	-694.102	-7519.13	-15221.5	8699.06	278.07	210.833	0	10.7551	7.60306	-11.3026	3046.11	-477.894	3023.61	-353.282	-69.5047	0	7.54282	8.0298	-65.5204	-20188	-144912	-6016.62	-3125.71	508.118	0
562	3	-7.8696	85.5323	-577.816	-3507.84	-18048.1	-11094.1	268.765	616.071	0	3.46902	-112.773	-693.613	-7513.63	-15088.6	8677.01	278.246	210.833	0	10.7272	7.51356	-11.6687	3049.83	-492.339	3016.61	-353.193	-61.3691	0	7.34243	8.21362	-66.4295	-20124.8	-144890	-6043.03	-3095.1	502.95	0
562	4	-6.65683	84.8764	-578.973	-3422.02	-17709.2	-11100.1	269.413	615.911	0	3.4833	-112.473	-693.097	-7513.4	-14979.4	8662.21	278.388	210.84	0	10.7039	7.43349	-11.9871	3042.85	-506.939	3010.95	-353.29	-53.8434	0	7.1859	8.32609	-67.4491	-20048.7	-144824	-6074.92	-3061.16	497.241	0
562	5	-5.47685	84.2211	-580.172	-3336.69	-17373.5	-11106.1	270.055	615.751	0	3.41843	-112.1	-692.577	-7520.37	-14890.9	8654.76	278.499	210.859	0	10.6841	7.36819	-12.2142	3028.93	-521.085	3006.61	-353.662	-47.9844	0	7.08078	8.35795	-68.4481	-19989.2	-144721	-6108.51	-3028.31	492.034	0
562	6	-4.34637	83.5612	-581.355	-3251.63	-17040.5	-11112.6	270.688	615.593	0	3.28443	-111.674	-692.049	-7535.58	-14818.1	8653.65	278.588	210.889	0	10.6688	7.32312	-12.3315	3012.05	-531.572	3004.68	-354.107	-44.2569	0	7.04313	8.30527	-69.2961	-19969.6	-144588	-6138.23	-3000.52	488.177	0
562	7	-3.27875	82.8926	-582.462	-3166.69	-16709.3	-11118.9	271.313	615.437	0	3.09097	-111.216	-691.501	-7559.06	-14754.5	8657.19	278.663	210.931	0	10.661	7.30098	-12.343	2994.97	-535.84	3005.87	-354.413	-42.6458	0	7.09529	8.17723	-69.8996	-19991.5	-144437	-6157.37	-2980.34	486.003	0
562	8	-2.27636	82.2174	-583.469	-3081.2	-16379	-11124	271.928	615.281	0	2.85495	-110.748	-690.933	-7589.93	-14694.8	8664	278.732	210.985	0	10.6672	7.3006	-12.2695	2979.98	-534.72	3009.81	-354.581	-42.8761	0	7.23715	7.99897	-70.2027	-20039.9	-144284	-6160.87	-2969.25	485.458	0
562	9	-1.32696	81.5489	-584.405	-2993.66	-16050.2	-11126.5	272.536	615.123	0	2.60442	-110.277	-690.371	-7627.14	-14636.3	8673.33	278.799	211.048	0	10.6954	7.31852	-12.1416	2968.75	-531.211	3015.74	-354.751	-44.5103	0	7.44061	7.79799	-70.2083	-20095.5	-144154	-6147.55	-2967.23	486.227	0
563	0	-0.405642	80.9109	-585.353	-2902.23	-15724.7	-11125.4	273.136	614.958	0	2.37759	-109.799	-689.871	-7669.99	-14576.5	8684.66	278.871	211.118	0	10.7486	7.34993	-11.9878	2960.5	-527.59	3022.71	-355.01	-46.9583	0	7.66745	7.59422	-70.0157	-20142	-144064	-6120.1	-2971.6	487.678	0	25.5437	-12.7438	-1362.8	-544400	144898	-29922.4	106.575	398.486	0
563	1	0.518056	80.3302	-586.425	-2805.7	-15404.1	-11119.9	273.732	614.784	0	2.21519	-109.3	-689.491	-7718.25	-14511.4	8697.7	278.953	211.194	0	10.8206	7.3889	-11.8301	2952.42	-524.539	3029.27	-355.34	-49.5697	0	7.88319	7.40523	-69.7922	-20167.9	-144022	-6084.19	-2977.58	488.97	0
563	2	1.46945	79.8263	-587.717	-2704.24	-15088.6	-11109	274.327	614.601	0	2.15026	-108.763	-689.265	-7772.1	-14435.3	8712.45	279.057	211.276	0	10.8993	7.42855	-11.6872	2942.48	-521.57	3033.88	-355.627	-51.7692	0	8.06163	7.24898	-69.6813	-20167.3	-144023	-6048.19	-2980.88	489.422	0
563	3	2.46086	79.4053	-589.274	-2599.45	-14776.5	-11092.2	274.924	614.411	0	2.20385	-108.178	-689.201	-7831.86	-14342.2	8728.72	279.19	211.364	0	10.9731	7.46102	-11.5728	2930.57	-518.011	3036.07	-355.761	-53.228	0	8.18593	7.13827	-69.728	-20140	-144054	-6022.8	-2979.94	488.837	0
563	4	3.49088	79.0592	-591.082	-2493.44	-14465.4	-11069.2	275.527	614.218	0	2.38705	-107.537	-689.29	-7897.77	-14226.8	8745.53	279.36	211.458	0	11.0323	7.48053	-11.4873	2918.09	-514.41	3036.69	-355.781	-54.0279	0	8.24837	7.08172	-69.8558	-20093	-144098	-6017.29	-2976.79	487.635	0
563	5	4.54832	78.7714	-593.081	-2387.46	-14153.4	-11040.6	276.136	614.026	0	2.70346	-106.843	-689.52	-7970.42	-14086	8760.85	279.571	211.559	0	11.0699	7.48693	-11.4229	2907.46	-512.295	3036.46	-355.848	-54.5282	0	8.24856	7.09018	-69.911	-20039.5	-144136	-6034.43	-2975.71	486.643	0
563	6	5.61697	78.5206	-595.185	-2281.51	-13839.2	-11008	276.748	613.833	0	3.14974	-106.111	-689.878	-8050.99	-13919	8772.07	279.824	211.67	0	11.0819	7.48463	-11.3777	2901	-512.508	3034.93	-356.045	-54.9731	0	8.1886	7.17588	-69.7655	-19993	-144156	-6070.53	-2980.29	486.575	0
563	7	6.67983	78.2844	-597.31	-2174.97	-13521.1	-10973.3	277.363	613.641	0	3.7158	-105.364	-690.358	-8141.36	-13725.5	8776.38	280.118	211.793	0	11.0699	7.47895	-11.362	2899.65	-514.56	3031.43	-356.288	-55.2051	0	8.07319	7.34035	-69.3998	-19962.5	-144152	-6119.69	-2991.12	487.645	0
563	8	7.72332	78.0448	-599.4	-2067.59	-13198.1	-10938.2	277.981	613.45	0	4.38798	-104.633	-690.979	-8244.08	-13506.1	8771.13	280.454	211.931	0	11.0379	7.4731	-11.3939	2902.57	-517.372	3026.39	-356.408	-54.7465	0	7.91414	7.56231	-68.9127	-19953.1	-144127	-6175.9	-3005.45	489.541	0
563	9	8.7439	77.7935	-601.45	-1959.52	-12870.3	-10903.6	278.601	613.258	0	5.15728	-103.938	-691.794	-8361.2	-13263.3	8754.73	280.828	212.086	0	10.9893	7.46683	-11.4849	2908.44	-520.151	3020.95	-356.29	-53.2405	0	7.72654	7.80162	-68.4677	-19965.1	-144093	-6232.56	-3018.53	491.599	0
564	0	9.75288	77.5333	-603.513	-1850.51	-12537.7	-10869.9	279.225	613.066	0	6.02792	-103.286	-692.876	-8492.45	-13000.8	8727.82	281.236	212.257	0	10.9268	7.45783	-11.6272	2916.89	-522.591	3015.4	-355.946	-50.8678	0	7.52138	8.01613	-68.184	-19990.5	-144057	-6282.71	-3026.77	493.185	0	44.8766	-9.38886	-1397.13	-560477	162640	-37031	117.328	400.325	0
564	1	10.7717	77.2747	-605.678	-1739.8	-12199.5	-10836.9	279.858	612.873	0	7.01521	-102.668	-694.294	-8635.06	-12722.3	8693.27	281.676	212.437	0	10.8546	7.44358	-11.793	2928.26	-524.231	3008.51	-355.453	-48.3045	0	7.30775	8.17299	-68.0445	-20014.5	-144023	-6320.74	-3030.61	494.139	0
564	2	11.8199	77.0297	-608.034	-1626.81	-11854.4	-10804	280.504	612.676	0	8.13271	-102.08	-696.087	-8785.09	-12430.9	8654.83	282.142	212.621	0	10.7787	7.42224	-11.9474	2942.4	-523.274	2998.8	-354.798	-46.2797	0	7.10119	8.24522	-67.9236	-20023.6	-143986	-6343.51	-3033.82	494.795	0
564	3	12.908	76.8054	-610.632	-1511.4	-11501.1	-10770.4	281.165	612.475	0	9.38374	-101.521	-698.25	-8938.4	-12129.9	8615.06	282.628	212.801	0	10.7063	7.39521	-12.0617	2958.62	-517.03	2986.46	-353.866	-45.2905	0	6.92537	8.20956	-67.6896	-20012.5	-143937	-6350.31	-3040.43	495.65	0
564	4	14.0392	76.6014	-613.478	-1393.32	-11138.9	-10735.1	281.843	612.271	0	10.7636	-100.996	-700.737	-9091.47	-11821.3	8574.59	283.13	212.974	0	10.645	7.36793	-12.1128	2976.23	-504.52	2973.73	-352.652	-45.7104	0	6.8055	8.061	-67.2557	-19986.2	-143878	-6342.85	-3053.26	497.167	0
564	5	15.2128	76.4109	-616.542	-1272.18	-10769.3	-10696.4	282.533	612.063	0	12.2632	-100.508	-703.479	-9242.73	-11504.5	8532.86	283.646	213.139	0	10.6032	7.34566	-12.0838	2994.37	-487.246	2963.55	-351.322	-47.8005	0	6.76109	7.8273	-66.5909	-19954.7	-143815	-6325.68	-3073.68	499.661	0
564	6	16.4236	76.223	-619.764	-1147.82	-10396	-10653.1	283.226	611.852	0	13.8689	-100.065	-706.391	-9393.19	-11175	8488.86	284.18	213.297	0	10.5896	7.33028	-11.9744	3011.27	-466.642	2958.52	-349.97	-51.4752	0	6.80045	7.56352	-65.7484	-19925	-143764	-6305.41	-3100.58	503.05	0
564	7	17.6618	76.0219	-623.065	-1020.2	-10022.8	-10604.9	283.914	611.637	0	15.5631	-99.6728	-709.386	-9545.53	-10824.9	8441.08	284.741	213.456	0	10.6087	7.32268	-11.8035	3024.89	-442.341	2960.43	-348.476	-56.2709	0	6.91716	7.33063	-64.8803	-19896.4	-143734	-6287.74	-3129.38	506.663	0
564	8	18.9181	75.7887	-626.376	-889.335	-9651.3	-10552.9	284.592	611.42	0	17.3292	-99.3377	-712.41	-9702.55	-10446.8	8387.9	285.336	213.619	0	10.657	7.32408	-11.6042	3034.72	-413.819	2969.98	-346.661	-61.5189	0	7.09097	7.17122	-64.2011	-19864.6	-143723	-6274.42	-3152.64	509.413	0
564	9	20.1905	75.5106	-629.661	-755.712	-9281.94	-10498.9	285.259	611.2	0	19.1573	-99.0583	-715.457	-9865.51	-10039.3	8328.05	285.968	213.789	0	10.7244	7.33278	-11.4155	3042.16	-382.818	2986.26	-344.535	-66.4938	0	7.29231	7.09677	-63.9139	-19830.8	-143715	-6262.97	-3162.58	510.274	0
565	0	21.4866	75.1894	-632.944	-619.824	-8915.47	-10445.2	285.914	610.979	0	21.047	-98.8257	-718.575	-10033.4	-9608.49	8261.08	286.628	213.963	0	10.7969	7.34305	-11.2672	3048.63	-352.8	3006.42	-342.312	-70.5746	0	7.48812	7.09702	-64.1133	-19801.5	-143694	-6249.21	-3155.25	508.851	0	76.5383	-9.96476	-1462.35	-587521	188265	-49048.8	130.658	400.946	0
565	1	22.8188	74.8392	-636.286	-481.116	-8553.52	-10393.5	286.557	610.756	0	23.0041	-98.6271	-721.826	-10203.8	-9164.34	8187.7	287.304	214.136	0	10.8606	7.34934	-11.1786	3054.09	-326.526	3026.34	-340.21	-73.2094	0	7.65571	7.15694	-64.7327	-19782.2	-143654	-6229.51	-3133.19	505.598	0
565	2	24.1952	74.4745	-639.748	-338.45	-8198.53	-10344.7	287.185	610.529	0	25.0344	-98.4538	-725.252	-10375.2	-8715.52	8109.62	287.983	214.306	0	10.9071	7.35074	-11.1666	3056.88	-305.995	3042.39	-338.403	-73.7532	0	7.79843	7.25505	-65.6144	-19773.6	-143608	-6202.29	-3102.66	501.36	0
565	3	25.6143	74.1012	-643.351	-191.585	-7852.66	-10298.6	287.794	610.298	0	27.138	-98.3066	-728.859	-10548	-8266.46	8028.79	288.658	214.472	0	10.9344	7.3509	-11.2408	3053.98	-294.513	3052.63	-337.2	-71.6882	0	7.93566	7.35342	-66.6239	-19773.3	-143575	-6170.02	-3069	496.789	0
565	4	27.0648	73.7159	-647.079	-41.3988	-7515.46	-10254.9	288.386	610.064	0	29.3088	-98.1937	-732.62	-10723.2	-7818.25	7946.82	289.328	214.637	0	10.9446	7.35473	-11.4002	3042.44	-296.868	3056.74	-337.041	-66.877	0	8.07521	7.40994	-67.6608	-19780.3	-143572	-6138.96	-3035.94	492.345	0
565	5	28.5273	73.3077	-650.883	111.086	-7183.18	-10213	288.964	609.829	0	31.5361	-98.1252	-736.482	-10901.4	-7371.47	7864.69	289.991	214.802	0	10.9418	7.36639	-11.6437	3021.52	-316.533	3055.44	-338.185	-59.4974	0	8.20367	7.40231	-68.607	-19799.1	-143611	-6115.53	-3007.24	488.588	0
565	6	29.9753	72.8594	-654.685	265.265	-6851.13	-10172.5	289.535	609.595	0	33.8056	-98.1105	-740.37	-11081.7	-6927.15	7782.58	290.644	214.968	0	10.9296	7.38955	-11.9685	2993.27	-352.943	3049.74	-340.489	-50.0952	0	8.29394	7.33462	-69.3317	-19836.6	-143682	-6103.18	-2986.38	486.111	0
565	7	31.3809	72.3521	-658.395	420.866	-6517.1	-10133.1	290.102	609.361	0	36.0984	-98.1568	-744.205	-11262.7	-6486.45	7700.52	291.284	215.134	0	10.9086	7.42674	-12.3549	2961.56	-401.431	3040.34	-343.492	-39.7068	0	8.31174	7.22841	-69.7278	-19893.2	-143758	-6102.47	-2975.71	485.297	0
565	8	32.7238	71.7736	-661.934	577.76	-6183.11	-10095	290.659	609.127	0	38.3932	-98.2654	-747.939	-11443.3	-6051.36	7618.87	291.909	215.3	0	10.8762	7.4769	-12.7602	2931.25	-454.965	3027.7	-346.655	-29.7183	0	8.2232	7.11334	-69.7116	-19959.4	-143801	-6112.06	-2976.8	486.315	0
565	9	33.9962	71.1263	-665.272	736.12	-5854.66	-10058.8	291.2	608.893	0	40.6715	-98.426	-751.584	-11622.5	-5625.31	7538.32	292.515	215.464	0	10.8332	7.53544	-13.1332	2907.73	-506.334	3013.07	-349.554	-21.404	0	8.0137	7.02097	-69.2227	-20021.9	-143784	-6128.48	-2991.12	489.239	0
566	0	35.2033	70.4306	-668.44	896.623	-5538.54	-10025.2	291.714	608.659	0	42.9227	-98.6142	-755.206	-11799.2	-5213.07	7459.64	293.097	215.624	0	10.7883	7.5979	-13.4455	2895.48	-550.449	2999.12	-351.939	-15.3501	0	7.70682	6.97907	-68.2727	-20074.7	-143709	-6145.02	-3018.93	494.037	0	109.926	-16.7001	-1532.9	-615811	215302	-62753.2	143.32	400.739	0
566	1	36.3586	69.7205	-671.526	1059.41	-5239.93	-9994.74	292.197	608.422	0	45.1401	-98.7981	-758.884	-11971.4	-4820.57	7383.27	293.648	215.775	0	10.7549	7.65994	-13.7053	2896.15	-585.381	2989.25	-353.712	-11.3168	0	7.36254	7.00794	-66.9767	-20125.5	-143603	-6152.75	-3058.07	500.485	0
566	2	37.4736	69.029	-674.622	1222.66	-4959.96	-9967.41	292.648	608.188	0	47.3111	-98.9513	-762.663	-12136.3	-4453.75	7309.36	294.16	215.913	0	10.7431	7.71427	-13.9282	2907.63	-611.407	2986.29	-354.897	-8.75792	0	7.05432	7.12015	-65.5065	-20186.3	-143491	-6145.51	-3104.49	508.157	0
566	3	38.5493	68.3745	-677.778	1383.08	-4696.19	-9943.18	293.071	607.959	0	49.4127	-99.0654	-766.525	-12291.6	-4116.46	7238.12	294.63	216.035	0	10.7536	7.753	-14.0986	2924.72	-629.395	2990.95	-355.642	-7.44777	0	6.83888	7.31717	-64.0133	-20262	-143393	-6123.73	-3154.05	516.528	0
566	4	39.5763	67.7595	-680.976	1537.53	-4445.75	-9921.62	293.472	607.742	0	51.4155	-99.1501	-770.407	-12435.3	-3809.59	7170.03	295.055	216.141	0	10.7784	7.77242	-14.1686	2941.48	-639.531	3001.05	-356.137	-7.60524	0	6.73433	7.58096	-62.6075	-20349.3	-143324	-6092.1	-3203.24	525.03	0
566	5	40.5383	67.1753	-684.151	1683.81	-4207.55	-9901.67	293.85	607.539	0	53.2887	-99.2262	-774.217	-12566.1	-3531.93	7105.62	295.438	216.231	0	10.8082	7.77244	-14.0868	2953.87	-640.631	3012.9	-356.477	-9.68997	0	6.71357	7.87575	-61.3904	-20440.8	-143290	-6055.49	-3248.08	532.965	0
566	6	41.4128	66.6056	-687.213	1820.92	-3981.57	-9881.67	294.206	607.35	0	55.0021	-99.319	-777.848	-12682.4	-3282.21	7045.31	295.78	216.305	0	10.8392	7.75485	-13.8199	2960.98	-630.84	3023.63	-356.647	-14.2554	0	6.71984	8.15555	-60.4593	-20525.9	-143289	-6018.85	-3284	539.5	0
566	7	42.1768	66.0322	-690.075	1949.47	-3767.54	-9859.72	294.54	607.175	0	56.5311	-99.4522	-781.189	-12783.7	-3060.48	6989.1	296.082	216.364	0	10.8722	7.72341	-13.3678	2964.28	-609.877	3032.5	-356.623	-21.7476	0	6.70793	8.36209	-59.873	-20593.5	-143312	-5988.88	-3307.6	543.953	0
566	8	42.8153	65.4429	-692.673	2071.53	-3564.73	-9834.42	294.854	607.009	0	57.8618	-99.6413	-784.162	-12871.3	-2867.42	6936.3	296.343	216.414	0	10.9082	7.68294	-12.7749	2966.14	-580.395	3040.7	-356.432	-32.1852	0	6.67587	8.43426	-59.6452	-20635.1	-143358	-5972.96	-3317.51	545.965	0
566	9	43.3299	64.837	-695	2189.32	-3373.04	-9805.28	295.147	606.85	0	58.9936	-99.8884	-786.739	-12947.2	-2703.59	6885.83	296.564	216.457	0	10.9456	7.63714	-12.1152	2967.77	-546.771	3049.77	-356.131	-44.9631	0	6.65435	8.34039	-59.7675	-20647.2	-143430	-5976	-3313.79	545.458	0
567	0	43.7407	64.2263	-697.108	2304.7	-3194.42	-9772.65	295.418	606.694	0	59.938	-100.179	-788.944	-13012.8	-2569.32	6836.34	296.743	216.494	0	10.9798	7.58761	-11.4601	2967.25	-513.627	3060.01	-355.819	-58.9203	0	6.6766	8.09855	-60.2191	-20632.8	-143527	-5998.12	-3297.42	542.628	0	124.611	-25.0606	-1574.74	-633661	233550	-70005.8	151.556	401.185	0
567	1	44.0792	63.6289	-699.07	2419.24	-3033.09	-9737.19	295.661	606.539	0	60.7105	-100.487	-790.834	-13068.8	-2464.22	6786.6	296.884	216.525	0	11.0047	7.53655	-10.8646	2960.99	-485.432	3070.51	-355.68	-72.5354	0	6.75917	7.76692	-60.9432	-20598.8	-143640	-6034.06	-3270.95	538.001	0
567	2	44.3781	63.0603	-700.943	2533.83	-2893.64	-9699.62	295.872	606.385	0	61.3192	-100.794	-792.473	-13116.4	-2388.1	6736.39	296.987	216.551	0	11.0141	7.49044	-10.378	2947.73	-465.914	3079.76	-355.894	-84.0357	0	6.89795	7.41754	-61.8205	-20545.7	-143748	-6074.66	-3239.25	532.344	0
567	3	44.6624	62.5272	-702.748	2648.39	-2778.8	-9660.71	296.046	606.231	0	61.762	-101.088	-793.9	-13157	-2343.58	6686.96	297.048	216.573	0	11.004	7.45867	-10.0498	2929.78	-456.862	3085.91	-356.46	-91.5277	0	7.07491	7.10664	-62.7036	-20468.2	-143830	-6110.61	-3207.81	526.428	0
567	4	44.9475	62.0281	-704.481	2763.09	-2689.37	-9620.74	296.183	606.078	0	62.0324	-101.366	-795.126	-13192.8	-2335.92	6640.62	297.062	216.592	0	10.9741	7.44664	-9.91611	2911.05	-457.371	3087.2	-357.124	-93.5682	0	7.26471	6.8559	-63.4889	-20370.7	-143865	-6135.83	-3179.99	520.855	0
567	5	45.2381	61.5556	-706.116	2878.75	-2624.51	-9579.08	296.283	605.923	0	62.1253	-101.628	-796.141	-13224.9	-2370.25	6599.96	297.023	216.611	0	10.9295	7.45015	-9.98246	2894.89	-464.138	3083.02	-357.495	-89.9978	0	7.43728	6.65861	-64.1544	-20271.8	-143842	-6148.46	-3156.12	515.984	0
567	6	45.5317	61.0999	-707.619	2994.99	-2580.14	-9534.8	296.354	605.768	0	62.0416	-101.874	-796.925	-13253.7	-2449.43	6567.1	296.926	216.631	0	10.8791	7.45742	-10.2182	2882.77	-472.786	3074.5	-357.269	-82.1208	0	7.56736	6.50641	-64.7489	-20195.2	-143767	-6151.43	-3134.38	511.9	0
567	7	45.8241	60.6534	-708.968	3109.22	-2548.25	-9487.81	296.406	605.615	0	61.7913	-102.108	-797.474	-13278.4	-2573.73	6543.2	296.773	216.651	0	10.8309	7.45749	-10.5692	2874.65	-480.018	3064.19	-356.417	-71.9837	0	7.64528	6.40581	-65.33	-20158.2	-143666	-6151.71	-3113.08	508.559	0
567	8	46.114	60.2152	-710.174	3218.21	-2519.75	-9438.73	296.452	605.468	0	61.3932	-102.334	-797.817	-13297.6	-2741.36	6528.86	296.564	216.667	0	10.7884	7.44622	-10.9781	2870.93	-484.416	3054.97	-355.125	-61.5131	0	7.67604	6.36197	-65.8944	-20163.5	-143566	-6154.08	-3092.73	505.997	0
567	9	46.4053	59.7934	-711.285	3319.73	-2487.12	-9388.17	296.503	605.333	0	60.8729	-102.554	-798.012	-13310	-2948.94	6524.44	296.305	216.679	0	10.7495	7.42583	-11.3987	2873.97	-485.063	3048.95	-353.554	-52.1309	0	7.66904	6.36091	-66.3783	-20198.7	-143486	-6155.44	-3075.64	504.297	0
568	0	46.7088	59.4054	-712.376	3412.9	-2444.88	-9336.03	296.568	605.209	0	60.2592	-102.764	-798.138	-13314.6	-3192.36	6529.73	296	216.682	0	10.7117	7.40299	-11.7926	2887.24	-481.166	3046.78	-351.802	-44.8342	0	7.63132	6.38524	-66.7202	-20244.3	-143432	-6148.85	-3063.76	503.421	0	123.219	-30.1565	-1592.45	-641917	237255	-72097.1	152.155	401.753	0
568	1	47.04	59.0731	-713.518	3498.36	-2390.83	-9281.3	296.649	605.097	0	59.5782	-102.953	-798.276	-13310.6	-3468.38	6543.54	295.655	216.674	0	10.6777	7.38646	-12.1182	2912.19	-473.219	3047.58	-350.05	-40.3148	0	7.57494	6.43714	-66.9057	-20283.4	-143401	-6132.44	-3057.34	503.164	0
568	2	47.409	58.8127	-714.757	3577.71	-2327.36	-9222.7	296.744	604.995	0	58.8479	-103.108	-798.484	-13296.7	-3775.34	6563.54	295.272	216.652	0	10.6542	7.38374	-12.3343	2946.2	-463.186	3050.09	-348.553	-38.8625	0	7.52393	6.53677	-66.962	-20306.5	-143383	-6112.67	-3055.26	503.255	0
568	3	47.8137	58.6291	-716.094	3652.38	-2259.78	-9159.42	296.844	604.9	0	58.0771	-103.223	-798.783	-13272.1	-4111.53	6586.65	294.853	216.615	0	10.6458	7.39923	-12.4217	2984.11	-453.373	3053.33	-347.498	-40.2328	0	7.49735	6.70465	-66.9256	-20308.4	-143367	-6099.3	-3056.19	503.448	0
568	4	48.2407	58.5164	-717.498	3723.36	-2193.49	-9091.2	296.943	604.811	0	57.2694	-103.303	-799.156	-13237.2	-4473.69	6609.96	294.402	216.564	0	10.6511	7.43346	-12.3967	3020.95	-445.098	3056.39	-346.905	-43.6895	0	7.48769	6.94593	-66.8288	-20285.5	-143348	-6097.29	-3059.01	503.544	0
568	5	48.6698	58.4603	-718.907	3790.83	-2132.32	-9018.06	297.034	604.727	0	56.4258	-103.362	-799.558	-13192.9	-4857.38	6631.46	293.925	216.5	0	10.6651	7.48211	-12.2996	3053.05	-437.741	3058.34	-346.59	-48.2242	0	7.47129	7.24095	-66.7198	-20237.8	-143325	-6103.81	-3062.16	503.325	0
568	6	49.0782	58.4391	-720.24	3853.82	-2078.93	-8940.5	297.114	604.649	0	55.5429	-103.422	-799.924	-13140.3	-5257.75	6649.66	293.427	216.427	0	10.6837	7.53708	-12.1762	3077.94	-428.991	3058.94	-346.232	-52.7837	0	7.43414	7.54465	-66.6725	-20170.8	-143297	-6112.29	-3063.27	502.535	0
568	7	49.4437	58.4274	-721.415	3911.5	-2036.96	-8859.75	297.176	604.578	0	54.613	-103.509	-800.186	-13079	-5669.94	6663.28	292.914	216.345	0	10.7063	7.59016	-12.0694	3094.26	-416.583	3058.84	-345.516	-56.3727	0	7.37611	7.80558	-66.7437	-20093.7	-143267	-6117.58	-3060.52	501.057	0
568	8	49.749	58.4039	-722.371	3964.99	-2012.02	-8777.52	297.215	604.511	0	53.6309	-103.642	-800.294	-13008.7	-6089.59	6671.58	292.391	216.255	0	10.7344	7.63634	-12.0121	3101.43	-399.826	3058.6	-344.285	-58.193	0	7.29671	7.99249	-66.918	-20015.1	-143237	-6118.38	-3054.48	499.099	0
568	9	49.9885	58.3601	-723.094	4017.56	-2009.53	-8695.45	297.221	604.444	0	52.6041	-103.825	-800.229	-12930.4	-6512.73	6674.83	291.861	216.158	0	10.7681	7.6746	-12.0155	3099.83	-379.614	3058.48	-342.594	-57.987	0	7.18592	8.09682	-67.1193	-19941.4	-143212	-6116.97	-3047.69	497.104	0
569	0	50.1721	58.3032	-723.637	4072.85	-2031.78	-8614.61	297.192	604.372	0	51.5555	-104.045	-800.008	-12845.8	-6936.04	6674.73	291.33	216.057	0	10.8028	7.70588	-12.0627	3090.97	-357.99	3058.63	-340.677	-56.2412	0	7.03094	8.11879	-67.2733	-19880.1	-143199	-6116.35	-3042.61	495.512	0	115.496	-31.5256	-1603.67	-645948	232160	-71687.7	147.698	401.396	0
569	1	50.3207	58.25	-724.102	4132.27	-2076.66	-8535.52	297.132	604.293	0	50.5134	-104.274	-799.663	-12756.6	-7357.26	6674.73	290.8	215.953	0	10.8321	7.73125	-12.1247	3077.2	-337.938	3058.87	-338.872	-53.7968	0	6.82874	8.06463	-67.3562	-19840.2	-143197	-6117.6	-3039.97	494.556	0
569	2	50.4536	58.2152	-724.605	4194.78	-2138.62	-8458.41	297.049	604.211	0	49.5	-104.486	-799.219	-12663.1	-7775.29	6678.86	290.271	215.844	0	10.8519	7.75184	-12.1831	3060.64	-322.754	3058.61	-337.492	-51.22	0	6.58942	7.95024	-67.4093	-19827	-143203	-6121.33	-3038.39	494.128	0
569	3	50.579	58.2057	-725.226	4258.75	-2210.94	-8383.7	296.951	604.128	0	48.5278	-104.665	-798.684	-12564.9	-8190.43	6688.93	289.745	215.732	0	10.86	7.7682	-12.2363	3041.56	-314.907	3057.28	-336.736	-48.5685	0	6.34014	7.79365	-67.4963	-19839.7	-143219	-6130.38	-3035.88	493.937	0
569	4	50.6934	58.2204	-725.991	4323.12	-2288.28	-8312.31	296.848	604.045	0	47.601	-104.814	-798.056	-12462.5	-8603.63	6703.37	289.219	215.616	0	10.8566	7.77903	-12.2887	3018.38	-315.68	3054.53	-336.689	-45.6225	0	6.13167	7.60376	-67.6288	-19874.6	-143257	-6145.97	-3032.28	493.878	0
569	5	50.7859	58.2517	-726.872	4387.58	-2367.37	-8245.02	296.743	603.964	0	46.7149	-104.953	-797.332	-12357.1	-9014.66	6719.34	288.694	215.498	0	10.8471	7.78187	-12.3423	2990.21	-325.573	3050.41	-337.379	-42.2738	0	6.02587	7.3804	-67.7748	-19928.3	-143333	-6161.09	-3028.85	494.038	0
569	6	50.8425	58.2858	-727.801	4452.09	-2446.66	-8181.87	296.638	603.883	0	45.8575	-105.108	-796.508	-12250.9	-9422.35	6734.87	288.17	215.381	0	10.841	7.77552	-12.3947	2958.72	-343.477	3045.45	-338.712	-38.7095	0	6.06403	7.11988	-67.9396	-19998.1	-143450	-6162.38	-3025.44	494.351	0
569	7	50.8518	58.3046	-728.689	4515.67	-2525.94	-8122.8	296.534	603.803	0	45.0131	-105.305	-795.591	-12146.5	-9825.98	6748.92	287.649	215.267	0	10.8443	7.76129	-12.4403	2927.5	-365.873	3040.7	-340.41	-35.3235	0	6.24516	6.82128	-68.1696	-20078.4	-143592	-6138.94	-3020.39	494.536	0
569	8	50.8079	58.2917	-729.457	4576.6	-2605.76	-8068.11	296.428	603.726	0	44.1694	-105.561	-794.6	-12045.6	-10226.2	6761.15	287.13	215.159	0	10.8526	7.74105	-12.4719	2900.54	-388.475	3037.42	-342.148	-32.5655	0	6.52864	6.49875	-68.4676	-20158.9	-143736	-6089.32	-3013.33	494.429	0
569	9	50.7132	58.24	-730.077	4634.39	-2688.2	-8017.84	296.318	603.652	0	43.3222	-105.883	-793.579	-11946.6	-10625.5	6771.88	286.611	215.054	0	10.8533	7.7148	-12.4846	2881.31	-408.085	3037.24	-343.687	-30.7882	0	6.8556	6.18655	-68.7604	-20226.2	-143862	-6022.79	-3006.22	494.155	0
570	0	50.5808	58.1566	-730.574	4690.64	-2777.9	-7971.24	296.198	603.58	0	42.4799	-106.258	-792.591	-11846.6	-11027.8	6781.57	286.086	214.947	0	10.8372	7.68252	-12.482	2871.8	-422.079	3041.97	-344.815	-30.075	0	7.18032	5.92187	-68.966	-20270.3	-143954	-5953.78	-3001.32	493.917	0	107.265	-35.4561	-1606.39	-647652	222137	-69875.9	140.935	401.668	0
570	1	50.4297	58.059	-731.021	4747.58	-2880.41	-7927.34	296.06	603.506	0	41.6592	-106.664	-791.7	-11743	-11435.9	6790.36	285.555	214.833	0	10.8085	7.64818	-12.4746	2871.58	-428.104	3052.58	-345.318	-30.195	0	7.48348	5.72936	-69.0741	-20286.5	-144009	-5893.82	-2998.85	493.691	0
570	2	50.2738	57.9656	-731.489	4806.44	-2999.4	-7885.55	295.9	603.429	0	40.8742	-107.078	-790.937	-11635.5	-11850.4	6798.26	285.017	214.711	0	10.7805	7.61837	-12.4657	2877.75	-426.116	3068	-345.183	-30.8533	0	7.74955	5.63132	-69.1648	-20275.5	-144032	-5849.07	-2996.45	493.147	0
570	3	50.1159	57.8858	-732.015	4867.02	-3135.19	-7845.75	295.717	603.351	0	40.1265	-107.487	-790.295	-11525.1	-12267.6	6805.45	284.477	214.583	0	10.7632	7.59683	-12.4387	2886.59	-419.766	3085.34	-344.747	-32.0656	0	7.94677	5.65947	-69.3623	-20243.9	-144036	-5823.37	-2990.58	491.857	0
570	4	49.9504	57.8175	-732.592	4927.7	-3285.75	-7808.05	295.515	603.274	0	39.4044	-107.886	-789.738	-11413.7	-12681.3	6812.41	283.942	214.452	0	10.7574	7.58277	-12.3636	2895.64	-415.25	3101.02	-344.586	-34.2064	0	8.04721	5.83765	-69.7811	-20202.9	-144033	-5819.3	-2978.06	489.518	0
570	5	49.7647	57.7483	-733.182	4985.75	-3448.89	-7772.5	295.296	603.2	0	38.6879	-108.278	-789.214	-11302.7	-13084.7	6820.15	283.421	214.321	0	10.7592	7.57334	-12.225	2904.22	-418.975	3111.59	-345.272	-37.5652	0	8.05651	6.1614	-70.496	-20164.6	-144029	-5835.47	-2957.08	486.039	0
570	6	49.5388	57.658	-733.723	5038.07	-3623.74	-7738.98	295.061	603.134	0	37.9554	-108.673	-788.665	-11192.6	-13474.1	6829.9	282.915	214.192	0	10.7652	7.56488	-12.0457	2912.18	-434.661	3114.54	-347.084	-41.7603	0	8.00792	6.6051	-71.4927	-20137	-144023	-5865.6	-2928.51	481.665	0
570	7	49.248	57.5263	-734.138	5082	-3811.05	-7707.61	294.809	603.078	0	37.1897	-109.084	-788.03	-11082.6	-13849.1	6842.65	282.426	214.064	0	10.7763	7.55343	-11.8861	2919.03	-461.356	3109.67	-349.815	-45.5839	0	7.92833	7.13264	-72.6307	-20116.3	-144007	-5902.34	-2896.72	476.967	0
570	8	48.8738	57.3446	-734.37	5115.7	-4013.06	-7678.96	294.535	603.034	0	36.3832	-109.512	-787.277	-10970.8	-14213.1	6858.58	281.947	213.935	0	10.7967	7.53689	-11.8062	2924.65	-494.338	3099.58	-352.871	-47.7224	0	7.82096	7.69189	-73.6982	-20087.6	-143979	-5940.68	-2867.63	472.566	0
570	9	48.4146	57.1239	-734.409	5138.13	-4232.85	-7653.41	294.236	603.004	0	35.5408	-109.95	-786.418	-10855.2	-14571.5	6876.74	281.471	213.803	0	10.8296	7.51641	-11.8236	2929.6	-527.55	3088.35	-355.618	-47.7762	0	7.68831	8.21648	-74.4946	-20033.4	-143944	-5977.51	-2846.28	468.925	0
571	0	47.8846	56.8927	-734.3	5149.26	-4472.98	-7630.53	293.909	602.988	0	34.6801	-110.378	-785.508	-10734.6	-14930.3	6895.69	280.993	213.666	0	10.8708	7.49483	-11.9102	2933.57	-554.431	3079.58	-357.551	-46.3067	0	7.55736	8.645	-74.8823	-19946.6	-143908	-6011.23	-2835.79	466.374	0	94.1371	-40.5198	-1598.74	-645187	214201	-66239	136.252	401.896	0
571	1	47.3029	56.6868	-734.13	5150.09	-4734.62	-7609.48	293.551	602.985	0	33.8241	-110.779	-784.619	-10608.4	-15293.6	6914.66	280.508	213.52	0	10.9108	7.47431	-12.0232	2934.58	-567.347	3075.44	-358.188	-44.0765	0	7.46389	8.93494	-74.8289	-19838.5	-143874	-6043.18	-2836.71	465.118	0
571	2	46.6804	56.5334	-733.973	5142.28	-5017.87	-7589.7	293.163	602.994	0	32.9887	-111.148	-783.791	-10476.5	-15662.9	6933.93	280.016	213.366	0	10.9422	7.45635	-12.1269	2930.62	-559.104	3076.79	-357.105	-41.6633	0	7.4221	9.06489	-74.4087	-19734.8	-143851	-6076.58	-2847.25	465.222	0
571	3	46.015	56.4426	-733.857	5128.05	-5322.76	-7570.75	292.747	603.012	0	32.1784	-111.492	-783.006	-10339.4	-16038.2	6954.18	279.517	213.205	0	10.9647	7.44368	-12.1911	2921.03	-526.963	3083.51	-354.225	-39.6041	0	7.42195	9.0379	-73.7332	-19663.5	-143845	-6113.48	-2864.89	466.685	0
571	4	45.2952	56.4093	-733.759	5110.1	-5650.34	-7551.84	292.299	603.036	0	31.3903	-111.821	-782.202	-10197.7	-16418.8	6975.6	279.009	213.037	0	10.9824	7.44011	-12.1865	2906.66	-474.804	3094.7	-349.961	-38.5153	0	7.44774	8.88331	-72.8931	-19639.9	-143861	-6153.57	-2887.58	469.434	0
571	5	44.5056	56.4186	-733.615	5090.95	-6002.46	-7531.8	291.818	603.061	0	30.6177	-112.143	-781.303	-10052.4	-16803.5	6997.61	278.493	212.866	0	10.9979	7.44833	-12.0969	2890.25	-411.102	3108.93	-344.984	-38.9246	0	7.4934	8.65119	-71.9532	-19660.8	-143899	-6193.84	-2913.89	473.244	0
571	6	43.6293	56.4519	-733.335	5072.21	-6380.02	-7509.8	291.3	603.083	0	29.8486	-112.464	-780.244	-9904.29	-17189.5	7019.63	277.969	212.694	0	11.0111	7.46831	-11.9366	2875.84	-345.793	3124.15	-339.969	-40.927	0	7.56027	8.39968	-70.9449	-19712.5	-143962	-6229.2	-2943.21	477.856	0
571	7	42.6512	56.492	-732.835	5054.21	-6781.13	-7486.13	290.747	603.103	0	29.0672	-112.791	-778.983	-9754.88	-17573	7041.7	277.441	212.523	0	11.0195	7.49506	-11.7482	2866.77	-289.118	3137.33	-335.61	-44.0177	0	7.63683	8.17392	-69.8833	-19784.9	-144047	-6256.09	-2975.25	483.113	0
571	8	41.565	56.5259	-732.061	5035.66	-7200.73	-7462.03	290.164	603.121	0	28.2639	-113.13	-777.506	-9606.95	-17949.8	7064.28	276.914	212.356	0	11.0164	7.51709	-11.5838	2864.27	-250.509	3144.69	-332.626	-47.2646	0	7.68703	7.98769	-68.8314	-19875.7	-144144	-6273.79	-3008.16	488.759	0
571	9	40.3794	56.5486	-731.014	5014.24	-7633	-7438.61	289.558	603.141	0	27.4416	-113.476	-775.836	-9463.49	-18317.4	7088.12	276.39	212.198	0	10.9899	7.52258	-11.4934	2867.8	-235.041	3143.07	-331.45	-49.518	0	7.67031	7.82411	-67.9054	-19982.8	-144235	-6281.81	-3038.06	494.274	0
572	0	39.1187	56.5664	-729.744	4988.3	-8074.49	-7416.25	288.935	603.164	0	26.6158	-113.822	-774.042	-9326.03	-18675.5	7113.81	275.873	212.048	0	10.9311	7.50909	-11.5159	2876.09	-240.602	3131.09	-331.893	-49.7492	0	7.57153	7.65424	-67.2	-20100.5	-144301	-6279.13	-3061.33	499.115	0	74.7158	-43.2467	-1569.57	-634278	202712	-58186.7	130.88	402.334	0
572	1	37.8156	56.5969	-728.327	4957.87	-8524.4	-7394.81	288.296	603.193	0	25.8066	-114.155	-772.209	-9193.86	-19025.7	7141.75	275.362	211.906	0	10.8438	7.48418	-11.6597	2888.45	-259.954	3109.9	-333.295	-47.7301	0	7.40943	7.46174	-66.758	-20221.2	-144321	-6266.6	-3075.85	502.903	0
572	2	36.4994	56.6586	-726.834	4924.09	-8982.21	-7373.95	287.642	603.225	0	25.0271	-114.47	-770.397	-9064.46	-19370.6	7172.55	274.856	211.766	0	10.7459	7.45804	-11.8946	2904.88	-285.893	3082.71	-335.035	-44.2176	0	7.22593	7.25993	-66.6032	-20335.2	-144288	-6248.4	-3080.39	505.319	0
572	3	35.1888	56.761	-725.304	4888.29	-9445.99	-7352.95	286.977	603.26	0	24.2769	-114.766	-768.631	-8934.73	-19713.2	7206.8	274.353	211.624	0	10.66	7.43786	-12.1691	2924.15	-314.225	3053.2	-336.822	-40.2919	0	7.07167	7.08042	-66.7433	-20430.2	-144214	-6229.58	-3074.72	506.101	0
572	4	33.8917	56.9057	-723.753	4851.25	-9912.42	-7330.92	286.304	603.297	0	23.5498	-115.044	-766.91	-8802.47	-20053.5	7244.46	273.852	211.478	0	10.6053	7.4273	-12.4272	2943.25	-342.727	3024.47	-338.579	-36.8387	0	6.98975	6.93719	-67.1418	-20496.3	-144117	-6212.17	-3060.46	505.269	0
572	5	32.6071	57.0898	-722.176	4812.99	-10378.7	-7307.3	285.629	603.336	0	22.8413	-115.307	-765.215	-8666.59	-20389.6	7284.89	273.354	211.326	0	10.5929	7.42852	-12.6202	2959.4	-369.339	2999.2	-340.266	-34.4979	0	6.99641	6.81588	-67.7121	-20531.9	-144021	-6195.02	-3040.96	503.224	0
572	6	31.3274	57.3061	-720.548	4772.81	-10844.2	-7281.83	284.95	603.376	0	22.1476	-115.568	-763.514	-8526.68	-20720	7327	272.862	211.168	0	10.6228	7.4435	-12.7235	2971.9	-392.648	2979.8	-341.86	-33.5748	0	7.07169	6.70993	-68.3414	-20542.9	-143944	-6176.54	-3020.26	500.592	0
572	7	30.0423	57.5434	-718.836	4729.69	-11309.6	-7254.09	284.267	603.42	0	21.4615	-115.844	-761.775	-8382.95	-21045.4	7369.52	272.373	211.005	0	10.6862	7.47195	-12.7448	2981.28	-413.086	2968.54	-343.412	-33.921	0	7.17594	6.64998	-68.9276	-20537.7	-143899	-6157.63	-3001.68	497.961	0
572	8	28.7445	57.7896	-717.02	4683.33	-11775.4	-7223.73	283.577	603.468	0	20.7743	-116.147	-759.976	-8235.32	-21366.5	7411.76	271.885	210.836	0	10.7711	7.50963	-12.7085	2987.63	-432.705	2967.33	-345.049	-35.0895	0	7.27885	6.68019	-69.4185	-20522.5	-143888	-6143.11	-2986.77	495.634	0
572	9	27.4337	58.0363	-715.099	4634.22	-12242	-7190.97	282.881	603.519	0	20.0818	-116.476	-758.11	-8083.1	-21683.1	7453.84	271.399	210.662	0	10.8664	7.5519	-12.6364	2990.81	-453.985	2976.73	-346.927	-36.6817	0	7.3719	6.81057	-69.818	-20498.8	-143910	-6138.76	-2975.22	493.604	0
573	0	26.1196	58.2838	-713.109	4582.63	-12711.1	-7156.64	282.175	603.574	0	19.3871	-116.818	-756.191	-7926.28	-21994.7	7496.38	270.914	210.482	0	10.9604	7.59621	-12.5427	2992.09	-478.347	2995.05	-349.137	-38.5523	0	7.45472	7.00179	-70.1539	-20462.9	-143961	-6145.72	-2966.08	491.686	0	55.1668	-43.7798	-1532.39	-618431	184706	-48487.1	121.692	401.738	0
573	1	24.8197	58.5418	-711.112	4528.68	-13185	-7121.71	281.459	603.632	0	18.6969	-117.153	-754.249	-7766.16	-22301.4	7540.11	270.432	210.297	0	11.0418	7.63871	-12.4425	2994.18	-504.896	3018.94	-351.578	-40.6419	0	7.5122	7.19851	-70.4407	-20406.1	-144034	-6159.67	-2958.75	489.692	0
573	2	23.5497	58.8207	-709.17	4473.29	-13664.7	-7086.84	280.731	603.692	0	18.0172	-117.468	-752.303	-7604.26	-22603.8	7585.38	269.954	210.108	0	11.1014	7.6738	-12.3605	2999.25	-530.427	3044.87	-353.913	-42.648	0	7.51183	7.36497	-70.667	-20320.7	-144116	-6174.92	-2953.37	487.555	0
573	3	22.316	59.1217	-707.315	4418.54	-14148.7	-7052.33	279.997	603.753	0	17.3503	-117.759	-750.343	-7441.67	-22900.9	7632.23	269.479	209.918	0	11.1331	7.69955	-12.3206	3007.68	-550.822	3070.1	-355.708	-44.1185	0	7.42585	7.48332	-70.8149	-20208.7	-144194	-6187.14	-2950.2	485.373	0
573	4	21.1143	59.4349	-705.543	4366.28	-14633.1	-7018.04	279.26	603.812	0	16.6952	-118.027	-748.337	-7279.65	-23191	7680.41	269.01	209.728	0	11.1359	7.71875	-12.3208	3017.9	-562.955	3092.69	-356.692	-44.9435	0	7.25399	7.54554	-70.9109	-20086.9	-144260	-6193.49	-2948.38	483.269	0
573	5	19.9322	59.743	-703.821	4317.22	-15112.8	-6983.36	278.527	603.866	0	16.0494	-118.278	-746.248	-7119.37	-23472.5	7728.86	268.546	209.54	0	11.1156	7.73336	-12.3291	3026.15	-565.905	3111.14	-356.9	-45.4473	0	7.03158	7.56286	-71.0541	-19977.4	-144324	-6192.76	-2945.19	481.157	0
573	6	18.7527	60.027	-702.093	4270.91	-15582.2	-6947.48	277.806	603.917	0	15.4108	-118.52	-744.038	-6961.02	-23744.8	7775.71	268.087	209.356	0	11.0822	7.74071	-12.3127	3026.87	-560.873	3124.38	-356.552	-45.8319	0	6.82315	7.56397	-71.3574	-19890.4	-144406	-6184.9	-2937.7	478.744	0
573	7	17.5625	60.2734	-700.301	4226.42	-16037.3	-6910.12	277.099	603.965	0	14.7781	-118.76	-741.689	-6804.22	-24007.7	7819.39	267.631	209.174	0	11.0432	7.73564	-12.2714	3015.13	-550.415	3132	-355.853	-45.7034	0	6.70175	7.57679	-71.8222	-19819.5	-144515	-6169.69	-2926.13	475.952	0
573	8	16.3595	60.4785	-698.412	4182.93	-16477	-6871.76	276.408	604.011	0	14.1528	-119.008	-739.218	-6649.2	-24261.2	7859.33	267.18	208.995	0	11.0007	7.71546	-12.2374	2989.93	-537.539	3134.1	-354.926	-44.3283	0	6.71809	7.62003	-72.2666	-19751.6	-144648	-6146.01	-2915.59	473.315	0
573	9	15.1556	60.6488	-696.441	4140.13	-16902.6	-6833.24	275.73	604.055	0	13.5426	-119.26	-736.687	-6496.67	-24506.8	7895.85	266.734	208.819	0	10.9553	7.68116	-12.2465	2955.26	-524.901	3131.06	-353.861	-41.3148	0	6.87854	7.70269	-72.4213	-19677.6	-144785	-6113.46	-2913.2	471.71	0
574	0	13.9732	60.8008	-694.459	4097.95	-17316.3	-6795.27	275.065	604.099	0	12.9646	-119.506	-734.197	-6346.45	-24746.7	7929.52	266.294	208.644	0	10.9091	7.63535	-12.315	2918.35	-514.742	3123.09	-352.798	-36.9758	0	7.14345	7.81718	-72.1301	-19594.7	-144898	-6075.19	-2922.84	471.659	0	39.4948	-43.1303	-1496.32	-602431	164482	-40499.7	110.604	400.73	0
574	1	12.8385	60.9559	-692.565	4056.47	-17721	-6758.34	274.412	604.143	0	12.4427	-119.728	-731.861	-6196.46	-24983.4	7960.91	265.863	208.467	0	10.8666	7.58169	-12.432	2887.21	-508.803	3109.85	-351.927	-32.2406	0	7.44129	7.93963	-71.4575	-19507.9	-144962	-6038.13	-2942.64	473	0
574	2	11.7716	61.1309	-690.84	4015.65	-18119.2	-6722.64	273.772	604.187	0	11.9971	-119.913	-729.757	-6043.18	-25218.9	7990.75	265.442	208.281	0	10.8335	7.5257	-12.5624	2868.33	-506.576	3091.48	-351.325	-28.3275	0	7.69522	8.04593	-70.6266	-19430.3	-144965	-6010.19	-2966.56	475.113	0
574	3	10.782	61.3313	-689.314	3974.99	-18513.2	-6687.89	273.143	604.233	0	11.6367	-120.057	-727.894	-5883.21	-25453.7	8019.85	265.031	208.083	0	10.8142	7.47458	-12.662	2864.93	-504.208	3070.5	-350.82	-26.2613	0	7.85354	8.12193	-69.8758	-19378.8	-144911	-5997.86	-2987.84	477.333	0
574	4	9.86936	61.5517	-687.96	3934.04	-18904.7	-6653.55	272.521	604.282	0	11.3594	-120.167	-726.225	-5715.46	-25686.5	8048.64	264.63	207.87	0	10.8089	7.43415	-12.705	2876.91	-496.893	3051.68	-350.11	-26.4387	0	7.90705	8.15728	-69.3309	-19366.8	-144808	-6005.02	-3002.65	479.339	0
574	5	9.02485	61.7777	-686.709	3892.79	-19294.8	-6619.12	271.903	604.331	0	11.1562	-120.254	-724.666	-5542.01	-25914.6	8076.8	264.239	207.648	0	10.8119	7.40554	-12.6998	2902.09	-482.159	3039.97	-348.966	-28.5152	0	7.88076	8.14334	-68.9893	-19400.4	-144662	-6031.72	-3010.88	481.208	0
574	6	8.2323	61.9869	-685.472	3851.18	-19683.5	-6583.98	271.285	604.382	0	11.0141	-120.333	-723.111	-5366.74	-26134.6	8103.33	263.858	207.422	0	10.8154	7.38573	-12.6747	2936.89	-460.878	3038.38	-347.362	-31.7131	0	7.8104	8.07887	-68.8026	-19477.5	-144488	-6072.28	-3014.04	483.093	0
574	7	7.4723	62.1554	-684.161	3808.91	-20069.8	-6547.17	270.665	604.433	0	10.9159	-120.412	-721.456	-5193.52	-26344.4	8126.98	263.484	207.199	0	10.8151	7.37057	-12.6505	2976.43	-436.223	3046.75	-345.483	-35.2818	0	7.7251	7.96722	-68.7013	-19586.7	-144301	-6116.42	-3014.4	485.099	0
574	8	6.72941	62.2702	-682.716	3766.05	-20452.9	-6507.58	270.042	604.484	0	10.842	-120.5	-719.636	-5025.56	-26544	8146.56	263.115	206.983	0	10.8121	7.35658	-12.6279	3014.8	-411.511	3062.15	-343.588	-38.7418	0	7.64435	7.81656	-68.5803	-19705.1	-144112	-6155.71	-3015.36	487.329	0
574	9	5.99786	62.3378	-681.128	3723	-20833.1	-6464.64	269.414	604.534	0	10.7759	-120.608	-717.654	-4865.04	-26735.8	8161.39	262.746	206.779	0	10.8089	7.34219	-12.597	3046.39	-388.333	3080.43	-341.827	-41.8338	0	7.58628	7.65478	-68.3619	-19803.5	-143924	-6189.34	-3019.32	489.686	0
575	0	5.28243	62.3817	-679.455	3679.82	-21211.5	-6418.79	268.782	604.584	0	10.7075	-120.743	-715.571	-4712.53	-26922.9	8171.55	262.376	206.586	0	10.8058	7.32861	-12.5569	3067.48	-366.441	3097.7	-340.182	-44.2864	0	7.57143	7.53123	-68.043	-19858.9	-143733	-6221.29	-3026.39	491.858	0	31.3723	-43.6058	-1458.3	-587648	153379	-35399.5	105.604	401.033	0
575	1	4.59329	62.4324	-677.792	3636.49	-21587.9	-6371.11	268.15	604.635	0	10.6344	-120.909	-713.457	-4566.6	-27107.1	8177.94	262.006	206.401	0	10.7989	7.31994	-12.5214	3076.78	-345.197	3111.49	-338.569	-45.7227	0	7.6131	7.48879	-67.6328	-19867.5	-143540	-6251.81	-3036.35	493.756	0
575	2	3.93784	62.5163	-676.219	3593.03	-21960.1	-6322.64	267.525	604.687	0	10.5616	-121.11	-711.348	-4423.96	-27289.8	8182.5	261.637	206.219	0	10.7815	7.3221	-12.506	3075.36	-325.294	3121.08	-337.011	-45.9103	0	7.70743	7.53433	-67.1148	-19843.9	-143352	-6274.34	-3049.92	495.671	0
575	3	3.3174	62.6499	-674.768	3549.36	-22324.3	-6273.95	266.916	604.74	0	10.4999	-121.349	-709.244	-4280.59	-27473.6	8187.83	261.264	206.035	0	10.75	7.3405	-12.5126	3065.98	-309.306	3126.75	-335.72	-45.0322	0	7.82518	7.63403	-66.5075	-19807	-143177	-6280.52	-3066.79	497.816	0
575	4	2.72962	62.8395	-673.426	3505.05	-22677.2	-6225.04	266.326	604.795	0	10.4573	-121.627	-707.124	-4133.48	-27661.1	8195.84	260.882	205.845	0	10.7081	7.3777	-12.5256	3051.94	-300.564	3128.84	-334.996	-43.6553	0	7.91372	7.73672	-65.919	-19769	-143029	-6266.03	-3083.77	499.899	0
575	5	2.16889	63.0809	-672.155	3459.14	-23017.7	-6175.77	265.755	604.854	0	10.4308	-121.944	-704.96	-3981.46	-27853.7	8207.01	260.489	205.648	0	10.6677	7.4325	-12.5221	3036.76	-301.115	3127.52	-335.047	-42.5114	0	7.92925	7.80829	-65.5177	-19734.2	-142927	-6232.44	-3095.5	501.203	0
575	6	1.62529	63.3601	-670.889	3410.5	-23346.9	-6126.14	265.2	604.916	0	10.4068	-122.296	-702.724	-3824.93	-28051.9	8220.45	260.081	205.443	0	10.6407	7.49908	-12.4846	3023.93	-310.155	3122.98	-335.843	-42.2118	0	7.87069	7.84501	-65.4465	-19704.1	-142892	-6186.23	-3097.34	501.072	0
575	7	1.0873	63.6586	-669.546	3358.37	-23667.1	-6075.96	264.652	604.984	0	10.3705	-122.676	-700.404	-3665.03	-28255.3	8234.32	259.659	205.233	0	10.6295	7.56692	-12.4122	3015.44	-324.794	3115.49	-337.167	-42.9421	0	7.77277	7.85879	-65.7346	-19683	-142933	-6136.25	-3088.4	499.431	0
575	8	0.546577	63.9635	-668.061	3302.68	-23980.1	-6024.9	264.105	605.056	0	10.314	-123.069	-698.012	-3503.17	-28462.2	8246.5	259.224	205.019	0	10.6278	7.62479	-12.3195	3010.55	-342.569	3104.93	-338.807	-44.3727	0	7.67559	7.85873	-66.2742	-19675.7	-143046	-6091.27	-3072.4	496.884	0
575	9	0.00189901	64.2731	-666.406	3244.6	-24288.9	-5972.92	263.552	605.131	0	10.2376	-123.456	-695.584	-3341.67	-28671	8255.21	258.781	204.804	0	10.6276	7.66488	-12.228	3006.44	-362.088	3090.76	-340.611	-45.8655	0	7.60703	7.84316	-66.9033	-19683.3	-143217	-6060.42	-3054.65	494.205	0
576	0	-0.538646	64.5951	-664.599	3186.09	-24599.7	-5920.15	262.986	605.206	0	10.1491	-123.816	-693.18	-3183.71	-28880.1	8259.49	258.337	204.593	0	10.6258	7.68277	-12.1601	3000.26	-381.313	3072.86	-342.358	-46.7295	0	7.57464	7.80359	-67.5106	-19699	-143421	-6052.92	-3038.43	491.791	0	25.5933	-42.9617	-1419.1	-571920	136547	-31368.6	96.4651	401.05	0
576	1	-1.06044	64.9394	-662.695	3128.08	-24919.4	-5866.75	262.397	605.28	0	10.0604	-124.129	-690.865	-3031.42	-29089.1	8260.09	257.895	204.388	0	10.6256	7.67761	-12.1355	2991.33	-397.713	3052.4	-343.773	-46.4943	0	7.56217	7.73559	-68.0389	-19711.8	-143628	-6073.88	-3024.97	489.713	0
576	2	-1.55028	65.3094	-660.758	3069.79	-25251.3	-5813.16	261.784	605.354	0	9.98108	-124.381	-688.673	-2885.05	-29298.4	8259.51	257.457	204.189	0	10.6318	7.653	-12.1607	2982.07	-411.05	3031.6	-344.802	-45.222	0	7.54555	7.64495	-68.4568	-19711.4	-143805	-6120.39	-3014.66	487.939	0
576	3	-2.00303	65.6998	-658.838	3009.9	-25593.1	-5760.06	261.154	605.432	0	9.91346	-124.564	-686.603	-2744.51	-29508.2	8261.04	257.023	203.997	0	10.6461	7.61467	-12.2202	2976.39	-423.884	3012.82	-345.687	-43.5635	0	7.51194	7.54495	-68.7918	-19691.8	-143928	-6181.48	-3006.23	486.253	0
576	4	-2.42189	66.1009	-656.946	2947.66	-25940.8	-5708.11	260.513	605.513	0	9.85111	-124.676	-684.62	-2610.45	-29717.8	8267.47	256.592	203.813	0	10.6683	7.56874	-12.2807	2977.14	-438.692	2998.33	-346.722	-42.4245	0	7.45674	7.45194	-69.1397	-19653.8	-143993	-6242.04	-2996.63	484.263	0
576	5	-2.8164	66.5026	-655.064	2883.05	-26290	-5657.85	259.866	605.599	0	9.78236	-124.717	-682.664	-2484.03	-29925.9	8280.05	256.163	203.639	0	10.7013	7.523	-12.3102	2984.27	-455.542	2990.05	-348.005	-42.4239	0	7.37495	7.38225	-69.585	-19603.4	-144010	-6288.17	-2983.56	481.719	0
576	6	-3.20186	66.8925	-653.146	2816.05	-26636.3	-5609.66	259.219	605.689	0	9.6964	-124.691	-680.666	-2365.87	-30131.8	8297.78	255.732	203.476	0	10.7509	7.48598	-12.2895	2994.71	-472.183	2989.1	-349.422	-43.68	0	7.26274	7.3478	-70.13	-19546.4	-144002	-6310.33	-2967.35	478.717	0
576	7	-3.59756	67.255	-651.141	2745.88	-26975.1	-5563.64	258.573	605.783	0	9.58832	-124.604	-678.564	-2255.07	-30336.3	8318.18	255.293	203.323	0	10.8208	7.4626	-12.204	3004.34	-486.043	2995.54	-350.827	-46.1764	0	7.1216	7.35488	-70.7028	-19487.2	-143989	-6305.46	-2950.54	475.621	0
576	8	-4.02065	67.5753	-649.019	2671.55	-27303.1	-5519.52	257.932	605.884	0	9.46141	-124.459	-676.329	-2149.7	-30540.6	8339.38	254.844	203.178	0	10.9078	7.45351	-12.0401	3010.48	-496.38	3008.09	-352.227	-50.0377	0	6.96181	7.40918	-71.2038	-19429.7	-143990	-6278.84	-2936.22	472.874	0
576	9	-4.47925	67.8468	-646.806	2592.95	-27620	-5476.58	257.298	605.991	0	9.32797	-124.261	-673.969	-2048.31	-30745.1	8361.11	254.382	203.039	0	11.0009	7.45898	-11.8033	3012.46	-503.677	3024.29	-353.673	-55.2217	0	6.80817	7.51589	-71.5598	-19377.9	-144017	-6242.24	-2926.54	470.794	0
577	0	-4.97001	68.0784	-644.579	2511.32	-27929.1	-5433.81	256.671	606.104	0	9.20791	-124.013	-671.536	-1950.55	-30949.4	8383.4	253.913	202.905	0	11.0843	7.47999	-11.5336	3010.47	-507.252	3041.11	-354.98	-61.0166	0	6.70082	7.67088	-71.756	-19337.7	-144068	-6207.74	-2921.75	469.493	0	20.2082	-37.5643	-1381.13	-555761	114772	-26873.8	83.1718	400.543	0
577	1	-5.48108	68.2928	-642.437	2428.76	-28235.7	-5390.21	256.049	606.22	0	9.12247	-123.717	-669.101	-1856.63	-31153	8405.12	253.441	202.775	0	11.1404	7.51661	-11.2938	3004.37	-505.165	3055.71	-355.729	-66.0187	0	6.67865	7.86126	-71.8044	-19318.3	-144130	-6182.31	-2921.26	469.041	0
577	2	-5.99825	68.5144	-640.457	2346.97	-28544.6	-5345.09	255.431	606.335	0	9.08683	-123.379	-666.728	-1767.03	-31355.5	8424.09	252.971	202.65	0	11.1556	7.56737	-11.1379	2994.11	-495.955	3065.84	-355.528	-68.8204	0	6.75722	8.08018	-71.716	-19327.5	-144184	-6167.69	-2924.49	469.501	0
577	3	-6.51074	68.7602	-638.664	2266.38	-28859.2	-5298.22	254.813	606.451	0	9.1069	-123.012	-664.451	-1682.93	-31555.9	8438.15	252.508	202.533	0	11.1284	7.62828	-11.0934	2981.16	-479.129	3070.46	-354.191	-68.7335	0	6.92537	8.33124	-71.5442	-19364.8	-144218	-6163.28	-2929.79	470.669	0
577	4	-7.01466	69.0378	-637.041	2186.15	-29182	-5249.81	254.191	606.568	0	9.17805	-122.64	-662.27	-1606.75	-31751.4	8446.12	252.057	202.426	0	11.0702	7.69191	-11.1659	2968.36	-455.224	3069.97	-351.769	-65.8408	0	7.1529	8.6107	-71.3962	-19421.2	-144224	-6167.13	-2934.06	472.021	0
577	5	-7.51428	69.3424	-635.536	2104.58	-29514.6	-5200.35	253.559	606.688	0	9.28586	-122.29	-660.167	-1541.27	-31938.8	8447.91	251.62	202.335	0	10.9991	7.74968	-11.3504	2958.22	-426.694	3065.85	-348.593	-60.6278	0	7.39652	8.88785	-71.3633	-19487.9	-144198	-6175.66	-2934.62	473.08	0
577	6	-8.02079	69.6582	-634.067	2020.2	-29857.7	-5150.44	252.911	606.814	0	9.41321	-121.988	-658.118	-1487.87	-32114.8	8443.86	251.202	202.261	0	10.9312	7.79573	-11.6309	2951.51	-397.877	3059.88	-345.209	-53.7645	0	7.60814	9.11067	-71.493	-19561.3	-144133	-6185.88	-2930.04	473.611	0
577	7	-8.54874	69.9659	-632.539	1933.29	-30210.2	-5100.85	252.24	606.944	0	9.54941	-121.755	-656.105	-1446.1	-32275.9	8434.29	250.807	202.204	0	10.8761	7.82784	-11.9748	2947.05	-373.666	3053.05	-342.204	-46.105	0	7.74442	9.2334	-71.832	-19640	-144017	-6196.83	-2918.91	473.416	0
577	8	-9.11056	70.2505	-630.878	1845.88	-30569.5	-5052.3	251.545	607.074	0	9.69492	-121.595	-654.115	-1414.47	-32418.1	8419.36	250.44	202.162	0	10.8372	7.84533	-12.3326	2942.7	-358.034	3045.52	-340.032	-38.6114	0	7.77789	9.23832	-72.4265	-19720	-143845	-6208.57	-2900.09	472.276	0
577	9	-9.7094	70.5073	-629.069	1759.95	-30931.4	-5005.11	250.83	607.202	0	9.86198	-121.496	-652.153	-1391.26	-32539	8399.11	250.105	202.133	0	10.8135	7.84845	-12.6499	2936.81	-353.31	3037.47	-338.93	-32.1618	0	7.71153	9.14099	-73.2609	-19794.1	-143631	-6221.58	-2874.54	470.187	0
578	0	-10.3365	70.7423	-627.163	1676.02	-31291.8	-4959.4	250.106	607.328	0	10.072	-121.427	-650.26	-1374.7	-32639.8	8374.01	249.805	202.114	0	10.7993	7.83915	-12.8776	2929.31	-360.709	3029.71	-339.011	-27.4731	0	7.58181	8.97753	-74.2282	-19854.2	-143408	-6236.59	-2845.99	467.475	0	16.5554	-33.4267	-1346.45	-542586	100229	-21719.9	74.3885	401.233	0
578	1	-10.9782	70.9685	-625.252	1593.85	-31647.1	-4915.25	249.385	607.451	0	10.3475	-121.351	-648.494	-1363.13	-32725.5	8345.42	249.536	202.102	0	10.7847	7.81825	-12.9788	2921.78	-380.155	3023.57	-340.291	-25.1202	0	7.43884	8.78051	-75.1687	-19897.2	-143212	-6253.12	-2819.2	464.7	0
578	2	-11.6266	71.1959	-623.411	1513.38	-31995.8	-4872.21	248.676	607.572	0	10.7013	-121.238	-646.888	-1355.04	-32802.5	8315.55	249.292	202.095	0	10.76	7.78254	-12.9409	2916.86	-408.396	3020.11	-342.559	-25.3989	0	7.32182	8.56703	-75.9469	-19930.4	-143069	-6269.41	-2797.81	462.426	0
578	3	-12.282	71.4271	-621.669	1434.74	-32338.3	-4828.99	247.982	607.692	0	11.1305	-121.073	-645.434	-1349.24	-32876.4	8286.8	249.063	202.09	0	10.7204	7.72799	-12.7865	2916.87	-438.527	3019.36	-345.296	-28.1211	0	7.25136	8.34326	-76.5191	-19966.5	-142996	-6285.22	-2782.77	460.935	0
578	4	-12.9484	71.6581	-620.016	1358.44	-32677.6	-4784.01	247.296	607.809	0	11.6174	-120.856	-644.089	-1345.36	-32951.1	8260.68	248.841	202.089	0	10.6687	7.65633	-12.5611	2922.77	-462.715	3020.52	-347.837	-32.6843	0	7.22933	8.10912	-76.9031	-20013	-142989	-6301.66	-2773.34	460.237	0
578	5	-13.6302	71.8791	-618.41	1285.25	-33017.7	-4736.4	246.609	607.922	0	12.1341	-120.599	-642.788	-1344.01	-33029.5	8237.72	248.615	202.091	0	10.6142	7.57781	-12.316	2934.03	-475.929	3023.04	-349.643	-38.2292	0	7.23786	7.86296	-77.0659	-20067.9	-143025	-6316.2	-2769.88	460.399	0
578	6	-14.3323	72.0741	-616.782	1215.17	-33361.1	-4686.44	245.911	608.03	0	12.6465	-120.313	-641.448	-1346.45	-33112.5	8217.85	248.379	202.099	0	10.5677	7.50754	-12.1059	2949.36	-477.829	3027.12	-350.471	-43.6311	0	7.25069	7.61443	-76.8795	-20121.8	-143076	-6321.3	-2775.04	461.731	0
578	7	-15.0583	72.2255	-615.057	1147.03	-33709.8	-4635.57	245.192	608.135	0	13.1218	-120.014	-639.984	-1354.15	-33198.6	8200.29	248.126	202.116	0	10.5382	7.45858	-11.9738	2967.57	-471.762	3033.48	-350.4	-47.8385	0	7.25197	7.39422	-76.1914	-20166.2	-143115	-6310.54	-2792.36	464.678	0
578	8	-15.8037	72.3213	-613.185	1079.99	-34065.1	-4585.65	244.446	608.239	0	13.5338	-119.716	-638.346	-1368.59	-33284.4	8183.59	247.858	202.144	0	10.5304	7.43842	-11.9243	2987.67	-462.105	3042.81	-349.753	-50.5533	0	7.24388	7.24358	-74.9177	-20198.2	-143131	-6283.87	-2824.51	469.605	0
578	9	-16.5512	72.3627	-611.18	1014.61	-34427.8	-4537.95	243.67	608.34	0	13.8651	-119.425	-636.537	-1390.98	-33367.2	8166.48	247.58	202.185	0	10.5441	7.4488	-11.9257	3008.12	-452.09	3055.23	-348.909	-52.2379	0	7.24154	7.19129	-73.0866	-20215	-143130	-6244.48	-2872.36	476.59	0
579	0	-17.273	72.3645	-609.135	951.613	-34796.6	-4492.73	242.875	608.438	0	14.1112	-119.14	-634.612	-1421.07	-33446.3	8148.13	247.296	202.239	0	10.5752	7.48232	-11.9406	3026.29	-443.648	3069.86	-348.154	-53.444	0	7.25999	7.24062	-70.8199	-20206.6	-143121	-6193.48	-2934.92	485.323	0	12.6318	-29.9364	-1312.02	-529662	85707	-17098	65.1282	402.037	0
579	1	-17.9403	72.3485	-607.187	890.828	-35167.7	-4449.57	242.081	608.533	0	14.279	-118.854	-632.648	-1457.12	-33525.2	8127.94	247.008	202.303	0	10.6177	7.5206	-11.9443	3038.89	-438.168	3085.13	-347.684	-54.4211	0	7.30355	7.37676	-68.2816	-20158.3	-143113	-6131.12	-3009.93	495.223	0
579	2	-18.5351	72.3327	-605.447	831.948	-35534.5	-4407.88	241.309	608.626	0	14.3795	-118.558	-630.696	-1497.81	-33609.8	8105.85	246.71	202.375	0	10.6644	7.5441	-11.9232	3043.35	-435.98	3099.47	-347.566	-55.247	0	7.36284	7.57944	-65.6533	-20064.7	-143109	-6060.93	-3093.76	505.616	0
579	3	-19.0552	72.3255	-603.962	775.169	-35891.2	-4367.21	240.574	608.717	0	14.4229	-118.25	-628.762	-1542.55	-33704	8082.36	246.396	202.453	0	10.708	7.54561	-11.8712	3039.08	-435.182	3111.64	-347.659	-56.0033	0	7.41769	7.82275	-63.1526	-19941	-143107	-5990.69	-3180.05	515.76	0
579	4	-19.5108	72.3261	-602.71	720.383	-36235.4	-4327.21	239.879	608.805	0	14.4193	-117.925	-626.816	-1589.92	-33806.4	8058.4	246.066	202.537	0	10.7407	7.53154	-11.7934	3027.74	-431.831	3120.64	-347.616	-56.7322	0	7.44986	8.06741	-61.026	-19819.5	-143107	-5931.22	-3259.02	524.772	0
579	5	-19.9199	72.3251	-601.632	666.21	-36568.1	-4287.75	239.219	608.893	0	14.3767	-117.584	-624.812	-1637.91	-33913.6	8035.16	245.722	202.621	0	10.757	7.51195	-11.7063	3012.84	-421.797	3126.1	-347.032	-57.3688	0	7.45613	8.26067	-59.4953	-19729.7	-143114	-5894.01	-3319.46	531.618	0
579	6	-20.3054	72.3069	-600.66	610.201	-36890.8	-4249.04	238.583	608.984	0	14.2961	-117.228	-622.706	-1685.15	-34022.3	8013.85	245.364	202.706	0	10.7563	7.49298	-11.6358	2998.74	-402.818	3129	-345.619	-57.7174	0	7.44517	8.35055	-58.7205	-19682.3	-143139	-5886.78	-3351.63	535.186	0
579	7	-20.691	72.2564	-599.722	549.888	-37204.7	-4211.38	237.963	609.083	0	14.1717	-116.866	-620.463	-1731.41	-34130.3	7995.29	244.992	202.791	0	10.7423	7.4773	-11.6104	2987.98	-375.749	3131.18	-343.363	-57.3535	0	7.42076	8.3068	-58.7927	-19670.1	-143192	-5909.85	-3349.54	534.567	0
579	8	-21.0927	72.1656	-598.762	483.906	-37510.9	-4174.82	237.353	609.192	0	13.9971	-116.502	-618.079	-1777.17	-34237.5	7980	244.607	202.875	0	10.7175	7.46683	-11.6586	2979.3	-344.48	3133.92	-340.547	-55.5456	0	7.37163	8.13358	-59.6943	-19682.7	-143275	-5956.06	-3314.14	529.725	0
579	9	-21.5139	72.0368	-597.761	412.547	-37812	-4139.21	236.744	609.31	0	13.7708	-116.134	-615.59	-1822.62	-34346.2	7968.19	244.206	202.961	0	10.6835	7.46295	-11.8077	2969.19	-314.291	3137.48	-337.617	-51.4624	0	7.28233	7.86776	-61.2602	-19717.9	-143378	-6013.82	-3254.47	521.872	0
580	0	-21.9452	71.8816	-596.741	337.341	-38111.2	-4104.22	236.135	609.435	0	13.5009	-115.752	-613.071	-1867.2	-34460	7959.41	243.791	203.046	0	10.6453	7.46415	-12.0679	2955.3	-289.947	3141.52	-335.026	-44.8899	0	7.14817	7.56617	-63.2243	-19778.8	-143481	-6071.66	-3183.4	512.835	0	5.75107	-26.9611	-1276.91	-519806	75847.8	-12533.1	58.967	405.501	0
580	1	-22.3709	71.7164	-595.761	260.49	-38409.9	-4069.59	235.528	609.563	0	13.2044	-115.336	-610.612	-1910.89	-34581.8	7952.45	243.365	203.129	0	10.6108	7.46496	-12.4061	2938.1	-274.549	3145.31	-333.13	-36.8265	0	6.9747	7.28912	-65.2885	-19861.5	-143566	-6123.51	-3112.94	504.211	0
580	2	-22.779	71.5563	-594.881	184.53	-38707.5	-4035.3	234.932	609.69	0	12.9013	-114.867	-608.28	-1955.5	-34713.1	7945.65	242.932	203.215	0	10.5859	7.46061	-12.7576	2920.63	-268.845	3147.78	-332.073	-28.9326	0	6.76999	7.08738	-67.1736	-19950.8	-143623	-6172	-3052.09	497.003	0
580	3	-23.1677	71.4096	-594.136	111.679	-39002.8	-4001.72	234.354	609.812	0	12.6066	-114.336	-606.09	-2003.63	-34853.1	7937.03	242.495	203.306	0	10.5725	7.45309	-13.0674	2907	-270.626	3148.18	-331.71	-22.4615	0	6.54478	6.99377	-68.7041	-20028.3	-143659	-6225.48	-3004.98	491.515	0
580	4	-23.5419	71.2784	-593.537	43.3872	-39295.7	-3968.98	233.794	609.927	0	12.3275	-113.748	-604.02	-2056.85	-34998.8	7925.11	242.057	203.405	0	10.5737	7.44986	-13.3121	2901.16	-274.947	3146.92	-331.654	-17.9342	0	6.31675	7.01963	-69.86	-20079.7	-143684	-6289.71	-2970.74	487.427	0
580	5	-23.9089	71.1579	-593.067	-19.3981	-39585.5	-3936.77	233.253	610.033	0	12.0631	-113.113	-602.019	-2115.78	-35145.7	7909.86	241.62	203.514	0	10.5953	7.45645	-13.4903	2905.54	-276.073	3145.14	-331.465	-15.38	0	6.10605	7.15254	-70.7261	-20097.4	-143702	-6362.98	-2945.81	484.158	0
580	6	-24.2774	71.0352	-592.676	-75.5311	-39869.5	-3904.53	232.73	610.127	0	11.8033	-112.452	-600.024	-2181.53	-35288.8	7892.7	241.188	203.636	0	10.6405	7.47251	-13.6105	2919.58	-269.671	3143.88	-330.814	-14.5102	0	5.92913	7.35557	-71.3968	-20081.5	-143709	-6437.58	-2926.82	481.266	0
580	7	-24.6563	70.8916	-592.297	-123.364	-40143.9	-3871.61	232.223	610.208	0	11.5293	-111.787	-597.979	-2256	-35425.4	7875.66	240.758	203.773	0	10.706	7.4938	-13.6806	2939.78	-254.754	3143.68	-329.622	-14.8861	0	5.80334	7.57785	-71.907	-20037.7	-143693	-6503.63	-2912.32	478.662	0
580	8	-25.049	70.7096	-591.879	-161.906	-40406.4	-3837.23	231.732	610.274	0	11.2223	-111.131	-595.852	-2339.89	-35556.2	7860.05	240.327	203.927	0	10.7842	7.51541	-13.7029	2961.4	-235.193	3144.64	-328.164	-16.1147	0	5.7508	7.77168	-72.237	-19975.7	-143647	-6553.26	-2902.55	476.529	0
580	9	-25.4475	70.4807	-591.418	-192.419	-40654.9	-3801.2	231.259	610.325	0	10.8735	-110.484	-593.657	-2431.19	-35684.7	7845.79	239.89	204.095	0	10.8668	7.53457	-13.6828	2979.79	-217.677	3146.6	-326.909	-17.7765	0	5.79185	7.90258	-72.374	-19909.4	-143572	-6583.11	-2897.75	475.091	0
581	0	-25.8308	70.2109	-590.959	-217.897	-40887.4	-3764.55	230.812	610.369	0	10.4852	-109.833	-591.44	-2526.27	-35814.4	7832.26	239.445	204.271	0	10.9449	7.55012	-13.6431	2990.48	-207.399	3149.16	-326.202	-19.193	0	5.93559	7.9557	-72.3498	-19856.9	-143484	-6592.64	-2897.2	474.457	0	-0.985051	-22.6284	-1251.89	-514363	64979.9	-8459.81	51.206	409.423	0
581	1	-26.1705	69.9186	-590.574	-240.874	-41102.6	-3728.54	230.402	610.408	0	10.0668	-109.167	-589.26	-2622.17	-35948.2	7819.13	238.994	204.45	0	11.0062	7.55861	-13.6173	2989.6	-206.513	3151.51	-326.165	-19.5437	0	6.17292	7.93959	-72.2235	-19834.3	-143407	-6580.42	-2899.59	474.623	0
581	2	-26.4429	69.6262	-590.319	-262.577	-41301.2	-3693.42	230.036	610.445	0	9.62916	-108.482	-587.148	-2717.01	-36088.3	7806.06	238.536	204.627	0	11.0385	7.55547	-13.6241	2975.6	-214.897	3152.8	-326.773	-18.407	0	6.47463	7.88087	-72.0547	-19849.4	-143360	-6542.42	-2903.6	475.477	0
581	3	-26.638	69.3493	-590.203	-283.795	-41486	-3658.47	229.709	610.481	0	9.1809	-107.785	-585.085	-2809.07	-36235.3	7792.64	238.068	204.801	0	11.0359	7.54034	-13.6555	2951.01	-230.232	3152.61	-327.86	-16.1043	0	6.79681	7.81236	-71.8859	-19899.6	-143355	-6474.67	-2908.2	476.822	0
581	4	-26.7609	69.094	-590.192	-305.513	-41660.6	-3622.68	229.412	610.518	0	8.72527	-107.087	-583.011	-2897.03	-36388.1	7778.92	237.586	204.969	0	11.0001	7.51756	-13.687	2922.17	-248.297	3151.03	-329.141	-13.4987	0	7.0932	7.75919	-71.7329	-19973.3	-143389	-6378.59	-2912.92	478.44	0
581	5	-26.8305	68.8569	-590.223	-328.787	-41827.3	-3584.99	229.133	610.557	0	8.25864	-106.396	-580.858	-2980.72	-36544.1	7764.95	237.086	205.132	0	10.9371	7.49365	-13.6856	2896.8	-264.918	3148.3	-330.357	-11.6676	0	7.33044	7.72881	-71.6033	-20055.5	-143449	-6263.02	-2917.39	480.091	0
581	6	-26.8748	68.6274	-590.22	-354.504	-41985.5	-3544.5	228.865	610.601	0	7.77053	-105.718	-578.562	-3060.71	-36699.1	7750.71	236.568	205.29	0	10.8545	7.47601	-13.613	2881.28	-278.039	3144.73	-331.424	-11.6563	0	7.50018	7.70993	-71.5324	-20131.7	-143524	-6140.22	-2920.41	481.434	0
581	7	-26.9226	68.3926	-590.112	-383.171	-42134.3	-3500.59	228.6	610.649	0	7.24632	-105.055	-576.096	-3137.74	-36849	7737.12	236.037	205.447	0	10.7617	7.47033	-13.4403	2878.71	-288.244	3140.5	-332.446	-14.1854	0	7.62147	7.67979	-71.575	-20192.9	-143604	-6020.42	-2920.34	482.123	0
581	8	-26.9947	68.1458	-589.855	-414.941	-42274.2	-3453.1	228.331	610.704	0	6.67408	-104.402	-573.475	-3213.33	-36990.8	7726.01	235.497	205.603	0	10.6686	7.4774	-13.1659	2888.51	-297.72	3135.37	-333.613	-19.3936	0	7.72886	7.61828	-71.7466	-20237.2	-143688	-5910.51	-2916.71	482.065	0
581	9	-27.0983	67.8914	-589.448	-449.97	-42407.9	-3402.66	228.055	610.763	0	6.05438	-103.75	-570.765	-3290.12	-37125	7718.36	234.956	205.764	0	10.5826	7.49348	-12.8194	2907.68	-308.859	3128.83	-335.093	-26.8191	0	7.85283	7.51956	-71.9626	-20266.4	-143773	-5816.25	-2911.88	481.624	0
582	0	-27.2233	67.6451	-588.943	-487.969	-42538.9	-3350.72	227.771	610.829	0	5.40554	-103.076	-568.059	-3370.63	-37255.1	7713.24	234.417	205.934	0	10.5086	7.51366	-12.4455	2932.62	-323.521	3120.43	-336.995	-35.6376	0	8.0061	7.39046	-72.0337	-20282.2	-143855	-5744.5	-2911.05	481.566	0	-6.64185	-17.1245	-1228.44	-509564	51648.7	-4266.96	41.0615	413.557	0
582	1	-27.3492	67.4291	-588.43	-527.407	-42671.2	-3299.04	227.483	610.896	0	4.756	-102.35	-565.467	-3455.95	-37386.3	7708.45	233.884	206.112	0	10.4505	7.53404	-12.0889	2959.94	-343.076	3109.8	-339.38	-44.8483	0	8.18504	7.23759	-71.7506	-20286.3	-143928	-5703.24	-2919.96	482.733	0
582	2	-27.4589	67.2614	-587.99	-566.451	-42807.5	-3248.91	227.197	610.963	0	4.12716	-101.545	-563.077	-3545.41	-37522.7	7702.07	233.361	206.297	0	10.4098	7.55136	-11.7882	2986	-369.153	3096.82	-342.316	-53.3051	0	8.37419	7.06137	-71.0056	-20280.5	-143993	-5698.42	-2941.91	485.618	0
582	3	-27.5492	67.1482	-587.659	-604.281	-42948.8	-3200.9	226.915	611.028	0	3.52228	-100.656	-560.922	-3637.07	-37665.4	7693.2	232.851	206.484	0	10.3872	7.56128	-11.5717	3006.98	-403.576	3082.59	-345.876	-59.8564	0	8.54116	6.8701	-69.8263	-20264.4	-144054	-5730.5	-2977.04	490.211	0
582	4	-27.6291	67.0846	-587.417	-640.457	-43095.7	-3154.97	226.635	611.09	0	2.92972	-99.702	-558.984	-3728.96	-37814.8	7681.96	232.351	206.671	0	10.3842	7.55837	-11.4503	3020.02	-446.139	3069.7	-349.963	-63.7504	0	8.64229	6.69663	-68.3195	-20233.2	-144115	-5793.04	-3023.43	496.156	0
582	5	-27.7142	67.0578	-587.194	-673.914	-43248.6	-3110.67	226.347	611.148	0	2.33137	-98.7125	-557.213	-3820.09	-37971	7669.26	231.855	206.856	0	10.4002	7.54032	-11.4101	3024.4	-492.618	3061.18	-354.174	-65.0624	0	8.64747	6.59484	-66.6475	-20181.5	-144167	-5874.48	-3077.12	502.809	0
582	6	-27.8219	67.0489	-586.888	-703.806	-43406.5	-3067.49	226.04	611.199	0	1.70846	-97.7208	-555.538	-3910.42	-38133	7656.09	231.358	207.039	0	10.4309	7.51139	-11.4188	3020.89	-536.11	3058.95	-357.95	-64.5547	0	8.55859	6.61517	-65.0276	-20108.7	-144199	-5962.27	-3131.51	509.233	0
582	7	-27.9664	67.0385	-586.41	-730.905	-43566.8	-3024.78	225.706	611.246	0	1.04707	-96.7506	-553.877	-4000.46	-38298.5	7642.95	230.854	207.223	0	10.4711	7.47922	-11.4437	3011.08	-570.391	3063.36	-360.843	-63.1224	0	8.40363	6.77496	-63.6507	-20019.5	-144207	-6045.39	-3179.6	514.522	0
582	8	-28.1544	67.0163	-585.724	-757.426	-43725.3	-2981.94	225.348	611.293	0	0.344152	-95.8114	-552.153	-4091.38	-38464.7	7630.48	230.337	207.41	0	10.5186	7.44987	-11.4639	2997.67	-591.422	3073.6	-362.59	-61.4881	0	8.21639	7.04313	-62.6062	-19924.3	-144187	-6114.44	-3217.08	518.248	0
582	9	-28.3811	66.9851	-584.862	-785.698	-43877.8	-2938.79	224.978	611.343	0	-0.391477	-94.9001	-550.323	-4184.56	-38628.3	7619.98	229.808	207.604	0	10.5746	7.42646	-11.4714	2983.36	-596.97	3087.85	-363.04	-60.0682	0	8.02306	7.34791	-61.9141	-19839.9	-144142	-6162.06	-3242.09	520.442	0
583	0	-28.6301	66.9569	-583.91	-817.235	-44021.6	-2895.63	224.609	611.4	0	-1.14377	-94.006	-548.393	-4280.61	-38785.4	7612.75	229.274	207.806	0	10.6394	7.41106	-11.4693	2968.89	-587.02	3103.65	-362.182	-58.856	0	7.83699	7.60827	-61.5868	-19786.9	-144082	-6183.99	-3253.49	521.285	0	-16.1709	-8.04534	-1198.01	-501516	44440.1	1252.51	35.7198	417.705	0
583	1	-28.8815	66.9457	-582.96	-852.524	-44156.6	-2852.88	224.254	611.462	0	-1.89644	-93.1191	-546.407	-4379.08	-38931.8	7609.14	228.749	208.014	0	10.7094	7.40658	-11.4678	2952.98	-565.275	3118.63	-360.292	-57.5011	0	7.6575	7.7759	-61.6713	-19782.1	-144020	-6181.13	-3249.28	520.766	0
583	2	-29.1238	66.9602	-582.079	-891.403	-44284.4	-2810.71	223.92	611.531	0	-2.6402	-92.2366	-544.414	-4478.86	-39066.4	7608.86	228.241	208.227	0	10.7802	7.41426	-11.4789	2934.57	-539.641	3131.32	-358.012	-55.6495	0	7.4817	7.85408	-62.2502	-19828.6	-143970	-6161.45	-3226.77	518.531	0
583	3	-29.3587	67.0003	-581.281	-933.717	-44407.2	-2769.04	223.605	611.606	0	-3.37642	-91.3613	-542.441	-4578.45	-39190.9	7611.52	227.751	208.44	0	10.8486	7.42981	-11.507	2915.35	-519.438	3141.18	-356.141	-53.3551	0	7.31863	7.88008	-63.3556	-19914.3	-143955	-6138.9	-3186.17	514.325	0
583	4	-29.5966	67.0609	-580.539	-979.488	-44528	-2727.68	223.299	611.687	0	-4.113	-90.4961	-540.489	-4676.79	-39308.6	7616.37	227.272	208.653	0	10.9103	7.44632	-11.55	2900.33	-511.119	3147.69	-355.253	-51.1102	0	7.1844	7.88821	-64.8699	-20020.9	-143989	-6127.11	-3133.67	508.631	0
583	5	-29.8521	67.1354	-579.803	-1028.7	-44648.6	-2686.68	222.993	611.774	0	-4.8569	-89.6429	-538.546	-4774.13	-39421.9	7621.84	226.799	208.865	0	10.9589	7.46087	-11.6092	2895.65	-515.727	3150.03	-355.424	-49.4272	0	7.0867	7.87903	-66.5352	-20135.3	-144067	-6132.86	-3079.28	502.626	0
583	6	-30.1414	67.2173	-579.027	-1081.5	-44768.7	-2646.53	222.683	611.868	0	-5.61001	-88.8031	-536.589	-4871.58	-39532.2	7625.56	226.327	209.079	0	10.987	7.47519	-11.6897	2904.58	-529.112	3148.13	-356.263	-48.4733	0	7.02073	7.81923	-68.0785	-20249.5	-144157	-6155.06	-3031.51	497.444	0
583	7	-30.4788	67.302	-578.186	-1138.4	-44886.1	-2608	222.367	611.969	0	-6.36813	-87.9774	-534.605	-4969.56	-39640.8	7625.28	225.85	209.296	0	10.9916	7.48981	-11.7913	2924.44	-545.227	3143.03	-357.24	-48.0168	0	6.97706	7.67747	-69.3266	-20354.7	-144226	-6187.51	-2994.39	493.606	0
583	8	-30.8723	67.3902	-577.279	-1199.92	-44999.9	-2571.41	222.048	612.079	0	-7.1214	-87.1625	-532.599	-5066.73	-39749.1	7619.78	225.368	209.513	0	10.9768	7.50062	-11.9039	2947.65	-559.512	3135.81	-358.003	-47.6208	0	6.95053	7.46772	-70.2127	-20439.2	-144257	-6222.5	-2968.57	491.104	0
583	9	-31.319	67.4878	-576.313	-1265.47	-45111.2	-2536.32	221.724	612.196	0	-7.85651	-86.3517	-530.604	-5160.54	-39859.1	7609.18	224.88	209.726	0	10.9495	7.50278	-12.0148	2966.29	-569.203	3127.06	-358.375	-46.886	0	6.94411	7.25226	-70.7215	-20492.5	-144244	-6253.82	-2953.61	489.763	0
584	0	-31.8029	67.6046	-575.312	-1332.79	-45221.8	-2501.78	221.396	612.317	0	-8.55967	-85.536	-528.675	-5248.94	-39972.2	7594.59	224.392	209.928	0	10.9162	7.49573	-12.1182	2976.32	-572.745	3117.33	-358.263	-45.6066	0	6.96652	7.09022	-70.8762	-20509.9	-144193	-6278.38	-2948.43	489.377	0	-26.8496	1.96463	-1171.66	-493531	34759.7	8328.2	27.8234	420.693	0
584	1	-32.2998	67.7525	-574.317	-1398.74	-45333.4	-2467.08	221.066	612.436	0	-9.21909	-84.7048	-526.876	-5331.91	-40089.2	7577.28	223.912	210.12	0	10.8827	7.48387	-12.2145	2979.2	-569.651	3107.69	-357.637	-43.9076	0	7.02773	6.99318	-70.756	-20494.3	-144113	-6296.44	-2950.76	489.647	0
584	2	-32.792	67.9395	-573.368	-1460.65	-45447.3	-2432.3	220.736	612.548	0	-9.82727	-83.8494	-525.252	-5411.68	-40208.6	7558.39	223.449	210.303	0	10.8551	7.47402	-12.3071	2979.64	-559.9	3099.57	-356.494	-42.1068	0	7.13351	6.9441	-70.4711	-20453.5	-144020	-6309.71	-2957.67	490.239	0
584	3	-33.275	68.1672	-572.48	-1517.43	-45564.4	-2398.78	220.409	612.651	0	-10.3821	-82.9671	-523.808	-5491.54	-40326.8	7538.96	223.012	210.484	0	10.8389	7.47123	-12.4006	2980.98	-543.896	3094.23	-354.86	-40.3889	0	7.28158	6.93565	-70.1028	-20396.6	-143919	-6318.03	-2966.97	490.953	0
584	4	-33.7515	68.4318	-571.638	-1570.17	-45685.1	-2368.69	220.08	612.747	0	-10.8873	-82.0613	-522.515	-5574.33	-40439.1	7519.82	222.607	210.668	0	10.8365	7.4759	-12.4871	2983.4	-523.551	3092.53	-352.927	-38.9194	0	7.46609	6.96995	-69.6893	-20328.1	-143815	-6318.33	-2977.65	491.697	0
584	5	-34.2242	68.7248	-570.802	-1621.54	-45808.5	-2343.71	219.747	612.841	0	-11.3542	-81.1424	-521.326	-5660.86	-40542.6	7501.59	222.232	210.859	0	10.846	7.48491	-12.5422	2986.15	-502.813	3094.84	-351.09	-38.088	0	7.68214	7.04175	-69.2483	-20247.6	-143714	-6306.27	-2989.34	492.391	0
584	6	-34.6947	69.0307	-569.907	-1674.31	-45932.3	-2324.19	219.404	612.938	0	-11.8042	-80.2286	-520.184	-5749.27	-40638.4	7484.89	221.877	211.052	0	10.8647	7.49456	-12.5409	2989.25	-486.575	3100.99	-349.799	-38.3595	0	7.9208	7.13698	-68.7778	-20158.3	-143635	-6278.41	-3002.4	493.094	0
584	7	-35.1658	69.33	-568.892	-1729.9	-46053.8	-2309.4	219.047	613.041	0	-12.2616	-79.3417	-519.035	-5836.76	-40730.7	7470.15	221.526	211.245	0	10.8915	7.50286	-12.4703	2993.2	-478.866	3109.98	-349.401	-40.0264	0	8.16264	7.2375	-68.2657	-20073.1	-143600	-6234.21	-3017.55	494.044	0
584	8	-35.6383	69.6074	-567.726	-1788.73	-46169.2	-2298.4	218.677	613.151	0	-12.7412	-78.5012	-517.837	-5921.98	-40824.2	7457.01	221.164	211.436	0	10.927	7.5103	-12.3386	2997.88	-481.271	3119.85	-350.005	-42.9685	0	8.37865	7.32463	-67.7384	-20007.8	-143621	-6177.11	-3034.24	495.369	0
584	9	-36.1033	69.8603	-566.438	-1851.38	-46274	-2290.22	218.307	613.268	0	-13.2402	-77.7167	-516.585	-6005.19	-40920.9	7444.47	220.786	211.625	0	10.9697	7.51929	-12.1818	3002.14	-491.931	3128.15	-351.383	-46.4456	0	8.54064	7.38685	-67.2905	-19973.2	-143697	-6113.44	-3049.47	496.821	0
585	0	-36.5392	70.102	-565.116	-1917.97	-46366.1	-2283.52	217.953	613.394	0	-13.7391	-76.9813	-515.313	-6086.78	-41018.7	7431.21	220.4	211.812	0	11.0131	7.5311	-12.0456	3004.37	-506.777	3133.07	-353.071	-49.4156	0	8.63249	7.42672	-67.0483	-19974.7	-143811	-6049.76	-3058.89	497.915	0	-33.2528	12.4246	-1153.5	-486839	24521.5	14446.1	19.071	421.955	0
585	1	-36.9178	70.3539	-563.869	-1986.54	-46447.8	-2276.61	217.627	613.523	0	-14.2106	-76.2724	-514.088	-6167.02	-41112.9	7415.68	220.028	211.996	0	11.0478	7.54267	-11.9537	3004.44	-522.556	3134.02	-354.715	-51.3392	0	8.65642	7.45214	-67.0997	-20015.9	-143941	-5990.45	-3059.19	498.301	0
585	2	-37.2154	70.633	-562.779	-2054.35	-46523.7	-2268.19	217.332	613.65	0	-14.6333	-75.5679	-512.969	-6246.97	-41199.4	7396.99	219.684	212.178	0	11.0681	7.54831	-11.8999	3004.39	-537.769	3131.48	-356.191	-52.4711	0	8.63458	7.45842	-67.4641	-20094.6	-144065	-5936.56	-3049.42	497.856	0
585	3	-37.4192	70.9458	-561.877	-2120.27	-46597.9	-2258.27	217.067	613.774	0	-14.9991	-74.8578	-511.982	-6328.32	-41277.3	7375.71	219.377	212.36	0	11.0743	7.54383	-11.8699	3006.43	-550.988	3126.77	-357.419	-53.2809	0	8.59493	7.43226	-68.1205	-20198.5	-144164	-5886.8	-3030.31	496.511	0
585	4	-37.5298	71.2908	-561.151	-2185.29	-46672.3	-2248.17	216.828	613.894	0	-15.3116	-74.1456	-511.12	-6412.03	-41348.1	7353.75	219.103	212.545	0	11.0701	7.52874	-11.8586	3011.2	-559.617	3121.25	-358.191	-53.9262	0	8.55231	7.37488	-69.02	-20312.4	-144238	-5840.81	-3003.79	494.298	0
585	5	-37.5572	71.6597	-560.552	-2251.31	-46745.3	-2239.75	216.609	614.016	0	-15.5809	-73.4448	-510.349	-6497.5	-41414.3	7333.29	218.851	212.731	0	11.0594	7.50594	-11.8708	3018.06	-560.119	3115.54	-358.185	-54.2424	0	8.51105	7.30472	-70.0627	-20427.5	-144294	-5802.01	-2973.5	491.56	0
585	6	-37.518	72.0383	-560.007	-2320.29	-46813.1	-2234.74	216.406	614.143	0	-15.8193	-72.7729	-509.616	-6582.86	-41477.2	7315.56	218.611	212.917	0	11.0427	7.47917	-11.9169	3025.78	-549.641	3109.56	-357.123	-53.9074	0	8.47478	7.24082	-71.0871	-20538.3	-144343	-5776.83	-2944.5	488.917	0
585	7	-37.4319	72.4101	-559.442	-2393.54	-46872	-2234.28	216.217	614.279	0	-16.0371	-72.1435	-508.865	-6665.34	-41536.7	7300.53	218.374	213.098	0	11.018	7.45083	-12.0021	3033.3	-528.273	3103.31	-355.015	-52.7314	0	8.44003	7.19981	-71.9113	-20635.4	-144388	-5769.01	-2921.87	486.957	0
585	8	-37.3176	72.7597	-558.809	-2471.4	-46919	-2238.82	216.037	614.423	0	-16.2405	-71.5606	-508.053	-6741.31	-41593.5	7287.65	218.132	213.269	0	10.9825	7.42231	-12.1174	3040.26	-499.889	3097.14	-352.254	-50.9011	0	8.38657	7.20151	-72.3983	-20704.1	-144432	-5775.47	-2908.96	485.975	0
585	9	-37.1853	73.0772	-558.102	-2552.88	-46952.6	-2248.16	215.871	614.574	0	-16.4275	-71.0188	-507.18	-6807.5	-41651.6	7276.44	217.876	213.422	0	10.9359	7.39508	-12.2456	3046.57	-471.041	3091.38	-349.466	-48.7882	0	8.28188	7.26108	-72.4777	-20730.3	-144470	-5788.94	-2907.3	486.023	0
586	0	-37.0329	73.365	-557.361	-2635.39	-46974.4	-2261.34	215.72	614.728	0	-16.5872	-70.504	-506.297	-6863.02	-41715.9	7265.96	217.606	213.555	0	10.8823	7.37182	-12.3721	3051.93	-448.49	3086.12	-347.25	-46.6778	0	8.09921	7.3738	-72.1343	-20708.4	-144494	-5802.61	-2917.12	487.082	0	-34.6525	21.5594	-1137.73	-481746	21755.9	16050.3	16.9044	423.696	0
586	1	-36.8496	73.6375	-556.644	-2715.45	-46988.5	-2276.91	215.586	614.878	0	-16.7056	-69.9973	-505.485	-6910.03	-41789.8	7254.91	217.327	213.67	0	10.8297	7.35647	-12.4821	3055.91	-436.15	3081.66	-345.942	-44.8224	0	7.83297	7.51582	-71.4014	-20642.8	-144490	-5811.79	-2937.63	489.109	0
586	2	-36.6267	73.911	-556.001	-2790.26	-47000.1	-2293.44	215.468	615.018	0	-16.7742	-69.4831	-504.804	-6952.46	-41873.9	7242.53	217.049	213.773	0	10.7855	7.35145	-12.563	3057.73	-433.896	3078.96	-345.537	-43.3909	0	7.49857	7.66113	-70.3358	-20544	-144450	-5813.94	-2967.72	492.085	0
586	3	-36.3633	74.1926	-555.454	-2859.05	-47013.9	-2310.13	215.359	615.147	0	-16.7942	-68.9561	-504.268	-6994.12	-41966.6	7228.67	216.777	213.87	0	10.7544	7.35552	-12.6211	3055.77	-439.586	3078.62	-345.829	-42.1159	0	7.128	7.79189	-68.9939	-20424.1	-144373	-5810.92	-3006.55	496.027	0
586	4	-36.0642	74.4775	-554.998	-2923.22	-47033.4	-2326.78	215.255	615.267	0	-16.7762	-68.4204	-503.854	-7037.42	-42063.7	7212.95	216.516	213.967	0	10.7413	7.36474	-12.6832	3047.82	-451.866	3079.72	-346.627	-40.3039	0	6.77218	7.89945	-67.4504	-20293	-144271	-5811.38	-3052.92	500.859	0
586	5	-35.74	74.7521	-554.603	-2985.25	-47061.4	-2343.47	215.144	615.383	0	-16.7365	-67.8861	-503.518	-7083.71	-42160	7194.85	216.269	214.068	0	10.7499	7.37413	-12.7639	3032.61	-469.941	3080.53	-347.818	-37.5918	0	6.496	7.9838	-65.8353	-20159	-144161	-5826.88	-3103.73	506.203	0
586	6	-35.4096	74.9996	-554.216	-3047.04	-47101.1	-2359.99	215.013	615.498	0	-16.6952	-67.3666	-503.206	-7134.62	-42251.4	7174.13	216.036	214.178	0	10.7791	7.3799	-12.8404	3011.4	-491.183	3080.17	-349.253	-34.5251	0	6.35125	8.04572	-64.3449	-20026.8	-144063	-5863.22	-3152.93	511.242	0
586	7	-35.0971	75.206	-553.773	-3109.26	-47154.8	-2375.93	214.848	615.615	0	-16.6699	-66.8746	-502.858	-7191.98	-42335.3	7150.62	215.811	214.302	0	10.8237	7.38106	-12.8759	2987.7	-511.248	3078.58	-350.706	-32.038	0	6.34765	8.08405	-63.21	-19898.4	-143987	-5916.63	-3191.92	514.798	0
586	8	-34.8212	75.367	-553.243	-3171.82	-47222.6	-2391.18	214.644	615.733	0	-16.6695	-66.4167	-502.443	-7255.82	-42410.7	7123.76	215.591	214.441	0	10.8766	7.37789	-12.8556	2965.51	-526.595	3075.61	-351.962	-30.679	0	6.45381	8.10478	-62.6123	-19777.8	-143929	-5977.18	-3212.73	515.878	0
586	9	-34.587	75.4912	-552.656	-3234.74	-47300.4	-2406.12	214.413	615.853	0	-16.6922	-65.9892	-501.979	-7322.69	-42478.8	7092.65	215.377	214.588	0	10.9305	7.37114	-12.7819	2947.46	-535.595	3071.01	-352.903	-30.5968	0	6.62195	8.11508	-62.6027	-19674.7	-143878	-6033.27	-3212.27	514.279	0
587	0	-34.3839	75.6001	-552.099	-3298.38	-47382.2	-2421.37	214.178	615.974	0	-16.7254	-65.5794	-501.531	-7387.16	-42543.3	7056.73	215.173	214.729	0	10.9788	7.36359	-12.6541	2934.25	-538.455	3065.05	-353.552	-31.8822	0	6.80845	8.10642	-63.1117	-19598.3	-143830	-6076.14	-3192.98	510.534	0	-32.4125	27.6394	-1132.36	-480456	18624.8	15981.2	14.3145	424.824	0
587	1	-34.1936	75.7224	-551.685	-3362.71	-47462.5	-2437.76	213.968	616.095	0	-16.751	-65.1754	-501.174	-7444.84	-42609	7016.62	214.982	214.855	0	11.0164	7.35911	-12.4698	2926.29	-537.279	3058.87	-354.087	-34.6709	0	6.97878	8.05764	-64.0165	-19550.5	-143788	-6103.79	-3160.11	505.398	0
587	2	-34.0035	75.8813	-551.494	-3427.06	-47537.8	-2456.78	213.802	616.214	0	-16.7561	-64.7761	-500.955	-7493.61	-42680.7	6974.25	214.801	214.959	0	11.0417	7.36013	-12.2373	2925.62	-535.535	3054.1	-354.762	-39.0728	0	7.10977	7.95078	-65.1814	-19527.6	-143761	-6119.55	-3119.55	499.588	0
587	3	-33.8132	76.0837	-551.55	-3490.66	-47606.5	-2480.33	213.686	616.329	0	-16.7396	-64.3933	-500.878	-7532.99	-42762.5	6931.88	214.625	215.04	0	11.0564	7.36571	-11.9769	2934.55	-536.311	3052.1	-355.779	-45.0185	0	7.19963	7.7843	-66.4541	-19526.6	-143757	-6127.43	-3077.25	493.836	0
587	4	-33.6298	76.3218	-551.822	-3553	-47668.2	-2509.55	213.617	616.439	0	-16.7086	-64.0426	-500.909	-7563.57	-42855.3	6890.85	214.445	215.1	0	11.0616	7.3714	-11.7176	2952.27	-540.133	3053.25	-357.096	-51.9525	0	7.26741	7.5849	-67.6608	-19547.4	-143779	-6130.1	-3039	488.903	0
587	5	-33.4616	76.58	-552.235	-3613.8	-47724.4	-2544.1	213.58	616.544	0	-16.6734	-63.7368	-500.99	-7586.76	-42954.8	6851.2	214.26	215.144	0	11.0571	7.37433	-11.4979	2974.01	-544.978	3057.05	-358.398	-58.6573	0	7.3364	7.40309	-68.6576	-19590.7	-143823	-6128.06	-3008.79	485.339	0
587	6	-33.3179	76.8403	-552.691	-3672.85	-47779.4	-2582.62	213.551	616.645	0	-16.6452	-63.4831	-501.058	-7604.47	-43053.8	6812.01	214.074	215.177	0	11.0413	7.37721	-11.358	2993.83	-549.231	3062.71	-359.356	-63.5882	0	7.42416	7.2833	-69.3832	-19659.4	-143875	-6118.44	-2987.63	483.346	0
587	7	-33.2097	77.0866	-553.101	-3730.58	-47838.3	-2623.75	213.509	616.745	0	-16.6368	-63.2831	-501.053	-7618.95	-43145.7	6772.07	213.89	215.206	0	11.0131	7.38504	-11.3258	3007.99	-553.161	3069.56	-359.841	-65.5866	0	7.53928	7.23965	-69.8317	-19760.6	-143919	-6097.57	-2974.93	482.975	0
587	8	-33.1446	77.3088	-553.423	-3788.52	-47904.6	-2666.61	213.439	616.846	0	-16.6596	-63.1324	-500.934	-7632.84	-43227.2	6731.13	213.707	215.237	0	10.9722	7.40072	-11.405	3016.18	-556.354	3077.07	-359.781	-64.4604	0	7.67867	7.26067	-70.0243	-19900.1	-143940	-6066.32	-2969.57	484.188	0
587	9	-33.1202	77.5051	-553.665	-3848.1	-47979.9	-2710.95	213.341	616.95	0	-16.7185	-63.0224	-500.694	-7648.49	-43299.6	6690.38	213.521	215.276	0	10.9218	7.42464	-11.5737	3020.45	-556.035	3084.73	-359.043	-60.9755	0	7.8336	7.32145	-70.023	-20073.8	-143928	-6031.12	-2969.44	486.674	0
588	0	-33.1201	77.6848	-553.878	-3909.14	-48065.5	-2756.86	213.22	617.058	0	-16.8044	-62.9398	-500.383	-7667.23	-43367.4	6651.51	213.332	215.323	0	10.8707	7.45594	-11.7922	3023.47	-550.301	3091.5	-357.666	-56.3953	0	7.99236	7.39158	-69.9264	-20263.6	-143879	-5999.36	-2971.57	489.785	0	-31.3137	30.928	-1138.83	-484266	15818.2	16153.7	11.7854	425.907	0
588	1	-33.1206	77.8652	-554.143	-3970.74	-48161.8	-2804.5	213.088	617.166	0	-16.8963	-62.8684	-500.092	-7689.26	-43433.3	6615.61	213.149	215.376	0	10.8309	7.49263	-12.0102	3027.75	-541.535	3095.47	-356.09	-52.0987	0	8.12989	7.44704	-69.8261	-20440	-143799	-5975.44	-2973.39	492.727	0
588	2	-33.1037	78.0619	-554.532	-4032.86	-48267.3	-2854.21	212.959	617.273	0	-16.9733	-62.794	-499.901	-7713.78	-43497.9	6582.99	212.987	215.431	0	10.8108	7.53076	-12.1807	3035.07	-534.12	3094.91	-354.85	-49.1702	0	8.2051	7.47806	-69.7547	-20571.8	-143703	-5959.89	-2974.12	494.916	0
588	3	-33.0616	78.2819	-555.086	-4095.69	-48379	-2906.21	212.844	617.379	0	-17.0231	-62.7105	-499.848	-7739.07	-43561.7	6553.74	212.85	215.483	0	10.8103	7.56479	-12.2929	3045.68	-529.328	3089.62	-354.06	-47.76	0	8.17987	7.48611	-69.6706	-20638.1	-143599	-5949.41	-2975.11	496.224	0
588	4	-32.9925	78.5248	-555.806	-4158.71	-48495.9	-2959.91	212.747	617.482	0	-17.0454	-62.6209	-499.935	-7763.41	-43626.1	6527.86	212.736	215.529	0	10.8239	7.58982	-12.3864	3058.04	-524.44	3081.07	-353.34	-46.8873	0	8.04497	7.46994	-69.5061	-20629.4	-143492	-5939.05	-2978.45	496.8	0
588	5	-32.8979	78.7857	-556.663	-4221	-48619.3	-3014.14	212.659	617.583	0	-17.0526	-62.5363	-500.138	-7786.04	-43693	6504.77	212.638	215.568	0	10.8477	7.60451	-12.5183	3069.5	-516.262	3071.51	-352.241	-45.2017	0	7.8301	7.41537	-69.2394	-20543.9	-143390	-5925.81	-2984.93	496.708	0
588	6	-32.7831	79.0547	-557.603	-4281.37	-48751.2	-3068.35	212.57	617.678	0	-17.0676	-62.4716	-500.419	-7807.34	-43764.5	6482.93	212.544	215.602	0	10.8818	7.61336	-12.7153	3077.53	-503.974	3063.17	-350.635	-42.0324	0	7.58861	7.3145	-68.9178	-20390.5	-143305	-5910.06	-2993.36	495.866	0
588	7	-32.6587	79.3151	-558.558	-4337.91	-48891.4	-3123.18	212.469	617.766	0	-17.1175	-62.4414	-500.728	-7828.1	-43842.5	6460.22	212.442	215.633	0	10.9254	7.62538	-12.9608	3080.86	-489.016	3057.94	-348.73	-37.7061	0	7.37631	7.19417	-68.6358	-20195	-143251	-5894.04	-3001.11	494.235	0
588	8	-32.5367	79.5479	-559.471	-4388.75	-49037	-3179.82	212.351	617.845	0	-17.2245	-62.4568	-501.026	-7849.1	-43928	6435.05	212.324	215.666	0	10.9752	7.64797	-13.2171	3079.8	-473.695	3057.27	-346.84	-33.0171	0	7.24254	7.10979	-68.5194	-19998.5	-143231	-5880.58	-3004.37	491.866	0
588	9	-32.4219	79.7412	-560.328	-4432.88	-49184.6	-3239.18	212.222	617.911	0	-17.3982	-62.5234	-501.293	-7871.03	-44020.2	6407.37	212.187	215.701	0	11.0255	7.67994	-13.4493	3074.58	-460.635	3061.59	-345.25	-28.6049	0	7.21552	7.11408	-68.6846	-19844.1	-143244	-5874.58	-2999.53	488.917	0
589	0	-32.3066	79.8985	-561.169	-4469.69	-49332	-3301.46	212.091	617.965	0	-17.6345	-62.6386	-501.545	-7893.96	-44118.3	6378.71	212.035	215.739	0	11.067	7.71136	-13.6303	3064.2	-452.344	3069.73	-344.187	-24.8071	0	7.28131	7.23278	-69.1642	-19762.1	-143285	-5882.19	-2985.66	485.728	0	-32.0172	31.7846	-1151.3	-491269	17279.2	15062.7	12.8974	427.413	0
589	1	-32.1714	80.0376	-562.068	-4498.7	-49478.2	-3366.27	211.971	618.004	0	-17.9235	-62.7939	-501.819	-7916.73	-44223.2	6351.43	211.874	215.776	0	11.0894	7.73235	-13.738	3048.4	-449.458	3079.48	-343.716	-21.8954	0	7.39132	7.45391	-69.8989	-19758.8	-143346	-5905.55	-2964.76	482.677	0
589	2	-31.9976	80.1777	-563.09	-4520.43	-49622	-3432.63	211.876	618.028	0	-18.2562	-62.9801	-502.151	-7936.89	-44334.9	6327.61	211.71	215.806	0	11.0889	7.74136	-13.7538	3030.33	-449.648	3088.79	-343.693	-20.3267	0	7.49675	7.73384	-70.7874	-19819.2	-143419	-5940.27	-2940.05	479.982	0
589	3	-31.7759	80.3308	-564.257	-4537.04	-49762.1	-3499.41	211.81	618.041	0	-18.6241	-63.1904	-502.545	-7952.03	-44450.5	6307.85	211.549	215.824	0	11.0686	7.7442	-13.669	3015.75	-449.332	3095.97	-343.872	-20.6269	0	7.57277	8.01632	-71.6943	-19920.5	-143492	-5978.87	-2915.44	477.853	0
589	4	-31.5087	80.4999	-565.546	-4551.79	-49897.3	-3565.87	211.771	618.048	0	-19.0179	-63.4207	-502.977	-7961.37	-44566.2	6291.2	211.395	215.828	0	11.0343	7.74692	-13.4934	3008.77	-446.766	3099.56	-344.11	-22.9816	0	7.61692	8.25175	-72.4501	-20040.5	-143556	-6015.39	-2895.44	476.61	0
589	5	-31.2093	80.6774	-566.906	-4568.1	-50026.9	-3631.99	211.754	618.058	0	-19.4317	-63.6708	-503.412	-7965.47	-44680.9	6276.23	211.244	215.823	0	10.9918	7.75137	-13.2527	3009.01	-443.43	3098.58	-344.46	-27.0496	0	7.63299	8.41656	-72.8976	-20154.3	-143597	-6047.36	-2883.85	476.474	0
589	6	-30.9006	80.8436	-568.27	-4588.7	-50151.6	-3698.54	211.747	618.075	0	-19.8678	-63.9452	-503.806	-7965.11	-44796.4	6261.67	211.084	215.81	0	10.9467	7.75543	-12.9807	3012.96	-441.861	3093.16	-345.04	-32.1105	0	7.61637	8.52198	-72.935	-20235.3	-143608	-6074.32	-2882.99	477.444	0
589	7	-30.6081	80.9715	-569.569	-4614.64	-50273.2	-3766.43	211.735	618.102	0	-20.3372	-64.2509	-504.117	-7961.19	-44913.9	6246.08	210.906	215.792	0	10.9034	7.75461	-12.714	3017.26	-442.35	3085	-345.792	-37.318	0	7.55574	8.5927	-72.5218	-20265.2	-143590	-6095.55	-2893.96	479.437	0
589	8	-30.353	81.0384	-570.753	-4644.53	-50395.3	-3835.82	211.704	618.138	0	-20.8522	-64.5922	-504.313	-7955.06	-45031.7	6228.54	210.707	215.774	0	10.8618	7.74445	-12.4796	3019.88	-442.407	3076.87	-346.45	-41.9848	0	7.45216	8.63508	-71.6792	-20242	-143560	-6109.57	-2916.81	482.396	0
589	9	-30.1437	81.0383	-571.818	-4674.84	-50521.7	-3906.11	211.647	618.175	0	-21.4142	-64.965	-504.394	-7948.03	-45146.5	6209.76	210.493	215.758	0	10.8172	7.72317	-12.2864	3019.47	-439.096	3071.23	-346.738	-45.7569	0	7.33213	8.63437	-70.4984	-20179.2	-143532	-6114.62	-2949.97	486.236	0
590	0	-29.9725	80.9862	-572.814	-4700.88	-50655.6	-3976.7	211.567	618.207	0	-22.004	-65.3527	-504.418	-7940.2	-45256.1	6191.71	210.28	215.741	0	10.7656	7.69389	-12.1321	3015.11	-431.816	3068.87	-346.593	-48.5243	0	7.2379	8.57733	-69.1431	-20101	-143514	-6109.61	-2989.61	490.716	0	-35.2406	29.5746	-1166.02	-499433	19962.2	12230.6	14.912	428.886	0
590	1	-29.8216	80.9117	-573.829	-4718.93	-50799	-4047.3	211.474	618.224	0	-22.587	-65.732	-504.478	-7929.81	-45360	6176.12	210.085	215.719	0	10.7095	7.6651	-12.0114	3006.88	-422.56	3069.11	-346.18	-50.3361	0	7.20952	8.46637	-67.8198	-20032.2	-143503	-6095.3	-3029.95	495.374	0
590	2	-29.6761	80.8434	-574.95	-4728.76	-50951.2	-4117.75	211.381	618.225	0	-23.1317	-66.0876	-504.653	-7914.17	-45458.7	6164.02	209.921	215.682	0	10.6591	7.6456	-11.9095	2995.36	-413.475	3070.68	-345.718	-51.5095	0	7.27064	8.31645	-66.7104	-19988.5	-143502	-6075.12	-3065.12	499.63	0
590	3	-29.5308	80.7951	-576.226	-4733.24	-51107.9	-4187.67	211.306	618.214	0	-23.6244	-66.4226	-504.975	-7891.47	-45553.7	6156.11	209.79	215.627	0	10.6282	7.63665	-11.8099	2981.36	-405.301	3072.57	-345.319	-52.4457	0	7.41697	8.14615	-65.9027	-19974.3	-143518	-6055.29	-3091.72	503.088	0
590	4	-29.3896	80.7643	-577.663	-4735.55	-51263.1	-4256.23	211.258	618.198	0	-24.0693	-66.7552	-505.428	-7861.67	-45647.5	6152.65	209.686	215.554	0	10.6292	7.6315	-11.7229	2966.28	-397.949	3074.24	-344.946	-53.033	0	7.61589	7.97357	-65.3625	-19985.4	-143561	-6041.52	-3110.38	505.762	0
590	5	-29.2654	80.7358	-579.217	-4737.54	-51411.4	-4322.72	211.24	618.179	0	-24.4812	-67.1075	-505.967	-7826.36	-45743.7	6153.08	209.591	215.468	0	10.6672	7.6228	-11.6859	2951.41	-391.472	3075.32	-344.499	-52.5606	0	7.8227	7.81973	-64.9751	-20010.6	-143630	-6033.67	-3124.54	507.973	0
590	6	-29.177	80.687	-580.812	-4739.65	-51549.6	-4387.09	211.246	618.16	0	-24.8798	-67.4977	-506.526	-7787.79	-45845.5	6156.48	209.49	215.375	0	10.7341	7.60681	-11.7211	2937.08	-386.425	3075.5	-343.968	-50.5814	0	8.00034	7.70458	-64.6366	-20035.8	-143704	-6026.31	-3137.26	509.975	0
590	7	-29.1422	80.5938	-582.36	-4741.01	-51678.1	-4449.78	211.261	618.141	0	-25.2847	-67.936	-507.034	-7748.13	-45954.1	6161.88	209.367	215.281	0	10.8103	7.5812	-11.8074	2923.35	-384.036	3074.91	-343.525	-47.5855	0	8.12907	7.63566	-64.3174	-20048.2	-143759	-6015.59	-3149.14	511.708	0
590	8	-29.1695	80.437	-583.789	-4740.09	-51799.8	-4511.02	211.27	618.12	0	-25.7117	-68.4249	-507.433	-7709.43	-46069.9	6168.36	209.21	215.193	0	10.8757	7.54588	-11.8962	2910.67	-386.671	3074.26	-343.504	-44.6715	0	8.20358	7.61047	-64.0365	-20042.6	-143781	-6002.52	-3159.3	512.987	0
590	9	-29.2538	80.2115	-585.066	-4735.37	-51919.2	-4570.79	211.259	618.094	0	-26.1681	-68.9586	-507.704	-7673.42	-46191.9	6175.24	209.018	215.114	0	10.9183	7.50626	-11.9339	2899.11	-397.265	3074.42	-344.289	-42.931	0	8.22746	7.62437	-63.7742	-20022.3	-143776	-5989.93	-3168.45	513.956	0
591	0	-29.3767	79.9304	-586.221	-4726.15	-52041	-4629.56	211.226	618.062	0	-26.6494	-69.5235	-507.889	-7640.97	-46317.1	6181.81	208.805	215.045	0	10.9337	7.46818	-11.8785	2887.33	-416.577	3076.39	-346.07	-43.0716	0	8.21251	7.6648	-63.4672	-19996.5	-143753	-5981.83	-3179	515.068	0	-40.4616	21.4612	-1179.46	-507773	25204.2	11108.6	18.9831	430.776	0
591	1	-29.5123	79.6207	-587.335	-4713.37	-52169.8	-4688.51	211.175	618.025	0	-27.1427	-70.1001	-508.065	-7611.92	-46441.5	6187.22	208.591	214.982	0	10.923	7.4311	-11.7185	2873.36	-441.346	3081.48	-348.662	-45.1975	0	8.17245	7.71013	-63.1257	-19976.4	-143721	-5986.08	-3190.75	516.455	0
591	2	-29.6374	79.3105	-588.497	-4699.59	-52308	-4748.91	211.116	617.986	0	-27.6346	-70.6734	-508.302	-7585.27	-46561.8	6191.19	208.397	214.923	0	10.895	7.39225	-11.4837	2856.4	-466.311	3090.42	-351.606	-48.736	0	8.10869	7.74335	-62.8918	-19975.4	-143681	-6012.31	-3198.58	517.615	0
591	3	-29.7402	79.0177	-589.758	-4687.62	-52454.9	-4811.12	211.057	617.948	0	-28.1171	-71.2419	-508.641	-7559.85	-46677.3	6194.92	208.231	214.863	0	10.8651	7.35297	-11.2344	2837.21	-487.561	3102.46	-354.399	-52.547	0	8.00691	7.75761	-62.961	-20005.4	-143631	-6065.83	-3195.27	517.743	0
591	4	-29.8214	78.7463	-591.115	-4678.92	-52607.2	-4874.39	211.003	617.915	0	-28.5879	-71.8173	-509.085	-7534.73	-46788.9	6200.85	208.092	214.801	0	10.8489	7.31708	-11.0363	2817.44	-504.116	3115.63	-356.678	-55.2885	0	7.84932	7.75184	-63.4768	-20069.8	-143573	-6143.64	-3175.82	516.176	0
591	5	-29.8909	78.4904	-592.521	-4673.04	-52761	-4937.45	210.955	617.887	0	-29.0483	-72.4169	-509.602	-7508.96	-46897.4	6211.67	207.972	214.735	0	10.855	7.28831	-10.9388	2799.37	-518.174	3127.22	-358.37	-55.911	0	7.62547	7.73018	-64.459	-20157.9	-143517	-6234.12	-3140.49	512.725	0
591	6	-29.9628	78.2387	-593.909	-4668.24	-52914.8	-4999.44	210.904	617.86	0	-29.5018	-73.0539	-510.149	-7481.78	-47002.4	6228.69	207.865	214.666	0	10.8831	7.27055	-10.9669	2784.94	-534.365	3134.45	-359.725	-53.9408	0	7.33225	7.69885	-65.7867	-20249.2	-143477	-6322.14	-3094.94	507.801	0
591	7	-30.0523	77.9781	-595.225	-4662.32	-53069	-5060.38	210.842	617.833	0	-29.9507	-73.7318	-510.688	-7452.67	-47102.5	6251.03	207.767	214.593	0	10.924	7.26431	-11.1236	2775.4	-557.282	3135.18	-361.099	-49.5069	0	6.98064	7.66192	-67.2517	-20322.4	-143467	-6396.37	-3047.29	502.185	0
591	8	-30.1704	77.6987	-596.446	-4653.59	-53224.5	-5121.03	210.764	617.802	0	-30.3959	-74.4434	-511.202	-7421.44	-47197.8	6276.68	207.673	214.518	0	10.9623	7.26341	-11.395	2772.3	-588.459	3128.03	-362.642	-43.2917	0	6.61314	7.62743	-68.6398	-20362.9	-143499	-6451.1	-3004.61	496.664	0
591	9	-30.3192	77.4005	-597.587	-4641	-53382.3	-5182.3	210.67	617.766	0	-30.8354	-75.1716	-511.695	-7388.94	-47290.8	6303.65	207.58	214.44	0	10.9808	7.26071	-11.7463	2777.41	-625.608	3112.67	-364.26	-36.45	0	6.29757	7.61207	-69.7775	-20366.7	-143567	-6483.76	-2971.5	491.881	0
592	0	-30.4905	77.096	-598.696	-4623.38	-53544.7	-5244.68	210.565	617.722	0	-31.2599	-75.8928	-512.212	-7356.6	-47384.8	6330.28	207.49	214.362	0	10.9697	7.25661	-12.1113	2790.7	-663.972	3090.75	-365.823	-30.4219	0	6.09541	7.63078	-70.5452	-20337.8	-143652	-6493.42	-2950.32	488.295	0	-46.1879	12.2418	-1199.1	-516866	28691.2	9843.22	21.3509	430.932	0
592	1	-30.6729	76.805	-599.836	-4599.58	-53713.4	-5308	210.453	617.668	0	-31.6539	-76.5862	-512.819	-7325.24	-47482.6	6355.82	207.409	214.284	0	10.9309	7.26015	-12.4009	2809.17	-697.572	3065.96	-367.252	-26.5294	0	6.04366	7.68426	-70.8786	-20282.8	-143735	-6481.4	-2941.9	486.163	0
592	2	-30.8612	76.5427	-601.056	-4569.52	-53886.8	-5371.35	210.347	617.603	0	-32.0055	-77.2424	-513.577	-7294.83	-47587.4	6380.9	207.341	214.204	0	10.8758	7.28246	-12.5419	2828.82	-720.643	3042.11	-368.459	-25.5492	0	6.15054	7.75523	-70.7695	-20210.9	-143802	-6452.08	-2945.98	485.588	0
592	3	-31.0601	76.3131	-602.373	-4535.03	-54059.7	-5433.3	210.255	617.529	0	-32.3138	-77.8661	-514.509	-7264.49	-47702.4	6407.1	207.286	214.119	0	10.8182	7.32799	-12.51	2847.31	-729.787	3021.5	-369.336	-27.6037	0	6.39107	7.81451	-70.2724	-20136.3	-143844	-6412.73	-2960.95	486.547	0
592	4	-31.2808	76.1098	-603.783	-4499.54	-54225.4	-5492.46	210.191	617.452	0	-32.5897	-78.471	-515.599	-7232.28	-47830.4	6436.16	207.233	214.027	0	10.7702	7.38904	-12.3327	2864.67	-724.852	3005.64	-369.775	-32.2834	0	6.71865	7.84124	-69.491	-20070.7	-143847	-6371.04	-2984.01	488.824	0
592	5	-31.5383	75.9188	-605.259	-4466.65	-54378.1	-5548.08	210.157	617.38	0	-32.8554	-79.0762	-516.802	-7195.89	-47972.5	6469.31	207.174	213.924	0	10.7399	7.44755	-12.0713	2881.98	-707.473	2996.01	-369.608	-38.747	0	7.08845	7.84163	-68.554	-20015.6	-143804	-6331.57	-3011.67	491.968	0
592	6	-31.8513	75.7189	-606.747	-4438.64	-54515.4	-5600.09	210.151	617.316	0	-33.143	-79.7014	-518.044	-7154.14	-48127.2	6506.57	207.098	213.81	0	10.7302	7.48418	-11.7959	2899.66	-679.783	2993.49	-368.629	-45.8191	0	7.46853	7.83572	-67.6114	-19967.7	-143714	-6294.58	-3039.58	495.33	0
592	7	-32.2387	75.4864	-608.178	-4415.9	-54638.8	-5649.05	210.16	617.261	0	-33.4861	-80.3596	-519.232	-7108.04	-48289.9	6546.36	206.997	213.69	0	10.7412	7.48975	-11.566	2916.87	-645.023	2997.88	-366.769	-52.1931	0	7.8399	7.83009	-66.8155	-19930.6	-143584	-6257.8	-3062.96	498.292	0
592	8	-32.7119	75.205	-609.497	-4397.15	-54752.4	-5696.14	210.168	617.214	0	-33.9089	-81.0498	-520.291	-7060	-48455.1	6585.89	206.869	213.569	0	10.7715	7.46898	-11.4192	2932.27	-607.442	3008.4	-364.195	-56.7848	0	8.19039	7.8165	-66.2425	-19913	-143428	-6217.12	-3079.19	500.609	0
592	9	-33.2696	74.8718	-610.684	-4379.82	-54861.9	-5742.65	210.163	617.172	0	-34.4193	-81.7575	-521.198	-7012.21	-48618.5	6622.2	206.718	213.454	0	10.8158	7.43351	-11.3605	2944.82	-570.338	3024.44	-361.204	-59.2165	0	8.50528	7.78475	-65.8154	-19915.3	-143263	-6167.23	-3090.74	502.593	0
593	0	-33.8974	74.4978	-611.775	-4360.85	-54973.6	-5789.15	210.141	617.128	0	-35.008	-82.4617	-521.999	-6965.73	-48777.6	6653.41	206.556	213.344	0	10.8637	7.39331	-11.3608	2954.27	-534.922	3045.64	-358.085	-60.0409	0	8.76368	7.73252	-65.3579	-19922.8	-143114	-6105.57	-3103.7	504.826	0	-56.0908	2.38399	-1221.44	-525849	33864.1	11207	24.7658	430.019	0
593	1	-34.5723	74.1041	-612.845	-4337.98	-55092.5	-5835.32	210.104	617.078	0	-35.6534	-83.1465	-522.781	-6921.14	-48932.1	6679.29	206.4	213.239	0	10.902	7.35583	-11.3766	2961.14	-501.368	3070.97	-355.07	-60.2839	0	8.93923	7.67263	-64.7727	-19916.1	-143010	-6036.24	-3121.87	507.477	0
593	2	-35.2726	73.7109	-613.966	-4310.43	-55221	-5880.7	210.059	617.021	0	-36.3313	-83.8069	-523.63	-6879.26	-49083.4	6700.56	206.263	213.138	0	10.9218	7.32966	-11.3793	2966.48	-470.839	3097.63	-352.377	-60.6907	0	9.00683	7.62251	-64.1488	-19884	-142970	-5969.03	-3142.73	509.966	0
593	3	-35.9856	73.3302	-615.171	-4278.24	-55359.5	-5925.07	210.01	616.955	0	-37.0232	-84.4467	-524.599	-6840.8	-49234.8	6718.21	206.148	213.04	0	10.9261	7.32417	-11.3684	2971.82	-446.746	3120.85	-350.297	-61.411	0	8.96372	7.58144	-63.7023	-19831.4	-143000	-5914.52	-3158.82	511.313	0
593	4	-36.7065	72.9655	-616.449	-4241.23	-55506.5	-5968.43	209.958	616.88	0	-37.7198	-85.0728	-525.71	-6805.59	-49390.5	6733.66	206.05	212.946	0	10.9305	7.3442	-11.3603	2978.43	-433.953	3135.43	-349.199	-62.1797	0	8.8448	7.52618	-63.6416	-19777.4	-143089	-5878.51	-3162.36	510.762	0
593	5	-37.4368	72.6127	-617.763	-4199.24	-55659	-6010.85	209.902	616.797	0	-38.4232	-85.6952	-526.956	-6773.23	-49553.1	6748.75	205.963	212.854	0	10.9548	7.38569	-11.3832	2986.1	-435.451	3138.27	-349.254	-62.3255	0	8.70107	7.43376	-64.0374	-19742.8	-143221	-5859.6	-3150.52	508.3	0
593	6	-38.1839	72.2595	-619.062	-4152.87	-55813.9	-6052.3	209.841	616.708	0	-39.1468	-86.3275	-528.305	-6744.36	-49723	6765.53	205.882	212.766	0	11.0107	7.43733	-11.4866	2992.93	-448.935	3129.87	-350.083	-60.5574	0	8.56372	7.30807	-64.7895	-19737.9	-143375	-5853.21	-3126.93	504.647	0
593	7	-38.9578	71.8882	-620.295	-4103.79	-55969	-6092.04	209.77	616.616	0	-39.9105	-86.983	-529.713	-6720.58	-49900.2	6785.59	205.798	212.687	0	11.0907	7.48779	-11.7211	2996.67	-467.843	3113.84	-350.914	-55.6638	0	8.4439	7.17475	-65.7089	-19762.6	-143527	-5856.73	-3098.29	500.76	0
593	8	-39.7651	71.4835	-621.429	-4054.37	-56122.6	-6128.85	209.688	616.524	0	-40.73	-87.6677	-531.14	-6702.55	-50086.7	6809.55	205.7	212.619	0	11.1716	7.52884	-12.0876	2996.26	-485.697	3094.48	-351.181	-47.8783	0	8.35098	7.05746	-66.6071	-19809.1	-143657	-5870.09	-3070.79	497.402	0
593	9	-40.6035	71.0411	-622.463	-4006.54	-56273.4	-6161.86	209.596	616.437	0	-41.6088	-88.3771	-532.574	-6688.35	-50286.5	6837.36	205.578	212.559	0	11.2305	7.55156	-12.5228	2992.14	-498.799	3075.23	-350.831	-38.9352	0	8.286	6.98003	-67.3693	-19863.3	-143748	-5893.45	-3047.74	494.843	0
594	0	-41.4594	70.5743	-623.427	-3960.98	-56422.6	-6190.8	209.496	616.354	0	-42.5351	-89.095	-534.042	-6673.92	-50502.4	6868.76	205.434	212.497	0	11.2476	7.54983	-12.9339	2986.03	-506.579	3059.15	-350.167	-30.8684	0	8.23242	6.98089	-67.9896	-19908.6	-143793	-5924.63	-3028.93	492.818	0	-73.7104	-7.73547	-1250.09	-535759	35889.2	14697.8	25.1712	427.702	0
594	1	-42.3134	70.1084	-624.368	-3917.41	-56573.9	-6215.72	209.39	616.274	0	-43.4889	-89.7948	-535.585	-6654.7	-50733.8	6903.11	205.274	212.425	0	11.2126	7.52747	-13.2385	2980.55	-510.045	3048.71	-349.527	-25.1421	0	8.16727	7.09101	-68.4942	-19930.3	-143795	-5959.45	-3013.38	490.978	0
594	2	-43.1523	69.6655	-625.324	-3875.02	-56731.3	-6237.07	209.277	616.197	0	-44.4537	-90.4476	-537.22	-6627.58	-50976.9	6939.27	205.11	212.337	0	11.1407	7.49013	-13.3886	2977.91	-509.231	3044.52	-349.035	-22.4216	0	8.07144	7.29051	-68.8426	-19919.1	-143766	-5995.61	-3002.33	489.342	0
594	3	-43.9724	69.2527	-626.31	-3832.92	-56895.7	-6255.73	209.157	616.12	0	-45.4244	-91.0317	-538.92	-6592.44	-51225.8	6975.83	204.947	212.233	0	11.0556	7.43558	-13.3763	2978.72	-503.252	3045.56	-348.623	-22.6865	0	7.93446	7.50775	-68.9632	-19877	-143723	-6034.78	-2998.06	488.226	0
594	4	-44.776	68.8642	-627.33	-3790.66	-57064.2	-6272.53	209.036	616.043	0	-46.4054	-91.5361	-540.634	-6552.66	-51474	7011.62	204.79	212.12	0	10.9684	7.36254	-13.2215	2982.31	-492.012	3049.91	-348.213	-25.5654	0	7.76032	7.6679	-68.8638	-19823.8	-143687	-6078.92	-3000.54	487.869	0
594	5	-45.5684	68.4866	-628.377	-3748.27	-57231.4	-6288.24	208.922	615.965	0	-47.4041	-91.9614	-542.31	-6513.66	-51715.7	7045.44	204.638	212.011	0	10.8918	7.28409	-12.956	2987.44	-476.193	3054.93	-347.755	-30.584	0	7.57055	7.73386	-68.6469	-19786.2	-143671	-6126.83	-3006.89	488.231	0
594	6	-46.3604	68.1018	-629.422	-3705.98	-57392.3	-6303.7	208.818	615.888	0	-48.4281	-92.3178	-543.904	-6480.79	-51946.2	7075.38	204.494	211.915	0	10.8403	7.2239	-12.6282	2992.73	-457.366	3057.81	-347.218	-36.9886	0	7.40027	7.70996	-68.4367	-19779.5	-143682	-6175.86	-3013.48	489.02	0
594	7	-47.1658	67.6915	-630.419	-3663.89	-57544.1	-6319.48	208.721	615.812	0	-49.4829	-92.6201	-545.386	-6457.96	-52162.5	7099.5	204.357	211.841	0	10.8184	7.19832	-12.3103	2997.4	-438.252	3056.48	-346.6	-43.487	0	7.27984	7.6277	-68.3297	-19802.9	-143721	-6224.06	-3017.34	489.814	0
594	8	-47.9942	67.2459	-631.322	-3621.46	-57687.5	-6335.49	208.624	615.736	0	-50.5679	-92.8799	-546.745	-6446.63	-52363.1	7117.26	204.228	211.791	0	10.8257	7.20952	-12.0805	3001.82	-421.507	3050.07	-345.891	-48.4838	0	7.20927	7.53109	-68.3666	-19846.3	-143780	-6268.68	-3017.08	490.293	0
594	9	-48.8446	66.7703	-632.125	-3577.68	-57825.1	-6351.17	208.523	615.66	0	-51.6728	-93.0998	-548.004	-6445.69	-52548	7129.8	204.11	211.762	0	10.8604	7.2557	-11.994	3006.97	-409.32	3038.94	-345.127	-50.705	0	7.15966	7.4628	-68.4945	-19898.5	-143841	-6306.68	-3014.03	490.512	0
595	0	-49.7067	66.2841	-632.883	-3531.97	-57960.2	-6365.88	208.419	615.581	0	-52.7793	-93.2724	-549.21	-6452.36	-52718.8	7139.14	204.01	211.748	0	10.9132	7.33394	-12.0615	3013.37	-403.486	3024.77	-344.452	-49.8337	0	7.10807	7.45722	-68.5831	-19949.7	-143880	-6338.29	-3011.89	490.883	0	-92.2745	-13.5823	-1272.27	-543869	40151.5	20085.2	27.382	426.398	0
595	1	-50.5656	65.8111	-633.687	-3484.71	-58094.5	-6378.9	208.323	615.499	0	-53.8655	-93.385	-550.409	-6463.34	-52878.8	7147.27	203.928	211.743	0	10.9703	7.43591	-12.2421	3020.5	-405.005	3010.36	-344.083	-46.7299	0	7.05773	7.53894	-68.5153	-19994.2	-143884	-6366.36	-3014.03	491.821	0
595	2	-51.411	65.3666	-634.609	-3437.29	-58228.6	-6389.57	208.245	615.416	0	-54.9135	-93.4273	-551.617	-6475.45	-53033	7155.48	203.859	211.739	0	11.0187	7.554	-12.4652	3026.86	-414.548	2997.79	-344.256	-42.8236	0	7.02346	7.71198	-68.2397	-20030.2	-143851	-6391.06	-3022.02	493.526	0
595	3	-52.2417	64.9513	-635.669	-3391.32	-58362.3	-6397.61	208.188	615.335	0	-55.9161	-93.3966	-552.821	-6485.99	-53187	7163.61	203.79	211.733	0	11.0445	7.68287	-12.6693	3030.16	-432.472	2987.18	-345.135	-39.1738	0	7.01615	7.94513	-67.7585	-20054.9	-143790	-6407.17	-3036.1	495.977	0
595	4	-53.064	64.5563	-636.834	-3347.4	-58495.4	-6402.94	208.146	615.256	0	-56.876	-93.2966	-553.978	-6492.85	-53345	7169.47	203.705	211.72	0	11.0372	7.80765	-12.8199	3027.95	-457.51	2978.09	-346.688	-36.1925	0	7.04355	8.18109	-67.1458	-20063	-143719	-6407.71	-3054.41	498.797	0
595	5	-53.8879	64.169	-638.03	-3305.09	-58629.4	-6405.55	208.109	615.18	0	-57.8002	-93.1363	-555.033	-6495.42	-53507.6	7169.19	203.596	211.703	0	10.9953	7.90625	-12.896	3019.03	-486.501	2971.16	-348.725	-34.1067	0	7.11005	8.37387	-66.562	-20047.9	-143652	-6390.51	-3072.17	501.191	0
595	6	-54.7237	63.7742	-639.159	-3263.77	-58766.1	-6405.51	208.057	615.106	0	-58.6957	-92.9288	-555.923	-6495.2	-53669.5	7159.23	203.459	211.684	0	10.9308	7.9659	-12.8796	3004.33	-515.916	2967.56	-351.057	-33.262	0	7.2111	8.51344	-66.1942	-20003.6	-143596	-6359.84	-3083.31	502.196	0
595	7	-55.5815	63.3553	-640.128	-3223.39	-58904.8	-6403.21	207.98	615.036	0	-59.5681	-92.6866	-556.585	-6494.88	-53822.9	7138.4	203.298	211.669	0	10.8616	7.98338	-12.7689	2986.41	-542.434	2967.55	-353.481	-33.8807	0	7.33514	8.60702	-66.1748	-19929.1	-143550	-6321.8	-3083.25	501.159	0
595	8	-56.4677	62.8995	-640.878	-3184.32	-59040.7	-6399.41	207.875	614.969	0	-60.4202	-92.4168	-556.991	-6497.48	-53962	7108.51	203.119	211.665	0	10.8012	7.95609	-12.5941	2968.3	-562.133	2970.47	-355.635	-35.6894	0	7.47306	8.65379	-66.513	-19834.2	-143508	-6279.83	-3071.59	498.201	0
595	9	-57.3787	62.4066	-641.408	-3146.87	-59167.8	-6395.15	207.753	614.906	0	-61.2473	-92.1187	-557.172	-6505.62	-54084.8	7073.23	202.93	211.676	0	10.7571	7.8896	-12.4191	2952.35	-571.367	2975.18	-357.007	-37.7267	0	7.62597	8.64777	-67.047	-19739.4	-143452	-6234.21	-3053.57	494.411	0
596	0	-58.2985	61.8917	-641.789	-3110.97	-59283.9	-6391.22	207.627	614.847	0	-62.0337	-91.7782	-557.21	-6519.82	-54191.8	7035.72	202.744	211.701	0	10.7352	7.80407	-12.3162	2939.84	-569.192	2979.96	-357.215	-38.6968	0	7.79951	8.58093	-67.5091	-19669	-143367	-6183.64	-3037.67	491.354	0	-107.25	-13.6645	-1280.47	-548013	43815.7	26235.8	29.4846	426.894	0
596	1	-59.2033	61.379	-642.133	-3075.65	-59391.7	-6387.77	207.509	614.79	0	-62.7556	-91.3679	-557.204	-6537.6	-54284.3	6997.21	202.577	211.733	0	10.7424	7.71947	-12.3242	2931.96	-557.604	2983.82	-356.245	-37.9037	0	7.98801	8.43696	-67.6886	-19645.8	-143245	-6127.21	-3030.23	490.238	0
596	2	-60.0751	60.89	-642.536	-3038.63	-59494.6	-6384.17	207.407	614.729	0	-63.3912	-90.8629	-557.225	-6555.16	-54364.2	6957.33	202.438	211.764	0	10.782	7.64324	-12.4311	2930.25	-538.978	2986.85	-354.357	-35.7197	0	8.17223	8.20132	-67.5198	-19681.5	-143094	-6065.61	-3033.29	491.492	0
596	3	-60.9085	60.4363	-643.043	-2997.54	-59594.3	-6379.42	207.324	614.661	0	-63.9287	-90.2512	-557.294	-6569.45	-54433	6915.1	202.326	211.788	0	10.8466	7.57623	-12.5995	2935.57	-514.894	2989.08	-351.866	-32.9911	0	8.33455	7.87652	-67.073	-19771.1	-142939	-6002.16	-3045.1	494.77	0
596	4	-61.7092	60.0187	-643.651	-2951.45	-59690.7	-6372.49	207.262	614.586	0	-64.3666	-89.5336	-557.386	-6578.7	-54490.3	6869.66	202.24	211.803	0	10.9199	7.51785	-12.7956	2946.83	-487.279	2990.04	-349.082	-30.3001	0	8.46857	7.48554	-66.5174	-19895.5	-142822	-5943.83	-3061.13	499.102	0
596	5	-62.4886	59.6276	-644.329	-2901.54	-59783.7	-6362.3	207.216	614.503	0	-64.713	-88.7209	-557.444	-6582.06	-54533.5	6820.72	202.172	211.808	0	10.9845	7.46445	-12.9912	2960.76	-457.922	2990.03	-346.249	-27.9042	0	8.56937	7.07474	-66.0285	-20028.9	-142780	-5899.39	-3076.39	503.338	0
596	6	-63.2603	59.2446	-645.016	-2850.29	-59873.9	-6347.83	207.175	614.419	0	-64.9871	-87.8338	-557.395	-6579.83	-54559.5	6768.54	202.117	211.805	0	11.0291	7.41386	-13.1572	2973.38	-426.658	2990.68	-343.428	-25.9884	0	8.624	6.71535	-65.6893	-20144.5	-142830	-5874.85	-3088.33	506.664	0
596	7	-64.0367	58.8475	-645.637	-2799.88	-59962	-6328.35	207.127	614.337	0	-65.2141	-86.9007	-557.164	-6573.63	-54567.7	6713.67	202.062	211.798	0	11.051	7.37063	-13.2742	2982.01	-392.157	2993.54	-340.543	-24.6466	0	8.62157	6.48951	-65.4912	-20219.3	-142962	-5870.81	-3096.92	508.732	0
596	8	-64.8258	58.4202	-646.124	-2751.32	-60048.5	-6303.63	207.064	614.258	0	-65.4153	-85.9474	-556.701	-6565.42	-54559.8	6656.16	201.994	211.793	0	11.0574	7.34174	-13.3399	2986.13	-354.865	2998.74	-337.602	-23.8492	0	8.56468	6.46038	-65.4223	-20239.2	-143150	-5883.88	-3102.09	509.363	0
596	9	-65.6282	57.9593	-646.464	-2704.73	-60133.5	-6273.98	206.981	614.184	0	-65.5985	-84.9888	-555.986	-6555.69	-54538	6595.45	201.908	211.791	0	11.0597	7.33131	-13.3589	2987.23	-318.046	3005.32	-334.808	-23.6142	0	8.46767	6.64439	-65.5385	-20203.2	-143357	-5908.8	-3101.38	508.264	0
597	0	-66.4336	57.4746	-646.698	-2659.84	-60215.5	-6240.04	206.888	614.113	0	-65.7571	-84.0286	-555.044	-6543.14	-54502.9	6531.28	201.804	211.788	0	11.0663	7.33956	-13.3405	2987.92	-285.543	3012.46	-332.404	-23.9734	0	8.34946	7.0024	-65.9116	-20124.5	-143550	-5939.24	-3091.91	505.325	0	-116.338	-9.1216	-1274.1	-547259	41987.2	32201.9	27.8543	428.606	0
597	1	-67.2235	56.9828	-646.903	-2616.08	-60292.5	-6202.33	206.798	614.044	0	-65.8779	-83.0647	-553.926	-6526.1	-54454.5	6464.11	201.694	211.782	0	11.0814	7.36032	-13.3053	2990.53	-259.611	3020.5	-330.512	-24.7628	0	8.23098	7.45277	-66.517	-20027.1	-143698	-5969.27	-3074.33	501.082	0
597	2	-67.9809	56.498	-647.14	-2572.29	-60362.4	-6160.96	206.724	613.975	0	-65.9505	-82.0961	-552.664	-6503.88	-54392.2	6394.42	201.582	211.768	0	11.1064	7.38337	-13.275	2996.15	-241.478	3030.37	-329.191	-25.6991	0	8.13808	7.90109	-67.2279	-19936	-143789	-5995.84	-3052.82	496.544	0
597	3	-68.6989	56.0244	-647.42	-2526.86	-60423.6	-6116.13	206.67	613.903	0	-65.9702	-81.125	-551.243	-6476.68	-54314.5	6322.28	201.469	211.749	0	11.1376	7.40396	-13.2484	3003.55	-232.882	3042.15	-328.578	-26.7104	0	8.09954	8.27238	-67.9171	-19870.7	-143822	-6019.15	-3031.6	492.573	0
597	4	-69.3798	55.5596	-647.705	-2478.49	-60475.4	-6068.63	206.631	613.827	0	-65.9383	-80.1547	-549.607	-6444.51	-54219.7	6247.52	201.348	211.726	0	11.165	7.4244	-13.1903	3008.64	-236	3054.31	-328.892	-28.0948	0	8.13433	8.53321	-68.5398	-19843.6	-143812	-6041.47	-3012.23	489.519	0
597	5	-70.0319	55.0954	-647.927	-2427.46	-60518.8	-6019.87	206.596	613.747	0	-65.8604	-79.1872	-547.682	-6406.96	-54104.9	6169.82	201.211	211.698	0	11.1748	7.44647	-13.0519	3006.45	-251.708	3064.55	-330.285	-30.3452	0	8.23479	8.69077	-69.1129	-19858.5	-143777	-6064.99	-2994.32	487.334	0
597	6	-70.6694	54.6169	-648.007	-2375.78	-60554	-5971.45	206.553	613.666	0	-65.7457	-78.2246	-545.398	-6363.88	-53965	6088.82	201.054	211.668	0	11.1558	7.47011	-12.8034	2994.36	-278.826	3071.02	-332.777	-33.872	0	8.35582	8.76774	-69.6374	-19910.5	-143727	-6089.04	-2977.94	485.917	0
597	7	-71.3082	54.1065	-647.866	-2326.1	-60579.9	-5924.62	206.493	613.59	0	-65.605	-77.2731	-542.714	-6316.27	-53795.2	6004.38	200.878	211.638	0	11.105	7.49623	-12.4505	2973.38	-315.306	3072.76	-336.325	-38.8165	0	8.42498	8.78321	-70.0581	-19990.3	-143675	-6110.24	-2964.8	485.34	0
597	8	-71.9585	53.5551	-647.458	-2280.17	-60595.8	-5879.6	206.41	613.522	0	-65.4453	-76.3401	-539.637	-6265.72	-53594.1	5916.84	200.685	211.611	0	11.0274	7.52282	-12.035	2947.57	-359.112	3069.57	-340.839	-44.9169	0	8.37717	8.75175	-70.2983	-20087.5	-143630	-6123.86	-2957.15	485.747	0
597	9	-72.6193	52.9676	-646.791	-2238.42	-60601.7	-5835.3	206.304	613.461	0	-65.2644	-75.4282	-536.232	-6212.46	-53365	5826.93	200.482	211.585	0	10.933	7.54187	-11.6255	2922.33	-407.704	3061.47	-346.07	-51.3717	0	8.18743	8.68388	-70.3294	-20190.4	-143600	-6123.64	-2955.82	487.083	0
598	0	-73.2751	52.3615	-645.935	-2200.98	-60598.1	-5790.19	206.185	613.407	0	-65.0482	-74.5308	-532.6	-6154.06	-53112.9	5735.93	200.276	211.555	0	10.8349	7.5473	-11.2943	2902.39	-457.208	3048.1	-351.481	-56.9793	0	7.87516	8.58726	-70.1881	-20285.4	-143590	-6103.93	-2959.79	489.015	0	-120.093	-4.60707	-1237.28	-536386	30695.7	35554.8	19.4349	432.724	0
598	1	-73.8998	51.7605	-644.995	-2168.63	-60584.6	-5743.02	206.07	613.362	0	-64.7744	-73.6342	-528.856	-6086.57	-52843.2	5645.41	200.08	211.509	0	10.7456	7.541	-11.085	2890.41	-502.675	3029.55	-356.348	-60.751	0	7.4893	8.47026	-69.9181	-20359.6	-143601	-6064.76	-2967.85	491.192	0
598	2	-74.4679	51.1848	-644.054	-2141.97	-60560.6	-5692.63	205.97	613.326	0	-64.4246	-72.7254	-525.085	-6006.88	-52559.4	5556.08	199.903	211.44	0	10.6714	7.52743	-11.0025	2887.12	-538.965	3007.76	-359.986	-62.4052	0	7.0924	8.34883	-69.5349	-20406.3	-143633	-6014.7	-2979.62	493.469	0
598	3	-74.9643	50.6437	-643.135	-2120.09	-60525.5	-5637.74	205.89	613.297	0	-63.9954	-71.7985	-521.325	-5914.03	-52263	5467.6	199.75	211.344	0	10.6123	7.50953	-11.0261	2892.68	-561.14	2986.27	-361.892	-62.3494	0	6.74709	8.25388	-69.0399	-20427.3	-143682	-5967.87	-2995.14	495.877	0
598	4	-75.3893	50.1327	-642.208	-2101.21	-60478.4	-5577.22	205.827	613.272	0	-63.4989	-70.8577	-517.567	-5809.22	-51955.2	5380.02	199.617	211.224	0	10.5663	7.49138	-11.119	2907.89	-565.586	2968.62	-361.867	-61.5243	0	6.50577	8.2159	-68.4316	-20429.6	-143742	-5937.14	-3014.52	498.54	0
598	5	-75.7569	49.6362	-641.21	-2084.67	-60418	-5510.54	205.775	613.251	0	-62.9588	-69.916	-513.766	-5695.13	-51637.5	5294.8	199.492	211.085	0	10.5324	7.47882	-11.2356	2932.95	-552.407	2957.29	-360.166	-61.0407	0	6.40273	8.23463	-67.7305	-20420.1	-143801	-5928.73	-3037.13	501.49	0
598	6	-76.0908	49.1342	-640.054	-2071.23	-60343.3	-5437.92	205.722	613.236	0	-62.4036	-68.9912	-509.851	-5574.6	-51311.3	5213.83	199.36	210.934	0	10.5121	7.47687	-11.3337	2964.87	-526.371	2953.03	-357.443	-61.5971	0	6.45043	8.27672	-67.0011	-20400	-143843	-5940.6	-3060.87	504.472	0
598	7	-76.4169	48.6087	-638.65	-2061.54	-60251.3	-5360	205.658	613.228	0	-61.8591	-68.1021	-505.741	-5449.54	-50976.4	5138.24	199.204	210.775	0	10.5096	7.48936	-11.3807	2997.36	-495.089	2954.81	-354.503	-63.3736	0	6.64062	8.3025	-66.3169	-20363	-143860	-5964.96	-3083.28	507.056	0
598	8	-76.7543	48.0477	-636.944	-2055.01	-60137.1	-5277.51	205.585	613.226	0	-61.3395	-67.2629	-501.374	-5321.22	-50632.1	5068.34	199.013	210.613	0	10.5288	7.52028	-11.3502	3023.67	-465.938	2960.87	-352.051	-66.3974	0	6.94257	8.28693	-65.7236	-20301.4	-143852	-5992.77	-3102.75	508.891	0
598	9	-77.1038	47.4489	-634.935	-2050.18	-59996.6	-5190.95	205.507	613.229	0	-60.8452	-66.4764	-496.73	-5191.06	-50276.6	5003.9	198.785	210.45	0	10.5701	7.57201	-11.229	3039.93	-443.472	2969.93	-350.493	-70.7203	0	7.30408	8.22173	-65.2797	-20213.7	-143821	-6016.95	-3117.15	509.648	0
599	0	-77.4457	46.821	-632.664	-2045.99	-59830.1	-5100.8	205.432	613.234	0	-60.3648	-65.726	-491.834	-5060.82	-49907.4	4943.5	198.528	210.29	0	10.6289	7.64158	-11.0223	3045.96	-429.22	2981.33	-349.941	-76.3441	0	7.66664	8.10708	-65.0997	-20108.5	-143773	-6033.81	-3122.51	508.888	0	-117.011	-2.65456	-1165.94	-511344	15097.4	37280.8	7.35155	437.818	0
599	1	-77.75	46.1786	-630.186	-2042.66	-59639.8	-5007.86	205.362	613.241	0	-59.8818	-64.9826	-486.743	-4932.15	-49521.3	4884.75	198.26	210.133	0	10.6963	7.71916	-10.7483	3043.41	-423.795	2994.78	-350.429	-83.1535	0	7.98249	7.94433	-65.2848	-20000.3	-143721	-6043.07	-3115.45	506.355	0
599	2	-77.9926	45.5361	-627.54	-2041.47	-59428.4	-4913.17	205.299	613.253	0	-59.384	-64.2243	-481.515	-4805.95	-49116.1	4825.57	197.997	209.981	0	10.7631	7.79001	-10.4296	3034.32	-427.815	3010.08	-352.019	-90.9339	0	8.22266	7.74103	-65.8138	-19903.3	-143673	-6047.01	-3097.02	502.419	0
599	3	-78.1628	44.903	-624.732	-2043.95	-59198.3	-4817.38	205.242	613.272	0	-58.8652	-63.4464	-476.177	-4681.98	-48690.3	4764.87	197.747	209.832	0	10.8237	7.84046	-10.0926	3021.81	-440.137	3026.47	-354.61	-99.4087	0	8.38186	7.5251	-66.5748	-19826.7	-143631	-6049.63	-3071.43	497.811	0
599	4	-78.2624	44.2837	-621.739	-2050.7	-58952.3	-4720.19	205.182	613.298	0	-58.321	-62.6535	-470.723	-4558.94	-48242.3	4702.19	197.515	209.685	0	10.8773	7.86408	-9.77072	3010.36	-456.619	3041.94	-357.733	-108.1	0	8.47832	7.34806	-67.5035	-19773.7	-143598	-6054.91	-3041.26	492.929	0
599	5	-78.3002	43.675	-618.523	-2060.7	-58692.8	-4620.59	205.108	613.332	0	-57.7456	-61.8489	-465.128	-4434.82	-47772	4637.31	197.293	209.535	0	10.9259	7.86028	-9.50134	3003.67	-472.161	3053.99	-360.694	-116.131	0	8.54213	7.26496	-68.6142	-19742.8	-143577	-6064.09	-3006.52	487.737	0
599	6	-78.2875	43.067	-615.034	-2071.9	-58419.5	-4517.78	205.014	613.369	0	-57.1336	-61.0355	-459.355	-4307.5	-47281.8	4570.06	197.069	209.377	0	10.9716	7.82952	-9.31872	3003.08	-483.833	3060.99	-362.921	-122.263	0	8.59521	7.30553	-69.8851	-19730	-143566	-6075.68	-2968.32	482.321	0
599	7	-78.2324	42.4474	-611.223	-2082.66	-58129.9	-4411.53	204.896	613.407	0	-56.4824	-60.2167	-453.363	-4175.45	-46773.9	4499.89	196.829	209.21	0	11.0129	7.77413	-9.25338	3008.46	-491.543	3062.66	-364.12	-125.12	0	8.63645	7.45914	-71.1876	-19733.2	-143562	-6088.52	-2930.68	477.2	0
599	8	-78.1366	41.8086	-607.061	-2092.6	-57820.6	-4301.82	204.753	613.447	0	-55.7879	-59.392	-447.111	-4037.54	-46248.2	4425.93	196.562	209.03	0	11.0417	7.70148	-9.32802	3019.16	-496.226	3059.43	-364.197	-123.665	0	8.64192	7.68276	-72.3388	-19754.9	-143564	-6102.74	-2898.61	473.089	0
599	9	-77.9944	41.1512	-602.554	-2102.26	-57489.5	-4188.64	204.59	613.489	0	-55.0378	-58.5527	-440.589	-3892.28	-45703.6	4347.52	196.267	208.834	0	11.0463	7.6232	-9.54531	3033.17	-498.465	3052	-363.221	-117.765	0	8.57177	7.92772	-73.1713	-19797.4	-143574	-6118.22	-2876.16	470.563	0
600	0	-77.7921	40.4852	-597.741	-2112.63	-57135.8	-4071.92	204.414	613.534	0	-54.2094	-57.6806	-433.834	-3738.1	-45138.5	4264.66	195.954	208.616	0	11.0198	7.55256	-9.88864	3045.85	-499.299	3041.29	-361.492	-108.015	0	8.38719	8.15998	-73.5727	-19856.2	-143590	-6133.13	-2865.67	469.885	0	-104.967	0.515624	-1053.01	-468031	-9993.58	35144.3	-15.1389	443.782	0
600	1	-77.5126	39.8262	-592.68	-2125.24	-56758.8	-3951.59	204.234	613.586	0	-53.2765	-56.7517	-426.909	-3574.98	-44551.5	4178.27	195.642	208.374	0	10.9659	7.50139	-10.333	3051.13	-500.822	3027.96	-359.468	-95.2811	0	8.08543	8.35369	-73.5181	-19920.5	-143608	-6144.04	-2867.37	470.961	0
600	2	-77.1424	39.1849	-587.422	-2141.95	-56356.9	-3827.94	204.061	613.646	0	-52.2181	-55.7465	-419.878	-3404.87	-43942.1	4090.14	195.346	208.109	0	10.8971	7.47556	-10.8418	3044.98	-504.629	3012.51	-357.545	-80.8558	0	7.72091	8.479	-73.0687	-19979.6	-143623	-6148.4	-2879.59	473.436	0
600	3	-76.6755	38.5598	-581.983	-2164	-55927.7	-3701.54	203.901	613.718	0	-51.0211	-54.6572	-412.769	-3230.01	-43310.2	4002.3	195.074	207.825	0	10.8285	7.47301	-11.3534	3027.53	-509.843	2996.6	-355.907	-66.6635	0	7.37881	8.51254	-72.3223	-20025.1	-143634	-6147.36	-2900.02	476.887	0
600	4	-76.1137	37.9389	-576.35	-2191.87	-55468.2	-3572.71	203.759	613.803	0	-49.6797	-53.4861	-405.573	-3051.94	-42655.3	3916.39	194.827	207.525	0	10.7736	7.48658	-11.79	3002.48	-513.188	2983.48	-354.527	-54.6629	0	7.1273	8.45641	-71.3708	-20054.5	-143633	-6146.07	-2926.5	480.99	0
600	5	-75.4642	37.3028	-570.481	-2225.92	-54975.9	-3441.16	203.632	613.902	0	-48.198	-52.2393	-398.242	-2872.03	-41977	3832.97	194.594	207.212	0	10.7392	7.50819	-12.0962	2975.37	-511.65	2976.33	-353.298	-45.9743	0	6.99796	8.33736	-70.3036	-20075	-143613	-6151.03	-2956.75	485.546	0
600	6	-74.7376	36.6281	-564.305	-2265.95	-54449.8	-3306.13	203.51	614.015	0	-46.5931	-50.9209	-390.704	-2692.24	-41275.9	3751.12	194.355	206.891	0	10.7252	7.53192	-12.2662	2951.98	-503.998	2976.5	-352.089	-40.6607	0	7.00043	8.18988	-69.2379	-20098.2	-143567	-6166.35	-2987.53	490.277	0
600	7	-73.9448	35.8938	-557.735	-2310.36	-53890.9	-3166.97	203.376	614.142	0	-44.8921	-49.5319	-382.892	-2515.26	-40553.2	3669	194.087	206.569	0	10.7298	7.55444	-12.332	2936.65	-489.032	2982.97	-350.656	-38.1335	0	7.13811	8.04237	-68.3311	-20131.6	-143508	-6191.48	-3014.18	494.618	0
600	8	-73.0891	35.0908	-550.707	-2356.97	-53301.4	-3023.74	203.213	614.28	0	-43.1204	-48.0744	-374.769	-2344.3	-39810	3584.83	193.774	206.255	0	10.7531	7.57243	-12.3359	2931.07	-464.848	2993.08	-348.683	-37.6052	0	7.39897	7.91205	-67.7215	-20173.2	-143461	-6221.96	-3032.4	497.884	0
600	9	-72.1594	34.2273	-543.212	-2404.31	-52683.3	-2877.31	203.015	614.426	0	-41.2928	-46.5543	-366.345	-2182.4	-39045.9	3496.89	193.418	205.957	0	10.7951	7.58114	-12.3142	2935.08	-431.099	3003.54	-346.008	-38.3496	0	7.73807	7.80595	-67.4503	-20213.2	-143451	-6251.35	-3040.77	499.675	0
601	0	-71.1279	33.3273	-535.311	-2451.36	-52036.8	-2728.83	202.792	614.579	0	-39.4104	-44.9786	-357.67	-2032.2	-38260	3403.68	193.03	205.682	0	10.8507	7.57578	-12.2896	2947.62	-391.198	3011.06	-342.832	-39.8463	0	8.0852	7.72516	-67.4804	-20240.4	-143485	-6272.24	-3040.33	499.945	0	-74.5056	7.859	-894.327	-403843	-46124.5	26493.4	-56.5798	451.146	0
601	1	-69.9556	32.4218	-527.102	-2497.09	-51361.3	-2579.82	202.559	614.737	0	-37.4658	-43.3541	-348.82	-1895.69	-37451.6	3304.75	192.633	205.435	0	10.9088	7.55292	-12.2656	2966.33	-352.302	3013.21	-339.723	-41.842	0	8.37299	7.67391	-67.7721	-20249.1	-143551	-6277.17	-3032.15	498.783	0
601	2	-68.6034	31.5383	-518.675	-2541.06	-50658.1	-2432.39	202.332	614.899	0	-35.4524	-41.6899	-339.882	-1773.03	-36620.8	3201.25	192.255	205.217	0	10.9578	7.51146	-12.2289	2987.94	-322.71	3009.13	-337.389	-44.334	0	8.55841	7.6692	-68.2935	-20239.3	-143629	-6260.8	-3017.12	496.357	0
601	3	-67.0429	30.6924	-510.07	-2584.23	-49930.6	-2288.58	202.11	615.066	0	-33.3694	-39.9944	-330.919	-1661.77	-35767.7	3095.14	191.914	205.022	0	10.9905	7.4526	-12.1607	3009.77	-308.133	2999.54	-336.338	-47.4997	0	8.63131	7.73547	-68.9882	-20213.9	-143711	-6221.07	-2997.13	493.006	0
601	4	-65.2608	29.8863	-501.283	-2628.75	-49182.2	-2149.53	201.887	615.244	0	-31.219	-38.2718	-321.95	-1558.37	-34894.5	2988.04	191.615	204.84	0	11.0047	7.37901	-12.0517	3030.31	-309.56	2986.29	-336.686	-51.4424	0	8.60669	7.88762	-69.7549	-20180.4	-143798	-6158.97	-2975.48	489.304	0
601	5	-63.2581	29.1091	-492.272	-2676.52	-48412.5	-2015.29	201.655	615.437	0	-29.0028	-36.5206	-312.945	-1460.31	-34002.7	2880.57	191.346	204.666	0	11.0036	7.29618	-11.9195	3047.66	-323.74	2971.75	-338.161	-55.6876	0	8.50161	8.12095	-70.4433	-20150.5	-143891	-6079.55	-2956.64	486.053	0
601	6	-61.0455	28.3385	-482.974	-2727.6	-47616.3	-1885.47	201.41	615.648	0	-26.7208	-34.7355	-303.839	-1366.37	-33088.8	2772.09	191.098	204.497	0	10.9948	7.21401	-11.8106	3058.74	-346.327	2958.08	-340.323	-58.9828	0	8.32444	8.40876	-70.914	-20137	-143982	-5993.16	-2944.37	483.964	0
601	7	-58.6365	27.5462	-473.327	-2780.09	-46786.4	-1759.82	201.154	615.874	0	-24.3692	-32.9114	-294.544	-1276.44	-32144.4	2660.45	190.867	204.334	0	10.9842	7.14443	-11.777	3061.12	-375.315	2946.1	-342.869	-59.9243	0	8.08605	8.70835	-71.1317	-20146.4	-144066	-5912.81	-2939.34	483.227	0
601	8	-56.0406	26.7056	-463.285	-2831.39	-45917.5	-1638.14	200.887	616.112	0	-21.9359	-31.042	-284.965	-1191.23	-31159.6	2542.1	190.654	204.18	0	10.9729	7.09544	-11.8462	3055.22	-410.578	2935.48	-345.659	-57.9062	0	7.80573	8.97457	-71.1574	-20173.6	-144145	-5849.39	-2939.72	483.507	0
601	9	-53.2582	25.7982	-452.841	-2879.56	-45009.2	-1519.91	200.607	616.359	0	-19.3965	-29.1149	-275.03	-1111.49	-30125.8	2412.88	190.464	204.041	0	10.9593	7.06797	-12.0093	3044.43	-450.885	2926.26	-348.545	-53.5063	0	7.50745	9.17078	-71.0689	-20205	-144218	-5808.71	-2943.27	484.302	0
602	0	-50.2796	24.8174	-442.035	-2923.29	-44064.4	-1404.44	200.315	616.613	0	-16.7171	-27.1115	-264.714	-1038.04	-29037	2269.81	190.308	203.921	0	10.945	7.05923	-12.2309	3033.53	-492.94	2919.46	-351.303	-48.0212	0	7.21991	9.2799	-70.9139	-20226.7	-144276	-5791.7	-2948.52	485.229	0	-17.4718	17.3972	-683.672	-317280	-90682.4	6058.3	-135.158	464.23	0
602	1	-47.0919	23.7654	-430.943	-2961.42	-43086.7	-1291.03	200.018	616.872	0	-13.8631	-25.0153	-254.033	-971.898	-27890	2112.35	190.211	203.826	0	10.9333	7.06624	-12.4733	3026.42	-532.343	2916.18	-353.679	-42.6319	0	6.97069	9.30931	-70.687	-20228.6	-144303	-5796.14	-2955.44	486.172	0
602	2	-43.6936	22.6445	-419.639	-2993.79	-42076.7	-1179.3	199.731	617.134	0	-10.8113	-22.823	-243.007	-913.127	-26683.1	1942.43	190.196	203.758	0	10.924	7.08424	-12.713	3024.89	-564.328	2916.73	-355.39	-37.9369	0	6.77797	9.27667	-70.3415	-20203.6	-144291	-5817.46	-2965.3	487.221	0
602	3	-40.1009	21.452	-408.166	-3021.97	-41032.1	-1069.74	199.472	617.404	0	-7.55916	-20.5485	-231.632	-860.385	-25415.6	1763.79	190.276	203.714	0	10.9128	7.10588	-12.9411	3028.43	-584.027	2920.63	-356.13	-34.0164	0	6.6555	9.19037	-69.8385	-20147.1	-144243	-5848.75	-2979.37	488.481	0
602	4	-36.3434	20.1811	-396.544	-3048.17	-39951.2	-963.18	199.252	617.687	0	-4.12454	-18.2201	-219.901	-811.52	-24089.1	1580.36	190.455	203.69	0	10.8984	7.1257	-13.155	3034.62	-587.731	2927.26	-355.677	-30.6821	0	6.61528	9.04333	-69.1608	-20062.5	-144165	-5883.13	-2998.49	490.085	0
602	5	-32.458	18.8216	-384.759	-3073.54	-38834.5	-859.828	199.068	617.988	0	-0.540919	-15.8718	-207.817	-764.332	-22708.3	1394.53	190.729	203.678	0	10.8875	7.14525	-13.3523	3040.51	-575.257	2936.21	-354.083	-27.7138	0	6.65806	8.82093	-68.3154	-19966.8	-144068	-5915.88	-3022.86	492.274	0
602	6	-28.4855	17.3587	-372.77	-3096.99	-37685.6	-759.472	198.904	618.308	0	3.14528	-13.5372	-195.388	-717.387	-21279.5	1206.72	191.091	203.672	0	10.8914	7.17079	-13.5246	3044.09	-550.253	2946.93	-351.685	-25.0773	0	6.7726	8.51919	-67.3889	-19886	-143964	-5942.6	-3050.32	495.092	0
602	7	-24.4661	15.779	-360.528	-3115.65	-36510.4	-662.076	198.731	618.642	0	6.87623	-11.2445	-182.636	-670.364	-19810.9	1016.63	191.528	203.671	0	10.9173	7.20543	-13.6553	3044.82	-517.635	2958.49	-348.907	-22.9764	0	6.94724	8.16485	-66.5871	-19838.4	-143870	-5957.56	-3074.63	497.932	0
602	8	-20.4314	14.0822	-348.021	-3125.25	-35315.7	-567.788	198.525	618.98	0	10.5871	-9.01463	-169.616	-623.832	-18314	824.603	192.027	203.678	0	10.9639	7.24688	-13.7332	3043.54	-481.715	2970.05	-346.077	-21.6189	0	7.17409	7.80974	-66.1586	-19825	-143802	-5956.58	-3087.6	499.659	0
602	9	-16.3982	12.2849	-335.284	-3120.69	-34107.9	-476.918	198.272	619.308	0	14.2111	-6.86227	-156.439	-578.496	-16802.5	631.989	192.594	203.698	0	11.0221	7.29201	-13.767	3042.25	-445.857	2981.33	-343.386	-20.9811	0	7.4421	7.49752	-66.2229	-19834.9	-143770	-5942.18	-3085.01	499.518	0
603	0	-12.3691	10.4164	-322.405	-3097.9	-32892.3	-389.993	197.978	619.609	0	17.6787	-4.79739	-143.26	-534.279	-15291.3	440.683	193.263	203.729	0	11.0769	7.33855	-13.7776	3043.12	-412.142	2992.7	-340.914	-20.8752	0	7.72762	7.24758	-66.6469	-19856.6	-143773	-5923.9	-3071.23	497.938	0	49.5501	18.7864	-436.187	-215789	-142157	-23974	-322.477	495.1	0
603	1	-8.33943	8.50795	-309.499	-3055.48	-31671.1	-307.295	197.67	619.872	0	20.9111	-2.83068	-130.252	-490.786	-13795.9	252.886	194.083	203.768	0	11.1128	7.38361	-13.7823	3046.94	-382.132	3004.71	-338.726	-21.0762	0	7.99167	7.06655	-67.1041	-19884.3	-143795	-5911.65	-3056.86	496.32	0
603	2	-4.30539	6.58106	-296.662	-2994.16	-30445	-228.119	197.375	620.093	0	23.8098	-0.981483	-117.56	-448.508	-12332.9	71.2118	195.093	203.815	0	11.1209	7.42339	-13.7962	3052.33	-358.342	3017.1	-336.974	-21.2445	0	8.19721	6.95315	-67.281	-19919.9	-143817	-5909.6	-3051.56	496.071	0
603	3	-0.267986	4.64258	-283.936	-2915.84	-29212	-150.552	197.118	620.269	0	26.2519	0.720072	-105.291	-408.724	-10918.1	-100.967	196.306	203.882	0	11.1022	7.4545	-13.8304	3056.57	-343.335	3028.39	-335.825	-21.0031	0	8.33233	6.89285	-67.0552	-19968.6	-143825	-5917.73	-3058.87	497.794	0
603	4	3.76643	2.68795	-271.321	-2823.28	-27966.4	-72.2324	196.925	620.406	0	28.0953	2.23613	-93.5129	-372.728	-9565.83	-258.834	197.706	203.986	0	11.0645	7.47448	-13.8808	3056.97	-337.903	3036.58	-335.343	-20.2298	0	8.40875	6.8654	-66.5058	-20031.3	-143812	-5936.31	-3076.39	501.197	0
603	5	7.78379	0.709033	-258.771	-2719.43	-26700.3	8.47338	196.819	620.509	0	29.1941	3.52212	-82.2582	-341.542	-8289.24	-396.215	199.229	204.152	0	11.015	7.48101	-13.9301	3051.41	-341.518	3040.16	-335.517	-19.052	0	8.44459	6.85935	-65.8048	-20104.1	-143781	-5965.19	-3098.97	505.512	0
603	6	11.7586	-1.29837	-246.199	-2606.9	-25407.4	92.0263	196.801	620.589	0	29.4206	4.52873	-71.5279	-315.714	-7098.13	-506.91	200.764	204.414	0	10.9573	7.47245	-13.9593	3038.25	-353.516	3038.49	-336.325	-17.6507	0	8.45678	6.87149	-65.1452	-20180.3	-143748	-6001.01	-3120.58	509.775	0
603	7	15.6562	-3.32879	-233.493	-2487.94	-24085.9	177.878	196.845	620.655	0	28.6932	5.21048	-61.3036	-294.899	-5996.98	-585.672	202.176	204.81	0	10.891	7.44971	-13.9519	3017.09	-373.121	3031.62	-337.743	-16.2489	0	8.46486	6.90175	-64.7425	-20248.8	-143727	-6039.31	-3133.97	512.759	0
603	8	19.4396	-5.36353	-220.554	-2364.43	-22737.5	264.659	196.907	620.72	0	27.0008	5.53637	-51.5659	-277.268	-4984.51	-628.364	203.337	205.377	0	10.8139	7.41597	-13.8987	2989.73	-398.665	3019.88	-339.684	-15.1089	0	8.49423	6.95415	-64.7928	-20291.9	-143723	-6078.18	-3132.19	513.181	0
603	9	23.0762	-7.36852	-207.339	-2237.4	-21367	350.752	196.946	620.791	0	24.4192	5.5002	-42.3166	-259.4	-4055.53	-632.675	204.162	206.13	0	10.7278	7.37579	-13.8032	2959.77	-426.634	3003.77	-341.908	-14.4273	0	8.56397	7.03014	-65.3534	-20293.8	-143732	-6117.69	-3113.31	510.525	0
604	0	26.5348	-9.29404	-193.887	-2106.84	-19980.1	434.938	196.95	620.866	0	21.1153	5.13079	-33.6061	-237.372	-3205.06	-599.448	204.629	207.063	0	10.6448	7.33448	-13.6741	2931.41	-452.253	2984.43	-344.074	-14.3772	0	8.66834	7.12019	-66.2844	-20253.6	-143748	-6156.46	-3082.65	505.556	0	62.2909	2.30645	-226.191	-120048	-184062	-42740	-804.558	528.097	0
604	1	29.7773	-11.0813	-180.31	-1972.75	-18582.5	516.301	196.941	620.941	0	17.3367	4.49342	-25.5465	-208.546	-2432.31	-533.44	204.789	208.163	0	10.583	7.29545	-13.5144	2908.25	-472.431	2963.87	-345.958	-15.196	0	8.77707	7.21092	-67.3564	-20186.6	-143763	-6190.26	-3048.36	499.698	0
604	2	32.7486	-12.676	-166.739	-1836.5	-17180.7	593.885	196.961	621.014	0	13.3923	3.68111	-18.3077	-173.043	-1743.68	-443.633	204.757	209.452	0	10.556	7.25809	-13.3249	2892.08	-487.639	2944.12	-347.596	-17.0436	0	8.85389	7.29993	-68.3936	-20113.2	-143773	-6212.78	-3016.14	494.081	0
604	3	35.3766	-14.0374	-153.3	-1700.87	-15783.3	666.518	197.043	621.095	0	9.61964	2.80414	-12.1008	-133.944	-1153.99	-342.798	204.635	211.069	0	10.566	7.2198	-13.1053	2882.74	-499.65	2926.49	-349.126	-19.967	0	8.86998	7.3957	-69.2918	-20047.1	-143766	-6218.15	-2988.8	489.315	0
604	4	37.5755	-15.1382	-140.11	-1568.76	-14401	732.49	197.216	621.197	0	6.31753	1.97004	-7.11023	-95.8047	-679.45	-244.504	204.441	213.474	0	10.6051	7.18024	-12.8519	2879.11	-508.081	2912.02	-350.534	-24.0228	0	8.80485	7.50274	-69.9649	-19992.3	-143733	-6203.84	-2968.35	485.748	0
604	5	39.2457	-15.9607	-127.275	-1441.79	-13046.4	789.1	197.494	621.328	0	3.66578	1.2556	-3.3932	-62.4542	-325.606	-158.839	204.042	218.406	0	10.6618	7.14329	-12.5729	2879.43	-510.373	2902.05	-351.593	-29.0194	0	8.64927	7.61544	-70.3543	-19949	-143668	-6170.67	-2956.07	483.551	0
604	6	40.2757	-16.4973	-114.878	-1320.25	-11732.3	832.69	197.871	621.493	0	1.70409	0.695136	-0.85153	-35.8332	-83.3428	-90.6481	300	200	0	10.7258	7.11584	-12.3003	2881.02	-504.357	2897.92	-352.004	-34.2236	0	8.4094	7.72743	-70.4922	-19919	-143583	-6121.76	-2950.86	482.571	0
604	7	40.5554	-16.7488	-102.969	-1204.15	-10471.3	859.457	198.306	621.694	0	0.373049	0.290017	0.711328	-16.2552	65.8834	-40.6341	300	200	0	10.7904	7.10585	-12.0691	2881.46	-490.046	2900.22	-351.604	-38.7474	0	8.10067	7.83973	-70.5097	-19906	-143492	-6063.64	-2949.07	482.315	0
604	8	40.0028	-16.719	-91.5816	-1093.6	-9274.23	866.558	198.733	621.941	0	-0.436713	0.0225155	1.52509	-3.06081	143.826	-7.03391	300	200	0	10.8517	7.11945	-11.8875	2880.1	-469.986	2908.41	-350.536	-42.2809	0	7.74085	7.95366	-70.5416	-19913.7	-143415	-6006.29	-2947.06	482.298	0
604	9	38.5912	-16.4078	-80.7582	-988.405	-8149.05	852.712	199.093	622.239	0	-0.85022	-0.133969	1.81113	4.89027	171.492	13.1232	300	200	0	10.9068	7.15625	-11.7285	2877.87	-448.339	2920.87	-349.226	-45.3737	0	7.35225	8.05859	-70.6378	-19947.1	-143369	-5960.26	-2943.64	482.386	0
605	0	36.3678	-15.8112	-70.5584	-887.324	-7099.64	818.19	199.379	622.576	0	-0.986598	-0.207968	1.75966	8.87871	166.952	23.1479	300	200	0	10.952	7.20682	-11.5534	2876.35	-428.69	2935.51	-348.105	-48.9605	0	6.96186	8.1321	-70.7896	-20010.3	-143361	-5932.8	-2939.17	482.673	0	38.8046	5.08347	-115.876	-55684	-204656	-30710.6	-1757.96	476.546	0
605	1	33.4511	-14.928	-61.0396	-788.139	-6125.71	764.538	199.644	622.912	0	-0.947382	-0.225718	1.52027	10.1133	144.437	26.1519	300	200	0	10.9848	7.25853	-11.345	2877.2	-411.802	2950.69	-347.298	-53.6093	0	6.5935	8.14406	-70.984	-20101.8	-143385	-5925.6	-2933.96	483.188	0
605	2	30.0036	-13.7685	-52.2196	-688.834	-5222.82	694.441	199.984	623.191	0	-0.811883	-0.209013	1.20138	9.61738	114.272	24.761	300	200	0	11.0066	7.30487	-11.1141	2881.7	-396.156	2965.51	-346.645	-59.2838	0	6.26473	8.06495	-71.197	-20210.7	-143435	-5935.5	-2928.61	483.87	0
605	3	26.1971	-12.3612	-44.0607	-588.626	-4383.28	611.602	200.517	623.359	0	-0.637181	-0.174488	0.874798	8.18561	83.3038	21.0092	300	200	0	11.0234	7.34542	-10.8862	2890.91	-381.306	2979.4	-346.026	-65.5563	0	5.98958	7.89197	-71.3753	-20314.7	-143499	-5958.08	-2924.49	484.618	0
605	4	22.1925	-10.7523	-36.4881	-487.849	-3599.22	520.41	201.359	623.37	0	-0.460768	-0.133835	0.582731	6.38648	55.5669	16.3473	300	200	0	11.0412	7.37812	-10.6934	2905.49	-369.187	2991.58	-345.525	-71.7078	0	5.77754	7.66501	-71.4543	-20389	-143565	-5991.38	-2923.19	485.344	0
605	5	18.1366	-9.00322	-29.4256	-387.842	-2866.62	425.698	202.581	623.18	0	-0.304404	-0.0945049	0.345331	4.59064	32.9946	11.7179	300	200	0	11.0592	7.39927	-10.5587	2924.62	-361.749	3001.1	-345.261	-76.9854	0	5.63514	7.44888	-71.3937	-20421.8	-143617	-6035.9	-2925.61	486.045	0
605	6	14.1687	-7.19206	-22.8396	-291.606	-2188.39	332.361	204.185	622.768	0	-0.178209	-0.0606246	0.167666	3.0108	16.0828	7.65915	300	200	0	11.0694	7.41009	-10.4777	2945.68	-358.712	3007.42	-345.236	-81.1385	0	5.56901	7.30013	-71.212	-20417.1	-143643	-6090.59	-2931.12	486.709	0
605	7	10.4412	-5.41632	-16.7918	-203.909	-1575.78	244.868	206.157	622.143	0	-0.0844067	-0.0339171	0.0455265	1.74351	4.44193	4.41241	300	200	0	11.0609	7.41553	-10.4274	2965.25	-357.624	3010.73	-345.297	-84.3722	0	5.5794	7.24136	-70.9999	-20381.9	-143643	-6150.8	-2937.15	487.07	0
605	8	7.12794	-3.78754	-11.4576	-129.605	-1047.21	167.293	208.602	621.312	0	-0.0204114	-0.0145179	-0.0301254	0.807007	-2.78063	2.01962	300	200	0	11.0266	7.41744	-10.3956	2980.69	-355.299	3011.53	-345.178	-86.7269	0	5.65596	7.25966	-70.8902	-20317	-143629	-6210.53	-2940.08	486.598	0
605	9	4.38414	-2.40516	-7.0467	-71.4565	-620.107	103.053	212.001	620.141	0	0.0188163	-0.00163334	-0.0700299	0.172348	-6.60172	0.403097	300	200	0	10.9669	7.41489	-10.3936	2991.44	-349.582	3010.15	-344.634	-87.8171	0	5.78898	7.32709	-71.001	-20220.7	-143614	-6264.19	-2936.71	484.794	0
606	0	2.28388	-1.3236	-3.67049	-29.5044	-300.613	53.8316	218.1	618.038	0	0.039127	0.00596937	-0.0846237	-0.213098	-8.01157	-0.574386	300	200	0	10.8903	7.40905	-10.4423	2999.51	-340.664	3006.44	-343.623	-87.2456	0	5.98163	7.41795	-71.3675	-20097.8	-143609	-6306.48	-2926.25	481.61	0	17.1906	14.9328	-82.0188	-33338.5	-212786	-15688.1	-2594.45	406.501	0
606	1	0.804046	-0.543953	-1.29171	-1.86636	-81.0793	19.1136	237.231	611.445	0	0.0461397	0.00962886	-0.0829251	-0.409304	-7.86699	-1.06791	300	200	0	10.8086	7.40304	-10.5454	3007.71	-331.055	3000.02	-342.393	-85.2159	0	6.24369	7.50623	-71.8764	-19962.9	-143623	-6332.49	-2912.2	477.74	0
606	2	-0.142652	-0.0308398	0.229971	14.2467	54.8086	-3.12646	300	610	0	0.0446707	0.0105849	-0.0720618	-0.473314	-6.84592	-1.22434	300	200	0	10.7337	7.39927	-10.6836	3017.19	-324.028	2991.34	-341.33	-82.4135	0	6.57309	7.56015	-72.3016	-19832.9	-143668	-6338.59	-2901.06	474.308	0
606	3	-0.669949	0.267852	1.07745	21.8124	126.403	-15.5406	300	610	0	0.0385002	0.00987258	-0.0572243	-0.453685	-5.44265	-1.16831	300	200	0	10.6766	7.40009	-10.8369	3026.76	-321.858	2981.92	-340.7	-79.3013	0	6.94925	7.55729	-72.4542	-19719.3	-143750	-6324.11	-2898.02	472.163	0
606	4	-0.893244	0.407651	1.43625	23.5617	152.496	-20.8253	300	610	0	0.0303623	0.00828597	-0.0418709	-0.388309	-3.98694	-0.996801	300	200	0	10.6452	7.4073	-10.997	3033.92	-325.335	2973.24	-340.584	-75.8848	0	7.34424	7.50074	-72.288	-19632	-143863	-6293.04	-2904.14	471.58	0
606	5	-0.915131	0.439426	1.4713	21.7583	149.317	-21.3809	300	610	0	0.0220634	0.00638585	-0.0280514	-0.304425	-2.67463	-0.779349	300	200	0	10.641	7.42074	-11.1644	3036.15	-334.394	2965.84	-340.952	-71.9498	0	7.7347	7.41369	-71.8837	-19585.4	-143977	-6253.32	-2916.92	472.459	0
606	6	-0.818609	0.405304	1.31604	18.1273	129.686	-19.1512	300	610	0	0.0146615	0.00453203	-0.0167614	-0.219901	-1.60123	-0.561407	300	200	0	10.6613	7.44008	-11.3415	3033.07	-348.604	2959.41	-341.737	-67.4309	0	8.1017	7.32778	-71.3766	-19596.5	-144058	-6213.47	-2932.28	474.551	0
606	7	-0.665514	0.337364	1.06987	13.8784	102.938	-15.5859	300	610	0	0.00865769	0.00292583	-0.00827186	-0.145085	-0.793176	-0.369167	300	200	0	10.7024	7.46571	-11.5225	3027.95	-366.757	2953.62	-342.83	-62.7862	0	8.42113	7.27526	-70.9047	-19673.7	-144073	-6180.01	-2945.93	477.467	0
606	8	-0.498146	0.258079	0.800775	9.78088	75.2864	-11.6778	300	610	0	0.0041736	0.00165352	-0.00240456	-0.0847726	-0.234016	-0.214624	300	200	0	10.7609	7.49556	-11.6873	3025.56	-386.206	2948.84	-344.045	-58.8752	0	8.65842	7.28052	-70.597	-19808.1	-144012	-6157.62	-2953.92	480.581	0
606	9	-0.342526	0.181725	0.550588	6.25886	50.412	-8.03854	300	610	0	0.00109787	0.000724858	0.00125554	-0.0399886	0.115374	-0.100181	300	200	0	10.8299	7.52406	-11.8116	3027.84	-403.313	2945.61	-345.146	-56.3455	0	8.78256	7.3589	-70.5422	-19974.3	-143890	-6150.07	-2953.78	483.154	0
607	0	-0.212215	0.116158	0.341098	3.48766	30.1	-4.98775	300	610	0	-0.000801421	0.000104503	0.00321023	-0.00947233	0.302501	-0.0224378	300	200	0	10.8973	7.54469	-11.8822	3032.3	-415.005	2943.97	-345.927	-55.1977	0	8.78504	7.52236	-70.7455	-20138.3	-143746	-6159.25	-2945.88	484.658	0	19.1014	15.2907	-83.112	-34071.1	-212298	-16615.7	-2554.38	409.948	0
607	1	-0.111991	0.0646121	0.179985	1.47854	14.8329	-2.63904	300	610	0	-0.00179787	-0.000264631	0.00395134	0.00920237	0.374024	0.0249359	300	200	0	10.9492	7.55214	-11.9099	3034.2	-419.824	2943.89	-346.25	-54.7631	0	8.67723	7.77297	-71.1352	-20272.4	-143617	-6183.48	-2932.93	484.985	0
607	2	-0.0410145	0.0272721	0.0658935	0.147111	4.28666	-0.973998	300	610	0	-0.00215643	-0.000445314	0.00390634	0.0188423	0.370554	0.0492005	300	200	0	10.9771	7.5445	-11.9288	3029.69	-417.768	2945.88	-346.022	-53.982	0	8.48129	8.08449	-71.5876	-20365.6	-143526	-6217.55	-2918.9	484.485	0
607	3	0.00468326	0.00255186	-0.00755961	-0.635934	-2.28802	0.099443	300	610	0	-0.00210548	-0.000496105	0.00341474	0.0221383	0.324379	0.0572856	300	200	0	10.9816	7.52405	-11.9816	3017.25	-409.872	2950.15	-345.208	-51.8237	0	8.23255	8.39607	-71.9525	-20422.2	-143478	-6253.9	-2908.06	483.83	0
607	4	0.0303989	-0.0119653	-0.0488902	-1.01033	-5.79535	0.704763	300	610	0	-0.00182516	-0.00046616	0.00272497	0.0213939	0.259156	0.0551042	300	200	0	10.969	7.49328	-12.1087	2997.22	-398.04	2955.49	-343.872	-47.5253	0	7.98019	8.62858	-72.1006	-20455.1	-143470	-6283.08	-2903.86	483.702	0
607	5	0.0415598	-0.0188854	-0.0668244	-1.10513	-7.12094	0.968767	300	610	0	-0.00144639	-0.000393365	0.0020035	0.0184152	0.190759	0.0472802	300	200	0	10.9481	7.45214	-12.3425	2971.28	-384.962	2959.57	-342.19	-40.7358	0	7.78136	8.71678	-71.9574	-20479.3	-143493	-6296.81	-2908.15	484.603	0
607	6	0.0430218	-0.0206125	-0.0691685	-1.02788	-7.0341	1.00506	300	610	0	-0.00105617	-0.000304612	0.00134982	0.014507	0.12869	0.0371448	300	200	0	10.9279	7.40136	-12.6925	2942.48	-373.994	2960.29	-340.466	-31.8283	0	7.68579	8.63992	-71.5099	-20509.1	-143537	-6294.07	-2921.23	486.801	0
607	7	0.0387331	-0.019148	-0.0622697	-0.860911	-6.14552	0.906092	300	610	0	-0.000705886	-0.000217266	0.000813055	0.0105304	0.0776608	0.0268888	300	200	0	10.9136	7.34532	-13.1342	2915.04	-368.986	2956.61	-339.094	-21.9427	0	7.7127	8.42503	-70.8156	-20553.4	-143591	-6281.39	-2941.68	490.238	0
607	8	0.0316494	-0.016023	-0.0508791	-0.662272	-4.90194	0.741163	300	610	0	-0.000420332	-0.000141143	0.000407505	0.0069886	0.0390622	0.0177864	300	200	0	10.9056	7.28967	-13.6193	2893.69	-373.18	2948.57	-338.401	-12.4693	0	7.84134	8.12571	-69.9853	-20609.5	-143659	-6265.61	-2966.7	494.484	0
607	9	0.0238032	-0.012316	-0.0382639	-0.469105	-3.6025	0.557972	300	610	0	-0.000206039	-8.05481e-05	0.000125749	0.00411899	0.0122127	0.0104323	300	200	0	10.9029	7.23896	-14.0958	2882.71	-387.055	2937.49	-338.459	-4.509	0	8.01886	7.8075	-69.1335	-20660.1	-143748	-6249.51	-2993.28	498.843	0
608	0	0.016454	-0.00871625	-0.0264488	-0.302114	-2.42588	0.386122	300	610	0	-5.82653e-05	-3.61056e-05	-5.12398e-05	0.00197803	-0.00468054	0.00496026	300	200	0	10.9035	7.1974	-14.5142	2884.28	-407.355	2925.73	-339.066	1.27957	0	8.1755	7.53907	-68.3424	-20682.7	-143866	-6234.05	-3019.08	502.634	0	19.1204	15.2784	-83.1427	-34089.4	-212292	-16630.1	-2553.34	410.01	0
608	1	0.0102669	-0.00560737	-0.0165024	-0.170083	-1.46016	0.241281	300	610	0	3.36439e-05	-6.24866e-06	-0.000146891	0.000511242	-0.0138353	0.00122272	300	200	0	10.9027	7.1688	-14.8262	2896.85	-428.482	2915.26	-339.9	4.61307	0	8.24951	7.37272	-67.6482	-20666.4	-144011	-6220.94	-3042.82	505.498	0
608	2	0.00548555	-0.00315138	-0.00881614	-0.0738932	-0.730824	0.129238	300	610	0	8.2476e-05	1.16626e-05	-0.000184372	-0.000393039	-0.0174493	-0.00107196	300	200	0	10.8938	7.15512	-14.9916	2915.06	-444.751	2906.84	-340.667	5.55434	0	8.21276	7.32785	-67.0565	-20613.9	-144169	-6212.37	-3063.96	507.411	0
608	3	0.00208248	-0.00136359	-0.00334583	-0.00977891	-0.224361	0.0494101	300	610	0	0.000100719	2.05703e-05	-0.00018394	-0.000866097	-0.0174468	-0.00226348	300	200	0	10.8721	7.15638	-14.9957	2932.3	-452.36	2900.67	-341.166	4.45717	0	8.07447	7.39562	-66.5845	-20532.7	-144320	-6210.16	-3081.47	508.371	0
608	4	-0.000122402	-0.000173115	0.000198245	0.0282496	0.0935804	-0.00237791	300	610	0	9.91994e-05	2.32392e-05	-0.000161762	-0.00103482	-0.0153652	-0.00267869	300	200	0	10.8382	7.17111	-14.8517	2944.08	-451.293	2897.11	-341.387	1.76862	0	7.86574	7.55424	-66.2701	-20429.6	-144446	-6215.51	-3093.66	508.278	0
608	5	-0.00137551	0.000531988	0.00221228	0.046746	0.265224	-0.03187	300	610	0	8.64988e-05	2.20031e-05	-0.000129724	-0.00100845	-0.0123365	-0.00259804	300	200	0	10.7995	7.19638	-14.5943	2950.01	-445.829	2896.28	-341.548	-2.13486	0	7.62711	7.77277	-66.1605	-20312.3	-144537	-6228.49	-3098.64	507.016	0
608	6	-0.00193199	0.000873961	0.00310649	0.0518073	0.332289	-0.0450268	300	610	0	6.88837e-05	1.8669e-05	-9.58377e-05	-0.00087306	-0.00912436	-0.00224192	300	200	0	10.768	7.22925	-14.2706	2953.19	-442.14	2896.81	-341.983	-6.94313	0	7.40054	8.01013	-66.3272	-20192.5	-144592	-6247.19	-3093.98	504.438	0
608	7	-0.0020216	0.000966381	0.00325025	0.0485405	0.331231	-0.047223	300	610	0	5.05432e-05	1.45263e-05	-6.49284e-05	-0.000691125	-0.00618966	-0.00176988	300	200	0	10.7554	7.26828	-13.9278	2957.34	-444.59	2896.4	-342.921	-12.3345	0	7.21474	8.22855	-66.8539	-20085.3	-144615	-6267.53	-3077.15	500.436	0
608	8	-0.00183209	0.000904301	0.00294539	0.0408751	0.291132	-0.0428556	300	610	0	3.39723e-05	1.04125e-05	-3.94159e-05	-0.000504122	-0.00376438	-0.00128746	300	200	0	10.7659	7.31241	-13.602	2964.42	-453.055	2893.96	-344.308	-17.9395	0	7.07967	8.4072	-67.747	-20004.5	-144616	-6283.79	-3048.64	495.283	0
608	9	-0.0015047	0.000760793	0.00241895	0.0315945	0.233367	-0.035235	300	610	0	2.03945e-05	6.80586e-06	-2.00482e-05	-0.0003365	-0.00192116	-0.000856599	300	200	0	10.7963	7.35859	-13.3191	2975.02	-462.999	2890.72	-345.762	-23.3654	0	7.00184	8.53812	-68.8803	-19957.6	-144605	-6289.71	-3013.36	489.744	0
609	0	-0.00113707	0.000587577	0.00182787	0.0224917	0.172331	-0.0266527	300	610	0	1.01564e-05	3.92078e-06	-6.52238e-06	-0.000200006	-0.000632347	-0.000506745	300	200	0	10.8384	7.40137	-13.1001	2988.8	-468.711	2889.11	-346.779	-28.1507	0	6.99635	8.61625	-70.0798	-19943.9	-144591	-6280.75	-2977.23	484.589	0	18.3874	15.2789	-83.7047	-33855	-213154	-16472.1	-2546.5	404.458	0
609	1	-0.000790136	0.000417932	0.0012701	0.0145765	0.116693	-0.0185406	300	610	0	3.05906e-06	1.79455e-06	2.03191e-06	-9.76833e-05	0.00018405	-0.00024518	300	200	0	10.8814	7.43536	-12.9673	3003.67	-466.579	2891.26	-346.981	-31.6333	0	7.07687	8.63344	-71.2229	-19956.3	-144574	-6255.97	-2943.89	480.195	0
609	2	-0.00049646	0.000270567	0.000797982	0.00828775	0.0707904	-0.011666	300	610	0	-1.38627e-06	3.58113e-07	6.70796e-06	-2.72063e-05	0.000631495	-6.55606e-05	300	200	0	10.9169	7.45776	-12.9396	3016.18	-455.735	2897.91	-346.22	-33.0968	0	7.23843	8.57163	-72.2225	-19984.7	-144551	-6218.17	-2915.46	476.711	0
609	3	-0.00026842	0.000153581	0.000431398	0.00368392	0.0359589	-0.00632261	300	610	0	-3.77683e-06	-5.10464e-07	8.5967e-06	1.65582e-05	0.000813464	4.55281e-05	300	200	0	10.9402	7.46746	-13.0184	3023.75	-437.186	2908.13	-344.582	-32.2674	0	7.45595	8.4024	-72.981	-20020	-144509	-6173.82	-2894.09	474.318	0
609	4	-0.000105306	6.80085e-05	0.000169196	0.000597727	0.0116453	-0.00249659	300	610	0	-4.701e-06	-9.48993e-07	8.65769e-06	3.97465e-05	0.000821102	0.000103971	300	200	0	10.9489	7.46469	-13.1825	3025.34	-413.389	2919.92	-342.359	-29.4967	0	7.69443	8.11421	-73.4071	-20056.2	-144441	-6131.65	-2881.67	473.219	0
609	5	1.03188e-06	1.07004e-05	-1.72919e-06	-0.00124795	-0.00372229	8.44072e-07	300	610	0	-4.67187e-06	-1.08798e-06	7.66055e-06	4.83399e-05	0.000727597	0.000125176	300	200	0	10.9412	7.45458	-13.3922	3020.49	-388.268	2930.79	-339.992	-25.5407	0	7.91011	7.74548	-73.4387	-20091.9	-144351	-6099.04	-2879.6	473.587	0
609	6	6.2048e-05	-2.35247e-05	-9.97968e-05	-0.00216034	-0.0121141	0.00143665	300	610	0	-4.09812e-06	-1.03818e-06	6.17391e-06	4.75173e-05	0.000587089	0.000122444	300	200	0	10.917	7.44735	-13.5927	3009.99	-366.076	2938.48	-337.932	-21.4422	0	8.0551	7.37032	-73.0343	-20126	-144260	-6079.99	-2889.24	475.569	0
609	7	8.97316e-05	-4.03977e-05	-0.000144283	-0.00242735	-0.0154947	0.00209088	300	610	0	-3.27965e-06	-8.85769e-07	4.58308e-06	4.13791e-05	0.000436308	0.000106275	300	200	0	10.8798	7.45062	-13.7279	2996.99	-349.769	2942.08	-336.479	-18.3136	0	8.09582	7.04851	-72.1885	-20153.1	-144184	-6076.17	-2911.33	479.173	0
609	8	9.49501e-05	-4.52825e-05	-0.000152658	-0.00229147	-0.015591	0.00221774	300	610	0	-2.41804e-06	-6.92534e-07	3.12201e-06	3.29165e-05	0.000297597	8.43081e-05	300	200	0	10.8353	7.46284	-13.7621	2985.85	-340.712	2942.53	-335.757	-16.9612	0	8.02308	6.79613	-70.975	-20162.9	-144122	-6086.21	-2944.6	484.084	0
609	9	8.663e-05	-4.26922e-05	-0.000139272	-0.00194014	-0.0137875	0.00202627	300	610	0	-1.63437e-06	-4.98866e-07	1.90974e-06	2.41265e-05	0.000182364	6.16264e-05	300	200	0	10.7913	7.47592	-13.6881	2980.29	-339.065	2941.8	-335.771	-17.7291	0	7.8532	6.59768	-69.5559	-20146.1	-144058	-6103.9	-2985.11	489.64	0
610	0	7.15179e-05	-3.61129e-05	-0.000114972	-0.00150683	-0.0111068	0.00167461	300	610	0	-9.88944e-07	-3.28039e-07	9.85062e-07	1.61962e-05	9.43685e-05	4.12381e-05	300	200	0	10.7569	7.48207	-13.5195	2981.67	-343.833	2941.65	-336.432	-20.5464	0	7.62769	6.43787	-68.1367	-20102.6	-143980	-6120.78	-3027.11	495.033	0	18.1581	14.2271	-81.3633	-33346.7	-212115	-15300.5	-2607.01	409.849	0
610	1	5.43025e-05	-2.80246e-05	-8.72925e-05	-0.00107805	-0.00824131	0.00127276	300	610	0	-4.99946e-07	-1.90711e-07	3.3597e-07	9.70561e-06	3.25242e-05	2.45992e-05	300	200	0	10.7397	7.47745	-13.2707	2987.88	-352.911	2942.84	-337.593	-25.1488	0	7.3975	6.31866	-66.9065	-20040.9	-143894	-6131.08	-3064.67	499.535	0
610	2	3.79302e-05	-2.00329e-05	-6.09708e-05	-0.000702988	-0.00561122	0.000889972	300	610	0	-1.5919e-07	-8.90168e-08	-7.72818e-08	4.81671e-06	-6.91102e-06	1.20998e-05	300	200	0	10.7436	7.46159	-12.9401	2994.28	-363.502	2945.55	-339.091	-31.3953	0	7.19859	6.25662	-66.0104	-19972.2	-143821	-6133.78	-3092.76	502.561	0
610	3	2.39947e-05	-1.30497e-05	-3.85679e-05	-0.000403533	-0.00343005	0.000563781	300	610	0	5.5708e-08	-1.99345e-08	-3.05668e-07	1.43156e-06	-2.87604e-05	3.4707e-06	300	200	0	10.7689	7.43559	-12.5258	2996.6	-373.409	2949.44	-340.811	-39.2349	0	7.04567	6.27218	-65.5608	-19907.7	-143786	-6130.53	-3107.17	503.653	0
610	4	1.31217e-05	-7.47885e-06	-2.1089e-05	-0.00018325	-0.00176703	0.00030902	300	610	0	1.72622e-07	2.21611e-08	-4.00535e-07	-6.85417e-07	-3.78937e-05	-1.90444e-06	300	200	0	10.8135	7.40105	-12.0535	2992.98	-382.102	2953.23	-342.701	-48.3077	0	6.94648	6.36871	-65.6424	-19861.5	-143799	-6121.74	-3104.64	502.571	0
610	5	5.30583e-06	-3.3842e-06	-8.5252e-06	-3.47496e-05	-0.000600204	0.000125702	300	610	0	2.19261e-07	4.37219e-08	-4.07326e-07	-1.82086e-06	-3.86271e-05	-4.76782e-06	300	200	0	10.8725	7.362	-11.5753	2984.02	-389.677	2955.08	-344.664	-57.7913	0	6.91147	6.51748	-66.2711	-19847.5	-143849	-6107.18	-3084.61	499.489	0
610	6	1.79495e-07	-6.265e-07	-2.85196e-07	5.47738e-05	0.000142224	5.31641e-06	300	610	0	2.19934e-07	5.09056e-08	-3.62666e-07	-2.25659e-06	-3.44434e-05	-5.84568e-06	300	200	0	10.9382	7.32691	-11.1417	2971.87	-396.52	2953.84	-346.589	-66.7342	0	6.94307	6.675	-67.3372	-19872.1	-143915	-6090.96	-3051.23	495.113	0
610	7	-2.7893e-06	1.03374e-06	4.48641e-06	9.97149e-05	0.000552127	-6.45334e-05	300	610	0	1.941e-07	4.89666e-08	-2.9375e-07	-2.23807e-06	-2.79315e-05	-5.76845e-06	300	200	0	11.0022	7.30482	-10.7774	2958.9	-404.918	2949.78	-348.571	-74.5471	0	7.02332	6.81624	-68.6316	-19931.4	-143978	-6079.94	-3011.84	490.411	0
610	8	-4.16366e-06	1.86505e-06	6.69496e-06	0.000113665	0.000721974	-9.69997e-05	300	610	0	1.56105e-07	4.20137e-08	-2.19105e-07	-1.96059e-06	-2.08573e-05	-5.0363e-06	300	200	0	11.0578	7.29944	-10.4744	2946.54	-417.238	2944.65	-350.834	-81.3077	0	7.12321	6.93954	-69.9768	-20015.1	-144021	-6075.37	-2972.13	486.026	0
610	9	-4.45744e-06	2.12065e-06	7.16656e-06	0.000108134	0.000733551	-0.000104101	300	610	0	1.15648e-07	3.30071e-08	-1.50064e-07	-1.5673e-06	-1.43033e-05	-4.0149e-06	300	200	0	11.0994	7.30828	-10.2054	2935.36	-432.108	2941.2	-353.341	-87.6282	0	7.22043	7.04327	-71.327	-20108.4	-144039	-6071.38	-2933.42	481.918	0
611	0	-4.0949e-06	2.01477e-06	6.58327e-06	9.20621e-05	0.000652749	-9.5773e-05	300	610	0	7.85991e-08	2.38934e-08	-9.2478e-08	-1.15431e-06	-8.82973e-06	-2.94896e-06	300	200	0	11.1203	7.32611	-9.95022	2926.34	-445.398	2941.8	-355.763	-94.0976	0	7.30027	7.11872	-72.7104	-20188.9	-144032	-6062.39	-2894.9	477.662	0	18.158	14.2271	-81.3633	-33346.7	-212115	-15300.5	-2607.01	409.849	0
611	1	-3.39825e-06	1.71369e-06	5.46302e-06	7.18452e-05	0.000528468	-7.95661e-05	300	610	0	4.79268e-08	1.58048e-08	-4.8343e-08	-7.79246e-07	-4.62998e-06	-1.98451e-06	300	200	0	11.1152	7.34891	-9.71222	2921.11	-454.112	2947.35	-357.757	-100.766	0	7.34955	7.16878	-74.0975	-20232.7	-144008	-6047.87	-2857.49	473.054	0
611	2	-2.59255e-06	1.33626e-06	4.1676e-06	5.16557e-05	0.000394005	-6.07616e-05	300	610	0	2.45776e-08	9.26994e-09	-1.72038e-08	-4.70694e-07	-1.66332e-06	-1.1934e-06	300	200	0	11.0865	7.37563	-9.50849	2921.31	-458.218	2956.7	-359.19	-107.232	0	7.36332	7.2159	-75.3339	-20226.3	-143983	-6030.43	-2825.27	468.489	0
611	3	-1.82022e-06	9.59948e-07	2.92591e-06	3.3889e-05	0.000269721	-4.27056e-05	300	610	0	8.22273e-09	4.40749e-09	2.75082e-09	-2.37173e-07	2.40678e-07	-5.96261e-07	300	200	0	11.044	7.40655	-9.34811	2927.84	-459.729	2967.36	-360.179	-113.201	0	7.35069	7.28878	-76.1733	-20172.1	-143977	-6012.82	-2804.13	464.819	0
611	4	-1.15915e-06	6.29134e-07	1.86316e-06	1.96337e-05	0.000166106	-2.72328e-05	300	610	0	-2.1609e-09	1.08633e-09	1.38958e-08	-7.46333e-08	1.30669e-06	-1.81848e-07	300	200	0	10.9952	7.44067	-9.2255	2940.37	-460.15	2977.18	-360.878	-118.722	0	7.32676	7.40536	-76.4021	-20081	-144000	-5995.93	-2798.76	462.833	0
611	5	-6.40865e-07	3.63924e-07	1.03e-06	9.0967e-06	8.67283e-05	-1.50898e-05	300	610	0	-7.87335e-09	-9.52687e-10	1.86469e-08	2.77176e-08	1.7638e-06	7.81006e-08	300	200	0	10.9415	7.47525	-9.13126	2957.48	-459.051	2984.84	-361.272	-123.885	0	7.30507	7.55886	-75.9351	-19968.8	-144046	-5978.59	-2810.96	462.972	0
611	6	-2.6647e-07	1.68052e-07	4.28166e-07	1.9539e-06	3.07498e-05	-6.30907e-06	300	610	0	-1.0219e-08	-2.01144e-09	1.91554e-08	8.32597e-08	1.81633e-06	2.18247e-07	300	200	0	10.8828	7.50656	-9.06435	2976.7	-455.293	2989.32	-361.229	-128.396	0	7.30352	7.71639	-74.7976	-19852.8	-144100	-5960.72	-2840.53	465.421	0
611	7	-1.94418e-08	3.53992e-08	3.10942e-08	-2.38582e-06	-5.10121e-06	-5.08392e-07	300	610	0	-1.03493e-08	-2.38036e-09	1.71639e-08	1.05267e-07	1.62998e-06	2.72803e-07	300	200	0	10.8212	7.53056	-9.03819	2994.51	-448.439	2989.72	-360.616	-131.317	0	7.35189	7.83733	-73.1134	-19747.1	-144152	-5946.68	-2885.63	470.088	0
611	8	1.24906e-07	-4.50902e-08	-2.0091e-07	-4.59649e-06	-2.51056e-05	2.88733e-06	300	610	0	-9.19032e-09	-2.30867e-09	1.39726e-08	1.0537e-07	1.3285e-06	2.71646e-07	300	200	0	10.7605	7.54364	-9.07807	3007.84	-438.327	2985.59	-359.284	-131.33	0	7.47781	7.8943	-71.1319	-19661.5	-144202	-5944.25	-2941.26	476.41	0
611	9	1.93006e-07	-8.59918e-08	-3.10348e-07	-5.31951e-06	-3.36139e-05	4.49546e-06	300	610	0	-7.42825e-09	-1.9922e-09	1.04718e-08	9.28661e-08	9.96777e-07	2.38593e-07	300	200	0	10.7058	7.54432	-9.2099	3016.29	-423.947	2977.33	-357.032	-127.505	0	7.67376	7.87912	-69.2058	-19602.9	-144252	-5960.56	-2998.39	483.255	0
612	0	2.0915e-07	-9.92558e-08	-3.36268e-07	-5.10099e-06	-3.44982e-05	4.88408e-06	300	610	0	-5.5295e-09	-1.57273e-09	7.21053e-09	7.46051e-08	6.8721e-07	1.91143e-07	300	200	0	10.6624	7.53498	-9.44734	3022.32	-403.817	2966.69	-353.744	-119.913	0	7.88656	7.80145	-67.7003	-19571.2	-144297	-5996.67	-3045.41	489.086	0	18.0633	15.3948	-80.6604	-32838.3	-211686	-16273.4	-2624.41	407.118	0
612	1	1.93496e-07	-9.50482e-08	-3.11079e-07	-4.36718e-06	-3.08936e-05	4.52522e-06	300	610	0	-3.77856e-09	-1.14404e-09	4.47579e-09	5.52111e-08	4.27292e-07	1.41073e-07	300	200	0	10.6353	7.51972	-9.78551	3029.14	-377.93	2956.3	-349.621	-109.554	0	8.04548	7.69117	-66.8554	-19560.2	-144333	-6044.76	-3072.88	492.575	0
612	2	1.61426e-07	-8.12969e-08	-2.59508e-07	-3.4246e-06	-2.51378e-05	3.77937e-06	300	610	0	-2.32136e-09	-7.61168e-10	2.36982e-09	3.7478e-08	2.26907e-07	9.54654e-08	300	200	0	10.6288	7.50158	-10.2068	3038.19	-348.902	2948.17	-345.183	-97.6629	0	8.09926	7.59657	-66.6788	-19562.5	-144356	-6092.63	-3078.94	493.384	0
612	3	1.23741e-07	-6.3698e-08	-1.98918e-07	-2.47437e-06	-1.88314e-05	2.89995e-06	300	610	0	-1.20677e-09	-4.50285e-10	8.76445e-10	2.2814e-08	8.4643e-08	5.78614e-08	300	200	0	10.6429	7.48347	-10.6909	3048.07	-320.726	2943.02	-341	-85.1094	0	8.03493	7.56938	-66.9819	-19576.7	-144365	-6129.44	-3069.28	492.268	0
612	4	8.73212e-08	-4.5985e-08	-1.40365e-07	-1.63302e-06	-1.29604e-05	2.04858e-06	300	610	0	-4.22061e-10	-2.17858e-10	-8.66658e-11	1.16629e-08	-7.24358e-09	2.93424e-08	300	200	0	10.6701	7.46789	-11.2107	3055.7	-296.385	2940.76	-337.438	-72.5711	0	7.86675	7.63949	-67.532	-19608.8	-144361	-6147.68	-3051.66	490.364	0
612	5	5.59707e-08	-3.03184e-08	-8.99651e-08	-9.54591e-07	-8.03965e-06	1.31484e-06	300	610	0	7.9429e-11	-5.82488e-11	-6.30075e-10	3.86105e-09	-5.92103e-08	9.44705e-09	300	200	0	10.6977	7.45421	-11.7226	3058.34	-276.578	2940.9	-334.594	-60.893	0	7.61574	7.79443	-68.176	-19665.8	-144348	-6144.26	-3031.29	488.456	0
612	6	3.12725e-08	-1.76961e-08	-5.02615e-08	-4.50716e-07	-4.25192e-06	7.36211e-07	300	610	0	3.58292e-10	4.04632e-11	-8.67388e-10	-1.08496e-09	-8.20293e-08	-3.11814e-09	300	200	0	10.7156	7.43878	-12.1738	3054.53	-260.34	2942.7	-332.385	-50.9091	0	7.31027	7.98685	-68.8478	-19744.1	-144329	-6122.49	-3010.35	486.778	0
612	7	1.33438e-08	-8.3291e-09	-2.14415e-08	-1.07275e-07	-1.56723e-06	3.15755e-07	300	610	0	4.75907e-10	9.23936e-11	-9.00417e-10	-3.79932e-09	-8.53691e-08	-9.97076e-09	300	200	0	10.7212	7.41816	-12.5252	3043.81	-247.338	2945.41	-330.747	-43.0144	0	6.99237	8.16434	-69.5275	-19826.1	-144303	-6091.72	-2989.48	485.154	0
612	8	1.44478e-09	-1.95049e-09	-2.31496e-09	1.02976e-07	1.6319e-07	3.63669e-08	300	610	0	4.8679e-10	1.11235e-10	-8.12055e-10	-4.90698e-09	-7.71112e-08	-1.27219e-08	300	200	0	10.7171	7.39196	-12.768	3026.09	-239.725	2948.65	-329.775	-37.0056	0	6.70958	8.29005	-70.2112	-19889.9	-144267	-6063.01	-2968.75	483.286	0
612	9	-5.56884e-09	1.94945e-09	8.95784e-09	2.11583e-07	1.13864e-06	-1.28603e-07	300	610	0	4.35009e-10	1.08806e-10	-6.64434e-10	-4.95879e-09	-6.31698e-08	-1.27869e-08	300	200	0	10.7067	7.36298	-12.9198	3001.47	-240.271	2952.87	-329.597	-32.3165	0	6.50388	8.3518	-70.8656	-19921.3	-144221	-6043.62	-2949.14	481.115	0
613	0	-8.93739e-09	3.9593e-09	1.43712e-08	2.48801e-07	1.56372e-06	-2.0812e-07	300	610	0	3.53374e-10	9.44375e-11	-5.00341e-10	-4.39736e-09	-4.76227e-08	-1.12998e-08	300	200	0	10.6915	7.335	-13.0034	2970.39	-248.961	2959.33	-330.146	-28.4312	0	6.40188	8.36984	-71.3939	-19915	-144168	-6034.9	-2933.34	478.945	0	18.0633	15.3948	-80.6604	-32838.3	-211686	-16273.4	-2624.41	407.118	0
613	1	-9.80858e-09	4.64282e-09	1.57702e-08	2.40536e-07	1.62169e-06	-2.29026e-07	300	610	0	2.64307e-10	7.49167e-11	-3.46343e-10	-3.5503e-09	-3.3006e-08	-9.09752e-09	300	200	0	10.6737	7.31168	-13.0267	2934.46	-263.047	2968.74	-331.193	-25.2659	0	6.40648	8.38894	-71.6757	-19871.6	-144109	-6035.59	-2924.57	477.243	0
613	2	-9.14004e-09	4.48227e-09	1.46943e-08	2.07106e-07	1.46167e-06	-2.1374e-07	300	610	0	1.81585e-10	5.47613e-11	-2.16509e-10	-2.63999e-09	-2.0667e-08	-6.74668e-09	300	200	0	10.66	7.2977	-12.9772	2897.48	-279.511	2980.27	-332.539	-23.2749	0	6.50027	8.45254	-71.6371	-19802.7	-144041	-6047.12	-2924.7	476.431	0
613	3	-7.66595e-09	3.85556e-09	1.23238e-08	1.63193e-07	1.1954e-06	-1.79468e-07	300	610	0	1.12375e-10	3.66439e-11	-1.16047e-10	-1.80186e-09	-1.11087e-08	-4.59069e-09	300	200	0	10.6593	7.29803	-12.8436	2864.79	-296.57	2992.13	-334.091	-23.0513	0	6.65536	8.57919	-71.2858	-19729.3	-143960	-6073.22	-2933.48	476.764	0
613	4	-5.90444e-09	3.03556e-09	9.49159e-09	1.18489e-07	8.99787e-07	-1.38366e-07	300	610	0	5.91846e-11	2.18585e-11	-4.44508e-11	-1.10514e-09	-4.28866e-09	-2.80377e-09	300	200	0	10.6766	7.31346	-12.6409	2841.21	-313.708	3002.65	-335.817	-24.7634	0	6.83915	8.75204	-70.7061	-19671.5	-143865	-6113.51	-2948.69	478.215	0
613	5	-4.1877e-09	2.20218e-09	6.73157e-09	7.86591e-08	6.22546e-07	-9.82379e-08	300	610	0	2.15464e-11	1.07515e-11	2.0132e-12	-5.72805e-10	1.43839e-10	-1.4421e-09	300	200	0	10.7087	7.33819	-12.4139	2829.41	-330.853	3010.53	-337.652	-27.9236	0	7.02299	8.92391	-70.0246	-19642.1	-143758	-6160.58	-2966.97	480.502	0
613	6	-2.70138e-09	1.46047e-09	4.34211e-09	4.63808e-08	3.88923e-07	-6.34537e-08	300	610	0	-2.66264e-12	3.08366e-12	2.84877e-11	-1.98445e-10	2.67516e-09	-4.87275e-10	300	200	0	10.7472	7.36355	-12.2269	2829.3	-347.209	3014.96	-339.397	-31.3996	0	7.19526	9.04051	-69.3674	-19645.4	-143654	-6204.25	-2984.92	483.208	0
613	7	-1.52475e-09	8.59901e-10	2.45061e-09	2.22926e-08	2.08231e-07	-3.58892e-08	300	610	0	-1.62642e-11	-1.69261e-12	4.03129e-11	4.0454e-11	3.8116e-09	1.19801e-10	300	200	0	10.7827	7.3823	-12.1437	2837.23	-360.528	3015.44	-340.689	-33.6376	0	7.36119	9.06851	-68.8374	-19674.8	-143575	-6237.07	-2999.71	485.815	0
613	8	-6.6645e-10	4.12081e-10	1.07091e-09	5.78524e-09	7.95162e-08	-1.57621e-08	300	610	0	-2.21453e-11	-4.23694e-12	4.23054e-11	1.72986e-10	4.01056e-09	4.54556e-10	300	200	0	10.8072	7.3892	-12.1939	2846.69	-368.122	3011.36	-341.189	-33.4518	0	7.52461	9.00768	-68.496	-19715.6	-143539	-6255.99	-3009.58	487.836	0
613	9	-9.3515e-11	1.05476e-10	1.49969e-10	-4.39545e-09	-3.96903e-09	-2.31072e-09	300	610	0	-2.28864e-11	-5.19465e-12	3.84072e-11	2.28561e-10	3.64679e-09	5.9283e-10	300	200	0	10.8137	7.37982	-12.3533	2851.68	-368.877	3002	-340.861	-30.844	0	7.67505	8.88586	-68.3197	-19758.1	-143546	-6259.3	-3015.09	489.201	0
614	0	2.47044e-10	-8.33829e-11	-3.97406e-10	-9.7248e-09	-5.14958e-08	5.69865e-09	300	610	0	-2.05839e-11	-5.12596e-12	3.15868e-11	2.33264e-10	3.00285e-09	6.0165e-10	300	200	0	10.8015	7.35052	-12.5603	2849.67	-363.867	2987.13	-339.97	-26.8801	0	7.79121	8.74445	-68.184	-19804.4	-143575	-6244.96	-3019.7	490.455	0	18.076	15.8052	-80.838	-33214.3	-210241	-16869.8	-2600.77	410.875	0
614	1	4.13395e-10	-1.82026e-10	-6.64739e-10	-1.16295e-08	-7.26817e-08	9.62422e-09	300	610	0	-1.68059e-11	-4.47532e-12	2.38994e-11	2.08157e-10	2.27461e-09	5.3499e-10	300	200	0	10.7775	7.30157	-12.7507	2841.87	-355.484	2967.96	-338.879	-22.8789	0	7.84791	8.61405	-67.9259	-19862.8	-143603	-6214.41	-3028.11	492.419	0
614	2	4.59752e-10	-2.17039e-10	-7.39189e-10	-1.1338e-08	-7.61971e-08	1.07338e-08	300	610	0	-1.26301e-11	-3.56766e-12	1.66302e-11	1.68904e-10	1.58471e-09	4.32879e-10	300	200	0	10.7504	7.24005	-12.8883	2831.89	-345.827	2947.57	-337.833	-19.7256	0	7.82568	8.49568	-67.4415	-19938.3	-143612	-6174.85	-3043.43	495.639	0
614	3	4.31591e-10	-2.11293e-10	-6.93864e-10	-9.81871e-09	-6.91337e-08	1.0092e-08	300	610	0	-8.72334e-12	-2.62045e-12	1.0468e-11	1.26198e-10	9.99114e-10	3.2256e-10	300	200	0	10.726	7.17694	-12.9711	2824.59	-335.883	2929.51	-336.895	-17.7592	0	7.72833	8.37232	-66.7515	-20028.6	-143606	-6135.28	-3065.35	500.048	0
614	4	3.63943e-10	-1.82798e-10	-5.85079e-10	-7.77453e-09	-5.68301e-08	8.51978e-09	300	610	0	-5.43713e-12	-1.76343e-12	5.67697e-12	8.65981e-11	5.43306e-10	2.20675e-10	300	200	0	10.7088	7.12093	-13.0118	2824.79	-326.926	2915.63	-336.125	-17.0949	0	7.58617	8.23365	-66.0004	-20125.2	-143598	-6101.95	-3089.71	504.925	0
614	5	2.81658e-10	-1.44621e-10	-4.52776e-10	-5.67231e-09	-4.29806e-08	6.60006e-09	300	610	0	-2.89947e-12	-1.06043e-12	2.24554e-12	5.35054e-11	2.16463e-10	1.35786e-10	300	200	0	10.7037	7.07626	-13.0208	2835.61	-321.086	2906.11	-335.659	-17.7749	0	7.43101	8.07669	-65.385	-20217.6	-143598	-6078.59	-3110.19	509.209	0
614	6	2.00767e-10	-1.05428e-10	-3.22726e-10	-3.78735e-09	-2.98934e-08	4.70942e-09	300	610	0	-1.09476e-12	-5.29817e-13	4.90216e-15	2.80996e-11	2.73672e-12	7.07899e-11	300	200	0	10.715	7.04539	-13.0121	2857.23	-319.332	2901.01	-335.541	-19.5827	0	7.28237	7.88797	-65.0416	-20301.9	-143605	-6067.45	-3121.9	512.138	0
614	7	1.30322e-10	-7.03247e-11	-2.09477e-10	-2.25204e-09	-1.88049e-08	3.06092e-09	300	610	0	7.33914e-14	-1.61571e-13	-1.28394e-12	1.01423e-11	-1.20472e-10	2.49804e-11	300	200	0	10.7459	7.03041	-13.0116	2887.35	-320.092	2900.89	-335.601	-21.9062	0	7.1647	7.64359	-64.9847	-20379.9	-143611	-6066.97	-3123.92	513.612	0
614	8	7.42824e-11	-4.17575e-11	-1.19389e-10	-1.10082e-09	-1.01875e-08	1.74817e-09	300	610	0	7.36269e-13	6.94158e-14	-1.87188e-12	-1.39153e-12	-1.76948e-10	-4.33621e-12	300	200	0	10.797	7.03166	-13.0505	2922.09	-320.482	2905.95	-335.557	-23.9063	0	7.11012	7.33635	-65.1708	-20449.9	-143601	-6071.64	-3117.45	513.789	0
614	9	3.32058e-11	-2.03541e-11	-5.3359e-11	-3.07673e-10	-4.01831e-09	7.84975e-10	300	610	0	1.02961e-12	1.93946e-13	-1.98674e-12	-7.85699e-12	-1.88322e-10	-2.06748e-11	300	200	0	10.8629	7.0471	-13.143	2956.22	-318.905	2915.32	-335.264	-24.9274	0	7.13641	6.99354	-65.5784	-20503.5	-143568	-6076.22	-3103.26	512.656	0
615	0	5.62984e-12	-5.62155e-12	-9.03307e-12	1.85028e-10	7.74703e-12	1.37598e-10	300	610	0	1.07551e-12	2.42422e-13	-1.81591e-12	-1.06376e-11	-1.72409e-10	-2.76038e-11	300	200	0	10.9302	7.07329	-13.2718	2984.03	-316.064	2926.83	-334.815	-24.8398	0	7.23953	6.66097	-66.1697	-20535.8	-143525	-6077.04	-3083.04	510.35	0	18.6781	13.9624	-81.458	-33897.3	-210378	-15151.2	-2582.65	416.133	0
615	1	-1.08962e-11	3.51921e-12	1.75292e-11	4.46248e-10	2.32161e-09	-2.51018e-10	300	610	0	9.73674e-13	2.4139e-13	-1.50119e-12	-1.0968e-11	-1.42704e-10	-2.82965e-11	300	200	0	10.9842	7.10669	-13.3999	3002.39	-313.893	2937.47	-334.425	-24.06	0	7.39567	6.37691	-66.8445	-20552.2	-143489	-6069.36	-3060.61	507.463	0
615	2	-1.90988e-11	8.35512e-12	3.07112e-11	5.43232e-10	3.37518e-09	-4.44525e-10	300	610	0	7.99037e-13	2.12017e-13	-1.14126e-12	-9.85032e-12	-1.08611e-10	-2.53212e-11	300	200	0	11.0165	7.145	-13.4932	3012.92	-314.785	2944.31	-334.329	-23.2911	0	7.56441	6.16215	-67.508	-20563.5	-143468	-6048.25	-3039.2	504.609	0
615	3	-2.15379e-11	1.01394e-11	3.46287e-11	5.34227e-10	3.57852e-09	-5.02784e-10	300	610	0	6.03363e-13	1.69851e-13	-7.98255e-13	-8.0333e-12	-7.60606e-11	-2.05916e-11	300	200	0	11.0265	7.18703	-13.5353	3020.01	-320.547	2945.95	-334.682	-23.1203	0	7.7145	6.02417	-68.1336	-20576.6	-143454	-6014.07	-3019.48	502.004	0
615	4	-2.03723e-11	9.95639e-12	3.27525e-11	4.65356e-10	3.26878e-09	-4.76335e-10	300	610	0	4.18925e-13	1.25358e-13	-5.0587e-13	-6.03083e-12	-4.82771e-11	-1.54172e-11	300	200	0	11.0188	7.2308	-13.534	3026.93	-330.753	2943.37	-335.439	-23.6546	0	7.849	5.96619	-68.7249	-20591.8	-143438	-5973.59	-3001.14	499.626	0
615	5	-1.72733e-11	8.66412e-12	2.77688e-11	3.70276e-10	2.70098e-09	-4.04338e-10	300	610	0	2.62935e-13	8.483e-14	-2.7745e-13	-4.16049e-12	-2.65471e-11	-1.06041e-11	300	200	0	10.9988	7.27347	-13.5137	3033.98	-343.358	2938.72	-336.408	-24.5107	0	7.98792	5.99515	-69.2703	-20607.1	-143425	-5935.03	-2984.52	497.489	0
615	6	-1.34321e-11	6.88815e-12	2.15927e-11	2.71464e-10	2.05249e-09	-3.14735e-10	300	610	0	1.419e-13	5.14148e-14	-1.13041e-13	-2.58909e-12	-1.08884e-11	-6.57255e-12	300	200	0	10.9687	7.31498	-13.4931	3039.16	-356.703	2933.14	-337.436	-25.2376	0	8.13311	6.11517	-69.7447	-20623.5	-143429	-5904.21	-2970.49	495.7	0
615	7	-9.62217e-12	5.04582e-12	1.54674e-11	1.82286e-10	1.43494e-09	-2.25694e-10	300	610	0	5.53929e-14	2.60727e-14	-5.0361e-15	-1.37693e-12	-5.87169e-13	-3.47098e-12	300	200	0	10.928	7.358	-13.4674	3040	-369.875	2926.41	-338.464	-25.7301	0	8.26006	6.30966	-70.0942	-20641.8	-143463	-5883.85	-2960.72	494.487	0
615	8	-6.28443e-12	3.38497e-12	1.01015e-11	1.0928e-10	9.08793e-10	-1.47591e-10	300	610	0	-9.48738e-16	8.39377e-15	5.76617e-14	-5.15837e-13	5.40552e-12	-1.27389e-12	300	200	0	10.8773	7.40195	-13.4182	3035.56	-381.83	2918.08	-339.456	-26.2276	0	8.33086	6.54551	-70.2168	-20660.3	-143529	-5874.06	-2958.09	494.236	0
615	9	-3.61613e-12	2.0265e-12	5.81202e-12	5.42767e-11	4.97934e-10	-8.50892e-11	300	610	0	-3.32293e-14	-2.77152e-15	8.68352e-14	4.07533e-14	8.20655e-12	1.41201e-13	300	200	0	10.8208	7.44148	-13.3336	3027.13	-390.921	2908.49	-340.319	-27.03	0	8.31248	6.79647	-70.0207	-20678	-143616	-5873.83	-2965.06	495.312	0
616	0	-1.65086e-12	1.00383e-12	2.65284e-12	1.6181e-11	2.02344e-10	-3.90089e-11	300	610	0	-4.78273e-14	-8.86059e-15	9.32556e-14	3.55907e-13	8.83858e-12	9.37977e-13	300	200	0	10.7657	7.47098	-13.2157	3017.48	-395.059	2899.19	-340.893	-28.3257	0	8.20076	7.04912	-69.5135	-20696	-143708	-5882.53	-2981.34	497.726	0	18.6781	13.9624	-81.458	-33897.3	-210378	-15151.2	-2582.65	416.133	0
616	1	-3.24098e-13	2.96163e-13	5.20186e-13	-7.6513e-12	8.26993e-12	-7.86416e-12	300	610	0	-5.05183e-14	-1.13051e-14	8.58286e-14	4.94671e-13	8.14819e-12	1.28425e-12	300	200	0	10.7185	7.4882	-13.0694	3009.66	-392.563	2892.36	-341.037	-30.2824	0	8.02903	7.29155	-68.7982	-20713.1	-143793	-5900.17	-3004.07	501.07	0
616	2	4.77366e-13	-1.4602e-13	-7.68006e-13	-2.04415e-11	-1.04299e-10	1.09802e-11	300	610	0	-4.60424e-14	-1.13627e-14	7.13255e-14	5.15477e-13	6.77978e-12	1.33023e-12	300	200	0	10.682	7.49605	-12.8878	3005.62	-384.146	2889.63	-340.807	-33.2136	0	7.84558	7.51041	-67.9731	-20721.9	-143867	-5926.69	-3030.53	504.855	0
616	3	8.81255e-13	-3.82845e-13	-1.41709e-12	-2.53581e-11	-1.56586e-10	2.05056e-11	300	610	0	-3.79795e-14	-1.00411e-14	5.44832e-14	4.65982e-13	5.18469e-12	1.19807e-12	300	200	0	10.6568	7.50184	-12.65	3005.9	-373.935	2891.19	-340.56	-37.6205	0	7.68728	7.69601	-67.0891	-20716.1	-143928	-5960.82	-3059.33	508.785	0
616	4	1.0084e-12	-4.73363e-13	-1.62133e-12	-2.51616e-11	-1.6798e-10	2.35375e-11	300	610	0	-2.88157e-14	-8.08413e-15	3.83039e-14	3.81967e-13	3.64944e-12	9.79242e-13	300	200	0	10.6431	7.51317	-12.3388	3009.8	-367.659	2895.67	-340.797	-43.9304	0	7.56846	7.83826	-66.2066	-20701.2	-143973	-6000.02	-3088.61	512.676	0
616	5	9.61281e-13	-4.68969e-13	-1.54545e-12	-2.20487e-11	-1.54503e-10	2.24745e-11	300	610	0	-2.01114e-14	-5.99511e-15	2.44348e-14	2.88123e-13	2.33165e-12	7.36677e-13	300	200	0	10.6401	7.53327	-11.9658	3015.39	-370.374	2900.69	-341.953	-52.0008	0	7.47292	7.92238	-65.4319	-20691.4	-143998	-6041.49	-3114.74	516.229	0
616	6	8.19579e-13	-4.1053e-13	-1.31757e-12	-1.76302e-11	-1.28334e-10	1.91837e-11	300	610	0	-1.2709e-14	-4.07927e-15	1.35475e-14	1.99816e-13	1.29599e-12	5.09384e-13	300	200	0	10.6469	7.55885	-11.5756	3020.14	-384.705	2903.91	-344.234	-60.9054	0	7.35861	7.9418	-64.8742	-20693.6	-144000	-6082.44	-3133.67	518.98	0
616	7	6.40393e-13	-3.27985e-13	-1.02946e-12	-1.29878e-11	-9.79871e-11	1.50045e-11	300	610	0	-6.93781e-15	-2.49139e-15	5.67263e-15	1.2522e-13	5.46021e-13	3.1797e-13	300	200	0	10.665	7.58255	-11.2248	3022.18	-408.637	2903.74	-347.405	-69.2412	0	7.18941	7.91191	-64.5728	-20701.9	-143975	-6120.45	-3143.65	520.599	0
616	8	4.61018e-13	-2.41422e-13	-7.41076e-13	-8.77018e-12	-6.88568e-11	1.08128e-11	300	610	0	-2.79248e-15	-1.28141e-15	4.68647e-16	6.74022e-14	4.97264e-14	1.70006e-13	300	200	0	10.6985	7.59765	-10.9583	3020.63	-435.451	2899.38	-350.737	-75.6475	0	6.96794	7.86582	-64.477	-20708.8	-143922	-6153.71	-3146.14	521.181	0
616	9	3.02922e-13	-1.62869e-13	-4.86913e-13	-5.29963e-12	-4.38989e-11	7.11357e-12	300	610	0	-7.61832e-17	-4.32951e-16	-2.57926e-15	2.61235e-14	-2.41547e-13	6.46652e-14	300	200	0	10.7494	7.60102	-10.8019	3015.27	-457.761	2890.95	-353.378	-79.1426	0	6.74266	7.83898	-64.5072	-20710.3	-143838	-6180.86	-3143.79	521.054	0
617	0	1.75908e-13	-9.82863e-14	-2.8273e-13	-2.67238e-12	-2.43154e-11	4.13859e-12	300	610	0	1.49464e-15	1.0649e-16	-4.02415e-15	-7.24273e-16	-3.80217e-13	-3.61042e-15	300	200	0	10.8146	7.59213	-10.7631	3006.06	-471.976	2879.47	-354.851	-79.2921	0	6.5847	7.85457	-64.6246	-20703.1	-143734	-6200.12	-3138.14	520.359	0	18.0619	15.6678	-75.9721	-32811.5	-207019	-16661.3	-2724.94	431.889	0
617	1	8.19091e-14	-4.94364e-14	-1.31626e-13	-8.43228e-13	-1.01569e-11	1.9347e-12	300	610	0	2.21959e-15	4.03946e-16	-4.37511e-15	-1.60741e-14	-4.14614e-13	-4.24351e-14	300	200	0	10.8893	7.57188	-10.8262	2993.97	-478.567	2867.08	-355.204	-76.5471	0	6.54286	7.91775	-64.8207	-20683.5	-143638	-6208.24	-3129.93	519.088	0
617	2	1.80984e-14	-1.5456e-14	-2.90553e-14	3.0898e-13	-8.0543e-13	4.36905e-13	300	610	0	2.37177e-15	5.26808e-16	-4.05527e-15	-2.29831e-14	-3.84958e-13	-5.96981e-14	300	200	0	10.9684	7.54363	-10.9509	2981.66	-478.178	2857.08	-354.666	-72.275	0	6.61607	8.02167	-65.052	-20650.6	-143577	-6203.27	-3121.12	517.448	0
617	3	-2.07474e-14	5.92381e-15	3.33819e-14	9.34606e-13	4.66721e-12	-4.76344e-13	300	610	0	2.17649e-15	5.34639e-16	-3.38789e-15	-2.42152e-14	-3.22011e-13	-6.25059e-14	300	200	0	11.0467	7.51403	-11.0889	2971.79	-469.098	2853.3	-353.304	-67.9981	0	6.77248	8.15621	-65.219	-20607.2	-143575	-6189.76	-3115.43	515.969	0
617	4	-4.06082e-14	1.75099e-14	6.53003e-14	1.18288e-12	7.25727e-12	-9.44626e-13	300	610	0	1.80472e-15	4.75399e-16	-2.60026e-15	-2.20366e-14	-2.47427e-13	-5.6668e-14	300	200	0	11.1183	7.49138	-11.198	2964.82	-449.924	2858.53	-351.179	-64.7632	0	6.97796	8.30535	-65.2152	-20558.2	-143641	-6178.44	-3116.56	515.237	0
617	5	-4.71857e-14	2.20837e-14	7.58664e-14	1.1846e-12	7.88117e-12	-1.10124e-12	300	610	0	1.3758e-15	3.8466e-16	-1.83739e-15	-1.81567e-14	-1.75046e-13	-4.65553e-14	300	200	0	11.1768	7.48213	-11.2421	2959.15	-422.749	2873.26	-348.604	-63.2208	0	7.1968	8.44034	-65.0079	-20511.3	-143770	-6178.91	-3125.58	515.521	0
617	6	-4.53417e-14	2.20805e-14	7.28962e-14	1.04435e-12	7.30025e-12	-1.05999e-12	300	610	0	9.65168e-16	2.86628e-16	-1.17972e-15	-1.37612e-14	-1.1256e-13	-3.51904e-14	300	200	0	11.217	7.48571	-11.199	2952.95	-392.658	2895.33	-346.062	-63.6795	0	7.38814	8.53018	-64.6758	-20472.7	-143947	-6193	-3139.67	516.543	0
617	7	-3.88757e-14	1.94461e-14	6.24974e-14	8.39205e-13	6.09588e-12	-9.09899e-13	300	610	0	6.14e-16	1.96091e-16	-6.60934e-16	-9.59331e-15	-6.32142e-14	-2.44605e-14	300	200	0	11.2362	7.49318	-11.0818	2945.67	-365.804	2920.5	-344.009	-65.8113	0	7.5195	8.56327	-64.3247	-20441.2	-144147	-6215.59	-3154.93	517.781	0
617	8	-3.0523e-14	1.5613e-14	4.90674e-14	6.212e-13	4.67664e-12	-7.1512e-13	300	610	0	3.38891e-16	1.20658e-16	-2.83859e-16	-6.05322e-15	-2.73058e-14	-1.53751e-14	300	200	0	11.2334	7.49358	-10.9406	2939.06	-347.061	2943.65	-342.722	-68.6388	0	7.57685	8.54824	-63.9728	-20411.5	-144343	-6239.51	-3170.32	519.065	0
617	9	-2.20816e-14	1.15477e-14	3.54957e-14	4.21796e-13	3.30308e-12	-5.17871e-13	300	610	0	1.40313e-16	6.29019e-17	-3.32166e-17	-3.29615e-15	-3.40465e-15	-8.31831e-15	300	200	0	11.2081	7.4815	-10.8323	2936.61	-337.554	2960.53	-342.162	-71.0969	0	7.56265	8.49299	-63.5835	-20382	-144504	-6256.93	-3186.67	520.556	0
618	0	-1.45955e-14	7.83354e-15	2.34607e-14	2.56859e-13	2.11954e-12	-3.42719e-13	300	610	0	9.41093e-18	2.21956e-17	1.14851e-16	-1.31798e-15	1.07432e-14	-3.26925e-15	300	200	0	11.1616	7.45851	-10.7878	2941.62	-334.88	2969.07	-342.042	-72.6797	0	7.49752	8.39002	-63.1624	-20353.6	-144599	-6259.66	-3203.31	522.242	0	18.1944	14.9175	-73.5233	-31705.1	-204474	-15985	-2781.07	431.226	0
618	1	-8.55117e-15	4.76415e-15	1.3744e-14	1.31405e-13	1.18635e-12	-2.01155e-13	300	610	0	-6.69732e-17	-3.85483e-18	1.8629e-16	-2.3493e-17	1.75967e-14	2.3489e-17	300	200	0	11.0989	7.42972	-10.8031	2955.45	-335.905	2969.58	-342.094	-73.575	0	7.41717	8.22287	-62.7374	-20321	-144606	-6243.56	-3218.94	523.906	0
618	2	-4.05648e-15	2.43139e-15	6.51876e-15	4.36077e-14	5.08377e-13	-9.57793e-14	300	610	0	-1.02905e-16	-1.8373e-17	2.05153e-16	7.23574e-16	1.94392e-14	1.91385e-15	300	200	0	11.0274	7.40095	-10.857	2976.77	-338.757	2964.08	-342.202	-74.1805	0	7.35434	7.98825	-62.2938	-20273.8	-144530	-6211.37	-3234.14	525.454	0
618	3	-9.88617e-16	8.0028e-16	1.58741e-15	-1.20704e-14	5.79615e-14	-2.37743e-14	300	610	0	-1.11296e-16	-2.45296e-17	1.91539e-16	1.06683e-15	1.81809e-14	2.77254e-15	300	200	0	10.9537	7.37744	-10.9351	3002.3	-342.047	2955.48	-342.28	-74.5557	0	7.325	7.71394	-61.7958	-20204.1	-144398	-6169.87	-3250.7	526.949	0
618	4	8.93121e-16	-2.32939e-16	-1.43714e-15	-4.26435e-14	-2.07916e-13	2.04595e-14	300	610	0	-1.02851e-16	-2.51449e-17	1.60875e-16	1.137e-15	1.52898e-14	2.93569e-15	300	200	0	10.8853	7.36188	-11.038	3027.89	-343.714	2946.58	-342.139	-74.3152	0	7.33321	7.45114	-61.2596	-20113.5	-144243	-6126.96	-3268.62	528.332	0
618	5	1.86855e-15	-7.99218e-16	-3.00477e-15	-5.51374e-14	-3.35993e-13	4.34526e-14	300	610	0	-8.57327e-17	-2.25007e-17	1.24065e-16	1.04178e-15	1.18046e-14	2.67948e-15	300	200	0	10.8315	7.35272	-11.1714	3048.79	-341.9	2939.14	-341.605	-72.9089	0	7.37516	7.24544	-60.7809	-20015.8	-144089	-6090.5	-3284.63	529.311	0
618	6	2.20659e-15	-1.02951e-15	-3.54783e-15	-5.5747e-14	-3.69573e-13	5.14918e-14	300	610	0	-6.56692e-17	-1.82978e-17	8.81091e-17	8.62828e-16	8.39341e-15	2.21272e-15	300	200	0	10.8008	7.34565	-11.3352	3060.82	-336.078	2933.71	-340.649	-70.0286	0	7.42944	7.11753	-60.4776	-19932.2	-143944	-6065.31	-3294.12	529.579	0
618	7	2.13787e-15	-1.03918e-15	-3.43708e-15	-4.94511e-14	-3.44817e-13	4.99748e-14	300	610	0	-4.63043e-17	-1.36998e-17	5.69314e-17	6.57068e-16	5.43143e-15	1.68054e-15	300	200	0	10.7965	7.33698	-11.5175	3062.66	-327.567	2930.21	-339.441	-65.9133	0	7.45708	7.07094	-60.4302	-19876.6	-143803	-6051.16	-3293.65	528.919	0
618	8	1.84347e-15	-9.2084e-16	-2.96361e-15	-3.99354e-14	-2.89473e-13	4.31444e-14	300	610	0	-2.96498e-17	-9.42278e-18	3.22181e-17	4.60428e-16	3.08087e-15	1.1742e-15	300	200	0	10.8167	7.32661	-11.6942	3055.86	-319.712	2928.31	-338.339	-61.3134	0	7.42361	7.10019	-60.6588	-19848.8	-143664	-6044.76	-3282.39	527.22	0
618	9	1.45442e-15	-7.43013e-16	-2.33806e-15	-2.9703e-14	-2.2314e-13	3.40734e-14	300	610	0	-1.65392e-17	-5.84028e-18	1.41679e-17	2.92475e-16	1.3621e-15	7.43082e-16	300	200	0	10.8557	7.31797	-11.836	3042.56	-316.002	2927.51	-337.698	-57.0603	0	7.3232	7.18561	-61.1024	-19842.1	-143543	-6041.14	-3263.22	524.736	0
619	0	1.05733e-15	-5.52186e-16	-1.69964e-15	-2.02786e-14	-1.58398e-13	2.47955e-14	300	610	0	-7.0294e-18	-3.08421e-18	2.10081e-18	1.61039e-16	2.11493e-16	4.06618e-16	300	200	0	10.9052	7.31353	-11.9273	3023.99	-317.183	2926.56	-337.593	-53.5358	0	7.18416	7.30035	-61.645	-19851.9	-143466	-6033.89	-3241.3	522.036	0	18.1944	14.9175	-73.5233	-31705.1	-204474	-15985	-2781.07	431.226	0
619	1	7.0296e-16	-3.76635e-16	-1.12994e-15	-1.24423e-14	-1.0229e-13	1.6505e-14	300	610	0	-7.23645e-19	-1.13189e-18	-5.08767e-18	6.62704e-17	-4.75266e-16	1.64689e-16	300	200	0	10.9568	7.31071	-11.9833	3001.01	-320.834	2923.78	-337.773	-50.4325	0	7.04911	7.42816	-62.1971	-19871.5	-143443	-6017.81	-3220.27	519.492	0
619	2	4.15406e-16	-2.30797e-16	-6.67672e-16	-6.45334e-15	-5.78346e-14	9.77053e-15	300	610	0	2.98814e-18	1.2555e-19	-8.61412e-18	3.88188e-18	-8.13455e-16	5.95635e-18	300	200	0	11.0033	7.30389	-12.0403	2975.69	-323.38	2918.62	-337.858	-47.1443	0	6.94927	7.56243	-62.7264	-19888.8	-143460	-5992.74	-3201.08	517.073	0
619	3	2.00549e-16	-1.19431e-16	-3.22288e-16	-2.2406e-15	-2.53797e-14	4.73365e-15	300	610	0	4.76597e-18	8.33548e-19	-9.61464e-18	-3.24513e-17	-9.10913e-16	-8.60174e-17	300	200	0	11.0389	7.28975	-12.1237	2951.63	-322.226	2912.71	-337.578	-43.4603	0	6.89684	7.69576	-63.2054	-19891.7	-143500	-5963.97	-3184.38	514.716	0
619	4	5.31067e-17	-4.11617e-17	-8.52841e-17	4.48659e-16	-3.69382e-15	1.27331e-15	300	610	0	5.21991e-18	1.14123e-18	-9.04358e-18	-4.94721e-17	-8.58343e-16	-1.28642e-16	300	200	0	11.0591	7.27099	-12.2339	2932.12	-317.33	2908.6	-336.939	-39.6711	0	6.89434	7.8214	-63.5608	-19872.3	-143554	-5938.22	-3172.53	512.651	0
619	5	-3.79972e-17	8.74691e-18	6.11495e-17	1.94136e-15	9.2149e-15	-8.68019e-16	300	610	0	4.85856e-18	1.18207e-18	-7.63703e-18	-5.33599e-17	-7.25782e-16	-1.37812e-16	300	200	0	11.0627	7.25572	-12.3553	2918.97	-311.434	2907.4	-336.206	-36.2519	0	6.94597	7.93357	-63.6995	-19827.8	-143619	-5919.11	-3168.64	511.271	0
619	6	-8.58473e-17	3.63991e-17	1.38051e-16	2.56813e-15	1.55381e-14	-1.99569e-15	300	610	0	4.07154e-18	1.06462e-18	-5.9178e-18	-4.92334e-17	-5.63034e-16	-1.26654e-16	300	200	0	11.0536	7.25258	-12.463	2913.15	-308.586	2907.92	-335.76	-33.7447	0	7.05915	8.02172	-63.5712	-19758.2	-143694	-5907.13	-3174.36	510.805	0
619	7	-1.03124e-16	4.7958e-17	1.65807e-16	2.62231e-15	1.73212e-14	-2.40611e-15	300	610	0	3.13361e-18	8.70163e-19	-4.22378e-18	-4.0991e-17	-4.02334e-16	-1.05138e-16	300	200	0	11.0394	7.26662	-12.5367	2915.5	-313.172	2907.85	-335.98	-32.5568	0	7.23627	8.07597	-63.1886	-19666.9	-143773	-5902.79	-3189.3	511.241	0
619	8	-1.00762e-16	4.88861e-17	1.61996e-16	2.34081e-15	1.62812e-14	-2.35522e-15	300	610	0	2.22075e-18	6.54613e-19	-2.74622e-18	-3.13648e-17	-2.61971e-16	-8.02323e-17	300	200	0	11.0281	7.2986	-12.5793	2926.48	-329.308	2905.53	-337.178	-32.6418	0	7.46568	8.09871	-62.6278	-19561.6	-143856	-5909.47	-3211	512.348	0
619	9	-8.73905e-17	4.35912e-17	1.40492e-16	1.89988e-15	1.37421e-14	-2.04515e-15	300	610	0	1.43112e-18	4.52636e-19	-1.56928e-18	-2.20908e-17	-1.50036e-16	-5.6347e-17	300	200	0	11.0238	7.34532	-12.6125	2945.3	-358.453	2900.8	-339.421	-33.5234	0	7.71897	8.10356	-62.0699	-19454.6	-143943	-5932.53	-3233.04	513.43	0
620	0	-6.92835e-17	3.53498e-17	1.11377e-16	1.41986e-15	1.06439e-14	-1.62305e-15	300	610	0	8.06501e-19	2.82544e-19	-7.05496e-19	-1.41249e-17	-6.77906e-17	-3.58962e-17	300	200	0	11.0256	7.39959	-12.6554	2969.7	-398.261	2894.59	-342.47	-34.6585	0	7.95667	8.10358	-61.7898	-19363.3	-144034	-5974.89	-3245.03	513.373	0	18.9812	15.4081	-77.2134	-32063.3	-207835	-16659.1	-2691.69	415.256	0
620	1	-5.06125e-17	2.63967e-17	8.13591e-17	9.74582e-16	7.59354e-15	-1.18685e-15	300	610	0	3.5122e-19	1.51063e-19	-1.2475e-19	-7.86086e-18	-1.24211e-17	-1.98583e-17	300	200	0	11.0325	7.45195	-12.7076	2996.79	-445.212	2887.95	-346.035	-35.8263	0	8.14285	8.10089	-62.0092	-19310.9	-144128	-6034.7	-3238.3	511.42	0
620	2	-3.38434e-17	1.8102e-17	5.44e-17	6.02376e-16	4.93439e-15	-7.94554e-16	300	610	0	4.75806e-20	5.74571e-20	2.24024e-19	-3.32213e-18	2.08945e-17	-8.2696e-18	300	200	0	11.0438	7.49452	-12.7461	3023.63	-496.059	2881.49	-349.919	-37.2208	0	8.26349	8.085	-62.7602	-19317.3	-144217	-6105.74	-3211.9	507.796	0
620	3	-2.01669e-17	1.11748e-17	3.2414e-17	3.16557e-16	2.81721e-15	-4.74273e-16	300	610	0	-1.3267e-19	-3.21198e-21	3.97842e-19	-3.16495e-19	3.75583e-17	-6.2075e-19	300	200	0	11.0577	7.52375	-12.7445	3046.96	-545.494	2875.28	-353.802	-39.0795	0	8.32855	8.04556	-63.883	-19386.3	-144291	-6178.46	-3172.68	503.465	0
620	4	-9.89923e-18	5.85962e-18	1.59085e-17	1.14484e-16	1.26405e-15	-2.33582e-16	300	610	0	-2.20488e-19	-3.77108e-20	4.50347e-19	1.44933e-18	4.26612e-17	3.85098e-18	300	200	0	11.0714	7.54058	-12.6952	3062.91	-585.757	2869.24	-357.14	-41.2648	0	8.351	7.98733	-65.1017	-19502.4	-144349	-6242.67	-3131.29	499.569	0
620	5	-2.81557e-18	2.10505e-18	4.52201e-18	-1.53477e-17	2.20351e-16	-6.73471e-17	300	610	0	-2.44691e-19	-5.30499e-20	4.26842e-19	2.2918e-18	4.05089e-17	5.96287e-18	300	200	0	11.0836	7.54822	-12.6056	3067.74	-610.589	2863.91	-359.438	-43.3625	0	8.3322	7.92432	-66.1229	-19636.5	-144396	-6291.52	-3097.75	496.97	0
620	6	1.59287e-18	-3.04618e-19	-2.56382e-18	-8.81648e-17	-4.05995e-16	3.62591e-17	300	610	0	-2.29433e-19	-5.55442e-20	3.62437e-19	2.50294e-18	3.44417e-17	6.46618e-18	300	200	0	11.0932	7.54796	-12.4779	3059.36	-617.955	2860.83	-360.524	-45.1822	0	8.27206	7.8662	-66.7707	-19755.1	-144438	-6324.14	-3077.19	495.864	0
620	7	3.9376e-18	-1.65374e-18	-6.33216e-18	-1.1952e-16	-7.17709e-16	9.15046e-17	300	610	0	-1.93307e-19	-5.03561e-20	2.82196e-19	2.32592e-18	2.68471e-17	5.98463e-18	300	200	0	11.099	7.53755	-12.302	3038.7	-609.208	2862.01	-360.521	-47.0097	0	8.177	7.82075	-67.0772	-19833.1	-144477	-6343.48	-3067.89	495.675	0
620	8	4.81625e-18	-2.23226e-18	-7.74382e-18	-1.23297e-16	-8.11361e-16	1.12358e-16	300	610	0	-1.49489e-19	-4.13694e-20	2.02417e-19	1.94683e-18	1.92797e-17	4.99424e-18	300	200	0	11.1004	7.51638	-12.0709	3009.78	-587.518	2868.59	-359.672	-49.3429	0	8.055	7.79685	-67.2363	-19861.3	-144508	-6351.55	-3063.25	495.396	0
620	9	4.74721e-18	-2.29873e-18	-7.6322e-18	-1.10769e-16	-7.68471e-16	1.10952e-16	300	610	0	-1.06473e-19	-3.12703e-20	1.32414e-19	1.49677e-18	1.26302e-17	3.82938e-18	300	200	0	11.0992	7.49009	-11.7964	2977.91	-556.455	2880.08	-358.172	-52.4433	0	7.91486	7.79252	-67.4469	-19843.4	-144529	-6348.41	-3056.85	494.208	0
621	0	4.14153e-18	-2.06289e-18	-6.65807e-18	-9.03597e-17	-6.5219e-16	9.69158e-17	300	610	0	-6.90463e-20	-2.17356e-20	7.6379e-20	1.05955e-18	7.3012e-18	2.70308e-18	300	200	0	11.0971	7.46713	-11.5131	2947.53	-518.766	2894.66	-356.059	-56.0149	0	7.76603	7.79178	-67.7775	-19789.3	-144535	-6333.76	-3046.5	491.974	0	18.9812	15.4081	-77.2134	-32063.3	-207835	-16659.1	-2691.69	415.256	0
621	1	3.29952e-18	-1.68134e-18	-5.30418e-18	-6.78521e-17	-5.07577e-16	7.72906e-17	300	610	0	-3.92959e-20	-1.36621e-20	3.50552e-20	6.81843e-19	3.36681e-18	1.73324e-18	300	200	0	11.0908	7.45364	-11.2744	2921.84	-476.097	2910.06	-353.228	-59.1568	0	7.6209	7.77961	-68.2009	-19713.7	-144523	-6306.5	-3033.08	489.054	0
621	2	2.42202e-18	-1.26151e-18	-3.89337e-18	-4.68216e-17	-3.63916e-16	5.6792e-17	300	610	0	-1.75058e-20	-7.39144e-21	7.11662e-21	3.83389e-19	7.03323e-19	9.68983e-19	300	200	0	11.075	7.45296	-11.1372	2903.5	-430.236	2923.86	-349.631	-60.7026	0	7.50367	7.74696	-68.7339	-19636.6	-144489	-6264.89	-3016.15	485.69	0
621	3	1.62873e-18	-8.69724e-19	-2.61804e-18	-2.91478e-17	-2.3793e-16	3.82354e-17	300	610	0	-2.89048e-21	-2.90485e-21	-9.79521e-21	1.66083e-19	-9.11907e-19	4.14045e-19	300	200	0	11.0491	7.46712	-11.1399	2894.17	-385.381	2933.87	-345.595	-59.8018	0	7.44271	7.68349	-69.4534	-19580.6	-144432	-6210.31	-2993.55	481.925	0
621	4	9.78445e-19	-5.40774e-19	-1.57265e-18	-1.55111e-17	-1.37127e-16	2.30076e-17	300	610	0	5.85726e-21	2.10508e-23	-1.83508e-20	2.13412e-20	-1.73186e-18	4.56185e-20	300	200	0	11.0155	7.4966	-11.2866	2893.15	-348.634	2938.76	-341.889	-56.3342	0	7.44955	7.58099	-70.393	-19566.3	-144353	-6150.01	-2964.68	477.959	0
621	5	4.87907e-19	-2.8717e-19	-7.84101e-19	-5.82133e-18	-6.28208e-17	1.15092e-17	300	610	0	1.01884e-20	1.70079e-21	-2.1082e-20	-6.44227e-20	-1.99682e-18	-1.71648e-19	300	200	0	10.9756	7.53751	-11.5433	2897.11	-327.437	2938.45	-339.366	-50.978	0	7.51075	7.44246	-71.487	-19604	-144260	-6094.88	-2931.99	474.232	0
621	6	1.47701e-19	-1.07122e-19	-2.37239e-19	4.43862e-19	-1.26087e-17	3.52607e-18	300	610	0	1.1464e-20	2.46378e-21	-2.01388e-20	-1.06052e-19	-1.91108e-18	-2.76101e-19	300	200	0	10.9323	7.57938	-11.8466	2902.02	-326.687	2933.97	-338.576	-44.9661	0	7.59434	7.28416	-72.5794	-19687.9	-144169	-6055.16	-2900.37	471.261	0
621	7	-6.55106e-20	9.1683e-21	1.05464e-19	3.99312e-18	1.7764e-17	-1.48426e-18	300	610	0	1.08305e-20	2.60872e-21	-1.71955e-20	-1.17343e-19	-1.63394e-18	-3.03238e-19	300	200	0	10.8912	7.60856	-12.1311	2906.06	-347.281	2926.86	-339.627	-39.5549	0	7.66505	7.13382	-73.4468	-19797.3	-144101	-6036.99	-2875.97	469.547	0
621	8	-1.80286e-19	7.49365e-20	2.89928e-19	5.5577e-18	3.3109e-17	-4.18799e-18	300	610	0	9.17505e-21	2.38103e-21	-1.34531e-20	-1.09844e-19	-1.27979e-18	-2.82687e-19	300	200	0	10.8556	7.61583	-12.3536	2910.34	-385.965	2918.58	-342.243	-35.5868	0	7.6974	7.0228	-73.8918	-19901.8	-144065	-6039.89	-2863.67	469.337	0
621	9	-2.24782e-19	1.03816e-19	3.61419e-19	5.79463e-18	3.79841e-17	-5.24319e-18	300	610	0	7.12935e-21	1.96624e-21	-9.69742e-21	-9.24366e-20	-9.23587e-19	-2.37168e-19	300	200	0	10.8255	7.60114	-12.4955	2916.27	-436.475	2910.43	-345.931	-33.3867	0	7.67559	6.97476	-73.8799	-19969.6	-144061	-6057.57	-2863.94	470.298	0
622	0	-2.23566e-19	1.08042e-19	3.59433e-19	5.23999e-18	3.62585e-17	-5.22476e-18	300	610	0	5.10317e-21	1.49333e-21	-6.38193e-21	-7.14074e-20	-6.08674e-19	-1.8272e-19	300	200	0	10.8006	7.57185	-12.5618	2923.48	-491.236	2902.95	-350.106	-32.7283	0	7.59269	6.99973	-73.5485	-19981.2	-144085	-6082.26	-2873.05	471.674	0	18.185	14.8863	-83.6287	-33579.1	-213775	-15907.8	-2556.24	401.526	0
622	1	-1.96211e-19	9.75912e-20	3.15437e-19	4.29636e-18	3.09434e-17	-4.59124e-18	300	610	0	3.32979e-21	1.04339e-21	-3.7148e-21	-5.08031e-20	-3.55044e-19	-1.2963e-19	300	200	0	10.7801	7.53714	-12.581	2930.18	-542.956	2895.62	-354.157	-32.9048	0	7.4584	7.0916	-73.0604	-19942	-144125	-6107.15	-2886.68	472.952	0
622	2	-1.57091e-19	7.99469e-20	2.52534e-19	3.24159e-18	2.41982e-17	-3.67961e-18	300	610	0	1.91318e-21	6.60295e-22	-1.73843e-21	-3.28996e-20	-1.6689e-19	-8.36513e-20	300	200	0	10.7612	7.50319	-12.5859	2934.44	-586.212	2888.03	-357.577	-33.1533	0	7.2991	7.23028	-72.4845	-19875.9	-144164	-6125.09	-2902.89	474.209	0
622	3	-1.15869e-19	6.02707e-20	1.86259e-19	2.24867e-18	1.74351e-17	-2.71676e-18	300	610	0	8.70608e-22	3.61311e-22	-3.94848e-22	-1.86835e-20	-3.88127e-20	-4.72423e-20	300	200	0	10.7416	7.47306	-12.5932	2935.23	-618.127	2881.1	-360.084	-33.0813	0	7.14233	7.38594	-71.8071	-19806.9	-144185	-6128.71	-2921.95	475.835	0
622	4	-7.83542e-20	4.1772e-20	1.25948e-19	1.40969e-18	1.14679e-17	-1.83927e-18	300	610	0	1.67379e-22	1.46333e-22	4.24721e-22	-8.2824e-21	3.94529e-20	-2.06763e-20	300	200	0	10.7212	7.44832	-12.6063	2933.35	-636.937	2876.75	-361.525	-32.689	0	7.00281	7.52406	-71.0031	-19751.8	-144178	-6114.31	-2944.59	478.182	0
622	5	-4.74431e-20	2.61559e-20	7.62555e-20	7.59244e-19	6.66977e-18	-1.11546e-18	300	610	0	-2.56899e-22	5.28435e-24	8.45296e-22	-1.3148e-21	7.9748e-20	-2.93709e-21	300	200	0	10.7015	7.42873	-12.6187	2930.36	-640.915	2876.63	-361.791	-32.224	0	6.88537	7.6196	-70.0956	-19723.7	-144151	-6084.1	-2970.49	481.382	0
622	6	-2.40144e-20	1.4059e-20	3.85932e-20	2.9475e-19	3.11589e-18	-5.66318e-19	300	610	0	-4.70209e-22	-7.64418e-23	9.86325e-22	2.84798e-21	9.34078e-20	7.61229e-21	300	200	0	10.6868	7.41283	-12.6129	2926.85	-629.8	2881.36	-360.933	-32.0525	0	6.79596	7.66471	-69.1747	-19727.7	-144124	-6043.66	-2997.48	485.187	0
622	7	-7.68087e-21	5.42762e-21	1.2338e-20	-7.45273e-21	7.01091e-19	-1.83068e-19	300	610	0	-5.36792e-22	-1.14317e-22	9.49815e-22	4.90183e-21	9.0125e-20	1.27701e-20	300	200	0	10.6866	7.40073	-12.5689	2922.76	-605.586	2890.31	-359.181	-32.54	0	6.74518	7.66026	-68.3585	-19759	-144115	-5998.94	-3022.22	489.05	0
622	8	2.62586e-21	-1.82084e-22	-4.22848e-21	-1.80316e-19	-7.70888e-19	5.91081e-20	300	610	0	-5.11074e-22	-1.22463e-22	8.15582e-22	5.49827e-21	7.74923e-20	1.42131e-20	300	200	0	10.7108	7.39465	-12.4732	2918.68	-570.98	2901.39	-356.777	-33.9956	0	6.74275	7.61345	-67.7418	-19810.2	-144124	-5955.41	-3041.55	492.436	0
622	9	8.23865e-21	-3.38568e-21	-1.32493e-20	-2.58206e-19	-1.5253e-18	1.91301e-19	300	610	0	-4.35355e-22	-1.12547e-22	6.41167e-22	5.18567e-21	6.09901e-20	1.33481e-20	300	200	0	10.7614	7.39613	-12.3214	2915.64	-528.752	2911.48	-353.913	-36.6315	0	6.79011	7.54363	-67.3769	-19876.4	-144138	-5917.05	-3053.28	495.003	0
623	0	1.04835e-20	-4.82394e-21	-1.68561e-20	-2.72204e-19	-1.77719e-18	2.44497e-19	300	610	0	-3.39915e-22	-9.34266e-23	4.64443e-22	4.38767e-21	4.42306e-20	1.12594e-20	300	200	0	10.8302	7.404	-12.1109	2913.18	-482.794	2917.89	-350.864	-40.5409	0	6.8802	7.4848	-67.2503	-19951	-144144	-5884.45	-3057.4	496.667	0	18.5923	14.9155	-77.2743	-32414.3	-208494	-15884.7	-2698.11	419.47	0
623	1	1.05243e-20	-5.07573e-21	-1.69202e-20	-2.47799e-19	-1.71013e-18	2.45932e-19	300	610	0	-2.44515e-22	-7.12947e-23	3.07463e-22	3.40574e-21	2.93213e-20	8.71611e-21	300	200	0	10.9038	7.41537	-11.8419	2908.91	-437.805	2919.98	-347.971	-45.6462	0	7.00999	7.48164	-67.2715	-20022.5	-144136	-5854.23	-3056.6	497.637	0
623	2	9.29294e-21	-4.61534e-21	-1.49398e-20	-2.04223e-19	-1.46768e-18	2.17436e-19	300	610	0	-1.60513e-22	-5.00699e-23	1.80549e-22	2.43513e-21	1.72534e-20	6.21465e-21	300	200	0	10.9693	7.42781	-11.5323	2901.54	-397.286	2919.18	-345.45	-51.6014	0	7.18925	7.56305	-67.3101	-20079	-144114	-5823.07	-3055.04	498.306	0
623	3	7.47705e-21	-3.80038e-21	-1.20199e-20	-1.54821e-19	-1.15331e-18	1.75128e-19	300	610	0	-9.30782e-23	-3.1897e-23	8.60541e-23	1.58675e-21	8.25785e-21	4.03549e-21	300	200	0	11.0178	7.4401	-11.2221	2893.31	-363.315	2917.6	-343.375	-57.8233	0	7.42589	7.70443	-67.2451	-20108.1	-144084	-5793.79	-3056.67	499.028	0
623	4	5.54154e-21	-2.87871e-21	-8.90804e-21	-1.07958e-19	-8.35049e-19	1.29924e-19	300	610	0	-4.32093e-23	-1.76456e-23	2.14642e-23	9.09789e-22	2.10132e-21	2.30144e-21	300	200	0	11.0447	7.45113	-10.9525	2888.64	-338.169	2916.78	-341.876	-63.7431	0	7.70234	7.83193	-67.0119	-20098.4	-144060	-5775	-3063.77	499.923	0
623	5	3.76803e-21	-2.00559e-21	-6.05682e-21	-6.81433e-20	-5.52509e-19	8.84431e-20	300	610	0	-9.38555e-24	-7.34791e-24	-1.82309e-23	4.12101e-22	-1.68892e-21	1.03006e-21	300	200	0	11.0492	7.45941	-10.7453	2892.17	-324.2	2916.91	-341.171	-69.1566	0	7.97251	7.87584	-66.6225	-20047	-144060	-5774.07	-3076.33	500.904	0
623	6	2.29911e-21	-1.26446e-21	-3.69538e-21	-3.71272e-20	-3.24189e-19	5.40492e-20	300	610	0	1.11805e-23	-5.51198e-25	-3.88801e-23	7.68215e-23	-3.66676e-21	1.76273e-22	300	200	0	11.0323	7.46459	-10.6041	2907.26	-321.937	2916.77	-341.36	-74.163	0	8.18384	7.81112	-66.1302	-19965.3	-144095	-5793.19	-3092.96	501.909	0
623	7	1.18043e-21	-6.87599e-22	-1.89708e-21	-1.4868e-20	-1.54265e-19	2.78303e-20	300	610	0	2.16719e-23	3.4223e-24	-4.61169e-23	-1.25107e-22	-4.36675e-21	-3.35632e-22	300	200	0	10.996	7.46776	-10.532	2933.64	-329.861	2914.73	-342.32	-78.5446	0	8.30237	7.65081	-65.596	-19875.7	-144169	-5830.99	-3111.83	503.002	0
623	8	3.96514e-22	-2.73951e-22	-6.36971e-22	-2.97374e-22	-3.81743e-20	9.43766e-21	300	610	0	2.51202e-23	5.29884e-24	-4.47794e-23	-2.2629e-22	-4.24858e-21	-5.89936e-22	300	200	0	10.9442	7.46833	-10.5393	2967.2	-345.795	2910.24	-343.81	-81.5379	0	8.3225	7.43244	-65.0878	-19802.7	-144274	-5885.3	-3130.6	504.246	0
623	9	-1.01476e-22	-3.46149e-24	1.63475e-22	8.11547e-21	3.31233e-20	-2.26242e-21	300	610	0	2.41078e-23	5.74601e-24	-3.86716e-23	-2.57486e-22	-3.67411e-21	-6.65813e-22	300	200	0	10.8843	7.46229	-10.6304	3003.07	-367.202	2904.39	-345.543	-82.4976	0	8.26746	7.21882	-64.6616	-19762.1	-144385	-5953.14	-3146.94	505.623	0
624	0	-3.75698e-22	1.52469e-22	6.04202e-22	1.19849e-20	7.01669e-20	-8.71966e-21	300	610	0	2.06515e-23	5.31804e-24	-3.05493e-23	-2.44723e-22	-2.90577e-21	-6.30058e-22	300	200	0	10.8273	7.44594	-10.7889	3037.79	-391.359	2899.16	-347.274	-81.5653	0	8.18352	7.08032	-64.3444	-19758.7	-144473	-6028.64	-3159.31	507.077	0	18.5923	14.9155	-77.2743	-32414.3	-208494	-15884.7	-2698.11	419.47	0
624	1	-4.88569e-22	2.23944e-22	7.85563e-22	1.27807e-20	8.30995e-20	-1.13927e-20	300	610	0	1.62021e-23	4.43793e-24	-2.22371e-23	-2.08208e-22	-2.11757e-21	-5.34381e-22	300	200	0	10.7827	7.42111	-10.9768	3069.33	-416.546	2895.88	-348.948	-79.6188	0	8.11586	7.05575	-64.1679	-19791	-144513	-6104.14	-3166.11	508.425	0
624	2	-4.95215e-22	2.38339e-22	7.96177e-22	1.17145e-20	8.06276e-20	-1.15712e-20	300	610	0	1.17122e-23	3.4028e-24	-1.48068e-23	-1.6239e-22	-1.41192e-21	-4.1566e-22	300	200	0	10.754	7.39555	-11.1587	3097.04	-441.641	2894.71	-350.578	-77.5445	0	8.07961	7.13382	-64.2155	-19850.5	-144502	-6173.64	-3164.26	509.123	0
624	3	-4.39994e-22	2.18199e-22	7.07356e-22	9.70479e-21	6.95935e-20	-1.02943e-20	300	610	0	7.73435e-24	2.40195e-24	-8.76936e-24	-1.16686e-22	-8.37876e-22	-2.97844e-22	300	200	0	10.74	7.3782	-11.3314	3121.25	-465.026	2895.13	-352.039	-75.4517	0	8.06147	7.27444	-64.594	-19920.9	-144453	-6232.41	-3150.31	508.402	0
624	4	-3.55786e-22	1.80605e-22	5.71953e-22	7.39227e-21	5.49521e-20	-8.33278e-21	300	610	0	4.52515e-24	1.54014e-24	-4.25262e-24	-7.64965e-23	-4.07931e-22	-1.94595e-22	300	200	0	10.7394	7.37322	-11.5197	3141.33	-486.131	2896.3	-353.2	-72.6932	0	8.052	7.43912	-65.3398	-19985.8	-144389	-6275.44	-3123.82	505.875	0
624	5	-2.64952e-22	1.37457e-22	4.25912e-22	5.18133e-21	3.99824e-20	-6.21154e-21	300	610	0	2.14051e-24	8.61017e-25	-1.14869e-24	-4.42692e-23	-1.12098e-22	-1.12032e-22	300	200	0	10.7524	7.37744	-11.7415	3154.31	-506.881	2896.89	-354.17	-68.6459	0	8.06684	7.6008	-66.3642	-20035.9	-144331	-6299.67	-3088.83	501.908	0
624	6	-1.81138e-22	9.62613e-23	2.91166e-22	3.29241e-21	2.66086e-20	-4.25135e-21	300	610	0	5.14252e-25	3.67899e-25	7.72868e-25	-2.0462e-23	7.13566e-23	-5.12045e-23	300	200	0	10.7797	7.38356	-11.9877	3156.87	-529.795	2895.48	-355.195	-63.3434	0	8.1324	7.74505	-67.4828	-20069.5	-144283	-6306.19	-3052.08	497.401	0
624	7	-1.11353e-22	6.10988e-23	1.7898e-22	1.81383e-21	1.5747e-20	-2.61748e-21	300	610	0	-4.82079e-25	4.05176e-26	1.78552e-24	-4.3345e-24	1.68326e-22	-1.0127e-23	300	200	0	10.8198	7.38617	-12.2316	3148.53	-555.357	2891.72	-356.403	-57.4095	0	8.2543	7.87385	-68.4817	-20085.3	-144240	-6298.61	-3020.26	493.294	0
624	8	-5.79538e-23	3.35976e-23	9.3139e-23	7.47469e-22	7.62458e-21	-1.36601e-21	300	610	0	-9.97444e-25	-1.52542e-25	2.15487e-24	5.45482e-24	2.04011e-22	1.46979e-23	300	200	0	10.8692	7.3849	-12.4444	3131.53	-581.846	2886.87	-357.756	-51.6424	0	8.40556	8.00521	-69.1967	-20080.9	-144193	-6280.29	-2997.82	490.201	0
624	9	-2.03423e-23	1.37801e-23	3.26802e-23	4.52443e-23	2.04557e-21	-4.8361e-22	300	610	0	-1.17483e-24	-2.45354e-25	2.11032e-24	1.04329e-23	2.00204e-22	2.72187e-23	300	200	0	10.927	7.38299	-12.5959	3107.97	-606.68	2883.36	-359.165	-46.7433	0	8.54337	8.16446	-69.5665	-20060.9	-144143	-6252.99	-2986.01	488.37	0
625	0	3.70774e-24	7.43015e-25	-5.97694e-24	-3.63895e-22	-1.40597e-21	8.13832e-23	300	610	0	-1.13675e-24	-2.69465e-25	1.8331e-24	1.20511e-23	1.74146e-22	3.11724e-23	300	200	0	10.9936	7.3832	-12.6576	3078.12	-626.823	2883.78	-360.522	-43.1842	0	8.62759	8.36779	-69.6204	-20039.4	-144093	-6217.23	-2983.7	487.838	0	19.1008	15.7974	-80.3595	-33065.7	-210711	-17054	-2622.11	411.472	0
625	1	1.70933e-23	-6.84124e-24	-2.74903e-23	-5.55745e-22	-3.22281e-21	3.96524e-22	300	610	0	-9.79331e-25	-2.512e-25	1.45516e-24	1.15448e-23	1.38402e-22	2.9729e-23	300	200	0	11.0664	7.38503	-12.6128	3041.51	-638.25	2889.53	-361.603	-41.145	0	8.63157	8.60635	-69.4434	-20029.4	-144042	-6174.92	-2988.24	488.428	0
625	2	2.27514e-23	-1.03862e-23	-3.65819e-23	-5.9979e-22	-3.88317e-21	5.30439e-22	300	610	0	-7.7206e-25	-2.1075e-25	1.06437e-24	9.87719e-24	1.01349e-22	2.53547e-23	300	200	0	11.138	7.38604	-12.4671	2998.88	-636.15	2899.99	-362.026	-40.543	0	8.55194	8.84211	-69.1685	-20032.6	-143981	-6130.11	-2995.6	489.62	0
625	3	2.3292e-23	-1.1186e-23	-3.74477e-23	-5.53604e-22	-3.79987e-21	5.44192e-22	300	610	0	-5.6084e-25	-1.62366e-25	7.12785e-25	7.74081e-24	6.79626e-23	1.98168e-23	300	200	0	11.1991	7.38392	-12.2482	2953.51	-617.006	2912.56	-361.375	-41.1381	0	8.40493	9.02115	-68.9308	-20040.1	-143907	-6086.99	-3001.7	490.728	0
625	4	2.08258e-23	-1.03123e-23	-3.34807e-23	-4.61046e-22	-3.29894e-21	4.87218e-22	300	610	0	-3.72532e-25	-1.15189e-25	4.2566e-25	5.5896e-24	4.0664e-23	1.42701e-23	300	200	0	11.241	7.37642	-11.9978	2911.38	-582.101	2923.6	-359.517	-42.6599	0	8.20851	9.10347	-68.7758	-20037.5	-143825	-6048.23	-3005.21	491.345	0
625	5	1.69249e-23	-8.58041e-24	-2.72082e-23	-3.52861e-22	-2.61761e-21	3.96372e-22	300	610	0	-2.1985e-25	-7.43318e-26	2.09827e-25	3.68634e-24	2.01205e-23	9.37966e-24	300	200	0	11.2589	7.36208	-11.76	2878.91	-538.512	2930.22	-356.792	-44.8049	0	7.97134	9.08591	-68.6519	-20012.3	-143746	-6014.11	-3007.84	491.504	0
625	6	1.26642e-23	-6.56168e-24	-2.03579e-23	-2.4859e-22	-1.91379e-21	2.96882e-22	300	610	0	-1.05853e-25	-4.19785e-26	6.07176e-26	2.15255e-24	5.91012e-24	5.4496e-24	300	200	0	11.2536	7.33955	-11.5735	2859.44	-495.03	2931.64	-353.773	-47.0683	0	7.69949	8.99696	-68.4888	-19963.5	-143671	-5983.37	-3011.73	491.485	0
625	7	8.70464e-24	-4.61869e-24	-1.39921e-23	-1.59002e-22	-1.28096e-21	2.04285e-22	300	610	0	-2.769e-26	-1.8372e-26	-3.22523e-26	1.01406e-24	-2.9648e-24	2.54029e-24	300	200	0	11.23	7.3061	-11.4659	2851.76	-457.905	2928.54	-350.936	-48.7174	0	7.41077	8.87415	-68.2547	-19904	-143598	-5955.53	-3017.86	491.613	0
625	8	5.39026e-24	-2.9509e-24	-8.66391e-24	-8.85353e-23	-7.64392e-22	1.2669e-22	300	610	0	2.05512e-26	-2.609e-27	-8.18602e-26	2.38582e-25	-7.71397e-24	5.64703e-25	300	200	0	11.1924	7.26103	-11.4483	2852.36	-430.624	2921.53	-348.615	-49.1513	0	7.13721	8.74262	-67.9777	-19848.5	-143528	-5931.04	-3025.39	491.985	0
625	9	2.842e-24	-1.64018e-24	-4.56749e-24	-3.74651e-23	-3.76255e-22	6.69722e-23	300	610	0	4.58374e-26	6.76501e-27	-1.00623e-25	-2.35725e-25	-9.52481e-24	-6.38487e-25	300	200	0	11.1425	7.20917	-11.5087	2858.75	-414.794	2911.09	-347.042	-48.3986	0	6.91147	8.60853	-67.7471	-19800.7	-143464	-5910.45	-3031.65	492.274	0
626	0	1.03803e-24	-6.91032e-25	-1.66769e-24	-3.63536e-24	-1.08236e-22	2.46525e-23	300	610	0	5.49107e-26	1.1348e-26	-9.94132e-26	-4.80324e-25	-9.43036e-24	-1.25414e-24	300	200	0	11.0789	7.15763	-11.6134	2870.13	-409.945	2898.08	-346.299	-47.1402	0	6.75179	8.46807	-67.69	-19756.7	-143416	-5894.99	-3032.72	491.871	0	17.8689	15.1073	-82.9953	-33664.3	-212917	-16302.1	-2565.42	405.618	0
626	1	-1.22918e-25	-6.29285e-26	1.98386e-25	1.62485e-23	5.87668e-23	-2.61842e-24	300	610	0	5.35807e-26	1.26301e-26	-8.68654e-26	-5.6369e-25	-8.25172e-24	-1.45858e-24	300	200	0	11.0004	7.11166	-11.7259	2885.44	-413.548	2883.87	-346.268	-46.0736	0	6.65772	8.31336	-67.9419	-19717	-143395	-5887.03	-3024.55	490.204	0
626	2	-7.75754e-25	3.05703e-25	1.24764e-24	2.57435e-23	1.47779e-22	-1.79857e-23	300	610	0	4.64278e-26	1.18614e-26	-6.92945e-26	-5.44416e-25	-6.59025e-24	-1.40223e-24	300	200	0	10.9103	7.07542	-11.8295	2902.68	-421.885	2870.29	-346.664	-45.3765	0	6.61735	8.13088	-68.5846	-19689.4	-143418	-5890.58	-3005.11	487.082	0
626	3	-1.05861e-24	4.81201e-25	1.70215e-24	2.81334e-23	1.81337e-22	-2.46768e-23	300	610	0	3.67799e-26	1.00052e-26	-5.09304e-26	-4.68426e-25	-4.84926e-24	-1.20265e-24	300	200	0	10.8173	7.05343	-11.9225	2919.64	-431.339	2859.38	-347.178	-44.8842	0	6.61893	7.9124	-69.5609	-19681.8	-143498	-5911.68	-2976.91	482.944	0
626	4	-1.09503e-24	5.24732e-25	1.76054e-24	2.61533e-23	1.79012e-22	-2.55818e-23	300	610	0	2.68478e-26	7.74518e-27	-3.42998e-26	-3.68887e-25	-3.27012e-24	-9.44513e-25	300	200	0	10.733	7.04899	-12.0031	2934.06	-438.613	2852.32	-347.542	-44.441	0	6.65175	7.67715	-70.6581	-19695.2	-143632	-5954.69	-2946.78	478.739	0
626	5	-9.85413e-25	4.87199e-25	1.58421e-24	2.18967e-23	1.56332e-22	-2.30521e-23	300	610	0	1.79363e-26	5.52233e-27	-2.06486e-26	-2.67677e-25	-1.97231e-24	-6.83488e-25	300	200	0	10.6654	7.06283	-12.0706	2943.46	-440.162	2849	-347.466	-43.8534	0	6.69794	7.47168	-71.6076	-19727.4	-143800	-6016.59	-2922.16	475.492	0
626	6	-8.04903e-25	4.07533e-25	1.29395e-24	1.68387e-23	1.24654e-22	-1.88493e-23	300	610	0	1.06742e-26	3.5859e-27	-1.0338e-26	-1.77572e-25	-9.90989e-25	-4.51922e-25	300	200	0	10.6171	7.09361	-12.1295	2946.56	-433.215	2848.61	-346.716	-42.9263	0	6.74008	7.33953	-72.2524	-19779.6	-143966	-6087.86	-2906.55	473.756	0
626	7	-6.05154e-25	3.13141e-25	9.72793e-25	1.1923e-23	9.15782e-23	-1.41855e-23	300	610	0	5.22623e-27	2.04502e-27	-3.17734e-27	-1.04595e-25	-3.08624e-25	-2.64903e-25	300	200	0	10.5879	7.13805	-12.1788	2944.87	-417.866	2850.5	-345.311	-41.8029	0	6.785	7.29745	-72.6131	-19856	-144105	-6157.74	-2898.55	473.449	0
626	8	-4.18158e-25	2.21536e-25	6.72163e-25	7.67522e-24	6.1643e-23	-9.81284e-24	300	610	0	1.4708e-27	9.15267e-28	1.3185e-27	-5.01663e-26	1.20499e-25	-1.25793e-25	300	200	0	10.5781	7.19159	-12.2124	2941.92	-397.512	2854.45	-343.55	-40.8964	0	6.8696	7.34081	-72.7785	-19957.9	-144203	-6216.85	-2895.4	474.228	0
626	9	-2.6079e-25	1.42455e-25	4.19176e-25	4.31786e-24	3.70824e-23	-6.12882e-24	300	610	0	-8.6374e-28	1.56593e-28	3.74619e-27	-1.28915e-26	3.52857e-25	-3.08135e-26	300	200	0	10.589	7.24954	-12.2302	2940.22	-377.948	2860.14	-341.903	-40.4076	0	7.02891	7.45826	-72.7851	-20077.4	-144265	-6258.8	-2896.07	475.846	0
627	0	-1.39218e-25	8.00028e-26	2.23745e-25	1.87274e-24	1.85401e-23	-3.27998e-24	300	610	0	-2.10301e-27	-2.98277e-28	4.69535e-27	1.00767e-26	4.44382e-25	2.74687e-26	300	200	0	10.6196	7.30606	-12.2366	2939.38	-365.799	2866.67	-340.894	-40.2123	0	7.25797	7.63559	-72.6052	-20198.2	-144298	-6282.87	-2901.43	478.192	0	17.8689	15.1073	-82.9953	-33664.3	-212917	-16302.1	-2565.42	405.618	0
627	1	-5.27218e-26	3.45576e-26	8.47054e-26	2.43644e-25	5.66869e-24	-1.25098e-24	300	610	0	-2.5648e-27	-5.24243e-28	4.68127e-27	2.20809e-26	4.44023e-25	5.77031e-26	300	200	0	10.6635	7.35382	-12.2279	2937.33	-365.226	2872.86	-340.868	-40.2166	0	7.51009	7.8532	-72.217	-20301.1	-144299	-6294.3	-2912.13	481.112	0
627	2	3.29503e-27	4.30866e-27	-5.33452e-27	-7.22058e-25	-2.40757e-24	6.47437e-26	300	610	0	-2.52452e-27	-5.9166e-28	4.11505e-27	2.63501e-26	3.90878e-25	6.82068e-26	300	200	0	10.712	7.38703	-12.1922	2933.09	-375.208	2878	-341.774	-40.571	0	7.73194	8.08385	-71.6753	-20369.4	-144258	-6302.29	-2926.66	484.19	0
627	3	3.51091e-26	-1.35967e-26	-5.64671e-26	-1.1912e-24	-6.76399e-24	8.13502e-25	300	610	0	-2.20037e-27	-5.5988e-28	3.29888e-27	2.56631e-26	3.1372e-25	6.61139e-26	300	200	0	10.7571	7.40276	-12.13	2927.22	-391.192	2882.13	-343.25	-41.3216	0	7.90012	8.295	-71.109	-20390.6	-144171	-6317.54	-2941.46	486.751	0
627	4	4.92148e-26	-2.22703e-26	-7.91335e-26	-1.31891e-24	-8.46228e-24	1.14701e-24	300	610	0	-1.75166e-27	-4.74857e-28	2.43632e-27	2.22085e-26	2.31954e-25	5.70282e-26	300	200	0	10.7937	7.39915	-12.065	2920.47	-408.995	2885.19	-344.899	-42.0618	0	8.02329	8.46022	-70.655	-20360	-144050	-6347.57	-2952.77	488.161	0
627	5	5.14572e-26	-2.46021e-26	-8.27309e-26	-1.2351e-24	-8.42979e-24	1.20201e-24	300	610	0	-1.28483e-27	-3.69358e-28	1.64991e-27	1.75744e-26	1.57288e-25	4.50052e-26	300	200	0	10.8216	7.37637	-12.0242	2913.41	-426.229	2886.69	-346.448	-42.2951	0	8.11541	8.57164	-70.3987	-20287	-143920	-6391.23	-2958.36	488.173	0
627	6	4.66115e-26	-2.30095e-26	-7.49356e-26	-1.03965e-24	-7.40607e-24	1.09032e-24	300	610	0	-8.63248e-28	-2.64664e-28	1.00106e-27	1.28147e-26	9.56062e-26	3.27268e-26	300	200	0	10.8437	7.3397	-12.0135	2906.79	-441.135	2886.18	-347.72	-41.9603	0	8.18229	8.63764	-70.3517	-20192.7	-143811	-6438.16	-2958.17	487.025	0
627	7	3.82682e-26	-1.93506e-26	-6.15195e-26	-8.03324e-25	-5.93449e-24	8.96115e-25	300	610	0	-5.17935e-28	-1.72916e-28	5.08648e-28	8.5503e-27	4.87435e-26	2.17654e-26	300	200	0	10.8627	7.29853	-12.0176	2900.92	-451.841	2883.86	-348.598	-41.3886	0	8.23039	8.66789	-70.4713	-20097.7	-143754	-6475.32	-2953.89	485.189	0
627	8	2.89087e-26	-1.49398e-26	-4.64712e-26	-5.71671e-25	-4.38086e-24	6.77615e-25	300	610	0	-2.57646e-28	-9.95491e-29	1.64892e-28	5.07906e-27	1.59882e-26	1.28682e-26	300	200	0	10.8796	7.26112	-12.018	2894.81	-456.811	2880.73	-349.011	-40.8732	0	8.27015	8.66993	-70.6866	-20012.5	-143777	-6494.26	-2948	483.116	0
627	9	2.00808e-26	-1.06226e-26	-3.22786e-26	-3.70324e-25	-2.96529e-24	4.712e-25	300	610	0	-7.72743e-29	-4.5498e-29	-5.24102e-29	2.47772e-27	-4.75066e-27	6.21851e-27	300	200	0	10.8932	7.23122	-12.0133	2886.86	-455.378	2878.1	-348.906	-40.3063	0	8.30813	8.66045	-70.8992	-19938.4	-143879	-6492.04	-2943.35	481.221	0
628	0	1.26111e-26	-6.87395e-27	-2.02702e-26	-2.10407e-25	-1.79787e-24	2.96342e-25	300	610	0	3.56435e-29	-8.99682e-30	-1.711e-28	6.86662e-28	-1.61081e-26	1.65386e-27	300	200	0	10.9	7.20921	-12.0224	2876.7	-448.11	2877.08	-348.273	-39.2794	0	8.34451	8.66667	-71.0041	-19865.5	-144029	-6466.81	-2942.46	479.78	0	19.1656	15.8657	-81.048	-32850.8	-211085	-17372.8	-2604.44	405.325	0
628	1	6.81277e-27	-3.89911e-27	-1.09492e-26	-9.33765e-26	-9.12303e-25	1.60475e-25	300	610	0	9.63161e-29	1.30623e-29	-2.18941e-28	-4.24977e-28	-2.07176e-26	-1.16777e-27	300	200	0	10.8957	7.19405	-12.0604	2866.39	-436.814	2878.34	-347.219	-37.6688	0	8.37466	8.71013	-70.9373	-19774.1	-144181	-6418.01	-2946.51	478.754	0
628	2	2.66679e-27	-1.72385e-27	-4.28463e-27	-1.49573e-26	-2.94379e-25	6.32248e-26	300	610	0	1.19717e-28	2.41878e-29	-2.20345e-28	-1.01345e-27	-2.08978e-26	-2.65084e-27	300	200	0	10.8774	7.18422	-12.1199	2859.66	-423.902	2882.14	-345.976	-35.9475	0	8.38726	8.78999	-70.6769	-19646.4	-144296	-6351.95	-2955.63	477.975	0
628	3	-3.48811e-29	-2.67651e-28	5.79668e-29	3.19116e-26	9.59904e-26	-2.28834e-28	300	610	0	1.18897e-28	2.77007e-29	-1.94881e-28	-1.23098e-27	-1.85099e-26	-3.18749e-27	300	200	0	10.8454	7.17879	-12.1906	2860.14	-411.529	2888.32	-344.758	-34.6177	0	8.36701	8.88041	-70.2115	-19484.1	-144351	-6281.56	-2969.94	477.506	0
628	4	-1.58405e-27	6.01513e-28	2.54779e-27	5.50512e-26	3.08981e-25	-3.66865e-26	300	610	0	1.04251e-28	2.64178e-29	-1.57006e-28	-1.2093e-27	-1.49302e-26	-3.116e-27	300	200	0	10.8059	7.17822	-12.2849	2869.51	-400.886	2896.16	-343.632	-33.5808	0	8.3053	8.94608	-69.5513	-19312.8	-144344	-6219.05	-2989.35	477.676	0
628	5	-2.28589e-27	1.02954e-27	3.67549e-27	6.17869e-26	3.94588e-25	-5.32767e-26	300	610	0	8.34003e-29	2.25305e-29	-1.16512e-28	-1.05268e-27	-1.10921e-26	-2.70339e-27	300	200	0	10.7685	7.18426	-12.4186	2886.38	-392.58	2904.41	-342.612	-32.4242	0	8.21121	8.96129	-68.7594	-19167.9	-144285	-6172.27	-3012.4	478.767	0
628	6	-2.4169e-27	1.1529e-27	3.88555e-27	5.82857e-26	3.96742e-25	-5.64668e-26	300	610	0	6.14686e-29	1.76093e-29	-7.93384e-29	-8.37154e-28	-7.56299e-27	-2.14384e-27	300	200	0	10.7426	7.19871	-12.5782	2906.8	-387.767	2911.6	-341.829	-31.0991	0	8.11996	8.91355	-67.9316	-19076.1	-144194	-6146.81	-3036.64	480.814	0
628	7	-2.20409e-27	1.0864e-27	3.54293e-27	4.93137e-26	3.5065e-25	-5.15724e-26	300	610	0	4.15301e-29	1.26804e-29	-4.85071e-29	-6.1346e-28	-4.63234e-27	-1.5665e-27	300	200	0	10.7353	7.2213	-12.7197	2926.77	-388.041	2916.68	-341.507	-30.0968	0	8.08831	8.79634	-67.1396	-19049.5	-144092	-6145.59	-3060.15	483.731	0
628	8	-1.81902e-27	9.18675e-28	2.92335e-27	3.82635e-26	2.82306e-25	-4.26133e-26	300	610	0	2.51147e-29	8.33465e-30	-2.49979e-29	-4.11739e-28	-2.39516e-27	-1.04778e-27	300	200	0	10.7513	7.25086	-12.7904	2944.42	-393.785	2919.95	-341.787	-30.2053	0	8.16564	8.60377	-66.3986	-19090.2	-143985	-6165.05	-3082.49	487.509	0
628	9	-1.38083e-27	7.12745e-28	2.21839e-27	2.73343e-26	2.09312e-25	-3.23841e-26	300	610	0	1.2682e-29	4.84231e-30	-8.50125e-30	-2.46698e-28	-8.23393e-28	-6.24589e-28	300	200	0	10.7905	7.28882	-12.7478	2960.25	-402.127	2922.9	-342.545	-32.2169	0	8.36198	8.33563	-65.6754	-19192.9	-143866	-6194.8	-3104.57	492.239	0
629	0	-9.64378e-28	5.09401e-28	1.54837e-27	1.77778e-26	1.42345e-25	-2.2642e-26	300	610	0	4.02144e-30	2.257e-30	1.99699e-30	-1.22405e-28	1.78477e-28	-3.06779e-28	300	200	0	10.8456	7.33839	-12.5759	2975.47	-407.023	2927	-343.365	-36.601	0	8.64327	8.00696	-64.947	-19345.2	-143725	-6222.4	-3126.95	497.861	0	19.1656	15.8657	-81.048	-32850.8	-211085	-17372.8	-2604.44	405.325	0
629	1	-6.10113e-28	3.31778e-28	9.78374e-28	1.01529e-26	8.6835e-26	-1.43373e-26	300	610	0	-1.43762e-30	5.01385e-31	7.79537e-30	-3.633e-29	7.33358e-28	-8.74496e-29	300	200	0	10.9033	7.40009	-12.2991	2990.48	-403.231	2932.46	-343.786	-43.1471	0	8.94869	7.64673	-64.2554	-19525.8	-143553	-6239.05	-3148.1	503.878	0
629	2	-3.33865e-28	1.90099e-28	5.3394e-28	4.55502e-27	4.45499e-26	-7.8428e-27	300	610	0	-4.4049e-30	-5.67895e-31	1.02012e-29	1.75584e-29	9.65274e-28	4.9103e-29	300	200	0	10.9515	7.4695	-11.9803	3004.8	-389.89	2938.21	-343.544	-50.8124	0	9.21181	7.28882	-63.6791	-19708.1	-143365	-6242.38	-3165.37	509.49	0
629	3	-1.35418e-28	8.59392e-29	2.14875e-28	8.03709e-28	1.49477e-26	-3.15438e-27	300	610	0	-5.58535e-30	-1.1151e-30	1.03708e-29	4.65866e-29	9.84109e-28	1.21766e-28	300	200	0	10.9844	7.53785	-11.6973	3017.56	-369.532	2942.36	-342.591	-57.9706	0	9.38009	6.96742	-63.2667	-19868.2	-143195	-6235.12	-3177.35	514.039	0
629	4	-5.33845e-30	1.57114e-29	6.23729e-30	-1.41707e-27	-3.77185e-27	-5.18038e-29	300	610	0	-5.59711e-30	-1.29689e-30	9.23629e-30	5.79547e-29	8.7852e-28	1.49003e-28	300	200	0	11.0009	7.59549	-11.5069	3027.54	-346.003	2942.69	-341.069	-63.1051	0	9.42914	6.71134	-63.0002	-19989.8	-143075	-6221.23	-3185.03	517.297	0
629	5	6.99968e-29	-2.67167e-29	-1.13596e-28	-2.46211e-27	-1.3913e-26	1.78279e-27	300	610	0	-4.93467e-30	-1.24688e-30	7.48917e-30	5.79289e-29	7.14366e-28	1.46828e-28	300	200	0	11.0025	7.6369	-11.4198	3033.92	-324.006	2937.84	-339.372	-65.672	0	9.36179	6.53221	-62.8159	-20067.7	-143022	-6201.55	-3190.84	519.469	0
629	6	1.05022e-28	-4.82093e-29	-1.67498e-28	-2.66569e-27	-1.7793e-26	2.68422e-27	300	610	0	-3.96249e-30	-1.06949e-30	5.60033e-30	5.14837e-29	5.36516e-28	1.27936e-28	300	200	0	10.9914	7.66157	-11.4097	3037.08	-307.611	2928.63	-337.961	-66.1845	0	9.19742	6.41978	-62.677	-20111.9	-143030	-6172.83	-3196.02	520.881	0
629	7	1.12938e-28	-5.52287e-29	-1.76347e-28	-2.31163e-27	-1.74622e-26	2.95477e-27	300	610	0	-2.92686e-30	-8.39896e-31	3.85721e-30	4.22409e-29	3.72344e-28	1.01597e-28	300	200	0	10.9688	7.67043	-11.4481	3037.39	-297.861	2917.68	-337.018	-65.3172	0	8.96912	6.35544	-62.6157	-20144	-143090	-6132.26	-3199.21	521.709	0
629	8	1.04686e-28	-5.32244e-29	-1.57441e-28	-1.62474e-27	-1.45835e-26	2.83816e-27	300	610	0	-1.97686e-30	-6.07454e-31	2.40701e-30	3.25836e-29	2.3579e-28	7.40119e-29	300	200	0	10.9354	7.6632	-11.5193	3033.83	-293.127	2907.61	-336.447	-63.3688	0	8.72227	6.33624	-62.7042	-20185.4	-143191	-6081.3	-3197.6	521.915	0
629	9	8.86122e-29	-4.63918e-29	-1.24057e-28	-7.76801e-28	-1.04192e-26	2.50982e-27	300	610	0	-1.18819e-30	-4.00807e-31	1.29794e-30	2.38561e-29	1.31248e-28	4.88838e-29	300	200	0	10.8931	7.63875	-11.6104	3025.39	-292.602	2900.08	-336.202	-60.5752	0	8.50263	6.38179	-63.0083	-20243.8	-143324	-6024.22	-3188.69	521.287	0
630	0	7.05737e-29	-3.76704e-29	-8.5761e-29	9.86039e-29	-5.8872e-27	2.07767e-27	300	610	0	-5.85648e-31	-2.3326e-31	5.14469e-31	1.65854e-29	5.68876e-29	2.80561e-29	300	200	0	10.8493	7.59781	-11.7053	3012.59	-298.749	2895.82	-336.523	-57.3689	0	8.34288	6.50565	-63.5473	-20311.1	-143472	-5966.3	-3171.72	519.621	0	19.5551	14.4446	-76.1512	-32474.1	-206397	-15683.8	-2710.36	426.443	0
630	1	5.426e-29	-2.88758e-29	-4.91123e-29	8.86743e-28	-1.65221e-27	1.58884e-27	300	610	0	-1.6238e-31	-1.07722e-31	4.9783e-33	1.06909e-29	7.25889e-30	1.21105e-29	300	200	0	10.8134	7.54433	-11.7892	2996.86	-315.068	2894.71	-337.725	-54.2033	0	8.25413	6.68654	-64.2631	-20374	-143611	-5914.92	-3148.74	517.04	0
630	2	4.15947e-29	-2.08934e-29	-1.85291e-29	1.47153e-27	1.77021e-27	1.03978e-27	300	610	0	1.05176e-31	-2.08162e-32	-2.98275e-31	5.66473e-30	-2.47992e-29	8.74557e-31	300	200	0	10.7894	7.48387	-11.8536	2979.84	-341.903	2896.34	-339.844	-51.3877	0	8.22635	6.88561	-65.0267	-20425.3	-143727	-5878.77	-3124.27	514.106	0
630	3	3.31149e-29	-1.38845e-29	2.85926e-30	1.71746e-27	3.91543e-27	3.88426e-28	300	610	0	2.46519e-31	3.39733e-32	-4.65702e-31	7.2406e-31	-4.68449e-29	-6.18157e-30	300	200	0	10.7726	7.42327	-11.8968	2964.16	-375.07	2900.71	-342.527	-49.1563	0	8.23701	7.08407	-65.7057	-20463.5	-143820	-5861.76	-3102.84	511.442	0
630	4	2.82773e-29	-7.4819e-30	1.24955e-29	1.45686e-27	4.29082e-27	-4.31731e-28	300	610	0	2.90108e-31	6.40753e-32	-5.62018e-31	-5.05502e-30	-6.59467e-29	-9.66117e-30	300	200	0	10.7555	7.37264	-11.9245	2953.64	-407.641	2907.78	-345.185	-47.6954	0	8.26223	7.29044	-66.2652	-20488.1	-143905	-5859.98	-3085.65	509.183	0
630	5	2.56752e-29	-9.67626e-31	7.89655e-30	4.85824e-28	2.32884e-27	-1.49472e-27	300	610	0	2.59516e-31	7.63835e-32	-6.41303e-31	-1.2604e-29	-8.80515e-29	-1.00589e-29	300	200	0	10.7332	7.34479	-11.9465	2951.29	-432.845	2917.11	-347.232	-47.0418	0	8.28998	7.51939	-66.7958	-20501	-143997	-5866.22	-3069.79	506.921	0
630	6	2.3175e-29	6.55991e-30	-1.35533e-29	-1.42676e-27	-2.61525e-27	-2.86091e-27	300	610	0	1.72058e-31	7.64274e-32	-7.43955e-31	-2.27074e-29	-1.17439e-28	-7.66858e-30	300	200	0	10.7056	7.34916	-11.9621	2956.59	-446.355	2928.48	-348.314	-47.1641	0	8.32069	7.76778	-67.3953	-20507.7	-144108	-5874.01	-3052.26	504.29	0
630	7	1.80072e-29	1.60137e-29	-5.44568e-29	-4.5124e-27	-1.12069e-26	-4.54993e-27	300	610	0	3.93397e-32	6.79999e-32	-8.94225e-31	-3.58068e-29	-1.56121e-28	-2.56992e-30	300	200	0	10.6778	7.38603	-11.9501	2966.19	-447.094	2942	-348.414	-48.2158	0	8.34937	8.00537	-68.0336	-20511.3	-144240	-5879.01	-3034.13	501.488	0
630	8	6.86223e-30	2.81207e-29	-1.16841e-28	-8.9528e-27	-2.40018e-26	-6.50673e-27	300	610	0	-1.30731e-31	5.31087e-32	-1.09738e-30	-5.17451e-29	-2.03093e-28	5.31355e-30	300	200	0	10.6608	7.44603	-11.8823	2976.97	-436.575	2957.19	-347.742	-50.5376	0	8.36183	8.19082	-68.582	-20508.1	-144385	-5880.61	-3019.29	499.031	0
630	9	-1.39409e-29	4.31792e-29	-2.01122e-28	-1.48014e-26	-4.12266e-26	-8.56043e-27	300	610	0	-3.30754e-31	3.21606e-32	-1.33594e-30	-6.94449e-29	-2.53385e-28	1.60874e-29	300	200	0	10.666	7.51372	-11.7495	2987.63	-417.237	2972.38	-346.511	-54.2775	0	8.35492	8.29412	-68.9237	-20494.2	-144523	-5880.72	-3010.85	497.345	0
631	0	-4.81332e-29	6.07557e-29	-3.04554e-28	-2.18728e-26	-6.24598e-26	-1.03781e-26	300	610	0	-5.49729e-31	4.32405e-33	-1.56484e-30	-8.65279e-29	-2.96967e-28	2.96901e-29	300	200	0	10.698	7.57204	-11.5781	2998.22	-390.875	2985.01	-344.76	-58.957	0	8.34114	8.30239	-68.9923	-20475.6	-144628	-5880.96	-3010.29	496.781	0	19.3764	15.1085	-79.5229	-33529.6	-209850	-16115.4	-2638.86	421.634	0
631	1	-9.89358e-29	7.93182e-29	-4.19186e-28	-2.96007e-26	-8.62112e-26	-1.14181e-26	300	610	0	-7.68245e-31	-3.19424e-32	-1.70611e-30	-9.89063e-29	-3.17629e-28	4.56275e-29	300	200	0	10.7531	7.60761	-11.4238	3009.24	-359.612	2992.37	-342.479	-63.4175	0	8.32977	8.21693	-68.7744	-20465.5	-144677	-5882.22	-3017.64	497.574	0
631	2	-1.68174e-28	9.58203e-29	-5.29396e-28	-3.68698e-26	-1.09415e-25	-1.08918e-26	300	610	0	-9.53301e-31	-7.8183e-32	-1.64417e-30	-1.00411e-28	-2.92098e-28	6.26423e-29	300	200	0	10.8232	7.61533	-11.3454	3020.54	-329.112	2992.67	-340.008	-66.2345	0	8.31865	8.05279	-68.3147	-20475.1	-144658	-5884.34	-3031.53	499.718	0
631	3	-2.55e-28	1.0528e-28	-6.09253e-28	-4.18387e-26	-1.26881e-25	-7.74757e-27	300	610	0	-1.05332e-30	-1.35029e-31	-1.2238e-30	-8.25632e-29	-1.89823e-28	7.83362e-29	300	200	0	10.8966	7.59843	-11.3761	3030.48	-308.239	2986.15	-338.095	-66.3894	0	8.30417	7.83999	-67.7089	-20515.2	-144578	-5886.86	-3049.28	502.992	0
631	4	-3.5419e-28	1.00434e-28	-6.20115e-28	-4.17828e-26	-1.30785e-25	-6.97058e-28	300	610	0	-9.94212e-31	-2.01047e-31	-2.53513e-31	-3.46392e-29	2.60206e-29	8.87782e-29	300	200	0	10.96	7.56408	-11.5078	3036.51	-303.095	2975.06	-337.338	-63.866	0	8.29416	7.61874	-67.0801	-20592.3	-144450	-5891.66	-3067.39	506.98	0
631	5	-4.54064e-28	7.15917e-29	-5.09128e-28	-3.30053e-26	-1.10333e-25	1.16915e-26	300	610	0	-6.77801e-31	-2.71353e-31	1.48159e-30	5.57532e-29	3.95548e-28	8.81656e-29	300	200	0	11.0038	7.51999	-11.701	3037.17	-312.397	2962.42	-337.698	-59.5645	0	8.31265	7.42381	-66.5375	-20696.7	-144295	-5902.2	-3082.63	511.053	0
631	6	-5.34175e-28	6.87742e-30	-2.09615e-28	-1.08843e-26	-5.17993e-26	3.08011e-26	300	610	0	1.54792e-32	-3.36038e-31	4.19325e-30	2.01338e-28	9.56331e-28	6.86375e-29	300	200	0	11.0253	7.47353	-11.9152	3033.24	-329.573	2950.67	-338.66	-54.5681	0	8.38729	7.27152	-66.1562	-20801	-144127	-5919.17	-3092.59	514.423	0
631	7	-5.63096e-28	-1.06912e-28	3.55359e-28	2.98533e-26	6.07996e-26	5.76426e-26	300	610	0	1.2173e-30	-3.78556e-31	8.04449e-30	4.12777e-28	1.7338e-27	2.03872e-29	300	200	0	11.0272	7.43141	-12.1249	3026.51	-348.228	2941.52	-339.72	-49.6119	0	8.52641	7.16563	-65.9757	-20871.9	-143950	-5938.3	-3095.86	516.357	0
631	8	-4.96825e-28	-2.82542e-28	1.26463e-27	9.45194e-26	2.44059e-25	9.23697e-26	300	610	0	3.05265e-30	-3.74324e-31	1.30806e-29	6.94944e-28	2.72705e-27	-6.77342e-29	300	200	0	11.0142	7.39982	-12.3186	3018.01	-365.508	2935.48	-340.671	-44.9954	0	8.70131	7.11197	-65.9798	-20887.5	-143765	-5952.97	-3092.92	516.575	0
631	9	-2.78618e-28	-5.29372e-28	2.58399e-27	1.87392e-25	5.12197e-25	1.33614e-25	300	610	0	5.60861e-30	-2.89982e-31	1.91333e-29	1.04163e-27	3.88967e-27	-2.06886e-28	300	200	0	10.9909	7.38498	-12.4955	3007.9	-382.059	2931.03	-341.576	-40.719	0	8.85002	7.11642	-66.1394	-20847.5	-143582	-5958.18	-3084.89	515.205	0
632	0	1.58678e-28	-8.48895e-28	4.3429e-27	3.10065e-25	8.7235e-25	1.77641e-25	300	610	0	8.88787e-30	-8.39009e-32	2.56984e-29	1.42864e-27	5.1057e-27	-4.05924e-28	300	200	0	10.9609	7.39396	-12.6511	2996.13	-400.528	2925.53	-342.66	-36.828	0	8.90741	7.169	-66.4942	-20766.2	-143420	-5951.2	-3070.88	512.3	0	19.3764	15.1085	-79.5229	-33529.6	-209850	-16115.4	-2638.86	421.634	0
632	1	8.86392e-28	-1.22862e-27	6.5015e-27	4.59128e-25	1.31785e-24	2.17382e-25	300	610	0	1.27455e-29	2.91209e-31	3.17922e-29	1.80555e-27	6.16239e-27	-6.67846e-28	300	200	0	10.9278	7.43216	-12.7679	2983.38	-423.946	2917.05	-344.204	-33.6628	0	8.83769	7.24385	-67.1176	-20662.6	-143294	-5930.11	-3048.97	507.857	0
632	2	1.96834e-27	-1.63431e-27	8.90763e-27	6.23181e-25	1.81942e-24	2.41426e-25	300	610	0	1.68098e-29	8.82624e-31	3.58018e-29	2.08672e-27	6.72271e-27	-9.84839e-28	300	200	0	10.8967	7.49616	-12.8314	2971.82	-454.032	2905.38	-346.384	-31.6044	0	8.64635	7.31795	-68.0153	-20558.7	-143209	-5895.53	-3019.54	502.266	0
632	3	3.44206e-27	-2.00106e-27	1.12453e-26	7.79287e-25	2.31448e-24	2.33183e-25	300	610	0	2.03911e-29	1.72775e-30	3.53536e-29	2.14307e-27	6.30341e-27	-1.3319e-27	300	200	0	10.8756	7.571	-12.8497	2963.5	-490.05	2892.19	-349.137	-30.627	0	8.36921	7.37991	-69.0565	-20478.8	-143159	-5853.5	-2987.07	496.552	0
632	4	5.29155e-27	-2.22402e-27	1.29792e-26	8.892e-25	2.69559e-24	1.70493e-25	300	610	0	2.23906e-29	2.83902e-30	2.72444e-29	1.79668e-27	4.26715e-27	-1.65929e-27	300	200	0	10.8716	7.63693	-12.845	2958.17	-528.623	2880.21	-352.154	-30.2977	0	8.04787	7.42028	-69.9524	-20440	-143139	-5813.49	-2960.23	492.199	0
632	5	7.4111e-27	-2.15065e-27	1.33034e-26	8.95979e-25	2.79945e-24	2.61056e-26	300	610	0	2.12244e-29	4.18289e-30	7.49149e-30	8.21656e-28	-1.59262e-28	-1.88462e-27	300	200	0	10.8849	7.67909	-12.8318	2954.85	-564.276	2871.99	-354.975	-30.2749	0	7.71339	7.42255	-70.3607	-20440.7	-143147	-5784.11	-2948.47	490.513	0
632	6	9.56081e-27	-1.57708e-27	1.11085e-26	7.21973e-25	2.39959e-24	-2.30437e-25	300	610	0	1.47945e-29	5.65272e-30	-2.84176e-29	-1.04455e-27	-7.82497e-27	-1.8857e-27	300	200	0	10.9097	7.69339	-12.8023	2954.34	-591.186	2869.36	-357.178	-30.767	0	7.39183	7.36909	-70.1106	-20462.6	-143182	-5771.67	-2956.23	491.862	0
632	7	1.13172e-26	-2.52464e-28	4.98743e-27	2.69617e-25	1.20651e-24	-6.2885e-25	300	610	0	5.43095e-31	7.03692e-30	-8.49807e-29	-4.0738e-27	-1.95351e-26	-1.49654e-27	300	200	0	10.9391	7.68516	-12.7239	2957.6	-605.601	2873.37	-358.596	-32.4453	0	7.11284	7.25827	-69.345	-20485.2	-143241	-5779.76	-2979.64	495.41	0
632	8	1.20253e-26	2.10375e-27	-6.69304e-27	-5.73066e-25	-1.11877e-24	-1.1914e-24	300	610	0	-2.43566e-29	7.9852e-30	-1.65738e-28	-8.49774e-27	-3.58515e-26	-5.09347e-28	300	200	0	10.9668	7.66337	-12.5608	2962.9	-606.675	2883.88	-359.299	-35.8853	0	6.90329	7.10914	-68.4394	-20493.2	-143323	-5807.14	-3008.16	499.436	0
632	9	1.07632e-26	5.76561e-27	-2.56207e-26	-1.91989e-24	-4.93108e-24	-1.92277e-24	300	610	0	-6.26132e-29	7.97868e-30	-2.71829e-28	-1.44301e-26	-5.67958e-26	1.31327e-27	300	200	0	10.9853	7.63647	-12.3087	2966.92	-595.362	2899.17	-359.369	-41.0429	0	6.78294	6.9509	-67.7672	-20473.6	-143428	-5847.6	-3030.48	502.117	0
633	0	6.33616e-27	1.0939e-26	-5.32284e-26	-3.86428e-24	-1.05392e-23	-2.79612e-24	300	610	0	-1.16168e-28	6.31287e-30	-3.99983e-28	-2.17557e-26	-8.14463e-26	4.21098e-27	300	200	0	10.9872	7.60995	-12.0155	2967.7	-573.541	2916.66	-358.734	-46.9899	0	6.76929	6.82131	-67.5098	-20415.7	-143559	-5893.34	-3040.49	502.41	0	18.369	14.6608	-80.3302	-33293.6	-210233	-15525.4	-2617.12	414.46	0
633	1	-2.67756e-27	1.76686e-26	-9.0208e-26	-6.44478e-24	-1.81078e-23	-3.73529e-24	300	610	0	-1.85226e-28	2.10652e-30	-5.39936e-28	-2.99857e-26	-1.07431e-25	8.37769e-27	300	200	0	10.968	7.58395	-11.7683	2965.89	-543.869	2933.97	-357.215	-52.0236	0	6.87496	6.76155	-67.6385	-20316	-143713	-5938.26	-3038.72	500.362	0
633	2	-1.77997e-26	2.57094e-26	-1.3582e-25	-9.59658e-24	-2.75169e-23	-4.5942e-24	300	610	0	-2.66926e-28	-5.64627e-30	-6.71389e-28	-3.80819e-26	-1.30349e-25	1.38875e-26	300	200	0	10.9279	7.5557	-11.6511	2964.38	-509.126	2948.71	-354.698	-54.4287	0	7.09832	6.78784	-67.9802	-20183.2	-143877	-5979.71	-3030.45	496.898	0
633	3	-4.04103e-26	3.43633e-26	-1.86987e-25	-1.30884e-23	-3.81757e-23	-5.1354e-24	300	610	0	-3.53675e-28	-1.79597e-29	-7.608e-28	-4.42666e-26	-1.43179e-25	2.05908e-26	300	200	0	10.8726	7.52676	-11.7014	2966.9	-471.586	2958.15	-351.302	-53.5504	0	7.41305	6.87329	-68.2906	-20040.7	-144038	-6017.33	-3023.19	493.462	0
633	4	-7.13566e-26	4.22891e-26	-2.37207e-25	-1.64476e-23	-4.87981e-23	-5.0118e-24	300	610	0	-4.31215e-28	-3.56518e-29	-7.58547e-28	-4.58441e-26	-1.35804e-25	2.79799e-26	300	200	0	10.8118	7.50482	-11.8954	2975.33	-433.389	2960.43	-347.433	-50.1242	0	7.75722	6.96703	-68.3525	-19922	-144185	-6049.28	-3023.43	491.459	0
633	5	-1.10384e-25	4.7305e-26	-2.75364e-25	-1.88795e-23	-5.71542e-23	-3.75755e-24	300	610	0	-4.76659e-28	-5.90305e-29	-5.97332e-28	-3.90813e-26	-9.48151e-26	3.50295e-26	300	200	0	10.7547	7.49547	-12.1686	2987.85	-397.201	2955.92	-343.641	-45.5381	0	8.04409	7.03267	-68.0476	-19853	-144305	-6070.8	-3034.65	491.752	0
633	6	-1.55374e-25	4.62196e-26	-2.84628e-25	-1.91943e-23	-5.98361e-23	-7.96867e-25	300	610	0	-4.56856e-28	-8.74515e-29	-1.93068e-28	-1.92149e-26	-3.86329e-27	4.00267e-26	300	200	0	10.708	7.49449	-12.4499	3000.62	-365.956	2946.82	-340.394	-41.0161	0	8.20274	7.0718	-67.3718	-19840.3	-144382	-6077.93	-3057.07	494.489	0
633	7	-2.01404e-25	3.47474e-26	-2.4172e-25	-1.57616e-23	-5.20928e-23	4.51782e-24	300	610	0	-3.27678e-28	-1.18749e-28	5.50095e-28	1.93229e-26	1.55128e-25	4.04183e-26	300	200	0	10.6765	7.49112	-12.6793	3010.42	-341.899	2936.06	-337.965	-37.4282	0	8.20998	7.10949	-66.4248	-19877.5	-144406	-6070.84	-3087.97	499.249	0
633	8	-2.39699e-25	7.58862e-27	-1.16967e-25	-6.52276e-24	-2.78227e-23	1.28247e-23	300	610	0	-3.50519e-29	-1.4856e-28	1.72859e-27	8.23438e-26	3.99491e-25	3.27178e-26	300	200	0	10.6616	7.4785	-12.8082	3014.72	-326.58	2926.25	-336.498	-35.3747	0	8.09105	7.16691	-65.3567	-19955.7	-144377	-6053.44	-3123.06	505.335	0
633	9	-2.566e-25	-4.12216e-26	1.24269e-25	1.08988e-23	2.01593e-23	2.46133e-23	300	610	0	4.81175e-28	-1.69603e-28	3.41987e-27	1.74879e-25	7.41664e-25	1.25401e-26	300	200	0	10.6613	7.45895	-12.8017	3011.04	-322.141	2919.14	-336.164	-35.206	0	7.90357	7.25629	-64.3234	-20062	-144310	-6031.99	-3157.52	511.894	0
634	0	-2.32785e-25	-1.17568e-25	5.18076e-25	3.89396e-23	9.94328e-23	4.00129e-23	300	610	0	1.27926e-27	-1.71033e-28	5.65232e-27	2.99561e-25	1.183e-24	-2.51549e-26	300	200	0	10.6725	7.44121	-12.6504	2998.46	-331.594	2915.49	-337.212	-37.0251	0	7.71425	7.38159	-63.5034	-20176.3	-144221	-6013.29	-3185.08	517.719	0	18.2555	15.5375	-78.1371	-32893.9	-208413	-16493.2	-2667.27	420.976	0
634	1	-1.43093e-25	-2.25977e-25	1.09559e-24	7.96357e-23	2.16693e-22	5.84999e-23	300	610	0	2.40207e-27	-1.38053e-28	8.36306e-27	4.54297e-25	1.7053e-24	-8.55008e-26	300	200	0	10.6944	7.4353	-12.3756	2979	-356.154	2915.36	-339.779	-40.7144	0	7.57428	7.53037	-63.0602	-20273.2	-144121	-6003.15	-3199.45	521.49	0
634	2	4.25792e-26	-3.67669e-25	1.87285e-24	1.33904e-22	3.75705e-22	7.8523e-23	300	610	0	3.85685e-27	-5.20656e-29	1.13436e-26	6.29222e-25	2.2601e-24	-1.72729e-25	300	200	0	10.728	7.44821	-12.0235	2957.15	-392.226	2918.42	-343.622	-45.9475	0	7.50368	7.6788	-63.0293	-20331.3	-144015	-6006.38	-3198.88	522.568	0
634	3	3.56685e-25	-5.3787e-25	2.83636e-24	2.00524e-22	5.74365e-22	9.70658e-23	300	610	0	5.58733e-27	1.08288e-28	1.41753e-26	8.02985e-25	2.75638e-24	-2.88625e-25	300	200	0	10.7738	7.47983	-11.6537	2938.25	-432.526	2923.65	-348.115	-52.1313	0	7.48924	7.80634	-63.31	-20341.1	-143904	-6023.93	-3187	521.294	0
634	4	8.29039e-25	-7.2236e-25	3.92401e-24	2.74813e-22	8.00784e-22	1.09189e-22	300	610	0	7.43851e-27	3.64731e-28	1.61609e-26	9.38696e-25	3.04798e-24	-4.3035e-25	300	200	0	10.8293	7.52119	-11.3263	2925.94	-470.093	2929.47	-352.504	-58.3307	0	7.49766	7.89647	-63.7724	-20308.6	-143787	-6048.62	-3168.69	518.455	0
634	5	1.47868e-24	-8.93448e-25	5.00203e-24	3.47036e-22	1.02854e-21	1.07632e-22	300	610	0	9.11572e-27	7.35125e-28	1.62633e-26	9.80082e-25	2.9231e-24	-5.87609e-25	300	200	0	10.8881	7.55769	-11.0885	2920.34	-500.42	2934.95	-356.13	-63.3678	0	7.49631	7.93497	-64.34	-20251	-143666	-6068.64	-3146.93	514.75	0
634	6	2.30196e-24	-1.00575e-24	5.83976e-24	4.00689e-22	1.21138e-21	8.26051e-23	300	610	0	1.01426e-26	1.2269e-27	1.30689e-26	8.48829e-25	2.09975e-24	-7.39276e-25	300	200	0	10.9435	7.57604	-10.9637	2918.42	-520.782	2940.56	-358.501	-66.1886	0	7.46498	7.92614	-64.9998	-20188	-143554	-6076.88	-3122.54	510.586	0
634	7	3.25652e-24	-9.92509e-25	6.08583e-24	4.10916e-22	1.27819e-21	2.1947e-23	300	610	0	9.82534e-27	1.82783e-27	4.80288e-27	4.44525e-25	2.32295e-25	-8.49767e-25	300	200	0	10.9928	7.56888	-10.949	2915.88	-529.3	2947.46	-359.343	-66.3158	0	7.39816	7.90335	-65.7592	-20133.8	-143468	-6074.18	-3095.73	506.175	0
634	8	4.24148e-24	-7.63671e-25	5.25184e-24	3.43495e-22	1.12934e-21	-8.81053e-23	300	610	0	7.23615e-27	2.49397e-27	-1.05699e-26	-3.50851e-25	-3.06389e-24	-8.65729e-25	300	200	0	11.036	7.53722	-11.0224	2909.41	-525.67	2956.1	-358.691	-63.9552	0	7.30949	7.91201	-66.6071	-20095.8	-143418	-6065.24	-3067.2	501.707	0
634	9	5.07506e-24	-2.073e-25	2.71224e-24	1.55001e-22	6.36273e-22	-2.61247e-22	300	610	0	1.23229e-27	3.13541e-27	-3.51157e-26	-1.66148e-24	-8.16153e-24	-7.13969e-25	300	200	0	11.0721	7.48937	-11.1659	2898.43	-512.505	2965.46	-356.899	-59.5788	0	7.22618	7.98854	-67.5143	-20078.6	-143400	-6055.98	-3037.99	497.397	0
635	0	5.47249e-24	8.0337e-25	-2.26725e-24	-2.04984e-22	-3.53256e-22	-5.08215e-22	300	610	0	-9.46562e-27	3.60088e-27	-7.05258e-26	-3.59648e-24	-1.53353e-23	-3.01963e-25	300	200	0	11.0978	7.43356	-11.3797	2885.78	-494.474	2973.2	-354.452	-53.5893	0	7.16308	8.14986	-68.4196	-20082.5	-143407	-6053.17	-3009.99	493.519	0	18.2555	15.5375	-78.1371	-32893.9	-208413	-16493.2	-2667.27	420.976	0
635	1	5.02894e-24	2.39462e-24	-1.04578e-23	-7.88591e-22	-2.00107e-21	-8.32374e-22	300	610	0	-2.61094e-26	3.66377e-27	-1.17489e-25	-6.21622e-24	-2.46325e-23	4.77246e-25	300	200	0	11.1116	7.37296	-11.6689	2876.14	-475.249	2976.97	-351.728	-46.4786	0	7.10983	8.38167	-69.2039	-20102	-143432	-6061	-2986.59	490.474	0
635	2	3.21464e-24	4.66567e-24	-2.25349e-23	-1.64012e-21	-4.45212e-21	-1.22357e-21	300	610	0	-4.96434e-26	3.0134e-27	-1.74808e-25	-9.48363e-24	-3.5695e-23	1.73354e-24	300	200	0	11.1166	7.31006	-12.0223	2873.31	-455.791	2975.83	-348.912	-38.9986	0	7.05135	8.6306	-69.7084	-20126.9	-143465	-6078.27	-2972.07	488.731	0
635	3	-6.07529e-25	7.64817e-24	-3.88673e-23	-2.78106e-21	-7.79196e-21	-1.65025e-21	300	610	0	-8.02812e-26	1.25736e-27	-2.38253e-25	-1.32e-23	-4.75338e-23	3.55911e-24	300	200	0	11.119	7.25073	-12.4077	2878.4	-435.601	2970.62	-346.107	-31.9857	0	6.98575	8.82687	-69.8154	-20146.1	-143496	-6102.87	-2969.36	488.562	0
635	4	-7.12936e-24	1.12496e-23	-5.92142e-23	-4.18877e-21	-1.19851e-20	-2.05015e-21	300	610	0	-1.16921e-25	-2.05762e-27	-2.99196e-25	-1.69265e-23	-5.82679e-23	5.99625e-24	300	200	0	11.1236	7.2017	-12.7812	2889.81	-414.25	2963.09	-343.411	-26.0991	0	6.9182	8.92887	-69.5405	-20151.7	-143518	-6135.97	-2977.8	489.784	0
635	5	-1.69943e-23	1.51807e-23	-8.23242e-23	-5.76858e-21	-1.67928e-20	-2.32056e-21	300	610	0	-1.56403e-25	-7.3966e-27	-3.43149e-25	-1.98981e-23	-6.48547e-23	8.9917e-24	300	200	0	11.1304	7.16725	-13.0969	2904.42	-391.55	2954.8	-340.896	-21.7637	0	6.85623	8.93289	-69.0352	-20145.2	-143530	-6177.93	-2993.09	491.81	0
635	6	-3.0628e-23	1.887e-23	-1.05448e-22	-7.32008e-21	-2.16725e-20	-2.30967e-21	300	610	0	-1.9264e-25	-1.51488e-26	-3.48438e-25	-2.09402e-23	-6.28624e-23	1.2337e-23	300	200	0	11.1364	7.14844	-13.3083	2919.15	-367.796	2946.87	-338.637	-19.3473	0	6.81018	8.84728	-68.5107	-20136.2	-143541	-6222.7	-3009.16	493.913	0
635	7	-4.79897e-23	2.13738e-23	-1.23799e-22	-8.50066e-21	-2.56656e-20	-1.81179e-21	300	610	0	-2.1572e-25	-2.54906e-26	-2.85384e-25	-1.84105e-23	-4.63617e-23	1.55972e-23	300	200	0	11.1381	7.1444	-13.3725	2932.15	-344.789	2940.15	-336.783	-19.2674	0	6.78638	8.68303	-68.1441	-20134.3	-143559	-6259.48	-3020.7	495.467	0
635	8	-6.82352e-23	2.12963e-23	-1.30046e-22	-8.79126e-21	-2.72884e-20	-5.70134e-22	300	610	0	-2.11129e-25	-3.81921e-26	-1.16536e-25	-1.0193e-23	-8.04855e-24	1.80333e-23	300	200	0	11.133	7.15441	-13.2716	2942.8	-326.038	2935.12	-335.567	-21.7359	0	6.78897	8.46149	-68.0132	-20138.7	-143590	-6279.32	-3025.22	496.1	0
635	9	-8.92979e-23	1.67455e-23	-1.13945e-22	-7.47368e-21	-2.44523e-20	1.70768e-21	300	610	0	-1.59364e-25	-5.23638e-26	2.01302e-25	6.2133e-24	6.02576e-23	1.85308e-23	300	200	0	11.1188	7.17906	-13.0315	2950.65	-314.649	2932.02	-335.145	-26.4236	0	6.83052	8.21723	-68.1079	-20138.4	-143640	-6279.59	-3023	495.684	0
636	0	-1.07415e-22	5.35795e-24	-6.23114e-23	-3.63228e-21	-1.4449e-20	5.3153e-21	300	610	0	-3.62821e-26	-6.61538e-26	7.12369e-25	3.34599e-23	1.66566e-22	1.55535e-23	300	200	0	11.0915	7.21975	-12.7106	2955.26	-311.055	2931.07	-335.472	-32.5041	0	6.93308	7.99188	-68.3474	-20123.9	-143706	-6264.96	-3016.59	494.436	0	18.5625	15.2412	-80.5152	-33310.7	-210454	-16547.6	-2613.84	413.719	0
636	1	-1.16651e-22	-1.55593e-23	4.04147e-23	3.80221e-21	5.94576e-21	1.04878e-20	300	610	0	1.85315e-25	-7.64205e-26	1.45353e-24	7.3911e-23	3.16925e-22	7.14978e-24	300	200	0	11.0462	7.27691	-12.3724	2957.29	-313.244	2931.96	-336.318	-39.0237	0	7.11699	7.81369	-68.5705	-20098	-143784	-6246.3	-3010.88	493.1	0
636	2	-1.08525e-22	-4.87137e-23	2.10703e-22	1.59444e-20	4.0185e-20	1.73093e-20	300	610	0	5.32305e-25	-7.84301e-26	2.44122e-24	1.2894e-22	5.12722e-22	-8.94918e-24	300	200	0	10.9805	7.34681	-12.0648	2958.73	-317.864	2933.89	-337.346	-45.236	0	7.381	7.67713	-68.5987	-20073.1	-143870	-6235.75	-3011.27	492.617	0
636	3	-7.18883e-23	-9.62769e-23	4.6319e-22	3.37567e-20	9.14035e-20	2.55845e-20	300	610	0	1.02544e-24	-6.56617e-26	3.65284e-24	1.97913e-22	7.46946e-22	-3.5094e-23	300	200	0	10.8988	7.42015	-11.8166	2961.27	-321.062	2936.4	-338.17	-50.6012	0	7.69621	7.55418	-68.3404	-20059.8	-143966	-6240.69	-3020.61	493.528	0
636	4	6.74053e-24	-1.59038e-22	8.06285e-22	5.77373e-20	1.61533e-19	3.4672e-20	300	610	0	1.67049e-24	-2.98379e-26	5.00272e-24	2.76836e-22	9.99437e-22	-7.32898e-23	300	200	0	10.8126	7.48564	-11.6499	2964.94	-320.901	2939.28	-338.545	-54.5042	0	8.02504	7.43107	-67.8432	-20061.7	-144071	-6262.29	-3037.58	495.707	0
636	5	1.421e-22	-2.35218e-22	1.23583e-21	8.74735e-20	2.50011e-19	4.3288e-20	300	610	0	2.44601e-24	3.8657e-26	6.31315e-24	3.56698e-22	1.23134e-21	-1.24525e-22	300	200	0	10.7353	7.53531	-11.5835	2968.59	-320.331	2941.7	-338.654	-56.277	0	8.32807	7.32745	-67.2992	-20078.4	-144166	-6297.52	-3056.16	498.345	0
636	6	3.48061e-22	-3.1894e-22	1.72665e-21	1.21054e-19	3.52055e-19	4.92971e-20	300	610	0	3.28764e-24	1.49772e-25	7.28321e-24	4.21635e-22	1.37935e-21	-1.87815e-22	300	200	0	10.6752	7.5663	-11.6168	2970.2	-326.053	2942.77	-339.067	-55.6818	0	8.55276	7.28086	-66.9844	-20109.8	-144227	-6340.38	-3067.14	500.216	0
636	7	6.34109e-22	-3.98419e-22	2.22228e-21	1.54357e-19	4.56534e-19	4.95261e-20	300	610	0	4.06972e-24	3.11976e-25	7.46014e-24	4.47144e-22	1.35074e-21	-2.58948e-22	300	200	0	10.6343	7.5798	-11.7225	2966.91	-342.88	2943.07	-340.25	-53.0964	0	8.64626	7.31848	-67.1119	-20155.3	-144237	-6382.32	-3063.19	500.324	0
636	8	1.00013e-21	-4.54036e-22	2.6235e-21	1.80273e-19	5.43583e-19	3.96543e-20	300	610	0	4.58607e-24	5.29399e-25	6.22089e-24	3.98791e-22	1.02089e-21	-3.28971e-22	300	200	0	10.6113	7.58026	-11.8599	2956.07	-369.681	2944.24	-342.171	-49.2495	0	8.59234	7.43931	-67.693	-20211.6	-144195	-6412.68	-3044.13	498.578	0
636	9	1.42936e-21	-4.56618e-22	2.7773e-21	1.87964e-19	5.82265e-19	1.42616e-20	300	610	0	4.53314e-24	7.97779e-25	2.77549e-24	2.31994e-22	2.35492e-22	-3.82543e-22	300	200	0	10.6058	7.57491	-11.9861	2937.06	-400.973	2946.95	-344.453	-45.0377	0	8.4271	7.61683	-68.5399	-20271.5	-144122	-6420.44	-3016.74	495.762	0
637	0	1.8795e-21	-3.66423e-22	2.46889e-21	1.62365e-19	5.28801e-19	-3.28606e-20	300	610	0	3.50107e-24	1.09913e-24	-3.79257e-24	-1.06218e-22	-1.17937e-21	-3.96394e-22	300	200	0	10.6183	7.57171	-12.0648	2911.95	-431.726	2950.16	-346.784	-41.3587	0	8.21075	7.81859	-69.4263	-20321.9	-144048	-6399	-2988.83	492.712	0	18.5625	15.2412	-80.5152	-33310.7	-210454	-16547.6	-2613.84	413.719	0
637	1	2.27268e-21	-1.33565e-22	1.42052e-21	8.41721e-20	3.26158e-19	-1.08005e-19	300	610	0	9.80004e-25	1.39535e-24	-1.44298e-23	-6.72438e-22	-3.39564e-21	-3.38285e-22	300	200	0	10.6477	7.57588	-12.0815	2884.78	-459.639	2952.35	-349.045	-38.7765	0	7.99055	8.02057	-70.1997	-20347.1	-143998	-6350.68	-2965.26	489.846	0
637	2	2.48525e-21	2.99137e-22	-6.9746e-22	-6.9282e-20	-9.39284e-20	-2.16306e-19	300	610	0	-3.60804e-24	1.62121e-24	-2.99386e-23	-1.51781e-21	-6.54621e-21	-1.67069e-22	300	200	0	10.6892	7.58786	-12.056	2860.74	-483.353	2952.34	-351.092	-37.2874	0	7.79443	8.19898	-70.7426	-20339.4	-143985	-6286.37	-2949.33	487.513	0
637	3	2.33961e-21	9.89695e-22	-4.23658e-21	-3.21814e-19	-8.05098e-19	-3.59816e-19	300	610	0	-1.08397e-23	1.67786e-24	-5.07046e-23	-2.67341e-21	-1.06685e-20	1.65368e-22	300	200	0	10.7351	7.60471	-12.0359	2844.9	-500.883	2949.32	-352.616	-36.3685	0	7.63987	8.31993	-70.9523	-20304.7	-144010	-6219.58	-2943.67	486.173	0
637	4	1.60115e-21	1.98554e-21	-9.51358e-21	-6.94305e-19	-1.87507e-18	-5.34808e-19	300	610	0	-2.11699e-23	1.42846e-24	-7.63079e-23	-4.12894e-21	-1.5626e-20	7.09275e-22	300	200	0	10.7786	7.62215	-12.0665	2839.73	-509.957	2943.31	-353.262	-35.3406	0	7.53702	8.35337	-70.8303	-20254.5	-144062	-6159.81	-2947.9	485.959	0
637	5	-1.52533e-23	3.30585e-21	-1.6719e-20	-1.1982e-18	-3.34722e-18	-7.28265e-19	300	610	0	-3.4747e-23	6.98459e-25	-1.05016e-22	-5.80431e-21	-2.10081e-20	1.5082e-21	300	200	0	10.8159	7.63606	-12.1573	2843.89	-509.39	2935.52	-352.9	-33.924	0	7.49353	8.29768	-70.523	-20197.6	-144115	-6111.23	-2957.52	486.397	0
637	6	-2.82347e-21	4.91673e-21	-2.57842e-20	-1.82614e-18	-5.21361e-18	-9.13725e-19	300	610	0	-5.1156e-23	-7.16044e-25	-1.3317e-22	-7.51463e-21	-2.60128e-20	2.58501e-21	300	200	0	10.8456	7.64462	-12.277	2854.69	-501.083	2927.47	-351.815	-32.5235	0	7.51171	8.18531	-70.2307	-20134.8	-144141	-6075.16	-2966.39	486.695	0
637	7	-7.12224e-21	6.69893e-21	-3.62043e-20	-2.53962e-18	-7.37865e-18	-1.04682e-18	300	610	0	-6.90878e-23	-3.02777e-24	-1.54523e-22	-8.93109e-21	-2.93233e-20	3.92183e-21	300	200	0	10.8672	7.64761	-12.3781	2870.88	-489.5	2920.25	-350.546	-31.9322	0	7.57322	8.05909	-70.0961	-20062.4	-144114	-6051.22	-2969.95	486.214	0
637	8	-1.31221e-20	8.40954e-21	-4.68204e-20	-3.25394e-18	-9.61418e-18	-1.06122e-18	300	610	0	-8.59498e-23	-6.42066e-24	-1.59619e-22	-9.54269e-21	-2.90004e-20	5.43369e-21	300	200	0	10.8795	7.64427	-12.4262	2891.96	-477.588	2914.84	-349.434	-32.7316	0	7.63858	7.94654	-70.1597	-19981	-144017	-6037.99	-2966.7	484.793	0
637	9	-2.08365e-20	9.64093e-21	-5.55757e-20	-3.82158e-18	-1.15087e-17	-8.66222e-19	300	610	0	-9.74545e-23	-1.09904e-23	-1.35383e-22	-8.62762e-21	-2.24251e-20	6.93647e-21	300	200	0	10.8823	7.6344	-12.4147	2916.38	-464.899	2912.03	-348.447	-34.9127	0	7.66907	7.8626	-70.3694	-19896.6	-143848	-6035.27	-2958.19	482.745	0
638	0	-2.99331e-20	9.78345e-21	-5.92791e-20	-4.01641e-18	-1.24174e-17	-3.47435e-19	300	610	0	-9.72556e-23	-1.66594e-23	-6.51557e-23	-5.24698e-21	-6.33866e-21	8.11183e-21	300	200	0	10.8776	7.61954	-12.366	2941.69	-450.545	2911.7	-347.434	-37.8844	0	7.64786	7.81931	-70.6331	-19817.5	-143626	-6044.34	-2947.41	480.569	0	18.2448	15.624	-83.7442	-33760.9	-213041	-16538.9	-2543.95	403.143	0
638	1	-3.95476e-20	8.00258e-21	-5.3428e-20	-3.5224e-18	-1.14228e-17	6.26925e-19	300	610	0	-7.67422e-23	-2.30649e-23	7.04993e-23	1.72094e-21	2.29545e-20	8.474e-21	300	200	0	10.8675	7.60165	-12.3214	2965.66	-435.267	2913.55	-346.326	-40.6911	0	7.58188	7.81714	-70.8993	-19752.9	-143378	-6065.14	-2936.28	478.605	0
638	2	-4.8069e-20	3.2457e-21	-3.21721e-20	-1.93276e-18	-7.32431e-18	2.1916e-18	300	610	0	-2.51501e-23	-2.94228e-23	2.91822e-22	1.34832e-20	6.91435e-20	7.3467e-21	300	200	0	10.8506	7.58304	-12.3214	2986.84	-420.124	2917.88	-345.097	-42.4111	0	7.4848	7.84192	-71.2091	-19712.4	-143133	-6094.29	-2924.04	476.824	0
638	3	-5.29223e-20	-5.70089e-21	1.14692e-20	1.23286e-18	1.32293e-18	4.45855e-18	300	610	0	6.97983e-23	-3.43798e-23	6.1625e-22	3.11451e-20	1.35141e-19	3.86255e-21	300	200	0	10.8223	7.56664	-12.3847	3004.58	-406.161	2925.16	-343.795	-42.604	0	7.36251	7.87927	-71.6657	-19701.5	-142913	-6126.11	-2908.16	474.908	0
638	4	-5.03893e-20	-2.00793e-20	8.49952e-20	6.4831e-18	1.60886e-17	7.47686e-18	300	610	0	2.20466e-22	-3.58721e-23	1.05273e-21	5.54057e-20	2.21905e-19	-2.99831e-21	300	200	0	10.7819	7.5545	-12.5042	3018.78	-395.793	2935.26	-342.653	-41.4214	0	7.21859	7.91905	-72.3204	-19716.8	-142744	-6154.61	-2887.77	472.631	0
638	5	-3.55347e-20	-4.09236e-20	1.95252e-19	1.42703e-17	3.84339e-17	1.11761e-17	300	610	0	4.36802e-22	-3.10291e-23	1.59359e-21	8.61123e-20	3.26797e-19	-1.43095e-20	300	200	0	10.7352	7.5468	-12.6551	3029.85	-392.145	2947.54	-341.987	-39.4177	0	7.07177	7.9502	-73.0857	-19743.9	-142653	-6175.18	-2865.86	470.148	0
638	6	-2.3297e-21	-6.86916e-20	3.46531e-19	2.48554e-17	6.93288e-17	1.52925e-17	300	610	0	7.22493e-22	-1.61714e-23	2.20385e-21	1.21663e-19	4.41467e-19	-3.10155e-20	300	200	0	10.6912	7.54249	-12.8001	3038.43	-396.438	2960.89	-341.971	-37.3749	0	6.96491	7.96956	-73.7982	-19764.5	-142661	-6185.07	-2847.12	467.818	0
638	7	5.59061e-20	-1.02743e-19	5.37789e-19	3.81115e-17	1.08687e-16	1.9281e-17	300	610	0	1.06957e-21	1.30237e-23	2.80824e-21	1.58266e-19	5.49364e-19	-5.36403e-20	300	200	0	10.6594	7.53863	-12.8945	3044.63	-407.167	2973.6	-342.577	-36.1189	0	6.94769	7.9891	-74.3335	-19766.7	-142768	-6182.03	-2834.65	465.919	0
638	8	1.45601e-19	-1.40664e-19	7.5892e-19	5.32646e-17	1.54604e-16	2.22199e-17	300	610	0	1.45144e-21	6.11014e-23	3.27712e-21	1.89111e-19	6.23108e-19	-8.18681e-20	300	200	0	10.6495	7.52931	-12.9036	3047.58	-421.664	2983.55	-343.678	-36.1802	0	7.04049	8.02256	-74.6191	-19751	-142955	-6163.66	-2829.8	464.691	0
638	9	2.71413e-19	-1.77449e-19	9.86155e-19	6.85747e-17	2.02407e-16	2.27238e-17	300	610	0	1.81464e-21	1.32052e-22	3.41308e-21	2.03544e-19	6.22158e-19	-1.13987e-19	300	200	0	10.6676	7.50818	-12.8225	3045.87	-437.437	2989.26	-345.115	-37.5402	0	7.21377	8.07203	-74.6017	-19726.4	-143184	-6129.77	-2833.32	464.423	0
639	0	4.33954e-19	-2.04631e-19	1.17689e-18	8.09834e-17	2.43578e-16	1.88881e-17	300	610	0	2.07005e-21	2.28071e-22	2.94178e-21	1.86438e-19	4.91492e-19	-1.46215e-19	300	200	0	10.7124	7.47298	-12.6709	3038.85	-452.796	2990.5	-346.735	-39.8288	0	7.40849	8.12585	-74.2721	-19705.9	-143419	-6084.83	-2844.99	465.321	0	18.5673	14.9527	-84.6881	-33970.9	-214499	-16155.5	-2532.82	401.13	0
639	1	6.2667e-19	-2.09476e-19	1.26457e-18	8.57722e-17	2.64675e-16	8.29999e-18	300	610	0	2.08502e-21	3.4778e-22	1.51205e-21	1.18026e-19	1.62309e-19	-1.71947e-19	300	200	0	10.7749	7.42744	-12.4691	3027.52	-466.999	2988.15	-348.453	-42.8023	0	7.57711	8.16009	-73.704	-19703.6	-143634	-6035.99	-2862.8	467.335	0
639	2	8.31907e-19	-1.74464e-19	1.15486e-18	7.63152e-17	2.46485e-16	-1.18368e-17	300	610	0	1.6787e-21	4.83871e-22	-1.28821e-21	-2.54364e-20	-4.43889e-19	-1.81046e-19	300	200	0	10.8431	7.37926	-12.2272	3014.39	-479.453	2983.69	-350.212	-46.5312	0	7.69969	8.14836	-73.0291	-19728.9	-143813	-5991.65	-2883.26	470.151	0
639	3	1.01636e-18	-7.73903e-20	7.2455e-19	4.40417e-17	1.63734e-16	-4.44058e-17	300	610	0	6.23891e-22	6.20233e-22	-5.8915e-21	-2.69683e-19	-1.40619e-18	-1.59331e-19	300	200	0	10.906	7.33565	-11.9569	3002.24	-489.439	2978.45	-351.934	-51.0883	0	7.7748	8.07807	-72.4046	-19780.8	-143941	-5963.29	-2902.01	473.198	0
639	4	1.12642e-18	1.07495e-19	-1.74116e-19	-2.12237e-17	-1.41451e-17	-9.1844e-17	300	610	0	-1.34009e-21	7.28789e-22	-1.26762e-20	-6.38573e-19	-2.7883e-18	-8.85209e-20	300	200	0	10.9546	7.299	-11.6908	2993.18	-497.087	2972.95	-353.52	-56.0294	0	7.81392	7.95768	-72.0023	-19851.4	-144009	-5962.86	-2914.06	475.706	0
639	5	1.08427e-18	4.06772e-19	-1.70104e-18	-1.30337e-16	-3.20593e-16	-1.55307e-16	300	610	0	-4.4781e-21	7.66472e-22	-2.18481e-20	-1.14776e-18	-4.61398e-18	5.2993e-20	300	200	0	10.9824	7.26556	-11.48	2987.81	-503.756	2967.09	-354.881	-60.2614	0	7.83623	7.80983	-71.9484	-19932.4	-144019	-5994.6	-2915.69	477.037	0
639	6	7.86106e-19	8.42946e-19	-4.00405e-18	-2.93088e-16	-7.87111e-16	-2.33481e-16	300	610	0	-9.00737e-21	6.73074e-22	-3.327e-20	-1.79536e-18	-6.83256e-18	2.88136e-19	300	200	0	10.9858	7.22894	-11.3626	2984.37	-511.22	2960.76	-355.991	-62.6482	0	7.86116	7.65543	-72.2365	-20015.5	-143989	-6050.9	-2907.3	477.083	0
639	7	1.04512e-19	1.42678e-18	-7.17932e-18	-5.15382e-16	-1.4353e-15	-3.21033e-16	300	610	0	-1.50172e-20	3.71056e-22	-4.62368e-20	-2.54943e-18	-9.27445e-18	6.37365e-19	300	200	0	10.9639	7.18642	-11.3409	2979.74	-519.863	2954.5	-356.84	-62.743	0	7.90479	7.50183	-72.7116	-20093.6	-143954	-6117.17	-2893.8	476.346	0
639	8	-1.10264e-18	2.14636e-18	-1.12133e-17	-7.95139e-16	-2.26504e-15	-4.06737e-16	300	610	0	-2.23559e-20	-2.31182e-22	-5.92018e-20	-3.33231e-18	-1.15984e-17	1.1126e-18	300	200	0	10.9181	7.14221	-11.3918	2972.13	-526.964	2949.26	-357.258	-60.9018	0	7.96993	7.35309	-73.1253	-20164	-143942	-6179.44	-2882.42	475.745	0
639	9	-2.97357e-18	2.95282e-18	-1.59041e-17	-1.11683e-15	-3.2385e-15	-4.71458e-16	300	610	0	-3.04842e-20	-1.2307e-21	-6.94751e-20	-4.00294e-18	-1.32352e-17	1.70846e-18	300	200	0	10.8531	7.10482	-11.487	2962.84	-528.664	2945.48	-357.023	-57.9287	0	8.03685	7.23042	-73.2128	-20231.6	-143956	-6228.14	-2880.27	476.339	0
640	0	-5.61101e-18	3.74318e-18	-2.07649e-17	-1.44475e-15	-4.26007e-15	-4.86261e-16	300	610	0	-3.83001e-20	-2.71394e-21	-7.29365e-20	-4.33928e-18	-1.33376e-17	2.39055e-18	300	200	0	10.779	7.08284	-11.6043	2954.98	-524.421	2942.95	-356.192	-54.645	0	8.07579	7.16543	-72.8229	-20303.9	-143982	-6258.48	-2891.16	478.812	0	18.5673	14.9527	-84.6881	-33970.9	-214499	-16155.5	-2532.82	401.13	0
640	1	-9.03473e-18	4.34163e-18	-2.49133e-17	-1.7155e-15	-5.15347e-15	-4.11174e-16	300	610	0	-4.3952e-20	-4.73092e-21	-6.38322e-20	-4.02445e-18	-1.075e-17	3.08117e-18	300	200	0	10.7078	7.0826	-11.7296	2950.41	-516.965	2941.26	-355.074	-51.5359	0	8.06556	7.16902	-72.0364	-20384.2	-144001	-6270.67	-2913	482.971	0
640	2	-1.3116e-17	4.48218e-18	-2.69622e-17	-1.83067e-15	-5.63868e-15	-1.95314e-16	300	610	0	-4.46681e-20	-7.25798e-21	-3.47608e-20	-2.64235e-18	-4.02016e-18	3.64342e-18	300	200	0	10.6472	7.1078	-11.8579	2949.01	-508.124	2940.31	-353.851	-48.6966	0	7.99446	7.2157	-71.0947	-20469.9	-144002	-6270.25	-2939.5	487.925	0
640	3	-1.74947e-17	3.7972e-18	-2.49349e-17	-1.65137e-15	-5.31334e-15	2.20628e-16	300	610	0	-3.6651e-20	-1.01482e-20	2.30106e-20	3.09445e-19	8.51852e-18	3.86581e-18	300	200	0	10.6005	7.15843	-11.986	2951.34	-497.49	2940.33	-352.506	-46.2334	0	7.85726	7.26698	-70.2062	-20551.7	-143989	-6266.58	-2964.95	492.734	0
640	4	-2.14827e-17	1.81842e-18	-1.62381e-17	-9.97084e-16	-3.64567e-15	8.98317e-16	300	610	0	-1.51068e-20	-1.30707e-20	1.1872e-19	5.37927e-18	2.85603e-17	3.45097e-18	300	200	0	10.5679	7.22802	-12.1002	2959.71	-484.762	2941.13	-351.062	-44.6011	0	7.66088	7.30957	-69.4604	-20613.6	-143969	-6268.05	-2986.67	496.768	0
640	5	-2.39642e-17	-2.00031e-18	2.2552e-18	3.47666e-16	1.08471e-17	1.89072e-15	300	610	0	2.54971e-20	-1.54433e-20	2.60566e-19	1.30816e-17	5.74961e-17	2.01384e-18	300	200	0	10.5485	7.30339	-12.1806	2975.88	-471.188	2941.56	-349.684	-44.3132	0	7.42616	7.36108	-68.8836	-20641.9	-143952	-6276.15	-3003.79	499.664	0
640	6	-2.33107e-17	-8.22735e-18	3.39525e-17	2.61447e-15	6.3683e-15	3.22473e-15	300	610	0	9.08313e-20	-1.63675e-20	4.53243e-19	2.37655e-17	9.59008e-17	-9.03328e-19	300	200	0	10.5423	7.37025	-12.2113	2998.71	-458.382	2940.68	-348.538	-45.5693	0	7.18239	7.44583	-68.5156	-20634	-143959	-6285.5	-3015.11	501.157	0
640	7	-1.73404e-17	-1.73518e-17	8.20424e-17	6.01491e-15	1.61051e-14	4.87623e-15	300	610	0	1.8563e-19	-1.4581e-20	6.94376e-19	3.74195e-17	1.42811e-16	-5.78977e-18	300	200	0	10.5522	7.41991	-12.1743	3023.65	-447.268	2939	-347.739	-48.3632	0	6.9624	7.57083	-68.4115	-20594.6	-144005	-6289.89	-3018.98	501.04	0
640	8	-3.36047e-18	-2.96237e-17	1.48671e-16	1.06819e-14	2.97005e-14	6.73749e-15	300	610	0	3.12019e-19	-8.45003e-21	9.69783e-19	5.34082e-17	1.94786e-16	-1.30881e-17	300	200	0	10.5841	7.45156	-12.0514	3044.28	-439.12	2937.84	-347.437	-52.6073	0	6.79898	7.70825	-68.5594	-20528.7	-144089	-6287.23	-3015.67	499.43	0
640	9	2.16513e-17	-4.48249e-17	2.33728e-16	1.65841e-14	4.71878e-14	8.57762e-15	300	610	0	4.67142e-19	3.96561e-21	1.24769e-18	7.01419e-17	2.44794e-16	-2.30678e-17	300	200	0	10.6435	7.46989	-11.8442	3055.75	-436.227	2937.81	-347.83	-57.9948	0	6.71992	7.8047	-68.8537	-20439.9	-144187	-6280.26	-3008.11	496.86	0
641	0	6.0664e-17	-6.19688e-17	3.33198e-16	2.34107e-14	6.78179e-14	9.99941e-15	300	610	0	6.40075e-19	2.47375e-20	1.47233e-18	8.47015e-17	2.81009e-16	-3.56419e-17	300	200	0	10.7287	7.48202	-11.5812	3056.82	-440.089	2938.76	-349	-63.9473	0	6.74029	7.82453	-69.1884	-20331.3	-144264	-6273.89	-2999.1	493.855	0	18.2544	15.0511	-81.0022	-33341	-211386	-16228.4	-2609.63	411.607	0
641	1	1.15938e-16	-7.89368e-17	4.37111e-16	3.04295e-14	8.96363e-14	1.03988e-14	300	610	0	8.08123e-19	5.57359e-20	1.55772e-18	9.24605e-17	2.85726e-16	-5.01208e-17	300	200	0	10.8285	7.49587	-11.3062	3049.02	-448.859	2940.08	-350.7	-69.6768	0	6.8588	7.77732	-69.5232	-20207.9	-144291	-6272.5	-2989.44	490.664	0
641	2	1.88034e-16	-9.208e-17	5.27202e-16	3.6327e-14	1.08997e-13	8.937e-15	300	610	0	9.3283e-19	9.80931e-20	1.38322e-18	8.67823e-17	2.34681e-16	-6.49103e-17	300	200	0	10.9279	7.5173	-11.0683	3035.58	-457.099	2940.96	-352.298	-74.2595	0	7.06389	7.69908	-69.8531	-20077.9	-144251	-6278.63	-2979.06	487.43	0
641	3	2.74437e-16	-9.58454e-17	5.74572e-16	3.90515e-14	1.20069e-13	4.54137e-15	300	610	0	9.56292e-19	1.51423e-19	7.92885e-19	5.89108e-17	9.72337e-17	-7.71732e-17	300	200	0	11.0138	7.54527	-10.91	3020.56	-459.01	2940.86	-353.073	-76.8626	0	7.33304	7.62124	-70.1546	-19952.2	-144144	-6291.34	-2968.67	484.403	0
641	4	3.67806e-16	-8.25195e-17	5.37815e-16	3.56922e-14	1.14427e-13	-4.04558e-15	300	610	0	7.98797e-19	2.12778e-19	-3.98285e-19	-1.78156e-18	-1.61988e-16	-8.24987e-17	300	200	0	11.0767	7.57201	-10.8565	3007.23	-451.959	2939.79	-352.63	-76.9993	0	7.62609	7.55827	-70.3566	-19840.5	-143986	-6305.34	-2960.51	481.999	0
641	5	4.53932e-16	-4.22304e-17	3.6236e-16	2.2448e-14	8.08866e-14	-1.81418e-14	300	610	0	3.59227e-19	2.75369e-19	-2.38747e-18	-1.06973e-16	-5.79255e-16	-7.46539e-17	300	200	0	11.1105	7.59027	-10.914	2997.18	-436.84	2937.91	-351.026	-74.617	0	7.89354	7.51087	-70.3721	-19750.2	-143791	-6311.84	-2957.29	480.654	0
641	6	5.09598e-16	3.66007e-17	-1.79459e-17	-5.24211e-15	5.7772e-15	-3.88969e-14	300	610	0	-4.79799e-19	3.2713e-19	-5.35214e-18	-2.67748e-16	-1.18488e-15	-4.5529e-17	300	200	0	11.1135	7.59858	-11.0744	2990.35	-416.9	2934.89	-348.645	-70.0234	0	8.08776	7.47465	-70.1829	-19690.2	-143579	-6300.65	-2959.78	480.555	0
641	7	5.00743e-16	1.6612e-16	-6.75682e-16	-5.23159e-14	-1.26057e-13	-6.69301e-14	300	610	0	-1.8396e-18	3.49322e-19	-9.39867e-18	-4.91858e-16	-1.99253e-15	1.45685e-17	300	200	0	11.0894	7.60015	-11.3196	2985.52	-397.76	2929.46	-346.139	-63.7473	0	8.17238	7.44608	-69.8635	-19670	-143381	-6266.52	-2966.3	481.549	0
641	8	3.81507e-16	3.56943e-16	-1.67955e-15	-1.23342e-13	-3.29213e-13	-1.01809e-13	300	610	0	-3.82321e-18	3.15482e-19	-1.44877e-17	-7.79653e-16	-2.98407e-15	1.16074e-16	300	200	0	11.0471	7.59885	-11.6241	2981.28	-386.168	2919.82	-344.221	-56.4742	0	8.14246	7.42755	-69.5078	-19691.3	-143232	-6215.22	-2974.66	483.296	0
641	9	9.50091e-17	6.14819e-16	-3.07729e-15	-2.21299e-13	-6.14291e-13	-1.4136e-13	300	610	0	-6.48046e-18	1.91204e-19	-2.03348e-17	-1.11854e-15	-4.08985e-15	2.6855e-16	300	200	0	10.9964	7.59704	-11.9545	2976.67	-385.471	2905.96	-343.245	-49.0009	0	8.03024	7.43797	-69.1771	-19743.4	-143155	-6160.46	-2983.4	485.404	0
642	0	-4.22991e-16	9.35844e-16	-4.87021e-15	-3.45783e-13	-9.82737e-13	-1.80838e-13	300	610	0	-9.75832e-18	-6.45976e-20	-2.62877e-17	-1.476e-15	-5.16501e-15	4.7806e-16	300	200	0	10.9428	7.59739	-12.2676	2971.25	-392.953	2890.9	-343.032	-42.2027	0	7.87958	7.5084	-68.9119	-19812.3	-143150	-6113.95	-2991.29	487.502	0	17.404	15.2997	-82.7966	-34006.8	-212261	-16182.9	-2563.65	410.727	0
642	1	-1.23622e-15	1.30014e-15	-6.97868e-15	-4.90593e-13	-1.41978e-12	-2.12002e-13	300	610	0	-1.34359e-17	-4.96113e-19	-3.11904e-17	-1.79166e-15	-5.96396e-15	7.43323e-16	300	200	0	10.8862	7.60457	-12.5168	2965.4	-402.921	2878.91	-343.191	-36.9141	0	7.71821	7.65219	-68.7705	-19891.7	-143193	-6080.04	-2996.19	489.247	0
642	2	-2.39431e-15	1.66414e-15	-9.19876e-15	-6.40725e-13	-1.88551e-12	-2.22243e-13	300	610	0	-1.70461e-17	-1.14376e-18	-3.32496e-17	-1.96915e-15	-6.11684e-15	1.05055e-15	300	200	0	10.8259	7.62165	-12.6701	2960.06	-411.46	2872.91	-343.475	-33.6248	0	7.55158	7.84688	-68.865	-19983.2	-143261	-6059.93	-2994.31	490.179	0
642	3	-3.91205e-15	1.95215e-15	-1.11526e-14	-7.68983e-13	-2.30455e-12	-1.93969e-13	300	610	0	-1.97904e-17	-2.03303e-18	-2.99363e-17	-1.86953e-15	-5.11432e-15	1.36706e-15	300	200	0	10.7663	7.64537	-12.7202	2956.23	-417.944	2873.49	-343.857	-32.4042	0	7.37786	8.04696	-69.3213	-20091.8	-143338	-6057.19	-2981.74	489.836	0
642	4	-5.74059e-15	2.04827e-15	-1.22382e-14	-8.32597e-13	-2.5555e-12	-1.04569e-13	300	610	0	-2.04597e-17	-3.15812e-18	-1.79659e-17	-1.30857e-15	-2.31012e-15	1.63407e-15	300	200	0	10.7152	7.66748	-12.671	2954.74	-423.366	2879.76	-344.412	-33.1896	0	7.20336	8.20837	-70.1548	-20222.5	-143423	-6075.92	-2958.37	488.255	0
642	5	-7.73053e-15	1.79072e-15	-1.15886e-14	-7.70589e-13	-2.46204e-12	7.26046e-14	300	610	0	-1.73812e-17	-4.46009e-18	6.57956e-18	-6.15634e-17	3.04619e-15	1.75962e-15	300	200	0	10.6806	7.68035	-12.5287	2956.45	-428.127	2890.6	-345.172	-35.9747	0	7.03906	8.30358	-71.203	-20373.9	-143506	-6115.63	-2929.44	486.139	0
642	6	-9.58855e-15	9.71434e-16	-8.05562e-15	-5.02945e-13	-1.78894e-12	3.65704e-13	300	610	0	-8.42255e-18	-5.79971e-18	4.79065e-17	2.1201e-15	1.17306e-14	1.61311e-15	300	200	0	10.6671	7.68099	-12.308	2962.22	-431.099	2904.91	-346.026	-40.6738	0	6.88676	8.31669	-72.2057	-20532.3	-143569	-6170.91	-2902.34	484.358	0
642	7	-1.08318e-14	-6.54978e-16	-2.40382e-16	6.68551e-14	-2.47282e-13	7.9965e-13	300	610	0	8.90558e-18	-6.92702e-18	1.09851e-16	5.47497e-15	2.44028e-14	1.02379e-15	300	200	0	10.673	7.6718	-12.0392	2971.91	-430.517	2920.72	-346.76	-46.8531	0	6.73819	8.23603	-72.9481	-20676.3	-143600	-6233.56	-2882.52	483.438	0
642	8	-1.07481e-14	-3.34794e-15	1.34023e-14	1.04403e-12	2.48537e-12	1.38858e-12	300	610	0	3.71973e-17	-7.4513e-18	1.94811e-16	1.01747e-14	4.13828e-14	-2.13504e-16	300	200	0	10.6916	7.65777	-11.7645	2983.67	-425.855	2934.91	-347.198	-53.6158	0	6.5892	8.05902	-73.331	-20788.3	-143596	-6294.26	-2872.19	483.486	0
642	9	-8.37363e-15	-7.3375e-15	3.43516e-14	2.52712e-12	6.72284e-12	2.12496e-12	300	610	0	7.8691e-17	-6.81803e-18	3.02183e-16	1.6239e-14	6.23345e-14	-2.32123e-15	300	200	0	10.7168	7.64325	-11.5276	2994.77	-418.974	2944.45	-347.345	-59.7913	0	6.44064	7.79864	-73.3488	-20856.3	-143565	-6345.03	-2871.29	484.344	0
643	0	-2.50741e-15	-1.27549e-14	6.36649e-14	4.58258e-12	1.26989e-11	2.96508e-12	300	610	0	1.34542e-16	-4.30276e-18	4.2627e-16	2.3419e-14	8.58492e-14	-5.50581e-15	300	200	0	10.745	7.63099	-11.3618	3002.28	-413.222	2947.69	-347.369	-64.2433	0	6.28393	7.49131	-73.0398	-20869	-143513	-6380.89	-2878.86	485.721	0	17.404	15.2997	-82.7966	-34006.8	-212261	-16182.9	-2563.65	410.727	0
643	1	8.21553e-15	-1.95324e-14	1.01447e-13	7.20733e-12	2.04596e-11	3.81142e-12	300	610	0	2.03784e-16	9.64235e-19	5.53698e-16	3.10508e-14	1.08946e-13	-9.90296e-15	300	200	0	10.7718	7.62212	-11.2879	3003.71	-410.937	2944.6	-347.405	-66.0996	0	6.10694	7.20127	-72.437	-20820.5	-143449	-6398.59	-2894.33	487.429	0
643	2	2.51621e-14	-2.72699e-14	1.46124e-13	1.02779e-11	2.9715e-11	4.49309e-12	300	610	0	2.81956e-16	9.92505e-18	6.60513e-16	3.78858e-14	1.26525e-13	-1.54973e-14	300	200	0	10.7908	7.61603	-11.3136	2998.36	-411.697	2936.45	-347.389	-65.0212	0	5.91287	6.99803	-71.5359	-20715.3	-143385	-6395.67	-2918.37	489.579	0
643	3	4.94191e-14	-3.50728e-14	1.93528e-13	1.34873e-11	3.96508e-11	4.74698e-12	300	610	0	3.59452e-16	2.34523e-17	7.09326e-16	4.19174e-14	1.30864e-13	-2.20138e-14	300	200	0	10.7973	7.60983	-11.4303	2988.48	-412.562	2926.01	-347.094	-61.4532	0	5.7125	6.92074	-70.3374	-20565.2	-143329	-6372.21	-2951.74	492.38	0
643	4	8.13609e-14	-4.13713e-14	2.35847e-13	1.62725e-11	4.87097e-11	4.20422e-12	300	610	0	4.197e-16	4.21167e-17	6.47136e-16	4.02374e-14	1.11274e-13	-2.87829e-14	300	200	0	10.7911	7.59793	-11.6163	2978.26	-409.455	2917.32	-346.248	-56.3858	0	5.50429	6.96952	-68.9362	-20384.8	-143288	-6332.17	-2992.56	495.706	0
643	5	1.20045e-13	-4.37471e-14	2.60544e-13	1.77423e-11	5.43651e-11	2.3884e-12	300	610	0	4.37458e-16	6.58458e-17	4.04776e-16	2.89714e-14	5.41267e-14	-3.45876e-14	300	200	0	10.7774	7.57439	-11.8483	2970.88	-399.018	2914.15	-344.677	-50.7439	0	5.28095	7.11645	-67.5269	-20194.5	-143260	-6281.52	-3035.52	499.059	0
643	6	1.62435e-13	-3.88077e-14	2.49471e-13	1.66196e-11	5.29278e-11	-1.2651e-12	300	610	0	3.77629e-16	9.3463e-17	-1.00692e-16	3.36915e-15	-5.64922e-14	-3.75114e-14	300	200	0	10.7634	7.53717	-12.0998	2966.95	-380.718	2918.13	-342.465	-45.2058	0	5.04698	7.31519	-66.3305	-20022.4	-143247	-6225.95	-3073.59	501.858	0
643	7	2.02479e-13	-2.21694e-14	1.7848e-13	1.12206e-11	3.94526e-11	-7.3572e-12	300	610	0	1.95263e-16	1.22116e-16	-9.58961e-16	-4.1859e-14	-2.37175e-13	-3.48182e-14	300	200	0	10.7537	7.49083	-12.3342	2965.47	-357.978	2928.06	-340.023	-40.4263	0	4.82055	7.51587	-65.5281	-19896	-143256	-6171.14	-3100.17	503.626	0
643	8	2.30139e-13	1.13665e-14	1.79974e-14	-4.96551e-13	7.83434e-12	-1.64274e-11	300	610	0	-1.62413e-16	1.46629e-16	-2.25287e-15	-1.11843e-13	-5.0225e-13	-2.29137e-14	300	200	0	10.7463	7.4442	-12.5115	2966	-336.432	2940.98	-337.89	-37.0619	0	4.63608	7.67783	-65.1865	-19832.4	-143298	-6123.28	-3112.28	504.241	0
643	9	2.30525e-13	6.73376e-14	-2.64859e-13	-2.0773e-11	-4.87831e-11	-2.87966e-11	300	610	0	-7.50832e-16	1.58858e-16	-4.03618e-15	-2.10373e-13	-8.5914e-13	2.54292e-15	300	200	0	10.7339	7.40405	-12.6039	2968.39	-320.295	2954.27	-336.412	-35.5138	0	4.54733	7.77734	-65.2278	-19831.7	-143376	-6087.83	-3112.09	504.038	0
644	0	1.83393e-13	1.50724e-13	-7.01902e-13	-5.17317e-11	-1.37141e-10	-4.43386e-11	300	610	0	-1.61856e-15	1.47186e-16	-6.30088e-15	-3.38119e-13	-1.30172e-12	4.62918e-14	300	200	0	10.7105	7.37121	-12.6016	2970.77	-311.198	2966.5	-335.695	-35.7459	0	4.60511	7.81961	-65.519	-19877.9	-143483	-6068.9	-3103.95	503.392	0	16.3583	15.3744	-78.3724	-32705.5	-208159	-16042.7	-2656.03	417.309	0
644	1	6.33883e-14	2.645e-13	-1.31649e-12	-9.48501e-11	-2.62381e-10	-6.21761e-11	300	610	0	-2.79214e-15	9.63644e-17	-8.93323e-15	-4.9019e-13	-1.80155e-12	1.12784e-13	300	200	0	10.6773	7.34365	-12.508	2970.56	-309.732	2976.47	-335.763	-37.4936	0	4.82714	7.83714	-65.9546	-19944.6	-143610	-6068.59	-3091.41	502.4	0
644	2	-1.58477e-13	4.07541e-13	-2.11244e-12	-1.50176e-10	-4.25799e-10	-8.03074e-11	300	610	0	-4.25434e-15	-1.20119e-17	-1.16592e-14	-6.53037e-13	-2.29731e-12	2.05045e-13	300	200	0	10.6407	7.32161	-12.3439	2967.49	-314.974	2982.53	-336.517	-40.4009	0	5.19295	7.86959	-66.4288	-20005.3	-143744	-6084.67	-3077.88	501.154	0
644	3	-5.11501e-13	5.71818e-13	-3.05876e-12	-2.15263e-10	-6.21734e-10	-9.51897e-11	300	610	0	-5.9153e-15	-1.98018e-16	-1.39827e-14	-8.00855e-13	-2.6832e-12	3.22992e-13	300	200	0	10.6052	7.30766	-12.1598	2963.34	-322.484	2982.9	-337.52	-43.6995	0	5.65439	7.94341	-66.8002	-20043.1	-143869	-6110.61	-3067.72	500.045	0
644	4	-1.01944e-12	7.38967e-13	-4.0704e-12	-2.83828e-10	-8.33591e-10	-1.01335e-10	300	610	0	-7.57754e-15	-4.80471e-16	-1.51243e-14	-8.91881e-13	-2.79797e-12	4.61159e-13	300	200	0	10.5709	7.3024	-12.0188	2959.87	-325.559	2976.8	-338.087	-46.2689	0	6.13992	8.0576	-66.9456	-20056.5	-143970	-6138.36	-3064.56	499.594	0
644	5	-1.69149e-12	8.76448e-13	-4.98586e-12	-3.44226e-10	-1.02921e-09	-9.10103e-11	300	610	0	-8.89733e-15	-8.72103e-16	-1.39737e-14	-8.65256e-13	-2.41738e-12	6.05841e-13	300	200	0	10.5353	7.30354	-11.9628	2958.23	-319.329	2965.63	-337.694	-47.2869	0	6.56332	8.18697	-66.8385	-20056.2	-144030	-6160.86	-3068.9	500.07	0
644	6	-2.50961e-12	9.33822e-13	-5.54421e-12	-3.77894e-10	-1.15603e-09	-5.41801e-11	300	610	0	-9.34779e-15	-1.37242e-15	-9.07477e-15	-6.39524e-13	-1.25414e-12	7.31851e-13	300	200	0	10.4988	7.31009	-12.0034	2958.65	-303.65	2952.8	-336.297	-46.4841	0	6.8503	8.29832	-66.5565	-20057.3	-144035	-6172.9	-3078.1	501.357	0
644	7	-3.41215e-12	8.39969e-13	-5.36565e-12	-3.5809e-10	-1.13688e-09	2.11128e-11	300	610	0	-8.19287e-15	-1.95801e-15	1.32759e-15	-1.14297e-13	1.02911e-12	7.99259e-13	300	200	0	10.4668	7.3248	-12.1297	2959.18	-282.971	2941.95	-334.329	-43.9608	0	6.96161	8.36244	-66.2304	-20066.9	-143984	-6170.7	-3087.99	502.986	0
644	8	-4.27435e-12	5.02551e-13	-3.94243e-12	-2.49389e-10	-8.6782e-10	1.4769e-10	300	610	0	-4.48522e-15	-2.57049e-15	1.91449e-14	8.22919e-13	4.78692e-12	7.5076e-13	300	200	0	10.4485	7.35184	-12.3122	2955.48	-263.789	2935.09	-332.425	-40.045	0	6.89989	8.36765	-65.9691	-20074.6	-143891	-6152.21	-3095.19	504.304	0
644	9	-4.8876e-12	-1.88524e-13	-6.49541e-13	-8.61418e-12	-2.19897e-10	3.37217e-10	300	610	0	2.89349e-15	-3.10273e-15	4.61641e-14	2.28235e-12	1.03302e-11	5.10725e-13	300	200	0	10.451	7.39159	-12.5137	2942.87	-251.906	2932.07	-331.13	-35.1713	0	6.71005	8.32899	-65.7815	-20059.9	-143770	-6118.19	-3099.57	504.947	0
645	0	-4.9407e-12	-1.3514e-12	5.2124e-12	4.11947e-10	9.52621e-10	5.96931e-10	300	610	0	1.51271e-14	-3.38506e-15	8.35852e-14	4.34743e-12	1.78293e-11	-1.26684e-14	300	200	0	10.4723	7.43754	-12.6995	2920.29	-251.428	2931.51	-330.798	-29.9534	0	6.46457	8.27657	-65.6012	-20013.5	-143632	-6072.16	-3103.47	505.078	0	16.3583	15.3744	-78.3724	-32705.5	-208159	-16042.7	-2656.03	417.309	0
645	1	-4.00852e-12	-3.09374e-12	1.43271e-11	1.058e-09	2.79441e-09	9.24861e-10	300	610	0	3.32679e-14	-3.17415e-15	1.31338e-13	7.03767e-12	2.71751e-11	-9.20368e-13	300	200	0	10.5024	7.47936	-12.8377	2892.4	-265.028	2932.05	-331.645	-25.3053	0	6.23602	8.23365	-65.4201	-19943.7	-143492	-6020.01	-3107.39	504.856	0
645	2	-1.55597e-12	-5.4826e-12	2.72091e-11	1.96226e-09	5.41834e-09	1.30344e-09	300	610	0	5.79212e-14	-2.14912e-15	1.87159e-13	1.02574e-11	3.77949e-11	-2.30826e-12	300	200	0	10.533	7.50911	-12.9042	2867.03	-293.236	2932.81	-333.724	-22.178	0	6.07714	8.20343	-65.3473	-19864.2	-143375	-5970.6	-3108.05	503.979	0
645	3	3.03234e-12	-8.50061e-12	4.39723e-11	3.12813e-09	8.8585e-09	1.6916e-09	300	610	0	8.87893e-14	7.93551e-17	2.45436e-13	1.37303e-11	4.84284e-11	-4.24353e-12	300	200	0	10.5641	7.52422	-12.8917	2850.83	-332.639	2932.96	-336.803	-21.1378	0	6.00858	8.17341	-65.4977	-19785.1	-143309	-5935.56	-3102.01	502.073	0
645	4	1.03839e-11	-1.1987e-11	6.40097e-11	4.50722e-09	1.30049e-08	2.01595e-09	300	610	0	1.24066e-13	3.93883e-15	2.95902e-13	1.69235e-11	5.68806e-11	-6.72954e-12	300	200	0	10.6011	7.52628	-12.8125	2847.35	-376.104	2931.59	-340.354	-22.2314	0	6.01943	8.13075	-65.8475	-19712.9	-143311	-5925.54	-3090.41	499.373	0
645	5	2.1017e-11	-1.55652e-11	8.55871e-11	5.97121e-09	1.752e-08	2.16204e-09	300	610	0	1.59694e-13	9.83475e-15	3.22316e-13	1.8968e-11	5.97863e-11	-9.65794e-12	300	200	0	10.6453	7.51931	-12.6942	2857.54	-416.009	2928.22	-343.772	-25.1069	0	6.08669	8.06933	-66.2448	-19653.8	-143374	-5945.1	-3078.31	496.684	0
645	6	3.51528e-11	-1.85609e-11	1.05368e-10	7.27927e-09	2.17398e-08	1.96779e-09	300	610	0	1.88547e-13	1.805e-14	3.01419e-13	1.85907e-11	5.24424e-11	-1.27485e-11	300	200	0	10.6899	7.50821	-12.5699	2880.6	-447.607	2922.56	-346.609	-29.1666	0	6.19036	7.99047	-66.5726	-19613.2	-143479	-5992.76	-3069.23	494.614	0
645	7	5.24493e-11	-1.99223e-11	1.17923e-10	8.04489e-09	2.45713e-08	1.22189e-09	300	610	0	1.99631e-13	2.85957e-14	2.02571e-13	1.40793e-11	2.87946e-11	-1.54803e-11	300	200	0	10.723	7.4973	-12.4665	2914.22	-470.264	2914.12	-348.722	-33.7642	0	6.31298	7.91005	-66.8517	-19592.2	-143607	-6064.43	-3062.14	493.069	0
645	8	7.16566e-11	-1.81591e-11	1.15307e-10	7.70826e-09	2.44007e-08	-3.28808e-10	300	610	0	1.77514e-13	4.10077e-14	-1.13602e-14	3.31322e-12	-1.83065e-11	-1.70215e-11	300	200	0	10.7344	7.49007	-12.3952	2954.69	-486.084	2902.98	-350.216	-38.3743	0	6.44083	7.85247	-67.1773	-19583.9	-143748	-6151.94	-3053.83	491.526	0
645	9	9.02043e-11	-1.13268e-11	8.68459e-11	5.52436e-09	1.90441e-08	-2.95773e-09	300	610	0	1.02235e-13	5.40922e-14	-3.8109e-13	-1.6099e-11	-9.64323e-11	-1.61724e-11	300	200	0	10.7193	7.48997	-12.3582	2997.42	-497.265	2890.83	-351.238	-42.5452	0	6.57392	7.82527	-67.615	-19578.3	-143898	-6239.57	-3042.19	489.556	0
646	0	1.03759e-10	2.90522e-12	1.93351e-11	5.80374e-10	5.77843e-09	-6.91681e-09	300	610	0	-4.98951e-14	6.56328e-14	-9.45128e-13	-4.6524e-11	-2.12318e-10	-1.1342e-11	300	200	0	10.6799	7.49939	-12.3613	3037.88	-504.731	2880.54	-351.832	-45.7582	0	6.72709	7.81369	-68.1832	-19573.5	-144052	-6307.41	-3026.72	487.072	0	17.4479	15.403	-81.5055	-33077.3	-211272	-16254.9	-2592.12	405.829	0
646	1	1.05817e-10	2.70563e-11	-1.02094e-10	-8.13893e-09	-1.84925e-08	-1.23685e-08	300	610	0	-3.04146e-13	7.20952e-14	-1.73016e-12	-8.97939e-11	-3.69848e-10	-5.88678e-13	300	200	0	10.6264	7.51705	-12.4147	3071.81	-508.238	2874.83	-351.938	-47.4327	0	6.91306	7.80302	-68.8971	-19582.2	-144198	-6340.7	-3006.94	484.223	0
646	2	8.74554e-11	6.34511e-11	-2.92123e-10	-2.16165e-08	-5.68717e-08	-1.92856e-08	300	610	0	-6.83288e-13	6.83851e-14	-2.73677e-12	-1.46432e-10	-5.67142e-10	1.82364e-11	300	200	0	10.5757	7.53628	-12.5206	3094.96	-507.066	2875.37	-351.498	-47.1892	0	7.12955	7.79187	-69.7836	-19624.4	-144319	-6336.42	-2982.09	481.218	0
646	3	3.73835e-11	1.13594e-10	-5.62059e-10	-4.05752e-08	-1.1183e-07	-2.73172e-08	300	610	0	-1.20103e-12	4.77514e-14	-3.92004e-12	-2.14577e-10	-7.92687e-10	4.71968e-11	300	200	0	10.544	7.54821	-12.6579	3103.94	-501.221	2882.07	-350.598	-45.2178	0	7.36406	7.78501	-70.8265	-19712.7	-144405	-6301.16	-2952.85	478.324	0
646	4	-5.74576e-11	1.77252e-10	-9.15002e-10	-6.51358e-08	-1.84229e-07	-3.56218e-08	300	610	0	-1.85248e-12	1.96163e-15	-5.16519e-12	-2.88604e-10	-1.0206e-09	8.77801e-11	300	200	0	10.5402	7.54895	-12.7819	3097.85	-492.181	2892.95	-349.506	-42.3624	0	7.59852	7.78012	-71.9372	-19843	-144458	-6244.34	-2922.12	475.837	0
646	5	-2.10498e-10	2.51214e-10	-1.33913e-09	-9.43465e-08	-2.71948e-07	-4.26791e-08	300	610	0	-2.60139e-12	-7.80862e-14	-6.25977e-12	-3.5751e-10	-1.20535e-09	1.40163e-10	300	200	0	10.5648	7.543	-12.8406	3078.88	-481.606	2905.5	-348.507	-39.7775	0	7.80298	7.75684	-72.9941	-19996.7	-144493	-6174.72	-2893.51	473.95	0
646	6	-4.33027e-10	3.27761e-10	-1.79911e-09	-1.25588e-07	-3.68123e-07	-4.61035e-08	300	610	0	-3.36451e-12	-2.01119e-13	-6.86548e-12	-4.03223e-10	-1.27675e-09	2.02207e-10	300	200	0	10.6133	7.53739	-12.7989	3051.74	-469.308	2918.11	-347.668	-38.4371	0	7.93469	7.68475	-73.8518	-20150.6	-144514	-6101.17	-2870.81	472.851	0
646	7	-7.30273e-10	3.92932e-10	-2.22607e-09	-1.53883e-07	-4.59062e-07	-4.24992e-08	300	610	0	-3.99411e-12	-3.73403e-13	-6.49532e-12	-3.99115e-10	-1.13618e-09	2.68187e-10	300	200	0	10.6784	7.53312	-12.6542	3022.48	-453.971	2929.82	-346.875	-38.8521	0	7.95327	7.54961	-74.3384	-20282.3	-144518	-6033.11	-2858.05	472.838	0
646	8	-1.09583e-09	4.24801e-10	-2.50707e-09	-1.71185e-07	-5.22036e-07	-2.74174e-08	300	610	0	-4.26091e-12	-5.95621e-13	-4.50461e-12	-3.09207e-10	-6.56083e-10	3.27332e-10	300	200	0	10.7521	7.5253	-12.4337	2996.46	-436.392	2939.28	-346.098	-40.9959	0	7.83809	7.36	-74.343	-20371.4	-144492	-5978.85	-2857.59	474.019	0
646	9	-1.5044e-09	3.92142e-10	-2.47593e-09	-1.65781e-07	-5.23313e-07	4.4994e-09	300	610	0	-3.84139e-12	-8.58608e-13	-1.08102e-13	-8.87142e-11	3.1499e-10	3.62325e-10	300	200	0	10.8264	7.50991	-12.1819	2976.33	-420.529	2944.79	-345.521	-44.3247	0	7.6015	7.13687	-73.8918	-20404.3	-144432	-5945.34	-2868.64	476.138	0
647	0	-1.90306e-09	2.54022e-10	-1.90833e-09	-1.22005e-07	-4.17017e-07	5.90786e-08	300	610	0	-2.31516e-12	-1.13797e-12	7.56106e-12	3.13181e-10	1.93864e-09	3.48053e-10	300	200	0	10.8933	7.48617	-11.9472	2961.67	-410.476	2945.06	-345.357	-47.8956	0	7.29286	6.91539	-73.0922	-20385	-144347	-5939.45	-2888.86	478.894	0	18.1472	14.4576	-80.238	-33404.1	-210639	-15600.5	-2625.18	416.313	0
647	1	-2.20181e-09	-3.88827e-11	-5.25409e-10	-2.05662e-08	-1.45665e-07	1.41756e-07	300	610	0	8.19474e-13	-1.38788e-12	1.9332e-11	9.47244e-10	4.36061e-09	2.51057e-10	300	200	0	10.9465	7.45502	-11.7782	2950.38	-408.019	2939.73	-345.642	-50.4951	0	6.98374	6.7421	-72.0432	-20333.1	-144262	-5965.64	-2916.43	482.234	0
647	2	-2.26483e-09	-5.40262e-10	1.98883e-09	1.60129e-07	3.56499e-07	2.5616e-07	300	610	0	6.10154e-12	-1.53475e-12	3.5796e-11	1.85363e-09	7.66885e-09	3.02921e-11	300	200	0	10.986	7.42001	-11.7167	2940.67	-413.698	2929.4	-346.308	-50.9805	0	6.74614	6.65389	-70.811	-20272.1	-144203	-6020.96	-2950.45	486.284	0
647	3	-1.9048e-09	-1.30027e-09	5.94938e-09	4.41202e-07	1.15598e-06	4.02021e-07	300	610	0	1.40233e-11	-1.47194e-12	5.70088e-11	3.04571e-09	1.18325e-08	-3.5996e-10	300	200	0	11.0161	7.38766	-11.773	2932.14	-428.187	2915.89	-347.37	-49.0569	0	6.63261	6.65863	-69.4495	-20221.4	-144184	-6095.28	-2990.1	491.167	0
647	4	-8.83617e-10	-2.3525e-09	1.16042e-08	8.38577e-07	2.30678e-06	5.72349e-07	300	610	0	2.48934e-11	-1.05747e-12	8.2082e-11	4.48749e-09	1.66207e-08	-9.64074e-10	300	200	0	11.0367	7.3646	-11.9095	2925.86	-451.317	2901.91	-348.896	-45.675	0	6.65465	6.73463	-68.0574	-20194	-144194	-6175.94	-3032.71	496.721	0
647	5	1.07574e-09	-3.6948e-09	1.90331e-08	1.35583e-06	3.83e-06	7.49911e-07	300	610	0	3.86376e-11	-1.17306e-13	1.0867e-10	6.0646e-09	2.15021e-08	-1.81488e-09	300	200	0	11.041	7.35486	-12.0631	2923.33	-480.271	2890.08	-350.813	-42.3361	0	6.77876	6.84679	-66.8032	-20194.7	-144206	-6249.79	-3072.67	502.302	0
647	6	4.26053e-09	-5.26325e-09	2.80073e-08	1.97432e-06	5.68509e-06	9.03235e-07	300	610	0	5.45304e-11	1.54223e-12	1.3238e-10	7.55004e-09	2.55333e-08	-2.91833e-09	300	200	0	11.0216	7.35889	-12.1826	2924.94	-509.866	2882.24	-352.852	-40.0924	0	6.955	6.9631	-65.8379	-20219.5	-144201	-6303.59	-3104.24	507.11	0
647	7	8.91628e-09	-6.89981e-09	3.78082e-08	2.64065e-06	7.73271e-06	9.82608e-07	300	610	0	7.08647e-11	4.10882e-12	1.46167e-10	8.56802e-09	2.72501e-08	-4.23236e-09	300	200	0	10.9786	7.3721	-12.2518	2929.81	-535.096	2879.76	-354.675	-39.1341	0	7.14564	7.06377	-65.1952	-20259.7	-144177	-6328.13	-3125.46	510.755	0
647	8	1.5165e-08	-8.31545e-09	4.70145e-08	3.252e-06	9.69061e-06	9.16901e-07	300	610	0	8.45796e-11	7.7208e-12	1.39837e-10	8.56184e-09	2.45853e-08	-5.64019e-09	300	200	0	10.9209	7.38485	-12.2873	2936.89	-553.465	2883.49	-356.044	-39.0187	0	7.32633	7.14467	-64.8163	-20305.7	-144137	-6322.73	-3137.77	513.28	0
647	9	2.28885e-08	-9.05331e-09	5.32777e-08	3.64095e-06	1.10864e-05	6.12485e-07	300	610	0	9.08949e-11	1.2402e-11	9.98289e-11	6.77568e-09	1.48523e-08	-6.91921e-09	300	200	0	10.8604	7.3882	-12.3149	2946.07	-565.708	2892.96	-356.937	-39.2284	0	7.47899	7.21382	-64.6408	-20346.6	-144080	-6293.05	-3142.93	514.764	0
648	0	3.15756e-08	-8.45931e-09	5.31231e-08	3.56243e-06	1.12152e-05	-4.39882e-08	300	610	0	8.30304e-11	1.79722e-11	9.54309e-12	2.264e-09	-5.15586e-09	-7.70899e-09	300	200	0	10.8072	7.38069	-12.3516	2958.33	-575.145	2906.02	-357.564	-39.5105	0	7.59266	7.28005	-64.6554	-20373.1	-144000	-6244.91	-3141.19	515.103	0	18.1472	14.4576	-80.238	-33404.1	-210639	-15600.5	-2625.18	416.313	0
648	1	4.01372e-08	-5.67201e-09	4.18383e-08	2.68715e-06	9.11354e-06	-1.17666e-06	300	610	0	5.21342e-11	2.39335e-11	-1.49468e-10	-6.05254e-09	-3.88865e-08	-7.48404e-09	300	200	0	10.7676	7.36775	-12.4038	2974.23	-586.072	2919.63	-358.249	-39.7833	0	7.66321	7.34165	-64.8618	-20380.9	-143891	-6181.98	-3132.43	514.221	0
648	2	4.67051e-08	3.52052e-10	1.35351e-08	6.0756e-07	3.56833e-06	-2.90268e-06	300	610	0	-1.24136e-11	2.93388e-11	-3.95038e-10	-1.92622e-08	-8.94897e-08	-5.54086e-09	300	200	0	10.7422	7.35546	-12.4663	2992.42	-601.418	2931.1	-359.243	-40.0399	0	7.686	7.38872	-65.198	-20371.6	-143755	-6107.63	-3118.91	512.458	0
648	3	4.84435e-08	1.07566e-08	-3.84987e-08	-3.1354e-06	-6.81628e-06	-5.3028e-06	300	610	0	-1.22106e-10	3.26563e-11	-7.40235e-10	-3.82432e-08	-1.58946e-07	-1.01216e-09	300	200	0	10.7274	7.3467	-12.5219	3010.11	-620.19	2938.88	-360.528	-40.3873	0	7.65469	7.41915	-65.5274	-20350.2	-143604	-6026.12	-3105.5	510.561	0
648	4	4.14215e-08	2.66224e-08	-1.21017e-07	-8.99529e-06	-2.34645e-05	-8.37766e-06	300	610	0	-2.87571e-10	3.16546e-11	-1.18713e-09	-6.33261e-08	-2.46789e-07	7.07441e-09	300	200	0	10.719	7.34168	-12.5547	3024.2	-636.81	2942.45	-361.723	-40.8827	0	7.56898	7.44635	-65.72	-20321.8	-143457	-5941.78	-3096.85	509.218	0
648	5	2.06189e-08	4.86969e-08	-2.39444e-07	-1.73219e-05	-4.75548e-05	-1.19885e-05	300	610	0	-5.15729e-10	2.33483e-11	-1.71823e-09	-9.38205e-08	-3.48398e-07	1.96722e-08	300	200	0	10.715	7.3402	-12.5645	3032.05	-645.023	2942.02	-362.337	-41.3184	0	7.43619	7.48624	-65.7287	-20288.7	-143337	-5858.67	-3094.74	508.674	0
648	6	-1.98383e-08	7.69925e-08	-3.95769e-07	-2.82123e-05	-7.95931e-05	-1.57826e-05	300	610	0	-8.05613e-10	4.05969e-12	-2.28567e-09	-1.27404e-07	-4.52877e-07	3.75039e-08	300	200	0	10.7162	7.34394	-12.5599	3031.94	-643.678	2938.76	-362.249	-41.3986	0	7.27216	7.54024	-65.637	-20252.4	-143263	-5782.62	-3096.65	508.551	0
648	7	-8.60908e-08	1.10241e-07	-5.85593e-07	-4.13034e-05	-0.000118812	-1.9109e-05	300	610	0	-1.14275e-09	-3.03304e-11	-2.79862e-09	-1.59395e-07	-5.40686e-07	6.07412e-08	300	200	0	10.7235	7.35721	-12.543	3023.79	-636.727	2934.56	-361.764	-41.0751	0	7.10254	7.59394	-65.6403	-20214.1	-143239	-5722.53	-3096.18	507.952	0
648	8	-1.8347e-07	1.45209e-07	-7.94317e-07	-5.55077e-05	-0.000162387	-2.09319e-05	300	610	0	-1.49215e-09	-8.38548e-11	-3.11046e-09	-1.81984e-07	-5.81289e-07	8.85617e-08	300	200	0	10.7354	7.38367	-12.5121	3009.88	-627.325	2931.28	-361.138	-40.5581	0	6.95123	7.62924	-65.9105	-20177.4	-143264	-5686.04	-3087.61	506.134	0
648	9	-3.14794e-07	1.75916e-07	-9.92634e-07	-6.87023e-05	-0.000204502	-1.97619e-05	300	610	0	-1.79044e-09	-1.5956e-10	-3.00783e-09	-1.83535e-07	-5.3137e-07	1.18585e-07	300	200	0	10.7484	7.42238	-12.4731	2994.31	-614.566	2930.01	-360.271	-40.0609	0	6.82867	7.63707	-66.4904	-20152.2	-143328	-5674.33	-3069.62	503.084	0
649	0	-4.77926e-07	1.92847e-07	-1.13172e-06	-7.74051e-05	-0.000235345	-1.3629e-05	300	610	0	-1.93797e-09	-2.58145e-10	-2.20561e-09	-1.48173e-07	-3.34359e-07	1.46212e-07	300	200	0	10.7552	7.46881	-12.4438	2981.2	-595.854	2930.88	-358.884	-39.5728	0	6.73266	7.6195	-67.3396	-20147.4	-143421	-5683.72	-3043.82	499.191	0	17.5694	15.1504	-81.9751	-33621.6	-211326	-15735.8	-2577.93	410.144	0
649	1	-6.62552e-07	1.82303e-07	-1.13896e-06	-7.64904e-05	-0.000240188	-1.36058e-07	300	610	0	-1.7927e-09	-3.76082e-10	-3.52948e-10	-5.59444e-08	7.76321e-08	1.63945e-07	300	200	0	10.7485	7.51883	-12.4491	2973.02	-570.46	2933.18	-356.823	-38.814	0	6.65936	7.58164	-68.399	-20160.4	-143529	-5710.85	-3012.4	494.746	0
649	2	-8.46277e-07	1.26162e-07	-9.15359e-07	-5.9038e-05	-0.000198805	2.33602e-05	300	610	0	-1.16829e-09	-5.0322e-10	2.94253e-09	1.16069e-07	7.78101e-07	1.60791e-07	300	200	0	10.7284	7.57026	-12.5056	2970.15	-541.276	2936.01	-354.283	-37.5061	0	6.61257	7.53164	-69.592	-20178.3	-143632	-5753.84	-2977.91	489.952	0
649	3	-9.90338e-07	2.35461e-09	-3.36646e-07	-1.64411e-05	-8.56016e-05	5.93827e-05	300	610	0	1.6e-10	-6.19998e-10	8.0641e-09	3.91178e-07	1.83506e-06	1.21963e-07	300	200	0	10.7035	7.62123	-12.6064	2971.67	-514.321	2938.79	-351.798	-35.7278	0	6.59617	7.49075	-70.8288	-20190.6	-143702	-5809.66	-2942.87	485.062	0
649	4	-1.03554e-06	-2.13469e-07	7.39705e-07	6.10562e-05	0.000129041	0.000109722	300	610	0	2.43708e-09	-6.94541e-10	1.52997e-08	7.88554e-07	3.29287e-06	2.91389e-08	300	200	0	10.6839	7.66848	-12.7245	2976.7	-495.32	2941.29	-349.927	-33.935	0	6.60639	7.48689	-72.0113	-20196.8	-143720	-5873.52	-2909.79	480.467	0
649	5	-8.99418e-07	-5.44579e-07	2.45839e-06	0.000183184	0.000475604	0.000174523	300	610	0	5.89219e-09	-6.80168e-10	2.47118e-08	1.31618e-06	5.14559e-06	-1.3835e-07	300	200	0	10.675	7.70746	-12.8274	2984.73	-485.465	2943.9	-348.846	-32.6837	0	6.63658	7.53274	-72.9964	-20205.8	-143684	-5940.69	-2882.37	476.805	0
649	6	-4.76159e-07	-1.00755e-06	4.93788e-06	0.000357613	0.000979751	0.00025104	300	610	0	1.06797e-08	-5.14127e-10	3.59577e-08	1.96094e-06	7.30097e-06	-4.00972e-07	300	200	0	10.6756	7.73379	-12.8951	2994.73	-481.008	2947.79	-348.302	-32.2385	0	6.67488	7.62137	-73.5919	-20225.5	-143614	-6007.86	-2865.5	474.833	0
649	7	3.58744e-07	-1.60384e-06	8.22644e-06	0.000586837	0.00165344	0.000332068	300	610	0	1.6792e-08	-1.18722e-10	4.80611e-08	2.67573e-06	9.53579e-06	-7.74596e-07	300	200	0	10.68	7.74354	-12.9266	3004.14	-476.816	2954.04	-347.886	-32.3995	0	6.70153	7.73761	-73.6548	-20256.7	-143534	-6072.95	-2862.74	475.022	0
649	8	1.73648e-06	-2.30839e-06	1.22403e-05	0.000863831	0.00248229	0.000404138	300	610	0	2.39409e-08	5.93615e-10	5.91459e-08	3.36408e-06	1.14454e-05	-1.26381e-06	300	200	0	10.6817	7.73362	-12.9256	3009.37	-469.967	2962.19	-347.359	-32.823	0	6.70011	7.85852	-73.2082	-20297.3	-143456	-6131.76	-2873.57	477.254	0
649	9	3.77266e-06	-3.0551e-06	1.66833e-05	0.00116647	0.00340917	0.000445683	300	610	0	3.14102e-08	1.70947e-09	6.61608e-08	3.86373e-06	1.23933e-05	-1.85261e-06	300	200	0	10.6764	7.70538	-12.8874	3008.04	-461.185	2970.16	-346.786	-33.4089	0	6.665	7.95285	-72.4536	-20349.4	-143385	-6175.53	-2892.99	480.862	0
650	0	6.53183e-06	-3.72033e-06	2.09513e-05	0.00145096	0.00431431	0.000425523	300	610	0	3.78881e-08	3.29577e-09	6.4642e-08	3.93155e-06	1.1472e-05	-2.49254e-06	300	200	0	10.6638	7.66706	-12.8075	3000.29	-452.625	2975.62	-346.341	-34.2609	0	6.6009	7.99183	-71.679	-20416.9	-143323	-6195.8	-2913.51	484.839	0	17.8669	15.0459	-83.1243	-33856.9	-212260	-16102.1	-2553.52	407.304	0
650	1	9.9763e-06	-4.10587e-06	2.40301e-05	0.00164489	0.00499398	0.000302221	300	610	0	4.12982e-08	5.37136e-09	4.8596e-08	3.23424e-06	7.49084e-06	-3.08868e-06	300	200	0	10.6482	7.62979	-12.6946	2987.47	-444.443	2977.15	-346.01	-35.334	0	6.52625	7.95994	-71.1593	-20495.8	-143281	-6191.43	-2927.52	488.027	0
650	2	1.38985e-05	-3.92503e-06	2.44019e-05	0.00164109	0.00514052	2.50929e-05	300	610	0	3.86655e-08	7.86755e-09	1.06105e-08	1.35076e-06	-9.86925e-07	-3.48505e-06	300	200	0	10.6379	7.59968	-12.5729	2970.83	-435.693	2974.32	-345.653	-36.2885	0	6.47139	7.8598	-71.0673	-20568.8	-143270	-6170.32	-2929.97	489.428	0
650	3	1.78381e-05	-2.79657e-06	1.99884e-05	0.00129417	0.00432943	-0.000462113	300	610	0	2.60687e-08	1.05776e-08	-5.76573e-08	-2.20524e-06	-1.55275e-05	-3.45178e-06	300	200	0	10.6406	7.57529	-12.4639	2952.12	-426.501	2967.9	-345.219	-36.8539	0	6.4617	7.7114	-71.4107	-20609.8	-143285	-6145.07	-2920.5	488.609	0
650	4	2.09913e-05	-2.53956e-07	8.16722e-06	0.000422428	0.00202094	-0.00121367	300	610	0	-1.24651e-09	1.30978e-08	-1.64438e-07	-7.93282e-06	-3.75976e-05	-2.67812e-06	300	200	0	10.6583	7.5539	-12.3701	2934.63	-416.536	2959.87	-344.673	-37.2369	0	6.50618	7.54698	-72.0625	-20594.8	-143315	-6127.22	-2902.75	485.791	0
650	5	2.21226e-05	4.22102e-06	-1.40867e-05	-0.00118138	-0.00241323	-0.00226917	300	610	0	-4.84967e-08	1.47651e-08	-3.1606e-07	-1.62497e-05	-6.81873e-05	-7.7716e-07	300	200	0	10.6882	7.53719	-12.2812	2922.06	-404.412	2952.75	-343.929	-37.9288	0	6.60573	7.40548	-72.8338	-20514.8	-143343	-6126	-2882.08	481.665	0
650	6	1.95029e-05	1.11289e-05	-4.98713e-05	-0.00372587	-0.00962506	-0.00363442	300	610	0	-1.20621e-07	1.46032e-08	-5.14233e-07	-2.73454e-05	-0.000107252	2.69029e-06	300	200	0	10.7281	7.52934	-12.1946	2915.85	-390.582	2948.42	-343.029	-39.1099	0	6.76195	7.32655	-73.4886	-20379	-143361	-6149.08	-2864.8	477.308	0
650	7	1.09022e-05	2.0836e-05	-0.000101769	-0.00737882	-0.0201725	-0.00525533	300	610	0	-2.21054e-07	1.12933e-08	-7.52276e-07	-4.09734e-05	-0.000152955	8.16327e-06	300	200	0	10.7787	7.53236	-12.1235	2913.99	-378.683	2947.24	-342.236	-40.3595	0	6.96979	7.33641	-73.7589	-20210	-143365	-6199.74	-2857.69	474.001	0
650	8	-6.31752e-06	3.33986e-05	-0.00017093	-0.0122022	-0.0343344	-0.00698476	300	610	0	-3.49894e-07	3.1947e-09	-1.0103e-06	-5.61798e-05	-0.000200728	1.59895e-05	300	200	0	10.8392	7.54524	-12.0902	2912.9	-373.281	2947.84	-341.875	-40.9305	0	7.20323	7.42601	-73.4491	-20035.2	-143362	-6273.41	-2865.86	472.777	0
650	9	-3.49574e-05	4.83227e-05	-0.000255776	-0.0180611	-0.0518461	-0.00854431	300	610	0	-5.01427e-07	-1.15535e-08	-1.24958e-06	-7.09783e-05	-0.000242195	2.62859e-05	300	200	0	10.9054	7.56585	-12.1189	2910.13	-376.828	2947.79	-342.094	-40.1322	0	7.4129	7.54345	-72.5318	-19882.1	-143373	-6358.38	-2890.69	474.116	0
651	0	-7.75211e-05	6.42594e-05	-0.000350307	-0.0245061	-0.0715527	-0.00948502	300	610	0	-6.61007e-07	-3.48089e-08	-1.40664e-06	-8.19985e-05	-0.000264094	3.87433e-05	300	200	0	10.9688	7.59092	-12.2281	2904.66	-388.455	2945.2	-342.767	-37.5394	0	7.54916	7.61373	-71.1392	-19774.1	-143412	-6439.88	-2929.93	477.963	0	17.8666	15.0458	-83.1238	-33856.5	-212260	-16101.9	-2553.54	407.302	0
651	1	-0.000135476	7.86526e-05	-0.000442081	-0.030634	-0.0909904	-0.0091543	300	610	0	-8.01491e-07	-6.80383e-08	-1.38811e-06	-8.4162e-05	-0.000247419	5.23762e-05	300	200	0	11.019	7.61444	-12.4154	2896.81	-405.273	2940.03	-343.643	-33.3242	0	7.59504	7.57407	-69.5126	-19723.4	-143475	-6503.62	-2978.02	483.739	0
651	2	-0.000208183	8.73765e-05	-0.000510029	-0.0349397	-0.10593	-0.00668081	300	610	0	-8.7963e-07	-1.11725e-07	-1.06804e-06	-7.04726e-05	-0.000167111	6.52266e-05	300	200	0	11.0478	7.62945	-12.6497	2889.08	-423.774	2934.25	-344.501	-28.391	0	7.57058	7.40636	-67.9403	-19729.1	-143548	-6537.5	-3026.86	490.389	0
651	3	-0.00029147	8.44309e-05	-0.000522447	-0.0351833	-0.109947	-0.000993348	300	610	0	-8.33129e-07	-1.6454e-07	-2.89868e-07	-3.20494e-05	7.2212e-06	7.40513e-05	300	200	0	11.0502	7.63283	-12.8932	2886.03	-439.233	2930.69	-345.067	-23.8418	0	7.51046	7.14459	-66.6595	-19778.7	-143615	-6534.21	-3068.45	496.713	0
651	4	-0.000375888	6.17996e-05	-0.000435708	-0.028311	-0.0941351	0.00910471	300	610	0	-5.7949e-07	-2.2228e-07	1.12369e-06	4.14251e-05	0.000308936	7.40441e-05	300	200	0	11.0238	7.62599	-13.1166	2891.82	-445.601	2931.64	-344.972	-20.4693	0	7.44888	6.85326	-65.7725	-19854.2	-143666	-6494.76	-3098.28	501.862	0
651	5	-0.00044477	9.62252e-06	-0.000194495	-0.0104876	-0.0471134	0.02478	300	610	0	-1.81749e-08	-2.76612e-07	3.34925e-06	0.000160628	0.000769638	5.86775e-05	300	200	0	10.9684	7.61156	-13.2934	2907.95	-437.91	2937.72	-343.942	-18.7518	0	7.40952	6.59391	-65.2101	-19941.3	-143702	-6428.13	-3117.67	505.8	0
651	6	-0.000472343	-8.31234e-05	0.000265375	0.0226871	0.0444402	0.0469053	300	610	0	9.61877e-07	-3.13752e-07	6.5256e-06	0.000334645	0.00141133	1.97829e-05	300	200	0	10.8863	7.59344	-13.4012	2933.21	-414.913	2948.06	-341.961	-18.8756	0	7.39477	6.39595	-64.7692	-20037	-143728	-6345.89	-3133.07	509.36	0
651	7	-0.000422354	-0.000227197	0.00101019	0.0756826	0.194462	0.0756607	300	610	0	2.467e-06	-3.13287e-07	1.0697e-05	0.000567916	0.00223475	-5.19678e-05	300	200	0	10.7819	7.57801	-13.4336	2964.47	-379.889	2961.45	-339.279	-20.6758	0	7.39429	6.2566	-64.2491	-20145	-143750	-6257.61	-3151.39	513.545	0
651	8	-0.000247826	-0.000430669	0.00209614	0.152162	0.415066	0.109985	300	610	0	4.57325e-06	-2.47514e-07	1.57339e-05	0.000855873	0.0032035	-0.000165986	300	200	0	10.6633	7.56959	-13.394	2996.69	-339.541	2977.07	-336.35	-23.734	0	7.4039	6.17298	-63.5948	-20262.8	-143774	-6170.38	-3174.78	518.623	0
651	9	0.000107116	-0.000695257	0.00355025	0.253629	0.712689	0.146877	300	610	0	7.28828e-06	-8.17895e-08	2.1232e-05	0.00117923	0.00422413	-0.000329875	300	200	0	10.5444	7.56668	-13.2927	3023.55	-301.658	2994.38	-333.694	-27.4589	0	7.4277	6.1622	-62.9099	-20375.4	-143799	-6090.16	-3199.79	523.883	0
652	0	0.000702246	-0.00101128	0.00534315	0.377513	1.08255	0.180586	300	610	0	1.04991e-05	2.23411e-07	2.63918e-05	0.00149711	0.00512334	-0.00054652	300	200	0	10.4403	7.5648	-13.1585	3039.84	-272.391	3012.29	-331.701	-31.0181	0	7.46645	6.24985	-62.3375	-20463.3	-143822	-6023.61	-3221.15	528.266	0	18.3633	14.6352	-77.2039	-32690.5	-206864	-15560.6	-2679.45	423.432	0
652	1	0.00159172	-0.00135122	0.00735352	0.5147	1.50136	0.201767	300	610	0	1.39065e-05	7.07912e-07	2.98934e-05	0.00173954	0.00562492	-0.000809995	300	200	0	10.363	7.56077	-13.0303	3043.02	-254.558	3028.8	-330.536	-33.5347	0	7.51208	6.44748	-61.966	-20514.6	-143835	-5978.16	-3235.19	531.062	0
652	2	0.0028087	-0.00166228	0.00932524	0.646574	1.91845	0.196768	300	610	0	1.69492e-05	1.4038e-06	2.97848e-05	0.00180047	0.00533089	-0.00110029	300	200	0	10.3187	7.55463	-12.9268	3033.4	-248.555	3042.13	-330.228	-34.6605	0	7.55757	6.7349	-61.8551	-20528	-143833	-5958.31	-3239.32	531.873	0
652	3	0.00434293	-0.00185859	0.0108209	0.741862	2.24607	0.14727	300	610	0	1.87266e-05	2.32304e-06	2.34196e-05	0.00153309	0.00371404	-0.00137702	300	200	0	10.3064	7.54919	-12.8391	3014.5	-254.115	3051.78	-330.792	-34.7904	0	7.61228	7.06146	-62.0655	-20504.4	-143813	-5962.85	-3231.12	530.366	0
652	4	0.00611082	-0.00181463	0.0111783	0.753759	2.35013	0.0306403	300	610	0	1.79347e-05	3.44013e-06	7.49235e-06	0.000750136	0.000131737	-0.0015728	300	200	0	10.3181	7.54751	-12.7597	2992.58	-269.542	3057.86	-332.125	-34.5338	0	7.70127	7.36799	-62.6328	-20442.7	-143778	-5985.66	-3209.58	526.39	0
652	5	0.00791849	-0.00136188	0.00948204	0.618147	2.04379	-0.178564	300	610	0	1.28383e-05	4.6697e-06	-2.17633e-05	-0.000767195	-0.0061262	-0.00158716	300	200	0	10.346	7.54955	-12.6953	2974.08	-290.415	3060.59	-333.876	-34.2671	0	7.84375	7.61383	-63.5394	-20347.8	-143731	-6017.98	-3176.07	520.239	0
652	6	0.0094205	-0.000292017	0.00456547	0.254097	1.08717	-0.505401	300	610	0	1.31214e-06	5.83993e-06	-6.81339e-05	-0.00324717	-0.0157401	-0.00128302	300	200	0	10.3895	7.55144	-12.6396	2963.05	-311.546	3060.42	-335.648	-34.4266	0	8.02964	7.78988	-64.6669	-20235.3	-143674	-6051.58	-3135.76	512.916	0
652	7	0.0100794	0.00162933	-0.00493253	-0.431777	-0.802109	-0.969059	300	610	0	-1.90072e-05	6.66429e-06	-0.000134657	-0.00688717	-0.0291975	-0.000487975	300	200	0	10.452	7.54956	-12.5614	2961.1	-329.575	3057.69	-337.237	-35.7303	0	8.21832	7.90114	-65.7939	-20126.3	-143619	-6081.72	-3096.85	505.9	0
652	8	0.00913539	0.00463322	-0.0204294	-1.53517	-3.92175	-1.57454	300	610	0	-5.04068e-05	6.71613e-06	-0.000222435	-0.01179	-0.046549	0.000996013	300	200	0	10.5316	7.54542	-12.4368	2967.75	-342.827	3052.73	-338.566	-38.6263	0	8.36648	7.9378	-66.7255	-20038	-143572	-6107.51	-3065.68	500.305	0
652	9	0.00559905	0.00889705	-0.0431463	-3.13593	-8.53445	-2.30113	300	610	0	-9.45668e-05	5.4136e-06	-0.000328981	-0.0178725	-0.0670754	0.00337054	300	200	0	10.6182	7.54397	-12.2699	2980.29	-350.388	3046.49	-339.557	-42.8956	0	8.45431	7.88014	-67.3952	-19978.2	-143536	-6130.38	-3043.77	496.433	0
653	0	-0.00171267	0.0144681	-0.0737103	-5.26981	-14.7874	-3.0877	300	610	0	-0.000151763	2.02555e-06	-0.000446075	-0.0247456	-0.0888674	0.00680157	300	200	0	10.6984	7.54638	-12.0796	2995.05	-351.461	3040.78	-340.095	-47.9427	0	8.47906	7.7317	-67.8349	-19945.8	-143510	-6152.9	-3029.57	494.035	0	18.2471	14.6435	-77.2836	-32743.9	-206853	-15482	-2676.61	423.69	0
653	1	-0.0140746	0.0211575	-0.111585	-7.88845	-22.5967	-3.81548	300	610	0	-0.000219773	-4.28724e-06	-0.000557232	-0.0315684	-0.108342	0.0113587	300	200	0	10.7614	7.54702	-11.892	3008.88	-344.646	3037.66	-339.981	-53.0164	0	8.439	7.53158	-68.0986	-19934.7	-143484	-6176.79	-3021.01	492.733	0
653	2	-0.0326569	0.0284049	-0.15432	-10.8072	-31.4935	-4.2901	300	610	0	-0.000292489	-1.43779e-05	-0.000635015	-0.0368889	-0.119747	0.0169293	300	200	0	10.8039	7.53897	-11.7338	3019.38	-329.379	3038.23	-339.071	-57.3228	0	8.34045	7.33613	-68.1888	-19936.5	-143453	-6201.36	-3017.77	492.372	0
653	3	-0.0582048	0.0351199	-0.196648	-13.6427	-40.4368	-4.22597	300	610	0	-0.000358308	-2.89469e-05	-0.000638621	-0.0384933	-0.114752	0.0231077	300	200	0	10.8305	7.52013	-11.6167	3024.89	-308.301	3041.83	-337.539	-60.3906	0	8.20777	7.19475	-68.0446	-19941.7	-143422	-6224.41	-3021.76	493.068	0
653	4	-0.0905699	0.0395166	-0.229489	-15.7453	-47.6064	-3.2381	300	610	0	-0.000398486	-4.82839e-05	-0.000512465	-0.0333016	-0.0822685	0.0290619	300	200	0	10.8504	7.49405	-11.5425	3025.05	-286.366	3046.85	-335.81	-62.079	0	8.07248	7.13334	-67.6254	-19941.9	-143408	-6244.79	-3034.62	494.888	0
653	5	-0.128081	0.0389692	-0.239022	-16.1374	-50.2044	-0.848467	300	610	0	-0.000385735	-7.19038e-05	-0.000186777	-0.0173661	-0.00871154	0.0333914	300	200	0	10.871	7.46762	-11.5198	3020.59	-267.394	3052.31	-334.212	-62.2096	0	7.95793	7.15473	-66.9681	-19934.3	-143423	-6263.95	-3055.66	497.669	0
653	6	-0.166763	0.0299363	-0.206037	-13.473	-44.3125	3.48372	300	610	0	-0.000283568	-9.8075e-05	0.000418416	0.0139511	0.121031	0.0339974	300	200	0	10.8924	7.44703	-11.5597	3012.37	-252.273	3058.19	-332.824	-60.5928	0	7.87566	7.25245	-66.1468	-19923.2	-143467	-6283.41	-3082.92	501.197	0
653	7	-0.199461	0.00801781	-0.105942	-6.04495	-24.8759	10.2962	300	610	0	-4.70699e-05	-0.000123257	0.00138425	0.0655276	0.321591	0.0280016	300	200	0	10.9086	7.43494	-11.6648	3001.07	-240.588	3064.55	-331.625	-57.2765	0	7.82784	7.41272	-65.2265	-19916.8	-143531	-6301.48	-3114.5	505.349	0
653	8	-0.214972	-0.0317671	0.0901191	8.12795	14.0882	20.0099	300	610	0	0.000374027	-0.000141495	0.00277706	0.141645	0.603735	0.0117665	300	200	0	10.9118	7.43129	-11.8252	2987.18	-232.624	3070.94	-330.672	-52.6117	0	7.81229	7.6029	-64.276	-19923.1	-143611	-6315.67	-3148.28	509.961	0
653	9	-0.19737	-0.0943768	0.412437	31.0931	78.9362	32.7554	300	610	0	0.00102887	-0.000143876	0.00462367	0.244663	0.969267	-0.0189107	300	200	0	10.8979	7.43288	-12.023	2970.87	-229.242	3076.86	-330.067	-47.099	0	7.83002	7.77572	-63.3909	-19945.5	-143712	-6326.42	-3181.08	514.643	0
654	0	-0.125829	-0.183702	0.887512	64.5882	175.356	48.1309	300	610	0	0.00195448	-0.000118182	0.00687665	0.373104	1.40404	-0.0683455	300	200	0	10.8721	7.43346	-12.2439	2952.1	-231.495	3082.2	-329.907	-41.108	0	7.88752	7.89384	-62.6511	-19981.8	-143841	-6334.47	-3209.9	518.937	0	20.9465	14.7029	-73.341	-30416.5	-206614	-17641	-2815.93	414.453	0
654	1	0.0246942	-0.30097	1.52976	109.452	306.694	64.8926	300	610	0	0.00315907	-4.89865e-05	0.00936924	0.51913	1.86907	-0.140154	300	200	0	10.8484	7.4288	-12.4771	2931.25	-240.953	3086.91	-330.312	-34.9303	0	7.98982	7.94598	-62.0483	-20024.3	-143990	-6336.4	-3234.61	522.722	0
654	2	0.281375	-0.44252	2.32959	164.786	471.53	80.5894	300	610	0	0.0045991	8.15224e-05	0.0117617	0.66546	2.29032	-0.235985	300	200	0	10.8425	7.41892	-12.7043	2910.69	-259.416	3090.88	-331.42	-29.1106	0	8.13064	7.94559	-61.5168	-20064.9	-144137	-6325.42	-3257.05	526.169	0
654	3	0.669466	-0.596952	3.23763	226.857	660.446	91.1789	300	610	0	0.00615003	0.000291609	0.0134838	0.781975	2.54805	-0.353728	300	200	0	10.8617	7.40391	-12.8964	2894.84	-287.665	3094.09	-333.306	-24.4687	0	8.2881	7.92672	-61.0481	-20096.3	-144250	-6296.27	-3276.89	529.188	0
654	4	1.20564	-0.741765	4.14561	287.773	852.07	90.6897	300	610	0	0.00757222	0.000596537	0.013683	0.822473	2.46793	-0.485164	300	200	0	10.9006	7.38263	-13.0198	2887.07	-324.051	3096.15	-335.889	-21.7434	0	8.43468	7.93577	-60.73	-20108.7	-144306	-6249.65	-3290.19	531.116	0
654	5	1.88819	-0.839819	4.86517	334.048	1008.67	71.0329	300	610	0	0.00847559	0.00100319	0.0111921	0.722357	1.81683	-0.613161	300	200	0	10.9458	7.35562	-13.0555	2887.15	-364.172	3096.15	-338.894	-21.1449	0	8.55439	8.01371	-60.6892	-20090.2	-144308	-6193.48	-3291.83	531.034	0
654	6	2.68378	-0.836211	5.10781	345.264	1071.87	22.1145	300	610	0	0.00828925	0.00150245	0.00453889	0.398437	0.307629	-0.708635	300	200	0	10.9828	7.32652	-13.0155	2891.77	-402.145	3093.5	-341.897	-22.1794	0	8.6437	8.17823	-61.0359	-20040	-144277	-6139.18	-3277.81	528.331	0
654	7	3.51102	-0.656536	4.47066	293.175	959.53	-67.5539	300	610	0	0.00624625	0.00205924	-0.00797415	-0.247573	-2.38108	-0.727745	300	200	0	11.0005	7.30135	-12.9298	2897.05	-432.915	3088.82	-344.482	-24.06	0	8.6963	8.41381	-61.8456	-19976.2	-144237	-6095.67	-3246.21	523.001	0
654	8	4.22175	-0.207888	2.43541	141.783	565.164	-209.504	300	610	0	0.00139765	0.00260064	-0.0280842	-1.31983	-6.56374	-0.610073	300	200	0	10.994	7.287	-12.8155	2900.78	-454.328	3083.68	-346.451	-26.3493	0	8.69863	8.67453	-63.1347	-19923.1	-144202	-6066.74	-3198.04	515.565	0
654	9	4.58246	0.615545	-1.60948	-150.93	-237.944	-412.951	152.161	703.776	0	-0.00732524	0.003003	-0.0572375	-2.91109	-12.4774	-0.278901	300	200	0	10.9653	7.28807	-12.6637	2903.48	-466.89	3079.51	-347.868	-29.2753	0	8.64285	8.90298	-64.7952	-19891.9	-144177	-6051.72	-3139.11	506.997	0
655	0	4.25959	1.92008	-8.31091	-628.742	-1585.43	-681.169	109.235	685.653	0	-0.0209778	0.0030801	-0.0960742	-5.07507	-20.1756	0.354934	300	200	0	10.9179	7.30309	-12.4505	2908.04	-471.413	3076.93	-348.863	-33.5688	0	8.53472	9.05554	-66.5669	-19875.5	-144157	-6047.08	-3079.59	498.58	0	-9.25444	30.6751	-170.438	-92639.1	-202024	2751.76	-1193.14	547.644	0
655	1	2.81474	3.79087	-18.2432	-1329.41	-3600.32	-1006.42	102.648	682.872	0	-0.0403732	0.00257549	-0.143699	-7.78644	-29.3812	1.38375	300	200	0	10.8546	7.32577	-12.1692	2917.91	-467.786	3076.02	-349.44	-39.7788	0	8.38648	9.11756	-68.1732	-19857.3	-144138	-6047.44	-3028.3	491.278	0
655	2	-0.281931	6.2586	-31.7351	-2272.39	-6358.18	-1363.44	99.6481	681.605	0	-0.0657353	0.00116376	-0.196735	-10.8876	-39.2996	2.8862	300	200	0	10.7802	7.35089	-11.8573	2935.13	-456.049	3076.46	-349.461	-47.5373	0	8.2134	9.10054	-69.5011	-19825.6	-144120	-6047.34	-2987.63	485.255	0
655	3	-5.59294	9.25712	-48.6844	-3445.6	-9848.56	-1703.5	97.7062	680.774	0	-0.0962158	-0.00153295	-0.248181	-14.0237	-48.401	4.90088	300	200	0	10.7025	7.37609	-11.5841	2959.1	-437.446	3076.89	-348.763	-55.4456	0	8.03852	9.02949	-70.6013	-19780.3	-144098	-6043.75	-2955.01	480.169	0
655	4	-13.5486	12.6075	-68.5521	-4805.15	-13969.9	-1960.3	96.2145	680.095	0	-0.129278	-0.00590539	-0.286198	-16.5703	-54.1942	7.3887	300	200	0	10.6295	7.39848	-11.4145	2986.32	-414.222	3074.76	-347.289	-61.6247	0	7.88339	8.93392	-71.5475	-19731.4	-144075	-6036.24	-2927.7	475.78	0
655	5	-24.2065	16.0789	-90.663	-6298.41	-18585	-2077.24	95.0095	679.471	0	-0.159975	-0.0122857	-0.292971	-17.5633	-53.0322	10.1835	300	200	0	10.5676	7.41344	-11.3784	3012.11	-389.987	3067.82	-345.274	-64.7218	0	7.75188	8.84338	-72.3146	-19690.8	-144054	-6025.82	-2906.05	472.293	0
655	6	-37.1673	19.4845	-114.601	-7894.1	-23597.3	-2035.12	94.0917	678.883	0	-0.180191	-0.0208352	-0.243999	-15.6484	-40.0142	12.9328	300	200	0	10.5219	7.41652	-11.4586	3033.22	-369.972	3055.94	-343.288	-64.7117	0	7.6359	8.77961	-72.7601	-19662.3	-144039	-6014.64	-2893.65	470.235	0
655	7	-51.7767	22.7114	-140.368	-9592.1	-28980.7	-1847.43	93.5377	678.336	0	-0.177988	-0.0313847	-0.108227	-9.07294	-9.07453	15.0328	300	200	0	10.4946	7.40492	-11.6126	3048.99	-358.589	3041.15	-341.879	-62.5585	0	7.53206	8.74398	-72.7294	-19639.6	-144032	-6005.43	-2894.38	470.036	0
655	8	-67.3869	25.674	-168.257	-11408.9	-34750.7	-1532.06	93.4666	677.807	0	-0.137247	-0.0432251	0.150361	4.24502	46.6198	15.5679	300	200	0	10.4821	7.37874	-11.8058	3059.89	-356.713	3026.32	-341.215	-59.1856	0	7.44478	8.71325	-72.1904	-19616.8	-144034	-6001.52	-2909.2	471.737	0
655	9	-83.4662	28.2572	-198.656	-13359.2	-40921.7	-1091.24	94.0073	677.248	0	-0.0379278	-0.0548554	0.568938	26.5284	133.82	13.2704	300	200	0	10.4765	7.34118	-12.0187	3065.73	-361.83	3014.26	-341.105	-55.0793	0	7.37988	8.65782	-71.2865	-19597.4	-144055	-6007.73	-2934.79	474.911	0
656	0	-99.6253	30.3046	-231.984	-15450.5	-47497.5	-508.464	95.2555	676.602	0	0.142681	-0.0637085	1.17898	59.7843	257.737	6.52259	300	200	0	10.4706	7.29721	-12.2326	3065.64	-370.439	3007.46	-341.283	-50.6113	0	7.33956	8.56712	-70.2679	-19590.3	-144102	-6029.26	-2964.75	478.795	0	-149.808	45.8915	-521.767	-328742	-155159	99926.2	-312.854	632.798	0
656	1	-115.647	31.6612	-268.761	-17692	-54496.9	243.731	97.229	675.828	0	0.427223	-0.0658957	1.99554	105.228	419.816	-6.56633	300	200	0	10.4598	7.25323	-12.419	3059.29	-380.599	3007.44	-341.646	-46.3396	0	7.32578	8.45296	-69.3473	-19603.3	-144174	-6068.76	-2993.02	482.683	0
656	2	-131.494	32.241	-309.639	-20102.5	-61976.6	1188.18	99.8427	674.922	0	0.83353	-0.0560354	3.00195	162.447	614.661	-27.97	300	200	0	10.444	7.21814	-12.5415	3047.91	-392.378	3014.09	-342.286	-43.0254	0	7.34832	8.3359	-68.5813	-19641.4	-144260	-6123.24	-3017.49	486.396	0
656	3	-147.273	32.0738	-355.258	-22708.4	-70012.3	2326.8	102.925	673.921	0	1.36736	-0.0272657	4.12987	228.281	826.092	-59.3968	300	200	0	10.4287	7.20184	-12.5713	3034.86	-406.393	3025.82	-343.327	-41.4108	0	7.42115	8.23466	-67.8693	-19705.1	-144339	-6182.89	-3040.72	490.338	0
656	4	-163.142	31.3022	-405.895	-25526.3	-78639.6	3633.26	106.256	672.889	0	2.01231	0.0284268	5.23526	295.447	1022.53	-101.74	300	200	0	10.4216	7.21154	-12.5051	3024.87	-422.834	3040.01	-344.813	-41.8912	0	7.54508	8.1598	-67.0658	-19788.5	-144384	-6234.63	-3066.87	495.061	0
656	5	-179.191	30.1342	-461.042	-28539.9	-87782	5055.11	109.601	671.903	0	2.71676	0.119397	6.07221	351.001	1152.14	-154.289	300	200	0	10.4276	7.24909	-12.3649	3020.99	-441.042	3053.6	-346.669	-44.3201	0	7.69621	8.11236	-66.1167	-19883.4	-144373	-6267.47	-3097.6	500.732	0
656	6	-195.292	28.7907	-519.037	-31679.7	-97192.3	6517.79	112.745	671.036	0	3.37863	0.25286	6.26875	374.84	1138.67	-213.693	300	200	0	10.4495	7.31014	-12.1833	3022.81	-458.104	3064.07	-348.601	-48.1121	0	7.83502	8.0883	-65.1129	-19984.7	-144297	-6274.16	-3130.1	506.924	0
656	7	-210.952	27.4713	-576.922	-34812.3	-106427	7928.23	115.527	670.342	0	3.8292	0.432555	5.31065	338.574	879.106	-272.699	300	200	0	10.4887	7.38484	-11.9868	3027.57	-468.457	3070.45	-350.081	-52.576	0	7.93381	8.08282	-64.2303	-20091.5	-144174	-6251.09	-3158.64	512.805	0
656	8	-225.211	26.3401	-630.681	-37744.4	-114874	9180.77	117.858	669.847	0	3.81882	0.655398	2.54301	205.287	245.365	-318.779	300	200	0	10.5425	7.46192	-11.7908	3032.4	-467.13	3073.57	-350.618	-57.1831	0	7.99763	8.09373	-63.6419	-20203	-144040	-6200.19	-3177.29	517.448	0
656	9	-236.639	25.5394	-675.972	-40254.6	-121862	10164.2	119.724	669.551	0	3.00888	0.907076	-2.79802	-69.104	-907.767	-332.822	-24.4323	224.697	0	10.6057	7.53474	-11.6022	3035.92	-453.225	3075.47	-350.064	-61.6669	0	8.05097	8.12297	-63.4718	-20311.4	-143931	-6130.26	-3181.64	520.007	0
657	0	-243.503	25.2251	-709.271	-42153.9	-126830	10768	121.183	669.433	0	0.976227	1.15672	-11.5073	-532.017	-2725.14	-288.23	63.182	246.233	0	10.6711	7.60323	-11.42	3038.42	-430.056	3078.49	-348.658	-66.0604	0	8.10191	8.17269	-63.7598	-20403.4	-143864	-6054.24	-3170.34	520.004	0	-190.283	54.9292	-911.716	-540701	-94728.9	112293	-114.899	595.123	0
657	1	-244.112	25.5906	-728.943	-43348.7	-129504	10892.9	122.34	669.468	0	-2.76156	1.35105	-24.269	-1226.83	-5320.97	-150.903	80.7507	250.551	0	10.7322	7.66973	-11.2358	3040.52	-403.697	3083.78	-346.93	-70.611	0	8.13052	8.23904	-64.4262	-20464.1	-143833	-5985.06	-3146.52	517.636	0
657	2	-237.26	26.8463	-735.732	-43874.5	-129982	10466.7	123.33	669.634	0	-8.68995	1.40889	-41.4326	-2180.9	-8732.44	119.238	89.2375	252.637	0	10.7857	7.73458	-11.0451	3041.74	-381.044	3090.87	-345.499	-75.3922	0	8.12025	8.30346	-65.3062	-20478.7	-143824	-5932.12	-3116.31	513.58	0
657	3	-222.571	29.1719	-732.453	-43885.7	-128693	9460.52	124.298	669.916	0	-17.1517	1.23664	-62.83	-3396.02	-12881.7	557.233	94.9761	254.051	0	10.8338	7.79598	-10.8698	3040.62	-367.288	3098.42	-344.79	-79.7301	0	8.08575	8.33069	-66.2559	-20438.2	-143833	-5898.56	-3084.87	508.473	0
657	4	-200.58	32.6791	-723.132	-43610	-126266	7894.44	125.39	670.307	0	-28.12	0.799134	-87.9906	-4861.06	-17616.7	1168.22	99.7883	255.245	0	10.881	7.85076	-10.7557	3036.13	-364.659	3104.98	-344.904	-82.2823	0	8.04968	8.28894	-67.1967	-20349.5	-143852	-5882.23	-3054.76	502.834	0
657	5	-172.52	37.3841	-711.957	-43289	-123358	5830.25	126.734	670.803	0	-41.2068	0.187706	-116.806	-6586.78	-22848.5	1918.22	104.389	256.391	0	10.9281	7.89256	-10.733	3029.1	-373.323	3108.96	-345.783	-82.2234	0	8.00414	8.17727	-68.067	-20235.3	-143870	-5880.42	-3027.66	497.286	0
657	6	-139.934	43.1838	-702.432	-43127.5	-120524	3357.69	128.418	671.398	0	-56.0664	-0.444547	-149.987	-8623.44	-28657.9	2764.34	108.931	257.495	0	10.9687	7.91257	-10.7892	3021.79	-392.87	3109.33	-347.413	-80.0762	0	7.91318	8.02943	-68.8053	-20120.4	-143878	-5892.85	-3005.09	492.425	0
657	7	-104.291	49.8713	-696.914	-43264.5	-118150	575.173	130.467	672.08	0	-72.7089	-1.04732	-188.685	-11030.9	-35241.4	3694.19	113.226	258.462	0	10.9923	7.90546	-10.8863	3015.92	-422.616	3106.18	-349.821	-77.0382	0	7.74353	7.88872	-69.3728	-20019.8	-143877	-5919.54	-2987.97	488.583	0
657	8	-66.7401	57.1928	-696.56	-43766.2	-116432	-2426.93	132.847	672.832	0	-91.3544	-1.7753	-233.476	-13817.3	-42722.8	4741.13	117.014	259.181	0	10.9894	7.87263	-10.9849	3011.56	-460.733	3100.55	-352.942	-74.1538	0	7.48378	7.77792	-69.7357	-19940.7	-143877	-5956.17	-2977.18	485.947	0
657	9	-28.0735	64.8903	-701.529	-44633.9	-115412	-5569.14	135.485	673.624	0	-112.105	-2.97346	-283.36	-16882.7	-50971.5	5971.52	120.117	259.581	0	10.9562	7.82054	-11.0532	3008.22	-503.62	3093.67	-356.563	-72.1596	0	7.1435	7.69219	-69.8592	-19886.8	-143894	-5993.31	-2973.77	484.67	0
658	0	11.1342	72.7197	-711.332	-45821.6	-115030	-8774.33	138.289	674.417	0	-134.704	-5.04904	-335.285	-19997	-59528.7	7448.27	122.454	259.642	0	10.8986	7.75894	-11.0798	3005.93	-546.397	3086.59	-360.315	-71.2974	0	6.74636	7.61785	-69.7529	-19857.7	-143932	-6021.29	-2977.45	484.686	0	-28.4914	92.9453	-1309.78	-681319	-36485.3	-51051.7	-29.5252	523.019	0
658	1	50.3086	80.4594	-725.165	-47257.8	-115182	-11958.4	141.165	675.168	0	-158.321	-8.26815	-384.391	-22824.3	-67650.6	9181.27	124.006	259.378	0	10.8291	7.69802	-11.0797	3004.62	-583.773	3080.19	-363.688	-71.182	0	6.32921	7.55094	-69.4899	-19845.7	-143980	-6032.83	-2985.95	485.59	0
658	2	88.6802	87.911	-742.174	-48867.9	-115767	-15024.1	144.016	675.844	0	-181.389	-12.6311	-425.105	-25002.8	-74475.6	11093.6	124.807	258.816	0	10.7593	7.6444	-11.0777	3003.51	-610.914	3075.14	-366.148	-71.1312	0	5.94319	7.50259	-69.1795	-19838	-144019	-6022.83	-2995.81	486.761	0
658	3	125.177	94.9145	-761.612	-50592	-116725	-17861.9	146.739	676.428	0	-201.744	-17.8985	-452.928	-26264.9	-79289.5	13028.6	124.94	257.989	0	10.6989	7.59942	-11.0879	3001.59	-625.351	3071.78	-367.399	-70.7075	0	5.64647	7.49583	-68.9395	-19824.9	-144031	-5990.83	-3003.24	487.569	0
658	4	158.442	101.396	-782.947	-52394.8	-118044	-20362	149.231	676.92	0	-217.127	-23.6675	-466.051	-26538.1	-81767.8	14789	124.552	256.943	0	10.6589	7.56029	-11.1071	2998.46	-628.53	3070.18	-367.588	-69.9591	0	5.48788	7.54717	-68.8424	-19806	-144012	-5944.27	-3005.9	487.701	0
658	5	186.956	107.41	-805.923	-54268.2	-119764	-22433.1	151.396	677.337	0	-225.807	-29.4439	-465.844	-25963.4	-82053.6	16189.9	123.86	255.734	0	10.6524	7.52367	-11.1328	2994.71	-624.364	3070.26	-367.083	-68.9976	0	5.48488	7.64872	-68.8561	-19791.1	-143975	-5897.55	-3004.95	487.427	0
658	6	209.215	113.141	-830.526	-56226.5	-121957	-24013.5	153.157	677.7	0	-227.016	-34.7483	-456.105	-24830.7	-80660.4	17103.7	123.154	254.441	0	10.6886	7.48955	-11.1805	2991.8	-616.65	3071.27	-366.154	-67.5921	0	5.60621	7.7766	-68.8846	-19791.6	-143936	-5865.42	-3003.52	487.316	0
658	7	223.899	118.868	-856.88	-58296.9	-124708	-25075.1	154.463	678.034	0	-220.968	-39.2204	-441.723	-23481.3	-78285	17476.1	122.774	253.158	0	10.7675	7.46243	-11.2681	2991.13	-607.816	3071.64	-364.941	-65.451	0	5.78409	7.90586	-68.8662	-19810.8	-143897	-5853.16	-3003.51	487.671	0
658	8	230.042	124.913	-885.146	-60508.5	-128087	-25626.4	155.293	678.36	0	-208.53	-42.6539	-427.392	-22221.8	-75613.4	17313.3	123.082	251.994	0	10.8778	7.45008	-11.403	2993.07	-598.523	3069.76	-363.488	-62.4804	0	5.95895	8.01408	-68.7953	-19839.5	-143846	-5853.55	-3004.93	488.385	0
658	9	227.176	131.599	-915.45	-62881.3	-132128	-25712.9	155.668	678.689	0	-190.845	-44.9767	-416.696	-21269.5	-73175.6	16661.8	124.391	251.043	0	10.9983	7.46	-11.5825	2996.79	-587.999	3065.1	-361.766	-58.7353	0	6.11219	8.08908	-68.6988	-19863.7	-143775	-5854.58	-3006.83	489.141	0
659	0	215.392	139.203	-947.83	-65420.8	-136820	-25411.6	155.65	679.022	0	-169.138	-46.2367	-411.696	-20733.1	-71281.5	15596.2	126.859	250.36	0	11.1044	7.49412	-11.7879	3000.25	-574.858	3058.67	-359.767	-54.5202	0	6.25185	8.13712	-68.6476	-19872.9	-143685	-5848.62	-3007.08	489.492	0	41.2707	155.577	-1652.89	-899488	26422.3	-22017.2	16.6889	548.26	0
659	1	195.326	147.897	-982.198	-68116.1	-142102	-24816.5	155.323	679.351	0	-144.626	-46.602	-412.973	-20622.1	-70033.5	14212.1	130.416	249.936	0	11.1773	7.54652	-11.9867	3000.96	-557.769	3052.58	-357.532	-50.3569	0	6.37851	8.16962	-68.7698	-19864.9	-143588	-5834.87	-3001.95	488.86	0
659	2	168.082	157.691	-1018.31	-70943.6	-147874	-24021.7	154.785	679.668	0	-118.417	-46.33	-419.941	-20873.9	-69378.3	12613.6	134.79	249.707	0	11.2091	7.60601	-12.1491	2997.68	-536.67	3048.92	-355.174	-46.74	0	6.47924	8.1847	-69.1956	-19842.3	-143502	-5816.71	-2987.85	486.757	0
659	3	135.123	168.391	-1055.8	-73869.7	-154003	-23105.5	154.136	679.966	0	-91.3662	-45.6932	-431.271	-21387.8	-69167.7	10894.5	139.619	249.593	0	11.2022	7.65957	-12.2558	2991.11	-513.66	3048.96	-352.911	-44.0565	0	6.54924	8.17768	-69.9535	-19810.1	-143444	-5798.63	-2964.57	483.189	0
659	4	98.1433	179.61	-1094.24	-76854.1	-160336	-22122.4	153.473	680.235	0	-63.9646	-44.8992	-445.332	-22056.1	-69213.1	9122.09	144.581	249.527	0	11.1665	7.69551	-12.3006	2982.89	-491.462	3052.88	-350.954	-42.5002	0	6.60095	8.16031	-70.9353	-19775.4	-143429	-5784.35	-2935.96	478.781	0
659	5	58.9507	190.835	-1133.28	-79855	-166706	-21104.7	152.899	680.464	0	-36.3596	-44.0469	-460.511	-22786	-69325.1	7331.83	149.461	249.48	0	11.1141	7.70723	-12.2916	2974.25	-470.684	3060.2	-349.293	-41.9751	0	6.65007	8.15214	-71.9673	-19748.5	-143456	-5775.43	-2907.35	474.41	0
659	6	19.3639	201.499	-1172.71	-82837.2	-172948	-20070.5	152.523	680.637	0	-8.53947	-43.1319	-475.371	-23506.9	-69335.8	5537.21	154.144	249.45	0	11.0549	7.69444	-12.2413	2965.85	-449.244	3070.18	-347.699	-42.2818	0	6.70772	8.16263	-72.88	-19738.8	-143516	-5773.03	-2883.21	470.839	0
659	7	-18.8423	211.063	-1212.6	-85779.7	-178904	-19034	152.462	680.74	0	19.4361	-42.0985	-488.74	-24168.5	-69114.9	3747.81	158.586	249.451	0	10.9945	7.66098	-12.1607	2958.4	-424.58	3082.26	-345.914	-43.2752	0	6.78056	8.1927	-73.5337	-19753	-143591	-5782.94	-2866.73	468.625	0
659	8	-53.9509	219.087	-1253.34	-88680.5	-184432	-18017.4	152.848	680.755	0	47.3039	-40.8984	-499.8	-24741.1	-68581.5	1982.32	162.782	249.502	0	10.9359	7.61266	-12.0651	2952.62	-395.971	3095.71	-343.82	-44.7239	0	6.86339	8.24468	-73.8554	-19796.6	-143658	-5814.97	-2859.13	468.046	0
659	9	-84.3028	225.254	-1295.69	-91557	-189406	-17060.4	153.818	680.663	0	74.586	-39.505	-508.171	-25215.2	-67707.4	270.364	166.763	249.62	0	10.8811	7.55614	-11.9734	2948.57	-365.02	3108.97	-341.486	-46.2613	0	6.93987	8.32263	-73.8621	-19870	-143695	-5874.84	-2859.45	469.015	0
660	0	-108.322	229.377	-1340.61	-94438.2	-193720	-16222.4	155.499	680.444	0	100.645	-37.8901	-513.941	-25602.9	-66514.3	-1353.78	170.58	249.817	0	10.8321	7.49897	-11.896	2945.42	-335.065	3119.54	-339.166	-47.5975	0	6.99791	8.4223	-73.6182	-19963.5	-143695	-5957.71	-2865.89	471.176	0	108.773	197.393	-2258.53	-1.26308e+06	174501	29016	79.1939	563.111	0
660	1	-124.599	231.365	-1389.14	-97354.5	-197285	-15575.3	157.981	680.083	0	124.763	-36.0103	-517.661	-25938.3	-65066.8	-2858.77	174.306	250.107	0	10.7895	7.45002	-11.8343	2941.9	-310.456	3124.76	-337.234	-48.5915	0	7.03785	8.52224	-73.1639	-20061.7	-143665	-6050.11	-2877.6	474.202	0
660	2	-132.031	231.172	-1442.17	-100332	-200034	-15192.1	161.296	679.57	0	146.221	-33.8377	-520.314	-26279.3	-63462.7	-4219.58	178.03	250.507	0	10.7503	7.41596	-11.7915	2937.19	-295.268	3122.88	-336.041	-49.0943	0	7.0727	8.59003	-72.5102	-20153.4	-143626	-6136.17	-2894.77	477.939	0
660	3	-130.003	228.763	-1500.4	-103392	-201923	-15134.4	165.421	678.91	0	164.394	-31.4319	-523.262	-26708.4	-61822.1	-5415.56	181.852	251.042	0	10.71	7.39708	-11.7757	2931.48	-291.705	3114.32	-335.772	-48.9427	0	7.12484	8.60022	-71.7058	-20233.3	-143598	-6201.58	-2916.61	482.171	0
660	4	-118.527	224.118	-1564.38	-106556	-202926	-15439.5	170.283	678.114	0	178.848	-29.02	-528.182	-27329.5	-60280.3	-6426.32	185.872	251.743	0	10.6673	7.38936	-11.7898	2925.92	-299.626	3101.25	-336.414	-48.1744	0	7.20891	8.5466	-70.882	-20294.9	-143597	-6236.1	-2939.86	486.319	0
660	5	-98.2892	217.306	-1634.4	-109839	-203034	-16107.3	175.775	677.204	0	189.376	-27.0443	-536.96	-28258.6	-58984.6	-7226.34	190.151	252.627	0	10.626	7.38772	-11.8196	2922.29	-317.165	3085.88	-337.834	-47.2397	0	7.31655	8.44044	-70.2233	-20331.3	-143627	-6236.41	-2959.29	489.524	0
660	6	-70.5803	208.612	-1710.48	-113249	-202262	-17098.8	181.751	676.209	0	195.931	-26.1607	-551.63	-29619.6	-58083	-7779.76	194.707	253.695	0	10.5945	7.38656	-11.8421	2922.96	-341.386	3069.76	-339.828	-46.829	0	7.42001	8.30289	-69.8692	-20340.9	-143682	-6205.19	-2970.44	491.128	0
660	7	-37.1342	198.518	-1792.15	-116778	-200672	-18354.2	188.027	675.161	0	198.536	-27.1271	-574.511	-31561.7	-57675.6	-8046.3	199.609	254.937	0	10.5819	7.38268	-11.8476	2929.61	-368.865	3053.95	-342.134	-47.2734	0	7.48837	8.16026	-69.827	-20324.5	-143746	-6147.24	-2972.6	491.069	0
660	8	0.0568108	187.526	-1878.19	-120385	-198378	-19810.8	194.378	674.096	0	197.338	-30.579	-608.387	-34290	-57752.1	-7998.67	205.073	256.362	0	10.5915	7.37802	-11.8424	2940.83	-396.434	3039.57	-344.476	-48.3304	0	7.5114	8.03605	-69.9984	-20281.6	-143802	-6068.39	-2968.36	489.743	0
660	9	38.9431	175.997	-1966.39	-123975	-195523	-21401.4	200.568	673.047	0	192.788	-36.9137	-656.361	-38062.1	-58185.8	-7635.44	211.351	257.99	0	10.6187	7.37637	-11.8301	2952.64	-421.615	3028.05	-346.639	-49.586	0	7.50879	7.93994	-70.2504	-20212	-143831	-5978.15	-2961.4	487.714	0
661	0	77.6564	164.151	-2053.71	-127408	-192244	-23048	206.392	672.038	0	185.709	-46.3691	-721.316	-43135.2	-58791.1	-6989.48	218.495	259.801	0	10.6541	7.37819	-11.8097	2961.79	-442.077	3020.23	-348.434	-50.7941	0	7.51092	7.86706	-70.4129	-20120.6	-143819	-5891.05	-2956.51	485.753	0	384.634	5.37894	-3611.83	-1.89369e+06	593848	-203460	169.291	524.165	0
661	1	114.682	152.178	-2136.55	-130524	-188680	-24667.6	211.689	671.091	0	177.251	-59.0742	-805.226	-49700.1	-59379.9	-6136.79	226.257	261.722	0	10.6895	7.37977	-11.7806	2967.96	-454.73	3016.05	-349.6	-51.9372	0	7.53768	7.80687	-70.2902	-20017.4	-143761	-5821.29	-2959.26	484.783	0
661	2	148.84	140.298	-2211.31	-133163	-184983	-26182.2	216.347	670.219	0	168.847	-74.9834	-908.574	-57835.3	-59774.1	-5197.15	234.211	263.655	0	10.7185	7.37664	-11.7434	2972.88	-456.21	3015.56	-349.848	-53.1538	0	7.59291	7.75382	-69.7942	-19916.6	-143668	-5775.79	-2972.45	485.362	0
661	3	179.124	128.748	-2274.75	-135189	-181307	-27516.8	220.296	669.43	0	162.135	-93.7702	-1029.98	-67476	-59797.7	-4325.03	241.943	265.512	0	10.7367	7.36641	-11.6973	2978.59	-444.536	3019.29	-349.003	-54.6388	0	7.66516	7.71253	-69.0486	-19835.5	-143564	-5756.44	-2993.17	487.268	0
661	4	204.55	117.743	-2324.2	-136496	-177798	-28595.8	223.501	668.728	0	158.716	-114.714	-1165.98	-78388.5	-59287	-3689.01	249.153	267.23	0	10.7433	7.34987	-11.6383	2986.84	-420.199	3027.65	-347.105	-56.6381	0	7.73414	7.69403	-68.2872	-19788.1	-143474	-5765.55	-3015.04	489.777	0
661	5	224.146	107.443	-2357.75	-137018	-174579	-29347.4	225.955	668.114	0	159.886	-136.668	-1310.83	-90147.3	-58117.6	-3445.54	255.663	268.771	0	10.7422	7.33217	-11.5646	2998.95	-386.181	3040.42	-344.393	-59.3218	0	7.78763	7.70825	-67.661	-19775.9	-143412	-5802.82	-3033.57	492.279	0
661	6	237.012	97.9671	-2374.28	-136731	-171760	-29713.3	227.658	667.589	0	166.447	-158.175	-1456.46	-102126	-56232.1	-3720.42	261.391	270.119	0	10.7398	7.32183	-11.495	3015.04	-346.886	3057.1	-341.177	-62.2907	0	7.83233	7.76135	-67.168	-19787	-143381	-5860.48	-3048.67	494.59	0
661	7	242.408	89.4357	-2373.55	-135657	-169439	-29655.1	228.614	667.154	0	178.572	-177.648	-1592.89	-113523	-53657.6	-4592.19	266.314	271.269	0	10.7419	7.32648	-11.4771	3033.02	-306.88	3077.06	-337.739	-64.2674	0	7.88247	7.86143	-66.7428	-19805.8	-143384	-5923.84	-3062.3	496.748	0
661	8	239.835	82.0161	-2356.28	-133861	-167694	-29159.8	228.831	666.81	0	195.68	-193.52	-1709.27	-123455	-50511.6	-6069.74	270.449	272.227	0	10.752	7.34881	-11.561	3049.03	-270.584	3098.77	-334.405	-63.7331	0	7.9408	8.01665	-66.378	-19818.2	-143422	-5975.42	-3074.69	498.567	0
661	9	229.133	75.9252	-2323.97	-131444	-166573	-28242.8	228.324	666.56	0	216.338	-204.383	-1795.63	-131094	-46996	-8071.39	273.827	273.007	0	10.7715	7.38542	-11.7657	3059.78	-241.867	3119.32	-331.557	-60.0595	0	7.99633	8.21608	-66.1697	-19809.1	-143495	-6001.79	-3082.59	499.369	0
662	0	210.559	71.3954	-2278.81	-128529	-166084	-26948.2	227.118	666.402	0	238.322	-209.217	-1844.51	-135806	-43379.2	-10417.7	276.482	273.627	0	10.8011	7.42943	-12.0678	3064.9	-223.675	3135.04	-329.535	-53.9736	0	8.04043	8.42609	-66.2478	-19765.7	-143588	-5998.24	-3081.44	498.36	0	318.096	-70.0276	-3606.1	-1.78097e+06	626359	-157393	177.678	492.735	0
662	1	184.818	68.6189	-2223.31	-125248	-166194	-25343	225.25	666.334	0	258.848	-207.693	-1852.29	-137251	-39963.4	-12848.5	278.425	274.098	0	10.8398	7.47397	-12.4116	3067.03	-218.385	3143.02	-328.595	-47.1111	0	8.07893	8.61697	-66.6332	-19684.8	-143678	-5967.62	-3070.25	495.42	0
662	2	153.029	67.6901	-2160.11	-121726	-166830	-23510.1	222.768	666.352	0	274.988	-200.319	-1819.66	-135433	-37041.1	-15063	279.644	274.428	0	10.8834	7.51157	-12.7291	3069.3	-225.924	3143.15	-328.749	-41.1255	0	8.12328	8.7792	-67.1898	-19574.2	-143746	-5919.09	-3053.4	491.327	0
662	3	116.617	68.5682	-2091.65	-118076	-167891	-21538.3	219.733	666.451	0	284.15	-188.322	-1751.49	-130692	-34857.1	-16770.1	280.099	274.617	0	10.9259	7.53125	-12.9706	3072.84	-240.916	3138.49	-329.574	-36.9086	0	8.16934	8.91189	-67.738	-19448.9	-143782	-5867.88	-3036.61	487.12	0
662	4	77.1782	71.0737	-2020.12	-114391	-169250	-19512.9	216.218	666.626	0	284.498	-173.375	-1655.83	-123633	-33581.2	-17739	279.719	274.665	0	10.9607	7.52194	-13.124	3076.78	-254.562	3133.12	-330.397	-34.4399	0	8.19048	9.01562	-68.1949	-19324	-143786	-5831.23	-3022.45	483.365	0
662	5	36.3366	74.9103	-1947.32	-110742	-170778	-17507.4	212.301	666.869	0	275.212	-157.281	-1542.41	-115012	-33291.3	-17835.1	278.416	274.566	0	10.9802	7.48103	-13.2076	3079.27	-259.827	3129.62	-330.673	-33.1441	0	8.16242	9.09518	-68.5934	-19211.1	-143764	-5822	-3009.88	480.073	0
662	6	-4.37001	79.702	-1874.66	-107177	-172347	-15579.7	208.065	667.172	0	256.519	-141.687	-1421.06	-105604	-33970.6	-17029.7	276.095	274.314	0	10.9786	7.41697	-13.2503	3078	-254.856	3128.46	-330.234	-32.2956	0	8.08969	9.15077	-68.9735	-19123	-143724	-5843.73	-2997.75	477.251	0
662	7	-43.5765	85.0399	-1803.22	-103727	-173845	-13772.1	203.592	667.523	0	229.534	-127.899	-1300.46	-96106.5	-35522.2	-15387.5	272.685	273.902	0	10.958	7.34408	-13.2694	3071.15	-243.299	3128.63	-329.335	-31.4454	0	7.99613	9.17108	-69.2906	-19073.4	-143677	-5889.25	-2987.54	475.267	0
662	8	-80.1399	90.5371	-1733.77	-100409	-175177	-12113.7	198.962	667.914	0	195.967	-116.8	-1187.3	-87063.6	-37793.4	-13038.4	268.169	273.329	0	10.9283	7.27529	-13.2569	3059.56	-232.12	3128.6	-328.509	-30.7905	0	7.89653	9.14526	-69.4543	-19068.4	-143635	-5945.06	-2982.05	474.546	0
662	9	-113.162	95.8739	-1666.91	-97231.2	-176270	-10624.2	194.253	668.33	0	157.788	-108.849	-1086.04	-78845.6	-40603	-10145.8	262.614	272.599	0	10.8993	7.21826	-13.1886	3046.68	-228.21	3127.39	-328.304	-31.008	0	7.78646	9.07696	-69.4315	-19100.6	-143608	-5997.36	-2982.35	475.101	0
663	0	-141.988	100.824	-1603.09	-94193.8	-177071	-9316.82	189.544	668.758	0	116.933	-104.129	-998.967	-71651.8	-43765.7	-6879.71	256.189	271.726	0	10.8756	7.17648	-13.0491	3035.6	-235.803	3125.28	-329.07	-32.6291	0	7.65709	8.98882	-69.2869	-19155.1	-143608	-6036.89	-2986.66	476.46	0	-228.34	17.0748	-2253.59	-1.16809e+06	219464	113775	92.1305	518.335	0
663	1	-166.196	105.255	-1542.65	-91295.2	-177547	-8201.69	184.908	669.181	0	75.0912	-102.423	-926.55	-65538.8	-47109.7	-3399.56	249.156	270.734	0	10.8584	7.15205	-12.8471	3027.1	-256.328	3122.91	-330.952	-35.6254	0	7.51366	8.91816	-69.1207	-19219.3	-143647	-6061.43	-2992.21	478.055	0
663	2	-185.579	109.11	-1485.84	-88534.2	-177684	-7287.53	180.415	669.585	0	33.6249	-103.283	-867.914	-60459	-50486.9	153.074	241.83	269.66	0	10.8494	7.1472	-12.616	3020.96	-289.611	3119.62	-333.956	-39.4539	0	7.37656	8.8992	-68.9837	-19287	-143728	-6072.75	-2997.51	479.588	0
663	3	-200.124	112.391	-1432.77	-85912.7	-177483	-6581.23	176.126	669.962	0	-6.42223	-106.107	-821.286	-56298.9	-53774.2	3656.02	234.524	268.55	0	10.8488	7.16419	-12.3996	3017.13	-333.362	3113.46	-337.885	-43.3255	0	7.26762	8.9387	-68.88	-19353.1	-143837	-6072.55	-3002.23	480.969	0
[truncated: 1,212 more rows]
[truncated: 231 more columns]
