# Supplementary material for: Independent effects of mental fatigue and drop height on drop jump performance in American football athletes: an exploration of central-peripheral interaction
Source: PeerJ. 2026 Jan 13;14:e20574. doi: 10.7717/peerj.20574 (PMC12810397; doi:10.7717/peerj.20574)
Supplement: Supplemental Information 1 [file peerj-14-20574-s001.zip › data/1/7/C-DJ-50-02.csv]

Devices
1000
		Force1 - Force			Force1 - Moment			Force1 - CoP			Force2 - Force			Force2 - Moment			Force2 - CoP			Imported AMTI 400600 V1.00 #3 - Force			Imported AMTI 400600 V1.00 #3 - Moment			Imported AMTI 400600 V1.00 #3 - CoP			Imported AMTI 400600 V1.00 #4 - Force			Imported AMTI 400600 V1.00 #4 - Moment			Imported AMTI 400600 V1.00 #4 - CoP			Combined Force			Combined Moment			Combined CoP
Frame	Sub Frame	Fx	Fy	Fz	Mx	My	Mz	Cx	Cy	Cz	Fx	Fy	Fz	Mx	My	Mz	Cx	Cy	Cz	Fx	Fy	Fz	Mx	My	Mz	Cx	Cy	Cz	Fx	Fy	Fz	Mx	My	Mz	Cx	Cy	Cz	Fx	Fy	Fz	Mx	My	Mz	Cx	Cy	Cz
		N	N	N	N.mm	N.mm	N.mm	mm	mm	mm	N	N	N	N.mm	N.mm	N.mm	mm	mm	mm	N	N	N	N.mm	N.mm	N.mm	mm	mm	mm	N	N	N	N.mm	N.mm	N.mm	mm	mm	mm	N	N	N	N.mm	N.mm	N.mm	mm	mm	mm
429	0	-0.000465239	5.29714e-05	-0.000632166	0.00538434	-0.0585731	-0.00579986	300	610	0	-1.63256e-07	2.06368e-08	-5.64292e-07	-5.53781e-06	-5.42029e-05	-1.74232e-06	300	200	0	10.9668	7.46435	-10.9808	3015.58	-504.201	3092.51	-356.917	-74.6232	0	6.6212	5.92298	-66.1034	-19878.5	-143410	-6435.26	-3083.49	500.719	0	17.8631	14.2039	-79.1186	-32616.1	-210011	-15286.9	-2654.37	412.242	0
429	1	-0.000492986	7.48003e-05	-0.00049442	0.00776921	-0.0382034	-0.00969706	300	610	0	-3.35379e-07	2.14726e-08	-9.85247e-07	-8.72151e-06	-9.72814e-05	-1.81271e-06	300	200	0	10.9298	7.47821	-11.2937	3007.2	-525.591	3090.38	-357.538	-66.2716	0	6.82215	6.0878	-66.77	-19799.6	-143478	-6435.57	-3062.84	496.535	0
429	2	-0.000439016	9.7256e-05	-0.000152317	0.0103061	0.00514735	-0.0144646	300	610	0	-5.65202e-07	1.84737e-08	-1.5131e-06	-1.24503e-05	-0.000152034	-1.55925e-06	300	200	0	10.8869	7.49385	-11.4879	3006.75	-542.204	3095.05	-358.198	-61.7311	0	6.97024	6.30494	-67.5607	-19724.7	-143555	-6426.81	-3038.83	491.955	0
429	3	-0.000254112	0.000116145	0.000474281	0.0125813	0.0794789	-0.0197571	300	610	0	-8.47725e-07	9.4268e-09	-2.11742e-06	-1.6354e-05	-0.000215738	-7.95081e-07	300	200	0	10.8402	7.50484	-11.5464	3011	-552.598	3104.64	-358.859	-60.7729	0	7.05827	6.5987	-68.3466	-19664.2	-143639	-6410.2	-3015.62	487.713	0
429	4	0.000120183	0.000124914	0.00146576	0.0139296	0.192281	-0.0248654	300	610	0	-1.16332e-06	-8.26297e-09	-2.72941e-06	-1.97522e-05	-0.000281799	6.98896e-07	300	200	0	10.7959	7.50661	-11.4976	3018.13	-558.815	3115.84	-359.603	-62.5021	0	7.11659	6.95883	-69.0488	-19627	-143724	-6386.6	-2995.48	484.248	0
429	5	0.000746263	0.000114263	0.00288627	0.0133861	0.348603	-0.0285938	300	610	0	-1.471e-06	-3.7317e-08	-3.22785e-06	-2.15669e-05	-0.000338263	3.15241e-06	300	200	0	10.7598	7.49711	-11.3959	3027.4	-565.102	3125.23	-360.588	-65.657	0	7.18536	7.33697	-69.6261	-19620.6	-143807	-6357.7	-2979.42	481.799	0
429	6	0.00168044	7.2043e-05	0.00475841	0.00966508	0.548201	-0.0291493	300	610	0	-1.70111e-06	-8.01116e-08	-3.42544e-06	-2.02508e-05	-0.000366326	6.76605e-06	300	200	0	10.7329	7.47732	-11.2862	3038.92	-573.726	3130.21	-361.834	-69.26	0	7.28878	7.66667	-70.0403	-19647.9	-143889	-6326.6	-2968.37	480.523	0
429	7	0.00295677	-1.63281e-05	0.00702786	0.00118893	0.78168	-0.0240708	300	610	0	-1.74857e-06	-1.37931e-07	-3.05878e-06	-1.37624e-05	-0.000339171	1.16481e-05	300	200	0	10.7132	7.45152	-11.1777	3053.5	-583.782	3129.49	-363.227	-73.1784	0	7.42951	7.88578	-70.2725	-19707.1	-143979	-6295.51	-2962.86	480.438	0
429	8	0.00456353	-0.000166644	0.00951773	-0.0138	1.02567	-0.0102465	300	610	0	-1.46853e-06	-2.09893e-07	-1.78677e-06	3.76467e-07	-0.000221609	1.7724e-05	300	200	0	10.6992	7.42609	-11.0557	3071	-593.753	3123.63	-364.706	-77.7753	0	7.59129	7.95658	-70.3478	-19796.1	-144084	-6263.12	-2962.16	481.403	0
429	9	0.00641181	-0.000393529	0.0118747	-0.0370082	1.23735	0.0159226	300	610	0	-6.76937e-07	-2.9153e-07	7.96125e-07	2.48899e-05	2.88189e-05	2.46163e-05	300	200	0	10.6899	7.40609	-10.9191	3088.25	-603.294	3115.19	-366.251	-82.8307	0	7.74553	7.88167	-70.3024	-19910.8	-144202	-6227.19	-2965.17	483.217	0
430	0	0.0082969	-0.000706541	0.0135116	-0.0696996	1.34894	0.0581361	300	610	0	8.40232e-07	-3.73067e-07	5.12341e-06	6.23642e-05	0.000458406	3.14993e-05	300	200	0	10.6849	7.3921	-10.7965	3100.09	-612.776	3107.73	-367.757	-87.1378	0	7.86502	7.70097	-70.1402	-20036.4	-144322	-6189.44	-2971.62	485.662	0	17.8453	14.2028	-79.1725	-32649.1	-210000	-15275.9	-2652.44	412.379	0
430	1	0.0098551	-0.00110444	0.0135569	-0.112106	1.2633	0.119502	300	610	0	3.30478e-06	-4.3752e-07	1.15873e-05	0.00011461	0.00111052	3.69389e-05	300	200	0	10.6876	7.38143	-10.717	3102.95	-622.533	3104.64	-369.089	-89.5363	0	7.94012	7.47197	-69.8457	-20148.2	-144428	-6154.45	-2981.82	488.468	0
430	2	0.0105216	-0.00156748	0.0108244	-0.162615	0.852375	0.201453	300	610	0	6.906e-06	-4.58896e-07	2.04271e-05	0.000181714	0.00201444	3.87401e-05	300	200	0	10.7044	7.37257	-10.675	3096.55	-632.756	3108.16	-370.275	-90.0761	0	7.98316	7.2491	-69.4268	-20223.4	-144509	-6125.06	-2995.45	491.291	0
430	3	0.00949909	-0.00204779	0.0038272	-0.216743	-0.0390849	0.302215	300	610	0	1.17375e-05	-4.00915e-07	3.1566e-05	0.000260746	0.00316889	3.38394e-05	300	200	0	10.7403	7.36571	-10.6368	3082.22	-643.169	3118.25	-371.466	-89.7682	0	8.01392	7.07376	-68.9325	-20249.5	-144556	-6101.32	-3011.06	493.759	0
430	4	0.00575083	-0.00245855	-0.00913645	-0.265943	-1.58148	0.414798	300	610	0	1.77068e-05	-2.16934e-07	4.43939e-05	0.000344134	0.00451967	1.82987e-05	300	200	0	10.7948	7.35971	-10.575	3061.28	-651.987	3132.55	-372.654	-89.4839	0	8.04601	6.97383	-68.4245	-20227.8	-144563	-6081.59	-3026.74	495.622	0
430	5	-0.00196097	-0.00266314	-0.0297893	-0.296367	-3.93618	0.524597	300	610	0	2.44173e-05	1.48044e-07	5.74995e-05	0.000417807	0.00593184	-1.25255e-05	300	200	0	10.8638	7.35181	-10.49	3035.2	-655.61	3147.77	-373.499	-89.343	0	8.08954	6.96265	-67.9305	-20171.7	-144525	-6063.88	-3041.54	496.946	0
430	6	-0.0149673	-0.00246675	-0.059533	-0.287827	-7.21543	0.606785	300	610	0	3.10255e-05	7.52143e-07	6.83704e-05	0.000459307	0.00715793	-6.354e-05	300	200	0	10.9423	7.34085	-10.4072	3006.25	-650.645	3161.02	-373.519	-88.8614	0	8.1533	7.04137	-67.4323	-20100.1	-144442	-6048.02	-3056.02	498.078	0
430	7	-0.0344852	-0.00161364	-0.0989204	-0.213288	-11.4227	0.623907	300	610	0	3.60853e-05	1.64687e-06	7.31002e-05	0.000436242	0.00780613	-0.000139092	300	200	0	11.0242	7.32866	-10.3602	2978.02	-636.352	3170.03	-372.423	-87.4475	0	8.23188	7.21014	-66.9129	-20031.4	-144321	-6036.17	-3070.85	499.365	0
430	8	-0.0612812	0.000204752	-0.146914	-0.039416	-16.3717	0.524309	300	610	0	3.74029e-05	2.86155e-06	6.61681e-05	0.000305664	0.00731482	-0.000241656	300	200	0	11.1014	7.31857	-10.3793	2955.03	-614.263	3173.04	-370.181	-84.7033	0	8.29827	7.46991	-66.4101	-19981	-144176	-6030.67	-3084.99	500.872	0
430	9	-0.0951793	0.00332499	-0.199922	0.27117	-21.5844	0.242357	300	610	0	3.19384e-05	4.38082e-06	4.03903e-05	1.51685e-05	0.00494344	-0.000369931	300	200	0	11.1638	7.31396	-10.4889	2940.48	-586.249	3169	-366.892	-80.3415	0	8.32215	7.80611	-66.0058	-19959.2	-144024	-6033.25	-3095.99	502.386	0
431	0	-0.134401	0.00806246	-0.250662	0.755134	-26.175	-0.298293	300	610	0	1.58113e-05	6.11483e-06	-1.28199e-05	-0.000493229	-0.000206145	-0.000516327	300	200	0	11.2002	7.31696	-10.703	2934.7	-554.854	3157.93	-362.841	-74.1927	0	8.29452	8.17702	-65.7688	-19969.1	-143884	-6047.15	-3101.72	503.626	0	19.1728	15.3551	-77.1262	-32274.2	-209022	-16452.2	-2710.05	418.479	0
431	1	-0.174747	0.0146304	-0.286933	1.44029	-28.7314	-1.17678	300	610	0	-1.5517e-05	7.86274e-06	-0.000102709	-0.0012752	-0.00911995	-0.000663881	300	200	0	11.2012	7.32612	-11.0169	2935.86	-525.084	3141.03	-358.662	-66.4865	0	8.22744	8.52288	-65.7023	-20003.7	-143767	-6075.91	-3102.16	504.461	0
431	2	-0.208685	0.0230199	-0.290519	2.33331	-27.2197	-2.46068	300	610	0	-6.67878e-05	9.27239e-06	-0.000237753	-0.00237082	-0.0227324	-0.000782852	300	200	0	11.1648	7.33627	-11.3998	2941.81	-503.845	3120.65	-355.198	-58.0576	0	8.13578	8.791	-65.7358	-20047.3	-143675	-6117.64	-3099.64	504.968	0
431	3	-0.224438	0.0328382	-0.236513	3.40266	-18.9462	-4.18349	300	610	0	-0.000142113	9.80138e-06	-0.000423329	-0.00378479	-0.0416943	-0.00082744	300	200	0	11.101	7.34299	-11.7931	2951.24	-496.841	3099.93	-353.13	-50.2505	0	8.02984	8.95555	-65.7711	-20082.2	-143602	-6162.42	-3097.36	505.334	0
431	4	-0.205295	0.0431054	-0.093537	4.55697	-0.627376	-6.31242	300	610	0	-0.000243654	8.68898e-06	-0.000658315	-0.00545924	-0.0660283	-0.000733408	300	200	0	11.0291	7.3464	-12.1237	2963.71	-505.32	3081.97	-352.68	-44.4551	0	7.91909	9.01167	-65.7221	-20098.6	-143544	-6198.74	-3098.1	505.812	0
431	5	-0.129431	0.0520243	0.174535	5.61967	31.3642	-8.70623	300	610	0	-0.000369737	4.95241e-06	-0.000930508	-0.00723952	-0.0946599	-0.000417777	300	200	0	10.9675	7.34858	-12.3319	2979.11	-524.759	3068.79	-353.553	-41.5766	0	7.81455	8.9632	-65.5171	-20100.4	-143502	-6222.24	-3104.29	506.796	0
431	6	0.0293589	0.0567486	0.604594	6.30268	80.5026	-11.0644	300	610	0	-0.00051236	-2.57349e-06	-0.00121097	-0.00883469	-0.124829	0.000217825	300	200	0	10.926	7.3487	-12.3923	2997.29	-547.391	3060.6	-355.172	-41.8673	0	7.73032	8.83284	-65.1312	-20101.2	-143480	-6235.68	-3116.95	508.627	0
431	7	0.29945	0.0531979	1.22721	6.18366	149.274	-12.8715	300	610	0	-0.000654176	-1.51295e-05	-0.00144766	-0.00977712	-0.151416	0.00127815	300	200	0	10.9067	7.34276	-12.3176	3017.86	-566.67	3055.84	-357.005	-45.0029	0	7.68349	8.67105	-64.6497	-20114.6	-143480	-6242.4	-3133.35	511.132	0
431	8	0.707117	0.0359909	2.05564	4.69438	237.933	-13.3454	300	610	0	-0.000765178	-3.38304e-05	-0.00155914	-0.00938883	-0.16626	0.00285729	300	200	0	10.9103	7.32757	-12.1532	3039	-578.91	3052.18	-358.634	-50.0566	0	7.6856	8.53458	-64.2723	-20143.5	-143496	-6242.46	-3146.62	513.408	0
431	9	1.26953	-0.00140026	3.07024	1.13066	342.797	-11.4023	300	610	0	-0.000799571	-5.93414e-05	-0.00142972	-0.00676657	-0.157602	0.00501136	300	200	0	10.9375	7.30507	-11.9647	3057.16	-582.218	3048.17	-359.661	-55.5144	0	7.72541	8.4571	-64.2172	-20181.2	-143518	-6233.12	-3148.88	514.265	0
432	0	1.98447	-0.0661435	4.19824	-5.30211	454.099	-5.65836	300	610	0	-0.000693587	-9.14066e-05	-0.000908141	-0.000802585	-0.109861	0.00771871	300	200	0	10.9857	7.28332	-11.8154	3069.05	-575.924	3043.85	-359.744	-59.7505	0	7.76672	8.44065	-64.5936	-20217.6	-143541	-6211.42	-3136.21	512.997	0	19.3374	14.8217	-84.3985	-36211.4	-208504	-16763.8	-2470.22	428.661	0
432	1	2.81644	-0.165034	5.28958	-15.391	553.52	5.50537	300	610	0	-0.000365424	-0.000128222	0.000187343	0.00973688	-0.00404488	0.0108269	300	200	0	11.0459	7.27336	-11.737	3073.48	-560.916	3039.9	-358.79	-61.8622	0	7.77853	8.46242	-65.3388	-20244.4	-143565	-6177.46	-3111.23	509.837	0
432	2	3.67943	-0.30281	6.09085	-29.7468	611.66	23.7806	300	610	0	0.000281119	-0.000165666	0.00205385	0.0260488	0.180837	0.0139879	300	200	0	11.1064	7.28494	-11.7168	3070.72	-539.747	3036.71	-357.066	-62.0782	0	7.76235	8.4831	-66.2589	-20256	-143592	-6135.48	-3081.13	505.71	0
432	3	4.41742	-0.479648	6.22144	-48.5471	585.944	50.635	300	610	0	0.00134734	-0.000196438	0.00487432	0.0490182	0.4649	0.016585	300	200	0	11.1573	7.32291	-11.7204	3061.83	-515.723	3034.49	-355.002	-61.2383	0	7.74152	8.46029	-67.1436	-20250.2	-143619	-6091.26	-3052.98	501.595	0
432	4	4.78497	-0.687756	5.15847	-71.1791	419.713	86.8423	300	610	0	0.00292241	-0.000209225	0.00876913	0.0788037	0.862559	0.017663	300	200	0	11.1926	7.38448	-11.7268	3049.77	-491.434	3033.76	-352.907	-60.0676	0	7.73615	8.36887	-67.8558	-20227.7	-143638	-6049.32	-3030.8	498.099	0
432	5	4.432	-0.907096	2.23997	-95.7822	43.5559	131.809	300	610	0	0.00505588	-0.000188078	0.0137249	0.114268	1.37533	0.0158753	300	200	0	11.2099	7.46009	-11.7343	3039.86	-468.481	3035.21	-350.924	-59.0575	0	7.75536	8.21104	-68.3369	-20189.7	-143646	-6012.18	-3016.02	495.444	0
432	6	2.89905	-1.10049	-3.30059	-118.712	-619.717	182.685	112.241	645.967	0	0.00771816	-0.000112297	0.0194982	0.152254	1.98199	0.00947389	300	200	0	11.21	7.53783	-11.7436	3036.92	-448.186	3039.18	-349.164	-58.6011	0	7.79862	8.00642	-68.5859	-20137.5	-143647	-5980.21	-3008.4	493.61	0
432	7	-0.368333	-1.20865	-12.2527	-133.976	-1644.83	233.291	165.759	620.934	0	0.0107481	4.27939e-05	0.0254965	0.186751	2.62615	-0.00362447	300	200	0	11.196	7.60733	-11.746	3042.39	-432.117	3045.22	-347.788	-59.0147	0	7.85436	7.78197	-68.6485	-20074.3	-143646	-5952.28	-3006.48	492.421	0
432	8	-5.97485	-1.14614	-25.2822	-132.743	-3086.69	272.932	177.911	615.251	0	0.0137893	0.000303666	0.0306419	0.208025	3.20194	-0.0256546	300	200	0	11.17	7.66138	-11.718	3055	-422.739	3051.8	-347.076	-60.7113	0	7.90613	7.57586	-68.6039	-20004.6	-143648	-5927.76	-3007.87	491.595	0
432	9	-14.4799	-0.80677	-42.7883	-103.343	-4961.06	286.521	184.056	612.415	0	0.0162193	0.000694425	0.0332372	0.201889	3.53942	-0.0586511	300	200	0	11.1327	7.69589	-11.6239	3072.69	-423.196	3057.08	-347.407	-64.3424	0	7.94384	7.43537	-68.5587	-19931	-143664	-5907.42	-3009.48	490.715	0
433	0	-26.2737	-0.0968844	-64.9731	-31.5785	-7244.29	259.095	188.503	610.486	0	0.0170824	0.00123006	0.030859	0.149353	3.39245	-0.103879	300	200	0	11.0853	7.70779	-11.4355	3092.38	-434.706	3060.4	-349.014	-70.4197	0	7.96525	7.39338	-68.6185	-19856.6	-143706	-5893.44	-3008.28	489.377	0	-122.622	23.9186	-341.066	-190566	-148007	71882.7	-453.872	559.92	0
433	1	-41.558	1.01665	-92.15	99.6142	-9906.09	183.609	192.5	608.919	0	0.0150413	0.00190662	0.0203234	0.0270057	2.43335	-0.161002	300	200	0	11.0293	7.69292	-11.1566	3109.4	-454.465	3063.05	-351.735	-78.7051	0	7.97342	7.44968	-68.8166	-19789.7	-143782	-5889.86	-3003.35	487.571	0
433	2	-60.5069	2.50171	-124.979	309.512	-12948.7	63.0213	196.393	607.523	0	0.00837228	0.00268796	-0.00221524	-0.191389	0.260618	-0.226969	300	200	0	10.9654	7.64952	-10.828	3119.5	-477.231	3067.3	-355.074	-88.0948	0	7.97973	7.57543	-69.0763	-19744	-143883	-5901.03	-2996.95	485.829	0
433	3	-83.4445	4.3094	-164.409	616.056	-16415.7	-96.9353	200.153	606.253	0	-0.0049632	0.00348955	-0.0409569	-0.531552	-3.57242	-0.294638	300	200	0	10.8944	7.58396	-10.5061	3121.04	-497.988	3074.89	-358.4	-97.0697	0	8.00101	7.72577	-69.2637	-19732.4	-143990	-5928.31	-2992.86	484.888	0
433	4	-110.801	6.40898	-211.336	1031.18	-20364.1	-293.096	203.641	605.121	0	-0.0271281	0.00416012	-0.0998462	-1.01296	-9.49833	-0.351235	300	200	0	10.8185	7.51053	-10.2431	3114.53	-512.738	3086.34	-361.057	-104.061	0	8.04338	7.85872	-69.2688	-19759.4	-144081	-5969.38	-2994.02	485.256	0
433	5	-142.807	8.77222	-266.036	1555.13	-24814.6	-521.885	206.724	604.154	0	-0.0600536	0.00446376	-0.181567	-1.64022	-17.8355	-0.376839	300	200	0	10.7439	7.44614	-10.083	3101.2	-518.937	3100.85	-362.466	-107.566	0	8.09285	7.9577	-69.0504	-19817.8	-144138	-6019.17	-3001.43	487.005	0
433	6	-179.063	11.3434	-327.52	2169.24	-29699.8	-776.673	209.319	603.377	0	-0.104867	0.00406624	-0.28605	-2.39106	-28.6377	-0.343228	300	200	0	10.6803	7.4041	-10.0544	3082.74	-516.407	3116.47	-362.362	-106.608	0	8.12773	8.03246	-68.6482	-19891.7	-144154	-6070.99	-3013.9	489.763	0
433	7	-218.184	14.0249	-393.042	2831.05	-34830.5	-1048.44	211.382	602.797	0	-0.161064	0.00253166	-0.408459	-3.20117	-41.4873	-0.213595	300	200	0	10.6374	7.38828	-10.1625	3061.5	-507.299	3130.78	-360.918	-101.253	0	8.13663	8.09755	-68.1542	-19964.6	-144137	-6118.31	-3028.86	492.933	0
433	8	-257.676	16.6749	-457.987	3475.84	-39890.9	-1324.5	212.9	602.411	0	-0.225408	-0.000662394	-0.536663	-3.94635	-55.2332	0.0561633	300	200	0	10.6216	7.39234	-10.3968	3040.31	-494.84	3141.7	-358.595	-92.4273	0	8.12419	8.15745	-67.6628	-20027.6	-144097	-6156.87	-3043.63	495.991	0
433	9	-294.199	19.1257	-516.38	4027.4	-44473.4	-1587.35	213.875	602.201	0	-0.290578	-0.00608037	-0.648358	-4.42409	-67.6877	0.513702	300	200	0	10.6354	7.40717	-10.7336	3022.22	-481.441	3148.16	-355.854	-81.5669	0	8.10924	8.20831	-67.2641	-20083.3	-144037	-6186.34	-3055.36	498.575	0
434	0	-324.214	21.2324	-562.142	4416.51	-48160.4	-1818.44	214.327	602.143	0	-0.34367	-0.0142429	-0.708181	-4.33762	-75.3135	1.20297	300	200	0	10.6778	7.42848	-11.1284	3009.17	-467.364	3150.36	-352.997	-70.4048	0	8.12109	8.24149	-67.0528	-20143	-143953	-6210.79	-3060.87	500.405	0	-301.281	46.043	-641.389	-371727	-75659.6	186190	-141.949	581.851	0
434	1	-344.879	22.9352	-590.85	4600.36	-50641.2	-2003.93	214.291	602.214	0	-0.364746	-0.0254863	-0.665376	-3.28775	-72.9594	2.15233	300	200	0	10.745	7.45629	-11.5209	3000.83	-451.949	3149.1	-350.229	-60.4687	0	8.19069	8.243	-67.0935	-20214.5	-143850	-6236.16	-3058.02	501.289	0
434	2	-354.873	24.3126	-601.313	4574.81	-51817.3	-2139.13	213.826	602.392	0	-0.325768	-0.0397567	-0.452952	-0.779957	-53.7357	3.35723	300	200	0	10.8279	7.48924	-11.8538	2995.45	-436.34	3144.76	-347.81	-52.6995	0	8.33414	8.19906	-67.3792	-20293.1	-143743	-6266.81	-3047.35	501.178	0
434	3	-354.734	25.6035	-596.104	4374.81	-51842.1	-2231.11	213.032	602.661	0	-0.190422	-0.0563327	0.0104405	3.74352	-9.15741	4.7567	300	200	0	10.911	7.52151	-12.0841	2991.32	-423.585	3137.35	-346.053	-47.5414	0	8.53246	8.10706	-67.8475	-20364.3	-143654	-6303.97	-3031.3	500.148	0
434	4	-346.503	27.165	-580.705	4062.13	-51067.2	-2297.18	212.06	603.005	0	0.0844695	-0.0734816	0.814243	10.8348	70.2756	6.20439	300	200	0	10.9785	7.54605	-12.1878	2986.83	-416.213	3127.02	-345.15	-45.0675	0	8.73173	7.98026	-68.4226	-20413.1	-143595	-6345.94	-3012.65	498.339	0
434	5	-332.887	29.3593	-561.732	3705.39	-49923.3	-2357.14	211.126	603.404	0	0.545066	-0.0880707	2.04343	20.9218	193.859	7.43575	300	200	0	11.0216	7.56042	-12.1659	2980.6	-415.288	3114.23	-345.135	-44.9961	0	8.87578	7.84731	-69.0186	-20427.6	-143575	-6388.3	-2994.23	495.972	0
434	6	-316.381	32.4119	-545.156	3361.8	-48796.3	-2423.81	210.491	603.833	0	1.23314	-0.0951823	3.7576	34.1274	368.605	8.03552	300	200	0	11.0399	7.56846	-12.0481	2973.07	-421.289	3099.6	-345.967	-46.7671	0	8.93164	7.75132	-69.5112	-20400	-143598	-6424.05	-2979.82	493.478	0
434	7	-298.696	36.321	-535.168	3066.68	-47949.1	-2498.53	210.404	604.27	0	2.17419	-0.0878139	5.95981	50.0188	596.101	7.41239	300	200	0	11.0374	7.57589	-11.8852	2967.13	-434.712	3083.74	-347.576	-49.6487	0	8.88418	7.73868	-69.7394	-20331.9	-143661	-6444.78	-2973.97	491.541	0
434	8	-280.637	40.8589	-533.782	2831.15	-47496.2	-2573.51	211.02	604.696	0	3.36008	-0.0567887	8.55421	67.2861	868.168	4.79151	300	200	0	11.0197	7.58491	-11.7309	2965.73	-455.912	3066.74	-349.864	-52.814	0	8.7337	7.83641	-69.5633	-20237.5	-143750	-6443.85	-2980.46	490.922	0
434	9	-262.318	45.6566	-540.977	2646.1	-47418.7	-2638.16	212.346	605.109	0	4.72591	0.00894891	11.2927	83.3659	1161.34	-0.760506	300	200	0	10.9904	7.59344	-11.626	2969.31	-484.471	3048.02	-352.671	-55.4025	0	8.50767	8.0333	-68.9302	-20136.1	-143844	-6420.4	-3000.81	492.123	0
435	0	-243.553	50.3397	-555.215	2490.44	-47606.8	-2685.31	214.255	605.514	0	6.12147	0.121429	13.7141	94.046	1430.43	-10.2593	300	200	0	10.9509	7.59898	-11.5959	2975.93	-518.44	3027.23	-355.709	-56.6365	0	8.25152	8.27972	-67.8925	-20040.7	-143927	-6379.9	-3033.93	495.182	0	-143.181	84.6666	-759.873	-427944	-47934.1	94740.1	-73.2825	567.538	0
435	1	-224.168	54.6609	-574.172	2340.5	-47913	-2713.65	216.553	605.924	0	7.27936	0.291883	15.0817	93.1198	1601.82	-24.6529	300	200	0	10.9031	7.60184	-11.6537	2983.01	-554.262	3005.74	-358.561	-55.9698	0	7.99902	8.51333	-66.5797	-19954.7	-143987	-6330.88	-3076.62	499.711	0
435	2	-204.103	58.5631	-595.482	2177.89	-48201.5	-2726.62	219.055	606.343	0	7.78376	0.527824	14.3328	72.1989	1567.77	-44.5753	300	200	0	10.8534	7.60443	-11.8043	2988.59	-588.108	2986.65	-360.822	-53.1788	0	7.76445	8.69121	-65.1814	-19878.5	-144018	-6281.47	-3123.5	504.972	0
435	3	-183.362	62.1565	-617.24	1993.09	-48376.6	-2730.86	221.624	606.771	0	7.04697	0.828737	10.0582	20.8402	1183.43	-69.9824	300	200	0	10.813	7.60826	-12.0377	2992.09	-617.173	2972.99	-362.27	-48.5604	0	7.55922	8.79757	-63.9533	-19810.7	-144028	-6238.55	-3166.08	509.768	0
435	4	-161.982	65.6395	-638.215	1784.16	-48390.4	-2735.2	224.178	607.204	0	4.30418	1.18026	0.537817	-72.8084	269.558	-99.6605	300	200	0	10.7928	7.61205	-12.3149	2994.5	-638.859	2966.09	-362.877	-43.1602	0	7.39983	8.8278	-63.1669	-19745.9	-144026	-6207.43	-3194.09	512.598	0
435	5	-140.043	69.2134	-657.783	1552.72	-48234.7	-2749.7	226.671	607.639	0	-1.35882	1.54691	-16.1323	-220.591	-1375.82	-130.613	214.717	213.674	0	10.7979	7.61301	-12.5731	2998.07	-649.539	2965.45	-362.661	-38.4519	0	7.2998	8.77245	-62.9649	-19681.2	-144028	-6189.95	-3201.44	512.575	0
435	6	-117.707	73.0243	-675.703	1300.43	-47926.5	-2784.88	229.072	608.075	0	-10.9266	1.86383	-41.7811	-431.884	-3952.28	-157.363	205.405	210.337	0	10.825	7.61026	-12.7549	3004.88	-645.843	2969.9	-361.635	-35.5867	0	7.26065	8.62029	-63.2721	-19623.1	-144044	-6183.74	-3190.58	510.138	0
435	7	-95.2399	77.1409	-691.886	1027.12	-47494	-2850.44	231.356	608.515	0	-25.3018	2.02856	-77.7274	-709.823	-7613.9	-171.257	202.044	209.132	0	10.8642	7.60556	-12.8321	3014.99	-627.41	2978.64	-359.894	-34.9572	0	7.2695	8.37753	-63.8936	-19583.7	-144074	-6185.03	-3168.9	506.505	0
435	8	-73.0124	81.5632	-706.296	730.809	-46967.4	-2953.76	233.502	608.965	0	-45.0575	1.89442	-124.13	-1046.04	-12403.6	-159.91	200.076	208.427	0	10.9032	7.59985	-12.8059	3025.25	-597.456	2991.21	-357.655	-36.2386	0	7.30148	8.07888	-64.6708	-19574.4	-144107	-6191.64	-3142.31	502.677	0
435	9	-51.505	86.2556	-719.004	410.445	-46378.8	-3099.69	235.496	609.429	0	-70.0748	1.26827	-179.097	-1413.91	-18162.2	-107.014	198.59	207.895	0	10.9332	7.59035	-12.6973	3030.56	-560.5	3006.68	-355.143	-38.6777	0	7.32701	7.77912	-65.5226	-19603	-144126	-6202.44	-3113.64	499.18	0
436	0	-31.3048	91.1947	-730.253	70.3495	-45765.7	-3290.29	237.329	609.904	0	-99.2025	-0.0100608	-238.061	-1768.54	-24453.3	0.883315	197.281	207.429	0	10.9538	7.57319	-12.541	3027.48	-520.619	3023.3	-352.513	-41.4066	0	7.32365	7.5347	-66.4063	-19671.9	-144121	-6215.69	-3084.29	496.235	0	-174.67	117.386	-1236.63	-580730	61785.8	46084.1	42.4728	473.557	0
436	1	-13.0892	96.3915	-740.421	-276.722	-45172.5	-3521.58	238.991	610.374	0	-130.294	-1.91646	-294.628	-2064.48	-30626.3	163.037	196.051	207.007	0	10.9696	7.54829	-12.3828	3016.05	-482.138	3038.91	-349.936	-43.568	0	7.28477	7.38473	-67.28	-19775.6	-144085	-6230.31	-3055.57	493.93	0
436	2	2.42137	101.872	-749.97	-611.972	-44646.3	-3783.11	240.469	610.816	0	-160.747	-4.32637	-342.936	-2273.6	-36059.8	373.657	194.85	206.63	0	10.984	7.51957	-12.265	2998.28	-449.997	3051.71	-347.69	-44.4593	0	7.21542	7.33802	-68.0716	-19900.8	-144025	-6247.09	-3029.78	492.351	0
436	3	14.5378	107.661	-759.391	-919.073	-44230.9	-4064.11	241.755	611.21	0	-188.212	-7.2818	-379.673	-2382.73	-40402.9	640.712	193.585	206.276	0	10.9947	7.49064	-12.2013	2976.14	-427.996	3060.78	-346.078	-43.919	0	7.12476	7.37487	-68.6711	-20026.2	-143953	-6266.13	-3010.27	491.624	0
436	4	22.6979	113.778	-769.098	-1191.57	-43966	-4359.65	242.834	611.549	0	-211.059	-10.9669	-404.543	-2388.05	-43620.9	978.23	192.172	205.903	0	10.9952	7.463	-12.1722	2951.27	-417.497	3066.13	-345.299	-42.4608	0	7.03011	7.46343	-68.9645	-20129	-143888	-6284.04	-3000.41	491.875	0
436	5	26.5473	120.225	-779.331	-1432.94	-43889.7	-4670.04	243.683	611.839	0	-228.549	-15.5057	-419.524	-2297.32	-45881.8	1390.36	190.634	205.476	0	10.9792	7.43964	-12.1449	2925.9	-417.715	3068.4	-345.394	-40.9167	0	6.95845	7.57846	-68.8762	-20196.7	-143848	-6295.11	-3002.5	493.232	0
436	6	25.9496	126.979	-790.211	-1651.37	-44033.1	-4995.07	244.277	612.09	0	-240.76	-20.9335	-427.794	-2126.82	-47429.6	1870.44	189.13	204.972	0	10.9474	7.42763	-12.0921	2903.23	-425.767	3068.81	-346.21	-40.0937	0	6.92835	7.70905	-68.3884	-20231	-143847	-6295.46	-3017.39	495.825	0
436	7	20.9494	133.982	-801.805	-1854.57	-44406.5	-5330.89	244.617	612.313	0	-248.24	-27.2272	-432.824	-1894.23	-48508.5	2403.26	187.926	204.376	0	10.9107	7.43474	-12.0029	2887.24	-436.495	3069	-347.366	-40.5451	0	6.93433	7.85065	-67.5592	-20243.7	-143896	-6285.86	-3043.93	499.644	0
436	8	11.7604	141.143	-814.13	-2046.11	-44993.2	-5673.09	244.735	612.513	0	-251.466	-34.2701	-437.651	-1615.73	-49315	2965.71	187.319	203.692	0	10.8816	7.46373	-11.8955	2881.63	-443.424	3070.37	-348.277	-42.2452	0	6.95768	7.9895	-66.5418	-20251.5	-143993	-6269.89	-3077.95	504.343	0
436	9	-1.22214	148.335	-827.147	-2223.21	-45758.7	-6020.4	244.679	612.688	0	-250.473	-41.8184	-444.277	-1305.41	-49958.4	3527.79	187.551	202.938	0	10.8637	7.51054	-11.8116	2887.99	-441.338	3073.05	-348.365	-44.5051	0	6.98622	8.09682	-65.558	-20271.3	-144126	-6250.67	-3112.44	509.212	0
437	0	-17.4108	155.407	-840.768	-2377.79	-46658.3	-6374.25	244.505	612.828	0	-244.892	-49.513	-453.356	-974.323	-50440.9	4057.01	188.739	202.149	0	10.851	7.56763	-11.7849	2904.26	-429.389	3076.04	-347.435	-46.4381	0	7.01475	8.14351	-64.8307	-20312.2	-144271	-6229.6	-3139.36	513.311	0	-239.345	121.843	-1492.62	-685930	131256	104916	79.6736	462.97	0
437	1	-36.0333	162.183	-854.894	-2499.94	-47633.2	-6737.56	244.282	612.924	0	-234.357	-56.9309	-464.373	-631.154	-50681.6	4526.45	190.86	201.359	0	10.8366	7.6277	-11.8169	2925.39	-411.672	3078.3	-345.838	-47.5601	0	7.03274	8.12207	-64.5316	-20369.4	-144403	-6206.89	-3151.71	515.65	0
437	2	-56.1818	168.465	-869.44	-2578.98	-48606.5	-7115.89	244.094	612.966	0	-218.935	-63.638	-476.217	-286.041	-50575.2	4917.72	193.798	200.601	0	10.8184	7.68399	-11.8849	2946.57	-394.479	3079.37	-344.192	-47.9262	0	7.02381	8.05081	-64.7496	-20428	-144493	-6182.51	-3145.56	515.492	0
437	3	-76.8821	174.037	-884.364	-2601.82	-49489.6	-7516.91	244.039	612.942	0	-199.291	-69.2282	-487.82	45.1235	-50043.4	5218.11	197.414	199.908	0	10.7976	7.72958	-11.9668	2965.47	-383.462	3079.04	-343.044	-47.8075	0	6.97491	7.95688	-65.4646	-20475.4	-144525	-6157.13	-3121.69	512.771	0
437	4	-97.1585	178.665	-899.695	-2552.96	-50191.9	-7948.73	244.212	612.838	0	-176.503	-73.3752	-498.598	340.213	-49053.5	5418.83	201.617	199.318	0	10.7755	7.758	-12.0536	2981.72	-382.462	3077.06	-342.73	-47.3713	0	6.88363	7.85552	-66.5305	-20509.3	-144499	-6133.46	-3085.92	508.269	0
437	5	-116.087	182.109	-915.548	-2416.72	-50625.1	-8418.55	244.705	612.64	0	-151.708	-75.9089	-508.594	573.875	-47606.2	5517.76	206.396	198.872	0	10.7504	7.76479	-12.1437	2995.33	-392.647	3073.32	-343.334	-46.658	0	6.76709	7.74667	-67.6877	-20531.8	-144423	-6116.69	-3047.67	503.332	0
437	6	-132.837	184.159	-932.095	-2179.32	-50706.7	-8929.91	245.599	612.338	0	-125.823	-76.8779	-518.427	720.351	-45714.3	5524.47	211.821	198.611	0	10.7179	7.74833	-12.2339	3006.45	-411.952	3068.18	-344.673	-45.7476	0	6.66238	7.63545	-68.6227	-20540.8	-144312	-6113.11	-3016.99	499.329	0
437	7	-146.689	184.672	-949.491	-1829.65	-50369	-9479.6	246.952	611.927	0	-99.4164	-76.5271	-529.129	754.862	-43382.1	5460.16	218.012	198.573	0	10.6741	7.70946	-12.3147	3015.58	-436.149	3062.57	-346.417	-44.8759	0	6.60718	7.55101	-69.0666	-20526.9	-144181	-6127.6	-3001.56	497.205	0
437	8	-157.058	183.63	-967.748	-1360.36	-49575.2	-10055.1	248.773	611.406	0	-72.743	-75.2033	-541.925	654.284	-40596.3	5351.7	225.089	198.793	0	10.6179	7.65148	-12.3706	3023.65	-461.027	3057.72	-348.268	-44.4232	0	6.61552	7.53345	-68.8888	-20484.8	-144048	-6161.12	-3005.02	497.361	0
437	9	-163.54	181.167	-986.666	-770.59	-48328.3	-10635.5	251.019	610.781	0	-45.8773	-73.2663	-557.989	398.45	-37335.1	5226.07	233.09	199.286	0	10.5534	7.58147	-12.3866	3031.83	-483.756	3054.39	-350.055	-44.7667	0	6.6716	7.59935	-68.1283	-20424.3	-143938	-6210.23	-3026.75	499.792	0
438	0	-165.998	177.526	-1005.98	-68.849	-46659.2	-11200.8	253.618	610.068	0	-18.8615	-71.0371	-578.234	-27.3378	-33590.1	5105.92	241.909	200.047	0	10.4904	7.50985	-12.3612	3040.54	-503.036	3052.61	-351.695	-45.9741	0	6.74667	7.72512	-66.9465	-20365.4	-143868	-6268.11	-3063	504.204	0	-12.1462	101.406	-1956.98	-856952	313695	59897.6	159.566	440.003	0
438	1	-164.609	172.958	-1025.64	729.185	-44598.8	-11744	256.516	609.289	0	8.19487	-68.7541	-603.366	-633.452	-29370.6	5004.85	251.322	201.05	0	10.4416	7.4465	-12.3129	3048.86	-519.066	3052.14	-353.156	-47.6149	0	6.82266	7.86125	-65.5565	-20319.4	-143837	-6324.6	-3108.1	509.952	0
438	2	-159.779	167.64	-1045.89	1609.81	-42161.6	-12272.2	259.688	608.461	0	35.126	-66.5782	-634.234	-1434.89	-24673.8	4925.41	261.097	202.262	0	10.4167	7.39608	-12.272	3055.52	-533.167	3052.98	-354.446	-48.9831	0	6.89835	7.95191	-64.1906	-20280.6	-143834	-6366.59	-3154.74	515.943	0
438	3	-152.02	161.687	-1067.05	2566.24	-39351.6	-12796.9	263.121	607.595	0	61.8015	-64.6767	-672.157	-2459.61	-19454.2	4861.56	271.057	203.659	0	10.4185	7.35683	-12.2628	3059.47	-546.27	3055.28	-355.547	-49.4925	0	6.97641	7.94612	-63.0814	-20237	-143850	-6382	-3194.39	520.808	0
438	4	-141.865	155.209	-1089.24	3592.89	-36184.1	-13327.2	266.781	606.701	0	88.2072	-63.2453	-718.766	-3744.18	-13629.6	4804.21	281.037	205.209	0	10.4444	7.32507	-12.2851	3059.16	-557.351	3059.36	-356.368	-49.0132	0	7.05227	7.8177	-62.3943	-20186.8	-143883	-6365.96	-3220.03	523.537	0
438	5	-129.86	148.341	-1112.11	4677.59	-32708.9	-13867.8	270.588	605.794	0	114.432	-62.4059	-775.186	-5315.86	-7128.9	4746.54	290.804	206.858	0	10.4905	7.30125	-12.3076	3052.92	-563.19	3066.12	-356.759	-48.0506	0	7.11495	7.58724	-62.1378	-20140.7	-143929	-6324.41	-3230.29	524.129	0
438	6	-116.572	141.224	-1134.77	5796.57	-29020.2	-14414.7	274.426	604.892	0	140.495	-62.1283	-840.935	-7169.95	35.9551	4685.66	300.043	208.526	0	10.5516	7.29021	-12.2865	3040.57	-559.399	3076.28	-356.53	-47.4729	0	7.15346	7.3132	-62.1765	-20110.7	-143981	-6272.01	-3229.69	523.445	0
438	7	-102.598	134.008	-1156.02	6912.14	-25252.5	-14954.5	278.156	604.021	0	166.117	-62.2324	-913.296	-9254.51	7701.52	4621.27	308.433	210.133	0	10.6193	7.29514	-12.1915	3023.88	-542.798	3089.23	-355.523	-48.0316	0	7.16444	7.05748	-62.381	-20101.4	-144025	-6225.42	-3222.79	522.237	0
438	8	-88.535	126.872	-1174.53	7976.53	-21570.8	-15471.8	281.635	603.209	0	190.653	-62.4237	-987.404	-11467.7	15522.7	4554.85	315.721	211.614	0	10.6836	7.31399	-12.0107	3005.08	-514.4	3103.08	-353.828	-50.1998	0	7.15599	6.85827	-62.7323	-20111.9	-144049	-6196.7	-3210.24	520.598	0
438	9	-74.9443	120.04	-1189.01	8940.52	-18156.1	-15954.9	284.73	602.481	0	213.179	-62.3657	-1056.94	-13665.6	22999.3	4490.53	321.76	212.929	0	10.7355	7.34184	-11.7458	2985.7	-480.027	3115.4	-351.868	-54.1927	0	7.13925	6.72515	-63.2596	-20139.2	-144056	-6191.01	-3191.22	518.358	0
439	0	-62.3641	113.772	-1198.4	9761.77	-15181.6	-16393.3	287.332	601.854	0	232.588	-61.7418	-1115.21	-15682.5	29558.6	4435.92	326.505	214.062	0	10.7694	7.37443	-11.4186	2967.2	-447.263	3124.05	-350.17	-59.8574	0	7.11518	6.65675	-63.9442	-20177.8	-144059	-6208.11	-3166.89	515.553	0	195.407	72.8914	-2290.41	-950187	466637	-27956.9	207.459	416.073	0
439	1	-51.3513	108.319	-1202	10409.5	-12790.7	-16779.1	289.359	601.34	0	247.651	-60.2664	-1156.39	-17361.3	34664.7	4401.69	329.977	215.013	0	10.7826	7.40974	-11.0695	2951.62	-421.927	3127.94	-349.116	-66.6435	0	7.07233	6.66136	-64.7057	-20216.4	-144072	-6244.27	-3140.57	512.436	0
439	2	-42.4752	103.883	-1199.47	10865.5	-11080.8	-17109.3	290.762	600.941	0	257.124	-57.6986	-1176.55	-18581.7	37913.3	4400.19	332.224	215.793	0	10.7748	7.44883	-10.7368	2941.52	-407.139	3127.33	-348.92	-73.9669	0	7.00457	6.75414	-65.4413	-20239.6	-144094	-6292.41	-3115.88	509.278	0
439	3	-36.2505	100.593	-1190.82	11124.4	-10097.9	-17385.2	291.52	600.658	0	259.953	-53.9029	-1174.14	-19276.9	39085.9	4443.07	333.289	216.418	0	10.7467	7.49544	-10.4395	2939.34	-403.92	3123.1	-349.692	-81.5609	0	6.93543	6.93802	-66.0598	-20235.4	-144113	-6342.65	-3095.55	506.319	0
439	4	-33.0643	98.5093	-1176.39	11192.7	-9841.3	-17606.9	291.634	600.486	0	255.499	-48.9408	-1150.06	-19435.7	38162.2	4537.81	333.183	216.9	0	10.7023	7.55338	-10.1884	2946.36	-411.077	3116.21	-351.348	-89.1885	0	6.91766	7.19418	-66.4806	-20203.8	-144112	-6385.51	-3081.73	503.905	0
439	5	-33.1256	97.6298	-1156.76	11085.8	-10275.1	-17772.5	291.117	600.417	0	243.664	-43.1361	-1107.26	-19094.6	35303	4683.96	331.883	217.245	0	10.6492	7.62252	-10.0043	2962.16	-425.058	3107.66	-353.487	-96.0877	0	7.00556	7.48853	-66.6474	-20156	-144090	-6415.8	-3075.98	502.428	0
439	6	-36.4419	97.8951	-1132.73	10824.1	-11336.7	-17880.2	289.992	600.444	0	224.889	-37.049	-1050.11	-18325.7	30812.3	4872.9	329.342	217.451	0	10.5971	7.69547	-9.91499	2985.14	-441.709	3098.63	-355.55	-101.073	0	7.2223	7.78719	-66.5729	-20106.5	-144062	-6432.68	-3077.97	502.023	0
439	7	-42.8189	99.1966	-1105.18	10431.2	-12940.9	-17927.9	288.291	600.562	0	200.091	-31.3427	-983.615	-17223.9	25089.2	5092.93	325.507	217.511	0	10.5543	7.75824	-9.9339	3012.69	-458.506	3090.52	-357.156	-103.274	0	7.53667	8.07004	-66.3412	-20066.1	-144041	-6436.62	-3085.21	502.468	0
439	8	-51.874	101.397	-1075.1	9932.78	-14984.9	-17913.9	286.062	600.761	0	170.552	-26.6188	-912.715	-15892.6	18572.2	5335.27	320.348	217.413	0	10.5267	7.79679	-10.0528	3041.74	-474.35	3085.25	-358.186	-102.577	0	7.86788	8.33006	-66.0678	-20039.8	-144031	-6427.6	-3094.06	503.321	0
439	9	-63.0572	104.355	-1043.48	9356.01	-17356.3	-17837	283.367	601.034	0	137.76	-23.3044	-841.719	-14431.1	11687.1	5596.6	313.885	217.145	0	10.5169	7.80445	-10.2481	3070.05	-487.441	3084.87	-358.564	-99.5714	0	8.1217	8.56136	-65.8842	-20027.9	-144030	-6405.82	-3100.11	503.986	0
440	0	-75.692	107.948	-1011.29	8727.47	-19940.6	-17697.6	280.282	601.37	0	103.235	-21.609	-774.018	-12925.8	4805.41	5878.73	306.208	216.7	0	10.5241	7.78255	-10.4798	3095.81	-494.039	3090.56	-358.142	-95.4087	0	8.22961	8.75297	-65.9312	-20028.4	-144030	-6372.98	-3098.56	503.777	0	-141.33	113.331	-1542.88	-686057	188356	86802.7	117.129	447.681	0
440	1	-89.0443	112.067	-979.401	8070.92	-22627.3	-17497.1	276.897	601.759	0	68.3566	-21.5324	-711.979	-11447.8	-1782.25	6186.09	297.497	216.079	0	10.5446	7.73604	-10.6947	3115.85	-490.005	3101.97	-356.817	-91.3442	0	8.16611	8.89374	-66.3027	-20037.6	-144025	-6333.39	-3086.23	502.214	0
440	2	-102.403	116.603	-948.503	7405.53	-25315.3	-17237.6	273.31	602.192	0	34.2557	-22.904	-656.983	-10051	-7876.13	6521.06	288.012	215.299	0	10.5746	7.67178	-10.8558	3126.15	-474.285	3117.32	-354.69	-87.9711	0	7.94214	8.9798	-66.9669	-20049.1	-144000	-6293.61	-3064.31	499.389	0
440	3	-115.15	121.44	-919.081	6746.09	-27919	-16922.2	269.623	602.66	0	1.76139	-25.4351	-609.557	-8773.46	-13363.5	6879.67	278.077	214.393	0	10.6118	7.59816	-10.9655	3124.17	-450.821	3133.68	-352.113	-84.9087	0	7.59284	9.01811	-67.7693	-20058	-143942	-6260.04	-3038	495.974	0
440	4	-126.792	126.453	-891.426	6104.36	-30373	-16554.5	265.928	603.152	0	-28.5876	-28.7684	-569.576	-7639.26	-18204.5	7249.45	268.039	213.412	0	10.6561	7.52284	-11.0601	3109.5	-426.578	3147.33	-349.569	-81.1445	0	7.17532	9.02218	-68.5369	-20066.8	-143847	-6237.27	-3012.83	492.789	0
440	5	-136.983	131.514	-865.678	5490.27	-32631.7	-16140.3	262.305	603.658	0	-56.4861	-32.5256	-536.467	-6662.1	-22412.1	7609.67	258.223	212.418	0	10.7083	7.45233	-11.1789	3083.22	-407.717	3154.72	-347.472	-75.8057	0	6.76655	9.00264	-69.1649	-20084.9	-143724	-6227.32	-2991.99	490.391	0
440	6	-145.519	136.485	-841.854	4912.06	-34666.4	-15688.2	258.821	604.165	0	-81.7871	-36.3531	-509.387	-5847.02	-26030.5	7933.7	248.898	211.479	0	10.7668	7.39381	-11.3301	3047.85	-397.546	3153.92	-346.087	-69.0035	0	6.44781	8.96387	-69.599	-20116.3	-143589	-6228.37	-2977.09	489.031	0
440	7	-152.312	141.212	-819.888	4376	-36462.6	-15211.2	255.527	604.663	0	-104.435	-39.9568	-487.363	-5191.67	-29116	8193.27	240.258	210.653	0	10.8237	7.35426	-11.4813	3007.35	-396.83	3145.41	-345.563	-61.9356	0	6.27785	8.90825	-69.7891	-20155.2	-143456	-6234.34	-2969.57	488.801	0
440	8	-157.37	145.535	-799.69	3886.51	-38017.1	-14727.2	252.46	605.14	0	-124.417	-43.1192	-469.427	-4686.73	-31726.3	8363.9	232.415	209.984	0	10.8667	7.33783	-11.5822	2965.59	-404.064	3131.77	-345.887	-56.0481	0	6.26712	8.83771	-69.7108	-20193.1	-143336	-6236.68	-2970.16	489.67	0
440	9	-160.771	149.3	-781.201	3447.25	-39334.4	-14257.3	249.649	605.587	0	-141.741	-45.699	-454.708	-4316.38	-33916.3	8429.94	225.411	209.493	0	10.8833	7.34551	-11.5961	2925.54	-415.25	3116.65	-346.81	-52.287	0	6.37691	8.7488	-69.4174	-20225.8	-143231	-6227.29	-2977.33	491.366	0
441	0	-162.645	152.382	-764.421	3062.45	-40424.8	-13822.9	247.117	605.994	0	-156.426	-47.6209	-442.492	-4060.13	-35736.1	8387.99	219.239	209.176	0	10.8655	7.3759	-11.5147	2890.17	-425.554	3103.53	-347.958	-50.9988	0	6.55105	8.63283	-69.0279	-20252.4	-143145	-6201.9	-2987.72	493.394	0	-319.228	123.984	-1203.34	-547422	61846.2	140780	37.9495	459.216	0
441	1	-163.156	154.702	-749.383	2736.65	-41303.6	-13441.5	244.883	606.348	0	-168.507	-48.8608	-432.22	-3895.55	-37227.6	8248.52	213.869	209.013	0	10.8158	7.42357	-11.3556	2862.9	-432.109	3094.75	-349.052	-52.1127	0	6.74768	8.48799	-68.657	-20271.2	-143091	-6161.79	-2998.14	495.254	0
441	2	-162.488	156.232	-736.093	2472.65	-41989.5	-13125.2	242.956	606.641	0	-178.037	-49.4312	-423.449	-3800.56	-38423.1	8034.62	209.262	208.975	0	10.7486	7.47772	-11.1494	2846.34	-434.536	3090.94	-349.974	-55.2911	0	6.94495	8.32945	-68.3982	-20278	-143081	-6111.31	-3005.88	496.47	0
441	3	-160.841	156.984	-724.489	2270.12	-42502.6	-12879	241.334	606.867	0	-185.083	-49.3735	-415.833	-3755.13	-39347	7777.78	205.378	209.03	0	10.6864	7.52608	-10.9305	2841.74	-433.481	3090.91	-350.658	-59.9823	0	7.13338	8.18573	-68.3684	-20269.8	-143113	-6054.28	-3007.26	496.479	0
441	4	-158.412	157.008	-714.445	2126.34	-42864	-12702	240.004	607.024	0	-189.736	-48.755	-409.113	-3742.45	-40019.7	7511.75	202.179	209.148	0	10.6485	7.55982	-10.735	2849.2	-430.039	3092.38	-351.059	-65.411	0	7.30829	8.0845	-68.688	-20250.3	-143171	-5994.03	-2998.36	494.816	0
441	5	-155.383	156.38	-705.795	2037.75	-43096.2	-12588.1	238.939	607.113	0	-192.115	-47.6647	-403.105	-3749.98	-40460.8	7267.2	199.627	209.303	0	10.6395	7.57473	-10.5969	2867.87	-425.898	3093.12	-351.191	-70.634	0	7.46173	8.03374	-69.3973	-20226.3	-143241	-5935.64	-2978.07	491.456	0
441	6	-151.918	155.191	-698.358	2000.6	-43222.7	-12527	238.108	607.135	0	-192.386	-46.2077	-397.682	-3769.81	-40692	7068.59	197.677	209.479	0	10.65	7.57288	-10.5401	2896.47	-422.553	3091.52	-351.09	-74.8046	0	7.57534	8.01058	-70.4287	-20200.4	-143317	-5886.14	-2948.92	486.82	0
441	7	-148.158	153.538	-691.95	2010.94	-43266.3	-12506.1	237.472	607.094	0	-190.761	-44.504	-392.765	-3797.55	-40738.9	6932.1	196.277	209.669	0	10.6687	7.56397	-10.5681	2933.56	-420.303	3087.32	-350.771	-77.586	0	7.62112	7.97346	-71.6361	-20172.1	-143398	-5852.76	-2915.75	481.591	0
441	8	-144.224	151.517	-686.391	2064.22	-43248.9	-12512.2	236.991	606.993	0	-187.493	-42.6854	-388.308	-3829.92	-40631.3	6863.56	195.363	209.863	0	10.692	7.5603	-10.661	2976.83	-418.699	3081.75	-350.274	-79.2269	0	7.57556	7.88655	-72.8292	-20140.5	-143478	-5842.06	-2884.06	476.545	0
441	9	-140.216	149.224	-681.518	2154.99	-43192.2	-12533.2	236.624	606.838	0	-182.872	-40.8784	-384.284	-3863.51	-40400.7	6857.55	194.868	210.054	0	10.7223	7.56859	-10.7861	3022.11	-417.966	3076.5	-349.75	-80.1847	0	7.435	7.73116	-73.8147	-20103.1	-143546	-5859.58	-2858.69	472.345	0
442	0	-136.215	146.76	-677.199	2277.63	-43118.1	-12559.1	236.329	606.637	0	-177.214	-39.178	-380.698	-3895.39	-40078.6	6899.2	194.723	210.232	0	10.7604	7.58671	-10.9073	3063.09	-419.226	3072.61	-349.435	-80.8288	0	7.21675	7.50823	-74.4363	-20054.4	-143591	-5906.13	-2843.05	469.417	0	-253.14	116.392	-1119.7	-509061	29442.7	113222	14.6916	458.993	0
442	1	-132.289	144.223	-673.343	2426.5	-43045.2	-12583.8	236.072	606.396	0	-170.844	-37.6348	-377.58	-3924.52	-39697.6	6968.51	194.863	210.394	0	10.8022	7.60715	-10.9934	3092.88	-422.93	3070.57	-349.471	-81.3403	0	6.95229	7.2433	-74.5984	-19989.9	-143608	-5974.23	-2839.08	467.966	0
442	2	-128.496	141.693	-669.886	2595.3	-42986.2	-12605.4	235.831	606.126	0	-164.087	-36.2643	-374.967	-3952.87	-39290.6	7044.91	195.216	210.542	0	10.8395	7.62248	-11.0331	3106.83	-427.463	3070.67	-349.744	-81.5916	0	6.67761	6.98163	-74.2857	-19907.8	-143606	-6052.17	-2847.15	467.99	0
442	3	-124.897	139.222	-666.779	2777.08	-42946.4	-12624.8	235.591	605.835	0	-157.25	-35.0664	-372.899	-3985.48	-38889.2	7111.43	195.711	210.688	0	10.8628	7.62895	-11.0414	3103.91	-430.036	3072.74	-349.947	-81.1152	0	6.42225	6.76895	-73.5776	-19812.8	-143604	-6130.92	-2865.73	469.277	0
442	4	-121.541	136.834	-663.975	2965.04	-42925.8	-12645.1	235.35	605.534	0	-150.614	-34.0409	-371.417	-4028.33	-38522.9	7157.24	196.281	210.846	0	10.8645	7.62738	-11.0464	3086.08	-429.491	3075.86	-349.881	-79.3743	0	6.21017	6.63285	-72.6422	-19716.9	-143615	-6204.46	-2891.02	471.424	0
442	5	-118.476	134.529	-661.413	3153	-42920.9	-12669.6	235.107	605.233	0	-144.419	-33.1924	-370.56	-4085.85	-38217.7	7177.85	196.865	211.026	0	10.8431	7.62069	-11.0701	3057.64	-427.9	3078.63	-349.654	-76.2069	0	6.06533	6.57513	-71.6889	-19639.4	-143637	-6266.59	-2917.61	473.953	0
442	6	-115.738	132.288	-659.007	3335.67	-42926.8	-12701.5	234.861	604.938	0	-138.861	-32.5314	-370.35	-4159.69	-37995	7174.56	197.408	211.232	0	10.8012	7.60991	-11.1211	3024.59	-428.686	3079.73	-349.547	-71.9671	0	6.00188	6.57562	-70.8964	-19601.8	-143661	-6311.35	-2940.36	476.485	0
442	7	-113.355	130.082	-656.657	3509.1	-42938.4	-12743.2	234.611	604.656	0	-134.087	-32.0712	-370.796	-4248.39	-37870.5	7153.81	197.867	211.457	0	10.7429	7.59287	-11.1989	2992.72	-433.779	3078.54	-349.734	-67.2327	0	6.01185	6.60545	-70.3588	-19616.9	-143680	-6336.24	-2956.11	478.813	0
442	8	-111.338	127.885	-654.282	3671.53	-42951.9	-12795.5	234.353	604.388	0	-130.184	-31.8225	-371.914	-4347.83	-37853.6	7125.03	198.219	211.69	0	10.6738	7.56498	-11.301	2965.85	-443.1	3075.03	-350.209	-62.4422	0	6.07297	6.6408	-70.0747	-19680.2	-143691	-6343.16	-2964.53	480.846	0
442	9	-109.673	125.679	-651.847	3823.53	-42965.7	-12857.4	234.086	604.134	0	-127.19	-31.7871	-373.734	-4452.43	-37947.8	7098.22	198.463	211.913	0	10.6023	7.5207	-11.4312	2945.57	-455.853	3069.12	-350.878	-57.6786	0	6.16936	6.66649	-69.9783	-19771.4	-143700	-6335.68	-2967.49	482.536	0
443	0	-108.323	123.465	-649.401	3967.67	-42981.4	-12927.1	233.814	603.89	0	-125.091	-31.9539	-376.307	-4556.48	-38152	7083.02	198.615	212.108	0	10.5379	7.45701	-11.6021	2932.19	-471.538	3060.67	-351.643	-52.7297	0	6.3026	6.67344	-69.9808	-19865.8	-143725	-6316.65	-2967.78	483.875	0	-213.257	92.1711	-1121.23	-500889	30080.6	91868.8	16.9196	450.086	0
443	1	-107.224	121.255	-647.054	4108.08	-43002.3	-13001.4	233.541	603.651	0	-123.836	-32.3048	-379.69	-4655.07	-38462.9	7088.73	198.699	212.26	0	10.4895	7.37606	-11.8234	2925.65	-489.772	3050.28	-352.424	-47.4457	0	6.48337	6.65972	-69.9854	-19944.7	-143776	-6288.23	-2968.38	484.983	0
443	2	-106.314	119.066	-644.914	4248.79	-43031.3	-13077.2	233.276	603.412	0	-123.35	-32.8271	-383.921	-4745.05	-38877.1	7123.61	198.737	212.359	0	10.4643	7.28473	-12.0904	2925.68	-509.863	3039.55	-353.171	-41.9832	0	6.71731	6.62665	-69.9009	-20002.6	-143854	-6253.06	-2971.96	486.157	0
443	3	-105.535	116.904	-643.027	4391.73	-43069.3	-13151.7	233.021	603.17	0	-123.547	-33.5171	-388.996	-4825.82	-39389.3	7193.36	198.741	212.406	0	10.466	7.19315	-12.3835	2931.3	-531.251	3030.32	-353.9	-36.71	0	6.99864	6.5661	-69.6668	-20050.1	-143951	-6215.31	-2980.27	487.8	0
443	4	-104.844	114.77	-641.368	4536.85	-43116.8	-13223	232.774	602.926	0	-124.338	-34.3736	-394.866	-4898.79	-39989.7	7299.9	198.726	212.406	0	10.4931	7.11219	-12.6715	2940.63	-553.615	3023.67	-354.69	-32.0666	0	7.30675	6.46407	-69.2748	-20106	-144059	-6181.72	-2993.53	490.235	0
443	5	-104.206	112.657	-639.865	4682.96	-43174.2	-13289.6	232.526	602.681	0	-125.628	-35.3923	-401.443	-4965.46	-40664.6	7441.74	198.704	212.369	0	10.5381	7.05074	-12.9135	2951.18	-576.194	3019.82	-355.62	-28.5353	0	7.60486	6.32641	-68.7664	-20181.9	-144162	-6160.66	-3010.4	493.485	0
443	6	-103.599	110.56	-638.421	4828.34	-43239.7	-13349.8	232.271	602.437	0	-127.314	-36.5617	-408.614	-5026.19	-41398	7615.38	198.687	212.301	0	10.5903	7.01605	-13.0671	2960.58	-598.05	3018.42	-356.768	-26.5685	0	7.8545	6.1862	-68.1949	-20272.4	-144241	-6158.41	-3029.13	497.272	0
443	7	-103.002	108.473	-636.938	4971.05	-43310.5	-13402.3	232.002	602.195	0	-129.284	-37.8596	-416.252	-5081.07	-42172.6	7815.89	198.685	212.207	0	10.6402	7.01482	-13.1033	2966.89	-618.862	3018.84	-358.229	-26.4223	0	8.03922	6.08199	-67.5695	-20360.1	-144279	-6175.06	-3049.27	501.322	0
443	8	-102.392	106.401	-635.347	5108.44	-43383.9	-13446.2	231.716	601.96	0	-131.415	-39.2524	-424.241	-5131.24	-42971.2	8036.74	198.71	212.095	0	10.6825	7.05036	-13.017	2968.83	-638.356	3020.51	-360.04	-28.0737	0	8.16348	6.04399	-66.8577	-20429.1	-144270	-6203.15	-3071.87	505.56	0
443	9	-101.738	104.366	-633.638	5236.77	-43457.6	-13480.9	231.416	601.735	0	-133.57	-40.7002	-432.489	-5178.7	-43777.8	8270.19	198.777	211.974	0	10.7162	7.11835	-12.8255	2966.62	-654.914	3023.2	-362.064	-31.3069	0	8.22718	6.09514	-66.0706	-20473.3	-144214	-6231.39	-3096.73	509.871	0
444	0	-101	102.401	-631.866	5352.28	-43528.5	-13505.5	231.111	601.529	0	-135.607	-42.1607	-440.944	-5224.77	-44577.9	8508.53	198.903	211.849	0	10.7427	7.20698	-12.5647	2962.45	-665.328	3026.91	-363.952	-35.7746	0	8.21699	6.24611	-65.3259	-20495.3	-144114	-6250.83	-3120.07	513.74	0	-215.172	61.6874	-1185.08	-507738	41959.3	81039.8	25.9541	430.381	0
444	1	-100.142	100.545	-630.121	5452.85	-43591.6	-13519.2	230.82	601.346	0	-137.388	-43.5931	-449.579	-5268.86	-45358.2	8744.87	199.11	211.72	0	10.7634	7.30264	-12.2831	2959.36	-666.378	3031.33	-365.251	-40.9287	0	8.12416	6.48685	-64.7916	-20495.6	-143971	-6257.24	-3136.07	516.332	0
444	2	-99.1412	98.8291	-628.468	5539.09	-43641	-13521	230.56	601.186	0	-138.794	-44.9656	-458.365	-5309.03	-46105.8	8972.94	199.413	211.583	0	10.7791	7.39517	-12.0309	2959.97	-657.072	3035.75	-365.615	-46.0302	0	7.9629	6.788	-64.5606	-20466.2	-143794	-6250.31	-3141.28	517.008	0
444	3	-97.9921	97.272	-626.907	5614.16	-43672.9	-13511.2	230.336	601.045	0	-139.731	-46.2611	-467.266	-5343.72	-46809.7	9186.4	199.822	211.436	0	10.7877	7.47782	-11.8465	2965.64	-639.481	3039.57	-364.981	-50.3386	0	7.77437	7.11192	-64.5847	-20398.1	-143605	-6233.32	-3137.51	515.836	0
444	4	-96.7066	95.8767	-625.391	5682.18	-43688.5	-13490.6	230.142	600.914	0	-140.129	-47.4811	-476.251	-5373.17	-47460	9378.71	200.347	211.282	0	10.7861	7.54565	-11.7489	2976	-617.608	3042.65	-363.568	-53.3012	0	7.61492	7.4218	-64.7136	-20295.1	-143436	-6212.21	-3130.48	513.615	0
444	5	-95.3079	94.6332	-623.857	5746.44	-43691.5	-13461	229.966	600.789	0	-139.943	-48.646	-485.301	-5399.74	-48046.9	9543.94	200.996	211.127	0	10.7752	7.59687	-11.7356	2989.2	-595.37	3045.47	-361.732	-54.7118	0	7.53267	7.68318	-64.8017	-20175.1	-143321	-6192.45	-3125.69	511.336	0
444	6	-93.8305	93.5223	-622.248	5808.57	-43685.9	-13424.4	229.793	600.665	0	-139.148	-49.7924	-494.403	-5426.94	-48560	9677.95	201.781	210.977	0	10.7616	7.63377	-11.7861	3002.46	-575.002	3049	-359.787	-54.7467	0	7.54747	7.86966	-64.8047	-20059.3	-143277	-6176.18	-3124.91	509.534	0
444	7	-92.3158	92.5214	-620.527	5868.74	-43674.4	-13382.4	229.617	600.542	0	-137.728	-50.9663	-503.555	-5457.83	-48989.8	9779.38	202.712	210.839	0	10.7545	7.65922	-11.8765	3012.2	-556.703	3054.23	-357.874	-53.6273	0	7.64981	7.9762	-64.7878	-19964.4	-143295	-6162.02	-3125.76	508.151	0
444	8	-90.8057	91.61	-618.686	5926.7	-43659	-13335.8	229.433	600.421	0	-135.674	-52.2129	-512.765	-5493.2	-49331.3	9849.36	203.794	210.713	0	10.7597	7.67359	-11.9962	3014.43	-539.573	3061.17	-355.979	-51.2822	0	7.814	8.02348	-64.8572	-19901.5	-143345	-6147.65	-3124.16	506.851	0
444	9	-89.3353	90.7729	-616.752	5982.26	-43642.4	-13285.8	229.238	600.3	0	-132.984	-53.568	-522.032	-5530.39	-49586.9	9890.47	205.012	210.594	0	10.7761	7.67742	-12.1428	3006.45	-523.494	3068.95	-354.111	-47.5905	0	8.00872	8.04329	-65.0949	-19876	-143399	-6133.05	-3116.92	505.338	0
445	0	-87.9262	90.0019	-614.791	6034.86	-43627.8	-13234.2	229.036	600.184	0	-129.664	-55.057	-531.335	-5563.25	-49766	9906.42	206.338	210.47	0	10.7977	7.67406	-12.3021	2988.71	-510.444	3076.46	-352.493	-42.9433	0	8.20273	8.05811	-65.5248	-19886.6	-143450	-6121.1	-3103.24	503.497	0	-172	38.0851	-1257.81	-516012	61024.3	59575.3	41.2324	411.117	0
445	1	-86.5841	89.2965	-612.891	6083.31	-43618.7	-13183.2	228.831	600.074	0	-125.752	-56.7015	-540.634	-5583.98	-49881	9902.2	207.736	210.329	0	10.8175	7.66587	-12.4388	2965.13	-502.778	3082.9	-351.42	-38.3781	0	8.37086	8.07294	-66.0813	-19925	-143504	-6114.58	-3085.63	501.523	0
445	2	-85.3077	88.6565	-611.125	6126.12	-43618.8	-13134.8	228.625	599.976	0	-121.323	-58.5267	-549.89	-5586.06	-49944.5	9883.58	209.174	210.159	0	10.8299	7.65085	-12.5127	2941.28	-500.215	3088	-350.977	-35.0639	0	8.49535	8.08031	-66.5983	-19979.9	-143564	-6113.33	-3069.67	500.007	0
445	3	-84.0983	88.0771	-609.52	6161.85	-43630.9	-13089.8	228.418	599.891	0	-116.49	-60.5565	-559.069	-5565.88	-49967.8	9856.25	210.623	209.956	0	10.8317	7.62683	-12.5026	2921.93	-499.868	3092.13	-350.981	-33.7064	0	8.56073	8.06792	-66.8906	-20041.8	-143619	-6115.24	-3061.07	499.62	0
445	4	-82.9621	87.5513	-608.067	6189.32	-43654.8	-13047.9	228.207	599.821	0	-111.371	-62.7991	-568.143	-5521.96	-49959.9	9826.04	212.065	209.719	0	10.8234	7.59646	-12.416	2910.05	-498.668	3095.65	-351.163	-34.3791	0	8.54997	8.02166	-66.8826	-20105.4	-143655	-6118.29	-3061.88	500.608	0
445	5	-81.9091	87.072	-606.732	6207.85	-43687.5	-13007.6	227.995	599.768	0	-106.064	-65.2386	-577.065	-5454.36	-49927.7	9799.18	213.48	209.452	0	10.8087	7.56507	-12.2853	2906.71	-494.987	3098.45	-351.291	-36.6007	0	8.44993	7.92506	-66.6425	-20170.6	-143671	-6120.32	-3069.84	502.668	0
445	6	-80.9537	86.6301	-605.447	6217.73	-43724.9	-12966.6	227.781	599.73	0	-100.649	-67.8349	-585.748	-5365.04	-49874.1	9780.89	214.854	209.159	0	10.7929	7.5362	-12.1594	2911.32	-488.83	3100.2	-351.202	-39.4284	0	8.26783	7.76397	-66.3242	-20240.5	-143670	-6118.87	-3080.18	505.176	0
445	7	-80.1119	86.2134	-604.111	6220.09	-43763.7	-12922.7	227.557	599.704	0	-95.1935	-70.5331	-594.071	-5258.18	-49798.3	9773.95	216.175	208.851	0	10.7817	7.51036	-12.0875	2922.11	-481.291	3100.97	-350.817	-41.7465	0	8.04533	7.53889	-66.1161	-20316.3	-143660	-6113.63	-3086.84	507.283	0
445	8	-79.3929	85.8127	-602.64	6216.09	-43802.2	-12875.1	227.316	599.685	0	-89.7582	-73.2783	-601.921	-5139.55	-49698.6	9778.28	217.433	208.539	0	10.7804	7.48649	-12.0968	2936.66	-474.054	3101.27	-350.188	-42.7631	0	7.84923	7.27055	-66.1965	-20388.4	-143645	-6108.15	-3083.98	507.998	0
445	9	-78.7903	85.4292	-601.003	6206.7	-43839.7	-12824.6	227.056	599.673	0	-84.3943	-76.0202	-609.231	-5014.81	-49576.3	9791.03	218.625	208.231	0	10.7921	7.46586	-12.1805	2952.15	-469.245	3101.65	-349.524	-42.3668	0	7.74004	6.98907	-66.6901	-20438.1	-143638	-6108.33	-3067.81	506.464	0
446	0	-78.2795	85.0778	-599.235	6193.33	-43876.5	-12772.9	226.779	599.665	0	-79.1422	-78.7095	-615.996	-4887.83	-49436.8	9807.4	219.745	207.935	0	10.817	7.45434	-12.2969	2965.65	-468.985	3102.56	-349.139	-41.1713	0	7.74271	6.72168	-67.6314	-20448.8	-143654	-6119.87	-3038.08	502.356	0	-116.722	11.2536	-1307.26	-519553	73788.8	38282.1	51.4669	397.29	0
446	1	-77.8234	84.7846	-597.412	6177.71	-43913.4	-12722	226.494	599.659	0	-74.035	-81.3032	-622.247	-4760.27	-49287.5	9822.84	220.791	207.65	0	10.8514	7.45828	-12.3826	2974.76	-473.826	3103.84	-349.265	-40.2373	0	7.84011	6.49328	-68.9064	-20413.8	-143705	-6146.19	-2999.51	496.255	0
446	2	-77.3873	84.5751	-595.609	6161.06	-43951.2	-12673.4	226.208	599.656	0	-69.1081	-83.7716	-628.004	-4631.51	-49136.4	9834.75	221.758	207.375	0	10.8863	7.4793	-12.3829	2977.82	-480.948	3104.38	-349.84	-40.4796	0	7.99239	6.32675	-70.2456	-20334.4	-143782	-6185.61	-2960.84	489.476	0
446	3	-76.9509	84.4633	-593.879	6143.52	-43990.4	-12627.9	225.927	599.655	0	-64.4027	-86.0987	-633.248	-4499.26	-48992.2	9842.09	222.633	207.105	0	10.9093	7.51367	-12.2871	2973.85	-485.118	3103.12	-350.482	-42.0302	0	8.16215	6.23532	-71.3595	-20214.4	-143865	-6229.47	-2930.05	483.276	0
446	4	-76.5099	84.4486	-592.243	6124.17	-44029.6	-12585.1	225.656	599.659	0	-59.9636	-88.2776	-637.92	-4361.19	-48863.2	9844.27	223.402	206.837	0	10.9112	7.5537	-12.137	2962.79	-482.383	3099.95	-350.745	-44.111	0	8.32232	6.21917	-72.0968	-20063.2	-143933	-6264.68	-2910.39	478.281	0
446	5	-76.0732	84.5188	-590.696	6101.65	-44066.9	-12544.8	225.398	599.67	0	-55.8371	-90.3133	-641.945	-4215.7	-48757.3	9841.08	224.048	206.567	0	10.893	7.58937	-11.9899	2946.09	-471.806	3095.51	-350.35	-45.7141	0	8.44993	6.26669	-72.4561	-19900.2	-143972	-6279.08	-2901.03	474.651	0
446	6	-75.6587	84.6554	-589.194	6074.95	-44100.9	-12506.4	225.15	599.689	0	-52.0684	-92.2235	-645.231	-4061.26	-48681.1	9833.1	224.552	206.294	0	10.8656	7.61174	-11.8727	2926.6	-454.043	3090.74	-349.243	-46.4979	0	8.52787	6.35511	-72.4909	-19750	-143972	-6265.55	-2900.07	472.448	0
446	7	-75.2863	84.8403	-587.676	6043.81	-44132.1	-12469.3	224.904	599.716	0	-48.6979	-94.0306	-647.688	-3896.13	-48639.8	9821.9	224.902	206.015	0	10.8405	7.61677	-11.7718	2907.25	-430.491	3086.56	-347.57	-46.9675	0	8.56014	6.45657	-72.2592	-19633.1	-143936	-6223.46	-2905.94	471.703	0
446	8	-74.9708	85.0624	-586.096	6008.73	-44162.4	-12432.9	224.65	599.748	0	-45.7549	-95.7515	-649.241	-3718.86	-48636	9809.84	225.088	205.728	0	10.8239	7.6063	-11.6556	2890.42	-403.82	3084.04	-345.646	-47.9849	0	8.57523	6.54924	-71.8444	-19563.4	-143882	-6157.92	-2916.7	472.302	0
446	9	-74.7164	85.3195	-584.456	5970.32	-44193	-12396.5	224.386	599.785	0	-43.252	-97.3874	-649.854	-3528.19	-48669.9	9799.7	225.106	205.429	0	10.8163	7.58622	-11.5025	2878.5	-377.941	3084.47	-343.857	-50.2498	0	8.60359	6.62281	-71.3645	-19551.5	-143838	-6077.27	-2929.54	473.967	0
447	0	-74.5148	85.6204	-582.813	5929.09	-44224.8	-12360.6	224.118	599.827	0	-41.1857	-98.9192	-649.543	-3323.55	-48739.8	9794.27	224.963	205.117	0	10.8152	7.56336	-11.3163	2873.78	-357.382	3088.96	-342.581	-53.9518	0	8.65538	6.67627	-70.9396	-19604.1	-143826	-5990.15	-2941.44	476.35	0	-93.435	-0.429423	-1296.99	-510734	62851.6	31179.5	44.2857	393.245	0
447	1	-74.3491	85.9814	-581.265	5885.59	-44259.4	-12326.3	223.857	599.875	0	-39.5442	-100.311	-648.37	-3106.18	-48842.9	9796.07	224.668	204.791	0	10.8161	7.54294	-11.1258	2877.84	-345.95	3097.63	-342.094	-58.664	0	8.71897	6.71237	-70.655	-19716.2	-143853	-5903.7	-2949.99	479.05	0
447	2	-74.2055	86.416	-579.902	5840.81	-44298.4	-12295.5	223.611	599.928	0	-38.3166	-101.523	-646.412	-2879.83	-48974.8	9807.21	224.236	204.455	0	10.8158	7.52704	-10.97	2891.24	-344.967	3109.07	-342.446	-63.5593	0	8.76869	6.73329	-70.5379	-19863.8	-143915	-5823.54	-2954.25	481.604	0
447	3	-74.0829	86.9268	-578.774	5796.17	-44342	-12269.7	223.386	599.985	0	-37.4952	-102.52	-643.746	-2650.05	-49131.4	9829.15	223.679	204.117	0	10.8133	7.51506	-10.881	2913.06	-353.367	3120.66	-343.475	-67.7196	0	8.77236	6.74023	-70.5344	-20008.7	-144001	-5756.05	-2955.57	483.673	0
447	4	-73.9931	87.5068	-577.879	5752.75	-44389.7	-12250.2	223.185	600.045	0	-37.0734	-103.274	-640.439	-2422.63	-49308.9	9862.54	223.008	203.783	0	10.81	7.50425	-10.8737	2940.12	-369.484	3129.38	-344.98	-70.3879	0	8.7059	6.7396	-70.5294	-20119	-144096	-5710.3	-2957.07	485.257	0
447	5	-73.9546	88.1404	-577.173	5710.11	-44440.7	-12237.1	223.003	600.107	0	-37.0434	-103.767	-636.548	-2202.93	-49503.9	9907.86	222.231	203.461	0	10.8084	7.48971	-10.9377	2967.74	-392.304	3132.83	-346.867	-71.3314	0	8.5717	6.74992	-70.4294	-20182.1	-144188	-5695.19	-2961.28	486.558	0
447	6	-73.9879	88.8075	-576.582	5665.9	-44494.6	-12229.9	222.83	600.173	0	-37.3911	-103.995	-632.133	-1996.58	-49713	9966.11	221.357	203.158	0	10.8104	7.46698	-11.0311	2991.68	-421.591	3130.05	-349.218	-71.2044	0	8.401	6.79568	-70.232	-20202.9	-144267	-5713.91	-2968.15	487.659	0
447	7	-74.1095	89.4901	-576.025	5616.7	-44552.6	-12228	222.655	600.249	0	-38.0921	-103.973	-627.267	-1809.2	-49933.1	10038.7	220.396	202.884	0	10.8168	7.43604	-11.0924	3009.8	-456.497	3122.05	-352.154	-71.3397	0	8.23552	6.89393	-70.0278	-20194.6	-144323	-5762.46	-2974.94	488.379	0
447	8	-74.3241	90.1806	-575.453	5559.56	-44617.2	-12230.8	222.466	600.339	0	-39.1076	-103.727	-622.037	-1644.19	-50161.5	10125.9	219.359	202.643	0	10.8259	7.4014	-11.0785	3022.59	-493.655	3111.1	-355.56	-72.8345	0	8.10677	7.05123	-69.9584	-20172.1	-144347	-5832.81	-2977.33	488.344	0
447	9	-74.6201	90.8865	-574.874	5493.68	-44690.6	-12237.1	222.26	600.444	0	-40.3813	-103.288	-616.551	-1501.13	-50395.5	10225.6	218.262	202.435	0	10.8359	7.36917	-10.9967	3032.08	-527.536	3099.09	-358.972	-75.7268	0	8.03044	7.26499	-70.1444	-20148	-144331	-5916.86	-2971.62	487.236	0
448	0	-74.9711	91.6276	-574.364	5421.15	-44774	-12246.5	222.046	600.562	0	-41.841	-102.691	-610.929	-1376.7	-50629.9	10333.5	217.126	202.253	0	10.8471	7.34471	-10.8937	3039.8	-553.028	3087.15	-361.766	-79.0417	0	8.0104	7.51125	-70.6045	-20130.1	-144270	-6008.32	-2957.35	485.11	0	-106.032	11.2575	-1242.03	-497345	46926.9	37687.7	32.9619	400.293	0
448	1	-75.3438	92.4274	-574.027	5345.78	-44867.7	-12258.6	221.837	600.687	0	-43.4091	-101.975	-605.28	-1267.23	-50856.5	10443.8	215.979	202.094	0	10.8612	7.3311	-10.8171	3045.93	-567.283	3076.43	-363.443	-81.5837	0	8.03623	7.73275	-71.2177	-20121.1	-144180	-6101.08	-2938.49	482.529	0
448	2	-75.7095	93.3002	-573.943	5270.33	-44970.7	-12273.5	221.646	600.817	0	-45.0144	-101.188	-599.687	-1170.38	-51065.8	10550.5	214.846	201.952	0	10.8784	7.32806	-10.7885	3050.29	-569.491	3068.25	-363.787	-82.735	0	8.07833	7.85858	-71.7748	-20118.4	-144090	-6186.5	-2921.52	480.299	0
448	3	-76.0503	94.2453	-574.139	5195.19	-45080.2	-12291.5	221.482	600.951	0	-46.5971	-100.382	-594.2	-1084.53	-51249.4	10648.2	213.751	201.825	0	10.8949	7.33161	-10.8017	3052.81	-559.935	3063.27	-362.838	-82.6242	0	8.10052	7.84457	-72.0775	-20112.7	-144036	-6254.54	-2912.34	479.043	0
448	4	-76.357	95.2492	-574.599	5119.91	-45193.5	-12312.9	221.348	601.09	0	-48.1088	-99.5997	-588.838	-1008.13	-51402.2	10733.2	212.706	201.712	0	10.9048	7.33524	-10.8349	3052.56	-539.641	3060.94	-360.806	-81.7348	0	8.08786	7.69492	-71.9983	-20087.9	-144038	-6297.88	-2914.57	479.005	0
448	5	-76.6272	96.2884	-575.261	5044.47	-45310.7	-12337.5	221.235	601.231	0	-49.5125	-98.8655	-583.596	-940.575	-51522.1	10804	211.716	201.612	0	10.9041	7.33342	-10.868	3047.77	-510.993	3059.47	-358.018	-80.4351	0	8.05483	7.45635	-71.4963	-20028.8	-144093	-6315	-2929.39	480.138	0
448	6	-76.8649	97.3336	-576.033	4969.55	-45434.8	-12364.6	221.125	601.373	0	-50.7817	-98.1785	-578.435	-883.04	-51608	10860.7	210.78	201.527	0	10.8933	7.32536	-10.8975	3037.81	-478.396	3056.31	-354.9	-78.7611	0	8.01882	7.20066	-70.6246	-19931.4	-144176	-6310.31	-2955.45	482.216	0
448	7	-77.0784	98.3572	-576.813	4896.45	-45569.2	-12393.1	220.998	601.511	0	-51.8957	-97.518	-573.288	-837.932	-51657.8	10905.2	209.892	201.462	0	10.8756	7.31679	-10.9339	3024.22	-447.218	3049.72	-351.902	-76.5918	0	7.97771	7.0023	-69.503	-19806.7	-144250	-6290.99	-2989.45	484.977	0
448	8	-77.2743	99.3419	-577.526	4826.1	-45715.4	-12422.5	220.843	601.643	0	-52.8359	-96.8474	-568.093	-807.665	-51668.6	10940.6	209.049	201.422	0	10.8542	7.31757	-10.989	3009.53	-421.519	3040.08	-349.358	-73.8663	0	7.91681	6.91422	-68.2648	-19678.6	-144273	-6263.77	-3027.44	488.268	0
448	9	-77.453	100.285	-578.16	4757.72	-45873	-12453.5	220.657	601.771	0	-53.5868	-96.1214	-562.823	-793.47	-51637.6	10971.3	208.253	201.41	0	10.8304	7.33536	-11.0721	2995.35	-402.695	3029.43	-347.37	-70.5325	0	7.82072	6.95072	-67.0455	-19577.3	-144221	-6235.42	-3065.09	492.001	0
449	0	-77.6035	101.195	-578.773	4689.58	-46039.6	-12486.8	220.453	601.897	0	-54.1394	-95.2961	-557.507	-794.627	-51563.8	11001.5	207.51	201.425	0	10.8022	7.3705	-11.1869	2981.67	-389.687	3020.09	-345.834	-66.5321	0	7.6779	7.09056	-65.9676	-19531.5	-144088	-6214.32	-3098.22	496.077	0	-113.163	29.5695	-1198.82	-491597	33233	45052.8	22.4419	410.662	0
449	1	-77.7049	102.089	-579.464	4621.1	-46210.9	-12522.6	220.252	602.025	0	-54.4982	-94.3423	-552.214	-807.983	-51451.5	11034.2	206.827	201.463	0	10.7661	7.41636	-11.3282	2967.62	-380.625	3013.45	-344.6	-61.9666	0	7.49189	7.29667	-65.0735	-19558.4	-143893	-6208.65	-3125.24	500.559	0
449	2	-77.7355	102.979	-580.309	4552.77	-46381.6	-12560.3	220.074	602.155	0	-54.6877	-93.2575	-547.022	-827.711	-51311.4	11071.4	206.199	201.513	0	10.7212	7.46407	-11.4816	2953.37	-374.799	3009.5	-343.644	-57.2273	0	7.29077	7.52913	-64.3357	-19658.4	-143667	-6221.61	-3147.08	505.56	0
449	3	-77.6806	103.867	-581.33	4484.88	-46546.3	-12599.1	219.931	602.285	0	-54.7505	-92.0683	-541.996	-846.268	-51158	11114.3	205.612	201.561	0	10.6735	7.50737	-11.6263	2940.87	-373.291	3007.52	-343.107	-52.9492	0	7.11632	7.75068	-63.7819	-19814.3	-143442	-6248.87	-3162.95	510.657	0
449	4	-77.5349	104.746	-582.504	4417.15	-46701.1	-12638.4	219.827	602.417	0	-54.74	-90.8207	-537.159	-857.135	-51004.8	11162.6	205.047	201.596	0	10.6322	7.54423	-11.7365	2932.15	-377.977	3007.39	-343.205	-49.8315	0	6.99967	7.93734	-63.5423	-19998.1	-143250	-6281.7	-3168.4	514.721	0
449	5	-77.3003	105.605	-583.79	4349.23	-46843	-12677.8	219.761	602.55	0	-54.7142	-89.5667	-532.49	-857.335	-50859.9	11214.3	204.487	201.61	0	10.6013	7.57508	-11.7806	2927.62	-390.066	3010.24	-344.111	-48.5123	0	6.94644	8.08372	-63.7405	-20181.1	-143111	-6313.07	-3159.21	516.613	0
449	6	-76.9858	106.43	-585.132	4281	-46969.7	-12717.1	219.728	602.684	0	-54.73	-88.3547	-527.942	-847.589	-50727	11264.7	203.916	201.605	0	10.5794	7.60074	-11.7326	2926.56	-409.612	3017.7	-345.912	-49.4392	0	6.94135	8.19371	-64.3676	-20340.7	-143033	-6340.39	-3136.13	516.008	0
449	7	-76.6061	107.206	-586.468	4212.73	-47081.4	-12755.5	219.72	602.817	0	-54.8349	-87.2231	-523.462	-830.989	-50606.1	11307.6	203.324	201.587	0	10.5631	7.62178	-11.5953	2928.15	-435.895	3030.56	-348.593	-52.5303	0	6.96525	8.26849	-65.2762	-20464.2	-143012	-6363.05	-3104.87	513.501	0
449	8	-76.1796	107.924	-587.742	4145.36	-47182.1	-12791.7	219.723	602.947	0	-55.0596	-86.1959	-519.02	-811.863	-50495.2	11338.2	202.711	201.564	0	10.5483	7.63832	-11.4082	2931.31	-467.349	3047.87	-351.966	-56.9478	0	7.01046	8.30546	-66.2901	-20549.3	-143030	-6379.86	-3071.64	509.991	0
449	9	-75.7193	108.575	-588.924	4080.06	-47277.7	-12824.9	219.722	603.072	0	-55.4135	-85.2819	-514.631	-794.268	-50390.9	11354	202.083	201.543	0	10.5273	7.6501	-11.2225	2934.77	-501.106	3067.19	-355.652	-61.5064	0	7.08053	8.30483	-67.3101	-20603.5	-143073	-6388.9	-3039.58	506.098	0
450	0	-75.2255	109.162	-590.029	4017.95	-47373.2	-12854.6	219.71	603.19	0	-55.8853	-84.4757	-510.352	-780.038	-50289.6	11355.3	201.461	201.528	0	10.4914	7.65645	-11.0694	2938.29	-533.444	3085.54	-359.191	-65.4413	0	7.17113	8.26941	-68.3139	-20639.3	-143126	-6387.5	-3009.13	502.124	0	-113.789	44.2272	-1169.35	-490751	24403.2	46581.4	15.4848	420.856	0
450	1	-74.6872	109.694	-591.116	3960.33	-47471.1	-12881.8	219.693	603.3	0	-56.4515	-83.7626	-506.251	-768.24	-50188.7	11344.4	200.862	201.518	0	10.4373	7.65661	-10.9509	2943.2	-561.161	3100.39	-362.243	-68.7642	0	7.25383	8.19824	-69.2971	-20666.3	-143182	-6371.77	-2980.21	498.227	0
450	2	-74.0946	110.185	-592.237	3907.9	-47572.7	-12907.9	219.673	603.401	0	-57.0864	-83.1309	-502.373	-756.295	-50088.1	11325.6	200.297	201.505	0	10.371	7.65143	-10.8487	2951.14	-582.565	3110.29	-364.699	-72.0266	0	7.28963	8.08905	-70.2595	-20683	-143239	-6338.3	-2952.72	494.381	0
450	3	-73.4481	110.643	-593.402	3859.66	-47677.6	-12934.7	219.654	603.496	0	-57.7659	-82.5813	-498.712	-741.536	-49988.2	11304	199.765	201.487	0	10.3049	7.64379	-10.7444	2962.52	-597.525	3114.94	-366.613	-75.7284	0	7.25919	7.94649	-71.2291	-20678.9	-143301	-6286.45	-2925.83	490.316	0
450	4	-72.7584	111.073	-594.589	3813.9	-47782.7	-12963.7	219.637	603.586	0	-58.4654	-82.1236	-495.225	-722.267	-49889.1	11284.2	199.26	201.458	0	10.2525	7.63636	-10.6394	2976.02	-607.213	3114.38	-368.072	-79.7167	0	7.17034	7.7817	-72.2257	-20641	-143373	-6219.26	-2899.07	485.785	0
450	5	-72.0442	111.471	-595.752	3769.36	-47883.3	-12995.8	219.625	603.673	0	-59.1627	-81.7701	-491.851	-697.909	-49792.3	11270	198.765	201.419	0	10.2225	7.62976	-10.5564	2989.06	-613.569	3108.55	-369.123	-83.1512	0	7.03919	7.60858	-73.1889	-20558	-143461	-6144.29	-2874.14	480.89	0
450	6	-71.3303	111.823	-596.823	3724.72	-47975.6	-13030.9	219.615	603.759	0	-59.8432	-81.5353	-488.518	-668.727	-49700.4	11264.2	198.263	201.369	0	10.2192	7.6237	-10.5209	2999.22	-618.032	3097.84	-369.744	-85.0736	0	6.87437	7.44923	-73.9942	-20425.2	-143560	-6074.16	-2854.15	476.038	0
450	7	-70.6418	112.114	-597.727	3678.46	-48057.5	-13068	219.6	603.846	0	-60.5016	-81.4348	-485.168	-635.532	-49615.5	11269.5	197.735	201.31	0	10.2404	7.61822	-10.5503	3005.81	-620.647	3083.45	-369.827	-84.9026	0	6.68135	7.33715	-74.5275	-20251.5	-143660	-6023.51	-2841.61	471.732	0
450	8	-69.9949	112.329	-598.407	3629.46	-48129.6	-13105.5	219.57	603.935	0	-61.137	-81.4752	-481.769	-599.339	-49537.6	11287.2	197.176	201.244	0	10.2765	7.61269	-10.6532	3009.6	-621.002	3066.7	-369.292	-82.5058	0	6.47645	7.30247	-74.7139	-20058.5	-143749	-6002.4	-2838	468.47	0
450	9	-69.3894	112.466	-598.854	3577.13	-48193.7	-13141.7	219.523	604.027	0	-61.7434	-81.6439	-478.343	-560.824	-49466	11316.2	196.589	201.172	0	10.3132	7.60477	-10.8246	3010.8	-619.235	3048.5	-368.206	-78.144	0	6.28671	7.35478	-74.5037	-19872.3	-143815	-6011.97	-2844.3	466.728	0
451	0	-68.8056	112.535	-599.125	3521.71	-48250.5	-13175.1	219.465	604.122	0	-62.3058	-81.9077	-474.962	-519.528	-49400.8	11354.1	195.99	201.094	0	10.3392	7.59182	-11.0377	3008.01	-614.963	3029.68	-366.715	-72.5211	0	6.13359	7.48535	-73.8651	-19716.5	-143854	-6046.37	-2861.52	466.926	0	-111.994	44.3541	-1140.23	-486579	19631.1	43579.8	11.7707	427.956	0
451	1	-68.2109	112.561	-599.313	3464.72	-48299.9	-13205.1	219.408	604.219	0	-62.8055	-82.2247	-471.735	-473.673	-49343.4	11398.4	195.4	201.004	0	10.3499	7.57396	-11.2498	3000.11	-606.722	3011.61	-364.932	-66.6808	0	6.02384	7.67785	-72.7889	-19608.2	-143871	-6097.77	-2890.56	469.385	0
451	2	-67.5725	112.57	-599.506	3408.57	-48342.7	-13231.9	219.362	604.314	0	-63.2293	-82.5599	-468.761	-420.597	-49293.6	11446.6	194.843	200.897	0	10.3473	7.55488	-11.4237	2988.48	-593.844	2996.16	-362.983	-61.6023	0	5.95909	7.90645	-71.3047	-19556.1	-143873	-6158.61	-2931.73	474.261	0
451	3	-66.8699	112.578	-599.745	3355.48	-48380.4	-13256.3	219.332	604.405	0	-63.5761	-82.8946	-466.086	-357.606	-49248.5	11496.5	194.336	200.767	0	10.3377	7.53851	-11.5403	2976.43	-577.246	2985.15	-361.02	-57.917	0	5.94679	8.12997	-69.4961	-19562.1	-143865	-6220.96	-2984.12	481.486	0
451	4	-66.0993	112.588	-600.019	3306.76	-48413.8	-13278.9	219.313	604.489	0	-63.8582	-83.2297	-463.697	-283.604	-49205.8	11546.9	193.884	200.612	0	10.3306	7.52676	-11.5944	2967.19	-557.731	2979.87	-359.104	-55.9159	0	5.99239	8.3044	-67.494	-19623.2	-143856	-6274.87	-3045.39	490.74	0
451	5	-65.2719	112.588	-600.269	3263	-48442.6	-13300.1	219.299	604.564	0	-64.0987	-83.5823	-461.541	-199.819	-49164	11597.5	193.479	200.433	0	10.3361	7.5203	-11.5911	2962.72	-535.314	2980.94	-357.183	-55.6024	0	6.08674	8.40444	-65.467	-19730.7	-143854	-6308.26	-3111.36	501.383	0
451	6	-64.4077	112.555	-600.416	3224.68	-48465.5	-13319.6	219.28	604.629	0	-64.3215	-83.9792	-459.555	-108.674	-49121.5	11648	193.111	200.236	0	10.3635	7.5189	-11.543	2963.7	-510.77	2988.72	-355.249	-56.7522	0	6.21334	8.42766	-63.6313	-19870.7	-143864	-6311.42	-3174.89	512.279	0
451	7	-63.5279	112.464	-600.383	3192.53	-48482.4	-13336.8	219.248	604.682	0	-64.5443	-84.4501	-457.693	-12.8264	-49076.9	11698.5	192.773	200.028	0	10.4183	7.52094	-11.466	2969.84	-486.556	3003.22	-353.435	-59.0118	0	6.36367	8.38268	-62.2244	-20025.4	-143879	-6282.76	-3226.26	521.826	0
451	8	-62.6483	112.296	-600.123	3166.96	-48494.6	-13351.4	219.192	604.723	0	-64.7777	-85.0188	-455.95	84.9401	-49032.2	11750	192.461	199.814	0	10.4984	7.52311	-11.3769	2980.09	-465.696	3023.15	-351.933	-61.9415	0	6.54411	8.28012	-61.4186	-20175.1	-143895	-6229.36	-3256.86	528.486	0
451	9	-61.7757	112.045	-599.634	3147.43	-48503	-13363.4	219.112	604.751	0	-65.0238	-85.6959	-454.37	182.152	-48993	11803.6	192.174	199.599	0	10.595	7.52017	-11.2907	2992.39	-450.127	3045.63	-350.867	-65.0321	0	6.77437	8.13288	-61.2643	-20303.3	-143912	-6162.63	-3263.04	531.406	0
452	0	-60.9054	111.717	-598.958	3132.91	-48506.8	-13373.4	219.015	604.769	0	-65.2729	-86.475	-453.034	277.665	-48966.9	11859.6	191.913	199.387	0	10.6971	7.50713	-11.2115	3003.83	-440.115	3067.27	-350.256	-67.9243	0	7.06955	7.96169	-61.6939	-20401	-143931	-6093.37	-3246.99	530.681	0	-105.135	33.9038	-1124.63	-481321	14627.8	35934.8	7.77782	428.771	0
452	1	-60.0243	111.328	-598.17	3122.54	-48504.9	-13382.3	218.911	604.78	0	-65.5054	-87.3378	-452.031	372.356	-48959.7	11917.3	191.689	199.176	0	10.7948	7.4832	-11.1228	3012.09	-434.52	3085.76	-350.066	-70.8038	0	7.41448	7.79465	-62.5362	-20466.8	-143951	-6029.03	-3215.89	527.28	0
452	2	-59.1231	110.899	-597.35	3115.5	-48497.1	-13390.9	218.813	604.784	0	-65.6997	-88.2652	-451.418	468.432	-48973.7	11974.8	191.511	198.962	0	10.8782	7.45326	-10.9927	3016.36	-431.085	3100.54	-350.216	-74.3979	0	7.76157	7.65176	-63.5463	-20505.8	-143964	-5972.75	-3179.5	522.691	0
452	3	-58.2038	110.439	-596.548	3110.53	-48484.4	-13399.4	218.725	604.786	0	-65.8386	-89.2457	-451.196	567.738	-49007.4	12030.3	191.383	198.742	0	10.9383	7.42592	-10.7977	3017.07	-427.253	3112.34	-350.569	-79.4183	0	8.0522	7.53161	-64.4789	-20524.8	-143959	-5923.55	-3146.65	518.317	0
452	4	-57.2766	109.952	-595.769	3106.27	-48468.5	-13406.9	218.646	604.786	0	-65.9096	-90.2761	-451.318	670.692	-49057.7	12082.7	191.301	198.514	0	10.9728	7.40936	-10.5434	3016.05	-421.496	3122.28	-350.977	-86.0607	0	8.23817	7.42163	-65.1777	-20527.2	-143930	-5879.13	-3122.27	514.942	0
452	5	-56.3571	109.434	-594.979	3101.27	-48449.8	-13412.2	218.569	604.788	0	-65.9036	-91.3621	-451.711	776.328	-49121.4	12131	191.255	198.281	0	10.9878	7.40713	-10.2707	3017.24	-413.67	3131.1	-351.277	-93.7708	0	8.30099	7.3189	-65.5987	-20512	-143889	-5839.76	-3107.47	512.689	0
452	6	-55.466	108.877	-594.128	3093.65	-48428.2	-13414.6	218.489	604.793	0	-65.8185	-92.5166	-452.302	882.685	-49197	12174.7	191.23	198.048	0	10.9907	7.41698	-10.0462	3025.2	-405.212	3138.38	-351.335	-101.13	0	8.26653	7.23628	-65.7663	-20477	-143858	-5808.29	-3101.4	511.361	0
452	7	-54.6245	108.276	-593.166	3081.99	-48402.5	-13414.6	218.4	604.804	0	-65.6585	-93.7516	-453.036	987.427	-49284.3	12213.9	191.213	197.82	0	10.987	7.43359	-9.93219	3041.98	-400.016	3142.3	-351.275	-106.274	0	8.19508	7.19114	-65.7638	-20424.1	-143850	-5787.48	-3101.37	510.568	0
452	8	-53.8487	107.627	-592.075	3066.76	-48371.9	-13413.8	218.301	604.82	0	-65.4286	-95.0683	-453.902	1088.98	-49383.5	12248.5	191.202	197.601	0	10.978	7.45162	-9.95431	3065.47	-403.207	3140.83	-351.506	-107.954	0	8.14682	7.19335	-65.7453	-20362.5	-143867	-5779.31	-3102.25	509.719	0
452	9	-53.1452	106.939	-590.865	3050.19	-48336.8	-13414.3	218.193	604.838	0	-65.1262	-96.4556	-454.93	1187.37	-49493.6	12278.7	191.206	197.39	0	10.9615	7.46516	-10.0964	3090.93	-417.118	3133.65	-352.313	-106.142	0	8.1511	7.24255	-65.8501	-20307	-143899	-5785.13	-3099.25	508.383	0
453	0	-52.51	106.227	-589.579	3035.09	-48299	-13417.3	218.079	604.852	0	-64.7372	-97.8937	-456.188	1283.74	-49612.9	12305.5	191.245	197.186	0	10.9324	7.46693	-10.3213	3113.81	-438.508	3122.84	-353.486	-101.688	0	8.20068	7.33008	-66.0955	-20270.9	-143942	-5805.15	-3091.78	506.69	0	-92.7399	13.6063	-1128.91	-477783	13484.3	25729.3	7.20542	423.169	0
453	1	-51.9321	105.519	-588.28	3023.85	-48260.4	-13422.8	217.964	604.86	0	-64.2409	-99.3598	-457.759	1379.17	-49739.3	12329.6	191.342	196.987	0	10.8869	7.4517	-10.5873	3131.23	-459.781	3111.75	-354.428	-95.7534	0	8.26504	7.44053	-66.3905	-20259.8	-143996	-5838.36	-3082.93	505.161	0
453	2	-51.4015	104.834	-587.023	3017.33	-48223.3	-13430.1	217.851	604.86	0	-63.6185	-100.835	-459.705	1474.77	-49871.9	12351.5	191.513	196.792	0	10.8244	7.42041	-10.8547	3141.19	-472.417	3103.28	-354.522	-89.3848	0	8.30936	7.5554	-66.6181	-20271.8	-144062	-5883.3	-3076.5	504.299	0
453	3	-50.9135	104.183	-585.829	3014.26	-48189.5	-13438.5	217.741	604.855	0	-62.8589	-102.31	-462.039	1572.55	-50012	12371.8	191.758	196.596	0	10.7486	7.38032	-11.0959	3141.69	-470.106	3098.69	-353.368	-83.1395	0	8.31127	7.65799	-66.689	-20300.2	-144132	-5937.53	-3075.25	504.401	0
453	4	-50.469	103.562	-584.69	3012.23	-48159.5	-13447.6	217.632	604.848	0	-61.9599	-103.786	-464.737	1675.04	-50162.5	12391.2	192.063	196.396	0	10.6665	7.34206	-11.3072	3131.73	-451.064	3097.35	-350.892	-76.9689	0	8.26432	7.73781	-66.5813	-20335.8	-144198	-5996.2	-3079.75	505.428	0
453	5	-50.0735	102.956	-583.561	3009.06	-48132.1	-13456.5	217.52	604.844	0	-60.9281	-105.272	-467.748	1783.87	-50326.2	12411	192.407	196.186	0	10.5854	7.31475	-11.5033	3112.73	-418.826	3097.18	-347.409	-70.5945	0	8.16961	7.79483	-66.376	-20369	-144256	-6052.56	-3087.31	506.873	0
453	6	-49.7364	102.341	-582.364	3003.73	-48104.8	-13464	217.397	604.842	0	-59.7791	-106.782	-471.007	1898.75	-50504.8	12432.3	192.773	195.969	0	10.5102	7.30226	-11.6952	3088.49	-380.61	3095.43	-343.544	-64.0818	0	8.03604	7.83514	-66.2437	-20393.1	-144301	-6100.41	-3092.34	507.85	0
453	7	-49.4679	101.694	-581.002	2996.71	-48075.5	-13469.1	217.254	604.842	0	-58.5329	-108.325	-474.442	2017.56	-50697.8	12455.5	193.142	195.748	0	10.4421	7.30299	-11.876	3064.45	-344.187	3089.77	-339.982	-58.0373	0	7.88631	7.85636	-66.343	-20406.8	-144336	-6134.46	-3089.6	507.595	0
453	8	-49.2738	100.999	-579.403	2988.96	-48042.9	-13471.1	217.082	604.841	0	-57.2085	-109.902	-477.998	2137.21	-50903	12480.1	193.508	195.529	0	10.3836	7.3115	-12.0279	3045.85	-315.435	3079.43	-337.225	-53.2313	0	7.74576	7.84582	-66.6938	-20412.3	-144361	-6149.39	-3078.53	506.059	0
453	9	-49.1474	100.252	-577.551	2981.09	-48006.3	-13470	216.88	604.838	0	-55.818	-111.506	-481.645	2254.65	-51116.6	12504.7	193.871	195.319	0	10.344	7.32192	-12.1372	3034.92	-297.94	3065.3	-335.548	-50.0514	0	7.6256	7.79882	-67.1907	-20411.4	-144373	-6141.27	-3062.7	503.783	0
454	0	-49.0665	99.4691	-575.493	2973.69	-47965.5	-13466.5	216.653	604.833	0	-54.362	-113.12	-485.396	2368.1	-51334.8	12528.3	194.241	195.121	0	10.3391	7.33178	-12.2041	3029.73	-293.448	3048.95	-335.045	-48.2558	0	7.52952	7.72743	-67.7626	-20404.7	-144377	-6110.93	-3044.63	501.121	0	-76.1881	-8.92372	-1148.07	-474128	16950.7	14987.1	10.7964	411.979	0
454	1	-48.9984	98.6768	-573.312	2967.49	-47920	-13461	216.415	604.824	0	-52.8303	-114.726	-489.298	2477.78	-51554.3	12549.5	194.636	194.936	0	10.3819	7.34237	-12.2426	3025.98	-301.23	3032.04	-335.605	-47.1688	0	7.46831	7.64689	-68.4315	-20394.6	-144384	-6065.63	-3023.91	498.029	0
454	2	-48.9108	97.8997	-571.089	2962.45	-47867.8	-13453.3	216.182	604.813	0	-51.2108	-116.306	-493.398	2585.19	-51772.8	12567.7	195.069	194.76	0	10.4723	7.35587	-12.2698	3019.95	-317.677	3016.51	-336.891	-46.1293	0	7.45031	7.56573	-69.1968	-20386.3	-144410	-6016.66	-3000.94	494.613	0
454	3	-48.7794	97.1493	-568.878	2957.37	-47805.6	-13442.6	215.965	604.801	0	-49.5003	-117.853	-497.706	2691.74	-51988.8	12582.8	195.543	194.592	0	10.5942	7.37185	-12.3005	3010.78	-337.949	3004.33	-338.474	-44.7686	0	7.46386	7.48991	-69.9471	-20384.7	-144460	-5974.46	-2979.27	491.43	0
454	4	-48.5915	96.4256	-566.7	2950.73	-47731.2	-13427.8	215.773	604.793	0	-47.707	-119.364	-502.201	2797.84	-52202.5	12594.4	196.053	194.429	0	10.7241	7.38671	-12.3491	3000.62	-357.833	2996.84	-339.977	-42.9832	0	7.48555	7.4254	-70.5106	-20390	-144524	-5946.06	-2963.68	489.177	0
454	5	-48.3467	95.7206	-564.542	2941.74	-47642.4	-13408.7	215.609	604.789	0	-45.8517	-120.84	-506.836	2902.88	-52414.9	12602.5	196.584	194.273	0	10.8402	7.39721	-12.423	2992.8	-374.249	2994.35	-341.126	-40.9084	0	7.50123	7.3762	-70.7649	-20397.8	-144579	-5935.85	-2957.09	488.248	0
454	6	-48.0541	95.0199	-562.36	2930.9	-47537.1	-13385.2	215.469	604.788	0	-43.9658	-122.285	-511.541	3005.59	-52627.4	12608	197.12	194.124	0	10.9279	7.40369	-12.5124	2989.64	-385.783	2996.04	-341.832	-38.9333	0	7.50883	7.34293	-70.6953	-20402.5	-144599	-5946.63	-2959.39	488.598	0
454	7	-47.7274	94.3074	-560.093	2919.64	-47414.8	-13357.4	215.345	604.787	0	-42.0858	-123.707	-516.241	3104.33	-52839.8	12611.6	197.645	193.987	0	10.9793	7.40878	-12.5929	2992.09	-392.893	3000.33	-342.2	-37.6013	0	7.50878	7.32269	-70.362	-20400.2	-144567	-5978.56	-2968.61	489.932	0
454	8	-47.3804	93.5722	-557.691	2909.32	-47278.4	-13325.3	215.225	604.783	0	-40.2431	-125.101	-520.876	3196.91	-53049.7	12614	198.153	193.862	0	10.992	7.41451	-12.635	3000.12	-396.441	3005.89	-342.376	-37.4448	0	7.50065	7.31363	-69.8331	-20391.3	-144477	-6026.37	-2982.89	492.001	0
454	9	-47.0203	92.8153	-555.144	2900.35	-47133.4	-13288.7	215.097	604.776	0	-38.4567	-126.457	-525.431	3281.13	-53254.2	12615.8	198.647	193.755	0	10.9678	7.42074	-12.6169	3012.3	-396.464	3011.98	-342.423	-38.7514	0	7.48502	7.31713	-69.152	-20380.7	-144337	-6079.05	-3001.24	494.723	0
455	0	-46.6413	92.0524	-552.487	2892.3	-46985	-13247.4	214.957	604.765	0	-36.7301	-127.755	-529.943	3355.52	-53451.7	12617.8	199.137	193.668	0	10.9129	7.42537	-12.5346	3025.09	-393.357	3017.82	-342.382	-41.3387	0	7.46616	7.33183	-68.3474	-20374.1	-144165	-6124.45	-3023.29	498.096	0	-55.8697	-27.9366	-1171.64	-468999	20209.2	3756.29	14.21	398.536	0
455	1	-46.2241	91.3069	-549.796	2884.38	-46836.7	-13202	214.811	604.754	0	-35.0567	-128.966	-534.486	3419.39	-53643.9	12620.3	199.635	193.602	0	10.838	7.42628	-12.4028	3034.1	-389.962	3021.92	-342.441	-44.6311	0	7.45591	7.35501	-67.4591	-20374	-143982	-6154.63	-3048.36	502.02	0
455	2	-45.7478	90.5982	-547.136	2875.27	-46690	-13153.6	214.665	604.745	0	-33.432	-130.07	-539.129	3472.79	-53834.5	12623.1	200.146	193.559	0	10.7563	7.42423	-12.2432	3036.63	-391.606	3022.37	-342.986	-48.0254	0	7.47152	7.39392	-66.5396	-20378.6	-143801	-6167.31	-3075.13	506.262	0
455	3	-45.2018	89.9323	-544.528	2862.77	-46545.4	-13103.6	214.522	604.743	0	-31.8614	-131.062	-543.897	3516.48	-54026.7	12626	200.667	193.535	0	10.6828	7.42325	-12.0764	3032.85	-403.305	3018.18	-344.396	-51.1387	0	7.52206	7.46779	-65.6307	-20384.6	-143624	-6164.61	-3102.36	510.596	0
455	4	-44.5901	89.3006	-541.955	2844.49	-46401.3	-13052.5	214.382	604.751	0	-30.3604	-131.942	-548.76	3551.74	-54222.1	12629.5	201.192	193.528	0	10.6301	7.42752	-11.922	3024.8	-426.805	3010.52	-346.8	-53.7153	0	7.60035	7.59931	-64.7763	-20387.8	-143452	-6150.58	-3128.57	514.741	0
455	5	-43.9279	88.6839	-539.373	2819.04	-46255	-13000.1	214.243	604.773	0	-28.9495	-132.715	-553.655	3579.98	-54421.6	12633.7	201.705	193.534	0	10.6047	7.43922	-11.8018	3015	-460.77	3002.6	-350.042	-55.4694	0	7.68987	7.80496	-64.0527	-20380.4	-143298	-6129.11	-3151.19	518.182	0
455	6	-43.2366	88.0592	-536.715	2787.05	-46105.3	-12946	214.097	604.807	0	-27.6513	-133.382	-558.506	3602	-54625.7	12638.8	202.193	193.551	0	10.6053	7.45981	-11.7314	3006.21	-502.967	2997.88	-353.874	-56.2534	0	7.76745	8.08216	-63.5392	-20354.5	-143188	-6104.39	-3167.54	520.346	0
455	7	-42.5378	87.4085	-533.919	2750.77	-45951.8	-12890.1	213.935	604.848	0	-26.4863	-133.944	-563.236	3617.82	-54834.8	12643.9	202.643	193.577	0	10.6235	7.49214	-11.7076	3001.1	-550.53	2998.31	-358.023	-56.3372	0	7.80138	8.39659	-63.2586	-20305.5	-143146	-6083.2	-3176.87	520.992	0
455	8	-41.8466	86.7256	-530.954	2713.16	-45794	-12832.8	213.751	604.89	0	-25.4684	-134.402	-567.791	3627.14	-55048.3	12648.3	203.048	193.612	0	10.6491	7.53949	-11.7103	3000.84	-598.115	3004.07	-362.076	-56.256	0	7.76574	8.68602	-63.1605	-20232	-143173	-6074.63	-3180.81	520.327	0
455	9	-41.1651	86.0181	-527.848	2677.55	-45630.5	-12774.9	213.554	604.927	0	-24.6011	-134.753	-572.154	3630.07	-55265.5	12651.2	203.408	193.655	0	10.6757	7.6014	-11.7171	3004.8	-637.479	3014	-365.406	-56.447	0	7.66217	8.88609	-63.1394	-20135.7	-143245	-6086.56	-3182.72	518.908	0
456	0	-40.4815	85.3082	-524.687	2647.14	-45460.2	-12717.7	213.358	604.955	0	-23.8761	-134.992	-576.361	3627.22	-55485.2	12652.8	203.732	193.707	0	10.7024	7.67121	-11.7118	3012.12	-660.587	3026.17	-367.403	-57.1865	0	7.52336	8.9599	-63.0795	-20026.8	-143328	-6122.48	-3186.18	517.485	0	-41.4272	-35.1717	-1180.77	-459788	28798.4	-5055.83	21.9696	387.308	0
456	1	-39.7779	84.6254	-521.59	2622.99	-45283.5	-12662.1	213.182	604.971	0	-23.278	-135.111	-580.477	3618.99	-55706.7	12655	204.033	193.765	0	10.7308	7.73888	-11.6851	3022.33	-663.886	3038.63	-367.815	-58.6489	0	7.39583	8.91055	-62.926	-19926.8	-143388	-6180.42	-3192.67	516.67	0
456	2	-39.0419	83.995	-518.659	2602.83	-45102	-12608.1	213.041	604.982	0	-22.7923	-135.107	-584.551	3605.12	-55929.9	12659.5	204.32	193.833	0	10.7617	7.79654	-11.6324	3034.17	-649.584	3050.11	-366.843	-60.8377	0	7.31356	8.77236	-62.72	-19860.4	-143401	-6253.38	-3200.37	516.651	0
456	3	-38.2719	83.4292	-515.942	2582.9	-44917.9	-12555.5	212.94	604.994	0	-22.4087	-134.982	-588.595	3585.23	-56154.4	12667.2	204.596	193.909	0	10.7932	7.84092	-11.5529	3045.26	-623.421	3060.15	-364.962	-63.5917	0	7.27869	8.5872	-62.5641	-19841.4	-143367	-6330.71	-3205.53	517.138	0
456	4	-37.4755	82.9273	-513.431	2560.73	-44734	-12504.5	212.872	605.013	0	-22.1224	-134.746	-592.59	3559.44	-56379.5	12678.3	204.859	193.993	0	10.8207	7.87156	-11.4481	3053.47	-591.776	3069.07	-362.692	-66.7231	0	7.26442	8.3894	-62.5416	-19864.9	-143306	-6399.67	-3205.37	517.627	0
456	5	-36.6679	82.4791	-511.069	2535.94	-44554	-12455	212.822	605.038	0	-21.9352	-134.414	-596.486	3527.86	-56603.8	12692.2	205.105	194.086	0	10.8398	7.88745	-11.3242	3057.51	-560.121	3077.52	-360.462	-69.9974	0	7.23549	8.21427	-62.6387	-19912.2	-143246	-6447.31	-3200.87	517.891	0
456	6	-35.8691	82.0696	-508.77	2509.4	-44381	-12407.3	212.768	605.068	0	-21.855	-134.005	-600.212	3489.64	-56824.1	12708.6	205.327	194.186	0	10.8491	7.8847	-11.1964	3056.17	-533.067	3085.53	-358.611	-72.9605	0	7.17253	8.10251	-62.7495	-19965.6	-143215	-6464.88	-3196.33	518.179	0
456	7	-35.1001	81.6834	-506.445	2482.86	-44216.2	-12361.6	212.693	605.097	0	-21.8897	-133.538	-603.7	3442.54	-57035.6	12727.7	205.523	194.298	0	10.8508	7.8583	-11.0845	3048.86	-514.275	3092.08	-357.396	-75.0556	0	7.09058	8.0817	-62.767	-20017.2	-143225	-6451.83	-3195.86	518.913	0
456	8	-34.3771	81.31	-504.027	2458.58	-44058.1	-12317.8	212.588	605.122	0	-22.0413	-133.018	-606.914	3384.14	-57234.3	12748.6	205.696	194.424	0	10.8479	7.80743	-11.0004	3037.12	-505.272	3096.34	-356.932	-76.0908	0	7.03242	8.14842	-62.6701	-20070.6	-143275	-6413.94	-3200.17	520.258	0
456	9	-33.708	80.9455	-501.495	2438.14	-43903.4	-12275.9	212.455	605.138	0	-22.2998	-132.445	-609.855	3313.29	-57419	12769.6	205.848	194.567	0	10.8421	7.73772	-10.9391	3024.25	-505.19	3098.94	-357.182	-76.4615	0	7.03392	8.26686	-62.553	-20134.2	-143342	-6359.02	-3205.53	521.874	0
457	0	-33.0904	80.5945	-498.885	2421.45	-43749	-12236	212.306	605.146	0	-22.6421	-131.809	-612.576	3230.56	-57592.4	12789.8	205.983	194.726	0	10.833	7.65815	-10.8862	3013.28	-512.006	3101.72	-358.033	-76.7987	0	7.0997	8.38014	-62.5763	-20211.6	-143395	-6294.48	-3205.53	522.992	0	-37.089	-32.042	-1187.28	-451972	30315.7	-6907.11	23.3026	378.73	0
457	1	-32.5138	80.2687	-496.276	2406.94	-43593.3	-12198.3	212.159	605.15	0	-23.0332	-131.1	-615.175	3138.06	-57758.6	12809.1	206.11	194.899	0	10.8206	7.57656	-10.8356	3005.98	-523.761	3106.45	-359.337	-77.4172	0	7.21428	8.43683	-62.8693	-20297.2	-143409	-6226.19	-3195.07	522.848	0
457	2	-31.9683	79.9801	-493.756	2392.41	-43436.3	-12162.3	212.029	605.155	0	-23.4354	-130.311	-617.761	3039.06	-57920.9	12828.1	206.241	195.081	0	10.8077	7.49763	-10.7989	3003.1	-539.184	3113.43	-360.93	-78.0933	0	7.36195	8.4205	-63.4591	-20380.6	-143374	-6158.74	-3173.32	521.162	0
457	3	-31.4516	79.7342	-491.382	2375.94	-43278.5	-12126.9	211.925	605.165	0	-23.8197	-129.439	-620.408	2936.95	-58081.1	12847.2	206.382	195.266	0	10.7983	7.4244	-10.7949	3004.62	-557.142	3121.1	-362.612	-78.3364	0	7.52796	8.35257	-64.2628	-20452.6	-143296	-6097.87	-3143.84	518.266	0
457	4	-30.9697	79.5275	-489.169	2356.75	-43119.7	-12091.1	211.851	605.182	0	-24.1713	-128.49	-623.138	2833.98	-58240.4	12866.3	206.537	195.452	0	10.7952	7.36032	-10.836	3009.47	-575.071	3126.75	-364.071	-77.7299	0	7.69084	8.26705	-65.1428	-20505	-143191	-6051.15	-3112.1	514.77	0
457	5	-30.5336	79.3487	-487.085	2335.54	-42960	-12053.9	211.802	605.205	0	-24.4879	-127.471	-625.93	2730.93	-58399.7	12884.3	206.699	195.637	0	10.7981	7.30895	-10.9271	3014.74	-588.885	3127.63	-364.892	-75.8951	0	7.82592	8.18586	-65.9799	-20527.8	-143080	-6026.02	-3082.53	511.122	0
457	6	-30.1546	79.1815	-485.069	2314.17	-42801.2	-12015.2	211.763	605.229	0	-24.7771	-126.393	-628.74	2627.1	-58559.9	12899.7	206.862	195.822	0	10.8048	7.272	-11.0647	3015.3	-595.516	3121.58	-364.821	-72.5155	0	7.91967	8.11119	-66.6964	-20513	-142985	-6027.37	-3057.82	507.558	0
457	7	-29.8413	79.0073	-483.054	2295.07	-42646	-11976	211.716	605.249	0	-25.052	-125.27	-631.522	2520.83	-58721.6	12911	207.016	196.008	0	10.8152	7.24835	-11.2269	3006.99	-595.157	3107.7	-364.012	-67.8366	0	7.98039	8.02947	-67.2458	-20460.5	-142925	-6054.79	-3039.41	504.265	0
457	8	-29.5973	78.8105	-480.993	2280.35	-42496.9	-11937.6	211.648	605.259	0	-25.3256	-124.114	-634.232	2410.74	-58883.2	12917.5	207.158	196.199	0	10.8327	7.23602	-11.3788	2991.29	-590.446	3087.45	-362.89	-62.8829	0	8.0358	7.91797	-67.611	-20381.4	-142911	-6101.74	-3027.73	501.451	0
457	9	-29.4177	78.5855	-478.888	2270.59	-42355.1	-11901.1	211.555	605.259	0	-25.6047	-122.931	-636.845	2296.72	-59041.2	12919.4	207.291	196.394	0	10.8611	7.23488	-11.4935	2974.78	-583.764	3064.37	-361.791	-58.8219	0	8.1191	7.75397	-67.8047	-20294.1	-142944	-6159.62	-3022.18	499.302	0
458	0	-29.2849	78.342	-476.797	2264.56	-42220.4	-11866.7	211.45	605.251	0	-25.8893	-121.723	-639.366	2180.09	-59193	12918	207.419	196.59	0	10.8987	7.24571	-11.5634	2963.98	-575.547	3042.5	-360.773	-56.3241	0	8.25117	7.52899	-67.8753	-20215.8	-143021	-6221.98	-3021.12	497.837	0	-36.8592	-24.1274	-1199.55	-447807	27800.5	-3524.65	20.9432	371.759	0
458	1	-29.172	78.1015	-474.813	2259.83	-42091.1	-11833.7	211.352	605.241	0	-26.1756	-120.491	-641.832	2062.98	-59339.7	12915.4	207.546	196.786	0	10.9361	7.26778	-11.5878	2962.18	-564.704	3025.03	-359.733	-55.6296	0	8.42733	7.25985	-67.8987	-20153.8	-143141	-6284.69	-3022.15	496.822	0
458	2	-29.0529	77.8852	-473.013	2253.96	-41964.2	-11801.2	211.283	605.235	0	-26.4623	-119.242	-644.282	1947.09	-59485.2	12913.4	207.672	196.978	0	10.9607	7.29862	-11.5616	2969.64	-549.98	3013.99	-358.57	-56.8548	0	8.61265	6.98321	-67.9453	-20106.3	-143298	-6344.21	-3023.01	495.92	0
458	3	-28.9089	77.7044	-471.441	2245.39	-41836.4	-11768.5	211.258	605.237	0	-26.7523	-117.996	-646.742	1833.54	-59633	12913.1	207.795	197.165	0	10.9644	7.3363	-11.4793	2984.35	-530.851	3009.93	-357.244	-59.9757	0	8.74604	6.7389	-68.0623	-20068.8	-143477	-6396.59	-3022.02	494.859	0
458	4	-28.7303	77.5598	-470.102	2233.68	-41706.2	-11735.5	211.283	605.249	0	-27.0486	-116.771	-649.215	1723.77	-59784.2	12914	207.913	197.345	0	10.9488	7.38187	-11.3497	3003.1	-507.811	3011.71	-355.742	-64.5971	0	8.75991	6.55971	-68.2774	-20035.9	-143656	-6437.67	-3018	493.448	0
458	5	-28.5177	77.4433	-468.969	2218.98	-41573.6	-11702	211.351	605.268	0	-27.3533	-115.585	-651.672	1619.12	-59937.3	12915.5	208.025	197.515	0	10.9205	7.43887	-11.2012	3023.34	-482.526	3017.13	-354.078	-69.9115	0	8.61093	6.46659	-68.5947	-20003.6	-143812	-6464.6	-3010.55	491.62	0
458	6	-28.2845	77.3386	-467.979	2201.59	-41440.3	-11668.5	211.448	605.296	0	-27.6714	-114.452	-654.064	1519.02	-60088.3	12916.9	208.131	197.678	0	10.8841	7.50863	-11.068	3043.11	-457.563	3024.19	-352.341	-74.9472	0	8.2963	6.46191	-68.9736	-19971.5	-143937	-6476.39	-3000.83	489.553	0
458	7	-28.0518	77.2242	-467.047	2181.85	-41308.6	-11636.1	211.554	605.328	0	-28.0088	-113.383	-656.354	1420.45	-60230	12918.6	208.236	197.836	0	10.8393	7.58682	-10.9741	3058.96	-435.395	3031.72	-350.675	-78.7433	0	7.84558	6.53424	-69.3307	-19941.5	-144034	-6472.76	-2991.5	487.628	0
458	8	-27.8372	77.0816	-466.102	2160.44	-41181.4	-11606.2	211.647	605.365	0	-28.3622	-112.375	-658.543	1319.26	-60353.5	12921.3	208.353	197.997	0	10.783	7.66455	-10.9372	3065.79	-417.83	3038.76	-349.203	-80.3095	0	7.30644	6.67955	-69.576	-19913.9	-144116	-6453.47	-2985.34	486.219	0
458	9	-27.6453	76.9045	-465.116	2139.48	-41061.8	-11580.3	211.717	605.4	0	-28.7117	-111.411	-660.685	1212.47	-60451.3	12924.9	208.502	198.165	0	10.714	7.7316	-10.9738	3059.76	-406.126	3043.8	-348.009	-78.8232	0	6.74113	6.91081	-69.6247	-19886.7	-144183	-6418.94	-2984.86	485.627	0
459	0	-27.4645	76.7051	-464.131	2122.8	-40953.5	-11559.2	211.763	605.426	0	-29.0201	-110.465	-662.879	1099.67	-60518.6	12929.1	208.703	198.341	0	10.6386	7.77905	-11.089	3040.85	-400.848	3045.39	-347.148	-74.2216	0	6.22409	7.23827	-69.3998	-19854.5	-144234	-6370.34	-2992.3	486.089	0	-37.0575	-14.6037	-1219.03	-448803	31254.5	-2661.91	23.506	366.962	0
459	1	-27.2707	76.509	-463.243	2114.68	-40860.5	-11543.5	211.795	605.435	0	-29.2381	-109.516	-665.236	982.988	-60552.2	12933	208.976	198.522	0	10.5673	7.80054	-11.2652	3012.67	-401.869	3043.52	-346.673	-67.4316	0	5.82433	7.64596	-68.9063	-19810.3	-144260	-6310.42	-3007.57	487.496	0
459	2	-27.0402	76.3426	-462.555	2117.75	-40785.3	-11533.4	211.826	605.422	0	-29.3127	-108.554	-667.82	866.359	-60552.7	12935.7	209.328	198.703	0	10.5085	7.79327	-11.4698	2980.51	-408.668	3040.08	-346.63	-59.8581	0	5.5858	8.09456	-68.3035	-19748.3	-144253	-6244.56	-3025.94	489.125	0
459	3	-26.7613	76.2201	-462.123	2131.47	-40726.3	-11528.9	211.871	605.388	0	-29.2008	-107.598	-670.612	754.841	-60524.3	12935.1	209.748	198.874	0	10.4645	7.75821	-11.6689	2949.62	-420.114	3037.73	-347.003	-52.7762	0	5.52462	8.53869	-67.839	-19671.1	-144202	-6179.48	-3039.65	489.968	0
459	4	-26.4361	76.1405	-461.953	2152.39	-40677.9	-11529	211.944	605.341	0	-28.8822	-106.688	-673.524	653.075	-60473.5	12927.9	210.213	199.03	0	10.4353	7.69905	-11.8385	2924.33	-434.27	3038.86	-347.683	-47.0197	0	5.63155	8.93291	-67.6773	-19593.7	-144106	-6120.27	-3043.31	489.517	0
459	5	-26.0784	76.0911	-462.001	2176.39	-40633	-11532.1	212.05	605.289	0	-28.3668	-105.873	-676.449	563.163	-60406	12910.7	210.701	199.167	0	10.4224	7.62364	-11.9716	2907.78	-448.852	3045.28	-348.493	-42.8907	0	5.87017	9.23399	-67.7997	-19535.3	-143974	-6069.23	-3037.52	488.132	0
459	6	-25.7115	76.0496	-462.191	2200.43	-40587.8	-11537	212.184	605.239	0	-27.6892	-105.193	-679.299	484.175	-60326.4	12882.4	211.193	199.287	0	10.4287	7.54643	-12.0707	2901.34	-461.795	3057.62	-349.258	-40.3619	0	6.18255	9.41188	-68.0847	-19508	-143830	-6026.74	-3026.51	486.526	0
459	7	-25.3611	75.9893	-462.435	2222.84	-40542	-11543.1	212.329	605.193	0	-26.894	-104.674	-682.028	413.949	-60238.2	12845	211.678	199.393	0	10.4552	7.48414	-12.1303	2904.63	-471.626	3074.48	-349.88	-39.4515	0	6.50705	9.45595	-68.4552	-19510.9	-143706	-5992.62	-3013.27	485.017	0
459	8	-25.043	75.8898	-462.672	2243.84	-40497.2	-11550.3	212.471	605.15	0	-26.0233	-104.328	-684.635	351.134	-60144.7	12802.8	212.151	199.487	0	10.5007	7.44695	-12.1413	2916.84	-478.102	3092.57	-350.378	-40.2403	0	6.7937	9.36685	-68.9086	-19532.7	-143626	-5967.18	-2998.3	483.458	0
459	9	-24.7527	75.746	-462.882	2265.72	-40456.2	-11558.6	212.599	605.105	0	-25.1099	-104.145	-687.157	295.644	-60047.3	12759.7	212.615	199.57	0	10.563	7.43511	-12.1175	2937.31	-482.721	3108.04	-350.837	-42.4025	0	7.00947	9.14826	-69.4466	-19559.5	-143596	-5952.04	-2981.71	481.649	0
460	0	-24.465	75.57	-463.1	2291.91	-40422.7	-11568.1	212.713	605.051	0	-24.1753	-104.105	-689.666	247.62	-59945.9	12717.8	213.08	199.641	0	10.64	7.44241	-12.0983	2964.37	-488.001	3117.79	-351.336	-45.0226	0	7.14027	8.8124	-70.031	-19583.2	-143604	-5950.2	-2964.57	479.636	0	-25.3962	-14.8438	-1251.43	-457067	41593.4	-7132.47	31.6063	364.054	0
460	1	-24.1454	75.383	-463.399	2325.11	-40399.9	-11578.9	212.818	604.982	0	-23.2336	-104.178	-692.263	206.389	-59840.5	12677.2	213.558	199.702	0	10.7273	7.46096	-12.1133	2994.47	-495.74	3120.37	-351.925	-47.2042	0	7.18974	8.39069	-70.5979	-19605.9	-143630	-5964.01	-2948.47	477.712	0
460	2	-23.7642	75.2024	-463.848	2365.34	-40388.5	-11591.3	212.927	604.901	0	-22.2984	-104.341	-695.04	170.695	-59731.7	12636.8	214.06	199.754	0	10.8172	7.48417	-12.1576	3023.07	-505.644	3116.07	-352.591	-48.6561	0	7.17025	7.93221	-71.0985	-19638.4	-143653	-5991.93	-2934.48	476.214	0
460	3	-23.307	75.0339	-464.488	2409.67	-40386.2	-11604.7	213.052	604.812	0	-21.3876	-104.581	-698.05	139.713	-59622.5	12595.2	214.587	199.8	0	10.9003	7.50762	-12.2073	3045.86	-515.727	3106.68	-353.247	-49.511	0	7.09775	7.48881	-71.5276	-19692.5	-143662	-6028.64	-2922.48	475.313	0
460	4	-22.7725	74.8722	-465.323	2454.53	-40389.5	-11618.1	213.201	604.725	0	-20.5167	-104.901	-701.303	113.397	-59516	12551.4	215.135	199.838	0	10.9673	7.52853	-12.2411	3059.47	-524.259	3094.92	-353.828	-49.9334	0	7.00207	7.09783	-71.9187	-19774	-143659	-6068.76	-2911.52	474.95	0
460	5	-22.1689	74.7032	-466.328	2497.58	-40393.9	-11631	213.379	604.644	0	-19.6932	-105.31	-704.757	91.8507	-59414.6	12504.3	215.695	199.87	0	11.0111	7.54592	-12.2419	3061.75	-531.046	3083.74	-354.379	-50.1046	0	6.93028	6.77822	-72.3125	-19880.3	-143662	-6109.06	-2900.68	474.923	0
460	6	-21.5119	74.5079	-467.459	2537.89	-40395.3	-11643	213.585	604.571	0	-18.9156	-105.82	-708.336	75.0411	-59319.2	12453.7	216.255	199.894	0	11.0293	7.56264	-12.1934	3052.74	-537.318	3075.52	-355.066	-50.3607	0	6.92102	6.54626	-72.7066	-19999.4	-143689	-6147.84	-2890.28	475.07	0
460	7	-20.822	74.2685	-468.672	2575.81	-40391	-11653.4	213.818	604.504	0	-18.1739	-106.444	-711.953	63.5797	-59229.3	12399.9	216.807	199.911	0	11.0256	7.58464	-12.085	3035.34	-545.206	3071.38	-356.114	-51.1652	0	6.97885	6.42924	-73.0193	-20114	-143756	-6183.47	-2882.74	475.462	0
460	8	-20.1191	73.9752	-469.947	2613.03	-40380.5	-11660.8	214.074	604.44	0	-17.4483	-107.185	-715.547	58.8697	-59143.1	12343	217.346	199.918	0	11.006	7.61488	-11.9186	3014.23	-556.322	3071.32	-357.677	-52.9025	0	7.08121	6.45569	-73.121	-20209.4	-143868	-6213.01	-2881.53	476.383	0
460	9	-19.4145	73.6287	-471.298	2652.15	-40364.7	-11663.8	214.354	604.373	0	-16.7111	-108.033	-719.104	62.1731	-59058	12282.7	217.873	199.914	0	10.9751	7.64969	-11.7088	2993.67	-569.498	3074.71	-359.639	-55.6766	0	7.20015	6.63133	-72.9171	-20275.2	-144015	-6232.03	-2889.05	478.058	0
461	0	-18.7054	73.2409	-472.777	2695.72	-40345.9	-11661.3	214.662	604.298	0	-15.9317	-108.97	-722.658	74.1681	-58971.6	12218	218.396	199.897	0	10.9353	7.68257	-11.4769	2976.04	-580.727	3080.56	-361.6	-59.3072	0	7.3135	6.92971	-72.4105	-20303.7	-144174	-6236.24	-2905.06	480.397	0	-8.31369	-26.473	-1304.79	-474484	55886.1	-17328.4	41.8488	362.091	0
461	1	-17.9799	72.8311	-474.447	2745.15	-40328.4	-11653.6	214.999	604.214	0	-15.084	-109.968	-726.273	94.5803	-58881.7	12147.5	218.926	199.87	0	10.8872	7.70896	-11.2431	2961.87	-586.07	3087.67	-363.127	-63.4396	0	7.40707	7.30835	-71.7123	-20290	-144314	-6224.21	-2926.41	482.936	0
461	2	-17.2291	72.4167	-476.348	2800.29	-40317.5	-11642.3	215.361	604.121	0	-14.1532	-110.999	-730.011	121.814	-58787.3	12070.4	219.471	199.833	0	10.8335	7.72759	-11.0273	2950.37	-584.14	3094.92	-363.972	-67.5513	0	7.47538	7.72735	-71.0056	-20234.7	-144411	-6198.83	-2947.8	484.973	0
461	3	-16.4561	72.006	-478.469	2859.76	-40317	-11629.7	215.738	604.023	0	-13.1386	-112.042	-733.9	153.635	-58687.8	11987.6	220.033	199.791	0	10.7816	7.7405	-10.8557	2940.33	-576.396	3101.49	-364.096	-70.8553	0	7.52273	8.15312	-70.4591	-20145.3	-144448	-6165.99	-2964.1	485.915	0
461	4	-15.675	71.5979	-480.754	2922.19	-40328.8	-11617.6	216.113	603.922	0	-12.0528	-113.086	-737.935	187.8	-58584.4	11901.5	220.61	199.745	0	10.7422	7.75217	-10.7569	2931.16	-566.367	3106.92	-363.651	-72.4914	0	7.56234	8.55776	-70.1383	-20036.9	-144425	-6131.93	-2973.15	485.676	0
461	5	-14.9056	71.1814	-483.119	2986.38	-40353.1	-11607.2	216.474	603.819	0	-10.9182	-114.124	-742.069	222.049	-58479.6	11815.1	221.194	199.701	0	10.7224	7.76655	-10.7434	2924.37	-558.277	3111.34	-362.964	-72.2007	0	7.61081	8.91619	-70.0027	-19927.6	-144350	-6101.68	-2976.07	484.669	0
461	6	-14.169	70.7375	-485.478	3050.41	-40387.5	-11599	216.809	603.717	0	-9.76011	-115.154	-746.232	254.311	-58375.2	11731.1	221.773	199.659	0	10.7252	7.78322	-10.8026	2923.2	-555.724	3115.33	-362.444	-70.6024	0	7.68047	9.19961	-69.9692	-19829.7	-144242	-6078.57	-2975.5	483.406	0
461	7	-13.4807	70.2457	-487.761	3111.56	-40427.1	-11592.9	217.117	603.621	0	-8.59904	-116.174	-750.355	283.288	-58271	11651.3	222.342	199.622	0	10.7532	7.79572	-10.9156	2929.72	-561.418	3118.75	-362.433	-68.3984	0	7.77378	9.37961	-69.9679	-19744.2	-144119	-6065.33	-2973.79	482.189	0
461	8	-12.8471	69.6927	-489.93	3168.15	-40465.6	-11588.3	217.405	603.533	0	-7.44733	-117.183	-754.383	308.837	-58166.2	11576.4	222.896	199.591	0	10.8056	7.79407	-11.0791	2943.29	-576.7	3120.28	-363.053	-65.6619	0	7.87883	9.44582	-69.9821	-19667	-143998	-6064.71	-2971.65	481.029	0
461	9	-12.2646	69.08	-491.998	3220.98	-40497.6	-11583.8	217.688	603.453	0	-6.30939	-118.173	-758.298	331.368	-58060	11506.2	223.434	199.563	0	10.8717	7.77085	-11.2952	2961.97	-599.724	3118.58	-364.096	-62.234	0	7.96702	9.41726	-70.0539	-19595.3	-143884	-6076.41	-2967.9	479.718	0
462	0	-11.7193	68.4262	-494.027	3272.97	-40520.6	-11578	217.979	603.375	0	-5.18404	-119.126	-762.125	350.768	-57952.2	11439.8	223.96	199.54	0	10.9342	7.72634	-11.5459	2983.49	-624.499	3113.6	-365.089	-58.4038	0	8.00308	9.33209	-70.2203	-19529.2	-143772	-6094.73	-2961.44	478.113	0	8.84147	-40.5098	-1365.62	-495691	74016.7	-28096.3	53.8642	360.999	0
462	1	-11.1905	67.7603	-496.11	3328.2	-40536	-11570	218.292	603.291	0	-4.0669	-120.016	-765.913	366.263	-57843.8	11375.2	224.477	199.522	0	10.9796	7.66795	-11.7902	3004.69	-643.15	3106.48	-365.55	-54.8471	0	7.96785	9.22277	-70.4419	-19473.5	-143656	-6112.88	-2953.35	476.447	0
462	2	-10.66	67.1089	-498.326	3390.91	-40548.7	-11559.5	218.63	603.195	0	-2.95346	-120.817	-769.703	377.396	-57737	11311.7	224.988	199.51	0	11.0046	7.60503	-11.9884	3021.55	-649.627	3098.68	-365.188	-52.04	0	7.87391	9.09904	-70.6164	-19439.7	-143534	-6128.27	-2946.59	475.286	0
462	3	-10.1161	66.4869	-500.703	3464.05	-40564.3	-11546.7	218.985	603.082	0	-1.84197	-121.513	-773.499	384.661	-57635.3	11249	225.488	199.503	0	11.012	7.54451	-12.1227	3030.02	-641.694	3091.7	-363.933	-49.9464	0	7.75562	8.95438	-70.6595	-19441.6	-143415	-6141.67	-2943.66	475.145	0
462	4	-9.55259	65.8967	-503.208	3548.3	-40587.9	-11532	219.342	602.949	0	-0.736547	-122.095	-777.27	388.784	-57542.6	11187.2	225.968	199.5	0	11.0035	7.49204	-12.1932	3027.72	-621.495	3086.75	-361.971	-48.3117	0	7.63984	8.78434	-70.565	-19485.5	-143307	-6153.32	-2944.86	476.136	0
462	5	-8.9684	65.3308	-505.775	3642	-40622.9	-11515.6	219.682	602.799	0	0.349787	-122.571	-780.951	389.68	-57462.9	11126.5	226.419	199.501	0	10.9782	7.45454	-12.2037	3015.5	-595.399	3084.11	-359.788	-47.0964	0	7.53018	8.59138	-70.4044	-19563.9	-143219	-6162.26	-2948.23	477.878	0
462	6	-8.3702	64.7754	-508.319	3741.58	-40669	-11498.2	219.993	602.639	0	1.39519	-122.963	-784.464	386.144	-57400.3	11066.9	226.829	199.508	0	10.9374	7.43704	-12.1583	2997	-571.048	3082.96	-357.968	-46.4976	0	7.42205	8.3763	-70.2773	-19660.2	-143152	-6168.58	-2950.97	479.752	0
462	7	-7.7716	64.2148	-510.764	3842.46	-40721	-11481.3	220.274	602.477	0	2.3726	-123.299	-787.749	376.455	-57358.3	11008.3	227.187	199.522	0	10.8876	7.43703	-12.0647	2976.57	-552.456	3082.5	-356.791	-46.7165	0	7.31848	8.1377	-70.2572	-19759.7	-143106	-6174.99	-2950.89	481.249	0
462	8	-7.18756	63.6393	-513.057	3940.52	-40772.1	-11466.3	220.531	602.32	0	3.25431	-123.605	-790.776	359.306	-57339.8	10950.5	227.489	199.546	0	10.8368	7.44502	-11.9361	2957.96	-538.224	3082.88	-356.092	-47.8169	0	7.2254	7.88322	-70.3784	-19851.2	-143079	-6185.52	-2947	482.063	0
462	9	-6.62574	63.0497	-515.192	4032.92	-40816.6	-11454.5	220.774	602.172	0	4.01768	-123.896	-793.554	334.328	-57348.1	10894.1	227.733	199.579	0	10.7906	7.45118	-11.7906	2943.41	-524.732	3084.7	-355.504	-49.6401	0	7.14343	7.63769	-70.6346	-19923.1	-143075	-6202.14	-2939.57	482.059	0
463	0	-6.08087	62.4583	-517.23	4118.01	-40852	-11445.8	221.018	602.038	0	4.65028	-124.171	-796.121	302.885	-57386.3	10840.7	227.918	199.62	0	10.7542	7.4514	-11.6488	2933.04	-510.444	3088.15	-354.819	-51.7884	0	7.06709	7.44022	-70.9279	-19965.7	-143107	-6222.93	-2931.64	481.493	0	19.6866	-49.0529	-1413.38	-514288	89698.5	-35304.3	63.5176	361.681	0
463	1	-5.53727	61.8853	-519.273	4195.4	-40878.7	-11439.8	221.277	601.921	0	5.14866	-124.423	-798.531	268.584	-57455.8	10791	228.048	199.664	0	10.7341	7.44723	-11.5311	2925.72	-497.127	3092.88	-354.112	-53.7244	0	6.99123	7.32978	-71.0359	-19976.2	-143189	-6243.41	-2929.72	481.213	0
463	2	-4.9787	61.348	-521.411	4265.93	-40898.8	-11435.8	221.561	601.818	0	5.51172	-124.636	-800.817	235.59	-57556.7	10745.5	228.128	199.706	0	10.7362	7.44137	-11.4597	2920.51	-488.036	3098.04	-353.587	-54.8503	0	6.92131	7.32366	-70.705	-19962.1	-143323	-6258.78	-2941.06	482.329	0
463	3	-4.39758	60.8538	-523.682	4331.06	-40916	-11433.1	221.869	601.73	0	5.73648	-124.8	-802.971	206.568	-57687	10704.4	228.158	199.743	0	10.7609	7.43453	-11.4546	2916.99	-485.395	3102.56	-353.376	-54.6567	0	6.87591	7.40327	-69.7891	-19939.7	-143493	-6265.17	-2970.09	485.714	0
463	4	-3.79768	60.3996	-526.076	4392.35	-40935.2	-11431	222.188	601.651	0	5.81655	-124.908	-804.949	182.455	-57842.8	10667	228.141	199.773	0	10.8017	7.42569	-11.5219	2915.28	-488.427	3105.61	-353.391	-53.0207	0	6.87643	7.52057	-68.2982	-19929.2	-143671	-6261.24	-3017.58	491.797	0
463	5	-3.1924	59.9738	-528.547	4451.3	-40960.8	-11429.3	222.503	601.578	0	5.7397	-124.957	-806.695	162.422	-58020	10633.1	228.077	199.799	0	10.8486	7.4129	-11.6534	2916.04	-493.158	3106.86	-353.319	-50.2297	0	6.92985	7.6221	-66.3965	-19947.3	-143835	-6249.66	-3080.3	500.427	0
463	6	-2.60285	59.5583	-531.035	4508.94	-40994.4	-11427.8	222.803	601.509	0	5.48972	-124.953	-808.154	144.077	-58214.6	10602.7	227.966	199.822	0	10.8917	7.39417	-11.8376	2919.89	-495.272	3106.34	-352.839	-46.6617	0	7.01963	7.67051	-64.3909	-20001.4	-143969	-6236.54	-3149.86	510.625	0
463	7	-2.05401	59.1338	-533.479	4565.79	-41035	-11426.5	223.08	601.442	0	5.05433	-124.904	-809.283	125.146	-58423.8	10576.3	227.808	199.845	0	10.924	7.36981	-12.0629	2927.16	-493.995	3104.27	-351.951	-42.6572	0	7.11752	7.65188	-62.6555	-20086	-144071	-6228.32	-3213.41	520.579	0
463	8	-1.5669	58.6907	-535.842	4622.6	-41080.7	-11425.5	223.334	601.373	0	4.43228	-124.812	-810.061	104.766	-58646.8	10553.4	227.602	199.871	0	10.9429	7.34407	-12.307	2938	-492.726	3100.9	-351.036	-38.7257	0	7.20127	7.57726	-61.5061	-20179.9	-144144	-6229.49	-3257.56	528.096	0
463	9	-1.14875	58.2374	-538.126	4680.63	-41129.9	-11424.7	223.568	601.302	0	3.63726	-124.673	-810.515	83.3171	-58885.1	10533.3	227.349	199.897	0	10.9515	7.3238	-12.5297	2952.4	-495.63	3096.25	-350.556	-35.6323	0	7.25947	7.48009	-61.1087	-20253	-144194	-6241.35	-3273.63	531.425	0
464	0	-0.787445	57.799	-540.379	4740.75	-41181.9	-11424.2	223.791	601.227	0	2.69815	-124.477	-810.721	61.4437	-59141.4	10515.6	227.051	199.924	0	10.957	7.3161	-12.689	2970.14	-504.428	3090.09	-350.753	-34.0715	0	7.29108	7.40052	-61.4581	-20286.2	-144223	-6259.85	-3260.7	530.081	0	16.4012	-51.0711	-1441.12	-529544	96705.3	-36883.6	67.0306	365.242	0
464	1	-0.458271	57.4045	-542.677	4802.6	-41236.1	-11425.1	224.014	601.15	0	1.65073	-124.218	-810.778	38.7243	-59418.6	10501.5	226.714	199.952	0	10.9648	7.32637	-12.7618	2990.56	-518.546	3082.72	-351.633	-34.3369	0	7.31107	7.36635	-62.4228	-20283.5	-144235	-6276.22	-3224.61	524.938	0
464	2	-0.140156	57.072	-545.077	4865.21	-41292.4	-11428.9	224.245	601.074	0	0.525191	-123.904	-810.764	13.5691	-59717.7	10493.1	226.344	199.983	0	10.976	7.35593	-12.7444	3012.55	-536.557	3075.32	-353.101	-36.3821	0	7.34893	7.38945	-63.8055	-20263.1	-144230	-6282.44	-3174.46	517.576	0
464	3	0.173941	56.8036	-547.587	4928.24	-41350.7	-11436.2	224.486	601	0	-0.659558	-123.546	-810.718	-15.3663	-60036.4	10492.5	225.947	200.019	0	10.9874	7.39991	-12.6513	3035.05	-556.126	3069.25	-354.958	-39.9003	0	7.42751	7.47179	-65.379	-20240.5	-144210	-6275.76	-3119.75	509.587	0
464	4	0.478569	56.5888	-550.17	4991.74	-41410.7	-11446.9	224.731	600.927	0	-1.89346	-123.16	-810.638	-47.9178	-60370.3	10500.7	225.527	200.059	0	10.9959	7.44803	-12.5212	3057.17	-573.962	3065.02	-356.839	-44.1603	0	7.54573	7.60617	-66.9195	-20222	-144174	-6258.74	-3068.44	502.184	0
464	5	0.760971	56.4091	-552.761	5055.19	-41470.8	-11460.5	224.975	600.855	0	-3.17146	-122.762	-810.498	-82.2009	-60714.1	10517.4	225.09	200.101	0	10.9995	7.48948	-12.4066	3077.55	-587.466	3062.26	-358.351	-48.0584	0	7.687	7.77375	-68.248	-20207.9	-144126	-6236.39	-3025.8	496.095	0
464	6	1.00496	56.2421	-555.273	5117.39	-41528.4	-11476	225.211	600.784	0	-4.49041	-122.37	-810.247	-115.601	-61063.2	10541	224.636	200.143	0	10.9967	7.5195	-12.3456	3094.32	-595.846	3060.57	-359.264	-50.6406	0	7.83431	7.94663	-69.2557	-20195.4	-144068	-6212.09	-2994.24	491.606	0
464	7	1.1955	56.0663	-557.622	5177.1	-41581.8	-11492.3	225.43	600.716	0	-5.84528	-122.001	-809.834	-146.096	-61413.5	10568.7	224.165	200.18	0	10.9847	7.54099	-12.3462	3106.58	-599.797	3059.8	-359.582	-51.6228	0	7.97148	8.09601	-69.9154	-20175.1	-144000	-6185.22	-2973.63	488.565	0
464	8	1.32415	55.8677	-559.753	5233.87	-41630.6	-11508.4	225.627	600.65	0	-7.22636	-121.665	-809.231	-172.711	-61760.9	10598.3	223.68	200.213	0	10.9604	7.55845	-12.3895	3115.36	-601.016	3059.64	-359.51	-51.4522	0	8.07728	8.20061	-70.2896	-20133	-143922	-6152.73	-2961.56	486.429	0
464	9	1.39378	55.645	-561.667	5288.56	-41675.4	-11524	225.8	600.584	0	-8.61766	-121.367	-808.455	-195.572	-62101.1	10628.3	223.185	200.242	0	10.9228	7.57112	-12.4421	3122.68	-601.197	3059.45	-359.32	-50.9769	0	8.12485	8.25206	-70.5099	-20061.7	-143837	-6111.99	-2953.96	484.523	0
465	0	1.42102	55.4109	-563.418	5342.71	-41716.7	-11539	225.958	600.517	0	-9.99525	-121.101	-807.567	-215.666	-62431.4	10657.8	222.692	200.267	0	10.8727	7.57254	-12.4694	3130.04	-600.839	3058.82	-359.185	-51.018	0	8.09712	8.25456	-70.6984	-19971.4	-143753	-6062.12	-2947.32	482.487	0	5.17171	-50.229	-1454.56	-539669	97692.2	-34793.6	66.7193	368.857	0
465	1	1.43145	55.1854	-565.089	5397.27	-41753.9	-11553.6	226.111	600.449	0	-11.3291	-120.851	-806.655	-233.586	-62750.4	10685.4	222.209	200.29	0	10.8115	7.55631	-12.4464	3137.24	-599.166	3058.1	-359.14	-52.0593	0	8.0138	8.2181	-70.8914	-19883.5	-143684	-6004.05	-2940.82	480.479	0
465	2	1.44696	54.9835	-566.735	5452.08	-41785.9	-11568.8	226.269	600.38	0	-12.5915	-120.606	-805.798	-248.856	-63058.1	10709.2	221.745	200.309	0	10.7407	7.52188	-12.3637	3141.89	-594.703	3058.17	-359.101	-54.1224	0	7.9322	8.15303	-71.0456	-19813.2	-143649	-5939.36	-2935.92	478.881	0
465	3	1.47639	54.8088	-568.361	5506.57	-41812.6	-11586.2	226.433	600.312	0	-13.7655	-120.363	-805.047	-260.862	-63356.3	10727.8	221.301	200.324	0	10.6659	7.47448	-12.2299	3140.77	-585.734	3059.83	-358.893	-56.8097	0	7.89976	8.06857	-71.1038	-19758.9	-143659	-5868.95	-2934.41	477.888	0
465	4	1.51837	54.6588	-569.944	5560.25	-41834.8	-11607.2	226.598	600.244	0	-14.8466	-120.133	-804.418	-269.229	-63647.3	10740.6	220.878	200.335	0	10.5994	7.42123	-12.0691	3131.93	-570.902	3063.58	-358.303	-59.5	0	7.90905	7.96922	-71.0527	-19707.3	-143711	-5794.7	-2936.6	477.362	0
465	5	1.56913	54.5309	-571.464	5612.47	-41853	-11631.4	226.762	600.179	0	-15.8382	-119.932	-803.904	-273.428	-63932.2	10748.5	220.473	200.34	0	10.5555	7.36999	-11.908	3115.71	-550.536	3070.05	-357.232	-61.6474	0	7.91293	7.85556	-70.9483	-19645.9	-143790	-5723.67	-2940.69	476.905	0
465	6	1.62376	54.42	-572.911	5662.1	-41868.2	-11657.1	226.92	600.117	0	-16.7458	-119.774	-803.473	-273.325	-64210.7	10752.6	220.084	200.34	0	10.5417	7.32987	-11.7637	3094.6	-527.693	3080.16	-355.858	-63.0624	0	7.87443	7.7342	-70.8934	-19570	-143873	-5667.52	-2943.43	476.049	0
465	7	1.67376	54.3159	-574.263	5708	-41882.3	-11682.8	227.068	600.06	0	-17.572	-119.675	-803.075	-269.657	-64481.1	10754.1	219.707	200.336	0	10.5529	7.30972	-11.6375	3072.02	-506.796	3094.17	-354.548	-63.9753	0	7.79059	7.61993	-70.9789	-19484.1	-143931	-5634.61	-2941.8	474.505	0
465	8	1.71006	54.2071	-575.505	5750.47	-41898.3	-11707.7	227.197	600.008	0	-18.3169	-119.643	-802.672	-263.432	-64741.9	10754.3	219.342	200.328	0	10.575	7.31572	-11.522	3050.54	-490.419	3110.81	-353.564	-64.7569	0	7.68294	7.52518	-71.2278	-19399.3	-143937	-5624.09	-2934.8	472.356	0
465	9	1.73073	54.0903	-576.654	5791.26	-41919.8	-11731.7	227.305	599.957	0	-18.9795	-119.682	-802.257	-255.362	-64991.3	10754.1	218.989	200.318	0	10.5934	7.34851	-11.4119	3030.88	-477.601	3127.73	-352.851	-65.5897	0	7.58038	7.45517	-71.5716	-19327.6	-143875	-5629.63	-2924.23	470.046	0
466	0	1.74517	53.9752	-577.776	5832.08	-41949.2	-11755.6	227.395	599.906	0	-19.5574	-119.785	-801.859	-245.827	-65226.2	10754.6	218.656	200.307	0	10.6019	7.4013	-11.3011	3012.35	-465.39	3142.52	-352.181	-66.5551	0	7.50364	7.41231	-71.8885	-19276.4	-143747	-5647.28	-2913.58	468.143	0	-1.00055	-52.0984	-1468.13	-547117	95969.2	-33801.9	64.7437	370.464	0
466	1	1.76805	53.8803	-578.966	5873.94	-41987.6	-11779.4	227.478	599.854	0	-20.0463	-119.944	-801.531	-234.747	-65445	10756.7	218.35	200.293	0	10.6027	7.46273	-11.1754	2993.98	-451.615	3153.78	-351.411	-67.9077	0	7.45647	7.39842	-72.0746	-19250	-143572	-5678.24	-2906	467.084	0
466	2	1.80718	53.8213	-580.298	5917.4	-42035	-11802.7	227.563	599.803	0	-20.4426	-120.15	-801.32	-220.923	-65650.5	10761.3	218.072	200.276	0	10.6002	7.52147	-11.0216	2975.29	-436.443	3161.32	-350.599	-69.9504	0	7.42861	7.41486	-72.0707	-19250.8	-143392	-5726.26	-2903.61	467.11	0
466	3	1.85783	53.8023	-581.8	5962.81	-42091	-11825	227.654	599.751	0	-20.7497	-120.403	-801.24	-201.701	-65848.8	10768.6	217.816	200.252	0	10.5959	7.56751	-10.842	2956.97	-422.584	3165.41	-349.977	-72.7326	0	7.40377	7.46431	-71.8476	-19277.2	-143251	-5793.97	-2907.81	468.307	0
466	4	1.90645	53.8166	-583.463	6010.34	-42155.1	-11845.6	227.75	599.699	0	-20.9789	-120.705	-801.264	-174.95	-66045.3	10777.7	217.574	200.218	0	10.5886	7.59309	-10.6551	2941.24	-414.639	3165.98	-349.915	-76.0418	0	7.36991	7.54776	-71.4093	-19324.7	-143169	-5881.02	-2918.91	470.618	0
466	5	1.93423	53.8516	-585.252	6060.35	-42226.8	-11864.6	227.848	599.645	0	-21.1486	-121.057	-801.333	-141.717	-66242.4	10787.2	217.335	200.177	0	10.5771	7.59543	-10.4878	2930.79	-417.52	3162.58	-350.81	-79.4459	0	7.33051	7.6542	-70.8231	-19389.4	-143142	-5983.3	-2935.13	473.772	0
466	6	1.91722	53.8912	-587.107	6113.42	-42306.7	-11881.9	227.94	599.587	0	-21.2822	-121.465	-801.371	-105.49	-66439.4	10795.4	217.093	200.132	0	10.5639	7.57758	-10.3702	2927.27	-434.104	3155.22	-352.861	-82.2784	0	7.30051	7.7575	-70.2371	-19466.4	-143155	-6092.45	-2952.17	477.153	0
466	7	1.82984	53.92	-588.957	6169.79	-42395.8	-11898.4	228.015	599.524	0	-21.4042	-121.929	-801.308	-69.3406	-66632.2	10801.4	216.846	200.087	0	10.5539	7.54646	-10.3275	2931.05	-463.579	3144.91	-355.888	-83.8112	0	7.28775	7.83304	-69.8446	-19545.1	-143198	-6196.67	-2964.23	479.837	0
466	8	1.65362	53.9302	-590.749	6228.11	-42494.1	-11915	228.067	599.457	0	-21.5341	-122.448	-801.106	-34.9022	-66814.9	10805.7	216.597	200.044	0	10.5505	7.50945	-10.3799	2941.18	-502.202	3133.13	-359.382	-83.3537	0	7.28708	7.87707	-69.7962	-19613.5	-143264	-6284.08	-2966.6	481.011	0
466	9	1.38519	53.9269	-592.47	6284.96	-42599	-11932.4	228.099	599.392	0	-21.6782	-123.016	-800.778	-2.74116	-66982.7	10809.4	216.353	200.003	0	10.5534	7.47074	-10.5458	2954.92	-545.11	3120.99	-362.69	-80.1975	0	7.29465	7.90181	-70.119	-19667.1	-143346	-6347.55	-2958.33	480.482	0
467	0	1.0392	53.9308	-594.161	6336.44	-42708.4	-11950.5	228.12	599.336	0	-21.8252	-123.616	-800.387	27.6881	-67134.1	10813.3	216.123	199.965	0	10.5606	7.43095	-10.836	2968.47	-586.947	3108.88	-365.167	-73.9464	0	7.31978	7.91632	-70.7042	-19710.6	-143434	-6387.91	-2942.65	478.776	0	-4.27627	-56.1693	-1486.88	-558056	97258.1	-33768	64.6726	373.021	0
467	1	0.642908	53.9704	-595.893	6379.87	-42822.5	-11968.4	228.137	599.294	0	-21.9531	-124.224	-800.026	58.3006	-67271.4	10817.8	215.914	199.927	0	10.5703	7.39106	-11.239	2979.06	-622.378	3096.34	-366.376	-65.0639	0	7.37722	7.92029	-71.3677	-19748.4	-143513	-6411.71	-2924.9	476.714	0
467	2	0.22273	54.0683	-597.739	6414.15	-42941.5	-11984.8	228.16	599.269	0	-22.0425	-124.815	-799.767	91.7036	-67400.1	10822.8	215.725	199.885	0	10.5815	7.35685	-11.7144	2986.03	-647.551	3082.66	-366.278	-54.902	0	7.46885	7.90789	-71.9354	-19775.3	-143567	-6424.22	-2909.78	474.904	0
467	3	-0.206127	54.231	-599.724	6439.97	-43064.1	-11997.8	228.193	599.262	0	-22.0856	-125.371	-799.635	129.457	-67525	10828	215.555	199.838	0	10.5922	7.33926	-12.1976	2990.44	-661.418	3068.05	-365.225	-45.1659	0	7.57742	7.86714	-72.2982	-19780.6	-143581	-6424.48	-2899.95	473.597	0
467	4	-0.63861	54.4516	-601.817	6459.73	-43189.4	-12005.9	228.235	599.266	0	-22.0882	-125.88	-799.614	170.995	-67647.8	10833.3	215.399	199.786	0	10.6003	7.3494	-12.6211	2994.71	-665.62	3054.06	-363.739	-37.2781	0	7.6793	7.78271	-72.4263	-19760.8	-143544	-6408.52	-2895.93	472.841	0
467	5	-1.07303	54.7139	-603.952	6476.44	-43316.3	-12008.6	228.279	599.277	0	-22.0638	-126.34	-799.665	214.277	-67767.7	10838.4	215.255	199.732	0	10.6054	7.39143	-12.9381	3002.27	-662.494	3042.83	-362.205	-32.0484	0	7.76306	7.64836	-72.3586	-19725.8	-143459	-6376.91	-2896.62	472.612	0
467	6	-1.50737	54.9971	-606.047	6492.71	-43442.4	-12006.7	228.318	599.287	0	-22.0287	-126.752	-799.742	257.024	-67884.2	10843.3	215.117	199.679	0	10.6091	7.45905	-13.1271	3016.4	-653.093	3036.09	-360.752	-29.7841	0	7.83688	7.47405	-72.1734	-19694	-143347	-6336.7	-2900.14	472.87	0
467	7	-1.94	55.2819	-608.024	6510.33	-43564.2	-12001.7	228.351	599.293	0	-21.9992	-127.114	-799.802	297.276	-67996.7	10847.8	214.983	199.628	0	10.6121	7.53764	-13.1769	3038.29	-637.067	3034.93	-359.347	-30.5766	0	7.91953	7.28402	-71.9447	-19682.1	-143238	-6295.99	-2904.95	473.573	0
467	8	-2.36963	55.5563	-609.83	6529.65	-43678.2	-11994.8	228.377	599.293	0	-21.9886	-127.425	-799.807	333.045	-68105.4	10852.8	214.848	199.584	0	10.6134	7.61015	-13.0778	3065.69	-613.348	3040	-357.9	-34.4202	0	8.02476	7.11739	-71.7248	-19699	-143166	-6259.87	-2910.05	474.646	0
467	9	-2.79071	55.8211	-611.445	6549.78	-43783.4	-11986.7	228.394	599.288	0	-22.0023	-127.684	-799.738	362.206	-68211.5	10860.3	214.708	199.547	0	10.6134	7.6624	-12.8313	3093.84	-581.189	3051.19	-356.295	-41.1165	0	8.15238	7.02198	-71.5712	-19742.4	-143148	-6231.45	-2914.07	475.843	0
468	0	-3.18832	56.0906	-612.895	6569.74	-43882	-11977.7	228.402	599.281	0	-22.0336	-127.893	-799.604	383.3	-68318	10871.9	214.56	199.521	0	10.6143	7.68571	-12.4618	3117.71	-541.611	3067.41	-354.462	-50.1813	0	8.28947	7.03211	-71.5689	-19801.5	-143185	-6212.94	-2914.67	476.677	0	-7.94261	-55.0033	-1500.9	-566932	99462.6	-31010.9	65.4198	375.486	0
468	1	-3.54211	56.3872	-614.235	6589.01	-43977.4	-11967	228.403	599.273	0	-22.0695	-128.05	-799.434	396.143	-68427.4	10888.9	214.405	199.504	0	10.6196	7.6778	-12.0116	3133.61	-497.957	3087.02	-352.457	-60.8827	0	8.41581	7.15034	-71.8004	-19862	-143273	-6205.48	-2909.43	476.628	0
468	2	-3.83832	56.7289	-615.526	6607.25	-44071.6	-11953.4	228.4	599.266	0	-22.1008	-128.156	-799.251	401.885	-68540.9	10912.4	214.244	199.497	0	10.6307	7.64252	-11.533	3139.6	-454.61	3108.04	-350.418	-72.2288	0	8.50814	7.34623	-72.287	-19912.5	-143394	-6209.63	-2897.68	475.464	0
468	3	-4.07696	57.1238	-616.818	6624.25	-44165.1	-11935.8	228.399	599.261	0	-22.1271	-128.213	-799.052	402.708	-68657.7	10942.4	214.076	199.496	0	10.644	7.58806	-11.0876	3135.05	-414.736	3128.3	-348.405	-82.7524	0	8.54216	7.56706	-72.9565	-19944.5	-143525	-6225.2	-2881.27	473.375	0
468	4	-4.26851	57.5723	-618.137	6639.92	-44258.4	-11914.1	228.4	599.258	0	-22.1558	-128.223	-798.796	400.677	-68774.8	10977.8	213.902	199.498	0	10.6524	7.5246	-10.7422	3120.54	-380.033	3145.92	-346.378	-90.4934	0	8.4957	7.76104	-73.6649	-19951.5	-143642	-6248.81	-2863.95	470.842	0
468	5	-4.42975	58.0705	-619.479	6654.29	-44352.3	-11889.5	228.404	599.258	0	-22.1997	-128.19	-798.421	396.585	-68888.7	11017.4	213.719	199.503	0	10.6522	7.46266	-10.5488	3098.08	-353.185	3159.57	-344.481	-93.6902	0	8.35447	7.90302	-74.2499	-19932.4	-143733	-6272.5	-2849.8	468.451	0
468	6	-4.58268	58.6093	-620.799	6667.37	-44448.3	-11863.2	228.401	599.26	0	-22.273	-128.119	-797.851	390.086	-68995.3	11059.6	213.524	199.511	0	10.6465	7.4121	-10.5189	3070.66	-338.903	3167.94	-343.218	-91.9174	0	8.11907	7.99975	-74.5875	-19892.8	-143793	-6286.96	-2841.84	466.705	0
468	7	-4.7489	59.1778	-622.038	6678.69	-44548.6	-11836.6	228.383	599.263	0	-22.385	-128.018	-797.02	380.588	-69091.1	11103.8	213.313	199.522	0	10.642	7.38106	-10.6132	3041.83	-341.103	3170.25	-343.139	-86.6073	0	7.81262	8.07169	-74.631	-19841.9	-143830	-6287.74	-2841.22	465.867	0
468	8	-4.94107	59.7715	-623.154	6686.84	-44654.8	-11810.5	228.341	599.269	0	-22.534	-127.887	-795.899	368.023	-69174.8	11150	213.086	199.538	0	10.6424	7.37448	-10.7627	3015.4	-359.149	3167.18	-344.37	-80.1706	0	7.47905	8.13379	-74.4201	-19788.4	-143856	-6278.09	-2847.03	465.902	0
468	9	-5.15913	60.3965	-624.142	6689.87	-44766.6	-11785.2	228.275	599.282	0	-22.7071	-127.719	-794.504	353.443	-69247.4	11197.3	212.842	199.555	0	10.6433	7.3923	-10.9049	2993.81	-387.542	3160.47	-346.538	-74.5374	0	7.16287	8.19032	-74.0582	-19737.1	-143878	-6264.92	-2856.77	466.508	0
469	0	-5.39106	61.0687	-625.041	6686.03	-44882	-11761.5	228.193	599.303	0	-22.884	-127.503	-792.901	338.848	-69311.1	11244	212.586	199.573	0	10.6354	7.42722	-11	2976.84	-419.335	3151.86	-349.121	-70.6211	0	6.89015	8.24081	-73.655	-19689.3	-143897	-6252.55	-2867.67	467.318	0	-12.1518	-45.1215	-1496.19	-569847	97629	-26281.8	64.2994	378.917	0
469	1	-5.61812	61.806	-625.911	6674.84	-44998.3	-11739.3	228.107	599.336	0	-23.0435	-127.231	-791.189	325.971	-69368.8	11289.1	212.323	199.588	0	10.6101	7.46472	-11.0291	2963.04	-448.773	3143.12	-351.69	-68.6561	0	6.67608	8.28857	-73.2514	-19649.4	-143916	-6240.96	-2878.68	468.246	0
469	2	-5.82524	62.6195	-626.802	6657.93	-45112.8	-11718.2	228.027	599.378	0	-23.1718	-126.901	-789.456	315.279	-69424.7	11332.5	212.06	199.601	0	10.5665	7.48846	-10.9973	2951.82	-471.313	3136.29	-353.857	-68.4137	0	6.54054	8.33979	-72.7795	-19624.6	-143939	-6228.89	-2891.74	469.645	0
469	3	-6.00936	63.507	-627.724	6638.66	-45223.6	-11697.1	227.956	599.424	0	-23.2656	-126.52	-787.747	306.122	-69481.7	11374.8	211.797	199.611	0	10.5122	7.48891	-10.9359	2944.17	-484.306	3132.79	-355.286	-69.2192	0	6.49811	8.39123	-72.1145	-19617.1	-143971	-6216.92	-2910.42	472.027	0
469	4	-6.17944	64.4536	-628.656	6620.38	-45329.9	-11674.7	227.894	599.469	0	-23.3315	-126.095	-786.063	297.446	-69539.4	11416.3	211.535	199.622	0	10.4581	7.46756	-10.8886	2941.75	-488.668	3132.35	-355.879	-70.1675	0	6.53683	8.42502	-71.1913	-19623.6	-144011	-6206.11	-2936.87	475.645	0
469	5	-6.35281	65.4347	-629.554	6604.67	-45432.2	-11649.8	227.834	599.509	0	-23.3838	-125.635	-784.372	288.324	-69594.3	11455.9	211.274	199.632	0	10.413	7.43252	-10.8931	2945.16	-488.056	3133.16	-355.804	-70.3698	0	6.62325	8.42006	-70.0836	-19642.1	-144054	-6194.56	-2969.47	480.266	0
469	6	-6.55251	66.4203	-630.353	6591.15	-45531.4	-11622.4	227.768	599.544	0	-23.4416	-125.146	-782.623	278.315	-69642.4	11492	211.014	199.644	0	10.3823	7.39098	-10.9716	2953.13	-486.164	3133	-355.311	-69.1602	0	6.72612	8.36643	-68.9795	-19676.7	-144099	-6177.91	-3003.01	485.254	0
469	7	-6.80121	67.3828	-630.988	6578.24	-45627.7	-11593.2	227.689	599.575	0	-23.5247	-124.639	-780.76	267.713	-69680.7	11523.6	210.753	199.657	0	10.3708	7.34774	-11.1226	2963.54	-485.713	3130.35	-354.669	-66.4422	0	6.82687	8.27208	-68.1045	-19734.2	-144140	-6153.7	-3030.45	489.764	0
469	8	-7.111	68.3061	-631.416	6564.15	-45721	-11563.9	227.59	599.604	0	-23.6471	-124.129	-778.755	257.264	-69707.5	11551.2	210.489	199.67	0	10.3834	7.309	-11.3172	2974.22	-488.729	3125.2	-354.185	-62.8067	0	6.91637	8.16234	-67.655	-19816.1	-144171	-6123.64	-3044.98	492.9	0
469	9	-7.4762	69.1879	-631.644	6548.08	-45812.1	-11536.1	227.472	599.633	0	-23.8123	-123.627	-776.608	247.558	-69721	11576.7	210.224	199.681	0	10.4232	7.283	-11.5112	2982.74	-496.152	3118.61	-354.102	-59.1162	0	6.99632	8.07095	-67.7294	-19912.6	-144181	-6092.26	-3042.78	494.003	0
470	0	-7.87305	70.0393	-631.736	6530.78	-45901.8	-11509.3	227.34	599.662	0	-24.0125	-123.133	-774.341	239.044	-69721.2	11603.1	209.961	199.691	0	10.4893	7.27605	-11.6625	2986.28	-507.63	3111.67	-354.527	-56.058	0	7.08354	8.02269	-68.2578	-20007.7	-144155	-6064.68	-3025.92	493.12	0	-16.6915	-31.3315	-1478.27	-567348	91445.7	-19454.4	60.7488	382.268	0
470	1	-8.26694	70.8804	-631.794	6513.49	-45990.5	-11481.9	227.207	599.69	0	-24.2342	-122.638	-772.001	232.305	-69711.3	11632.6	209.701	199.699	0	10.5763	7.29046	-11.7434	2983.19	-521.893	3105.05	-355.441	-54.0302	0	7.20532	8.01756	-69.0041	-20088.4	-144086	-6045.18	-3002.07	491.118	0
470	2	-8.62593	71.7301	-631.907	6496.58	-46077.3	-11452	227.082	599.719	0	-24.4651	-122.137	-769.636	227.509	-69696	11665.5	209.443	199.704	0	10.6737	7.32554	-11.7506	2974.67	-536.381	3098.91	-356.647	-53.151	0	7.38496	8.03097	-69.6628	-20149.8	-143982	-6037.58	-2980.84	489.248	0
470	3	-8.93166	72.5987	-632.116	6479.54	-46161.7	-11418.4	226.973	599.75	0	-24.6967	-121.625	-767.277	223.524	-69680	11700	209.185	199.709	0	10.765	7.3771	-11.703	2964.16	-547.257	3093.06	-357.762	-53.2824	0	7.62311	8.02941	-69.9788	-20194.4	-143869	-6046.17	-2969.9	488.579	0
470	4	-9.18145	73.4881	-632.409	6461.48	-46244.5	-11381.3	226.876	599.783	0	-24.9249	-121.104	-764.927	218.08	-69666.8	11733.7	208.924	199.715	0	10.8333	7.43603	-11.6247	2954.6	-551.6	3087.61	-358.451	-54.1665	0	7.8918	7.98346	-69.828	-20227.3	-143774	-6072.84	-2972.97	489.674	0
470	5	-9.386	74.3916	-632.726	6441.69	-46326.2	-11341.5	226.783	599.819	0	-25.1516	-120.581	-762.558	209.111	-69657.4	11765.3	208.653	199.726	0	10.8701	7.4907	-11.5269	2946.64	-549.656	3083.83	-358.685	-55.6321	0	8.15447	7.87071	-69.2401	-20252.7	-143707	-6112.32	-2989.49	492.5	0
470	6	-9.56551	75.2928	-632.984	6420.34	-46406.1	-11299.8	226.687	599.857	0	-25.3838	-120.066	-760.114	195.769	-69648.2	11794.5	208.371	199.742	0	10.8784	7.53123	-11.4062	2939.23	-544.172	3083.88	-358.708	-57.6865	0	8.39019	7.68077	-68.3588	-20272.8	-143666	-6152.31	-3015.64	496.564	0
470	7	-9.74168	76.1681	-633.089	6398.11	-46482.9	-11256.5	226.578	599.894	0	-25.6311	-119.575	-757.528	178.321	-69634.4	11821.6	208.077	199.765	0	10.8667	7.5514	-11.2556	2931.55	-538.396	3089.57	-358.834	-60.4526	0	8.59466	7.42767	-67.3494	-20285.3	-143638	-6179.76	-3046.73	501.196	0
470	8	-9.92931	76.9962	-632.975	6375.32	-46556.8	-11211.5	226.448	599.928	0	-25.9	-119.121	-754.764	158.022	-69612.8	11846.7	207.769	199.791	0	10.844	7.54931	-11.0753	2924.02	-535.63	3101.02	-359.363	-64.0133	0	8.76796	7.15256	-66.3198	-20284.9	-143621	-6188.03	-3079.58	505.865	0
470	9	-10.1324	77.7668	-632.621	6351.59	-46628.8	-11165.1	226.293	599.96	0	-26.1863	-118.712	-751.836	137.173	-69581.9	11869.7	207.451	199.818	0	10.8187	7.52851	-10.8823	2918.03	-539.429	3116.14	-360.57	-68.1454	0	8.90854	6.90281	-65.3212	-20268.7	-143616	-6179.44	-3112.61	510.292	0
471	0	-10.3429	78.4849	-632.069	6326.44	-46699.8	-11118.6	226.116	599.991	0	-26.4712	-118.336	-748.8	118.45	-69540.9	11889.9	207.13	199.842	0	10.7964	7.49774	-10.7129	2915.37	-552.375	3131.01	-362.562	-72.1352	0	9.00974	6.70847	-64.3928	-20239.4	-143621	-6161.56	-3144.39	514.312	0	-18.9521	-20.9445	-1440.99	-558445	87062.2	-13119.4	59.1489	386.36	0
471	1	-10.5445	79.1662	-631.396	6299.44	-46768.9	-11073.7	225.928	600.023	0	-26.7275	-117.974	-745.738	103.668	-69489	11906.4	206.818	199.861	0	10.7788	7.468	-10.6124	2917.65	-574.351	3141.15	-365.121	-74.9294	0	9.05182	6.5805	-63.5784	-20202	-143629	-6141.35	-3173.09	517.75	0
471	2	-10.7234	79.8262	-630.668	6269.76	-46834.8	-11031.6	225.738	600.059	0	-26.9328	-117.607	-742.719	93.1184	-69425.1	11918.2	206.526	199.875	0	10.7663	7.44862	-10.6161	2925.29	-602.307	3143.2	-367.735	-75.5518	0	9.00164	6.51617	-62.9303	-20159.1	-143630	-6122.26	-3196.37	520.34	0
471	3	-10.8794	80.4709	-629.911	6236.82	-46896.6	-10992.1	225.551	600.099	0	-27.0771	-117.232	-739.783	85.8238	-69347.9	11924.1	206.259	199.884	0	10.7588	7.44403	-10.7294	2936.53	-631.69	3136.26	-369.875	-73.6886	0	8.8325	6.49803	-62.5249	-20111.4	-143621	-6104.57	-3211.02	521.655	0
471	4	-11.0258	81.0981	-629.114	6201.73	-46953.2	-10954.4	225.366	600.142	0	-27.1588	-116.856	-736.944	80.0129	-69256.1	11923.2	206.023	199.891	0	10.7561	7.4524	-10.9174	2948.32	-657.983	3121.92	-371.269	-70.0573	0	8.55229	6.49852	-62.4504	-20062.4	-143609	-6087.01	-3213.57	521.253	0
471	5	-11.1809	81.701	-628.236	6166.8	-47003.9	-10918.3	225.181	600.184	0	-27.1791	-116.495	-734.191	73.938	-69149	11915.6	205.816	199.899	0	10.7565	7.46794	-11.1244	2958.68	-677.328	3103.27	-371.887	-65.9628	0	8.21014	6.49241	-62.767	-20019.5	-143610	-6068.74	-3201.99	518.95	0
471	6	-11.3645	82.2682	-627.223	6133.61	-47047.6	-10883.3	224.991	600.221	0	-27.1409	-116.167	-731.491	66.7206	-69026.4	11901.9	205.636	199.909	0	10.7549	7.48559	-11.3075	2967.81	-686.567	3083.4	-371.718	-62.4629	0	7.86973	6.4672	-63.4812	-19990.4	-143641	-6050.58	-3176.73	514.902	0
471	7	-11.5939	82.7867	-626.033	6102.24	-47081.5	-10849	224.794	600.253	0	-27.0476	-115.886	-728.798	57.8991	-68888.6	11884	205.476	199.921	0	10.7437	7.50347	-11.4512	2977.09	-683.781	3064.88	-370.713	-59.9811	0	7.57677	6.43135	-64.5279	-19977.9	-143710	-6034.7	-3141.1	509.601	0
471	8	-11.8771	83.25	-624.653	6071.97	-47102.7	-10814.2	224.594	600.279	0	-26.9007	-115.656	-726.074	47.0281	-68737.2	11864.4	205.33	199.935	0	10.7193	7.52133	-11.5624	2987.47	-669.336	3050.15	-368.889	-58.3782	0	7.34953	6.41455	-65.7662	-19980.6	-143816	-6024.45	-3100.78	503.813	0
471	9	-12.2065	83.6642	-623.12	6042.33	-47110.4	-10778	224.396	600.303	0	-26.697	-115.471	-723.313	34.7501	-68574.8	11846.3	205.193	199.952	0	10.6875	7.53902	-11.6625	2998.82	-645.864	3041.8	-366.38	-57.1335	0	7.18618	6.44873	-67.0166	-19996.2	-143943	-6024.02	-3061.88	498.377	0
472	0	-12.5584	84.0475	-621.503	6013.97	-47107.2	-10740	224.204	600.323	0	-26.4277	-115.315	-720.548	23.4064	-68404.1	11833.5	205.066	199.968	0	10.6609	7.5575	-11.7742	3009.68	-616.577	3041.37	-363.367	-55.6157	0	7.07409	6.54514	-68.1095	-20023.3	-144064	-6035.83	-3029.18	493.987	0	-20.1273	-14.0744	-1402.33	-545069	73965.1	-9880.6	51.4372	387.695	0
472	1	-12.9023	84.4226	-619.884	5988.19	-47097.6	-10700.7	224.022	600.34	0	-26.0846	-115.171	-717.821	16.0168	-68227.1	11828.5	204.952	199.978	0	10.651	7.57949	-11.9058	3017.33	-583.872	3048.25	-360.041	-53.4339	0	7.00046	6.69452	-68.9192	-20060.3	-144150	-6058.32	-3005.58	491.07	0
472	2	-13.2138	84.8058	-618.323	5965.38	-47085	-10660.8	223.85	600.352	0	-25.6686	-115.029	-715.146	14.6911	-68044.2	11832.1	204.853	199.979	0	10.6602	7.60687	-12.0457	3018.93	-549.707	3059.85	-356.635	-50.624	0	6.96285	6.88364	-69.3958	-20102.9	-144186	-6087.02	-2991.73	489.685	0
472	3	-13.4803	85.201	-616.842	5944.2	-47070.8	-10621.2	223.691	600.364	0	-25.1947	-114.885	-712.497	19.656	-67853.7	11842.5	204.766	199.972	0	10.6792	7.63739	-12.1722	3013.79	-517.097	3072.82	-353.482	-47.5972	0	6.96759	7.09945	-69.5663	-20144.1	-144169	-6116.68	-2986.39	489.567	0
472	4	-13.6996	85.6014	-615.425	5922.66	-47054.1	-10581.8	223.542	600.376	0	-24.6883	-114.743	-709.823	29.5607	-67652.5	11856.5	204.691	199.958	0	10.6943	7.66457	-12.263	3005.24	-490.896	3084.28	-351.03	-45.0649	0	7.01804	7.32188	-69.502	-20175.7	-144106	-6142.56	-2987.4	490.289	0
472	5	-13.8798	85.9925	-614.028	5899.52	-47032.5	-10542.4	223.403	600.392	0	-24.1815	-114.609	-707.062	42.3809	-67437.6	11870.5	204.623	199.94	0	10.6973	7.68018	-12.2982	2999.74	-476.088	3092.92	-349.712	-43.9177	0	7.11191	7.52532	-69.3004	-20191.6	-144010	-6161.31	-2992.06	491.364	0
472	6	-14.0405	86.3542	-612.586	5874.85	-47003.4	-10502.8	223.271	600.41	0	-23.7092	-114.492	-704.153	55.8613	-67208.6	11880.8	204.554	199.921	0	10.6886	7.6772	-12.2636	3002.79	-474.358	3098.84	-349.68	-44.8534	0	7.24856	7.6885	-69.0472	-20193.5	-143902	-6170.67	-2998.11	492.459	0
472	7	-14.2062	86.6666	-611.024	5849.64	-46966.3	-10462.6	223.135	600.427	0	-23.3006	-114.397	-701.042	67.6935	-66966.9	11884.5	204.475	199.903	0	10.67	7.65306	-12.1588	3015.45	-482.043	3102.82	-350.646	-48.0055	0	7.42949	7.80181	-68.7472	-20190.9	-143800	-6169.27	-3005.71	493.697	0
472	8	-14.3945	86.9181	-609.292	5824.68	-46924.1	-10421.9	222.986	600.44	0	-22.9705	-114.321	-697.706	76.0142	-66714.5	11878.6	204.38	199.891	0	10.6392	7.61132	-11.9947	3034.68	-491.907	3105.6	-352.011	-53.0029	0	7.64881	7.86599	-68.3336	-20197.2	-143716	-6158.38	-3017.15	495.568	0
472	9	-14.6082	87.1111	-607.391	5799.73	-46881.3	-10380.9	222.815	600.451	0	-22.7161	-114.25	-694.163	80.1623	-66454.2	11861.5	204.267	199.885	0	10.5924	7.55946	-11.785	3055.87	-497.532	3107.42	-353.217	-59.3025	0	7.88168	7.88948	-67.7607	-20224.5	-143654	-6143.29	-3034.02	498.47	0
473	0	-14.836	87.2612	-605.386	5773.77	-46841.3	-10339.5	222.626	600.463	0	-22.5196	-114.166	-690.486	81.0385	-66188.6	11833.5	204.142	199.883	0	10.5304	7.50567	-11.5443	3074.64	-496.498	3107.91	-354.008	-66.3329	0	8.0802	7.89293	-67.0631	-20279.4	-143614	-6130.84	-3055.48	502.394	0	-18.7584	-10.1982	-1351.79	-527957	61626.3	-8051.61	44.2813	389.67	0
473	1	-15.0601	87.3929	-603.373	5746.17	-46804.9	-10297.3	222.428	600.477	0	-22.3501	-114.048	-686.78	80.5981	-65920.8	11796.4	204.015	199.883	0	10.4587	7.45718	-11.2976	3087.55	-490.786	3106.75	-354.442	-73.2922	0	8.18647	7.90404	-66.3677	-20359.3	-143598	-6123.35	-3077.67	506.765	0
473	2	-15.2645	87.5324	-601.438	5717.35	-46771.5	-10253.8	222.234	600.494	0	-22.1708	-113.884	-683.132	80.741	-65653.3	11752.5	203.894	199.882	0	10.3855	7.42015	-11.0877	3092.77	-485.251	3104.43	-354.765	-78.9371	0	8.15965	7.93565	-65.8679	-20452.9	-143608	-6116.51	-3094.24	510.515	0
473	3	-15.439	87.6983	-599.622	5688.23	-46739.4	-10208.5	222.052	600.514	0	-21.9509	-113.673	-679.589	82.3493	-65386.4	11703.6	203.785	199.879	0	10.3217	7.39986	-10.9636	3090.3	-484.903	3102.01	-355.229	-81.869	0	8.00097	7.97386	-65.7272	-20546.8	-143649	-6105.11	-3099.53	512.606	0
473	4	-15.5779	87.8971	-597.944	5659.12	-46706.3	-10161.1	221.888	600.536	0	-21.6729	-113.423	-676.155	85.1638	-65118	11651.9	203.694	199.874	0	10.2794	7.39947	-10.9567	3081.39	-492.935	3099.93	-355.989	-81.2319	0	7.75935	7.99266	-65.9926	-20629.1	-143722	-6089.37	-3091.85	512.598	0
473	5	-15.6809	88.1239	-596.388	5629.74	-46669.3	-10111.2	221.747	600.56	0	-21.3335	-113.146	-672.803	88.4831	-64844.6	11598.8	203.62	199.868	0	10.2672	7.41805	-11.0648	3067.66	-510.905	3097.46	-357.174	-77.2456	0	7.50572	7.98104	-66.6146	-20690.7	-143819	-6074.5	-3072.97	510.603	0
473	6	-15.7543	88.3642	-594.905	5599.86	-46626	-10059.2	221.624	600.587	0	-20.9405	-112.854	-669.476	91.9456	-64563	11545.5	203.562	199.863	0	10.2868	7.45043	-11.2523	3050.16	-538.59	3094.02	-358.865	-71.0714	0	7.28922	7.95448	-67.5024	-20721.8	-143919	-6066.39	-3046.05	506.979	0
473	7	-15.8083	88.5982	-593.424	5569.96	-46575.5	-10006.7	221.514	600.614	0	-20.5091	-112.556	-666.098	95.5271	-64271.9	11492.7	203.51	199.857	0	10.3346	7.49012	-11.4689	3028.95	-572.284	3090.95	-360.899	-64.1005	0	7.11676	7.93902	-68.5155	-20712.9	-143992	-6068.5	-3015.6	502.309	0
473	8	-15.8498	88.8064	-591.893	5541.06	-46518.6	-9955	221.407	600.638	0	-20.0552	-112.261	-662.612	98.9318	-63970.2	11440.5	203.458	199.851	0	10.4026	7.5322	-11.6662	3004.32	-604.614	3090.72	-362.826	-57.5237	0	6.9737	7.94854	-69.4524	-20658.5	-144015	-6080.58	-2987.58	497.449	0
473	9	-15.8758	88.978	-590.308	5513.76	-46458.1	-9905.09	221.299	600.66	0	-19.5869	-111.973	-659.007	101.676	-63656.6	11388.2	203.405	199.846	0	10.4819	7.57291	-11.8026	2978.6	-627.563	3094.42	-364.171	-52.3669	0	6.84963	7.97421	-70.1155	-20560.7	-143979	-6099.22	-2967.46	493.241	0
474	0	-15.8723	89.1176	-588.722	5487.73	-46397.4	-9856.55	221.19	600.679	0	-19.1027	-111.686	-655.327	103.756	-63331.5	11335.6	203.359	199.842	0	10.568	7.60833	-11.8532	2955.94	-636.316	3100.84	-364.683	-49.3798	0	6.74139	7.98625	-70.3954	-20428.8	-143896	-6120.17	-2958.11	490.201	0	-14.1286	-4.98475	-1302.02	-512259	50318.8	-8299.96	37.4724	392.68	0
474	1	-15.8212	89.2436	-587.217	5461.93	-46339.9	-9808.25	221.086	600.699	0	-18.5961	-111.39	-651.651	105.301	-62998.1	11283	203.325	199.838	0	10.6588	7.63503	-11.8158	2941.07	-630.421	3107.99	-364.354	-48.9097	0	6.65359	7.95066	-70.3041	-20276.5	-143783	-6140.58	-2959.16	488.412	0
474	2	-15.7116	89.3772	-585.86	5435.09	-46288.6	-9759.23	220.99	600.723	0	-18.0641	-111.078	-648.04	105.82	-62660.4	11231.5	203.308	199.837	0	10.7468	7.65117	-11.7036	2937.77	-611.685	3114.52	-363.265	-51.0144	0	6.60471	7.85701	-69.9607	-20115.3	-143659	-6159.95	-2967.43	487.523	0
474	3	-15.5449	89.5316	-584.674	5406.57	-46245.4	-9709.04	220.904	600.753	0	-17.5105	-110.749	-644.511	104.838	-62321.8	11181.6	203.304	199.837	0	10.818	7.65609	-11.5369	2947.25	-582.308	3119.43	-361.474	-55.4637	0	6.61998	7.7347	-69.5192	-19950.2	-143540	-6179.78	-2978.75	486.974	0
474	4	-15.3323	89.7071	-583.643	5375.96	-46211.1	-9657.36	220.823	600.789	0	-16.945	-110.407	-641.044	102.72	-61985.2	11133.3	203.306	199.84	0	10.8589	7.64991	-11.338	2967.56	-545.856	3121.39	-359.144	-61.7345	0	6.71496	7.64354	-69.0579	-19783.2	-143439	-6202.05	-2991.09	486.472	0
474	5	-15.092	89.8939	-582.72	5342.03	-46183.4	-9603.92	220.745	600.833	0	-16.3825	-110.068	-637.583	100.131	-61651.5	11086.4	203.304	199.843	0	10.8647	7.63476	-11.1191	2993.86	-508.75	3119.36	-356.755	-69.2531	0	6.88972	7.64539	-68.5286	-19621.1	-143362	-6227.14	-3006	486.32	0
474	6	-14.8447	90.0767	-581.835	5303.05	-46158.1	-9548.74	220.668	600.886	0	-15.8419	-109.753	-634.054	97.2848	-61318.9	11041	203.291	199.847	0	10.8409	7.61555	-10.8828	3018.8	-478.049	3113.69	-354.927	-77.3913	0	7.13286	7.77085	-67.8241	-19480.1	-143297	-6252.48	-3026.78	487.214	0
474	7	-14.6088	90.239	-580.922	5258.04	-46131.6	-9491.97	220.589	600.949	0	-15.3417	-109.485	-630.384	93.9028	-60985.5	10997.4	203.257	199.851	0	10.8003	7.59795	-10.6397	3034.5	-456.738	3106.26	-353.928	-85.2061	0	7.4229	8.00015	-66.8835	-19380.5	-143227	-6273	-3055.45	489.766	0
474	8	-14.3939	90.3684	-579.943	5207.54	-46102.2	-9433.38	220.506	601.021	0	-14.8936	-109.277	-626.536	89.7591	-60650.6	10956.2	203.197	199.857	0	10.7563	7.58592	-10.4115	3036.62	-443.023	3099.25	-353.551	-91.6605	0	7.72691	8.2727	-65.7177	-19337.2	-143140	-6282.84	-3092.11	494.246	0
474	9	-14.1954	90.4622	-578.904	5153.76	-46069	-9372.54	220.42	601.097	0	-14.4974	-109.124	-622.533	85.1647	-60314.8	10917.6	203.114	199.863	0	10.7179	7.58099	-10.2219	3026.53	-434.369	3093.97	-353.494	-96.0828	0	8.00526	8.51469	-64.3616	-19351.4	-143040	-6279.04	-3136.44	500.667	0
475	0	-13.9921	90.5318	-577.864	5099.88	-46030.7	-9309.33	220.343	601.175	0	-14.1392	-108.999	-618.461	80.8666	-59978.7	10880.3	203.019	199.869	0	10.69	7.58109	-10.0907	3009.29	-430.074	3090.51	-353.621	-98.2236	0	8.22132	8.66251	-62.8579	-19414	-142945	-6265.1	-3188.1	508.855	0	-6.05376	-1.87346	-1248.71	-498024	47619.5	-9386.32	37.1891	398.182	0
475	1	-13.7527	90.5989	-576.912	5049.26	-45987.5	-9244.09	220.287	601.248	0	-13.7947	-108.866	-614.442	77.6994	-59641.9	10842.7	202.933	199.874	0	10.6739	7.57952	-10.0271	2990.25	-429.993	3088.23	-353.883	-98.2173	0	8.34761	8.67437	-61.2968	-19511.3	-142883	-6249.03	-3245	518.309	0
475	2	-13.4502	90.6859	-576.121	5004.43	-45941.2	-9177.27	220.258	601.314	0	-13.4389	-108.695	-610.575	75.9246	-59303.4	10803.7	202.873	199.876	0	10.6688	7.56826	-10.0273	2973.51	-432.625	3086.43	-354.145	-96.5409	0	8.36823	8.53614	-59.8436	-19626.7	-142878	-6237.1	-3301.53	527.967	0
475	3	-13.0732	90.807	-575.516	4966.02	-45892	-9109.22	220.259	601.371	0	-13.0556	-108.478	-606.906	74.5448	-58962.8	10763.2	202.847	199.877	0	10.6727	7.54465	-10.0839	2961.72	-435.396	3084.57	-354.177	-93.7081	0	8.28702	8.26452	-58.7036	-19738.8	-142945	-6229.51	-3349.04	536.245	0
475	4	-12.6256	90.964	-575.076	4932.42	-45837	-9040.47	220.294	601.423	0	-12.6402	-108.224	-603.422	71.9159	-58621.5	10721.3	202.852	199.881	0	10.6818	7.51436	-10.1905	2955.91	-436.726	3082.13	-353.856	-90.0653	0	8.13835	7.90399	-58.0267	-19824.6	-143076	-6220.4	-3379.7	541.645	0
475	5	-12.1238	91.1469	-574.751	4901	-45773.2	-8971.5	220.36	601.473	0	-12.2	-107.949	-600.074	67.3191	-58281.9	10678.7	202.875	199.888	0	10.6903	7.48717	-10.3403	2955.39	-436.924	3078.76	-353.254	-85.8112	0	7.9775	7.51611	-57.8482	-19866.6	-143245	-6202.62	-3390.22	543.427	0
475	6	-11.5932	91.3397	-574.465	4869.36	-45700.2	-8902.44	220.447	601.524	0	-11.7519	-107.673	-596.796	61.5633	-57946	10635.5	202.905	199.897	0	10.6927	7.47211	-10.5287	2958.22	-436.978	3074.71	-352.504	-80.9683	0	7.84607	7.16355	-58.1154	-19858.5	-143414	-6172.89	-3381.75	541.708	0
475	7	-11.0622	91.5277	-574.135	4835.74	-45620.4	-8833.14	220.541	601.577	0	-11.3152	-107.415	-593.528	56.1245	-57614	10591.9	202.93	199.905	0	10.6875	7.47523	-10.7501	2961.89	-437.963	3071.12	-351.74	-75.5229	0	7.74676	6.89056	-58.7142	-19806.7	-143549	-6131.72	-3358.88	537.341	0
475	8	-10.554	91.703	-573.699	4799.37	-45537	-8763.33	220.626	601.634	0	-10.9053	-107.184	-590.227	51.7637	-57285.8	10548.3	202.943	199.912	0	10.6769	7.49717	-10.9867	2963.95	-441.593	3069.57	-351.193	-69.777	0	7.65909	6.71209	-59.4757	-19729.5	-143628	-6081.55	-3328.9	531.723	0
475	9	-10.0797	91.866	-573.143	4760.9	-45452.3	-8692.75	220.696	601.693	0	-10.5294	-106.983	-586.874	47.6168	-56961	10505	202.942	199.919	0	10.6654	7.53216	-11.2072	2963.04	-449.272	3071.35	-351.088	-64.3865	0	7.57497	6.62775	-60.2252	-19646.8	-143646	-6029.22	-3299.16	526.223	0
476	0	-9.63166	92.0251	-572.508	4721.76	-45366.9	-8621.28	220.758	601.753	0	-10.1824	-106.803	-583.474	41.8493	-56639	10461.8	202.928	199.928	0	10.6585	7.57149	-11.3828	2959.79	-459.721	3077.06	-351.387	-60.0234	0	7.5089	6.642	-60.857	-19569.9	-143612	-5987.22	-3273.83	521.573	0	2.39038	1.94377	-1210.8	-488865	39842.5	-11626.7	32.2651	403.234	0
476	1	-9.18798	92.1926	-571.874	4683.3	-45282.4	-8548.95	220.818	601.811	0	-9.84905	-106.629	-580.057	33.4348	-56318.4	10418.4	202.909	199.942	0	10.662	7.60709	-11.4968	2956.44	-468.382	3086.88	-351.74	-57.152	0	7.48285	6.76073	-61.3727	-19499.8	-143543	-5967.55	-3252.88	517.728	0
476	2	-8.72724	92.3783	-571.313	4646.28	-45201.2	-8475.77	220.882	601.867	0	-9.51442	-106.444	-576.66	22.5616	-55998.1	10373.9	202.892	199.961	0	10.6791	7.63319	-11.5411	2955.26	-470.042	3100.55	-351.728	-56.0642	0	7.512	6.97344	-61.8729	-19437.1	-143467	-5973.45	-3232.73	514.146	0
476	3	-8.23757	92.5853	-570.872	4610.46	-45124.8	-8401.94	220.955	601.924	0	-9.17386	-106.248	-573.316	9.61261	-55678.6	10328.1	202.883	199.983	0	10.708	7.64729	-11.5129	2957.31	-461.852	3117.1	-351.116	-56.8689	0	7.59624	7.24685	-62.5119	-19390.4	-143414	-5998.79	-3208.18	510.187	0
476	4	-7.71758	92.8107	-570.557	4574.86	-45052.2	-8328.14	221.038	601.982	0	-8.83323	-106.054	-570.048	-4.88727	-55361	10282	202.884	200.009	0	10.7427	7.64909	-11.4243	2961.66	-443.546	3134.97	-349.825	-59.2412	0	7.7179	7.5343	-63.3976	-19373.2	-143415	-6034.81	-3176.15	505.582	0
476	5	-7.17601	93.0468	-570.343	4537.95	-44981.5	-8255.51	221.132	602.044	0	-8.50585	-105.881	-566.86	-19.3702	-55046.4	10237.7	202.893	200.034	0	10.7784	7.63884	-11.3092	2965.16	-416.253	3152.6	-347.806	-62.1894	0	7.84939	7.78891	-64.4946	-19395.2	-143485	-6076.49	-3138.75	500.725	0
476	6	-6.62921	93.2845	-570.174	4497.74	-44910.5	-8185.24	221.234	602.112	0	-8.20858	-105.746	-563.742	-31.0568	-54735.7	10197.4	202.907	200.055	0	10.8143	7.61828	-11.2131	2963.77	-382.981	3168.65	-345.155	-64.313	0	7.96632	7.97327	-65.6626	-19457.7	-143615	-6122.87	-3101.17	496.328	0
476	7	-6.09472	93.5176	-569.987	4452.44	-44837	-8117.73	221.337	602.189	0	-7.95406	-105.658	-560.679	-37.2217	-54430.2	10162.6	202.921	200.066	0	10.8513	7.59235	-11.1705	2955.5	-349.612	3181.96	-342.298	-64.5817	0	8.05464	8.06653	-66.77	-19556.2	-143781	-6173.37	-3067.38	492.888	0
476	8	-5.58626	93.744	-569.734	4401.17	-44760.6	-8052.11	221.436	602.275	0	-7.74435	-105.614	-557.658	-37.1399	-54129.6	10132.4	202.934	200.067	0	10.8884	7.56724	-11.1921	2942.05	-323.561	3191.3	-339.91	-62.8679	0	8.1077	8.06653	-67.7225	-19683.2	-143952	-6224.85	-3039.61	490.646	0
476	9	-5.11111	93.9677	-569.399	4344.41	-44683.3	-7986.77	221.526	602.37	0	-7.5704	-105.599	-554.68	-32.7668	-53831.7	10104	202.95	200.059	0	10.9211	7.54615	-11.2791	2927.36	-310.735	3195.58	-338.55	-59.537	0	8.12332	7.98716	-68.4318	-19828.5	-144102	-6271.4	-3019.77	489.756	0
477	0	-4.6659	94.199	-569.003	4284.1	-44609.5	-7920.34	221.601	602.471	0	-7.41269	-105.589	-551.762	-27.463	-53533	10074.8	202.978	200.05	0	10.943	7.52801	-11.4421	2915.34	-313.693	3193.99	-338.416	-54.791	0	8.10379	7.85862	-68.8313	-19979.1	-144222	-6305.93	-3009.3	490.261	0	8.87438	5.27551	-1187.92	-483929	25377.2	-13523.5	20.9916	406.982	0
477	1	-4.23716	94.4529	-568.59	4223.13	-44544.2	-7852.33	221.659	602.573	0	-7.24567	-105.561	-548.943	-24.3691	-53230.9	10043.5	203.03	200.044	0	10.9488	7.50988	-11.6924	2908.68	-331.92	3186.19	-339.388	-48.7673	0	8.04723	7.72478	-68.9108	-20121.8	-144318	-6323.14	-3008.28	491.998	0
477	2	-3.81126	94.741	-568.199	4163.96	-44490.5	-7783.27	221.699	602.672	0	-7.04742	-105.506	-546.255	-25.491	-52924.5	10011.1	203.114	200.047	0	10.9365	7.48977	-12.0188	2907.89	-362.688	3172.61	-341.177	-41.9449	0	7.9355	7.62498	-68.7142	-20245.2	-144401	-6322.68	-3015.48	494.629	0
477	3	-3.38354	95.0655	-567.853	4107.07	-44447.3	-7714.51	221.727	602.767	0	-6.80608	-105.425	-543.698	-31.1575	-52615.5	9979.81	203.227	200.057	0	10.9058	7.46799	-12.3808	2910.94	-401.38	3154.71	-343.419	-35.1166	0	7.74019	7.5737	-68.3172	-20340	-144477	-6308.13	-3028.8	497.729	0
477	4	-2.95953	95.4179	-567.55	4050.52	-44410	-7647.61	221.751	602.863	0	-6.52072	-105.331	-541.258	-40.0172	-52306.3	9952.17	203.362	200.074	0	10.8579	7.44634	-12.719	2913.99	-442.018	3134.42	-345.753	-29.1062	0	7.45048	7.55924	-67.834	-20405	-144539	-6283.11	-3044.78	500.807	0
477	5	-2.55405	95.7815	-567.262	3990.9	-44373.1	-7583.84	221.777	602.965	0	-6.20174	-105.244	-538.903	-49.987	-51998.1	9930.11	203.511	200.093	0	10.7977	7.42576	-12.9758	2913.14	-478.769	3113.63	-347.897	-24.5054	0	7.09451	7.55121	-67.4337	-20448.4	-144578	-6250.41	-3058	503.237	0
477	6	-2.19032	96.1339	-566.925	3925.18	-44332	-7524.03	221.803	603.076	0	-5.8699	-105.187	-536.584	-59.5397	-51691	9913.9	203.667	200.111	0	10.7344	7.40441	-13.1199	2906.62	-507.694	3094.15	-349.697	-21.543	0	6.7263	7.50766	-67.2965	-20479.6	-144587	-6213.38	-3062.5	504.319	0
477	7	-1.89375	96.4525	-566.466	3852.36	-44284.7	-7468.57	221.823	603.199	0	-5.55014	-105.173	-534.249	-68.2958	-51386.4	9901.55	203.816	200.128	0	10.68	7.37947	-13.1529	2896.41	-527.362	3077.94	-351.095	-20.2113	0	6.39768	7.39882	-67.5136	-20498.4	-144563	-6176.55	-3055.24	503.619	0
477	8	-1.68142	96.7215	-565.827	3774.01	-44231.8	-7417.05	221.828	603.33	0	-5.26258	-105.207	-531.865	-76.8428	-51086.1	9890.16	203.949	200.144	0	10.6443	7.35111	-13.0928	2887.08	-538.104	3066.85	-352.099	-20.5092	0	6.15133	7.23939	-68.042	-20495	-144508	-6145.62	-3037.8	501.211	0
477	9	-1.55316	96.9377	-564.996	3693.74	-44175.9	-7368.06	221.812	603.462	0	-5.01749	-105.29	-529.433	-86.4876	-50792.2	9877.99	204.063	200.163	0	10.6312	7.32438	-12.9583	2883.45	-541.331	3062.36	-352.775	-22.5184	0	6.0238	7.09057	-68.7583	-20460.7	-144425	-6127.4	-3014.47	497.574	0
478	0	-1.49072	97.1116	-564.024	3615.93	-44118.5	-7319.79	221.779	603.589	0	-4.81464	-105.416	-526.994	-98.4816	-50507.4	9865.37	204.16	200.187	0	10.639	7.30691	-12.7682	2889.15	-539.772	3065.24	-353.275	-26.2764	0	6.03276	7.02365	-69.5233	-20397.4	-144321	-6128.92	-2989.86	493.389	0	12.3797	6.86836	-1158.58	-476042	19753.8	-13876.3	16.8146	410.544	0
478	1	-1.46811	97.2642	-563.009	3543.89	-44059.2	-7270.58	221.743	603.705	0	-4.64487	-105.572	-524.616	-112.457	-50233.9	9853.66	204.246	200.214	0	10.6642	7.30396	-12.5433	2905.68	-537.174	3075.16	-353.826	-31.6528	0	6.15984	7.07626	-70.2027	-20316.8	-144203	-6153.88	-2968.1	489.402	0
478	2	-1.46465	97.4171	-562.056	3477.88	-43997.1	-7218.91	221.721	603.812	0	-4.49432	-105.734	-522.351	-126.147	-49971.5	9843.71	204.334	200.242	0	10.7029	7.31445	-12.3033	2931.3	-536.242	3089.98	-354.585	-38.2524	0	6.35198	7.2342	-70.6814	-20233	-144080	-6197.99	-2952.45	486.257	0
478	3	-1.46824	97.585	-561.241	3415.08	-43932.7	-7163.75	221.722	603.915	0	-4.35006	-105.884	-520.223	-136.911	-49718.1	9835.63	204.429	200.263	0	10.748	7.33218	-12.0719	2961.25	-536.424	3105.89	-355.436	-45.3002	0	6.5422	7.45015	-70.8908	-20152.2	-143957	-6248.64	-2944.69	484.272	0
478	4	-1.47287	97.7744	-560.59	3352.35	-43868.6	-7105.25	221.746	604.02	0	-4.20396	-106.016	-518.233	-142.835	-49470.3	9829.33	204.54	200.276	0	10.7904	7.35226	-11.8742	2990.06	-533.934	3118.95	-355.966	-51.8113	0	6.6788	7.67656	-70.8198	-20071	-143841	-6290.43	-2945.08	483.409	0
478	5	-1.47973	97.9831	-560.074	3288.31	-43807.3	-7044.69	221.783	604.129	0	-4.05495	-106.135	-516.351	-142.952	-49225	9824.59	204.668	200.277	0	10.8234	7.37532	-11.7245	3014.07	-523.857	3127.12	-355.681	-57.0747	0	6.74896	7.88184	-70.4822	-19982.5	-143743	-6312.23	-2953.43	483.511	0
478	6	-1.49855	98.1992	-559.623	3222.78	-43748.9	-6983.94	221.824	604.241	0	-3.91018	-106.256	-514.523	-137.755	-48979.9	9821.19	204.805	200.268	0	10.8473	7.40571	-11.6268	3032.52	-503.026	3130.42	-354.265	-60.8223	0	6.77766	8.05177	-69.88	-19883.2	-143677	-6310.88	-2970.05	484.534	0
478	7	-1.54324	98.4055	-559.164	3155.08	-43692.1	-6924.75	221.862	604.358	0	-3.78262	-106.397	-512.691	-129.627	-48734.6	9818.75	204.943	200.253	0	10.8649	7.44594	-11.5841	3046.12	-472.768	3129.65	-351.812	-62.9562	0	6.80065	8.18842	-69.0156	-19776.8	-143642	-6290.38	-2995.3	486.556	0
478	8	-1.62396	98.5865	-558.652	3083.99	-43634.9	-6868.48	221.893	604.48	0	-3.6846	-106.567	-510.823	-121.97	-48489.6	9816.83	205.076	200.239	0	10.8767	7.49231	-11.5987	3054.77	-439.509	3125.34	-348.893	-63.3711	0	6.83856	8.30481	-67.9458	-19676.4	-143628	-6258.78	-3027.86	489.59	0
478	9	-1.74025	98.736	-558.091	3008.96	-43575.3	-6815.95	221.921	604.608	0	-3.62071	-106.768	-508.945	-117.48	-48246.4	9815.75	205.203	200.231	0	10.8802	7.5375	-11.6665	3057.14	-412.07	3117.57	-346.321	-62.0436	0	6.88966	8.41412	-66.825	-19600.9	-143620	-6224.31	-3063.2	493.316	0
479	0	-1.87898	98.8643	-557.533	2930.56	-43512.7	-6767.56	221.955	604.744	0	-3.58495	-106.987	-507.133	-117.19	-48007.5	9816.82	205.335	200.231	0	10.8729	7.57679	-11.7713	3052.42	-398.009	3106.26	-344.812	-59.3098	0	6.93986	8.51905	-65.8808	-19563.9	-143612	-6192.61	-3093.88	496.959	0	11.3794	7.48713	-1136.81	-470134	17662.4	-13444.1	15.2679	413.205	0
479	1	-2.02094	98.994	-557.052	2850.14	-43448.3	-6723.15	222.003	604.884	0	-3.56585	-107.206	-505.475	-120.381	-47775.1	9821.27	205.485	200.238	0	10.8539	7.60875	-11.8773	3042.29	-401.217	3091.97	-344.78	-56.1435	0	6.97994	8.6076	-65.3035	-19567.6	-143608	-6166	-3113.09	499.64	0
479	2	-2.15358	99.1448	-556.696	2769.72	-43384.8	-6682.19	222.067	605.025	0	-3.55687	-107.408	-504.021	-124.827	-47550	9829.16	205.659	200.248	0	10.8254	7.63162	-11.9381	3030.77	-421.218	3076.51	-346.284	-53.8748	0	7.01443	8.66303	-65.1141	-19606.3	-143615	-6144	-3119.59	501.108	0
479	3	-2.27837	99.3197	-556.459	2691.54	-43325.1	-6644.1	222.141	605.163	0	-3.5613	-107.587	-502.765	-127.865	-47331.9	9839.51	205.857	200.254	0	10.7951	7.64305	-11.9283	3021.92	-454.645	3062.1	-349.115	-53.3417	0	7.06053	8.68357	-65.1596	-19673.9	-143635	-6125.21	-3118.36	501.935	0
479	4	-2.4074	99.508	-556.291	2616.7	-43270.4	-6608.25	222.216	605.296	0	-3.58795	-107.745	-501.658	-128.033	-47118.3	9850.55	206.075	200.255	0	10.7724	7.64235	-11.8605	3017.37	-497.615	3049.9	-352.956	-54.4053	0	7.14075	8.685	-65.273	-19763.4	-143670	-6110.61	-3115.07	502.781	0
479	5	-2.55675	99.6904	-556.129	2543.99	-43219.3	-6573.84	222.285	605.426	0	-3.64721	-107.893	-500.63	-126.031	-46904.7	9860.39	206.309	200.252	0	10.7605	7.63164	-11.7655	3016.11	-546.577	3039.58	-357.456	-56.3522	0	7.26587	8.67704	-65.4233	-19862.5	-143717	-6104.52	-3110.73	503.6	0
479	6	-2.74401	99.8438	-555.906	2470.02	-43169.3	-6540.24	222.344	605.557	0	-3.75138	-108.043	-499.61	-124.222	-46687.2	9868.45	206.553	200.249	0	10.757	7.61444	-11.6638	3016.32	-597.398	3030.73	-362.218	-58.6048	0	7.42319	8.64616	-65.703	-19951	-143772	-6111.41	-3102.2	503.654	0
479	7	-2.98558	99.9452	-555.563	2390.67	-43118.2	-6507.2	222.388	605.697	0	-3.91278	-108.213	-498.546	-124.941	-46465.3	9876.06	206.799	200.251	0	10.7583	7.59215	-11.5596	3016.84	-644.308	3024.04	-366.738	-60.982	0	7.58476	8.57039	-66.21	-20006.4	-143826	-6132.52	-3086.27	502.166	0
479	8	-3.28886	99.9795	-555.077	2302.99	-43065.7	-6474.62	222.415	605.851	0	-4.13768	-108.414	-497.425	-129.26	-46241.1	9885.4	207.039	200.26	0	10.7613	7.56236	-11.4499	3016.93	-680.716	3020.82	-370.452	-63.4896	0	7.71875	8.44776	-66.9663	-20015.4	-143874	-6165.16	-3062.45	498.888	0
479	9	-3.6448	99.9488	-554.473	2206.7	-43012	-6442.01	222.427	606.02	0	-4.41974	-108.653	-496.28	-137.154	-46018.2	9898.08	207.274	200.276	0	10.7641	7.52289	-11.3358	3015.89	-701.789	3021.78	-372.909	-66.0504	0	7.79578	8.29953	-67.8981	-19982.6	-143908	-6203.35	-3033.47	494.303	0
480	0	-4.02829	99.8763	-553.824	2104	-42957.3	-6408.67	222.435	606.201	0	-4.73775	-108.921	-495.179	-148.17	-45799	9914.73	207.51	200.299	0	10.7673	7.47678	-11.2249	3013.04	-706.076	3026.56	-373.903	-68.4258	0	7.80114	8.14525	-68.8489	-19928.5	-143924	-6238.67	-3004.43	489.452	0	7.17983	4.41904	-1124.19	-467224	15294	-11044.3	13.1185	415.163	0
480	1	-4.40676	99.7972	-553.222	1997.94	-42902.7	-6374.21	222.449	606.389	0	-5.06292	-109.205	-494.191	-161.668	-45584.9	9935.23	207.759	200.327	0	10.7741	7.43182	-11.1267	3007.56	-694.829	3034.08	-373.447	-70.3012	0	7.74605	7.99036	-69.6451	-19875.3	-143922	-6262.7	-2980.5	485.379	0
480	2	-4.75226	99.7414	-552.738	1891.39	-42850.3	-6338.78	222.476	606.578	0	-5.37281	-109.49	-493.352	-176.648	-45378.1	9959.37	208.021	200.358	0	10.7863	7.3956	-11.0511	2998.43	-670.307	3042.53	-371.655	-71.3232	0	7.66576	7.84142	-70.1692	-19835.4	-143898	-6271.23	-2964.73	482.679	0
480	3	-5.04931	99.7204	-552.395	1786.79	-42801.4	-6303.18	222.517	606.765	0	-5.65939	-109.769	-492.653	-191.875	-45181.3	9987.08	208.29	200.389	0	10.8	7.37117	-11.0153	2985.31	-635.406	3049.41	-368.684	-71.0145	0	7.60545	7.71359	-70.3871	-19810.3	-143853	-6267.31	-2957.74	481.448	0
480	4	-5.29605	99.726	-552.167	1685.78	-42756	-6268.56	222.567	606.947	0	-5.92675	-110.037	-492.06	-206.36	-44995.2	10017.9	208.558	200.419	0	10.8079	7.35546	-11.0405	2969.23	-594.925	3052.38	-364.886	-68.9406	0	7.60075	7.61566	-70.3497	-19798.3	-143791	-6260.07	-2957.95	481.427	0
480	5	-5.50379	99.7373	-551.99	1588.61	-42712	-6235.98	222.622	607.122	0	-6.18703	-110.296	-491.534	-219.299	-44817.9	10050.9	208.82	200.446	0	10.8069	7.3399	-11.1284	2951.8	-555.578	3050.72	-360.924	-65.2493	0	7.6639	7.54017	-70.1543	-19800.7	-143732	-6258.16	-2962.79	482.245	0
480	6	-5.69544	99.7296	-551.782	1493.68	-42665.7	-6206.04	222.676	607.293	0	-6.45747	-110.556	-491.035	-229.774	-44647.2	10085.2	209.075	200.468	0	10.8011	7.3139	-11.2542	2934.64	-523.787	3045.69	-357.541	-60.7592	0	7.77892	7.47091	-69.8649	-19821.1	-143697	-6262.96	-2970.79	483.706	0
480	7	-5.89764	99.6832	-551.469	1398.12	-42613.2	-6178.67	222.728	607.465	0	-6.75282	-110.832	-490.529	-237.052	-44481.9	10120.5	209.319	200.483	0	10.7974	7.27062	-11.3879	2920.14	-503.108	3039.56	-355.179	-56.4242	0	7.90476	7.39393	-69.4941	-19859.9	-143703	-6268.84	-2981.84	485.778	0
480	8	-6.12988	99.5882	-551.007	1300.2	-42551.3	-6152.88	222.775	607.64	0	-7.07708	-111.134	-490.005	-240.871	-44322.4	10156.1	209.547	200.492	0	10.7996	7.21126	-11.5076	2912.03	-493.091	3034.42	-353.849	-53.0517	0	7.99204	7.30564	-69.0436	-19911.5	-143750	-6270	-2996.02	488.39	0
480	9	-6.39748	99.4468	-550.396	1200.92	-42477.6	-6127.42	222.824	607.818	0	-7.42166	-111.456	-489.484	-241.352	-44171.5	10190.5	209.759	200.493	0	10.8083	7.14384	-11.5965	2913.76	-490.945	3031.23	-353.336	-51.2618	0	8.00635	7.21627	-68.515	-19965.9	-143830	-6265.86	-3013.25	491.41	0
481	0	-6.69004	99.2753	-549.689	1103.19	-42392.2	-6102.08	222.88	607.993	0	-7.76889	-111.779	-489.025	-239.232	-44031.8	10222.8	209.96	200.489	0	10.8247	7.07801	-11.6453	2926.17	-494.722	3029.96	-353.483	-51.2752	0	7.93776	7.14617	-67.9133	-20013.9	-143927	-6260.21	-3033.28	494.698	0	1.73277	0.799303	-1117.17	-465094	15514.9	-9420.78	13.1646	415.709	0
481	1	-6.98732	99.1017	-548.975	1009.82	-42299.8	-6077.8	222.948	608.161	0	-8.09855	-112.084	-488.701	-236.102	-43904	10253.1	210.162	200.483	0	10.8497	7.02103	-11.657	2946.98	-504.105	3030.27	-354.245	-52.8085	0	7.79605	7.12109	-67.2856	-20053.6	-144025	-6256.11	-3054.5	498.037	0
481	2	-7.27191	98.9543	-548.335	921.818	-42207.7	-6055.65	223.026	608.319	0	-8.3966	-112.369	-488.568	-233.818	-43786.4	10282.5	210.378	200.479	0	10.8821	6.97858	-11.6506	2972.48	-518.251	3032.18	-355.483	-55.1358	0	7.6072	7.16771	-66.7424	-20089.4	-144109	-6252.43	-3073.19	501	0
481	3	-7.53732	98.853	-547.815	837.526	-42122.4	-6036.35	223.108	608.471	0	-8.65993	-112.64	-488.642	-233.305	-43675.9	10312.4	210.618	200.477	0	10.9178	6.95733	-11.6644	2998.81	-534.68	3035.97	-356.839	-57.0915	0	7.40817	7.29915	-66.4149	-20124.4	-144171	-6245.84	-3084.76	503.01	0
481	4	-7.78591	98.8084	-547.424	753.328	-42048	-6020.48	223.189	608.624	0	-8.89368	-112.908	-488.901	-233.765	-43570.5	10344.5	210.881	200.478	0	10.9497	6.9639	-11.7424	3021.75	-550.53	3042.02	-357.884	-57.3373	0	7.23102	7.49625	-66.3533	-20158.5	-144206	-6234.77	-3087.3	503.805	0
481	5	-8.02468	98.8217	-547.134	665.7	-41986	-6008.34	223.262	608.783	0	-9.106	-113.186	-489.304	-233.261	-43470.1	10380.5	211.159	200.477	0	10.9678	7.00048	-11.9046	3037.25	-562.912	3050.69	-358.285	-55.1334	0	7.09534	7.70916	-66.4248	-20194	-144215	-6219.97	-3085.11	504.014	0
481	6	-8.26328	98.8848	-546.897	572.814	-41936.5	-5999.81	223.319	608.953	0	-9.30593	-113.481	-489.797	-230.142	-43375.5	10420.6	211.442	200.47	0	10.9639	7.06253	-12.1306	3043.58	-567.739	3062.15	-357.802	-50.9008	0	7.01904	7.88262	-66.3364	-20235.2	-144200	-6201.07	-3087.77	505.039	0
481	7	-8.51162	98.9838	-546.657	474.482	-41897.7	-5994.54	223.357	609.132	0	-9.50363	-113.799	-490.322	-224.168	-43286.6	10463.8	211.718	200.457	0	10.9379	7.14161	-12.3722	3042.6	-560.576	3075.82	-356.309	-45.9225	0	7.01815	7.97793	-65.8232	-20280.7	-144162	-6174.36	-3104.14	508.109	0
481	8	-8.77672	99.1078	-546.376	371.316	-41866.4	-5992	223.374	609.32	0	-9.70985	-114.141	-490.842	-216.891	-43200.6	10508.9	211.987	200.442	0	10.899	7.22969	-12.5715	3037.98	-540.194	3090.06	-353.97	-41.6563	0	7.09039	7.97837	-64.858	-20321.2	-144108	-6135.72	-3135.9	513.319	0
481	9	-9.05784	99.2541	-546.051	264.372	-41839.2	-5991.56	223.379	609.516	0	-9.93348	-114.506	-491.344	-210.929	-43111.7	10555	212.258	200.429	0	10.8601	7.32075	-12.6762	3032.99	-510.831	3102.56	-351.298	-39.2667	0	7.21637	7.88819	-63.7056	-20347.5	-144046	-6085.68	-3175.12	519.398	0
482	0	-9.34074	99.4301	-545.732	155.108	-41812.7	-5992.6	223.382	609.716	0	-10.1783	-114.891	-491.85	-208.634	-43014.8	10601.4	212.545	200.424	0	10.8324	7.41016	-12.6587	3030.73	-480.074	3110.92	-348.925	-39.4197	0	7.37745	7.73156	-62.7842	-20359	-143979	-6030.43	-3207.24	524.269	0	-3.48686	-1.20249	-1119.13	-466390	20836.6	-7094.99	17.676	416.056	0
482	1	-9.60071	99.6491	-545.507	45.0971	-41783.7	-5994.71	223.404	609.917	0	-10.4437	-115.291	-492.399	-211.221	-42909.8	10648.3	212.856	200.429	0	10.8224	7.49395	-12.5275	3034.51	-454.861	3113.13	-347.309	-42.227	0	7.56006	7.54576	-62.4352	-20363.2	-143906	-5978.23	-3218.89	526.149	0
482	2	-9.81781	99.9211	-545.454	-64.1989	-41750	-5997.59	223.458	610.118	0	-10.7314	-115.702	-493.019	-218.192	-42800.9	10697.4	213.186	200.443	0	10.8327	7.56886	-12.3204	3045.47	-439.439	3108.44	-346.668	-47.1879	0	7.74413	7.36542	-62.7818	-20368	-143825	-5936.65	-3204.87	524.425	0
482	3	-9.98881	100.248	-545.602	-171.31	-41711.2	-6001.07	223.55	610.314	0	-11.0481	-116.125	-493.716	-227.333	-42694.2	10750.7	213.525	200.46	0	10.8597	7.6318	-12.0884	3060.18	-434.99	3098.01	-346.984	-53.1497	0	7.89942	7.20903	-63.7553	-20375.7	-143741	-5911.29	-3168.57	519.593	0
482	4	-10.1256	100.625	-545.919	-274.893	-41669.7	-6005.19	223.671	610.504	0	-11.402	-116.568	-494.482	-235.9	-42595.8	10809.3	213.858	200.477	0	10.8939	7.67903	-11.8806	3072.24	-440.126	3084.27	-348.046	-58.5931	0	8.00116	7.07771	-65.1735	-20381.6	-143664	-5903.83	-3118.34	512.729	0
482	5	-10.2488	101.039	-546.334	-374.642	-41628.1	-6010.07	223.805	610.686	0	-11.8011	-117.041	-495.29	-242.046	-42510.7	10873.5	214.17	200.489	0	10.9261	7.70736	-11.7312	3076.03	-452.781	3069.73	-349.596	-62.2094	0	8.04264	6.96466	-66.7693	-20376.7	-143609	-5910.37	-3064.82	505.181	0
482	6	-10.3832	101.471	-546.757	-471.982	-41588.3	-6015.7	223.937	610.863	0	-12.2533	-117.555	-496.089	-245.555	-42441.5	10942.4	214.448	200.495	0	10.9528	7.71575	-11.6539	3068.98	-471.656	3056.01	-351.472	-63.3435	0	8.03098	6.86762	-68.2209	-20353.3	-143580	-5923.05	-3018.64	498.344	0
482	7	-10.5515	101.898	-547.1	-569.403	-41551.9	-6021.85	224.051	611.041	0	-12.7639	-118.12	-496.813	-247.984	-42387.8	11014.1	214.681	200.499	0	10.9744	7.7046	-11.6434	3052.1	-495.422	3044.01	-353.55	-62.1318	0	7.98273	6.79463	-69.2293	-20307.9	-143577	-5934.98	-2987.93	493.343	0
482	8	-10.7652	102.303	-547.298	-669.019	-41520.9	-6028.5	224.135	611.222	0	-13.3303	-118.731	-497.408	-252.211	-42345.1	11085.7	214.869	200.507	0	10.9898	7.67456	-11.6777	3028.97	-521.69	3034.74	-355.674	-59.3807	0	7.92502	6.76177	-69.6118	-20242.4	-143594	-5944.15	-2976.78	490.79	0
482	9	-11.0196	102.678	-547.338	-771.49	-41496.2	-6036.31	224.185	611.41	0	-13.9406	-119.369	-497.875	-261.582	-42306.6	11154.8	215.026	200.525	0	10.9955	7.62655	-11.7228	3003.77	-547.898	3029.37	-357.738	-56.2334	0	7.89357	6.78929	-69.3636	-20162.1	-143636	-5952.44	-2984.77	490.673	0
483	0	-11.2934	103.036	-547.281	-875.863	-41478.3	-6046.41	224.21	611.6	0	-14.5746	-120.006	-498.295	-278.898	-42265.7	11220.7	215.179	200.56	0	10.9874	7.56165	-11.7432	2980.21	-572.58	3028.41	-359.758	-53.7822	0	7.92089	6.8947	-68.6535	-20075.7	-143713	-5963.02	-3007.31	492.421	0	-10.3476	-1.49508	-1129.67	-470692	24778.7	-5055.19	20.6886	415.954	0
483	1	-11.5567	103.402	-547.239	-980.734	-41467.2	-6060.12	224.225	611.792	0	-15.21	-120.609	-498.792	-305.038	-42219.4	11284.5	215.357	200.612	0	10.9629	7.48222	-11.7194	2961.7	-594.768	3031.02	-361.751	-52.7186	0	8.01828	7.08086	-67.7358	-19996.2	-143829	-5979.51	-3037.38	495.209	0
483	2	-11.7861	103.802	-547.334	-1085.43	-41461.6	-6078.7	224.248	611.983	0	-15.831	-121.149	-499.481	-338.493	-42168.1	11348.5	215.576	200.678	0	10.9215	7.39407	-11.6582	2951.04	-612.624	3035.63	-363.549	-53.1302	0	8.16855	7.3291	-66.8289	-19937.2	-143972	-6005.05	-3068.34	498.331	0
483	3	-11.9731	104.253	-547.645	-1189.71	-41458.2	-6102.66	224.297	612.172	0	-16.4316	-121.606	-500.427	-376.994	-42113.8	11415.5	215.844	200.753	0	10.8668	7.30567	-11.5786	2949.5	-623.602	3041.21	-364.858	-54.737	0	8.33473	7.60729	-66.0583	-19905.6	-144127	-6040.81	-3095.82	501.334	0
483	4	-12.1219	104.753	-548.183	-1293.45	-41453.5	-6131.2	224.38	612.359	0	-17.0111	-121.975	-501.656	-419.319	-42057.3	11488	216.163	200.836	0	10.8078	7.22506	-11.4851	2956.43	-626.078	3048.05	-365.512	-57.4154	0	8.47685	7.88391	-65.485	-19899.1	-144283	-6085.83	-3117.3	503.873	0
483	5	-12.2438	105.289	-548.899	-1397.36	-41444.8	-6162.78	224.495	612.546	0	-17.5719	-122.256	-503.159	-465.805	-41996.6	11567.3	216.534	200.926	0	10.756	7.15963	-11.3599	2969.61	-620.558	3057.46	-365.627	-61.4107	0	8.56945	8.13169	-65.1471	-19910.5	-144432	-6138.01	-3131.02	505.623	0
483	6	-12.3537	105.838	-549.705	-1503.25	-41432.7	-6196	224.627	612.735	0	-18.1166	-122.459	-504.914	-518.119	-41927.9	11653.1	216.96	201.026	0	10.7205	7.11777	-11.178	2986.13	-609.47	3070.85	-365.524	-67.1436	0	8.6036	8.32347	-65.0555	-19933.8	-144563	-6194.26	-3136.15	506.412	0
483	7	-12.4656	106.375	-550.51	-1613.39	-41419.7	-6229.93	224.761	612.931	0	-18.6443	-122.596	-506.887	-578.752	-41845	11744.4	217.447	201.142	0	10.7048	7.10842	-10.9299	3003.8	-596.248	3088.94	-365.552	-74.8246	0	8.57005	8.43196	-65.1643	-19968.9	-144663	-6250.13	-3133.98	506.439	0
483	8	-12.5855	106.883	-551.258	-1728.98	-41407.2	-6264	224.886	613.136	0	-19.1445	-122.676	-509.045	-650.421	-41739.7	11839.3	218.004	201.278	0	10.7074	7.13865	-10.6405	3021.1	-584.156	3111.31	-365.899	-83.925	0	8.45272	8.43554	-65.3765	-20019	-144721	-6299.1	-3127.65	506.212	0
483	9	-12.7064	107.358	-551.937	-1848.83	-41394.5	-6298.15	225.001	613.35	0	-19.593	-122.708	-511.353	-735.049	-41604	11935.5	218.639	201.437	0	10.727	7.21207	-10.3648	3035.52	-574.241	3136.47	-366.403	-92.867	0	8.2466	8.32906	-65.6135	-20083.8	-144727	-6332.99	-3119.75	506.093	0
484	0	-12.8081	107.809	-552.581	-1970.03	-41380.7	-6332.68	225.114	613.565	0	-19.9532	-122.706	-513.784	-832.276	-41432.3	12030.4	219.359	201.62	0	10.7652	7.32855	-10.1657	3043.67	-563.882	3162.21	-366.469	-99.4068	0	7.97948	8.13062	-65.8652	-20151.5	-144679	-6345.48	-3110.59	505.951	0	-13.3861	2.4861	-1159.18	-481408	35544.6	-2636.38	29.3237	414.775	0
484	1	-12.8658	108.254	-553.252	-2089.73	-41365.1	-6367.77	225.233	613.777	0	-20.1895	-122.681	-516.327	-939.327	-41226.1	12121.2	220.155	201.819	0	10.8255	7.48288	-10.0961	3043.6	-548.475	3186	-365.326	-101.463	0	7.71652	7.87886	-66.1501	-20201.6	-144586	-6335.08	-3099.72	505.39	0
484	2	-12.8628	108.705	-554.006	-2205.84	-41346.4	-6403.47	225.368	613.982	0	-20.2871	-122.643	-518.975	-1052.82	-40995.2	12205.5	221.007	202.029	0	10.9091	7.66211	-10.1904	3035.26	-524.359	3205.35	-362.456	-97.854	0	7.53852	7.62998	-66.4582	-20216.3	-144467	-6302.96	-3087.79	504.196	0
484	3	-12.7951	109.166	-554.862	-2317.24	-41325.1	-6439.99	225.522	614.176	0	-20.2587	-122.601	-521.709	-1170.31	-40751.7	12282.2	221.888	202.243	0	11.0087	7.84387	-10.4491	3019.12	-490.178	3218.45	-357.911	-88.9372	0	7.50617	7.44499	-66.7578	-20192.1	-144345	-6249.77	-3076.22	502.468	0
484	4	-12.6704	109.632	-555.797	-2423.95	-41304.4	-6477.72	225.684	614.361	0	-20.1356	-122.562	-524.482	-1290.49	-40503.1	12351.7	222.775	202.461	0	11.1071	7.99769	-10.8232	2996.32	-448.151	3224.83	-352.407	-76.8432	0	7.6348	7.35832	-67.0325	-20138.7	-144245	-6177.18	-3065.86	500.432	0
484	5	-12.505	110.097	-556.767	-2526.74	-41288.4	-6516.92	225.843	614.538	0	-19.9558	-122.531	-527.226	-1412.83	-40251.2	12415	223.655	202.68	0	11.1808	8.09274	-11.2237	2969.73	-405.312	3225.29	-347.112	-64.594	0	7.88557	7.35726	-67.3017	-20068.7	-144185	-6091.99	-3056.37	498.19	0
484	6	-12.3207	110.548	-557.722	-2626.47	-41281.3	-6557.59	225.982	614.709	0	-19.7575	-122.505	-529.858	-1537.39	-39992.9	12473.4	224.521	202.902	0	11.2116	8.11091	-11.5537	2943.66	-371.582	3221.12	-343.161	-54.7798	0	8.17756	7.39432	-67.6125	-19993.4	-144180	-6007.15	-3046.45	495.706	0
484	7	-12.1374	110.973	-558.615	-2723.5	-41286.9	-6599.41	226.091	614.875	0	-19.5736	-122.475	-532.314	-1664.69	-39723.2	12528	225.376	203.127	0	11.195	8.05455	-11.7382	2922.02	-355.002	3213.56	-341.243	-48.9325	0	8.43035	7.42046	-67.985	-19926.3	-144235	-5936.22	-3035.57	493.098	0
484	8	-11.9671	111.365	-559.42	-2817.58	-41306.9	-6641.94	226.161	615.037	0	-19.4253	-122.434	-534.57	-1795.07	-39438.4	12579.9	226.224	203.358	0	11.1401	7.94221	-11.7452	2906.43	-357.514	3204.28	-341.439	-47.456	0	8.6081	7.42125	-68.3574	-19883.8	-144341	-5885.65	-3025.57	490.88	0
484	9	-11.8126	111.727	-560.15	-2908.24	-41340	-6685.1	226.198	615.192	0	-19.3185	-122.379	-536.658	-1927.97	-39137.9	12629.4	227.071	203.593	0	11.0627	7.79867	-11.5998	2895.73	-374.272	3195.27	-343.265	-49.6348	0	8.71946	7.42958	-68.6071	-19878.4	-144476	-5853.13	-3019.85	489.743	0
485	0	-11.6684	112.074	-560.853	-2995.32	-41382.8	-6729.19	226.215	615.341	0	-19.2433	-122.31	-538.663	-2062.07	-38823.2	12676.4	227.927	203.828	0	10.9818	7.64853	-11.3773	2887.32	-397.444	3187.37	-345.933	-53.7794	0	8.78599	7.49751	-68.6527	-19911.1	-144604	-5833.28	-3020.31	490.026	0	-10.8599	7.52805	-1194.41	-494013	44935.7	-2213.89	36.4076	413.278	0
485	1	-11.5245	112.425	-561.602	-3078.84	-41429.9	-6774.78	226.229	615.482	0	-19.1816	-122.224	-540.689	-2195.73	-38496.7	12721	228.801	204.061	0	10.9134	7.5144	-11.173	2879.17	-421.309	3179.55	-348.708	-57.6896	0	8.82217	7.65462	-68.5376	-19969.4	-144688	-5822.42	-3025.07	491.364	0
485	2	-11.3726	112.797	-562.465	-3158.9	-41474.6	-6822.66	226.263	615.616	0	-19.1212	-122.121	-542.813	-2326.91	-38162.9	12763.7	229.694	204.287	0	10.8661	7.41509	-11.0665	2871.33	-444.181	3170.67	-351.137	-59.4605	0	8.83334	7.88821	-68.3969	-20033.9	-144704	-5818.25	-3029.66	492.907	0
485	3	-11.2124	113.195	-563.476	-3235.68	-41510.6	-6873.73	226.331	615.742	0	-19.0612	-122.002	-545.045	-2452.91	-37827.1	12805.4	230.598	204.5	0	10.8385	7.3617	-11.0972	2866.45	-466.755	3161.27	-353.06	-58.3034	0	8.81806	8.15223	-68.3564	-20084.5	-144649	-5818.23	-3030.09	493.821	0
485	4	-11.0524	113.618	-564.62	-3309.33	-41534	-6928.34	226.439	615.861	0	-19.0089	-121.879	-547.336	-2571.07	-37493.3	12846.6	231.499	204.697	0	10.8228	7.35316	-11.2587	2868.03	-489.397	3152.98	-354.469	-54.74	0	8.77103	8.3921	-68.4858	-20104.8	-144530	-5820.43	-3024.36	493.562	0
485	5	-10.9084	114.051	-565.84	-3380.28	-41544.5	-6985.9	226.579	615.974	0	-18.9764	-121.769	-549.599	-2679.72	-37163.5	12887.4	232.381	204.876	0	10.8087	7.37569	-11.5065	2877.48	-510.859	3146.5	-355.397	-50.0742	0	8.68976	8.56696	-68.8194	-20087.1	-144367	-5825.13	-3011.76	491.881	0
485	6	-10.8039	114.478	-567.057	-3449.99	-41545	-7045	226.736	616.084	0	-18.9778	-121.694	-551.733	-2778.23	-36837.8	12927.5	233.233	205.035	0	10.7895	7.40961	-11.7691	2893.14	-529.22	3140.87	-355.967	-45.8257	0	8.5807	8.65967	-69.3651	-20032.9	-144189	-5833.67	-2992.69	488.804	0
485	7	-10.7641	114.874	-568.201	-3521.01	-41539.3	-7104.04	226.893	616.197	0	-19.0275	-121.675	-553.652	-2866.72	-36515.4	12966.1	234.046	205.178	0	10.7645	7.43912	-11.9616	2911.95	-543.31	3134.82	-356.421	-43.4419	0	8.44961	8.67394	-70.0805	-19949.8	-144028	-5845.4	-2969.18	484.67	0
485	8	-10.8056	115.22	-569.234	-3595.33	-41530.7	-7162.03	227.041	616.316	0	-19.1377	-121.718	-555.305	-2946.4	-36197.3	13001.4	234.816	205.306	0	10.7391	7.45736	-12.0142	2931.01	-552.553	3128.14	-356.992	-43.9629	0	8.28447	8.62068	-70.862	-19850.6	-143908	-5856.36	-2944.82	480.13	0
485	9	-10.9281	115.505	-570.152	-3673.2	-41522.4	-7218.79	227.173	616.443	0	-19.316	-121.818	-556.687	-3019.46	-35886.8	13031.5	235.535	205.424	0	10.7242	7.46476	-11.9016	2947.64	-555.648	3121.53	-357.687	-47.6661	0	8.05999	8.5066	-71.5591	-19755.5	-143832	-5861.4	-2923.97	476.072	0
486	0	-11.1156	115.732	-570.991	-3754.02	-41517	-7274.44	227.29	616.575	0	-19.5643	-121.953	-557.834	-3087.92	-35588.1	13054.3	236.203	205.536	0	10.7369	7.46466	-11.6528	2959.37	-549.572	3115.64	-358.162	-53.963	0	7.76186	8.33679	-72.011	-19689.9	-143792	-5858.49	-2910.8	473.429	0	-14.9931	9.68512	-1217.66	-504208	54921	-652.72	43.7499	413.845	0
486	1	-11.3457	115.917	-571.815	-3836.95	-41516.2	-7329.38	227.396	616.71	0	-19.8831	-122.101	-558.813	-3152.56	-35304.1	13067.9	236.823	205.642	0	10.7949	7.45835	-11.3345	2963.99	-529.792	3110.35	-357.742	-61.5013	0	7.40693	8.12112	-72.1156	-19675.1	-143783	-5850.86	-2907.79	472.827	0
486	2	-11.599	116.079	-572.683	-3920.18	-41521.6	-7384.43	227.496	616.845	0	-20.2754	-122.237	-559.693	-3212.86	-35034.1	13070.6	237.405	205.74	0	10.9061	7.44137	-11.0283	2960.02	-492.457	3104.61	-355.654	-68.4021	0	7.04788	7.87211	-71.8791	-19718.2	-143807	-5844.15	-2914.68	474.324	0
486	3	-11.8647	116.234	-573.632	-4001.1	-41535.5	-7440.41	227.592	616.975	0	-20.7471	-122.346	-560.521	-3268.3	-34775.3	13061.3	237.959	205.831	0	11.0537	7.40736	-10.8077	2948.29	-438.23	3097.36	-351.548	-72.7968	0	6.75786	7.60051	-71.3952	-19809.6	-143860	-5843.34	-2928.99	477.464	0
486	4	-12.1405	116.389	-574.679	-4077.86	-41560.2	-7497.58	227.681	617.096	0	-21.3027	-122.42	-561.306	-3319.82	-34524	13041.1	238.493	205.914	0	11.1938	7.35916	-10.7165	2932.27	-374.504	3088.74	-345.947	-73.6225	0	6.60165	7.32083	-70.7859	-19930.6	-143929	-5853.77	-2947.29	481.561	0
486	5	-12.4304	116.54	-575.818	-4150.43	-41596.2	-7555.69	227.762	617.208	0	-21.9444	-122.464	-562.028	-3369.62	-34277.3	13012.3	239.011	205.995	0	11.2829	7.31385	-10.7568	2916.04	-312.476	3079.62	-340.049	-71.0892	0	6.61299	7.06251	-70.1605	-20062.2	-143994	-5880.72	-2966.35	485.947	0
486	6	-12.7429	116.677	-577.015	-4220.14	-41641.8	-7614.47	227.832	617.314	0	-22.6752	-122.487	-562.647	-3419.37	-34032.5	12977.7	239.514	206.077	0	11.3071	7.29275	-10.8998	2903.22	-261.344	3070.28	-334.977	-66.3558	0	6.78911	6.86581	-69.6166	-20188.6	-144038	-5925.29	-2983.01	489.997	0
486	7	-13.0878	116.789	-578.2	-4288.21	-41693.1	-7673.82	227.892	617.417	0	-23.4999	-122.5	-563.128	-3469.47	-33788.9	12938.5	239.998	206.161	0	11.2745	7.30524	-11.1096	2897.56	-225.951	3060.51	-331.338	-60.8172	0	7.09891	6.7577	-69.26	-20296	-144050	-5982.2	-2993.85	493.04	0
486	8	-13.4713	116.868	-579.297	-4354.99	-41744.2	-7733.98	227.94	617.518	0	-24.4196	-122.511	-563.467	-3520.25	-33548	12895.8	240.462	206.247	0	11.1939	7.34371	-11.3544	2902.64	-208.503	3050	-329.363	-55.6402	0	7.49554	6.73287	-69.1847	-20373.4	-144029	-6042.74	-2995.81	494.478	0
486	9	-13.892	116.916	-580.261	-4420.19	-41789.2	-7795.7	227.982	617.618	0	-25.4221	-122.525	-563.696	-3572.75	-33312.2	12850.7	240.904	206.338	0	11.0754	7.39295	-11.6071	2919.7	-209.606	3037.76	-329.058	-51.5441	0	7.92687	6.75817	-69.4169	-20416.7	-143979	-6099.46	-2988.11	494.117	0
487	0	-14.3387	116.947	-581.107	-4483.03	-41824.9	-7860.08	228.026	617.715	0	-26.4766	-122.537	-563.877	-3628.19	-33084.2	12805.5	241.327	206.434	0	10.9342	7.43866	-11.8501	2946.3	-227.343	3022.58	-330.185	-48.6312	0	8.34459	6.79275	-69.865	-20430.4	-143901	-6147.97	-2973.7	492.427	0	-28.0279	9.31698	-1232.69	-512502	61930.4	3461.56	48.4098	415.56	0
487	1	-14.7925	116.982	-581.905	-4542.95	-41851.6	-7928.1	228.078	617.807	0	-27.543	-122.544	-564.091	-3687.31	-32867.5	12762.4	241.734	206.537	0	10.7899	7.4689	-12.0816	2977.37	-256.613	3004.17	-332.24	-46.4383	0	8.7139	6.8087	-70.328	-20425.3	-143797	-6185.09	-2958.66	490.429	0
487	2	-15.2358	117.041	-582.725	-4600.37	-41871	-8000.09	228.146	617.895	0	-28.5881	-122.539	-564.412	-3749.69	-32664.6	12722.2	242.126	206.644	0	10.6653	7.47844	-12.3112	3007.52	-290.544	2983.8	-334.6	-44.2915	0	9.01815	6.80319	-70.5932	-20414.5	-143669	-6206.67	-2949.17	489.185	0
487	3	-15.6588	117.131	-583.602	-4655.88	-41885.2	-8075.73	228.23	617.978	0	-29.5898	-122.522	-564.876	-3813.67	-32474.9	12684.4	242.51	206.751	0	10.5803	7.47294	-12.5437	3032.21	-323.854	2963.94	-336.818	-41.7313	0	9.25114	6.79517	-70.5303	-20407.8	-143531	-6208.48	-2949.03	489.348	0
487	4	-16.0612	117.249	-584.53	-4708.86	-41895.5	-8153.89	228.326	618.056	0	-30.5339	-122.49	-565.481	-3877.63	-32295.1	12647.6	242.889	206.857	0	10.5424	7.46098	-12.7678	3048.01	-354.655	2947.2	-338.777	-38.7253	0	9.39984	6.80734	-70.0859	-20405.5	-143409	-6188.34	-2960.19	491.15	0
487	5	-16.4508	117.387	-585.474	-4757.79	-41902.7	-8232.63	228.429	618.126	0	-31.4142	-122.444	-566.198	-3941.39	-32120.9	12610	243.269	206.961	0	10.5482	7.44499	-12.9594	3053.22	-382.772	2935.43	-340.536	-35.5992	0	9.43631	6.85191	-69.2273	-20400.8	-143329	-6147.11	-2984.41	494.693	0
487	6	-16.8427	117.526	-586.367	-4802.17	-41908.6	-8309.88	228.528	618.19	0	-32.2334	-122.385	-566.988	-4006.36	-31947	12569.7	243.655	207.066	0	10.5846	7.42628	-13.0912	3047.61	-407.782	2929.36	-342.149	-32.7981	0	9.33706	6.93515	-67.9541	-20390.1	-143310	-6088.65	-3022.93	500.057	0
487	7	-17.2538	117.646	-587.138	-4843.24	-41916.9	-8384.27	228.608	618.249	0	-32.9996	-122.317	-567.816	-4074.47	-31768	12525	244.052	207.176	0	10.6293	7.40937	-13.142	3030.7	-428.704	2928.7	-343.621	-30.6109	0	9.10788	7.06454	-66.4103	-20379.1	-143354	-6020.21	-3072.61	506.867	0
487	8	-17.694	117.732	-587.749	-4883.24	-41931.1	-8455.13	228.658	618.308	0	-33.7175	-122.243	-568.681	-4146.45	-31580	12475.1	244.468	207.291	0	10.6568	7.39459	-13.0981	3001.81	-444.25	2933.04	-344.917	-29.1789	0	8.78291	7.23894	-64.9657	-20378.3	-143444	-5952.65	-3122	513.678	0
487	9	-18.1599	117.781	-588.22	-4924.53	-41951.1	-8522.13	228.681	618.372	0	-34.3828	-122.16	-569.624	-4220.7	-31381.1	12419.9	244.909	207.41	0	10.6487	7.37726	-12.946	2962.52	-453.56	2942.32	-346.035	-28.8365	0	8.41358	7.43742	-64.0918	-20392.1	-143559	-5898.19	-3153.9	518.169	0
488	0	-18.6362	117.811	-588.631	-4969.53	-41974.7	-8585.17	228.691	618.443	0	-34.9822	-122.059	-570.721	-4294.75	-31170.9	12360.2	245.383	207.525	0	10.6013	7.35779	-12.6759	2918.2	-456.968	2955.96	-347.05	-30.2166	0	8.06201	7.62679	-64.0836	-20415.5	-143677	-5866.29	-3156.03	518.577	0	-39.0341	12.2939	-1247.63	-519620	73533.9	6182.98	56.7481	416.376	0
488	1	-19.103	117.845	-589.081	-5020.2	-41999.4	-8644.63	228.703	618.522	0	-35.4975	-121.927	-572.042	-4367.09	-30950.1	12296.4	245.895	207.634	0	10.5285	7.34255	-12.3017	2876.82	-455.547	2972.06	-348.031	-33.8563	0	7.77863	7.77736	-64.8797	-20440.2	-143779	-5860.89	-3130.09	515.047	0
488	2	-19.5485	117.906	-589.654	-5076.71	-42023.8	-8701.38	228.731	618.61	0	-35.9146	-121.756	-573.61	-4436.9	-30720.2	12228.9	246.444	207.735	0	10.4543	7.33447	-11.8705	2845.83	-450.055	2987.99	-348.914	-39.7392	0	7.5711	7.87189	-66.1251	-20461.2	-143850	-5880.71	-3089.42	509.432	0
488	3	-19.9759	117.999	-590.39	-5137.04	-42046	-8756.39	228.783	618.701	0	-36.2294	-121.546	-575.387	-4502.9	-30482.9	12158	247.022	207.826	0	10.4026	7.33046	-11.4412	2829.17	-440.93	3001.8	-349.539	-47.2797	0	7.40504	7.90761	-67.3872	-20478.4	-143881	-5920.89	-3049.14	503.892	0
488	4	-20.3982	118.125	-591.283	-5198.46	-42065	-8810.34	228.858	618.792	0	-36.45	-121.304	-577.301	-4563.37	-30239.7	12083.8	247.619	207.905	0	10.3888	7.32895	-11.0521	2826.84	-429.151	3013.05	-349.83	-55.7741	0	7.24056	7.89375	-68.3438	-20488.5	-143876	-5974.62	-3019.18	499.786	0
488	5	-20.8318	118.279	-592.288	-5259.15	-42080.4	-8863.77	228.953	618.879	0	-36.5926	-121.043	-579.271	-4617.32	-29992.2	12006.6	248.224	207.971	0	10.4133	7.33437	-10.7132	2835.95	-416.428	3022.35	-349.87	-64.7142	0	7.06348	7.84687	-68.8412	-20481.6	-143848	-6034.25	-3003.56	497.52	0
488	6	-21.2955	118.449	-593.334	-5318.61	-42092.6	-8917.21	229.058	618.964	0	-36.6756	-120.785	-581.203	-4665.46	-29741.4	11927	248.828	208.027	0	10.4662	7.35136	-10.4251	2852.05	-404.075	3030.23	-349.76	-73.5736	0	6.88682	7.7938	-68.8497	-20446.7	-143818	-6091.14	-3002.87	496.976	0
488	7	-21.8064	118.615	-594.332	-5376.98	-42102.4	-8970.94	229.16	619.047	0	-36.7169	-120.549	-583.009	-4710.26	-29487.4	11845.2	249.422	208.079	0	10.5379	7.3786	-10.1961	2870.98	-391.67	3036.7	-349.414	-81.5771	0	6.73625	7.77472	-68.3985	-20381	-143802	-6135.86	-3016.41	497.974	0
488	8	-22.3716	118.758	-595.21	-5434.17	-42111.6	-9024.63	229.249	619.13	0	-36.732	-120.345	-584.635	-4755.45	-29229.6	11761.5	250.004	208.134	0	10.624	7.40874	-10.0394	2890.29	-377.105	3041.22	-348.562	-87.8936	0	6.63569	7.82128	-67.5587	-20295.7	-143808	-6160.79	-3042.64	500.415	0
488	9	-22.9839	118.874	-595.935	-5489.6	-42122.1	-9077.69	229.318	619.212	0	-36.7305	-120.172	-586.089	-4804.81	-28967.2	11675.5	250.575	208.198	0	10.7225	7.43042	-9.96769	2909.28	-358.055	3042.87	-346.922	-91.8708	0	6.59643	7.92255	-66.4746	-20213.7	-143839	-6162.78	-3077.82	504.081	0
489	0	-23.622	118.977	-596.523	-5543.21	-42137	-9129.68	229.362	619.293	0	-36.7117	-120.017	-587.433	-4860.95	-28699.4	11586.9	251.144	208.275	0	10.8299	7.43175	-9.99555	2928.22	-333.649	3040.92	-344.38	-92.9524	0	6.61447	8.02413	-65.38	-20155.3	-143896	-6144.51	-3114.92	508.28	0	-44.1448	16.1348	-1270.05	-528007	82940.2	9153.89	62.9591	415.772	0
489	1	-24.257	119.091	-597.037	-5596.62	-42158.7	-9180.45	229.387	619.374	0	-36.6656	-119.859	-588.755	-4924.58	-28426.6	11495.6	251.717	208.364	0	10.9415	7.40784	-10.1465	2947.37	-305.704	3034.91	-341.129	-90.481	0	6.67932	8.06629	-64.5393	-20123.5	-143977	-6114.21	-3144.84	511.803	0
489	2	-24.8627	119.245	-597.542	-5652.26	-42187.9	-9230.01	229.398	619.459	0	-36.5799	-119.688	-590.122	-4994.31	-28150.9	11401.6	252.297	208.463	0	11.0536	7.36624	-10.4537	2966.86	-278.91	3024.53	-337.681	-83.8094	0	6.78353	8.021	-64.1396	-20105.7	-144073	-6082.03	-3160.24	513.468	0
489	3	-25.4237	119.456	-598.082	-5711.26	-42221.8	-9278.44	229.405	619.549	0	-36.4461	-119.497	-591.556	-5067.01	-27875.2	11305.3	252.878	208.566	0	11.166	7.32273	-10.9451	2987.46	-259.487	3010.08	-334.708	-72.9485	0	6.92445	7.89859	-64.2365	-20090.5	-144162	-6055.08	-3158.24	512.759	0
489	4	-25.9372	119.731	-598.667	-5773.25	-42255.4	-9325.88	229.418	619.643	0	-36.2619	-119.284	-593.041	-5139.01	-27602.1	11206.8	253.457	208.666	0	11.2768	7.29266	-11.617	3010.01	-252.723	2993.1	-332.755	-59.1032	0	7.10134	7.73228	-64.8023	-20077.4	-144223	-6035.78	-3139.59	509.825	0
489	5	-26.4091	120.067	-599.294	-5838.35	-42283.2	-9372.62	229.445	619.742	0	-36.0322	-119.054	-594.537	-5207.34	-27332.6	11106.4	254.027	208.759	0	11.3765	7.287	-12.4209	3033.59	-260.873	2976.02	-332.003	-44.2331	0	7.30466	7.56168	-65.8015	-20071.2	-144242	-6022.5	-3106.09	505.026	0
489	6	-26.85	120.45	-599.947	-5908.23	-42302.7	-9418.96	229.489	619.848	0	-35.7711	-118.813	-595.987	-5270.92	-27065.5	11004.8	254.587	208.844	0	11.4494	7.31062	-13.2784	3055.56	-282.85	2961	-332.302	-30.1157	0	7.50117	7.42518	-67.1864	-20077.1	-144220	-6010.79	-3060.57	498.827	0
489	7	-27.2713	120.858	-600.604	-5984.58	-42314.4	-9464.88	229.547	619.964	0	-35.4986	-118.572	-597.329	-5331.11	-26800	10903	255.134	208.925	0	11.4823	7.35916	-14.1074	3073.6	-315.17	2949.56	-333.341	-17.8721	0	7.63984	7.35579	-68.8245	-20098.4	-144167	-5995.56	-3008.7	492.025	0
489	8	-27.6804	121.271	-601.253	-6067.27	-42319.6	-9509.71	229.614	620.091	0	-35.2338	-118.339	-598.518	-5390.09	-26537.5	10800.7	255.661	209.006	0	11.4709	7.42054	-14.8363	3087.02	-353.068	2942.67	-334.798	-8.07216	0	7.68502	7.37366	-70.4705	-20129.1	-144100	-5973.88	-2958.82	485.639	0
489	9	-28.0752	121.682	-601.903	-6154.03	-42319.1	-9552.21	229.691	620.224	0	-34.9899	-118.119	-599.544	-5448.07	-26281.7	10697.9	256.164	209.087	0	11.4211	7.4818	-15.4052	3096.21	-391.739	2940.35	-336.429	-0.984467	0	7.64369	7.47865	-71.8404	-20151.6	-144038	-5946.46	-2918.98	480.505	0
490	0	-28.4419	122.092	-602.591	-6241.18	-42313.7	-9591.21	229.78	620.357	0	-34.7707	-117.909	-600.435	-5502.39	-26038.8	10594.7	256.633	209.164	0	11.3468	7.53114	-15.7673	3101.13	-427.644	2941.92	-338.122	3.31897	0	7.55899	7.64935	-72.7136	-20146.9	-144002	-5917.69	-2894.4	477.073	0	-44.9568	22.5131	-1293.88	-536425	85621.3	11295.1	63.8129	414.861	0
490	1	-28.7618	122.516	-603.367	-6325.31	-42306.7	-9626.13	229.882	620.483	0	-34.5733	-117.697	-601.234	-5549.3	-25813.7	10491.7	257.065	209.23	0	11.2671	7.55714	-15.8946	3100.65	-458.747	2946.35	-339.862	4.92455	0	7.4801	7.84825	-72.9855	-20106.9	-144003	-5894.54	-2887.04	475.492	0
490	2	-29.0227	122.964	-604.269	-6404.84	-42303	-9656.64	229.993	620.599	0	-34.3963	-117.47	-601.966	-5586.34	-25607.4	10390.2	257.46	209.28	0	11.1977	7.55355	-15.7887	3093.56	-482.884	2952.52	-341.584	4.06493	0	7.43842	8.03244	-72.6797	-20035	-144051	-5883.51	-2896	475.661	0
490	3	-29.2241	123.443	-605.302	-6480.1	-42308.7	-9681.99	230.103	620.706	0	-34.2453	-117.224	-602.628	-5613.1	-25418.7	10290.8	257.82	209.314	0	11.1435	7.52309	-15.4931	3080.19	-496.629	2959.44	-343.055	1.18987	0	7.44383	8.16599	-71.9337	-19943.3	-144144	-5888.15	-2917.84	477.245	0
490	4	-29.376	123.95	-606.433	-6551.72	-42329.3	-9701.24	230.2	620.804	0	-34.1291	-116.96	-603.201	-5630.59	-25246.2	10192.7	258.146	209.335	0	11.0979	7.4743	-15.0816	3062.96	-497.494	2966.5	-343.987	-3.0921	0	7.48823	8.22313	-70.949	-19849.6	-144268	-5909.45	-2947.41	479.774	0
490	5	-29.4958	124.472	-607.607	-6619.58	-42367.5	-9714.35	230.272	620.894	0	-34.0581	-116.685	-603.652	-5640.38	-25088.5	10094	258.439	209.344	0	11.051	7.41938	-14.6166	3045.23	-487.051	2973.56	-344.322	-8.33997	0	7.5473	8.18516	-69.9507	-19773.7	-144397	-5947.43	-2978.26	482.681	0
490	6	-29.6056	124.986	-608.765	-6683.5	-42420.8	-9722.67	230.317	620.979	0	-34.0458	-116.416	-603.937	-5644.38	-24944	9992.46	258.698	209.346	0	10.9958	7.37306	-14.1247	3029.68	-470.643	2980.54	-344.321	-14.4946	0	7.58879	8.04568	-69.1598	-19732.4	-144497	-6001.41	-3003.32	485.316	0
490	7	-29.7253	125.466	-609.855	-6744.34	-42483	-9728.25	230.339	621.059	0	-34.1031	-116.171	-604.019	-5644.59	-24812.6	9886.48	258.921	209.345	0	10.9286	7.34471	-13.61	3017.19	-454.447	2987.21	-344.391	-21.6885	0	7.58755	7.81708	-68.7142	-19736.9	-144544	-6068.54	-3017.55	487.231	0
490	8	-29.8663	125.894	-610.848	-6803.9	-42548.3	-9732.91	230.346	621.138	0	-34.2303	-115.967	-603.897	-5642.34	-24696.7	9776	259.105	209.343	0	10.8479	7.33125	-13.0798	3006.79	-443.235	2993.29	-344.887	-29.8806	0	7.53757	7.52663	-68.6038	-19790.6	-144527	-6142.58	-3020.7	488.477	0
490	9	-30.0246	126.268	-611.756	-6864.57	-42614.2	-9737.85	230.341	621.221	0	-34.4166	-115.806	-603.614	-5637.42	-24600.9	9662.59	259.244	209.339	0	10.7564	7.32305	-12.5588	2996.49	-439.897	2998.25	-346.027	-38.5966	0	7.45444	7.21077	-68.7276	-19888.1	-144454	-6214.87	-3015.83	489.375	0
491	0	-30.1805	126.609	-612.649	-6929.3	-42681	-9743.73	230.334	621.31	0	-34.6422	-115.676	-603.256	-5627.79	-24530.9	9548.73	259.336	209.329	0	10.6613	7.31376	-12.0903	2984.43	-445.575	3000.75	-347.854	-46.844	0	7.36559	6.91136	-68.9929	-20014.6	-144339	-6276.89	-3006.08	490.097	0	-48.5565	27.8116	-1297.46	-542539	95321.1	13575.7	71.0135	418.654	0
491	1	-30.3078	126.944	-613.638	-7000.64	-42750	-9750.99	230.334	621.408	0	-34.8831	-115.551	-602.927	-5610.52	-24492.1	9436.8	259.378	209.305	0	10.5712	7.30049	-11.7275	2969.74	-459.249	2998.87	-350.16	-53.2283	0	7.29586	6.66865	-69.3438	-20151.5	-144203	-6322.06	-2993.53	490.602	0
491	2	-30.3898	127.298	-614.819	-7079.38	-42821.1	-9759.96	230.352	621.515	0	-35.1217	-115.4	-602.702	-5583.94	-24489.2	9327.83	259.368	209.265	0	10.4922	7.28016	-11.5145	2953.17	-477.308	2991.69	-352.453	-56.4731	0	7.25881	6.51448	-69.741	-20281.6	-144067	-6346.69	-2979.74	490.813	0
491	3	-30.4277	127.677	-616.228	-7164.48	-42893.3	-9770.78	230.394	621.626	0	-35.3546	-115.209	-602.604	-5548.05	-24524.3	9221.18	259.303	209.207	0	10.4279	7.25107	-11.4602	2937.67	-494.378	2980.35	-354.139	-56.3369	0	7.25292	6.465	-70.1178	-20389.5	-143946	-6350.89	-2966.91	490.789	0
491	4	-30.4379	128.079	-617.843	-7254.43	-42966	-9783.28	230.458	621.742	0	-35.5903	-114.981	-602.604	-5503.56	-24596.8	9115.96	259.183	209.133	0	10.3823	7.21484	-11.5227	2927.2	-504.907	2967.72	-354.819	-54.0385	0	7.25933	6.51301	-70.3394	-20456	-143850	-6338.48	-2959.09	490.818	0
491	5	-30.4457	128.493	-619.612	-7347.93	-43041.1	-9796.92	230.535	621.859	0	-35.8435	-114.733	-602.646	-5451.99	-24704.1	9012.19	259.007	209.047	0	10.3624	7.17527	-11.6247	2924.19	-504.837	2957.39	-354.428	-51.5498	0	7.24394	6.62889	-70.2279	-20460.8	-143791	-6315.94	-2961.49	491.348	0
491	6	-30.4817	128.903	-621.458	-7443.19	-43122	-9810.83	230.611	621.977	0	-36.1327	-114.486	-602.674	-5396.31	-24842	8910.84	258.78	208.954	0	10.3758	7.13794	-11.6872	2928.05	-493.222	2952.75	-353.202	-50.5362	0	7.17339	6.77091	-69.6318	-20394.6	-143772	-6290.9	-2978.75	492.892	0
491	7	-30.5748	129.292	-623.301	-7537.36	-43211.9	-9823.85	230.673	622.093	0	-36.4788	-114.257	-602.646	-5339.7	-25006.1	8813.14	258.506	208.86	0	10.4266	7.11111	-11.656	2936.24	-472.615	2955.99	-351.547	-51.9091	0	7.04653	6.90119	-68.4659	-20267.2	-143781	-6269.11	-3014.04	496.02	0
491	8	-30.7457	129.649	-625.083	-7627.04	-43312.8	-9834.77	230.709	622.202	0	-36.9024	-114.055	-602.548	-5283.74	-25193.6	8719.73	258.188	208.769	0	10.5107	7.1035	-11.5078	2946.41	-447.59	2967.26	-349.894	-56.0353	0	6.90944	7.00601	-66.7265	-20105.5	-143791	-6251.62	-3068.94	501.313	0
491	9	-31.0026	129.976	-626.792	-7709.53	-43425.9	-9842.65	230.717	622.3	0	-37.4196	-113.868	-602.385	-5228.06	-25404.7	8630.71	257.826	208.679	0	10.6149	7.11926	-11.2444	2957.77	-422.88	2984.77	-348.608	-63.0442	0	6.82714	7.1032	-64.4941	-19943	-143770	-6234.96	-3143.19	509.222	0
492	0	-31.34	130.284	-628.465	-7784.11	-43550.8	-9847.08	230.703	622.386	0	-38.0396	-113.674	-602.183	-5170.87	-25643	8546.62	257.417	208.587	0	10.7194	7.15683	-10.8919	2970.9	-402.525	3005.53	-347.956	-72.7608	0	6.83958	7.22066	-61.9478	-19808	-143694	-6213.92	-3233.6	519.752	0	-58.5128	34.2309	-1313.71	-552907	96891.3	18025.2	70.9664	421.601	0
492	1	-31.7433	130.592	-630.174	-7851.69	-43686.2	-9848.18	230.676	622.46	0	-38.7646	-113.444	-601.993	-5110.02	-25915.5	8468.23	256.95	208.489	0	10.8071	7.21269	-10.5022	2986.89	-389.376	3025.65	-348.076	-84.4072	0	6.9405	7.36973	-59.3943	-19717.2	-143564	-6183.67	-3331.14	531.972	0
492	2	-32.1988	130.917	-631.975	-7913.67	-43830.3	-9846.12	230.645	622.522	0	-39.5927	-113.157	-601.855	-5044.03	-26229.1	8395.78	256.42	208.381	0	10.8711	7.28447	-10.1383	3006.67	-384.54	3040.78	-348.93	-96.5658	0	7.08548	7.54482	-57.2235	-19676.2	-143404	-6141.68	-3420.03	543.849	0
492	3	-32.7014	131.261	-633.88	-7971.48	-43980.4	-9840.83	230.617	622.576	0	-40.5209	-112.803	-601.767	-4972.65	-26587.3	8329.34	255.818	208.263	0	10.9146	7.37164	-9.85575	3029.81	-388.287	3047.48	-350.397	-107.416	0	7.22168	7.73484	-55.7706	-19680.6	-143254	-6090.43	-3482.63	552.885	0
492	4	-33.2535	131.615	-635.868	-8026.89	-44134	-9832.26	230.592	622.624	0	-41.5461	-112.378	-601.691	-4897.44	-26990.4	8269.54	255.142	208.139	0	10.9452	7.47533	-9.69236	3053.22	-401.439	3044.48	-352.418	-115.013	0	7.32028	7.92255	-55.1945	-19719	-143157	-6037.16	-3507.68	557.264	0
492	5	-33.8629	131.96	-637.89	-8081.69	-44289.5	-9820.35	230.569	622.669	0	-42.6664	-111.876	-601.557	-4821.77	-27435.7	8216.98	254.392	208.016	0	10.9695	7.59504	-9.66273	3071.69	-423.942	3032.91	-354.874	-117.89	0	7.38379	8.08061	-55.4601	-19778.9	-143132	-5989.62	-3494.82	556.633	0
492	6	-34.5385	132.276	-639.89	-8136.78	-44445.7	-9804.73	230.542	622.716	0	-43.8823	-111.294	-601.277	-4749.47	-27918.2	8171.57	253.569	207.899	0	10.991	7.72365	-9.75207	3080.22	-452.276	3015.75	-357.377	-115.853	0	7.42832	8.17891	-56.409	-19850.9	-143173	-5954.05	-3452.13	551.909	0
492	7	-35.2875	132.545	-641.813	-8191.73	-44601.3	-9784.8	230.507	622.763	0	-45.1949	-110.63	-600.769	-4683.45	-28432.4	8132.78	252.673	207.796	0	11.0096	7.84682	-9.92382	3076.2	-479.838	2997.2	-359.352	-109.981	0	7.46663	8.19897	-57.8421	-19929.3	-143262	-5936.56	-3390.78	544.547	0
492	8	-36.1134	132.754	-643.629	-8245.43	-44755.7	-9759.99	230.464	622.811	0	-46.597	-109.886	-599.991	-4625.17	-28972.8	8100.02	251.711	207.709	0	11.0233	7.9486	-10.1416	3060.08	-499.263	2981.66	-360.229	-101.735	0	7.50408	8.14002	-59.5491	-20011.2	-143384	-5942.45	-3321.82	536.045	0
492	9	-37.0146	132.897	-645.332	-8297.21	-44910	-9729.93	230.408	622.857	0	-48.0677	-109.061	-598.942	-4574.65	-29534.8	8072.7	250.688	207.638	0	11.0283	8.01766	-10.3795	3034.49	-504.759	2972.74	-359.63	-92.3538	0	7.5441	8.0114	-61.3209	-20095.2	-143520	-5973.58	-3254.47	527.705	0
493	0	-37.9805	132.981	-646.954	-8347.08	-45066.8	-9694.58	230.34	622.902	0	-49.5734	-108.156	-597.666	-4530.73	-30116.4	8050.37	249.61	207.581	0	11.0219	8.04799	-10.6134	3002.94	-494.771	2972.16	-357.617	-82.9375	0	7.59595	7.82679	-62.9945	-20179.2	-143651	-6027.42	-3194.37	520.333	0	-80.4663	45.1865	-1319.1	-560787	93426.8	28674.1	67.2273	426.216	0
493	1	-38.9926	133.026	-648.553	-8395.62	-45229	-9654.68	230.262	622.945	0	-51.0777	-107.166	-596.236	-4491.31	-30717.4	8032.69	248.481	207.533	0	11.0055	8.03712	-10.816	2969.36	-472.584	2979.37	-354.693	-74.5334	0	7.67109	7.60997	-64.4971	-20256.2	-143759	-6097.55	-3142.92	514.064	0
493	2	-40.0328	133.05	-650.18	-8444.27	-45397.6	-9611.77	230.177	622.988	0	-52.5544	-106.091	-594.726	-4453.76	-31338.3	8019.52	247.306	207.489	0	10.9846	7.98803	-10.9615	2937.68	-443.606	2992.56	-351.469	-67.9987	0	7.76711	7.39563	-65.826	-20316.6	-143838	-6173.97	-3099.12	508.641	0
493	3	-41.0906	133.06	-651.862	-8494.85	-45572	-9567.36	230.09	623.032	0	-53.995	-104.937	-593.182	-4415.7	-31980	8010.92	246.087	207.444	0	10.9675	7.91106	-11.0258	2911.35	-413.07	3009.98	-348.464	-64.0502	0	7.85785	7.21525	-66.9659	-20354.6	-143886	-6244.16	-3062.65	503.954	0
493	4	-42.1641	133.053	-653.592	-8547.77	-45749.7	-9521.96	230.003	623.078	0	-55.406	-103.72	-591.615	-4375.51	-32642.8	8006.72	244.824	207.396	0	10.9595	7.81945	-10.986	2893.64	-385.897	3029.52	-346.126	-63.3929	0	7.90258	7.08829	-67.8152	-20370.5	-143908	-6296.36	-3036.06	500.383	0
493	5	-43.2577	133.017	-655.334	-8600.9	-45927.7	-9475.17	229.917	623.124	0	-56.8021	-102.462	-590.006	-4332.07	-33324.5	8005.87	243.518	207.342	0	10.9576	7.72285	-10.8342	2887.17	-366.505	3048.06	-344.829	-66.4877	0	7.866	7.03004	-68.2079	-20367.7	-143908	-6324.65	-3023.85	498.612	0
493	6	-44.3783	132.939	-657.01	-8650.97	-46102.4	-9426.42	229.83	623.167	0	-58.2011	-101.189	-588.32	-4284.36	-34021.8	8006.37	242.171	207.282	0	10.9527	7.62456	-10.5861	2892.11	-357.94	3062.75	-344.812	-73.198	0	7.735	7.05569	-68.0219	-20349.6	-143896	-6331.56	-3029.44	499.163	0
493	7	-45.5319	132.803	-658.523	-8695.68	-46270.6	-9375.52	229.736	623.205	0	-59.6216	-99.9281	-586.519	-4231.31	-34730.5	8005.73	240.785	207.214	0	10.938	7.52222	-10.2692	2905.87	-361.558	3072.64	-346.208	-82.9694	0	7.52482	7.16892	-67.2748	-20320.2	-143876	-6323.9	-3052.63	502.047	0
493	8	-46.7207	132.604	-659.795	-8734.69	-46429.5	-9322.49	229.63	623.239	0	-61.0802	-98.6963	-584.579	-4171.96	-35445.3	8001.4	239.366	207.137	0	10.9158	7.41206	-9.90314	2925.4	-376.836	3078.58	-349.052	-95.4015	0	7.27078	7.34645	-66.1544	-20286.5	-143848	-6306.15	-3088.42	506.654	0
493	9	-47.9373	132.345	-660.803	-8769.51	-46577	-9267.15	229.515	623.271	0	-62.588	-97.4976	-582.495	-4105.65	-36161	7991.64	237.92	207.048	0	10.8966	7.29586	-9.50483	2949.47	-400.7	3081.87	-353.158	-110.312	0	7.0084	7.53937	-64.9723	-20260.3	-143807	-6279.42	-3127.36	511.83	0
494	0	-49.1614	132.041	-661.594	-8802.38	-46712	-9209.2	229.395	623.305	0	-64.1494	-96.3246	-580.29	-4032.15	-36874	7976.27	236.456	206.949	0	10.8921	7.18481	-9.11271	2978.58	-427.731	3083.4	-357.938	-126.86	0	6.76332	7.7016	-64.0231	-20254	-143755	-6245.6	-3159.36	516.355	0	-107.418	54.6573	-1307.53	-561555	82949.1	41973.5	58.8198	430.924	0
494	1	-50.3652	131.711	-662.252	-8834.58	-46834.6	-9148.22	229.28	623.34	0	-65.7611	-95.164	-578.013	-3951.81	-37582.4	7955.9	234.98	206.837	0	10.9066	7.0957	-8.7971	3013.47	-451.366	3083.66	-362.309	-142.553	0	6.56012	7.81866	-63.4272	-20272.3	-143695	-6209.48	-3179.51	519.615	0
494	2	-51.525	131.375	-662.852	-8865.8	-46947.1	-9083.68	229.174	623.375	0	-67.4152	-94.0022	-575.71	-3865.36	-38285.7	7930.89	233.498	206.714	0	10.9327	7.04212	-8.63252	3053.27	-465.037	3083.02	-364.87	-153.693	0	6.42565	7.90429	-63.1191	-20305.2	-143628	-6175.97	-3189.51	521.697	0
494	3	-52.6297	131.043	-663.432	-8894.65	-47052.2	-9014.94	229.078	623.407	0	-69.102	-92.8297	-573.398	-3773.55	-38984.8	7901.51	232.011	206.581	0	10.9544	7.02878	-8.65841	3094.29	-464.164	3081.95	-364.608	-157.374	0	6.37564	7.97516	-62.9831	-20331.2	-143553	-6146.69	-3193.23	522.804	0
494	4	-53.6818	130.715	-663.985	-8919.94	-47151.5	-8941.23	228.987	623.434	0	-70.8129	-91.6449	-571.062	-3677.08	-39680.3	7868.24	230.515	206.439	0	10.9568	7.05209	-8.86627	3130.38	-448.669	3080.88	-361.604	-153.066	0	6.4041	8.03187	-62.9594	-20331.1	-143470	-6119.14	-3192.77	522.923	0
494	5	-54.6956	130.378	-664.475	-8942.14	-47244.6	-8861.76	228.899	623.458	0	-72.5414	-90.4576	-568.657	-3576.38	-40372.3	7831.76	229.004	206.289	0	10.9334	7.10253	-9.21123	3154.8	-423.151	3079.73	-356.939	-142.494	0	6.48633	8.05807	-63.0455	-20300.5	-143390	-6088.69	-3188.39	521.998	0
494	6	-55.6937	130.017	-664.835	-8963.35	-47330.1	-8776.19	228.809	623.482	0	-74.2864	-89.2868	-566.118	-3471.48	-41060.7	7793.22	227.47	206.132	0	10.886	7.16643	-9.63525	3163	-394.688	3077.77	-351.963	-128.274	0	6.58943	8.03471	-63.2831	-20249.2	-143332	-6051.51	-3178.93	519.979	0
494	7	-56.6994	129.613	-664.999	-8985.86	-47406.7	-8684.7	228.712	623.513	0	-76.0487	-88.1524	-563.383	-3363	-41744.8	7754.14	225.903	205.969	0	10.8213	7.23046	-10.0903	3154.7	-370.654	3074.16	-347.734	-112.646	0	6.68106	7.95802	-63.7446	-20193.1	-143316	-6006.64	-3162.28	516.781	0
494	8	-57.7295	129.153	-664.92	-9010.9	-47474.1	-8587.44	228.602	623.552	0	-77.823	-87.0645	-560.413	-3253.03	-42422.7	7715.2	224.301	205.805	0	10.7492	7.28646	-10.5462	3133.27	-357.178	3068.02	-344.868	-97.0994	0	6.73311	7.84743	-64.4547	-20149.6	-143356	-5955.15	-3138.13	512.617	0
494	9	-58.7902	128.639	-664.598	-9038.19	-47533.3	-8484.34	228.478	623.6	0	-79.5892	-86.0143	-557.198	-3144.51	-43089.7	7674.74	222.667	205.643	0	10.6802	7.33199	-10.9842	3103.56	-357.734	3058.51	-343.568	-82.5473	0	6.72794	7.73632	-65.3249	-20134.1	-143454	-5897.68	-3110.01	508.214	0
495	0	-59.8743	128.088	-664.078	-9065.95	-47585.6	-8375.69	228.343	623.652	0	-81.3097	-84.9731	-553.768	-3039.9	-43738.6	7629.12	221.016	205.49	0	10.6208	7.3674	-11.3909	3070.42	-372.095	3044.98	-343.666	-69.5513	0	6.67113	7.64944	-66.2062	-20150.5	-143600	-5836.02	-3082.98	504.36	0	-134.225	60.9624	-1273.91	-552048	64513	54301.5	44.932	435.08	0
495	1	-60.9625	127.526	-663.429	-9091.46	-47632.2	-8262.43	228.203	623.704	0	-82.9387	-83.9065	-550.193	-2940.51	-44360.8	7574.76	219.372	205.345	0	10.5717	7.39335	-11.7599	3038.16	-396.143	3027.14	-344.686	-58.3491	0	6.59433	7.58957	-66.9948	-20186.4	-143772	-5778.12	-3060.01	501.314	0
495	2	-62.0343	126.973	-662.698	-9112.23	-47673.8	-8145.27	228.061	623.75	0	-84.4378	-82.7887	-546.543	-2846.93	-44947.8	7509.51	217.76	205.209	0	10.5302	7.40962	-12.095	3009.98	-423.119	3004.89	-345.983	-48.862	0	6.53779	7.54828	-67.6866	-20218.3	-143949	-5738.06	-3040.69	498.705	0
495	3	-63.0795	126.433	-661.892	-9127.59	-47710.5	-8024.41	227.918	623.79	0	-85.7857	-81.6077	-542.849	-2759.67	-45492.9	7432.45	216.196	205.084	0	10.4953	7.41576	-12.398	2988.06	-446.295	2979	-346.997	-41.0116	0	6.5304	7.5187	-68.3641	-20222.1	-144108	-5729.62	-3021.95	495.801	0
495	4	-64.0995	125.895	-660.988	-9139.07	-47740.2	-7900.03	227.775	623.826	0	-86.9772	-80.3631	-539.103	-2679.37	-45991.1	7343.63	214.69	204.97	0	10.472	7.41196	-12.6579	2974.26	-461.851	2951.82	-347.487	-34.9733	0	6.58188	7.49347	-69.1122	-20183.7	-144225	-5759.93	-3000.83	492.042	0
495	5	-65.1039	125.34	-659.951	-9149.63	-47758.5	-7772.41	227.633	623.864	0	-88.0195	-79.0632	-535.291	-2606.65	-46438.1	7243.9	213.247	204.87	0	10.4693	7.39867	-12.8646	2969.64	-469.573	2926.77	-347.501	-30.8378	0	6.68364	7.46373	-69.9096	-20105.6	-144276	-5827.38	-2977.75	487.594	0
495	6	-66.1079	124.745	-658.732	-9162.55	-47760.7	-7641.58	227.496	623.909	0	-88.9299	-77.7234	-531.397	-2541.6	-46830.6	7134.68	211.873	204.783	0	10.4945	7.37505	-13.0354	2972.93	-470.749	2907.15	-347.113	-28.0659	0	6.81564	7.42584	-70.6214	-20006.2	-144249	-5923.92	-2956.57	483.288	0
495	7	-67.129	124.091	-657.283	-9180.4	-47743.2	-7507.1	227.363	623.967	0	-89.7271	-76.3632	-527.407	-2483.69	-47166.6	7017.75	210.569	204.709	0	10.5473	7.33844	-13.216	2979.99	-466.497	2895.13	-346.298	-25.4839	0	6.95638	7.38098	-71.1007	-19907.7	-144159	-6039.38	-2941.54	479.994	0
495	8	-68.1774	123.371	-655.579	-9203.77	-47704.7	-7368.27	227.233	624.039	0	-90.4146	-74.9978	-523.322	-2432.99	-47445	6894.79	209.339	204.649	0	10.6229	7.28726	-13.452	2985.2	-458.557	2891.1	-345.088	-21.9151	0	7.08999	7.32245	-71.2757	-19826.1	-144038	-6163.52	-2934.86	478.161	0
495	9	-69.2473	122.597	-653.633	-9230.75	-47647.7	-7224.36	227.103	624.122	0	-90.9667	-73.6261	-519.156	-2391.21	-47662.7	6766.94	208.192	204.606	0	10.717	7.2261	-13.7556	2983.85	-450.112	2893.91	-343.722	-16.9182	0	7.20645	7.22995	-71.1707	-19771.3	-143922	-6284.53	-2936.21	477.801	0
496	0	-70.3152	121.793	-651.5	-9257.5	-47576.3	-7074.84	226.974	624.21	0	-91.3261	-72.2258	-514.931	-2359.97	-47814.1	6634.6	207.145	204.583	0	10.8274	7.16677	-14.0912	2973.94	-444.59	2902.12	-342.551	-11.0495	0	7.29538	7.08688	-70.8801	-19748.1	-143839	-6388.54	-2943.33	478.612	0	-144.419	67.1805	-1217.17	-531879	40199.2	63496.2	26.6229	439.09	0
496	1	-71.3496	120.987	-649.251	-9279.87	-47493.9	-6919.49	226.848	624.293	0	-91.4204	-70.7605	-510.658	-2338.29	-47892.3	6497.24	206.214	204.579	0	10.9482	7.12442	-14.3891	2956.75	-443.819	2914.36	-341.844	-5.48512	0	7.34027	6.89896	-70.5198	-19752.8	-143806	-6463.76	-2953.23	480.103	0
496	2	-72.3265	120.198	-646.926	-9295.23	-47402.4	-6758.5	226.727	624.368	0	-91.1926	-69.1987	-506.312	-2323.03	-47892.3	6353.57	205.409	204.588	0	11.0661	7.11225	-14.5808	2936	-447.619	2928.49	-341.699	-1.36125	0	7.32254	6.68986	-70.1915	-19775.8	-143827	-6505.5	-2963.07	481.741	0
496	3	-73.2376	119.429	-644.521	-9303.08	-47303.1	-6592.81	226.607	624.434	0	-90.6221	-67.5291	-501.832	-2311.38	-47813	6202.67	204.723	204.606	0	11.1641	7.13604	-14.6294	2915.92	-454.669	2941.23	-342.079	0.681015	0	7.23604	6.48916	-69.9764	-19810.9	-143894	-6516.96	-2970.32	483.108	0
496	4	-74.0892	118.668	-642.002	-9304.68	-47195.9	-6423.91	226.486	624.493	0	-89.7215	-65.7615	-497.139	-2301.6	-47658.5	6045	204.134	204.63	0	11.2292	7.19029	-14.5388	2900.03	-463.132	2949.58	-342.855	0.531189	0	7.09733	6.32501	-69.9217	-19858.4	-143988	-6506.52	-2973.27	484.009	0
496	5	-74.897	117.897	-639.313	-9302.44	-47079	-6253.33	226.36	624.551	0	-88.5228	-63.9208	-492.144	-2292.45	-47437.4	5882.33	203.611	204.658	0	11.2582	7.26045	-14.3402	2891.54	-470.413	2952.35	-343.804	-1.6395	0	6.93782	6.21451	-70.002	-19917	-144085	-6483.46	-2972.3	484.521	0
496	6	-75.6799	117.093	-636.387	-9299.31	-46949.4	-6081.82	226.225	624.613	0	-87.067	-62.043	-486.764	-2282.69	-47161.6	5717.13	203.112	204.69	0	11.2571	7.33068	-14.0737	2893.22	-473.529	2950.11	-344.646	-5.57684	0	6.78933	6.15611	-70.1241	-19981.2	-144169	-6455.64	-2969.91	484.94	0
496	7	-76.4521	116.236	-633.16	-9297.67	-46804.6	-5909.04	226.078	624.685	0	-85.3938	-60.1654	-480.924	-2270.75	-46843.1	5551.81	202.598	204.722	0	11.2383	7.38937	-13.7761	2905.54	-471.292	2944.07	-345.211	-10.9107	0	6.67733	6.13023	-70.202	-20048.7	-144237	-6430.51	-2968.6	485.587	0
496	8	-77.2162	115.309	-629.588	-9298.54	-46643	-5734.28	225.915	624.769	0	-83.5344	-58.314	-474.582	-2254.79	-46491.2	5387.82	202.038	204.751	0	11.2133	7.42847	-13.4783	2925.78	-466.327	2935.59	-345.598	-17.0731	0	6.61291	6.10546	-70.209	-20125.4	-144292	-6414.68	-2969.19	486.65	0
496	9	-77.9587	114.308	-625.664	-9301.84	-46462.8	-5557.29	225.738	624.867	0	-81.5097	-56.498	-467.736	-2232.71	-46110.1	5225.57	201.419	204.773	0	11.1859	7.44233	-13.2033	2949.65	-463.843	2926.17	-346.131	-23.403	0	6.58413	6.04851	-70.1647	-20217.9	-144337	-6409.93	-2971.11	488.149	0
497	0	-78.6512	113.243	-621.436	-9306.57	-46261.2	-5378.02	225.558	624.976	0	-79.3315	-54.7154	-460.429	-2202.36	-45698.4	5064.42	200.748	204.783	0	11.1518	7.43052	-12.9661	2973.4	-468.07	2917.36	-347.1	-29.3218	0	6.5662	5.93806	-70.1111	-20324.2	-144366	-6412.06	-2973.1	489.886	0	-129.717	74.2213	-1106.76	-492719	12622.8	65186.5	5.00029	447.818	0
497	1	-79.2597	112.128	-616.992	-9310.9	-46036.5	-5196.23	225.386	625.091	0	-77.0058	-52.9612	-452.745	-2162.77	-45250.7	4902.64	200.053	204.777	0	11.105	7.40018	-12.7766	2994.76	-479.87	2910.6	-348.559	-34.3947	0	6.54712	5.7771	-70.108	-20432.2	-144373	-6414.54	-2973.3	491.439	0
497	2	-79.7593	110.977	-612.419	-9313.02	-45789	-5011.59	225.233	625.207	0	-74.5414	-51.2324	-444.769	-2115.26	-44760.2	4737.99	199.363	204.756	0	11.0453	7.36284	-12.637	3012.76	-496.84	2907.07	-350.316	-38.4078	0	6.54051	5.59784	-70.2031	-20526.2	-144355	-6411.93	-2970.24	492.383	0
497	3	-80.1414	109.793	-607.764	-9312.24	-45520.1	-4823.77	225.102	625.322	0	-71.9558	-49.5272	-436.553	-2062.54	-44221.6	4568.96	198.703	204.725	0	10.9783	7.3299	-12.5359	3026.65	-515.33	2907.26	-352.108	-41.4382	0	6.57104	5.45758	-70.3725	-20592.2	-144306	-6401.38	-2964.6	492.618	0
497	4	-80.4096	108.57	-603.026	-9308.25	-45231.9	-4632.56	224.992	625.436	0	-69.2702	-47.8444	-428.124	-2007.05	-43633.4	4395.26	198.082	204.688	0	10.9117	7.31165	-12.4538	3034.77	-532.169	2910.54	-353.731	-43.6813	0	6.65043	5.41808	-70.5138	-20620	-144227	-6382.87	-2959.38	492.424	0
497	5	-80.5753	107.302	-598.162	-9299.03	-44927.2	-4438.08	224.891	625.546	0	-66.5022	-46.1859	-419.49	-1950.03	-42996.8	4217.61	197.502	204.649	0	10.8492	7.31641	-12.3795	3035.82	-543.893	2915.54	-354.935	-45.2299	0	6.77141	5.51166	-70.5032	-20604.3	-144126	-6358.12	-2958.25	492.247	0
497	6	-80.6543	105.978	-593.09	-9280.63	-44609.4	-4240.85	224.785	625.648	0	-63.6643	-44.5572	-410.636	-1891.47	-42315.6	4037.46	196.951	204.606	0	10.789	7.34727	-12.3159	3030.85	-546.33	2920.91	-355.36	-46.093	0	6.92096	5.72445	-70.2502	-20547.8	-144018	-6329.33	-2964.08	492.495	0
497	7	-80.6621	104.586	-587.726	-9250.13	-44279.9	-4041.75	224.659	625.739	0	-60.7645	-42.9662	-401.523	-1830.72	-41593.1	3857.27	196.412	204.559	0	10.7272	7.39994	-12.2709	3022.74	-537.348	2925.97	-354.79	-46.3328	0	7.09252	6.01068	-69.7224	-20456.6	-143924	-6299.1	-2978.24	493.401	0
497	8	-80.6071	103.113	-582.003	-9207.96	-43937.3	-3841.65	224.507	625.821	0	-57.8019	-41.4199	-392.098	-1767.29	-40829.6	3680.57	195.869	204.507	0	10.6641	7.46478	-12.2404	3014.01	-518.986	2931.12	-353.399	-46.2344	0	7.28535	6.31885	-68.9453	-20337.5	-143856	-6270.24	-3000.52	494.98	0
497	9	-80.4863	101.55	-575.892	-9157	-43577.7	-3641	224.33	625.901	0	-54.7611	-39.9211	-382.327	-1700.54	-40022.4	3511.07	195.319	204.448	0	10.6065	7.53117	-12.1982	3006.52	-495.894	2937.55	-351.653	-46.4724	0	7.49318	6.61446	-67.9848	-20201.9	-143823	-6244.38	-3029.52	497.153	0
498	0	-80.2837	99.906	-569.407	-9099.95	-43196.7	-3439.97	224.138	625.981	0	-51.6135	-38.4669	-372.209	-1629.09	-39168.6	3352.07	194.767	204.377	0	10.5642	7.59107	-12.1109	3002.57	-472.341	2946.15	-350.001	-47.9219	0	7.69453	6.88637	-66.9164	-20068.1	-143830	-6222.6	-3063.39	499.898	0	-94.0228	74.1426	-934.791	-430658	-21136.5	56653.4	-28.3693	463.766	0
498	1	-79.975	98.1997	-562.599	-9037.52	-42792.4	-3238.78	223.938	626.064	0	-48.3267	-37.0477	-361.776	-1551.35	-38266.4	3206.21	194.226	204.288	0	10.5455	7.64004	-11.9673	3004.09	-450.297	2956.62	-348.627	-51.0259	0	7.85617	7.13353	-65.7896	-19953.1	-143870	-6208.08	-3100.82	503.287	0
498	2	-79.5359	96.4549	-555.522	-8968.46	-42364.1	-3037.95	223.74	626.144	0	-44.8751	-35.6501	-351.066	-1466.94	-37314.8	3074.7	193.71	204.179	0	10.5538	7.67572	-11.7934	3010.48	-430.025	2967.24	-347.463	-55.2671	0	7.9467	7.35362	-64.6321	-19865.3	-143932	-6205.41	-3140.95	507.36	0
498	3	-78.9483	94.6841	-548.204	-8890.99	-41910.9	-2838.22	223.549	626.218	0	-41.2474	-34.2585	-340.099	-1376.52	-36315.2	2956.5	193.222	204.047	0	10.5858	7.69573	-11.6382	3018.02	-412.825	2975.47	-346.472	-59.3198	0	7.94846	7.54222	-63.4976	-19806.7	-144009	-6215.5	-3181.95	511.929	0
498	4	-78.2029	92.886	-540.646	-8804.53	-41432.2	-2640.36	223.365	626.285	0	-37.449	-32.8558	-328.879	-1280.89	-35271	2848.47	192.754	203.895	0	10.6317	7.69698	-11.5351	3021.94	-402.162	2979.59	-345.864	-61.9781	0	7.86295	7.6895	-62.4809	-19777.5	-144093	-6232.59	-3220.2	516.536	0
498	5	-77.3009	91.0487	-532.817	-8710.22	-40928.4	-2444.8	223.185	626.347	0	-33.5017	-31.4283	-317.382	-1181.06	-34185.6	2746.46	192.289	203.721	0	10.6791	7.67742	-11.4766	3018.92	-401.115	2979.91	-345.951	-63.0505	0	7.71351	7.77709	-61.6806	-19774.1	-144172	-6247.82	-3251.39	520.59	0
498	6	-76.2538	89.1542	-524.662	-8610.08	-40400.3	-2251.76	222.997	626.411	0	-29.4409	-29.9717	-305.56	-1078.72	-33060.8	2646.38	191.803	203.53	0	10.7184	7.63777	-11.4326	3008.4	-409.224	2978.49	-346.795	-63.1434	0	7.54263	7.78757	-61.1765	-19787.3	-144228	-6255.52	-3271.58	523.446	0
498	7	-75.075	87.186	-516.114	-8505.72	-39847.8	-2061.62	222.793	626.48	0	-25.3045	-28.4898	-293.374	-975.518	-31896.9	2545.21	191.276	203.325	0	10.7457	7.58242	-11.3866	2992.54	-422.241	2977.71	-348.082	-62.8109	0	7.39933	7.71884	-61.0393	-19805.2	-144252	-6255.79	-3277.27	524.467	0
498	8	-73.769	85.1355	-507.131	-8397.7	-39269.7	-1874.92	222.565	626.559	0	-21.1197	-26.9877	-280.832	-872.415	-30695.6	2441.74	190.698	203.107	0	10.7608	7.52058	-11.3434	2975.12	-435.045	2978.66	-349.352	-62.2769	0	7.32592	7.58357	-61.3109	-19820.2	-144241	-6252.09	-3266.62	523.273	0
498	9	-72.3266	83.0066	-497.717	-8285.61	-38664	-1692.12	222.317	626.647	0	-16.8982	-25.4682	-268.014	-770.245	-29461.7	2336.8	190.074	202.874	0	10.764	7.46383	-11.3116	2959.58	-444.898	2980.65	-350.331	-61.6408	0	7.35103	7.39893	-61.944	-19831	-144199	-6248.2	-3241.89	520.144	0
499	0	-70.7269	80.8142	-487.934	-8168.28	-38029.3	-1513.56	222.06	626.741	0	-12.6422	-23.9338	-255.071	-670.348	-28202.6	2232.85	189.432	202.628	0	10.7542	7.41983	-11.2901	2947.42	-452.41	2981.8	-351.071	-61.0621	0	7.47941	7.18659	-62.7802	-19844.3	-144136	-6247.18	-3209.88	516.092	0	-35.736	67.5346	-715.939	-345772	-69022.4	36821.6	-100.044	486.523	0
499	1	-68.9442	78.5789	-477.876	-8043.71	-37366.4	-1339.66	221.807	626.832	0	-8.35655	-22.3906	-242.187	-573.914	-26927.9	2133.36	188.814	202.37	0	10.7313	7.38989	-11.2622	2938.91	-460.38	2980.36	-351.878	-60.9518	0	7.68322	6.97775	-63.6075	-19872.2	-144058	-6251.49	-3178.8	512.419	0
499	2	-66.9603	76.3161	-467.618	-7909.14	-36678.2	-1171.34	221.564	626.914	0	-4.05796	-20.8509	-229.528	-480.821	-25648	2041.68	188.258	202.095	0	10.6976	7.37174	-11.2019	2934.06	-471.629	2976.1	-353.103	-61.9256	0	7.91265	6.80527	-64.228	-19923	-143968	-6263.47	-3155.52	510.191	0
499	3	-64.771	74.0299	-457.17	-7761.68	-35968.1	-1010.31	221.324	626.978	0	0.225754	-19.328	-217.212	-389.446	-24373.2	1959.93	187.791	201.793	0	10.6592	7.36208	-11.0924	2932.43	-487.069	2970.52	-354.91	-64.365	0	8.11249	6.68632	-64.4872	-19994.7	-143862	-6285.92	-3144.87	510.057	0
499	4	-62.3846	71.7146	-446.48	-7599.6	-35238.3	-859.051	221.075	627.021	0	4.4645	-17.8316	-205.301	-298.146	-23111.1	1888.25	187.428	201.452	0	10.6237	7.35816	-10.9399	2932.8	-505.318	2965.68	-357.19	-68.0826	0	8.23014	6.61646	-64.3263	-20076.4	-143741	-6320.28	-3148.56	512.103	0
499	5	-59.8173	69.3588	-435.467	-7423.72	-34488.3	-720.443	220.801	627.048	0	8.63172	-16.3707	-193.805	-206.78	-21866.1	1824.65	187.175	201.067	0	10.598	7.3586	-10.7716	2933.52	-523.314	2962.93	-359.583	-72.3386	0	8.23046	6.57934	-63.858	-20152.8	-143614	-6362.55	-3162.97	515.588	0
499	6	-57.0926	66.9477	-424.042	-7237.76	-33714.5	-597.192	220.493	627.069	0	12.7032	-14.9557	-182.692	-116.584	-20640.2	1765.5	187.022	200.638	0	10.5876	7.3629	-10.6221	2932.97	-536.921	2962.74	-361.547	-76.1189	0	8.11605	6.5607	-63.3268	-20209.4	-143498	-6401.6	-3180	519.129	0
499	7	-54.2377	64.4674	-412.14	-7046.59	-32911.9	-491.248	220.144	627.098	0	16.6543	-13.5957	-171.907	-29.528	-19433.8	1706.15	186.952	200.172	0	10.5966	7.37111	-10.5163	2930.13	-542.255	2965.19	-362.563	-78.6277	0	7.92774	6.56174	-62.9611	-20236.7	-143411	-6423.48	-3191.78	521.416	0
499	8	-51.2783	61.9077	-399.728	-6853.9	-32077.5	-403.194	219.752	627.146	0	20.46	-12.2918	-161.397	51.7698	-18246.1	1641.71	186.949	199.679	0	10.6287	7.38301	-10.4623	2925.45	-537.705	2970.23	-362.395	-79.6184	0	7.72158	6.60383	-62.8923	-20234	-143372	-6419.3	-3193.64	521.725	0
499	9	-48.2325	59.2633	-386.81	-6660.24	-31212.3	-331.849	219.309	627.218	0	24.0966	-11.035	-151.126	124.422	-17073.6	1568.07	187.024	199.177	0	10.685	7.3971	-10.4595	2921.45	-524.81	2977.34	-361.175	-79.31	0	7.54446	6.71288	-63.174	-20214.1	-143390	-6390.04	-3183.75	519.975	0
500	0	-45.1061	56.5366	-373.44	-6462.88	-30319.2	-274.534	218.811	627.306	0	27.5382	-9.80735	-141.077	186.154	-15910.9	1482.27	187.218	198.68	0	10.7602	7.4112	-10.5097	2922.77	-507.067	2985.47	-359.248	-78.1028	0	7.42421	6.89751	-63.8018	-20200.6	-143458	-6344.38	-3162.49	516.615	0	24.6465	53.059	-483.23	-243802	-121214	7567.48	-250.231	508.359	0
500	1	-41.8951	53.737	-359.7	-6257.88	-29401	-228.047	218.262	627.397	0	30.7469	-8.58754	-131.242	235.863	-14753.1	1381.84	187.588	198.203	0	10.8427	7.42409	-10.6258	2934.59	-487.543	2993.22	-356.883	-76.1766	0	7.37049	7.14604	-64.6956	-20214	-143555	-6292.38	-3132.94	512.447	0
500	2	-38.5945	50.8729	-345.675	-6042.47	-28459.9	-189.59	217.669	627.48	0	33.6588	-7.36248	-121.603	273.292	-13598.5	1264.87	188.173	197.753	0	10.9185	7.43561	-10.8328	2959.71	-466.652	2999.23	-354.078	-73.2183	0	7.37839	7.43701	-65.6916	-20256	-143655	-6242.07	-3100.81	508.349	0
500	3	-35.2068	47.9467	-331.422	-5815.39	-27497.9	-157.058	217.03	627.547	0	36.1737	-6.13568	-112.136	298.307	-12449.6	1130.92	188.978	197.34	0	10.9761	7.44504	-11.1505	2996.3	-441.778	3002.63	-350.62	-68.7136	0	7.43582	7.74341	-66.5825	-20307.9	-143735	-6199.8	-3072.76	505.004	0
500	4	-31.7431	44.9575	-316.976	-5576.09	-26517.2	-128.899	216.343	627.592	0	38.162	-4.92584	-102.822	310.676	-11311.5	981.722	189.99	196.979	0	11.0098	7.45068	-11.5734	3037.96	-409.669	3003.29	-346.397	-62.4948	0	7.5327	8.03804	-67.1669	-20342.1	-143785	-6169.34	-3054.72	502.859	0
500	5	-28.2231	41.9051	-302.352	-5325.29	-25517.9	-104.054	215.602	627.613	0	39.4834	-3.76114	-93.6594	310.393	-10192.7	821.169	191.173	196.686	0	11.0202	7.45192	-12.0684	3076.59	-369.733	3001.72	-341.637	-54.9303	0	7.66107	8.30459	-67.2719	-20336.5	-143803	-6149.6	-3051.64	502.303	0
500	6	-24.6765	38.7927	-287.547	-5066.13	-24499.3	-81.9603	214.799	627.618	0	40.0093	-2.67483	-84.6554	298.131	-9104.49	655	192.452	196.478	0	11.011	7.45065	-12.5847	3105.68	-325.176	2998.47	-336.839	-46.7812	0	7.80609	8.53525	-66.7857	-20287.5	-143794	-6136.13	-3067.06	503.77	0
500	7	-21.1386	35.631	-272.559	-4803.17	-23460.6	-62.302	213.925	627.623	0	39.6474	-1.70062	-75.8312	275.663	-8061.58	490.314	193.691	196.365	0	10.9855	7.44803	-13.062	3121.63	-281.478	2993.76	-332.549	-38.9846	0	7.94185	8.71985	-65.7146	-20212	-143769	-6125.39	-3101.78	507.573	0
500	8	-17.6407	32.4429	-257.412	-4540.07	-22400.7	-44.7581	212.977	627.637	0	38.3644	-0.868844	-67.2284	245.735	-7078.96	335.632	194.703	196.345	0	10.9459	7.44077	-13.4415	3123.66	-244.192	2987.31	-329.167	-32.3894	0	8.04104	8.84822	-64.2213	-20136.4	-143745	-6116.83	-3152.28	513.548	0
500	9	-14.2008	29.2622	-242.161	-4278.05	-21317.5	-29.0101	211.97	627.666	0	36.1999	-0.202111	-58.9096	211.376	-6167.05	200.113	195.313	196.412	0	10.8943	7.4234	-13.6859	3113.3	-217.045	2979	-326.859	-27.4832	0	8.09161	8.91604	-62.6082	-20081.7	-143737	-6111.22	-3209.81	520.751	0
501	0	-10.8226	26.1308	-226.886	-4016.28	-20208.7	-14.7821	210.93	627.702	0	33.2653	0.292158	-50.9406	175.515	-5326.71	91.1021	195.433	196.555	0	10.8317	7.39443	-13.7944	3093.91	-200.873	2969.53	-325.562	-24.2867	0	8.09942	8.91892	-61.226	-20056.3	-143754	-6107.72	-3261.92	527.579	0	37.4284	29.9444	-258.802	-136578	-169094	-17045.2	-649.831	530.44	0
501	1	-7.49848	23.0915	-211.682	-3753.27	-19072.2	-1.92057	209.902	627.731	0	29.721	0.623464	-43.3599	140.784	-4548.98	11.9685	195.088	196.753	0	10.759	7.35894	-13.7962	3069.89	-194.518	2960.67	-325.099	-22.5177	0	8.07287	8.84583	-60.3285	-20057.8	-143800	-6102.51	-3297.61	532.476	0
501	2	-4.22247	20.1772	-196.62	-3488.51	-17906.2	9.79283	208.93	627.742	0	25.7417	0.81025	-36.1617	108.999	-3819.93	-38.2094	194.365	196.986	0	10.6807	7.32579	-13.7266	3045.58	-196.966	2954.69	-325.349	-21.8748	0	8.01671	8.68614	-59.9829	-20074.7	-143869	-6091.47	-3312.5	534.674	0
501	3	-1.00005	17.4008	-181.724	-3222.69	-16710.3	21.0959	208.046	627.734	0	21.4979	0.8736	-29.3189	81.1645	-3126.78	-63.606	193.353	197.232	0	10.6064	7.30333	-13.6071	3024.06	-208.213	2953.08	-326.302	-22.2419	0	7.93924	8.44296	-60.1156	-20092.3	-143945	-6074.77	-3308.47	534.229	0
501	4	2.15067	14.7595	-166.985	-2956.33	-15487.4	33.091	207.252	627.704	0	17.1639	0.837823	-22.8423	57.86	-2464.18	-70.418	192.122	197.467	0	10.5479	7.29579	-13.4404	3006.75	-228.117	2955.67	-327.972	-23.7097	0	7.84887	8.13768	-60.6031	-20097.7	-144007	-6057.4	-3290.23	531.628	0
501	5	5.1997	12.2465	-152.385	-2689.12	-14245.6	46.5507	206.516	627.647	0	12.9418	0.732189	-16.8379	39.0536	-1840.25	-65.4897	190.708	197.681	0	10.5126	7.30171	-13.2248	2993.39	-254.958	2961.05	-330.279	-26.3465	0	7.74307	7.80607	-61.3023	-20082.6	-144034	-6044.23	-3263.57	527.599	0
501	6	8.10263	9.86062	-137.932	-2421.49	-12996	61.274	205.78	627.556	0	9.07115	0.588811	-11.5156	24.2021	-1277.91	-54.6586	189.028	197.898	0	10.4996	7.31579	-12.9741	2983.04	-285.469	2967.69	-333.003	-29.9219	0	7.60862	7.49041	-62.0764	-20047.5	-144012	-6035.53	-3233.92	522.949	0
501	7	10.8003	7.61028	-123.668	-2155.91	-11751.3	75.8608	204.977	627.433	0	5.77938	0.436906	-7.10326	12.8892	-804.591	-41.89	186.729	198.185	0	10.5031	7.33198	-12.7173	2975.23	-316.209	2974.66	-335.865	-33.9518	0	7.43519	7.22205	-62.8683	-20001.4	-143937	-6028.42	-3203.5	518.148	0
501	8	13.2206	5.51408	-109.675	-1896.21	-10524.7	88.2693	204.038	627.289	0	3.19773	0.297478	-3.71948	4.84805	-436.528	-29.5544	182.637	198.697	0	10.5157	7.34518	-12.4813	2969.91	-345.056	2981.07	-338.646	-37.9495	0	7.23224	7.00477	-63.7223	-19952.6	-143819	-6022.33	-3170.97	513.118	0
501	9	15.2788	3.60246	-96.08	-1646.42	-9329.43	96.5719	202.899	627.136	0	1.33215	0.181847	-1.33051	-0.3532	-172.864	-18.9383	170.077	200.265	0	10.531	7.35282	-12.286	2967.55	-371.939	2985.39	-341.273	-41.5382	0	7.02823	6.8224	-64.697	-19900.2	-143674	-6020.11	-3134.72	507.592	0
502	0	16.8807	1.91714	-83.045	-1409.84	-8177.31	99.3769	201.532	626.977	0	0.100711	0.0936836	0.20166	-3.30156	-0.660925	-10.5767	300	200	0	10.5466	7.35555	-12.149	2969.53	-397.787	2985.86	-343.742	-44.4255	0	6.84639	6.66533	-65.7837	-19838.5	-143507	-6024.6	-3095.5	501.572	0	31.7022	14.4081	-113.994	-56355	-198949	-24956.6	-1739.64	493.977	0
502	1	17.9281	0.503255	-70.7406	-1188.79	-7076.59	96.2043	199.964	626.805	0	-0.619314	0.0318248	1.05854	-4.60309	98.4265	-4.50817	300	200	0	10.5663	7.35491	-12.0824	2976.92	-422.295	2981.79	-345.951	-46.3859	0	6.69155	6.5402	-66.9097	-19766.1	-143324	-6036.53	-3056.05	495.414	0
502	2	18.3286	-0.602162	-59.2986	-984.797	-6032.31	87.7338	198.272	626.607	0	-0.959456	-0.00753538	1.425	-4.80261	143.662	-0.48157	300	200	0	10.5954	7.35015	-12.0825	2988.98	-443.745	2973.94	-347.726	-47.3799	0	6.56913	6.45309	-67.9753	-19688.9	-143135	-6055.21	-3019.69	489.648	0
502	3	18.0117	-1.37901	-48.7864	-798.744	-5047.05	75.6756	196.548	626.372	0	-1.04063	-0.0292671	1.4658	-4.34473	152.542	1.89094	300	200	0	10.6352	7.33912	-12.1287	3003.63	-461.424	2963.53	-349.044	-47.6469	0	6.50118	6.39923	-68.8801	-19615	-142960	-6079.51	-2989.5	484.77	0
502	4	16.9558	-1.82979	-39.2179	-630.653	-4122.19	62.062	194.89	626.081	0	-0.963231	-0.0382725	1.3145	-3.56347	139.461	3.02958	300	200	0	10.6822	7.32114	-12.1962	3018.75	-476.885	2951.2	-350.101	-47.5149	0	6.50872	6.37572	-69.5467	-19549.5	-142826	-6108.13	-2967.67	481.099	0
502	5	15.2134	-1.98379	-30.582	-480.03	-3260.72	48.3	193.378	625.696	0	-0.80389	-0.0388871	1.07079	-2.68943	115.313	3.32303	300	200	0	10.7324	7.29713	-12.2682	3032.75	-492.656	2937.22	-351.157	-47.2046	0	6.58907	6.39167	-69.9263	-19493.9	-142750	-6138.04	-2955.44	478.778	0
502	6	12.9239	-1.89794	-22.8732	-346.948	-2470.07	35.152	192.01	625.168	0	-0.616432	-0.0346041	0.802999	-1.86625	87.6804	3.09557	300	200	0	10.7828	7.26818	-12.3327	3044.06	-510.242	2922.81	-352.373	-46.8293	0	6.72429	6.45684	-69.9884	-19452.1	-142744	-6163.69	-2953.55	477.933	0
502	7	10.3103	-1.64892	-16.1311	-232.977	-1763.75	23.3835	190.661	624.443	0	-0.435159	-0.0280159	0.553297	-1.17046	61.3395	2.59572	300	200	0	10.8294	7.23594	-12.3828	3050.4	-528.935	2910.72	-353.715	-46.3424	0	6.9059	6.56886	-69.7319	-19435.6	-142804	-6179.12	-2961.9	478.72	0
502	8	7.65381	-1.31705	-10.4606	-140.504	-1160.57	13.7452	189.053	623.432	0	-0.279054	-0.0208878	0.343763	-0.630864	38.8815	1.99885	300	200	0	10.8676	7.2034	-12.4213	3049.31	-546.192	2903.87	-354.972	-45.4906	0	7.1393	6.72562	-69.2122	-19461.3	-142905	-6180.69	-2978.74	481.183	0
502	9	5.22514	-0.970392	-5.97255	-70.6488	-677.376	6.54399	186.585	621.829	0	-0.156031	-0.0142992	0.182306	-0.245409	21.3337	1.41737	300	200	0	10.8921	7.17474	-12.4586	3040.14	-558.722	2903.33	-355.846	-44.0196	0	7.4269	6.94203	-68.5348	-19539.1	-143021	-6169.16	-3000.84	485.098	0
503	0	3.2058	-0.655386	-2.68003	-22.0627	-318.801	1.62343	181.046	618.232	0	-0.066696	-0.00880622	0.0677412	0.0054677	8.70097	0.914061	300	200	0	10.8984	7.15424	-12.503	3025.45	-563.212	2907.96	-356.046	-41.9778	0	7.75617	7.23391	-67.8176	-19663.1	-143132	-6150.15	-3024.54	489.941	0	18.7064	14.5065	-79.6262	-32422.1	-209631	-16011.2	-2632.55	407.124	0
503	1	1.66257	-0.396135	-0.467467	8.50245	-74.6284	-1.3992	300	610	0	-0.00738079	-0.0045981	-0.00620473	0.149058	0.400423	0.515703	300	200	0	10.8835	7.14463	-12.5535	3010.3	-557.741	2915.35	-355.429	-39.7978	0	8.1026	7.58691	-67.1488	-19812.1	-143231	-6130.61	-3047.04	495.048	0
503	2	0.57707	-0.199848	0.860383	25.0622	74.6564	-2.97025	300	610	0	0.0276025	-0.00163043	-0.0479803	0.213844	-4.41973	0.225183	300	200	0	10.8477	7.14718	-12.5998	3000.1	-544.016	2922.85	-354.177	-38.1073	0	8.43738	7.95127	-66.5707	-19959.2	-143317	-6113.99	-3066.85	499.819	0
503	3	-0.115843	-0.0631665	1.52125	31.5952	151.587	-3.5194	300	610	0	0.0444253	0.000270223	-0.0662787	0.225597	-6.66414	0.0312998	300	200	0	10.7957	7.16407	-12.6297	2998.44	-527.798	2928.49	-352.79	-37.4113	0	8.73162	8.26546	-66.1068	-20082.1	-143392	-6099.23	-3083.09	503.783	0
503	4	-0.500423	0.02295	1.71985	31.5844	177.745	-3.41553	300	610	0	0.048801	0.00133079	-0.0688974	0.205457	-7.16003	-0.0839051	300	200	0	10.7349	7.19778	-12.6395	3005.94	-516.288	2931.63	-351.847	-37.8214	0	8.95841	8.48803	-65.7778	-20171.2	-143460	-6083.8	-3094.97	506.656	0
503	5	-0.661874	0.0697266	1.62898	27.8126	171.594	-2.94859	300	610	0	0.0454985	0.0017819	-0.0621886	0.169383	-6.59149	-0.140139	300	200	0	10.6707	7.24719	-12.6346	3020.53	-514.762	2933.03	-351.742	-39.069	0	9.09895	8.60993	-65.6092	-20228.2	-143522	-6067.33	-3101.53	508.313	0
503	6	-0.675789	0.0883076	1.38252	22.328	147.598	-2.32858	300	610	0	0.0381751	0.00182882	-0.050917	0.128447	-5.47874	-0.155762	300	200	0	10.6059	7.30586	-12.619	3038.78	-524.765	2934.22	-352.585	-40.8088	0	9.15247	8.63485	-65.6746	-20257.1	-143578	-6053.52	-3100.2	508.446	0
503	7	-0.603218	0.0884624	1.07599	16.5126	116.205	-1.69448	300	610	0	0.0294131	0.00163776	-0.0383658	0.0895965	-4.18576	-0.146174	300	200	0	10.5438	7.36418	-12.5856	3057.47	-543.981	2936.35	-354.222	-42.9339	0	9.13949	8.56135	-66.0848	-20258.2	-143630	-6047.81	-3087.42	506.549	0
503	8	-0.489575	0.0780044	0.771464	11.2003	84.3004	-1.12788	300	610	0	0.0208686	0.00133264	-0.0265753	0.0565774	-2.94331	-0.123234	300	200	0	10.4906	7.41294	-12.5098	3074.4	-567.548	2939.99	-356.368	-45.7588	0	9.09168	8.39413	-66.8656	-20231.4	-143681	-6053.54	-3062.81	502.568	0
503	9	-0.365866	0.0626915	0.504398	6.81059	55.9063	-0.667638	300	610	0	0.0134679	0.00099833	-0.0166279	0.0308475	-1.87804	-0.0953518	300	200	0	10.4528	7.44727	-12.3565	3088.1	-590.063	2945.97	-358.753	-49.9182	0	9.03621	8.15813	-67.8854	-20181.6	-143732	-6071.7	-3031.27	497.289	0
504	0	-0.251119	0.0464129	0.290711	3.47475	32.9156	-0.323423	300	610	0	0.00760712	0.000687092	-0.00892614	0.0123763	-1.04166	-0.0679526	300	200	0	10.4336	7.46875	-12.1064	3097.21	-606.503	2955.75	-361.098	-55.8322	0	8.98659	7.89474	-68.94	-20121.7	-143777	-6103.05	-2999.54	491.872	0	18.7846	14.9188	-78.3077	-32637.7	-209577	-15975.4	-2676.35	416.793	0
504	1	-0.155205	0.03152	0.133191	1.14253	15.7727	-0.0869564	300	610	0	0.0033305	0.000426227	-0.0034338	0.000280719	-0.436586	-0.0440978	300	200	0	10.4307	7.48379	-11.782	3100.24	-612.677	2970.17	-363.001	-63.1341	0	8.94463	7.65519	-69.8732	-20068	-143814	-6146.68	-2972.22	487.206	0
504	2	-0.0815552	0.0191993	0.0267455	-0.334599	4.0359	0.0593679	300	610	0	0.000474572	0.000225425	0.000133424	-0.00670714	-0.0366469	-0.0251248	300	200	0	10.4377	7.49916	-11.4409	3096.39	-607.301	2987.94	-364.082	-70.6429	0	8.90698	7.49383	-70.6075	-20029.8	-143844	-6196.36	-2951.23	483.678	0
504	3	-0.0294866	0.00982642	-0.0376444	-1.14399	-3.19338	0.136419	300	610	0	-0.00122403	8.30975e-05	0.0021685	-0.00992516	0.197668	-0.0112208	300	200	0	10.4477	7.5179	-11.1399	3086.69	-594.261	3006.03	-364.345	-77.0844	0	8.86539	7.44653	-71.1016	-20003.8	-143866	-6240.94	-2937.38	481.341	0
504	4	0.00396585	0.00326594	-0.0701773	-1.47295	-6.96914	0.164455	300	610	0	-0.0020547	-8.64123e-06	0.00308003	-0.010592	0.30882	-0.00188887	300	200	0	10.4584	7.5385	-10.8951	3073.91	-581.71	3021.52	-364.392	-82.1354	0	8.80185	7.50242	-71.3046	-19982.7	-143876	-6269.26	-2931.77	480.244	0
504	5	0.0227266	-0.000895403	-0.0805152	-1.48648	-8.30912	0.160967	300	610	0	-0.00228733	-6.03563e-05	0.00323689	-0.00971262	0.335909	0.00370174	300	200	0	10.4719	7.55702	-10.6778	3061.31	-577.686	3033.2	-365.102	-86.6994	0	8.69396	7.60234	-71.146	-19966.7	-143869	-6274.9	-2936.16	480.644	0
504	6	0.0308035	-0.00318122	-0.0768596	-1.31703	-8.08889	0.139771	300	610	0	-0.00214837	-8.2894e-05	0.00294117	-0.00804901	0.311434	0.00647473	300	200	0	10.4905	7.56919	-10.4494	3051.76	-585.966	3041.56	-367.077	-92.0513	0	8.53191	7.67139	-70.5604	-19960.6	-143842	-6257.61	-2952.57	482.887	0
504	7	0.0317748	-0.00411617	-0.0655942	-1.06258	-6.99786	0.11092	300	610	0	-0.00181234	-8.5969e-05	0.00242048	-0.00613287	0.260232	0.00729712	300	200	0	10.5141	7.57165	-10.1963	3047.43	-605.111	3047.51	-370.346	-98.8775	0	8.32395	7.65338	-69.5312	-19966.2	-143804	-6222.95	-2982.19	487.155	0
504	8	0.0285449	-0.00416297	-0.0512967	-0.789601	-5.53626	0.0811071	300	610	0	-0.00140306	-7.74873e-05	0.00183252	-0.00429999	0.199767	0.00689995	300	200	0	10.5409	7.56323	-9.93268	3049.25	-629.948	3051.13	-374.422	-106.992	0	8.08507	7.52211	-68.1275	-19981.8	-143770	-6179.88	-3024.31	493.299	0
504	9	0.0232846	-0.00369354	-0.0369604	-0.53851	-4.03585	0.0542964	300	610	0	-0.00100046	-6.33723e-05	0.001276	-0.00273351	0.141185	0.00584895	300	200	0	10.5688	7.54594	-9.6862	3056.16	-653.898	3051.45	-378.508	-115.517	0	7.82982	7.27934	-66.4928	-20006.1	-143759	-6136.39	-3076.02	500.877	0
505	0	0.017484	-0.00298329	-0.0243112	-0.329941	-2.69201	0.0324081	300	610	0	-0.00064971	-4.77013e-05	0.00080389	-0.00150696	0.0906708	0.00454733	300	200	0	10.5958	7.52356	-9.48656	3065.36	-671.305	3047.26	-381.764	-123.126	0	7.57157	6.95794	-64.7736	-20038	-143777	-6096.69	-3133.69	509.354	0	18.8259	14.9085	-78.3141	-32641.6	-209579	-16003.8	-2676.13	416.803	0
505	1	0.0120645	-0.00221924	-0.01414	-0.170686	-1.59841	0.0159595	300	610	0	-0.000370583	-3.30041e-05	0.000436608	-0.000622081	0.0508172	0.00325681	300	200	0	10.6185	7.49859	-9.35674	3072.41	-678.799	3038.3	-383.547	-128.363	0	7.31783	6.62553	-63.0895	-20071	-143820	-6062.2	-3193.62	518.135	0
505	2	0.00751011	-0.00151536	-0.0066062	-0.0587728	-0.779076	0.00459956	300	610	0	-0.000165915	-2.0619e-05	0.000173384	-3.91524e-05	0.0218447	0.00212653	300	200	0	10.6344	7.47128	-9.30148	3071.72	-675.182	3026.11	-383.589	-130.24	0	7.07483	6.36296	-61.5913	-20092.6	-143874	-6033.76	-3249.94	526.225	0
505	3	0.00399618	-0.000929997	-0.00148701	0.0125792	-0.215113	-0.00248021	300	610	0	-2.84597e-05	-1.10398e-05	1.37115e-06	0.000300671	0.00258244	0.00122314	300	200	0	10.646	7.44086	-9.30638	3058.73	-660.8	3013.72	-382.005	-128.671	0	6.86203	6.21906	-60.4671	-20089.7	-143922	-6013.37	-3294.17	532.242	0
505	4	0.0014994	-0.000482561	0.00163356	0.0521034	0.134786	-0.00625504	300	610	0	5.39634e-05	-4.21606e-06	-9.76913e-05	0.000460205	-0.0088003	0.000557904	300	200	0	10.6622	7.40563	-9.35499	3032.91	-637.802	3004.13	-379.178	-124.202	0	6.70761	6.18939	-59.8399	-20054.5	-143953	-6004.51	-3319.64	535.137	0
505	5	-0.0001149	-0.000167774	0.00323298	0.0686159	0.31989	-0.00767962	300	610	0	9.49189e-05	2.09933e-07	-0.000143	0.000497062	-0.0142956	0.00010891	300	200	0	10.6917	7.36394	-9.44189	2998.27	-610.825	2998.85	-375.693	-117.55	0	6.62854	6.24092	-59.7219	-19988.8	-143970	-6010.29	-3324.68	534.698	0
505	6	-0.00102934	3.32156e-05	0.00376711	0.069929	0.388178	-0.00758308	300	610	0	0.00010715	2.72963e-06	-0.000152001	0.00045899	-0.0157507	-0.000162225	300	200	0	10.7337	7.31773	-9.56636	2960.94	-586.538	2997.31	-372.313	-109.516	0	6.62543	6.34176	-60.0749	-19903.1	-143980	-6030.08	-3310.67	531.305	0
505	7	-0.00143238	0.000144815	0.00362508	0.0623467	0.381159	-0.00662348	300	610	0	0.000101407	3.8529e-06	-0.000139054	0.000382378	-0.0147095	-0.000298773	300	200	0	10.7789	7.27422	-9.72655	2926.03	-571.146	2997.62	-369.72	-100.83	0	6.68559	6.46651	-60.8607	-19813.9	-143984	-6058.5	-3279.79	525.562	0
505	8	-0.00149333	0.000191714	0.00311122	0.0505539	0.33168	-0.00528208	300	610	0	8.60146e-05	4.03936e-06	-0.000115031	0.00029274	-0.0123571	-0.00034166	300	200	0	10.8168	7.24291	-9.92023	2896.31	-567.121	2997.5	-368.168	-91.96	0	6.77862	6.59302	-62.0416	-19737.9	-143975	-6087.67	-3234.62	518.14	0
505	9	-0.00135033	0.000195821	0.00244483	0.0377464	0.263687	-0.00388108	300	610	0	6.69098e-05	3.66497e-06	-8.75049e-05	0.000206301	-0.00953129	-0.000325584	300	200	0	10.8418	7.23037	-10.1346	2872.62	-572.128	2995.09	-367.453	-83.4479	0	6.8663	6.70581	-63.5458	-19688	-143943	-6110.43	-3179.18	509.824	0
506	0	-0.00110712	0.000174836	0.00177021	0.0258823	0.193157	-0.00261285	300	610	0	4.79482e-05	3.01276e-06	-6.12457e-05	0.000132007	-0.00677023	-0.000277523	300	200	0	10.8533	7.23611	-10.3391	2855.32	-581.045	2989.4	-367.199	-76.1674	0	6.92983	6.80182	-65.2202	-19670.7	-143885	-6123.15	-3120.14	501.605	0	17.8423	14.0393	-75.6908	-32114.4	-207309	-15207.2	-2738.9	424.284	0
506	1	-0.00083529	0.000141925	0.00117128	0.0159753	0.129576	-0.00157216	300	610	0	3.13295e-05	2.27857e-06	-3.88459e-05	7.35523e-05	-0.00437557	-0.000216802	300	200	0	10.8554	7.25276	-10.5055	2845.54	-588.572	2980.1	-367.025	-70.8629	0	6.97939	6.8888	-66.8425	-19684.1	-143812	-6127.93	-3065.51	494.484	0
506	2	-0.000579413	0.000106083	0.000687283	0.00837454	0.0775713	-0.000786376	300	610	0	1.80393e-05	1.58479e-06	-2.13357e-05	3.11747e-05	-0.00247708	-0.000156043	300	200	0	10.8545	7.27036	-10.6296	2845.16	-590.428	2967.54	-366.546	-67.6646	0	7.03726	6.97208	-68.1998	-19718.9	-143743	-6132.12	-3021.68	489.135	0
506	3	-0.000363215	7.28269e-05	0.000327064	0.00300603	0.0384228	-0.000240832	300	610	0	8.24738e-06	9.9695e-07	-8.72448e-06	3.09281e-06	-0.00109021	-0.000102505	300	200	0	10.8561	7.28161	-10.7245	2855.71	-583.768	2953.18	-365.433	-66.2793	0	7.11627	7.04197	-69.1564	-19767.5	-143693	-6145	-2991.8	485.838	0
506	4	-0.000195608	4.50238e-05	8.09621e-05	-0.00043899	0.0113333	0.000101542	300	610	0	1.63419e-06	5.4011e-07	-4.33439e-07	-1.34217e-05	-0.000162848	-5.9502e-05	300	200	0	10.8638	7.28498	-10.8002	2877.58	-567.893	2939.19	-363.582	-66.4366	0	7.20969	7.07926	-69.6532	-19831.1	-143671	-6173.64	-2976.67	484.712	0
506	5	-7.59207e-05	2.36703e-05	-7.01875e-05	-0.00236737	-0.00559299	0.000286285	300	610	0	-2.36291e-06	2.13055e-07	4.38518e-06	-2.13165e-05	0.000389756	-2.76833e-05	300	200	0	10.8794	7.28428	-10.8571	2909.27	-544.618	2927.04	-361.162	-67.9592	0	7.29821	7.07209	-69.659	-19916.1	-143677	-6220.06	-2976.58	485.909	0
506	6	1.94543e-06	8.57106e-06	-0.000148723	-0.00319385	-0.014658	0.00035837	300	610	0	-4.37932e-06	-3.87843e-10	6.63283e-06	-2.33141e-05	0.000661007	-6.08854e-06	300	200	0	10.9027	7.28548	-10.8957	2947.15	-517.159	2916.91	-358.465	-70.4885	0	7.35971	7.0229	-69.1609	-20022.2	-143705	-6279.23	-2991.84	489.502	0
506	7	4.64827e-05	-1.13217e-06	-0.000176146	-0.00328825	-0.0181223	0.000357089	300	610	0	-5.01654e-06	-1.23061e-07	7.13432e-06	-2.16831e-05	0.000738155	7.05329e-06	300	200	0	10.9295	7.2931	-10.9296	2986.33	-488.548	2908.19	-355.699	-73.2319	0	7.3687	6.94272	-68.2241	-20137.2	-143737	-6338.55	-3020.84	495.162	0
506	8	6.65476e-05	-6.57607e-06	-0.000170911	-0.00295048	-0.0179535	0.000313778	300	610	0	-4.78481e-06	-1.7892e-07	6.57206e-06	-1.81601e-05	0.000694505	1.37683e-05	300	200	0	10.9521	7.30766	-10.9906	3022.3	-461.673	2899.72	-353.006	-74.9896	0	7.30185	6.84831	-67.0398	-20243.6	-143746	-6381.8	-3058.19	501.964	0
506	9	7.01497e-05	-8.92202e-06	-0.000147525	-0.00240451	-0.0157159	0.000251467	300	610	0	-4.08111e-06	-1.89704e-07	5.46524e-06	-1.39695e-05	0.000586606	1.59875e-05	300	200	0	10.9622	7.32586	-11.116	3052.22	-439.595	2889.96	-350.546	-74.5778	0	7.15459	6.76429	-65.8838	-20328.2	-143710	-6394.94	-3095.27	508.547	0
507	0	6.38572e-05	-9.2071e-06	-0.00011649	-0.00180392	-0.0125557	0.000185659	300	610	0	-3.18995e-06	-1.73287e-07	4.17727e-06	-9.89452e-06	0.000454631	1.53574e-05	300	200	0	10.9559	7.34261	-11.3282	3075.08	-424.016	2878.33	-348.43	-71.4538	0	6.94675	6.72142	-65.0055	-20385.6	-143628	-6369.17	-3123.48	513.599	0	17.8703	14.6272	-81.5221	-33496.2	-211343	-15604.8	-2592.47	410.885	0
507	1	5.26259e-05	-8.27329e-06	-8.47582e-05	-0.00124354	-0.00924178	0.000125688	300	610	0	-2.29725e-06	-1.43188e-07	2.93872e-06	-6.37195e-06	0.000324548	1.31641e-05	300	200	0	10.9355	7.3525	-11.6229	3091.27	-414.589	2866.28	-346.67	-65.9633	0	6.7176	6.74621	-64.5502	-20413.4	-143522	-6303.41	-3137.41	516.241	0
507	2	3.98942e-05	-6.75001e-06	-5.64085e-05	-0.00077309	-0.00623458	7.62224e-05	300	610	0	-1.5101e-06	-1.08811e-07	1.87624e-06	-3.58695e-06	0.000211063	1.03336e-05	300	200	0	10.9067	7.35202	-11.974	3101.87	-411.163	2856.48	-345.338	-59.0507	0	6.52193	6.84307	-64.5569	-20408.7	-143420	-6206.58	-3135.6	516.136	0
507	3	2.78176e-05	-5.06942e-06	-3.33836e-05	-0.000410431	-0.00376226	3.86944e-05	300	610	0	-8.77487e-07	-7.60727e-08	1.04168e-06	-1.55806e-06	0.00012065	7.47414e-06	300	200	0	10.8745	7.34271	-12.3403	3108.3	-415.369	2850.87	-344.66	-51.8813	0	6.41422	6.987	-64.9687	-20371.9	-143355	-6095.59	-3120.53	513.564	0
507	4	1.75576e-05	-3.49877e-06	-1.61652e-05	-0.000152986	-0.00189225	1.25043e-05	300	610	0	-4.09146e-07	-4.81801e-08	4.37646e-07	-2.05783e-07	5.42829e-05	4.939e-06	300	200	0	10.8425	7.32985	-12.6721	3111.66	-429.115	2849.67	-344.863	-45.5524	0	6.42063	7.14325	-65.6593	-20310.2	-143355	-5988.56	-3097.31	509.327	0
507	5	9.56535e-06	-2.17858e-06	-4.33812e-06	1.32717e-05	-0.000591478	-4.04461e-06	300	610	0	-9.10929e-08	-2.63989e-08	3.81803e-08	5.96244e-07	9.65299e-06	2.89256e-06	300	200	0	10.813	7.3173	-12.9215	3111.75	-452.862	2851.66	-346.047	-40.8205	0	6.52766	7.29063	-66.524	-20237.9	-143426	-5897.92	-3070	504.219	0
507	6	3.82974e-06	-1.15979e-06	2.97906e-06	0.00010728	0.000226921	-1.30772e-05	300	610	0	1.02633e-07	-1.07284e-08	-1.96045e-07	9.86283e-07	-1.71579e-05	1.3711e-06	300	200	0	10.7857	7.30537	-13.0561	3107.36	-485.515	2854.77	-348.187	-38.0004	0	6.69679	7.42219	-67.5371	-20172.9	-143552	-5828.31	-3039.53	498.693	0
507	7	7.54384e-08	-4.35762e-07	6.83091e-06	0.000148539	0.000670406	-1.67113e-05	300	610	0	2.01779e-07	-4.39508e-10	-3.0734e-07	1.09295e-06	-3.05272e-05	3.32858e-07	300	200	0	10.7599	7.29224	-13.0653	3098	-523.698	2857.18	-351.083	-37.1158	0	6.88342	7.53425	-68.6786	-20131.7	-143708	-5779.96	-3006.48	493.13	0
507	8	-2.09209e-06	3.24731e-08	8.23112e-06	0.000154552	0.000845459	-1.68084e-05	300	610	0	2.34726e-07	5.5285e-09	-3.34686e-07	1.02397e-06	-3.45743e-05	-3.03764e-07	300	200	0	10.7375	7.27578	-12.9609	3085.09	-560.718	2858.29	-354.262	-38.0307	0	7.04734	7.62035	-69.8494	-20123	-143866	-5752.07	-2973.65	488.091	0
507	9	-3.08889e-06	2.97814e-07	8.05481e-06	0.000139582	0.000845306	-1.48602e-05	300	610	0	2.25684e-07	8.30068e-09	-3.10506e-07	8.62224e-07	-3.2779e-05	-6.33574e-07	300	200	0	10.7242	7.25595	-12.7752	3070.66	-588.908	2858.78	-357.098	-40.3611	0	7.16511	7.67274	-70.9173	-20142.2	-143998	-5742.64	-2944.51	484.024	0
508	0	-3.29373e-06	4.14865e-07	6.99311e-06	0.000114334	0.000744437	-1.19684e-05	300	610	0	1.93578e-07	8.9049e-09	-2.59584e-07	6.66431e-07	-2.78388e-05	-7.4766e-07	300	200	0	10.7269	7.23598	-12.5542	3055.1	-604.023	2859.96	-359.113	-43.3521	0	7.24351	7.69149	-71.8035	-20174.7	-144088	-5747.74	-2920.7	480.972	0	17.8703	14.6272	-81.5221	-33496.2	-211343	-15604.8	-2592.47	410.884	0
508	1	-3.0188e-06	4.32702e-07	5.54893e-06	8.61859e-05	0.000597686	-8.87881e-06	300	610	0	1.52039e-07	8.1906e-09	-1.99357e-07	4.74404e-07	-2.16793e-05	-7.24115e-07	300	200	0	10.7493	7.22036	-12.3436	3036.62	-606.161	2863.23	-360.107	-46.0079	0	7.3147	7.68721	-72.4935	-20207.3	-144133	-5761.82	-2902.22	478.746	0
508	2	-2.50082e-06	3.91368e-07	4.05702e-06	5.97266e-05	0.000442052	-6.04387e-06	300	610	0	1.1003e-07	6.8034e-09	-1.40961e-07	3.07437e-07	-1.55532e-05	-6.24245e-07	300	200	0	10.7891	7.2111	-12.1763	3013.4	-597.362	2869.68	-360.06	-47.481	0	7.41366	7.66562	-73.0107	-20233.3	-144144	-5778.36	-2888.29	477.127	0
508	3	-1.90484e-06	3.20942e-07	2.71555e-06	3.73929e-05	0.000299867	-3.69334e-06	300	610	0	7.27579e-08	5.19468e-09	-9.05801e-08	1.74785e-07	-1.01766e-05	-4.92399e-07	300	200	0	10.8377	7.20558	-12.0702	2985.59	-580.214	2879.85	-359.07	-47.3515	0	7.5623	7.61774	-73.3943	-20246	-144134	-5791.41	-2877.83	475.853	0
508	4	-1.33508e-06	2.42186e-07	1.62051e-06	2.00939e-05	0.000182365	-1.90156e-06	300	610	0	4.26538e-08	3.65042e-09	-5.08142e-08	7.7678e-08	-5.87205e-06	-3.57887e-07	300	200	0	10.8858	7.19841	-12.0348	2955.55	-557.649	2893.39	-357.336	-45.5835	0	7.76865	7.53608	-73.6605	-20237.2	-144107	-5798.38	-2870.37	474.736	0
508	5	-8.48318e-07	1.68031e-07	7.97707e-07	7.75212e-06	9.30653e-05	-6.44656e-07	300	610	0	2.026e-08	2.32732e-09	-2.18923e-08	1.25849e-08	-2.69704e-06	-2.37881e-07	300	200	0	10.9293	7.18701	-12.0687	2927.22	-531.897	2908.62	-355.072	-42.5464	0	8.02677	7.43125	-73.7795	-20206.3	-144068	-5802.55	-2866.68	473.874	0
508	6	-4.67314e-07	1.05362e-07	2.29529e-07	-2.6804e-07	3.06264e-05	1.54859e-07	300	610	0	4.96922e-09	1.28912e-09	-2.6536e-09	-2.63409e-08	-5.50014e-07	-1.40521e-07	300	200	0	10.9684	7.17495	-12.1502	2905.5	-503.716	2923.22	-352.457	-39.1316	0	8.3088	7.32635	-73.7257	-20165.8	-144019	-5813.05	-2867.44	473.525	0
508	7	-1.9254e-07	5.67681e-08	-1.24511e-07	-4.84728e-06	-8.9244e-06	5.96078e-07	300	610	0	-4.41472e-09	5.38517e-10	8.72412e-09	-4.55809e-08	7.5e-07	-6.77908e-08	300	200	0	11.0028	7.16936	-12.2389	2894	-473.427	2935.36	-349.682	-36.4603	0	8.56397	7.24615	-73.5616	-20132.8	-143969	-5840.95	-2871.13	473.686	0
508	8	-1.1602e-08	2.2061e-08	-3.13222e-07	-6.90221e-06	-3.06002e-05	7.7869e-07	300	610	0	-9.28369e-09	4.27507e-11	1.42256e-08	-5.12085e-08	1.40803e-06	-1.78919e-08	300	200	0	11.0282	7.17572	-12.2952	2893.1	-442.397	2944.21	-346.981	-35.3036	0	8.73793	7.21345	-73.4288	-20117	-143930	-5893.85	-2874.13	473.966	0
508	9	9.38115e-08	-5.24075e-10	-3.84377e-07	-7.26077e-06	-3.94144e-05	7.90844e-07	300	610	0	-1.09763e-08	-2.47388e-10	1.56927e-08	-4.83388e-08	1.61849e-06	1.29307e-08	300	200	0	11.0374	7.19507	-12.3046	2900.61	-413.838	2949.5	-344.633	-35.7338	0	8.79662	7.24203	-73.4271	-20114	-143909	-5971.99	-2873.89	473.931	0
509	0	1.43234e-07	-1.34469e-08	-3.79461e-07	-6.60126e-06	-3.97829e-05	7.03543e-07	300	610	0	-1.06408e-08	-3.84709e-10	1.46652e-08	-4.09257e-08	1.54653e-06	2.91105e-08	300	200	0	11.0247	7.22385	-12.2859	2913.93	-392.702	2951.05	-342.964	-37.1779	0	8.73376	7.32623	-73.5332	-20108.6	-143906	-6068.45	-2871.02	473.462	0	18.6328	15.2462	-84.1497	-33837.2	-213327	-16622.6	-2535.09	402.107	0
509	1	1.54573e-07	-1.92737e-08	-3.31393e-07	-5.43504e-06	-3.52517e-05	5.6947e-07	300	610	0	-9.17921e-09	-4.17795e-10	1.2326e-08	-3.17841e-08	1.32077e-06	3.49424e-08	300	200	0	10.99	7.25541	-12.2747	2930.77	-383.464	2948.77	-342.24	-38.7654	0	8.56245	7.44436	-73.6333	-20084.7	-143911	-6173.14	-2868.42	472.766	0
509	2	1.42663e-07	-2.03259e-08	-2.64246e-07	-4.11653e-06	-2.84436e-05	4.24489e-07	300	610	0	-7.2445e-09	-3.87006e-10	9.51148e-09	-2.27387e-08	1.0335e-06	3.41295e-08	300	200	0	10.9383	7.28398	-12.3053	2949.45	-387.441	2943.1	-342.486	-39.6894	0	8.30278	7.5785	-73.5889	-20034.2	-143909	-6276.92	-2869.58	472.245	0
509	3	1.18807e-07	-1.85076e-08	-1.94135e-07	-2.86765e-06	-2.11381e-05	2.90522e-07	300	610	0	-5.26842e-09	-3.23163e-10	6.75927e-09	-1.4827e-08	7.45116e-07	2.9593e-08	300	200	0	10.8761	7.30787	-12.4055	2969.22	-403.198	2934.86	-343.502	-39.3477	0	7.98046	7.72826	-73.2833	-19961.7	-143891	-6372.86	-2877.49	472.391	0
509	4	9.09255e-08	-1.52555e-08	-1.30679e-07	-1.80771e-06	-1.44175e-05	1.7886e-07	300	610	0	-3.50413e-09	-2.47927e-10	4.37101e-09	-8.5104e-09	4.90472e-07	2.34565e-08	300	200	0	10.8069	7.32876	-12.5951	2989.36	-428.305	2924.9	-345.006	-37.3433	0	7.63687	7.90233	-72.6636	-19882.7	-143853	-6455.71	-2893.71	473.627	0
509	5	6.40546e-08	-1.15669e-08	-7.86143e-08	-9.82777e-07	-8.83465e-06	9.33355e-08	300	610	0	-2.07198e-09	-1.75111e-10	2.47675e-09	-3.86402e-09	2.85588e-07	1.71317e-08	300	200	0	10.7301	7.34888	-12.877	3008.12	-459.249	2914.02	-346.664	-33.6043	0	7.32975	8.09744	-71.7671	-19816.9	-143790	-6521.17	-2917.56	476.128	0
509	6	4.09683e-08	-8.06706e-09	-3.9307e-08	-3.91306e-07	-4.57144e-06	3.3035e-08	300	610	0	-1.00152e-09	-1.12368e-10	1.09235e-09	-7.31884e-10	1.3374e-07	1.14527e-08	300	200	0	10.6458	7.36902	-13.227	3023.29	-491.161	2903.23	-348.133	-28.569	0	7.11433	8.29067	-70.6898	-19782.5	-143699	-6565.44	-2946.81	479.849	0
509	7	2.28103e-08	-5.09303e-09	-1.20209e-08	-4.58572e-09	-1.57528e-06	-5.57344e-09	300	610	0	-2.66659e-10	-6.28965e-11	1.66147e-10	1.1562e-09	3.04899e-08	6.82215e-09	300	200	0	10.5601	7.38883	-13.5969	3032.97	-518.923	2893.7	-349.165	-23.063	0	7.01722	8.45968	-69.5155	-19789.1	-143587	-6585.57	-2979.53	484.673	0
509	8	9.65077e-09	-2.77589e-09	5.10054e-09	2.18306e-07	3.35185e-07	-2.71069e-08	300	610	0	1.87644e-10	-2.6954e-11	-3.86181e-10	2.10391e-09	-3.25091e-08	3.34642e-09	300	200	0	10.4838	7.40856	-13.9252	3035.29	-538.467	2886.45	-349.668	-17.9705	0	7.02531	8.60186	-68.2942	-19830.6	-143474	-6580.17	-3014.82	490.371	0
509	9	9.34075e-10	-1.11269e-09	1.43364e-08	3.20431e-07	1.39365e-06	-3.62558e-08	300	610	0	4.26475e-10	-3.07522e-12	-6.57701e-10	2.39795e-09	-6.48546e-08	9.49062e-10	300	200	0	10.4288	7.42908	-14.1481	3028.74	-547.816	2881.95	-349.72	-14.0741	0	7.10307	8.7264	-67.0923	-19887	-143389	-6550.26	-3051.19	496.412	0
510	0	-4.18897e-09	-2.37728e-11	1.79373e-08	3.40944e-07	1.83605e-06	-3.71934e-08	300	610	0	5.12945e-10	1.10206e-11	-7.35397e-10	2.28112e-09	-7.57194e-08	-5.42451e-10	300	200	0	10.4041	7.45032	-14.2166	3013.48	-547.494	2879.84	-349.511	-11.9684	0	7.21896	8.83919	-66.024	-19934	-143353	-6500.46	-3085.23	501.92	0	18.6328	15.2462	-84.1497	-33837.2	-213327	-16622.6	-2535.09	402.107	0
510	1	-6.63503e-09	6.05137e-10	1.78691e-08	3.12089e-07	1.87151e-06	-3.3298e-08	300	610	0	5.01504e-10	1.7811e-11	-6.9239e-10	1.94198e-09	-7.29384e-08	-1.33532e-09	300	200	0	10.4157	7.47078	-14.1158	2991.71	-539.812	2879.2	-349.242	-11.9408	0	7.35048	8.93657	-65.2049	-19953.8	-143366	-6438.94	-3112.7	506.016	0
510	2	-7.25034e-09	8.94581e-10	1.56994e-08	2.5829e-07	1.66877e-06	-2.70884e-08	300	610	0	4.35135e-10	1.95917e-11	-5.85113e-10	1.51546e-09	-6.26434e-08	-1.63198e-09	300	200	0	10.464	7.48807	-13.8643	2966.81	-527.802	2879.04	-349.069	-13.9889	0	7.47508	9.00337	-64.6554	-19940.4	-143416	-6374.55	-3132.16	508.411	0
510	3	-6.73969e-09	9.54342e-10	1.25802e-08	1.96564e-07	1.35324e-06	-2.02886e-08	300	610	0	3.45097e-10	1.82796e-11	-4.53674e-10	1.08955e-09	-4.92557e-08	-1.60798e-09	300	200	0	10.5408	7.49961	-13.5014	2942.19	-514.051	2878.92	-349.074	-17.918	0	7.57154	9.01906	-64.2711	-19899.4	-143492	-6313.71	-3146.6	509.616	0
510	4	-5.64255e-09	8.74919e-10	9.28692e-09	1.37639e-07	1.01049e-06	-1.39601e-08	300	610	0	2.52185e-10	1.53459e-11	-3.24014e-10	7.14769e-10	-3.56858e-08	-1.40246e-09	300	200	0	10.6296	7.50395	-13.0773	2920.48	-499.144	2879.09	-349.169	-23.3245	0	7.62982	8.96927	-63.9293	-19842.7	-143587	-6259.76	-3160.03	510.385	0
510	5	-4.33902e-09	7.24943e-10	6.28622e-09	8.73495e-08	6.92945e-07	-8.65716e-09	300	610	0	1.68699e-10	1.18295e-11	-2.10835e-10	4.14071e-10	-2.36292e-08	-1.11709e-09	300	200	0	10.7123	7.50151	-12.6466	2903.5	-481.551	2879.79	-349.078	-29.5879	0	7.65705	8.8526	-63.608	-19783.4	-143691	-6214.3	-3173	511.021	0
510	6	-3.07223e-09	5.52283e-10	3.81148e-09	4.80216e-08	4.27758e-07	-4.57606e-09	300	610	0	1.00585e-10	8.39741e-12	-1.20626e-10	1.91817e-10	-1.388e-08	-8.19832e-10	300	200	0	10.7762	7.49338	-12.2504	2891.93	-460.306	2880.56	-348.575	-36.0676	0	7.67925	8.68181	-63.3815	-19733.5	-143795	-6177.82	-3182.72	511.346	0
510	7	-1.9776e-09	3.87165e-10	1.93421e-09	1.96845e-08	2.24289e-07	-1.68405e-09	300	610	0	4.94304e-11	5.42292e-12	-5.4378e-11	4.1162e-11	-6.61986e-09	-5.51178e-10	300	200	0	10.8178	7.48063	-11.9014	2884.77	-438.048	2880.6	-347.806	-42.3888	0	7.73364	8.48266	-63.3291	-19703.7	-143898	-6149.38	-3186.23	511.133	0
510	8	-1.11246e-09	2.46071e-10	6.24257e-10	1.0452e-09	8.05629e-08	1.79501e-10	300	610	0	1.41258e-11	3.06619e-12	-9.80572e-12	-5.03648e-11	-1.65638e-09	-3.31001e-10	300	200	0	10.842	7.46579	-11.5888	2879.8	-420.586	2879.51	-347.293	-48.4997	0	7.84547	8.28899	-63.4746	-19701.8	-144003	-6126.94	-3182.67	510.389	0
510	9	-4.82416e-10	1.35611e-10	-2.03327e-10	-9.79611e-09	-1.16775e-08	1.22955e-09	300	610	0	-7.85677e-12	1.34562e-12	1.69903e-11	-9.69834e-11	1.39486e-09	-1.64946e-10	300	200	0	10.8553	7.45334	-11.3008	2875.14	-412.809	2877.2	-347.529	-54.4203	0	8.00371	8.12792	-63.7944	-19731.7	-144107	-6108.29	-3172.94	509.302	0
511	0	-6.26546e-11	5.59335e-11	-6.54905e-10	-1.48614e-08	-6.3319e-08	1.68668e-09	300	610	0	-1.9559e-11	1.95941e-13	3.0371e-11	-1.12224e-10	2.98288e-09	-4.98072e-11	300	200	0	10.8593	7.44657	-11.0371	2870.29	-415.036	2873.97	-348.604	-60.0578	0	8.15445	8.00408	-64.2584	-19792.4	-144208	-6091.85	-3158.19	508.012	0	18.3468	15.6499	-76.852	-32367.8	-207812	-16739	-2704.06	421.171	0
511	1	1.86158e-10	3.45418e-12	-8.3646e-10	-1.60018e-08	-8.54611e-08	1.74842e-09	300	610	0	-2.39552e-11	-4.88429e-13	3.44433e-11	-1.07607e-10	3.54027e-09	2.23305e-11	300	200	0	10.8519	7.44466	-10.8035	2866.2	-423.324	2870.5	-350.184	-65.3036	0	8.21915	7.90273	-64.8709	-19875.2	-144299	-6077.43	-3138.4	506.381	0
511	2	3.07018e-10	-2.71307e-11	-8.41118e-10	-1.47497e-08	-8.80027e-08	1.57546e-09	300	610	0	-2.36268e-11	-8.23675e-13	3.26781e-11	-9.21226e-11	3.43866e-09	6.11438e-11	300	200	0	10.8338	7.44375	-10.6037	2864.58	-433.165	2867.45	-351.85	-70.1496	0	8.13492	7.80803	-65.6765	-19964	-144374	-6066.15	-3112.26	503.975	0
511	3	3.39903e-10	-4.14809e-11	-7.43514e-10	-1.22713e-08	-7.89718e-08	1.28818e-09	300	610	0	-2.06211e-11	-9.18223e-13	2.77672e-11	-7.22366e-11	2.97026e-09	7.61697e-11	300	200	0	10.8099	7.44008	-10.4378	2866.8	-442.423	2865.18	-353.387	-74.6555	0	7.88931	7.71538	-66.6731	-20040.4	-144427	-6058.23	-3080.19	500.577	0
511	4	3.18285e-10	-4.47859e-11	-5.9875e-10	-9.38324e-09	-6.43641e-08	9.69425e-10	300	610	0	-1.64344e-11	-8.63108e-13	2.16331e-11	-5.21908e-11	2.34683e-09	7.57275e-11	300	200	0	10.7872	7.43141	-10.3048	2873.41	-450.529	2863.79	-354.72	-78.8425	0	7.51715	7.63102	-67.7119	-20088.2	-144447	-6051.34	-3047.25	496.672	0
511	5	2.67908e-10	-4.13466e-11	-4.44133e-10	-6.60405e-09	-4.82915e-08	6.70577e-10	300	610	0	-1.20678e-11	-7.28515e-13	1.55271e-11	-3.44429e-11	1.70858e-09	6.64447e-11	300	200	0	10.7716	7.41804	-10.2092	2884.67	-456.657	2863.46	-355.73	-82.5551	0	7.07525	7.56538	-68.5388	-20097.1	-144420	-6042.53	-3021.13	493.222	0
511	6	2.07002e-10	-3.44396e-11	-3.02283e-10	-4.21878e-09	-3.3293e-08	4.18804e-10	300	610	0	-8.11849e-12	-5.64274e-13	1.01652e-11	-2.01323e-11	1.13792e-09	5.31856e-11	300	200	0	10.7665	7.40408	-10.1649	2900.92	-459.964	2864.23	-356.25	-85.3855	0	6.62909	7.52559	-68.9111	-20067	-144337	-6031.32	-3008.54	491.202	0
511	7	1.47305e-10	-2.63623e-11	-1.84687e-10	-2.34438e-09	-2.07003e-08	2.24115e-10	300	610	0	-4.87989e-12	-4.02567e-13	5.87046e-12	-9.50412e-12	6.74142e-10	3.92212e-11	300	200	0	10.7708	7.39548	-10.1891	2921.79	-460.111	2865.86	-356.157	-86.7553	0	6.24553	7.50993	-68.6664	-20010.9	-144200	-6019.83	-3014.01	491.422	0
511	8	9.54192e-11	-1.85753e-11	-9.50554e-11	-9.87184e-10	-1.0992e-08	8.54586e-11	300	610	0	-2.43605e-12	-2.61598e-13	2.70127e-12	-2.26031e-12	3.27121e-10	2.65162e-11	300	200	0	10.7788	7.39602	-10.2952	2945.32	-456.679	2868.25	-355.358	-86.0866	0	5.97853	7.50971	-67.7834	-19947	-144024	-6009.95	-3038.77	494.275	0
511	9	5.42111e-11	-1.18834e-11	-3.21887e-11	-8.91652e-11	-4.09977e-09	-4.45115e-12	300	610	0	-7.40518e-13	-1.49358e-13	5.57078e-13	2.17402e-12	8.8599e-11	1.60501e-11	300	200	0	10.7823	7.40603	-10.4857	2967.86	-449.208	2871.61	-353.84	-83.0402	0	5.8606	7.51738	-66.4505	-19889.8	-143841	-6000.77	-3078.63	499.317	0
512	0	2.40551e-11	-6.61915e-12	7.79426e-12	4.37783e-10	3.51754e-10	-5.56142e-11	300	610	0	3.22617e-13	-6.70188e-14	-7.42144e-13	4.46434e-12	-5.91025e-11	8.11899e-12	300	200	0	10.7743	7.4234	-10.7463	2984.99	-438.522	2875.85	-351.807	-77.7701	0	5.90076	7.5282	-65.0368	-19849.8	-143690	-5989.42	-3123.36	505.208	0	17.8016	15.3241	-78.5145	-32795.9	-208773	-16056.3	-2659.03	417.705	0
512	1	3.84895e-12	-2.80327e-12	2.98533e-11	6.88557e-10	2.86922e-09	-7.83998e-11	300	610	0	8.95404e-13	-1.16872e-14	-1.40065e-12	5.24891e-12	-1.36977e-10	2.591e-12	300	200	0	10.7516	7.44468	-11.0513	2993.42	-427.356	2879.9	-349.67	-70.8658	0	6.08178	7.53514	-63.9437	-19837.3	-143599	-5974.8	-3159.72	510.231	0
512	2	-8.22751e-12	-2.75114e-13	3.89769e-11	7.50647e-10	3.97456e-09	-8.21532e-11	300	610	0	1.11797e-12	2.15191e-14	-1.61227e-12	5.07419e-12	-1.6542e-10	-8.9623e-13	300	200	0	10.7172	7.46602	-11.3784	2992.57	-418.588	2882.25	-347.788	-63.0052	0	6.36505	7.53236	-63.4366	-19858.2	-143578	-5959.21	-3177.33	513.039	0
512	3	-1.419e-11	1.21126e-12	3.95755e-11	6.9685e-10	4.13621e-09	-7.45165e-11	300	610	0	1.11265e-12	3.80456e-14	-1.54171e-12	4.36877e-12	-1.62051e-10	-2.79437e-12	300	200	0	10.6797	7.48425	-11.7107	2984	-412.666	2881.97	-346.238	-54.8097	0	6.7001	7.5243	-63.5611	-19909.4	-143618	-5944.5	-3173.53	513.233	0
512	4	-1.59263e-11	1.92143e-12	3.52013e-11	5.82837e-10	3.73601e-09	-6.12416e-11	300	610	0	9.76934e-13	4.30115e-14	-1.31734e-12	3.44232e-12	-1.40794e-10	-3.55254e-12	300	200	0	10.6502	7.49704	-12.0265	2969.89	-407.724	2879.26	-344.902	-46.9448	0	7.03189	7.52578	-64.1724	-19982.2	-143702	-5927.63	-3153.31	511.383	0
512	5	-1.50258e-11	2.10067e-12	2.84894e-11	4.47796e-10	3.06049e-09	-4.63076e-11	300	610	0	7.82428e-13	4.07386e-14	-1.03127e-12	2.49924e-12	-1.11786e-10	-3.56491e-12	300	200	0	10.6376	7.50279	-12.2975	2952.42	-402.415	2875.47	-343.723	-40.0827	0	7.31385	7.5547	-65.0531	-20064.3	-143804	-5901.82	-3124.56	508.43	0
512	6	-1.27166e-11	1.95327e-12	2.12338e-11	3.16766e-10	2.30721e-09	-3.22002e-11	300	610	0	5.77312e-13	3.45747e-14	-7.43846e-13	1.65905e-12	-8.17796e-11	-3.14699e-12	300	200	0	10.6471	7.50113	-12.5018	2933.88	-397.52	2872.42	-342.797	-34.6773	0	7.52037	7.62357	-66.0301	-20141.3	-143901	-5862.45	-3093.32	505.032	0
512	7	-9.87276e-12	1.63564e-12	1.45305e-11	2.03664e-10	1.59903e-09	-2.02501e-11	300	610	0	3.9055e-13	2.69086e-14	-4.89905e-13	9.78176e-13	-5.47775e-11	-2.53151e-12	300	200	0	10.6793	7.49391	-12.6329	2916.45	-394.914	2871.19	-342.261	-30.8621	0	7.64695	7.7357	-66.9904	-20200.5	-143978	-5812.32	-3063.22	501.543	0
512	8	-7.06063e-12	1.25801e-12	8.94411e-12	1.14353e-10	1.00122e-09	-1.09651e-11	300	610	0	2.36608e-13	1.92928e-14	-2.85492e-13	4.70085e-13	-3.27217e-11	-1.87581e-12	300	200	0	10.7302	7.48531	-12.698	2901.94	-396.004	2871.44	-342.186	-28.5342	0	7.70459	7.89054	-67.8239	-20234.1	-144022	-5761.53	-3037.46	498.333	0
512	9	-4.60198e-12	8.90906e-13	4.66582e-12	4.93705e-11	5.38139e-10	-4.3193e-12	300	610	0	1.19889e-13	1.26139e-14	-1.33926e-13	1.21912e-13	-1.61395e-11	-1.27518e-12	300	200	0	10.791	7.4798	-12.7191	2891.42	-400.728	2871.62	-342.506	-27.3297	0	7.71429	8.0838	-68.4234	-20236.5	-144023	-5722.49	-3018.88	495.754	0
513	0	-2.63971e-12	5.7362e-13	1.64972e-12	6.12231e-12	2.07729e-10	1.66586e-14	300	610	0	3.84873e-14	7.26995e-15	-3.08163e-14	-9.28056e-14	-4.68128e-12	-7.7781e-13	300	200	0	10.8499	7.47992	-12.7341	2884.89	-407.514	2869.72	-343.002	-26.5492	0	7.70055	8.2956	-68.7532	-20202.4	-143980	-5705.21	-3008.16	493.839	0	17.8016	15.3241	-78.5145	-32795.9	-208773	-16056.3	-2659.03	417.705	0
513	1	-1.19678e-12	3.22806e-13	-2.81071e-13	-1.94732e-11	-7.00758e-12	2.50764e-12	300	610	0	-1.29033e-14	3.33069e-15	3.21411e-14	-2.05193e-13	2.46476e-12	-3.99113e-13	300	200	0	10.8954	7.48632	-12.7805	2881.38	-414.659	2863.84	-343.445	-25.4519	0	7.68676	8.48766	-68.8862	-20131.5	-143905	-5715.34	-3003.02	492.243	0
513	2	-2.24478e-13	1.40114e-13	-1.35767e-12	-3.18677e-11	-1.29635e-10	3.64086e-12	300	610	0	-4.09119e-14	6.68701e-16	6.45064e-14	-2.45346e-13	6.27953e-12	-1.33796e-13	300	200	0	10.9207	7.49883	-12.8679	2879.83	-421.361	2853.06	-343.745	-23.7993	0	7.69084	8.61919	-68.9525	-20033.9	-143815	-5753.67	-2999.71	490.546	0
513	3	3.61311e-13	1.83697e-14	-1.8148e-12	-3.51945e-11	-1.84684e-10	3.85832e-12	300	610	0	-5.21378e-14	-9.41538e-16	7.54242e-14	-2.39181e-13	7.72416e-12	3.47003e-14	300	200	0	10.926	7.51638	-12.9725	2880.02	-426.927	2838.24	-343.91	-22.0098	0	7.7171	8.66001	-69.0371	-19930	-143730	-5816.27	-2995.92	488.685	0
513	4	6.55034e-13	-5.38175e-14	-1.86125e-12	-3.29112e-11	-1.94315e-10	3.52334e-12	300	610	0	-5.2376e-14	-1.75509e-15	7.27089e-14	-2.0712e-13	7.63383e-12	1.2744e-13	300	200	0	10.9142	7.53549	-13.0594	2882.76	-429.847	2821.73	-343.915	-20.7429	0	7.75254	8.59536	-69.1371	-19841.3	-143663	-5896.13	-2991.95	486.985	0
513	5	7.45814e-13	-8.89052e-14	-1.66605e-12	-2.76745e-11	-1.76686e-10	2.91068e-12	300	610	0	-4.62684e-14	-2.01359e-15	6.2479e-14	-1.63992e-13	6.67176e-12	1.65567e-13	300	200	0	10.8861	7.54892	-13.1102	2888.91	-428.516	2806.21	-343.686	-20.3558	0	7.7745	8.43944	-69.224	-19778.5	-143627	-5985.46	-2988.82	485.717	0
513	6	7.09088e-13	-9.84792e-14	-1.35519e-12	-2.13642e-11	-1.45484e-10	2.2114e-12	300	610	0	-3.72405e-14	-1.92215e-15	4.91483e-14	-1.19644e-13	5.32317e-12	1.67748e-13	300	200	0	10.8426	7.54679	-13.1325	2897.96	-423.002	2793.27	-343.21	-20.6715	0	7.76033	8.24215	-69.2979	-19739.4	-143624	-6077.14	-2986.56	484.849	0
513	7	6.03432e-13	-9.22426e-14	-1.01488e-12	-1.5189e-11	-1.102e-10	1.54569e-12	300	610	0	-2.76099e-14	-1.64041e-15	3.5624e-14	-7.98815e-14	3.91314e-12	1.49003e-13	300	200	0	10.7872	7.52067	-13.1454	2907.71	-415.768	2782.85	-342.628	-21.1966	0	7.69225	8.06293	-69.3542	-19718.7	-143644	-6165.24	-2985.16	484.319	0
513	8	4.7074e-13	-7.76592e-14	-6.98226e-13	-9.82757e-12	-7.6774e-11	9.78659e-13	300	610	0	-1.8781e-14	-1.28284e-15	2.3601e-14	-4.74961e-14	2.6359e-12	1.2046e-13	300	200	0	10.7259	7.46843	-13.1573	2915.73	-410.006	2774.4	-342.162	-21.605	0	7.56363	7.93561	-69.3556	-19713.5	-143672	-6245.71	-2985.52	484.238	0
513	9	3.38325e-13	-6.00156e-14	-4.32917e-13	-5.57334e-12	-4.84025e-11	5.35961e-13	300	610	0	-1.14656e-14	-9.24309e-16	1.38745e-14	-2.32133e-14	1.58728e-12	8.96875e-14	300	200	0	10.6643	7.39678	-13.1576	2921.48	-407.072	2768.28	-341.938	-22.0373	0	7.38591	7.8576	-69.2664	-19720.3	-143692	-6316.41	-2988.48	484.703	0
514	0	2.21856e-13	-4.2716e-14	-2.28762e-13	-2.46288e-12	-2.63195e-11	2.17532e-13	300	610	0	-5.89263e-15	-6.0797e-16	6.62802e-15	-6.48425e-15	7.95135e-13	6.13018e-14	300	200	0	10.6095	7.32005	-13.1263	2927.05	-405.844	2765.87	-341.918	-22.9908	0	7.18431	7.80242	-69.0804	-19732.6	-143694	-6376.08	-2994.1	485.647	0	17.7011	15.1485	-80.951	-32852.7	-210269	-16447.1	-2597.49	405.834	0
514	1	1.28441e-13	-2.76767e-14	-8.41093e-14	-3.80887e-13	-1.04849e-11	8.51515e-15	300	610	0	-1.9859e-15	-3.53606e-16	1.67144e-15	3.90721e-15	2.44889e-13	3.76727e-14	300	200	0	10.569	7.25416	-13.0453	2935.69	-404.011	2768.4	-341.97	-25.0379	0	6.98405	7.74323	-68.8076	-19741.8	-143675	-6423.45	-3002.07	486.914	0
514	2	5.94185e-14	-1.57301e-14	9.08713e-15	8.61572e-13	-1.30738e-13	-1.12674e-13	300	610	0	4.9705e-16	-1.652e-16	-1.37763e-15	9.41595e-15	-1.00673e-13	1.95956e-14	300	200	0	10.5478	7.20939	-12.9077	2949.96	-399.164	2776.28	-341.925	-28.5428	0	6.80477	7.66847	-68.4646	-19738.8	-143638	-6457.39	-3012	488.306	0
514	3	1.26499e-14	-6.98599e-15	6.15871e-14	1.4732e-12	5.838e-12	-1.68919e-13	300	610	0	1.86536e-15	-3.71801e-17	-2.96645e-15	1.14606e-14	-2.87352e-13	6.86584e-15	300	200	0	10.5437	7.18814	-12.7244	2970.74	-389.486	2789.26	-341.609	-33.4681	0	6.66073	7.58073	-68.0865	-19714.2	-143589	-6477.01	-3022.91	489.547	0
514	4	-1.5748e-14	-1.12563e-15	8.44293e-14	1.64922e-12	8.57371e-12	-1.81117e-13	300	610	0	2.42968e-15	4.08581e-17	-3.52627e-15	1.12698e-14	-3.60423e-13	-1.27173e-15	300	200	0	10.5483	7.18796	-12.5178	2997.33	-374.625	2806.39	-340.927	-39.4449	0	6.5571	7.49397	-67.719	-19662.8	-143526	-6481.03	-3033.43	490.359	0
514	5	-3.01979e-14	2.37799e-15	8.74964e-14	1.55379e-12	9.1244e-12	-1.66537e-13	300	610	0	2.46446e-15	8.08549e-17	-3.42772e-15	9.81642e-15	-3.59464e-13	-5.79881e-15	300	200	0	10.5547	7.20529	-12.3139	3028.02	-356.079	2825.77	-339.917	-45.9028	0	6.49253	7.43184	-67.3834	-19585.8	-143456	-6467.34	-3042.95	490.663	0
514	6	-3.49055e-14	4.10889e-15	7.8828e-14	1.31368e-12	8.35316e-12	-1.38299e-13	300	610	0	2.19063e-15	9.42112e-17	-2.96238e-15	7.81045e-15	-3.16056e-13	-7.7103e-15	300	200	0	10.5618	7.23604	-12.1426	3060.23	-337.443	2844.23	-338.79	-52.0241	0	6.46648	7.41684	-67.073	-19492.1	-143396	-6434.25	-3051.91	490.611	0
514	7	-3.34505e-14	4.61419e-15	6.44459e-14	1.019e-12	6.91383e-12	-1.05575e-13	300	610	0	1.77201e-15	9.06581e-17	-2.34165e-15	5.72591e-15	-2.53416e-13	-7.89005e-15	300	200	0	10.571	7.27389	-12.0328	3090.63	-324.293	2857.95	-337.951	-56.85	0	6.47897	7.45455	-66.7759	-19399.2	-143367	-6383.1	-3060.98	490.513	0
514	8	-2.86258e-14	4.35458e-15	4.84933e-14	7.2808e-13	5.26199e-12	-7.41725e-14	300	610	0	1.32006e-15	7.78065e-17	-1.70558e-15	3.84473e-15	-1.87188e-13	-7.05271e-15	300	200	0	10.5823	7.3102	-11.9953	3115.86	-321.655	2864.15	-337.815	-59.7569	0	6.53064	7.52394	-66.4721	-19331.6	-143381	-6320.33	-3071.01	490.823	0
514	9	-2.2439e-14	3.68615e-15	3.35397e-14	4.74012e-13	3.68489e-12	-4.72746e-14	300	610	0	9.02822e-16	6.1141e-17	-1.13652e-15	2.30476e-15	-1.26792e-13	-5.73042e-15	300	200	0	10.592	7.33771	-12.0118	3133.2	-330.871	2862.31	-338.545	-60.8427	0	6.62779	7.58664	-66.1378	-19312.1	-143437	-6256.8	-3082.76	491.998	0
515	0	-1.62065e-14	2.86235e-15	2.09433e-14	2.71422e-13	2.33881e-12	-2.61733e-14	300	610	0	5.55294e-16	4.42696e-17	-6.73833e-16	1.14456e-15	-7.69511e-14	-4.28695e-15	300	200	0	10.5965	7.35454	-12.0451	3141.16	-349.638	2853.95	-340.027	-60.7838	0	6.77631	7.6143	-65.7715	-19353.2	-143523	-6203.55	-3096.14	494.248	0	18.5287	15.3625	-77.8697	-32593.7	-208568	-16489.5	-2678.43	418.567	0
515	1	-1.0691e-14	2.04744e-15	1.12041e-14	1.22581e-13	1.28603e-12	-1.09206e-14	300	610	0	2.89277e-16	2.92913e-17	-3.27475e-16	3.41046e-16	-3.91203e-14	-2.94592e-15	300	200	0	10.5952	7.36409	-12.0619	3139.85	-374.142	2841.68	-342.019	-60.3126	0	6.96388	7.60799	-65.407	-19456	-143622	-6167.61	-3109.82	497.46	0
515	2	-6.24515e-15	1.3348e-15	4.26866e-15	2.23908e-14	5.27411e-13	-8.49017e-16	300	610	0	1.01841e-16	1.71873e-17	-8.9293e-17	-1.61598e-16	-1.27053e-14	-1.82366e-15	300	200	0	10.5918	7.37238	-12.0512	3130.56	-400.689	2828.43	-344.249	-59.7706	0	7.15837	7.59465	-65.1115	-19611.8	-143721	-6150.13	-3121.3	501.204	0
515	3	-2.94444e-15	7.65927e-16	-2.27792e-16	-3.78835e-14	2.83591e-14	5.04288e-15	300	610	0	-1.80675e-17	8.17887e-18	5.82961e-17	-4.31328e-16	3.99686e-15	-9.60995e-16	300	200	0	10.5932	7.3861	-12.0217	3115.05	-426.986	2816.88	-346.518	-59.1197	0	7.33156	7.60806	-64.9543	-19802	-143804	-6146	-3127.92	504.86	0
515	4	-6.95642e-16	3.47534e-16	-2.78588e-15	-6.80216e-14	-2.61953e-13	7.8292e-15	300	610	0	-8.4855e-17	2.02436e-18	1.36202e-16	-5.34984e-16	1.31232e-14	-3.50427e-16	300	200	0	10.6069	7.40936	-11.9811	3095.75	-452.649	2809.08	-348.78	-58.385	0	7.47801	7.66546	-64.9558	-19999.8	-143860	-6145.45	-3128.73	507.898	0
515	5	6.80244e-16	6.5544e-17	-3.9245e-15	-7.72396e-14	-3.97636e-13	8.49776e-15	300	610	0	-1.13138e-16	-1.75554e-18	1.64756e-16	-5.30798e-16	1.68058e-14	4.2399e-17	300	200	0	10.6387	7.44025	-11.9277	3076.18	-478.012	2806.18	-351.076	-57.9017	0	7.60933	7.76095	-65.0882	-20176.8	-143891	-6139.03	-3124.71	509.992	0
515	6	1.39021e-15	-1.04401e-16	-4.11126e-15	-7.33307e-14	-4.2824e-13	7.869e-15	300	610	0	-1.1591e-16	-3.71949e-18	1.6153e-16	-4.65106e-16	1.69195e-14	2.632e-16	300	200	0	10.6899	7.47177	-11.8603	3059.87	-502.514	2808.2	-353.37	-57.9931	0	7.7389	7.88013	-65.3044	-20309.8	-143911	-6122.34	-3117.7	511.002	0
515	7	1.63266e-15	-1.89664e-16	-3.72847e-15	-6.23404e-14	-3.94778e-13	6.56931e-15	300	610	0	-1.03685e-16	-4.40521e-18	1.40416e-16	-3.71885e-16	1.49676e-14	3.5877e-16	300	200	0	10.7574	7.49588	-11.784	3047.87	-524.366	2814.32	-355.498	-58.6453	0	7.87278	8.00861	-65.5547	-20385.4	-143927	-6096.33	-3109.53	510.967	0
515	8	1.5774e-15	-2.16073e-16	-3.06386e-15	-4.85889e-14	-3.28472e-13	5.03883e-15	300	610	0	-8.42937e-17	-4.27426e-18	1.11536e-16	-2.73949e-16	1.20608e-14	3.70943e-16	300	200	0	10.8334	7.50523	-11.6986	3038.03	-541.647	2823.6	-357.3	-59.6907	0	8.00452	8.12802	-65.8218	-20403.5	-143940	-6064.1	-3100.81	509.981	0
515	9	1.35756e-15	-2.05496e-16	-2.31645e-15	-3.48895e-14	-2.51187e-13	3.55812e-15	300	610	0	-6.3095e-17	-3.68936e-18	8.16335e-17	-1.84979e-16	8.95164e-15	3.33717e-16	300	200	0	10.9065	7.49444	-11.5894	3026.91	-553.157	2835.1	-358.73	-61.1787	0	8.11799	8.21941	-66.1471	-20375.8	-143943	-6028.76	-3090.11	508.038	0
516	0	1.06931e-15	-1.74914e-16	-1.61055e-15	-2.28533e-14	-1.76804e-13	2.28257e-15	300	610	0	-4.33843e-17	-2.91322e-18	5.47082e-17	-1.11771e-16	6.09675e-15	2.72526e-16	300	200	0	10.9665	7.46426	-11.435	3012.3	-557.74	2847.89	-359.775	-63.4281	0	8.19847	8.27093	-66.5877	-20320	-143935	-5993.75	-3075.59	505.162	0	18.5287	15.3625	-77.8697	-32593.7	-208568	-16489.5	-2678.43	418.567	0
516	1	7.76093e-16	-1.36477e-16	-1.01267e-15	-1.32084e-14	-1.12958e-13	1.27705e-15	300	610	0	-2.68791e-17	-2.11964e-18	3.27048e-17	-5.63547e-17	3.72843e-15	2.04852e-16	300	200	0	11.0101	7.42507	-11.2257	2994.6	-554.003	2861.39	-360.352	-66.7642	0	8.23341	8.27655	-67.1352	-20255.5	-143918	-5963.61	-3057.71	501.713	0
516	2	5.14977e-16	-9.81062e-17	-5.48184e-16	-6.08825e-15	-6.27824e-14	5.46668e-16	300	610	0	-1.41847e-17	-1.41066e-18	1.61548e-17	-1.77739e-17	1.92225e-15	1.4152e-16	300	200	0	11.0389	7.3934	-10.9715	2976.85	-541.306	2875.92	-360.337	-71.3252	0	8.2062	8.23498	-67.7129	-20199.5	-143899	-5943.9	-3039.13	498.311	0
516	3	3.0345e-16	-6.4348e-17	-2.1577e-16	-1.26865e-15	-2.64485e-14	6.15573e-17	300	610	0	-5.19492e-18	-8.34842e-19	4.71321e-18	6.52729e-18	6.54598e-16	8.82338e-17	300	200	0	11.053	7.38211	-10.6959	2963.05	-519.997	2892.36	-359.616	-77.026	0	8.10574	8.15574	-68.2664	-20159.5	-143884	-5939.91	-3021.69	495.307	0
516	4	1.45653e-16	-3.72668e-17	1.07722e-18	1.65364e-15	-2.40496e-15	-2.24697e-16	300	610	0	5.93149e-19	-4.04242e-19	-2.42706e-18	1.97211e-17	-1.52284e-16	4.70774e-17	300	200	0	11.0505	7.39129	-10.4295	2955.66	-491.377	2910.74	-358.114	-83.3944	0	7.94441	8.05797	-68.8	-20130.8	-143880	-5954.41	-3005.28	492.6	0
516	5	3.75619e-17	-1.72533e-17	1.25625e-16	3.13666e-15	1.17056e-14	-3.62489e-16	300	610	0	3.85029e-18	-1.08472e-19	-6.24299e-18	2.49556e-17	-5.98045e-16	1.78016e-17	300	200	0	11.0311	7.40864	-10.21	2955.02	-458.432	2929.23	-355.9	-89.4235	0	7.75984	7.95821	-69.3075	-20105	-143886	-5985.96	-2990.05	490.084	0
516	6	-2.90635e-17	-3.68946e-18	1.82257e-16	3.61535e-15	1.84229e-14	-3.98495e-16	300	610	0	5.26393e-18	7.45141e-20	-7.69265e-18	2.49899e-17	-7.83034e-16	-1.15294e-18	300	200	0	10.9961	7.41986	-10.0757	2960.44	-425.457	2944.73	-353.226	-93.8211	0	7.59765	7.86683	-69.7236	-20080.9	-143895	-6028.43	-2977.78	488.007	0
516	7	-6.39047e-17	4.54895e-18	1.93087e-16	3.45954e-15	2.00886e-14	-3.71687e-16	300	610	0	5.44911e-18	1.70838e-19	-7.60898e-18	2.20301e-17	-7.96037e-16	-1.19134e-17	300	200	0	10.9464	7.41848	-10.0552	2970.8	-396.277	2954.26	-350.41	-95.4492	0	7.49077	7.79901	-69.9519	-20066	-143897	-6072.06	-2971.08	486.854	0
516	8	-7.63177e-17	8.74328e-18	1.76294e-16	2.95749e-15	1.86512e-14	-3.11958e-16	300	610	0	4.90592e-18	2.05851e-19	-6.65369e-18	1.77019e-17	-7.08605e-16	-1.66798e-17	300	200	0	10.8824	7.40684	-10.1618	2984.18	-373.283	2956.13	-347.734	-93.6673	0	7.44546	7.77932	-69.9031	-20069.5	-143880	-6107.56	-2972.28	487.104	0
516	9	-7.43555e-17	1.01124e-17	1.45619e-16	2.31623e-15	1.56011e-14	-2.40424e-16	300	610	0	4.00869e-18	2.0144e-19	-5.31116e-18	1.31029e-17	-5.73852e-16	-1.74316e-17	300	200	0	10.8055	7.39109	-10.3817	2997.92	-357.521	2950.6	-345.438	-88.7701	0	7.44047	7.82786	-69.5151	-20094.1	-143840	-6130.65	-2983.19	489.061	0
517	0	-6.43624e-17	9.69393e-18	1.10622e-16	1.67138e-15	1.19873e-14	-1.70631e-16	300	610	0	3.0149e-18	1.74887e-19	-3.90604e-18	8.89646e-18	-4.27959e-16	-1.57855e-17	300	200	0	10.7194	7.37657	-10.6662	3009.03	-348.498	2939.83	-343.673	-82.1085	0	7.44193	7.94534	-68.7847	-20132.2	-143782	-6142.18	-3004.31	492.684	0	17.8046	15.5675	-77.6565	-32695.7	-208185	-16486.4	-2680.84	421.03	0
517	1	-5.09432e-17	8.29757e-18	7.73109e-17	1.10136e-15	8.48045e-15	-1.1016e-16	300	610	0	2.08406e-18	1.38769e-19	-2.63247e-18	5.41729e-18	-2.93053e-16	-1.29571e-17	300	200	0	10.6298	7.36562	-10.9546	3014.93	-344.131	2927.01	-342.414	-75.2216	0	7.42194	8.11281	-67.7904	-20167.9	-143719	-6144.4	-3034.05	497.504	0
517	2	-3.71541e-17	6.50545e-18	4.89414e-17	6.4231e-16	5.45307e-15	-6.22581e-17	300	610	0	1.30041e-18	1.01458e-19	-1.58637e-18	2.77107e-18	-1.8055e-16	-9.78608e-18	300	200	0	10.5452	7.35798	-11.2088	3013.98	-342.142	2914.87	-341.524	-68.893	0	7.36933	8.29839	-66.6691	-20184.6	-143664	-6138.29	-3068.87	502.758	0
517	3	-2.47963e-17	4.69946e-18	2.67953e-17	3.01801e-16	3.06233e-15	-2.72942e-17	300	610	0	6.94799e-19	6.79102e-20	-7.95784e-19	9.19233e-19	-9.43402e-17	-6.79616e-18	300	200	0	10.4773	7.35311	-11.42	3006.07	-341.396	2904.79	-340.894	-63.2279	0	7.28929	8.46242	-65.5864	-20173.2	-143625	-6123.75	-3103.86	507.581	0
517	4	-1.47349e-17	3.1008e-18	1.08677e-17	7.00428e-17	1.32267e-15	-3.93746e-18	300	610	0	2.63768e-19	4.0525e-20	-2.46356e-19	-2.55076e-19	-3.3526e-17	-4.26682e-18	300	200	0	10.4402	7.35093	-11.5898	2992.93	-340.925	2896.91	-340.416	-58.2388	0	7.19113	8.56805	-64.7233	-20137.4	-143608	-6101.02	-3132.8	511.13	0
517	5	-7.19326e-18	1.81196e-18	4.14365e-19	-7.15578e-17	1.6475e-16	9.96096e-18	300	610	0	-1.55019e-20	1.99483e-20	9.89109e-20	-8.99835e-19	5.43643e-18	-2.30386e-18	300	200	0	10.4425	7.35023	-11.716	2976.97	-338.387	2890.82	-339.882	-54.0942	0	7.07909	8.59642	-64.2107	-20093.3	-143601	-6071.68	-3150.41	512.928	0
517	6	-1.99959e-18	8.54912e-19	-5.64518e-18	-1.4444e-16	-5.20639e-16	1.67643e-17	300	610	0	-1.7422e-19	5.73932e-21	2.8563e-19	-1.16326e-18	2.71897e-17	-9.00581e-19	300	200	0	10.4821	7.34862	-11.7949	2959.78	-331.069	2886.12	-339.069	-50.9375	0	6.95837	8.55288	-64.0336	-20063.2	-143584	-6038.18	-3156.32	513.322	0
517	7	1.22492e-18	2.02727e-19	-8.45607e-18	-1.69122e-16	-8.52631e-16	1.86771e-17	300	610	0	-2.44704e-19	-3.11441e-21	3.5893e-19	-1.17602e-18	3.64551e-17	1.36098e-20	300	200	0	10.5492	7.34528	-11.8311	2942	-318.723	2882.52	-337.939	-48.6676	0	6.83996	8.46156	-64.0588	-20065.8	-143534	-6002.79	-3154.66	513.24	0
517	8	2.93282e-18	-1.96418e-19	-9.06402e-18	-1.6315e-16	-9.41855e-16	1.75502e-17	300	610	0	-2.56054e-19	-7.83356e-21	3.5828e-19	-1.04315e-18	3.74359e-17	5.37603e-19	300	200	0	10.633	7.34259	-11.8386	2924.5	-304.937	2879.79	-336.758	-47.0313	0	6.73107	8.35454	-64.1827	-20105.7	-143449	-5967.84	-3149.01	513.257	0
517	9	3.56511e-18	-4.02489e-19	-8.33291e-18	-1.40265e-16	-8.80862e-16	1.48098e-17	300	610	0	-2.32052e-19	-9.61288e-21	3.15191e-19	-8.42386e-19	3.35365e-17	7.74777e-19	300	200	0	10.7227	7.34569	-11.8334	2908.98	-295.347	2877.71	-335.959	-45.8272	0	6.62929	8.25631	-64.3956	-20167.6	-143349	-5936.8	-3140.06	513.182	0
518	0	3.5036e-18	-4.72983e-19	-6.91906e-18	-1.10384e-16	-7.40773e-16	1.14685e-17	300	610	0	-1.90585e-19	-9.48981e-21	2.52838e-19	-6.26523e-19	2.72962e-17	8.18768e-19	300	200	0	10.8065	7.36206	-11.8287	2897.66	-294.27	2876.06	-335.878	-44.9676	0	6.5347	8.1718	-64.7046	-20224.9	-143263	-5913.7	-3128.1	512.572	0	17.8046	15.5675	-77.6565	-32695.7	-208185	-16486.4	-2680.84	421.03	0
518	1	3.05051e-18	-4.57122e-19	-5.28124e-18	-8.00431e-17	-5.7191e-16	8.18009e-18	300	610	0	-1.44021e-19	-8.28762e-21	1.86843e-19	-4.27715e-19	2.04539e-17	7.46443e-19	300	200	0	10.8734	7.3994	-11.8263	2892.25	-302.44	2874.95	-336.573	-44.5604	0	6.4618	8.09166	-65.0873	-20256.4	-143216	-5901.83	-3114.37	511.219	0
518	2	2.42631e-18	-3.93502e-19	-3.70992e-18	-5.30556e-17	-4.06636e-16	5.31414e-18	300	610	0	-1.00078e-19	-6.60833e-21	1.26623e-19	-2.62415e-19	1.40813e-17	6.15865e-19	300	200	0	10.9151	7.4603	-11.8103	2892.94	-316.965	2874.91	-337.838	-44.951	0	6.43446	8.00808	-65.5494	-20256.3	-143225	-5904.17	-3099	509.023	0
518	3	1.77815e-18	-3.10009e-19	-2.36417e-18	-3.12135e-17	-2.6313e-16	3.03278e-18	300	610	0	-6.28816e-20	-4.85495e-21	7.6903e-20	-1.3609e-19	8.7385e-18	4.67362e-19	300	200	0	10.9266	7.53899	-11.7549	2898.29	-333.396	2876.2	-339.362	-46.561	0	6.47408	7.92303	-66.1459	-20231.9	-143293	-5923.35	-3080.31	505.868	0
518	4	1.19349e-18	-2.25043e-19	-1.30856e-18	-1.49339e-17	-1.4925e-16	1.35953e-18	300	610	0	-3.39981e-20	-3.268e-21	3.91475e-20	-4.72334e-20	4.62482e-18	3.26259e-19	300	200	0	10.908	7.62417	-11.6413	2906.58	-348.292	2878.3	-340.919	-49.6774	0	6.59306	7.84761	-66.9096	-20195.5	-143407	-5959.31	-3057.29	501.833	0
518	5	7.15045e-19	-1.49361e-19	-5.45623e-19	-3.79346e-18	-6.59796e-17	2.35401e-19	300	610	0	-1.33381e-20	-1.96596e-21	1.27725e-20	9.48612e-21	1.70825e-18	2.06234e-19	300	200	0	10.8664	7.70339	-11.472	2916.84	-360.057	2880.02	-342.386	-54.2576	0	6.79485	7.79711	-67.7993	-20156.1	-143547	-6007.77	-3031.23	497.291	0
518	6	3.5471e-19	-8.80404e-20	-4.192e-20	3.06403e-18	-1.02369e-17	-4.38984e-19	300	610	0	1.30626e-22	-9.82954e-22	-3.91456e-21	4.09661e-20	-1.72293e-19	1.12636e-19	300	200	0	10.8138	7.76493	-11.2751	2928.47	-368.505	2879.52	-343.683	-59.7282	0	7.07981	7.78148	-68.7271	-20116.5	-143695	-6062.63	-3004.8	492.702	0
518	7	1.05245e-19	-4.22872e-20	2.52683e-19	6.64145e-18	2.30329e-17	-7.74385e-19	300	610	0	7.85892e-21	-3.00583e-22	-1.30421e-20	5.41813e-20	-1.23298e-18	4.53935e-20	300	200	0	10.7628	7.79877	-11.0951	2940.59	-374.404	2874.8	-344.745	-65.0343	0	7.44632	7.79788	-69.6047	-20078.3	-143835	-6118.81	-2980.46	488.461	0
518	8	-5.0733e-20	-1.09396e-20	3.91939e-19	7.90646e-18	3.94153e-17	-8.74898e-19	300	610	0	1.13653e-20	1.27585e-22	-1.67351e-20	5.53197e-20	-1.69581e-18	1.32011e-21	300	200	0	10.7227	7.79863	-10.9715	2952.31	-378.556	2865.21	-345.504	-69.0904	0	7.87475	7.8323	-70.375	-20047.1	-143963	-6171.51	-2959.66	484.862	0
518	9	-1.34364e-19	8.38799e-21	4.25276e-19	7.69113e-18	4.41351e-17	-8.28378e-19	300	610	0	1.20263e-20	3.58549e-22	-1.68631e-20	4.93787e-20	-1.75974e-18	-2.41774e-20	300	200	0	10.6983	7.76312	-10.9259	2963.23	-381.1	2852.12	-345.881	-71.2129	0	8.31012	7.86242	-71.029	-20034.5	-144077	-6214.32	-2942.43	482.061	0
519	0	-1.66428e-19	1.85004e-20	3.93739e-19	6.65035e-18	4.15867e-17	-7.02868e-19	300	610	0	1.09725e-20	4.48594e-22	-1.49262e-20	4.00757e-20	-1.58669e-18	-3.59546e-20	300	200	0	10.6908	7.69459	-10.9642	2973.31	-382.163	2837.74	-345.856	-71.1835	0	8.67329	7.86119	-71.5809	-20052	-144175	-6239.14	-2928.15	480.131	0	18.599	15.2833	-81.6257	-33562.5	-212069	-16376.7	-2598.07	411.176	0
519	1	-1.65021e-19	2.21088e-20	3.28663e-19	5.25907e-18	3.51634e-17	-5.46907e-19	300	610	0	9.05842e-21	4.46882e-22	-1.2033e-20	2.99489e-20	-1.29802e-18	-3.84393e-20	300	200	0	10.6985	7.59889	-11.0788	2982.8	-382.919	2824.05	-345.563	-69.2344	0	8.89561	7.81755	-72.0225	-20102.9	-144255	-6238.06	-2916.91	479.12	0
519	2	-1.44538e-19	2.15475e-20	2.52063e-19	3.83213e-18	2.72779e-17	-3.92031e-19	300	610	0	6.87793e-21	3.92618e-22	-8.93492e-21	2.05559e-20	-9.77294e-19	-3.52849e-20	300	200	0	10.7187	7.48718	-11.2492	2992.27	-385.337	2812.66	-345.255	-65.9975	0	8.94479	7.75282	-72.3353	-20177.4	-144319	-6206.71	-2909.13	478.943	0
519	3	-1.15528e-19	1.86558e-20	1.77969e-19	2.55483e-18	1.94919e-17	-2.56245e-19	300	610	0	4.80423e-21	3.14609e-22	-6.08841e-21	1.27045e-20	-6.76373e-19	-2.92645e-20	300	200	0	10.7516	7.37508	-11.4506	3002.15	-390.81	2804.48	-345.13	-62.1821	0	8.82717	7.69572	-72.5231	-20258.9	-144370	-6147.38	-2904.68	479.344	0
519	4	-8.50751e-20	1.4769e-20	1.14151e-19	1.51584e-18	1.26914e-17	-1.47624e-19	300	610	0	3.03916e-21	2.32248e-22	-3.72591e-21	6.6757e-21	-4.22718e-19	-2.23139e-20	300	200	0	10.797	7.27767	-11.6605	3012.36	-399.568	2799.23	-345.267	-58.3381	0	8.57702	7.64863	-72.5732	-20331.2	-144415	-6070.09	-2903.93	480.148	0
519	5	-5.74231e-20	1.07734e-20	6.38486e-20	7.37748e-19	7.26836e-18	-6.7572e-20	300	610	0	1.662e-21	1.57205e-22	-1.92337e-21	2.41351e-21	-2.2648e-19	-1.56573e-20	300	200	0	10.8487	7.20473	-11.8593	3022.97	-411.081	2796.15	-345.663	-54.9034	0	8.245	7.59295	-72.4049	-20384	-144451	-5990.12	-2909.04	481.528	0
519	6	-3.46782e-20	7.1917e-21	2.73149e-20	2.02424e-19	3.28378e-18	-1.34895e-20	300	610	0	6.72039e-22	9.53161e-23	-6.57679e-22	-3.24801e-22	-8.66505e-20	-9.96337e-21	300	200	0	10.894	7.15947	-12.0334	3034.57	-424.142	2794.98	-346.247	-52.1801	0	7.89209	7.51398	-71.9153	-20414.8	-144465	-5921.87	-2922.83	483.873	0
519	7	-1.74665e-20	4.27495e-21	3.05315e-21	-1.29495e-19	6.01329e-19	1.92136e-20	300	610	0	2.27382e-23	4.83689e-23	1.48442e-22	-1.86047e-21	4.0755e-21	-5.50173e-21	300	200	0	10.9216	7.13987	-12.1773	3047.18	-436.95	2795.5	-346.882	-50.2336	0	7.58739	7.41103	-71.0961	-20427.6	-144446	-5872.58	-2945.7	487.324	0
519	8	-5.48816e-21	2.08828e-21	-1.12602e-20	-3.04894e-19	-1.01264e-18	3.57255e-20	300	610	0	-3.53289e-22	1.56097e-23	5.94225e-22	-2.52159e-21	5.57526e-20	-2.28057e-21	300	200	0	10.9279	7.14229	-12.2894	3059.33	-447.9	2796.74	-347.446	-48.9399	0	7.39706	7.293	-70.0921	-20429.6	-144388	-5840.59	-2973.98	491.468	0
519	9	2.05312e-21	5.8208e-22	-1.81471e-20	-3.69388e-19	-1.81986e-18	4.09597e-20	300	610	0	-5.27365e-22	-5.08625e-24	7.79681e-22	-2.60106e-21	7.88173e-20	-1.56651e-22	300	200	0	10.916	7.16597	-12.3682	3068.75	-456.042	2797.66	-347.872	-48.1161	0	7.36225	7.17201	-69.1239	-20427.8	-144298	-5819.92	-3001.53	495.525	0
520	0	6.14421e-21	-3.53312e-22	-1.99432e-20	-3.62429e-19	-2.067e-18	3.90857e-20	300	610	0	-5.64576e-22	-1.6379e-23	7.93352e-22	-2.33665e-21	8.26814e-20	1.08317e-21	300	200	0	10.892	7.21393	-12.4142	3073.56	-460.551	2798.44	-348.099	-47.5855	0	7.48358	7.062	-68.3557	-20427.9	-144198	-5807.35	-3023.52	498.847	0	18.9705	15.0882	-79.5963	-33133.4	-209681	-16189.1	-2634.3	416.268	0
520	1	7.76384e-21	-8.48993e-22	-1.85981e-20	-3.15217e-19	-1.96266e-18	3.33482e-20	300	610	0	-5.18658e-22	-2.0919e-23	7.06625e-22	-1.90603e-21	7.50454e-20	1.66687e-21	300	200	0	10.8616	7.28811	-12.4342	3073.01	-460.432	2800.5	-348.029	-47.141	0	7.72402	6.98388	-67.8374	-20431.9	-144107	-5804.45	-3038.3	501.19	0
520	2	7.76941e-21	-1.03276e-21	-1.56074e-20	-2.50491e-19	-1.66867e-18	2.60735e-20	300	610	0	-4.30421e-22	-2.10352e-23	5.72513e-22	-1.4312e-21	6.17078e-20	1.80374e-21	300	200	0	10.8299	7.3834	-12.4421	3067.48	-454.119	2805.3	-347.499	-46.5404	0	8.02465	6.96955	-67.5338	-20436.6	-144033	-5813.65	-3046.75	502.612	0
520	3	6.8463e-21	-1.01529e-21	-1.20271e-20	-1.83412e-19	-1.30069e-18	1.87823e-20	300	610	0	-3.28372e-22	-1.85941e-23	4.27148e-22	-9.87564e-22	4.66821e-20	1.66738e-21	300	200	0	10.7999	7.48609	-12.4504	3058.66	-438.534	2813.25	-346.222	-45.6673	0	8.32142	7.05231	-67.3667	-20433.4	-143972	-5834.34	-3051.13	503.316	0
520	4	5.49931e-21	-8.84199e-22	-8.53467e-21	-1.22977e-19	-9.34045e-19	1.23509e-20	300	610	0	-2.30548e-22	-1.49737e-23	2.92643e-22	-6.14751e-22	3.24775e-20	1.39018e-21	300	200	0	10.7727	7.57727	-12.462	3049.44	-410.651	2823.75	-343.952	-44.6979	0	8.55965	7.24342	-67.2278	-20414.7	-143921	-5862.78	-3054.8	503.664	0
520	5	4.06919e-21	-7.03408e-22	-5.50914e-21	-7.35682e-20	-6.11881e-19	7.18059e-21	300	610	0	-1.46817e-22	-1.11069e-23	1.80419e-22	-3.27108e-22	2.04383e-20	1.06507e-21	300	200	0	10.749	7.6391	-12.4703	3043.38	-371.619	2835.89	-340.8	-44.0491	0	8.70818	7.51625	-66.9951	-20379.4	-143885	-5893.39	-3061.7	504.192	0
520	6	2.7618e-21	-5.15598e-22	-3.11278e-21	-3.63893e-20	-3.53701e-19	3.35182e-21	300	610	0	-8.11719e-23	-7.55947e-24	9.43851e-23	-1.22728e-22	1.10797e-20	7.51156e-22	300	200	0	10.7304	7.6612	-12.4667	3043.51	-328.015	2848.99	-337.311	-44.1307	0	8.76496	7.81427	-66.6067	-20331.8	-143867	-5921.03	-3073.95	505.252	0
520	7	1.68084e-21	-3.46144e-22	-1.36387e-21	-1.06747e-20	-1.6309e-19	7.50844e-22	300	610	0	-3.37512e-23	-4.61859e-24	3.36667e-23	9.41333e-24	4.37791e-21	4.81117e-22	300	200	0	10.7185	7.64397	-12.4467	3050.58	-288.754	2862.35	-334.199	-45.0922	0	8.74347	8.07463	-66.1488	-20276.2	-143869	-5944.88	-3088.93	506.523	0
520	8	8.58937e-22	-2.07447e-22	-1.95723e-22	5.38257e-21	-3.40532e-20	-8.3411e-22	300	610	0	-2.46265e-24	-2.37707e-24	-5.25728e-24	8.42656e-23	2.77126e-24	2.68496e-22	300	200	0	10.7125	7.59692	-12.4097	3062.44	-261.761	2874.59	-332.093	-46.7788	0	8.65427	8.25274	-65.826	-20214	-143889	-5969.31	-3099.9	507.082	0
520	9	2.83978e-22	-1.0297e-22	4.99239e-22	1.3973e-20	4.41965e-20	-1.64593e-21	300	610	0	1.58204e-23	-8.04898e-25	-2.70099e-23	1.17255e-22	-2.51305e-21	1.14238e-22	300	200	0	10.71	7.53323	-12.3569	3075.42	-252.283	2884.03	-331.416	-48.8832	0	8.50759	8.3328	-65.8031	-20147.7	-143920	-5999.34	-3101.14	506.182	0
521	0	-8.04525e-23	-3.06247e-23	8.39287e-22	1.72462e-20	8.39169e-20	-1.91646e-21	300	610	0	2.4446e-23	1.94988e-25	-3.62963e-23	1.22243e-22	-3.65991e-21	1.19275e-23	300	200	0	10.7095	7.46491	-12.2916	3085.99	-261.584	2889.59	-332.282	-51.0652	0	8.33376	8.32126	-66.0833	-20085.6	-143952	-6035.31	-3092.34	503.944	0	18.9705	15.0882	-79.5963	-33133.4	-209681	-16189.1	-2634.3	416.268	0
521	1	-2.80391e-22	1.46218e-23	9.34734e-22	1.70719e-20	9.67492e-20	-1.84351e-21	300	610	0	2.64908e-23	7.46626e-25	-3.73082e-23	1.10537e-22	-3.88294e-21	-4.83183e-23	300	200	0	10.7122	7.40192	-12.222	3091.76	-286.604	2891.01	-334.45	-52.9672	0	8.18702	8.24287	-66.5309	-20039.7	-143975	-6072.07	-3078.04	501.21	0
521	2	-3.61916e-22	3.8893e-23	8.78167e-22	1.49363e-20	9.25922e-20	-1.58177e-21	300	610	0	2.4508e-23	9.74774e-25	-3.34418e-23	9.0627e-23	-3.54823e-21	-7.7196e-23	300	200	0	10.7198	7.35315	-12.1582	3091.95	-321.877	2888.38	-337.474	-54.3096	0	8.11778	8.14091	-66.9689	-20017.4	-143992	-6102.9	-3064.13	498.906	0
521	3	-3.65639e-22	4.82108e-23	7.40945e-22	1.19276e-20	7.91629e-20	-1.2427e-21	300	610	0	2.04461e-23	9.89731e-25	-2.72318e-23	6.83749e-23	-2.93275e-21	-8.45955e-23	300	200	0	10.732	7.32454	-12.102	3087.26	-361.709	2881.73	-340.888	-55.1037	0	8.14454	8.06255	-67.2562	-20015.3	-144009	-6124.25	-3055.2	497.598	0
521	4	-3.24187e-22	4.78201e-23	5.73709e-22	8.77575e-21	6.20034e-20	-8.99586e-22	300	610	0	1.5673e-23	8.80329e-25	-2.04146e-23	4.74291e-23	-2.22922e-21	-7.8764e-23	300	200	0	10.7441	7.31571	-12.0443	3078.99	-401.091	2871.55	-344.301	-55.6379	0	8.25386	8.0371	-67.3372	-20021.1	-144035	-6136.66	-3053.01	497.327	0
521	5	-2.61702e-22	4.18941e-23	4.09157e-22	5.91727e-21	4.47452e-20	-5.95061e-22	300	610	0	1.10601e-23	7.12472e-25	-1.40611e-23	2.97315e-23	-1.55895e-21	-6.60205e-23	300	200	0	10.7495	7.31979	-11.979	3068.41	-436.186	2859.67	-347.413	-56.1492	0	8.4174	8.06945	-67.2534	-20019.3	-144070	-6143.63	-3056.19	497.669	0
521	6	-1.94575e-22	3.34922e-23	2.65765e-22	3.5683e-21	2.94878e-20	-3.49028e-22	300	610	0	7.08923e-24	5.31017e-25	-8.73173e-24	1.60115e-23	-9.87708e-22	-5.08223e-23	300	200	0	10.7449	7.32784	-11.9121	3057.16	-464.121	2849.3	-349.962	-56.6426	0	8.60584	8.1457	-67.1009	-19997.4	-144111	-6151.24	-3061.67	498.02	0
521	7	-1.32782e-22	2.46683e-23	1.51636e-22	1.79232e-21	1.71999e-20	-1.65958e-22	300	610	0	3.96097e-24	3.63379e-25	-4.62655e-24	6.21424e-24	-5.41513e-22	-3.60248e-23	300	200	0	10.7315	7.33373	-11.8574	3047.01	-482.492	2843.34	-351.691	-56.9713	0	8.79215	8.24061	-66.9632	-19953.1	-144153	-6166.25	-3066.71	497.971	0
521	8	-8.14234e-23	1.6654e-23	6.79385e-23	5.57534e-22	8.08427e-21	-4.09151e-23	300	610	0	1.69013e-24	2.23671e-25	-1.71468e-24	-1.59622e-25	-2.2041e-22	-2.32219e-23	300	200	0	10.7138	7.33583	-11.8299	3038.67	-489.553	2842.6	-352.383	-56.8626	0	8.94632	8.32623	-66.851	-19896.8	-144189	-6192.01	-3070.86	497.629	0
521	9	-4.21868e-23	1.00605e-23	1.17166e-23	-2.18882e-22	1.87938e-21	3.58565e-23	300	610	0	1.83003e-25	1.16679e-25	1.63944e-25	-3.80525e-24	-9.5136e-24	-1.30922e-23	300	200	0	10.697	7.3359	-11.8419	3031.76	-484.248	2845.94	-351.893	-56.0208	0	9.0355	8.37773	-66.6774	-19845.7	-144211	-6226.86	-3076.82	497.637	0
522	0	-1.45979e-23	5.07015e-24	-2.20052e-23	-6.39187e-22	-1.9122e-21	7.57214e-23	300	610	0	-7.05342e-25	4.12526e-26	1.22451e-24	-5.44763e-24	1.12876e-22	-5.70722e-24	300	200	0	10.6854	7.3369	-11.8907	3026.74	-467.018	2851.71	-350.276	-54.547	0	9.04037	8.3745	-66.3169	-19812.5	-144215	-6265.97	-3088.64	498.756	0	19.3406	15.3916	-76.7507	-32133.7	-207659	-16862.5	-2705.63	418.676	0
522	1	3.00475e-24	1.59644e-24	-3.877e-23	-8.04635e-22	-3.86419e-21	8.96139e-23	300	610	0	-1.132e-24	-7.03228e-27	1.6883e-24	-5.74243e-24	1.69786e-22	-7.80765e-25	300	200	0	10.6797	7.34168	-11.9494	3025.74	-441.911	2858.41	-347.982	-53.2119	0	8.97159	8.30101	-65.7132	-19798.6	-144199	-6303.46	-3108.36	501.289	0
522	2	1.27672e-23	-5.91106e-25	-4.37866e-23	-8.03827e-22	-4.52578e-21	8.69172e-23	300	610	0	-1.24235e-24	-3.39553e-26	1.75366e-24	-5.22728e-24	1.82264e-22	2.14479e-24	300	200	0	10.6767	7.35299	-11.9751	3030.62	-416.688	2864.32	-345.796	-53.0774	0	8.85983	8.15497	-64.9199	-19795.3	-144162	-6333.73	-3134.62	504.919	0
522	3	1.6858e-23	-1.77837e-24	-4.14504e-23	-7.07526e-22	-4.36658e-21	7.5004e-23	300	610	0	-1.15767e-24	-4.53864e-26	1.58216e-24	-4.30787e-24	1.67708e-22	3.57114e-24	300	200	0	10.6736	7.3728	-11.932	3041	-399.477	2868.13	-344.479	-54.8606	0	8.73378	7.96216	-64.0556	-19790.8	-144112	-6352.31	-3163.79	508.963	0
522	4	1.72001e-23	-2.24896e-24	-3.51653e-23	-5.67803e-22	-3.75444e-21	5.92121e-23	300	610	0	-9.70965e-25	-4.65475e-26	1.29493e-24	-3.26565e-24	1.39344e-22	3.96544e-24	300	200	0	10.6698	7.40039	-11.8094	3054.93	-394.692	2870.29	-344.422	-58.6868	0	8.61589	7.77289	-63.2494	-19778.2	-144061	-6355.81	-3191.66	512.702	0
522	5	1.53461e-23	-2.25139e-24	-2.73591e-23	-4.19772e-22	-2.95486e-21	4.3073e-23	300	610	0	-7.47853e-25	-4.16655e-26	9.75391e-25	-2.27707e-24	1.06423e-22	3.71937e-24	300	200	0	10.6676	7.43237	-11.6221	3070.85	-401.178	2873.14	-345.519	-64.2254	0	8.5224	7.63276	-62.6289	-19760.7	-144027	-6342.13	-3213.7	515.521	0
522	6	1.24505e-23	-1.98437e-24	-1.9609e-23	-2.84615e-22	-2.14285e-21	2.86584e-23	300	610	0	-5.30412e-25	-3.3891e-26	6.75383e-25	-1.43721e-24	7.48062e-23	3.13445e-24	300	200	0	10.6712	7.46474	-11.3988	3087.57	-413.478	2879.25	-347.274	-70.8685	0	8.45418	7.56669	-62.3334	-19749.1	-144024	-6312.48	-3224.55	516.83	0
522	7	9.30125e-24	-1.59426e-24	-1.28152e-23	-1.72972e-22	-1.42051e-21	1.69539e-23	300	610	0	-3.42156e-25	-2.53804e-26	4.2237e-25	-7.82975e-25	4.77095e-23	2.42444e-24	300	200	0	10.6827	7.49397	-11.164	3102.54	-424.86	2889.53	-349.056	-77.9054	0	8.39798	7.58559	-62.4882	-19750.7	-144051	-6273.13	-3219.25	516.071	0
522	8	6.38165e-24	-1.17989e-24	-7.3812e-24	-8.81608e-23	-8.35831e-22	8.20308e-24	300	610	0	-1.93124e-25	-1.74612e-26	2.26543e-25	-3.13472e-25	2.64421e-23	1.72717e-24	300	200	0	10.6987	7.51747	-10.9293	3111.6	-429.884	2902.64	-350.333	-84.7021	0	8.33915	7.68181	-63.1268	-19764.6	-144091	-6233.96	-3196.56	513.093	0
522	9	3.94217e-24	-8.00972e-25	-3.37689e-24	-2.88874e-23	-4.00019e-22	2.19376e-24	300	610	0	-8.44128e-26	-1.08263e-26	8.69426e-26	-6.15748e-27	1.10618e-23	1.12035e-24	300	200	0	10.7111	7.53484	-10.7044	3111.52	-425.985	2915.6	-350.795	-90.6755	0	8.26636	7.81892	-64.1555	-19788	-144125	-6203.99	-3160.49	508.438	0
523	0	2.06958e-24	-4.87618e-25	-6.71993e-25	8.63609e-24	-1.01757e-22	-1.52286e-24	300	610	0	-1.18449e-26	-5.72072e-27	-3.6867e-27	1.71268e-25	9.00039e-25	6.37883e-25	300	200	0	10.7112	7.54832	-10.5125	3102.61	-414.44	2924.7	-350.423	-95.134	0	8.17007	7.9381	-65.4031	-19825	-144143	-6188.07	-3117.92	503.12	0	17.7693	14.2719	-79.0585	-33131.2	-209851	-15453.9	-2654.37	419.071	0
523	1	7.4619e-25	-2.49319e-25	9.63307e-25	2.91806e-23	8.18619e-23	-3.47817e-24	300	610	0	3.12902e-26	-2.10323e-27	-5.53546e-26	2.52859e-25	-5.04979e-24	2.84437e-25	300	200	0	10.6962	7.56012	-10.3867	3088.61	-398.917	2926.79	-349.407	-97.3631	0	8.04354	7.97739	-66.7143	-19885.2	-144147	-6187.51	-3074.66	498.065	0
523	2	-1.03661e-25	-8.25833e-26	1.78868e-24	3.75136e-23	1.77674e-22	-4.1877e-24	300	610	0	5.23603e-26	2.27405e-28	-7.84614e-26	2.69623e-25	-7.86859e-24	4.73106e-26	300	200	0	10.6707	7.5701	-10.3513	3074	-381.783	2920.59	-347.883	-96.9676	0	7.88139	7.89815	-67.9956	-19974	-144138	-6201.8	-3033.81	493.754	0
523	3	-5.79925e-25	2.31276e-26	2.04997e-24	3.78322e-23	2.11577e-22	-4.09636e-24	300	610	0	5.82319e-26	1.5403e-27	-8.23922e-26	2.47116e-25	-8.55113e-24	-9.4666e-26	300	200	0	10.6435	7.57631	-10.4078	3061.12	-363.315	2907.13	-345.908	-94.1165	0	7.67766	7.7032	-69.1732	-20086.1	-144119	-6227.87	-2997.45	490.374	0
523	4	-7.84612e-25	8.11489e-26	1.95579e-24	3.35048e-23	2.05845e-22	-3.55546e-24	300	610	0	5.46651e-26	2.1115e-27	-7.4829e-26	2.04713e-25	-7.92405e-24	-1.65009e-25	300	200	0	10.6202	7.57623	-10.5371	3049.38	-344.759	2889.34	-343.719	-89.3954	0	7.43142	7.42911	-70.1487	-20208.4	-144089	-6258.3	-2968.05	488.079	0
523	5	-8.08751e-25	1.04833e-25	1.66846e-24	2.70221e-23	1.78008e-22	-2.82056e-24	300	610	0	4.60969e-26	2.18817e-27	-6.1559e-26	1.55926e-25	-6.61876e-24	-1.8578e-25	300	200	0	10.5993	7.56618	-10.7156	3036.91	-329.449	2871.15	-341.745	-83.4113	0	7.15502	7.12568	-70.8113	-20326.5	-144051	-6282.82	-2948.29	487.052	0
523	6	-7.26207e-25	1.05952e-25	1.30434e-24	2.00732e-23	1.40779e-22	-2.06176e-24	300	610	0	3.56747e-26	1.97137e-27	-4.659e-26	1.09286e-25	-5.07916e-24	-1.75572e-25	300	200	0	10.5745	7.54105	-10.926	3023.02	-320.498	2856.47	-340.334	-76.6823	0	6.87771	6.83945	-71.0633	-20428.9	-144008	-6293.79	-2940.48	487.475	0
523	7	-5.92166e-25	9.39629e-26	9.39479e-25	1.36847e-23	1.0259e-22	-1.37966e-24	300	610	0	2.54291e-26	1.61168e-27	-3.24289e-26	6.94404e-26	-3.5884e-24	-1.48771e-25	300	200	0	10.5425	7.49764	-11.1503	3009.1	-319.049	2848.01	-339.614	-69.8677	0	6.64272	6.59995	-70.8445	-20510	-143963	-6290.2	-2946.1	489.508	0
523	8	-4.44498e-25	7.58671e-26	6.17691e-25	8.38002e-24	6.84023e-23	-8.23004e-25	300	610	0	1.65066e-26	1.21273e-27	-2.04206e-26	3.82522e-26	-2.30346e-24	-1.15624e-25	300	200	0	10.5086	7.43997	-11.366	2997.24	-324.399	2846.29	-339.541	-63.7022	0	6.4949	6.41251	-70.155	-20571.9	-143919	-6276.02	-2965.44	493.235	0
523	9	-3.06601e-25	5.64176e-26	3.59035e-25	4.331e-24	4.05906e-23	-4.04829e-25	300	610	0	9.4086e-27	8.38759e-28	-1.10818e-26	1.57598e-26	-1.29005e-24	-8.2781e-26	300	200	0	10.4841	7.37963	-11.5608	2988.49	-334.741	2849.84	-339.955	-58.5032	0	6.46229	6.26725	-69.0758	-20616.7	-143887	-6255.36	-2997.03	498.465	0
524	0	-1.90762e-25	3.85087e-26	1.67514e-25	1.48664e-24	1.97607e-23	-1.16133e-25	300	610	0	4.20586e-27	5.23745e-28	-4.39117e-27	9.48783e-28	-5.53587e-25	-5.40283e-26	300	200	0	10.4787	7.32815	-11.7377	2982.34	-348.334	2856.28	-340.676	-54.0811	0	6.54691	6.15831	-67.7834	-20637.1	-143878	-6230.63	-3036.61	504.457	0	17.7693	14.2719	-79.0585	-33131.2	-209851	-15453.9	-2654.37	419.071	0
524	1	-1.01417e-25	2.36208e-26	3.7427e-26	-3.25965e-25	5.42864e-24	6.36994e-26	300	610	0	7.13088e-28	2.80183e-28	-2.08664e-29	-7.67997e-27	-6.41523e-26	-3.10553e-26	300	200	0	10.4953	7.29019	-11.8968	2977.38	-364.869	2863.51	-341.669	-50.2666	0	6.72614	6.09394	-66.5203	-20619.6	-143894	-6203.47	-3077.16	509.974	0
524	2	-3.79561e-26	1.22447e-26	-4.18289e-26	-1.32926e-24	-3.45886e-24	1.595e-25	300	610	0	-1.3801e-27	1.06743e-28	2.49433e-27	-1.17255e-26	2.24897e-25	-1.41444e-26	300	200	0	10.5306	7.26463	-12.0261	2972.32	-384.879	2870.26	-343.004	-47.1562	0	6.95368	6.09078	-65.5012	-20558.5	-143927	-6175.04	-3111.33	513.864	0
524	3	3.05593e-27	4.2442e-27	-8.24101e-26	-1.74763e-24	-8.15635e-24	1.95564e-25	300	610	0	-2.41904e-27	-5.70393e-30	3.64306e-27	-1.26535e-26	3.64273e-25	-2.73506e-27	300	200	0	10.5777	7.24847	-12.1179	2965.83	-406.703	2876.22	-344.562	-44.7482	0	7.16561	6.16171	-64.8266	-20465.7	-143966	-6146.4	-3134.78	515.699	0
524	4	2.62715e-26	-8.61741e-28	-9.5917e-26	-1.77981e-24	-9.88474e-24	1.92983e-25	300	610	0	-2.72797e-27	-6.96752e-29	3.86918e-27	-1.16784e-26	4.00977e-25	4.15087e-27	300	200	0	10.6285	7.23791	-12.1819	2956.34	-425.488	2881.57	-345.928	-42.684	0	7.30316	6.30402	-64.4701	-20362.2	-144002	-6119.19	-3147.62	515.84	0
524	5	3.64871e-26	-3.69467e-27	-9.22471e-26	-1.58611e-24	-9.69997e-24	1.6849e-25	300	610	0	-2.58035e-27	-9.81488e-29	3.53789e-27	-9.72546e-27	3.74274e-25	7.61507e-27	300	200	0	10.6754	7.22962	-12.2307	2942.59	-436.542	2886.26	-346.692	-40.5909	0	7.34006	6.49559	-64.3446	-20262.8	-144037	-6095.88	-3152.52	514.91	0
524	6	3.80104e-26	-4.88296e-27	-7.91389e-26	-1.28564e-24	-8.43726e-24	1.3432e-25	300	610	0	-2.18783e-27	-1.02818e-28	2.92561e-27	-7.44302e-27	3.14298e-25	8.69892e-27	300	200	0	10.7145	7.22377	-12.2539	2924.42	-438.643	2889.68	-346.796	-38.6519	0	7.28919	6.70596	-64.3999	-20172.1	-144073	-6080.27	-3151.16	513.233	0
524	7	3.43544e-26	-4.98401e-27	-6.2167e-26	-9.59605e-25	-6.70533e-24	9.86596e-26	300	610	0	-1.70131e-27	-9.32446e-29	2.22477e-27	-5.24322e-27	2.42343e-25	8.28496e-27	300	200	0	10.7446	7.2251	-12.2171	2903.45	-433.647	2891.08	-346.495	-37.6546	0	7.18169	6.90962	-64.6678	-20091.4	-144103	-6075.92	-3142.36	510.687	0
524	8	2.81565e-26	-4.44788e-27	-4.49971e-26	-6.57741e-25	-4.91011e-24	6.63938e-26	300	610	0	-1.21874e-27	-7.66236e-29	1.55659e-27	-3.35313e-27	1.7208e-25	7.05915e-27	300	200	0	10.7652	7.23832	-12.095	2883.6	-424.294	2890.19	-346.08	-38.4122	0	7.04268	7.08564	-65.2155	-20023.7	-144114	-6082.53	-3123.81	507.039	0
524	9	2.12361e-26	-3.60934e-27	-2.97605e-26	-4.05765e-25	-3.29254e-24	3.99268e-26	300	610	0	-7.95977e-28	-5.79323e-29	9.86836e-28	-1.86636e-27	1.11166e-25	5.51269e-27	300	200	0	10.7769	7.26176	-11.9025	2870	-413.292	2887.34	-345.723	-41.1263	0	6.88894	7.21512	-66.0657	-19973.9	-144097	-6096.17	-3095.11	502.333	0
525	0	1.47253e-26	-2.69689e-27	-1.7452e-26	-2.12513e-25	-1.96996e-24	1.99493e-26	300	610	0	-4.58005e-28	-4.02791e-29	5.41616e-28	-7.88639e-28	6.28911e-26	3.9662e-27	300	200	0	10.7817	7.28735	-11.6909	2866.37	-403.871	2883.03	-345.546	-45.1792	0	6.73725	7.28872	-67.1696	-19943.6	-144055	-6113.98	-3058.64	496.914	0	17.5645	14.5984	-79.7068	-32838.3	-209923	-15772.5	-2633.7	411.989	0
525	1	9.22624e-27	-1.85074e-27	-8.29445e-27	-7.6066e-26	-9.74671e-25	6.0847e-27	300	610	0	-2.09074e-28	-2.53275e-29	2.21078e-28	-7.44904e-29	2.76382e-26	2.60401e-27	300	200	0	10.7833	7.30688	-11.5168	2873.22	-399.526	2877.36	-345.691	-49.4817	0	6.60178	7.3135	-68.4005	-19925.5	-144000	-6136.32	-3019.25	491.307	0
525	2	4.96458e-27	-1.14359e-27	-2.04042e-27	1.14534e-26	-2.86225e-25	-2.61219e-27	300	610	0	-4.10151e-29	-1.37114e-29	1.04437e-29	3.45551e-28	4.07538e-27	1.51012e-27	300	200	0	10.7851	7.31808	-11.4154	2888.51	-402.249	2870.4	-346.237	-53.0356	0	6.49237	7.31064	-69.5279	-19905	-143945	-6164.64	-2984.32	486.289	0
525	3	1.92243e-27	-6.00671e-28	1.79861e-27	6.04072e-26	1.43723e-25	-7.30104e-27	300	610	0	6.05111e-29	-5.39758e-30	-1.11888e-28	5.46428e-28	-9.95712e-27	7.00836e-28	300	200	0	10.7881	7.32471	-11.3976	2908.74	-411.547	2862.67	-347.108	-55.2066	0	6.42428	7.30921	-70.2804	-19869.3	-143896	-6199.71	-2961.46	482.714	0
525	4	-5.58651e-29	-2.16902e-28	3.79142e-27	8.13512e-26	3.73787e-25	-9.12642e-27	300	610	0	1.1168e-28	2.71022e-32	-1.68871e-28	5.9725e-28	-1.68377e-26	1.51596e-28	300	200	0	10.7896	7.33212	-11.4623	2929.93	-424.996	2855.06	-348.078	-55.6138	0	6.41885	7.33465	-70.5163	-19816.2	-143857	-6239.84	-2954.05	481.015	0
525	5	-1.18663e-27	2.96061e-29	4.48516e-27	8.36938e-26	4.61498e-25	-9.08781e-27	300	610	0	1.27794e-28	3.14492e-30	-1.81497e-28	5.55471e-28	-1.87871e-26	-1.82688e-28	300	200	0	10.7831	7.34388	-11.6106	2948.98	-438.668	2848.35	-348.782	-53.9907	0	6.48552	7.39208	-70.2944	-19755.6	-143822	-6279.71	-2959.99	481.041	0
525	6	-1.69528e-27	1.67807e-28	4.34928e-27	7.50623e-26	4.56905e-25	-7.9821e-27	300	610	0	1.21826e-28	4.566e-30	-1.67135e-28	4.64925e-28	-1.76706e-26	-3.53515e-28	300	200	0	10.7634	7.3606	-11.8403	2964.77	-447.894	2843.47	-348.828	-50.3972	0	6.60812	7.46092	-69.7587	-19700.5	-143786	-6312.28	-2975.19	482.409	0
525	7	-1.78562e-27	2.27259e-28	3.75261e-27	6.11502e-26	3.9979e-25	-6.39469e-27	300	610	0	1.03865e-28	4.8437e-30	-1.38996e-28	3.56314e-28	-1.49268e-26	-4.09888e-28	300	200	0	10.7318	7.37981	-12.1249	2977.11	-449.941	2842.16	-348.109	-45.5374	0	6.7525	7.5088	-69.0176	-19657.2	-143745	-6331.63	-2996.74	484.815	0
525	8	-1.62466e-27	2.34346e-28	2.96215e-27	4.58608e-26	3.19287e-25	-4.71959e-27	300	610	0	8.11349e-29	4.43261e-30	-1.06334e-28	2.49072e-28	-1.15779e-26	-3.93483e-28	300	200	0	10.6977	7.39784	-12.4092	2985.16	-446.299	2846.08	-346.965	-40.5593	0	6.88824	7.50905	-68.1527	-19625.2	-143703	-6333.49	-3022.54	487.959	0
525	9	-1.33842e-27	2.10481e-28	2.15451e-27	3.16024e-26	2.34934e-25	-3.19378e-27	300	610	0	5.83502e-29	3.6761e-30	-7.5019e-29	1.53803e-28	-8.28423e-27	-3.36744e-28	300	200	0	10.6737	7.41174	-12.6343	2987.99	-441.539	2855.2	-345.948	-36.4988	0	7.00316	7.44931	-67.2742	-19602.1	-143662	-6315.25	-3049.47	491.376	0
526	0	-1.01428e-27	1.71665e-28	1.43329e-27	1.96368e-26	1.58426e-25	-1.93573e-27	300	610	0	3.82211e-29	2.81219e-30	-4.82767e-29	7.48071e-29	-5.41927e-27	-2.62884e-28	300	200	0	10.6676	7.42003	-12.7606	2986.22	-440.778	2867.68	-345.542	-34.0191	0	7.10071	7.33507	-66.5101	-19587.7	-143632	-6277.12	-3073.55	494.507	0	17.5645	14.5984	-79.7068	-32838.3	-209923	-15772.5	-2633.7	411.989	0
526	1	-7.0698e-28	1.2888e-28	8.47742e-28	1.04162e-26	9.55488e-26	-9.81654e-28	300	610	0	2.19819e-29	1.98938e-30	-2.74213e-29	1.23816e-29	-3.14643e-27	-1.87003e-28	300	200	0	10.6789	7.42407	-12.7725	2982.14	-448.335	2880.65	-346.102	-33.4819	0	7.19085	7.19069	-65.9538	-19583.4	-143628	-6223.12	-3091.71	496.927	0
526	2	-4.46009e-28	8.89149e-29	4.10018e-28	3.87317e-27	4.80061e-26	-3.16117e-28	300	610	0	9.87406e-30	1.28612e-30	-1.25009e-29	-3.52318e-29	-1.4878e-27	-1.17728e-28	300	200	0	10.7015	7.42929	-12.6786	2978.46	-465.93	2891.19	-347.749	-34.9207	0	7.28426	7.05596	-65.6589	-19592.8	-143660	-6160.18	-3101.98	498.402	0
526	3	-2.42785e-28	5.53346e-29	1.09477e-28	-3.50072e-28	1.49481e-26	1.04133e-28	300	610	0	1.54445e-30	7.30196e-31	-2.81221e-30	-7.02804e-29	-3.80081e-28	-5.89778e-29	300	200	0	10.7268	7.44308	-12.5128	2976.66	-490.48	2897.43	-350.198	-37.8889	0	7.38848	6.97073	-65.6775	-19618.6	-143732	-6094.47	-3102.45	498.711	0
526	4	-9.69916e-29	2.94286e-29	-7.63533e-29	-2.73588e-27	-5.84037e-27	3.33197e-28	300	610	0	-3.65091e-30	3.15774e-31	2.72187e-30	-9.42954e-29	2.83617e-28	-1.1633e-29	300	200	0	10.7472	7.46982	-12.3187	2976.03	-515.359	2899.31	-352.835	-41.5861	0	7.50767	6.95045	-66.0707	-19659.4	-143837	-6029.64	-3091.01	497.552	0
526	5	-1.59772e-30	1.1023e-29	-1.74069e-28	-3.78066e-27	-1.7096e-26	4.24967e-28	300	610	0	-6.4329e-30	1.72254e-32	5.29925e-30	-1.07207e-28	6.25068e-28	2.50256e-29	300	200	0	10.7592	7.50716	-12.1258	2974.25	-534.683	2898.21	-355.095	-45.282	0	7.64445	6.98205	-66.8734	-19706.3	-143965	-5970.46	-3066.8	494.68	0
526	6	5.34477e-29	-8.76291e-31	-2.0947e-28	-3.92973e-27	-2.15287e-26	4.26795e-28	300	610	0	-7.46198e-30	-2.00322e-31	6.08713e-30	-1.06752e-28	7.63016e-28	5.21371e-29	300	200	0	10.7636	7.54613	-11.9433	2969.34	-545.754	2896.11	-356.696	-48.6205	0	7.79565	7.04752	-68.0351	-19742.6	-144102	-5925.15	-3032.06	490.182	0
526	7	7.87341e-29	-7.6164e-30	-2.0482e-28	-3.54603e-27	-2.15101e-26	3.76636e-28	300	610	0	-7.26124e-30	-3.73168e-31	6.14381e-30	-8.8181e-29	8.03269e-28	7.03396e-29	300	200	0	10.7619	7.57518	-11.7701	2961.43	-548.521	2894.5	-357.603	-51.6066	0	7.94613	7.1398	-69.3871	-19748.9	-144232	-5901.49	-2992.66	484.619	0
526	8	8.38975e-29	-1.05865e-29	-1.77701e-28	-2.90192e-27	-1.89347e-26	3.02539e-28	300	610	0	-6.18448e-30	-5.33209e-31	6.38614e-30	-4.43296e-29	8.3398e-28	7.90926e-29	300	200	0	10.754	7.58642	-11.6071	2952.52	-544.474	2893.48	-357.909	-54.3709	0	8.07652	7.25347	-70.6855	-19712.2	-144342	-5902.93	-2956.03	478.871	0
526	9	7.6876e-29	-1.10342e-29	-1.40908e-28	-2.18532e-27	-1.51968e-26	2.23535e-28	300	610	0	-4.41683e-30	-7.03277e-31	7.57678e-30	3.38342e-29	9.23558e-28	7.62331e-29	300	200	0	10.7392	7.58019	-11.4587	2944.79	-535.816	2892.17	-357.761	-56.9909	0	8.18128	7.37213	-71.7022	-19633.7	-144427	-5928.79	-2928.27	473.823	0
527	0	6.36841e-29	-9.97628e-30	-1.02963e-28	-1.51327e-27	-1.12367e-26	1.51236e-28	300	610	0	-1.99902e-30	-8.92897e-31	1.03088e-29	1.56014e-28	1.11907e-27	5.77865e-29	300	200	0	10.7186	7.5631	-11.3252	2939.18	-524.79	2890.11	-357.338	-59.5263	0	8.27119	7.47449	-72.2862	-19527.3	-144484	-5976.48	-2912.78	470.139	0	18.7544	14.9156	-80.6341	-32727.2	-211512	-16033.9	-2623.11	405.873	0
527	1	4.85122e-29	-8.17565e-30	-6.8919e-29	-9.48282e-28	-7.6221e-27	9.1645e-29	300	610	0	1.12934e-30	-1.09396e-30	1.49688e-29	3.30533e-28	1.44343e-27	1.8086e-29	300	200	0	10.6946	7.54302	-11.2021	2934.67	-513.497	2887.95	-356.839	-61.9756	0	8.35414	7.55176	-72.374	-19414.8	-144514	-6042.46	-2910.77	468.256	0
527	2	3.40005e-29	-6.15756e-30	-4.12336e-29	-5.14088e-28	-4.63834e-27	4.68697e-29	300	610	0	5.0693e-30	-1.27616e-30	2.16648e-29	5.6121e-28	1.8903e-27	-4.9701e-29	300	200	0	10.6686	7.52716	-11.0889	2928.92	-503.904	2886.36	-356.442	-64.1318	0	8.42172	7.61132	-71.9799	-19322.6	-144520	-6119.9	-2921.78	468.444	0
527	3	2.15815e-29	-4.24789e-30	-2.05829e-29	-2.0938e-28	-2.37463e-27	1.65678e-29	300	610	0	9.88395e-30	-1.38234e-30	3.01095e-29	8.42999e-28	2.41614e-27	-1.52507e-28	300	200	0	10.6409	7.52157	-10.9913	2920.72	-497.781	2884.73	-356.288	-65.7297	0	8.46047	7.66239	-71.1892	-19277.8	-144505	-6195.91	-2943.87	470.796	0
527	4	1.18217e-29	-2.61892e-30	-6.53655e-30	-1.85338e-29	-7.96607e-28	-9.40139e-31	300	610	0	1.55003e-29	-1.32477e-30	3.94584e-29	1.15634e-27	2.92971e-27	-2.95604e-28	300	200	0	10.6119	7.52903	-10.9161	2912.58	-496.426	2881.23	-356.477	-66.8158	0	8.47066	7.70497	-70.1422	-19296.9	-144478	-6253.39	-2973.79	475.111	0
527	5	4.7207e-30	-1.33445e-30	1.92639e-30	8.0658e-29	1.97296e-28	-7.90147e-30	300	610	0	2.15909e-29	-9.83553e-31	4.81115e-29	1.46046e-27	3.28017e-27	-4.79993e-28	300	200	0	10.5821	7.54722	-10.8652	2909.71	-499.616	2874.1	-356.983	-67.8	0	8.46531	7.73682	-68.993	-19375	-144445	-6277.78	-3007.63	480.825	0
527	6	-4.67938e-32	-3.8927e-31	6.0575e-30	1.11994e-28	7.35554e-28	-6.67066e-30	300	610	0	2.74394e-29	-2.0954e-31	5.35017e-29	1.68609e-27	3.24628e-27	-6.98858e-28	300	200	0	10.5501	7.56918	-10.8394	2916.44	-504.846	2862.89	-357.575	-69.0584	0	8.45148	7.77107	-67.8507	-19489	-144409	-6263.48	-3042.33	487.234	0
527	7	-2.95168e-30	2.59016e-31	7.11428e-30	9.81185e-29	9.47402e-28	4.91895e-31	300	610	0	3.17987e-29	1.16538e-30	5.19128e-29	1.72884e-27	2.53043e-27	-9.33091e-28	300	200	0	10.5125	7.58668	-10.8419	2933.53	-508.791	2848.75	-357.928	-70.5737	0	8.41761	7.84014	-66.7542	-19617.2	-144365	-6215.66	-3076.64	493.873	0
527	8	-4.48673e-30	6.66097e-31	6.24245e-30	5.9464e-29	9.47918e-28	1.14174e-29	300	610	0	3.27615e-29	3.30706e-30	3.83923e-29	1.44488e-27	7.63211e-28	-1.14611e-27	300	200	0	10.4679	7.59394	-10.8759	2957.92	-509.695	2833.93	-357.865	-71.9697	0	8.33739	7.9714	-65.7256	-19751.7	-144307	-6146.9	-3109.59	500.517	0
527	9	-5.08868e-30	8.84239e-31	4.43571e-30	1.4345e-29	8.31375e-28	2.38784e-29	300	610	0	2.76765e-29	6.34308e-30	6.85145e-30	6.51684e-28	-2.47437e-27	-1.27854e-27	300	200	0	10.4215	7.58809	-10.9393	2984.02	-507.658	2821.2	-357.407	-72.7811	0	8.18476	8.15862	-64.8558	-19893.1	-144224	-6072.73	-3137.77	506.728	0
528	0	-5.09487e-30	9.51577e-31	2.54496e-30	-2.03148e-29	6.70056e-28	3.53463e-29	300	610	0	1.3157e-29	1.03082e-29	-4.95246e-29	-8.62694e-28	-7.60198e-27	-1.24365e-27	300	200	0	10.3837	7.56876	-11.0247	3006.18	-503.259	2813.31	-356.648	-72.678	0	7.95181	8.3633	-64.3166	-20038.1	-144119	-6009.45	-3154.78	511.554	0	17.7994	15.5203	-80.1377	-33157.8	-210747	-16531.8	-2629.82	413.76	0
528	1	-4.72419e-30	8.86249e-31	1.3125e-30	-2.80755e-29	5.16242e-28	4.2714e-29	300	610	0	-1.4751e-29	1.50688e-29	-1.37413e-28	-3.31741e-27	-1.49548e-26	-9.25178e-28	300	200	0	10.3652	7.53993	-11.1241	3021.02	-497.226	2812.17	-355.698	-71.5754	0	7.65963	8.5414	-64.2724	-20175.2	-144002	-5970.68	-3154.5	513.901	0
528	2	-4.07424e-30	6.84506e-31	1.40954e-30	7.67236e-30	4.05556e-28	4.20518e-29	300	610	0	-6.01615e-29	2.02268e-29	-2.61878e-28	-6.89865e-27	-2.46524e-26	-1.79618e-28	300	200	0	10.3705	7.50927	-11.2284	3027.89	-490.992	2817.74	-354.728	-69.6638	0	7.3517	8.66183	-64.7802	-20288.3	-143886	-5962.2	-3135.15	513.187	0
528	3	-3.12925e-30	3.22375e-31	3.45842e-30	1.03695e-28	3.60325e-28	2.84729e-29	300	610	0	-1.26608e-28	2.50064e-29	-4.24133e-28	-1.16967e-26	-3.64159e-26	1.15413e-27	300	200	0	10.3959	7.48323	-11.3255	3027.51	-486.364	2827.68	-353.944	-67.3177	0	7.07195	8.70595	-65.7773	-20364.7	-143777	-5981.29	-3099.82	509.601	0
528	4	-1.77641e-30	-2.39056e-31	8.02252e-30	2.75823e-28	3.9204e-28	-3.78954e-30	300	610	0	-2.15875e-28	2.81365e-29	-6.1845e-28	-1.76161e-26	-4.93312e-26	3.23434e-27	300	200	0	10.4354	7.46471	-11.4067	3021.06	-484.954	2838.61	-353.515	-64.8494	0	6.84773	8.66306	-67.1186	-20399.4	-143678	-6021.79	-3054.66	503.931	0
528	5	1.69455e-31	-1.04421e-30	1.55486e-29	5.36383e-28	5.02334e-28	-6.09752e-29	300	610	0	-3.26336e-28	2.77481e-29	-8.2822e-28	-2.42587e-26	-6.15696e-26	6.18151e-27	300	200	0	10.488	7.45527	-11.4727	3010.09	-488.077	2848.05	-353.542	-62.3691	0	6.6924	8.52941	-68.5866	-20394.3	-143600	-6077.13	-3007.7	497.351	0
528	6	2.93008e-30	-2.12858e-30	2.62485e-29	8.8979e-28	6.82173e-28	-1.48922e-28	300	610	0	-4.50766e-28	2.13203e-29	-1.02135e-27	-3.07814e-26	-7.00914e-26	1.00255e-26	300	200	0	10.5577	7.45576	-11.525	2996.24	-495.893	2855.43	-354.028	-59.9785	0	6.61565	8.31307	-69.9357	-20355.7	-143557	-6139.45	-2966.7	491.063	0
528	7	6.71295e-30	-3.4984e-30	3.99104e-29	1.32605e-27	9.09246e-28	-2.7158e-28	300	610	0	-5.73697e-28	5.72058e-30	-1.14548e-27	-3.57432e-26	-7.03804e-26	1.46322e-26	300	200	0	10.6447	7.46446	-11.5545	2980.65	-506.087	2861.37	-354.8	-57.9643	0	6.62222	8.04409	-71.0095	-20291.7	-143558	-6199.97	-2935.68	485.76	0
528	8	1.16405e-29	-5.10374e-30	5.56368e-29	1.81214e-27	1.14379e-27	-4.28789e-28	300	610	0	-6.68538e-28	-2.25972e-29	-1.12386e-27	-3.69613e-26	-5.62894e-26	1.96102e-26	300	200	0	10.7385	7.47618	-11.549	2964.11	-514.697	2866.61	-355.566	-56.6538	0	6.70345	7.77325	-71.8046	-20208.8	-143592	-6252.1	-2913.77	481.442	0
528	9	1.76549e-29	-6.80527e-30	7.15182e-29	2.28165e-27	1.32348e-27	-6.13246e-28	300	610	0	-6.9486e-28	-6.71635e-29	-8.53191e-28	-3.14153e-26	-2.01088e-26	2.42018e-26	300	200	0	10.8223	7.4835	-11.5055	2947.86	-519.184	2871.79	-356.125	-56.213	0	6.83453	7.54922	-72.3938	-20111.6	-143636	-6292.99	-2898.09	477.809	0
529	0	2.43974e-29	-8.3363e-30	8.42675e-29	2.62357e-27	1.35838e-27	-8.06711e-28	300	610	0	-5.96552e-28	-1.30749e-28	-2.05504e-28	-1.52549e-26	4.69893e-26	2.71693e-26	300	200	0	10.8798	7.47976	-11.4273	2934.02	-520.091	2877.09	-356.513	-56.7546	0	6.97772	7.39534	-72.8147	-20005.6	-143670	-6322.71	-2887.09	474.747	0	17.7994	15.5203	-80.1377	-33157.8	-210747	-16531.8	-2629.82	413.76	0
529	1	3.10635e-29	-9.26399e-30	8.88682e-29	2.67204e-27	1.12762e-27	-9.75672e-28	300	610	0	-3.01866e-28	-2.14229e-28	9.63621e-28	1.60158e-26	1.53948e-25	2.66966e-26	300	200	0	10.9007	7.4626	-11.3119	2924.78	-519.818	2882.21	-356.953	-58.5568	0	7.09097	7.30747	-73.0317	-19900.3	-143690	-6341.62	-2881.5	472.489	0
529	2	3.62465e-29	-8.95687e-30	7.83212e-29	2.19998e-27	4.80052e-28	-1.06697e-27	300	610	0	2.73268e-28	-3.15e-28	2.79724e-27	6.70831e-26	3.08056e-25	2.03385e-26	300	200	0	10.8828	7.43599	-11.1515	2920.86	-520.907	2886.88	-357.712	-61.9244	0	7.14205	7.26071	-72.9504	-19808.5	-143700	-6346.97	-2883.83	471.534	0
529	3	3.77901e-29	-6.56967e-30	4.36175e-29	9.20693e-28	-7.58228e-28	-1.0043e-27	300	610	0	1.21692e-27	-4.2495e-28	5.40636e-27	1.41993e-25	5.12213e-25	5.06249e-27	300	200	0	10.8343	7.40893	-10.951	2920.97	-525.14	2891.23	-358.954	-66.7311	0	7.11738	7.21566	-72.4575	-19741.9	-143702	-6332.37	-2897.26	472.462	0
529	4	3.26868e-29	-1.06143e-30	-2.58897e-29	-1.49695e-27	-2.76567e-27	-6.86864e-28	300	610	0	2.60583e-27	-5.28062e-28	8.82326e-27	2.42837e-25	7.61084e-25	-2.25565e-26	300	200	0	10.7702	7.39089	-10.739	2922.79	-532.61	2895.55	-360.596	-72.1658	0	7.02079	7.13878	-71.4966	-19705.6	-143693	-6291.54	-2923.78	475.616	0
529	5	1.70772e-29	8.73269e-30	-1.41495e-28	-5.39276e-27	-5.69247e-27	7.81189e-30	300	610	0	4.48118e-27	-5.97902e-28	1.29366e-26	3.67877e-25	1.03612e-24	-6.59161e-26	300	200	0	10.7041	7.38662	-10.5574	2924.25	-540.825	2899.86	-362.227	-76.9868	0	6.87035	7.02644	-70.1285	-19693.8	-143659	-6223.21	-2962.52	480.824	0
529	6	-1.35767e-29	2.39508e-29	-3.13284e-28	-1.10513e-26	-9.6091e-27	1.21452e-27	300	610	0	6.81369e-27	-5.95388e-28	1.74081e-26	5.09071e-25	1.29962e-24	-1.27662e-25	300	200	0	10.6452	7.39407	-10.4394	2924.33	-545.762	2904.03	-363.279	-80.1242	0	6.69676	6.90739	-68.5143	-19694.8	-143592	-6134.06	-3009.8	487.456	0
529	7	-6.40488e-29	4.54479e-29	-5.47148e-28	-1.86019e-26	-1.4433e-26	3.06152e-27	300	610	0	9.45765e-27	-4.67553e-28	2.15756e-26	6.49083e-25	1.48843e-24	-2.08582e-25	300	200	0	10.5993	7.40722	-10.3947	2922.77	-544.834	2908.28	-363.414	-81.1777	0	6.53622	6.82759	-66.8446	-19701.5	-143492	-6038.45	-3060.64	494.737	0
529	8	-1.38533e-28	7.34095e-29	-8.40467e-28	-2.78774e-26	-1.9833e-26	5.63914e-27	300	610	0	1.2095e-26	-1.48258e-28	2.435e-26	7.58005e-25	1.50818e-24	-3.06072e-25	300	200	0	10.5701	7.42066	-10.4144	2919.86	-538.74	2913.3	-362.73	-80.3669	0	6.41728	6.83142	-65.2817	-19714.9	-143372	-5953.22	-3110.21	501.998	0
529	9	-2.39341e-28	1.06817e-28	-1.17636e-27	-3.82294e-26	-2.51137e-26	8.95298e-27	300	610	0	1.41741e-26	4.37828e-28	2.4126e-26	7.90268e-25	1.22977e-24	-4.12166e-25	300	200	0	10.5582	7.43239	-10.4875	2916.81	-530.932	2919.4	-361.625	-78.1234	0	6.35372	6.94114	-63.9607	-19739.6	-143253	-5889.91	-3153.7	508.62	0
530	0	-3.65038e-28	1.42771e-28	-1.51663e-27	-4.8307e-26	-2.90911e-26	1.28601e-26	300	610	0	1.48509e-26	1.3664e-27	1.87335e-26	6.82507e-25	4.90541e-25	-5.11223e-25	300	200	0	10.5625	7.44307	-10.6025	2915.94	-525.795	2926.06	-360.592	-75.0239	0	6.34808	7.14078	-63.0325	-19777.5	-143150	-5851.25	-3185.06	513.767	0	17.3214	14.7469	-78.3471	-32589	-209014	-15502.9	-2667.8	415.956	0
530	1	-5.07959e-28	1.75698e-28	-1.79397e-27	-5.58174e-26	-2.99763e-26	1.6989e-26	300	610	0	1.29485e-26	2.69811e-27	5.46986e-27	3.53552e-25	-8.9691e-25	-5.77501e-25	300	200	0	10.5815	7.45269	-10.7332	2920	-526.531	2932.52	-360.056	-72.0541	0	6.39618	7.37977	-62.6787	-19825.1	-143082	-5833.92	-3196.78	516.298	0
530	2	-6.51206e-28	1.96534e-28	-1.90432e-27	-5.73054e-26	-2.52994e-26	2.06473e-26	300	610	0	6.9547e-27	4.45482e-27	-1.87336e-26	-2.91906e-25	-3.12408e-24	-5.73022e-25	300	200	0	10.6122	7.4584	-10.8414	2930.82	-534.124	2938.45	-360.267	-70.3361	0	6.48701	7.59715	-63.0684	-19874	-143060	-5832.76	-3182.33	515.119	0
530	3	-7.65315e-28	1.92017e-28	-1.70135e-27	-4.80101e-26	-1.19181e-26	2.27286e-26	300	610	0	-4.91241e-27	6.58646e-27	-5.69454e-26	-1.35401e-24	-6.34993e-24	-4.46408e-25	300	200	0	10.6487	7.45653	-10.9069	2947.95	-547.579	2944.07	-361.205	-70.2831	0	6.60099	7.74683	-64.2473	-19916.3	-143090	-5843.46	-3141.18	509.995	0
530	4	-8.05086e-28	1.44345e-28	-9.95528e-28	-2.18874e-26	1.38277e-26	2.16353e-26	300	610	0	-2.4534e-26	8.92816e-27	-1.11598e-25	-2.92052e-24	-1.06438e-23	-1.33622e-25	300	200	0	10.6847	7.44666	-10.9433	2968.79	-564.163	2949.81	-362.553	-71.2892	0	6.71244	7.8072	-66.0313	-19950.8	-143162	-5862.76	-3082.09	502.142	0
530	5	-7.07313e-28	3.14975e-29	4.38537e-28	2.80862e-26	5.57398e-26	1.52474e-26	300	610	0	-5.35738e-26	1.11496e-26	-1.83512e-25	-5.0395e-24	-1.59049e-23	4.38109e-25	300	200	0	10.718	7.43288	-10.9795	2989.63	-579.279	2955.46	-363.76	-72.2928	0	6.79671	7.77804	-68.0511	-19983.1	-143263	-5888.07	-3019.23	493.649	0
530	6	-3.90588e-28	-1.71307e-28	2.84184e-27	1.0918e-25	1.17078e-25	9.75324e-28	300	610	0	-9.29727e-26	1.27013e-26	-2.70537e-25	-7.67999e-24	-2.17573e-23	1.34166e-24	300	200	0	10.7521	7.42181	-11.0421	3006.59	-587.348	2959.54	-364.192	-72.285	0	6.83373	7.6773	-69.9259	-20021	-143382	-5918.22	-2964.48	486.318	0
530	7	2.41277e-28	-4.88516e-28	6.43255e-27	2.27584e-25	1.99486e-25	-2.40501e-26	300	610	0	-1.42219e-25	1.27664e-26	-3.65797e-25	-1.068e-23	-2.74245e-23	2.63497e-24	300	200	0	10.7928	7.42089	-11.1579	3016.72	-584.734	2959.65	-363.405	-70.365	0	6.81006	7.54088	-71.4169	-20069.3	-143508	-5953.41	-2923.44	481.016	0
530	8	1.29023e-27	-9.3893e-28	1.13439e-26	3.8633e-25	3.01449e-25	-6.25891e-26	300	610	0	-1.98381e-25	1.02322e-26	-4.55627e-25	-1.36831e-23	-3.15945e-23	4.338e-24	300	200	0	10.8425	7.43718	-11.3499	3018.93	-571.732	2953.82	-361.373	-65.9875	0	6.72605	7.41226	-72.4789	-20125.2	-143628	-5993.29	-2895.65	477.67	0
530	9	2.8471e-27	-1.52762e-27	1.75338e-26	5.8232e-25	4.16281e-25	-1.1664e-25	300	610	0	-2.54924e-25	3.70272e-27	-5.17386e-25	-1.6069e-23	-3.22956e-23	6.40048e-24	300	200	0	10.8963	7.4734	-11.6176	3014.24	-551.18	2941.71	-358.444	-59.4547	0	6.5979	7.32144	-73.1888	-20180.6	-143732	-6036.2	-2877.85	475.733	0
531	0	4.96455e-27	-2.23475e-27	2.46638e-26	8.02449e-25	5.29683e-25	-1.86463e-25	300	610	0	-3.00407e-25	-8.42165e-27	-5.17513e-25	-1.68865e-23	-2.6818e-23	8.66047e-24	300	200	0	10.9421	7.52313	-11.9309	3005.03	-526.695	2924.74	-355.145	-51.869	0	6.45114	7.27861	-73.6167	-20228.9	-143815	-6079.91	-2867.56	474.787	0	17.7216	14.6986	-85.9437	-34514.7	-215552	-15601.5	-2508.06	401.597	0
531	1	7.61789e-27	-3.00122e-27	3.19505e-26	1.01891e-24	6.17084e-25	-2.69239e-25	300	610	0	-3.17219e-25	-2.77629e-26	-4.10419e-25	-1.48068e-23	-1.17298e-23	1.07953e-23	300	200	0	10.9659	7.5718	-12.2463	2994.09	-502.066	2905.56	-351.997	-44.4891	0	6.31957	7.28878	-73.7801	-20268.7	-143878	-6121.42	-2864.09	474.717	0
531	2	1.06531e-26	-3.71199e-27	3.79986e-26	1.18412e-24	6.41135e-25	-3.57377e-25	300	610	0	-2.80681e-25	-5.56457e-26	-1.39047e-25	-8.11911e-24	1.69451e-23	1.22699e-23	300	200	0	10.958	7.60471	-12.5256	2984	-479.876	2887.31	-349.312	-38.2315	0	6.24412	7.35696	-73.6866	-20298.9	-143922	-6155.04	-2867.17	475.476	0
531	3	1.37231e-26	-4.17846e-27	4.06383e-26	1.22591e-24	5.50018e-25	-4.36567e-25	300	610	0	-1.58926e-25	-9.26026e-26	3.61778e-25	5.19621e-24	6.33048e-23	1.22902e-23	300	200	0	10.9159	7.61555	-12.7414	2976.55	-460.375	2872.73	-347.132	-33.6129	0	6.25463	7.47354	-73.373	-20316.8	-143949	-6172.88	-2875.89	476.898	0
531	4	1.6217e-26	-4.12333e-27	3.68026e-26	1.04439e-24	2.77486e-25	-4.83771e-25	300	610	0	8.57942e-26	-1.37678e-25	1.15783e-24	2.72777e-23	1.3081e-22	9.77694e-24	300	200	0	10.8471	7.60764	-12.8737	2972.22	-442.496	2863.03	-345.372	-30.8754	0	6.34812	7.60666	-72.917	-20320.6	-143963	-6169.67	-2888.35	478.682	0
531	5	1.71917e-26	-3.17239e-27	2.24995e-26	5.12096e-25	-2.54065e-25	-4.65554e-25	300	610	0	4.9364e-25	-1.87528e-25	2.3023e-24	6.00272e-23	2.21095e-22	3.37829e-24	300	200	0	10.7663	7.58796	-12.9122	2970.54	-425.506	2857.77	-343.954	-30.0566	0	6.49196	7.71369	-72.4385	-20312.9	-143968	-6146.52	-2901.45	480.416	0
531	6	1.5322e-26	-8.60611e-28	-7.04303e-27	-5.19896e-25	-1.1259e-24	-3.37331e-25	300	610	0	1.10063e-24	-2.35343e-25	3.81542e-24	1.0454e-22	3.32278e-22	-8.45128e-24	300	200	0	10.6891	7.56103	-12.8633	2971.3	-409.497	2855.72	-342.835	-30.9911	0	6.64951	7.75735	-72.0897	-20301.2	-143964	-6108.67	-2911.02	481.61	0
531	7	8.89282e-27	3.33868e-27	-5.69653e-26	-2.20701e-24	-2.40878e-24	-4.43634e-26	300	610	0	1.92813e-24	-2.69705e-25	5.65598e-24	1.60282e-22	4.56753e-22	-2.72737e-23	300	200	0	10.627	7.52792	-12.751	2974.79	-395.323	2856.29	-342.003	-33.2983	0	6.80091	7.71772	-72.0257	-20293.5	-143954	-6060.71	-2912.64	481.754	0
531	8	-4.13334e-27	9.95009e-27	-1.31981e-25	-4.68371e-24	-4.14057e-24	4.74387e-25	300	610	0	2.96755e-24	-2.73543e-25	7.68436e-24	2.23996e-22	5.78535e-22	-5.43554e-23	300	200	0	10.5851	7.48922	-12.6074	2980.2	-384.643	2860.15	-341.509	-36.3841	0	6.94656	7.59593	-72.3524	-20293.4	-143935	-6005.68	-2903.37	480.48	0
531	9	-2.59323e-26	1.93859e-26	-2.35087e-25	-8.02013e-24	-6.29403e-24	1.27827e-24	300	610	0	4.16002e-24	-2.23494e-25	9.61881e-24	2.88364e-22	6.70379e-22	-9.01867e-23	300	200	0	10.5644	7.44712	-12.4544	2984.86	-379.442	2868.24	-341.467	-39.6643	0	7.09855	7.40679	-73.0694	-20300.1	-143916	-5948.49	-2883.58	477.819	0
532	0	-5.84694e-26	3.17773e-26	-3.65667e-25	-1.216e-23	-8.73432e-24	2.41137e-24	300	610	0	5.37142e-24	-9.00999e-26	1.09887e-23	3.4052e-22	6.91108e-22	-1.33806e-22	300	200	0	10.5637	7.40541	-12.2887	2986.49	-381.069	2880.21	-342.01	-43.0267	0	7.26688	7.17343	-74.0432	-20313	-143909	-5897.75	-2857.58	474.34	0	17.7216	14.6986	-85.9437	-34514.7	-215552	-15601.5	-2508.06	401.597	0
532	1	-1.02936e-25	4.674e-26	-5.16955e-25	-1.68388e-23	-1.11675e-23	3.88211e-24	300	610	0	6.36452e-24	1.60592e-25	1.10928e-23	3.60621e-22	5.83851e-22	-1.81924e-22	300	200	0	10.5801	7.36815	-12.0914	2985.57	-389.993	2894.37	-343.254	-46.9178	0	7.45031	6.93056	-75.0205	-20331.8	-143928	-5863.36	-2832.52	471.017	0
532	2	-1.5893e-25	6.3072e-26	-6.72888e-25	-2.14848e-23	-1.30837e-23	5.63513e-24	300	610	0	6.77202e-24	5.63315e-25	8.97342e-24	3.20804e-22	2.76229e-22	-2.27891e-22	300	200	0	10.6079	7.33785	-11.86	2985.22	-406.064	2908.94	-345.238	-51.7059	0	7.63888	6.71954	-75.6809	-20352.7	-143979	-5852.52	-2816.45	468.928	0
532	3	-2.23363e-25	7.83989e-26	-8.04566e-25	-2.51103e-23	-1.37033e-23	7.51558e-24	300	610	0	6.07649e-24	1.14695e-24	3.42651e-24	1.85026e-22	-3.16092e-22	-2.60584e-22	300	200	0	10.6389	7.31598	-11.6308	2989.08	-428.109	2922.8	-347.808	-56.9969	0	7.8224	6.5729	-75.7388	-20366.5	-144061	-5867.28	-2816.07	468.904	0
532	4	-2.89111e-25	8.87994e-26	-8.66751e-25	-2.62089e-23	-1.19395e-23	9.22773e-24	300	610	0	3.60672e-24	1.92421e-24	-6.93164e-24	-8.94971e-23	-1.28075e-21	-2.63409e-22	300	200	0	10.6647	7.30495	-11.4568	2999.27	-453.364	2935.54	-350.572	-61.7902	0	7.99745	6.50384	-75.0464	-20361.2	-144167	-5903.76	-2835.03	471.314	0
532	5	-3.43515e-25	8.84748e-26	-7.95174e-25	-2.26849e-23	-6.39588e-24	1.02921e-23	300	610	0	-1.4368e-24	2.87708e-24	-2.351e-23	-5.48411e-22	-2.69299e-21	-2.13701e-22	300	200	0	10.6805	7.30704	-11.3639	3015.27	-478.261	2947.4	-353.086	-65.3375	0	8.16868	6.50664	-73.6222	-20329.8	-144285	-5953.42	-2873.8	476.137	0
532	6	-3.66905e-25	6.95637e-26	-5.0579e-25	-1.18517e-23	4.57229e-24	1.00092e-23	300	610	0	-9.91095e-24	3.93776e-24	-4.74691e-23	-1.23287e-21	-4.59082e-21	-8.29308e-23	300	200	0	10.6852	7.32149	-11.3363	3033.68	-500.052	2958.89	-355.111	-67.6083	0	8.34035	6.56751	-71.6183	-20275.9	-144397	-6005.81	-2930.2	483.111	0
532	7	-3.31502e-25	2.22469e-26	1.02414e-25	9.44792e-24	2.27009e-23	7.44148e-24	300	610	0	-2.25947e-23	4.96603e-24	-7.92973e-23	-2.16767e-21	-6.9397e-21	1.61712e-22	300	200	0	10.6813	7.3438	-11.3358	3049.22	-517.322	2970.29	-356.636	-68.9899	0	8.50659	6.67803	-69.2862	-20211.1	-144484	-6051.42	-2999.33	491.705	0
532	8	-2.01186e-25	-6.46634e-26	1.13901e-24	4.45347e-23	4.95241e-23	1.43245e-24	300	610	0	-3.99698e-23	5.7247e-24	-1.18212e-22	-3.34406e-21	-9.58599e-21	5.5368e-22	300	200	0	10.6736	7.36759	-11.3258	3056.95	-528.871	2981.87	-357.696	-69.9099	0	8.65577	6.83587	-66.9301	-20148.8	-144536	-6084.41	-3073.5	501.042	0
532	9	6.71896e-26	-2.02416e-25	2.70575e-24	9.63255e-23	8.59075e-23	-9.31598e-24	300	610	0	-6.19016e-23	5.85713e-24	-1.61382e-22	-4.69668e-21	-1.22008e-20	1.12061e-21	300	200	0	10.6671	7.38718	-11.2804	3053.98	-532.714	2993.78	-358.225	-70.7344	0	8.77797	7.03541	-64.8247	-20099.8	-144553	-6104.44	-3143.91	510.064	0
533	0	5.20036e-25	-4.00031e-25	4.86966e-24	1.66429e-22	1.31374e-22	-2.60787e-23	300	610	0	-8.72109e-23	4.87289e-24	-2.03002e-22	-6.07533e-21	-1.42187e-20	1.87428e-21	300	200	0	10.6644	7.39876	-11.1894	3040.09	-526.635	3005.53	-358.066	-71.694	0	8.85924	7.26261	-63.1449	-20070	-144548	-6116.12	-3203.15	517.84	0	19.1169	14.6371	-76.7593	-32500.4	-208017	-16043	-2709.99	423.406	0
533	1	1.19982e-24	-6.60786e-25	7.62351e-24	2.53848e-22	1.83211e-22	-4.98258e-23	300	610	0	-1.13146e-22	2.15055e-24	-2.33294e-22	-7.21338e-21	-1.478e-20	2.79646e-21	300	200	0	10.6648	7.39963	-11.0643	3017.22	-509.625	3016.02	-357.06	-72.6993	0	8.87842	7.49472	-61.9677	-20057.1	-144528	-6127.15	-3246.32	523.671	0
533	2	2.13336e-24	-9.77288e-25	1.08324e-23	3.53253e-22	2.35378e-22	-8.07965e-23	300	610	0	-1.34792e-22	-3.0303e-24	-2.37604e-22	-7.69695e-21	-1.26912e-20	3.82049e-21	300	200	0	10.6685	7.38771	-10.9387	2988.72	-482.912	3023.86	-355.147	-73.2245	0	8.82361	7.6977	-61.3181	-20054.8	-144491	-6145.7	-3270.42	527.061	0
533	3	3.31466e-24	-1.32512e-24	1.41672e-23	4.52895e-22	2.77301e-22	-1.17909e-22	300	610	0	-1.4449e-22	-1.14129e-23	-1.9583e-22	-6.94193e-21	-6.4266e-21	4.80934e-21	300	200	0	10.6774	7.36236	-10.8612	2958.83	-450.343	3027.66	-352.464	-72.4233	0	8.70707	7.82945	-61.1877	-20057.7	-144431	-6177.16	-3274.45	527.806	0
533	4	4.68192e-24	-1.6553e-24	1.70296e-23	5.32284e-22	2.92715e-22	-1.58007e-22	300	610	0	-1.31394e-22	-2.36258e-23	-8.25645e-23	-4.18922e-21	5.80196e-21	5.53193e-21	300	200	0	10.6941	7.32518	-10.8773	2931.7	-417.938	3026.36	-349.423	-69.5252	0	8.55614	7.86139	-61.5407	-20062.7	-144346	-6221.83	-3259.53	526.008	0
533	5	6.08909e-24	-1.88634e-24	1.84768e-23	5.59987e-22	2.58824e-22	-1.94984e-22	300	610	0	-8.137e-23	-3.99684e-23	1.31557e-22	1.46719e-21	2.58677e-20	5.64158e-21	300	200	0	10.7193	7.2796	-11.0041	2910.36	-392.559	3019.48	-346.674	-64.4789	0	8.39714	7.80101	-62.3373	-20067.6	-144243	-6274.9	-3227.92	521.919	0
533	6	7.27389e-24	-1.89701e-24	1.71623e-23	4.92048e-22	1.46208e-22	-2.18864e-22	300	610	0	2.25087e-23	-6.01045e-23	4.76693e-22	1.1001e-20	5.54035e-20	4.66242e-21	300	200	0	10.7507	7.23049	-11.2145	2896.41	-380.123	3007.29	-344.896	-58.2748	0	8.25	7.68573	-63.5198	-20072.4	-144131	-6327.55	-3183.07	516.003	0
533	7	7.82622e-24	-1.52219e-24	1.13173e-23	2.71849e-22	-7.9981e-23	-2.15013e-22	300	610	0	1.98515e-22	-8.26633e-23	9.7813e-22	2.53018e-20	9.52858e-20	1.99256e-21	300	200	0	10.7847	7.18372	-11.4497	2890.3	-383.29	2991	-344.476	-52.4353	0	8.12351	7.55633	-64.975	-20081.2	-144010	-6369.8	-3130.39	509.06	0
533	8	7.164e-24	-5.54634e-25	-1.19564e-24	-1.67511e-22	-4.56801e-22	-1.6373e-22	300	610	0	4.63474e-22	-1.04758e-22	1.64744e-21	4.4928e-20	1.44893e-19	-3.06424e-21	300	200	0	10.8174	7.14516	-11.651	2891.92	-398.976	2972.99	-345.244	-48.2121	0	8.00982	7.43994	-66.5515	-20098.7	-143881	-6394.46	-3075.96	502.002	0
533	9	4.52664e-24	1.24323e-24	-2.27112e-23	-8.96942e-22	-1.01747e-21	-4.05809e-23	300	610	0	8.28202e-22	-1.21463e-22	2.46993e-21	6.9747e-20	2.01128e-19	-1.1224e-20	300	200	0	10.846	7.11999	-11.7814	2900.67	-418.393	2956.4	-346.513	-46.2086	0	7.89059	7.351	-68.0927	-20127.5	-143753	-6398.97	-3025.13	495.589	0
534	0	-9.99129e-25	4.11241e-24	-5.54232e-23	-1.97963e-21	-1.78164e-21	1.82024e-22	300	610	0	1.29083e-21	-1.25331e-22	3.38829e-21	9.8451e-20	2.57229e-19	-2.30886e-20	300	200	0	10.8675	7.11287	-11.8276	2915.16	-431.504	2943.86	-347.483	-46.4703	0	7.7526	7.30124	-69.4437	-20163.6	-143641	-6384.68	-2982.45	490.359	0	19.1169	14.6371	-76.7593	-32500.4	-208017	-16043	-2709.99	423.406	0
534	1	-1.04028e-23	8.24994e-24	-1.00826e-22	-3.45222e-21	-2.7413e-21	5.3145e-22	300	610	0	1.82778e-21	-1.06069e-22	4.28297e-21	1.2796e-19	3.01465e-19	-3.89368e-20	300	200	0	10.8805	7.12852	-11.7908	2932.9	-432.434	2936.51	-347.676	-48.7458	0	7.59917	7.30193	-70.4829	-20195.5	-143567	-6354.47	-2950.9	486.53	0
534	2	-2.46012e-23	1.37355e-23	-1.58885e-22	-5.29759e-21	-3.84196e-21	1.029e-21	300	610	0	2.38268e-21	-5.05717e-23	4.95091e-21	1.5275e-19	3.15889e-19	-5.84269e-20	300	200	0	10.8877	7.17061	-11.6815	2950.78	-421.429	2933.67	-347.077	-52.602	0	7.45126	7.34665	-71.1782	-20208.4	-143544	-6310.44	-2930.68	483.913	0
534	3	-4.41947e-23	2.04281e-23	-2.2692e-22	-7.40867e-21	-4.95962e-21	1.68099e-21	300	610	0	2.85372e-21	5.644e-23	5.08601e-21	1.64191e-19	2.75472e-19	-8.02099e-20	300	200	0	10.8947	7.23932	-11.5274	2965.99	-403.713	2933.54	-346.022	-57.3004	0	7.3368	7.4011	-71.5945	-20191.7	-143573	-6254.53	-2919.36	482.028	0
534	4	-6.91088e-23	2.78324e-23	-2.98195e-22	-9.54411e-21	-5.87509e-21	2.4664e-21	300	610	0	3.08122e-21	2.30859e-22	4.26631e-21	1.50042e-19	1.48052e-19	-1.01464e-19	300	200	0	10.9073	7.32982	-11.3746	2976.84	-386.865	2934.36	-345.011	-61.71	0	7.27133	7.42822	-71.8261	-20140.6	-143643	-6190.83	-2913.87	480.408	0
534	5	-9.81106e-23	3.4939e-23	-3.60328e-22	-1.12791e-20	-6.24905e-21	3.32101e-21	300	610	0	2.83797e-21	4.86351e-22	1.95594e-21	9.4321e-20	-1.04268e-19	-1.1739e-19	300	200	0	10.928	7.43205	-11.2752	2982.71	-377.07	2935.29	-344.443	-64.5386	0	7.24679	7.4196	-71.9127	-20057.7	-143732	-6125.97	-2912.71	478.918	0
534	6	-1.28208e-22	4.00542e-23	-3.93674e-22	-1.19579e-20	-5.60364e-21	4.11874e-21	300	610	0	1.8264e-21	8.29869e-22	-2.46802e-21	-2.21529e-20	-5.215e-19	-1.20748e-19	300	200	0	10.9535	7.53215	-11.2641	2983.68	-376.333	2936.63	-344.41	-64.8828	0	7.23908	7.39574	-71.8386	-19954.5	-143819	-6067.74	-2915.97	477.768	0
534	7	-1.5397e-22	4.06451e-23	-3.70038e-22	-1.06588e-20	-3.31909e-21	4.65214e-21	300	610	0	-3.11748e-22	1.25526e-21	-9.65074e-21	-2.20139e-19	-1.13904e-18	-1.01549e-19	300	200	0	10.9747	7.61578	-11.3434	2980.71	-382.587	2939.22	-344.728	-62.7717	0	7.2203	7.38604	-71.6097	-19849	-143884	-6023.08	-2923.28	477.182	0
534	8	-1.66849e-22	3.32445e-23	-2.52195e-22	-6.18903e-21	1.34265e-21	4.61518e-21	300	610	0	-3.96593e-21	1.73483e-21	-2.01423e-20	-5.18844e-19	-1.97692e-18	-4.7099e-20	300	200	0	10.9815	7.67114	-11.4843	2975.8	-391.664	2943.6	-345.104	-59.1183	0	7.16675	7.41224	-71.2729	-19758.8	-143918	-5995.47	-2933.26	477.228	0
534	9	-1.5465e-22	1.34789e-23	5.06294e-24	2.86851e-21	9.17229e-21	3.59386e-21	300	610	0	-9.49917e-21	2.20919e-21	-3.42131e-20	-9.30783e-19	-3.02428e-18	5.73714e-20	300	200	0	10.9668	7.69104	-11.6472	2971.15	-399.64	2949.61	-345.312	-55.0955	0	7.0694	7.48531	-70.843	-19694	-143923	-5984.18	-2945.58	477.995	0
535	0	-1.01364e-22	-2.36939e-23	4.51456e-22	1.80273e-20	2.08882e-20	1.07226e-21	300	610	0	-1.71532e-20	2.57613e-21	-5.15916e-20	-1.45425e-18	-4.21879e-18	2.27178e-19	300	200	0	10.9303	7.67412	-11.7991	2968.16	-404.81	2956.19	-345.309	-51.5586	0	6.9414	7.61165	-70.2641	-19655.7	-143907	-5986.59	-2962.08	479.74	0	17.8125	15.3273	-80.8291	-32978.6	-210968	-16206.3	-2610.05	408.004	0
535	1	1.23346e-23	-8.34346e-23	1.13424e-21	4.06543e-20	3.69339e-20	-3.53585e-21	300	610	0	-2.69087e-20	2.68013e-21	-7.11193e-20	-2.06314e-18	-5.42155e-18	4.75409e-19	300	200	0	10.8793	7.62547	-11.9275	2967.09	-408.257	2961.25	-345.228	-48.7611	0	6.81142	7.79547	-69.4739	-19636.4	-143876	-5999.73	-2984.93	482.644	0
535	2	2.0753e-22	-1.70039e-22	2.08659e-21	7.15787e-20	5.7183e-20	-1.08174e-20	300	610	0	-3.82963e-20	2.30526e-21	-9.03357e-20	-2.69434e-18	-6.38924e-18	8.08569e-19	300	200	0	10.8263	7.55734	-12.0402	2967.17	-412.697	2962.32	-345.277	-46.4377	0	6.70659	8.03285	-68.4824	-19622.5	-143839	-6019.93	-3014.37	486.534	0
535	3	5.03995e-22	-2.85407e-22	3.31031e-21	1.10522e-19	8.05441e-20	-2.12389e-20	300	610	0	-5.01612e-20	1.17523e-21	-1.05026e-19	-3.23347e-18	-6.74742e-18	1.22036e-18	300	200	0	10.7835	7.48757	-12.1475	2967.2	-420.337	2957.84	-345.603	-44.2643	0	6.6352	8.29975	-67.3605	-19602.6	-143805	-6042.92	-3048.85	491.01	0
535	4	9.15118e-22	-4.26881e-22	4.75224e-21	1.55336e-19	1.04473e-19	-3.49606e-20	300	610	0	-6.03958e-20	-1.03392e-21	-1.08797e-19	-3.50065e-18	-5.97121e-18	1.68351e-18	300	200	0	10.7575	7.43326	-12.244	2966.82	-431.093	2948.05	-346.209	-42.3086	0	6.58192	8.54273	-66.167	-19574.3	-143785	-6065.6	-3087.06	495.832	0
535	5	1.44041e-21	-5.84423e-22	6.27472e-21	2.0107e-19	1.24429e-19	-5.15768e-20	300	610	0	-6.56726e-20	-4.66184e-21	-9.27963e-20	-3.23944e-18	-3.38293e-18	2.13996e-18	300	200	0	10.7475	7.40436	-12.3075	2967	-442.476	2934.72	-346.952	-41.0721	0	6.52581	8.69422	-64.9127	-19544.3	-143784	-6086.57	-3129.04	501.086	0
535	6	2.05535e-21	-7.37244e-22	7.62157e-21	2.38918e-19	1.33335e-19	-6.97818e-20	300	610	0	-6.12323e-20	-1.00051e-20	-4.57232e-20	-2.11337e-18	1.8203e-18	2.4901e-18	300	200	0	10.7475	7.40138	-12.3185	2969.31	-450.92	2920.34	-347.605	-41.0453	0	6.46419	8.71013	-63.5994	-19524	-143797	-6104.65	-3174.98	506.984	0
535	7	2.69869e-21	-8.50162e-22	8.38367e-21	2.55204e-19	1.21176e-19	-8.69748e-20	300	610	0	-4.08117e-20	-1.72238e-20	4.56314e-20	2.83419e-19	1.04927e-17	2.58273e-18	300	200	0	10.7501	7.41759	-12.2837	2974.69	-453.52	2906.97	-347.92	-42.1646	0	6.41524	8.59254	-62.265	-19525.8	-143813	-6118.01	-3223.69	513.592	0
535	8	3.25803e-21	-8.70264e-22	7.97068e-21	2.30608e-19	7.49e-20	-9.88428e-20	300	610	0	3.1682e-21	-2.62075e-20	1.9506e-19	4.39332e-18	2.34006e-17	2.20828e-18	300	200	0	10.7508	7.44387	-12.2352	2982.68	-449.595	2895.76	-347.746	-43.7795	0	6.40366	8.37825	-60.9855	-19553.7	-143824	-6123.89	-3272.33	520.628	0
535	9	3.55526e-21	-7.24764e-22	5.59953e-21	1.40009e-19	-2.11181e-20	-9.89879e-20	300	610	0	7.90045e-20	-3.63981e-20	4.14509e-19	1.06306e-17	4.09985e-17	1.09907e-18	300	200	0	10.7492	7.47245	-12.2009	2991.32	-441.148	2887.22	-347.157	-45.1729	0	6.44984	8.11467	-59.8795	-19598.7	-143836	-6119.05	-3316.08	527.302	0
536	0	3.335e-21	-3.21409e-22	3.14294e-22	-4.66003e-20	-1.83741e-19	-7.87136e-20	300	610	0	1.94522e-19	-4.65747e-20	7.10238e-19	1.92745e-17	6.31045e-17	-1.05806e-18	300	200	0	10.7468	7.4983	-12.1818	2997.82	-431.421	2881.86	-346.415	-46.0898	0	6.56237	7.84855	-59.1136	-19644.5	-143855	-6102.03	-3347.54	532.319	0	18.312	15.3307	-76.3543	-32193.9	-206909	-16289.4	-2709.85	421.638	0
536	1	2.26033e-21	4.46788e-22	-8.94337e-21	-3.61503e-19	-4.28486e-19	-2.71285e-20	300	610	0	3.55102e-19	-5.46166e-20	1.07731e-18	3.03117e-17	8.84673e-17	-4.5905e-18	300	200	0	10.7444	7.51929	-12.1552	3000.32	-422.021	2880.63	-345.72	-46.8353	0	6.73316	7.62252	-58.8497	-19677.9	-143888	-6075.03	-3359	534.376	0
536	2	-7.75239e-23	1.69025e-21	-2.31905e-20	-8.34243e-19	-7.65313e-19	6.82179e-20	300	610	0	5.60759e-19	-5.72782e-20	1.49236e-18	4.3223e-17	1.14235e-16	-9.78249e-18	300	200	0	10.744	7.53473	-12.0971	2999.2	-411.472	2884.99	-345.014	-47.9267	0	6.94483	7.4664	-59.1607	-19696.4	-143931	-6042.69	-3346.88	532.931	0
536	3	-4.12763e-21	3.50247e-21	-4.31612e-20	-1.48348e-18	-1.19245e-18	2.19906e-19	300	610	0	8.02173e-19	-5.00298e-20	1.90478e-18	5.67163e-17	1.35364e-16	-1.67842e-17	300	200	0	10.7502	7.54424	-12.0032	2996.77	-397.945	2895.99	-344.153	-49.6638	0	7.17674	7.3926	-59.9979	-19709.7	-143974	-6011.14	-3313.65	528.506	0
536	4	-1.0316e-20	5.92813e-21	-6.89458e-20	-2.30505e-18	-1.68808e-18	4.38132e-19	300	610	0	1.05571e-18	-2.70485e-20	2.2271e-18	6.84239e-17	1.44043e-16	-2.54818e-17	300	200	0	10.768	7.54883	-11.8864	2995.77	-383.011	2913.15	-343.223	-52.0339	0	7.40145	7.39989	-61.2286	-19734.3	-144003	-5988.74	-3265.9	522.306	0
536	5	-1.894e-20	8.91775e-21	-9.94953e-20	-3.25601e-18	-2.20008e-18	7.26835e-19	300	610	0	1.27777e-18	1.85314e-20	2.32589e-18	7.45979e-17	1.2927e-16	-3.53251e-17	300	200	0	10.7986	7.55075	-11.7605	2997.64	-371.059	2934.02	-342.551	-54.8904	0	7.59136	7.47461	-62.6893	-19784.9	-144007	-5984.31	-3211.14	515.603	0
536	6	-3.00121e-20	1.22683e-20	-1.31997e-19	-4.2348e-18	-2.63436e-18	1.07825e-18	300	610	0	1.39903e-18	9.39647e-20	2.0154e-18	6.98672e-17	7.67678e-17	-4.51203e-17	300	200	0	10.8383	7.55043	-11.6302	3001.54	-365.29	2955.01	-342.409	-58.0809	0	7.7331	7.59248	-64.2205	-19864.6	-143978	-6002.77	-3155.94	509.319	0
536	7	-4.30461e-20	1.55518e-20	-1.61156e-19	-5.05905e-18	-2.84342e-18	1.46586e-18	300	610	0	1.31982e-18	2.05679e-19	1.05745e-18	4.71512e-17	-3.04665e-17	-5.28003e-17	300	200	0	10.8811	7.54746	-11.4919	3004.85	-365.071	2972.6	-342.768	-61.4746	0	7.82866	7.72767	-65.7099	-19963.8	-143918	-6042.1	-3104.2	503.817	0
536	8	-5.67896e-20	1.80378e-20	-1.78453e-19	-5.44357e-18	-2.61741e-18	1.83606e-18	300	610	0	9.08369e-19	3.57331e-19	-8.2797e-19	-2.13587e-18	-2.10659e-16	-5.52091e-17	300	200	0	10.921	7.54504	-11.3455	3005.28	-366.739	2984.14	-343.325	-64.8874	0	7.89002	7.85699	-67.1334	-20067.7	-143822	-6093.22	-3056.33	498.923	0
536	9	-6.89171e-20	1.86212e-20	-1.71532e-19	-4.98355e-18	-1.68155e-18	2.09921e-18	300	610	0	4.37261e-21	5.46997e-19	-3.93555e-18	-8.74168e-17	-4.8038e-16	-4.79502e-17	300	200	0	10.9517	7.54769	-11.2073	3002.79	-366.796	2988.25	-343.728	-67.932	0	7.94019	7.95697	-68.5325	-20164.5	-143694	-6142.7	-3010.73	494.232	0
537	0	-7.57191e-20	1.57746e-20	-1.23924e-19	-3.15003e-18	2.94859e-19	2.12158e-18	300	610	0	-1.56883e-18	7.63451e-19	-8.5244e-18	-2.17617e-16	-8.49887e-16	-2.53818e-17	300	200	0	10.9668	7.55368	-11.1044	2999.06	-364.935	2984.63	-343.864	-70.0777	0	8.01078	8.00896	-69.9442	-20245.8	-143549	-6177.42	-2966.34	489.456	0	18.312	15.3307	-76.3543	-32193.9	-206909	-16289.4	-2709.85	421.638	0
537	1	-7.18483e-20	7.55239e-21	-1.54235e-20	6.92182e-19	3.67124e-18	1.72056e-18	300	610	0	-3.97976e-18	9.81611e-19	-1.4738e-17	-3.98945e-16	-1.31632e-15	1.91344e-17	300	200	0	10.9625	7.55451	-11.0526	2995.37	-364.038	2973.96	-343.937	-71.0106	0	8.12721	8.01241	-71.3516	-20306.1	-143404	-6188.8	-2923.82	484.592	0
537	2	-5.02169e-20	-8.3144e-21	1.76487e-19	7.23132e-18	8.78242e-18	6.66287e-19	300	610	0	-7.34775e-18	1.1575e-18	-2.24891e-17	-6.31597e-16	-1.85463e-15	9.25925e-17	300	200	0	10.9401	7.54288	-11.042	2991.69	-367.551	2958.12	-344.287	-70.9383	0	8.2932	7.98994	-72.6738	-20344	-143270	-6175.36	-2885.41	479.936	0
537	3	-2.18066e-21	-3.4187e-20	4.73676e-19	1.71052e-17	1.5851e-17	-1.30555e-18	300	610	0	-1.1682e-17	1.22339e-18	-3.13068e-17	-9.05272e-16	-2.4063e-15	2.01156e-16	300	200	0	10.9046	7.5189	-11.0383	2987.45	-377.821	2939.82	-345.228	-70.6447	0	8.48745	7.97549	-73.7661	-20361.4	-143151	-6142.21	-2854.61	476.026	0
537	4	8.18199e-20	-7.20975e-20	8.92345e-19	3.07315e-17	2.48583e-17	-4.46441e-18	300	610	0	-1.67979e-17	1.08431e-18	-4.01514e-17	-1.19355e-15	-2.86683e-15	3.48265e-16	300	200	0	10.8622	7.48842	-10.9923	2982.06	-395.897	2921.95	-347.016	-71.2851	0	8.67226	7.99445	-74.4528	-20361.4	-143053	-6096.69	-2835.39	473.481	0
537	5	2.10953e-19	-1.23084e-19	1.43549e-18	4.80588e-17	3.53697e-17	-9.03277e-18	300	610	0	-2.22127e-17	6.1756e-19	-4.72086e-17	-1.44744e-15	-3.07333e-15	5.31911e-16	300	200	0	10.82	7.45731	-10.8641	2974.98	-420.502	2907.35	-349.706	-73.835	0	8.80769	8.0486	-74.6342	-20348.3	-142980	-6044.71	-2829.75	472.641	0
537	6	3.91808e-19	-1.8624e-19	2.08249e-18	6.82302e-17	4.63175e-17	-1.51053e-17	300	610	0	-2.70243e-17	-3.22311e-19	-4.96936e-17	-1.58887e-15	-2.7952e-15	7.41022e-16	300	200	0	10.7862	7.42873	-10.6486	2965.7	-447.11	2898.37	-352.988	-78.5074	0	8.86411	8.10832	-74.3569	-20328	-142939	-5992.39	-2836.34	473.385	0
537	7	6.25117e-19	-2.57466e-19	2.77597e-18	8.91651e-17	5.57542e-17	-2.25349e-17	300	610	0	-2.97892e-17	-1.89017e-18	-4.37108e-17	-1.50539e-15	-1.73182e-15	9.51062e-16	300	200	0	10.7664	7.40417	-10.3804	2954.15	-468.93	2896	-356.175	-84.589	0	8.82513	8.11981	-73.7447	-20307.2	-142929	-5948.04	-2852.16	475.372	0
537	8	9.01279e-19	-3.27959e-19	3.40648e-18	1.07087e-16	6.06056e-17	-3.0784e-17	300	610	0	-2.84208e-17	-4.22516e-18	-2.42411e-17	-1.04803e-15	4.7681e-16	1.11916e-15	300	200	0	10.7611	7.38537	-10.1241	2941.69	-479.082	2899.65	-358.321	-90.5634	0	8.6813	8.03487	-72.9118	-20291	-142948	-5919.54	-2874.56	478.295	0
537	9	1.19471e-18	-3.82557e-19	3.79674e-18	1.16052e-16	5.64761e-17	-3.87479e-17	300	610	0	-2.01473e-17	-7.4102e-18	1.46489e-17	-3.52234e-17	4.21936e-15	1.17946e-15	300	200	0	10.7665	7.37509	-9.96049	2932.25	-473.316	2907.47	-358.519	-94.3885	0	8.42909	7.84171	-71.9667	-20281.3	-142990	-5910.69	-2900.89	481.815	0
538	0	1.45732e-18	-3.9819e-19	3.68818e-18	1.07579e-16	3.75825e-17	-4.45644e-17	300	610	0	-1.5795e-18	-1.14132e-17	7.92518e-17	1.73363e-15	9.85374e-15	1.03975e-15	300	200	0	10.7786	7.37527	-9.95607	2931.51	-452.487	2916.95	-356.448	-94.4449	0	8.08105	7.57286	-71.0316	-20275.3	-143045	-5921	-2927.82	485.441	0	18.4157	14.7319	-80.9228	-33333.2	-211103	-15838.5	-2608.69	411.914	0
538	1	1.61187e-18	-3.4281e-19	2.73458e-18	7.05349e-17	-3.07201e-18	-4.54398e-17	300	610	0	3.10426e-17	-1.60089e-17	1.7518e-16	4.45066e-15	1.76102e-14	5.81155e-16	300	200	0	10.7954	7.38365	-10.1151	2943.13	-422.39	2925.84	-352.758	-90.9627	0	7.67428	7.29115	-70.2053	-20264.1	-143101	-5947.94	-2952.33	488.641	0
538	2	1.54644e-18	-1.754e-19	5.08933e-19	-8.52214e-18	-7.31445e-17	-3.75397e-17	300	610	0	8.13443e-17	-2.06824e-17	3.057e-16	8.25342e-15	2.7449e-14	-3.36984e-16	300	200	0	10.8135	7.3924	-10.3672	2965.46	-390.283	2932.95	-348.646	-86.0419	0	7.26664	7.05978	-69.5134	-20235.3	-143149	-5988.4	-2973.29	491.099	0
538	3	1.11196e-18	1.52143e-19	-3.46762e-18	-1.44257e-16	-1.79852e-16	-1.60147e-17	300	610	0	1.51965e-16	-2.45221e-17	4.69318e-16	1.3156e-14	3.88695e-14	-1.864e-15	300	200	0	10.8251	7.39186	-10.618	2992.34	-361.415	2938.35	-345.038	-81.8185	0	6.92001	6.91021	-68.9101	-20181	-143188	-6038.03	-2991.89	492.86	0
538	4	1.25693e-19	6.90282e-19	-9.66488e-18	-3.50424e-16	-3.28152e-16	2.4744e-17	300	610	0	2.43281e-16	-2.61153e-17	6.56575e-16	1.89549e-14	5.06727e-14	-4.13338e-15	300	200	0	10.8226	7.37708	-10.8095	3017.07	-338.703	2942.61	-342.334	-79.1127	0	6.67766	6.83329	-68.3351	-20104.9	-143229	-6091.06	-3009.98	494.211	0
538	5	-1.61576e-18	1.48312e-18	-1.84395e-17	-6.3634e-16	-5.18038e-16	9.05036e-17	300	610	0	3.51658e-16	-2.3471e-17	8.46116e-16	2.51101e-14	6.0694e-14	-7.22335e-15	300	200	0	10.8059	7.35114	-10.9348	3035.69	-324.277	2946.08	-340.656	-77.6177	0	6.55305	6.79748	-67.7678	-20018.9	-143281	-6142.89	-3028.3	495.404	0
538	6	-4.30959e-18	2.55453e-18	-2.98772e-17	-1.00167e-15	-7.4088e-16	1.86111e-16	300	610	0	4.67234e-16	-1.40046e-17	1.00033e-15	3.06088e-14	6.5538e-14	-1.10998e-14	300	200	0	10.7807	7.32284	-11.0208	3046.92	-320.123	2948.55	-340.047	-76.4686	0	6.53487	6.77496	-67.2263	-19932.7	-143348	-6191.91	-3046.32	496.501	0
538	7	-8.10123e-18	3.88828e-18	-4.35751e-17	-1.42937e-15	-9.74831e-16	3.13805e-16	300	610	0	5.71363e-16	5.36406e-18	1.06111e-15	3.38253e-14	6.03727e-14	-1.55403e-14	300	200	0	10.7524	7.30148	-11.1101	3050.71	-327.857	2949.31	-340.51	-74.5889	0	6.59508	6.75765	-66.7374	-19847.4	-143428	-6236.68	-3063.14	497.395	0
538	8	-1.3016e-17	5.40177e-18	-5.83636e-17	-1.87686e-15	-1.17959e-15	4.70828e-16	300	610	0	6.33992e-16	3.79393e-17	9.46783e-16	3.24055e-14	3.88696e-14	-2.0041e-14	300	200	0	10.7235	7.29256	-11.2428	3048.56	-348.177	2947.6	-341.969	-71.1575	0	6.69875	6.75567	-66.3355	-19759.4	-143519	-6272.9	-3077.53	497.87	0
538	9	-1.88652e-17	6.91399e-18	-7.19823e-17	-2.26597e-15	-1.29112e-15	6.46302e-16	300	610	0	6.11454e-16	8.67293e-17	5.51613e-16	2.32164e-14	-6.59049e-15	-2.37131e-14	300	200	0	10.6917	7.29717	-11.4412	3043.99	-379.713	2943.3	-344.188	-66.0541	0	6.81909	6.78441	-66.0495	-19668.1	-143617	-6295.81	-3088.38	497.778	0
539	0	-2.51265e-17	8.11044e-18	-8.07423e-17	-2.47286e-15	-1.21736e-15	8.17479e-16	300	610	0	4.45459e-16	1.53604e-16	-2.50083e-16	2.41962e-15	-8.42916e-14	-2.51828e-14	300	200	0	10.6504	7.3148	-11.7008	3040.93	-418.411	2937.03	-346.759	-59.8899	0	6.94735	6.85213	-65.8305	-19581.3	-143714	-6303.87	-3097.1	497.451	0	18.0854	15.1022	-76.6059	-32082.8	-207245	-16051.2	-2705.34	418.803	0
539	1	-3.08062e-17	8.50958e-18	-7.92353e-17	-2.31991e-15	-8.3664e-16	9.45686e-16	300	610	0	6.43741e-17	2.38066e-16	-1.5926e-15	-3.42535e-14	-2.01956e-13	-2.25169e-14	300	200	0	10.5936	7.34397	-11.9885	3041.63	-458.506	2929.97	-349.245	-53.7115	0	7.08985	6.95459	-65.5353	-19512.6	-143806	-6298.41	-3108.33	497.742	0
539	2	-3.42968e-17	7.43921e-18	-6.01835e-17	-1.57281e-15	-9.68986e-19	9.72571e-16	300	610	0	-6.11787e-16	3.35601e-16	-3.59735e-15	-9.09351e-14	-3.64729e-13	-1.32109e-14	300	200	0	10.5227	7.37961	-12.25	3046.02	-494.218	2923.9	-351.344	-48.655	0	7.25403	7.07908	-65.0466	-19474.1	-143887	-6280.81	-3126.06	499.388	0
539	3	-3.32558e-17	4.03489e-18	-1.4567e-17	5.27387e-17	1.4527e-15	8.17653e-16	300	610	0	-1.66095e-15	4.3565e-16	-6.33821e-15	-1.70664e-13	-5.72203e-13	5.71429e-15	300	200	0	10.4481	7.41272	-12.4254	3052.33	-521.12	2920.59	-352.94	-45.6528	0	7.43606	7.21678	-64.3725	-19469.3	-143950	-6251.59	-3150.2	502.448	0
539	4	-2.45492e-17	-2.72287e-18	6.77933e-17	2.86909e-15	3.67978e-15	3.78656e-16	300	610	0	-3.14132e-15	5.19325e-16	-9.79099e-15	-2.73944e-13	-8.14404e-13	3.74455e-14	300	200	0	10.3851	7.43367	-12.4754	3058.11	-536.869	2921.12	-354.034	-45.1305	0	7.62438	7.37008	-63.6284	-19490.8	-143985	-6211.68	-3176.9	506.322	0
539	5	-4.31524e-18	-1.39119e-17	1.96983e-16	7.17255e-15	6.79025e-15	-4.63402e-16	300	610	0	-5.0647e-15	5.57168e-16	-1.3766e-14	-3.9677e-13	-1.06678e-12	8.487e-14	300	200	0	10.3467	7.43618	-12.4003	3060.97	-541.407	2925.85	-354.661	-46.847	0	7.8086	7.54021	-62.9948	-19525.3	-143984	-6163.76	-3199.65	509.951	0
539	6	3.1772e-17	-3.04878e-17	3.80832e-16	1.31701e-14	1.07921e-14	-1.83188e-15	300	610	0	-7.35973e-15	5.07451e-16	-1.78251e-14	-5.28122e-13	-1.28452e-12	1.49755e-13	300	200	0	10.3399	7.42108	-12.2322	3059.47	-536.665	2934.54	-354.873	-50.116	0	7.97605	7.71094	-62.6748	-19563	-143954	-6112.57	-3210.83	512.135	0
539	7	8.79493e-17	-5.29958e-17	6.21625e-16	2.08706e-14	1.55146e-14	-3.83218e-15	300	610	0	-9.82528e-15	3.1575e-16	-2.11887e-14	-6.47067e-13	-1.39686e-12	2.31555e-13	300	200	0	10.3654	7.39836	-12.0158	3053.79	-525.242	2946.35	-354.713	-54.1473	0	8.10389	7.85702	-62.8004	-19602.8	-143907	-6064.35	-3205.5	512.145	0
539	8	1.6742e-16	-8.11539e-17	9.11527e-16	2.99359e-14	2.05112e-14	-6.51659e-15	300	610	0	-1.20761e-14	-8.31459e-17	-2.26451e-14	-7.19764e-13	-1.30259e-12	3.2581e-13	300	200	0	10.4168	7.38394	-11.7967	3045.74	-508.844	2960.04	-354.134	-58.1852	0	8.16296	7.96416	-63.3464	-19654.4	-143859	-6025.41	-3184.98	510.268	0
539	9	2.70923e-16	-1.133e-16	1.22673e-15	3.94954e-14	2.49482e-14	-9.83421e-15	300	610	0	-1.34868e-14	-7.59695e-16	-2.04823e-14	-6.96952e-13	-8.68518e-13	4.22184e-13	300	200	0	10.4832	7.39231	-11.6099	3038.2	-488.613	2974.43	-353.086	-61.6903	0	8.12854	8.02929	-64.153	-19733	-143813	-5998.73	-3155.72	507.592	0
540	0	3.94765e-16	-1.45717e-16	1.52057e-15	4.7932e-14	2.7492e-14	-1.35652e-14	300	610	0	-1.31437e-14	-1.77887e-15	-1.24734e-14	-5.1275e-13	6.65519e-14	5.0226e-13	300	200	0	10.5544	7.43133	-11.4636	3033.78	-466.489	2988.66	-351.693	-64.6447	0	7.99036	8.05048	-65.0207	-19849.2	-143771	-5982.17	-3125.16	505.275	0	18.0854	15.1022	-76.6059	-32082.8	-207245	-16051.2	-2705.34	418.803	0
540	1	5.28299e-16	-1.71882e-16	1.71633e-15	5.26661e-14	2.62156e-14	-1.72415e-14	300	610	0	-9.82131e-15	-3.18262e-15	4.04295e-15	-8.60458e-14	1.6791e-12	5.37382e-13	300	200	0	10.6269	7.50046	-11.3396	3033.23	-445.139	3001.62	-350.255	-67.4888	0	7.76324	8.02817	-65.7803	-19998.9	-143735	-5972.03	-3099.08	504.025	0
540	2	6.51002e-16	-1.81748e-16	1.7009e-15	4.9979e-14	1.85593e-14	-2.00602e-14	300	610	0	-2.0062e-15	-4.96416e-15	3.19311e-14	6.73954e-13	4.13558e-12	4.87035e-13	300	200	0	10.6997	7.58936	-11.2138	3035.06	-427.405	3011.28	-349.114	-70.6548	0	7.48473	7.9702	-66.3312	-20162.8	-143708	-5968.69	-3080.53	503.972	0
540	3	7.2942e-16	-1.6122e-16	1.32136e-15	3.49414e-14	1.39424e-15	-2.0803e-14	300	610	0	1.20024e-14	-7.03336e-15	7.38149e-14	1.85605e-12	7.5505e-12	2.98473e-13	300	200	0	10.7689	7.67947	-11.0699	3036.57	-416.461	3015.1	-348.621	-74.3077	0	7.1902	7.88802	-66.6724	-20315.8	-143692	-5976.99	-3069.2	504.711	0
540	4	7.14555e-16	-9.20837e-17	3.8722e-16	1.54123e-15	-2.87496e-14	-1.77812e-14	300	610	0	3.38785e-14	-9.17381e-15	1.31356e-13	3.52716e-12	1.19243e-11	-9.13822e-14	300	200	0	10.827	7.75177	-10.9043	3035.5	-414.909	3011.85	-349.05	-78.378	0	6.89597	7.78818	-66.8792	-20437.5	-143688	-6001.41	-3062.46	505.588	0
540	5	5.40525e-16	4.72584e-17	-1.3178e-15	-5.68706e-14	-7.52165e-14	-8.83808e-15	300	610	0	6.49018e-14	-1.09943e-14	2.04197e-13	5.70228e-12	1.70588e-11	-7.50499e-13	300	200	0	10.8691	7.79451	-10.73	3031.1	-422.716	3002.97	-350.396	-82.4891	0	6.61162	7.6721	-67.0109	-20517.5	-143694	-6041.57	-3058.33	506.182	0
540	6	1.25754e-16	2.79813e-16	-4.01003e-15	-1.46672e-13	-1.40438e-13	8.54912e-15	300	610	0	1.05401e-13	-1.18808e-14	2.88544e-13	8.30296e-12	2.24518e-11	-1.74126e-12	300	200	0	10.8956	7.80462	-10.5745	3023.4	-436.897	2991.66	-352.316	-85.9137	0	6.35423	7.54544	-67.0373	-20554.1	-143709	-6091.81	-3057.71	506.607	0
540	7	-6.21726e-16	6.26267e-16	-7.86103e-15	-2.72447e-13	-2.24754e-13	3.70175e-14	300	610	0	1.53985e-13	-1.0959e-14	3.75413e-13	1.11045e-11	2.7176e-11	-3.10339e-12	300	200	0	10.9102	7.78515	-10.4635	3012.15	-453.616	2980.9	-354.352	-87.8725	0	6.14625	7.42178	-66.8659	-20551.2	-143727	-6144.14	-3063.48	507.35	0
540	8	-1.79288e-15	1.09898e-15	-1.29289e-14	-4.34708e-13	-3.24797e-13	7.88558e-14	300	610	0	2.06554e-13	-7.08323e-15	4.48655e-13	1.36745e-11	2.97572e-11	-4.82897e-12	300	200	0	10.9166	7.74328	-10.4127	2997.32	-470.13	2971.94	-356.15	-87.8522	0	6.00696	7.3139	-66.4392	-20517.5	-143748	-6191.24	-3077.6	508.816	0
540	9	-3.45805e-15	1.69327e-15	-1.90623e-14	-6.26782e-13	-4.31448e-13	1.35272e-13	300	610	0	2.55154e-13	1.12664e-15	4.83008e-13	1.53088e-11	2.80762e-11	-6.82888e-12	300	200	0	10.9196	7.68913	-10.4347	2980.38	-484.837	2964.28	-357.464	-85.6231	0	5.94331	7.22844	-65.7929	-20465.9	-143775	-6227.35	-3099.27	511.065	0
541	0	-5.63717e-15	2.37578e-15	-2.57771e-14	-8.30879e-13	-5.27476e-13	2.05345e-13	300	610	0	2.86773e-13	1.51723e-14	4.42597e-13	1.49768e-11	1.93303e-11	-8.8912e-12	300	200	0	10.9235	7.63439	-10.5385	2964.18	-496.143	2956.9	-358.079	-81.2714	0	5.94739	7.17058	-65.0269	-20409.3	-143818	-6247.74	-3125.67	513.86	0	17.2394	14.747	-77.1955	-32711.1	-208086	-15541.7	-2695.57	423.743	0
541	1	-8.25832e-15	3.07019e-15	-3.21107e-14	-1.01356e-12	-5.85116e-13	2.8464e-13	300	610	0	2.82301e-13	3.64553e-14	2.80533e-13	1.12936e-11	1.10291e-13	-1.06344e-11	300	200	0	10.9293	7.58946	-10.721	2951.48	-501.805	2949.43	-357.806	-75.2983	0	6.00467	7.14042	-64.2665	-20355.2	-143876	-6249.95	-3152.74	516.731	0
541	2	-1.11047e-14	3.64132e-15	-3.64681e-14	-1.12113e-12	-5.64034e-13	3.63531e-13	300	610	0	2.15982e-13	6.59128e-14	-5.95157e-14	2.54572e-12	-3.33414e-11	-1.14612e-11	300	200	0	10.9343	7.56029	-10.9662	2944	-499.851	2942.41	-356.581	-68.462	0	6.10334	7.12213	-63.6564	-20304	-143937	-6235.64	-3175.15	518.963	0
541	3	-1.37527e-14	3.87959e-15	-3.64844e-14	-1.07573e-12	-4.10405e-13	4.25361e-13	300	610	0	5.58479e-14	1.0348e-13	-6.38613e-13	-1.31972e-11	-8.46094e-11	-1.05224e-11	300	200	0	10.9374	7.54824	-11.2488	2942.6	-490.093	2936.86	-354.568	-61.5919	0	6.23704	7.08957	-63.3333	-20254.7	-143986	-6210.77	-3187.46	519.811	0
541	4	-1.55064e-14	3.48952e-15	-2.89473e-14	-7.7369e-13	-5.80976e-14	4.44696e-13	300	610	0	-2.3425e-13	1.47361e-13	-1.5134e-12	-3.78419e-11	-1.56234e-10	-6.70773e-12	300	200	0	10.9394	7.55199	-11.537	2947.99	-474.026	2933.82	-352.087	-55.5243	0	6.39807	7.02631	-63.391	-20208.3	-144016	-6183.84	-3185.87	518.788	0
541	5	-1.5341e-14	2.08746e-15	-9.83544e-15	-8.79316e-14	5.6671e-13	3.86109e-13	300	610	0	-6.90237e-13	1.93124e-13	-2.72106e-12	-7.28588e-11	-2.48411e-10	1.31804e-12	300	200	0	10.9377	7.56833	-11.801	2960.71	-453.252	2933.55	-349.408	-50.8851	0	6.56567	6.93985	-63.8624	-20167.9	-144033	-6163.04	-3169.36	515.803	0
541	6	-1.18723e-14	-7.83975e-16	2.54449e-14	1.12303e-12	1.53591e-12	2.04144e-13	300	610	0	-1.34019e-12	2.32673e-13	-4.25728e-12	-1.18654e-10	-3.5722e-10	1.50038e-11	300	200	0	10.924	7.59268	-12.0207	2979.93	-428.63	2934.59	-346.658	-47.8989	0	6.70787	6.86088	-64.6891	-20134.5	-144051	-6151.96	-3140.82	511.251	0
541	7	-3.37725e-15	-5.61563e-15	8.15308e-14	2.99634e-12	2.90312e-12	-1.54675e-13	300	610	0	-2.19274e-12	2.5321e-13	-6.04636e-12	-1.73701e-10	-4.72395e-10	3.56958e-11	300	200	0	10.8907	7.62007	-12.1796	3002.74	-401.129	2934.22	-343.935	-46.5394	0	6.79551	6.82506	-65.7251	-20105	-144082	-6146.72	-3106.19	505.895	0
541	8	1.20983e-14	-1.28547e-14	1.62173e-13	5.63322e-12	4.67907e-12	-7.46687e-13	300	610	0	-3.22085e-12	2.36423e-13	-7.90428e-12	-2.33423e-10	-5.74757e-10	6.42829e-11	300	200	0	10.837	7.64532	-12.2631	3024.8	-373.033	2929.95	-341.419	-46.6584	0	6.80841	6.84875	-66.8163	-20077.1	-144118	-6139.51	-3070.93	500.483	0
541	9	3.65058e-14	-2.27799e-14	2.68803e-13	9.05135e-12	6.79766e-12	-1.62152e-12	300	610	0	-4.34113e-12	1.582e-13	-9.49663e-12	-2.88891e-10	-6.33609e-10	1.00674e-10	300	200	0	10.7709	7.66356	-12.2777	3042.04	-347.977	2920.79	-339.342	-47.7689	0	6.74008	6.92224	-67.8636	-20054.1	-144142	-6125.25	-3037.99	495.506	0
542	0	7.13871e-14	-3.53188e-14	3.98522e-13	1.31195e-11	9.07288e-12	-2.80686e-12	300	610	0	-5.3894e-12	-1.06563e-14	-1.02969e-11	-3.25461e-10	-6.0458e-10	1.43091e-10	300	200	0	10.706	7.67218	-12.2609	3052.71	-329.239	2907.39	-337.853	-48.9793	0	6.60618	7.02323	-68.8113	-20040.7	-144133	-6104.24	-3008.61	491.241	0	17.2394	14.747	-77.1955	-32711.1	-208086	-15541.7	-2695.57	423.743	0
542	1	1.17252e-13	-4.98035e-14	5.415e-13	1.74746e-11	1.11487e-11	-4.28644e-12	300	610	0	-6.09507e-12	-3.02135e-13	-9.55357e-12	-3.21575e-10	-4.28722e-10	1.87195e-10	300	200	0	10.655	7.6722	-12.258	3057.9	-317.342	2891.73	-336.889	-49.4618	0	6.43832	7.1321	-69.5924	-20036.3	-144085	-6080.74	-2984.42	487.91	0
542	2	1.7271e-13	-6.46688e-14	6.7789e-13	2.14257e-11	1.24473e-11	-5.97098e-12	300	610	0	-6.05852e-12	-7.46445e-13	-6.27963e-12	-2.48134e-10	-3.39533e-11	2.25086e-10	300	200	0	10.6232	7.66716	-12.2914	3060.21	-309.868	2876.42	-336.21	-48.9727	0	6.26403	7.23799	-70.0916	-20034.7	-144009	-6060.99	-2968.59	485.836	0
542	3	2.33353e-13	-7.71137e-14	7.74538e-13	2.38548e-11	1.21248e-11	-7.6627e-12	300	610	0	-4.73861e-12	-1.36444e-12	7.1684e-13	-6.89457e-11	6.597e-10	2.44313e-10	300	200	0	10.6096	7.66038	-12.349	3061.61	-303.868	2863.85	-335.607	-47.9235	0	6.09625	7.33588	-70.1665	-20033.2	-143926	-6050.6	-2965.2	485.509	0
542	4	2.90439e-13	-8.27682e-14	7.82023e-13	2.3133e-11	9.04959e-12	-9.01608e-12	300	610	0	-1.4603e-12	-2.15636e-12	1.2737e-11	2.5701e-10	1.72936e-09	2.27093e-10	300	200	0	10.6107	7.65219	-12.3943	3062.34	-297.824	2855.86	-335.029	-47.0769	0	5.94495	7.42098	-69.7	-20038.7	-143851	-6051.04	-2977.85	487.499	0
542	5	3.29499e-13	-7.54395e-14	6.32878e-13	1.70806e-11	1.82437e-12	-9.50035e-12	300	610	0	4.54441e-12	-3.08658e-12	3.10022e-11	7.70643e-10	3.23118e-09	1.50051e-10	300	200	0	10.6237	7.63984	-12.384	3061.5	-291.717	2854.14	-334.556	-47.2131	0	5.83603	7.49027	-68.6532	-20060.8	-143790	-6057.89	-3008.44	492.204	0
542	6	3.29109e-13	-4.70494e-14	2.42236e-13	3.01191e-12	-1.11206e-11	-8.3726e-12	300	610	0	1.40459e-11	-4.06444e-12	5.63416e-11	1.50419e-09	5.17322e-09	-1.50617e-11	300	200	0	10.6456	7.62087	-12.2859	3058.49	-286.373	2859.89	-334.309	-48.9436	0	5.80803	7.54604	-67.1209	-20102.4	-143746	-6063.62	-3055.6	499.495	0
542	7	2.60186e-13	1.20853e-14	-4.87431e-13	-2.2082e-11	-3.13295e-11	-4.67494e-12	300	610	0	2.7659e-11	-4.92238e-12	8.87306e-11	2.46811e-09	7.47824e-09	-2.99115e-10	300	200	0	10.6712	7.59633	-12.0927	3053.5	-283.362	2872.98	-334.433	-52.5081	0	5.88509	7.58867	-65.3562	-20160.1	-143724	-6063.7	-3113.08	508.464	0
542	8	8.63541e-14	1.12431e-13	-1.65545e-12	-6.11483e-11	-5.99817e-11	2.72575e-12	300	610	0	4.56005e-11	-5.39385e-12	1.26664e-10	3.63284e-09	9.93657e-09	-7.31137e-10	300	200	0	10.6938	7.57042	-11.8321	3046.57	-284.872	2891.58	-335.076	-57.4832	0	6.06012	7.61013	-63.7228	-20227.9	-143732	-6060.64	-3169.58	517.435	0
542	9	-2.33894e-13	2.63645e-13	-3.34367e-12	-1.16415e-10	-9.73777e-11	1.50324e-11	300	610	0	6.73497e-11	-5.09536e-12	1.66376e-10	4.9053e-09	1.21518e-08	-1.33093e-09	300	200	0	10.7096	7.54793	-11.5616	3036.73	-292.694	2912.65	-336.316	-62.6567	0	6.30168	7.60447	-62.588	-20297.2	-143773	-6061.49	-3211.14	524.299	0
543	0	-7.42393e-13	4.71979e-13	-5.58659e-12	-1.88399e-10	-1.42227e-10	3.33198e-11	300	610	0	9.12116e-11	-3.51962e-12	2.00945e-10	6.10127e-09	1.34848e-08	-2.09815e-09	300	200	0	10.7185	7.5319	-11.35	3022.11	-307.653	2932.4	-338.106	-66.2646	0	6.56421	7.57996	-62.1937	-20356.3	-143839	-6071.06	-3226.76	527.304	0	17.1428	14.8883	-78.0336	-32810.7	-208374	-15658.3	-2670.31	420.468	0
543	1	-1.47287e-12	7.36456e-13	-8.3292e-12	-2.74532e-10	-1.90739e-10	5.82174e-11	300	610	0	1.138e-10	-4.91065e-14	2.194e-10	6.9162e-09	1.3007e-08	-2.99747e-09	300	200	0	10.7218	7.52192	-11.2574	3001.65	-329.518	2946.94	-340.271	-66.6381	0	6.79557	7.54896	-62.5555	-20393.3	-143912	-6087.61	-3214.55	526.004	0
543	2	-2.43794e-12	1.04374e-12	-1.13722e-11	-3.67413e-10	-2.35563e-10	8.94488e-11	300	610	0	1.29489e-10	5.99726e-12	2.06004e-10	6.89941e-09	9.47876e-09	-3.94007e-09	300	200	0	10.7186	7.51467	-11.3174	2977.17	-356.293	2953.48	-342.482	-63.0607	0	6.95448	7.50513	-63.4635	-20401.4	-143980	-6104.66	-3182.71	521.467	0
543	3	-3.61093e-12	1.36176e-12	-1.43065e-11	-4.52769e-10	-2.64676e-10	1.2522e-10	300	610	0	1.29925e-10	1.52699e-11	1.39986e-10	5.43951e-09	1.37662e-09	-4.76247e-09	300	200	0	10.7072	7.50681	-11.5258	2953.11	-384.629	2951.37	-344.371	-56.2173	0	7.02892	7.41961	-64.5974	-20378	-144045	-6116.46	-3143.89	515.462	0
543	4	-4.9023e-12	1.63249e-12	-1.64435e-11	-5.07339e-10	-2.60427e-10	1.61471e-10	300	610	0	1.03742e-10	2.82312e-11	-3.86648e-12	1.77237e-09	-1.30007e-08	-5.20529e-09	300	200	0	10.6885	7.49579	-11.843	2934.37	-411.669	2942.01	-345.761	-47.7724	0	7.03731	7.26334	-65.6632	-20323.7	-144112	-6121.02	-3108.72	509.515	0
543	5	-6.13178e-12	1.76486e-12	-1.67505e-11	-4.97046e-10	-1.99034e-10	1.91037e-10	300	610	0	3.66899e-11	4.49204e-11	-2.53264e-10	-4.97333e-09	-3.5311e-08	-4.89608e-09	300	200	0	10.6652	7.47872	-12.2116	2924.44	-434.967	2928.19	-346.619	-39.4806	0	7.0163	7.02984	-66.4647	-20248.1	-144185	-6118.53	-3083.34	504.645	0
543	6	-6.99868e-12	1.6291e-12	-1.3811e-11	-3.76073e-10	-5.09808e-11	2.02846e-10	300	610	0	-8.75411e-11	6.46325e-11	-6.34517e-10	-1.56747e-08	-6.67925e-08	-3.34299e-09	300	200	0	10.6399	7.45305	-12.5712	2924.6	-450.701	2913.84	-346.852	-32.6431	0	7.00477	6.73763	-66.9332	-20176.7	-144255	-6109.99	-3069.21	501.446	0
543	7	-7.05516e-12	1.05517e-12	-5.83441e-12	-8.76836e-11	2.17096e-10	1.81322e-10	300	610	0	-2.8546e-10	8.55147e-11	-1.16604e-09	-3.10369e-08	-1.07697e-07	5.14774e-11	300	200	0	10.614	7.41816	-12.8625	2933.78	-454.133	2903.38	-346.307	-28.0881	0	7.02658	6.41705	-67.138	-20142.7	-144313	-6098.55	-3063.49	500.019	0
543	8	-5.6904e-12	-1.61859e-13	9.24891e-12	4.32088e-10	6.38339e-10	1.06285e-10	300	610	0	-5.70502e-10	1.04102e-10	-1.84872e-09	-5.13201e-08	-1.56509e-07	5.94473e-09	300	200	0	10.5901	7.37549	-13.0411	2949.25	-442.544	2900	-344.935	-26.1503	0	7.08196	6.09983	-67.2398	-20167.1	-144347	-6089.5	-3060.74	499.928	0
543	9	-2.13672e-12	-2.24505e-12	3.35651e-11	1.24652e-09	1.23863e-09	-4.62634e-11	300	610	0	-9.47966e-10	1.14843e-10	-2.65273e-09	-7.59562e-08	-2.08952e-07	1.4962e-08	300	200	0	10.5734	7.32842	-13.1043	2968.15	-417.23	2904.05	-342.839	-26.5023	0	7.15661	5.82216	-67.3963	-20247	-144356	-6086.15	-3055.89	500.416	0
544	0	4.48721e-12	-5.40276e-12	6.88974e-11	2.40455e-09	2.02585e-09	-3.01995e-10	300	610	0	-1.40791e-09	1.09711e-10	-3.50103e-09	-1.03055e-07	-2.56835e-07	2.75429e-08	300	200	0	10.5719	7.2819	-13.0881	2988.17	-382.847	2913.24	-340.252	-28.3125	0	7.24056	5.6269	-67.6952	-20361.8	-144342	-6086.76	-3046.23	500.787	0	17.9136	14.2281	-82.2203	-33867.8	-212033	-15332.1	-2578.84	411.916	0
544	1	1.50776e-11	-9.77453e-12	1.16063e-10	3.92006e-09	2.97495e-09	-6.84159e-10	300	610	0	-1.91592e-09	7.80334e-11	-4.25047e-09	-1.28816e-07	-2.86858e-07	4.37132e-08	300	200	0	10.5929	7.24117	-13.0282	3006.86	-345.412	2924.25	-337.513	-30.7972	0	7.33505	5.54735	-68.1542	-20488.4	-144306	-6086.6	-3031.35	500.618	0
544	2	3.03706e-11	-1.53514e-11	1.7403e-10	5.74308e-09	4.0088e-09	-1.20698e-09	300	610	0	-2.4022e-09	6.75659e-12	-4.67255e-09	-1.46911e-07	-2.79592e-07	6.27732e-08	300	200	0	10.637	7.21047	-12.9364	3021.26	-310.455	2934.35	-334.999	-33.547	0	7.43555	5.59084	-68.7482	-20607.4	-144256	-6082.21	-3012.33	499.752	0
544	3	5.06715e-11	-2.18677e-11	2.38763e-10	7.7229e-09	4.97566e-09	-1.86602e-09	300	610	0	-2.74984e-09	-1.18615e-10	-4.43775e-09	-1.47918e-07	-2.08978e-07	8.29068e-08	300	200	0	10.6947	7.19293	-12.8167	3028.93	-281.859	2941.68	-332.992	-36.3268	0	7.51253	5.74481	-69.417	-20702	-144202	-6073.05	-2991.32	498.226	0
544	4	7.5473e-11	-2.86668e-11	3.0184e-10	9.5649e-09	5.62553e-09	-2.62533e-09	300	610	0	-2.78426e-09	-3.12074e-10	-3.10913e-09	-1.18996e-07	-4.28244e-08	1.00733e-07	300	200	0	10.751	7.19067	-12.6869	3029.07	-261.761	2944.78	-331.632	-38.756	0	7.52279	5.99107	-70.0808	-20756	-144157	-6060.66	-2971.01	496.172	0
544	5	1.02959e-10	-3.45478e-11	3.48957e-10	1.07852e-08	5.58929e-09	-3.40158e-09	300	610	0	-2.26677e-09	-5.83839e-10	-1.53551e-10	-4.40182e-08	2.55043e-07	1.10849e-07	300	200	0	10.7928	7.20522	-12.5809	3022.55	-250.842	2942.59	-330.938	-40.2497	0	7.4432	6.30898	-70.6774	-20756.7	-144131	-6048.1	-2953.29	493.682	0
544	6	1.29415e-10	-3.76125e-11	3.58545e-10	1.06712e-08	4.36723e-09	-4.04631e-09	300	610	0	-8.96658e-10	-9.35446e-10	5.01885e-09	9.55173e-08	7.20229e-07	1.05456e-07	300	200	0	10.8132	7.23796	-12.5295	3011.13	-247.756	2935.34	-330.774	-40.323	0	7.2911	6.67486	-71.1757	-20699.3	-144127	-6039.26	-2938.94	490.819	0
544	7	1.48593e-10	-3.51433e-11	3.00872e-10	8.26002e-09	1.33612e-09	-4.32863e-09	300	610	0	1.67228e-09	-1.35301e-09	1.29744e-08	3.18401e-07	1.37997e-06	7.42102e-08	300	200	0	10.812	7.28794	-12.5343	2996.45	-249.192	2924.56	-330.881	-39.0592	0	7.11512	7.06882	-71.5367	-20589.8	-144133	-6037.16	-2928.81	487.822	0
544	8	1.51136e-10	-2.35611e-11	1.38172e-10	2.3535e-09	-4.2129e-09	-3.92204e-09	300	610	0	5.7936e-09	-1.7987e-09	2.41208e-08	6.40033e-07	2.24128e-06	4.47558e-09	300	200	0	10.7936	7.34931	-12.5623	2979.42	-252.57	2911.92	-331.105	-37.1718	0	6.96835	7.47985	-71.6726	-20446.3	-144137	-6042.8	-2925.05	485.273	0
544	9	1.24218e-10	1.4692e-12	-1.73462e-10	-8.40761e-09	-1.29906e-08	-2.40157e-09	300	610	0	1.17603e-08	-2.20089e-09	3.85057e-08	1.06672e-06	3.27457e-06	-1.1774e-07	300	200	0	10.7637	7.41353	-12.5668	2960.63	-258.589	2898.51	-331.577	-35.592	0	6.8875	7.8944	-71.4729	-20295.8	-144135	-6056.29	-2930.65	483.965	0
545	0	5.16416e-11	4.46992e-11	-6.79509e-10	-2.53807e-08	-2.55636e-08	7.40941e-10	300	610	0	1.96994e-08	-2.44403e-09	5.55402e-08	1.58764e-06	4.39272e-06	-3.05893e-07	300	200	0	10.7285	7.47215	-12.5087	2941.73	-269.978	2885.36	-332.583	-35.1751	0	6.89137	8.27954	-70.8899	-20167	-144134	-6077.43	-2947.21	484.484	0	17.9136	14.2281	-82.2203	-33867.8	-212033	-15332.1	-2578.84	411.916	0
545	1	-8.52973e-11	1.10619e-10	-1.41876e-09	-4.96386e-08	-4.21305e-08	6.053e-09	300	610	0	2.94228e-08	-2.3601e-09	7.36509e-08	2.16445e-06	5.4266e-06	-5.6971e-07	300	200	0	10.6961	7.51561	-12.3652	2926.14	-288.272	2874.02	-334.313	-36.6425	0	6.98717	8.58482	-70.0024	-20079.8	-144140	-6103.85	-2973.07	486.845	0
545	2	-3.05784e-10	2.02334e-10	-2.41032e-09	-8.15364e-08	-6.22086e-08	1.4037e-08	300	610	0	4.02331e-08	-1.72472e-09	8.98778e-08	2.71886e-06	6.09951e-06	-9.10423e-07	300	200	0	10.6742	7.53411	-12.1326	2918.11	-312.334	2866.09	-336.743	-40.5177	0	7.1713	8.76519	-68.9944	-20040.3	-144152	-6130.3	-3003.32	490.463	0
545	3	-6.25864e-10	3.19893e-10	-3.6351e-09	-1.20108e-07	-8.42301e-08	2.50125e-08	300	610	0	5.06923e-08	-2.61976e-10	9.94633e-08	3.11931e-06	6.00505e-06	-1.31423e-06	300	200	0	10.6657	7.52353	-11.8216	2921.09	-338.915	2862.42	-339.669	-47.0984	0	7.42619	8.80904	-68.0673	-20044.6	-144163	-6151.09	-3031.94	494.482	0
545	4	-1.05279e-09	4.58028e-10	-5.01153e-09	-1.62288e-07	-1.05065e-07	3.89153e-08	300	610	0	5.83718e-08	2.33647e-09	9.55099e-08	3.16899e-06	4.59553e-06	-1.74403e-06	300	200	0	10.6698	7.48876	-11.4521	2936.52	-363.929	2863.28	-342.778	-56.4164	0	7.72036	8.74866	-67.3557	-20083	-144169	-6163.67	-3054.41	498.164	0
545	5	-1.57701e-09	6.03303e-10	-6.36632e-09	-2.01998e-07	-1.19516e-07	5.50264e-08	300	610	0	5.96245e-08	6.37139e-09	6.88283e-08	2.59824e-06	1.19103e-06	-2.12993e-06	300	200	0	10.6853	7.44046	-11.0539	2962.88	-384.397	2868.65	-345.775	-68.0393	0	8.01392	8.64181	-66.8956	-20140.8	-144168	-6170.34	-3069.13	501.078	0
545	6	-2.16177e-09	7.30872e-10	-7.40252e-09	-2.29177e-07	-1.19867e-07	7.16376e-08	300	610	0	4.94391e-08	1.2068e-08	8.14906e-09	1.06677e-06	-4.97732e-06	-2.35943e-06	300	200	0	10.7112	7.38989	-10.6654	2995.49	-400.01	2877.83	-348.506	-80.8618	0	8.26867	8.54461	-66.6564	-20200	-144160	-6175.5	-3076.73	503.047	0
545	7	-2.73055e-09	8.01193e-10	-7.66972e-09	-2.28926e-07	-9.56209e-08	8.56738e-08	300	610	0	2.14719e-08	1.94736e-08	-9.90789e-08	-1.8181e-06	-1.46737e-05	-2.26934e-06	300	200	0	10.7441	7.34563	-10.3275	3027.74	-411.921	2889.61	-350.886	-93.1726	0	8.46147	8.49369	-66.6017	-20251.4	-144141	-6180.54	-3078.22	504.068	0
545	8	-3.1536e-09	7.5736e-10	-6.54403e-09	-1.81018e-07	-3.36217e-08	9.23209e-08	300	610	0	-3.16234e-08	2.83157e-08	-2.65032e-07	-6.45867e-06	-2.84955e-05	-1.64206e-06	300	200	0	10.7776	7.31262	-10.0754	3053.32	-419.941	2902.8	-352.68	-103.047	0	8.58894	8.49594	-66.7101	-20301.8	-144111	-6182.6	-3074.26	504.329	0
545	9	-3.23544e-09	5.24072e-10	-3.22914e-09	-6.01554e-08	8.11841e-08	8.47378e-08	300	610	0	-1.17413e-07	3.7823e-08	-4.98713e-07	-1.31906e-05	-4.66266e-05	-2.10548e-07	300	200	0	10.8076	7.29294	-9.93463	3068.49	-422.27	2916.43	-353.505	-108.868	0	8.65438	8.53284	-66.9378	-20367.3	-144074	-6178.07	-3066.36	504.271	0
546	0	-2.70687e-09	9.64616e-12	3.20599e-09	1.62532e-07	2.64028e-07	5.39771e-08	300	610	0	-2.42278e-07	4.65155e-08	-8.01733e-07	-2.2164e-05	-6.84927e-05	2.32292e-06	300	200	0	10.8352	7.2867	-9.9221	3073.34	-418.072	2929.4	-353.135	-109.746	0	8.65579	8.57963	-67.1779	-20455.9	-144030	-6166.48	-3058.01	504.504	0	18.7882	15.996	-76.5282	-32714.3	-207748	-17174.9	-2714.66	427.481	0
546	1	-1.22623e-09	-8.87084e-10	1.37337e-08	5.16144e-07	5.27295e-07	-1.07173e-08	300	610	0	-4.09212e-07	5.19886e-08	-1.16252e-06	-3.31753e-05	-9.2321e-05	6.24762e-06	300	200	0	10.8634	7.29202	-10.0455	3071.2	-409.409	2940.51	-351.755	-105.729	0	8.58963	8.61858	-67.2796	-20558.8	-143976	-6151.79	-3053.97	505.572	0
546	2	1.6033e-09	-2.2628e-09	2.91963e-08	1.02414e-06	8.75846e-07	-1.21016e-07	300	610	0	-6.14701e-07	5.07271e-08	-1.54895e-06	-4.54474e-05	-0.000114621	1.17782e-05	300	200	0	10.8911	7.30518	-10.2972	3066.38	-400.333	2949.34	-349.878	-97.7874	0	8.45822	8.64065	-67.1319	-20654.5	-143912	-6139.73	-3057.72	507.671	0
546	3	6.19216e-09	-4.18632e-09	5.00359e-08	1.69532e-06	1.30045e-06	-2.87763e-07	300	610	0	-8.44636e-07	3.8014e-08	-1.89988e-06	-5.73679e-05	-0.000129638	1.89551e-05	300	200	0	10.9129	7.32123	-10.6461	3062.01	-393.718	2956.91	-347.983	-87.6193	0	8.26939	8.64696	-66.7203	-20721.8	-143842	-6133.74	-3069.9	510.578	0
546	4	1.28894e-08	-6.66376e-09	7.59059e-08	2.51114e-06	1.76929e-06	-5.18109e-07	300	610	0	-1.06941e-06	8.01962e-09	-2.11626e-06	-6.62049e-05	-0.000128875	2.7507e-05	300	200	0	10.9226	7.33401	-11.0341	3058.96	-388.99	2965.04	-346.254	-77.2294	0	8.03241	8.65021	-66.0773	-20746.4	-143779	-6133.19	-3089.92	513.971	0
546	5	2.1865e-08	-9.59087e-09	1.05161e-07	3.40934e-06	2.21785e-06	-8.11306e-07	300	610	0	-1.23859e-06	-4.5812e-08	-2.05377e-06	-6.78461e-05	-0.000100823	3.66772e-05	300	200	0	10.9181	7.33673	-11.3859	3056.07	-383.863	2974.74	-344.714	-68.4078	0	7.75643	8.6695	-65.2049	-20721.9	-143730	-6134.82	-3118.28	517.797	0
546	6	3.2942e-08	-1.26931e-08	1.34237e-07	4.26459e-06	2.5381e-06	-1.15302e-06	300	610	0	-1.276e-06	-1.2994e-07	-1.5192e-06	-5.66318e-05	-3.11255e-05	4.50211e-05	300	200	0	10.9022	7.32412	-11.6302	3052.17	-377.946	2985.47	-343.497	-62.4345	0	7.45107	8.71967	-64.115	-20652.9	-143703	-6135.9	-3155.34	522.123	0
546	7	4.53769e-08	-1.54567e-08	1.56971e-07	4.86778e-06	2.56879e-06	-1.50826e-06	300	610	0	-1.07648e-06	-2.49318e-07	-2.74406e-07	-2.53834e-05	9.65517e-05	5.01976e-05	300	200	0	10.8813	7.29425	-11.722	3048.4	-373.349	2995.76	-342.85	-60.0584	0	7.12842	8.80381	-62.9431	-20553.2	-143706	-6136.32	-3197.12	526.536	0
546	8	5.75951e-08	-1.70581e-08	1.63963e-07	4.90748e-06	2.0895e-06	-1.81336e-06	300	610	0	-5.06219e-07	-4.05248e-07	1.94754e-06	3.42298e-05	0.000298596	4.87918e-05	300	200	0	10.861	7.249	-11.6565	3047.63	-372.184	3004.19	-342.929	-61.4528	0	6.80907	8.91308	-61.9492	-20438.9	-143740	-6137.12	-3234.29	529.93	0
546	9	6.69026e-08	-1.63062e-08	1.42123e-07	3.95889e-06	8.22586e-07	-1.96799e-06	300	610	0	5.90587e-07	-5.9242e-07	5.40826e-06	0.000130816	0.000588089	3.62289e-05	300	200	0	10.8422	7.19438	-11.4679	3051.56	-374.517	3009.97	-343.658	-66.0953	0	6.52739	9.02774	-61.3787	-20322.6	-143799	-6138.06	-3256.81	531.102	0
547	0	6.92177e-08	-1.1617e-08	7.46654e-08	1.48809e-06	-1.55151e-06	-1.82883e-06	300	610	0	2.37577e-06	-7.95116e-07	1.03059e-05	0.000271679	0.000969649	6.86591e-06	300	200	0	10.8204	7.14053	-11.2137	3058.65	-378.951	3012.81	-344.794	-72.7607	0	6.32649	9.1176	-61.3385	-20212.1	-143871	-6136.8	-3259.53	529.517	0	18.3608	15.2304	-78.5632	-32493.6	-209754	-16315.3	-2669.88	413.598	0
547	1	5.8891e-08	-1.05226e-09	-5.81445e-08	-3.1179e-06	-5.35898e-06	-1.20757e-06	300	610	0	4.98805e-06	-9.82782e-07	1.66873e-05	0.000460342	0.00143221	-4.56282e-05	300	200	0	10.791	7.10069	-10.959	3064.95	-384.814	3012.57	-346.114	-79.6735	0	6.24616	9.1503	-61.7946	-20111.4	-143950	-6130.5	-3243.49	525.455	0
547	2	2.8718e-08	1.7541e-08	-2.77081e-07	-1.04825e-05	-1.087e-05	1.23398e-07	300	610	0	8.49717e-06	-1.10539e-06	2.43258e-05	0.00069302	0.00193975	-0.000127468	300	200	0	10.7545	7.0884	-10.7669	3067.29	-392.714	3009.39	-347.474	-84.8823	0	6.31033	9.10848	-62.6518	-20023.3	-144032	-6118.54	-3212.92	519.597	0
547	3	-2.97164e-08	4.62424e-08	-6.00414e-07	-2.11177e-05	-1.82011e-05	2.41273e-06	300	610	0	1.28385e-05	-1.08942e-06	3.2567e-05	0.000954004	0.00242027	-0.000243379	300	200	0	10.7161	7.11173	-10.6801	3064.9	-402.776	3004.07	-348.713	-86.9743	0	6.5133	8.99574	-63.8106	-19951.4	-144112	-6102.95	-3172.43	512.666	0
547	4	-1.25188e-07	8.6573e-08	-1.03828e-06	-3.52364e-05	-2.71776e-05	5.89419e-06	300	610	0	1.7727e-05	-8.35732e-07	4.01474e-05	0.0012101	0.00275413	-0.00039451	300	200	0	10.6821	7.1672	-10.7033	3058.1	-413.773	2997.61	-349.658	-85.7156	0	6.81545	8.8227	-65.1719	-19897	-144188	-6086.25	-3126.42	505.301	0
547	5	-2.6528e-07	1.38767e-07	-1.58454e-06	-5.24858e-05	-3.71545e-05	1.07272e-05	300	610	0	2.25535e-05	-2.212e-07	4.50067e-05	0.00140459	0.0027637	-0.000575562	300	200	0	10.6559	7.24044	-10.8085	3047.25	-424.285	2990.64	-350.255	-81.9311	0	7.16403	8.59799	-66.6199	-19854.5	-144259	-6071.18	-3079.4	498.027	0
547	6	-4.53928e-07	2.00771e-07	-2.20606e-06	-7.16036e-05	-4.68027e-05	1.69086e-05	300	610	0	2.62713e-05	8.93512e-07	4.41256e-05	0.0014516	0.00220726	-0.00077111	300	200	0	10.6371	7.31469	-10.9602	3033.73	-433.626	2983.52	-350.564	-76.7961	0	7.52031	8.33334	-68.0035	-19815.3	-144331	-6061.9	-3036.4	491.387	0
547	7	-6.87912e-07	2.66981e-07	-2.8296e-06	-9.00066e-05	-5.38782e-05	2.41536e-05	300	610	0	2.72898e-05	2.64702e-06	3.34429e-05	0.00123234	0.000781731	-0.000951321	300	200	0	10.624	7.3791	-11.1327	3020.13	-441.596	2976.65	-350.666	-71.2841	0	7.86335	8.0415	-69.1568	-19776.4	-144408	-6063.52	-3002.12	485.965	0
547	8	-9.52224e-07	3.26775e-07	-3.32734e-06	-0.00010335	-5.50121e-05	3.1746e-05	300	610	0	2.34024e-05	5.14796e-06	7.92784e-06	0.000595457	-0.00185976	-0.00106749	300	200	0	10.6146	7.42978	-11.3069	3008.38	-448.096	2970.49	-350.63	-66.0655	0	8.1782	7.7279	-69.9631	-19739.8	-144484	-6079.61	-2979.15	482.146	0
547	9	-1.21448e-06	3.63012e-07	-3.50308e-06	-0.000105127	-4.55765e-05	3.83683e-05	300	610	0	1.17881e-05	8.43028e-06	-3.80939e-05	-0.000635743	-0.00606839	-0.00104817	300	200	0	10.6086	7.46568	-11.4601	2998.46	-453.483	2965.88	-350.571	-61.6433	0	8.44682	7.39902	-70.3916	-19705.9	-144544	-6109.05	-2967.42	479.947	0
548	0	-1.41877e-06	3.50762e-07	-3.08232e-06	-8.64185e-05	-1.97145e-05	4.19301e-05	300	610	0	-1.08567e-05	1.2391e-05	-0.000110239	-0.00264531	-0.01213	-0.00079722	300	200	0	10.6081	7.48644	-11.5692	2989.14	-459.555	2964.09	-350.722	-58.3693	0	8.64357	7.08147	-70.4679	-19671.5	-144571	-6144.56	-2965.59	479.156	0	18.3604	15.2303	-78.5637	-32493.7	-209754	-16315.3	-2669.86	413.596	0
548	1	-1.47989e-06	2.56719e-07	-1.71134e-06	-3.59583e-05	2.93548e-05	3.94301e-05	300	610	0	-4.7991e-05	1.67103e-05	-0.00021286	-0.00559196	-0.0201575	-0.000195432	300	200	0	10.6165	7.49364	-11.6263	2979.28	-469.382	2966.03	-351.372	-56.2534	0	8.7412	6.8245	-70.2437	-19635.2	-144560	-6175.76	-2971.98	479.529	0
548	2	-1.27931e-06	3.99191e-08	1.02806e-06	5.92626e-05	0.000108613	2.69055e-05	300	610	0	-0.000102626	2.07577e-05	-0.000347206	-0.00955742	-0.0299395	0.000891771	300	200	0	10.6366	7.49102	-11.6514	2968.87	-484.824	2971.23	-352.611	-54.8082	0	8.72894	6.67947	-69.8137	-19601.2	-144511	-6195.34	-2983.96	480.765	0
548	3	-6.65166e-07	-3.45435e-07	5.57944e-06	0.000212589	0.000223942	-4.57536e-07	300	610	0	-0.000176371	2.34927e-05	-0.000508873	-0.0144726	-0.0407448	0.0025978	300	200	0	10.6692	7.48316	-11.691	2959.4	-504.205	2977.6	-354.128	-53.1356	0	8.6226	6.67407	-69.3353	-19577.5	-144428	-6202.81	-2997.04	482.36	0
548	4	5.40937e-07	-9.44041e-07	1.23386e-05	0.000435183	0.000378094	-4.79545e-05	300	610	0	-0.00026806	2.33781e-05	-0.000684534	-0.0200203	-0.0510891	0.00502636	300	200	0	10.7134	7.47485	-11.7962	2952.88	-523.189	2982.27	-355.352	-50.3251	0	8.4582	6.79714	-68.994	-19569.1	-144315	-6203.11	-3005.7	483.634	0
548	5	2.52651e-06	-1.78942e-06	2.1536e-05	0.000732093	0.000567803	-0.000120621	300	610	0	-0.000371947	1.8331e-05	-0.000848108	-0.0255178	-0.0584866	0.008208	300	200	0	10.766	7.46993	-11.9984	2951.29	-538.108	2982.94	-355.848	-45.9733	0	8.27896	6.99714	-68.9305	-19575.7	-144179	-6202.57	-3005.66	483.992	0
548	6	5.45607e-06	-2.88871e-06	3.3067e-05	0.00109669	0.000780016	-0.000221995	300	610	0	-0.000475506	5.75147e-06	-0.000956741	-0.029788	-0.0592248	0.0120397	300	200	0	10.8203	7.46951	-12.2984	2956.91	-548.158	2978.88	-355.572	-40.4317	0	8.12083	7.19277	-69.1696	-19595.1	-144036	-6206.59	-2996.36	483.29	0
548	7	9.41998e-06	-4.20166e-06	4.62657e-05	0.00150341	0.000987366	-0.000352279	300	610	0	-0.00055702	-1.73205e-05	-0.000947288	-0.031038	-0.0482275	0.0162075	300	200	0	10.8666	7.47195	-12.6609	2971.21	-554.383	2971.2	-354.787	-34.6759	0	8.00181	7.29702	-69.5919	-19626.8	-143901	-6219.75	-2981.79	482.027	0
548	8	1.43609e-05	-5.61396e-06	5.9628e-05	0.00189906	0.00114326	-0.000505829	300	610	0	-0.000583288	-5.38574e-05	-0.000734412	-0.0267759	-0.0190995	0.0200956	300	200	0	10.8963	7.47436	-13.0169	2992.56	-557.14	2962.42	-353.801	-29.8978	0	7.92263	7.25203	-69.9965	-19670.4	-143786	-6244.84	-2968.19	481.02	0
548	9	1.99767e-05	-6.9062e-06	7.0504e-05	0.0021934	0.00117733	-0.000668003	300	610	0	-0.000508023	-0.000106237	-0.00021187	-0.0138105	0.0355228	0.0226908	300	200	0	10.9066	7.47494	-13.289	3016.14	-554.911	2955.39	-352.757	-26.9655	0	7.87409	7.0561	-70.214	-19722.5	-143688	-6279.23	-2960.43	480.891	0
549	0	2.56015e-05	-7.72167e-06	7.48002e-05	0.0022505	0.000992449	-0.000811547	300	610	0	-0.00027177	-0.00017531	0.00074091	0.0116037	0.12316	0.0224995	300	200	0	10.9001	7.47471	-13.4262	3035.76	-545.489	2951.92	-351.629	-26.107	0	7.83869	6.76265	-70.1665	-19779	-143599	-6313.4	-2960.54	481.886	0	18.2949	14.2065	-81.7565	-33289.7	-211370	-15413.4	-2585.35	407.181	0
549	1	3.00759e-05	-7.53877e-06	6.67616e-05	0.00188315	0.00046509	-0.000892924	300	610	0	0.000195496	-0.000259093	0.00224442	0.0533998	0.250046	0.017501	300	200	0	10.8816	7.475	-13.4167	3046.09	-528.082	2952.25	-350.36	-27.038	0	7.78739	6.45362	-69.8686	-19840.4	-143514	-6335.76	-2968.05	483.968	0
549	2	3.16212e-05	-5.65739e-06	3.89361e-05	0.000853706	-0.000548577	-0.000849299	300	610	0	0.000967663	-0.000351089	0.00439403	0.115022	0.418885	0.00517819	300	200	0	10.8578	7.47326	-13.2787	3045.13	-504.206	2955.72	-348.971	-29.3239	0	7.68762	6.20607	-69.4098	-19909.4	-143441	-6339.22	-2980.57	486.839	0
549	3	2.77519e-05	-1.212e-06	-1.75342e-05	-0.0011138	-0.00219787	-0.000597309	300	610	0	0.00211001	-0.000438292	0.00722162	0.198348	0.625681	-0.0173284	300	200	0	10.8388	7.46445	-13.0512	3035.33	-477.068	2961.24	-347.554	-32.5712	0	7.5236	6.06966	-68.9123	-19981.5	-143394	-6322.5	-2994.82	489.956	0
549	4	1.52673e-05	6.7711e-06	-0.000112116	-0.00430488	-0.00461069	-3.51654e-05	300	610	0	0.00365934	-0.000499075	0.0106421	0.302144	0.855613	-0.0528803	300	200	0	10.8349	7.44699	-12.7842	3021.47	-450.64	2967.35	-346.25	-36.3433	0	7.30914	6.06214	-68.4878	-20041.7	-143389	-6287.62	-3007.64	492.631	0
549	5	-9.61277e-06	1.92518e-05	-0.00025337	-0.00896238	-0.00785115	0.00094985	300	610	0	0.00559522	-0.000501302	0.0143844	0.420021	1.0781	-0.103749	300	200	0	10.8514	7.42382	-12.5243	3007.63	-429.185	2972.59	-345.268	-40.1432	0	7.07995	6.17778	-68.2289	-20074.3	-143433	-6239.17	-3016.24	494.22	0
549	6	-5.08928e-05	3.69671e-05	-0.000446511	-0.0152046	-0.0118591	0.0024661	300	610	0	0.007802	-0.000401224	0.0179105	0.537943	1.24151	-0.170711	300	200	0	10.8881	7.39743	-12.2991	2996.04	-416.788	2976.23	-344.888	-43.5987	0	6.87554	6.3949	-68.1992	-20079.2	-143527	-6184.39	-3018.53	494.42	0
549	7	-0.000112137	6.01133e-05	-0.000689845	-0.0229085	-0.016371	0.00459189	300	610	0	0.0100223	-0.000143959	0.0203294	0.631492	1.26828	-0.251776	300	200	0	10.9413	7.36638	-12.1176	2987.36	-415.994	2978.93	-345.33	-46.5307	0	6.72921	6.67508	-68.3853	-20075.3	-143666	-6131.03	-3014.83	493.562	0
549	8	-0.000195404	8.79054e-05	-0.000970021	-0.0315575	-0.0208236	0.00733704	300	610	0	0.0118058	0.000333348	0.0203208	0.663249	1.05184	-0.34056	300	200	0	11.0056	7.32721	-11.9833	2981.34	-426.548	2982.61	-346.595	-48.7917	0	6.66318	6.9681	-68.6732	-20087.2	-143847	-6084.75	-3008.66	492.504	0
549	9	-0.000299709	0.000118015	-0.00125618	-0.0400564	-0.0242498	0.0105902	300	610	0	0.0124597	0.00109439	0.0160921	0.58095	0.457274	-0.424361	300	200	0	11.0735	7.27896	-11.9042	2977.17	-446.04	2989	-348.469	-50.0946	0	6.67922	7.23157	-68.9177	-20125.8	-144060	-6049.32	-3004.32	492.027	0
550	0	-0.000418974	0.000145912	-0.00149339	-0.0465322	-0.0251803	0.0140522	300	610	0	0.0110133	0.00219112	0.0054003	0.317339	-0.671662	-0.482117	300	200	0	11.1374	7.22704	-11.8946	2973.65	-471.397	2998.49	-350.631	-49.9991	0	6.76021	7.44825	-69.0476	-20182.6	-144280	-6027.8	-3003.58	492.3	0	18.2033	14.2117	-81.9695	-33336.4	-211317	-15391.8	-2578.04	406.695	0
550	1	-0.000539529	0.000164175	-0.0015963	-0.0481461	-0.0215772	0.0171597	300	610	0	0.00621373	0.00364427	-0.0143156	-0.206958	-2.49592	-0.482595	300	200	0	11.1928	7.18323	-11.9673	2969.62	-499.009	3009.85	-352.698	-48.1451	0	6.88694	7.62841	-69.1001	-20240	-144469	-6022.42	-3004.72	492.909	0
550	2	-0.000637327	0.000161896	-0.00144426	-0.0409693	-0.010836	0.0190062	300	610	0	-0.00342252	0.00541601	-0.0456384	-1.07594	-5.15124	-0.383352	300	200	0	11.2377	7.16066	-12.1192	2964.96	-524.282	3020.71	-354.26	-44.6497	0	7.0451	7.79875	-69.1539	-20285.7	-144595	-6033.85	-3004.91	493.341	0
550	3	-0.000675267	0.000124359	-0.000880334	-0.0199913	0.0100928	0.0182766	300	610	0	-0.0194729	0.00737446	-0.0906537	-2.36423	-8.70138	-0.131249	300	200	0	11.2679	7.16724	-12.319	2961.13	-542.925	3028.67	-355.072	-40.3713	0	7.21873	7.98031	-69.2211	-20316.2	-144648	-6059.6	-3003.66	493.497	0
550	4	-0.000601227	3.32856e-05	0.000283037	0.0206408	0.044401	0.0132176	300	610	0	-0.043351	0.00925154	-0.150149	-4.11466	-13.0717	0.334446	300	200	0	11.2762	7.20195	-12.5083	2960.54	-552.664	3032.86	-355.184	-36.6864	0	7.39011	8.16472	-69.1964	-20333.4	-144645	-6093.41	-3004.35	493.851	0
550	5	-0.000347777	-0.000132019	0.00224777	0.0870312	0.0948653	0.00167769	300	610	0	-0.0758921	0.0105979	-0.222493	-6.30591	-17.9623	1.07507	300	200	0	11.2573	7.25548	-12.624	2964.88	-552.731	3034.4	-354.784	-34.861	0	7.54973	8.31018	-68.9251	-20343.1	-144610	-6127.5	-3012.07	495.149	0
550	6	0.000165159	-0.000392154	0.00519888	0.184455	0.162965	-0.0187413	300	610	0	-0.116753	0.0107418	-0.302181	-8.80948	-22.7436	2.14028	300	200	0	11.214	7.31453	-12.6205	2973.99	-543.251	3035.26	-354.045	-35.6478	0	7.7022	8.36742	-68.316	-20354.2	-144565	-6156.16	-3030.13	497.941	0
550	7	0.00102305	-0.000763281	0.00925361	0.315653	0.247616	-0.0503692	300	610	0	-0.16361	0.00876478	-0.378119	-11.3371	-26.3434	3.54916	300	200	0	11.1574	7.36672	-12.4804	2986.78	-526.629	3036.56	-353.196	-39.317	0	7.85688	8.31533	-67.3934	-20370.2	-144518	-6176.29	-3058.39	502.257	0
550	8	0.00230301	-0.0012505	0.014387	0.478387	0.3435	-0.0949342	300	610	0	-0.211181	0.00350862	-0.431788	-13.3824	-27.1418	5.26362	300	200	0	11.1008	7.40347	-12.2217	3002.13	-507.577	3037.96	-352.531	-45.6398	0	8.00973	8.17201	-66.2775	-20384.2	-144460	-6186.08	-3093.63	507.559	0
550	9	0.00405166	-0.00183859	0.0203321	0.662225	0.439039	-0.152759	300	610	0	-0.250129	-0.00636088	-0.435594	-14.1647	-22.9021	7.15405	300	200	0	11.0506	7.42122	-11.8958	3018.33	-489.963	3038.51	-352.188	-53.7299	0	8.13878	7.97186	-65.1524	-20387.7	-144387	-6185.6	-3130.14	512.924	0
551	0	0.00625287	-0.00248019	0.026456	0.844648	0.514167	-0.221655	300	610	0	-0.266001	-0.0222077	-0.351888	-12.588	-10.779	8.95853	300	200	0	11.0034	7.42211	-11.5675	3032.67	-474.502	3037.6	-352.02	-62.172	0	8.21797	7.7418	-64.239	-20380.8	-144298	-6178.31	-3160.27	517.265	0	20.012	14.8142	-75.2365	-32308.5	-210291	-16422.5	-2794.27	429.343	0
551	1	0.00878476	-0.00308179	0.0316212	0.986782	0.538214	-0.295521	300	610	0	-0.238449	-0.0451645	-0.133329	-7.23549	12.5417	10.2393	300	200	0	10.9515	7.41269	-11.2898	3042.09	-460.193	3035.05	-351.762	-69.4538	0	8.22962	7.50265	-63.7376	-20369.6	-144203	-6169.88	-3176.44	519.585	0
551	2	0.0113668	-0.0034891	0.0340477	1.02937	0.468432	-0.362714	300	610	0	-0.141081	-0.0757272	0.274453	3.57446	50.5022	10.3437	300	200	0	10.8911	7.40127	-11.0953	3044.28	-446.917	3031.03	-351.28	-74.3756	0	8.16764	7.2735	-63.7461	-20356.9	-144107	-6165.4	-3174.63	519.344	0
551	3	0.0135005	-0.00347401	0.0312078	0.88998	0.249926	-0.404367	300	610	0	0.0575246	-0.113181	0.926787	21.6347	106.053	8.38034	300	200	0	10.8264	7.39494	-10.9934	3038.61	-436.073	3026.37	-350.667	-76.4022	0	8.0398	7.06263	-64.2416	-20340	-144017	-6168.4	-3155.8	516.617	0
551	4	0.0144121	-0.00272736	0.019797	0.462995	-0.181944	-0.392961	300	610	0	0.391026	-0.154854	1.86919	48.5603	180.681	3.22768	300	200	0	10.7668	7.39617	-10.9742	3026.07	-429.529	3022.33	-350.14	-75.7445	0	7.86765	6.87188	-65.1632	-20314.9	-143939	-6180.92	-3122.9	511.754	0
551	5	0.0130091	-0.000863168	-0.00415488	-0.375659	-0.895356	-0.291636	300	610	0	0.889991	-0.195223	3.12069	85.3216	273.011	-6.40352	300	200	0	10.7212	7.40101	-11.02	3007.93	-428.465	3019.52	-349.88	-72.9509	0	7.67915	6.71989	-66.4682	-20280.7	-143875	-6201.49	-3078.57	505.119	0
551	6	0.00787122	0.00255816	-0.0449522	-1.75641	-1.95051	-0.0549281	300	610	0	1.57328	-0.224954	4.65028	131.567	376.987	-21.827	300	200	0	10.6936	7.40271	-11.1164	2985.17	-432.696	3017.41	-349.924	-68.5366	0	7.49984	6.64742	-68.0664	-20239.3	-143817	-6223.26	-3026.9	497.346	0
551	7	-0.00269718	0.00797834	-0.106589	-3.79371	-3.38125	0.368163	300	610	0	2.43546	-0.230017	6.34634	184.718	479.655	-44.1265	300	200	0	10.6813	7.39799	-11.2519	2959.13	-440.779	3015.36	-350.174	-62.9908	0	7.34549	6.6873	-69.7412	-20196.4	-143761	-6236.83	-2975.35	489.591	0
551	8	-0.0205193	0.0157511	-0.191688	-6.55044	-5.16855	1.02769	300	610	0	3.43	-0.191124	7.98025	238.858	558.76	-73.7613	300	200	0	10.6765	7.3894	-11.4145	2932.08	-450.913	3013.52	-350.503	-56.8722	0	7.21235	6.82789	-71.1898	-20158.7	-143706	-6234.53	-2932.64	483.168	0
551	9	-0.0472618	0.0260038	-0.299951	-9.98684	-7.20539	1.96169	300	610	0	4.44852	-0.0838466	9.16724	283.492	580.477	-110.009	300	200	0	10.6728	7.38298	-11.5855	2906.49	-461.762	3012.94	-350.857	-50.8738	0	7.07417	7.01668	-72.1553	-20128.8	-143654	-6211.84	-2904.9	478.965	0
552	0	-0.0839741	0.0384439	-0.426051	-13.8928	-9.25385	3.17938	300	610	0	5.29754	0.120126	9.33078	302.336	497.879	-150.241	300	200	0	10.6682	7.38451	-11.735	2884.13	-472.588	3014.78	-351.272	-45.7713	0	6.90436	7.2036	-72.5199	-20104.6	-143602	-6168.63	-2894.17	477.228	0	1.24782	17.2493	-130.691	-44449.2	-196013	-10954.9	-1505.8	341.119	0
552	1	-0.130414	0.0521087	-0.557025	-17.8054	-10.8978	4.63798	300	610	0	5.6757	0.44998	7.68035	272.418	250.974	-189.062	300	200	0	10.6659	7.39729	-11.8331	2865.76	-482.632	3019.57	-351.787	-42.1828	0	6.71142	7.36882	-72.2875	-20084.7	-143548	-6111.06	-2899.79	477.845	0
552	2	-0.184142	0.06507	-0.669317	-20.9182	-11.4972	6.21315	300	610	0	5.15647	0.930378	3.21715	163.891	-230.505	-217.377	300	200	0	10.6721	7.42024	-11.8574	2851.54	-489.887	3027.16	-352.315	-40.4854	0	6.5476	7.51281	-71.5163	-20069.9	-143491	-6050.16	-2920.41	480.634	0
552	3	-0.239405	0.0741201	-0.725831	-21.9947	-10.1556	7.66441	300	610	0	3.18412	1.573	-5.21273	-58.8525	-1020.13	-221.548	104.3	211.29	0	10.6908	7.44709	-11.7917	2841.98	-490.537	3037.19	-352.6	-41.0141	0	6.47394	7.63514	-70.2996	-20058.5	-143429	-5997.11	-2954.26	485.329	0
552	4	-0.285878	0.0744907	-0.673612	-19.306	-5.71633	8.59922	300	610	0	-0.906631	2.3645	-18.7937	-434.061	-2181.97	-182.861	183.899	223.096	0	10.7205	7.46965	-11.6268	2838.38	-480.36	3049.76	-352.315	-44.1245	0	6.51209	7.71807	-68.7892	-20048.3	-143369	-5959.92	-2998.17	491.446	0
552	5	-0.307428	0.0596885	-0.443106	-10.6262	3.19019	8.44193	300	610	0	-7.83357	3.25083	-38.5176	-996.645	-3750.27	-77.6547	202.635	225.875	0	10.7565	7.48276	-11.3682	2841.85	-457.363	3065.39	-351.232	-49.9813	0	6.62825	7.72643	-67.1798	-20040.9	-143318	-5943.13	-3047.35	498.317	0
552	6	-0.281158	0.0215661	0.0496943	6.67394	18.0196	6.4178	300	610	0	-18.2167	4.11696	-64.9641	-1770.81	-5710.13	121.047	212.103	227.258	0	10.7947	7.4851	-11.0415	2852.33	-423.459	3084.54	-349.352	-58.3281	0	6.76135	7.63166	-65.6425	-20038.6	-143286	-5947.69	-3096.82	505.269	0
552	7	-0.177165	-0.0492115	0.896505	35.3797	40.0754	1.56644	300	610	0	-32.3517	4.79078	-98.3829	-2768.18	-8006.85	438.639	218.615	228.137	0	10.8321	7.47715	-10.6926	2869.07	-384	3107.07	-346.913	-68.3229	0	6.86141	7.43693	-64.2833	-20038.2	-143268	-5970.88	-3142.7	511.717	0
552	8	0.0404447	-0.162109	2.18344	77.9704	70.1263	-7.19625	300	610	0	-50.1868	5.10688	-139.08	-3993.81	-10592.7	893.452	223.838	228.716	0	10.8651	7.46002	-10.3848	2891.44	-346.367	3131.52	-344.353	-78.4311	0	6.90612	7.17791	-63.1704	-20030.4	-143258	-6007.81	-3181.8	517.086	0
552	9	0.410542	-0.324852	3.96901	135.879	107.851	-20.9448	300	610	0	-71.5927	4.9609	-187.521	-5446.33	-13464.7	1496.87	228.197	229.044	0	10.8881	7.43495	-10.1832	2918.61	-318.492	3154.63	-342.276	-86.6117	0	6.8984	6.89984	-62.3577	-20008.4	-143251	-6052.85	-3211.24	520.864	0
553	0	0.969113	-0.540546	6.25157	208.422	151.101	-40.514	300	610	0	-96.4822	4.26729	-243.672	-7097.27	-16643.9	2255.11	231.696	229.126	0	10.895	7.40264	-10.1331	2948.77	-306.445	3172.13	-341.242	-91.0044	0	6.85459	6.63337	-61.8543	-19974.7	-143252	-6099.89	-3229.96	522.932	0	-185.318	1.79	-510.567	-130281	-97547.3	26184.1	-210.129	253.975	0
553	1	1.73966	-0.803606	8.92522	291.374	194.991	-66.1491	300	610	0	-124.552	2.87511	-305.853	-8857.98	-20106.9	3165.47	234.26	228.962	0	10.8828	7.36228	-10.2478	2979.59	-311.818	3180.31	-341.428	-90.7533	0	6.78859	6.3924	-61.6049	-19941.9	-143263	-6143.06	-3239.51	523.707	0
553	2	2.71911	-1.0945	11.7247	375.23	230.894	-97.0187	300	610	0	-154.946	0.55765	-369.897	-10561.2	-23724.9	4206.96	235.861	228.552	0	10.8527	7.31294	-10.5127	3009.67	-332.043	3177.23	-342.585	-86.2896	0	6.70475	6.18716	-61.5277	-19927	-143274	-6178.31	-3242.61	523.871	0
553	3	3.8588	-1.37348	14.1624	443.27	245.459	-130.591	300	610	0	-186.036	-2.87709	-429.389	-11984.7	-27249.6	5327.02	236.539	227.911	0	10.8093	7.25852	-10.8921	3038.7	-363.446	3163.61	-344.368	-78.9831	0	6.60304	6.03137	-61.5548	-19943.3	-143273	-6203.93	-3241.57	523.992	0
553	4	5.04085	-1.5739	15.4654	469.691	219.892	-161.903	300	610	0	-215.376	-7.43957	-477.275	-12919.3	-30356.9	6434.79	236.395	227.069	0	10.7575	7.20992	-11.331	3066.27	-402.513	3142.79	-346.523	-70.6102	0	6.48705	5.94281	-61.655	-19989.8	-143256	-6220.01	-3237.5	524.22	0
553	5	6.05147	-1.59611	14.5248	418.246	129.827	-182.789	300	610	0	-240.061	-12.8946	-508.213	-13249.2	-32734.1	7415.68	235.59	226.07	0	10.6996	7.17928	-11.7614	3091.13	-444.385	3119.42	-348.783	-62.8187	0	6.37153	5.93697	-61.8626	-20050.9	-143230	-6228.17	-3229.29	524.12	0
553	6	6.55435	-1.30376	9.8769	242.039	-53.744	-181.213	300	610	0	-257.503	-18.7941	-520.362	-12995	-34175.2	8163.78	234.324	224.973	0	10.6371	7.17252	-12.1233	3111.79	-482.415	3097.78	-350.792	-56.6789	0	6.28575	6.01201	-62.2843	-20106.5	-143216	-6230.56	-3213.39	522.818	0
553	7	6.06985	-0.524929	-0.255259	-114.623	-361.88	-140.893	300	610	0	-266.195	-24.5818	-515.694	-12297.2	-34636.4	8612.54	232.835	223.846	0	10.5735	7.18813	-12.3802	3127.38	-510.121	3080.77	-352.205	-52.6118	0	6.26446	6.1438	-63.0309	-20142.5	-143229	-6226.7	-3186.37	519.566	0
553	8	3.96849	0.938531	-17.825	-711.19	-822.772	-41.5503	253.842	649.899	0	-266.016	-29.7364	-498.982	-11360.6	-34229.2	8747.38	231.402	222.768	0	10.5149	7.22073	-12.5191	3137.63	-523.092	3070.01	-352.784	-50.6285	0	6.33037	6.29843	-64.1076	-20153.3	-143271	-6213.14	-3148.85	514.368	0
553	9	-0.509285	3.28927	-44.6873	-1601.31	-1453.78	139.851	267.468	645.834	0	-257.963	-33.8732	-476.224	-10393.5	-33163.6	8598.27	230.362	221.825	0	10.4683	7.26531	-12.5463	3142.29	-519.741	3065.9	-352.426	-50.4554	0	6.48238	6.44153	-65.3709	-20139.1	-143329	-6187.58	-3106.56	508.075	0
554	0	-8.19177	6.69579	-82.1417	-2817.42	-2249.81	426.358	272.611	644.299	0	-243.587	-36.7604	-453.15	-9562.74	-31676.3	8220.25	230.098	221.103	0	10.4393	7.32003	-12.488	3140.78	-501.957	3067.4	-351.195	-51.5041	0	6.69888	6.54196	-66.5949	-20103.8	-143392	-6150.59	-3067.2	501.883	0	-220.611	17.2842	-825.165	-324542	-3117.19	82077.4	-17.6293	393.492	0
554	1	-19.8551	11.2322	-130.252	-4348.33	-3167.79	836.261	275.68	643.384	0	-224.489	-38.2778	-434.171	-8970.34	-29977.8	7674.45	230.954	220.661	0	10.431	7.38507	-12.3808	3132.95	-475.485	3072.07	-349.405	-53.0494	0	6.94829	6.58744	-67.5881	-20053.8	-143453	-6104.15	-3036.46	496.706	0
554	2	-36.023	16.8113	-187.096	-6118.16	-4120.5	1377.78	277.977	642.701	0	-202.11	-38.3788	-421.916	-8650.47	-28226	7018.03	233.1	220.503	0	10.4413	7.45787	-12.2531	3119.56	-448.613	3077.31	-347.612	-54.5924	0	7.1911	6.60203	-68.2723	-19994.2	-143511	-6052.07	-3016.03	492.859	0
554	3	-56.6632	23.1966	-248.486	-7992.08	-5001.76	2047	279.871	642.163	0	-177.757	-37.0891	-417.302	-8578.6	-26529.2	6301.06	236.427	220.557	0	10.4644	7.53099	-12.1237	3101.79	-429.448	3081.25	-346.422	-55.8458	0	7.38129	6.63602	-68.6794	-19925.9	-143559	-5999.85	-3004.28	490.129	0
554	4	-80.9169	30.1072	-308.595	-9816.1	-5732.62	2826.02	281.424	641.809	0	-152.632	-34.549	-419.962	-8693.39	-24956.9	5564.64	240.573	220.7	0	10.4962	7.59655	-12.0182	3081.23	-423.339	3082.78	-346.225	-56.3811	0	7.48532	6.72931	-68.8809	-19846.1	-143584	-5951.18	-2998.53	488.122	0
554	5	-107.173	37.2369	-361.278	-11455.4	-6295.59	3678.73	282.574	641.708	0	-127.754	-31.0699	-428.763	-8925.51	-23540.1	4839.38	245.098	220.817	0	10.5374	7.65093	-11.9658	3060.54	-430.839	3081.58	-347.006	-55.7736	0	7.5031	6.88542	-68.9193	-19753.7	-143578	-5907.39	-2997.28	486.621	0
554	6	-133.402	44.1915	-401.522	-12811.6	-6733.64	4553.46	283.23	641.908	0	-103.837	-27.1446	-442.215	-9215.36	-22268.8	4146.17	249.643	220.839	0	10.5899	7.69322	-11.9715	3042.91	-446.816	3077.98	-348.323	-54.1789	0	7.4653	7.0803	-68.8067	-19658.2	-143550	-5870.8	-3000.28	485.702	0
554	7	-157.418	50.579	-426.664	-13836.6	-7108.05	5390.39	283.34	642.43	0	-81.2195	-23.3781	-458.738	-9513.85	-21103.1	3498.04	253.997	220.739	0	10.6497	7.72133	-12.0081	3030.2	-463.205	3072.67	-349.574	-52.3469	0	7.41191	7.28563	-68.5909	-19578.9	-143521	-5846.12	-3006.42	485.444	0
554	8	-177.197	56.2268	-437.075	-14546	-7451.52	6129.27	282.951	643.28	0	-59.9046	-20.3583	-476.803	-9777.94	-19989.8	2902.25	258.075	220.507	0	10.7064	7.73159	-12.0367	3022.01	-474.57	3066.48	-350.427	-51.0655	0	7.37199	7.47985	-68.3874	-19529.3	-143510	-5837.72	-3012.48	485.568	0
554	9	-191.402	61.2977	-435.953	-15018.7	-7755.86	6722.61	282.209	644.45	0	-39.6969	-18.5324	-495.024	-9970.05	-18880.6	2363.71	261.859	220.141	0	10.7489	7.72066	-12.0262	3016.73	-480.532	3060.62	-350.957	-50.8465	0	7.3561	7.64079	-68.3015	-19506.6	-143523	-5845.96	-3015.32	485.596	0
555	0	-199.684	66.2021	-428.303	-15377.2	-7988.06	7147.67	281.35	645.903	0	-20.385	-18.1534	-512.248	-10061.6	-17748.8	1886.26	265.351	219.642	0	10.7699	7.68688	-11.96	3013.5	-483.117	3056.66	-351.395	-51.965	0	7.36244	7.73206	-68.3537	-19500.6	-143558	-5866.25	-3014.23	485.29	0	-102.218	71.7054	-1085.84	-445605	76872	100158	65.4575	412.889	0
555	1	-202.465	71.392	-419.616	-15758.5	-8112.39	7408	280.667	647.555	0	-1.88061	-19.288	-527.617	-10036.4	-16597.8	1472.14	268.542	219.022	0	10.7658	7.63225	-11.8392	3012.78	-483.968	3056.06	-351.878	-54.4743	0	7.38832	7.7144	-68.5147	-19507.2	-143610	-5891.51	-3010.05	484.716	0
555	2	-200.442	77.1566	-414.651	-16282.7	-8103.11	7522.6	280.458	649.268	0	15.7149	-21.8547	-540.563	-9890.14	-15462.4	1123.53	271.396	218.296	0	10.7385	7.56512	-11.6832	3015.86	-484.169	3059.88	-352.441	-58.136	0	7.43824	7.58286	-68.7577	-19531.1	-143678	-5915.13	-3003.63	484.057	0
555	3	-194.185	83.4944	-416.51	-17026.2	-7945.56	7510.79	280.923	650.878	0	32.108	-25.6699	-550.756	-9627.45	-14402.2	843.615	273.85	217.48	0	10.6979	7.49891	-11.5246	3023.91	-484.079	3068.42	-353.004	-62.3876	0	7.52499	7.38139	-69.0499	-19576.8	-143764	-5933.52	-2996.03	483.517	0
555	4	-184.015	90.1165	-426.217	-18007.3	-7632.74	7386.04	282.092	652.249	0	46.8391	-30.4836	-558.079	-9258.78	-13491.8	635.618	275.824	216.59	0	10.6604	7.44552	-11.3964	3036.56	-482.518	3080.83	-353.34	-66.4493	0	7.66124	7.17704	-69.3278	-19641.1	-143862	-5948.45	-2989.09	483.308	0
555	5	-170.131	96.5985	-442.901	-19191.3	-7161.09	7156.82	283.831	653.331	0	59.3099	-36.0099	-562.644	-8799.06	-12810.6	502.254	277.231	215.639	0	10.6384	7.41077	-11.3147	3051.1	-478.109	3095.41	-353.255	-69.6576	0	7.84392	7.02498	-69.5009	-19713.9	-143956	-5965.71	-2985.29	483.65	0
555	6	-152.839	102.588	-464.471	-20510	-6526.74	6828.83	285.948	654.158	0	68.832	-41.9646	-564.838	-8268	-12427.6	443.728	277.998	214.638	0	10.634	7.39562	-11.2721	3063.97	-471.581	3110.65	-352.836	-71.8191	0	8.04296	6.94653	-69.4896	-19786.6	-144029	-5990.97	-2986.67	484.742	0
555	7	-132.663	107.916	-488.5	-21886.4	-5722.5	6409.39	288.286	654.803	0	74.7366	-48.1109	-565.365	-7690.85	-12379.2	454.23	278.104	213.603	0	10.6425	7.39914	-11.2475	3073.73	-465.411	3126.05	-352.379	-73.2812	0	8.20867	6.92706	-69.2567	-19855.4	-144068	-6027.91	-2994.2	486.693	0
555	8	-110.284	112.583	-513.026	-23255.2	-4730.82	5912	290.779	655.33	0	76.5154	-54.3011	-565.34	-7100.1	-12643.8	520.342	277.635	212.559	0	10.6607	7.41943	-11.2177	3081.94	-461.91	3141.39	-352.177	-74.7396	0	8.29831	6.93715	-68.8026	-19914	-144068	-6077.97	-3007.94	489.437	0
555	9	-86.3921	116.692	-537.036	-24575.5	-3505.88	5357.82	293.472	655.761	0	73.9305	-60.5152	-566.41	-6538.57	-13115	621.265	276.845	211.544	0	10.6902	7.45379	-11.1637	3090.59	-461.979	3155.54	-352.382	-76.8419	0	8.29772	6.96255	-68.1707	-19948.5	-144034	-6139.05	-3026.84	492.625	0
556	0	-61.5556	120.409	-560.619	-25832.5	-1947.02	4775.93	296.527	656.078	0	67.0704	-66.8951	-570.871	-6063.59	-13576.3	729.239	276.218	210.622	0	10.7323	7.49977	-11.0799	3099.71	-464.413	3166.4	-352.915	-79.7591	0	8.21693	7.01568	-67.4676	-19945.1	-143970	-6204.23	-3047.91	495.625	0	98.7144	34.6814	-1680.25	-707327	304661	-48472.5	183.61	421.53	0
556	1	-36.1874	123.934	-584.867	-27030.6	126.609	4203.37	300.216	656.217	0	56.3782	-73.7548	-581.751	-5753.34	-13675.7	807.258	276.492	209.89	0	10.7841	7.55568	-10.9774	3107.7	-466.814	3171.93	-353.525	-83.1004	0	8.07121	7.11737	-66.849	-19900.9	-143883	-6262.54	-3066.37	497.7	0
556	2	-10.5424	127.489	-611.67	-28183.3	2991.36	3682.89	304.891	656.076	0	42.6824	-81.5602	-602.825	-5714.5	-12907.1	804.031	278.589	209.48	0	10.8406	7.61829	-10.8768	3112.68	-468.181	3171.22	-354.044	-86.1764	0	7.86819	7.27638	-66.4582	-19822.8	-143787	-6302.99	-3077.56	498.275	0
556	3	15.2989	131.268	-643.535	-29303.6	7020.22	3256.03	310.909	655.535	0	27.2353	-90.8762	-638.558	-6085.58	-10608.2	649.021	283.387	209.53	0	10.8979	7.68022	-10.799	3113.26	-469.68	3164.89	-354.493	-88.2922	0	7.61146	7.49212	-66.3473	-19721.5	-143690	-6320.48	-3079.72	497.247	0
556	4	41.4517	135.374	-683.478	-30398.3	12672.4	2953.13	318.541	654.476	0	11.7592	-102.291	-693.899	-7030.97	-5989.48	248.565	291.368	210.133	0	10.9549	7.73131	-10.7593	3108.87	-472.693	3154.54	-354.934	-88.9479	0	7.32073	7.76037	-66.4562	-19612.6	-143604	-6318.08	-3074.88	495.121	0
556	5	68.2271	139.804	-735.012	-31471.4	20479.3	2790.68	327.863	652.818	0	-1.51986	-116.326	-773.826	-8724.77	1796.35	-514.752	302.321	211.275	0	11.0098	7.76312	-10.7654	3099.6	-477.371	3141.83	-355.343	-87.922	0	7.03785	8.06247	-66.6831	-19519	-143536	-6302.58	-3066.51	492.712	0
556	6	96.1289	144.599	-802.123	-32532.6	31026.3	2786.71	338.68	650.558	0	-9.88885	-133.374	-882.558	-11327.3	13537.8	-1776.96	315.339	212.835	0	11.0592	7.77182	-10.8142	3085.43	-483.151	3127.79	-355.677	-85.3123	0	6.79814	8.35677	-66.9524	-19466.1	-143490	-6278.98	-3057.17	490.746	0
556	7	125.904	150.115	-889.086	-33601.1	44925.9	2986.81	350.53	647.793	0	-10.2817	-153.638	-1022.74	-14967.4	29861.3	-3677.57	329.197	214.635	0	11.0983	7.75804	-10.8894	3066.23	-490.128	3113.31	-356.01	-81.5802	0	6.60674	8.58655	-67.2045	-19473.7	-143462	-6250.31	-3048.71	489.768	0
556	8	158.605	157.14	-999.98	-34698.5	62768.6	3479.46	362.77	644.699	0	0.445169	-177.009	-1195.21	-19741.4	51218.6	-6332.31	342.853	216.517	0	11.122	7.72502	-10.9671	3042.35	-499.82	3099.67	-356.575	-77.4067	0	6.44999	8.69751	-67.3612	-19548.9	-143445	-6221.47	-3043.48	490.211	0
556	9	195.537	166.607	-1137.9	-35832.1	85032.3	4377.32	374.728	641.49	0	25.2016	-202.866	-1398.68	-25696.2	77849.5	-9806.34	355.659	218.372	0	11.1266	7.67635	-11.0273	3015.17	-514.344	3088.29	-357.643	-73.4289	0	6.31879	8.65827	-67.3242	-19686	-143435	-6200.14	-3044.51	492.406	0
557	0	238.025	179.067	-1303.86	-36978.4	111921	5761.33	385.838	638.361	0	66.3078	-229.94	-1628.33	-32761.2	109526	-14087.3	367.262	220.119	0	11.1117	7.61514	-11.0639	2987.24	-535.025	3079.72	-359.358	-69.9999	0	6.22161	8.47446	-67.0294	-19869.6	-143435	-6192.84	-3053.88	496.43	0	955.259	-28.8659	-4527.42	-1.89197e+06	1.56597e+06	-447434	355.822	417.421	0
557	1	287.12	194.392	-1495.65	-38081.9	143157	7625.64	395.715	635.462	0	124.942	-256.296	-1873.51	-40659	145162	-19051.3	377.481	221.702	0	11.0797	7.5468	-11.09	2961.48	-561.679	3073.11	-361.647	-67.0396	0	6.18392	8.1864	-66.5225	-20078.4	-143456	-6201.13	-3070.5	501.828	0
557	2	343.385	211.796	-1706.84	-39065.8	177799	9862.4	404.169	632.888	0	200.559	-279.576	-2116.77	-48855.1	182599	-24453.1	386.263	223.08	0	11.0339	7.48169	-11.1303	2940.63	-591.711	3066.9	-364.162	-64.2006	0	6.23711	7.85795	-65.9568	-20285.6	-143511	-6221.94	-3089.83	507.559	0
557	3	406.702	229.955	-1926.58	-39842.8	214208	12281	411.185	630.681	0	290.453	-297.53	-2335.57	-56598.4	218780	-29962.4	393.673	224.233	0	10.9775	7.43114	-11.206	2927.09	-619.468	3060.21	-366.28	-61.2062	0	6.40427	7.56297	-65.4978	-20461.6	-143606	-6250.5	-3106.54	512.401	0
557	4	475.916	247.153	-2140.39	-40324.8	250160	14639.9	416.876	628.84	0	389.4	-308.577	-2506.96	-63070.2	250328	-35211.3	399.853	225.158	0	10.9156	7.40079	-11.3279	2922.47	-637.691	3053.65	-367.294	-57.9878	0	6.68523	7.36366	-65.2387	-20582.1	-143734	-6282.24	-3117.2	515.489	0
557	5	548.41	261.465	-2331.8	-40428.9	283111	16678.1	421.413	627.338	0	489.792	-312.026	-2613.54	-67600.1	274355	-39831.6	404.975	225.865	0	10.8562	7.39098	-11.4928	2927.21	-640.328	3048.87	-366.715	-54.6983	0	7.04517	7.28826	-65.1853	-20636.4	-143879	-6312.63	-3121.23	516.581	0
557	6	619.945	270.96	-2484.8	-40084.4	310542	18146.2	424.977	626.132	0	582.71	-308.104	-2648.15	-69846.5	289136	-43492.3	409.184	226.376	0	10.8072	7.40199	-11.6784	2940.22	-624.648	3047.49	-364.488	-51.7658	0	7.42071	7.32558	-65.2776	-20629.1	-144027	-6335.99	-3120.38	516.021	0
557	7	685.037	274.032	-2586.66	-39248.6	330372	18853.4	427.721	625.174	0	659.545	-297.968	-2615.31	-69860	294400	-45959.2	412.568	226.712	0	10.7744	7.43396	-11.8379	2958.66	-591.939	3050.4	-361.004	-49.932	0	7.7477	7.43706	-65.4203	-20575	-144158	-6346.11	-3117.56	514.505	0
557	8	737.803	269.898	-2630.41	-37928.8	341317	18721.4	429.758	624.419	0	713.442	-283.581	-2529.22	-68021.8	291189	-47141.4	415.13	226.894	0	10.7604	7.48271	-11.9079	2978.55	-546.802	3057.44	-356.919	-50.1329	0	7.98774	7.57227	-65.5346	-20490.7	-144248	-6340.22	-3115.09	512.67	0
557	9	773.012	258.959	-2616.1	-36196.7	343097	17815	431.148	623.836	0	740.245	-267.304	-2409.25	-64900.3	281377	-47087.7	416.79	226.938	0	10.7659	7.53976	-11.8339	2996.1	-496.008	3067.22	-352.914	-53.1802	0	8.13221	7.67857	-65.6185	-20387.7	-144279	-6322.13	-3112.76	510.701	0
558	0	787.039	242.811	-2550.44	-34183.9	336407	16333.2	431.901	623.403	0	738.869	-251.369	-2275.11	-61091.9	267116	-45950.2	417.408	226.852	0	10.7911	7.59639	-11.5957	3008.85	-447.273	3078.18	-349.572	-59.4799	0	8.19289	7.71086	-65.7734	-20270.8	-144246	-6300.6	-3107.08	508.192	0	1040.31	-23.7163	-3927.06	-1.6962e+06	1.33729e+06	-484618	353.027	431.446	0
558	1	778.393	223.863	-2445.09	-32058.1	322702	14559	431.979	623.111	0	711.125	-237.487	-2142.98	-57098	250366	-43941.3	416.831	226.644	0	10.8346	7.64711	-11.2142	3016.18	-407.114	3090.13	-347.303	-68.9604	0	8.19182	7.64519	-66.1673	-20143.1	-144158	-6284.89	-3092.69	504.427	0
558	2	747.778	204.713	-2314.08	-29990.5	303871	12787.4	431.314	622.96	0	661.154	-226.662	-2023.64	-53262.8	232639	-41295.6	414.961	226.32	0	10.8908	7.68893	-10.7382	3019.13	-378.823	3104.23	-346.278	-81.159	0	8.14634	7.48581	-66.9419	-20012.1	-144033	-6279.91	-3065.61	498.947	0
558	3	697.82	187.578	-2171.37	-28128.4	281893	11259.8	429.822	622.954	0	594.598	-219.223	-1922.29	-49766.3	214938	-38243.8	411.813	225.889	0	10.9506	7.7178	-10.2253	3019.63	-362.469	3121.09	-346.448	-95.3092	0	8.05597	7.2607	-68.1183	-19890.3	-143894	-6283.73	-3026.42	491.997	0
558	4	632.556	173.975	-2028.86	-26580	258559	10129.4	427.44	623.101	0	517.57	-214.993	-1839.44	-46652.1	197809	-34991.6	407.538	225.362	0	11.0057	7.72921	-9.73209	3019.29	-356.291	3139.63	-347.61	-110.241	0	7.91272	7.01068	-69.5814	-19792.8	-143757	-6289.13	-2980.03	484.455	0
558	5	556.772	164.661	-1895.31	-25407.6	235302	9455.63	424.15	623.406	0	435.663	-213.499	-1772.3	-43871.1	181467	-31706.4	402.391	224.754	0	11.051	7.72278	-9.31547	3019.2	-357.939	3157.58	-349.424	-124.106	0	7.72957	6.77716	-71.1394	-19733	-143634	-6287.89	-2933.05	477.385	0
558	6	475.263	159.744	-1776.03	-24628.8	213138	9222.16	420.008	623.867	0	353.3	-214.145	-1716.25	-41327.5	165920	-28511.5	396.676	224.08	0	11.0836	7.70169	-9.03284	3020.78	-365.249	3172.64	-351.436	-134.422	0	7.54858	6.59545	-72.5731	-19723.4	-143537	-6274.78	-2891.83	471.773	0
558	7	392.21	158.872	-1673.13	-24219.4	192674	9364.06	415.157	624.475	0	273.511	-216.311	-1666.18	-38917.4	151076	-25487.5	390.672	223.357	0	11.1	7.66778	-8.91969	3024.95	-376.832	3183.2	-353.247	-139.131	0	7.41548	6.49259	-73.6681	-19774.2	-143482	-6250.57	-2861.68	468.422	0
558	8	310.783	161.412	-1586.2	-24120.3	174178	9794.59	409.808	625.206	0	198.059	-219.398	-1617.49	-36556.4	136830	-22681.5	384.594	222.601	0	11.0964	7.62076	-8.96177	3030.63	-392.328	3188.6	-354.778	-138.173	0	7.35276	6.48053	-74.2786	-19885.9	-143474	-6222.44	-2845.56	467.721	0
558	9	233.036	166.576	-1513.09	-24246.7	157661	10425.8	404.198	626.025	0	127.774	-222.846	-1566.87	-34193.5	123093	-20114.8	378.56	221.823	0	11.0705	7.56149	-9.10098	3035.47	-411.702	3189.39	-356.237	-133.532	0	7.35554	6.55044	-74.3901	-20045.4	-143506	-6199.9	-2843.1	469.463	0
559	0	160.056	173.512	-1450.75	-24500.1	142962	11179.9	398.543	626.888	0	62.9222	-226.129	-1512.62	-31815	109817	-17789.8	372.601	221.033	0	11.0237	7.49371	-9.27308	3037.39	-434.27	3186.96	-357.831	-127.55	0	7.39865	6.67659	-74.106	-20229.3	-143560	-6188.97	-2851.23	472.978	0	-203.919	-10.9693	-2568.63	-1.0853e+06	699061	58549.5	267.998	422.047	0
559	1	92.2436	181.345	-1395.95	-24782.1	129828	11991.8	393.003	627.753	0	3.51182	-228.759	-1454.64	-29442.1	96993.6	-15694.6	366.679	220.24	0	10.9613	7.42352	-9.43747	3034.77	-458.856	3183	-359.621	-121.566	0	7.44605	6.82301	-73.5513	-20411.2	-143615	-6190.32	-2866.58	477.51	0
559	2	29.643	189.212	-1345.8	-25008.6	117976	12805.4	387.663	628.583	0	-50.5272	-230.29	-1394.09	-27119.9	84646.4	-13806.7	360.718	219.453	0	10.8914	7.35894	-9.58379	3026.8	-484.264	3178.76	-361.53	-115.825	0	7.4672	6.94796	-72.7809	-20564	-143651	-6202.35	-2887.75	482.546	0
559	3	-27.7739	196.301	-1298.14	-25122.6	107136	13567.7	382.531	629.353	0	-99.2624	-230.363	-1332.76	-24904.5	72831.4	-12096.6	354.647	218.686	0	10.8233	7.30879	-9.72575	3015.14	-508.984	3174.55	-363.334	-110.016	0	7.45193	7.01038	-71.7954	-20664.3	-143662	-6223.84	-2914.99	487.822	0
559	4	-79.9474	201.918	-1251.72	-25099.1	97085	14225.6	377.561	630.052	0	-142.73	-228.759	-1272.52	-22849	61629.3	-10532	348.431	217.956	0	10.7662	7.27946	-9.88416	3004.19	-531.288	3169.81	-364.751	-103.94	0	7.40937	6.98103	-70.6572	-20698.8	-143655	-6253.33	-2947.12	492.947	0
559	5	-126.724	205.529	-1206.14	-24940.9	87662	14728.4	372.68	630.678	0	-180.942	-225.436	-1214.85	-20993.6	51136.1	-9081.93	342.093	217.281	0	10.7282	7.27109	-10.0665	2998.46	-549.73	3163.95	-365.61	-97.8643	0	7.35472	6.85359	-69.5634	-20669.9	-143646	-6287.93	-2978.96	497.138	0
559	6	-167.943	206.789	-1161.52	-24666.1	78773.6	15034.7	367.82	631.236	0	-213.914	-220.528	-1160.66	-19360.5	41449.2	-7721.8	335.712	216.681	0	10.7121	7.27757	-10.2643	2999.48	-563.106	3156.96	-365.861	-92.2238	0	7.2991	6.64516	-68.7759	-20593.2	-143652	-6324.1	-3002.7	499.424	0
559	7	-203.517	205.561	-1118.11	-24294.4	70384.1	15117.5	362.949	631.728	0	-241.67	-214.314	-1110.31	-17952.2	32650.4	-6435.42	329.406	216.169	0	10.7154	7.29203	-10.4654	3004.86	-571.055	3148.84	-365.566	-87.1223	0	7.24962	6.38868	-68.4617	-20487.8	-143686	-6358.55	-3012.78	499.259	0
559	8	-233.463	201.926	-1076.08	-23838.9	62499.7	14966.7	358.081	632.154	0	-264.243	-207.152	-1063.8	-16754.9	24792.3	-5214.53	323.305	215.75	0	10.7347	7.31242	-10.6569	3010.34	-575.237	3139.34	-364.978	-82.4768	0	7.20913	6.13049	-68.6016	-20369.3	-143751	-6388.02	-3009.44	496.922	0
559	9	-257.902	196.166	-1035.48	-23306.7	55150.6	14588.5	353.261	632.508	0	-281.667	-199.406	-1020.91	-15744.6	17890.3	-4057.36	317.524	215.422	0	10.7693	7.34084	-10.8166	3013.17	-579.049	3129.11	-364.534	-78.57	0	7.17135	5.92823	-69.0695	-20249.6	-143847	-6409.58	-2996.64	493.177	0
560	0	-277.045	188.714	-996.369	-22703.5	48374.3	14002.5	348.551	632.786	0	-294.014	-191.399	-981.437	-14894	11925.7	-2968.53	312.151	215.176	0	10.819	7.37806	-10.9159	3013.75	-585.764	3120	-364.661	-76.0875	0	7.12924	5.83438	-69.7762	-20137.7	-143970	-6420.46	-2977.32	488.604	0	-561.058	3.95708	-1799.64	-763000	353971	229393	181.231	423.704	0
560	1	-291.2	180.081	-958.981	-22040.9	42205.3	13238.6	344.011	632.984	0	-301.444	-183.382	-945.177	-14179	6854.72	-1958.19	307.252	215.001	0	10.8782	7.42046	-10.9377	3014.07	-596.303	3113.58	-365.518	-75.5678	0	7.09414	5.87495	-70.71	-20040.6	-144109	-6416.52	-2952.03	483.419	0
560	2	-300.783	170.793	-923.695	-21338	36670.3	12333.1	339.7	633.101	0	-304.238	-175.546	-911.974	-13580.4	2620.88	-1038.32	302.874	214.891	0	10.9343	7.46008	-10.8865	3015.57	-607.563	3109.93	-366.809	-77.0001	0	7.09682	6.04422	-71.8615	-19964.4	-144239	-6393.23	-2921.18	477.818	0
560	3	-306.312	161.33	-890.968	-20618.8	31787.5	11324.7	335.678	633.142	0	-302.802	-168.031	-881.71	-13083.8	-835.57	-218.404	299.052	214.839	0	10.9719	7.48542	-10.7842	3018.63	-613.185	3108	-367.859	-79.9108	0	7.16589	6.31332	-73.1419	-19911.7	-144339	-6350.01	-2887.41	472.234	0
560	4	-308.361	152.088	-861.225	-19907.2	27568.5	10251	332.011	633.115	0	-297.648	-160.949	-854.339	-12679.6	-3573.66	496.232	295.817	214.841	0	10.982	7.48537	-10.6563	3023.52	-607.7	3106.6	-368.027	-83.7312	0	7.30893	6.63729	-74.3784	-19877.6	-144399	-6292.46	-2855.41	467.25	0
560	5	-307.499	143.35	-834.808	-19222.6	24017.1	9146.66	328.77	633.026	0	-289.372	-154.381	-829.914	-12361.6	-5651.64	1103.69	293.19	214.895	0	10.9678	7.45586	-10.5245	3031.24	-590.784	3104.66	-367.134	-88.0178	0	7.50966	6.96267	-75.3814	-19850.5	-144424	-6230.09	-2829.91	463.334	0
560	6	-304.249	135.279	-811.947	-18578.4	21129.6	8042.2	326.023	632.881	0	-278.626	-148.388	-808.568	-12125.8	-7125.42	1604.53	291.188	214.997	0	10.9409	7.40321	-10.4127	3042.67	-567.717	3101.04	-365.522	-92.2077	0	7.73353	7.24097	-75.9941	-19817.6	-144425	-6171.93	-2814.48	460.778	0
560	7	-299.064	127.926	-792.787	-17981.6	18894.8	6963.43	323.833	632.682	0	-266.084	-143.01	-790.485	-11970.8	-8045.89	2001.95	289.822	215.144	0	10.9157	7.34207	-10.3504	3056.67	-546.562	3094.91	-363.806	-95.3203	0	7.93974	7.43672	-76.1082	-19775	-144417	-6123.27	-2811.52	459.828	0
[truncated: 1,026 more rows]
[truncated: 231 more columns]
