# Supplementary material for: Independent effects of mental fatigue and drop height on drop jump performance in American football athletes: an exploration of central-peripheral interaction
Source: PeerJ. 2026 Jan 13;14:e20574. doi: 10.7717/peerj.20574 (PMC12810397; doi:10.7717/peerj.20574)
Supplement: Supplemental Information 1 [file peerj-14-20574-s001.zip › data/1/7/DJ-30-01.csv]

Devices
1000
		Force1 - Force			Force1 - Moment			Force1 - CoP			Force2 - Force			Force2 - Moment			Force2 - CoP			Combined Force			Combined Moment			Combined CoP
Frame	Sub Frame	Fx	Fy	Fz	Mx	My	Mz	Cx	Cy	Cz	Fx	Fy	Fz	Mx	My	Mz	Cx	Cy	Cz	Fx	Fy	Fz	Mx	My	Mz	Cx	Cy	Cz
		N	N	N	N.mm	N.mm	N.mm	mm	mm	mm	N	N	N	N.mm	N.mm	N.mm	mm	mm	mm	N	N	N	N.mm	N.mm	N.mm	mm	mm	mm
316	0	0	0	0	0	0	0	300	610	0	0	0	0	0	0	0	300	200	0	0	0	0	0	0	0	0	0	0
316	1	0	0	0	0	0	0	300	610	0	0	0	0	0	0	0	300	200	0	0	0	0	0	0	0	0	0	0
316	2	0	0	0	0	0	0	300	610	0	0	0	0	0	0	0	300	200	0	0	0	0	0	0	0	0	0	0
316	3	0	0	0	0	0	0	300	610	0	0	0	0	0	0	0	300	200	0	0	0	0	0	0	0	0	0	0
316	4	0	0	0	0	0	0	300	610	0	0	0	0	0	0	0	300	200	0	0	0	0	0	0	0	0	0	0
316	5	0	0	0	0	0	0	300	610	0	0	0	0	0	0	0	300	200	0	0	0	0	0	0	0	0	0	0
316	6	0	0	0	0	0	0	300	610	0	0	0	0	0	0	0	300	200	0	0	0	0	0	0	0	0	0	0
316	7	0	0	0	0	0	-0	300	610	0	0	0	0	0	0	0	300	200	0	0	0	0	0	0	0	0	0	0
316	8	0	0	0	0	0	-0	300	610	0	-0	0	0	0	0	-0	300	200	0	0	0	0	0	0	0	0	0	0
316	9	-0	0	0	0	0	-0	300	610	0	-0	0	0	0	0	-0	300	200	0	0	0	0	0	0	0	0	0	0
317	0	-0	0	0	0	0	-0	300	610	0	-0	0	0	0	0	-0	300	200	0	0	0	0	0	0	0	0	0	0
317	1	-0	0	0	0	0	-0	300	610	0	-0	0	0	0	0	-0	300	200	0	0	0	0	0	0	0	0	0	0
317	2	-0	0	0	0	0	-0	300	610	0	-0	0	0	0	0	-0	300	200	0	0	0	0	0	0	0	0	0	0
317	3	-0	0	0	0	0	-0	300	610	0	-0	0	0	0	0	-0	300	200	0	0	0	0	0	0	0	0	0	0
317	4	-0	0	0	0	0	-0	300	610	0	-0	0	0	0	0	-0	300	200	0	0	0	0	0	0	0	0	0	0
317	5	-0	0	0	0	0	-0	300	610	0	-0	0	0	0	0	-0	300	200	0	0	0	0	0	0	0	0	0	0
317	6	-0	0	0	0	0	-0	300	610	0	-0	0	0	-0	0	0	300	200	0	0	0	0	0	0	0	0	0	0
317	7	-0	0	0	0	-0	0	300	610	0	-0	0	0	-0	0	0	300	200	0	0	0	0	0	0	0	0	0	0
317	8	0	-0	0	0	0	0	300	610	0	0	0	-0	-0	0	0	300	200	0	0	0	0	0	0	0	0	0	0
317	9	0	-0	0	0	0	0	300	610	0	0	0	0	0	0	0	300	200	0	0	0	0	0	0	0	0	0	0
318	0	0	0	0	0	0	0	300	610	0	0	0	0	0	0	0	300	200	0	0	0	0	0	0	0	0	0	0
318	1	0	0	0	0	0	0	300	610	0	0	0	0	0	0	0	300	200	0	0	0	0	0	0	0	0	0	0
318	2	0	0	1.4013e-45	0	0	0	300	610	0	0	0	0	0	0	0	300	200	0	0	0	1.4013e-45	1.4013e-42	0	0	0	0	0
318	3	0	0	1.4013e-45	0	0	0	300	610	0	0	0	0	0	0	0	300	200	0	0	0	1.4013e-45	1.4013e-42	0	0	0	0	0
318	4	0	0	1.4013e-45	0	0	0	300	610	0	0	0	0	0	0	0	300	200	0	0	0	1.4013e-45	1.4013e-42	0	0	0	0	0
318	5	1.4013e-45	0	1.4013e-45	0	0	0	300	610	0	0	0	0	0	0	0	300	200	0	1.4013e-45	0	1.4013e-45	1.4013e-42	0	-1.4013e-42	0	0	0
318	6	1.4013e-45	0	1.4013e-45	0	0	0	300	610	0	0	0	0	0	0	0	300	200	0	1.4013e-45	0	1.4013e-45	1.4013e-42	0	-1.4013e-42	0	0	0
318	7	1.4013e-45	0	1.4013e-45	0	0	0	300	610	0	0	0	0	0	0	0	300	200	0	1.4013e-45	0	1.4013e-45	1.4013e-42	0	-1.4013e-42	0	0	0
318	8	1.4013e-45	0	1.4013e-45	0	0	0	300	610	0	0	0	0	0	0	0	300	200	0	1.4013e-45	0	1.4013e-45	1.4013e-42	0	-1.4013e-42	0	0	0
318	9	1.4013e-45	0	0	0	0	-0	300	610	0	0	0	0	0	0	0	300	200	0	1.4013e-45	0	0	0	0	-1.4013e-42	0	0	0
319	0	0	1.4013e-45	-2.8026e-45	0	0	-0	300	610	0	-0	0	0	0	0	-0	300	200	0	0	1.4013e-45	-2.8026e-45	-1.4013e-42	1.4013e-42	0	0	0	0
319	1	-0	1.4013e-45	-5.60519e-45	0	0	-0	300	610	0	-0	0	0	0	0	-0	300	200	0	0	1.4013e-45	-5.60519e-45	-2.8026e-42	1.4013e-42	0	0	0	0
319	2	-2.8026e-45	2.8026e-45	-9.80909e-45	0	-1.4013e-42	-0	300	610	0	-0	0	0	0	0	-0	300	200	0	-2.8026e-45	2.8026e-45	-9.80909e-45	-5.60519e-42	1.4013e-42	2.8026e-42	0	0	0
319	3	-4.2039e-45	4.2039e-45	-1.54143e-44	0	-1.4013e-42	-0	300	610	0	-0	0	0	0	0	-0	300	200	0	-4.2039e-45	4.2039e-45	-1.54143e-44	-9.80909e-42	2.8026e-42	4.2039e-42	0	0	0
319	4	-8.40779e-45	5.60519e-45	-2.24208e-44	0	-2.8026e-42	-0	300	610	0	-0	0	0	0	0	-0	300	200	0	-8.40779e-45	5.60519e-45	-2.24208e-44	-1.4013e-41	4.2039e-42	7.00649e-42	0	0	0
319	5	-1.26117e-44	7.00649e-45	-2.94273e-44	-1.4013e-42	-2.8026e-42	-0	300	610	0	-0	0	0	0	0	-0	300	200	0	-1.26117e-44	7.00649e-45	-2.94273e-44	-1.96182e-41	7.00649e-42	9.80909e-42	0	0	0
319	6	-1.68156e-44	7.00649e-45	-3.50325e-44	-1.4013e-42	-4.2039e-42	-0	300	610	0	-0	0	0	0	0	-0	300	200	0	-1.68156e-44	7.00649e-45	-3.50325e-44	-2.24208e-41	7.00649e-42	1.26117e-41	0	0	0
319	7	-2.10195e-44	7.00649e-45	-3.78351e-44	-1.4013e-42	-4.2039e-42	-0	300	610	0	-0	0	0	0	0	-0	300	200	0	-2.10195e-44	7.00649e-45	-3.78351e-44	-2.38221e-41	8.40779e-42	1.54143e-41	0	0	0
319	8	-2.52234e-44	5.60519e-45	-3.50325e-44	-1.4013e-42	-4.2039e-42	-0	300	610	0	-0	0	0	-0	0	0	300	200	0	-2.52234e-44	5.60519e-45	-3.50325e-44	-2.24208e-41	7.00649e-42	1.68156e-41	0	0	0
319	9	-2.52234e-44	1.4013e-45	-2.38221e-44	0	-2.8026e-42	0	300	610	0	-0	0	0	-0	0	0	300	200	0	-2.52234e-44	1.4013e-45	-2.38221e-44	-1.4013e-41	5.60519e-42	1.54143e-41	0	0	0
320	0	-2.24208e-44	-7.00649e-45	1.4013e-45	0	0	1.4013e-42	300	610	0	0	0	-0	-0	0	0	300	200	0	-2.24208e-44	-7.00649e-45	1.4013e-45	0	0	1.26117e-41	0	0	0
320	1	-1.12104e-44	-1.82169e-44	4.48416e-44	1.4013e-42	5.60519e-42	2.8026e-42	300	610	0	0	-0	0	0	0	0	300	200	0	-1.12104e-44	-1.82169e-44	4.48416e-44	2.8026e-41	-7.00649e-42	4.2039e-42	0	0	0
320	2	1.12104e-44	-3.50325e-44	1.12104e-43	2.8026e-42	1.26117e-41	4.2039e-42	300	610	0	0	0	0	0	0	0	300	200	0	1.12104e-44	-3.50325e-44	1.12104e-43	7.00649e-41	-2.10195e-41	-1.26117e-41	0	0	0
320	3	4.62428e-44	-5.74532e-44	2.0459e-43	5.60519e-42	2.24208e-41	7.00649e-42	300	610	0	0	0	0	0	0	0	300	200	0	4.62428e-44	-5.74532e-44	2.0459e-43	1.27518e-40	-4.06377e-41	-3.78351e-41	0	0	0
320	4	9.80909e-44	-8.26766e-44	3.237e-43	8.40779e-42	3.50325e-41	8.40779e-42	300	610	0	0	0	0	0	0	0	300	200	0	9.80909e-44	-8.26766e-44	3.237e-43	2.01787e-40	-6.72623e-41	-7.56701e-41	0	0	0
320	5	1.66755e-43	-1.10703e-43	4.6383e-43	1.26117e-41	5.04467e-41	1.12104e-41	300	610	0	0	0	0	0	0	0	300	200	0	1.66755e-43	-1.10703e-43	4.6383e-43	2.90069e-40	-9.66896e-41	-1.23314e-40	0	0	0
320	6	2.53635e-43	-1.35926e-43	6.10966e-43	1.54143e-41	6.5861e-41	1.26117e-41	300	610	0	0	0	0	0	0	0	300	200	0	2.53635e-43	-1.35926e-43	6.10966e-43	3.81153e-40	-1.28919e-40	-1.8357e-40	0	0	0
320	7	3.50325e-43	-1.5134e-43	7.41287e-43	1.82169e-41	7.9874e-41	1.26117e-41	300	610	0	0	0	0	0	0	0	300	200	0	3.50325e-43	-1.5134e-43	7.41287e-43	4.6383e-40	-1.59748e-40	-2.46629e-40	0	0	0
320	8	4.48416e-43	-1.48538e-43	8.12753e-43	1.96182e-41	8.68805e-41	9.80909e-42	300	610	0	0	0	0	0	0	0	300	200	0	4.48416e-43	-1.48538e-43	8.12753e-43	5.08671e-40	-1.77965e-40	-3.08286e-40	0	0	0
320	9	5.24086e-43	-1.10703e-43	7.67912e-43	1.68156e-41	8.26766e-41	2.8026e-42	300	610	0	0	0	0	0	0	0	300	200	0	5.24086e-43	-1.10703e-43	7.67912e-43	4.79244e-40	-1.7236e-40	-3.50325e-40	0	0	0
321	0	5.46506e-43	-2.24208e-44	5.32493e-43	8.40779e-42	5.60519e-41	-9.80909e-42	300	610	0	0	0	0	0	0	0	300	200	0	5.46506e-43	-2.24208e-44	5.32493e-43	3.32108e-40	-1.30321e-40	-3.50325e-40	0	0	0
321	1	4.73639e-43	1.34525e-43	1.26117e-44	-7.00649e-42	0	-2.94273e-41	300	610	0	0	0	0	0	0	0	300	200	0	4.73639e-43	1.34525e-43	1.26117e-44	7.00649e-42	-2.66247e-41	-2.77457e-40	0	0	0
321	2	2.4803e-43	3.81153e-43	-8.9543e-43	-3.36312e-41	-9.80909e-41	-5.74532e-41	300	610	0	0	0	0	0	0	-0	300	200	0	2.4803e-43	3.81153e-43	-8.9543e-43	-5.61921e-40	1.58347e-40	-9.3887e-41	0	0	0
321	3	-1.9478e-43	7.28675e-43	-2.28972e-42	-7.14662e-41	-2.4803e-40	-9.24857e-41	300	610	0	-0	0	0	0	0	-0	300	200	0	-1.9478e-43	7.28675e-43	-2.28972e-42	-1.43353e-39	4.48416e-40	2.45227e-40	0	0	0
321	4	-9.26258e-43	1.1855e-42	-4.23753e-42	-1.23314e-40	-4.58225e-40	-1.37327e-40	300	610	0	-0	0	0	0	0	-0	300	200	0	-9.26258e-43	1.1855e-42	-4.23753e-42	-2.65126e-39	8.57595e-40	7.83326e-40	0	0	0
321	5	-2.00526e-42	1.732e-42	-6.74865e-42	-1.87774e-40	-7.28675e-40	-1.84971e-40	300	610	0	-0	0	0	0	0	-0	300	200	0	-2.00526e-42	1.732e-42	-6.74865e-42	-4.22071e-39	1.39149e-39	1.55824e-39	0	0	0
321	6	-3.46541e-42	2.32335e-42	-9.7152e-42	-2.60642e-40	-1.04677e-39	-2.28412e-40	300	610	0	-0	0	0	0	0	-0	300	200	0	-3.46541e-42	2.32335e-42	-9.7152e-42	-6.07603e-39	2.03469e-39	2.58259e-39	0	0	0
321	7	-5.2871e-42	2.86986e-42	-1.28625e-41	-3.33509e-40	-1.38448e-39	-2.5924e-40	300	610	0	-0	0	0	0	0	-0	300	200	0	-5.2871e-42	2.86986e-42	-1.28625e-41	-8.04205e-39	2.72833e-39	3.82695e-39	0	0	0
321	8	-7.36102e-42	3.22719e-42	-1.56665e-41	-3.90962e-40	-1.68436e-39	-2.56438e-40	300	610	0	-0	0	0	0	0	-0	300	200	0	-7.36102e-42	3.22719e-42	-1.56665e-41	-9.79227e-39	3.36872e-39	5.20162e-39	0	0	0
321	9	-9.43915e-42	3.17814e-42	-1.72962e-41	-4.09179e-40	-1.85672e-39	-2.00386e-40	300	610	0	-0	0	0	0	0	-0	300	200	0	-9.43915e-42	3.17814e-42	-1.72962e-41	-1.08068e-38	3.78491e-39	6.51043e-39	0	0	0
322	0	-1.10969e-41	2.43406e-42	-1.65437e-41	-3.5593e-40	-1.77124e-39	-6.16571e-41	300	610	0	-0	0	0	-0	0	0	300	200	0	-1.10969e-41	2.43406e-42	-1.65437e-41	-1.03304e-38	3.72465e-39	7.43809e-39	0	0	0
322	1	-1.16798e-41	6.34788e-43	-1.18045e-41	-1.90577e-40	-1.25556e-39	1.93379e-40	300	610	0	-0	0	0	-0	0	0	300	200	0	-1.16798e-41	6.34788e-43	-1.18045e-41	-7.36102e-39	2.84604e-39	7.50816e-39	0	0	0
322	2	-1.02715e-41	-2.62463e-42	-1.11403e-42	1.35926e-40	-9.80909e-41	5.96953e-40	300	610	0	0	0	-0	-0	0	0	300	200	0	-1.02715e-41	-2.62463e-42	-1.11403e-42	-6.69821e-40	7.28675e-40	6.07463e-39	0	0	0
322	3	-5.69207e-42	-7.75198e-42	1.7711e-41	6.76827e-40	1.93519e-39	1.17429e-39	300	610	0	0	-0	0	0	0	0	300	200	0	-5.69207e-42	-7.75198e-42	1.7711e-41	1.11081e-38	-3.10528e-39	2.32055e-39	0	0	0
322	4	3.4528e-42	-1.50598e-41	4.67809e-41	1.47697e-39	5.0713e-39	1.93659e-39	300	610	0	0	0	0	0	0	0	300	200	0	3.4528e-42	-1.50598e-41	4.67809e-41	2.92899e-38	-9.12806e-39	-4.68734e-39	0	0	0
322	5	1.86443e-41	-2.46488e-41	8.764e-41	2.56157e-39	9.47278e-39	2.85865e-39	300	610	0	0	0	0	0	0	0	300	200	0	1.86443e-41	-2.46488e-41	8.764e-41	5.48384e-38	-1.77138e-38	-1.59089e-38	0	0	0
322	6	4.11982e-41	-3.62152e-41	1.40532e-40	3.91803e-39	1.51663e-38	3.87179e-39	300	610	0	0	0	0	0	0	0	300	200	0	4.11982e-41	-3.62152e-41	1.40532e-40	8.79049e-38	-2.89704e-38	-3.21234e-38	0	0	0
322	7	7.18838e-41	-4.88226e-41	2.03383e-40	5.46506e-39	2.19219e-38	4.83028e-39	300	610	0	0	0	1.4013e-45	0	0	0	300	200	0	7.18838e-41	-4.88226e-41	2.03384e-40	1.27185e-37	-4.25434e-38	-5.36655e-38	0	0	0
322	8	1.10349e-40	-6.06258e-41	2.70525e-40	7.02051e-39	2.9126e-38	5.49589e-39	300	610	0	1.4013e-45	0	1.4013e-45	0	0	0	300	200	0	1.10351e-40	-6.06258e-41	2.70526e-40	1.69131e-37	-5.73285e-38	-8.00043e-38	0	0	0
322	9	1.54367e-40	-6.85838e-41	3.31205e-40	8.27186e-39	3.56168e-38	5.51411e-39	300	610	0	1.4013e-45	0	1.4013e-45	0	0	0	300	200	0	1.54368e-40	-6.85838e-41	3.31207e-40	2.07015e-37	-7.11537e-38	-1.09224e-37	0	0	0
323	0	1.98917e-40	-6.82026e-41	3.68065e-40	8.73149e-39	3.95208e-38	4.40148e-39	300	610	0	1.4013e-45	0	1.4013e-45	0	0	0	300	200	0	1.98919e-40	-6.82026e-41	3.68066e-40	2.29977e-37	-8.04471e-38	-1.37399e-37	0	0	0
323	1	2.35153e-40	-5.33965e-41	3.55851e-40	7.72115e-39	3.81139e-38	1.55544e-39	300	610	0	1.4013e-45	0	1.4013e-45	0	0	0	300	200	0	2.35155e-40	-5.33965e-41	3.55853e-40	2.22228e-37	-7.99287e-38	-1.57907e-37	0	0	0
323	2	2.49414e-40	-1.65718e-41	2.60817e-40	4.36364e-39	2.77653e-38	-3.71905e-39	300	610	0	1.4013e-45	0	1.4013e-45	0	0	0	300	200	0	2.49416e-40	-1.65718e-41	2.60818e-40	1.62667e-37	-6.24517e-38	-1.60833e-37	0	0	0
323	3	2.22498e-40	5.0912e-41	4.14392e-41	-2.38221e-39	4.00911e-39	-1.21226e-38	300	610	0	1.4013e-45	0	1.4013e-45	0	0	0	300	200	0	2.225e-40	5.0912e-41	4.14406e-41	2.53397e-38	-1.91025e-38	-1.32573e-37	0	0	0
323	4	1.29547e-40	1.57727e-40	-3.48712e-40	-1.36206e-38	-3.81419e-38	-2.42228e-38	300	610	0	0	0	0	0	0	-0	300	200	0	1.29547e-40	1.57727e-40	-3.48712e-40	-2.18764e-37	6.0253e-38	-5.59286e-38	0	0	0
323	5	-5.89863e-41	3.10804e-40	-9.54982e-40	-3.03437e-38	-1.03545e-37	-4.02467e-38	300	610	0	-1.4013e-45	0	-2.8026e-45	0	0	-0	300	200	0	-5.89877e-41	3.10804e-40	-9.54985e-40	-5.97965e-37	1.85783e-37	8.89754e-38	0	0	0
323	6	-3.74665e-40	5.12595e-40	-1.81142e-39	-5.31358e-38	-1.95827e-37	-5.97696e-38	300	610	0	-4.2039e-45	1.4013e-45	-5.60519e-45	0	0	-0	300	200	0	-3.74669e-40	5.12596e-40	-1.81143e-39	-1.1335e-36	3.65585e-37	3.22556e-37	0	0	0
323	7	-8.46026e-40	7.57271e-40	-2.92539e-39	-8.17602e-38	-3.15725e-37	-8.13328e-38	300	610	0	-8.40779e-45	1.4013e-45	-1.12104e-44	0	0	-0	300	200	0	-8.46034e-40	7.57273e-40	-2.9254e-39	-1.8299e-36	6.02504e-37	6.61927e-37	0	0	0
323	8	-1.49042e-39	1.0258e-39	-4.25625e-39	-1.14591e-37	-4.58789e-37	-1.0197e-37	300	610	0	-1.26117e-44	1.4013e-45	-1.68156e-44	-1.4013e-42	0	-0	300	200	0	-1.49043e-39	1.0258e-39	-4.25627e-39	-2.66167e-36	8.89631e-37	1.11493e-36	0	0	0
323	9	-2.30213e-39	1.28013e-39	-5.6884e-39	-1.47932e-37	-6.1248e-37	-1.1672e-37	300	610	0	-1.82169e-44	2.8026e-45	-2.38221e-44	-1.4013e-42	0	-0	300	200	0	-2.30215e-39	1.28013e-39	-5.68842e-39	-3.55641e-36	1.20455e-36	1.67162e-36	0	0	0
324	0	-3.23654e-39	1.45703e-39	-6.99972e-39	-1.75244e-37	-7.52783e-37	-1.1817e-37	300	610	0	-2.52234e-44	2.8026e-45	-3.22299e-44	-1.4013e-42	0	-1.4013e-42	300	200	0	-3.23657e-39	1.45703e-39	-6.99975e-39	-4.37514e-36	1.5025e-36	2.29323e-36	0	0	0
324	1	-4.1906e-39	1.46256e-39	-7.82897e-39	-1.86408e-37	-8.40709e-37	-9.61879e-38	300	610	0	-3.08286e-44	2.8026e-45	-3.78351e-44	-1.4013e-42	0	-1.4013e-42	300	200	0	-4.19063e-39	1.46256e-39	-7.82901e-39	-4.89189e-36	1.70914e-36	2.89885e-36	0	0	0
324	2	-4.98098e-39	1.1689e-39	-7.64781e-39	-1.67171e-37	-8.19303e-37	-3.80074e-38	300	610	0	-3.50325e-44	2.8026e-45	-4.2039e-44	-1.4013e-42	0	-1.4013e-42	300	200	0	-4.98102e-39	1.1689e-39	-7.64786e-39	-4.77624e-36	1.71414e-36	3.35107e-36	0	0	0
324	3	-5.3228e-39	4.15754e-40	-5.74684e-39	-9.90466e-38	-6.12175e-37	7.1064e-38	300	610	0	-3.50325e-44	1.4013e-45	-4.06377e-44	-1.4013e-42	0	-1.4013e-42	300	200	0	-5.32283e-39	4.15755e-40	-5.74688e-39	-3.58467e-36	1.36738e-36	3.4427e-36	0	0	0
324	4	-4.81354e-39	-9.80388e-40	-1.24881e-39	3.9979e-38	-1.2498e-37	2.46034e-37	300	610	0	-2.66247e-44	-1.4013e-45	-2.8026e-44	-1.4013e-42	1.4013e-42	0	300	200	0	-4.81357e-39	-9.80389e-40	-1.24884e-39	-7.68862e-37	4.80724e-37	2.88818e-36	0	0	0
324	5	-2.92963e-39	-3.20536e-39	6.83346e-39	2.73493e-37	7.48305e-37	4.99337e-37	300	610	0	-8.40779e-45	-5.60519e-45	-1.4013e-45	0	1.4013e-42	0	300	200	0	-2.92964e-39	-3.20537e-39	6.83346e-39	4.28805e-36	-1.16111e-36	1.32481e-36	0	0	0
324	6	9.54504e-40	-6.41054e-39	1.94738e-38	6.22926e-37	2.11202e-36	8.36355e-37	300	610	0	2.66247e-44	-1.12104e-44	4.62428e-44	2.8026e-42	2.8026e-42	1.4013e-42	300	200	0	9.54531e-40	-6.41055e-39	1.94738e-38	1.21942e-35	-3.77594e-36	-1.66906e-36	0	0	0
324	7	7.51217e-39	-1.06559e-38	3.74206e-38	1.10151e-36	4.04593e-36	1.24909e-36	300	610	0	8.26766e-44	-1.96182e-44	1.17709e-43	7.00649e-42	2.8026e-42	2.8026e-42	300	200	0	7.51225e-39	-1.06559e-38	3.74207e-38	2.34166e-35	-7.54085e-36	-6.53012e-36	0	0	0
324	8	1.736e-38	-1.58301e-38	6.08753e-38	1.70549e-36	6.57056e-36	1.70794e-36	300	610	0	1.61149e-43	-3.08286e-44	2.18603e-43	1.12104e-41	4.2039e-42	5.60519e-42	300	200	0	1.73602e-38	-1.58301e-38	6.08755e-38	3.80796e-35	-1.25254e-35	-1.36307e-35	0	0	0
324	9	3.08883e-38	-2.15468e-38	8.90461e-38	2.40232e-36	9.59908e-36	2.15183e-36	300	610	0	2.64845e-43	-4.34403e-44	3.48923e-43	1.82169e-41	5.60519e-42	8.40779e-42	300	200	0	3.08885e-38	-2.15469e-38	8.90465e-38	5.56863e-35	-1.85975e-35	-2.31541e-35	0	0	0
325	0	4.80125e-38	-2.70218e-38	1.19578e-37	3.11614e-36	1.2876e-35	2.47767e-36	300	610	0	3.90962e-43	-5.46506e-44	5.03066e-43	2.52234e-41	5.60519e-42	1.26117e-41	300	200	0	4.80129e-38	-2.70218e-38	1.19578e-37	7.47618e-35	-2.53021e-35	-3.49166e-35	0	0	0
325	1	6.78401e-38	-3.09408e-38	1.47885e-37	3.7115e-36	1.59054e-35	2.53061e-36	300	610	0	5.2829e-43	-6.5861e-44	6.67018e-43	3.36312e-41	5.60519e-42	1.68156e-41	300	200	0	6.78407e-38	-3.09409e-38	1.47886e-37	9.24363e-35	-3.17166e-35	-4.81342e-35	0	0	0
325	2	8.82582e-38	-3.13411e-38	1.66452e-37	3.97734e-36	1.78762e-35	2.09792e-36	300	610	0	6.5861e-43	-7.00649e-44	8.12753e-43	4.06377e-41	2.8026e-42	1.96182e-41	300	200	0	8.82589e-38	-3.13412e-38	1.66453e-37	1.04009e-34	-3.62962e-35	-6.11421e-35	0	0	0
325	3	1.05469e-37	-2.55382e-38	1.6423e-37	3.61496e-36	1.75971e-35	9.10326e-37	300	610	0	7.48293e-43	-6.16571e-44	8.98232e-43	4.48416e-41	0	1.96182e-41	300	200	0	1.0547e-37	-2.55383e-38	1.64231e-37	1.0257e-34	-3.67347e-35	-7.10875e-35	0	0	0
325	4	1.13533e-37	-1.01496e-38	1.26309e-37	2.23506e-36	1.34625e-35	-1.34401e-36	300	610	0	7.48293e-43	-3.64338e-44	8.61799e-43	4.2039e-41	-7.00649e-42	1.82169e-41	300	200	0	1.13534e-37	-1.01496e-38	1.2631e-37	7.87964e-35	-2.988e-35	-7.36443e-35	0	0	0
325	5	1.04016e-37	1.87201e-38	3.41613e-38	-6.28454e-37	3.4797e-36	-4.98621e-36	300	610	0	5.92749e-43	1.54143e-44	6.17973e-43	2.8026e-41	-1.68156e-41	9.80909e-42	300	200	0	1.04017e-37	1.87201e-38	3.41619e-38	2.11086e-35	-1.17617e-35	-6.28201e-35	0	0	0
325	6	6.58935e-38	6.50507e-38	-1.33193e-37	-5.47857e-36	-1.46048e-35	-1.02871e-35	300	610	0	2.00386e-43	1.02295e-43	6.72623e-44	-1.4013e-42	-2.94273e-41	-5.60519e-42	300	200	0	6.58937e-38	6.50508e-38	-1.33193e-37	-8.36037e-35	2.21901e-35	-3.09669e-35	0	0	0
325	7	-1.40761e-38	1.32143e-37	-3.96648e-37	-1.27782e-35	-4.30301e-35	-1.73735e-35	300	610	0	-5.22684e-43	2.34017e-43	-9.05239e-43	-5.1848e-41	-4.62428e-41	-3.08286e-41	300	200	0	-1.40767e-38	1.32143e-37	-3.96649e-37	-2.48391e-34	7.66403e-35	3.0856e-35	0	0	0
325	8	-1.50247e-37	2.21433e-37	-7.72619e-37	-2.28245e-35	-8.35468e-35	-2.60962e-35	300	610	0	-1.67315e-42	4.11982e-43	-2.40743e-42	-1.30321e-40	-6.5861e-41	-7.00649e-41	300	200	0	-1.50248e-37	2.21434e-37	-7.72622e-37	-4.83494e-34	1.55452e-34	1.31985e-34	0	0	0
325	9	-3.55929e-37	3.30817e-37	-1.26632e-36	-3.55649e-35	-1.36692e-34	-3.58558e-35	300	610	0	-3.32668e-42	6.37591e-43	-4.52339e-42	-2.38221e-40	-8.68805e-41	-1.21913e-40	300	200	0	-3.55932e-37	3.30817e-37	-1.26633e-36	-7.92144e-34	2.60291e-34	2.80507e-34	0	0	0
326	0	-6.39861e-37	4.52464e-37	-1.86242e-36	-5.03489e-35	-2.0078e-34	-4.53953e-35	300	610	0	-5.51411e-42	8.98232e-43	-7.26573e-42	-3.76949e-40	-1.05097e-40	-1.89175e-40	300	200	0	-6.39866e-37	4.52465e-37	-1.86243e-36	-1.16471e-33	3.88661e-34	4.8066e-34	0	0	0
326	1	-1.00101e-36	5.70218e-37	-2.51299e-36	-6.56219e-35	-2.70614e-34	-5.25737e-35	300	610	0	-8.17377e-42	1.16448e-42	-1.05266e-41	-5.395e-40	-1.13505e-40	-2.64845e-40	300	200	0	-1.00102e-36	5.70219e-37	-2.513e-36	-1.57118e-33	5.31336e-34	7.2911e-34	0	0	0
326	2	-1.42158e-36	6.56781e-37	-3.12342e-36	-7.85781e-35	-3.35957e-34	-5.4157e-35	300	610	0	-1.11039e-41	1.38588e-42	-1.40172e-41	-7.10458e-40	-1.06499e-40	-3.41917e-40	300	200	0	-1.42159e-36	6.56782e-37	-3.12343e-36	-1.95234e-33	6.69308e-34	1.01004e-33	0	0	0
326	3	-1.85827e-36	6.71144e-37	-3.53742e-36	-8.48181e-35	-3.79941e-34	-4.56805e-35	300	610	0	-1.38995e-41	1.48398e-42	-1.71813e-41	-8.61799e-40	-7.14662e-41	-4.06377e-40	300	200	0	-1.85829e-36	6.71145e-37	-3.53744e-36	-2.21043e-33	7.70488e-34	1.28921e-33	0	0	0
326	4	-2.23246e-36	5.56953e-37	-3.52395e-36	-7.80829e-35	-3.77655e-34	-2.14649e-35	300	610	0	-1.58781e-41	1.34665e-42	-1.91207e-41	-9.44475e-40	2.8026e-42	-4.33001e-40	300	200	0	-2.23248e-36	5.56954e-37	-3.52397e-36	-2.20096e-33	7.86695e-34	1.50743e-33	0	0	0
326	5	-2.42035e-36	2.4285e-37	-2.76978e-36	-5.01767e-35	-2.95367e-34	2.51039e-35	300	610	0	-1.60281e-41	8.28167e-43	-1.85294e-41	-8.94028e-40	1.33123e-40	-3.90962e-40	300	200	0	-2.42037e-36	2.42851e-37	-2.76979e-36	-1.72809e-33	6.5175e-34	1.57438e-33	0	0	0
326	6	-2.24524e-36	-3.5382e-37	-8.83702e-37	8.76469e-36	-9.09954e-35	1.00894e-34	300	610	0	-1.29648e-41	-2.43826e-43	-1.36599e-41	-6.20775e-40	3.32108e-40	-2.34017e-40	300	200	0	-2.24526e-36	-3.5382e-37	-8.83716e-37	-5.47281e-34	2.81892e-34	1.36435e-33	0	0	0
326	7	-1.4751e-36	-1.31823e-36	2.57995e-36	1.09463e-34	2.83333e-34	2.11793e-34	300	610	0	-4.94798e-42	-2.05991e-42	-2.35558e-42	-1.68156e-41	6.09565e-40	8.40779e-41	300	200	0	-1.4751e-36	-1.31823e-36	2.57995e-36	1.61996e-33	-4.19847e-34	7.16134e-34	0	0	0
326	8	1.7029e-37	-2.72224e-36	8.06922e-36	2.61906e-34	8.7564e-34	3.60757e-34	300	610	0	1.00221e-41	-4.78964e-42	1.77923e-41	1.03836e-39	9.65495e-40	6.22177e-40	300	200	0	1.703e-37	-2.72224e-36	8.06924e-36	5.05347e-33	-1.55331e-33	-5.59794e-34	0	0	0
326	9	2.99676e-36	-4.59971e-36	1.59433e-35	4.72736e-34	1.72425e-33	5.4504e-34	300	610	0	3.39801e-41	-8.54512e-42	4.91477e-41	2.65686e-39	1.38308e-39	1.42932e-39	300	200	0	2.99679e-36	-4.59972e-36	1.59433e-35	9.97738e-33	-3.2026e-33	-2.66291e-33	0	0	0
327	0	7.29135e-36	-6.91133e-36	2.63324e-35	7.414e-34	2.84266e-33	7.52535e-34	300	610	0	6.86034e-41	-1.33053e-41	9.34904e-41	4.91996e-39	1.82449e-39	2.53635e-39	300	200	0	7.29142e-36	-6.91135e-36	2.63325e-35	1.64725e-32	-5.40708e-33	-5.7686e-33	0	0	0
327	1	1.32489e-35	-9.49872e-36	3.89416e-35	1.05494e-33	4.19843e-33	9.57378e-34	300	610	0	1.14597e-40	-1.88236e-41	1.51228e-40	7.83886e-39	2.21125e-39	3.93485e-39	300	200	0	1.3249e-35	-9.49874e-36	3.89417e-35	2.43534e-32	-8.12003e-33	-9.97407e-33	0	0	0
327	2	2.08633e-35	-1.20292e-35	5.27972e-35	1.38151e-33	5.68588e-33	1.11513e-33	300	610	0	1.70829e-40	-2.45213e-41	2.20291e-40	1.12875e-38	2.42845e-39	5.55054e-39	300	200	0	2.08634e-35	-1.20292e-35	5.27974e-35	3.30105e-32	-1.11548e-32	-1.52203e-32	0	0	0
327	3	2.97805e-35	-1.39359e-35	6.59477e-35	1.66304e-33	7.0939e-33	1.15826e-33	300	610	0	2.33208e-40	-2.93432e-41	2.9473e-40	1.49462e-38	2.30093e-39	7.21248e-39	300	200	0	2.97808e-35	-1.3936e-35	6.5948e-35	4.12223e-32	-1.412e-32	-2.11887e-32	0	0	0
327	4	3.91146e-35	-1.43625e-35	7.51448e-35	1.80783e-33	8.07181e-33	9.93101e-34	300	610	0	2.93344e-40	-3.16469e-41	3.63082e-40	1.82099e-38	1.60309e-39	8.60537e-39	300	200	0	3.91149e-35	-1.43625e-35	7.51451e-35	4.69568e-32	-1.63492e-32	-2.71756e-32	0	0	0
327	5	4.72383e-35	-1.21261e-35	7.55586e-35	1.68479e-33	8.09886e-33	4.99903e-34	300	610	0	3.37106e-40	-2.9091e-41	4.06675e-40	2.01114e-38	5.46506e-41	9.24437e-39	300	200	0	4.72386e-35	-1.21261e-35	7.5559e-35	4.71936e-32	-1.68363e-32	-3.19533e-32	0	0	0
327	6	5.15719e-35	-5.72179e-36	6.06102e-35	1.12141e-33	6.46648e-33	-4.61567e-34	300	610	0	3.43317e-40	-1.8612e-41	3.98165e-40	1.92482e-38	-2.64705e-39	8.43862e-39	300	200	0	5.15722e-35	-5.72181e-36	6.06106e-35	3.78191e-32	-1.41922e-32	-3.3637e-32	0	0	0
327	7	4.8415e-35	6.60353e-36	2.20422e-35	-9.0999e-35	2.2864e-33	-2.03812e-33	300	610	0	2.82926e-40	3.47242e-42	3.00799e-40	1.37537e-38	-6.7991e-39	5.2871e-39	300	200	0	4.84153e-35	6.60353e-36	2.20425e-35	1.36718e-32	-6.65029e-33	-2.95903e-32	0	0	0
327	8	3.28847e-35	2.66713e-35	-4.9609e-35	-2.18085e-33	-5.45805e-33	-4.35754e-33	300	610	0	1.19222e-40	4.11631e-41	6.90756e-41	1.34665e-39	-1.26103e-38	-1.2906e-39	300	200	0	3.28848e-35	2.66714e-35	-4.9609e-35	-3.11621e-32	7.84615e-33	-1.64158e-32	0	0	0
327	9	-9.45904e-37	5.60441e-35	-1.63943e-34	-5.36345e-33	-1.7796e-32	-7.48806e-33	300	610	0	-1.90228e-40	9.8182e-41	-3.4828e-40	-2.05122e-38	-2.01016e-38	-1.24631e-38	300	200	0	-9.46094e-37	5.60442e-35	-1.63944e-34	-1.02679e-31	3.14325e-32	9.90222e-33	0	0	0
328	0	-5.95906e-35	9.55099e-35	-3.28806e-34	-9.78667e-33	-3.55648e-32	-1.13801e-32	300	610	0	-6.89e-40	1.76995e-40	-1.00195e-39	-5.42779e-38	-2.89634e-38	-2.9311e-38	300	200	0	-5.95913e-35	9.55101e-35	-3.28807e-34	-2.05774e-31	6.59376e-32	5.36232e-32	0	0	0
328	1	-1.49233e-34	1.44346e-34	-5.47365e-34	-1.54505e-32	-5.90948e-32	-1.57897e-32	300	610	0	-1.41363e-39	2.77369e-40	-1.9311e-39	-1.0175e-37	-3.83704e-38	-5.25347e-38	300	200	0	-1.49234e-34	1.44347e-34	-5.47367e-34	-3.42415e-31	1.12278e-31	1.18547e-31	0	0	0
328	2	-2.742e-34	1.99354e-34	-8.13995e-34	-2.20975e-32	-8.77658e-32	-2.01849e-32	300	610	0	-2.38082e-39	3.9443e-40	-3.14671e-39	-1.63218e-37	-4.67753e-38	-8.20348e-38	300	200	0	-2.74203e-34	1.99355e-34	-8.13998e-34	-5.09066e-31	1.69595e-31	2.06884e-31	0	0	0
328	3	-4.34693e-34	2.53689e-34	-1.10894e-33	-2.90763e-32	-1.19433e-31	-2.36437e-32	300	610	0	-3.56934e-39	5.16243e-40	-4.60847e-39	-2.36281e-37	-5.16939e-38	-1.16332e-37	300	200	0	-4.34697e-34	2.53689e-34	-1.10895e-33	-6.93357e-31	2.34117e-31	3.17627e-31	0	0	0
328	4	-6.23695e-34	2.95585e-34	-1.39199e-33	-3.51849e-32	-1.49745e-31	-2.47567e-32	300	610	0	-4.89634e-39	6.21055e-40	-6.19523e-39	-3.14363e-37	-4.95303e-38	-1.5186e-37	300	200	0	-6.237e-34	2.95586e-34	-1.39199e-33	-8.7011e-31	2.97791e-31	4.44374e-31	0	0	0
328	5	-8.23088e-34	3.07161e-34	-1.59563e-33	-3.85133e-32	-1.71414e-31	-2.15587e-32	300	610	0	-6.18904e-39	6.74571e-40	-7.67038e-39	-3.8498e-37	-3.54949e-38	-1.82165e-37	300	200	0	-8.23094e-34	3.07162e-34	-1.59563e-33	-9.97103e-31	3.46785e-31	5.72675e-31	0	0	0
328	6	-9.99208e-34	2.636e-34	-1.61893e-33	-3.6316e-32	-1.73556e-31	-1.15261e-32	300	610	0	-7.154e-39	6.27765e-40	-8.6455e-39	-4.27972e-37	-3.72465e-39	-1.97098e-37	300	200	0	-9.99216e-34	2.63601e-34	-1.61894e-33	-1.01121e-30	3.60089e-31	6.77073e-31	0	0	0
328	7	-1.09833e-33	1.33173e-34	-1.32376e-33	-2.49636e-32	-1.41293e-31	8.31354e-33	300	610	0	-7.34885e-39	4.1618e-40	-8.54872e-39	-4.13998e-37	5.23063e-38	-1.82198e-37	300	200	0	-1.09834e-33	1.33174e-34	-1.32377e-33	-8.26066e-31	3.08557e-31	7.18248e-31	0	0	0
328	8	-1.04297e-33	-1.2129e-34	-5.35867e-34	-4.20898e-35	-5.58796e-32	4.10963e-32	300	610	0	-6.16384e-39	-3.81265e-41	-6.60769e-39	-3.03848e-37	1.38914e-37	-1.18504e-37	300	200	0	-1.04298e-33	-1.2129e-34	-5.35873e-34	-3.32744e-31	1.54946e-31	6.40923e-31	0	0	0
328	9	-7.30415e-34	-5.38722e-34	9.45615e-34	4.33121e-32	1.04266e-31	8.95926e-32	300	610	0	-2.82461e-39	-8.20386e-40	-1.86148e-39	-4.92556e-38	2.60741e-37	1.68548e-38	300	200	0	-7.30417e-34	-5.38723e-34	9.45613e-34	5.94278e-31	-1.44358e-31	3.73529e-31	0	0	0
329	0	-3.5327e-35	-1.15304e-33	3.32624e-33	1.09736e-31	3.61182e-31	1.55363e-31	300	610	0	3.56896e-39	-2.01083e-39	6.77949e-39	4.03763e-37	4.18564e-37	2.48784e-37	300	200	0	-3.53234e-35	-1.15304e-33	3.32624e-33	2.0834e-30	-6.34995e-31	-1.69001e-31	0	0	0
329	1	1.18095e-33	-1.98241e-33	6.77705e-33	2.02509e-31	7.33134e-31	2.37538e-31	300	610	0	1.39491e-38	-3.66437e-39	2.04027e-38	1.10796e-36	6.06266e-37	6.00584e-37	300	200	0	1.18096e-33	-1.98241e-33	6.77707e-33	4.24136e-30	-1.35667e-30	-1.07757e-30	0	0	0
329	2	3.0515e-33	-3.01382e-33	1.13736e-32	3.21875e-31	1.22804e-30	3.31207e-31	300	610	0	2.91104e-38	-5.78047e-39	3.98665e-38	2.10301e-36	8.07015e-37	1.08792e-36	300	200	0	3.05153e-33	-3.01383e-33	1.13737e-32	7.11515e-30	-2.33054e-30	-2.43436e-30	0	0	0
329	3	5.67214e-33	-4.18278e-33	1.70099e-32	4.62739e-31	1.83415e-30	4.25443e-31	300	610	0	4.94437e-38	-8.26229e-39	6.54524e-38	3.39758e-36	9.88825e-37	1.70994e-36	300	200	0	5.67219e-33	-4.18279e-33	1.701e-32	1.0638e-29	-3.5411e-30	-4.28941e-30	0	0	0
329	4	9.05394e-33	-5.34856e-33	2.32857e-32	6.11785e-31	2.50802e-30	5.01122e-31	300	610	0	7.4556e-38	-1.08655e-38	9.63808e-38	4.94465e-36	1.1e-36	2.43722e-36	300	200	0	9.05402e-33	-5.34857e-33	2.32858e-32	1.45593e-29	-4.9123e-30	-6.62637e-30	0	0	0
329	5	1.30584e-32	-6.26707e-33	2.93723e-32	7.44154e-31	3.15999e-30	5.28835e-31	300	610	0	1.02773e-37	-1.31402e-38	1.30188e-37	6.61009e-36	1.06525e-36	3.19677e-36	300	200	0	1.30585e-32	-6.26708e-33	2.93724e-32	1.83605e-29	-6.27854e-30	-9.31691e-30	0	0	0
329	6	1.73153e-32	-6.56503e-33	3.38678e-32	8.20068e-31	3.63866e-30	4.67372e-31	300	610	0	1.30539e-37	-1.43716e-38	1.61991e-37	8.13605e-36	7.83921e-37	3.85493e-36	300	200	0	1.73155e-32	-6.56504e-33	3.3868e-32	2.11644e-29	-7.35287e-30	-1.20645e-29	0	0	0
329	7	2.11287e-32	-5.72191e-33	3.46638e-32	7.82051e-31	3.71668e-30	2.63553e-31	300	610	0	1.51761e-37	-1.35332e-38	1.83715e-37	9.10298e-36	1.32056e-37	4.20028e-36	300	200	0	2.11289e-32	-5.72192e-33	3.4664e-32	2.16524e-29	-7.69669e-30	-1.43416e-29	0	0	0
329	8	2.338e-32	-3.06896e-33	2.88601e-32	5.53758e-31	3.08167e-30	-1.45595e-31	300	610	0	1.57204e-37	-9.26864e-39	1.83402e-37	8.8971e-36	-1.02911e-36	3.92995e-36	300	200	0	2.33801e-32	-3.06897e-33	2.88603e-32	1.80112e-29	-6.69867e-30	-1.53281e-29	0	0	0
329	9	2.24473e-32	2.18165e-33	1.27813e-32	4.18622e-32	1.33817e-30	-8.27025e-31	300	610	0	1.34071e-37	7.05722e-41	1.44827e-37	6.69406e-36	-2.83528e-36	2.64482e-36	300	200	0	2.24474e-32	2.18165e-33	1.27815e-32	7.94324e-30	-3.57376e-30	-1.38654e-29	0	0	0
330	0	1.61703e-32	1.08615e-32	-1.78345e-32	-8.57147e-31	-1.97175e-30	-1.84073e-30	300	610	0	6.60343e-38	1.62994e-38	4.77019e-38	1.47425e-36	-5.38879e-36	-1.38807e-37	300	200	0	1.61703e-32	1.08615e-32	-1.78345e-32	-1.12148e-29	2.60241e-30	-8.44614e-30	0	0	0
330	1	1.89966e-33	2.37059e-32	-6.73858e-32	-2.24303e-30	-7.31974e-30	-3.22213e-30	300	610	0	-6.5993e-38	4.1146e-38	-1.31118e-37	-7.91016e-36	-8.7126e-36	-4.95153e-36	300	200	0	1.89959e-33	2.3706e-32	-6.73859e-32	-4.22105e-29	1.28048e-29	2.73088e-30	0	0	0
330	2	-2.33148e-32	4.11301e-32	-1.39596e-31	-4.18834e-30	-1.51035e-29	-4.95662e-30	300	610	0	-2.8194e-37	7.58288e-38	-4.14945e-37	-2.2592e-35	-1.26869e-35	-1.22954e-35	300	200	0	-2.33151e-32	4.11302e-32	-1.39596e-31	-8.73675e-29	2.78944e-29	2.16045e-29	0	0	0
330	3	-6.23351e-32	6.29067e-32	-2.36241e-31	-6.70326e-30	-2.55097e-29	-6.94554e-30	300	610	0	-5.99068e-37	1.20428e-37	-8.22554e-37	-4.34429e-35	-1.69686e-35	-2.25188e-35	300	200	0	-6.23357e-32	6.29068e-32	-2.36242e-31	-1.47791e-28	4.8355e-29	4.9951e-29	0	0	0
330	4	-1.17276e-31	8.77374e-32	-3.55347e-31	-9.68737e-30	-3.83192e-29	-8.96456e-30	300	610	0	-1.02642e-36	1.73025e-37	-1.36093e-36	-7.06999e-35	-2.08968e-35	-3.56306e-35	300	200	0	-1.17277e-31	8.77376e-32	-3.55348e-31	-2.22238e-28	7.39145e-29	8.88953e-29	0	0	0
330	5	-1.88515e-31	1.12731e-31	-4.88818e-31	-1.28687e-29	-5.26523e-29	-1.06173e-29	300	610	0	-1.55685e-36	2.28626e-37	-2.01511e-36	-1.03447e-34	-2.33959e-35	-5.10469e-35	300	200	0	-1.88516e-31	1.12732e-31	-4.8882e-31	-3.05637e-28	1.03042e-28	1.38196e-28	0	0	0
330	6	-2.73327e-31	1.32826e-31	-6.19596e-31	-1.57335e-29	-6.66633e-29	-1.12901e-29	300	610	0	-2.15658e-36	2.77924e-37	-2.73504e-36	-1.38951e-34	-2.28909e-35	-6.72749e-35	300	200	0	-2.73329e-31	1.32826e-31	-6.19599e-31	-3.87312e-28	1.32336e-28	1.95288e-28	0	0	0
330	7	-3.6416e-31	1.40233e-31	-7.18574e-31	-1.74535e-29	-7.72087e-29	-1.01192e-29	300	610	0	-2.75248e-36	3.06034e-37	-3.42004e-36	-1.7189e-34	-1.72659e-35	-8.15494e-35	300	200	0	-3.64163e-31	1.40233e-31	-7.18577e-31	-4.49053e-28	1.55844e-28	2.54089e-28	0	0	0
330	8	-4.46631e-31	1.24036e-31	-7.41716e-31	-1.68259e-29	-7.95395e-29	-5.9843e-30	300	610	0	-3.21815e-36	2.91464e-37	-3.90226e-36	-1.93535e-34	-3.902e-36	-8.94662e-35	300	200	0	-4.46634e-31	1.24036e-31	-7.4172e-31	-4.6332e-28	1.64415e-28	3.03672e-28	0	0	0
330	9	-4.97454e-31	7.01439e-32	-6.2816e-31	-1.22451e-29	-6.70998e-29	2.44839e-30	300	610	0	-3.36074e-36	2.05684e-37	-3.93178e-36	-1.91049e-34	2.01506e-35	-8.46834e-35	300	200	0	-4.97457e-31	7.01441e-32	-6.28164e-31	-3.92057e-28	1.45228e-28	3.26939e-28	0	0	0
331	0	-4.82694e-31	-3.81345e-32	-3.00397e-31	-1.73865e-30	-3.15495e-29	1.66075e-29	300	610	0	-2.91185e-36	1.38368e-38	-3.1678e-36	-1.47109e-34	5.78062e-35	-5.88044e-35	300	200	0	-4.82697e-31	-3.81344e-32	-3.004e-31	-1.86812e-28	8.17401e-29	2.99611e-28	0	0	0
331	1	-3.56929e-31	-2.18553e-31	3.31967e-31	1.68955e-29	3.68247e-29	3.77902e-29	300	610	0	-1.52728e-36	-3.22708e-37	-1.18213e-36	-4.01799e-35	1.11313e-34	-1.5997e-36	300	200	0	-3.56931e-31	-2.18553e-31	3.31966e-31	2.08905e-28	-4.56323e-29	1.89951e-28	0	0	0
331	2	-6.41741e-32	-4.8703e-31	1.36299e-30	4.5802e-29	1.4811e-28	6.67965e-29	300	610	0	1.19758e-36	-8.41135e-37	2.51663e-36	1.54132e-34	1.81293e-34	9.82269e-35	300	200	0	-6.41729e-32	-4.87031e-31	1.36299e-30	8.53846e-28	-2.57706e-28	-4.01667e-29	0	0	0
331	3	4.58316e-31	-8.52994e-31	2.87358e-30	8.65806e-29	3.10954e-28	1.03395e-28	300	610	0	5.68852e-36	-1.5684e-36	8.42793e-36	4.60132e-34	2.65414e-34	2.51484e-34	300	200	0	4.58322e-31	-8.52995e-31	2.87358e-30	1.79852e-27	-5.73121e-28	-4.32077e-28	0	0	0
331	4	1.27203e-30	-1.31262e-30	4.90503e-30	1.39552e-28	5.29703e-28	1.4561e-28	300	610	0	1.23199e-35	-2.50808e-36	1.69617e-35	8.96936e-34	3.56687e-34	4.65892e-34	300	200	0	1.27204e-30	-1.31263e-30	4.90505e-30	3.06862e-27	-1.00287e-27	-1.02412e-27	0	0	0
331	5	2.42353e-30	-1.83986e-30	7.42116e-30	2.02746e-28	8.00326e-28	1.88839e-28	300	610	0	2.1299e-35	-3.62237e-36	2.82869e-35	1.47067e-33	4.41471e-34	7.42197e-34	300	200	0	2.42356e-30	-1.83986e-30	7.42119e-30	4.64135e-27	-1.54236e-27	-1.84148e-27	0	0	0
331	6	3.92376e-30	-2.37534e-30	1.02585e-29	2.70615e-28	1.10505e-27	2.24867e-28	300	610	0	3.24995e-35	-4.80926e-36	4.2119e-35	2.16358e-33	4.97387e-34	1.06886e-33	300	200	0	3.92379e-30	-2.37534e-30	1.02586e-29	6.41431e-27	-2.16086e-27	-2.88124e-27	0	0	0
331	7	5.71942e-30	-2.81412e-30	1.30662e-29	3.32542e-28	1.40591e-27	2.409e-28	300	610	0	4.5241e-35	-5.87632e-36	5.74428e-35	2.92009e-33	4.91501e-34	1.41538e-33	300	200	0	5.71946e-30	-2.81413e-30	1.30663e-29	8.16787e-27	-2.7885e-27	-4.09219e-27	0	0	0
331	8	7.65655e-30	-2.99374e-30	1.52401e-29	3.71293e-28	1.63765e-27	2.18831e-28	300	610	0	5.80205e-35	-6.51369e-36	7.21834e-35	3.63035e-33	3.79342e-34	1.72456e-33	300	200	0	7.65661e-30	-2.99375e-30	1.52402e-29	9.52406e-27	-3.30191e-27	-5.3498e-27	0	0	0
331	9	9.43806e-30	-2.68535e-30	1.58608e-29	3.61697e-28	1.70111e-27	1.3507e-28	300	610	0	6.82162e-35	-6.27153e-36	8.28531e-35	4.11288e-33	1.05604e-34	1.90471e-33	300	200	0	9.43813e-30	-2.68536e-30	1.58609e-29	9.9079e-27	-3.51018e-27	-6.42777e-27	0	0	0
332	0	1.05795e-29	-1.59212e-30	1.36514e-29	2.70005e-28	1.45874e-27	-3.8622e-29	300	610	0	7.18037e-35	-4.54986e-36	8.42298e-35	4.09926e-33	-3.924e-34	1.82306e-33	300	200	0	1.05795e-29	-1.59213e-30	1.36514e-29	8.52094e-27	-3.14451e-27	-6.96975e-27	0	0	0
332	1	1.03709e-29	6.39457e-31	6.97776e-30	5.45363e-29	7.34697e-28	-3.32713e-28	300	610	0	6.31537e-35	-6.11906e-37	6.91579e-35	3.22553e-33	-1.1772e-33	1.30302e-33	300	200	0	1.0371e-29	6.39456e-31	6.97783e-30	4.34168e-27	-1.85646e-27	-6.46713e-27	0	0	0
332	2	7.85754e-30	4.38819e-30	-6.07645e-30	-3.31532e-28	-6.76968e-28	-7.75225e-28	300	610	0	3.50131e-35	6.36417e-36	2.86027e-35	1.03701e-33	-2.29807e-33	1.28309e-34	300	200	0	7.85758e-30	4.3882e-30	-6.07642e-30	-3.82752e-27	7.68792e-28	-4.25187e-27	0	0	0
332	3	1.85674e-30	9.99832e-30	-2.75213e-29	-9.34264e-28	-2.99186e-27	-1.38412e-27	300	610	0	-2.11918e-35	1.71778e-35	-4.78652e-35	-2.98448e-33	-3.77103e-33	-1.94144e-33	300	200	0	1.85672e-30	9.99834e-30	-2.75213e-29	-1.72423e-26	5.17541e-27	4.82768e-28	0	0	0
332	4	-8.96534e-30	1.76826e-29	-5.91129e-29	-1.78885e-27	-6.3977e-27	-2.15614e-27	300	610	0	-1.14553e-34	3.24236e-35	-1.70939e-34	-9.36009e-33	-5.55095e-33	-5.13872e-33	300	200	0	-8.96545e-30	1.76826e-29	-5.9113e-29	-3.6999e-26	1.17665e-26	8.61752e-27	0	0	0
332	5	-2.59288e-29	2.73809e-29	-1.01801e-28	-2.90426e-27	-1.09947e-26	-3.05179e-27	300	610	0	-2.5318e-34	5.22168e-35	-3.49551e-34	-1.85081e-32	-7.49564e-33	-9.63409e-33	300	200	0	-2.59291e-29	2.73809e-29	-1.01802e-28	-6.36889e-26	2.07904e-26	2.09791e-26	0	0	0
332	6	-5.00563e-29	3.85711e-29	-1.54939e-28	-4.24203e-27	-1.67103e-26	-3.97674e-27	300	610	0	-4.41791e-34	7.58147e-35	-5.87722e-34	-3.0581e-32	-9.32365e-33	-1.5455e-32	300	200	0	-5.00568e-29	3.85712e-29	-1.54939e-28	-9.69033e-26	3.21741e-26	3.8129e-26	0	0	0
332	7	-8.16408e-29	5.00357e-29	-2.1523e-28	-5.68913e-27	-2.31862e-26	-4.76084e-27	300	610	0	-6.78224e-34	1.01137e-34	-8.80094e-34	-4.52378e-32	-1.05697e-32	-2.23744e-32	300	200	0	-8.16415e-29	5.00358e-29	-2.15231e-28	-1.34578e-25	4.53018e-26	6.00509e-26	0	0	0
332	8	-1.19645e-28	5.96e-29	-2.75462e-28	-7.02632e-27	-2.96415e-26	-5.13738e-27	300	610	0	-9.48807e-34	1.24206e-34	-1.20611e-33	-6.13493e-32	-1.05451e-32	-2.97694e-32	300	200	0	-1.19646e-28	5.96002e-29	-2.75463e-28	-1.72198e-25	5.87405e-26	8.57265e-26	0	0	0
332	9	-1.60936e-28	6.38762e-29	-3.23101e-28	-7.89503e-27	-3.47224e-26	-4.72696e-27	300	610	0	-1.22268e-33	1.38574e-34	-1.52304e-33	-7.66498e-32	-8.3156e-33	-3.64582e-32	300	200	0	-1.60937e-28	6.38763e-29	-3.23102e-28	-2.01921e-25	6.99333e-26	1.12607e-25	0	0	0
333	0	-1.99379e-28	5.80678e-29	-3.38958e-28	-7.76881e-27	-3.63593e-26	-3.03293e-27	300	610	0	-1.44547e-33	1.34829e-34	-1.75843e-33	-8.73672e-32	-2.71355e-33	-4.05317e-32	300	200	0	-1.9938e-28	5.80679e-29	-3.3896e-28	-2.11747e-25	7.48989e-26	1.36009e-25	0	0	0
333	1	-2.24897e-28	3.59242e-29	-2.96251e-28	-5.9383e-27	-3.16667e-26	5.42395e-28	300	610	0	-1.53323e-33	1.00357e-34	-1.80322e-33	-8.78907e-32	7.59266e-33	-3.92119e-32	300	200	0	-2.24898e-28	3.59243e-29	-2.96252e-28	-1.84927e-25	6.80042e-26	1.48507e-25	0	0	0
333	2	-2.22645e-28	-1.00391e-29	-1.60538e-28	-1.52313e-27	-1.69384e-26	6.6484e-27	300	610	0	-1.36793e-33	1.95886e-35	-1.50718e-33	-7.05758e-32	2.39436e-32	-2.87851e-32	300	200	0	-2.22646e-28	-1.00391e-29	-1.60539e-28	-9.99335e-26	4.19105e-26	1.3945e-25	0	0	0
333	3	-1.72559e-28	-8.79004e-29	1.08794e-28	6.47192e-27	1.21908e-26	1.58898e-26	300	610	0	-7.96762e-34	-1.24952e-34	-6.79759e-34	-2.58254e-32	4.74173e-32	-4.68103e-33	300	200	0	-1.72559e-28	-8.79005e-29	1.08794e-28	6.86171e-26	-1.21644e-26	9.47805e-26	0	0	0
333	4	-4.96623e-29	-2.05095e-28	5.54678e-28	1.90355e-26	6.03265e-26	2.86681e-26	300	610	0	3.61874e-34	-3.50436e-34	9.0032e-34	5.73633e-32	7.84119e-32	3.82134e-32	300	200	0	-4.96619e-29	-2.05095e-28	5.54679e-28	3.47545e-25	-1.03693e-25	-2.56657e-27	0	0	0
333	5	1.74387e-28	-3.664e-28	1.21517e-27	3.69397e-26	1.31538e-25	4.49484e-26	300	610	0	2.30202e-33	-6.69949e-34	3.46182e-33	1.90156e-31	1.1606e-31	1.04894e-31	300	200	0	1.74389e-28	-3.664e-28	1.21518e-27	7.60608e-25	-2.41385e-25	-1.71348e-25	0	0	0
333	6	5.27909e-28	-5.70975e-28	2.11197e-27	6.04201e-26	2.28119e-25	6.39436e-26	300	610	0	5.19912e-33	-1.08674e-33	7.19912e-33	3.81689e-31	1.57474e-31	1.9912e-31	300	200	0	5.27914e-28	-5.70976e-28	2.11198e-27	1.32132e-24	-4.30814e-25	-4.29374e-25	0	0	0
333	7	1.03331e-27	-8.08386e-28	3.2338e-27	8.873e-26	3.48795e-25	8.37219e-26	300	610	0	9.15987e-33	-1.58632e-33	1.22065e-32	6.35667e-31	1.9685e-31	3.21714e-31	300	200	0	1.03332e-27	-8.08388e-28	3.23381e-27	2.02255e-24	-6.70948e-25	-7.89116e-25	0	0	0
333	8	1.69807e-27	-1.05368e-27	4.5144e-27	1.19569e-25	4.86357e-25	1.00761e-25	300	610	0	1.41493e-32	-2.12626e-33	1.83844e-32	9.45591e-31	2.24515e-31	4.68226e-31	300	200	0	1.69809e-27	-1.05368e-27	4.51442e-27	2.82278e-24	-9.49476e-25	-1.25117e-24	0	0	0
333	9	2.50216e-27	-1.26182e-27	5.80558e-27	1.48413e-25	6.24761e-25	1.09502e-25	300	610	0	1.98931e-32	-2.62446e-33	2.53174e-32	1.28855e-30	2.26076e-31	6.25957e-31	300	200	0	2.50218e-27	-1.26182e-27	5.8056e-27	3.62926e-24	-1.23702e-24	-1.79536e-24	0	0	0
334	0	3.38182e-27	-1.36217e-27	6.84743e-27	1.67804e-25	7.3593e-25	1.01998e-25	300	610	0	2.57582e-32	-2.94675e-33	3.21257e-32	1.61785e-30	1.81911e-31	7.70494e-31	300	200	0	3.38185e-27	-1.36217e-27	6.84746e-27	4.27936e-24	-1.48064e-24	-2.36957e-24	0	0	0
334	1	4.21053e-27	-1.25424e-27	7.23957e-27	1.66733e-25	7.76679e-25	6.77955e-26	300	610	0	3.06177e-32	-2.89625e-33	3.73055e-32	1.85512e-30	6.73728e-32	8.6211e-31	300	200	0	4.21056e-27	-1.25424e-27	7.23961e-27	4.52268e-24	-1.59731e-24	-2.87691e-24	0	0	0
334	2	4.77876e-27	-8.06435e-28	6.42038e-27	1.30297e-25	6.86494e-25	-5.75009e-27	300	610	0	3.27208e-32	-2.20782e-33	3.85787e-32	1.88309e-30	-1.45811e-31	8.42683e-31	300	200	0	4.7788e-27	-8.06438e-28	6.42042e-27	4.00803e-24	-1.46901e-24	-3.16273e-24	0	0	0
334	3	4.77613e-27	1.39647e-28	3.66421e-27	3.99052e-26	3.87284e-25	-1.32474e-25	300	610	0	2.95935e-32	-5.52632e-34	3.27933e-32	1.54126e-30	-4.86361e-31	6.34151e-31	300	200	0	4.77616e-27	1.39647e-28	3.66424e-27	2.28178e-24	-9.41245e-25	-3.00402e-24	0	0	0
334	4	3.78114e-27	1.75619e-27	-1.88936e-27	-1.25586e-25	-2.13436e-25	-3.25411e-25	300	610	0	1.80175e-32	2.4408e-33	1.59307e-32	6.27122e-31	-9.77817e-31	1.39955e-31	300	200	0	3.78116e-27	1.75619e-27	-1.88935e-27	-1.1938e-24	1.71872e-25	-2.10505e-24	0	0	0
334	5	1.26651e-27	4.20363e-27	-1.11568e-26	-3.8738e-25	-1.21399e-24	-5.93504e-25	300	610	0	-5.85255e-33	7.14107e-33	-1.67016e-32	-1.09287e-30	-1.62983e-30	-7.48611e-31	300	200	0	1.2665e-27	4.20364e-27	-1.11568e-26	-6.99124e-24	2.07225e-24	-1.04981e-25	0	0	0
334	6	-3.36977e-27	7.58873e-27	-2.49619e-26	-7.62382e-25	-2.7025e-24	-9.3672e-25	300	610	0	-4.61555e-32	1.38353e-32	-6.99947e-32	-3.85778e-30	-2.42589e-30	-2.13884e-30	300	200	0	-3.36982e-27	7.58874e-27	-2.49619e-26	-1.56249e-23	4.94782e-24	3.39547e-24	0	0	0
334	7	-1.07348e-26	1.19027e-26	-4.37965e-26	-1.25652e-24	-4.73103e-24	-1.33942e-24	300	610	0	-1.06683e-31	2.26095e-32	-1.48172e-31	-7.86677e-30	-3.30742e-30	-4.11331e-30	300	200	0	-1.07349e-26	1.19027e-26	-4.37966e-26	-2.74011e-23	8.92324e-24	8.77963e-24	0	0	0
334	8	-2.13185e-26	1.69377e-26	-6.74733e-26	-1.85541e-24	-7.27814e-24	-1.76209e-24	300	610	0	-1.89834e-31	3.31819e-32	-2.53418e-31	-1.32082e-29	-4.15479e-30	-6.6945e-30	300	200	0	-2.13187e-26	1.69377e-26	-6.74735e-26	-4.22012e-23	1.39872e-23	1.63236e-23	0	0	0
334	9	-3.53059e-26	2.21827e-26	-9.46621e-26	-2.5123e-24	-1.0199e-23	-2.13182e-24	300	610	0	-2.95091e-31	4.46894e-32	-3.8392e-31	-1.97595e-29	-4.76705e-30	-9.7957e-30	300	200	0	-3.53062e-26	2.21827e-26	-9.46625e-26	-5.91915e-23	1.98944e-23	2.60597e-23	0	0	0
335	0	-5.23126e-26	2.67052e-26	-1.22321e-25	-3.13384e-24	-1.31644e-23	-2.33282e-24	300	610	0	-4.16972e-31	5.5437e-32	-5.31287e-31	-2.70567e-29	-4.84341e-30	-1.31583e-29	300	200	0	-5.2313e-26	2.67052e-26	-1.22322e-25	-7.64682e-23	2.60432e-23	3.75895e-23	0	0	0
335	1	-7.10442e-26	2.90334e-26	-1.45063e-25	-3.56503e-24	-1.55921e-23	-2.19867e-24	300	610	0	-5.42491e-31	6.26344e-32	-6.77429e-31	-3.41378e-29	-3.97187e-30	-1.62781e-29	300	200	0	-7.10447e-26	2.90334e-26	-1.45064e-25	-9.06603e-23	3.13373e-23	4.98484e-23	0	0	0
335	2	-8.88914e-26	2.70622e-26	-1.54537e-25	-3.57572e-24	-1.65813e-23	-1.50942e-24	300	610	0	-6.48309e-31	6.21645e-32	-7.91136e-31	-3.93748e-29	-1.6324e-30	-1.83289e-29	300	200	0	-8.88921e-26	2.70623e-26	-1.54538e-25	-9.65445e-23	3.40469e-23	6.08331e-23	0	0	0
335	3	-1.015e-25	1.80221e-26	-1.38968e-25	-2.85283e-24	-1.48633e-23	2.37758e-27	300	610	0	-6.97919e-31	4.84565e-32	-8.24848e-31	-4.03184e-29	2.77511e-30	-1.8095e-29	300	200	0	-1.015e-25	1.80221e-26	-1.38969e-25	-8.67586e-23	3.16994e-23	6.7324e-23	0	0	0
335	4	-1.02381e-25	-1.43842e-27	-8.30729e-26	-1.00394e-24	-8.79327e-24	2.63132e-24	300	610	0	-6.39481e-31	1.45662e-32	-7.12438e-31	-3.35991e-29	9.86552e-30	-1.39359e-29	300	200	0	-1.02382e-25	-1.43841e-27	-8.30736e-26	-5.17476e-23	2.10432e-23	6.46526e-23	0	0	0
335	5	-8.26848e-26	-3.49874e-26	3.13712e-26	2.41997e-24	3.58771e-24	6.65815e-24	300	610	0	-4.05234e-31	-4.73991e-32	-3.69192e-31	-1.49449e-29	2.01519e-29	-3.8122e-30	300	200	0	-8.26852e-26	-3.49874e-26	3.13708e-26	1.98769e-23	-1.85462e-24	4.65997e-23	0	0	0
335	6	-3.12807e-26	-8.60831e-26	2.23916e-25	7.87328e-24	2.43777e-23	1.22812e-23	300	610	0	8.62186e-32	-1.45345e-31	3.04368e-31	2.05989e-29	3.38641e-29	1.45862e-29	300	200	0	-3.12807e-26	-8.60832e-26	2.23916e-25	1.4033e-22	-4.12957e-23	5.53752e-24	0	0	0
335	7	6.46117e-26	-1.57102e-25	5.12372e-25	1.57255e-23	5.54822e-23	1.95147e-23	300	610	0	9.23112e-31	-2.8556e-31	1.41276e-30	7.81479e-29	5.0691e-29	4.35614e-29	300	200	0	6.46126e-26	-1.57102e-25	5.12374e-25	3.20732e-22	-1.01331e-22	-6.70293e-23	0	0	0
335	8	2.17997e-25	-2.48046e-25	9.0783e-25	2.61217e-23	9.80764e-23	2.80489e-23	300	610	0	2.18728e-30	-4.70218e-31	3.0476e-30	1.62037e-28	6.94462e-29	8.49243e-29	300	200	0	2.17999e-25	-2.48047e-25	9.07833e-25	5.67992e-22	-1.84737e-22	-1.79344e-22	0	0	0
335	9	4.39572e-25	-3.54787e-25	1.40739e-24	3.87868e-23	1.51822e-22	3.7076e-23	300	610	0	3.93245e-30	-6.93883e-31	5.25908e-30	2.74341e-28	8.7666e-29	1.39255e-28	300	200	0	4.39576e-25	-3.54788e-25	1.40739e-24	8.80265e-22	-2.91495e-22	-3.375e-22	0	0	0
336	0	7.338e-25	-4.66869e-25	1.98441e-24	5.2772e-23	2.13818e-22	4.50882e-23	300	610	0	6.15234e-30	-9.39011e-31	8.0149e-30	4.12782e-28	1.01176e-28	2.04876e-28	300	200	0	7.33806e-25	-4.6687e-25	1.98442e-24	1.24086e-21	-4.16731e-22	-5.42592e-22	0	0	0
336	1	1.09338e-24	-5.64997e-25	2.57652e-24	6.61529e-23	2.77307e-22	4.96741e-23	300	610	0	8.73755e-30	-1.17064e-30	1.1146e-29	5.67971e-28	1.03694e-28	2.76523e-28	300	200	0	1.09339e-24	-5.64999e-25	2.57653e-24	1.61071e-21	-5.48135e-22	-7.86788e-22	0	0	0
336	2	1.49206e-24	-6.18509e-25	3.07208e-24	7.57084e-23	3.30229e-22	4.73494e-23	300	610	0	1.14221e-29	-1.33075e-30	1.42806e-29	7.20111e-28	8.65702e-29	3.43797e-28	300	200	0	1.49207e-24	-6.1851e-25	3.0721e-24	1.91999e-21	-6.63019e-22	-1.04836e-21	0	0	0
336	3	1.87607e-24	-5.83323e-25	3.29696e-24	7.66286e-23	3.53797e-22	3.34876e-23	300	610	0	1.37227e-29	-1.33328e-30	1.67712e-29	8.35398e-28	3.88358e-29	3.89512e-28	300	200	0	1.87608e-24	-5.83325e-25	3.29697e-24	2.05978e-21	-7.25347e-22	-1.28591e-21	0	0	0
336	4	2.15494e-24	-4.01164e-25	3.0044e-24	6.23389e-23	3.21422e-22	2.43377e-24	300	610	0	1.48785e-29	-1.0612e-30	1.76254e-29	8.62682e-28	-5.22409e-29	3.88254e-28	300	200	0	2.15496e-24	-4.01165e-25	3.00442e-24	1.87577e-21	-6.83341e-22	-1.43243e-21	0	0	0
336	5	2.19312e-24	-1.15167e-27	1.87255e-24	2.45584e-23	1.98462e-22	-5.20821e-23	300	610	0	1.38034e-29	-3.67929e-31	1.5456e-29	7.31245e-28	-1.99816e-28	3.05554e-28	300	200	0	2.19313e-24	-1.15204e-27	1.87256e-24	1.16676e-21	-4.68578e-22	-1.39023e-21	0	0	0
336	6	1.80474e-24	6.9482e-25	-4.84351e-25	-4.62451e-23	-5.65544e-23	-1.361e-22	300	610	0	9.07125e-30	9.14164e-31	8.47783e-30	3.51006e-28	-4.15054e-28	9.83541e-29	300	200	0	1.80474e-24	6.94821e-25	-4.84343e-25	-3.08346e-22	2.12034e-24	-1.02854e-21	0	0	0
336	7	7.54994e-25	1.76123e-24	-4.48322e-24	-1.59802e-22	-4.88371e-22	-2.54009e-22	300	610	0	-1.04038e-30	2.95451e-30	-5.41714e-30	-3.83123e-28	-7.03346e-28	-2.82419e-28	300	200	0	7.54993e-25	1.76123e-24	-4.48322e-24	-2.81003e-21	8.20356e-22	-1.86186e-22	0	0	0
336	8	-1.22736e-24	3.25079e-24	-1.05087e-23	-3.24173e-22	-1.13815e-21	-4.06411e-22	300	610	0	-1.84116e-29	5.89058e-30	-2.8461e-29	-1.58053e-27	-1.05892e-27	-8.86124e-28	300	200	0	-1.22738e-24	3.25079e-24	-1.05087e-23	-6.57845e-21	2.07338e-21	1.31752e-21	0	0	0
336	9	-4.42071e-24	5.16744e-24	-1.88095e-23	-5.42836e-22	-2.03228e-21	-5.87207e-22	300	610	0	-4.4807e-29	9.77572e-30	-6.26389e-29	-3.33541e-27	-1.45777e-27	-1.75238e-27	300	200	0	-4.42075e-24	5.16745e-24	-1.88096e-23	-1.17686e-20	3.82279e-21	3.65967e-21	0	0	0
337	0	-9.05812e-24	7.42949e-24	-2.93465e-23	-8.10586e-22	-3.166e-21	-7.79893e-22	300	610	0	-8.14245e-29	1.45059e-29	-1.09095e-28	-5.69597e-27	-1.84919e-27	-2.89567e-27	300	200	0	-9.05821e-24	7.42951e-24	-2.93466e-23	-1.83554e-20	6.07279e-21	6.97443e-21	0	0	0
337	1	-1.52455e-23	9.8232e-24	-4.15879e-23	-1.10819e-21	-4.48133e-21	-9.53306e-22	300	610	0	-1.28228e-28	1.9725e-29	-1.67271e-28	-8.62051e-27	-2.14653e-27	-4.28369e-27	300	200	0	-1.52457e-23	9.82322e-24	-4.1588e-23	-2.60053e-20	8.72687e-21	1.12935e-20	0	0	0
337	2	-2.28458e-23	1.19495e-23	-5.4255e-23	-1.39601e-21	-5.83978e-21	-1.05724e-21	300	610	0	-1.83042e-28	2.47121e-29	-2.33771e-28	-1.19195e-26	-2.21856e-27	-5.80956e-27	300	200	0	-2.2846e-23	1.19496e-23	-5.42553e-23	-3.39181e-20	1.15334e-20	1.64636e-20	0	0	0
337	3	-3.13273e-23	1.31699e-23	-6.50361e-23	-1.60712e-21	-6.99154e-21	-1.01876e-21	300	610	0	-2.40422e-28	2.82617e-29	-3.00956e-28	-1.51856e-26	-1.88379e-27	-7.25877e-27	300	200	0	-3.13275e-23	1.31699e-23	-6.50364e-23	-4.06471e-20	1.40231e-20	2.20419e-20	0	0	0
337	4	-3.95827e-23	1.25615e-23	-7.03012e-23	-1.64103e-21	-7.54496e-21	-7.40594e-22	300	610	0	-2.90367e-28	2.85749e-29	-3.55401e-28	-1.77174e-26	-9.10906e-28	-8.27413e-27	300	200	0	-3.9583e-23	1.25615e-23	-7.03016e-23	-4.39219e-20	1.54455e-20	2.71734e-20	0	0	0
337	5	-4.57332e-23	8.89842e-24	-6.48806e-23	-1.35973e-21	-6.94295e-21	-1.03207e-22	300	610	0	-3.17023e-28	2.31942e-29	-3.76399e-28	-1.84469e-26	9.70103e-28	-8.32435e-27	300	200	0	-4.57335e-23	8.89844e-24	-6.4881e-23	-4.05099e-20	1.47166e-20	3.04636e-20	0	0	0
337	6	-4.69471e-23	6.82131e-25	-4.19987e-23	-5.88507e-22	-4.45615e-21	1.02679e-21	300	610	0	-2.97646e-28	9.02606e-30	-3.34867e-28	-1.58904e-26	4.04053e-27	-6.68552e-27	300	200	0	-4.69474e-23	6.8214e-25	-4.1999e-23	-2.6175e-20	1.0397e-20	2.98692e-20	0	0	0
337	7	-3.93231e-23	-1.37497e-23	6.50845e-24	8.74903e-22	7.9312e-22	2.77924e-21	300	610	0	-2.02222e-28	-1.74881e-29	-1.93193e-28	-8.14882e-27	8.543e-27	-2.44878e-27	300	200	0	-3.93233e-23	-1.37497e-23	6.50826e-24	4.18502e-21	7.28171e-22	2.26415e-20	0	0	0
337	8	-1.79087e-23	-3.59995e-23	8.95262e-23	3.23875e-21	9.7586e-21	5.25093e-21	300	610	0	5.68164e-30	-5.99771e-29	9.32802e-29	7.00572e-27	1.46025e-26	5.42787e-27	300	200	0	-1.79087e-23	-3.59996e-23	8.95263e-23	5.61218e-20	-1.62397e-20	5.37539e-21	0	0	0
337	9	2.30505e-23	-6.7233e-23	2.15352e-22	6.67854e-21	2.33285e-20	8.46102e-21	300	610	0	3.66105e-28	-1.2144e-28	5.72193e-28	3.19109e-26	2.21136e-26	1.8002e-26	300	200	0	2.30509e-23	-6.72331e-23	2.15353e-22	1.34817e-19	-4.23839e-20	-2.57698e-20	0	0	0
338	0	8.95102e-23	-1.07615e-22	3.89543e-22	1.12764e-20	4.20927e-20	1.22897e-20	300	610	0	9.17063e-28	-2.03159e-28	1.2865e-27	6.86107e-26	3.05919e-26	3.61389e-26	300	200	0	8.95111e-23	-1.07615e-22	3.89544e-22	2.43732e-19	-7.9067e-20	-7.45962e-20	0	0	0
338	1	1.86541e-22	-1.55535e-22	6.1173e-22	1.6935e-20	6.60003e-20	1.64005e-20	300	610	0	1.68517e-27	-3.03162e-28	2.26211e-27	1.18214e-25	3.89944e-26	6.01901e-26	300	200	0	1.86542e-22	-1.55535e-22	6.11732e-22	3.82625e-19	-1.26473e-19	-1.4405e-19	0	0	0
338	2	3.16621e-22	-2.06628e-22	8.71324e-22	2.32651e-20	9.38962e-20	2.01493e-20	300	610	0	2.67166e-27	-4.14231e-28	3.48988e-27	1.79975e-25	4.55225e-26	8.95404e-26	300	200	0	3.16624e-22	-2.06628e-22	8.71327e-22	5.44855e-19	-1.827e-19	-2.34979e-19	0	0	0
338	3	4.77212e-22	-2.52646e-22	1.14215e-21	2.94506e-20	1.22944e-19	2.24912e-20	300	610	0	3.83345e-27	-5.21512e-28	4.90162e-27	2.50074e-25	4.74368e-26	1.22021e-25	300	200	0	4.77216e-22	-2.52646e-22	1.14215e-21	7.14035e-19	-2.42608e-19	-3.44402e-19	0	0	0
338	4	6.57566e-22	-2.80293e-22	1.37634e-21	3.41019e-20	1.47972e-19	2.19006e-20	300	610	0	5.05919e-27	-5.99961e-28	6.34062e-27	3.20139e-25	4.09296e-26	1.53211e-25	300	200	0	6.57571e-22	-2.80294e-22	1.37635e-21	8.60218e-19	-2.96496e-19	-4.63303e-19	0	0	0
338	5	8.34895e-22	-2.70257e-22	1.49827e-21	3.51201e-20	1.60818e-19	1.6332e-20	300	610	0	6.14199e-27	-6.11994e-28	7.5286e-27	3.75615e-25	2.11244e-26	1.75689e-25	300	200	0	8.34901e-22	-2.70258e-22	1.49827e-21	9.36092e-19	-3.28739e-19	-5.74032e-19	0	0	0
338	6	9.70191e-22	-1.9676e-22	1.39964e-21	2.96084e-20	1.49813e-19	3.25984e-21	300	610	0	6.75164e-27	-5.06016e-28	8.03366e-27	3.94213e-25	-1.77028e-26	1.78351e-25	300	200	0	9.70197e-22	-1.9676e-22	1.39964e-21	8.73944e-19	-3.1665e-19	-6.47586e-19	0	0	0
338	7	1.00432e-21	-2.81255e-23	9.37857e-22	1.38823e-20	9.96056e-20	-2.01522e-20	300	610	0	6.41194e-27	-2.16761e-28	7.2462e-27	3.44815e-25	-8.15631e-26	1.45999e-25	300	200	0	1.00433e-21	-2.81258e-23	9.37864e-22	5.84627e-19	-2.29962e-19	-6.41229e-19	0	0	0
338	8	8.55429e-22	2.71008e-22	-5.97855e-23	-1.63485e-20	-8.37316e-21	-5.66933e-20	300	610	0	4.49149e-27	3.31282e-28	4.37397e-27	1.87395e-25	-1.75721e-25	5.94534e-26	300	200	0	8.55433e-22	2.71008e-22	-5.97811e-23	-3.98082e-20	-3.14998e-20	-4.97203e-19	0	0	0
338	9	4.19073e-22	7.35087e-22	-1.78257e-21	-6.55381e-20	-1.94442e-19	-1.08492e-19	300	610	0	2.19914e-28	1.21579e-27	-1.52864e-27	-1.25261e-25	-3.03048e-25	-1.03402e-25	300	200	0	4.19073e-22	7.35088e-22	-1.78257e-21	-1.11762e-18	3.20212e-19	-1.436e-19	0	0	0
339	0	-4.26773e-22	1.38982e-21	-4.40931e-21	-1.37502e-19	-4.77747e-19	-1.76087e-19	300	610	0	-7.25514e-27	2.50207e-27	-1.14779e-26	-6.43083e-25	-4.61665e-25	-3.6521e-25	300	200	0	-4.2678e-22	1.38982e-21	-4.40933e-21	-2.76048e-18	8.65536e-19	5.01191e-19	0	0	0
339	1	-1.80944e-21	2.24037e-21	-8.06362e-21	-2.34155e-19	-8.71424e-19	-2.5714e-19	300	610	0	-1.87519e-26	4.22043e-27	-2.64024e-26	-1.41037e-24	-6.41809e-25	-7.44835e-25	300	200	0	-1.80945e-21	2.24038e-21	-8.06365e-21	-5.04543e-18	1.63452e-18	1.51873e-18	0	0	0
339	2	-3.83906e-21	3.25515e-21	-1.27474e-20	-3.53704e-19	-1.37544e-18	-3.4479e-19	300	610	0	-3.48594e-26	6.33397e-27	-4.68852e-26	-2.45242e-24	-8.22041e-25	-1.25066e-24	300	200	0	-3.83909e-21	3.25516e-21	-1.27474e-20	-7.97336e-18	2.63306e-18	2.97359e-18	0	0	0
339	3	-6.57304e-21	4.34513e-21	-1.82503e-20	-4.88288e-19	-1.96683e-18	-4.25741e-19	300	610	0	-5.56462e-26	8.69656e-27	-7.27882e-26	-3.7563e-24	-9.65052e-25	-1.87107e-24	300	200	0	-6.5731e-21	4.34514e-21	-1.82504e-20	-1.14124e-17	3.82379e-18	4.88736e-18	0	0	0
339	4	-9.96518e-21	5.33987e-21	-2.4037e-20	-6.21113e-19	-2.58758e-18	-4.78254e-19	300	610	0	-8.02612e-26	1.10024e-26	-1.02747e-25	-5.24518e-24	-1.01367e-24	-2.56216e-24	300	200	0	-9.96526e-21	5.33988e-21	-2.40371e-20	-1.50274e-17	5.10188e-18	7.20248e-18	0	0	0
339	5	-1.37986e-20	5.9627e-21	-2.91172e-20	-7.23335e-19	-3.13067e-18	-4.70414e-19	300	610	0	-1.0643e-25	1.27313e-26	-1.33547e-25	-6.74708e-24	-8.88028e-25	-3.23285e-24	300	200	0	-1.37987e-20	5.96271e-21	-2.91173e-20	-1.81987e-17	6.26687e-18	9.73557e-18	0	0	0
339	6	-1.76047e-20	5.80951e-21	-3.19152e-20	-7.51132e-19	-3.42605e-18	-3.59231e-19	300	610	0	-1.29875e-25	1.30984e-26	-1.59424e-25	-7.96019e-24	-4.85357e-25	-3.72897e-24	300	200	0	-1.76048e-20	5.80952e-21	-3.19154e-20	-1.99406e-17	6.99359e-18	1.21225e-17	0	0	0
339	7	-2.05738e-20	4.33837e-21	-3.01636e-20	-6.4372e-19	-3.22935e-18	-9.13601e-20	300	610	0	-1.43721e-25	1.10207e-26	-1.71373e-25	-8.41946e-24	3.15647e-25	-3.81862e-24	300	200	0	-2.0574e-20	4.33838e-21	-3.01637e-20	-1.88353e-17	6.80732e-18	1.37602e-17	0	0	0
339	8	-2.14718e-20	8.80036e-22	-2.08621e-20	-3.23416e-19	-2.21758e-18	3.93486e-19	300	610	0	-1.37999e-25	5.12172e-27	-1.56618e-25	-7.47236e-24	1.64336e-24	-3.18268e-24	300	200	0	-2.14719e-20	8.80041e-22	-2.08622e-20	-1.30071e-17	5.07174e-18	1.37553e-17	0	0	0
339	9	-1.8581e-20	-5.31746e-21	-3.58172e-22	3.00747e-19	2.01075e-21	1.15517e-18	300	610	0	-9.94322e-26	-6.20035e-27	-9.84775e-26	-4.27557e-24	3.61185e-24	-1.41664e-24	300	200	0	-1.85811e-20	-5.31747e-21	-3.5827e-22	-1.73001e-19	1.00139e-18	1.08944e-17	0	0	0
340	0	-9.70007e-21	-1.4994e-20	3.53781e-20	1.32398e-18	3.86208e-18	2.24042e-18	300	610	0	-1.17345e-26	-2.46068e-26	2.30654e-26	2.17113e-24	6.28662e-24	1.94877e-24	300	200	0	-9.70009e-21	-1.4994e-20	3.53781e-20	2.21849e-17	-6.28575e-18	3.65926e-18	0	0	0
340	1	7.75776e-21	-2.87149e-20	9.01972e-20	2.82911e-18	9.77496e-18	3.66337e-18	300	610	0	1.4323e-25	-5.15182e-26	2.29679e-25	1.29335e-23	9.63517e-24	7.39804e-24	300	200	0	7.7579e-21	-2.87149e-20	9.01974e-20	5.64712e-17	-1.76566e-17	-9.68337e-18	0	0	0
340	2	3.65131e-20	-4.66249e-20	1.66839e-19	4.86029e-18	1.80321e-17	5.37862e-18	300	610	0	3.83054e-25	-8.76415e-26	5.41411e-25	2.89703e-23	1.34612e-23	1.53417e-23	300	200	0	3.65135e-20	-4.6625e-20	1.6684e-19	1.04394e-16	-3.37724e-17	-3.08819e-17	0	0	0
340	3	7.8955e-20	-6.81069e-20	2.65544e-19	7.38522e-18	2.86543e-17	7.24658e-18	300	610	0	7.20744e-25	-1.32296e-25	9.71328e-25	5.08554e-23	1.73244e-23	2.59767e-23	300	200	0	7.89558e-20	-6.81071e-20	2.65545e-19	1.66098e-16	-5.4799e-17	-6.13482e-17	0	0	0
340	4	1.36401e-19	-9.13472e-20	3.82154e-19	1.02453e-17	4.11874e-17	8.99279e-18	300	610	0	1.15862e-24	-1.82529e-25	1.51765e-24	7.83739e-23	2.0451e-23	3.90871e-23	300	200	0	1.36402e-19	-9.13474e-20	3.82156e-19	2.38975e-16	-8.00066e-17	-1.01616e-16	0	0	0
340	5	2.0803e-19	-1.12826e-19	5.05727e-19	1.30954e-17	5.44451e-17	1.01651e-17	300	610	0	1.67996e-24	-2.32048e-25	2.15316e-24	1.09984e-22	2.16483e-23	5.37845e-23	300	200	0	2.08032e-19	-1.12826e-19	5.05729e-19	3.16173e-16	-1.07259e-16	-1.50581e-16	0	0	0
340	6	2.89475e-19	-1.26788e-19	6.15783e-19	1.53368e-17	6.62138e-17	1.00963e-17	300	610	0	2.23834e-24	-2.70057e-25	2.81198e-24	1.42156e-22	1.92415e-23	6.81943e-23	300	200	0	2.89477e-19	-1.26788e-19	6.15786e-19	3.84879e-16	-1.32417e-16	-2.0452e-16	0	0	0
340	7	3.71103e-19	-1.2478e-19	6.79509e-19	1.6055e-17	7.29524e-17	7.88291e-18	300	610	0	2.74536e-24	-2.80164e-25	3.37476e-24	1.68634e-22	1.10655e-23	7.91158e-23	300	200	0	3.71106e-19	-1.2478e-19	6.79512e-19	4.24567e-16	-1.48714e-16	-2.55925e-16	0	0	0
340	8	4.36124e-19	-9.54117e-20	6.4944e-19	1.39748e-17	6.95449e-17	2.39858e-18	300	610	0	3.05792e-24	-2.39646e-25	3.65377e-24	1.79718e-22	-5.44946e-24	8.17054e-23	300	200	0	4.36127e-19	-9.54119e-20	6.49444e-19	4.05554e-16	-1.46222e-16	-2.92261e-16	0	0	0
340	9	4.58775e-19	-2.45477e-20	4.6247e-19	7.45893e-18	4.91972e-17	-7.63757e-18	300	610	0	2.96744e-24	-1.1948e-25	3.38138e-24	1.61728e-22	-3.30436e-23	6.92665e-23	300	200	0	4.58778e-19	-2.45478e-20	4.62473e-19	2.88388e-16	-1.11566e-16	-2.94855e-16	0	0	0
341	0	4.03038e-19	1.03795e-19	4.13769e-20	-5.42071e-18	3.60493e-18	-2.35095e-17	300	610	0	2.19473e-24	1.14297e-25	2.20644e-24	9.69018e-23	-7.41853e-23	3.32684e-23	300	200	0	4.0304e-19	1.03795e-19	4.13791e-20	2.48019e-17	-2.81548e-17	-2.38224e-16	0	0	0
341	1	2.22519e-19	3.05495e-19	-6.99601e-19	-2.66979e-17	-7.64402e-17	-4.624e-17	300	610	0	3.95667e-25	4.972e-25	-2.94648e-25	-3.5943e-23	-1.30359e-22	-3.6241e-23	300	200	0	2.22519e-19	3.05495e-19	-6.99601e-19	-4.38791e-16	1.22759e-16	-9.03283e-17	0	0	0
341	2	-1.37596e-19	5.92957e-19	-1.84329e-18	-5.81686e-17	-1.9981e-16	-7.61862e-17	300	610	0	-2.81546e-24	1.06007e-24	-4.58364e-24	-2.59544e-22	-2.01028e-22	-1.49622e-22	300	200	0	-1.37599e-19	5.92959e-19	-1.8433e-18	-1.15412e-15	3.59785e-16	1.85635e-16	0	0	0
341	3	-7.35403e-19	9.69976e-19	-3.45026e-18	-1.00843e-16	-3.7295e-16	-1.12473e-16	300	610	0	-7.81667e-24	1.81924e-24	-1.10929e-23	-5.94627e-22	-2.82255e-22	-3.15797e-22	300	200	0	-7.35411e-19	9.69978e-19	-3.45027e-18	-2.15894e-15	6.9743e-16	6.27118e-16	0	0	0
341	4	-1.62266e-18	1.42458e-18	-5.52975e-18	-1.54154e-16	-5.96752e-16	-1.52262e-16	300	610	0	-1.48943e-23	2.7624e-24	-2.0114e-23	-1.05412e-21	-3.65002e-22	-5.39335e-22	300	200	0	-1.62267e-18	1.42458e-18	-5.52977e-18	-3.45893e-15	1.14007e-15	1.26494e-15	0	0	0
341	5	-2.82936e-18	1.91985e-18	-7.99989e-18	-2.1491e-16	-8.6226e-16	-1.89892e-16	300	610	0	-2.41156e-23	3.82998e-24	-3.16333e-23	-1.63473e-21	-4.33232e-22	-8.16291e-22	300	200	0	-2.82938e-18	1.91985e-18	-7.99992e-18	-5.0027e-15	1.67353e-15	2.11198e-15	0	0	0
341	6	-4.34144e-18	2.38315e-18	-1.06372e-17	-2.76017e-16	-1.14525e-15	-2.15965e-16	300	610	0	-3.51533e-23	4.89261e-24	-4.51088e-23	-2.30558e-21	-4.62067e-22	-1.12872e-21	300	200	0	-4.34147e-18	2.38315e-18	-1.06373e-17	-6.65035e-15	2.25433e-15	3.14726e-15	0	0	0
341	7	-6.07109e-18	2.69477e-18	-1.30185e-17	-3.25063e-16	-1.39996e-15	-2.16529e-16	300	610	0	-4.70614e-23	5.72624e-24	-5.91926e-23	-2.99427e-21	-4.16401e-22	-1.43807e-21	300	200	0	-6.07114e-18	2.69478e-18	-1.30186e-17	-8.13703e-15	2.79703e-15	4.29528e-15	0	0	0
341	8	-7.82051e-18	2.67797e-18	-1.44607e-17	-3.42961e-16	-1.55267e-15	-1.72609e-16	300	610	0	-5.80139e-23	5.98874e-24	-7.14136e-23	-3.57119e-21	-2.50629e-22	-1.67791e-21	300	200	0	-7.82056e-18	2.67798e-18	-1.44607e-17	-9.03544e-15	3.16093e-15	5.4013e-15	0	0	0
341	9	-9.24152e-18	2.09343e-18	-1.39703e-17	-3.02971e-16	-1.49631e-15	-6.04278e-17	300	610	0	-6.50333e-23	5.20345e-24	-7.78606e-23	-3.83407e-21	8.96668e-23	-1.74711e-21	300	200	0	-9.24159e-18	2.09344e-18	-1.39704e-17	-8.72438e-15	3.1384e-15	6.20494e-15	0	0	0
342	0	-9.79669e-18	6.42653e-19	-1.02204e-17	-1.70593e-16	-1.08799e-15	1.47218e-16	300	610	0	-6.37564e-23	2.75858e-24	-7.29282e-23	-3.49623e-21	6.62942e-22	-1.50518e-21	300	200	0	-9.79676e-18	6.42656e-19	-1.02205e-17	-6.37422e-15	2.4484e-15	6.31601e-15	0	0	0
342	1	-8.73079e-18	-2.01392e-18	-1.57901e-18	9.50254e-17	-1.52206e-16	4.77843e-16	300	610	0	-4.83145e-23	-2.06575e-24	-4.92265e-23	-2.18365e-21	1.52256e-21	-7.7228e-22	300	200	0	-8.73084e-18	-2.01392e-18	-1.57906e-18	-9.64852e-16	7.40594e-16	5.19946e-15	0	0	0
342	2	-5.06643e-18	-6.21682e-18	1.37782e-17	5.37304e-16	1.50695e-15	9.53804e-16	300	610	0	-1.14381e-23	-1.00282e-23	2.20515e-24	5.52107e-22	2.70194e-21	6.62589e-22	300	200	0	-5.06644e-18	-6.21683e-18	1.37782e-17	8.64362e-15	-2.38333e-15	2.17928e-15	0	0	0
342	3	2.35752e-18	-1.22377e-17	3.76316e-17	1.19513e-15	4.08019e-15	1.58385e-15	300	610	0	5.50722e-23	-2.17977e-23	9.12018e-23	5.19586e-21	4.19292e-21	3.02083e-21	300	200	0	2.35758e-18	-1.22377e-17	3.76317e-17	2.3563e-14	-7.32248e-15	-3.52556e-15	0	0	0
342	4	1.4781e-17	-2.0172e-17	7.13158e-17	2.09145e-15	7.70968e-15	2.35123e-15	300	610	0	1.59332e-22	-3.7748e-23	2.2708e-22	1.21952e-20	5.91669e-21	6.49604e-21	300	200	0	1.47811e-17	-2.0172e-17	7.1316e-17	4.46259e-14	-1.43946e-14	-1.27168e-14	0	0	0
342	5	3.33237e-17	-2.97889e-17	1.15113e-16	3.21669e-15	1.24237e-14	3.19836e-15	300	610	0	3.07628e-22	-5.76623e-23	4.1632e-22	2.18401e-20	7.68788e-21	1.11933e-20	300	200	0	3.3324e-17	-2.9789e-17	1.15114e-16	7.20061e-14	-2.371e-14	-2.60658e-14	0	0	0
342	6	5.86645e-17	-4.03382e-17	1.67419e-16	4.50678e-15	1.80463e-14	4.00852e-15	300	610	0	5.01766e-22	-8.03417e-23	6.59132e-22	3.40865e-20	9.17427e-21	1.70422e-20	300	200	0	5.8665e-17	-4.03383e-17	1.6742e-16	1.04696e-13	-3.49955e-14	-4.38784e-14	0	0	0
342	7	9.05742e-17	-5.03217e-17	2.23676e-16	5.81604e-15	2.40835e-14	4.58639e-15	300	610	0	7.35376e-22	-1.03127e-22	9.44768e-22	4.83179e-20	9.85709e-21	2.36809e-20	300	200	0	9.0575e-17	-5.03218e-17	2.23677e-16	1.39843e-13	-4.73673e-14	-6.57606e-14	0	0	0
342	8	1.27292e-16	-5.72507e-17	2.75141e-16	6.88717e-15	2.95898e-14	4.64041e-15	300	610	0	9.89197e-22	-1.21373e-22	1.24566e-21	6.30508e-20	9.00069e-21	3.03169e-20	300	200	0	1.27293e-16	-5.72508e-17	2.75142e-16	1.71975e-13	-5.90628e-14	-9.01832e-14	0	0	0
342	9	1.64759e-16	-5.74304e-17	3.07597e-16	7.322e-15	3.30308e-14	3.7721e-15	300	610	0	1.22554e-21	-1.27938e-22	1.51068e-21	7.56008e-20	5.64474e-21	3.55721e-20	300	200	0	1.6476e-16	-5.74305e-17	3.07598e-16	1.922e-13	-6.71571e-14	-1.1396e-13	0	0	0
343	0	1.95758e-16	-4.58338e-17	3.00261e-16	6.55996e-15	3.21663e-14	1.47966e-15	300	610	0	1.38246e-21	-1.12827e-22	1.65836e-21	8.17518e-20	-1.36273e-21	3.73359e-20	300	200	0	1.9576e-16	-4.5834e-17	3.00263e-16	1.8752e-13	-6.73091e-14	-1.31683e-13	0	0	0
343	1	2.09081e-16	-1.61598e-17	2.2524e-16	3.87425e-15	2.39924e-14	-2.81436e-15	300	610	0	1.36873e-21	-6.3149e-23	1.57133e-21	7.54976e-20	-1.32681e-20	3.26615e-20	300	200	0	2.09083e-16	-1.61599e-17	2.25241e-16	1.40495e-13	-5.36159e-14	-1.35202e-13	0	0	0
343	2	1.88898e-16	3.88025e-17	4.80491e-17	-1.60033e-15	4.80058e-15	-9.69925e-15	300	610	0	1.06101e-21	3.63506e-23	1.09413e-21	4.89643e-20	-3.12234e-20	1.77585e-20	300	200	0	1.88899e-16	3.88025e-17	4.80502e-17	2.95724e-14	-1.86817e-14	-1.13286e-13	0	0	0
343	3	1.14622e-16	1.26351e-16	-2.70098e-16	-1.07903e-14	-2.95748e-14	-1.96627e-14	300	610	0	3.05786e-22	2.0187e-22	3.72632e-23	-7.33812e-21	-5.59781e-20	-1.18444e-20	300	200	0	1.14623e-16	1.26351e-16	-2.70098e-16	-1.69485e-13	4.59527e-14	-5.16771e-14	0	0	0
343	4	-3.83322e-17	2.52421e-16	-7.67436e-16	-2.45367e-14	-8.32303e-14	-3.29145e-14	300	610	0	-1.07117e-21	4.47894e-22	-1.80866e-21	-1.03742e-19	-8.74254e-20	-6.0876e-20	300	200	0	-3.83333e-17	2.52422e-16	-7.67438e-16	-4.80557e-13	1.48841e-13	6.61948e-14	0	0	0
343	5	-2.96414e-16	4.19349e-16	-1.4733e-15	-4.33573e-14	-1.59293e-13	-4.91378e-14	300	610	0	-3.24395e-21	7.8292e-22	-4.64417e-21	-2.49903e-19	-1.23992e-19	-1.33532e-19	300	200	0	-2.96417e-16	4.1935e-16	-1.47331e-15	-9.21945e-13	2.96927e-13	2.5748e-13	0	0	0
343	6	-6.83824e-16	6.22724e-16	-2.39549e-15	-6.71009e-14	-2.58556e-13	-6.71651e-14	300	610	0	-6.35034e-21	1.20327e-21	-8.61287e-21	-4.52295e-19	-1.6188e-19	-2.32211e-19	300	200	0	-6.8383e-16	6.22725e-16	-2.3955e-15	-1.49846e-12	4.92919e-13	5.36786e-13	0	0	0
343	7	-1.21584e-15	8.47319e-16	-3.50269e-15	-9.44832e-14	-3.77585e-13	-8.45918e-14	300	610	0	-1.04364e-20	1.68486e-21	-1.37295e-20	-7.10522e-19	-1.94209e-19	-3.55689e-19	300	200	0	-1.21585e-15	8.4732e-16	-3.50271e-15	-2.19046e-12	7.31587e-13	9.11265e-13	0	0	0
343	8	-1.88903e-15	1.06225e-15	-4.70208e-15	-1.22516e-13	-5.06312e-13	-9.73604e-14	300	610	0	-1.5379e-20	2.1731e-21	-1.97818e-20	-1.01231e-18	-2.10166e-19	-4.96693e-19	300	200	0	-1.88904e-15	1.06225e-15	-4.7021e-15	-2.9398e-12	9.94992e-13	1.37362e-12	0	0	0
343	9	-2.66818e-15	1.21579e-15	-5.8131e-15	-1.45867e-13	-6.25212e-13	-9.93792e-14	300	610	0	-2.07864e-20	2.57166e-21	-2.62063e-20	-1.32729e-18	-1.94339e-19	-6.38942e-19	300	200	0	-2.6682e-15	1.21579e-15	-5.81313e-15	-3.63351e-12	1.2468e-12	1.89295e-12	0	0	0
344	0	-3.47005e-15	1.23074e-15	-6.54004e-15	-1.56234e-13	-7.02366e-13	-8.22827e-14	300	610	0	-2.58812e-20	2.73159e-21	-3.1946e-20	-1.59989e-18	-1.26512e-19	-7.53857e-19	300	200	0	-3.47008e-15	1.23074e-15	-6.54007e-15	-4.08659e-12	1.42622e-12	2.40368e-12	0	0	0
344	1	-4.14516e-15	1.00152e-15	-6.44821e-15	-1.41866e-13	-6.9091e-13	-3.54845e-14	300	610	0	-2.93754e-20	2.44331e-21	-3.53045e-20	-1.74226e-18	1.76931e-20	-7.97403e-19	300	200	0	-4.14519e-15	1.00152e-15	-6.44825e-15	-4.02721e-12	1.44253e-12	2.79352e-12	0	0	0
344	2	-4.4598e-15	3.9516e-16	-4.95135e-15	-8.74594e-14	-5.27716e-13	5.32688e-14	300	610	0	-2.93615e-20	1.43526e-21	-3.38249e-20	-1.62858e-18	2.64836e-19	-7.07788e-19	300	200	0	-4.45983e-15	3.95161e-16	-4.95139e-15	-3.08883e-12	1.17177e-12	2.8923e-12	0	0	0
344	3	-4.08223e-15	-7.41405e-16	-1.32116e-15	2.53055e-14	-1.34444e-13	1.96589e-13	300	610	0	-2.32487e-20	-6.15649e-22	-2.42373e-20	-1.09317e-18	6.39769e-19	-4.05151e-19	300	200	0	-4.08226e-15	-7.41405e-16	-1.32119e-15	-8.16197e-13	4.57861e-13	2.46433e-12	0	0	0
344	4	-2.57903e-15	-2.56446e-15	5.26671e-15	2.16188e-13	5.77443e-13	4.05098e-13	300	610	0	-7.79582e-21	-4.05508e-21	-2.53577e-21	6.47576e-20	1.15921e-18	2.05233e-19	300	200	0	-2.57903e-15	-2.56447e-15	5.26671e-15	3.30579e-12	-8.78774e-13	1.20897e-12	0	0	0
344	5	5.70268e-16	-5.20349e-15	1.56327e-14	5.03355e-13	1.69587e-12	6.83748e-13	300	610	0	2.06976e-20	-9.19633e-21	3.5735e-20	2.06528e-18	1.82229e-18	1.2243e-18	300	200	0	5.70288e-16	-5.2035e-15	1.56328e-14	9.78955e-12	-3.02133e-12	-1.22517e-12	0	0	0
344	6	5.92951e-15	-8.71446e-15	3.04204e-14	8.98439e-13	3.28946e-12	1.02661e-12	300	610	0	6.59635e-20	-1.62314e-20	9.48882e-20	5.11648e-18	2.59769e-18	2.74287e-18	300	200	0	5.92958e-15	-8.71448e-15	3.04205e-14	1.90366e-11	-6.1213e-12	-5.20474e-12	0	0	0
344	7	1.40211e-14	-1.30139e-14	4.98321e-14	1.3993e-12	5.37904e-12	1.41007e-12	300	610	0	1.31015e-19	-2.51015e-20	1.78096e-19	9.36238e-18	3.40765e-18	4.8153e-18	300	200	0	1.40213e-14	-1.3014e-14	4.98323e-14	3.11723e-11	-1.02437e-11	-1.1047e-11	0	0	0
344	8	2.51872e-14	-1.77933e-14	7.32611e-14	1.98026e-12	7.89797e-12	1.7846e-12	300	610	0	2.1699e-19	-3.53238e-20	2.85885e-19	1.48057e-17	4.10977e-18	7.42131e-18	300	200	0	2.51875e-14	-1.77933e-14	7.32614e-14	4.58155e-11	-1.52894e-11	-1.89177e-11	0	0	0
344	9	3.93852e-14	-2.24162e-14	9.88187e-14	2.58008e-12	1.06413e-11	2.06595e-12	300	610	0	3.21527e-19	-4.57784e-20	4.14079e-19	2.12031e-17	4.47872e-18	1.0415e-17	300	200	0	3.93856e-14	-2.24162e-14	9.88191e-14	6.17836e-11	-2.08949e-11	-2.8684e-11	0	0	0
345	0	5.59123e-14	-2.58083e-14	1.22779e-13	3.08831e-12	1.32061e-11	2.12689e-12	300	610	0	4.36674e-19	-5.4469e-20	5.51178e-19	2.7933e-17	4.1917e-18	1.3462e-17	300	200	0	5.59128e-14	-2.58084e-14	1.22779e-13	7.67447e-11	-2.63115e-11	-3.97222e-11	0	0	0
345	1	7.30633e-14	-2.63565e-14	1.38992e-13	3.33186e-12	1.49285e-11	1.79184e-12	300	610	0	5.46394e-19	-5.82892e-20	6.75335e-19	3.38459e-17	2.82328e-18	1.59702e-17	300	200	0	7.30638e-14	-2.63565e-14	1.38993e-13	8.68522e-11	-3.02764e-11	-5.06838e-11	0	0	0
345	2	8.77427e-14	-2.18444e-14	1.38369e-13	3.06454e-12	1.48286e-11	8.37532e-13	300	610	0	6.23924e-19	-5.28466e-20	7.51238e-19	3.71116e-17	-1.42246e-19	1.70209e-17	300	200	0	8.77433e-14	-2.18445e-14	1.3837e-13	8.64216e-11	-3.08941e-11	-5.92389e-11	0	0	0
345	3	9.50794e-14	-9.4669e-15	1.08593e-13	1.96413e-12	1.15799e-11	-9.95955e-13	300	610	0	6.29392e-19	-3.24218e-20	7.27474e-19	3.50958e-17	-5.27062e-18	1.53188e-17	300	200	0	9.50801e-14	-9.46693e-15	1.08594e-13	6.77518e-11	-2.55622e-11	-6.18346e-11	0	0	0
345	4	8.81239e-14	1.40241e-14	3.42858e-14	-3.57092e-13	3.5282e-12	-3.97837e-12	300	610	0	5.08386e-19	9.82575e-21	5.35288e-19	2.43122e-17	-1.30973e-17	9.18188e-18	300	200	0	8.81244e-14	1.40241e-14	3.42863e-14	2.12305e-11	-1.09877e-11	-5.35268e-11	0	0	0
345	5	5.77525e-14	5.19734e-14	-1.02065e-13	-4.32029e-12	-1.12076e-11	-8.34064e-12	300	610	0	1.92502e-19	8.12685e-20	9.00224e-20	5.15027e-19	-2.39942e-17	-3.396e-18	300	200	0	5.77527e-14	5.19735e-14	-1.02065e-13	-6.40854e-11	1.66398e-11	-2.79777e-11	0	0	0
345	6	-7.04773e-15	1.072e-13	-3.18053e-13	-1.03175e-11	-3.45131e-11	-1.41983e-11	300	610	0	-3.96825e-19	1.88675e-19	-7.03085e-19	-4.09817e-17	-3.79714e-17	-2.45682e-17	300	200	0	-7.04813e-15	1.07201e-13	-3.18054e-13	-1.99184e-10	6.12413e-11	2.2261e-11	0	0	0
345	7	-1.18292e-13	1.81026e-13	-6.27762e-13	-1.86089e-11	-6.7891e-11	-2.14421e-11	300	610	0	-1.33954e-18	3.3636e-19	-1.93672e-18	-1.04658e-16	-5.44076e-17	-5.6298e-17	300	200	0	-1.18293e-13	1.81026e-13	-6.27764e-13	-3.92855e-10	1.26116e-10	1.05024e-10	0	0	0
345	8	-2.87247e-13	2.7189e-13	-1.03626e-12	-2.9171e-11	-1.11866e-10	-2.95948e-11	300	610	0	-2.70141e-18	5.23476e-19	-3.68075e-18	-1.93706e-16	-7.17124e-17	-9.98106e-17	300	200	0	-2.87249e-13	2.7189e-13	-1.03626e-12	-6.48237e-10	2.128e-10	2.27193e-10	0	0	0
345	9	-5.21541e-13	3.73547e-13	-1.53186e-12	-4.14924e-11	-1.65154e-10	-3.76376e-11	300	610	0	-4.50991e-18	7.40371e-19	-5.95085e-18	-3.08417e-16	-8.69397e-17	-1.54794e-16	300	200	0	-5.21545e-13	3.73548e-13	-1.53186e-12	-9.57996e-10	3.19439e-10	3.92567e-10	0	0	0
346	0	-8.20894e-13	4.72897e-13	-2.07619e-12	-5.43186e-11	-2.2359e-10	-4.38216e-11	300	610	0	-6.72018e-18	9.64085e-19	-8.66517e-18	-4.43977e-16	-9.53958e-17	-2.18326e-16	300	200	0	-8.20901e-13	4.72898e-13	-2.0762e-12	-1.2981e-09	4.38673e-10	5.98794e-10	0	0	0
346	1	-1.17133e-12	5.47631e-13	-2.59241e-12	-6.53632e-11	-2.7886e-10	-4.54901e-11	300	610	0	-9.17092e-18	1.15327e-18	-1.15893e-17	-5.87688e-16	-9.03216e-17	-2.83553e-16	300	200	0	-1.17134e-12	5.47632e-13	-2.59242e-12	-1.62045e-09	5.55089e-10	8.33311e-10	0	0	0
346	2	-1.53793e-12	5.64055e-13	-2.95267e-12	-7.10187e-11	-3.17165e-10	-3.89591e-11	300	610	0	-1.15317e-17	1.24316e-18	-1.42719e-17	-7.15774e-16	-6.27665e-17	-3.38202e-16	300	200	0	-1.53795e-12	5.64056e-13	-2.95269e-12	-1.84508e-09	6.42463e-10	1.0684e-09	0	0	0
346	3	-1.85665e-12	4.75655e-13	-2.967e-12	-6.61284e-11	-3.18018e-10	-1.95211e-11	300	610	0	-1.32465e-17	1.14172e-18	-1.59782e-17	-7.90125e-16	-1.82494e-18	-3.63119e-16	300	200	0	-1.85667e-12	4.75656e-13	-2.96701e-12	-1.85317e-09	6.61206e-10	1.25574e-09	0	0	0
346	4	-2.02599e-12	2.23268e-13	-2.37665e-12	-4.391e-11	-2.53557e-10	1.8335e-11	300	610	0	-1.34821e-17	7.28537e-19	-1.56326e-17	-7.55598e-16	1.04548e-16	-3.3116e-16	300	200	0	-2.026e-12	2.23269e-13	-2.37667e-12	-1.48296e-09	5.56693e-10	1.32117e-09	0	0	0
346	5	-1.90038e-12	-2.62001e-13	-8.57051e-13	3.83926e-12	-8.8861e-11	8.03753e-11	300	610	0	-1.10962e-17	-1.4118e-19	-1.17899e-17	-5.3886e-16	2.6788e-16	-2.06902e-16	300	200	0	-1.90039e-12	-2.62001e-13	-8.57062e-13	-5.31541e-10	2.59477e-10	1.16101e-09	0	0	0
346	6	-1.28785e-12	-1.05169e-12	1.96369e-12	8.60924e-11	2.16017e-10	1.71614e-10	300	610	0	-4.6455e-18	-1.62458e-18	-2.66147e-18	-5.01518e-17	4.96411e-16	5.21214e-17	300	200	0	-1.28786e-12	-1.05169e-12	1.96368e-12	1.23346e-09	-3.1127e-10	6.41697e-10	0	0	0
346	7	4.45664e-14	-2.20709e-12	6.46253e-12	2.11301e-10	7.0149e-10	2.94715e-10	300	610	0	7.53743e-18	-3.86775e-18	1.37672e-17	8.10247e-16	7.90951e-16	4.91826e-16	300	200	0	4.45739e-14	-2.20709e-12	6.46254e-12	4.04751e-09	-1.23941e-09	-3.94599e-10	0	0	0
346	8	2.35277e-12	-3.75898e-12	1.29472e-11	3.85257e-10	1.4004e-09	4.4771e-10	300	610	0	2.71639e-17	-6.96721e-18	3.94865e-17	2.1387e-15	1.13922e-15	1.15461e-15	300	200	0	2.3528e-12	-3.75898e-12	1.29472e-11	8.10261e-09	-2.5967e-09	-2.11518e-09	0	0	0
346	9	5.8795e-12	-5.67866e-12	2.15409e-11	6.07925e-10	2.3256e-09	6.2097e-10	300	610	0	5.5667e-17	-1.09133e-17	7.60312e-17	4.00576e-15	1.50873e-15	2.06794e-15	300	200	0	5.87955e-12	-5.67867e-12	2.1541e-11	1.34753e-08	-4.41892e-09	-4.66913e-09	0	0	0
347	0	1.07942e-11	-7.83997e-12	3.20211e-11	8.69145e-10	3.45253e-09	7.9355e-10	300	610	0	9.36983e-17	-1.55135e-17	1.23826e-16	6.42244e-15	1.83854e-15	3.22767e-15	300	200	0	1.07943e-11	-7.83998e-12	3.20212e-11	2.00257e-08	-6.67196e-09	-8.14295e-09	0	0	0
347	1	1.7104e-11	-9.97334e-12	4.36088e-11	1.14325e-09	4.69664e-09	9.2916e-10	300	610	0	1.40415e-16	-2.02976e-17	1.81278e-16	9.29393e-15	2.03093e-15	4.57544e-15	300	200	0	1.71041e-11	-9.97336e-12	4.3609e-11	2.7266e-08	-9.20707e-09	-1.24963e-08	0	0	0
347	2	2.45316e-11	-1.16157e-11	5.47202e-11	1.38292e-09	5.88657e-09	9.72347e-10	300	610	0	1.92552e-16	-2.44096e-17	2.43612e-16	1.2361e-14	1.9444e-15	5.9708e-15	300	200	0	2.45318e-11	-1.16158e-11	5.47205e-11	3.42048e-08	-1.17071e-08	-1.74767e-08	0	0	0
347	3	3.23634e-11	-1.20636e-11	6.2699e-11	1.513e-09	6.73552e-09	8.4583e-10	300	610	0	2.43304e-16	-2.64996e-17	3.01511e-16	1.51322e-14	1.3907e-15	7.15959e-15	300	200	0	3.23636e-11	-1.20636e-11	6.26993e-11	3.91804e-08	-1.36277e-08	-2.2515e-08	0	0	0
347	4	3.92738e-11	-1.0341e-11	6.35745e-11	1.42551e-09	6.81537e-09	4.50386e-10	300	610	0	2.81123e-16	-2.46397e-17	3.39691e-16	1.68143e-14	1.39279e-16	7.74257e-15	300	200	0	3.92741e-11	-1.03411e-11	6.35749e-11	3.97097e-08	-1.41423e-08	-2.6609e-08	0	0	0
347	5	4.31491e-11	-5.2006e-12	5.19143e-11	9.77737e-10	5.54097e-09	-3.30796e-10	300	610	0	2.88605e-16	-1.62954e-17	3.35655e-16	1.62531e-14	-2.06617e-15	7.15099e-15	300	200	0	4.31493e-11	-5.20061e-12	5.19146e-11	3.23959e-08	-1.21046e-08	-2.8212e-08	0	0	0
347	6	4.09415e-11	4.81846e-12	2.08686e-11	-3.81645e-12	2.17544e-09	-1.62089e-09	300	610	0	2.41771e-16	1.59679e-18	2.59033e-16	1.19068e-14	-5.47361e-15	4.6392e-15	300	200	0	4.09417e-11	4.81847e-12	2.08688e-11	1.29574e-08	-6.05043e-09	-2.51497e-08	0	0	0
347	7	2.86121e-11	2.12452e-11	-3.74559e-11	-1.71022e-09	-4.12928e-09	-3.52861e-09	300	610	0	1.10179e-16	3.23852e-17	7.2052e-17	1.87823e-15	-1.0265e-14	-6.91511e-16	300	200	0	2.86122e-11	2.12452e-11	-3.74558e-11	-2.35385e-08	5.73408e-09	-1.46084e-08	0	0	0
347	8	1.23462e-12	4.54104e-11	-1.31131e-10	-4.32349e-09	-1.42387e-08	-6.11495e-09	300	610	0	-1.41543e-16	7.92192e-17	-2.68102e-16	-1.59537e-14	-1.64701e-14	-9.8197e-15	300	200	0	1.23448e-12	4.54104e-11	-1.31132e-10	-8.2134e-08	2.50416e-08	6.75508e-09	0	0	0
347	9	-4.66384e-11	7.80237e-11	-2.66867e-10	-7.97214e-09	-2.88691e-08	-9.34528e-09	300	610	0	-5.50006e-16	1.44249e-16	-8.04128e-16	-4.36601e-14	-2.3847e-14	-2.36599e-14	300	200	0	-4.66389e-11	7.80239e-11	-2.66868e-10	-1.67016e-07	5.34299e-08	4.25114e-08	0	0	0
348	0	-1.20232e-10	1.18568e-10	-4.4761e-10	-1.2665e-08	-4.8329e-08	-1.30258e-08	300	610	0	-1.14638e-15	2.27442e-16	-1.56968e-15	-8.27956e-14	-3.17325e-14	-4.28256e-14	300	200	0	-1.20233e-10	1.18568e-10	-4.47611e-10	-2.80016e-07	9.17255e-08	9.58861e-08	0	0	0
348	1	-2.23299e-10	1.64499e-10	-6.69153e-10	-1.82009e-08	-7.21534e-08	-1.67262e-08	300	610	0	-1.94593e-15	3.24974e-16	-2.57569e-15	-1.33694e-13	-3.88674e-14	-6.72795e-14	300	200	0	-2.23301e-10	1.64499e-10	-6.69155e-10	-4.18489e-07	1.39312e-07	1.68836e-07	0	0	0
348	2	-3.56257e-10	2.10274e-10	-9.15718e-10	-2.40552e-08	-9.86285e-08	-1.96938e-08	300	610	0	-2.93305e-15	4.27221e-16	-3.7913e-15	-1.94497e-13	-4.32171e-14	-9.58602e-14	300	200	0	-3.5626e-10	2.10274e-10	-9.15722e-10	-5.72551e-07	1.93188e-07	2.60706e-07	0	0	0
348	3	-5.13632e-10	2.46286e-10	-1.15468e-09	-2.92492e-08	-1.24224e-07	-2.07714e-08	300	610	0	-4.0417e-15	5.16465e-16	-5.11942e-15	-2.59919e-13	-4.18207e-14	-1.25692e-13	300	200	0	-5.13636e-10	2.46286e-10	-1.15468e-09	-7.21781e-07	2.46835e-07	3.66431e-07	0	0	0
348	4	-6.80842e-10	2.5785e-10	-1.33085e-09	-3.22177e-08	-1.42982e-07	-1.83384e-08	300	610	0	-5.13185e-15	5.64589e-16	-6.36778e-15	-3.19807e-13	-3.07199e-14	-1.51513e-13	300	200	0	-6.80848e-10	2.5785e-10	-1.33086e-09	-8.31661e-07	2.88956e-07	4.74331e-07	0	0	0
348	5	-8.30484e-10	2.24493e-10	-1.36129e-09	-3.06999e-08	-1.45957e-07	-1.0304e-08	300	610	0	-5.96376e-15	5.31214e-16	-7.21857e-15	-3.57652e-13	-5.04225e-15	-1.65005e-13	300	200	0	-8.3049e-10	2.24493e-10	-1.3613e-09	-8.50314e-07	3.02296e-07	5.6364e-07	0	0	0
348	6	-9.18538e-10	1.19924e-10	-1.13196e-09	-2.16939e-08	-1.20866e-07	5.80675e-09	300	610	0	-6.17399e-15	3.63009e-16	-7.20146e-15	-3.49311e-13	4.06639e-14	-1.54255e-13	300	200	0	-9.18544e-10	1.19925e-10	-1.13196e-09	-7.06432e-07	2.62813e-07	6.02094e-07	0	0	0
348	7	-8.81216e-10	-8.68177e-11	-4.98347e-10	-1.53143e-09	-5.21623e-08	3.26238e-08	300	610	0	-5.25938e-15	-4.82069e-18	-5.67836e-15	-2.62367e-13	1.11727e-13	-1.0357e-13	300	200	0	-8.81221e-10	-8.68177e-11	-4.98353e-10	-3.09692e-07	1.39642e-07	5.44121e-07	0	0	0
348	8	-6.33569e-10	-4.28396e-10	7.07014e-10	3.38543e-08	7.81496e-08	7.25009e-08	300	610	0	-2.57799e-15	-6.43579e-16	-1.85176e-15	-5.67428e-14	2.12158e-13	6.06132e-15	300	200	0	-6.33571e-10	-4.28397e-10	7.07012e-10	4.44569e-07	-1.03542e-07	3.30459e-07	0	0	0
348	9	-7.14607e-11	-9.33662e-10	2.65686e-09	8.83796e-08	2.88593e-07	1.26824e-07	300	610	0	2.62027e-15	-1.6211e-15	5.18774e-15	3.12662e-13	3.42841e-13	1.95484e-13	300	200	0	-7.14581e-11	-9.33664e-10	2.65687e-09	1.66425e-06	-5.05037e-07	-1.09684e-07	0	0	0
349	0	9.2102e-10	-1.61885e-09	5.49725e-09	1.64887e-07	5.94768e-07	1.95009e-07	300	610	0	1.11181e-14	-2.98512e-15	1.63556e-14	8.90324e-13	4.99041e-13	4.84407e-13	300	200	0	9.21031e-10	-1.61885e-09	5.49726e-09	3.44051e-06	-1.09862e-06	-8.52471e-07	0	0	0
349	1	2.45623e-09	-2.47489e-09	9.29753e-09	2.63764e-07	1.00396e-06	2.73162e-07	300	610	0	2.35928e-14	-4.73853e-15	3.23881e-14	1.71042e-12	6.67232e-13	8.86474e-13	300	200	0	2.45625e-09	-2.47489e-09	9.29756e-09	5.81647e-06	-1.90321e-06	-1.96761e-06	0	0	0
349	2	4.61705e-09	-3.45057e-09	1.39793e-08	3.81042e-07	1.50746e-06	3.52448e-07	300	610	0	4.03973e-14	-6.80557e-15	5.35568e-14	2.7821e-12	8.21402e-13	1.40196e-12	300	200	0	4.61709e-09	-3.45058e-09	1.39793e-08	8.74279e-06	-2.90796e-06	-3.49913e-06	0	0	0
349	3	7.4179e-09	-4.43202e-09	1.92233e-08	5.06006e-07	2.07061e-06	4.17263e-07	300	610	0	6.1248e-14	-8.9895e-15	7.92693e-14	4.06915e-12	9.19217e-13	2.00781e-12	300	200	0	7.41796e-09	-4.43203e-09	1.92234e-08	1.20195e-05	-4.05248e-06	-5.43728e-06	0	0	0
349	4	1.07511e-08	-5.21999e-09	2.43579e-08	6.18425e-07	2.62069e-06	4.43468e-07	300	610	0	8.48125e-14	-1.09238e-14	1.07553e-13	5.46389e-12	8.9873e-13	2.6452e-12	300	200	0	1.07512e-08	-5.22e-09	2.4358e-08	1.52262e-05	-5.20278e-06	-7.68074e-06	0	0	0
349	5	1.43192e-08	-5.50805e-09	2.82374e-08	6.85713e-07	3.03401e-06	3.97087e-07	300	610	0	1.0821e-13	-1.2023e-14	1.34443e-13	6.75669e-12	6.76732e-13	3.20527e-12	300	200	0	1.43193e-08	-5.50806e-09	2.82376e-08	1.76462e-05	-6.12459e-06	-9.99004e-06	0	0	0
349	6	1.75556e-08	-4.86687e-09	2.91295e-08	6.60552e-07	3.12373e-06	2.34074e-07	300	610	0	1.26467e-13	-1.14415e-14	1.53333e-13	7.60414e-12	1.50284e-13	3.51474e-12	300	200	0	1.75557e-08	-4.86688e-09	2.91297e-08	1.8196e-05	-6.45784e-06	-1.19349e-05	0	0	0
349	7	1.95443e-08	-2.74246e-09	2.46406e-08	4.79814e-07	2.63203e-06	-9.79896e-08	300	610	0	1.31995e-13	-8.05762e-15	1.54393e-13	7.50125e-12	-7.96518e-13	3.32415e-12	300	200	0	1.95444e-08	-2.74247e-09	2.46408e-08	1.5379e-05	-5.69833e-06	-1.28428e-05	0	0	0
349	8	1.89504e-08	1.52116e-09	1.17235e-08	6.59648e-08	1.23103e-06	-6.5522e-07	300	610	0	1.14239e-13	-5.01218e-16	1.2422e-13	5.76679e-12	-2.2781e-12	2.30335e-12	300	200	0	1.89505e-08	1.52116e-09	1.17237e-08	7.29037e-06	-3.19569e-06	-1.17586e-05	0	0	0
349	9	1.39877e-08	8.62135e-09	-1.31739e-08	-6.67514e-07	-1.46098e-06	-1.48853e-06	300	610	0	5.96667e-14	1.27454e-14	4.59821e-14	1.55425e-12	-4.38258e-12	5.02605e-14	300	200	0	1.39877e-08	8.62136e-09	-1.31738e-08	-8.28975e-06	1.81976e-06	-7.43462e-06	0	0	0
350	0	2.45563e-09	1.91828e-08	-5.37456e-08	-1.80482e-06	-5.84016e-06	-2.62922e-06	300	610	0	-4.76224e-14	3.3142e-14	-9.96303e-14	-6.09483e-12	-7.13406e-12	-3.87891e-12	300	200	0	2.45558e-09	1.91828e-08	-5.37457e-08	-3.36689e-05	1.01657e-05	1.6277e-06	0	0	0
350	1	-1.8111e-08	3.35742e-08	-1.13166e-07	-3.40865e-06	-1.22457e-05	-4.06798e-06	300	610	0	-2.24353e-13	6.17448e-14	-3.32231e-13	-1.81348e-11	-1.04403e-11	-9.90848e-12	300	200	0	-1.81112e-08	3.35742e-08	-1.13166e-07	-7.08285e-05	2.25735e-05	1.70521e-05	0	0	0
350	2	-5.01265e-08	5.16427e-08	-1.93048e-07	-5.49131e-06	-2.08475e-05	-5.72682e-06	300	610	0	-4.85212e-13	9.86893e-14	-6.67894e-13	-3.53152e-11	-1.40258e-11	-1.83409e-11	300	200	0	-5.0127e-08	5.16428e-08	-1.93049e-07	-0.000120772	3.94733e-05	4.03433e-05	0	0	0
350	3	-9.54159e-08	7.236e-08	-2.91954e-07	-7.97495e-06	-3.14852e-05	-7.42447e-06	300	610	0	-8.38304e-13	1.42481e-13	-1.11321e-12	-5.78735e-11	-1.73535e-11	-2.9204e-11	300	200	0	-9.54167e-08	7.23601e-08	-2.91955e-07	-0.000182594	6.06812e-05	7.24874e-05	0	0	0
350	4	-1.54401e-07	9.33881e-08	-4.03437e-07	-1.06409e-05	-4.34582e-05	-8.83758e-06	300	610	0	-1.27859e-12	1.89102e-13	-1.65689e-12	-8.51077e-11	-1.95428e-11	-4.20419e-11	300	200	0	-1.54402e-07	9.33883e-08	-4.03438e-07	-0.000252255	8.49845e-05	0.000113364	0	0	0
350	5	-2.24974e-07	1.10596e-07	-5.13678e-07	-1.30713e-05	-5.5271e-05	-9.46275e-06	300	610	0	-1.77924e-12	2.30975e-13	-2.25893e-12	-1.14827e-10	-1.92981e-11	-5.56527e-11	300	200	0	-2.24976e-07	1.10597e-07	-5.1368e-07	-0.000321107	0.000109632	0.000160951	0	0	0
350	6	-3.01069e-07	1.17592e-07	-5.98898e-07	-1.45878e-05	-6.43552e-05	-8.58785e-06	300	610	0	-2.28105e-12	2.55908e-13	-2.83761e-12	-1.42706e-10	-1.48707e-11	-6.77851e-11	300	200	0	-3.01072e-07	1.17593e-07	-5.98901e-07	-0.000374272	0.000129767	0.000210343	0	0	0
350	7	-3.70989e-07	1.05376e-07	-6.2293e-07	-1.42004e-05	-6.68103e-05	-5.28533e-06	300	610	0	-2.68083e-12	2.46207e-13	-3.25567e-12	-1.61603e-10	-4.08662e-12	-7.48304e-11	300	200	0	-3.70991e-07	1.05376e-07	-6.22933e-07	-0.00038913	0.000137877	0.000252631	0	0	0
350	8	-4.15667e-07	6.22768e-08	-5.35553e-07	-1.0582e-05	-5.72261e-05	1.55466e-06	300	610	0	-2.82025e-12	1.78278e-13	-3.30769e-12	-1.6096e-10	1.55174e-11	-7.1567e-11	300	200	0	-4.1567e-07	6.22769e-08	-5.35557e-07	-0.000334281	0.000123393	0.000273795	0	0	0
350	9	-4.07181e-07	-2.55988e-08	-2.72526e-07	-2.09415e-06	-2.86899e-05	1.31289e-05	300	610	0	-2.47791e-12	2.31631e-14	-2.71227e-12	-1.26463e-10	4.63964e-11	-5.10505e-11	300	200	0	-4.07183e-07	-2.55988e-08	-2.72529e-07	-0.000169564	7.26135e-05	0.00025383	0	0	0
351	0	-3.07985e-07	-1.73131e-07	2.41464e-07	1.31028e-05	2.68918e-05	3.05373e-05	300	610	0	-1.36866e-12	-2.51428e-13	-1.11422e-12	-4.02391e-11	9.04826e-11	-4.78043e-12	300	200	0	-3.07986e-07	-1.73131e-07	2.41463e-07	0.000152085	-3.07637e-05	0.000166469	0	0	0
351	1	-7.15905e-08	-3.93828e-07	1.08536e-06	3.68173e-05	0.000117987	5.44829e-05	300	610	0	8.44458e-13	-6.76881e-13	1.89627e-12	1.18072e-10	1.48398e-10	7.66873e-11	300	200	0	-7.15896e-08	-3.93829e-07	1.08537e-06	0.000679986	-0.000204186	-1.99956e-05	0	0	0
351	2	3.5441e-07	-6.96015e-07	2.32807e-06	7.04289e-05	0.000251961	8.48331e-05	300	610	0	4.51857e-12	-1.2765e-12	6.73913e-12	3.68935e-10	2.18356e-10	2.0248e-10	300	200	0	3.54415e-07	-6.96017e-07	2.32808e-06	0.00145715	-0.000463475	-0.000340163	0	0	0
351	3	1.02185e-06	-1.07727e-06	4.00673e-06	0.000114284	0.000432731	0.000120029	300	610	0	9.97187e-12	-2.0547e-12	1.37647e-11	7.28751e-10	2.94752e-10	3.79281e-10	300	200	0	1.02186e-06	-1.07728e-06	4.00674e-06	0.00250668	-0.000818341	-0.000826485	0	0	0
351	4	1.97082e-06	-1.517e-06	6.09552e-06	0.000166862	0.000657407	0.000156355	300	610	0	1.73889e-11	-2.98214e-12	2.31299e-11	1.20345e-09	3.66506e-10	6.08138e-10	300	200	0	1.97084e-06	-1.517e-06	6.09554e-06	0.00381232	-0.00126586	-0.00150095	0	0	0
351	5	3.21266e-06	-1.96723e-06	8.4645e-06	0.000223709	0.000911857	0.000187113	300	610	0	2.66832e-11	-3.97681e-12	3.46222e-11	1.77954e-09	4.15305e-10	8.80076e-10	300	200	0	3.21269e-06	-1.96723e-06	8.46454e-06	0.00529264	-0.00178171	-0.00236279	0	0	0
351	6	4.70637e-06	-2.34237e-06	1.08296e-05	0.000276191	0.00116533	0.000201808	300	610	0	3.73155e-11	-4.88217e-12	4.7431e-11	2.41249e-09	4.1406e-10	1.17055e-09	300	200	0	4.70641e-06	-2.34237e-06	1.08296e-05	0.00676981	-0.00230947	-0.0033718	0	0	0
351	7	6.32841e-06	-2.50912e-06	1.26974e-05	0.000310199	0.00136454	0.00018552	300	610	0	4.807e-11	-5.44445e-12	5.98735e-11	3.01311e-09	3.26033e-10	1.43304e-09	300	200	0	6.32846e-06	-2.50912e-06	1.26975e-05	0.0079352	-0.00274848	-0.00442755	0	0	0
351	8	7.83729e-06	-2.27883e-06	1.33131e-05	0.000305025	0.00142806	0.00011872	300	610	0	5.68071e-11	-5.29342e-12	6.90988e-11	3.43293e-09	1.05322e-10	1.59242e-09	300	200	0	7.83734e-06	-2.27884e-06	1.33132e-05	0.00831666	-0.00294209	-0.00534569	0	0	0
351	9	8.83646e-06	-1.40575e-06	1.16233e-05	0.000232773	0.0012424	-2.20825e-05	300	610	0	6.02234e-11	-3.93307e-12	7.08155e-11	3.45126e-09	-3.00397e-10	1.53942e-09	300	200	0	8.83652e-06	-1.40575e-06	1.16234e-05	0.00725552	-0.00266876	-0.00583406	0	0	0
352	0	8.74193e-06	4.04286e-07	6.27394e-06	5.88387e-05	0.000661874	-0.000262398	300	610	0	5.36772e-11	-7.51445e-13	5.91165e-11	2.76745e-09	-9.43763e-10	1.128e-09	300	200	0	8.74199e-06	4.04286e-07	6.274e-06	0.00390536	-0.00163994	-0.0054737	0	0	0
352	1	6.76474e-06	3.46861e-06	-4.33106e-06	-0.000255883	-0.000485078	-0.000625961	300	610	0	3.11605e-11	4.9381e-12	2.651e-11	1.00425e-09	-1.86705e-09	1.78517e-10	300	200	0	6.76477e-06	3.46861e-06	-4.33103e-06	-0.00273133	0.000489519	-0.00371188	0	0	0
352	2	1.92308e-06	8.07904e-06	-2.1878e-05	-0.00075021	-0.00237936	-0.00112849	300	610	0	-1.44637e-11	1.38098e-11	-3.5699e-11	-2.2707e-09	-3.08574e-09	-1.50991e-09	300	200	0	1.92307e-06	8.07905e-06	-2.1878e-05	-0.013708	0.00409173	0.000122143	0	0	0
352	3	-6.89669e-06	1.44226e-05	-4.78602e-05	-0.00145441	-0.00518064	-0.00176853	300	610	0	-9.08177e-11	2.63765e-11	-1.36495e-10	-7.49588e-09	-4.56551e-09	-4.13345e-09	300	200	0	-6.89678e-06	1.44226e-05	-4.78604e-05	-0.0299569	0.0095085	0.00676524	0	0	0
352	4	-2.08066e-05	2.24649e-05	-8.3126e-05	-0.00237762	-0.00897857	-0.002515	300	610	0	-2.04786e-10	4.27639e-11	-2.83503e-10	-1.50295e-08	-6.19251e-09	-7.83938e-09	300	200	0	-2.08068e-05	2.2465e-05	-8.31263e-05	-0.0520062	0.016958	0.0169165	0	0	0
352	5	-4.06852e-05	3.17944e-05	-0.000127225	-0.00349031	-0.0137224	-0.00329179	300	610	0	-3.60543e-10	6.23984e-11	-4.80401e-10	-2.5016e-08	-7.73819e-09	-1.26594e-08	300	200	0	-4.06856e-05	3.17945e-05	-0.000127226	-0.0795718	0.0263983	0.0310646	0	0	0
352	6	-6.68229e-05	4.14279e-05	-0.000177545	-0.0047018	-0.0191276	-0.00396024	300	610	0	-5.56684e-10	8.36089e-11	-7.23244e-10	-3.71979e-08	-8.82194e-09	-1.84176e-08	300	200	0	-6.68235e-05	4.1428e-05	-0.000177545	-0.111016	0.0373435	0.0492302	0	0	0
352	7	-9.84269e-05	4.95925e-05	-0.000228247	-0.00583394	-0.0245624	-0.00430164	300	610	0	-7.82389e-10	1.03162e-10	-9.9564e-10	-5.06719e-08	-8.8775e-09	-2.46136e-08	300	200	0	-9.84276e-05	4.95927e-05	-0.000228248	-0.142684	0.0486365	0.0706167	0	0	0
352	8	-0.000132985	5.35093e-05	-0.000269102	-0.00659328	-0.0289216	-0.00400343	300	610	0	-1.01271e-09	1.15779e-10	-1.26295e-09	-6.35994e-08	-7.13326e-09	-3.02861e-08	300	200	0	-0.000132986	5.35094e-05	-0.000269103	-0.168177	0.0581925	0.0931702	0	0	0
352	9	-0.000165514	4.92256e-05	-0.000284357	-0.00654676	-0.0305062	-0.00265457	300	610	0	-1.20331e-09	1.13714e-10	-1.46598e-09	-7.28956e-08	-2.62034e-09	-3.38719e-08	300	200	0	-0.000165515	4.92257e-05	-0.000284358	-0.177642	0.062746	0.113077	0	0	0
353	0	-0.000187769	3.15674e-05	-0.000251925	-0.00510828	-0.0269363	0.000241924	300	610	0	-1.28529e-09	8.65418e-11	-1.51512e-09	-7.39482e-08	5.77224e-09	-3.30848e-08	300	200	0	-0.00018777	3.15675e-05	-0.000251926	-0.157267	0.0576545	0.124251	0	0	0
353	1	-0.00018754	-5.69105e-06	-0.000143275	-0.00154709	-0.0151415	0.00522957	300	610	0	-1.16134e-09	2.13365e-11	-1.2864e-09	-6.04446e-08	1.91723e-08	-2.4855e-08	300	200	0	-0.000187541	-5.69103e-06	-0.000143276	-0.0892183	0.0368434	0.117922	0	0	0
353	2	-0.000148253	-6.93138e-05	7.5407e-05	0.00496763	0.00851266	0.01282	300	610	0	-7.04939e-10	-9.6498e-11	-6.21838e-10	-2.44241e-08	3.85031e-08	-5.38707e-09	300	200	0	-0.000148254	-6.93139e-05	7.54064e-05	0.0476387	-0.00699303	0.0824604	0	0	0
353	3	-4.91792e-05	-0.000165598	0.000440119	0.0152684	0.0478886	0.0233635	300	610	0	2.35046e-10	-2.81435e-10	6.62969e-10	4.32903e-08	6.41405e-08	2.95901e-08	300	200	0	-4.91789e-05	-0.000165598	0.00044012	0.275792	-0.0817866	0.00368328	0	0	0
353	4	0.000133336	-0.000298724	0.000983189	0.0300182	0.106444	0.0368568	300	610	0	1.8212e-09	-5.44731e-10	2.76013e-09	1.52088e-07	9.54304e-08	8.42892e-08	300	200	0	0.000133338	-0.000298724	0.000983191	0.615425	-0.194914	-0.134096	0	0	0
353	5	0.000423131	-0.000468322	0.00172386	0.0494475	0.186215	0.0526825	300	610	0	4.20231e-09	-8.89718e-10	5.83531e-09	3.09778e-07	1.30063e-07	1.61947e-07	300	200	0	0.000423135	-0.000468323	0.00172386	1.07852	-0.351255	-0.345925	0	0	0
353	6	0.000839423	-0.000666186	0.00265462	0.0729866	0.286345	0.0692833	300	610	0	7.47231e-09	-1.30525e-09	9.97388e-09	5.19809e-07	1.63329e-07	2.63434e-07	300	200	0	0.00083943	-0.000666187	0.00265463	1.66033	-0.550337	-0.642622	0	0	0
353	7	0.0013894	-0.000872182	0.003723	0.0987928	0.40112	0.0837897	300	610	0	1.16102e-08	-1.75731e-09	1.51037e-08	7.77321e-07	1.87319e-07	3.85321e-07	300	200	0	0.00138941	-0.000872183	0.00372301	2.32796	-0.782475	-1.0254	0	0	0
353	8	0.00205785	-0.00104961	0.00480918	0.123191	0.517567	0.0916453	300	610	0	1.63997e-08	-2.17916e-09	2.0894e-08	1.06402e-06	1.902e-07	5.17414e-07	300	200	0	0.00205787	-0.00104961	0.0048092	3.00641	-1.02397	-1.47853	0	0	0
353	9	0.00279375	-0.00114054	0.00570109	0.14008	0.612776	0.0863042	300	610	0	2.13291e-08	-2.461e-09	2.66322e-08	1.34202e-06	1.55769e-07	6.39866e-07	300	200	0	0.00279377	-0.00114055	0.00570112	3.56301	-1.23166	-1.96005	0	0	0
354	0	0.00349435	-0.0010622	0.00607017	0.140407	0.651302	0.0591181	300	610	0	2.54799e-08	-2.44087e-09	3.10899e-08	1.54725e-06	6.35847e-08	7.20157e-07	300	200	0	0.00349438	-0.0010622	0.0060702	3.79223	-1.33749	-2.3911	0	0	0
354	1	0.00398828	-0.000705676	0.00545335	0.111861	0.583251	-0.000425131	300	610	0	2.74156e-08	-1.8997e-09	3.23961e-08	1.58336e-06	-1.09935e-07	7.10471e-07	300	200	0	0.00398831	-0.000705678	0.00545338	3.40454	-1.2442	-2.64499	0	0	0
354	2	0.00402033	6.07521e-05	0.0032497	0.0390152	0.343947	-0.103899	300	610	0	2.50972e-08	-5.64521e-10	2.79501e-08	1.31784e-06	-3.88938e-07	5.46297e-07	300	200	0	0.00402036	6.07516e-05	0.00324972	2.02425	-0.823948	-2.53808	0	0	0
354	3	0.0032424	0.00138119	-0.00125695	-0.0957747	-0.143593	-0.262324	300	610	0	1.58606e-08	1.87478e-09	1.44214e-08	5.82737e-07	-7.93549e-07	1.47469e-07	300	200	0	0.00324242	0.00138119	-0.00125693	-0.796211	0.0778492	-1.82584	0	0	0
354	4	0.001217	0.00339138	-0.0088346	-0.310351	-0.961784	-0.483473	300	610	0	-3.49333e-09	5.72865e-09	-1.20992e-08	-8.16642e-07	-1.33273e-06	-5.76783e-07	300	200	0	0.00121699	0.00339138	-0.00883461	-5.53667	1.63018	-0.208427	0	0	0
354	5	-0.0025581	0.0061844	-0.0201823	-0.619203	-2.1854	-0.767855	300	610	0	-3.64308e-08	1.12437e-08	-5.5717e-08	-3.08121e-06	-1.99414e-06	-1.71685e-06	300	200	0	-0.00255814	0.00618441	-0.0201823	-12.6335	3.99208	2.64792	0	0	0
354	6	-0.00859359	0.00975981	-0.0357339	-1.02798	-3.86044	-1.10325	300	610	0	-8.61638e-08	1.85043e-08	-1.20027e-07	-6.38098e-06	-2.73101e-06	-3.34374e-06	300	200	0	-0.00859368	0.00975983	-0.035734	-22.3572	7.27225	7.06681	0	0	0
354	7	-0.017309	0.0139546	-0.0553725	-1.52579	-5.97328	-1.45782	300	610	0	-1.54796e-07	2.72953e-08	-2.0699e-07	-1.0797e-05	-3.44631e-06	-5.47996e-06	300	200	0	-0.0173091	0.0139546	-0.0553727	-34.6332	11.4694	13.2871	0	0	0
354	8	-0.0288781	0.0183568	-0.0780471	-2.07523	-8.40943	-1.77221	300	610	0	-2.42067e-07	3.69253e-08	-3.1532e-07	-1.62388e-05	-3.97578e-06	-8.0591e-06	300	200	0	-0.0288784	0.0183568	-0.0780474	-48.8029	16.391	21.3506	0	0	0
354	9	-0.0430118	0.0222069	-0.1013	-2.60052	-10.9028	-1.95152	300	610	0	-3.43658e-07	4.60174e-08	-4.3835e-07	-2.23362e-05	-4.07222e-06	-1.08738e-05	300	200	0	-0.0430122	0.0222069	-0.101301	-63.3279	21.5521	30.9478	0	0	0
355	0	-0.058675	0.0242983	-0.120738	-2.97488	-12.9785	-1.85872	300	610	0	-4.49092e-07	5.22888e-08	-5.61435e-07	-2.83094e-05	-3.39553e-06	-1.35144e-05	300	200	0	-0.0586755	0.0242983	-0.120739	-75.4589	26.0595	41.2226	0	0	0
355	1	-0.0737505	0.0228972	-0.129509	-3.00912	-13.8974	-1.31189	300	610	0	-5.39344e-07	5.23535e-08	-6.59091e-07	-3.28283e-05	-1.51446e-06	-1.53047e-05	300	200	0	-0.0737511	0.0228973	-0.129509	-80.9104	28.4954	50.5452	0	0	0
355	2	-0.0846777	0.0157123	-0.117907	-2.44468	-12.6139	-0.0887501	300	610	0	-5.84476e-07	4.16098e-08	-6.92269e-07	-3.38803e-05	2.07129e-06	-1.5245e-05	300	200	0	-0.0846783	0.0157123	-0.117908	-73.6141	26.823	56.2785	0	0	0
355	3	-0.0861239	-4.2563e-05	-0.0732796	-0.956024	-7.76587	2.05703	300	610	0	-5.41773e-07	1.42951e-08	-6.06423e-07	-2.86844e-05	7.8784e-06	-1.19798e-05	300	200	0	-0.0861244	-4.25487e-05	-0.0732802	-45.6588	18.3522	54.5799	0	0	0
355	4	-0.07078	-0.0274357	0.0195359	1.83141	2.27665	5.36259	300	610	0	-3.55156e-07	-3.61772e-08	-3.31361e-07	-1.36992e-05	1.63449e-05	-3.81653e-06	300	200	0	-0.0707804	-0.0274358	0.0195356	12.4313	-0.186555	40.3077	0	0	0
355	5	-0.0294154	-0.0693909	0.176917	6.29976	19.2713	9.99985	300	610	0	4.30709e-08	-1.1646e-07	2.1576e-07	1.52049e-05	2.7681e-05	1.11731e-05	300	200	0	-0.0294154	-0.069391	0.176917	110.888	-32.3919	7.12597	0	0	0
355	6	0.0486288	-0.127973	0.41396	12.7651	44.8334	15.9917	300	610	0	7.26766e-07	-2.31946e-07	1.12262e-06	6.23243e-05	4.16577e-05	3.49273e-05	300	200	0	0.0486295	-0.127973	0.413961	259.138	-81.689	-52.064	0	0	0
355	7	0.174285	-0.203327	0.740402	21.3631	79.9962	23.0971	300	610	0	1.7652e-06	-3.84709e-07	2.4671e-06	0.000131354	5.73286e-05	6.89997e-05	300	200	0	0.174287	-0.203327	0.740404	463.249	-150.491	-144.216	0	0	0
355	8	0.356697	-0.292225	1.15464	31.8874	124.566	30.6658	300	610	0	3.20527e-06	-5.70631e-07	4.29393e-06	0.000224178	7.26967e-05	0.000113953	300	200	0	0.3567	-0.292225	1.15465	722.193	-238.95	-274.587	0	0	0
355	9	0.599993	-0.386246	1.63569	43.5798	176.254	37.4708	300	610	0	5.0453e-06	-7.75672e-07	6.58089e-06	0.000339137	8.43513e-05	0.000168509	300	200	0	0.599998	-0.386247	1.63569	1022.81	-343.254	-444.4	0	0	0
356	0	0.898736	-0.46968	2.13317	54.8792	229.604	41.5365	300	610	0	7.19941e-06	-9.71448e-07	9.1939e-06	0.000468758	8.71303e-05	0.000228455	300	200	0	0.898744	-0.469681	2.13318	1333.57	-453.49	-647.598	0	0	0
356	1	1.23197	-0.517401	2.55609	63.1518	274.784	39.9946	300	610	0	9.45308e-06	-1.11051e-06	1.18322e-05	0.000597001	7.3896e-05	0.000285343	300	200	0	1.23198	-0.517402	2.5561	1597.54	-551.182	-866.727	0	0	0
356	2	1.55608	-0.493108	2.76162	64.4447	296.384	29.0193	300	610	0	1.14126e-05	-1.1221e-06	1.39672e-05	0.000696253	3.55544e-05	0.000325117	300	200	0	1.55609	-0.49311	2.76164	1725.37	-606.8	-1068.12	0	0	0
356	3	1.79712	-0.348604	2.54643	53.3299	272.491	3.91268	300	610	0	1.24542e-05	-9.09571e-07	1.47844e-05	0.000724501	-3.85051e-05	0.000326877	300	200	0	1.79713	-0.348605	2.54645	1589.92	-577.705	-1196.92	0	0	0
356	4	1.8437	-0.0249816	1.64411	22.9392	174.431	-40.5661	300	610	0	1.16832e-05	-3.5131e-07	1.31399e-05	0.000623395	-0.000159331	0.000262156	300	200	0	1.84371	-0.024982	1.64412	1024.65	-407.305	-1172.72	0	0	0
356	5	1.5424	0.543068	-0.266208	-34.6753	-32.2948	-109.515	300	610	0	7.91954e-06	6.9251e-07	7.55487e-06	0.000318275	-0.00033644	9.52248e-05	300	200	0	1.54241	0.543068	-0.2662	-170.993	-26.4707	-887.46	0	0	0
356	6	0.69851	1.41845	-3.53358	-127.693	-385.151	-206.727	191.003	646.137	0	-2.68722e-07	2.3644e-06	-3.72563e-06	-0.000278414	-0.000574716	-0.000214861	300	200	0	0.69851	1.41845	-3.53358	-2215.09	641.394	-207.283	191.002	646.137	0
356	7	-0.914097	2.64684	-8.4837	-262.996	-919	-332.937	191.675	641	0	-1.44547e-05	4.78199e-06	-2.2573e-05	-0.00125849	-0.000869968	-0.000709631	300	200	0	-0.914111	2.64685	-8.48372	-5311.01	1669.99	1018.72	191.675	640.999	0
356	8	-3.52932	4.2345	-15.3341	-443.791	-1656.94	-483.412	191.944	638.941	0	-3.61306e-05	7.99522e-06	-5.06729e-05	-0.00270214	-0.00120309	-0.00142302	300	200	0	-3.52935	4.23451	-15.3342	-9594.36	3112.72	2939.83	191.944	638.94	0
356	9	-7.34605	6.11778	-24.0691	-666.216	-2596.83	-644.887	192.109	637.679	0	-6.63387e-05	1.1926e-05	-8.90387e-05	-0.00465273	-0.00153301	-0.00236872	300	200	0	-7.34612	6.1178	-24.0692	-15054.7	4976.54	5671.55	192.11	637.678	0
357	0	-12.4444	8.14668	-34.3387	-916.295	-3699.79	-796.174	192.256	636.684	0	-0.000105123	1.62897e-05	-0.000137304	-0.00708052	-0.00178893	-0.00352236	300	200	0	-12.4445	8.14669	-34.3388	-21471.9	7199.21	9238.95	192.257	636.682	0
357	1	-18.6751	10.1305	-45.5458	-1171.62	-4897.54	-917.955	192.47	635.724	0	-0.00015078	2.05014e-05	-0.000192778	-0.00983487	-0.00186309	-0.00479844	300	200	0	-18.6752	10.1306	-45.546	-28468.3	9662.66	13513.1	192.47	635.722	0
357	2	-25.6613	11.9325	-57.1291	-1409.87	-6121.7	-1002.07	192.845	634.679	0	-0.000198924	2.35754e-05	-0.000249288	-0.012586	-0.00160573	-0.00602288	300	200	0	-25.6615	11.9325	-57.1294	-35685.9	12248.9	18231.1	192.845	634.677	0
357	3	-32.9904	13.5199	-68.8006	-1617.88	-7331.79	-1049.74	193.434	633.516	0	-0.000241411	2.40334e-05	-0.000295881	-0.0147612	-0.000825131	-0.00690357	300	200	0	-32.9907	13.5199	-68.8009	-42937.4	14892	23130.5	193.435	633.514	0
357	4	-40.4252	14.9335	-80.5922	-1794.14	-8524.81	-1067.79	194.223	632.262	0	-0.000265246	1.98461e-05	-0.000315563	-0.0154834	0.000703643	-0.00700378	300	200	0	-40.4255	14.9335	-80.5926	-50238.7	17593.4	28071.7	194.223	632.261	0
357	5	-47.9634	16.2246	-92.7669	-1945.23	-9726.68	-1065.8	195.149	630.969	0	-0.000251698	8.44793e-06	-0.000284358	-0.0135288	0.00321669	-0.00572573	300	200	0	-47.9636	16.2246	-92.7672	-57754.3	20405.7	33059.3	195.15	630.968	0
357	6	-55.7597	17.4095	-105.661	-2080.03	-10973	-1048.97	196.149	629.686	0	-0.000175943	-1.31285e-05	-0.000171119	-0.00732376	0.00692056	-0.00231552	300	200	0	-55.7598	17.4095	-105.661	-65697.6	23401.8	38187.3	196.149	629.685	0
357	7	-64.0006	18.4634	-119.532	-2204.81	-12290.6	-1015.93	197.178	628.445	0	-7.69779e-06	-4.79335e-05	6.13194e-05	0.00498716	0.0119275	0.00409593	300	200	0	-64.0007	18.4633	-119.532	-74233.3	26641.2	43563.5	197.178	628.446	0
357	8	-72.8086	19.3523	-134.494	-2321.31	-13688.3	-964.913	198.224	627.26	0	0.000286523	-9.85293e-05	0.000452879	0.0253651	0.0181627	0.0143979	300	200	0	-72.8083	19.3522	-134.494	-83433.6	30154.6	49253.9	198.224	627.261	0
357	9	-82.2038	20.0676	-150.534	-2428.64	-15158	-897.203	199.305	626.133	0	0.000738839	-0.000166098	0.00104	0.0555482	0.025241	0.0293302	300	200	0	-82.2031	20.0675	-150.533	-93290.6	33947.6	55267.3	199.304	626.136	0
358	0	-92.1042	20.6404	-167.536	-2527.04	-16678.8	-815.887	200.446	625.084	0	0.00137233	-0.000249175	0.0018455	0.0965261	0.0323181	0.0492196	300	200	0	-92.1029	20.6402	-167.534	-103733	38002.4	61559.5	200.446	625.088	0
358	1	-102.33	21.1398	-185.255	-2620.05	-18221.8	-726.814	201.639	624.143	0	0.00218958	-0.000342	0.00286381	0.147782	0.0379254	0.0736063	300	200	0	-102.328	21.1394	-185.253	-114610	42265.7	68036.1	201.638	624.149	0
358	2	-112.609	21.6569	-203.263	-2714.46	-19751.9	-640.128	202.826	623.354	0	0.00315696	-0.000432528	0.00404106	0.206285	0.0398137	0.100758	300	200	0	-112.606	21.6565	-203.259	-125664	46630.9	74547.6	202.824	623.362	0
358	3	-122.59	22.2761	-220.93	-2819.13	-21227.1	-567.432	203.919	622.76	0	0.00418485	-0.000500291	0.00525066	0.265262	0.034842	0.127089	300	200	0	-122.585	22.2756	-220.924	-136516	50934.4	80894.2	203.917	622.769	0
358	4	-131.887	23.0542	-237.482	-2942.54	-22600.3	-518.108	204.834	622.391	0	0.00510485	-0.000514407	0.00626568	0.312833	0.0189698	0.146532	300	200	0	-131.882	23.0537	-237.476	-146698	54972.8	86848.2	204.831	622.4	0
358	5	-140.136	24.0213	-252.14	-3089.56	-23825.7	-498.759	205.506	622.253	0	0.00564641	-0.000432287	0.0067318	0.330702	-0.0125701	0.149963	300	200	0	-140.13	24.0209	-252.133	-155740	58540.4	92189.5	205.503	622.263	0
358	6	-147.055	25.1856	-264.299	-3259.9	-24869.3	-512.848	205.904	622.334	0	0.00541746	-0.000199816	0.00614656	0.293204	-0.0648201	0.124832	300	200	0	-147.049	25.1854	-264.293	-163272	61476.8	96745.2	205.902	622.343	0
358	7	-152.5	26.5384	-273.691	-3449.48	-25715.9	-559.108	206.04	622.604	0	0.00389587	0.000245949	0.00385409	0.167184	-0.142256	0.0552385	300	200	0	-152.497	26.5387	-273.687	-169126	63709.9	100427	206.039	622.609	0
358	8	-156.495	28.0622	-280.453	-3652.64	-26372.3	-631.948	205.965	623.024	0	0.000441524	0.000970258	-0.000932366	-0.086667	-0.247439	-0.0772595	300	200	0	-156.494	28.0632	-280.454	-173382	65275.2	103249	205.965	623.023	0
358	9	-159.203	29.74	-285.101	-3864.23	-26868.3	-723.999	205.759	623.554	0	-0.0056581	0.00202883	-0.009064	-0.510213	-0.379072	-0.291689	300	200	0	-159.209	29.742	-285.11	-176351	66306.4	105313	205.76	623.542	0
359	0	-160.881	31.5553	-288.422	-4080.47	-27252.1	-827.219	205.513	624.148	0	-0.0150937	0.00344928	-0.0213276	-1.14108	-0.529411	-0.604156	300	200	0	-160.896	31.5588	-288.444	-178509	67003.5	106780	205.518	624.12	0
359	1	-161.806	33.4821	-291.312	-4298.87	-27581.7	-932.992	205.319	624.757	0	-0.028375	0.00520457	-0.0382348	-2.0017	-0.681112	-1.02234	300	200	0	-161.834	33.4873	-291.35	-180402	67590.9	107820	205.329	624.708	0
359	2	-162.223	35.4751	-294.618	-4518.45	-27912.4	-1033.81	205.259	625.337	0	-0.0455909	0.00717826	-0.0597125	-3.08349	-0.803722	-1.53768	300	200	0	-162.269	35.4822	-294.677	-182547	68278.9	108575	205.275	625.261	0
359	3	-162.288	37.4696	-299.02	-4740.88	-28287.7	-1125	205.399	625.855	0	-0.06608	0.00912253	-0.084686	-4.32561	-0.85031	-2.11514	300	200	0	-162.354	37.4787	-299.105	-185366	69236	109125	205.423	625.749	0
359	4	-162.027	39.3847	-304.959	-4970.99	-28731.8	-1205.03	205.785	626.301	0	-0.0880136	0.0106125	-0.110561	-5.58901	-0.755015	-2.6809	300	200	0	-162.115	39.3953	-305.07	-189133	70570	109465	205.817	626.164	0
359	5	-161.328	41.1276	-312.59	-5215.96	-29246	-1275.33	206.44	626.686	0	-0.107911	0.0110032	-0.132638	-6.62745	-0.432707	-3.10898	300	200	0	-161.436	41.1386	-312.722	-193954	72319.2	109495	206.478	626.527	0
359	6	-159.955	42.6019	-321.776	-5482.19	-29809.8	-1339.81	207.359	627.037	0	-0.120142	0.00940111	-0.143531	-7.05928	0.217604	-3.20883	300	200	0	-160.076	42.6113	-321.92	-199756	74450.1	109037	207.401	626.869	0
359	7	-157.605	43.7174	-332.12	-5771.33	-30386.3	-1403.37	208.508	627.377	0	-0.116501	0.00466518	-0.132714	-6.34651	1.30355	-2.71711	300	200	0	-157.721	43.722	-332.252	-206299	76861.3	107873	208.548	627.226	0
359	8	-153.981	44.4032	-343.024	-6078.43	-30930.4	-1469.85	209.83	627.72	0	-0.0860095	-0.00453932	-0.0863808	-3.79075	2.92201	-1.29843	300	200	0	-154.067	44.3987	-343.11	-213213	79400.8	105794	209.861	627.623	0
359	9	-148.875	44.6243	-353.824	-6393.3	-31396.5	-1540.59	211.265	628.069	0	-0.0151416	-0.0196072	0.0121186	1.4405	5.13103	1.4383	300	200	0	-148.89	44.6047	-353.811	-220081	81898.9	102659	211.277	628.08	0
360	0	-142.216	44.394	-363.923	-6703.84	-31744.8	-1614.38	212.771	628.421	0	0.111257	-0.0417486	0.180924	10.2404	7.90913	5.89998	300	200	0	-142.105	44.3522	-363.742	-226522	84206.8	98426.6	212.749	628.606	0
360	1	-134.068	43.7742	-372.891	-6998.78	-31946.6	-1688.43	214.327	628.769	0	0.308029	-0.0716014	0.437005	23.4223	11.1009	12.4366	300	200	0	-133.76	43.7026	-372.454	-232254	86221.2	93154.5	214.257	629.209	0
360	2	-124.602	42.8643	-380.478	-7268.92	-31987.1	-1759.71	215.929	629.105	0	0.586395	-0.108676	0.791782	41.4924	14.3504	21.2267	300	200	0	-124.016	42.7556	-379.686	-237108	87885.8	86978.2	215.792	629.89	0
360	3	-114.056	41.7825	-386.594	-7508.1	-31867.1	-1826.24	217.57	629.421	0	0.948953	-0.150623	1.24465	64.3172	17.0264	32.1135	300	200	0	-113.107	41.6319	-385.349	-241019	89183.9	80080	217.348	630.641	0
360	4	-102.701	40.6471	-391.299	-7714.98	-31601.9	-1888.05	219.238	629.716	0	1.38276	-0.192348	1.77421	90.6786	18.15	44.3894	300	200	0	-101.319	40.4547	-389.524	-244020	90136.8	72664	218.917	631.441	0
360	5	-90.8274	39.5619	-394.78	-7893.66	-31218.1	-1947.69	220.923	629.995	0	1.85054	-0.225031	2.32736	117.725	16.3405	56.5357	300	200	0	-88.9769	39.3369	-392.453	-246238	90805	64944.5	220.496	632.245	0
360	6	-78.7406	38.6133	-397.318	-8052.34	-30748.7	-2010.09	222.609	630.267	0	2.28039	-0.235213	2.80683	140.354	9.80489	65.9379	300	200	0	-76.4602	38.3781	-394.511	-247872	91284.5	57145	222.084	632.972	0
360	7	-66.7559	37.8734	-399.244	-8201.36	-30230.5	-2081.3	224.281	630.542	0	2.55516	-0.204148	3.05871	150.607	-3.59556	68.6178	300	200	0	-64.2008	37.6692	-396.185	-249170	91703.2	49498.2	223.687	633.486	0
360	8	-55.1845	37.4056	-400.913	-8351.94	-29698.8	-2166.77	225.922	630.832	0	2.50319	-0.107783	2.86253	137.21	-26.1571	59.0499	300	200	0	-52.6814	37.2978	-398.05	-250409	92218.8	42243.6	225.324	633.586	0
360	9	-44.3165	37.2704	-402.672	-8514.74	-29184.8	-2269.74	227.522	631.146	0	1.89374	0.082173	1.92774	85.4558	-59.9737	30.1637	300	200	0	-42.4227	37.3526	-400.745	-251881	93014.9	35620.5	227.024	633.006	0
361	0	-34.4062	37.5271	-404.848	-8697.78	-28716	-2389.16	229.07	631.484	0	0.441037	0.395519	-0.0978749	-22.2795	-106.354	-26.3323	300	200	0	-33.9651	37.9226	-404.946	-253877	94291.8	29860.9	228.824	631.435	0
361	1	-25.6707	38.227	-407.721	-8905.92	-28316.6	-2519.05	230.549	631.843	0	-2.17707	0.858498	-3.60069	-205.041	-164.968	-119.134	254.184	256.945	0	-27.8478	39.0855	-411.322	-256665	96251.6	25182	230.756	628.561	0
361	2	-18.3004	39.4009	-411.484	-9142.01	-28005.6	-2651.07	231.94	632.217	0	-6.27925	1.48572	-8.94639	-480.396	-232.704	-255.838	273.989	253.697	0	-24.5797	40.8866	-420.43	-260454	99070.6	21778.2	232.835	624.163	0
361	3	-12.4712	41.0508	-416.204	-9407.58	-27794.7	-2777.48	233.219	632.603	0	-12.112	2.26856	-16.3889	-859.697	-302.263	-440.552	281.557	252.456	0	-24.5831	43.3194	-432.593	-265350	102861	19807.6	235.05	618.201	0
361	4	-8.35004	43.1508	-421.815	-9702.32	-27688.8	-2892.02	234.358	633.001	0	-19.7451	3.1597	-25.9349	-1341.14	-360.566	-670.465	286.097	251.712	0	-28.0951	46.3105	-447.75	-271315	107624	19373.2	237.355	610.916	0
361	5	-6.09468	45.6544	-428.146	-10023.6	-27688.6	-2989.52	235.329	633.412	0	-28.9583	4.054	-37.2094	-1903.01	-388.106	-931.391	289.57	251.143	0	-35.053	49.7084	-465.356	-278152	113213	20501	239.666	602.846	0
361	6	-5.84456	48.5103	-434.973	-10366.6	-27793.6	-3065.5	236.103	633.833	0	-39.2123	4.77558	-49.4628	-2504.46	-362.166	-1195.48	292.678	250.633	0	-45.0569	53.2859	-484.435	-285539	119338	23132.4	241.879	594.707	0
361	7	-7.70172	51.6754	-442.071	-10725.8	-28003.3	-3116.78	236.654	634.263	0	-49.7684	5.10977	-61.7824	-3096.57	-265.052	-1428.03	295.71	250.121	0	-57.4701	56.7852	-503.853	-293117	125646	27142.5	243.896	587.159	0
361	8	-11.7037	55.1166	-449.278	-11097.4	-28316.3	-3141.92	236.974	634.701	0	-59.8844	4.89385	-73.3349	-3635.3	-92.691	-1601.77	298.736	249.571	0	-71.5882	60.0105	-522.613	-300579	131811	32375.6	245.641	580.658	0
361	9	-17.8004	58.8083	-456.526	-11479	-28727.6	-3140.91	237.074	635.144	0	-68.9609	4.08836	-83.4737	-4088.45	142.263	-1706.22	301.704	248.979	0	-86.7613	62.8967	-540	-307724	137579	38672.3	247.064	575.45	0
362	0	-25.8455	62.7367	-463.848	-11869.4	-29229.8	-3115.49	236.984	635.589	0	-76.5961	2.76302	-91.7426	-4436.73	413.891	-1747.02	304.511	248.361	0	-102.442	65.4997	-555.591	-314458	142779	45872.4	248.135	571.648	0
362	1	-35.6102	66.9005	-471.334	-12267.8	-29815.1	-3069.85	236.743	636.028	0	-82.5897	1.03912	-97.8682	-4672.95	690.836	-1739.97	307.059	247.747	0	-118.2	67.9397	-569.203	-320767	147310	53812.2	248.833	569.267	0
362	2	-46.8147	71.294	-479.069	-12673.4	-30474.1	-3009.69	236.389	636.454	0	-86.9293	-0.958294	-101.772	-4801.63	945.147	-1703.98	309.287	247.18	0	-133.744	70.3358	-580.841	-326685	151143	62329.9	249.162	568.248	0
362	3	-59.1581	75.8878	-487.114	-13085.4	-31191.8	-2941.04	235.966	636.863	0	-89.7626	-3.12723	-103.592	-4838.12	1158.41	-1655.51	311.182	246.703	0	-148.921	72.7605	-590.707	-332289	154327	71270.6	249.157	568.441	0
362	4	-72.3345	80.6269	-495.551	-13503.3	-31943.2	-2869.99	235.54	637.249	0	-91.3477	-5.39195	-103.698	-4805.35	1324.17	-1605.14	312.77	246.34	0	-163.682	75.235	-599.249	-337723	157012	80489	248.904	569.604	0
362	5	-86.0364	85.4403	-504.547	-13926.1	-32693	-2802.55	235.203	637.601	0	-91.996	-7.68892	-102.645	-4729.4	1448.09	-1556.42	314.108	246.076	0	-178.032	77.7514	-607.191	-343226	159458	89847.8	248.542	571.415	0
362	6	-99.951	90.2477	-514.414	-14351.9	-33394.2	-2744.21	235.083	637.9	0	-92.0261	-9.95199	-101.106	-4635.94	1545.97	-1507.7	315.291	245.852	0	-191.977	80.2957	-615.52	-349147	162023	99212.1	248.258	573.501	0
362	7	-113.748	94.9669	-525.659	-14775.6	-33986.1	-2699.42	235.346	638.109	0	-91.7211	-12.1068	-99.78	-4547.72	1640.77	-1455.24	316.444	245.577	0	-205.469	82.8601	-625.439	-355954	165149	108434	248.284	575.486	0
362	8	-127.056	99.5212	-538.981	-15188.4	-34394.8	-2671.94	236.185	638.18	0	-91.2751	-14.0756	-99.3191	-4482.97	1761.05	-1394.96	317.731	245.137	0	-218.331	85.4457	-638.3	-364212	169336	117326	248.874	577.023	0
362	9	-139.438	103.845	-555.23	-15577.4	-34534.7	-2665.34	237.801	638.056	0	-90.7362	-15.7826	-100.298	-4454.48	1941.77	-1322.13	319.36	244.413	0	-230.174	88.0623	-655.528	-374555	175114	125635	250.28	577.827	0
363	0	-150.376	107.883	-575.313	-15927.8	-34311.4	-2682.73	240.36	637.686	0	-89.9747	-17.1524	-103.196	-4468.59	2225.75	-1230.6	321.568	243.302	0	-240.351	90.7306	-678.508	-387621	183004	133030	252.712	577.703	0
363	1	-159.281	111.584	-600.005	-16223.5	-33631.2	-2726.28	243.948	637.039	0	-88.7033	-18.1099	-108.392	-4525.1	2664.86	-1113.08	324.585	241.748	0	-247.984	93.474	-708.397	-403943	193456	139105	256.287	576.555	0
363	2	-165.508	114.887	-629.671	-16448.4	-32419	-2797.28	248.514	636.122	0	-86.5502	-18.5991	-116.186	-4620.78	3321.42	-962.495	328.587	239.77	0	-252.058	96.2883	-745.857	-423784	206758	143397	260.988	574.38	0
363	3	-168.417	117.721	-664.021	-16589.1	-30639.5	-2894.63	253.858	634.983	0	-83.1654	-18.6143	-126.837	-4753.94	4269.54	-775.278	333.662	237.481	0	-251.582	99.1067	-790.858	-447006	222963	145430	266.657	571.232	0
363	4	-167.491	120.005	-702.193	-16639.4	-28303.9	-3012.02	259.692	633.696	0	-78.3159	-18.2244	-140.581	-4925.57	5592.58	-556.266	339.782	235.037	0	-245.807	101.781	-842.774	-473133	241920	144799	273.052	567.197	0
363	5	-162.479	121.658	-743.116	-16600.3	-25460.1	-3140.28	265.739	632.339	0	-71.9135	-17.5838	-157.615	-5138.05	7372.8	-321.636	346.777	232.599	0	-234.392	104.074	-900.732	-501567	263383	141255	279.919	562.39	0
363	6	-153.454	122.589	-785.741	-16476.8	-22186.5	-3275.89	271.764	630.97	0	-63.9327	-16.926	-178.046	-5392.26	9673.61	-98.4874	354.332	230.286	0	-217.387	105.663	-963.786	-531708	287058	134718	287.017	556.949	0
363	7	-140.797	122.709	-828.96	-16277.5	-18595.6	-3424.27	277.568	629.636	0	-54.2826	-16.5394	-201.781	-5681.47	12519.3	77.4931	362.044	228.157	0	-195.08	106.17	-1030.74	-562884	312510	125247	294.105	551.041	0
363	8	-125.175	121.957	-871.434	-16015.9	-14834.5	-3595.2	282.977	628.379	0	-42.7457	-16.7326	-228.485	-5988.63	15892.4	166.204	369.556	226.21	0	-167.921	105.225	-1099.92	-594225	339094	113044	300.962	544.837	0
363	9	-107.49	120.32	-911.519	-15707.5	-11076.4	-3799.05	287.848	627.232	0	-29.0437	-17.7926	-257.771	-6296.07	19764.1	130.655	376.673	224.425	0	-136.534	102.528	-1169.29	-624663	366028	98467.8	307.43	538.433	0
364	0	-88.7829	117.832	-947.35	-15367.2	-7509.48	-4046.25	292.073	626.221	0	-12.9984	-19.8851	-289.503	-6602.13	24128.6	-49.1001	383.345	222.805	0	-101.781	97.947	-1236.85	-653052	392561	82046	313.437	531.796	0
364	1	-70.0891	114.578	-977.064	-15012.9	-4325.28	-4345.73	295.573	625.365	0	5.35727	-22.9094	-323.855	-6926.39	29000.3	-360.012	389.547	221.387	0	-64.7318	91.6682	-1300.92	-678319	418058	64477.6	318.967	524.798	0
364	2	-52.3428	110.714	-999.077	-14667.2	-1707.31	-4700.01	298.291	624.681	0	25.8273	-26.4902	-361.039	-7295.81	34380.4	-755.262	395.226	220.208	0	-26.5155	84.2236	-1360.12	-699565	441981	46575.4	324.022	517.314	0
364	3	-36.3551	106.48	-1012.33	-14355.6	186.796	-5100.9	300.185	624.181	0	48.1252	-30.1621	-400.903	-7724.81	40217.1	-1174.16	400.316	219.269	0	11.7701	76.3178	-1413.24	-716121	463810	29171.9	328.59	509.316	0
364	4	-22.8325	102.177	-1016.43	-14102	1246.09	-5530.26	301.226	623.874	0	71.8246	-33.5252	-442.552	-8204.56	46364.2	-1563.3	404.766	218.539	0	48.9921	68.6523	-1458.98	-727544	482953	13065	332.633	500.924	0
364	5	-12.3776	98.1217	-1011.62	-13923.3	1421.66	-5965.41	301.405	623.763	0	96.2825	-36.2612	-484.163	-8703.69	52553.5	-1883.61	408.545	217.977	0	83.9049	61.8605	-1495.79	-733581	498684	-997.04	336.085	492.417	0
364	6	-5.46664	94.5865	-998.72	-13828.6	730.077	-6384.28	300.731	623.846	0	120.668	-38.1361	-523.124	-9175.14	58410.8	-2109.66	411.658	217.539	0	115.202	56.4504	-1521.84	-734138	510165	-12357.8	338.861	484.181	0
364	7	-2.41584	91.7695	-978.94	-13820.1	-755.129	-6768.35	299.229	624.117	0	144.055	-39.0402	-556.508	-9566.68	63519.8	-2229.19	414.14	217.191	0	141.64	52.7293	-1535.45	-729311	516600	-20516.2	340.877	476.631	0
364	8	-3.34514	89.7834	-953.786	-13893.3	-2918.47	-7104.29	296.94	624.566	0	165.472	-38.9915	-581.697	-9833.35	67505.9	-2240.84	416.05	216.905	0	162.127	50.7919	-1535.48	-719437	517450	-25161.4	342.063	470.129	0
364	9	-8.15345	88.6687	-924.907	-14038.3	-5618.6	-7384.03	293.925	625.178	0	183.935	-38.0857	-596.894	-9947.35	70102	-2150.95	417.445	216.665	0	175.781	50.5831	-1521.8	-705130	512587	-26173.4	342.373	464.948	0
365	0	-16.5169	88.4167	-893.976	-14241.7	-8703.17	-7603.1	290.265	625.931	0	198.529	-36.4612	-601.358	-9901.94	71178	-1973.25	418.362	216.466	0	182.012	51.9555	-1495.33	-687247	502339	-23620.2	341.78	461.262	0
365	1	-27.916	88.986	-862.532	-14488.5	-12022.5	-7758.69	286.061	626.798	0	208.521	-34.2998	-595.343	-9709.22	70738.4	-1729.98	418.82	216.309	0	180.605	54.6862	-1457.87	-666786	487409	-17758.2	340.275	459.169	0
365	2	-41.6911	90.3097	-831.835	-14763.7	-15441	-7849.16	281.438	627.748	0	213.451	-31.824	-579.892	-9395	68900.4	-1449.85	418.816	216.201	0	171.76	58.4856	-1411.73	-644749	468733	-9012	337.868	458.698	0
365	3	-57.1093	92.2972	-802.788	-15053.9	-18842.7	-7874.48	276.528	628.752	0	213.175	-29.2738	-556.609	-8993.35	65866.1	-1163.13	418.334	216.157	0	156.066	63.0234	-1359.4	-622045	447352	2071.03	334.591	459.814	0
365	4	-73.426	94.8344	-775.936	-15347.2	-22133.9	-7836.8	271.475	629.779	0	207.842	-26.8717	-527.431	-8541.73	61891.9	-897.409	417.346	216.195	0	134.416	67.9626	-1303.37	-599434	424316	14875.9	330.504	462.415	0
365	5	-89.9374	97.7843	-751.52	-15633.9	-25241.9	-7741.08	266.412	630.803	0	197.853	-24.7925	-494.405	-8076.71	57257.9	-674.798	415.812	216.336	0	107.915	72.9918	-1245.93	-577515	400614	28772.9	325.697	466.335	0
365	6	-106.023	100.995	-729.557	-15907.2	-28112.4	-7595.33	261.466	631.804	0	183.811	-23.1481	-459.483	-7630.04	52239.9	-509.248	413.693	216.606	0	77.7878	77.8473	-1189.04	-556727	377106	43161.6	320.292	471.358	0
365	7	-121.176	104.309	-709.924	-16161.7	-30708.5	-7409.98	256.744	632.765	0	166.481	-21.9909	-424.362	-7225.16	47088.9	-405.032	410.964	217.026	0	45.3044	82.3182	-1134.29	-537362	354492	57501.9	314.441	477.228	0
365	8	-135.016	107.561	-692.437	-16393.5	-33009.2	-7197.53	252.329	633.675	0	146.728	-21.3253	-390.401	-6875.85	42015.8	-357.377	407.622	217.612	0	11.7119	86.2353	-1082.84	-519597	333296	71329.9	308.318	483.67	0
365	9	-147.292	110.583	-676.921	-16597.8	-35006.5	-6972.54	248.286	634.52	0	125.455	-21.1216	-358.61	-6587.53	37185.1	-355.309	403.692	218.37	0	-21.8369	89.4613	-1035.53	-503535	313886	84267.7	302.104	490.405	0
366	0	-157.876	113.224	-663.253	-16770.1	-36704.2	-6751.35	244.66	635.285	0	103.515	-21.3312	-329.663	-6359.4	32713.3	-385.172	399.233	219.291	0	-54.3608	91.8932	-992.917	-489236	296493	96032.9	295.981	497.168	0
366	1	-166.748	115.373	-651.368	-16906.5	-38115.9	-6550.84	241.483	635.955	0	81.6257	-21.9026	-303.921	-6186.52	28670.2	-433.549	394.334	220.356	0	-85.1225	93.4704	-955.29	-476725	281227	106448	290.112	503.734	0
366	2	-173.975	116.97	-641.2	-17004.7	-39262.2	-6386.24	238.768	636.52	0	60.308	-22.799	-281.461	-6062.09	25083.3	-490.229	389.118	221.538	0	-113.667	94.1711	-922.661	-465971	268075	115438	284.633	509.928	0
366	3	-179.692	118.007	-632.63	-17064.6	-40167.2	-6268.5	236.508	636.974	0	39.8743	-24.0071	-262.134	-5979.26	21947.5	-549.792	383.726	222.81	0	-139.818	93.9998	-894.764	-456863	256921	123019	279.637	515.639	0
366	4	-184.076	118.511	-625.471	-17087.9	-40857.9	-6202.62	234.677	637.32	0	20.4534	-25.529	-245.645	-5931.82	19235.2	-610.167	378.305	224.148	0	-163.622	92.9822	-871.116	-449223	247566	129277	275.178	520.81	0
366	5	-187.324	118.536	-619.491	-17078.5	-41364	-6187.68	233.229	637.569	0	2.04228	-27.3653	-231.637	-5914.81	16905.4	-670.776	372.982	225.535	0	-185.282	91.171	-851.128	-442834	239773	134352	271.263	525.432	0
366	6	-189.634	118.155	-614.443	-17041.7	-41715.5	-6218.09	232.108	637.735	0	-15.4303	-29.4956	-219.764	-5925.24	14911.3	-732.286	367.851	226.962	0	-205.064	88.659	-834.207	-437475	233301	138410	267.869	529.521	0
366	7	-191.175	117.451	-610.104	-16982.9	-41941.6	-6285.43	231.255	637.836	0	-32.0398	-31.8585	-209.73	-5961.84	13206.9	-796.386	362.971	228.426	0	-223.215	85.5928	-819.834	-432946	227930	141621	264.951	533.101	0
366	8	-192.079	116.518	-606.303	-16907.1	-42070.4	-6379.99	230.612	637.885	0	-47.8107	-34.34	-201.294	-6023.67	11749.4	-864.849	358.369	229.925	0	-239.889	82.178	-807.597	-429090	223473	144139	262.455	536.201	0
366	9	-192.436	115.446	-602.938	-16817.6	-42127.4	-6491.91	230.13	637.893	0	-62.6819	-36.7807	-194.279	-6108.84	10499.8	-939.06	354.045	231.444	0	-255.118	78.6649	-797.217	-425798	219783	146091	260.327	538.843	0
367	0	-192.306	114.315	-599.966	-16716.2	-42134.2	-6612.13	229.772	637.862	0	-76.5066	-39.0021	-188.549	-6214.04	9425.96	-1019.77	349.992	232.957	0	-268.812	75.3126	-788.515	-423004	216749	147570	258.519	541.042	0
367	1	-191.732	113.185	-597.377	-16603.1	-42109.1	-6733.34	229.51	637.793	0	-89.0923	-40.8412	-183.966	-6334.72	8500.59	-1106.19	346.207	234.434	0	-280.825	72.3436	-781.343	-420659	214274	148639	256.986	542.823	0
367	2	-190.77	112.083	-595.148	-16479	-42067.2	-6850.59	229.316	637.689	0	-100.26	-42.1801	-180.354	-6465.3	7699.11	-1195.5	342.689	235.848	0	-291.03	69.9025	-775.502	-418700	212252	149346	255.683	544.235	0
367	3	-189.491	111.003	-593.237	-16346	-42020.1	-6961.05	229.168	637.554	0	-109.901	-42.9592	-177.5	-6600.29	6999.59	-1283.97	339.434	237.185	0	-299.392	68.044	-770.737	-417055	210571	149738	254.562	545.349	0
367	4	-187.985	109.924	-591.592	-16207.6	-41974	-7063.77	229.049	637.397	0	-117.998	-43.1734	-175.19	-6735.37	6383.85	-1368.62	336.44	238.446	0	-305.982	66.7505	-766.781	-415648	209131	149863	253.585	546.247	0
367	5	-186.344	108.822	-590.155	-16067.4	-41930	-7159.22	228.951	637.226	0	-124.617	-42.8632	-173.224	-6867.06	5837.55	-1447.53	333.699	239.643	0	-310.961	65.9586	-763.379	-414408	207847	149774	252.72	547.007	0
367	6	-184.662	107.68	-588.863	-15928.7	-41887	-7248.59	228.868	637.05	0	-129.87	-42.1059	-171.423	-6991.81	5349.8	-1518.39	331.208	240.787	0	-314.533	65.5742	-760.287	-413264	206646	149523	251.943	547.704	0
367	7	-183.023	106.489	-587.66	-15795.4	-41843.9	-7333.64	228.796	636.878	0	-133.868	-41.0074	-169.645	-7105.4	4912.89	-1577.29	328.96	241.884	0	-316.891	65.4815	-757.305	-412159	205471	149151	251.234	548.395	0
367	8	-181.487	105.248	-586.52	-15671.6	-41801.8	-7416.59	228.729	636.72	0	-136.713	-39.6919	-167.792	-7203.38	4521.31	-1619.66	326.946	242.93	0	-318.2	65.5557	-754.313	-411064	204287	148680	250.577	549.123	0
367	9	-180.089	103.971	-585.464	-15561.3	-41762.2	-7499.71	228.668	636.579	0	-138.506	-38.2874	-165.827	-7282.25	4171.46	-1641.78	325.156	243.915	0	-318.595	65.6836	-751.291	-409989	203089	148119	249.965	549.91	0
368	0	-178.834	102.691	-584.556	-15467.3	-41725.8	-7584.6	228.62	636.46	0	-139.366	-36.9094	-163.766	-7340.08	3862.03	-1641.38	323.583	244.82	0	-318.201	65.7818	-748.322	-408982	201907	147471	249.402	550.752	0
368	1	-177.711	101.45	-583.884	-15390.4	-41691.4	-7671.65	228.596	636.359	0	-139.434	-35.6494	-161.674	-7376.82	3593.13	-1617.95	322.225	245.628	0	-317.145	65.8005	-745.558	-408113	200792	146741	248.9	551.629	0
368	2	-176.701	100.285	-583.526	-15329.7	-41657.2	-7760.1	228.611	636.271	0	-138.872	-34.5712	-159.627	-7394.91	3364.57	-1572.88	321.078	246.326	0	-315.573	65.7137	-743.153	-407447	199801	145943	248.473	552.512	0
368	3	-175.794	99.2222	-583.521	-15284.5	-41622.1	-7848.68	228.671	636.194	0	-137.85	-33.7131	-157.691	-7398.61	3175.13	-1508.73	320.135	246.918	0	-313.644	65.5091	-741.211	-407024	198971	145100	248.13	553.376	0
368	4	-174.986	98.2738	-583.869	-15253.3	-41587.3	-7936.13	228.773	636.125	0	-136.527	-33.0881	-155.911	-7392.4	3022.48	-1428.72	319.386	247.414	0	-311.513	65.1857	-739.781	-406859	198322	144238	247.87	554.202	0
368	5	-174.275	97.4381	-584.559	-15235.1	-41553.3	-8021.82	228.915	636.063	0	-135.045	-32.6873	-154.306	-7379.43	2903.05	-1336.84	318.814	247.823	0	-309.32	64.7508	-738.865	-406949	197857	143383	247.69	554.982	0
368	6	-173.659	96.704	-585.569	-15229.1	-41518.3	-8106.05	229.097	636.007	0	-133.52	-32.4879	-152.867	-7360.75	2812.26	-1237.35	318.397	248.151	0	-307.18	64.2161	-738.436	-407278	197569	142558	247.584	555.715	0
368	7	-173.133	96.0558	-586.881	-15234.7	-41479	-8190.12	229.323	635.959	0	-132.039	-32.4608	-151.577	-7336.35	2744.56	-1134.12	318.107	248.4	0	-305.172	63.595	-738.458	-407831	197451	141773	247.547	556.408	0
368	8	-172.685	95.4741	-588.489	-15250.4	-41430.6	-8276.44	229.598	635.914	0	-130.655	-32.5761	-150.425	-7306.74	2693.47	-1030.44	317.906	248.574	0	-303.34	62.898	-738.914	-408601	197497	141031	247.576	557.061	0
368	9	-172.292	94.9343	-590.424	-15272.4	-41366.7	-8368.49	229.937	635.867	0	-129.399	-32.8015	-149.407	-7273.28	2651.99	-929.37	317.75	248.681	0	-301.691	62.1328	-739.832	-409604	197716	140320	247.671	557.675	0
369	0	-171.917	94.4048	-592.784	-15295.3	-41279	-8470.07	230.364	635.803	0	-128.286	-33.0977	-148.536	-7238.39	2613.34	-834.057	317.594	248.731	0	-300.203	61.3071	-741.32	-410896	198140	139614	247.842	558.246	0
369	1	-171.51	93.8457	-595.72	-15312.2	-41156.4	-8584.67	230.913	635.704	0	-127.317	-33.4221	-147.84	-7205.58	2572.22	-747.732	317.399	248.739	0	-298.828	60.4236	-743.56	-412575	198828	138880	248.109	558.765	0
369	2	-171.015	93.2074	-599.392	-15315.2	-40985.1	-8715.5	231.622	635.551	0	-126.492	-33.7389	-147.341	-7178.15	2526.37	-673.338	317.146	248.718	0	-297.507	59.4685	-746.734	-414737	199842	138069	248.497	559.224	0
369	3	-170.363	92.4342	-603.908	-15296.4	-40749.5	-8865.83	232.524	635.329	0	-125.815	-34.0251	-147.036	-7157.67	2475.86	-612.851	316.838	248.68	0	-296.178	58.4091	-750.944	-417442	201226	137129	249.033	559.622	0
369	4	-169.475	91.4757	-609.298	-15248.6	-40435.7	-9037.96	233.636	635.027	0	-125.301	-34.2711	-146.893	-7143.89	2420.66	-566.947	316.479	248.633	0	-294.776	57.2046	-756.191	-420697	202992	135996	249.728	559.968	0
369	5	-168.249	90.2994	-615.488	-15167.1	-40033.7	-9230.82	234.956	634.642	0	-124.969	-34.4826	-146.864	-7135.87	2359.02	-535.219	316.063	248.588	0	-293.218	55.8168	-762.352	-424444	205105	134605	250.581	560.27	0
369	6	-166.57	88.8962	-622.298	-15049.2	-39537.5	-9439.32	236.465	634.183	0	-124.839	-34.6797	-146.896	-7133.17	2287.83	-516.677	315.574	248.559	0	-291.409	54.2164	-769.194	-428561	207496	132884	251.573	560.539	0
369	7	-164.319	87.2759	-629.496	-14894.6	-38941.4	-9656.14	238.139	633.661	0	-124.927	-34.888	-146.942	-7135.44	2204.68	-510.062	315.004	248.56	0	-289.247	52.3879	-776.438	-432897	210079	130770	252.686	560.78	0
369	8	-161.387	85.4647	-636.875	-14706.2	-38240.4	-9873.8	239.956	633.091	0	-125.234	-35.1262	-146.977	-7141.48	2110.08	-513.524	314.356	248.589	0	-286.621	50.3385	-783.852	-437320	212783	128207	253.907	560.995	0
369	9	-157.669	83.5103	-644.297	-14489.4	-37432.8	-10085.5	241.901	632.489	0	-125.736	-35.3986	-147.025	-7149.97	2007.68	-524.182	313.655	248.631	0	-283.405	48.1116	-791.322	-441756	215575	125149	255.233	561.169	0
370	0	-153.075	81.4849	-651.705	-14251.2	-36522.7	-10285.1	243.958	631.868	0	-126.385	-35.694	-147.166	-7161.26	1903.45	-538.54	312.934	248.661	0	-279.46	45.791	-798.87	-446187	218456	121567	256.665	561.274	0
370	1	-147.554	79.4705	-659.09	-13997.8	-35519.5	-10467.2	246.108	631.238	0	-127.12	-35.9915	-147.515	-7177.59	1805.02	-553.432	312.236	248.657	0	-274.674	43.479	-806.605	-450636	221451	117455	258.202	561.27	0
370	2	-141.122	77.5368	-666.438	-13735.5	-34436.2	-10627	248.328	630.61	0	-127.885	-36.2756	-148.169	-7201.37	1720.01	-566.456	311.608	248.602	0	-269.007	41.2612	-814.607	-455117	224578	112847	259.838	561.127	0
370	3	-133.878	75.7352	-673.7	-13471.2	-33287.6	-10762.2	250.59	629.996	0	-128.641	-36.5456	-149.163	-7233.75	1653.05	-576.08	311.082	248.496	0	-262.519	39.1895	-822.863	-459613	227825	107812	261.555	560.84	0
370	4	-125.984	74.1096	-680.804	-13212.7	-32089	-10873.2	252.866	629.408	0	-129.363	-36.8148	-150.464	-7274.44	1604.07	-581.916	310.661	248.347	0	-255.348	37.2948	-831.268	-464080	231152	102456	263.327	560.433	0
370	5	-117.647	72.7106	-687.668	-12968.5	-30855.2	-10960.5	255.131	628.859	0	-130.045	-37.1023	-151.992	-7321.36	1569.36	-584.386	310.325	248.169	0	-247.692	35.6083	-839.66	-468457	234501	96911.3	265.122	559.948	0
370	6	-109.096	71.6013	-694.207	-12747.9	-29601.1	-11024.1	257.36	628.363	0	-130.692	-37.4262	-153.639	-7370.51	1544.33	-583.877	310.052	247.973	0	-239.788	34.1752	-847.846	-472672	237807	91331.3	266.908	559.432	0
370	7	-100.56	70.8568	-700.345	-12560.1	-28342.6	-11063	259.53	627.934	0	-131.317	-37.798	-155.3	-7417.27	1525.7	-580.721	309.824	247.761	0	-231.877	33.0589	-855.645	-476661	241007	85878.9	268.659	558.932	0
370	8	-92.2489	70.5571	-706.04	-12412.6	-27097	-11075.2	261.621	627.581	0	-131.925	-38.223	-156.903	-7458.67	1511.96	-575.597	309.636	247.537	0	-224.174	32.3341	-862.943	-480384	244058	80706.3	270.351	558.48	0
370	9	-84.328	70.7774	-711.311	-12309.7	-25879.8	-11058.2	263.617	627.306	0	-132.518	-38.7025	-158.424	-7495.04	1503.43	-569.071	309.49	247.31	0	-216.846	32.0749	-869.736	-483850	246953	75938.9	271.973	558.089	0
371	0	-76.9102	71.5792	-716.238	-12252	-24703.5	-11008.5	265.509	627.106	0	-133.084	-39.2327	-159.896	-7529.74	1502.64	-560.836	309.398	247.091	0	-209.994	32.3465	-876.134	-487114	249719	71666.5	273.519	557.753	0
371	1	-70.0616	73.0003	-720.927	-12237.6	-23577.7	-10923.5	267.295	626.975	0	-133.606	-39.8042	-161.375	-7566.81	1513.17	-549.681	309.377	246.89	0	-203.668	33.1961	-882.302	-490251	252402	67944.5	274.992	557.456	0
371	2	-63.8195	75.0446	-725.456	-12263.4	-22510.9	-10802.3	268.97	626.904	0	-134.076	-40.4065	-162.901	-7608.42	1537.63	-534.314	309.439	246.706	0	-197.895	34.6381	-888.357	-493318	255033	64799.9	276.391	557.186	0
371	3	-58.2069	77.6792	-729.837	-12325.5	-21509.3	-10647.3	270.529	626.888	0	-134.491	-41.0337	-164.474	-7654.08	1576.49	-514.052	309.585	246.537	0	-192.698	36.6456	-894.312	-496316	257610	62236.8	277.712	556.937	0
371	4	-53.2344	80.8363	-734.016	-12420.4	-20576.2	-10463.6	271.968	626.921	0	-134.856	-41.6893	-166.06	-7701.39	1627.67	-488.355	309.802	246.377	0	-188.09	39.147	-900.076	-499204	260103	60236.2	278.948	556.713	0
371	5	-48.8975	84.4214	-737.894	-12545.4	-19710.9	-10257.8	273.288	627.002	0	-135.177	-42.3906	-167.603	-7747.33	1686.57	-456.223	310.063	246.224	0	-184.075	42.0308	-905.497	-501911	262460	58758.2	280.095	556.522	0
371	6	-45.1724	88.3282	-741.364	-12698.3	-18909.8	-10036.1	274.493	627.128	0	-135.466	-43.1625	-169.054	-7789.45	1748.29	-416.643	310.342	246.077	0	-180.638	45.1658	-910.418	-504362	264634	57745.4	281.15	556.371	0
371	7	-42.0121	92.4531	-744.335	-12876.4	-18167.3	-9804.09	275.593	627.299	0	-135.724	-44.0222	-170.392	-7826.6	1810.9	-369.068	310.628	245.933	0	-177.736	48.431	-914.727	-506501	266593	57128.2	282.119	556.26	0
371	8	-39.3481	96.7055	-746.761	-13076.3	-17478.7	-9566.31	276.594	627.511	0	-135.939	-44.9695	-171.635	-7858.8	1876.42	-313.447	310.933	245.788	0	-175.287	51.736	-918.396	-508303	268330	56831.1	283.011	556.172	0
371	9	-37.1014	101.01	-748.64	-13294.3	-16841.9	-9326.64	277.503	627.758	0	-136.078	-45.985	-172.83	-7886.7	1949.15	-250.435	311.278	245.633	0	-173.18	55.0253	-921.47	-509776	269861	56778	283.838	556.087	0
372	0	-35.1911	105.306	-750.027	-13526.3	-16257.2	-9088.63	278.325	628.035	0	-136.092	-47.0309	-174.055	-7911.9	2033.27	-181.452	311.682	245.456	0	-171.283	58.2748	-924.082	-510968	271222	56897.4	284.608	555.974	0
372	1	-33.5401	109.54	-751.017	-13767.4	-15725.4	-8855.06	279.061	628.332	0	-135.921	-48.0606	-175.4	-7937.3	2130.42	-108.422	312.146	245.253	0	-169.461	61.4796	-926.417	-511954	272464	57124.1	285.325	555.803	0
372	2	-32.0846	113.668	-751.708	-14012.8	-15244.7	-8627.91	279.72	628.641	0	-135.508	-49.0356	-176.938	-7965.82	2238.85	-33.5452	312.653	245.02	0	-167.592	64.6327	-928.646	-512806	273632	57401.5	285.995	555.549	0
372	3	-30.7815	117.646	-752.158	-14258.1	-14809.6	-8409.14	280.311	628.956	0	-134.806	-49.9363	-178.702	-7998.44	2354.97	41.0327	313.178	244.759	0	-165.588	67.7094	-930.859	-513563	274751	57682.7	286.62	555.2	0
372	4	-29.6105	121.427	-752.378	-14499.7	-14413.2	-8200.92	280.843	629.272	0	-133.787	-50.7591	-180.678	-8033.58	2475.71	113.558	313.702	244.464	0	-163.398	70.6678	-933.056	-514228	275823	57932.9	287.206	554.757	0
372	5	-28.5715	124.964	-752.348	-14734.5	-14048.6	-8005.48	281.327	629.585	0	-132.446	-51.5128	-182.817	-8067.94	2600.17	182.815	314.223	244.131	0	-161.017	73.4512	-935.165	-514772	276830	58130.4	287.758	554.232	0
372	6	-27.6793	128.209	-752.026	-14960.3	-13710.5	-7825.56	281.769	629.893	0	-130.798	-52.2159	-185.039	-8097.79	2729.81	248.592	314.753	243.763	0	-158.477	75.9933	-937.065	-515154	277746	58264.9	288.282	553.645	0
372	7	-26.9545	131.123	-751.382	-15175.5	-13394.5	-7664.63	282.174	630.197	0	-128.875	-52.8911	-187.257	-8119.86	2866.7	311.975	315.309	243.362	0	-155.829	78.2316	-938.639	-515335	278544	58334.1	288.784	553.024	0
372	8	-26.4119	133.682	-750.425	-15378.7	-13097.4	-7526.1	282.547	630.493	0	-126.715	-53.5589	-189.412	-8132.51	3011.13	374.839	315.897	242.936	0	-153.127	80.1227	-939.837	-515307	279215	58339.8	289.268	552.386	0
372	9	-26.0494	135.886	-749.213	-15568.3	-12816.8	-7412.52	282.893	630.78	0	-124.356	-54.2337	-191.494	-8136.56	3161.63	439.282	316.51	242.49	0	-150.406	81.6521	-940.708	-515105	279777	58283.8	289.736	551.738	0
373	0	-25.8456	137.759	-747.859	-15741.9	-12551.5	-7325.66	283.217	631.049	0	-121.835	-54.922	-193.535	-8134.04	3318.12	506.939	317.145	242.029	0	-147.68	82.8371	-941.393	-514801	280273	58165.2	290.192	551.073	0
373	1	-25.771	139.339	-746.502	-15897	-12301	-7266.84	283.522	631.295	0	-119.184	-55.6226	-195.587	-8126.77	3484.32	578.114	317.815	241.551	0	-144.955	83.7159	-942.089	-514489	280768	57983.3	290.641	550.38	0
373	2	-25.8061	140.659	-745.268	-16031.5	-12065.8	-7236.58	283.81	631.511	0	-116.44	-56.3367	-197.701	-8116.64	3665.46	651.637	318.54	241.055	0	-142.246	84.3228	-942.969	-514254	281318	57741.6	291.092	549.649	0
373	3	-25.9474	141.744	-744.23	-16143.8	-11846.2	-7234.09	284.083	631.692	0	-113.641	-57.0757	-199.893	-8105.36	3864.04	725.514	319.331	240.549	0	-139.588	84.6687	-944.122	-514144	281955	57448.2	291.545	548.878	0
373	4	-26.203	142.6	-743.393	-16233	-11641.7	-7257.61	284.34	631.836	0	-110.834	-57.8599	-202.144	-8093.36	4078.46	798.036	320.176	240.038	0	-137.037	84.7401	-945.536	-514157	282676	57113	292.001	548.075	0
373	5	-26.5867	143.217	-742.704	-16299.7	-11451.4	-7305.26	284.581	631.946	0	-108.072	-58.7144	-204.407	-8079.2	4304.99	868.758	321.061	239.525	0	-134.658	84.5025	-947.111	-514253	283450	56746.5	292.454	547.253	0
373	6	-27.1148	143.577	-742.067	-16346	-11275.8	-7375.63	284.805	632.028	0	-105.411	-59.6672	-206.625	-8060.58	4540.73	938.234	321.976	239.011	0	-132.526	83.9098	-948.692	-514365	284234	56357.8	292.901	546.429	0
373	7	-27.7997	143.664	-741.381	-16374.9	-11117	-7467.79	285.005	632.087	0	-102.902	-60.7407	-208.741	-8035.9	4784.99	1006.95	322.923	238.497	0	-130.702	82.9238	-950.122	-514421	284978	55954.6	293.336	545.616	0
373	8	-28.6455	143.474	-740.577	-16389.3	-10977.2	-7580.61	285.177	632.13	0	-100.575	-61.944	-210.718	-8004.82	5038.27	1075.15	323.91	237.988	0	-129.22	81.5296	-951.295	-514376	285652	55542.1	293.757	544.825	0
373	9	-29.6423	143.013	-739.646	-16391.1	-10856	-7711.93	285.323	632.161	0	-98.4365	-63.2704	-212.559	-7968.5	5300.71	1143.64	324.938	237.488	0	-128.079	79.743	-952.206	-514228	286254	55123.7	294.166	544.059	0
374	0	-30.7607	142.31	-738.659	-16381.5	-10749.7	-7858.47	285.447	632.177	0	-96.4757	-64.7003	-214.32	-7930.09	5571.31	1214.2	325.995	237.001	0	-127.236	77.6098	-952.979	-514032	286823	54697.8	294.566	543.304	0
374	1	-31.9546	141.404	-737.728	-16359.8	-10652.7	-8016.71	285.56	632.176	0	-94.6671	-66.2083	-216.096	-7894.13	5847.84	1288.11	327.061	236.531	0	-126.622	75.1959	-953.824	-513878	287420	54255.9	294.963	542.54	0
374	2	-33.1748	140.337	-736.951	-16324.9	-10559.5	-8183.68	285.671	632.152	0	-92.981	-67.7715	-217.968	-7864.94	6127.36	1364.43	328.111	236.083	0	-126.156	72.5659	-954.918	-513840	288099	53783.3	295.359	541.746	0
374	3	-34.3823	139.141	-736.369	-16276.4	-10465.4	-8357.07	285.788	632.104	0	-91.3923	-69.3725	-219.969	-7845.16	6406.71	1440.56	329.126	235.665	0	-125.775	69.7689	-956.338	-513951	288880	53265.8	295.756	540.918	0
374	4	-35.5537	137.838	-735.967	-16215.5	-10367.1	-8534.77	285.914	632.033	0	-89.8853	-70.9997	-222.092	-7834.79	6683.18	1514.35	330.092	235.277	0	-125.439	66.838	-958.059	-514200	289755	52695.8	296.155	540.059	0
374	5	-36.6789	136.439	-735.687	-16144.2	-10261.8	-8714.63	286.051	631.944	0	-88.4534	-72.6463	-224.304	-7831.08	6955.07	1585.14	331.007	234.913	0	-125.132	63.793	-959.991	-514543	290697	52073.2	296.555	539.177	0
374	6	-37.7534	134.953	-735.457	-16064.8	-10147.3	-8894.38	286.203	631.843	0	-87.0949	-74.309	-226.56	-7830.32	7221.52	1653.13	331.875	234.562	0	-124.848	60.6438	-962.016	-514925	291672	51400.5	296.959	538.281	0
374	7	-38.7694	133.384	-735.216	-15978.9	-10020.8	-9071.93	286.37	631.734	0	-85.8054	-75.9859	-228.813	-7829.57	7482.07	1718.62	332.699	234.218	0	-124.575	57.3977	-964.029	-515298	292650	50676.4	297.367	537.383	0
374	8	-39.7081	131.742	-734.947	-15887.6	-9879.92	-9246.02	286.557	631.617	0	-84.5707	-77.6682	-231.03	-7826.83	7736.81	1782.01	333.488	233.878	0	-124.279	54.0742	-965.977	-515643	293615	49894.3	297.781	536.491	0
374	9	-40.5354	130.053	-734.689	-15791	-9722.97	-9416.59	286.766	631.493	0	-83.3639	-79.3309	-233.197	-7820.93	7986.43	1843.81	334.248	233.538	0	-123.899	50.7225	-967.886	-515977	294577	49043.4	298.206	535.612	0
375	0	-41.2008	128.355	-734.541	-15688.7	-9548.56	-9584.13	287.001	631.359	0	-82.1479	-80.934	-235.339	-7811.82	8233.03	1904.24	334.984	233.194	0	-123.349	47.4211	-969.88	-516362	295569	48108.5	298.644	534.745	0
375	1	-41.648	126.692	-734.618	-15581	-9355.85	-9748.6	287.264	631.21	0	-80.882	-82.4366	-237.506	-7799.85	8480.38	1963.08	335.706	232.841	0	-122.53	44.2559	-972.124	-516875	296643	47072.9	299.099	533.882	0
375	2	-41.8358	125.105	-734.999	-15469.5	-9144.92	-9908.74	287.558	631.047	0	-79.5362	-83.8115	-239.74	-7784.66	8732.22	2020.04	336.424	232.471	0	-121.372	41.2932	-974.739	-517569	297835	45926.4	299.577	533.016	0
375	3	-41.7482	123.618	-735.698	-15357.5	-8915.78	-10062	287.881	630.875	0	-78.1024	-85.0508	-242.047	-7765.71	8989.87	2075.22	337.141	232.083	0	-119.851	38.5673	-977.745	-518457	299150	44670.4	300.076	532.151	0
375	4	-41.3873	122.246	-736.684	-15248.9	-8667.8	-10205	288.234	630.699	0	-76.5945	-86.1639	-244.397	-7743.22	9251.47	2129.01	337.854	231.683	0	-117.982	36.0826	-981.081	-519517	300571	43313.9	300.595	531.3	0
375	5	-40.7653	120.994	-737.895	-15147.3	-8400.29	-10334.8	288.616	630.528	0	-75.0394	-87.1716	-246.732	-7717.9	9513.23	2181.72	338.557	231.28	0	-115.805	33.8227	-984.627	-520704	302060	41868.4	301.13	530.482	0
375	6	-39.9029	119.863	-739.243	-15055.4	-8113.24	-10448.7	289.025	630.366	0	-73.4681	-88.0938	-248.988	-7690.2	9771.23	2233.22	339.244	230.886	0	-113.371	31.7688	-988.231	-521956	303569	40349.6	301.678	529.716	0
375	7	-38.8269	118.854	-740.641	-14974.5	-7807.43	-10544.7	289.459	630.218	0	-71.9099	-88.9407	-251.114	-7660.55	10022.6	2283.37	339.912	230.506	0	-110.737	29.9133	-991.755	-523213	305057	38779.1	302.234	529.01	0
375	8	-37.5624	117.974	-742.023	-14903.4	-7483.99	-10622	289.914	630.085	0	-70.3881	-89.7132	-253.097	-7629.7	10266.4	2333.11	340.563	230.145	0	-107.951	28.2609	-995.12	-524430	306500	37180.1	302.796	528.365	0
375	9	-36.1251	117.234	-743.367	-14840.6	-7144.22	-10681.1	290.389	629.964	0	-68.912	-90.4055	-254.958	-7598.34	10504.5	2384.57	341.201	229.802	0	-105.037	26.8287	-998.325	-525596	307899	35570.9	303.366	527.768	0
376	0	-34.5181	116.651	-744.7	-14785	-6789.41	-10723.5	290.883	629.854	0	-67.472	-91.0046	-256.748	-7566.94	10740.7	2440.26	341.834	229.472	0	-101.99	25.6468	-1001.45	-526738	309281	33961.2	303.946	527.205	0
376	1	-32.7367	116.247	-746.1	-14737.4	-6419.95	-10751.6	291.395	629.753	0	-66.0462	-91.4942	-258.517	-7535.83	10977.3	2502.17	342.463	229.15	0	-98.7829	24.7527	-1004.62	-527910	310684	32355	304.536	526.666	0
376	2	-30.7831	116.04	-747.646	-14700.7	-6035.83	-10767.6	291.927	629.663	0	-64.6174	-91.8676	-260.293	-7505.43	11212.8	2570.81	343.078	228.835	0	-95.4005	24.1725	-1007.94	-529168	312138	30756.1	305.136	526.152	0
376	3	-28.678	116.041	-749.377	-14678	-5639.38	-10772.4	292.475	629.587	0	-63.1853	-92.1349	-262.066	-7476.59	11442.2	2644.84	343.662	228.529	0	-91.8634	23.9059	-1011.44	-530540	313645	29174.8	305.737	525.673	0
376	4	-26.4616	116.246	-751.27	-14670.7	-5236.41	-10765.7	293.03	629.528	0	-61.77	-92.3191	-263.795	-7450.64	11659.7	2722.16	344.2	228.244	0	-88.2316	23.9272	-1015.06	-532006	315178	27630.2	306.328	525.242	0
376	5	-24.1856	116.642	-753.249	-14678.3	-4833.58	-10746.6	293.583	629.487	0	-60.4085	-92.4517	-265.42	-7428.93	11859.4	2801.6	344.682	227.989	0	-84.5941	24.1902	-1018.67	-533512	316687	26147	306.897	524.874	0
376	6	-21.9035	117.204	-755.213	-14699.4	-4436.04	-10714.5	294.126	629.464	0	-59.1483	-92.5662	-266.878	-7412.22	12036.3	2882.98	345.1	227.774	0	-81.0518	24.6374	-1022.09	-534985	318118	24750.5	307.436	524.579	0
376	7	-19.6633	117.904	-757.072	-14732	-4047.16	-10669.2	294.654	629.459	0	-58.0385	-92.6847	-268.107	-7400.07	12186.5	2966.27	345.454	227.601	0	-77.7017	25.2198	-1025.18	-536357	319423	23465.4	307.939	524.364	0
376	8	-17.5032	118.721	-758.776	-14773.9	-3669.5	-10610.8	295.164	629.471	0	-57.1215	-92.8121	-269.057	-7390.49	12306.5	3051.43	345.739	227.468	0	-74.6247	25.9092	-1027.83	-537586	320569	22314.7	308.403	524.238	0
376	9	-15.45	119.64	-760.326	-14823.1	-3306.66	-10539.9	295.651	629.496	0	-56.4269	-92.9407	-269.705	-7381.13	12394.2	3138.58	345.955	227.367	0	-71.877	26.6991	-1030.03	-538663	321547	21318.4	308.823	524.202	0
377	0	-13.5143	120.657	-761.773	-14877.1	-2963.77	-10457.3	296.109	629.53	0	-55.9662	-93.0544	-270.084	-7371.19	12450.1	3228.08	346.097	227.292	0	-69.4805	27.6022	-1031.86	-539622	322379	20488.4	309.193	524.246	0
377	1	-11.6914	121.774	-763.192	-14933.1	-2644.92	-10364.3	296.534	629.567	0	-55.7326	-93.1348	-270.268	-7361.66	12476.8	3320.05	346.165	227.238	0	-67.4241	28.6388	-1033.46	-540521	323106	19825.7	309.514	524.351	0
377	2	-9.97409	122.985	-764.645	-14988.8	-2351.59	-10262.9	296.925	629.602	0	-55.7104	-93.173	-270.325	-7353.56	12477.4	3413.82	346.157	227.203	0	-65.6845	29.8124	-1034.97	-541410	323770	19320.9	309.784	524.499	0
377	3	-8.36609	124.271	-766.15	-15043.5	-2083.69	-10156	297.28	629.635	0	-55.8876	-93.1769	-270.273	-7346.89	12454.4	3507.94	346.081	227.183	0	-64.2537	31.0944	-1036.42	-542304	324382	18961.1	310.006	524.686	0
377	4	-6.88638	125.596	-767.669	-15098.2	-1840.08	-10047.5	297.603	629.668	0	-56.2615	-93.1682	-270.079	-7340.84	12409.5	3600.75	345.947	227.18	0	-63.1479	32.4278	-1037.75	-543177	324925	18734.6	310.185	524.918	0
377	5	-5.56281	126.914	-769.127	-15155.7	-1618.54	-9941.41	297.896	629.705	0	-56.837	-93.1747	-269.679	-7334.2	12342.9	3690.76	345.769	227.196	0	-62.3998	33.7395	-1038.81	-543974	325361	18631.9	310.324	525.212	0
377	6	-4.42373	128.178	-770.423	-15218.4	-1417.11	-9840.63	298.161	629.753	0	-57.623	-93.2229	-269	-7325.73	12254.4	3776.48	345.555	227.233	0	-62.0467	34.9554	-1039.42	-544624	325642	18645.6	310.426	525.582	0
377	7	-3.49177	129.347	-771.449	-15286	-1235.48	-9746.75	298.399	629.815	0	-58.6255	-93.3302	-267.993	-7314.48	12143.7	3855.94	345.313	227.293	0	-62.1172	36.017	-1039.44	-545054	325723	18769.4	310.494	526.035	0
377	8	-2.77628	130.394	-772.126	-15356.9	-1074.27	-9660.42	298.609	629.889	0	-59.837	-93.4958	-266.658	-7300.5	12012.1	3927.17	345.047	227.378	0	-62.6133	36.8982	-1038.78	-545215	325579	18997.1	310.529	526.564	0
377	9	-2.26431	131.313	-772.45	-15428.4	-933.901	-9582.13	298.791	629.973	0	-61.2279	-93.699	-265.053	-7285.49	11863	3989.7	344.757	227.487	0	-63.4922	37.6136	-1037.5	-545113	325228	19318.4	310.534	527.149	0
378	0	-1.91967	132.118	-772.508	-15498	-815.146	-9512.2	298.945	630.062	0	-62.7474	-93.9043	-263.297	-7272.37	11702.9	4045.24	344.448	227.62	0	-64.6671	38.2133	-1035.8	-544825	324733	19717.5	310.511	527.763	0
378	1	-1.69458	132.833	-772.444	-15562.9	-719.87	-9450.45	299.068	630.148	0	-64.3387	-94.0689	-261.536	-7264.02	11540.1	4096.26	344.124	227.775	0	-66.0333	38.764	-1033.98	-544465	324184	20176.5	310.465	528.371	0
378	2	-1.54808	133.475	-772.384	-15620.6	-649.811	-9396.52	299.159	630.224	0	-65.9576	-94.1551	-259.888	-7261.93	11383.1	4144.38	343.8	227.943	0	-67.5057	39.32	-1032.27	-544127	323655	20679.7	310.398	528.944	0
378	3	-1.45895	134.044	-772.381	-15668.9	-604.758	-9350.42	299.217	630.286	0	-67.5804	-94.1428	-258.407	-7265.99	11237.1	4190.5	343.486	228.118	0	-69.0393	39.9007	-1030.79	-543854	323183	21216.3	310.315	529.468	0
378	4	-1.42685	134.521	-772.414	-15706.7	-582.009	-9312.54	299.247	630.335	0	-69.2009	-94.0328	-257.088	-7275.28	11102.8	4235.04	343.187	228.299	0	-70.6278	40.4879	-1029.5	-543629	322762	21779.4	310.219	529.938	0
378	5	-1.46481	134.878	-772.413	-15734.4	-577.043	-9283.3	299.253	630.37	0	-70.8263	-93.842	-255.893	-7288.24	10978.1	4277.93	342.901	228.482	0	-72.2911	41.036	-1028.31	-543403	322363	22364.2	310.115	530.361	0
378	6	-1.58892	135.086	-772.296	-15753.3	-585.412	-9262.79	299.242	630.398	0	-72.4685	-93.5986	-254.775	-7302.61	10859.7	4318.6	342.625	228.663	0	-74.0574	41.4876	-1027.07	-543120	321951	22965	310.004	530.744	0
378	7	-1.80976	135.124	-771.992	-15765.3	-604.678	-9250.72	299.217	630.422	0	-74.1344	-93.334	-253.695	-7315.97	10745.4	4356.25	342.356	228.838	0	-75.9441	41.7901	-1025.69	-542730	321492	23573.4	309.887	531.093	0
378	8	-2.12704	134.985	-771.454	-15771.5	-634.39	-9247.06	299.178	630.444	0	-75.82	-93.0735	-252.63	-7326.43	10634.9	4390.34	342.097	229.001	0	-77.947	41.9118	-1024.08	-542199	320967	24178.3	309.765	531.412	0
378	9	-2.528	134.681	-770.684	-15771.5	-675.225	-9252.59	299.124	630.464	0	-77.5098	-92.827	-251.578	-7333.71	10529.7	4421.35	341.855	229.151	0	-80.0378	41.8541	-1022.26	-541529	320375	24769	309.64	531.701	0
379	0	-2.99066	134.237	-769.746	-15764.9	-729.174	-9268.32	299.053	630.481	0	-79.1778	-92.5851	-250.575	-7340.25	10430.4	4451.03	341.626	229.294	0	-82.1685	41.6522	-1020.32	-540766	319742	25338.3	309.508	531.955	0
379	1	-3.49199	133.686	-768.743	-15751.6	-799.187	-9294.64	298.96	630.49	0	-80.7939	-92.3289	-249.685	-7350.64	10336.1	4481.8	341.397	229.44	0	-84.2859	41.3574	-1018.43	-539988	319111	25883.3	309.364	532.166	0
379	2	-4.01605	133.056	-767.773	-15734.1	-887.233	-9331.31	298.844	630.493	0	-82.3369	-92.0478	-248.955	-7368.6	10246.1	4515.73	341.156	229.598	0	-86.353	41.0079	-1016.73	-539267	318522	26404	309.205	532.33	0
379	3	-4.55692	132.363	-766.9	-15716.1	-992.604	-9377.63	298.706	630.493	0	-83.8008	-91.746	-248.391	-7394.94	10159.7	4554.29	340.902	229.771	0	-88.3577	40.617	-1015.29	-538648	317996	26901.7	309.029	532.456	0
379	4	-5.11817	131.618	-766.149	-15701.7	-1112.17	-9432.3	298.548	630.494	0	-85.1885	-91.4379	-247.98	-7428.69	10076.7	4598.46	340.635	229.957	0	-90.3066	40.1798	-1014.13	-538149	317538	27379.9	308.84	532.553	0
379	5	-5.70983	130.824	-765.512	-15693.8	-1242.88	-9493.43	298.376	630.501	0	-86.5006	-91.1393	-247.701	-7468.75	9998.84	4648.73	340.367	230.152	0	-92.2104	39.6852	-1013.21	-537760	317146	27844	308.642	532.628	0
379	6	-6.34427	129.988	-764.95	-15693.4	-1383.86	-9558.57	298.191	630.516	0	-87.7311	-90.8588	-247.536	-7514.23	9930.72	4704.28	340.118	230.356	0	-94.0754	39.1295	-1012.49	-537456	316808	28300.8	308.441	532.683	0
379	7	-7.03454	129.117	-764.421	-15699.6	-1535.3	-9624.9	297.992	630.538	0	-88.8705	-90.5913	-247.471	-7564.36	9878.66	4763.08	339.919	230.567	0	-95.9051	38.5258	-1011.89	-537206	316514	28761.1	308.245	532.72	0
379	8	-7.79166	128.223	-763.897	-15710.5	-1697.31	-9689.85	297.778	630.566	0	-89.9093	-90.3193	-247.5	-7618.42	9848.16	4823.23	339.791	230.782	0	-97.701	37.904	-1011.4	-536986	316259	29239.4	308.059	532.735	0
379	9	-8.61778	127.327	-763.38	-15723.7	-1870.28	-9752.02	297.55	630.598	0	-90.8361	-90.0179	-247.638	-7676.04	9841.83	4883.33	339.743	230.997	0	-99.4539	37.3086	-1011.02	-536798	316051	29748	307.885	532.719	0
380	0	-9.50134	126.454	-762.911	-15736.6	-2053.93	-9811.27	297.308	630.627	0	-91.6347	-89.6593	-247.941	-7738.39	9859.71	4942.28	339.766	231.211	0	-101.136	36.7944	-1010.85	-536673	315916	30292.1	307.722	532.659	0
380	1	-10.4195	125.635	-762.559	-15747.4	-2245.51	-9868.09	297.055	630.651	0	-92.2845	-89.2204	-248.483	-7808.07	9901.98	5000.11	339.85	231.423	0	-102.704	36.4144	-1011.04	-536665	315899	30869.1	307.573	532.533	0
380	2	-11.3461	124.894	-762.383	-15756.2	-2440.62	-9923.07	296.799	630.667	0	-92.7676	-88.6919	-249.324	-7887.04	9970.24	5058.42	339.989	231.634	0	-104.114	36.2022	-1011.71	-536824	316039	31470.6	307.442	532.33	0
380	3	-12.2607	124.242	-762.403	-15764.5	-2636.31	-9976.71	296.542	630.677	0	-93.0775	-88.0809	-250.484	-7975.52	10065.6	5119.22	340.185	231.84	0	-105.338	36.1614	-1012.89	-537167	316352	32085.4	307.335	532.046	0
380	4	-13.1562	123.673	-762.599	-15773.5	-2832.78	-10029.5	296.285	630.684	0	-93.221	-87.4021	-251.942	-8072.33	10186.9	5183.81	340.433	232.04	0	-106.377	36.2712	-1014.54	-537678	316822	32705.2	307.249	531.688	0
380	5	-14.0416	123.169	-762.912	-15784	-3032.18	-10081.6	296.026	630.689	0	-93.2147	-86.6715	-253.653	-8175	10331.4	5252.75	340.73	232.229	0	-107.256	36.4973	-1016.57	-538314	317417	33328.6	307.18	531.266	0
380	6	-14.9352	122.703	-763.263	-15797	-3235.35	-10133	295.761	630.697	0	-93.0806	-85.9063	-255.556	-8279.96	10496.1	5326.37	341.072	232.4	0	-108.016	36.7967	-1018.82	-539013	318091	33959	307.127	530.79	0
380	7	-15.8531	122.25	-763.57	-15814	-3439.9	-10182.6	295.495	630.711	0	-92.8409	-85.1272	-257.592	-8383.35	10679.2	5405.07	341.458	232.545	0	-108.694	37.123	-1021.16	-539712	318805	34597.9	307.089	530.272	0
380	8	-16.7998	121.794	-763.778	-15835.5	-3641.08	-10229.2	295.233	630.733	0	-92.5137	-84.3543	-259.726	-8482.41	10880.8	5489.4	341.893	232.659	0	-109.314	37.4393	-1023.5	-540371	319538	35242.6	307.073	529.717	0
380	9	-17.7619	121.334	-763.889	-15860.2	-3833.86	-10270.9	294.981	630.762	0	-92.1043	-83.598	-261.962	-8577.21	11102.1	5579.75	342.381	232.742	0	-109.866	37.7358	-1025.85	-540990	320297	35885.2	307.085	529.124	0
381	0	-18.7056	120.894	-763.97	-15885.1	-4015.14	-10306.1	294.744	630.793	0	-91.5995	-82.8522	-264.342	-8671.03	11344.9	5674.97	342.918	232.802	0	-110.305	38.0415	-1028.31	-541620	321118	36511.7	307.128	528.484	0
381	1	-19.5875	120.51	-764.137	-15906.8	-4184.88	-10333.2	294.523	630.817	0	-90.972	-82.0993	-266.933	-8768.2	11610.7	5771.96	343.497	232.848	0	-110.56	38.411	-1031.07	-542341	322054	37104.8	307.202	527.787	0
381	2	-20.3746	120.215	-764.502	-15922.7	-4344.28	-10351.6	294.318	630.828	0	-90.1945	-81.3265	-269.781	-8871.5	11898.4	5867.01	344.104	232.884	0	-110.569	38.8885	-1034.28	-543230	323147	37649.4	307.304	527.029	0
381	3	-21.0574	120.018	-765.128	-15932.2	-4493.69	-10361.2	294.127	630.823	0	-89.2525	-80.5382	-272.898	-8981.61	12204.4	5957.04	344.721	232.912	0	-110.31	39.4802	-1038.03	-544326	324413	38135.4	307.428	526.212	0
381	4	-21.6478	119.908	-766.006	-15937	-4632.95	-10363.2	293.952	630.805	0	-88.1498	-79.7561	-276.258	-9097.63	12525.2	6040.24	345.339	232.932	0	-109.798	40.1523	-1042.26	-545622	325842	38557.9	307.572	525.347	0
381	5	-22.17	119.859	-767.075	-15940.8	-4761.9	-10359.1	293.792	630.781	0	-86.9057	-79.0108	-279.8	-9217.26	12859.7	6116.21	345.96	232.942	0	-109.076	40.8485	-1046.87	-547073	327396	38916.5	307.735	524.45	0
381	6	-22.6518	119.843	-768.248	-15947.6	-4880.36	-10351.1	293.647	630.758	0	-85.5467	-78.3318	-283.449	-9337.66	13208.9	6185.88	346.601	232.943	0	-108.199	41.5109	-1051.7	-548613	329031	39215	307.919	523.541	0
381	7	-23.1179	119.835	-769.439	-15959.8	-4988.45	-10340.2	293.517	630.742	0	-84.0977	-77.7419	-287.142	-9456.54	13576.1	6251.27	347.28	232.933	0	-107.216	42.0928	-1056.58	-550182	330708	39460.3	308.128	522.632	0
381	8	-23.5841	119.818	-770.593	-15978.1	-5086.35	-10327	293.399	630.735	0	-82.573	-77.2545	-290.852	-9572.49	13964.3	6314.91	348.012	232.912	0	-106.157	42.5637	-1061.45	-551740	332407	39658	308.364	521.725	0
381	9	-24.0493	119.786	-771.718	-16002.1	-5172.77	-10311.3	293.297	630.736	0	-80.9713	-76.8727	-294.598	-9685.04	14375.8	6379.36	348.798	232.875	0	-105.021	42.9135	-1066.32	-553295	334139	39806.5	308.631	520.816	0
382	0	-24.4899	119.748	-772.889	-16030.7	-5243.9	-10293	293.215	630.741	0	-79.2756	-76.5933	-298.447	-9795.2	14812.5	6447.21	349.632	232.821	0	-103.766	43.1549	-1071.34	-554906	335950	39894.7	308.931	519.891	0
382	1	-24.8675	119.73	-774.221	-16061.6	-5294.51	-10272	293.161	630.745	0	-77.4615	-76.4136	-302.487	-9905.12	15277	6521.03	350.505	232.746	0	-102.329	43.316	-1076.71	-556660	337907	39905.4	309.271	518.933	0
382	2	-25.1472	119.755	-775.792	-16091.2	-5320.57	-10248.3	293.142	630.742	0	-75.5107	-76.3319	-306.794	-10016.7	15772.3	6602.33	351.41	232.65	0	-100.658	43.4236	-1082.59	-558616	340059	39823.1	309.654	517.926	0
382	3	-25.3135	119.834	-777.605	-16116.2	-5321.56	-10222.2	293.156	630.726	0	-73.4198	-76.3473	-311.4	-10130.7	16301.8	6690.7	352.35	232.533	0	-98.7333	43.4863	-1089	-560779	342421	39639.6	310.083	516.863	0
382	4	-25.3741	119.949	-779.593	-16134.5	-5300.49	-10194.3	293.201	630.696	0	-71.2013	-76.4607	-316.281	-10246.8	16867.9	6784.09	353.332	232.398	0	-96.5754	43.4883	-1095.87	-563102	344965	39354.7	310.555	515.743	0
382	5	-25.351	120.072	-781.659	-16146.2	-5260.76	-10165.5	293.27	630.656	0	-68.878	-76.6771	-321.376	-10364.4	17470.9	6879.37	354.363	232.25	0	-94.229	43.3951	-1103.03	-565515	347644	38972.1	311.07	514.578	0
382	6	-25.2689	120.171	-783.713	-16152.9	-5203.56	-10136	293.36	630.611	0	-66.4752	-77.0046	-326.619	-10483.2	18109.4	6973.26	355.445	232.096	0	-91.744	43.1667	-1110.33	-567953	350409	38496.3	311.623	513.382	0
382	7	-25.1439	120.223	-785.697	-16156.5	-5129.51	-10106.3	293.471	630.563	0	-64.0089	-77.4498	-331.97	-10603.6	18783.7	7063.58	356.583	231.941	0	-89.1528	42.7734	-1117.67	-570376	353234	37928.9	312.217	512.165	0
382	8	-24.9781	120.221	-787.604	-16158.2	-5040.97	-10076.1	293.6	630.516	0	-61.4778	-78.0125	-337.422	-10726	19496	7149.34	357.779	231.788	0	-86.4559	42.2086	-1125.03	-572781	356113	37268	312.849	510.928	0
382	9	-24.7595	120.177	-789.483	-16157.7	-4940.98	-10045.6	293.741	630.466	0	-58.8606	-78.6802	-343.006	-10850.6	20248.1	7229.55	359.031	231.634	0	-83.6201	41.497	-1132.49	-575202	359067	36508.5	313.516	509.669	0
383	0	-24.4669	120.119	-791.433	-16153.1	-4831.3	-10014.8	293.896	630.41	0	-56.1225	-79.4265	-348.769	-10977.3	21039.7	7302.84	360.326	231.474	0	-80.5894	40.6926	-1140.2	-577705	362137	35645.1	314.215	508.382	0
383	1	-24.0776	120.079	-793.561	-16141.9	-4711.96	-9983.69	294.062	630.341	0	-53.229	-80.2222	-354.754	-11106.3	21867.6	7368.26	361.642	231.307	0	-77.3066	39.8573	-1148.31	-580358	365361	34674.9	314.94	507.066	0
383	2	-23.5773	120.078	-795.929	-16121	-4581.72	-9952.39	294.244	630.254	0	-50.1638	-81.049	-360.964	-11237.1	22725.9	7426.46	362.959	231.131	0	-73.7411	39.0291	-1156.89	-583194	368752	33597.7	315.684	505.723	0
383	3	-22.9658	120.114	-798.544	-16089.2	-4438.8	-9921.29	294.441	630.148	0	-46.936	-81.906	-367.344	-11367.2	23607.4	7479.95	364.265	230.944	0	-69.9018	38.2078	-1165.89	-586203	372290	32417.3	316.441	504.368	0
383	4	-22.2573	120.17	-801.367	-16048.3	-4281.08	-9890.82	294.658	630.026	0	-43.5748	-82.8042	-373.794	-11492.1	24504.1	7531.91	365.555	230.745	0	-65.832	37.3655	-1175.16	-589340	375931	31142.6	317.209	503.023	0
383	5	-21.4758	120.219	-804.327	-16001.3	-4106.13	-9861.21	294.895	629.894	0	-40.1217	-83.7589	-380.184	-11607.2	25406.8	7584.82	366.827	230.531	0	-61.5975	36.46	-1184.51	-592535	379611	29786.2	317.983	501.713	0
383	6	-20.6495	120.23	-807.329	-15950.8	-3911.15	-9832.58	295.155	629.758	0	-36.6222	-84.7854	-386.386	-11709.2	26305.4	7640.16	368.081	230.304	0	-57.2718	35.445	-1193.72	-595707	383258	28361.8	318.76	500.461	0
383	7	-19.8044	120.176	-810.275	-15897.9	-3693.61	-9804.86	295.442	629.62	0	-33.117	-85.8947	-392.302	-11796.7	27191.3	7698.21	369.312	230.071	0	-52.9214	34.2816	-1202.58	-598777	386811	26881.9	319.539	499.28	0
383	8	-18.9588	120.038	-813.089	-15842.3	-3453.55	-9777.56	295.753	629.484	0	-29.6362	-87.0865	-397.882	-11870.2	28058.7	7757.87	370.52	229.834	0	-48.5949	32.9515	-1210.97	-601691	390229	25357.8	320.319	498.173	0
383	9	-18.1193	119.81	-815.743	-15782.5	-3195.07	-9749.78	296.083	629.347	0	-26.2032	-88.3421	-403.122	-11930.5	28904.1	7817.21	371.701	229.595	0	-44.3225	31.4677	-1218.86	-604430	393496	23801.1	321.093	497.135	0
384	0	-17.278	119.498	-818.284	-15716.1	-2924.58	-9720.87	296.426	629.206	0	-22.8406	-89.6275	-408.046	-11979.1	29724.3	7874.69	372.846	229.357	0	-40.1186	29.8705	-1226.33	-607024	396624	22222.7	321.854	496.162	0
384	1	-16.4159	119.117	-820.811	-15641.1	-2647.66	-9690.83	296.774	629.056	0	-19.5691	-90.9074	-412.699	-12019.1	30515.9	7929.84	373.942	229.123	0	-35.985	28.2093	-1233.51	-609541	399649	20629.3	322.593	495.249	0
384	2	-15.5128	118.681	-823.422	-15557.2	-2367.18	-9660.22	297.125	628.893	0	-16.4063	-92.1559	-417.129	-12054.9	31276.6	7983.35	374.98	228.9	0	-31.9191	26.525	-1240.55	-612052	402607	19024.7	323.304	494.397	0
384	3	-14.5561	118.204	-826.165	-15465.6	-2083.44	-9629.66	297.478	628.72	0	-13.3682	-93.3545	-421.38	-12089.7	32006.8	8036.15	375.957	228.691	0	-27.9243	24.8498	-1247.54	-614599	405527	17414.3	323.986	493.603	0
384	4	-13.5435	117.698	-829.037	-15368.1	-1795.99	-9599.6	297.834	628.537	0	-10.4706	-94.4885	-425.474	-12125.5	32709.4	8089.2	376.877	228.499	0	-24.0141	23.2097	-1254.51	-617187	408419	15808.1	324.642	492.862	0
384	5	-12.482	117.167	-832.002	-15266.3	-1504.48	-9570.81	298.192	628.349	0	-7.73379	-95.5522	-429.412	-12162.3	33386	8144.06	377.748	228.323	0	-20.2158	21.6152	-1261.41	-619795	411276	14218.6	325.274	492.172	0
384	6	-11.3872	116.609	-835.008	-15162	-1207.49	-9544.61	298.554	628.158	0	-5.18409	-96.5523	-433.163	-12199.6	34036.1	8203.12	378.576	228.164	0	-16.5713	20.0568	-1268.17	-622386	414075	12658.6	325.887	491.534	0
384	7	-10.2788	116.014	-837.994	-15057	-902.41	-9521.97	298.923	627.968	0	-2.85059	-97.5007	-436.689	-12236.2	34656.9	8268.39	379.363	228.02	0	-13.1294	18.5137	-1274.68	-624919	416790	11140.7	326.481	490.951	0
384	8	-9.17453	115.371	-840.912	-14953	-587.765	-9503.11	299.301	627.782	0	-0.757924	-98.4063	-439.954	-12271.3	35245.3	8340.73	380.111	227.892	0	-9.93245	16.9652	-1280.87	-627357	419394	9675.22	327.058	490.427	0
384	9	-8.08432	114.674	-843.734	-14850.1	-264.757	-9487.77	299.686	627.6	0	1.08347	-99.2688	-442.939	-12304.3	35799.3	8419.87	380.822	227.779	0	-7.00085	15.4051	-1286.67	-629681	421873	8268.35	327.617	489.961	0
385	0	-7.00575	113.928	-846.482	-14747.4	63.4808	-9475.68	300.075	627.422	0	2.68166	-100.072	-445.655	-12334.6	36319.7	8504.98	381.497	227.677	0	-4.32409	13.8559	-1292.14	-631902	424232	6923.23	328.157	489.551	0
385	1	-5.92674	113.153	-849.206	-14642.1	393.153	-9466.57	300.463	627.242	0	4.05692	-100.786	-448.143	-12361.9	36808.6	8595.08	382.136	227.585	0	-1.86981	12.3661	-1297.35	-634055	426496	5642.25	328.675	489.189	0
385	2	-4.8375	112.367	-851.951	-14531.6	720.35	-9460.22	300.846	627.057	0	5.23171	-101.381	-450.45	-12386.5	37267.5	8689.23	382.734	227.498	0	0.39421	10.9861	-1302.4	-636171	428689	4429.36	329.168	488.865	0
385	3	-3.7386	111.586	-854.719	-14415	1041.22	-9456.43	301.218	626.865	0	6.2231	-101.843	-452.603	-12410.4	37695	8786.53	383.285	227.42	0	2.4845	9.74293	-1307.32	-638257	430813	3288.9	329.63	488.575	0
385	4	-2.64065	110.813	-857.475	-14293	1352.93	-9455.19	301.578	626.669	0	7.03815	-102.183	-454.603	-12435.9	38087.8	8886.21	383.783	227.355	0	4.3975	8.62988	-1312.08	-640295	432853	2223.15	330.06	488.317	0
385	5	-1.56242	110.04	-860.161	-14168.2	1655.14	-9456.43	301.924	626.472	0	7.67267	-102.428	-456.424	-12464.7	38443.6	8987.67	384.228	227.309	0	6.11025	7.61237	-1316.59	-642250	434781	1233.49	330.457	488.093	0
385	6	-0.527137	109.255	-862.7	-14043.7	1949.94	-9459.78	302.26	626.279	0	8.11759	-102.61	-458.031	-12497.2	38761.1	9090.55	384.625	227.285	0	7.59046	6.64416	-1320.73	-644075	436566	322.058	330.825	487.907	0
385	7	0.444489	108.443	-865.018	-13922.6	2239.8	-9464.15	302.589	626.095	0	8.37031	-102.757	-459.393	-12532.6	39040.5	9194.69	384.983	227.281	0	8.8148	5.68636	-1324.41	-645722	438180	-508.755	331.169	487.76	0
385	8	1.34185	107.603	-867.066	-13806.6	2524.79	-9467.57	302.912	625.923	0	8.4434	-102.877	-460.504	-12571	39283.1	9300.54	385.304	227.298	0	9.78525	4.72614	-1327.57	-647162	439609	-1256.4	331.492	487.649	0
385	9	2.1729	106.749	-868.856	-13695.9	2802.39	-9467.98	303.225	625.763	0	8.36818	-102.963	-461.411	-12613.3	39493	9409.58	385.592	227.336	0	10.5411	3.78583	-1330.27	-648412	440870	-1921.76	331.795	487.566	0
386	0	2.96927	105.91	-870.476	-13588.7	3069.74	-9464.45	303.526	625.611	0	8.19316	-102.992	-462.218	-12662.3	39679.1	9523.1	385.845	227.395	0	11.1624	2.91766	-1332.69	-649545	442021	-2515.95	332.077	487.497	0
386	1	3.77557	105.124	-872.064	-13482.5	3325.79	-9457.08	303.814	625.461	0	7.97368	-102.938	-463.062	-12721.2	39854.6	9640.06	386.067	227.472	0	11.7492	2.1858	-1335.13	-650670	443154	-3059.11	332.342	487.426	0
386	2	4.62551	104.416	-873.746	-13375.5	3572.39	-9446.14	304.089	625.308	0	7.75496	-102.775	-464.059	-12792.2	40031.7	9757.32	386.264	227.566	0	12.3805	1.64124	-1337.8	-651886	444351	-3569	332.594	487.339	0
386	3	5.52721	103.791	-875.581	-13267.9	3813.31	-9432.31	304.355	625.153	0	7.56313	-102.488	-465.261	-12875	40216.6	9871.89	386.439	227.673	0	13.0903	1.30303	-1340.84	-653237	445654	-4053.72	332.838	487.231	0
386	4	6.46643	103.233	-877.556	-13161.1	4051.68	-9417.09	304.617	624.998	0	7.40951	-102.076	-466.653	-12967.3	40409.3	9981.92	386.594	227.788	0	13.8759	1.15658	-1344.21	-654712	447058	-4514.62	333.076	487.103	0
386	5	7.41521	102.718	-879.6	-13056.3	4288.39	-9401.69	304.875	624.844	0	7.29734	-101.552	-468.178	-13065.1	40606.9	10086.5	386.734	227.906	0	14.7126	1.16637	-1347.78	-656257	448522	-4948.05	333.311	486.959	0
386	6	8.33905	102.222	-881.625	-12953.3	4523.19	-9385.54	305.131	624.693	0	7.22543	-100.933	-469.772	-13164.7	40806.3	10185.6	386.864	228.024	0	15.5645	1.28976	-1351.4	-657802	450001	-5344.96	333.543	486.803	0
386	7	9.2058	101.729	-883.555	-12851.8	4756.36	-9366.69	305.383	624.546	0	7.19138	-100.246	-471.378	-13263.3	41006.9	10280.2	386.994	228.137	0	16.3972	1.48289	-1354.93	-659288	451456	-5695.42	333.775	486.636	0
386	8	9.99553	101.229	-885.35	-12752.1	4989.57	-9342.99	305.636	624.404	0	7.19456	-99.5243	-472.962	-13358.7	41209.8	10372.3	387.131	228.245	0	17.1901	1.70498	-1358.31	-660685	452868	-5995.39	334.012	486.462	0
386	9	10.7067	100.73	-887.025	-12654.7	5225.38	-9312.98	305.891	624.266	0	7.23953	-98.8022	-474.516	-13449	41417.4	10463.9	387.283	228.343	0	17.9462	1.92786	-1361.54	-662000	454244	-6249.75	334.257	486.281	0
387	0	11.3571	100.256	-888.643	-12559.8	5464.97	-9276.2	306.15	624.134	0	7.34241	-98.1096	-476.07	-13533.3	41632.9	10556.5	387.451	228.427	0	18.6995	2.14635	-1364.71	-663276	455614	-6472.07	334.511	486.094	0
387	1	11.9763	99.8387	-890.28	-12467.1	5705.66	-9232.61	306.409	624.004	0	7.5304	-97.4643	-477.671	-13612.1	41861	10650.5	387.636	228.497	0	19.5066	2.37438	-1367.95	-664570	457016	-6681.36	334.772	485.898	0
387	2	12.5908	99.4965	-891.984	-12376.4	5941.68	-9182.23	306.661	623.875	0	7.8257	-96.8753	-479.355	-13686.8	42104.1	10744.9	387.835	228.553	0	20.4165	2.62117	-1371.34	-665919	458468	-6896.47	335.036	485.689	0
387	3	13.2149	99.2239	-893.751	-12287.8	6167.41	-9125.38	306.901	623.749	0	8.2301	-96.3526	-481.125	-13759.3	42359.5	10838.4	388.043	228.598	0	21.445	2.87125	-1374.88	-667323	459960	-7132.69	335.296	485.469	0
387	4	13.8512	98.999	-895.536	-12201.2	6379.34	-9063.14	307.123	623.625	0	8.72671	-95.9091	-482.961	-13832.3	42620.6	10929.7	388.249	228.641	0	22.5779	3.0899	-1378.5	-668754	461465	-7401.03	335.546	485.241	0
387	5	14.4937	98.7939	-897.27	-12116.9	6576.65	-8997.42	307.33	623.504	0	9.28992	-95.5556	-484.825	-13907.9	42880.1	11017.5	388.445	228.686	0	23.7836	3.23837	-1382.09	-670169	462943	-7707.54	335.784	485.006	0
387	6	15.1318	98.58	-898.884	-12035.2	6761.65	-8930.72	307.522	623.389	0	9.89367	-95.2976	-486.667	-13987	43131.6	11100.9	388.627	228.74	0	25.0254	3.28249	-1385.55	-671517	464357	-8054.18	336.01	484.771	0
387	7	15.7561	98.3375	-900.331	-11956.5	6938.42	-8865.13	307.707	623.28	0	10.5204	-95.1357	-488.446	-14068.9	43372.6	11178.9	388.797	228.803	0	26.2765	3.20184	-1388.78	-672763	465683	-8440.96	336.227	484.539	0
387	8	16.363	98.0625	-901.594	-11880.8	7110.2	-8801.53	307.886	623.178	0	11.1673	-95.0628	-490.142	-14152.6	43604.8	11250.4	388.964	228.875	0	27.5303	2.9997	-1391.74	-673891	466915	-8866.12	336.44	484.312	0
387	9	16.9548	97.7656	-902.694	-11806.8	7277.91	-8740.01	308.062	623.08	0	11.8455	-95.0631	-491.771	-14237	43833.7	11314.8	389.134	228.95	0	28.8003	2.70248	-1394.47	-674912	468069	-9326.04	336.653	484.086	0
388	0	17.539	97.4661	-903.699	-11733.5	7441.36	-8680.21	308.234	622.984	0	12.5739	-95.1157	-493.367	-14319.2	44067.7	11372.7	389.321	229.024	0	30.1129	2.35043	-1397.07	-675869	469183	-9815.98	336.87	483.859	0
388	1	18.1264	97.1864	-904.7	-11659.5	7600.97	-8621.12	308.402	622.888	0	13.3715	-95.1991	-494.965	-14396.2	44315.6	11425.3	389.533	229.085	0	31.4979	1.98728	-1399.67	-676821	470304	-10331	337.092	483.627	0
388	2	18.727	96.9442	-905.771	-11583.9	7757.06	-8561.32	308.564	622.789	0	14.2491	-95.2944	-496.598	-14465.5	44581.5	11473.5	389.774	229.129	0	32.9761	1.64981	-1402.37	-677810	471466	-10866.1	337.322	483.389	0
388	3	19.3443	96.7455	-906.928	-11505.7	7908.2	-8499.61	308.72	622.687	0	15.2031	-95.3864	-498.276	-14525.8	44861.6	11517.9	390.034	229.152	0	34.5473	1.35909	-1405.2	-678848	472673	-11414.6	337.553	483.142	0
388	4	19.9698	96.5833	-908.143	-11425.4	8052.08	-8435.42	308.867	622.581	0	16.2157	-95.4685	-499.986	-14576.5	45146.1	11558.7	390.295	229.154	0	36.1856	1.11482	-1408.13	-679913	473900	-11967	337.779	482.886	0
388	5	20.584	96.4427	-909.351	-11344.6	8187.74	-8368.75	309.004	622.476	0	17.2607	-95.5477	-501.698	-14618.8	45424.2	11595.5	390.541	229.139	0	37.8447	0.89492	-1411.05	-680964	475110	-12513.2	337.994	482.625	0
388	6	21.1644	96.3064	-910.468	-11265.3	8315.58	-8299.8	309.133	622.373	0	18.3099	-95.6437	-503.373	-14654.9	45688.8	11627.7	390.765	229.113	0	39.4743	0.662727	-1413.84	-681949	476262	-13045.5	338.197	482.36	0
388	7	21.6933	96.1588	-911.415	-11189.1	8435.55	-8228.77	309.255	622.277	0	19.341	-95.7814	-504.982	-14686.6	45937.7	11654.7	390.969	229.083	0	41.0343	0.37735	-1416.4	-682817	477323	-13562	338.388	482.093	0
388	8	22.1603	95.9888	-912.133	-11116.8	8546.63	-8156.25	309.37	622.188	0	20.3422	-95.9845	-506.508	-14714.9	46171.9	11674.9	391.157	229.052	0	42.5025	0.00429535	-1418.64	-683534	478271	-14066.3	338.571	481.823	0
388	9	22.5633	95.7944	-912.606	-11049	8647.74	-8083.31	309.476	622.107	0	21.3114	-96.2655	-507.955	-14740.8	46394.6	11686.1	391.336	229.02	0	43.8747	-0.471046	-1420.56	-684093	479105	-14564.4	338.747	481.55	0
389	0	22.9095	95.5846	-912.87	-10985.1	8738.77	-8010.93	309.573	622.034	0	22.2538	-96.6185	-509.345	-14765.1	46610.3	11687.4	391.51	228.988	0	45.1633	-1.03387	-1422.21	-684519	479846	-15059.3	338.918	481.27	0
389	1	23.2141	95.376	-912.998	-10923.3	8820.03	-7939.42	309.66	621.964	0	23.176	-97.0228	-510.706	-14789.1	46823	11679.4	391.683	228.958	0	46.3901	-1.64683	-1423.7	-684862	480528	-15549.9	339.083	480.986	0
389	2	23.492	95.185	-913.059	-10862	8890.86	-7868.48	309.737	621.896	0	24.0782	-97.4545	-512.065	-14815.2	47034.9	11664.6	391.853	228.932	0	47.5701	-2.26945	-1425.12	-685165	481180	-16030.5	339.243	480.699	0
389	3	23.7478	95.0207	-913.079	-10800.3	8949.52	-7797.29	309.801	621.828	0	24.9507	-97.8947	-513.422	-14845.3	47245.1	11645.4	392.02	228.914	0	48.6985	-2.87402	-1426.5	-685446	481807	-16490.4	339.393	480.412	0
389	4	23.9757	94.8814	-913.05	-10738.1	8993.86	-7724.85	309.85	621.761	0	25.7773	-98.3328	-514.742	-14879.3	47450.7	11624	392.183	228.906	0	49.7529	-3.45135	-1427.79	-685692	482394	-16916.8	339.533	480.13	0
389	5	24.163	94.7563	-912.948	-10675.9	9022.45	-7650.58	309.883	621.694	0	26.5389	-98.7673	-515.968	-14914.6	47647.9	11602	392.347	228.906	0	50.7019	-4.01104	-1428.92	-685875	482912	-17299.1	339.66	479.862	0
389	6	24.2955	94.6303	-912.74	-10614.6	9035.93	-7574.53	309.9	621.629	0	27.217	-99.2043	-517.036	-14947.3	47833.3	11580.5	392.514	228.91	0	51.5125	-4.57401	-1429.78	-685960	483330	-17629.9	339.775	479.614	0
389	7	24.3595	94.4895	-912.387	-10555.3	9036.72	-7496.85	309.904	621.569	0	27.7974	-99.6492	-517.897	-14973.9	48004	11560.3	392.69	228.913	0	52.1569	-5.15971	-1430.28	-685912	483622	-17903.2	339.881	479.39	0
389	8	24.3444	94.325	-911.843	-10497.8	9028.09	-7417.56	309.901	621.513	0	28.2746	-100.103	-518.527	-14992	48158	11541.7	392.875	228.913	0	52.619	-5.77754	-1430.37	-685697	483772	-18114.2	339.98	479.19	0
389	9	24.2495	94.1367	-911.09	-10441.4	9014.06	-7336.88	309.894	621.46	0	28.6535	-100.56	-518.945	-15002	48295.4	11525.2	393.065	228.909	0	52.9029	-6.42362	-1430.04	-685306	483781	-18261.7	340.076	479.007	0
390	0	24.0906	93.9375	-910.155	-10385.1	8998.38	-7255.68	309.887	621.41	0	28.947	-101.015	-519.217	-15006.7	48417.8	11511.7	393.252	228.903	0	53.0375	-7.07785	-1429.37	-684770	483682	-18352	340.169	478.833	0
390	1	23.8955	93.7487	-909.103	-10327.7	8981.81	-7175.37	309.88	621.36	0	29.173	-101.455	-519.419	-15010.1	48527.2	11501.4	393.426	228.898	0	53.0685	-7.70662	-1428.52	-684145	483518	-18396.9	340.258	478.659	0
390	2	23.6876	93.588	-907.987	-10268.6	8961.73	-7096.71	309.87	621.309	0	29.352	-101.864	-519.599	-15015.3	48624.3	11493.7	393.58	228.898	0	53.0396	-8.27551	-1427.58	-683473	483316	-18405.5	340.338	478.483	0
390	3	23.4745	93.4591	-906.815	-10207.8	8934.63	-7018.98	309.853	621.257	0	29.5032	-102.224	-519.77	-15024	48707.8	11487.7	393.71	228.905	0	52.9777	-8.76444	-1426.59	-682764	483075	-18380.7	340.406	478.305	0
390	4	23.249	93.353	-905.561	-10145.9	8898.22	-6940.82	309.826	621.204	0	29.6376	-102.528	-519.922	-15036.6	48775.6	11482.8	393.813	228.921	0	52.8867	-9.17493	-1425.48	-682000	482780	-18320	340.459	478.125	0
390	5	22.997	93.2542	-904.179	-10084.5	8852.27	-6861.5	309.79	621.153	0	29.7524	-102.781	-520.026	-15052.2	48825.5	11478.8	393.891	228.945	0	52.7495	-9.5264	-1424.21	-681149	482407	-18219.3	340.498	477.945	0
390	6	22.7049	93.1475	-902.62	-10026.1	8797.91	-6781.1	309.747	621.108	0	29.8342	-102.994	-520.04	-15069.5	48856.5	11475.8	393.947	228.978	0	52.5391	-9.84689	-1422.66	-680175	481931	-18076.2	340.526	477.768	0
390	7	22.3669	93.023	-900.855	-9972.31	8736.37	-6699.91	309.698	621.07	0	29.8702	-103.185	-519.937	-15087.6	48869.3	11473	393.991	229.018	0	52.2371	-10.1624	-1420.79	-679056	481336	-17893.5	340.545	477.599	0
390	8	21.9889	92.8812	-898.892	-9923	8668	-6618.21	309.643	621.039	0	29.8579	-103.367	-519.717	-15105.9	48867.8	11469.5	394.028	229.066	0	51.8468	-10.4856	-1418.61	-677800	480630	-17679.2	340.558	477.437	0
390	9	21.5875	92.7346	-896.788	-9875.92	8592.33	-6536.5	309.581	621.013	0	29.8092	-103.54	-519.417	-15123.5	48858.8	11464.4	394.065	229.116	0	51.3968	-10.8056	-1416.21	-676442	479846	-17444	340.567	477.278	0
391	0	21.1862	92.6063	-894.63	-9828.73	8508.33	-6455.65	309.51	620.986	0	29.7473	-103.693	-519.1	-15139.9	48848.6	11457.5	394.102	229.166	0	50.9335	-11.0864	-1413.73	-675045	479031	-17197.2	340.571	477.116	0
391	1	20.8073	92.5228	-892.51	-9780.28	8414.34	-6376.63	309.428	620.958	0	29.6939	-103.806	-518.828	-15155.8	48840.3	11448.6	394.136	229.212	0	50.5012	-11.283	-1411.34	-673674	478232	-16944.1	340.568	476.947	0
391	2	20.4599	92.4993	-890.485	-9730.93	8308.15	-6299.73	309.33	620.928	0	29.6555	-103.868	-518.621	-15172.6	48833.8	11437.6	394.161	229.256	0	50.1154	-11.3689	-1409.11	-672369	477468	-16684.4	340.552	476.773	0
391	3	20.134	92.5325	-888.549	-9682.19	8187.66	-6224.4	309.215	620.897	0	29.6232	-103.882	-518.45	-15190.9	48826.6	11423.5	394.178	229.301	0	49.7572	-11.349	-1407	-671123	476726	-16412	340.522	476.602	0
391	4	19.806	92.6055	-886.638	-9635.87	8052.03	-6150	309.082	620.868	0	29.5799	-103.856	-518.253	-15209.9	48815.8	11405.3	394.193	229.348	0	49.3859	-11.2508	-1404.89	-669885	475965	-16117.6	340.478	476.439	0
391	5	19.4452	92.6942	-884.662	-9593.35	7902.59	-6076.6	308.933	620.844	0	29.5027	-103.808	-517.954	-15227.3	48797.7	11383.5	394.213	229.399	0	48.948	-11.1142	-1402.62	-668589	475136	-15789.5	340.425	476.292	0
391	6	19.0192	92.7735	-882.536	-9555.4	7742.29	-6004.21	308.773	620.827	0	29.3678	-103.76	-517.473	-15239.9	48768.6	11359.4	394.244	229.451	0	48.387	-10.9866	-1400.01	-667164	474191	-15416	340.365	476.166	0
391	7	18.5013	92.8217	-880.192	-9522	7573.85	-5932.42	308.605	620.818	0	29.1596	-103.734	-516.746	-15244.5	48725.3	11334.4	394.293	229.501	0	47.6609	-10.9125	-1396.94	-665557	473093	-14989.5	340.302	476.065	0
391	8	17.8779	92.8251	-877.59	-9492.43	7398.74	-5861.13	308.431	620.816	0	28.8768	-103.744	-515.737	-15239.3	48666	11308.8	394.362	229.549	0	46.7547	-10.9189	-1393.33	-663733	471818	-14508.9	340.238	475.99	0
391	9	17.1519	92.7815	-874.732	-9465.68	7217.73	-5790.88	308.251	620.821	0	28.5305	-103.787	-514.457	-15224.2	48590.4	11282.2	394.45	229.593	0	45.6824	-11.0057	-1389.19	-661696	470372	-13979.2	340.173	475.938	0
392	0	16.3429	92.7028	-871.679	-9440.77	7031.85	-5722.04	308.067	620.831	0	28.1419	-103.846	-512.972	-15201.5	48499.3	11254	394.546	229.634	0	44.4848	-11.1437	-1384.65	-659496	468791	-13408.7	340.105	475.904	0
392	1	15.4806	92.611	-868.532	-9416.53	6843.12	-5654.15	307.879	620.842	0	27.7377	-103.898	-511.379	-15174.2	48394	11224.6	394.634	229.673	0	43.2183	-11.2868	-1379.91	-657213	467136	-12806.3	340.03	475.879	0
392	2	14.5893	92.5277	-865.383	-9391.88	6654.17	-5586.36	307.689	620.853	0	27.3422	-103.924	-509.77	-15145.2	48276.2	11195.8	394.702	229.71	0	41.9315	-11.3961	-1375.15	-654922	465464	-12177.2	339.945	475.856	0
392	3	13.6797	92.4685	-862.273	-9367.06	6466.76	-5518.12	307.5	620.863	0	26.9714	-103.922	-508.21	-15116.4	48148.7	11169.9	394.742	229.744	0	40.6511	-11.4531	-1370.48	-652662	463809	-11523.1	339.851	475.826	0
392	4	12.7544	92.4437	-859.207	-9344.01	6281.2	-5449.26	307.31	620.875	0	26.6311	-103.9	-506.732	-15089.8	48015	11148.7	394.754	229.779	0	39.3854	-11.4561	-1365.94	-650446	462187	-10843.8	339.75	475.787	0
392	5	11.8138	92.4561	-856.174	-9324.7	6096.45	-5379.86	307.121	620.891	0	26.3177	-103.871	-505.339	-15067.2	47877	11133.2	394.742	229.816	0	38.1315	-11.4153	-1361.51	-648274	460597	-10141.2	339.642	475.74	0
392	6	10.8584	92.4988	-853.148	-9309.36	5910.48	-5310.36	306.928	620.912	0	26.0219	-103.849	-504.008	-15049.3	47735	11122.9	394.711	229.859	0	36.8803	-11.3502	-1357.16	-646126	459022	-9420.47	339.528	475.686	0
392	7	9.88888	92.558	-850.093	-9296.91	5721.18	-5241.32	306.73	620.936	0	25.7329	-103.839	-502.699	-15035.2	47588.3	11116.6	394.666	229.909	0	35.6218	-11.2807	-1352.79	-643970	457438	-8687.74	339.407	475.63	0
392	8	8.90812	92.6209	-846.978	-9286.51	5526.18	-5173.21	306.525	620.964	0	25.4415	-103.836	-501.377	-15023.3	47436	11112.3	394.611	229.964	0	34.3496	-11.2154	-1348.35	-641780	455820	-7947.8	339.279	475.573	0
392	9	7.92539	92.6835	-843.799	-9277.66	5322.77	-5106.4	306.308	620.995	0	25.1425	-103.827	-500.024	-15011.9	47277.9	11108.1	394.551	230.022	0	33.0679	-11.144	-1343.82	-639547	454160	-7204.52	339.143	475.518	0
393	0	6.95927	92.7549	-840.598	-9269.46	5108.81	-5041.3	306.078	621.027	0	24.8394	-103.793	-498.661	-15000.6	47116.3	11102.4	394.486	230.082	0	31.7987	-11.0384	-1339.26	-637297	452477	-6463.42	338.995	475.462	0
393	1	6.0325	92.8515	-837.446	-9260.95	4884.09	-4978.42	305.832	621.059	0	24.5413	-103.718	-497.336	-14988.9	46954.6	11094.8	394.412	230.138	0	30.5738	-10.8668	-1334.78	-635081	450806	-5731.74	338.837	475.403	0
393	2	5.16031	92.9845	-834.403	-9251.96	4651.42	-4918.33	305.575	621.088	0	24.2541	-103.601	-496.078	-14976.9	46795.2	11084.9	394.33	230.191	0	29.4144	-10.6166	-1330.48	-632940	449179	-5016.98	338.668	475.339	0
393	3	4.34349	93.1517	-831.479	-9243.11	4416.7	-4861.37	305.312	621.116	0	23.9741	-103.459	-494.878	-14964.7	46637.3	11072.2	394.24	230.239	0	28.3176	-10.3072	-1326.36	-630880	447602	-4325.71	338.492	475.276	0
393	4	3.57062	93.339	-828.638	-9234.78	4186.46	-4807.43	305.052	621.145	0	23.6867	-103.321	-493.681	-14952.3	46476.4	11056.1	394.142	230.287	0	27.2573	-9.982	-1322.32	-628871	446050	-3661.37	338.314	475.22	0
393	5	2.82364	93.5255	-825.807	-9226.71	3964.74	-4756.16	304.801	621.173	0	23.3693	-103.217	-492.401	-14938.8	46307.1	11037.6	394.043	230.339	0	26.1929	-9.69125	-1318.21	-626853	444477	-3022.16	338.137	475.181	0
393	6	2.08251	93.6873	-822.903	-9218.98	3752.55	-4707.19	304.56	621.203	0	22.9967	-103.17	-490.948	-14921.6	46125.2	11019.3	393.951	230.393	0	25.0792	-9.48297	-1313.85	-624756	442829	-2402.42	337.963	475.169	0
393	7	1.33099	93.8035	-819.854	-9213.1	3549.72	-4659.84	304.33	621.237	0	22.5479	-103.198	-489.259	-14899	45927.4	11003.3	393.871	230.452	0	23.8789	-9.39458	-1309.11	-622526	441065	-1796.38	337.794	475.188	0
393	8	0.563856	93.8628	-816.622	-9211.32	3356.23	-4613.19	304.11	621.28	0	22.0135	-103.302	-487.319	-14870.7	45712.5	10990.1	393.804	230.515	0	22.5773	-9.43968	-1303.94	-620138	439167	-1201.69	337.631	475.24	0
393	9	-0.207924	93.8708	-813.224	-9214.92	3171.5	-4566.66	303.9	621.331	0	21.401	-103.467	-485.168	-14837	45483	10978	393.747	230.581	0	21.1931	-9.59579	-1298.39	-617613	437155	-620.81	337.473	475.32	0
394	0	-0.958498	93.8525	-809.743	-9222.68	2993.42	-4520.47	303.697	621.39	0	20.7362	-103.655	-482.898	-14799	45244.5	10964.2	393.694	230.646	0	19.7777	-9.80218	-1292.64	-615015	435081	-59.4387	337.317	475.418	0
394	1	-1.65837	93.8433	-806.301	-9231.13	2818.57	-4475.08	303.496	621.449	0	20.0537	-103.821	-480.628	-14758.3	45004.2	10946	393.636	230.706	0	18.3954	-9.97814	-1286.93	-612437	433018	478.317	337.16	475.519	0
394	2	-2.28984	93.8716	-802.992	-9236.79	2644.21	-4430.49	303.293	621.503	0	19.3853	-103.932	-478.463	-14716.9	44768.5	10922.3	393.568	230.759	0	17.0954	-10.06	-1281.45	-609954	431029	993.584	336.999	475.609	0
394	3	-2.85392	93.9478	-799.848	-9238.57	2469.8	-4386.4	303.088	621.55	0	18.7515	-103.975	-476.453	-14676	44541.4	10894.9	393.485	230.803	0	15.8976	-10.0273	-1276.3	-607594	429139	1490.88	336.834	475.681	0
394	4	-3.36646	94.0647	-796.85	-9238.23	2296.23	-4342.98	302.882	621.594	0	18.1601	-103.965	-474.6	-14636.8	44323.9	10866	393.392	230.84	0	14.7936	-9.90022	-1271.45	-605349	427345	1974.45	336.667	475.735	0
394	5	-3.85064	94.2041	-793.952	-9239.2	2124.19	-4300.9	302.675	621.637	0	17.6063	-103.927	-472.872	-14599.5	44115.9	10837.4	393.293	230.874	0	13.7557	-9.72318	-1266.82	-603191	425627	2447.19	336.501	475.776	0
394	6	-4.33137	94.3445	-791.094	-9244.85	1953.61	-4260.67	302.47	621.686	0	17.0775	-103.891	-471.222	-14563.2	43916.6	10810.5	393.197	230.905	0	12.7462	-9.54633	-1262.32	-601078	423953	2912.58	336.338	475.808	0
394	7	-4.83179	94.4687	-788.207	-9257.31	1784.17	-4221.99	302.264	621.745	0	16.5583	-103.879	-469.602	-14526.5	43724.9	10786.5	393.111	230.934	0	11.7265	-9.40999	-1257.81	-598962	422289	3377.23	336.181	475.836	0
394	8	-5.36757	94.5683	-785.234	-9277.51	1616.25	-4183.96	302.058	621.815	0	16.0349	-103.904	-467.97	-14487.7	43538.7	10766.9	393.037	230.959	0	10.6673	-9.33524	-1253.2	-596800	420604	3849.6	336.032	475.862	0
394	9	-5.93948	94.6474	-782.159	-9305.1	1450.96	-4145.72	301.855	621.897	0	15.5023	-103.965	-466.304	-14445.8	43354.2	10753.4	392.974	230.979	0	9.5628	-9.31771	-1248.46	-594576	418885	4335.01	335.888	475.888	0
395	0	-6.53154	94.7225	-779.027	-9338.04	1289.27	-4107.02	301.655	621.987	0	14.9697	-104.047	-464.607	-14401.5	43166.2	10746.2	392.909	230.997	0	8.43812	-9.32475	-1243.63	-592315	417141	4832.1	335.746	475.918	0
395	1	-7.11928	94.8172	-775.912	-9372.42	1131.23	-4068.34	301.458	622.079	0	14.4556	-104.125	-462.901	-14357.4	42970.6	10743.6	392.829	231.016	0	7.33631	-9.3076	-1238.81	-590063	415394	5334.63	335.6	475.953	0
395	2	-7.68345	94.9501	-772.868	-9403.66	975.377	-4030.44	301.262	622.167	0	13.9719	-104.178	-461.193	-14315.8	42765.5	10742.9	392.728	231.041	0	6.28844	-9.22831	-1234.06	-587851	413657	5836.53	335.445	475.996	0
395	3	-8.21794	95.1227	-769.905	-9428.91	819.266	-3994.1	301.064	622.247	0	13.514	-104.202	-459.465	-14276.3	42551.5	10742	392.611	231.072	0	5.29604	-9.07977	-1229.37	-585676	411927	6334.12	335.279	476.049	0
395	4	-8.72745	95.3211	-767	-9447.89	660.76	-3959.82	300.862	622.318	0	13.067	-104.204	-457.679	-14236.7	42331.2	10739.5	392.491	231.106	0	4.3396	-8.88332	-1224.68	-583517	410187	6825.04	335.105	476.117	0
395	5	-9.22133	95.5252	-764.106	-9461.56	498.645	-3927.43	300.653	622.383	0	12.6149	-104.199	-455.797	-14194.5	42107.5	10734.6	392.382	231.142	0	3.39361	-8.67381	-1219.9	-581337	408414	7307.04	334.926	476.202	0
395	6	-9.70886	95.7164	-761.168	-9471.42	333.495	-3896.45	300.438	622.443	0	12.1427	-104.202	-453.778	-14148.5	41881.7	10726.5	392.296	231.179	0	2.43384	-8.48611	-1214.95	-579095	406582	7778.09	334.747	476.308	0
395	7	-10.1958	95.8811	-758.145	-9479.67	168.98	-3866.46	300.223	622.504	0	11.6379	-104.227	-451.597	-14098.4	41653.2	10714.8	392.235	231.219	0	1.44212	-8.34556	-1209.74	-576766	404675	8236.53	334.571	476.437	0
395	8	-10.683	96.0138	-755.032	-9488.72	11.1674	-3837.29	300.015	622.567	0	11.0937	-104.275	-449.259	-14044.7	41421.4	10699.7	392.2	231.262	0	0.410695	-8.26131	-1204.29	-574351	402700	8681.87	334.404	476.592	0
395	9	-11.1656	96.1194	-751.863	-9500.05	-133.916	-3809.36	299.822	622.635	0	10.5128	-104.34	-446.807	-13988.1	41187.6	10682.1	392.182	231.307	0	-0.652828	-8.22096	-1198.67	-571881	400686	9114.94	334.249	476.767	0
396	0	-11.6308	96.2158	-748.701	-9513.78	-262.658	-3783.39	299.649	622.707	0	9.91081	-104.404	-444.325	-13929.6	40954.4	10663.7	392.172	231.35	0	-1.71998	-8.18781	-1193.03	-569409	398682	9536.59	334.108	476.952	0
396	1	-12.0606	96.3282	-745.632	-9529.25	-375.211	-3759.51	299.497	622.78	0	9.31239	-104.439	-441.91	-13870.5	40724.6	10646	392.156	231.388	0	-2.74817	-8.11086	-1187.54	-567007	396744	9947.66	333.977	477.135	0
396	2	-12.4393	96.4765	-742.732	-9545.25	-474.644	-3736.69	299.361	622.852	0	8.73877	-104.425	-439.629	-13811.4	40499.1	10630.1	392.121	231.416	0	-3.70048	-7.94896	-1182.36	-564731	394910	10349	333.851	477.307	0
396	3	-12.7597	96.6653	-740.023	-9560.14	-564.446	-3713.53	299.237	622.919	0	8.20093	-104.357	-437.495	-13753	40276.5	10616.8	392.062	231.436	0	-4.5588	-7.69132	-1177.52	-562596	393186	10739.1	333.725	477.467	0
396	4	-13.0258	96.8836	-737.47	-9572.62	-647.664	-3689.55	299.122	622.98	0	7.70008	-104.245	-435.482	-13695.9	40056.1	10605.9	391.981	231.45	0	-5.3257	-7.36116	-1172.95	-560575	391550	11113.8	333.598	477.617	0
396	5	-13.2512	97.1093	-734.998	-9582.37	-727.681	-3665.38	299.01	623.037	0	7.22941	-104.116	-433.545	-13641.4	39836.9	10596.9	391.887	231.465	0	-6.02177	-7.00671	-1168.54	-558618	389961	11466.9	333.468	477.759	0
396	6	-13.4548	97.3149	-732.519	-9589.97	-807.078	-3641.87	298.898	623.092	0	6.77665	-104.002	-431.625	-13590.5	39618	10588.6	391.788	231.487	0	-6.67818	-6.68709	-1164.14	-556663	388375	11792.7	333.339	477.898	0
396	7	-13.6551	97.4742	-729.956	-9596.69	-885.513	-3619.66	298.787	623.147	0	6.32691	-103.93	-429.671	-13544	39397.6	10580.1	391.692	231.522	0	-7.32815	-6.45597	-1159.63	-554658	386752	12087.9	333.211	478.04	0
396	8	-13.864	97.5711	-727.265	-9604.04	-960.712	-3599.23	298.679	623.206	0	5.86496	-103.917	-427.659	-13501.6	39172.8	10570.9	391.598	231.571	0	-7.99903	-6.34604	-1154.92	-552574	385073	12351.9	333.086	478.186	0
396	9	-14.0808	97.6062	-724.444	-9612.85	-1031.55	-3580.81	298.576	623.269	0	5.38108	-103.963	-425.597	-13462.5	38942	10560.2	391.5	231.632	0	-8.69975	-6.35635	-1150.04	-550411	383340	12585.5	332.964	478.336	0
397	0	-14.2882	97.5975	-721.554	-9622.79	-1098.65	-3564.42	298.477	623.336	0	4.87882	-104.045	-423.524	-13425.3	38708	10546.5	391.395	231.699	0	-9.40934	-6.44743	-1145.08	-548210	381584	12787.9	332.844	478.483	0
397	1	-14.458	97.5739	-718.701	-9632.35	-1162.34	-3549.86	298.383	623.402	0	4.37479	-104.129	-421.499	-13387.7	38478.2	10528.2	391.289	231.762	0	-10.0832	-6.55462	-1140.2	-546042	379860	12956.4	332.727	478.624	0
397	2	-14.5668	97.563	-715.977	-9639.41	-1221.37	-3536.48	298.294	623.463	0	3.88797	-104.183	-419.567	-13348.1	38260.4	10504	391.19	231.814	0	-10.6788	-6.62036	-1135.54	-543965	378215	13089.5	332.618	478.755	0
397	3	-14.6073	97.5798	-713.416	-9642.59	-1274.23	-3523.22	298.214	623.516	0	3.42998	-104.201	-417.741	-13305.8	38059.3	10474.1	391.107	231.852	0	-11.1773	-6.6208	-1131.16	-541998	376669	13189.1	332.52	478.873	0
397	4	-14.5884	97.6227	-710.992	-9642.83	-1320.86	-3509.37	298.142	623.563	0	3.00216	-104.191	-415.999	-13260.6	37874.4	10440	391.044	231.877	0	-11.5863	-6.56868	-1126.99	-540124	375207	13258.6	332.435	478.982	0
397	5	-14.5278	97.6762	-708.649	-9643.43	-1362.59	-3495.01	298.077	623.608	0	2.59725	-104.179	-414.284	-13212.6	37701	10403.8	391.003	231.893	0	-11.9306	-6.50282	-1122.93	-538301	373791	13300.4	332.36	479.092	0
397	6	-14.4452	97.718	-706.323	-9648.34	-1400.41	-3480.56	298.017	623.66	0	2.20403	-104.191	-412.529	-13161.6	37532	10366.8	390.98	231.905	0	-12.2412	-6.47312	-1118.85	-536483	372375	13315.1	332.294	479.217	0
397	7	-14.357	97.7294	-703.956	-9660.28	-1433.36	-3466.36	297.964	623.723	0	1.81315	-104.253	-410.68	-13108.4	37362	10330.3	390.976	231.919	0	-12.5438	-6.52347	-1114.64	-534631	370922	13302	332.234	479.365	0
397	8	-14.2712	97.7028	-701.524	-9679.74	-1458.57	-3452.48	297.921	623.798	0	1.42234	-104.379	-408.725	-13054.8	37188.4	10295.6	390.986	231.94	0	-12.8489	-6.67604	-1110.25	-532730	369421	13261.3	332.182	479.54	0
397	9	-14.1836	97.6456	-699.047	-9704.6	-1473.2	-3438.63	297.893	623.883	0	1.04216	-104.565	-406.701	-13003	37012	10264	391.005	231.972	0	-13.1414	-6.91961	-1105.75	-530798	367894	13193	332.14	479.735	0
398	0	-14.0767	97.5788	-696.578	-9730.76	-1476.07	-3424.29	297.881	623.969	0	0.697662	-104.789	-404.686	-12954.5	36837.4	10235.2	391.027	232.011	0	-13.379	-7.20996	-1101.26	-528881	366383	13095.1	332.11	479.935	0
398	1	-13.9265	97.5302	-694.18	-9753.76	-1467.68	-3408.96	297.886	624.051	0	0.419055	-105.019	-402.775	-12910	36672	10207.9	391.048	232.053	0	-13.5075	-7.48898	-1096.95	-527028	364939	12963.6	332.093	480.119	0
398	2	-13.7157	97.5193	-691.886	-9770.91	-1450.02	-3392.53	297.904	624.122	0	0.226895	-105.232	-401.037	-12869	36523.3	10180.9	391.072	232.089	0	-13.4888	-7.71233	-1092.92	-525268	363598	12795.9	332.091	480.269	0
398	3	-13.4434	97.5456	-689.7	-9782.24	-1425.92	-3375.62	297.933	624.183	0	0.124907	-105.412	-399.495	-12829.9	36395.6	10153.6	391.104	232.115	0	-13.3185	-7.86623	-1089.19	-523605	362367	12593.6	332.106	480.381	0
398	4	-13.1274	97.5903	-687.605	-9789.81	-1398.04	-3359.44	297.967	624.238	0	0.101461	-105.558	-398.116	-12790.9	36288.9	10125.5	391.152	232.129	0	-13.0259	-7.96748	-1085.72	-522025	361232	12363.3	332.136	480.458	0
398	5	-12.799	97.6265	-685.556	-9795.82	-1368.98	-3345.15	298.003	624.289	0	0.133874	-105.681	-396.832	-12750.4	36198	10096.6	391.217	232.13	0	-12.6652	-8.05468	-1082.39	-520489	360154	12115.7	332.178	480.513	0
398	6	-12.4936	97.6272	-683.491	-9801.37	-1341.23	-3333.24	298.038	624.34	0	0.19551	-105.802	-395.562	-12706.8	36115	10066.2	391.301	232.123	0	-12.2981	-8.17429	-1079.05	-518942	359080	11862.7	332.226	480.56	0
398	7	-12.2374	97.5737	-681.35	-9806.67	-1316.3	-3323.56	298.068	624.393	0	0.264544	-105.936	-394.25	-12659.4	36033.1	10033.2	391.397	232.11	0	-11.9729	-8.3626	-1075.6	-517341	357972	11612.8	332.277	480.606	0
398	8	-12.0369	97.4613	-679.115	-9811.96	-1294.75	-3315.67	298.094	624.448	0	0.329569	-106.094	-392.884	-12608.8	35949.8	9996.67	391.502	232.093	0	-11.7073	-8.63261	-1072	-515672	356817	11367.8	332.327	480.651	0
398	9	-11.8752	97.305	-676.819	-9817.72	-1277.01	-3308.96	298.113	624.506	0	0.393282	-106.273	-391.501	-12557.1	35867	9956.75	391.614	232.074	0	-11.4819	-8.96834	-1068.32	-513965	355637	11122.5	332.378	480.694	0
399	0	-11.7189	97.1383	-674.549	-9824.25	-1263.43	-3302.74	298.127	624.564	0	0.474711	-106.463	-390.162	-12506.2	35789	9914.79	391.729	232.054	0	-11.2442	-9.32437	-1064.71	-512285	354478	10868.4	332.427	480.729	0
399	1	-11.5331	97.0025	-672.409	-9831.78	-1253.39	-3296.56	298.136	624.622	0	0.601566	-106.646	-388.929	-12456.9	35720.7	9872.15	391.844	232.029	0	-10.9316	-9.64319	-1061.34	-510707	353393	10597.5	332.475	480.755	0
399	2	-11.2963	96.9265	-670.469	-9840.96	-1244.94	-3289.86	298.143	624.678	0	0.794421	-106.816	-387.844	-12409.7	35665.3	9829.72	391.958	231.997	0	-10.5019	-9.88952	-1058.31	-509280	352418	10304.9	332.524	480.77	0
399	3	-11.0069	96.9132	-668.744	-9852.69	-1235.29	-3281.58	298.153	624.733	0	1.05647	-106.982	-386.91	-12365.6	35623.4	9788.2	392.072	231.96	0	-9.95045	-10.0691	-1055.65	-508017	351562	9988.8	332.575	480.777	0
399	4	-10.6763	96.945	-667.201	-9868.02	-1221.73	-3270.88	298.169	624.79	0	1.37373	-107.161	-386.102	-12325.2	35592.2	9748.32	392.183	231.922	0	-9.30258	-10.2156	-1053.3	-506896	350808	9650.58	332.631	480.779	0
399	5	-10.32	96.9992	-665.778	-9887.73	-1202.39	-3257.78	298.194	624.851	0	1.72304	-107.367	-385.376	-12287.9	35568.4	9710.42	392.295	231.885	0	-8.59692	-10.3674	-1051.15	-505873	350125	9292.99	332.694	480.781	0
399	6	-9.95087	97.0574	-664.4	-9911.57	-1176.19	-3242.86	298.23	624.918	0	2.08294	-107.615	-384.686	-12252.5	35550.3	9674.12	392.414	231.851	0	-7.86793	-10.5578	-1049.09	-504892	349477	8917.36	332.766	480.786	0
399	7	-9.57678	97.1057	-662.993	-9938.62	-1142.42	-3226.87	298.277	624.991	0	2.44016	-107.919	-383.988	-12218.5	35537.6	9638.97	392.549	231.82	0	-7.13661	-10.8129	-1046.98	-503900	348832	8522.04	332.852	480.792	0
399	8	-9.20013	97.1356	-661.513	-9968.18	-1101.01	-3210.85	298.336	625.069	0	2.79259	-108.282	-383.256	-12185.5	35530.2	9604.96	392.706	231.795	0	-6.40754	-11.1464	-1044.77	-502863	348167	8103.76	332.954	480.803	0
399	9	-8.81465	97.1472	-659.961	-9999.89	-1053.03	-3195.82	298.404	625.152	0	3.152	-108.697	-382.486	-12154.3	35527.4	9572.04	392.885	231.777	0	-5.66265	-11.5496	-1042.45	-501782	347480	7657.89	333.071	480.818	0
400	0	-8.40135	97.1517	-658.386	-10033.8	-1000.44	-3182.36	298.48	625.24	0	3.5425	-109.138	-381.716	-12126.4	35528.9	9539.95	393.077	231.768	0	-4.85885	-11.9864	-1040.1	-500694	346792	7178.01	333.197	480.836	0
400	1	-7.9369	97.1676	-656.862	-10070.5	-945.769	-3170.48	298.56	625.331	0	3.99004	-109.571	-381.001	-12103.5	35535.8	9508.58	393.27	231.768	0	-3.94686	-12.4034	-1037.86	-499656	346139	6660.6	333.328	480.853	0
400	2	-7.41193	97.21	-655.445	-10110.7	-892.275	-3159.68	298.639	625.426	0	4.50988	-109.963	-380.38	-12085.4	35549.1	9477.79	393.457	231.772	0	-2.90205	-12.7533	-1035.83	-498706	345544	6111.42	333.458	480.867	0
400	3	-6.83686	97.2846	-654.144	-10154.3	-843.296	-3149.1	298.711	625.523	0	5.10184	-110.298	-379.85	-12070.4	35569	9446.81	393.64	231.777	0	-1.73502	-13.0136	-1033.99	-497847	345007	5543.73	333.584	480.876	0
400	4	-6.2312	97.3897	-652.927	-10201.2	-800.492	-3138.01	298.774	625.624	0	5.7536	-110.575	-379.393	-12056.4	35594.7	9414.27	393.82	231.778	0	-0.477605	-13.1849	-1032.32	-497054	344513	4971.1	333.705	480.879	0
400	5	-5.6155	97.522	-651.744	-10251.4	-763.395	-3125.7	298.829	625.729	0	6.4461	-110.802	-378.984	-12041.9	35625	9378.58	394.001	231.774	0	0.830605	-13.2797	-1030.73	-496292	344040	4405.21	333.822	480.878	0
400	6	-5.0107	97.6752	-650.54	-10304.7	-731.087	-3111.34	298.876	625.84	0	7.15848	-110.99	-378.593	-12025.7	35658.5	9338.63	394.187	231.764	0	2.14778	-13.3153	-1029.13	-495518	343564	3857.54	333.939	480.869	0
400	7	-4.43719	97.8387	-649.266	-10360.3	-703.801	-3094.32	298.916	625.957	0	7.87103	-111.151	-378.189	-12006.6	35692.7	9294.68	394.378	231.748	0	3.43384	-13.3122	-1027.45	-494696	343060	3339.17	334.054	480.855	0
400	8	-3.91046	97.9998	-647.896	-10418.2	-683.242	-3074.31	298.945	626.08	0	8.56546	-111.295	-377.753	-11983.8	35725.6	9248.36	394.574	231.724	0	4.655	-13.2949	-1025.65	-493808	342514	2857.88	334.166	480.836	0
400	9	-3.43369	98.1518	-646.45	-10480.2	-671.97	-3051.15	298.961	626.212	0	9.22854	-111.434	-377.296	-11956.9	35758	9201.32	394.774	231.691	0	5.79485	-13.2822	-1023.75	-492869	341932	2414.36	334.272	480.814	0
401	0	-2.99329	98.3027	-644.996	-10548.8	-672.295	-3025.22	298.958	626.355	0	9.86009	-111.571	-376.863	-11927.3	35792.9	9154.27	394.976	231.649	0	6.8668	-13.2687	-1021.86	-491933	341349	2002.32	334.369	480.787	0
401	1	-2.56682	98.4738	-643.628	-10625.4	-685.444	-2997.46	298.935	626.509	0	10.4732	-111.692	-376.511	-11897	35833.4	9106.87	395.172	231.598	0	7.90635	-13.2186	-1020.14	-491072	340810	1614.96	334.454	480.756	0
401	2	-2.13814	98.6897	-642.422	-10709	-711.265	-2968.82	298.893	626.67	0	11.0823	-111.776	-376.272	-11867.3	35879.8	9058.19	395.356	231.539	0	8.94415	-13.0864	-1018.69	-490336	340347	1251.25	334.523	480.721	0
401	3	-1.70507	98.9675	-641.397	-10797.3	-748.185	-2939.99	298.834	626.834	0	11.6911	-111.815	-376.141	-11838	35928.5	9007.61	395.519	231.472	0	9.98602	-12.8475	-1017.54	-489733	339963	915.243	334.574	480.685	0
401	4	-1.27859	99.3071	-640.514	-10888.5	-793.623	-2911.32	298.761	627	0	12.2879	-111.823	-376.082	-11808	35973.4	8955.91	395.653	231.397	0	11.0093	-12.5163	-1016.6	-489227	339630	612.047	334.606	480.65	0
401	5	-0.880589	99.6896	-639.69	-10981.1	-844.902	-2883.03	298.679	627.166	0	12.8486	-111.835	-376.034	-11776.3	36008.2	8905.51	395.758	231.317	0	11.968	-12.1449	-1015.72	-488758	339306	346.436	334.619	480.618	0
401	6	-0.539339	100.083	-638.819	-11075.3	-899.506	-2855.43	298.592	627.337	0	13.3449	-111.889	-375.932	-11742.8	36027.9	8859.18	395.836	231.236	0	12.8056	-11.8052	-1014.75	-488251	338939	122.196	334.618	480.595	0
401	7	-0.280884	100.455	-637.802	-11172.5	-955.023	-2828.87	298.503	627.517	0	13.7561	-112.021	-375.717	-11707.8	36032.3	8818.58	395.903	231.161	0	13.4752	-11.5659	-1013.52	-487638	338486	-59.9346	334.609	480.586	0
401	8	-0.118895	100.784	-636.566	-11274	-1009.91	-2803.67	298.414	627.711	0	14.0775	-112.252	-375.352	-11671.3	36026.7	8783.55	395.981	231.094	0	13.9586	-11.4678	-1011.92	-486871	337922	-203.432	334.604	480.593	0
401	9	-0.0471402	101.072	-635.102	-11379.9	-1064.17	-2780.42	298.324	627.918	0	14.3234	-112.577	-374.842	-11632.9	36020.7	8752.11	396.096	231.034	0	14.2762	-11.505	-1009.94	-485946	337255	-315.735	334.612	480.614	0
402	0	-0.0383154	101.345	-633.487	-11488.5	-1118.87	-2760.08	298.234	628.135	0	14.5255	-112.969	-374.242	-11591.6	36024.3	8721.35	396.26	230.974	0	14.4872	-11.624	-1007.73	-484914	336529	-407.66	334.638	480.641	0
402	1	-0.0540331	101.64	-631.856	-11598.2	-1175.31	-2743.77	298.14	628.356	0	14.7247	-113.387	-373.64	-11546.8	36044.3	8688.93	396.468	230.904	0	14.6707	-11.7475	-1005.5	-483869	335814	-491.066	334.678	480.663	0
402	2	-0.0628915	101.988	-630.334	-11708.4	-1235.13	-2731.91	298.041	628.575	0	14.9568	-113.803	-373.111	-11498	36081.6	8654.1	396.705	230.816	0	14.8939	-11.8146	-1003.44	-482899	335165	-575.19	334.727	480.676	0
402	3	-0.052225	102.397	-628.968	-11819.5	-1300.65	-2723.72	297.932	628.792	0	15.2416	-114.203	-372.681	-11445.6	36131.8	8617.52	396.951	230.711	0	15.1894	-11.8067	-1001.65	-482038	334597	-664.68	334.774	480.679	0
402	4	-0.0270425	102.853	-627.72	-11931.8	-1373.81	-2717.76	297.811	629.008	0	15.5774	-114.596	-372.328	-11390.6	36186.9	8580.22	397.191	230.593	0	15.5504	-11.7431	-1000.05	-481261	334081	-759.436	334.811	480.674	0
402	5	-0.00260289	103.333	-626.504	-12045.4	-1455.32	-2712.75	297.677	629.226	0	15.9429	-114.995	-371.997	-11333.7	36236.8	8542.55	397.412	230.467	0	15.9403	-11.6621	-998.501	-480506	333567	-855.823	334.834	480.667	0
402	6	0.00315222	103.81	-625.233	-12160.5	-1545.18	-2707.85	297.529	629.45	0	16.3076	-115.417	-371.628	-11275.1	36271.6	8503.77	397.602	230.34	0	16.3108	-11.6071	-996.86	-479710	333002	-949.663	334.836	480.662	0
402	7	-0.0251587	104.26	-623.844	-12278.1	-1643.45	-2702.55	297.366	629.681	0	16.6443	-115.877	-371.168	-11214.4	36285.2	8462.96	397.76	230.214	0	16.6191	-11.6172	-995.011	-478829	332348	-1038.26	334.816	480.669	0
402	8	-0.0965587	104.666	-622.324	-12399.6	-1750.16	-2696.65	297.188	629.925	0	16.9386	-116.381	-370.584	-11151.5	36276.7	8420.05	397.891	230.092	0	16.8421	-11.7151	-992.908	-477848	331591	-1119.95	334.773	480.695	0
402	9	-0.208775	105.029	-620.713	-12525.6	-1865.9	-2690.63	296.994	630.179	0	17.1935	-116.922	-369.885	-11086.3	36250.1	8375.54	398.004	229.972	0	16.9848	-11.8928	-990.598	-476795	330748	-1194.3	334.711	480.744	0
403	0	-0.345752	105.365	-619.096	-12655.9	-1992.58	-2685.8	296.781	630.443	0	17.4247	-117.474	-369.117	-11019.5	36213.1	8329.34	398.107	229.854	0	17.0789	-12.1083	-988.213	-475729	329865	-1262.98	334.629	480.815	0
403	1	-0.485703	105.703	-617.565	-12790.1	-2132.45	-2683.77	296.547	630.711	0	17.6496	-118.006	-368.34	-10952.2	36174.2	8280.62	398.209	229.734	0	17.1639	-12.3037	-985.905	-474715	328989	-1327.9	334.528	480.903	0
403	2	-0.615118	106.064	-616.175	-12927.4	-2286.48	-2685.53	296.289	630.98	0	17.8774	-118.503	-367.595	-10885	36139.5	8228.44	398.314	229.611	0	17.2623	-12.4388	-983.77	-473795	328155	-1389	334.412	481.005	0
403	3	-0.734221	106.456	-614.939	-13067.8	-2454.39	-2691.02	296.009	631.251	0	18.1035	-118.97	-366.892	-10818.8	36110.6	8172.66	398.423	229.488	0	17.3692	-12.514	-981.831	-472978	327372	-1445.36	334.279	481.119	0
403	4	-0.852771	106.871	-613.833	-13211.7	-2636.38	-2699.85	295.705	631.523	0	18.3111	-119.435	-366.215	-10753.9	36085.4	8114.53	398.536	229.365	0	17.4583	-12.5647	-980.048	-472250	326626	-1496.77	334.13	481.249	0
403	5	-0.985495	107.291	-612.81	-13360.3	-2833.65	-2712.2	295.376	631.802	0	18.4776	-119.931	-365.519	-10689.4	36059.5	8056.06	398.653	229.244	0	17.4921	-12.6401	-978.329	-471574	325885	-1542.52	333.962	481.4	0
403	6	-1.14947	107.701	-611.805	-13514.7	-3046.16	-2728.27	295.021	632.09	0	18.5824	-120.483	-364.75	-10623.2	36028.2	7998.91	398.775	229.125	0	17.433	-12.7818	-976.555	-470902	325112	-1579.21	333.774	481.58	0
403	7	-1.36015	108.092	-610.762	-13675.7	-3271.13	-2747.21	294.644	632.391	0	18.6155	-121.103	-363.876	-10553.8	35987.6	7943.93	398.901	229.004	0	17.2554	-13.011	-974.637	-470194	324279	-1600.01	333.568	481.789	0
403	8	-1.62559	108.462	-609.649	-13843.2	-3504.63	-2767.44	294.251	632.707	0	18.5786	-121.786	-362.903	-10481.3	35935.3	7891.2	399.022	228.882	0	16.953	-13.3234	-972.551	-469430	323382	-1597.38	333.346	482.022	0
403	9	-1.94265	108.821	-608.466	-14016	-3743.92	-2787.54	293.847	633.035	0	18.4849	-122.511	-361.885	-10407.5	35871.7	7839.71	399.124	228.759	0	16.5422	-13.6903	-970.351	-468622	322439	-1566.89	333.109	482.263	0
404	0	-2.29737	109.182	-607.25	-14191.8	-3988.46	-2806.39	293.432	633.371	0	18.3603	-123.244	-360.908	-10334.6	35799.7	7787.33	399.193	228.635	0	16.0629	-14.0614	-968.158	-467805	321488	-1508.13	332.857	482.494	0
404	1	-2.66953	109.567	-606.066	-14368	-4240.52	-2822.87	293.003	633.707	0	18.2386	-123.947	-360.051	-10262.9	35724.7	7731.88	399.221	228.504	0	15.5691	-14.3792	-966.118	-467032	320572	-1424.06	332.588	482.697	0
404	2	-3.04076	109.989	-604.991	-14543.9	-4503.95	-2836.27	292.555	634.04	0	18.1518	-124.594	-359.349	-10190.5	35652.6	7672.36	399.215	228.358	0	15.111	-14.6052	-964.34	-466350	319725	-1320.98	332.301	482.868	0
404	3	-3.40168	110.448	-604.07	-14721.2	-4780.22	-2846.97	292.087	634.37	0	18.1198	-125.181	-358.778	-10114.1	35588.1	7609.07	399.192	228.19	0	14.7181	-14.7334	-962.847	-465780	318956	-1206.84	331.997	483.019	0
404	4	-3.75327	110.937	-603.302	-14902.8	-5066.69	-2856.27	291.602	634.702	0	18.147	-125.721	-358.289	-10032	35532.3	7543.06	399.172	228	0	14.3938	-14.7844	-961.591	-465317	318252	-1088.43	331.683	483.165	0
404	5	-4.10337	111.446	-602.645	-15090.5	-5360.16	-2865.56	291.106	635.04	0	18.2263	-126.24	-357.839	-9945.07	35483.3	7475.46	399.16	227.792	0	14.1229	-14.7944	-960.485	-464927	317591	-970.631	331.362	483.315	0
404	6	-4.46291	111.96	-602.025	-15284.6	-5660.27	-2875.94	290.598	635.389	0	18.3446	-126.765	-357.4	-9855.63	35437.4	7407.13	399.153	227.576	0	13.8817	-14.8052	-959.425	-464566	316938	-856.918	331.036	483.473	0
404	7	-4.84378	112.465	-601.361	-15485.1	-5969.19	-2888.23	290.074	635.75	0	18.4845	-127.321	-356.945	-9765.57	35392	7339.43	399.153	227.359	0	13.6408	-14.856	-958.306	-464183	316260	-747.791	330.703	483.635	0
404	8	-5.25674	112.953	-600.592	-15691	-6290	-2902.99	289.527	636.126	0	18.6245	-127.927	-356.458	-9675.94	35346.7	7274.71	399.161	227.145	0	13.3678	-14.974	-957.05	-463738	315530	-638.752	330.361	483.799	0
404	9	-5.70568	113.426	-599.705	-15900.9	-6625.09	-2920.18	288.953	636.514	0	18.7479	-128.589	-355.944	-9587.87	35301.8	7215.4	399.178	226.936	0	13.0422	-15.1624	-955.65	-463226	314746	-522.625	330.008	483.962	0
405	0	-6.18041	113.9	-598.756	-16113.5	-6974.88	-2939.41	288.351	636.912	0	18.8542	-129.296	-355.436	-9502.88	35257	7162.65	399.193	226.736	0	12.6738	-15.3956	-954.192	-462684	313931	-396.24	329.64	484.121	0
405	1	-6.65854	114.401	-597.844	-16328.6	-7338.76	-2960.43	287.725	637.313	0	18.9595	-130.029	-354.983	-9422.75	35212.2	7116.04	399.194	226.544	0	12.301	-15.628	-952.826	-462183	313131	-262.974	329.253	484.278	0
405	2	-7.11642	114.952	-597.061	-16545.5	-7717.35	-2983.35	287.074	637.712	0	19.0819	-130.766	-354.618	-9348.47	35167.4	7074.27	399.17	226.362	0	11.9655	-15.8145	-951.679	-461784	312380	-128.811	328.844	484.433	0
405	3	-7.53944	115.563	-596.442	-16763.8	-8112.53	-3008.35	286.398	638.106	0	19.2314	-131.492	-354.347	-9279.24	35121.5	7035.61	399.116	226.187	0	11.6919	-15.9289	-950.789	-461507	311684	1.36948	328.407	484.589	0
405	4	-7.9261	116.231	-595.967	-16983.9	-8525.25	-3035.26	285.695	638.498	0	19.4092	-132.203	-354.146	-9212.77	35070.4	6998.05	399.028	226.014	0	11.4831	-15.9718	-950.113	-461332	311028	124.34	327.939	484.748	0
405	5	-8.28572	116.937	-595.586	-17208.8	-8954.24	-3063.64	284.966	638.894	0	19.6099	-132.905	-353.968	-9146.34	35007.9	6959.67	398.901	225.839	0	11.3242	-15.9682	-949.554	-461223	310376	237.896	327.438	484.918	0
405	6	-8.63226	117.656	-595.233	-17441.9	-9397.16	-3093.3	284.213	639.303	0	19.8219	-133.614	-353.757	-9077.41	34928	6919.48	398.734	225.66	0	11.1896	-15.958	-948.99	-461129	309691	340.092	326.903	485.108	0
405	7	-8.97934	118.36	-594.842	-17685.3	-9852.6	-3124.67	283.437	639.731	0	20.0319	-134.342	-353.458	-9003.52	34828.9	6877.67	398.537	225.473	0	11.0525	-15.9816	-948.3	-461001	308936	429.554	326.338	485.325	0
405	8	-9.3371	119.029	-594.37	-17939.4	-10321.3	-3158.36	282.635	640.182	0	20.2313	-135.095	-353.037	-8922.19	34714.9	6835.21	398.332	225.273	0	10.8942	-16.0656	-947.408	-460806	308093	506.554	325.748	485.572	0
405	9	-9.70677	119.658	-593.817	-18201.9	-10806.2	-3194.57	281.802	640.652	0	20.4224	-135.871	-352.502	-8832.05	34593.9	6793.97	398.138	225.055	0	10.7156	-16.2127	-946.319	-460541	307169	572.231	325.137	485.843	0
406	0	-10.0755	120.26	-593.231	-18468.9	-11311.7	-3232.94	280.932	641.133	0	20.6239	-136.657	-351.908	-8733.87	34474.8	6756.7	397.965	224.819	0	10.5484	-16.3967	-945.139	-460242	306199	626.022	324.508	486.124	0
406	1	-10.4199	120.864	-592.698	-18735.7	-11841.4	-3272.97	280.021	641.611	0	20.8683	-137.432	-351.346	-8630.57	34364.8	6725.61	397.809	224.564	0	10.4484	-16.5673	-944.043	-459976	305235	664.955	323.858	486.398	0
406	2	-10.7192	121.496	-592.297	-18998.8	-12396.5	-3314.67	279.071	642.076	0	21.1868	-138.168	-350.892	-8526.51	34266.7	6700.98	397.656	224.299	0	10.4675	-16.6726	-943.19	-459805	304325	685.917	323.188	486.652	0
406	3	-10.9656	122.166	-592.063	-19256.3	-12975.4	-3358.7	278.084	642.524	0	21.592	-138.851	-350.59	-8425.84	34177.8	6681.9	397.486	224.033	0	10.6264	-16.6852	-942.653	-459760	303488	688.244	322.492	486.88	0
406	4	-11.1663	122.871	-591.974	-19508.5	-13575	-3405.77	277.068	642.955	0	22.072	-139.485	-350.434	-8330.88	34090.4	6667.33	397.281	223.773	0	10.9058	-16.6134	-942.408	-459828	302714	674.557	321.769	487.082	0
406	5	-11.3421	123.593	-591.964	-19757.1	-14190.7	-3456.26	276.028	643.375	0	22.5954	-140.09	-350.376	-8241.62	33995.5	6656.49	397.026	223.522	0	11.2533	-16.4974	-942.34	-459964	301967	650.623	321.017	487.268	0
406	6	-11.5223	124.307	-591.94	-20004.6	-14817.5	-3510.57	274.968	643.795	0	23.1209	-140.699	-350.34	-8156.31	33884.5	6649.5	396.719	223.281	0	11.5986	-16.3922	-942.28	-460099	301194	625.721	320.235	487.448	0
406	7	-11.7362	124.994	-591.817	-20254.5	-15452	-3569.05	273.891	644.224	0	23.6094	-141.338	-350.255	-8072.62	33751.3	6647.55	396.362	223.048	0	11.8733	-16.3445	-942.072	-460171	300351	612.339	319.424	487.634	0
406	8	-12.0038	125.645	-591.561	-20510.1	-16094.8	-3631.58	272.793	644.671	0	24.0335	-142.018	-350.08	-7988.74	33592.1	6651.96	395.956	222.82	0	12.0297	-16.3732	-941.641	-460153	299412	624.046	318.582	487.837	0
406	9	-12.3325	126.271	-591.224	-20773.1	-16749.3	-3697.36	271.67	645.136	0	24.3825	-142.736	-349.808	-7904.2	33405.2	6663.39	395.496	222.596	0	12.0499	-16.4645	-941.032	-460076	298387	673.035	317.7	488.066	0
407	0	-12.7179	126.897	-590.929	-21042.5	-17420	-3765	270.521	645.609	0	24.6645	-143.472	-349.481	-7820.02	33192.1	6681.66	394.976	222.376	0	11.9465	-16.5755	-940.41	-460021	297322	769.054	316.772	488.325	0
407	1	-13.1475	127.554	-590.814	-21315.1	-18109.7	-3833.03	269.348	646.078	0	24.8981	-144.203	-349.159	-7737.2	32958.3	6705.78	394.394	222.16	0	11.7506	-16.6497	-939.972	-460080	296276	918.217	315.797	488.611	0
407	2	-13.6092	128.264	-590.959	-21586.6	-18818.5	-3900.64	268.156	646.528	0	25.0975	-144.91	-348.876	-7655.32	32708.7	6733.85	393.755	221.943	0	11.4883	-16.6456	-939.835	-460301	295289	1121.64	314.779	488.918	0
407	3	-14.0987	129.03	-591.373	-21853.2	-19543.1	-3967.97	266.953	646.953	0	25.261	-145.59	-348.624	-7573.39	32445.9	6763.69	393.068	221.724	0	11.1623	-16.56	-939.997	-460684	294366	1375.75	313.726	489.245	0
407	4	-14.621	129.84	-592.018	-22112.2	-20278.6	-4036.02	265.747	647.351	0	25.3676	-146.268	-348.361	-7491.09	32171.8	6794.23	392.352	221.504	0	10.7466	-16.4279	-940.379	-461195	293491	1675.11	312.647	489.597	0
407	5	-15.1896	130.673	-592.823	-22362.8	-21020.5	-4106.34	264.542	647.723	0	25.3821	-146.981	-348.033	-7407.95	31889.5	6825.99	391.628	221.285	0	10.1925	-16.3079	-940.856	-461782	292637	2016.51	311.552	489.979	0
407	6	-15.8243	131.506	-593.694	-22606.3	-21764.6	-4180.7	263.34	648.077	0	25.2673	-147.77	-347.574	-7322.21	31602.4	6860.87	390.923	221.067	0	9.44295	-16.2636	-941.268	-462377	291765	2400.46	310.452	490.399	0
407	7	-16.5419	132.32	-594.528	-22844.8	-22507.2	-4260.74	262.143	648.425	0	24.9958	-148.666	-346.934	-7231.07	31312.7	6901.63	390.256	220.843	0	8.45385	-16.3468	-941.462	-462909	290838	2828.29	309.353	490.859	0
407	8	-17.3459	133.099	-595.253	-23080.3	-23246.2	-4347.3	260.947	648.774	0	24.5571	-149.681	-346.087	-7132.28	31021.2	6950.27	389.634	220.608	0	7.21124	-16.5819	-941.339	-463330	289831	3297.97	308.26	491.357	0
407	9	-18.2211	133.843	-595.85	-23313.4	-23981.7	-4440.33	259.752	649.126	0	23.9567	-150.802	-345.05	-7026.11	30725.4	7006.78	389.046	220.363	0	5.73561	-16.9585	-940.9	-463632	288738	3802.41	307.167	491.888	0
408	0	-19.1367	134.56	-596.366	-23543.9	-24715.6	-4539.44	258.556	649.479	0	23.214	-151.996	-343.883	-6915.74	30421.2	7070.35	388.464	220.111	0	4.07723	-17.4368	-940.248	-463856	287584	4330.49	306.068	492.444	0
408	1	-20.0572	135.26	-596.884	-23770.9	-25449.9	-4644.35	257.362	649.825	0	22.3568	-153.227	-342.661	-6805.65	30105.3	7140.9	387.857	219.861	0	2.29959	-17.9672	-939.545	-464070	286408	4869.91	304.955	493.013	0
408	2	-20.9537	135.951	-597.479	-23993.1	-26185.6	-4754.93	256.173	650.157	0	21.4107	-154.461	-341.449	-6699.58	29776.4	7218.34	387.206	219.621	0	0.457005	-18.51	-938.927	-464333	285247	5410.03	303.824	493.589	0
408	3	-21.8081	136.633	-598.184	-24209.2	-26920.9	-4870.87	254.996	650.471	0	20.3955	-155.677	-340.292	-6599.98	29434.2	7301.38	386.497	219.395	0	-1.41262	-19.0439	-938.476	-464674	284124	5941.18	302.678	494.163	0
408	4	-22.6102	137.298	-598.996	-24418.4	-27651.2	-4991.33	253.837	650.766	0	19.3272	-156.863	-339.227	-6508.47	29079.7	7388.45	385.723	219.186	0	-3.28299	-19.5655	-938.223	-465099	283053	6454.26	301.523	494.722	0
408	5	-23.3593	137.928	-599.884	-24619.7	-28371.1	-5114.71	252.706	651.041	0	18.2169	-158.015	-338.264	-6425.35	28715.5	7478.75	384.891	218.995	0	-5.14237	-20.0876	-938.149	-465592	282036	6943.52	300.367	495.26	0
408	6	-24.0618	138.496	-600.802	-24811.7	-29076.3	-5239.31	251.604	651.298	0	17.0681	-159.132	-337.38	-6348.71	28345.1	7571.84	384.015	218.818	0	-6.99368	-20.6357	-938.182	-466116	281059	7405.9	299.221	495.773	0
408	7	-24.7243	138.974	-601.702	-24993.5	-29764	-5364.06	250.534	651.538	0	15.8826	-160.212	-336.53	-6275.37	27972	7666.49	383.119	218.647	0	-8.84171	-21.2379	-938.232	-466633	280102	7836.35	298.09	496.267	0
408	8	-25.3499	139.343	-602.559	-25165.1	-30433.1	-5488.48	249.494	651.764	0	14.6647	-161.259	-335.669	-6202.77	27601	7760.69	382.227	218.479	0	-10.6852	-21.9163	-938.228	-467115	279149	8227.81	296.981	496.748	0
408	9	-25.9394	139.6	-603.38	-25326.1	-31082.4	-5612.04	248.486	651.974	0	13.4241	-162.281	-334.771	-6130.01	27236.9	7852.37	381.36	218.311	0	-12.5152	-22.6802	-938.151	-467561	278200	8574.46	295.901	497.225	0
409	0	-26.4884	139.764	-604.215	-25475.3	-31711.9	-5733.89	247.516	652.163	0	12.1804	-163.28	-333.849	-6057.99	26883.4	7939.87	380.526	218.146	0	-14.308	-23.5166	-938.064	-468003	277277	8872.84	294.853	497.7	0
409	1	-26.9878	139.865	-605.141	-25610.9	-32323.5	-5853.04	246.585	652.322	0	10.9652	-164.251	-332.954	-5988.8	26542	8022.46	379.717	217.987	0	-16.0227	-24.3861	-938.094	-468497	276416	9123.13	293.837	498.165	0
409	2	-27.4304	139.938	-606.221	-25732.2	-32919.1	-5968.98	245.698	652.447	0	9.81144	-165.175	-332.137	-5924.64	26212.1	8100.8	378.92	217.838	0	-17.619	-25.2373	-938.358	-469090	275646	9330.91	292.852	498.615	0
409	3	-27.818	140.001	-607.483	-25839.6	-33499.2	-6081.66	244.856	652.536	0	8.73858	-166.034	-331.412	-5866.66	25891.8	8176.13	378.126	217.702	0	-19.0794	-26.0331	-938.896	-469803	274977	9505.84	291.897	499.048	0
409	4	-28.1645	140.058	-608.91	-25934.5	-34063.9	-6191.04	244.058	652.592	0	7.74593	-166.823	-330.742	-5814.61	25577.6	8249.44	377.334	217.58	0	-20.4186	-26.7655	-939.652	-470618	274390	9659.92	290.969	499.475	0
409	5	-28.4962	140.095	-610.434	-26019.6	-34612.8	-6296.55	243.298	652.625	0	6.8169	-167.553	-330.058	-5766.9	25265.3	8321.55	376.548	217.472	0	-21.6793	-27.458	-940.491	-471481	273841	9806.91	290.061	499.912	0
409	6	-28.8466	140.09	-611.955	-26098	-35142.7	-6397.02	242.573	652.647	0	5.92677	-168.247	-329.287	-5721.08	24951.5	8392.94	375.775	217.374	0	-22.9198	-28.1568	-941.242	-472321	273282	9959.92	289.173	500.37	0
409	7	-29.249	140.025	-613.378	-26174.1	-35649.8	-6491.42	241.88	652.672	0	5.05084	-168.942	-328.381	-5674.77	24635.8	8463.39	375.022	217.281	0	-24.1981	-28.9171	-941.758	-473074	272675	10128.5	288.305	500.856	0
409	8	-29.7289	139.89	-614.636	-26252.1	-36131.5	-6579.37	241.215	652.712	0	4.17231	-169.671	-327.329	-5626.52	24319.8	8532.36	374.298	217.189	0	-25.5566	-29.7807	-941.966	-473702	272005	10318.9	287.461	501.369	0
409	9	-30.2961	139.697	-615.727	-26335.1	-36588.2	-6661.06	240.577	652.771	0	3.28955	-170.448	-326.164	-5575.76	24006.6	8599.38	373.603	217.095	0	-27.0065	-30.75	-941.891	-474213	271282	10536	286.642	501.902	0
410	0	-30.9395	139.485	-616.726	-26423	-37022.6	-6737.28	239.969	652.844	0	2.41922	-171.259	-324.96	-5522.71	23702	8663.98	372.938	216.995	0	-28.5202	-31.7735	-941.686	-474666	270554	10783.9	285.854	502.44	0
410	1	-31.6316	139.3	-617.767	-26512.7	-37439.4	-6809.31	239.396	652.917	0	1.58852	-172.067	-323.819	-5469	23412.1	8725.2	372.3	216.889	0	-30.0431	-32.7665	-941.586	-475156	269890	11063.5	285.102	502.963	0
410	2	-32.3421	139.181	-618.975	-26600.9	-37844.4	-6878.03	238.86	652.976	0	0.819037	-172.835	-322.836	-5417.34	23139.5	8781.59	371.676	216.781	0	-31.523	-33.6535	-941.811	-475775	269351	11372.4	284.387	503.456	0
410	3	-33.0494	139.142	-620.407	-26685.7	-38242	-6943.45	238.36	653.013	0	0.114345	-173.539	-322.061	-5369.9	22882.7	8832.03	371.051	216.674	0	-32.935	-34.3977	-942.468	-476567	268962	11706.5	283.703	503.907	0
410	4	-33.7455	139.17	-622.032	-26766.5	-38634.2	-7005.23	237.89	653.031	0	-0.543178	-174.174	-321.496	-5327.09	22639.2	8876.61	370.418	216.57	0	-34.2887	-35.0048	-943.528	-477513	268709	12063.3	283.048	504.312	0
410	5	-34.4341	139.235	-623.746	-26842.3	-39020.7	-7063.13	237.441	653.034	0	-1.18795	-174.749	-321.106	-5287.93	22407.1	8916.58	369.781	216.468	0	-35.622	-35.5141	-944.852	-478541	268552	12441.6	282.417	504.668	0
410	6	-35.1238	139.297	-625.42	-26911.7	-39399.7	-7116.96	237.003	653.03	0	-1.86099	-175.279	-320.833	-5250.87	22186	8953.86	369.151	216.366	0	-36.9848	-35.9825	-946.254	-479563	268438	12839.9	281.809	504.976	0
410	7	-35.8209	139.317	-626.943	-26973.6	-39768.5	-7166.46	236.568	653.024	0	-2.59784	-175.781	-320.625	-5214.57	21976.7	8990.15	368.543	216.264	0	-38.4188	-36.464	-947.568	-480499	268323	13254.8	281.224	505.239	0
410	8	-36.5237	139.27	-628.249	-27027.1	-40124.5	-7211.48	236.133	653.02	0	-3.41991	-176.261	-320.456	-5179.68	21779.8	9025.94	367.965	216.163	0	-39.9436	-36.9906	-948.705	-481305	268184	13680.7	280.663	505.457	0
410	9	-37.2223	139.153	-629.338	-27071.7	-40467	-7252.16	235.699	653.016	0	-4.33143	-176.715	-320.339	-5149.87	21595	9060.67	367.413	216.076	0	-41.5537	-37.562	-949.678	-481989	268026	14111.8	280.128	505.63	0
411	0	-37.9024	138.978	-630.287	-27107.3	-40798.3	-7288.84	235.27	653.008	0	-5.32002	-177.122	-320.327	-5130.16	21422.1	9093.64	366.876	216.015	0	-43.2224	-38.1439	-950.613	-482609	267883	14546.1	279.617	505.755	0
411	1	-38.5522	138.773	-631.209	-27134.3	-41123.8	-7322.02	234.849	652.988	0	-6.36336	-177.451	-320.489	-5124.71	21263.5	9124.67	366.347	215.99	0	-44.9156	-38.6776	-951.698	-483251	267805	14988.9	279.132	505.827	0
411	2	-39.1712	138.565	-632.208	-27153.7	-41448.5	-7352.27	234.439	652.951	0	-7.44259	-177.673	-320.876	-5135.42	21121.3	9154.42	365.824	216.004	0	-46.6138	-39.1076	-953.085	-483989	267836	15452.9	278.672	505.843	0
411	3	-39.7739	138.368	-633.337	-27167.2	-41773.1	-7380	234.043	652.895	0	-8.5516	-177.776	-321.488	-5161.68	20994	9184.21	365.303	216.056	0	-48.3255	-39.4075	-954.825	-484854	267988	15954.4	278.238	505.812	0
411	4	-40.3881	138.181	-634.584	-27177.2	-42095	-7405.43	233.665	652.827	0	-9.695	-177.769	-322.274	-5201.43	20876	9215.07	364.777	216.14	0	-50.0831	-39.5882	-956.859	-485830	268243	16508.9	277.824	505.749	0
411	5	-41.0519	137.988	-635.884	-27185.8	-42411	-7428.78	233.304	652.753	0	-10.8819	-177.68	-323.148	-5252.55	20759.1	9247.47	364.24	216.254	0	-51.9339	-39.692	-959.032	-486863	268550	17129.2	277.423	505.674	0
411	6	-41.8052	137.767	-637.144	-27194.8	-42720.4	-7450.28	232.95	652.682	0	-12.1181	-177.542	-324.002	-5313	20635.5	9281.29	363.69	216.398	0	-53.9233	-39.7753	-961.146	-487875	268847	17823.2	277.022	505.611	0
411	7	-42.678	137.5	-638.286	-27205.2	-43025.8	-7469.72	232.592	652.622	0	-13.3968	-177.384	-324.746	-5380.36	20502.2	9314.94	363.133	216.568	0	-56.0748	-39.8842	-963.032	-488803	269078	18592.9	276.612	505.579	0
411	8	-43.683	137.178	-639.263	-27216.9	-43331.3	-7486.58	232.217	652.576	0	-14.6962	-177.217	-325.334	-5451.92	20360.9	9344.92	362.585	216.758	0	-58.3792	-40.0386	-964.596	-489608	269211	19432.6	276.187	505.585	0
411	9	-44.8137	136.805	-640.065	-27228.5	-43640.1	-7500.23	231.819	652.54	0	-15.9865	-177.036	-325.77	-5525.14	20216.5	9366.67	362.058	216.96	0	-60.8001	-40.231	-965.835	-490278	269245	20330.8	275.748	505.622	0
412	0	-46.0481	136.394	-640.732	-27237.7	-43954.7	-7510.01	231.399	652.51	0	-17.2367	-176.824	-326.106	-5598.29	20073.4	9376.04	361.555	217.167	0	-63.2848	-40.4301	-966.837	-490844	269208	21273.7	275.3	505.673	0
412	1	-47.3549	135.97	-641.346	-27241.9	-44276.7	-7515.51	230.963	652.476	0	-18.4194	-176.561	-326.423	-5670.89	19935	9370.37	361.071	217.373	0	-65.7744	-40.5913	-967.769	-491367	269146	22247.9	274.848	505.718	0
412	2	-48.705	135.555	-641.988	-27239.5	-44606.1	-7517.1	230.519	652.43	0	-19.5164	-176.232	-326.799	-5742.98	19803.8	9349.31	360.599	217.573	0	-68.2214	-40.6764	-968.787	-491908	269109	23242.6	274.399	505.741	0
412	3	-50.0794	135.162	-642.705	-27229.2	-44940.7	-7515.54	230.076	652.367	0	-20.5257	-175.83	-327.27	-5814.31	19682	9314.91	360.14	217.766	0	-70.6051	-40.6681	-969.975	-492499	269123	24252.5	273.959	505.732	0
412	4	-51.4717	134.788	-643.492	-27211.6	-45277.3	-7511.27	229.638	652.287	0	-21.4643	-175.362	-327.833	-5884.77	19569.7	9270.28	359.694	217.951	0	-72.9361	-40.5741	-971.326	-493141	269191	25277.4	273.534	505.694	0
412	5	-52.888	134.417	-644.303	-27189.4	-45612.5	-7503.96	229.207	652.2	0	-22.364	-174.842	-328.456	-5954.79	19463.3	9218.2	359.257	218.13	0	-75.252	-40.4252	-972.759	-493801	269291	26321.2	273.119	505.634	0
412	6	-54.3449	134.023	-645.053	-27165.8	-45943.3	-7492.85	228.776	652.114	0	-23.2638	-174.293	-329.079	-6024.49	19356.6	9160.94	358.821	218.307	0	-77.6087	-40.2698	-974.132	-494421	269378	27390.3	272.707	505.567	0
412	7	-55.8613	133.578	-645.654	-27143.6	-46267.3	-7477.12	228.34	652.041	0	-24.1994	-173.736	-329.624	-6093.45	19242.9	9100.36	358.378	218.486	0	-80.0608	-40.1574	-975.278	-494938	269402	28491.3	272.291	505.508	0
412	8	-57.4475	133.068	-646.052	-27124.4	-46582.8	-7456.1	227.896	651.985	0	-25.1957	-173.184	-330.029	-6161.34	19117.5	9037.11	357.927	218.669	0	-82.6432	-40.116	-976.081	-495309	269326	29628.3	271.862	505.474	0
412	9	-59.096	132.494	-646.259	-27108.3	-46889.6	-7429.53	227.445	651.946	0	-26.2652	-172.631	-330.269	-6228.03	18979.2	8970.38	357.466	218.857	0	-85.3611	-40.1369	-976.529	-495535	269146	30801.3	271.419	505.472	0
413	0	-60.7826	131.876	-646.351	-27093.8	-47188.5	-7397.91	226.992	651.918	0	-27.4087	-172.057	-330.374	-6293.2	18829.3	8899.06	356.994	219.049	0	-88.1913	-40.1805	-976.724	-495664	268891	32006.1	270.965	505.502	0
413	1	-62.4746	131.237	-646.438	-27078.9	-47480.5	-7362.33	226.551	651.889	0	-28.6193	-171.436	-330.397	-6356.62	18670	8822.64	356.508	219.239	0	-91.0939	-40.1988	-976.835	-495772	268612	33234	270.506	505.553	0
413	2	-64.142	130.6	-646.621	-27061.9	-47766.1	-7324.12	226.13	651.851	0	-29.8886	-170.756	-330.383	-6418.74	18503.4	8741.13	356.006	219.428	0	-94.0306	-40.1567	-977.004	-495924	268352	34474.3	270.048	505.624	0
413	3	-65.7659	129.979	-646.955	-27041.8	-48046.8	-7284.43	225.734	651.799	0	-31.2145	-170.018	-330.343	-6480.13	18332.2	8654.58	355.494	219.616	0	-96.9804	-40.0388	-977.298	-496155	268130	35718.6	269.595	505.714	0
413	4	-67.3409	129.381	-647.435	-27016.9	-48323.9	-7243.98	225.361	651.729	0	-32.6021	-169.228	-330.263	-6540.27	18159.7	8562.9	354.986	219.803	0	-99.943	-39.847	-977.698	-496458	267942	36963.2	269.148	505.826	0
413	5	-68.8741	128.799	-648.006	-26985.9	-48597.8	-7202.77	225.004	651.645	0	-34.0604	-168.397	-330.109	-6597.69	17986.3	8466.17	354.486	219.986	0	-102.934	-39.5984	-978.115	-496790	267764	38209.1	268.704	505.962	0
413	6	-70.3823	128.216	-648.579	-26948.4	-48865.7	-7159.96	224.657	651.55	0	-35.5986	-167.541	-329.844	-6651.54	17807.6	8364.59	353.988	220.166	0	-105.981	-39.3254	-978.423	-497089	267556	39460	268.257	506.123	0
413	7	-71.8858	127.609	-649.051	-26905	-49122.5	-7114.34	224.317	651.453	0	-37.2234	-166.679	-329.438	-6702.59	17616.4	8258.38	353.474	220.346	0	-109.109	-39.0702	-978.489	-497292	267278	40718	267.801	506.308	0
413	8	-73.4014	126.963	-649.343	-26856.6	-49364.1	-7064.89	223.978	651.36	0	-38.936	-165.834	-328.878	-6752.67	17407.5	8147.81	352.93	220.532	0	-112.337	-38.871	-978.221	-497350	266902	41983.7	267.332	506.515	0
413	9	-74.937	126.273	-649.437	-26804	-49590.9	-7010.85	223.64	651.273	0	-40.7277	-165.014	-328.187	-6804.27	17180.8	8033.08	352.351	220.733	0	-115.665	-38.7416	-977.624	-497262	266429	43256.8	266.848	506.741	0
414	0	-76.4872	125.553	-649.392	-26748.2	-49806.5	-6951.43	223.303	651.19	0	-42.5743	-164.214	-327.433	-6860.55	16942.3	7913.84	351.743	220.953	0	-119.062	-38.6604	-976.825	-497080	265898	44536.4	266.356	506.973	0
414	1	-78.0363	124.826	-649.3	-26690.7	-50015.8	-6886.04	222.97	651.107	0	-44.4386	-163.405	-326.716	-6924.2	16701.4	7788.82	351.119	221.193	0	-122.475	-38.5788	-976.015	-496883	265369	45819	265.867	507.196	0
414	2	-79.5682	124.108	-649.229	-26632.9	-50223	-6814.93	222.642	651.022	0	-46.285	-162.559	-326.104	-6995.95	16467.1	7656.28	350.496	221.453	0	-125.853	-38.4513	-975.333	-496725	264885	47099.6	265.39	507.395	0
414	3	-81.0753	123.393	-649.193	-26575.7	-50430.1	-6739.66	222.319	650.937	0	-48.0989	-161.657	-325.606	-7074.75	16243.5	7515.34	349.887	221.728	0	-129.174	-38.2635	-974.8	-496616	264454	48372.4	264.93	507.571	0
414	4	-82.5589	122.664	-649.165	-26519.7	-50635.3	-6662.61	221.999	650.852	0	-49.8881	-160.696	-325.182	-7158.68	16029.6	7366.62	349.294	222.014	0	-132.447	-38.0324	-974.347	-496531	264056	49632.9	264.483	507.73	0
414	5	-84.0273	121.898	-649.094	-26465.3	-50834.6	-6585.68	221.684	650.773	0	-51.6702	-159.683	-324.764	-7245.59	15821.6	7211.66	348.717	222.31	0	-135.698	-37.7844	-973.858	-496425	263658	50881.4	264.047	507.888	0
414	6	-85.494	121.082	-648.924	-26412.1	-51025.1	-6509.67	221.37	650.702	0	-53.4595	-158.622	-324.28	-7333.08	15616.4	7052.1	348.157	222.613	0	-138.953	-37.5393	-973.204	-496247	263222	52123.8	263.616	508.059	0
414	7	-86.972	120.212	-648.609	-26358.7	-51206.7	-6434.54	221.051	650.639	0	-55.2614	-157.518	-323.675	-7418.17	15412.4	6888.84	347.617	222.919	0	-142.233	-37.3053	-972.284	-495954	262718	53367.9	263.185	508.25	0
414	8	-88.467	119.292	-648.136	-26303.2	-51381.8	-6359.57	220.724	650.583	0	-57.0714	-156.367	-322.909	-7497.52	15208.8	6722.13	347.099	223.219	0	-145.538	-37.0754	-971.045	-495525	262126	54619.1	262.748	508.468	0
414	9	-89.9692	118.335	-647.539	-26244.1	-51553.1	-6283.79	220.386	650.529	0	-58.8757	-155.159	-321.979	-7568.2	15004.7	6552.65	346.602	223.505	0	-148.845	-36.8241	-969.518	-494975	261452	55878	262.303	508.714	0
415	0	-91.4506	117.365	-646.897	-26180.5	-51721.5	-6206.57	220.047	650.471	0	-60.653	-153.878	-320.916	-7628.63	14800.5	6381.8	346.12	223.771	0	-152.104	-36.5126	-967.813	-494352	260724	57136.9	261.851	508.982	0
415	1	-92.8759	116.409	-646.293	-26112.3	-51885.7	-6127.67	219.718	650.403	0	-62.38	-152.508	-319.771	-7679.21	14596.9	6210.22	345.648	224.015	0	-155.256	-36.0992	-966.064	-493717	259983	58383.1	261.401	509.267	0
415	2	-94.2196	115.482	-645.761	-26039.9	-52045	-6046.81	219.405	650.324	0	-64.0392	-151.036	-318.582	-7722.62	14392.6	6036.56	345.177	224.241	0	-158.259	-35.5544	-964.343	-493100	259247	59605.3	260.955	509.563	0
415	3	-95.4753	114.584	-645.281	-25963.9	-52199.2	-5963.65	219.106	650.237	0	-65.6226	-149.455	-317.355	-7762.38	14182.7	5858.39	344.69	224.46	0	-161.098	-34.8704	-962.636	-492492	258507	60798.1	260.508	509.87	0
415	4	-96.6514	113.704	-644.804	-25884	-52347	-5877.94	218.817	650.143	0	-67.135	-147.768	-316.062	-7800.79	13961.2	5674.15	344.172	224.681	0	-163.786	-34.0641	-960.866	-491863	257736	61961.3	260.051	510.194	0
415	5	-97.7626	112.819	-644.265	-25800.8	-52483.5	-5789.65	218.537	650.047	0	-68.5951	-145.992	-314.643	-7837.44	13723	5484.4	343.614	224.909	0	-166.358	-33.1732	-958.909	-491161	256897	63097	259.578	510.548	0
415	6	-98.8251	111.903	-643.588	-25715.8	-52602.2	-5699.02	218.267	649.957	0	-70.0271	-144.148	-313.024	-7869.78	13464.6	5291.59	343.015	225.141	0	-168.852	-32.2451	-956.612	-490327	255951	64207.8	259.087	510.948	0
415	7	-99.8506	110.936	-642.703	-25631.3	-52698.3	-5606.67	218.005	649.881	0	-71.4497	-142.258	-311.14	-7895.51	13184.4	5098.75	342.375	225.376	0	-171.3	-31.3216	-953.843	-489307	254861	65294.4	258.574	511.409	0
415	8	-100.841	109.909	-641.56	-25547.7	-52771.6	-5513.44	217.745	649.821	0	-72.87	-140.336	-308.968	-7914.53	12881.6	4907.5	341.692	225.616	0	-173.711	-30.4269	-950.528	-488068	253606	66352.8	258.034	511.934	0
415	9	-101.783	108.825	-640.145	-25463.1	-52824.9	-5419.78	217.48	649.777	0	-74.2831	-138.386	-306.538	-7928.67	12557.3	4717.41	340.965	225.865	0	-176.066	-29.5614	-946.683	-486607	252189	67373.5	257.465	512.514	0
416	0	-102.65	107.696	-638.492	-25374.3	-52860.9	-5325.45	217.21	649.741	0	-75.6729	-136.396	-303.934	-7940.68	12216.9	4527.09	340.196	226.126	0	-178.323	-28.6997	-942.426	-484959	250643	68343	256.873	513.125	0
416	1	-103.405	106.543	-636.671	-25278	-52881.7	-5230.1	216.94	649.703	0	-77.0183	-134.344	-301.269	-7953.97	11869.6	4335.33	339.399	226.402	0	-180.423	-27.8019	-937.94	-483189	249030	69245.5	256.274	513.738	0
416	2	-104.015	105.378	-634.747	-25172.5	-52889	-5133.88	216.677	649.658	0	-78.2999	-132.212	-298.631	-7971.38	11525	4141.62	338.593	226.693	0	-182.315	-26.8337	-933.377	-481354	247400	70066.9	255.684	514.332	0
416	3	-104.464	104.21	-632.746	-25057.3	-52883.7	-5037.26	216.422	649.601	0	-79.5026	-129.988	-296.044	-7993.23	11189	3946.12	337.795	227	0	-183.967	-25.778	-928.791	-479472	245773	70799.2	255.109	514.9	0
416	4	-104.755	103.036	-630.661	-24933.1	-52865.3	-4940.5	216.175	649.535	0	-80.6157	-127.668	-293.486	-8017.46	10862.7	3748.85	337.013	227.318	0	-185.371	-24.6324	-924.147	-477533	244139	71442.4	254.55	515.45	0
416	5	-104.904	101.85	-628.451	-24801	-52832.3	-4843.52	215.933	649.464	0	-81.6371	-125.256	-290.914	-8041.14	10544.2	3549.25	336.245	227.641	0	-186.541	-23.4063	-919.365	-475504	242475	72002.5	254.003	515.987	0
416	6	-104.931	100.637	-626.065	-24661.6	-52782.4	-4746.24	215.692	649.392	0	-82.5723	-122.756	-288.285	-8061.24	10230.7	3347.05	335.488	227.963	0	-187.503	-22.1197	-914.35	-473341	240753	72487.4	253.462	516.519	0
416	7	-104.858	99.3835	-623.456	-24514.8	-52712	-4648.57	215.452	649.321	0	-83.4255	-120.18	-285.559	-8074.69	9919.49	3142.61	334.737	228.277	0	-188.283	-20.7966	-909.016	-471008	238950	72903.3	252.924	517.053	0
416	8	-104.696	98.083	-620.604	-24360.2	-52617.3	-4550.22	215.216	649.252	0	-84.194	-117.537	-282.705	-8078.58	9609.04	2936.45	333.99	228.576	0	-188.89	-19.4544	-903.31	-468482	237051	73253.4	252.388	517.595	0
416	9	-104.45	96.7388	-617.519	-24197.6	-52497	-4450.42	214.987	649.185	0	-84.8687	-114.836	-279.716	-8070.72	9299.46	2729.25	333.246	228.853	0	-189.319	-18.0973	-897.235	-465767	235060	73538.1	251.855	518.145	0
417	0	-104.111	95.3642	-614.26	-24028	-52352.4	-4347.77	214.772	649.117	0	-85.4347	-112.076	-276.614	-8050.59	8991.63	2522.74	332.506	229.104	0	-189.545	-16.7122	-890.874	-462902	233000	73755.8	251.328	518.704	0
417	1	-103.662	93.9788	-610.916	-23852.8	-52186.3	-4240.48	214.577	649.044	0	-85.8716	-109.252	-273.434	-8019.93	8685.1	2319.61	331.763	229.33	0	-189.533	-15.2733	-884.351	-459952	230902	73905	250.81	519.272	0
417	2	-103.09	92.5973	-607.549	-23673.8	-52000.7	-4126.99	214.409	648.966	0	-86.1612	-106.363	-270.202	-7981.57	8377.41	2122.74	331.004	229.539	0	-189.251	-13.7659	-877.751	-456962	228786	73983	250.301	519.852	0
417	3	-102.393	91.2205	-604.161	-23492.1	-51795.2	-4006.82	214.269	648.884	0	-86.294	-103.43	-266.913	-7937.92	8065.39	1934.69	330.217	229.74	0	-188.687	-12.2094	-871.075	-453937	226650	73983.7	249.798	520.45	0
417	4	-101.583	89.8332	-600.694	-23308.2	-51566.7	-3880.73	214.155	648.802	0	-86.2704	-100.487	-263.535	-7890.6	7745.81	1757.82	329.392	229.941	0	-187.853	-10.6541	-864.229	-450840	224465	73900.5	249.295	521.076	0
417	5	-100.682	88.4112	-597.047	-23122.3	-51312.2	-3750.54	214.057	648.728	0	-86.098	-97.5706	-260.005	-7839.88	7415.52	1594.44	328.521	230.153	0	-186.78	-9.1594	-857.052	-447602	222184	73731.5	248.782	521.744	0
417	6	-99.7169	86.9286	-593.105	-22934.9	-51029.7	-3618.36	213.962	648.669	0	-85.7845	-94.7057	-256.24	-7783.93	7072.97	1446.21	327.603	230.377	0	-185.501	-7.77711	-849.345	-444134	219751	73478.9	248.246	522.474	0
417	7	-98.712	85.3649	-588.76	-22745.9	-50718.7	-3485.58	213.855	648.634	0	-85.3295	-91.9059	-252.161	-7719.47	6719.87	1313.15	326.649	230.613	0	-184.042	-6.54106	-840.92	-440355	217111	73145.5	247.678	523.285	0
417	8	-97.6783	83.7115	-583.942	-22554	-50379.6	-3352.28	213.725	648.624	0	-84.722	-89.1677	-247.724	-7643.41	6361.38	1193.3	325.679	230.855	0	-182.4	-5.45612	-831.667	-436209	214237	72732.4	247.072	524.185	0
417	9	-96.6063	81.9771	-578.643	-22356.5	-50012.5	-3217.65	213.569	648.636	0	-83.9395	-86.47	-242.948	-7554.07	6004.37	1083.56	324.715	231.093	0	-180.546	-4.49297	-821.591	-431688	211135	72235.8	246.435	525.167	0
418	0	-95.464	80.185	-572.913	-22150	-49617.4	-3080.59	213.395	648.662	0	-82.9511	-83.7798	-237.913	-7451.34	5655.23	981.135	323.77	231.32	0	-178.415	-3.59486	-810.826	-426833	207850	71645.3	245.781	526.205	0
418	1	-94.2082	78.3639	-566.837	-21930.6	-49194.1	-2940.19	213.213	648.69	0	-81.7287	-81.0628	-232.733	-7336.18	5319.69	884.577	322.858	231.522	0	-175.937	-2.69893	-799.57	-421713	204442	70947.4	245.128	527.263	0
418	2	-92.8014	76.5317	-560.484	-21696	-48741.6	-2796.12	213.037	648.709	0	-80.2593	-78.2947	-227.513	-7210.31	5002.63	794.068	321.988	231.692	0	-173.061	-1.76301	-787.997	-416389	200967	70129.7	244.494	528.307	0
418	3	-91.2205	74.688	-553.881	-21444.8	-48257.5	-2648.8	212.874	648.717	0	-78.5437	-75.4653	-222.313	-7075.67	4706.12	710.726	321.169	231.828	0	-169.764	-0.777382	-776.194	-410888	197455	69181.9	243.891	529.314	0
418	4	-89.4541	72.8191	-547.008	-21176.8	-47739.8	-2498.95	212.726	648.714	0	-76.593	-72.5783	-217.143	-6933.46	4428.12	635.494	320.393	231.93	0	-166.047	0.240723	-764.151	-405202	193904	68094.4	243.321	530.28	0
418	5	-87.4992	70.9046	-539.811	-20891.2	-47186.4	-2347.12	212.587	648.701	0	-74.4277	-69.6496	-211.973	-6783.62	4162.68	568.574	319.638	232.002	0	-161.927	1.25493	-751.784	-399294	190284	66858	242.771	531.209	0
418	6	-85.3591	68.9222	-532.215	-20588.1	-46594.6	-2194.07	212.452	648.684	0	-72.0755	-66.7037	-206.747	-6625.53	3901.79	509.655	318.872	232.047	0	-157.435	2.21844	-738.962	-393108	186553	65465.3	242.226	532.117	0
418	7	-83.0414	66.854	-524.15	-20268.1	-45961.6	-2041.16	212.312	648.669	0	-69.5626	-63.7661	-201.411	-6458.75	3638.88	457.968	318.067	232.068	0	-152.604	3.08783	-725.561	-386593	182671	63911	241.669	533.023	0
418	8	-80.5507	64.6921	-515.571	-19933.1	-45284.9	-1890.32	212.166	648.662	0	-66.9063	-60.8521	-195.931	-6283.33	3371.78	411.921	317.209	232.069	0	-147.457	3.84007	-711.502	-379717	178616	62190.8	241.092	533.942	0
418	9	-77.882	62.4415	-506.476	-19585.6	-44564.4	-1743.62	212.011	648.67	0	-64.1105	-57.9552	-190.301	-6099.54	3102.22	369.609	316.302	232.052	0	-141.992	4.48635	-696.777	-372481	174387	60302	240.494	534.885	0
419	0	-75.0182	60.1194	-496.911	-19227.4	-43804	-1603	211.848	648.694	0	-61.1639	-55.0482	-184.537	-5907.44	2833.51	330.209	315.355	232.012	0	-136.182	5.07125	-681.449	-364915	170001	58242.4	239.877	535.856	0
419	1	-71.9363	57.7505	-486.947	-18859.4	-43008.5	-1470.37	211.677	648.73	0	-58.0477	-52.0972	-178.66	-5706.57	2570.11	294.142	314.385	231.941	0	-129.984	5.65329	-665.607	-357064	165483	56010.5	239.246	536.857	0
419	2	-68.6202	55.3568	-476.637	-18482	-42181.7	-1347.59	211.501	648.776	0	-54.7504	-49.0779	-172.675	-5495.89	2317	261.775	313.418	231.828	0	-123.371	6.27891	-649.312	-348960	160851	53606.3	238.605	537.895	0
419	3	-65.0678	52.951	-466.01	-18095.2	-41325	-1236.17	211.322	648.83	0	-51.2792	-45.9851	-166.563	-5274.5	2076.86	233.078	312.469	231.667	0	-116.347	6.96585	-632.573	-340614	156109	51033.8	237.955	538.987	0
419	4	-61.2882	50.5363	-455.075	-17698.9	-40438.3	-1137.07	211.139	648.892	0	-47.6617	-42.8333	-160.296	-5042.6	1848.54	208.534	311.532	231.458	0	-108.95	7.70293	-615.371	-332027	151251	48300.5	237.29	540.156	0
419	5	-57.2953	48.1113	-443.821	-17292.9	-39521.5	-1050.93	210.952	648.964	0	-43.9393	-39.6482	-153.846	-4801.83	1629.52	189.059	310.592	231.212	0	-101.235	8.46313	-597.668	-323189	146268	45415	236.6	541.43	0
419	6	-53.1009	45.6728	-432.227	-16877.6	-38573.5	-978.46	210.756	649.048	0	-40.1562	-36.4545	-147.212	-4555.1	1418.9	175.126	309.638	230.942	0	-93.2571	9.21834	-579.439	-314091	141153	42385	235.878	542.824	0
419	7	-48.7124	43.2171	-420.266	-16454.8	-37592.3	-920.318	210.551	649.153	0	-36.3512	-33.2705	-140.426	-4305.6	1217.93	166.505	308.673	230.661	0	-85.0636	9.94663	-560.692	-304731	135916	39215	235.126	544.341	0
419	8	-44.1349	40.7417	-407.926	-16026.2	-36574.7	-877.155	210.34	649.287	0	-32.5531	-30.1078	-133.547	-4056.21	1029.35	162.357	307.708	230.373	0	-76.6879	10.6339	-541.473	-295116	130578	35908.2	234.354	545.968	0
419	9	-39.3713	38.248	-395.219	-15591.3	-35517	-850.142	210.133	649.45	0	-28.7795	-26.9708	-126.649	-3809.85	857.003	161.406	306.767	230.082	0	-68.1508	11.2772	-521.868	-285273	125172	32466.8	233.585	547.676	0
420	0	-34.4225	35.7444	-382.209	-15148.5	-34417	-840.844	209.953	649.634	0	-25.0395	-23.8558	-119.825	-3570.15	704.938	161.995	305.883	229.795	0	-59.462	11.8886	-502.034	-275261	119752	28893.4	232.849	549.427	0
420	1	-29.2911	33.2413	-368.996	-14695.9	-33275.1	-850.025	209.822	649.827	0	-21.3385	-20.751	-113.179	-3341.02	575.306	161.83	305.083	229.52	0	-50.6295	12.4903	-482.175	-265161	114383	25194.1	232.183	551.169	0
420	2	-23.9911	30.741	-355.662	-14231.9	-32096.3	-876.599	209.756	650.015	0	-17.6797	-17.6409	-106.797	-3125.63	466.78	158.168	304.371	229.267	0	-41.6708	13.1001	-462.459	-255042	109108	21382.1	231.606	552.851	0
420	3	-18.5539	28.2314	-342.242	-13754.1	-30887.6	-917.533	209.749	650.188	0	-14.0616	-14.5136	-100.703	-2925.1	374.643	148.413	303.72	229.047	0	-32.6155	13.7179	-442.945	-244929	103936	17476.4	231.113	554.443	0
420	4	-13.026	25.6901	-328.726	-13260.9	-29655.9	-968.555	209.785	650.34	0	-10.4773	-11.3696	-94.854	-2737.78	292.944	130.218	303.088	228.863	0	-23.5033	14.3205	-423.58	-234805	98839.3	13499.1	230.679	555.957	0
420	5	-7.46389	23.0892	-315.075	-12752.7	-28405.3	-1025.06	209.846	650.475	0	-6.92438	-8.22478	-89.1653	-2559.56	217.213	101.369	302.436	228.706	0	-14.3883	14.8644	-404.24	-224628	93774.7	9473.47	230.269	557.443	0
420	6	-1.92827	20.4007	-301.231	-12231.6	-27138.5	-1082.7	209.908	650.605	0	-3.41398	-5.11018	-83.5268	-2384.38	145.067	60.1087	301.737	228.546	0	-5.34225	15.2905	-384.757	-214338	88690.2	5423.61	229.843	558.981	0
420	7	3.52639	17.6012	-287.139	-11700.5	-25858.7	-1137.87	209.944	650.749	0	0.0249064	-2.06957	-77.8257	-2205.56	75.1154	5.43494	300.965	228.34	0	3.5513	15.5316	-364.965	-203881	83535.5	1370.98	229.353	560.674	0
420	8	8.86319	14.6786	-272.784	-11162.6	-24569.6	-1188.06	209.93	650.921	0	3.3459	0.847163	-71.9787	-2018.19	6.55676	-62.9608	300.091	228.039	0	12.2091	15.5258	-344.763	-193230	78279.8	-2669.01	228.754	562.633	0
420	9	14.0667	11.6409	-258.208	-10620.3	-23272.7	-1231.55	209.868	651.131	0	6.48649	3.59183	-65.9587	-1821.07	-60.5081	-144.422	299.083	227.609	0	20.5532	15.2327	-324.167	-182409	72930.2	-6684.13	228.021	564.956	0
421	0	19.1378	8.52267	-243.502	-10074	-21965.7	-1266.93	209.793	651.371	0	9.37103	6.11954	-59.8024	-1616.7	-124.458	-236.554	297.919	227.034	0	28.5088	14.6422	-303.304	-171484	67532.7	-10659.1	227.168	567.705	0
421	1	24.0801	5.3821	-228.772	-9521.49	-20645.8	-1292.42	209.754	651.62	0	11.9113	8.37845	-53.5976	-1410.33	-181.148	-334.707	296.62	226.313	0	35.9914	13.7605	-282.37	-160542	62156.4	-14570.1	226.242	570.891	0
421	2	28.8778	2.28443	-214.101	-8959.63	-19313.2	-1305.58	209.794	651.848	0	14.002	10.2953	-47.4474	-1208.65	-224.366	-431.705	295.271	225.473	0	42.8798	12.5797	-261.548	-149656	56868.7	-18379.2	225.3	574.499	0
421	3	33.4756	-0.712636	-199.539	-8386.55	-17972.6	-1304.31	209.929	652.03	0	15.5178	11.7714	-41.4293	-1017.92	-248.766	-517.802	293.995	224.57	0	48.9934	11.0587	-240.968	-138878	51717.4	-22028.2	224.383	578.537	0
421	4	37.774	-3.56192	-185.111	-7802.76	-16631.1	-1287.68	210.156	652.152	0	16.3241	12.6927	-35.5742	-842.342	-252.565	-582.189	292.9	223.678	0	54.0982	9.13078	-220.685	-128239	46725.1	-25437.6	223.494	583.083	0
421	5	41.6353	-6.22172	-170.818	-7211.77	-15296.3	-1255.81	210.452	652.219	0	16.3086	12.9517	-29.8813	-683.544	-237.24	-615.617	292.061	222.875	0	57.9439	6.73	-200.699	-117747	41894.8	-28511.7	222.603	588.296	0
421	6	44.8982	-8.6506	-156.649	-6619.77	-13977.4	-1209.44	210.773	652.259	0	15.4248	12.482	-24.3564	-541.044	-206.251	-611.976	291.532	222.214	0	60.323	3.83144	-181.006	-107404	37222.6	-31144.9	221.64	594.391	0
421	7	47.3984	-10.8049	-142.621	-6034.58	-12686.7	-1149.89	211.046	652.312	0	13.7346	11.302	-19.0505	-413.324	-165.205	-569.543	291.328	221.696	0	61.133	0.497114	-161.672	-97233.1	32715.3	-33230.3	220.506	601.571	0
421	8	48.9938	-12.6393	-128.814	-5463.98	-11439.8	-1078.75	211.191	652.418	0	11.4365	9.55251	-14.0883	-299.629	-121.386	-493.288	291.384	221.268	0	60.4303	-3.08675	-142.902	-87305.8	28408.7	-34671.6	219.097	609.912	0
421	9	49.5892	-14.1082	-115.386	-4914.32	-10254.7	-997.799	211.127	652.59	0	8.84909	7.4945	-9.66732	-201.398	-81.2484	-395.786	291.596	220.833	0	58.4382	-6.61367	-125.054	-77752.3	24375.1	-35396.9	217.348	619.213	0
422	0	49.1553	-15.1667	-102.561	-4389.93	-9147.02	-909.252	210.814	652.803	0	6.32105	5.43069	-5.98959	-121.339	-48.38	-293.324	291.923	220.258	0	55.4763	-9.73603	-108.55	-68738.7	20706.9	-35372.3	215.289	628.936	0
422	1	47.7388	-15.7792	-90.5706	-3893.44	-8125.74	-816.2	210.283	652.988	0	4.11392	3.59662	-3.16097	-60.8425	-23.7142	-199.442	292.498	219.248	0	51.8527	-12.1826	-93.7315	-60419.3	17481.1	-34613.8	213.055	638.361	0
422	2	45.4559	-15.9344	-79.5818	-3426.27	-7191.39	-722.852	209.635	653.054	0	2.35445	2.11331	-1.15778	-18.8059	-6.70527	-121.686	294.208	216.243	0	47.8104	-13.8211	-80.7395	-52884.9	14728.9	-33189.9	210.848	646.79	0
422	3	42.466	-15.6514	-69.6363	-2988.84	-6336.65	-634.04	209.004	652.921	0	1.06213	1.00852	0.131992	7.60523	3.8735	-62.4721	300	200	0	43.5281	-14.6429	-69.5043	-46135.8	12429.2	-31206.1	208.887	653.671	0
422	4	38.9357	-14.9735	-60.6556	-2580.49	-5548.31	-553.888	208.528	652.543	0	0.192474	0.253078	0.857812	21.8836	9.49395	-20.9786	300	200	0	39.1281	-14.7204	-59.7978	-40093.5	10522.4	-28780.2	207.374	658.669	0
422	5	35.0101	-13.96	-52.4783	-2200.06	-4810.93	-484.305	208.325	651.923	0	-0.330482	-0.211437	1.17285	27.4839	11.5935	5.37925	300	200	0	34.6797	-14.1714	-51.3055	-34630	8927.68	-26020.5	206.456	661.719	0
422	6	30.802	-12.6778	-44.9019	-1846.64	-4111	-424.156	208.445	651.126	0	-0.591755	-0.453301	1.21415	27.427	11.4184	19.8924	300	200	0	30.2103	-13.1311	-43.6877	-29596.8	7556.64	-23014.5	206.162	663.036	0
422	7	26.3993	-11.1915	-37.7297	-1519.16	-3439.39	-370.089	208.841	650.264	0	-0.671422	-0.538317	1.09314	24.1244	9.95641	25.8651	300	200	0	25.7279	-11.7298	-36.6366	-24854.6	6326.6	-19832.5	206.393	663.041	0
422	8	21.8883	-9.55898	-30.828	-1216.07	-2792.78	-318.235	209.407	649.447	0	-0.637176	-0.523016	0.893231	19.3492	7.92876	26.2153	300	200	0	21.2511	-10.082	-29.9347	-20307.1	5175.51	-16541.1	206.969	662.212	0
422	9	17.3824	-7.83399	-24.1807	-936.62	-2175.69	-265.486	210.024	648.734	0	-0.541519	-0.451862	0.671799	14.2969	5.81765	23.2912	300	200	0	16.8409	-8.28585	-23.5089	-15935.9	4074.44	-13222.9	207.7	660.949	0
423	0	13.0472	-6.08395	-17.9252	-683.111	-1602	-210.87	210.629	648.109	0	-0.421959	-0.357079	0.464392	9.68745	3.91026	18.833	300	200	0	12.6252	-6.44103	-17.4608	-11824.1	3034.14	-9998.75	208.476	659.472	0
423	1	9.10247	-4.41025	-12.3264	-461.891	-1093.75	-156.664	211.268	647.472	0	-0.302909	-0.26001	0.289775	5.88228	2.3474	14.0245	300	200	0	8.79956	-4.67026	-12.0366	-8141.33	2097.21	-7035.65	209.327	657.756	0
423	2	5.76489	-2.93119	-7.65728	-280.548	-673.015	-107.169	212.108	646.638	0	-0.198347	-0.173201	0.154831	2.99317	1.16896	9.58768	300	200	0	5.56654	-3.10439	-7.50245	-5066.54	1311.7	-4505.81	210.45	655.457	0
423	3	3.15862	-1.73133	-4.05982	-142.836	-350.875	-65.9338	213.574	645.183	0	-0.114581	-0.10264	0.0587847	0.975215	0.352048	5.89367	300	200	0	3.04404	-1.83397	-4.00104	-2694.63	703.675	-2514.08	212.392	651.48	0
423	4	1.28356	-0.835052	-1.50743	-46.6282	-123.827	-34.3649	217.856	640.932	0	-0.0527584	-0.0498332	-0.00344581	-0.301281	-0.15961	3.06711	300	200	0	1.2308	-0.884886	-1.51087	-1009.62	270.197	-1069.18	217.937	640.126	0
423	5	0.0524567	-0.220177	0.1398	14.2456	21.4779	-12.1172	300	610	0	-0.0109235	-0.0135308	-0.0388145	-0.999284	-0.434759	1.07631	300	200	0	0.0415332	-0.233707	0.100985	79.5434	-11.246	-110.967	0	0	0
423	6	-0.661622	0.159598	1.07021	47.5466	102.46	2.11888	300	610	0	0.0144319	0.0089546	-0.0545221	-1.28146	-0.541122	-0.196634	300	200	0	-0.64719	0.168552	1.01569	696.278	-171.721	453.191	0	0	0
423	7	-0.9933	0.358921	1.47755	61.0243	136.805	10.0513	300	610	0	0.0272894	0.020815	-0.0570528	-1.29092	-0.53776	-0.905069	300	200	0	-0.966011	0.379736	1.4205	967.856	-243.513	723.522	0	0	0
423	8	-1.06557	0.43073	1.53559	61.4977	140.242	13.4137	300	610	0	0.0314282	0.0251524	-0.0517057	-1.14245	-0.471713	-1.20448	300	200	0	-1.03414	0.455883	1.48389	1008.61	-255.757	792.688	0	0	0
423	9	-0.980083	0.420663	1.38588	54.4379	125.497	13.7476	300	610	0	0.0300608	0.0246475	-0.0424668	-0.920873	-0.377499	-1.23302	300	200	0	-0.950022	0.445311	1.34342	911.787	-232.304	737.946	0	0	0
424	0	-0.81408	0.364721	1.13457	43.8884	102.057	12.3006	300	610	0	0.0256906	0.0214185	-0.0320917	-0.683688	-0.278323	-1.10242	300	200	0	-0.788389	0.38614	1.10248	747.411	-191.123	618.491	0	0	0
424	1	-0.621578	0.289074	0.854815	32.5904	76.4125	10.0021	300	610	0	0.020115	0.0170084	-0.0223004	-0.465806	-0.188119	-0.895899	300	200	0	-0.601463	0.306082	0.832514	563.793	-144.66	476.07	0	0	0
424	2	-0.436791	0.211115	0.592051	22.209	52.5578	7.48802	300	610	0	0.0145111	0.012445	-0.0140122	-0.284998	-0.113827	-0.670344	300	200	0	-0.422279	0.22356	0.578039	391.004	-100.698	337.426	0	0	0
424	3	-0.278471	0.141122	0.370388	13.5923	32.5764	5.14982	300	610	0	0.00955903	0.00833751	-0.0075762	-0.147064	-0.0575421	-0.46074	300	200	0	-0.268912	0.14946	0.362812	245.041	-63.4169	217.482	0	0	0
424	4	-0.154244	0.0840548	0.198782	7.01761	17.2041	3.19147	300	610	0	0.00557215	0.00498185	-0.00297256	-0.0502243	-0.0183204	-0.285296	300	200	0	-0.148671	0.0890367	0.19581	131.904	-34.421	122.591	0	0	0
424	5	-0.0644294	0.0412222	0.0764179	2.40079	6.31459	1.68502	300	610	0	0.00261555	0.00245855	2.8707e-05	0.0114415	0.00641439	-0.150409	300	200	0	-0.0618139	0.0436808	0.0764466	51.1296	-13.6459	53.4177	0	0	0
424	6	-0.00510906	0.0116808	-0.00304665	-0.539884	-0.699185	0.617983	300	610	0	0.000603813	0.000714654	0.00175087	0.0455323	0.0198709	-0.0549237	300	200	0	-0.00450525	0.0123955	-0.00129578	-1.40765	-0.0743275	7.27747	0	0	0
424	7	0.0296064	-0.00669665	-0.0483717	-2.16626	-4.6484	-0.0691892	300	610	0	-0.000624829	-0.000373206	0.00253228	0.0597042	0.0252387	0.00652417	300	200	0	0.0289816	-0.00706986	-0.0458394	-31.4462	7.73754	-20.1186	0	0	0
424	8	0.0460363	-0.0164644	-0.0686642	-2.84308	-6.36481	-0.456031	300	610	0	-0.00125674	-0.000954177	0.00267964	0.0607341	0.0253158	0.0410758	300	200	0	0.0447795	-0.0174186	-0.0659846	-44.9677	11.3065	-33.4713	0	0	0
424	9	0.049994	-0.0201174	-0.072145	-2.89325	-6.59281	-0.624075	300	610	0	-0.00147023	-0.00117445	0.00244489	0.0540853	0.0223418	0.0560441	300	200	0	0.0485237	-0.0212919	-0.0697001	-47.3806	12.0104	-37.1579	0	0	0
425	0	0.0463089	-0.0198192	-0.0655447	-2.57715	-5.93787	-0.646287	300	610	0	-0.00141768	-0.00116107	0.00201842	0.0438142	0.0179683	0.0579683	300	200	0	0.0448912	-0.0209803	-0.0635263	-43.119	10.9832	-34.8473	0	0	0
425	1	0.038669	-0.0172848	-0.0539353	-2.08814	-4.85337	-0.582005	300	610	0	-0.00121845	-0.00101494	0.00153258	0.032685	0.0133114	0.0521633	300	200	0	0.0374506	-0.0182998	-0.0524028	-35.5279	9.08314	-29.3642	0	0	0
425	2	0.0296661	-0.0137669	-0.0408301	-1.55803	-3.65119	-0.475656	300	610	0	-0.000958629	-0.000809925	0.00107052	0.0223894	0.00904688	0.0426065	300	200	0	0.0287075	-0.0145768	-0.0397595	-26.9276	6.90776	-22.7107	0	0	0
425	3	0.0209529	-0.0101029	-0.0284272	-1.06748	-2.52468	-0.3578	300	610	0	-0.000694953	-0.000595486	0.000677229	0.0138006	0.00551637	0.0320321	300	200	0	0.020258	-0.0106984	-0.02775	-18.7724	4.83344	-16.1776	0	0	0
425	4	0.0134452	-0.00679175	-0.0179069	-0.658174	-1.57599	-0.24738	300	610	0	-0.000460496	-0.000401197	0.000370361	0.00721706	0.00282881	0.0221333	300	200	0	0.0129847	-0.00719294	-0.0175366	-11.8454	3.06454	-10.4926	0	0	0
425	5	0.00752558	-0.00407826	-0.00972332	-0.34437	-0.842642	-0.1544	300	610	0	-0.000270792	-0.000241657	0.000149771	0.00257139	0.000946329	0.0138031	300	200	0	0.00725479	-0.00431991	-0.00957355	-6.45042	1.68214	-5.97301	0	0	0
425	6	0.00322486	-0.0020319	-0.00385888	-0.12289	-0.320537	-0.0825327	300	610	0	-0.000129436	-0.000121118	5.08567e-06	-0.00040622	-0.000248832	0.00736798	300	200	0	0.00309542	-0.00215302	-0.00385379	-2.57954	0.686772	-2.66235	0	0	0
425	7	0.000367669	-0.000613091	-2.70399e-05	0.0191018	0.0178635	-0.0313725	300	610	0	-3.27317e-05	-3.73737e-05	-7.87076e-05	-0.00206977	-0.000906325	0.00278965	300	200	0	0.000334937	-0.000650465	-0.000105747	-0.0464262	0.0326045	-0.441454	0	0	0
425	8	-0.00131891	0.00027575	0.00217931	0.0984626	0.210298	0.00178249	300	610	0	2.67713e-05	1.52311e-05	-0.000117501	-0.00277946	-0.00117629	-0.000175262	300	200	0	-0.00129214	0.000290982	0.0020618	1.41553	-0.347397	0.888083	0	0	0
425	9	-0.00213136	0.000753915	0.00318802	0.132352	0.295865	0.0206325	300	610	0	5.77908e-05	4.36604e-05	-0.000125796	-0.00285612	-0.00119127	-0.00185905	300	200	0	-0.00207357	0.000797575	0.00306222	2.08731	-0.524462	1.54662	0	0	0
426	0	-0.00234437	0.00093895	0.00338789	0.136057	0.309788	0.0290104	300	610	0	6.87354e-05	5.48004e-05	-0.000115567	-0.00255967	-0.00105785	-0.0026055	300	200	0	-0.00227564	0.000993751	0.00327232	2.2247	-0.563736	1.74085	0	0	0
426	1	-0.00218734	0.00093339	0.00309888	0.121966	0.280858	0.0303685	300	610	0	6.6833e-05	5.46718e-05	-9.59076e-05	-0.00208405	-0.000855019	-0.00272403	300	200	0	-0.0021205	0.000988062	0.00300297	2.03845	-0.519105	1.64497	0	0	0
426	2	-0.00183626	0.00081891	0.00256325	0.0993228	0.23074	0.0275287	300	610	0	5.77711e-05	4.80796e-05	-7.31697e-05	-0.00156212	-0.000636461	-0.00246741	300	200	0	-0.00177849	0.00086699	0.00249008	1.68833	-0.431554	1.39372	0	0	0
426	3	-0.00141548	0.000655455	0.00194969	0.0744623	0.174414	0.0226138	300	610	0	4.56731e-05	3.85571e-05	-5.13729e-05	-0.00107579	-0.000434918	-0.00202568	300	200	0	-0.00136981	0.000694012	0.00189832	1.28573	-0.329765	1.0831	0	0	0
426	4	-0.00100479	0.000483329	0.00136447	0.051291	0.121235	0.0170919	300	610	0	3.3272e-05	2.84852e-05	-3.27158e-05	-0.000667917	-0.000267188	-0.0015302	300	200	0	-0.000971521	0.000511815	0.00133175	0.900972	-0.231924	0.775376	0	0	0
426	5	-0.000648871	0.000326741	0.000865314	0.0318534	0.0762054	0.0118792	300	610	0	2.21751e-05	1.92982e-05	-1.80884e-05	-0.000353775	-0.000138896	-0.00106289	300	200	0	-0.000626696	0.000346039	0.000847226	0.572334	-0.14802	0.506004	0	0	0
426	6	-0.000366871	0.000197754	0.000475159	0.01688	0.04123	0.00746593	300	610	0	1.31511e-05	1.17152e-05	-7.52174e-06	-0.00013098	-4.85743e-05	-0.00066748	300	200	0	-0.00035372	0.000209469	0.000467637	0.315146	-0.0821311	0.2908	0	0	0
426	7	-0.000160995	0.000100016	0.000194187	0.00625855	0.0162052	0.00403836	300	610	0	6.39482e-06	5.95869e-06	-5.49646e-07	1.27319e-05	9.14756e-06	-0.00036056	300	200	0	-0.0001546	0.000105975	0.000193638	0.129702	-0.0344562	0.132398	0	0	0
426	8	-2.34313e-05	3.18967e-05	9.49056e-06	-0.000594462	-0.000114957	0.0015862	300	610	0	1.74785e-06	1.93852e-06	3.5245e-06	9.38416e-05	4.12442e-05	-0.000141108	300	200	0	-2.16834e-05	3.38352e-05	1.30151e-05	0.00761762	-0.00293743	0.0255392	0	0	0
426	9	5.84546e-05	-1.10714e-05	-9.78326e-05	-0.00446374	-0.00948452	-1.27833e-05	300	610	0	-1.13232e-06	-6.04e-07	5.44673e-06	0.000129287	5.47808e-05	1.88961e-06	300	200	0	5.73223e-05	-1.16754e-05	-9.23859e-05	-0.0634834	0.0155346	-0.0389444	0	0	0
427	0	9.85658e-05	-3.44559e-05	-0.000147874	-0.00615619	-0.0137408	-0.000930598	300	610	0	-2.65328e-06	-1.99381e-06	5.90253e-06	0.000134253	5.60325e-05	8.38811e-05	300	200	0	9.59125e-05	-3.64497e-05	-0.000141972	-0.0967943	0.0243029	-0.0713761	0	0	0
427	1	0.000109876	-4.37929e-05	-0.000159015	-0.0063953	-0.0145497	-0.00134735	300	610	0	-3.21141e-06	-2.55518e-06	5.46086e-06	0.000121101	5.00717e-05	0.000121021	300	200	0	0.000106665	-4.63481e-05	-0.000153554	-0.104406	0.0264468	-0.081513	0	0	0
427	2	0.000103279	-4.394e-05	-0.000146462	-0.00577029	-0.0132801	-0.00142632	300	610	0	-3.14944e-06	-2.57329e-06	4.55585e-06	9.91015e-05	4.06747e-05	0.000127947	300	200	0	0.00010013	-4.65133e-05	-0.000141906	-0.0963346	0.0245263	-0.0776228	0	0	0
427	3	8.71727e-05	-3.87858e-05	-0.000121783	-0.00472298	-0.0109668	-0.00130167	300	610	0	-2.73831e-06	-2.27691e-06	3.49235e-06	7.46373e-05	3.04224e-05	0.000116674	300	200	0	8.44344e-05	-4.10627e-05	-0.000118291	-0.0802085	0.020498	-0.0661315	0	0	0
427	4	6.75191e-05	-3.11982e-05	-9.30739e-05	-0.00355773	-0.00832923	-0.00107481	300	610	0	-2.17546e-06	-1.83503e-06	2.46451e-06	5.1673e-05	2.09008e-05	9.6282e-05	300	200	0	6.53437e-05	-3.30332e-05	-9.06094e-05	-0.0613738	0.015738	-0.0516401	0	0	0
427	5	4.81693e-05	-2.3116e-05	-6.54709e-05	-0.0024636	-0.00581972	-0.000816236	300	610	0	-1.59247e-06	-1.3622e-06	1.57972e-06	3.23089e-05	1.29344e-05	7.30785e-05	300	200	0	4.65768e-05	-2.44782e-05	-6.38912e-05	-0.0432276	0.0111249	-0.0371514	0	0	0
427	6	3.13011e-05	-1.57132e-05	-4.17947e-05	-0.0015408	-0.00368302	-0.000570251	300	610	0	-1.06743e-06	-9.27931e-07	8.82664e-07	1.73234e-05	6.81199e-06	5.10248e-05	300	200	0	3.02337e-05	-1.66411e-05	-4.09121e-05	-0.0276405	0.00714619	-0.0243918	0	0	0
427	7	1.78708e-05	-9.58352e-06	-2.31991e-05	-0.000826537	-0.00201541	-0.000360833	300	610	0	-6.38284e-07	-5.67617e-07	3.76657e-07	6.64214e-06	2.47976e-06	3.22616e-05	300	200	0	1.72325e-05	-1.01511e-05	-2.28225e-05	-0.0153833	0.00400664	-0.0141475	0	0	0
427	8	8.01842e-06	-4.91665e-06	-9.74161e-06	-0.000317325	-0.000816332	-0.000197408	300	610	0	-3.15449e-07	-2.92779e-07	4.08207e-08	-2.90987e-07	-3.06717e-07	1.76272e-05	300	200	0	7.70297e-06	-5.20943e-06	-9.70079e-06	-0.00650189	0.00172386	-0.00657076	0	0	0
427	9	1.39777e-06	-1.64724e-06	-8.42765e-07	1.32797e-05	-2.95908e-05	-7.99104e-05	300	610	0	-9.2225e-08	-9.98543e-08	-1.57136e-07	-4.24251e-06	-1.87224e-06	7.11161e-06	300	200	0	1.30555e-06	-1.7471e-06	-9.99901e-07	-0.000620337	0.000205841	-0.00143112	0	0	0
428	0	-2.57543e-06	4.28899e-07	4.37412e-06	0.000201778	0.000426275	-2.82766e-06	300	610	0	4.71133e-08	2.29732e-08	-2.52216e-07	-6.00863e-06	-2.54911e-06	2.17751e-07	300	200	0	-2.52832e-06	4.51872e-07	4.1219e-06	0.00283523	-0.000691486	0.00169454	0	0	0
428	1	-4.55277e-06	1.57144e-06	6.85207e-06	0.000286099	0.000637553	4.18283e-05	300	610	0	1.21609e-07	9.0854e-08	-2.76813e-07	-6.30768e-06	-2.63437e-06	-3.77184e-06	300	200	0	-4.43116e-06	1.6623e-06	6.57525e-06	0.00448398	-0.00112496	0.00328961	0	0	0
428	2	-5.14684e-06	2.041e-06	7.45983e-06	0.000300469	0.000683015	6.25163e-05	300	610	0	1.49942e-07	1.1905e-07	-2.57951e-07	-5.72759e-06	-2.3693e-06	-5.61597e-06	300	200	0	-4.9969e-06	2.16005e-06	7.20188e-06	0.00489733	-0.00124007	0.0038145	0	0	0
428	3	-4.87477e-06	2.06763e-06	6.91986e-06	0.000272907	0.000627721	6.69574e-05	300	610	0	1.48355e-07	1.21068e-07	-2.16353e-07	-4.71119e-06	-1.93442e-06	-6.00669e-06	300	200	0	-4.72641e-06	2.1887e-06	6.70351e-06	0.0045511	-0.0011584	0.0036615	0	0	0
428	4	-4.13715e-06	1.83643e-06	5.78439e-06	0.000224523	0.00052109	6.15278e-05	300	610	0	1.29755e-07	1.07793e-07	-1.66641e-07	-3.56512e-06	-1.45376e-06	-5.51518e-06	300	200	0	-4.00739e-06	1.94422e-06	5.61775e-06	0.00380943	-0.000973334	0.00313699	0	0	0
428	5	-3.2198e-06	1.48455e-06	4.4419e-06	0.000169936	0.000397655	5.10704e-05	300	610	0	1.0359e-07	8.73097e-08	-1.18191e-07	-2.48113e-06	-1.00407e-06	-4.57504e-06	300	200	0	-3.11621e-06	1.57186e-06	4.32371e-06	0.00292883	-0.000750884	0.00246141	0	0	0
428	6	-2.30849e-06	1.10524e-06	3.14045e-06	0.000118291	0.000279275	3.8969e-05	300	610	0	7.61968e-08	6.51231e-08	-7.62436e-08	-1.56208e-06	-6.25815e-07	-3.48905e-06	300	200	0	-2.23229e-06	1.17036e-06	3.06421e-06	0.00207333	-0.000533463	0.00177953	0	0	0
428	7	-1.5093e-06	7.55386e-07	2.01776e-06	7.44937e-05	0.000177916	2.73652e-05	300	610	0	5.13622e-08	4.46025e-08	-4.30357e-08	-8.4743e-07	-3.33723e-07	-2.44867e-06	300	200	0	-1.45794e-06	7.99988e-07	1.97472e-06	0.00133427	-0.000344854	0.00117531	0	0	0
428	8	-8.69856e-07	4.64174e-07	1.1317e-06	4.04311e-05	9.84277e-05	1.7431e-05	300	610	0	3.09599e-08	2.74864e-08	-1.88118e-08	-3.35506e-07	-1.25996e-07	-1.55856e-06	300	200	0	-8.38897e-07	4.91661e-07	1.11289e-06	0.000750269	-0.000195297	0.000687791	0	0	0
428	9	-3.985e-07	2.41401e-07	4.8733e-07	1.60263e-05	4.09906e-05	9.64109e-06	300	610	0	1.55383e-08	1.43685e-08	-2.6414e-09	-1.17447e-09	8.45898e-09	-8.60975e-07	300	200	0	-3.82962e-07	2.55769e-07	4.84689e-07	0.000325045	-8.60255e-05	0.000325488	0	0	0
429	0	-7.99822e-08	8.45359e-08	5.8748e-08	8.40507e-08	3.07992e-06	4.01281e-06	300	610	0	4.81912e-09	5.11319e-09	6.97071e-09	1.9119e-07	8.47554e-08	-3.57246e-07	300	200	0	-7.51631e-08	8.96491e-08	6.57187e-08	4.18088e-05	-1.29431e-05	7.83756e-05	0	0	0
429	1	1.12686e-07	-1.57326e-08	-1.9467e-07	-9.09201e-06	-1.90841e-05	2.98394e-07	300	610	0	-1.91846e-09	-8.17761e-10	1.16661e-08	2.78996e-07	1.18517e-07	-2.5033e-08	300	200	0	1.10768e-07	-1.65504e-08	-1.83004e-07	-0.000126023	3.06189e-05	-7.30465e-05	0	0	0
429	2	2.10026e-07	-7.15064e-08	-3.17164e-07	-1.32838e-05	-2.9552e-05	-1.87279e-06	300	610	0	-5.56351e-09	-4.13027e-09	1.29749e-08	2.96216e-07	1.23798e-07	1.68958e-07	300	200	0	2.04462e-07	-7.56367e-08	-3.04189e-07	-0.000207493	5.20144e-05	-0.000151398	0	0	0
429	3	2.40951e-07	-9.50483e-08	-3.49778e-07	-1.41101e-05	-3.20472e-05	-2.89783e-06	300	610	0	-6.99592e-09	-5.54237e-09	1.21804e-08	2.70801e-07	1.12075e-07	2.60349e-07	300	200	0	2.33955e-07	-1.00591e-07	-3.37597e-07	-0.000229596	5.81143e-05	-0.000178396	0	0	0
429	4	2.30004e-07	-9.72515e-08	-3.26827e-07	-1.29029e-05	-2.9661e-05	-3.14169e-06	300	610	0	-6.9854e-09	-5.69347e-09	1.02714e-08	2.23902e-07	9.19723e-08	2.81854e-07	300	200	0	2.23019e-07	-1.02945e-07	-3.16556e-07	-0.000214931	5.46928e-05	-0.000172649	0	0	0
429	5	1.96288e-07	-8.69235e-08	-2.74665e-07	-1.06705e-05	-2.47527e-05	-2.90732e-06	300	610	0	-6.14652e-09	-5.10154e-09	7.94922e-09	1.70243e-07	6.94489e-08	2.60615e-07	300	200	0	1.90142e-07	-9.2025e-08	-2.66716e-07	-0.000180874	4.62048e-05	-0.000148761	0	0	0
429	6	1.53501e-07	-7.06219e-08	-2.11928e-07	-8.11477e-06	-1.89795e-05	-2.42595e-06	300	610	0	-4.93138e-09	-4.15298e-09	5.66633e-09	1.19094e-07	4.8219e-08	2.17331e-07	300	200	0	1.48569e-07	-7.47749e-08	-2.06262e-07	-0.000139728	3.58159e-05	-0.00011729	0	0	0
429	7	1.10599e-07	-5.28294e-08	-1.5059e-07	-5.67787e-06	-1.33974e-05	-1.85995e-06	300	610	0	-3.64479e-09	-3.11246e-09	3.67821e-09	7.54871e-08	3.02639e-08	1.66534e-07	300	200	0	1.06954e-07	-5.59419e-08	-1.46912e-07	-9.94118e-05	2.55726e-05	-8.52122e-05	0	0	0
429	8	7.27459e-08	-3.6301e-08	-9.73694e-08	-3.59982e-06	-8.59064e-06	-1.31277e-06	300	610	0	-2.47052e-09	-2.14313e-09	2.0966e-09	4.14152e-08	1.63324e-08	1.17473e-07	300	200	0	7.02754e-08	-3.84441e-08	-9.52728e-08	-6.43798e-05	1.66343e-05	-5.66095e-05	0	0	0
429	9	4.23094e-08	-2.24699e-08	-5.51614e-08	-1.97586e-06	-4.80277e-06	-8.41659e-07	300	610	0	-1.50082e-09	-1.3303e-09	9.3729e-10	1.68878e-08	6.37523e-09	7.52596e-08	300	200	0	4.08085e-08	-2.38002e-08	-5.42241e-08	-3.65624e-05	9.51202e-06	-3.3415e-05	0	0	0
430	0	1.97655e-08	-1.18388e-08	-2.43171e-08	-8.06586e-07	-2.05232e-06	-4.70444e-07	300	610	0	-7.64352e-10	-7.04356e-10	1.58992e-10	7.72302e-10	-1.09745e-10	4.20161e-08	300	200	0	1.90011e-08	-1.25432e-08	-2.41582e-08	-1.62095e-05	4.28296e-06	-1.60954e-05	0	0	0
430	1	4.44731e-09	-4.31493e-09	-3.68401e-09	-3.81464e-08	-2.26255e-07	-2.00925e-07	300	610	0	-2.49791e-10	-2.60491e-10	-3.07447e-10	-8.58541e-09	-3.82521e-09	1.78934e-08	300	200	0	4.19752e-09	-4.57542e-09	-3.99146e-09	-2.57509e-06	7.65877e-07	-4.21856e-06	0	0	0
430	2	-4.89013e-09	5.25381e-10	8.61826e-09	4.08217e-07	8.50617e-07	-2.20094e-08	300	610	0	7.58384e-11	2.57664e-11	-5.38972e-10	-1.2942e-08	-5.50535e-09	1.89061e-09	300	200	0	-4.81429e-09	5.51148e-10	8.07929e-09	5.57107e-06	-1.34759e-06	3.11304e-06	0	0	0
430	3	-9.67567e-09	3.24568e-09	1.4664e-08	6.16184e-07	1.36835e-06	8.34825e-08	300	610	0	2.54017e-10	1.87279e-10	-6.07828e-10	-1.39039e-08	-5.81498e-09	-7.5356e-09	300	200	0	-9.42166e-09	3.43296e-09	1.40561e-08	9.59051e-06	-2.40206e-06	6.95719e-06	0	0	0
430	4	-1.12735e-08	4.42276e-09	1.63916e-08	6.62291e-07	1.50288e-06	1.34182e-07	300	610	0	3.26176e-10	2.57812e-10	-5.74949e-10	-1.27992e-08	-5.29971e-09	-1.20568e-08	300	200	0	-1.09474e-08	4.68057e-09	1.58167e-08	1.07581e-05	-2.72195e-06	8.33793e-06	0	0	0
430	5	-1.08482e-08	4.57222e-09	1.54307e-08	6.09838e-07	1.40105e-06	1.47334e-07	300	610	0	3.28776e-10	2.67627e-10	-4.87496e-10	-1.06381e-08	-4.3716e-09	-1.32188e-08	300	200	0	-1.05194e-08	4.83984e-09	1.49432e-08	1.01467e-05	-2.58134e-06	8.13769e-06	0	0	0
430	6	-9.3102e-09	4.11302e-09	1.30384e-08	5.06973e-07	1.17546e-06	1.3733e-07	300	610	0	2.91072e-10	2.41363e-10	-3.79094e-10	-8.1272e-09	-3.31677e-09	-1.23108e-08	300	200	0	-9.01913e-09	4.35439e-09	1.26593e-08	8.58548e-06	-2.19274e-06	7.05235e-06	0	0	0
430	7	-7.31595e-09	3.35863e-09	1.01085e-08	3.87386e-07	9.05613e-07	1.15205e-07	300	610	0	2.34691e-10	1.97486e-10	-2.7157e-10	-5.71461e-09	-2.31486e-09	-1.03211e-08	300	200	0	-7.08126e-09	3.55612e-09	9.83693e-09	6.66424e-06	-1.70788e-06	5.58751e-06	0	0	0
430	8	-5.2971e-09	2.52446e-09	7.21875e-09	2.72443e-07	6.42492e-07	8.87485e-08	300	610	0	1.74294e-10	1.48713e-10	-1.77371e-10	-3.64616e-09	-1.46282e-09	-7.94651e-09	300	200	0	-5.12281e-09	2.67318e-09	7.04138e-09	4.76507e-06	-1.22549e-06	4.07913e-06	0	0	0
430	9	-3.50482e-09	1.74388e-09	4.69663e-09	1.73875e-07	4.14609e-07	6.29565e-08	300	610	0	1.18788e-10	1.02941e-10	-1.02064e-10	-2.02219e-09	-7.98529e-10	-5.63384e-09	300	200	0	-3.38603e-09	1.84682e-09	4.59457e-09	3.10503e-06	-8.02029e-07	2.72555e-06	0	0	0
431	0	-2.05648e-09	1.08716e-09	2.68658e-09	9.64725e-08	2.34156e-07	4.06213e-08	300	610	0	7.27125e-11	6.43511e-11	-4.65979e-11	-8.47393e-10	-3.21392e-10	-3.63247e-09	300	200	0	-1.98377e-09	1.15152e-09	2.63998e-09	1.78039e-06	-4.62938e-07	1.62235e-06	0	0	0
431	1	-9.7857e-10	5.79969e-10	1.21059e-09	4.0468e-08	1.02487e-07	2.29366e-08	300	610	0	3.75521e-11	3.44915e-11	-9.1518e-12	-7.0909e-11	-8.74315e-12	-2.0487e-09	300	200	0	-9.41018e-10	6.1446e-10	1.20143e-09	8.06518e-07	-2.12783e-07	7.94643e-07	0	0	0
431	2	-2.42156e-10	2.19209e-10	2.17631e-10	3.44332e-09	1.45645e-08	1.00342e-08	300	610	0	1.28594e-11	1.32114e-11	1.3469e-11	3.83985e-10	1.72057e-10	-8.93848e-10	300	200	0	-2.29296e-10	2.32421e-10	2.311e-10	1.50432e-07	-4.35873e-08	2.2401e-07	0	0	0
431	3	2.10118e-10	-1.43452e-11	-3.79216e-10	-1.82546e-08	-3.7723e-08	1.41954e-09	300	610	0	-2.87081e-12	-5.98716e-13	2.4869e-11	5.99747e-10	2.55495e-10	-1.23298e-10	300	200	0	2.07247e-10	-1.49439e-11	-3.54347e-10	-2.4472e-07	5.88888e-08	-1.30785e-07	0	0	0
431	4	4.45102e-10	-1.46917e-10	-6.77162e-10	-2.85534e-08	-6.32883e-08	-3.70269e-09	300	610	0	-1.15727e-11	-8.46749e-12	2.84585e-11	6.52294e-10	2.73006e-10	3.34431e-10	300	200	0	4.33529e-10	-1.55385e-10	-6.48704e-10	-4.42737e-07	1.10787e-07	-3.19181e-07	0	0	0
431	5	5.27139e-10	-2.05624e-10	-7.67732e-10	-3.10705e-08	-7.04415e-08	-6.20626e-09	300	610	0	-1.51961e-11	-1.19821e-11	2.71293e-11	6.04737e-10	2.50525e-10	5.57731e-10	300	200	0	5.11943e-10	-2.17606e-10	-7.40603e-10	-5.03802e-07	1.27417e-07	-3.89446e-07	0	0	0
431	6	5.11458e-10	-2.14861e-10	-7.28273e-10	-2.88133e-08	-6.61559e-08	-6.90576e-09	300	610	0	-1.54676e-11	-1.25743e-11	2.31306e-11	5.05294e-10	2.07731e-10	6.19621e-10	300	200	0	4.95991e-10	-2.27436e-10	-7.05142e-10	-4.78845e-07	1.21787e-07	-3.83413e-07	0	0	0
431	7	4.41464e-10	-1.94556e-10	-6.18757e-10	-2.40802e-08	-5.58044e-08	-6.48459e-09	300	610	0	-1.37796e-11	-1.14156e-11	1.80737e-11	3.87875e-10	1.58359e-10	5.81331e-10	300	200	0	4.27684e-10	-2.05971e-10	-6.00683e-10	-4.07406e-07	1.0403e-07	-3.34232e-07	0	0	0
431	8	3.48587e-10	-1.59685e-10	-4.82019e-10	-1.8488e-08	-4.31995e-08	-5.46932e-09	300	610	0	-1.11662e-11	-9.38836e-12	1.30115e-11	2.74121e-10	1.11093e-10	4.90007e-10	300	200	0	3.37421e-10	-1.69073e-10	-4.69008e-10	-3.17759e-07	8.14177e-08	-2.66106e-07	0	0	0
431	9	2.53627e-10	-1.20598e-10	-3.45933e-10	-1.30685e-08	-3.08019e-08	-4.2335e-09	300	610	0	-8.33231e-12	-7.10348e-12	8.54963e-12	1.76035e-10	7.06717e-11	3.79079e-10	300	200	0	2.45295e-10	-1.27701e-10	-3.37383e-10	-2.28331e-07	5.87097e-08	-1.95211e-07	0	0	0
432	0	1.68791e-10	-8.37461e-11	-2.26446e-10	-8.39445e-09	-2.00015e-08	-3.01823e-09	300	610	0	-5.70956e-12	-4.94287e-12	4.96495e-12	9.86532e-11	3.90058e-11	2.70105e-10	300	200	0	1.63081e-10	-8.86889e-11	-2.21481e-10	-1.49692e-07	3.8654e-08	-1.31175e-07	0	0	0
432	1	9.98901e-11	-5.25735e-11	-1.30749e-10	-4.70628e-09	-1.14071e-08	-1.95966e-09	300	610	0	-3.52088e-12	-3.11131e-12	2.31199e-12	4.24003e-11	1.61489e-11	1.75247e-10	300	200	0	9.63692e-11	-5.56849e-11	-1.28437e-10	-8.66312e-08	2.25145e-08	-7.87186e-08	0	0	0
432	2	4.83661e-11	-2.83828e-11	-6.01392e-11	-2.02465e-09	-5.10572e-09	-1.11739e-09	300	610	0	-1.84272e-12	-1.68731e-12	5.1102e-13	5.00248e-12	1.082e-12	9.98143e-11	300	200	0	4.65234e-11	-3.00701e-11	-5.96282e-11	-4.00457e-08	1.05507e-08	-3.91734e-08	0	0	0
432	3	1.29759e-11	-1.10903e-11	-1.23719e-11	-2.41458e-10	-8.74012e-10	-4.99908e-10	300	610	0	-6.5816e-13	-6.67406e-13	-5.85377e-13	-1.70959e-11	-7.70975e-12	4.45439e-11	300	200	0	1.23177e-11	-1.17577e-11	-1.29573e-11	-8.48687e-09	2.41422e-09	-1.17664e-08	0	0	0
432	4	-8.9188e-12	1.74231e-13	1.6567e-11	8.12579e-10	1.66322e-09	-8.52832e-11	300	610	0	1.01373e-13	-1.4407e-15	-1.14596e-12	-2.77631e-11	-1.18454e-11	7.45533e-12	300	200	0	-8.81742e-12	1.72791e-13	1.5421e-11	1.06698e-08	-2.5517e-09	5.3942e-09	0	0	0
432	5	-2.04438e-11	6.63003e-12	3.12303e-11	1.32172e-09	2.9237e-09	1.63274e-10	300	610	0	5.25981e-13	3.81629e-13	-1.33164e-12	-3.05862e-11	-1.28109e-11	-1.47576e-11	300	200	0	-1.99179e-11	7.01166e-12	2.98986e-11	2.04118e-08	-5.10263e-09	1.46176e-08	0	0	0
432	6	-2.46328e-11	9.55134e-12	3.59375e-11	1.45687e-09	3.29984e-09	2.86716e-10	300	610	0	7.074e-13	5.56375e-13	-1.27963e-12	-2.85627e-11	-1.18386e-11	-2.57695e-11	300	200	0	-2.39254e-11	1.01077e-11	3.46579e-11	2.35794e-08	-5.96094e-09	1.81778e-08	0	0	0
432	7	-2.41043e-11	1.00922e-11	3.43593e-11	1.36088e-09	3.12268e-09	3.23505e-10	300	610	0	7.27367e-13	5.90512e-13	-1.09717e-12	-2.39939e-11	-9.86819e-12	-2.90285e-11	300	200	0	-2.3377e-11	1.06827e-11	3.32621e-11	2.25894e-08	-5.74372e-09	1.80575e-08	0	0	0
432	8	-2.09267e-11	9.19991e-12	2.93554e-11	1.14344e-09	2.64852e-09	3.06087e-10	300	610	0	6.52127e-13	5.39735e-13	-8.61448e-13	-1.85064e-11	-7.55873e-12	-2.74413e-11	300	200	0	-2.02746e-11	9.73964e-12	2.84939e-11	1.93269e-08	-4.93404e-09	1.58354e-08	0	0	0
432	9	-1.66047e-11	7.59003e-12	2.29785e-11	8.82092e-10	2.06013e-09	2.59579e-10	300	610	0	5.31118e-13	4.46191e-13	-6.23215e-13	-1.31449e-11	-5.32972e-12	-2.3257e-11	300	200	0	-1.60736e-11	8.03622e-12	2.23553e-11	1.51469e-08	-3.88025e-09	1.26698e-08	0	0	0
433	0	-1.21401e-11	5.75951e-12	1.65725e-11	6.26664e-10	1.47621e-09	2.01891e-10	300	610	0	3.98221e-13	3.39211e-13	-4.1194e-13	-8.49509e-12	-3.41271e-12	-1.80785e-11	300	200	0	-1.17419e-11	6.09872e-12	1.61605e-11	1.09377e-08	-2.81175e-09	9.33923e-09	0	0	0
433	1	-8.12573e-12	4.02037e-12	1.09135e-11	4.05092e-10	9.6449e-10	1.44653e-10	300	610	0	2.74333e-13	2.3726e-13	-2.41353e-13	-4.80886e-12	-1.90364e-12	-1.29456e-11	300	200	0	-7.8514e-12	4.25763e-12	1.06721e-11	7.2136e-09	-1.86218e-09	6.31083e-09	0	0	0
433	2	-4.84889e-12	2.54112e-12	6.35867e-12	2.29401e-10	5.55282e-10	9.44976e-11	300	610	0	1.70397e-13	1.50355e-13	-1.14499e-13	-2.11613e-12	-8.09036e-13	-8.45107e-12	300	200	0	-4.67849e-12	2.69147e-12	6.24417e-12	4.21236e-09	-1.09421e-09	3.81723e-09	0	0	0
433	3	-2.38675e-12	1.38766e-12	2.98176e-12	1.01037e-10	2.53804e-10	5.43941e-11	300	610	0	9.03228e-14	8.24636e-14	-2.79125e-14	-3.15637e-13	-8.32356e-14	-4.85933e-12	300	200	0	-2.29643e-12	1.47012e-12	2.95385e-12	1.98458e-09	-5.22205e-10	1.92843e-09	0	0	0
433	4	-6.86584e-13	5.5903e-13	6.84703e-13	1.51881e-11	5.02091e-11	2.48514e-11	300	610	0	3.35154e-14	3.35974e-14	2.51982e-14	7.57189e-13	3.43988e-13	-2.2149e-12	300	200	0	-6.53069e-13	5.92627e-13	7.09901e-13	4.671e-10	-1.3107e-10	6.12538e-10	0	0	0
433	5	3.72788e-13	1.59588e-14	-7.17627e-13	-3.59818e-11	-7.28343e-11	4.9029e-12	300	610	0	-3.14196e-15	1.49607e-15	5.273e-14	1.28373e-12	5.48609e-13	-4.30412e-13	300	200	0	3.69646e-13	1.74549e-14	-6.64897e-13	-4.61067e-10	1.0944e-10	-2.17063e-10	0	0	0
433	6	9.37429e-13	-2.98183e-13	-1.43834e-12	-6.11121e-11	-1.34895e-10	-7.15107e-12	300	610	0	-2.38436e-14	-1.7139e-14	6.22727e-14	1.43342e-12	6.00848e-13	6.46898e-13	300	200	0	9.13586e-13	-3.15322e-13	-1.37607e-12	-9.39746e-10	2.34674e-10	-6.68164e-10	0	0	0
433	7	1.15031e-12	-4.43249e-13	-1.68123e-12	-6.82746e-11	-1.54493e-10	-1.32289e-11	300	610	0	-3.29032e-14	-2.58099e-14	6.03348e-14	1.34858e-12	5.59246e-13	1.18917e-12	300	200	0	1.1174e-12	-4.69059e-13	-1.62089e-12	-1.10292e-09	2.78698e-10	-8.47863e-10	0	0	0
433	8	1.13555e-12	-4.73808e-13	-1.62043e-12	-6.42527e-11	-1.47342e-10	-1.51462e-11	300	610	0	-3.41892e-14	-2.7718e-14	5.20272e-14	1.13902e-12	4.68652e-13	1.35917e-12	300	200	0	1.10136e-12	-5.01526e-13	-1.5684e-12	-1.06525e-09	2.70782e-10	-8.50095e-10	0	0	0
433	9	9.91686e-13	-4.34888e-13	-1.39228e-12	-5.42798e-11	-1.25664e-10	-1.44427e-11	300	610	0	-3.08524e-14	-2.55104e-14	4.10478e-14	8.82732e-13	3.60689e-13	1.29487e-12	300	200	0	9.60834e-13	-4.60399e-13	-1.35123e-12	-9.16578e-10	2.33947e-10	-7.50025e-10	0	0	0
434	0	7.90735e-13	-3.60662e-13	-1.09511e-12	-4.20743e-11	-9.82176e-11	-1.23163e-11	300	610	0	-2.52555e-14	-2.11997e-14	2.98412e-14	6.30135e-13	2.55613e-13	1.10352e-12	300	200	0	7.65479e-13	-3.81861e-13	-1.06527e-12	-7.21823e-10	1.84876e-10	-6.03068e-10	0	0	0
434	1	5.80922e-13	-2.74985e-13	-7.93688e-13	-3.00404e-11	-7.07273e-11	-9.62532e-12	300	610	0	-1.90264e-14	-1.61937e-14	1.98402e-14	4.09776e-13	1.64723e-13	8.61931e-13	300	200	0	5.61896e-13	-2.91179e-13	-7.73848e-13	-5.23789e-10	1.34621e-10	-4.46674e-10	0	0	0
434	2	3.9103e-13	-1.9294e-13	-5.25757e-13	-1.954e-11	-4.64892e-11	-6.93055e-12	300	610	0	-1.31766e-14	-1.13848e-14	1.17246e-14	2.34225e-13	9.28272e-14	6.20268e-13	300	200	0	3.77853e-13	-2.04325e-13	-5.14032e-13	-3.4748e-10	8.96763e-11	-3.03501e-10	0	0	0
434	3	2.3523e-13	-1.22765e-13	-3.09026e-13	-1.11731e-11	-2.70108e-11	-4.5549e-12	300	610	0	-8.24228e-15	-7.26255e-15	5.6607e-15	1.05366e-13	4.04231e-14	4.07371e-13	300	200	0	2.26988e-13	-1.30028e-13	-3.03365e-13	-2.04683e-10	5.31437e-11	-1.84998e-10	0	0	0
434	4	1.17608e-13	-6.7781e-14	-1.47573e-13	-5.0304e-12	-1.25913e-11	-2.64595e-12	300	610	0	-4.42259e-15	-4.02658e-15	1.49934e-15	1.87162e-14	5.4739e-15	2.36397e-13	300	200	0	1.13185e-13	-7.18076e-14	-1.46073e-13	-9.81779e-11	2.58032e-11	-9.48082e-11	0	0	0
434	5	3.59589e-14	-2.80867e-14	-3.71505e-14	-8.98911e-13	-2.79963e-12	-1.23294e-12	300	610	0	-1.69917e-15	-1.68599e-15	-1.072e-15	-3.33347e-14	-1.52728e-14	1.09911e-13	300	200	0	3.42598e-14	-2.97727e-14	-3.82225e-14	-2.52376e-11	7.00739e-12	-3.16499e-11	0	0	0
434	6	-1.52725e-14	-1.91577e-15	3.07661e-14	1.58367e-12	3.16391e-12	-2.73528e-13	300	610	0	6.92523e-17	-1.39256e-16	-2.42258e-15	-5.92871e-14	-2.53803e-14	2.40835e-14	300	200	0	-1.52032e-14	-2.05503e-15	2.83435e-14	1.97085e-11	-4.63477e-12	8.43642e-12	0	0	0
434	7	-4.29072e-14	1.33596e-14	6.61468e-14	2.82222e-12	6.21544e-12	3.10699e-13	300	610	0	1.07775e-15	7.66646e-16	-2.91027e-15	-6.71399e-14	-2.81656e-14	-2.81345e-14	300	200	0	-4.18295e-14	1.41263e-14	6.32365e-14	4.32006e-11	-1.07759e-11	3.04783e-11	0	0	0
434	8	-5.36802e-14	2.05495e-14	7.86026e-14	3.19784e-12	7.22888e-12	6.09557e-13	300	610	0	1.52909e-15	1.19609e-15	-2.84369e-15	-6.36502e-14	-2.6409e-14	-5.4803e-14	300	200	0	-5.21511e-14	2.17456e-14	7.57589e-14	5.15568e-11	-1.30219e-11	3.95175e-11	0	0	0
434	9	-5.34741e-14	2.22332e-14	7.63926e-14	3.03255e-12	6.9497e-12	7.08712e-13	300	610	0	1.60629e-15	1.3004e-15	-2.46637e-15	-5.4055e-14	-2.22504e-14	-6.36021e-14	300	200	0	-5.18678e-14	2.35336e-14	7.39263e-14	5.02144e-11	-1.27608e-11	4.00032e-11	0	0	0
435	0	-4.69802e-14	2.05506e-14	6.60141e-14	2.57595e-12	5.9606e-12	6.81225e-13	300	610	0	1.45916e-15	1.20533e-15	-1.95538e-15	-4.20936e-14	-1.72066e-14	-6.10783e-14	300	200	0	-4.5521e-14	2.17559e-14	6.40588e-14	4.34557e-11	-1.10892e-11	3.5513e-11	0	0	0
435	1	-3.76453e-14	1.7133e-14	5.21765e-14	2.00632e-12	4.68127e-12	5.84202e-13	300	610	0	1.2006e-15	1.00696e-15	-1.42845e-15	-3.01977e-14	-1.22552e-14	-5.23451e-14	300	200	0	-3.64447e-14	1.81399e-14	5.0748e-14	3.43888e-11	-8.80604e-12	2.86973e-11	0	0	0
435	2	-2.77899e-14	1.31253e-14	3.79997e-14	1.4396e-12	3.38759e-12	4.58767e-13	300	610	0	9.08799e-16	7.72858e-16	-9.55186e-16	-1.97579e-14	-7.94728e-15	-4.10831e-14	300	200	0	-2.68811e-14	1.38982e-14	3.70445e-14	2.50757e-11	-6.44343e-12	2.13572e-11	0	0	0
435	3	-1.88103e-14	9.25628e-15	2.53183e-14	9.42129e-13	2.2399e-12	3.31951e-13	300	610	0	6.32676e-16	5.46114e-16	-5.692e-16	-1.13998e-14	-4.52291e-15	-2.97099e-14	300	200	0	-1.81776e-14	9.8024e-15	2.47491e-14	1.67315e-11	-4.31682e-12	1.45907e-11	0	0	0
435	4	-1.14048e-14	5.92818e-15	1.50085e-14	5.43782e-13	1.31298e-12	2.19462e-13	300	610	0	3.98488e-16	3.50637e-16	-2.79414e-16	-5.23519e-15	-2.01482e-15	-1.96287e-14	300	200	0	-1.10063e-14	6.27882e-15	1.47291e-14	9.93922e-12	-2.57945e-12	8.96069e-12	0	0	0
435	5	-5.78723e-15	3.30789e-15	7.29146e-15	2.49919e-13	6.2351e-13	1.2862e-13	300	610	0	2.16332e-16	1.96443e-16	-7.94882e-17	-1.06667e-15	-3.32572e-16	-1.14922e-14	300	200	0	-5.5709e-15	3.50434e-15	7.21197e-15	4.84896e-12	-1.27301e-12	4.65538e-12	0	0	0
435	6	-1.86744e-15	1.40697e-15	1.98523e-15	5.1166e-14	1.52759e-13	6.10562e-14	300	610	0	8.58085e-17	8.43676e-17	4.49366e-17	1.4572e-15	6.74289e-16	-5.44401e-15	300	200	0	-1.78163e-15	1.49134e-15	2.03017e-15	1.34419e-12	-3.70099e-13	1.62499e-12	0	0	0
435	7	6.08895e-16	1.46289e-16	-1.30228e-15	-6.92077e-14	-1.36113e-13	1.49306e-14	300	610	0	5.33435e-19	9.87101e-18	1.11117e-16	2.73456e-15	1.17279e-15	-1.31751e-15	300	200	0	6.09428e-16	1.5616e-16	-1.19117e-15	-8.31148e-13	1.93157e-13	-3.11071e-13	0	0	0
435	8	1.96007e-15	-5.95983e-16	-3.03718e-15	-1.30165e-13	-2.85972e-13	-1.33694e-14	300	610	0	-4.85592e-17	-3.41378e-17	1.3592e-16	3.14296e-15	1.31958e-15	1.2121e-15	300	200	0	1.91151e-15	-6.30121e-16	-2.90126e-15	-1.98276e-12	4.93973e-13	-1.38713e-12	0	0	0
435	9	2.50324e-15	-9.51698e-16	-3.67255e-15	-1.49694e-13	-3.38039e-13	-2.80466e-14	300	610	0	-7.09956e-17	-5.53706e-17	1.33975e-16	3.00305e-15	1.24665e-15	2.52199e-15	300	200	0	2.43225e-15	-1.00707e-15	-3.53858e-15	-2.40849e-12	6.08033e-13	-1.84042e-12	0	0	0
436	0	2.51709e-15	-1.04275e-15	-3.6e-15	-1.43075e-13	-3.27672e-13	-3.31414e-14	300	610	0	-7.5431e-17	-6.09769e-17	1.16884e-16	2.56457e-15	1.05609e-15	2.97443e-15	300	200	0	2.44166e-15	-1.10373e-15	-3.48312e-15	-2.36611e-12	6.0112e-13	-1.88162e-12	0	0	0
436	1	2.22495e-15	-9.70779e-16	-3.12908e-15	-1.22211e-13	-2.82645e-13	-3.21194e-14	300	610	0	-6.89878e-17	-5.69302e-17	9.31217e-17	2.0067e-15	8.20611e-16	2.87993e-15	300	200	0	2.15596e-15	-1.02771e-15	-3.03595e-15	-2.05965e-12	5.25476e-13	-1.68098e-12	0	0	0
436	2	1.79172e-15	-8.13658e-16	-2.48525e-15	-9.56448e-14	-2.23058e-13	-2.77023e-14	300	610	0	-5.70583e-17	-4.78161e-17	6.83571e-17	1.44671e-15	5.87386e-16	2.48224e-15	300	200	0	1.73466e-15	-8.61474e-16	-2.4169e-15	-1.63788e-12	4.19335e-13	-1.3652e-12	0	0	0
436	3	1.32901e-15	-6.26312e-16	-1.81878e-15	-6.89672e-14	-1.62204e-13	-2.18599e-14	300	610	0	-4.33966e-17	-3.6875e-17	4.59689e-17	9.52252e-16	3.83261e-16	1.95764e-15	300	200	0	1.28561e-15	-6.63187e-16	-1.77281e-15	-1.20011e-12	3.08314e-13	-1.02087e-12	0	0	0
436	4	9.04524e-16	-4.43926e-16	-1.21875e-15	-4.54062e-14	-1.07878e-13	-1.58946e-14	300	610	0	-3.03678e-17	-2.6188e-17	2.7616e-17	5.54433e-16	2.20205e-16	1.42263e-15	300	200	0	8.74157e-16	-4.70114e-16	-1.19113e-15	-8.05331e-13	2.07723e-13	-7.01192e-13	0	0	0
436	5	5.52624e-16	-2.86135e-16	-7.28454e-16	-2.64463e-14	-6.37807e-14	-1.05698e-14	300	610	0	-1.92563e-17	-1.69213e-17	1.37715e-17	2.59604e-16	1.00202e-16	9.45403e-16	300	200	0	5.33368e-16	-3.03056e-16	-7.14682e-16	-4.82336e-13	1.25123e-13	-4.33791e-13	0	0	0
436	6	2.84412e-16	-1.61299e-16	-3.59708e-16	-1.23922e-14	-3.08229e-14	-6.24807e-15	300	610	0	-1.05719e-17	-9.57587e-18	4.16972e-18	5.91408e-17	1.92597e-17	5.58308e-16	300	200	0	2.7384e-16	-1.70875e-16	-3.55538e-16	-2.39123e-13	6.27135e-14	-2.28329e-13	0	0	0
436	7	9.62938e-17	-7.02931e-17	-1.04811e-16	-2.83428e-15	-8.19887e-15	-3.01838e-15	300	610	0	-4.31833e-18	-4.21095e-18	-1.848e-18	-6.3167e-17	-2.95746e-17	2.69182e-16	300	200	0	9.19755e-17	-7.4504e-17	-1.06659e-16	-7.07778e-14	1.93544e-14	-8.2976e-14	0	0	0
436	8	-2.33455e-17	-9.58854e-18	5.42387e-17	2.99896e-15	5.78635e-15	-8.01602e-16	300	610	0	-2.07991e-19	-6.24328e-19	-5.08757e-18	-1.25957e-16	-5.4126e-17	7.08559e-17	300	200	0	-2.35535e-17	-1.02129e-17	4.91511e-17	3.44509e-14	-7.88256e-15	1.04877e-14	0	0	0
436	9	-8.93489e-17	2.64568e-17	1.39218e-16	5.99523e-15	1.31373e-14	5.6851e-16	300	610	0	2.18005e-18	1.51224e-18	-6.34359e-18	-1.47041e-16	-6.17886e-17	-5.16198e-17	300	200	0	-8.71688e-17	2.7969e-17	1.32874e-16	9.08449e-14	-2.26027e-14	6.29744e-14	0	0	0
437	0	-1.16645e-16	4.40268e-17	1.71478e-16	7.00316e-15	1.57974e-14	1.28848e-15	300	610	0	3.29314e-18	2.56036e-18	-6.30943e-18	-1.41632e-16	-5.88275e-17	-1.15883e-16	300	200	0	-1.13352e-16	4.65872e-17	1.65169e-16	1.12438e-13	-2.83712e-14	8.56436e-14	0	0	0
437	1	-1.18432e-16	4.88796e-17	1.69582e-16	6.74772e-15	1.54434e-14	1.5488e-15	300	610	0	3.54049e-18	2.85773e-18	-5.53755e-18	-1.21636e-16	-5.01113e-17	-1.39015e-16	300	200	0	-1.14891e-16	5.17373e-17	1.64045e-16	1.11447e-13	-2.83053e-14	8.84664e-14	0	0	0
437	2	-1.05339e-16	4.5842e-17	1.48273e-16	5.79636e-15	1.33987e-14	1.51382e-15	300	610	0	3.26059e-18	2.68798e-18	-4.43354e-18	-9.56376e-17	-3.91254e-17	-1.35741e-16	300	200	0	-1.02079e-16	4.853e-17	1.4384e-16	9.75903e-14	-2.48927e-14	7.95419e-14	0	0	0
437	3	-8.52525e-17	3.86301e-17	1.18344e-16	4.5583e-15	1.06255e-14	1.31323e-15	300	610	0	2.71091e-18	2.26991e-18	-3.2702e-18	-6.92872e-17	-2.81443e-17	-1.17675e-16	300	200	0	-8.25416e-17	4.09e-17	1.15074e-16	7.79881e-14	-1.99628e-14	6.49274e-14	0	0	0
437	4	-6.35394e-17	2.98779e-17	8.70265e-17	3.30301e-15	7.76432e-15	1.04132e-15	300	610	0	2.07167e-18	1.75891e-18	-2.21144e-18	-4.58762e-17	-1.84752e-17	-9.32576e-17	300	200	0	-6.14677e-17	3.16368e-17	8.48151e-17	5.74196e-14	-1.47482e-14	4.87838e-14	0	0	0
437	5	-4.34799e-17	2.12836e-17	5.86447e-17	2.18748e-15	5.19355e-15	7.60839e-16	300	610	0	1.45714e-18	1.25541e-18	-1.33905e-18	-2.69464e-17	-1.07132e-17	-6.81004e-17	300	200	0	-4.20228e-17	2.2539e-17	5.73057e-17	3.87479e-14	-9.99178e-15	3.36858e-14	0	0	0
437	6	-2.67628e-17	1.38048e-17	3.53347e-17	1.2853e-15	3.09628e-15	5.08864e-16	300	610	0	9.30087e-19	8.16238e-19	-6.77821e-19	-1.285e-17	-4.97318e-18	-4.55169e-17	300	200	0	-2.58327e-17	1.4621e-17	3.46569e-17	2.33928e-14	-6.06578e-15	2.09889e-14	0	0	0
437	7	-1.39605e-17	7.85892e-18	1.77197e-17	6.13353e-16	1.5213e-15	3.03321e-16	300	610	0	5.16168e-19	4.66422e-19	-2.16832e-19	-3.21327e-18	-1.08001e-18	-2.71058e-17	300	200	0	-1.34443e-17	8.32534e-18	1.75029e-17	1.17754e-14	-3.08533e-15	1.11865e-14	0	0	0
437	8	-4.93532e-18	3.50337e-18	5.47937e-18	1.53888e-16	4.34383e-16	1.4898e-16	300	610	0	2.16645e-19	2.09685e-19	7.40663e-20	2.71052e-18	1.28714e-18	-1.32886e-17	300	200	0	-4.71867e-18	3.71306e-18	5.55344e-18	3.69205e-15	-1.00386e-15	4.21682e-15	0	0	0
437	9	8.4212e-19	5.81455e-19	-2.21153e-18	-1.28629e-16	-2.42329e-16	4.248e-17	300	610	0	1.86039e-20	3.70748e-20	2.32488e-19	5.79324e-18	2.49467e-18	-3.76003e-18	300	200	0	8.60724e-19	6.1853e-19	-1.97904e-18	-1.39568e-15	3.12562e-16	-2.93135e-16	0	0	0
438	0	4.06346e-18	-1.16783e-18	-6.36975e-18	-2.75727e-16	-6.02514e-16	-2.38173e-17	300	610	0	-9.7478e-20	-6.65882e-20	2.95854e-19	6.87496e-18	2.89152e-18	2.16671e-18	300	200	0	3.96599e-18	-1.23442e-18	-6.07389e-18	-4.15448e-15	1.03218e-15	-2.85119e-15	0	0	0
438	1	5.43111e-18	-2.03435e-18	-8.00109e-18	-3.27428e-16	-7.37768e-16	-5.90954e-17	300	610	0	-1.52598e-19	-1.1825e-19	2.97014e-19	6.67723e-18	2.77494e-18	5.31597e-18	300	200	0	5.27852e-18	-2.1526e-18	-7.70407e-18	-5.24534e-15	1.32286e-15	-3.98202e-15	0	0	0
438	2	5.56992e-18	-2.29001e-18	-7.9851e-18	-3.18115e-16	-7.27572e-16	-7.23329e-17	300	610	0	-1.66095e-19	-1.33855e-19	2.62269e-19	5.76745e-18	2.37708e-18	6.49285e-18	300	200	0	5.40382e-18	-2.42386e-18	-7.72283e-18	-5.24715e-15	1.33227e-15	-4.15743e-15	0	0	0
438	3	4.98565e-18	-2.16397e-18	-7.02388e-18	-2.74834e-16	-6.34965e-16	-7.132e-17	300	610	0	-1.54053e-19	-1.26868e-19	2.11023e-19	4.55674e-18	1.86491e-18	6.39538e-18	300	200	0	4.8316e-18	-2.29084e-18	-6.81286e-18	-4.6226e-15	1.17884e-15	-3.76262e-15	0	0	0
438	4	4.05531e-18	-1.83351e-18	-5.63381e-18	-2.17182e-16	-5.06017e-16	-6.22344e-17	300	610	0	-1.28762e-19	-1.07725e-19	1.564e-19	3.31737e-18	1.3481e-18	5.57685e-18	300	200	0	3.92655e-18	-1.94124e-18	-5.47741e-18	-3.71239e-15	9.50079e-16	-3.08702e-15	0	0	0
438	5	3.03692e-18	-1.42491e-18	-4.16289e-18	-1.58142e-16	-3.71548e-16	-4.95908e-17	300	610	0	-9.88697e-20	-8.38754e-20	1.06348e-19	2.20928e-18	8.90233e-19	4.44134e-18	300	200	0	2.93805e-18	-1.50879e-18	-4.05654e-18	-2.74645e-15	7.05278e-16	-2.33053e-15	0	0	0
438	6	2.08931e-18	-1.0201e-18	-2.82086e-18	-1.05342e-16	-2.49937e-16	-3.64088e-17	300	610	0	-6.98952e-20	-6.01629e-20	6.48907e-20	1.30878e-18	5.20842e-19	3.25895e-18	300	200	0	2.01942e-18	-1.08026e-18	-2.75597e-18	-1.86363e-15	4.80443e-16	-1.61773e-15	0	0	0
438	7	1.29539e-18	-6.65732e-19	-1.71295e-18	-6.24249e-17	-1.50218e-16	-2.4489e-17	300	610	0	-4.4903e-20	-3.93564e-20	3.33183e-20	6.34993e-19	2.46363e-19	2.19059e-18	300	200	0	1.25049e-18	-7.05088e-19	-1.67963e-18	-1.13387e-15	2.93893e-16	-1.01503e-15	0	0	0
438	8	6.84477e-19	-3.82616e-19	-8.71721e-19	-3.03073e-17	-7.49745e-17	-1.4716e-17	300	610	0	-2.51801e-20	-2.27014e-20	1.11934e-20	1.71893e-19	5.91779e-20	1.31516e-18	300	200	0	6.59297e-19	-4.05317e-19	-8.60527e-19	-5.79101e-16	1.51597e-16	-5.47491e-16	0	0	0
438	9	2.51626e-19	-1.7422e-19	-2.84126e-19	-8.22781e-18	-2.27744e-17	-7.34246e-18	300	610	0	-1.08383e-20	-1.0419e-20	-2.8619e-21	-1.1486e-19	-5.54997e-20	6.55032e-19	300	200	0	2.40788e-19	-1.84639e-19	-2.86988e-19	-1.91095e-16	5.17088e-17	-2.13404e-16	0	0	0
439	0	-2.7242e-20	-3.36315e-20	8.75865e-20	5.44777e-18	9.95339e-18	-2.22764e-18	300	610	0	-1.30028e-21	-2.11504e-21	-1.06018e-20	-2.66035e-19	-1.14817e-19	1.97393e-19	300	200	0	-2.85423e-20	-3.57465e-20	7.69847e-20	5.47733e-17	-1.18868e-17	4.12348e-18	0	0	0
439	1	-1.8433e-19	5.12098e-20	2.90861e-19	1.26611e-17	2.75836e-17	9.78728e-19	300	610	0	4.33864e-21	2.91151e-21	-1.37879e-20	-3.21236e-19	-1.35232e-19	-8.92609e-20	300	200	0	-1.79991e-19	5.41214e-20	2.77073e-19	1.89605e-16	-4.7034e-17	1.28699e-16	0	0	0
439	2	-2.52671e-19	9.3884e-20	3.73056e-19	1.52988e-17	3.44314e-17	2.70554e-18	300	610	0	7.06348e-21	5.45441e-21	-1.39758e-20	-3.14674e-19	-1.30847e-19	-2.43431e-19	300	200	0	-2.45607e-19	9.93384e-20	3.5908e-19	2.44521e-16	-6.16342e-17	1.8498e-16	0	0	0
439	3	-2.61839e-19	1.07226e-19	3.75836e-19	1.49914e-17	3.42635e-17	3.37581e-18	300	610	0	7.78798e-21	6.26615e-21	-1.24176e-20	-2.73384e-19	-1.12725e-19	-3.03048e-19	300	200	0	-2.54051e-19	1.13492e-19	3.63419e-19	2.46942e-16	-6.26804e-17	1.95285e-16	0	0	0
439	4	-2.35892e-19	1.02113e-19	3.32626e-19	1.30273e-17	3.00819e-17	3.3587e-18	300	610	0	7.27601e-21	5.98578e-21	-1.00413e-20	-2.1705e-19	-8.88667e-20	-3.01194e-19	300	200	0	-2.28616e-19	1.08099e-19	3.22585e-19	2.18893e-16	-5.58087e-17	1.77926e-16	0	0	0
439	5	-1.9285e-19	8.69991e-20	2.68125e-19	1.03449e-17	2.40912e-17	2.94842e-18	300	610	0	6.11417e-21	5.11092e-21	-7.47779e-21	-1.58783e-19	-6.4554e-20	-2.64218e-19	300	200	0	-1.86736e-19	9.21101e-20	2.60647e-19	1.76668e-16	-4.52041e-17	1.46733e-16	0	0	0
439	6	-1.4511e-19	6.79368e-20	1.99072e-19	7.56922e-18	1.77745e-17	2.361e-18	300	610	0	4.71721e-21	3.99857e-21	-5.11238e-21	-1.06351e-19	-4.28789e-20	-2.11458e-19	300	200	0	-1.40393e-19	7.19353e-20	1.9396e-19	1.31327e-16	-3.37175e-17	1.11304e-16	0	0	0
439	7	-1.00361e-19	4.88771e-20	1.35636e-19	5.07092e-18	1.20236e-17	1.74178e-18	300	610	0	3.35161e-21	2.8823e-21	-3.14286e-21	-6.35261e-20	-2.53046e-20	-1.55912e-19	300	200	0	-9.70099e-20	5.17593e-20	1.32493e-19	8.96014e-17	-2.30933e-17	7.76639e-17	0	0	0
439	8	-6.26675e-20	3.20913e-20	8.29923e-20	3.02994e-18	7.28356e-18	1.17809e-18	300	610	0	2.16686e-21	1.89685e-21	-1.63577e-21	-3.13296e-20	-1.21832e-20	-1.05387e-19	300	200	0	-6.05006e-20	3.39881e-20	8.13565e-20	5.49282e-17	-1.42316e-17	4.90629e-17	0	0	0
439	9	-3.35237e-20	1.86142e-20	4.28299e-20	1.49523e-18	3.68989e-18	7.13537e-19	300	610	0	1.22735e-21	1.10411e-21	-5.74244e-22	-9.08299e-21	-3.18653e-21	-6.37729e-20	300	200	0	-3.22963e-20	1.97183e-20	4.22556e-20	2.8444e-17	-7.43975e-18	2.67692e-17	0	0	0
440	0	-1.27706e-20	8.64625e-21	1.4632e-20	4.34578e-19	1.18378e-18	3.61371e-19	300	610	0	5.40841e-22	5.16691e-22	1.04545e-22	4.79067e-21	2.36603e-21	-3.22435e-20	300	200	0	-1.22297e-20	9.16294e-21	1.47366e-20	9.82563e-18	-2.64779e-18	1.07599e-17	0	0	0
440	1	6.84012e-22	1.88431e-21	-3.32488e-21	-2.27059e-19	-3.98246e-19	1.15809e-19	300	610	0	8.1651e-23	1.17349e-22	4.82352e-22	1.21962e-20	5.2764e-21	-1.02714e-20	300	200	0	7.65663e-22	2.00166e-21	-2.84253e-21	-2.05049e-18	4.23037e-19	2.72458e-19	0	0	0
440	2	8.3382e-21	-2.22813e-21	-1.32528e-20	-5.80396e-19	-1.26035e-18	-3.91852e-20	300	610	0	-1.92096e-22	-1.26244e-22	6.42064e-22	1.49999e-20	6.32064e-21	3.58611e-21	300	200	0	8.1461e-21	-2.35437e-21	-1.26107e-20	-8.63421e-18	2.13818e-18	-5.78979e-18	0	0	0
440	3	1.17449e-20	-4.32693e-21	-1.73808e-20	-7.1435e-19	-1.60576e-18	-1.23627e-19	300	610	0	-3.26584e-22	-2.51247e-22	6.57341e-22	1.48235e-20	6.16744e-21	1.11259e-20	300	200	0	1.14183e-20	-4.57818e-21	-1.67235e-20	-1.13901e-17	2.86937e-18	-8.585e-18	0	0	0
440	4	1.23032e-20	-5.01776e-21	-1.7682e-20	-7.06199e-19	-1.6129e-18	-1.57438e-19	300	610	0	-3.64971e-22	-2.93162e-22	5.87752e-22	1.29548e-20	5.34405e-21	1.41345e-20	300	200	0	1.19383e-20	-5.31093e-21	-1.70942e-20	-1.16166e-17	2.94768e-18	-9.16857e-18	0	0	0
440	5	1.11574e-20	-4.81672e-21	-1.5747e-20	-6.17316e-19	-1.42471e-18	-1.58107e-19	300	610	0	-3.43528e-22	-2.82309e-22	4.77668e-22	1.03358e-20	4.2335e-21	1.41791e-20	300	200	0	1.08139e-20	-5.09902e-21	-1.52693e-20	-1.03619e-17	2.64126e-18	-8.41096e-18	0	0	0
440	6	9.1684e-21	-4.12685e-21	-1.27571e-20	-4.92613e-19	-1.14665e-18	-1.39641e-19	300	610	0	-2.90242e-22	-2.42411e-22	3.57424e-22	7.59776e-21	3.09024e-21	1.25142e-20	300	200	0	8.87816e-21	-4.36926e-21	-1.23996e-20	-8.40506e-18	2.15018e-18	-6.97258e-18	0	0	0
440	7	6.9317e-21	-3.23818e-21	-9.51702e-21	-3.62183e-19	-8.50068e-19	-1.12376e-19	300	610	0	-2.25002e-22	-1.9057e-22	2.45676e-22	5.11766e-21	2.06449e-21	1.0065e-20	300	200	0	6.7067e-21	-3.42875e-21	-9.27134e-21	-6.27789e-18	1.61148e-18	-5.31427e-18	0	0	0
440	8	4.81927e-21	-2.34117e-21	-6.51948e-21	-2.4401e-19	-5.78198e-19	-8.33011e-20	300	610	0	-1.60665e-22	-1.38043e-22	1.52136e-22	3.08157e-21	1.2286e-21	7.45679e-21	300	200	0	4.65861e-21	-2.47922e-21	-6.36735e-21	-4.30639e-18	1.10962e-18	-3.72723e-18	0	0	0
440	9	3.03015e-21	-1.54631e-21	-4.01876e-21	-1.46975e-19	-3.52951e-19	-5.66532e-20	300	610	0	-1.0452e-22	-9.13847e-23	8.02163e-23	1.54351e-21	6.01518e-22	5.06818e-21	300	200	0	2.92563e-21	-1.63769e-21	-3.93855e-21	-2.65944e-18	6.88784e-19	-2.37038e-18	0	0	0
441	0	1.64023e-21	-9.04942e-22	-2.10183e-21	-7.36613e-20	-1.81364e-19	-3.45775e-20	300	610	0	-5.97775e-23	-5.3663e-23	2.93022e-23	4.75184e-22	1.69262e-22	3.09059e-21	300	200	0	1.58045e-21	-9.58605e-22	-2.07253e-21	-1.39546e-18	3.64703e-19	-1.30765e-18	0	0	0
441	1	6.45529e-22	-4.28295e-22	-7.491e-22	-2.27272e-20	-6.1087e-20	-1.77625e-20	300	610	0	-2.69259e-23	-2.55768e-23	-3.46444e-24	-1.95709e-22	-9.94441e-23	1.58509e-21	300	200	0	6.18604e-22	-4.53872e-22	-7.52564e-22	-5.02353e-19	1.3489e-19	-5.40727e-19	0	0	0
441	2	-3.33609e-24	-1.03183e-22	1.17967e-22	9.26706e-21	1.53497e-20	-5.97694e-21	300	610	0	-4.82754e-24	-6.37924e-24	-2.18906e-23	-5.58106e-22	-2.42081e-22	5.30524e-22	300	200	0	-8.16363e-24	-1.09562e-22	9.60765e-23	7.10318e-20	-1.33235e-20	-3.53146e-20	0	0	0
441	3	-3.76004e-22	9.60425e-23	6.02424e-22	2.65573e-20	5.7467e-20	1.51176e-21	300	610	0	8.45349e-24	5.41899e-24	-2.98749e-23	-6.99926e-22	-2.95228e-22	-1.39053e-22	300	200	0	-3.67551e-22	1.01461e-22	5.72549e-22	3.92231e-19	-9.69505e-20	2.59483e-19	0	0	0
441	4	-5.45441e-22	1.99137e-22	8.09139e-22	3.33321e-20	7.48309e-20	5.63716e-21	300	610	0	1.50816e-23	1.15563e-23	-3.09036e-23	-6.98017e-22	-2.90586e-22	-5.07449e-22	300	200	0	-5.3036e-22	2.10693e-22	7.78235e-22	5.30141e-19	-1.33473e-19	3.98041e-19	0	0	0
441	5	-5.77829e-22	2.34669e-22	8.3152e-22	3.32533e-20	7.58925e-20	7.33698e-21	300	610	0	1.70943e-23	1.37072e-23	-2.78106e-23	-6.13699e-22	-2.53273e-22	-6.58758e-22	300	200	0	-5.60735e-22	2.48376e-22	8.0371e-22	5.46227e-19	-1.38558e-19	4.30248e-19	0	0	0
441	6	-5.27559e-22	2.2712e-22	7.4525e-22	2.92433e-20	6.74547e-20	7.43953e-21	300	610	0	1.62134e-23	1.33096e-23	-2.27165e-23	-4.92051e-22	-2.01623e-22	-6.67212e-22	300	200	0	-5.11345e-22	2.40429e-22	7.22534e-22	4.90351e-19	-1.24963e-19	3.97469e-19	0	0	0
441	7	-4.35758e-22	1.95701e-22	6.06797e-22	2.34512e-20	5.4561e-20	6.61152e-21	300	610	0	1.37739e-23	1.14941e-23	-1.70793e-23	-3.63445e-22	-1.47888e-22	-5.92525e-22	300	200	0	-4.21984e-22	2.07195e-22	5.89718e-22	3.99763e-19	-1.02247e-19	3.31235e-19	0	0	0
441	8	-3.31023e-22	1.54304e-22	4.54847e-22	1.73251e-20	4.06427e-20	5.3472e-21	300	610	0	1.07291e-23	9.07997e-24	-1.18019e-23	-2.46171e-22	-9.93609e-23	-4.7894e-22	300	200	0	-3.20294e-22	1.63384e-22	4.43045e-22	3.00018e-19	-7.69962e-20	2.53662e-19	0	0	0
441	9	-2.3134e-22	1.12106e-22	3.13255e-22	1.17373e-20	2.77948e-20	3.98275e-21	300	610	0	7.69936e-24	6.60937e-24	-7.36057e-24	-1.49394e-22	-5.96141e-23	-3.56532e-22	300	200	0	-2.2364e-22	1.18716e-22	3.05894e-22	2.06899e-19	-5.32983e-20	1.78818e-19	0	0	0
442	0	-1.46445e-22	7.44785e-23	1.94498e-22	7.12518e-21	1.7094e-20	2.72342e-21	300	610	0	5.03942e-24	4.4009e-24	-3.92946e-24	-7.59409e-23	-2.96541e-23	-2.43646e-22	300	200	0	-1.41406e-22	7.88794e-23	1.90568e-22	1.28693e-19	-3.33187e-20	1.14467e-19	0	0	0
442	1	-8.01748e-23	4.39647e-23	1.0303e-22	3.62395e-21	8.90353e-21	1.67466e-21	300	610	0	2.90926e-24	2.60644e-24	-1.48824e-24	-2.46547e-23	-8.89302e-24	-1.49693e-22	300	200	0	-7.72655e-23	4.65712e-23	1.01541e-22	6.83851e-20	-1.7859e-20	6.38211e-20	0	0	0
442	2	-3.25138e-23	2.11791e-23	3.8156e-23	1.17885e-21	3.13288e-21	8.72016e-22	300	610	0	1.33767e-24	1.26395e-24	9.27735e-26	7.77179e-24	4.10384e-24	-7.78278e-23	300	200	0	-3.11761e-23	2.2443e-23	3.82487e-23	2.55576e-20	-6.84118e-21	2.7093e-20	0	0	0
442	3	-1.23459e-24	5.55336e-24	-3.69232e-24	-3.67518e-22	-5.58471e-22	3.06568e-22	300	610	0	2.74591e-25	3.41398e-25	9.90719e-25	2.54889e-23	1.10871e-23	-2.72297e-23	300	200	0	-9.59997e-25	5.89476e-24	-2.7016e-24	-2.11325e-21	3.09175e-22	2.74595e-21	0	0	0
442	4	1.68966e-23	-4.09277e-24	-2.73128e-23	-1.21278e-21	-2.61424e-21	-5.50872e-23	300	610	0	-3.69363e-25	-2.2973e-25	1.38888e-24	3.26364e-23	1.37803e-23	5.10823e-24	300	200	0	1.65273e-23	-4.3225e-24	-2.5924e-23	-1.77707e-20	4.38342e-21	-1.15798e-20	0	0	0
442	5	2.53067e-23	-9.15086e-24	-3.76371e-23	-1.55418e-21	-3.48452e-21	-2.56454e-22	300	610	0	-6.95567e-25	-5.30712e-25	1.45221e-24	3.28548e-23	1.36858e-23	2.30919e-23	300	200	0	2.46111e-23	-9.68157e-24	-3.61849e-23	-2.46542e-20	6.2033e-21	-1.84358e-20	0	0	0
442	6	2.71249e-23	-1.0968e-23	-3.90858e-23	-1.56516e-21	-3.56945e-21	-3.41654e-22	300	610	0	-8.0019e-25	-6.40487e-25	1.31548e-24	2.90633e-23	1.19998e-23	3.06785e-23	300	200	0	2.63247e-23	-1.16085e-23	-3.77703e-23	-2.56725e-20	6.51005e-21	-2.01797e-20	0	0	0
442	7	2.49363e-23	-1.07051e-23	-3.52587e-23	-1.38487e-21	-3.19271e-21	-3.49906e-22	300	610	0	-7.64941e-25	-6.2724e-25	1.08003e-24	2.34183e-23	9.59972e-24	3.13828e-23	300	200	0	2.41713e-23	-1.13324e-23	-3.41786e-23	-2.31972e-20	5.91026e-21	-1.87764e-20	0	0	0
442	8	2.07049e-23	-9.27765e-24	-2.88546e-23	-1.11611e-21	-2.59545e-21	-3.12933e-22	300	610	0	-6.53474e-25	-5.44841e-25	8.15892e-25	1.73806e-23	7.07527e-24	2.80461e-23	300	200	0	2.00514e-23	-9.82249e-24	-2.80387e-23	-1.90083e-20	4.86076e-21	-1.57309e-20	0	0	0
442	9	1.58035e-23	-7.35079e-24	-2.17323e-23	-8.28508e-22	-1.94262e-21	-2.54366e-22	300	610	0	-5.11475e-25	-4.32507e-25	5.66751e-25	1.1837e-23	4.78029e-24	2.27839e-23	300	200	0	1.52921e-23	-7.7833e-24	-2.11656e-23	-1.43336e-20	3.67782e-21	-1.21044e-20	0	0	0
443	0	1.11013e-23	-5.36655e-24	-1.50463e-23	-5.64375e-22	-1.33566e-21	-1.90366e-22	300	610	0	-3.68852e-25	-3.16355e-25	3.55935e-25	7.23849e-24	2.89086e-24	1.7042e-23	300	200	0	1.07325e-23	-5.6829e-24	-1.46904e-23	-9.937e-21	2.5592e-21	-8.57622e-21	0	0	0
443	1	7.0742e-24	-3.58588e-24	-9.40833e-24	-3.45223e-22	-8.27443e-22	-1.30873e-22	300	610	0	-2.42875e-25	-2.11856e-25	1.9229e-25	3.73153e-24	1.45986e-24	1.17088e-23	300	200	0	6.83132e-24	-3.79773e-24	-9.21604e-24	-6.22441e-21	1.61093e-21	-5.52517e-21	0	0	0
443	2	3.91539e-24	-2.13455e-24	-5.04504e-24	-1.78063e-22	-4.36592e-22	-8.10636e-23	300	610	0	-1.41487e-25	-1.26515e-25	7.52766e-26	1.27031e-24	4.63057e-25	7.2465e-24	300	200	0	3.7739e-24	-2.26107e-24	-4.96976e-24	-3.34774e-21	8.73653e-22	-3.11222e-21	0	0	0
443	3	1.63241e-24	-1.04562e-24	-1.93486e-24	-6.07238e-23	-1.59819e-22	-4.2761e-23	300	610	0	-6.6325e-26	-6.23646e-26	-9.75458e-28	-2.96219e-25	-1.65265e-25	3.81693e-24	300	200	0	1.56609e-24	-1.10798e-24	-1.93584e-24	-1.29466e-21	3.45596e-22	-1.35384e-21	0	0	0
443	4	1.25187e-25	-2.94869e-25	8.40209e-26	1.398e-23	1.83666e-23	-1.56407e-23	300	610	0	-1.5203e-26	-1.80458e-26	-4.47004e-26	-1.16158e-24	-5.06816e-25	1.39002e-24	300	200	0	1.09984e-25	-3.12915e-25	3.93206e-26	4.01113e-23	7.84383e-25	-1.81448e-22	0	0	0
443	5	-7.56319e-25	1.7193e-25	1.23476e-24	5.52644e-23	1.18625e-22	1.81694e-24	300	610	0	1.60022e-26	9.5869e-27	-6.45106e-26	-1.52064e-24	-6.42766e-25	-1.71054e-25	300	200	0	-7.40317e-25	1.81517e-25	1.17025e-24	8.0276e-22	-1.97559e-22	5.14255e-22	0	0	0
443	6	-1.17297e-24	4.19818e-25	1.74917e-24	7.2412e-23	1.62125e-22	1.16376e-23	300	610	0	3.20358e-26	2.43313e-26	-6.82093e-26	-1.54578e-24	-6.44297e-25	-1.0482e-24	300	200	0	-1.14093e-24	4.4415e-25	1.68096e-24	1.14554e-21	-2.88042e-22	8.52939e-22	0	0	0
443	7	-1.27268e-24	5.12289e-25	1.83638e-24	7.36377e-23	1.67807e-22	1.58965e-23	300	610	0	3.74349e-26	2.99078e-26	-6.22036e-26	-1.37593e-24	-5.6836e-25	-1.42755e-24	300	200	0	-1.23524e-24	5.42197e-25	1.77418e-24	1.20604e-21	-3.05724e-22	9.45974e-22	0	0	0
443	8	-1.17827e-24	5.04378e-25	1.66758e-24	6.55629e-23	1.51066e-22	1.64499e-23	300	610	0	3.60759e-26	2.95482e-26	-5.13344e-26	-1.11424e-24	-4.56938e-25	-1.47546e-24	300	200	0	-1.14219e-24	5.33926e-25	1.61625e-24	1.09704e-21	-2.7944e-22	8.8668e-22	0	0	0
443	9	-9.83508e-25	4.39695e-25	1.37171e-24	5.31036e-23	1.2343e-22	1.48069e-23	300	610	0	3.09934e-26	2.58185e-26	-3.89648e-26	-8.3093e-25	-3.38397e-25	-1.32709e-24	300	200	0	-9.52515e-25	4.65513e-25	1.33275e-24	9.0357e-22	-2.31012e-22	7.46875e-22	0	0	0
444	0	-7.54272e-25	3.50082e-25	1.03806e-24	3.96088e-23	9.28253e-23	1.20968e-23	300	610	0	2.4376e-26	2.0596e-26	-2.72073e-26	-5.68975e-25	-2.29896e-25	-1.08356e-24	300	200	0	-7.29896e-25	3.70678e-25	1.01085e-24	6.84608e-22	-1.75626e-22	5.77447e-22	0	0	0
444	1	-5.32544e-25	2.56821e-25	7.22464e-25	2.71276e-23	6.41617e-23	9.09644e-24	300	610	0	1.76651e-26	1.51377e-26	-1.72035e-26	-3.50527e-25	-1.40104e-25	-8.14359e-25	300	200	0	-5.14879e-25	2.71959e-25	7.05261e-25	4.77094e-22	-1.22842e-22	4.11189e-22	0	0	0
444	2	-3.41569e-25	1.72581e-25	4.54875e-25	1.67172e-23	4.00318e-23	6.28685e-24	300	610	0	1.17006e-26	1.01947e-26	-9.4007e-27	-1.83138e-25	-7.17743e-26	-5.62488e-25	300	200	0	-3.29869e-25	1.82775e-25	4.45475e-25	3.00901e-22	-7.78486e-23	2.66574e-22	0	0	0
444	3	-1.91044e-25	1.03571e-25	2.46792e-25	8.73865e-24	2.13855e-23	3.92192e-24	300	610	0	6.87622e-27	6.13719e-27	-3.79369e-27	-6.50632e-26	-2.39306e-26	-3.50611e-25	300	200	0	-1.84168e-25	1.09708e-25	2.42998e-25	1.63724e-22	-4.26979e-23	1.51645e-22	0	0	0
444	4	-8.17222e-26	5.15452e-26	9.77306e-26	3.10949e-24	8.11512e-24	2.0946e-24	300	610	0	3.28264e-27	3.07264e-27	-1.17627e-28	1.05813e-26	6.43032e-27	-1.86991e-25	300	200	0	-7.84395e-26	5.46178e-26	9.7613e-26	6.53339e-23	-1.73972e-23	6.74869e-23	0	0	0
444	5	-9.12412e-27	1.54875e-26	3.75546e-28	-4.97727e-25	-4.82239e-25	7.94261e-25	300	610	0	8.25137e-28	9.44334e-28	2.00995e-27	5.28116e-26	2.31197e-26	-7.06235e-26	300	200	0	-8.29899e-27	1.64318e-26	2.3855e-27	9.74886e-25	-7.76418e-25	1.10539e-23	0	0	0
444	6	3.37041e-26	-7.09041e-27	-5.56436e-26	-2.51236e-24	-5.36781e-24	-4.80697e-26	300	610	0	-6.86187e-28	-3.91925e-28	2.99357e-27	7.07955e-26	2.99589e-26	4.70233e-27	300	200	0	3.30179e-26	-7.48233e-27	-5.26501e-26	-3.61446e-23	8.87231e-24	-2.27103e-23	0	0	0
444	7	5.43098e-26	-1.92262e-26	-8.12178e-26	-3.37114e-24	-7.53679e-24	-5.26638e-25	300	610	0	-1.47331e-27	-1.11348e-27	3.2022e-27	7.26948e-26	3.03192e-26	4.74504e-26	300	200	0	5.28365e-26	-2.03397e-26	-7.80156e-26	-5.31772e-23	1.33621e-23	-3.94154e-23	0	0	0
444	8	5.9682e-26	-2.39115e-26	-8.62385e-26	-3.46297e-24	-7.88528e-24	-7.39002e-25	300	610	0	-1.75022e-27	-1.39559e-27	2.94036e-27	6.51197e-26	2.69116e-26	6.63712e-26	300	200	0	5.79318e-26	-2.53071e-26	-8.32982e-26	-5.663e-23	1.43504e-23	-4.43208e-23	0	0	0
444	9	5.56552e-26	-2.37545e-26	-7.88434e-26	-3.1029e-24	-7.14552e-24	-7.72994e-25	300	610	0	-1.70075e-27	-1.39139e-27	2.43926e-27	5.30006e-26	2.17438e-26	6.93366e-26	300	200	0	5.39544e-26	-2.51459e-26	-7.64041e-26	-5.18635e-23	1.32077e-23	-4.18569e-23	0	0	0
445	0	4.67045e-26	-2.0832e-26	-6.51914e-26	-2.52593e-24	-5.86827e-24	-7.00377e-25	300	610	0	-1.46954e-27	-1.2231e-27	1.86032e-27	3.97136e-26	1.61802e-26	6.27749e-26	300	200	0	4.52349e-26	-2.20551e-26	-6.33311e-26	-4.29396e-23	1.0976e-23	-3.54499e-23	0	0	0
445	1	3.59899e-26	-1.66681e-26	-4.95698e-26	-1.89305e-24	-4.43427e-24	-5.75124e-25	300	610	0	-1.1614e-27	-9.80507e-28	1.30567e-27	2.73394e-26	1.10523e-26	5.15179e-26	300	200	0	3.48285e-26	-1.76486e-26	-4.82641e-26	-3.26893e-23	8.38425e-24	-2.75397e-23	0	0	0
445	2	2.55386e-26	-1.22868e-26	-3.46781e-26	-1.30347e-24	-3.08111e-24	-4.3454e-25	300	610	0	-8.45766e-28	-7.2413e-28	8.311e-28	1.69653e-26	6.78629e-27	3.89035e-26	300	200	0	2.46929e-26	-1.30109e-26	-3.3847e-26	-2.28985e-23	5.89453e-24	-1.97083e-23	0	0	0
445	3	1.64848e-26	-8.30282e-27	-2.19816e-26	-8.09088e-25	-1.93576e-24	-3.01903e-25	300	610	0	-5.63455e-28	-4.90391e-28	4.59159e-28	8.978e-27	3.52445e-27	2.70125e-26	300	200	0	1.59214e-26	-8.79321e-27	-2.15225e-26	-1.45392e-23	3.76028e-24	-1.28559e-23	0	0	0
445	4	9.31391e-27	-5.02234e-27	-1.2061e-26	-4.28378e-25	-1.04645e-24	-1.89649e-25	300	610	0	-3.33962e-28	-2.97536e-28	1.90567e-28	3.3153e-27	1.22885e-27	1.69552e-26	300	200	0	8.97995e-27	-5.31988e-27	-1.18705e-26	-7.99953e-24	2.08487e-24	-7.38335e-24	0	0	0
445	5	4.08054e-27	-2.53744e-27	-4.91917e-27	-1.58414e-25	-4.10382e-25	-1.02497e-25	300	610	0	-1.62198e-28	-1.5118e-28	1.34198e-29	-3.35753e-28	-2.37515e-28	9.15126e-27	300	200	0	3.91834e-27	-2.68862e-27	-4.90575e-27	-3.28582e-24	8.73026e-25	-3.35662e-24	0	0	0
445	6	5.85106e-28	-8.06218e-28	-2.26468e-28	1.56882e-26	4.25714e-27	-4.0169e-26	300	610	0	-4.41039e-29	-4.90076e-29	-9.00314e-29	-2.3949e-27	-1.05229e-27	3.57332e-27	300	200	0	5.41002e-28	-8.55226e-28	-3.16499e-28	-1.83909e-25	7.21864e-26	-6.41257e-25	0	0	0
445	7	-1.49436e-27	2.85273e-28	2.49861e-27	1.13918e-25	2.42147e-25	4.55791e-28	300	610	0	2.90527e-29	1.55793e-29	-1.38777e-28	-3.29327e-27	-1.39528e-27	-5.97569e-29	300	200	0	-1.46531e-27	3.00853e-28	2.35983e-27	1.62146e-24	-3.96864e-25	9.964e-25	0	0	0
445	8	-2.51179e-27	8.78816e-28	3.7675e-27	1.56814e-25	3.50052e-25	2.37587e-26	300	610	0	6.76503e-29	5.08562e-29	-1.50257e-28	-3.41715e-27	-1.42613e-27	-2.14147e-27	300	200	0	-2.44414e-27	9.29672e-28	3.61724e-27	2.46614e-24	-6.19228e-25	1.81918e-24	0	0	0
445	9	-2.79729e-27	1.1153e-27	4.04787e-27	1.62781e-25	3.70357e-25	3.43242e-26	300	610	0	8.17765e-29	6.50754e-29	-1.38944e-28	-3.08097e-27	-1.27384e-27	-3.08304e-27	300	200	0	-2.71551e-27	1.18037e-27	3.90892e-27	2.65777e-24	-6.7325e-25	2.07534e-24	0	0	0
446	0	-2.62793e-27	1.11829e-27	3.72646e-27	1.46804e-25	3.37875e-25	3.63065e-26	300	610	0	8.01485e-29	6.54921e-29	-1.15873e-28	-2.52035e-27	-1.0344e-27	-3.25682e-27	300	200	0	-2.54778e-27	1.18378e-27	3.61059e-27	2.45107e-24	-6.24041e-25	1.97519e-24	0	0	0
446	1	-2.21724e-27	9.86684e-28	3.09738e-27	1.20115e-25	2.78917e-25	3.31176e-26	300	610	0	6.96568e-29	5.79234e-29	-8.87938e-29	-1.89753e-27	-7.73413e-28	-2.96844e-27	300	200	0	-2.14759e-27	1.04461e-27	3.00858e-27	2.04e-24	-5.21347e-25	1.68212e-24	0	0	0
446	2	-1.71677e-27	7.93379e-28	2.3664e-27	9.04496e-26	2.11765e-25	2.73357e-26	300	610	0	5.53198e-29	4.66658e-29	-6.26381e-29	-1.31321e-27	-5.31146e-28	-2.44873e-27	300	200	0	-1.66145e-27	8.40045e-28	2.30376e-27	1.56043e-24	-4.00145e-25	1.31307e-24	0	0	0
446	3	-1.22434e-27	5.87647e-28	1.66399e-27	6.26095e-26	1.47908e-25	2.07523e-26	300	610	0	4.04812e-29	3.46295e-29	-4.01318e-29	-8.20684e-28	-3.2853e-28	-1.85797e-27	300	200	0	-1.18386e-27	6.22277e-28	1.62386e-27	1.09867e-24	-2.82753e-25	9.44327e-25	0	0	0
446	4	-7.95243e-28	3.99299e-28	1.06175e-27	3.91382e-26	9.35589e-26	1.44929e-26	300	610	0	2.71234e-29	2.35806e-29	-2.24071e-29	-4.39665e-28	-1.7287e-28	-1.29679e-27	300	200	0	-7.68119e-28	4.2288e-28	1.03934e-27	7.02182e-25	-1.81547e-25	6.19733e-25	0	0	0
446	5	-4.53721e-28	2.43402e-28	5.88902e-28	2.09771e-26	5.11564e-26	9.16621e-27	300	610	0	1.62095e-29	1.44165e-29	-9.54489e-30	-1.68185e-28	-6.27687e-29	-8.19537e-28	300	200	0	-4.37512e-28	2.57819e-28	5.79357e-28	3.90506e-25	-1.01713e-25	3.5922e-25	0	0	0
446	6	-2.03268e-28	1.24749e-28	2.46828e-28	8.03445e-27	2.0678e-26	5.01077e-27	300	610	0	8.00204e-30	7.42885e-30	-1.01186e-30	7.94598e-30	8.00895e-30	-4.4743e-28	300	200	0	-1.95266e-28	1.32178e-28	2.45816e-28	1.6475e-25	-4.3686e-26	1.6661e-25	0	0	0
446	7	-3.50352e-29	4.16568e-29	2.07255e-29	-3.64792e-28	6.89238e-28	2.02418e-27	300	610	0	2.32912e-30	2.52555e-30	4.01469e-30	1.08252e-28	4.77355e-29	-1.80143e-28	300	200	0	-3.27061e-29	4.41823e-29	2.47402e-29	1.53097e-26	-5.1152e-27	3.60044e-26	0	0	0
446	8	6.5868e-29	-1.10838e-29	-1.1174e-28	-5.15031e-27	-1.08852e-26	6.56862e-29	300	610	0	-1.21022e-30	-5.94728e-31	6.42585e-30	1.53001e-28	6.48695e-29	-4.9885e-30	300	200	0	6.46577e-29	-1.16786e-29	-1.05315e-28	-7.24344e-26	1.76705e-26	-4.33803e-26	0	0	0
446	9	1.1603e-28	-4.00856e-29	-1.74576e-28	-7.28751e-27	-1.62417e-26	-1.06821e-27	300	610	0	-3.10089e-30	-2.31786e-30	7.04581e-30	1.6047e-28	6.69685e-29	9.63127e-29	300	200	0	1.12929e-28	-4.24035e-29	-1.6753e-28	-1.14244e-25	2.86636e-26	-8.38512e-26	0	0	0
447	0	1.31039e-28	-5.19811e-29	-1.89884e-28	-7.64718e-27	-1.73844e-26	-1.59283e-27	300	610	0	-3.8183e-30	-3.03227e-30	6.56201e-30	1.45612e-28	6.01723e-29	1.43076e-28	300	200	0	1.27221e-28	-5.50133e-29	-1.83322e-28	-1.24659e-25	3.15657e-26	-9.71239e-26	0	0	0
447	1	1.24048e-28	-5.26232e-29	-1.7604e-28	-6.94193e-27	-1.5968e-26	-1.70462e-27	300	610	0	-3.77565e-30	-3.08154e-30	5.50133e-30	1.19693e-28	4.90747e-29	1.52912e-28	300	200	0	1.20272e-28	-5.57048e-29	-1.70538e-28	-1.1578e-25	2.94695e-26	-9.31772e-26	0	0	0
447	2	1.05242e-28	-4.67191e-29	-1.47085e-28	-5.70845e-27	-1.32491e-26	-1.56576e-27	300	610	0	-3.30118e-30	-2.74252e-30	4.23557e-30	9.05125e-29	3.68353e-29	1.40346e-28	300	200	0	1.01941e-28	-4.94616e-29	-1.42849e-28	-9.68667e-26	2.47493e-26	-7.98016e-26	0	0	0
447	3	8.18878e-29	-3.77555e-29	-1.12894e-28	-4.31836e-27	-1.01056e-26	-1.29936e-27	300	610	0	-2.63511e-30	-2.22069e-30	3.00305e-30	6.29523e-29	2.54143e-29	1.16405e-28	300	200	0	7.92527e-29	-3.99762e-29	-1.09891e-28	-7.44392e-26	1.90831e-26	-6.26003e-26	0	0	0
447	4	5.87029e-29	-2.81021e-29	-7.97723e-29	-3.00405e-27	-7.09284e-27	-9.91404e-28	300	610	0	-1.93839e-30	-1.65594e-30	1.93695e-30	3.96363e-29	1.58514e-29	8.87825e-29	300	200	0	5.67646e-29	-2.9758e-29	-7.78354e-29	-5.26665e-26	1.35489e-26	-4.52512e-26	0	0	0
447	5	3.83806e-29	-1.92037e-29	-5.12181e-29	-1.89025e-27	-4.51505e-27	-6.96283e-28	300	610	0	-1.30723e-30	-1.13383e-30	1.09416e-30	2.15793e-29	8.53477e-30	6.23425e-29	300	200	0	3.70734e-29	-2.03375e-29	-5.01239e-29	-3.38691e-26	8.75114e-27	-2.98859e-26	0	0	0
447	6	2.21266e-29	-1.18009e-29	-2.87025e-29	-1.02492e-27	-2.49553e-27	-4.43702e-28	300	610	0	-7.89085e-31	-6.98435e-31	4.80923e-31	8.75154e-30	3.43292e-30	3.97381e-29	300	200	0	2.13376e-29	-1.24993e-29	-2.82216e-29	-1.90285e-26	4.95018e-27	-1.74932e-26	0	0	0
447	7	1.01477e-29	-6.14109e-30	-1.23555e-29	-4.06201e-28	-1.03912e-27	-2.45629e-28	300	610	0	-3.97713e-31	-3.6473e-31	7.35838e-32	5.24821e-31	2.76066e-31	2.20338e-29	300	200	0	9.75003e-30	-6.50582e-30	-1.22819e-29	-8.24011e-27	2.17774e-27	-8.28592e-27	0	0	0
447	8	2.05071e-30	-2.15837e-30	-1.52115e-30	-3.87487e-30	-8.19733e-29	-1.02389e-28	300	610	0	-1.25783e-31	-1.29163e-31	-1.65942e-31	-4.00219e-30	-1.31454e-30	9.25128e-30	300	200	0	1.92492e-30	-2.28753e-30	-1.68709e-30	-1.07877e-27	3.30443e-28	-2.00517e-27	0	0	0
447	9	-2.85651e-30	3.85756e-31	4.83021e-30	2.25009e-28	4.71611e-28	-7.55808e-30	300	610	0	4.53425e-32	2.2045e-32	-2.79634e-31	-5.78955e-30	-1.74381e-30	8.06472e-31	300	200	0	-2.81117e-30	4.07801e-31	4.55057e-30	3.12929e-27	-7.60369e-28	1.84899e-27	0	0	0
448	0	-5.3561e-30	1.80091e-30	7.82115e-30	3.25639e-28	7.24348e-28	4.84193e-29	300	610	0	1.38655e-31	1.06912e-31	-3.06924e-31	-5.73223e-30	-1.39853e-30	-4.16695e-30	300	200	0	-5.21745e-30	1.90782e-30	7.51422e-30	5.121e-27	-1.28088e-27	3.85609e-27	0	0	0
448	1	-6.18939e-30	2.40113e-30	8.4964e-30	3.39226e-28	7.71012e-28	7.57651e-29	300	610	0	1.76987e-31	1.4373e-31	-2.81399e-31	-4.60488e-30	-6.3194e-31	-6.59817e-30	300	200	0	-6.01241e-30	2.54486e-30	8.215e-30	5.5833e-27	-1.40553e-27	4.57276e-27	0	0	0
448	2	-5.9859e-30	2.46601e-30	7.73595e-30	3.00005e-28	6.91016e-28	8.38583e-29	300	610	0	1.80425e-31	1.48741e-31	-2.29709e-31	-3.05366e-30	2.32089e-31	-7.3448e-30	300	200	0	-5.80547e-30	2.61475e-30	7.50624e-30	5.09545e-27	-1.28196e-27	4.47625e-27	0	0	0
448	3	-5.23491e-30	2.2224e-30	6.22749e-30	2.34478e-28	5.46279e-28	8.04427e-29	300	610	0	1.65108e-31	1.35028e-31	-1.71873e-31	-1.6161e-30	8.84101e-31	-7.12213e-30	300	200	0	-5.0698e-30	2.35743e-30	6.05562e-30	4.11041e-27	-1.02617e-27	3.94082e-27	0	0	0
448	4	-4.28452e-30	1.83999e-30	4.47668e-30	1.62054e-28	3.82434e-28	7.13312e-29	300	610	0	1.42949e-31	1.12227e-31	-1.22306e-31	-7.52856e-31	1.01153e-30	-6.47585e-30	300	200	0	-4.14157e-30	1.95222e-30	4.35437e-30	2.96132e-27	-7.2407e-28	3.23549e-27	0	0	0
448	5	-3.35584e-30	1.43525e-30	2.83822e-30	9.6433e-29	2.31846e-28	6.0418e-29	300	610	0	1.21861e-31	8.67494e-32	-9.10705e-32	-8.77516e-31	2.86417e-31	-5.7808e-30	300	200	0	-3.23398e-30	1.522e-30	2.74715e-30	1.88171e-27	-4.3678e-28	2.53393e-27	0	0	0
448	6	-2.5638e-30	1.07942e-30	1.55474e-30	4.7221e-29	1.1726e-28	4.98565e-29	300	610	0	1.06213e-31	6.2264e-32	-8.49791e-32	-2.37285e-30	-1.63364e-30	-5.25233e-30	300	200	0	-2.45759e-30	1.14168e-30	1.46976e-30	1.03105e-27	-2.07339e-28	1.92978e-27	0	0	0
448	7	-1.93867e-30	8.07664e-31	7.94337e-31	2.14388e-29	5.52442e-29	4.03016e-29	300	610	0	9.72895e-32	4.02827e-32	-1.08283e-31	-5.58297e-30	-5.08336e-30	-4.96082e-30	300	200	0	-1.84138e-30	8.47947e-31	6.86054e-31	5.19446e-28	-6.72692e-29	1.45286e-27	0	0	0
448	8	-1.44527e-30	6.2742e-31	6.80169e-31	2.46499e-29	5.88188e-29	3.11635e-29	300	610	0	9.36701e-32	2.07475e-32	-1.62767e-31	-1.07722e-29	-1.03382e-29	-4.84383e-30	300	200	0	-1.3516e-30	6.48167e-31	5.17403e-31	4.2734e-28	-4.18633e-29	1.08365e-27	0	0	0
448	9	-9.98867e-31	5.2502e-31	1.30779e-30	6.15293e-29	1.38827e-28	2.08505e-29	300	610	0	9.14611e-32	2.57389e-33	-2.47155e-31	-1.80422e-29	-1.75255e-29	-4.71415e-30	300	200	0	-9.07406e-31	5.27594e-31	1.06063e-30	8.17131e-28	-1.53333e-28	7.65431e-28	0	0	0
449	0	-4.78408e-31	4.70327e-31	2.74675e-30	1.35726e-28	3.03711e-28	7.01536e-30	300	610	0	8.44365e-32	-1.58522e-32	-3.55778e-31	-2.72027e-29	-2.64934e-29	-4.26496e-30	300	200	0	-3.93971e-31	4.54475e-31	2.39097e-30	1.7347e-27	-4.21163e-28	4.14034e-28	0	0	0
449	1	2.60936e-31	4.19632e-31	5.02426e-30	2.48908e-28	5.57436e-28	-1.31614e-29	300	610	0	6.41681e-32	-3.62056e-32	-4.76554e-31	-3.75942e-29	-3.66343e-29	-3.07684e-30	300	200	0	3.25105e-31	3.83427e-31	4.5477e-30	3.1992e-27	-8.59114e-28	-7.32152e-29	0	0	0
449	2	1.37312e-30	3.17549e-31	8.08923e-30	3.98903e-28	8.95356e-28	-4.25943e-29	300	610	0	2.03043e-32	-5.9745e-32	-5.88458e-31	-4.7869e-29	-4.66716e-29	-6.34066e-31	300	200	0	1.39342e-30	2.57804e-31	7.50078e-30	5.18015e-27	-1.46843e-27	-8.07549e-28	0	0	0
449	3	3.00102e-30	9.89538e-32	1.17567e-29	5.76933e-28	1.298e-27	-8.37578e-29	300	610	0	-5.88014e-32	-8.67949e-32	-6.5879e-31	-5.57518e-29	-5.44239e-29	3.63965e-30	300	200	0	2.94222e-30	1.21589e-32	1.10979e-29	7.56157e-27	-2.22701e-27	-1.89534e-27	0	0	0
449	4	5.24723e-30	-3.07691e-31	1.56341e-29	7.64008e-28	1.72298e-27	-1.37929e-28	300	610	0	-1.84862e-31	-1.16159e-31	-6.40818e-31	-5.78131e-29	-5.65843e-29	1.03136e-29	300	200	0	5.06236e-30	-4.2385e-31	1.49932e-29	1.00945e-26	-3.07457e-27	-3.41861e-27	0	0	0
449	5	8.13246e-30	-9.74041e-31	1.90357e-29	9.26767e-28	2.09551e-27	-2.04152e-28	300	610	0	-3.67556e-31	-1.44468e-31	-4.72612e-31	-4.93173e-29	-4.85695e-29	1.98376e-29	300	200	0	7.7649e-30	-1.11851e-30	1.85631e-29	1.2341e-26	-3.89471e-27	-5.40715e-27	0	0	0
449	6	1.15398e-29	-1.96094e-30	2.08953e-29	1.01326e-27	2.29887e-27	-2.77913e-28	300	610	0	-6.11292e-31	-1.65491e-31	-7.82562e-32	-2.42296e-29	-2.4523e-29	3.2371e-29	300	200	0	1.09285e-29	-2.12643e-30	2.0817e-29	1.36174e-26	-4.49532e-27	-7.8005e-27	0	0	0
449	7	1.51449e-29	-3.30118e-30	1.96948e-29	9.49554e-28	2.16664e-27	-3.49558e-28	300	610	0	-9.10636e-31	-1.69517e-31	6.27052e-31	2.44985e-29	2.24142e-29	4.75455e-29	300	200	0	1.42343e-29	-3.4707e-30	2.03218e-29	1.29467e-26	-4.59074e-27	-1.03995e-26	0	0	0
449	8	1.83355e-29	-4.97471e-30	1.34376e-29	6.38545e-28	1.47969e-27	-4.02587e-28	300	610	0	-1.24435e-30	-1.42956e-31	1.72621e-30	1.04223e-28	9.94246e-29	6.41602e-29	300	200	0	1.70912e-29	-5.11767e-30	1.51638e-29	9.03927e-27	-3.79039e-27	-1.28095e-26	0	0	0
449	9	2.01303e-29	-6.87574e-30	-2.9748e-31	-3.73048e-29	-2.78174e-29	-4.1209e-28	300	610	0	-1.56827e-30	-6.84002e-32	3.28174e-30	2.2131e-28	2.12765e-28	7.98204e-29	300	200	0	1.8562e-29	-6.94414e-30	2.98426e-30	3.25571e-28	-1.60131e-27	-1.43813e-26	0	0	0
450	0	1.91116e-29	-8.77269e-30	-2.41712e-29	-1.20681e-27	-2.64814e-27	-3.4374e-28	300	610	0	-1.80758e-30	7.44953e-32	5.30784e-30	3.79088e-28	3.65784e-28	9.05575e-29	300	200	0	1.7304e-29	-8.6982e-30	-1.88634e-29	-1.49281e-26	2.54606e-27	-1.41592e-26	0	0	0
450	1	1.3399e-29	-1.0264e-29	-6.07119e-29	-2.99175e-27	-6.65912e-27	-1.53984e-28	300	610	0	-1.84973e-30	3.06923e-31	7.73178e-30	5.74911e-28	5.5608e-28	9.04898e-29	300	200	0	1.15493e-29	-9.95709e-30	-5.29801e-29	-3.83827e-26	9.23663e-27	-1.08541e-26	0	0	0
450	2	6.97747e-31	-1.07363e-29	-1.11693e-28	-5.47648e-27	-1.22559e-26	2.07727e-28	300	610	0	-1.53992e-30	6.47128e-31	1.03446e-29	7.96289e-28	7.71749e-28	7.16308e-29	300	200	0	-8.42177e-31	-1.00892e-29	-1.01349e-28	-7.12286e-26	1.89609e-26	-2.86504e-27	0	0	0
450	3	-2.15321e-29	-9.33504e-30	-1.77211e-28	-8.66271e-27	-1.94494e-26	7.93624e-28	300	610	0	-6.81993e-31	1.10443e-30	1.27441e-29	1.0162e-27	9.86822e-28	2.39887e-29	300	200	0	-2.22141e-29	-8.2306e-30	-1.64466e-28	-1.13591e-25	3.19436e-26	1.16194e-26	0	0	0
450	4	-5.57296e-29	-4.96332e-30	-2.54416e-28	-1.24081e-26	-2.79279e-26	1.64803e-27	300	610	0	9.51536e-31	1.67071e-30	1.42746e-29	1.18797e-27	1.15626e-27	-6.38432e-29	300	200	0	-5.47781e-29	-3.2926e-30	-2.40142e-28	-1.63717e-25	4.79003e-26	3.44012e-26	0	0	0
450	5	-1.03654e-28	3.66975e-30	-3.35939e-28	-1.63493e-26	-3.68827e-26	2.79233e-27	300	610	0	3.59541e-30	2.3092e-30	1.39763e-29	1.24037e-27	1.21119e-27	-2.03368e-28	300	200	0	-1.00059e-28	5.97895e-30	-3.21963e-28	-2.16949e-25	6.57201e-26	6.68925e-26	0	0	0
450	6	-1.65516e-28	1.79251e-29	-4.08063e-28	-1.98136e-26	-4.4809e-26	4.20359e-27	300	610	0	7.44835e-30	2.94091e-30	1.05591e-29	1.07429e-27	1.05557e-27	-4.03871e-28	300	200	0	-1.58068e-28	2.0866e-29	-3.97503e-28	-2.64544e-25	8.30849e-26	1.09535e-25	0	0	0
450	7	-2.38794e-28	3.90035e-29	-4.48882e-28	-2.17301e-26	-4.93027e-26	5.78651e-27	300	610	0	1.26053e-29	3.42987e-30	2.4259e-30	5.62667e-28	5.66007e-28	-6.68857e-28	300	200	0	-2.26188e-28	4.24334e-29	-4.46456e-28	-2.92464e-25	9.60572e-26	1.60991e-25	0	0	0
450	8	-3.16729e-28	6.75781e-29	-4.26791e-28	-2.05571e-26	-4.68944e-26	7.33978e-27	300	610	0	1.89608e-29	3.56915e-30	-1.22232e-29	-4.43877e-28	-4.02847e-28	-9.91047e-28	300	200	0	-2.97768e-28	7.11473e-29	-4.39014e-28	-2.80373e-25	9.86999e-26	2.17105e-25	0	0	0
450	9	-3.86604e-28	1.03265e-28	-2.99863e-28	-1.42541e-26	-3.29811e-26	8.51937e-27	300	610	0	2.6083e-29	3.07136e-30	-3.51675e-29	-2.10249e-27	-2.00442e-27	-1.34592e-27	300	200	0	-3.60521e-28	1.06337e-28	-3.35031e-28	-2.01203e-25	8.28287e-26	2.69686e-25	0	0	0
451	0	-4.2797e-28	1.43922e-28	-1.69158e-29	-3.35431e-28	-1.94245e-27	8.80441e-27	300	610	0	3.3062e-29	1.56874e-30	-6.77815e-29	-4.55131e-27	-4.37435e-27	-1.68405e-27	300	200	0	-3.94908e-28	1.45491e-28	-8.46973e-29	-2.17781e-26	3.8048e-26	3.05217e-25	0	0	0
451	1	-4.11173e-28	1.84793e-28	4.78718e-28	2.39426e-26	5.24453e-26	7.47448e-27	300	610	0	3.83445e-29	-1.37e-30	-1.10451e-28	-7.86669e-27	-7.58923e-27	-1.92294e-27	300	200	0	-3.72828e-28	1.83423e-28	3.68268e-28	2.94808e-25	-4.77284e-26	3.03725e-25	0	0	0
451	2	-2.96696e-28	2.17558e-28	1.2415e-27	6.12041e-26	1.36166e-25	3.61144e-27	300	610	0	3.95809e-29	-6.19717e-30	-1.61761e-28	-1.20018e-26	-1.1607e-26	-1.93968e-27	300	200	0	-2.57115e-28	2.11361e-28	1.07973e-27	7.84308e-25	-1.8702e-25	2.38148e-25	0	0	0
451	3	-3.60645e-29	2.29433e-28	2.31073e-27	1.13321e-25	2.53542e-25	-3.85635e-27	300	610	0	3.35237e-29	-1.33079e-29	-2.1746e-28	-1.67051e-26	-1.61883e-26	-1.56658e-27	300	200	0	-2.54086e-30	2.16126e-28	2.09327e-27	1.47305e-24	-3.90506e-25	7.47094e-26	0	0	0
451	4	4.24724e-28	2.02511e-28	3.69127e-27	1.80467e-25	4.05117e-25	-1.60452e-26	300	610	0	1.60368e-29	-2.29157e-29	-2.69243e-28	-2.14214e-26	-2.07994e-26	-5.92799e-28	300	200	0	4.40761e-28	1.79595e-28	3.42203e-27	2.36549e-24	-6.63447e-25	-2.25048e-25	0	0	0
451	5	1.13809e-27	1.13691e-28	5.32697e-27	2.5983e-25	5.84741e-25	-3.39178e-26	300	610	0	-1.77031e-29	-3.48745e-29	-3.03475e-28	-2.51823e-26	-2.45063e-26	1.2238e-27	300	200	0	1.12039e-27	7.88169e-29	5.02349e-27	3.42719e-24	-1.00059e-24	-6.99743e-25	0	0	0
451	6	2.14283e-27	-6.43661e-29	7.06727e-27	3.43985e-25	7.75901e-25	-5.79699e-26	300	610	0	-7.27153e-29	-4.84424e-29	-3.00084e-28	-2.65017e-26	-2.58719e-26	4.12959e-27	300	200	0	2.07012e-27	-1.12808e-28	6.76718e-27	4.56308e-24	-1.37949e-24	-1.38027e-24	0	0	0
451	7	3.446e-27	-3.6071e-28	8.62862e-27	4.19024e-25	9.47486e-25	-8.77821e-26	300	610	0	-1.53318e-28	-6.19954e-29	-2.3196e-28	-2.33008e-26	-2.28821e-26	8.32724e-27	300	200	0	3.29269e-27	-4.22706e-28	8.39666e-27	5.5925e-24	-1.75244e-24	-2.27767e-24	0	0	0
451	8	4.998e-27	-8.01336e-28	9.55497e-27	4.62645e-25	1.04944e-24	-1.21431e-25	300	610	0	-2.61716e-28	-7.27122e-29	-6.53718e-29	-1.29019e-26	-1.29371e-26	1.39013e-26	300	200	0	4.73629e-27	-8.74048e-28	9.4896e-27	6.22325e-24	-2.03771e-24	-3.36618e-24	0	0	0
451	9	6.66095e-27	-1.40154e-27	9.18478e-27	4.42578e-25	1.00916e-24	-1.54775e-25	300	610	0	-3.95979e-28	-7.62737e-29	2.37927e-28	7.86022e-27	7.0427e-27	2.07136e-26	300	200	0	6.26497e-27	-1.47781e-27	9.42271e-27	6.02981e-24	-2.11133e-24	-4.56139e-24	0	0	0
452	0	8.17202e-27	-2.15482e-27	6.63631e-27	3.15901e-25	7.29829e-25	-1.80674e-25	300	610	0	-5.47387e-28	-6.66516e-29	7.16109e-28	4.23413e-26	4.03328e-26	2.82667e-26	300	200	0	7.62463e-27	-2.22148e-27	7.35242e-27	4.44298e-24	-1.80155e-24	-5.6943e-24	0	0	0
452	1	9.1056e-27	-3.01816e-27	8.27669e-28	3.00674e-26	9.26537e-26	-1.88255e-25	300	610	0	-6.97218e-28	-3.60948e-29	1.39931e-27	9.35333e-26	8.98698e-26	3.55421e-26	300	200	0	8.40838e-27	-3.05426e-27	2.22697e-27	7.61736e-25	-8.89171e-25	-6.48396e-24	0	0	0
452	2	8.84116e-27	-3.89388e-27	-9.4468e-27	-4.73312e-25	-1.03478e-24	-1.62402e-25	300	610	0	-8.13238e-28	2.45367e-29	2.29741e-27	1.63175e-25	1.57393e-25	4.08258e-26	300	200	0	8.02792e-27	-3.86935e-27	-7.1494e-27	-5.79893e-24	8.82086e-25	-6.51284e-24	0	0	0
452	3	6.54788e-27	-4.60955e-27	-2.5358e-26	-1.25068e-24	-2.78113e-24	-8.37609e-26	300	610	0	-8.46391e-28	1.24904e-28	3.38305e-27	2.50464e-25	2.42196e-25	4.15498e-26	300	200	0	5.70149e-27	-4.48465e-27	-2.1975e-26	-1.60073e-23	3.77988e-24	-5.21253e-24	0	0	0
452	4	1.20142e-27	-4.89843e-27	-4.77737e-26	-2.34339e-24	-5.24181e-24	7.03878e-26	300	610	0	-7.28541e-28	2.73569e-28	4.56975e-27	3.50347e-25	3.39469e-25	3.41931e-26	300	200	0	4.72882e-28	-4.62486e-27	-4.32039e-26	-3.0443e-23	8.03613e-24	-1.87004e-24	0	0	0
452	5	-8.34668e-27	-4.38511e-27	-7.68541e-26	-3.75798e-24	-8.43464e-24	3.23899e-25	300	610	0	-3.72493e-28	4.75411e-28	5.68616e-27	4.5142e-25	4.38259e-25	1.43072e-26	300	200	0	-8.71918e-27	-3.9097e-27	-7.11679e-26	-4.9238e-23	1.37725e-23	4.33127e-24	0	0	0
452	6	-2.32227e-26	-2.58298e-27	-1.11496e-25	-5.43907e-24	-1.22388e-23	6.9766e-25	300	610	0	3.24016e-28	7.27885e-28	6.44878e-27	5.33606e-25	5.19204e-25	-2.32466e-26	300	200	0	-2.28987e-26	-1.85509e-27	-1.05047e-25	-7.17174e-23	2.08937e-23	1.42189e-23	0	0	0
452	7	-4.42806e-26	1.08705e-27	-1.48628e-25	-7.23507e-24	-1.63174e-23	1.20306e-24	300	610	0	1.46825e-27	1.01607e-27	6.43793e-27	5.65899e-25	5.52324e-25	-8.37427e-26	300	200	0	-4.28123e-26	2.10312e-27	-1.4219e-25	-9.59436e-23	2.89469e-23	2.84678e-23	0	0	0
452	8	-7.17239e-26	7.24482e-27	-1.8239e-25	-8.85851e-24	-2.00275e-23	1.83263e-24	300	610	0	3.15392e-27	1.30661e-27	5.08406e-27	5.04718e-25	4.95396e-25	-1.71597e-25	300	200	0	-6.85699e-26	8.55143e-27	-1.77306e-25	-1.18184e-22	3.6951e-23	4.73472e-23	0	0	0
452	9	-1.04582e-25	1.64526e-26	-2.0329e-25	-9.84518e-24	-2.23275e-23	2.54759e-24	300	610	0	5.43176e-27	1.54099e-27	1.67505e-27	2.93645e-25	2.93655e-25	-2.88816e-25	300	200	0	-9.91505e-26	1.79936e-26	-2.01615e-25	-1.3236e-22	4.32099e-23	7.03657e-23	0	0	0
453	0	-1.40045e-25	2.90557e-26	-1.97486e-25	-9.51972e-24	-2.16977e-23	3.26282e-24	300	610	0	8.2672e-27	1.62909e-27	-4.60151e-27	-1.34361e-25	-1.18124e-25	-4.32803e-25	300	200	0	-1.31778e-25	3.06848e-26	-2.02087e-25	-1.29568e-22	4.51357e-23	9.58097e-23	0	0	0
453	1	-1.72685e-25	4.49509e-26	-1.46439e-25	-6.9796e-24	-1.61031e-23	3.83022e-24	300	610	0	1.14845e-26	1.4445e-27	-1.4564e-26	-8.50921e-25	-8.09826e-25	-5.93487e-25	300	200	0	-1.61201e-25	4.63955e-26	-1.61003e-25	-9.78442e-23	3.91256e-23	1.20196e-22	0	0	0
453	2	-1.93646e-25	6.32759e-26	-2.72881e-26	-1.11428e-24	-3.03328e-24	4.02282e-24	300	610	0	1.46987e-26	8.23921e-28	-2.88715e-26	-1.92077e-24	-1.84496e-24	-7.49893e-25	300	200	0	-1.78947e-25	6.40998e-26	-5.61596e-26	-2.23783e-23	2.05591e-23	1.37687e-22	0	0	0
453	3	-1.89946e-25	8.20268e-26	1.85607e-25	9.31819e-24	2.03278e-23	3.52361e-24	300	610	0	1.72412e-26	-4.26297e-28	-4.77692e-26	-3.38322e-24	-3.26276e-24	-8.66424e-25	300	200	0	-1.72705e-25	8.16005e-26	1.37838e-25	1.13518e-22	-1.59965e-23	1.39556e-22	0	0	0
453	4	-1.44124e-25	9.76303e-26	5.17403e-25	2.55309e-23	5.67439e-23	1.92468e-24	300	610	0	1.80881e-26	-2.51237e-27	-7.07319e-26	-5.22528e-24	-5.05213e-24	-8.89438e-25	300	200	0	-1.26036e-25	9.51179e-26	4.46671e-25	3.2634e-22	-7.62597e-23	1.13869e-22	0	0	0
453	5	-3.45399e-26	1.04524e-25	9.87195e-25	4.8435e-23	1.08315e-22	-1.25542e-24	300	610	0	1.58101e-26	-5.61966e-27	-9.6003e-26	-7.34558e-24	-7.11669e-24	-7.45026e-25	300	200	0	-1.87298e-26	9.89043e-26	8.91192e-25	6.28825e-22	-1.6526e-22	4.55782e-23	0	0	0
453	6	1.6322e-25	9.48392e-26	1.59959e-24	7.8228e-23	1.7555e-22	-6.52617e-24	300	610	0	8.56964e-27	-9.85877e-27	-1.20049e-25	-9.51015e-24	-9.2318e-24	-3.39362e-25	300	200	0	1.71789e-25	8.49805e-26	1.47954e-24	1.02453e-21	-2.85788e-22	-8.26494e-23	0	0	0
453	7	4.73333e-25	5.83285e-26	2.333e-24	1.13824e-22	2.56088e-22	-1.43402e-23	300	610	0	-5.80058e-27	-1.51874e-26	-1.36977e-25	-1.13029e-23	-1.09962e-23	4.36574e-25	300	200	0	4.67532e-25	4.31411e-26	2.19603e-24	1.50033e-21	-4.36157e-22	-2.88534e-22	0	0	0
453	8	9.14552e-25	-1.72691e-26	3.12483e-24	1.52133e-22	3.43063e-22	-2.49572e-23	300	610	0	-2.95915e-26	-2.1306e-26	-1.38016e-25	-1.20771e-23	-1.17847e-23	1.69561e-24	300	200	0	8.84961e-25	-3.85751e-26	2.98682e-24	2.01675e-21	-6.07246e-22	-5.86793e-22	0	0	0
453	9	1.49231e-24	-1.45173e-25	3.85407e-24	1.87216e-22	4.23196e-22	-3.82479e-23	300	610	0	-6.48344e-26	-2.75298e-26	-1.11203e-25	-1.09193e-23	-1.07125e-23	3.53381e-24	300	200	0	1.42747e-24	-1.72703e-25	3.74286e-24	2.49675e-21	-7.78895e-22	-9.83867e-22	0	0	0
454	0	2.18773e-24	-3.3753e-25	4.32321e-24	2.09412e-22	4.74813e-22	-5.34329e-23	300	610	0	-1.12687e-25	-3.26461e-26	-4.1508e-26	-6.64124e-24	-6.62611e-24	5.99817e-24	300	200	0	2.07505e-24	-3.70176e-25	4.2817e-24	2.81386e-21	-9.15925e-22	-1.47047e-21	0	0	0
454	1	2.94361e-24	-6.02101e-25	4.24268e-24	2.04592e-22	4.6613e-22	-6.87636e-23	300	610	0	-1.72549e-25	-3.4775e-26	8.83183e-26	2.17661e-24	1.85522e-24	9.04055e-24	300	200	0	2.77106e-24	-6.36876e-25	4.331e-24	2.7819e-21	-9.64326e-22	-2.01188e-21	0	0	0
454	2	3.64789e-24	-9.37407e-25	3.22284e-24	1.53784e-22	3.54368e-22	-8.11688e-23	300	610	0	-2.40884e-25	-3.12666e-26	2.95808e-25	1.70619e-23	1.62219e-23	1.24574e-23	300	200	0	3.40701e-24	-9.68673e-25	3.51865e-24	2.14945e-21	-8.48542e-22	-2.53635e-21	0	0	0
454	3	4.11638e-24	-1.32621e-24	7.80756e-25	3.35249e-23	8.65e-23	-8.59133e-23	300	610	0	-3.09787e-25	-1.86808e-26	5.9535e-25	3.94136e-23	3.78457e-23	1.5817e-23	300	200	0	3.80659e-24	-1.34489e-24	1.37611e-24	6.03715e-22	-4.71203e-22	-2.9226e-21	0	0	0
454	4	4.07761e-24	-1.72744e-24	-3.62862e-24	-1.82591e-22	-3.97334e-22	-7.63498e-23	300	610	0	-3.6539e-25	7.08294e-27	9.92882e-25	7.01163e-23	6.76076e-23	1.83804e-23	300	200	0	3.71223e-24	-1.72036e-24	-2.63573e-24	-2.20993e-21	2.82807e-22	-2.98834e-21	0	0	0
454	5	3.16464e-24	-2.06708e-24	-1.05453e-23	-5.20612e-22	-1.15646e-21	-4.38838e-23	300	610	0	-3.86329e-25	5.04246e-26	1.47841e-24	1.08977e-22	1.05352e-22	1.90274e-23	300	200	0	2.77831e-24	-2.01665e-24	-9.06688e-24	-6.64538e-21	1.53559e-21	-2.48301e-21	0	0	0
454	6	9.20477e-25	-2.22916e-24	-2.03886e-23	-1.00057e-21	-2.23699e-21	2.16835e-23	300	610	0	-3.42636e-25	1.15351e-25	2.01631e-24	1.53969e-22	1.49154e-22	1.62071e-23	300	200	0	5.77841e-25	-2.11381e-24	-1.83723e-23	-1.29818e-20	3.39611e-21	-1.08922e-21	0	0	0
454	7	-3.17361e-24	-2.04881e-24	-3.32809e-23	-1.62786e-21	-3.65245e-21	1.31227e-22	300	610	0	-1.95592e-25	2.04357e-25	2.53375e-24	2.00294e-22	1.94409e-22	7.94101e-24	300	200	0	-3.36921e-24	-1.84446e-24	-3.07471e-23	-2.13107e-20	5.92783e-21	1.56085e-21	0	0	0
454	8	-9.63628e-24	-1.31029e-24	-4.88029e-23	-2.38134e-21	-5.35693e-21	2.94541e-22	300	610	0	1.00718e-25	3.16787e-25	2.90831e-24	2.39332e-22	2.32805e-22	-8.08274e-24	300	200	0	-9.53556e-24	-9.93503e-25	-4.58946e-23	-3.13778e-20	9.10196e-21	5.84639e-21	0	0	0
454	9	-1.88784e-23	2.45917e-25	-6.568e-23	-3.19804e-21	-7.21066e-21	5.17513e-22	300	610	0	5.95198e-25	4.46642e-25	2.95669e-24	2.57602e-22	2.51312e-22	-3.42764e-23	300	200	0	-1.82832e-23	6.92559e-25	-6.27233e-23	-4.23806e-20	1.27352e-20	1.20878e-20	0	0	0
455	0	-3.10383e-23	2.9016e-24	-8.14141e-23	-3.95534e-21	-8.93957e-21	7.98007e-22	300	610	0	1.33181e-24	5.79878e-25	2.42772e-24	2.35959e-22	2.31386e-22	-7.27267e-23	300	200	0	-2.97065e-23	3.48148e-24	-7.89864e-23	-5.27293e-20	1.64136e-20	2.04367e-20	0	0	0
455	1	-4.57515e-23	6.91887e-24	-9.18976e-23	-4.45229e-21	-1.00929e-20	1.12039e-21	300	610	0	2.33682e-24	6.91365e-25	1.00428e-24	1.49387e-22	1.48748e-22	-1.24521e-22	300	200	0	-4.34147e-23	7.61024e-24	-9.08933e-23	-5.97943e-20	1.94078e-20	3.072e-20	0	0	0
455	2	-6.18545e-23	1.24713e-23	-9.1075e-23	-4.39338e-21	-1.00058e-20	1.44876e-21	300	610	0	3.60023e-24	7.41908e-25	-1.67974e-24	-3.21633e-23	-2.58273e-23	-1.88785e-22	300	200	0	-5.82543e-23	1.32132e-23	-9.27547e-23	-5.9683e-20	2.0591e-20	4.22352e-20	0	0	0
455	3	-7.70356e-23	1.95424e-23	-7.07584e-23	-3.37989e-21	-7.77963e-21	1.71948e-21	300	610	0	5.05108e-24	6.7597e-25	-5.99968e-24	-3.41261e-22	-3.24107e-22	-2.61411e-22	300	200	0	-7.19846e-23	2.02184e-23	-7.67581e-23	-4.71132e-20	1.83789e-20	5.35051e-20	0	0	0
455	4	-8.74653e-23	2.77885e-23	-2.07494e-23	-9.16264e-22	-2.2944e-21	1.83377e-21	300	610	0	6.5271e-24	4.21113e-25	-1.22691e-23	-8.08101e-22	-7.75689e-22	-3.33519e-22	300	200	0	-8.09382e-23	2.82097e-23	-3.30185e-23	-1.54812e-20	1.07205e-20	6.20116e-20	0	0	0
455	5	-8.74681e-23	3.63685e-23	7.05329e-23	3.55866e-21	7.72172e-21	1.65229e-21	300	610	0	7.74081e-24	-1.0948e-25	-2.06292e-23	-1.45249e-21	-1.40026e-21	-3.89775e-22	300	200	0	-7.97273e-23	3.62591e-23	4.99037e-23	4.27459e-20	-4.82275e-21	6.39476e-20	0	0	0
455	6	-6.93351e-23	4.37499e-23	2.14672e-22	1.06039e-20	2.35413e-20	9.94017e-22	300	610	0	8.24661e-24	-1.00963e-24	-3.0892e-23	-2.27207e-21	-2.19621e-21	-4.06793e-22	300	200	0	-6.10885e-23	4.27403e-23	1.8378e-22	1.35155e-19	-3.08567e-20	5.40544e-20	0	0	0
455	7	-2.3419e-23	4.7516e-23	4.20855e-22	2.06585e-20	4.61743e-20	-3.57026e-22	300	610	0	7.41628e-24	-2.36587e-24	-4.23358e-23	-3.2264e-21	-3.12516e-21	-3.52038e-22	300	200	0	-1.60027e-23	4.51501e-23	3.78519e-22	2.67853e-19	-6.97383e-20	2.56383e-20	0	0	0
455	8	6.12981e-23	4.42131e-23	6.92192e-22	3.38625e-20	7.59644e-20	-2.63283e-21	300	610	0	4.43422e-24	-4.23415e-24	-5.34609e-23	-4.2172e-21	-4.09281e-21	-1.83803e-22	300	200	0	6.57323e-23	3.99789e-23	6.38732e-22	4.4311e-19	-1.22903e-19	-2.91016e-20	0	0	0
455	9	1.95934e-22	2.93001e-23	1.02059e-21	4.98061e-20	1.12025e-19	-6.04512e-21	300	610	0	-1.67191e-24	-6.60559e-24	-6.17245e-23	-5.06597e-21	-4.92712e-21	1.46919e-22	300	200	0	1.94262e-22	2.26945e-23	9.58863e-22	6.56043e-19	-1.89885e-19	-1.18275e-19	0	0	0
456	0	3.89472e-22	-2.71356e-24	1.38012e-21	6.72082e-20	1.51515e-19	-1.07265e-20	300	610	0	-1.19455e-23	-9.36042e-24	-6.32976e-23	-5.49171e-21	-5.35649e-21	6.9167e-22	300	200	0	3.77527e-22	-1.2074e-23	1.31683e-21	8.90352e-19	-2.6701e-19	-2.48846e-19	0	0	0
456	1	6.45326e-22	-5.78315e-23	1.71927e-21	8.35387e-20	1.8878e-19	-1.66444e-20	300	610	0	-2.7337e-23	-1.22108e-23	-5.29081e-23	-5.0934e-21	-4.99255e-21	1.49571e-21	300	200	0	6.17989e-22	-7.00423e-23	1.66636e-21	1.11325e-18	-3.45784e-19	-4.24343e-19	0	0	0
456	2	9.56509e-22	-1.41705e-22	1.95261e-21	9.46189e-20	2.14447e-19	-2.34858e-20	300	610	0	-4.84383e-23	-1.46363e-23	-2.38664e-23	-3.34443e-21	-3.32426e-21	2.58401e-21	300	200	0	9.08071e-22	-1.56341e-22	1.92874e-21	1.27009e-18	-4.11088e-19	-6.41587e-19	0	0	0
456	3	1.2994e-21	-2.58199e-22	1.95356e-21	9.42698e-20	2.1462e-19	-3.05148e-20	300	610	0	-7.5095e-23	-1.58199e-23	3.15942e-23	3.91037e-22	2.66688e-22	3.94103e-21	300	200	0	1.2243e-21	-2.74018e-22	1.98515e-21	1.2795e-18	-4.39426e-19	-8.86392e-19	0	0	0
456	4	1.62632e-21	-4.07273e-22	1.55011e-21	7.41142e-20	1.70417e-19	-3.64124e-20	300	610	0	-1.05886e-22	-1.45979e-23	1.21504e-22	6.80696e-21	6.45705e-21	5.48402e-21	300	200	0	1.52044e-21	-4.2187e-22	1.67161e-21	1.03054e-18	-3.97591e-19	-1.12837e-18	0	0	0
456	5	1.85769e-21	-5.82099e-22	5.26959e-22	2.36894e-20	5.81961e-20	-3.91193e-20	300	610	0	-1.37484e-22	-9.4455e-24	2.52686e-22	1.65545e-20	1.58848e-20	7.03052e-21	300	200	0	1.72021e-21	-5.91545e-22	7.79645e-22	3.83832e-19	-2.42383e-19	-1.31525e-18	0	0	0
456	6	1.87489e-21	-7.65464e-22	-1.36186e-21	-6.89258e-20	-1.49054e-19	-3.57154e-20	300	610	0	-1.63931e-22	1.47466e-24	4.28451e-22	3.00754e-20	2.89884e-20	8.26243e-21	300	200	0	1.71096e-21	-7.63989e-22	-9.33407e-22	-8.20565e-19	7.78303e-20	-1.36755e-18	0	0	0
456	7	1.51601e-21	-9.25656e-22	-4.36463e-21	-2.15716e-19	-4.78612e-19	-2.23888e-20	300	610	0	-1.75936e-22	2.0162e-23	6.45308e-22	4.73553e-20	4.57679e-20	8.69171e-21	300	200	0	1.34008e-21	-9.05494e-22	-3.71933e-21	-2.74519e-18	6.1863e-19	-1.17493e-18	0	0	0
456	8	5.77456e-22	-1.01232e-21	-8.68222e-21	-4.26294e-19	-9.52556e-19	5.43239e-21	300	610	0	-1.60334e-22	4.84837e-23	8.88667e-22	6.759e-20	6.54615e-20	7.63598e-21	300	200	0	4.17122e-22	-9.6384e-22	-7.79355e-21	-5.52339e-18	1.43095e-18	-5.96265e-19	0	0	0
456	9	-1.1747e-21	-9.53143e-22	-1.43913e-20	-7.04148e-19	-1.57935e-18	5.26947e-20	300	610	0	-9.99495e-23	8.76891e-23	1.12766e-21	8.8768e-20	8.61397e-20	4.21635e-21	300	200	0	-1.27465e-21	-8.65454e-22	-1.32636e-20	-9.21009e-18	2.54707e-18	5.3383e-19	0	0	0
457	0	-3.97859e-21	-6.52563e-22	-2.13367e-20	-1.0414e-18	-2.34201e-18	1.2397e-19	300	610	0	2.58019e-23	1.37694e-22	1.30949e-21	1.07195e-19	1.04242e-19	-2.60567e-21	300	200	0	-3.95279e-21	-5.14869e-22	-2.00272e-20	-1.37124e-17	3.96013e-18	2.38868e-18	0	0	0
457	1	-8.03031e-21	5.54929e-24	-2.89923e-20	-1.41202e-18	-3.18285e-18	2.2223e-19	300	610	0	2.39168e-22	1.96114e-22	1.35421e-21	1.17016e-19	1.14112e-19	-1.39307e-20	300	200	0	-7.79114e-21	2.01664e-22	-2.7638e-20	-1.86998e-17	5.59665e-18	5.11945e-18	0	0	0
457	2	-1.34122e-20	1.14904e-21	-3.62953e-20	-1.76383e-18	-3.98528e-18	3.4705e-19	300	610	0	5.60676e-22	2.57056e-22	1.15117e-21	1.09833e-19	1.07614e-19	-3.07394e-20	300	200	0	-1.28515e-20	1.40609e-21	-3.51442e-20	-2.34964e-17	7.28246e-18	8.80743e-18	0	0	0
457	3	-1.99915e-20	2.89961e-21	-4.1471e-20	-2.00996e-18	-4.55452e-18	4.92179e-19	300	610	0	1.0036e-21	3.09745e-22	5.59312e-22	7.45629e-20	7.39981e-20	-5.36001e-20	300	200	0	-1.89879e-20	3.20936e-21	-4.09117e-20	-2.69668e-17	8.70442e-18	1.33955e-17	0	0	0
457	4	-2.72892e-20	5.34307e-21	-4.18733e-20	-2.02126e-18	-4.60013e-18	6.42537e-19	300	610	0	1.56586e-21	3.37156e-22	-5.86075e-22	-2.24249e-21	1.85423e-22	-8.22463e-20	300	200	0	-2.57234e-20	5.68022e-21	-4.24594e-20	-2.74108e-17	9.3726e-18	1.85976e-17	0	0	0
457	5	-3.43232e-20	8.48495e-21	-3.389e-20	-1.62178e-18	-3.72556e-18	7.70813e-19	300	610	0	2.21908e-21	3.14917e-22	-2.45669e-21	-1.35363e-19	-1.28234e-19	-1.15015e-19	300	200	0	-3.21041e-20	8.79986e-21	-3.63467e-20	-2.2499e-17	8.5912e-18	2.37891e-17	0	0	0
457	6	-3.94397e-20	1.21901e-20	-1.29771e-20	-5.90662e-19	-1.43189e-18	8.3408e-19	300	610	0	2.89505e-21	2.10934e-22	-5.20077e-21	-3.38828e-19	-3.24999e-19	-1.48159e-19	300	200	0	-3.65446e-20	1.2401e-20	-1.81778e-20	-9.29041e-18	5.45061e-18	2.78854e-17	0	0	0
457	7	-4.01603e-20	1.61065e-20	2.60873e-20	1.32522e-18	2.85438e-18	7.7116e-19	300	610	0	3.47042e-21	-1.36617e-23	-8.89504e-21	-6.22448e-19	-5.99835e-19	-1.75082e-19	300	200	0	-3.66899e-20	1.60928e-20	1.71922e-20	1.56095e-17	-1.14202e-18	2.92276e-17	0	0	0
457	8	-3.30858e-20	1.95783e-20	8.86214e-20	4.38266e-18	9.71748e-18	5.01811e-19	300	610	0	3.75149e-21	-4.01463e-22	-1.34759e-20	-9.86668e-19	-9.53466e-19	-1.85603e-19	300	200	0	-2.93343e-20	1.91768e-20	7.51456e-20	5.56804e-17	-1.23716e-17	2.55013e-17	0	0	0
457	9	-1.39204e-20	2.15569e-20	1.79009e-19	8.79159e-18	1.96392e-17	-7.07185e-20	300	610	0	3.46243e-21	-9.92708e-22	-1.86488e-20	-1.41555e-18	-1.37081e-18	-1.65414e-19	300	200	0	-1.0458e-20	2.05642e-20	1.6036e-19	1.13829e-16	-2.93375e-17	1.37321e-17	0	0	0
458	0	2.23001e-20	2.05281e-20	2.99097e-19	1.46369e-17	3.28235e-17	-1.05184e-18	300	610	0	2.24168e-21	-1.81519e-21	-2.37788e-20	-1.86795e-18	-1.81243e-18	-9.59985e-20	300	200	0	2.45418e-20	1.87129e-20	2.75318e-19	1.91361e-16	-5.27624e-17	-9.58537e-18	0	0	0
458	1	8.06734e-20	1.44818e-20	4.45941e-19	2.17682e-17	4.8948e-17	-2.54017e-18	300	610	0	-3.46387e-22	-2.86932e-21	-2.77704e-20	-2.26746e-18	-2.2047e-18	4.46406e-20	300	200	0	8.0327e-20	1.16125e-20	4.18171e-19	2.86528e-16	-8.25637e-17	-4.81533e-17	0	0	0
458	2	1.65472e-19	9.62696e-22	6.08872e-19	2.96577e-17	6.68429e-17	-4.60205e-18	300	610	0	-4.77593e-21	-4.10773e-21	-2.89542e-20	-2.49212e-18	-2.42978e-18	2.79994e-19	300	200	0	1.60696e-19	-3.14503e-21	5.79918e-19	3.92636e-16	-1.17276e-16	-1.05248e-16	0	0	0
458	3	2.78647e-19	-2.27504e-20	7.65994e-19	3.72297e-17	8.41063e-17	-7.23392e-18	300	610	0	-1.14898e-20	-5.40988e-21	-2.50092e-20	-2.36609e-18	-2.31741e-18	6.31278e-19	300	200	0	2.67157e-19	-2.81603e-20	7.40985e-19	4.95766e-16	-1.5333e-16	-1.82727e-16	0	0	0
458	4	4.17708e-19	-5.92765e-20	8.80432e-19	4.26793e-17	9.66913e-17	-1.03114e-17	300	610	0	-2.07844e-20	-6.55284e-21	-1.29617e-20	-1.65624e-18	-1.64141e-18	1.11135e-18	300	200	0	3.96923e-19	-6.58294e-20	8.67471e-19	5.72335e-16	-1.84244e-16	-2.79594e-16	0	0	0
458	5	5.72955e-19	-1.10514e-19	8.96901e-19	4.33075e-17	9.85297e-17	-1.35258e-17	300	610	0	-3.26404e-20	-7.18195e-21	1.06801e-20	-7.81661e-20	-1.2529e-19	1.71588e-18	300	200	0	5.40315e-19	-1.17696e-19	9.07581e-19	5.86826e-16	-1.99805e-16	-3.90093e-16	0	0	0
458	6	7.24162e-19	-1.76712e-19	7.39559e-19	3.54197e-17	8.12955e-17	-1.63117e-17	300	610	0	-4.64928e-20	-6.78686e-21	4.95851e-20	2.68275e-18	2.53765e-18	2.41151e-18	300	200	0	6.77669e-19	-1.83499e-19	7.89144e-19	4.90342e-16	-1.85438e-16	-5.0139e-16	0	0	0
458	7	8.36987e-19	-2.55207e-19	3.12537e-19	1.43556e-17	3.44625e-17	-1.77747e-17	300	610	0	-6.09449e-20	-4.69231e-21	1.06969e-19	6.92843e-18	6.64301e-18	3.12133e-18	300	200	0	7.76042e-19	-2.59899e-19	4.19507e-19	2.20851e-16	-1.21997e-16	-5.90996e-16	0	0	0
458	8	8.59659e-19	-3.38808e-19	-4.94981e-19	-2.52574e-17	-5.41393e-17	-1.66334e-17	300	610	0	-7.34434e-20	-7.62963e-23	1.84595e-19	1.28761e-17	1.24059e-17	3.70866e-18	300	200	0	7.86216e-19	-3.38885e-19	-3.10386e-19	-2.93667e-16	1.3644e-17	-6.24293e-16	0	0	0
458	9	7.20828e-19	-4.13958e-19	-1.79684e-18	-8.8918e-17	-1.97016e-16	-1.11991e-17	300	610	0	-7.99519e-20	7.96806e-21	2.81329e-19	2.05508e-17	1.98565e-17	3.96113e-18	300	200	0	6.40876e-19	-4.0599e-19	-1.51551e-18	-1.12766e-15	2.46731e-16	-5.5275e-16	0	0	0
459	0	3.29887e-19	-4.58824e-19	-3.68852e-18	-1.81203e-16	-4.04664e-16	5.74876e-19	300	610	0	-7.46929e-20	2.03071e-20	3.91238e-19	2.96376e-17	2.86977e-17	3.57885e-18	300	200	0	2.55194e-19	-4.38517e-19	-3.29729e-18	-2.34437e-15	6.00971e-16	-3.13694e-16	0	0	0
459	1	-4.18476e-19	-4.41714e-19	-6.21382e-18	-3.04137e-16	-6.81907e-16	2.09339e-17	300	610	0	-5.00572e-20	3.75572e-20	5.0127e-19	3.92963e-17	3.8124e-17	2.17183e-18	300	200	0	-4.68533e-19	-4.04156e-19	-5.71255e-18	-3.97442e-15	1.09247e-15	1.6714e-16	0	0	0
459	2	-1.63331e-18	-3.20358e-19	-9.31748e-18	-4.54885e-16	-1.02271e-15	5.20029e-17	300	610	0	3.17123e-21	5.97718e-20	5.88702e-19	4.79467e-17	4.66134e-17	-7.25731e-19	300	200	0	-1.63014e-18	-2.60586e-19	-8.72878e-18	-5.98537e-15	1.72079e-15	9.68785e-16	0	0	0
459	3	-3.40755e-18	-4.2855e-20	-1.27835e-17	-6.22751e-16	-1.40338e-15	9.52569e-17	300	610	0	9.50926e-20	8.60145e-20	6.18693e-19	5.30497e-17	5.17129e-17	-5.61491e-18	300	200	0	-3.31245e-18	4.31595e-20	-1.21648e-17	-8.24182e-15	2.45677e-15	2.16217e-15	0	0	0
459	4	-5.78683e-18	4.48686e-19	-1.6161e-17	-7.8558e-16	-1.77446e-15	1.50735e-16	300	610	0	2.35251e-19	1.13821e-19	5.42561e-19	5.09246e-17	4.98588e-17	-1.29542e-17	300	200	0	-5.55158e-18	5.62507e-19	-1.56184e-17	-1.04573e-14	3.2274e-15	3.78945e-15	0	0	0
459	5	-8.72508e-18	1.21057e-18	-1.86841e-17	-9.05882e-16	-2.05191e-15	2.15969e-16	300	610	0	4.30241e-19	1.38583e-19	2.97637e-19	3.66684e-17	3.6295e-17	-2.3033e-17	300	200	0	-8.29484e-18	1.34915e-18	-1.83865e-17	-1.21423e-14	3.89849e-15	5.83393e-15	0	0	0
459	6	-1.20262e-17	2.28467e-18	-1.91982e-17	-9.27272e-16	-2.10898e-15	2.84644e-16	300	610	0	6.80167e-19	1.52912e-19	-1.90073e-19	4.26916e-18	5.17745e-18	-3.57866e-17	300	200	0	-1.13461e-17	2.43758e-18	-1.93882e-17	-1.25549e-14	4.25728e-15	8.1801e-15	0	0	0
459	7	-1.5274e-17	3.67906e-18	-1.61112e-17	-7.72191e-16	-1.77091e-15	3.45065e-16	300	610	0	9.73814e-19	1.46127e-19	-9.98922e-19	-5.29674e-17	-5.00182e-17	-5.05478e-17	300	200	0	-1.43002e-17	3.82519e-18	-1.71101e-17	-1.06691e-14	3.99851e-15	1.05645e-14	0	0	0
459	8	-1.77555e-17	5.34139e-18	-7.40113e-18	-3.42336e-16	-8.15683e-16	3.78599e-16	300	610	0	1.28261e-18	1.04023e-19	-2.19859e-18	-1.41534e-16	-1.35647e-16	-6.57397e-17	300	200	0	-1.64729e-17	5.44541e-18	-9.59972e-18	-5.1769e-15	2.71929e-15	1.25208e-14	0	0	0
459	9	-1.83897e-17	7.12501e-18	9.2828e-18	4.7629e-16	1.01486e-15	3.58415e-16	300	610	0	1.55373e-18	9.22212e-21	-3.82924e-18	-2.66227e-16	-2.5645e-16	-7.85305e-17	300	200	0	-1.68359e-17	7.13424e-18	5.45356e-18	5.44917e-15	-6.95278e-17	1.33271e-14	0	0	0
460	0	-1.56792e-17	8.74975e-18	3.63758e-17	1.80134e-15	3.98824e-15	2.48986e-16	300	610	0	1.70309e-18	-1.57575e-19	-5.87134e-18	-4.27896e-16	-4.13382e-16	-8.44926e-17	300	200	0	-1.39762e-17	8.59218e-18	3.05045e-17	2.28009e-14	-4.90563e-15	1.19659e-14	0	0	0
460	1	-7.71371e-18	9.76123e-18	7.59551e-17	3.73244e-15	8.33276e-15	7.02866e-18	300	610	0	1.6097e-18	-4.15007e-19	-8.2056e-18	-6.20353e-16	-6.00608e-16	-7.73417e-17	300	200	0	-6.10401e-18	9.34623e-18	6.77495e-17	4.82522e-14	-1.22997e-14	7.11698e-15	0	0	0
460	2	7.74012e-18	9.49633e-18	1.29044e-16	6.31717e-15	1.41611e-14	-4.1526e-16	300	610	0	1.11347e-18	-7.76693e-19	-1.0564e-17	-8.26448e-16	-8.01702e-16	-4.88661e-17	300	200	0	8.85359e-18	8.71964e-18	1.1848e-16	8.25133e-14	-2.26095e-14	-2.7924e-15	0	0	0
460	3	3.30136e-17	7.06638e-18	1.94621e-16	9.50278e-15	2.13618e-14	-1.06363e-15	300	610	0	1.95081e-20	-1.24471e-18	-1.24752e-17	-1.01353e-15	-9.85214e-16	1.07939e-17	300	200	0	3.30331e-17	5.82167e-18	1.82146e-16	1.24992e-13	-3.58527e-14	-1.94485e-14	0	0	0
460	4	7.01253e-17	1.3747e-18	2.6832e-16	1.30729e-14	2.9456e-14	-1.97076e-15	300	610	0	-1.88725e-18	-1.8006e-18	-1.32125e-17	-1.12874e-15	-1.10009e-15	1.12321e-16	300	200	0	6.8238e-17	-4.25907e-19	2.55107e-16	1.72956e-13	-5.14517e-14	-4.43852e-14	0	0	0
460	5	1.20131e-16	-8.80978e-18	3.40862e-16	1.65714e-14	3.7426e-14	-3.13984e-15	300	610	0	-4.81228e-18	-2.39408e-18	-1.1755e-17	-1.09507e-15	-1.07178e-15	2.65613e-16	300	200	0	1.15319e-16	-1.12039e-17	3.29107e-16	2.20514e-13	-6.79133e-14	-7.8553e-14	0	0	0
460	6	1.82194e-16	-2.46966e-17	3.96351e-16	1.922e-14	4.35271e-14	-4.52211e-15	300	610	0	-8.90182e-18	-2.92985e-18	-6.78245e-18	-8.09425e-16	-8.00282e-16	4.77152e-16	300	200	0	1.73293e-16	-2.76264e-17	3.89568e-16	2.57502e-13	-8.24618e-14	-1.21691e-13	0	0	0
460	7	2.52359e-16	-4.72069e-17	4.10671e-16	1.98411e-14	4.51125e-14	-5.98853e-15	300	610	0	-1.41687e-17	-3.25415e-18	3.27267e-18	-1.4476e-16	-1.62123e-16	7.46132e-16	300	200	0	2.3819e-16	-5.04611e-17	4.13944e-16	2.68438e-13	-9.06659e-14	-1.71486e-13	0	0	0
460	8	3.22063e-16	-7.65695e-17	3.50419e-16	1.68069e-14	3.85154e-14	-7.29722e-15	300	610	0	-2.03913e-17	-3.14341e-18	2.00827e-17	1.04129e-15	9.81432e-16	1.05924e-15	300	200	0	3.01672e-16	-7.97129e-17	3.70502e-16	2.31794e-13	-8.61341e-14	-2.22532e-13	0	0	0
460	9	3.76514e-16	-1.11761e-16	1.7296e-16	8.04452e-15	1.90543e-14	-8.06021e-15	300	610	0	-2.69855e-17	-2.29895e-18	4.51555e-17	2.88824e-15	2.76688e-15	1.38417e-15	300	200	0	3.49529e-16	-1.1406e-16	2.18115e-16	1.19994e-13	-6.03909e-14	-2.65171e-13	0	0	0
461	0	3.93144e-16	-1.49794e-16	-1.71557e-16	-8.86391e-15	-1.87452e-14	-7.71585e-15	300	610	0	-3.28589e-17	-3.53489e-19	7.94004e-17	5.50168e-15	5.2985e-15	1.66229e-15	300	200	0	3.60285e-16	-1.50148e-16	-9.2157e-17	-9.93393e-14	-3.09324e-15	-2.84344e-13	0	0	0
461	1	3.40542e-16	-1.84882e-16	-7.35194e-16	-3.64343e-14	-8.06018e-14	-5.51692e-15	300	610	0	-3.62605e-17	3.10351e-18	1.22497e-16	8.90631e-15	8.60298e-15	1.80132e-15	300	200	0	3.04282e-16	-1.81779e-16	-6.12697e-16	-4.60222e-13	9.72047e-14	-2.58728e-13	0	0	0
461	2	1.78437e-16	-2.07571e-16	-1.56306e-15	-7.68316e-14	-1.71474e-13	-5.48332e-16	300	610	0	-3.46577e-17	8.47264e-18	1.72052e-16	1.29811e-14	1.25664e-14	1.66959e-15	300	200	0	1.43779e-16	-1.99099e-16	-1.39101e-15	-9.92463e-13	2.51494e-13	-1.60523e-13	0	0	0
461	3	-1.40512e-16	-2.03991e-16	-2.67882e-15	-1.31162e-13	-2.93967e-13	8.20712e-15	300	610	0	-2.46831e-17	1.60541e-17	2.22564e-16	1.73763e-14	1.68541e-14	1.09426e-15	300	200	0	-1.65195e-16	-1.87937e-16	-2.45626e-15	-1.71238e-12	4.67694e-13	4.3569e-14	0	0	0
461	4	-6.66114e-16	-1.55463e-16	-4.06395e-15	-1.98458e-13	-4.46059e-13	2.17334e-14	300	610	0	-2.21616e-18	2.59113e-17	2.64268e-16	2.14177e-14	2.08166e-14	-1.33313e-16	300	200	0	-6.6833e-16	-1.29552e-16	-3.79968e-15	-2.60942e-12	7.46743e-13	3.89507e-13	0	0	0
461	5	-1.44215e-15	-3.88215e-17	-5.63035e-15	-2.74352e-13	-6.18091e-13	4.07526e-14	300	610	0	3.73196e-17	3.76826e-17	2.82001e-16	2.40054e-14	2.33919e-14	-2.24075e-15	300	200	0	-1.40483e-15	-1.13886e-18	-5.34835e-15	-3.62852e-12	1.07724e-12	9.10419e-13	0	0	0
461	6	-2.49285e-15	1.721e-16	-7.18721e-15	-3.49461e-13	-7.89133e-13	6.53816e-14	300	610	0	9.83446e-17	5.03421e-17	2.54366e-16	2.35284e-14	2.30203e-14	-5.44152e-15	300	200	0	-2.3945e-15	2.22443e-16	-6.93285e-15	-4.64858e-12	1.42868e-12	1.62764e-12	0	0	0
461	7	-3.80337e-15	5.03265e-16	-8.40465e-15	-4.07631e-13	-9.22983e-13	9.46604e-14	300	610	0	1.84091e-16	6.19213e-17	1.53556e-16	1.78196e-14	1.76004e-14	-9.88016e-15	300	200	0	-3.61928e-15	5.65186e-16	-8.25109e-15	-5.45881e-12	1.74367e-12	2.53757e-12	0	0	0
461	8	-5.29404e-15	9.74891e-16	-8.77927e-15	-4.24276e-13	-9.64389e-13	1.25955e-13	300	610	0	2.95053e-16	6.92203e-17	-5.36241e-17	4.19537e-15	4.52399e-15	-1.55514e-14	300	200	0	-4.99898e-15	1.04411e-15	-8.8329e-15	-5.73604e-12	1.92995e-12	3.59399e-12	0	0	0
461	9	-6.78892e-15	1.59302e-15	-7.61033e-15	-3.65246e-13	-8.36426e-13	1.54266e-13	300	610	0	4.26863e-16	6.75615e-17	-4.02847e-16	-2.0371e-14	-1.91577e-14	-2.21904e-14	300	200	0	-6.36206e-15	1.66058e-15	-8.01318e-15	-5.02878e-12	1.85375e-12	4.68612e-12	0	0	0
462	0	-7.98116e-15	2.33779e-15	-3.99909e-15	-1.86837e-13	-4.40417e-13	1.71518e-13	300	610	0	5.67601e-16	5.06663e-17	-9.26707e-16	-5.88744e-14	-5.6374e-14	-2.91359e-14	300	200	0	-7.41356e-15	2.38845e-15	-4.9258e-15	-2.75585e-12	1.3368e-12	5.61391e-12	0	0	0
462	1	-8.39977e-15	3.14836e-15	3.11113e-15	1.62209e-13	3.3968e-13	1.65957e-13	300	610	0	6.94682e-16	1.07746e-17	-1.64568e-15	-1.13634e-13	-1.09413e-13	-3.51744e-14	300	200	0	-7.70509e-15	3.15913e-15	1.46545e-15	1.76887e-12	1.60476e-13	6.06345e-12	0	0	0
462	2	-7.38603e-15	3.90531e-15	1.48326e-14	7.35662e-13	1.62605e-12	1.2187e-13	300	610	0	7.71659e-16	-6.08426e-17	-2.55491e-15	-1.85313e-13	-1.78975e-13	-3.8383e-14	300	200	0	-6.61437e-15	3.84447e-15	1.22777e-14	9.27181e-12	-1.91875e-12	5.58798e-12	0	0	0
462	3	-4.09125e-15	4.41204e-15	3.21438e-14	1.5805e-12	3.52621e-12	1.99198e-14	300	610	0	7.45527e-16	-1.72788e-16	-3.60652e-15	-2.71554e-13	-2.62849e-13	-3.60044e-14	300	200	0	-3.34572e-15	4.23925e-15	2.85373e-14	2.03989e-11	-5.13723e-12	3.60225e-12	0	0	0
462	4	2.48768e-15	4.37846e-15	5.55872e-14	2.72218e-12	6.09991e-12	-1.61531e-13	300	610	0	5.4548e-16	-3.31662e-16	-4.68769e-15	-3.65241e-13	-3.54224e-13	-2.44011e-14	300	200	0	3.03316e-15	4.0468e-15	5.08995e-14	3.55219e-11	-9.66976e-12	-5.98472e-13	0	0	0
462	5	1.34144e-14	3.41213e-15	8.4835e-14	4.14338e-12	9.31138e-12	-4.43628e-13	300	610	0	8.44295e-17	-5.39213e-16	-5.59608e-15	-4.5245e-13	-4.39695e-13	8.40016e-16	300	200	0	1.34988e-14	2.87292e-15	7.92389e-14	5.4459e-11	-1.55479e-11	-7.78058e-12	0	0	0
462	6	2.96373e-14	1.02385e-15	1.18113e-13	5.75605e-12	1.29662e-11	-8.4228e-13	300	610	0	-7.34974e-16	-7.88387e-16	-6.01559e-15	-5.10308e-13	-4.97176e-13	4.45672e-14	300	200	0	2.89024e-14	2.35465e-16	1.12097e-13	7.61029e-11	-2.25476e-11	-1.86589e-11	0	0	0
462	7	5.17077e-14	-3.34234e-15	1.515e-13	7.36732e-12	1.66341e-11	-1.36099e-12	300	610	0	-2.00774e-15	-1.05829e-15	-5.49781e-15	-5.05119e-13	-4.94055e-13	1.11379e-13	300	200	0	4.97e-14	-4.40063e-15	1.46003e-13	9.79666e-11	-3.00463e-11	-3.371e-11	0	0	0
462	8	7.93719e-14	-1.02433e-14	1.78154e-13	8.64204e-12	1.95643e-11	-1.98094e-12	300	610	0	-3.80509e-15	-1.30826e-15	-3.45718e-15	-3.9135e-13	-3.86176e-13	2.04488e-13	300	200	0	7.55668e-14	-1.15515e-14	1.74697e-13	1.15679e-10	-3.68582e-11	-5.28978e-11	0	0	0
462	9	1.11029e-13	-2.01218e-14	1.8757e-13	9.06708e-12	2.06038e-11	-2.64843e-12	300	610	0	-6.14213e-15	-1.47175e-15	8.08929e-16	-1.12321e-13	-1.18464e-13	3.24026e-13	300	200	0	1.04886e-13	-2.15936e-14	1.88378e-13	1.22497e-10	-4.10628e-11	-7.53015e-11	0	0	0
463	0	1.43065e-13	-3.31308e-14	1.6505e-13	7.92614e-12	1.81393e-11	-3.2602e-12	300	610	0	-8.93324e-15	-1.45092e-15	8.06114e-15	3.96279e-13	3.71726e-13	4.64743e-13	300	200	0	1.34132e-13	-3.45817e-14	1.73111e-13	1.08955e-10	-3.98607e-11	-9.86529e-11	0	0	0
463	1	1.69118e-13	-4.88868e-14	9.16565e-14	4.29811e-12	1.00913e-11	-3.64817e-12	300	610	0	-1.19353e-14	-1.11381e-15	1.90031e-14	1.1987e-12	1.14722e-12	6.13119e-13	300	200	0	1.57183e-13	-5.00006e-14	1.1066e-13	6.28079e-11	-2.95042e-11	-1.1881e-10	0	0	0
463	2	1.79363e-13	-6.61534e-14	-5.50015e-14	-2.90331e-12	-5.99897e-12	-3.56645e-12	300	610	0	-1.46818e-14	-2.96519e-16	3.40937e-14	2.34577e-12	2.25812e-12	7.44045e-13	300	200	0	1.64681e-13	-6.64499e-14	-2.09078e-14	-3.04793e-11	-5.37319e-12	-1.29232e-10	0	0	0
463	3	1.59987e-13	-8.2467e-14	-2.98675e-13	-1.48265e-11	-3.27404e-11	-2.68477e-12	300	610	0	-1.64141e-14	1.18646e-15	5.32706e-14	3.8544e-12	3.72204e-12	8.17473e-13	300	200	0	1.43573e-13	-8.12805e-14	-2.45404e-13	-1.86411e-10	3.77115e-11	-1.20561e-10	0	0	0
463	4	9.31118e-14	-9.37399e-14	-6.60556e-13	-3.24898e-11	-7.2462e-11	-5.94545e-13	300	610	0	-1.60235e-14	3.51975e-15	7.5578e-14	5.67906e-12	5.49637e-12	7.75669e-13	300	200	0	7.70883e-14	-9.02202e-14	-5.84978e-13	-4.18965e-10	1.04828e-10	-8.04784e-11	0	0	0
463	5	-4.2511e-14	-9.39083e-14	-1.15299e-12	-5.64739e-11	-1.26523e-10	3.16422e-12	300	610	0	-1.20213e-14	6.84811e-15	9.87045e-14	7.67502e-12	7.44267e-12	5.42113e-13	300	200	0	-5.45322e-14	-8.70602e-14	-1.05429e-12	-7.36562e-10	1.99824e-10	5.92422e-12	0	0	0
463	6	-2.69581e-13	-7.47279e-14	-1.77038e-12	-8.64782e-11	-1.94313e-10	9.0456e-12	300	610	0	-2.56752e-15	1.1217e-14	1.1846e-13	9.55501e-12	9.28447e-12	2.34795e-14	300	200	0	-2.72149e-13	-6.35109e-14	-1.65192e-12	-1.13621e-09	3.23612e-10	1.54974e-10	0	0	0
463	7	-6.08618e-13	-2.58717e-14	-2.47708e-12	-1.20731e-10	-2.71925e-10	1.73992e-11	300	610	0	1.44076e-14	1.64897e-14	1.28256e-13	1.08434e-11	1.05626e-11	-8.83438e-13	300	200	0	-5.9421e-13	-9.38205e-15	-2.34882e-12	-1.59571e-09	4.71807e-10	3.82077e-10	0	0	0
463	8	-1.07209e-12	6.44676e-14	-3.19256e-12	-1.55272e-10	-3.50526e-10	2.83205e-11	300	610	0	4.09443e-14	2.22409e-14	1.18697e-13	1.08358e-11	1.05953e-11	-2.27762e-12	300	200	0	-1.03115e-12	8.67085e-14	-3.07387e-12	-2.064e-09	6.31724e-10	6.97842e-10	0	0	0
463	9	-1.65588e-12	2.08224e-13	-3.77496e-12	-1.83149e-10	-4.14548e-10	4.14429e-11	300	610	0	7.86086e-14	2.7632e-14	7.74592e-14	8.57563e-12	8.45505e-12	-4.2302e-12	300	200	0	-1.57727e-12	2.35856e-13	-3.6975e-12	-2.45048e-09	7.78866e-10	1.10234e-09	0	0	0
464	0	-2.32789e-12	4.15079e-13	-4.00511e-12	-1.93656e-10	-4.39938e-10	5.56726e-11	300	610	0	1.27817e-13	3.12786e-14	-1.03279e-14	2.86622e-12	2.9793e-12	-6.74908e-12	300	200	0	-2.20007e-12	4.46357e-13	-4.01544e-12	-2.61455e-09	8.73277e-10	1.57728e-09	0	0	0
464	1	-3.01397e-12	6.88783e-13	-3.57489e-12	-1.71773e-10	-3.92869e-10	6.88774e-11	300	610	0	1.86898e-13	3.11349e-14	-1.60872e-13	-7.6584e-12	-7.16235e-12	-9.73057e-12	300	200	0	-2.82707e-12	7.19918e-13	-3.73576e-12	-2.35773e-09	8.56396e-10	2.07626e-09	0	0	0
464	2	-3.58225e-12	1.022e-12	-2.0853e-12	-9.80937e-11	-2.29536e-10	7.75614e-11	300	610	0	2.50901e-13	2.44288e-14	-3.89352e-13	-2.43755e-11	-2.33163e-11	-1.28984e-11	300	200	0	-3.33135e-12	1.04643e-12	-2.47465e-12	-1.42214e-09	6.49448e-10	2.51359e-09	0	0	0
464	3	-3.82783e-12	1.38963e-12	9.37926e-13	5.0397e-11	1.02144e-10	7.65818e-11	300	610	0	3.10192e-13	7.69921e-15	-7.06003e-13	-4.83966e-11	-4.65774e-11	-1.57335e-11	300	200	0	-3.51764e-12	1.39733e-12	2.31923e-13	5.00006e-10	1.54836e-10	2.75299e-09	0	0	0
464	4	-3.46119e-12	1.74088e-12	6.00166e-12	2.98213e-10	6.57845e-10	5.89975e-11	300	610	0	3.48992e-13	-2.29947e-14	-1.11035e-12	-8.01402e-11	-7.73765e-11	-1.7402e-11	300	200	0	-3.1122e-12	1.71789e-12	4.89131e-12	3.73948e-09	-7.3754e-10	2.59849e-09	0	0	0
464	5	-2.10578e-12	1.9908e-12	1.35644e-11	6.67394e-10	1.48795e-09	1.61796e-11	300	610	0	3.44108e-13	-7.16116e-14	-1.58336e-12	-1.18733e-10	-1.14899e-10	-1.66953e-11	300	200	0	-1.76167e-12	1.91919e-12	1.1981e-11	8.59837e-09	-2.13669e-09	1.79095e-09	0	0	0
464	6	6.88326e-13	2.01266e-12	2.39052e-11	1.17111e-09	2.62318e-09	-6.16478e-11	300	610	0	2.64256e-13	-1.4132e-13	-2.07774e-12	-1.61235e-10	-1.56336e-10	-1.20042e-11	300	200	0	9.52582e-13	1.87134e-12	2.18275e-11	1.52663e-08	-4.12712e-09	1.5021e-11	0	0	0
464	7	5.40532e-12	1.63333e-12	3.69337e-11	1.80436e-09	4.05371e-09	-1.84228e-10	300	610	0	7.05731e-14	-2.33258e-13	-2.50674e-12	-2.01723e-10	-1.95987e-10	-1.35569e-12	300	200	0	5.47589e-12	1.40007e-12	3.4427e-11	2.36981e-08	-6.73322e-09	-3.07692e-09	0	0	0
464	8	1.24886e-11	6.34863e-13	5.19351e-11	2.5316e-09	5.7012e-09	-3.59226e-10	300	610	0	-2.80929e-13	-3.44793e-13	-2.73308e-12	-2.30313e-10	-2.2431e-10	1.74461e-11	300	200	0	1.22077e-11	2.9007e-13	4.92021e-11	3.3449e-08	-9.8697e-09	-7.81662e-09	0	0	0
464	9	2.22187e-11	-1.2334e-12	6.72572e-11	3.2715e-09	7.3844e-09	-5.89105e-10	300	610	0	-8.34033e-13	-4.67286e-13	-2.56001e-12	-2.32281e-10	-2.27058e-10	4.65298e-11	300	200	0	2.13847e-11	-1.70068e-12	6.46972e-11	4.34725e-08	-1.32783e-08	-1.44394e-08	0	0	0
465	0	3.45346e-11	-4.22705e-12	7.99597e-11	3.88001e-09	8.78069e-09	-8.66768e-10	300	610	0	-1.62309e-12	-5.83436e-13	-1.72813e-12	-1.87535e-10	-1.84753e-10	8.74659e-11	300	200	0	3.29116e-11	-4.81049e-12	7.82316e-11	5.18914e-08	-1.64533e-08	-2.2964e-08	0	0	0
465	1	4.87942e-11	-8.55731e-12	8.5472e-11	4.13378e-09	9.38841e-09	-1.16996e-09	300	610	0	-2.6589e-12	-6.64468e-13	7.70976e-14	-7.08216e-11	-7.28616e-11	1.40528e-10	300	200	0	4.61353e-11	-9.22178e-12	8.55491e-11	5.57736e-08	-1.85637e-08	-3.30286e-08	0	0	0
465	2	6.34773e-11	-1.43143e-11	7.73354e-11	3.71796e-09	8.49857e-09	-1.4547e-09	300	610	0	-3.90909e-12	-6.67619e-13	3.2009e-12	1.46861e-10	1.36858e-10	2.03676e-10	300	200	0	5.95682e-11	-1.4982e-11	8.05363e-11	5.09605e-08	-1.83847e-08	-4.36849e-08	0	0	0
465	3	7.58522e-11	-2.13591e-11	4.7147e-11	2.22375e-09	5.18858e-09	-1.64827e-09	300	610	0	-5.27292e-12	-5.34657e-13	7.9703e-12	4.95018e-10	4.73238e-10	2.71274e-10	300	200	0	7.05793e-11	-2.18938e-11	5.51173e-11	3.20216e-08	-1.42612e-08	-5.31604e-08	0	0	0
465	4	8.16466e-11	-2.91828e-11	-1.51358e-11	-8.36215e-10	-1.64433e-09	-1.64315e-09	300	610	0	-6.55158e-12	-1.9253e-13	1.46129e-11	9.9791e-10	9.60164e-10	3.32592e-10	300	200	0	7.5095e-11	-2.93753e-11	-5.22901e-13	-7.55856e-09	-4.13186e-09	-5.86173e-08	0	0	0
465	5	7.47939e-11	-3.67388e-11	-1.20324e-10	-5.98494e-09	-1.31877e-08	-1.29352e-09	300	610	0	-7.41694e-12	4.42448e-13	2.31359e-11	1.66565e-09	1.60796e-09	3.70273e-10	300	200	0	6.7377e-11	-3.62963e-11	-9.71882e-11	-7.4832e-08	1.43426e-08	-5.5953e-08	0	0	0
465	6	4.73655e-11	-4.22625e-11	-2.78325e-10	-1.36989e-08	-3.05301e-08	-4.17186e-10	300	610	0	-7.38403e-12	1.4551e-12	3.31622e-11	2.48163e-09	2.40122e-09	3.59028e-10	300	200	0	3.99814e-11	-4.08074e-11	-2.45163e-10	-1.76322e-07	4.35007e-08	-3.97165e-08	0	0	0
465	7	-1.01621e-11	-4.31059e-11	-4.95417e-10	-2.4275e-08	-5.43626e-08	1.19352e-09	300	610	0	-5.7956e-12	2.91465e-12	4.37241e-11	3.38624e-09	3.28299e-09	2.65021e-10	300	200	0	-1.59577e-11	-4.01912e-11	-4.51693e-10	-3.16277e-07	8.51942e-08	-3.24082e-09	0	0	0
465	8	-1.08111e-10	-3.56342e-11	-7.70268e-10	-3.7636e-08	-8.45409e-08	3.74749e-09	300	610	0	-1.83108e-12	4.84882e-12	5.30273e-11	4.25743e-09	4.13585e-09	4.65609e-11	300	200	0	-1.09942e-10	-3.07853e-11	-7.17241e-10	-4.94114e-07	1.40044e-07	6.08726e-08	0	0	0
465	9	-2.56054e-10	-1.52494e-11	-1.08858e-09	-5.307e-08	-1.19498e-07	7.41244e-09	300	610	0	5.44404e-12	7.20739e-12	5.82121e-11	4.88982e-09	4.76158e-09	-3.43058e-10	300	200	0	-2.5061e-10	-8.04205e-12	-1.03037e-09	-7.0096e-07	2.06404e-07	1.59761e-07	0	0	0
466	0	-4.6027e-10	2.33675e-11	-1.41649e-09	-6.89092e-08	-1.55519e-07	1.22497e-08	300	610	0	1.69686e-11	9.81503e-12	5.51587e-11	4.97574e-09	4.86251e-09	-9.49575e-10	300	200	0	-4.43301e-10	3.31825e-11	-1.36133e-09	-9.15366e-07	2.7902e-07	2.98626e-07	0	0	0
466	1	-7.20014e-10	8.56873e-11	-1.69307e-09	-8.21685e-08	-1.85921e-07	1.8123e-08	300	610	0	3.34943e-11	1.23152e-11	3.841e-11	4.09339e-09	4.02974e-09	-1.80757e-09	300	200	0	-6.8652e-10	9.80025e-11	-1.65466e-09	-1.09846e-06	3.47461e-07	4.78226e-07	0	0	0
466	2	-1.02248e-09	1.7631e-10	-1.82305e-09	-8.81912e-08	-2.00243e-07	2.45801e-08	300	610	0	5.52915e-11	1.41098e-11	1.31439e-12	1.7099e-09	1.7457e-09	-2.92503e-09	300	200	0	-9.67184e-10	1.9042e-10	-1.82173e-09	-1.18914e-06	3.94447e-07	6.91433e-07	0	0	0
466	3	-1.33651e-09	2.97368e-10	-1.67107e-09	-8.03785e-08	-1.83631e-07	3.07137e-08	300	610	0	8.17373e-11	1.43053e-11	-6.34777e-11	-2.79022e-09	-2.58888e-09	-4.26205e-09	300	200	0	-1.25478e-09	3.11674e-10	-1.73455e-09	-1.10026e-06	3.94374e-07	9.1888e-07	0	0	0
466	4	-1.60557e-09	4.46258e-10	-1.06022e-09	-5.01223e-08	-1.16658e-07	3.50128e-08	300	610	0	1.10784e-10	1.1679e-11	-1.63006e-10	-1.00386e-08	-9.59109e-09	-5.7037e-09	300	200	0	-1.49478e-09	4.57937e-10	-1.22323e-09	-7.17515e-07	3.12468e-07	1.12393e-06	0	0	0
466	5	-1.74059e-09	6.12679e-10	2.22072e-10	1.28952e-08	2.40163e-08	3.52297e-08	300	610	0	1.38333e-10	4.68922e-12	-3.02312e-10	-2.05639e-08	-1.9781e-08	-7.02838e-09	300	200	0	-1.60225e-09	6.17368e-10	-8.02394e-11	9.69668e-08	1.05215e-07	1.2475e-06	0	0	0
466	6	-1.61448e-09	7.75084e-10	2.40628e-09	1.19826e-07	2.63708e-07	2.83015e-08	300	610	0	1.57561e-10	-8.44033e-12	-4.81914e-10	-3.4606e-08	-3.34022e-08	-7.87493e-09	300	200	0	-1.45692e-09	7.66643e-10	1.92437e-09	1.49347e-06	-2.77073e-07	1.20374e-06	0	0	0
466	7	-1.06037e-09	8.96825e-10	5.70626e-09	2.80961e-07	6.25916e-07	1.03828e-08	300	610	0	1.58332e-10	-2.9526e-11	-6.9436e-10	-5.1853e-08	-5.01668e-08	-7.71432e-09	300	200	0	-9.02035e-10	8.67299e-10	5.0119e-09	3.61268e-06	-8.84523e-07	8.78016e-07	0	0	0
466	8	1.23277e-10	9.22596e-10	1.02625e-08	5.02957e-07	1.1261e-06	-2.2936e-08	300	610	0	1.2684e-10	-6.00772e-11	-9.19875e-10	-7.10979e-08	-6.89222e-08	-5.83529e-09	300	200	0	2.50117e-10	8.62519e-10	9.34267e-09	6.54944e-06	-1.75763e-06	1.29417e-07	0	0	0
466	9	2.1564e-09	7.76104e-10	1.60591e-08	7.84775e-07	1.76255e-06	-7.61304e-08	300	610	0	4.57654e-11	-1.00756e-10	-1.12136e-09	-8.98269e-08	-8.72509e-08	-1.35709e-09	300	200	0	2.20216e-09	6.75348e-10	1.49377e-08	1.02991e-05	-2.91173e-06	-1.19944e-06	0	0	0
467	0	5.2454e-09	3.60378e-10	2.28108e-08	1.1122e-06	2.50401e-06	-1.52863e-07	300	610	0	-1.04737e-10	-1.50615e-10	-1.23927e-09	-1.03775e-07	-1.01037e-07	6.71314e-09	300	200	0	5.14066e-09	2.09763e-10	2.15715e-08	1.46852e-05	-4.31523e-06	-3.26197e-06	0	0	0
467	1	9.53032e-09	-4.37416e-10	2.98237e-08	1.45105e-06	3.27438e-06	-2.54625e-07	300	610	0	-3.44783e-10	-2.06101e-10	-1.18735e-09	-1.06515e-07	-1.04063e-07	1.93574e-08	300	200	0	9.18554e-09	-6.43517e-10	2.86364e-08	1.92686e-05	-5.86149e-06	-6.17286e-06	0	0	0
467	2	1.50067e-08	-1.7343e-09	3.58367e-08	1.7395e-06	3.93528e-06	-3.78816e-07	300	610	0	-6.90795e-10	-2.59868e-10	-8.50852e-10	-8.91927e-08	-8.7747e-08	3.73353e-08	300	200	0	1.43159e-08	-1.99417e-09	3.49859e-08	2.32448e-05	-7.3354e-06	-9.95567e-06	0	0	0
467	3	2.14198e-08	-3.6303e-09	3.88637e-08	1.88049e-06	4.26871e-06	-5.16265e-07	300	610	0	-1.14936e-09	-2.99497e-10	-8.91431e-11	-4.05694e-08	-4.11734e-08	6.08618e-08	300	200	0	2.02705e-08	-3.9298e-09	3.87746e-08	2.53403e-05	-8.37781e-06	-1.44706e-05	0	0	0
467	4	2.81323e-08	-6.17517e-09	3.60695e-08	1.73577e-06	3.96346e-06	-6.48272e-07	300	610	0	-1.70859e-09	-3.06316e-10	1.25417e-09	5.24127e-08	4.8369e-08	8.91603e-08	300	200	0	2.64237e-08	-6.48149e-09	3.73236e-08	2.37303e-05	-8.4536e-06	-1.93225e-05	0	0	0
467	5	3.39734e-08	-9.3209e-09	2.373e-08	1.12411e-06	2.61067e-06	-7.4344e-07	300	610	0	-2.32694e-09	-2.54658e-10	3.33048e-09	2.03266e-07	1.94078e-07	1.1989e-07	300	200	0	3.16465e-08	-9.57556e-09	2.70605e-08	1.60091e-05	-6.83242e-06	-2.37546e-05	0	0	0
467	6	3.70878e-08	-1.28594e-08	-2.65264e-09	-1.72837e-07	-2.83586e-07	-7.54798e-07	300	610	0	-2.91991e-09	-1.12002e-10	6.25115e-09	4.23491e-07	4.07261e-07	1.48477e-07	300	200	0	3.41679e-08	-1.29714e-08	3.59851e-09	-7.3985e-07	-2.59594e-06	-2.65373e-05	0	0	0
467	7	3.4814e-08	-1.63471e-08	-4.79892e-08	-2.39275e-06	-5.25869e-06	-6.18035e-07	300	610	0	-3.34575e-09	1.59341e-10	1.00347e-08	7.18706e-07	6.93595e-07	1.67409e-07	300	200	0	3.14682e-08	-1.61878e-08	-3.79545e-08	-2.97176e-05	5.31079e-06	-2.58743e-05	0	0	0
467	8	2.36399e-08	-1.90235e-08	-1.16891e-07	-5.75761e-06	-1.28213e-05	-2.52007e-07	300	610	0	-3.39261e-09	5.9824e-10	1.45346e-08	1.08313e-06	1.04778e-06	1.65622e-07	300	200	0	2.02473e-08	-1.84253e-08	-1.02356e-07	-7.39554e-05	1.79615e-05	-1.93558e-05	0	0	0
467	9	-6.97069e-10	-1.97336e-08	-2.12491e-07	-1.04161e-05	-2.33161e-05	4.36876e-07	300	610	0	-2.77061e-09	1.23755e-09	1.9347e-08	1.49237e-06	1.44653e-06	1.28169e-07	300	200	0	-3.46768e-09	-1.84961e-08	-1.93144e-07	-0.000135562	3.624e-05	-4.00445e-06	0	0	0
468	0	-4.28812e-08	-1.68767e-08	-3.34702e-07	-1.63586e-05	-3.67345e-05	1.54444e-06	300	610	0	-1.11424e-09	2.09287e-09	2.37054e-08	1.89467e-06	1.84011e-06	3.64497e-08	300	200	0	-4.39955e-08	-1.47838e-08	-3.10997e-07	-0.000214601	6.05165e-05	2.35261e-05	0	0	0
468	1	-1.07359e-07	-8.40803e-09	-4.77857e-07	-2.3302e-05	-5.24553e-05	3.15054e-06	300	610	0	1.9977e-09	3.14652e-09	2.63701e-08	2.20151e-06	2.14308e-06	-1.30633e-07	300	200	0	-1.05361e-07	-5.26152e-09	-4.51486e-07	-0.000307572	9.0191e-05	6.6531e-05	0	0	0
468	2	-1.97242e-07	8.06487e-09	-6.2775e-07	-3.05465e-05	-6.89208e-05	5.29068e-06	300	610	0	6.99596e-09	4.32662e-09	2.55365e-08	2.27866e-06	2.22563e-06	-3.94149e-07	300	200	0	-1.90246e-07	1.23915e-08	-6.02214e-07	-0.000405494	0.000123101	0.000127532	0	0	0
468	3	-3.12671e-07	3.50435e-08	-7.58284e-07	-3.68125e-05	-8.32671e-05	7.91587e-06	300	610	0	1.42386e-08	5.48195e-09	1.87912e-08	1.94033e-06	1.90769e-06	-7.70742e-07	300	200	0	-2.98432e-07	4.05254e-08	-7.39492e-07	-0.000491722	0.000154813	0.000207184	0	0	0
468	4	-4.48597e-07	7.46999e-08	-8.28075e-07	-4.0077e-05	-9.09525e-05	1.08403e-05	300	610	0	2.3883e-08	6.35463e-09	3.16271e-09	9.49527e-07	9.59105e-07	-1.26592e-06	300	200	0	-4.24714e-07	8.10545e-08	-8.24913e-07	-0.00053973	0.000177867	0.000302759	0	0	0
468	5	-5.91988e-07	1.28183e-07	-7.77748e-07	-3.74443e-05	-8.54592e-05	1.36789e-05	300	610	0	3.57048e-08	6.55473e-09	-2.46755e-08	-9.70654e-07	-8.89631e-07	-1.86466e-06	300	200	0	-5.56283e-07	1.34738e-07	-8.02423e-07	-0.000511309	0.00018108	0.000406207	0	0	0
468	6	-7.18626e-07	1.94625e-07	-5.28937e-07	-2.51008e-05	-5.81835e-05	1.57793e-05	300	610	0	4.88621e-08	5.54354e-09	-6.79769e-08	-4.1091e-06	-3.92062e-06	-2.51936e-06	300	200	0	-6.69763e-07	2.00168e-07	-5.96914e-07	-0.000355849	0.000149119	0.0005019	0	0	0
468	7	-7.89866e-07	2.69827e-07	1.34983e-08	1.57319e-06	1.32185e-06	1.61606e-05	300	610	0	6.16142e-08	2.63525e-09	-1.29194e-07	-8.71565e-06	-8.37934e-06	-3.13565e-06	300	200	0	-7.28251e-07	2.72462e-07	-1.15696e-07	-1.16691e-05	6.26073e-05	0.000564259	0	0	0
468	8	-7.49981e-07	3.44671e-07	9.54145e-07	4.76404e-05	0.000104544	1.34725e-05	300	610	0	7.10168e-08	-2.96953e-09	-2.08877e-07	-1.49204e-05	-1.43967e-05	-3.55733e-06	300	200	0	-6.78964e-07	3.41702e-07	7.45267e-07	0.000589374	-0.000100843	0.000555711	0	0	0
468	9	-5.2509e-07	4.03373e-07	2.39233e-06	0.000117885	0.000262397	6.0034e-06	300	610	0	7.26442e-08	-1.2102e-08	-3.04155e-07	-2.26182e-05	-2.18772e-05	-3.55307e-06	300	200	0	-4.52446e-07	3.91271e-07	2.08818e-06	0.00151254	-0.000364216	0.000425608	0	0	0
469	0	-2.50574e-08	4.21827e-07	4.39765e-06	0.000215615	0.000482536	-8.23228e-06	300	610	0	6.04107e-08	-2.54764e-08	-4.06798e-07	-3.13165e-05	-3.03513e-05	-2.80887e-06	300	200	0	3.53533e-08	3.96351e-07	3.99086e-06	0.00280453	-0.00074677	0.000111067	0	0	0
469	1	8.49835e-07	3.66451e-07	6.97354e-06	0.000340883	0.000765356	-3.1285e-05	300	610	0	2.66063e-08	-4.34553e-08	-5.00966e-07	-3.99514e-05	-3.87963e-05	-9.32051e-07	300	200	0	8.76441e-07	3.22995e-07	6.47258e-06	0.0044701	-0.00125728	-0.000459039	0	0	0
469	2	2.19529e-06	1.94146e-07	1.00077e-05	0.000488071	0.00109855	-6.48927e-05	300	610	0	-3.77063e-08	-6.57144e-08	-5.60868e-07	-4.66854e-05	-4.54394e-05	2.52554e-06	300	200	0	2.15758e-06	1.28432e-07	9.44679e-06	0.00644005	-0.00188449	-0.00135542	0	0	0
469	3	4.08018e-06	-1.45798e-07	1.32096e-05	0.000642864	0.00145027	-0.000109889	300	610	0	-1.41745e-07	-9.08022e-08	-5.48749e-07	-4.87166e-05	-4.75712e-05	8.01554e-06	300	200	0	3.93843e-06	-2.366e-07	1.26608e-05	0.00853089	-0.0025846	-0.00263341	0	0	0
469	4	6.51244e-06	-7.06822e-07	1.60394e-05	0.000778783	0.00176127	-0.000165363	300	610	0	-2.93303e-07	-1.15608e-07	-4.13879e-07	-4.21474e-05	-4.14142e-05	1.5902e-05	300	200	0	6.21914e-06	-8.22429e-07	1.56255e-05	0.0103984	-0.00326632	-0.00431012	0	0	0
469	5	9.39236e-06	-1.53603e-06	1.76352e-05	0.000853692	0.00193695	-0.000227558	300	610	0	-4.96085e-07	-1.34778e-07	-9.34796e-08	-2.19817e-05	-2.21176e-05	2.63213e-05	300	200	0	8.89628e-06	-1.67081e-06	1.75418e-05	0.0114903	-0.00377471	-0.0063326	0	0	0
469	6	1.24537e-05	-2.65973e-06	1.67539e-05	0.000806953	0.00184086	-0.000288544	300	610	0	-7.45908e-07	-1.40173e-07	4.83169e-07	1.76502e-05	1.60309e-05	3.89852e-05	300	200	0	1.17078e-05	-2.7999e-06	1.7237e-05	0.0110067	-0.0038762	-0.0085371	0	0	0
469	7	1.51957e-05	-4.06262e-06	1.17468e-05	0.000558327	0.001292	-0.000334781	300	610	0	-1.02574e-06	-1.20489e-07	1.38593e-06	8.29211e-05	7.90575e-05	5.2927e-05	300	200	0	1.417e-05	-4.18311e-06	1.31327e-05	0.00788319	-0.00324891	-0.010601	0	0	0
469	8	1.68138e-05	-5.66019e-06	6.02185e-07	1.01186e-05	6.94664e-05	-0.000345778	300	610	0	-1.29975e-06	-6.1267e-08	2.66868e-06	0.00017925	0.000172284	6.62004e-05	300	200	0	1.55141e-05	-5.72145e-06	3.27087e-06	0.000815809	-0.00148419	-0.0119925	0	0	0
469	9	1.61415e-05	-7.26508e-06	-1.89062e-05	-0.000945466	-0.00207127	-0.000293203	300	610	0	-1.5068e-06	5.44406e-08	4.34636e-06	0.000309623	0.000298706	7.55589e-05	300	200	0	1.46347e-05	-7.21064e-06	-1.45599e-05	-0.0116455	0.00189294	-0.0119258	0	0	0
470	0	1.1625e-05	-8.5499e-06	-4.89163e-05	-0.00241143	-0.00536509	-0.00014096	300	610	0	-1.55447e-06	2.44399e-07	6.36302e-06	0.000472173	0.000456647	7.61676e-05	300	200	0	1.00706e-05	-8.3055e-06	-4.25533e-05	-0.0309043	0.00737416	-0.00933681	0	0	0
470	1	1.35894e-06	-9.01161e-06	-9.09686e-05	-0.00446111	-0.00998143	0.000153063	300	610	0	-1.31502e-06	5.2411e-07	8.55108e-06	0.000656979	0.000636658	6.14318e-05	300	200	0	4.39227e-08	-8.4875e-06	-8.24176e-05	-0.0579922	0.0153784	-0.00289771	0	0	0
470	2	-1.67784e-05	-7.94595e-06	-0.000145245	-0.00710099	-0.0159407	0.000632711	300	610	0	-6.2587e-07	9.01922e-07	1.05835e-05	0.000842174	0.000817725	2.30633e-05	300	200	0	-1.74043e-05	-7.04402e-06	-0.000134662	-0.09308	0.026111	0.00890258	0	0	0
470	3	-4.48451e-05	-4.44475e-06	-0.000209529	-0.01022	-0.023	0.00133575	300	610	0	7.0254e-07	1.37201e-06	1.19238e-05	0.000989642	0.000963084	-4.84526e-05	300	200	0	-4.41425e-05	-3.07274e-06	-0.000197605	-0.134806	0.0393635	0.0275805	0	0	0
470	4	-8.43614e-05	2.56648e-06	-0.000277887	-0.0135255	-0.0305087	0.00228154	300	610	0	2.86733e-06	1.90513e-06	1.17824e-05	0.00104091	0.00101619	-0.000162791	300	200	0	-8.14941e-05	4.47161e-06	-0.000266105	-0.179425	0.0542506	0.0543472	0	0	0
470	5	-0.000135598	1.42288e-05	-0.000339156	-0.01647	-0.0372419	0.00345342	300	610	0	6.03792e-06	2.4373e-06	9.09324e-06	0.000914233	0.00089784	-0.000327901	300	200	0	-0.00012956	1.66661e-05	-0.000330063	-0.219823	0.0688938	0.0896324	0	0	0
470	6	-0.000196594	3.15622e-05	-0.000375391	-0.0181759	-0.0412302	0.00477552	300	610	0	1.03004e-05	2.85749e-06	2.53035e-06	0.000504326	0.00050581	-0.000547077	300	200	0	-0.000186293	3.44197e-05	-0.000372861	-0.244502	0.080076	0.132416	0	0	0
470	7	-0.000261916	5.51649e-05	-0.000360571	-0.017374	-0.0396171	0.00608475	300	610	0	1.55781e-05	2.99577e-06	-9.40906e-06	-0.000313198	-0.000280925	-0.00081484	300	200	0	-0.000246337	5.81606e-05	-0.00036998	-0.236726	0.0829201	0.179371	0	0	0
470	8	-0.000321216	8.47772e-05	-0.000260024	-0.0123765	-0.0285964	0.00710009	300	610	0	2.15271e-05	2.61505e-06	-2.82239e-05	-0.00167015	-0.00159102	-0.00111158	300	200	0	-0.000299689	8.73922e-05	-0.000288248	-0.174111	0.070672	0.223843	0	0	0
470	9	-0.000357748	0.000118701	-3.12248e-05	-0.00111791	-0.00349833	0.00739374	300	610	0	2.74101e-05	1.4106e-06	-5.50954e-05	-0.00368394	-0.00353972	-0.0013972	300	200	0	-0.000330338	0.000120112	-8.63202e-05	-0.0291027	0.0347142	0.254774	0	0	0
471	0	-0.000347101	0.00015309	0.000373195	0.0186957	0.0408796	0.00637126	300	610	0	3.19583e-05	-9.76771e-07	-9.04076e-05	-0.00642255	-0.00619504	-0.00160424	300	200	0	-0.000315143	0.000152114	0.000282788	0.229142	-0.035025	0.255741	0	0	0
471	1	-0.000256608	0.000181157	0.000999207	0.0492801	0.109588	0.00327172	300	610	0	3.32419e-05	-4.92653e-06	-0.000133078	-0.00985395	-0.00952873	-0.00163167	300	200	0	-0.000223366	0.00017623	0.000866129	0.630786	-0.149058	0.204391	0	0	0
471	2	-4.60021e-05	0.000192407	0.00188081	0.092256	0.206366	-0.00279769	300	610	0	2.85812e-05	-1.07747e-05	-0.000179698	-0.0137787	-0.013351	-0.00134102	300	200	0	-1.74209e-05	0.000181632	0.00170112	1.19855	-0.316483	0.0726959	0	0	0
471	3	0.000329839	0.000172074	0.00302416	0.147872	0.331897	-0.0127739	300	610	0	1.45483e-05	-1.87119e-05	-0.000223519	-0.0177478	-0.0172305	-0.000557428	300	200	0	0.000344387	0.000153362	0.00280064	1.93752	-0.542054	-0.171434	0	0	0
471	4	0.000915133	0.000101028	0.00438564	0.213941	0.481407	-0.0274765	300	610	0	-1.28757e-05	-2.86368e-05	-0.000253387	-0.0209708	-0.020405	0.00092105	300	200	0	0.000902257	7.23917e-05	0.00413225	2.82101	-0.821982	-0.560494	0	0	0
471	5	0.00174335	-4.34896e-05	0.00584421	0.284488	0.641618	-0.0473507	300	610	0	-5.79038e-05	-3.99606e-05	-0.000252791	-0.0222278	-0.021695	0.00330154	300	200	0	0.00168545	-8.34502e-05	0.00559142	3.77266	-1.1384	-1.12095	0	0	0
471	6	0.00282235	-0.000285828	0.00716918	0.348197	0.78722	-0.0720986	300	610	0	-0.000124213	-5.13694e-05	-0.000199335	-0.019805	-0.0194399	0.00675725	300	200	0	0.00269814	-0.000337198	0.00696984	4.64554	-1.45268	-1.86329	0	0	0
471	7	0.00411377	-0.000648052	0.00798703	0.3868	0.877221	-0.100191	300	610	0	-0.000213785	-6.05602e-05	-6.5025e-05	-0.011484	-0.0114865	0.0113665	300	200	0	0.00389998	-0.000708612	0.007922	5.20038	-1.69807	-2.76805	0	0	0
471	8	0.00550684	-0.00114368	0.00775326	0.373733	0.851851	-0.128276	300	610	0	-0.000325244	-6.39875e-05	0.000182062	0.0053698	0.00472864	0.0170262	300	200	0	0.0051816	-0.00120766	0.00793532	5.08704	-1.77273	-3.76768	0	0	0
471	9	0.00678786	-0.00176854	0.00573891	0.273505	0.631081	-0.150523	300	610	0	-0.000451659	-5.66797e-05	0.000574061	0.0335698	0.0319506	0.0233393	300	200	0	0.00633621	-0.00182522	0.00631297	3.83501	-1.535	-4.72502	0	0	0
472	0	0.00760834	-0.00248863	0.00104535	0.0424666	0.116237	-0.158003	300	610	0	-0.00057787	-3.22161e-05	0.00113682	0.0756561	0.0726718	0.0294798	300	200	0	0.00703047	-0.00252085	0.00218217	0.86215	-0.803204	-5.41029	0	0	0
472	1	0.00745768	-0.003225	-0.00733482	-0.36818	-0.803323	-0.13825	300	610	0	-0.000677556	1.70135e-05	0.00187987	0.133167	0.128428	0.0340468	300	200	0	0.00678012	-0.00320799	-0.00545496	-4.48726	0.636146	-5.48027	0	0	0
472	2	0.00564916	-0.003837	-0.0203893	-1.00606	-2.23611	-0.0752241	300	610	0	-0.000710436	9.91093e-05	0.00278242	0.205581	0.198771	0.03493	300	200	0	0.00493872	-0.00373789	-0.0176069	-12.8609	3.00766	-4.46556	0	0	0
472	3	0.00133221	-0.00410578	-0.0388666	-1.90689	-4.26444	0.0499936	300	610	0	-0.000620304	0.000221345	0.00377523	0.288899	0.279899	0.0292227	300	200	0	0.000711901	-0.00388443	-0.0350914	-24.758	6.5087	-1.7747	0	0	0
472	4	-0.00645243	-0.00372186	-0.0629441	-3.07826	-6.90796	0.257415	300	610	0	-0.000334909	0.000388048	0.00471915	0.373903	0.362962	0.0132364	300	200	0	-0.00678734	-0.00333381	-0.058225	-40.3165	11.2483	3.27347	0	0	0
472	5	-0.0186541	-0.00228233	-0.0917693	-4.47727	-10.0733	0.5648	300	610	0	0.000230921	0.000597522	0.0053823	0.444215	0.432167	-0.0173129	300	200	0	-0.0184231	-0.00168481	-0.086387	-59.0167	17.1593	11.3748	0	0	0
472	6	-0.0360079	0.000694684	-0.122874	-5.98211	-13.4899	0.982307	300	610	0	0.00116717	0.00083795	0.0054196	0.474392	0.462915	-0.0668566	300	200	0	-0.0348407	0.00153263	-0.117455	-79.3036	23.8818	23.1066	0	0	0
472	7	-0.0587242	0.00572849	-0.151495	-7.35896	-16.6349	1.50477	300	610	0	0.00255354	0.00108236	0.00436064	0.428505	0.420403	-0.139163	300	200	0	-0.0561707	0.00681085	-0.147134	-98.1433	30.622	38.7199	0	0	0
472	8	-0.0860568	0.0132958	-0.169859	-8.22768	-18.6555	2.10144	300	610	0	0.0044353	0.00128301	0.00161457	0.259838	0.259286	-0.236067	300	200	0	-0.0816215	0.0145788	-0.168245	-110.559	35.995	57.8466	0	0	0
472	9	-0.115751	0.0237003	-0.166577	-8.0325	-18.3013	2.70346	300	610	0	0.00678848	0.00136595	-0.00349642	-0.0874023	-0.0747087	-0.355657	300	200	0	-0.108962	0.0250663	-0.170073	-109.228	37.8761	79.1178	0	0	0
473	0	-0.143394	0.0368821	-0.126325	-6.02736	-13.8902	3.18992	300	610	0	0.00947362	0.00122695	-0.0116608	-0.673225	-0.640126	-0.489906	300	200	0	-0.13392	0.038109	-0.137986	-84.2619	33.2937	99.7081	0	0	0
473	1	-0.161738	0.0521607	-0.0301215	-1.29	-3.33775	3.37454	300	610	0	0.0121793	0.000730765	-0.0234429	-1.55253	-1.4908	-0.621813	300	200	0	-0.149558	0.0528915	-0.0535644	-23.3664	18.4196	114.844	0	0	0
473	2	-0.160104	0.0679182	0.14345	7.21708	15.708	2.99587	300	610	0	0.0143597	-0.000283775	-0.039074	-2.75994	-2.66123	-0.722293	300	200	0	-0.145745	0.0676344	0.104376	87.3932	-11.2702	117.356	0	0	0
473	3	-0.124063	0.0812409	0.415592	20.5167	45.5766	1.71603	300	610	0	0.0151743	-0.0019895	-0.0581582	-4.28766	-4.14507	-0.747278	300	200	0	-0.108889	0.0792514	0.357434	261.913	-60.572	97.3878	0	0	0
473	4	-0.0356512	0.0875663	0.802743	39.394	88.0753	-0.865819	300	610	0	0.0134445	-0.00454367	-0.0792909	-6.05566	-5.86635	-0.635774	300	200	0	-0.0222068	0.0830226	0.723452	511.139	-133.761	42.4636	0	0	0
473	5	0.125514	0.0804097	1.30965	64.0578	143.729	-5.17683	300	610	0	0.0076479	-0.00804388	-0.0996044	-7.87497	-7.64364	-0.31	300	200	0	0.133162	0.0723658	1.21004	838.619	-233.319	-61.8705	0	0	0
473	6	0.379799	0.0512881	1.91971	93.6717	210.721	-11.6014	300	610	0	-0.00401985	-0.0124637	-0.114281	-9.40626	-9.14983	0.320895	300	200	0	0.375779	0.0388244	1.80543	1234.3	-358.097	-230.507	0	0	0
473	7	0.743313	-0.00999776	2.58271	125.754	283.543	-20.3697	300	610	0	-0.0234797	-0.0175664	-0.116109	-10.1191	-9.87214	1.35165	300	200	0	0.719833	-0.0275642	2.4666	1666.54	-500.862	-476.012	0	0	0
473	8	1.22143	-0.114518	3.20028	155.478	351.403	-31.3963	300	610	0	-0.052457	-0.0227989	-0.0952116	-9.26049	-9.08129	2.86415	300	200	0	1.16897	-0.137317	3.10507	2072.75	-645.31	-804.307	0	0	0
473	9	1.79972	-0.27256	3.61078	174.934	396.562	-44.0641	300	610	0	-0.0919787	-0.0271718	-0.0391219	-5.84688	-5.82265	4.90086	300	200	0	1.70774	-0.299732	3.57166	2349.45	-762.729	-1208.52	0	0	0
474	0	2.43233	-0.49092	3.57599	172.499	392.873	-56.9596	300	610	0	-0.141645	-0.0291431	0.0665462	1.30278	1.05245	7.42701	300	200	0	2.29069	-0.520063	3.64254	2343.5	-808.79	-1660.94	0	0	0
474	1	3.02823	-0.768908	2.77396	132.493	304.988	-67.577	300	610	0	-0.198655	-0.0265284	0.236533	13.4679	12.7919	10.2806	300	200	0	2.82958	-0.795437	3.01049	1847.2	-721.187	-2103.42	0	0	0
474	2	3.43673	-1.09296	0.803775	35.4376	88.8887	-72.0303	300	610	0	-0.256619	-0.0164796	0.483138	31.8336	30.5575	13.1119	300	200	0	3.18011	-1.10944	1.28691	600.949	-419.273	-2436.83	0	0	0
474	3	3.43455	-1.42994	-2.7896	-140.717	-305.401	-64.8394	190.521	660.444	0	-0.304219	0.00441531	0.811867	57.1754	55.1202	15.3173	300	200	0	3.13033	-1.42552	-1.97773	-1691.25	192.782	-2511.41	173.45	820.548	0
474	4	2.71855	-1.71952	-8.46101	-417.92	-927.851	-38.8869	190.338	659.394	0	-0.323925	0.0398418	1.21527	89.3958	86.4116	15.977	300	200	0	2.39463	-1.67967	-7.24574	-5327.31	1217.34	-2120.34	183.871	724.106	0
474	5	0.9095	-1.8666	-16.5706	-813.39	-1818.06	14.3156	190.284	659.086	0	-0.291027	0.0931964	1.66488	126.898	122.917	13.8112	300	200	0	0.618473	-1.77341	-14.9058	-10546.7	2746.9	-1000.49	186.276	701.85	0
474	6	-2.42554	-1.73536	-27.2394	-1332.55	-2989.38	103.881	190.255	658.92	0	-0.173461	0.166669	2.10165	165.811	160.922	7.18033	300	200	0	-2.599	-1.56869	-25.1377	-17437.7	4837.61	1154.73	187.482	690.692	0
474	7	-7.67009	-1.16362	-40.248	-1963.18	-4417.86	236.243	190.234	658.777	0	0.0669896	0.259897	2.4255	199.108	193.653	-5.84154	300	200	0	-7.6031	-0.903719	-37.8225	-25873.6	7487.5	4624.64	188.315	682.934	0
474	8	-14.941	-0.020114	-55.2057	-2680.95	-6059.32	408.305	190.241	658.563	0	0.471309	0.368153	2.48581	215.732	210.424	-27.2788	300	200	0	-14.4697	0.348039	-52.7199	-35626.8	10661.6	9505.21	189.057	676.093	0
474	9	-23.9862	1.73967	-71.9491	-3466.93	-7887.26	606.074	190.377	658.186	0	1.0768	0.480098	2.07522	199.911	195.959	-58.9076	300	200	0	-22.9094	2.21976	-69.8738	-46634.4	14370.5	15629.3	189.926	668.933	0
475	0	-34.3794	4.07629	-90.7933	-4320.1	-9911.27	815.362	190.837	657.582	0	1.90662	0.575245	0.930771	130.939	130.165	-101.703	300	200	0	-32.4728	4.65153	-89.8625	-59163.6	18736.3	22699.3	191.155	660.864	0
475	1	-45.7785	6.89323	-112.489	-5255.58	-12166.1	1032.18	191.847	656.721	0	2.95455	0.621447	-1.25276	-16.1743	-11.2599	-155.047	291.012	212.911	0	-42.824	7.51468	-113.742	-73780.1	24000.9	30465.5	192.939	651.833	0
475	2	-58.0224	10.0476	-138.061	-6295.83	-14691.6	1263.22	193.586	655.602	0	4.16451	0.572937	-4.79074	-268.692	-254.903	-215.676	246.793	256.086	0	-53.8579	10.6206	-142.852	-91230.3	30494.3	38794.5	195.371	642.203	0
475	3	-71.112	13.3596	-168.618	-7460.07	-17514.6	1522.68	196.129	654.242	0	5.4054	0.369759	-9.95084	-652.173	-625.807	-276.402	237.11	265.539	0	-65.7066	13.7293	-178.569	-112300	38584.1	47662.3	198.412	632.582	0
475	4	-85.1492	16.6284	-205.185	-8756.67	-20638.9	1828.5	199.413	652.677	0	6.44275	-0.0603009	-16.8622	-1183.91	-1141.14	-324.705	232.326	270.211	0	-78.7065	16.5681	-222.048	-137681	48612.2	57126.7	201.913	623.633	0
475	5	-100.274	19.6592	-248.661	-10184.8	-24052.7	2196.11	203.271	650.959	0	6.91099	-0.795789	-25.3864	-1863.26	-1800.82	-341.385	229.064	273.396	0	-93.3627	18.8634	-274.047	-167903	60842.1	67298.5	205.661	615.983	0
475	6	-116.632	22.3113	-299.868	-11742.8	-27744.6	2632.6	207.477	649.16	0	6.32195	-1.90259	-35.0322	-2664.13	-2580.34	-302.631	226.344	276.048	0	-110.31	20.4087	-334.9	-203353	75439.9	78333.9	209.451	610.13	0
475	7	-134.386	24.5584	-359.509	-13433.6	-31710.4	3133.64	211.795	647.366	0	4.21035	-3.39018	-45.1303	-3544.61	-3439.26	-189.265	223.793	278.542	0	-130.175	21.1682	-404.639	-244289	92490.6	90428.1	213.133	606.231	0
475	8	-153.705	26.5202	-427.819	-15259.3	-35936.3	3684.28	216.001	645.667	0	0.392606	-5.16884	-55.2724	-4475.69	-4344.89	2.31091	221.391	280.975	0	-153.312	21.3514	-483.092	-290734	112005	103774	216.618	603.942	0
475	9	-174.702	28.4384	-503.97	-17206.1	-40370	4262.7	219.896	644.141	0	-4.94045	-7.06052	-65.6323	-5464.74	-5289.22	256.429	219.411	283.263	0	-179.642	21.3778	-569.603	-342193	133844	118489	219.84	602.559	0
476	0	-197.282	30.6046	-585.51	-19229.7	-44895.3	4842.13	223.323	642.843	0	-11.4071	-8.85328	-76.9176	-6554.8	-6285.19	544.782	218.287	285.218	0	-208.689	21.7514	-662.427	-397285	157565	134536	222.738	601.317	0
476	1	-220.926	33.259	-668.046	-21245.3	-49316.3	5390.44	226.178	641.802	0	-18.6615	-10.3504	-90.0993	-7807.02	-7349.65	839.798	218.427	286.649	0	-239.587	22.9086	-758.145	-453481	182278	151600	225.257	599.595	0
476	2	-244.452	36.488	-745.388	-23128.1	-53356.5	5871.3	228.418	641.028	0	-26.5256	-11.4305	-106.124	-9281.05	-8485.62	1126.73	220.04	287.455	0	-270.978	25.0575	-851.512	-507118	206619	168936	227.374	596.963	0
476	3	-265.893	40.181	-810.463	-24727	-56688.5	6246.56	230.054	640.51	0	-35.0314	-12.1091	-125.743	-11024	-9676.1	1408.69	223.048	287.672	0	-300.924	28.0718	-936.205	-553934	228941	185278	229.113	593.12	0
476	4	-282.612	44.0495	-857.038	-25897.8	-59002.5	6477.61	231.155	640.218	0	-44.3541	-12.5273	-149.506	-13072.1	-10892.9	1702.66	227.141	287.435	0	-326.966	31.5222	-1006.54	-590152	247762	198901	230.559	587.818	0
476	5	-291.757	47.6896	-881.62	-26547.1	-60090.8	6527.42	231.84	640.112	0	-54.6875	-12.8862	-177.799	-15453.4	-12108.6	2030.46	231.897	286.915	0	-346.445	34.8034	-1059.42	-613678	262255	207908	231.85	580.836	0
476	6	-290.959	50.6781	-884.524	-26663.7	-59910.3	6366.77	232.268	640.145	0	-66.1585	-13.3999	-210.746	-18179.4	-13298.1	2412.75	236.9	286.262	0	-357.118	37.2783	-1095.27	-624763	272514	210680	233.159	572.052	0
476	7	-278.978	52.6725	-869.62	-26322.5	-58590.2	5981.77	232.625	640.269	0	-78.7734	-14.2704	-247.983	-21223.2	-14433.1	2866.65	241.798	285.583	0	-357.751	38.4021	-1117.6	-625767	279429	206300	234.661	561.569	0
476	8	-256.001	53.473	-842.995	-25662.3	-56387.1	5378.07	233.111	640.442	0	-92.3605	-15.6668	-288.381	-24495.9	-15477.2	3403.51	246.331	284.943	0	-348.361	37.8062	-1131.38	-620246	284270	194756	236.481	549.827	0
476	9	-223.528	53.0472	-811.323	-24850.5	-53615	4579.74	233.917	640.63	0	-106.504	-17.7095	-329.887	-27832.5	-16384.9	4024.91	250.332	284.37	0	-330.033	35.3377	-1141.21	-611871	288205	176859	238.662	537.647	0
477	0	-183.942	51.5321	-780.554	-24050.9	-50581.5	3623.25	235.198	640.813	0	-120.486	-20.4523	-369.594	-30996.6	-17104	4716.25	253.722	283.867	0	-304.428	31.0798	-1150.15	-603613	291972	153965	241.151	526.11	0
477	1	-139.934	49.2203	-755.131	-23400.8	-47545.3	2548.75	237.037	640.989	0	-133.251	-23.8581	-404.128	-33711.6	-17581.8	5439.04	256.494	283.418	0	-273.185	25.3622	-1159.26	-597350	295763	127606	243.82	516.337	0
477	2	-93.9825	46.5259	-737.687	-22998.6	-44692.9	1392.14	239.415	641.177	0	-143.452	-27.7967	-430.342	-35718.6	-17776.3	6127.16	258.693	283	0	-237.434	18.7292	-1168.03	-593876	299337	99157.8	246.517	509.212	0
477	3	-48.0321	43.9264	-729.124	-22898.9	-42133.5	181.909	242.214	641.406	0	-149.596	-32.0952	-446.174	-36845.2	-17662.1	6694.94	260.414	282.58	0	-197.628	11.8312	-1175.3	-593176	302280	69644.9	249.123	505.186	0
477	4	-3.40855	41.889	-728.929	-23113.2	-39908	-1059.07	245.251	641.709	0	-150.313	-36.6111	-451.263	-37054.7	-17233	7057.67	261.812	282.113	0	-153.721	5.27787	-1180.19	-594814	304295	39723.7	251.583	504.212	0
477	5	39.0636	40.8018	-735.626	-23617.1	-38009.3	-2308.93	248.331	642.105	0	-144.672	-41.2719	-447.008	-36451.2	-16501.8	7153.58	263.084	281.545	0	-105.609	-0.470108	-1182.63	-598225	305349	9809.27	253.907	505.822	0
477	6	78.832	40.9252	-747.241	-24360.5	-36405	-3541.34	251.281	642.601	0	-132.407	-46.0748	-436.073	-35241.6	-15497.3	6958.27	264.462	280.816	0	-53.5751	-5.14962	-1183.31	-602881	305664	-19734	256.138	509.276	0
477	7	115.365	42.371	-761.763	-25281.5	-35059.6	-4720.26	253.976	643.188	0	-113.932	-51.0708	-421.621	-33675.4	-14258.5	6487.57	266.182	279.871	0	1.43255	-8.69988	-1183.38	-608374	305628	-48428.6	258.324	513.744	0
477	8	147.967	45.1157	-777.564	-26321.7	-33950.7	-5798.37	256.337	643.852	0	-90.1814	-56.3391	-406.611	-31987.5	-12827.9	5789.55	268.452	278.668	0	57.7852	-11.2234	-1184.18	-614484	305700	-75599.2	260.497	518.458	0
477	9	175.732	49.0495	-793.706	-27438.7	-33077.8	-6721.11	258.325	644.57	0	-62.3555	-61.9434	-393.336	-30361.5	-11247.1	4929.66	271.406	277.19	0	113.377	-12.8939	-1187.04	-621247	306346	-100385	262.659	522.836	0
478	0	197.635	54.0419	-810.021	-28612.5	-32461.6	-7434.81	259.925	645.323	0	-31.6873	-67.8809	-383.244	-28916	-9552.97	3974.17	275.073	275.451	0	165.947	-13.839	-1193.26	-628954	307999	-121832	264.79	526.53	0
478	1	212.693	59.9894	-826.964	-29846	-32135.8	-7894.99	261.14	646.091	0	0.692348	-74.051	-376.971	-27707.9	-7777.95	2977.32	279.367	273.502	0	213.386	-14.0616	-1203.93	-638071	311024	-139018	266.847	529.427	0
478	2	220.148	66.8281	-845.314	-31157.3	-32136	-8073.01	261.983	646.859	0	33.7755	-80.2644	-374.469	-26745.4	-5954.74	1975.87	284.098	271.422	0	253.924	-13.4363	-1219.78	-649083	315656	-151174	268.773	531.601	0
478	3	219.605	74.5242	-865.848	-32569.5	-32488.6	-7960.99	262.478	647.616	0	66.6248	-86.2883	-375.196	-26005.7	-4123.81	991.357	289.009	269.312	0	286.23	-11.7642	-1241.04	-662347	321962	-157783	270.499	533.246	0
478	4	211.126	83.0643	-889.079	-34100.4	-33200.3	-7573.73	262.658	648.355	0	98.3013	-91.9054	-378.337	-25453	-2334.25	37.811	293.83	267.276	0	309.427	-8.84116	-1267.42	-677984	329838	-158635	271.963	534.599	0
478	5	195.258	92.446	-915.086	-35754.9	-34252.3	-6946.32	262.569	649.073	0	127.816	-96.9545	-383.028	-25053	-638.641	-870.423	298.333	265.408	0	323.073	-4.50857	-1298.11	-695832	339036	-153840	273.122	535.867	0
478	6	172.988	102.653	-943.476	-37520.2	-35602.9	-6128.31	262.264	649.768	0	154.13	-101.334	-388.507	-24780.8	912.049	-1715.4	302.348	263.785	0	327.118	1.31858	-1331.98	-715460	349203	-143797	273.956	537.186	0
478	7	145.645	113.615	-973.469	-39366.9	-37193.5	-5176.11	261.793	650.44	0	176.225	-104.985	-394.198	-24621.9	2272.22	-2475.59	305.764	262.461	0	321.87	8.63003	-1367.67	-736230	359929	-129151	274.467	538.614	0
478	8	114.757	125.183	-1004.06	-41253.6	-38955.1	-4145.24	261.202	651.087	0	193.209	-107.884	-399.739	-24570.1	3407.13	-3126.92	308.523	261.465	0	307.966	17.2987	-1403.79	-757415	370808	-110726	274.677	540.14	0
478	9	81.8984	137.116	-1034.18	-43132.8	-40816.3	-3083.83	260.533	651.707	0	204.44	-110.047	-404.992	-24624.8	4298.29	-3645.11	310.613	260.803	0	286.339	27.0693	-1439.17	-778308	381490	-89454.2	274.626	541.704	0
479	0	48.5597	149.104	-1062.9	-44956.1	-42709.7	-2028.96	259.818	652.296	0	209.601	-111.541	-410.038	-24790.9	4943.79	-4008.13	312.057	260.46	0	258.161	37.5635	-1472.93	-798318	391723	-66309.7	274.36	543.216	0
479	1	16.0683	160.801	-1089.45	-46680.2	-44574.7	-1006	259.085	652.848	0	208.722	-112.502	-415.106	-25076.4	5353.68	-4197.37	312.897	260.41	0	224.79	48.2984	-1504.55	-817023	401355	-42259.9	273.932	544.574	0
479	2	-14.449	171.857	-1113.35	-48272.1	-46354.3	-30.6748	258.365	653.357	0	202.151	-113.142	-420.462	-25487.9	5544.24	-4198.54	313.186	260.619	0	187.702	58.7153	-1533.81	-834179	410324	-18231	273.393	545.697	0
479	3	-42.0732	181.961	-1134.45	-49712.9	-47986.4	887.174	257.701	653.821	0	190.526	-113.732	-426.305	-26025	5534.14	-4003.8	312.982	261.048	0	148.453	68.229	-1560.76	-849741	418650	4911.47	272.8	546.539	0
479	4	-66.0802	190.876	-1152.99	-50998.9	-49390.8	1739.72	257.163	654.232	0	174.707	-114.579	-432.678	-26675.7	5343.11	-3613.98	312.349	261.652	0	108.627	76.2973	-1585.67	-863873	426439	26382.4	272.221	547.11	0
479	5	-85.9219	198.465	-1169.64	-52141.1	-50455.4	2518.63	256.862	654.579	0	155.675	-115.965	-439.418	-27412.4	4990.33	-3039.59	311.357	262.383	0	69.7529	82.4994	-1609.06	-876957	433904	45506.3	271.744	547.474	0
479	6	-101.201	204.709	-1185.55	-53164.4	-51023.1	3213.28	256.963	654.844	0	134.404	-118.101	-446.177	-28194.6	4492.77	-2300.1	310.069	263.192	0	33.2023	86.6081	-1631.73	-889623	441394	61747.7	271.484	547.751	0
479	7	-111.637	209.708	-1202.48	-54107.7	-50877.9	3810.09	257.689	654.997	0	111.756	-121.087	-452.533	-28977.2	3867.37	-1421.55	308.546	264.033	0	0.118988	88.6212	-1655.01	-902849	449487	74722.1	271.595	548.095	0
479	8	-117.01	213.66	-1222.86	-55022.4	-49732.8	4293.42	259.331	654.995	0	88.4269	-124.918	-458.174	-29722.3	3138.43	-434.3	306.85	264.871	0	-28.5828	88.7423	-1681.04	-918065	459088	84172.4	272.282	548.665	0
479	9	-117.097	216.814	-1249.88	-55967.1	-47224	4646.61	262.217	654.778	0	64.9543	-129.49	-463.102	-30412.6	2350.61	628.404	305.076	265.672	0	-52.1423	87.3238	-1712.98	-937236	471524	89910.2	273.804	549.584	0
480	0	-111.585	219.415	-1287.33	-57002	-42921.9	4851.83	266.658	654.279	0	41.7686	-134.63	-467.793	-31059.6	1585.95	1731.18	303.39	266.396	0	-69.816	84.7851	-1755.12	-962820	488551	91731.4	276.448	550.897	0
480	1	-99.9903	221.622	-1339.24	-58178.8	-36362.3	4888.31	272.849	653.442	0	19.264	-140.115	-473.287	-31708.9	979.862	2835.75	302.07	266.997	0	-80.7264	81.5066	-1812.53	-997570	512251	89317.4	280.479	552.533	0
480	2	-81.6172	223.429	-1409.3	-59528.6	-27104.4	4730.21	280.768	652.24	0	-2.13156	-145.704	-481.209	-32443.5	734.256	3898.49	301.526	267.421	0	-83.7488	77.7254	-1890.51	-1.04416e+06	544804	82159.1	286.051	554.288	0
480	3	-55.5928	224.654	-1500.27	-61056.8	-14800.8	4350.24	290.135	650.697	0	-21.882	-151.166	-493.76	-33383.2	1127.87	4867.12	302.284	267.61	0	-77.4747	73.4884	-1994.03	-1.10483e+06	588254	69551.9	293.143	555.837	0
480	4	-21.0015	224.994	-1613.6	-62749.2	747.984	3728.6	300.464	648.888	0	-39.2654	-156.318	-513.678	-34681.6	2519.57	5677.65	304.905	267.516	0	-60.2669	68.6755	-2127.28	-1.18117e+06	644345	50672.9	301.536	556.797	0
480	5	22.8829	224.096	-1749.32	-64579.8	19563	2857.32	311.183	646.917	0	-53.3102	-161.065	-544.109	-36518.7	5336.64	6253	309.808	267.117	0	-30.4273	63.0307	-2293.43	-1.27398e+06	714390	24723	310.857	556.811	0
480	6	76.3204	221.634	-1905.63	-66503.7	41457.2	1741.99	321.755	644.898	0	-62.7611	-165.438	-588.313	-39084	10040.3	6503.2	317.066	266.434	0	13.5593	56.196	-2493.95	-1.38299e+06	799031	-8899.25	320.649	555.62	0
480	7	138.958	217.309	-2078.54	-68443.7	65985.5	398.231	331.746	642.929	0	-66.0935	-169.6	-649.126	-42543.2	17057.6	6327.17	326.278	265.539	0	72.8642	47.7094	-2727.67	-1.50643e+06	897846	-50507.3	330.445	553.118	0
480	8	209.901	210.782	-2261.48	-70288.5	92396.8	-1164.09	340.857	641.081	0	-61.6491	-173.826	-728.371	-47004.3	26705.5	5619.79	336.665	264.533	0	148.251	36.9566	-2989.85	-1.6407e+06	1.00894e+06	-100167	339.836	549.348	0
480	9	287.852	201.745	-2445.29	-71906.4	119623	-2943.42	348.92	639.406	0	-47.961	-178.474	-826.838	-52523.7	39187.5	4285.38	347.394	263.524	0	239.891	23.2714	-3272.13	-1.78031e+06	1.12893e+06	-157674	348.534	544.424	0
481	0	371.096	190.129	-2618.9	-73164.6	146328	-4920.39	355.874	637.937	0	-24.0801	-183.894	-944.832	-59143.4	54656.9	2256	357.848	262.597	0	347.016	6.23515	-3563.73	-1.9185e+06	1.25345e+06	-222346	356.397	538.425	0
481	1	457.256	176.218	-2770.71	-73946	171022	-7035.97	361.725	636.688	0	10.3509	-190.257	-1082.28	-66889.8	73208.5	-486.046	367.643	261.805	0	467.607	-14.0388	-3852.99	-2.0481e+06	1.37768e+06	-292730	363.387	531.386	0
481	2	543.016	160.616	-2890.35	-74164	192248	-9196.46	366.514	635.659	0	55.1412	-197.402	-1237.7	-75701.3	94735.6	-3893.52	376.542	261.163	0	598.157	-36.7855	-4128.05	-2.16229e+06	1.49669e+06	-366393	369.52	523.375	0
481	3	624.091	144.169	-2970.32	-73780.3	208797	-11289.5	370.295	634.839	0	109.538	-204.816	-1406.81	-85335.8	118739	-7859.27	384.403	260.659	0	733.628	-60.6472	-4377.13	-2.25528e+06	1.60546e+06	-439946	374.829	514.577	0
481	4	695.608	127.868	-3007.25	-72823.5	219887	-13194.8	373.119	634.216	0	172.307	-211.747	-1581.71	-95322.7	144210	-12238.1	391.173	260.266	0	867.915	-83.8797	-4588.96	-2.32294e+06	1.69912e+06	-509379	379.342	505.324	0
481	5	752.716	112.767	-3002.43	-71394.6	225250	-14791.9	375.023	633.779	0	241.851	-217.43	-1751.48	-104998	169684	-16876.1	396.88	259.948	0	994.567	-104.662	-4753.92	-2.3632e+06	1.77337e+06	-570594	383.076	496.049	0
481	6	791.241	99.8831	-2961.29	-69650.4	225119	-15974	376.02	633.52	0	316.052	-221.296	-1903.94	-113611	193454	-21621.7	401.607	259.672	0	1107.29	-121.412	-4865.23	-2.37627e+06	1.82499e+06	-619887	386.034	487.22	0
481	7	808.269	90.0477	-2891.95	-67770.7	220116	-16660.8	376.113	633.434	0	391.995	-223.016	-2027.66	-120457	213847	-26303.9	405.465	259.407	0	1200.26	-132.968	-4919.6	-2.36423e+06	1.85223e+06	-654298	388.211	479.276	0
481	8	802.554	83.8047	-2803.37	-65922.7	211095	-16807.5	375.3	633.516	0	465.99	-222.45	-2113.87	-125000	229492	-30715.7	408.565	259.133	0	1268.54	-138.645	-4917.24	-2.33041e+06	1.85487e+06	-671873	389.6	472.573	0
481	9	774.687	81.3648	-2703.77	-64232.7	198987	-16408	373.596	633.757	0	533.922	-219.648	-2157.93	-126971	239534	-34629.4	411.002	258.839	0	1308.61	-138.283	-4861.7	-2.27873e+06	1.83422e+06	-671866	390.199	467.345	0
482	0	727.052	82.6016	-2599.52	-62771.1	184674	-15497.4	371.042	634.147	0	591.73	-214.872	-2160.08	-126424	243755	-37825.8	412.845	258.527	0	1318.78	-132.27	-4759.6	-2.21327e+06	1.79301e+06	-654852	390.014	463.677	0
482	1	663.516	87.0829	-2494.84	-61553.6	168921	-14150.3	367.708	634.672	0	635.879	-208.57	-2125.14	-123709	242555	-40124.5	414.136	258.212	0	1299.39	-121.487	-4619.98	-2.13797e+06	1.7351e+06	-622641	389.065	461.505	0
482	2	588.846	94.1498	-2391.9	-60553.4	152351	-12472	363.695	635.316	0	663.766	-201.303	-2061.17	-119387	236798	-41409.1	414.885	257.922	0	1252.61	-107.153	-4453.07	-2.05638e+06	1.66494e+06	-577976	387.389	460.634	0
482	3	507.971	103.031	-2291.37	-59718.8	135452	-10580.8	359.114	636.063	0	673.971	-193.633	-1977.61	-114098	227586	-41641.8	415.082	257.695	0	1181.94	-90.6021	-4268.98	-1.97142e+06	1.587e+06	-524060	385.041	460.784	0
482	4	425.315	112.964	-2193.08	-58990.2	118597	-8589.97	354.078	636.898	0	666.317	-186.024	-1883.53	-108444	216045	-40864.2	414.702	257.575	0	1091.63	-73.0603	-4076.61	-1.88543e+06	1.50523e+06	-464078	382.088	461.638	0
482	5	344.373	123.29	-2096.6	-58313.2	102065	-6594.28	348.681	637.813	0	641.804	-178.783	-1786.46	-102907	203164	-39184.9	413.724	257.604	0	986.177	-55.4932	-3883.06	-1.8001e+06	1.42281e+06	-400856	378.605	462.893	0
482	6	267.545	133.515	-2001.68	-57646.4	86061	-4662.7	342.994	638.799	0	602.512	-172.073	-1691.77	-97812.6	189716	-36762.8	412.14	257.817	0	870.057	-38.558	-3693.45	-1.71669e+06	1.34205e+06	-336698	374.666	464.291	0
482	7	196.187	143.316	-1908.43	-56963.7	70734.7	-2838.46	337.064	639.849	0	551.435	-165.959	-1602.7	-93321.7	176243	-33787.1	409.966	258.228	0	747.623	-22.6425	-3511.13	-1.63605e+06	1.26443e+06	-273380	370.341	465.653	0
482	8	130.832	152.513	-1817.3	-56252.9	56195.2	-1144.79	330.922	640.954	0	492.182	-160.454	-1520.58	-89458.9	163084	-30455.4	407.251	258.832	0	623.014	-7.9409	-3337.88	-1.55876e+06	1.19074e+06	-212226	365.694	466.877	0
482	9	71.4762	161.013	-1728.97	-55510.2	42520.3	406.79	324.593	642.106	0	428.523	-155.529	-1445.32	-86146.1	150419	-26952.6	404.073	259.603	0	500	5.48404	-3174.29	-1.48513e+06	1.12123e+06	-154206	360.782	467.944	0
483	0	17.881	168.756	-1644.2	-54734.3	29766.4	1809.68	318.104	643.289	0	363.925	-151.105	-1375.93	-83245.4	138324	-23435.7	400.531	260.501	0	381.806	17.6511	-3020.13	-1.41528e+06	1.0558e+06	-100023	355.657	468.896	0
483	1	-30.2021	175.675	-1563.7	-53924.3	17976.3	3057.79	311.496	644.485	0	301.19	-147.077	-1311.02	-80601.7	126805	-20024.6	396.723	261.48	0	270.988	28.598	-2874.71	-1.34921e+06	994188	-50202.2	350.364	469.815	0
483	2	-72.9069	181.678	-1488.02	-53079.6	7186.2	4143.53	304.829	645.671	0	242.289	-143.361	-1249.22	-78075.7	115835	-16799.9	392.726	262.5	0	169.382	38.3174	-2737.23	-1.28685e+06	936061	-5145.75	344.944	470.8	0
483	3	-110.218	186.642	-1417.6	-52199.5	-2569.16	5057.9	298.188	646.822	0	188.357	-139.91	-1189.43	-75564.3	105372	-13805.6	388.591	263.53	0	78.139	46.7317	-2607.02	-1.22814e+06	881160	34833.5	339.433	471.95	0
483	4	-142.009	190.428	-1352.73	-51284	-11255.2	5792.62	291.68	647.911	0	139.809	-136.708	-1130.99	-73009.4	95378.6	-11056.7	384.332	264.554	0	-2.20068	53.7195	-2483.72	-1.17308e+06	829345	69515.8	333.87	473.346	0
483	5	-168.137	192.916	-1293.63	-50335.3	-18843	6343.03	285.434	648.91	0	96.5082	-133.748	-1073.67	-70395.2	85827.5	-8547.26	379.938	265.565	0	-71.6283	59.1678	-2367.3	-1.12174e+06	780612	98807.8	328.296	475.047	0
483	6	-188.558	194.043	-1240.4	-49359.1	-25318.4	6710.32	279.588	649.793	0	57.965	-131.019	-1017.61	-67738.8	76703	-6258.78	375.375	266.566	0	-130.593	63.0236	-2258.01	-1.07424e+06	735056	122786	322.757	477.085	0
483	7	-203.421	193.823	-1193.11	-48365.1	-30691.9	6902.1	274.276	650.537	0	23.5086	-128.501	-963.164	-65076.6	67999.3	-4166.55	370.6	267.565	0	-179.913	65.3227	-2156.27	-1.03073e+06	692824	141718	317.302	479.471	0
483	8	-213.107	192.343	-1151.74	-47365.7	-35005.5	6930.89	269.606	651.125	0	-7.56138	-126.16	-910.773	-62452.1	59719.5	-2245.24	365.57	268.57	0	-220.668	66.1835	-2062.51	-991357	654060	156048	311.982	482.195	0
483	9	-218.222	189.729	-1116.17	-46375.3	-38335.2	6812.18	265.655	651.549	0	-35.8536	-123.954	-860.867	-59905.3	51874.9	-472.535	360.259	269.587	0	-254.075	65.7752	-1977.04	-956160	618846	166358	306.849	485.23	0
484	0	-219.544	186.124	-1086.14	-45408.9	-40788.8	6563.67	262.446	651.808	0	-61.7909	-121.837	-813.777	-57466.8	44483.5	1167.71	354.663	270.617	0	-281.335	64.2873	-1899.92	-925092	587175	173298	301.945	488.535	0
484	1	-217.95	181.692	-1061.28	-44480.9	-42499.5	6205.95	259.954	651.913	0	-85.5608	-119.776	-769.7	-55155.1	37567.7	2682.84	348.808	271.658	0	-303.511	61.9153	-1830.98	-897986	558931	177525	297.306	492.063	0
484	2	-214.341	176.628	-1041.08	-43603.6	-43614.9	5764.29	258.106	651.883	0	-107.122	-117.768	-728.708	-52977.7	31153.6	4070.73	342.752	272.701	0	-321.463	58.8594	-1769.79	-874557	533906	179665	292.959	495.755	0
484	3	-209.586	171.164	-1024.92	-42784.7	-44283.1	5269.08	256.794	651.744	0	-126.263	-115.847	-690.79	-50934.8	25269.2	5321.39	336.58	273.734	0	-335.849	55.3175	-1715.71	-854425	511821	180286	288.918	499.548	0
484	4	-204.464	165.549	-1012.12	-42026.7	-44641.8	4753.79	255.893	651.523	0	-142.7	-114.083	-655.891	-49022.8	19941.9	6420.67	330.404	274.742	0	-347.163	51.4661	-1668.02	-837153	492369	179877	285.192	503.367	0
484	5	-199.621	160.016	-1002	-41328.5	-44809.5	4251.72	255.28	651.246	0	-156.171	-112.575	-623.936	-47237.2	15194.3	7355.55	324.352	275.708	0	-355.792	47.4407	-1625.94	-822295	475243	178843	281.786	507.137	0
484	6	-195.549	154.754	-993.92	-40688.2	-44879.8	3792.43	254.846	650.937	0	-166.529	-111.426	-594.862	-45574.2	11040.4	8118.9	318.56	276.613	0	-362.078	43.3279	-1588.78	-809446	460175	177500	278.701	510.785	0
484	7	-192.568	149.9	-987.382	-40104.4	-44920	3398.06	254.506	650.617	0	-173.79	-110.731	-568.633	-44033.7	7483.77	8712.18	313.161	277.438	0	-366.357	39.1699	-1556.01	-798288	446953	176085	275.941	514.242	0
484	8	-190.831	145.529	-982.024	-39575.8	-44973	3081.26	254.204	650.3	0	-178.158	-110.549	-545.243	-42620.1	4514.41	9145.96	308.28	278.167	0	-368.989	34.9803	-1527.27	-788600	435433	174760	273.509	517.447	0
484	9	-190.345	141.66	-977.63	-39099.7	-45062.9	2844.98	253.906	649.994	0	-179.996	-110.89	-524.69	-41340.4	2106.33	9439.06	304.014	278.79	0	-370.341	30.7695	-1502.32	-780256	425516	173624	271.407	520.35	0
485	0	-190.99	138.262	-974.109	-38671.5	-45197.8	2683.34	253.601	649.699	0	-179.776	-111.69	-506.955	-40201.2	217.799	9617.21	300.43	279.299	0	-370.767	26.5725	-1481.06	-773195	417136	172732	269.63	522.915	0
485	1	-192.55	135.275	-971.444	-38284.8	-45373.2	2583.25	253.293	649.41	0	-178.031	-112.812	-491.988	-39207	-1206.48	9712.1	297.548	279.691	0	-370.581	22.4629	-1463.43	-767392	410238	172096	268.171	525.115	0
485	2	-194.743	132.612	-969.624	-37932.8	-45576.8	2526.4	252.995	649.121	0	-175.307	-114.077	-479.68	-38360.4	-2233.01	9758.72	295.345	279.971	0	-370.051	18.535	-1449.3	-762810	404744	171701	267.012	526.943	0
485	3	-197.264	130.167	-968.592	-37609.8	-45793.4	2491.22	252.722	648.829	0	-172.13	-115.308	-469.845	-37661.8	-2935.66	9790.05	293.752	280.158	0	-369.394	14.8585	-1438.44	-759369	400533	171496	266.124	528.408	0
485	4	-199.814	127.826	-968.239	-37312.2	-46006.6	2455.13	252.484	648.536	0	-168.968	-116.387	-462.209	-37106.9	-3389.41	9831.08	292.667	280.282	0	-368.782	11.4392	-1430.45	-756938	397440	171398	265.468	529.545	0
485	5	-202.126	125.481	-968.404	-37038.3	-46200.7	2397.04	252.292	648.247	0	-166.206	-117.269	-456.421	-36685.5	-3664.78	9895.11	291.971	280.376	0	-368.333	8.21159	-1424.82	-755340	395262	171294	265.002	530.405	0
485	6	-203.98	123.043	-968.896	-36787.6	-46361.8	2299.58	252.15	647.969	0	-164.127	-117.979	-452.09	-36381.9	-3824.8	9984.25	291.54	280.475	0	-368.107	5.06361	-1420.99	-754371	393778	171056	264.682	531.05	0
485	7	-205.204	120.454	-969.538	-36560.5	-46479.3	2150.46	252.06	647.709	0	-162.901	-118.579	-448.838	-36177.5	-3921.92	10093.4	291.262	280.603	0	-368.104	1.87556	-1418.38	-753834	392781	170561	264.466	531.54	0
485	8	-205.673	117.695	-970.203	-36357.1	-46545.1	1942.78	252.025	647.474	0	-162.59	-119.137	-446.357	-36053.1	-3993.83	10214.7	291.052	280.772	0	-368.263	-1.44262	-1416.56	-753575	392106	169703	264.323	531.926	0
485	9	-205.314	114.78	-970.839	-36176.3	-46553.9	1674.92	252.048	647.263	0	-163.157	-119.708	-444.449	-35993	-4063.26	10340.7	290.858	280.983	0	-368.47	-4.92738	-1415.29	-753508	391656	168410	264.236	532.239	0
486	0	-204.09	111.762	-971.473	-36015.5	-46503	1350.27	252.131	647.073	0	-164.48	-120.314	-443.038	-35985.8	-4142.41	10465.2	290.65	281.225	0	-368.57	-8.5525	-1414.51	-753618	391399	166641	264.196	532.486	0
486	1	-202.007	108.711	-972.184	-35870.3	-46392.4	976.115	252.28	646.897	0	-166.383	-120.948	-442.124	-36023.7	-4237.21	10584	290.416	281.479	0	-368.391	-12.2371	-1414.31	-753938	391346	164390	264.202	532.664	0
486	2	-199.117	105.702	-973.048	-35736.6	-46223.9	562.128	252.496	646.727	0	-168.666	-121.571	-441.723	-36099.3	-4348.94	10694.9	290.155	281.724	0	-367.784	-15.8695	-1414.77	-754501	391512	161691	264.254	532.764	0
486	3	-195.516	102.792	-974.101	-35611.9	-46002.1	119.089	252.775	646.559	0	-171.135	-122.13	-441.811	-36204.1	-4475.01	10797.1	289.871	281.945	0	-366.651	-19.3373	-1415.91	-755308	391896	158607	264.35	532.787	0
486	4	-191.323	100.023	-975.334	-35496	-45733.8	-342.039	253.11	646.394	0	-173.614	-122.575	-442.318	-36328.4	-4610.54	10891	289.576	282.132	0	-364.937	-22.5516	-1417.65	-756324	392468	155213	264.488	532.741	0
486	5	-186.661	97.4124	-976.702	-35390.8	-45425.8	-810.956	253.491	646.235	0	-175.952	-122.873	-443.146	-36462.8	-4750.48	10978	289.28	282.282	0	-362.613	-25.4604	-1419.85	-757493	393184	151583	264.661	532.642	0
486	6	-181.638	94.9569	-978.14	-35299.4	-45082.3	-1278.48	253.91	646.088	0	-178.025	-123.005	-444.182	-36597.6	-4890.1	11061.3	288.991	282.393	0	-359.663	-28.0483	-1422.32	-758745	393988	147773	264.866	532.509	0
486	7	-176.332	92.6417	-979.584	-35224.4	-44706.1	-1736.95	254.362	645.959	0	-179.726	-122.964	-445.318	-36723.7	-5023.73	11143.5	288.719	282.466	0	-356.058	-30.3227	-1424.9	-760013	394832	143818	265.099	532.358	0
486	8	-170.78	90.4514	-980.994	-35166.7	-44299.8	-2180.79	254.842	645.848	0	-180.955	-122.746	-446.478	-36833.5	-5143.81	11225.7	288.479	282.498	0	-351.735	-32.2944	-1427.47	-761252	395681	139723	265.363	532.201	0
486	9	-164.986	88.3791	-982.376	-35124.6	-43865.8	-2606.51	255.347	645.755	0	-181.605	-122.342	-447.629	-36920.4	-5241	11306.8	288.292	282.48	0	-346.591	-33.9627	-1430	-762450	396531	135474	265.66	532.04	0
487	0	-158.932	86.4286	-983.784	-35095.2	-43406.3	-3012.21	255.878	645.674	0	-181.568	-121.742	-448.787	-36979.2	-5305.12	11384.2	288.179	282.398	0	-340.501	-35.3136	-1432.57	-763635	397404	131040	265.997	531.869	0
487	1	-152.597	84.608	-985.294	-35075.1	-42923.7	-3397.16	256.436	645.599	0	-180.746	-120.944	-450.001	-37007	-5326.79	11454.6	288.163	282.238	0	-333.343	-36.3361	-1435.29	-764856	398338	126390	266.383	531.676	0
487	2	-145.971	82.9223	-986.95	-35062.1	-42420.1	-3761.23	257.019	645.526	0	-179.07	-119.962	-451.323	-37003.7	-5298.38	11512.3	288.26	281.99	0	-325.041	-37.0399	-1438.27	-766148	399365	121496	266.822	531.45	0
487	3	-139.073	81.3717	-988.747	-35055.6	-41896.8	-4104.06	257.626	645.455	0	-176.513	-118.824	-452.781	-36971	-5214.16	11549.5	288.484	281.653	0	-315.586	-37.4528	-1441.53	-767516	400496	116347	267.319	531.185	0
487	4	-131.95	79.9574	-990.652	-35057.1	-41353.3	-4424.16	258.257	645.388	0	-173.087	-117.562	-454.378	-36910.5	-5070.78	11559	288.84	281.233	0	-305.036	-37.6044	-1445.03	-768946	401726	110960	267.873	530.883	0
487	5	-124.673	78.6867	-992.63	-35068.9	-40787.5	-4718.5	258.91	645.329	0	-168.844	-116.204	-456.107	-36826.4	-4867.08	11535.9	289.329	280.741	0	-293.517	-37.5177	-1448.74	-770422	403055	105382	268.487	530.546	0
487	6	-117.33	77.5775	-994.655	-35094.2	-40195.9	-4982.88	259.588	645.283	0	-163.87	-114.79	-457.974	-36726.4	-4601.82	11478.7	289.952	280.193	0	-281.2	-37.2122	-1452.63	-771941	404489	99677.2	269.161	530.18	0
487	7	-110.007	76.6644	-996.724	-35136.9	-39573.3	-5212.54	260.297	645.252	0	-158.271	-113.364	-460.001	-36621.5	-4271.62	11387.9	290.714	279.612	0	-268.278	-36.7001	-1456.72	-773522	406050	93923.5	269.902	529.792	0
487	8	-102.773	76.0005	-998.872	-35200.4	-38911.6	-5402.27	261.045	645.24	0	-152.155	-111.975	-462.228	-36525	-3870.94	11264.7	291.625	279.019	0	-254.928	-35.9745	-1461.1	-775210	407784	88192.6	270.719	529.384	0
487	9	-95.6626	75.6542	-1001.18	-35285.6	-38200	-5546.76	261.845	645.244	0	-145.617	-110.654	-464.723	-36449.5	-3392.61	11109.5	292.7	278.433	0	-241.279	-34.9994	-1465.9	-777079	409760	82540.5	271.627	528.957	0
488	0	-88.6703	75.7007	-1003.76	-35390.8	-37428	-5641.36	262.712	645.258	0	-138.729	-109.415	-467.557	-36403.9	-2829.63	10921.3	293.948	277.86	0	-227.399	-33.7148	-1471.31	-779216	412052	77000.2	272.638	528.506	0
488	1	-81.7609	76.2045	-1006.71	-35512.6	-36588.1	-5682.64	263.656	645.276	0	-131.546	-108.269	-470.766	-36391.4	-2179.53	10697.8	295.37	277.302	0	-213.307	-32.0649	-1477.47	-781689	414714	71579	273.761	528.029	0
488	2	-74.8816	77.1979	-1010.06	-35646.5	-35676.9	-5669.15	264.678	645.292	0	-124.119	-107.227	-474.34	-36410.3	-1446.89	10436.6	296.95	276.76	0	-199	-30.0288	-1484.4	-784500	417747	66260.3	274.991	527.527	0
488	3	-67.9755	78.6642	-1013.7	-35787.8	-34696.9	-5602.66	265.772	645.304	0	-116.505	-106.294	-478.234	-36457.5	-639.547	10137.7	298.663	276.234	0	-184.48	-27.6301	-1491.93	-787573	421097	61012	276.315	527	0
488	4	-60.9968	80.5386	-1017.43	-35932.1	-33655.7	-5488.52	266.921	645.317	0	-108.765	-105.469	-482.395	-36529.4	235.585	9804.55	300.488	275.725	0	-169.762	-24.9302	-1499.82	-790767	424675	55798	277.717	526.443	0
488	5	-53.9227	82.7229	-1021	-36076.2	-32563.1	-5334.26	268.107	645.334	0	-100.955	-104.742	-486.757	-36621.7	1171.94	9442.21	302.408	275.236	0	-154.878	-22.0186	-1507.76	-793918	428371	50586.3	279.18	525.854	0
488	6	-46.7541	85.1039	-1024.18	-36217.4	-31431.4	-5147.95	269.311	645.362	0	-93.1273	-104.104	-491.231	-36728	2161.74	9054.75	304.401	274.767	0	-139.881	-19.0002	-1515.41	-796854	432068	45352.2	280.685	525.232	0
488	7	-39.5151	87.571	-1026.73	-36353.1	-30276.8	-4937.49	270.512	645.407	0	-85.3306	-103.55	-495.7	-36840.2	3196.35	8644.32	306.448	274.32	0	-124.846	-15.9789	-1522.43	-799408	435642	40083.5	282.212	524.582	0
488	8	-32.2563	90.0308	-1028.46	-36480.1	-29117.8	-4709.99	271.688	645.471	0	-77.6131	-103.072	-500.033	-36948.9	4265.87	8211.93	308.531	273.893	0	-109.869	-13.0414	-1528.49	-801422	438970	34788.5	283.741	523.912	0
488	9	-25.0515	92.4184	-1029.21	-36594.3	-27976.3	-4471.16	272.818	645.556	0	-70.0123	-102.659	-504.112	-37044.6	5357.5	7758.73	310.628	273.485	0	-95.0638	-10.2403	-1533.32	-802769	441940	29499.4	285.248	523.229	0
489	0	-17.987	94.702	-1028.89	-36690	-26875.1	-4225.13	273.879	645.66	0	-62.5459	-102.292	-507.857	-37119.2	6455.66	7286.68	312.712	273.09	0	-80.5329	-7.58965	-1536.74	-803365	444469	24265.9	286.713	522.534	0
489	1	-11.1519	96.8759	-1027.47	-36760	-25835.8	-3974.71	274.855	645.777	0	-55.2162	-101.956	-511.217	-37165.7	7543.93	6798.53	314.757	272.701	0	-66.3681	-5.08047	-1538.69	-803172	446501	19145.6	288.112	521.826	0
489	2	-4.63627	98.942	-1024.97	-36798.3	-24876.1	-3722.37	275.73	645.902	0	-48.0274	-101.648	-514.129	-37177.5	8605.86	6297.25	316.739	272.312	0	-52.6637	-2.70617	-1539.1	-802166	447988	14196.6	289.429	521.106	0
489	3	1.46981	100.894	-1021.37	-36801.4	-24009.4	-3471.25	276.493	646.031	0	-41.0005	-101.371	-516.497	-37147.6	9624.04	5785.23	318.633	271.922	0	-39.5307	-0.476555	-1537.87	-800309	448873	9474.52	290.646	520.386	0
489	4	7.07932	102.713	-1016.63	-36768.9	-23246.6	-3224.98	277.134	646.167	0	-34.1762	-101.132	-518.179	-37067.6	10579.4	5264.13	320.417	271.534	0	-27.0968	1.58076	-1534.81	-797542	449077	5030.23	291.747	519.685	0
489	5	12.1131	104.365	-1010.69	-36702.5	-22596.7	-2986.93	277.642	646.314	0	-27.611	-100.941	-518.999	-36928	11451.3	4735.68	322.064	271.152	0	-15.4979	3.42405	-1529.69	-793788	448506	909.159	292.714	519.028	0
489	6	16.5052	105.815	-1003.5	-36604.4	-22065	-2759.64	278.012	646.477	0	-21.3707	-100.805	-518.777	-36720.3	12218.6	4202.36	323.553	270.782	0	-4.8655	5.00977	-1522.27	-788973	447069	-2848.37	293.532	518.444	0
489	7	20.2087	107.037	-995.027	-36477.3	-21652.3	-2544.28	278.24	646.66	0	-15.5206	-100.726	-517.374	-36439.4	12862.4	3667.65	324.861	270.431	0	4.68808	6.3111	-1512.4	-783055	444705	-6206.5	294.188	517.957	0
489	8	23.2009	108.018	-985.315	-36323.9	-21353.6	-2340.57	278.328	646.865	0	-10.1172	-100.686	-514.703	-36083.7	13368.5	3135.69	325.973	270.106	0	13.0838	7.33205	-1500.02	-776038	441392	-9134.4	294.677	517.587	0
489	9	25.484	108.764	-974.453	-36145.6	-21161.3	-2147.63	278.284	647.093	0	-5.20178	-100.649	-510.753	-35654.3	13729.6	2611.17	326.881	269.807	0	20.2822	8.11559	-1485.21	-767977	437157	-11606.7	294.996	517.347	0
490	0	27.084	109.304	-962.607	-35942.9	-21068.1	-1964.42	278.114	647.339	0	-0.799685	-100.56	-505.6	-35155.9	13945.9	2099.57	327.583	269.533	0	26.2843	8.74317	-1468.21	-758990	432078	-13603.2	295.149	517.236	0
490	1	28.0444	109.679	-950.004	-35714.1	-21068.2	-1789.6	277.823	647.594	0	3.07482	-100.365	-499.391	-34597.1	14025.1	1607.76	328.084	269.279	0	31.1193	9.31377	-1449.4	-749245	426282	-15109.8	295.141	517.245	0
[truncated: 1,316 more rows]
[truncated: 252 more columns]
