# Supplementary material for: Independent effects of mental fatigue and drop height on drop jump performance in American football athletes: an exploration of central-peripheral interaction
Source: PeerJ. 2026 Jan 13;14:e20574. doi: 10.7717/peerj.20574 (PMC12810397; doi:10.7717/peerj.20574)
Supplement: Supplemental Information 1 [file peerj-14-20574-s001.zip › data/1/7/DJ-40-02.csv]

Devices
1000
		Force1 - Force			Force1 - Moment			Force1 - CoP			Force2 - Force			Force2 - Moment			Force2 - CoP			Combined Force			Combined Moment			Combined CoP
Frame	Sub Frame	Fx	Fy	Fz	Mx	My	Mz	Cx	Cy	Cz	Fx	Fy	Fz	Mx	My	Mz	Cx	Cy	Cz	Fx	Fy	Fz	Mx	My	Mz	Cx	Cy	Cz
		N	N	N	N.mm	N.mm	N.mm	mm	mm	mm	N	N	N	N.mm	N.mm	N.mm	mm	mm	mm	N	N	N	N.mm	N.mm	N.mm	mm	mm	mm
278	0	-8.3381e-26	3.17842e-26	-1.55727e-25	-5.89233e-24	-1.24756e-23	1.48325e-26	300	610	0	-5.49386e-29	1.6743e-29	-1.81044e-29	-8.28475e-28	-8.88245e-27	-1.4325e-27	300	200	0	-8.3436e-26	3.18009e-26	-1.55745e-25	-9.93638e-23	3.8244e-23	6.04271e-23	0	0	0
278	1	-1.02713e-25	2.85816e-26	-1.56746e-25	-5.59079e-24	-1.24317e-23	9.99697e-25	300	610	0	-1.0948e-28	1.93682e-29	-8.91336e-29	-2.34379e-27	-6.8591e-27	-3.07133e-27	300	200	0	-1.02822e-25	2.8601e-26	-1.56835e-25	-9.98534e-23	3.95475e-23	7.22537e-23	0	0	0
278	2	-1.15037e-25	1.70847e-26	-1.26015e-25	-3.907e-24	-9.77752e-24	2.50535e-24	300	610	0	-1.8164e-28	1.99178e-29	-1.9419e-28	-4.49333e-27	-1.91758e-27	-5.28483e-27	300	200	0	-1.15219e-25	1.71046e-26	-1.26209e-25	-7.99986e-23	3.36139e-23	7.78406e-23	0	0	0
278	3	-1.12618e-25	-6.45447e-27	-4.64343e-26	-1.68241e-25	-3.13362e-24	4.60457e-24	300	610	0	-2.6948e-28	1.67435e-29	-3.36644e-28	-7.30022e-27	7.07472e-27	-8.03883e-27	300	200	0	-1.12888e-25	-6.43772e-27	-4.6771e-26	-2.88768e-23	1.63233e-23	7.14162e-23	0	0	0
278	4	-8.50575e-26	-4.60572e-26	1.01608e-25	6.36939e-24	9.07176e-24	7.30086e-24	300	610	0	-3.66378e-28	7.75043e-30	-5.14602e-28	-1.06684e-26	2.12478e-26	-1.11618e-26	300	200	0	-8.54238e-26	-4.60494e-26	1.01093e-25	6.60263e-23	-1.71347e-23	4.54332e-23	0	0	0
278	5	-1.94837e-26	-1.05387e-25	3.38025e-25	1.64193e-23	2.84191e-23	1.04765e-23	300	610	0	-4.58936e-28	-9.49814e-30	-7.1741e-28	-1.43142e-26	4.14926e-26	-1.4279e-26	300	200	0	-1.99426e-26	-1.05396e-25	3.37307e-25	2.17398e-22	-7.17743e-23	-9.17973e-24	0	0	0
278	6	9.86076e-26	-1.86723e-25	6.79124e-25	3.04942e-23	5.61765e-23	1.38274e-23	300	610	0	-5.24753e-28	-3.75286e-29	-9.21384e-28	-1.76871e-26	6.80999e-26	-1.67396e-26	300	200	0	9.80828e-26	-1.86761e-25	6.78203e-25	4.35594e-22	-1.51924e-22	-1.02263e-22	0	0	0
278	7	2.83553e-25	-2.89471e-25	1.13156e-24	4.86509e-23	9.28051e-23	1.67882e-23	300	610	0	-5.30411e-28	-7.84993e-29	-1.08509e-27	-1.98859e-26	1.00256e-25	-1.75481e-26	300	200	0	2.83023e-25	-2.89549e-25	1.13048e-24	7.2477e-22	-2.59824e-22	-2.42955e-22	0	0	0
278	8	5.46426e-25	-4.0815e-25	1.68384e-24	7.01418e-23	1.37268e-22	1.84566e-23	300	610	0	-4.30263e-28	-1.33481e-28	-1.1448e-27	-1.95864e-26	1.35394e-25	-1.53155e-26	300	200	0	5.45996e-25	-4.08284e-25	1.68269e-24	1.07744e-21	-3.93612e-22	-4.37278e-22	0	0	0
278	9	8.90325e-25	-5.29931e-25	2.29522e-24	9.29755e-23	1.86136e-22	1.7531e-23	300	610	0	-1.66856e-28	-2.01429e-28	-1.01127e-27	-1.50041e-26	1.68433e-25	-8.25645e-27	300	200	0	8.90158e-25	-5.30133e-25	2.29421e-24	1.4674e-21	-5.44685e-22	-6.84582e-22	0	0	0
279	0	1.30384e-24	-6.31852e-25	2.88264e-24	1.1341e-22	2.32534e-22	1.2286e-23	300	610	0	3.25882e-28	-2.77841e-28	-5.69326e-28	-3.92272e-27	1.90971e-25	5.73334e-27	300	200	0	1.30416e-24	-6.3213e-25	2.88207e-24	1.84136e-21	-6.94495e-22	-9.72753e-22	0	0	0
279	1	1.75268e-24	-6.78097e-25	3.30656e-24	1.25433e-22	2.65013e-22	6.15632e-25	300	610	0	1.11531e-27	-3.53128e-28	3.17404e-28	1.61642e-26	1.90568e-25	2.88766e-26	300	200	0	1.7538e-24	-6.7845e-25	3.30687e-24	2.10995e-21	-8.11041e-22	-1.27225e-21	0	0	0
279	2	2.1699e-24	-6.17916e-25	3.35821e-24	1.20335e-22	2.66548e-22	-1.981e-23	300	610	0	2.25708e-27	-4.10846e-28	1.79385e-27	4.77491e-26	1.50351e-25	6.31411e-26	300	200	0	2.17215e-24	-6.18326e-25	3.36e-24	2.13957e-21	-8.45566e-22	-1.52933e-21	0	0	0
279	3	2.44559e-24	-3.85109e-25	2.75167e-24	8.65146e-23	2.13945e-22	-5.12279e-23	300	610	0	3.77488e-27	-4.26038e-28	3.98983e-27	9.27825e-26	4.92254e-26	1.09643e-25	300	200	0	2.44936e-24	-3.85535e-25	2.75566e-24	1.74742e-21	-7.30273e-22	-1.65934e-21	0	0	0
279	4	2.41797e-24	9.96646e-26	1.12612e-24	9.75115e-24	7.80894e-23	-9.52495e-23	300	610	0	5.63198e-27	-3.64117e-28	6.98188e-27	1.51868e-25	-1.36869e-25	1.67787e-25	300	200	0	2.4236e-24	9.93005e-26	1.13311e-24	7.03001e-22	-3.78312e-22	-1.54138e-21	0	0	0
279	5	1.86852e-24	9.22154e-25	-1.93467e-24	-1.25784e-22	-1.74395e-22	-1.52064e-22	300	610	0	7.69412e-27	-1.80912e-28	1.07381e-26	2.23142e-25	-4.32156e-25	2.34123e-25	300	200	0	1.87621e-24	9.21973e-25	-1.92393e-24	-1.25931e-21	3.12294e-22	-1.01657e-21	0	0	0
279	6	5.25411e-25	2.16147e-24	-6.85705e-24	-3.35434e-22	-5.77371e-22	-2.19347e-22	300	610	0	9.68525e-27	1.75245e-28	1.50445e-26	3.00836e-25	-8.56128e-25	3.00949e-25	300	200	0	5.35096e-25	2.16164e-24	-6.84201e-24	-4.41117e-21	1.44869e-21	1.07009e-22	0	0	0
279	7	-1.91958e-24	3.86877e-24	-1.39965e-23	-6.30516e-22	-1.15853e-21	-2.90886e-22	300	610	0	1.114e-26	7.58363e-28	1.94148e-26	3.73583e-25	-1.416e-24	3.54772e-25	300	200	0	-1.90844e-24	3.86952e-24	-1.39771e-23	-8.97841e-21	3.12479e-21	2.03904e-21	0	0	0
279	8	-5.77404e-24	6.03598e-24	-2.35117e-23	-1.013e-21	-1.92909e-21	-3.54992e-22	300	610	0	1.13602e-26	1.61531e-27	2.299e-26	4.22643e-25	-2.09615e-24	3.74819e-25	300	200	0	-5.76268e-24	6.0376e-24	-2.34887e-23	-1.50603e-20	5.39202e-21	4.97656e-21	0	0	0
279	9	-1.12807e-23	8.55372e-24	-3.51856e-23	-1.46818e-21	-2.86928e-21	-3.92878e-22	300	610	0	9.38736e-27	2.77081e-27	2.44409e-26	4.2033e-25	-2.84444e-24	3.3196e-25	300	200	0	-1.12713e-23	8.55649e-24	-3.51612e-23	-2.25154e-20	8.21725e-21	9.05374e-21	0	0	0
280	0	-1.8519e-23	1.1159e-23	-4.81936e-23	-1.95542e-21	-3.90955e-21	-3.77302e-22	300	610	0	4.00951e-27	4.20599e-27	2.18963e-26	3.29146e-25	-3.5561e-24	1.8858e-25	300	200	0	-1.8515e-23	1.11632e-23	-4.81717e-23	-3.0813e-20	1.14271e-20	1.42677e-20	0	0	0
280	1	-2.72683e-23	1.33763e-23	-6.08244e-23	-2.39737e-21	-4.90815e-21	-2.71973e-22	300	610	0	-6.1755e-27	5.82998e-27	1.293e-26	1.02297e-25	-4.05645e-24	-9.99021e-26	300	200	0	-2.72745e-23	1.33822e-23	-6.08114e-23	-3.88552e-20	1.46404e-20	2.03775e-20	0	0	0
280	2	-3.68313e-23	1.44591e-23	-7.01799e-23	-2.66893e-21	-5.62721e-21	-3.23771e-23	300	610	0	-2.26095e-26	7.44561e-27	-5.34621e-27	-3.13469e-25	-4.08553e-24	-5.80937e-25	300	200	0	-3.68539e-23	1.44666e-23	-7.01852e-23	-4.47857e-20	1.71933e-20	2.67786e-20	0	0	0
280	3	-4.58264e-23	1.3344e-23	-7.18989e-23	-2.58779e-21	-5.71098e-21	3.9106e-22	300	610	0	-4.65043e-26	8.71168e-27	-3.60249e-26	-9.71599e-25	-3.28891e-24	-1.29712e-24	300	200	0	-4.58729e-23	1.33528e-23	-7.19349e-23	-4.58134e-20	1.80681e-20	3.2359e-20	0	0	0
280	4	-5.19685e-23	8.63751e-24	-5.99794e-23	-1.91004e-21	-4.67241e-21	1.04644e-21	300	610	0	-7.84206e-26	9.10723e-27	-8.19134e-26	-1.91479e-24	-1.22136e-24	-2.27379e-24	300	200	0	-5.20469e-23	8.64662e-24	-6.00613e-23	-3.81007e-20	1.5843e-20	3.53546e-20	0	0	0
280	5	-5.18749e-23	-1.33957e-24	-2.68103e-23	-3.35183e-22	-1.89715e-21	1.96934e-21	300	610	0	-1.1767e-25	7.90667e-27	-1.4474e-25	-3.15821e-24	2.62794e-24	-3.50099e-24	300	200	0	-5.19926e-23	-1.33167e-24	-2.69551e-23	-1.67855e-20	8.68765e-21	3.32336e-20	0	0	0
280	6	-4.09551e-23	-1.84147e-23	3.64394e-23	2.47344e-21	3.32321e-21	3.16614e-21	300	610	0	-1.61536e-25	4.179e-27	-2.23999e-25	-4.66595e-24	8.77801e-24	-4.90943e-24	300	200	0	-4.11166e-23	-1.84105e-23	3.62154e-23	2.37683e-20	-5.55903e-21	2.2653e-20	0	0	0
280	7	-1.34697e-23	-4.42946e-23	1.38892e-22	6.84551e-21	1.17137e-20	4.59115e-21	300	610	0	-2.04333e-25	-3.17105e-27	-3.15403e-25	-6.32077e-24	1.76544e-23	-6.34106e-24	300	200	0	-1.36741e-23	-4.42977e-23	1.38576e-22	8.93739e-20	-2.91852e-20	-4.47094e-22	0	0	0
280	8	3.7128e-23	-8.01216e-23	2.88284e-22	1.30302e-20	2.38782e-20	6.11761e-21	300	610	0	-2.36397e-25	-1.52972e-26	-4.08976e-25	-7.88826e-24	2.94321e-23	-7.51615e-24	300	200	0	3.68917e-23	-8.01369e-23	2.87875e-22	1.84947e-19	-6.42257e-20	-4.05318e-20	0	0	0
280	9	1.17433e-22	-1.2582e-22	4.88338e-22	2.10852e-20	4.0084e-20	7.50396e-21	300	610	0	-2.43145e-25	-3.3216e-26	-4.86918e-25	-8.9788e-24	4.38135e-23	-8.00136e-24	300	200	0	1.17189e-22	-1.25854e-22	4.87851e-22	3.12824e-19	-1.11853e-19	-1.01845e-19	0	0	0
281	0	2.32753e-22	-1.79212e-22	7.35023e-22	3.07226e-20	5.99583e-20	8.35914e-21	300	610	0	-2.04462e-25	-5.74937e-26	-5.21511e-25	-9.01366e-24	5.97413e-23	-7.18607e-24	300	200	0	2.32549e-22	-1.7927e-22	7.34501e-22	4.70368e-19	-1.71495e-19	-1.87367e-19	0	0	0
281	1	3.85062e-22	-2.34913e-22	1.01166e-21	4.11139e-20	8.20921e-20	8.11314e-21	300	610	0	-9.47833e-26	-8.77973e-26	-4.73533e-25	-7.20517e-24	7.50559e-23	-4.27791e-24	300	200	0	3.84968e-22	-2.35001e-22	1.01118e-21	6.46844e-19	-2.39667e-19	-2.97261e-19	0	0	0
281	2	5.70122e-22	-2.8308e-22	1.28302e-21	5.06617e-20	1.03566e-19	6.00289e-21	300	610	0	1.15633e-25	-1.22297e-25	-2.91893e-25	-2.56559e-24	8.61283e-23	1.66728e-24	300	200	0	5.70237e-22	-2.83202e-22	1.28273e-21	8.1965e-19	-3.08538e-19	-4.26754e-19	0	0	0
281	3	7.73768e-22	-3.08154e-22	1.48894e-21	5.67626e-20	1.19438e-19	1.0878e-21	300	610	0	4.57628e-25	-1.56943e-25	8.4559e-26	6.03593e-24	8.75262e-23	1.16619e-23	300	200	0	7.74226e-22	-3.08311e-22	1.48903e-21	9.50241e-19	-3.64345e-19	-5.63484e-19	0	0	0
281	4	9.67513e-22	-2.87865e-22	1.53834e-21	5.5603e-20	1.22278e-19	-7.68649e-21	300	610	0	9.57555e-25	-1.84656e-25	7.21779e-25	1.97447e-23	7.18076e-23	2.6627e-23	300	200	0	9.6847e-22	-2.88049e-22	1.53906e-21	9.80328e-19	-3.85855e-19	-6.84449e-19	0	0	0
281	5	1.10386e-21	-1.92882e-22	1.30526e-21	4.2056e-20	1.01861e-19	-2.13535e-20	300	610	0	1.6285e-24	-1.94565e-25	1.68041e-24	3.94937e-23	2.95782e-23	4.71339e-23	300	200	0	1.10549e-21	-1.93077e-22	1.30694e-21	8.29372e-19	-3.43255e-19	-7.52909e-19	0	0	0
281	6	1.1121e-21	1.23161e-23	6.29199e-22	9.77308e-21	4.5227e-20	-4.06963e-20	300	610	0	2.45777e-24	-1.71454e-25	2.99927e-24	6.56531e-23	-5.00039e-23	7.30273e-23	300	200	0	1.11456e-21	1.21446e-23	6.32199e-22	3.94833e-19	-1.97982e-19	-7.15854e-19	0	0	0
281	7	8.95827e-22	3.66659e-22	-6.7713e-22	-4.84025e-20	-6.26535e-20	-6.58997e-20	300	610	0	3.39045e-24	-9.57042e-26	4.6712e-24	9.75374e-23	-1.7805e-22	1.0292e-22	300	200	0	8.99217e-22	3.66563e-22	-6.72458e-22	-4.42825e-19	9.57435e-20	-5.0296e-19	0	0	0
281	8	3.339e-22	9.06926e-22	-2.80879e-21	-1.39549e-19	-2.37295e-19	-9.60701e-20	300	610	0	4.30956e-24	5.58917e-26	6.6105e-24	1.32767e-22	-3.63837e-22	1.33569e-22	300	200	0	3.3821e-22	9.06982e-22	-2.80217e-21	-1.80792e-18	5.86759e-19	-2.83828e-20	0	0	0
281	9	-7.12686e-22	1.65854e-21	-5.93388e-21	-2.6914e-19	-4.91839e-19	-1.28623e-19	300	610	0	5.01451e-24	3.07969e-25	8.61269e-24	1.6651e-22	-6.11524e-22	1.59179e-22	300	200	0	-7.07671e-22	1.65884e-21	-5.92527e-21	-3.80729e-18	1.3191e-18	8.02925e-19	0	0	0
282	0	-2.3852e-21	2.62187e-21	-1.01388e-20	-4.38725e-19	-8.32572e-19	-1.5857e-19	300	610	0	5.20076e-24	6.82539e-25	1.03091e-23	1.9067e-22	-9.15512e-22	1.70713e-22	300	200	0	-2.38e-21	2.62256e-21	-1.01285e-20	-6.49526e-18	2.3193e-18	2.0823e-18	0	0	0
282	1	-4.79957e-21	3.7537e-21	-1.53499e-20	-6.42704e-19	-1.25255e-18	-1.77774e-19	300	610	0	4.44626e-24	1.19249e-24	1.11218e-23	1.93152e-22	-1.25439e-21	1.55375e-22	300	200	0	-4.79512e-21	3.75489e-21	-1.53388e-20	-9.82349e-18	3.57799e-18	3.87569e-18	0	0	0
282	2	-8.00355e-21	4.94386e-21	-2.12304e-20	-8.64205e-19	-1.72328e-18	-1.74311e-19	300	610	0	2.21196e-24	1.83214e-24	1.02291e-23	1.57416e-22	-1.58367e-21	9.64774e-23	300	200	0	-8.00134e-21	4.94569e-21	-2.12202e-20	-1.35752e-17	5.02525e-18	6.19122e-18	0	0	0
282	3	-1.19165e-20	5.98871e-21	-2.70558e-20	-1.07025e-18	-2.18466e-18	-1.32141e-19	300	610	0	-2.13279e-24	2.56476e-24	6.55531e-24	6.26193e-23	-1.82798e-21	-2.59672e-23	300	200	0	-1.19186e-20	5.99127e-21	-2.70492e-20	-1.72853e-17	6.50038e-18	8.93471e-18	0	0	0
282	4	-1.62511e-20	6.56413e-21	-3.15773e-20	-1.20669e-18	-2.5341e-18	-3.13954e-20	300	610	0	-9.24724e-24	3.30715e-24	-1.19382e-24	-1.15244e-22	-1.87384e-21	-2.33548e-22	300	200	0	-1.62604e-20	6.56744e-21	-3.15785e-20	-2.01539e-17	7.71807e-18	1.18537e-17	0	0	0
282	5	-2.04204e-20	6.20377e-21	-3.28934e-20	-1.19377e-18	-2.61639e-18	1.5034e-19	300	610	0	-1.97037e-23	3.91258e-24	-1.44241e-23	-4.007e-22	-1.56504e-21	-5.46158e-22	300	200	0	-2.04401e-20	6.20769e-21	-3.29078e-20	-2.09641e-17	8.23552e-18	1.44725e-17	0	0	0
282	6	-2.34373e-20	4.29057e-21	-2.83615e-20	-9.23743e-19	-2.21696e-18	4.35254e-19	300	610	0	-3.38045e-23	4.15425e-24	-3.44443e-23	-8.14097e-22	-7.03421e-22	-9.7662e-22	300	200	0	-2.34711e-20	4.29472e-21	-2.8396e-20	-1.80258e-17	7.42774e-18	1.60262e-17	0	0	0
282	7	-2.38246e-20	7.32576e-23	-1.45981e-20	-2.62547e-19	-1.06253e-18	8.4054e-19	300	610	0	-5.13199e-23	3.71313e-24	-6.21223e-23	-1.36429e-21	9.41044e-22	-1.5228e-21	300	200	0	-2.38759e-20	7.69707e-23	-1.46603e-20	-9.17751e-18	4.48253e-18	1.54054e-17	0	0	0
282	8	-1.95577e-20	-7.27701e-21	1.23674e-20	9.41901e-19	1.16568e-18	1.37115e-18	300	610	0	-7.11419e-23	2.17594e-24	-9.73801e-23	-2.03833e-21	3.60609e-21	-2.15697e-21	300	200	0	-1.96288e-20	-7.27483e-21	1.227e-20	8.11529e-18	-1.56953e-18	1.11309e-17	0	0	0
282	9	-8.08077e-21	-1.85522e-20	5.67033e-20	2.84145e-18	4.79944e-18	2.00969e-18	300	610	0	-9.08656e-23	-9.48892e-25	-1.3851e-22	-2.78798e-21	7.49355e-21	-2.8127e-21	300	200	0	-8.17163e-21	-1.85531e-20	5.65648e-20	3.65094e-17	-1.17703e-17	1.38839e-18	0	0	0
283	0	1.35564e-20	-3.43157e-20	1.22058e-19	5.55608e-18	1.01243e-17	2.70356e-18	300	610	0	-1.06328e-22	-6.18707e-24	-1.81324e-22	-3.51371e-21	1.2701e-20	-3.36993e-21	300	200	0	1.34501e-20	-3.43219e-20	1.21876e-19	7.83239e-17	-2.70714e-17	-1.58445e-17	0	0	0
283	1	4.83784e-20	-5.4617e-20	2.10416e-19	9.12543e-18	1.72863e-17	3.34976e-18	300	610	0	-1.11173e-22	-1.40147e-23	-2.18189e-22	-4.04733e-21	1.91245e-20	-3.64031e-21	300	200	0	4.82672e-20	-5.4631e-20	2.10198e-19	1.34809e-16	-4.80708e-17	-4.25318e-17	0	0	0
283	2	9.89114e-20	-7.86009e-20	3.20463e-19	1.34412e-17	2.61584e-17	3.77905e-18	300	610	0	-9.65464e-23	-2.4723e-23	-2.37062e-22	-4.13617e-21	2.6331e-20	-3.35569e-21	300	200	0	9.88148e-20	-7.86256e-20	3.20226e-19	2.05098e-16	-7.46262e-17	-8.01286e-17	0	0	0
283	3	1.66292e-19	-1.04016e-19	4.45413e-19	1.81603e-17	3.61651e-17	3.74208e-18	300	610	0	-5.1086e-23	-3.8221e-23	-2.2073e-22	-3.43298e-21	3.3405e-20	-2.16481e-21	300	200	0	1.6624e-19	-1.04055e-19	4.45192e-19	2.8482e-16	-1.05339e-16	-1.28904e-16	0	0	0
283	4	2.49001e-19	-1.26652e-19	5.70371e-19	2.26024e-17	4.60702e-17	2.90178e-18	300	610	0	3.85758e-23	-5.37721e-23	-1.46552e-22	-1.49806e-21	3.87815e-20	3.55366e-22	300	200	0	2.4904e-19	-1.26705e-19	5.70225e-19	3.64416e-16	-1.36912e-16	-1.87008e-16	0	0	0
283	5	3.41222e-19	-1.39758e-19	6.69433e-19	2.56413e-17	5.37445e-17	8.38547e-19	300	610	0	1.86523e-22	-6.96692e-23	1.28535e-23	2.17795e-21	4.00907e-20	4.66496e-21	300	200	0	3.41408e-19	-1.39827e-19	6.69446e-19	4.27289e-16	-1.63437e-16	-2.49288e-16	0	0	0
283	6	4.30862e-19	-1.33571e-19	7.02913e-19	2.56098e-17	5.59474e-17	-2.92388e-18	300	610	0	4.05166e-22	-8.28717e-23	2.87439e-22	8.11992e-21	3.40545e-20	1.11932e-20	300	200	0	4.31267e-19	-1.33654e-19	7.032e-19	4.48037e-16	-1.75679e-16	-3.05916e-16	0	0	0
283	7	4.97425e-19	-9.51136e-20	6.15383e-19	2.02444e-17	4.81774e-17	-8.86146e-18	300	610	0	7.0143e-22	-8.86498e-23	7.05415e-22	1.67709e-20	1.64941e-20	2.02265e-20	300	200	0	4.98126e-19	-9.52022e-20	6.16088e-19	3.91216e-16	-1.60543e-16	-3.40971e-16	0	0	0
283	8	5.10047e-19	-8.50169e-21	3.35535e-19	6.71445e-18	2.46729e-17	-1.7351e-17	300	610	0	1.07126e-21	-8.03166e-23	1.28611e-21	2.83396e-20	-1.74687e-20	3.17437e-20	300	200	0	5.11118e-19	-8.58201e-21	3.36821e-19	2.11264e-16	-1.00925e-16	-3.31237e-16	0	0	0
283	9	4.26235e-19	1.43903e-19	-2.20777e-19	-1.82102e-17	-2.13244e-17	-2.85187e-17	300	610	0	1.49236e-21	-4.9168e-23	2.02941e-21	4.25841e-20	-7.29169e-20	4.51927e-20	300	200	0	4.27727e-19	1.43854e-19	-2.18748e-19	-1.45531e-16	2.36961e-17	-2.45619e-16	0	0	0
284	0	1.92076e-19	3.79137e-19	-1.14258e-18	-5.7785e-17	-9.69045e-17	-4.20286e-17	300	610	0	1.9153e-21	1.52038e-23	2.90138e-21	5.85288e-20	-1.54236e-19	5.92129e-20	300	200	0	1.93991e-19	3.79153e-19	-1.13968e-18	-7.35919e-16	2.35532e-16	-4.57728e-17	0	0	0
284	1	-2.55022e-19	7.09655e-19	-2.50891e-18	-1.14634e-16	-2.08265e-16	-5.68108e-17	300	610	0	2.25375e-21	1.24012e-22	3.81634e-21	7.41242e-20	-2.6369e-19	7.13192e-20	300	200	0	-2.52768e-19	7.09779e-19	-2.50509e-18	-1.61016e-15	5.55133e-16	3.11307e-16	0	0	0
284	2	-9.79767e-19	1.13736e-18	-4.36508e-18	-1.89739e-16	-3.58764e-16	-7.07406e-17	300	610	0	2.37505e-21	2.87543e-22	4.61632e-21	8.58782e-20	-3.9938e-19	7.75862e-20	300	200	0	-9.77392e-19	1.13765e-18	-4.36047e-18	-2.79682e-15	9.95892e-16	8.67813e-16	0	0	0
284	3	-2.03713e-18	1.6454e-18	-6.68831e-18	-2.81022e-16	-5.46128e-16	-8.02991e-17	300	610	0	2.09353e-21	5.12343e-22	5.05045e-21	8.85135e-20	-5.52566e-19	7.23976e-20	300	200	0	-2.03503e-18	1.64592e-18	-6.68326e-18	-4.28079e-15	1.55598e-15	1.65578e-15	0	0	0
284	4	-3.45374e-18	2.18784e-18	-9.34213e-18	-3.81514e-16	-7.5876e-16	-8.02728e-17	300	610	0	1.16975e-21	7.9709e-22	4.75823e-21	7.47423e-20	-7.04415e-19	4.83604e-20	300	200	0	-3.45257e-18	2.18864e-18	-9.33738e-18	-5.97413e-15	2.20747e-15	2.68292e-15	0	0	0
284	5	-5.20145e-18	2.6776e-18	-1.20206e-17	-4.77185e-16	-9.71243e-16	-6.35813e-17	300	610	0	-6.79515e-22	1.12705e-21	3.26329e-21	3.52913e-20	-8.22451e-19	-3.47527e-21	300	200	0	-5.20212e-18	2.67873e-18	-1.20174e-17	-7.6805e-15	2.88285e-15	3.91305e-15	0	0	0
284	6	-7.16258e-18	2.97419e-18	-1.41866e-17	-5.44632e-16	-1.13941e-15	-2.13655e-17	300	610	0	-3.755e-21	1.46724e-21	-1.35248e-23	-4.0643e-20	-8.572e-19	-9.29112e-20	300	200	0	-7.16634e-18	2.97565e-18	-1.41866e-17	-9.05567e-15	3.4597e-15	5.24116e-15	0	0	0
284	7	-9.08827e-18	2.87329e-18	-1.5012e-17	-5.49003e-16	-1.19562e-15	5.649e-17	300	610	0	-8.32546e-21	1.75467e-21	-5.71001e-21	-1.64286e-19	-7.39885e-19	-2.29199e-19	300	200	0	-9.0966e-18	2.87505e-18	-1.50177e-17	-9.56965e-15	3.7456e-15	6.46429e-15	0	0	0
284	8	-1.0553e-17	2.10198e-18	-1.33347e-17	-4.4276e-16	-1.04546e-15	1.80188e-16	300	610	0	-1.45484e-20	1.89073e-21	-1.44337e-20	-3.45268e-19	-3.82415e-19	-4.18712e-19	300	200	0	-1.05675e-17	2.10387e-18	-1.33491e-17	-8.47917e-15	3.46614e-15	7.25116e-15	0	0	0
284	9	-1.09122e-17	3.24587e-19	-7.65219e-18	-1.66163e-16	-5.67498e-16	3.57969e-16	300	610	0	-2.23549e-20	1.7353e-21	-2.66136e-20	-5.8845e-19	3.18624e-19	-6.61503e-19	300	200	0	-1.09346e-17	3.26322e-19	-7.6788e-18	-4.82425e-15	2.26132e-15	7.11612e-15	0	0	0
285	0	-9.27417e-18	-2.83411e-18	3.81807e-18	3.49374e-16	3.81493e-16	5.92949e-16	300	610	0	-3.12969e-20	1.10512e-21	-4.22791e-20	-8.89386e-19	1.47185e-18	-9.4661e-19	300	200	0	-9.30546e-18	-2.833e-18	3.77579e-18	2.53307e-15	-3.03109e-16	5.4056e-15	0	0	0
285	1	-4.50203e-18	-7.74026e-18	2.29763e-17	1.17359e-15	1.95294e-15	8.78686e-16	300	610	0	-4.03597e-20	-2.20098e-22	-6.07585e-20	-1.22837e-18	3.17243e-18	-1.2462e-18	300	200	0	-4.54239e-18	-7.74048e-18	2.29155e-17	1.48042e-14	-4.70051e-15	1.30961e-15	0	0	0
285	2	4.73161e-18	-1.46684e-17	5.15333e-17	2.36376e-15	4.28116e-15	1.19345e-15	300	610	0	-4.77533e-20	-2.47938e-21	-8.03001e-20	-1.56323e-18	5.47235e-18	-1.50884e-18	300	200	0	4.68386e-18	-1.46708e-17	5.1453e-17	3.30772e-14	-1.13741e-14	-6.08604e-15	0	0	0
285	3	1.98103e-17	-2.36765e-17	9.05156e-17	3.94364e-15	7.44281e-15	1.49344e-15	300	610	0	-5.07103e-20	-5.89476e-21	-9.76369e-20	-1.8215e-18	8.33778e-18	-1.65277e-18	300	200	0	1.97596e-17	-2.36824e-17	9.04179e-17	5.8e-14	-2.06227e-14	-1.76871e-14	0	0	0
285	4	4.19284e-17	-3.44345e-17	1.39547e-16	5.87372e-15	1.13984e-14	1.70552e-15	300	610	0	-4.53379e-20	-1.06127e-20	-1.07544e-19	-1.89297e-18	1.15926e-17	-1.56038e-18	300	200	0	4.1883e-17	-3.44451e-17	1.39439e-16	8.93205e-14	-3.24322e-14	-3.41968e-14	0	0	0
285	5	7.17033e-17	-4.60052e-17	1.95889e-16	8.01265e-15	1.59147e-14	1.72071e-15	300	610	0	-2.65921e-20	-1.66178e-20	-1.02474e-19	-1.62475e-18	1.48497e-17	-1.07612e-18	300	200	0	7.16767e-17	-4.60218e-17	1.95786e-16	1.25274e-13	-4.62468e-14	-5.58206e-14	0	0	0
285	6	1.08621e-16	-5.65898e-17	2.53262e-16	1.00713e-14	2.04695e-14	1.39031e-15	300	610	0	1.15261e-20	-2.36163e-20	-7.24062e-20	-8.21316e-19	1.74354e-17	-1.0702e-20	300	200	0	1.08633e-16	-5.66135e-17	2.5319e-16	1.61828e-13	-6.06843e-14	-8.18551e-14	0	0	0
285	7	1.50308e-16	-6.32647e-17	3.00532e-16	1.15634e-14	2.4147e-14	5.27356e-16	300	610	0	7.54343e-20	-3.08915e-20	-5.09573e-21	7.46387e-19	1.83171e-17	1.84458e-18	300	200	0	1.50383e-16	-6.32956e-17	3.00527e-16	1.9185e-13	-7.32113e-14	-1.10162e-13	0	0	0
285	8	1.91644e-16	-6.17553e-17	3.20429e-16	1.17608e-14	2.5536e-14	-1.08291e-15	300	610	0	1.70946e-19	-3.71393e-20	1.13033e-19	3.31828e-18	1.60524e-17	4.68892e-18	300	200	0	1.91815e-16	-6.17924e-17	3.20542e-16	2.04282e-13	-7.98176e-14	-1.36553e-13	0	0	0
285	9	2.23798e-16	-4.63241e-17	2.88588e-16	9.66526e-15	2.26565e-14	-3.65906e-15	300	610	0	3.01619e-19	-4.03045e-20	2.95051e-19	7.10343e-18	8.78466e-18	8.6637e-18	300	200	0	2.24099e-16	-4.63644e-17	2.88883e-16	1.83545e-13	-7.47565e-14	-1.54137e-13	0	0	0
286	0	2.33315e-16	-9.87883e-18	1.73366e-16	4.01633e-15	1.295e-14	-7.38093e-15	300	610	0	4.6635e-19	-3.74519e-20	5.50449e-19	1.22138e-17	-5.67756e-18	1.37804e-17	300	200	0	2.33781e-16	-9.91628e-18	1.73916e-16	1.09416e-13	-5.0452e-14	-1.52757e-13	0	0	0
286	1	2.01486e-16	5.55581e-17	-6.29889e-17	-6.64158e-15	-6.61764e-15	-1.23238e-14	300	610	0	6.56158e-19	-2.47242e-20	8.80513e-19	1.85695e-17	-2.96541e-17	1.98222e-17	300	200	0	2.02142e-16	5.55334e-17	-6.21084e-17	-4.22045e-14	2.28241e-15	-1.18681e-13	0	0	0
286	2	1.04345e-16	1.5785e-16	-4.61013e-16	-2.38014e-14	-3.92789e-14	-1.83652e-14	300	610	0	8.50223e-19	2.53976e-21	1.272e-18	2.57732e-17	-6.52066e-17	2.62201e-17	300	200	0	1.05195e-16	1.57853e-16	-4.59741e-16	-2.97162e-13	9.35289e-14	-3.48036e-14	0	0	0
286	3	-8.62469e-17	3.03032e-16	-1.05769e-15	-4.87115e-14	-8.79408e-14	-2.50646e-14	300	610	0	1.01145e-18	4.94326e-20	1.68913e-18	3.29578e-17	-1.13521e-16	3.19106e-17	300	200	0	-8.52355e-17	3.03081e-16	-1.056e-15	-6.78984e-13	2.32837e-13	1.183e-13	0	0	0
286	4	-3.99855e-16	4.92705e-16	-1.87615e-15	-8.19361e-14	-1.54342e-13	-3.15191e-14	300	610	0	1.08212e-18	1.20742e-19	2.06437e-18	3.86196e-17	-1.74012e-16	3.51909e-17	300	200	0	-3.98773e-16	4.92826e-16	-1.87408e-15	-1.20228e-12	4.26851e-13	3.60059e-13	0	0	0
286	5	-8.6239e-16	7.20429e-16	-2.91062e-15	-1.22732e-13	-2.37826e-13	-3.62095e-14	300	610	0	9.80655e-19	2.1973e-19	2.28894e-18	4.04587e-17	-2.43139e-16	3.35989e-17	300	200	0	-8.61409e-16	7.20649e-16	-2.90834e-15	-1.86312e-12	6.7578e-13	7.0588e-13	0	0	0
286	6	-1.48804e-15	9.67112e-16	-4.1063e-15	-1.68237e-13	-3.33711e-13	-3.68587e-14	300	610	0	6.00817e-19	3.46335e-19	2.20488e-18	3.52676e-17	-3.12952e-16	2.38627e-17	300	200	0	-1.48744e-15	9.67458e-16	-4.1041e-15	-2.62617e-12	9.68603e-13	1.16098e-12	0	0	0
286	7	-2.26764e-15	1.19562e-15	-5.33442e-15	-2.12497e-13	-4.31282e-13	-3.03445e-14	300	610	0	-1.84415e-19	4.94717e-19	1.60146e-18	1.89255e-17	-3.69481e-16	1.98048e-18	300	200	0	-2.26783e-15	1.19611e-15	-5.33282e-15	-3.40874e-12	1.27705e-12	1.71179e-12	0	0	0
286	8	-3.15336e-15	1.34512e-15	-6.36427e-15	-2.45412e-13	-5.11552e-13	-1.27223e-14	300	610	0	-1.51191e-18	6.50207e-19	2.19857e-19	-1.34223e-17	-3.91181e-16	-3.64895e-17	300	200	0	-3.15487e-15	1.34577e-15	-6.36405e-15	-4.06299e-12	1.54871e-12	2.31483e-12	0	0	0
286	9	-4.03998e-15	1.32622e-15	-6.83575e-15	-2.5177e-13	-5.45086e-13	2.05659e-14	300	610	0	-3.50728e-18	7.85818e-19	-2.22872e-18	-6.69009e-17	-3.47808e-16	-9.58329e-17	300	200	0	-4.04348e-15	1.327e-15	-6.83798e-15	-4.35839e-12	1.70005e-12	2.88366e-12	0	0	0
287	0	-4.7443e-15	1.01833e-15	-6.23827e-15	-2.10621e-13	-4.90378e-13	7.41986e-14	300	610	0	-6.25048e-18	8.58731e-19	-6.02532e-18	-1.46042e-16	-2.00246e-16	-1.79175e-16	300	200	0	-4.75055e-15	1.01919e-15	-6.2443e-15	-3.9684e-12	1.61074e-12	3.27505e-12	0	0	0
287	1	-4.9855e-15	2.71654e-16	-3.9055e-15	-9.53751e-14	-2.93538e-13	1.52095e-13	300	610	0	-9.72554e-18	8.07476e-19	-1.13792e-17	-2.53406e-16	9.79301e-17	-2.86975e-16	300	200	0	-4.99522e-15	2.72462e-16	-3.91688e-15	-2.46718e-12	1.12139e-12	3.27664e-12	0	0	0
287	2	-4.37119e-15	-1.08335e-15	9.61715e-16	1.24847e-13	1.0969e-13	2.56038e-13	300	610	0	-1.37529e-17	5.50886e-19	-1.83315e-17	-3.87595e-16	5.96233e-16	-4.14962e-16	300	200	0	-4.38494e-15	-1.0828e-15	9.43384e-16	6.55465e-13	3.77483e-14	2.59996e-12	0	0	0
287	3	-2.39631e-15	-3.21542e-15	9.22772e-15	4.81984e-13	7.8827e-13	3.83731e-13	300	610	0	-1.79057e-17	-9.63029e-21	-2.66221e-17	-5.40613e-16	1.33928e-15	-5.51516e-16	300	200	0	-2.41422e-15	-3.21543e-15	9.2011e-15	5.95069e-12	-1.85484e-12	8.8388e-13	0	0	0
287	4	1.53547e-15	-6.25693e-15	2.16911e-14	1.0032e-12	1.80505e-12	5.26252e-13	300	610	0	-2.14156e-17	-9.82526e-19	-3.55212e-17	-6.94648e-16	2.35393e-15	-6.74657e-16	300	200	0	1.51405e-15	-6.25791e-15	2.16556e-14	1.39266e-11	-4.76194e-12	-2.28415e-12	0	0	0
287	5	8.05552e-15	-1.02495e-14	3.88704e-14	1.70171e-12	3.1992e-12	6.6501e-13	300	610	0	-2.30794e-17	-2.47092e-18	-4.36334e-17	-8.18513e-16	3.63056e-15	-7.48933e-16	300	200	0	8.03244e-15	-1.02519e-14	3.88267e-14	2.4911e-11	-8.83074e-12	-7.32058e-12	0	0	0
287	6	1.77253e-14	-1.50682e-14	6.06895e-14	2.56373e-12	4.96062e-12	7.68447e-13	300	610	0	-2.11873e-17	-4.54727e-18	-4.86947e-17	-8.64216e-16	5.09812e-15	-7.22816e-16	300	200	0	1.77041e-14	-1.50728e-14	6.06408e-14	3.88502e-11	-1.40763e-11	-1.45623e-11	0	0	0
287	7	3.0868e-14	-2.03248e-14	8.60542e-14	3.5314e-12	6.99556e-12	7.89005e-13	300	610	0	-1.35029e-17	-7.21566e-18	-4.74001e-17	-7.64499e-16	6.59344e-15	-5.27504e-16	300	200	0	3.08545e-14	-2.0332e-14	8.60068e-14	5.50383e-11	-2.02809e-11	-2.41379e-11	0	0	0
287	8	4.7326e-14	-2.52527e-14	1.12326e-13	4.48216e-12	9.08424e-12	6.61147e-13	300	610	0	2.6624e-18	-1.03605e-17	-3.53193e-17	-4.32531e-16	7.82697e-15	-7.84166e-17	300	200	0	4.73286e-14	-2.52631e-14	1.1229e-13	7.17807e-11	-2.68668e-11	-3.57872e-11	0	0	0
287	9	6.61372e-14	-2.85872e-14	1.34727e-13	5.20634e-12	1.08333e-11	3.01668e-13	300	610	0	3.02263e-17	-1.36818e-17	-6.98341e-18	2.34544e-16	8.34938e-15	7.18932e-16	300	200	0	6.61674e-14	-2.86009e-14	1.3472e-13	8.60156e-11	-3.27503e-11	-4.86276e-11	0	0	0
288	0	8.51404e-14	-2.84588e-14	1.45751e-13	5.38628e-12	1.16289e-11	-3.86122e-13	300	610	0	7.18996e-17	-1.66213e-17	4.37487e-17	1.34614e-15	7.52661e-15	1.95666e-15	300	200	0	8.52123e-14	-2.84754e-14	1.45794e-13	9.29374e-11	-3.61921e-11	-6.08768e-11	0	0	0
288	1	1.00537e-13	-2.2334e-14	1.347e-13	4.58232e-12	1.06012e-11	-1.50231e-12	300	610	0	1.29472e-16	-1.82872e-17	1.22914e-16	3.00036e-15	4.53483e-15	3.70367e-15	300	200	0	1.00667e-13	-2.23523e-14	1.34823e-13	8.57043e-11	-3.46732e-11	-6.95579e-11	0	0	0
288	2	1.06469e-13	-7.05016e-15	8.75491e-14	2.23379e-12	6.61556e-12	-3.13215e-12	300	610	0	2.02757e-16	-1.73926e-17	2.35116e-16	5.25535e-15	-1.60908e-15	5.97419e-15	300	200	0	1.06671e-13	-7.06755e-15	8.77842e-14	5.53518e-11	-2.48415e-11	-7.02328e-11	0	0	0
288	3	9.47069e-14	2.09947e-14	-1.2615e-14	-2.31416e-12	-1.68849e-12	-5.31738e-12	300	610	0	2.88177e-16	-1.22301e-17	3.81512e-16	8.08762e-15	-1.19614e-14	8.68442e-15	300	200	0	9.49951e-14	2.09825e-14	-1.22335e-14	-8.91775e-12	-2.59018e-12	-5.68428e-11	0	0	0
288	4	5.46112e-14	6.5419e-14	-1.84212e-13	-9.74444e-12	-1.57814e-11	-8.01547e-12	300	610	0	3.76987e-16	-7.14814e-19	5.57022e-16	1.13366e-14	-2.74865e-14	1.15974e-14	300	200	0	5.49882e-14	6.54183e-14	-1.83655e-13	-1.18851e-10	3.66482e-11	-2.17666e-11	0	0	0
288	5	-2.64509e-14	1.29119e-13	-4.44468e-13	-2.06471e-11	-3.70204e-11	-1.10461e-11	300	610	0	4.53278e-16	1.94616e-17	7.46777e-16	1.46367e-14	-4.87893e-14	1.4259e-14	300	200	0	-2.59977e-14	1.29139e-13	-4.43721e-13	-2.8541e-10	9.72951e-11	4.37543e-11	0	0	0
288	6	-1.61955e-13	2.13137e-13	-8.04958e-13	-3.53284e-11	-6.62841e-11	-1.40265e-11	300	610	0	4.91976e-16	5.05183e-17	9.21956e-16	1.73414e-14	-7.57235e-14	1.59314e-14	300	200	0	-1.61463e-13	2.13188e-13	-8.04036e-13	-5.15918e-10	1.82601e-10	1.4864e-10	0	0	0
288	7	-3.64051e-13	3.1507e-13	-1.26503e-12	-5.35373e-11	-1.03437e-10	-1.63018e-11	300	610	0	4.57263e-16	9.40589e-17	1.03546e-15	1.84495e-14	-1.06867e-13	1.55366e-14	300	200	0	-3.63594e-13	3.15165e-13	-1.26399e-12	-8.09852e-10	2.93107e-10	3.00243e-10	0	0	0
288	8	-6.40061e-13	4.27026e-13	-1.8029e-12	-7.41058e-11	-1.46607e-10	-1.68787e-11	300	610	0	3.02067e-16	1.50283e-16	1.01816e-15	1.65511e-14	-1.38874e-13	1.16281e-14	300	200	0	-6.39759e-13	4.27176e-13	-1.80188e-12	-1.15315e-09	4.24527e-10	5.01662e-10	0	0	0
288	9	-9.87391e-13	5.33196e-13	-2.36454e-12	-9.45132e-11	-1.91289e-10	-1.43819e-11	300	610	0	-3.05003e-17	2.1691e-16	7.76931e-16	9.81699e-15	-1.65745e-13	2.41898e-15	300	200	0	-9.87422e-13	5.33413e-13	-2.36377e-12	-1.51112e-09	5.65071e-10	7.47959e-10	0	0	0
289	0	-1.38674e-12	6.0729e-13	-2.85107e-12	-1.10409e-10	-2.29339e-10	-7.05713e-12	300	610	0	-6.02602e-16	2.87812e-16	1.96262e-16	-3.93112e-15	-1.78112e-13	-1.40999e-14	300	200	0	-1.38735e-12	6.07578e-13	-2.85088e-12	-1.82036e-09	6.92339e-10	1.02124e-09	0	0	0
289	1	-1.79377e-12	6.10229e-13	-3.10607e-12	-1.1516e-10	-2.4796e-10	7.14617e-12	300	610	0	-1.47269e-15	3.51448e-16	-8.54379e-16	-2.70277e-14	-1.62686e-13	-3.99071e-14	300	200	0	-1.79524e-12	6.10581e-13	-3.10692e-12	-1.98075e-09	7.70126e-10	1.28477e-09	0	0	0
289	2	-2.12973e-12	4.888e-13	-2.90549e-12	-9.95442e-11	-2.28929e-10	3.03678e-11	300	610	0	-2.68062e-15	3.89252e-16	-2.50457e-15	-6.15945e-14	-1.02122e-13	-7.65175e-14	300	200	0	-2.13241e-12	4.8919e-13	-2.90799e-12	-1.84897e-09	7.45723e-10	1.47672e-09	0	0	0
289	3	-2.27242e-12	1.76241e-13	-1.95413e-12	-5.17417e-11	-1.48356e-10	6.44594e-11	300	610	0	-4.22569e-15	3.74284e-16	-4.85534e-15	-1.08943e-13	2.4393e-14	-1.24326e-13	300	200	0	-2.27665e-12	1.76616e-13	-1.95898e-12	-1.23636e-09	5.48641e-10	1.50434e-09	0	0	0
289	4	-2.04939e-12	-4.03932e-13	1.05779e-13	4.21296e-11	2.25449e-11	1.10387e-10	300	610	0	-6.03672e-15	2.70638e-16	-7.93716e-15	-1.68705e-13	2.39379e-13	-1.81698e-13	300	200	0	-2.05543e-12	-4.03661e-13	9.78417e-14	8.55228e-11	9.20923e-11	1.24044e-09	0	0	0
289	5	-1.2365e-12	-1.32925e-12	3.66659e-12	1.96662e-10	3.15115e-10	1.67379e-10	300	610	0	-7.93481e-15	3.42481e-17	-1.16514e-14	-2.37663e-13	5.63661e-13	-2.43805e-13	300	200	0	-1.24443e-12	-1.32922e-12	3.65494e-12	2.36691e-09	-7.2107e-10	5.24221e-10	0	0	0
289	6	4.3375e-13	-2.663e-12	9.0995e-12	4.24655e-10	7.58631e-10	2.31793e-10	300	610	0	-9.5907e-15	-3.84002e-16	-1.56954e-14	-3.08317e-13	1.01079e-12	-3.0127e-13	300	200	0	4.24159e-13	-2.66339e-12	9.08381e-12	5.84406e-09	-1.98586e-09	-8.30193e-10	0	0	0
289	7	3.24883e-12	-4.43055e-12	1.66619e-11	7.3314e-10	1.37272e-09	2.95763e-10	300	610	0	-1.0482e-14	-1.03183e-15	-1.94744e-14	-3.6727e-13	1.57888e-12	-3.38744e-13	300	200	0	3.23835e-12	-4.43158e-12	1.66425e-11	1.06799e-08	-3.77388e-09	-3.01374e-09	0	0	0
289	8	7.47135e-12	-6.58606e-12	2.636e-11	1.11765e-09	2.15612e-09	3.45692e-10	300	610	0	-9.85856e-15	-1.94461e-15	-2.20087e-14	-3.93647e-13	2.23953e-12	-3.33679e-13	300	200	0	7.46149e-12	-6.588e-12	2.6338e-11	1.68762e-08	-6.10118e-09	-6.18659e-09	0	0	0
289	9	1.32662e-11	-8.96937e-12	3.77614e-11	1.55467e-09	3.07158e-09	3.60849e-10	300	610	0	-6.72993e-15	-3.12894e-15	-2.18528e-14	-3.57895e-13	2.92418e-12	-2.55675e-13	300	200	0	1.32594e-11	-8.97249e-12	3.77396e-11	2.41537e-08	-8.88381e-09	-1.04222e-08	0	0	0
290	0	2.0594e-11	-1.12547e-11	4.97613e-11	1.99237e-09	4.02688e-09	3.12383e-10	300	610	0	1.07187e-16	-4.53999e-15	-1.70501e-14	-2.21497e-13	3.50861e-12	-6.6987e-14	300	200	0	2.05941e-11	-1.12592e-11	4.97442e-11	3.18027e-08	-1.18814e-08	-1.56278e-08	0	0	0
290	1	2.90687e-11	-1.28956e-11	6.03136e-11	2.3405e-09	4.85338e-09	1.63309e-10	300	610	0	1.19766e-14	-6.05277e-15	-5.16128e-15	6.16683e-14	3.79753e-12	2.75085e-13	300	200	0	2.90807e-11	-1.29017e-11	6.03084e-11	3.85115e-08	-1.46312e-08	-2.14412e-08	0	0	0
290	2	3.77807e-11	-1.30755e-11	6.616e-11	2.46067e-09	5.28445e-09	-1.29835e-10	300	610	0	3.01373e-14	-7.42877e-15	1.6587e-14	5.41383e-13	3.51256e-12	8.13e-13	300	200	0	3.78109e-11	-1.3083e-11	6.61766e-11	4.21942e-08	-1.63799e-08	-2.71062e-08	0	0	0
290	3	4.50989e-11	-1.06771e-11	6.26093e-11	2.15941e-09	4.9384e-09	-6.12772e-10	300	610	0	5.54743e-14	-8.28154e-15	5.09737e-14	1.26348e-12	2.28854e-12	1.57999e-12	300	200	0	4.51544e-11	-1.06854e-11	6.26603e-11	3.98497e-08	-1.60248e-08	-3.13382e-08	0	0	0
290	4	4.84753e-11	-4.29147e-12	4.34506e-11	1.18766e-09	3.31247e-09	-1.32567e-09	300	610	0	8.8039e-14	-8.04745e-15	1.00211e-13	2.2574e-12	-3.14934e-13	2.58638e-12	300	200	0	4.85633e-11	-4.29952e-12	4.35509e-11	2.75085e-08	-1.20841e-08	-3.22005e-08	0	0	0
290	5	4.42956e-11	7.70481e-12	1.11819e-12	-7.48773e-10	-2.02367e-10	-2.29069e-09	300	610	0	1.26422e-13	-5.97153e-15	1.65069e-13	3.51799e-12	-4.7778e-12	3.80043e-12	300	200	0	4.4422e-11	7.69883e-12	1.28325e-12	3.39396e-10	-2.72438e-09	-2.70228e-08	0	0	0
290	6	2.78406e-11	2.6972e-11	-7.27416e-11	-3.9615e-09	-6.27368e-09	-3.49412e-09	300	610	0	1.66964e-13	-1.12264e-15	2.43645e-13	4.98101e-12	-1.15492e-11	5.12392e-12	300	200	0	2.80076e-11	2.69708e-11	-7.24979e-11	-4.69856e-08	1.41198e-08	-1.24139e-08	0	0	0
290	7	-6.55235e-12	5.48898e-11	-1.8612e-10	-8.72783e-09	-1.55324e-08	-4.86266e-09	300	610	0	2.02857e-13	7.54373e-15	3.29787e-13	6.49271e-12	-2.09317e-11	6.36332e-12	300	200	0	-6.3495e-12	5.48974e-11	-1.8579e-10	-1.19554e-07	4.04885e-08	1.55693e-08	0	0	0
290	8	-6.50126e-11	9.20645e-11	-3.44722e-10	-1.5208e-08	-2.84151e-08	-6.23459e-09	300	610	0	2.23218e-13	2.10526e-14	4.11226e-13	7.77561e-12	-3.29098e-11	7.19945e-12	300	200	0	-6.47893e-11	9.20856e-11	-3.44311e-10	-2.20978e-07	7.79551e-08	6.10113e-08	0	0	0
290	9	-1.5321e-10	1.37631e-10	-5.49091e-10	-2.33251e-08	-4.49293e-08	-7.32791e-09	300	610	0	2.12345e-13	4.01828e-14	4.67596e-13	8.39454e-12	-4.69189e-11	7.16079e-12	300	200	0	-1.52997e-10	1.37671e-10	-5.48624e-10	-3.51561e-07	1.26955e-07	1.27396e-07	0	0	0
291	0	-2.74839e-10	1.88343e-10	-7.90684e-10	-3.26063e-08	-6.43353e-08	-7.70995e-09	300	610	0	1.49399e-13	6.51229e-14	4.68675e-13	7.7303e-12	-6.15551e-11	5.60864e-12	300	200	0	-2.74689e-10	1.88408e-10	-7.90215e-10	-5.05778e-07	1.85853e-07	2.1644e-07	0	0	0
291	1	-4.29393e-10	2.3749e-10	-1.04692e-09	-4.19873e-08	-8.47469e-08	-6.77564e-09	300	610	0	8.93963e-15	9.49964e-14	3.73366e-13	4.972e-12	-7.42472e-11	1.746e-12	300	200	0	-4.29384e-10	2.37585e-10	-1.04655e-09	-6.69124e-07	2.49753e-07	3.2643e-07	0	0	0
291	2	-6.09165e-10	2.73722e-10	-1.27549e-09	-4.95969e-08	-1.02675e-07	-3.74558e-09	300	610	0	-2.37212e-13	1.27256e-13	1.30173e-13	-8.56473e-13	-8.09259e-11	-5.33428e-12	300	200	0	-6.09402e-10	2.7385e-10	-1.27536e-09	-8.14475e-07	3.09103e-07	4.50042e-07	0	0	0
291	3	-7.95518e-10	2.79981e-10	-1.40854e-09	-5.25474e-08	-1.12565e-07	2.30124e-09	300	610	0	-6.16149e-13	1.56975e-13	-3.198e-13	-1.08162e-11	-7.57608e-11	-1.65427e-11	300	200	0	-7.96134e-10	2.80138e-10	-1.40886e-09	-8.98387e-07	3.48233e-07	5.71715e-07	0	0	0
291	4	-9.54675e-10	2.32807e-10	-1.34788e-09	-4.67825e-08	-1.06424e-07	1.23411e-08	300	610	0	-1.14746e-12	1.76115e-13	-1.03611e-12	-2.5896e-11	-5.10671e-11	-3.26069e-11	300	200	0	-9.55822e-10	2.32984e-10	-1.34891e-09	-8.58038e-07	3.44078e-07	6.64785e-07	0	0	0
291	5	-1.03353e-09	1.02484e-10	-9.6286e-10	-2.70548e-08	-7.36757e-08	2.72442e-08	300	610	0	-1.83361e-12	1.72883e-13	-2.06713e-12	-4.67541e-11	2.47169e-12	-5.37854e-11	300	200	0	-1.03536e-09	1.02657e-10	-9.64928e-10	-6.09932e-07	2.65502e-07	6.88805e-07	0	0	0
291	6	-9.56353e-10	-1.45437e-10	-9.35444e-11	1.28674e-08	-1.43907e-09	4.75152e-08	300	610	0	-2.64679e-12	1.31413e-13	-3.43169e-12	-7.33369e-11	9.50779e-11	-7.94675e-11	300	200	0	-9.59e-10	-1.45306e-10	-9.69761e-11	-5.1929e-08	7.37808e-08	5.87749e-07	0	0	0
291	7	-6.23813e-10	-5.46482e-10	1.43784e-09	7.9635e-08	1.24499e-07	7.29192e-08	300	610	0	-3.51228e-12	3.20333e-14	-5.09344e-12	-1.04364e-10	2.3643e-10	-1.07657e-10	300	200	0	-6.27326e-10	-5.4645e-10	1.43274e-09	9.29362e-07	-2.74976e-07	2.90105e-07	0	0	0
291	8	8.3924e-11	-1.13069e-09	3.80317e-09	1.79249e-07	3.17723e-07	1.01983e-07	300	610	0	-4.28928e-12	-1.47457e-13	-6.92747e-12	-1.36688e-10	4.33253e-10	-1.34362e-10	300	200	0	7.96347e-11	-1.13084e-09	3.79625e-09	2.44338e-06	-8.2454e-07	-2.87738e-07	0	0	0
291	9	1.29747e-09	-1.91232e-09	7.12851e-09	3.15335e-07	5.87909e-07	1.31385e-07	300	610	0	-4.75126e-12	-4.29064e-13	-8.68085e-12	-1.64563e-10	6.85741e-10	-1.52947e-10	300	200	0	1.29272e-09	-1.91275e-09	7.11982e-09	4.57001e-06	-1.6094e-06	-1.2331e-06	0	0	0
292	0	3.13912e-09	-2.87524e-09	1.1434e-08	4.86637e-07	9.35926e-07	1.55278e-07	300	610	0	-4.56951e-12	-8.29883e-13	-9.93034e-12	-1.78921e-10	9.82689e-10	-1.53556e-10	300	200	0	3.13455e-09	-2.87607e-09	1.1424e-08	7.32114e-06	-2.64076e-06	-2.62165e-06	0	0	0
292	1	5.69131e-09	-3.95381e-09	1.65514e-08	6.83667e-07	1.34714e-06	1.64636e-07	300	610	0	-3.30585e-12	-1.35493e-12	-1.00444e-11	-1.66792e-10	1.29539e-09	-1.22773e-10	300	200	0	5.688e-09	-3.95517e-09	1.65413e-08	1.0588e-05	-3.88698e-06	-4.49307e-06	0	0	0
292	2	8.9501e-09	-5.00986e-09	2.20198e-08	8.84588e-07	1.78302e-06	1.46773e-07	300	610	0	-4.22476e-13	-1.98717e-12	-8.1598e-12	-1.11109e-10	1.57064e-09	-4.37742e-11	300	200	0	8.94967e-09	-5.01184e-09	2.20116e-08	1.40743e-05	-5.24848e-06	-6.8163e-06	0	0	0
292	3	1.27621e-08	-5.80774e-09	2.69647e-08	1.05061e-06	2.17138e-06	8.52672e-08	300	610	0	4.68012e-12	-2.67473e-12	-3.18998e-12	8.77921e-12	1.72368e-09	1.02704e-10	300	200	0	1.27668e-08	-5.81041e-09	2.69615e-08	1.72195e-05	-6.52814e-06	-9.44357e-06	0	0	0
292	4	1.67458e-08	-5.99115e-09	2.99737e-08	1.12151e-06	2.39659e-06	-3.93893e-08	300	610	0	1.25845e-11	-3.31595e-12	6.11542e-12	2.15478e-10	1.63243e-09	3.36174e-10	300	200	0	1.67584e-08	-5.99447e-09	2.99798e-08	1.91192e-05	-7.40012e-06	-1.20548e-05	0	0	0
292	5	2.0202e-08	-5.0678e-09	2.89917e-08	1.01227e-06	2.29132e-06	-2.48033e-07	300	610	0	2.37227e-11	-3.74359e-12	2.1032e-11	5.30301e-10	1.13522e-09	6.72531e-10	300	200	0	2.02258e-08	-5.07154e-09	2.90127e-08	1.84585e-05	-7.38221e-06	-1.40968e-05	0	0	0
292	6	2.20242e-08	-2.41095e-09	2.12719e-08	6.12348e-07	1.63308e-06	-5.5949e-07	300	610	0	3.8176e-11	-3.71109e-12	4.26147e-11	9.67901e-10	3.50129e-11	1.11809e-09	300	200	0	2.20624e-08	-2.41466e-09	2.13145e-08	1.34818e-05	-5.82023e-06	-1.47252e-05	0	0	0
292	7	2.06264e-08	2.71e-09	3.43391e-09	-2.10201e-07	1.49572e-07	-9.85181e-07	300	610	0	5.53978e-11	-2.88501e-12	7.13162e-11	1.5283e-09	-1.88581e-09	1.66119e-09	300	200	0	2.06818e-08	2.70712e-09	3.50523e-09	2.03022e-06	-1.89661e-06	-1.27646e-05	0	0	0
292	8	1.39181e-08	1.10548e-08	-2.83033e-08	-1.59725e-06	-2.46167e-06	-1.52128e-06	300	610	0	7.38638e-11	-8.49976e-13	1.06448e-10	2.18607e-09	-4.8356e-09	2.26131e-09	300	200	0	1.3992e-08	1.10539e-08	-2.81969e-08	-1.83082e-05	5.32095e-06	-6.70765e-06	0	0	0
292	9	-6.35717e-10	2.32763e-08	-7.76341e-08	-3.67851e-06	-6.49288e-06	-2.13825e-06	300	610	0	9.06644e-11	2.86577e-12	1.45477e-10	2.8768e-09	-8.96337e-09	2.83618e-09	300	200	0	-5.45053e-10	2.32792e-08	-7.74886e-08	-4.98859e-05	1.67709e-05	5.218e-06	0	0	0
293	0	-2.5817e-08	3.97063e-08	-1.47335e-07	-6.5356e-06	-1.21579e-05	-2.76793e-06	300	610	0	1.01085e-10	8.73423e-12	1.83194e-10	3.48162e-09	-1.4284e-08	3.2479e-09	300	200	0	-2.57159e-08	3.9715e-08	-1.47152e-07	-9.44637e-05	3.32079e-05	2.4878e-05	0	0	0
293	1	-6.42607e-08	6.00487e-08	-2.38013e-07	-1.01496e-05	-1.94897e-05	-3.28914e-06	300	610	0	9.8247e-11	1.71299e-11	2.10805e-10	3.81161e-09	-2.05761e-08	3.2905e-09	300	200	0	-6.41625e-08	6.00659e-08	-2.37802e-07	-0.000152408	5.49101e-05	5.39133e-05	0	0	0
293	2	-1.178e-07	8.2978e-08	-3.46371e-07	-1.43307e-05	-2.82004e-05	-3.51363e-06	300	610	0	7.29384e-11	2.81802e-11	2.15115e-10	3.59515e-09	-2.72529e-08	2.68226e-09	300	200	0	-1.17727e-07	8.30061e-08	-3.46156e-07	-0.000221586	8.12699e-05	9.3234e-05	0	0	0
293	3	-1.86491e-07	1.05651e-07	-4.6301e-07	-1.86311e-05	-3.75029e-05	-3.17546e-06	300	610	0	1.37949e-11	4.15561e-11	1.78004e-10	2.47316e-09	-3.32146e-08	1.06815e-09	300	200	0	-1.86477e-07	1.05693e-07	-4.62832e-07	-0.000295956	0.000110264	0.00014229	0	0	0
293	4	-2.67292e-07	1.23179e-07	-5.69865e-07	-2.22472e-05	-4.59056e-05	-1.92881e-06	300	610	0	-9.19329e-11	5.62033e-11	7.6546e-11	8.85971e-12	-3.66959e-08	-1.96074e-09	300	200	0	-2.67384e-07	1.23235e-07	-5.69788e-07	-0.000363934	0.000137829	0.000198106	0	0	0
293	5	-3.52401e-07	1.2812e-07	-6.37546e-07	-2.39233e-05	-5.10011e-05	6.39435e-07	300	610	0	-2.56759e-10	7.00241e-11	-1.15791e-10	-4.27908e-09	-3.51415e-08	-6.82222e-09	300	200	0	-3.52658e-07	1.2819e-07	-6.37661e-07	-0.0004067	0.00015719	0.000254106	0	0	0
293	6	-4.27354e-07	1.10147e-07	-6.23056e-07	-2.18777e-05	-4.92878e-05	4.97372e-06	300	610	0	-4.90194e-10	7.95417e-11	-4.26307e-10	-1.08497e-08	-2.51508e-08	-1.3863e-08	300	200	0	-4.27844e-07	1.10226e-07	-6.23482e-07	-0.000396747	0.000158268	0.000298812	0	0	0
293	7	-4.69098e-07	5.60458e-08	-4.68654e-07	-1.37831e-05	-3.60871e-05	1.14809e-05	300	610	0	-7.94554e-10	7.96013e-11	-8.7798e-10	-2.00279e-08	-2.55876e-09	-2.32342e-08	300	200	0	-4.69893e-07	5.61254e-08	-4.69532e-07	-0.000297164	0.000127325	0.000314604	0	0	0
293	8	-4.44429e-07	-4.96728e-08	-1.02924e-07	3.15379e-06	-5.64433e-06	2.04179e-05	300	610	0	-1.15916e-09	6.31984e-11	-1.4815e-09	-3.18383e-08	3.72657e-08	-3.47153e-08	300	200	0	-4.45588e-07	-4.96096e-08	-1.04406e-07	-6.23394e-05	4.71029e-05	0.000276834	0	0	0
293	9	-3.09362e-07	-2.23246e-07	5.54525e-07	3.19577e-05	4.84746e-05	3.17278e-05	300	610	0	-1.55293e-09	2.15641e-11	-2.22398e-09	-4.57777e-08	9.88037e-08	-4.74853e-08	300	200	0	-3.10915e-07	-2.23225e-07	5.52301e-07	0.000359013	-0.000102193	0.000153735	0	0	0
294	0	-1.02933e-08	-4.78845e-07	1.58302e-06	7.54288e-05	0.00013255	4.48198e-05	300	610	0	-1.9158e-09	-5.53213e-11	-3.05418e-09	-6.05295e-08	1.85347e-07	-5.98492e-08	300	200	0	-1.22091e-08	-4.78901e-07	1.57997e-06	0.00101741	-0.000340669	-9.22482e-05	0	0	0
294	1	5.12005e-07	-8.24107e-07	3.0436e-06	0.000135396	0.000251295	5.82962e-05	300	610	0	-2.14964e-09	-1.77575e-10	-3.8648e-09	-7.36351e-08	2.97435e-07	-6.89427e-08	300	200	0	5.09856e-07	-8.24284e-07	3.03974e-06	0.00195158	-0.000684801	-0.000500951	0	0	0
294	2	1.31426e-06	-1.25372e-06	4.95281e-06	0.000211619	0.000405716	6.96467e-05	300	610	0	-2.11061e-09	-3.53384e-10	-4.47326e-09	-8.11602e-08	4.3071e-07	-7.04625e-08	300	200	0	1.31214e-06	-1.25407e-06	4.94834e-06	0.00317166	-0.00114134	-0.00110792	0	0	0
294	3	2.43706e-06	-1.74096e-06	7.24642e-06	0.000300309	0.000590164	7.49462e-05	300	610	0	-1.60504e-09	-5.85886e-10	-4.60395e-09	-7.74185e-08	5.73198e-07	-5.84944e-08	300	200	0	2.43545e-06	-1.74155e-06	7.24182e-06	0.00463604	-0.00169871	-0.00193386	0	0	0
294	4	3.88457e-06	-2.22739e-06	9.73299e-06	0.000392292	0.000788592	6.86223e-05	300	610	0	-3.92901e-10	-8.68779e-10	-3.87654e-09	-5.48567e-08	7.02162e-07	-2.55488e-08	300	200	0	3.88417e-06	-2.22826e-06	9.72911e-06	0.00622163	-0.00231588	-0.00296939	0	0	0
294	5	5.59666e-06	-2.61155e-06	1.20395e-05	0.000470929	0.000970185	4.33932e-05	300	610	0	1.79683e-09	-1.18065e-09	-1.80753e-09	-4.24013e-09	7.80862e-07	3.70506e-08	300	200	0	5.59845e-06	-2.61273e-06	1.20377e-05	0.00768927	-0.00290908	-0.00415471	0	0	0
294	6	7.4139e-06	-2.73815e-06	1.35547e-05	0.000510045	0.00108484	-9.48535e-06	300	610	0	5.23277e-09	-1.47826e-09	2.16588e-09	8.46754e-08	7.55819e-07	1.38245e-07	300	200	0	7.41914e-06	-2.73963e-06	1.35568e-05	0.00864741	-0.00333757	-0.00535476	0	0	0
294	7	9.03721e-06	-2.39055e-06	1.33791e-05	0.000472314	0.00105931	-9.94889e-05	300	610	0	1.01237e-08	-1.68935e-09	8.62762e-09	2.21765e-07	5.55532e-07	2.85584e-07	300	200	0	9.04734e-06	-2.39224e-06	1.33878e-05	0.0085207	-0.00339074	-0.0063316	0	0	0
294	8	9.98659e-06	-1.29027e-06	1.02995e-05	0.000308747	0.00079523	-0.0002354	300	610	0	1.65312e-08	-1.70617e-09	1.80773e-08	4.14217e-07	9.19787e-08	4.82626e-07	300	200	0	1.00031e-05	-1.29198e-06	1.03175e-05	0.00653343	-0.00278009	-0.00671764	0	0	0
294	9	9.56695e-06	8.90989e-07	2.8073e-06	-3.97653e-05	0.000171022	-0.000422972	300	610	0	2.42475e-08	-1.38163e-09	3.07643e-08	6.63048e-07	-7.33342e-07	7.25258e-07	300	200	0	9.5912e-06	8.89608e-07	2.83806e-06	0.0017222	-0.00114151	-0.00599606	0	0	0
295	0	6.85323e-06	4.50004e-06	-1.08058e-05	-0.000637678	-0.000950114	-0.000661503	300	610	0	3.26402e-08	-5.30658e-10	4.64511e-08	9.58343e-07	-2.01673e-06	9.96867e-07	300	200	0	6.88587e-06	4.49951e-06	-1.07593e-05	-0.00700298	0.00194515	-0.00349765	0	0	0
295	1	7.12177e-07	9.84404e-06	-3.2242e-05	-0.00154538	-0.00270306	-0.000939202	300	610	0	4.0469e-08	1.05946e-09	6.41024e-08	1.27321e-06	-3.83071e-06	1.26256e-06	300	200	0	7.52646e-07	9.8451e-06	-3.21779e-05	-0.0207263	0.00691034	0.00157307	0	0	0
295	2	-1.01165e-05	1.70974e-05	-6.28396e-05	-0.00280367	-0.0051914	-0.00122744	300	610	0	4.56936e-08	3.60541e-09	8.15104e-08	1.55684e-06	-6.19136e-06	1.46285e-06	300	200	0	-1.00708e-05	1.7101e-05	-6.27581e-05	-0.0402971	0.0141132	0.0100663	0	0	0
295	3	-2.68527e-05	2.61676e-05	-0.000103027	-0.00441081	-0.00844279	-0.00147423	300	610	0	4.53054e-08	7.2859e-09	9.48851e-08	1.72731e-06	-9.0133e-06	1.50788e-06	300	200	0	-2.68074e-05	2.61749e-05	-0.000102932	-0.0659799	0.0237145	0.0227509	0	0	0
295	4	-5.03934e-05	3.6517e-05	-0.000151559	-0.00629141	-0.0123471	-0.00159778	300	610	0	3.52353e-08	1.21764e-08	9.84716e-08	1.66563e-06	-1.20524e-05	1.27351e-06	300	200	0	-5.03582e-05	3.65292e-05	-0.00015146	-0.0969675	0.0354961	0.0400952	0	0	0
295	5	-8.08873e-05	4.69451e-05	-0.000204542	-0.00825767	-0.0165775	-0.00148132	300	610	0	1.04141e-08	1.81575e-08	8.42899e-08	1.21294e-06	-1.4839e-05	6.01792e-07	300	200	0	-8.08769e-05	4.69632e-05	-0.000204457	-0.130756	0.048627	0.0619474	0	0	0
295	6	-0.000117151	5.53476e-05	-0.000254279	-0.0099652	-0.0204976	-0.000971607	300	610	0	-3.49164e-08	2.47949e-08	4.21452e-08	1.74079e-07	-1.66086e-05	-6.91301e-07	300	200	0	-0.000117186	5.53724e-05	-0.000254236	-0.162409	0.0613816	0.0871087	0	0	0
295	7	-0.000155932	5.84847e-05	-0.000288056	-0.0108686	-0.0230654	0.000116411	300	610	0	-1.06518e-07	3.11977e-08	-3.98956e-08	-1.66889e-06	-1.62423e-05	-2.797e-06	300	200	0	-0.000156038	5.85159e-05	-0.000288096	-0.183784	0.0708371	0.112808	0	0	0
295	8	-0.000191046	5.18133e-05	-0.000287073	-0.0101861	-0.0227484	0.00198464	300	610	0	-2.08966e-07	3.58645e-08	-1.74314e-07	-4.52827e-06	-1.22371e-05	-5.87938e-06	300	200	0	-0.000191255	5.18491e-05	-0.000287247	-0.182851	0.0725936	0.134114	0	0	0
295	9	-0.000212504	2.94655e-05	-0.000225832	-0.00688687	-0.0174799	0.00482245	300	610	0	-3.43818e-07	3.65444e-08	-3.71959e-07	-8.5625e-06	-2.73346e-06	-1.00213e-05	300	200	0	-0.000212848	2.95021e-05	-0.000226204	-0.143311	0.0605953	0.143359	0	0	0
296	0	-0.000205759	-1.55135e-05	-7.24887e-05	0.000279576	-0.0046918	0.0087582	300	610	0	-5.07067e-07	3.01489e-08	-6.38587e-07	-1.38036e-05	1.43628e-05	-1.51472e-05	300	200	0	-0.000206266	-1.54833e-05	-7.31273e-05	-0.0448233	0.0271615	0.129712	0	0	0
296	1	-0.00015136	-9.05275e-05	0.00020925	0.012686	0.0185232	0.0137874	300	610	0	-6.85855e-07	1.27734e-08	-9.69906e-07	-2.00569e-05	4.11197e-05	-2.09216e-05	300	200	0	-0.000152046	-9.05148e-05	0.00020828	0.13577	-0.0366215	0.079079	0	0	0
296	2	-2.53588e-05	-0.000202226	0.000655881	0.0316337	0.0550595	0.0196755	300	610	0	-8.54593e-07	-2.00962e-08	-1.34504e-06	-2.67741e-05	7.91305e-05	-2.66264e-05	300	200	0	-2.62134e-05	-0.000202246	0.000654536	0.421717	-0.139964	-0.025385	0	0	0
296	3	0.000199051	-0.000354565	0.00129669	0.0580292	0.107189	0.0258366	300	610	0	-9.70864e-07	-7.30982e-08	-1.71858e-06	-3.2905e-05	0.000128833	-3.10273e-05	300	200	0	0.00019808	-0.000354638	0.00129497	0.83161	-0.290681	-0.201813	0	0	0
296	4	0.000548086	-0.000546	0.00214234	0.091905	0.175629	0.0311949	300	610	0	-9.71767e-07	-1.50125e-07	-2.0119e-06	-3.67451e-05	0.000188564	-3.22476e-05	300	200	0	0.000547114	-0.000546151	0.00214033	1.37208	-0.492543	-0.466821	0	0	0
296	5	0.0010415	-0.000765739	0.00316892	0.131767	0.258246	0.0340456	300	610	0	-7.71826e-07	-2.52966e-07	-2.10486e-06	-3.58044e-05	0.000253351	-2.76831e-05	300	200	0	0.00104073	-0.000765992	0.00316682	2.02758	-0.741501	-0.830941	0	0	0
296	6	0.00168371	-0.000989137	0.0042973	0.173773	0.348388	0.0319438	300	610	0	-2.64024e-07	-3.79378e-07	-1.83008e-06	-2.67437e-05	0.000313497	-1.40035e-05	300	200	0	0.00168345	-0.000989516	0.00429547	2.74724	-1.02075	-1.29194	0	0	0
296	7	0.00245156	-0.00117257	0.00536876	0.210799	0.432927	0.0216643	300	610	0	6.73935e-07	-5.20575e-07	-9.72658e-07	-5.43886e-06	0.000353099	1.26929e-05	300	200	0	0.00245223	-0.0011731	0.00536779	3.42923	-1.29476	-1.82584	0	0	0
296	8	0.00327868	-0.00124847	0.00611902	0.231486	0.49019	-0.000707072	300	610	0	2.16555e-06	-6.58204e-07	7.20329e-07	3.2744e-05	0.000348758	5.64932e-05	300	200	0	0.00328085	-0.00124913	0.00611974	3.90431	-1.50287	-2.37582	0	0	0
296	9	0.0040374	-0.00112159	0.00615507	0.219463	0.488137	-0.0394705	300	610	0	4.31083e-06	-7.61092e-07	3.51553e-06	9.23646e-05	0.000268887	0.00012096	300	200	0	0.00404171	-0.00112235	0.00615858	3.92098	-1.55317	-2.83973	0	0	0
297	0	0.00451979	-0.000668329	0.00494141	0.153044	0.383344	-0.098706	300	610	0	7.14815e-06	-7.82218e-07	7.64817e-06	0.000176908	7.42119e-05	0.000208001	300	200	0	0.00452694	-0.000669111	0.00494905	3.13689	-1.31859	-3.05773	0	0	0
297	1	0.00442157	0.000258609	0.00180584	0.00578572	0.121588	-0.181265	300	610	0	1.06008e-05	-6.56757e-07	1.325e-05	0.000287268	-0.000279771	0.000316259	300	200	0	0.00443217	0.000257952	0.00181909	1.12267	-0.637162	-2.80284	0	0	0
297	2	0.00333384	0.00181718	-0.00402226	-0.251537	-0.358893	-0.287269	300	610	0	1.44076e-05	-3.02357e-07	2.02456e-05	0.000419646	-0.000837432	0.000438968	300	200	0	0.00334825	0.00181688	-0.00400201	-2.61343	0.680157	-1.77829	0	0	0
297	3	0.000750661	0.00415116	-0.0133249	-0.646932	-1.12016	-0.412071	300	610	0	1.8041e-05	3.76742e-07	2.82145e-05	0.000562866	-0.0016337	0.000561366	300	200	0	0.000768702	0.00415153	-0.0132966	-8.56961	2.8303	0.372439	0	0	0
297	4	-0.00389787	0.00734978	-0.0267415	-1.20048	-2.21193	-0.543687	300	610	0	2.06195e-05	1.47976e-06	3.62241e-05	0.000695248	-0.00267987	0.000657843	300	200	0	-0.00387725	0.00735126	-0.0267053	-17.152	5.98309	4.03592	0	0	0
297	5	-0.0111747	0.011389	-0.0445316	-1.91432	-3.65215	-0.659861	300	610	0	2.08285e-05	3.09136e-06	4.26433e-05	0.000781326	-0.00394373	0.000689228	300	200	0	-0.0111538	0.0113921	-0.044489	-28.5225	10.226	9.57083	0	0	0
297	6	-0.0215138	0.0160526	-0.0662391	-2.75892	-5.39976	-0.725087	300	610	0	1.68728e-05	5.25335e-06	4.49653e-05	0.00076902	-0.00532413	0.000600893	300	200	0	-0.0214969	0.0160578	-0.0661942	-42.3843	15.485	17.2129	0	0	0
297	7	-0.0350352	0.0208351	-0.0902589	-3.65581	-7.31961	-0.688176	300	610	0	6.494e-06	7.92428e-06	3.96797e-05	0.000588148	-0.006621	0.000322651	300	200	0	-0.0350287	0.0208431	-0.0902192	-57.7047	21.4209	26.9352	0	0	0
297	8	-0.0512876	0.0248329	-0.113319	-4.45766	-9.14093	-0.481273	300	610	0	-1.29043e-05	1.09265e-05	2.22583e-05	0.000151599	-0.00750365	-0.000228197	300	200	0	-0.0513005	0.0248438	-0.113297	-72.3853	27.3031	38.2596	0	0	0
297	9	-0.0689197	0.0266365	-0.129929	-4.92794	-10.4132	-0.0216125	300	610	0	-4.39675e-05	1.38825e-05	-1.26579e-05	-0.000639118	-0.00748282	-0.00113895	300	200	0	-0.0689637	0.0266504	-0.129942	-82.9087	31.8722	50.0222	0	0	0
298	0	-0.0852953	0.02425	-0.131876	-4.724	-10.4667	0.782347	300	610	0	-8.88776e-05	1.6145e-05	-7.0762e-05	-0.00188186	-0.00589492	-0.00248683	300	200	0	-0.0853842	0.0242662	-0.131946	-84.0194	33.2098	60.1076	0	0	0
298	1	-0.0960897	0.0150707	-0.107915	-3.38969	-8.38928	2.01842	300	610	0	-0.000148559	1.67323e-05	-0.000157148	-0.00365311	-0.00191071	-0.00431549	300	200	0	-0.0962383	0.0150874	-0.108072	-68.5285	28.6498	65.1848	0	0	0
298	2	-0.0949385	-0.00401984	-0.0438619	-0.366045	-3.03646	3.74975	300	610	0	-0.000221555	1.42839e-05	-0.000274809	-0.00597626	0.00541516	-0.00660114	300	200	0	-0.09516	-0.00400556	-0.0441368	-27.375	14.7777	60.4983	0	0	0
298	3	-0.0732492	-0.03639	0.0766389	4.96881	6.90323	5.98345	300	610	0	-0.000302572	7.06355e-06	-0.000422469	-0.00877761	0.0170339	-0.00920768	300	200	0	-0.0735518	-0.036383	0.0762165	49.8789	-12.4142	39.8019	0	0	0
298	4	-0.0203362	-0.0851448	0.270331	13.2172	22.7596	8.6277	300	610	0	-0.000380741	-6.95939e-06	-0.000591686	-0.0118297	0.03371	-0.0118318	300	200	0	-0.0207169	-0.0851517	0.269739	173.902	-57.1341	-4.44844	0	0	0
298	5	0.0759113	-0.152287	0.551158	24.8228	45.6188	11.4377	300	610	0	-0.000437745	-2.9906e-05	-0.000763305	-0.0146852	0.055724	-0.0139424	300	200	0	0.0754736	-0.152317	0.550395	353.551	-123.067	-80.4896	0	0	0
298	6	0.227571	-0.237486	0.925304	39.8606	75.9174	13.9533	300	610	0	-0.000446119	-6.36152e-05	-0.000903515	-0.0166064	0.0824572	-0.0147221	300	200	0	0.227125	-0.23755	0.9244	592.696	-212.222	-196.055	0	0	0
298	7	0.444159	-0.336425	1.38417	57.7499	112.872	15.4352	300	610	0	-0.000368174	-0.000109053	-0.000960022	-0.0165043	0.111855	-0.0130254	300	200	0	0.443791	-0.336534	1.38321	885.732	-323.281	-356.401	0	0	0
298	8	0.728762	-0.438745	1.89524	76.8889	153.742	14.8118	300	610	0	-0.000156258	-0.000165468	-0.000859228	-0.0129043	0.139791	-0.00737339	300	200	0	0.728606	-0.43891	1.89438	1211.73	-449.405	-561.382	0	0	0
298	9	1.07265	-0.525726	2.39112	94.2329	192.944	10.6562	300	610	0	0.000244724	-0.000229278	-0.000505744	-0.00396704	0.159391	0.00398609	300	200	0	1.07289	-0.525955	2.39061	1527.46	-575.579	-801.49	0	0	0
299	0	1.44833	-0.567993	2.75776	104.858	221.118	1.21875	300	610	0	0.000891396	-0.000292716	0.000213937	0.0124	0.16043	0.0229168	300	200	0	1.44922	-0.568286	2.75797	1759.87	-675.676	-1052.9	0	0	0
299	1	1.80141	-0.523726	2.82358	101.595	224.267	-15.4484	300	610	0	0.00183129	-0.000342353	0.0014213	0.0382955	0.128968	0.0510904	300	200	0	1.80324	-0.524068	2.825	1799.15	-709.659	-1271.84	0	0	0
299	2	2.04196	-0.33813	2.35255	74.8515	183.24	-41.2337	300	610	0	0.00308629	-0.000357694	0.00322651	0.0753938	0.0475046	0.0894977	300	200	0	2.04504	-0.338488	2.35578	1494.38	-621.608	-1388.9	0	0	0
299	3	2.03691	0.0547896	1.04546	12.8158	73.8848	-77.5311	300	610	0	0.00462909	-0.000310202	0.0056972	0.124284	-0.104034	0.13774	300	200	0	2.04154	0.0544794	1.05116	654.427	-339.561	-1304.49	0	0	0
299	4	1.60576	0.726825	-1.44472	-97.7392	-131.636	-124.585	208.885	677.653	0	0.00635252	-0.000163276	0.00881302	0.183545	-0.346029	0.193084	300	200	0	1.61211	0.726661	-1.43591	-942.192	221.409	-887.176	208.085	680.457	0
299	5	0.522875	1.74496	-5.47625	-269.757	-461.796	-180.59	215.673	659.26	0	0.00803277	0.000126128	0.0124048	0.248556	-0.695172	0.249304	300	200	0	0.530908	1.74509	-5.46385	-3523.78	1151.18	22.6252	215.354	660.257	0
299	6	-1.46898	3.15394	-11.3526	-513.006	-940.276	-240.551	217.175	655.188	0	0.00928946	0.000603327	0.0160795	0.310087	-1.15827	0.295389	300	200	0	-1.45969	3.15454	-11.3365	-7283.16	2529.59	1600.33	216.956	655.807	0
299	7	-4.62876	4.95053	-19.2191	-829.703	-1577.5	-294.957	217.92	653.171	0	0.00954888	0.0013082	0.0191366	0.352803	-1.72355	0.31429	300	200	0	-4.61921	4.95183	-19.2	-12311.5	4402.49	4012.54	217.748	653.604	0
299	8	-9.16172	7.05428	-28.9724	-1210.22	-2361.81	-329.683	218.481	651.771	0	0.00801997	0.00226289	0.0204854	0.35394	-2.34931	0.281991	300	200	0	-9.1537	7.05655	-28.9519	-18540.2	6760.79	7374.61	218.342	652.079	0
299	9	-15.1553	9.31178	-40.3391	-1634.45	-3261.32	-329.062	219.152	650.518	0	0.00369772	0.00345412	0.0185834	0.282523	-2.95053	0.167339	300	200	0	-15.1516	9.31523	-40.3205	-25790.2	9559.16	11709.7	219.042	650.719	0
300	0	-22.5884	11.5767	-53.1692	-2082.81	-4244.54	-280.459	220.169	649.173	0	-0.00458667	0.00480974	0.0114217	0.0997231	-3.38437	-0.0667726	300	200	0	-22.593	11.5816	-53.1577	-33957.7	12783.9	16973.8	220.088	649.268	0
300	1	-31.4614	13.8089	-67.7057	-2550.45	-5305.28	-177.188	221.642	647.67	0	-0.0180444	0.00617015	-0.00340293	-0.238896	-3.43713	-0.460112	300	200	0	-31.4794	13.8151	-67.7091	-43188.8	16515	23161.9	221.595	647.651	0
300	2	-41.9301	16.0833	-84.5913	-3053.3	-6470.4	-17.7234	223.51	646.095	0	-0.0377093	0.00725682	-0.0284814	-0.77831	-2.81617	-1.04883	300	200	0	-41.9678	16.0906	-84.6198	-53888.2	20927.2	30393.3	223.502	645.954	0
300	3	-54.2735	18.5169	-104.59	-3621.31	-7784.29	198.889	225.574	644.624	0	-0.0640925	0.00764202	-0.0661938	-1.55511	-1.15216	-1.85527	300	200	0	-54.3376	18.5245	-104.656	-66547	26219.7	38874.1	225.61	644.357	0
300	4	-68.6653	21.1915	-128.123	-4283.84	-9276.67	474.281	227.595	643.435	0	-0.0966896	0.00672729	-0.11806	-2.58369	1.98093	-2.87319	300	200	0	-68.762	21.1982	-128.241	-81447.4	32498.1	48736.1	227.678	643.047	0
300	5	-84.8834	24.1163	-154.805	-5054.18	-10931.2	803.586	229.388	642.649	0	-0.133335	0.00374132	-0.183788	-3.83693	7.01947	-4.04783	300	200	0	-85.0167	24.12	-154.989	-98368	39653.3	59841.1	229.517	642.149	0
300	6	-102.152	27.2338	-183.242	-5919.01	-12673.4	1168.3	230.838	642.302	0	-0.169422	-0.00222793	-0.259995	-5.221	14.3273	-5.25148	300	200	0	-102.321	27.2316	-183.502	-116447	47303	71679.2	231.014	641.703	0
300	7	-119.221	30.4504	-211.192	-6836.48	-14382	1537.49	231.901	642.371	0	-0.197056	-0.0121481	-0.338627	-6.54563	24.0666	-6.25597	300	200	0	-119.418	30.4383	-211.531	-134277	54833.4	83426.7	232.124	641.694	0
300	8	-134.628	33.658	-236.048	-7743	-15913.5	1875.17	232.584	642.803	0	-0.204256	-0.026883	-0.405171	-7.49219	36.0155	-6.7058	300	200	0	-134.832	33.6311	-236.453	-150207	61530.5	94121.8	232.852	642.076	0
300	9	-147.049	36.7399	-255.502	-8567.21	-17135.6	2149.85	232.934	643.531	0	-0.174422	-0.0469364	-0.436891	-7.58491	49.3294	-6.09762	300	200	0	-147.224	36.693	-255.939	-162757	66762.2	102887	233.241	642.803	0
301	0	-155.618	39.5856	-268.174	-9247.52	-17961.3	2343.53	233.024	644.483	0	-0.0863651	-0.0720819	-0.401464	-6.17331	62.2569	-3.77538	300	200	0	-155.704	39.5135	-268.575	-171023	70147.3	109138	233.356	643.842	0
301	1	-160.128	42.1244	-273.955	-9748.81	-18370.9	2455.8	232.942	645.585	0	0.0847001	-0.10087	-0.256596	-2.43802	71.8314	1.04651	300	200	0	-160.043	42.0235	-274.212	-174898	71646.6	112725	233.267	645.177	0
301	2	-161.04	44.3573	-273.985	-10073	-18415.4	2501.03	232.787	646.765	0	0.364666	-0.130022	0.0485773	4.56424	73.5888	9.2161	300	200	0	-160.676	44.2272	-273.936	-175066	71551.4	113940	233.044	646.827	0
301	3	-159.323	46.3532	-270.306	-10258.7	-18201.4	2503.05	232.664	647.952	0	0.775986	-0.153765	0.569286	15.7967	61.3856	21.5142	300	200	0	-158.547	46.1994	-269.737	-172798	70391.3	113416	232.749	648.839	0
301	4	-156.181	48.2124	-265.39	-10370.4	-17865.2	2489.81	232.683	649.076	0	1.33047	-0.163175	1.35689	32.0573	27.4316	38.4427	300	200	0	-154.851	48.0493	-264.033	-169648	68805	111947	232.441	651.263	0
301	5	-152.771	50.0243	-261.633	-10483	-17542.1	2487.64	232.952	650.067	0	2.01898	-0.145704	2.44539	53.6914	-37.3122	59.9144	300	200	0	-150.752	49.8786	-259.188	-167142	67413	110297	232.175	654.106	0
301	6	-149.941	51.8399	-260.943	-10666	-17338.8	2515.38	233.553	650.875	0	2.79783	-0.0851035	3.83149	80.1854	-142.182	84.8354	300	200	0	-147.143	51.7548	-257.112	-166511	66715.4	109031	232.01	657.282	0
301	7	-148.068	53.6624	-264.46	-10970.1	-17315.4	2579.77	234.525	651.481	0	3.57228	0.0379452	5.44779	109.638	-295.097	110.588	300	200	0	-144.496	53.7004	-259.012	-168514	67028.9	108407	232.009	660.554	0
301	8	-147.012	55.4538	-272.466	-11417	-17479.9	2673.32	235.846	651.903	0	4.17851	0.244093	7.1293	138.13	-499.865	132.447	300	200	0	-142.834	55.6978	-265.336	-173384	68477.2	108357	232.238	663.524	0
301	9	-146.212	57.1576	-284.486	-11999.2	-17792.3	2775.3	237.458	652.179	0	4.36642	0.552024	8.57555	159.041	-752.359	143.001	300	200	0	-141.845	57.7097	-275.91	-180891	71037	108547	232.787	665.656	0
302	0	-144.883	58.7304	-299.523	-12686.3	-18178.9	2856.89	239.307	652.355	0	3.78781	0.973131	9.3127	162.431	-1035.5	131.703	300	200	0	-141.096	59.7036	-290.21	-190505	74621.2	108521	233.791	666.311	0
302	1	-142.284	60.1595	-316.317	-13435	-18554.3	2889.16	241.343	652.473	0	1.99598	1.50376	8.66367	134.646	-1313.24	84.7427	300	200	0	-140.288	61.6633	-307.653	-201561	79162.2	107867	235.422	664.778	0
302	2	-137.917	61.4587	-333.57	-14197.9	-18845.4	2851.06	243.504	652.563	0	-1.53441	2.11484	5.73829	58.3986	-1523.98	-14.507	300	200	0	-139.452	63.5736	-327.832	-213418	84673.8	106345	237.866	660.307	0
302	3	-131.605	62.6502	-350.133	-14931.4	-19007.7	2734.15	245.713	652.645	0	-7.35654	2.73914	-0.539693	-86.3266	-1574.5	-184.122	300	200	0	-138.962	65.3894	-350.673	-225568	91289.8	103917	241.306	652.195	0
302	4	-123.431	63.7458	-365.149	-15602.4	-19029.2	2542.4	247.887	652.729	0	-15.9574	3.25696	-11.3469	-320.143	-1335.87	-440.948	182.27	228.214	0	-139.388	67.0028	-376.496	-237717	99274.5	100686	245.909	639.935	0
302	5	-113.629	64.7334	-378.112	-16191.3	-18921.1	2288.04	249.959	652.821	0	-27.6076	3.48222	-27.7907	-660.428	-643.807	-796.203	276.834	223.764	0	-141.237	68.2156	-405.903	-249784	108985	96791.9	251.799	623.445	0
302	6	-102.511	65.575	-388.842	-16693.3	-18706.3	1986.51	251.892	652.931	0	-42.1456	3.15191	-50.6283	-1115.33	693.383	-1248.98	313.696	222.03	0	-144.657	68.7269	-439.471	-261829	120772	92316.5	259.012	603.29	0
302	7	-90.4314	66.2294	-397.421	-17114.7	-18410.4	1653.14	253.675	653.065	0	-58.8021	1.92289	-80.0178	-1680.06	2881.89	-1779.68	336.016	220.996	0	-149.233	68.1523	-477.439	-273954	134866	87242.7	267.475	580.651	0
302	8	-77.7896	66.6909	-404.089	-17469.5	-18059.1	1301.91	255.309	653.232	0	-76.3331	-0.655392	-115.71	-2344.27	6141.48	-2352.42	353.077	220.26	0	-154.123	66.0355	-519.798	-286280	151420	81478.4	277.073	556.85	0
302	9	-65.0232	67.0161	-409.169	-17775.6	-17676.7	945.682	256.798	653.443	0	-93.4545	-5.18321	-157.696	-3105.35	10720.2	-2933.89	367.98	219.692	0	-158.478	61.8329	-566.865	-299045	170710	74916.7	287.728	532.778	0
303	0	-52.5777	67.3268	-413.057	-18051.6	-17282.2	598.362	258.16	653.703	0	-109.083	-12.2667	-206.633	-3971.19	16881.7	-3515.78	381.699	219.219	0	-161.66	55.0601	-619.69	-312671	193266	67489.5	299.354	508.826	0
303	1	-40.8553	67.7917	-416.233	-18313.8	-16879.9	274.876	259.446	653.999	0	-122.122	-22.1833	-263.674	-4951.11	24842.3	-4120.52	394.216	218.777	0	-162.977	45.6084	-679.907	-327713	219757	59183	311.711	485.216	0
303	2	-30.1617	68.598	-419.277	-18576	-16454	-11.828	260.756	654.305	0	-131.195	-34.8051	-330.124	-6049.28	34718.3	-4785.88	405.167	218.324	0	-161.357	33.7929	-749.401	-344787	250830	49977.8	324.372	462.248	0
303	3	-20.6835	69.9267	-422.893	-18851.4	-15965.6	-251.039	262.247	654.577	0	-134.759	-49.7992	-407.14	-7265.12	46513.5	-5536.18	414.245	217.844	0	-155.443	20.1275	-830.033	-364543	287019	39819.8	336.803	440.355	0
303	4	-12.5023	71.9266	-427.971	-19153	-15350.7	-432.411	264.131	654.753	0	-131.447	-66.5569	-495.154	-8585.99	60086.4	-6352.14	421.349	217.34	0	-143.95	5.36975	-923.125	-387574	328583	28742.2	348.461	420.13	0
303	5	-5.60934	74.6877	-435.604	-19491.3	-14518.2	-546.664	266.671	654.745	0	-120.207	-83.9071	-592.863	-9966.46	75054.3	-7153.35	426.596	216.811	0	-125.816	-9.21933	-1028.47	-414191	375115	16997.2	358.861	402.297	0
303	6	0.0996613	78.2381	-447.041	-19870.8	-13350.2	-586.254	270.136	654.45	0	-100.237	-100.099	-696.149	-11313.3	90678	-7808.52	430.257	216.251	0	-100.138	-21.8608	-1143.19	-444158	425091	5033.68	367.642	387.607	0
303	7	4.83497	82.5527	-463.573	-20291	-11711.9	-545.285	274.736	653.771	0	-71.1621	-113.062	-797.649	-12492.9	105812	-8172.53	432.655	215.662	0	-66.3272	-30.5088	-1261.22	-476558	475650	-6587.35	374.61	376.693	0
303	8	8.92075	87.5526	-486.354	-20747.9	-9470.29	-422.562	280.528	652.66	0	-33.5786	-120.831	-887.493	-13358.1	119009	-8127.04	434.095	215.051	0	-24.6579	-33.2779	-1373.85	-509878	522876	-17258.9	379.731	369.969	0
303	9	12.7834	93.0947	-516.162	-21234.8	-6530.68	-226.477	287.348	651.14	0	10.4679	-122.118	-955.292	-13784.7	128806	-7611.13	434.835	214.43	0	23.2513	-29.0234	-1471.45	-542330	562596	-26436.1	383.099	367.62	0
304	0	16.8928	98.9599	-553.118	-21739.6	-2874.75	22.8691	294.803	649.304	0	57.6669	-116.721	-992.89	-13706.8	134113	-6634.03	435.074	213.805	0	74.5597	-17.7612	-1546.01	-572279	591462	-33777.5	384.889	369.614	0
304	1	21.6777	104.88	-596.606	-22240.5	1437.98	299.008	302.41	647.278	0	104.263	-105.498	-996.627	-13137.8	134502	-5267.93	434.957	213.182	0	125.94	-0.618088	-1593.23	-598663	607865	-39230.2	385.323	375.735	0
304	2	27.4741	110.63	-645.484	-22707.3	6314.28	582.492	309.782	645.179	0	146.915	-90.04	-968.013	-12161.8	130270	-3634.08	434.575	212.564	0	174.389	20.5901	-1613.5	-621228	612263	-43016.7	384.651	385.633	0
304	3	34.4962	116.086	-698.381	-23110.8	11666.2	867.304	316.705	643.092	0	183.135	-72.2762	-912.691	-10902.6	122279	-1884.56	433.976	211.946	0	217.632	43.8093	-1611.07	-640461	606821	-45544.2	383.14	398.842	0
304	4	42.7791	121.114	-753.775	-23427.1	17399.9	1147.81	323.084	641.08	0	211.366	-54.1134	-838.574	-9490.46	111679	-177.101	433.177	211.317	0	254.145	67.0005	-1592.35	-657219	594585	-47297.6	381.062	414.755	0
304	5	52.1437	125.43	-809.798	-23634.3	23370.1	1401.9	328.859	639.185	0	230.919	-37.1599	-754.041	-8040.43	99661.5	1351.38	432.17	210.663	0	283.062	88.2697	-1563.84	-672223	578596	-48757.2	378.673	432.564	0
304	6	62.2368	128.592	-864.005	-23711.2	29346.6	1589.08	333.966	637.443	0	241.85	-22.5644	-666.641	-6643.64	87281.6	2606.38	430.927	209.966	0	304.087	106.027	-1530.65	-685637	561226	-50330.8	376.195	451.264	0
304	7	72.6221	130.13	-913.398	-23640.6	35018.9	1661.59	338.339	635.882	0	244.777	-10.9763	-582.339	-5366.9	75364.3	3543.51	429.417	209.216	0	317.399	119.153	-1495.74	-696929	543869	-52303.7	373.799	469.767	0
304	8	82.858	129.699	-954.829	-23415.9	40038.3	1580.68	341.932	634.524	0	240.66	-2.59635	-505.253	-4255.33	64472.3	4161.14	427.604	208.422	0	323.518	127.102	-1460.08	-705067	527006	-54802.8	371.579	487.074	0
304	9	92.4923	127.202	-985.606	-23047	44076.2	1330.7	344.72	633.384	0	230.62	2.72748	-437.758	-3334.48	54922.3	4486.41	425.463	207.617	0	323.113	129.929	-1423.36	-708916	510498	-57748.5	369.553	502.438	0
305	0	100.993	122.824	-1004.04	-22558.9	46880.7	923.198	346.692	632.468	0	215.825	5.38734	-380.804	-2612.16	46829.4	4561.68	422.975	206.86	0	316.819	128.211	-1384.84	-707640	493955	-60822.8	367.669	515.434	0
305	1	107.72	116.963	-1009.66	-21985.5	48311.3	390.536	347.849	631.775	0	197.429	5.89962	-334.295	-2081.65	40161.2	4434.89	420.137	206.227	0	305.149	122.862	-1343.96	-700923	477013	-63510.8	365.83	525.925	0
305	2	111.981	110.128	-1003.15	-21363.8	48346.2	-223.559	348.194	631.297	0	176.544	4.79236	-297.439	-1725.43	34791.2	4155.28	416.969	205.801	0	288.525	114.921	-1300.59	-688981	459464	-65209.4	363.923	533.988	0
305	3	113.145	102.871	-985.991	-20731.4	47069.5	-870.809	347.738	631.026	0	154.209	2.5167	-269.043	-1518.6	30544.1	3772.05	413.529	205.644	0	267.354	105.388	-1255.03	-672454	441291	-65342.7	361.842	539.836	0
305	4	110.723	95.7294	-960.256	-20124.6	44650.7	-1502.67	346.499	630.958	0	131.33	-0.595331	-247.73	-1431.93	27230.1	3332.08	409.919	205.78	0	242.053	95.1341	-1207.99	-652293	422658	-63437.2	359.505	543.764	0
305	5	104.417	89.1899	-928.345	-19575.5	41318.7	-2074.95	344.508	631.086	0	108.609	-4.33393	-232.104	-1434.96	24667.9	2875.07	406.279	206.182	0	213.026	84.856	-1160.45	-629648	403896	-59159.4	356.863	546.1	0
305	6	94.159	83.6497	-892.749	-19108.6	37330.7	-2552.66	341.815	631.404	0	86.4865	-8.59501	-220.861	-1498.75	22697.8	2429.58	402.77	206.786	0	180.645	75.0547	-1113.61	-605754	385441	-52340.9	353.904	547.19	0
305	7	80.1196	79.3927	-855.809	-18738.6	32940.7	-2913.51	338.491	631.896	0	65.1434	-13.3536	-212.848	-1598.98	21186.6	2011.73	399.539	207.512	0	145.263	66.0391	-1068.66	-581781	367752	-42991.7	350.65	547.37	0
305	8	62.6976	76.5753	-819.515	-18469.6	28374.5	-3149.18	334.623	632.537	0	44.5298	-18.6346	-207.094	-1718.42	20026.6	1626.23	396.703	208.298	0	107.227	57.9408	-1026.61	-558730	351237	-31292.2	347.147	546.957	0
305	9	42.4746	75.225	-785.405	-18297.7	23817.1	-3264.46	330.325	633.297	0	24.4276	-24.4803	-202.833	-1848.08	19131.9	1269.06	394.324	209.111	0	66.9022	50.7447	-988.237	-537374	336209	-17567	343.46	546.234	0
306	0	20.1506	75.2493	-754.563	-18212.9	19409	-3274.16	325.722	634.137	0	4.53583	-30.9115	-199.501	-1986.74	18434.4	930.859	392.403	209.959	0	24.6864	44.3378	-954.064	-518255	322878	-2240.98	339.665	545.439	0
306	1	-3.53455	76.453	-727.634	-18199.1	15246.9	-3198.06	320.954	635.011	0	-15.44	-37.8956	-196.719	-2138.79	17879.6	599.504	390.889	210.872	0	-18.9746	38.5575	-924.353	-501688	311343	14212.8	335.838	544.747	0
306	2	-27.8717	78.5589	-704.841	-18235.8	11389.4	-3056	316.159	635.872	0	-35.7123	-45.3319	-194.239	-2311.27	17423	262.447	389.699	211.899	0	-63.584	33.2269	-899.08	-487753	301588	31318.7	332.047	544.276	0
306	3	-52.2254	81.2386	-686.044	-18300.6	7863.23	-2865.88	311.462	636.676	0	-56.3452	-53.0427	-191.901	-2511.31	17025.7	-90.8713	388.721	213.087	0	-108.571	28.1959	-877.945	-476325	293484	48628.5	328.349	544.087	0
306	4	-76.0459	84.1526	-670.829	-18374.4	4670.46	-2644.11	306.962	637.391	0	-77.2039	-60.7646	-189.62	-2743.74	16652.2	-466.979	387.819	214.47	0	-153.25	23.3879	-860.449	-467125	286814	65734.1	324.781	544.19	0
306	5	-98.8652	86.9878	-658.611	-18442.6	1797.58	-2406.34	302.729	638.002	0	-97.9481	-68.1569	-187.376	-3008.87	16270.1	-867.277	386.831	216.058	0	-196.813	18.831	-845.987	-459776	281311	82273.1	321.357	544.547	0
306	6	-120.286	89.4837	-648.734	-18493.7	-775.936	-2167.47	298.804	638.507	0	-118.081	-74.8242	-185.198	-3301.71	15851.5	-1287.4	385.592	217.828	0	-238.367	14.6594	-833.932	-453859	276697	97933.6	318.078	545.084	0
306	7	-139.969	91.4434	-640.582	-18518.2	-3071.55	-1941.74	295.205	638.908	0	-137.026	-80.3558	-183.139	-3612.97	15376.6	-1717.32	383.961	219.728	0	-276.995	11.0876	-823.722	-448982	272717	112454	314.938	545.711	0
306	8	-157.625	92.737	-633.671	-18508.8	-5108.34	-1743.06	291.939	639.209	0	-154.217	-84.3895	-181.258	-3931.57	14836.4	-2143.32	381.853	221.691	0	-311.842	8.34755	-814.928	-444830	269175	125613	311.937	546.344	0
306	9	-173.02	93.2987	-627.688	-18460.7	-6901.47	-1585.26	289.005	639.411	0	-169.178	-86.6958	-179.603	-4247.47	14235.3	-2550.18	379.26	223.649	0	-342.197	6.6029	-807.291	-441201	265947	137223	309.085	546.914	0
307	0	-185.994	93.1196	-622.501	-18373.4	-8461.48	-1482.06	286.407	639.515	0	-181.599	-87.2454	-178.228	-4553.24	13593.3	-2921.12	376.269	225.547	0	-367.593	5.87412	-800.729	-438016	262995	147136	306.409	547.374	0
307	1	-196.482	92.2338	-618.122	-18249.9	-9793.9	-1446.28	284.155	639.525	0	-191.383	-86.2273	-177.185	-4843.78	12943.7	-3237.55	373.052	227.338	0	-387.866	6.00652	-795.306	-435297	260359	155249	303.961	547.694	0
307	2	-204.512	90.6997	-614.632	-18096.6	-10899.7	-1488.95	282.266	639.443	0	-198.66	-84.0102	-176.513	-5115.65	12326.1	-3481.62	369.831	228.982	0	-403.172	6.68946	-791.145	-433119	258122	161521	301.803	547.865	0
307	3	-210.197	88.5863	-612.121	-17921.3	-11777.4	-1618.36	280.76	639.277	0	-203.764	-81.0678	-176.233	-5366.97	11776.8	-3639.61	366.825	230.454	0	-413.962	7.51846	-788.354	-431568	256376	165971	299.999	547.887	0
307	4	-213.72	85.9704	-610.658	-17732.4	-12426.5	-1839.01	279.651	639.038	0	-207.186	-77.8919	-176.359	-5597.77	11324.4	-3704.55	364.212	231.741	0	-420.906	8.07853	-787.016	-430715	255206	168686	298.6	547.769	0
307	5	-215.311	82.9368	-610.293	-17537.6	-12850.9	-2150.64	278.943	638.736	0	-209.491	-74.918	-176.927	-5810.53	10990	-3677.66	362.116	232.841	0	-424.802	8.01884	-787.22	-430627	254696	169815	297.636	547.512	0
307	6	-215.234	79.573	-611.076	-17342.1	-13058.4	-2548.13	278.631	638.38	0	-211.251	-72.4777	-178.006	-6010.38	10787.1	-3567.88	360.6	233.765	0	-426.485	7.09529	-789.082	-431370	254925	169556	297.122	547.104	0
307	7	-213.762	75.9627	-613.062	-17149.1	-13060.1	-3021.44	278.697	637.973	0	-212.97	-70.7793	-179.667	-6203.79	10720.9	-3388.92	359.671	234.529	0	-426.732	5.1834	-792.729	-433005	255963	168134	297.049	546.535	0
307	8	-211.156	72.1829	-616.308	-16959.3	-12871	-3555.3	279.116	637.518	0	-215.026	-69.9061	-181.966	-6396.88	10787.5	-3155.3	359.283	235.154	0	-426.182	2.27679	-798.274	-435588	257856	165783	297.39	545.799	0
307	9	-207.641	68.305	-620.878	-16770.2	-12508.4	-4130.04	279.854	637.01	0	-217.634	-69.8274	-184.939	-6594.82	10977.3	-2879.71	359.357	235.66	0	-425.274	-1.52236	-805.817	-439162	260627	162721	298.1	544.899	0
308	0	-203.384	64.3997	-626.836	-16578.3	-11989.1	-4723.89	280.874	636.448	0	-220.838	-70.4203	-188.612	-6801.76	11277.1	-2572.36	359.79	236.062	0	-424.222	-6.02059	-815.448	-443761	264285	159129	299.127	543.839	0
308	1	-198.495	60.5378	-634.224	-16381.7	-11328.3	-5315.85	282.138	635.83	0	-224.544	-71.5	-192.997	-7020.4	11672.1	-2242.52	360.478	236.376	0	-423.039	-10.9622	-827.221	-449404	268816	155144	300.416	542.634	0
308	2	-193.038	56.7835	-643.018	-16180.3	-10541.2	-5888.15	283.607	635.163	0	-228.573	-72.8575	-198.065	-7251.61	12146.3	-1900.33	361.325	236.612	0	-421.611	-16.074	-841.083	-456058	274167	150857	301.908	541.309	0
308	3	-187.053	53.1876	-653.094	-15976.4	-9644.22	-6427.5	285.233	634.463	0	-232.717	-74.2967	-203.732	-7494.2	12680.6	-1556.18	362.242	236.785	0	-419.77	-21.1091	-856.826	-463617	280233	146329	303.544	539.905	0
308	4	-180.575	49.786	-664.238	-15773.5	-8655.56	-6925.51	286.969	633.747	0	-236.768	-75.6561	-209.864	-7744.65	13251.8	-1218.38	363.145	236.903	0	-417.343	-25.8701	-874.103	-471918	286860	141599	305.258	538.468	0
308	5	-173.652	46.6014	-676.176	-15576.1	-7594.81	-7379.08	288.768	633.036	0	-240.529	-76.8157	-216.293	-7997.3	13833.4	-892.35	363.957	236.974	0	-414.18	-30.2144	-892.469	-480750	293860	136698	306.99	537.049	0
308	6	-166.353	43.6542	-688.59	-15390.5	-6481.92	-7790.12	290.587	632.351	0	-243.814	-77.6935	-222.843	-8245.37	14399.5	-581.733	364.617	237.001	0	-410.166	-34.0392	-911.433	-489878	301036	131654	308.687	535.689	0
308	7	-158.769	40.9797	-701.161	-15223.5	-5336.73	-8162.98	292.389	631.712	0	-246.456	-78.2299	-229.356	-8482.65	14928.9	-289.535	365.09	236.985	0	-405.226	-37.2502	-930.517	-499074	308198	126513	310.308	534.419	0
308	8	-151.01	38.6405	-713.617	-15081.9	-4179.04	-8500.76	294.144	631.135	0	-248.299	-78.3749	-235.696	-8704.65	15406.3	-17.9897	365.365	236.932	0	-399.309	-39.7344	-949.313	-508139	315188	121337	311.827	533.261	0
308	9	-143.19	36.729	-725.755	-14972	-3028.41	-8803.02	295.827	630.63	0	-249.19	-78.0912	-241.769	-8907.98	15822.8	232.982	365.446	236.845	0	-392.379	-41.3622	-967.524	-516930	321886	116205	313.224	532.229	0
309	0	-135.419	35.3578	-737.457	-14899.8	-1903.98	-9065.79	297.418	630.204	0	-248.978	-77.3631	-247.525	-9089	16176.7	466.639	365.354	236.719	0	-384.396	-42.0053	-984.983	-525359	328219	111200	314.49	531.322	0
309	1	-127.806	34.6401	-748.661	-14870.1	-823.93	-9282.83	298.9	629.862	0	-247.528	-76.199	-252.95	-9243.7	16473.2	687.697	365.125	236.544	0	-375.334	-41.5589	-1001.61	-533382	334149	106404	315.624	530.532	0
309	2	-120.464	34.6661	-759.322	-14886.7	195.228	-9447	300.257	629.605	0	-244.745	-74.6356	-258.039	-9369.09	16720.9	900.321	364.8	236.309	0	-365.209	-39.9695	-1017.36	-540969	339655	101894	316.628	529.851	0
309	3	-113.509	35.4868	-769.378	-14952.5	1138.88	-9551.54	301.48	629.435	0	-240.603	-72.7419	-262.797	-9463.15	16931.5	1108.01	364.428	236.009	0	-354.112	-37.2551	-1032.17	-548084	344720	97740.8	317.507	529.266	0
309	4	-107.059	37.1107	-778.749	-15068.7	1994.65	-9591.36	302.561	629.35	0	-235.162	-70.6216	-267.239	-9524.02	17120.6	1313.93	364.065	235.639	0	-342.221	-33.5109	-1045.99	-554686	349338	94007.6	318.275	528.761	0
309	5	-101.229	39.5049	-787.347	-15234.9	2753.2	-9563.57	303.497	629.35	0	-228.573	-68.4099	-271.41	-9551.31	17307.9	1520.26	363.77	235.191	0	-329.802	-28.905	-1058.76	-560738	353519	90749.7	318.948	528.308	0
309	6	-96.122	42.6004	-795.094	-15448.8	3408.93	-9467.66	304.288	629.43	0	-221.071	-66.2635	-275.38	-9547.4	17516.2	1728.03	363.607	234.67	0	-317.193	-23.6631	-1070.47	-566215	357292	88010.1	319.548	527.878	0
309	7	-91.8107	46.3059	-801.94	-15706.8	3960.65	-9305.44	304.939	629.586	0	-212.949	-64.341	-279.231	-9517.19	17768.3	1938.09	363.633	234.084	0	-304.76	-18.0351	-1081.17	-571119	360709	85816.5	320.098	527.441	0
309	8	-88.3243	50.5255	-807.905	-16005.3	4410.74	-9081.16	305.46	629.811	0	-204.515	-62.7814	-283.069	-9467.78	18084.5	2151.08	363.887	233.447	0	-292.839	-12.2559	-1090.97	-575497	363844	84174	320.619	526.968	0
309	9	-85.6362	55.1722	-813.091	-16339.2	4763.99	-8801.72	305.859	630.095	0	-196.051	-61.6846	-287.045	-9408.3	18482.3	2366.15	364.388	232.776	0	-281.687	-6.51245	-1100.14	-579455	366808	83058.9	321.13	526.428	0
310	0	-83.6664	60.1734	-817.673	-16701.9	5027.53	-8476.48	306.149	630.426	0	-187.775	-61.0991	-291.351	-9348.74	18976.9	2580.59	365.134	232.088	0	-271.441	-0.925663	-1109.02	-583146	369741	82417.9	321.645	525.779	0
310	1	-82.296	65.4627	-821.842	-17086.3	5210.73	-8116.66	306.34	630.79	0	-179.84	-61.0252	-296.193	-9298.38	19580.8	2791.08	366.108	231.393	0	-262.136	4.43746	-1118.04	-586734	372785	82174.3	322.174	524.981	0
310	2	-81.3929	70.963	-825.734	-17486	5324.23	-7734.34	306.448	631.176	0	-172.336	-61.4296	-301.728	-9264.07	20300.4	2994.98	367.281	230.703	0	-253.729	9.53343	-1127.46	-590336	376042	82237.6	322.728	524.003	0
310	3	-80.8288	76.5786	-829.396	-17895.6	5379.43	-7341.52	306.486	631.577	0	-165.302	-62.2606	-308.02	-9249.3	21134.1	3190.43	368.613	230.028	0	-246.131	14.3179	-1137.42	-593993	379553	82510.3	323.31	522.835	0
310	4	-80.4808	82.2005	-832.786	-18309.8	5388.83	-6949.55	306.471	631.986	0	-158.73	-63.4632	-315.048	-9254.48	22073.5	3375.36	370.064	229.375	0	-239.21	18.7373	-1147.83	-597674	383294	82886.2	323.925	521.481	0
310	5	-80.231	87.7179	-835.812	-18722.6	5366.14	-6569.13	306.42	632.4	0	-152.576	-64.9873	-322.718	-9277.4	23106.2	3546.59	371.599	228.748	0	-232.807	22.7306	-1158.53	-601298	387206	83252.7	324.576	519.96	0
310	6	-79.9731	93.0242	-838.37	-19127.6	5324.7	-6210.1	306.351	632.815	0	-146.78	-66.7861	-330.89	-9313.62	24217	3699.32	373.187	228.147	0	-226.753	26.2381	-1169.26	-604766	391204	83500.3	325.265	518.298	0
310	7	-79.618	98.0237	-840.379	-19519.9	5275.08	-5880.77	306.277	633.228	0	-141.278	-68.8156	-339.392	-9357.3	25387.7	3827.92	374.804	227.571	0	-220.896	29.2082	-1179.77	-607985	395197	83532.1	325.99	516.53	0
310	8	-79.0926	102.64	-841.812	-19895.6	5224.4	-5587.01	306.206	633.634	0	-136.006	-71.0386	-348.039	-9401.75	26598.4	3928.31	376.424	227.014	0	-215.099	31.6013	-1189.85	-610893	399103	83269.4	326.745	514.695	0
310	9	-78.3346	106.823	-842.699	-20251.8	5177.16	-5331.89	306.144	634.032	0	-130.907	-73.423	-356.653	-9440.19	27828.5	3999.24	378.027	226.469	0	-209.241	33.3999	-1199.35	-613466	402855	82652.8	327.52	512.835	0
311	0	-77.2879	110.554	-843.146	-20586.2	5136.89	-5116.5	306.093	634.416	0	-125.924	-75.9335	-365.082	-9467.5	29058	4041.54	379.593	225.933	0	-203.212	34.62	-1208.23	-615727	406418	81641.5	328.302	510.987	0
311	1	-75.9064	113.838	-843.301	-20895.8	5107.5	-4941.07	306.057	634.779	0	-121.012	-78.5321	-373.203	-9480.66	30268.8	4057.03	381.105	225.403	0	-196.918	35.3056	-1216.5	-617736	409780	80212.9	329.08	509.189	0
311	2	-74.1669	116.694	-843.3	-21177.5	5093.45	-4805.75	306.04	635.113	0	-116.139	-81.1885	-380.899	-9477.44	31443.4	4048.19	382.551	224.882	0	-190.306	35.5058	-1224.2	-619544	412931	78363.9	329.846	507.473	0
311	3	-72.078	119.142	-843.223	-21429.5	5098.76	-4710.49	306.047	635.414	0	-111.303	-83.8877	-388.057	-9456.29	32564.7	4017.98	383.917	224.368	0	-183.381	35.2544	-1231.28	-621171	415850	76112	330.589	505.867	0
311	4	-69.6799	121.191	-843.1	-21651.1	5126.52	-4654.77	306.081	635.68	0	-106.523	-86.6301	-394.582	-9416.45	33616.6	3970.18	385.195	223.864	0	-176.203	34.5609	-1237.68	-622616	418505	73493	331.303	504.39	0
311	5	-67.0399	122.842	-842.934	-21842.1	5178.64	-4637.42	306.144	635.912	0	-101.842	-89.4267	-400.393	-9356.56	34585.3	3909.68	386.378	223.368	0	-168.882	33.4157	-1243.33	-623863	420869	70559.7	331.982	503.059	0
311	6	-64.2431	124.094	-842.729	-22003.6	5254.83	-4656.74	306.236	636.11	0	-97.3108	-92.2881	-405.42	-9274.05	35458.9	3841.97	387.462	222.875	0	-161.554	31.8059	-1248.15	-624900	422913	67377.5	332.619	501.884	0
311	7	-61.3774	124.945	-842.499	-22137.1	5352.61	-4710.55	306.353	636.275	0	-92.9793	-95.2166	-409.604	-9166.28	36229.1	3772.16	388.449	222.378	0	-154.357	29.7287	-1252.1	-625722	424622	64016.3	333.21	500.876	0
311	8	-58.5177	125.402	-842.282	-22244.2	5468.37	-4796.43	306.492	636.409	0	-88.8812	-98.2023	-412.923	-9031.72	36894.5	3703.99	389.35	221.873	0	-147.399	27.1995	-1255.21	-626347	426000	60539.5	333.75	500.04	0
311	9	-55.7149	125.48	-842.147	-22326.2	5597.81	-4912.22	306.647	636.511	0	-85.029	-101.22	-415.405	-8870.75	37460.8	3639.55	390.179	221.354	0	-140.744	24.2593	-1257.55	-626823	427080	56997	334.24	499.373	0
312	0	-52.9946	125.208	-842.197	-22384	5737.13	-5056.55	306.812	636.578	0	-81.4132	-104.231	-417.143	-8686.98	37937.8	3580.1	390.947	220.825	0	-134.408	20.9769	-1259.34	-627233	427928	53426	334.681	498.864	0
312	1	-50.3671	124.625	-842.55	-22418.5	5885.26	-5228.45	306.985	636.608	0	-78.0113	-107.189	-418.271	-8487.52	38336.7	3527.1	391.655	220.292	0	-128.378	17.4358	-1260.82	-627679	428631	49855.6	335.074	498.497	0
312	2	-47.8401	123.763	-843.296	-22431.2	6044.34	-5426.85	307.168	636.599	0	-74.802	-110.05	-418.925	-8280.99	38669.5	3482.29	392.306	219.767	0	-122.642	13.7125	-1262.22	-628250	429267	46312.1	335.425	498.255	0
312	3	-45.4248	122.643	-844.459	-22424.9	6217.89	-5650.68	307.363	636.555	0	-71.7771	-112.78	-419.216	-8074.92	38948.2	3448.05	392.907	219.262	0	-117.202	9.86232	-1263.68	-628990	429894	42820.6	335.742	498.121	0
312	4	-43.136	121.281	-846.005	-22403.2	6408.18	-5898.81	307.575	636.481	0	-68.9465	-115.36	-419.225	-7875.04	39184.7	3427.88	393.469	218.785	0	-112.082	5.92095	-1265.23	-629902	430542	39407.6	336.035	498.08	0
312	5	-40.9949	119.693	-847.862	-22369.8	6614.76	-6169.3	307.802	636.384	0	-66.3365	-117.782	-419.016	-7686.03	39388.8	3425.49	394.003	218.343	0	-107.331	1.91093	-1266.88	-630963	431219	36103.6	336.313	498.118	0
312	6	-39.0284	117.898	-849.931	-22328.1	6834.67	-6458.82	308.041	636.271	0	-63.9825	-120.048	-418.643	-7512.21	39566.9	3443.13	394.512	217.944	0	-103.011	-2.15031	-1268.57	-632130	431918	32943	336.578	498.219	0
312	7	-37.2615	115.922	-852.106	-22281.9	7063.57	-6763.17	308.29	636.149	0	-61.9189	-122.157	-418.152	-7357.57	39722.6	3481.11	394.996	217.595	0	-99.1805	-6.23563	-1270.26	-633354	432624	29960.6	336.832	498.367	0
312	8	-35.7091	113.8	-854.308	-22234.8	7296.56	-7078.08	308.541	636.027	0	-60.1703	-124.094	-417.597	-7225.72	39857.5	3538.72	395.445	217.303	0	-95.8794	-10.294	-1271.9	-634602	433328	27189.1	337.074	498.55	0
312	9	-34.3719	111.583	-856.507	-22190.6	7528.61	-7399.62	308.79	635.908	0	-58.7431	-125.825	-417.037	-7119.6	39972.7	3615.32	395.849	217.072	0	-93.115	-14.2416	-1273.54	-635870	434034	24658.7	337.299	498.755	0
313	0	-33.2346	109.341	-858.737	-22152.7	7754.47	-7723.94	309.03	635.797	0	-57.6222	-127.297	-416.548	-7040.79	40070	3710.27	396.195	216.903	0	-90.8568	-17.9565	-1275.29	-637195	434771	22396.9	337.501	498.973	0
313	1	-32.2667	107.153	-861.085	-22122.8	7968.47	-8046.72	309.254	635.692	0	-56.7762	-128.443	-416.203	-6988.95	40152.3	3822.35	396.473	216.792	0	-89.0429	-21.2902	-1277.29	-638636	435581	20426.5	337.674	499.194	0
313	2	-31.4319	105.094	-863.633	-22101.1	8164.32	-8362.91	309.453	635.591	0	-56.171	-129.2	-416.039	-6962.07	40220.6	3949.79	396.675	216.734	0	-87.6029	-24.1053	-1279.67	-640244	436491	18763	337.81	499.415	0
313	3	-30.6981	103.221	-866.404	-22088.4	8335.38	-8667.07	309.621	635.494	0	-55.7827	-129.531	-416.043	-6957.48	40271.3	4090.83	396.796	216.723	0	-86.4808	-26.3104	-1282.45	-642024	437492	17413	337.902	499.639	0
313	4	-30.0417	101.562	-869.354	-22087.4	8476.2	-8954.03	309.75	635.407	0	-55.5997	-129.433	-416.148	-6972.19	40296.2	4243.79	396.831	216.754	0	-85.6414	-27.8711	-1285.5	-643933	438534	16373.8	337.94	499.879	0
313	5	-29.4482	100.127	-872.386	-22102.6	8584.36	-9219.98	309.84	635.336	0	-55.6199	-128.929	-416.258	-7002.93	40284.6	4406.81	396.778	216.824	0	-85.0681	-28.8013	-1288.64	-645895	439546	15633.8	337.923	500.148	0
313	6	-28.9107	98.9193	-875.37	-22139	8661.3	-9462.78	309.894	635.291	0	-55.8508	-128.066	-416.263	-7046.8	40227.7	4578.27	396.64	216.929	0	-84.7615	-29.1471	-1291.63	-647813	440447	15177	337.851	500.463	0
313	7	-28.4269	97.9395	-878.169	-22199.9	8711.26	-9680.86	309.92	635.28	0	-56.3049	-126.907	-416.066	-7101.97	40122.2	4757.49	396.432	217.069	0	-84.7318	-28.9673	-1294.23	-649589	441171	14987.8	337.732	500.835	0
313	8	-27.9921	97.2007	-880.675	-22286.7	8738.73	-9872.12	309.923	635.306	0	-56.9883	-125.515	-415.607	-7167.48	39970.5	4944.74	396.174	217.246	0	-84.9804	-28.3147	-1296.28	-651147	441673	15051	337.576	501.27	0
313	9	-27.589	96.7285	-882.838	-22398.6	8746.72	-10034.3	309.908	635.371	0	-57.8902	-123.951	-414.886	-7242.9	39779.3	5140.64	395.88	217.458	0	-85.4792	-27.2224	-1297.72	-652457	441946	15346.9	337.393	501.763	0
314	0	-27.1827	96.5585	-884.688	-22533.4	8737.53	-10166.3	309.876	635.47	0	-58.981	-122.259	-413.964	-7328.13	39557.8	5345.96	395.559	217.702	0	-86.1638	-25.7001	-1298.65	-653548	442027	15847.3	337.189	502.301	0
314	1	-26.7299	96.7265	-886.312	-22688.1	8713.58	-10268	309.831	635.598	0	-60.2203	-120.47	-412.929	-7422.85	39314.4	5561.34	395.208	217.976	0	-86.9502	-23.7433	-1299.24	-654487	441974	16519.6	336.966	502.868	0
314	2	-26.1957	97.2561	-887.797	-22859.6	8677.18	-10340	309.774	635.749	0	-61.5681	-118.609	-411.856	-7525.84	39055.8	5786.79	394.829	218.273	0	-87.7639	-21.3527	-1299.65	-655338	441841	17334	336.728	503.452	0
314	3	-25.5637	98.1505	-889.189	-23045.6	8630.88	-10383.1	309.707	635.918	0	-62.9936	-116.702	-410.789	-7635.54	38788.2	6020.68	394.424	218.588	0	-88.5573	-18.5516	-1299.98	-656135	441663	18264.6	336.477	504.043	0
314	4	-24.8349	99.3917	-890.495	-23245	8576.93	-10398.9	309.632	636.104	0	-64.4755	-114.784	-409.757	-7750.67	38517.4	6259.92	394.001	218.915	0	-89.3105	-15.3923	-1300.25	-656888	441457	19287.8	336.219	504.632	0
314	5	-24.0235	100.943	-891.703	-23458.7	8515.55	-10389.4	309.55	636.308	0	-65.9995	-112.892	-408.765	-7869.74	38247.9	6501.67	393.569	219.252	0	-90.023	-11.9489	-1300.47	-657594	441225	20381.8	335.959	505.218	0
314	6	-23.1484	102.755	-892.799	-23688.7	8445.26	-10357.4	309.459	636.533	0	-67.5536	-111.057	-407.795	-7990.41	37980.8	6744.59	393.137	219.594	0	-90.702	-8.30221	-1300.59	-658244	440958	21527.7	335.696	505.804	0
314	7	-22.2252	104.771	-893.79	-23937.6	8365.19	-10306.4	309.359	636.782	0	-69.1259	-109.295	-406.821	-8110.08	37715.7	6988.17	392.708	219.935	0	-91.3511	-4.52386	-1300.61	-658841	440649	22707.2	335.43	506.396	0
314	8	-21.26	106.942	-894.723	-24206.2	8276.08	-10240.2	309.25	637.055	0	-70.7008	-107.606	-405.84	-8226.84	37451.1	7232.14	392.281	220.271	0	-91.9607	-0.664452	-1300.56	-659414	440310	23901.4	335.16	506.997	0
314	9	-20.2481	109.23	-895.683	-24493.1	8179.27	-10162.6	309.132	637.346	0	-72.255	-105.979	-404.884	-8339.98	37186.5	7476.4	391.845	220.598	0	-92.503	3.25089	-1300.57	-660020	439976	25091.4	334.882	507.607	0
315	0	-19.1765	111.61	-896.789	-24794.7	8075.31	-10076.9	309.005	637.648	0	-73.7563	-104.391	-404.01	-8450.05	36922.7	7720.76	391.391	220.915	0	-92.9328	7.21953	-1300.8	-660742	439699	26258.7	334.593	508.217	0
315	1	-18.0318	114.068	-898.172	-25106.7	7963.98	-9986.04	308.867	637.953	0	-75.1683	-102.823	-403.272	-8557.7	36663.4	7964.31	390.915	221.221	0	-93.2001	11.2457	-1301.44	-661664	439534	27385	334.291	508.822	0
315	2	-16.8122	116.584	-899.917	-25425.3	7846.05	-9892.76	308.719	638.253	0	-76.4611	-101.267	-402.681	-8662.04	36412.7	8205.03	390.426	221.511	0	-93.2733	15.3169	-1302.6	-662838	439515	28455	333.977	509.423	0
315	3	-15.5343	119.125	-902.042	-25748.7	7724.44	-9799.7	308.563	638.545	0	-77.619	-99.7336	-402.21	-8760.9	36173.5	8440.25	389.937	221.782	0	-93.1534	19.3919	-1304.25	-664267	439645	29457.9	333.658	510.022	0
315	4	-14.2307	121.651	-904.494	-26076.9	7602.21	-9709.04	308.405	638.83	0	-78.6409	-98.2491	-401.807	-8851.89	35947.2	8667.44	389.464	222.03	0	-92.8716	23.4018	-1306.3	-665908	439898	30387.8	333.338	510.626	0
315	5	-12.9421	124.112	-907.178	-26409.9	7479.87	-9622.21	308.245	639.112	0	-79.536	-96.8514	-401.415	-8932.8	35735.8	8884.58	389.025	222.253	0	-92.4781	27.2609	-1308.59	-667696	440233	31242.5	333.025	511.239	0
315	6	-11.7103	126.464	-909.975	-26746.8	7355.23	-9540.52	308.083	639.393	0	-80.3192	-95.5813	-400.982	-9001.79	35540.3	9090.06	388.633	222.449	0	-92.0295	30.8827	-1310.96	-669548	440600	32021.4	332.721	511.863	0
315	7	-10.5721	128.668	-912.762	-27086.3	7224.54	-9465.96	307.915	639.675	0	-81.0038	-94.4725	-400.471	-9057.8	35360.3	9282.5	388.297	222.618	0	-91.576	34.1955	-1313.23	-671382	440950	32725	332.427	512.493	0
315	8	-9.55618	130.697	-915.438	-27427.2	7083.06	-9400.92	307.737	639.961	0	-81.5972	-93.5459	-399.878	-9100.77	35195.1	9460.81	388.015	222.759	0	-91.1534	37.1509	-1315.32	-673137	441248	33353.9	332.143	513.124	0
315	9	-8.67623	132.539	-917.95	-27768	6926.02	-9347.44	307.545	640.25	0	-82.0952	-92.81	-399.248	-9132.24	35047.1	9624.68	387.783	222.874	0	-90.7714	39.7292	-1317.2	-674793	441490	33907.5	331.865	513.742	0
316	0	-7.9262	134.202	-920.312	-28106.3	6749.6	-9306.86	307.334	640.54	0	-82.4777	-92.2607	-398.687	-9155.79	34922.8	9774.98	387.595	222.965	0	-90.4039	41.9413	-1319	-676377	441712	34381	331.594	514.322	0
316	1	-7.28622	135.704	-922.585	-28438.8	6551.61	-9280.16	307.101	640.825	0	-82.713	-91.882	-398.335	-9176.56	34832	9913.45	387.444	223.037	0	-89.9992	43.8217	-1320.92	-677956	441979	34767	331.329	514.838	0
316	2	-6.73767	137.062	-924.826	-28762.5	6331.24	-9268.25	306.846	641.1	0	-82.7668	-91.6504	-398.319	-9199.71	34785.3	10041.5	387.33	223.096	0	-89.5045	45.4114	-1323.15	-679590	442356	35060	331.075	515.265	0
316	3	-6.27234	138.286	-927.052	-29075.5	6088.02	-9272.06	306.567	641.363	0	-82.6097	-91.5429	-398.724	-9229.14	34790.6	10158.1	387.255	223.147	0	-88.882	46.7429	-1325.78	-681307	442878	35257	330.834	515.586	0
316	4	-5.89085	139.377	-929.231	-29377.5	5821.97	-9292.38	306.265	641.615	0	-82.2184	-91.5446	-399.587	-9266.94	34852.8	10259.7	387.222	223.191	0	-88.1093	47.8326	-1328.82	-683097	443549	35354.2	330.61	515.791	0
316	5	-5.59841	140.332	-931.313	-29669.7	5535.8	-9329.31	305.944	641.858	0	-81.5792	-91.6518	-400.914	-9313.08	34975.3	10342.1	387.239	223.23	0	-87.1777	48.6805	-1332.23	-684930	444364	35347.8	330.409	515.878	0
316	6	-5.4028	141.144	-933.241	-29953.5	5235.75	-9381.65	305.61	642.096	0	-80.6912	-91.8699	-402.698	-9366.14	35161.3	10403.4	387.314	223.258	0	-86.094	49.2745	-1335.94	-686771	445311	35238	330.239	515.844	0
316	7	-5.31272	141.808	-934.964	-30229.7	4928.94	-9447.21	305.272	642.333	0	-79.5635	-92.2073	-404.922	-9424.39	35411.6	10444.3	387.453	223.275	0	-84.8762	49.6011	-1339.89	-688586	446380	35030.9	330.107	515.691	0
316	8	-5.33346	142.326	-936.457	-30498.8	4619.74	-9523.34	304.933	642.568	0	-78.2049	-92.6666	-407.559	-9485.77	35724.7	10466.3	387.655	223.275	0	-83.5383	49.6598	-1344.02	-690352	447559	34735.3	330.018	515.422	0
316	9	-5.45887	142.714	-937.74	-30761.8	4307.9	-9607.27	304.594	642.804	0	-76.6141	-93.2377	-410.6	-9548.35	36098.2	10471.5	387.916	223.255	0	-82.073	49.4763	-1348.34	-692076	448847	34359.9	329.967	515.042	0
317	0	-5.66534	143.004	-938.892	-31018.9	3989.55	-9696.23	304.249	643.038	0	-74.7772	-93.8988	-414.065	-9611.64	36529.9	10463.4	388.223	223.213	0	-80.4425	49.1048	-1352.96	-693811	450268	33909.9	329.949	514.553	0
317	1	-5.91598	143.238	-940.044	-31269.2	3660.77	-9787.64	303.894	643.264	0	-72.6771	-94.6241	-417.992	-9676.49	37018.4	10446.5	388.563	223.15	0	-78.5931	48.6138	-1358.04	-695637	451862	33387.1	329.954	513.956	0
317	2	-6.17383	143.454	-941.315	-31511.2	3320.69	-9879.25	303.528	643.476	0	-70.3121	-95.3934	-422.399	-9743.73	37562	10424.8	388.925	223.068	0	-76.4859	48.061	-1363.71	-697630	453668	32792.3	329.979	513.258	0
317	3	-6.41265	143.675	-942.773	-31743.8	2970.74	-9969.36	303.151	643.671	0	-67.7045	-96.1955	-427.258	-9813.16	38157.8	10400.4	389.309	222.968	0	-74.1172	47.4794	-1370.03	-699821	455695	32127.5	330.02	512.47	0
317	4	-6.61962	143.904	-944.425	-31967.2	2612.52	-10056.8	302.766	643.848	0	-64.8953	-97.0235	-432.496	-9883.9	38799.8	10373.5	389.711	222.853	0	-71.5149	46.8802	-1376.92	-702200	457921	31397.8	330.076	511.612	0
317	5	-6.79406	144.132	-946.237	-32183.3	2248.43	-10140.7	302.376	644.012	0	-61.9347	-97.8716	-437.996	-9955.43	39476.3	10343.4	390.129	222.73	0	-68.7288	46.2603	-1384.23	-704722	460294	30612.1	330.143	510.711	0
317	6	-6.94386	144.346	-948.143	-32395.3	1882.85	-10220.8	301.986	644.167	0	-58.8772	-98.7369	-443.613	-10027.5	40170.7	10310.1	390.554	222.604	0	-65.8211	45.6089	-1391.76	-707323	462740	29783.3	330.216	509.797	0
317	7	-7.07881	144.535	-950.064	-32605.9	1520.74	-10296.9	301.601	644.32	0	-55.7766	-99.6186	-449.195	-10099.1	40865.9	10274.5	390.976	222.483	0	-62.8554	44.9169	-1399.26	-709927	465181	28926.1	330.292	508.9	0
317	8	-7.20362	144.702	-951.932	-32817.4	1165.87	-10369.2	301.225	644.474	0	-52.6802	-100.514	-454.615	-10168.8	41548.5	10237.5	391.393	222.368	0	-59.8838	44.1883	-1406.55	-712467	467553	28055	330.368	508.044	0
317	9	-7.31146	144.861	-953.732	-33031.1	820.271	-10436.8	300.86	644.634	0	-49.6217	-101.41	-459.801	-10235.9	42209.3	10199.8	391.799	222.261	0	-56.9332	43.4507	-1413.53	-714918	469823	27182.6	330.441	507.242	0
318	0	-7.38039	145.047	-955.525	-33247.7	483.952	-10498	300.506	644.795	0	-46.6158	-102.284	-464.752	-10300.6	42844.3	10161.9	392.187	222.164	0	-53.9962	42.7634	-1420.28	-717316	472003	26318.2	330.507	506.499	0
318	1	-7.38129	145.303	-957.417	-33466.2	154.648	-10550.7	300.162	644.955	0	-43.6633	-103.099	-469.521	-10364.6	43454.4	10124.2	392.551	222.075	0	-51.0445	42.2034	-1426.94	-719734	474141	25469.8	330.561	505.81	0
318	2	-7.29318	145.661	-959.496	-33684.6	-170.873	-10593.1	299.822	645.107	0	-40.7662	-103.829	-474.17	-10430.3	44043	10087	392.885	221.997	0	-48.0594	41.8313	-1433.67	-722233	476279	24645.4	330.601	505.168	0
318	3	-7.11066	146.131	-961.774	-33901.9	-494.366	-10624.1	299.486	645.249	0	-37.9376	-104.464	-478.729	-10500.5	44611.4	10050.9	393.187	221.934	0	-45.0483	41.6671	-1440.5	-724830	478430	23852	330.626	504.567	0
318	4	-6.84088	146.703	-964.203	-34118.3	-815.088	-10643.1	299.155	645.385	0	-35.1969	-105.004	-483.185	-10576.8	45155.5	10016.4	393.454	221.89	0	-42.0378	41.6993	-1447.39	-727494	480575	23095.4	330.635	504.009	0
318	5	-6.50007	147.356	-966.699	-34335.1	-1130.72	-10650.1	298.83	645.518	0	-32.5635	-105.451	-487.482	-10658.5	45667.8	9984.07	393.681	221.864	0	-39.0636	41.9056	-1454.18	-730165	482666	22383.4	330.627	503.497	0
318	6	-6.11114	148.065	-969.17	-34554	-1438.82	-10645	298.515	645.653	0	-30.0566	-105.805	-491.546	-10742.6	46140.6	9954.62	393.868	221.855	0	-36.1677	42.26	-1460.72	-732771	484653	21726.7	330.603	503.041	0
318	7	-5.69672	148.804	-971.536	-34776.9	-1737.41	-10628.8	298.212	645.796	0	-27.6973	-106.07	-495.316	-10826.5	46570.1	9928.82	394.021	221.858	0	-33.394	42.7347	-1466.85	-735252	486491	21134.9	330.564	502.644	0
318	8	-5.26985	149.555	-973.751	-35004.8	-2024.55	-10603.2	297.921	645.949	0	-25.5042	-106.249	-498.772	-10910	46955.2	9907.42	394.142	221.874	0	-30.7741	43.3068	-1472.52	-737579	488165	20611.7	330.513	502.306	0
318	9	-4.82868	150.316	-975.83	-35237.1	-2298.6	-10570.1	297.645	646.11	0	-23.4865	-106.343	-501.943	-10994.9	47297.9	9891.05	394.23	221.905	0	-28.3152	43.9726	-1477.77	-739766	489690	20155.5	330.451	502.024	0
319	0	-4.35692	151.1	-977.844	-35470.8	-2559.53	-10530.8	297.383	646.275	0	-21.643	-106.345	-504.896	-11083.4	47603.1	9879.78	394.283	221.952	0	-25.9999	44.7552	-1482.74	-741870	491114	19761.9	330.379	501.786	0
319	1	-3.83161	151.93	-979.889	-35701.7	-2809.1	-10486.1	297.133	646.435	0	-19.9694	-106.239	-507.71	-11178	47878	9873.18	394.302	222.016	0	-23.801	45.6912	-1487.6	-743961	492491	19425.7	330.296	501.583	0
319	2	-3.23513	152.822	-982.036	-35926.3	-3049.2	-10436.5	296.895	646.583	0	-18.4664	-106.019	-510.439	-11279.4	48129.3	9870.29	394.29	222.098	0	-21.7015	46.8027	-1492.48	-746089	493864	19141.3	330.205	501.406	0
319	3	-2.56197	153.772	-984.311	-36142.3	-3280.55	-10382.3	296.667	646.718	0	-17.1415	-105.69	-513.088	-11386.9	48359.6	9869.15	394.252	222.193	0	-19.7035	48.0818	-1497.4	-748269	495245	18902.5	330.105	501.254	0
319	4	-1.81749	154.761	-986.694	-36348.6	-3503.01	-10323.4	296.45	646.839	0	-16.0081	-105.27	-515.634	-11498.6	48566.1	9867.09	394.187	222.3	0	-17.8256	49.4911	-1502.33	-750482	496617	18701.3	329.996	501.127	0
319	5	-1.01478	155.761	-989.131	-36544.2	-3716.68	-10260	296.242	646.946	0	-15.0825	-104.788	-518.047	-11613.3	48744.4	9862.28	394.093	222.417	0	-16.0973	50.9721	-1507.18	-752690	497954	18529.4	329.876	501.027	0
319	6	-0.171869	156.74	-991.545	-36729.2	-3922.22	-10193.5	296.044	647.042	0	-14.379	-104.277	-520.298	-11730.1	48891	9854.57	393.967	222.545	0	-14.5509	52.4622	-1511.84	-754843	499220	18380.4	329.744	500.952	0
319	7	0.692365	157.672	-993.86	-36904.6	-4120.47	-10126	295.854	647.133	0	-13.9042	-103.762	-522.356	-11848.1	49003.3	9844.88	393.812	222.682	0	-13.2119	53.9099	-1516.22	-756891	500382	18250.3	329.602	500.904	0
319	8	1.56438	158.541	-996.019	-37072.3	-4312.05	-10059.4	295.671	647.221	0	-13.6533	-103.26	-524.196	-11966.4	49079	9834.19	393.627	222.828	0	-12.089	55.2807	-1520.21	-758796	501412	18135.4	329.448	500.883	0
319	9	2.443	159.339	-998.005	-37233.2	-4497.54	-9994.87	295.493	647.308	0	-13.606	-102.776	-525.808	-12083.7	49118	9823.05	393.414	222.981	0	-11.163	56.5638	-1523.81	-760547	502300	18028.3	329.282	500.889	0
320	0	3.34288	160.074	-999.85	-37386.9	-4678.46	-9932.96	295.321	647.393	0	-13.7232	-102.294	-527.215	-12199.3	49124	9811.57	393.176	223.139	0	-10.3804	57.7803	-1527.07	-762165	503063	17918.2	329.105	500.92	0
320	1	4.28712	160.764	-1001.63	-37533.1	-4857.38	-9873.54	295.151	647.472	0	-13.9542	-101.791	-528.463	-12312.6	49104.4	9799.84	392.919	223.299	0	-9.66709	58.9725	-1530.09	-763701	503739	17793.7	328.918	500.971	0
320	2	5.29146	161.424	-1003.41	-37672.1	-5036.76	-9816.17	294.98	647.544	0	-14.2511	-101.25	-529.602	-12422.7	49067	9788.15	392.649	223.457	0	-8.95969	60.1735	-1533.01	-765207	504364	17646.5	328.721	501.037	0
320	3	6.35474	162.06	-1005.23	-37805.5	-5219.31	-9760.23	294.808	647.609	0	-14.5802	-100.67	-530.659	-12527.6	49017.4	9776.34	392.371	223.608	0	-8.22544	61.3906	-1535.88	-766706	504958	17472.9	328.517	501.114	0
320	4	7.46049	162.67	-1007.07	-37934.2	-5408.47	-9704.78	294.63	647.668	0	-14.9212	-100.061	-531.64	-12625.2	48958.4	9763.28	392.089	223.748	0	-7.46071	62.6089	-1538.71	-768194	505521	17274.5	328.303	501.199	0
320	5	8.58058	163.247	-1008.9	-38057.7	-5606.9	-9648.49	294.443	647.722	0	-15.2647	-99.4474	-532.534	-12714.1	48891	9747.44	391.808	223.875	0	-6.68413	63.7994	-1541.44	-769646	506036	17057.6	328.08	501.292	0
320	6	9.67847	163.777	-1010.65	-38175.4	-5815.15	-9590.09	294.246	647.773	0	-15.6074	-98.8526	-533.326	-12794.8	48815.1	9727.71	391.53	223.991	0	-5.9289	64.9246	-1543.98	-771018	506478	16832.6	327.85	501.389	0
320	7	10.7155	164.246	-1012.24	-38287.2	-6032.98	-9529.18	294.04	647.824	0	-15.9444	-98.2976	-534.012	-12869.1	48730.9	9703.65	391.254	224.099	0	-5.22892	65.9482	-1546.25	-772257	506823	16611.3	327.614	501.487	0
320	8	11.6586	164.639	-1013.58	-38394.3	-6260.97	-9466.12	293.823	647.88	0	-16.2634	-97.7962	-534.61	-12939	48639.6	9675.43	390.981	224.203	0	-4.60478	66.8426	-1548.19	-773328	507055	16403	327.373	501.579	0
320	9	12.4881	164.955	-1014.66	-38498.5	-6499.68	-9401.61	293.594	647.943	0	-16.5399	-97.3563	-535.164	-13007.5	48544.1	9643.91	390.709	224.306	0	-4.05181	67.5982	-1549.82	-774234	507185	16212	327.129	501.658	0
321	0	13.204	165.212	-1015.54	-38601.8	-6748.28	-9336.55	293.355	648.011	0	-16.7364	-96.977	-535.755	-13077.2	48450.3	9610.1	390.434	224.409	0	-3.53236	68.2354	-1551.29	-775034	507260	16037	326.882	501.716	0
321	1	13.823	165.45	-1016.36	-38705	-7005.58	-9271.98	293.107	648.082	0	-16.8116	-96.649	-536.476	-13150.2	48366.1	9574.65	390.155	224.512	0	-2.98856	68.8009	-1552.83	-775825	507353	15873.2	326.636	501.746	0
321	2	14.363	165.704	-1017.23	-38807.6	-7272.35	-9208.22	292.851	648.15	0	-16.7381	-96.368	-537.395	-13226.4	48298.3	9537.87	389.875	224.612	0	-2.37518	69.3358	-1554.63	-776696	507528	15716.6	326.39	501.744	0
321	3	14.8303	165.993	-1018.23	-38907.5	-7551.64	-9144.21	292.584	648.211	0	-16.5131	-96.1467	-538.534	-13304	48249.5	9499.82	389.594	224.704	0	-1.68284	69.8466	-1556.76	-777685	507807	15565.7	326.143	501.707	0
321	4	15.2177	166.317	-1019.32	-39002.7	-7846.83	-9078.07	292.302	648.263	0	-16.1543	-96.0098	-539.865	-13380	48217.9	9459.89	389.315	224.784	0	-0.936588	70.3075	-1559.19	-778769	508173	15422.1	325.892	501.635	0
321	5	15.5072	166.661	-1020.42	-39092.4	-8159.65	-9008.42	292.004	648.31	0	-15.691	-95.9816	-541.32	-13451	48199.2	9416.47	389.04	224.849	0	-0.183837	70.6792	-1561.74	-779873	508571	15290.6	325.638	501.533	0
321	6	15.6737	166.999	-1021.4	-39177.4	-8489.76	-8935.04	291.688	648.357	0	-15.1553	-96.0791	-542.81	-13513.8	48188.2	9367.1	388.776	224.896	0	0.51835	70.9202	-1564.21	-780903	508937	15178.3	325.379	501.408	0
321	7	15.693	167.307	-1022.14	-39258.7	-8835.12	-8858.7	291.356	648.408	0	-14.5755	-96.3127	-544.248	-13566.1	48180.9	9309.63	388.528	224.926	0	1.11742	70.9945	-1566.39	-781774	509210	15091.7	325.119	501.268	0
321	8	15.552	167.563	-1022.59	-39336.8	-9192.48	-8780.59	291.011	648.468	0	-13.9724	-96.6836	-545.57	-13606.1	48174.5	9243.81	388.301	224.939	0	1.57958	70.8798	-1568.16	-782437	509355	15034.9	324.858	501.121	0
321	9	15.2575	167.76	-1022.76	-39411.7	-9558.91	-8701.67	290.654	648.535	0	-13.354	-97.183	-546.746	-13634.5	48168.1	9171.47	388.1	224.938	0	1.90359	70.5773	-1569.51	-782894	509371	15006.7	324.6	500.973	0
322	0	14.837	167.907	-1022.74	-39482.9	-9934.11	-8622.27	290.287	648.605	0	-12.7083	-97.7894	-547.793	-13654	48163.5	9094.92	387.923	224.926	0	2.12872	70.1174	-1570.53	-783200	509287	14998.9	324.342	500.828	0
322	1	14.3286	168.026	-1022.64	-39550.1	-10320.7	-8542.52	289.908	648.675	0	-12.0096	-98.473	-548.764	-13667.8	48163.1	9015.72	387.767	224.907	0	2.31903	69.5533	-1571.4	-783442	509152	15000.7	324.082	500.687	0
322	2	13.7657	168.144	-1022.57	-39614	-10721.6	-8462.72	289.515	648.74	0	-11.2387	-99.206	-549.713	-13677.9	48168.1	8935.09	387.624	224.882	0	2.52697	68.9384	-1572.29	-783695	509011	15004.6	323.817	500.548	0
322	3	13.1687	168.28	-1022.59	-39674.9	-11137.9	-8383.52	289.108	648.799	0	-10.3986	-99.972	-550.676	-13684.6	48177.1	8854.41	387.487	224.851	0	2.77011	68.3076	-1573.26	-783994	508885	15010	323.543	500.408	0
322	4	12.5465	168.44	-1022.66	-39732.8	-11567.3	-8305.79	288.689	648.852	0	-9.5112	-100.767	-551.658	-13688.3	48185.9	8775.69	387.348	224.813	0	3.03534	67.6727	-1574.32	-784329	508769	15020.6	323.26	500.265	0
322	5	11.8982	168.621	-1022.74	-39787.7	-12006.1	-8230.23	288.261	648.903	0	-8.6069	-101.597	-552.635	-13689.3	48189.7	8701.66	387.2	224.771	0	3.29126	67.0239	-1575.37	-784658	508638	15042.1	322.968	500.119	0
322	6	11.2139	168.812	-1022.73	-39840.9	-12451.7	-8156.82	287.825	648.956	0	-7.71627	-102.476	-553.566	-13687	48185.8	8635.09	387.046	224.725	0	3.49764	66.3363	-1576.29	-784920	508454	15081.9	322.67	499.973	0
322	7	10.482	169	-1022.54	-39894.7	-12903	-8084.63	287.381	649.015	0	-6.86245	-103.415	-554.413	-13680.6	48174.1	8578.2	386.892	224.676	0	3.61958	65.585	-1576.95	-785060	508184	15147.5	322.367	499.829	0
322	8	9.69934	169.179	-1022.15	-39950.6	-13361.1	-8012.27	286.928	649.085	0	-6.05566	-104.415	-555.16	-13670.4	48155.7	8532.13	386.742	224.624	0	3.64369	64.7633	-1577.31	-785054	507812	15243.4	322.06	499.689	0
322	9	8.87804	169.357	-1021.56	-40009	-13827.7	-7938.35	286.464	649.164	0	-5.29276	-105.466	-555.831	-13658.5	48132.1	8496.13	386.595	224.573	0	3.58528	63.8905	-1577.4	-784921	507351	15367.9	321.747	499.55	0
323	0	8.04384	169.557	-1020.88	-40069.6	-14304.7	-7861.89	285.988	649.25	0	-4.55959	-106.546	-556.477	-13647.8	48106.6	8467.93	386.449	224.525	0	3.48424	63.0105	-1577.36	-784728	506843	15514.4	321.429	499.411	0
323	1	7.22549	169.805	-1020.23	-40131.3	-14793.4	-7782.62	285.5	649.336	0	-3.83813	-107.628	-557.158	-13640.2	48082.6	8444.9	386.3	224.482	0	3.38736	62.1773	-1577.39	-784558	506343	15675.5	321.104	499.27	0
323	2	6.44128	170.121	-1019.69	-40193.6	-15293.6	-7701.24	285.002	649.418	0	-3.11846	-108.689	-557.901	-13636.8	48060.6	8425.08	386.146	224.443	0	3.32283	61.432	-1577.59	-784471	505884	15847.9	320.77	499.129	0
323	3	5.69307	170.507	-1019.27	-40256.4	-15804.9	-7619.21	284.494	649.495	0	-2.40426	-109.718	-558.684	-13638.3	48038.2	8407.36	385.984	224.411	0	3.2888	60.7897	-1577.96	-784471	505463	16033.1	320.427	498.992	0
323	4	4.96858	170.95	-1018.93	-40319.7	-16326.6	-7538.02	283.977	649.571	0	-1.71075	-110.709	-559.462	-13644.6	48011.1	8391.15	385.817	224.389	0	3.25783	60.2414	-1578.39	-784514	505046	16236.9	320.074	498.865	0
323	5	4.24537	171.424	-1018.55	-40383.2	-16856.9	-7458.46	283.45	649.648	0	-1.06326	-111.665	-560.176	-13654.4	47974.7	8376.33	385.642	224.375	0	3.18211	59.7589	-1578.73	-784523	504584	16468.5	319.711	498.75	0
323	6	3.49624	171.896	-1018.03	-40446.3	-17393	-7380.69	282.915	649.73	0	-0.495029	-112.595	-560.755	-13664	47922.4	8363.62	385.46	224.367	0	3.00121	59.3011	-1578.79	-784415	504022	16739.6	319.337	498.649	0
323	7	2.69819	172.341	-1017.29	-40509.1	-17932.7	-7304.5	282.372	649.821	0	-0.0402154	-113.512	-561.129	-13669.4	47847.6	8353.68	385.27	224.361	0	2.65798	58.8296	-1578.42	-784126	503312	17060.2	318.952	498.569	0
323	8	1.84037	172.747	-1016.29	-40572.1	-18475.5	-7229.24	281.821	649.922	0	0.275337	-114.423	-561.25	-13668.8	47745.9	8346.06	385.071	224.354	0	2.11571	58.3238	-1577.54	-783627	502430	17436.3	318.555	498.515	0
323	9	0.926294	173.114	-1015.07	-40635.8	-19022	-7154.18	281.26	650.033	0	0.443602	-115.324	-561.111	-13661.9	47617.7	8339.82	384.863	224.348	0	1.3699	57.7893	-1576.18	-782938	501384	17868.7	318.142	498.491	0
324	0	-0.0283624	173.455	-1013.71	-40698.9	-19572.8	-7079.14	280.692	650.148	0	0.479387	-116.198	-560.743	-13649.2	47467.3	8335.14	384.651	224.341	0	0.451025	57.257	-1574.45	-782112	500209	18354.5	317.717	498.497	0
324	1	-1.00073	173.791	-1012.31	-40758.5	-20126.9	-7004.55	280.118	650.263	0	0.411889	-117.024	-560.2	-13632.3	47299.9	8333.93	384.434	224.335	0	-0.58884	56.7669	-1572.51	-781213	498953	18887.5	317.28	498.527	0
324	2	-1.96943	174.137	-1010.93	-40812.2	-20681.3	-6931.25	279.542	650.371	0	0.268121	-117.792	-559.538	-13613.5	47120.3	8339.41	384.213	224.33	0	-1.70131	56.345	-1570.46	-780294	497660	19459.4	316.835	498.578	0
324	3	-2.92295	174.499	-1009.61	-40860.3	-21232.9	-6860.49	278.969	650.471	0	0.0651621	-118.503	-558.791	-13594.9	46931.2	8354.91	383.987	224.329	0	-2.85779	55.9966	-1568.4	-779387	496355	20063.4	316.385	498.645	0
324	4	-3.86156	174.881	-1008.36	-40905.3	-21780.4	-6793.52	278.4	650.566	0	-0.187113	-119.165	-557.966	-13577	46733.7	8382.37	383.757	224.333	0	-4.04867	55.7158	-1566.33	-778501	495045	20696.5	315.931	498.731	0
324	5	-4.79512	175.274	-1007.15	-40949.9	-22325.2	-6730.9	277.833	650.659	0	-0.48437	-119.788	-557.052	-13559	46527	8421.46	383.524	224.341	0	-5.27949	55.4864	-1564.2	-777617	493716	21358.4	315.472	498.836	0
324	6	-5.73927	175.657	-1005.91	-40995	-22868.5	-6672.54	277.266	650.754	0	-0.829108	-120.381	-556.018	-13538.9	46309.3	8469.94	383.287	224.35	0	-6.56838	55.2764	-1561.93	-776691	492336	22047.1	315.008	498.962	0
324	7	-6.70865	176.002	-1004.58	-41039.7	-23410.8	-6618.36	276.696	650.853	0	-1.22876	-120.959	-554.829	-13515.2	46077	8524.95	383.047	224.359	0	-7.93741	55.0438	-1559.41	-775670	490869	22757.8	314.535	499.108	0
324	8	-7.70974	176.287	-1003.08	-41082.9	-23952.4	-6568.56	276.121	650.957	0	-1.6907	-121.534	-553.46	-13486.4	45826.4	8584.34	382.8	224.367	0	-9.40044	54.7526	-1556.54	-774512	489287	23482.6	314.053	499.274	0
324	9	-8.73522	176.505	-1001.42	-41124	-24494.8	-6523.28	275.54	651.066	0	-2.21699	-122.117	-551.91	-13451.7	45555.5	8647.14	382.541	224.373	0	-10.9522	54.3883	-1553.33	-773211	487584	24212.2	313.558	499.458	0
325	0	-9.76104	176.67	-999.635	-41162.5	-25040.9	-6482.02	274.95	651.178	0	-2.79895	-122.702	-550.22	-13411.5	45265.4	8713.19	382.268	224.375	0	-12.56	53.9686	-1549.85	-771805	485784	24935.8	313.049	499.657	0
325	1	-10.7529	176.809	-997.834	-41198.5	-25592.3	-6444.19	274.352	651.288	0	-3.41656	-123.272	-548.449	-13367.2	44960.4	8782.43	381.977	224.373	0	-14.1694	53.5374	-1546.28	-770365	483933	25642	312.526	499.866	0
325	2	-11.6808	176.946	-996.096	-41232.7	-26147.7	-6409.98	273.75	651.394	0	-4.04862	-123.809	-546.648	-13320.3	44644.6	8854.38	381.67	224.367	0	-15.7294	53.1376	-1542.74	-768951	482075	26320.7	311.99	500.084	0
325	3	-12.5298	177.09	-994.453	-41265.1	-26703.2	-6380.19	273.148	651.495	0	-4.68496	-124.306	-544.832	-13272	44319.1	8928.61	381.345	224.36	0	-17.2147	52.7846	-1539.29	-767586	480228	26963.9	311.444	500.31	0
325	4	-13.3035	177.237	-992.882	-41294.7	-27253.3	-6355.48	272.551	651.591	0	-5.32962	-124.776	-542.974	-13222.5	43982.4	9005.49	381.003	224.352	0	-18.6331	52.4612	-1535.86	-766252	478380	27569.4	310.892	500.548	0
325	5	-14.0252	177.37	-991.324	-41320.7	-27793.6	-6335.63	271.963	651.682	0	-5.99699	-125.245	-541.013	-13170.7	43632.6	9085.96	380.65	224.344	0	-20.0222	52.1251	-1532.34	-764900	476501	28142.7	310.336	500.805	0
325	6	-14.7317	177.47	-989.7	-41344.1	-28321.4	-6319.51	271.384	651.774	0	-6.7061	-125.744	-538.873	-13115	43268.5	9170.28	380.294	224.338	0	-21.4378	51.7258	-1528.57	-763467	474548	28696.1	309.778	501.089	0
325	7	-15.4593	177.515	-987.93	-41367.2	-28836.2	-6305.78	270.811	651.873	0	-7.47556	-126.294	-536.483	-13054.3	42888.6	9257.5	379.944	224.333	0	-22.9349	51.2212	-1524.41	-761897	472477	29243.4	309.218	501.41	0
325	8	-16.2325	177.497	-985.969	-41392.6	-29339.9	-6293.61	270.243	651.982	0	-8.31863	-126.907	-533.803	-12987	42491.3	9346.25	379.601	224.329	0	-24.5511	50.5905	-1519.77	-760153	470262	29795.4	308.654	501.773	0
325	9	-17.0589	177.421	-983.827	-41421.5	-29836.2	-6282.44	269.673	652.102	0	-9.23516	-127.576	-530.846	-12912.7	42076.7	9435.28	379.264	224.325	0	-26.294	49.8447	-1514.67	-758245	467904	30359.2	308.081	502.18	0
326	0	-17.9276	177.312	-981.586	-41452.5	-30330.8	-6271.7	269.1	652.23	0	-10.2046	-128.281	-527.689	-12832.4	41648.5	9523.46	378.926	224.318	0	-28.1322	49.0307	-1509.28	-756237	465451	30937.8	307.499	502.619	0
326	1	-18.8148	177.205	-979.37	-41483	-30829.4	-6260.88	268.521	652.357	0	-11.1909	-128.991	-524.45	-12748.2	41213.5	9610.02	378.584	224.308	0	-30.0057	48.2144	-1503.82	-754223	462970	31528.7	306.905	503.077	0
326	2	-19.6978	177.132	-977.284	-41509.7	-31336.4	-6249.83	267.935	652.475	0	-12.1613	-129.683	-521.24	-12662.3	40779.2	9694.6	378.235	224.293	0	-31.8591	47.4488	-1498.52	-752286	460529	32127.3	306.301	503.538	0
326	3	-20.5689	177.102	-975.378	-41530.6	-31852.6	-6238.62	267.343	652.579	0	-13.1027	-130.352	-518.124	-12575.9	40350.3	9777.4	377.878	224.272	0	-33.6716	46.7499	-1493.5	-750468	458165	32731.3	305.69	503.991	0
326	4	-21.4363	177.103	-973.632	-41544.3	-32375.8	-6227.14	266.747	652.669	0	-14.0227	-131.007	-515.116	-12489.4	39927.9	9859.44	377.512	224.246	0	-35.459	46.0966	-1488.75	-748760	455878	33342	305.073	504.432	0
326	5	-22.3181	177.115	-971.971	-41550.9	-32901.4	-6214.82	266.15	652.749	0	-14.9408	-131.669	-512.185	-12402.2	39509.4	9942.29	377.139	224.214	0	-37.2589	45.4462	-1484.16	-747111	453643	33963.5	304.452	504.861	0
326	6	-23.2362	177.11	-970.292	-41551.8	-33424	-6200.87	265.553	652.824	0	-15.8775	-132.359	-509.27	-12312.3	39092.5	10027	376.762	224.176	0	-39.1137	44.7512	-1479.56	-745448	451414	34601	303.831	505.282	0
326	7	-24.2096	177.068	-968.494	-41549.5	-33939.4	-6184.98	264.957	652.901	0	-16.8457	-133.095	-506.308	-12217.8	38676.4	10113.7	376.389	224.131	0	-41.0554	43.9728	-1474.8	-743700	449148	35257.5	303.212	505.702	0
326	8	-25.2452	176.975	-966.517	-41546.2	-34444.9	-6167.68	264.362	652.986	0	-17.8499	-133.886	-503.253	-12118	38260.3	10202.5	376.026	224.079	0	-43.0952	43.0892	-1469.77	-741822	446815	35931.2	302.596	506.127	0
326	9	-26.3335	176.831	-964.358	-41542.6	-34939.1	-6149.94	263.77	653.078	0	-18.8861	-134.729	-500.099	-12014.3	37842.9	10293.3	375.671	224.024	0	-45.2196	42.1019	-1464.46	-739814	444411	36614.6	301.983	506.56	0
327	0	-27.4492	176.65	-962.076	-41537	-35421.3	-6132.53	263.182	653.174	0	-19.9399	-135.611	-496.896	-11909.6	37425	10385.1	375.318	223.968	0	-47.3891	41.0391	-1458.97	-737723	441970	37296.3	301.373	506.996	0
327	1	-28.5586	176.457	-959.771	-41526.7	-35892.1	-6115.97	262.604	653.267	0	-20.987	-136.511	-493.731	-11807.3	37010.4	10476.3	374.961	223.915	0	-49.5455	39.9465	-1453.5	-735623	439547	37962.3	300.769	507.423	0
327	2	-29.63	176.276	-957.534	-41510	-36353.7	-6100.7	262.034	653.351	0	-21.9988	-137.413	-490.666	-11709.7	36603.7	10565.5	374.6	223.865	0	-51.6288	38.8628	-1448.2	-733583	437188	38597.7	300.173	507.836	0
327	3	-30.6432	176.12	-955.411	-41487.8	-36808.7	-6087.05	261.473	653.424	0	-22.9509	-138.314	-487.712	-11615.7	36207.6	10652.2	374.24	223.817	0	-53.5941	37.8066	-1443.12	-731632	434908	39189.6	299.583	508.236	0
327	4	-31.5919	175.989	-953.392	-41462.6	-37258.4	-6075.11	260.92	653.49	0	-23.8325	-139.211	-484.832	-11522.4	35822.7	10736.3	373.887	223.766	0	-55.4243	36.7778	-1438.22	-729756	432692	39732.1	299.002	508.628	0
327	5	-32.4827	175.866	-951.424	-41437	-37701.6	-6064.85	260.373	653.553	0	-24.6503	-140.108	-481.964	-11425.4	35446.9	10817.9	373.547	223.706	0	-57.133	35.7577	-1433.39	-727908	430504	40224.9	298.427	509.02	0
327	6	-33.3307	175.729	-949.433	-41411.8	-38135.4	-6056.46	259.834	653.617	0	-25.4237	-141.016	-479.039	-11320.8	35076.8	10896.6	373.223	223.632	0	-58.7544	34.7125	-1428.47	-726028	428303	40670.4	297.859	509.422	0
327	7	-34.1487	175.556	-947.353	-41387.6	-38556.4	-6049.9	259.301	653.688	0	-26.1741	-141.947	-475.994	-11205.5	34709.3	10971.6	372.92	223.541	0	-60.3228	33.609	-1423.35	-724064	426053	41069.9	297.297	509.839	0
327	8	-34.9396	175.34	-945.139	-41364.3	-38963.4	-6044.57	258.775	653.765	0	-26.9177	-142.909	-472.79	-11078.4	34341.1	11042.5	372.635	223.432	0	-61.8573	32.4303	-1417.93	-721979	423725	41423.7	296.74	510.276	0
327	9	-35.6946	175.088	-942.782	-41340.7	-39357	-6039.79	258.254	653.85	0	-27.6619	-143.908	-469.413	-10940.1	33969	11109.7	372.365	223.306	0	-63.3565	31.1803	-1412.2	-719764	421312	41730.2	296.185	510.737	0
328	0	-36.3949	174.82	-940.328	-41314.3	-39738.1	-6035.16	257.74	653.936	0	-28.402	-144.938	-465.89	-10793.7	33591.5	11175	372.102	223.168	0	-64.7969	29.8821	-1406.22	-717452	418829	41985.8	295.629	511.22	0
328	1	-37.0171	174.558	-937.856	-41282.2	-40105.6	-6030.37	257.237	654.018	0	-29.124	-145.986	-462.286	-10643.5	33210.1	11240.7	371.839	223.024	0	-66.1411	28.5711	-1400.14	-715104	416322	42186.9	295.075	511.716	0
328	2	-37.5444	174.318	-935.445	-41242.4	-40456.6	-6025.18	256.752	654.089	0	-29.8118	-147.039	-458.672	-10494	32828.8	11308.6	371.574	222.879	0	-67.3562	27.2787	-1394.12	-712783	413841	42331.5	294.529	512.218	0
328	3	-37.973	174.105	-933.137	-41194.9	-40788.4	-6019.71	256.289	654.147	0	-30.4549	-148.086	-455.089	-10347.6	32450.8	11379.8	371.307	222.738	0	-68.4279	26.0187	-1388.23	-710525	411415	42420.2	293.994	512.722	0
328	4	-38.3112	173.912	-930.923	-41141.1	-41099.5	-6014.73	255.851	654.194	0	-31.0505	-149.126	-451.532	-10204.8	32077.1	11454.2	371.041	222.6	0	-69.3617	24.7857	-1382.46	-708325	409044	42455.1	293.474	513.228	0
328	5	-38.5768	173.724	-928.747	-41083.1	-41389.8	-6011.59	255.435	654.235	0	-31.6056	-150.166	-447.978	-10064.1	31707.5	11530.7	370.779	222.466	0	-70.1824	23.5577	-1376.73	-706148	406704	42439.4	292.967	513.74	0
328	6	-38.7957	173.521	-926.525	-41023.1	-41661.5	-6011.45	255.035	654.276	0	-32.1376	-151.217	-444.398	-9923.73	31342	11606.6	370.527	222.331	0	-70.9333	22.3044	-1370.92	-703936	404362	42379.4	292.473	514.257	0
328	7	-38.9989	173.28	-924.17	-40961.7	-41918	-6014.51	254.643	654.323	0	-32.6675	-152.28	-440.773	-9781.15	30982.2	11678.7	370.291	222.191	0	-71.6663	21.0003	-1364.94	-701633	401987	42287.1	291.988	514.777	0
328	8	-39.2151	172.986	-921.62	-40898.3	-42163.4	-6020.12	254.251	654.377	0	-33.2106	-153.352	-437.106	-9634.66	30631.2	11744.2	370.077	222.042	0	-72.4257	19.6342	-1358.73	-699200	399562	42177.7	291.513	515.293	0
328	9	-39.4635	172.635	-918.869	-40832.1	-42401.6	-6027.04	253.855	654.437	0	-33.7676	-154.421	-433.424	-9484.17	30291.2	11801.6	369.888	221.882	0	-73.2311	18.2148	-1352.29	-696637	397093	42065.3	291.045	515.799	0
329	0	-39.7472	172.243	-915.98	-40762.7	-42636	-6034.03	253.453	654.502	0	-34.3197	-155.469	-429.781	-9331.31	29963	11851.3	369.717	221.712	0	-74.0669	16.7746	-1345.76	-693993	394610	41959.3	290.583	516.286	0
329	1	-40.054	171.836	-913.07	-40688.9	-42868	-6040.69	253.051	654.563	0	-34.8356	-156.473	-426.251	-9178.67	29647	11895.1	369.553	221.534	0	-74.8895	15.3627	-1339.32	-691353	392170	41863.3	290.129	516.747	0
329	2	-40.366	171.436	-910.258	-40610.1	-43096.7	-6047.67	252.654	654.614	0	-35.2865	-157.415	-422.897	-9029.36	29344	11935.7	369.388	221.351	0	-75.6526	14.0212	-1333.16	-688804	389825	41775	289.684	517.176	0
329	3	-40.6747	171.054	-907.609	-40525.2	-43318.3	-6055.76	252.272	654.651	0	-35.6591	-158.292	-419.743	-8886.17	29053.8	11975.1	369.218	221.171	0	-76.3338	12.7617	-1327.35	-686389	387605	41691.3	289.253	517.573	0
329	4	-40.9881	170.678	-905.112	-40433.6	-43528.1	-6065.21	251.909	654.673	0	-35.9574	-159.117	-416.759	-8750.09	28775.1	12014.7	369.045	220.996	0	-76.9455	11.5605	-1321.87	-684099	385502	41611.8	288.839	517.943	0
329	5	-41.3263	170.287	-902.695	-40334.8	-43722.2	-6075.92	251.565	654.683	0	-36.2005	-159.917	-413.869	-8619.51	28505.2	12054.7	368.875	220.827	0	-77.5268	10.3693	-1316.56	-681874	383473	41538.7	288.442	518.298	0
329	6	-41.7109	169.852	-900.264	-40228.7	-43898.1	-6087.64	251.239	654.685	0	-36.4178	-160.719	-410.972	-8491.05	28240	12094.4	368.715	220.661	0	-78.1286	9.13304	-1311.24	-679637	381463	41473.9	288.059	518.652	0
329	7	-42.1527	169.352	-897.737	-40116.6	-44054.3	-6100.3	250.927	654.686	0	-36.639	-161.545	-407.976	-8361.04	27974.9	12133.4	368.57	220.494	0	-78.7917	7.80649	-1305.71	-677318	379417	41416	287.685	519.021	0
329	8	-42.646	168.769	-895.07	-40001	-44189.6	-6114.49	250.63	654.69	0	-36.8831	-162.404	-404.826	-8227.06	27705.4	12171.4	368.438	220.322	0	-79.5291	6.36484	-1299.9	-674880	377302	41357.1	287.319	519.415	0
329	9	-43.1664	168.103	-892.268	-39882.9	-44302.9	-6130.97	250.348	654.698	0	-37.1527	-163.292	-401.508	-8088.45	27427.3	12209.2	368.311	220.145	0	-80.319	4.81102	-1293.78	-672325	375112	41283.5	286.956	519.84	0
330	0	-43.6731	167.369	-889.387	-39760.4	-44394.9	-6149.73	250.084	654.705	0	-37.435	-164.19	-398.052	-7945.85	27138.6	12247.3	368.179	219.962	0	-81.1081	3.17949	-1287.44	-669690	372869	41179	286.596	520.291	0
330	1	-44.1209	166.591	-886.497	-39629.6	-44469	-6170.01	249.837	654.704	0	-37.7075	-165.069	-394.516	-7800.63	26841.5	12286.3	368.037	219.773	0	-81.8285	1.52257	-1281.01	-667023	370604	41028.3	286.239	520.757	0
330	2	-44.4756	165.791	-883.62	-39488	-44529.2	-6191.15	249.606	654.689	0	-37.9487	-165.909	-390.953	-7654.14	26541.5	12326.5	367.889	219.578	0	-82.4243	-0.11795	-1274.57	-664347	368341	40819.8	285.887	521.226	0
330	3	-44.723	164.976	-880.721	-39336.5	-44578.9	-6213.07	249.384	654.664	0	-38.1437	-166.702	-387.392	-7507.06	26245.2	12367.8	367.749	219.378	0	-82.8667	-1.72676	-1268.11	-661645	366078	40546.5	285.543	521.69	0
330	4	-44.8647	164.146	-877.73	-39177.4	-44618.6	-6235.61	249.166	654.635	0	-38.2857	-167.453	-383.835	-7358.99	25956.7	12410	367.625	219.172	0	-83.1504	-3.30699	-1261.57	-658878	363799	40206.9	285.207	522.144	0
330	5	-44.9113	163.297	-874.582	-39011.9	-44646.7	-6257.88	248.951	654.606	0	-38.3763	-168.163	-380.28	-7209.26	25677.5	12452.8	367.523	218.958	0	-83.2875	-4.86552	-1254.86	-656006	361487	39806.4	284.883	522.585	0
330	6	-44.8796	162.426	-871.224	-38840.1	-44660.8	-6278.82	248.738	654.581	0	-38.4255	-168.832	-376.735	-7058.03	25408	12495.1	367.443	218.735	0	-83.3051	-6.40588	-1247.96	-652999	359133	39356.1	284.573	523.008	0
330	7	-44.7915	161.526	-867.623	-38662.7	-44659.1	-6298.05	248.527	654.562	0	-38.4452	-169.454	-373.209	-6906.26	25148.6	12534.6	367.385	218.505	0	-83.2367	-7.92775	-1240.83	-649841	356734	38870.1	284.276	523.408	0
330	8	-44.6692	160.598	-863.768	-38481.7	-44641.7	-6316.34	248.317	654.551	0	-38.4419	-170.023	-369.715	-6755.28	24900.5	12569.5	367.35	218.272	0	-83.1111	-9.42537	-1233.48	-646531	354293	38362.2	283.996	523.784	0
330	9	-44.5294	159.651	-859.695	-38298.5	-44611	-6335.11	248.108	654.549	0	-38.4139	-170.531	-366.279	-6606.87	24665.8	12598.6	367.342	218.038	0	-82.9433	-10.8806	-1225.97	-643097	351828	37845	283.731	524.135	0
331	0	-44.3807	158.709	-855.489	-38112.7	-44571.2	-6355.44	247.9	654.551	0	-38.3496	-170.967	-362.948	-6463	24447.6	12622.1	367.358	217.807	0	-82.7303	-12.2583	-1218.44	-639602	349379	37331.3	283.484	524.453	0
331	1	-44.2273	157.804	-851.259	-37922.8	-44527	-6377.11	247.693	654.549	0	-38.231	-171.322	-359.782	-6325.46	24249	12641.5	367.399	217.581	0	-82.4583	-13.5184	-1211.04	-636122	346992	36833.7	283.256	524.733	0
331	2	-44.0774	156.961	-847.087	-37727	-44481.4	-6398.49	247.489	654.537	0	-38.0434	-171.6	-356.81	-6195.43	24071.5	12658.5	367.463	217.363	0	-82.1208	-14.6394	-1203.9	-632710	344701	36364.1	283.047	524.968	0
331	3	-43.9478	156.186	-842.989	-37524.2	-44436.3	-6417.36	247.287	654.513	0	-37.7823	-171.818	-354.012	-6072.51	23913.7	12673.2	367.551	217.153	0	-81.7301	-15.6323	-1197	-629373	342501	35930.8	282.855	525.164	0
331	4	-43.8606	155.468	-838.933	-37315.3	-44392.8	-6431.86	247.084	654.479	0	-37.4546	-172.002	-351.321	-5954.19	23770.9	12684.8	367.661	216.948	0	-81.3152	-16.5346	-1190.25	-626076	340357	35538.5	282.674	525.336	0
331	5	-43.8398	154.786	-834.861	-37104	-44351	-6440.91	246.876	654.443	0	-37.0785	-172.178	-348.652	-5836.8	23635.6	12692.9	367.792	216.741	0	-80.9183	-17.3913	-1183.51	-622771	338223	35192.6	282.497	525.5	0
331	6	-43.9101	154.123	-830.707	-36894.4	-44309.8	-6444.26	246.66	654.413	0	-36.681	-172.365	-345.929	-5716.8	23500.7	12697.6	367.935	216.526	0	-80.5911	-18.2414	-1176.64	-619404	336050	34902.3	282.315	525.675	0
331	7	-44.0918	153.462	-826.406	-36689.1	-44267.5	-6442.26	246.434	654.396	0	-36.294	-172.577	-343.098	-5591.42	23360.4	12698.9	368.087	216.297	0	-80.3858	-19.115	-1169.5	-615925	333803	34677	282.123	525.871	0
331	8	-44.3933	152.794	-821.917	-36489	-44221.3	-6435.2	246.197	654.395	0	-35.9476	-172.826	-340.125	-5459.09	23211.6	12697.2	368.244	216.05	0	-80.3409	-20.0319	-1162.04	-612304	331459	34521.9	281.92	526.093	0
331	9	-44.8055	152.117	-817.246	-36293.8	-44168.7	-6422.87	245.954	654.41	0	-35.6621	-173.111	-337.021	-5320.17	23053.9	12692.9	368.405	215.786	0	-80.4676	-20.9935	-1154.27	-608546	329028	34435.7	281.707	526.341	0
332	0	-45.2993	151.444	-812.458	-36102.5	-44108.7	-6405.08	245.71	654.436	0	-35.4409	-173.422	-333.847	-5177.19	22890.7	12685.6	368.567	215.508	0	-80.7402	-21.978	-1146.3	-604703	326549	34407.9	281.49	526.604	0
332	1	-45.8307	150.795	-807.652	-35913.7	-44042	-6382.56	245.469	654.467	0	-35.2703	-173.743	-330.706	-5034.04	22728.3	12674.8	368.727	215.222	0	-81.101	-22.948	-1138.36	-600858	324087	34418.6	281.277	526.861	0
332	2	-46.3554	150.187	-802.917	-35726.9	-43969.4	-6357.25	245.238	654.496	0	-35.1273	-174.054	-327.692	-4894.86	22574.3	12659.5	368.889	214.937	0	-81.4827	-23.8676	-1130.61	-597085	321699	34444.3	281.076	527.096	0
332	3	-46.8432	149.627	-798.292	-35541.9	-43890.6	-6331.38	245.019	654.522	0	-34.9908	-174.339	-324.856	-4763.15	22434.5	12639.7	369.06	214.662	0	-81.834	-24.7119	-1123.15	-593421	319416	34467.3	280.897	527.299	0
332	4	-47.2813	149.114	-793.774	-35358.3	-43804.2	-6306.37	244.815	654.545	0	-34.8489	-174.584	-322.208	-4641.01	22309.8	12616.2	369.24	214.404	0	-82.1302	-25.4703	-1115.98	-589866	317242	34480.1	280.739	527.466	0
332	5	-47.6719	148.633	-789.33	-35174.7	-43710	-6282.28	244.624	654.563	0	-34.6971	-174.782	-319.728	-4528.35	22196.7	12590.4	369.424	214.163	0	-82.369	-26.1492	-1109.06	-586395	315158	34482.6	280.602	527.601	0
332	6	-48.0268	148.162	-784.902	-34989.3	-43608.5	-6258.41	244.441	654.578	0	-34.5356	-174.935	-317.376	-4422.48	22092.3	12563.9	369.609	213.935	0	-82.5624	-26.7729	-1102.28	-582962	313130	34477.1	280.48	527.705	0
332	7	-48.3628	147.672	-780.424	-34801.4	-43499.3	-6234.41	244.262	654.593	0	-34.3688	-175.048	-315.111	-4319.51	21995.5	12538.2	369.802	213.708	0	-82.7315	-27.3762	-1095.54	-579516	311128	34465.9	280.371	527.78	0
332	8	-48.6951	147.137	-775.849	-34611.3	-43380.6	-6210.51	244.086	654.611	0	-34.1998	-175.128	-312.91	-4216.59	21906.8	12514	370.01	213.475	0	-82.895	-27.9908	-1088.76	-576021	309133	34450.3	280.277	527.828	0
332	9	-49.0281	146.547	-771.173	-34418.9	-43252.8	-6186.98	243.913	654.632	0	-34.0235	-175.172	-310.774	-4112.84	21827.7	12490.9	370.237	213.234	0	-83.0516	-28.6257	-1081.95	-572476	307145	34428	280.198	527.847	0
333	0	-49.3481	145.91	-766.454	-34223.3	-43119.7	-6163.79	243.741	654.651	0	-33.8237	-175.169	-308.735	-4009.29	21759	12467.6	370.478	212.986	0	-83.1718	-29.2585	-1075.19	-568921	305188	34393.3	280.133	527.829	0
333	1	-49.6306	145.252	-761.79	-34024.1	-42985.1	-6140.7	243.574	654.663	0	-33.5797	-175.099	-306.836	-3907.9	21699	12443.2	370.719	212.736	0	-83.2102	-29.8472	-1068.63	-565424	303296	34339	280.081	527.772	0
333	2	-49.8571	144.594	-757.265	-33822.2	-42850.8	-6117.44	243.414	654.664	0	-33.2753	-174.952	-305.09	-3810.28	21644.5	12417.3	370.945	212.489	0	-83.1324	-30.3584	-1062.36	-562039	301491	34260.2	280.039	527.679	0
333	3	-50.0256	143.943	-752.902	-33620.3	-42714.7	-6094.05	243.267	654.654	0	-32.9025	-174.732	-303.479	-3716.72	21591.8	12388.7	371.147	212.247	0	-82.9281	-30.7885	-1056.38	-558781	299772	34154.2	280.004	527.559	0
333	4	-50.1482	143.3	-748.662	-33422.1	-42574	-6071.03	243.133	654.643	0	-32.4606	-174.46	-301.955	-3626.02	21538.1	12356.5	371.329	212.008	0	-82.6089	-31.1606	-1050.62	-555619	298114	34019.9	279.978	527.426	0
333	5	-50.2465	142.658	-744.466	-33230.6	-42425.7	-6048.98	243.012	654.637	0	-31.9561	-174.172	-300.463	-3536.49	21482.1	12321.4	371.497	211.77	0	-82.2026	-31.5137	-1044.93	-552497	296481	33859.9	279.957	527.293	0
333	6	-50.3465	142.007	-740.23	-33047.6	-42268	-6027.92	242.899	654.645	0	-31.4057	-173.901	-298.951	-3447.18	21424	12285.4	371.664	211.531	0	-81.7522	-31.8934	-1039.18	-549356	294834	33682	279.942	527.17	0
333	7	-50.4705	141.338	-735.891	-32873.7	-42101.7	-6007.09	242.788	654.672	0	-30.8342	-173.677	-297.384	-3358.41	21365	12251.4	371.843	211.293	0	-81.3047	-32.3399	-1033.27	-546155	293148	33496.2	279.931	527.065	0
333	8	-50.6264	140.645	-731.433	-32707.9	-41929.8	-5985.6	242.674	654.718	0	-30.2613	-173.518	-295.751	-3271.17	21307.7	12221.8	372.046	211.061	0	-80.8877	-32.8725	-1027.18	-542881	291416	33308.7	279.924	526.978	0
333	9	-50.801	139.94	-726.905	-32548.1	-41755.4	-5962.9	242.557	654.776	0	-29.6885	-173.418	-294.079	-3186.64	21255.8	12197.2	372.279	210.836	0	-80.4896	-33.478	-1020.98	-539570	289659	33117.3	279.922	526.906	0
334	0	-50.9659	139.246	-722.418	-32392	-41579.6	-5938.45	242.444	654.838	0	-29.0982	-173.357	-292.424	-3106.01	21213.3	12177.2	372.543	210.622	0	-80.0641	-34.1111	-1014.84	-536295	287930	32914.3	279.932	526.838	0
334	1	-51.0914	138.587	-718.097	-32237.9	-41403	-5911.66	242.343	654.894	0	-28.4645	-173.301	-290.856	-3029.23	21183.1	12159.9	372.83	210.415	0	-79.556	-34.7138	-1008.95	-533144	286285	32692.8	279.96	526.762	0
334	2	-51.1626	137.98	-714.014	-32084.4	-41227.4	-5882.55	242.26	654.935	0	-27.7682	-173.223	-289.413	-2953.47	21167.5	12142.6	373.139	210.205	0	-78.9307	-35.2426	-1003.43	-530161	284757	32450	280.009	526.664	0
334	3	-51.1834	137.425	-710.166	-31929.4	-41056.7	-5852.17	242.187	654.96	0	-27.007	-173.111	-288.098	-2874.4	21166	12121.6	373.468	209.977	0	-78.1904	-35.6859	-998.264	-527338	283342	32186.9	280.075	526.539	0
334	4	-51.1688	136.906	-706.506	-31771.4	-40892.4	-5822.12	242.12	654.97	0	-26.1972	-172.97	-286.899	-2789.25	21175.7	12094.3	373.809	209.722	0	-77.366	-36.0639	-993.405	-524640	282019	31905.4	280.152	526.381	0
334	5	-51.1342	136.399	-702.976	-31610.7	-40730.9	-5793.51	242.059	654.967	0	-25.3621	-172.818	-285.808	-2698.16	21194.5	12059.9	374.156	209.44	0	-76.4962	-36.4196	-988.784	-522034	280771	31604.8	280.242	526.188	0
334	6	-51.0901	135.876	-699.51	-31449.8	-40566.3	-5766.42	242.008	654.96	0	-24.5213	-172.675	-284.813	-2603.47	21221.1	12019.3	374.509	209.141	0	-75.6114	-36.7995	-984.324	-519484	279581	31282.3	280.347	525.962	0
334	7	-51.0426	135.315	-696.047	-31291.9	-40395.5	-5740.18	241.964	654.957	0	-23.6885	-172.55	-283.895	-2508.26	21254.3	11973.3	374.867	208.835	0	-74.7311	-37.2352	-979.942	-516955	278429	30936.3	280.467	525.713	0
334	8	-50.9931	134.709	-692.55	-31139.6	-40219.1	-5714.02	241.926	654.964	0	-22.8717	-172.445	-283.03	-2414.55	21292.6	11922.7	375.231	208.531	0	-73.8649	-37.7356	-975.58	-514427	277293	30568.1	280.6	525.447	0
334	9	-50.9354	134.064	-689.029	-30994.6	-40040.9	-5687.72	241.888	654.983	0	-22.0715	-172.353	-282.208	-2322.68	21336	11869	375.604	208.23	0	-73.0069	-38.2889	-971.237	-511904	276171	30179.5	280.741	525.172	0
335	0	-50.8533	133.396	-685.541	-30858.3	-39864.6	-5662.06	241.849	655.013	0	-21.2786	-172.264	-281.453	-2232.99	21385.2	11815	375.981	207.934	0	-72.1319	-38.868	-966.994	-509427	275081	29768.7	280.89	524.886	0
335	1	-50.7258	132.729	-682.162	-30732.7	-39692.8	-5638.44	241.813	655.052	0	-20.4791	-172.171	-280.802	-2146.69	21441.5	11763	376.358	207.645	0	-71.2049	-39.4418	-962.964	-507052	274056	29330.6	281.047	524.587	0
335	2	-50.5391	132.081	-678.946	-30619.7	-39525.5	-5617.96	241.784	655.099	0	-19.6629	-172.07	-280.276	-2065.34	21506.3	11714.1	376.733	207.369	0	-70.202	-39.989	-959.223	-504817	273117	28860.9	281.215	524.276	0
335	3	-50.2914	131.463	-675.905	-30521.2	-39360.7	-5600.68	241.766	655.156	0	-18.8276	-171.967	-279.873	-1990.17	21579.7	11668.8	377.106	207.111	0	-69.119	-40.5044	-955.778	-502732	272270	28360	281.396	523.959	0
335	4	-49.9906	130.876	-673.022	-30438.6	-39195.2	-5585.65	241.762	655.227	0	-17.9775	-171.87	-279.58	-1921.89	21660.6	11628.1	377.476	206.874	0	-67.9681	-40.993	-952.602	-500787	271508	27834.3	281.593	523.639	0
335	5	-49.6502	130.316	-670.272	-30372.4	-39026.9	-5571.8	241.775	655.313	0	-17.122	-171.779	-279.379	-1860.49	21747.5	11592.8	377.843	206.659	0	-66.7722	-41.4627	-949.65	-498965	270821	27293.2	281.805	523.324	0
335	6	-49.2845	129.773	-667.636	-30320.5	-38854.6	-5558.24	241.803	655.415	0	-16.2742	-171.693	-279.237	-1805.44	21839.5	11562.2	378.211	206.466	0	-65.5586	-41.9207	-946.873	-497244	270194	26746.1	282.03	523.018	0
335	7	-48.9049	129.234	-665.101	-30279.7	-38676.7	-5544.36	241.848	655.526	0	-15.4483	-171.611	-279.11	-1755.29	21936.2	11534.7	378.594	206.289	0	-64.3532	-42.3773	-944.211	-495603	269612	26198.8	282.27	522.731	0
335	8	-48.5175	128.688	-662.655	-30247	-38491.2	-5530.08	241.914	655.645	0	-14.6572	-171.537	-278.95	-1707.39	22037.3	11508.5	379.001	206.121	0	-63.1747	-42.8484	-941.605	-494021	269060	25651	282.526	522.474	0
335	9	-48.1189	128.13	-660.305	-30220.9	-38297.3	-5515.79	242.001	655.768	0	-13.9082	-171.474	-278.724	-1658.98	22141.1	11482.8	379.437	205.952	0	-62.0271	-43.3443	-939.03	-492492	268530	25097.9	282.795	522.253	0
336	0	-47.6947	127.566	-658.088	-30200.6	-38098.3	-5501.45	242.108	655.892	0	-13.1977	-171.419	-278.445	-1609.31	22244.9	11457	379.89	205.78	0	-60.8924	-43.8527	-936.533	-491037	268029	24533	283.072	522.067	0
336	1	-47.225	127.019	-656.058	-30185.3	-37899.8	-5486.18	242.231	656.01	0	-12.5087	-171.354	-278.169	-1560.22	22345.3	11429.8	380.33	205.609	0	-59.7337	-44.3347	-934.226	-489703	267581	23952.2	283.35	521.902	0
336	2	-46.697	126.513	-654.255	-30174.1	-37706.8	-5468.65	242.367	656.12	0	-11.8183	-171.259	-277.958	-1514.05	22441	11400.4	380.735	205.447	0	-58.5154	-44.7458	-932.213	-488523	267207	23356.9	283.624	521.743	0
336	3	-46.112	126.065	-652.679	-30166.6	-37521.3	-5447.67	242.512	656.22	0	-11.1073	-171.125	-277.85	-1471.48	22533	11368.1	381.098	205.296	0	-57.2192	-45.0595	-930.529	-487505	266917	22752.3	283.893	521.577	0
336	4	-45.4808	125.682	-651.302	-30163.8	-37341.7	-5422.82	242.666	656.313	0	-10.3661	-170.959	-277.851	-1431.59	22623.7	11333.1	381.424	205.152	0	-55.8469	-45.2761	-929.153	-486633	266708	22144	284.16	521.4	0
336	5	-44.8211	125.361	-650.067	-30167.4	-37165.6	-5394.89	242.828	656.407	0	-9.59853	-170.777	-277.944	-1393.64	22715.2	11296	381.726	205.014	0	-54.4196	-45.4167	-928.011	-485871	266565	21536.7	284.429	521.212	0
336	6	-44.1577	125.087	-648.885	-30179.8	-36991	-5365.71	242.993	656.51	0	-8.81957	-170.599	-278.089	-1357.25	22808.5	11257	382.019	204.881	0	-52.9773	-45.5124	-926.974	-485159	266453	20937.7	284.7	521.023	0
336	7	-43.5191	124.845	-647.657	-30203.6	-36816.9	-5337.19	243.154	656.635	0	-8.04713	-170.436	-278.228	-1320.97	22903.4	11216.5	382.319	204.748	0	-51.5662	-45.5911	-925.884	-484429	266327	20358	284.973	520.843	0
336	8	-42.926	124.622	-646.314	-30241	-36643.2	-5310.38	243.304	656.79	0	-7.29363	-170.288	-278.307	-1282.02	23000.7	11174.8	382.645	204.607	0	-50.2197	-45.6659	-924.621	-483628	266154	19808.3	285.245	520.685	0
336	9	-42.3835	124.423	-644.848	-30292.5	-36468.8	-5285.13	243.446	656.976	0	-6.55974	-170.151	-278.315	-1238.05	23105.2	11132.5	383.018	204.448	0	-48.9432	-45.7287	-923.163	-482746	265935	19294.6	285.524	520.548	0
337	0	-41.8768	124.266	-643.332	-30356	-36291.6	-5260.37	243.588	657.186	0	-5.8299	-170.009	-278.3	-1189.16	23223.7	11090	383.448	204.273	0	-47.7067	-45.7435	-921.632	-481834	265712	18817.4	285.821	520.422	0
337	1	-41.377	124.184	-641.899	-30428.9	-36110.2	-5234.67	243.745	657.404	0	-5.07682	-169.836	-278.351	-1137.75	23359.7	11047.9	383.922	204.087	0	-46.4539	-45.6514	-920.251	-480987	265555	18373.2	286.145	520.288	0
337	2	-40.856	124.209	-640.68	-30508.2	-35926	-5206.66	243.925	657.619	0	-4.27723	-169.606	-278.543	-1086.11	23513.8	11006.3	384.417	203.899	0	-45.1333	-45.3972	-919.223	-480297	265521	17958.1	286.497	520.133	0
337	3	-40.3003	124.354	-639.747	-30592	-35741.7	-5175.3	244.131	657.819	0	-3.42405	-169.312	-278.894	-1034.79	23684.5	10965.4	384.923	203.71	0	-43.7243	-44.9573	-918.642	-479810	265634	17570.8	286.875	519.954	0
337	4	-39.7139	124.615	-639.1	-30679.3	-35557.5	-5140.18	244.363	658.004	0	-2.52787	-168.963	-279.375	-982.877	23867.7	10924.8	385.433	203.518	0	-42.2418	-44.3487	-918.475	-479517	265880	17211.1	287.273	519.762	0
337	5	-39.1114	124.967	-638.662	-30770.7	-35372.3	-5101.95	244.615	658.18	0	-1.61454	-168.587	-279.928	-928.964	24056.3	10883.6	385.938	203.319	0	-40.726	-43.6199	-918.59	-479363	266216	16876.5	287.681	519.567	0
337	6	-38.5099	125.379	-638.306	-30867.1	-35187.4	-5062.5	244.874	658.358	0	-0.717763	-168.214	-280.493	-871.672	24243.7	10840.4	386.432	203.108	0	-39.2276	-42.8357	-918.799	-479260	266579	16561.7	288.089	519.378	0
337	7	-37.9238	125.817	-637.896	-30969.7	-35006.2	-5024.24	245.122	658.55	0	0.132135	-167.877	-281.017	-810.227	24425.2	10794.4	386.917	202.883	0	-37.7917	-42.0599	-918.913	-479119	266907	16259.3	288.485	519.2	0
337	8	-37.361	126.255	-637.342	-31079.1	-34831.9	-4989.01	245.348	658.764	0	0.915601	-167.592	-281.468	-745.512	24596.7	10745.7	387.387	202.649	0	-36.4454	-41.3371	-918.81	-478881	267157	15962.6	288.86	519.038	0
337	9	-36.8169	126.684	-636.635	-31194.9	-34666.2	-4957.39	245.548	659	0	1.62928	-167.363	-281.847	-680.508	24753.9	10694.7	387.827	202.414	0	-35.1876	-40.679	-918.482	-478545	267321	15666	289.208	518.891	0
338	0	-36.2724	127.113	-635.84	-31314.8	-34509.6	-4928.9	245.726	659.25	0	2.29049	-167.175	-282.189	-619.041	24895.3	10642.3	388.222	202.194	0	-33.982	-40.0618	-918.029	-478157	267425	15363	289.527	518.757	0
338	1	-35.701	127.563	-635.058	-31435.5	-34361	-4902.59	245.893	659.5	0	2.9305	-167.004	-282.552	-563.999	25025.5	10590	388.57	201.996	0	-32.7705	-39.4402	-917.61	-477788	267520	15046.8	289.826	518.625	0
338	2	-35.0806	128.056	-634.373	-31554	-34217.3	-4877.38	246.061	659.74	0	3.57714	-166.83	-282.982	-516.472	25152.4	10539.5	388.883	201.825	0	-31.5035	-38.7742	-917.355	-477496	267654	14713.6	290.119	518.484	0
338	3	-34.4025	128.6	-633.823	-31670.1	-34073.3	-4852.45	246.242	659.967	0	4.24377	-166.647	-283.489	-475.427	25282.7	10492.9	389.184	201.677	0	-30.1587	-38.047	-917.312	-477301	267851	14363.1	290.417	518.335	0
338	4	-33.6713	129.195	-633.4	-31785.6	-33923.3	-4827.76	246.443	660.183	0	4.9301	-166.459	-284.041	-437.596	25420.5	10450.8	389.496	201.541	0	-28.7412	-37.2639	-917.441	-477194	268109	13997.4	290.732	518.186	0
338	5	-32.9049	129.831	-633.06	-31902.5	-33763.5	-4803.99	246.666	660.394	0	5.62628	-166.277	-284.584	-398.312	25566.6	10412.8	389.839	201.4	0	-27.2786	-36.4461	-917.644	-477134	268406	13621.7	291.067	518.049	0
338	6	-32.1286	130.486	-632.73	-32021.8	-33593.1	-4781.76	246.908	660.609	0	6.31741	-166.11	-285.061	-353.228	25719	10377.3	390.223	201.239	0	-25.8112	-35.6237	-917.792	-477063	268702	13243.4	291.421	517.931	0
338	7	-31.3665	131.14	-632.333	-32144	-33413.4	-4761.19	247.159	660.834	0	6.9893	-165.964	-285.443	-300.033	25874.8	10341.8	390.648	201.051	0	-24.3772	-34.8238	-917.776	-476927	268964	12869.2	291.786	517.834	0
338	8	-30.6343	131.778	-631.812	-32268.2	-33227.8	-4741.87	247.409	661.073	0	7.63378	-165.836	-285.741	-239.516	26032	10303.9	391.103	200.838	0	-23.0005	-34.0577	-917.553	-476696	269174	12504.9	292.158	517.748	0
338	9	-29.9356	132.402	-631.157	-32392.5	-33041.5	-4723.01	247.649	661.322	0	8.25101	-165.717	-286.012	-175.441	26189.3	10261.9	391.567	200.613	0	-21.6846	-33.3156	-917.169	-476375	269339	12154.7	292.529	517.654	0
339	0	-29.2624	133.026	-630.41	-32514.1	-32859.6	-4703.93	247.876	661.576	0	8.84651	-165.595	-286.34	-112.337	26346.9	10214.9	392.013	200.392	0	-20.4159	-32.569	-916.75	-476008	269492	11821	292.896	517.529	0
339	1	-28.6016	133.668	-629.643	-32630	-32686.3	-4684.59	248.088	661.823	0	9.42433	-165.453	-286.791	-52.359	26506.5	10162.4	392.424	200.183	0	-19.1773	-31.7854	-916.433	-475648	269671	11504.4	293.257	517.356	0
339	2	-27.9468	134.335	-628.894	-32737.3	-32524.2	-4665.41	248.283	662.055	0	9.98201	-165.282	-287.384	5.22658	26668.9	10104.6	392.799	199.982	0	-17.9648	-30.9473	-916.278	-475320	269890	11206.1	293.61	517.129	0
339	3	-27.3041	135.021	-628.15	-32833.5	-32374.3	-4646.42	248.461	662.27	0	10.5104	-165.084	-288.091	61.761	26832.9	10042	393.14	199.786	0	-16.7938	-30.0634	-916.241	-475004	270137	10930	293.952	516.852	0
339	4	-26.6887	135.708	-627.359	-32917.1	-32234.1	-4626.54	248.619	662.469	0	10.9971	-164.874	-288.862	117.565	26995.1	9976.75	393.453	199.593	0	-15.6916	-29.1657	-916.221	-474661	270380	10681.2	294.282	516.536	0
339	5	-26.1204	136.373	-626.471	-32988.3	-32098.2	-4603.98	248.764	662.657	0	11.4303	-164.675	-289.628	172.382	27152	9910.93	393.748	199.405	0	-14.6901	-28.3016	-916.1	-474248	270589	10463.8	294.601	516.198	0
339	6	-25.6218	136.992	-625.45	-33049.2	-31961.2	-4577.65	248.899	662.841	0	11.7988	-164.511	-290.314	226.31	27300.8	9845.93	394.039	199.22	0	-13.823	-27.5189	-915.764	-473731	270732	10282.2	294.911	515.865	0
339	7	-25.2138	137.552	-624.276	-33102.5	-31818.5	-4547.97	249.031	663.025	0	12.0931	-164.402	-290.849	280.054	27438.9	9781.8	394.341	199.037	0	-13.1207	-26.8494	-915.125	-473089	270788	10140.8	295.214	515.559	0
339	8	-24.9089	138.052	-622.95	-33150.9	-31666.8	-4516.3	249.166	663.216	0	12.3083	-164.352	-291.204	334.326	27563.3	9717.74	394.653	198.852	0	-12.6006	-26.3008	-914.154	-472319	270747	10044	295.511	515.293	0
339	9	-24.7083	138.502	-621.503	-33196.9	-31505.3	-4484.07	249.308	663.414	0	12.4487	-164.358	-291.416	388.883	27671.5	9652.82	394.955	198.666	0	-12.2595	-25.8557	-912.918	-471449	270630	9994.32	295.801	515.06	0
340	0	-24.6006	138.929	-620.011	-33242.2	-31335.7	-4452.35	249.459	663.616	0	12.5303	-164.402	-291.57	442.691	27765.5	9586.59	395.228	198.482	0	-12.0703	-25.4731	-911.581	-470543	270483	9992.59	296.084	514.842	0
340	1	-24.5684	139.362	-618.579	-33287.3	-31162.3	-4421.64	249.623	663.813	0	12.5776	-164.462	-291.76	494.532	27853.7	9519.35	395.468	198.305	0	-11.9908	-25.0996	-910.339	-469683	270369	10039	296.365	514.619	0
340	2	-24.5988	139.823	-617.296	-33332.5	-30991.7	-4392	249.794	663.998	0	12.614	-164.517	-292.058	542.919	27945.5	9452.28	395.685	198.141	0	-11.9848	-24.6938	-909.355	-468937	270336	10134.6	296.65	514.378	0
340	3	-24.6845	140.316	-616.202	-33378.4	-30829.4	-4363.63	249.969	664.168	0	12.6566	-164.558	-292.508	586.602	28046.1	9387.06	395.881	197.995	0	-12.0279	-24.2419	-908.71	-468340	270407	10277.1	296.937	514.11	0
340	4	-24.8191	140.833	-615.288	-33426	-30678.8	-4337.28	250.139	664.326	0	12.7191	-164.585	-293.132	625.531	28156.8	9325.09	396.055	197.866	0	-12.1	-23.7521	-908.419	-467892	270585	10458	297.224	513.807	0
340	5	-24.9966	141.354	-614.514	-33475.4	-30540.9	-4313.95	250.301	664.475	0	12.8099	-164.602	-293.929	660.976	28277.9	9267.49	396.207	197.751	0	-12.1867	-23.2472	-908.444	-467570	270855	10665.3	297.509	513.465	0
340	6	-25.2168	141.859	-613.814	-33526.3	-30416.3	-4294.35	250.447	664.62	0	12.9304	-164.62	-294.872	695.237	28408.5	9215.54	396.342	197.642	0	-12.2864	-22.7615	-908.686	-467324	271188	10888.9	297.79	513.084	0
340	7	-25.4861	142.322	-613.098	-33578.4	-30306	-4279.06	250.569	664.768	0	13.0804	-164.652	-295.904	731.329	28546.7	9170.05	396.473	197.529	0	-12.4057	-22.3301	-909.002	-467090	271537	11122.4	298.065	512.67	0
340	8	-25.8096	142.722	-612.293	-33631.4	-30209.9	-4268.63	250.661	664.927	0	13.2652	-164.697	-296.963	771.92	28689.6	9130.77	396.61	197.401	0	-12.5444	-21.9744	-909.256	-466805	271859	11360.7	298.328	512.233	0
340	9	-26.1803	143.049	-611.378	-33685.2	-30126.1	-4263.27	250.724	665.097	0	13.4969	-164.742	-298.01	817.678	28833	9096.99	396.752	197.256	0	-12.6834	-21.6923	-909.388	-466451	272132	11596.6	298.578	511.784	0
341	0	-26.5733	143.31	-610.408	-33739.4	-30051.3	-4262.73	250.768	665.274	0	13.7917	-164.766	-299.049	866.701	28974.1	9068.64	396.887	197.102	0	-12.7815	-21.4561	-909.457	-466061	272374	11820.4	298.816	511.329	0
341	1	-26.9523	143.525	-609.477	-33792.7	-29982.8	-4266.37	250.806	665.445	0	14.1634	-164.748	-300.113	915.969	29111.7	9046.31	397.002	196.948	0	-12.7889	-21.2233	-909.59	-465699	272620	12021.2	299.042	510.868	0
341	2	-27.2854	143.718	-608.66	-33843.1	-29919.4	-4273.7	250.844	665.603	0	14.6133	-164.679	-301.232	963.203	29245.5	9030.01	397.086	196.802	0	-12.672	-20.9607	-909.891	-465415	272902	12189.5	299.259	510.4	0
341	3	-27.5556	143.904	-607.979	-33888.6	-29860.6	-4284.98	250.886	665.74	0	15.1233	-164.569	-302.405	1007.47	29374.2	9018.27	397.135	196.668	0	-12.4323	-20.6646	-910.385	-465222	273226	12318.1	299.466	509.927	0
341	4	-27.7623	144.081	-607.404	-33928.7	-29805	-4301.02	250.931	665.859	0	15.6584	-164.444	-303.607	1049.04	29496	9008.6	397.152	196.545	0	-12.1039	-20.3632	-911.011	-465095	273575	12402	299.661	509.453	0
341	5	-27.9189	144.235	-606.871	-33964.6	-29749.4	-4322.34	250.979	665.967	0	16.1802	-164.338	-304.793	1089.56	29609.3	8999.01	397.146	196.425	0	-11.7387	-20.1034	-911.663	-464990	273922	12440.1	299.846	508.987	0
341	6	-28.0502	144.35	-606.308	-33999.2	-29690.4	-4348.74	251.031	666.076	0	16.6564	-164.283	-305.905	1131.98	29712.8	8989.13	397.131	196.3	0	-11.3938	-19.9332	-912.213	-464853	274233	12439.8	300.025	508.539	0
341	7	-28.1855	144.414	-605.655	-34035.6	-29626.6	-4379.39	251.083	666.197	0	17.0598	-164.304	-306.888	1179.44	29805.9	8980.08	397.123	196.157	0	-11.1257	-19.8907	-912.542	-464638	274476	12414.7	300.196	508.122	0
341	8	-28.3483	144.423	-604.887	-34075.7	-29559.1	-4413.3	251.133	666.334	0	17.3699	-164.422	-307.723	1234.02	29889.5	8973.46	397.131	195.99	0	-10.9784	-19.9986	-912.61	-464327	274640	12379.1	300.362	507.738	0
341	9	-28.5443	144.386	-604.05	-34119.7	-29490.5	-4449.76	251.179	666.485	0	17.5817	-164.64	-308.454	1296.29	29965.9	8970.29	397.149	195.797	0	-10.9625	-20.2536	-912.504	-463957	274753	12340.1	300.521	507.379	0
342	0	-28.7557	144.323	-603.264	-34167.3	-29424.6	-4488.55	251.224	666.637	0	17.7102	-164.942	-309.16	1364.85	30037.6	8970.11	397.159	195.585	0	-11.0454	-20.6189	-912.424	-463615	274870	12294.8	300.672	507.029	0
342	1	-28.9501	144.262	-602.679	-34217.5	-29365.8	-4529.83	251.275	666.776	0	17.7819	-165.296	-309.914	1436.09	30105.8	8971.06	397.142	195.366	0	-11.1683	-21.0337	-912.594	-463408	275054	12234.3	300.811	506.686	0
342	2	-29.1012	144.226	-602.413	-34270.2	-29317.4	-4573.56	251.333	666.888	0	17.821	-165.667	-310.751	1505.96	30171.5	8970.88	397.092	195.154	0	-11.2803	-21.4408	-913.165	-463416	275345	12152.6	300.935	506.356	0
342	3	-29.2017	144.223	-602.506	-34326.3	-29281	-4618.97	251.401	666.973	0	17.8392	-166.031	-311.667	1572.32	30236.3	8968.12	397.015	194.955	0	-11.3625	-21.8085	-914.173	-463663	275753	12051.8	301.045	506.049	0
342	4	-29.2597	144.244	-602.922	-34387.3	-29256.8	-4665.03	251.475	667.034	0	17.8336	-166.378	-312.621	1635.16	30300	8963.02	396.922	194.77	0	-11.4261	-22.1337	-915.543	-464121	276255	11939.6	301.139	505.775	0
342	5	-29.2911	144.273	-603.577	-34455.2	-29244.3	-4711.63	251.548	667.085	0	17.7884	-166.706	-313.55	1695.55	30359.2	8956.96	396.824	194.592	0	-11.5027	-22.4326	-917.126	-464728	276805	11825.5	301.216	505.548	0
342	6	-29.3154	144.289	-604.363	-34532.1	-29243.2	-4760.1	251.613	667.138	0	17.6793	-167.02	-314.378	1754.8	30408.8	8951.39	396.727	194.418	0	-11.6361	-22.7317	-918.741	-465406	277346	11718.3	301.269	505.381	0
342	7	-29.3499	144.272	-605.178	-34618.9	-29253	-4812.56	251.662	667.204	0	17.4798	-167.331	-315.042	1813.44	30443.7	8947.23	396.634	194.244	0	-11.8701	-23.0596	-920.22	-466079	277826	11624.3	301.294	505.284	0
342	8	-29.4031	144.215	-605.956	-34715.6	-29272.2	-4870.68	251.693	667.291	0	17.173	-167.65	-315.513	1870.78	30459.2	8945	396.539	194.071	0	-12.2301	-23.4358	-921.469	-466705	278215	11544.9	301.288	505.259	0
342	9	-29.4682	144.124	-606.691	-34822.1	-29299.9	-4935.01	251.705	667.397	0	16.7593	-167.984	-315.809	1925.59	30453.1	8945.02	396.429	193.903	0	-12.7089	-23.8598	-922.5	-467285	278513	11475.8	301.25	505.301	0
343	0	-29.5221	144.023	-607.445	-34937.1	-29336.9	-5005.16	251.704	667.515	0	16.2567	-168.327	-315.999	1976.41	30427.6	8947.42	396.29	193.746	0	-13.2654	-24.3035	-923.443	-467868	278760	11408.4	301.181	505.393	0
343	1	-29.5347	143.947	-608.317	-35059.2	-29383.9	-5080.25	251.696	667.633	0	15.6904	-168.667	-316.179	2021.63	30386.8	8952.01	396.107	193.606	0	-13.8442	-24.7196	-924.496	-468533	279016	11333.9	301.085	505.515	0
343	2	-29.4828	143.922	-609.4	-35186.3	-29439.5	-5159.6	251.691	667.739	0	15.0791	-168.988	-316.413	2060.24	30333.6	8958.2	395.867	193.489	0	-14.4036	-25.0661	-925.813	-469346	279329	11247.5	300.966	505.656	0
343	3	-29.3588	143.957	-610.73	-35316.8	-29499.6	-5242.87	251.698	667.827	0	14.4311	-169.283	-316.715	2092.31	30269	8965.14	395.572	193.394	0	-14.9278	-25.3267	-927.446	-470329	279720	11146.9	300.83	505.812	0
343	4	-29.1689	144.044	-612.293	-35449.6	-29561.2	-5329.36	251.721	667.896	0	13.7447	-169.554	-317.064	2118.55	30195	8971.72	395.233	193.318	0	-15.4242	-25.5103	-929.357	-471467	280181	11033.4	300.682	505.987	0
343	5	-28.9292	144.168	-614.034	-35584	-29624.7	-5417.56	251.754	667.951	0	13.0064	-169.805	-317.423	2139.97	30113.2	8977.12	394.868	193.258	0	-15.9229	-25.6375	-931.457	-472720	280690	10913.9	300.524	506.185	0
343	6	-28.662	144.307	-615.881	-35720.3	-29693.5	-5505.89	251.787	667.999	0	12.1929	-170.041	-317.742	2157.99	30023.1	8981.7	394.489	193.208	0	-16.4692	-25.7337	-933.622	-474033	281207	10801	300.353	506.412	0
343	7	-28.3908	144.442	-617.76	-35858.4	-29772	-5593.29	251.807	668.046	0	11.2808	-170.265	-317.961	2174.13	29921.6	8986.79	394.104	193.162	0	-17.1101	-25.8227	-935.721	-475350	281687	10708.9	300.16	506.679	0
343	8	-28.1359	144.56	-619.625	-35998.3	-29862.6	-5679.1	251.805	668.097	0	10.2542	-170.479	-318.032	2190.04	29803.8	8993.41	393.713	193.114	0	-17.8817	-25.9184	-937.657	-476630	282097	10650.9	299.937	506.993	0
343	9	-27.9104	144.661	-621.471	-36139.7	-29965.6	-5762.96	251.783	668.152	0	9.11081	-170.679	-317.923	2207.52	29665.4	9001.44	393.31	193.056	0	-18.7996	-26.0175	-939.394	-477863	282420	10636.4	299.681	507.363	0
344	0	-27.7178	144.754	-623.343	-36281.3	-30080.9	-5844.93	251.743	668.204	0	7.86694	-170.856	-317.636	2227.82	29505.7	9010.07	392.892	192.986	0	-19.8508	-26.1016	-940.979	-479073	282671	10669.1	299.389	507.79	0
344	1	-27.5563	144.855	-625.309	-36421.1	-30209.2	-5925.23	251.689	668.245	0	6.5542	-171.004	-317.215	2250.45	29330.2	9018.18	392.462	192.906	0	-21.0021	-26.1491	-942.524	-480307	282886	10746.7	299.067	508.265	0
344	2	-27.426	144.979	-627.418	-36557.7	-30352.1	-6003.58	251.624	668.267	0	5.20735	-171.128	-316.723	2273	29148.6	9023.96	392.032	192.823	0	-22.2187	-26.1494	-944.142	-481610	283106	10864	298.725	508.774	0
344	3	-27.3329	145.128	-629.669	-36690.1	-30510.7	-6079.33	251.545	668.269	0	3.85066	-171.243	-316.226	2291.87	28971.7	9024.88	391.617	192.752	0	-23.4822	-26.1149	-945.895	-482995	283357	11014	298.373	509.297	0
344	4	-27.2896	145.293	-632.013	-36817.4	-30685.1	-6151.94	251.449	668.254	0	2.49329	-171.375	-315.779	2303.8	28809.3	9018.19	391.232	192.704	0	-24.7963	-26.0824	-947.792	-484449	283652	11189.5	298.021	509.814	0
344	5	-27.3175	145.45	-634.375	-36939.4	-30874.5	-6221.22	251.331	668.23	0	1.13497	-171.553	-315.413	2307.45	28668.3	9001.2	390.891	192.684	0	-26.1825	-26.1033	-949.788	-485936	283987	11385.6	297.677	510.307	0
344	6	-27.4441	145.573	-636.662	-37055.9	-31077.1	-6287.06	251.187	668.204	0	-0.225166	-171.8	-315.136	2303.33	28550.9	8971.74	390.599	192.691	0	-27.6692	-26.2272	-951.798	-487402	284341	11602.4	297.346	510.763	0
344	7	-27.6951	145.637	-638.795	-37168.5	-31289.9	-6348.93	251.017	668.185	0	-1.58225	-172.122	-314.939	2292.89	28454.9	8929.32	390.35	192.72	0	-29.2774	-26.4846	-953.734	-488800	284691	11845.5	297.027	511.178	0
344	8	-28.087	145.632	-640.733	-37279.2	-31509.3	-6405.97	250.823	668.182	0	-2.92335	-172.509	-314.814	2277.63	28375.5	8875.62	390.134	192.765	0	-31.0104	-26.877	-955.547	-490102	285019	12124.3	296.72	511.551	0
344	9	-28.622	145.557	-642.485	-37390.2	-31732.6	-6457.35	250.61	668.196	0	-4.22823	-172.929	-314.765	2258.67	28306.4	8813.87	389.929	192.824	0	-32.8502	-27.3719	-957.25	-491314	285326	12450	296.421	511.883	0
345	0	-29.2857	145.429	-644.125	-37501.9	-31958.1	-6502.62	250.385	668.222	0	-5.47159	-173.333	-314.806	2236.91	28241.8	8747.73	389.712	192.894	0	-34.7572	-27.9037	-958.931	-492482	285631	12832.5	296.125	512.177	0
345	1	-30.0515	145.277	-645.765	-37613.5	-32183.9	-6541.62	250.162	668.246	0	-6.63016	-173.666	-314.945	2213.34	28178.9	8680.15	389.472	192.972	0	-36.6817	-28.3891	-960.709	-493668	285968	13279.3	295.831	512.44	0
345	2	-30.8943	145.13	-647.502	-37722.4	-32409.5	-6574.29	249.947	668.258	0	-7.69501	-173.889	-315.172	2188.22	28117	8612.6	389.211	193.057	0	-38.5893	-28.7596	-962.674	-494925	286362	13795	295.541	512.681	0
345	3	-31.8006	145.002	-649.377	-37826.4	-32636.7	-6600.22	249.742	668.25	0	-8.68013	-173.992	-315.467	2160.54	28055.4	8545.01	388.933	193.151	0	-40.4807	-28.9895	-964.844	-496271	286815	14382.3	295.252	512.911	0
345	4	-32.769	144.89	-651.371	-37924.7	-32869.4	-6618.7	249.538	668.223	0	-9.6209	-173.99	-315.794	2128.66	27991.8	8476.07	388.639	193.259	0	-42.3899	-29.0996	-967.165	-497688	287307	15040.8	294.957	513.14	0
345	5	-33.8056	144.773	-653.411	-38016.9	-33109.5	-6629.31	249.328	668.182	0	-10.5653	-173.915	-316.102	2091.57	27921.6	8403.38	388.331	193.383	0	-44.371	-29.1424	-969.513	-499125	287796	15765.8	294.649	513.378	0
345	6	-34.9196	144.622	-655.395	-38101.7	-33354.9	-6632.2	249.107	668.136	0	-11.5645	-173.807	-316.312	2050.03	27838	8323.77	388.008	193.519	0	-46.4841	-29.1853	-971.707	-500506	288226	16549.8	294.322	513.638	0
345	7	-36.121	144.409	-657.214	-38177.6	-33601.8	-6627.81	248.872	668.09	0	-12.6661	-173.703	-316.336	2006.86	27734.9	8234.19	387.675	193.656	0	-48.7871	-29.2941	-973.55	-501744	288540	17385.2	293.974	513.932	0
345	8	-37.4178	144.117	-658.787	-38244.3	-33846.1	-6616.87	248.624	668.053	0	-13.9097	-173.634	-316.109	1966.35	27609.2	8133.08	387.341	193.78	0	-51.3275	-29.5175	-974.896	-502777	288696	18267.7	293.603	514.27	0
345	9	-38.8077	143.74	-660.099	-38303.9	-34085.8	-6600.32	248.363	668.028	0	-15.3169	-173.612	-315.616	1932.36	27461.6	8020.49	387.01	193.878	0	-54.1246	-29.8721	-975.715	-503589	288688	19194.6	293.211	514.654	0
346	0	-40.2687	143.293	-661.211	-38358.7	-34320.6	-6578.81	248.094	668.013	0	-16.8835	-173.628	-314.912	1905.25	27297	7897.27	386.681	193.95	0	-57.1522	-30.3348	-976.123	-504231	288557	20158.6	292.805	515.073	0
346	1	-41.762	142.802	-662.227	-38409.5	-34552.2	-6552.5	247.824	668.001	0	-18.5828	-173.656	-314.109	1881.01	27123.4	7764.37	386.35	194.012	0	-60.3448	-30.8537	-976.335	-504789	288368	21147.1	292.391	515.508	0
346	2	-43.2492	142.288	-663.23	-38455.3	-34781.9	-6521.47	247.557	667.982	0	-20.3807	-173.668	-313.311	1854.51	26947.7	7623.02	386.009	194.081	0	-63.6299	-31.3793	-976.54	-505339	288182	22145.9	291.978	515.937	0
346	3	-44.7071	141.761	-664.25	-38494.4	-35009.7	-6485.86	247.294	667.952	0	-22.248	-173.648	-312.572	1822.64	26773.5	7474.99	385.656	194.169	0	-66.955	-31.8879	-976.822	-505909	288024	23143.7	291.568	516.347	0
346	4	-46.1303	141.216	-665.261	-38525.8	-35234.7	-6445.61	247.036	667.911	0	-24.1622	-173.597	-311.89	1784.42	26601.4	7322.37	385.291	194.279	0	-70.2925	-32.3805	-977.151	-506483	287886	24134.5	291.165	516.736	0
346	5	-47.5282	140.645	-666.198	-38548.8	-35457.2	-6400.75	246.777	667.864	0	-26.1074	-173.517	-311.219	1740	26428.1	7166.74	384.918	194.409	0	-73.6356	-32.8717	-977.417	-507011	287730	25118.2	290.762	517.111	0
346	6	-48.9207	140.027	-666.977	-38563.2	-35679	-6351.69	246.507	667.818	0	-28.0725	-173.406	-310.491	1690.16	26246.7	7008.25	384.533	194.557	0	-76.9932	-33.3786	-977.469	-507430	287504	26099.1	290.35	517.487	0
346	7	-50.3297	139.342	-667.524	-38568.9	-35900.5	-6298.63	246.218	667.779	0	-30.0469	-173.254	-309.643	1635.37	26049.9	6845.93	384.129	194.719	0	-80.3766	-33.9115	-977.167	-507679	287158	27084.3	289.919	517.876	0
346	8	-51.7675	138.578	-667.801	-38565.4	-36121.2	-6241.15	245.91	667.75	0	-32.0156	-173.043	-308.636	1574.71	25832.3	6678.95	383.698	194.898	0	-83.7831	-34.4653	-976.437	-507731	286664	28079.5	289.463	518.289	0
346	9	-53.2315	137.737	-667.831	-38552	-36340.3	-6178.64	245.585	667.727	0	-33.9579	-172.752	-307.473	1506.47	25592.3	6507.7	383.234	195.1	0	-87.1894	-35.0153	-975.304	-507598	286028	29087.3	288.98	518.728	0
347	0	-54.7048	136.838	-667.696	-38528.2	-36557.6	-6110.86	245.248	667.703	0	-35.8469	-172.355	-306.202	1429.89	25333.7	6333.43	382.735	195.33	0	-90.5517	-35.5174	-973.898	-507338	285292	30106.7	288.475	519.185	0
347	1	-56.1642	135.911	-667.513	-38493.9	-36773	-6038.14	244.911	667.668	0	-37.6529	-171.83	-304.904	1346.3	25066	6156.93	382.209	195.585	0	-93.8171	-35.919	-972.417	-507035	284521	31133.8	287.961	519.645	0
347	2	-57.5912	134.985	-667.381	-38449.2	-36985.4	-5961.23	244.581	667.612	0	-39.3518	-171.166	-303.648	1258.74	24801.6	5977.9	381.679	195.855	0	-96.943	-36.1808	-971.029	-506759	283778	32163.4	287.453	520.09	0
347	3	-58.9801	134.073	-667.341	-38394.4	-37194.3	-5880.83	244.265	667.533	0	-40.9323	-170.362	-302.46	1171.02	24551.3	5795.26	381.172	196.128	0	-99.9124	-36.2892	-969.8	-506535	283093	33192	286.963	520.512	0
347	4	-60.3385	133.175	-667.362	-38329.6	-37399.1	-5797.05	243.96	667.435	0	-42.3978	-169.428	-301.327	1085.93	24318.9	5608.18	380.706	196.396	0	-102.736	-36.2531	-968.689	-506340	282458	34221.3	286.497	520.91	0
347	5	-61.6842	132.281	-667.367	-38256.4	-37599.6	-5709.25	243.66	667.324	0	-43.7671	-168.381	-300.205	1004.28	24099.7	5417.45	380.277	196.655	0	-105.451	-36.0997	-967.572	-506120	281833	35259.1	286.048	521.291	0
347	6	-63.0399	131.372	-667.258	-38177.4	-37794.5	-5616.61	243.359	667.215	0	-45.0739	-167.243	-299.021	925.834	23883.5	5225.5	379.872	196.904	0	-108.114	-35.8716	-966.28	-505805	281162	36316.5	285.604	521.674	0
347	7	-64.426	130.426	-666.949	-38095.3	-37982.5	-5518.5	243.05	667.119	0	-46.361	-166.043	-297.694	850.47	23659.4	5034.8	379.476	197.143	0	-110.787	-35.6165	-964.643	-505332	280388	37403.4	285.152	522.082	0
347	8	-65.8526	129.429	-666.38	-38011.7	-38162.6	-5414.24	242.731	667.042	0	-47.6673	-164.802	-296.154	778.184	23417	4846.87	379.071	197.372	0	-113.52	-35.3732	-962.534	-504654	279464	38524.2	284.68	522.533	0
347	9	-67.3129	128.377	-665.543	-37927.2	-38334.1	-5303.05	242.402	666.987	0	-49.0126	-163.533	-294.362	709.091	23147.6	4662.36	378.637	197.591	0	-116.326	-35.1555	-959.904	-503759	278369	39676.1	284.179	523.043	0
348	0	-68.7827	127.282	-664.484	-37841.4	-38496.9	-5184.48	242.065	666.948	0	-50.3899	-162.224	-292.337	643.058	22848.5	4480.44	378.158	197.8	0	-119.173	-34.9421	-956.821	-502678	277118	40848.7	283.645	523.61	0
348	1	-70.2291	126.164	-663.29	-37753	-38651.4	-5058.84	241.728	666.918	0	-51.7702	-160.85	-290.153	578.848	22525.4	4298.81	377.633	198.005	0	-121.999	-34.6861	-953.443	-501476	275763	42027.9	283.087	524.218	0
348	2	-71.6261	125.042	-662.041	-37660.9	-38796.6	-4927.07	241.399	666.886	0	-53.1182	-159.384	-287.885	514.333	22188.4	4115.28	377.074	198.213	0	-124.744	-34.3418	-949.926	-500217	274358	43201.3	282.516	524.85	0
348	3	-72.9601	123.923	-660.784	-37564.1	-38930.7	-4790.1	241.084	666.848	0	-54.4054	-157.809	-285.576	448.302	21846.3	3929.16	376.499	198.43	0	-127.366	-33.8854	-946.36	-498936	272937	44360.2	281.947	525.497	0
348	4	-74.225	122.805	-659.526	-37462.2	-39052.5	-4648.37	240.787	666.802	0	-55.6176	-156.121	-283.23	381.486	21503.7	3741.05	375.923	198.653	0	-129.843	-33.3162	-942.757	-497637	271511	45498.6	281.386	526.157	0
348	5	-75.4195	121.676	-658.237	-37353.8	-39162	-4501.73	240.505	666.748	0	-56.7564	-154.33	-280.835	315.12	21161.1	3551.83	375.351	198.878	0	-132.176	-32.6532	-939.072	-496298	270065	46611.3	280.831	526.829	0
348	6	-76.5488	120.523	-656.843	-37237.2	-39260.2	-4350.21	240.229	666.691	0	-57.8363	-152.451	-278.369	249.266	20815.8	3362.01	374.778	199.105	0	-134.385	-31.9288	-935.211	-494868	268570	47695.2	280.278	527.513	0
348	7	-77.6255	119.33	-655.248	-37111.6	-39347.9	-4194.76	239.95	666.637	0	-58.8755	-150.505	-275.805	183.212	20464	3171.81	374.197	199.336	0	-136.501	-31.1754	-931.053	-493287	266984	48751.1	279.718	528.209	0
348	8	-78.6622	118.089	-653.384	-36977.2	-39424.3	-4036.68	239.661	666.593	0	-59.8894	-148.499	-273.119	116.589	20102	2980.96	373.602	199.573	0	-138.552	-30.41	-926.503	-491508	265279	49783.1	279.145	528.923	0
348	9	-79.6627	116.803	-651.239	-36835.4	-39486.8	-3876.86	239.367	666.562	0	-60.885	-146.428	-270.303	49.5162	19726.9	2788.68	372.981	199.817	0	-140.548	-29.625	-921.542	-489525	263449	50795.6	278.558	529.658	0
349	0	-80.6165	115.481	-648.874	-36687.4	-39532.6	-3715.61	239.075	666.54	0	-61.8518	-144.267	-267.385	-17.8044	19338.2	2594.81	372.323	200.067	0	-142.468	-28.7864	-916.259	-487377	261522	51789.7	277.96	530.413	0
349	1	-81.5025	114.139	-646.377	-36533.1	-39559.3	-3552.77	238.798	666.52	0	-62.7602	-141.984	-264.424	-85.4489	18939.7	2400.37	371.626	200.323	0	-144.263	-27.8451	-910.801	-485130	259545	52762.6	277.361	531.174	0
349	2	-82.2998	112.794	-643.814	-36370.7	-39566.6	-3387.68	238.543	666.493	0	-63.5785	-139.554	-261.463	-153.692	18535.2	2206.54	370.89	200.588	0	-145.878	-26.7602	-905.277	-482828	257554	53709.4	276.768	531.93	0
349	3	-82.9983	111.453	-641.196	-36197.9	-39556	-3219.82	238.309	666.454	0	-64.286	-136.969	-258.508	-222.519	18125.6	2013.92	370.116	200.861	0	-147.284	-25.5164	-899.705	-480477	255551	54625.4	276.181	532.677	0
349	4	-83.6032	110.117	-638.49	-36013.1	-39531	-3049.13	238.087	666.404	0	-64.8728	-134.243	-255.528	-291.227	17710.3	1822.79	369.309	201.14	0	-148.476	-24.1266	-894.017	-478047	253511	55508.2	275.593	533.422	0
349	5	-84.133	108.773	-635.627	-35815.5	-39494.8	-2875.54	237.865	666.347	0	-65.334	-131.398	-252.455	-358.349	17286.6	1633.71	368.474	201.419	0	-149.467	-22.6251	-888.082	-475484	251391	56358.5	274.993	534.182	0
349	6	-84.6127	107.396	-632.519	-35605.3	-39449	-2698.71	237.632	666.291	0	-65.6664	-128.454	-249.205	-422.039	16849.6	1448.09	367.613	201.694	0	-150.279	-21.0581	-881.724	-472716	249131	57179	274.369	534.98	0
349	7	-85.0654	105.96	-629.073	-35382.9	-39392.1	-2518.38	237.381	666.246	0	-65.8649	-125.429	-245.698	-480.597	16394.4	1268	366.726	201.956	0	-150.93	-19.4686	-874.771	-469672	246678	57971.9	273.71	535.84	0
349	8	-85.5027	104.446	-625.229	-35149.5	-39321.2	-2334.8	237.109	666.219	0	-65.9192	-122.324	-241.894	-532.926	15920.1	1094.76	365.814	202.203	0	-151.422	-17.8789	-867.123	-466309	244004	58736.8	273.013	536.776	0
349	9	-85.9171	102.852	-620.99	-34905.2	-39234.6	-2148.66	236.819	666.209	0	-65.8092	-119.127	-237.823	-579.177	15431.8	927.822	364.888	202.435	0	-151.726	-16.2755	-858.813	-462634	241124	59467.8	272.284	537.78	0
350	0	-86.2789	101.199	-616.435	-34647.8	-39134	-1961.06	236.516	666.207	0	-65.5035	-115.808	-233.579	-620.943	14937.2	766.114	363.949	202.658	0	-151.782	-14.6092	-850.014	-458711	238093	60153.1	271.534	538.826	0
350	1	-86.5453	99.518	-611.688	-34374	-39022.3	-1773.24	236.206	666.195	0	-64.9692	-112.339	-229.266	-660.066	14441.9	609.955	362.992	202.879	0	-151.515	-12.8211	-840.954	-454632	234978	60776.9	270.771	539.883	0
350	2	-86.6785	97.8293	-606.844	-34081.7	-38900.8	-1585.92	235.897	666.162	0	-64.1858	-108.712	-224.936	-696.749	13948.2	461.051	362.01	203.098	0	-150.864	-10.8828	-831.78	-450463	231823	61321.3	270.001	540.937	0
350	3	-86.6577	96.1267	-601.921	-33771.2	-38767.3	-1399.23	235.594	666.106	0	-63.1528	-104.947	-220.578	-729.059	13456.6	321.864	361.006	203.305	0	-149.81	-8.82024	-822.499	-446211	228630	61768.3	269.227	541.992	0
350	4	-86.4812	94.3852	-596.871	-33444.1	-38617.4	-1213.33	235.3	666.032	0	-61.8876	-101.089	-216.138	-754.338	12966.8	195.514	359.993	203.49	0	-148.369	-6.70347	-813.009	-441839	225374	62102.2	268.45	543.066	0
350	5	-86.1625	92.576	-591.618	-33102.6	-38446.8	-1028.92	235.014	665.953	0	-60.4138	-97.1949	-211.557	-770.593	12477.7	85.2851	358.98	203.642	0	-146.576	-4.61889	-803.175	-437293	222019	62312.6	267.667	544.18	0
350	6	-85.7208	90.6745	-586.082	-32748.5	-38251.9	-847.127	234.733	665.877	0	-58.75	-93.3208	-206.799	-777.064	11988.1	-6.13386	357.97	203.758	0	-144.471	-2.64637	-792.882	-432523	218535	62392.5	266.876	545.347	0
350	7	-85.1728	88.6621	-580.192	-32383.8	-38031.1	-669.105	234.451	665.816	0	-56.9081	-89.5109	-201.86	-774.683	11497.3	-76.5915	356.957	203.838	0	-142.081	-0.848785	-782.052	-427489	214902	62336.7	266.072	546.572	0
350	8	-84.5249	86.5293	-573.91	-32009.8	-37782.8	-495.557	234.166	665.775	0	-54.8954	-85.7954	-196.761	-766.234	11006.3	-124.093	355.937	203.894	0	-139.42	0.733833	-770.671	-422178	211117	62139.8	265.256	547.852	0
350	9	-83.7673	84.2799	-567.246	-31626	-37506.2	-326.832	233.88	665.754	0	-52.7115	-82.1869	-191.541	-755.533	10518.4	-147.05	354.914	203.945	0	-136.479	2.09302	-758.787	-416610	207199	61794.4	264.433	549.179	0
351	0	-82.8734	81.9355	-560.268	-31230	-37200.9	-163.448	233.602	665.741	0	-50.3409	-78.6781	-186.253	-745.02	10038.5	-144.917	353.897	204	0	-133.214	3.25738	-746.522	-410833	203188	61289.8	263.615	550.539	0
351	1	-81.809	79.5281	-553.074	-30818.9	-36866.9	-6.25172	233.342	665.723	0	-47.7585	-75.2475	-180.948	-733.842	9571.9	-118.361	352.898	204.056	0	-129.567	4.2806	-734.022	-404912	199131	60614.8	262.815	551.914	0
351	2	-80.5477	77.0842	-545.731	-30390.9	-36504	144.009	233.11	665.688	0	-44.9426	-71.8666	-175.651	-719.054	9122.01	-68.8963	351.933	204.094	0	-125.49	5.21761	-721.382	-398886	195056	59763	262.042	553.294	0
351	3	-79.0794	74.613	-538.236	-29944.2	-36113.4	286.75	232.904	665.634	0	-41.8865	-68.5045	-170.347	-697.852	8689.15	1.60881	351.009	204.097	0	-120.966	6.1085	-708.583	-392742	190957	58736.6	261.297	554.678	0
351	4	-77.4089	72.1071	-530.518	-29475.9	-35696	421.33	232.715	665.561	0	-38.6037	-65.1347	-164.991	-668.812	8269.94	91.4331	350.124	204.054	0	-116.013	6.97233	-695.509	-386424	186795	57544.6	260.567	556.081	0
351	5	-75.5497	69.5496	-522.476	-28983.2	-35252.4	547.174	232.528	665.473	0	-35.1255	-61.7419	-159.524	-632.257	7858.44	198.973	349.262	203.963	0	-110.675	7.80779	-681.999	-379856	182518	56198.9	259.833	557.523	0
351	6	-73.5163	66.9228	-513.998	-28464.6	-34783.2	663.529	232.328	665.379	0	-31.4958	-58.32	-153.895	-589.493	7447.89	322.159	348.396	203.83	0	-105.012	8.60289	-667.893	-372959	178073	54710.7	259.072	559.029	0
351	7	-71.3177	64.2101	-504.994	-27921	-34288.9	769.182	232.1	665.29	0	-27.7663	-54.8669	-148.07	-542.065	7032.39	457.976	347.494	203.661	0	-99.084	9.3432	-653.064	-365675	173419	53087.2	258.264	560.624	0
351	8	-68.9531	61.3978	-495.412	-27354.4	-33768.4	863.044	231.838	665.215	0	-23.9908	-51.3838	-142.038	-491.97	6609.55	601.755	346.534	203.464	0	-92.9439	10.014	-637.45	-357975	168538	51328.5	257.395	562.327	0
351	9	-66.4101	58.4828	-485.25	-26766.3	-33219.6	944.392	231.541	665.16	0	-20.2158	-47.8735	-135.824	-441.847	6182.23	747.071	345.517	203.253	0	-86.6259	10.6093	-621.074	-349866	163443	49427.6	256.467	564.145	0
352	0	-63.6634	55.4813	-474.562	-26157.8	-32641.1	1012.26	231.218	665.12	0	-16.4691	-44.3324	-129.494	-394.73	5757.17	887.453	344.459	203.048	0	-80.1325	11.1489	-604.057	-341399	158179	47372.9	255.494	566.063	0
352	1	-60.681	52.4284	-463.453	-25529.2	-32032.8	1065.23	230.882	665.085	0	-12.7538	-40.7482	-123.151	-353.656	5342.22	1018.15	343.379	202.872	0	-73.4348	11.6802	-586.604	-332659	152816	45153.6	254.5	568.048	0
352	2	-57.4376	49.365	-452.038	-24881.3	-31393.7	1101.66	230.551	665.043	0	-9.05488	-37.1062	-116.896	-320.545	4944.63	1136.31	342.3	202.742	0	-66.4925	12.2589	-568.933	-323736	147423	42763.6	253.511	570.056	0
352	3	-53.9269	46.3259	-440.397	-24215.7	-30721	1119.45	230.243	664.986	0	-5.34946	-33.398	-110.799	-294.78	4569.72	1240.36	341.243	202.661	0	-59.2764	12.928	-551.196	-314692	142053	40203.5	252.555	572.051	0
352	4	-50.1636	43.336	-428.561	-23535.6	-30012.4	1116.09	229.969	664.918	0	-1.61187	-29.6237	-104.884	-273.164	4219.49	1329.92	340.23	202.604	0	-51.7755	13.7123	-533.445	-305550	136726	37481.9	251.648	574.02	0
352	5	-46.1795	40.4087	-416.511	-22845.5	-29268	1089.1	229.73	664.85	0	2.17857	-25.7936	-99.1263	-251.314	3892.85	1405.8	339.272	202.535	0	-44.001	14.6151	-515.637	-296292	131428	34613.2	250.789	575.974	0
352	6	-42.0189	37.5446	-404.181	-22149.7	-28490.1	1036.58	229.511	664.801	0	6.02599	-21.9309	-93.4753	-225.385	3586.72	1469.07	338.371	202.411	0	-35.9929	15.6137	-497.656	-286871	126121	31616.1	249.959	577.95	0
352	7	-37.73	34.7376	-391.497	-21452.2	-27681.2	957.268	229.294	664.795	0	9.9151	-18.0666	-87.8762	-193.561	3296.3	1519.87	337.511	202.203	0	-27.8149	16.671	-479.373	-277234	120762	28510.7	249.132	579.995	0
352	8	-33.3539	31.9843	-378.414	-20755.7	-26843.7	851.095	229.063	664.849	0	13.8147	-14.2307	-82.2927	-156.704	3015.42	1557.29	336.643	201.904	0	-19.5392	17.7536	-460.707	-267351	115322	25317.4	248.279	582.157	0
352	9	-28.9141	29.2885	-364.95	-20060.3	-25982	719.954	228.807	664.967	0	17.6781	-10.4477	-76.7216	-117.901	2738.61	1579.63	335.695	201.537	0	-11.236	18.8408	-441.672	-257238	109797	22053.8	247.374	584.466	0
353	0	-24.4135	26.6612	-351.194	-19363.5	-25102.9	567.694	228.521	665.136	0	21.4425	-6.74102	-71.2062	-81.4105	2464.2	1585.15	334.607	201.143	0	-2.97094	19.9202	-422.4	-246959	104224	18732.6	246.405	586.919	0
353	1	-19.8413	24.1142	-337.284	-18660.8	-24212.5	399.054	228.213	665.327	0	25.024	-3.14423	-65.8193	-51.3122	2194.61	1572.87	333.343	200.78	0	5.18269	20.97	-403.103	-236613	98664.3	15361.3	245.379	589.475	0
353	2	-15.1896	21.6457	-323.345	-17946.9	-23312.3	218.784	227.903	665.504	0	28.301	0.285813	-60.6154	-30.3979	1933.02	1541.77	331.89	200.501	0	13.1115	21.9316	-383.96	-226288	93179.4	11945.5	244.319	592.094	0
353	3	-10.4662	19.2313	-309.442	-17217.9	-22398.8	31.1788	227.615	665.642	0	31.1035	3.46485	-55.5979	-19.746	1680.65	1489.54	330.229	200.355	0	20.6373	22.6961	-365.039	-216027	87803.1	8493.27	243.244	594.776	0
353	4	-5.69722	16.8261	-295.581	-16472.6	-21467.5	-160.562	227.372	665.73	0	33.2262	6.28454	-50.7272	-18.3925	1438.03	1413.6	328.348	200.363	0	27.529	23.1107	-346.308	-205831	82541.5	5016.29	242.163	597.563	0
353	5	-0.918103	14.3763	-281.728	-15712.5	-20514.8	-354.259	227.182	665.772	0	34.463	8.624	-45.9396	-23.257	1207.76	1313.1	326.29	200.506	0	33.5449	23.0003	-327.667	-195674	77382.9	1526.37	241.077	600.541	0
353	6	3.83667	11.831	-267.817	-14939.5	-19539	-547.48	227.043	665.783	0	34.6476	10.3715	-41.156	-29.7321	995.718	1189.21	324.194	200.722	0	38.4842	22.2025	-308.973	-185503	72301.3	-1967.39	239.984	603.835	0
353	7	8.53935	9.15555	-253.767	-14154.8	-18539.5	-736.697	226.943	665.779	0	33.6898	11.4451	-36.2936	-32.6365	808.422	1044.76	322.274	200.899	0	42.2292	20.6007	-290.061	-175255	67260.1	-5458.7	238.871	607.611	0
353	8	13.1671	6.34222	-239.518	-13359.5	-17516.7	-917.517	226.867	665.777	0	31.5991	11.8068	-31.3048	-28.6227	647.765	885.236	320.692	200.914	0	44.7662	18.1491	-270.822	-164884	62229	-8939.32	237.712	612.043	0
353	9	17.6975	3.41725	-225.066	-12554.5	-16472.4	-1085	226.811	665.781	0	28.4912	11.4743	-26.2207	-18.5712	509.866	719.468	319.445	200.708	0	46.1887	14.8915	-251.287	-154393	57206.5	-12391.8	236.477	617.253	0
354	0	22.1005	0.440229	-210.481	-11741	-15409.8	-1234.05	226.788	665.782	0	24.581	10.5274	-21.155	-6.27555	390.245	557.675	318.447	200.297	0	46.6815	10.9676	-231.636	-143845	52230.6	-15783.6	235.159	623.27	0
354	1	26.3252	-2.50514	-195.871	-10919.7	-14332.5	-1360.39	226.827	665.75	0	20.1594	9.10233	-16.2758	4.66643	287.028	408.532	317.635	199.713	0	46.4846	6.59719	-212.147	-133335	47367.4	-19063	233.794	629.996	0
354	2	30.2879	-5.32455	-181.337	-10091	-13244.5	-1461.54	226.962	665.648	0	15.57	7.37876	-11.7799	12.168	199.55	278.359	316.94	198.967	0	45.8579	2.05421	-193.117	-122952	42688.9	-22156.5	232.45	637.181	0
354	3	33.8712	-7.92357	-166.946	-9257.28	-12152.6	-1536.38	227.207	665.451	0	11.1875	5.56667	-7.86693	15.6974	127.562	171.471	316.215	198.005	0	45.0587	-2.3569	-174.813	-112765	38256.1	-24970.9	231.212	644.415	0
354	4	36.9339	-10.2164	-152.749	-8424.53	-11068.9	-1583.88	227.536	665.153	0	7.35095	3.87023	-4.69058	15.9746	71.3067	89.7161	315.202	196.594	0	44.2849	-6.34615	-157.44	-102828	34108.7	-27397.9	230.147	651.193	0
354	5	39.3271	-12.1361	-138.805	-7602.54	-10009.2	-1602.95	227.89	664.771	0	4.26871	2.43343	-2.30509	14.2295	30.4612	32.0145	313.215	193.827	0	43.5958	-9.70265	-141.111	-93186.4	30261.8	-29325	229.284	657.078	0
354	6	40.9132	-13.6422	-125.199	-6803.98	-8989.17	-1593.23	228.201	664.346	0	1.98764	1.31721	-0.658731	11.5296	3.34524	-4.97795	300	200	0	42.9008	-12.325	-125.857	-83886.9	26712.1	-30650.3	228.603	661.824	0
354	7	41.5885	-14.7194	-112.038	-6042.42	-8022.03	-1555.45	228.399	663.932	0	0.439158	0.518395	0.366385	8.60264	-12.6439	-25.6533	300	200	0	42.0276	-14.201	-111.671	-74985.2	23449.4	-31298.2	228.051	665.377	0
354	8	41.3069	-15.3709	-99.4573	-5329.49	-7118.53	-1491.93	228.426	663.586	0	-0.503503	-0.00269046	0.912094	5.89415	-20.3295	-34.4822	300	200	0	40.8034	-15.3736	-98.5452	-66548	20466.1	-31235	227.558	667.817	0
354	9	40.1005	-15.6109	-87.6144	-4672.57	-6285.33	-1407.19	228.261	663.331	0	-0.985457	-0.301968	1.11711	3.63417	-22.3245	-35.4472	300	200	0	39.115	-15.9128	-86.4973	-58654.1	17764	-30480.7	227.077	669.273	0
355	0	38.0854	-15.459	-76.6786	-4074.35	-5524.08	-1307.39	227.958	663.135	0	-1.14507	-0.438036	1.10179	1.90151	-20.8099	-31.7758	300	200	0	36.9404	-15.897	-75.5768	-51389.1	15355	-29111.4	226.632	669.862	0
355	1	35.4428	-14.9425	-66.785	-3533.84	-4832.84	-1199.01	227.636	662.914	0	-1.10031	-0.464044	0.961624	0.678604	-17.458	-25.8765	300	200	0	34.3425	-15.4066	-65.8234	-44819.2	13248.3	-27246.9	226.313	669.666	0
355	2	32.3741	-14.1025	-57.9759	-3047.19	-4207.17	-1088.05	227.432	662.56	0	-0.943397	-0.423671	0.766385	-0.105413	-13.4494	-19.3995	300	200	0	31.4307	-14.5262	-57.2095	-38956.6	11433.6	-25024.9	226.225	668.758	0
355	3	29.0568	-12.9933	-50.1834	-2607.97	-3639.55	-979.089	227.475	661.969	0	-0.740701	-0.349947	0.56276	-0.543617	-9.54115	-13.3627	300	200	0	28.3161	-13.3433	-49.6206	-33748.3	9877.93	-22571.9	226.46	667.219	0
355	4	25.62	-11.676	-43.2538	-2208.13	-3120.15	-874.114	227.864	661.051	0	-0.535851	-0.265836	0.378591	-0.73075	-6.15655	-8.29863	300	200	0	25.0842	-11.9418	-42.8752	-29091.2	8532.21	-19986	227.083	665.139	0
355	5	22.1445	-10.2109	-36.9816	-1839.69	-2639.32	-772.216	228.631	659.746	0	-0.354185	-0.185783	0.227565	-0.751218	-3.47655	-4.39764	300	200	0	21.7903	-10.3967	-36.754	-24852.7	7337.46	-17332.9	228.095	662.613	0
355	6	18.6778	-8.65495	-31.1546	-1497.13	-2188.83	-670.835	229.743	658.055	0	-0.207509	-0.117606	0.1136	-0.673423	-1.52119	-1.63045	300	200	0	18.4703	-8.77256	-31.041	-20900.5	6235.38	-14656.2	229.437	659.753	0
355	7	15.2589	-7.06475	-25.6086	-1178.87	-1763.41	-567.479	231.14	656.034	0	-0.0984363	-0.0643856	0.0345327	-0.548405	-0.215591	0.154941	300	200	0	15.1604	-7.12914	-25.574	-17135.9	5180.88	-11994.3	231.038	656.671	0
355	8	11.9448	-5.50182	-20.274	-887.169	-1363.56	-461.29	232.743	653.759	0	-0.023989	-0.0261104	-0.0150446	-0.411142	0.560769	1.16298	300	200	0	11.9209	-5.52793	-20.289	-13523	4151.5	-9400.07	232.821	653.443	0
355	9	8.83236	-4.03524	-15.2135	-627.598	-996.609	-354.727	234.492	651.253	0	0.0216746	-0.000990929	-0.0417554	-0.283205	0.940281	1.6039	300	200	0	8.85403	-4.03623	-15.2553	-10110.2	3155.93	-6956.07	234.733	650.036	0
356	0	6.05686	-2.73784	-10.6222	-407.613	-674.874	-253.951	236.466	648.374	0	0.0453448	0.0135697	-0.0521346	-0.175882	1.04638	1.66618	300	200	0	6.1022	-2.72427	-10.6743	-7028.52	2235.57	-4773.32	236.874	646.2	0
356	1	3.74897	-1.66948	-6.73572	-233.117	-410.67	-166.118	239.031	644.609	0	0.0535478	0.0203234	-0.0518863	-0.0932065	0.982623	1.50334	300	200	0	3.80252	-1.64916	-6.7876	-4431.53	1444.07	-2956.94	239.642	641.224	0
356	2	1.97508	-0.85618	-3.69811	-104.997	-209.803	-95.8128	243.268	638.392	0	0.0518799	0.0217835	-0.0455574	-0.0345598	0.828814	1.23047	300	200	0	2.02696	-0.834397	-3.74367	-2410.04	816.833	-1560.07	244.179	633.066	0
356	3	0.719694	-0.286494	-1.51073	-18.8157	-69.3008	-43.9675	254.128	622.455	0	0.0447355	0.0200258	-0.0364871	0.0032796	0.641566	0.926889	300	200	0	0.76443	-0.266468	-1.54722	-960.446	358.814	-570.942	255.624	612.49	0
356	4	-0.0878944	0.0752054	-0.0729759	32.9775	19.7436	-8.91697	300	610	0	0.0352943	0.0166276	-0.0269218	0.0246444	0.457416	0.641834	300	200	0	-0.0526002	0.091833	-0.0998977	-12.4895	52.6951	65.8315	0	0	0
356	5	-0.541739	0.274199	0.762364	58.8243	68.5858	12.2985	300	610	0	0.025658	0.0126914	-0.0182126	0.0339899	0.297004	0.401418	300	200	0	-0.516081	0.28689	0.744151	534.029	-129.591	424.096	0	0	0
356	6	-0.738089	0.355919	1.15175	66.6717	88.4906	23.0301	300	610	0	0.0170586	0.00891516	-0.0110337	0.0353106	0.169364	0.215332	300	200	0	-0.721031	0.364834	1.14072	784.58	-218.946	579.518	0	0	0
356	7	-0.762982	0.360469	1.23831	63.2346	89.3846	26.4545	300	610	0	0.0100805	0.00568108	-0.00559078	0.0318601	0.0757853	0.0826683	300	200	0	-0.752901	0.36615	1.23272	835.094	-244.217	599.785	0	0	0
356	8	-0.686328	0.320109	1.14044	53.7193	79.2417	25.2693	300	610	0	0.00486662	0.00314431	-0.00179478	0.0260777	0.0129464	-0.00346292	300	200	0	-0.681461	0.323253	1.13865	764.572	-229.629	539.928	0	0	0
356	9	-0.560428	0.258738	0.948202	41.8437	63.9624	21.5751	300	610	0	0.00128866	0.00131092	0.000601717	0.0196439	-0.0247264	-0.0525713	300	200	0	-0.559139	0.260049	0.948804	632.87	-193.865	441.14	0	0	0
357	0	-0.421224	0.192605	0.724625	30.0271	47.5516	16.8789	300	610	0	-0.000922138	0.000100509	0.00190785	0.0136028	-0.0434385	-0.0745384	300	200	0	-0.422146	0.192706	0.726532	481.693	-150.189	331.747	0	0	0
357	1	-0.290969	0.131619	0.509685	19.6531	32.4469	12.1664	300	610	0	-0.0020833	-0.0006074	0.00243135	0.00850767	-0.049018	-0.0782816	300	200	0	-0.293052	0.131011	0.512116	337.344	-107.17	229.299	0	0	0
357	2	-0.181387	0.0808619	0.325338	11.3454	19.8939	8.00636	300	610	0	-0.00250252	-0.000941996	0.00244245	0.00456388	-0.0463818	-0.0711006	300	200	0	-0.18389	0.0799199	0.32778	214.131	-69.6598	143.058	0	0	0
357	3	-0.0967572	0.0420386	0.180559	5.21623	10.3047	4.66001	300	610	0	-0.0024452	-0.00102206	0.00215764	0.00175226	-0.0393363	-0.0584949	300	200	0	-0.0992024	0.0410165	0.182716	117.759	-39.7878	76.4174	0	0	0
357	4	-0.0365633	0.014705	0.0757906	1.07035	3.56283	2.18043	300	610	0	-0.00212071	-0.000946242	0.00173664	-7.31952e-05	-0.0305955	-0.0442732	300	200	0	-0.038684	0.0137588	0.0775272	48.3103	-17.8691	28.9915	0	0	0
357	5	0.00240457	-0.00276367	0.00651795	-1.44094	-0.738222	0.49483	300	610	0	-0.0016813	-0.000789833	0.00128753	-0.00111402	-0.0219223	-0.0308179	300	200	0	0.000723268	-0.0035535	0.00780549	2.62084	-3.13651	-1.73256	0	0	0
357	6	0.0245225	-0.0124778	-0.0340876	-2.71301	-3.1231	-0.533304	300	610	0	-0.00122821	-0.000605737	0.000875815	-0.00157962	-0.0143219	-0.0194075	300	200	0	0.0232943	-0.0130835	-0.0332117	-23.9608	5.70797	-19.1909	0	0	0
357	7	0.0343155	-0.0165753	-0.0533696	-3.12093	-4.12194	-1.06085	300	610	0	-0.000821271	-0.000427672	0.000534677	-0.00165899	-0.00824452	-0.0105332	300	200	0	0.0334943	-0.017003	-0.052835	-36.3873	10.1126	-26.9405	0	0	0
357	8	0.0358548	-0.016955	-0.0580929	-2.98338	-4.20478	-1.23768	300	610	0	-0.000489385	-0.000274304	0.000274792	-0.00150683	-0.00376737	-0.00417513	300	200	0	0.0353654	-0.0172293	-0.0578181	-39.1936	11.4393	-28.1842	0	0	0
357	9	0.032465	-0.0151518	-0.0538824	-2.54859	-3.7511	-1.19179	300	610	0	-0.00024022	-0.000153421	9.26088e-05	-0.00123969	-0.000744065	-2.17471e-05	300	200	0	0.0322248	-0.0153052	-0.0537898	-36.1342	10.8383	-25.539	0	0	0
358	0	0.0266454	-0.0123086	-0.0450375	-1.99476	-3.04303	-1.02331	300	610	0	-6.83215e-05	-6.56276e-05	-2.31789e-05	-0.0009383	0.0010829	0.00236884	300	200	0	0.026577	-0.0123742	-0.0450606	-30.0672	9.20055	-20.9732	0	0	0
358	1	0.0201226	-0.00920639	-0.0345825	-1.4385	-2.27311	-0.80444	300	610	0	3.86571e-05	-7.32614e-06	-8.69877e-05	-0.000653145	0.00200421	0.00346088	300	200	0	0.0201612	-0.00921372	-0.0346694	-22.9941	7.16198	-15.8476	0	0	0
358	2	0.0139732	-0.00632515	-0.0244482	-0.94718	-1.55944	-0.582691	300	610	0	9.55557e-05	2.70678e-05	-0.000113304	-0.000411323	0.00229496	0.00367613	300	200	0	0.0140687	-0.00629808	-0.0245615	-16.186	5.13602	-11.0112	0	0	0
358	3	0.00877162	-0.00391445	-0.0157067	-0.551765	-0.963189	-0.385725	300	610	0	0.000116877	4.36155e-05	-0.000114925	-0.000223247	0.00218852	0.0033616	300	200	0	0.0088885	-0.00387084	-0.0158216	-10.3419	3.35884	-6.91768	0	0	0
358	4	0.00473518	-0.00206172	-0.00880812	-0.258636	-0.505536	-0.22649	300	610	0	0.000115201	4.79295e-05	-0.000102156	-8.84965e-05	0.00186639	0.00277998	300	200	0	0.00485038	-0.00201379	-0.00891027	-5.74877	1.93659	-3.73935	0	0	0
358	5	0.00184987	-0.000750682	-0.00379162	-0.0592653	-0.182136	-0.107935	300	610	0	0.000100503	4.46955e-05	-8.26342e-05	-4.70202e-07	0.00145866	0.00211413	300	200	0	0.00195037	-0.000705987	-0.00387425	-2.42257	0.887981	-1.46614	0	0	0
358	6	-2.95933e-05	9.26018e-05	-0.00045532	0.0624289	0.0255186	-0.0269032	300	610	0	8.00693e-05	3.75073e-05	-6.15583e-05	5.01967e-05	0.00105033	0.00147924	300	200	0	5.04759e-05	0.000130109	-0.000516878	-0.221332	0.17921	0.0156469	0	0	0
358	7	-0.00110666	0.000566409	0.00151717	0.124954	0.141867	0.0228938	300	610	0	5.87748e-05	2.89026e-05	-4.21014e-05	7.3343e-05	0.000690331	0.000937846	300	200	0	-0.00104789	0.000595311	0.00147507	1.07066	-0.249665	0.865736	0	0	0
358	8	-0.00159399	0.000771295	0.00247038	0.146005	0.191848	0.0487952	300	610	0	3.95241e-05	2.05094e-05	-2.58951e-05	7.79066e-05	0.000401045	0.000514757	300	200	0	-0.00155446	0.000791804	0.00244448	1.68584	-0.466481	1.25128	0	0	0
358	9	-0.00168413	0.000797136	0.00272389	0.140701	0.197712	0.0578696	300	610	0	2.37437e-05	1.32385e-05	-1.34899e-05	7.12421e-05	0.000186906	0.00021013	300	200	0	-0.00166039	0.000810375	0.0027104	1.83855	-0.535524	1.32376	0	0	0
359	0	-0.00153517	0.000716955	0.00254489	0.120877	0.177511	0.0561874	300	610	0	1.18398e-05	7.4797e-06	-4.74916e-06	5.89165e-05	4.15018e-05	9.93107e-06	300	200	0	-0.00152333	0.000724435	0.00254015	1.70714	-0.511372	1.20761	0	0	0
359	1	-0.00126649	0.000585376	0.00213856	0.0950669	0.144732	0.0485213	300	610	0	3.58407e-06	3.27691e-06	8.42541e-07	4.48055e-05	-4.70463e-05	-0.000106357	300	200	0	-0.00126291	0.000588653	0.00213941	1.42806	-0.436517	0.996853	0	0	0
359	2	-0.000961017	0.000439933	0.00164997	0.0688932	0.108631	0.0383287	300	610	0	-1.58988e-06	4.69826e-07	3.95705e-06	3.13504e-05	-9.23481e-05	-0.000160537	300	200	0	-0.000962607	0.000440403	0.00165393	1.09734	-0.341436	0.756827	0	0	0
359	3	-0.000670807	0.000303859	0.00117234	0.0456308	0.0749224	0.0278987	300	610	0	-4.3751e-06	-1.20013e-06	5.27596e-06	1.98767e-05	-0.000107384	-0.000172548	300	200	0	-0.000675182	0.000302659	0.00117762	0.776361	-0.246061	0.528591	0	0	0
359	4	-0.000423974	0.000189396	0.000757951	0.0268157	0.0466092	0.0185757	300	610	0	-5.45485e-06	-2.01718e-06	5.40524e-06	1.091e-05	-0.000103226	-0.000158881	300	200	0	-0.000429428	0.000187379	0.000763356	0.499252	-0.161888	0.334345	0	0	0
359	5	-0.000231508	0.000101004	0.000429331	0.0128008	0.0247735	0.0110008	300	610	0	-5.42529e-06	-2.24645e-06	4.83513e-06	4.4539e-06	-8.85286e-05	-0.000132081	300	200	0	-0.000236933	9.87577e-05	0.000434166	0.280404	-0.094192	0.182801	0	0	0
359	6	-9.32483e-05	3.8141e-05	0.000189203	0.00321678	0.00926544	0.00533401	300	610	0	-4.76147e-06	-2.11044e-06	3.93088e-06	2.10915e-07	-6.95233e-05	-0.000100925	300	200	0	-9.80097e-05	3.60306e-05	0.000193134	0.121147	-0.0440399	0.073876	0	0	0
359	7	-2.63806e-06	-2.54956e-06	2.85839e-05	-0.0026771	-0.000755631	0.00143993	300	610	0	-3.81212e-06	-1.78062e-06	2.94231e-06	-2.25374e-06	-5.03072e-05	-7.09789e-05	300	200	0	-6.45017e-06	-4.33017e-06	3.15262e-05	0.0151374	-0.0099542	0.00244154	0	0	0
359	8	4.97729e-05	-2.56407e-05	-6.71723e-05	-0.00574661	-0.00642717	-0.000970653	300	610	0	-2.81178e-06	-1.37869e-06	2.02314e-06	-3.40209e-06	-3.32611e-05	-4.52989e-05	300	200	0	4.69611e-05	-2.70194e-05	-6.51492e-05	-0.0476174	0.0108302	-0.0389209	0	0	0
359	9	7.39725e-05	-3.586e-05	-0.000114219	-0.00682629	-0.00892175	-0.00224089	300	610	0	-1.90141e-06	-9.83232e-07	1.25345e-06	-3.65673e-06	-1.94948e-05	-2.51334e-05	300	200	0	7.20711e-05	-3.68432e-05	-0.000112965	-0.0780213	0.021489	-0.0580619	0	0	0
360	0	7.90667e-05	-3.74601e-05	-0.000127651	-0.00663319	-0.00929231	-0.00270405	300	610	0	-1.15129e-06	-6.38635e-07	6.61478e-07	-3.36715e-06	-9.25558e-06	-1.05426e-05	300	200	0	7.79154e-05	-3.80988e-05	-0.000126989	-0.0861999	0.0250552	-0.0621447	0	0	0
360	1	7.25689e-05	-3.3914e-05	-0.000120154	-0.00573133	-0.00839749	-0.00264795	300	610	0	-5.82745e-07	-3.64367e-07	2.42255e-07	-2.79921e-06	-2.26504e-06	-8.96743e-07	300	200	0	7.19862e-05	-3.42783e-05	-0.000119912	-0.080625	0.0241184	-0.0570828	0	0	0
360	2	6.01809e-05	-2.78317e-05	-0.000101519	-0.00452948	-0.00688182	-0.00229999	300	610	0	-1.86383e-07	-1.63235e-07	-2.76601e-08	-2.13894e-06	2.02423e-06	4.75609e-06	300	200	0	5.99946e-05	-2.79949e-05	-0.000101546	-0.0678072	0.0207043	-0.0473668	0	0	0
360	3	4.58834e-05	-2.10165e-05	-7.87004e-05	-0.00329845	-0.0051899	-0.00182572	300	610	0	6.37282e-08	-2.81316e-08	-1.79551e-07	-1.5043e-06	4.24901e-06	7.43915e-06	300	200	0	4.59471e-05	-2.10446e-05	-7.888e-05	-0.0523533	0.0162729	-0.0361333	0	0	0
360	4	3.21925e-05	-1.45923e-05	-5.61981e-05	-0.00219741	-0.00359836	-0.00133536	300	610	0	1.99932e-07	5.29e-08	-2.45473e-07	-9.60062e-07	5.02157e-06	8.09485e-06	300	200	0	3.23925e-05	-1.45394e-05	-5.64436e-05	-0.0372262	0.0117849	-0.0253665	0	0	0
360	5	2.04828e-05	-9.159e-06	-3.65601e-05	-0.00130238	-0.00225429	-0.000894224	300	610	0	2.54405e-07	9.31822e-08	-2.54109e-07	-5.32689e-07	4.86705e-06	7.50673e-06	300	200	0	2.07372e-05	-9.06582e-06	-3.68142e-05	-0.0240906	0.00779946	-0.0161519	0	0	0
360	6	1.13082e-05	-4.94312e-06	-2.09103e-05	-0.000632501	-0.00121274	-0.000533976	300	610	0	2.55393e-07	1.05233e-07	-2.28778e-07	-2.2346e-07	4.19793e-06	6.2736e-06	300	200	0	1.15636e-05	-4.83789e-06	-2.11391e-05	-0.013666	0.00457814	-0.00892816	0	0	0
360	7	4.68506e-06	-1.92985e-06	-9.41945e-06	-0.000171946	-0.000469318	-0.000263187	300	610	0	2.25512e-07	9.9615e-08	-1.86938e-07	-1.9026e-08	3.31273e-06	4.81664e-06	300	200	0	4.91057e-06	-1.83023e-06	-9.60639e-06	-0.00604307	0.0021802	-0.00371043	0	0	0
360	8	3.18483e-07	3.27222e-08	-1.68972e-06	0.000113352	1.40705e-05	-7.61187e-05	300	610	0	1.81445e-07	8.45084e-08	-1.40594e-07	1.00782e-07	2.40882e-06	3.4047e-06	300	200	0	4.99928e-07	1.17231e-07	-1.83031e-06	-0.000939766	0.000541576	-0.000268108	0	0	0
360	9	-2.23006e-06	1.1572e-06	2.95596e-06	0.000263869	0.000290318	4.05119e-05	300	610	0	1.34476e-07	6.57473e-08	-9.71863e-08	1.5765e-07	1.60192e-06	2.18697e-06	300	200	0	-2.09558e-06	1.22295e-06	2.85878e-06	0.00210643	-0.000465125	0.00174302	0	0	0
361	0	-3.42946e-06	1.66576e-06	5.27458e-06	0.00031895	0.000414533	0.000102739	300	610	0	9.14382e-08	4.71219e-08	-6.06419e-08	1.7155e-07	9.47005e-07	1.2261e-06	300	200	0	-3.33802e-06	1.71288e-06	5.21393e-06	0.0036067	-0.000988475	0.00269151	0	0	0
361	1	-3.71019e-06	1.75955e-06	5.9788e-06	0.000312592	0.000436529	0.000126267	300	610	0	5.57918e-08	3.07951e-08	-3.24007e-08	1.59089e-07	4.57554e-07	5.2746e-07	300	200	0	-3.65439e-06	1.79035e-06	5.9464e-06	0.00403928	-0.00117152	0.00291595	0	0	0
361	2	-3.42924e-06	1.6037e-06	5.67088e-06	0.000271667	0.00039713	0.000124741	300	610	0	2.8645e-08	1.77364e-08	-1.23003e-08	1.32957e-07	1.21592e-07	6.28905e-08	300	200	0	-3.40059e-06	1.62143e-06	5.65858e-06	0.0038064	-0.00113709	0.00269734	0	0	0
361	3	-2.85886e-06	1.32289e-06	4.81772e-06	0.000215748	0.000327129	0.000108991	300	610	0	9.62177e-09	8.11366e-09	7.22891e-10	1.02081e-07	-8.60672e-08	-2.11712e-07	300	200	0	-2.84924e-06	1.331e-06	4.81845e-06	0.00321869	-0.000981728	0.00225006	0	0	0
361	4	-2.19007e-06	1.00371e-06	3.75281e-06	0.000157875	0.00024788	8.69409e-05	300	610	0	-2.46283e-09	1.61371e-09	8.12442e-09	7.21578e-08	-1.952e-07	-3.44354e-07	300	200	0	-2.19253e-06	1.00533e-06	3.76093e-06	0.00249704	-0.000775353	0.00172463	0	0	0
361	5	-1.54444e-06	7.00535e-07	2.69311e-06	0.000105778	0.000172763	6.38978e-05	300	610	0	-9.11726e-09	-2.31584e-09	1.14113e-08	4.63505e-08	-2.34673e-07	-3.79561e-07	300	200	0	-1.55355e-06	6.9822e-07	2.70452e-06	0.00178442	-0.000564257	0.00121691	0	0	0
361	6	-9.89094e-07	4.42702e-07	1.76274e-06	6.32132e-05	0.000108976	4.30309e-05	300	610	0	-1.18562e-08	-4.29904e-09	1.19406e-08	2.59864e-08	-2.29389e-07	-3.5455e-07	300	200	0	-1.00095e-06	4.38403e-07	1.77468e-06	0.00116194	-0.000375613	0.000779916	0	0	0
361	7	-5.51874e-07	2.41679e-07	1.01766e-06	3.1204e-05	5.93091e-05	2.59031e-05	300	610	0	-1.20174e-08	-4.92672e-09	1.08213e-08	1.11799e-08	-1.99002e-07	-2.97899e-07	300	200	0	-5.63892e-07	2.36753e-07	1.02849e-06	0.000665519	-0.000222369	0.000435678	0	0	0
361	8	-2.34697e-07	9.72867e-08	4.67951e-07	9.08e-06	2.36819e-05	1.29671e-05	300	610	0	-1.06774e-08	-4.70022e-09	8.88757e-09	1.33386e-09	-1.57805e-07	-2.2981e-07	300	200	0	-2.45374e-07	9.25865e-08	4.76838e-07	0.000300753	-0.00010775	0.000185814	0	0	0
361	9	-2.43535e-08	2.66905e-09	9.61006e-08	-4.72279e-06	3.74506e-07	3.98357e-06	300	610	0	-8.63385e-09	-4.00961e-09	6.71616e-09	-4.48613e-09	-1.15305e-07	-1.63263e-07	300	200	0	-3.29874e-08	-1.34057e-09	1.02817e-07	5.5173e-05	-2.90024e-05	2.00006e-05	0	0	0
362	0	9.94872e-08	-5.20497e-08	-1.29153e-07	-1.20956e-05	-1.30707e-05	-1.65648e-06	300	610	0	-6.42957e-09	-3.1345e-09	4.66697e-09	-7.29749e-09	-7.71216e-08	-1.05537e-07	300	200	0	9.30576e-08	-5.51842e-08	-1.24486e-07	-9.26016e-05	1.97311e-05	-7.77186e-05	0	0	0
362	1	1.58828e-07	-7.73047e-08	-2.43264e-07	-1.48926e-05	-1.92428e-05	-4.70173e-06	300	610	0	-4.39565e-09	-2.25764e-09	2.93236e-09	-8.04384e-09	-4.59734e-08	-5.97645e-08	300	200	0	1.54433e-07	-7.95624e-08	-2.40332e-07	-0.000166524	4.53981e-05	-0.000124636	0	0	0
362	2	1.7401e-07	-8.26085e-08	-2.7987e-07	-1.47251e-05	-2.04971e-05	-5.89204e-06	300	610	0	-2.70217e-09	-1.48432e-09	1.58544e-09	-7.51392e-09	-2.25835e-08	-2.63221e-08	300	200	0	1.71308e-07	-8.40928e-08	-2.78284e-07	-0.000189173	5.47428e-05	-0.000136752	0	0	0
362	3	1.61993e-07	-7.58089e-08	-2.67548e-07	-1.28732e-05	-1.87746e-05	-5.87393e-06	300	610	0	-1.40634e-09	-8.62732e-10	6.21998e-10	-6.3134e-09	-6.44298e-09	-3.95615e-09	300	200	0	1.60586e-07	-7.66716e-08	-2.66926e-07	-0.00017964	5.35888e-05	-0.000127414	0	0	0
362	4	1.3577e-07	-6.28611e-08	-2.28566e-07	-1.02737e-05	-1.55458e-05	-5.1632e-06	300	610	0	-4.93627e-10	-4.0249e-10	-6.09099e-12	-4.87044e-09	3.60522e-09	9.37487e-09	300	200	0	1.35276e-07	-6.32636e-08	-2.28572e-07	-0.000152742	4.65362e-05	-0.000106854	0	0	0
362	5	1.04505e-07	-4.79221e-08	-1.78902e-07	-7.55416e-06	-1.18359e-05	-4.13898e-06	300	610	0	8.99908e-11	-8.98859e-11	-3.66485e-10	-3.46013e-09	8.95261e-09	1.59218e-08	300	200	0	1.04595e-07	-4.8012e-08	-1.79269e-07	-0.000119066	3.6933e-05	-8.2293e-05	0	0	0
362	6	7.40704e-08	-3.36195e-08	-1.29018e-07	-5.08994e-06	-8.29182e-06	-3.05663e-06	300	610	0	4.14814e-10	1.00563e-10	-5.3e-10	-2.23674e-09	1.09597e-08	1.77877e-08	300	200	0	7.44852e-08	-3.35189e-08	-1.29548e-07	-8.55081e-05	2.70083e-05	-5.83604e-05	0	0	0
362	7	4.77407e-08	-2.13878e-08	-8.49551e-08	-3.06628e-06	-5.26553e-06	-2.06991e-06	300	610	0	5.52115e-10	1.98072e-10	-5.60824e-10	-1.26667e-09	1.0807e-08	1.67398e-08	300	200	0	4.82928e-08	-2.11897e-08	-8.55159e-08	-5.60194e-05	1.8082e-05	-3.76423e-05	0	0	0
362	8	2.69105e-08	-1.18053e-08	-4.94922e-08	-1.5372e-06	-2.89778e-06	-1.25581e-06	300	610	0	5.6523e-10	2.3052e-10	-5.11682e-10	-5.57912e-10	9.43079e-09	1.41415e-08	300	200	0	2.74757e-08	-1.15747e-08	-5.00039e-08	-3.23859e-05	1.0794e-05	-2.12425e-05	0	0	0
362	9	1.17258e-08	-4.88827e-09	-2.32021e-08	-4.7478e-07	-1.19095e-06	-6.38013e-07	300	610	0	5.05381e-10	2.21692e-10	-4.22422e-10	-8.38917e-11	7.51512e-09	1.09616e-08	300	200	0	1.22311e-08	-4.66658e-09	-2.36245e-08	-1.49366e-05	5.31683e-06	-9.28081e-06	0	0	0
363	0	1.59726e-09	-3.28536e-10	-5.32027e-09	1.92666e-07	-6.76117e-08	-2.06745e-07	300	610	0	4.10717e-10	1.90185e-10	-3.20739e-10	1.98649e-10	5.51772e-09	7.82636e-09	300	200	0	2.00798e-09	-1.3835e-10	-5.64101e-09	-3.12329e-06	1.53382e-06	-1.2969e-06	0	0	0
363	1	-4.41656e-09	2.33226e-09	5.59522e-09	5.53444e-07	5.86312e-07	6.58626e-08	300	610	0	3.07322e-10	1.49395e-10	-2.24036e-10	3.37412e-10	3.71146e-09	5.09068e-09	300	200	0	-4.10924e-09	2.48166e-09	5.37118e-09	4.04118e-06	-8.24088e-07	3.44809e-06	0	0	0
363	2	-7.34765e-09	3.58402e-09	1.1204e-08	6.9489e-07	8.92383e-07	2.14746e-07	300	610	0	2.11234e-10	1.08132e-10	-1.41726e-10	3.76966e-10	2.23044e-09	2.91086e-09	300	200	0	-7.13642e-09	3.69216e-09	1.10623e-08	7.67858e-06	-2.08152e-06	5.76513e-06	0	0	0
363	3	-8.15686e-09	3.87642e-09	1.3093e-08	6.93366e-07	9.61965e-07	2.74744e-07	300	610	0	1.30804e-10	7.1515e-11	-7.7504e-11	3.54764e-10	1.11301e-09	1.31052e-09	300	200	0	-8.02606e-09	3.94794e-09	1.30155e-08	8.85444e-06	-2.55631e-06	6.40996e-06	0	0	0
363	4	-7.64962e-09	3.58237e-09	1.2618e-08	6.09823e-07	8.8728e-07	2.76483e-07	300	610	0	6.89656e-11	4.19358e-11	-3.13393e-11	2.99702e-10	3.37841e-10	2.34155e-10	300	200	0	-7.58065e-09	3.62431e-09	1.25867e-08	8.47482e-06	-2.52452e-06	6.01648e-06	0	0	0
363	5	-6.44595e-09	2.9862e-09	1.08406e-08	4.89084e-07	7.38554e-07	2.4452e-07	300	610	0	2.5189e-11	1.99294e-11	-1.06038e-12	2.32312e-10	-1.48122e-10	-4.12618e-10	300	200	0	-6.42076e-09	3.00612e-09	1.08395e-08	7.24615e-06	-2.20525e-06	5.07294e-06	0	0	0
363	6	-4.98538e-09	2.28739e-09	8.52616e-09	3.61353e-07	5.6499e-07	1.96989e-07	300	610	0	-2.98357e-12	4.90072e-12	1.64749e-11	1.65869e-10	-4.09868e-10	-7.35287e-10	300	200	0	-4.98836e-09	2.2923e-09	8.54264e-09	5.6758e-06	-1.75877e-06	3.92562e-06	0	0	0
363	7	-3.55124e-09	1.6129e-09	6.17895e-09	2.44832e-07	3.97838e-07	1.46175e-07	300	610	0	-1.88257e-11	-4.32433e-12	2.45927e-11	1.07891e-10	-5.11492e-10	-8.33141e-10	300	200	0	-3.57007e-09	1.60858e-09	6.20355e-09	4.09623e-06	-1.29237e-06	2.79794e-06	0	0	0
363	8	-2.30328e-09	1.03281e-09	4.09273e-09	1.48648e-07	2.54301e-07	9.95322e-08	300	610	0	-2.56897e-11	-9.11272e-12	2.63279e-11	6.16938e-11	-5.08939e-10	-7.90071e-10	300	200	0	-2.32897e-09	1.02369e-09	4.11906e-09	2.69968e-06	-8.70136e-07	1.81599e-06	0	0	0
363	9	-1.31116e-09	5.76141e-10	2.4053e-09	7.56245e-08	1.41456e-07	6.08479e-08	300	610	0	-2.65733e-11	-1.07793e-11	2.41866e-11	2.7777e-11	-4.46792e-10	-6.71112e-10	300	200	0	-1.33773e-09	5.65362e-10	2.42949e-09	1.57486e-06	-5.23627e-07	1.03491e-06	0	0	0
364	0	-5.84414e-10	2.44891e-10	1.14834e-09	2.4623e-08	5.971e-08	3.13517e-08	300	610	0	-2.39131e-11	-1.04524e-11	2.00719e-11	4.9648e-12	-3.57792e-10	-5.22703e-10	300	200	0	-6.08327e-10	2.34438e-10	1.16841e-09	7.40384e-07	-2.61972e-07	4.62436e-07	0	0	0
364	1	-9.6894e-11	2.52409e-11	2.88738e-10	-7.63599e-09	5.59117e-09	1.06549e-08	300	610	0	-1.95326e-11	-9.01824e-12	1.5313e-11	-8.74303e-12	-2.63964e-10	-3.75055e-10	300	200	0	-1.16427e-10	1.62227e-11	3.04051e-10	1.72327e-07	-8.02995e-08	7.81585e-08	0	0	0
364	2	1.94959e-10	-1.04056e-10	-2.39917e-10	-2.5273e-08	-2.61911e-08	-2.51504e-09	300	610	0	-1.46852e-11	-7.11847e-12	1.07512e-11	-1.5582e-11	-1.78546e-10	-2.45449e-10	300	200	0	1.80273e-10	-1.11175e-10	-2.29166e-10	-1.74824e-07	3.37271e-08	-1.52101e-07	0	0	0
364	3	3.39516e-10	-1.6599e-10	-5.15264e-10	-3.24002e-08	-4.13417e-08	-9.78728e-09	300	610	0	-1.01474e-11	-5.17749e-12	6.84655e-12	-1.76563e-11	-1.08147e-10	-1.41668e-10	300	200	0	3.29368e-10	-1.71167e-10	-5.08418e-10	-3.53576e-07	9.52657e-08	-2.66354e-07	0	0	0
364	4	3.8215e-10	-1.81809e-10	-6.12143e-10	-3.26351e-08	-4.51236e-08	-1.28016e-08	300	610	0	-6.32852e-12	-3.44423e-12	3.7853e-12	-1.67438e-11	-5.4778e-11	-6.5109e-11	300	200	0	3.75822e-10	-1.85253e-10	-6.08357e-10	-4.14194e-07	1.19289e-07	-3.00289e-07	0	0	0
364	5	3.61101e-10	-1.69227e-10	-5.9486e-10	-2.88792e-08	-4.19182e-08	-1.30084e-08	300	610	0	-3.37834e-12	-2.03706e-12	1.57393e-12	-1.42229e-11	-1.75623e-11	-1.33285e-11	300	200	0	3.57723e-10	-1.71264e-10	-5.93286e-10	-3.99664e-07	1.18879e-07	-2.83997e-07	0	0	0
364	6	3.05947e-10	-1.41818e-10	-5.14002e-10	-2.32766e-08	-3.50775e-08	-1.15764e-08	300	610	0	-1.27935e-12	-9.85132e-13	1.14842e-13	-1.10778e-11	5.92884e-12	1.80319e-11	300	200	0	3.04667e-10	-1.42803e-10	-5.13887e-10	-3.4366e-07	1.0447e-07	-2.40771e-07	0	0	0
364	7	2.37759e-10	-1.0915e-10	-4.0623e-10	-1.72803e-08	-2.69623e-08	-9.37282e-09	300	610	0	7.99951e-14	-2.62874e-13	-7.37752e-13	-7.94876e-12	1.87282e-11	3.39127e-11	300	200	0	2.37839e-10	-1.09413e-10	-4.06968e-10	-2.70488e-07	8.37304e-08	-1.87212e-07	0	0	0
364	8	1.70208e-10	-7.73545e-11	-2.95834e-10	-1.17724e-08	-1.90819e-08	-6.98842e-09	300	610	0	8.52017e-13	1.83731e-13	-1.13999e-12	-5.20202e-12	2.38544e-11	3.90002e-11	300	200	0	1.7106e-10	-7.71708e-11	-2.96974e-10	-1.96168e-07	6.18232e-08	-1.34098e-07	0	0	0
364	9	1.11076e-10	-4.9851e-11	-1.9709e-10	-7.2021e-09	-1.2276e-08	-4.78431e-09	300	610	0	1.19431e-12	4.18602e-13	-1.23535e-12	-3.00257e-12	2.39576e-11	3.72754e-11	300	200	0	1.1227e-10	-4.94324e-11	-1.98326e-10	-1.3005e-07	4.18567e-08	-8.75718e-08	0	0	0
365	0	6.38348e-11	-2.80943e-11	-1.1682e-10	-3.71572e-09	-6.89934e-09	-2.94664e-09	300	610	0	1.24872e-12	5.03733e-13	-1.14289e-12	-1.38001e-12	2.11606e-11	3.18396e-11	300	200	0	6.50835e-11	-2.75905e-11	-1.17962e-10	-7.653e-08	2.53866e-08	-5.03809e-08	0	0	0
365	1	2.90629e-11	-1.22357e-11	-5.674e-11	-1.26821e-09	-2.98544e-09	-1.53876e-09	300	610	0	1.13112e-12	4.92622e-13	-9.53465e-13	-2.82582e-13	1.70296e-11	2.49182e-11	300	200	0	3.0194e-11	-1.17431e-11	-5.76935e-11	-3.66343e-08	1.28903e-08	-2.29913e-08	0	0	0
365	2	5.60568e-12	-1.65899e-12	-1.54324e-11	2.90187e-10	-3.79203e-10	-5.4584e-10	300	610	0	9.28654e-13	4.27501e-13	-7.3088e-13	3.82074e-13	1.26241e-11	1.79679e-11	300	200	0	6.53433e-12	-1.23148e-12	-1.61633e-11	-9.32848e-09	4.16876e-09	-4.50251e-09	0	0	0
365	3	-8.5494e-12	4.6199e-12	1.01574e-11	1.15159e-09	1.16447e-09	9.01199e-11	300	610	0	7.01525e-13	3.3909e-13	-5.15765e-13	7.18666e-13	8.58608e-12	1.18295e-11	300	200	0	-7.84788e-12	4.95899e-12	9.64166e-12	7.48322e-09	-1.34275e-09	6.66448e-09	0	0	0
365	4	-1.56686e-11	7.67915e-12	2.36593e-11	1.50956e-09	1.91317e-09	4.45021e-10	300	610	0	4.87297e-13	2.4783e-13	-3.30593e-13	8.26507e-13	5.24072e-12	6.8899e-12	300	200	0	-1.51813e-11	7.92698e-12	2.33287e-11	1.62569e-08	-4.3515e-09	1.22904e-08	0	0	0
365	5	-1.78937e-11	8.52252e-12	2.86014e-11	1.5354e-09	2.11554e-09	5.96015e-10	300	610	0	3.06029e-13	1.65813e-13	-1.84713e-13	7.8997e-13	2.69247e-12	3.22841e-12	300	200	0	-1.75876e-11	8.68833e-12	2.84167e-11	1.93632e-08	-5.56258e-09	1.40597e-08	0	0	0
365	6	-1.70396e-11	7.99132e-12	2.80329e-11	1.3672e-09	1.97967e-09	6.11769e-10	300	610	0	1.65322e-13	9.88878e-14	-7.88162e-14	6.74779e-13	9.06347e-13	7.38328e-13	300	200	0	-1.68743e-11	8.09021e-12	2.79541e-11	1.88405e-08	-5.5957e-09	1.34007e-08	0	0	0
365	7	-1.4517e-11	6.73314e-12	2.43638e-11	1.10748e-09	1.66552e-09	5.47888e-10	300	610	0	6.47117e-14	4.86192e-14	-8.53405e-15	5.28099e-13	-2.28648e-13	-7.81377e-13	300	200	0	-1.44523e-11	6.78176e-12	2.43553e-11	1.62938e-08	-4.94759e-09	1.14241e-08	0	0	0
365	8	-1.13359e-11	5.20699e-12	1.93495e-11	8.26121e-10	1.28633e-09	4.45838e-10	300	610	0	-8.49465e-16	1.39206e-14	3.28922e-14	3.80803e-13	-8.53954e-13	-1.56197e-12	300	200	0	-1.13367e-11	5.22091e-12	1.93824e-11	1.28869e-08	-3.98508e-09	8.9256e-09	0	0	0
365	9	-8.15534e-12	3.70872e-12	1.41596e-11	5.65857e-10	9.14951e-10	3.34009e-10	300	610	0	-3.84427e-14	-7.68911e-15	5.27887e-14	2.50713e-13	-1.11166e-12	-1.82455e-12	300	200	0	-8.19378e-12	3.70103e-12	1.42123e-11	9.39164e-09	-2.95656e-09	6.42494e-09	0	0	0
366	0	-5.35436e-12	2.40512e-12	9.48741e-12	3.48754e-10	5.92341e-10	2.29891e-10	300	610	0	-5.54736e-14	-1.91969e-14	5.79345e-14	1.46027e-13	-1.12729e-12	-1.75799e-12	300	200	0	-5.40984e-12	2.38592e-12	9.54535e-12	6.26233e-09	-2.01272e-09	4.22117e-09	0	0	0
366	1	-3.10557e-12	1.36886e-12	5.67002e-12	1.8235e-10	3.36234e-10	1.42619e-10	300	610	0	-5.86517e-14	-2.35246e-14	5.39858e-14	6.8427e-14	-1.00188e-12	-1.51012e-12	300	200	0	-3.16422e-12	1.34533e-12	5.72401e-12	3.71651e-09	-1.23009e-09	2.45084e-09	0	0	0
366	2	-1.44236e-12	6.09859e-13	2.7992e-12	6.49349e-11	1.48898e-10	7.54381e-11	300	610	0	-5.34862e-14	-2.32081e-14	4.52791e-14	1.56527e-14	-8.10323e-13	-1.18757e-12	300	200	0	-1.49584e-12	5.86651e-13	2.84448e-12	1.80968e-09	-6.33457e-10	1.14078e-09	0	0	0
366	3	-3.14127e-13	1.0076e-13	8.14884e-13	-1.03148e-11	2.34359e-11	2.78183e-11	300	610	0	-4.41394e-14	-2.02591e-14	3.48747e-14	-1.65561e-14	-6.03577e-13	-8.60526e-13	300	200	0	-3.58267e-13	8.0501e-14	8.49759e-13	4.97587e-10	-2.14899e-10	2.51554e-10	0	0	0
366	4	3.72002e-13	-2.0396e-13	-4.23157e-13	-5.235e-11	-5.14926e-11	-2.87739e-12	300	610	0	-3.35029e-14	-1.61482e-14	2.47348e-14	-3.31007e-14	-4.12746e-13	-5.69896e-13	300	200	0	3.38499e-13	-2.20108e-13	-3.98422e-13	-3.16127e-10	5.13733e-11	-2.897e-10	0	0	0
366	5	7.22141e-13	-3.54842e-13	-1.08452e-12	-7.02767e-11	-8.84337e-11	-2.01829e-11	300	610	0	-2.33931e-14	-1.18593e-14	1.59558e-14	-3.86666e-14	-2.53818e-13	-3.34853e-13	300	200	0	6.98748e-13	-3.66701e-13	-1.06856e-12	-7.46283e-10	1.98342e-10	-5.66356e-10	0	0	0
366	6	8.37356e-13	-3.99286e-13	-1.33547e-12	-7.22049e-11	-9.91295e-11	-2.77264e-11	300	610	0	-1.47914e-14	-7.97954e-15	9.00597e-15	-3.72567e-14	-1.32181e-13	-1.59791e-13	300	200	0	8.22565e-13	-4.07265e-13	-1.32646e-12	-9.04625e-10	2.59194e-10	-6.57895e-10	0	0	0
366	7	8.03766e-13	-3.77234e-13	-1.32053e-12	-6.47049e-11	-9.34603e-11	-2.87578e-11	300	610	0	-8.0823e-15	-4.79748e-15	3.93643e-15	-3.20041e-14	-4.6486e-14	-4.00883e-14	300	200	0	7.95684e-13	-3.82032e-13	-1.31659e-12	-8.87811e-10	2.63279e-10	-6.32088e-10	0	0	0
366	8	6.88624e-13	-3.19579e-13	-1.1545e-12	-5.26784e-11	-7.9058e-11	-2.59222e-11	300	610	0	-3.2613e-15	-2.39597e-15	5.52368e-16	-2.51685e-14	8.32666e-15	3.35146e-14	300	200	0	6.85363e-13	-3.21975e-13	-1.15395e-12	-7.72294e-10	2.34238e-10	-5.4189e-10	0	0	0
366	9	5.40322e-13	-2.48329e-13	-9.21398e-13	-3.94831e-11	-6.13517e-11	-2.12013e-11	300	610	0	-1.00628e-16	-7.29561e-16	-1.45916e-15	-1.82376e-14	3.88485e-14	7.18369e-14	300	200	0	5.40221e-13	-2.49059e-13	-9.22857e-13	-6.13801e-10	1.89614e-10	-4.25423e-10	0	0	0
367	0	3.90635e-13	-1.77756e-13	-6.7752e-13	-2.71891e-11	-4.38567e-11	-1.59593e-11	300	610	0	1.7286e-15	3.15526e-16	-2.44172e-15	-1.20783e-14	5.17654e-14	8.53056e-14	300	200	0	3.92364e-13	-1.77441e-13	-6.79962e-13	-4.49494e-10	1.4135e-10	-3.07739e-10	0	0	0
367	1	2.57999e-13	-1.15988e-13	-4.56526e-13	-1.6879e-11	-2.85692e-11	-1.10426e-11	300	610	0	2.57422e-15	8.78782e-16	-2.71553e-15	-7.09696e-15	5.30202e-14	8.28789e-14	300	200	0	2.60573e-13	-1.15109e-13	-4.59241e-13	-3.01435e-10	9.67486e-11	-2.03387e-10	0	0	0
367	2	1.5098e-13	-6.66449e-14	-2.75035e-13	-8.93879e-12	-1.63734e-11	-6.89923e-12	300	610	0	2.7535e-15	1.09785e-15	-2.5492e-15	-3.3868e-15	4.74203e-14	7.16024e-14	300	200	0	1.53733e-13	-6.55471e-14	-2.77584e-13	-1.8037e-10	5.957e-11	-1.1914e-10	0	0	0
367	3	7.14486e-14	-3.03295e-14	-1.37896e-13	-3.30784e-12	-7.40933e-12	-3.69442e-12	300	610	0	2.5283e-15	1.09292e-15	-2.14964e-15	-8.49847e-16	3.8547e-14	5.65822e-14	300	200	0	7.39769e-14	-2.92366e-14	-1.40045e-13	-8.92583e-11	3.10919e-11	-5.64981e-11	0	0	0
367	4	1.72034e-14	-5.83391e-15	-4.26065e-14	3.24061e-13	-1.37203e-12	-1.41134e-12	300	610	0	2.09738e-15	9.59776e-16	-1.66362e-15	7.101e-16	2.88495e-14	4.12002e-14	300	200	0	1.93008e-14	-4.87413e-15	-4.42701e-14	-2.62319e-11	1.10114e-11	-1.37459e-11	0	0	0
367	5	-1.6036e-14	8.94543e-15	1.72598e-14	2.37359e-12	2.2627e-12	6.95865e-14	300	610	0	1.59956e-15	7.68797e-16	-1.18584e-15	1.52233e-15	1.98343e-14	2.74443e-14	300	200	0	-1.44364e-14	9.71423e-15	1.6074e-14	1.31327e-11	-1.84671e-12	1.24733e-11	0	0	0
367	6	-3.32351e-14	1.63763e-14	4.96222e-14	3.26898e-12	4.08272e-12	9.1275e-13	300	610	0	1.12263e-15	5.67334e-16	-7.69754e-16	1.80782e-15	1.22863e-14	1.62632e-14	300	200	0	-3.21125e-14	1.69437e-14	4.88525e-14	3.41997e-11	-9.01934e-12	2.6061e-11	0	0	0
367	7	-3.91613e-14	1.86962e-14	6.23128e-14	3.39404e-12	4.64238e-12	1.28871e-12	300	610	0	7.14572e-16	3.83861e-16	-4.38752e-16	1.75643e-15	6.48168e-15	7.89569e-15	300	200	0	-3.84468e-14	1.90801e-14	6.18741e-14	4.22347e-11	-1.20679e-11	3.07661e-11	0	0	0
367	8	-3.78996e-14	1.7801e-14	6.21801e-14	3.06129e-12	4.41067e-12	1.35122e-12	300	610	0	3.94765e-16	2.32608e-16	-1.96132e-16	1.51747e-15	2.37155e-15	2.14339e-15	300	200	0	-3.75048e-14	1.80336e-14	6.19839e-14	4.1819e-11	-1.23819e-11	2.98033e-11	0	0	0
367	9	-3.26556e-14	1.5164e-14	5.46903e-14	2.50499e-12	3.75159e-12	1.22606e-12	300	610	0	1.63826e-16	1.17912e-16	-3.32537e-17	1.19916e-15	-2.74323e-16	-1.41944e-15	300	200	0	-3.24918e-14	1.52819e-14	5.4657e-14	3.65942e-11	-1.10862e-11	2.56964e-11	0	0	0
368	0	-2.57472e-14	1.18399e-14	4.38636e-14	1.88649e-12	2.92536e-12	1.00792e-12	300	610	0	1.15144e-17	3.79091e-17	6.43582e-17	8.73178e-16	-1.76287e-15	-3.29867e-15	300	200	0	-2.57357e-14	1.18778e-14	4.3928e-14	2.92272e-11	-9.01947e-12	2.02714e-11	0	0	0
368	1	-1.87055e-14	8.51709e-15	3.24091e-14	1.30596e-12	2.10155e-12	7.62333e-13	300	610	0	-7.74299e-17	-1.26082e-17	1.12807e-16	5.81649e-16	-2.40853e-15	-3.98585e-15	300	200	0	-1.87829e-14	8.50448e-15	3.25219e-14	2.15069e-11	-6.75586e-12	1.47355e-11	0	0	0
368	2	-1.24267e-14	5.59119e-15	2.19594e-14	8.16486e-13	1.37734e-12	5.30243e-13	300	610	0	-1.19337e-16	-4.01501e-17	1.27214e-16	3.44687e-16	-2.49259e-15	-3.90573e-15	300	200	0	-1.2546e-14	5.55104e-15	2.20866e-14	1.45039e-11	-4.64893e-12	9.79578e-12	0	0	0
368	3	-7.33508e-15	3.24233e-15	1.33332e-14	4.37715e-13	7.96737e-13	3.33584e-13	300	610	0	-1.29203e-16	-5.11984e-17	1.2033e-16	1.6735e-16	-2.24375e-15	-3.394e-15	300	200	0	-7.46428e-15	3.19113e-15	1.34535e-14	8.74836e-12	-2.88327e-12	5.78777e-12	0	0	0
368	4	-3.53315e-15	1.50528e-15	6.78389e-15	1.67753e-13	3.6793e-13	1.80743e-13	300	610	0	-1.19472e-16	-5.14465e-17	1.02025e-16	4.54372e-17	-1.83316e-15	-2.69513e-15	300	200	0	-3.65262e-15	1.45383e-15	6.88591e-15	4.39616e-12	-1.52435e-12	2.79331e-12	0	0	0
368	5	-9.2598e-16	3.27095e-16	2.20955e-15	-7.46207e-15	7.75199e-14	7.13182e-14	300	610	0	-9.96328e-17	-4.54554e-17	7.93371e-17	-3.00738e-17	-1.37854e-15	-1.97199e-15	300	200	0	-1.02561e-15	2.8164e-16	2.28889e-15	1.36972e-12	-5.61295e-13	7.38613e-13	0	0	0
368	6	6.83413e-16	-3.89302e-16	-6.83905e-16	-1.07313e-13	-9.86939e-14	-9.88635e-17	300	610	0	-7.63475e-17	-3.65914e-17	5.68336e-17	-6.99034e-17	-9.52795e-16	-1.32111e-15	300	200	0	6.07066e-16	-4.25893e-16	-6.27071e-16	-5.3364e-13	5.93354e-14	-5.30801e-13	0	0	0
368	7	1.52726e-15	-7.54781e-16	-2.26596e-15	-1.51927e-13	-1.88241e-13	-4.11484e-14	300	610	0	-5.3857e-17	-2.71324e-17	3.71192e-17	-8.44692e-17	-5.94416e-16	-7.89375e-16	300	200	0	1.4734e-15	-7.81913e-16	-2.22884e-15	-1.56436e-12	4.09094e-13	-1.19737e-12	0	0	0
368	8	1.83034e-15	-8.74924e-16	-2.90541e-15	-1.59465e-13	-2.17284e-13	-5.98439e-14	300	610	0	-3.4505e-17	-1.84591e-17	2.13589e-17	-8.2773e-17	-3.17496e-16	-3.8954e-16	300	200	0	1.79583e-15	-8.93383e-16	-2.88405e-15	-1.97046e-12	5.61413e-13	-1.43785e-12	0	0	0
368	9	1.78637e-15	-8.39688e-16	-2.92666e-15	-1.44787e-13	-2.08076e-13	-6.34581e-14	300	610	0	-1.92647e-17	-1.12716e-17	9.7509e-18	-7.19292e-17	-1.20427e-16	-1.13211e-16	300	200	0	1.76711e-15	-8.5096e-16	-2.91691e-15	-1.96902e-12	5.82055e-13	-1.40469e-12	0	0	0
369	0	1.54811e-15	-7.19317e-16	-2.58995e-15	-1.19085e-13	-1.77974e-13	-5.79702e-14	300	610	0	-8.20539e-18	-5.79526e-18	1.91434e-18	-5.71187e-17	7.23593e-18	5.91621e-17	300	200	0	1.53991e-15	-7.25113e-16	-2.58803e-15	-1.73343e-12	5.24528e-13	-1.21815e-12	0	0	0
369	1	1.22655e-15	-5.64349e-16	-2.08757e-15	-9.01101e-14	-1.39448e-13	-4.79035e-14	300	610	0	-8.68556e-19	-1.95569e-18	-2.81954e-18	-4.17934e-17	7.97732e-17	1.51215e-16	300	200	0	1.22568e-15	-5.66305e-16	-2.09039e-15	-1.39132e-12	4.28915e-13	-9.65668e-13	0	0	0
369	2	8.95435e-16	-4.07966e-16	-1.54983e-15	-6.27075e-14	-1.00672e-13	-3.64043e-14	300	610	0	3.45332e-18	4.85038e-19	-5.20513e-18	-2.79993e-17	1.11968e-16	1.86112e-16	300	200	0	8.98889e-16	-4.0748e-16	-1.55504e-15	-1.02873e-12	3.22805e-13	-7.05369e-13	0	0	0
369	3	5.983e-16	-2.69413e-16	-1.05588e-15	-3.9476e-14	-6.63746e-14	-2.54525e-14	300	610	0	5.52647e-18	1.83051e-18	-5.95615e-18	-1.67302e-17	1.17128e-16	1.83987e-16	300	200	0	6.03827e-16	-2.67582e-16	-1.06184e-15	-6.97617e-13	2.23311e-13	-4.71612e-13	0	0	0
369	4	3.5613e-16	-1.57631e-16	-6.45999e-16	-2.14125e-14	-3.87419e-14	-1.61212e-14	300	610	0	6.05953e-18	2.38585e-18	-5.67782e-18	-8.25629e-18	1.06131e-16	1.60829e-16	300	200	0	3.62189e-16	-1.55245e-16	-6.51676e-16	-4.24067e-13	1.39482e-13	-2.80985e-13	0	0	0
369	5	1.74434e-16	-7.45683e-17	-3.33315e-16	-8.47392e-15	-1.82355e-14	-8.8341e-15	300	610	0	5.64357e-18	2.42069e-18	-4.84086e-18	-2.39987e-18	8.71546e-17	1.2834e-16	300	200	0	1.80078e-16	-7.21476e-17	-3.38156e-16	-2.1623e-13	7.46548e-14	-1.37884e-13	0	0	0
369	6	4.91708e-17	-1.79209e-17	-1.13798e-16	-2.45896e-17	-4.27114e-15	-3.59112e-15	300	610	0	4.73156e-18	2.15211e-18	-3.7825e-18	1.25342e-18	6.58531e-17	9.43586e-17	300	200	0	5.39024e-17	-1.57688e-17	-1.17581e-16	-7.09537e-14	2.84816e-14	-3.91679e-14	0	0	0
369	7	-2.87118e-17	1.67852e-17	2.59811e-17	4.8363e-15	4.2669e-15	-1.48512e-16	300	610	0	3.64307e-18	1.74111e-18	-2.72302e-18	3.20444e-18	4.57544e-17	6.35712e-17	300	200	0	-2.50688e-17	1.85264e-17	2.32581e-17	2.10326e-14	-1.46146e-15	2.22586e-14	0	0	0
369	8	-7.00674e-17	3.47383e-17	1.0325e-16	7.05446e-15	8.66714e-15	1.84853e-15	300	610	0	2.5829e-18	1.29722e-18	-1.78922e-18	3.94413e-18	2.87435e-17	3.82907e-17	300	200	0	-6.74845e-17	3.60356e-17	1.01461e-16	7.14126e-14	-1.8503e-14	5.4922e-14	0	0	0
369	9	-8.5491e-17	4.09188e-17	1.35366e-16	7.48873e-15	1.01637e-14	2.77634e-15	300	610	0	1.66541e-18	8.87341e-19	-1.03901e-18	3.89918e-18	1.55362e-17	1.91904e-17	300	200	0	-8.38256e-17	4.18062e-17	1.34327e-16	9.18645e-14	-2.60951e-14	6.71538e-14	0	0	0
370	0	-8.41662e-17	3.95938e-17	1.37692e-16	6.84557e-15	9.81242e-15	2.97877e-15	300	610	0	9.39337e-19	5.45889e-19	-4.83801e-19	3.40845e-18	6.09029e-18	5.92067e-18	300	200	0	-8.32269e-17	4.01396e-17	1.37208e-16	9.26708e-14	-2.73489e-14	6.61801e-14	0	0	0
370	1	-7.33698e-17	3.41113e-17	1.22613e-16	5.65962e-15	8.44054e-15	2.74002e-15	300	610	0	4.09888e-19	2.84487e-19	-1.06901e-19	2.71994e-18	-6.67508e-20	-2.41466e-18	300	200	0	-7.29599e-17	3.43958e-17	1.22506e-16	8.20857e-14	-2.48092e-14	5.77299e-14	0	0	0
370	2	-5.84148e-17	2.68923e-17	9.93245e-17	4.30299e-15	6.64546e-15	2.27607e-15	300	610	0	5.66118e-20	1.00275e-19	1.22543e-19	1.99979e-18	-3.59879e-18	-6.91918e-18	300	200	0	-5.83582e-17	2.69926e-17	9.9447e-17	6.62131e-14	-2.03911e-14	4.59886e-14	0	0	0
370	3	-4.28519e-17	1.95354e-17	7.4093e-17	3.00997e-15	4.82107e-15	1.73795e-15	300	610	0	-1.53254e-19	-1.75928e-20	2.39852e-19	1.34731e-18	-5.20048e-18	-8.68412e-18	300	200	0	-4.30052e-17	1.95178e-17	7.43328e-17	4.91929e-14	-1.54197e-14	3.3755e-14	0	0	0
370	4	-2.8795e-17	1.29765e-17	5.07523e-17	1.90768e-15	3.19734e-15	1.22136e-15	300	610	0	-2.55646e-19	-8.32636e-20	2.78703e-19	8.11539e-19	-5.50134e-18	-8.66351e-18	300	200	0	-2.90507e-17	1.28932e-17	5.1031e-17	3.3542e-14	-1.0723e-14	2.26968e-14	0	0	0
370	5	-1.72799e-17	7.65831e-18	3.12816e-17	1.04647e-15	1.88257e-15	7.78723e-16	300	610	0	-2.84036e-19	-1.11094e-19	2.67812e-19	4.06739e-19	-5.01842e-18	-7.61875e-18	300	200	0	-1.75639e-17	7.54721e-18	3.15495e-17	2.05445e-14	-6.74422e-15	1.36328e-14	0	0	0
370	6	-8.59905e-18	3.68754e-18	1.63574e-17	4.26556e-16	9.02195e-16	4.31387e-16	300	610	0	-2.66495e-19	-1.1385e-19	2.2962e-19	1.25505e-19	-4.14245e-18	-6.10972e-18	300	200	0	-8.86554e-18	3.57369e-18	1.6587e-17	1.06222e-14	-3.65251e-15	6.7961e-15	0	0	0
370	7	-2.58277e-18	9.64898e-19	5.82647e-18	1.92782e-17	2.30961e-16	1.80253e-16	300	610	0	-2.24637e-19	-1.01861e-19	1.80285e-19	-5.11544e-20	-3.14492e-18	-4.51367e-18	300	200	0	-2.80741e-18	8.63037e-19	6.00675e-18	3.65085e-15	-1.43945e-15	2.05507e-15	0	0	0
370	8	1.18423e-18	-7.1553e-19	-9.22966e-19	-2.17185e-16	-1.82502e-16	1.43726e-17	300	610	0	-1.73788e-19	-8.28232e-20	1.30425e-19	-1.46626e-19	-2.19644e-18	-3.05788e-18	300	200	0	1.01044e-18	-7.98353e-19	-7.92541e-19	-7.92577e-16	4.56281e-18	-9.15814e-16	0	0	0
370	9	3.20888e-18	-1.59638e-18	-4.69352e-18	-3.27246e-16	-3.98464e-16	-8.27141e-17	300	610	0	-1.23833e-19	-6.20029e-20	8.62086e-20	-1.84036e-19	-1.38924e-18	-1.85629e-18	300	200	0	3.08505e-18	-1.65839e-18	-4.60731e-18	-3.25284e-15	8.34258e-16	-2.51474e-15	0	0	0
371	0	3.99038e-18	-1.9125e-18	-6.30182e-18	-3.5151e-16	-4.75125e-16	-1.28673e-16	300	610	0	-8.03468e-20	-4.26399e-20	5.05078e-20	-1.83603e-19	-7.59503e-19	-9.44119e-19	300	200	0	3.91003e-18	-1.95514e-18	-6.25131e-18	-4.27955e-15	1.21183e-15	-3.13422e-15	0	0	0
371	1	3.96395e-18	-1.86624e-18	-6.47518e-18	-3.23552e-16	-4.62554e-16	-1.39756e-16	300	610	0	-4.57651e-20	-2.64234e-20	2.39598e-20	-1.61464e-19	-3.06885e-19	-3.07103e-19	300	200	0	3.91818e-18	-1.89266e-18	-6.45122e-18	-4.35963e-15	1.28443e-15	-3.11672e-15	0	0	0
371	2	3.47615e-18	-1.61714e-18	-5.80285e-18	-2.68902e-16	-4.00179e-16	-1.29465e-16	300	610	0	-2.0426e-20	-1.39494e-20	5.83939e-21	-1.29485e-19	-1.00633e-20	9.57645e-20	300	200	0	3.45572e-18	-1.63109e-18	-5.79701e-18	-3.88589e-15	1.17304e-15	-2.73506e-15	0	0	0
371	3	2.78124e-18	-1.28111e-18	-4.72445e-18	-2.05421e-16	-3.16605e-16	-1.08113e-16	300	610	0	-3.42197e-21	-5.11431e-21	-5.27517e-21	-9.56604e-20	1.61795e-19	3.15976e-19	300	200	0	2.77782e-18	-1.28623e-18	-4.72972e-18	-3.15022e-15	9.69138e-16	-2.18954e-15	0	0	0
371	4	2.05011e-18	-9.35173e-19	-3.54114e-18	-1.44431e-16	-2.30806e-16	-8.29473e-17	300	610	0	6.76251e-21	5.75181e-22	-1.10366e-20	-6.48079e-20	2.41315e-19	4.04915e-19	300	200	0	2.05688e-18	-9.34597e-19	-3.55218e-18	-2.35166e-15	7.36359e-16	-1.61484e-15	0	0	0
371	5	1.38532e-18	-6.24779e-19	-2.43861e-18	-9.21449e-17	-1.53958e-16	-5.85886e-17	300	610	0	1.18118e-20	3.77779e-21	-1.30333e-20	-3.93424e-20	2.58264e-19	4.07774e-19	300	200	0	1.39714e-18	-6.21001e-19	-2.45164e-18	-1.61215e-15	5.1473e-16	-1.09189e-15	0	0	0
371	6	8.37938e-19	-3.71828e-19	-1.51396e-18	-5.10971e-17	-9.1419e-17	-3.75983e-17	300	610	0	1.33067e-20	5.16872e-21	-1.26274e-20	-2.00105e-20	2.37217e-19	3.60801e-19	300	200	0	8.51245e-19	-3.66659e-19	-1.52659e-18	-9.9476e-16	3.25936e-16	-6.61039e-16	0	0	0
371	7	4.23314e-19	-1.82062e-19	-8.01834e-19	-2.14045e-17	-4.45625e-17	-2.10472e-17	300	610	0	1.25797e-20	5.3522e-21	-1.08885e-20	-6.50977e-21	1.96834e-19	2.90778e-19	300	200	0	4.35893e-19	-1.7671e-19	-8.12723e-19	-5.2119e-16	1.78528e-16	-3.34507e-16	0	0	0
371	8	1.34455e-19	-5.12501e-20	-2.96796e-19	-1.78076e-18	-1.23093e-17	-9.02183e-18	300	610	0	1.06618e-20	4.81958e-21	-8.59055e-21	2.0286e-21	1.50149e-19	2.15849e-19	300	200	0	1.45117e-19	-4.64305e-20	-3.05386e-19	-1.86771e-16	7.24911e-17	-1.06885e-16	0	0	0
371	9	-4.76544e-20	3.0071e-20	2.89623e-20	9.71424e-18	7.70233e-18	-1.03218e-18	300	610	0	8.28803e-21	3.93873e-21	-6.24514e-21	6.69589e-21	1.05405e-19	1.47035e-19	300	200	0	-3.93664e-20	3.40097e-20	2.27171e-20	2.77714e-17	2.88218e-18	3.67294e-17	0	0	0
372	0	-1.46677e-19	7.32414e-20	2.12804e-19	1.51651e-17	1.82897e-17	3.68455e-18	300	610	0	5.93506e-21	2.96269e-21	-4.15206e-21	8.58103e-21	6.71127e-20	8.99394e-20	300	200	0	-1.40742e-19	7.62041e-20	2.08652e-19	1.47812e-16	-3.74832e-17	1.14922e-16	0	0	0
372	1	-1.86123e-19	8.93301e-20	2.93133e-19	1.64911e-17	2.21964e-17	5.95714e-18	300	610	0	3.87462e-21	2.04829e-21	-2.45361e-21	8.64183e-21	3.7095e-20	4.63893e-20	300	200	0	-1.82248e-19	9.13784e-20	2.90679e-19	1.99206e-16	-5.62224e-17	1.46177e-16	0	0	0
372	2	-1.86612e-19	8.79299e-20	3.04369e-19	1.52873e-17	2.17961e-17	6.55353e-18	300	610	0	2.22801e-21	1.27834e-21	-1.18456e-21	7.64646e-21	1.54136e-20	1.58193e-20	300	200	0	-1.84384e-19	8.92082e-20	3.03185e-19	2.05005e-16	-6.02934e-17	1.46719e-16	0	0	0
372	3	-1.64644e-19	7.66414e-20	2.74541e-19	1.27725e-17	1.89674e-17	6.11508e-18	300	610	0	1.01565e-21	6.83252e-22	-3.13681e-22	6.16252e-21	1.11019e-21	-3.64294e-21	300	200	0	-1.63628e-19	7.73247e-20	2.74227e-19	1.83897e-16	-5.54456e-17	1.29538e-16	0	0	0
372	4	-1.32384e-19	6.10135e-20	2.24659e-19	9.80384e-18	1.50796e-17	5.13393e-18	300	610	0	1.97516e-22	2.59643e-22	2.24428e-22	4.5746e-21	-7.24595e-21	-1.43985e-20	300	200	0	-1.32186e-19	6.12732e-20	2.24883e-19	1.49836e-16	-4.60478e-17	1.04216e-16	0	0	0
372	5	-9.80524e-20	4.47539e-20	1.69194e-19	6.92814e-18	1.10464e-17	3.95771e-18	300	610	0	-2.96421e-22	-1.48677e-23	5.07057e-22	3.11622e-21	-1.11864e-20	-1.88657e-20	300	200	0	-9.83488e-20	4.4739e-20	1.69701e-19	1.12389e-16	-3.51545e-17	7.72318e-17	0	0	0
372	6	-6.66232e-20	3.00696e-20	1.17133e-19	4.44874e-18	7.41055e-18	2.80959e-18	300	610	0	-5.4507e-22	-1.70925e-22	6.09101e-22	1.90618e-21	-1.21183e-20	-1.91849e-20	300	200	0	-6.71683e-20	2.98987e-20	1.17742e-19	7.74585e-17	-2.47e-17	5.25092e-17	0	0	0
372	7	-4.06098e-20	1.80418e-20	7.32346e-20	2.49281e-18	4.43657e-18	1.8145e-18	300	610	0	-6.23045e-22	-2.40272e-22	5.95151e-22	9.83211e-22	-1.12093e-20	-1.70811e-20	300	200	0	-4.12328e-20	1.78015e-20	7.38297e-20	4.81404e-17	-1.57444e-17	3.20344e-17	0	0	0
372	8	-2.08116e-20	8.97537e-21	3.92639e-20	1.07104e-18	2.19773e-18	1.02604e-18	300	610	0	-5.93594e-22	-2.51497e-22	5.16174e-22	3.35323e-22	-9.35021e-21	-1.3835e-20	300	200	0	-2.14052e-20	8.72387e-21	3.97801e-20	2.55444e-17	-8.7182e-18	1.64432e-17	0	0	0
372	9	-6.94737e-21	2.69252e-21	1.50512e-20	1.25894e-19	6.48482e-19	4.50384e-19	300	610	0	-5.0589e-22	-2.27966e-22	4.09225e-22	-7.71601e-23	-7.16656e-21	-1.03192e-20	300	200	0	-7.45326e-21	2.46456e-21	1.54604e-20	9.5072e-18	-3.63906e-18	5.51851e-18	0	0	0
373	0	1.85219e-21	-1.24082e-21	-6.6441e-22	-4.32528e-19	-3.19576e-19	6.57122e-20	300	610	0	-3.9515e-22	-1.87257e-22	2.98944e-22	-3.05118e-22	-5.05663e-21	-7.06747e-21	300	200	0	1.45704e-21	-1.42808e-21	-3.65465e-22	-8.46882e-19	-2.84931e-19	-1.42059e-18	0	0	0
373	1	6.69069e-21	-3.35437e-21	-9.62091e-21	-7.02025e-19	-8.38061e-19	-1.6329e-19	300	610	0	-2.84368e-22	-1.41526e-22	1.99897e-22	-3.99806e-22	-3.24064e-21	-4.35526e-21	300	200	0	6.40632e-21	-3.49589e-21	-9.42101e-21	-6.699e-18	1.6775e-18	-5.24086e-18	0	0	0
373	2	8.67489e-21	-4.16963e-21	-1.36234e-20	-7.73274e-19	-1.03625e-18	-2.75487e-19	300	610	0	-1.8677e-22	-9.83594e-23	1.19117e-22	-4.06579e-22	-1.81018e-21	-2.27662e-21	300	200	0	8.48812e-21	-4.26799e-21	-1.35043e-20	-9.265e-18	2.6058e-18	-6.81249e-18	0	0	0
373	3	8.78144e-21	-4.14124e-21	-1.43004e-20	-7.22045e-19	-1.02665e-18	-3.07149e-19	300	610	0	-1.08388e-22	-6.18138e-23	5.84703e-23	-3.61999e-22	-7.71909e-22	-8.10067e-22	300	200	0	8.67305e-21	-4.20305e-21	-1.42419e-20	-9.6357e-18	2.82885e-18	-6.90388e-18	0	0	0
373	4	7.79574e-21	-3.63118e-21	-1.29847e-20	-6.06505e-19	-8.98726e-19	-2.88734e-19	300	610	0	-5.03996e-23	-3.34321e-23	1.66305e-23	-2.93209e-22	-8.29246e-23	1.29708e-22	300	200	0	7.74534e-21	-3.66461e-21	-1.2968e-20	-8.70002e-18	2.61983e-18	-6.13331e-18	0	0	0
373	5	6.29956e-21	-2.90499e-21	-1.06801e-20	-4.67764e-19	-7.18027e-19	-2.43722e-19	300	610	0	-1.10503e-23	-1.3128e-23	-9.40817e-24	-2.18699e-22	3.23095e-22	6.54568e-22	300	200	0	6.28851e-21	-2.91812e-21	-1.06895e-20	-7.12479e-18	2.1873e-18	-4.95902e-18	0	0	0
373	6	4.68826e-21	-2.14112e-21	-8.08173e-21	-3.32226e-19	-5.28527e-19	-1.88784e-19	300	610	0	1.28911e-23	1.10986e-25	-2.32574e-23	-1.49786e-22	5.18015e-22	8.78296e-22	300	200	0	4.70115e-21	-2.14101e-21	-8.10499e-21	-5.36965e-18	1.67783e-18	-3.69263e-18	0	0	0
373	7	3.20289e-21	-1.44666e-21	-5.62426e-21	-2.14688e-19	-3.5656e-19	-1.3469e-19	300	610	0	2.51193e-23	7.70955e-24	-2.84472e-23	-9.23057e-23	5.68324e-22	9.02214e-22	300	200	0	3.22801e-21	-1.43895e-21	-5.65271e-21	-3.72034e-18	1.18488e-18	-2.52426e-18	0	0	0
373	8	1.967e-21	-8.74895e-22	-3.54078e-21	-1.21514e-19	-2.15176e-19	-8.75299e-20	300	610	0	2.91551e-23	1.11592e-23	-2.80395e-23	-4.82523e-23	5.29491e-22	8.08399e-22	300	200	0	1.99616e-21	-8.63736e-22	-3.56882e-21	-2.32851e-18	7.60184e-19	-1.55155e-18	0	0	0
373	9	1.02192e-21	-4.41852e-22	-1.92073e-21	-5.34554e-20	-1.08233e-19	-4.99795e-20	300	610	0	2.79994e-23	1.18121e-23	-2.4462e-23	-1.71708e-23	4.44035e-22	6.58078e-22	300	200	0	1.04991e-21	-4.30039e-22	-1.94519e-21	-1.25065e-18	4.25373e-19	-8.07301e-19	0	0	0
374	0	3.56698e-22	-1.40193e-22	-7.60282e-22	-7.95195e-21	-3.38421e-20	-2.2431e-20	300	610	0	2.39968e-23	1.07792e-23	-1.94887e-23	2.74674e-24	3.41962e-22	4.93192e-22	300	200	0	3.80694e-22	-1.29413e-22	-7.79771e-22	-4.81831e-19	1.82158e-19	-2.83147e-19	0	0	0
374	1	-6.82976e-23	4.9961e-23	-2.43556e-24	1.91584e-20	1.2964e-20	-3.9176e-21	300	610	0	1.88344e-23	8.90018e-24	-1.43057e-23	1.38709e-23	2.42505e-22	3.3959e-22	300	200	0	-4.94632e-23	5.88612e-23	-1.67413e-23	1.76508e-20	2.06032e-20	5.1975e-20	0	0	0
374	2	-3.04506e-22	1.53334e-22	4.3358e-22	3.24614e-20	3.83296e-20	7.19377e-21	300	610	0	1.36208e-23	6.75871e-24	-9.62016e-24	1.86129e-23	1.56409e-22	2.10788e-22	300	200	0	-2.90886e-22	1.60092e-22	4.23959e-22	3.02724e-19	-7.47393e-20	2.38457e-19	0	0	0
374	3	-4.0401e-22	1.94486e-22	6.32573e-22	3.62397e-20	4.83438e-20	1.27246e-20	300	610	0	8.99924e-24	4.72166e-24	-5.77923e-24	1.91203e-23	8.82601e-23	1.11602e-22	300	200	0	-3.95011e-22	1.99208e-22	6.26794e-22	4.30535e-19	-1.20646e-19	3.17245e-19	0	0	0
374	4	-4.13052e-22	1.9496e-22	6.71567e-22	3.40914e-20	4.83376e-20	1.43874e-20	300	610	0	5.26915e-24	2.98752e-24	-2.88185e-24	1.71324e-23	3.8555e-23	4.12694e-23	300	200	0	-4.07783e-22	1.97947e-22	6.68685e-22	4.52689e-19	-1.32656e-19	3.24721e-19	0	0	0
374	5	-3.69004e-22	1.71988e-22	6.13918e-22	2.87917e-20	4.2571e-20	1.36282e-20	300	610	0	2.49632e-24	1.63428e-24	-8.72411e-25	1.39468e-23	5.38031e-24	-4.08893e-24	300	200	0	-3.66508e-22	1.73622e-22	6.13046e-22	4.11455e-19	-1.23745e-19	2.90304e-19	0	0	0
374	6	-2.99684e-22	1.38275e-22	5.07579e-22	2.23119e-20	3.418e-20	1.15668e-20	300	610	0	6.0445e-25	6.61389e-25	3.86932e-25	1.04524e-23	-1.4335e-23	-2.96802e-23	300	200	0	-2.9908e-22	1.38936e-22	5.07966e-22	3.38692e-19	-1.03868e-19	2.35904e-19	0	0	0
374	7	-2.24099e-22	1.02406e-22	3.85923e-22	1.59262e-20	2.52804e-20	9.00256e-21	300	610	0	-5.55348e-25	2.31699e-26	1.06486e-24	7.19716e-24	-2.39612e-23	-4.08553e-23	300	200	0	-2.24654e-22	1.02429e-22	3.86987e-22	2.56476e-19	-8.00564e-20	1.76502e-19	0	0	0
374	8	-1.53923e-22	6.95732e-23	2.69965e-22	1.03559e-20	1.71496e-20	6.45491e-21	300	610	0	-1.15596e-24	-3.46538e-25	1.32768e-24	4.46745e-24	-2.66391e-23	-4.24095e-23	300	200	0	-1.55079e-22	6.92267e-23	2.71292e-22	1.78627e-19	-5.6821e-20	1.21305e-19	0	0	0
374	9	-9.52235e-23	4.24014e-23	1.71108e-22	5.91862e-21	1.043e-20	4.22056e-21	300	610	0	-1.36347e-24	-5.17785e-25	1.32049e-24	2.36537e-24	-2.50027e-23	-3.82468e-23	300	200	0	-9.6587e-23	4.18836e-23	1.72428e-22	1.12571e-19	-3.66873e-20	7.51064e-20	0	0	0
375	0	-5.01212e-23	2.17236e-23	9.38697e-23	2.66173e-21	5.32313e-21	2.43271e-21	300	610	0	-1.32021e-24	-5.54512e-25	1.15893e-24	8.74766e-25	-2.10809e-23	-3.12935e-23	300	200	0	-5.14414e-23	2.1169e-23	9.50286e-23	6.1171e-20	-2.07373e-20	3.95901e-20	0	0	0
375	1	-1.82139e-23	7.24483e-24	3.82699e-23	4.71831e-22	1.75225e-21	1.11475e-21	300	610	0	-1.13794e-24	-5.09516e-25	9.2786e-25	-8.65535e-26	-1.63127e-23	-2.35647e-23	300	200	0	-1.93518e-23	6.73531e-24	3.91977e-23	2.43252e-20	-9.09449e-21	1.44498e-20	0	0	0
375	2	2.30281e-24	-1.9435e-24	1.73995e-24	-8.43508e-22	-5.09742e-22	2.24079e-22	300	610	0	-8.97474e-25	-4.22898e-25	6.84384e-25	-6.28946e-25	-1.16263e-23	-1.63115e-23	300	200	0	1.40534e-24	-2.3664e-24	2.42433e-24	2.4052e-22	-1.31612e-21	-1.72737e-21	0	0	0
375	3	1.38244e-23	-6.99463e-24	-1.94704e-23	-1.4992e-21	-1.7495e-21	-3.1473e-22	300	610	0	-6.52215e-25	-3.22677e-25	4.62802e-25	-8.65809e-25	-7.5457e-24	-1.01965e-23	300	200	0	1.31722e-23	-7.3173e-24	-1.90076e-23	-1.36357e-20	3.31297e-21	-1.08225e-20	0	0	0
375	4	1.88005e-23	-9.06484e-24	-2.9344e-23	-1.69744e-21	-2.25372e-21	-5.86994e-22	300	610	0	-4.33442e-25	-2.26584e-25	2.80225e-25	-8.98768e-25	-4.29993e-24	-5.46504e-24	300	200	0	1.8367e-23	-9.29143e-24	-2.90638e-23	-1.99881e-20	5.57949e-21	-1.47615e-20	0	0	0
375	5	1.942e-23	-9.17436e-24	-3.15223e-23	-1.60905e-21	-2.27492e-21	-6.73549e-22	300	610	0	-2.55981e-25	-1.4432e-25	1.41842e-25	-8.10562e-25	-1.92111e-24	-2.0931e-24	300	200	0	1.9164e-23	-9.31868e-24	-3.13804e-23	-2.12574e-20	6.21741e-21	-1.52663e-20	0	0	0
375	6	1.74609e-23	-8.14351e-24	-2.90164e-23	-1.36639e-21	-2.01588e-21	-6.43009e-22	300	610	0	-1.23431e-25	-7.98162e-26	4.53678e-26	-6.63208e-25	-3.24362e-25	9.51588e-26	300	200	0	1.73374e-23	-8.22333e-24	-2.89711e-23	-1.94527e-20	5.84291e-21	-1.37364e-20	0	0	0
375	7	1.42527e-23	-6.57992e-24	-2.41162e-23	-1.06396e-21	-1.62661e-21	-5.48788e-22	300	610	0	-3.25046e-26	-3.32134e-26	-1.55093e-26	-4.99416e-25	6.32364e-25	1.34195e-24	300	200	0	1.42202e-23	-6.61313e-24	-2.41317e-23	-1.60959e-20	4.93097e-21	-1.1219e-20	0	0	0
375	8	1.07089e-23	-4.89643e-24	-1.84236e-23	-7.63229e-22	-1.20886e-21	-4.29186e-22	300	610	0	2.36489e-26	-2.4592e-27	-4.86615e-26	-3.45701e-25	1.10704e-24	1.89881e-24	300	200	0	1.07325e-23	-4.89889e-24	-1.84722e-23	-1.22468e-20	3.81875e-21	-8.43409e-21	0	0	0
375	9	7.39456e-24	-3.34473e-24	-1.2954e-23	-4.99327e-22	-8.24546e-22	-3.09251e-22	300	610	0	5.31149e-26	1.55162e-26	-6.19208e-26	-2.16106e-25	1.24797e-24	1.99258e-24	300	200	0	7.44768e-24	-3.32922e-24	-1.30159e-23	-8.57368e-21	2.72399e-21	-5.82733e-21	0	0	0
376	0	4.60739e-24	-2.05381e-24	-8.26485e-24	-2.88064e-22	-5.05279e-22	-2.03424e-22	300	610	0	6.37238e-26	2.40012e-26	-6.21617e-26	-1.1583e-25	1.18021e-24	1.80893e-24	300	200	0	4.67111e-24	-2.0298e-24	-8.32701e-24	-5.4396e-21	1.76979e-21	-3.63381e-21	0	0	0
376	1	2.45558e-24	-1.06672e-24	-4.58343e-24	-1.32254e-22	-2.61475e-22	-1.18325e-22	300	610	0	6.22259e-26	2.60182e-26	-5.4889e-26	-4.43659e-26	1.00054e-24	1.48767e-24	300	200	0	2.51781e-24	-1.0407e-24	-4.63832e-24	-2.98912e-21	1.01017e-21	-1.9394e-21	0	0	0
376	2	9.25629e-25	-3.72015e-25	-1.92033e-24	-2.69023e-23	-9.01243e-23	-5.52899e-23	300	610	0	5.39458e-26	2.40758e-26	-4.41634e-26	2.01176e-27	7.77947e-25	1.1256e-24	300	200	0	9.79575e-25	-3.47939e-25	-1.9645e-24	-1.22384e-21	4.52983e-22	-7.33969e-22	0	0	0
376	3	-6.43758e-26	7.17609e-26	-1.60231e-25	3.6877e-23	1.91388e-23	-1.2456e-23	300	610	0	4.27535e-26	2.00886e-26	-3.27313e-26	2.84368e-26	5.57217e-25	7.83222e-25	300	200	0	-2.16224e-26	9.18494e-26	-1.92962e-25	-6.2973e-23	7.86226e-23	4.66006e-23	0	0	0
376	4	-6.25905e-25	3.18355e-25	8.70846e-25	6.91503e-23	7.96779e-23	1.36565e-23	300	610	0	3.12211e-26	1.54011e-26	-2.2256e-26	4.02395e-26	3.63874e-25	4.92993e-25	300	200	0	-5.94684e-25	3.33756e-25	8.4859e-25	6.11976e-22	-1.4599e-22	4.89834e-22	0	0	0
376	5	-8.74134e-25	4.22178e-25	1.35984e-24	7.94615e-23	1.04985e-22	2.70418e-23	300	610	0	2.08682e-26	1.08698e-26	-1.35798e-26	4.2228e-26	2.09328e-25	2.67348e-25	300	200	0	-8.53266e-25	4.33048e-25	1.34626e-24	9.27075e-22	-2.57726e-22	6.86272e-22	0	0	0
376	6	-9.12635e-25	4.31537e-25	1.47886e-24	7.59161e-23	1.07019e-22	3.15135e-23	300	610	0	1.24278e-26	6.96856e-27	-6.97229e-27	3.83366e-26	9.55149e-26	1.05739e-25	300	200	0	-9.00207e-25	4.38506e-25	1.47189e-24	9.97711e-22	-2.91241e-22	7.17393e-22	0	0	0
376	7	-8.25962e-25	3.85468e-25	1.37097e-24	6.48266e-23	9.54289e-23	3.03274e-23	300	610	0	6.09329e-27	3.89472e-27	-2.34204e-27	3.15285e-26	1.86899e-26	2.14606e-28	300	200	0	-8.19868e-25	3.89363e-25	1.36863e-24	9.19372e-22	-2.75788e-22	6.49754e-22	0	0	0
376	8	-6.77654e-25	3.13023e-25	1.14549e-24	5.07217e-23	7.73877e-23	2.60296e-23	300	610	0	1.72477e-27	1.66307e-27	5.99352e-28	2.38553e-26	-2.77091e-26	-6.04823e-26	300	200	0	-6.75929e-25	3.14687e-25	1.14609e-24	7.64718e-22	-2.34022e-22	5.33399e-22	0	0	0
376	9	-5.1159e-25	2.34051e-25	8.79275e-25	3.65647e-23	5.77883e-23	2.04553e-23	300	610	0	-9.92557e-28	1.81695e-28	2.21905e-27	1.65994e-26	-5.10826e-26	-8.81691e-26	300	200	0	-5.12583e-25	2.34233e-25	8.81494e-25	5.84626e-22	-1.82107e-22	4.02905e-22	0	0	0
377	0	-3.55118e-25	1.60741e-25	6.21384e-25	2.40658e-23	3.96298e-23	1.48115e-23	300	610	0	-2.43655e-27	-6.91686e-28	2.88574e-27	1.04485e-26	-5.84309e-26	-9.35756e-26	300	200	0	-3.57554e-25	1.60049e-25	6.2427e-25	4.1138e-22	-1.30547e-22	2.79842e-22	0	0	0
377	1	-2.22815e-25	9.94267e-26	3.99025e-25	1.40102e-23	2.44646e-23	9.80067e-24	300	610	0	-2.97628e-27	-1.11137e-27	2.92499e-27	5.66633e-27	-5.56894e-26	-8.55276e-26	300	200	0	-2.25791e-25	9.83154e-26	4.0195e-25	2.62725e-22	-8.5338e-23	1.75722e-22	0	0	0
377	2	-1.20182e-25	5.232e-26	2.23605e-25	6.5584e-24	1.28286e-23	5.75122e-24	300	610	0	-2.93175e-27	-1.22017e-27	2.59883e-27	2.24125e-27	-4.74736e-26	-7.07033e-26	300	200	0	-1.23113e-25	5.10998e-26	2.26204e-25	1.45932e-22	-4.91705e-23	9.49076e-23	0	0	0
377	3	-4.6844e-26	1.8998e-26	9.60879e-26	1.49205e-24	4.609e-24	2.73729e-24	300	610	0	-2.55661e-27	-1.13724e-27	2.10146e-27	4.78499e-30	-3.70899e-26	-5.37505e-26	300	200	0	-4.94006e-26	1.78608e-26	9.81894e-26	6.13833e-23	-2.25137e-23	3.7128e-23	0	0	0
377	4	9.06491e-28	-2.42553e-27	1.13158e-26	-1.59875e-24	-6.66394e-25	6.78079e-25	300	610	0	-2.03611e-27	-9.53979e-28	1.56495e-27	-1.28165e-27	-2.66977e-26	-3.7595e-26	300	200	0	-1.12962e-27	-3.37951e-27	1.28807e-26	5.45335e-24	-4.50308e-24	-5.19107e-25	0	0	0
377	5	2.82526e-26	-1.44538e-26	-3.87732e-26	-3.1852e-24	-3.62004e-24	-5.86714e-25	300	610	0	-1.49409e-27	-7.34873e-28	1.0699e-27	-1.86848e-27	-1.75396e-26	-2.38241e-26	300	200	0	2.67586e-26	-1.51887e-26	-3.77033e-26	-2.73538e-23	6.38901e-24	-2.21024e-23	0	0	0
377	6	4.06069e-26	-1.96463e-26	-6.29492e-26	-3.71757e-24	-4.88664e-24	-1.24396e-24	300	610	0	-1.00432e-27	-5.21282e-28	6.57711e-28	-1.98311e-27	-1.01831e-26	-1.30661e-26	300	200	0	3.96026e-26	-2.01675e-26	-6.22915e-26	-4.29551e-23	1.18897e-23	-3.18767e-23	0	0	0
377	7	4.28687e-26	-2.02893e-26	-6.93441e-26	-3.58044e-24	-5.03227e-24	-1.47353e-24	300	610	0	-6.02992e-28	-3.36328e-28	3.42307e-28	-1.81258e-27	-4.7393e-27	-5.32298e-27	300	200	0	4.22657e-26	-2.06257e-26	-6.90018e-26	-4.68037e-23	1.36348e-23	-3.36958e-23	0	0	0
377	8	3.9058e-26	-1.82401e-26	-6.47533e-26	-3.07471e-24	-4.51602e-24	-1.42984e-24	300	610	0	-3.00353e-28	-1.89889e-28	1.20154e-28	-1.49843e-27	-1.04436e-27	-2.36414e-28	300	200	0	3.87577e-26	-1.843e-26	-6.46332e-26	-4.34363e-23	1.30125e-23	-3.07244e-23	0	0	0
377	9	3.22104e-26	-1.48872e-26	-5.43936e-26	-2.41736e-24	-3.68078e-24	-1.23425e-24	300	610	0	-9.05416e-29	-8.3055e-29	-2.1899e-29	-1.13915e-27	1.20456e-27	2.7163e-27	300	200	0	3.21199e-26	-1.49702e-26	-5.44155e-26	-3.63215e-23	1.11033e-23	-2.53529e-23	0	0	0
378	0	2.44331e-26	-1.11845e-26	-4.19522e-26	-1.75121e-24	-2.76172e-24	-9.74639e-25	300	610	0	4.08849e-29	-1.17281e-29	-1.00961e-28	-7.96775e-28	2.35397e-27	4.09011e-27	300	200	0	2.4474e-26	-1.11962e-26	-4.20531e-26	-2.79005e-23	8.68183e-24	-1.92418e-23	0	0	0
378	1	1.70485e-26	-7.72216e-27	-2.97972e-26	-1.15941e-24	-1.90404e-24	-7.09175e-25	300	610	0	1.11574e-28	3.06796e-29	-1.34381e-28	-5.04928e-28	2.73417e-27	4.39235e-27	300	200	0	1.716e-26	-7.69148e-27	-2.99316e-26	-1.97323e-23	6.2545e-24	-1.34341e-23	0	0	0
378	2	1.077e-26	-4.81081e-27	-1.92561e-26	-6.80928e-25	-1.1839e-24	-4.71995e-25	300	610	0	1.38915e-28	5.14042e-29	-1.37575e-28	-2.7693e-28	2.62678e-27	4.04244e-27	300	200	0	1.0909e-26	-4.75941e-27	-1.93937e-26	-1.26834e-23	4.11321e-24	-8.49329e-24	0	0	0
378	3	5.87621e-27	-2.56336e-27	-1.08997e-26	-3.24639e-25	-6.28708e-25	-2.79354e-25	300	610	0	1.38072e-28	5.71912e-29	-1.23008e-28	-1.12826e-28	2.25187e-27	3.3593e-27	300	200	0	6.01428e-27	-2.50617e-27	-1.10227e-26	-7.11848e-24	2.39168e-24	-4.63995e-24	0	0	0
378	4	2.3619e-27	-9.65566e-28	-4.79566e-27	-8.10856e-26	-2.34541e-25	-1.35289e-25	300	610	0	1.21126e-28	5.36998e-29	-9.99675e-29	-5.02165e-30	1.76783e-27	2.56601e-27	300	200	0	2.48303e-27	-9.11866e-28	-4.89563e-27	-3.07021e-24	1.11673e-24	-1.87127e-24	0	0	0
378	5	5.97464e-29	6.82063e-29	-7.1436e-28	6.86133e-26	2.00485e-26	-3.63287e-26	300	610	0	9.69414e-29	4.52901e-29	-7.48017e-29	5.7559e-29	1.27876e-27	1.80398e-27	300	200	0	1.56688e-28	1.13496e-28	-7.89162e-28	-3.76601e-25	2.50555e-25	-5.63094e-26	0	0	0
378	6	-1.271e-27	6.54443e-28	1.71736e-27	1.46502e-25	1.64035e-25	2.48999e-26	300	610	0	7.14787e-29	3.50552e-29	-5.14143e-29	8.66774e-29	8.45108e-28	1.15077e-27	300	200	0	-1.19953e-27	6.89498e-28	1.66594e-27	1.21699e-24	-2.77326e-25	9.93917e-25	0	0	0
378	7	-1.88458e-27	9.13475e-28	2.91073e-27	1.73818e-25	2.27263e-25	5.71347e-26	300	610	0	4.83168e-29	2.49911e-29	-3.18378e-29	9.30849e-29	4.95022e-28	6.38002e-28	300	200	0	-1.83627e-27	9.38466e-28	2.87889e-27	1.98813e-24	-5.47767e-25	1.47925e-24	0	0	0
378	8	-2.01267e-27	9.53496e-28	3.24982e-27	1.688e-25	2.36521e-25	6.88562e-26	300	610	0	2.92393e-29	1.62252e-29	-1.67864e-29	8.56708e-29	2.3472e-28	2.67121e-28	300	200	0	-1.98344e-27	9.69721e-28	3.23304e-27	2.19447e-24	-6.3795e-25	1.58192e-24	0	0	0
378	9	-1.84636e-27	8.62826e-28	3.05733e-27	1.45789e-25	2.13644e-25	6.73861e-26	300	610	0	1.47846e-29	9.25081e-30	-6.13123e-30	7.11939e-29	5.7075e-29	2.20353e-29	300	200	0	-1.83157e-27	8.72077e-28	3.05119e-27	2.05146e-24	-6.13741e-25	1.45235e-24	0	0	0
379	0	-1.5306e-27	7.07824e-28	2.58214e-27	1.15178e-25	1.7502e-25	5.85068e-26	300	610	0	4.71112e-30	4.13793e-30	7.25973e-31	5.43822e-29	-5.18672e-29	-1.21504e-28	300	200	0	-1.52589e-27	7.11962e-28	2.58287e-27	1.72466e-24	-5.26649e-25	1.2047e-24	0	0	0
379	1	-1.16657e-27	5.34316e-28	2.00108e-27	8.38455e-26	1.31946e-25	4.64261e-26	300	610	0	-1.6423e-30	7.04931e-31	4.58198e-30	3.82326e-29	-1.0832e-28	-1.89546e-28	300	200	0	-1.16821e-27	5.35021e-28	2.00566e-27	1.33114e-24	-4.13786e-25	9.1868e-25	0	0	0
379	2	-8.18188e-28	3.70853e-28	1.42841e-27	5.58345e-26	9.14489e-26	3.39452e-26	300	610	0	-5.09941e-30	-1.35292e-30	6.2527e-30	2.4389e-29	-1.27863e-28	-2.06068e-28	300	200	0	-8.23287e-28	3.695e-28	1.43467e-27	9.46177e-25	-2.99561e-25	6.44703e-25	0	0	0
379	3	-5.20335e-28	2.32655e-28	9.28857e-28	3.30726e-26	5.72623e-26	2.27221e-26	300	610	0	-6.4791e-30	-2.37479e-30	6.46781e-30	1.35218e-29	-1.23855e-28	-1.90999e-28	300	200	0	-5.26814e-28	2.3028e-28	9.35325e-28	6.12036e-25	-1.98172e-25	4.10315e-25	0	0	0
379	4	-2.87047e-28	1.25459e-28	5.30894e-28	1.60426e-26	3.07795e-26	1.35604e-26	300	610	0	-6.49988e-30	-2.67918e-30	5.82036e-30	5.66153e-30	-1.06784e-28	-1.59563e-28	300	200	0	-2.93547e-28	1.2278e-28	5.36715e-28	3.46951e-25	-1.16251e-25	2.26634e-25	0	0	0
379	5	-1.18695e-28	4.8869e-29	2.38789e-28	4.33847e-27	1.18836e-26	6.67606e-27	300	610	0	-5.73688e-30	-2.53476e-30	4.75418e-30	4.67376e-31	-8.42374e-29	-1.22465e-28	300	200	0	-1.24432e-28	4.63343e-29	2.43543e-28	1.53175e-25	-5.52909e-26	9.40052e-26	0	0	0
379	6	-7.74912e-30	-9.92922e-31	4.2373e-29	-2.90808e-27	-3.97522e-28	1.92197e-27	300	610	0	-4.61422e-30	-2.14952e-30	3.57436e-30	-2.57454e-30	-6.12308e-29	-8.65345e-29	300	200	0	-1.23633e-29	-3.14244e-30	4.59473e-29	2.35009e-26	-1.36495e-26	6.54251e-27	0	0	0
379	7	5.69632e-29	-2.95427e-29	-7.56086e-29	-6.72778e-27	-7.41115e-27	-1.04055e-27	300	610	0	-3.41861e-30	-1.67175e-30	2.46987e-30	-4.01621e-30	-4.07025e-29	-5.55591e-29	300	200	0	5.35446e-29	-3.12145e-29	-7.31387e-29	-5.38574e-26	1.19196e-26	-4.45243e-26	0	0	0
379	8	8.73782e-29	-4.24353e-29	-1.34428e-28	-8.12181e-27	-1.05601e-26	-2.6198e-27	300	610	0	-2.32361e-30	-1.19774e-30	1.54038e-30	-4.36574e-30	-2.40463e-29	-3.11257e-29	300	200	0	8.50546e-29	-4.3633e-29	-1.32887e-28	-9.19135e-26	2.51995e-26	-6.85768e-26	0	0	0
379	9	9.44477e-29	-4.47885e-29	-1.52219e-28	-7.95498e-27	-1.11115e-26	-3.21544e-27	300	610	0	-1.417e-30	-7.82405e-31	8.22323e-31	-4.04547e-30	-1.1602e-29	-1.33669e-29	300	200	0	9.30307e-29	-4.55709e-29	-1.51397e-28	-1.02836e-25	2.98304e-26	-7.42298e-26	0	0	0
380	0	8.72517e-29	-4.08016e-29	-1.443e-28	-6.91064e-27	-1.01038e-26	-3.17455e-27	300	610	0	-7.268e-31	-4.50325e-31	3.11444e-31	-3.37807e-30	-3.0627e-30	-1.56295e-30	300	200	0	8.65249e-29	-4.12519e-29	-1.43988e-28	-9.68546e-26	2.89364e-26	-6.86299e-26	0	0	0
380	1	7.27118e-29	-3.36447e-29	-1.22543e-28	-5.48628e-27	-8.31981e-27	-2.77255e-27	300	610	0	-2.4331e-31	-2.05703e-31	-1.94074e-32	-2.59048e-30	2.2135e-30	5.40973e-30	300	200	0	7.24685e-29	-3.38504e-29	-1.22562e-28	-8.18685e-26	2.49725e-26	-5.72278e-26	0	0	0
380	2	5.56829e-29	-2.55185e-29	-9.54232e-29	-4.01326e-27	-6.3022e-27	-2.21087e-27	300	610	0	6.36906e-32	-4.05299e-32	-2.07306e-31	-1.82763e-30	4.98461e-30	8.7732e-30	300	200	0	5.57466e-29	-2.5559e-29	-9.56305e-29	-6.34916e-26	1.97161e-26	-4.38491e-26	0	0	0
380	3	3.92532e-29	-1.78039e-29	-6.84544e-29	-2.68788e-27	-4.39082e-27	-1.62433e-27	300	610	0	2.32619e-31	5.92715e-32	-2.90612e-31	-1.17007e-30	5.98489e-30	9.66037e-30	300	200	0	3.94859e-29	-1.77446e-29	-6.8745e-29	-4.53561e-26	1.43433e-26	-3.0929e-26	0	0	0
380	4	2.51269e-29	-1.12456e-29	-4.47874e-29	-1.60541e-27	-2.76841e-27	-1.09344e-27	300	610	0	3.02024e-31	1.09589e-31	-3.03857e-31	-6.5188e-31	5.84722e-30	9.01784e-30	300	200	0	2.54289e-29	-1.1136e-29	-4.50913e-29	-2.95217e-26	9.54424e-27	-1.9813e-26	0	0	0
380	5	1.4009e-29	-6.13408e-30	-2.58406e-29	-7.91665e-28	-1.50557e-27	-6.57832e-28	300	610	0	3.05935e-31	1.25456e-31	-2.75251e-31	-2.76495e-31	5.07062e-30	7.57231e-30	300	200	0	1.43149e-29	-6.00863e-30	-2.61159e-29	-1.68982e-26	5.64714e-27	-1.10595e-26	0	0	0
380	6	5.94628e-30	-2.46381e-30	-1.18665e-29	-2.29433e-28	-6.00035e-28	-3.2894e-28	300	610	0	2.71724e-31	1.19623e-31	-2.2601e-31	-2.9457e-32	4.01741e-30	5.83745e-30	300	200	0	6.218e-30	-2.34419e-30	-1.20925e-29	-7.62577e-27	2.73328e-27	-4.70793e-27	0	0	0
380	7	6.01437e-31	-5.97675e-32	-2.41748e-30	1.21168e-28	-7.87704e-30	-1.00612e-28	300	610	0	2.19669e-31	1.02006e-31	-1.70799e-31	1.1211e-31	2.92799e-30	4.14328e-30	300	200	0	8.21106e-31	4.2239e-32	-2.58828e-30	-1.38552e-27	7.32123e-28	-4.94608e-28	0	0	0
380	8	-2.54352e-30	1.32961e-30	3.30356e-30	3.0831e-28	3.33532e-28	4.2678e-29	300	610	0	1.63552e-31	7.97121e-32	-1.18771e-31	1.73114e-31	1.94389e-30	2.67501e-30	300	200	0	-2.37997e-30	1.40932e-30	3.18479e-30	2.36755e-27	-5.05722e-28	1.98699e-27	0	0	0
380	9	-4.04864e-30	1.9699e-30	6.19949e-30	3.79191e-28	4.90114e-28	1.19997e-28	300	610	0	1.11775e-31	5.73806e-32	-7.48153e-32	1.76688e-31	1.13292e-30	1.51263e-30	300	200	0	-3.93686e-30	2.02728e-30	6.12467e-30	4.2434e-27	-1.15719e-27	3.17701e-27	0	0	0
381	0	-4.43133e-30	2.10309e-30	7.12643e-30	3.74824e-28	5.21831e-28	1.50169e-28	300	610	0	6.86395e-32	3.76826e-32	-4.07861e-32	1.42394e-31	5.12715e-31	6.66191e-31	300	200	0	-4.36269e-30	2.14077e-30	7.08565e-30	4.81669e-27	-1.39394e-27	3.48245e-27	0	0	0
381	1	-4.12279e-30	1.92871e-30	6.8116e-30	3.27776e-28	4.7807e-28	1.49638e-28	300	610	0	3.55808e-32	2.18376e-32	-1.65645e-32	8.58957e-32	7.05391e-32	1.04464e-31	300	200	0	-4.08721e-30	1.95055e-30	6.79503e-30	4.57325e-27	-1.36418e-27	3.2427e-27	0	0	0
381	2	-3.45323e-30	1.59811e-30	5.82135e-30	2.61878e-28	3.96252e-28	1.31512e-28	300	610	0	1.22103e-32	1.00859e-32	-9.02411e-34	1.96088e-32	-2.21225e-31	-2.23783e-31	300	200	0	-3.44102e-30	1.6082e-30	5.82045e-30	3.88993e-27	-1.18493e-27	2.71777e-27	0	0	0
381	3	-2.65535e-30	1.21688e-30	4.562e-30	1.93087e-28	3.02447e-28	1.05418e-28	300	610	0	-2.85942e-33	2.07717e-33	7.96382e-33	-4.60528e-32	-3.93798e-31	-3.75245e-31	300	200	0	-2.65821e-30	1.21896e-30	4.56996e-30	3.03596e-27	-9.41341e-28	2.09107e-27	0	0	0
381	4	-1.8781e-30	8.51731e-31	3.29925e-30	1.30923e-28	2.13077e-28	7.78299e-29	300	610	0	-1.14203e-32	-2.83447e-33	1.19041e-32	-1.01168e-31	-4.744e-31	-4.03273e-31	300	200	0	-1.88952e-30	8.48897e-31	3.31115e-30	2.18649e-27	-6.90046e-28	1.48002e-27	0	0	0
381	5	-1.2045e-30	5.3909e-31	2.18608e-30	8.0049e-29	1.37032e-28	5.26343e-29	300	610	0	-1.5274e-32	-5.38452e-33	1.26522e-32	-1.34806e-31	-4.81658e-31	-3.53465e-31	300	200	0	-1.21978e-30	5.33706e-31	2.19873e-30	1.44157e-27	-4.64519e-28	9.50195e-28	0	0	0
381	6	-6.69883e-31	2.93674e-31	1.29204e-30	4.17534e-29	7.77698e-29	3.17635e-29	300	610	0	-1.59981e-32	-6.26762e-33	1.16872e-32	-1.33803e-31	-4.23372e-31	-2.6241e-31	300	200	0	-6.85881e-31	2.87407e-31	1.30372e-30	8.45895e-28	-2.80849e-28	5.29551e-28	0	0	0
381	7	-2.78056e-31	1.16044e-31	6.29919e-31	1.5189e-29	3.51517e-29	1.57953e-29	300	610	0	-1.48313e-32	-6.06591e-33	1.01966e-32	-8.20881e-32	-2.96247e-31	-1.58471e-31	300	200	0	-2.92887e-31	1.09978e-31	6.40116e-31	4.06676e-28	-1.43121e-28	2.2121e-28	0	0	0
381	8	-1.45152e-32	-1.33885e-33	1.77712e-31	-1.66855e-30	6.91143e-30	4.46137e-30	300	610	0	-1.264e-32	-5.21996e-33	9.08528e-33	3.90892e-32	-8.73708e-32	-6.36799e-32	300	200	0	-2.71552e-32	-6.55881e-33	1.86797e-31	1.08277e-28	-4.79116e-29	1.38123e-29	0	0	0
381	9	1.43705e-31	-6.96278e-32	-1.04768e-31	-1.13391e-29	-1.02643e-29	-2.95415e-30	300	610	0	-9.93666e-33	-4.02834e-33	9.00144e-33	2.49651e-31	2.22483e-31	3.9609e-33	300	200	0	1.33768e-31	-7.36561e-32	-9.57668e-32	-7.67333e-29	1.22673e-29	-1.10719e-28	0	0	0
382	0	2.21231e-31	-1.00549e-31	-2.64195e-31	-1.63902e-29	-1.99966e-29	-7.32601e-30	300	610	0	-6.9276e-33	-2.66485e-33	1.0356e-32	5.67447e-31	6.53451e-31	2.83595e-32	300	200	0	2.14304e-31	-1.03213e-31	-2.53839e-31	-1.79865e-28	4.6522e-29	-1.71827e-28	0	0	0
382	1	2.40137e-31	-1.04568e-31	-3.46173e-31	-1.91658e-29	-2.57445e-29	-9.49351e-30	300	610	0	-3.57721e-33	-1.20581e-33	1.33194e-32	1.00283e-30	1.21867e-30	-6.13957e-33	300	200	0	2.3656e-31	-1.05774e-31	-3.32854e-31	-2.31742e-28	6.39756e-29	-1.87e-28	0	0	0
382	2	2.1775e-31	-8.99994e-32	-3.90735e-31	-2.16332e-29	-3.05221e-29	-1.01421e-29	300	610	0	3.17153e-34	3.37161e-34	1.77863e-32	1.55067e-30	1.91347e-30	-1.15165e-31	300	200	0	2.18067e-31	-8.96623e-32	-3.72948e-31	-2.59177e-28	7.28087e-29	-1.70047e-28	0	0	0
382	3	1.6597e-31	-6.28009e-32	-4.29814e-31	-2.52893e-29	-3.67191e-29	-9.74119e-30	300	610	0	5.03986e-33	1.98121e-33	2.33034e-32	2.17966e-30	2.70145e-30	-3.13271e-31	300	200	0	1.7101e-31	-6.08197e-32	-4.0651e-31	-2.83555e-28	7.9727e-29	-1.3055e-28	0	0	0
382	4	9.16778e-32	-2.68613e-32	-4.85752e-31	-3.10818e-29	-4.59529e-29	-8.5226e-30	300	610	0	1.08572e-32	3.73391e-33	2.89649e-32	2.81914e-30	3.49773e-30	-6.11066e-31	300	200	0	1.02535e-31	-2.31274e-32	-4.56788e-31	-3.19889e-28	8.96595e-29	-7.41668e-29	0	0	0
382	5	-2.07023e-33	1.5375e-32	-5.70059e-31	-3.93066e-29	-5.88955e-29	-6.48728e-30	300	610	0	1.78973e-32	5.55249e-33	3.32867e-32	3.34443e-30	4.15056e-30	-1.01018e-30	300	200	0	1.58271e-32	2.09274e-32	-5.36772e-31	-3.76036e-28	1.05527e-28	-3.53584e-30	0	0	0
382	6	-1.14245e-31	6.20497e-32	-6.81881e-31	-4.94609e-29	-7.50371e-29	-3.43564e-30	300	610	0	2.60048e-32	7.30108e-33	3.40854e-32	3.56259e-30	4.42349e-30	-1.49588e-30	300	200	0	-8.824e-32	6.93508e-32	-6.47795e-31	-4.517e-28	1.2796e-28	8.03621e-29	0	0	0
382	7	-2.43537e-31	1.1087e-31	-8.05932e-31	-6.00466e-29	-9.23723e-29	9.79765e-31	300	610	0	3.45686e-32	8.70737e-33	2.83982e-32	3.20176e-30	3.98213e-30	-2.02739e-30	300	200	0	-2.08969e-31	1.19577e-31	-7.77533e-31	-5.37044e-28	1.549e-28	1.76469e-28	0	0	0
382	8	-3.85603e-31	1.57981e-31	-9.09916e-31	-6.83373e-29	-1.07026e-28	7.17445e-30	300	610	0	4.23291e-32	9.3228e-33	1.24998e-32	1.90918e-30	2.39158e-30	-2.52639e-30	300	200	0	-3.43274e-31	1.67304e-31	-8.97416e-31	-6.10946e-28	1.81068e-28	2.81591e-28	0	0	0
382	9	-5.29918e-31	1.96811e-31	-9.41861e-31	-7.01503e-29	-1.12871e-28	1.55177e-29	300	610	0	4.7182e-32	8.4933e-33	-1.79112e-32	-7.35567e-31	-8.67318e-31	-2.86483e-30	300	200	0	-4.82736e-31	2.05304e-31	-9.59772e-31	-6.39149e-28	1.97365e-28	3.88058e-28	0	0	0
383	0	-6.56398e-31	2.16982e-31	-8.28189e-31	-5.96937e-29	-1.01246e-28	2.61749e-29	300	610	0	4.60124e-32	5.35216e-33	-6.72655e-32	-5.18336e-30	-6.35223e-30	-2.8542e-30	300	200	0	-6.10386e-31	2.22334e-31	-8.95455e-31	-5.72853e-28	1.90337e-28	4.81221e-28	0	0	0
383	1	-7.32077e-31	2.03481e-31	-4.73836e-31	-2.95927e-29	-6.09115e-29	3.88992e-29	300	610	0	3.46132e-32	-1.1487e-33	-1.39317e-31	-1.18446e-29	-1.45718e-29	-2.23944e-30	300	200	0	-6.97464e-31	2.02333e-31	-6.13153e-31	-3.48629e-28	1.41941e-28	5.37004e-28	0	0	0
383	2	-7.0839e-31	1.36349e-31	2.33763e-31	2.87603e-29	2.15171e-29	5.27709e-29	300	610	0	7.76657e-33	-1.21482e-32	-2.35876e-31	-2.09743e-29	-2.5844e-29	-7.02436e-31	300	200	0	-7.00623e-31	1.24201e-31	-2.11305e-33	1.09168e-28	2.99369e-29	5.19893e-28	0	0	0
383	3	-5.19899e-31	-8.74357e-33	1.41452e-30	1.24355e-28	1.60412e-28	6.58947e-29	300	610	0	-4.04105e-32	-2.87012e-32	-3.55006e-31	-3.25039e-29	-4.00886e-29	2.11891e-30	300	200	0	-5.6031e-31	-3.74447e-32	1.05951e-30	8.8191e-28	-1.70636e-28	3.82001e-28	0	0	0
383	4	-8.56922e-32	-2.58531e-31	3.17672e-30	2.65011e-28	3.68914e-28	7.50796e-29	300	610	0	-1.15729e-31	-5.14936e-32	-4.88658e-31	-4.58168e-29	-5.65497e-29	6.58819e-30	300	200	0	-2.01421e-31	-3.10025e-31	2.68806e-30	2.04438e-27	-4.84385e-28	6.40784e-29	0	0	0
383	5	6.8496e-31	-6.3824e-31	5.58648e-30	4.54915e-28	6.55339e-28	7.55543e-29	300	610	0	-2.22666e-31	-8.04245e-32	-6.1983e-31	-5.94706e-29	-7.34531e-29	1.29962e-29	300	200	0	4.62294e-31	-7.18664e-31	4.96665e-30	3.64474e-27	-9.303e-28	-5.00341e-28	0	0	0
383	6	1.88075e-30	-1.1651e-30	8.6234e-30	6.91093e-28	1.01792e-27	6.0799e-29	300	610	0	-3.62446e-31	-1.14044e-31	-7.19465e-31	-7.08862e-29	-8.76207e-29	2.1447e-29	300	200	0	1.5183e-30	-1.27914e-30	7.90393e-30	5.67519e-27	-1.51376e-27	-1.37626e-27	0	0	0
383	7	3.56817e-30	-1.83873e-30	1.21212e-29	9.58753e-28	1.43774e-27	2.26142e-29	300	610	0	-5.30382e-31	-1.48857e-31	-7.43576e-31	-7.60416e-29	-9.40926e-29	3.1698e-29	300	200	0	3.03779e-30	-1.98759e-30	1.13776e-29	8.03251e-27	-2.21545e-27	-2.61247e-27	0	0	0
383	8	5.76115e-30	-2.62815e-30	1.56946e-29	1.22563e-27	1.87001e-27	-4.84133e-29	300	610	0	-7.12479e-31	-1.78531e-31	-6.3132e-31	-6.92398e-29	-8.58374e-29	4.2954e-29	300	200	0	5.04867e-30	-2.80668e-30	1.50633e-29	1.04691e-26	-2.97715e-27	-4.21927e-27	0	0	0
383	9	8.37914e-30	-3.45547e-30	1.8658e-29	1.43575e-27	2.23426e-27	-1.61849e-28	300	610	0	-8.81454e-31	-1.93121e-31	-3.05156e-31	-4.30516e-29	-5.36798e-29	5.3624e-29	300	200	0	7.49769e-30	-3.6486e-30	1.83528e-29	1.25379e-26	-3.68515e-27	-6.13779e-27	0	0	0
384	0	1.11939e-29	-4.17738e-30	1.99449e-29	1.50357e-27	2.4046e-27	-3.25539e-28	300	610	0	-9.92571e-31	-1.78452e-31	3.25421e-31	1.14244e-29	1.33824e-29	6.10621e-29	300	200	0	1.02013e-29	-4.35583e-30	2.02704e-29	1.35374e-26	-4.15279e-27	-8.201e-27	0	0	0
384	1	1.37677e-29	-4.56641e-30	1.80487e-29	1.30978e-27	2.20231e-27	-5.42705e-28	300	610	0	-9.80018e-31	-1.15936e-31	1.3547e-30	1.03804e-28	1.27247e-28	6.13365e-29	300	200	0	1.27876e-29	-4.68235e-30	1.94034e-29	1.24695e-26	-4.10526e-27	-1.00883e-26	0	0	0
384	2	1.53888e-29	-4.29596e-30	1.10086e-29	7.0115e-28	1.39384e-27	-8.0786e-28	300	610	0	-7.54971e-31	1.6834e-32	2.86398e-30	2.42953e-28	2.98902e-28	4.90944e-29	300	200	0	1.46338e-29	-4.27913e-30	1.38726e-29	8.02677e-27	-3.17147e-27	-1.12787e-26	0	0	0
384	3	1.50171e-29	-2.93466e-30	-3.51842e-30	-5.02819e-28	-3.01335e-28	-1.10151e-27	300	610	0	-2.07004e-31	2.44264e-31	4.89516e-30	4.34592e-28	5.35476e-28	1.76215e-29	300	200	0	1.48101e-29	-2.69039e-30	1.37674e-30	-1.36457e-27	-8.89765e-28	-1.101e-26	0	0	0
384	4	1.12565e-29	4.15752e-32	-2.80553e-29	-2.49259e-27	-3.18723e-27	-1.38382e-27	300	610	0	7.88982e-31	5.89174e-31	7.41287e-30	6.77785e-28	8.35905e-28	-4.07729e-29	300	200	0	1.20455e-29	6.30749e-31	-2.06425e-29	-1.74157e-26	3.26323e-27	-8.25964e-27	0	0	0
384	5	2.38172e-30	5.20942e-30	-6.49142e-29	-5.43649e-27	-7.54568e-27	-1.58789e-27	300	610	0	2.35767e-30	1.06689e-30	1.02547e-29	9.60216e-28	1.1851e-27	-1.33882e-28	300	200	0	4.73939e-30	6.27631e-30	-5.46595e-29	-4.17217e-26	9.80978e-27	-1.76326e-27	0	0	0
384	6	-1.35478e-29	1.31174e-29	-1.15561e-28	-9.42941e-27	-1.35615e-26	-1.61355e-27	300	610	0	4.59714e-30	1.67654e-30	1.30709e-29	1.25233e-27	1.54669e-27	-2.68062e-28	300	200	0	-8.95064e-30	1.4794e-29	-1.0249e-28	-7.53451e-26	1.91619e-26	9.9013e-27	0	0	0
384	7	-3.84442e-29	2.41515e-29	-1.79687e-28	-1.44189e-26	-2.12126e-26	-1.32359e-27	300	610	0	7.53892e-30	2.38922e-30	1.52587e-29	1.5007e-27	1.85487e-27	-4.45852e-28	300	200	0	-3.09052e-29	2.65407e-29	-1.64428e-28	-1.18202e-25	3.14543e-26	2.81359e-26	0	0	0
384	8	-7.37738e-29	3.83345e-29	-2.53959e-28	-2.0107e-26	-3.01212e-26	-5.44805e-28	300	610	0	1.10922e-29	3.13333e-30	1.58997e-29	1.62149e-27	2.00624e-27	-6.62624e-28	300	200	0	-6.26816e-29	4.14679e-29	-2.3806e-28	-1.6823e-25	4.63116e-26	5.40165e-26	0	0	0
384	9	-1.19924e-28	5.50535e-29	-3.30477e-28	-2.58307e-26	-3.93696e-26	9.22686e-28	300	610	0	1.49721e-29	3.77781e-30	1.37176e-29	1.49535e-27	1.8535e-27	-9.02245e-28	300	200	0	-1.04951e-28	5.88313e-29	-3.16759e-28	-2.20359e-25	6.25494e-26	8.78288e-26	0	0	0
385	0	-1.75323e-28	7.27162e-29	-3.95033e-28	-3.04295e-26	-4.72913e-26	3.28373e-27	300	610	0	1.86158e-29	4.11534e-30	7.07766e-30	9.6586e-28	1.20348e-27	-1.13192e-27	300	200	0	-1.56707e-28	7.68316e-29	-3.87955e-28	-2.6533e-25	7.78207e-26	1.28425e-25	0	0	0
385	1	-2.35321e-28	8.83577e-29	-4.25398e-28	-3.21179e-26	-5.12627e-26	6.7093e-27	300	610	0	2.10928e-29	3.84903e-30	-5.93866e-30	-1.5535e-28	-1.7664e-28	-1.29666e-27	300	200	0	-2.14229e-28	9.22067e-29	-4.31336e-28	-2.88528e-25	8.82446e-26	1.72402e-25	0	0	0
385	2	-2.90878e-28	9.72402e-29	-3.89998e-28	-2.83945e-26	-4.754e-26	1.1276e-26	300	610	0	2.10271e-29	2.58767e-30	-2.73462e-29	-2.07323e-27	-2.54042e-27	-1.31431e-27	300	200	0	-2.69851e-28	9.98279e-29	-4.17344e-28	-2.69044e-25	8.80756e-26	2.1314e-25	0	0	0
385	3	-3.27188e-28	9.25251e-29	-2.47555e-28	-1.60304e-26	-3.1207e-26	1.68806e-26	300	610	0	1.65525e-29	-1.42762e-31	-5.89092e-29	-4.97904e-27	-6.1249e-27	-1.07247e-27	300	200	0	-3.10636e-28	9.23824e-29	-3.06464e-28	-1.79366e-25	6.95179e-26	2.39797e-25	0	0	0
385	4	-3.22495e-28	6.51377e-29	5.15265e-29	8.79839e-27	3.6719e-27	2.3128e-26	300	610	0	5.33761e-30	-4.86215e-30	-1.0159e-28	-9.00058e-27	-1.10892e-26	-4.29449e-28	300	200	0	-3.17157e-28	6.02756e-29	-5.00637e-29	1.38042e-26	2.28254e-26	2.36436e-25	0	0	0
385	5	-2.47457e-28	3.99607e-30	5.61028e-28	5.01581e-26	6.35745e-26	2.91981e-26	300	610	0	-1.52751e-29	-1.20622e-29	-1.54758e-28	-1.41287e-26	-1.7424e-26	7.77998e-28	300	200	0	-2.62732e-28	-8.06615e-30	4.0627e-28	3.46918e-25	-6.31192e-26	1.8156e-25	0	0	0
385	6	-6.56309e-29	-1.03175e-28	1.33085e-27	1.11693e-25	1.54579e-25	3.3701e-26	300	610	0	-4.79588e-29	-2.20839e-29	-2.1514e-28	-2.01182e-26	-2.48288e-26	2.71676e-27	300	200	0	-1.1359e-28	-1.25259e-28	1.11571e-27	8.54355e-25	-1.99512e-25	4.84667e-26	0	0	0
385	7	2.64224e-28	-2.6818e-28	2.39382e-27	1.95558e-25	2.80806e-25	3.45443e-26	300	610	0	-9.48598e-29	-3.49349e-29	-2.75549e-28	-2.63637e-26	-3.25592e-26	5.52543e-27	300	200	0	1.69364e-28	-3.03115e-28	2.11827e-27	1.55977e-24	-3.95365e-25	-1.9307e-25	0	0	0
385	8	7.83143e-28	-4.99558e-28	3.74622e-27	3.00871e-25	4.42121e-25	2.88477e-26	300	610	0	-1.56763e-28	-5.0042e-29	-3.23477e-28	-3.17595e-26	-3.92529e-26	9.26471e-27	300	200	0	6.2638e-28	-5.496e-28	3.42275e-27	2.46323e-24	-6.54022e-25	-5.73132e-25	0	0	0
385	9	1.52329e-27	-7.98398e-28	5.32159e-27	4.21648e-25	6.31011e-25	1.29578e-26	300	610	0	-2.31923e-28	-6.59406e-29	-3.3976e-28	-3.45584e-26	-4.27553e-26	1.38472e-26	300	200	0	1.29137e-27	-8.64339e-28	4.98183e-27	3.52382e-24	-9.68278e-25	-1.11532e-24	0	0	0
386	0	2.49473e-27	-1.1526e-27	6.95807e-27	5.44279e-25	8.28694e-25	-1.73661e-26	300	610	0	-3.14553e-28	-7.99188e-29	-2.97625e-28	-3.22603e-26	-3.99811e-26	1.89459e-26	300	200	0	2.18018e-27	-1.23252e-27	6.66044e-27	4.63775e-24	-1.31407e-24	-1.82705e-24	0	0	0
386	1	3.66702e-27	-1.52966e-27	8.3615e-27	6.44703e-25	1.00068e-24	-6.65068e-26	300	610	0	-3.93044e-28	-8.76583e-29	-1.62624e-28	-2.15736e-26	-2.68651e-26	2.38854e-26	300	200	0	3.27398e-27	-1.61731e-27	8.19888e-27	5.61349e-24	-1.643e-24	-2.68609e-24	0	0	0
386	2	4.94554e-27	-1.86826e-27	9.06857e-27	6.85679e-25	1.0923e-24	-1.38185e-25	300	610	0	-4.48057e-28	-8.29423e-29	1.05903e-28	1.48719e-27	1.51799e-27	2.75234e-26	300	200	0	4.49749e-27	-1.9512e-27	9.17447e-27	6.14652e-24	-1.87441e-24	-3.62319e-24	0	0	0
386	3	6.14371e-27	-2.06976e-27	8.41785e-27	6.14761e-25	1.02515e-24	-2.34198e-25	300	610	0	-4.50827e-28	-5.75404e-29	5.50986e-28	4.12879e-26	5.05694e-26	2.81435e-26	300	200	0	5.69288e-27	-2.1273e-27	8.96884e-27	5.79902e-24	-1.88819e-24	-4.50174e-24	0	0	0
386	4	6.95366e-27	-1.99104e-27	5.5405e-27	3.63936e-25	6.95771e-25	-3.52627e-25	300	610	0	-3.62161e-28	-1.42749e-30	1.21085e-27	1.01951e-25	1.25397e-25	2.33861e-26	300	200	0	6.5915e-27	-1.99247e-27	6.75135e-27	3.99212e-24	-1.52063e-24	-5.09628e-24	0	0	0
386	5	6.92044e-27	-1.44125e-27	-6.12921e-28	-1.47788e-25	-2.13823e-26	-4.85485e-25	300	610	0	-1.32845e-28	9.64644e-29	2.10746e-27	1.86319e-25	2.2954e-25	1.02622e-26	300	200	0	6.7876e-27	-1.34479e-27	1.49453e-27	2.15914e-26	-5.66007e-25	-5.07356e-24	0	0	0
386	6	5.42761e-27	-1.86146e-28	-1.11883e-26	-1.00717e-24	-1.26428e-24	-6.1589e-25	300	610	0	2.93546e-28	2.46722e-28	3.22988e-27	2.94423e-25	3.63075e-25	-1.4692e-26	300	200	0	5.72115e-27	6.0576e-29	-7.95845e-27	-6.88874e-24	1.21172e-24	-3.98196e-24	0	0	0
386	7	1.70565e-27	2.03543e-27	-2.72618e-26	-2.29302e-24	-3.16385e-24	-7.14986e-25	300	610	0	9.74287e-28	4.569e-28	4.51233e-27	4.21393e-25	5.2004e-25	-5.50477e-26	300	200	0	2.67994e-27	2.49233e-27	-2.27495e-26	-1.74793e-23	4.0524e-24	-1.25764e-24	0	0	0
386	8	-5.12156e-27	5.47729e-27	-4.9565e-26	-4.05398e-24	-5.81166e-24	-7.39077e-25	300	610	0	1.95625e-27	7.27713e-28	5.80716e-27	5.54846e-25	6.85208e-25	-1.13822e-25	300	200	0	-3.16531e-27	6.205e-27	-4.37578e-26	-3.22745e-23	8.15282e-24	3.7415e-24	0	0	0
386	9	-1.59339e-26	1.03278e-26	-7.80782e-26	-6.27613e-24	-9.2118e-24	-6.27719e-25	300	610	0	3.2585e-27	1.04783e-27	6.85502e-27	6.71902e-25	8.30391e-25	-1.92445e-25	300	200	0	-1.26754e-26	1.13757e-26	-7.12232e-26	-5.13149e-23	1.3594e-23	1.16605e-23	0	0	0
387	0	-3.14355e-26	1.66226e-26	-1.1148e-25	-8.8396e-24	-1.32154e-23	-3.0387e-25	300	610	0	4.84777e-27	1.38732e-27	7.25605e-27	7.36166e-25	9.10712e-25	-2.89285e-25	300	200	0	-2.65877e-26	1.801e-26	-1.04224e-25	-7.37905e-23	2.02387e-23	2.30159e-23	0	0	0
387	1	-5.18784e-26	2.41241e-26	-1.46458e-25	-1.14652e-23	-1.74383e-23	3.22406e-25	300	610	0	6.6067e-27	1.6901e-27	6.4489e-27	6.95283e-25	8.61561e-25	-3.97729e-25	300	200	0	-4.52717e-26	2.58142e-26	-1.40009e-25	-9.75802e-23	2.7599e-23	3.79934e-23	0	0	0
387	2	-7.66765e-26	3.21687e-26	-1.76924e-25	-1.36543e-23	-2.1167e-23	1.34482e-24	300	610	0	8.29596e-27	1.86625e-27	3.70776e-27	4.79998e-25	5.97416e-25	-5.03869e-25	300	200	0	-6.83806e-26	3.4035e-26	-1.73216e-25	-1.18722e-22	3.46774e-23	5.61649e-23	0	0	0
387	3	-1.03907e-25	3.94899e-26	-1.93224e-25	-1.46303e-23	-2.3263e-23	2.84421e-24	300	610	0	9.51375e-27	1.78563e-27	-1.82871e-27	6.02367e-27	1.41109e-26	-5.83989e-25	300	200	0	-9.43935e-26	4.12755e-26	-1.95053e-25	-1.30876e-22	3.97979e-23	7.61235e-23	0	0	0
387	4	-1.29722e-25	4.40345e-26	-1.81508e-25	-1.32941e-23	-2.20846e-23	4.86227e-24	300	610	0	9.65901e-27	1.27514e-27	-1.1079e-26	-8.19599e-25	-1.00334e-24	-6.02242e-25	300	200	0	-1.20063e-25	4.53097e-26	-1.92587e-25	-1.24874e-22	4.04511e-23	9.50517e-23	0	0	0
387	5	-1.47722e-25	4.28077e-26	-1.23491e-25	-8.21327e-24	-1.54553e-23	7.36398e-24	300	610	0	7.90871e-27	1.22823e-28	-2.48703e-26	-2.08563e-24	-2.56492e-24	-5.09104e-25	300	200	0	-1.39813e-25	4.29305e-26	-1.48361e-25	-8.85416e-23	3.31991e-23	1.08263e-22	0	0	0
387	6	-1.48396e-25	3.17971e-26	3.02455e-27	2.3268e-24	-7.20351e-25	1.01881e-23	300	610	0	3.22445e-27	-1.90684e-27	-4.37001e-26	-3.85512e-24	-4.74907e-24	-2.41541e-25	300	200	0	-1.45171e-25	2.98902e-26	-4.06755e-26	-6.98862e-24	1.37014e-23	1.0879e-22	0	0	0
387	7	-1.18795e-25	6.05291e-27	2.22443e-25	2.01764e-23	2.50572e-23	1.29874e-23	300	610	0	-5.59141e-27	-5.04157e-27	-6.73883e-26	-6.13334e-24	-7.5631e-24	2.73912e-25	300	200	0	-1.24387e-25	1.01134e-27	1.55054e-25	1.36304e-22	-2.30516e-23	8.71481e-23	0	0	0
387	8	-4.26782e-26	-3.99785e-26	5.57944e-25	4.7038e-23	6.46956e-23	1.5163e-23	300	610	0	-1.97652e-26	-9.4483e-27	-9.46148e-26	-8.82395e-24	-1.08892e-23	1.11363e-24	300	200	0	-6.24434e-26	-4.94268e-26	4.6333e-25	3.57265e-22	-8.21951e-23	3.14353e-23	0	0	0
387	9	9.85606e-26	-1.1175e-25	1.02578e-24	8.40036e-23	1.20222e-22	1.58026e-23	300	610	0	-4.03187e-26	-1.51536e-26	-1.22349e-25	-1.16739e-23	-1.44161e-23	2.3432e-24	300	200	0	5.82419e-26	-1.26903e-25	9.03428e-25	6.67492e-22	-1.68018e-22	-7.19834e-23	0	0	0
388	0	3.23776e-25	-2.13407e-25	1.62676e-24	1.30878e-22	1.91868e-22	1.36383e-23	300	610	0	-6.77062e-26	-2.19343e-26	-1.45216e-25	-1.421e-23	-1.7561e-23	3.99587e-24	300	200	0	2.5607e-25	-2.35341e-25	1.48154e-24	1.06865e-21	-2.82446e-22	-2.3693e-22	0	0	0
388	1	6.48348e-25	-3.45963e-25	2.33469e-24	1.85265e-22	2.76694e-22	7.04576e-24	300	610	0	-1.01301e-25	-2.91794e-26	-1.54876e-25	-1.56742e-23	-1.93893e-23	6.04172e-24	300	200	0	5.47047e-25	-3.75143e-25	2.17982e-24	1.54477e-21	-4.22899e-22	-4.74687e-22	0	0	0
388	2	1.07842e-24	-5.04775e-25	3.08186e-24	2.41442e-22	3.66852e-22	-5.88152e-24	300	610	0	-1.38725e-25	-3.57299e-26	-1.3956e-25	-1.49707e-23	-1.85485e-23	8.34717e-24	300	200	0	9.39699e-25	-5.40505e-25	2.9423e-24	2.05255e-21	-5.79492e-22	-7.8978e-22	0	0	0
388	3	1.60282e-24	-6.76321e-25	3.74232e-24	2.89084e-22	4.47591e-22	-2.7146e-23	300	610	0	-1.75049e-25	-3.97139e-26	-8.39816e-26	-1.06427e-23	-1.32399e-23	1.06261e-23	300	200	0	1.42777e-24	-7.16034e-25	3.65833e-24	2.51009e-21	-7.31682e-22	-1.17404e-21	0	0	0
388	4	2.18251e-24	-8.3444e-25	4.115e-24	3.11999e-22	4.95202e-22	-5.85018e-23	300	610	0	-2.01927e-25	-3.84079e-26	3.00993e-26	-9.08124e-25	-1.26117e-24	1.23862e-23	300	200	0	1.98059e-24	-8.72847e-25	4.1451e-24	2.78537e-21	-8.44659e-22	-1.59892e-21	0	0	0
388	5	2.73819e-24	-9.36418e-25	3.9099e-24	2.87157e-22	4.75323e-22	-1.00907e-22	300	610	0	-2.06804e-25	-2.81718e-26	2.22276e-25	1.62113e-23	1.98346e-23	1.28792e-23	300	200	0	2.53139e-24	-9.6459e-25	4.13218e-24	2.68656e-21	-8.66003e-22	-2.00634e-21	0	0	0
388	6	3.13686e-24	-9.19607e-25	2.7424e-24	1.84403e-22	3.42183e-22	-1.53736e-22	300	610	0	-1.72401e-25	-4.52664e-27	5.10433e-25	4.26251e-23	5.2413e-23	1.10658e-23	300	200	0	2.96446e-24	-9.24133e-25	3.25283e-24	1.95762e-21	-7.23547e-22	-2.29891e-21	0	0	0
388	7	3.17978e-24	-6.99672e-25	1.43103e-25	-3.25522e-23	3.96586e-23	-2.13742e-22	300	610	0	-7.68155e-26	3.75376e-26	9.0577e-25	7.9727e-23	9.82073e-23	5.61724e-24	300	200	0	3.10296e-24	-6.62135e-25	1.04887e-24	2.83839e-22	-3.25738e-22	-2.33107e-21	0	0	0
388	8	2.59505e-24	-1.72057e-25	-4.40747e-24	-4.03148e-22	-4.94739e-22	-2.73786e-22	300	610	0	1.05364e-25	1.02915e-25	1.40555e-24	1.27725e-22	1.57491e-22	-5.02418e-24	300	200	0	2.70041e-24	-6.91424e-26	-3.00192e-24	-2.68619e-21	4.33708e-22	-1.9036e-21	0	0	0
388	9	1.03992e-24	7.81291e-25	-1.14082e-23	-9.64118e-22	-1.32161e-21	-3.21445e-22	300	610	0	4.00375e-25	1.95283e-25	1.98334e-24	1.84721e-22	2.27945e-22	-2.24907e-23	300	200	0	1.44029e-24	9.76574e-25	-9.42488e-24	-7.29487e-21	1.66466e-21	-7.65388e-22	0	0	0
389	0	-1.88053e-24	2.27741e-24	-2.12188e-23	-1.73988e-21	-2.48572e-21	-3.37681e-22	300	610	0	8.30457e-25	3.15442e-25	2.577e-24	2.45548e-22	3.03215e-22	-4.82061e-23	300	200	0	-1.05007e-24	2.59286e-24	-1.86418e-23	-1.37979e-20	3.46044e-21	1.373e-21	0	0	0
389	1	-6.57004e-24	4.40733e-24	-3.38821e-23	-2.72834e-21	-3.99498e-21	-2.95896e-22	300	610	0	1.40628e-24	4.59021e-25	3.07515e-24	3.00425e-22	3.71254e-22	-8.2936e-23	300	200	0	-5.16376e-24	4.86635e-24	-3.08069e-23	-2.22474e-20	5.86621e-21	4.80754e-21	0	0	0
389	2	-1.3364e-23	7.19792e-24	-4.8881e-23	-3.8818e-21	-5.79157e-21	-1.61862e-22	300	610	0	2.11619e-24	6.13558e-25	3.30391e-24	3.33573e-22	4.12607e-22	-1.26143e-22	300	200	0	-1.12478e-23	7.81148e-24	-4.55771e-23	-3.23299e-20	8.83408e-21	9.78424e-21	0	0	0
389	3	-2.24094e-23	1.05589e-23	-6.48322e-23	-5.08303e-21	-7.71536e-21	1.04825e-22	300	610	0	2.91208e-24	7.55111e-25	3.01666e-24	3.22056e-22	3.98972e-22	-1.75134e-22	300	200	0	-1.94973e-23	1.1314e-23	-6.18155e-23	-4.31622e-20	1.21641e-20	1.64112e-20	0	0	0
389	4	-3.34948e-23	1.42151e-23	-7.91317e-23	-6.11826e-21	-9.46148e-21	5.4693e-22	300	610	0	3.6925e-24	8.44727e-25	1.89151e-24	2.35241e-22	2.92524e-22	-2.24026e-22	300	200	0	-2.98023e-23	1.50598e-23	-7.72402e-23	-5.30522e-20	1.54336e-20	2.45342e-20	0	0	0
389	5	-4.58298e-23	1.76265e-23	-8.75933e-23	-6.65009e-21	-1.05365e-20	1.20246e-21	300	610	0	4.28417e-24	8.25426e-25	-4.57684e-25	3.54651e-23	4.6721e-23	-2.62608e-22	300	200	0	-4.15456e-23	1.84519e-23	-8.8051e-23	-5.92524e-20	1.79197e-20	3.35748e-20	0	0	0
389	6	-5.77803e-23	1.99047e-23	-8.41466e-23	-6.19609e-21	-1.02213e-20	2.09326e-21	300	610	0	4.42486e-24	6.20691e-25	-4.44867e-24	-3.19355e-22	-3.90486e-22	-2.75257e-22	300	200	0	-5.33554e-23	2.05254e-23	-8.85952e-23	-5.77494e-20	1.85278e-20	4.23366e-20	0	0	0
389	7	-6.65839e-23	1.97396e-23	-6.07027e-23	-4.1216e-21	-7.55358e-21	3.20854e-21	300	610	0	3.75199e-24	1.35891e-25	-1.04676e-23	-8.70263e-22	-1.06994e-21	-2.40178e-22	300	200	0	-6.28319e-23	1.98755e-23	-7.11703e-23	-4.316e-20	1.57435e-20	4.87968e-20	0	0	0
389	8	-6.80885e-23	1.53591e-23	-7.33954e-24	3.41183e-22	-1.34731e-21	4.48298e-21	300	610	0	1.80365e-24	-7.35489e-25	-1.87656e-23	-1.64798e-21	-2.02982e-21	-1.29362e-22	300	200	0	-6.62849e-23	1.46236e-23	-2.61051e-23	-8.8351e-21	7.63608e-21	4.9914e-20	0	0	0
389	9	-5.65863e-23	4.55524e-24	8.69957e-23	8.03246e-21	9.72651e-21	5.76997e-21	300	610	0	-1.95906e-24	-2.09855e-24	-2.93067e-23	-2.65892e-21	-3.27842e-21	9.02044e-23	300	200	0	-5.85454e-23	2.4567e-24	5.7689e-23	5.26975e-20	-8.04842e-21	4.15067e-20	0	0	0
390	0	-2.48468e-23	-1.51802e-23	2.33031e-22	1.97441e-20	2.697e-20	6.8119e-21	300	610	0	-8.09723e-24	-4.03412e-24	-4.15635e-23	-3.86585e-21	-4.77024e-21	4.53385e-22	300	200	0	-3.2944e-23	-1.92143e-23	1.91467e-22	1.48792e-19	-3.36592e-20	1.8277e-20	0	0	0
390	1	3.55095e-23	-4.63578e-23	4.38704e-22	3.60196e-20	5.13686e-20	7.21157e-21	300	610	0	-1.70941e-23	-6.56407e-24	-5.42626e-23	-5.16339e-21	-6.37575e-21	9.91041e-22	300	200	0	1.84154e-23	-5.29219e-23	3.84442e-22	2.85073e-19	-7.12236e-20	-2.59159e-20	0	0	0
390	2	1.33122e-22	-9.09713e-23	7.05455e-22	5.68579e-20	8.31524e-20	6.41127e-21	300	610	0	-2.91975e-23	-9.60321e-24	-6.50977e-23	-6.34946e-21	-7.84606e-21	1.72067e-21	300	200	0	1.03925e-22	-1.00575e-22	6.40357e-22	4.62989e-19	-1.21789e-19	-9.74056e-20	0	0	0
390	3	2.75293e-22	-1.49702e-22	1.02312e-21	8.13113e-20	1.2119e-19	3.68984e-21	300	610	0	-4.41941e-23	-1.28977e-23	-7.04439e-23	-7.09572e-21	-8.77634e-21	2.63288e-21	300	200	0	2.31099e-22	-1.626e-22	9.52678e-22	6.76426e-19	-1.84482e-19	-2.01547e-19	0	0	0
390	4	4.65482e-22	-2.20809e-22	1.36347e-21	1.06981e-19	1.62218e-19	-1.80862e-21	300	610	0	-6.11129e-23	-1.59533e-23	-6.51348e-23	-6.92226e-21	-8.57444e-21	3.6735e-21	300	200	0	4.04369e-22	-2.36762e-22	1.29834e-21	9.07386e-19	-2.55267e-19	-3.40885e-19	0	0	0
390	5	6.99747e-22	-2.98694e-22	1.6727e-21	1.29444e-19	1.99939e-19	-1.09969e-20	300	610	0	-7.78668e-23	-1.79596e-23	-4.2394e-23	-5.18512e-21	-6.44525e-21	4.72168e-21	300	200	0	6.2188e-22	-3.16654e-22	1.63031e-21	1.12093e-18	-3.25448e-19	-5.12544e-19	0	0	0
390	6	9.62097e-22	-3.7222e-22	1.86367e-21	1.41672e-19	2.24085e-19	-2.46975e-20	300	610	0	-9.08596e-23	-1.77249e-23	5.94951e-24	-1.08854e-21	-1.40546e-21	5.56564e-21	300	200	0	8.71237e-22	-3.89945e-22	1.86962e-21	1.25989e-18	-3.80026e-19	-7.04822e-19	0	0	0
390	7	1.21889e-21	-4.22916e-22	1.80936e-21	1.3356e-19	2.19614e-19	-4.34053e-20	300	610	0	-9.46165e-23	-1.36411e-23	8.87987e-23	6.26227e-21	7.65157e-21	5.87939e-21	300	200	0	1.12427e-21	-4.36557e-22	1.89816e-21	1.24034e-18	-3.96148e-19	-8.93093e-19	0	0	0
390	8	1.41277e-21	-4.23392e-22	1.3397e-21	9.17568e-20	1.66297e-19	-6.69426e-20	300	610	0	-8.15305e-23	-3.70965e-24	2.14483e-22	1.77488e-20	2.18176e-20	5.20591e-21	300	200	0	1.33124e-21	-4.27102e-22	1.55419e-21	9.4912e-19	-3.42041e-19	-1.03535e-18	0	0	0
390	9	1.45702e-21	-3.36424e-22	2.4503e-22	2.15317e-23	3.90801e-20	-9.39988e-20	300	610	0	-4.18639e-23	1.43332e-23	3.88605e-22	3.40466e-20	4.1932e-20	2.95502e-21	300	200	0	1.41515e-21	-3.22091e-22	6.33635e-22	2.45797e-19	-1.77006e-19	-1.06808e-18	0	0	0
391	0	1.23184e-21	-1.15399e-22	-1.70972e-21	-1.59536e-19	-1.90289e-19	-1.21565e-19	300	610	0	3.58086e-23	4.27425e-23	6.1087e-22	5.53328e-20	6.82213e-20	-1.57268e-21	300	200	0	1.26765e-21	-7.26567e-23	-1.09885e-21	-1.02845e-18	1.46741e-19	-9.0352e-19	0	0	0
391	1	5.8476e-22	2.92954e-22	-4.75504e-21	-4.03969e-19	-5.49766e-19	-1.44302e-19	300	610	0	1.63477e-22	8.32908e-23	8.70777e-22	8.08814e-20	9.9799e-20	-9.12148e-21	300	200	0	7.48238e-22	3.76245e-22	-3.88427e-21	-3.03145e-18	6.79397e-19	-4.29949e-19	0	0	0
391	2	-6.61954e-22	9.42446e-22	-9.06567e-21	-7.45336e-19	-1.06099e-18	-1.53924e-19	300	610	0	3.51629e-22	1.36544e-22	1.14226e-21	1.08545e-19	1.34026e-19	-2.03595e-20	300	200	0	-3.10325e-22	1.07899e-21	-7.92341e-21	-5.88661e-18	1.46495e-18	4.82879e-19	0	0	0
391	3	-2.69307e-21	1.87666e-21	-1.46831e-20	-1.18451e-18	-1.73015e-18	-1.38742e-19	300	610	0	6.05961e-22	2.00851e-22	1.37757e-21	1.34152e-19	1.65765e-19	-3.56836e-20	300	200	0	-2.08711e-21	2.07751e-21	-1.33056e-20	-9.63184e-18	2.52747e-18	1.97041e-18	0	0	0
391	4	-5.66729e-21	3.11237e-21	-2.14087e-20	-1.70273e-18	-2.53522e-18	-8.35652e-20	300	610	0	9.2266e-22	2.7105e-22	1.50119e-21	1.50871e-19	1.86593e-19	-5.4937e-20	300	200	0	-4.74464e-21	3.38342e-21	-1.99075e-20	-1.41485e-17	3.85137e-18	4.14904e-18	0	0	0
391	5	-9.6651e-21	4.6162e-21	-2.86669e-20	-2.25097e-18	-3.40975e-18	2.9731e-20	300	610	0	1.28216e-21	3.36939e-22	1.4049e-21	1.48665e-19	1.84127e-19	-7.70319e-20	300	200	0	-8.38294e-21	4.95314e-21	-2.7262e-20	-1.90704e-17	5.35536e-18	7.07792e-18	0	0	0
391	6	-1.46142e-20	6.27455e-21	-3.53464e-20	-2.73774e-18	-4.22373e-18	2.20619e-19	300	610	0	1.64155e-21	3.81669e-22	9.46099e-22	1.13999e-19	1.41654e-19	-9.94873e-20	300	200	0	-1.29726e-20	6.65622e-21	-3.44003e-20	-2.36763e-17	6.8607e-18	1.07043e-17	0	0	0
391	7	-2.01915e-20	7.85775e-21	-3.96342e-20	-3.01666e-18	-4.76361e-18	5.06878e-19	300	610	0	1.92624e-21	3.80321e-22	-4.80734e-23	3.00661e-20	3.84095e-20	-1.17913e-19	300	200	0	-1.82653e-20	8.23807e-21	-3.96823e-20	-2.67777e-17	8.05623e-18	1.4792e-17	0	0	0
391	8	-2.57051e-20	8.98195e-21	-3.88732e-20	-2.87622e-18	-4.7148e-18	8.99653e-19	300	610	0	2.02195e-21	2.99112e-22	-1.76725e-21	-1.22151e-19	-1.49127e-19	-1.2551e-19	300	200	0	-2.36831e-20	9.28107e-21	-4.06405e-20	-2.6619e-17	8.465e-18	1.88342e-17	0	0	0
391	9	-2.99643e-20	9.07471e-21	-2.94887e-20	-2.03553e-18	-3.65223e-18	1.39624e-18	300	610	0	1.76913e-21	9.584e-23	-4.3909e-21	-3.6157e-19	-4.44381e-19	-1.12697e-19	300	200	0	-2.81951e-20	9.17055e-21	-3.38796e-20	-2.08232e-17	7.42063e-18	2.19591e-17	0	0	0
392	0	-3.11587e-20	7.35425e-21	-7.05142e-21	-1.51234e-19	-1.04678e-18	1.97041e-18	300	610	0	9.62554e-22	-2.7758e-22	-8.04364e-21	-7.03007e-19	-8.65761e-19	-6.70408e-20	300	200	0	-3.01961e-20	7.07667e-21	-1.50951e-20	-6.42465e-18	4.06539e-18	2.28407e-17	0	0	0
392	1	-2.67748e-20	2.83687e-21	3.34355e-20	3.15744e-18	3.7019e-18	2.56046e-18	300	610	0	-6.39905e-22	-8.695e-22	-1.27288e-20	-1.15108e-18	-1.41913e-18	2.62691e-20	300	200	0	-2.74147e-20	1.96737e-21	2.07067e-20	1.99507e-17	-2.61332e-18	1.96376e-17	0	0	0
392	2	-1.3598e-20	-5.60837e-21	9.692e-20	8.2574e-18	1.11935e-17	3.05577e-18	300	610	0	-3.29433e-21	-1.71871e-21	-1.82381e-20	-1.69172e-18	-2.08731e-18	1.83114e-19	300	200	0	-1.68923e-20	-7.32708e-21	7.86819e-20	6.16876e-17	-1.36875e-17	9.99438e-18	0	0	0
392	3	1.21401e-20	-1.9134e-20	1.87239e-19	1.54153e-17	2.19024e-17	3.28358e-18	300	610	0	-7.22798e-21	-2.83932e-21	-2.40383e-20	-2.28122e-18	-2.81663e-18	4.17938e-19	300	200	0	4.91207e-21	-2.19733e-20	1.63201e-19	1.21488e-16	-3.01104e-17	-8.85031e-18	0	0	0
392	4	5.43882e-20	-3.86911e-20	3.05503e-19	2.46684e-17	3.59862e-17	2.99891e-18	300	610	0	-1.25709e-20	-4.19959e-21	-2.91418e-20	-2.83349e-18	-3.50104e-18	7.39698e-19	300	200	0	4.18173e-20	-4.28907e-20	2.76361e-19	2.00305e-16	-5.24304e-17	-3.97912e-17	0	0	0
392	5	1.16591e-19	-6.46831e-20	4.47845e-19	3.56466e-17	5.30197e-17	1.88192e-18	300	610	0	-1.92569e-20	-5.69464e-21	-3.19751e-20	-3.20648e-18	-3.96543e-18	1.14594e-18	300	200	0	9.73343e-20	-7.03778e-20	4.1587e-19	2.95853e-16	-8.03788e-17	-8.53547e-17	0	0	0
392	6	2.00602e-19	-9.64775e-20	6.0255e-19	4.73489e-17	7.16512e-17	-4.5108e-19	300	610	0	-2.68924e-20	-7.11406e-21	-3.02726e-20	-3.19028e-18	-3.95084e-18	1.61488e-18	300	200	0	1.7371e-19	-1.03592e-19	5.72278e-19	4.00688e-16	-1.12321e-16	-1.46903e-16	0	0	0
392	7	3.05123e-19	-1.3177e-19	7.46677e-19	5.7884e-17	8.91985e-17	-4.41528e-18	300	610	0	-3.45963e-20	-8.10763e-21	-2.10339e-20	-2.50056e-18	-3.10619e-18	2.09562e-18	300	200	0	2.70527e-19	-1.39878e-19	7.25644e-19	4.99936e-16	-1.44586e-16	-2.23489e-16	0	0	0
392	8	4.23642e-19	-1.6583e-19	8.42519e-19	6.42042e-17	1.01221e-16	-1.03945e-17	300	610	0	-4.08213e-20	-8.15447e-21	-6.03521e-22	-7.82421e-19	-9.93004e-19	2.49721e-18	300	200	0	3.82821e-19	-1.73985e-19	8.41916e-19	5.68887e-16	-1.70722e-16	-3.1035e-16	0	0	0
392	9	5.4193e-19	-1.90682e-19	8.34505e-19	6.18831e-17	1.01143e-16	-1.86387e-17	300	610	0	-4.31835e-20	-6.54498e-21	3.50557e-20	2.36816e-18	2.88833e-18	2.67785e-18	300	200	0	4.98747e-19	-1.97227e-19	8.69561e-19	5.70844e-16	-1.80777e-16	-3.9707e-16	0	0	0
393	0	6.35289e-19	-1.94365e-19	6.47519e-19	4.50137e-17	8.00326e-17	-2.91125e-17	300	610	0	-3.83371e-20	-2.38844e-21	8.98076e-20	7.35681e-18	9.04012e-18	2.43673e-18	300	200	0	5.96952e-19	-1.96754e-19	7.37327e-19	4.55875e-16	-1.60779e-16	-4.65561e-16	0	0	0
393	1	6.65929e-19	-1.60467e-19	1.88025e-19	6.33867e-18	2.67201e-17	-4.12924e-17	300	610	0	-2.19582e-20	5.33623e-21	1.66413e-19	1.45079e-17	1.78652e-17	1.51207e-18	300	200	0	6.4397e-19	-1.55131e-19	3.54439e-19	1.61378e-16	-9.2657e-17	-4.88144e-16	0	0	0
393	2	5.81128e-19	-6.82334e-20	-6.50152e-19	-6.22423e-17	-7.15461e-17	-5.39141e-17	300	610	0	1.10827e-20	1.7665e-20	2.65144e-19	2.39372e-17	2.95098e-17	-4.09722e-19	300	200	0	5.92211e-19	-5.05683e-20	-3.85008e-19	-3.84296e-16	4.50401e-17	-4.26199e-16	0	0	0
393	3	3.13132e-19	1.06336e-19	-1.97316e-18	-1.68617e-16	-2.27622e-16	-6.46868e-17	300	610	0	6.62518e-20	3.54451e-20	3.81882e-19	3.53737e-17	4.36436e-17	-3.66729e-18	300	200	0	3.79383e-19	1.41781e-19	-1.59128e-18	-1.25369e-15	2.75194e-16	-2.3008e-16	0	0	0
393	4	-2.17922e-19	3.87911e-19	-3.86506e-18	-3.18666e-16	-4.5188e-16	-7.00097e-17	300	610	0	1.48468e-19	5.90195e-20	5.05732e-19	4.79295e-17	5.91762e-17	-8.57264e-18	300	200	0	-6.94543e-20	4.4693e-19	-3.35933e-18	-2.50583e-15	6.18429e-16	1.58736e-16	0	0	0
393	5	-1.09638e-18	7.97208e-19	-6.35414e-18	-5.13563e-16	-7.48224e-16	-6.47501e-17	300	610	0	2.60677e-19	8.77833e-20	6.16271e-19	5.98288e-17	7.39205e-17	-1.53267e-17	300	200	0	-8.35705e-19	8.84991e-19	-5.73786e-18	-4.16402e-15	1.08717e-15	8.02078e-16	0	0	0
393	6	-2.39692e-18	1.34378e-18	-9.36569e-18	-7.46048e-16	-1.10849e-15	-4.21751e-17	300	610	0	4.01785e-19	1.19608e-19	6.80735e-19	6.81184e-17	8.42364e-17	-2.38957e-17	300	200	0	-1.99513e-18	1.46338e-18	-8.68496e-18	-6.18461e-15	1.677e-15	1.75471e-15	0	0	0
393	7	-4.16187e-18	2.01576e-18	-1.26615e-17	-9.957e-16	-1.50523e-15	5.83456e-18	300	610	0	5.63895e-19	1.50158e-19	6.51696e-19	6.84109e-17	8.47109e-17	-3.38444e-17	300	200	0	-3.59798e-18	2.16591e-18	-1.20098e-17	-8.4165e-15	2.35512e-15	3.04773e-15	0	0	0
393	8	-6.36859e-18	2.76652e-18	-1.57683e-17	-1.22344e-15	-1.88314e-15	8.81269e-17	300	610	0	7.28915e-19	1.72155e-19	4.66049e-19	5.47336e-17	6.797e-17	-4.41299e-17	300	200	0	-5.63967e-18	2.93867e-18	-1.53022e-17	-1.05531e-14	3.0462e-15	4.66465e-15	0	0	0
393	9	-8.88605e-18	3.49862e-18	-1.7902e-17	-1.36584e-15	-2.14994e-15	2.12982e-16	300	610	0	8.64781e-19	1.74715e-19	4.65151e-20	1.95952e-17	2.47584e-17	-5.28681e-17	300	200	0	-8.02127e-18	3.67334e-18	-1.78555e-17	-1.20809e-14	3.61649e-15	6.50965e-15	0	0	0
394	0	-1.1422e-17	4.04646e-18	-1.79009e-17	-1.33029e-15	-2.16814e-15	3.85974e-16	300	610	0	9.21763e-19	1.42938e-19	-6.92817e-19	-4.55837e-17	-5.55327e-17	-5.71032e-17	300	200	0	-1.05002e-17	4.1894e-18	-1.85938e-17	-1.22329e-14	3.85846e-15	8.36873e-15	0	0	0
394	1	-1.34641e-17	4.1602e-18	-1.4187e-17	-9.92601e-16	-1.75021e-15	6.06817e-16	300	610	0	8.29728e-19	5.80281e-20	-1.83505e-18	-1.49495e-16	-1.83666e-16	-5.2628e-17	300	200	0	-1.26344e-17	4.21823e-18	-1.60221e-17	-9.96071e-15	3.47919e-15	9.86681e-15	0	0	0
394	2	-1.42239e-17	3.49536e-18	-4.78556e-18	-1.99435e-16	-6.60372e-16	8.65092e-16	300	610	0	4.97597e-19	-1.01687e-19	-3.44119e-18	-2.99226e-16	-3.68439e-16	-3.39312e-17	300	200	0	-1.37263e-17	3.39367e-18	-8.22675e-18	-3.9432e-15	2.09808e-15	1.04263e-14	0	0	0
394	3	-1.2596e-17	1.61419e-18	1.25585e-17	1.22146e-15	1.3721e-15	1.13491e-15	300	610	0	-1.83256e-19	-3.5839e-19	-5.52113e-18	-4.97601e-16	-6.13408e-16	5.62388e-18	300	200	0	-1.27792e-17	1.2558e-18	7.0374e-18	7.34061e-15	-7.39129e-16	9.23747e-15	0	0	0
394	4	-7.1525e-18	-1.99242e-18	4.01205e-17	3.4395e-15	4.6226e-15	1.36887e-15	300	610	0	-1.32945e-18	-7.30549e-19	-7.99383e-18	-7.39444e-16	-9.12279e-16	7.3255e-17	300	200	0	-8.48194e-18	-2.72297e-18	3.21267e-17	2.54441e-14	-5.52055e-15	5.25415e-15	0	0	0
394	5	3.79838e-18	-7.85215e-18	7.97389e-17	6.58405e-15	9.31755e-15	1.49192e-15	300	610	0	-3.04731e-18	-1.22635e-18	-1.06369e-17	-1.00674e-15	-1.24292e-15	1.75694e-16	300	200	0	7.51073e-19	-9.07849e-18	6.9102e-17	5.16549e-14	-1.2692e-14	-2.76348e-15	0	0	0
394	6	2.20573e-17	-1.64156e-17	1.32111e-16	1.0688e-14	1.55512e-14	1.39657e-15	300	610	0	-5.40324e-18	-1.83438e-18	-1.30282e-17	-1.26288e-15	-1.56027e-15	3.1743e-16	300	200	0	1.66541e-17	-1.825e-17	1.19083e-16	8.65312e-14	-2.25333e-14	-1.61353e-14	0	0	0
394	7	4.92408e-17	-2.79057e-17	1.95806e-16	1.56096e-14	2.31686e-14	9.41135e-16	300	610	0	-8.38042e-18	-2.51152e-18	-1.44857e-17	-1.4465e-15	-1.78867e-15	4.98125e-16	300	200	0	4.08604e-17	-3.04173e-17	1.8132e-16	1.29247e-13	-3.49773e-14	-3.60467e-14	0	0	0
394	8	8.63096e-17	-4.21036e-17	2.65985e-16	2.09327e-14	3.16129e-14	-4.6158e-17	300	610	0	-1.18207e-17	-3.16846e-18	-1.40169e-17	-1.46592e-15	-1.81501e-15	7.0911e-16	300	200	0	7.44889e-17	-4.52721e-17	2.51968e-16	1.76741e-13	-4.93679e-14	-6.32034e-14	0	0	0
394	9	1.32885e-16	-5.80669e-17	3.3289e-16	2.58503e-14	3.97444e-14	-1.75376e-15	300	610	0	-1.53532e-17	-3.65403e-18	-1.0295e-17	-1.1957e-15	-1.48446e-15	9.29027e-16	300	200	0	1.17532e-16	-6.17209e-17	3.22595e-16	2.22696e-13	-6.416e-14	-9.73301e-14	0	0	0
395	0	1.86336e-16	-7.37903e-17	3.80226e-16	2.9043e-14	4.56458e-14	-4.36009e-15	300	610	0	-1.83134e-17	-3.74085e-18	-1.68659e-18	-4.77779e-16	-6.01721e-16	1.11887e-15	300	200	0	1.68023e-16	-7.75311e-17	3.7854e-16	2.56444e-13	-7.65829e-14	-1.36503e-13	0	0	0
395	1	2.40664e-16	-8.58361e-17	3.83712e-16	2.85734e-14	4.64446e-14	-7.98909e-15	300	610	0	-1.96645e-17	-3.11613e-18	1.36355e-17	8.69968e-16	1.05839e-15	1.21706e-15	300	200	0	2.20999e-16	-8.89523e-17	3.97347e-16	2.61965e-13	-8.23091e-14	-1.7633e-13	0	0	0
395	2	2.85249e-16	-8.89877e-17	3.10205e-16	2.18316e-14	3.82029e-14	-1.26443e-14	300	610	0	-1.79366e-17	-1.3834e-18	3.74574e-17	3.03367e-15	3.72631e-15	1.13545e-15	300	200	0	2.67312e-16	-9.03711e-17	3.47662e-16	2.17244e-13	-7.52005e-14	-2.09035e-13	0	0	0
395	3	3.03644e-16	-7.60163e-17	1.18031e-16	5.57854e-15	1.59464e-14	-1.81189e-14	300	610	0	-1.12119e-17	1.91718e-18	7.11228e-17	6.16788e-15	7.59386e-15	7.58051e-16	300	200	0	2.92432e-16	-7.40991e-17	1.89154e-16	9.44133e-14	-4.72427e-14	-2.22571e-13	0	0	0
395	4	2.72672e-16	-3.76922e-17	-2.40688e-16	-2.38468e-14	-2.60706e-14	-2.38836e-14	300	610	0	2.8091e-18	7.26024e-18	1.14928e-16	1.03401e-14	1.27459e-14	-5.55378e-17	300	200	0	2.75481e-16	-3.04319e-17	-1.2576e-16	-1.38802e-13	1.11802e-14	-1.99961e-13	0	0	0
395	5	1.62262e-16	3.67802e-17	-8.14691e-16	-7.00807e-14	-9.37438e-14	-2.89574e-14	300	610	0	2.66131e-17	1.50478e-17	1.67285e-16	1.54526e-14	1.90637e-14	-1.45908e-15	300	200	0	1.88875e-16	5.1828e-17	-6.47405e-16	-5.15645e-13	1.10476e-13	-1.1917e-13	0	0	0
395	6	-6.34206e-17	1.58681e-16	-1.6441e-15	-1.35962e-13	-1.92007e-13	-3.17774e-14	300	610	0	6.24962e-17	2.54721e-17	2.2366e-16	2.11404e-14	2.60988e-14	-3.59766e-15	300	200	0	-9.24378e-19	1.84153e-16	-1.42044e-15	-1.06415e-12	2.60269e-13	4.60583e-14	0	0	0
395	7	-4.42793e-16	3.37796e-16	-2.74575e-15	-2.22354e-13	-3.23098e-13	-3.00925e-14	300	610	0	1.11947e-16	3.83208e-17	2.75331e-16	2.66491e-14	3.2923e-14	-6.57122e-15	300	200	0	-3.30846e-16	3.76117e-16	-2.47042e-15	-1.79749e-12	4.6683e-13	3.23886e-13	0	0	0
395	8	-1.01081e-15	5.7928e-16	-4.09244e-15	-3.26505e-13	-4.84103e-13	-2.09219e-14	300	610	0	1.74743e-16	5.27219e-17	3.08109e-16	3.07043e-14	3.7965e-14	-1.03804e-14	300	200	0	-8.36066e-16	6.32002e-16	-3.78433e-15	-2.70023e-12	7.29293e-13	7.39943e-13	0	0	0
395	9	-1.78914e-15	8.79164e-16	-5.58609e-15	-4.39947e-13	-6.63749e-13	-6.33269e-16	300	610	0	2.47725e-16	6.68367e-17	3.01226e-16	3.13903e-14	3.88618e-14	-1.48531e-14	300	200	0	-1.54141e-15	9.46e-16	-5.28486e-15	-3.71042e-12	1.03456e-12	1.31014e-12	0	0	0
396	0	-2.77186e-15	1.21844e-15	-7.02559e-15	-5.46024e-13	-8.38564e-13	3.47857e-14	300	610	0	3.23293e-16	7.75267e-17	2.26792e-16	2.60742e-14	3.2363e-14	-1.95524e-14	300	200	0	-2.44857e-15	1.29596e-15	-6.79879e-15	-4.69799e-12	1.35097e-12	2.0302e-12	0	0	0
396	1	-3.9063e-15	1.55587e-15	-8.07241e-15	-6.17294e-13	-9.68727e-13	8.91757e-14	300	610	0	3.87686e-16	8.00431e-17	5.03007e-17	1.14212e-14	1.43488e-14	-2.36712e-14	300	200	0	-3.51862e-15	1.63591e-15	-8.02211e-15	-5.44146e-12	1.62115e-12	2.86158e-12	0	0	0
396	2	-5.06938e-15	1.82011e-15	-8.2192e-15	-6.13248e-13	-9.94236e-13	1.65283e-13	300	610	0	4.19291e-16	6.78216e-17	-2.67097e-16	-1.64328e-14	-1.99583e-14	-2.59264e-14	300	200	0	-4.65009e-15	1.88794e-15	-8.48629e-15	-5.60619e-12	1.7549e-12	3.7142e-12	0	0	0
396	3	-6.04108e-15	1.90229e-15	-6.77011e-15	-4.79045e-13	-8.32432e-13	2.63381e-13	300	610	0	3.87314e-16	3.25012e-17	-7.63753e-16	-6.14711e-14	-7.54892e-14	-2.44726e-14	300	200	0	-5.65377e-15	1.93479e-15	-7.53387e-15	-4.73017e-12	1.62362e-12	4.42694e-12	0	0	0
396	4	-6.47842e-15	1.65074e-15	-2.84587e-15	-1.4629e-13	-3.78394e-13	3.79384e-13	300	610	0	2.51382e-16	-3.56704e-17	-1.4692e-15	-1.27058e-13	-1.56419e-13	-1.68692e-14	300	200	0	-6.22704e-15	1.61507e-15	-4.31507e-15	-2.22564e-12	1.05861e-12	4.7486e-12	0	0	0
396	5	-5.89568e-15	8.70926e-16	4.56962e-15	4.62799e-13	4.89771e-13	5.02475e-13	300	610	0	-3.7169e-17	-1.46843e-16	-2.3915e-15	-2.14785e-13	-2.64743e-13	-1.46718e-16	300	200	0	-5.93285e-15	7.24083e-16	2.17811e-15	2.59194e-12	-1.43629e-13	4.32335e-12	0	0	0
396	6	-3.65957e-15	-6.6599e-16	1.65196e-14	1.4262e-12	1.89819e-12	6.12368e-13	300	610	0	-5.31333e-16	-3.09753e-16	-3.49973e-15	-3.22827e-13	-3.98249e-13	2.89688e-14	300	200	0	-4.19091e-15	-9.75743e-16	1.30199e-14	1.04336e-11	-2.20486e-12	2.68722e-12	0	0	0
396	7	9.88509e-16	-3.20101e-15	3.38784e-14	2.80609e-12	3.9542e-12	6.76518e-13	300	610	0	-1.28064e-15	-5.28866e-16	-4.70153e-15	-4.43799e-13	-5.47871e-13	7.36016e-14	300	200	0	-2.92132e-16	-3.72988e-15	2.91769e-14	2.19088e-11	-5.33271e-12	-7.15705e-13	0	0	0
396	8	8.86783e-15	-6.94634e-15	5.70449e-14	4.6242e-12	6.71021e-12	6.47807e-13	300	610	0	-2.31833e-15	-8.00296e-16	-5.81685e-15	-5.62175e-13	-6.94494e-13	1.35968e-13	300	200	0	6.5495e-15	-7.74663e-15	5.12281e-14	3.73242e-11	-9.66709e-12	-6.48593e-12	0	0	0
396	9	2.07333e-14	-1.20201e-14	8.55088e-14	6.82751e-12	1.01122e-11	4.63538e-13	300	610	0	-3.64243e-15	-1.10643e-15	-6.55049e-15	-6.51487e-13	-8.055e-13	2.16246e-13	300	200	0	1.70909e-14	-1.31265e-14	7.89583e-14	5.63962e-11	-1.52011e-11	-1.5177e-11	0	0	0
397	0	3.70712e-14	-1.83521e-14	1.17284e-13	9.24389e-12	1.39323e-11	4.69198e-14	300	610	0	-5.19008e-15	-1.40946e-15	-6.46815e-15	-6.71729e-13	-8.31536e-13	3.11028e-13	300	200	0	3.18811e-14	-1.97616e-14	1.10816e-13	7.78731e-11	-2.16742e-11	-2.7146e-11	0	0	0
397	1	5.78002e-14	-2.55598e-14	1.48229e-13	1.15298e-11	1.76874e-11	-6.87424e-13	300	610	0	-6.80564e-15	-1.64423e-15	-4.98366e-15	-5.67643e-13	-7.04388e-13	4.11386e-13	300	200	0	5.09945e-14	-2.7204e-14	1.43245e-13	9.90791e-11	-2.84382e-11	-4.23342e-11	0	0	0
397	2	8.18678e-14	-3.27957e-14	1.71313e-13	1.31147e-11	2.05509e-11	-1.8221e-12	300	610	0	-8.20429e-15	-1.7116e-15	-1.36828e-15	-2.68899e-13	-3.37177e-13	5.00628e-13	300	200	0	7.36635e-14	-3.45073e-14	1.69945e-13	1.15417e-10	-3.43056e-11	-5.99721e-11	0	0	0
397	3	1.06751e-13	-3.85802e-14	1.75939e-13	1.31517e-11	2.12697e-11	-3.41778e-12	300	610	0	-8.93563e-15	-1.47385e-15	5.20361e-15	3.06461e-13	3.71424e-13	5.52031e-13	300	200	0	9.78158e-14	-4.0054e-14	1.81142e-13	1.19899e-10	-3.73967e-11	-7.82132e-11	0	0	0
397	4	1.27895e-13	-4.06408e-14	1.475e-13	1.0489e-11	1.81093e-11	-5.48439e-12	300	610	0	-8.35471e-15	-7.5472e-16	1.55549e-14	1.24362e-12	1.52686e-12	5.26964e-13	300	200	0	1.1954e-13	-4.13955e-14	1.63055e-13	1.02832e-10	-3.50183e-11	-9.37208e-11	0	0	0
397	5	1.38147e-13	-3.57974e-14	6.74514e-14	3.68265e-12	8.85717e-12	-7.94151e-12	300	610	0	-5.61184e-15	6.52557e-16	3.03331e-14	2.61572e-12	3.21986e-12	3.74091e-13	300	200	0	1.32535e-13	-3.51448e-14	9.77845e-14	5.18234e-11	-2.362e-11	-1.01258e-10	0	0	0
397	6	1.27333e-13	-1.99501e-14	-8.57628e-14	-8.9191e-12	-9.07145e-12	-1.05683e-11	300	610	0	3.22474e-16	2.96488e-15	4.97465e-14	4.45977e-12	5.49677e-12	3.06294e-14	300	200	0	1.27655e-13	-1.69852e-14	-3.60163e-14	-4.76406e-11	1.10277e-12	-9.33707e-11	0	0	0
397	7	8.21188e-14	1.17496e-14	-3.34461e-13	-2.89875e-11	-3.83732e-11	-1.29456e-11	300	610	0	1.0577e-14	6.37185e-15	7.3196e-14	6.74228e-12	8.31711e-12	-5.73098e-13	300	200	0	9.26958e-14	1.81214e-14	-2.61265e-13	-2.10757e-10	4.38739e-11	-6.02901e-11	0	0	0
397	8	-1.35495e-14	6.44478e-14	-6.97659e-13	-5.78811e-11	-8.13798e-11	-1.43959e-11	300	610	0	2.62192e-14	1.09762e-14	9.88029e-14	9.31409e-12	1.14978e-11	-1.50431e-12	300	200	0	1.26698e-14	7.5424e-14	-5.98857e-13	-4.50758e-10	1.09167e-10	9.74836e-12	0	0	0
397	9	-1.77133e-13	1.4274e-13	-1.18469e-12	-9.61324e-11	-1.39305e-10	-1.3933e-11	300	610	0	4.79884e-14	1.67084e-14	1.22852e-13	1.18558e-11	1.46456e-11	-2.812e-12	300	200	0	-1.29145e-13	1.59449e-13	-1.06184e-12	-7.74715e-10	2.00092e-10	1.29543e-10	0	0	0
398	0	-4.2492e-13	2.49313e-13	-1.78611e-12	-1.42728e-10	-2.11166e-10	-1.02389e-11	300	610	0	7.58999e-14	2.32135e-14	1.39205e-13	1.38179e-11	1.70836e-11	-4.50332e-12	300	200	0	-3.4902e-13	2.72527e-13	-1.64691e-12	-1.17752e-09	3.16744e-10	3.11037e-10	0	0	0
398	1	-7.67776e-13	3.82974e-13	-2.46177e-12	-1.94173e-10	-2.92363e-10	-1.69047e-12	300	610	0	1.08707e-13	2.9714e-14	1.38781e-13	1.43654e-11	1.77813e-11	-6.51117e-12	300	200	0	-6.59069e-13	4.12688e-13	-2.32299e-12	-1.63393e-09	4.53952e-10	5.62207e-10	0	0	0
398	2	-1.20489e-12	5.36032e-13	-3.12645e-12	-2.43386e-10	-3.72962e-10	1.35281e-11	300	610	0	1.43225e-13	3.48585e-14	1.09265e-13	1.23386e-11	1.53077e-11	-8.65318e-12	300	200	0	-1.06166e-12	5.70891e-13	-3.01718e-12	-2.08893e-09	5.98461e-10	8.82478e-10	0	0	0
398	3	-1.71529e-12	6.91088e-13	-3.63418e-12	-2.7851e-10	-4.35806e-10	3.71922e-11	300	610	0	1.73562e-13	3.65777e-14	3.52713e-14	6.2549e-12	7.83098e-12	-1.05844e-11	300	200	0	-1.54173e-12	7.27666e-13	-3.59891e-12	-2.44713e-09	7.25702e-10	1.25652e-09	0	0	0
398	4	-2.24734e-12	8.17465e-13	-3.76367e-12	-2.81849e-10	-4.54738e-10	7.06382e-11	300	610	0	1.90335e-13	3.19831e-14	-1.00739e-13	-5.6234e-12	-6.79691e-12	-1.17484e-11	300	200	0	-2.057e-12	8.49448e-13	-3.86441e-12	-2.56269e-09	7.96525e-10	1.64653e-09	0	0	0
398	5	-2.70669e-12	8.67756e-13	-3.20843e-12	-2.29209e-10	-3.9337e-10	1.14162e-10	300	610	0	1.80039e-13	1.73595e-14	-3.16409e-13	-2.5117e-11	-3.08294e-11	-1.13368e-11	300	200	0	-2.52665e-12	8.85116e-13	-3.52484e-12	-2.23227e-09	7.54533e-10	1.98343e-09	0	0	0
398	6	-2.94436e-12	7.75283e-13	-1.5774e-12	-9.01249e-11	-2.05061e-10	1.66189e-10	300	610	0	1.24799e-13	-1.16747e-14	-6.25906e-13	-5.38133e-11	-6.62357e-11	-8.26997e-12	300	200	0	-2.81956e-12	7.63609e-13	-2.2033e-12	-1.19468e-09	5.25033e-10	2.1581e-09	0	0	0
398	7	-2.74717e-12	4.5368e-13	1.58652e-12	1.70471e-10	1.64981e-10	2.22217e-10	300	610	0	2.84111e-15	-5.97524e-14	-1.03442e-12	-9.25652e-11	-1.14082e-10	-1.22105e-12	300	200	0	-2.74433e-12	3.93928e-13	5.52107e-13	8.5771e-10	1.69953e-11	2.01438e-09	0	0	0
398	8	-1.83454e-12	-1.99754e-13	6.76047e-12	5.88369e-10	7.74377e-10	2.73584e-10	300	610	0	-2.09866e-13	-1.30982e-13	-1.53043e-12	-1.40771e-10	-1.73643e-10	1.12922e-11	300	200	0	-2.04441e-12	-3.30737e-13	5.23004e-12	4.24953e-09	-8.70148e-10	1.3467e-09	0	0	0
398	9	1.33199e-13	-1.29484e-12	1.43575e-11	1.1932e-09	1.67371e-09	3.06194e-10	300	610	0	-5.36305e-13	-2.27709e-13	-2.07577e-12	-1.95422e-10	-2.41229e-10	3.07146e-11	300	200	0	-4.03106e-13	-1.52255e-12	1.22817e-11	9.26763e-09	-2.2327e-09	-9.38453e-11	0	0	0
399	0	3.52803e-12	-2.93098e-12	2.45936e-11	1.99775e-09	2.89082e-09	2.99418e-10	300	610	0	-9.92861e-13	-3.48726e-13	-2.59383e-12	-2.49953e-10	-3.08758e-10	5.81264e-11	300	200	0	2.53517e-12	-3.27971e-12	2.19998e-11	1.60737e-08	-4.13956e-09	-2.57989e-09	0	0	0
399	1	8.70098e-12	-5.16891e-12	3.72972e-11	2.98281e-09	4.40826e-09	2.25543e-10	300	610	0	-1.58105e-12	-4.86893e-13	-2.95701e-12	-2.92965e-10	-3.62183e-10	9.37496e-11	300	200	0	7.11993e-12	-5.65581e-12	3.43402e-11	2.45783e-08	-6.59773e-09	-6.36884e-09	0	0	0
399	2	1.58939e-11	-7.98944e-12	5.16581e-11	4.07758e-09	6.1334e-09	5.02853e-11	300	610	0	-2.27623e-12	-6.2624e-13	-2.9755e-12	-3.07024e-10	-3.79999e-10	1.36268e-10	300	200	0	1.36177e-11	-8.61568e-12	4.86826e-11	3.42733e-08	-9.50503e-09	-1.16382e-08	0	0	0
399	3	2.51086e-11	-1.12384e-11	6.59236e-11	5.13613e-09	7.86203e-09	-2.64965e-10	300	610	0	-3.01332e-12	-7.38742e-13	-2.39063e-12	-2.67811e-10	-3.32188e-10	1.81962e-10	300	200	0	2.20952e-11	-1.19771e-11	6.35329e-11	4.40287e-08	-1.25906e-08	-1.83897e-08	0	0	0
399	4	3.59287e-11	-1.45588e-11	7.70649e-11	5.91219e-09	9.23828e-09	-7.58328e-10	300	610	0	-3.67046e-12	-7.81224e-13	-8.77661e-13	-1.44074e-10	-1.80147e-10	2.23704e-10	300	200	0	3.22583e-11	-1.534e-11	7.61872e-11	5.18659e-08	-1.53464e-08	-2.6319e-08	0	0	0
399	5	4.72976e-11	-1.73148e-11	8.04622e-11	6.03599e-09	9.71627e-09	-1.45917e-09	300	610	0	-4.05229e-12	-6.93114e-13	1.93582e-12	1.01016e-10	1.21651e-10	2.49916e-10	300	200	0	4.32453e-11	-1.80079e-11	8.2398e-11	5.47417e-08	-1.69572e-08	-3.46527e-08	0	0	0
399	6	5.72634e-11	-1.85178e-11	6.96859e-11	4.99966e-09	8.53281e-09	-2.37555e-09	300	610	0	-3.8761e-12	-3.96139e-13	6.42781e-12	5.06348e-10	6.21335e-10	2.43682e-10	300	200	0	5.33873e-11	-1.8914e-11	7.61137e-11	4.83921e-08	-1.62426e-08	-4.19615e-08	0	0	0
399	7	6.27223e-11	-1.67703e-11	3.64925e-11	2.16044e-09	4.70502e-09	-3.47678e-09	300	610	0	-2.76588e-12	2.0253e-13	1.29077e-11	1.10633e-09	1.36158e-09	1.82309e-10	300	200	0	5.99564e-11	-1.65678e-11	4.94002e-11	2.73135e-08	-1.16314e-08	-4.59722e-08	0	0	0
399	8	5.92102e-11	-1.02533e-11	-2.88073e-11	-3.22576e-09	-2.92822e-09	-4.67117e-09	300	610	0	-2.61344e-13	1.20178e-12	2.15015e-11	1.92046e-09	2.36673e-09	3.77586e-11	300	200	0	5.89489e-11	-9.05151e-12	-7.30583e-12	-1.50119e-08	-1.19929e-09	-4.34148e-08	0	0	0
399	9	4.08237e-11	3.20781e-12	-1.36408e-10	-1.1925e-08	-1.55973e-08	-5.77989e-09	300	610	0	4.14893e-12	2.69056e-12	3.19898e-11	2.93821e-09	3.62418e-09	-2.21484e-10	300	200	0	4.49726e-11	5.89837e-12	-1.04418e-10	-8.55147e-08	1.71937e-08	-2.99641e-08	0	0	0
400	0	3.78964e-13	2.59552e-11	-2.9527e-10	-2.45824e-08	-3.43981e-08	-6.50973e-09	300	610	0	1.09593e-11	4.72201e-12	4.35982e-11	4.09909e-09	5.05971e-09	-6.26451e-10	300	200	0	1.13382e-11	3.06772e-11	-2.51671e-10	-1.90406e-07	4.56188e-08	-3.56029e-10	0	0	0
400	1	-7.00442e-11	6.0137e-11	-5.10345e-10	-4.14997e-08	-5.99649e-08	-6.42921e-09	300	610	0	2.05318e-11	7.2761e-12	5.47477e-11	5.26816e-09	6.50729e-09	-1.2009e-09	300	200	0	-4.95125e-11	6.74132e-11	-4.55597e-10	-3.33357e-07	8.55982e-08	5.12145e-08	0	0	0
400	2	-1.78005e-10	1.07118e-10	-7.78593e-10	-6.2318e-08	-9.19979e-08	-4.95598e-09	300	610	0	3.29234e-11	1.02096e-11	6.27871e-11	6.20906e-09	7.67564e-09	-1.95099e-09	300	200	0	-1.45082e-10	1.17328e-10	-7.15806e-10	-5.12862e-07	1.37383e-07	1.3029e-07	0	0	0
400	3	-3.28867e-10	1.66619e-10	-1.0837e-09	-8.56042e-08	-1.28635e-07	-1.36592e-09	300	610	0	4.76488e-11	1.31945e-11	6.37499e-11	6.55801e-09	8.11606e-09	-2.85105e-09	300	200	0	-2.81218e-10	1.79814e-10	-1.01995e-09	-7.1872e-07	1.98964e-07	2.40806e-07	0	0	0
400	4	-5.23061e-10	2.35557e-10	-1.38964e-09	-1.08354e-07	-1.65683e-07	5.16143e-09	300	610	0	6.33795e-11	1.56502e-11	5.22049e-11	5.80503e-09	7.19909e-09	-3.82528e-09	300	200	0	-4.59682e-10	2.51207e-10	-1.33743e-09	-9.27728e-07	2.64811e-07	3.8309e-07	0	0	0
400	5	-7.52355e-10	3.06612e-10	-1.63359e-09	-1.25453e-07	-1.95762e-07	1.5444e-08	300	610	0	7.75969e-11	1.66759e-11	2.12995e-11	3.29162e-09	4.11137e-09	-4.72652e-09	300	200	0	-6.74758e-10	3.23288e-10	-1.61229e-09	-1.09887e-06	3.24424e-07	5.51121e-07	0	0	0
400	6	-9.95148e-10	3.66616e-10	-1.71914e-09	-1.29179e-07	-2.07484e-07	3.01257e-08	300	610	0	8.6234e-11	1.50018e-11	-3.68704e-11	-1.76247e-09	-2.11159e-09	-5.31391e-09	300	200	0	-9.08914e-10	3.81618e-10	-1.75601e-09	-1.16867e-06	3.60834e-07	7.29091e-07	0	0	0
400	7	-1.21107e-09	3.94956e-10	-1.51144e-09	-1.08872e-07	-1.84847e-07	4.94142e-08	300	610	0	8.33744e-11	8.9794e-12	-1.30398e-10	-1.01875e-08	-1.24972e-08	-5.23361e-09	300	200	0	-1.1277e-09	4.03935e-10	-1.64184e-09	-1.04773e-06	3.49337e-07	8.87441e-07	0	0	0
400	8	-1.33549e-09	3.62347e-10	-8.36778e-10	-5.09758e-08	-1.07144e-07	7.27155e-08	300	610	0	6.11117e-11	-3.35733e-12	-2.66029e-10	-2.27283e-08	-2.79691e-08	-4.00869e-09	300	200	0	-1.27438e-09	3.5899e-10	-1.10281e-09	-6.20113e-07	2.56899e-07	9.78831e-07	0	0	0
400	9	-1.27495e-09	2.30492e-10	5.10166e-10	6.02923e-08	5.02212e-08	9.81643e-08	300	610	0	9.71831e-12	-2.41181e-11	-4.46764e-10	-3.98273e-08	-4.90792e-08	-1.04694e-09	300	200	0	-1.26524e-09	2.06374e-10	6.3402e-11	2.52219e-07	4.28527e-08	9.34808e-07	0	0	0
401	0	-9.05282e-10	-4.66359e-11	2.74709e-09	2.41316e-07	3.13509e-07	1.22071e-07	300	610	0	-8.16844e-11	-5.52256e-11	-6.68468e-10	-6.13084e-08	-7.56183e-08	4.32146e-09	300	200	0	-9.86967e-10	-1.01862e-10	2.07862e-09	1.71715e-06	-3.3832e-07	6.64393e-07	0	0	0
401	1	-7.45965e-11	-5.18968e-10	6.06806e-09	5.06125e-07	7.06429e-07	1.38338e-07	300	610	0	-2.23721e-10	-9.78784e-11	-9.15456e-10	-8.59567e-08	-1.06096e-07	1.27625e-08	300	200	0	-2.98317e-10	-6.16846e-10	5.1526e-09	3.90898e-06	-9.31129e-07	5.62942e-08	0	0	0
401	2	1.38567e-09	-1.23287e-09	1.05858e-08	8.6175e-07	1.24334e-06	1.37944e-07	300	610	0	-4.24369e-10	-1.51767e-10	-1.1552e-09	-1.11002e-07	-1.37106e-07	2.47973e-08	300	200	0	9.61297e-10	-1.38463e-09	9.43064e-09	6.91061e-06	-1.7691e-06	-1.01303e-06	0	0	0
401	3	3.63813e-09	-2.21889e-09	1.62484e-08	1.30158e-06	1.91934e-06	1.08654e-07	300	610	0	-6.85353e-10	-2.14022e-10	-1.33264e-09	-1.31546e-07	-1.62608e-07	4.0587e-08	300	200	0	2.95278e-09	-2.43291e-09	1.49158e-08	1.06982e-05	-2.85972e-06	-2.66282e-06	0	0	0
401	4	6.80136e-09	-3.47372e-09	2.27278e-08	1.79667e-06	2.6971e-06	3.51792e-08	300	610	0	-9.97157e-10	-2.77921e-10	-1.36491e-09	-1.39999e-07	-1.73245e-07	5.96334e-08	300	200	0	5.80421e-09	-3.75164e-09	2.13629e-08	1.50676e-05	-4.16361e-06	-4.98008e-06	0	0	0
401	5	1.08927e-08	-4.9359e-09	2.92843e-08	2.2852e-06	3.49055e-06	-9.99081e-08	300	610	0	-1.3327e-09	-3.31428e-10	-1.138e-09	-1.25669e-07	-1.55821e-07	8.03944e-08	300	200	0	9.56004e-09	-5.26733e-09	2.81463e-08	1.95425e-05	-5.56804e-06	-7.97775e-06	0	0	0
401	6	1.575e-08	-6.4555e-09	3.46153e-08	2.66101e-06	4.14676e-06	-3.14145e-07	300	610	0	-1.63994e-09	-3.55764e-10	-5.07353e-10	-7.46873e-08	-9.32027e-08	9.98326e-08	300	200	0	1.41101e-08	-6.81127e-09	3.41079e-08	2.32732e-05	-6.85611e-06	-1.15372e-05	0	0	0
401	7	2.09321e-08	-7.75986e-09	3.67094e-08	2.76285e-06	4.4282e-06	-6.2162e-07	300	610	0	-1.83425e-09	-3.24318e-10	6.94718e-10	2.94722e-08	3.50345e-08	1.12939e-07	300	200	0	1.90979e-08	-8.08418e-09	3.74041e-08	2.4936e-05	-7.6747e-06	-1.53357e-05	0	0	0
401	8	2.56047e-08	-8.41937e-09	3.27394e-08	2.36706e-06	3.99944e-06	-1.0275e-06	300	610	0	-1.79185e-09	-2.02373e-10	2.64139e-09	2.04523e-07	2.5081e-07	1.12315e-07	300	200	0	2.38128e-08	-8.62175e-09	3.53807e-08	2.2657e-05	-7.50699e-06	-1.87622e-05	0	0	0
401	9	2.8422e-08	-7.82056e-09	1.90453e-08	1.18783e-06	2.42436e-06	-1.52037e-06	300	610	0	-1.34653e-09	5.16888e-11	5.47947e-09	4.66574e-07	5.74093e-07	8.79402e-08	300	200	0	2.70755e-08	-7.76887e-09	2.45248e-08	1.3995e-05	-5.65861e-06	-2.08312e-05	0	0	0
402	0	2.74284e-08	-5.15735e-09	-8.72171e-09	-1.1095e-06	-8.1786e-07	-2.06234e-06	300	610	0	-2.92782e-10	4.82854e-10	9.27941e-09	8.25602e-07	1.01733e-06	2.73091e-08	300	200	0	2.71356e-08	-4.6745e-09	5.57701e-10	-3.97264e-06	-1.27035e-06	-2.01101e-05	0	0	0
402	1	2.00125e-08	5.44172e-10	-5.52077e-08	-4.87512e-06	-6.28739e-06	-2.57732e-06	300	610	0	1.60069e-09	1.13264e-09	1.39643e-08	1.27885e-06	1.57727e-06	-8.38081e-08	300	200	0	2.16132e-08	1.67682e-09	-4.12434e-08	-3.43996e-05	6.62547e-06	-1.46858e-05	0	0	0
402	2	2.96427e-09	1.03479e-08	-1.24612e-07	-1.04137e-05	-1.44966e-05	-2.93855e-06	300	610	0	4.56204e-09	2.02794e-09	1.9217e-08	1.80199e-06	2.2241e-06	-2.59693e-07	300	200	0	7.52631e-09	1.23758e-08	-1.05395e-07	-8.01873e-05	1.89846e-05	-2.20612e-06	0	0	0
402	3	-2.7302e-08	2.52534e-08	-2.19484e-07	-1.78873e-05	-2.57687e-05	-2.95749e-06	300	610	0	8.76664e-09	3.16458e-09	2.43679e-08	2.33819e-06	2.88792e-06	-5.11754e-07	300	200	0	-1.85353e-08	2.8418e-08	-1.95116e-07	-0.000143197	3.65438e-05	1.9957e-05	0	0	0
402	4	-7.42819e-08	4.59416e-08	-3.3898e-07	-2.71767e-05	-4.00304e-05	-2.37715e-06	300	610	0	1.42617e-08	4.48528e-09	2.82737e-08	2.78595e-06	3.44363e-06	-8.44038e-07	300	200	0	-6.00201e-08	5.04269e-08	-3.10707e-07	-0.000223094	5.95062e-05	5.43665e-05	0	0	0
402	5	-1.40589e-07	7.23974e-08	-4.76525e-07	-3.76982e-05	-5.65345e-05	-8.74833e-07	300	610	0	2.08618e-08	5.85227e-09	2.9204e-08	2.987e-06	3.69606e-06	-1.24695e-06	300	200	0	-1.19728e-07	7.82497e-08	-4.47321e-07	-0.000315795	8.71047e-05	0.00010294	0	0	0
402	6	-2.26763e-07	1.03399e-07	-6.16938e-07	-4.81807e-05	-7.35165e-05	1.91952e-06	300	610	0	2.80151e-08	7.01627e-09	2.47661e-08	2.7173e-06	3.36868e-06	-1.68915e-06	300	200	0	-1.98748e-07	1.10415e-07	-5.92171e-07	-0.000411542	0.000117044	0.000166078	0	0	0
402	7	-3.29621e-07	1.35877e-07	-7.33223e-07	-5.64215e-05	-8.7808e-05	6.38164e-06	300	610	0	3.46474e-08	7.58587e-09	1.19117e-08	1.68473e-06	2.10073e-06	-2.10798e-06	300	200	0	-2.94973e-07	1.43463e-07	-7.21311e-07	-0.000492734	0.000144845	0.000241452	0	0	0
402	8	-4.40167e-07	1.6419e-07	-7.8343e-07	-5.90548e-05	-9.44566e-05	1.28192e-05	300	610	0	3.8998e-08	7.0035e-09	-1.29157e-08	-4.6055e-07	-5.40205e-07	-2.39933e-06	300	200	0	-4.01169e-07	1.71194e-07	-7.96346e-07	-0.000531774	0.000163163	0.00032248	0	0	0
402	9	-5.41161e-07	1.79387e-07	-7.08299e-07	-5.13889e-05	-8.64334e-05	2.13576e-05	300	610	0	3.84782e-08	4.53833e-09	-5.34192e-08	-4.09628e-06	-5.02151e-06	-2.40853e-06	300	200	0	-5.02683e-07	1.83925e-07	-7.61718e-07	-0.000489403	0.000161189	0.000396539	0	0	0
403	0	-6.046e-07	1.68619e-07	-4.30747e-07	-2.73995e-05	-5.45554e-05	3.17794e-05	300	610	0	2.9595e-08	-6.90392e-10	-1.12789e-07	-9.5704e-06	-1.17745e-05	-1.92508e-06	300	200	0	-5.75005e-07	1.67929e-07	-5.43536e-07	-0.000314223	0.000124331	0.00044312	0	0	0
403	1	-5.89565e-07	1.14926e-07	1.41315e-07	2.00065e-05	1.22022e-05	4.33159e-05	300	610	0	8.00773e-09	-9.64142e-09	-1.9266e-07	-1.71068e-05	-2.10781e-05	-6.85027e-07	300	200	0	-5.81557e-07	1.05284e-07	-5.13458e-08	5.56232e-05	3.44426e-05	0.000432249	0	0	0
403	2	-4.41159e-07	-2.29364e-09	1.10698e-06	9.83101e-05	0.000125782	5.43988e-05	300	610	0	-3.11991e-08	-2.32105e-08	-2.91628e-07	-2.66674e-05	-3.28888e-05	1.61381e-06	300	200	0	-4.72358e-07	-2.55041e-08	8.15357e-07	0.000687354	-0.000129041	0.000323708	0	0	0
403	3	-9.15593e-08	-2.05695e-07	2.557e-06	0.000214116	0.000297246	6.23947e-05	300	610	0	-9.29211e-08	-4.19977e-08	-4.03287e-07	-3.77661e-05	-4.66109e-05	5.27748e-06	300	200	0	-1.8448e-07	-2.47693e-07	2.15372e-06	0.00164357	-0.000386625	6.77997e-05	0	0	0
403	4	5.35478e-07	-5.16813e-07	4.54875e-06	0.000371133	0.00053383	6.33633e-05	300	610	0	-1.81004e-07	-6.59651e-08	-5.13865e-07	-4.92383e-05	-6.0812e-05	1.05553e-05	300	200	0	3.54474e-07	-5.82778e-07	4.03489e-06	0.00296589	-0.000754463	-0.000391356	0	0	0
403	5	1.51503e-06	-9.50764e-07	7.06971e-06	0.000567271	0.000834619	5.19084e-05	300	610	0	-2.96671e-07	-9.39722e-08	-5.99633e-07	-5.89813e-05	-7.29014e-05	1.7546e-05	300	200	0	1.21836e-06	-1.04474e-06	6.47007e-06	0.00465074	-0.00123779	-0.0011088	0	0	0
403	6	2.90458e-06	-1.50837e-06	9.98833e-06	0.000790775	0.0011847	2.12213e-05	300	610	0	-4.36328e-07	-1.23198e-07	-6.24464e-07	-6.36965e-05	-7.88108e-05	2.60663e-05	300	200	0	2.46825e-06	-1.63157e-06	9.36386e-06	0.00661675	-0.00182174	-0.00212671	0	0	0
403	7	4.71908e-06	-2.16542e-06	1.29934e-05	0.00101553	0.00154793	-3.65526e-05	300	610	0	-5.88752e-07	-1.48482e-07	-5.38159e-07	-5.8689e-05	-7.27464e-05	3.54804e-05	300	200	0	4.13033e-06	-2.3139e-06	1.24552e-05	0.00866411	-0.00245964	-0.00345613	0	0	0
403	8	6.89643e-06	-2.85917e-06	1.55256e-05	0.00119586	0.00185869	-0.000129458	300	610	0	-7.31772e-07	-1.61668e-07	-2.76456e-07	-3.78095e-05	-4.71135e-05	4.44966e-05	300	200	0	6.16466e-06	-3.02084e-06	1.52492e-05	0.0104284	-0.00305908	-0.00505168	0	0	0
403	9	9.25336e-06	-3.47291e-06	1.67104e-05	0.00126152	0.00201377	-0.000264201	300	610	0	-8.28779e-07	-1.51078e-07	2.36046e-07	6.34609e-06	7.23885e-06	5.09512e-05	300	200	0	8.42458e-06	-3.62399e-06	1.69465e-05	0.0113345	-0.00346732	-0.00677924	0	0	0
404	0	1.14339e-05	-3.82021e-06	1.5306e-05	0.00111413	0.0018659	-0.00044377	300	610	0	-8.25641e-07	-1.01332e-07	1.07848e-06	8.1829e-05	0.000100272	5.16121e-05	300	200	0	1.06082e-05	-3.92154e-06	1.63845e-05	0.0105601	-0.00345836	-0.00837816	0	0	0
404	1	1.28554e-05	-3.63208e-06	9.68931e-06	0.000626741	0.0012218	-0.000664068	300	610	0	-6.48974e-07	6.20496e-09	2.32007e-06	0.000196146	0.000241289	4.20589e-05	300	200	0	1.22065e-05	-3.62588e-06	1.20094e-05	0.00702334	-0.00272564	-0.00942179	0	0	0
404	2	1.26621e-05	-2.5517e-06	-2.08889e-06	-0.000350929	-0.000151836	-0.000909523	300	610	0	-2.07127e-07	1.91954e-07	3.99844e-06	0.000354302	0.000436521	1.67218e-05	300	200	0	1.2455e-05	-2.35975e-06	1.90955e-06	-0.000584429	-0.00088602	-0.0092832	0	0	0
404	3	9.70024e-06	-1.43493e-07	-2.21413e-05	-0.0019786	-0.00250948	-0.00114783	300	610	0	6.0432e-07	4.75219e-07	6.08844e-06	0.000555908	0.000685566	-3.08141e-05	300	200	0	1.03046e-05	3.31726e-07	-1.60528e-05	-0.0136953	0.00249732	-0.00711714	0	0	0
404	4	2.53718e-06	4.07481e-06	-5.24266e-05	-0.00439927	-0.0060897	-0.0013243	300	610	0	1.89034e-06	8.69351e-07	8.46101e-06	0.000791281	0.000976561	-0.000107102	300	200	0	4.42751e-06	4.94416e-06	-4.39656e-05	-0.0336587	0.00786402	-0.0018739	0	0	0
404	5	-1.04475e-05	1.05666e-05	-9.42298e-05	-0.00769724	-0.0110539	-0.00135661	300	610	0	3.73508e-06	1.37458e-06	1.0833e-05	0.00103658	0.00128018	-0.000217579	300	200	0	-6.71241e-06	1.19412e-05	-8.33967e-05	-0.061401	0.0155675	0.00763413	0	0	0
404	6	-3.0865e-05	1.96666e-05	-0.000147397	-0.0118372	-0.0173958	-0.00113149	300	610	0	6.16909e-06	1.96828e-06	1.27123e-05	0.00124826	0.00154278	-0.000364611	300	200	0	-2.46959e-05	2.16348e-05	-0.000134685	-0.0969202	0.0257378	0.0225882	0	0	0
404	7	-5.99764e-05	3.14157e-05	-0.000209305	-0.0165831	-0.0248189	-0.000505319	300	610	0	9.12324e-06	2.59273e-06	1.33447e-05	0.0013576	0.00167961	-0.000544733	300	200	0	-5.08531e-05	3.40084e-05	-0.00019596	-0.1386	0.0380896	0.0439134	0	0	0
404	8	-9.81721e-05	4.53362e-05	-0.000273577	-0.0213987	-0.0325831	0.000688557	300	610	0	1.23695e-05	3.14118e-06	1.16774e-05	0.00126624	0.0015693	-0.000745055	300	200	0	-8.58026e-05	4.84774e-05	-0.000261899	-0.182352	0.0516745	0.0718978	0	0	0
404	9	-0.000144248	6.01466e-05	-0.000328633	-0.0253371	-0.0393306	0.00262226	300	610	0	1.54506e-05	3.44371e-06	6.35601e-06	0.00084477	0.00105202	-0.000938973	300	200	0	-0.000128797	6.35903e-05	-0.000322277	-0.220635	0.0645867	0.105661	0	0	0
405	0	-0.000194474	7.34337e-05	-0.000356244	-0.026933	-0.0429106	0.00544173	300	610	0	1.76056e-05	3.2558e-06	-4.21735e-06	-6.34571e-05	-6.58347e-05	-0.00108154	300	200	0	-0.000176868	7.66895e-05	-0.000360461	-0.241468	0.0736517	0.142475	0	0	0
405	1	-0.000241504	8.13161e-05	-0.000330395	-0.0241238	-0.0402389	0.00921716	300	610	0	1.77029e-05	2.25382e-06	-2.17328e-05	-0.00162996	-0.00199644	-0.00110523	300	200	0	-0.000223801	8.35699e-05	-0.000352128	-0.22763	0.0741454	0.176959	0	0	0
405	2	-0.000273222	7.81635e-05	-0.000216923	-0.0142353	-0.0272481	0.0138723	300	610	0	1.42012e-05	4.37381e-08	-4.76905e-05	-0.00401654	-0.00494029	-0.000917241	300	200	0	-0.000259021	7.82072e-05	-0.000264614	-0.156359	0.0596288	0.200243	0	0	0
405	3	-0.000271733	5.64719e-05	2.54175e-05	0.00591536	0.000996987	0.0190924	300	610	0	5.16601e-06	-3.80928e-06	-8.29487e-05	-0.00733458	-0.00903603	-0.000400077	300	200	0	-0.000266567	5.26626e-05	-5.75312e-05	2.35359e-05	0.0220155	0.199215	0	0	0
405	4	-0.000212794	7.03383e-06	0.000441645	0.0397364	0.0499162	0.0242123	300	610	0	-1.162e-05	-9.72083e-06	-0.000127072	-0.0115846	-0.0142859	0.000582377	300	200	0	-0.000224414	-2.68701e-06	0.000314573	0.272012	-0.0479697	0.156117	0	0	0
405	5	-6.61578e-05	-8.04113e-05	0.001074	0.0903206	0.12465	0.0280966	300	610	0	-3.8406e-05	-1.79869e-05	-0.000177464	-0.0165744	-0.0204545	0.00217037	300	200	0	-0.000104564	-9.83982e-05	0.000896534	0.688669	-0.159746	0.0487849	0	0	0
405	6	0.000202603	-0.000215828	0.00195113	0.159571	0.228783	0.0290261	300	610	0	-7.70302e-05	-2.8634e-05	-0.00022831	-0.021816	-0.0269418	0.00448228	300	200	0	0.000125573	-0.000244462	0.00172282	1.27055	-0.321031	-0.148012	0	0	0
405	7	0.000628039	-0.0004066	0.0030721	0.246928	0.362459	0.0246237	300	610	0	-0.000128235	-4.12146e-05	-0.000269401	-0.0264088	-0.0326382	0.00757385	300	200	0	0.000499804	-0.000447815	0.0028027	2.01912	-0.534978	-0.459604	0	0	0
405	8	0.00123776	-0.000654091	0.00438473	0.347661	0.519797	0.0118608	300	610	0	-0.000190703	-5.45493e-05	-0.000285006	-0.0289206	-0.0357779	0.0113804	300	200	0	0.00104705	-0.00070864	0.00409973	2.90241	-0.796157	-0.906242	0	0	0
405	9	0.00204156	-0.00094891	0.00575853	0.45077	0.685664	-0.0127971	300	610	0	-0.000259807	-6.64303e-05	-0.000253047	-0.0272922	-0.0338195	0.0156412	300	200	0	0.00178175	-0.00101534	0.00550548	3.83683	-1.08532	-1.49515	0	0	0
406	0	0.00301624	-0.00126491	0.00695382	0.536632	0.831969	-0.0530304	300	610	0	-0.000326122	-7.33194e-05	-0.000144988	-0.0188005	-0.0234003	0.0198083	300	200	0	0.00269012	-0.00133823	0.00680883	4.66643	-1.36321	-2.20938	0	0	0
406	1	0.00408603	-0.00155223	0.00759077	0.574691	0.913912	-0.112011	300	610	0	-0.000373837	-7.00975e-05	7.30218e-05	-0.000132511	-0.000426074	0.0229487	300	200	0	0.00371219	-0.00162232	0.0076638	5.14166	-1.56384	-2.99347	0	0	0
406	2	0.00509937	-0.00173007	0.00712456	0.521715	0.86692	-0.191366	300	610	0	-0.000379305	-4.99578e-05	0.000437059	0.0323638	0.0396209	0.0236518	300	200	0	0.00472007	-0.00178003	0.00756162	4.90203	-1.58851	-3.73648	0	0	0
406	3	0.00580443	-0.00168063	0.00483629	0.321389	0.605418	-0.289705	300	610	0	-0.000310161	-4.56993e-06	0.000979591	0.0821728	0.101058	0.0199702	300	200	0	0.00549427	-0.0016852	0.00581588	3.46873	-1.30201	-4.25397	0	0	0
406	4	0.00582709	-0.00124614	-0.000146527	-0.093678	0.0250518	-0.400669	300	610	0	-0.000125584	7.53199e-05	0.00172007	0.151765	0.186957	0.00942571	300	200	0	0.0057015	-0.00117082	0.00157354	0.25652	-0.533726	-4.27189	0	0	0
406	5	0.00465815	-0.000232026	-0.00878264	-0.79617	-0.989562	-0.51058	300	610	0	0.000221489	0.000198652	0.00265129	0.241333	0.297592	-0.0108686	300	200	0	0.00487964	-3.33739e-05	-0.00613135	-5.38359	0.913214	-3.41723	0	0	0
406	6	0.00165911	0.00157991	-0.021982	-1.8529	-2.54906	-0.595871	300	610	0	0.000779215	0.000371967	0.00372115	0.347074	0.428307	-0.0439124	300	200	0	0.00243832	0.00195187	-0.0182609	-14.0769	3.24048	-1.22212	0	0	0
406	7	-0.0039011	0.00440375	-0.0403811	-3.30662	-4.73286	-0.620651	300	610	0	0.00158767	0.000596276	0.00481029	0.459015	0.56684	-0.0922787	300	200	0	-0.00231343	0.00500002	-0.0355708	-26.278	6.61627	2.84921	0	0	0
406	8	-0.0127629	0.008402	-0.0640086	-5.14936	-7.54967	-0.53505	300	610	0	0.00266458	0.000862766	0.00570712	0.558529	0.690244	-0.157266	300	200	0	-0.0100983	0.00926477	-0.0583014	-42.0499	11.1157	9.33957	0	0	0
406	9	-0.0255294	0.0136138	-0.0918301	-7.28661	-10.8834	-0.275214	300	610	0	0.00398508	0.00114736	0.00608351	0.61579	0.761745	-0.237685	300	200	0	-0.0215444	0.0147611	-0.0857466	-60.7619	16.6365	18.6914	0	0	0
407	0	-0.0424401	0.0198555	-0.121177	-9.49288	-14.4247	0.233782	300	610	0	0.00545542	0.00140442	0.00547663	0.58769	0.728146	-0.328268	300	200	0	-0.0369846	0.0212599	-0.1157	-80.7074	22.7888	31.0808	0	0	0
407	1	-0.0630518	0.0265942	-0.147092	-11.3617	-17.5929	1.07059	300	610	0	0.00688149	0.00156029	0.00328545	0.416949	0.518715	-0.417746	300	200	0	-0.0561703	0.0281545	-0.143806	-98.6622	28.7638	46.1845	0	0	0
407	2	-0.0858264	0.0328	-0.161663	-12.2561	-19.4552	2.30403	300	610	0	0.00793484	0.00150785	-0.00120692	0.0335223	0.0468925	-0.486747	300	200	0	-0.0778916	0.0343079	-0.16287	-109.431	33.1914	62.8768	0	0	0
407	3	-0.10764	0.036792	-0.153482	-11.2701	-18.6598	3.97154	300	610	0	0.00812149	0.00110396	-0.00877013	-0.640314	-0.783461	-0.505825	300	200	0	-0.099519	0.037896	-0.162252	-105.47	34.0094	78.8709	0	0	0
407	4	-0.12326	0.0361058	-0.107428	-7.21829	-13.407	6.04825	300	610	0	0.006762	0.000172555	-0.020106	-1.67952	-2.06521	-0.434115	300	200	0	-0.116498	0.0362784	-0.127534	-76.7085	28.3797	90.334	0	0	0
407	5	-0.124867	0.0274253	-0.00504871	1.32582	-1.49086	8.40603	300	610	0	0.00299528	-0.00148319	-0.035653	-3.13872	-3.86628	-0.219372	300	200	0	-0.121872	0.0259421	-0.0407017	-10.778	12.7032	91.5393	0	0	0
407	6	-0.10177	0.00664026	0.174063	15.9115	19.5438	10.7637	300	610	0	-0.00417721	-0.00405543	-0.0553003	-5.02581	-6.19711	0.199616	300	200	0	-0.105947	0.00258483	0.118763	106.128	-17.1968	74.6536	0	0	0
407	7	-0.0404924	-0.0308876	0.449495	37.9804	52.0763	12.6324	300	610	0	-0.015786	-0.00768832	-0.078005	-7.2658	-8.966	0.88696	300	200	0	-0.0562784	-0.0385759	0.37149	287.454	-65.6352	29.8042	0	0	0
407	8	0.0744823	-0.0897539	0.835336	68.4887	97.8605	13.263	300	610	0	-0.0327033	-0.0124126	-0.101319	-9.65509	-11.9226	1.89852	300	200	0	0.0417789	-0.102167	0.734017	543.221	-136.273	-54.3819	0	0	0
407	9	0.25901	-0.173527	1.3332	107.349	157.199	11.6096	300	610	0	-0.0553458	-0.0180555	-0.120859	-11.8086	-14.5927	3.26421	300	200	0	0.203664	-0.191582	1.21234	875.425	-230.872	-189.528	0	0	0
408	0	0.526245	-0.283248	1.92267	152.677	227.807	6.32632	300	610	0	-0.0832505	-0.0241261	-0.129782	-13.1054	-16.2106	4.96264	300	200	0	0.442995	-0.307374	1.79289	1271.69	-347.533	-385.283	0	0	0
408	1	0.881917	-0.415348	2.54922	199.855	303.376	-4.1746	300	610	0	-0.114521	-0.0296815	-0.11839	-12.6434	-15.6631	6.8876	300	200	0	0.767395	-0.445029	2.43083	1697.2	-478.371	-645.861	0	0	0
408	2	1.31765	-0.558977	3.11034	240.468	371.9	-21.5729	300	610	0	-0.145162	-0.0331889	-0.0740255	-9.21799	-11.4629	8.8074	300	200	0	1.17249	-0.592165	3.03632	2085.33	-606.738	-965.149	0	0	0
408	3	1.80227	-0.692875	3.44132	261.241	413.964	-47.36	300	610	0	-0.168353	-0.0324072	0.0184871	-1.34874	-1.78062	10.3201	300	200	0	1.63392	-0.725282	3.45981	2327.98	-704.186	-1320.34	0	0	0
408	4	2.27144	-0.782083	3.30337	243.198	401.284	-82.39	300	610	0	-0.173779	-0.0243273	0.175559	12.6178	15.4289	10.8111	300	200	0	2.09766	-0.80641	3.47892	2267.27	-727.653	-1664.32	0	0	0
408	5	2.61643	-0.775063	2.37842	161.385	296.016	-126.232	300	610	0	-0.147179	-0.00522956	0.412345	34.2929	42.1616	9.4232	300	200	0	2.46925	-0.780292	2.79077	1691.53	-617.577	-1917.48	0	0	0
408	6	2.67391	-0.602132	0.276486	-14.3764	51.5417	-176.31	300	610	0	-0.0703952	0.0290712	0.738676	64.8808	79.9143	5.05522	300	200	0	2.60352	-0.573061	1.01516	339.389	-298.061	-1960.18	0	0	0
408	7	2.21941	-0.176497	-3.4367	-317.092	-384.354	-226.848	188.162	702.267	0	0.0777509	0.0827013	1.15308	104.628	129.005	-3.59018	300	200	0	2.29716	-0.0937953	-2.28362	-2082.74	319.473	-1627.97	188.182	910.062	0
408	8	0.968674	0.600402	-9.18231	-777.846	-1062.8	-267.707	184.256	694.711	0	0.319295	0.15883	1.63473	152.062	187.637	-17.8824	300	200	0	1.28797	0.759231	-7.54757	-5863.6	1327.29	-712.57	184.048	781.714	0
408	9	-1.40757	1.82714	-17.2714	-1417.93	-2022.41	-283.259	182.904	692.097	0	0.673197	0.258302	2.13348	203.032	250.704	-39.0325	300	200	0	-0.734375	2.08544	-15.1379	-11223.7	2804.93	1027.32	182.963	748.039	0
409	0	-5.24864	3.58189	-27.7591	-2237.17	-3272.06	-251.571	182.127	690.592	0	1.14913	0.377749	2.55852	249.58	308.408	-67.7243	300	200	0	-4.09951	3.95964	-25.2006	-18218.9	4793.31	3840.44	182.398	730.497	0
409	1	-10.794	5.88997	-40.3334	-3205.33	-4776.92	-149.051	181.564	689.471	0	1.73863	0.507169	2.76724	278.786	344.818	-103.584	300	200	0	-9.05538	6.39713	-37.5661	-26669.4	7272.4	7903.13	182.019	718.106	0
409	2	-17.9898	8.69977	-54.451	-4273.63	-6472.31	33.6463	181.135	688.486	0	2.40339	0.627097	2.55644	271.773	336.642	-144.473	300	200	0	-15.5864	9.32686	-51.8946	-36258	10180.9	13180.3	181.767	707.313	0
409	3	-26.4533	11.9138	-69.7064	-5405.66	-8305.72	280.607	180.847	687.549	0	3.06122	0.705646	1.65967	203.219	252.614	-185.633	300	200	0	-23.392	12.6194	-68.0467	-46785.7	13483.7	19405.1	181.653	696.454	0
409	4	-35.7374	15.4513	-86.0835	-6598.56	-10266.7	564.956	180.735	686.653	0	3.57057	0.695938	-0.244224	41.8441	54.0813	-218.727	300	200	0	-32.1668	16.1472	-86.3278	-58341.4	17229.7	26276.1	181.699	684.792	0
409	5	-45.6055	19.2639	-103.965	-7881.16	-12386.1	871.598	180.863	685.806	0	3.71606	0.53474	-3.50497	-247.509	-302.436	-230.931	213.712	270.617	0	-41.8894	19.7986	-107.47	-71298	21563.2	33656.4	181.934	672.265	0
409	6	-56.0879	23.3109	-124.079	-9303.38	-14722.4	1203.99	181.346	684.98	0	3.19853	0.143485	-8.44951	-699.45	-859.804	-204.269	198.242	282.78	0	-52.8894	23.4544	-132.528	-86254.9	26714.9	41610	182.423	659.337	0
409	7	-67.403	27.5441	-147.427	-10924.5	-17345.2	1580.55	182.347	684.101	0	1.63513	-0.56677	-15.2973	-1340.46	-1650.93	-115.539	192.077	287.627	0	-65.7679	26.9773	-162.724	-103960	32978	50347	183.262	646.829	0
409	8	-79.8377	31.8974	-175.144	-12798.1	-20313	2029.66	184.021	683.072	0	-1.42312	-1.68457	-24.0354	-2177.38	-2684.57	62.7468	188.308	290.591	0	-81.2608	30.2128	-199.179	-125170	40656.8	60141.8	184.538	635.71	0
409	9	-93.6245	36.2839	-208.366	-14961.7	-23657.1	2580.93	186.464	681.805	0	-6.40356	-3.28084	-34.3286	-3188.15	-3933.79	356.842	185.408	292.871	0	-100.028	33.003	-242.695	-150535	50018.9	71230.3	186.315	626.791	0
410	0	-108.873	40.6159	-248.23	-17438.8	-27383.8	3254.96	189.684	680.253	0	-13.4969	-5.38608	-45.6624	-4331.28	-5345.71	779.062	182.93	294.854	0	-122.37	35.2298	-293.893	-180632	61312	83714.8	188.634	620.373	0
410	1	-125.589	44.8448	-295.918	-20250.9	-31493.3	4058.76	193.574	678.434	0	-22.4855	-7.96443	-57.7079	-5575.18	-6872.33	1318.29	180.912	296.61	0	-148.075	36.8804	-353.626	-216107	74829.7	97547.6	191.508	616.125	0
410	2	-143.746	48.9927	-352.517	-23421.1	-35988.5	4987.15	197.91	676.44	0	-32.866	-10.8961	-70.568	-6919.88	-8494.81	1943.52	179.622	298.06	0	-176.612	38.0966	-423.085	-257661	90919.5	112618	194.86	613.328	0
410	3	-163.308	53.1491	-418.589	-26959.7	-40858.5	6023.63	202.39	674.406	0	-44.1433	-13.9797	-84.7467	-8396.93	-10226.6	2613.83	179.327	299.083	0	-207.451	39.1694	-503.336	-305765	109873	128835	198.507	611.213	0
410	4	-184.167	57.4339	-493.536	-30834.9	-46042.8	7137.3	206.708	672.478	0	-56.0191	-16.9613	-101.013	-10060.2	-12102.3	3289.03	180.191	299.593	0	-240.186	40.4725	-594.549	-360212	131749	146114	202.203	609.125	0
410	5	-206.022	61.9421	-574.976	-34942.4	-51395.1	8280.18	210.613	670.772	0	-68.4467	-19.6051	-120.258	-11976.1	-14159.6	3940.54	182.257	299.586	0	-274.469	42.337	-695.234	-419673	156190	164285	205.708	606.566	0
410	6	-228.235	66.6679	-658.387	-39084.1	-56658.9	9390.13	213.943	669.364	0	-81.6069	-21.7773	-143.346	-14212.3	-16425	4558.82	185.417	299.147	0	-309.842	44.8906	-801.732	-481427	182308	182961	208.843	603.171	0
410	7	-249.648	71.4299	-737.228	-42965.5	-61465	10396.6	216.627	668.28	0	-95.806	-23.4857	-171.03	-16830.4	-18907.5	5154.17	189.45	298.406	0	-345.454	47.9442	-908.258	-541410	208687	201381	211.509	598.63	0
410	8	-268.451	75.8673	-803.784	-46226.2	-65372.6	11222.4	218.669	667.511	0	-111.348	-24.8737	-203.91	-19879	-21598.6	5752.51	194.078	297.489	0	-379.798	50.9937	-1007.69	-594748	233567	218297	213.693	592.636	0
410	9	-282.206	79.5182	-850.856	-48517.1	-67960.1	11783.5	220.127	667.022	0	-128.426	-26.1994	-242.274	-23380	-24470.2	6390.08	198.998	296.503	0	-410.632	53.3188	-1093.13	-636815	255219	232000	215.444	584.902	0
411	0	-288.207	81.9301	-873.844	-49601	-68937.4	11996.1	221.11	666.762	0	-147.021	-27.7899	-285.788	-27302.3	-27464.7	7106.5	203.898	295.533	0	-435.227	54.1402	-1159.63	-664507	272379	240555	216.868	575.273	0
411	1	-284.118	82.7805	-872.179	-49429.6	-68231.2	11790.6	221.769	666.674	0	-166.779	-29.9655	-333.123	-31527.6	-30480	7934.02	208.502	294.643	0	-450.897	52.815	-1205.3	-677076	284522	242237	218.102	563.851	0
411	2	-268.666	81.972	-849.365	-48157.9	-66005.5	11127	222.288	666.699	0	-186.911	-32.9557	-381.691	-35826.8	-33357.1	8883.36	212.607	293.863	0	-455.577	49.0163	-1231.06	-676083	291822	235984	219.287	551.1	0
411	3	-242.05	79.6611	-811.771	-46095.5	-62611.2	10007.6	222.871	666.784	0	-206.147	-36.8232	-427.695	-39864	-35884.3	9928.05	216.098	293.207	0	-448.197	42.8379	-1239.47	-664623	294858	221667	220.534	537.876	0
411	4	-205.888	76.2167	-766.899	-43626.4	-58496.5	8479.09	223.723	666.887	0	-222.789	-41.4115	-466.635	-43242	-37826.5	10993.1	218.938	292.668	0	-428.677	34.8052	-1233.53	-646333	294314	200063	221.913	525.323	0
411	5	-162.76	72.1375	-721.828	-41130.6	-54113.6	6621.98	225.033	666.981	0	-234.856	-46.3595	-494.317	-45589.2	-38976.6	11957	221.151	292.227	0	-397.617	25.778	-1216.14	-624661	290839	172567	223.455	514.658	0
411	6	-115.555	67.9564	-682.173	-38926.3	-49847.6	4530.25	226.928	667.062	0	-240.388	-51.2064	-508.056	-46663	-39209.9	12673.8	222.824	291.846	0	-355.943	16.75	-1190.23	-602522	285097	140795	225.176	506.899	0
411	7	-66.8763	64.147	-651.605	-37237.1	-45975.4	2291.84	229.443	667.147	0	-237.86	-55.5381	-507.491	-46421.5	-38519.1	13012.1	224.099	291.473	0	-304.736	8.60884	-1159.1	-582223	277862	106253	227.103	502.664	0
411	8	-18.672	61.0484	-631.809	-36181.1	-42654	-22.3432	232.489	667.266	0	-226.591	-59.0817	-494.594	-45028	-37016.2	12892.2	225.158	291.04	0	-245.263	1.96669	-1126.4	-565437	270023	70168.1	229.27	502.069	0
411	9	27.852	58.8351	-622.767	-35777.9	-39933	-2358.44	235.878	667.45	0	-206.944	-61.7134	-472.963	-42791.3	-34900.7	12302.8	226.209	290.475	0	-179.092	-2.87828	-1095.73	-553188	262482	33479.9	231.704	504.732	0
412	0	72.0693	57.5369	-623.233	-35968.4	-37782.6	-4670.08	239.376	667.713	0	-180.188	-63.4198	-446.815	-40078.7	-32408.3	11296.3	227.468	289.699	0	-108.119	-5.88286	-1070.05	-545865	256013	-3063.27	234.404	509.867	0
412	1	113.628	57.0861	-631.267	-36642.8	-36129.5	-6905.93	242.767	668.046	0	-148.135	-64.2672	-420.114	-37238.1	-29761.8	9968.31	229.158	288.638	0	-34.5067	-7.1811	-1051.38	-543321	251179	-38778	237.329	516.441	0
412	2	152.12	57.3691	-644.735	-37671.1	-34893.2	-9000.91	245.88	668.429	0	-112.7	-64.3957	-396.009	-34548.7	-27139.1	8432.83	231.469	287.242	0	39.4202	-7.02655	-1040.74	-545047	248299	-72929.2	240.396	523.385	0
412	3	186.845	58.2793	-661.733	-38932.8	-34014.1	-10874.2	248.598	668.835	0	-75.5558	-64.0202	-376.586	-32198.6	-24660.5	6802.34	234.516	285.501	0	111.29	-5.74093	-1038.32	-550382	247479	-104659	243.491	529.804	0
412	4	216.752	59.7616	-680.886	-40340.7	-33466.9	-12436	250.848	669.247	0	-37.9424	-63.4131	-362.864	-30284.8	-22390.8	5172.32	238.294	283.461	0	178.81	-3.65144	-1043.75	-558714	248685	-132990	246.484	535.127	0
412	5	240.551	61.842	-701.491	-41853.8	-33260.7	-13600.4	252.586	669.664	0	-0.650894	-62.8603	-354.955	-28826.9	-20346.7	3612.98	242.678	281.213	0	239.9	-1.0183	-1056.45	-569630	251811	-156899	249.257	539.148	0
412	6	256.93	64.6352	-723.508	-43479.2	-33430	-14299.7	253.795	670.095	0	35.8483	-62.6023	-352.296	-27786.4	-18510.1	2168.6	247.459	278.872	0	292.778	2.03284	-1075.8	-582967	256748	-175418	251.72	541.981	0
412	7	264.806	68.3355	-747.423	-45259.7	-34020.3	-14495	254.483	670.554	0	71.2012	-62.7857	-353.878	-27088.9	-16846.4	863.043	252.395	276.549	0	336.007	5.54974	-1101.3	-598786	263395	-187739	253.812	543.95	0
412	8	263.546	73.1936	-774.004	-47256.1	-35071.2	-14184.4	254.689	671.054	0	104.962	-63.4441	-358.47	-26645.8	-15322.1	-292.233	257.257	274.332	0	368.508	9.74955	-1132.47	-617271	271661	-193307	255.502	545.477	0
412	9	253.126	79.4848	-803.995	-49524.1	-36600.2	-13406.2	254.477	671.597	0	136.453	-64.513	-364.83	-26373.6	-13917.4	-1290.62	261.852	272.29	0	389.578	14.9719	-1168.83	-638582	281430	-191903	256.779	546.96	0
413	0	234.179	87.459	-837.825	-52094.4	-38591.7	-12234.2	253.938	672.178	0	164.734	-65.8631	-371.895	-26208.6	-12631.9	-2125.78	266.034	270.473	0	398.912	21.5959	-1209.72	-662718	292545	-183677	257.657	548.685	0
413	1	207.932	97.2685	-875.404	-54959.4	-40993.1	-10764.9	253.172	672.782	0	188.687	-67.3356	-378.895	-26114.4	-11484.7	-2790.67	269.689	268.923	0	396.619	29.9329	-1254.3	-689413	304774	-169152	258.162	550.785	0
413	2	176.042	108.893	-916.058	-58070.8	-43716.3	-9102.85	252.278	673.392	0	207.162	-68.7801	-385.397	-26082.3	-10510.5	-3277.99	272.728	267.676	0	383.204	40.1132	-1301.46	-718103	317816	-149165	258.334	553.248	0
413	3	140.365	122.099	-958.627	-61346	-46649	-7346.26	251.338	673.994	0	219.145	-70.0896	-391.305	-26126.8	-9748.91	-3580.55	275.086	266.768	0	359.51	52.0089	-1349.93	-748000	331325	-124776	258.222	555.951	0
413	4	102.753	136.442	-1001.7	-64683.5	-49669.5	-5577	250.415	674.574	0	223.923	-71.2256	-396.82	-26279.3	-9233.96	-3692.98	276.73	266.225	0	326.676	65.2168	-1398.52	-778233	344972	-97168.7	257.882	558.708	0
413	5	64.8943	151.325	-1043.87	-67977.5	-52659	-3855.93	249.554	675.121	0	221.23	-72.2321	-402.333	-26577.4	-8987.46	-3613.49	277.662	266.058	0	286.125	79.0929	-1446.2	-807984	358480	-67573.1	257.374	561.32	0
413	6	28.2529	166.065	-1083.92	-71131.1	-55509.6	-2224.76	248.788	675.624	0	211.336	-73.2368	-408.296	-27053.1	-9013.82	-3344.17	277.923	266.258	0	239.589	92.8282	-1492.21	-836576	371640	-37221.8	256.76	563.614	0
413	7	-5.93615	179.989	-1120.92	-74064.2	-58129.5	-712.196	248.141	676.075	0	195.043	-74.4319	-415.109	-27723.7	-9294.37	-2891.27	277.61	266.787	0	189.107	105.557	-1536.03	-863502	384307	-7323.79	256.105	565.465	0
413	8	-36.6305	192.524	-1154.28	-76718.8	-60445.1	658.806	247.634	676.464	0	173.577	-76.0357	-423.039	-28586.4	-9786.89	-2266.55	276.865	267.574	0	136.947	116.489	-1577.32	-888434	396391	20968	255.474	566.8	0
413	9	-62.9529	203.27	-1183.77	-79058.3	-62400.7	1865.56	247.286	676.785	0	148.382	-78.2441	-432.153	-29616.5	-10433.8	-1488.43	275.856	268.532	0	85.4291	125.026	-1615.92	-911202	407841	46609.7	254.927	567.604	0
414	0	-84.1994	212.032	-1209.4	-81066.1	-63958.3	2884.15	247.116	677.03	0	120.899	-81.1921	-442.3	-30770.4	-11172.6	-581.556	274.74	269.569	0	36.6998	130.84	-1651.7	-931747	418616	68736.4	254.513	567.918	0
414	1	-99.8892	218.811	-1231.37	-82741.5	-65099	3691.67	247.133	677.195	0	92.3918	-84.94	-453.114	-31991.4	-11944.8	425.924	273.638	270.603	0	-7.49749	133.871	-1684.48	-950066	428661	86732.9	254.263	567.825	0
414	2	-109.828	223.748	-1249.96	-84098.1	-65824.4	4270.27	247.339	677.28	0	63.8444	-89.4815	-464.081	-33217.4	-12703.6	1505.68	272.626	271.577	0	-45.9836	134.266	-1714.04	-966165	437893	100282	254.186	567.435	0
414	3	-114.158	227.077	-1265.45	-85161.9	-66155.7	4611.45	247.722	677.298	0	35.9504	-94.7567	-474.62	-34391.4	-13420.3	2630.85	271.724	272.461	0	-78.2074	132.32	-1740.07	-980051	446199	109384	254.269	566.875	0
414	4	-113.375	229.083	-1278.09	-85969.6	-66132.9	4719.51	248.257	677.264	0	9.15402	-100.658	-484.2	-35469	-14084.9	3776	270.911	273.253	0	-104.221	128.425	-1762.29	-991750	453472	114351	254.481	566.26	0
414	5	-108.311	230.081	-1288.16	-86566.3	-65811.7	4612.81	248.91	677.202	0	-16.2827	-107.032	-492.417	-36421.7	-14701.4	4917.2	270.145	273.965	0	-124.594	123.048	-1780.58	-1.00134e+06	459640	115771	254.783	565.687	0
414	6	-100.077	230.394	-1295.95	-87002.2	-65259.1	4322.74	249.644	677.134	0	-40.2158	-113.701	-499.05	-37237.7	-15280.6	6032.48	269.381	274.617	0	-140.293	116.693	-1795	-1.00898e+06	464694	114453	255.131	565.225	0
414	7	-89.9615	230.337	-1301.85	-87329.8	-64545.9	3890.81	250.42	677.081	0	-62.5683	-120.47	-504.056	-37918.7	-15835.7	7101.71	268.583	275.227	0	-152.53	109.867	-1805.91	-1.01492e+06	468713	111343	255.49	564.918	0
414	8	-79.3013	230.2	-1306.41	-87602.3	-63736.9	3364.26	251.212	677.056	0	-83.2834	-127.145	-507.564	-38477.9	-16375.8	8105.63	267.737	275.809	0	-162.585	103.055	-1813.97	-1.01956e+06	471883	107417	255.836	564.784	0
414	9	-69.3441	230.225	-1310.37	-87872.5	-62878.3	2790.98	252.015	677.059	0	-102.282	-133.549	-509.895	-38938.4	-16896.4	9025	266.863	276.366	0	-171.626	96.6764	-1820.26	-1.02347e+06	474542	103575	256.174	564.816	0
415	0	-61.1177	230.591	-1314.74	-88194.2	-61985.1	2214.95	252.854	677.081	0	-119.435	-139.535	-511.585	-39332.6	-17369.4	9840.53	266.048	276.884	0	-180.553	91.0562	-1826.33	-1.02746e+06	477210	100541	256.55	564.979	0
415	1	-55.3303	231.389	-1320.81	-88620.8	-61026.1	1672.41	253.796	677.096	0	-134.554	-145.005	-513.421	-39704.2	-17734.1	10533	265.459	277.333	0	-189.885	86.3841	-1834.23	-1.03256e+06	480623	98783	257.061	565.198	0
415	2	-52.3029	232.604	-1330.1	-89205.1	-59913.6	1188.2	254.956	677.067	0	-147.393	-149.917	-516.481	-40113	-17889.5	11083.4	265.363	277.666	0	-199.696	82.6864	-1846.58	-1.04001e+06	485756	98460.8	257.866	565.356	0
415	3	-51.9241	234.113	-1344.36	-89997.1	-58499.3	772.178	256.486	676.944	0	-157.636	-154.298	-522.179	-40638.8	-17688.7	11471.9	266.125	277.825	0	-209.56	79.8149	-1866.54	-1.0513e+06	493833	99389.5	259.182	565.288	0
415	4	-53.6247	235.696	-1365.52	-91040.1	-56576.8	416.026	258.568	676.671	0	-164.887	-158.242	-532.311	-41383.8	-16933.8	11675.7	268.188	277.744	0	-218.512	77.454	-1897.83	-1.06813e+06	506327	101016	261.266	564.778	0
415	5	-56.3764	237.04	-1395.55	-92364.2	-53890.3	90.7812	261.384	676.185	0	-168.644	-161.91	-549.047	-42471.5	-15375.9	11665.9	271.995	277.355	0	-225.02	75.1294	-1944.6	-1.09233e+06	524915	102414	264.38	563.577	0
415	6	-58.721	237.76	-1436.31	-93979.5	-50153.8	-253.461	265.081	675.431	0	-168.283	-165.534	-574.823	-44038.9	-12726.5	11405.2	277.86	276.613	0	-227.004	72.2266	-2011.13	-1.12566e+06	551355	102296	268.734	561.441	0
415	7	-58.8465	237.416	-1489.17	-95869.2	-45089.9	-683.7	269.721	674.378	0	-163.037	-169.378	-612.059	-46218.7	-8685.04	10848	285.81	275.513	0	-221.883	68.0382	-2101.23	-1.16963e+06	587246	99079.5	274.408	558.194	0
415	8	-54.7277	235.532	-1554.81	-97987	-38481.9	-1277.52	275.25	673.022	0	-152.005	-173.708	-662.696	-49111.1	-2989.88	9942.66	295.488	274.108	0	-206.732	61.8239	-2217.5	-1.2251e+06	633702	90997.2	281.298	553.807	0
415	9	-44.3559	231.612	-1632.88	-100262	-30228	-2117.92	281.488	671.402	0	-134.254	-178.798	-727.744	-52758.7	4529.93	8633.81	306.225	272.496	0	-178.61	52.8135	-2360.63	-1.29209e+06	691063	76267.9	289.114	548.425	0
416	0	-26.0586	225.174	-1721.91	-102600	-20385.6	-3286.01	288.161	669.585	0	-109.048	-185.004	-807.313	-57150.6	13955.1	6865.91	317.286	270.791	0	-135.106	40.1704	-2529.22	-1.36965e+06	758821	53336.3	297.458	542.292	0
416	1	1.1558	215.849	-1819.11	-104883	-9183.91	-4843.96	294.951	667.657	0	-76.0145	-192.718	-901.027	-62251.1	25306.2	4593.99	328.086	269.089	0	-74.8587	23.1312	-2720.14	-1.45589e+06	835756	21187.3	305.927	535.634	0
416	2	37.3551	203.517	-1920.59	-106985	3002.15	-6810.82	301.563	665.704	0	-35.1399	-202.162	-1008	-67999	38524.3	1802.87	338.219	267.459	0	2.21527	1.35553	-2928.58	-1.54808e+06	919996	-20359.9	314.18	528.631	0
416	3	81.6243	188.4	-2021.66	-108781	15688.7	-9146.45	307.76	663.808	0	13.2647	-213.22	-1126.16	-74270	53402.9	-1481.08	347.42	265.95	0	94.889	-24.8205	-3147.82	-1.64269e+06	1.00888e+06	-70517.5	321.949	521.471	0
416	4	132.188	171.02	-2117.2	-110164	28318.7	-11760.9	313.376	662.033	0	68.5623	-225.435	-1251.59	-80834.6	69528	-5193.63	355.552	264.586	0	200.75	-54.4157	-3368.79	-1.73542e+06	1.09885e+06	-127626	329.045	514.371	0
416	5	186.668	152.091	-2202.07	-111047	40302.5	-14538.1	318.302	660.428	0	129.849	-238.077	-1378.42	-87348.7	86261.9	-9243.27	362.58	263.369	0	316.517	-85.9855	-3580.49	-1.82147e+06	1.18552e+06	-189414	335.348	507.568	0
416	6	242.385	132.481	-2271.67	-111380	51060.6	-17347.5	322.477	659.03	0	195.973	-250.275	-1499.53	-93394.7	102791	-13521.9	368.549	262.283	0	438.358	-117.794	-3771.2	-1.89605e+06	1.26417e+06	-253257	340.796	501.272	0
416	7	296.574	113.224	-2322.52	-111157	60073.5	-20045.3	325.866	657.861	0	265.34	-261.199	-1607.66	-98558.4	118229	-17906.8	373.541	261.305	0	561.914	-147.975	-3930.18	-1.95509e+06	1.33039e+06	-316323	345.367	495.648	0
416	8	346.489	95.4692	-2352.67	-110424	66935.7	-22480.5	328.451	656.935	0	335.662	-270.156	-1696.49	-102500	131736	-22250.4	377.652	260.419	0	682.151	-174.687	-4049.16	-1.99574e+06	1.38068e+06	-375628	349.065	490.806	0
416	9	389.498	80.3512	-2361.85	-109260	71405.6	-24509.5	330.233	656.26	0	403.932	-276.641	-1761.47	-105005	142634	-26374	380.974	259.612	0	793.43	-196.29	-4123.32	-2.01671e+06	1.41295e+06	-428151	351.91	486.813	0
417	0	423.256	68.8302	-2351.4	-107775	73423.8	-26012.5	331.226	655.835	0	466.694	-280.374	-1800.38	-106014	150479	-30080.8	383.582	258.884	0	889.95	-211.544	-4151.77	-2.01837e+06	1.42672e+06	-471081	353.929	483.701	0
417	1	445.928	61.5748	-2324.05	-106093	73093.7	-26906.4	331.451	655.65	0	520.45	-281.353	-1813.55	-105625	155106	-33182.9	385.527	258.242	0	966.378	-219.778	-4137.59	-2.00264e+06	1.42309e+06	-502129	355.153	481.463	0
417	2	456.355	58.9216	-2283.39	-104341	70640.7	-27150.7	330.937	655.696	0	562.074	-279.843	-1803.64	-104074	156621	-35524.3	386.836	257.702	0	1018.43	-220.921	-4087.03	-1.97262e+06	1.40449e+06	-519743	355.606	480.058	0
417	3	454.12	60.8788	-2233.3	-102629	66366.9	-26746	329.717	655.954	0	589.186	-276.312	-1774.95	-101684	155339	-36997.4	387.518	257.288	0	1043.31	-215.433	-4008.25	-1.93196e+06	1.3741e+06	-523224	355.312	479.415	0
417	4	439.555	67.143	-2177.32	-101040	60610.6	-25731.7	327.837	656.406	0	600.422	-271.336	-1732.46	-98799	151705	-37550.9	387.566	257.028	0	1039.98	-204.193	-3909.79	-1.8843e+06	1.33533e+06	-512753	354.304	479.438	0
417	5	413.698	77.1284	-2118.34	-99620.3	53714.4	-24180.7	325.357	657.028	0	595.551	-265.505	-1680.95	-95728.9	146207	-37190.9	386.979	256.949	0	1009.25	-188.377	-3799.29	-1.83277e+06	1.29126e+06	-489350	352.621	480.018	0
417	6	378.186	90.0176	-2058.38	-98376.5	46002	-22192.1	322.349	657.793	0	575.463	-259.349	-1624.37	-92707.2	139309	-35976.4	385.762	257.073	0	953.649	-169.332	-3682.75	-1.7797e+06	1.24436e+06	-454754	350.319	481.045	0
417	7	335.067	104.849	-1998.69	-97286.2	37761.4	-19881.3	318.893	658.675	0	542.059	-253.291	-1565.54	-89873	131416	-34012.6	383.943	257.407	0	877.125	-148.442	-3564.23	-1.72659e+06	1.19635e+06	-411229	347.465	482.423	0
417	8	286.544	120.629	-1939.91	-96306.4	29234.4	-17368	315.07	659.645	0	498.036	-247.622	-1506.13	-87272.3	122856	-31442.1	381.571	257.945	0	784.579	-126.993	-3446.04	-1.67425e+06	1.14824e+06	-361307	344.135	484.077	0
417	9	234.748	136.447	-1882.26	-95384.7	20612.4	-14764	310.951	660.676	0	446.554	-242.494	-1446.84	-84875.4	113889	-28432.4	378.715	258.663	0	681.301	-106.048	-3329.11	-1.6229e+06	1.10053e+06	-307518	340.402	485.959	0
418	0	181.571	151.549	-1825.76	-94467.6	12040.4	-12164.3	306.595	661.742	0	390.832	-237.925	-1387.74	-82606.6	104714	-25157.9	375.457	259.526	0	572.402	-86.3762	-3213.5	-1.57248e+06	1.05333e+06	-252160	336.332	488.046	0
418	1	128.6	165.374	-1770.36	-93506.7	3627.21	-9642.73	302.049	662.818	0	333.776	-233.833	-1328.57	-80375.8	95487.1	-21780	371.872	260.498	0	462.376	-68.4593	-3098.93	-1.5228e+06	1.0066e+06	-197162	331.983	490.336	0
418	2	77.1297	177.539	-1716.02	-92464.2	-4538.79	-7253.88	297.355	663.883	0	277.713	-230.086	-1269.1	-78104.6	86327.4	-18431.7	368.022	261.543	0	354.843	-52.5476	-2985.12	-1.47369e+06	960294	-144042	327.399	492.831	0
418	3	28.2268	187.816	-1662.74	-91316.3	-12376.2	-5037.27	292.557	664.919	0	224.273	-226.546	-1209.24	-75742	77327.9	-15211.3	363.947	262.636	0	252.5	-38.7301	-2871.98	-1.42504e+06	914427	-93940.6	322.616	495.538	0
418	4	-17.1938	196.103	-1610.58	-90053.3	-19801.9	-3021.95	287.705	665.914	0	174.407	-223.089	-1149.18	-73271.4	68561	-12181.1	359.661	263.759	0	157.213	-26.9851	-2759.76	-1.37691e+06	869141	-47691.6	317.668	498.454	0
418	5	-58.3198	202.403	-1559.67	-88677.2	-26730.2	-1230.09	282.862	666.857	0	128.498	-219.619	-1089.36	-70707.6	60083.1	-9372.06	355.154	264.907	0	70.1783	-17.216	-2649.03	-1.32948e+06	824693	-5891.51	312.591	501.562	0
418	6	-94.437	206.799	-1510.24	-87199.6	-33075.9	321.19	278.099	667.739	0	86.5203	-216.075	-1030.42	-68089.9	51937.7	-6789.16	350.405	266.08	0	-7.91673	-9.27602	-2540.66	-1.28306e+06	781439	31051.8	307.424	504.838	0
418	7	-124.967	209.435	-1462.64	-85639.2	-38758.7	1619.13	273.501	668.551	0	48.197	-212.418	-973.05	-65470.1	44159.6	-4418.86	345.383	267.283	0	-76.7699	-2.98294	-2435.69	-1.23807e+06	739794	62895.8	302.217	508.246	0
418	8	-149.528	210.494	-1417.33	-84018.8	-43710.1	2655.13	269.16	669.28	0	13.1655	-208.621	-917.956	-62900.7	36778.6	-2237.81	340.066	268.523	0	-136.363	1.8728	-2335.28	-1.19499e+06	700198	89558.2	297.032	511.75	0
418	9	-167.998	210.167	-1374.78	-82363.2	-47883.7	3424.67	265.17	669.91	0	-18.8902	-204.654	-865.728	-60425.6	29822.3	-221.136	334.448	269.797	0	-186.888	5.51349	-2240.51	-1.15429e+06	663062	111115	291.939	515.307	0
419	0	-180.552	208.626	-1335.47	-80697.7	-51263.5	3927.56	261.614	670.426	0	-48.1591	-200.482	-816.812	-58075.4	23316.8	1652.48	328.546	271.1	0	-228.711	8.14435	-2152.28	-1.11638e+06	628716	127792	287.015	518.878	0
419	1	-187.658	205.996	-1299.74	-79047	-53868.5	4169.29	258.555	670.817	0	-74.679	-196.075	-771.486	-55866.6	17285.4	3398.4	322.405	272.414	0	-262.337	9.92172	-2071.23	-1.08158e+06	597378	139952	282.338	522.421	0
419	2	-190.026	202.37	-1267.76	-77433.3	-55751.3	4163.88	256.024	671.079	0	-98.3622	-191.422	-729.854	-53803.9	11748	5024.27	316.096	273.719	0	-288.388	10.9481	-1997.62	-1.05002e+06	569125	148061	277.972	525.898	0
419	3	-188.516	197.85	-1239.47	-75874.1	-56994.1	3936.94	254.017	671.215	0	-119.049	-186.547	-691.891	-51885	6721.22	6528.82	309.714	274.99	0	-307.565	11.3033	-1931.36	-1.02167e+06	543898	152661	273.97	529.271	0
419	4	-184.066	192.593	-1214.6	-74381.6	-57701.4	3526.66	252.494	671.24	0	-136.569	-181.509	-657.499	-50105	2218.64	7902.58	303.374	276.205	0	-320.635	11.0846	-1872.1	-996362	521538	154349	270.363	532.5	0
419	5	-177.624	186.818	-1192.75	-72962.4	-57992.2	2981.42	251.38	671.172	0	-150.81	-176.401	-626.548	-48460.6	-1750.58	9131.67	297.206	277.345	0	-328.434	10.4167	-1819.3	-973812	501812	153751	267.162	535.542	0
419	6	-170.102	180.773	-1173.44	-71619.3	-57987.1	2355.13	250.584	671.034	0	-161.771	-171.348	-598.887	-46950.1	-5184.02	10203	291.344	278.396	0	-331.873	9.42453	-1772.33	-953693	484457	151502	264.357	538.357	0
419	7	-162.332	174.698	-1156.2	-70352.6	-57796.5	1702.28	250.012	670.848	0	-169.589	-166.494	-574.36	-45574.3	-8088.55	11108.2	285.917	279.348	0	-331.92	8.20413	-1730.56	-935689	469216	148212	261.929	540.912	0
419	8	-155.016	168.802	-1140.66	-69161.8	-57512	1072.85	249.58	670.633	0	-174.538	-161.985	-552.821	-44335.1	-10483.8	11846.9	281.036	280.198	0	-329.554	6.81775	-1693.48	-919533	455865	144432	259.848	543.179	0
419	9	-148.696	163.256	-1126.55	-68045.9	-57204.7	507.435	249.221	670.402	0	-177.01	-157.942	-534.125	-43235.1	-12403.3	12427.9	276.778	280.946	0	-325.706	5.31429	-1660.67	-905046	444228	140636	258.085	545.141	0
420	0	-143.739	158.189	-1113.77	-67004.8	-56925.4	34.0433	248.89	670.16	0	-177.471	-154.428	-518.124	-42275.1	-13891.4	12869.2	273.189	281.593	0	-321.21	3.76126	-1631.9	-892127	434171	137207	256.605	546.791	0
420	1	-140.339	153.689	-1102.31	-66039.5	-56706.1	-332.688	248.557	669.91	0	-176.423	-151.431	-504.637	-41452.1	-15000.1	13194.8	270.275	282.142	0	-316.761	2.25888	-1606.95	-880723	425584	134431	255.378	548.138	0
420	2	-138.54	149.791	-1092.17	-65151.6	-56560.9	-590.602	248.212	669.653	0	-174.363	-148.871	-493.448	-40759.8	-15788.5	13432.5	268.004	282.602	0	-312.903	0.919846	-1585.62	-870781	418356	132500	254.372	549.202	0
420	3	-138.263	146.47	-1083.3	-64342.1	-56490	-748.445	247.854	669.395	0	-171.75	-146.634	-484.301	-40189.3	-16321.6	13611.5	266.299	282.984	0	-310.013	-0.16481	-1567.6	-862213	412350	131504	253.552	550.015	0
420	4	-139.332	143.655	-1075.61	-63609.9	-56484.6	-823.679	247.486	669.138	0	-168.97	-144.607	-476.895	-39729.4	-16665	13758.4	265.055	283.309	0	-308.301	-0.951569	-1552.5	-854886	407400	131436	252.883	550.62	0
420	5	-141.501	141.246	-1068.94	-62950.6	-56532.4	-839.326	247.114	668.891	0	-166.322	-142.701	-470.902	-39366.6	-16877.3	13892.5	264.16	283.598	0	-307.822	-1.45462	-1539.84	-848622	403319	132197	252.327	551.064	0
420	6	-144.49	139.126	-1063.1	-62357.2	-56620.1	-820.275	246.74	668.656	0	-164.02	-140.861	-465.999	-39086.4	-17006.9	14024.8	263.504	283.876	0	-308.51	-1.73555	-1529.1	-843216	399910	133627	251.849	551.393	0
420	7	-148.012	137.175	-1057.85	-61820.6	-56735.2	-789.967	246.368	668.44	0	-162.201	-139.054	-461.899	-38874	-17091.4	14160	262.998	284.161	0	-310.214	-1.87946	-1519.75	-838454	396989	135534	251.422	551.646	0
420	8	-151.791	135.284	-1053	-61330.1	-56865	-768.145	245.997	668.243	0	-160.933	-137.257	-458.387	-38716.3	-17159.7	14298.4	262.565	284.462	0	-312.724	-1.97336	-1511.38	-834147	394401	137717	251.022	551.846	0
420	9	-155.568	133.363	-1048.39	-60874.5	-56996.1	-769.958	245.634	668.065	0	-160.221	-135.452	-455.342	-38603.2	-17233.3	14438.3	262.153	284.779	0	-315.79	-2.08888	-1503.73	-830162	392047	139983	250.636	552.003	0
421	0	-159.108	131.349	-1043.96	-60443.9	-57114.3	-805.898	245.291	667.899	0	-160.025	-133.616	-452.728	-38527.6	-17325.1	14577.6	261.732	285.101	0	-319.133	-2.26773	-1496.69	-826444	389886	142152	250.264	552.108	0
421	1	-162.205	129.205	-1039.74	-60029.6	-57206.4	-881.807	244.98	667.735	0	-160.269	-131.728	-450.551	-38484.1	-17441	14714.4	261.29	285.415	0	-322.474	-2.52255	-1490.29	-822988	387919	144075	249.911	552.151	0
421	2	-164.707	126.917	-1035.74	-59623.8	-57262.6	-999.457	244.713	667.566	0	-160.861	-129.772	-448.8	-38467	-17580.7	14847	260.827	285.711	0	-325.567	-2.85519	-1484.54	-819789	386146	145634	249.585	552.125	0
421	3	-166.515	124.482	-1031.93	-59220.1	-57277.2	-1157.82	244.495	667.388	0	-161.702	-127.754	-447.434	-38470.3	-17740	14973.9	260.352	285.98	0	-328.217	-3.27209	-1479.36	-816809	384545	146749	249.291	552.031	0
421	4	-167.59	121.916	-1028.24	-58815.4	-57247.4	-1353.94	244.325	667.2	0	-162.702	-125.703	-446.39	-38487.1	-17910	15093.9	259.878	286.219	0	-330.291	-3.78744	-1474.63	-813986	383084	147374	249.033	551.872	0
421	5	-167.941	119.24	-1024.58	-58409	-57173.7	-1583.28	244.198	667.008	0	-163.777	-123.66	-445.597	-38511.7	-18080.8	15207	259.423	286.427	0	-331.719	-4.42007	-1470.17	-811243	381720	147497	248.812	551.657	0
421	6	-167.622	116.483	-1020.85	-58001.1	-57057.5	-1840.06	244.108	666.817	0	-164.857	-121.67	-444.976	-38539.5	-18243.6	15314.7	259.001	286.61	0	-332.479	-5.18778	-1465.82	-808501	380405	147139	248.629	551.398	0
421	7	-166.708	113.675	-1016.96	-57592.3	-56899.9	-2117.44	244.049	666.632	0	-165.871	-119.775	-444.452	-38565.7	-18391.9	15418.4	258.619	286.771	0	-332.579	-6.09971	-1461.41	-805688	379096	146337	248.48	551.107	0
421	8	-165.282	110.859	-1012.87	-57183.9	-56702.6	-2408.62	244.018	666.457	0	-166.741	-118.005	-443.964	-38584.9	-18520.2	15518.7	258.284	286.91	0	-332.023	-7.14608	-1456.84	-802757	377765	145136	248.366	550.792	0
421	9	-163.412	108.084	-1008.6	-56777.5	-56469.2	-2708.56	244.012	666.293	0	-167.373	-116.368	-443.473	-38590.5	-18622.5	15614.8	258.008	287.019	0	-330.786	-8.28437	-1452.07	-799706	376408	143577	248.287	550.46	0
422	0	-161.149	105.414	-1004.23	-56374.4	-56203.8	-3014.68	244.033	666.137	0	-167.653	-114.848	-442.985	-38577.3	-18692.5	15705	257.803	287.085	0	-328.802	-9.43416	-1447.22	-796584	375052	141692	248.248	550.111	0
422	1	-158.526	102.915	-999.891	-55975.5	-55910.3	-3325.8	244.084	665.982	0	-167.458	-113.412	-442.534	-38541.8	-18724.2	15786.9	257.689	287.093	0	-325.984	-10.4969	-1442.42	-793462	373740	139504	248.258	549.739	0
422	2	-155.577	100.634	-995.66	-55580.6	-55591.7	-3640.89	244.166	665.823	0	-166.675	-112.026	-442.152	-38481.4	-18711.6	15857.3	257.681	287.032	0	-322.251	-11.3912	-1437.81	-790392	372508	137036	248.322	549.338	0
422	3	-152.342	98.5892	-991.547	-55189.5	-55249.4	-3958.48	244.28	665.66	0	-165.22	-110.662	-441.852	-38393.9	-18648.8	15912.5	257.794	286.893	0	-317.562	-12.0732	-1433.4	-787377	371365	134305	248.446	548.903	0
422	4	-148.872	96.7669	-987.507	-54802.6	-54884.3	-4276.57	244.421	665.496	0	-163.048	-109.302	-441.626	-38277.8	-18533.1	15947.9	258.034	286.675	0	-311.92	-12.5351	-1429.13	-784387	370295	131332	248.628	548.434	0
422	5	-145.221	95.1316	-983.464	-54422.1	-54498.2	-4592.23	244.585	665.337	0	-160.156	-107.93	-441.454	-38134.5	-18367.8	15958.3	258.393	286.384	0	-305.377	-12.7989	-1424.92	-781375	369268	128142	248.863	547.934	0
422	6	-141.449	93.6336	-979.332	-54051.7	-54093.1	-4901.56	244.765	665.192	0	-156.576	-106.544	-441.319	-37968.9	-18160.2	15938.1	258.85	286.035	0	-298.026	-12.9107	-1420.65	-778296	368247	124763	249.141	547.409	0
422	7	-137.614	92.2219	-975.03	-53694.6	-53671.4	-5200.53	244.954	665.07	0	-152.369	-105.147	-441.228	-37788.4	-17916.1	15881.9	259.395	285.644	0	-289.984	-12.925	-1416.26	-775118	367209	121223	249.453	546.861	0
422	8	-133.767	90.8606	-970.515	-53353.3	-53235.6	-5485.85	245.147	664.974	0	-147.605	-103.744	-441.233	-37602.5	-17634.9	15786.8	260.033	285.221	0	-281.371	-12.8832	-1411.75	-771835	366160	117555	249.799	546.285	0
422	9	-129.94	89.5399	-965.802	-53027.4	-52788.2	-5755.14	245.343	664.905	0	-142.355	-102.341	-441.436	-37422.4	-17310.5	15653.7	260.786	284.774	0	-272.295	-12.801	-1407.24	-768491	365143	113793	250.187	545.662	0
423	0	-126.154	88.2791	-960.976	-52714.8	-52332.5	-6006.5	245.542	664.855	0	-136.691	-100.947	-441.984	-37260.8	-16934.1	15486.6	261.686	284.304	0	-262.845	-12.6681	-1402.96	-765176	364238	109972	250.628	544.968	0
423	1	-122.42	87.1159	-956.157	-52412.1	-51872.2	-6238.2	245.749	664.815	0	-130.67	-99.5765	-443.016	-37128.8	-16497.7	15290.2	262.76	283.809	0	-253.09	-12.4606	-1399.17	-761998	363530	106124	251.136	544.179	0
423	2	-118.754	86.0889	-951.43	-52117.1	-51411.2	-6448.51	245.964	664.778	0	-124.343	-98.2554	-444.606	-37032.5	-15994.7	15067.7	264.025	283.293	0	-243.097	-12.1665	-1396.04	-759027	363074	102278	251.716	543.283	0
423	3	-115.183	85.2241	-946.807	-51829	-50952.5	-6635.57	246.185	664.741	0	-117.756	-97.0311	-446.716	-36970.1	-15422.4	14820.3	265.476	282.76	0	-232.939	-11.807	-1393.52	-756261	362863	98455.6	252.369	542.291	0
423	4	-111.745	84.5355	-942.23	-51548	-50498	-6797.15	246.406	664.709	0	-110.958	-95.9661	-449.21	-36933.2	-14783.4	14548.2	267.09	282.218	0	-222.703	-11.4306	-1391.44	-753633	362841	94677.9	253.084	541.226	0
423	5	-108.479	84.0326	-937.604	-51274.3	-50050.3	-6931.01	246.619	664.687	0	-104.006	-95.1138	-451.909	-36911.1	-14086.2	14251.2	268.83	281.678	0	-212.484	-11.0813	-1389.51	-751038	362917	90968.9	253.842	540.121	0
423	6	-105.422	83.7244	-932.827	-51008	-49613.3	-7035.32	246.814	664.681	0	-96.9613	-94.4974	-454.638	-36894.1	-13342.4	13928.9	270.653	281.15	0	-202.384	-10.7729	-1387.47	-748371	362998	87361.6	254.625	539.008	0
423	7	-102.608	83.6181	-927.821	-50749.9	-49190.8	-7108.65	246.982	664.698	0	-89.8886	-94.1164	-457.254	-36875.3	-12563.4	13582.2	272.524	280.645	0	-192.496	-10.4983	-1385.07	-745551	363008	83892.5	255.415	537.911	0
423	8	-100.054	83.7158	-922.551	-50501	-48783.8	-7150.32	247.121	664.741	0	-82.8442	-93.9669	-459.647	-36849.3	-11758.4	13213.7	274.419	280.169	0	-182.898	-10.251	-1382.2	-742528	362896	80590	256.199	536.852	0
423	9	-97.7606	84.0178	-917.04	-50262.8	-48390.8	-7160.78	247.232	664.81	0	-75.8761	-94.0461	-461.749	-36812.2	-10934	12827.5	276.32	279.723	0	-173.637	-10.0283	-1378.79	-739301	362647	77467.4	256.973	535.846	0
424	0	-95.7018	84.5277	-911.361	-50035.3	-48008.4	-7141.48	247.322	664.902	0	-69.022	-94.3433	-463.548	-36761	-10093	12427.6	278.227	279.304	0	-164.724	-9.81553	-1374.91	-735907	362278	74524	257.742	534.898	0
424	1	-93.8348	85.2531	-905.614	-49817.1	-47632.6	-7094.47	247.403	665.009	0	-62.3106	-94.8323	-465.075	-36693.8	-9234.19	12016.6	280.145	278.899	0	-156.145	-9.57923	-1370.69	-732410	361835	71749.7	258.512	534.002	0
424	2	-92.1133	86.1949	-899.882	-49606.1	-47259.1	-7022.28	247.483	665.125	0	-55.7656	-95.4797	-466.375	-36608.9	-8356.66	11596	282.082	278.497	0	-147.879	-9.28473	-1366.26	-728864	361359	69130.5	259.293	533.149	0
424	3	-90.5004	87.3387	-894.2	-49401.6	-46884.4	-6927.8	247.568	665.247	0	-49.4088	-96.258	-467.467	-36503.8	-7464.3	11166.9	284.033	278.089	0	-139.909	-8.9193	-1361.67	-725289	360867	66650.4	260.087	532.333	0
424	4	-88.9735	88.6536	-888.555	-49204.5	-46506.7	-6814.14	247.66	665.376	0	-43.2604	-97.1525	-468.327	-36374.7	-6566.87	10730.3	285.978	277.669	0	-132.234	-8.49891	-1356.88	-721671	360338	64292.4	260.886	531.559	0
424	5	-87.5209	90.095	-882.891	-49015.1	-46125.1	-6684.29	247.757	665.517	0	-37.3427	-98.1579	-468.878	-36216.3	-5679.33	10286.2	287.887	277.24	0	-124.864	-8.06284	-1351.77	-717958	359720	62039.4	261.677	530.838	0
424	6	-86.139	91.6089	-877.135	-48832	-45738.1	-6541.06	247.855	665.672	0	-31.6848	-99.2724	-469.011	-36023	-4818.6	9834.37	289.726	276.806	0	-117.824	-7.66348	-1346.15	-714078	358943	59876	262.443	530.187	0
424	7	-84.8293	93.1422	-871.216	-48652.8	-45343.3	-6387.38	247.954	665.845	0	-26.3177	-100.491	-468.612	-35789.5	-3998.51	9375.07	291.467	276.373	0	-111.147	-7.34898	-1339.83	-709959	357942	57792.4	263.173	529.625	0
424	8	-83.5951	94.6545	-865.088	-48474.7	-44939.2	-6226.25	248.052	666.034	0	-21.267	-101.799	-467.596	-35511.8	-3227.49	8909.44	293.098	275.946	0	-104.862	-7.14491	-1332.68	-705553	356672	55786.1	263.857	529.165	0
424	9	-82.4358	96.127	-858.751	-48295.4	-44526.6	-6060.05	248.15	666.239	0	-16.547	-103.17	-465.916	-35187.9	-2510.37	8439.16	294.612	275.524	0	-98.9828	-7.04266	-1324.67	-700843	355114	53861.6	264.491	528.816	0
425	0	-81.3408	97.5643	-852.267	-48112.3	-44107.9	-5889.97	248.246	666.452	0	-12.1612	-104.562	-463.573	-34817.6	-1850.39	7966.65	296.008	275.107	0	-93.502	-6.99737	-1315.84	-695863	353282	52027.6	265.073	528.58	0
425	1	-80.292	98.9863	-845.757	-47923.6	-43684.8	-5716.21	248.348	666.664	0	-8.10606	-105.928	-460.605	-34403.3	-1249.6	7494.87	297.287	274.692	0	-88.398	-6.94149	-1306.36	-690693	351217	50295.5	265.603	528.46	0
425	2	-79.2743	100.414	-839.34	-47729.2	-43257	-5539.12	248.463	666.865	0	-4.38284	-107.224	-457.062	-33949.1	-709.204	7026.87	298.448	274.277	0	-83.6571	-6.81014	-1296.4	-685415	348970	48678.6	266.086	528.453	0
425	3	-78.2855	101.857	-833.069	-47529.5	-42824.7	-5359.96	248.594	667.054	0	-1.00456	-108.417	-452.984	-33460.6	-229.919	6565.76	299.492	273.867	0	-79.2901	-6.5599	-1286.05	-680074	346567	47192.9	266.522	528.562	0
425	4	-77.3374	103.315	-826.914	-47324.6	-42389.6	-5180.51	248.738	667.23	0	2.0024	-109.49	-448.393	-32944.4	188.74	6115.47	300.421	273.472	0	-75.335	-6.17574	-1275.31	-674662	344007	45857.6	266.909	528.786	0
425	5	-76.4529	104.768	-820.777	-47114.1	-41954.2	-5002.5	248.885	667.402	0	4.59917	-110.437	-443.292	-32405.8	549.011	5681.79	301.238	273.103	0	-71.8538	-5.66975	-1264.07	-669124	341264	44694.8	267.245	529.126	0
425	6	-75.6593	106.184	-814.53	-46897.7	-41518.7	-4827.44	249.027	667.576	0	6.74077	-111.256	-437.659	-31847.7	852.497	5272.36	301.948	272.768	0	-68.9185	-5.07177	-1252.19	-663384	338298	43727.4	267.524	529.585	0
425	7	-74.9769	107.525	-808.053	-46676.5	-41081	-4656.38	249.161	667.764	0	8.38809	-111.941	-431.467	-31271.9	1097.71	4895.24	302.544	272.478	0	-66.5888	-4.4161	-1239.52	-657366	335069	42972.3	267.743	530.168	0
425	8	-74.4111	108.756	-801.271	-46451.6	-40637.2	-4489.92	249.284	667.972	0	9.51989	-112.484	-424.71	-30680.9	1281.23	4557.56	303.017	272.24	0	-64.8912	-3.728	-1225.98	-651029	331553	42436	267.898	530.881	0
425	9	-73.9491	109.856	-794.174	-46223.2	-40184.7	-4328.46	249.401	668.203	0	10.1422	-112.863	-417.424	-30078.3	1400.69	4264.37	303.356	272.057	0	-63.8069	-3.00693	-1211.6	-644377	327758	42114.3	267.989	531.721	0
426	0	-73.5582	110.832	-786.825	-45990.1	-39723.5	-4172.1	249.514	668.45	0	10.2909	-113.045	-409.691	-29469.1	1457.2	4017.87	303.557	271.93	0	-63.2673	-2.21273	-1196.52	-637467	323725	41994.3	268.019	532.68	0
426	1	-73.1935	111.711	-779.331	-45749.8	-39255.5	-4020.49	249.629	668.704	0	10.0236	-112.985	-401.623	-28859.2	1455.36	3817.44	303.624	271.856	0	-63.1699	-1.2745	-1180.95	-630386	319518	42057.9	267.992	533.743	0
426	2	-72.8136	112.523	-771.781	-45500.2	-38782.8	-3873.3	249.749	668.955	0	9.40436	-112.645	-393.31	-28253.3	1399.96	3660.61	303.559	271.835	0	-63.4092	-0.121941	-1165.09	-623208	315188	42286.1	267.914	534.895	0
426	3	-72.3929	113.283	-764.206	-45239.1	-38308.2	-3730.54	249.872	669.198	0	8.4948	-111.995	-384.791	-27653.6	1292.91	3543.49	303.36	271.867	0	-63.8981	1.28757	-1149	-615955	310751	42659.9	267.785	536.134	0
426	4	-71.9216	113.984	-756.591	-44964.4	-37835.2	-3592.3	249.993	669.43	0	7.35126	-111.027	-376.062	-27059.8	1134.67	3461.02	303.017	271.956	0	-64.5703	2.95729	-1132.65	-608615	306195	43157.8	267.598	537.461	0
426	5	-71.3999	114.606	-748.904	-44674.3	-37363.5	-3458.55	250.109	669.653	0	6.02322	-109.756	-367.115	-26470.5	928.131	3407.36	302.528	272.104	0	-65.3766	4.85008	-1116.02	-601166	301508	43753.1	267.352	538.879	0
426	6	-70.8331	115.122	-741.11	-44369.2	-36889	-3329.27	250.225	669.869	0	4.55127	-108.222	-357.958	-25883.9	680.154	3376.62	301.9	272.31	0	-66.2818	6.90002	-1099.07	-593591	296693	44415.3	267.055	540.387	0
426	7	-70.2278	115.511	-733.177	-44050.9	-36407.4	-3204.79	250.343	670.082	0	2.96898	-106.478	-348.62	-25298.3	399.422	3362.89	301.146	272.567	0	-67.2588	9.03322	-1081.8	-585878	291760	45113.2	266.715	541.979	0
426	8	-69.5885	115.764	-725.09	-43721.1	-35917.3	-3085.6	250.465	670.297	0	1.30927	-104.576	-339.155	-24712.9	94.4257	3359.98	300.278	272.866	0	-68.2792	11.1885	-1064.24	-578033	286728	45818.1	266.34	543.644	0
426	9	-68.9145	115.89	-716.878	-43380.4	-35420.3	-2971.69	250.591	670.513	0	-0.389897	-102.556	-329.647	-24128.3	-226.288	3361.82	299.314	273.194	0	-69.3044	13.3331	-1046.52	-570093	281637	46505.9	265.938	545.361	0
427	0	-68.1983	115.914	-708.62	-43028.8	-34918.9	-2862.31	250.723	670.722	0	-2.08416	-100.445	-320.214	-23546.9	-553.307	3363.55	298.272	273.535	0	-70.2824	15.4686	-1028.83	-562134	276551	47159.6	265.522	547.102	0
427	1	-67.428	115.876	-700.429	-42666.4	-34416.5	-2756.33	250.864	670.915	0	-3.72786	-98.2554	-310.982	-22972.3	-876.085	3362.41	297.183	273.87	0	-71.1559	17.621	-1011.41	-554251	271546	47769	265.106	548.834	0
427	2	-66.5967	115.81	-692.399	-42294.3	-33915.8	-2653.03	251.017	671.084	0	-5.28507	-95.9952	-302.05	-22407.9	-1184.1	3357.6	296.08	274.186	0	-71.8817	19.8145	-994.448	-546524	266685	48329.9	264.704	550.532	0
427	3	-65.7103	115.73	-684.565	-41914.1	-33418.1	-2552.7	251.183	671.227	0	-6.73696	-93.6777	-293.461	-21856	-1469.58	3349.72	294.992	274.477	0	-72.4473	22.0527	-978.025	-538988	261997	48843.5	264.328	552.181	0
427	4	-64.7876	115.638	-676.901	-41527.7	-32923.2	-2456.36	251.362	671.35	0	-8.07912	-91.3208	-285.213	-21317.3	-1728.79	3339.85	293.939	274.742	0	-72.8667	24.3173	-962.113	-531630	257480	49315	263.983	553.778	0
427	5	-63.8533	115.519	-669.33	-41136.8	-32430.7	-2364.86	251.548	671.46	0	-9.31748	-88.9447	-277.27	-20790.1	-1961.11	3328.22	292.927	274.982	0	-73.1708	26.5743	-946.6	-524397	253100	49749.7	263.668	555.327	0
427	6	-62.9321	115.35	-661.754	-40743.2	-31940.2	-2278.17	251.734	671.569	0	-10.4678	-86.5706	-269.578	-20271.9	-2167.89	3314.32	291.958	275.199	0	-73.3999	28.7797	-931.331	-517219	248815	50152.2	263.377	556.838	0
427	7	-62.0431	115.107	-654.088	-40348.5	-31450.5	-2195.55	251.917	671.687	0	-11.5501	-84.2172	-262.075	-19760.7	-2351.39	3297.71	291.028	275.401	0	-73.5932	30.8897	-916.162	-510035	244579	50525.4	263.105	558.326	0
427	8	-61.1955	114.769	-646.296	-39953.4	-30959.6	-2116.28	252.097	671.819	0	-12.577	-81.8941	-254.703	-19255.1	-2513.97	3278.1	290.13	275.598	0	-73.7725	32.8754	-900.999	-502812	240367	50869.1	262.848	559.812	0
427	9	-60.3847	114.33	-638.397	-39557.4	-30465.9	-2040.03	252.278	671.964	0	-13.5465	-79.5972	-247.436	-18754.2	-2657.38	3254.76	289.26	275.794	0	-73.9312	34.733	-885.833	-495554	236175	51178.6	262.608	561.303	0
428	0	-59.5896	113.797	-630.461	-39158.9	-29968.6	-1966.68	252.466	672.112	0	-14.4411	-77.3116	-240.292	-18257	-2781.42	3226.64	288.425	275.978	0	-74.0307	36.485	-870.754	-488304	232030	51443.4	262.389	562.795	0
428	1	-58.7776	113.186	-622.59	-38756.1	-29466.9	-1896.45	252.67	672.25	0	-15.234	-75.0171	-233.327	-17763.8	-2883.83	3192.79	287.64	276.133	0	-74.0117	38.1689	-855.917	-481133	227977	51648.2	262.203	564.267	0
428	2	-57.9172	112.516	-614.88	-38346.9	-28961.1	-1830	252.9	672.365	0	-15.8989	-72.6974	-226.598	-17275.9	-2961.98	3152.49	286.928	276.24	0	-73.8162	39.8186	-841.478	-474108	224064	51777.4	262.063	565.694	0
428	3	-56.9872	111.8	-607.382	-37930	-28452.9	-1768.09	253.155	672.448	0	-16.4156	-70.346	-220.156	-16796.4	-3014.59	3104.61	286.307	276.293	0	-73.4028	41.4544	-827.537	-467271	220317	51818.2	261.975	567.056	0
428	4	-55.9791	111.045	-600.1	-37505.5	-27945.4	-1711.1	253.432	672.499	0	-16.7717	-67.9638	-214.022	-16329	-3043.08	3047.26	285.781	276.296	0	-72.7509	43.0808	-814.122	-460632	216740	51762	261.936	568.342	0
428	5	-54.899	110.245	-592.998	-37074.9	-27441.8	-1659.16	253.724	672.521	0	-16.9659	-65.5574	-208.182	-15875.5	-3051.95	2978.44	285.34	276.258	0	-71.8649	44.6872	-801.18	-454171	213310	51607	261.939	569.554	0
428	6	-53.7651	109.39	-586.004	-36640.8	-26943.9	-1612.24	254.021	672.527	0	-17.0101	-63.1392	-202.592	-15436	-3047.12	2897.69	284.959	276.193	0	-70.7752	46.2503	-788.595	-447837	209985	51359.3	261.969	570.708	0
428	7	-52.6017	108.467	-579.044	-36206.6	-26450.2	-1570.04	254.321	672.528	0	-16.9247	-60.7249	-197.185	-15009	-3033.86	2807	284.614	276.116	0	-69.5264	47.7419	-776.229	-441578	206722	51031.5	262.016	571.828	0
428	8	-51.4297	107.468	-572.074	-35775.8	-25957.7	-1532.1	254.625	672.537	0	-16.7281	-58.3298	-191.897	-14591.6	-3015.18	2709.84	284.288	276.039	0	-68.1577	49.1382	-763.971	-435353	203490	50636.9	262.076	572.943	0
428	9	-50.2587	106.395	-565.087	-35350.5	-25465.5	-1498.14	254.935	672.558	0	-16.4276	-55.9659	-186.691	-14181.5	-2990.7	2609.65	283.98	275.962	0	-66.6862	50.4295	-751.778	-429153	200278	50183.7	262.148	574.07	0
429	0	-49.0814	105.266	-558.135	-34930.4	-24975.4	-1468.08	255.252	672.584	0	-16.0177	-53.6375	-181.574	-13777.3	-2957.36	2509.28	283.713	275.877	0	-65.0991	51.6282	-739.709	-423007	197105	49672.9	262.238	575.206	0
429	1	-47.8782	104.105	-551.303	-34513.8	-24490	-1441.85	255.578	672.604	0	-15.4875	-51.3422	-176.586	-13379.4	-2912.07	2411.13	283.509	275.767	0	-63.3657	52.7633	-727.889	-416973	194006	49101.5	262.354	576.331	0
429	2	-46.6308	102.938	-544.656	-34099	-24010.7	-1419.52	255.916	672.607	0	-14.8349	-49.0795	-171.763	-12989.4	-2854.37	2316.58	283.382	275.624	0	-61.4657	53.8587	-716.419	-411096	191011	48466.4	262.501	577.429	0
429	3	-45.3328	101.775	-538.201	-33685.7	-23537.9	-1401.47	256.266	672.589	0	-14.0755	-46.8568	-167.114	-12609.4	-2786.85	2225.13	283.324	275.453	0	-59.4083	54.9184	-705.315	-405384	188121	47767.3	262.677	578.494	0
429	4	-43.9912	100.613	-531.893	-33274.9	-23072.3	-1388	256.622	672.56	0	-13.2417	-44.6885	-162.628	-12241.2	-2712.86	2134.68	283.319	275.271	0	-57.233	55.9248	-694.521	-399812	185318	47007.1	262.874	579.531	0
429	5	-42.623	99.4384	-525.683	-32869	-22615.3	-1378.73	256.979	672.526	0	-12.3747	-42.5927	-158.273	-11885.6	-2634.78	2043.62	283.353	275.095	0	-54.9977	56.8457	-683.956	-394347	182577	46193.6	263.082	580.557	0
429	6	-41.2502	98.231	-519.526	-32470.3	-22168	-1372.63	257.33	672.5	0	-11.5145	-40.5874	-154.001	-11541.3	-2554.73	1952.28	283.411	274.943	0	-52.7647	57.6437	-673.527	-388956	179868	45338.3	263.294	581.599	0
429	7	-39.8921	96.9729	-513.387	-32081	-21730.8	-1368.77	257.672	672.489	0	-10.6924	-38.6861	-149.758	-11206.7	-2475.07	1862.25	283.473	274.832	0	-50.5845	58.2868	-663.145	-383608	177166	44452.2	263.498	582.686	0
429	8	-38.5556	95.6536	-507.253	-31702.4	-21304.4	-1367.06	258	672.498	0	-9.92507	-36.8949	-145.512	-10880.8	-2397.09	1774.5	283.527	274.776	0	-48.4807	58.7587	-652.765	-378290	174455	43539	263.691	583.839	0
429	9	-37.2293	94.2792	-501.153	-31334.5	-20891.1	-1368.3	258.314	672.525	0	-9.21259	-35.2107	-141.278	-10563.3	-2319.81	1689.11	283.58	274.77	0	-46.4419	59.0686	-642.431	-373021	171748	42593.8	263.87	585.054	0
430	0	-35.8842	92.8767	-495.172	-30976	-20493.4	-1373.7	258.614	672.556	0	-8.5379	-33.6198	-137.125	-10254.7	-2240.43	1606.27	283.661	274.784	0	-44.4221	59.2569	-632.296	-367866	169087	41606.6	264.046	586.292	0
430	1	-34.4852	91.4836	-489.435	-30624.6	-20112.1	-1384.15	258.908	672.571	0	-7.87475	-32.1011	-133.154	-9956.15	-2156.56	1526.55	283.804	274.772	0	-42.3599	59.3825	-622.589	-362916	166541	40568	264.232	587.493	0
430	2	-33.0087	90.1284	-484.047	-30278.1	-19745.3	-1399.98	259.208	672.552	0	-7.20325	-30.6374	-129.446	-9669.12	-2068.7	1450.55	284.019	274.696	0	-40.212	59.491	-613.492	-358249	164164	39473.8	264.443	588.605	0
430	3	-31.453	88.8187	-479.029	-29935.9	-19388.9	-1421.44	259.525	672.493	0	-6.52029	-29.2264	-126.012	-9393.68	-1980.99	1378.72	284.279	274.546	0	-37.9733	59.5923	-605.042	-353880	161965	38325.3	264.68	589.612	0
430	4	-29.8334	87.5443	-474.318	-29598.8	-19039.1	-1449.22	259.86	672.403	0	-5.83812	-27.8785	-122.816	-9129.23	-1899.65	1310.65	284.533	274.333	0	-35.6715	59.6658	-597.134	-349761	159914	37127.2	264.935	590.529	0
430	5	-28.1756	86.2871	-469.801	-29267.4	-18694.5	-1483.9	260.208	672.297	0	-5.17817	-26.6057	-119.8	-8876.17	-1830.17	1245.25	284.723	274.091	0	-33.3537	59.6814	-589.602	-345818	157957	35888.5	265.189	591.386	0
430	6	-26.5104	85.0263	-465.364	-28941.8	-18355.7	-1525.31	260.556	672.192	0	-4.56402	-25.4153	-116.912	-8635.73	-1775.91	1181.86	284.81	273.865	0	-31.0745	59.611	-582.276	-341971	156043	34624	265.426	592.214	0
430	7	-24.8665	83.7426	-460.906	-28621.9	-18023.8	-1572.77	260.895	672.099	0	-4.01436	-24.3095	-114.109	-8409.01	-1738.46	1120.46	284.765	273.693	0	-28.8808	59.4331	-575.015	-338152	154129	33349.1	265.632	593.037	0
430	8	-23.2616	82.4234	-456.364	-28307.8	-17700	-1625.49	261.215	672.029	0	-3.5388	-23.2856	-111.367	-8196.47	-1717.56	1061.33	284.578	273.599	0	-26.8004	59.1378	-567.731	-334321	152188	32074.5	265.798	593.872	0
430	9	-21.6982	81.0682	-451.735	-28000.3	-17385.3	-1682.52	261.515	671.984	0	-3.13478	-22.3346	-108.683	-7998.24	-1710.44	1005.3	284.262	273.592	0	-24.833	58.7336	-560.418	-330474	150222	30805.7	265.926	594.723	0
431	0	-20.1628	79.6909	-447.082	-27700	-17079.6	-1742.92	261.798	671.957	0	-2.78362	-21.4396	-106.084	-7814.61	-1712.11	954.223	283.861	273.664	0	-22.9465	58.2513	-553.166	-326655	148259	29542.7	266.029	595.574	0
431	1	-18.6334	78.3163	-442.506	-27406.6	-16781.3	-1805.86	262.077	671.935	0	-2.45593	-20.5803	-103.616	-7645.88	-1717.03	910.447	283.429	273.791	0	-21.0893	57.736	-546.122	-322933	146351	28282.9	266.128	596.395	0
431	2	-17.0935	76.968	-438.087	-27118.8	-16487.7	-1870.29	262.364	671.903	0	-2.13216	-19.743	-101.319	-7491.76	-1721.11	875.637	283.013	273.942	0	-19.2257	57.2249	-539.406	-319360	144536	27026.3	266.243	597.152	0
431	3	-15.5424	75.6557	-433.841	-26835.6	-16197.7	-1934.65	262.664	671.856	0	-1.81797	-18.9279	-99.2018	-7351.06	-1722.92	850.042	282.632	274.102	0	-17.3603	56.7278	-533.043	-315947	142825	25778.2	266.381	597.832	0
431	4	-13.9935	74.3724	-429.733	-26556.4	-15912.2	-1997.19	262.972	671.797	0	-1.53671	-18.1477	-97.2324	-7221.55	-1723.46	832.863	282.275	274.271	0	-15.5302	56.2247	-526.965	-312663	141199	24546.4	266.533	598.448	0
431	5	-12.4697	73.1021	-425.695	-26281.3	-15632.1	-2056.66	263.279	671.737	0	-1.31221	-17.4223	-95.3456	-7099.8	-1723.92	822.419	281.919	274.464	0	-13.7819	55.6799	-521.041	-309452	139618	23338.7	266.69	599.04	0
431	6	-10.9984	71.829	-421.648	-26010.5	-15357.1	-2112.87	263.578	671.688	0	-1.1602	-16.7705	-93.4658	-6981.88	-1724.11	816.237	281.554	274.7	0	-12.1586	55.0585	-515.114	-306248	138037	22162	266.84	599.655	0
431	7	-9.60384	70.5416	-417.52	-25743.9	-15086.9	-2166.2	263.866	671.659	0	-1.08971	-16.2048	-91.5278	-6864.66	-1724.11	811.957	281.163	275.001	0	-10.6935	54.3368	-509.048	-302993	136417	21023.1	266.976	600.339	0
431	8	-8.29918	69.2349	-413.279	-25481.1	-14821.9	-2216.58	264.136	671.656	0	-1.10564	-15.7302	-89.4904	-6746.61	-1725.7	808.194	280.716	275.389	0	-9.40482	53.5047	-502.769	-299658	134735	19926.6	267.087	601.122	0
431	9	-7.08409	67.9126	-408.933	-25220.2	-14564.4	-2263.13	264.384	671.673	0	-1.20501	-15.3439	-87.3495	-6627.69	-1730.6	804.401	280.188	275.876	0	-8.28909	52.5687	-496.283	-296244	132988	18874.2	267.166	602.01	0
432	0	-5.94549	66.5884	-404.54	-24958.3	-14317.3	-2304.89	264.608	671.695	0	-1.37052	-15.032	-85.1465	-6508.98	-1737.88	800.345	279.59	276.444	0	-7.31601	51.5564	-489.686	-292791	131202	17863.2	267.213	602.969	0
432	1	-4.86439	65.2827	-400.19	-24693.8	-14082.3	-2341.59	264.811	671.705	0	-1.57263	-14.77	-82.9545	-6391.88	-1743.31	795.65	278.985	277.053	0	-6.43702	50.5127	-483.144	-289368	129427	16889.7	267.245	603.944	0
432	2	-3.8283	64.0123	-395.966	-24426.8	-13860.3	-2373.72	264.996	671.689	0	-1.7818	-14.5263	-80.8405	-6277.19	-1742.6	789.255	278.444	277.649	0	-5.61009	49.486	-476.806	-286036	127708	15953	267.276	604.881	0
432	3	-2.83782	62.7837	-391.901	-24158.7	-13652.3	-2402.18	265.164	671.645	0	-1.98138	-14.2711	-78.8367	-6164.65	-1734.78	779.448	277.995	278.195	0	-4.8192	48.5126	-470.737	-282821	126065	15058.4	267.313	605.752	0
432	4	-1.90415	61.5914	-387.968	-23891.1	-13458.9	-2427.56	265.309	671.58	0	-2.17148	-13.9864	-76.9343	-6053.39	-1721.99	765.356	277.617	278.683	0	-4.07563	47.605	-464.903	-279707	124485	14215.1	267.346	606.562	0
432	5	-1.04407	60.4209	-384.102	-23624.8	-13280.3	-2449.58	265.425	671.507	0	-2.36422	-13.672	-75.0959	-5942.38	-1707.61	748.425	277.261	279.131	0	-3.40828	46.7489	-459.197	-276644	122935	13433.2	267.361	607.339	0
432	6	-0.274383	59.2529	-380.218	-23360.2	-13114	-2467.4	265.509	671.439	0	-2.57602	-13.3441	-73.2739	-5830.97	-1695.33	731.5	276.863	279.578	0	-2.8504	45.9088	-453.492	-273575	121375	12719.3	267.344	608.123	0
432	7	0.39296	58.0684	-376.244	-23098.2	-12956.5	-2480.3	265.563	671.391	0	-2.8206	-13.0261	-71.4308	-5719.49	-1688.03	716.72	276.368	280.07	0	-2.42764	45.0423	-447.675	-270451	119774	12073.5	267.288	608.952	0
432	8	0.95391	56.856	-372.137	-22839.4	-12804.7	-2487.9	265.592	671.374	0	-3.10341	-12.7383	-69.5539	-5609.55	-1686.66	704.98	275.75	280.65	0	-2.1495	44.1178	-441.69	-267245	118119	11491.2	267.191	609.846	0
432	9	1.4161	55.6201	-367.902	-22585	-12656.5	-2490	265.598	671.389	0	-3.41664	-12.4868	-67.665	-5503.45	-1689.88	696.308	275.026	281.334	0	-2.00054	43.1333	-435.567	-263971	116420	10965.8	267.063	610.794	0
433	0	1.80239	54.3813	-363.611	-22335.1	-12511.3	-2486.93	265.592	671.426	0	-3.73675	-12.2571	-65.8204	-5403.09	-1693.85	689.915	274.266	282.088	0	-1.93436	42.1242	-429.432	-260683	114717	10488.1	266.921	611.751	0
433	1	2.14629	53.1685	-359.385	-22088.5	-12368.5	-2479.74	265.584	671.462	0	-4.03179	-12.017	-64.0877	-5309.22	-1692.65	684.581	273.588	282.843	0	-1.8855	41.1514	-423.472	-257465	113071	10047.4	266.796	612.649	0
433	2	2.4786	52.0068	-355.335	-21842.6	-12226.6	-2469.78	265.591	671.47	0	-4.27725	-11.7348	-62.5113	-5221.6	-1680.66	679.248	273.114	283.53	0	-1.79865	40.272	-417.846	-254388	111533	9634.58	266.717	613.433	0
433	3	2.81592	50.9108	-351.513	-21594.1	-12083.5	-2458.21	265.624	671.432	0	-4.46577	-11.3958	-61.0991	-5139.62	-1655.23	673.368	272.909	284.119	0	-1.64985	39.515	-412.612	-251480	110124	9245.1	266.703	614.079	0
433	4	3.1581	49.88	-347.899	-21340.9	-11937.7	-2445.83	265.686	671.342	0	-4.60502	-11.0064	-59.8286	-5062.23	-1617.92	667.099	272.957	284.612	0	-1.44692	38.8736	-407.728	-248722	108832	8877.91	266.753	614.595	0
433	5	3.49291	48.8977	-344.431	-21083.8	-11788.4	-2432.82	265.774	671.213	0	-4.71428	-10.5907	-58.6538	-4987.68	-1574.53	660.838	273.156	285.036	0	-1.22137	38.3071	-403.085	-246066	107621	8532.33	266.848	615.02	0
433	6	3.80346	47.9345	-341.024	-20825.2	-11635.1	-2418.82	265.882	671.067	0	-4.8222	-10.1798	-57.5118	-4913.78	-1533.65	654.522	273.333	285.44	0	-1.01874	37.7546	-398.535	-243454	106441	8206.43	266.957	615.418	0
433	7	4.07517	46.9607	-337.591	-20568.2	-11479.2	-2403.61	265.997	670.926	0	-4.95894	-9.80188	-56.3383	-4837.83	-1502.78	647.695	273.326	285.871	0	-0.883762	37.1588	-393.93	-240821	105239	7897.67	267.045	615.857	0
433	8	4.301	45.9594	-334.075	-20314.8	-11323	-2387.21	266.106	670.809	0	-5.14407	-9.47727	-55.0937	-4757.09	-1484.71	640.001	273.051	286.346	0	-0.843078	36.4821	-389.169	-238125	103983	7602.62	267.09	616.382	0
433	9	4.48479	44.9308	-330.469	-20065.7	-11169.1	-2369.33	266.202	670.719	0	-5.37715	-9.21555	-53.7857	-4670.57	-1476.96	631.46	272.54	286.837	0	-0.89236	35.7152	-384.255	-235365	102673	7316.41	267.089	616.985	0
434	0	4.64122	43.8914	-326.827	-19819.8	-11020	-2349.46	266.282	670.643	0	-5.63497	-9.00879	-52.475	-4579.79	-1473.51	622.465	271.92	287.276	0	-0.993756	34.8826	-379.302	-232585	101345	7033.63	267.062	617.606	0
434	1	4.78924	42.8637	-323.228	-19575.5	-10879.1	-2327.49	266.342	670.563	0	-5.88056	-8.83328	-51.247	-4487.97	-1467.82	613.143	271.358	287.575	0	-1.09133	34.0304	-374.475	-229849	100048	6749.46	267.029	618.151	0
434	2	4.94126	41.8635	-319.729	-19331.8	-10748.7	-2303.6	266.382	670.463	0	-6.08218	-8.66366	-50.1642	-4398.45	-1457.08	602.54	270.954	287.681	0	-1.14092	33.1999	-369.893	-227204	98816.9	6461.17	267.002	618.551	0
434	3	5.09572	40.893	-316.327	-19088.9	-10627.7	-2277.79	266.403	670.345	0	-6.22586	-8.48601	-49.2353	-4313.18	-1444.01	588.811	270.671	287.603	0	-1.13014	32.407	-365.563	-224653	97651.4	6169.89	266.978	618.796	0
434	4	5.23846	39.9438	-312.971	-18846.9	-10512.9	-2250.23	266.409	670.219	0	-6.31105	-8.29807	-48.427	-4232.09	-1433.28	570.114	270.403	287.391	0	-1.07259	31.6457	-361.398	-222158	96524.7	5880.34	266.944	618.921	0
434	5	5.35084	39.0017	-309.585	-18605.5	-10402.4	-2221.37	266.399	670.098	0	-6.3444	-8.1032	-47.6911	-4153.94	-1426.95	545.441	270.079	287.101	0	-0.993566	30.8985	-357.276	-219662	95401.3	5598.5	266.89	618.974	0
434	6	5.41766	38.0513	-306.106	-18363.6	-10295.7	-2191.33	266.366	669.991	0	-6.34127	-7.90915	-46.9838	-4077.59	-1424.71	515.202	269.677	286.787	0	-0.923614	30.1421	-353.09	-217116	94250.8	5329.99	266.806	619	0
434	7	5.43124	37.0825	-302.506	-18121.1	-10192.7	-2159.77	266.306	669.903	0	-6.32225	-7.72669	-46.2801	-4002.87	-1426.12	481.09	269.185	286.492	0	-0.891006	29.3558	-348.786	-214500	93059.8	5079.45	266.688	619.029	0
434	8	5.39247	36.0986	-298.81	-17879.1	-10092.2	-2126.59	266.226	669.834	0	-6.30212	-7.56172	-45.5869	-3930.58	-1430.56	445.406	268.619	286.222	0	-0.909648	28.5369	-344.397	-211832	91840.1	4850.89	266.542	619.057	0
434	9	5.31071	35.1175	-295.094	-17639.1	-9992.17	-2091.9	266.139	669.775	0	-6.28282	-7.40964	-44.9414	-3862.05	-1435.68	410.494	268.054	285.935	0	-0.97211	27.7079	-340.035	-209167	90629.4	4648	266.392	619.044	0
435	0	5.20349	34.1676	-291.458	-17402.1	-9891.17	-2055.56	266.063	669.707	0	-6.2535	-7.25642	-44.4003	-3798.91	-1437.39	378.192	267.627	285.56	0	-1.05001	26.9112	-335.858	-206579	89479.4	4472.57	266.27	618.923	0
435	1	5.09236	33.2768	-287.99	-17167.7	-9788.84	-2017.58	266.01	669.612	0	-6.19782	-7.08478	-44.0208	-3742.91	-1431.59	349.321	267.479	285.026	0	-1.10545	26.192	-332.011	-204132	88435.9	4322.57	266.205	618.621	0
435	2	4.99249	32.4595	-284.722	-16935.9	-9686.25	-1978.72	265.98	669.482	0	-6.10491	-6.88291	-43.829	-3694.83	-1416.25	323.513	267.687	284.301	0	-1.11242	25.5765	-328.551	-201849	87516.3	4193.32	266.208	618.099	0
435	3	4.90447	31.7107	-281.628	-16706.8	-9585.51	-1939.85	265.964	669.322	0	-5.97595	-6.65001	-43.7979	-3653.03	-1392.02	299.58	268.217	283.407	0	-1.07148	25.0607	-325.426	-199709	86701.6	4081.41	266.267	617.383	0
435	4	4.81605	31.0108	-278.641	-16482	-9488.2	-1901.23	265.948	669.152	0	-5.82427	-6.3949	-43.8572	-3614.16	-1362.45	276.488	268.934	282.407	0	-1.00822	24.6159	-322.498	-197657	85947.3	3987.1	266.354	616.557	0
435	5	4.71033	30.3335	-275.69	-16263.4	-9393.43	-1862.69	265.928	668.992	0	-5.67185	-6.13075	-43.9236	-3575.38	-1333.13	254.16	269.649	281.4	0	-0.961515	24.2028	-319.614	-195633	85203.8	3913.37	266.439	615.726	0
435	6	4.5719	29.6543	-272.718	-16052.4	-9298.3	-1824.08	265.905	668.861	0	-5.54387	-5.87131	-43.929	-3535.72	-1309.27	233.249	270.196	280.487	0	-0.971974	23.783	-316.647	-193591	84433.3	3863.98	266.5	614.981	0
435	7	4.38827	28.9549	-269.691	-15849.9	-9199.96	-1785.04	265.887	668.771	0	-5.4634	-5.63116	-43.8282	-3495.23	-1294.1	214.471	270.473	279.748	0	-1.07513	23.3237	-313.519	-191503	83613.3	3842.39	266.528	614.388	0
435	8	4.15184	28.2252	-266.602	-15656	-9097.16	-1744.95	265.877	668.724	0	-5.44484	-5.4245	-43.5968	-3454.16	-1288.67	198.422	270.441	279.23	0	-1.293	22.8007	-310.199	-189362	82735.9	3850.02	266.519	613.983	0
435	9	3.86426	27.4671	-263.483	-15469.9	-8991.13	-1703.49	265.876	668.713	0	-5.48608	-5.25709	-43.2431	-3413.45	-1291.76	185.585	270.128	278.936	0	-1.62182	22.21	-306.726	-187190	81812.7	3885.12	266.475	613.761	0
436	0	3.53852	26.6987	-260.405	-15290.4	-8885.12	-1661.05	265.88	668.718	0	-5.56548	-5.11977	-42.8237	-3374.93	-1299.66	176.031	269.651	278.81	0	-2.02696	21.5789	-303.228	-185041	80881	3943.26	266.412	613.653	0
436	1	3.19463	25.9478	-257.46	-15115.5	-8782.88	-1618.21	265.886	668.71	0	-5.6518	-4.99507	-42.4268	-3340.65	-1307.28	169.233	269.187	278.739	0	-2.45718	20.9527	-299.887	-182986	79993.8	4018.49	266.353	613.539	0
436	2	2.85069	25.2374	-254.717	-14943.1	-8687.36	-1574.96	265.894	668.666	0	-5.72165	-4.87108	-42.1315	-3312.63	-1311.2	164.27	268.878	278.626	0	-2.87096	20.3663	-296.849	-181082	79193.8	4104.6	266.318	613.307	0
436	3	2.51718	24.5775	-252.192	-14771.1	-8600.08	-1530.66	265.899	668.571	0	-5.76731	-4.74736	-41.9769	-3292.79	-1311.73	160.137	268.751	278.443	0	-3.25012	19.8302	-294.169	-179344	78494.8	4196.5	266.306	612.901	0
436	4	2.19755	23.9697	-249.844	-14598.4	-8521.24	-1484.55	265.894	668.43	0	-5.79151	-4.62927	-41.9657	-3282.98	-1311.21	155.947	268.755	278.23	0	-3.59396	19.3404	-291.81	-177751	77883	4291.32	266.305	612.315	0
436	5	1.88844	23.4094	-247.602	-14425.5	-8450.27	-1436.22	265.872	668.261	0	-5.79982	-4.51977	-42.0783	-3284.38	-1311.08	151.16	268.842	278.054	0	-3.91138	18.8896	-289.681	-176256	77330.6	4389.84	266.303	611.58	0
436	6	1.57786	22.8843	-245.389	-14254.2	-8385.84	-1385.85	265.826	668.088	0	-5.79691	-4.4189	-42.2801	-3296.33	-1311.9	145.75	268.971	277.964	0	-4.21904	18.4654	-287.669	-174808	76805.6	4496.4	266.289	610.75	0
436	7	1.24777	22.3765	-243.134	-14086.6	-8325.52	-1333.96	265.758	667.938	0	-5.78762	-4.32848	-42.5278	-3316.38	-1314.84	139.982	269.083	277.982	0	-4.53985	18.048	-285.662	-173354	76276.2	4616.81	266.253	609.883	0
436	8	0.881156	21.8703	-240.786	-13923.4	-8265.66	-1281.36	265.672	667.825	0	-5.77969	-4.25108	-42.7844	-3341.5	-1321.64	134.266	269.109	278.101	0	-4.89853	17.6192	-283.57	-171855	75718.9	4757.11	266.191	609.024	0
436	9	0.471362	21.3598	-238.341	-13764.3	-8202.41	-1228.93	265.585	667.751	0	-5.78027	-4.18312	-43.0342	-3369.28	-1333.04	129.42	269.024	278.293	0	-5.30891	17.1767	-281.375	-170304	75131.8	4922.03	266.111	608.186	0
437	0	0.0308026	20.8549	-235.858	-13609.4	-8133.37	-1177.73	265.516	667.702	0	-5.78632	-4.11132	-43.2965	-3398.78	-1347.24	126.532	268.883	278.5	0	-5.75552	16.7435	-279.154	-168737	74542	5110.34	266.038	607.337	0
437	1	-0.411416	20.3779	-233.434	-13458.9	-8058.44	-1128.71	265.479	667.656	0	-5.78262	-4.01773	-43.6161	-3430.28	-1359.77	126.288	268.824	278.647	0	-6.19404	16.3602	-277.05	-167222	73994.2	5313.13	266.005	606.414	0
437	2	-0.826468	19.9506	-231.151	-13313.3	-7979.52	-1082.55	265.479	667.596	0	-5.75167	-3.89009	-44.0222	-3463.9	-1366.39	128.549	268.961	278.685	0	-6.57814	16.0605	-275.173	-165813	73521.8	5518.63	266.036	605.378	0
437	3	-1.20173	19.5798	-229.04	-13173.2	-7899.66	-1039.68	265.51	667.515	0	-5.68359	-3.72822	-44.4953	-3498.21	-1366.38	132.506	269.292	278.62	0	-6.88532	15.8516	-273.535	-164524	73125.1	5718.07	266.125	604.254	0
437	4	-1.5427	19.2566	-227.086	-13039.9	-7821.5	-1000.31	265.557	667.423	0	-5.57984	-3.54264	-44.9746	-3530.38	-1361.9	137.392	269.718	278.497	0	-7.12254	15.714	-272.061	-163334	72776.8	5908.29	266.245	603.129	0
437	5	-1.86436	18.9641	-225.243	-12914.8	-7745.92	-964.212	265.611	667.337	0	-5.45343	-3.35008	-45.3879	-3557.22	-1355.14	143.071	270.143	278.374	0	-7.31779	15.614	-270.631	-162198	72439.4	6091.02	266.371	602.104	0
437	6	-2.18297	18.6844	-223.443	-12798.5	-7672.37	-931.322	265.663	667.279	0	-5.32594	-3.16894	-45.6727	-3576.13	-1348.09	149.724	270.484	278.299	0	-7.50891	15.5155	-269.116	-161065	72074.7	6269.84	266.481	601.263	0
437	7	-2.51329	18.4034	-221.621	-12691.5	-7600.48	-902.331	265.705	667.266	0	-5.22015	-3.01672	-45.7857	-3586.11	-1344.57	157.119	270.633	278.324	0	-7.73344	15.3867	-267.407	-159885	71648.3	6447.93	266.549	600.671	0
437	8	-2.86574	18.1158	-219.733	-12593.9	-7530.9	-877.998	265.727	667.314	0	-5.14984	-2.90674	-45.7092	-3588.42	-1349.59	164.392	270.474	278.505	0	-8.01559	15.2091	-265.443	-158631	71137	6627.19	266.545	600.361	0
437	9	-3.23891	17.8294	-217.781	-12504	-7464.65	-858.235	265.724	667.416	0	-5.11209	-2.84075	-45.4653	-3586.34	-1365.66	170.572	269.963	278.881	0	-8.351	14.9887	-263.247	-157311	70544.5	6807.1	266.456	600.312	0
438	0	-3.61429	17.5661	-215.83	-12419.1	-7402.26	-842.23	265.703	667.541	0	-5.08768	-2.80366	-45.1291	-3584.4	-1390.63	175.441	269.185	279.426	0	-8.70197	14.7625	-260.959	-155977	69912.5	6984.2	266.305	600.422	0
438	1	-3.96409	17.3529	-213.985	-12336.5	-7343.57	-828.969	265.682	667.651	0	-5.05063	-2.77105	-44.8055	-3587.64	-1420.01	179.807	268.307	280.072	0	-9.01472	14.5818	-258.79	-154716	69306.2	7153.6	266.136	600.548	0
438	2	-4.2684	17.2054	-212.328	-12255.2	-7288.19	-817.366	265.675	667.718	0	-4.9812	-2.72398	-44.5716	-3600.28	-1451.55	184.612	267.433	280.775	0	-9.2496	14.4814	-256.899	-153595	68774	7311.62	265.98	600.585	0
438	3	-4.52455	17.1176	-210.876	-12176.6	-7235.91	-806.543	265.686	667.743	0	-4.87388	-2.6567	-44.4421	-3623.91	-1486.61	190.063	266.55	281.542	0	-9.39843	14.4609	-255.318	-152629	68324	7456.55	265.837	600.519	0
438	4	-4.74236	17.0658	-209.593	-12103.7	-7186.17	-796.467	265.714	667.749	0	-4.7372	-2.57552	-44.3884	-3656.59	-1527.1	195.922	265.597	282.377	0	-9.47956	14.4903	-253.982	-151794	67936.2	7586.82	265.693	600.397	0
438	5	-4.93733	17.0203	-208.421	-12039.9	-7137.14	-787.696	265.756	667.767	0	-4.58753	-2.49372	-44.3742	-3693.83	-1572.7	201.967	264.558	283.243	0	-9.52486	14.5266	-252.795	-151048	67585.9	7701.52	265.546	600.27	0
438	6	-5.12865	16.9565	-207.297	-11987.4	-7086.29	-780.306	265.816	667.828	0	-4.44228	-2.42508	-44.3667	-3730.46	-1621.26	207.978	263.458	284.082	0	-9.57094	14.5314	-251.663	-150345	67250.8	7804.03	265.4	600.176	0
438	7	-5.33608	16.8592	-206.166	-11947	-7032.13	-773.979	265.891	667.948	0	-4.31541	-2.37921	-44.3369	-3762.11	-1670.82	213.834	262.315	284.853	0	-9.65149	14.48	-250.503	-149643	66911.2	7901.94	265.258	600.144	0
438	8	-5.57215	16.7247	-204.998	-11917.3	-6974.69	-768.945	265.977	668.134	0	-4.21243	-2.35961	-44.2736	-3786.66	-1719.66	219.65	261.158	285.529	0	-9.78459	14.3651	-249.272	-148918	66556.9	8001.73	265.121	600.179	0
438	9	-5.83532	16.5626	-203.805	-11895.4	-6915.46	-765.778	266.068	668.366	0	-4.12578	-2.36111	-44.198	-3804.92	-1764.58	225.561	260.076	286.088	0	-9.9611	14.2015	-248.003	-148180	66199.1	8104.95	265	600.239	0
439	0	-6.10987	16.3959	-202.644	-11876.7	-6856.59	-764.489	266.164	668.609	0	-4.03529	-2.36795	-44.1611	-3819.71	-1800.13	231.494	259.237	286.495	0	-10.1452	14.028	-246.805	-147468	65871.8	8209.48	264.925	600.237	0
439	1	-6.37499	16.2531	-201.589	-11857.1	-6799.1	-764.197	266.272	668.818	0	-3.91647	-2.36014	-44.2217	-3834.01	-1820.46	237.349	258.833	286.7	0	-10.2915	13.8929	-245.81	-146838	65617.5	8313.06	264.934	600.075	0
439	2	-6.61721	16.1559	-200.688	-11834.5	-6742.78	-763.374	266.402	668.97	0	-3.75263	-2.32637	-44.4114	-3849.81	-1822.18	243.06	258.97	286.685	0	-10.3698	13.8295	-245.099	-146322	65462.6	8415.57	265.055	599.701	0
439	3	-6.83433	16.1129	-199.949	-11808.9	-6688.21	-760.462	266.55	669.06	0	-3.54138	-2.26865	-44.719	-3867.78	-1805.7	248.469	259.621	286.491	0	-10.3757	13.8442	-244.668	-145925	65404.4	8518.49	265.284	599.136	0
439	4	-7.02954	16.1206	-199.35	-11781.6	-6636.93	-754.654	266.707	669.1	0	-3.29334	-2.19705	-45.1045	-3887.67	-1774.9	253.46	260.649	286.192	0	-10.3229	13.9236	-244.455	-145625	65420	8622.57	265.589	598.45	0
439	5	-7.20712	16.1673	-198.865	-11754.3	-6589.55	-746.236	266.864	669.107	0	-3.02889	-2.1248	-45.5206	-3908.91	-1735.5	257.903	261.874	285.871	0	-10.236	14.0425	-244.386	-145401	65482	8726.54	265.935	597.724	0
439	6	-7.37312	16.2347	-198.463	-11729	-6544.83	-736.203	267.022	669.099	0	-2.77169	-2.06516	-45.9234	-3930.61	-1693.52	261.36	263.123	285.591	0	-10.1448	14.1696	-244.387	-145227	65564.6	8827.97	266.29	597.033	0
439	7	-7.53383	16.3028	-198.109	-11707.3	-6500.71	-725.463	267.186	669.095	0	-2.53883	-2.03009	-46.2773	-3951.12	-1654.3	263.311	264.253	285.379	0	-10.0727	14.2727	-244.386	-145075	65644.4	8923.07	266.631	596.434	0
439	8	-7.69091	16.3567	-197.773	-11689.6	-6455.74	-714.507	267.358	669.106	0	-2.33712	-2.03182	-46.5633	-3968.77	-1621.42	263.772	265.178	285.234	0	-10.028	14.3249	-244.336	-144925	65705.1	9005.61	266.942	595.951	0
439	9	-7.83872	16.3949	-197.45	-11675.7	-6409.83	-703.736	267.537	669.132	0	-2.16504	-2.08042	-46.79	-3983.31	-1596.1	263.453	265.888	285.132	0	-10.0038	14.3145	-244.24	-144775	65746.3	9068.71	267.221	595.568	0
440	0	-7.96529	16.433	-197.171	-11665.8	-6364.51	-693.843	267.721	669.166	0	-2.0125	-2.17598	-46.9994	-3996.38	-1577.94	263.086	266.426	285.03	0	-9.97779	14.257	-244.171	-144652	65787.7	9107.67	267.472	595.225	0
440	1	-8.05618	16.4955	-196.992	-11660.7	-6322.81	-686.016	267.903	669.194	0	-1.86458	-2.30542	-47.2545	-4010.06	-1566.25	262.875	266.855	284.861	0	-9.92075	14.1901	-244.247	-144606	65861.2	9121.06	267.701	594.837	0
440	2	-8.10251	16.6022	-196.961	-11661.4	-6288.51	-681.663	268.072	669.207	0	-1.71286	-2.44979	-47.6089	-4025.42	-1560.41	262.798	267.224	284.552	0	-9.81537	14.1524	-244.57	-144676	65993.2	9111.95	267.907	594.328	0
440	3	-8.10635	16.7602	-197.082	-11668.8	-6263.89	-681.537	268.217	669.208	0	-1.56033	-2.59693	-48.0836	-4042.42	-1559.07	263.081	267.576	284.071	0	-9.66668	14.1633	-245.166	-144868	66190.7	9087.46	268.091	593.672	0
440	4	-8.0768	16.9657	-197.316	-11683.2	-6247.09	-685.065	268.34	669.211	0	-1.41472	-2.74702	-48.6647	-4060.04	-1559.84	264.409	267.947	283.429	0	-9.49152	14.2187	-245.98	-145156	66442.8	9054.74	268.262	592.888	0
440	5	-8.02403	17.2075	-197.606	-11704.6	-6232.64	-690.61	268.459	669.232	0	-1.28356	-2.9074	-49.3113	-4076.37	-1560.6	268.135	268.352	282.666	0	-9.30759	14.3001	-246.917	-145496	66728.6	9018.92	268.438	592.032	0
440	6	-7.95859	17.471	-197.902	-11733	-6214.55	-696.338	268.598	669.287	0	-1.176	-3.08725	-49.9706	-4089.73	-1560.73	275.922	268.767	281.843	0	-9.1346	14.3838	-247.872	-145846	67024.9	8984.65	268.632	591.179	0
440	7	-7.89166	17.7432	-198.164	-11768.9	-6188.32	-700.947	268.772	669.389	0	-1.10229	-3.29698	-50.5986	-4099.8	-1560.71	288.632	269.155	281.026	0	-8.99396	14.4462	-248.763	-146175	67311.5	8955.92	268.85	590.396	0
440	8	-7.8301	18.0174	-198.374	-11811.4	-6150.83	-703.958	268.994	669.541	0	-1.06721	-3.54526	-51.1724	-4107.3	-1561.01	305.505	269.495	280.264	0	-8.89731	14.4722	-249.547	-146467	67579.2	8933.01	269.097	589.715	0
440	9	-7.76866	18.2999	-198.557	-11859.6	-6100.28	-705.391	269.277	669.729	0	-1.06264	-3.83115	-51.6942	-4113.05	-1561.45	324.48	269.795	279.565	0	-8.8313	14.4688	-250.251	-146737	67837.6	8911.13	269.384	589.133	0
441	0	-7.68618	18.6143	-198.802	-11912.6	-6035.84	-705.11	269.639	669.922	0	-1.06642	-4.13733	-52.1956	-4118.12	-1560.7	343.505	270.099	278.898	0	-8.75261	14.4769	-250.997	-147044	68122.8	8883.33	269.735	588.608	0
441	1	-7.55177	18.9949	-199.24	-11970.6	-5956.15	-702.706	270.106	670.081	0	-1.0526	-4.43493	-52.7276	-4124.3	-1556.43	361.598	270.482	278.219	0	-8.60437	14.56	-251.968	-147478	68490.8	8843.99	270.184	588.079	0
441	2	-7.33647	19.4706	-199.992	-12035.2	-5858.83	-698.122	270.705	670.179	0	-1.00575	-4.69965	-53.3335	-4133.98	-1547.34	378.388	270.988	277.512	0	-8.34222	14.771	-253.325	-148122	68991.9	8787.95	270.764	587.509	0
441	3	-7.01903	20.0516	-201.119	-12108.9	-5741.78	-691.937	271.451	670.208	0	-0.924904	-4.92176	-54.0284	-4149.29	-1534.95	392.886	271.59	276.798	0	-7.94394	15.1298	-255.147	-149020	69648.7	8706.49	271.48	586.902	0
441	4	-6.58631	20.7276	-202.615	-12192.2	-5604.72	-684.844	272.338	670.174	0	-0.819104	-5.10263	-54.7981	-4170.8	-1521.59	403.536	272.233	276.112	0	-7.40542	15.6249	-257.413	-150168	70453	8587.65	272.316	586.286	0
441	5	-6.0346	21.471	-204.41	-12284	-5449.24	-677.266	273.342	670.095	0	-0.704576	-5.25192	-55.6069	-4196.34	-1508.23	409.373	272.877	275.464	0	-6.73917	16.219	-260.017	-151514	71371.2	8419.84	273.242	585.7	0
441	6	-5.371	22.2425	-206.397	-12382	-5278.61	-669.783	274.425	669.991	0	-0.602546	-5.38954	-56.408	-4221.94	-1495.05	410.137	273.496	274.847	0	-5.97354	16.853	-262.805	-152979	72354.6	8193.07	274.225	585.178	0
441	7	-4.61063	23.0006	-208.466	-12484.6	-5096.69	-663.553	275.551	669.888	0	-0.534972	-5.54123	-57.1558	-4244.05	-1482.59	405.602	274.061	274.254	0	-5.1456	17.4594	-265.622	-154486	73354.3	7899.34	275.231	584.756	0
441	8	-3.76931	23.7133	-210.55	-12592.4	-4905.3	-659.923	276.702	669.807	0	-0.517088	-5.72907	-57.8132	-4260.41	-1471.91	396.105	274.54	273.693	0	-4.2864	17.9843	-268.363	-155988	74337.5	7534.16	276.237	584.473	0
441	9	-2.85682	24.3687	-212.647	-12707.5	-4703.78	-659.838	277.88	669.759	0	-0.548432	-5.96319	-58.3644	-4270.02	-1464.13	383.463	274.914	273.161	0	-3.40526	18.4055	-271.012	-157482	75299.1	7097.64	277.241	584.348	0
442	0	-1.87417	24.9779	-214.827	-12832.6	-4491.15	-663.93	279.094	669.735	0	-0.609687	-6.23792	-58.8308	-4273.16	-1459.3	370.473	275.195	272.635	0	-2.48385	18.74	-273.657	-159017	76266	6593.73	278.256	584.366	0
442	1	-0.817878	25.5683	-217.189	-12969.7	-4267.41	-672.861	280.352	669.716	0	-0.670385	-6.53866	-59.2632	-4271.6	-1455.67	359.733	275.437	272.078	0	-1.48826	19.0296	-276.452	-160666	77284	6028.73	279.298	584.474	0
442	2	0.307998	26.1688	-219.815	-13119.5	-4032.78	-686.928	281.654	669.684	0	-0.703986	-6.85496	-59.7058	-4267.89	-1450.15	353.088	275.712	271.482	0	-0.395987	19.3138	-279.521	-162489	78392.4	5413.23	280.385	584.628	0
442	3	1.48362	26.8	-222.729	-13281.4	-3786.75	-705.338	282.998	669.631	0	-0.697938	-7.18597	-60.1711	-4264.42	-1439.93	351.705	276.069	270.872	0	0.785679	19.614	-282.9	-164503	79605.5	4765.14	281.525	584.817	0
442	4	2.67773	27.4718	-225.898	-13454.7	-3527.69	-726.369	284.384	669.561	0	-0.652764	-7.53737	-60.6508	-4262.81	-1424.55	356.223	276.512	270.284	0	2.02497	19.9345	-286.548	-166688	80915.1	4107.33	282.718	585.05	0
442	5	3.85791	28.1853	-229.264	-13638.4	-3252.88	-748.169	285.812	669.488	0	-0.578719	-7.91556	-61.1332	-4264.07	-1406.73	366.534	276.989	269.75	0	3.27919	20.2697	-290.397	-169007	82302.1	3461.69	283.954	585.337	0
442	6	4.99753	28.9316	-232.768	-13831.2	-2959.21	-769.036	287.287	669.42	0	-0.492808	-8.32442	-61.6085	-4269.37	-1390.16	381.415	277.436	269.298	0	4.50472	20.6072	-294.376	-171421	83747.2	2844.59	285.225	585.681	0
442	7	6.08056	29.6971	-236.36	-14031.2	-2644.72	-787.36	288.811	669.364	0	-0.410821	-8.76467	-62.0756	-4280.51	-1376.25	398.801	277.829	268.956	0	5.66974	20.9324	-298.435	-173901	85237.4	2264.19	286.527	586.078	0
442	8	7.10747	30.4716	-240.018	-14236.9	-2309.85	-801.998	290.376	669.316	0	-0.338174	-9.23135	-62.5487	-4299.15	-1363.37	416.661	278.203	268.733	0	6.76929	21.2403	-302.566	-176437	86771.8	1718.83	287.86	586.504	0
442	9	8.09906	31.2533	-243.76	-14446.7	-1957.83	-812.886	291.968	669.266	0	-0.266401	-9.71023	-63.0584	-4326.21	-1348.42	433.219	278.616	268.606	0	7.83266	21.5431	-306.819	-179044	88363.4	1196.12	289.224	586.921	0
443	0	9.09261	32.0496	-247.647	-14659.4	-1594.04	-821.139	293.563	669.195	0	-0.175936	-10.1773	-63.6426	-4361.44	-1329.27	446.682	279.114	268.53	0	8.91668	21.8722	-311.29	-181764	90035.6	675.906	290.609	587.28	0
443	1	10.1277	32.8714	-251.753	-14873	-1224.1	-828.524	295.138	669.078	0	-0.0463732	-10.6063	-64.3269	-4402.82	-1305.98	455.884	279.698	268.445	0	10.0813	22.2652	-316.08	-184642	91810	138.27	291.995	587.543	0
443	2	11.2289	33.7235	-256.126	-15085.8	-852.375	-836.725	296.672	668.9	0	0.130308	-10.9824	-65.1081	-4447.02	-1279.59	461.109	280.347	268.302	0	11.3592	22.7411	-321.234	-187700	93693.1	-428.992	293.363	587.706	0
443	3	12.3988	34.5991	-260.76	-15297	-481.563	-846.812	298.153	668.663	0	0.345931	-11.31	-65.961	-4490.91	-1249.6	463.962	281.056	268.084	0	12.7447	23.2891	-326.721	-190926	95673.4	-1028.57	294.701	587.791	0
443	4	13.6232	35.4837	-265.602	-15506.8	-111.729	-859.015	299.579	668.384	0	0.581948	-11.6091	-66.8498	-4532.38	-1214.15	466.621	281.838	267.8	0	14.2051	23.8746	-332.451	-194280	97727.7	-1656.55	296.012	587.834	0
443	5	14.8776	36.3561	-270.567	-15717.4	260.689	-872.768	300.964	668.091	0	0.814568	-11.9083	-67.7238	-4570.37	-1173.36	471.024	282.674	267.485	0	15.6922	24.4478	-338.291	-197705	99821.3	-2305.65	297.302	587.892	0
443	6	16.1314	37.1911	-275.556	-15930.8	641.591	-886.868	302.328	667.813	0	1.0187	-12.2384	-68.5136	-4604.53	-1130.45	478.133	283.5	267.206	0	17.1501	24.9527	-344.07	-201129	101909	-2966.85	298.579	588.042	0
443	7	17.3558	37.9651	-280.475	-16147.4	1036.81	-899.959	303.697	667.572	0	1.17448	-12.6238	-69.1474	-4634.58	-1088.93	487.513	284.252	267.025	0	18.5303	25.3413	-349.622	-204485	103945	-3631.98	299.851	588.353	0
443	8	18.5334	38.6641	-285.267	-16365.6	1450.51	-911.483	305.085	667.37	0	1.27209	-13.0759	-69.5806	-4659.88	-1050.22	497.734	284.906	266.971	0	19.8055	25.5882	-354.848	-207726	105904	-4297.1	301.128	588.857	0
443	9	19.6645	39.2892	-289.94	-16583.3	1884.04	-922.307	306.498	667.195	0	1.31323	-13.5904	-69.8156	-4679.6	-1013.9	507.375	285.477	267.028	0	20.9778	25.6988	-359.756	-210856	107790	-4963.31	302.419	589.537	0
444	0	20.765	39.8571	-294.572	-16798.9	2334.99	-934.392	307.927	667.028	0	1.3132	-14.1473	-69.9035	-4693.55	-978.968	515.594	285.995	267.143	0	22.0782	25.7098	-364.476	-213928	109639	-5635.14	303.72	590.333	0
444	1	21.8588	40.3922	-299.274	-17011.8	2798.04	-949.983	309.349	666.844	0	1.29921	-14.7169	-69.9243	-4702.95	-944.814	522.319	286.488	267.258	0	23.158	25.6753	-369.198	-217024	111501	-6318.79	305.02	591.164	0
444	2	22.9673	40.9149	-304.143	-17221.8	3267.5	-970.866	310.743	666.624	0	1.29939	-15.2726	-69.9591	-4710.68	-911.641	528.323	286.969	267.335	0	24.2667	25.6423	-374.102	-220221	113422	-7019.81	306.297	591.955	0
444	3	24.1003	41.4333	-309.234	-17429	3738.65	-997.447	312.09	666.362	0	1.33226	-15.8002	-70.069	-4720.09	-880.708	534.677	287.431	267.364	0	25.4326	25.6331	-379.303	-223565	115428	-7740.49	307.535	592.655	0
444	4	25.2546	41.9436	-314.544	-17633.3	4207.06	-1028.31	313.375	666.06	0	1.40657	-16.2971	-70.2829	-4733.13	-853.769	542.049	287.852	267.344	0	26.6612	25.6465	-384.827	-227064	117522	-8478.94	308.714	593.24	0
444	5	26.4157	42.434	-320.017	-17834.6	4668.94	-1061.18	314.59	665.73	0	1.52379	-16.7693	-70.5962	-4749.41	-831.645	550.657	288.22	267.276	0	27.9395	25.6646	-390.613	-230682	119680	-9229.5	309.824	593.717	0
444	6	27.56	42.8885	-325.562	-18032.8	5123.33	-1094.3	315.737	665.39	0	1.67547	-17.2284	-70.9769	-4767.18	-814.254	560.65	288.528	267.165	0	29.2355	25.6601	-396.539	-234356	121867	-9982.34	310.867	594.111	0
444	7	28.6579	43.2892	-331.086	-18228	5572.57	-1126.94	316.831	665.055	0	1.8432	-17.6903	-71.3787	-4785.05	-801.778	572.126	288.767	267.038	0	30.5011	25.5988	-402.465	-238023	124046	-10725.1	311.854	594.465	0
444	8	29.6822	43.6209	-336.525	-18420.4	6020.49	-1159.16	317.89	664.737	0	2.00684	-18.1733	-71.7612	-4802.72	-794.526	584.791	288.928	266.926	0	31.689	25.4476	-408.286	-241634	126191	-11447.6	312.8	594.817	0
444	9	30.6201	43.8789	-341.862	-18610.9	6470.33	-1191.1	318.927	664.44	0	2.15578	-18.6872	-72.1098	-4820.62	-791.482	597.972	289.024	266.851	0	32.7759	25.1917	-413.972	-245180	128297	-12145.1	313.718	595.184	0
445	0	31.4819	44.0741	-347.141	-18799.7	6923.19	-1222.47	319.943	664.156	0	2.2948	-19.2226	-72.4516	-4839.88	-788.667	610.985	289.115	266.802	0	33.7767	24.8515	-419.592	-248693	130391	-12819	314.62	595.544	0
445	1	32.2947	44.2288	-352.431	-18986.4	7377.66	-1252.81	320.934	663.872	0	2.43808	-19.7564	-72.8512	-4862.25	-779.296	623.43	289.303	266.742	0	34.7328	24.4724	-425.283	-252227	132516	-13475	315.515	595.844	0
445	2	33.084	44.3635	-357.784	-19169.8	7830.54	-1281.85	321.886	663.579	0	2.59618	-20.2685	-73.3745	-4888.9	-757.224	635.075	289.68	266.629	0	35.6802	24.095	-431.159	-255825	134708	-14118.7	316.405	596.026	0
445	3	33.859	44.4868	-363.195	-19348.9	8277.81	-1309.67	322.792	663.274	0	2.76856	-20.7524	-74.0501	-4919.6	-721.438	645.32	290.257	266.436	0	36.6275	23.7344	-437.245	-259488	136972	-14751.7	317.282	596.067	0
445	4	34.6098	44.5933	-368.613	-19522.9	8716.15	-1336.79	323.646	662.963	0	2.94364	-21.2154	-74.8602	-4953.38	-677.49	653.133	290.95	266.168	0	37.5535	23.3779	-443.474	-263180	139278	-15371	318.127	595.983	0
445	5	35.3127	44.6677	-373.958	-19691.4	9144.5	-1363.66	324.453	662.657	0	3.10192	-21.6766	-75.7503	-4989.09	-634.181	657.997	291.628	265.862	0	38.4147	22.9911	-449.709	-266842	141579	-15969.5	318.924	595.82	0
445	6	35.9377	44.6913	-379.143	-19854.7	9563.63	-1390.07	325.224	662.367	0	3.22249	-22.1609	-76.645	-5025.2	-598.678	660.536	292.189	265.565	0	39.1602	22.5304	-455.789	-270405	143822	-16536.9	319.669	595.641	0
445	7	36.4589	44.6496	-384.094	-20013.6	9974.29	-1415.31	325.968	662.106	0	3.2907	-22.6906	-77.4715	-5059.82	-574.326	661.714	292.587	265.312	0	39.7496	21.9589	-461.566	-273811	145962	-17064	320.365	595.506	0
445	8	36.8642	44.5382	-388.773	-20169.3	10376.2	-1438.8	326.69	661.879	0	3.302	-23.2794	-78.178	-5091.29	-560.723	661.807	292.828	265.124	0	40.1662	21.2589	-466.951	-277027	147973	-17546.9	321.02	595.454	0
445	9	37.1608	44.3676	-393.208	-20322.2	10768.1	-1460.36	327.385	661.683	0	3.26422	-23.9234	-78.7515	-5118.52	-554.26	660.548	292.962	264.996	0	40.4251	20.4442	-471.96	-280067	149861	-17987.5	321.641	595.492	0
446	0	37.3753	44.1618	-397.499	-20471.5	11147.9	-1480.12	328.045	661.501	0	3.19922	-24.5955	-79.2338	-5141.15	-549.647	657.959	293.063	264.886	0	40.5745	19.5663	-476.733	-282995	151671	-18391.1	322.231	595.583	0
446	1	37.5444	43.9509	-401.782	-20615.4	11514.9	-1498.54	328.66	661.31	0	3.13718	-25.2542	-79.7077	-5159.62	-542.115	654.601	293.199	264.732	0	40.6816	18.6966	-481.49	-285906	153467	-18764.5	322.789	595.659	0
446	2	37.7005	43.7589	-406.166	-20753	11869.3	-1516.17	329.223	661.095	0	3.10422	-25.863	-80.2469	-5175.06	-529.123	650.874	293.406	264.489	0	40.8047	17.8959	-486.413	-288880	155305	-19114.7	323.314	595.664	0
446	3	37.8594	43.5956	-410.689	-20885	12211.3	-1533.12	329.734	660.854	0	3.11141	-26.4021	-80.879	-5189.29	-510.683	646.583	293.686	264.161	0	40.9708	17.1935	-491.568	-291945	157204	-19445	323.803	595.585	0
446	4	38.0184	43.4564	-415.331	-21012.9	12541.1	-1549.19	330.195	660.593	0	3.15096	-26.8703	-81.5901	-5204.05	-487.646	641.436	294.023	263.783	0	41.1693	16.5861	-496.922	-295091	159154	-19753.3	324.256	595.44	0
446	5	38.1621	43.3292	-420.036	-21138.1	12859.1	-1564.41	330.614	660.325	0	3.20157	-27.2826	-82.3441	-5219.63	-459.961	635.347	294.414	263.388	0	41.3637	16.0466	-502.38	-298278	161128	-20034.3	324.681	595.264	0
446	6	38.2705	43.2004	-424.717	-21261.8	13165.7	-1579.25	330.999	660.061	0	3.23899	-27.6632	-83.0964	-5235.09	-427.338	628.07	294.857	263	0	41.5095	15.5372	-507.813	-301448	163090	-20282.8	325.085	595.088	0
446	7	38.3256	43.0589	-429.28	-21383.8	13461.2	-1594.54	331.358	659.813	0	3.2446	-28.0359	-83.8099	-5249.63	-390.622	619.372	295.339	262.637	0	41.5702	15.023	-513.09	-304535	165002	-20495.8	325.474	594.937	0
446	8	38.3191	42.9008	-433.658	-21503.6	13745.7	-1611.05	331.697	659.586	0	3.20957	-28.4181	-84.4699	-5263.04	-351.694	609.774	295.836	262.307	0	41.5286	14.4827	-518.128	-307497	166839	-20673	325.851	594.818	0
446	9	38.2564	42.7346	-437.844	-21620.8	14019.3	-1629.11	332.019	659.38	0	3.13635	-28.8147	-85.0936	-5275.67	-312.518	600.442	296.327	261.998	0	41.3927	13.92	-522.938	-310332	168601	-20816.3	326.211	594.717	0
447	0	38.1578	42.5816	-441.899	-21736.1	14282.2	-1648.16	332.32	659.188	0	3.03849	-29.215	-85.727	-5288.79	-274.123	592.452	296.802	261.693	0	41.1963	13.3666	-527.626	-313087	170318	-20929.7	326.549	594.604	0
447	1	38.0514	42.467	-445.921	-21850.9	14534.1	-1666.88	332.593	659.002	0	2.93637	-29.5997	-86.4255	-5304.08	-236.313	586.674	297.266	261.372	0	40.9878	12.8673	-532.347	-315834	172034	-21018.6	326.858	594.447	0
447	2	37.9596	42.407	-449.988	-21966.9	14775.2	-1683.55	332.835	658.817	0	2.85008	-29.9547	-87.2275	-5322.19	-198.398	583.961	297.725	261.015	0	40.8096	12.4523	-537.216	-318630	173783	-21089.2	327.134	594.226	0
447	3	37.8898	42.4038	-454.126	-22086	15007.3	-1696.48	333.047	658.634	0	2.79374	-30.278	-88.1351	-5342.11	-160.392	584.721	298.18	260.613	0	40.6836	12.1259	-542.261	-321490	175572	-21145.5	327.38	593.943	0
447	4	37.8362	42.4513	-458.313	-22210.2	15233.4	-1704.66	333.238	658.461	0	2.7703	-30.5778	-89.1154	-5362.25	-124.218	588.453	298.606	260.172	0	40.6065	11.8735	-547.428	-324396	177388	-21188.3	327.6	593.624	0
447	5	37.786	42.538	-462.494	-22340.7	15456.1	-1708.04	333.419	658.305	0	2.76757	-30.8671	-90.1153	-5381.97	-93.6412	594.077	298.961	259.723	0	40.5536	11.6709	-552.609	-327307	179199	-21215.7	327.8	593.307	0
447	6	37.725	42.6482	-466.595	-22477.6	15677.9	-1706.66	333.601	658.174	0	2.76284	-31.1607	-91.0757	-5401.65	-72.6532	600.375	299.202	259.31	0	40.4879	11.4874	-557.671	-330166	180963	-21224.9	327.983	593.034	0
447	7	37.6407	42.766	-470.544	-22620.2	15901.3	-1700.05	333.793	658.073	0	2.73354	-31.4718	-91.9412	-5421.58	-64.0354	605.732	299.304	258.968	0	40.3742	11.2943	-562.485	-332920	182645	-21213.6	328.156	592.837	0
447	8	37.5249	42.8826	-474.289	-22767.3	16126.6	-1688.02	334.002	658.003	0	2.66535	-31.806	-92.6698	-5441.43	-68.6892	608.449	299.259	258.719	0	40.1903	11.0766	-566.958	-335527	184216	-21179.9	328.323	592.74	0
447	9	37.3767	43.0025	-477.822	-22917.7	16351.5	-1671.15	334.221	657.963	0	2.55632	-32.1608	-93.2497	-5461.01	-85.5888	607.919	299.082	258.563	0	39.9331	10.8417	-571.071	-337980	185671	-21121.8	328.483	592.745	0
448	0	37.206	43.1458	-481.193	-23070.1	16570.7	-1650.42	334.437	657.944	0	2.41768	-32.5233	-93.7144	-5481.09	-112.158	604.789	298.803	258.487	0	39.6237	10.6225	-574.907	-340312	187029	-21038.1	328.628	592.829	0
448	1	37.0321	43.3422	-484.494	-23223	16778.6	-1626.4	334.631	657.932	0	2.2682	-32.8724	-94.133	-5503.13	-144.988	599.984	298.46	258.461	0	39.3003	10.4698	-578.627	-342591	188335	-20928.7	328.747	592.945	0
448	2	36.875	43.6174	-487.81	-23374.8	16971.2	-1599.1	334.791	657.918	0	2.1226	-33.1869	-94.5765	-5528.23	-180.987	594.009	298.086	258.453	0	38.9976	10.4305	-582.387	-344882	189634	-20794.2	328.83	593.047	0
448	3	36.7456	43.9815	-491.186	-23524.7	17148.2	-1568.45	334.912	657.894	0	1.98347	-33.4552	-95.0874	-5556.9	-217.754	586.86	297.71	258.44	0	38.729	10.5263	-586.273	-347217	190953	-20635.2	328.878	593.106	0
448	4	36.6447	44.4285	-494.609	-23672.2	17312.2	-1534.77	335.002	657.861	0	1.84424	-33.6756	-95.6706	-5589.02	-252.493	578.48	297.361	258.419	0	38.4889	10.7529	-590.28	-349591	192296	-20452.5	328.901	593.12	0
448	5	36.565	44.9427	-498.021	-23817.5	17466.9	-1498.27	335.073	657.824	0	1.69749	-33.8546	-96.2999	-5623.64	-281.797	569.128	297.074	258.397	0	38.2625	11.0881	-594.321	-351962	193645	-20246.8	328.916	593.104	0
448	6	36.4927	45.5046	-501.335	-23961.6	17614.8	-1458.59	335.136	657.796	0	1.53891	-34.0052	-96.9308	-5659.18	-304.044	559.003	296.863	258.384	0	38.0316	11.4994	-598.265	-354269	194965	-20018.1	328.935	593.083	0
448	7	36.4096	46.093	-504.463	-24106.4	17756.3	-1415.03	335.198	657.786	0	1.36644	-34.1442	-97.5155	-5694.03	-321.035	548.218	296.708	258.391	0	37.7761	11.9488	-601.979	-356453	196216	-19765.3	328.963	593.088	0
448	8	36.2994	46.6897	-507.354	-24253.8	17890.3	-1367.06	335.262	657.804	0	1.17945	-34.2887	-98.0219	-5726.93	-335.528	537.533	296.577	258.425	0	37.4789	12.4009	-605.376	-358476	197369	-19487.8	328.998	593.137	0
448	9	36.1552	47.2868	-510.01	-24403.8	18014.3	-1314.43	335.322	657.85	0	0.98153	-34.4494	-98.4516	-5757.47	-348.178	528.612	296.464	258.48	0	37.1367	12.8374	-608.462	-360342	198422	-19185.6	329.034	593.23	0
449	0	35.9844	47.895	-512.497	-24554.6	18125.4	-1257.32	335.367	657.912	0	0.785769	-34.6227	-98.8484	-5786.83	-357.59	523.41	296.382	258.542	0	36.7702	13.2723	-611.345	-362097	199406	-18859.9	329.063	593.338	0
449	1	35.8058	48.5413	-514.921	-24703.7	18221.3	-1196.06	335.387	657.976	0	0.613163	-34.7923	-99.283	-5817.84	-361.667	523.311	296.357	258.599	0	36.4189	13.7491	-614.204	-363820	200373	-18512.2	329.078	593.418	0
449	2	35.6373	49.2537	-517.371	-24848.8	18302.4	-1130.99	335.376	658.029	0	0.48147	-34.9386	-99.82	-5853.91	-358.98	528.677	296.404	258.645	0	36.1188	14.3151	-617.191	-365576	201367	-18142.8	329.073	593.435	0
449	3	35.485	50.046	-519.876	-24989.1	18371.8	-1062.19	335.339	658.067	0	0.396671	-35.0476	-100.486	-5897.42	-350.414	538.51	296.513	258.689	0	35.8817	14.9984	-620.362	-367388	202408	-17749.4	329.05	593.376	0
449	4	35.339	50.9128	-522.394	-25124.8	18433.3	-989.567	335.286	658.095	0	0.35253	-35.1125	-101.258	-5948.61	-339.432	550.396	296.648	258.747	0	35.6916	15.8003	-623.652	-369227	203476	-17326.4	329.013	593.256	0
449	5	35.1766	51.8325	-524.836	-25257.3	18489.1	-913.213	335.228	658.124	0	0.333635	-35.1372	-102.065	-6005.36	-330.678	561.677	296.76	258.838	0	35.5102	16.6952	-626.902	-371025	204525	-16867.4	328.965	593.117	0
449	6	34.9678	52.7729	-527.091	-25388.7	18540.1	-833.556	335.174	658.168	0	0.320036	-35.1382	-102.813	-6063.9	-328.929	570.847	296.801	258.98	0	35.2879	17.6346	-629.904	-372694	205489	-16366.7	328.911	593.012	0
449	7	34.6846	53.7016	-529.064	-25520.9	18585.6	-751.111	335.129	658.238	0	0.292204	-35.1388	-103.405	-6120.01	-338.288	577.612	296.728	259.185	0	34.9768	18.5628	-632.469	-374160	206309	-15820.7	328.851	592.995	0
449	8	34.3101	54.5947	-530.702	-25654.9	18623	-666.374	335.091	658.341	0	0.235228	-35.1566	-103.777	-6170.15	-360.495	582.149	296.526	259.456	0	34.5453	19.4381	-634.48	-375376	206948	-15229	328.783	593.098	0
449	9	33.844	55.4423	-532.019	-25789.9	18648.7	-580.259	335.053	658.476	0	0.143439	-35.1937	-103.92	-6211.75	-393.538	584.725	296.213	259.774	0	33.9874	20.2486	-635.939	-376345	207406	-14594.5	328.706	593.323	0
450	0	33.3023	56.2504	-533.094	-25924.8	18661.1	-494.118	335.005	658.631	0	0.0238862	-35.2329	-103.876	-6243.65	-431.425	585.592	295.847	260.107	0	33.3262	21.0176	-636.969	-377122	207721	-13922.4	328.619	593.64	0
450	1	32.7099	57.036	-534.041	-26057	18659.8	-408.828	334.941	658.792	0	-0.1067	-35.2452	-103.716	-6266.59	-465.584	584.73	295.511	260.421	0	32.6032	21.7909	-637.757	-377786	207956	-13218.5	328.529	594.007	0
450	2	32.0884	57.8154	-534.951	-26183.8	18645.2	-324.073	334.854	658.946	0	-0.233241	-35.2068	-103.51	-6282.77	-488.515	581.963	295.28	260.697	0	31.8552	22.6086	-638.46	-378403	208166	-12486.8	328.438	594.381	0
450	3	31.4485	58.5958	-535.851	-26303.8	18618	-238.437	334.745	659.088	0	-0.352351	-35.112	-103.305	-6294.45	-496.868	577.675	295.19	260.931	0	31.0961	23.4838	-639.156	-379001	208375	-11728.7	328.352	594.735	0
450	4	30.7904	59.3752	-536.732	-26416.5	18580.5	-150.071	334.618	659.217	0	-0.470748	-34.9739	-103.135	-6303.24	-490.755	573.389	295.242	261.116	0	30.3197	24.4014	-639.867	-379582	208595	-10944.3	328.271	595.05	0
450	5	30.1088	60.144	-537.566	-26522.2	18535.2	-57.9016	334.48	659.338	0	-0.596601	-34.8152	-103.022	-6309.86	-471.925	571.246	295.419	261.248	0	29.5122	25.3288	-640.588	-380136	208823	-10135.1	328.198	595.315	0
450	6	29.3943	60.887	-538.323	-26621.4	18482.7	37.5568	334.334	659.453	0	-0.734378	-34.6589	-102.963	-6314.41	-444.058	572.697	295.687	261.327	0	28.6599	26.2282	-641.286	-380646	209049	-9304.93	328.129	595.531	0
450	7	28.6358	61.5902	-538.966	-26715.3	18421.7	134.755	334.18	659.568	0	-0.884543	-34.5206	-102.935	-6317.14	-412.574	577.935	295.992	261.37	0	27.7513	27.0696	-641.902	-381090	209248	-8457.36	328.056	595.713	0
450	8	27.8268	62.2469	-539.47	-26805.5	18350.9	232.25	334.017	659.689	0	-1.043	-34.405	-102.918	-6318.98	-382.388	586.338	296.285	261.398	0	26.7838	27.8419	-642.388	-381449	209399	-7594.61	327.972	595.878	0
450	9	26.9718	62.8624	-539.845	-26893.3	18269.8	329.189	333.843	659.817	0	-1.1977	-34.3045	-102.913	-6321.81	-356.434	596.789	296.537	261.429	0	25.7741	28.558	-642.757	-381732	209504	-6719.88	327.87	596.03	0
451	0	26.0884	63.4537	-540.154	-26978	18177.1	425.221	333.652	659.945	0	-1.32721	-34.2005	-102.954	-6328.22	-335.58	607.788	296.741	261.466	0	24.7612	29.2531	-643.109	-381987	209586	-5839.51	327.743	596.153	0
451	1	25.2014	64.043	-540.489	-27056.8	18070.6	520.422	333.434	660.06	0	-1.40937	-34.0708	-103.084	-6340.25	-319.308	618.153	296.902	261.506	0	23.792	29.9722	-643.573	-382274	209681	-4960.73	327.582	596.222	0
451	2	24.3305	64.6469	-540.911	-27126.7	17949.4	615.063	333.184	660.15	0	-1.43623	-33.8984	-103.315	-6358.46	-307.573	627.608	297.023	261.544	0	22.8943	30.7485	-644.226	-382628	209811	-4087.15	327.385	596.225	0
451	3	23.4819	65.2687	-541.428	-27186.8	17816.4	709.084	332.906	660.213	0	-1.41841	-33.6786	-103.626	-6381.75	-301.774	636.301	297.088	261.584	0	22.0635	31.5901	-645.055	-383049	209972	-3217.88	327.152	596.174	0
451	4	22.6497	65.899	-542.007	-27238.7	17676.4	801.867	332.613	660.255	0	-1.37539	-33.4167	-103.973	-6407.54	-303.468	644.249	297.081	261.627	0	21.2743	32.4823	-645.98	-383506	210146	-2350.42	326.894	596.095	0
451	5	21.82	66.518	-542.582	-27285.6	17533.4	892.577	332.315	660.289	0	-1.3279	-33.125	-104.289	-6432.58	-313.656	651.478	296.992	261.68	0	20.4921	33.393	-646.871	-383948	210298	-1482.66	326.62	596.024	0
451	6	20.9747	67.0967	-543.062	-27330.4	17390.8	980.743	332.024	660.326	0	-1.29915	-32.8239	-104.501	-6454.46	-333.251	658.211	296.811	261.764	0	19.6756	34.2728	-647.563	-384308	210382	-613.96	326.341	596.008	0
451	7	20.0962	67.6055	-543.359	-27375	17251.4	1066.6	331.75	660.381	0	-1.31335	-32.5429	-104.548	-6472.36	-362.723	664.846	296.531	261.908	0	18.7829	35.0626	-647.907	-384523	210359	254.196	326.067	596.083	0
451	8	19.1741	68.0247	-543.424	-27420.8	17117.5	1151.06	331.499	660.459	0	-1.38696	-32.309	-104.403	-6486.43	-402.04	671.722	296.149	262.129	0	17.7872	35.7157	-647.827	-384562	210210	1118.69	325.802	596.265	0
451	9	18.2125	68.3528	-543.26	-27468.2	16989.6	1235.23	331.273	660.562	0	-1.52009	-32.1302	-104.086	-6496.83	-450.762	678.691	295.669	262.418	0	16.6925	36.2226	-647.345	-384432	209941	1975.08	325.549	596.545	0
[truncated: 800 more rows]
[truncated: 231 more columns]
