# Supplementary material for: Independent effects of mental fatigue and drop height on drop jump performance in American football athletes: an exploration of central-peripheral interaction
Source: PeerJ. 2026 Jan 13;14:e20574. doi: 10.7717/peerj.20574 (PMC12810397; doi:10.7717/peerj.20574)
Supplement: Supplemental Information 1 [file peerj-14-20574-s001.zip › data/1/7/DJ-50-02.csv]

Devices
1000
		Force1 - Force			Force1 - Moment			Force1 - CoP			Force2 - Force			Force2 - Moment			Force2 - CoP			Combined Force			Combined Moment			Combined CoP
Frame	Sub Frame	Fx	Fy	Fz	Mx	My	Mz	Cx	Cy	Cz	Fx	Fy	Fz	Mx	My	Mz	Cx	Cy	Cz	Fx	Fy	Fz	Mx	My	Mz	Cx	Cy	Cz
		N	N	N	N.mm	N.mm	N.mm	mm	mm	mm	N	N	N	N.mm	N.mm	N.mm	mm	mm	mm	N	N	N	N.mm	N.mm	N.mm	mm	mm	mm
311	0	-8.09742e-18	-4.54163e-20	-5.05601e-18	-4.69262e-17	-2.62788e-16	3.14486e-16	300	610	0	-5.56193e-20	-7.76157e-21	-6.25326e-20	-3.4772e-18	1.18929e-19	-2.17994e-19	300	200	0	-8.15304e-18	-5.31779e-20	-5.11855e-18	-3.14963e-15	1.66424e-15	5.24886e-15	0	0	0
311	1	-4.15114e-18	-2.283e-18	5.67611e-18	3.37195e-16	9.10039e-16	5.40364e-16	300	610	0	-1.68591e-20	-6.37151e-21	-1.86804e-20	-6.40207e-19	1.88725e-18	3.68038e-19	300	200	0	-4.168e-18	-2.28937e-18	5.65743e-18	3.68536e-15	-5.85239e-16	2.38949e-15	0	0	0
311	2	3.57333e-18	-5.70136e-18	2.31652e-17	9.35366e-16	2.7612e-15	8.21175e-16	300	610	0	5.40517e-20	-2.63257e-21	6.14645e-20	4.42687e-18	4.5715e-18	1.31099e-18	300	200	0	3.62739e-18	-5.70399e-18	2.32267e-17	1.48091e-14	-4.37635e-15	-3.07925e-15	0	0	0
311	3	1.62674e-17	-1.04646e-17	4.878e-17	1.78179e-15	5.40831e-15	1.1393e-15	300	610	0	1.66177e-19	4.41639e-21	1.88113e-19	1.23219e-17	8.29219e-18	2.6792e-18	300	200	0	1.64335e-17	-1.04602e-17	4.89681e-17	3.10854e-14	-1.00626e-14	-1.19524e-14	0	0	0
311	4	3.49725e-17	-1.65791e-17	8.32159e-17	2.88447e-15	8.89086e-15	1.45636e-15	300	610	0	3.26734e-19	1.57607e-20	3.69382e-19	2.34985e-17	1.3044e-17	4.50331e-18	300	200	0	3.52992e-17	-1.65634e-17	8.35853e-17	5.29485e-14	-1.7866e-14	-2.49067e-14	0	0	0
311	5	6.02538e-17	-2.37761e-17	1.25853e-16	4.2042e-15	1.31043e-14	1.70581e-15	300	610	0	5.38235e-19	3.22233e-20	6.08062e-19	3.80649e-17	1.86038e-17	6.74213e-18	300	200	0	6.07921e-17	-2.37439e-17	1.26461e-16	7.99947e-14	-2.77335e-14	-4.22731e-14	0	0	0
311	6	9.17305e-17	-3.13633e-17	1.73914e-16	5.62778e-15	1.77154e-14	1.78595e-15	300	610	0	7.94481e-19	5.41744e-20	8.97102e-19	5.55066e-17	2.44161e-17	9.23796e-18	300	200	0	9.2525e-17	-3.13091e-17	1.74811e-16	1.10447e-13	-3.91448e-14	-6.37121e-14	0	0	0
311	7	1.27456e-16	-3.80559e-17	2.21441e-16	6.93676e-15	2.20616e-14	1.55499e-15	300	610	0	1.07542e-18	8.11196e-20	1.21379e-18	7.43323e-17	2.94622e-17	1.16633e-17	300	200	0	1.28531e-16	-3.79747e-17	2.22655e-16	1.4051e-13	-5.08749e-14	-8.77887e-14	0	0	0
311	8	1.63161e-16	-4.18046e-17	2.58185e-16	7.775e-15	2.50462e-14	8.30835e-16	300	610	0	1.34104e-18	1.11163e-19	1.51291e-18	9.16615e-17	3.21293e-17	1.3463e-17	300	200	0	1.64502e-16	-4.16935e-17	2.59698e-16	1.63661e-13	-6.07272e-14	-1.1146e-13	0	0	0
311	9	1.9143e-16	-3.96559e-17	2.68554e-16	7.62066e-15	2.50435e-14	-6.00956e-16	300	610	0	1.52494e-18	1.40366e-19	1.71943e-18	1.02794e-16	3.01057e-17	1.38015e-17	300	200	0	1.92954e-16	-3.95156e-17	2.70273e-16	1.69989e-13	-6.52703e-14	-1.29519e-13	0	0	0
312	0	2.009e-16	-2.76955e-17	2.30899e-16	5.77196e-15	1.98456e-14	-2.96662e-15	300	610	0	1.52858e-18	1.62051e-19	1.72208e-18	1.00842e-16	2.03432e-17	1.15282e-17	300	200	0	2.02429e-16	-2.75334e-17	2.32622e-16	1.45744e-13	-5.96371e-14	-1.3407e-13	0	0	0
312	1	1.75712e-16	-1.14983e-18	1.17527e-16	1.35966e-15	6.68969e-15	-6.46599e-15	300	610	0	1.21794e-18	1.66163e-19	1.36958e-18	7.65339e-17	-8.54964e-19	5.1838e-18	300	200	0	1.7693e-16	-9.83668e-19	1.18897e-16	7.33545e-14	-3.74729e-14	-1.14184e-13	0	0	0
312	2	9.54664e-17	4.52588e-17	-1.0403e-16	-6.59651e-15	-1.75792e-14	-1.12116e-14	300	610	0	4.25083e-19	1.38859e-19	4.72491e-19	1.83857e-17	-3.75472e-17	-6.92579e-18	300	200	0	9.58914e-17	4.53977e-17	-1.03557e-16	-6.77626e-14	8.84754e-15	-5.59187e-14	0	0	0
312	3	-6.38994e-17	1.16591e-16	-4.67806e-16	-1.90666e-14	-5.61443e-14	-1.71405e-14	300	610	0	-1.04206e-18	6.25748e-20	-1.18578e-18	-8.65627e-17	-9.35793e-17	-2.65516e-17	300	200	0	-6.49415e-17	1.16654e-16	-4.68992e-16	-2.99153e-13	8.75769e-14	5.70162e-14	0	0	0
312	4	-3.2783e-16	2.16481e-16	-1.00351e-15	-3.68018e-14	-1.11577e-13	-2.38983e-14	300	610	0	-3.37774e-18	-8.30807e-20	-3.82408e-18	-2.51147e-16	-1.71629e-16	-5.51804e-17	300	200	0	-3.31208e-16	2.16398e-16	-1.00733e-15	-6.39571e-13	2.06349e-13	2.41618e-13	0	0	0
312	5	-7.18899e-16	3.45327e-16	-1.72715e-15	-6.00168e-14	-1.84853e-13	-3.06962e-14	300	610	0	-6.73972e-18	-3.19188e-19	-7.61984e-18	-4.85326e-16	-2.7179e-16	-9.35313e-17	300	200	0	-7.25638e-16	3.45008e-16	-1.73477e-15	-1.09903e-12	3.70136e-13	5.12589e-13	0	0	0
312	6	-1.25e-15	4.97816e-16	-2.62761e-15	-8.79488e-14	-2.73969e-13	-3.61543e-14	300	610	0	-1.11895e-17	-6.63655e-19	-1.26416e-17	-7.91988e-16	-3.89638e-16	-1.40839e-16	300	200	0	-1.26119e-15	4.97153e-16	-2.64025e-15	-1.67025e-12	5.78255e-13	8.77589e-13	0	0	0
312	7	-1.91453e-15	6.59808e-16	-3.64889e-15	-1.18293e-13	-3.72153e-13	-3.81504e-14	300	610	0	-1.66087e-17	-1.12516e-18	-1.87545e-17	-1.16113e-15	-5.1381e-16	-1.93915e-16	300	200	0	-1.93113e-15	6.58683e-16	-3.66764e-15	-2.31741e-12	8.20321e-13	1.33044e-12	0	0	0
312	8	-2.67332e-15	8.04735e-16	-4.66852e-15	-1.46539e-13	-4.65752e-13	-3.37111e-14	300	610	0	-2.259e-17	-1.69453e-18	-2.54974e-17	-1.56238e-15	-6.23234e-16	-2.46018e-16	300	200	0	-2.69591e-15	8.0304e-16	-4.69402e-15	-2.96245e-12	1.07123e-12	1.8422e-12	0	0	0
312	9	-3.43871e-15	8.89928e-16	-5.47385e-15	-1.65281e-13	-5.31964e-13	-1.89993e-14	300	610	0	-2.83088e-17	-2.33343e-18	-3.19379e-17	-1.9363e-15	-6.84315e-16	-2.85624e-16	300	200	0	-3.46702e-15	8.87595e-16	-5.50579e-15	-3.47005e-12	1.28551e-12	2.35027e-12	0	0	0
313	0	-4.05687e-15	8.53563e-16	-5.73946e-15	-1.63604e-13	-5.36816e-13	1.05284e-14	300	610	0	-3.23852e-17	-2.96078e-18	-3.65169e-17	-2.18512e-15	-6.48648e-16	-2.9528e-16	300	200	0	-4.08925e-15	8.50603e-16	-5.77598e-15	-3.63333e-12	1.39161e-12	2.74658e-12	0	0	0
313	1	-4.29076e-15	6.13315e-16	-5.01126e-15	-1.26761e-13	-4.33936e-13	5.97019e-14	300	610	0	-3.27595e-17	-3.43795e-18	-3.69087e-17	-2.16477e-15	-4.52106e-16	-2.50845e-16	300	200	0	-4.32352e-15	6.09877e-16	-5.04817e-15	-3.1639e-12	1.28759e-12	2.86633e-12	0	0	0
313	2	-3.80781e-15	6.82762e-17	-2.70555e-15	-3.63964e-14	-1.65017e-13	1.32848e-13	300	610	0	-2.66173e-17	-3.55498e-18	-2.99366e-17	-1.68047e-15	-1.65142e-17	-1.21543e-16	300	200	0	-3.83443e-15	6.47212e-17	-2.73549e-15	-1.69134e-12	8.39666e-13	2.48023e-12	0	0	0
313	3	-2.17823e-15	-8.93856e-16	1.86575e-15	1.28321e-13	3.36927e-13	2.32522e-13	300	610	0	-1.04148e-17	-3.02134e-18	-1.16024e-17	-4.89671e-16	7.44525e-16	1.28553e-16	300	200	0	-2.18864e-15	-8.96877e-16	1.85415e-15	1.22057e-12	-1.13518e-13	1.29439e-12	0	0	0
313	4	1.10777e-15	-2.38192e-15	9.42962e-15	3.88201e-13	1.14008e-12	3.57665e-13	300	610	0	1.99254e-17	-1.46668e-18	2.26919e-17	1.683e-15	1.9138e-15	5.36881e-16	300	200	0	1.12769e-15	-2.38338e-15	9.45231e-15	6.03209e-12	-1.74783e-12	-1.03654e-12	0	0	0
313	5	6.59331e-15	-4.47614e-15	2.06299e-14	7.59704e-13	2.30057e-12	5.01156e-13	300	610	0	6.85637e-17	1.54146e-18	7.76337e-17	5.11288e-15	3.55063e-15	1.13575e-15	300	200	0	6.66188e-15	-4.4746e-15	2.07075e-14	1.31498e-11	-4.22791e-12	-4.87572e-12	0	0	0
313	6	1.4767e-14	-7.19038e-15	3.58324e-14	1.24832e-12	3.84193e-12	6.46805e-13	300	610	0	1.38941e-16	6.45379e-18	1.57094e-16	1.00182e-14	5.66125e-15	1.94183e-15	300	200	0	1.49059e-14	-7.18392e-15	3.59895e-14	2.28027e-11	-7.66474e-12	-1.05421e-11	0	0	0
313	7	2.59211e-14	-1.04202e-14	5.48433e-14	1.83929e-12	5.7261e-12	7.66003e-13	300	610	0	2.32536e-16	1.36594e-17	2.62722e-16	1.64724e-14	8.15827e-15	2.94116e-15	300	200	0	2.61536e-14	-1.04065e-14	5.51061e-14	3.48632e-11	-1.20529e-11	-1.82114e-11	0	0	0
313	8	3.9946e-14	-1.38769e-14	7.6536e-14	2.48575e-12	7.8158e-12	8.1448e-13	300	610	0	3.47103e-16	2.33595e-17	3.91959e-16	2.42823e-14	1.08095e-14	4.06937e-15	300	200	0	4.02931e-14	-1.38535e-14	7.6928e-14	4.86104e-11	-1.71859e-11	-2.7774e-11	0	0	0
313	9	5.60559e-14	-1.70114e-14	9.83947e-14	3.09467e-12	9.82963e-12	7.29899e-13	300	610	0	4.7439e-16	3.53867e-17	5.35458e-16	3.28305e-14	1.31793e-14	5.1878e-15	300	200	0	5.65303e-14	-1.6976e-14	9.89302e-14	6.24405e-11	-2.25497e-11	-3.86467e-11	0	0	0
314	0	7.24513e-14	-1.89357e-14	1.16009e-13	3.51202e-12	1.12939e-11	4.31433e-13	300	610	0	5.97406e-16	4.89673e-17	6.74009e-16	4.08904e-14	1.4568e-14	6.0573e-15	300	200	0	7.30487e-14	-1.88868e-14	1.16683e-13	7.35468e-11	-2.72029e-11	-4.95433e-11	0	0	0
314	1	8.59436e-14	-1.8356e-14	1.2259e-13	3.50963e-12	1.14988e-11	-1.77147e-13	300	610	0	6.87482e-16	6.24337e-17	7.7522e-16	4.64294e-14	1.39625e-14	6.31351e-15	300	200	0	8.66311e-14	-1.82936e-14	1.23365e-13	7.76128e-11	-2.96551e-11	-5.8222e-11	0	0	0
314	2	9.15888e-14	-1.35414e-14	1.08614e-13	2.77771e-12	9.47059e-12	-1.1989e-12	300	610	0	7.0159e-16	7.29089e-17	7.90501e-16	4.64356e-14	1.0014e-14	5.44994e-15	300	200	0	9.22904e-14	-1.34685e-14	1.09405e-13	6.85903e-11	-2.77707e-11	-6.12435e-11	0	0	0
314	3	8.24149e-14	-2.35931e-15	6.17835e-14	9.28683e-13	3.97916e-12	-2.72741e-12	300	610	0	5.80641e-16	7.60093e-17	6.53156e-16	3.68171e-14	1.06991e-15	2.81781e-15	300	200	0	8.29956e-14	-2.28331e-15	6.24367e-14	3.86745e-11	-1.87346e-11	-5.37988e-11	0	0	0
314	4	4.9369e-14	1.75786e-14	-3.24795e-14	-2.47986e-12	-6.39711e-12	-4.82033e-12	300	610	0	2.49873e-16	6.56401e-17	2.78832e-16	1.24533e-14	-1.47082e-14	-2.3445e-15	300	200	0	4.96189e-14	1.76443e-14	-3.22006e-14	-2.13772e-11	8.6667e-13	-2.96945e-11	0	0	0
314	5	-1.83445e-14	4.86111e-14	-1.89694e-13	-7.89402e-12	-2.31178e-11	-7.46093e-12	300	610	0	-3.77239e-16	3.39937e-17	-4.30041e-16	-3.25045e-14	-3.91008e-14	-1.0837e-14	300	200	0	-1.87217e-14	4.86451e-14	-1.90124e-13	-1.21391e-10	3.4779e-11	1.83873e-11	0	0	0
314	6	-1.32313e-13	9.25048e-14	-4.23797e-13	-1.56738e-11	-4.74058e-11	-1.05065e-11	300	610	0	-1.38973e-15	-2.80973e-17	-1.57379e-15	-1.03958e-13	-7.34181e-14	-2.33607e-14	300	200	0	-1.33703e-13	9.24767e-14	-4.25371e-13	-2.7017e-10	8.65498e-11	9.8202e-11	0	0	0
314	7	-3.03099e-13	1.49666e-13	-7.43088e-13	-2.59548e-11	-7.98192e-11	-1.3625e-11	300	610	0	-2.86256e-15	-1.30264e-16	-3.23674e-15	-2.06679e-13	-1.17881e-13	-4.02986e-14	300	200	0	-3.05961e-13	1.49536e-13	-7.46324e-13	-4.72915e-10	1.58646e-10	2.16658e-10	0	0	0
314	8	-5.3729e-13	2.18049e-13	-1.14433e-12	-3.84542e-11	-1.19643e-10	-1.62235e-11	300	610	0	-4.83062e-15	-2.80949e-16	-5.45789e-15	-3.4248e-13	-1.7077e-13	-6.14017e-14	300	200	0	-5.42121e-13	2.17769e-13	-1.14979e-12	-7.27477e-10	2.51144e-10	3.77759e-10	0	0	0
314	9	-8.33199e-13	2.91771e-13	-1.60491e-12	-5.222e-11	-1.64098e-10	-1.73788e-11	300	610	0	-7.25193e-15	-4.84772e-16	-8.18929e-15	-5.07658e-13	-2.27347e-13	-8.53734e-14	300	200	0	-8.40451e-13	2.91287e-13	-1.6131e-12	-1.01938e-09	3.59946e-10	5.79624e-10	0	0	0
315	0	-1.17509e-12	3.59491e-13	-2.07318e-12	-6.5334e-11	-2.0739e-10	-1.57845e-11	300	610	0	-9.95944e-15	-7.38752e-16	-1.12418e-14	-6.89678e-13	-2.78605e-13	-1.09363e-13	300	200	0	-1.18505e-12	3.58752e-13	-2.08442e-12	-1.31569e-09	4.74541e-10	8.10528e-10	0	0	0
315	1	-1.52606e-12	4.02728e-13	-2.45773e-12	-7.45948e-11	-2.39681e-10	-9.73838e-12	300	610	0	-1.26033e-14	-1.0273e-15	-1.42198e-14	-8.63245e-13	-3.09985e-13	-1.2841e-13	300	200	0	-1.53866e-12	4.01701e-13	-2.47195e-12	-1.55824e-09	5.7545e-10	1.04406e-09	0	0	0
315	2	-1.82004e-12	3.94418e-13	-2.61692e-12	-7.52335e-11	-2.46141e-10	2.79694e-12	300	610	0	-1.45883e-14	-1.31614e-15	-1.64506e-14	-9.86119e-13	-3.00284e-13	-1.3491e-13	300	200	0	-1.83463e-12	3.93102e-13	-2.63337e-12	-1.65696e-09	6.31631e-10	1.23374e-09	0	0	0
315	3	-1.95394e-12	2.98175e-13	-2.35113e-12	-6.07436e-11	-2.06337e-10	2.40194e-11	300	610	0	-1.50155e-14	-1.5456e-15	-1.69194e-14	-9.95345e-13	-2.21141e-13	-1.1824e-13	300	200	0	-1.96896e-12	2.96629e-13	-2.36805e-12	-1.48507e-09	5.98367e-10	1.3078e-09	0	0	0
315	4	-1.78166e-12	6.89507e-14	-1.40131e-12	-2.29455e-11	-9.43194e-11	5.59502e-11	300	610	0	-1.26449e-14	-1.62418e-15	-1.42262e-14	-8.0499e-13	-3.76337e-14	-6.47264e-14	300	200	0	-1.7943e-12	6.73265e-14	-1.41554e-12	-8.78163e-10	4.1643e-10	1.16542e-09	0	0	0
315	5	-1.11255e-12	-3.44032e-13	5.41276e-13	4.75541e-11	1.20069e-10	9.98848e-11	300	610	0	-5.89972e-15	-1.42405e-15	-6.59203e-15	-3.06983e-13	2.89341e-13	4.17702e-14	300	200	0	-1.11845e-12	-3.45456e-13	5.34684e-13	3.59525e-10	1.36386e-11	6.76123e-10	0	0	0
315	6	2.81926e-13	-9.90983e-13	3.80773e-12	1.60311e-10	4.68052e-10	1.55586e-10	300	610	0	7.05548e-15	-7.80674e-16	8.05293e-15	6.22848e-13	7.98041e-13	2.18336e-13	300	200	0	2.88982e-13	-9.91764e-13	3.81578e-12	2.43766e-09	-6.89756e-10	-3.1511e-10	0	0	0
315	7	2.64884e-12	-1.91072e-12	8.69941e-12	3.23184e-10	9.76233e-10	2.20204e-10	300	610	0	2.81251e-14	5.00221e-16	3.18547e-14	2.11092e-12	1.51733e-12	4.80157e-13	300	200	0	2.67696e-12	-1.91021e-12	8.73126e-12	5.54662e-09	-1.77012e-09	-1.9738e-09	0	0	0
315	8	6.21628e-12	-3.11417e-12	1.54034e-11	5.39448e-10	1.65766e-09	2.86929e-10	300	610	0	5.89389e-14	2.62432e-15	6.6647e-14	4.26137e-12	2.45372e-12	8.35968e-13	300	200	0	6.27522e-12	-3.11154e-12	1.54701e-11	9.80378e-09	-3.28212e-09	-4.44942e-09	0	0	0
315	9	1.1132e-11	-4.56154e-12	2.38695e-11	8.03729e-10	2.49912e-09	3.43483e-10	300	610	0	1.00311e-13	5.77453e-15	1.1334e-13	7.11793e-12	3.57356e-12	1.28147e-12	300	200	0	1.12323e-11	-4.55576e-12	2.39828e-11	1.51752e-08	-5.2313e-09	-7.83255e-09	0	0	0
316	0	1.73734e-11	-6.13301e-12	3.36445e-11	1.09672e-09	3.44441e-09	3.7062e-10	300	610	0	1.51467e-13	1.00562e-14	1.7105e-13	1.06103e-11	4.78023e-12	1.79059e-12	300	200	0	1.75249e-11	-6.12295e-12	3.38156e-11	2.13708e-08	-7.53668e-09	-1.20926e-08	0	0	0
316	1	2.46263e-11	-7.59445e-12	4.36694e-11	1.37889e-09	4.37429e-09	3.40964e-10	300	610	0	2.09032e-13	1.54179e-14	2.35953e-13	1.44842e-11	5.88771e-12	2.30479e-12	300	200	0	2.48354e-11	-7.57903e-12	4.39053e-11	2.77151e-08	-9.98352e-09	-1.69943e-08	0	0	0
316	2	3.21345e-11	-8.56149e-12	5.20498e-11	1.58373e-09	5.08452e-09	2.18681e-10	300	610	0	2.65809e-13	2.15462e-14	2.99909e-13	1.82185e-11	6.59302e-12	2.72119e-12	300	200	0	3.24003e-11	-8.53994e-12	5.23498e-11	3.30024e-08	-1.2169e-08	-2.19958e-08	0	0	0
316	3	3.85297e-11	-8.46807e-12	5.58324e-11	1.61159e-09	5.26546e-09	-3.93504e-11	300	610	0	3.09439e-13	2.77371e-14	3.48956e-13	2.09357e-11	6.45258e-12	2.88114e-12	300	200	0	3.88392e-11	-8.44034e-12	5.61814e-11	3.5355e-08	-1.34468e-08	-2.61336e-08	0	0	0
316	4	4.1663e-11	-6.54961e-12	5.08337e-11	1.32586e-09	4.48829e-09	-4.79979e-10	300	610	0	3.21158e-13	3.2753e-14	3.619e-13	2.13202e-11	4.87028e-12	2.56189e-12	300	200	0	4.19842e-11	-6.51686e-12	5.11956e-11	3.21153e-08	-1.28808e-08	-2.79112e-08	0	0	0
316	5	3.84733e-11	-1.85471e-12	3.15984e-11	5.53964e-10	2.20586e-09	-1.14682e-09	300	610	0	2.74943e-13	3.46854e-14	3.09368e-13	1.7568e-11	1.10829e-12	1.47537e-12	300	200	0	3.87482e-11	-1.82003e-12	3.19078e-11	1.98211e-08	-9.22528e-09	-2.5215e-08	0	0	0
316	6	2.49473e-11	6.69562e-12	-8.4096e-12	-9.03459e-10	-2.22134e-09	-2.06884e-09	300	610	0	1.37548e-13	3.08537e-14	1.53849e-13	7.39873e-12	-5.66467e-12	-7.20319e-13	300	200	0	2.50849e-11	6.72648e-12	-8.25575e-12	-5.67227e-09	-9.54357e-10	-1.5297e-08	0	0	0
316	7	-3.75124e-12	2.01786e-11	-7.62508e-11	-3.25098e-09	-9.46085e-09	-3.24347e-09	300	610	0	-1.29943e-13	1.77913e-14	-1.48546e-13	-1.18226e-11	-1.62701e-11	-4.38987e-12	300	200	0	-3.88118e-12	2.01964e-11	-7.63993e-11	-4.8836e-08	1.3629e-08	5.1253e-09	0	0	0
316	8	-5.28881e-11	3.94449e-11	-1.78434e-10	-6.65982e-09	-2.00905e-08	-4.61391e-09	300	610	0	-5.68238e-13	-8.61709e-15	-6.43691e-13	-4.28023e-11	-3.1342e-11	-9.86192e-12	300	200	0	-5.34564e-11	3.94363e-11	-1.79077e-10	-1.13783e-07	3.61672e-08	3.95825e-08	0	0	0
316	9	-1.27384e-10	6.47748e-11	-3.19157e-10	-1.12077e-08	-3.44124e-08	-6.0407e-09	300	610	0	-1.21272e-12	-5.27617e-14	-1.37141e-12	-8.78088e-11	-5.10569e-11	-1.73343e-11	300	200	0	-1.28596e-10	6.4722e-11	-3.20528e-10	-2.03149e-07	6.78677e-08	9.13052e-08	0	0	0
317	0	-2.30537e-10	9.53985e-11	-4.97732e-10	-1.67937e-08	-5.21861e-08	-7.26967e-09	300	610	0	-2.08218e-12	-1.18601e-13	-2.35272e-12	-1.47879e-10	-7.47593e-11	-2.67364e-11	300	200	0	-2.32619e-10	9.52799e-11	-5.00085e-10	-3.16455e-07	1.0893e-07	1.62332e-07	0	0	0
317	1	-3.62144e-10	1.28879e-10	-7.05111e-10	-2.30268e-08	-7.2278e-08	-7.8997e-09	300	610	0	-3.16264e-12	-2.08519e-13	-3.57163e-12	-2.21693e-10	-1.00482e-10	-3.75449e-11	300	200	0	-3.65307e-10	1.28671e-10	-7.08682e-10	-4.47904e-07	1.57761e-07	2.52205e-07	0	0	0
317	2	-5.15949e-10	1.60386e-10	-9.19584e-10	-2.9093e-08	-9.22353e-08	-7.35737e-09	300	610	0	-4.38603e-12	-3.21672e-13	-4.95102e-12	-3.04104e-10	-1.24384e-10	-4.85585e-11	300	200	0	-5.20335e-10	1.60065e-10	-9.24535e-10	-5.83651e-07	2.09977e-07	3.5622e-07	0	0	0
317	3	-6.76469e-10	1.81928e-10	-1.10192e-09	-3.36109e-08	-1.0782e-07	-4.88845e-09	300	610	0	-5.60434e-12	-4.51774e-13	-6.32349e-12	-3.8438e-10	-1.40163e-10	-5.76448e-11	300	200	0	-6.82073e-10	1.81476e-10	-1.10825e-09	-6.98723e-07	2.57253e-07	4.63263e-07	0	0	0
317	4	-8.1538e-10	1.81668e-10	-1.19056e-09	-3.4499e-08	-1.12569e-07	4.19393e-10	300	610	0	-6.56118e-12	-5.84374e-13	-7.39931e-12	-4.44294e-10	-1.38543e-10	-6.14948e-11	300	200	0	-8.21942e-10	1.81084e-10	-1.19796e-09	-7.53974e-07	2.86134e-07	5.53377e-07	0	0	0
317	5	-8.87905e-10	1.43545e-10	-1.09785e-09	-2.88897e-08	-9.74847e-08	9.56423e-09	300	610	0	-6.86481e-12	-6.93823e-13	-7.73611e-12	-4.56371e-10	-1.06996e-10	-5.54392e-11	300	200	0	-8.94769e-10	1.42851e-10	-1.10558e-09	-6.93722e-07	2.77032e-07	5.95359e-07	0	0	0
317	6	-8.29924e-10	4.74725e-11	-7.08932e-10	-1.3143e-08	-5.10343e-08	2.34864e-08	300	610	0	-5.9694e-12	-7.40311e-13	-6.7177e-12	-3.82739e-10	-2.99395e-11	-3.34106e-11	300	200	0	-8.35893e-10	4.67321e-11	-7.15649e-10	-4.45074e-07	2.03753e-07	5.4492e-07	0	0	0
317	7	-5.56981e-10	-1.29469e-10	1.14506e-10	1.69704e-08	4.03385e-08	4.28305e-08	300	610	0	-3.17417e-12	-6.67651e-13	-3.55338e-12	-1.75307e-10	1.10291e-10	1.18314e-11	300	200	0	-5.60155e-10	-1.30137e-10	1.10952e-10	7.96864e-08	3.40505e-08	3.44195e-07	0	0	0
317	8	3.32406e-11	-4.10372e-10	1.52295e-09	6.5827e-08	1.90896e-07	6.75938e-08	300	610	0	2.34571e-12	-4.02828e-13	2.68711e-12	2.21829e-10	3.31321e-10	8.80665e-11	300	200	0	3.55864e-11	-4.10774e-10	1.52563e-09	9.75867e-07	-2.68171e-07	-7.62964e-08	0	0	0
317	9	1.05291e-09	-8.13843e-10	3.65681e-09	1.37152e-07	4.13173e-07	9.66475e-08	300	610	0	1.14599e-11	1.41305e-13	1.29838e-11	8.66557e-10	6.47049e-10	2.02398e-10	300	200	0	1.06437e-09	-8.13701e-10	3.6698e-09	2.33221e-06	-7.38208e-07	-7.91826e-07	0	0	0
318	0	2.60805e-09	-1.34683e-09	6.6099e-09	2.32765e-07	7.14096e-07	1.27138e-07	300	610	0	2.49356e-11	1.0584e-12	2.82003e-11	1.80823e-09	1.06201e-09	3.59283e-10	300	200	0	2.63299e-09	-1.34577e-09	6.6381e-09	4.20765e-06	-1.40265e-06	-1.87213e-06	0	0	0
318	1	4.77207e-09	-1.99455e-09	1.03755e-08	3.50795e-07	1.08941e-06	1.53807e-07	300	610	0	4.32029e-11	2.43401e-12	4.88182e-11	3.07109e-09	1.56352e-09	5.57646e-10	300	200	0	4.81527e-09	-1.99212e-09	1.04243e-08	6.59704e-06	-2.26745e-06	-3.36287e-06	0	0	0
318	2	7.54632e-09	-2.70752e-09	1.47733e-08	4.8334e-07	1.51627e-06	1.68296e-07	300	610	0	6.60159e-11	4.32185e-12	7.45552e-11	4.63071e-09	2.11157e-09	7.87018e-10	300	200	0	7.61234e-09	-2.7032e-09	1.48479e-08	9.38486e-06	-3.30138e-06	-5.25834e-06	0	0	0
318	3	1.08067e-08	-3.38613e-09	1.9359e-08	6.13644e-07	1.94428e-06	1.58598e-07	300	610	0	9.20046e-11	6.70913e-12	1.03859e-10	6.38308e-09	2.6269e-09	1.02276e-09	300	200	0	1.08987e-08	-3.37942e-09	1.94628e-08	1.22875e-05	-4.41507e-06	-7.46468e-06	0	0	0
318	4	1.42364e-08	-3.86425e-09	2.33202e-08	7.1303e-07	2.28553e-06	1.08842e-07	300	610	0	1.18128e-10	9.47002e-12	1.33289e-10	8.10731e-09	2.97849e-09	1.22069e-09	300	200	0	1.43545e-08	-3.85478e-09	2.34535e-08	1.47881e-05	-5.43657e-06	-9.7542e-06	0	0	0
318	5	1.72495e-08	-3.89452e-09	2.53742e-08	7.38032e-07	2.40513e-06	-2.66022e-10	300	610	0	1.39067e-10	1.23082e-11	1.56837e-10	9.42505e-09	2.97236e-09	1.31182e-09	300	200	0	1.73886e-08	-3.88221e-09	2.5531e-08	1.60707e-05	-6.08587e-06	-1.17136e-05	0	0	0
318	6	1.89132e-08	-3.13957e-09	2.36849e-08	6.28476e-07	2.11439e-06	-1.89981e-07	300	610	0	1.46649e-10	1.46923e-11	1.65271e-10	9.76254e-09	2.34533e-09	1.1983e-09	300	200	0	1.90598e-08	-3.12488e-09	2.38502e-08	1.49691e-05	-5.95318e-06	-1.26926e-05	0	0	0
318	7	1.78849e-08	-1.17548e-09	1.58353e-08	3.07603e-07	1.17027e-06	-4.80552e-07	300	610	0	1.29427e-10	1.57923e-11	1.45669e-10	8.3251e-09	7.68405e-10	7.52368e-10	300	200	0	1.80143e-08	-1.15969e-09	1.59809e-08	9.94892e-06	-4.48793e-06	-1.17634e-05	0	0	0
318	8	1.23876e-08	2.48437e-09	-1.10108e-09	-3.14271e-07	-7.14486e-07	-8.86286e-07	300	610	0	7.26331e-11	1.44306e-11	8.1368e-11	4.09866e-09	-2.13364e-09	-1.7925e-10	300	200	0	1.24602e-08	2.49881e-09	-1.01971e-09	-8.45616e-07	-1.0088e-06	-7.70778e-06	0	0	0
318	9	2.57545e-10	8.33471e-09	-3.03298e-08	-1.33071e-06	-3.84445e-06	-1.40819e-06	300	610	0	-4.12085e-11	9.06995e-12	-4.7342e-11	-4.10222e-09	-6.73866e-09	-1.76242e-09	300	200	0	2.16337e-10	8.34378e-09	-3.03771e-08	-1.9445e-05	5.25157e-06	9.44324e-07	0	0	0
319	0	-2.08934e-08	1.67817e-08	-7.48773e-08	-2.82265e-06	-8.49111e-06	-2.0239e-06	300	610	0	-2.30665e-10	-2.13458e-12	-2.61387e-10	-1.75152e-08	-1.33507e-08	-4.15053e-09	300	200	0	-2.1124e-08	1.67796e-08	-7.51387e-08	-4.77622e-05	1.50511e-05	1.57969e-05	0	0	0
319	1	-5.33481e-08	2.79935e-08	-1.36831e-07	-4.83221e-06	-1.48122e-05	-2.67512e-06	300	610	0	-5.12351e-10	-2.11797e-11	-5.79469e-10	-3.7212e-08	-2.20824e-08	-7.44344e-09	300	200	0	-5.38605e-08	2.79723e-08	-1.3741e-07	-8.71094e-05	2.89741e-05	3.83539e-05	0	0	0
319	2	-9.87334e-08	4.1689e-08	-2.16211e-07	-7.32537e-06	-2.27348e-05	-3.25304e-06	300	610	0	-8.96038e-10	-4.99126e-11	-1.01254e-09	-6.37537e-08	-3.26901e-08	-1.16272e-08	300	200	0	-9.96294e-08	4.16391e-08	-2.17224e-07	-0.000137482	4.71819e-05	6.96336e-05	0	0	0
319	3	-1.57197e-07	5.68644e-08	-3.09441e-07	-1.01426e-05	-3.17999e-05	-3.58364e-06	300	610	0	-1.37757e-09	-8.95369e-11	-1.5558e-09	-9.66968e-08	-4.43611e-08	-1.64929e-08	300	200	0	-1.58575e-07	5.67748e-08	-3.10997e-07	-0.000196584	6.90663e-05	0.000109598	0	0	0
319	4	-2.26284e-07	7.14669e-08	-4.07426e-07	-1.29394e-05	-4.09725e-05	-3.41551e-06	300	610	0	-1.92942e-09	-1.39888e-10	-2.17807e-09	-1.33942e-07	-5.54612e-08	-2.15356e-08	300	200	0	-2.28214e-07	7.1327e-08	-4.09604e-07	-0.000258615	9.28074e-05	0.00015638	0	0	0
319	5	-2.99523e-07	8.2045e-08	-4.93363e-07	-1.51206e-05	-4.84299e-05	-2.41483e-06	300	610	0	-2.48915e-09	-1.98454e-10	-2.80871e-09	-1.70948e-07	-6.32666e-08	-2.58404e-08	300	200	0	-3.02012e-07	8.18465e-08	-4.96171e-07	-0.000312876	0.000114855	0.00020532	0	0	0
319	6	-3.64794e-07	8.34299e-08	-5.40525e-07	-1.57788e-05	-5.13577e-05	-1.73624e-07	300	610	0	-2.94652e-09	-2.59164e-10	-3.32313e-09	-1.99862e-07	-6.3723e-08	-2.79694e-08	300	200	0	-3.67741e-07	8.31707e-08	-5.43848e-07	-0.000342371	0.000129384	0.000247863	0	0	0
319	7	-4.02673e-07	6.85381e-08	-5.10466e-07	-1.36516e-05	-4.58002e-05	3.76047e-06	300	610	0	-3.13099e-09	-3.11014e-10	-3.52876e-09	-2.08707e-07	-5.1303e-08	-2.58724e-08	300	200	0	-4.05804e-07	6.82271e-08	-5.13995e-07	-0.000322676	0.000127826	0.00027046	0	0	0
319	8	-3.85055e-07	2.84248e-08	-3.52333e-07	-7.12089e-06	-2.66367e-05	9.82315e-06	300	610	0	-2.80259e-09	-3.36703e-10	-3.15466e-09	-1.80813e-07	-1.90626e-08	-1.68601e-08	300	200	0	-3.87858e-07	2.80881e-08	-3.55488e-07	-0.000221508	9.86077e-05	0.000253677	0	0	0
319	9	-2.74565e-07	-4.72378e-08	-4.23402e-09	5.71437e-06	1.22174e-05	1.83309e-05	300	610	0	-1.65025e-09	-3.11561e-10	-1.84982e-09	-9.48019e-08	4.09652e-08	2.31109e-09	300	200	0	-2.76215e-07	-4.75494e-08	-6.08384e-09	3.84485e-07	2.73419e-05	0.000171883	0	0	0
320	0	-2.5457e-08	-1.69041e-07	6.02085e-07	2.68535e-05	7.72621e-05	2.93269e-05	300	610	0	6.96206e-10	-2.03227e-10	8.03242e-10	7.44531e-08	1.36876e-07	3.51758e-08	300	200	0	-2.47607e-08	-1.69244e-07	6.02888e-07	0.000386237	-0.000102279	-6.02152e-06	0	0	0
320	1	4.1309e-07	-3.45836e-07	1.53179e-06	5.80518e-05	0.000174371	4.23708e-05	300	610	0	4.63297e-09	2.73399e-11	5.25109e-09	3.53396e-07	2.75307e-07	8.50424e-08	300	200	0	4.17723e-07	-3.45809e-07	1.53704e-06	0.000977249	-0.000306517	-0.000314198	0	0	0
320	2	1.09018e-06	-5.81618e-07	2.83117e-06	0.000100276	0.000307113	5.62714e-05	300	610	0	1.05194e-08	4.2269e-10	1.18982e-08	7.65272e-07	4.58989e-07	1.54139e-07	300	200	0	1.1007e-06	-5.81196e-07	2.84306e-06	0.00180254	-0.000598182	-0.00078505	0	0	0
320	3	2.04177e-06	-8.71101e-07	4.50406e-06	0.000152923	0.000474302	6.87797e-05	300	610	0	1.85761e-08	1.02266e-09	2.09922e-08	1.32295e-06	6.83284e-07	2.42355e-07	300	200	0	2.06035e-06	-8.70079e-07	4.52505e-06	0.00286415	-0.000981426	-0.0014412	0	0	0
320	4	3.27346e-06	-1.19396e-06	6.47969e-06	0.000212779	0.000666737	7.62725e-05	300	610	0	2.8737e-08	1.85411e-09	3.2456e-08	2.01857e-06	9.31705e-07	3.45531e-07	300	200	0	3.30219e-06	-1.1921e-06	6.51214e-06	0.00411668	-0.00144448	-0.00228357	0	0	0
320	5	4.7369e-06	-1.50791e-06	8.5722e-06	0.000272762	0.000863177	7.34884e-05	300	610	0	4.04505e-08	2.91576e-09	4.56646e-08	2.80986e-06	1.17058e-06	4.5333e-07	300	200	0	4.77735e-06	-1.50499e-06	8.61786e-06	0.00544151	-0.00195032	-0.00327515	0	0	0
320	6	6.29995e-06	-1.74126e-06	1.04341e-05	0.000320527	0.00102585	5.34071e-05	300	610	0	5.24355e-08	4.15763e-09	5.91687e-08	3.60348e-06	1.3433e-06	5.46819e-07	300	200	0	6.35239e-06	-1.7371e-06	1.04932e-05	0.00661737	-0.0024257	-0.00432064	0	0	0
320	7	7.71215e-06	-1.78606e-06	1.15087e-05	0.000337139	0.00109605	7.40522e-06	300	610	0	6.24074e-08	5.45544e-09	7.03865e-08	4.23655e-06	1.36516e-06	5.9603e-07	300	200	0	7.77456e-06	-1.7806e-06	1.15791e-05	0.00729031	-0.0027495	-0.00524307	0	0	0
320	8	8.56911e-06	-1.4936e-06	1.09913e-05	0.00029612	0.00099087	-7.41403e-05	300	610	0	6.68102e-08	6.58143e-09	7.53016e-08	4.45913e-06	1.1201e-06	5.58026e-07	300	200	0	8.63593e-06	-1.48702e-06	1.10666e-05	0.00694898	-0.00274253	-0.00576021	0	0	0
320	9	8.28268e-06	-6.75218e-07	7.81222e-06	0.000163371	0.000602459	-0.000200597	300	610	0	6.06138e-08	7.17506e-09	6.82355e-08	3.92159e-06	4.616e-07	3.76211e-07	300	200	0	8.34329e-06	-6.68043e-07	7.88046e-06	0.00491433	-0.0021617	-0.00546519	0	0	0
321	0	6.06695e-06	8.88195e-07	6.62879e-07	-0.000101393	-0.000198023	-0.000378942	300	610	0	3.72673e-08	6.71969e-09	4.17958e-08	2.17346e-06	-7.79438e-07	-1.80297e-08	300	200	0	6.10422e-06	8.94915e-07	7.04674e-07	0.000356451	-0.000703208	-0.00381878	0	0	0
321	1	9.55098e-07	3.42322e-06	-1.19093e-05	-0.000540866	-0.00154922	-0.000610555	300	610	0	-1.10668e-08	4.53425e-09	-1.28572e-08	-1.31774e-06	-2.77632e-06	-6.99984e-07	300	200	0	9.44031e-07	3.42776e-06	-1.19221e-05	-0.00764488	0.00197933	-0.000163324	0	0	0
321	2	-8.13388e-06	7.12248e-06	-3.13062e-05	-0.00119307	-0.00357808	-0.000886787	300	610	0	-9.28382e-08	-2.07085e-10	-1.05248e-07	-7.11664e-06	-5.67374e-06	-1.74094e-06	300	200	0	-8.22672e-06	7.12228e-06	-3.14114e-05	-0.0199761	0.00623456	0.00622839	0	0	0
321	3	-2.22555e-05	1.20796e-05	-5.85509e-05	-0.00208004	-0.00636485	-0.00118334	300	610	0	-2.1581e-07	-8.41064e-09	-2.44116e-07	-1.57268e-05	-9.53661e-06	-3.19044e-06	300	200	0	-2.24713e-05	1.20712e-05	-5.87951e-05	-0.0372813	0.0123428	0.0160538	0	0	0
321	4	-4.22018e-05	1.81964e-05	-9.37957e-05	-0.0031914	-0.00989197	-0.00145375	300	610	0	-3.84941e-07	-2.09348e-08	-4.35025e-07	-2.74411e-05	-1.42777e-05	-5.04994e-06	300	200	0	-4.25867e-05	1.81755e-05	-9.42307e-05	-0.0596488	0.0204071	0.0298139	0	0	0
321	5	-6.81428e-05	2.5062e-05	-0.000135646	-0.00446257	-0.0139754	-0.0016226	300	610	0	-5.99282e-07	-3.83767e-08	-6.76859e-07	-4.21251e-05	-1.9563e-05	-7.23694e-06	300	200	0	-6.87421e-05	2.50237e-05	-0.000136323	-0.0861831	0.0302016	0.0475642	0	0	0
321	6	-9.91309e-05	3.18062e-05	-0.000180307	-0.00574811	-0.0181795	-0.00157981	300	610	0	-8.47811e-07	-6.0755e-08	-9.57119e-07	-5.89294e-05	-2.46989e-05	-9.54004e-06	300	200	0	-9.99787e-05	3.17455e-05	-0.000181265	-0.114462	0.0409741	0.0685737	0	0	0
321	7	-0.000132472	3.69407e-05	-0.000220596	-0.00679205	-0.0217219	-0.00117779	300	610	0	-1.10427e-06	-8.70785e-08	-1.2461e-06	-7.59368e-05	-2.851e-05	-1.15675e-05	300	200	0	-0.000133576	3.68537e-05	-0.000221842	-0.139912	0.0512139	0.0908953	0	0	0
321	8	-0.00016299	3.82108e-05	-0.000244925	-0.00719932	-0.0233786	-0.000234339	300	610	0	-1.32132e-06	-1.14805e-07	-1.49031e-06	-8.97708e-05	-2.92266e-05	-1.26951e-05	300	200	0	-0.000164312	3.8096e-05	-0.000246416	-0.155163	0.0584038	0.11087	0	0	0
321	9	-0.000182272	3.24963e-05	-0.000236452	-0.00641479	-0.0214123	0.00145519	300	610	0	-1.42485e-06	-1.39223e-07	-1.60603e-06	-9.52165e-05	-2.44124e-05	-1.20238e-05	300	200	0	-0.000183697	3.23571e-05	-0.000238058	-0.149514	0.058798	0.122621	0	0	0
322	0	-0.000178011	1.58185e-05	-0.000172681	-0.00372007	-0.0135522	0.00409198	300	610	0	-1.30945e-06	-1.52823e-07	-1.47425e-06	-8.49435e-05	-1.09768e-05	-8.36296e-06	300	200	0	-0.000179321	1.56657e-05	-0.000174156	-0.108684	0.0472909	0.117632	0	0	0
322	1	-0.000133688	-1.64691e-05	-2.59593e-05	0.00173822	0.00292903	0.00782957	300	610	0	-8.37202e-07	-1.44786e-07	-9.39355e-07	-4.94616e-05	1.46677e-05	-2.61486e-07	300	200	0	-0.000134525	-1.66138e-05	-2.68986e-05	-0.0151317	0.0174705	0.0845621	0	0	0
322	2	-2.88743e-05	-6.92109e-05	0.000234614	0.0108713	0.0309871	0.0127067	300	610	0	1.57778e-07	-1.00784e-07	1.8577e-07	2.25079e-05	5.62289e-05	1.38835e-05	300	200	0	-2.87165e-05	-6.93117e-05	0.0002348	0.150719	-0.0380184	0.00950884	0	0	0
322	3	0.000159413	-0.000146592	0.000639173	0.0245018	0.0733621	0.0185544	300	610	0	1.85561e-06	-3.35375e-09	2.10415e-06	0.000143016	0.000116855	3.56065e-05	300	200	0	0.000161269	-0.000146595	0.000641278	0.407925	-0.126645	-0.123002	0	0	0
322	4	0.00045384	-0.00025078	0.00121027	0.0431283	0.131851	0.0248777	300	610	0	4.42381e-06	1.66801e-07	5.00443e-06	0.000322955	0.00019807	6.60053e-05	300	200	0	0.000458264	-0.000250614	0.00121528	0.770688	-0.25453	-0.327968	0	0	0
322	5	0.00087182	-0.00037999	0.0019526	0.0665816	0.206239	0.0307169	300	610	0	7.97329e-06	4.28158e-07	9.01106e-06	0.000568951	0.000298252	0.00010519	300	200	0	0.000879793	-0.000379562	0.00196161	1.24182	-0.424176	-0.616451	0	0	0
322	6	0.00141802	-0.000525925	0.00283882	0.0935667	0.292853	0.0345032	300	610	0	1.24934e-05	7.93945e-07	1.41111e-05	0.000878824	0.000410649	0.000151531	300	200	0	0.00143051	-0.000525131	0.00285293	1.80374	-0.631279	-0.990374	0	0	0
322	7	0.00207396	-0.000670687	0.00379152	0.121099	0.382771	0.0339339	300	610	0	1.77645e-05	1.26551e-06	2.00554e-05	0.00123554	0.000520984	0.000200707	300	200	0	0.00209172	-0.000669422	0.00381157	2.40704	-0.860583	-1.43536	0	0	0
322	8	0.00278475	-0.000783392	0.0046623	0.143873	0.45979	0.025907	300	610	0	2.32486e-05	1.82328e-06	2.62353e-05	0.00159977	0.000604853	0.000244619	300	200	0	0.002808	-0.000781569	0.00468853	2.95721	-1.08095	-1.91167	0	0	0
322	9	0.00344356	-0.000816968	0.00521003	0.153649	0.498402	0.00657372	300	610	0	2.79661e-05	2.4153e-06	3.15437e-05	0.00190151	0.0006253	0.000270269	300	200	0	0.00347153	-0.000814553	0.00524157	3.30088	-1.24008	-2.34369	0	0	0
323	0	0.00387534	-0.000705956	0.00508231	0.138792	0.462209	-0.0284153	300	610	0	3.03718e-05	2.94414e-06	3.42352e-05	0.00203203	0.000531196	0.000258836	300	200	0	0.00390571	-0.000703011	0.00511654	3.21413	-1.2597	-2.60909	0	0	0
323	1	0.00382271	-0.000366483	0.00380627	0.0841692	0.303412	-0.0833787	300	610	0	2.8258e-05	3.25344e-06	3.18174e-05	0.00183766	0.000257371	0.000185278	300	200	0	0.00385097	-0.000363229	0.00383808	2.39676	-1.0326	-2.52967	0	0	0
323	2	0.00293847	0.000299951	0.000797588	-0.0282881	-0.0356963	-0.161685	300	610	0	1.87217e-05	3.11673e-06	2.10144e-05	0.00111854	-0.000272256	1.89203e-05	300	200	0	0.00295719	0.000303067	0.000818603	0.478109	-0.423495	-1.86696	0	0	0
323	3	0.000791193	0.00139686	-0.00460073	-0.218017	-0.618098	-0.264354	300	610	0	-1.7467e-06	2.23265e-06	-2.13281e-06	-0.000364175	-0.00113697	-0.000274346	300	200	0	0.000789446	0.0013991	-0.00460286	-2.9581	0.723731	-0.327178	0	0	0
323	4	-0.00310758	0.00301504	-0.0130359	-0.502798	-1.50288	-0.388106	300	610	0	-3.69848e-05	2.32021e-07	-4.19499e-05	-0.0028675	-0.00240517	-0.000727528	300	200	0	-0.00314457	0.00301527	-0.0130778	-8.32121	2.569	2.41877	0	0	0
323	5	-0.00924423	0.00520428	-0.0250037	-0.893849	-2.73013	-0.522865	300	610	0	-9.06042e-05	-3.29574e-06	-0.000102504	-0.00662686	-0.00411219	-0.00136487	300	200	0	-0.00933484	0.00520098	-0.0251062	-15.9236	5.24571	6.69317	0	0	0
323	6	-0.0180006	0.00793279	-0.0406343	-1.38864	-4.29851	-0.648825	300	610	0	-0.000165075	-8.74808e-06	-0.000186569	-0.0117912	-0.00622843	-0.00219037	300	200	0	-0.0181657	0.00792404	-0.0408208	-25.8443	8.81347	12.7396	0	0	0
323	7	-0.0294977	0.0110334	-0.059394	-1.96127	-6.135	-0.733359	300	610	0	-0.00026037	-1.64172e-05	-0.000294092	-0.0183285	-0.0086176	-0.00317192	300	200	0	-0.0297581	0.011017	-0.0596881	-37.7399	13.1912	20.6143	0	0	0
323	8	-0.0433776	0.0141384	-0.079706	-2.55052	-8.05697	-0.728314	300	610	0	-0.000372122	-2.63515e-05	-0.000420121	-0.0258978	-0.010986	-0.00422137	300	200	0	-0.0437497	0.014112	-0.0801261	-50.6037	18.0699	30.0358	0	0	0
323	9	-0.0585235	0.0166069	-0.098506	-3.04651	-9.72909	-0.568513	300	610	0	-0.000489325	-3.81656e-05	-0.000552202	-0.0336926	-0.0128273	-0.00517128	300	200	0	-0.0590128	0.0165687	-0.0990582	-62.484	22.8082	40.1941	0	0	0
324	0	-0.0727306	0.0174567	-0.110778	-3.27743	-10.6199	-0.172684	300	610	0	-0.000591704	-5.07994e-05	-0.000667419	-0.0402634	-0.0133698	-0.00575111	300	200	0	-0.0733223	0.0174059	-0.111445	-70.1901	26.3198	49.5273	0	0	0
324	1	-0.082359	0.0153147	-0.10915	-2.99944	-9.96701	0.551581	300	610	0	-0.000647071	-6.22391e-05	-0.000729415	-0.0433424	-0.0115409	-0.005567	300	200	0	-0.083006	0.0152525	-0.109879	-69.0381	26.9696	55.4902	0	0	0
324	2	-0.0820269	0.00841357	-0.0836852	-1.89396	-6.76469	1.6969	300	610	0	-0.000609189	-6.92296e-05	-0.000685986	-0.0397101	-0.00596684	-0.00409237	300	200	0	-0.0826361	0.00834434	-0.0843712	-52.7183	22.5073	54.3544	0	0	0
324	3	-0.0644399	-0.00533417	-0.0220414	0.42153	0.207812	3.33705	300	610	0	-0.000416977	-6.70323e-05	-0.000468202	-0.0251579	0.00496538	-0.000678979	300	200	0	-0.0648569	-0.0054012	-0.0225096	-13.4018	10.0788	41.1077	0	0	0
324	4	-0.0204885	-0.0281392	0.089745	4.36139	12.2918	5.49774	300	610	0	3.79964e-06	-4.93103e-05	7.67331e-06	0.00536923	0.0229499	0.00539866	300	200	0	-0.0204847	-0.0281885	0.0897527	57.7597	-13.6278	9.54384	0	0	0
324	5	0.0602037	-0.0619683	0.265563	10.3095	30.7604	8.11573	300	610	0	0.000734859	-8.26157e-06	0.000833762	0.057351	0.0494709	0.0148499	300	200	0	0.0609386	-0.0619766	0.266396	169.552	-52.0341	-47.3336	0	0	0
324	6	0.188066	-0.107957	0.51629	18.5171	56.5037	10.9862	300	610	0	0.00185399	6.48467e-05	0.00209767	0.135869	0.0853399	0.0282088	300	200	0	0.18992	-0.107892	0.518387	328.83	-108.043	-136.444	0	0	0
324	7	0.371455	-0.165556	0.845313	28.9526	89.5616	13.7006	300	610	0	0.00341602	0.000178555	0.00386096	0.244259	0.130029	0.0455941	300	200	0	0.374871	-0.165378	0.849174	537.672	-183.054	-263.138	0	0	0
324	8	0.613393	-0.231408	1.24229	41.099	128.486	15.5807	300	610	0	0.00542445	0.0003393	0.0061272	0.382129	0.180793	0.0663774	300	200	0	0.618817	-0.231068	1.24841	789.411	-275.56	-428.928	0	0	0
324	9	0.906994	-0.297955	1.67513	53.7024	169.544	15.6198	300	610	0	0.00779283	0.00054852	0.00879823	0.542683	0.231595	0.0887609	300	200	0	0.914786	-0.297407	1.68393	1063.56	-379.312	-628.338	0	0	0
325	0	1.22957	-0.351915	2.08059	64.4873	205.796	12.4488	300	610	0	0.0102961	0.000798669	0.0116195	0.709396	0.271929	0.109286	300	200	0	1.23986	-0.351116	2.09221	1319.83	-481.109	-844.872	0	0	0
325	1	1.53564	-0.37279	2.35437	69.8728	226.175	4.35208	300	610	0	0.012515	0.00106813	0.0141169	0.852253	0.285692	0.122323	300	200	0	1.54816	-0.371722	2.36849	1491.87	-558.397	-1046.29	0	0	0
325	2	1.74955	-0.331794	2.34233	64.7505	214.718	-10.6329	300	610	0	0.0137791	0.0013153	0.0155332	0.923992	0.250388	0.119632	300	200	0	1.76333	-0.330479	2.35786	1481.74	-577.03	-1179.64	0	0	0
325	3	1.75881	-0.191689	1.83566	42.4142	150.265	-34.491	300	610	0	0.0131203	0.00147246	0.0147756	0.857163	0.137062	0.0901444	300	200	0	1.77193	-0.190216	1.85044	1156.85	-489.781	-1166.96	0	0	0
325	4	1.41019	0.0917436	0.573776	-5.22993	7.00522	-68.8346	300	610	0	0.00925389	0.00144046	0.0103939	0.563182	-0.088466	0.0201641	300	200	0	1.41944	0.0931841	0.58417	351.888	-236.467	-902.923	0	0	0
325	5	0.511412	0.565687	-1.73997	-87.0118	-243.617	-114.294	159.988	660.008	0	0.000610125	0.0010861	0.000617651	-0.0649171	-0.462376	-0.105732	300	200	0	0.512022	0.566773	-1.73936	-1121.13	253.15	-256.451	159.673	660.208	0
325	6	-1.15785	1.2727	-5.40341	-211.21	-629	-169.659	183.592	649.088	0	-0.0145503	0.000244554	-0.0165141	-1.14389	-1.01683	-0.302776	300	200	0	-1.1724	1.27295	-5.41993	-3450.64	1052.24	921.123	183.759	647.931	0
325	7	-3.82107	2.23848	-10.6547	-383.428	-1168.86	-230.774	190.296	645.987	0	-0.0379013	-0.00126984	-0.0428865	-2.78333	-1.77032	-0.582704	300	200	0	-3.85897	2.23721	-10.6976	-6786.75	2223.87	2778.24	190.571	644.459	0
325	8	-7.66079	3.45406	-17.5787	-603.452	-1865.43	-289.214	193.881	644.329	0	-0.0706556	-0.00364048	-0.0798623	-5.0576	-2.71375	-0.948744	300	200	0	-7.73145	3.45042	-17.6585	-11181.8	3800.52	5432.18	194.207	642.606	0
325	9	-12.7525	4.86627	-26.0535	-861.59	-2698.13	-333.428	196.439	643.07	0	-0.112973	-0.00700876	-0.127613	-7.96441	-3.7919	-1.38865	300	200	0	-12.8654	4.85926	-26.1811	-16554.4	5769.94	8924.55	196.799	641.215	0
326	0	-19.0348	6.40659	-35.8991	-1138.99	-3638.01	-355.031	198.66	641.727	0	-0.163148	-0.0114138	-0.184202	-11.3686	-4.88078	-1.86582	300	200	0	-19.1979	6.39518	-36.0833	-22778.7	8103.61	13205.5	199.042	639.788	0
326	1	-26.434	8.04319	-47.1836	-1417.72	-4674.7	-352.539	200.925	640.047	0	-0.216585	-0.0167085	-0.244428	-14.932	-5.76256	-2.30883	300	200	0	-26.6506	8.02648	-47.4281	-29878.3	10827.2	18221.2	201.315	638.094	0
326	2	-35.092	9.79819	-60.409	-1693.7	-5829.48	-325.79	203.5	638.037	0	-0.264615	-0.0224527	-0.298493	-18.0334	-6.10124	-2.60059	300	200	0	-35.3567	9.77574	-60.7075	-38151.7	14073.8	24063.4	203.874	636.181	0
326	3	-45.474	11.7322	-76.485	-1978.48	-7152.57	-271.458	206.484	635.868	0	-0.293279	-0.0277875	-0.33063	-19.688	-5.42513	-2.56876	300	200	0	-45.7673	11.7044	-76.8156	-48158.3	18083.5	31035.1	206.816	634.248	0
326	4	-58.2723	13.9349	-96.5736	-2290.83	-8713.42	-185.857	209.774	633.721	0	-0.282319	-0.0313041	-0.317963	-18.4833	-3.1242	-1.98072	300	200	0	-58.5546	13.9036	-96.8915	-60615.4	23161.5	39585.8	210.038	632.489	0
326	5	-74.1937	16.5132	-121.807	-2648.16	-10580	-66.9031	213.141	631.741	0	-0.204713	-0.0309291	-0.229997	-12.5551	1.52562	-0.547238	300	200	0	-74.3984	16.4822	-122.037	-76218	29603.8	50176.3	213.317	631.03	0
326	6	-93.707	19.5673	-152.9	-3060.46	-12791	85.7389	216.344	630.016	0	-0.0272847	-0.0238632	-0.0293074	0.359193	9.29657	2.05947	300	200	0	-93.7343	19.5434	-152.929	-95396.8	37596.3	63117.6	216.421	629.931	0
326	7	-116.796	23.1666	-189.75	-3527.37	-15331.4	267.255	219.202	628.59	0	0.286971	-0.00662519	0.325826	22.7462	20.8846	6.1662	300	200	0	-116.509	23.1599	-189.424	-118075	47109.2	78409.3	219.174	629.207	0
326	8	-142.77	27.3268	-231.153	-4040.07	-18118.4	463.902	221.617	627.478	0	0.774041	0.0247303	0.875936	56.9667	36.7088	12.0303	300	200	0	-141.996	27.3516	-230.277	-143498	57817.2	95616.3	221.478	628.857	0
326	9	-170.215	31.9857	-274.722	-4585.21	-21002.5	653.935	223.55	626.69	0	1.46068	0.074138	1.65109	104.673	56.6191	19.7349	300	200	0	-168.754	32.0598	-273.071	-170192	69075.7	113831	223.295	628.887	0
327	0	-197.113	36.9719	-317.094	-5145.71	-23785.5	813.321	224.989	626.228	0	2.35205	0.144698	2.65692	165.941	79.508	29.043	300	200	0	-194.76	37.1166	-314.437	-196094	79973.7	131746	224.608	629.302	0
327	1	-221.138	41.9779	-354.374	-5697.69	-26248.1	923.659	225.931	626.078	0	3.41464	0.237416	3.85539	238.093	102.831	39.2099	300	200	0	-217.723	42.2153	-350.518	-218830	89460.9	147839	225.41	630.085	0
327	2	-240.093	46.5773	-382.818	-6207.99	-28183.2	978.492	226.38	626.217	0	4.55471	0.349447	5.14038	314.214	122.072	48.7621	300	200	0	-235.538	46.9267	-377.678	-236132	96548	160651	225.701	631.186	0
327	3	-252.384	50.3215	-399.71	-6638.07	-29436.8	984.217	226.355	626.607	0	5.59312	0.471836	6.30939	381.452	130.225	55.2645	300	200	0	-246.791	50.7934	-393.4	-246380	100560	169113	225.505	632.48	0
327	4	-257.401	52.8845	-404.152	-6955.71	-29949	955.759	225.897	627.211	0	6.23938	0.586862	7.03429	419.297	117.4	55.1141	300	200	0	-251.162	53.4713	-397.118	-249096	101359	172819	224.88	633.722	0
327	5	-255.661	54.1719	-397.397	-7148.48	-29777.2	911.376	225.069	627.988	0	6.06958	0.66523	6.83641	398.172	70.7494	43.4236	300	200	0	-249.591	54.8371	-390.561	-245163	99442.2	172145	223.939	634.46	0
327	6	-248.648	54.3279	-382.537	-7230.61	-29085.8	870.054	223.966	628.902	0	4.51562	0.663587	5.07461	278.864	-25.0596	14.0862	300	200	0	-244.133	54.9915	-377.462	-236645	95846.3	168154	222.878	633.929	0
327	7	-238.402	53.6522	-363.719	-7239.79	-28104.9	850.447	222.729	629.905	0	0.876466	0.523125	0.958054	13.526	-186.502	-39.8608	300	200	0	-237.526	54.1753	-362.761	-226303	91938.2	162313	222.011	631.003	0
327	8	-226.99	52.4966	-345.231	-7226.69	-27074.7	868.336	221.575	630.933	0	-5.63478	0.170344	-6.40045	-450.775	-428.62	-125.424	233.033	270.429	0	-232.625	52.667	-351.632	-217021	89152.2	156134	221.784	624.371	0
327	9	-216.045	51.1881	-330.73	-7243.27	-26195.6	932.509	220.795	631.901	0	-15.7912	-0.478564	-17.8717	-1164.85	-760.851	-248.233	257.427	265.178	0	-231.836	50.7096	-348.602	-211294	88752.3	150843	222.673	613.1	0
328	0	-206.48	49.9816	-322.737	-7332.76	-25595.9	1041.48	220.691	632.721	0	-30.1814	-1.50796	-34.1174	-2165.27	-1180.92	-410.358	265.387	263.465	0	-236.661	48.4736	-356.855	-210865	91639.3	147162	224.964	597.418	0
328	1	-198.42	49.0329	-322.39	-7522.03	-25319.6	1182.62	221.463	633.332	0	-48.9515	-2.98566	-55.2985	-3456.28	-1666.65	-607.243	269.861	262.502	0	-247.372	46.0473	-377.688	-216485	98194.1	145216	228.549	579.038	0
328	2	-191.354	48.3955	-329.42	-7817.37	-25330.5	1334.44	223.106	633.731	0	-71.5061	-4.92286	-80.73	-4989.48	-2170.47	-825.761	273.114	261.805	0	-262.861	43.4726	-410.15	-227813	108161	144578	232.949	560.524	0
328	3	-184.445	48.0427	-342.366	-8204.65	-25532.5	1471.62	225.423	633.965	0	-96.3514	-7.22615	-108.676	-6654.8	-2627.94	-1046.7	275.819	261.235	0	-280.796	40.8166	-451.042	-243479	120630	144451	237.566	544.158	0
328	4	-176.883	47.9046	-358.982	-8653.18	-25801.3	1570.4	228.126	634.105	0	-121.316	-9.73474	-136.474	-8294.57	-2983.9	-1250.45	278.136	260.778	0	-298.199	38.1698	-495.456	-261389	134165	143933	241.902	531.272	0
328	5	-168.141	47.897	-376.786	-9123.81	-26017.1	1614.49	230.95	634.215	0	-144.137	-12.342	-161.001	-9737.22	-3220.34	-1418.28	279.998	260.479	0	-312.278	35.5549	-537.787	-279194	147088	142256	245.634	522.327	0
328	6	-158.039	47.9387	-393.604	-9579.62	-26087.4	1600.04	233.722	634.338	0	-162.952	-15.0408	-179.356	-10835	-3359.51	-1528.17	281.269	260.411	0	-320.991	32.8979	-572.96	-294805	157849	138935	248.606	517.286	0
328	7	-146.662	47.9609	-407.958	-9994.48	-25958.9	1534.93	236.369	634.499	0	-176.446	-17.8409	-189.589	-11492.7	-3437.5	-1558.99	281.869	260.619	0	-323.107	30.1201	-597.546	-306813	165377	133765	250.805	515.875	0
328	8	-134.224	47.9226	-419.198	-10355.9	-25619.6	1432.38	238.884	634.704	0	-183.934	-20.6961	-191.196	-11683.3	-3475.47	-1500.48	281.823	261.107	0	-318.158	27.2265	-610.394	-314682	169295	126763	252.334	517.68	0
328	9	-120.979	47.8216	-427.401	-10663.1	-25092.8	1304.47	241.29	634.949	0	-185.503	-23.5253	-185.175	-11449.6	-3471.81	-1355.55	281.251	261.831	0	-306.482	24.2963	-612.576	-318696	169919	118136	253.37	522.16	0
329	0	-107.176	47.6909	-433.105	-10924.1	-24423.4	1157.93	243.609	635.223	0	-181.968	-26.2572	-173.683	-10891.1	-3413.31	-1139.72	280.348	262.707	0	-289.143	21.4337	-606.789	-319717	168079	108219	254.125	528.596	0
329	1	-93.0687	47.5919	-437.013	-11151.2	-23662.8	993.526	245.853	635.517	0	-174.589	-28.8352	-159.49	-10142.3	-3292.72	-879.085	279.355	263.592	0	-267.657	18.7566	-596.502	-318869	164843	97431	254.811	536.073	0
329	2	-78.9385	47.605	-439.756	-11359.3	-22857.7	809.103	248.022	635.831	0	-164.726	-31.1964	-145.37	-9343.16	-3118.16	-603.864	278.55	264.272	0	-243.664	16.4086	-585.125	-317240	161258	86225.4	255.606	543.52	0
329	3	-65.1012	47.8169	-441.791	-11563.7	-22046.3	603.499	250.098	636.175	0	-153.523	-33.252	-133.604	-8611.54	-2907.95	-343.015	278.234	264.456	0	-218.624	14.5649	-575.395	-315690	158158	75046.2	256.631	549.864	0
329	4	-51.8948	48.3141	-443.401	-11778.5	-21258.5	377.777	252.056	636.564	0	-141.705	-34.8875	-125.695	-8023.41	-2676.34	-117.5	278.708	263.832	0	-193.6	13.4266	-569.096	-314771	156087	64285.1	257.942	554.24	0
329	5	-39.6532	49.1845	-444.73	-12017.2	-20516.4	134.968	253.868	637.021	0	-129.553	-35.9872	-122.345	-7609.84	-2419.83	66.1771	280.221	262.2	0	-169.206	13.1974	-567.076	-314748	155308	54259.4	259.554	556.154	0
329	6	-28.6789	50.5123	-445.868	-12291.3	-19835.2	-119.573	255.513	637.567	0	-117.059	-36.4697	-123.62	-7368.02	-2108.29	216.23	282.945	259.602	0	-145.738	14.0426	-569.488	-315689	155898	45215.4	261.468	555.522	0
329	7	-19.2229	52.373	-446.934	-12609.1	-19225.1	-377.201	256.984	638.213	0	-104.163	-36.3181	-129.223	-7277.37	-1679.17	350.618	287.006	256.316	0	-123.386	16.0549	-576.157	-317590	157865	37348.6	263.718	552.559	0
329	8	-11.4733	54.8362	-448.162	-12975.2	-18690.5	-625.421	258.295	638.952	0	-90.8798	-35.5809	-138.81	-7313.89	-1032.35	489.359	292.563	252.69	0	-102.353	19.2552	-586.972	-320506	161282	30815.1	266.399	547.607	0
329	9	-5.55696	57.9664	-449.935	-13390.6	-18226.2	-847.828	259.491	639.761	0	-77.244	-34.3454	-152.286	-7462.25	-28.2335	648.662	299.815	249.002	0	-82.801	23.621	-602.221	-324637	166386	25725.7	269.688	540.948	0
330	0	-1.55605	61.8253	-452.806	-13853.9	-17812.9	-1023.76	260.661	640.596	0	-63.1744	-32.7201	-170.007	-7724.52	1508.43	839.367	308.873	245.436	0	-64.7304	29.1052	-622.814	-330395	173647	22131.2	273.821	532.73	0
330	1	0.475686	66.4733	-457.476	-14362.2	-17412.1	-1128.71	261.939	641.394	0	-48.3508	-30.8466	-192.807	-8120.54	3778.68	1066.56	319.598	242.117	0	-47.8751	35.6267	-650.284	-338395	183750	20005.9	279.035	523.01	0
330	2	0.516635	71.9669	-464.749	-14910.6	-16961	-1137	263.505	642.083	0	-32.1804	-28.9247	-221.809	-8680.63	6989.98	1328.75	331.513	239.136	0	-31.6637	43.0422	-686.558	-349384	197516	19225.3	285.477	511.901	0
330	3	-1.39021	78.3509	-475.51	-15490.1	-16367.7	-1025.33	265.579	642.576	0	-13.8674	-27.237	-258.084	-9434.86	11320.3	1615.97	343.863	236.557	0	-15.2576	51.1139	-733.594	-364149	215763	19546.3	293.12	499.735	0
330	4	-5.09691	85.6519	-490.713	-16085.4	-15512.9	-776.434	268.387	642.78	0	7.4296	-26.1571	-302.311	-10403.9	16880.6	1906.25	355.839	234.415	0	2.3327	59.4948	-793.024	-383431	239163	20601.4	301.725	487.106	0
330	5	-10.3208	93.8602	-511.317	-16675.1	-14258.8	-383.907	272.114	642.612	0	32.3772	-26.1144	-354.863	-11601.6	23728	2161.89	366.865	232.693	0	22.0564	67.7459	-866.18	-407901	268264	21922	310.932	474.674	0
330	6	-16.6241	102.882	-538.146	-17230.7	-12469.1	143.695	276.829	642.019	0	61.2684	-27.4791	-416.338	-13048.4	31933	2333.49	376.7	231.341	0	44.6443	75.4025	-954.484	-438197	303666	22984.9	320.392	462.884	0
330	7	-23.4166	112.482	-571.736	-17714.7	-10030.6	782.008	282.456	640.984	0	93.998	-30.4028	-487.752	-14774.3	41598.4	2379.33	385.286	230.291	0	70.5814	82.0793	-1059.49	-474858	346026	23269.7	329.795	451.915	0
330	8	-29.9938	122.3	-612.275	-18083.1	-6862	1492.99	288.793	639.534	0	130.21	-34.7246	-569.79	-16797.5	52763.4	2286.01	392.602	229.48	0	100.216	87.5751	-1182.07	-518123	395711	22305.8	338.832	441.876	0
330	9	-35.5816	131.942	-659.67	-18296.4	-2911.59	2233.05	295.586	637.736	0	169.365	-39.9638	-661.531	-19091.1	65245.8	2074.24	398.628	228.859	0	133.783	91.9786	-1321.2	-567678	452273	19732.8	347.18	433.009	0
331	0	-39.3896	141.086	-713.565	-18329.2	1843.18	2966.25	302.583	635.687	0	210.591	-45.3604	-759.459	-21559.3	78527.2	1792.98	403.399	228.388	0	171.201	95.7258	-1473.02	-622460	514060	15386.5	354.561	425.692	0
331	1	-40.687	149.522	-773.249	-18169.3	7387.16	3675.15	309.553	633.497	0	252.484	-50.0249	-857.377	-24036.2	91752.3	1504.25	407.015	228.035	0	211.797	99.4972	-1630.63	-680587	578161	9350.83	360.798	420.307	0
331	2	-38.875	157.124	-837.488	-17810.8	13654.9	4357.45	316.305	631.267	0	293.029	-53.1687	-947.325	-26308.1	103852	1266.01	409.627	227.771	0	254.154	103.955	-1784.81	-739462	640751	1918.07	365.837	417.103	0
331	3	-33.5684	163.708	-904.373	-17248.3	20507.7	5002.97	322.676	629.072	0	329.704	-54.2706	-1021.09	-28153.9	113738	1124.44	411.389	227.572	0	296.135	109.437	-1925.46	-796035	697670	-6505.49	369.721	416.154	0
331	4	-24.6811	168.913	-971.221	-16482.3	27706.2	5574.92	328.527	626.971	0	359.803	-53.1274	-1071.76	-29389.9	120501	1110.01	412.433	227.422	0	335.122	115.786	-2042.98	-847111	745016	-15484.6	372.545	417.365	0
331	5	-12.4615	172.277	-1034.64	-15529.9	34906	6017.67	333.737	625.01	0	380.88	-49.8547	-1094.92	-29903.9	123562	1232.59	412.85	227.311	0	368.418	122.422	-2129.56	-889673	779653	-24597.6	374.413	420.532	0
331	6	2.52796	173.407	-1090.87	-14433.6	41692.2	6278.16	338.219	623.231	0	391.124	-44.8778	-1089.29	-29673.5	122751	1478.6	412.689	227.241	0	393.652	128.53	-2180.15	-921223	799593	-33451.2	375.427	425.38	0
331	7	19.4585	172.129	-1136.32	-13259.5	47642.3	6324.46	341.927	621.669	0	389.617	-38.8697	-1056.76	-28766.2	118317	1812.44	411.963	227.221	0	409.076	133.26	-2193.08	-940136	804247	-41678.3	375.674	431.6	0
331	8	37.2783	168.537	-1168.23	-12085.9	52394.7	6155.37	344.85	620.346	0	376.434	-32.6127	-1001.95	-27325	110868	2186.36	410.652	227.272	0	413.712	135.924	-2170.18	-945897	794458	-48907.5	375.23	438.867	0
331	9	54.7377	162.968	-1185.07	-10988	55699.5	5796.13	347.001	619.272	0	352.607	-26.8476	-931.234	-25536.6	101238	2554.51	408.714	227.422	0	407.345	136.12	-2116.3	-939129	772276	-54724.7	374.156	446.847	0
332	0	70.4534	155.921	-1186.75	-10025	57439.1	5285.27	348.4	618.447	0	319.96	-22.1761	-851.527	-23595.1	90341.4	2882.68	406.093	227.709	0	390.413	133.745	-2038.28	-921425	740525	-58677	372.503	455.21	0
332	1	83.0499	147.991	-1174.54	-9234.79	57624.3	4666.18	349.061	617.862	0	280.798	-19.0229	-769.247	-21671.9	79027.6	3153.32	402.734	228.173	0	363.848	128.968	-1943.79	-895037	702324	-60310.3	370.302	463.645	0
332	2	91.3242	139.825	-1150.71	-8634.61	56372.6	3986.11	348.989	617.504	0	237.543	-17.641	-689.611	-19899.1	67991.9	3365.56	398.595	228.856	0	328.867	122.184	-1840.32	-862525	660676	-59209.6	367.578	471.868	0
332	3	94.3799	132.087	-1118.12	-8225.08	53880.5	3293.46	348.188	617.356	0	192.393	-18.1254	-616.322	-18363.2	57735.3	3531.13	393.677	229.795	0	286.773	113.961	-1734.45	-826438	618184	-55037.4	364.352	479.639	0
332	4	91.7049	125.374	-1079.84	-7995.14	50394.3	2630.44	346.668	617.404	0	147.088	-20.4247	-551.563	-17108.5	48564.3	3669.5	388.049	231.018	0	238.793	104.95	-1631.4	-789082	576918	-47572.8	360.659	486.771	0
332	5	83.201	120.146	-1038.75	-7926.6	46180.8	2026.76	344.458	617.631	0	102.82	-24.3652	-496.188	-16145.2	40617	3802.05	381.858	232.538	0	186.021	95.7807	-1534.94	-752352	538352	-36753.5	356.548	493.145	0
332	6	69.1763	116.671	-997.296	-7996.88	41499.2	1497.89	341.612	618.019	0	60.2494	-29.6858	-450.031	-15457.2	33899.9	3946.67	375.328	234.347	0	129.426	86.985	-1447.33	-717636	503385	-22707.3	352.095	498.72	0
332	7	50.2956	115.023	-957.283	-8180.31	36579.1	1046.59	338.211	618.545	0	19.617	-36.0701	-412.234	-15010.8	28324.6	4114.01	368.71	236.413	0	69.9126	78.9532	-1369.52	-685791	472403	-5757.14	347.392	503.521	0
332	8	27.4869	115.1	-919.891	-8449.3	31606.1	666.599	334.359	619.185	0	-19.0926	-43.1724	-381.57	-14764.7	23742.3	4304.63	362.223	238.695	0	8.39437	71.9277	-1301.46	-657209	445384	13601	342.528	507.631	0
332	9	1.83099	116.648	-885.732	-8775.5	26718.4	347.261	330.165	619.908	0	-55.9617	-50.6285	-356.737	-14679	19976.4	4508.44	355.998	241.148	0	-54.1307	66.0194	-1242.47	-631930	422034	34737	337.582	511.158	0
333	0	-25.5373	119.298	-855.007	-9130.25	22011.9	76.5339	325.745	620.679	0	-90.985	-58.0583	-336.573	-14720	16849.9	4706.8	350.063	243.735	0	-116.522	61.2393	-1191.58	-609779	401929	56929.9	332.614	514.207	0
333	1	-53.5108	122.605	-827.62	-9485.79	17550.1	-157.229	321.206	621.462	0	-123.988	-65.0792	-320.122	-14859.4	14202.7	4876.31	344.366	246.418	0	-177.499	57.5253	-1147.74	-590456	384595	79415.9	327.665	516.857	0
333	2	-81.0813	126.096	-803.265	-9817.34	13371.4	-363.894	316.646	622.222	0	-154.617	-71.334	-306.604	-15069.4	11903	4993.56	338.822	249.149	0	-235.699	54.762	-1109.87	-573571	369549	101441	322.772	519.16	0
333	3	-107.391	129.321	-781.494	-10104.7	9494.11	-551.483	312.149	622.93	0	-182.378	-76.5154	-295.351	-15319.4	9852.76	5040.22	333.36	251.868	0	-289.769	52.8055	-1076.85	-558671	356309	122314	317.966	521.157	0
333	4	-131.761	131.897	-761.809	-10333	5920.92	-727.033	307.772	623.564	0	-206.716	-80.3861	-285.777	-15576.8	7986.56	5007.27	327.947	254.507	0	-338.477	51.5109	-1047.59	-545296	344430	141451	313.276	522.887	0
333	5	-153.705	133.547	-743.737	-10492.9	2646.52	-897.068	303.558	624.108	0	-227.139	-82.8051	-277.375	-15810.2	6265.26	4897.21	322.588	257	0	-380.845	50.7417	-1021.11	-533022	333526	158411	308.728	524.387	0
333	6	-172.921	134.113	-726.883	-10580.6	-335.782	-1068.13	299.538	624.556	0	-243.356	-83.7598	-269.725	-15992.8	4669.47	4723.12	317.312	259.293	0	-416.276	50.3533	-996.608	-521500	323297	172914	304.348	525.7	0
333	7	-189.269	133.56	-710.963	-10597.3	-3030.73	-1248.06	295.737	624.906	0	-255.353	-83.3858	-262.515	-16105.7	3195.77	4505.79	312.174	261.351	0	-444.622	50.1738	-973.478	-510485	313550	184834	300.17	526.867	0
333	8	-202.743	131.956	-695.829	-10547.7	-5440.24	-1446.76	292.182	625.159	0	-263.383	-81.9572	-255.555	-16139.9	1854.1	4270.02	307.255	263.156	0	-466.126	49.9983	-951.385	-499855	304203	194173	296.231	527.92	0
333	9	-213.435	129.449	-681.47	-10439.6	-7564.76	-1674.91	288.899	625.319	0	-267.896	-79.8466	-248.789	-16096.4	663.689	4041.58	302.668	264.699	0	-481.331	49.6026	-930.259	-489610	295281	201022	292.582	528.875	0
334	0	-221.506	126.239	-667.998	-10281.6	-9405.7	-1942.13	285.92	625.392	0	-269.475	-77.4694	-242.281	-15985.5	-353.293	3845.52	298.542	265.979	0	-490.98	48.7693	-910.279	-479861	286892	205548	289.279	529.73	0
334	1	-227.16	122.537	-655.605	-10081.9	-10967	-2255.68	283.272	625.378	0	-268.79	-75.2227	-236.178	-15824	-1180.12	3704.43	295.003	267	0	-495.95	47.3143	-891.783	-470789	279193	207969	286.379	530.466	0
334	2	-230.639	118.537	-644.503	-9847.33	-12254.9	-2619.61	280.985	625.279	0	-266.546	-73.4352	-230.64	-15631.1	-1812.75	3635.37	292.14	267.773	0	-497.186	45.1018	-875.143	-462588	272340	208546	283.925	531.06	0
334	3	-232.204	114.387	-634.876	-9582.89	-13277.6	-3033.86	279.086	625.094	0	-263.423	-72.3345	-225.808	-15426.9	-2261.19	3647.45	289.986	268.319	0	-495.627	42.0529	-860.684	-455427	266457	207558	281.946	531.491	0
334	4	-232.117	110.188	-626.867	-9292.67	-14043.4	-3493.83	277.597	624.824	0	-260.012	-72.033	-221.797	-15231	-2545.42	3741.3	288.524	268.671	0	-492.129	38.1547	-848.664	-449440	261632	205288	280.453	531.744	0
334	5	-230.629	105.994	-620.582	-8980.08	-14561.8	-3990.73	276.535	624.47	0	-256.783	-72.5297	-218.675	-15059.3	-2690.22	3910.17	287.698	268.866	0	-487.412	33.4642	-839.257	-444723	257921	201999	279.444	531.815	0
334	6	-227.965	101.83	-616.076	-8647.96	-14843.2	-4512.55	275.907	624.037	0	-254.069	-73.7265	-216.47	-14923.3	-2721.55	4141.21	287.428	268.939	0	-482.034	28.1031	-832.547	-441323	255337	197932	278.902	531.708	0
334	7	-224.315	97.702	-613.353	-8298.61	-14899.7	-5045.7	275.708	623.53	0	-252.065	-75.4519	-215.192	-14831.4	-2665.57	4417.74	287.613	268.922	0	-476.381	22.25	-828.545	-439246	253864	193292	278.8	531.43	0
334	8	-219.823	93.6171	-612.38	-7933.41	-14745.2	-5576.88	275.922	622.955	0	-250.843	-77.489	-214.85	-14790	-2548.11	4722.55	288.14	268.839	0	-470.666	16.1281	-827.23	-438471	253468	188245	279.095	530.983	0
334	9	-214.583	89.5919	-613.12	-7552.51	-14395.2	-6094.36	276.521	622.318	0	-250.364	-79.6047	-215.465	-14804.1	-2391.72	5040.82	288.9	268.708	0	-464.948	9.98721	-828.585	-438974	254106	182911	279.74	530.366	0
335	0	-208.654	85.6646	-615.55	-7154.6	-13866.3	-6588.47	277.473	621.623	0	-250.507	-81.5795	-217.076	-14877.9	-2212.04	5361.05	289.81	268.538	0	-459.16	4.0851	-832.626	-440737	255749	177378	280.69	529.57	0
335	1	-202.069	81.8923	-619.649	-6737.87	-13175.2	-7052.37	278.738	620.874	0	-251.086	-83.2326	-219.731	-15014.6	-2017.8	5674.56	290.817	268.332	0	-453.155	-1.34031	-839.38	-443749	258372	171700	281.9	528.586	0
335	2	-194.871	78.3389	-625.355	-6302.83	-12336.5	-7482.87	280.273	620.079	0	-251.888	-84.4369	-223.444	-15214.5	-1813.6	5974.86	291.883	268.091	0	-446.759	-6.09798	-848.799	-447965	261934	165912	283.329	527.419	0
335	3	-187.126	75.0663	-632.541	-5854.26	-11362.5	-7879.92	282.037	619.255	0	-252.684	-85.1143	-228.153	-15472.6	-1601.57	6257.07	292.98	267.817	0	-439.81	-10.048	-860.694	-453290	266355	160046	284.938	526.096	0
335	4	-178.926	72.1342	-641.014	-5400.54	-10266.1	-8245	283.985	618.425	0	-253.237	-85.22	-233.73	-15778.5	-1381.96	6517.39	294.087	267.507	0	-432.162	-13.0857	-874.745	-459572	271519	154139	286.684	524.66	0
335	5	-170.384	69.5997	-650.545	-4951.88	-9062.8	-8579.57	286.069	617.612	0	-253.294	-84.7308	-240.01	-16118	-1154.71	6752.35	295.189	267.156	0	-423.678	-15.131	-890.555	-466631	277286	148226	288.527	523.162	0
335	6	-161.625	67.5129	-660.883	-4517.99	-7771.31	-8883.77	288.241	616.836	0	-252.594	-83.6407	-246.808	-16475.8	-921.279	6958.6	296.267	266.756	0	-414.219	-16.1278	-907.691	-474268	283497	142347	290.423	521.647	0
335	7	-152.779	65.9166	-671.772	-4106.53	-6414.83	-9155.5	290.451	616.113	0	-250.885	-81.9556	-253.947	-16836.8	-683.434	7133.22	297.309	266.301	0	-403.664	-16.039	-925.719	-482283	289993	136538	292.332	520.151	0
335	8	-143.967	64.8473	-682.964	-3723.6	-5020.71	-9390.38	292.649	615.452	0	-247.951	-79.6896	-261.285	-17187.6	-439.227	7273.95	298.319	265.781	0	-391.918	-14.8423	-944.249	-490489	296627	130841	294.218	518.694	0
335	9	-135.298	64.3342	-694.243	-3374.93	-3617.94	-9582.88	294.789	614.861	0	-243.634	-76.8704	-268.743	-17518.6	-180.854	7379.97	299.327	265.187	0	-378.932	-12.5362	-962.985	-498732	303286	125295	296.055	517.277	0
336	0	-126.855	64.3975	-705.442	-3066.17	-2234.14	-9728.04	296.833	614.346	0	-237.867	-73.5497	-276.3	-17824.7	103.75	7453.64	300.375	264.512	0	-364.722	-9.15219	-981.742	-506910	309899	119935	297.83	515.89	0
336	1	-118.707	65.0466	-716.435	-2802.32	-894.423	-9822.48	298.752	613.911	0	-230.689	-69.8163	-283.963	-18104.6	427.867	7501.24	301.507	263.757	0	-349.396	-4.76964	-1000.4	-514954	316424	114797	299.534	514.52	0
336	2	-110.909	66.272	-727.083	-2587.64	378.009	-9864.56	300.52	613.559	0	-222.251	-65.8031	-291.73	-18358.7	803.591	7531.17	302.755	262.93	0	-333.16	0.468872	-1018.81	-522790	322817	109912	301.16	513.159	0
336	3	-103.519	68.0423	-737.203	-2426.63	1561.2	-9854.61	302.118	613.292	0	-212.788	-61.6855	-299.567	-18587.2	1240.43	7551.51	304.141	262.047	0	-316.307	6.35689	-1036.77	-530316	329016	105308	302.702	511.802	0
336	4	-96.5978	70.3102	-746.589	-2324.49	2634.47	-9794.74	303.529	613.114	0	-202.581	-57.6643	-307.42	-18790.4	1743.44	7568.2	305.671	261.123	0	-299.178	12.646	-1054.01	-537411	334941	101008	304.154	510.449	0
336	5	-90.2038	73.0172	-755.034	-2285.66	3578.93	-9688.66	304.74	613.027	0	-191.925	-53.9414	-315.221	-18970.1	2311.39	7584.9	307.333	260.18	0	-282.129	19.0759	-1070.26	-543955	340509	97028.4	305.504	509.104	0
336	6	-84.3965	76.0976	-762.355	-2312.53	4379.12	-9541.97	305.744	613.033	0	-181.099	-50.6966	-322.904	-19129.1	2937.66	7604.09	309.098	259.241	0	-265.496	25.401	-1085.26	-549840	345638	93384.2	306.742	507.767	0
336	7	-79.2319	79.4849	-768.402	-2405.69	5025.05	-9362.37	306.54	613.131	0	-170.335	-48.0693	-330.415	-19269.9	3614.05	7627.66	310.938	258.32	0	-249.567	31.4156	-1098.82	-554976	350264	90088.4	307.862	506.439	0
336	8	-74.7555	83.1207	-773.09	-2564.27	5511.34	-9158.73	307.129	613.317	0	-159.802	-46.1427	-337.73	-19394.3	4334.19	7656.53	312.833	257.425	0	-234.558	36.978	-1110.82	-559314	354350	87152.5	308.863	505.113	0
336	9	-70.9943	86.9618	-776.409	-2785.27	5834.54	-8939.59	307.515	613.587	0	-149.614	-44.9364	-344.876	-19504.5	5095	7690.27	314.773	256.555	0	-220.608	42.0254	-1121.28	-562857	357904	84587.6	309.747	503.774	0
337	0	-67.9498	90.9815	-778.436	-3063.12	5992.18	-8712.82	307.698	613.935	0	-139.824	-44.4139	-351.928	-19604.2	5895.7	7727.18	316.753	255.705	0	-207.774	46.5675	-1130.36	-565664	360970	82398.8	310.517	502.404	0
337	1	-65.6002	95.158	-779.313	-3390.29	5984.03	-8485.74	307.679	614.35	0	-130.445	-44.5008	-358.974	-19697.2	6735.38	7764.6	318.763	254.871	0	-196.046	50.6572	-1138.29	-567832	363616	80581.3	311.174	500.984	0
337	2	-63.9135	99.4587	-779.19	-3758.76	5814.38	-8264.45	307.462	614.824	0	-121.467	-45.1095	-366.073	-19786.4	7611.38	7799.65	320.792	254.05	0	-185.381	54.3492	-1145.26	-569457	365903	79120.7	311.723	499.506	0
337	3	-62.8557	103.832	-778.184	-4160.29	5493.5	-8052.98	307.059	615.346	0	-112.878	-46.1637	-373.232	-19873.1	8519.87	7830.07	322.827	253.246	0	-175.734	57.6684	-1151.42	-570604	367873	77995.2	312.171	497.971	0
337	4	-62.3879	108.209	-776.36	-4586.4	5037.21	-7853.13	306.488	615.908	0	-104.676	-47.6104	-380.416	-19957.1	9456.61	7854.19	324.859	252.461	0	-167.064	60.5986	-1156.78	-571298	369546	77172.5	312.529	496.385	0
337	5	-62.4601	112.508	-773.745	-5029.37	4465.6	-7665.3	305.771	616.5	0	-96.874	-49.421	-387.56	-20037.2	10416.4	7869.96	326.877	251.701	0	-159.334	63.0875	-1161.31	-571535	370922	76606.4	312.815	494.756	0
337	6	-63.005	116.647	-770.355	-5482.96	3801.45	-7489.73	304.935	617.117	0	-89.4974	-51.5829	-394.58	-20111.3	11391.7	7874.71	328.871	250.969	0	-152.502	65.0643	-1164.94	-571304	371994	76236.8	313.042	493.098	0
337	7	-63.9354	120.551	-766.237	-5941.52	3066.99	-7327.3	304.003	617.754	0	-82.5768	-54.0861	-401.384	-20176.9	12371.6	7865.99	330.822	250.268	0	-146.512	66.4654	-1167.62	-570609	372757	75994.2	313.222	491.427	0
337	8	-65.1457	124.165	-761.496	-6399.26	2280.65	-7179.46	302.995	618.404	0	-76.1389	-56.9123	-407.892	-20231.9	13343.2	7842.26	332.713	249.601	0	-141.285	67.2531	-1169.39	-569494	373222	75805.4	313.361	489.762	0
337	9	-66.5166	127.456	-756.298	-6850.35	1457.14	-7048.01	301.927	619.058	0	-70.1985	-60.0296	-414.057	-20275.2	14294.7	7803.13	334.524	248.967	0	-136.715	67.4268	-1170.35	-568042	373421	75598	313.459	488.124	0
338	0	-67.9215	130.416	-750.849	-7288.76	610.049	-6935.56	300.812	619.707	0	-64.7544	-63.3925	-419.876	-20306.8	15217	7749.69	336.242	248.364	0	-132.676	67.0239	-1170.73	-566372	373413	75304.3	313.519	486.526	0
338	1	-69.24	133.055	-745.357	-7708.3	-246.293	-6845.55	299.67	620.342	0	-59.7946	-66.9518	-425.354	-20327.1	16101.8	7684.38	337.855	247.789	0	-129.035	66.1034	-1170.71	-564601	373262	74865.2	313.544	484.982	0
338	2	-70.3748	135.385	-739.977	-8103.32	-1097.28	-6781.59	298.517	620.951	0	-55.3029	-70.6625	-430.467	-20335.8	16940.5	7609.9	339.354	247.241	0	-125.678	64.7221	-1170.44	-562812	373009	74234.1	313.536	483.508	0
338	3	-71.2605	137.41	-734.804	-8469.14	-1928.9	-6746.42	297.375	621.526	0	-51.2617	-74.4832	-435.151	-20331.4	17724.5	7528.11	340.732	246.723	0	-122.522	62.9264	-1169.95	-561041	372663	73380.9	313.501	482.122	0
338	4	-71.8635	139.128	-729.871	-8802.38	-2727.46	-6740.91	296.263	622.06	0	-47.6526	-78.3758	-439.323	-20312.2	18447.3	7440.22	341.99	246.235	0	-119.516	60.7524	-1169.19	-559284	372215	72292.3	313.445	480.844	0
338	5	-72.1805	140.532	-725.167	-9101.46	-3478.87	-6764.09	295.203	622.551	0	-44.4576	-82.3081	-442.893	-20276	19105.6	7347.72	343.138	245.781	0	-116.638	58.2243	-1168.06	-557513	371644	70972.5	313.378	479.691	0
338	6	-72.2358	141.61	-720.656	-9367.27	-4169.79	-6814.14	294.214	622.998	0	-41.6582	-86.252	-445.767	-20219.6	19697.7	7252.41	344.188	245.359	0	-113.894	55.3583	-1166.42	-555683	370921	69441.3	313.312	478.678	0
338	7	-72.0704	142.35	-716.301	-9602.84	-4791.54	-6889.51	293.311	623.406	0	-39.2323	-90.1756	-447.857	-20139.8	20219.9	7156.24	345.148	244.969	0	-111.303	52.1748	-1164.16	-553754	370018	67728.6	313.253	477.82	0
338	8	-71.7262	142.749	-712.112	-9811.66	-5342.13	-6989.32	292.498	623.778	0	-37.1532	-94.0367	-449.111	-20034.1	20666.3	7061.63	346.016	244.608	0	-108.879	48.7126	-1161.22	-551718	368917	65869.7	313.197	477.132	0
338	9	-71.2371	142.816	-708.169	-9995.66	-5824.11	-7112.8	291.776	624.115	0	-35.3905	-97.7804	-449.534	-19901.8	21030.6	6971.53	346.783	244.272	0	-106.628	45.0359	-1157.7	-549626	367636	63902.2	313.135	476.623	0
339	0	-70.625	142.575	-704.62	-10153.9	-6241.62	-7258.67	291.142	624.411	0	-33.9091	-101.342	-449.205	-19745.6	21309.3	6888.59	347.438	243.957	0	-104.534	41.2331	-1153.82	-547579	366233	61862.9	313.059	476.293	0
339	1	-69.901	142.058	-701.632	-10282.6	-6599.07	-7425.25	290.595	624.655	0	-32.6704	-104.658	-448.26	-19571.1	21502.7	6814.87	347.969	243.66	0	-102.571	37.3999	-1149.89	-545706	364795	59783.3	312.961	476.133	0
339	2	-69.0725	141.296	-699.336	-10377.4	-6900.17	-7611.21	290.133	624.839	0	-31.6434	-107.681	-446.834	-19384.9	21614.3	6751.82	348.372	243.383	0	-100.716	33.6145	-1146.17	-544111	363399	57687.9	312.838	476.128	0
339	3	-68.1482	140.31	-697.801	-10435.4	-7147.6	-7815.8	289.757	624.955	0	-30.8118	-110.381	-445.025	-19191.9	21647.9	6699.41	348.644	243.126	0	-98.96	29.9282	-1142.83	-542855	362098	55594.8	312.688	476.268	0
339	4	-67.1362	139.113	-697.04	-10456	-7343.14	-8038.01	289.465	625.001	0	-30.1753	-112.741	-442.889	-18995.7	21608.3	6656.16	348.789	242.89	0	-97.3115	26.3723	-1139.93	-541958	360915	53518	312.514	476.542	0
339	5	-66.0429	137.719	-697.008	-10440.9	-7486.68	-8275.7	289.259	624.98	0	-29.7456	-114.758	-440.462	-18799.3	21500.1	6620.81	348.813	242.681	0	-95.7885	22.9614	-1137.47	-541405	359852	51468.8	312.32	476.942	0
339	6	-64.8741	136.135	-697.619	-10394.1	-7575.79	-8525.79	289.141	624.899	0	-29.5389	-116.442	-437.768	-18605.7	21327.3	6593.74	348.718	242.501	0	-94.413	19.6934	-1135.39	-541156	358899	49456.9	312.112	477.459	0
339	7	-63.6353	134.371	-698.765	-10320.9	-7607.78	-8785.04	289.113	624.77	0	-29.5661	-117.812	-434.831	-18416.9	21093.4	6577.11	348.51	242.354	0	-93.2014	16.5592	-1133.6	-541155	358038	47490.6	311.896	478.081	0
339	8	-62.3277	132.442	-700.347	-10226.9	-7581.52	-9050.19	289.175	624.603	0	-29.8273	-118.888	-431.671	-18234	20803.5	6574.27	348.193	242.24	0	-92.155	13.554	-1132.02	-541356	357251	45575.7	311.68	478.797	0
339	9	-60.9401	130.374	-702.304	-10117.2	-7498.26	-9317.89	289.323	624.406	0	-30.3097	-119.689	-428.329	-18057.8	20465	6589.13	347.779	242.159	0	-91.2498	10.6853	-1130.63	-541733	356537	43712.3	311.469	479.595	0
340	0	-59.4459	128.213	-704.626	-9997.73	-7362.29	-9585.37	289.551	624.189	0	-30.9863	-120.233	-424.867	-17889.6	20087.2	6625.38	347.279	242.106	0	-90.4322	7.98025	-1129.49	-542299	355913	41893.4	311.266	480.466	0
340	1	-57.812	126.013	-707.342	-9874.32	-7180.69	-9851.2	289.848	623.96	0	-31.8206	-120.531	-421.356	-17730.4	19680.3	6685.34	346.707	242.079	0	-89.6325	5.48199	-1128.7	-543092	355412	40108.1	311.074	481.399	0
340	2	-56.0147	123.827	-710.464	-9751.78	-6961.69	-10114.7	290.201	623.726	0	-32.7802	-120.594	-417.85	-17580.4	19253.4	6769.2	346.077	242.073	0	-88.7949	3.2338	-1128.31	-544130	355048	38349.7	310.894	482.388	0
340	3	-54.0506	121.696	-713.935	-9632.84	-6714.31	-10374.8	290.595	623.493	0	-33.8465	-120.431	-414.361	-17439.3	18812.8	6875.53	345.402	242.087	0	-87.8971	1.26438	-1128.3	-545384	354807	36620.3	310.723	483.423	0
340	4	-51.9355	119.646	-717.637	-9518.51	-6449.52	-10629.9	291.013	623.264	0	-35.012	-120.06	-410.875	-17306.4	18362.2	7001.87	344.69	242.121	0	-86.9474	-0.4142	-1128.51	-546779	354640	34930.7	310.556	484.495	0
340	5	-49.6987	117.695	-721.412	-9409.94	-6179.54	-10878.8	291.434	623.044	0	-36.2726	-119.501	-407.356	-17181.4	17902.3	7145.5	343.948	242.178	0	-85.9714	-1.8055	-1128.77	-548211	354480	33295.8	310.386	485.595	0
340	6	-47.38	115.853	-725.098	-9310.52	-5915.61	-11120.6	291.842	622.84	0	-37.6225	-118.783	-403.771	-17064.1	17433	7304.14	343.175	242.262	0	-85.0025	-2.92965	-1128.87	-549579	354258	31731	310.203	486.716	0
340	7	-45.0256	114.124	-728.543	-9226.17	-5667.62	-11354	292.221	622.664	0	-39.0535	-117.942	-400.103	-16954.6	16954.3	7475.68	342.375	242.376	0	-84.0791	-3.81739	-1128.65	-550796	353916	30252.8	310	487.852	0
340	8	-42.6823	112.52	-731.622	-9162.86	-5446.15	-11577.3	292.556	622.524	0	-40.5578	-117.014	-396.362	-16853.7	16466.7	7656.91	341.545	242.521	0	-83.2401	-4.49466	-1127.98	-551794	353411	28879	309.77	488.995	0
340	9	-40.3911	111.061	-734.272	-9123.67	-5263.1	-11788.5	292.832	622.425	0	-42.1238	-116.025	-392.592	-16762.3	15971.1	7843.45	340.681	242.696	0	-82.5149	-4.96426	-1126.86	-552549	352728	27629	309.503	490.13	0
341	0	-38.1821	109.785	-736.509	-9108.53	-5129.38	-11985.5	293.036	622.367	0	-43.7296	-114.981	-388.879	-16681.5	15469.9	8031.12	339.781	242.896	0	-81.9117	-5.19624	-1125.39	-553086	351889	26523.7	309.188	491.241	0
341	1	-36.0773	108.735	-738.413	-9116.64	-5052.42	-12166.1	293.158	622.346	0	-45.3428	-113.877	-385.324	-16612.4	14967.1	8216.97	338.843	243.113	0	-81.4201	-5.14173	-1123.74	-553472	350944	25584.1	308.823	492.309	0
341	2	-34.1021	107.946	-740.056	-9148.87	-5035.01	-12328.4	293.196	622.362	0	-46.931	-112.711	-382.004	-16554.9	14466.6	8399.28	337.87	243.337	0	-81.0332	-4.76504	-1122.06	-553767	349939	24829.9	308.406	493.324	0
341	3	-32.2936	107.435	-741.451	-9208.43	-5076.17	-12471.8	293.154	622.42	0	-48.4728	-111.501	-378.943	-16508.4	13972	8577.45	336.871	243.564	0	-80.7664	-4.06567	-1120.39	-553986	348891	24279.6	307.94	494.282	0
341	4	-30.699	107.202	-742.541	-9299.35	-5174.26	-12596.8	293.032	622.524	0	-49.9617	-110.28	-376.114	-16471.3	13487	8751.4	335.859	243.793	0	-80.6607	-3.07796	-1118.65	-554091	347781	23949.9	307.431	495.187	0
341	5	-29.3706	107.23	-743.229	-9423.78	-5328.97	-12703.8	292.83	622.68	0	-51.4055	-109.09	-373.466	-16441.6	13015.7	8920.51	334.851	244.024	0	-80.776	-1.8602	-1116.7	-554017	346573	23855.8	306.883	496.042	0
341	6	-28.3584	107.493	-743.423	-9580.63	-5539.85	-12792.3	292.548	622.887	0	-52.82	-107.973	-370.946	-16417.7	12560.3	9083.63	333.86	244.259	0	-81.1785	-0.479889	-1114.37	-553698	345228	24010	306.3	496.851	0
341	7	-27.6989	107.968	-743.068	-9766.59	-5804.79	-12862.4	292.188	623.144	0	-54.2158	-106.965	-368.514	-16398.2	12122.1	9239.67	332.895	244.498	0	-81.9147	1.00309	-1111.58	-553091	343724	24417.6	305.683	497.614	0
341	8	-27.4038	108.64	-742.156	-9977.87	-6121.32	-12914.8	291.752	623.445	0	-55.5878	-106.095	-366.156	-16381.5	11701.8	9387.65	331.959	244.739	0	-82.9916	2.54543	-1108.31	-552183	342058	25070.4	305.035	498.331	0
341	9	-27.4563	109.503	-740.735	-10211	-6487.74	-12950.5	291.241	623.785	0	-56.9136	-105.38	-363.895	-16366	11302	9526.73	331.059	244.974	0	-84.3699	4.12321	-1104.63	-551006	340253	25944.3	304.358	498.995	0
342	0	-27.8137	110.561	-738.914	-10462.1	-6902.16	-12970.5	290.659	624.159	0	-58.1541	-104.825	-361.797	-16351.2	10928	9655.95	330.205	245.194	0	-85.9677	5.73629	-1100.71	-549635	338366	27003.5	303.657	499.595	0
342	1	-28.4187	111.823	-736.843	-10726.2	-7361.3	-12975.6	290.01	624.557	0	-59.2618	-104.419	-359.952	-16337.1	10585.3	9774.18	329.408	245.387	0	-87.6804	7.40348	-1096.79	-548173	336471	28207.4	302.94	500.119	0
342	2	-29.2152	113.29	-734.659	-10997.5	-7860.34	-12967.3	289.301	624.97	0	-60.1966	-104.151	-358.429	-16323.2	10278.2	9880.64	328.676	245.541	0	-89.4118	9.13934	-1093.09	-546710	334636	29515.8	302.212	500.553	0
342	3	-30.1571	114.947	-732.45	-11271.3	-8393.5	-12947.6	288.541	625.388	0	-60.9368	-104.015	-357.267	-16308.8	10008.2	9975.06	328.013	245.649	0	-91.0939	10.9316	-1089.72	-545303	332902	30890.1	301.482	500.89	0
342	4	-31.2079	116.758	-730.26	-11545.5	-8954.16	-12919.2	287.738	625.81	0	-61.4801	-104.023	-356.469	-16294.3	9774.44	10057.4	327.42	245.71	0	-92.688	12.7358	-1086.73	-543981	331288	32291.7	300.755	501.13	0
342	5	-32.3377	118.677	-728.105	-11820.3	-9534.28	-12885	286.905	626.234	0	-61.8416	-104.195	-356.013	-16281.6	9574.51	10127.9	326.894	245.733	0	-94.1794	14.4823	-1084.12	-542753	329796	33681.9	300.037	501.282	0
342	6	-33.523	120.648	-725.992	-12096.1	-10125.2	-12848.1	286.053	626.662	0	-62.0462	-104.556	-355.846	-16271.9	9404.29	10187.8	326.428	245.727	0	-95.5692	16.0918	-1081.84	-541620	328418	35025.5	299.334	501.362	0
342	7	-34.7439	122.619	-723.927	-12372.6	-10718.4	-12811.2	285.194	627.091	0	-62.1182	-105.124	-355.915	-16265.4	9259.87	10239	326.017	245.7	0	-96.8622	17.4952	-1079.84	-540577	327143	36293.8	298.649	501.385	0
342	8	-35.9819	124.55	-721.936	-12647.7	-11306.5	-12776.3	284.339	627.519	0	-62.0714	-105.902	-356.189	-16261.5	9138.98	10283.5	325.658	245.654	0	-98.0533	18.6486	-1078.12	-539633	325976	37465	297.99	501.359	0
342	9	-37.2146	126.414	-720.08	-12919.6	-11884.1	-12744.9	283.496	627.942	0	-61.9057	-106.876	-356.669	-16260.3	9040.95	10322.6	325.348	245.589	0	-99.1203	19.5383	-1076.75	-538825	324939	38521.2	297.36	501.289	0
343	0	-38.4144	128.195	-718.461	-13187.1	-12448	-12718.5	282.674	628.355	0	-61.6104	-108.015	-357.391	-16263.5	8966.63	10356.2	325.089	245.506	0	-100.025	20.18	-1075.85	-538222	324075	39446.5	296.764	501.175	0
343	1	-39.5509	129.893	-717.193	-13449.6	-12995.7	-12698.5	281.88	628.753	0	-61.1705	-109.281	-358.4	-16274.1	8918.55	10382.6	324.884	245.408	0	-100.721	20.6121	-1075.59	-537902	323435	40227.9	296.209	501.018	0
343	2	-40.6012	131.514	-716.356	-13706.2	-13524.7	-12685.5	281.12	629.133	0	-60.5761	-110.635	-359.729	-16295	8899.94	10400.2	324.741	245.298	0	-101.177	20.8794	-1076.09	-537922	323057	40860.4	295.702	500.819	0
343	3	-41.5574	133.058	-715.971	-13955	-14033.7	-12679.6	280.399	629.491	0	-59.829	-112.041	-361.384	-16327.3	8913.32	10408.8	324.664	245.18	0	-101.386	21.0163	-1077.35	-538293	322953	41350	295.247	500.579	0
343	4	-42.4251	134.517	-716.009	-14194.1	-14522.7	-12679.9	279.717	629.824	0	-58.9436	-113.477	-363.345	-16371	8959.53	10409.3	324.658	245.056	0	-101.369	21.0399	-1079.35	-538990	323109	41709.5	294.846	500.299	0
343	5	-43.2189	135.872	-716.401	-14422.5	-14992.2	-12685.7	279.073	630.132	0	-57.9445	-114.924	-365.57	-16424.9	9036.03	10402.8	324.718	244.929	0	-101.163	20.9478	-1081.97	-539960	323491	41953.9	294.495	499.982	0
343	6	-43.9587	137.097	-717.046	-14640.3	-15442	-12696.8	278.464	630.417	0	-56.8629	-116.375	-368.003	-16486.6	9135.66	10390.7	324.825	244.8	0	-100.822	20.7221	-1085.05	-541131	324048	42098	294.188	499.632	0
343	7	-44.6645	138.166	-717.838	-14848.6	-15871.5	-12713.2	277.89	630.685	0	-55.7279	-117.821	-370.588	-16554.2	9248.4	10374.9	324.956	244.67	0	-100.392	20.3447	-1088.43	-542425	324724	42156.1	293.915	499.255	0
343	8	-45.3469	139.064	-718.704	-15048.5	-16280.4	-12734.9	277.348	630.938	0	-54.5585	-119.25	-373.292	-16626.3	9366.17	10356.4	325.091	244.54	0	-99.9054	19.8144	-1092	-543792	325480	42139.1	293.668	498.851	0
343	9	-45.9999	139.794	-719.635	-15240.1	-16669	-12762.2	276.837	631.178	0	-53.3589	-120.637	-376.118	-16703.4	9486.76	10334.9	325.223	244.41	0	-99.3588	19.1569	-1095.75	-545225	326313	42051.4	293.445	498.419	0
344	0	-46.5994	140.376	-720.69	-15421.7	-17038.2	-12795.3	276.359	631.398	0	-52.1187	-121.95	-379.109	-16787.4	9613.37	10310.4	325.358	244.281	0	-98.7181	18.4263	-1099.8	-546767	327253	41892.3	293.249	497.956	0
344	1	-47.1113	140.848	-721.974	-15590.8	-17391	-12833.9	275.912	631.595	0	-50.8204	-123.156	-382.326	-16881.2	9750.33	10283.3	325.503	244.154	0	-97.9316	17.6929	-1104.3	-548492	328350	41659.1	293.081	497.457	0
344	2	-47.507	141.245	-723.577	-15745.3	-17731.6	-12877.3	275.495	631.76	0	-49.4529	-124.226	-385.804	-16986.2	9899.05	10253.8	325.658	244.028	0	-96.96	17.0186	-1109.38	-550458	329636	41352	292.94	496.921	0
344	3	-47.7747	141.587	-725.54	-15884.8	-18062.5	-12924.1	275.105	631.894	0	-48.0238	-125.151	-389.52	-17100.3	10057.3	10222.4	325.82	243.901	0	-95.7985	16.436	-1115.06	-552680	331111	40976.5	292.821	496.358	0
344	4	-47.9205	141.876	-727.839	-16010.6	-18383.7	-12972.8	274.742	631.997	0	-46.5593	-125.933	-393.4	-17219.7	10220.6	10189.9	325.98	243.771	0	-94.4798	15.9427	-1121.24	-555127	332744	40543.3	292.72	495.784	0
344	5	-47.9652	142.097	-730.396	-16124.3	-18692.8	-13022.4	274.407	632.076	0	-45.0991	-126.588	-397.341	-17340.2	10382.7	10157.7	326.131	243.641	0	-93.0643	15.5089	-1127.74	-557730	334478	40066.5	292.631	495.217	0
344	6	-47.9388	142.23	-733.1	-16228.4	-18986	-13072.7	274.102	632.137	0	-43.6874	-127.137	-401.231	-17459.8	10536.7	10127.9	326.261	243.516	0	-91.6261	15.0928	-1134.33	-560401	336248	39563.2	292.551	494.675	0
344	7	-47.8704	142.258	-735.832	-16325.2	-19259	-13124.5	273.827	632.186	0	-42.3674	-127.602	-404.966	-17578.2	10676.4	10103.3	326.364	243.407	0	-90.2378	14.6556	-1140.8	-563051	337988	39049.9	292.477	494.175	0
344	8	-47.7812	142.178	-738.506	-16416.4	-19508.8	-13179	273.583	632.229	0	-41.1741	-128.002	-408.47	-17695.9	10796.4	10085.1	326.431	243.322	0	-88.9552	14.1756	-1146.98	-565615	339650	38540.1	292.404	493.729	0
344	9	-47.6792	142.001	-741.105	-16503.2	-19735.1	-13237.5	273.371	632.268	0	-40.1276	-128.341	-411.702	-17813	10890.9	10073.2	326.453	243.267	0	-87.8068	13.6597	-1152.81	-568075	341212	38043.4	292.328	493.344	0
345	0	-47.558	141.753	-743.683	-16585.3	-19939.7	-13300.7	273.188	632.302	0	-39.2325	-128.605	-414.663	-17929.7	10955.2	10067.3	326.419	243.239	0	-86.7905	13.148	-1158.35	-570463	342685	37567.9	292.244	493.026	0
345	1	-47.4027	141.468	-746.335	-16662.3	-20125.4	-13369	273.034	632.326	0	-38.4842	-128.771	-417.383	-18046.6	10987.2	10068	326.324	243.238	0	-85.8869	12.6966	-1163.72	-572841	344100	37120.5	292.147	492.774	0
345	2	-47.2024	141.174	-749.13	-16734	-20295.8	-13442.7	272.908	632.338	0	-37.883	-128.828	-419.882	-18164.5	10986.9	10076.2	326.167	243.261	0	-85.0855	12.346	-1169.01	-575252	345479	36707.4	292.037	492.59	0
345	3	-46.9574	140.885	-752.077	-16800.3	-20454.1	-13521.5	272.803	632.339	0	-37.4422	-128.781	-422.151	-18283.1	10955.5	10092.9	325.952	243.309	0	-84.3997	12.1045	-1174.23	-577700	346821	36335.2	291.911	492.477	0
345	4	-46.6754	140.599	-755.122	-16861.4	-20602.5	-13605.2	272.716	632.329	0	-37.1838	-128.642	-424.16	-18401	10894.7	10118.6	325.685	243.382	0	-83.8592	11.9576	-1179.28	-580145	348102	36009.4	291.768	492.434	0
345	5	-46.3681	140.306	-758.167	-16916.3	-20741.1	-13692.9	272.643	632.312	0	-37.1291	-128.425	-425.871	-18516.8	10804.3	10153.2	325.37	243.48	0	-83.4972	11.8809	-1184.04	-582519	349282	35734.9	291.608	492.458	0
345	6	-46.0504	139.991	-761.099	-16964.1	-20870.5	-13783.5	272.579	632.289	0	-37.2936	-128.14	-427.263	-18629.8	10681.3	10195.9	324.999	243.603	0	-83.3439	11.8507	-1188.36	-584748	350320	35517.1	291.426	492.541	0
345	7	-45.7355	139.636	-763.846	-17003.8	-20991.6	-13876	272.519	632.261	0	-37.6853	-127.787	-428.34	-18740.8	10522.1	10245.6	324.565	243.752	0	-83.4208	11.8489	-1192.19	-586790	351190	35359.9	291.218	492.674	0
345	8	-45.4284	139.232	-766.389	-17034.7	-21104.8	-13969.5	272.462	632.227	0	-38.3027	-127.364	-429.143	-18851.5	10325.3	10300.6	324.06	243.928	0	-83.731	11.8674	-1195.53	-588643	351899	35263.1	290.984	492.845	0
345	9	-45.1206	138.781	-768.774	-17056.9	-21210.2	-14063	272.41	632.187	0	-39.1279	-126.865	-429.735	-18963.4	10092.5	10358.9	323.485	244.128	0	-84.2484	11.9154	-1198.51	-590347	352479	35219.6	290.724	493.046	0
346	0	-44.7904	138.301	-771.091	-17070.8	-21308	-14155.5	272.366	632.138	0	-40.1227	-126.275	-430.198	-19077.7	9829.53	10418.4	322.849	244.346	0	-84.9131	12.0253	-1201.29	-591977	352984	35217.2	290.445	493.265	0
346	1	-44.4102	137.822	-773.448	-17077.4	-21398.9	-14245.8	272.333	632.08	0	-41.2366	-125.578	-430.624	-19195.2	9546.61	10477.8	322.169	244.575	0	-85.6468	12.243	-1204.07	-593613	353481	35242.5	290.156	493.493	0
346	2	-43.9588	137.371	-775.908	-17078.3	-21482.7	-14332.8	272.313	632.011	0	-42.4228	-124.768	-431.084	-19316.6	9254.62	10536.1	321.468	244.809	0	-86.3816	12.6029	-1206.99	-595310	354016	35283.6	289.869	493.72	0
346	3	-43.4293	136.961	-778.466	-17074.8	-21557.8	-14415.4	272.307	631.934	0	-43.6465	-123.849	-431.608	-19441.5	8961.58	10593.2	320.763	245.044	0	-87.0758	13.1117	-1210.07	-597073	354606	35332.5	289.591	493.939	0
346	4	-42.8284	136.591	-781.074	-17067.8	-21619.9	-14492.8	272.32	631.852	0	-44.8869	-122.843	-432.194	-19569.4	8671.61	10649.7	320.064	245.279	0	-87.7153	13.7483	-1213.27	-598872	355243	35384.1	289.328	494.146	0
346	5	-42.1719	136.251	-783.657	-17057.5	-21663.9	-14563.9	272.355	631.767	0	-46.1373	-121.781	-432.81	-19699.6	8386.59	10706.1	319.377	245.516	0	-88.3092	14.4702	-1216.47	-600656	355902	35435.5	289.085	494.341	0
346	6	-41.4807	135.926	-786.133	-17045.3	-21686.5	-14628.2	272.414	631.682	0	-47.3998	-120.699	-433.411	-19830.8	8108.37	10762.8	318.708	245.755	0	-88.8806	15.2269	-1219.54	-602369	356551	35485.9	288.866	494.529	0
346	7	-40.7753	135.607	-788.435	-17033.7	-21687.3	-14685.3	272.493	631.604	0	-48.6756	-119.627	-433.967	-19960.5	7838.96	10819.5	318.064	245.995	0	-89.4508	15.9799	-1222.4	-603966	357166	35536.1	288.671	494.709	0
346	8	-40.0715	135.293	-790.533	-17025.9	-21667.5	-14735.8	272.591	631.537	0	-49.9567	-118.581	-434.468	-20086.5	7580.13	10874.2	317.447	246.232	0	-90.0282	16.7115	-1225	-605429	357734	35586.8	288.5	494.882	0
346	9	-39.3773	134.989	-792.447	-17024.5	-21628.7	-14780.5	272.706	631.484	0	-51.2233	-117.567	-434.923	-20207.7	7334.53	10924.7	316.864	246.463	0	-90.6006	17.4217	-1227.37	-606773	358266	35635.6	288.354	495.05	0
347	0	-38.6869	134.712	-794.257	-17030.2	-21572.8	-14820.2	272.839	631.442	0	-52.4446	-116.584	-435.376	-20325.2	7106.3	10969.7	316.322	246.684	0	-91.1315	18.1276	-1229.63	-608057	358798	35675.7	288.235	495.211	0
347	1	-37.9824	134.484	-796.082	-17041.3	-21502.4	-14855.2	272.99	631.407	0	-53.5848	-115.626	-435.895	-20442.5	6899.77	11009.1	315.829	246.898	0	-91.5672	18.858	-1231.98	-609368	359386	35697.6	288.147	495.361	0
347	2	-37.245	134.325	-798.024	-17054.7	-21421.7	-14884.8	273.157	631.371	0	-54.6118	-114.688	-436.559	-20563.5	6718.64	11043.4	315.39	247.104	0	-91.8568	19.637	-1234.58	-610782	360081	35691.5	288.091	495.491	0
347	3	-36.4647	134.245	-800.119	-17067	-21335.1	-14908.4	273.335	631.331	0	-55.501	-113.775	-437.43	-20690.8	6565.77	11072.6	315.01	247.301	0	-91.9657	20.4702	-1237.55	-612334	360910	35648.8	288.066	495.59	0
347	4	-35.641	134.243	-802.345	-17075.7	-21246.7	-14925.7	273.519	631.282	0	-56.2344	-112.898	-438.542	-20825.7	6443.14	11095.9	314.692	247.488	0	-91.8754	21.3443	-1240.89	-614016	361873	35561.3	288.07	495.646	0
347	5	-34.7822	134.301	-804.64	-17079.5	-21159.3	-14937	273.703	631.226	0	-56.8022	-112.075	-439.899	-20967.8	6352.31	11112	314.44	247.665	0	-91.5844	22.226	-1244.54	-615791	362951	35420.4	288.102	495.651	0
347	6	-33.9044	134.396	-806.925	-17078.4	-21074.6	-14943.1	273.883	631.165	0	-57.202	-111.331	-441.476	-21114.9	6294.57	11119.9	314.258	247.828	0	-91.1064	23.0653	-1248.4	-617606	364113	35218.5	288.161	495.604	0
347	7	-33.0266	134.498	-809.124	-17073.3	-20993.4	-14945.2	274.054	631.101	0	-57.4352	-110.688	-443.231	-21263.1	6270.24	11118.7	314.147	247.973	0	-90.4618	23.8106	-1252.35	-619405	365325	34949.9	288.244	495.505	0
347	8	-32.1618	134.587	-811.177	-17064.7	-20916.3	-14944.5	274.215	631.037	0	-57.5027	-110.161	-445.13	-21408.4	6278.14	11108.6	314.104	248.095	0	-89.6645	24.4255	-1256.31	-621145	366558	34611	288.348	495.354	0
347	9	-31.3111	134.651	-813.076	-17052.3	-20842.4	-14941.5	274.366	630.973	0	-57.397	-109.752	-447.168	-21548.8	6315.82	11090.7	314.124	248.189	0	-88.7082	24.8992	-1260.24	-622816	367805	34198.1	288.473	495.151	0
348	0	-30.4611	134.694	-814.886	-17035.5	-20769.3	-14936.4	274.513	630.905	0	-57.0976	-109.444	-449.37	-21684.4	6380.63	11065.9	314.199	248.255	0	-87.5587	25.2505	-1264.26	-624463	369091	33705.5	288.619	494.895	0
348	1	-29.5871	134.727	-816.73	-17015	-20692.5	-14929.6	274.664	630.833	0	-56.5774	-109.214	-451.794	-21816.9	6470.66	11034.8	314.322	248.29	0	-86.1645	25.5133	-1268.52	-626171	370471	33122.8	288.789	494.588	0
348	2	-28.6646	134.759	-818.726	-16992.4	-20606.6	-14922.6	274.831	630.755	0	-55.8195	-109.049	-454.484	-21947.8	6584.75	10997.6	314.488	248.292	0	-84.4841	25.7104	-1273.21	-628026	371996	32437.4	288.987	494.231	0
348	3	-27.6797	134.792	-820.94	-16969.4	-20505.2	-14917	275.022	630.671	0	-54.8272	-108.951	-457.445	-22076.5	6722.57	10955	314.696	248.26	0	-82.5069	25.8405	-1278.39	-630068	373693	31640.3	289.219	493.833	0
348	4	-26.6308	134.819	-823.366	-16946.5	-20383.6	-14914	275.244	630.582	0	-53.6236	-108.934	-460.64	-22201.4	6884.63	10907.3	314.946	248.197	0	-80.2544	25.8854	-1284.01	-632287	375555	30728.5	289.487	493.4	0
348	5	-25.5298	134.828	-825.934	-16922.3	-20241.2	-14914.7	275.493	630.489	0	-52.2467	-109.019	-463.999	-22321.3	7070.94	10854.4	315.239	248.106	0	-77.7765	25.8097	-1289.93	-634624	377543	29705.1	289.79	492.943	0
348	6	-24.4029	134.798	-828.541	-16894.9	-20080.4	-14920.3	275.764	630.391	0	-50.7441	-109.239	-467.428	-22435.4	7278.83	10796.5	315.572	247.998	0	-75.147	25.5593	-1295.97	-636999	379596	28578.6	290.122	492.47	0
348	7	-23.2808	134.705	-831.093	-16863.7	-19903	-14931.2	276.052	630.291	0	-49.1636	-109.629	-470.829	-22542.3	7502.68	10734.3	315.935	247.878	0	-72.4443	25.0761	-1301.92	-639335	381654	27359.9	290.475	491.995	0
348	8	-22.1825	134.533	-833.54	-16829	-19709.6	-14947	276.354	630.19	0	-47.5405	-110.209	-474.132	-22640.6	7735.92	10668.8	316.316	247.752	0	-69.723	24.3246	-1307.67	-641588	383675	26058.6	290.843	491.526	0
348	9	-21.1069	134.283	-835.91	-16791.2	-19500.2	-14966.6	276.672	630.087	0	-45.8906	-110.972	-477.308	-22729.9	7974.08	10601.6	316.706	247.621	0	-66.9975	23.3115	-1313.22	-643769	385655	24681.8	291.223	491.074	0
349	0	-20.0328	133.974	-838.296	-16749.9	-19275.9	-14988.9	277.006	629.981	0	-44.2095	-111.885	-480.371	-22811.5	8216.54	10534.6	317.105	247.487	0	-64.2423	22.0887	-1318.67	-645936	387624	23234.2	291.613	490.644	0
349	1	-18.9287	133.637	-840.82	-16703	-19038.5	-15012.9	277.357	629.865	0	-42.4841	-112.9	-483.357	-22886.4	8465.35	10468.4	317.514	247.349	0	-61.4128	20.7374	-1324.18	-648165	389628	21720.1	292.015	490.237	0
349	2	-17.771	133.306	-843.57	-16648.1	-18789.8	-15038.3	277.726	629.735	0	-40.7096	-113.972	-486.297	-22954.9	8722.11	10402.6	317.936	247.203	0	-58.4806	19.3345	-1329.87	-650512	391700	20146.9	292.43	489.854	0
349	3	-16.5543	132.995	-846.56	-16583.8	-18531.3	-15065	278.11	629.59	0	-38.8997	-115.069	-489.192	-23017	8986.03	10335.6	318.369	247.051	0	-55.4539	17.9261	-1335.75	-652980	393842	18526.6	292.854	489.493	0
349	4	-15.2886	132.7	-849.728	-16509.8	-18263.8	-15092.5	278.506	629.43	0	-37.0818	-116.176	-492.013	-23072.1	9254.01	10266	318.809	246.893	0	-52.3704	16.5237	-1341.74	-655525	396026	16873	293.285	489.154	0
349	5	-13.9917	132.406	-852.961	-16426.6	-17987.6	-15119.9	278.912	629.258	0	-35.2894	-117.292	-494.711	-23120	9520.99	10192.4	319.246	246.734	0	-49.2812	15.1138	-1347.67	-658069	398200	15199.5	293.718	488.839	0
349	6	-12.6832	132.096	-856.132	-16336.4	-17703	-15145.9	279.322	629.082	0	-33.5563	-118.423	-497.224	-23160.5	9781	10114.9	319.671	246.58	0	-46.2396	13.6726	-1353.36	-660526	400304	13518.8	294.146	488.55	0
349	7	-11.3798	131.76	-859.138	-16241.4	-17410.7	-15169.5	279.735	628.904	0	-31.9099	-119.576	-499.504	-23193.9	10030.2	10033.6	320.08	246.434	0	-43.2897	12.1836	-1358.64	-662825	402290	11842.9	294.568	488.289	0
349	8	-10.0901	131.4	-861.918	-16143.5	-17111.8	-15190.3	280.147	628.73	0	-30.363	-120.748	-501.537	-23221.6	10267.8	9948.78	320.473	246.301	0	-40.4531	10.6519	-1363.46	-664931	404134	10181.7	294.98	488.056	0
349	9	-8.81262	131.03	-864.464	-16043.3	-16807.4	-15207.9	280.557	628.559	0	-28.9115	-121.92	-503.365	-23246.2	10494.3	9861.35	320.848	246.182	0	-37.7241	9.11002	-1367.83	-666848	405846	8544.41	295.385	487.843	0
350	0	-7.53417	130.669	-866.819	-15941.5	-16499	-15222.7	280.966	628.391	0	-27.5408	-123.054	-505.075	-23270.8	10711.7	9774.2	321.208	246.074	0	-35.075	7.61589	-1371.89	-668621	407464	6940.31	295.782	487.637	0
350	1	-6.23576	130.343	-869.061	-15838.9	-16188.8	-15234.3	281.372	628.225	0	-26.2374	-124.108	-506.771	-23297.8	10923.7	9691.07	321.556	245.973	0	-32.4732	6.23508	-1375.83	-670319	409043	5378.6	296.173	487.427	0
350	2	-4.9056	130.068	-871.253	-15737.5	-15880.2	-15242.2	281.773	628.063	0	-24.9996	-125.054	-508.52	-23328.5	11132.5	9615.1	321.892	245.875	0	-29.9052	5.01446	-1379.77	-671994	410620	3869.54	296.559	487.206	0
350	3	-3.54713	129.852	-873.406	-15639	-15575.6	-15246	282.167	627.906	0	-23.8384	-125.884	-510.339	-23363.5	11335.7	9548.59	322.212	245.781	0	-27.3855	3.96871	-1383.74	-673658	412198	2424.61	296.936	486.974	0
350	4	-2.17591	129.693	-875.496	-15544.5	-15275.4	-15245.8	282.552	627.755	0	-22.7688	-126.607	-512.209	-23403.6	11528.4	9492.9	322.507	245.691	0	-24.9447	3.08654	-1387.71	-675294	413762	1054.1	297.3	486.734	0
350	5	-0.812801	129.585	-877.475	-15454.1	-14978.7	-15241.9	282.93	627.612	0	-21.8039	-127.241	-514.098	-23449.1	11706.7	9447.43	322.771	245.612	0	-22.6167	2.34431	-1391.57	-676870	415286	-234.573	297.649	486.487	0
350	6	0.520939	129.52	-879.284	-15368	-14685.7	-15234.1	283.298	627.478	0	-20.9526	-127.803	-515.964	-23499.2	11869.1	9409.28	323.004	245.544	0	-20.4317	1.7169	-1395.25	-678341	416739	-1437.02	297.981	486.238	0
350	7	1.8059	129.487	-880.867	-15286.6	-14397.5	-15222.3	283.655	627.354	0	-20.2162	-128.301	-517.767	-23551.5	12017.2	9374.68	323.21	245.487	0	-18.4102	1.18584	-1398.63	-679663	418094	-2550.24	298.298	485.989	0
350	8	3.02603	129.478	-882.2	-15209.9	-14116.4	-15206	283.999	627.241	0	-19.5852	-128.733	-519.477	-23603.1	12153.6	9340.81	323.396	245.436	0	-16.5592	0.745438	-1401.68	-680815	419335	-3570.4	298.6	485.74	0
350	9	4.1743	129.495	-883.303	-15138	-13845.3	-15185.3	284.326	627.138	0	-19.0445	-129.091	-521.082	-23652.1	12281.6	9306.66	323.57	245.39	0	-14.8702	0.404037	-1404.39	-681802	420466	-4494.84	298.887	485.495	0
351	0	5.25865	129.55	-884.247	-15072.1	-13586.6	-15161	284.635	627.045	0	-18.5793	-129.369	-522.598	-23698.3	12404.6	9272.61	323.736	245.347	0	-13.3207	0.181625	-1406.85	-682672	421511	-5325.82	299.16	485.256	0
351	1	6.297	129.66	-885.127	-15013.1	-13342.5	-15134.4	284.926	626.962	0	-18.1806	-129.557	-524.055	-23743.4	12524.2	9239.42	323.899	245.307	0	-11.8836	0.102646	-1409.18	-683490	422507	-6069.25	299.419	485.03	0
351	2	7.30283	129.836	-886.01	-14960.4	-13114.7	-15106.3	285.198	626.885	0	-17.8486	-129.656	-525.466	-23789.5	12638.4	9207.86	324.052	245.273	0	-10.5458	0.18045	-1411.48	-684301	423473	-6729.3	299.663	484.818	0
351	3	8.27589	130.078	-886.904	-14912.4	-12904.8	-15076.7	285.45	626.814	0	-17.5907	-129.672	-526.809	-23837.7	12740.4	9179.17	324.184	245.249	0	-9.31483	0.405441	-1413.71	-685104	424397	-7306.03	299.884	484.627	0
351	4	9.20453	130.37	-887.769	-14867	-12713.5	-15045.3	285.679	626.747	0	-17.4154	-129.623	-528.03	-23888.2	12821.7	9155	324.282	245.24	0	-8.21083	0.74704	-1415.8	-685864	425242	-7797.86	300.076	484.462	0
351	5	10.0726	130.69	-888.532	-14822.9	-12540.6	-15012.3	285.886	626.682	0	-17.3297	-129.529	-529.064	-23940.7	12875.9	9136.68	324.337	245.251	0	-7.25715	1.16133	-1417.6	-686525	425963	-8205.52	300.237	484.328	0
351	6	10.8627	131.011	-889.092	-14779	-12384.5	-14978.3	286.071	626.623	0	-17.3363	-129.412	-529.859	-23994.7	12901.6	9124.75	324.349	245.285	0	-6.47364	1.59834	-1418.95	-687015	426513	-8533.06	300.364	484.225	0
351	7	11.5567	131.304	-889.349	-14734.5	-12242.6	-14944.2	286.234	626.568	0	-17.4294	-129.293	-530.385	-24048.7	12900.5	9119.1	324.323	245.342	0	-5.87268	2.01123	-1419.73	-687267	426860	-8785.49	300.463	484.149	0
351	8	12.1392	131.548	-889.237	-14688.9	-12112.3	-14910.2	286.379	626.519	0	-17.5956	-129.181	-530.648	-24100.7	12875.9	9119.31	324.264	245.418	0	-5.45638	2.36674	-1419.89	-687240	426991	-8966.65	300.538	484.091	0
351	9	12.6063	131.733	-888.755	-14641.2	-11991.2	-14876.2	286.508	626.474	0	-17.8127	-129.075	-530.69	-24149.4	12833.6	9124.85	324.183	245.506	0	-5.20638	2.65804	-1419.44	-686941	426926	-9081.29	300.593	484.041	0
352	0	12.9746	131.871	-887.979	-14590.3	-11878.6	-14842.6	286.623	626.431	0	-18.0464	-128.957	-530.587	-24194	12781.6	9134.84	324.09	245.599	0	-5.07179	2.91441	-1418.57	-686429	426716	-9138.66	300.637	483.988	0
352	1	13.2748	131.99	-887.046	-14536	-11775.8	-14810.3	286.725	626.387	0	-18.2542	-128.797	-530.433	-24234.7	12728.5	9147.81	323.997	245.689	0	-4.97941	3.19293	-1417.48	-685802	426436	-9151.42	300.672	483.926	0
352	2	13.5357	132.121	-886.091	-14479.4	-11683.7	-14780.7	286.814	626.341	0	-18.4031	-128.572	-530.302	-24271.5	12681.1	9161.65	323.913	245.769	0	-4.86732	3.54887	-1416.39	-685157	426149	-9130.6	300.704	483.854	0
352	3	13.7707	132.28	-885.197	-14421.8	-11602.3	-14755.6	286.893	626.292	0	-18.4805	-128.271	-530.221	-24303.6	12641.8	9174.26	323.843	245.837	0	-4.70975	4.00949	-1415.42	-684548	425891	-9082.53	300.734	483.772	0
352	4	13.9762	132.469	-884.373	-14363.6	-11529.5	-14736.6	286.963	626.242	0	-18.494	-127.9	-530.177	-24329.2	12609.9	9184.29	323.784	245.889	0	-4.51782	4.56835	-1414.55	-683976	425662	-9008.5	300.764	483.684	0
352	5	14.1363	132.671	-883.559	-14304.9	-11463.2	-14724.9	287.026	626.19	0	-18.4662	-127.482	-530.127	-24346	12584.2	9191.57	323.738	245.925	0	-4.3299	5.18979	-1413.69	-683398	425435	-8906.24	300.793	483.592	0
352	6	14.229	132.865	-882.653	-14246.4	-11402.3	-14720	287.082	626.141	0	-18.4291	-127.049	-530.015	-24353.2	12564	9196.48	323.705	245.948	0	-4.20014	5.81551	-1412.67	-682742	425164	-8772.71	300.822	483.497	0
352	7	14.2343	133.02	-881.542	-14189.2	-11347.4	-14720.2	287.128	626.096	0	-18.4153	-126.641	-529.785	-24351.4	12547	9198.81	323.683	245.965	0	-4.18098	6.37913	-1411.33	-681933	424799	-8607.57	300.85	483.402	0
352	8	14.1435	133.114	-880.155	-14133.4	-11299.5	-14722.8	287.162	626.058	0	-18.4452	-126.287	-529.398	-24342.5	12530	9197.71	323.668	245.982	0	-4.30169	6.82728	-1409.55	-680923	424303	-8415.36	300.873	483.309	0
352	9	13.9651	133.137	-878.489	-14077.4	-11258.3	-14724.5	287.185	626.025	0	-18.5194	-125.998	-528.851	-24328.4	12511.4	9192.99	323.658	246.002	0	-4.55433	7.13931	-1407.34	-679712	423674	-8204.52	300.89	483.22	0
353	0	13.7264	133.101	-876.626	-14018.6	-11221.1	-14723.3	287.2	625.992	0	-18.6211	-125.767	-528.179	-24310.8	12492	9185.69	323.651	246.028	0	-4.89477	7.33479	-1404.8	-678355	422947	-7986.08	300.905	483.132	0
353	1	13.4651	133.036	-874.698	-13954.8	-11184	-14718.7	287.214	625.954	0	-18.7264	-125.579	-527.442	-24291.4	12474.6	9177.2	323.651	246.055	0	-5.26136	7.45702	-1402.14	-676943	422185	-7772.77	300.92	483.048	0
353	2	13.2125	132.969	-872.828	-13885.9	-11143	-14710.6	287.233	625.909	0	-18.8159	-125.427	-526.69	-24271.4	12461.5	9168.34	323.66	246.083	0	-5.60337	7.54211	-1399.52	-675558	421443	-7576.09	300.942	482.967	0
353	3	12.982	132.914	-871.077	-13813.2	-11096.4	-14699.6	287.261	625.858	0	-18.8812	-125.313	-525.944	-24250.6	12453.9	9159.16	323.679	246.109	0	-5.89923	7.60146	-1397.02	-674245	420747	-7402.74	300.972	482.891	0
353	4	12.7698	132.868	-869.444	-13738.5	-11046.6	-14686.5	287.295	625.802	0	-18.9258	-125.243	-525.2	-24227	12451.7	9149.29	323.708	246.129	0	-6.15599	7.62506	-1394.64	-673000	420094	-7254.07	301.007	482.823	0
353	5	12.5611	132.811	-867.874	-13664	-10997.7	-14672.5	287.328	625.744	0	-18.9619	-125.223	-524.423	-24197.9	12452.3	9138.64	323.745	246.142	0	-6.40075	7.58844	-1392.3	-671785	419451	-7127.25	301.045	482.763	0
353	6	12.3374	132.721	-866.281	-13591.5	-10953	-14658.8	287.356	625.69	0	-19.007	-125.262	-523.573	-24161	12453.1	9127.68	323.785	246.146	0	-6.66953	7.45889	-1389.85	-670541	418776	-7017.87	301.079	482.712	0
353	7	12.0866	132.578	-864.587	-13522.8	-10913	-14645.9	287.378	625.641	0	-19.0759	-125.369	-522.628	-24116.5	12452.9	9116.75	323.828	246.145	0	-6.98935	7.20919	-1387.21	-669217	418040	-6924.02	301.11	482.667	0
353	8	11.8085	132.381	-862.759	-13457.8	-10876.8	-14634	287.393	625.599	0	-19.1707	-125.544	-521.603	-24067.1	12451.6	9105.6	323.872	246.141	0	-7.36229	6.8369	-1384.36	-667801	417237	-6846.36	301.138	482.626	0
353	9	11.5131	132.143	-860.834	-13394.7	-10843.3	-14622.4	287.404	625.56	0	-19.2745	-125.765	-520.557	-24016.3	12449.5	9093.46	323.916	246.136	0	-7.76144	6.37712	-1381.39	-666325	416396	-6783.84	301.163	482.58	0
354	0	11.2183	131.889	-858.904	-13329.9	-10812.4	-14609.6	287.411	625.52	0	-19.3545	-125.992	-519.583	-23967.1	12449.3	9079.66	323.96	246.127	0	-8.13624	5.89738	-1378.49	-664862	415574	-6733.01	301.188	482.518	0
354	1	10.9451	131.648	-857.08	-13259.9	-10783.8	-14594.8	287.418	625.471	0	-19.3752	-126.177	-518.77	-23920.6	12455.8	9064.48	324.01	246.11	0	-8.43009	5.47095	-1375.85	-663491	414832	-6690.53	301.215	482.432	0
354	2	10.7083	131.437	-855.438	-13183.2	-10756.3	-14577.7	287.426	625.411	0	-19.3145	-126.29	-518.156	-23876.2	12472.7	9049.03	324.071	246.079	0	-8.60621	5.14723	-1373.59	-662261	414208	-6653.68	301.25	482.317	0
354	3	10.5112	131.261	-854.004	-13100.1	-10727	-14559.1	287.439	625.34	0	-19.1716	-126.317	-517.726	-23832.2	12500.7	9034.03	324.145	246.033	0	-8.66034	4.94427	-1371.73	-661182	413708	-6619.3	301.293	482.179	0
354	4	10.3478	131.119	-852.76	-13012.4	-10692.7	-14539.8	287.461	625.259	0	-18.965	-126.263	-517.425	-23786.9	12538.9	9018.82	324.233	245.972	0	-8.61725	4.85621	-1370.19	-660235	413316	-6583.31	301.347	482.028	0
354	5	10.2044	130.999	-851.649	-12923.6	-10651.4	-14520.3	287.493	625.175	0	-18.7286	-126.145	-517.182	-23738.8	12584.5	9001.6	324.333	245.9	0	-8.52417	4.85461	-1368.83	-659372	412992	-6541.35	301.412	481.874	0
354	6	10.0626	130.882	-850.572	-12837.1	-10601.9	-14500.1	287.536	625.092	0	-18.5016	-125.994	-516.917	-23687.8	12631.8	8981.11	324.437	245.825	0	-8.439	4.88761	-1367.49	-658523	412682	-6490.58	301.484	481.728	0
354	7	9.90292	130.74	-849.409	-12755.1	-10543.1	-14478.4	287.588	625.016	0	-18.3176	-125.847	-516.565	-23634.7	12674.3	8958.15	324.536	245.754	0	-8.41465	4.89314	-1365.97	-657608	412327	-6429.61	301.56	481.592	0
354	8	9.71017	130.555	-848.065	-12677.2	-10473.3	-14454.8	287.65	624.948	0	-18.1985	-125.734	-516.083	-23580	12708.1	8935.19	324.624	245.69	0	-8.48829	4.82188	-1364.15	-656562	411887	-6356.59	301.638	481.468	0
354	9	9.47857	130.321	-846.505	-12602	-10392.4	-14428.9	287.723	624.887	0	-18.149	-125.666	-515.459	-23523.2	12732.6	8914.22	324.702	245.635	0	-8.67044	4.65557	-1361.96	-655362	411346	-6270.15	301.718	481.353	0
355	0	9.21769	130.05	-844.778	-12527.3	-10304.3	-14400.2	287.802	624.829	0	-18.1519	-125.635	-514.716	-23463	12750.5	8895.07	324.772	245.584	0	-8.93421	4.41541	-1359.49	-654036	410723	-6172.93	301.799	481.244	0
355	1	8.95113	129.766	-842.975	-12450.8	-10217	-14368.6	287.88	624.77	0	-18.1765	-125.614	-513.898	-23398.5	12766.3	8875.72	324.842	245.531	0	-9.22532	4.15213	-1356.87	-652645	410054	-6072.14	301.879	481.138	0
355	2	8.7046	129.493	-841.183	-12370.2	-10138.4	-14334.3	287.948	624.706	0	-18.1957	-125.574	-513.044	-23329.7	12783.9	8853.83	324.918	245.473	0	-9.49114	3.91817	-1354.23	-651243	409369	-5975.63	301.954	481.035	0
355	3	8.49537	129.248	-839.443	-12285.4	-10073.6	-14297.4	288	624.635	0	-18.1957	-125.5	-512.174	-23257	12804.3	8828.09	325	245.408	0	-9.70032	3.74782	-1351.62	-649858	408682	-5887.98	302.02	480.933	0
355	4	8.3295	129.04	-837.753	-12197.1	-10024.9	-14258	288.034	624.559	0	-18.1744	-125.386	-511.289	-23180.8	12825.6	8798.95	325.085	245.338	0	-9.84491	3.65382	-1349.04	-648490	407986	-5809.03	302.076	480.834	0
355	5	8.19971	128.871	-836.076	-12106.9	-9991.15	-14216.1	288.05	624.481	0	-18.1386	-125.248	-510.374	-23101.1	12845.3	8768.97	325.168	245.263	0	-9.93885	3.62299	-1346.45	-647115	407266	-5734.32	302.12	480.738	0
355	6	8.0864	128.73	-834.358	-12016.7	-9966.83	-14171.5	288.055	624.402	0	-18.0992	-125.115	-509.404	-23018.4	12862	8742.46	325.249	245.187	0	-10.0128	3.61549	-1343.76	-645701	406505	-5657.22	302.155	480.646	0
355	7	7.96641	128.6	-832.547	-11928.7	-9944.24	-14124.4	288.056	624.328	0	-18.0676	-125.013	-508.354	-22933	12876.1	8722.97	325.329	245.112	0	-10.1012	3.58686	-1340.9	-644214	405687	-5571.32	302.186	480.562	0
355	8	7.82306	128.461	-830.611	-11844.8	-9916.73	-14075.7	288.061	624.26	0	-18.0514	-124.946	-507.207	-22844.9	12888	8711.17	325.41	245.04	0	-10.2284	3.51524	-1337.82	-642635	404808	-5471.79	302.221	480.487	0
355	9	7.652	128.304	-828.554	-11766.6	-9880	-14027	288.076	624.201	0	-18.0499	-124.895	-505.968	-22753	12897.6	8705.99	325.491	244.969	0	-10.3979	3.40882	-1334.52	-640968	403873	-5356.16	302.261	480.42	0
356	0	7.46421	128.135	-826.427	-11694.6	-9833.33	-13979.2	288.101	624.151	0	-18.0505	-124.833	-504.677	-22657.2	12904.3	8706.23	325.569	244.894	0	-10.5863	3.30193	-1331.1	-639249	402910	-5225.44	302.307	480.359	0
356	1	7.28125	127.978	-824.31	-11627.6	-9780.26	-13932.4	288.135	624.106	0	-18.0326	-124.736	-503.406	-22559	12908.9	8710.73	325.643	244.813	0	-10.7513	3.24206	-1327.72	-637541	401960	-5084.11	302.356	480.296	0
356	2	7.12132	127.857	-822.266	-11563.6	-9725.82	-13886.8	288.172	624.063	0	-17.9794	-124.595	-502.22	-22460.7	12911.4	8718.82	325.709	244.723	0	-10.8581	3.26254	-1324.49	-635894	401053	-4937.38	302.405	480.224	0
356	3	6.98837	127.785	-820.315	-11501	-9672.74	-13842.3	288.209	624.02	0	-17.8899	-124.423	-501.145	-22365	12910	8730.95	325.761	244.628	0	-10.9015	3.36192	-1321.46	-634326	400198	-4787.66	302.45	480.141	0
356	4	6.87057	127.761	-818.433	-11438.8	-9620.9	-13798.2	288.245	623.977	0	-17.7803	-124.255	-500.16	-22273.7	12900.3	8748.33	325.792	244.533	0	-10.9097	3.50596	-1318.59	-632820	399381	-4633.04	302.487	480.049	0
356	5	6.74368	127.767	-816.563	-11376.8	-9569.61	-13754	288.281	623.933	0	-17.6776	-124.123	-499.211	-22187.3	12879.2	8771.31	325.799	244.445	0	-10.934	3.64352	-1315.77	-631335	398567	-4467.8	302.515	479.953	0
356	6	6.57884	127.778	-814.629	-11316.2	-9519.65	-13709.7	288.314	623.891	0	-17.6114	-124.05	-498.228	-22103.7	12846	8798.18	325.783	244.365	0	-11.0325	3.72731	-1312.86	-629810	397713	-4284.14	302.534	479.861	0
356	7	6.35421	127.77	-812.563	-11259.6	-9473.69	-13665.2	288.341	623.857	0	-17.607	-124.04	-497.149	-22018.7	12801.7	8825.98	325.75	244.29	0	-11.2528	3.73032	-1309.71	-628193	396782	-4074.77	302.541	479.778	0
356	8	6.06094	127.734	-810.339	-11208.8	-9435.58	-13620.2	288.356	623.832	0	-17.6798	-124.084	-495.941	-21927.3	12748.3	8851.96	325.705	244.214	0	-11.6189	3.6494	-1306.28	-626456	395755	-3834.66	302.536	479.707	0
356	9	5.70268	127.672	-807.982	-11162.7	-9409.09	-13573.6	288.355	623.816	0	-17.8295	-124.169	-494.595	-21825.7	12688	8873.97	325.653	244.128	0	-12.1269	3.50289	-1302.58	-624609	394634	-3561.53	302.517	479.646	0
357	0	5.2961	127.602	-805.571	-11117.8	-9396.8	-13523.7	288.335	623.801	0	-18.0417	-124.271	-493.135	-21712.7	12623.4	8890.76	325.598	244.03	0	-12.7456	3.33035	-1298.71	-622696	393450	-3256.14	302.484	479.597	0
357	1	4.86684	127.552	-803.22	-11069.8	-9398.69	-13469.2	288.299	623.782	0	-18.2958	-124.37	-491.602	-21590.1	12556.3	8902.56	325.542	243.918	0	-13.429	3.1816	-1294.82	-620792	392249	-2921.79	302.439	479.56	0
357	2	4.43691	127.545	-801.024	-11016.1	-9412.2	-13410.1	288.25	623.753	0	-18.5766	-124.454	-490.032	-21460.4	12488.4	8911.02	325.485	243.794	0	-14.1397	3.09091	-1291.06	-618959	391072	-2562.97	302.383	479.536	0
357	3	4.01565	127.589	-799.012	-10955.9	-9434.18	-13347.3	288.193	623.712	0	-18.8792	-124.528	-488.426	-21324.9	12420.4	8918.39	325.43	243.661	0	-14.8636	3.06053	-1287.44	-617216	389931	-2184.44	302.32	479.529	0
357	4	3.60086	127.675	-797.135	-10890.3	-9461.94	-13282.9	288.13	623.662	0	-19.2075	-124.609	-486.751	-21184.1	12352.3	8926.41	325.377	243.522	0	-15.6067	3.0657	-1283.89	-615530	388805	-1791.8	302.251	479.542	0
357	5	3.18311	127.781	-795.301	-10821.9	-9491.91	-13219.2	288.065	623.607	0	-19.5724	-124.715	-484.952	-21037.6	12283.1	8935.56	325.328	243.381	0	-16.3893	3.06526	-1280.25	-613837	387654	-1391.3	302.18	479.58	0
357	6	2.75013	127.872	-793.407	-10753	-9518.8	-13158.4	288.003	623.553	0	-19.9911	-124.863	-482.984	-20885.7	12212.1	8945.26	325.285	243.243	0	-17.241	3.00856	-1276.39	-612070	386438	-989.929	302.11	479.645	0
357	7	2.29176	127.916	-791.37	-10685.6	-9537.4	-13102.3	287.948	623.503	0	-20.4788	-125.069	-480.823	-20730.3	12139	8954.75	325.246	243.114	0	-18.187	2.8472	-1272.19	-610180	385133	-595.556	302.045	479.736	0
357	8	1.80219	127.895	-789.148	-10620.6	-9545.57	-13052.1	287.904	623.458	0	-21.0376	-125.343	-478.468	-20574.7	12062.4	8963.13	325.21	243.001	0	-19.2354	2.55221	-1267.62	-608147	383725	-215.141	301.985	479.853	0
357	9	1.28097	127.804	-786.744	-10557.3	-9545.41	-13008.3	287.867	623.419	0	-21.6536	-125.678	-475.93	-20421.8	11979.3	8969.17	325.17	242.909	0	-20.3727	2.12645	-1262.67	-605977	382214	148.111	301.928	479.996	0
358	0	0.737732	127.655	-784.208	-10493.2	-9542.37	-12970.1	287.832	623.381	0	-22.3008	-126.048	-473.248	-20272.6	11888.2	8971.87	325.12	242.837	0	-21.5631	1.6068	-1257.46	-603705	380618	493.992	301.866	480.162	0
358	1	0.193219	127.47	-781.61	-10424.8	-9542.34	-12936	287.791	623.338	0	-22.9484	-126.42	-470.491	-20125	11790.7	8971.14	325.06	242.774	0	-22.7552	1.04957	-1252.1	-601380	378971	821.81	301.796	480.337	0
358	2	-0.330667	127.268	-779.007	-10349.1	-9548.12	-12905.2	287.743	623.285	0	-23.5715	-126.767	-467.728	-19976.8	11690.4	8968.24	324.994	242.71	0	-23.9021	0.501144	-1246.73	-599042	377310	1129.34	301.718	480.508	0
358	3	-0.820931	127.06	-776.425	-10265.6	-9558.87	-12877.1	287.689	623.222	0	-24.1568	-127.08	-465.004	-19828.1	11589.6	8965.34	324.924	242.641	0	-24.9778	-0.0198746	-1241.43	-596715	375659	1414.38	301.636	480.667	0
358	4	-1.27394	126.852	-773.876	-10176.7	-9572.42	-12850.9	287.631	623.15	0	-24.7014	-127.369	-462.343	-19680.1	11490.8	8964.16	324.853	242.566	0	-25.9754	-0.516083	-1236.22	-594414	374031	1675.82	301.552	480.813	0
358	5	-1.693	126.647	-771.354	-10085.7	-9586.82	-12825.5	287.571	623.075	0	-25.2092	-127.646	-459.747	-19532.9	11397.2	8965.1	324.79	242.486	0	-26.9022	-0.999115	-1231.1	-592142	372432	1914.4	301.471	480.947	0
358	6	-2.08817	126.442	-768.834	-9994.82	-9599.71	-12800.2	287.514	623	0	-25.6896	-127.927	-457.214	-19385.1	11312.1	8967.8	324.741	242.398	0	-27.7778	-1.48485	-1226.05	-589883	370860	2133.88	301.397	481.067	0
358	7	-2.47376	126.231	-766.281	-9904.64	-9608	-12775.1	287.462	622.926	0	-26.1521	-128.22	-454.737	-19235.4	11237.6	8971.97	324.712	242.3	0	-28.6259	-1.98872	-1221.02	-587614	369309	2339.7	301.335	481.171	0
358	8	-2.86205	126.009	-763.676	-9815	-9609.17	-12751.5	287.417	622.852	0	-26.6004	-128.525	-452.308	-19083.1	11173.2	8977.53	324.703	242.19	0	-29.4624	-2.51589	-1215.98	-585323	367773	2537.13	301.286	481.258	0
358	9	-3.25761	125.777	-761.033	-9725.54	-9602.63	-12731.3	287.382	622.779	0	-27.0328	-128.83	-449.912	-18928.5	11116.8	8984.28	324.709	242.071	0	-30.2904	-3.05324	-1210.95	-583013	366252	2730.7	301.25	481.332	0
359	0	-3.65384	125.546	-758.406	-9636.01	-9589.21	-12715.4	287.356	622.706	0	-27.4415	-129.117	-447.545	-18772.6	11066.5	8991.44	324.727	241.946	0	-31.0954	-3.57056	-1205.95	-580717	364755	2921.97	301.225	481.4	0
359	1	-4.03519	125.335	-755.872	-9545.86	-9570.34	-12704	287.339	622.629	0	-27.8116	-129.368	-445.219	-18617.1	11020	8997.46	324.752	241.815	0	-31.8468	-4.03201	-1201.09	-578483	363306	3107.65	301.207	481.469	0
359	2	-4.3871	125.157	-753.487	-9453.96	-9547.68	-12696.2	287.329	622.547	0	-28.1297	-129.572	-442.957	-18463.4	10975.2	9000.45	324.777	241.682	0	-32.5168	-4.41566	-1196.44	-576348	361922	3281.64	301.193	481.54	0
359	3	-4.70414	125.007	-751.252	-9359.44	-9521.81	-12691.1	287.325	622.458	0	-28.3937	-129.733	-440.774	-18312.1	10931.1	8999.38	324.8	241.545	0	-33.0978	-4.72575	-1192.03	-574317	360606	3438.77	301.182	481.609	0
359	4	-4.99071	124.874	-749.121	-9263.18	-9491.61	-12687.9	287.33	622.365	0	-28.6116	-129.863	-438.677	-18162.6	10888.5	8994.63	324.821	241.403	0	-33.6023	-4.98952	-1187.8	-572365	359349	3576.49	301.176	481.669	0
359	5	-5.2612	124.739	-747.024	-9168.01	-9455.78	-12685.5	287.342	622.273	0	-28.7989	-129.989	-436.65	-18013.4	10848.2	8986.85	324.844	241.254	0	-34.0601	-5.25037	-1183.67	-570448	358129	3695.37	301.176	481.717	0
359	6	-5.53943	124.58	-744.868	-9076.51	-9413.66	-12682.4	287.362	622.185	0	-28.9756	-130.141	-434.642	-17862.4	10810.5	8976.11	324.872	241.097	0	-34.515	-5.56104	-1179.51	-568504	356906	3799.58	301.184	481.757	0
359	7	-5.85084	124.377	-742.561	-8988.6	-9364.6	-12677.2	287.389	622.105	0	-29.1607	-130.344	-432.595	-17707.7	10775.2	8962.52	324.908	240.934	0	-35.0115	-5.96734	-1175.16	-566464	355638	3896.24	301.2	481.789	0
359	8	-6.211	124.121	-740.049	-8902.02	-9308.23	-12668.6	287.422	622.029	0	-29.3636	-130.61	-430.481	-17548.8	10742.6	8947.39	324.955	240.765	0	-35.5746	-6.48885	-1170.53	-564288	354301	3993.54	301.225	481.813	0
359	9	-6.61774	123.821	-737.352	-8814.49	-9245.68	-12656	287.461	621.954	0	-29.5782	-130.929	-428.33	-17387.4	10712.9	8933.46	325.011	240.593	0	-36.1959	-7.10773	-1165.68	-561994	352909	4097.6	301.259	481.823	0
360	0	-7.04942	123.503	-734.582	-8725.11	-9179.54	-12639.7	287.504	621.878	0	-29.7833	-131.27	-426.218	-17227.2	10686.2	8923.49	325.072	240.419	0	-36.8327	-7.76691	-1160.8	-559664	351515	4210.49	301.298	481.815	0
360	1	-7.47311	123.208	-731.899	-8634.38	-9112.15	-12620.6	287.55	621.797	0	-29.9502	-131.594	-424.237	-17072.2	10663.6	8918.79	325.136	240.242	0	-37.4233	-8.3855	-1156.14	-557415	350189	4331.14	301.342	481.788	0
360	2	-7.86046	122.972	-729.435	-8543.98	-9044.52	-12599.4	287.601	621.713	0	-30.0572	-131.865	-422.457	-16925.1	10645.8	8918.76	325.2	240.064	0	-37.9176	-8.89268	-1151.89	-555343	348989	4457.91	301.39	481.743	0
360	3	-8.19782	122.812	-727.245	-8456.32	-8976.8	-12576.3	287.656	621.628	0	-30.099	-132.065	-420.897	-16786.2	10633.1	8921.59	325.263	239.882	0	-38.2969	-9.25327	-1148.14	-553486	347937	4589.79	301.443	481.684	0
360	4	-8.48639	122.726	-725.309	-8373.05	-8908.7	-12551.9	287.717	621.544	0	-30.088	-132.195	-419.525	-16653.5	10624.2	8925.27	325.324	239.696	0	-38.5744	-9.46957	-1144.83	-551824	347017	4726.85	301.499	481.616	0
360	5	-8.74103	122.695	-723.555	-8293.97	-8839.58	-12526.5	287.783	621.463	0	-30.0496	-132.27	-418.273	-16524	10616.5	8928.89	325.382	239.505	0	-38.7907	-9.57476	-1141.83	-550301	346187	4871.94	301.556	481.545	0
360	6	-8.98738	122.694	-721.868	-8217.92	-8769.36	-12500.7	287.852	621.384	0	-30.0149	-132.317	-417.06	-16395.6	10606.8	8932.96	325.432	239.312	0	-39.0023	-9.62362	-1138.93	-548827	345388	5030.5	301.613	481.475	0
360	7	-9.25235	122.695	-720.122	-8144.53	-8698.7	-12475	287.921	621.31	0	-30.0104	-132.369	-415.801	-16266.9	10592.6	8938.16	325.475	239.122	0	-39.2627	-9.67388	-1135.92	-547311	344556	5207.02	301.667	481.411	0
360	8	-9.5543	122.68	-718.223	-8073.88	-8628.54	-12450	287.986	621.242	0	-30.0527	-132.449	-414.436	-16137.8	10572.9	8944.72	325.512	238.939	0	-39.607	-9.76848	-1132.66	-545684	343643	5402.83	301.717	481.358	0
360	9	-9.89782	122.647	-716.149	-8005.37	-8560.38	-12425.9	288.047	621.178	0	-30.1467	-132.572	-412.95	-16008.6	10549.5	8952.67	325.547	238.766	0	-40.0445	-9.92445	-1129.1	-543931	342641	5616.4	301.762	481.317	0
361	0	-10.2724	122.609	-713.964	-7937.76	-8496.46	-12402.5	288.1	621.118	0	-30.2844	-132.735	-411.373	-15880.3	10525.6	8961.92	325.587	238.603	0	-40.5568	-10.1263	-1125.34	-542097	341577	5844.58	301.803	481.288	0
361	1	-10.6585	122.589	-711.774	-7869.95	-8438.48	-12378.8	288.144	621.057	0	-30.4483	-132.923	-409.756	-15753.8	10504.6	8972.5	325.636	238.447	0	-41.1068	-10.334	-1121.53	-540253	340498	6084.81	301.842	481.268	0
361	2	-11.04	122.608	-709.665	-7801.3	-8386.25	-12353.8	288.183	620.993	0	-30.621	-133.117	-408.141	-15629.7	10488.1	8984.62	325.697	238.295	0	-41.6611	-10.5091	-1117.81	-538459	339443	6336.73	301.88	481.26	0
361	3	-11.4125	122.673	-707.655	-7731.94	-8337.69	-12326.3	288.218	620.926	0	-30.7934	-133.311	-406.542	-15508.3	10475.3	8998.4	325.767	238.147	0	-42.2059	-10.6382	-1114.2	-536729	338422	6600.96	301.919	481.26	0
361	4	-11.7804	122.775	-705.698	-7662.63	-8289.25	-12296.1	288.254	620.858	0	-30.9645	-133.509	-404.957	-15390.4	10463.8	9013.96	325.839	238.005	0	-42.7449	-10.7338	-1110.66	-535036	337423	6876.68	301.958	481.266	0
361	5	-12.1524	122.895	-703.723	-7594.49	-8236.73	-12263.3	288.296	620.792	0	-31.1391	-133.717	-403.38	-15276.7	10452	9031.32	325.911	237.872	0	-43.2915	-10.8225	-1107.1	-533338	336424	7162.05	302.001	481.273	0
361	6	-12.5387	123.011	-701.656	-7529	-8177.05	-12228.1	288.346	620.73	0	-31.3241	-133.94	-401.8	-15166.5	10440.8	9049.78	325.985	237.747	0	-43.8628	-10.9298	-1103.46	-531590	335406	7456.12	302.052	481.275	0
361	7	-12.9469	123.109	-699.457	-7467.56	-8109.26	-12191	288.406	620.676	0	-31.5228	-134.173	-400.215	-15057.7	10432.8	9067.56	326.068	237.624	0	-44.4697	-11.064	-1099.67	-529768	334360	7759.52	302.113	481.268	0
361	8	-13.3777	123.191	-697.128	-7410.21	-8034.4	-12152.1	288.475	620.63	0	-31.7315	-134.4	-398.634	-14948.4	10429.2	9082.57	326.162	237.499	0	-45.1092	-11.2089	-1095.76	-527872	333289	8074.47	302.186	481.248	0
361	9	-13.8237	123.266	-694.717	-7355.16	-7954.82	-12111.2	288.55	620.587	0	-31.9379	-134.593	-397.084	-14837.7	10430.3	9093.85	326.267	237.367	0	-45.7617	-11.3271	-1091.8	-525931	332212	8404.6	302.267	481.211	0
362	0	-14.2696	123.352	-692.31	-7300.09	-7873.11	-12067.4	288.628	620.545	0	-32.1187	-134.723	-395.618	-14725.2	10436.7	9102.17	326.381	237.221	0	-46.3883	-11.3712	-1087.93	-524004	331169	8751.57	302.356	481.151	0
362	1	-14.6948	123.471	-690.013	-7243.52	-7790.88	-12020.1	288.709	620.498	0	-32.2452	-134.772	-394.292	-14611.9	10449.8	9109.1	326.503	237.059	0	-46.94	-11.3011	-1084.31	-522164	330204	9111.57	302.452	481.066	0
362	2	-15.0825	123.634	-687.901	-7185.02	-7707.91	-11968.9	288.795	620.445	0	-32.3004	-134.735	-393.141	-14499	10470.3	9116.2	326.632	236.88	0	-47.3828	-11.101	-1081.04	-520465	329350	9477.42	302.555	480.954	0
362	3	-15.4266	123.845	-685.993	-7125.16	-7621.64	-11914.5	288.89	620.387	0	-32.2861	-134.625	-392.164	-14387.5	10498.6	9124.93	326.771	236.688	0	-47.7128	-10.7807	-1078.16	-518919	328614	9843.65	302.668	480.822	0
362	4	-15.7324	124.096	-684.261	-7065.18	-7527.79	-11858.5	288.999	620.325	0	-32.2174	-134.462	-391.329	-14277.5	10534.5	9136.55	326.92	236.485	0	-47.9497	-10.3669	-1075.59	-517506	327985	10208.2	302.795	480.674	0
362	5	-16.0129	124.375	-682.642	-7006.65	-7422.71	-11801.9	289.127	620.264	0	-32.114	-134.273	-390.576	-14168.6	10576	9151.94	327.078	236.276	0	-48.1269	-9.89825	-1073.22	-516177	327429	10571.3	302.938	480.519	0
362	6	-16.2877	124.662	-681.049	-6951	-7304.69	-11744.8	289.274	620.206	0	-31.9994	-134.087	-389.838	-14061.3	10618.1	9171.41	327.237	236.07	0	-48.2871	-9.42446	-1070.89	-514872	326897	10934.6	303.094	480.368	0
362	7	-16.5798	124.935	-679.402	-6898.87	-7173.44	-11687.1	289.442	620.154	0	-31.8994	-133.934	-389.052	-13957.1	10654.2	9194.67	327.385	235.875	0	-48.4792	-8.9988	-1068.45	-513534	326344	11301.5	303.258	480.228	0
362	8	-16.9099	125.174	-677.646	-6849.96	-7029.53	-11628.1	289.627	620.108	0	-31.836	-133.837	-388.175	-13857	10679.5	9220.71	327.512	235.698	0	-48.7459	-8.66246	-1065.82	-512122	325736	11676.2	303.425	480.105	0
362	9	-17.2872	125.373	-675.764	-6803.48	-6874.47	-11566.6	289.827	620.068	0	-31.8201	-133.802	-387.189	-13760.8	10692.5	9248.29	327.616	235.54	0	-49.1073	-8.42879	-1062.95	-510623	325061	12062.2	303.592	480.001	0
363	0	-17.7	125.543	-673.797	-6758.16	-6710.24	-11501.9	290.041	620.03	0	-31.8493	-133.819	-386.118	-13668.1	10695.3	9276.82	327.699	235.399	0	-49.5493	-8.27585	-1059.92	-509063	324338	12459	303.76	479.912	0
363	1	-18.1179	125.71	-671.836	-6712.22	-6538.94	-11433.2	290.267	619.991	0	-31.9115	-133.864	-385.017	-13579.8	10692.9	9306.32	327.772	235.271	0	-50.0294	-8.15389	-1056.85	-507507	323611	12861.2	303.93	479.835	0
363	2	-18.5064	125.905	-669.977	-6664.05	-6363.22	-11360.1	290.502	619.947	0	-31.992	-133.911	-383.94	-13496.7	10691.2	9336.15	327.846	235.153	0	-50.4984	-8.00658	-1053.92	-506019	322927	13261.4	304.107	479.767	0
363	3	-18.8397	126.146	-668.271	-6612.74	-6186.02	-11282.8	290.743	619.895	0	-32.0795	-133.935	-382.919	-13418.5	10694.5	9364.35	327.929	235.043	0	-50.9192	-7.78834	-1051.19	-504635	322310	13653.2	304.289	479.704	0
363	4	-19.104	126.444	-666.723	-6557.31	-6009.51	-11202.7	290.987	619.835	0	-32.1671	-133.915	-381.97	-13344.1	10704.8	9388.29	328.025	234.935	0	-51.2711	-7.47114	-1048.69	-503355	321764	14031.1	304.477	479.641	0
363	5	-19.2983	126.796	-665.292	-6496.67	-5834.47	-11122.1	291.23	619.765	0	-32.2508	-133.846	-381.09	-13271.8	10722.2	9406.17	328.136	234.826	0	-51.5491	-7.05091	-1046.38	-502153	321277	14390.9	304.671	479.571	0
363	6	-19.4351	127.187	-663.909	-6430.87	-5660.52	-11042.8	291.474	619.686	0	-32.3292	-133.737	-380.263	-13200.8	10744.1	9418.32	328.254	234.715	0	-51.7643	-6.55056	-1044.17	-500983	320820	14731.6	304.869	479.489	0
363	7	-19.5345	127.595	-662.505	-6361.61	-5486.26	-10965.1	291.719	619.602	0	-32.4038	-133.605	-379.46	-13130.6	10767.4	9426.72	328.376	234.603	0	-51.9383	-6.0098	-1041.97	-499801	320364	15055.5	305.068	479.395	0
363	8	-19.6116	127.998	-661.028	-6291.08	-5309.03	-10888.2	291.969	619.517	0	-32.476	-133.464	-378.657	-13060.7	10791.3	9433.33	328.499	234.492	0	-52.0875	-5.46685	-1039.69	-498573	319888	15363.3	305.273	479.29	0
363	9	-19.6697	128.38	-659.471	-6220.86	-5125.61	-10811.2	292.228	619.433	0	-32.5394	-133.321	-377.851	-12990.4	10819.4	9439.3	328.634	234.38	0	-52.2091	-4.94087	-1037.32	-497296	319397	15652.3	305.489	479.175	0
364	0	-19.7004	128.743	-657.888	-6151.49	-4933.99	-10733.3	292.5	619.35	0	-32.5766	-133.166	-377.07	-12919.4	10856.7	9445.37	328.792	234.263	0	-52.277	-4.42314	-1034.96	-496009	318919	15917.7	305.723	479.05	0
364	1	-19.6869	129.099	-656.379	-6082.95	-4733.48	-10654.6	292.789	619.267	0	-32.5658	-132.985	-376.36	-12847.8	10906.6	9452.29	328.979	234.137	0	-52.2528	-3.88631	-1032.74	-494781	318503	16154	305.978	478.915	0
364	2	-19.615	129.463	-655.033	-6015.11	-4523.95	-10575.4	293.094	619.183	0	-32.4946	-132.772	-375.763	-12776.5	10970.1	9460.87	329.194	234.001	0	-52.1097	-3.30867	-1030.8	-493673	318186	16357	306.254	478.77	0
364	3	-19.4823	129.838	-653.882	-5947.74	-4305.93	-10496.2	293.415	619.096	0	-32.3665	-132.529	-375.289	-12705.4	11046.4	9471.79	329.434	233.855	0	-51.8488	-2.69119	-1029.17	-492708	317981	16525.8	306.549	478.617	0
364	4	-19.3005	130.213	-652.902	-5880.81	-4080.48	-10417.4	293.75	619.007	0	-32.1976	-132.273	-374.905	-12633.3	11133.1	9485.76	329.696	233.697	0	-51.4981	-2.05945	-1027.81	-491864	317867	16663.4	306.862	478.461	0
364	5	-19.0928	130.567	-652.025	-5814.76	-3847.97	-10339	294.098	618.918	0	-32.0127	-132.027	-374.549	-12559.8	11224.6	9503.35	329.968	233.533	0	-51.1056	-1.4597	-1026.57	-491090	317802	16775.6	307.186	478.309	0
364	6	-18.8891	130.875	-651.152	-5749.95	-3607.34	-10260.9	294.46	618.831	0	-31.8408	-131.821	-374.152	-12486.3	11313	9524.62	330.236	233.372	0	-50.7299	-0.946228	-1025.3	-490315	317732	16870.4	307.515	478.17	0
364	7	-18.7165	131.118	-650.185	-5686.23	-3356.95	-10182.5	294.837	618.746	0	-31.708	-131.674	-373.652	-12414.2	11389.8	9548.74	330.482	233.224	0	-50.4245	-0.555786	-1023.84	-489470	317604	16958.2	307.846	478.048	0
364	8	-18.5902	131.294	-649.075	-5622.95	-3096.42	-10103.2	295.229	618.663	0	-31.6281	-131.583	-373.031	-12344	11449.6	9574.25	330.694	233.091	0	-50.2183	-0.289841	-1022.11	-488523	317396	17049.7	308.173	477.943	0
364	9	-18.5059	131.418	-647.849	-5558.61	-2827.53	-10022.8	295.636	618.58	0	-31.5948	-131.537	-372.327	-12277.2	11492.4	9599.69	330.867	232.974	0	-50.1007	-0.118546	-1020.18	-487495	317122	17148.8	308.494	477.848	0
365	0	-18.44	131.523	-646.605	-5490.65	-2553.07	-9941.35	296.052	618.492	0	-31.5814	-131.515	-371.621	-12215.8	11523.6	9624.22	331.009	232.872	0	-50.0214	0.00822449	-1018.23	-486459	316839	17250	308.81	477.752	0
365	1	-18.3603	131.646	-645.472	-5416.55	-2275.65	-9858.93	296.474	618.392	0	-31.5549	-131.5	-371	-12161.2	11550.4	9647.62	331.133	232.78	0	-49.9152	0.146118	-1016.47	-485509	316612	17343.3	309.124	477.648	0
365	2	-18.2435	131.81	-644.541	-5335.33	-1998	-9775.89	296.9	618.278	0	-31.494	-131.476	-370.512	-12112.4	11579.4	9669.63	331.252	232.691	0	-49.7374	0.333878	-1015.05	-484704	316485	17421.2	309.439	477.532	0
365	3	-18.0849	132.021	-643.827	-5247.84	-1723.02	-9692.65	297.324	618.151	0	-31.3947	-131.441	-370.158	-12066.3	11614.8	9689.44	331.378	232.598	0	-49.4796	0.57959	-1013.98	-484052	316462	17481.4	309.755	477.404	0
365	4	-17.8966	132.265	-643.281	-5155.89	-1452.56	-9609.54	297.742	618.015	0	-31.2638	-131.399	-369.907	-12019.4	11658.8	9706.07	331.518	232.493	0	-49.1604	0.865585	-1013.19	-483517	316523	17525.9	310.073	477.264	0
365	5	-17.7018	132.518	-642.821	-5061.11	-1186.86	-9526.57	298.154	617.873	0	-31.1091	-131.36	-369.706	-11968.2	11711.7	9719.11	331.678	232.372	0	-48.8109	1.15746	-1012.53	-483036	316626	17559.7	310.395	477.114	0
365	6	-17.5285	132.749	-642.343	-4964.3	-924.945	-9443.66	298.56	617.728	0	-30.9369	-131.34	-369.495	-11910.3	11773.7	9729.33	331.864	232.234	0	-48.4654	1.40871	-1011.84	-482536	316727	17588	310.722	476.957	0
365	7	-17.4028	132.926	-641.76	-4865.89	-664.613	-9361.08	298.964	617.582	0	-30.7524	-131.355	-369.227	-11844.8	11843.5	9738.43	332.076	232.08	0	-48.1551	1.5708	-1010.99	-481954	316786	17614.8	311.057	476.791	0
365	8	-17.3394	133.027	-641.033	-4766.44	-402.687	-9279.47	299.372	617.436	0	-30.5607	-131.417	-368.886	-11772.7	11917.7	9748.3	332.307	231.914	0	-47.9002	1.60997	-1009.92	-481269	316790	17641	311.402	476.619	0
365	9	-17.3363	133.052	-640.188	-4666.65	-136.41	-9199.41	299.787	617.29	0	-30.361	-131.531	-368.507	-11697.1	11993.6	9760.55	332.547	231.742	0	-47.6973	1.52075	-1008.69	-480507	316755	17664.7	311.755	476.437	0
366	0	-17.3721	133.018	-639.312	-4567.17	134.975	-9121.32	300.211	617.144	0	-30.1404	-131.688	-368.161	-11621	12072.3	9776.22	332.791	231.565	0	-47.5125	1.33044	-1007.47	-479737	316730	17679.1	312.117	476.242	0
366	1	-17.4141	132.958	-638.515	-4468.12	410.227	-9045.38	300.642	616.998	0	-29.8782	-131.871	-367.926	-11546.3	12158	9795.59	333.045	231.382	0	-47.2923	1.08711	-1006.44	-479042	316771	17674.6	312.488	476.028	0
366	2	-17.4341	132.895	-637.866	-4368.94	687.429	-8971.45	301.078	616.849	0	-29.5578	-132.061	-367.851	-11474	12253.9	9818.23	333.312	231.192	0	-46.992	0.834183	-1005.72	-478471	316912	17643.4	312.868	475.791	0
366	3	-17.4193	132.842	-637.366	-4269.4	965.438	-8899.26	301.515	616.698	0	-29.1733	-132.248	-367.941	-11404.7	12359.1	9843.4	333.59	230.996	0	-46.5927	0.594528	-1005.31	-478027	317153	17583	313.254	475.532	0
366	4	-17.3706	132.801	-636.978	-4170.76	1244.54	-8828.8	301.954	616.548	0	-28.7261	-132.428	-368.176	-11339.2	12470.3	9869.94	333.871	230.798	0	-46.0967	0.373566	-1005.15	-477684	317474	17494.5	313.645	475.252	0
366	5	-17.2974	132.77	-636.652	-4075.48	1525.88	-8760.21	302.397	616.401	0	-28.2219	-132.607	-368.518	-11277.9	12582.6	9895.95	334.144	230.603	0	-45.5193	0.16391	-1005.17	-477407	317844	17380.7	314.036	474.959	0
366	6	-17.2157	132.746	-636.329	-3985.89	1809.85	-8693.39	302.844	616.264	0	-27.6729	-132.801	-368.918	-11220.8	12690.3	9919.21	334.399	230.416	0	-44.8886	-0.0553894	-1005.25	-477154	318229	17245.4	314.424	474.66	0
366	7	-17.1437	132.721	-635.953	-3902.92	2094.85	-8627.76	303.294	616.137	0	-27.0959	-133.034	-369.326	-11167.8	12789.4	9938.31	334.629	230.238	0	-44.2396	-0.313339	-1005.28	-476882	318591	17093.4	314.806	474.363	0
366	8	-17.0965	132.691	-635.488	-3825.41	2377.58	-8562.26	303.741	616.02	0	-26.5083	-133.324	-369.699	-11118.4	12880.7	9953.25	334.841	230.074	0	-43.6048	-0.633041	-1005.19	-476562	318907	16931.6	315.18	474.072	0
366	9	-17.0817	132.651	-634.938	-3750.55	2654.46	-8495.69	304.181	615.907	0	-25.9257	-133.672	-370.01	-11071.2	12968.1	9965.53	335.048	229.921	0	-43.0074	-1.02106	-1004.95	-476185	319171	16768.5	315.546	473.792	0
367	0	-17.0963	132.606	-634.353	-3675.29	2922.55	-8427.16	304.607	615.794	0	-25.3566	-134.072	-370.252	-11025.3	13056.4	9977.82	335.263	229.778	0	-42.453	-1.46606	-1004.61	-475777	319398	16610.9	315.906	473.526	0
367	1	-17.1307	132.562	-633.811	-3597.61	3179.71	-8356.24	305.017	615.676	0	-24.8015	-134.507	-370.45	-10979.4	13148.4	9992.68	335.493	229.638	0	-41.9322	-1.94516	-1004.26	-475385	319619	16462.9	316.259	473.275	0
367	2	-17.1779	132.528	-633.377	-3517.22	3425.28	-8282.69	305.408	615.553	0	-24.2588	-134.964	-370.621	-10931.5	13244.9	10011.5	335.737	229.495	0	-41.4368	-2.43678	-1004	-475050	319859	16328.1	316.604	473.042	0
367	3	-17.2417	132.502	-633.083	-3435.87	3660.62	-8206.35	305.782	615.427	0	-23.7336	-135.435	-370.759	-10879	13342.5	10034.5	335.987	229.342	0	-40.9753	-2.93269	-1003.84	-474788	320123	16212.5	316.938	472.831	0
367	4	-17.3341	132.476	-632.915	-3356.6	3888.73	-8127.3	306.144	615.303	0	-23.2367	-135.918	-370.842	-10820.4	13435	10060.6	336.228	229.178	0	-40.5708	-3.44199	-1003.76	-474589	320398	16121.8	317.259	472.648	0
367	5	-17.4697	132.437	-632.82	-3282.23	4113.1	-8045.9	306.5	615.187	0	-22.7787	-136.422	-370.851	-10755.8	13517.4	10088.2	336.45	229.003	0	-40.2484	-3.98518	-1003.67	-474420	320664	16059	317.566	472.494	0
367	6	-17.6619	132.373	-632.716	-3215.04	4336.87	-7962.92	306.854	615.081	0	-22.3653	-136.957	-370.783	-10686.3	13588.7	10116.1	336.649	228.821	0	-40.0273	-4.58447	-1003.5	-474235	320897	16024.7	317.863	472.362	0
367	7	-17.9186	132.279	-632.535	-3156.89	4561.34	-7879.68	307.211	614.991	0	-21.9953	-137.533	-370.655	-10614.4	13651.9	10144.3	336.832	228.637	0	-39.9139	-5.25443	-1003.19	-474001	321086	16017.7	318.155	472.242	0
367	8	-18.2383	132.158	-632.249	-3108.37	4784.23	-7797.72	307.567	614.916	0	-21.6594	-138.153	-370.511	-10543.6	13711	10172.7	337.006	228.457	0	-39.8977	-5.99498	-1002.76	-473714	321238	16033.7	318.444	472.123	0
367	9	-18.6076	132.02	-631.885	-3067.9	5000.87	-7717.98	307.914	614.855	0	-21.3424	-138.808	-370.409	-10477.9	13769.3	10201.3	337.173	228.287	0	-39.9499	-6.78812	-1002.29	-473403	321376	16066	318.727	471.995	0
368	0	-19.0015	131.88	-631.52	-3032.21	5207.31	-7640.44	308.246	614.801	0	-21.0238	-139.478	-370.423	-10420.8	13829.5	10229.7	337.334	228.132	0	-40.0253	-7.59776	-1001.94	-473130	321541	16105.7	319	471.848	0
368	1	-19.3904	131.761	-631.255	-2997.45	5401.24	-7564.44	308.556	614.748	0	-20.6801	-140.138	-370.624	-10375	13894.1	10257.5	337.488	227.993	0	-40.0705	-8.37614	-1001.88	-472965	321783	16144.4	319.259	471.677	0
368	2	-19.7525	131.683	-631.166	-2960.88	5580.89	-7489.2	308.842	614.691	0	-20.2924	-140.764	-371.048	-10341.3	13963.9	10283.9	337.634	227.87	0	-40.0449	-9.08052	-1002.21	-472959	322131	16178	319.502	471.479	0
368	3	-20.0812	131.652	-631.278	-2921.93	5745.35	-7414.09	309.101	614.629	0	-19.8549	-141.341	-371.674	-10318.5	14036.5	10307.8	337.766	227.762	0	-39.9361	-9.68874	-1002.95	-473120	322584	16207.6	319.724	471.264	0
368	4	-20.383	131.663	-631.565	-2881.88	5895.88	-7338.56	309.335	614.563	0	-19.3754	-141.865	-372.444	-10304.3	14107.3	10328.6	337.878	227.667	0	-39.7584	-10.2018	-1004.01	-473420	323114	16238.2	319.923	471.041	0
368	5	-20.6748	131.706	-631.966	-2842.61	6036	-7262.16	309.551	614.498	0	-18.871	-142.344	-373.285	-10296	14171.9	10346.6	337.965	227.582	0	-39.5458	-10.6381	-1005.25	-473806	323682	16278.8	320.102	470.823	0
368	6	-20.9829	131.765	-632.395	-2806.12	6170.73	-7184.8	309.758	614.437	0	-18.3617	-142.791	-374.123	-10291.6	14226.3	10363.5	338.026	227.509	0	-39.3446	-11.0257	-1006.52	-474212	324241	16342.9	320.265	470.616	0
368	7	-21.3371	131.83	-632.761	-2774.51	6305.15	-7106.43	309.965	614.385	0	-17.865	-143.222	-374.894	-10289.9	14268	10380.9	338.059	227.447	0	-39.2021	-11.3923	-1007.65	-474574	324751	16445.4	320.417	470.426	0
368	8	-21.7582	131.892	-633.009	-2749.8	6442.13	-7026.68	310.177	614.344	0	-17.3935	-143.65	-375.56	-10290.4	14296.2	10400.5	338.066	227.4	0	-39.1517	-11.7578	-1008.57	-474852	325188	16597.7	320.562	470.258	0
368	9	-22.2482	131.957	-633.15	-2733.48	6580.98	-6945.3	310.394	614.317	0	-16.954	-144.084	-376.118	-10293	14311.4	10422.8	338.05	227.366	0	-39.2022	-12.1271	-1009.27	-475054	325555	16801.6	320.701	470.114	0
369	0	-22.7904	132.042	-633.266	-2725.86	6718.15	-6862.69	310.609	614.305	0	-16.5457	-144.527	-376.594	-10298.4	14314.9	10447.2	338.012	227.346	0	-39.3361	-12.4851	-1009.86	-475235	325879	17050.3	320.828	470.001	0
369	1	-23.3604	132.168	-633.467	-2725.96	6848.43	-6779.9	310.811	614.303	0	-16.1619	-144.972	-377.025	-10308.5	14308.2	10472.4	337.95	227.342	0	-39.5223	-12.8036	-1010.49	-475469	326201	17333.7	320.937	469.924	0
369	2	-23.9409	132.348	-633.821	-2732.59	6966.05	-6698.11	310.991	614.311	0	-15.8015	-145.408	-377.425	-10324.8	14291.3	10497.7	337.865	227.356	0	-39.7424	-13.0597	-1011.25	-475800	326539	17645.9	321.021	469.889	0
369	3	-24.5302	132.58	-634.319	-2745.79	7065.09	-6618.02	311.138	614.329	0	-15.4779	-145.83	-377.769	-10347.5	14261.9	10523.2	337.753	227.391	0	-40.0081	-13.2499	-1012.09	-476218	326874	17989.2	321.072	469.902	0
369	4	-25.1385	132.848	-634.878	-2766.75	7139.61	-6539.38	311.246	614.358	0	-15.2167	-146.239	-378.006	-10376.1	14215.5	10549	337.607	227.45	0	-40.3552	-13.3906	-1012.88	-476662	327157	18370.3	321.083	469.965	0
369	5	-25.7804	133.131	-635.384	-2796.85	7184.51	-6461.43	311.307	614.402	0	-15.0452	-146.641	-378.092	-10409.9	14148.2	10574.1	337.42	227.533	0	-40.8256	-13.5099	-1013.48	-477058	327335	18794.7	321.049	470.075	0
369	6	-26.4695	133.41	-635.732	-2837.48	7196.87	-6383.73	311.321	614.463	0	-14.9847	-147.043	-378.012	-10447.8	14059.5	10596.1	337.193	227.639	0	-41.4542	-13.633	-1013.74	-477339	327370	19265.8	320.968	470.221	0
369	7	-27.2153	133.674	-635.865	-2890.06	7176.45	-6306.44	311.286	614.545	0	-15.0444	-147.443	-377.778	-10487.7	13952.1	10612.3	336.932	227.762	0	-42.2597	-13.7696	-1013.64	-477472	327250	19785.2	320.844	470.394	0
369	8	-28.0185	133.921	-635.786	-2955.04	7125.07	-6230.02	311.207	614.648	0	-15.2194	-147.83	-377.428	-10528.2	13829.9	10620.8	336.643	227.895	0	-43.2379	-13.9089	-1013.21	-477466	326995	20353.2	320.682	470.58	0
369	9	-28.8664	134.162	-635.56	-3030.87	7045.21	-6154.89	311.085	614.769	0	-15.4923	-148.18	-377.037	-10570.2	13697.9	10621.9	336.33	228.035	0	-44.3587	-14.0183	-1012.6	-477373	326651	20968.5	320.485	470.77	0
370	0	-29.7318	134.416	-635.298	-3115	6938.38	-6081.56	310.921	614.903	0	-15.8377	-148.462	-376.707	-10616.7	13561.8	10618.3	336.001	228.183	0	-45.5696	-14.046	-1012	-477279	326289	21626.9	320.257	470.951	0
370	1	-30.5821	134.711	-635.135	-3205.38	6804.07	-6010.4	310.713	615.047	0	-16.2321	-148.651	-376.527	-10670.3	13425.4	10613.8	335.656	228.339	0	-46.8142	-13.9403	-1011.66	-477282	325975	22322.8	319.996	471.119	0
370	2	-31.3951	135.057	-635.169	-3301.1	6639.85	-5941.3	310.454	615.197	0	-16.666	-148.733	-376.542	-10732.1	13288	10610.7	335.29	228.502	0	-48.0611	-13.6761	-1011.71	-477451	325748	23050.8	319.697	471.276	0
370	3	-32.1669	135.45	-635.428	-3401.87	6442.99	-5874.1	310.14	615.354	0	-17.1476	-148.717	-376.74	-10802.2	13145.2	10609.6	334.892	228.673	0	-49.3145	-13.2672	-1012.17	-477800	325606	23806.6	319.353	471.427	0
370	4	-32.9086	135.869	-635.876	-3507.66	6211.93	-5809.02	309.769	615.516	0	-17.6939	-148.624	-377.065	-10880.2	12990.5	10609.7	334.452	228.855	0	-50.6024	-12.7543	-1012.94	-478298	325514	24587.4	318.957	471.583	0
370	5	-33.6429	136.291	-636.444	-3618.92	5945.29	-5746.3	309.341	615.686	0	-18.3243	-148.475	-377.431	-10965.5	12817.4	10610	333.96	229.053	0	-51.9673	-12.1837	-1013.87	-478886	325420	25395.6	318.506	471.756	0
370	6	-34.4013	136.694	-637.041	-3736.54	5640.49	-5686.25	308.854	615.866	0	-19.0594	-148.288	-377.737	-11057	12621.3	10609.1	333.413	229.272	0	-53.4607	-11.5944	-1014.78	-479492	325261	26241.2	317.996	471.961	0
370	7	-35.2181	137.059	-637.572	-3861.23	5294.58	-5629.51	308.304	616.056	0	-19.9169	-148.078	-377.882	-11152.2	12401	10605.7	332.817	229.513	0	-55.135	-11.0187	-1015.45	-480038	324978	27137	317.426	472.211	0
370	8	-36.1238	137.375	-637.955	-3993.51	4905.73	-5576.76	307.69	616.26	0	-20.9043	-147.856	-377.796	-11247.6	12159.7	10597.9	332.186	229.772	0	-57.0282	-10.4812	-1015.75	-480456	324528	28093.2	316.801	472.51	0
370	9	-37.1385	137.638	-638.145	-4134.3	4473.16	-5528.83	307.01	616.479	0	-22.0144	-147.63	-377.465	-11340.2	11904	10584.3	331.537	230.043	0	-59.1529	-9.99121	-1015.61	-480716	323900	29115.4	316.125	472.855	0
371	0	-38.2663	137.858	-638.164	-4285.1	3996.65	-5486.97	306.263	616.715	0	-23.2288	-147.395	-376.941	-11429.3	11642.5	10564	330.887	230.321	0	-61.4951	-9.537	-1015.1	-480840	323122	30204.1	315.406	473.234	0
371	1	-39.4992	138.052	-638.074	-4447.74	3476.24	-5452.26	305.448	616.971	0	-24.5258	-147.141	-376.324	-11517.5	11385.4	10537.4	330.254	230.605	0	-64.0249	-9.08922	-1014.4	-480892	322254	31358.1	314.651	473.636	0
371	2	-40.828	138.235	-637.937	-4624.19	2911.55	-5424.89	304.564	617.249	0	-25.8902	-146.853	-375.714	-11609.1	11142.2	10505.4	329.656	230.899	0	-66.7182	-8.61824	-1013.65	-480932	321352	32578.2	313.864	474.046	0
371	3	-42.251	138.413	-637.781	-4816.07	2301.52	-5404.41	303.609	617.551	0	-27.3151	-146.522	-375.155	-11706.8	10915.9	10468.6	329.097	231.205	0	-69.5661	-8.10887	-1012.94	-480990	320437	33867.6	313.049	474.463	0
371	4	-43.771	138.581	-637.605	-5024	1646.13	-5390.36	302.582	617.88	0	-28.7939	-146.144	-374.626	-11809.9	10700.4	10427.5	328.563	231.525	0	-72.5649	-7.56244	-1012.23	-481061	319499	35227.5	312.197	474.89	0
371	5	-45.393	138.73	-637.387	-5246.98	947.432	-5382.67	301.486	618.232	0	-30.3151	-145.722	-374.083	-11916.4	10485.7	10382.4	328.03	231.855	0	-75.7081	-6.99207	-1011.47	-481121	318508	36654.9	311.303	475.334	0
371	6	-47.1236	138.847	-637.08	-5482.52	207.678	-5381.62	300.326	618.606	0	-31.8672	-145.26	-373.496	-12025.2	10264.4	10333.1	327.482	232.196	0	-78.9908	-6.41257	-1010.58	-481133	317436	38146.5	310.362	475.794	0
371	7	-48.97	138.925	-636.631	-5727.3	-572.529	-5387.74	299.101	618.996	0	-33.4436	-144.759	-372.856	-12136.5	10032.8	10279.6	326.908	232.55	0	-82.4136	-5.83412	-1009.49	-481060	316262	39702	309.371	476.262	0
371	8	-50.9378	138.956	-635.998	-5978.31	-1392.86	-5401.54	297.81	619.4	0	-35.0397	-144.222	-372.178	-12250.3	9790.28	10223.5	326.305	232.915	0	-85.9774	-5.26675	-1008.18	-480876	314977	41321.9	308.329	476.725	0
371	9	-53.0285	138.933	-635.17	-6232.98	-2251.96	-5423.03	296.455	619.813	0	-36.6457	-143.65	-371.49	-12366.1	9538.33	10166.3	325.676	233.288	0	-89.6742	-4.71646	-1006.66	-480577	313589	43004.9	307.238	477.173	0
372	0	-55.2338	138.861	-634.18	-6488.77	-3148.37	-5451.58	295.036	620.232	0	-38.2432	-143.03	-370.84	-12482.5	9280.2	10107.8	325.025	233.66	0	-93.477	-4.16959	-1005.02	-480189	312125	44746.6	306.101	477.592	0
372	1	-57.535	138.748	-633.103	-6743.28	-4080.65	-5486.26	293.555	620.651	0	-39.8106	-142.343	-370.284	-12599.1	9019.2	10045.9	324.358	234.025	0	-97.3456	-3.59534	-1003.39	-479764	310627	46539.5	304.922	477.973	0
372	2	-59.913	138.604	-632.005	-6995.06	-5046.34	-5526.05	292.015	621.068	0	-41.3359	-141.575	-369.858	-12715.7	8756.87	9978.84	323.676	234.38	0	-101.249	-2.97112	-1001.86	-479348	309129	48375.6	303.704	478.314	0
372	3	-62.356	138.426	-630.913	-7243.87	-6041.65	-5569.73	290.424	621.482	0	-42.8215	-140.727	-369.561	-12832.3	8492.02	9905.6	322.979	234.723	0	-105.177	-2.30006	-1000.47	-478956	307641	50247.3	302.449	478.619	0
372	4	-64.8601	138.205	-629.814	-7490.47	-7060.99	-5615.82	288.789	621.893	0	-44.2794	-139.815	-369.36	-12948.8	8222.09	9826.28	322.26	235.057	0	-109.14	-1.60966	-999.174	-478575	306152	52148.1	301.162	478.893	0
372	5	-67.4277	137.921	-628.662	-7736.24	-8096.39	-5662.8	287.121	622.306	0	-45.7291	-138.864	-369.199	-13065.1	7945.51	9741.96	321.521	235.388	0	-113.157	-0.9431	-997.862	-478171	304639	54072.9	299.849	479.15	0
372	6	-70.0641	137.549	-627.395	-7982.51	-9138.44	-5709.32	285.434	622.723	0	-47.1964	-137.899	-369.01	-13180.9	7662.25	9654.2	320.764	235.72	0	-117.26	-0.350311	-996.404	-477693	303074	56018.1	298.518	479.4	0
372	7	-72.7703	137.061	-625.939	-8229.76	-10179.1	-5754.36	283.738	623.148	0	-48.7061	-136.939	-368.724	-13295.4	7372.86	9564.4	319.996	236.058	0	-121.476	0.12204	-994.663	-477087	301423	57977.8	297.179	479.653	0
372	8	-75.5371	136.444	-624.239	-8477.44	-11214.6	-5797.33	282.035	623.58	0	-50.2699	-136	-368.297	-13407.5	7077.5	9473.59	319.217	236.404	0	-125.807	0.44426	-992.537	-476309	299663	59941.1	295.832	479.912	0
372	9	-78.3412	135.702	-622.284	-8724.48	-12246.5	-5837.83	280.32	624.02	0	-51.8792	-135.084	-367.728	-13516.9	6776.28	9382.31	318.427	236.758	0	-130.22	0.618088	-990.011	-475350	297784	61893.9	294.475	480.176	0
373	0	-81.1426	134.867	-620.116	-8970.16	-13279.8	-5875.31	278.585	624.465	0	-53.5056	-134.182	-367.062	-13624.5	6471.28	9290.61	317.63	237.118	0	-134.648	0.684586	-987.178	-474245	295808	63818.8	293.103	480.438	0
373	1	-83.8902	133.987	-617.82	-9214.79	-14320.3	-5908.97	276.821	624.915	0	-55.1117	-133.276	-366.37	-13731.6	6167.58	9198.09	316.834	237.48	0	-139.002	0.710495	-984.189	-473056	293776	65697.6	291.716	480.69	0
373	2	-86.5407	133.108	-615.462	-9459.75	-15371.5	-5937.82	275.024	625.37	0	-56.6666	-132.352	-365.709	-13839	5871.63	9103.95	316.056	237.842	0	-143.207	0.756226	-981.171	-471836	291725	67516.1	290.318	480.928	0
373	3	-89.0739	132.259	-613.055	-9706.51	-16433.3	-5960.81	273.194	625.833	0	-58.1541	-131.406	-365.098	-13946.2	5589.44	9006.59	315.309	238.199	0	-147.228	0.853775	-978.152	-470594	289669	69267.8	288.914	481.148	0
373	4	-91.4921	131.451	-610.554	-9955.42	-17502.3	-5976.77	271.334	626.306	0	-59.5718	-130.443	-364.517	-14050.5	5325.36	8903.53	314.609	238.545	0	-151.064	1.00818	-975.071	-469299	287595	70953.7	287.512	481.347	0
373	5	-93.8139	130.68	-607.885	-10205.4	-18574.5	-5984.57	269.444	626.788	0	-60.9274	-129.475	-363.93	-14149.1	5080.25	8791.97	313.959	238.879	0	-154.741	1.20558	-971.815	-467893	285478	72581	286.114	481.522	0
373	6	-96.067	129.931	-604.976	-10454.8	-19645	-5983.23	267.528	627.281	0	-62.2359	-128.51	-363.296	-14240.7	4850.92	8670.37	313.353	239.199	0	-158.303	1.42072	-968.271	-466322	283286	74161.4	284.721	481.673	0
373	7	-98.2791	129.183	-601.775	-10702.3	-20707.3	-5971.92	265.59	627.785	0	-63.5138	-127.556	-362.586	-14325.1	4632.23	8539.5	312.776	239.508	0	-161.793	1.62681	-964.36	-464549	280999	75708.6	283.331	481.798	0
373	8	-100.468	128.424	-598.28	-10947.6	-21753.6	-5949.54	263.64	628.298	0	-64.7737	-126.615	-361.784	-14402.8	4419.31	8401.86	312.215	239.811	0	-165.242	1.80875	-960.064	-462571	278616	77235.2	281.945	481.903	0
373	9	-102.633	127.655	-594.541	-11190.6	-22777.6	-5914.56	261.689	628.822	0	-66.0188	-125.678	-360.899	-14474.2	4208.75	8260.01	311.662	240.106	0	-168.652	1.97709	-955.44	-460420	276158	78748.7	280.565	481.992	0
374	0	-104.752	126.897	-590.658	-11431.9	-23775.2	-5864.95	259.748	629.355	0	-67.2384	-124.723	-359.974	-14539.7	3999.22	8115.36	311.11	240.391	0	-171.991	2.17434	-950.632	-458164	273669	80249.3	279.197	482.067	0
374	1	-106.788	126.182	-586.752	-11672.1	-24743.7	-5798.43	257.829	629.893	0	-68.4102	-123.721	-359.069	-14600.8	3790.55	7967.87	310.557	240.663	0	-175.198	2.46092	-945.82	-455887	271203	81730.6	277.847	482.127	0
374	2	-108.707	125.538	-582.906	-11911.4	-25681.5	-5713	255.942	630.434	0	-69.512	-122.653	-358.224	-14659.1	3581.69	7816.87	309.998	240.922	0	-178.219	2.88528	-941.13	-453650	268794	83183.4	276.518	482.173	0
374	3	-110.492	124.981	-579.143	-12149.5	-26588.8	-5607.73	254.089	630.978	0	-70.5327	-121.516	-357.44	-14716.5	3370.41	7661.93	309.429	241.172	0	-181.024	3.46419	-936.583	-451465	266446	84599.8	275.21	482.212	0
374	4	-112.138	124.511	-575.438	-12385.3	-27466.2	-5482.63	252.269	631.523	0	-71.4738	-120.325	-356.681	-14773.4	3154.72	7502.93	308.845	241.419	0	-183.612	4.18608	-932.119	-449311	264138	85975.2	273.918	482.248	0
374	5	-113.657	124.122	-571.745	-12616.4	-28312.9	-5337.96	250.48	632.067	0	-72.3473	-119.101	-355.896	-14828.5	2934.13	7340.38	308.244	241.665	0	-186.005	5.0211	-927.64	-447147	261842	87309.2	272.642	482.286	0
374	6	-115.067	123.798	-568.022	-12840.6	-29124.9	-5174.61	248.726	632.606	0	-73.1712	-117.872	-355.027	-14880	2709.51	7175.82	307.632	241.912	0	-188.238	5.92619	-923.049	-444935	259535	88604.2	271.382	482.336	0
374	7	-116.389	123.511	-564.248	-13056.3	-29895.1	-4995.23	247.018	633.139	0	-73.9617	-116.66	-354.027	-14925.8	2482	7010.94	307.011	242.16	0	-190.351	6.85107	-918.276	-442650	257206	89860.7	270.147	482.403	0
374	8	-117.643	123.224	-560.448	-13261.9	-30614.5	-4805.02	245.375	633.663	0	-74.7262	-115.477	-352.871	-14964	2252.89	6845.99	306.384	242.407	0	-192.369	7.74614	-913.318	-440301	254868	91072.1	268.947	482.497	0
374	9	-118.834	122.891	-556.692	-13454.3	-31274.2	-4611.18	243.821	634.168	0	-75.463	-114.322	-351.564	-14994.4	2023.66	6679.73	305.756	242.651	0	-194.297	8.56861	-908.256	-437932	252553	92220.8	267.795	482.621	0
375	0	-119.949	122.464	-553.089	-13628.4	-31868.1	-4421.61	242.382	634.64	0	-76.1594	-113.179	-350.148	-15017.5	1795.82	6510.55	305.129	242.889	0	-196.108	9.28448	-903.237	-435614	250312	93274.8	266.706	482.775	0
375	1	-120.946	121.89	-549.752	-13777.2	-32393.2	-4243.42	241.077	635.061	0	-76.7938	-112.028	-348.676	-15034.1	1571.22	6337.1	304.506	243.118	0	-197.739	9.86179	-898.428	-433422	248198	94187.8	265.693	482.949	0
375	2	-121.775	121.113	-546.742	-13893.9	-32848.5	-4082.02	239.92	635.412	0	-77.3437	-110.852	-347.185	-15044.7	1352.09	6158.7	303.894	243.333	0	-199.119	10.2603	-893.927	-431396	246240	94906.4	264.766	483.136	0
375	3	-122.391	120.079	-544.044	-13974	-33232.5	-3940.21	238.916	635.685	0	-77.7932	-109.645	-345.675	-15048.7	1140.24	5975.86	303.299	243.534	0	-200.184	10.4345	-889.719	-429524	244432	95382.9	263.93	483.326	0
375	4	-122.751	118.753	-541.556	-14016.5	-33543.5	-3816.91	238.061	635.882	0	-78.1343	-108.405	-344.12	-15045	936.774	5789.83	302.722	243.72	0	-200.885	10.348	-885.676	-427738	242739	95582.4	263.184	483.512	0
375	5	-122.822	117.121	-539.116	-14023.6	-33782	-3706.95	237.338	636.012	0	-78.371	-107.139	-342.471	-15032.8	741.459	5601.35	302.165	243.895	0	-201.193	9.98192	-881.587	-425932	241093	95484.8	262.522	483.686	0
375	6	-122.572	115.187	-536.527	-13998.9	-33951.4	-3602.81	236.72	636.092	0	-78.5228	-105.854	-340.668	-15011.7	551.9	5410.07	301.62	244.065	0	-201.095	9.33324	-877.195	-423978	239411	95080.8	261.925	483.844	0
375	7	-121.972	112.971	-533.608	-13946.7	-34057.5	-3497.05	236.175	636.137	0	-78.6166	-104.558	-338.645	-14981.4	364.129	5215.73	301.075	244.239	0	-200.588	8.41287	-872.252	-421754	237611	94368.7	261.372	483.986	0
375	8	-120.999	110.501	-530.228	-13870	-34106.5	-3383.88	235.676	636.159	0	-78.6714	-103.251	-336.361	-14942	175.015	5019.54	300.52	244.422	0	-199.67	7.24957	-866.589	-419175	235629	93354	260.845	484.109	0
375	9	-119.639	107.823	-526.33	-13771.3	-34105.3	-3259.68	235.202	636.165	0	-78.6855	-101.924	-333.824	-14893.5	-15.2003	4824.04	299.954	244.615	0	-198.324	5.89979	-860.155	-416208	233446	92050.9	260.332	484.205	0
376	0	-117.883	104.994	-521.941	-13652.4	-34061.3	-3123.24	234.741	636.157	0	-78.6343	-100.545	-331.105	-14837.1	-202.539	4631.68	299.388	244.811	0	-196.518	4.4491	-853.046	-412881	231083	90478.9	259.834	484.258	0
376	1	-115.728	102.074	-517.152	-13515.5	-33980.8	-2975.52	234.293	636.134	0	-78.4804	-99.0817	-328.318	-14774.6	-381.861	4443.59	298.837	245.001	0	-194.208	2.992	-845.47	-409273	228601	88655.9	259.357	484.247	0
376	2	-113.179	99.1133	-512.071	-13363.1	-33868.3	-2818.67	233.86	636.096	0	-78.1908	-97.5126	-325.571	-14708.6	-550.181	4259.43	298.31	245.178	0	-191.37	1.60075	-837.642	-405472	226060	86598.3	258.91	484.156	0
376	3	-110.265	96.1435	-506.757	-13198	-33726.3	-2655.15	233.447	636.044	0	-77.7496	-95.8346	-322.916	-14640.8	-708.162	4077.58	297.807	245.339	0	-188.015	0.308929	-829.674	-401529	223492	84326.8	258.496	483.978	0
376	4	-107.039	93.172	-501.213	-13022.3	-33556.8	-2487.49	233.049	635.982	0	-77.1591	-94.0553	-320.336	-14571.4	-859.554	3895.41	297.317	245.488	0	-184.198	-0.883278	-821.55	-397443	220890	81868.3	258.108	483.721	0
376	5	-103.567	90.1889	-495.382	-12836.8	-33360.1	-2318.71	232.658	635.913	0	-76.4348	-92.1862	-317.754	-14498.2	-1009.23	3710.05	296.824	245.627	0	-180.002	-1.99724	-813.135	-393165	218211	79255.1	257.732	483.399	0
376	6	-99.9262	87.1754	-489.168	-12642.5	-33134.5	-2152.49	232.264	635.845	0	-75.5958	-90.243	-315.06	-14417.3	-1160.91	3519.89	296.315	245.761	0	-175.522	-3.06757	-804.228	-388612	215398	76521.3	257.356	483.028	0
376	7	-96.1858	84.1119	-482.477	-12439.8	-32877	-1992.23	231.858	635.783	0	-74.6571	-88.2445	-312.151	-14324	-1316.4	3324.96	295.783	245.888	0	-170.843	-4.13257	-794.629	-383704	212396	73697.8	256.969	482.622	0
376	8	-92.4011	80.9862	-475.248	-12228.5	-32585.4	-1840.26	231.435	635.731	0	-73.6297	-86.2071	-308.965	-14214.9	-1476.07	3126.52	295.223	246.008	0	-166.031	-5.22092	-784.213	-378388	209172	70810.6	256.566	482.187	0
376	9	-88.6044	77.7999	-467.479	-12008.1	-32260.7	-1698.02	230.99	635.687	0	-72.5205	-84.1407	-305.49	-14089.2	-1638.61	2926.52	294.636	246.12	0	-161.125	-6.34083	-772.97	-372662	205726	67879	256.144	481.724	0
377	0	-84.8026	74.571	-459.246	-11778.9	-31905.1	-1566.53	230.527	635.648	0	-71.3297	-82.0468	-301.764	-13948.1	-1800.48	2727.22	294.034	246.222	0	-156.132	-7.47582	-761.01	-366579	202092	64913.5	255.709	481.229	0
377	1	-80.986	71.3267	-450.671	-11542	-31521.4	-1446.69	230.057	635.611	0	-70.052	-79.9211	-297.846	-13793.7	-1956.6	2530.5	293.431	246.312	0	-151.038	-8.59441	-748.516	-360227	198327	61917.3	255.274	480.703	0
377	2	-77.1412	68.0881	-441.869	-11298.7	-31110.3	-1339.39	229.594	635.57	0	-68.6826	-77.7604	-293.774	-13628.4	-2103.32	2337.79	292.84	246.391	0	-145.824	-9.67228	-735.643	-353686	194479	58889.4	254.851	480.154	0
377	3	-73.2591	64.8621	-432.901	-11050.1	-30668.6	-1245.52	229.156	635.526	0	-67.22	-75.5681	-289.55	-13453.1	-2240.48	2150.31	292.262	246.462	0	-140.479	-10.706	-722.451	-346997	190569	55825.1	254.448	479.594	0
377	4	-69.336	61.6436	-423.755	-10797.3	-30191.4	-1165.75	228.753	635.48	0	-65.6628	-73.3523	-285.14	-13268.2	-2369.78	1969.04	291.689	246.532	0	-134.999	-11.7087	-708.896	-340146	186587	52718.2	254.068	479.033	0
377	5	-65.3723	58.4209	-414.355	-10541.5	-29675.7	-1100.3	228.381	635.441	0	-64.0085	-71.1227	-280.5	-13073.7	-2492.25	1795.16	291.115	246.608	0	-129.381	-12.7018	-694.855	-333081	182499	49563.1	253.705	478.477	0
377	6	-61.3685	55.1826	-404.591	-10284.4	-29122.8	-1048.86	228.019	635.419	0	-62.2554	-68.8915	-275.593	-12869.1	-2608.55	1630.16	290.535	246.696	0	-123.624	-13.7089	-680.185	-325731	178258	46354.5	253.349	477.918	0
377	7	-57.3182	51.9231	-394.382	-10026.9	-28535.9	-1010.69	227.644	635.424	0	-60.4002	-66.6716	-270.41	-12653.5	-2720.21	1475.45	289.94	246.794	0	-117.718	-14.7484	-664.792	-318043	173832	43084.4	252.984	477.345	0
377	8	-53.204	48.6477	-383.711	-9768.86	-27917.6	-984.912	227.243	635.459	0	-58.431	-64.4715	-264.973	-12425.7	-2829.14	1332.29	289.323	246.894	0	-111.635	-15.8238	-648.684	-310012	169217	39740.9	252.601	476.739	0
377	9	-48.997	45.3769	-372.641	-9509.82	-27269	-970.87	226.822	635.52	0	-56.3193	-62.2922	-259.341	-12184.2	-2935.75	1202.25	288.68	246.981	0	-105.316	-16.9153	-631.982	-301685	164445	36308.8	252.206	476.079	0
378	0	-44.6608	42.1462	-361.298	-9248.99	-26591.1	-968.212	226.401	635.599	0	-54.0211	-60.124	-253.6	-11928.1	-3037.3	1087.45	288.023	247.035	0	-98.6818	-17.9778	-614.898	-293152	159578	32773.2	251.816	475.345	0
378	1	-40.1597	38.9956	-349.834	-8985.67	-25886	-977.091	226.005	635.686	0	-51.4893	-57.9523	-247.825	-11657	-3129.28	990.306	287.373	247.037	0	-91.649	-18.9568	-597.659	-284516	154682	29121.5	251.452	474.529	0
378	2	-35.4749	35.9544	-338.367	-8720.05	-25155.1	-998.27	225.657	635.771	0	-48.6904	-55.7697	-242.05	-11371.5	-3209.16	913.206	286.742	246.98	0	-84.1653	-19.8153	-580.418	-275857	149801	25348.1	251.131	473.634	0
378	3	-30.6125	33.0354	-326.95	-8453.55	-24399.6	-1032.5	225.372	635.856	0	-45.6117	-53.5809	-236.264	-11073.2	-3277.51	858.116	286.128	246.868	0	-76.2242	-20.5455	-563.214	-267205	144946	21457.9	250.859	472.678	0
378	4	-25.6028	30.235	-315.569	-8188.31	-23619.9	-1079.6	225.151	635.948	0	-42.2591	-51.396	-230.423	-10764.5	-3336.13	826	285.522	246.716	0	-67.8619	-21.161	-545.992	-258550	140099	17467.6	250.629	471.682	0
378	5	-20.4945	27.535	-304.16	-7926.39	-22816	-1138.36	224.987	636.06	0	-38.655	-49.2202	-224.467	-10447.6	-3386.69	815.603	284.912	246.544	0	-59.1495	-21.6852	-528.627	-249846	135225	13404.4	250.433	470.663	0
378	6	-15.3469	24.908	-292.635	-7669.23	-21988.8	-1207.08	224.859	636.207	0	-34.8363	-47.0511	-218.325	-10123.4	-3430.05	823.289	284.289	246.368	0	-50.1832	-22.1431	-510.96	-241028	130278	9302.15	250.253	469.636	0
378	7	-10.2178	22.3246	-280.929	-7416.99	-21141.7	-1283.8	224.744	636.402	0	-30.8482	-44.8775	-211.939	-9791.53	-3464.99	844.792	283.651	246.2	0	-41.066	-22.5528	-492.868	-232045	125225	5197.64	250.074	468.61	0
378	8	-5.1517	19.7628	-269.027	-7168.12	-20280.2	-1366.52	224.616	636.645	0	-26.7356	-42.68	-205.285	-9451.8	-3489.14	876.296	283.003	246.042	0	-31.8873	-22.9172	-474.312	-222883	120055	1124.29	249.887	467.59	0
378	9	-0.173715	17.2151	-256.978	-6920.16	-19409.9	-1453.25	224.468	636.929	0	-22.54	-40.4351	-198.386	-9105.65	-3502.06	914.263	282.347	245.899	0	-22.7138	-23.22	-455.364	-213574	114788	-2891.02	249.684	466.571	0
379	0	4.70814	14.6916	-244.878	-6670.81	-18534.1	-1541.04	224.313	637.241	0	-18.2993	-38.1209	-191.302	-8756.8	-3506.32	955.569	281.671	245.775	0	-13.5912	-23.4293	-436.179	-204188	109466	-6826.35	249.469	465.55	0
379	1	9.49378	12.2138	-232.83	-6417.77	-17653.9	-1625.52	224.177	637.564	0	-14.0458	-35.7211	-184.097	-8409.48	-3505.28	997.67	280.96	245.68	0	-4.55203	-23.5073	-416.926	-194801	104137	-10662.1	249.25	464.525	0
379	2	14.1804	9.80776	-220.905	-6158.06	-16769.1	-1701.53	224.089	637.877	0	-9.80482	-33.2312	-176.82	-8066.38	-3500.96	1038.42	280.2	245.619	0	4.37563	-23.4235	-397.725	-185465	98837.3	-14379.3	249.035	463.487	0
379	3	18.7562	7.50129	-209.129	-5888.44	-15879.5	-1764.43	224.068	638.157	0	-5.59533	-30.6598	-169.504	-7728.22	-3493.42	1075.88	279.39	245.593	0	13.1608	-23.1585	-378.632	-176198	93585.1	-17958.3	248.834	462.417	0
379	4	23.198	5.32085	-197.495	-5607.23	-14986	-1811.05	224.12	638.392	0	-1.42972	-28.0256	-162.169	-7394.07	-3480.22	1108.18	278.54	245.595	0	21.7683	-22.7048	-359.665	-166997	88388.3	-21379.2	248.657	461.283	0
379	5	27.4694	3.28114	-185.975	-5315.37	-14090	-1839.63	224.237	638.581	0	2.686	-25.3555	-154.821	-7061.7	-3456.91	1133.68	277.672	245.612	0	30.1554	-22.0743	-340.796	-157846	83244.5	-24621.8	248.512	460.058	0
379	6	31.5187	1.37781	-174.521	-5015.57	-13192.9	-1849.08	224.405	638.739	0	6.74984	-22.6822	-147.44	-6728.36	-3419.14	1151.12	276.81	245.635	0	38.2686	-21.3044	-321.961	-148712	78139.4	-27665.7	248.404	458.719	0
379	7	35.285	-0.406302	-163.076	-4711.05	-12296.2	-1838.48	224.598	638.889	0	10.7631	-20.0378	-139.997	-6391.36	-3364.24	1159.95	275.969	245.653	0	46.0481	-20.4441	-303.074	-139560	73051.4	-30488.2	248.328	457.244	0
379	8	38.7032	-2.08497	-151.605	-4405.06	-11401.1	-1807.47	224.797	639.056	0	14.7343	-17.4428	-132.481	-6048.12	-3290.56	1160.4	275.162	245.653	0	53.4376	-19.5277	-284.086	-130366	67969.1	-33061.2	248.285	455.596	0
379	9	41.7077	-3.65305	-140.127	-4100.04	-10508.7	-1756.86	225.006	639.26	0	18.6844	-14.8989	-124.919	-5696.69	-3195.5	1153.18	274.419	245.603	0	60.3921	-18.5519	-265.046	-121148	62910.6	-35347.8	248.295	453.725	0
380	0	44.2333	-5.07956	-128.74	-3796.72	-9621.97	-1688.44	225.26	639.491	0	22.6419	-12.386	-117.383	-5337.01	-3074.93	1138.37	273.804	245.466	0	66.8752	-17.4655	-246.123	-111980	57930.1	-37300.4	248.413	451.57	0
380	1	46.2097	-6.31554	-117.594	-3494.73	-8746.08	-1604.72	225.625	639.719	0	26.6229	-9.87004	-109.969	-4971.06	-2925.29	1114.52	273.399	245.204	0	72.8326	-16.1856	-227.563	-102969	53101.7	-38858.3	248.712	449.071	0
380	2	47.55	-7.31428	-106.834	-3194.43	-7888.94	-1508.75	226.157	639.901	0	30.6044	-7.3249	-102.737	-4601.66	-2746.85	1079.21	273.263	244.79	0	78.1544	-14.6392	-209.572	-94215.3	48484.4	-39947.7	249.25	446.208	0
380	3	48.1543	-8.04786	-96.5629	-2898.17	-7061.14	-1404.01	226.875	640.013	0	34.5097	-4.7511	-95.6856	-4231.45	-2545.39	1030.47	273.398	244.222	0	82.664	-12.799	-192.249	-85784.5	44100.2	-40489.3	250.031	443.021	0
380	4	47.9336	-8.50971	-86.8436	-2610.26	-6274.87	-1294.46	227.745	640.057	0	38.2078	-2.18213	-88.7674	-3863.32	-2330.66	967.616	273.744	243.522	0	86.1414	-10.6918	-175.611	-77714.9	39943	-40415.5	250.997	439.617	0
380	5	46.8395	-8.71198	-77.71	-2336.45	-5539.81	-1184.55	228.712	640.066	0	41.5176	0.314364	-81.928	-3500.91	-2113.24	891.211	274.206	242.732	0	88.3571	-8.39762	-159.638	-70029.2	35997.2	-39688.2	252.06	436.15	0
380	6	44.8839	-8.68352	-69.1526	-2082.24	-4859.34	-1078.71	229.73	640.111	0	44.2219	2.6412	-75.1214	-3148.5	-1902.58	802.318	274.673	241.912	0	89.1058	-6.04232	-144.274	-62728.1	32243.2	-38312.6	253.131	432.774	0
380	7	42.1431	-8.46263	-61.1102	-1850.34	-4231.57	-980.393	230.755	640.279	0	46.0955	4.68963	-68.3255	-2810.76	-1706.16	702.251	275.029	241.138	0	88.2386	-3.773	-129.436	-55784.5	28657.5	-36336.4	254.126	429.583	0
380	8	38.7431	-8.08468	-53.4905	-1638.9	-3652.14	-891.128	231.724	640.639	0	46.9436	6.36417	-61.5582	-2492.47	-1528.51	593.433	275.17	240.49	0	85.6867	-1.72051	-115.049	-49154.8	25221	-33835.9	254.97	426.534	0
380	9	34.8331	-7.5721	-46.2109	-1442.02	-3115.82	-809.858	232.574	641.205	0	46.6433	7.60241	-54.8834	-2197.78	-1370.46	479.914	275.03	240.045	0	81.4764	0.0303054	-101.094	-42803.7	21931.2	-30897.7	255.623	423.418	0
381	0	30.5636	-6.93236	-39.237	-1252.17	-2617.45	-733.247	233.291	641.913	0	45.1762	8.38469	-48.4013	-1929.48	-1228.67	366.762	274.615	239.864	0	75.7397	1.45233	-87.6383	-36726.8	18809.9	-27609.8	256.114	419.868	0
381	1	26.0764	-6.16699	-32.5851	-1063.54	-2153.02	-656.76	233.926	642.639	0	42.6331	8.72984	-42.2201	-1688.7	-1096.19	259.176	274.036	239.997	0	68.7095	2.56285	-74.8052	-30950.2	15894.3	-24062	256.564	415.388	0
381	2	21.5053	-5.28785	-26.2908	-874.366	-1720.58	-575.909	234.556	643.258	0	39.1848	8.67953	-36.413	-1473.87	-965.324	161.648	273.49	240.477	0	60.6901	3.39168	-62.7038	-25505.4	13212.1	-20351.9	257.165	409.357	0
381	3	16.9862	-4.32814	-20.3941	-687.485	-1320.99	-487.634	235.227	643.71	0	35.0367	8.28457	-30.9924	-1279.83	-830.595	77.3988	273.2	241.295	0	52.0229	3.95643	-51.3864	-20416.3	10767.2	-16592.2	258.129	401.004	0
381	4	12.6818	-3.34334	-14.9781	-509.73	-959.259	-392.298	235.956	644.032	0	30.3926	7.59976	-25.9198	-1098.81	-690.419	8.61017	273.363	242.393	0	43.0744	4.25642	-40.8979	-15724.8	8552.13	-12921.2	259.664	389.485	0
381	5	8.79606	-2.4049	-10.2059	-350.263	-644.981	-295.221	236.803	644.32	0	25.443	6.6833	-21.1373	-923.333	-547.891	-43.0922	274.079	243.683	0	34.2391	4.2784	-31.3432	-11521.3	6566.61	-9509	261.942	374.138	0
381	6	5.5286	-1.58267	-6.26454	-217.33	-388.62	-204.922	237.965	644.692	0	20.3787	5.59875	-16.61	-749.121	-409.809	-76.5849	275.328	245.101	0	25.9073	4.01608	-22.8746	-7917.06	4820.4	-6524.86	265.095	354.535	0
381	7	2.99082	-0.921234	-3.25155	-114.989	-194.892	-128.572	240.062	645.365	0	15.4238	4.42385	-12.3787	-577.413	-284.36	-91.9537	277.028	246.646	0	18.4146	3.50262	-15.6303	-4983.46	3325.92	-4078.9	269.338	329.591	0
381	8	1.17514	-0.431107	-1.13156	-42.4387	-60.2711	-69.3453	246.736	647.505	0	10.8578	3.25809	-8.58109	-415.573	-178.689	-91.7642	279.176	248.429	0	12.033	2.82699	-9.71264	-2728.78	2097.25	-2201.42	275.397	294.923	0
381	9	-0.00889354	-0.0979086	0.222246	4.3342	24.3149	-27.0253	300	610	0	6.95642	2.20504	-5.39139	-273.862	-96.6034	-81.0408	282.082	250.796	0	6.94752	2.10713	-5.16914	-1111.09	1144.97	-861.784	286.015	234.514	0
382	0	-0.688595	0.105337	0.974118	30.7096	70.0488	0.528741	300	610	0	3.88391	1.33669	-2.91468	-159.733	-37.8905	-65.2133	287	254.803	0	3.19531	1.44203	-1.94056	-48.5297	460.951	11.1859	316.572	60.6769	0
382	1	-0.997292	0.209635	1.29027	42.2128	87.992	16.3079	300	610	0	1.65431	0.678068	-1.14319	-75.0709	0.384004	-48.3382	300.336	265.668	0	0.657015	0.887703	0.147081	568.178	12.7148	511.767	0	0	0
382	2	-1.05588	0.244607	1.31821	43.7937	87.8176	23.4359	300	610	0	0.17516	0.218548	0.0116297	-17.4437	22.3442	-32.8728	300	200	0	-0.880716	0.463155	1.32984	855.014	-246.515	738.562	0	0	0
382	3	-0.963672	0.235551	1.17711	39.4814	77.2472	24.74	300	610	0	-0.696161	-0.0717106	0.674207	17.7688	32.3063	-20.0616	300	200	0	-1.65983	0.163841	1.85131	917.992	-366.169	780.902	0	0	0
382	4	-0.795765	0.202261	0.955642	32.2948	61.96	22.5401	300	610	0	-1.11413	-0.230045	0.974774	35.8958	34.1823	-10.304	300	200	0	-1.90989	-0.0277844	1.93042	844.753	-391.308	712.143	0	0	0
382	5	-0.604352	0.159006	0.714373	24.3126	45.7834	18.588	300	610	0	-1.22161	-0.293653	1.03137	42.0383	31.1855	-3.46529	300	200	0	-1.82596	-0.134647	1.74574	701.929	-359.107	587.705	0	0	0
382	6	-0.422244	0.115179	0.490484	16.8245	31.0241	14.0995	300	610	0	-1.13776	-0.295213	0.940942	40.5579	25.7444	0.879751	300	200	0	-1.56	-0.180034	1.43143	536.124	-297.779	446.089	0	0	0
382	7	-0.267199	0.0762484	0.30328	10.5133	18.8394	9.83787	300	610	0	-0.953897	-0.260914	0.776767	34.8712	19.5466	3.27305	300	200	0	-1.2211	-0.184665	1.08005	376.875	-227.016	311.482	0	0	0
382	8	-0.146199	0.0447745	0.159489	5.63122	9.58764	6.2147	300	610	0	-0.734458	-0.210086	0.589765	27.4441	13.6528	4.25885	300	200	0	-0.880657	-0.165311	0.749254	240.382	-159.264	196.953	0	0	0
382	9	-0.0591995	0.0213403	0.057801	2.15288	3.12525	3.39061	300	610	0	-0.520726	-0.155814	0.411933	19.9019	8.63636	4.31788	300	200	0	-0.579925	-0.134474	0.469734	133.245	-101.322	107.623	0	0	0
383	0	-0.00212079	0.00532246	-0.0075561	-0.103669	-0.962921	1.36265	300	610	0	-0.335756	-0.106034	0.260575	13.1927	4.72249	3.83702	300	200	0	-0.337877	-0.100712	0.253019	55.7607	-55.9281	43.4311	0	0	0
383	1	0.0309495	-0.00452158	-0.0442323	-1.38872	-3.19862	0.0342099	300	610	0	-0.189378	-0.064771	0.142485	7.76229	1.90916	3.10308	300	200	0	-0.158428	-0.0692926	0.0982526	4.56279	-23.1607	1.34578	0	0	0
383	2	0.0462734	-0.00964234	-0.0600458	-1.96199	-4.10268	-0.733658	300	610	0	-0.0826383	-0.0333244	0.057601	3.71463	0.0640135	2.31113	300	200	0	-0.0363648	-0.0429667	-0.0024448	-25.4175	-1.55971	-23.0117	0	0	0
383	3	0.0495669	-0.0114369	-0.0619788	-2.05767	-4.13333	-1.08767	300	610	0	-0.0114158	-0.011271	0.00192936	0.944542	-1.00449	1.58026	300	200	0	0.0381511	-0.0227079	-0.0600494	-39.6243	11.0458	-34.2725	0	0	0
383	4	0.0455509	-0.0111051	-0.0557007	-1.86736	-3.65815	-1.16154	300	610	0	0.0308947	0.00275241	-0.0303091	-0.760734	-1.49906	0.971632	300	200	0	0.0764456	-0.00835275	-0.0860099	-43.0683	16.9764	-36.6607	0	0	0
383	5	0.0378111	-0.00959038	-0.0454502	-1.5353	-2.94881	-1.06552	300	610	0	0.0515378	0.010487	-0.0452311	-1.65049	-1.60469	0.505861	300	200	0	0.0893489	0.000896646	-0.0906814	-39.9136	18.3622	-33.663	0	0	0
383	6	0.0288531	-0.00757605	-0.0341379	-1.16134	-2.18939	-0.88328	300	610	0	0.0572619	0.0136837	-0.0484178	-1.96527	-1.47411	0.177753	300	200	0	0.086115	0.00610769	-0.0825557	-33.3411	16.9697	-27.926	0	0	0
383	7	0.0202626	-0.00551466	-0.0235638	-0.807869	-1.49174	-0.673191	300	610	0	0.053726	0.0138903	-0.0444774	-1.91195	-1.22328	-0.032085	300	200	0	0.0739886	0.0083756	-0.0680412	-25.5872	14.1459	-21.298	0	0	0
383	8	0.0129077	-0.00367197	-0.0146748	-0.508322	-0.912769	-0.472139	300	610	0	0.0452875	0.0123529	-0.036909	-1.65334	-0.933214	-0.148907	300	200	0	0.0581952	0.00868095	-0.0515838	-18.0784	10.8358	-14.948	0	0	0
383	9	0.00714007	-0.00217472	-0.00781441	-0.275492	-0.471064	-0.300253	300	610	0	0.0350364	0.00999625	-0.0281571	-1.30753	-0.655181	-0.19832	300	200	0	0.0421764	0.00782153	-0.0359715	-11.6058	7.64074	-9.51483	0	0	0
384	0	0.00297269	-0.00105459	-0.00293837	-0.108781	-0.160943	-0.165629	300	610	0	0.0249653	0.00744948	-0.0197682	-0.952816	-0.417211	-0.203085	300	200	0	0.0279379	0.00639488	-0.0227065	-6.50068	4.89278	-5.25664	0	0	0
384	1	0.000222225	-0.000284843	0.000215443	3.94095e-05	0.0365502	-0.0684796	300	610	0	0.0161984	0.00509704	-0.012588	-0.635274	-0.230648	-0.181612	300	200	0	0.0164206	0.0048122	-0.0123726	-2.79044	2.72949	-2.18167	0	0	0
384	2	-0.00138565	0.000191687	0.00200305	0.0626011	0.145741	-0.00445907	300	610	0	0.00922659	0.00313681	-0.00695902	-0.376962	-0.0958842	-0.147614	300	200	0	0.00784094	0.0033285	-0.00495598	-0.32454	1.16028	-0.153595	0	0	0
384	3	-0.0021449	0.000442815	0.00279202	0.0911074	0.191145	0.0328813	300	610	0	0.00411812	0.00163579	-0.00289292	-0.183502	-0.00696987	-0.110467	300	200	0	0.00197322	0.0020786	-0.000100902	1.13192	0.119731	1.03076	0	0	0
384	4	-0.0023257	0.000534406	0.00291276	0.0966348	0.194461	0.0504299	300	610	0	0.000690009	0.000577744	-0.000210198	-0.0503938	0.0449825	-0.0759389	300	200	0	-0.00163569	0.00111215	0.00270256	1.83437	-0.492811	1.58881	0	0	0
384	5	-0.00215237	0.000523352	0.0026349	0.0882915	0.173182	0.054507	300	610	0	-0.00136325	-9.94608e-05	0.0013573	0.0321451	0.0694896	-0.0470331	300	200	0	-0.00351563	0.000423891	0.0039922	2.01953	-0.786238	1.72024	0	0	0
384	6	-0.0017961	0.0004546	0.00216101	0.072968	0.140301	0.0503525	300	610	0	-0.00238124	-0.000476962	0.00209671	0.0757685	0.0752951	-0.0248062	300	200	0	-0.00417735	-2.2362e-05	0.00425771	1.88522	-0.861205	1.59071	0	0	0
384	7	-0.00137712	0.000360871	0.00163089	0.0554581	0.104668	0.0419606	300	610	0	-0.00268264	-0.000637141	0.00227185	0.0918163	0.0696559	-0.00906927	300	200	0	-0.00405976	-0.00027627	0.00390274	1.58323	-0.80163	1.32658	0	0	0
384	8	-0.000972041	0.000263957	0.00113166	0.0387787	0.0717018	0.0321329	300	610	0	-0.00253608	-0.000653273	0.00210169	0.0900962	0.0581089	0.00105998	300	200	0	-0.00350813	-0.000389316	0.00323334	1.22084	-0.671803	1.01656	0	0	0
384	9	-0.000623248	0.000176765	0.000709701	0.0245655	0.0441993	0.0226514	300	610	0	-0.00214946	-0.000584662	0.00175328	0.0783655	0.0445419	0.00675743	300	200	0	-0.00277271	-0.000407896	0.00246298	0.866925	-0.517063	0.717113	0	0	0
385	0	-0.000348402	0.00010556	0.000382482	0.0134648	0.023117	0.0144994	300	610	0	-0.0016709	-0.000475507	0.00134393	0.0622778	0.031431	0.00922754	300	200	0	-0.0020193	-0.000369947	0.00172641	0.560084	-0.366448	0.459448	0	0	0
385	1	-0.000148841	5.20346e-05	0.000148746	0.00547708	0.00823955	0.0080837	300	610	0	-0.00119654	-0.000356056	0.000948338	0.0456031	0.0201455	0.00954757	300	200	0	-0.00134538	-0.000304022	0.00109708	0.31689	-0.236162	0.256525	0	0	0
385	2	-1.63573e-05	1.50564e-05	-3.37555e-06	0.000231528	-0.0012966	0.0034312	300	610	0	-0.000781145	-0.000244927	0.000607829	0.0305789	0.0112551	0.00859326	300	200	0	-0.000797502	-0.00022987	0.000604453	0.139283	-0.133097	0.10927	0	0	0
385	3	6.17645e-05	-7.99935e-06	-9.04354e-05	-0.00281202	-0.00662484	0.000347159	300	610	0	-0.000449183	-0.000151831	0.000339584	0.0182949	0.00480161	0.00702005	300	200	0	-0.000387418	-0.000159831	0.000249149	0.0205623	-0.0579718	0.0115781	0	0	0
385	4	9.93168e-05	-2.03016e-05	-0.000129708	-0.00422664	-0.00889847	-0.00146741	300	610	0	-0.000204767	-8.02041e-05	0.00014487	0.00905104	0.000518713	0.00527857	300	200	0	-0.00010545	-0.000100506	1.51612e-05	-0.0501481	-0.00786653	-0.0459705	0	0	0
385	5	0.000109067	-2.49543e-05	-0.000136824	-0.00453606	-0.00914477	-0.00233574	300	610	0	-3.98259e-05	-2.94594e-05	1.5646e-05	0.00265715	-0.00200559	0.00364796	300	200	0	6.92406e-05	-5.44137e-05	-0.000121178	-0.0848242	0.0218794	-0.0735773	0	0	0
385	6	0.000101669	-2.46542e-05	-0.000124602	-0.00417315	-0.0081961	-0.00255651	300	610	0	5.97551e-05	3.22854e-06	-6.05166e-05	-0.00133583	-0.00321782	0.00227551	300	200	0	0.000161424	-2.14257e-05	-0.000185119	-0.094648	0.0363734	-0.0806776	0	0	0
385	7	8.52938e-05	-2.15423e-05	-0.00010272	-0.00346695	-0.00667348	-0.00237864	300	610	0	0.000109885	2.16376e-05	-9.70913e-05	-0.00347233	-0.00353115	0.00121512	300	200	0	0.000195179	9.53605e-08	-0.000199811	-0.0890119	0.04037	-0.0751412	0	0	0
385	8	6.57099e-05	-1.71847e-05	-7.78914e-05	-0.00264757	-0.0050024	-0.00199279	300	610	0	0.000125606	2.96422e-05	-0.000106544	-0.00428673	-0.0032903	0.000460577	300	200	0	0.000191316	1.24575e-05	-0.000184436	-0.0751589	0.0378548	-0.0629993	0	0	0
385	9	4.66159e-05	-1.26304e-05	-5.43298e-05	-0.00186081	-0.0034452	-0.00153334	300	610	0	0.00011967	3.07103e-05	-9.92765e-05	-0.00424388	-0.00275954	-2.81621e-05	300	200	0	0.000166286	1.80799e-05	-0.000153606	-0.0582333	0.0318954	-0.0485072	0	0	0
386	0	3.00799e-05	-8.50609e-06	-3.43055e-05	-0.00118661	-0.00213913	-0.00108638	300	610	0	0.000101989	2.7663e-05	-8.32616e-05	-0.00371327	-0.00212537	-0.000305806	300	200	0	0.000132069	1.91569e-05	-0.000117567	-0.041559	0.0246663	-0.0343916	0	0	0
386	1	1.69863e-05	-5.12066e-06	-1.87025e-05	-0.0006575	-0.00113317	-0.000699867	300	610	0	7.96637e-05	2.26129e-05	-6.4127e-05	-0.00296548	-0.00150735	-0.000428977	300	200	0	9.665e-05	1.74922e-05	-8.28295e-05	-0.0270173	0.0175691	-0.0221756	0	0	0
386	2	7.43288e-06	-2.56369e-06	-7.50169e-06	-0.000274898	-0.000419684	-0.000394202	300	610	0	5.73299e-05	1.70132e-05	-4.548e-05	-0.00218197	-0.000972311	-0.00044865	300	200	0	6.47628e-05	1.44495e-05	-5.29817e-05	-0.0154353	0.0113939	-0.012508	0	0	0
386	3	1.05396e-06	-7.87904e-07	-1.67385e-07	-2.21463e-05	4.05701e-05	-0.00017146	300	610	0	3.76538e-05	1.17653e-05	-2.93365e-05	-0.00147135	-0.000548764	-0.000406471	300	200	0	3.87078e-05	1.09774e-05	-2.95039e-05	-0.00693599	0.00648499	-0.00545839	0	0	0
386	4	-2.73927e-06	3.27026e-07	4.06944e-06	0.000125814	0.000300357	-2.29525e-05	300	610	0	2.18518e-05	7.34529e-06	-1.65571e-05	-0.000887358	-0.000239818	-0.000333758	300	200	0	1.91125e-05	7.67232e-06	-1.24877e-05	-0.00122234	0.00288944	-0.000754418	0	0	0
386	5	-4.5936e-06	9.29067e-07	6.02023e-06	0.000195884	0.000413912	6.51688e-05	300	610	0	1.01611e-05	3.92825e-06	-7.23558e-06	-0.000445794	-3.35975e-05	-0.00025216	300	200	0	5.5675e-06	4.85732e-06	-1.21535e-06	0.00220846	0.000477681	0.00204008	0	0	0
386	6	-5.11208e-06	1.16444e-06	6.42407e-06	0.000212817	0.000429852	0.000108064	300	610	0	2.22807e-06	1.49528e-06	-1.01349e-06	-0.000138766	8.89751e-05	-0.000175181	300	200	0	-2.88401e-06	2.65972e-06	5.41058e-06	0.0039177	-0.000965916	0.00340356	0	0	0
386	7	-4.80069e-06	1.16094e-06	5.89035e-06	0.000197179	0.000387767	0.000119843	300	610	0	-2.59868e-06	-8.18402e-08	2.68474e-06	5.43043e-05	0.00014884	-0.000110036	300	200	0	-7.39938e-06	1.0791e-06	8.5751e-06	0.00443335	-0.00168075	0.0037817	0	0	0
386	8	-4.0493e-06	1.02052e-06	4.88121e-06	0.000164679	0.000317339	0.000112327	300	610	0	-5.064e-06	-9.78848e-07	4.49096e-06	0.000158836	0.000165514	-5.94613e-05	300	200	0	-9.1133e-06	4.16672e-08	9.37217e-06	0.00420125	-0.00189136	0.00354824	0	0	0
386	9	-3.1345e-06	8.18106e-07	3.71904e-06	0.00012636	0.000239011	9.46138e-05	300	610	0	-5.87768e-06	-1.37788e-06	4.99401e-06	0.000199999	0.000155368	-2.32943e-05	300	200	0	-9.01218e-06	-5.59775e-07	8.71305e-06	0.00356691	-0.00178695	0.00299097	0	0	0
387	0	-2.23483e-06	6.04192e-07	2.60745e-06	8.92626e-05	0.000165481	7.3149e-05	300	610	0	-5.64474e-06	-1.44303e-06	4.68783e-06	0.000199821	0.00013101	2.77213e-07	300	200	0	-7.87957e-06	-8.38835e-07	7.29528e-06	0.00277693	-0.00151387	0.00231397	0	0	0
387	1	-1.45111e-06	4.09167e-07	1.65746e-06	5.72912e-05	0.000103475	5.20866e-05	300	610	0	-4.83782e-06	-1.30844e-06	3.95288e-06	0.000175895	0.000101386	1.37966e-05	300	200	0	-6.28893e-06	-8.99272e-07	5.61035e-06	0.00199165	-0.00117637	0.00164884	0	0	0
387	2	-8.27505e-07	2.48254e-07	9.13657e-07	3.20786e-05	5.54876e-05	3.37667e-05	300	610	0	-3.79709e-06	-1.07506e-06	3.05904e-06	0.000141168	7.22659e-05	1.99248e-05	300	200	0	-4.62459e-06	-8.26804e-07	3.9727e-06	0.0013027	-0.000842076	0.00106985	0	0	0
387	3	-3.70302e-07	1.26139e-07	3.77073e-07	1.37581e-05	2.12817e-05	1.92078e-05	300	610	0	-2.74601e-06	-8.12701e-07	2.18041e-06	0.00010437	4.69073e-05	2.10726e-05	300	200	0	-3.11631e-06	-6.86562e-07	2.55748e-06	0.000751271	-0.000549474	0.000609398	0	0	0
387	4	-6.32829e-08	4.08895e-08	2.36072e-08	1.58434e-06	-9.22259e-07	8.54713e-06	300	610	0	-1.8143e-06	-5.64965e-07	1.41528e-06	7.07702e-05	2.67348e-05	1.92202e-05	300	200	0	-1.87758e-06	-5.24075e-07	1.43889e-06	0.000344656	-0.000315731	0.000272007	0	0	0
387	5	1.20783e-07	-1.29997e-08	-1.82433e-07	-5.60386e-06	-1.35785e-05	1.39871e-06	300	610	0	-1.0623e-06	-3.5517e-07	8.06634e-07	4.30141e-05	1.19491e-05	1.58636e-05	300	200	0	-9.41516e-07	-3.6817e-07	6.24201e-07	6.97806e-05	-0.000143697	4.55935e-05	0	0	0
387	6	2.12211e-07	-4.24334e-08	-2.79146e-07	-9.06861e-06	-1.92364e-05	-2.87804e-06	300	610	0	-5.03284e-07	-1.92203e-07	3.60519e-07	2.19274e-05	2.02347e-06	1.20424e-05	300	200	0	-2.91072e-07	-2.34637e-07	8.13734e-08	-9.65789e-05	-2.76535e-05	-9.0019e-05	0	0	0
387	7	2.39477e-07	-5.42973e-08	-3.01469e-07	-9.97946e-06	-2.01959e-05	-4.99383e-06	300	610	0	-1.21873e-07	-7.559e-08	6.1042e-08	7.1892e-06	-3.92455e-06	8.40961e-06	300	200	0	1.17605e-07	-1.29887e-07	-2.40428e-07	-0.000180713	4.23628e-05	-0.000157257	0	0	0
387	8	2.26602e-07	-5.46448e-08	-2.78362e-07	-9.31335e-06	-1.83397e-05	-5.61492e-06	300	610	0	1.1195e-07	4.69262e-10	-1.1842e-07	-2.14165e-06	-6.87647e-06	5.31831e-06	300	200	0	3.38552e-07	-5.41756e-08	-3.96782e-07	-0.00020754	7.7568e-05	-0.000177167	0	0	0
387	9	1.92183e-07	-4.83296e-08	-2.31888e-07	-7.81999e-06	-1.50859e-05	-5.30258e-06	300	610	0	2.33039e-07	4.41437e-08	-2.07484e-07	-7.2511e-06	-7.75383e-06	2.90689e-06	300	200	0	4.25223e-07	-4.18592e-09	-4.39372e-07	-0.000198221	8.85613e-05	-0.000167491	0	0	0
388	0	1.49481e-07	-3.89366e-08	-1.77522e-07	-6.02904e-06	-1.14166e-05	-4.49079e-06	300	610	0	2.74876e-07	6.39913e-08	-2.33954e-07	-9.32427e-06	-7.33382e-06	1.17387e-06	300	200	0	4.24357e-07	2.50547e-08	-4.11475e-07	-0.00016923	8.43231e-05	-0.000141959	0	0	0
388	1	1.07107e-07	-2.88938e-08	-1.25098e-07	-4.28052e-06	-7.94571e-06	-3.48864e-06	300	610	0	2.66158e-07	6.77734e-08	-2.2128e-07	-9.40455e-06	-6.21796e-06	3.75065e-08	300	200	0	3.73265e-07	3.88796e-08	-3.46378e-07	-0.000132385	7.1833e-05	-0.000110354	0	0	0
388	2	6.99744e-08	-1.96748e-08	-8.00425e-08	-2.76486e-06	-5.00281e-06	-2.49652e-06	300	610	0	2.29412e-07	6.18676e-08	-1.8761e-07	-8.32945e-06	-4.83506e-06	-6.20316e-07	300	200	0	2.99387e-07	4.21927e-08	-2.67653e-07	-9.54171e-05	5.60874e-05	-7.90259e-05	0	0	0
388	3	4.02822e-08	-1.20287e-08	-4.45946e-08	-1.56379e-06	-2.71432e-06	-1.62845e-06	300	610	0	1.80934e-07	5.10959e-08	-1.45884e-07	-6.71825e-06	-3.4635e-06	-9.24575e-07	300	200	0	2.21216e-07	3.90672e-08	-1.90479e-07	-6.27864e-05	4.03475e-05	-5.15918e-05	0	0	0
388	4	1.8408e-08	-6.19835e-09	-1.8897e-08	-6.86786e-07	-1.07494e-06	-9.35201e-07	300	610	0	1.31489e-07	3.88108e-08	-1.04501e-07	-4.9909e-06	-2.26198e-06	-9.89276e-07	300	200	0	1.49897e-07	3.26124e-08	-1.23398e-07	-3.65396e-05	2.64874e-05	-2.96675e-05	0	0	0
388	5	3.63673e-09	-2.10721e-09	-1.86909e-09	-1.00672e-07	-4.21577e-09	-4.25117e-07	300	610	0	8.73843e-08	2.71202e-08	-6.82483e-08	-3.40271e-06	-1.30148e-06	-9.0853e-07	300	200	0	9.10211e-08	2.5013e-08	-7.01174e-08	-1.70926e-05	1.53605e-05	-1.3525e-05	0	0	0
388	6	-5.28964e-09	4.96228e-10	8.14395e-09	2.48318e-07	6.11902e-07	-8.11584e-08	300	610	0	5.16077e-08	1.71653e-08	-3.92679e-08	-2.0839e-06	-5.94071e-07	-7.53785e-07	300	200	0	4.6318e-08	1.76615e-08	-3.11239e-08	-3.87359e-06	7.13174e-06	-2.63134e-06	0	0	0
388	7	-9.79121e-09	1.93392e-09	1.293e-08	4.19364e-07	8.93185e-07	1.26277e-07	300	610	0	2.48849e-08	9.39516e-09	-1.79238e-08	-1.07719e-06	-1.16518e-07	-5.74944e-07	300	200	0	1.50937e-08	1.13291e-08	-4.99385e-09	4.1885e-06	1.55033e-06	3.94571e-06	0	0	0
388	8	-1.1212e-08	2.52994e-09	1.41402e-08	4.67709e-07	9.48419e-07	2.30487e-07	300	610	0	6.55369e-09	3.80758e-09	-3.51509e-09	-3.69953e-07	1.71944e-07	-4.03572e-07	300	200	0	-4.65834e-09	6.33753e-09	1.06251e-08	8.32444e-06	-1.84356e-06	7.25677e-06	0	0	0
388	9	-1.06922e-08	2.571e-09	1.31501e-08	4.39742e-07	8.67101e-07	2.62923e-07	300	610	0	-4.76722e-09	1.41036e-10	5.18833e-09	8.07808e-08	3.17296e-07	-2.56925e-07	300	200	0	-1.54594e-08	2.71204e-09	1.83384e-08	9.70992e-06	-3.57507e-06	8.29528e-06	0	0	0
389	0	-9.11852e-09	2.28808e-09	1.1013e-08	3.71234e-07	7.16967e-07	2.50225e-07	300	610	0	-1.07078e-08	-1.98386e-09	9.57379e-09	3.303e-07	3.63036e-07	-1.41978e-07	300	200	0	-1.98263e-08	3.04213e-10	2.05868e-08	9.34883e-06	-4.14437e-06	7.90337e-06	0	0	0
389	1	-7.12658e-09	1.85261e-09	8.47128e-09	2.87585e-07	5.45166e-07	2.13091e-07	300	610	0	-1.28467e-08	-2.96905e-09	1.09538e-08	4.34381e-07	3.46052e-07	-5.89623e-08	300	200	0	-1.99733e-08	-1.11644e-09	1.94251e-08	8.02661e-06	-3.97758e-06	6.73576e-06	0	0	0
389	2	-5.13165e-09	1.38137e-09	5.99992e-09	2.05204e-07	3.81392e-07	1.66335e-07	300	610	0	-1.25449e-08	-3.1815e-09	1.04412e-08	4.42434e-07	2.95028e-07	-4.20226e-09	300	200	0	-1.76765e-08	-1.80014e-09	1.64412e-08	6.30943e-06	-3.40746e-06	5.26137e-06	0	0	0
389	3	-3.37284e-09	9.45727e-10	3.86366e-09	1.33373e-07	2.41758e-07	1.19621e-07	300	610	0	-1.08756e-08	-2.92433e-09	8.9017e-09	3.94314e-07	2.30518e-07	2.77831e-08	300	200	0	-1.42485e-08	-1.97861e-09	1.27654e-08	4.56989e-06	-2.67341e-06	3.78638e-06	0	0	0
389	4	-1.95948e-09	5.82502e-10	2.17477e-09	7.61722e-08	1.32652e-07	7.85014e-08	300	610	0	-8.61925e-09	-2.42782e-09	6.95523e-09	3.19636e-07	1.65944e-07	4.28607e-08	300	200	0	-1.05787e-08	-1.84532e-09	9.13001e-09	3.02489e-06	-1.93263e-06	2.4869e-06	0	0	0
389	5	-9.13248e-10	3.04217e-10	9.44458e-10	3.4203e-08	5.41058e-08	4.55001e-08	300	610	0	-6.29432e-09	-1.85289e-09	5.00687e-09	2.38591e-07	1.09032e-07	4.64195e-08	300	200	0	-7.20757e-09	-1.54868e-09	5.95133e-09	1.77595e-06	-1.2763e-06	1.44326e-06	0	0	0
389	6	-2.02834e-10	1.07946e-10	1.24484e-10	5.99493e-09	2.49475e-09	2.11012e-08	300	610	0	-4.20715e-09	-1.30143e-09	3.28971e-09	1.63548e-07	6.33114e-08	4.29312e-08	300	200	0	-4.40999e-09	-1.19348e-09	3.4142e-09	8.46133e-07	-7.46773e-07	6.71147e-07	0	0	0
389	7	2.29802e-10	-1.77705e-11	-3.61804e-10	-1.09381e-08	-2.74765e-08	4.55722e-09	300	610	0	-2.50554e-09	-8.29198e-10	1.91021e-09	1.00903e-07	2.94759e-08	3.58072e-08	300	200	0	-2.27573e-09	-8.46969e-10	1.54841e-09	2.10653e-07	-3.53289e-07	1.47202e-07	0	0	0
389	8	4.51149e-10	-8.79324e-11	-5.98259e-10	-1.93697e-08	-4.14326e-08	-5.49808e-09	300	610	0	-1.22847e-09	-4.58828e-10	8.89324e-10	5.28547e-08	6.50785e-09	2.74421e-08	300	200	0	-7.77318e-10	-5.4676e-10	2.91065e-10	-1.79833e-07	-8.49331e-08	-1.71591e-07	0	0	0
389	9	5.24624e-10	-1.17788e-10	-6.62882e-10	-2.19081e-08	-4.45169e-08	-1.06239e-08	300	610	0	-3.4775e-10	-1.91179e-10	1.96332e-10	1.89279e-08	-7.47356e-09	1.93608e-08	300	200	0	1.76874e-10	-3.08968e-10	-4.66549e-10	-3.82902e-07	7.94844e-08	-3.34424e-07	0	0	0
390	0	5.0432e-10	-1.20911e-10	-6.21005e-10	-2.07555e-08	-4.09827e-08	-1.23043e-08	300	610	0	2.0008e-10	-1.45011e-11	-2.25512e-10	-2.83511e-09	-1.46211e-08	1.24061e-08	300	200	0	7.044e-10	-1.35412e-10	-8.46517e-10	-4.54006e-07	1.6454e-07	-3.88173e-07	0	0	0
390	1	4.32519e-10	-1.0829e-10	-5.22888e-10	-1.76183e-08	-3.40645e-08	-1.18035e-08	300	610	0	4.91201e-10	8.88093e-11	-4.41165e-10	-1.50097e-08	-1.69875e-08	6.92844e-09	300	200	0	9.2372e-10	-1.94811e-11	-9.64053e-10	-4.40758e-07	1.93825e-07	-3.72796e-07	0	0	0
390	2	3.3967e-10	-8.81233e-11	-4.04134e-10	-1.3714e-08	-2.60256e-08	-1.01083e-08	300	610	0	6.00018e-10	1.37619e-10	-5.12557e-10	-2.022e-08	-1.63226e-08	2.95298e-09	300	200	0	9.39687e-10	4.9496e-11	-9.16692e-10	-3.80592e-07	1.87554e-07	-3.19509e-07	0	0	0
390	3	2.45789e-10	-6.60218e-11	-2.87674e-10	-9.83416e-09	-1.83007e-08	-7.92848e-09	300	610	0	5.91045e-10	1.49275e-10	-4.92495e-10	-2.08049e-08	-1.39943e-08	3.15212e-10	300	200	0	8.36834e-10	8.32534e-11	-7.80168e-10	-3.00623e-07	1.61588e-07	-2.50777e-07	0	0	0
390	4	1.62508e-10	-4.5443e-11	-1.86417e-10	-6.43097e-09	-1.16773e-08	-5.72991e-09	300	610	0	5.15419e-10	1.38179e-10	-4.22242e-10	-1.86608e-08	-1.09872e-08	-1.23896e-09	300	200	0	6.77926e-10	9.27363e-11	-6.08659e-10	-2.18803e-07	1.27393e-07	-1.81361e-07	0	0	0
390	5	9.525e-11	-2.81932e-11	-1.05973e-10	-3.70756e-09	-6.47699e-09	-3.78269e-09	300	610	0	4.10486e-10	1.15325e-10	-3.31508e-10	-1.52031e-08	-7.94829e-09	-1.98481e-09	300	200	0	5.05736e-10	8.7132e-11	-4.37481e-10	-1.45674e-07	9.25438e-08	-1.19828e-07	0	0	0
390	6	4.52239e-11	-1.49141e-11	-4.70876e-11	-1.6997e-09	-2.71483e-09	-2.21214e-09	300	610	0	3.01215e-10	8.84357e-11	-2.39817e-10	-1.14026e-08	-5.25343e-09	-2.177e-09	300	200	0	3.46439e-10	7.35215e-11	-2.86904e-10	-8.626e-08	6.14739e-08	-7.01623e-08	0	0	0
390	7	1.10696e-11	-5.50117e-12	-7.61713e-12	-3.42636e-10	-2.28098e-10	-1.04541e-09	300	610	0	2.02477e-10	6.24317e-11	-1.58506e-10	-7.85797e-09	-3.07767e-09	-2.02795e-09	300	200	0	2.13547e-10	5.69305e-11	-1.66123e-10	-4.18156e-08	3.6281e-08	-3.32421e-08	0	0	0
390	8	-9.88729e-12	5.66711e-13	1.59846e-11	4.78464e-10	1.22885e-09	-2.49957e-10	300	610	0	1.21567e-10	4.00373e-11	-9.28588e-11	-4.88313e-09	-1.45979e-09	-1.70047e-09	300	200	0	1.1168e-10	4.0604e-11	-7.68742e-11	-1.12768e-08	1.74707e-08	-8.05144e-09	0	0	0
390	9	-2.07577e-11	3.98788e-12	2.76487e-11	8.93511e-10	1.92001e-09	2.37191e-10	300	610	0	6.05541e-11	2.23881e-11	-4.40436e-11	-2.59054e-09	-3.55537e-10	-1.30945e-09	300	200	0	3.97965e-11	2.6376e-11	-1.63949e-11	7.62599e-09	4.57273e-09	7.39189e-09	0	0	0
391	0	-2.45328e-11	5.47943e-12	3.10586e-11	1.02561e-09	2.08848e-09	4.88998e-10	300	610	0	1.8255e-11	9.57148e-12	-1.07262e-11	-9.63561e-10	3.21742e-10	-9.28507e-10	300	200	0	-6.27778e-12	1.50509e-11	2.03324e-11	1.7585e-08	-3.38815e-09	1.53897e-08	0	0	0
391	1	-2.37783e-11	5.68371e-12	2.93161e-11	9.79288e-10	1.93635e-09	5.75474e-10	300	610	0	-8.24143e-12	1.06138e-12	9.70854e-12	8.67545e-11	6.72785e-10	-5.98785e-10	300	200	0	-3.20198e-11	6.74509e-12	3.90246e-11	2.12143e-08	-7.56131e-09	1.81533e-08	0	0	0
391	2	-2.05096e-11	5.12353e-12	2.48191e-11	8.35897e-10	1.61801e-09	5.56583e-10	300	610	0	-2.2493e-11	-3.95806e-12	2.03e-11	6.80292e-10	7.94404e-10	-3.3782e-10	300	200	0	-4.30026e-11	1.16547e-12	4.51191e-11	2.07718e-08	-9.05918e-09	1.75779e-08	0	0	0
391	3	-1.6185e-11	4.19059e-12	1.92744e-11	6.53794e-10	1.24208e-09	4.79362e-10	300	610	0	-2.80052e-11	-6.37209e-12	2.39693e-11	9.40439e-10	7.69617e-10	-1.47502e-10	300	200	0	-4.41902e-11	-2.1815e-12	4.32438e-11	1.80408e-08	-8.8403e-09	1.51513e-08	0	0	0
391	4	-1.17689e-11	3.15458e-12	1.37885e-11	4.71145e-10	8.7785e-10	3.77813e-10	300	610	0	-2.78355e-11	-7.00033e-12	2.32213e-11	9.77887e-10	6.63607e-10	-2.04919e-11	300	200	0	-3.96044e-11	-3.84575e-12	3.70098e-11	1.43197e-08	-7.66047e-09	1.19497e-08	0	0	0
391	5	-7.82669e-12	2.18281e-12	8.99048e-12	3.09959e-10	5.63773e-10	2.74382e-10	300	610	0	-2.44193e-11	-6.52692e-12	2.00226e-11	8.82829e-10	5.23539e-10	5.49757e-11	300	200	0	-3.2246e-11	-4.3441e-12	2.90131e-11	1.0473e-08	-6.0688e-09	8.68427e-09	0	0	0
391	6	-4.62699e-12	1.36385e-12	5.15994e-12	1.8033e-10	3.15979e-10	1.82201e-10	300	610	0	-1.95437e-11	-5.47656e-12	1.57963e-11	7.2292e-10	3.80587e-10	9.18114e-11	300	200	0	-2.41707e-11	-4.11271e-12	2.09563e-11	7.01267e-09	-4.43012e-09	5.77141e-09	0	0	0
391	7	-2.23566e-12	7.30382e-13	2.34237e-12	8.42992e-11	1.35836e-10	1.07478e-10	300	610	0	-1.44104e-11	-4.21971e-12	1.14831e-11	5.4479e-10	2.53021e-10	1.02044e-10	300	200	0	-1.66461e-11	-3.48933e-12	1.38255e-11	4.18707e-09	-2.95978e-09	3.40856e-09	0	0	0
391	8	-5.94216e-13	2.79089e-13	4.43135e-13	1.90359e-11	1.60681e-11	5.17023e-11	300	610	0	-9.74093e-12	-2.99399e-12	7.63415e-12	3.77421e-10	1.49511e-10	9.57609e-11	300	200	0	-1.03351e-11	-2.7149e-12	8.07728e-12	2.06328e-09	-1.76152e-09	1.64365e-09	0	0	0
391	9	4.20379e-13	-1.36576e-14	-7.01665e-13	-2.07569e-11	-5.47085e-11	1.34697e-11	300	610	0	-5.89483e-12	-1.9323e-12	4.511e-12	2.36194e-10	7.21716e-11	8.07314e-11	300	200	0	-5.47445e-12	-1.94596e-12	3.80933e-12	5.96215e-10	-8.62563e-10	4.32949e-10	0	0	0
392	0	9.53603e-13	-1.80344e-13	-1.27621e-12	-4.11611e-11	-8.8879e-11	-1.01181e-11	300	610	0	-2.98071e-12	-1.0915e-12	2.17751e-12	1.26835e-10	1.91008e-11	6.2465e-11	300	200	0	-2.0271e-12	-1.27185e-12	9.01301e-13	-3.18361e-10	-2.42868e-10	-3.14763e-10	0	0	0
392	1	1.14649e-12	-2.54679e-13	-1.45439e-12	-4.79851e-11	-9.79287e-11	-2.24736e-11	300	610	0	-9.49849e-13	-4.77949e-13	5.76261e-13	4.88373e-11	-1.36896e-11	4.45152e-11	300	200	0	1.96637e-13	-7.32628e-13	-8.78133e-13	-8.06242e-10	1.42383e-10	-7.07134e-10	0	0	0
392	2	1.1207e-12	-2.67054e-13	-1.38344e-12	-4.61875e-11	-9.14563e-11	-2.6898e-11	300	610	0	3.3104e-13	-6.82027e-14	-4.13087e-13	-1.83035e-12	-3.09103e-11	2.88877e-11	300	200	0	1.45174e-12	-3.35257e-13	-1.79653e-12	-9.90625e-10	3.46908e-10	-8.4842e-10	0	0	0
392	3	9.72252e-13	-2.4233e-13	-1.1777e-12	-3.96473e-11	-7.68311e-11	-2.62349e-11	300	610	0	1.02802e-12	1.75513e-13	-9.32663e-13	-3.07436e-11	-3.71261e-11	1.64585e-11	300	200	0	2.00027e-12	-6.68167e-14	-2.11037e-12	-9.78529e-10	4.23139e-10	-8.28499e-10	0	0	0
392	4	7.70987e-13	-1.99222e-13	-9.19002e-13	-3.116e-11	-5.92622e-11	-2.27258e-11	300	610	0	1.30619e-12	2.94712e-13	-1.1202e-12	-4.37019e-11	-3.62736e-11	7.35003e-12	300	200	0	2.07717e-12	9.54895e-14	-2.0392e-12	-8.54909e-10	4.1652e-10	-7.18268e-10	0	0	0
392	5	5.63349e-13	-1.50686e-13	-6.60694e-13	-2.25652e-11	-4.20953e-11	-1.79988e-11	300	610	0	1.31039e-12	3.28108e-13	-1.09446e-12	-4.59419e-11	-3.14587e-11	1.2368e-12	300	200	0	1.87373e-12	1.77423e-13	-1.75516e-12	-6.81907e-10	3.63054e-10	-5.69255e-10	0	0	0
392	6	3.76802e-13	-1.04814e-13	-4.33408e-13	-1.49333e-11	-2.72064e-11	-1.3135e-11	300	610	0	1.15657e-12	3.08191e-13	-9.49182e-13	-4.17524e-11	-2.49397e-11	-2.42546e-12	300	200	0	1.53337e-12	2.03377e-13	-1.38259e-12	-5.01139e-10	2.89029e-10	-4.1571e-10	0	0	0
392	7	2.24622e-13	-6.59432e-14	-2.51057e-13	-8.76485e-12	-1.54023e-11	-8.77259e-12	300	610	0	9.30242e-13	2.59995e-13	-7.52485e-13	-3.43657e-11	-1.82181e-11	-4.24191e-12	300	200	0	1.15486e-12	1.94052e-13	-1.00354e-12	-3.37458e-10	2.12009e-10	-2.77866e-10	0	0	0
392	8	1.10345e-13	-3.57325e-14	-1.16281e-13	-4.17332e-12	-6.7792e-12	-5.21849e-12	300	610	0	6.89205e-13	2.01287e-13	-5.49679e-13	-2.60214e-11	-1.21815e-11	-4.78054e-12	300	200	0	7.99551e-13	1.65555e-13	-6.65961e-13	-2.03116e-10	1.42449e-10	-1.65484e-10	0	0	0
392	9	3.14859e-14	-1.41026e-14	-2.49284e-14	-1.03585e-12	-1.01308e-12	-2.55288e-12	300	610	0	4.68451e-13	1.43535e-13	-3.6754e-13	-1.81215e-11	-7.2584e-12	-4.52026e-12	300	200	0	4.99937e-13	1.29432e-13	-3.92468e-13	-1.01659e-10	8.54721e-11	-8.11401e-11	0	0	0
393	0	-1.76083e-14	1.4924e-17	3.05672e-14	8.91539e-13	2.42295e-12	-7.15919e-13	300	610	0	2.85677e-13	9.32166e-14	-2.18999e-13	-1.14189e-11	-3.56247e-12	-3.83169e-12	300	200	0	2.68068e-13	9.32315e-14	-1.88432e-13	-3.1206e-11	4.25227e-11	-2.29724e-11	0	0	0
393	1	-4.37357e-14	8.13003e-15	5.88301e-14	1.8934e-12	4.10962e-12	4.25601e-13	300	610	0	1.46531e-13	5.31724e-14	-1.07485e-13	-6.20378e-12	-1.01276e-12	-2.97896e-12	300	200	0	1.02795e-13	6.13025e-14	-4.86546e-14	1.30216e-11	1.27591e-11	1.32101e-11	0	0	0
393	2	-5.35433e-14	1.18265e-14	6.80659e-14	2.24368e-12	4.5894e-12	1.03118e-12	300	610	0	4.90582e-14	2.38095e-14	-3.05547e-14	-2.46571e-12	5.73948e-13	-2.13351e-12	300	200	0	-4.48517e-15	3.5636e-14	3.75112e-14	3.68978e-11	-5.87472e-12	3.24383e-11	0	0	0
393	3	-5.27985e-14	1.25418e-14	6.52608e-14	2.17757e-12	4.31808e-12	1.25641e-12	300	610	0	-1.28326e-14	4.08859e-15	1.73193e-14	-2.25233e-14	1.4178e-12	-1.39306e-12	300	200	0	-6.56312e-14	1.66304e-14	8.25801e-14	4.62263e-11	-1.58878e-11	3.96261e-11	0	0	0
393	4	-4.60754e-14	1.14578e-14	5.58673e-14	1.87994e-12	3.64726e-12	1.23611e-12	300	610	0	-4.68869e-14	-7.73746e-15	4.27795e-14	1.38487e-12	1.73393e-12	-8.01241e-13	300	200	0	-9.29623e-14	3.7203e-15	9.86469e-14	4.60784e-11	-1.97507e-11	3.90343e-11	0	0	0
393	5	-3.67166e-14	9.46843e-15	4.38057e-14	1.48468e-12	2.82673e-12	1.07707e-12	300	610	0	-6.08763e-14	-1.36144e-14	5.23176e-14	2.02895e-12	1.70897e-12	-3.65448e-13	300	200	0	-9.75929e-14	-4.14592e-15	9.61233e-14	4.04996e-11	-1.96168e-11	3.40402e-11	0	0	0
393	6	-2.69582e-14	7.19579e-15	3.16482e-14	1.08042e-12	2.01795e-12	8.57212e-13	300	610	0	-6.16616e-14	-1.53701e-14	5.15639e-14	2.15736e-12	1.49086e-12	-7.13183e-14	300	200	0	-8.86197e-14	-8.17432e-15	8.32121e-14	3.24636e-11	-1.72011e-11	2.71104e-11	0	0	0
393	7	-1.81335e-14	5.03122e-15	2.08849e-14	7.19171e-13	1.31234e-12	6.28604e-13	300	610	0	-5.47615e-14	-1.45471e-14	4.49829e-14	1.97397e-12	1.18771e-12	1.06295e-13	300	200	0	-7.28949e-14	-9.51587e-15	6.58678e-14	2.39728e-11	-1.37613e-11	1.98938e-11	0	0	0
393	8	-1.08977e-14	3.18684e-15	1.22066e-14	4.25728e-13	7.50194e-13	4.2222e-13	300	610	0	-4.42653e-14	-1.23395e-14	3.5836e-14	1.63319e-12	8.71813e-13	1.95741e-13	300	200	0	-5.5163e-14	-9.15267e-15	4.80426e-14	1.62328e-11	-1.01429e-11	1.33728e-11	0	0	0
393	9	-5.43825e-15	1.74647e-15	5.76159e-15	2.06256e-13	3.37543e-13	2.5322e-13	300	610	0	-3.2953e-14	-9.59908e-15	2.63045e-14	1.24254e-12	5.86243e-13	2.23831e-13	300	200	0	-3.83912e-14	-7.85261e-15	3.2066e-14	9.84733e-12	-6.85325e-12	8.02919e-12	0	0	0
394	0	-1.65094e-15	7.10098e-16	1.36913e-15	5.5479e-14	6.00447e-14	1.25863e-13	300	610	0	-2.25201e-14	-6.87902e-15	1.76881e-14	8.69793e-13	3.5216e-13	2.13295e-13	300	200	0	-2.41711e-14	-6.16892e-15	1.90573e-14	5.00196e-12	-4.14476e-12	3.99958e-12	0	0	0
394	1	7.23409e-16	2.95749e-17	-1.31956e-15	-3.78248e-14	-1.06662e-13	3.76329e-14	300	610	0	-1.38368e-14	-4.49496e-15	1.06253e-14	5.5178e-13	1.75587e-13	1.81807e-13	300	200	0	-1.31134e-14	-4.46538e-15	9.30573e-15	1.61974e-12	-2.09335e-12	1.2059e-12	0	0	0
394	2	2.0023e-15	-3.65219e-16	-2.7081e-15	-8.69603e-14	-1.89793e-13	-1.75818e-14	300	610	0	-7.19458e-15	-2.58833e-15	5.2977e-15	3.03153e-13	5.31317e-14	1.42027e-13	300	200	0	-5.19228e-15	-2.95355e-15	2.5896e-15	-5.17979e-13	-6.64313e-13	-5.44106e-13	0	0	0
394	3	2.49887e-15	-5.48663e-16	-3.18357e-15	-1.04843e-13	-2.14962e-13	-4.72314e-14	300	610	0	-2.51787e-15	-1.18352e-15	1.60298e-15	1.2406e-13	-2.36087e-14	1.02223e-13	300	200	0	-1.89937e-17	-1.73218e-15	-1.58059e-15	-1.68531e-12	2.36518e-13	-1.4854e-12	0	0	0
394	4	2.48645e-15	-5.8872e-16	-3.07738e-15	-1.02625e-13	-2.03804e-13	-5.86473e-14	300	610	0	4.71207e-16	-2.34715e-16	-7.12422e-16	6.2998e-15	-6.4916e-14	6.71493e-14	300	200	0	2.95766e-15	-8.23435e-16	-3.7898e-15	-2.15554e-12	7.26254e-13	-1.8495e-12	0	0	0
394	5	2.18286e-15	-5.41561e-16	-2.64943e-15	-8.91139e-14	-1.7309e-13	-5.82187e-14	300	610	0	2.1336e-15	3.38785e-16	-1.95873e-15	-6.21578e-14	-8.0926e-14	3.8978e-14	300	200	0	4.31646e-15	-2.02776e-16	-4.60815e-15	-2.1689e-12	9.2124e-13	-1.83834e-12	0	0	0
394	6	1.74806e-15	-4.49879e-16	-2.08749e-15	-7.07212e-14	-1.34794e-13	-5.10311e-14	300	610	0	2.83501e-15	6.28127e-16	-2.44176e-15	-9.41068e-14	-8.04826e-14	1.81337e-14	300	200	0	4.58307e-15	1.78249e-16	-4.52926e-15	-1.918e-12	9.23513e-13	-1.61274e-12	0	0	0
394	7	1.28966e-15	-3.43529e-16	-1.51553e-15	-5.17146e-14	-9.6705e-14	-4.08144e-14	300	610	0	2.90029e-15	7.19597e-16	-2.42836e-15	-1.01256e-13	-7.06321e-14	3.98726e-15	300	200	0	4.18995e-15	3.76068e-16	-3.94389e-15	-1.54507e-12	8.14714e-13	-1.29076e-12	0	0	0
394	8	8.7234e-16	-2.41426e-16	-1.00599e-15	-3.4621e-14	-6.3276e-14	-3.00742e-14	300	610	0	2.59203e-15	6.86394e-16	-2.13114e-15	-9.32943e-14	-5.65474e-14	-4.62164e-15	300	200	0	3.46437e-15	4.44967e-16	-3.13713e-15	-1.14644e-12	6.55025e-13	-9.51739e-13	0	0	0
394	9	5.28397e-16	-1.53938e-16	-5.93088e-16	-2.06654e-14	-3.65119e-14	-2.03135e-14	300	610	0	2.10576e-15	5.85468e-16	-1.70616e-15	-7.75936e-14	-4.17076e-14	-9.02032e-15	300	200	0	2.63416e-15	4.3153e-16	-2.29925e-15	-7.80562e-13	4.85116e-13	-6.4335e-13	0	0	0
395	0	2.67649e-16	-8.5283e-17	-2.84979e-16	-1.01777e-14	-1.67707e-14	-1.22797e-14	300	610	0	1.57512e-15	4.57638e-16	-1.25841e-15	-5.93154e-14	-2.82028e-14	-1.04739e-14	300	200	0	1.84277e-15	3.72355e-16	-1.54339e-15	-4.77139e-13	3.29589e-13	-3.89338e-13	0	0	0
395	1	8.58207e-17	-3.5642e-17	-7.38554e-17	-2.93437e-15	-3.42102e-15	-6.19661e-15	300	610	0	1.08224e-15	3.2958e-16	-8.50934e-16	-4.17344e-14	-1.70757e-14	-1.00609e-14	300	200	0	1.16806e-15	2.93938e-16	-9.2479e-16	-2.45798e-13	2.00873e-13	-1.96874e-13	0	0	0
395	2	-2.89536e-17	-2.85137e-18	5.63361e-17	1.58004e-15	4.66229e-15	-1.96034e-15	300	610	0	6.69821e-16	2.16659e-16	-5.15205e-16	-2.66504e-14	-8.64232e-15	-8.62391e-15	300	200	0	6.40868e-16	2.13808e-16	-4.58869e-16	-8.34835e-14	1.02919e-13	-6.27446e-14	0	0	0
395	3	-9.14912e-17	1.63416e-17	1.24473e-16	3.98723e-15	8.75394e-15	7.09036e-16	300	610	0	3.52843e-16	1.25904e-16	-2.60751e-16	-1.48005e-14	-2.76316e-15	-6.76953e-15	300	200	0	2.61352e-16	1.42245e-16	-1.36278e-16	1.97929e-14	3.43293e-14	2.18541e-14	0	0	0
395	4	-1.16539e-16	2.54283e-17	1.48808e-16	4.89587e-15	1.00628e-14	2.15926e-15	300	610	0	1.28528e-16	5.87127e-17	-8.33648e-17	-6.22273e-15	9.46513e-16	-4.89626e-15	300	200	0	1.19888e-17	8.4141e-17	6.54436e-17	7.68121e-14	-9.19927e-15	6.78886e-14	0	0	0
395	5	-1.17046e-16	2.7621e-17	1.45058e-16	4.83458e-15	9.61552e-15	2.73563e-15	300	610	0	-1.57658e-17	1.30813e-17	2.85629e-17	-5.49043e-16	2.96654e-15	-3.23546e-15	300	200	0	-1.32812e-16	4.07022e-17	1.73621e-16	1.00437e-13	-3.31293e-14	8.62622e-14	0	0	0
395	6	-1.03383e-16	2.55886e-17	1.25608e-16	4.22294e-15	8.21197e-15	2.74086e-15	300	610	0	-9.68481e-17	-1.47142e-17	8.95105e-17	2.77851e-15	3.77428e-15	-1.89484e-15	300	200	0	-2.00231e-16	1.08743e-17	2.15118e-16	1.02046e-13	-4.29381e-14	8.65415e-14	0	0	0
395	7	-8.32013e-17	2.13692e-17	9.94487e-17	3.36779e-15	6.42593e-15	2.41709e-15	300	610	0	-1.3192e-16	-2.8941e-17	1.1388e-16	4.36042e-15	3.7887e-15	-8.98129e-16	300	200	0	-2.15121e-16	-7.57174e-18	2.13329e-16	9.08046e-14	-4.34583e-14	7.63842e-14	0	0	0
395	8	-6.16782e-17	1.63956e-17	7.25519e-17	2.4746e-15	4.63291e-15	1.94276e-15	300	610	0	-1.36356e-16	-3.36702e-17	1.14315e-16	4.75007e-15	3.34528e-15	-2.17991e-16	300	200	0	-1.98034e-16	-1.72746e-17	1.86867e-16	7.35151e-14	-3.85761e-14	6.14373e-14	0	0	0
395	9	-4.19499e-17	1.15812e-17	4.84375e-17	1.66603e-15	3.04965e-15	1.43841e-15	300	610	0	-1.2265e-16	-3.23749e-17	1.00935e-16	4.40778e-15	2.69149e-15	1.99045e-16	300	200	0	-1.646e-16	-2.07937e-17	1.49373e-16	5.48096e-14	-3.11699e-14	4.55187e-14	0	0	0
396	0	-2.56056e-17	7.43239e-18	2.8798e-17	1.0025e-15	1.77576e-15	9.76946e-16	300	610	0	-1.00146e-16	-2.77703e-17	8.12085e-17	3.68545e-15	1.99471e-15	4.15089e-16	300	200	0	-1.25752e-16	-2.03379e-17	1.10006e-16	3.75202e-14	-2.31954e-14	3.09393e-14	0	0	0
396	1	-1.31555e-17	4.16091e-18	1.40728e-17	5.01485e-16	8.31618e-16	5.95149e-16	300	610	0	-7.5268e-17	-2.18119e-17	6.01846e-17	2.83076e-15	1.35627e-15	4.89815e-16	300	200	0	-8.84235e-17	-1.7651e-17	7.42573e-17	2.31063e-14	-1.5845e-14	1.88681e-14	0	0	0
396	2	-4.42893e-18	1.78388e-18	3.92864e-18	1.53634e-16	1.89634e-16	3.04677e-16	300	610	0	-5.19903e-17	-1.57856e-17	4.09213e-17	2.00185e-15	8.27496e-16	4.7438e-16	300	200	0	-5.64192e-17	-1.40018e-17	4.485e-17	1.20641e-14	-9.72974e-15	9.67824e-15	0	0	0
396	3	1.11649e-18	2.04518e-19	-2.37213e-18	-6.46795e-17	-2.02085e-16	1.01345e-16	300	610	0	-3.24082e-17	-1.04388e-17	2.49671e-17	1.2866e-15	4.2482e-16	4.08948e-16	300	200	0	-3.12917e-17	-1.02343e-17	2.25949e-17	4.27709e-15	-5.05374e-15	3.24061e-15	0	0	0
396	4	4.17172e-18	-7.2792e-19	-5.71194e-18	-1.82488e-16	-4.03211e-16	-2.76444e-17	300	610	0	-1.72856e-17	-6.12003e-18	1.28174e-17	7.21967e-16	1.42651e-16	3.22571e-16	300	200	0	-1.31139e-17	-6.84795e-18	7.10549e-18	-7.10021e-16	-1.76274e-15	-8.47081e-16	0	0	0
396	5	5.43096e-18	-1.17724e-18	-6.95117e-18	-2.28465e-16	-4.70775e-16	-9.85109e-17	300	610	0	-6.52998e-18	-2.90729e-18	4.30383e-18	3.11256e-16	-3.65897e-17	2.3445e-16	300	200	0	-1.09903e-18	-4.08453e-18	-2.64734e-18	-3.49271e-15	3.39591e-16	-3.09631e-15	0	0	0
396	6	5.50745e-18	-1.29522e-18	-6.83491e-18	-2.27661e-16	-4.53494e-16	-1.27511e-16	300	610	0	4.32526e-19	-7.13506e-19	-1.10421e-18	3.80077e-17	-1.35282e-16	1.55832e-16	300	200	0	5.93998e-18	-2.00873e-18	-7.93911e-18	-4.67621e-15	1.50784e-15	-4.02035e-15	0	0	0
396	7	4.8948e-18	-1.20863e-18	-5.95317e-18	-2.00056e-16	-3.8949e-16	-1.28982e-16	300	610	0	4.38406e-18	6.32883e-19	-4.08191e-18	-1.23628e-16	-1.75896e-16	9.20517e-17	300	200	0	9.27887e-18	-5.75749e-19	-1.00351e-17	-4.79914e-15	1.99975e-15	-4.0723e-15	0	0	0
396	8	3.95898e-18	-1.01475e-18	-4.73645e-18	-1.60332e-16	-3.06253e-16	-1.1445e-16	300	610	0	6.13331e-18	1.33154e-18	-5.30728e-18	-2.01822e-16	-1.78276e-16	4.44061e-17	300	200	0	1.00923e-17	3.16788e-19	-1.00437e-17	-4.29764e-15	2.04416e-15	-3.61665e-15	0	0	0
396	9	2.94892e-18	-7.8229e-19	-3.47219e-18	-1.18378e-16	-2.21884e-16	-9.24491e-17	300	610	0	6.4078e-18	1.57447e-18	-5.37905e-18	-2.22717e-16	-1.5839e-16	1.1718e-17	300	200	0	9.35672e-18	7.92184e-19	-8.85124e-18	-3.49691e-15	1.82598e-15	-2.92347e-15	0	0	0
397	0	2.01659e-18	-5.5537e-19	-2.33133e-18	-8.01422e-17	-1.46921e-16	-6.87776e-17	300	610	0	5.80165e-18	1.52643e-18	-4.77899e-18	-2.08177e-16	-1.28072e-16	-8.47323e-18	300	200	0	7.81824e-18	9.71065e-19	-7.11032e-18	-2.61962e-15	1.48283e-15	-2.17638e-15	0	0	0
397	1	1.24012e-18	-3.58688e-19	-1.39744e-18	-4.86037e-17	-8.63044e-17	-4.69676e-17	300	610	0	4.76144e-18	1.31683e-18	-3.86422e-18	-1.74997e-16	-9.53711e-17	-1.9072e-17	300	200	0	6.00156e-18	9.58138e-19	-5.26165e-18	-1.80289e-15	1.10875e-15	-1.48736e-15	0	0	0
397	2	6.4584e-19	-2.02841e-19	-6.93886e-19	-2.46758e-17	-4.11632e-17	-2.88283e-17	300	610	0	3.59569e-18	1.03931e-18	-2.87755e-18	-1.35057e-16	-6.51992e-17	-2.28919e-17	300	200	0	4.24152e-18	8.36471e-19	-3.57144e-18	-1.11836e-15	7.61475e-16	-9.13878e-16	0	0	0
397	3	2.27154e-19	-8.90524e-20	-2.06649e-19	-7.9765e-18	-1.03015e-17	-1.49619e-17	300	610	0	2.49674e-18	7.55843e-19	-1.96719e-18	-9.59906e-17	-4.00784e-17	-2.23588e-17	300	200	0	2.72389e-18	6.6679e-19	-2.17384e-18	-5.91455e-16	4.71025e-16	-4.75195e-16	0	0	0
397	4	-4.06521e-20	-1.30124e-20	9.81262e-20	2.5758e-18	8.67062e-18	-5.20565e-18	300	610	0	1.56722e-18	5.02747e-19	-1.20924e-18	-6.2085e-17	-2.08569e-17	-1.93866e-17	300	200	0	1.52657e-18	4.89734e-19	-1.11111e-18	-2.17993e-16	2.47872e-16	-1.66319e-16	0	0	0
397	5	-1.89781e-19	3.22583e-20	2.61658e-19	8.33576e-18	1.85449e-17	1.02439e-18	300	610	0	8.45945e-19	2.97289e-19	-6.29283e-19	-3.51888e-17	-7.31873e-18	-1.53664e-17	300	200	0	6.56164e-19	3.29547e-19	-3.67625e-19	2.272e-17	9.00177e-17	3.10994e-17	0	0	0
397	6	-2.52896e-19	5.44407e-20	3.24485e-19	1.06536e-17	2.20112e-17	4.48422e-18	300	610	0	3.30387e-19	1.43716e-19	-2.20809e-19	-1.55295e-17	1.33761e-18	-1.12229e-17	300	200	0	7.74913e-20	1.98157e-19	1.03675e-19	1.58409e-16	-1.14734e-17	1.40897e-16	0	0	0
397	7	-2.59033e-19	6.07039e-20	3.2192e-19	1.07161e-17	2.13798e-17	5.93883e-18	300	610	0	-5.42372e-21	3.82846e-20	4.03688e-20	-2.37478e-18	6.1551e-18	-7.50252e-18	300	200	0	-2.64456e-19	9.89884e-20	3.62289e-19	2.17538e-16	-6.84579e-17	1.87227e-16	0	0	0
397	8	-2.31678e-19	5.70674e-20	2.82065e-19	9.4744e-18	1.84678e-17	6.0671e-18	300	610	0	-1.97852e-19	-2.68978e-20	1.85721e-19	5.47166e-18	8.19109e-18	-4.46901e-18	300	200	0	-4.2953e-19	3.01697e-20	4.67785e-19	2.25598e-16	-9.30593e-17	1.91543e-16	0	0	0
397	9	-1.88328e-19	4.81728e-20	2.25521e-19	7.63089e-18	1.45917e-17	5.4175e-18	300	610	0	-2.849e-19	-6.11676e-20	2.47148e-19	9.33061e-18	8.3851e-18	-2.19207e-18	300	200	0	-4.73228e-19	-1.29948e-20	4.72669e-19	2.03335e-16	-9.61089e-17	1.71187e-16	0	0	0
398	0	-1.40951e-19	3.73154e-20	1.66123e-19	5.66117e-18	1.06234e-17	4.39811e-18	300	610	0	-3.00981e-19	-7.35783e-20	2.53e-19	1.04369e-17	7.49693e-18	-6.21586e-19	300	200	0	-4.41932e-19	-3.62629e-20	4.19123e-19	1.66292e-16	-8.64037e-17	1.39074e-16	0	0	0
398	1	-9.69063e-20	2.6624e-20	1.12166e-19	3.85373e-18	7.0753e-18	3.28764e-18	300	610	0	-2.74343e-19	-7.19415e-20	2.262e-19	9.8286e-18	6.09245e-18	3.55472e-19	300	200	0	-3.71249e-19	-4.53175e-20	3.38366e-19	1.25168e-16	-7.05222e-17	1.04029e-16	0	0	0
398	2	-6.00292e-20	1.73027e-20	6.77704e-20	2.35507e-18	4.19174e-18	2.25721e-18	300	610	0	-2.26318e-19	-6.24232e-20	1.83823e-19	8.30705e-18	4.55857e-18	8.74851e-19	300	200	0	-2.86347e-19	-4.51205e-20	2.51593e-19	8.66009e-17	-5.29831e-17	7.14773e-17	0	0	0
398	3	-3.16696e-20	9.88051e-21	3.41652e-20	1.21263e-18	2.03407e-18	1.39564e-18	300	610	0	-1.71724e-19	-4.95082e-20	1.37542e-19	6.44182e-18	3.13317e-18	1.06917e-18	300	200	0	-2.03393e-19	-3.96277e-20	1.71707e-19	5.41015e-17	-3.6582e-17	4.42397e-17	0	0	0
398	4	-1.15885e-20	4.4351e-21	1.07705e-20	4.11212e-19	5.51009e-19	7.33891e-19	300	610	0	-1.19861e-19	-3.61801e-20	9.45341e-20	4.60138e-18	1.94008e-18	1.05341e-18	300	200	0	-1.31449e-19	-3.1745e-20	1.05305e-19	2.89656e-17	-2.27907e-17	2.33049e-17	0	0	0
398	5	1.33886e-21	7.75482e-22	-3.96447e-21	-9.85936e-20	-3.67376e-19	2.65917e-19	300	610	0	-7.57516e-20	-2.42035e-20	5.85359e-20	2.99462e-18	1.02281e-18	9.18766e-19	300	200	0	-7.44127e-20	-2.3428e-20	5.45714e-20	1.10603e-17	-1.21442e-17	8.48988e-18	0	0	0
398	6	8.61181e-21	-1.42108e-21	-1.19637e-20	-3.79952e-19	-8.51602e-19	-3.48494e-20	300	610	0	-4.13595e-20	-1.44319e-20	3.08597e-20	1.71377e-18	3.73475e-19	7.31809e-19	300	200	0	-3.27477e-20	-1.5853e-20	1.8896e-20	-5.53024e-19	-4.57504e-18	-1.04023e-18	0	0	0
398	7	1.17667e-20	-2.51457e-21	-1.51364e-20	-4.9642e-19	-1.02848e-18	-2.03621e-19	300	610	0	-1.66547e-20	-7.09305e-21	1.1268e-20	7.73024e-19	-4.43868e-20	5.37068e-19	300	200	0	-4.88802e-21	-9.60762e-21	-3.86848e-21	-7.1642e-18	3.22306e-19	-6.39557e-18	0	0	0
398	8	1.21777e-20	-2.84347e-21	-1.5156e-20	-5.04197e-19	-1.00755e-18	-2.76379e-19	300	610	0	-4.64944e-22	-2.0279e-21	-1.33974e-21	1.39976e-19	-2.79345e-19	3.6107e-19	300	200	0	1.17127e-20	-4.87137e-21	-1.64957e-20	-1.01112e-17	3.09961e-18	-8.71211e-18	0	0	0
398	9	1.09621e-20	-2.69356e-21	-1.33603e-20	-4.48556e-19	-8.75393e-19	-2.8526e-19	300	610	0	8.8988e-21	1.12609e-21	-8.42882e-21	-2.40684e-19	-3.8113e-19	2.1683e-19	300	200	0	1.98609e-20	-1.56746e-21	-2.17891e-20	-1.06e-17	4.32688e-18	-9.00531e-18	0	0	0
399	0	8.95624e-21	-2.28623e-21	-1.07349e-20	-3.63086e-19	-6.9504e-19	-2.56356e-19	300	610	0	1.32215e-20	2.80523e-21	-1.14998e-20	-4.3085e-19	-3.94211e-19	1.08048e-19	300	200	0	2.21778e-20	5.18999e-22	-2.22347e-20	-9.61728e-18	4.51662e-18	-8.10022e-18	0	0	0
399	1	6.73516e-21	-1.77946e-21	-7.94561e-21	-2.70656e-19	-5.0848e-19	-2.09174e-19	300	610	0	1.41306e-20	3.43619e-21	-1.18944e-20	-4.88818e-19	-3.54732e-19	3.26218e-20	300	200	0	2.08657e-20	1.65674e-21	-1.984e-20	-7.90564e-18	4.08722e-18	-6.61409e-18	0	0	0
399	2	4.65515e-21	-1.27593e-21	-5.39457e-21	-1.85244e-19	-3.40594e-19	-1.57108e-19	300	610	0	1.29685e-20	3.38929e-21	-1.07031e-20	-4.63867e-19	-2.89741e-19	-1.46341e-20	300	200	0	1.76236e-20	2.11336e-21	-1.60977e-20	-5.97899e-18	3.35304e-18	-4.97108e-18	0	0	0
399	3	2.90424e-21	-8.34307e-22	-3.28468e-21	-1.14051e-19	-2.0346e-19	-1.08441e-19	300	610	0	1.07542e-20	2.95823e-21	-8.74214e-21	-3.94217e-19	-2.17829e-19	-4.00592e-20	300	200	0	1.36584e-20	2.12392e-21	-1.20268e-20	-4.1584e-18	2.53115e-18	-3.43374e-18	0	0	0
399	4	1.55129e-21	-4.80924e-22	-1.67998e-21	-5.95202e-20	-1.00357e-19	-6.75309e-20	300	610	0	8.1989e-21	2.3577e-21	-6.57239e-21	-3.07171e-19	-1.50513e-19	-4.99013e-20	300	200	0	9.75019e-21	1.87678e-21	-8.25237e-21	-2.61587e-18	1.75683e-18	-2.14046e-18	0	0	0
399	5	5.88454e-22	-2.20407e-22	-5.57063e-22	-2.10716e-20	-2.91127e-20	-3.59583e-20	300	610	0	5.75222e-21	1.73133e-21	-4.54129e-21	-2.20501e-19	-9.38647e-20	-4.96106e-20	300	200	0	6.34068e-21	1.51092e-21	-5.09835e-21	-1.41712e-18	1.10218e-18	-1.14169e-18	0	0	0
399	6	-3.52858e-23	-4.43451e-23	1.54978e-22	3.54674e-21	1.53202e-20	-1.35185e-20	300	610	0	3.65969e-21	1.16477e-21	-2.83207e-21	-1.44381e-19	-5.01036e-20	-4.35286e-20	300	200	0	3.6244e-21	1.12043e-21	-2.6771e-21	-5.58932e-19	5.94374e-19	-4.31332e-19	0	0	0
399	7	-3.89699e-22	6.21692e-23	5.4589e-22	1.72782e-20	3.90404e-20	9.95075e-22	300	610	0	2.02026e-21	7.00164e-22	-1.5117e-21	-8.34021e-20	-1.89694e-20	-3.4842e-20	300	200	0	1.63056e-21	7.62334e-22	-9.65813e-22	1.12023e-21	2.31548e-19	2.85177e-20	0	0	0
399	8	-5.47008e-22	1.15998e-22	7.05561e-22	2.31132e-20	4.80237e-20	9.22102e-21	300	610	0	8.36802e-22	3.49559e-22	-5.72321e-22	-3.83984e-20	1.1928e-21	-2.56936e-20	300	200	0	2.89794e-22	4.65557e-22	1.3324e-22	3.2299e-19	-4.6655e-21	2.89509e-19	0	0	0
399	9	-5.72235e-22	1.33117e-22	7.13244e-22	2.37123e-20	4.74631e-20	1.28512e-20	300	610	0	5.66031e-23	1.06302e-22	3.60127e-23	-7.94536e-21	1.26429e-20	-1.73704e-20	300	200	0	-5.15632e-22	2.39418e-22	7.49256e-22	4.6954e-19	-1.39921e-19	4.05049e-19	0	0	0
400	0	-5.18515e-22	1.27088e-22	6.32624e-22	2.12297e-20	4.1482e-20	1.34061e-20	300	610	0	-3.98722e-22	-4.6233e-23	3.81481e-22	1.05109e-20	1.77188e-20	-1.0514e-20	300	200	0	-9.17237e-22	8.08552e-23	1.01411e-21	4.97819e-19	-2.01004e-19	4.23187e-19	0	0	0
400	1	-4.25809e-22	1.0847e-22	5.10847e-22	1.72712e-20	3.30974e-20	1.21269e-20	300	610	0	-6.12973e-22	-1.28421e-22	5.34627e-22	1.98692e-20	1.85247e-20	-5.31837e-21	300	200	0	-1.03878e-21	-1.99509e-23	1.04547e-21	4.54725e-19	-2.12159e-19	3.83161e-19	0	0	0
400	2	-3.2174e-22	8.48333e-23	3.79926e-22	1.29361e-20	2.43307e-20	9.94553e-21	300	610	0	-6.63076e-22	-1.60364e-22	5.58937e-22	2.28809e-20	1.67794e-20	-1.69704e-21	300	200	0	-9.84816e-22	-7.55308e-23	9.38863e-22	3.75734e-19	-1.93278e-19	3.14466e-19	0	0	0
400	3	-2.23546e-22	6.1129e-23	2.59356e-22	8.9013e-21	1.63894e-20	7.50561e-21	300	610	0	-6.12827e-22	-1.5961e-22	5.06275e-22	2.18844e-20	1.37754e-20	5.87375e-22	300	200	0	-8.36373e-22	-9.84814e-23	7.65631e-22	2.85521e-19	-1.59378e-19	2.37477e-19	0	0	0
400	4	-1.40437e-22	4.02121e-23	1.59112e-22	5.52024e-21	9.86952e-21	5.20791e-21	300	610	0	-5.10872e-22	-1.40147e-22	4.15636e-22	1.87024e-20	1.04059e-20	1.83077e-21	300	200	0	-6.51309e-22	-9.99354e-23	5.74748e-22	1.99611e-19	-1.20886e-19	1.64899e-19	0	0	0
400	5	-7.59097e-23	2.33916e-23	8.25065e-23	2.91815e-21	4.94421e-21	3.26594e-21	300	610	0	-3.91344e-22	-1.12248e-22	3.13969e-22	1.46431e-20	7.22796e-21	2.32739e-21	300	200	0	-4.67254e-22	-8.88566e-23	3.96476e-22	1.26419e-19	-8.43423e-20	1.0351e-19	0	0	0
400	6	-2.97593e-23	1.09317e-23	2.86253e-23	1.07415e-21	1.52292e-21	1.76001e-21	300	610	0	-2.75964e-22	-8.28246e-23	2.18082e-22	1.05633e-20	4.53904e-21	2.33544e-21	300	200	0	-3.05723e-22	-7.18929e-23	2.46708e-22	6.92645e-20	-5.32756e-20	5.58735e-20	0	0	0
400	7	3.22943e-25	2.4646e-24	-5.76664e-24	-1.14122e-22	-6.25718e-22	6.84345e-22	300	610	0	-1.76723e-22	-5.60327e-23	1.36951e-22	6.95826e-21	2.45187e-21	2.06163e-21	300	200	0	-1.76401e-22	-5.35681e-23	1.31185e-22	2.81455e-20	-2.9062e-20	2.18232e-20	0	0	0
400	8	1.75803e-23	-2.69743e-24	-2.48528e-23	-7.83715e-22	-1.78648e-21	-1.57046e-23	300	610	0	-9.85953e-23	-3.39482e-23	7.39769e-23	4.05592e-21	9.59529e-22	1.6584e-21	300	200	0	-8.10151e-23	-3.66456e-23	4.91241e-23	1.1484e-21	-1.16755e-20	-3.55902e-22	0	0	0
400	9	2.54064e-23	-5.34374e-24	-3.28633e-23	-1.07526e-21	-2.24087e-21	-4.16326e-22	300	610	0	-4.19204e-23	-1.72032e-23	2.89498e-23	1.90366e-21	-1.28956e-23	1.22884e-21	300	200	0	-1.6514e-23	-2.25469e-23	-3.91356e-24	-1.45105e-20	-2.87025e-22	-1.30654e-20	0	0	0
401	0	2.6877e-23	-6.22814e-24	-3.35509e-23	-1.11469e-21	-2.23495e-21	-5.97028e-22	300	610	0	-4.33716e-24	-5.52458e-24	-3.90194e-25	4.39243e-22	-5.70455e-22	8.35354e-22	300	200	0	2.25398e-23	-1.17527e-23	-3.3941e-23	-2.17836e-20	6.29499e-21	-1.8815e-20	0	0	0
401	1	2.45181e-23	-5.99407e-24	-2.9946e-23	-1.00446e-21	-1.96509e-21	-6.29742e-22	300	610	0	1.77885e-23	1.84873e-24	-1.72127e-23	-4.55092e-22	-8.23012e-22	5.09525e-22	300	200	0	4.23065e-23	-4.14535e-24	-4.71588e-23	-2.33682e-20	9.32881e-21	-1.98775e-20	0	0	0
401	2	2.02386e-23	-5.14485e-24	-2.43031e-23	-8.21322e-22	-1.57564e-21	-5.7347e-22	300	610	0	2.83888e-23	5.8676e-24	-2.48327e-23	-9.15033e-22	-8.70097e-22	2.61441e-22	300	200	0	4.86274e-23	7.22752e-25	-4.91358e-23	-2.14931e-20	9.96088e-21	-1.81185e-20	0	0	0
401	3	1.53652e-23	-4.0432e-24	-1.81612e-23	-6.18107e-22	-1.16387e-21	-4.72744e-22	300	610	0	3.10988e-23	7.4787e-24	-2.62531e-23	-1.07038e-21	-7.9343e-22	8.76343e-23	300	200	0	4.64641e-23	3.4355e-24	-4.44143e-23	-1.78525e-20	9.1367e-21	-1.4947e-20	0	0	0
401	4	1.07313e-23	-2.92775e-24	-1.24646e-23	-4.27574e-22	-7.88364e-22	-3.58469e-22	300	610	0	2.89492e-23	7.51335e-24	-2.39397e-23	-1.03208e-21	-6.54754e-22	-2.27443e-23	300	200	0	3.96805e-23	4.5856e-24	-3.64043e-23	-1.36309e-20	7.57352e-21	-1.13415e-20	0	0	0
401	5	6.78761e-24	-1.93736e-24	-7.70326e-24	-2.6705e-22	-4.78471e-22	-2.50027e-22	300	610	0	2.42618e-23	6.63749e-24	-1.97554e-23	-8.87013e-22	-4.96959e-22	-8.34949e-23	300	200	0	3.10494e-23	4.70013e-24	-2.74587e-23	-9.57853e-21	5.77181e-21	-7.91629e-21	0	0	0
401	6	3.71092e-24	-1.13695e-24	-4.04729e-24	-1.42917e-22	-2.43252e-22	-1.57869e-22	300	610	0	1.86742e-23	5.34256e-24	-1.49943e-23	-6.97851e-22	-3.46985e-22	-1.08469e-22	300	200	0	2.23851e-23	4.20561e-24	-1.90416e-23	-6.10661e-21	4.04777e-21	-5.00315e-21	0	0	0
401	7	1.49954e-24	-5.41201e-25	-1.46275e-24	-5.45074e-23	-7.90108e-23	-8.60611e-23	300	610	0	1.32351e-23	3.96107e-24	-1.04692e-23	-5.0589e-22	-2.19387e-22	-1.09895e-22	300	200	0	1.47346e-23	3.41987e-24	-1.1932e-23	-3.38237e-21	2.57393e-21	-2.73173e-21	0	0	0
401	8	4.93175e-26	-1.3415e-25	1.97636e-25	2.82248e-24	2.484e-23	-3.45142e-23	300	610	0	8.52996e-24	2.69452e-24	-6.61933e-24	-3.35208e-22	-1.19869e-22	-9.76134e-23	300	200	0	8.57927e-24	2.56037e-24	-6.42169e-24	-1.41279e-21	1.41967e-21	-1.10009e-21	0	0	0
401	9	-7.90368e-25	1.15878e-25	1.12871e-24	3.54479e-23	8.15876e-23	-7.62264e-25	300	610	0	4.80774e-24	1.64507e-24	-3.61663e-24	-1.97108e-22	-4.83588e-23	-7.89138e-23	300	200	0	4.01737e-24	1.76094e-24	-2.48792e-24	-1.11946e-22	5.8677e-22	-3.08168e-23	0	0	0
402	0	-1.17892e-24	2.45817e-25	1.52946e-24	4.99796e-23	1.04487e-22	1.87343e-23	300	610	0	2.09445e-24	8.45545e-25	-1.45903e-24	-9.42075e-23	-1.47861e-24	-5.8754e-23	300	200	0	9.15531e-25	1.09136e-24	7.04361e-26	6.49325e-22	3.79325e-23	5.87638e-22	0	0	0
402	1	-1.26175e-24	2.91218e-25	1.57753e-24	5.23758e-23	1.05196e-22	2.77103e-23	300	610	0	2.84723e-25	2.85049e-25	-4.45605e-26	-2.38127e-23	2.56515e-23	-4.01581e-23	300	200	0	-9.77031e-25	5.76267e-25	1.53297e-24	1.0096e-21	-2.82145e-22	8.73158e-22	0	0	0
402	2	-1.15895e-24	2.82601e-25	1.41708e-24	4.7509e-23	9.30617e-23	2.95673e-23	300	610	0	-7.89726e-25	-7.11932e-26	7.74002e-25	1.94999e-23	3.81917e-23	-2.46785e-23	300	200	0	-1.94868e-24	2.11407e-25	2.19108e-24	1.09638e-21	-4.32535e-22	9.33216e-22	0	0	0
402	3	-9.61667e-25	2.43953e-25	1.15588e-24	3.90466e-23	7.49896e-23	2.71098e-23	300	610	0	-1.31333e-24	-2.67527e-25	1.15236e-24	4.20777e-23	4.08483e-23	-1.28362e-23	300	200	0	-2.27499e-24	-2.35744e-26	2.30823e-24	1.01555e-21	-4.67433e-22	8.56483e-22	0	0	0
402	4	-7.33584e-25	1.92647e-25	8.67891e-25	2.95257e-23	5.56584e-23	2.24647e-23	300	610	0	-1.45779e-24	-3.48514e-25	1.2325e-24	5.00421e-23	3.75056e-23	-4.49708e-24	300	200	0	-2.19137e-24	-1.55867e-25	2.10039e-24	8.48e-22	-4.31767e-22	7.10252e-22	0	0	0
402	5	-5.14985e-25	1.40181e-25	5.98838e-25	2.05315e-23	3.79081e-23	1.71157e-23	300	610	0	-1.36704e-24	-3.53526e-25	1.13163e-24	4.8655e-23	3.11121e-23	8.33688e-25	300	200	0	-1.88203e-24	-2.13345e-25	1.73047e-24	6.50564e-22	-3.59784e-22	5.41496e-22	0	0	0
402	6	-3.27903e-25	9.33017e-26	3.72749e-25	1.29124e-23	2.31829e-23	1.19996e-23	300	610	0	-1.15188e-24	-3.14258e-25	9.38723e-25	4.20566e-23	2.37268e-23	3.79922e-24	300	200	0	-1.47979e-24	-2.20956e-25	1.31147e-24	4.59485e-22	-2.75502e-22	3.7991e-22	0	0	0
402	7	-1.81245e-25	5.52248e-26	1.98318e-25	6.99232e-24	1.19526e-23	7.62744e-24	300	610	0	-8.90844e-25	-2.54214e-25	7.15888e-25	3.32486e-23	1.66518e-23	5.0513e-24	300	200	0	-1.07209e-24	-1.98989e-25	9.14206e-25	2.94841e-22	-1.94197e-22	2.4171e-22	0	0	0
402	8	-7.53153e-26	2.67482e-26	7.43841e-26	2.75489e-24	4.07072e-24	4.20429e-24	300	610	0	-6.34548e-25	-1.89382e-25	5.02418e-25	2.42204e-23	1.05987e-23	5.16894e-24	300	200	0	-7.09863e-25	-1.62634e-25	5.76802e-25	1.65027e-22	-1.24298e-22	1.33435e-22	0	0	0
402	9	-5.43125e-27	7.1865e-27	-5.74037e-27	-9.88118e-27	-9.46319e-25	1.73489e-24	300	610	0	-4.11536e-25	-1.29528e-25	3.19782e-25	1.61419e-23	5.8548e-24	4.62031e-24	300	200	0	-4.16967e-25	-1.22342e-25	3.14041e-25	7.07143e-23	-6.92895e-23	5.52728e-23	0	0	0
403	0	3.53962e-26	-4.91734e-27	-5.11236e-26	-1.59831e-24	-3.71805e-24	1.08261e-25	300	610	0	-2.34249e-25	-7.96723e-26	1.76649e-25	9.57266e-24	2.42927e-24	3.75402e-24	300	200	0	-1.98853e-25	-8.45897e-26	1.25525e-25	8.0584e-24	-2.94014e-23	3.74355e-24	0	0	0
403	1	5.46499e-26	-1.12902e-26	-7.11216e-26	-2.32102e-24	-4.86837e-24	-8.39879e-25	300	610	0	-1.0439e-25	-4.15085e-26	7.32934e-26	4.65437e-24	1.7013e-25	2.80837e-24	300	200	0	-4.974e-26	-5.27987e-26	2.17186e-27	-2.89265e-23	-2.96228e-24	-2.63296e-23	0	0	0
403	2	5.92042e-26	-1.36082e-26	-7.41399e-26	-2.45982e-24	-4.94932e-24	-1.28488e-24	300	610	0	-1.72811e-26	-1.46173e-26	5.13069e-27	1.27167e-24	-1.14905e-24	1.92984e-24	300	200	0	4.19231e-26	-2.82255e-26	-6.90092e-26	-4.67422e-23	1.25921e-23	-4.0481e-23	0	0	0
403	3	5.47641e-26	-1.33185e-26	-6.7036e-26	-2.24635e-24	-4.40578e-24	-1.38754e-24	300	610	0	3.48625e-26	2.58654e-27	-3.46713e-26	-8.24832e-25	-1.77052e-24	1.19464e-24	300	200	0	8.96266e-26	-1.07319e-26	-1.01707e-25	-5.14125e-23	2.00338e-23	-4.37911e-23	0	0	0
403	4	4.56819e-26	-1.1564e-26	-5.49592e-26	-1.85579e-24	-3.56799e-24	-1.28114e-24	300	610	0	6.06861e-26	1.21696e-26	-5.34218e-26	-1.93188e-24	-1.91674e-24	6.29508e-25	300	200	0	1.06368e-25	6.05525e-28	-1.08381e-25	-4.79681e-23	2.19239e-23	-4.04732e-23	0	0	0
403	5	3.50137e-26	-9.17658e-27	-4.14631e-26	-1.40999e-24	-2.66091e-24	-1.06722e-24	300	610	0	6.8298e-26	1.62284e-26	-5.78332e-26	-2.33805e-24	-1.77229e-24	2.2953e-25	300	200	0	1.03312e-25	7.05182e-27	-9.92963e-26	-4.02687e-23	2.03967e-23	-3.37401e-23	0	0	0
403	6	2.47055e-26	-6.70983e-27	-2.87601e-26	-9.85563e-25	-1.82213e-24	-8.16985e-25	300	610	0	6.45317e-26	1.66272e-26	-5.34744e-26	-2.29282e-24	-1.47794e-24	-2.78031e-26	300	200	0	8.92373e-26	9.91738e-27	-8.22345e-26	-3.10409e-23	1.70869e-23	-2.58463e-23	0	0	0
403	7	1.58333e-26	-4.49159e-27	-1.80275e-26	-6.24037e-25	-1.12263e-24	-5.75708e-25	300	610	0	5.46725e-26	1.48741e-26	-4.45928e-26	-1.99346e-24	-1.13249e-24	-1.72442e-25	300	200	0	7.05058e-26	1.03825e-26	-6.26203e-26	-2.20345e-23	1.31467e-23	-1.82262e-23	0	0	0
403	8	8.84446e-27	-2.6807e-27	-9.70752e-27	-3.41775e-25	-5.8661e-25	-3.68347e-25	300	610	0	4.24856e-26	1.20928e-26	-3.41697e-26	-1.58367e-24	-7.98854e-25	-2.35044e-25	300	200	0	5.133e-26	9.41211e-27	-4.38772e-26	-1.42292e-23	9.31386e-24	-1.1672e-23	0	0	0
403	9	3.77174e-27	-1.31992e-27	-3.76653e-27	-1.38741e-25	-2.08484e-25	-2.05208e-25	300	610	0	3.04133e-26	9.05193e-27	-2.41031e-26	-1.15924e-24	-5.11786e-25	-2.43013e-25	300	200	0	3.41851e-26	7.73201e-27	-2.78696e-26	-8.04504e-24	5.99972e-24	-6.51205e-24	0	0	0
404	0	4.05488e-28	-3.80171e-28	9.83191e-29	-5.46444e-27	3.37767e-26	-8.6945e-26	300	610	0	1.98464e-26	6.22435e-27	-1.54415e-26	-7.77011e-25	-2.85718e-25	-2.18622e-25	300	200	0	2.02518e-26	5.84418e-27	-1.53432e-26	-3.53029e-24	3.37894e-24	-2.76893e-24	0	0	0
404	1	-1.57829e-27	2.05466e-28	2.30869e-27	7.18145e-26	1.69038e-25	-8.58362e-27	300	610	0	1.14047e-26	3.85654e-27	-8.62058e-27	-4.64606e-25	-1.21675e-25	-1.78533e-25	300	200	0	9.82639e-27	4.062e-27	-6.31188e-27	-5.13627e-25	1.46926e-24	-2.86695e-25	0	0	0
404	2	-2.53069e-27	5.17681e-28	3.3043e-27	1.07684e-25	2.26653e-25	3.74937e-26	300	610	0	5.1914e-27	2.03536e-27	-3.67106e-27	-2.29596e-25	-1.28519e-26	-1.34198e-25	300	200	0	2.6607e-27	2.55304e-27	-3.66765e-28	1.28204e-24	1.96117e-25	1.17465e-24	0	0	0
404	3	-2.77655e-27	6.35469e-28	3.48277e-27	1.15469e-25	2.32756e-25	5.95158e-26	300	610	0	1.00012e-27	7.45607e-28	-3.87651e-28	-6.71032e-26	5.12485e-26	-9.2708e-26	300	200	0	-1.77644e-27	1.38108e-27	3.09512e-27	2.16161e-24	-5.59262e-25	1.87481e-24	0	0	0
404	4	-2.58688e-27	6.27428e-28	3.17014e-27	1.06178e-25	2.08514e-25	6.50816e-26	300	610	0	-1.5289e-27	-8.48337e-29	1.54637e-27	3.43227e-26	8.1993e-26	-5.78001e-26	300	200	0	-4.11578e-27	5.42594e-28	4.71651e-27	2.40961e-24	-9.26889e-25	2.05384e-24	0	0	0
404	5	-2.1694e-27	5.47999e-28	2.61244e-27	8.81768e-26	1.69717e-25	6.05223e-26	300	610	0	-2.80068e-27	-5.52182e-28	2.47397e-27	8.85456e-26	8.98939e-26	-3.08385e-26	300	200	0	-4.97008e-27	-4.18307e-30	5.08641e-27	2.2649e-24	-1.02775e-24	1.9119e-24	0	0	0
404	6	-1.67073e-27	4.36996e-28	1.98032e-27	6.73143e-26	1.27175e-25	5.06852e-26	300	610	0	-3.19798e-27	-7.55051e-28	2.71234e-27	1.09164e-25	8.3719e-26	-1.16602e-26	300	200	0	-4.86871e-27	-3.18055e-28	4.69266e-27	1.91167e-24	-9.63205e-25	1.60235e-24	0	0	0
404	7	-1.18482e-27	3.21074e-28	1.38078e-27	4.72938e-26	8.75536e-26	3.89864e-26	300	610	0	-3.04513e-27	-7.8167e-28	2.52601e-27	1.08004e-25	7.01873e-26	7.56605e-28	300	200	0	-4.22995e-27	-4.60595e-28	3.90678e-27	1.48066e-24	-8.11256e-25	1.23333e-24	0	0	0
404	8	-7.6419e-28	2.16144e-28	8.71444e-28	3.01444e-26	5.43344e-26	2.76119e-26	300	610	0	-2.59419e-27	-7.03779e-28	2.11771e-27	9.44599e-26	5.40391e-26	7.80545e-27	300	200	0	-3.35838e-27	-4.87635e-28	2.98916e-27	1.05632e-24	-6.27172e-25	8.74121e-25	0	0	0
404	9	-4.31236e-28	1.30045e-28	4.74705e-28	1.66904e-26	2.8757e-26	1.77802e-26	300	610	0	-2.02563e-27	-5.75088e-28	1.63048e-27	7.54108e-26	3.83119e-26	1.09276e-26	300	200	0	-2.45687e-27	-4.45043e-28	2.10519e-27	6.86405e-25	-4.46557e-25	5.63375e-25	0	0	0
405	0	-1.8839e-28	6.50378e-29	1.90003e-28	6.96508e-27	1.06226e-26	1.00075e-26	300	610	0	-1.45723e-27	-4.32532e-28	1.15595e-27	5.54676e-26	2.47018e-26	1.14198e-26	300	200	0	-1.64562e-27	-3.67494e-28	1.34595e-27	3.91885e-25	-2.89472e-25	3.17543e-25	0	0	0
405	1	-2.63044e-29	1.9908e-29	3.66089e-30	5.43045e-28	-1.07014e-27	4.34543e-27	300	610	0	-9.5669e-28	-2.99001e-28	7.453e-28	3.73881e-26	1.39316e-26	1.03413e-26	300	200	0	-9.82994e-28	-2.79093e-28	7.48961e-28	1.75828e-25	-1.64643e-25	1.38343e-25	0	0	0
405	2	7.0023e-29	-8.4124e-30	-1.03912e-28	-3.21412e-27	-7.66521e-27	5.71908e-28	300	610	0	-5.54842e-28	-1.86578e-28	4.20338e-28	2.25357e-26	6.07823e-27	8.48828e-27	300	200	0	-4.84819e-28	-1.94991e-28	3.16426e-28	3.06433e-26	-7.32435e-26	1.88173e-26	0	0	0
405	3	1.17059e-28	-2.36914e-29	-1.5337e-28	-4.99121e-27	-1.0543e-26	-1.6659e-27	300	610	0	-2.57648e-28	-9.96961e-29	1.83385e-28	1.13095e-26	8.38268e-28	6.41086e-27	300	200	0	-1.40589e-28	-1.23388e-28	3.00156e-29	-5.64828e-26	-1.19611e-26	-5.21475e-26	0	0	0
405	4	1.30146e-28	-2.96504e-29	-1.63517e-28	-5.41803e-27	-1.09402e-26	-2.75394e-27	300	610	0	-5.60574e-29	-3.78569e-29	2.52851e-29	3.50654e-27	-2.27439e-27	4.45211e-27	300	200	0	7.40888e-29	-6.75074e-29	-1.38232e-28	-9.98399e-26	2.46986e-26	-8.67318e-26	0	0	0
405	5	1.22156e-28	-2.95401e-29	-1.4985e-28	-5.01769e-27	-9.86383e-27	-3.0512e-27	300	610	0	6.65305e-29	2.211e-30	-6.86297e-29	-1.39784e-27	-3.79285e-27	2.79513e-27	300	200	0	1.88686e-28	-2.73291e-29	-2.1848e-28	-1.12862e-25	4.28304e-26	-9.6276e-26	0	0	0
405	6	1.03e-28	-2.59533e-29	-1.24121e-28	-4.18957e-27	-8.06838e-27	-2.85832e-27	300	610	0	1.2908e-28	2.49845e-29	-1.14444e-28	-4.05096e-27	-4.21369e-27	1.50919e-27	300	200	0	2.3208e-28	-9.68838e-31	-2.38564e-28	-1.06889e-25	4.81474e-26	-9.02858e-26	0	0	0
405	7	7.97092e-29	-2.07954e-29	-9.45218e-29	-3.21428e-27	-6.07347e-27	-2.40661e-27	300	610	0	1.49654e-28	3.50994e-29	-1.2714e-28	-5.0934e-27	-3.95328e-27	5.89894e-28	300	200	0	2.29363e-28	1.4304e-29	-2.21662e-28	-9.07074e-26	4.54624e-26	-7.60789e-26	0	0	0
405	8	5.68189e-29	-1.53495e-29	-6.62271e-29	-2.27066e-27	-4.20169e-27	-1.85988e-27	300	610	0	1.4364e-28	3.67303e-29	-1.19281e-28	-5.0855e-27	-3.33225e-27	-9.0021e-30	300	200	0	2.00458e-28	2.13808e-29	-1.85509e-28	-7.05847e-26	3.84966e-26	-5.88421e-26	0	0	0
405	9	3.68885e-29	-1.03883e-29	-4.20567e-29	-1.45771e-27	-2.62395e-27	-1.32363e-27	300	610	0	1.23056e-28	3.32892e-29	-1.00541e-28	-4.47462e-27	-2.57793e-27	-3.52292e-28	300	200	0	1.59945e-28	2.29009e-29	-1.42598e-28	-5.0596e-26	2.99002e-26	-4.19189e-26	0	0	0
406	0	2.10364e-29	-6.29886e-30	-2.31427e-29	-8.16673e-28	-1.40368e-27	-8.57248e-28	300	610	0	9.65499e-29	2.73423e-29	-7.77789e-29	-3.58989e-27	-1.83693e-27	-5.07704e-28	300	200	0	1.17586e-28	2.10434e-29	-1.00922e-28	-3.30693e-26	2.13917e-26	-2.71941e-26	0	0	0
406	1	9.41845e-30	-3.20074e-30	-9.51225e-30	-3.50622e-28	-5.3496e-28	-4.86524e-28	300	610	0	6.97987e-29	2.0664e-29	-5.54173e-29	-2.65318e-27	-1.19196e-27	-5.3658e-28	300	200	0	7.92172e-29	1.74632e-29	-6.49295e-29	-1.90515e-26	1.39495e-26	-1.54891e-26	0	0	0
406	2	1.61805e-30	-1.04546e-30	-5.55046e-31	-4.02775e-29	2.713e-29	-2.14883e-28	300	610	0	4.60963e-29	1.43617e-29	-3.59516e-29	-1.79823e-27	-6.79126e-28	-4.89273e-28	300	200	0	4.77143e-29	1.33162e-29	-3.65067e-29	-8.72824e-27	8.00972e-27	-6.91555e-27	0	0	0
406	3	-3.0614e-30	3.06224e-31	4.6321e-30	1.44231e-28	3.44549e-28	-3.24897e-29	300	610	0	2.69728e-29	9.02727e-30	-2.04713e-29	-1.09221e-27	-3.0342e-28	-4.03813e-28	300	200	0	2.39114e-29	9.33349e-30	-1.58392e-29	-1.76865e-27	3.64514e-27	-1.16336e-27	0	0	0
406	4	-5.39509e-30	1.02935e-30	7.01272e-30	2.35328e-28	4.81604e-28	7.69028e-29	300	610	0	1.27624e-29	4.88558e-30	-9.1275e-30	-5.55966e-28	-5.13634e-29	-3.06605e-28	300	200	0	7.36731e-30	5.91493e-30	-2.11479e-30	2.41553e-27	7.11045e-28	2.2833e-27	0	0	0
406	5	-6.11153e-30	1.29914e-30	7.47053e-30	2.63024e-28	4.96314e-28	1.31249e-28	300	610	0	3.07162e-30	1.92355e-30	-1.5142e-30	-1.8125e-28	9.95584e-29	-2.14213e-28	300	200	0	-3.03991e-30	3.22268e-30	5.95633e-30	4.49064e-27	-1.04511e-27	3.99755e-27	0	0	0
406	6	-5.82581e-30	1.27098e-30	6.73963e-30	2.52298e-28	4.36305e-28	1.47283e-28	300	610	0	-2.86447e-30	-7.2971e-33	3.04642e-30	5.59273e-29	1.74379e-28	-1.35566e-28	300	200	0	-8.69028e-30	1.26368e-30	9.78605e-30	5.08934e-27	-1.908e-27	4.51746e-27	0	0	0
406	7	-5.01435e-30	1.07183e-30	5.38412e-30	2.22099e-28	3.37853e-28	1.38967e-28	300	610	0	-5.93311e-30	-1.1157e-30	5.30732e-30	1.85738e-28	1.96612e-28	-7.41225e-29	300	200	0	-1.09475e-29	-4.38698e-32	1.06914e-29	4.75151e-27	-2.14749e-27	4.29706e-27	0	0	0
406	8	-4.01601e-30	7.99325e-31	3.80921e-30	1.85381e-28	2.26926e-28	1.16923e-28	300	610	0	-6.98617e-30	-1.6204e-30	5.9746e-30	2.38299e-28	1.86109e-28	-2.97802e-29	300	200	0	-1.10022e-29	-8.21078e-31	9.78382e-30	3.90281e-27	-1.99401e-27	3.68782e-27	0	0	0
406	9	-3.04801e-30	5.25515e-31	2.28969e-30	1.49685e-28	1.21291e-28	8.85053e-29	300	610	0	-6.75377e-30	-1.72003e-30	5.64284e-30	2.40088e-28	1.58265e-28	-3.90969e-31	300	200	0	-9.80177e-30	-1.19451e-30	7.93254e-30	2.85772e-27	-1.62972e-27	2.9398e-27	0	0	0
407	0	-2.22788e-30	3.02702e-31	1.0055e-30	1.17958e-28	3.30398e-29	5.82595e-29	300	610	0	-5.80918e-30	-1.57814e-30	4.77126e-30	2.1232e-28	1.24091e-28	1.7114e-29	300	200	0	-8.03705e-30	-1.27543e-30	5.77676e-30	1.83666e-27	-1.19012e-27	2.21359e-27	0	0	0
407	1	-1.59599e-30	1.69568e-31	7.70586e-32	8.93984e-29	-2.89492e-29	2.85636e-29	300	610	0	-4.5675e-30	-1.31876e-30	3.68622e-30	1.70641e-28	9.07603e-29	2.59602e-29	300	200	0	-6.16349e-30	-1.14919e-30	3.76328e-30	9.89128e-28	-7.71324e-28	1.59682e-27	0	0	0
407	2	-1.13529e-30	1.56199e-31	-4.04472e-31	6.02463e-29	-5.6939e-29	3.48686e-31	300	610	0	-3.30391e-30	-1.02836e-30	2.59879e-30	1.25618e-28	6.23691e-29	2.90566e-29	300	200	0	-4.4392e-30	-8.72156e-31	2.19432e-30	4.17031e-28	-4.39784e-28	1.12107e-27	0	0	0
407	3	-7.87162e-31	2.87013e-31	-3.55358e-31	2.45408e-29	-4.28976e-29	-2.61783e-29	300	610	0	-2.1809e-30	-7.61171e-31	1.62892e-30	8.36408e-29	4.07085e-29	2.87421e-29	300	200	0	-2.96806e-30	-4.74158e-31	1.27356e-30	1.94438e-28	-2.41791e-28	7.76666e-28	0	0	0
407	4	-4.63524e-31	5.8078e-31	3.11575e-31	-2.50881e-29	2.20957e-29	-5.08401e-29	300	610	0	-1.27756e-30	-5.45734e-31	8.30864e-31	4.79563e-29	2.59447e-29	2.66788e-29	300	200	0	-1.74108e-30	3.50454e-32	1.14244e-30	3.80784e-28	-2.11119e-28	5.24614e-28	0	0	0
407	5	-5.65309e-32	1.04716e-30	1.68465e-30	-9.64448e-29	1.47392e-28	-7.28354e-29	300	610	0	-6.16338e-31	-3.91119e-31	2.16466e-31	1.96655e-29	1.71518e-29	2.38401e-29	300	200	0	-6.72869e-31	6.56041e-31	1.90112e-30	1.02564e-27	-3.73494e-28	3.05569e-28	0	0	0
407	6	5.5209e-31	1.67932e-30	3.83576e-30	-1.96445e-28	3.4105e-28	-9.01386e-29	300	610	0	-1.85109e-31	-2.92154e-31	-2.2523e-31	-1.40743e-30	1.2689e-29	2.05493e-29	300	200	0	3.66981e-31	1.38717e-30	3.61053e-30	2.1635e-27	-7.47034e-28	4.68086e-29	0	0	0
407	7	1.47952e-30	2.4425e-30	6.78552e-30	-3.29266e-28	6.06642e-28	-9.89816e-29	300	610	0	4.63371e-32	-2.3331e-31	-5.12671e-31	-1.6014e-29	1.04377e-29	1.65461e-29	300	200	0	1.52585e-30	2.20919e-30	6.27285e-30	3.79739e-27	-1.33802e-27	-3.31451e-28	0	0	0
407	8	2.82534e-30	3.25878e-30	1.04498e-29	-4.93822e-28	9.38415e-28	-9.34725e-29	300	610	0	1.15254e-31	-1.91338e-31	-6.6064e-31	-2.49506e-29	7.93833e-30	1.10707e-29	300	200	0	2.94059e-30	3.06744e-30	9.78921e-30	5.87074e-27	-2.13156e-27	-9.08677e-28	0	0	0
407	9	4.64739e-30	3.98922e-30	1.45681e-29	-6.80495e-28	1.3148e-27	-6.54493e-29	300	610	0	5.97604e-32	-1.37015e-31	-6.72973e-31	-2.8688e-29	2.47639e-30	2.97262e-30	300	200	0	4.70716e-30	3.8522e-30	1.38951e-29	8.22765e-27	-3.07719e-27	-1.75368e-27	0	0	0
408	0	6.92778e-30	4.41535e-30	1.86156e-29	-8.67184e-28	1.69049e-27	-4.7177e-30	300	610	0	-8.33378e-32	-3.65368e-32	-5.38847e-31	-2.71442e-29	-8.82236e-30	-9.14009e-30	300	200	0	6.84445e-30	4.37881e-30	1.80767e-29	1.05636e-26	-4.06988e-27	-2.90949e-27	0	0	0
408	1	9.52804e-30	4.22386e-30	2.17084e-29	-1.01497e-27	1.98765e-27	1.00131e-28	300	610	0	-2.77628e-31	1.46715e-31	-2.32611e-31	-1.95935e-29	-2.88212e-29	-2.66831e-29	300	200	0	9.25041e-30	4.37058e-30	2.14758e-29	1.23708e-26	-4.92792e-27	-4.37196e-27	0	0	0
408	2	1.21345e-29	2.9999e-30	2.25141e-29	-1.06396e-27	2.08766e-27	2.60075e-28	300	610	0	-4.84006e-31	4.4924e-31	2.8258e-31	-4.71303e-30	-6.00576e-29	-5.07791e-29	300	200	0	1.16505e-29	3.44914e-30	2.27967e-29	1.2887e-26	-5.37064e-27	-6.06119e-27	0	0	0
408	3	1.41977e-29	2.36956e-31	1.9192e-29	-9.30403e-28	1.82515e-27	4.82938e-28	300	610	0	-6.56353e-31	9.02436e-31	1.04674e-30	1.92137e-29	-1.04218e-28	-8.18098e-29	300	200	0	1.35414e-29	1.13939e-30	2.02388e-29	1.106e-26	-5.00069e-27	-7.7864e-27	0	0	0
408	4	1.48752e-29	-4.62663e-30	9.39574e-30	-5.06499e-28	9.87674e-28	7.69336e-28	300	610	0	-7.37004e-31	1.52473e-30	2.08981e-30	5.39078e-29	-1.61344e-28	-1.18816e-28	300	200	0	1.41382e-29	-3.10189e-30	1.14855e-29	5.54788e-27	-3.29797e-27	-9.20653e-27	0	0	0
408	5	1.29904e-29	-1.21324e-29	-9.61565e-30	3.3497e-28	-6.7528e-28	1.10716e-27	300	610	0	-6.53202e-31	2.31015e-30	3.41242e-30	1.00482e-28	-2.28739e-28	-1.58743e-28	300	200	0	1.23372e-29	-9.82224e-30	-6.20323e-30	-5.21908e-27	3.64765e-28	-9.79177e-27	0	0	0
408	6	7.03072e-30	-2.26748e-29	-4.07013e-29	1.72858e-27	-3.42841e-27	1.46464e-27	300	610	0	-3.16002e-31	3.21302e-30	4.96006e-30	1.58571e-28	-2.99594e-28	-1.9556e-28	300	200	0	6.71472e-30	-1.94618e-29	-3.57413e-29	-2.28828e-26	6.67207e-27	-8.79501e-27	0	0	0
408	7	-4.78725e-30	-3.6311e-29	-8.63336e-29	3.7938e-27	-7.50626e-27	1.78239e-27	300	610	0	3.76559e-31	4.12907e-30	6.5911e-30	2.25181e-28	-3.61398e-28	-2.19352e-28	300	200	0	-4.41069e-30	-3.21819e-29	-7.97425e-29	-4.8871e-26	1.62668e-26	-5.24662e-27	0	0	0
408	8	-2.43483e-29	-5.2499e-29	-1.47799e-28	6.59907e-27	-1.30422e-26	1.96533e-27	300	610	0	1.52986e-30	4.87447e-30	8.04022e-30	2.93292e-28	-3.94348e-28	-2.1553e-28	300	200	0	-2.28184e-29	-4.76245e-29	-1.39758e-28	-8.39427e-26	2.95862e-26	2.00892e-27	0	0	0
408	9	-5.33231e-29	-6.97678e-29	-2.24052e-28	1.01099e-26	-1.99661e-26	1.87593e-27	300	610	0	3.23429e-30	5.16537e-30	8.88141e-30	3.50301e-28	-3.70061e-28	-1.64422e-28	300	200	0	-5.00888e-29	-6.46024e-29	-2.15171e-28	-1.27536e-25	4.66193e-26	1.4211e-26	0	0	0
409	0	-9.26641e-29	-8.53349e-29	-3.10214e-28	1.41198e-26	-2.7868e-26	1.33149e-27	300	610	0	5.53558e-30	4.60308e-30	8.49739e-30	3.76489e-28	-2.51114e-28	-4.16147e-29	300	200	0	-8.71285e-29	-8.07318e-29	-3.01716e-28	-1.7691e-25	6.65779e-26	3.24883e-26	0	0	0
409	1	-1.41877e-28	-9.47142e-29	-3.9574e-28	1.81664e-26	-3.58326e-26	1.08527e-28	300	610	0	8.39213e-30	2.6717e-30	6.06646e-30	3.43858e-28	7.89867e-30	1.80487e-28	300	200	0	-1.33485e-28	-9.20425e-29	-3.89674e-28	-2.26096e-25	8.74848e-26	5.75429e-26	0	0	0
409	2	-1.98055e-28	-9.13861e-29	-4.62428e-28	2.14376e-26	-4.22544e-26	-2.04097e-27	300	610	0	1.16186e-29	-1.24151e-30	5.82136e-31	2.15829e-28	4.56856e-28	5.29278e-28	300	200	0	-1.86437e-28	-9.26276e-29	-4.61846e-28	-2.64757e-25	1.05705e-25	8.919e-26	0	0	0
409	3	-2.54698e-28	-6.66466e-29	-4.82521e-28	2.26818e-26	-4.46615e-26	-5.35625e-27	300	610	0	1.48177e-29	-7.79087e-30	-9.07431e-30	-5.14988e-29	1.14309e-27	1.02613e-27	300	200	0	-2.3988e-28	-7.44375e-29	-4.91596e-28	-2.77095e-25	1.15475e-25	1.25741e-25	0	0	0
409	4	-3.00401e-28	-9.79699e-30	-4.17408e-28	2.01426e-26	-3.95865e-26	-1.00117e-26	300	610	0	1.7305e-29	-1.75674e-29	-2.39844e-29	-5.0564e-28	2.09972e-27	1.67748e-27	300	200	0	-2.83096e-28	-2.73644e-29	-4.41393e-28	-2.41093e-25	1.0852e-25	1.6324e-25	0	0	0
409	5	-3.17601e-28	9.11123e-29	-2.17601e-28	1.15492e-26	-2.25508e-26	-1.60326e-26	300	610	0	1.80388e-29	-3.09296e-29	-4.49405e-29	-1.19053e-27	3.32825e-27	2.46252e-27	300	200	0	-2.99562e-28	6.01827e-29	-2.62541e-28	-1.28477e-25	7.39187e-26	1.94613e-25	0	0	0
409	6	-2.81657e-28	2.47728e-28	1.75044e-28	-5.79186e-27	1.17553e-26	-2.318e-26	300	610	0	1.55711e-29	-4.77574e-29	-7.2067e-29	-2.13474e-27	4.7749e-27	3.31728e-27	300	200	0	-2.66086e-28	1.99971e-28	1.02977e-28	9.40357e-26	-1.59085e-27	2.08825e-25	0	0	0
409	7	-1.60737e-28	4.68757e-28	8.21666e-28	-3.47518e-26	6.89857e-26	-3.08046e-26	300	610	0	8.04752e-30	-6.71231e-29	-1.04301e-28	-3.33422e-27	6.30093e-27	4.11607e-27	300	200	0	-1.52689e-28	4.01634e-28	7.17364e-28	4.61548e-25	-1.32594e-25	1.90241e-25	0	0	0
409	8	8.29094e-29	7.55983e-28	1.77593e-27	-7.79147e-26	1.5422e-25	-3.76781e-26	300	610	0	-6.70886e-30	-8.6887e-29	-1.38735e-28	-4.72897e-27	7.64856e-27	4.65188e-27	300	200	0	7.62005e-29	6.69096e-28	1.6372e-27	1.00505e-24	-3.32949e-25	1.1847e-25	0	0	0
409	9	4.89485e-28	1.09878e-27	3.06741e-27	-1.3683e-25	2.70486e-25	-4.18198e-26	300	610	0	-3.09844e-29	-1.03245e-28	-1.69856e-28	-6.17415e-27	8.40644e-27	4.61917e-27	300	200	0	4.585e-28	9.9554e-28	2.89755e-27	1.74193e-24	-6.12381e-25	-3.09274e-26	0	0	0
410	0	1.09513e-27	1.46716e-27	4.67756e-27	-2.10927e-25	4.16615e-25	-4.03514e-26	300	610	0	-6.6782e-29	-1.10287e-28	-1.8876e-28	-7.40738e-27	7.9814e-27	3.60443e-27	300	200	0	1.02835e-27	1.35687e-27	4.4888e-27	2.66235e-24	-9.71403e-25	-2.84357e-25	0	0	0
410	1	1.92142e-27	1.80363e-27	6.5081e-27	-2.96063e-25	5.84384e-25	-2.943e-26	300	610	0	-1.15196e-28	-9.96649e-29	-1.82498e-28	-8.01627e-27	5.58707e-27	1.09209e-27	300	200	0	1.80623e-27	1.70397e-27	6.3256e-27	3.71115e-24	-1.39441e-24	-6.66176e-25	0	0	0
410	2	2.96014e-27	2.01484e-27	8.34236e-27	-3.82744e-25	7.54998e-25	-4.3319e-27	300	610	0	-1.75514e-28	-6.05235e-29	-1.33762e-28	-7.41299e-27	2.64104e-28	-3.50401e-27	300	200	0	2.78462e-27	1.95431e-27	8.20859e-27	4.76574e-24	-1.84098e-24	-1.19212e-24	0	0	0
410	3	4.15292e-27	1.96437e-27	9.80272e-27	-4.54139e-25	8.95183e-25	4.0219e-26	300	610	0	-2.44028e-28	2.01048e-29	-2.12593e-29	-4.82651e-27	-9.04879e-27	-1.07713e-26	300	200	0	3.9089e-27	1.98448e-27	9.78147e-27	5.6117e-24	-2.23593e-24	-1.85969e-24	0	0	0
410	4	5.36634e-27	1.46926e-27	1.031e-26	-4.84142e-25	9.53374e-25	1.09365e-25	300	610	0	-3.12589e-28	1.56171e-28	1.78823e-28	6.72932e-28	-2.33701e-26	-2.11775e-26	300	200	0	5.05375e-27	1.62543e-27	1.04888e-26	5.91939e-24	-2.45921e-24	-2.63513e-24	0	0	0
410	5	6.364e-27	3.03444e-28	9.05426e-27	-4.35932e-25	8.56887e-25	2.06951e-25	300	610	0	-3.67017e-28	3.60443e-28	4.89739e-28	1.00984e-26	-4.34327e-26	-3.48854e-26	300	200	0	5.99699e-27	6.63887e-28	9.544e-27	5.22708e-24	-2.3376e-24	-3.43741e-24	0	0	0
410	6	6.77955e-27	-1.78715e-27	4.99271e-27	-2.61683e-25	5.1138e-25	3.33766e-25	300	610	0	-3.85574e-28	6.40985e-28	9.28954e-28	2.43979e-26	-6.93206e-26	-5.14931e-26	300	200	0	6.39398e-27	-1.14617e-27	5.92166e-27	2.93904e-24	-1.64135e-24	-4.11999e-24	0	0	0
410	7	6.09645e-27	-5.05269e-27	-3.10678e-27	9.56482e-26	-1.95594e-25	4.85121e-25	300	610	0	-3.37895e-28	9.96008e-28	1.50024e-27	4.42095e-26	-9.99723e-26	-6.97006e-26	300	200	0	5.75856e-27	-4.05669e-27	-1.60654e-27	-1.64995e-24	-9.00145e-26	-4.45284e-24	0	0	0
410	8	3.64417e-27	-9.68462e-27	-1.65498e-26	6.97312e-25	-1.38466e-24	6.47771e-25	300	610	0	-1.84901e-28	1.40695e-27	2.18276e-27	6.94997e-26	-1.32553e-25	-8.69151e-26	300	200	0	3.45927e-27	-8.27766e-27	-1.4367e-26	-9.28934e-24	2.62685e-24	-4.1084e-24	0	0	0
410	9	-1.37672e-27	-1.57326e-26	-3.64991e-26	1.59917e-24	-3.16564e-24	7.96339e-25	300	610	0	1.19541e-28	1.82995e-27	2.91723e-27	9.90745e-26	-1.61734e-25	-9.88326e-26	300	200	0	-1.25718e-27	-1.39026e-26	-3.35819e-26	-2.06501e-23	6.80752e-24	-2.65739e-24	0	0	0
411	0	-9.82394e-27	-2.29892e-26	-6.36278e-26	2.83615e-24	-5.60682e-24	8.89608e-25	300	610	0	6.24261e-28	2.18619e-27	3.58974e-27	1.29969e-25	-1.78948e-25	-9.9066e-26	300	200	0	-9.19968e-27	-2.0803e-26	-6.0038e-26	-3.61274e-23	1.26672e-23	4.17381e-25	0	0	0
411	1	-2.24789e-26	-3.08434e-26	-9.76179e-26	4.39947e-24	-8.69005e-24	8.67353e-25	300	610	0	1.37266e-27	2.35244e-27	4.01503e-27	1.56751e-25	-1.71782e-25	-7.89291e-26	300	200	0	-2.11062e-26	-2.8491e-26	-9.36029e-26	-5.55553e-23	2.02321e-23	5.67871e-24	0	0	0
411	2	-3.9828e-26	-3.81082e-26	-1.36494e-25	6.20623e-24	-1.22506e-23	6.48788e-25	300	610	0	2.38969e-27	2.1538e-27	3.92216e-27	1.70829e-25	-1.23696e-25	-2.75383e-26	300	200	0	-3.74383e-26	-3.59544e-26	-1.32571e-25	-7.78254e-23	2.91941e-23	1.36521e-23	0	0	0
411	3	-6.17439e-26	-4.28413e-26	-1.75805e-25	8.06172e-24	-1.59031e-23	1.34105e-25	300	610	0	3.66305e-27	1.36167e-27	2.9473e-27	1.5989e-25	-1.44101e-26	6.75551e-26	300	200	0	-5.80808e-26	-4.14796e-26	-1.72858e-25	-1.00421e-22	3.87277e-23	2.46889e-23	0	0	0
411	4	-8.70582e-26	-4.21896e-26	-2.07723e-25	9.61721e-24	-1.8958e-23	-7.8888e-25	300	610	0	5.11819e-27	-2.98428e-28	6.40592e-28	1.07708e-25	1.78656e-25	2.1894e-25	300	200	0	-8.19401e-26	-4.24881e-26	-2.07082e-25	-1.18897e-22	4.72785e-23	3.87655e-23	0	0	0
411	5	-1.13034e-25	-3.23076e-26	-2.20162e-25	1.03284e-23	-2.03401e-23	-2.23062e-24	300	610	0	6.58773e-27	-3.12391e-27	-3.50426e-27	-5.38615e-27	4.77404e-25	4.36841e-25	300	200	0	-1.06446e-25	-3.54315e-26	-2.23666e-25	-1.26378e-22	5.23467e-23	5.521e-23	0	0	0
411	6	-1.34774e-25	-8.42047e-27	-1.96144e-25	9.42351e-24	-1.85261e-23	-4.27565e-24	300	610	0	7.77762e-27	-7.39042e-27	-9.98664e-27	-2.00971e-25	8.98013e-25	7.25244e-25	300	200	0	-1.26996e-25	-1.58109e-26	-2.0613e-25	-1.13181e-22	5.03068e-23	7.23628e-23	0	0	0
411	7	-1.44638e-25	3.4872e-26	-1.13695e-25	5.89561e-24	-1.15294e-23	-6.94591e-24	300	610	0	8.23435e-27	-1.32785e-26	-1.91904e-26	-4.99472e-25	1.44335e-24	1.07647e-24	300	200	0	-1.36403e-25	2.15934e-26	-1.32885e-25	-6.67594e-23	3.6327e-23	8.71908e-23	0	0	0
411	8	-1.31801e-25	1.02938e-25	5.32824e-26	-1.46294e-24	3.03064e-24	-1.01499e-23	300	610	0	7.32121e-27	-2.07661e-26	-3.12189e-26	-9.15076e-25	2.09255e-24	1.46412e-24	300	200	0	-1.2448e-25	8.21722e-26	2.20635e-26	2.78247e-23	4.47919e-24	9.49004e-23	0	0	0
411	9	-8.21438e-26	1.99979e-25	3.32653e-25	-1.39581e-23	2.77261e-23	-1.36178e-23	300	610	0	4.21484e-27	-2.94829e-26	-4.56661e-26	-1.44817e-24	2.78775e-24	1.83475e-24	300	200	0	-7.7929e-26	1.70496e-25	2.86987e-25	1.86563e-22	-5.18418e-23	8.86305e-23	0	0	0
412	0	2.12581e-26	3.2729e-25	7.49576e-25	-3.27963e-23	6.4929e-23	-1.68255e-23	300	610	0	-2.06201e-27	-3.85301e-26	-6.13241e-26	-2.07507e-24	3.41883e-24	2.09891e-24	300	200	0	1.9196e-26	2.8876e-25	6.88252e-25	4.23966e-22	-1.39049e-22	5.93464e-23	0	0	0
412	1	1.96694e-25	4.80851e-25	1.31929e-24	-5.87603e-23	1.16171e-22	-1.89156e-23	300	610	0	-1.25516e-26	-4.62758e-26	-7.58413e-26	-2.73513e-24	3.80749e-24	2.12311e-24	300	200	0	1.84143e-25	4.34576e-25	1.24344e-24	7.4896e-22	-2.61893e-22	-3.89308e-24	0	0	0
412	2	4.61039e-25	6.48225e-25	2.03659e-24	-9.17341e-23	1.81205e-22	-1.86284e-23	300	610	0	-2.81932e-26	-5.01518e-26	-8.53639e-26	-3.31597e-24	3.69395e-24	1.72496e-24	300	200	0	4.32846e-25	5.98073e-25	1.95123e-24	1.15891e-21	-4.21246e-22	-1.13077e-22	0	0	0
412	3	8.25205e-25	8.04915e-25	2.86187e-24	-1.30062e-22	2.56742e-22	-1.42661e-23	300	610	0	-4.95519e-26	-4.64935e-26	-8.42248e-26	-3.63861e-24	2.73047e-24	6.74752e-25	300	200	0	7.75653e-25	7.58422e-25	2.77764e-24	1.6316e-21	-6.11052e-22	-2.7953e-22	0	0	0
412	4	1.28747e-24	9.10531e-25	3.7038e-24	-1.69755e-22	3.34883e-22	-3.72048e-24	300	610	0	-7.64253e-26	-3.04895e-26	-6.47782e-26	-3.44524e-24	4.885e-25	-1.29176e-24	300	200	0	1.21105e-24	8.80041e-25	3.63902e-24	2.11541e-21	-8.14467e-22	-5.11072e-22	0	0	0
412	5	1.8245e-24	9.05413e-25	4.40012e-24	-2.0359e-22	4.01347e-22	1.53928e-23	300	610	0	-1.07318e-25	3.66839e-27	-1.75224e-26	-2.3945e-24	-3.5122e-24	-4.44422e-24	300	200	0	1.71719e-24	9.09081e-25	4.3826e-24	2.51822e-21	-9.99369e-22	-8.0781e-22	0	0	0
412	6	2.38021e-24	7.0876e-25	4.69877e-24	-2.20221e-22	4.33722e-22	4.54441e-23	300	610	0	-1.38794e-25	6.23177e-26	6.83021e-26	-7.04232e-26	-9.74223e-24	-9.00563e-24	300	200	0	2.24142e-24	7.71078e-25	4.76707e-24	2.69663e-21	-1.11373e-21	-1.15641e-21	0	0	0
412	7	2.85317e-24	2.19754e-25	4.24385e-24	-2.03482e-22	4.00092e-22	8.82882e-23	300	610	0	-1.64759e-25	1.51403e-25	2.03411e-25	3.98639e-24	-1.85578e-23	-1.50717e-23	300	200	0	2.68841e-24	3.71157e-25	4.44726e-24	2.44775e-21	-1.08169e-21	-1.52292e-21	0	0	0
412	8	3.08413e-24	-6.76333e-25	2.57258e-24	-1.32172e-22	2.58634e-22	1.44498e-22	300	610	0	-1.75754e-25	2.7495e-25	3.96223e-25	1.02157e-23	-3.00422e-23	-2.2497e-23	300	200	0	2.90837e-24	-4.01382e-25	2.9688e-24	1.5073e-21	-8.01651e-22	-1.84458e-21	0	0	0
412	9	2.84628e-24	-2.09463e-24	-8.6768e-25	1.92642e-23	-4.1032e-23	2.12299e-22	300	610	0	-1.58432e-25	4.32819e-25	6.49413e-25	1.89317e-23	-4.37871e-23	-3.07465e-23	300	200	0	2.68785e-24	-1.66181e-24	-2.18267e-25	-4.40973e-22	-1.48356e-22	-2.02154e-21	0	0	0
413	0	1.84238e-24	-4.12709e-24	-6.67132e-24	2.78659e-22	-5.53726e-22	2.86199e-22	300	610	0	-9.54513e-26	6.17645e-25	9.55115e-25	3.01656e-23	-5.86133e-23	-3.8719e-23	300	200	0	1.74693e-24	-3.50944e-24	-5.71621e-24	-3.73811e-21	1.01867e-21	-1.91011e-21	0	0	0
413	1	-2.85723e-25	-6.80628e-24	-1.53821e-23	6.72033e-22	-1.33062e-21	3.55385e-22	300	610	0	3.38832e-26	8.11029e-25	1.28876e-24	4.34492e-23	-7.22459e-23	-4.45563e-23	300	200	0	-2.5184e-25	-5.99525e-24	-1.40933e-23	-8.6976e-21	2.83722e-21	-1.32023e-21	0	0	0
413	2	-3.92784e-24	-1.00547e-23	-2.73428e-23	1.21686e-21	-2.40593e-21	4.02024e-22	300	610	0	2.51806e-25	9.792e-25	1.60181e-24	5.75431e-23	-8.09755e-23	-4.54695e-23	300	200	0	-3.67603e-24	-9.07555e-24	-2.57409e-23	-1.55199e-20	5.41183e-21	-2.0489e-23	0	0	0
413	3	-9.44799e-24	-1.36197e-23	-4.24758e-23	1.91214e-21	-3.77728e-21	3.99776e-22	300	610	0	5.78618e-25	1.06864e-24	1.81414e-24	7.01238e-23	-7.93671e-23	-3.76291e-23	300	200	0	-8.86937e-24	-1.25511e-23	-4.06616e-23	-2.41676e-20	8.76757e-21	2.24437e-21	0	0	0
413	4	-1.70899e-23	-1.6996e-23	-5.99883e-23	2.72491e-21	-5.37917e-21	3.12966e-22	300	610	0	1.02705e-24	1.00261e-24	1.80725e-24	7.7464e-23	-6.01116e-23	-1.61895e-23	300	200	0	-1.60628e-23	-1.59934e-23	-5.8181e-23	-3.41967e-20	1.2786e-20	5.71819e-21	0	0	0
413	5	-2.68374e-23	-1.93438e-23	-7.80079e-23	3.57349e-21	-7.04984e-21	9.70815e-23	300	610	0	1.59402e-24	6.79851e-25	1.42049e-24	7.41672e-23	-1.41559e-23	2.44571e-23	300	200	0	-2.52434e-23	-1.86639e-23	-7.65874e-23	-4.45489e-20	1.71239e-20	1.05744e-20	0	0	0
413	6	-3.82259e-23	-1.94161e-23	-9.31729e-23	4.30838e-21	-8.49371e-21	-2.98533e-22	300	610	0	2.2496e-24	-2.24922e-26	4.53264e-25	5.30534e-23	6.87093e-23	9.00813e-23	300	200	0	-3.59763e-23	-1.94386e-23	-9.27196e-23	-5.33164e-20	2.11177e-20	1.68279e-20	0	0	0
413	7	-5.01069e-23	-1.55156e-23	-1.00228e-22	4.69315e-21	-9.24369e-21	-9.24712e-22	300	610	0	2.92334e-24	-1.2394e-24	-1.32301e-24	5.32928e-24	1.98587e-22	1.8554e-22	300	200	0	-4.71836e-23	-1.6755e-23	-1.01551e-22	-5.75095e-20	2.3685e-20	2.42149e-20	0	0	0
413	8	-6.03808e-23	-5.51418e-24	-9.17153e-23	4.38918e-21	-8.63131e-21	-1.82206e-21	300	610	0	3.48896e-24	-3.09893e-24	-4.13809e-24	-7.87813e-23	3.833e-22	3.13095e-22	300	200	0	-5.68919e-23	-8.6131e-24	-9.58534e-23	-5.2877e-20	2.32388e-20	3.20416e-20	0	0	0
413	9	-6.57292e-23	1.30245e-23	-5.78905e-23	2.95033e-21	-5.77636e-21	-3.00496e-21	300	610	0	3.74925e-24	-5.69055e-24	-8.17621e-24	-2.08737e-22	6.25084e-22	4.70023e-22	300	200	0	-6.19799e-23	7.33399e-24	-6.60667e-23	-3.38549e-20	1.76438e-20	3.90102e-20	0	0	0
414	0	-6.14014e-23	4.25677e-23	1.29446e-23	-1.64038e-22	3.8701e-22	-4.43923e-21	300	610	0	3.42449e-24	-9.01808e-24	-1.35042e-23	-3.9148e-22	9.15993e-22	6.45499e-22	300	200	0	-5.79769e-23	3.35496e-23	-5.59552e-25	6.25024e-21	4.25376e-21	4.30411e-20	0	0	0
414	1	-4.11417e-23	8.51243e-23	1.33462e-22	-5.54676e-21	1.10266e-20	-6.01327e-21	300	610	0	2.14953e-24	-1.29355e-23	-1.99706e-23	-6.28142e-22	1.23202e-21	8.16845e-22	300	200	0	-3.89922e-23	7.21888e-23	1.13492e-22	7.47081e-20	-1.99173e-20	4.11268e-20	0	0	0
414	2	2.62686e-24	1.4149e-22	3.15401e-22	-1.37586e-20	2.72452e-20	-7.50403e-21	300	610	0	-5.13724e-25	-1.70667e-23	-2.70764e-23	-9.09508e-22	1.5262e-21	9.45478e-22	300	200	0	2.11313e-24	1.24424e-22	2.88324e-22	1.78283e-19	-5.78273e-20	2.92689e-20	0	0	0
414	3	7.82079e-23	2.10186e-22	5.66439e-22	-2.51882e-20	4.98041e-20	-8.5408e-21	300	610	0	-5.03933e-24	-2.07129e-23	-3.38206e-23	-1.21028e-21	1.72138e-21	9.73146e-22	300	200	0	7.31686e-23	1.89473e-22	5.32618e-22	3.2146e-19	-1.11772e-19	2.57538e-21	0	0	0
414	4	1.93447e-22	2.86082e-22	8.85604e-22	-3.98443e-20	7.87128e-20	-8.57296e-21	300	610	0	-1.18656e-23	-2.27595e-23	-3.85374e-23	-1.48244e-21	1.70389e-21	8.19473e-22	300	200	0	1.81581e-22	2.63323e-22	8.47066e-22	5.03823e-19	-1.82419e-19	-4.43861e-20	0	0	0
414	5	3.53765e-22	3.58762e-22	1.25708e-21	-5.70731e-20	1.12671e-19	-6.85116e-21	300	610	0	-2.12779e-23	-2.15996e-23	-3.87499e-23	-1.64839e-21	1.32015e-21	3.82262e-22	300	200	0	3.32487e-22	3.37163e-22	1.21833e-21	7.16529e-19	-2.67467e-19	-1.16861e-19	0	0	0
414	6	5.59244e-22	4.10779e-22	1.6425e-21	-7.52036e-20	1.48369e-19	-2.43578e-21	300	610	0	-3.32363e-23	-1.51032e-23	-3.10842e-23	-1.5952e-21	3.78965e-22	-4.57437e-22	300	200	0	5.26008e-22	3.95676e-22	1.61141e-21	9.379e-19	-3.59924e-19	-2.18682e-19	0	0	0
414	7	8.00661e-22	4.16069e-22	1.97225e-21	-9.1143e-20	1.79691e-19	5.7489e-21	300	610	0	-4.7143e-23	-6.72218e-25	-1.13055e-23	-1.17191e-21	-1.3366e-21	-1.82305e-21	300	200	0	7.53518e-22	4.15396e-22	1.96095e-21	1.12844e-18	-4.46098e-19	-3.5043e-19	0	0	0
414	8	1.05452e-21	3.3899e-22	2.13681e-21	-9.99661e-20	1.96908e-19	1.87922e-20	300	610	0	-6.1555e-23	2.45666e-23	2.54395e-23	-1.92672e-22	-4.04328e-21	-3.8202e-21	300	200	0	9.92968e-22	3.63557e-22	2.16225e-21	1.22583e-18	-5.03473e-19	-5.06909e-19	0	0	0
414	9	1.27739e-21	1.34635e-22	1.97992e-21	-9.45824e-20	1.8602e-19	3.75813e-20	300	610	0	-7.38569e-23	6.33698e-23	8.4074e-23	1.55045e-21	-7.91252e-21	-6.50161e-21	300	200	0	1.20353e-21	1.98005e-22	2.064e-21	1.14104e-18	-4.98862e-19	-6.73954e-19	0	0	0
415	0	1.40013e-21	-2.48714e-22	1.29649e-21	-6.56056e-20	1.28509e-19	6.24676e-20	300	610	0	-7.9938e-23	1.17718e-22	1.68622e-22	4.26071e-21	-1.30014e-20	-9.81712e-21	300	200	0	1.32019e-21	-1.30995e-22	1.46511e-21	7.56949e-19	-3.87393e-19	-8.24737e-19	0	0	0
415	1	1.32326e-21	-8.6389e-22	-1.61048e-22	-1.60246e-21	1.83423e-21	9.27983e-20	300	610	0	-7.39383e-23	1.87835e-22	2.80707e-22	8.09109e-21	-1.91564e-20	-1.3548e-20	300	200	0	1.24932e-21	-6.76055e-22	1.19659e-22	-6.80599e-20	-1.13187e-19	-9.15969e-19	0	0	0
415	2	9.15179e-22	-1.75471e-21	-2.66271e-21	1.10049e-19	-2.1887e-19	1.26309e-19	300	610	0	-4.8171e-23	2.70837e-22	4.17446e-22	1.30754e-20	-2.58891e-20	-1.72276e-20	300	200	0	8.67008e-22	-1.48387e-21	-2.24526e-21	-1.48887e-18	3.87204e-19	-8.84706e-19	0	0	0
415	3	1.56291e-23	-2.94023e-21	-6.46164e-21	2.81422e-19	-5.57349e-19	1.584e-19	300	610	0	6.63455e-24	3.59038e-22	5.68709e-22	1.9033e-20	-3.22308e-20	-2.00551e-20	300	200	0	2.22637e-23	-2.58119e-21	-5.89293e-21	-3.6513e-18	1.17723e-18	-6.46873e-19	0	0	0
415	4	-1.55218e-21	-4.39247e-21	-1.17291e-20	5.21129e-19	-1.03048e-18	1.8137e-19	300	610	0	1.00581e-22	4.37992e-22	7.13866e-22	2.54483e-20	-3.65772e-20	-2.08141e-20	300	200	0	-1.4516e-21	-3.95448e-21	-1.10152e-20	-6.65522e-18	2.30719e-18	-9.90763e-20	0	0	0
415	5	-3.95716e-21	-6.00748e-21	-1.84585e-20	8.29982e-19	-1.63971e-18	1.8371e-19	300	610	0	2.43123e-22	4.84491e-22	8.18304e-22	3.1329e-20	-3.65519e-20	-1.78181e-20	300	200	0	-3.71404e-21	-5.52299e-21	-1.76402e-20	-1.04998e-17	3.79407e-18	8.7424e-19	0	0	0
415	6	-7.31952e-21	-7.57068e-21	-2.63351e-20	1.19505e-18	-2.3593e-18	1.49686e-19	300	610	0	4.40627e-22	4.64898e-22	8.30262e-22	3.50608e-20	-2.89283e-20	-8.91244e-21	300	200	0	-6.87889e-21	-7.10578e-21	-2.55049e-20	-1.50093e-17	5.59341e-18	2.38582e-18	0	0	0
415	7	-1.16498e-20	-8.71963e-21	-3.45737e-20	1.5822e-18	-3.12164e-18	5.94683e-20	300	610	0	6.92771e-22	3.34417e-22	6.78894e-22	3.42809e-20	-9.67007e-21	8.42515e-21	300	200	0	-1.0957e-20	-8.38521e-21	-3.38948e-20	-1.97402e-17	7.56308e-18	4.52014e-18	0	0	0
415	8	-1.67655e-20	-8.90981e-21	-4.17336e-20	1.92747e-18	-3.80023e-18	-1.09777e-19	300	610	0	9.87663e-22	3.81273e-23	2.74842e-22	2.58158e-20	2.58307e-20	3.6833e-20	300	200	0	-1.57779e-20	-8.87168e-21	-4.14588e-20	-2.38751e-17	9.42057e-18	7.29499e-18	0	0	0
415	9	-2.21866e-20	-7.393e-21	-4.55325e-20	2.12829e-18	-4.19245e-18	-3.81377e-19	300	610	0	1.29575e-21	-4.85109e-22	-4.84908e-22	5.73939e-21	8.22199e-20	7.86041e-20	300	200	0	-2.08909e-20	-7.87811e-21	-4.60174e-20	-2.61159e-17	1.06977e-17	1.06085e-17	0	0	0
416	0	-2.70147e-20	-3.2218e-21	-4.26979e-20	2.03624e-18	-4.00527e-18	-7.7468e-19	300	610	0	1.56292e-21	-1.29457e-21	-1.70577e-21	-3.03693e-20	1.63247e-19	1.34956e-19	300	200	0	-2.54518e-20	-4.51637e-21	-4.44037e-20	-2.45978e-17	1.07008e-17	1.41718e-17	0	0	0
416	1	-2.98102e-20	4.70117e-21	-2.89137e-20	1.45389e-18	-2.84915e-18	-1.2981e-18	300	610	0	1.70349e-21	-2.43399e-21	-3.47547e-21	-8.68747e-20	2.70324e-19	2.04982e-19	300	200	0	-2.81067e-20	2.26718e-21	-3.23892e-20	-1.68566e-17	8.48705e-18	1.74306e-17	0	0	0
416	2	-2.84907e-20	1.75065e-20	1.05655e-21	1.39542e-19	-2.47515e-19	-1.9393e-18	300	610	0	1.59474e-21	-3.91104e-21	-5.83279e-21	-1.67138e-19	4.00504e-19	2.84271e-19	300	200	0	-2.6896e-20	1.35955e-20	-4.77624e-21	1.02925e-19	2.87687e-18	1.9484e-17	0	0	0
416	3	-2.02877e-20	3.61484e-20	5.2964e-20	-2.17541e-18	4.32877e-18	-2.65237e-18	300	610	0	1.0749e-21	-5.66902e-21	-8.72329e-21	-2.72081e-19	5.43873e-19	3.63229e-19	300	200	0	-1.92128e-20	3.04794e-20	4.42407e-20	2.95789e-17	-7.47737e-18	1.90152e-17	0	0	0
416	4	-1.81348e-21	6.10758e-20	1.32263e-19	-5.75066e-18	1.13906e-17	-3.34259e-18	300	610	0	-5.21365e-23	-7.55108e-21	-1.19418e-20	-3.98184e-19	6.80451e-19	4.25237e-19	300	200	0	-1.86561e-21	5.35248e-20	1.20321e-19	7.47122e-17	-2.39357e-17	1.42567e-17	0	0	0
416	5	3.06944e-20	9.17666e-20	2.42758e-19	-1.07765e-17	2.1311e-17	-3.84994e-18	300	610	0	-2.00156e-21	-9.25867e-21	-1.50633e-20	-5.34944e-19	7.76895e-19	4.44906e-19	300	200	0	2.86929e-20	8.25079e-20	2.27695e-19	1.37719e-16	-4.75979e-17	3.02405e-18	0	0	0
416	6	8.08697e-20	1.26117e-19	3.84601e-19	-1.72832e-17	3.41461e-17	-3.93401e-18	300	610	0	-4.9771e-21	-1.03087e-20	-1.73688e-20	-6.61878e-19	7.83539e-19	3.86859e-19	300	200	0	7.58926e-20	1.15808e-19	3.67232e-19	2.18747e-16	-7.88828e-17	-1.71398e-17	0	0	0
416	7	1.51369e-19	1.5971e-19	5.51552e-19	-2.50162e-17	4.93894e-17	-3.26446e-18	300	610	0	-9.1203e-21	-9.99737e-21	-1.77772e-20	-7.454e-19	6.32614e-19	2.05677e-19	300	200	0	1.42249e-19	1.49712e-19	5.33775e-19	3.14316e-16	-1.16938e-16	-4.86561e-17	0	0	0
416	8	2.42598e-19	1.85018e-19	7.27553e-19	-3.32785e-17	6.56599e-17	-1.42299e-18	300	610	0	-1.44353e-20	-7.38274e-21	-1.4801e-20	-7.36099e-19	2.38932e-19	-1.52099e-19	300	200	0	2.28163e-19	1.77636e-19	7.12752e-19	4.15359e-16	-1.58879e-16	-9.33821e-17	0	0	0
416	9	3.50964e-19	1.90671e-19	8.82799e-19	-4.07482e-17	8.03432e-17	2.07492e-18	300	610	0	-2.06861e-20	-1.30423e-21	-6.55538e-21	-5.67279e-19	-4.95337e-19	-7.42831e-19	300	200	0	3.30278e-19	1.89366e-19	8.76244e-19	5.04971e-16	-1.98879e-16	-1.51809e-16	0	0	0
417	0	4.66665e-19	1.60963e-19	9.69753e-19	-4.52902e-17	8.92213e-17	7.72848e-18	300	610	0	-2.72684e-20	9.53842e-21	9.14539e-21	-1.56022e-19	-1.66972e-18	-1.61624e-18	300	200	0	4.39396e-19	1.70502e-19	9.78898e-19	5.56116e-16	-2.27209e-16	-2.21949e-16	0	0	0
417	1	5.71131e-19	7.59155e-20	9.19895e-19	-4.37984e-17	8.61612e-17	1.5959e-17	300	610	0	-3.30623e-20	2.64189e-20	3.45569e-20	5.91624e-19	-3.36605e-18	-2.80019e-18	300	200	0	5.38068e-19	1.02334e-19	9.54452e-19	5.29753e-16	-2.29368e-16	-2.97918e-16	0	0	0
417	2	6.34393e-19	-8.77485e-20	6.42425e-19	-3.21216e-17	6.29721e-17	2.69648e-17	300	610	0	-3.62836e-20	5.03003e-20	7.15888e-20	1.7693e-18	-5.61844e-18	-4.27874e-18	300	200	0	5.98109e-19	-3.74482e-20	7.14014e-19	3.74047e-16	-1.8556e-16	-3.68271e-16	0	0	0
417	3	6.12872e-19	-3.54209e-19	2.66105e-20	-5.15132e-18	9.58146e-18	4.05153e-17	300	610	0	-3.43623e-20	8.14062e-20	1.21152e-19	3.45072e-18	-8.37091e-18	-5.96309e-18	300	200	0	5.7851e-19	-2.72803e-19	1.47763e-19	2.56678e-17	-7.08868e-17	-4.14268e-16	0	0	0
417	4	4.48353e-19	-7.44208e-19	-1.04998e-18	4.28256e-17	-8.52665e-17	5.5682e-17	300	610	0	-2.38951e-20	1.18627e-19	1.82234e-19	5.65962e-18	-1.14224e-17	-7.6561e-18	300	200	0	4.24458e-19	-6.25581e-19	-8.67746e-19	-5.85584e-16	1.43261e-16	-4.08365e-16	0	0	0
417	5	6.92357e-20	-1.2682e-18	-2.70474e-18	1.1739e-16	-2.32552e-16	7.05146e-17	300	610	0	-7.34802e-22	1.58765e-19	2.50684e-19	8.32789e-18	-1.43611e-17	-9.01311e-18	300	200	0	6.85009e-20	-1.10944e-18	-2.45406e-18	-1.52729e-15	4.86016e-16	-3.13416e-16	0	0	0
417	6	-6.04512e-19	-1.91659e-18	-5.02196e-18	2.22736e-16	-4.40499e-16	8.16902e-17	300	610	0	3.96998e-20	1.95655e-19	3.17753e-19	1.12418e-17	-1.64944e-17	-9.50431e-18	300	200	0	-5.64812e-19	-1.72094e-18	-4.70421e-18	-2.84847e-15	9.81379e-16	-8.32826e-17	0	0	0
417	7	-1.65099e-18	-2.64688e-18	-8.01086e-18	3.59774e-16	-7.10833e-16	8.4188e-17	300	610	0	1.01794e-19	2.19243e-19	3.68515e-19	1.39788e-17	-1.67844e-17	-8.38779e-18	300	200	0	-1.5492e-18	-2.42764e-18	-7.64235e-18	-4.5557e-15	1.63945e-15	3.34254e-16	0	0	0
417	8	-3.12875e-18	-3.36819e-18	-1.15482e-17	5.23517e-16	-1.03362e-15	7.10747e-17	300	610	0	1.88686e-19	2.14807e-19	3.80386e-19	1.58405e-17	-1.38082e-17	-4.7065e-18	300	200	0	-2.94006e-18	-3.15339e-18	-1.11678e-17	-6.58034e-15	2.44405e-15	9.91152e-16	0	0	0
417	9	-5.05019e-18	-3.9243e-18	-1.5306e-17	6.99751e-16	-1.38069e-15	3.35286e-17	300	610	0	3.00687e-19	1.62548e-19	3.22153e-19	1.57937e-17	-5.76858e-18	2.67225e-18	300	200	0	-4.7495e-18	-3.76176e-18	-1.49838e-17	-8.73723e-15	3.33666e-15	1.92815e-15	0	0	0
418	0	-7.34487e-18	-4.07777e-18	-1.86678e-17	8.61167e-16	-1.69804e-15	-3.87272e-17	300	610	0	4.33136e-19	3.79469e-20	1.54068e-19	1.24372e-17	9.41082e-18	1.49518e-17	300	200	0	-6.91173e-18	-4.03982e-18	-1.85137e-17	-1.06769e-14	4.19725e-15	3.15802e-15	0	0	0
418	1	-9.81288e-18	-3.4991e-18	-2.06439e-17	9.63338e-16	-1.89788e-15	-1.56369e-16	300	610	0	5.73684e-19	-1.86637e-19	-1.70228e-19	4.02028e-18	3.38605e-17	3.32089e-17	300	200	0	-9.2392e-18	-3.68574e-18	-2.08141e-17	-1.18364e-14	4.8237e-15	4.64224e-15	0	0	0
418	2	-1.20706e-17	-1.76704e-18	-1.98001e-17	9.41279e-16	-1.85191e-15	-3.28556e-16	300	610	0	6.99173e-19	-5.38549e-19	-6.98969e-19	-1.14528e-17	6.93639e-17	5.80766e-17	300	200	0	-1.13714e-17	-2.30559e-18	-2.0499e-17	-1.13987e-14	4.91299e-15	6.26107e-15	0	0	0
418	3	-1.34943e-17	1.61191e-18	-1.42265e-17	7.07723e-16	-1.38793e-15	-5.59906e-16	300	610	0	7.7245e-19	-1.03895e-18	-1.47365e-18	-3.59898e-17	1.1673e-16	8.92854e-17	300	200	0	-1.27219e-17	5.72967e-19	-1.57002e-17	-8.27368e-15	4.04951e-15	7.77833e-15	0	0	0
418	4	-1.31724e-17	7.1546e-18	-1.58253e-18	1.54747e-16	-2.93131e-16	-8.46182e-16	300	610	0	7.3972e-19	-1.69383e-18	-2.51546e-18	-7.12034e-17	1.74908e-16	1.25052e-16	300	200	0	-1.24327e-17	5.46077e-18	-4.09799e-18	-1.12278e-15	1.70794e-15	8.80431e-15	0	0	0
418	5	-9.88092e-18	1.53113e-17	2.07371e-17	-8.39122e-16	1.67181e-15	-1.16863e-15	300	610	0	5.294e-19	-2.48162e-18	-3.80583e-18	-1.17684e-16	2.39825e-16	1.61327e-16	300	200	0	-9.35152e-18	1.28296e-17	1.69312e-17	1.15475e-14	-2.71886e-15	8.76307e-15	0	0	0
418	6	-2.10718e-18	2.63229e-17	5.52569e-17	-2.39373e-15	4.74272e-15	-1.48711e-15	300	610	0	5.3816e-20	-3.3372e-18	-5.26095e-18	-1.74124e-16	3.03003e-16	1.90967e-16	300	200	0	-2.05336e-18	2.29857e-17	4.99959e-17	3.119e-14	-9.85449e-15	6.87418e-15	0	0	0
418	7	1.18505e-17	4.00168e-17	1.03838e-16	-4.60125e-15	9.10041e-15	-1.73268e-15	300	610	0	-7.84516e-19	-4.13326e-18	-6.70087e-18	-2.36182e-16	3.50054e-16	2.02919e-16	300	200	0	1.1066e-17	3.58835e-17	9.71372e-17	5.8886e-14	-2.02219e-14	2.16342e-15	0	0	0
418	8	3.36693e-17	5.55361e-17	1.66802e-16	-7.48659e-15	1.47925e-14	-1.80048e-15	300	610	0	-2.07993e-18	-4.66075e-18	-7.81575e-18	-2.9514e-16	3.59299e-16	1.81629e-16	300	200	0	3.15894e-17	5.08754e-17	1.58986e-16	9.48462e-14	-3.40603e-14	-6.47854e-15	0	0	0
418	9	6.46365e-17	7.10123e-17	2.41724e-16	-1.09526e-14	2.16252e-14	-1.54505e-15	300	610	0	-3.9017e-18	-4.61172e-18	-8.13412e-18	-3.36484e-16	3.00874e-16	1.06935e-16	300	200	0	6.07348e-17	6.64006e-17	2.3359e-16	1.37723e-13	-5.10662e-14	-2.01659e-14	0	0	0
419	0	1.05094e-16	8.32041e-17	3.2191e-16	-1.47096e-14	2.90249e-14	-7.80401e-16	300	610	0	-6.26119e-18	-3.57013e-18	-7.00112e-18	-3.38618e-16	1.36864e-16	-4.51527e-17	300	200	0	9.88324e-17	7.9634e-17	3.14909e-16	1.83739e-13	-7.00549e-14	-3.97902e-14	0	0	0
419	1	1.53667e-16	8.71555e-17	3.94622e-16	-1.8194e-14	3.58762e-14	7.11368e-16	300	610	0	-9.06665e-18	-1.01819e-18	-3.57873e-18	-2.7211e-16	-1.76774e-16	-3.00312e-16	300	200	0	1.446e-16	8.61373e-17	3.91043e-16	2.25672e-13	-8.85545e-14	-6.56713e-14	0	0	0
419	2	2.06284e-16	7.59549e-17	4.39258e-16	-2.04814e-14	4.0353e-14	3.15845e-15	300	610	0	-1.2066e-17	3.63148e-18	3.11587e-18	-1.00009e-16	-6.85622e-16	-6.81832e-16	300	200	0	1.94218e-16	7.95864e-17	4.42374e-16	2.51809e-13	-1.02367e-13	-9.70678e-14	0	0	0
419	3	2.55024e-16	4.07236e-17	4.25805e-16	-2.02127e-14	3.97716e-14	6.75966e-15	300	610	0	-1.47806e-17	1.09655e-17	1.41135e-17	2.20061e-16	-1.42848e-15	-1.20401e-15	300	200	0	2.40244e-16	5.16891e-17	4.39918e-16	2.45052e-13	-1.05164e-13	-1.31546e-13	0	0	0
419	4	2.86914e-16	-2.89981e-17	3.14109e-16	-1.5554e-14	3.05131e-14	1.16214e-14	300	610	0	-1.64372e-17	2.14475e-17	3.03148e-17	7.31119e-16	-2.42429e-15	-1.86256e-15	300	200	0	2.70476e-16	-7.55057e-18	3.44423e-16	1.82484e-13	-8.82211e-14	-1.64236e-13	0	0	0
419	5	2.82882e-16	-1.4425e-16	5.4703e-17	-4.22587e-15	8.08268e-15	1.76675e-14	300	610	0	-1.59098e-17	3.52312e-17	5.22071e-17	1.46838e-15	-3.65357e-15	-2.62172e-15	300	200	0	2.66972e-16	-1.09019e-16	1.0691e-16	3.58198e-14	-4.04585e-14	-1.87036e-13	0	0	0
419	6	2.17209e-16	-3.14793e-16	-4.07819e-16	1.63532e-14	-3.26061e-14	2.45198e-14	300	610	0	-1.16934e-17	5.18991e-17	7.94579e-17	2.44619e-15	-5.034e-15	-3.39846e-15	300	200	0	2.05516e-16	-2.62894e-16	-3.28361e-16	-2.26698e-13	5.10035e-14	-1.87906e-13	0	0	0
419	7	5.79444e-17	-5.46138e-16	-1.12771e-15	4.87549e-14	-9.66139e-14	3.13531e-14	300	610	0	-1.9352e-18	7.01272e-17	1.10378e-16	3.63962e-15	-6.39108e-15	-4.0447e-15	300	200	0	5.60092e-17	-4.76011e-16	-1.01733e-15	-6.36279e-13	1.99505e-13	-1.50454e-13	0	0	0
419	8	-2.31077e-16	-8.3526e-16	-2.14594e-15	9.50003e-14	-1.87907e-13	3.67366e-14	300	610	0	1.54384e-17	8.72889e-17	1.41268e-16	4.9606e-15	-7.42613e-15	-4.32997e-15	300	200	0	-2.15638e-16	-7.47971e-16	-2.00467e-15	-1.21671e-12	4.1642e-13	-5.41156e-14	0	0	0
419	9	-6.85847e-16	-1.16492e-15	-3.47194e-15	1.55734e-13	-3.07725e-13	3.84822e-14	300	610	0	4.24545e-17	9.90371e-17	1.657e-16	6.22949e-15	-7.68645e-15	-3.92824e-15	300	200	0	-6.43393e-16	-1.06588e-15	-3.30624e-15	-1.97394e-12	7.07344e-13	1.24665e-13	0	0	0
420	0	-1.3346e-15	-1.49672e-15	-5.05826e-15	2.29073e-13	-4.52311e-13	3.35383e-14	300	610	0	8.06394e-17	9.89336e-17	1.73833e-16	7.14465e-15	-6.5453e-15	-2.41493e-15	300	200	0	-1.25396e-15	-1.39779e-15	-4.88443e-15	-2.88165e-12	1.06666e-12	4.09763e-13	0	0	0
420	1	-2.18621e-15	-1.76346e-15	-6.76841e-15	3.09129e-13	-6.09992e-13	1.79848e-14	300	610	0	1.30332e-16	7.82382e-17	1.51932e-16	7.25482e-15	-3.20327e-15	7.17891e-16	300	200	0	-2.05588e-15	-1.68522e-15	-6.61647e-15	-3.86285e-12	1.47043e-12	8.20657e-13	0	0	0
420	2	-3.21405e-15	-1.8617e-15	-8.33929e-15	3.84264e-13	-7.57752e-13	-1.27965e-14	300	610	0	1.89734e-16	2.60193e-17	8.23356e-17	5.94204e-15	3.27371e-15	6.01788e-15	300	200	0	-3.02431e-15	-1.83568e-15	-8.25695e-15	-4.76841e-12	1.86778e-12	1.36514e-12	0	0	0
420	3	-4.33526e-15	-1.64652e-15	-9.34221e-15	4.35263e-13	-8.57615e-13	-6.36801e-14	300	610	0	2.53707e-16	-7.01995e-17	-5.57862e-17	2.42657e-15	1.38601e-14	1.39881e-14	300	200	0	-4.08156e-15	-1.71672e-15	-9.39799e-15	-5.35462e-12	2.17156e-12	2.02906e-12	0	0	0
420	4	-5.38639e-15	-9.30822e-16	-9.14931e-15	4.33705e-13	-8.53466e-13	-1.38976e-13	300	610	0	3.12364e-16	-2.22994e-16	-2.8445e-16	-4.19099e-15	2.93987e-14	2.495e-14	300	200	0	-5.07402e-15	-1.15382e-15	-9.43376e-15	-5.26384e-12	2.24961e-12	2.76305e-12	0	0	0
420	5	-6.09763e-15	5.06988e-16	-6.91655e-15	3.4106e-13	-6.69271e-13	-2.41117e-13	300	610	0	3.49611e-16	-4.42504e-16	-6.23175e-16	-1.48317e-14	5.03283e-14	3.88418e-14	300	200	0	-5.74802e-15	6.44839e-17	-7.53973e-15	-4.01441e-12	1.91888e-12	3.4667e-12	0	0	0
420	6	-6.07024e-15	2.90261e-15	-1.59892e-15	1.09201e-13	-2.10119e-13	-3.6877e-13	300	610	0	3.41896e-16	-7.32533e-16	-1.08309e-15	-3.02633e-14	7.62944e-14	5.49492e-14	300	200	0	-5.72835e-15	2.17007e-15	-2.682e-15	-1.00886e-12	9.45737e-13	3.97167e-12	0	0	0
420	7	-4.76385e-15	6.46735e-15	7.98149e-15	-3.16712e-13	6.32044e-13	-5.14323e-13	300	610	0	2.57581e-16	-1.08507e-15	-1.65841e-15	-5.08275e-14	1.05636e-13	7.15699e-14	300	200	0	-4.50627e-15	5.38228e-15	6.32308e-15	4.42784e-12	-9.42945e-13	4.02636e-12	0	0	0
420	8	-1.50381e-15	1.13263e-14	2.29894e-14	-9.91816e-13	1.96573e-12	-6.60828e-13	300	610	0	5.75197e-17	-1.47323e-15	-2.31515e-15	-7.60545e-14	1.34763e-13	8.56367e-14	300	200	0	-1.44629e-15	9.8531e-15	2.06742e-14	1.29656e-11	-4.03235e-12	3.28656e-12	0	0	0
420	9	4.47815e-15	1.74288e-14	4.43251e-14	-1.96034e-12	3.87777e-12	-7.78608e-13	300	610	0	-3.0237e-16	-1.84285e-15	-2.97733e-15	-1.0416e-13	1.57479e-13	9.23447e-14	300	200	0	4.17578e-15	1.55859e-14	4.13478e-14	2.51265e-11	-8.56952e-12	1.31832e-12	0	0	0
421	0	1.39538e-14	2.44284e-14	7.22423e-14	-3.23837e-12	6.39921e-12	-8.22003e-13	300	610	0	-8.65617e-16	-2.10357e-15	-3.51164e-15	-1.31445e-13	1.64332e-13	8.48627e-14	300	200	0	1.30882e-14	2.23249e-14	6.87307e-14	4.10673e-11	-1.46839e-11	-2.37838e-12	0	0	0
421	1	2.75411e-14	3.15372e-14	1.05818e-13	-4.78969e-12	9.45772e-12	-7.27024e-13	300	610	0	-1.66576e-15	-2.12083e-15	-3.71277e-15	-1.51643e-13	1.42175e-13	5.42517e-14	300	200	0	2.58753e-14	2.94164e-14	1.02105e-13	6.02768e-11	-2.22735e-11	-8.31477e-12	0	0	0
421	2	4.54621e-14	3.73616e-14	1.42271e-13	-6.49465e-12	1.28161e-11	-4.1107e-13	300	610	0	-2.71201e-15	-1.71106e-15	-3.29269e-15	-1.55327e-13	7.41554e-14	-1.02391e-14	300	200	0	4.275e-14	3.56506e-14	1.38979e-13	8.11882e-11	-3.08553e-11	-1.69156e-11	0	0	0
421	3	6.72043e-14	3.97444e-14	1.76172e-13	-8.11328e-12	1.59997e-11	2.23704e-13	300	610	0	-3.96936e-15	-6.43552e-16	-1.87926e-15	-1.29526e-13	-5.95272e-14	-1.20283e-13	300	200	0	6.3235e-14	3.91008e-14	1.74293e-13	1.00723e-10	-3.9383e-11	-2.83671e-11	0	0	0
421	4	9.10843e-14	3.5647e-14	1.98603e-13	-9.24611e-12	1.8219e-11	1.28136e-12	300	610	0	-5.33312e-15	1.3466e-15	9.68775e-16	-5.77918e-14	-2.79694e-13	-2.86738e-13	300	200	0	8.57512e-14	3.69936e-14	1.99572e-13	1.13814e-10	-4.60484e-11	-4.24021e-11	0	0	0
421	5	1.13731e-13	2.11286e-14	1.96434e-13	-9.2991e-12	1.8301e-11	2.85522e-12	300	610	0	-6.59917e-15	4.52878e-15	5.72142e-15	7.89583e-14	-6.04628e-13	-5.1679e-13	300	200	0	1.07131e-13	2.56574e-14	2.02155e-13	1.1298e-10	-4.80926e-11	-5.80202e-11	0	0	0
421	6	1.29535e-13	-8.50425e-15	1.51927e-13	-7.46295e-12	1.46487e-11	5.00051e-12	300	610	0	-7.43275e-15	9.12437e-15	1.28012e-14	3.00432e-13	-1.0444e-12	-8.0975e-13	300	200	0	1.22102e-13	6.20125e-16	1.64728e-13	8.81031e-11	-4.16751e-11	-7.31529e-11	0	0	0
421	7	1.30162e-13	-5.82805e-14	4.30129e-14	-2.72181e-12	5.25859e-12	7.69484e-12	300	610	0	-7.34129e-15	1.52253e-14	2.24603e-14	6.23336e-13	-1.59271e-12	-1.15137e-12	300	200	0	1.2282e-13	-4.30553e-14	6.54732e-14	2.65648e-11	-2.18714e-11	-8.43035e-11	0	0	0
421	8	1.04261e-13	-1.3277e-13	-1.55339e-13	6.08875e-12	-1.21638e-11	1.07854e-11	300	610	0	-5.65987e-15	2.26793e-14	3.46027e-14	1.0557e-12	-2.2161e-12	-1.5068e-12	300	200	0	9.86012e-14	-1.10091e-13	-1.20736e-13	-8.5976e-11	1.7108e-11	-8.62159e-11	0	0	0
421	9	3.75925e-14	-2.34796e-13	-4.68115e-13	2.01502e-11	-3.99439e-11	1.39242e-11	300	610	0	-1.56176e-15	3.0941e-14	4.85463e-14	1.58878e-12	-2.84081e-12	-1.81252e-12	300	200	0	3.60307e-14	-2.03855e-13	-4.19569e-13	-2.63887e-10	8.13566e-11	-7.16639e-11	0	0	0
422	0	-8.61581e-14	-3.63559e-13	-9.1505e-13	4.04284e-11	-7.99781e-11	1.6496e-11	300	610	0	5.88985e-15	3.88942e-14	6.27312e-14	2.1865e-12	-3.33826e-12	-1.9684e-12	300	200	0	-8.02683e-14	-3.24664e-13	-8.52318e-13	-5.18603e-10	1.76232e-10	-3.14932e-11	0	0	0
422	1	-2.83529e-13	-5.12123e-13	-1.50264e-12	6.73145e-11	-1.33024e-10	1.75485e-11	300	610	0	1.76289e-14	4.46618e-14	7.43945e-14	2.77269e-12	-3.51123e-12	-1.83134e-12	300	200	0	-2.659e-13	-4.67462e-13	-1.42825e-12	-8.54084e-10	3.04702e-10	4.49053e-11	0	0	0
422	2	-5.68016e-13	-6.64322e-13	-2.21303e-12	1.00118e-10	-1.97701e-10	1.574e-11	300	610	0	3.43908e-14	4.5432e-14	7.92534e-14	3.21729e-12	-3.08397e-12	-1.21321e-12	300	200	0	-5.33626e-13	-6.1889e-13	-2.13378e-12	-1.26047e-09	4.64963e-10	1.68472e-10	0	0	0
422	3	-9.45033e-13	-7.9128e-13	-2.9897e-12	1.36412e-10	-2.69196e-10	9.33064e-12	300	610	0	5.64129e-14	3.73504e-14	7.12699e-14	3.32341e-12	-1.70133e-12	1.13483e-13	300	200	0	-8.8862e-13	-7.5393e-13	-2.91843e-12	-1.70591e-09	6.47284e-10	3.48453e-10	0	0	0
422	4	-1.4048e-12	-8.48011e-13	-3.72056e-12	1.71249e-10	-3.37724e-10	-3.75185e-12	300	610	0	8.30173e-14	1.55492e-14	4.26054e-14	2.81882e-12	1.05626e-12	2.39743e-12	300	200	0	-1.32178e-12	-8.32462e-13	-3.67796e-12	-2.12691e-09	8.30166e-10	5.89233e-10	0	0	0
422	5	-1.91316e-12	-7.70834e-13	-4.22023e-12	1.9633e-10	-3.8688e-10	-2.57279e-11	300	610	0	1.12075e-13	-2.55936e-14	-1.60849e-14	1.35668e-12	5.63344e-12	5.87271e-12	300	200	0	-1.80109e-12	-7.96428e-13	-4.23632e-12	-2.4181e-09	9.76101e-10	8.85829e-10	0	0	0
422	6	-2.40061e-12	-4.76758e-13	-4.21416e-12	1.99241e-10	-3.92151e-10	-5.86153e-11	300	610	0	1.39374e-13	-9.18451e-14	-1.14828e-13	-1.46773e-12	1.24263e-11	1.06994e-11	300	200	0	-2.26124e-12	-5.68603e-13	-4.32899e-12	-2.42313e-09	1.02751e-09	1.218e-09	0	0	0
422	7	-2.75063e-12	1.33587e-13	-3.32973e-12	1.62987e-10	-3.2e-10	-1.03661e-10	300	610	0	1.57952e-13	-1.88029e-13	-2.62759e-13	-6.0758e-12	2.16641e-11	1.68756e-11	300	200	0	-2.59267e-12	-5.44427e-14	-3.59249e-12	-1.92939e-09	9.03861e-10	1.54317e-09	0	0	0
422	8	-2.78901e-12	1.16744e-12	-1.101e-12	6.61348e-11	-1.28152e-10	-1.60512e-10	300	610	0	1.57512e-13	-3.1633e-13	-4.65564e-13	-1.28306e-11	3.32388e-11	2.41184e-11	300	200	0	-2.6315e-12	8.51114e-13	-1.56656e-12	-6.70563e-10	5.01367e-10	1.78873e-09	0	0	0
422	9	-2.27742e-12	2.72352e-12	3.00371e-12	-1.16033e-10	2.32099e-10	-2.26107e-10	300	610	0	1.24084e-13	-4.73884e-13	-7.21757e-13	-2.19184e-11	4.64779e-11	3.17143e-11	300	200	0	-2.15334e-12	2.24964e-12	2.28195e-12	1.65794e-09	-3.02649e-10	1.84491e-09	0	0	0
423	0	-9.15375e-13	4.86521e-12	9.52007e-12	-4.08812e-10	8.10546e-10	-2.93308e-10	300	610	0	4.0212e-14	-6.49647e-13	-1.01768e-12	-3.31796e-11	5.98664e-11	3.83492e-11	300	200	0	-8.75163e-13	4.21556e-12	8.50239e-12	5.36406e-09	-1.6383e-09	1.56004e-09	0	0	0
423	1	1.64342e-12	7.58131e-12	1.88797e-11	-8.33262e-10	1.64855e-09	-3.49368e-10	300	610	0	-1.14003e-13	-8.20633e-13	-1.32134e-12	-4.58856e-11	7.07386e-11	4.19368e-11	300	200	0	1.52942e-12	6.76068e-12	1.75583e-11	1.06977e-08	-3.62163e-09	7.41086e-10	0	0	0
423	2	5.75309e-12	1.07333e-11	3.12437e-11	-1.39871e-09	2.76421e-09	-3.74424e-10	300	610	0	-3.58585e-13	-9.47855e-13	-1.57549e-12	-5.84697e-11	7.49796e-11	3.94804e-11	300	200	0	5.39451e-12	9.78543e-12	2.96682e-11	1.77561e-08	-6.3202e-09	-8.36987e-10	0	0	0
423	3	1.1708e-11	1.39897e-11	4.62692e-11	-2.09214e-09	4.13146e-09	-3.40362e-10	300	610	0	-7.09624e-13	-9.72576e-13	-1.69082e-12	-6.82325e-11	6.68076e-11	2.70212e-11	300	200	0	1.09983e-11	1.30171e-11	4.45784e-11	2.63505e-08	-9.70317e-09	-3.40813e-09	0	0	0
423	4	1.96373e-11	1.67526e-11	6.28082e-11	-2.86436e-09	5.65276e-09	-2.10538e-10	300	610	0	-1.17303e-12	-8.13895e-13	-1.5408e-12	-7.10635e-11	3.87407e-11	-2.5204e-13	300	200	0	1.84643e-11	1.59387e-11	6.12674e-11	3.58345e-08	-1.3575e-08	-7.17334e-09	0	0	0
423	5	2.93565e-11	1.8084e-11	7.85497e-11	-3.6135e-09	7.12654e-09	5.89197e-11	300	610	0	-1.73576e-12	-3.69131e-13	-9.60366e-13	-6.12513e-11	-1.81089e-11	-4.76356e-11	300	200	0	2.76208e-11	1.77149e-11	7.75894e-11	4.48988e-08	-1.74942e-08	-1.22346e-08	0	0	0
423	6	4.01734e-11	1.66498e-11	8.96402e-11	-4.16715e-09	8.21205e-09	5.15364e-10	300	610	0	-2.35459e-12	4.80983e-13	2.48323e-13	-3.14837e-11	-1.13231e-10	-1.20171e-10	300	200	0	3.78188e-11	1.71308e-11	8.98885e-11	5.13538e-08	-2.0683e-08	-1.85004e-08	0	0	0
423	7	5.06564e-11	1.07027e-11	9.03413e-11	-4.26598e-09	8.39715e-09	1.20238e-09	300	610	0	-2.94263e-12	1.85983e-12	2.29907e-12	2.68189e-11	-2.55195e-10	-2.2141e-10	300	200	0	4.77138e-11	1.25625e-11	9.26404e-11	5.19319e-08	-2.19404e-08	-2.55622e-08	0	0	0
423	8	5.83849e-11	-1.86032e-12	7.28271e-11	-3.55325e-09	6.97783e-09	2.14795e-09	300	610	0	-3.3552e-12	3.87236e-12	5.38915e-12	1.22662e-10	-4.4919e-10	-3.51581e-10	300	200	0	5.50297e-11	2.01204e-12	7.82162e-11	4.21683e-08	-1.95776e-08	-3.25438e-08	0	0	0
423	9	5.97198e-11	-2.33251e-11	2.72631e-11	-1.57679e-09	3.06227e-09	3.34716e-09	300	610	0	-3.37702e-12	6.56971e-12	9.64613e-12	2.63924e-10	-6.93455e-10	-5.05078e-10	300	200	0	5.63428e-11	-1.67554e-11	3.69092e-11	1.64426e-08	-1.14084e-08	-3.79382e-08	0	0	0
424	0	4.96578e-11	-5.58216e-11	-5.76387e-11	2.18778e-09	-4.38299e-09	4.73883e-09	300	610	0	-2.7147e-12	9.89883e-12	1.50499e-11	4.54889e-10	-9.74502e-10	-6.67317e-10	300	200	0	4.69431e-11	-4.59228e-11	-4.25888e-11	-3.17113e-08	5.16588e-09	-3.94536e-08	0	0	0
424	1	2.18598e-11	-1.00767e-10	-1.93354e-10	8.28175e-09	-1.64235e-08	6.17666e-09	300	610	0	-9.998e-13	1.36364e-11	2.13278e-11	6.92702e-10	-1.26124e-09	-8.11116e-10	300	200	0	2.086e-11	-8.71301e-11	-1.72026e-10	-1.08888e-07	3.29219e-08	-3.3908e-08	0	0	0
424	2	-3.10215e-11	-1.58043e-10	-3.89306e-10	1.71635e-08	-3.39596e-08	7.39663e-09	300	610	0	2.19021e-12	1.73094e-11	2.78241e-11	9.62683e-10	-1.49843e-09	-8.93026e-10	300	200	0	-2.88313e-11	-1.40733e-10	-3.61482e-10	-2.20541e-07	7.43706e-08	-1.72313e-08	0	0	0
424	3	-1.16564e-10	-2.24889e-10	-6.49393e-10	2.90522e-08	-5.74177e-08	7.98467e-09	300	610	0	7.28435e-12	2.01083e-11	3.33532e-11	1.23263e-09	-1.60023e-09	-8.50307e-10	300	200	0	-1.0928e-10	-2.04781e-10	-6.16039e-10	-3.69003e-07	1.31039e-07	1.53473e-08	0	0	0
424	4	-2.41175e-10	-2.9452e-10	-9.67093e-10	4.37056e-08	-8.63113e-08	7.3517e-09	300	610	0	1.4634e-11	2.08067e-11	3.60535e-11	1.44653e-09	-1.44546e-09	-5.99682e-10	300	200	0	-2.26541e-10	-2.73713e-10	-9.3104e-10	-5.50702e-07	2.02429e-07	6.88281e-08	0	0	0
424	5	-4.07897e-10	-3.54553e-10	-1.31912e-09	6.01288e-08	-1.18667e-07	4.72629e-09	300	610	0	2.43824e-11	1.77068e-11	3.3274e-11	1.51861e-09	-8.76544e-10	-3.94227e-11	300	200	0	-3.83514e-10	-3.36846e-10	-1.28585e-09	-7.5253e-07	2.84619e-07	1.47573e-07	0	0	0
424	6	-6.13288e-10	-3.85446e-10	-1.65785e-09	7.62247e-08	-1.50336e-07	-8.20083e-10	300	610	0	3.62815e-11	8.64338e-12	2.15396e-11	1.32906e-09	2.94731e-10	9.43199e-10	300	200	0	-5.77006e-10	-3.76803e-10	-1.63632e-09	-9.47516e-07	3.68549e-07	2.53932e-07	0	0	0
424	7	-8.43346e-10	-3.59249e-10	-1.90323e-09	8.84136e-08	-1.74243e-07	-1.02967e-08	300	610	0	4.94539e-11	-8.91274e-12	-3.33629e-12	7.23784e-10	2.27079e-09	2.45666e-09	300	200	0	-7.93892e-10	-3.68162e-10	-1.90656e-09	-1.09017e-06	4.38104e-07	3.86262e-07	0	0	0
424	8	-1.0686e-09	-2.39189e-10	-1.93533e-09	9.12795e-08	-1.7969e-07	-2.4644e-08	300	610	0	6.21093e-11	-3.75995e-11	-4.59105e-11	-4.79045e-10	5.23681e-09	4.57957e-09	300	200	0	-1.00649e-09	-2.76788e-10	-1.98124e-09	-1.11222e-06	4.6823e-07	5.36323e-07	0	0	0
424	9	-1.23879e-09	1.92281e-11	-1.58985e-09	7.73359e-08	-1.51904e-07	-4.44877e-08	300	610	0	7.12412e-11	-7.96969e-11	-1.10439e-10	-2.47176e-09	9.30962e-09	7.32226e-09	300	200	0	-1.16755e-09	-6.04688e-11	-1.70029e-09	-9.19932e-07	4.23534e-07	6.86106e-07	0	0	0
425	0	-1.27791e-09	4.647e-10	-6.59276e-10	3.70473e-08	-7.20758e-08	-6.97761e-08	300	610	0	7.23512e-11	-1.3639e-10	-1.9977e-10	-5.42509e-09	1.44629e-08	1.05742e-08	300	200	0	-1.20556e-09	3.2831e-10	-8.59046e-10	-3.94732e-07	2.57968e-07	8.04346e-07	0	0	0
425	1	-1.08096e-09	1.14314e-09	1.09595e-09	-4.07082e-08	8.17133e-08	-9.92904e-08	300	610	0	5.92786e-11	-2.06712e-10	-3.13716e-10	-9.43677e-09	2.04267e-08	1.40374e-08	300	200	0	-1.02168e-09	9.36425e-10	7.82238e-10	6.00593e-07	-8.34907e-08	8.43205e-07	0	0	0
425	2	-5.14257e-10	2.08608e-09	3.92153e-09	-1.67505e-07	3.32251e-07	-1.30035e-07	300	610	0	2.42494e-11	-2.86156e-10	-4.46847e-10	-1.44573e-08	2.65637e-08	1.71501e-08	300	200	0	-4.90007e-10	1.79992e-09	3.47468e-09	2.2072e-06	-6.60069e-07	7.35939e-07	0	0	0
425	3	5.78038e-10	3.29354e-09	8.02279e-09	-3.53305e-07	6.99108e-07	-1.56543e-07	300	610	0	-4.17046e-11	-3.64993e-10	-5.85737e-10	-2.01915e-08	3.17292e-08	1.90075e-08	300	200	0	5.36334e-10	2.92854e-09	7.43705e-09	4.54383e-06	-1.52602e-06	3.96765e-07	0	0	0
425	4	2.35798e-09	4.71067e-09	1.34924e-08	-6.032e-07	1.1922e-06	-1.70186e-07	300	610	0	-1.47769e-10	-4.26425e-10	-7.05844e-10	-2.59779e-08	3.41339e-08	1.82967e-08	300	200	0	2.21021e-09	4.28425e-09	1.27865e-08	7.66565e-06	-2.71571e-06	-2.75427e-07	0	0	0
425	5	4.96482e-09	6.19864e-09	2.02077e-08	-9.12753e-07	1.80261e-06	-1.58625e-07	300	610	0	-3.01602e-10	-4.44848e-10	-7.68376e-10	-3.0655e-08	3.12381e-08	1.32662e-08	300	200	0	4.66322e-09	5.75379e-09	1.94393e-08	1.15058e-05	-4.22177e-06	-1.38744e-06	0	0	0
425	6	8.46932e-09	7.50124e-09	2.7697e-08	-1.26188e-06	2.49048e-06	-1.05624e-07	300	610	0	-5.06618e-10	-3.84643e-10	-7.17801e-10	-3.24331e-08	1.97239e-08	1.76585e-09	300	200	0	7.9627e-09	7.1166e-09	2.69792e-08	1.57989e-05	-5.96577e-06	-3.03384e-06	0	0	0
425	7	1.28084e-08	8.21133e-09	3.49797e-08	-1.60744e-06	3.17044e-06	8.46283e-09	300	610	0	-7.58144e-10	-2.00169e-10	-4.80991e-10	-2.88001e-08	-4.39255e-09	-1.86026e-08	300	200	0	1.20502e-08	8.01116e-09	3.44987e-08	1.99897e-05	-7.76198e-06	-5.26826e-06	0	0	0
425	8	1.76992e-08	7.74362e-09	4.03927e-08	-1.87513e-06	3.69563e-06	2.05137e-07	300	610	0	-1.0384e-09	1.62192e-10	3.06289e-11	-1.65092e-08	-4.54269e-08	-5.01716e-08	300	200	0	1.66607e-08	7.90581e-09	4.04233e-08	2.31335e-05	-9.27651e-06	-8.0621e-06	0	0	0
425	9	2.25354e-08	5.32438e-09	4.14314e-08	-1.95188e-06	3.84274e-06	5.04668e-07	300	610	0	-1.31052e-09	7.58804e-10	9.14127e-10	8.29149e-09	-1.07377e-07	-9.46748e-08	300	200	0	2.12249e-08	6.08319e-09	4.23455e-08	2.38044e-05	-9.98708e-06	-1.12495e-05	0	0	0
426	0	2.62739e-08	1.25654e-11	3.46465e-08	-1.68063e-06	3.30175e-06	9.20987e-07	300	610	0	-1.51206e-09	1.63913e-09	2.26122e-09	4.97075e-08	-1.92859e-07	-1.52446e-07	300	200	0	2.47619e-08	1.65169e-09	3.69077e-08	2.00349e-05	-9.15198e-06	-1.44606e-05	0	0	0
426	1	2.73279e-08	-9.22876e-09	1.56611e-08	-8.60332e-07	1.67616e-06	1.4541e-06	300	610	0	-1.54904e-09	2.83036e-09	4.13528e-09	1.11434e-07	-3.01545e-07	-2.21314e-07	300	200	0	2.57789e-08	-6.39841e-09	1.97964e-08	9.32434e-06	-5.8017e-06	-1.7047e-05	0	0	0
426	2	2.34943e-08	-2.33883e-08	-2.06072e-08	7.44791e-07	-1.49878e-06	2.0798e-06	300	610	0	-1.29213e-09	4.31532e-09	6.53729e-09	1.95685e-07	-4.28048e-07	-2.95202e-07	300	200	0	2.22021e-08	-1.9073e-08	-1.40699e-08	-1.12379e-05	1.22843e-06	-1.80104e-05	0	0	0
426	3	1.19546e-08	-4.31657e-08	-7.94146e-08	3.3821e-06	-6.71008e-06	2.73679e-06	300	610	0	-5.77363e-10	6.00323e-09	9.35943e-09	3.01644e-07	-5.59311e-07	-3.62499e-07	300	200	0	1.13772e-08	-3.71624e-08	-7.00552e-08	-4.46711e-05	1.32011e-05	-1.59513e-05	0	0	0
426	4	-1.05951e-08	-6.8613e-08	-1.65229e-07	7.26778e-06	-1.43825e-05	3.31196e-06	300	610	0	7.85546e-10	7.69411e-09	1.23271e-08	4.23385e-07	-6.71631e-07	-4.04377e-07	300	200	0	-9.80955e-09	-6.09189e-08	-1.52902e-07	-9.35573e-05	3.12873e-05	-9.06219e-06	0	0	0
426	5	-4.76182e-08	-9.8645e-08	-2.80222e-07	1.2519e-05	-2.47446e-05	3.62555e-06	300	610	0	2.99313e-09	9.03954e-09	1.49325e-08	5.47331e-07	-7.27713e-07	-3.93361e-07	300	200	0	-4.46251e-08	-8.96054e-08	-2.65289e-07	-0.000159184	5.62564e-05	4.79904e-06	0	0	0
426	6	-1.02137e-07	-1.30423e-07	-4.22118e-07	1.90563e-05	-3.7636e-05	3.41916e-06	300	610	0	6.21205e-09	9.50511e-09	1.63675e-08	6.49409e-07	-6.74354e-07	-2.92631e-07	300	200	0	-9.59253e-08	-1.20918e-07	-4.0575e-07	-0.000240317	8.80191e-05	2.79124e-05	0	0	0
426	7	-1.75781e-07	-1.5865e-07	-5.81381e-07	2.64748e-05	-5.22533e-05	2.35118e-06	300	610	0	1.05225e-08	8.34384e-09	1.54693e-08	6.92287e-07	-4.4171e-07	-5.67529e-08	300	200	0	-1.65259e-07	-1.50306e-07	-5.65912e-07	-0.000331596	0.000125011	6.23249e-05	0	0	0
426	8	-2.67418e-07	-1.74844e-07	-7.37826e-07	3.38877e-05	-6.68413e-05	6.10603e-09	300	610	0	1.58375e-08	4.59384e-09	1.06993e-08	6.23307e-07	5.45183e-08	3.65274e-07	300	200	0	-2.5158e-07	-1.7025e-07	-7.27127e-07	-0.000421595	0.000163427	0.000109254	0	0	0
426	9	-3.71346e-07	-1.66755e-07	-8.56928e-07	3.97537e-05	-7.83532e-05	-4.07389e-06	300	610	0	2.17977e-08	-2.88105e-09	1.84342e-10	3.74079e-07	9.06292e-07	1.02355e-06	300	200	0	-3.49548e-07	-1.69636e-07	-8.56743e-07	-0.000490704	0.000196354	0.000168221	0	0	0
427	0	-4.75102e-07	-1.18105e-07	-8.86381e-07	4.17128e-05	-8.2128e-05	-1.03254e-05	300	610	0	2.76441e-08	-1.52845e-08	-1.81424e-08	-1.36968e-07	2.19983e-06	1.95623e-06	300	200	0	-4.47458e-07	-1.3339e-07	-9.04524e-07	-0.000509148	0.000212907	0.000235897	0	0	0
427	1	-5.57042e-07	-8.99963e-09	-7.53804e-07	3.64703e-05	-7.16628e-05	-1.90573e-05	300	610	0	3.208e-08	-3.36881e-08	-4.62555e-08	-9.97419e-07	3.99348e-06	3.17276e-06	300	200	0	-5.24962e-07	-4.26878e-08	-8.0006e-07	-0.000435648	0.000197547	0.000304689	0	0	0
427	2	-5.84047e-07	1.82632e-07	-3.66903e-07	1.97896e-05	-3.86005e-05	-3.02927e-05	300	610	0	3.31431e-08	-5.87114e-08	-8.55603e-08	-2.28715e-06	6.28503e-06	4.63072e-06	300	200	0	-5.50904e-07	1.2392e-07	-4.52463e-07	-0.000217472	0.000129867	0.000361154	0	0	0
427	3	-5.09905e-07	4.7806e-07	3.82109e-07	-1.33266e-05	2.69084e-05	-4.35525e-05	300	610	0	2.81193e-08	-9.0059e-08	-1.3618e-07	-4.05608e-06	8.96737e-06	6.20627e-06	300	200	0	-4.81785e-07	3.88001e-07	2.45929e-07	0.000207092	-1.47772e-05	0.000384472	0	0	0
427	4	-2.75215e-07	8.92758e-07	1.60561e-06	-6.81613e-05	0.000135267	-5.75837e-05	300	610	0	1.35506e-08	-1.25906e-07	-1.95983e-07	-6.29164e-06	1.17732e-05	7.65963e-06	300	200	0	-2.61664e-07	7.66852e-07	1.40963e-06	0.000902583	-0.000263289	0.000345303	0	0	0
427	5	1.90046e-07	1.42891e-06	3.40068e-06	-0.0001494	0.000295682	-7.0047e-05	300	610	0	-1.45983e-08	-1.62146e-07	-2.59356e-07	-8.87524e-06	1.42119e-05	8.59907e-06	300	200	0	1.75448e-07	1.26676e-06	3.14132e-06	0.00192507	-0.000640923	0.000205572	0	0	0
427	6	9.59855e-07	2.06511e-06	5.81761e-06	-0.000259716	0.000513375	-7.71989e-05	300	610	0	-6.05299e-08	-1.91553e-07	-3.15798e-07	-1.15284e-05	1.55065e-05	8.44987e-06	300	200	0	8.99325e-07	1.87356e-06	5.50181e-06	0.00330427	-0.00116483	-8.00865e-05	0	0	0
427	7	2.09973e-06	2.74342e-06	8.81495e-06	-0.00039773	0.000785547	-7.36295e-05	300	610	0	-1.27866e-07	-2.02978e-07	-3.48482e-07	-1.37524e-05	1.45426e-05	6.43816e-06	300	200	0	1.97186e-06	2.54044e-06	8.46647e-06	0.00501788	-0.0018345	-0.000560319	0	0	0
427	8	3.64687e-06	3.35429e-06	1.22002e-05	-0.000555299	0.00109603	-5.21532e-05	300	610	0	-2.18467e-07	-1.8076e-07	-3.33064e-07	-1.47688e-05	9.8505e-06	1.60419e-06	300	200	0	3.4284e-06	3.17353e-06	1.18672e-05	0.0069578	-0.00261883	-0.00127939	0	0	0
427	9	5.58154e-06	3.7212e-06	1.55583e-05	-0.000714206	0.00140878	-3.98515e-06	300	610	0	-3.30745e-07	-1.04633e-07	-2.37182e-07	-1.34741e-05	-3.53028e-07	-7.13609e-06	300	200	0	5.2508e-06	3.61657e-06	1.53211e-05	0.00888904	-0.00343995	-0.00226474	0	0	0
428	0	7.78906e-06	3.58771e-06	1.81726e-05	-0.000842487	0.00166059	8.06189e-05	300	610	0	-4.57442e-07	4.94703e-08	-2.12334e-08	-8.42807e-06	-1.80266e-05	-2.08581e-05	300	200	0	7.33161e-06	3.63718e-06	1.81514e-05	0.0104047	-0.00415477	-0.00350892	0	0	0
428	1	1.00134e-05	2.61156e-06	1.89513e-05	-0.000890901	0.00175422	0.000211051	300	610	0	-5.82947e-07	3.07241e-07	3.58764e-07	2.096e-06	-4.50277e-05	-4.03992e-05	300	200	0	9.43041e-06	2.9188e-06	1.93101e-05	0.0108834	-0.00453649	-0.00494527	0	0	0
428	2	1.18056e-05	3.7223e-07	1.63758e-05	-0.000790364	0.0015533	0.000394144	300	610	0	-6.8035e-07	6.91864e-07	9.4529e-07	1.99656e-05	-8.2653e-05	-6.60092e-05	300	200	0	1.11253e-05	1.06409e-06	1.73211e-05	0.00945899	-0.0042597	-0.00641799	0	0	0
428	3	1.24748e-05	-3.59978e-06	8.50052e-06	-0.000451609	0.000881748	0.000630862	300	610	0	-7.08681e-07	1.21736e-06	1.7694e-06	4.69057e-05	-0.000130954	-9.68641e-05	300	200	0	1.17661e-05	-2.38242e-06	1.02699e-05	0.00502014	-0.00289495	-0.00764859	0	0	0
428	4	1.10518e-05	-9.76174e-06	-6.95952e-06	0.00023123	-0.000469118	0.000911762	300	610	0	-6.11e-07	1.87891e-06	2.83585e-06	8.40354e-05	-0.000187809	-0.000130443	300	200	0	1.04408e-05	-7.88283e-06	-4.12368e-06	-0.00374125	7.90205e-05	-0.0082029	0	0	0
428	5	6.28501e-06	-1.84549e-05	-3.24057e-05	0.00137093	-0.00272137	0.00121126	300	610	0	-3.14405e-07	2.6399e-06	4.10263e-06	0.000131188	-0.000247749	-0.000161797	300	200	0	5.9706e-06	-1.58149e-05	-2.8303e-05	-0.0182039	0.0052352	-0.007466	0	0	0
428	6	-3.30899e-06	-2.97477e-05	-6.99438e-05	0.00306889	-0.00607435	0.00148099	300	610	0	2.66652e-07	3.41606e-06	5.45518e-06	0.000185996	-0.000300627	-0.000182778	300	200	0	-3.04233e-06	-2.63316e-05	-6.44886e-05	-0.0395837	0.0131176	-0.00463613	0	0	0
428	7	-1.93094e-05	-4.32204e-05	-0.000120729	0.00538574	-0.0106465	0.00164302	300	610	0	1.22198e-06	4.05763e-06	6.67643e-06	0.000242753	-0.000330257	-0.00018137	300	200	0	-1.80875e-05	-3.91628e-05	-0.000114053	-0.0685607	0.0241072	0.00124717	0	0	0
428	8	-4.31346e-05	-5.76908e-05	-0.000184024	0.00829857	-0.016391	0.00158413	300	610	0	2.63016e-06	4.3321e-06	7.41605e-06	0.00029113	-0.000313307	-0.000141309	300	200	0	-4.05044e-05	-5.33587e-05	-0.000176608	-0.104743	0.0382222	0.0112212	0	0	0
428	9	-7.56284e-05	-7.08958e-05	-0.00025595	0.011644	-0.0229834	0.00115321	300	610	0	4.53397e-06	3.91115e-06	7.16462e-06	0.000314902	-0.000218859	-4.2331e-05	300	200	0	-7.10945e-05	-6.69846e-05	-0.000248786	-0.145953	0.054846	0.026242	0	0	0
429	0	-0.000116462	-7.91615e-05	-0.000327976	0.015048	-0.0296834	0.000164589	300	610	0	6.90504e-06	2.36795e-06	5.24162e-06	0.000290947	-9.20287e-06	0.000138598	300	200	0	-0.000109557	-7.67935e-05	-0.000322734	-0.187364	0.0723864	0.0469257	0	0	0
429	1	-0.000163332	-7.71225e-05	-0.000385237	0.017848	-0.0351813	-0.00158903	300	610	0	9.59712e-06	-8.07127e-07	8.10066e-07	0.000188951	0.000357355	0.000424544	300	200	0	-0.000153734	-7.79297e-05	-0.000384427	-0.220536	0.0878834	0.0731695	0	0	0
429	2	-0.000210982	-5.75837e-05	-0.000404945	0.019017	-0.0374482	-0.00430955	300	610	0	1.22893e-05	-6.1621e-06	-7.06562e-06	-2.76311e-05	0.000920799	0.000833846	300	200	0	-0.000198693	-6.37458e-05	-0.000412011	-0.2325	0.0966131	0.103642	0	0	0
429	3	-0.00025011	-1.16593e-05	-0.000355252	0.0171068	-0.0336256	-0.00814763	300	610	0	1.44233e-05	-1.41981e-05	-1.92985e-05	-0.000398597	0.00170984	0.00137283	300	200	0	-0.000235686	-2.58574e-05	-0.00037455	-0.205096	0.0917622	0.13515	0	0	0
429	4	-0.000266299	7.06337e-05	-0.000195154	0.0102371	-0.0200042	-0.0131336	300	610	0	1.51441e-05	-2.52307e-05	-3.65729e-05	-0.000961155	0.00272764	0.00202559	300	200	0	-0.000251155	4.5403e-05	-0.000231727	-0.114903	0.0642969	0.161926	0	0	0
429	5	-0.000239235	0.000199117	0.000123769	-0.00383417	0.0078354	-0.0190821	300	610	0	1.32574e-05	-3.91874e-05	-5.90341e-05	-0.00174029	0.00393227	0.00274088	300	200	0	-0.000225978	0.00015993	6.4735e-05	0.0657945	0.00319409	0.17492	0	0	0
429	6	-0.000142555	0.000381295	0.000652799	-0.0275129	0.0546314	-0.0254712	300	610	0	7.2268e-06	-5.5336e-05	-8.58586e-05	-0.00273454	0.00521202	0.00341661	300	200	0	-0.000135328	0.000325959	0.00056694	0.366434	-0.103743	0.161246	0	0	0
429	7	5.51604e-05	0.000619086	0.00143756	-0.0629915	0.124694	-0.0313019	300	610	0	-4.76074e-06	-7.19481e-05	-0.00011471	-0.00389678	0.00635708	0.0038834	300	200	0	5.03997e-05	0.000547138	0.00132285	0.813345	-0.268224	0.104027	0	0	0
429	8	0.000387603	0.000904294	0.00250438	-0.111636	0.220695	-0.034952	300	610	0	-2.46232e-05	-8.59216e-05	-0.000141103	-0.00511017	0.00703041	0.00389001	300	200	0	0.00036298	0.000818372	0.00236328	1.42199	-0.498681	-0.0170638	0	0	0
429	9	0.000885439	0.00121283	0.00384055	-0.173094	0.341903	-0.0340528	300	610	0	-5.40635e-05	-9.24082e-05	-0.000157749	-0.00616092	0.00674366	0.00309483	300	200	0	0.000831375	0.00112042	0.0036828	2.18571	-0.796101	-0.224136	0	0	0
430	0	0.0015677	0.00149796	0.00536813	-0.244092	0.481818	-0.0254275	300	610	0	-9.40574e-05	-8.45279e-05	-0.000153988	-0.0067109	0.00484651	0.00107005	300	200	0	0.00147365	0.00141343	0.00521414	3.0608	-1.14831	-0.537815	0	0	0
430	1	0.00242926	0.00168326	0.00691184	-0.316961	0.625257	-0.00515286	300	610	0	-0.000144114	-5.32937e-05	-0.000115516	-0.00627587	0.000541847	-0.00267351	300	200	0	0.00228515	0.00162996	0.00679632	3.94812	-1.52279	-0.971865	0	0	0
430	2	0.00342401	0.00165649	0.00816351	-0.377973	0.74508	0.0311789	300	610	0	-0.000201291	1.20825e-05	-2.46474e-05	-0.00421783	-0.00705752	-0.0086302	300	200	0	0.00322272	0.00166857	0.00813886	4.67271	-1.85833	-1.52527	0	0	0
430	3	0.00444413	0.00126643	0.00864768	-0.405712	0.798983	0.0879045	300	610	0	-0.000258998	0.000123284	0.000138509	0.000236313	-0.0188114	-0.0172009	300	200	0	0.00418513	0.00138971	0.00878619	4.96402	-2.05657	-2.1715	0	0	0
430	4	0.00529684	0.000325398	0.00769655	-0.369828	0.727053	0.168338	300	610	0	-0.000305659	0.00029113	0.000393561	0.0079343	-0.0353539	-0.0285409	300	200	0	0.00499118	0.000616529	0.00809011	4.44131	-1.97491	-2.84518	0	0	0
430	5	0.00568155	-0.00137879	0.00444628	-0.230724	0.451181	0.273326	300	610	0	-0.000323432	0.000522691	0.000755556	0.0196779	-0.0567947	-0.0423459	300	200	0	0.00535812	-0.000856102	0.00520184	2.61121	-1.42336	-3.42691	0	0	0
430	6	0.00517253	-0.00405694	-0.00212884	0.0590591	-0.122197	0.399251	300	610	0	-0.000287276	0.000817051	0.00122849	0.0360228	-0.0823089	-0.0575756	300	200	0	0.00488525	-0.00323989	-0.000900355	-1.11333	-0.168892	-3.72808	0	0	0
430	7	0.00321458	-0.00787371	-0.0131234	0.550826	-1.09412	0.53548	300	610	0	-0.000164819	0.0011596	0.00179631	0.0569813	-0.109617	-0.072125	300	200	0	0.00304976	-0.00671411	-0.0113271	-7.36046	2.04799	-3.47881	0	0	0
430	8	-0.000857417	-0.0128794	-0.0295246	1.29192	-2.55768	0.661378	300	610	0	8.2345e-05	0.00151492	0.00241141	0.0816179	-0.134383	-0.0824742	300	200	0	-0.000775072	-0.0113645	-0.0271132	-16.6997	5.47909	-2.32389	0	0	0
430	9	-0.00776196	-0.0189149	-0.0519284	2.313	-4.57285	0.743204	300	610	0	0.000495157	0.00181878	0.00298119	0.107543	-0.149591	-0.0833721	300	200	0	-0.0072668	-0.0170962	-0.0489472	-29.4802	10.3105	0.166745	0	0	0
431	0	-0.0181613	-0.0254901	-0.0801268	3.60929	-7.12953	0.731407	300	610	0	0.00111047	0.00197013	0.00335401	0.130333	-0.145023	-0.0676452	300	200	0	-0.0170508	-0.02352	-0.0767728	-45.5959	16.5757	4.46407	0	0	0
431	1	-0.0324826	-0.0316404	-0.112556	5.11546	-10.0979	0.559219	300	610	0	0.00195041	0.00182482	0.00330694	0.142945	-0.107004	-0.0262645	300	200	0	-0.0305322	-0.0298156	-0.109249	-64.1705	24.0354	11.0126	0	0	0
431	2	-0.0506556	-0.0357763	-0.145619	6.67435	-13.1667	0.143775	300	610	0	0.00300683	0.0011937	0.00253933	0.135239	-0.0186896	0.0511543	300	200	0	-0.0476488	-0.0345826	-0.14308	-83.1703	32.0257	20.1187	0	0	0
431	3	-0.0717593	-0.0355511	-0.172929	8.00165	-15.774	-0.608612	300	610	0	0.00422074	-0.00015154	0.000677669	0.0937924	0.138789	0.1752	300	200	0	-0.0675385	-0.0357026	-0.172251	-98.9695	39.2821	31.7848	0	0	0
431	4	-0.093584	-0.0277872	-0.184569	8.65092	-17.0377	-1.79102	300	610	0	0.00545683	-0.00245986	-0.0027008	0.00225523	0.383908	0.354618	300	200	0	-0.0881272	-0.0302471	-0.18727	-105.926	43.7571	45.4843	0	0	0
431	5	-0.112137	-0.00852161	-0.16654	7.9863	-15.7027	-3.47615	300	610	0	0.00647517	-0.00596457	-0.00801685	-0.157421	0.730629	0.593142	300	200	0	-0.105662	-0.0144862	-0.174557	-96.0594	42.4668	59.8797	0	0	0
431	6	-0.121153	0.0267537	-0.100649	5.17424	-10.1245	-5.68624	300	610	0	0.00690362	-0.0108234	-0.0156005	-0.402498	1.18217	0.885003	300	200	0	-0.114249	0.0159303	-0.116249	-58.9795	31.4164	72.5003	0	0	0
431	7	-0.111711	0.0825595	0.0348255	-0.789667	1.67694	-8.35106	300	610	0	0.00621724	-0.0170298	-0.0255556	-0.745292	1.72237	1.20911	300	200	0	-0.105493	0.0655297	0.00926994	17.7429	5.68201	79.417	0	0	0
431	8	-0.0721232	0.162501	0.263232	-10.9988	21.8553	-11.2542	300	610	0	0.0037342	-0.0242932	-0.0375709	-1.18696	2.30478	1.5221	300	200	0	-0.068389	0.138208	0.225661	147.505	-40.2555	74.9786	0	0	0
431	9	0.0116863	0.267845	0.605908	-26.4746	52.4189	-13.9698	300	610	0	-0.00135885	-0.0318885	-0.050678	-1.709	2.83982	1.75084	300	200	0	0.0103274	0.235957	0.55523	342.611	-111.806	51.7111	0	0	0
432	0	0.155031	0.395525	1.07627	-47.9013	94.7078	-15.7962	300	610	0	-0.0099353	-0.0384864	-0.0629659	-2.26259	3.18152	1.78562	300	200	0	0.145096	0.357039	1.01331	610.907	-213.067	0.519293	0	0	0
432	1	0.372199	0.535578	1.67119	-75.2352	148.621	-15.6972	300	610	0	-0.0227919	-0.0419812	-0.0712811	-2.75626	3.1161	1.47584	300	200	0	0.349407	0.493597	1.59991	950.869	-345.006	-88.6252	0	0	0
432	2	0.672733	0.668109	2.35936	-107.175	211.571	-12.27	300	610	0	-0.0404268	-0.0393542	-0.0709623	-3.04333	2.35613	0.630996	300	200	0	0.632306	0.628755	2.2884	1344.98	-502.942	-225.294	0	0	0
432	3	1.05594	0.760074	3.06703	-140.504	277.188	-3.76465	300	610	0	-0.0627157	-0.0266244	-0.0556926	-2.91154	0.545764	-0.96926	300	200	0	0.993228	0.73345	3.01134	1751.54	-673.344	-416.282	0	0	0
432	4	1.50349	0.762414	3.66188	-169.335	333.833	11.8091	300	610	0	-0.0884772	0.00103732	-0.0175857	-2.07858	-2.71614	-3.55156	300	200	0	1.41501	0.763451	3.64429	2095.46	-830.091	-662.139	0	0	0
432	5	1.97012	0.608384	3.93713	-184.367	363.13	36.4474	300	610	0	-0.114936	0.0489336	0.0523394	-0.198788	-7.82627	-7.30642	300	200	0	1.85518	0.657318	3.98947	2259.1	-930.587	-952.449	0	0	0
432	6	2.37319	0.214326	3.59945	-172.28	338.785	71.7423	300	610	0	-0.137123	0.122091	0.163105	3.11191	-15.0913	-12.3221	300	200	0	2.23606	0.336418	3.76255	2075.26	-912.404	-1259.87	0	0	0
432	7	2.58211	-0.515494	2.26572	-115.533	226.189	118.253	300	610	0	-0.147276	0.224015	0.321935	8.22482	-24.5978	-18.4905	300	200	0	2.43484	-0.291478	2.58766	1325.18	-691.578	-1533.31	0	0	0
432	8	2.41006	-1.67796	-0.523831	7.12461	-16.549	174.627	300	610	0	-0.134396	0.354837	0.531427	15.4121	-36.0315	-25.3848	300	200	0	2.27566	-1.32312	0.0075956	-254.225	-164.091	-1690.95	0	0	0
432	9	1.61104	-3.35185	-5.26702	218.982	-435.307	236.464	217.352	568.424	0	-0.0841242	0.50879	0.785591	24.7167	-48.4462	-32.1121	300	200	0	1.52691	-2.84306	-4.48142	-2948.53	787.383	-1614.47	192.054	627.493	0
433	0	-0.112752	-5.56817	-12.4245	542.052	-1073.38	294.983	213.608	566.372	0	0.0207565	0.671053	1.06475	35.7747	-59.9927	-37.1536	300	200	0	-0.0919956	-4.89711	-11.3598	-7023.25	2278.98	-1146.68	200.23	597.563	0
433	1	-3.08752	-8.2683	-22.297	991.556	-1960.57	335.593	212.07	565.53	0	0.198869	0.814119	1.32949	47.5892	-67.6349	-38.2179	300	200	0	-2.88865	-7.45418	-20.9675	-12653.9	4400.71	-95.2676	203.269	586.437	0
433	2	-7.62122	-11.25	-34.8444	1567.76	-3097.1	336.635	211.116	565.007	0	0.467417	0.894131	1.51426	58.2696	-66.9016	-32.1439	300	200	0	-7.1538	-10.3559	-33.3301	-19823.3	7178.42	1753.18	205.071	579.842	0
433	3	-13.8945	-14.1453	-49.5538	2250.2	-4440.51	272.15	210.39	564.591	0	0.837571	0.847882	1.52161	64.7625	-51.7532	-14.9141	300	200	0	-13.0569	-13.2975	-48.0322	-28246.8	10544.1	4576.12	206.474	574.792	0
433	4	-21.8048	-16.529	-65.6064	3005.73	-5917.29	122.78	209.806	564.185	0	1.30769	0.59162	1.21888	62.6261	-14.674	18.1461	300	200	0	-20.4971	-15.9374	-64.3875	-37472.8	14368.2	8399.1	207.871	570.107	0
433	5	-30.9742	-18.1236	-82.3107	3807.43	-7459.79	-115.187	209.37	563.743	0	1.85418	0.0232285	0.439584	45.9237	52.8599	71.8841	300	200	0	-29.12	-18.1003	-81.8711	-47137.1	18552.2	13050	209.529	565.135	0
433	6	-40.9936	-18.8971	-99.4141	4647.27	-9034.95	-433.721	209.118	563.253	0	2.4202	-0.970179	-1.00698	7.35059	159.359	150.443	458.254	192.7	0	-38.5734	-19.8673	-100.421	-57143	23102.3	18278.6	211.616	559.538	0
433	7	-51.6283	-18.9931	-117.145	5539.48	-10645.5	-821.669	209.126	562.713	0	2.90278	-2.49681	-3.31414	-61.263	311.544	255.882	394.005	218.485	0	-48.7255	-21.4899	-120.459	-67674.6	28142.7	23900	214.212	553.242	0
433	8	-62.8411	-18.6183	-136.114	6519.81	-12315.2	-1269.38	209.523	562.101	0	3.1402	-4.63429	-6.6397	-167.897	511.634	386.209	377.057	225.287	0	-59.7009	-23.2526	-142.754	-79122	33888.4	29846.1	217.316	546.435	0
433	9	-74.7277	-17.977	-157.13	7638.32	-14068.7	-1770.29	210.465	561.388	0	2.90197	-7.39097	-11.0469	-318.548	753.549	532.797	368.214	228.836	0	-71.8257	-25.368	-168.177	-91956.5	40585.6	36155.6	220.827	539.544	0
434	0	-87.4228	-17.2685	-181.014	8949.66	-15913.5	-2319.28	212.087	560.558	0	1.88584	-10.653	-16.4215	-514.515	1018.05	677.271	361.995	231.332	0	-85.5369	-27.9214	-197.436	-106608	48441.1	42932.3	224.556	533.175	0
434	1	-101.025	-16.6968	-208.581	10510.5	-17837.9	-2910.21	214.48	559.609	0	-0.220398	-14.1425	-22.4296	-749.912	1272.48	792.787	356.732	233.434	0	-101.246	-30.8393	-231.011	-123440	57597.7	50300.4	228.292	527.94	0
434	2	-115.595	-16.4298	-240.749	12384.7	-19825.9	-3538.31	217.649	558.558	0	-3.55564	-17.4767	-28.6504	-1012.79	1484.16	855.967	351.803	235.35	0	-119.15	-33.9065	-269.4	-142843	68197.4	58369.7	231.916	524.185	0
434	3	-131.19	-16.5239	-278.61	14643.9	-21871.2	-4208.32	221.499	557.439	0	-7.96072	-20.3587	-34.8293	-1291.53	1637.5	859.611	347.015	237.082	0	-139.151	-36.8826	-313.439	-165336	80477.2	67204.5	235.446	521.841	0
434	4	-147.891	-16.8825	-323.295	17355.9	-23976.9	-4939.3	225.836	556.316	0	-13.1192	-22.7192	-41.0032	-1582.4	1735.45	811.02	342.325	238.592	0	-161.01	-39.6017	-364.298	-191538	94776.4	76828.5	238.947	520.555	0
434	5	-165.769	-17.2797	-375.579	20559.3	-26144.8	-5759.27	230.388	555.26	0	-18.7934	-24.6353	-47.4583	-1892.18	1790.36	719.497	337.725	239.87	0	-184.562	-41.915	-423.038	-221940	111416	87263.4	242.43	519.878	0
434	6	-184.805	-17.4258	-435.297	24231.6	-28360.8	-6694.48	234.847	554.333	0	-24.9249	-26.1582	-54.6733	-2234.41	1822.24	585.809	333.33	240.868	0	-209.729	-43.584	-489.97	-256561	130520	98531.9	245.837	519.355	0
434	7	-204.769	-17.049	-500.764	28259.3	-30582.9	-7760.18	238.928	553.568	0	-31.6307	-27.262	-63.3085	-2624.74	1867.46	400.294	329.498	241.46	0	-236.399	-44.311	-564.072	-294620	151853	110582	249.093	518.538	0
434	8	-225.086	-15.9876	-568.418	32419.3	-32729.6	-8948.79	242.42	552.966	0	-39.1511	-27.9179	-74.1976	-3080.1	1988.54	148.277	326.801	241.512	0	-264.237	-43.9055	-642.615	-334343	174727	123161	252.163	517.005	0
434	9	-244.717	-14.2469	-632.905	36382.9	-34672	-10212.9	245.218	552.514	0	-47.7376	-28.1628	-88.3224	-3619.4	2276.92	-183.828	325.78	240.979	0	-292.454	-42.4097	-721.228	-373009	198011	135705	255.083	514.364	0
435	0	-262.104	-11.9795	-687.809	39759.5	-36243.2	-11454.3	247.306	552.194	0	-57.5316	-28.101	-106.785	-4261.9	2848.11	-605.702	326.671	239.911	0	-319.636	-40.0805	-794.594	-407347	220326	147306	257.972	510.226	0
435	1	-275.26	-9.42223	-727.023	42181	-37269.2	-12529.5	248.737	551.981	0	-68.5268	-27.8844	-130.754	-5023.68	3832.28	-1122.56	329.309	238.421	0	-343.787	-37.3066	-857.777	-434268	240398	156770	261.019	504.184	0
435	2	-282.051	-6.83335	-746.408	43404.8	-37610	-13274.3	249.612	551.849	0	-80.6313	-27.6986	-161.344	-5915.69	5359.77	-1735.77	333.22	236.665	0	-362.682	-34.532	-907.752	-451746	257484	162808	264.473	495.828	0
435	3	-280.664	-4.44449	-745.013	43386.3	-37197.2	-13541.6	250.072	551.764	0	-93.7556	-27.7368	-199.409	-6942.71	7539.12	-2443.86	337.807	234.817	0	-374.419	-32.1813	-944.421	-459441	271640	164316	268.597	484.843	0
435	4	-270.096	-2.44008	-725.259	42284.7	-36054.8	-13240.8	250.287	551.697	0	-107.865	-28.1776	-245.205	-8098.73	10427.2	-3241.54	342.524	233.028	0	-377.961	-30.6177	-970.464	-458733	283654	160664	273.592	471.18	0
435	5	-250.455	-0.970768	-692.071	40403.3	-34292.5	-12359.9	250.449	551.62	0	-122.974	-29.1881	-297.927	-9357.62	13993.8	-4115.67	346.971	231.409	0	-373.429	-30.1589	-989.999	-452151	294626	151849	279.496	455.257	0
435	6	-222.92	-0.173846	-651.503	38105.1	-32077.8	-10963.4	250.763	551.512	0	-139.055	-30.9366	-355.274	-10662.9	18089.8	-5040.56	350.918	230.013	0	-361.975	-31.1105	-1006.78	-442523	305420	138455	286.106	438.061	0
435	7	-189.442	-0.167986	-609.481	35737	-29600.9	-9172.37	251.433	551.365	0	-155.82	-33.5921	-413.274	-11921.7	22434.5	-5975.26	354.285	228.847	0	-345.263	-33.7601	-1022.76	-432243	316233	121448	292.993	421.042	0
435	8	-152.292	-1.01539	-570.974	33580.5	-27043	-7136.73	252.637	551.187	0	-172.476	-37.3124	-466.613	-13008.5	26642.6	-6863.79	357.098	227.879	0	-324.768	-38.3278	-1037.59	-422884	326464	101894	299.614	405.792	0
435	9	-113.634	-2.67063	-539.596	31829.1	-24555.5	-5006.6	254.493	551.013	0	-187.574	-42.2289	-509.584	-13784.9	30294.6	-7639.13	359.45	227.051	0	-301.207	-44.8996	-1049.18	-415181	334951	80715.6	305.47	393.666	0
436	0	-75.2246	-4.94942	-517.521	30585.4	-22249.2	-2910.99	257.008	550.9	0	-199.118	-48.4298	-537.465	-14130.6	33037.9	-8231.88	361.47	226.291	0	-274.343	-53.3792	-1054.99	-409288	340453	58554	310.226	385.527	0
436	1	-38.2748	-7.54135	-505.559	29870.6	-20191.1	-945.597	260.062	550.916	0	-204.946	-55.9438	-547.806	-13975.7	34682.6	-8583.01	363.312	225.512	0	-243.221	-63.4852	-1053.36	-405105	342175	35762.6	313.757	381.689	0
436	2	-3.45505	-10.0573	-503.319	29639.8	-18405.9	830.867	263.431	551.111	0	-203.259	-64.7225	-541.046	-13320.5	35248	-8656.28	365.148	224.62	0	-206.714	-74.7798	-1044.37	-402504	340074	12499.9	316.127	381.968	0
436	3	28.991	-12.0808	-509.463	29800.4	-16886.5	2392.01	266.854	551.506	0	-193.087	-74.6227	-520.236	-12233.6	34939.6	-8445.3	367.161	223.515	0	-164.096	-86.7035	-1029.7	-401414	334839	-11131.4	317.532	385.795	0
436	4	59.0741	-13.2084	-522.037	30232.4	-15606.7	3733.75	270.104	552.088	0	-174.489	-85.4025	-490.052	-10830	34075	-7973.11	369.533	222.1	0	-115.415	-98.6109	-1012.09	-401784	327635	-34960	318.248	392.308	0
436	5	86.8504	-13.0936	-538.841	30808.8	-14534	4863.87	273.027	552.824	0	-148.42	-96.7272	-455.602	-9241.92	32996.6	-7284.21	372.424	220.285	0	-61.57	-109.821	-994.443	-403518	319751	-58661.2	318.566	400.472	0
436	6	112.221	-11.5039	-557.776	31416	-13640.1	5793.16	275.546	553.676	0	-116.407	-108.167	-421.456	-7593.42	32002	-6432.61	375.932	218.017	0	-4.18603	-119.671	-979.232	-406456	312332	-81713.9	318.751	409.211	0
436	7	134.792	-8.37397	-577.141	31970.1	-12910.7	6528.69	277.63	554.606	0	-80.1594	-119.189	-391.079	-5985.57	31303.6	-5471.94	380.044	215.305	0	54.6329	-127.563	-968.22	-410410	306236	-103404	318.997	417.557	0
436	8	153.852	-3.82151	-595.852	32426.4	-12348.6	7070.68	279.276	555.58	0	-41.2817	-129.171	-366.63	-4490.77	31016.4	-4450.25	384.599	212.249	0	112.571	-132.993	-962.483	-415244	302009	-122871	319.395	424.798	0
436	9	168.466	1.88808	-613.54	32781.5	-11971.7	7413.71	280.488	556.57	0	-1.12452	-137.469	-349.052	-3154.31	31166.6	-3409	389.289	209.037	0	167.341	-135.581	-962.592	-420951	299940	-139209	319.941	430.549	0
437	0	177.669	8.40496	-630.5	33068.1	-11806.9	7550.56	281.274	557.553	0	39.2135	-143.538	-338.312	-1999.75	31713.1	-2384.59	393.739	205.911	0	216.882	-135.133	-968.812	-427685	300140	-151595	320.547	434.758	0
437	1	180.675	15.3452	-647.495	33343.1	-11881.4	7476.26	281.65	558.505	0	78.8006	-147.057	-333.707	-1035.64	32572.6	-1410.55	397.608	203.103	0	259.476	-131.712	-981.203	-435728	302597	-159420	321.088	437.632	0
437	2	177.045	22.3243	-665.467	33671.3	-12212.1	7191.63	281.649	559.402	0	116.757	-147.998	-334.136	-261.45	33640.9	-519.001	400.68	200.782	0	293.802	-125.674	-999.603	-445384	307207	-162378	321.437	439.527	0
437	3	166.79	28.9987	-685.235	34109.4	-12799.4	6706.41	281.321	560.222	0	152.166	-146.604	-338.353	329.105	34812.7	259.306	402.889	199.027	0	318.956	-117.605	-1023.59	-456870	313780	-160491	321.506	440.827	0
437	4	150.415	35.1158	-707.314	34694.7	-13625	6041.24	280.737	560.949	0	184.051	-143.323	-345.173	746.648	35996.6	897.108	404.286	197.837	0	334.465	-108.207	-1052.49	-470249	322063	-154087	321.256	441.863	0
437	5	128.857	40.5493	-731.843	35440.2	-14652.3	5227.7	279.979	561.574	0	211.429	-138.73	-353.598	1005.19	37123.7	1373.34	404.989	197.157	0	340.286	-98.1812	-1085.44	-485411	331770	-143742	320.703	442.86	0
437	6	103.353	45.3025	-758.588	36334.3	-15831.9	4305.95	279.13	562.103	0	233.395	-133.464	-362.878	1120.98	38150.2	1674.74	405.132	196.911	0	336.748	-88.1612	-1121.47	-502091	342594	-130192	319.901	443.936	0
437	7	75.2567	49.4852	-786.988	37345.6	-17107.6	3319.88	278.262	562.546	0	249.225	-128.168	-372.528	1111.94	39059.9	1797.15	404.851	197.015	0	324.482	-78.6828	-1159.52	-519887	354232	-114239	318.932	445.109	0
437	8	45.8747	53.2684	-816.24	38430.2	-18423.1	2311.68	277.429	562.918	0	258.466	-123.464	-382.297	997.825	39865	1746.99	404.278	197.39	0	304.341	-70.1954	-1198.54	-538307	366395	-96676.8	317.89	446.326	0
437	9	16.3536	56.8315	-845.444	39539.2	-19728	1318.09	276.666	563.233	0	260.993	-119.923	-392.103	799.539	40597.6	1541.73	403.538	197.961	0	277.346	-63.0915	-1237.55	-556831	378821	-78241.8	316.864	447.5	0
438	0	-12.3702	60.3172	-873.736	40625	-20982.3	368.367	275.986	563.504	0	257.017	-118.04	-401.95	537.942	41296.2	1208.65	402.74	198.662	0	244.647	-57.7226	-1275.69	-574977	391277	-59597.4	315.924	448.548	0
438	1	-39.5755	63.8035	-900.393	41646.5	-22157.9	-516.023	275.391	563.746	0	247.052	-118.204	-411.83	233.696	41993.3	782.048	401.968	199.433	0	207.477	-54.4005	-1312.22	-592337	403543	-41323.5	315.116	449.41	0
438	2	-64.7399	67.2904	-924.847	42570.9	-23236.7	-1320.12	274.875	563.97	0	231.831	-120.677	-421.634	-91.9786	42705.7	299.154	401.286	200.218	0	167.091	-53.3867	-1346.48	-608567	415393	-23911.8	314.459	450.065	0
438	3	-87.5082	70.7092	-946.681	43374.2	-24208.8	-2033.47	274.428	564.183	0	212.221	-125.57	-431.122	-417.386	43429.9	-205.363	400.737	200.968	0	124.713	-54.8608	-1377.8	-623376	426576	-7761.29	313.951	450.531	0
438	4	-107.651	73.9555	-965.625	44040.6	-25071.1	-2648.44	274.036	564.392	0	189.134	-132.832	-439.956	-722.153	44142.3	-705.499	400.333	201.641	0	81.483	-58.876	-1405.58	-636530	436834	6823.62	313.568	450.848	0
438	5	-125.031	76.9326	-981.569	44562.9	-25822.1	-3159.58	273.693	564.6	0	163.437	-142.261	-447.776	-989.665	44805.8	-1188.08	400.063	202.21	0	38.4062	-65.3281	-1429.35	-647875	445944	19635.5	313.281	451.073	0
438	6	-139.585	79.5881	-994.608	44942.6	-26451.4	-3563.82	273.405	564.814	0	135.892	-153.537	-454.285	-1208.63	45382.4	-1652.68	399.899	202.661	0	-3.69351	-73.9491	-1448.89	-657384	453776	30567.5	313.066	451.265	0
438	7	-151.313	81.9373	-1005.09	45191.1	-26929.3	-3860.06	273.207	565.038	0	107.125	-166.254	-459.369	-1374.18	45850.6	-2108.76	399.812	202.991	0	-44.1883	-84.3167	-1464.46	-665208	460380	39612.2	312.92	451.472	0
438	8	-160.26	84.0752	-1013.66	45332.7	-27197.8	-4047.81	273.169	565.278	0	77.6476	-179.948	-463.258	-1489.04	46228.4	-2572.4	399.79	203.214	0	-82.6128	-95.8724	-1476.92	-671742	466071	46847.4	312.885	451.711	0
438	9	-166.5	86.1775	-1021.34	45409.8	-27159.4	-4124.96	273.408	565.539	0	47.912	-194.127	-466.675	-1563.15	46601.6	-3062.25	399.859	203.35	0	-118.588	-107.95	-1488.02	-677689	471540	52410.4	313.066	451.948	0
439	0	-170.117	88.4939	-1029.63	45489.4	-26661.6	-4084.49	274.106	565.82	0	18.4008	-208.306	-470.958	-1611.83	47149.1	-3594.9	400.113	203.422	0	-151.716	-119.812	-1500.59	-684142	477947	56468.2	313.653	452.082	0
439	1	-171.191	91.3311	-1040.58	45668.1	-25481.9	-3910.25	275.512	566.113	0	-10.2756	-222.033	-478.115	-1654.57	48161.3	-4180.31	400.732	203.461	0	-181.467	-130.702	-1518.69	-692636	486998	59180.5	314.934	451.943	0
439	2	-169.751	95.0243	-1056.77	46074	-23320.2	-3572.85	277.933	566.401	0	-37.2873	-234.904	-490.832	-1715.17	50049.7	-4817.85	401.969	203.494	0	-207.039	-139.88	-1547.6	-705150	500947	60651.2	317.272	451.303	0
439	3	-165.706	99.907	-1081.26	46860.9	-19798.7	-3025.63	281.689	566.661	0	-61.5101	-246.56	-512.414	-1823.47	53346.7	-5493.01	404.109	203.559	0	-227.216	-146.653	-1593.68	-724056	522558	60868.4	321.051	449.913	0
439	4	-158.748	106.285	-1117.4	48196.9	-14481.7	-2201.73	287.04	566.867	0	-81.4758	-256.66	-546.641	-2018.18	58683.2	-6174.89	407.352	203.692	0	-240.224	-150.375	-1664.04	-751980	554944	59642.5	326.563	447.563	0
439	5	-148.264	114.408	-1168.35	50242	-6923.62	-1014.63	294.074	566.998	0	-95.3707	-264.848	-597.453	-2348.95	66733.5	-6814.15	411.697	203.932	0	-243.635	-150.439	-1765.8	-791512	601245	56554.5	333.871	444.155	0
439	6	-133.287	124.43	-1236.47	53112.7	3240.48	634.651	302.621	567.045	0	-101.125	-270.719	-668.453	-2875.43	78127.8	-7341.7	416.878	204.302	0	-234.412	-146.289	-1904.92	-844721	664097	50936.4	342.715	439.755	0
439	7	-112.577	136.388	-1322.6	56848.3	16197.6	2844.59	312.247	567.018	0	-96.6516	-273.831	-762.501	-3660.59	93377.7	-7673.52	422.462	204.801	0	-209.228	-137.443	-2085.1	-912696	745149	41940.4	352.552	434.559	0
439	8	-84.843	150.237	-1426.07	61411.7	31938.8	5698.99	322.396	566.936	0	-80.2153	-273.782	-881.658	-4759.49	112864	-7729.57	428.014	205.398	0	-165.058	-123.545	-2307.72	-995509	845043	28703.2	362.747	428.812	0
439	9	-48.9985	165.841	-1545.11	66714.4	50311.4	9250.3	332.562	566.822	0	-50.7249	-270.319	-1027.29	-6212.44	136855	-7455.01	433.22	206.047	0	-99.7234	-104.477	-2572.4	-1.09249e+06	963674	10486.1	372.76	422.747	0
440	0	-4.36593	182.877	-1676.91	72615.9	71014.5	13499.5	342.348	566.697	0	-7.82909	-263.303	-1199.65	-8047.51	165434	-6817.81	437.902	206.708	0	-12.195	-80.4251	-2876.56	-1.20214e+06	1.1e+06	-13216.8	382.198	416.566	0
440	1	49.1395	200.787	-1816.98	78898.2	93524.9	18380.1	351.473	566.577	0	48.0842	-252.492	-1396.72	-10280.2	198285	-5777.63	441.964	207.36	0	97.2237	-51.7049	-3213.7	-1.32157e+06	1.25125e+06	-42500.9	390.802	410.456	0
440	2	110.934	218.759	-1958.87	85249.6	117049	23758	359.753	566.48	0	115.91	-237.377	-1612.71	-12894.7	234432	-4259.97	445.365	207.996	0	226.844	-18.6185	-3571.59	-1.446e+06	1.41207e+06	-76939.1	398.41	404.61	0
440	3	179.805	235.843	-2094.53	91279.1	140540	29452.4	367.099	566.42	0	193.888	-217.418	-1837.27	-15811.6	272115	-2184.16	448.109	208.606	0	373.692	18.4243	-3931.79	-1.56876e+06	1.57426e+06	-115663	404.953	399.219	0
440	4	253.905	251.206	-2215.19	96563.4	162774	35265.6	373.481	566.409	0	279.613	-192.531	-2056.01	-18870.2	308897	463.568	450.241	209.178	0	533.518	58.6754	-4271.2	-1.68196e+06	1.72742e+06	-157473	410.431	394.45	0
440	5	330.636	264.309	-2312.82	100719	182504	40994.1	378.91	566.452	0	369.902	-163.362	-2252.61	-21842.5	342027	3587.85	451.836	209.697	0	700.538	100.948	-4565.43	-1.77762e+06	1.86053e+06	-200802	414.892	390.426	0
440	6	406.56	274.885	-2381.34	103470	198642	46418.6	383.416	566.55	0	460.66	-131.2	-2411.68	-24480.1	368923	7011.17	452.974	210.151	0	867.219	143.685	-4793.02	-1.84907e+06	1.96384e+06	-243598	418.415	387.223	0
440	7	477.527	282.811	-2417.64	104693	210423	51294.5	387.036	566.696	0	547.016	-97.7559	-2521.73	-26569.3	387670	10525.1	453.732	210.536	0	1024.54	185.055	-4939.37	-1.8921e+06	2.03073e+06	-283359	421.087	384.863	0
440	8	539.098	288.059	-2421.88	104429	217496	55371.9	389.805	566.881	0	623.762	-65.0146	-2577.46	-27976.8	397387	13922.5	454.178	210.854	0	1162.86	223.044	-4999.34	-1.90568e+06	2.05887e+06	-317394	422.993	383.328	0
440	9	587.14	290.752	-2397.34	102858	219920	58437	391.735	567.095	0	685.957	-35.0381	-2580.41	-28676.2	398339	17014.1	454.37	211.113	0	1273.1	255.714	-4977.75	-1.89201e+06	2.05048e+06	-343182	424.204	382.558	0
441	0	618.405	291.208	-2349.66	100265	218089	60344.4	392.817	567.328	0	729.582	-9.66594	-2538.05	-28745.7	391758	19644.7	454.354	211.326	0	1347.99	281.542	-4887.71	-1.85587e+06	2.01146e+06	-358692	424.771	382.466	0
441	1	630.91	289.867	-2285.65	96978.1	212630	61029.2	393.028	567.571	0	752.057	9.74166	-2461.43	-28336.9	379451	21701.5	454.159	211.512	0	1382.97	299.609	-4747.08	-1.80351e+06	1.94982e+06	-362653	424.725	382.949	0
441	2	624.113	287.191	-2212.03	93316.1	204284	60505.4	392.352	567.814	0	752.492	22.4196	-2362.56	-27630.2	363372	23114.9	453.804	211.695	0	1376.6	309.611	-4574.59	-1.7413e+06	1.87396e+06	-354704	424.089	383.895	0
441	3	598.932	283.583	-2134.41	89541.2	193792	58859.9	390.794	568.049	0	731.677	28.2118	-2252.26	-26792.4	345266	23853.9	453.298	211.896	0	1330.61	311.794	-4386.66	-1.67473e+06	1.79119e+06	-335432	422.886	385.188	0
441	4	557.597	279.345	-2056.8	85837.2	181820	56242.2	388.4	568.267	0	691.888	27.5336	-2138.81	-25949.8	326472	23924.4	452.642	212.133	0	1249.48	306.878	-4195.6	-1.60779e+06	1.707e+06	-306282	421.149	386.719	0
441	5	503.352	274.658	-1981.48	82306.5	168923	52848.1	385.251	568.462	0	636.582	21.2719	-2027.57	-25177.7	307850	23368.2	451.832	212.418	0	1139.93	295.93	-4009.05	-1.54288e+06	1.62477e+06	-269366	418.924	388.393	0
441	6	440.013	269.594	-1909.24	78981.9	155533	48899.2	381.463	568.632	0	569.961	10.6167	-1921.21	-24503.1	289837	22262	450.862	212.754	0	1009.97	280.21	-3830.45	-1.48095e+06	1.54603e+06	-227176	416.271	390.137	0
441	7	371.468	264.144	-1839.82	75847.6	141972	44615.5	377.166	568.775	0	496.433	-3.12289	-1820.29	-23915.6	272554	20713.6	449.731	213.138	0	867.902	261.021	-3660.11	-1.42189e+06	1.4709e+06	-182247	413.255	391.906	0
441	8	301.236	258.267	-1772.43	72865.1	128474	40192.4	372.485	568.89	0	420.066	-18.6672	-1724.09	-23383	255934	18850.1	448.446	213.563	0	721.302	239.6	-3496.52	-1.36502e+06	1.39874e+06	-136845	409.94	393.682	0
441	9	232.156	251.919	-1706.22	69994.9	115207	35785.3	367.522	568.977	0	344.211	-34.8761	-1631.37	-22867.7	239836	16799.8	447.015	214.017	0	576.367	217.043	-3337.59	-1.30952e+06	1.32865e+06	-92759.6	406.377	395.477	0
442	0	166.263	245.087	-1640.65	67210.2	102291	31503.8	362.348	569.034	0	271.336	-50.8275	-1540.95	-22338	224129	14676.5	445.449	214.496	0	437.6	194.259	-3181.6	-1.25479e+06	1.25989e+06	-51229.9	402.596	397.32	0
442	1	104.821	237.797	-1575.59	64500.6	89815.9	27414.7	357.004	569.063	0	203.039	-65.8628	-1452.09	-21774	208733	12569.9	443.747	214.995	0	307.859	171.935	-3027.68	-1.20055e+06	1.19208e+06	-12983.3	398.606	399.25	0
442	2	48.4521	230.096	-1511.27	61869.3	77850.8	23550.5	351.513	569.062	0	140.156	-79.5868	-1364.61	-21169.3	193640	10542.9	441.902	215.513	0	188.608	150.509	-2875.88	-1.14687e+06	1.1252e+06	21659.2	394.403	401.302	0
442	3	-2.66974	222.023	-1448.07	59327.5	66454.8	19918.9	345.892	569.03	0	82.9443	-91.8217	-1278.86	-20530.6	178905	8634.27	439.894	216.054	0	80.2746	130.201	-2726.93	-1.09405e+06	1.05959e+06	52653.2	389.977	403.493	0
442	4	-48.6297	213.601	-1386.41	56888.6	55679.4	16513.2	340.161	568.967	0	31.2677	-102.544	-1195.54	-19872.2	164626	6864.29	437.7	216.622	0	-17.362	111.057	-2581.95	-1.04247e+06	995724	80105.2	385.325	405.818	0
442	5	-89.606	204.837	-1326.68	54564.6	45571.2	13320.9	334.35	568.871	0	-15.2131	-111.832	-1115.45	-19211.2	150916	5241.01	435.296	217.223	0	-104.819	93.0044	-2442.13	-992547	934158	104165	380.457	408.254	0
442	6	-125.757	195.721	-1269.18	52364.9	36171.6	10330.9	328.5	568.741	0	-56.8745	-119.822	-1039.32	-18562.4	137885	3764.45	432.669	217.86	0	-182.632	75.8994	-2308.5	-944621	875374	124952	375.398	410.77	0
442	7	-157.167	186.247	-1214.2	50297.2	27516.5	7537.79	322.662	568.576	0	-94.0058	-126.659	-967.68	-17935.3	125625	2430.16	429.821	218.534	0	-251.173	59.5878	-2181.88	-898978	819763	142517	370.188	413.33	0
442	8	-183.848	176.432	-1162.01	48368.8	19635.2	4943.23	316.898	568.375	0	-126.748	-132.469	-900.892	-17332.5	114207	1233.13	426.771	219.239	0	-310.596	43.9634	-2062.9	-855859	767621	156862	364.88	415.904	0
442	9	-205.785	166.35	-1112.91	46587.2	12549	2555.9	311.276	568.139	0	-155.104	-137.341	-839.132	-16751.5	103676	169.513	423.551	219.963	0	-360.889	29.0089	-1952.04	-815473	719160	167978	359.54	418.467	0
443	0	-223.011	156.15	-1067.2	44960.6	6268.73	389.538	305.874	567.87	0	-178.998	-141.344	-782.437	-16186.9	94052.6	-764.372	420.205	220.688	0	-402.009	14.8062	-1849.64	-777994	674508	175904	354.238	421.004	0
443	1	-235.682	146.066	-1025.15	43495.4	792.82	-1540.77	300.773	567.572	0	-198.363	-144.55	-730.738	-15632.6	85338.2	-1573.7	416.784	221.393	0	-434.044	1.51555	-1755.89	-743554	633732	180779	349.053	423.505	0
443	2	-244.133	136.391	-986.987	42194.4	-3894.57	-3222.49	296.054	567.249	0	-213.227	-147.062	-683.885	-15082.8	77517.2	-2265.59	413.348	222.055	0	-457.36	-10.6718	-1670.87	-712240	596837	182877	344.062	425.962	0
443	3	-248.906	127.434	-952.859	41057	-7824.86	-4650.3	291.788	566.912	0	-223.765	-149.023	-641.685	-14532.9	70564.4	-2848.83	409.967	222.648	0	-472.671	-21.5885	-1594.54	-684093	563791	182610	339.346	428.371	0
443	4	-250.711	119.464	-922.842	40080.1	-11046.1	-5830.57	288.03	566.569	0	-230.309	-150.603	-603.934	-13981.5	64448	-3333.32	406.714	223.151	0	-481.02	-31.139	-1526.78	-659117	534524	180490	334.977	430.726	0
443	5	-250.358	112.646	-896.909	39258	-13621.1	-6783.84	284.813	566.23	0	-233.325	-151.984	-570.423	-13430.2	59132.8	-3729.92	403.665	223.544	0	-483.683	-39.3382	-1467.33	-637259	508928	177068	331.017	433.011	0
443	6	-248.659	107.009	-874.899	38581.9	-15622.1	-7543.99	282.144	565.901	0	-233.391	-153.341	-540.935	-12883.3	54581.3	-4051.4	400.902	223.817	0	-482.05	-46.3317	-1415.83	-618401	486848	172865	327.517	435.204	0
443	7	-246.326	102.44	-856.547	38041	-17127.1	-8154.05	280.005	565.588	0	-231.17	-154.82	-515.264	-12347.8	50752.4	-4313.56	398.498	223.964	0	-477.495	-52.3806	-1371.81	-602368	468089	168311	324.512	437.271	0
443	8	-243.889	98.7199	-841.528	37623.7	-18215.4	-8659.72	278.354	565.291	0	-227.369	-156.531	-493.233	-11833.8	47600.4	-4534.2	396.507	223.992	0	-471.258	-57.811	-1334.76	-588964	452434	163709	322.015	439.171	0
443	9	-241.67	95.5931	-829.514	37318.5	-18964.9	-9101.98	277.137	565.012	0	-222.684	-158.531	-474.691	-11353.5	45077.7	-4731.09	394.962	223.918	0	-464.354	-62.9376	-1304.21	-577998	439663	159241	320.022	440.864	0
444	0	-239.8	92.828	-820.196	37114.9	-19448	-9511.46	276.289	564.749	0	-217.742	-160.822	-459.522	-10918.6	43136	-4920.55	393.872	223.761	0	-457.543	-67.9937	-1279.72	-569291	429565	154997	318.51	442.307	0
444	1	-238.285	90.2455	-813.284	37005.5	-19727.4	-9907.21	275.744	564.499	0	-213.062	-163.36	-447.629	-10539.8	41726.7	-5116.36	393.217	223.546	0	-451.347	-73.1149	-1260.91	-562673	421938	151008	317.447	443.459	0
444	2	-237.061	87.7095	-808.496	36985.3	-19852.2	-10298.8	275.445	564.254	0	-209.031	-166.081	-438.909	-10225.8	40800.2	-5328.09	392.958	223.298	0	-446.093	-78.3711	-1247.4	-557967	416582	147276	316.793	444.286	0
444	3	-236.039	85.1098	-805.548	37051.4	-19855.9	-10689.4	275.351	564.005	0	-205.899	-168.91	-433.233	-9981.6	40309.8	-5559.63	393.044	223.04	0	-441.938	-83.8001	-1238.78	-554983	413301	143775	316.511	444.761	0
444	4	-235.128	82.3543	-804.175	37202.3	-19756.4	-11080.2	275.433	563.739	0	-203.763	-171.776	-430.45	-9808.19	40215.4	-5808.52	393.426	222.786	0	-438.891	-89.4213	-1234.63	-553535	411913	140466	316.571	444.866	0
444	5	-234.253	79.3652	-804.145	37437.2	-19558	-11471.8	275.679	563.445	0	-202.571	-174.608	-430.404	-9701.48	40487.8	-6066.7	394.069	222.54	0	-436.824	-95.2432	-1234.55	-553445	412262	137297	316.953	444.594	0
444	6	-233.355	76.0801	-805.26	37754.6	-19254.5	-11865.1	276.089	563.115	0	-202.13	-177.339	-432.944	-9653.17	41109.7	-6322.21	394.954	222.297	0	-435.485	-101.259	-1238.2	-554556	414220	134207	317.651	443.946	0
444	7	-232.373	72.4673	-807.364	38152.4	-18834.5	-12258.4	276.672	562.745	0	-202.133	-179.891	-437.943	-9653.31	42072.9	-6561.03	396.069	222.042	0	-434.506	-107.424	-1245.31	-556738	417687	131127	318.661	442.928	0
444	8	-231.222	68.5443	-810.375	38628.8	-18285.3	-12645.9	277.436	562.332	0	-202.19	-182.177	-445.319	-9692.74	43376	-6768.35	397.405	221.766	0	-433.412	-113.633	-1255.69	-559911	422603	127979	319.982	441.554	0
444	9	-229.776	64.3804	-814.31	39182.7	-17594.6	-13018.9	278.393	561.882	0	-201.861	-184.099	-455.046	-9764.3	45023	-6929.88	398.942	221.458	0	-431.637	-119.718	-1269.36	-564067	428954	124671	321.608	439.845	0
445	0	-227.861	60.082	-819.296	39813.3	-16748.4	-13367.1	279.558	561.405	0	-200.703	-185.552	-467.143	-9863.3	47019.7	-7033.35	400.654	221.114	0	-428.564	-125.47	-1286.44	-569271	436774	121095	323.531	437.836	0
445	1	-225.267	55.7703	-825.502	40519.2	-15728.7	-13678.4	280.947	560.916	0	-198.318	-186.439	-481.614	-9987.1	49368	-7069.33	402.505	220.737	0	-423.585	-130.669	-1307.12	-575619	446106	117128	325.736	435.575	0
445	2	-221.768	51.5577	-833.046	41296.5	-14514.1	-13938.8	282.577	560.427	0	-194.408	-186.688	-498.383	-10134.1	52058.6	-7031.78	404.455	220.334	0	-416.176	-135.13	-1331.43	-583158	456950	112651	328.199	433.123	0
445	3	-217.151	47.5336	-841.914	42136.9	-13084.4	-14133.4	284.459	559.951	0	-188.801	-186.258	-517.269	-10302.4	55069.6	-6918.7	406.462	219.917	0	-405.952	-138.725	-1359.18	-591846	469226	107553	330.89	430.543	0
445	4	-211.231	43.7622	-851.961	43027.5	-11424.3	-14249	286.591	559.496	0	-181.463	-185.152	-538.004	-10488.3	58367.1	-6732	408.488	219.495	0	-392.694	-141.389	-1389.96	-601545	482782	101746	333.773	427.894	0
445	5	-203.869	40.2869	-862.955	43950.9	-9527.22	-14274.3	288.96	559.069	0	-172.483	-183.402	-560.247	-10686.7	61906.3	-6476.08	410.498	219.075	0	-376.352	-143.115	-1423.2	-612057	497405	95172	336.804	425.23	0
445	6	-194.986	37.14	-874.63	44888.6	-7396.06	-14200	291.544	558.677	0	-162.048	-181.07	-583.599	-10891.7	65630.7	-6156.24	412.459	218.663	0	-357.034	-143.93	-1458.23	-623156	512841	87815.9	339.935	422.6	0
445	7	-184.566	34.3561	-886.722	45823.5	-5043.64	-14018.6	294.312	558.323	0	-150.409	-178.235	-607.616	-11098.3	69475.6	-5778.43	414.341	218.265	0	-334.975	-143.879	-1494.34	-634605	528812	79706.4	343.117	420.051	0
445	8	-172.659	31.979	-898.981	46740.3	-2492.49	-13725.3	297.227	558.008	0	-137.839	-174.991	-631.838	-11301.8	73371.9	-5350.14	416.125	217.887	0	-310.497	-143.012	-1530.82	-646172	545029	70910.5	346.302	417.625	0
445	9	-159.373	30.0602	-911.187	47624.3	224.515	-13318.1	300.246	557.734	0	-124.595	-171.428	-655.819	-11497.6	77250.7	-4880.21	417.793	217.532	0	-283.968	-141.367	-1567.01	-657647	561208	61527.9	349.442	415.353	0
446	0	-144.878	28.6546	-923.17	48461.3	3064.58	-12798.2	303.32	557.506	0	-110.898	-167.618	-679.163	-11681.7	81045.6	-4376.77	419.332	217.2	0	-255.775	-138.964	-1602.33	-668857	577087	51690.7	352.492	413.264	0
446	1	-129.404	27.8114	-934.792	49237.8	5977.39	-12170.6	306.394	557.328	0	-96.9168	-163.62	-701.523	-11850.3	84694.6	-3845.82	420.73	216.892	0	-226.321	-135.809	-1636.31	-679659	592430	41560.8	355.412	411.376	0
446	2	-113.242	27.5607	-945.9	49940.8	8908.67	-11444.8	309.418	557.203	0	-82.793	-159.476	-722.586	-11999.2	88139.9	-3292.61	421.978	216.606	0	-196.035	-131.916	-1668.49	-689907	607004	31324	358.166	409.698	0
446	3	-96.728	27.9074	-956.307	50557.6	11804.4	-10633.6	312.344	557.133	0	-68.6529	-155.226	-742.064	-12125.4	91328.7	-2723.18	423.074	216.34	0	-165.381	-127.319	-1698.37	-699439	620583	21182.1	360.725	408.231	0
446	4	-80.2239	28.8361	-965.808	51075.8	14614.4	-9752.21	315.132	557.116	0	-54.6234	-150.905	-759.693	-12226.8	94214.6	-2144.26	424.017	216.094	0	-134.847	-122.069	-1725.5	-708092	632952	11344	363.071	406.973	0
446	5	-64.0934	30.3181	-974.198	51483.6	17292.6	-8815.96	317.751	557.153	0	-40.8432	-146.549	-775.238	-12301.9	96761	-1562.91	424.814	215.869	0	-104.937	-116.231	-1749.44	-715706	643922	2017.33	365.194	405.917	0
446	6	-48.6814	32.3157	-981.274	51770.8	19795.7	-7839.92	320.173	557.241	0	-27.4718	-142.196	-788.515	-12349.8	98942.7	-987.012	425.48	215.662	0	-76.1532	-109.88	-1769.79	-722133	653330	-6600.94	367.092	405.053	0
446	7	-34.2965	34.7894	-986.844	51929.4	22080.7	-6838.27	322.375	557.378	0	-14.6899	-137.88	-799.433	-12371.7	100750	-425.883	426.026	215.476	0	-48.9864	-103.091	-1786.28	-727252	661065	-14332.5	368.763	404.363	0
446	8	-21.1999	37.7038	-990.763	51955.6	24108	-5824.66	324.333	557.56	0	-2.6911	-133.632	-808.008	-12370.2	102190	110.393	426.471	215.309	0	-23.891	-95.9283	-1798.77	-730986	667076	-21022.6	370.213	403.821	0
446	9	-9.59897	41.0323	-992.956	51848.9	25847.5	-4813.05	326.031	557.783	0	8.33037	-129.478	-814.345	-12348.6	103285	611.827	426.832	215.164	0	-1.2686	-88.4456	-1807.3	-733318	671384	-26545.6	371.45	403.404	0
447	0	0.360817	44.7574	-993.425	51610	27283.1	-3817.86	327.464	558.048	0	18.1929	-125.444	-818.611	-12310.5	104066	1068.38	427.125	215.038	0	18.5537	-80.687	-1812.04	-734285	674069	-30814.2	372.487	403.089	0
447	1	8.5996	48.8661	-992.227	51241.2	28409.8	-2852.9	328.632	558.357	0	26.7359	-121.573	-821.005	-12259.7	104566	1469.82	427.364	214.933	0	35.3355	-72.7072	-1813.23	-733968	675250	-33788.2	373.337	402.86	0
447	2	15.0962	53.3387	-989.435	50746.4	29229.9	-1930.04	329.542	558.712	0	33.8224	-117.935	-821.733	-12200.3	104816	1806.28	427.555	214.847	0	48.9186	-64.5964	-1811.17	-732457	675049	-35475.9	374.011	402.699	0
447	3	19.8785	58.1396	-985.109	50130.8	29751.8	-1058.47	330.202	559.111	0	39.3424	-114.629	-820.974	-12136.1	104840	2068.68	427.702	214.783	0	59.2209	-56.4892	-1806.08	-729828	673574	-35930.9	374.521	402.593	0
447	4	23.0167	63.2155	-979.278	49401.7	29990.3	-244.581	330.625	559.553	0	43.2214	-111.768	-818.85	-12068.3	104657	2248.45	427.81	214.738	0	66.2381	-48.5526	-1798.13	-726127	670906	-35246.4	374.882	402.528	0
447	5	24.6181	68.4968	-971.946	48568.3	29966	507.299	330.831	560.03	0	45.4261	-109.466	-815.421	-11995.1	104285	2338.01	427.891	214.71	0	70.0442	-40.9694	-1787.37	-721365	667099	-33547.8	375.111	402.491	0
447	6	24.818	73.9008	-963.107	47642.3	29703.7	1194.45	330.842	560.533	0	45.9723	-107.823	-810.696	-11913.3	103739	2332.34	427.963	214.695	0	70.7902	-33.922	-1773.8	-715534	662186	-30983.2	375.23	402.472	0
447	7	23.7742	79.3372	-952.784	46638.6	29232	1815.89	330.681	561.05	0	44.9334	-106.909	-804.681	-11819.5	103033	2230.33	428.041	214.688	0	68.7076	-27.572	-1757.47	-708639	656206	-27714.3	375.259	402.463	0
447	8	21.6613	84.7135	-941.065	45573.9	28581.7	2372.11	330.372	561.572	0	42.4442	-106.753	-797.405	-11711.7	102175	2035.27	428.135	214.687	0	64.1056	-22.039	-1738.47	-700727	649221	-23906.6	375.214	402.462	0
447	9	18.6667	89.9414	-928.117	44465.8	27783.1	2864.38	329.935	562.09	0	38.6979	-107.325	-788.933	-11588.3	101177	1754.65	428.246	214.689	0	57.3646	-17.3839	-1717.05	-691895	641322	-19722.4	375.106	402.47	0
448	0	14.9864	94.9427	-914.185	43331	26864.5	3294.47	329.386	562.602	0	33.9391	-108.544	-779.364	-11448.3	100045	1399.25	428.368	214.689	0	48.9254	-13.6012	-1693.55	-682296	632626	-15316.2	374.937	402.494	0
448	1	10.8189	99.6515	-899.564	42185.2	25851.3	3664.86	328.738	563.105	0	28.4449	-110.278	-768.83	-11290.4	98784.2	981.612	428.487	214.685	0	39.2638	-10.6263	-1668.39	-672116	623269	-10829.9	374.704	402.546	0
448	2	6.35181	104.008	-884.526	41042.3	24766.3	3978.77	328	563.6	0	22.4937	-112.369	-757.475	-11113.5	97398.5	514.621	428.583	214.672	0	28.8455	-8.36115	-1642	-661528	613381	-6388.31	374.4	402.635	0
448	3	1.75007	107.954	-869.27	39913.8	23630.6	4240.22	327.185	564.083	0	16.34	-114.655	-745.436	-10917.6	95893.3	10.9124	428.641	214.646	0	18.09	-6.70097	-1614.71	-650667	603067	-2094.69	374.022	402.764	0
448	4	-2.8472	111.436	-853.914	38807.9	22463.8	4453.72	326.307	564.553	0	10.2017	-116.984	-732.834	-10703.3	94276.7	-516.975	428.647	214.605	0	7.35446	-5.54765	-1586.75	-639616	592412	1968.9	373.572	402.931	0
448	5	-7.32534	114.407	-838.503	37729.1	21284	4623.06	325.383	565.004	0	4.25312	-119.226	-719.768	-10472	92560	-1056.33	428.597	214.549	0	-3.07221	-4.81942	-1558.27	-628415	581473	5738.73	373.058	403.129	0
448	6	-11.5945	116.83	-823.013	36679.4	20107.2	4750.76	324.431	565.433	0	-1.37574	-121.286	-706.318	-10225.5	90757.7	-1594.54	428.494	214.477	0	-12.9703	-4.4567	-1529.33	-617061	570287	9167.01	372.492	403.345	0
448	7	-15.5892	118.685	-807.38	35659	18946.5	4838.61	323.467	565.834	0	-6.59033	-123.099	-692.555	-9965.73	88888.2	-2119.9	428.348	214.39	0	-22.1795	-4.4143	-1499.94	-605532	558880	12221.9	371.893	403.564	0
448	8	-19.2607	119.976	-791.552	34667.2	17811.5	4888.15	322.502	566.204	0	-11.3238	-124.623	-678.559	-9696.16	86971.4	-2622.14	428.171	214.289	0	-30.5846	-4.64665	-1470.11	-593810	547284	14885.8	371.275	403.771	0
448	9	-22.5663	120.734	-775.535	33703.2	16708.6	4900.32	321.545	566.542	0	-15.5332	-125.831	-664.417	-9420.74	85026.9	-3092.52	427.972	214.179	0	-38.0995	-5.09734	-1439.95	-581922	535550	17150.7	370.652	403.956	0
449	0	-25.4627	121.007	-759.41	32766.2	15641.9	4875.7	320.598	566.853	0	-19.1923	-126.705	-650.227	-9143.14	83073.6	-3523.9	427.761	214.061	0	-44.655	-5.69764	-1409.64	-569936	523750	19013.2	370.029	404.12	0
449	1	-27.9133	120.858	-743.305	31856.2	14614.8	4815.02	319.662	567.142	0	-22.2912	-127.235	-636.092	-8866.91	81129.4	-3910.98	427.544	213.94	0	-50.2046	-6.3777	-1379.4	-557951	511973	20476.1	369.41	404.267	0
449	2	-29.9027	120.341	-727.333	30973.5	13631	4719.44	318.741	567.415	0	-24.8428	-127.428	-622.088	-8595.89	79210.4	-4250.07	427.33	213.818	0	-54.7454	-7.08639	-1349.42	-546053	500296	21552.6	368.801	404.406	0
449	3	-31.4449	119.502	-711.561	30118.9	12695.2	4590.46	317.841	567.672	0	-26.8852	-127.304	-608.247	-8333.52	77327.7	-4539.26	427.132	213.701	0	-58.3301	-7.80232	-1319.81	-534290	488765	22268.9	368.209	404.541	0
449	4	-32.584	118.365	-696	29293.9	11811.4	4429.84	316.97	567.911	0	-28.4756	-126.894	-594.552	-8081.77	75486.2	-4778.88	426.963	213.593	0	-61.0596	-8.52895	-1290.55	-522668	477394	22663.6	367.644	404.678	0
449	5	-33.3886	116.946	-680.629	28500.5	10982.6	4239.75	316.136	568.126	0	-29.6818	-126.228	-580.961	-7840.53	73686.6	-4971.4	426.836	213.496	0	-63.0704	-9.28143	-1261.59	-511161	466173	22787.3	367.113	404.819	0
449	6	-33.9418	115.254	-665.401	27741.4	10209.1	4022.84	315.343	568.309	0	-30.5736	-125.327	-567.443	-7608.32	71927.8	-5120.31	426.758	213.408	0	-64.5154	-10.073	-1232.84	-499734	455087	22699.8	366.624	404.958	0
449	7	-34.3257	113.299	-650.282	27019.7	9487.37	3782.08	314.59	568.449	0	-31.2129	-124.204	-554.001	-7384.57	70208.6	-5228.9	426.73	213.33	0	-65.5385	-10.9043	-1204.28	-488361	444127	22463.1	366.177	405.085	0
449	8	-34.6058	111.102	-635.276	26337.4	8811.34	3519.92	313.87	568.542	0	-31.6497	-122.86	-540.681	-7171.27	68528.7	-5299.65	426.745	213.263	0	-66.2555	-11.7578	-1175.96	-477053	433307	22132.4	365.768	405.192	0
449	9	-34.8247	108.693	-620.436	25694.6	8176.3	3237.78	313.178	568.586	0	-31.9194	-121.288	-527.564	-6972.22	66888.8	-5334.5	426.788	213.216	0	-66.7441	-12.5952	-1148	-465861	422669	21751.7	365.388	405.276	0
450	0	-35.0021	106.115	-605.867	25089.3	7580.83	2936.96	312.512	568.59	0	-32.0401	-119.475	-514.743	-6791.2	65291.2	-5334.99	426.842	213.193	0	-67.0422	-13.3608	-1120.61	-454871	412273	21353	365.029	405.341	0
450	1	-35.1423	103.411	-591.69	24517.7	7024.77	2619.51	311.872	568.563	0	-32.0202	-117.41	-502.295	-6630.63	63738.2	-5301.92	426.894	213.201	0	-67.1625	-13.9992	-1093.98	-444174	402182	20958.7	364.684	405.401	0
450	2	-35.247	100.619	-577.991	23975.3	6506.92	2287.87	311.258	568.52	0	-31.871	-115.096	-490.25	-6490.92	62231.2	-5235.56	426.938	213.24	0	-67.1179	-14.4769	-1068.24	-433835	392432	20584.1	364.347	405.471	0
450	3	-35.3224	97.7625	-564.793	23457.1	6024.85	1944.3	310.667	568.468	0	-31.6113	-112.553	-478.596	-6370.97	60769.2	-5136.75	426.974	213.312	0	-66.9337	-14.7905	-1043.39	-423867	383024	20239.3	364.017	405.56	0
450	4	-35.3793	94.8583	-552.06	22959.1	5575.19	1591.07	310.099	568.412	0	-31.2638	-109.818	-467.295	-6269.54	59348.5	-5007.5	427.004	213.417	0	-66.6431	-14.9592	-1019.35	-414244	373929	19930	363.691	405.674	0
450	5	-35.4307	91.9141	-539.706	22478.1	5154.1	1230.92	309.55	568.351	0	-30.8525	-106.93	-456.281	-6185.46	57961.5	-4850.52	427.03	213.556	0	-66.2832	-15.0162	-995.987	-404905	365093	19658.8	363.37	405.813	0
450	6	-35.4914	88.9293	-527.611	22010.8	4758.25	867.4	309.018	568.282	0	-30.4027	-103.933	-445.464	-6116.61	56598.3	-4669.07	427.055	213.731	0	-65.894	-15.0034	-973.075	-395762	356442	19427.6	363.054	405.972	0
450	7	-35.5759	85.9003	-515.658	21554.2	4385.41	504.884	308.504	568.201	0	-29.9393	-100.864	-434.747	-6059.39	55248	-4466.93	427.081	213.938	0	-65.5152	-14.964	-950.405	-386725	347900	19237.9	362.745	406.149	0
450	8	-35.6928	82.8298	-503.774	21106.9	4034.53	147.829	308.009	568.102	0	-29.4837	-97.7612	-424.064	-6009.36	53902	-4247.79	427.108	214.171	0	-65.1766	-14.9314	-927.838	-377734	339416	19090	362.443	406.34	0
450	9	-35.8378	79.7323	-491.951	20669	3705.31	-200.233	307.532	567.986	0	-29.048	-94.6522	-413.405	-5962.2	52557.5	-4014.67	427.133	214.422	0	-64.8857	-14.9198	-905.356	-368780	330984	18979.8	362.144	406.541	0
451	0	-35.9899	76.6374	-480.245	20241	3396.94	-536.972	307.073	567.853	0	-28.6289	-91.5522	-402.815	-5914.39	51217.4	-3770.82	427.149	214.683	0	-64.6187	-14.9148	-883.06	-359902	322634	18897.3	361.847	406.751	0
451	1	-36.1152	73.5842	-468.75	19823.8	3107.44	-860.822	306.629	567.709	0	-28.2117	-88.4609	-392.369	-5863.57	49888	-3520.87	427.146	214.944	0	-64.3269	-14.8767	-861.119	-351165	314419	18827.9	361.542	406.972	0
451	2	-36.1804	70.6106	-457.549	19417.8	2834.86	-1170.59	306.196	567.561	0	-27.7791	-85.3727	-382.134	-5807.8	48574	-3270.45	427.112	215.198	0	-63.9595	-14.7621	-839.683	-342630	306384	18756.2	361.224	407.203	0
451	3	-36.1641	67.7444	-446.69	19022.2	2578.07	-1465.33	305.772	567.415	0	-27.3179	-82.2856	-372.146	-5744.91	47277.6	-3025.09	427.041	215.437	0	-63.482	-14.5412	-818.836	-334331	298554	18670.9	360.886	407.448	0
451	4	-36.0581	64.9994	-436.177	18635.7	2335.73	-1744.31	305.355	567.275	0	-26.824	-79.2027	-362.408	-5673.1	45998.4	-2789.26	426.924	215.654	0	-62.8821	-14.2033	-798.585	-326269	290928	18565.7	360.525	407.705	0
451	5	-35.866	62.3728	-425.977	18256.7	2106.32	-2006.74	304.945	567.142	0	-26.304	-76.133	-352.896	-5591.72	44732.5	-2565.63	426.758	215.845	0	-62.17	-13.7602	-778.873	-318421	283485	18438.6	360.137	407.974	0
451	6	-35.6013	59.8465	-416.034	17883.2	1889.61	-2251.13	304.542	567.015	0	-25.7701	-73.0928	-343.567	-5501.1	43474.4	-2354.9	426.538	216.012	0	-61.3714	-13.2463	-759.601	-310748	276190	18290.9	359.721	408.256	0
451	7	-35.2808	57.3973	-406.293	17513.1	1686.75	-2475.51	304.152	566.895	0	-25.2355	-70.1037	-334.379	-5402.54	42219.5	-2156.28	426.263	216.157	0	-60.5163	-12.7064	-740.672	-303214	269013	18124.7	359.279	408.553	0
451	8	-34.9163	55.0105	-396.715	17144.8	1498.95	-2678.58	303.778	566.783	0	-24.7116	-67.188	-325.304	-5298.21	40965.7	-1968.48	425.931	216.287	0	-59.6279	-12.1775	-722.019	-295795	261932	17941	358.814	408.868	0
451	9	-34.5105	52.688	-387.29	16777.4	1326.44	-2860.69	303.425	566.68	0	-24.2014	-64.3618	-316.336	-5190.04	39714.7	-1790.77	425.546	216.407	0	-58.7119	-11.6738	-703.625	-288487	254947	17738.1	358.328	409.204	0
452	0	-34.0532	50.4496	-378.048	16410.3	1167.69	-3023.45	303.089	566.592	0	-23.6948	-61.626	-307.5	-5079.06	38472.4	-1623.69	425.114	216.517	0	-57.748	-11.1764	-685.548	-281315	248076	17511.4	357.823	409.567	0
452	1	-33.5244	48.3243	-369.056	16043.2	1019.81	-3168.89	302.763	566.529	0	-23.173	-58.9663	-298.844	-4966.22	37244.8	-1468.87	424.63	216.618	0	-56.6974	-10.642	-667.901	-274327	241356	17254.1	357.291	409.966	0
452	2	-32.9066	46.3365	-360.376	15675.5	880.33	-3298.93	302.443	566.502	0	-22.6212	-56.3692	-290.41	-4852.83	36034.2	-1327.78	424.08	216.71	0	-55.5277	-10.0326	-650.785	-267570	234815	16960.7	356.723	410.409	0
452	3	-32.1949	44.4979	-352.025	15306.6	748.409	-3414.87	302.126	566.519	0	-22.0372	-53.8347	-282.201	-4740.27	34839.3	-1200.53	423.455	216.797	0	-54.232	-9.33679	-634.227	-261058	228459	16629.9	356.112	410.909	0
452	4	-31.3988	42.8088	-343.98	14936.3	624.871	-3516.65	301.817	566.578	0	-21.433	-51.3775	-274.187	-4629.5	33657.9	-1085.92	422.755	216.884	0	-52.8318	-8.56869	-618.167	-254770	222269	16266.7	355.459	411.472	0
452	5	-30.5398	41.261	-336.171	14565.5	511.392	-3602.96	301.521	566.673	0	-20.8349	-49.0244	-266.31	-4521.13	32488	-982.263	421.993	216.977	0	-51.3747	-7.76339	-602.481	-248655	216210	15882	354.772	412.099	0
452	6	-29.6476	39.8411	-328.505	14195.4	409.249	-3672.14	301.246	566.788	0	-20.2802	-46.8126	-258.502	-4415.59	31328.6	-887.801	421.193	217.081	0	-49.9278	-6.97152	-587.007	-242644	210237	15489.7	354.067	412.787	0
452	7	-28.7496	38.5349	-320.889	13827.5	318.858	-3723.06	300.994	566.909	0	-19.8043	-44.7728	-250.708	-4312.56	30180	-801.393	420.379	217.202	0	-48.5539	-6.23789	-571.597	-236669	204309	15102.3	353.357	413.524	0
452	8	-27.8593	37.3365	-313.274	13463.5	240.324	-3755.42	300.767	567.023	0	-19.422	-42.9112	-242.91	-4210.6	29044	-723.125	419.567	217.334	0	-47.2813	-5.57473	-556.184	-230694	198409	14727.6	352.652	414.299	0
452	9	-26.9696	36.2519	-305.686	13105.9	173.466	-3769.58	300.567	567.126	0	-19.1201	-41.2088	-235.14	-4107.91	27924.2	-653.623	418.756	217.47	0	-46.0897	-4.95691	-540.826	-224737	192558	14365.2	351.953	415.103	0
453	0	-26.0545	35.2987	-298.237	12756.8	117.002	-3766.03	300.392	567.226	0	-18.8656	-39.6348	-227.471	-4003.57	26825.6	-593.147	417.93	217.6	0	-44.9201	-4.33611	-525.708	-218873	186811	14006.3	351.25	415.945	0
453	1	-25.078	34.4992	-291.084	12417.2	68.4215	-3745.41	300.235	567.342	0	-18.6205	-38.1588	-219.992	-3898.05	25753	-541.937	417.063	217.719	0	-43.6985	-3.65952	-511.077	-213216	181242	13636.5	350.523	416.847	0
453	2	-24.0108	33.8683	-284.366	12085.9	25.3272	-3708.6	300.089	567.499	0	-18.3557	-36.7596	-212.772	-3792.72	24711.8	-500.8	416.142	217.825	0	-42.3665	-2.89134	-497.139	-207864	175912	13240.9	349.759	417.841	0
453	3	-22.8419	33.4041	-278.138	11761.8	-13.2276	-3656.71	299.952	567.712	0	-18.0573	-35.431	-205.835	-3689.02	23708	-470.964	415.18	217.922	0	-40.8992	-2.02688	-483.972	-202855	170850	12809.3	348.959	418.946	0
453	4	-21.5817	33.0868	-272.359	11444.6	-47.0727	-3591.13	299.827	567.98	0	-17.7251	-34.1772	-199.162	-3587.38	22746	-453.757	414.209	218.012	0	-39.3069	-1.09038	-471.521	-198166	166042	12337.9	348.14	420.16	0
453	5	-20.2565	32.8817	-266.921	11135.2	-76.5593	-3513.64	299.713	568.283	0	-17.3697	-33.0054	-192.704	-3486.16	21826.7	-450.362	413.265	218.091	0	-37.6262	-0.123634	-459.626	-193720	161444	11829.3	347.321	421.46	0
453	6	-18.8999	32.7471	-261.692	10834	-102.93	-3426.39	299.607	568.6	0	-17.0069	-31.9212	-186.397	-3381.65	20947.2	-461.35	412.379	218.142	0	-35.9068	0.825882	-448.089	-189419	156994	11290.4	346.518	422.816	0
453	7	-17.5432	32.6449	-256.561	10540.3	-126.762	-3331.6	299.506	568.917	0	-16.6508	-30.9312	-180.193	-3269.77	20103.2	-485.986	411.565	218.146	0	-34.194	1.71364	-436.754	-185188	152644	10728	345.738	424.198	0
453	8	-16.2095	32.5497	-251.477	10252.2	-147.369	-3231.42	299.414	569.232	0	-16.3065	-30.0417	-174.082	-3148.79	19291.2	-521.712	410.817	218.088	0	-32.516	2.50795	-425.559	-180993	148372	10148.4	344.985	425.59	0
453	9	-14.9107	32.4536	-246.448	9967.97	-163.66	-3127.9	299.336	569.553	0	-15.968	-29.2498	-168.101	-3021.25	18507.7	-564.436	410.099	217.973	0	-30.8787	3.20372	-414.549	-176853	144191	9557.92	344.251	426.986	0
454	0	-13.6444	32.3664	-241.535	9687.53	-174.971	-3022.42	299.276	569.892	0	-15.6186	-28.5384	-162.327	-2893.63	17749	-609.627	409.341	217.826	0	-29.263	3.82791	-403.862	-172824	140137	8963.14	343.515	428.383	0
454	1	-12.3968	32.3081	-236.825	9412.56	-182.179	-2915.47	299.231	570.255	0	-15.2343	-27.8822	-156.851	-2773.19	17013.1	-653.461	408.467	217.68	0	-27.6311	4.42591	-393.676	-168981	136260	8367.77	342.753	429.78	0
454	2	-11.1541	32.2977	-232.378	9145.86	-187.565	-2807.77	299.193	570.642	0	-14.7918	-27.2588	-151.733	-2664.65	16301.4	-693.647	407.435	217.562	0	-25.9459	5.03895	-384.11	-165374	132592	7772.63	341.951	431.167	0
454	3	-9.91349	32.3444	-228.206	8889.99	-192.975	-2701.1	299.154	571.044	0	-14.2767	-26.6531	-146.978	-2568.93	15615.4	-729.611	406.243	217.478	0	-24.1902	5.6913	-375.184	-162007	129139	7179.24	341.106	432.535	0
454	4	-8.68652	32.4462	-224.282	8646.03	-199.162	-2597.85	299.112	571.45	0	-13.6883	-26.0584	-142.552	-2483.62	14955.1	-761.856	404.91	217.423	0	-22.3749	6.38779	-366.834	-158853	125880	6593.08	340.225	433.875	0
454	5	-7.49577	32.5897	-220.55	8413.7	-206.617	-2500.18	299.063	571.851	0	-13.0428	-25.4749	-138.39	-2404.13	14321.4	-791.277	403.486	217.372	0	-20.5385	7.11476	-358.94	-155863	122783	6023.95	339.323	435.181	0
454	6	-6.37041	32.7522	-216.922	8192.71	-216.177	-2409.46	299.003	572.232	0	-12.3678	-24.9056	-134.415	-2326.01	13716.5	-818.842	402.046	217.305	0	-18.7382	7.84663	-351.337	-152962	119801	5485.2	338.426	436.444	0
454	7	-5.33861	32.9095	-213.304	7983.16	-228.984	-2325.92	298.927	572.574	0	-11.6918	-24.3527	-130.558	-2247.02	13143.4	-845.205	400.671	217.211	0	-17.0304	8.55687	-343.862	-150080	116891	4990.84	337.557	437.65	0
454	8	-4.41694	33.045	-209.633	7784.6	-246.375	-2249.13	298.825	572.866	0	-11.0309	-23.8193	-126.778	-2167.36	12605.5	-870.299	399.43	217.096	0	-15.4479	9.22569	-336.412	-147172	114024	4548.79	336.738	438.792	0
454	9	-3.60146	33.1543	-205.907	7595.9	-269.479	-2178.79	298.691	573.11	0	-10.3851	-23.307	-123.069	-2088.76	12105.3	-893.76	398.361	216.972	0	-13.9865	9.84732	-328.977	-144238	111200	4155.56	335.978	439.88	0
455	0	-2.86789	33.2458	-202.191	7416.55	-298.19	-2114.87	298.525	573.319	0	-9.74247	-22.8069	-119.457	-2013.93	11642.7	-915.978	397.464	216.859	0	-12.6104	10.4389	-321.649	-141324	108444	3798.74	335.27	440.933	0
455	1	-2.18327	33.3342	-198.592	7247.54	-330.773	-2057.27	298.334	573.505	0	-9.08966	-22.2984	-115.981	-1945.6	11216.5	-937.892	396.71	216.775	0	-11.2729	11.0358	-314.573	-138506	105799	3465.31	334.605	441.982	0
455	2	-1.5205	33.4304	-195.203	7090.38	-364.275	-2005.71	298.134	573.677	0	-8.42197	-21.7611	-112.665	-1885	10824.5	-959.467	396.077	216.731	0	-9.94247	11.6693	-307.868	-135841	103298	3147.52	333.976	443.052	0
455	3	-0.864135	33.5353	-192.064	6945.4	-395.081	-1959.82	297.943	573.838	0	-7.7463	-21.1856	-109.509	-1831.57	10463.1	-979.029	395.546	216.725	0	-8.61044	12.3497	-301.573	-133354	100953	2842.45	333.385	444.161	0
455	4	-0.209299	33.6396	-189.154	6811.39	-419.458	-1919.3	297.782	573.99	0	-7.0747	-20.5765	-106.496	-1783.84	10127	-993.728	395.093	216.75	0	-7.284	13.0631	-295.65	-131029	98752.2	2548.52	332.835	445.309	0
455	5	0.438634	33.7273	-186.395	6686.15	-433.388	-1884.09	297.675	574.129	0	-6.41748	-19.951	-103.604	-1740.42	9812.43	-1000.16	394.711	216.799	0	-5.97885	13.7763	-289.999	-128815	96665.8	2264.58	332.342	446.47	0
455	6	1.0663	33.7798	-183.671	6566.82	-432.8	-1853.97	297.644	574.247	0	-5.78241	-19.3348	-100.804	-1700.11	9518.72	-995.43	394.428	216.865	0	-4.7161	14.4449	-284.475	-126640	94654.8	1990.12	331.939	447.608	0
455	7	1.65988	33.7785	-180.868	6450.46	-415.521	-1828.01	297.703	574.336	0	-5.17531	-18.7522	-98.0612	-1661.51	9246.91	-978.539	394.297	216.944	0	-3.51544	15.0264	-278.929	-124431	92678.9	1723.91	331.662	448.69	0
455	8	2.21234	33.7133	-177.916	6334.41	-382.507	-1805.07	297.85	574.397	0	-4.59743	-18.2176	-95.3476	-1623.69	8997.37	-950.412	394.364	217.029	0	-2.38508	15.4956	-273.264	-122144	90708.5	1463.16	331.526	449.703	0
455	9	2.7278	33.5894	-174.816	6216.79	-336.793	-1784.29	298.073	574.438	0	-4.03899	-17.7316	-92.6694	-1587.37	8768.86	-912.602	394.625	217.129	0	-1.3112	15.8577	-267.486	-119781	88740.7	1204.28	331.523	450.65	0
456	0	3.22422	33.4286	-171.648	6097.4	-282.151	-1764.75	298.356	574.477	0	-3.47462	-17.2784	-90.0745	-1554.44	8559.78	-866.688	395.03	217.257	0	-0.250401	16.1502	-261.723	-117402	86806.4	941.768	331.628	451.536	0
456	1	3.7294	33.26	-168.544	5978.21	-222.637	-1745.38	298.679	574.53	0	-2.87023	-16.8309	-87.6316	-1526.66	8369.31	-814.713	395.506	217.421	0	0.859164	16.4291	-256.176	-115098	84958.1	667.745	331.801	452.372	0
456	2	4.26757	33.1072	-165.627	5862.37	-162.233	-1725.46	299.021	574.605	0	-2.20034	-16.3644	-85.3918	-1505.32	8196.55	-758.995	395.988	217.628	0	2.06723	16.7429	-251.019	-112950	83240.7	375.26	332.007	453.168	0
456	3	4.84838	32.979	-162.966	5752.23	-104.126	-1704.89	299.361	574.703	0	-1.45887	-15.8666	-83.3632	-1490.91	8039.76	-701.713	396.443	217.885	0	3.38951	17.1124	-246.329	-110999	81671.6	61.389	332.216	453.948	0
456	4	5.4663	32.8688	-160.57	5647.97	-50.221	-1683.88	299.687	574.825	0	-0.656583	-15.3393	-81.5146	-1482.59	7897.02	-645.231	396.879	218.188	0	4.80972	17.5295	-242.084	-109244	80241.3	-273.387	332.413	454.739	0
456	5	6.10488	32.7597	-158.394	5548.49	-1.02672	-1662.86	299.994	574.97	0	0.186048	-14.7951	-79.7958	-1478.16	7766.84	-592.418	397.334	218.524	0	6.29093	17.9646	-238.19	-107647	78920.9	-627.097	332.603	455.558	0
456	6	6.7398	32.6294	-156.355	5452.87	44.0712	-1642.54	300.282	575.125	0	1.04312	-14.2546	-78.1486	-1474.53	7648.01	-546.548	397.865	218.868	0	7.78292	18.3748	-234.503	-106146	77669.4	-996.54	332.802	456.402	0
456	7	7.34273	32.4554	-154.355	5360.91	85.7965	-1623.51	300.556	575.269	0	1.88624	-13.7405	-76.5134	-1468.45	7539.13	-510.684	398.533	219.192	0	9.22897	18.7149	-230.869	-104669	76442.6	-1376.03	333.027	457.26	0
456	8	7.88975	32.2217	-152.321	5272.35	124.289	-1605.81	300.816	575.387	0	2.68853	-13.2714	-74.8485	-1457.86	7437.92	-486.206	399.373	219.478	0	10.5783	18.9503	-227.17	-103162	75205.4	-1757.38	333.289	458.121	0
456	9	8.37189	31.926	-150.226	5186.42	159.545	-1588.94	301.062	575.476	0	3.42896	-12.8554	-73.1518	-1442.78	7341.37	-471.709	400.358	219.723	0	11.8008	19.0705	-223.378	-101609	73947.7	-2132.13	333.579	458.974	0
457	0	8.79993	31.5833	-148.11	5102.63	192.083	-1571.73	301.297	575.548	0	4.09684	-12.4874	-71.4638	-1424.75	7246.87	-463.746	401.406	219.937	0	12.8968	19.0958	-219.573	-100045	72691.9	-2494.06	333.879	459.809	0
457	1	9.19776	31.2206	-146.069	5021.51	223.154	-1552.84	301.528	575.622	0	4.6918	-12.153	-69.8466	-1405.77	7152.69	-458.438	402.406	220.127	0	13.8896	19.0676	-215.916	-98540.5	71483.8	-2840	334.161	460.623	0
457	2	9.58873	30.8649	-144.197	4944.36	254.113	-1531.66	301.762	575.711	0	5.21579	-11.8393	-68.3524	-1387.81	7057.28	-452.397	403.248	220.304	0	14.8045	19.0256	-212.55	-97161.1	70365.7	-3168.66	334.399	461.418	0
457	3	9.98577	30.5333	-142.536	4872.79	285.139	-1508.79	302	575.814	0	5.66608	-11.5401	-66.9968	-1371.91	6958.99	-443.258	403.871	220.477	0	15.6519	18.9933	-209.533	-95933.8	69352.7	-3478.6	334.573	462.197	0
457	4	10.388	30.2297	-141.069	4808.35	314.778	-1485.57	302.231	575.915	0	6.03451	-11.2523	-65.7567	-1357.26	6856.78	-430.079	404.275	220.641	0	16.4225	18.9774	-206.825	-94841.2	68430.9	-3765.99	334.674	462.961	0
457	5	10.7816	29.9455	-139.735	4752.09	340.478	-1463.2	302.437	575.992	0	6.30942	-10.9746	-64.5919	-1341.84	6750.64	-412.959	404.512	220.774	0	17.091	18.9709	-204.326	-93835.6	67568.7	-4023.54	334.705	463.7	0
457	6	11.147	29.6651	-138.454	4704.55	358.88	-1442.15	302.592	576.021	0	6.48177	-10.7106	-63.4726	-1324.18	6642.41	-392.404	404.65	220.862	0	17.6288	18.9545	-201.926	-92861.2	66733	-4244.24	334.673	464.382	0
457	7	11.4683	29.3732	-137.163	4665.44	366.427	-1422.52	302.671	575.986	0	6.55338	-10.4699	-62.3986	-1304.77	6536.07	-369.294	404.747	220.91	0	18.0216	18.9032	-199.561	-91880.9	65905.9	-4427.15	334.588	464.961	0
457	8	11.7393	29.0605	-135.841	4633.04	361.618	-1404.67	302.662	575.894	0	6.53867	-10.2615	-61.3955	-1285.72	6435.01	-344.631	404.812	220.942	0	18.2779	18.799	-197.236	-90892.3	65090.2	-4578.28	334.459	465.405	0
457	9	11.9665	28.7266	-134.52	4604.84	346.968	-1389.05	302.579	575.768	0	6.46167	-10.0818	-60.4999	-1269.09	6339.72	-319.07	404.789	220.977	0	18.4282	18.6449	-195.02	-89926.5	64308.2	-4706.56	334.287	465.703	0
458	0	12.1681	28.3819	-133.28	4579.03	327.69	-1375.69	302.459	575.644	0	6.35284	-9.91075	-59.7574	-1255.64	6249.65	-293.18	404.584	221.012	0	18.5209	18.4712	-193.037	-89042.1	63599.5	-4820.6	334.073	465.862	0
458	1	12.3657	28.043	-132.215	4554.44	308.651	-1364.24	302.334	575.553	0	6.2413	-9.72172	-59.2141	-1245.32	6165.48	-267.875	404.122	221.031	0	18.607	18.3213	-191.43	-88305.7	63009.8	-4927.09	333.82	465.89	0
458	2	12.5731	27.7229	-131.39	4529.33	293.06	-1354.41	302.23	575.528	0	6.1435	-9.49679	-58.8911	-1237.97	6088.49	-244.332	403.386	221.021	0	18.7166	18.2261	-190.281	-87760.1	62567.6	-5029.19	333.537	465.81	0
458	3	12.7897	27.4262	-130.816	4501.56	283.012	-1345.74	302.163	575.589	0	6.05958	-9.23372	-58.7682	-1233.53	6018.95	-223.494	402.418	220.99	0	18.8493	18.1925	-189.584	-87410.3	62272.5	-5125.1	333.241	465.669	0
458	4	13.0037	27.1522	-130.465	4470.17	279.99	-1337.65	302.146	575.737	0	5.97947	-8.94243	-58.7971	-1231.83	5955.63	-205.619	401.291	220.951	0	18.9832	18.2098	-189.262	-87230.9	62103.2	-5208.47	332.947	465.517	0
458	5	13.1961	26.8977	-130.277	4436.11	284.414	-1330.26	302.183	575.949	0	5.88795	-8.64058	-58.9177	-1231.9	5896.98	-190.353	400.088	220.909	0	19.084	18.2571	-189.195	-87172.1	62023.9	-5270.66	332.672	465.385	0
458	6	13.3439	26.6549	-130.159	4401.4	295.101	-1324.75	302.267	576.185	0	5.76515	-8.35161	-59.0646	-1231.67	5841.48	-177.028	398.9	220.853	0	19.1091	18.3033	-189.224	-87161.9	61986.6	-5303.61	332.43	465.271	0
458	7	13.4266	26.4084	-130.005	4368	309.664	-1322.27	302.382	576.401	0	5.58859	-8.09911	-59.1708	-1228.96	5786.8	-165.289	397.798	220.77	0	19.0152	18.3093	-189.176	-87119.5	61936.6	-5302.71	332.226	465.166	0
458	8	13.4321	26.1385	-129.73	4337.17	325.419	-1322.95	302.508	576.568	0	5.34113	-7.89776	-59.1839	-1221.96	5730.53	-155.667	396.826	220.647	0	18.7732	18.2408	-188.914	-86981.3	61829	-5268.2	332.057	465.063	0
458	9	13.3605	25.8322	-129.305	4309.13	340.002	-1326	302.629	576.675	0	5.02086	-7.74758	-59.085	-1209.23	5671.54	-148.886	395.99	220.466	0	18.3814	18.0847	-188.39	-86725.2	61646.3	-5203.58	331.91	464.957	0
459	0	13.2265	25.4926	-128.773	4283.23	351.402	-1330.4	302.729	576.738	0	4.64585	-7.63571	-58.8941	-1190.76	5610.06	-144.635	395.257	220.219	0	17.8723	17.8569	-187.667	-86380.7	61403.7	-5115.28	331.766	464.854	0
459	1	13.0564	25.1371	-128.223	4258.52	357.849	-1335.54	302.791	576.788	0	4.247	-7.54697	-58.6549	-1168.34	5547.55	-141.288	394.579	219.919	0	17.3034	17.5901	-186.878	-86012.3	61138.1	-5013.61	331.6	464.778	0
459	2	12.8755	24.7872	-127.743	4234.25	357.974	-1341.38	302.802	576.854	0	3.85219	-7.47435	-58.4074	-1144.54	5486.6	-136.577	393.937	219.596	0	16.7277	17.3129	-186.151	-85684.2	60886.9	-4908.58	331.397	464.759	0
459	3	12.6951	24.4587	-127.391	4210.01	350.544	-1347.75	302.752	576.952	0	3.47498	-7.41837	-58.1705	-1121.82	5429.65	-128.515	393.34	219.285	0	16.1701	17.0404	-185.561	-85436.4	60672.5	-4803.18	331.15	464.829	0
459	4	12.5145	24.1572	-127.18	4186.04	334.058	-1353.84	302.627	577.086	0	3.1143	-7.38209	-57.9456	-1102.35	5377.49	-115.71	392.802	219.024	0	15.6287	16.7751	-185.126	-85280.1	60499.1	-4693.7	330.852	465.01	0
459	5	12.3282	23.8791	-127.09	4163.08	307.543	-1358.8	302.42	577.243	0	2.76131	-7.37039	-57.7287	-1087.5	5329.66	-97.2455	392.323	218.838	0	15.0895	16.5088	-184.818	-85202.4	60358.4	-4575.85	330.501	465.294	0
459	6	12.131	23.616	-127.072	4142.04	272.102	-1362.39	302.141	577.404	0	2.40702	-7.3873	-57.5182	-1077.04	5285.24	-73.2222	391.888	218.725	0	14.538	16.2287	-184.59	-85173.7	60236.6	-4448.29	330.106	465.64	0
459	7	11.9183	23.3566	-127.072	4124.02	231.436	-1364.69	301.821	577.546	0	2.04788	-7.42929	-57.3138	-1069.19	5242.38	-45.8029	391.468	218.655	0	13.9662	15.9273	-184.385	-85157.1	60119.1	-4312.06	329.687	465.989	0
459	8	11.6876	23.0905	-127.041	4110.4	190.382	-1365.4	301.499	577.645	0	1.6887	-7.48202	-57.1156	-1061.99	5198.4	-19.0791	391.016	218.594	0	13.3763	15.6085	-184.157	-85120.8	59993.8	-4169.14	329.262	466.287	0
459	9	11.4419	22.8149	-126.968	4102.46	152.627	-1364.02	301.202	577.689	0	1.34283	-7.52385	-56.9357	-1054.94	5151.71	3.02476	390.483	218.529	0	12.7847	15.2911	-183.904	-85056.4	59861.9	-4021.81	328.843	466.495	0
460	0	11.1942	22.5405	-126.891	4100.56	119.773	-1360.52	300.944	577.684	0	1.03155	-7.53151	-56.8162	-1049.09	5103.98	18.7253	389.833	218.465	0	12.2257	15.009	-183.707	-84995	59749.1	-3873.85	328.435	466.587	0
460	1	10.9642	22.2872	-126.886	4103.43	92.3378	-1355.73	300.728	577.661	0	0.780587	-7.48606	-56.8214	-1046.27	5060.43	28.3768	389.059	218.413	0	11.7448	14.8011	-183.708	-84997.3	59701.3	-3731.32	328.049	466.544	0
460	2	10.768	22.071	-127.023	4108.23	71.184	-1351.26	300.56	577.658	0	0.611295	-7.37862	-57.0035	-1048	5026.88	33.4582	388.185	218.385	0	11.3793	14.6924	-184.026	-85119.2	59759.8	-3600.8	327.703	466.37	0
460	3	10.6108	21.8955	-127.33	4111.45	57.5253	-1348.95	300.452	577.71	0	0.531622	-7.21278	-57.3719	-1054.59	5006.45	35.8779	387.263	218.382	0	11.1424	14.6828	-184.702	-85383.9	59939.6	-3487.16	327.417	466.096	0
460	4	10.4877	21.7529	-127.794	4110.62	51.8432	-1349.79	300.406	577.834	0	0.531466	-7.00453	-57.8854	-1064.63	4998.76	37.6571	386.356	218.392	0	11.0191	14.7484	-185.679	-85777.3	60225.4	-3391.38	327.201	465.778	0
460	5	10.3844	21.6282	-128.364	4105.25	53.0753	-1353.66	300.413	578.019	0	0.583888	-6.78101	-58.468	-1075.97	5001.22	40.6678	385.538	218.403	0	10.9683	14.8472	-186.832	-86253.9	60577.6	-3310.13	327.053	465.479	0
460	6	10.2823	21.5034	-128.959	4096.31	58.5028	-1360.11	300.454	578.236	0	0.654302	-6.57445	-59.033	-1086.9	5010	46.2805	384.868	218.412	0	10.9366	14.9289	-187.992	-86745.6	60941.2	-3238.22	326.961	465.244	0
460	7	10.1641	21.3628	-129.487	4085.58	64.744	-1368.76	300.5	578.448	0	0.713316	-6.41159	-59.4973	-1096.27	5020.02	55.1399	384.374	218.426	0	10.8774	14.9512	-188.984	-87179.5	61257.9	-3171.02	326.906	465.103	0
460	8	10.0206	21.1977	-129.885	4075.49	69.8114	-1379.13	300.538	578.622	0	0.743829	-6.30459	-59.7976	-1103.39	5025.6	67.4616	384.044	218.452	0	10.7644	14.8931	-189.682	-87502.1	61483.4	-3105.07	326.863	465.078	0
460	9	9.85667	21.0116	-130.146	4068.55	74.3061	-1390.57	300.571	578.739	0	0.741517	-6.2494	-59.9151	-1108.62	5023.05	83.3434	383.836	218.503	0	10.5982	14.7622	-190.061	-87703.8	61607.1	-3039.45	326.819	465.178	0
461	0	9.69208	20.8222	-130.332	4066.6	80.017	-1402.44	300.614	578.798	0	0.715007	-6.22885	-59.8823	-1113.45	5012.44	102.285	383.705	218.594	0	10.4071	14.5933	-190.214	-87825.4	61657.2	-2977.32	326.772	465.401	0
461	1	9.55239	20.656	-130.536	4070.33	87.5078	-1414.14	300.67	578.818	0	0.682339	-6.21845	-59.755	-1119.87	4996.28	122.766	383.613	218.741	0	10.2347	14.4375	-190.291	-87934.7	61679.9	-2923.54	326.716	465.747	0
461	2	9.45325	20.5326	-130.827	4079.29	95.5088	-1425.6	300.73	578.819	0	0.659293	-6.19652	-59.5738	-1129.46	4976.99	143.139	383.543	218.959	0	10.1125	14.336	-190.401	-88081.4	61707.4	-2879.99	326.641	466.224	0
461	3	9.3918	20.454	-131.206	4092.14	102.05	-1437.46	300.778	578.811	0	0.65053	-6.15376	-59.35	-1142.37	4956.5	162.543	383.513	219.248	0	10.0423	14.3003	-190.556	-88269.6	61743.4	-2843.93	326.546	466.823	0
461	4	9.3519	20.407	-131.622	4106.82	105.593	-1450.37	300.802	578.798	0	0.651345	-6.09359	-59.0743	-1156.89	4936.67	180.403	383.567	219.584	0	10.0032	14.3134	-190.696	-88467.3	61771	-2810.86	326.441	467.52	0
461	5	9.31486	20.3712	-132.01	4121.29	106.476	-1464.7	300.807	578.78	0	0.653436	-6.02776	-58.7303	-1170.3	4918.6	196.277	383.749	219.927	0	9.96829	14.3435	-190.74	-88632.4	61768.6	-2778.13	326.345	468.286	0
461	6	9.26438	20.3274	-132.318	4134.45	107.987	-1480.87	300.816	578.754	0	0.648603	-5.97429	-58.3004	-1180.04	4901.9	211.146	384.08	220.241	0	9.91299	14.3531	-190.618	-88730.6	61719.5	-2744.79	326.282	469.103	0
461	7	9.18685	20.2641	-132.518	4146.21	113.832	-1499.64	300.859	578.712	0	0.630435	-5.95232	-57.7706	-1184.09	4885.35	227.453	384.565	220.497	0	9.81729	14.3118	-190.289	-88741	61614.5	-2708.72	326.272	469.96	0
461	8	9.07433	20.1799	-132.602	4156.42	124.408	-1521.84	300.938	578.655	0	0.595905	-5.97066	-57.1408	-1181.3	4868.18	247.006	385.196	220.674	0	9.67023	14.2093	-189.742	-88658	61451.2	-2666.58	326.313	470.849	0
461	9	8.93095	20.0813	-132.588	4164.32	137.174	-1547.59	301.035	578.592	0	0.548866	-6.02026	-56.4402	-1172.23	4850.75	269.551	385.945	220.769	0	9.47982	14.0611	-189.028	-88499.6	61241.3	-2617.37	326.387	471.753	0
462	0	8.77657	19.9842	-132.538	4169.65	149.143	-1575.7	301.125	578.54	0	0.50386	-6.07646	-55.7334	-1159.48	4834.81	293.327	386.749	220.804	0	9.28043	13.9077	-188.271	-88316.9	61019.8	-2564.54	326.472	472.64	0
462	1	8.64026	19.9118	-132.535	4173.03	157.882	-1604.24	301.191	578.514	0	0.482369	-6.11019	-55.1007	-1146.58	4823.56	316.347	387.541	220.809	0	9.12263	13.8016	-187.636	-88177.6	60834.3	-2514.45	326.548	473.471	0
462	2	8.5443	19.8834	-132.638	4174.82	162.127	-1631.72	301.222	578.525	0	0.500955	-6.10264	-54.5998	-1136.07	4820.63	337.399	388.29	220.807	0	9.04525	13.7808	-187.237	-88128.7	60719.8	-2472.3	326.612	474.212	0
462	3	8.49249	19.9055	-132.843	4174.84	163.098	-1657.83	301.228	578.573	0	0.563995	-6.0518	-54.2449	-1128.43	4828.55	356.284	389.014	220.802	0	9.05648	13.8537	-187.088	-88171.6	60683.2	-2438.65	326.681	474.84	0
462	4	8.47313	19.9716	-133.106	4173.5	164.413	-1683.22	301.235	578.645	0	0.665543	-5.96709	-54.0178	-1122.71	4847.94	373.388	389.747	220.784	0	9.13867	14.0045	-187.124	-88275.3	60710.9	-2410.2	326.786	475.34	0
462	5	8.46856	20.0654	-133.377	4172.25	169.847	-1708.71	301.273	578.719	0	0.79298	-5.86127	-53.8834	-1117.88	4877.35	389.162	390.517	220.746	0	9.26154	14.2041	-187.261	-88400.6	60780.8	-2382.73	326.953	475.714	0
462	6	8.4621	20.1651	-133.616	4172.61	181.894	-1734.72	301.361	578.772	0	0.929659	-5.74753	-53.8051	-1113.91	4913.1	403.676	391.313	220.703	0	9.39176	14.4176	-187.421	-88515.9	60870.5	-2353.59	327.185	475.977	0
462	7	8.44314	20.2517	-133.802	4175.12	201.617	-1761.12	301.507	578.796	0	1.05908	-5.64054	-53.7608	-1112.01	4950.86	416.414	392.091	220.684	0	9.50222	14.6112	-187.563	-88606.8	60965.2	-2323.47	327.471	476.151	0
462	8	8.40902	20.3179	-133.949	4179.02	228.02	-1787.35	301.702	578.801	0	1.16972	-5.55437	-53.7466	-1113.41	4987.94	426.748	392.805	220.716	0	9.57874	14.7636	-187.696	-88683.9	61064.8	-2294.97	327.789	476.264	0
462	9	8.36319	20.3703	-134.11	4182.98	257.998	-1812.76	301.924	578.809	0	1.25784	-5.49512	-53.767	-1118.01	5023.79	434.588	393.436	220.794	0	9.62103	14.8751	-187.877	-88781.5	61183.1	-2268.74	328.113	476.352	0
463	0	8.31476	20.4261	-134.368	4185.84	287.537	-1837.2	302.14	578.848	0	1.32867	-5.45612	-53.8387	-1125.11	5059.18	440.58	393.969	220.898	0	9.64343	14.97	-188.207	-88953	61345.9	-2243.37	328.409	476.452	0
463	1	8.27687	20.5064	-134.813	4187.56	313.498	-1861.02	302.325	578.938	0	1.3937	-5.42343	-53.9934	-1134.65	5095.8	445.746	394.378	221.015	0	9.67057	15.083	-188.807	-89257.9	61587.1	-2218.01	328.65	476.582	0
463	2	8.25925	20.627	-135.504	4189.5	334.657	-1884.21	302.47	579.082	0	1.46403	-5.38372	-54.2559	-1146.62	5135.79	450.722	394.659	221.134	0	9.72329	15.2433	-189.76	-89734.1	61931.7	-2191.46	328.828	476.738	0
463	3	8.26227	20.7925	-136.44	4193.75	350.6	-1905.95	302.57	579.263	0	1.54592	-5.3267	-54.6195	-1159.8	5180.43	455.274	394.846	221.234	0	9.80819	15.4657	-191.06	-90376.2	62378.2	-2160.12	328.949	476.911	0
463	4	8.27749	20.9969	-137.569	4202	360.887	-1925.24	302.623	579.455	0	1.6373	-5.25025	-55.0507	-1172.06	5228.59	458.69	394.978	221.291	0	9.91479	15.7466	-192.62	-91141.7	62899.6	-2119.29	329.018	477.092	0
463	5	8.29022	21.2258	-138.809	4214.59	366.652	-1941.45	302.641	579.638	0	1.72446	-5.16988	-55.51	-1181.63	5277.52	460.665	395.073	221.287	0	10.0147	16.0559	-194.319	-91972	63459.3	-2065.93	329.046	477.27	0
463	6	8.28167	21.4593	-140.067	4230.42	371.449	-1954.09	302.652	579.797	0	1.78554	-5.11699	-55.9675	-1188.19	5325.18	461.614	395.148	221.23	0	10.0672	16.3423	-196.035	-92808	64023.9	-1998.71	329.059	477.427	0
463	7	8.23137	21.6772	-141.261	4247.58	379.189	-1962.56	302.684	579.931	0	1.8006	-5.12044	-56.4052	-1193.02	5370.97	462.084	395.221	221.151	0	10.032	16.5567	-197.666	-93601.1	64568.6	-1914.71	329.09	477.551	0
463	8	8.12191	21.8661	-142.337	4264.18	392.002	-1966.41	302.754	580.042	0	1.75986	-5.19016	-56.8168	-1197.48	5415.49	462.044	395.315	221.076	0	9.88177	16.6759	-199.154	-94321.6	65079.2	-1807.93	329.161	477.632	0
463	9	7.94825	22.0255	-143.29	4279.35	410.204	-1965.77	302.863	580.135	0	1.66743	-5.31512	-57.2131	-1201.6	5460.58	460.892	395.443	221.002	0	9.61568	16.7104	-200.503	-94969.4	65560	-1673.67	329.28	477.657	0
464	0	7.72526	22.1719	-144.18	4293.56	432.739	-1961.53	303.001	580.221	0	1.54251	-5.47013	-57.6351	-1204.78	5509.53	458.039	395.593	220.904	0	9.26777	16.7017	-201.815	-95586.5	66042	-1513.87	329.444	477.606	0
464	1	7.48229	22.3329	-145.116	4307.85	457.045	-1954.94	303.15	580.314	0	1.41409	-5.62659	-58.1501	-1207.23	5566.37	453.249	395.724	220.761	0	8.89638	16.7063	-203.266	-96248	66576.1	-1336.82	329.633	477.453	0
464	2	7.24737	22.5323	-146.19	4322.94	479.057	-1946.91	303.277	580.429	0	1.30859	-5.76193	-58.8167	-1209.47	5634.49	446.39	395.797	220.563	0	8.55596	16.7704	-205.007	-97020.9	67204.9	-1152.03	329.821	477.183	0
464	3	7.03546	22.7791	-147.444	4339.07	494.118	-1937.95	303.351	580.571	0	1.24023	-5.86209	-59.6539	-1211.08	5715.22	437.176	395.806	220.302	0	8.27569	16.917	-207.098	-97931.6	67941.5	-965.359	329.983	476.797	0
464	4	6.84769	23.0692	-148.867	4356.02	499.235	-1928.64	303.354	580.739	0	1.2086	-5.9237	-60.6396	-1210.74	5807.43	425.559	395.77	219.966	0	8.05629	17.1455	-209.506	-98968.4	68771.9	-778.23	330.102	476.317	0
464	5	6.67511	23.3898	-150.411	4372.9	495.161	-1919.6	303.292	580.927	0	1.20044	-5.95897	-61.7235	-1207	5908.35	412.17	395.723	219.555	0	7.87556	17.4308	-212.134	-100093	69665.8	-590.085	330.186	475.781	0
464	6	6.5012	23.7184	-151.998	4388.47	485.615	-1911.22	303.195	581.128	0	1.19423	-5.99414	-62.8437	-1198.45	6014.68	397.8	395.709	219.07	0	7.69543	17.7243	-214.841	-101247	70583.3	-400.709	330.256	475.222	0
464	7	6.30604	24.0257	-153.539	4401.96	474.461	-1903.65	303.09	581.33	0	1.16749	-6.05946	-63.9409	-1183.95	6122.56	382.575	395.754	218.516	0	7.47353	17.9662	-217.479	-102366	71482.1	-211.396	330.334	474.66	0
464	8	6.07404	24.2859	-154.963	4413.93	463.784	-1897	302.993	581.516	0	1.10643	-6.17801	-64.9734	-1163.6	6227.67	366.099	395.849	217.909	0	7.18047	18.1078	-219.936	-103403	72327.7	-24.9913	330.425	474.1	0
464	9	5.80166	24.4925	-156.252	4426.66	453.531	-1891.26	302.903	581.67	0	1.01335	-6.35732	-65.9415	-1139.51	6326.19	348.359	395.936	217.281	0	6.81501	18.1352	-222.193	-104344	73110.6	155.987	330.513	473.528	0
465	0	5.50198	24.665	-157.457	4443.31	442.44	-1886.25	302.81	581.781	0	0.905248	-6.58696	-66.8988	-1115.76	6414.96	330.321	395.891	216.678	0	6.40723	18.078	-224.356	-105233	73856.5	330.214	330.565	472.914	0
465	1	5.20025	24.8367	-158.685	4466.11	429.881	-1882.06	302.709	581.855	0	0.802295	-6.84682	-67.9201	-1096.87	6491.48	313.544	395.575	216.149	0	6.00254	17.9899	-226.605	-106149	74614.7	495.844	330.544	472.243	0
465	2	4.91948	25.0361	-160.047	4495.19	417.56	-1879.2	302.609	581.913	0	0.714041	-7.11962	-69.0411	-1085	6556.17	299.089	394.96	215.715	0	5.63352	17.9165	-229.088	-107166	75429.6	651.155	330.441	471.551	0
465	3	4.66899	25.2753	-161.615	4528.55	409.833	-1877.93	302.536	581.979	0	0.635081	-7.39557	-70.2315	-1078.61	6612.4	286.533	394.151	215.358	0	5.30407	17.8797	-231.846	-108323	76321.5	797.426	330.288	470.921	0
465	4	4.44538	25.5527	-163.404	4563.01	412.621	-1877.91	302.525	582.075	0	0.553266	-7.67152	-71.4234	-1074.22	6663.14	273.887	393.291	215.04	0	4.99865	17.8812	-234.828	-109614	77284.2	938.016	330.132	470.441	0
465	5	4.239	25.8613	-165.377	4596.05	432.336	-1878.16	302.614	582.209	0	0.459641	-7.95202	-72.5584	-1069.27	6710	258.503	392.477	214.737	0	4.69864	17.9093	-237.936	-111005	78297.5	1075.42	330.018	470.148	0
465	6	4.03833	26.192	-167.477	4627.18	475.364	-1876.95	302.838	582.371	0	0.348567	-8.24894	-73.6195	-1063.45	6754.72	238.285	391.752	214.445	0	4.38689	17.9431	-241.096	-112460	79348.4	1211.16	329.988	470.024	0
465	7	3.83463	26.5358	-169.671	4658.04	547.607	-1872.37	303.227	582.547	0	0.213848	-8.57668	-74.6311	-1057.73	6799.58	212.782	391.109	214.173	0	4.04848	17.9591	-244.302	-113963	80443.5	1346.25	330.074	470.013	0
465	8	3.62913	26.8903	-171.973	4691.77	653.407	-1862.94	303.799	582.718	0	0.0526595	-8.94319	-75.6376	-1052.98	6846.85	183.478	390.522	213.921	0	3.68179	17.9471	-247.611	-115531	81606.7	1480.36	330.291	470.062	0
465	9	3.43929	27.2664	-174.444	4732.66	794.394	-1847.11	304.554	582.87	0	-0.125616	-9.34002	-76.687	-1049.74	6898.55	152.688	389.957	213.689	0	3.31367	17.9264	-251.131	-117205	82873.1	1610.65	330.633	470.134	0
466	0	3.29965	27.6868	-177.172	4785.47	969.776	-1822.7	305.474	582.99	0	-0.296149	-9.74206	-77.8334	-1048.57	6957.56	122.367	389.391	213.472	0	3.0035	17.9448	-255.005	-119043	84284.8	1729.54	331.087	470.205	0
466	1	3.25362	28.1746	-180.232	4854.12	1176.92	-1787.27	306.53	583.067	0	-0.427677	-10.1203	-79.1304	-1049.96	7028.93	93.6616	388.827	213.269	0	2.82595	18.0544	-259.362	-121097	85878.9	1823.53	331.639	470.243	0
466	2	3.33916	28.739	-183.631	4940.1	1409.83	-1739.24	307.678	583.098	0	-0.499021	-10.456	-80.6072	-1054.03	7118.04	66.6544	388.305	213.076	0	2.84014	18.283	-264.238	-123373	87663	1875.23	332.273	470.221	0
466	3	3.57802	29.3671	-187.302	5041.63	1658.43	-1678.88	308.854	583.083	0	-0.507967	-10.7457	-82.2506	-1060.47	7227.59	40.6278	387.873	212.893	0	3.07005	18.6214	-269.553	-125829	89604.5	1867.17	332.966	470.124	0
466	4	3.97164	30.0288	-191.145	5154.18	1912.6	-1608.6	310.006	583.035	0	-0.466686	-10.9971	-84.0149	-1068.46	7357.5	14.8715	387.574	212.718	0	3.50495	19.0317	-275.16	-128402	91649.8	1786.4	333.69	469.966	0
466	5	4.5006	30.6903	-195.06	5272.56	2167.61	-1532.3	311.112	582.97	0	-0.393775	-11.2284	-85.8411	-1077.12	7506.58	-10.7757	387.447	212.548	0	4.10683	19.4619	-280.901	-131025	93747.4	1628.89	334.44	469.772	0
466	6	5.12764	31.3264	-198.969	5392.9	2424.96	-1454.03	312.188	582.896	0	-0.310074	-11.4687	-87.6641	-1085.95	7672.48	-35.8723	387.521	212.388	0	4.81757	19.8577	-286.633	-133644	95856	1401.55	335.228	469.579	0
466	7	5.80502	31.924	-202.821	5513.55	2689.73	-1376.84	313.262	582.816	0	-0.235348	-11.7494	-89.4176	-1094.4	7851.55	-59.7052	387.808	212.239	0	5.56967	20.1746	-292.239	-136217	97945.6	1121.84	336.071	469.429	0
466	8	6.48474	32.4823	-206.611	5635.38	2968.39	-1302.2	314.367	582.725	0	-0.185259	-12.0892	-91.0479	-1101.29	8039.62	-82.0844	388.301	212.096	0	6.29948	20.3931	-297.659	-138729	100003	815.006	336.982	469.357	0
466	9	7.12878	33.0105	-210.381	5761.04	3267.76	-1230.4	315.533	582.616	0	-0.168674	-12.4869	-92.532	-1105.61	8232.36	-103.878	388.968	211.948	0	6.96011	20.5235	-302.913	-141198	102040	507.963	337.965	469.387	0
467	0	7.71603	33.5275	-214.225	5893.92	3593.16	-1161.68	316.773	582.487	0	-0.183455	-12.9267	-93.8916	-1107.75	8425.9	-126.528	389.741	211.798	0	7.53257	20.6008	-308.117	-143681	104093	221.947	339.008	469.528	0
467	1	8.24108	34.0568	-218.263	6037.77	3947.32	-1097.04	318.085	582.337	0	-0.217411	-13.3864	-95.185	-1109.17	8618.25	-151.413	390.542	211.653	0	8.02366	20.6704	-313.448	-146257	106215	-30.9129	340.088	469.771	0
467	2	8.70569	34.617	-222.592	6195.68	4331.74	-1038.04	319.46	582.166	0	-0.259058	-13.849	-96.4742	-1111.31	8809.27	-179.38	391.312	211.519	0	8.44663	20.768	-319.066	-148995	108456	-245.667	341.186	470.096	0
467	3	9.11277	35.2147	-227.259	6368.95	4747.69	-986.003	320.891	581.975	0	-0.308277	-14.3089	-97.8004	-1115	8998.29	-210.155	392.007	211.401	0	8.80449	20.9058	-325.059	-151930	110841	-421.551	342.288	470.48	0
467	4	9.46675	35.8429	-232.26	6557.54	5195.08	-941.276	322.368	581.766	0	-0.375532	-14.7703	-99.1768	-1120.97	9182.34	-242.472	392.586	211.303	0	9.09121	21.0726	-331.437	-155066	113372	-561.577	343.379	470.911	0
467	5	9.7738	36.4842	-237.561	6760.92	5671.3	-903.479	323.873	581.54	0	-0.471425	-15.2412	-100.59	-1130.18	9357.04	-274.729	393.022	211.236	0	9.30237	21.2431	-338.15	-158380	116027	-673.017	344.443	471.386	0
467	6	10.0398	37.1143	-243.102	6977.92	6172.38	-872.263	325.39	581.296	0	-0.599291	-15.7271	-102.003	-1143.38	9518.56	-305.113	393.317	211.209	0	9.4405	21.3872	-345.104	-161831	118769	-765.63	345.467	471.909	0
467	7	10.2688	37.7077	-248.814	7207.12	6695.22	-847.685	326.909	581.034	0	-0.756899	-16.2302	-103.373	-1160.58	9665.33	-331.705	393.5	211.227	0	9.51185	21.4775	-352.187	-165374	121560	-848.69	346.454	472.49	0
467	8	10.4645	38.2451	-254.643	7447.75	7239.49	-830.135	328.43	580.752	0	-0.939669	-16.7478	-104.669	-1180.48	9799.82	-353.461	393.626	211.278	0	9.5248	21.4973	-359.312	-168967	124376	-929.794	347.422	473.123	0
467	9	10.6369	38.7232	-260.562	7700.08	7807.38	-819.726	329.964	580.448	0	-1.13832	-17.2705	-105.894	-1200.63	9928.33	-371.145	393.757	211.338	0	9.49861	21.4526	-366.456	-172592	127217	-1015.94	348.398	473.787	0
468	0	10.8086	39.1588	-266.603	7965.37	8401.3	-815.476	331.512	580.123	0	-1.33509	-17.7801	-107.086	-1218.85	10058.4	-386.621	393.928	211.382	0	9.4735	21.3787	-373.69	-176273	130112	-1114.7	349.398	474.455	0
468	1	11.0097	39.5825	-272.842	8245.55	9022.31	-815.461	333.068	579.779	0	-1.5078	-18.2568	-108.31	-1234.26	10196.6	-401.124	394.142	211.396	0	9.50195	21.3257	-381.152	-180061	133108	-1233.26	350.423	475.097	0
468	2	11.2625	40.0213	-279.353	8542.97	9670.58	-817.773	334.618	579.419	0	-1.64046	-18.6919	-109.621	-1247.26	10347.6	-415.156	394.394	211.378	0	9.62204	21.3295	-388.974	-184010	136249	-1376.12	351.464	475.697	0
468	3	11.5689	40.4876	-286.164	8860.56	10346	-820.892	336.154	579.037	0	-1.73029	-19.0932	-111.045	-1258.88	10513.1	-430.206	394.675	211.337	0	9.83861	21.3944	-397.209	-188140	139550	-1543.75	352.514	476.241	0
468	4	11.9132	40.977	-293.25	9201.07	11048.3	-823.509	337.675	578.624	0	-1.78921	-19.4779	-112.57	-1270.12	10690.1	-449.303	394.964	211.283	0	10.124	21.4991	-405.82	-192434	142998	-1732.28	353.567	476.727	0
468	5	12.2706	41.4733	-300.543	9565.08	11777.4	-824.702	339.187	578.174	0	-1.84321	-19.8639	-114.155	-1281.21	10872.3	-475.08	395.242	211.223	0	10.4274	21.6094	-414.698	-196841	146559	-1933.39	354.617	477.163	0
468	6	12.6144	41.9528	-307.953	9950.28	12535.5	-824.212	340.706	577.689	0	-1.927	-20.2654	-115.74	-1290.92	11053.5	-507.634	395.502	211.154	0	10.6874	21.6874	-423.693	-201299	150184	-2135.04	355.674	477.563	0
468	7	12.9221	42.3922	-315.405	10352.5	13326.2	-822.259	342.251	577.177	0	-2.07085	-20.6917	-117.272	-1296.5	11229.2	-544.611	395.754	211.056	0	10.8513	21.7005	-432.677	-205754	153838	-2325.05	356.752	477.944	0
468	8	13.1833	42.7776	-322.87	10767.5	14154	-819.231	343.838	576.651	0	-2.28511	-21.1475	-118.737	-1296	11398.7	-582.862	396	210.915	0	10.8981	21.6301	-441.607	-210188	157512	-2497.81	357.863	478.314	0
468	9	13.4067	43.1129	-330.392	11192.1	15021	-815.357	345.464	576.125	0	-2.55474	-21.6348	-120.176	-1290.78	11562.9	-619.928	396.217	210.741	0	10.8519	21.4781	-450.568	-214642	161233	-2658.96	359.001	478.669	0
469	0	13.6217	43.4209	-338.076	11624.8	15925.9	-810.378	347.108	575.615	0	-2.84864	-22.1508	-121.664	-1284.87	11722.9	-654.935	396.355	210.561	0	10.7731	21.2701	-459.74	-219198	165054	-2823.82	360.14	479.008	0
469	1	13.8689	43.735	-346.045	12065.2	16863.7	-803.707	348.733	575.134	0	-3.13489	-22.6867	-123.264	-1281.86	11878.9	-688.514	396.37	210.399	0	10.734	21.0484	-469.309	-223946	169020	-3010.76	361.245	479.336	0
469	2	14.1811	44.0831	-354.371	12512.8	17828.8	-794.898	350.311	574.69	0	-3.39528	-23.2343	-124.996	-1283.39	12031.6	-721.638	396.256	210.267	0	10.7858	20.8488	-479.367	-228936	173153	-3233.32	362.291	479.666	0
469	3	14.5699	44.475	-363.04	12966.4	18816	-783.846	351.829	574.284	0	-3.63324	-23.7945	-126.847	-1289.42	12183.5	-754.866	396.049	210.165	0	10.9367	20.6805	-489.886	-234154	177440	-3495.55	363.279	480.002	0
469	4	15.0267	44.9036	-371.955	13424.6	19820	-770.489	353.286	573.908	0	-3.8662	-24.3752	-128.794	-1299.07	12339.3	-788.772	395.807	210.086	0	11.1605	20.5284	-500.748	-239540	181848	-3793.79	364.222	480.332	0
469	5	15.5338	45.3521	-380.98	13884.9	20835.1	-754.488	354.688	573.555	0	-4.11083	-24.9845	-130.819	-1311.34	12504.8	-824.228	395.588	210.024	0	11.4229	20.3677	-511.799	-245010	186331	-4121.84	365.142	480.634	0
469	6	16.0733	45.8012	-389.977	14344.4	21856.2	-735.324	356.045	573.217	0	-4.3777	-25.6261	-132.914	-1325.73	12685.2	-861.901	395.439	209.974	0	11.6956	20.1751	-522.891	-250482	190847	-4473.88	366.058	480.884	0
469	7	16.6306	46.2334	-398.836	14800.3	22878.7	-712.336	357.364	572.891	0	-4.67371	-26.2976	-135.086	-1342.1	12886.8	-901.852	395.397	209.935	0	11.9569	19.9358	-533.921	-255892	195368	-4843.39	366.987	481.061	0
469	8	17.1949	46.639	-407.487	15251.4	23897.9	-684.574	358.647	572.572	0	-4.99943	-26.9897	-137.363	-1359.86	13118.4	-943.649	395.502	209.9	0	12.1954	19.6493	-544.851	-261205	199886	-5222.41	367.939	481.138	0
469	9	17.7618	47.0199	-415.915	15697.5	24907.9	-651.052	359.887	572.258	0	-5.33905	-27.6847	-139.805	-1377.84	13391.3	-986.804	395.785	209.855	0	12.4228	19.3352	-555.72	-266422	204419	-5604.19	368.918	481.086	0
470	0	18.3369	47.3895	-424.152	16140	25903.6	-611.147	361.072	571.948	0	-5.65429	-28.3566	-142.499	-1395.05	13717.3	-1030.9	396.262	209.79	0	12.6826	19.0328	-566.651	-271574	209007	-5986.83	369.921	480.874	0
470	1	18.9299	47.7643	-432.255	16580.4	26881.6	-564.646	362.189	571.642	0	-5.89357	-28.9798	-145.526	-1411.45	14104.4	-1075.03	396.92	209.699	0	13.0363	18.7845	-577.781	-276710	213695	-6372.86	370.937	480.479	0
470	2	19.5444	48.154	-440.257	17019.4	27840.2	-511.721	363.236	571.342	0	-6.01033	-29.5412	-148.908	-1427.61	14550.1	-1117.5	397.712	209.587	0	13.5341	18.6128	-589.166	-281853	218490	-6765.42	371.95	479.911	0
470	3	20.1748	48.5586	-448.155	17456.2	28778.6	-453.257	364.216	571.049	0	-5.97441	-30.0415	-152.587	-1444.05	15040.2	-1156.43	398.568	209.464	0	14.2004	18.5171	-600.742	-286991	223360	-7166.3	372.941	479.207	0
470	4	20.8105	48.9723	-455.93	17888.3	29696.8	-390.98	365.135	570.765	0	-5.77394	-30.4891	-156.449	-1461	15554.3	-1191	399.42	209.338	0	15.0365	18.4832	-612.379	-292093	228243	-7576.61	373.894	478.429	0
470	5	21.4366	49.3867	-463.566	18312.1	30595	-326.71	365.999	570.497	0	-5.41537	-30.8986	-160.369	-1478.16	16074.5	-1222.68	400.235	209.217	0	16.0212	18.4881	-623.935	-297128	233081	-7996.2	374.799	477.638	0
470	6	22.0332	49.7927	-471.035	18723.7	31473.6	-261.605	366.818	570.25	0	-4.92378	-31.289	-164.246	-1494.74	16589.9	-1254.81	401.007	209.101	0	17.1094	18.5036	-635.28	-302063	237826	-8420.84	375.657	476.878	0
470	7	22.5796	50.1822	-478.299	19119.5	32333.4	-196.084	367.601	570.026	0	-4.33772	-31.6804	-168.034	-1510.24	17096.3	-1290.4	401.743	208.988	0	18.2419	18.5017	-646.333	-306872	242454	-8841.97	376.477	476.163	0
470	8	23.0618	50.5505	-485.33	19496.2	33175.7	-129.956	368.357	569.829	0	-3.69815	-32.0894	-171.744	-1525.01	17595.7	-1330.68	402.453	208.88	0	19.3636	18.4612	-657.074	-311543	246964	-9250.34	377.269	475.485	0
470	9	23.4779	50.9008	-492.13	19853.2	34001	-62.8758	369.089	569.659	0	-3.0402	-32.5225	-175.433	-1539.75	18094.6	-1375.48	403.143	208.777	0	20.4378	18.3783	-667.562	-316090	251383	-9638.38	378.039	474.82	0
471	0	23.8393	51.2495	-498.749	20192.2	34808.3	5.10601	369.791	569.514	0	-2.39098	-32.9719	-179.19	-1555.02	18601.6	-1423.81	403.809	208.678	0	21.4483	18.2776	-677.94	-320561	255762	-9999.2	378.783	474.14	0
471	1	24.1645	51.6238	-505.285	20515.7	35596.7	73.7069	370.449	569.398	0	-1.77071	-33.4186	-183.105	-1571.53	19124.8	-1474.07	404.447	208.583	0	22.3938	18.2052	-688.39	-325027	260164	-10325	379.492	473.424	0
471	2	24.4696	52.0482	-511.819	20826.6	36366.5	142.795	371.053	569.309	0	-1.19608	-33.8429	-187.219	-1590.12	19669.3	-1524.19	405.06	208.493	0	23.2735	18.2053	-699.039	-329543	264630	-10607	380.161	472.674	0
471	3	24.7599	52.5336	-518.373	21127.6	37119.2	212.218	371.607	569.243	0	-0.681114	-34.2314	-191.515	-1611.36	20234.3	-1572.02	405.654	208.414	0	24.0788	18.3021	-709.888	-334116	269164	-10836.5	380.792	471.897	0
471	4	25.0298	53.0774	-524.906	21421.1	37857	281.636	372.121	569.191	0	-0.233861	-34.5805	-195.928	-1635.89	20814.4	-1615.21	406.235	208.349	0	24.7959	18.4969	-720.834	-338705	273731	-11005.9	381.394	471.112	0
471	5	25.2667	53.667	-531.332	21707.9	38581	350.734	372.612	569.144	0	0.145586	-34.8958	-200.368	-1665.22	21400.6	-1651.25	406.807	208.311	0	25.4123	18.7712	-731.7	-343242	278272	-11110.9	381.976	470.334	0
471	6	25.4556	54.2806	-537.537	21987.2	39290.3	419.436	373.093	569.096	0	0.462206	-35.1895	-204.736	-1701.7	21983	-1677.9	407.373	208.312	0	25.9178	19.0911	-742.274	-347643	282711	-11151.5	382.548	469.584	0
471	7	25.5818	54.8936	-543.415	22256.7	39981.6	488.094	373.575	569.043	0	0.721201	-35.4727	-208.939	-1746.83	22551.8	-1693.79	407.935	208.36	0	26.303	19.4209	-752.354	-351829	286977	-11128.6	383.117	468.876	0
471	8	25.6336	55.4885	-548.893	22512.7	40650.4	557.617	374.059	568.985	0	0.927304	-35.7464	-212.917	-1799.67	23099.4	-1698.93	408.49	208.452	0	26.5609	19.7421	-761.81	-355748	291018	-11040.6	383.682	468.221	0
471	9	25.6086	56.064	-553.955	22751.9	41293	629.041	374.542	568.928	0	1.09113	-35.9972	-216.666	-1857.51	23623.4	-1694.67	409.031	208.573	0	26.6997	20.0669	-770.621	-359388	294821	-10885	384.239	467.611	0
472	0	25.5209	56.6407	-558.65	22972.3	41905.6	703.029	375.012	568.879	0	1.23441	-36.1968	-220.244	-1917.84	24126.4	-1683	409.544	208.708	0	26.7553	20.4438	-778.894	-362789	298416	-10661.4	384.777	467.035	0
472	1	25.3976	57.2538	-563.092	23174.5	42485.2	780.007	375.45	568.844	0	1.3845	-36.3083	-223.741	-1979.91	24613.1	-1665.74	410.007	208.849	0	26.7821	20.9455	-786.832	-366034	301862	-10371.5	385.277	466.477	0
472	2	25.2662	57.9354	-567.4	23360.4	43029.1	860.164	375.836	568.829	0	1.56186	-36.3019	-227.234	-2044.8	25087.4	-1643.93	410.403	208.999	0	26.8281	21.6335	-794.635	-369207	305219	-10018.5	385.721	465.932	0
472	3	25.1439	58.7002	-571.656	23532	43536.9	943.125	376.159	568.836	0	1.77212	-36.1688	-230.756	-2114.17	25550.8	-1617.63	410.727	209.162	0	26.916	22.5314	-802.412	-372362	308519	-9607.32	386.1	465.401	0
472	4	25.0353	59.5448	-575.885	23690.5	44010.7	1028.09	376.423	568.862	0	2.00691	-35.9227	-234.282	-2189.21	26001.9	-1586.18	410.985	209.344	0	27.0422	23.6221	-810.167	-375511	311765	-9144.39	386.418	464.898	0
472	5	24.9322	60.4534	-580.051	23836.7	44453.1	1114.5	376.637	568.906	0	2.24889	-35.5944	-237.744	-2269.75	26437.7	-1548.86	411.202	209.547	0	27.1811	24.859	-817.795	-378620	314925	-8635.06	386.685	464.435	0
472	6	24.8159	61.4015	-584.065	23971.4	44864.6	1202.41	376.814	568.958	0	2.47681	-35.2211	-241.04	-2353.83	26853.1	-1505.63	411.405	209.765	0	27.2927	26.1805	-825.105	-381614	317939	-8082.13	386.919	464.026	0
472	7	24.6658	62.3617	-587.814	24094.3	45243.9	1292.03	376.97	569.01	0	2.67031	-34.8322	-244.064	-2438.7	27240.6	-1457.54	411.612	209.992	0	27.3361	27.5294	-831.878	-384402	320736	-7486.88	387.134	463.678	0
472	8	24.4689	63.3114	-591.203	24203.6	45590.8	1383.13	377.115	569.06	0	2.81488	-34.442	-246.742	-2522.19	27591.7	-1405.98	411.824	210.222	0	27.2838	28.8695	-837.945	-386915	323256	-6851	387.336	463.397	0
472	9	24.2255	64.2411	-594.189	24297	45906.8	1475.16	377.26	569.109	0	2.90794	-34.0489	-249.057	-2603.44	27901.4	-1351.22	412.028	210.453	0	27.1335	30.1922	-843.246	-389124	325480	-6177.56	387.529	463.178	0
473	0	23.9508	65.1567	-596.789	24373.4	46192.6	1567.59	377.402	569.159	0	2.96171	-33.6397	-251.052	-2682.82	28170.5	-1292.15	412.21	210.686	0	26.9125	31.517	-847.841	-391048	327424	-5471.8	387.709	463.012	0
473	1	23.668	66.0751	-599.062	24433.5	46446.7	1659.77	377.532	569.214	0	2.99776	-33.1953	-252.789	-2761.03	28403.1	-1227.57	412.359	210.922	0	26.6657	32.8798	-851.852	-392735	329125	-4740.89	387.867	462.89	0
473	2	23.3961	67.0119	-601.071	24478.3	46667.7	1751.18	377.641	569.276	0	3.03547	-32.7003	-254.306	-2837.67	28604.1	-1157.2	412.479	211.158	0	26.4315	34.3116	-855.378	-394227	330616	-3991.24	387.998	462.806	0
473	3	23.1421	67.9731	-602.849	24508.9	46855.7	1841.9	377.724	569.345	0	3.0826	-32.1515	-255.603	-2911.38	28776.8	-1081.48	412.584	211.39	0	26.2247	35.8216	-858.452	-395542	331909	-3226.31	388.103	462.764	0
473	4	22.902	68.9533	-604.392	24526.1	47013	1932.51	377.786	569.42	0	3.13246	-31.5586	-256.655	-2981.21	28922.1	-1000.84	412.689	211.616	0	26.0344	37.3947	-861.046	-396670	332999	-2446.64	388.189	462.768	0
473	5	22.6632	69.9378	-605.67	24530	47144.3	2023.51	377.838	569.499	0	3.16524	-30.9404	-257.421	-3046.97	29038.8	-915.249	412.807	211.837	0	25.8284	38.9973	-863.091	-397588	333871	-1650.13	388.268	462.825	0
473	6	22.4091	70.9064	-606.643	24520.2	47256.7	2115.05	377.899	569.581	0	3.15468	-30.3179	-257.862	-3108.66	29123.7	-824.638	412.943	212.056	0	25.5638	40.5884	-864.505	-398265	334505	-833.574	388.352	462.939	0
473	7	22.1279	71.8427	-607.286	24495.4	47356.3	2206.84	377.98	569.664	0	3.08082	-29.7076	-257.96	-3166.3	29173.3	-729.596	413.092	212.274	0	25.2087	42.1351	-865.246	-398685	334894	3.58963	388.448	463.114	0
473	8	21.8194	72.7433	-607.606	24454.5	47445.8	2298.13	378.087	569.753	0	2.93981	-29.1156	-257.736	-3220.06	29186.1	-631.415	413.24	212.494	0	24.7592	43.6276	-865.343	-398858	335046	857.214	388.557	463.346	0
473	9	21.4967	73.6187	-607.659	24398.4	47523.7	2387.83	378.208	569.849	0	2.74431	-28.5339	-257.244	-3270.71	29161.7	-531.465	413.362	212.714	0	24.241	45.0848	-864.903	-398829	334993	1719.94	388.663	463.628	0
474	0	21.1824	74.4879	-607.541	24330.2	47585	2474.7	378.324	569.953	0	2.518	-27.9415	-256.568	-3319.93	29101.1	-430.422	413.424	212.94	0	23.7004	46.5463	-864.109	-398669	334781	2583.3	388.746	463.95	0
474	1	20.899	75.3686	-607.356	24253.9	47625	2557.76	378.414	570.067	0	2.28672	-27.3156	-255.797	-3369.54	29007	-327.857	413.399	213.173	0	23.1857	48.053	-863.153	-398456	334465	3440.08	388.781	464.301	0
474	2	20.6572	76.2679	-607.174	24172.9	47640.9	2636.59	378.463	570.188	0	2.06826	-26.6429	-254.988	-3420.73	28882.4	-222.563	413.27	213.415	0	22.7255	49.625	-862.161	-398239	334081	4286.98	388.758	464.671	0
474	3	20.4535	77.18	-607.01	24088.6	47631.9	2711.29	378.47	570.316	0	1.86693	-25.9244	-254.16	-3474.39	28729.5	-113.598	413.037	213.67	0	22.3205	51.2556	-861.171	-398034	333641	5124.33	388.672	465.058	0
474	4	20.2748	78.09	-606.845	24000	47598.6	2782.07	378.436	570.451	0	1.67539	-25.1729	-253.308	-3531.12	28549.9	-1.52191	412.708	213.94	0	21.9502	52.9171	-860.153	-397828	333141	5952.97	388.529	465.462	0
474	5	20.1003	78.9766	-606.621	23904.8	47542.7	2848.93	378.373	570.594	0	1.47765	-24.4097	-252.396	-3590.17	28344.6	110.985	412.302	214.224	0	21.578	54.5669	-859.016	-397584	332557	6773.27	388.342	465.885	0
474	6	19.9029	79.8138	-606.241	23800.3	47466.7	2911.56	378.297	570.741	0	1.25205	-23.6597	-251.362	-3649.15	28114.5	220.006	411.849	214.518	0	21.1549	56.1541	-857.602	-397233	331847	7586.62	388.131	466.333	0
474	7	19.6554	80.5758	-605.592	23685.7	47374.3	2969.68	378.228	570.888	0	0.97678	-22.9471	-250.132	-3704.57	27859.7	322.087	411.38	214.81	0	20.6322	57.6287	-855.723	-396690	330961	8395.21	387.919	466.805	0
474	8	19.3407	81.2449	-604.58	23561.9	47268.2	3023.48	378.183	571.028	0	0.636501	-22.2902	-248.653	-3752.71	27580.4	415.05	410.919	215.092	0	19.9772	58.9547	-853.233	-395886	329860	9199.78	387.724	467.3	0
474	9	18.9584	81.8183	-603.179	23432	47147.6	3073.35	378.165	571.153	0	0.227576	-21.6953	-246.919	-3790.8	27278.3	497.72	410.475	215.352	0	19.186	60.123	-850.099	-394796	328535	9997.82	387.55	467.807	0
475	0	18.5279	82.3113	-601.449	23299.4	47009.5	3119.5	378.16	571.261	0	-0.24019	-21.1534	-244.983	-3817.74	26957.5	569.604	410.038	215.584	0	18.2877	61.1579	-846.433	-393464	327019	10782.5	387.387	468.317	0
475	1	18.0824	82.7499	-599.516	23166.6	46852.1	3161.79	378.15	571.358	0	-0.749651	-20.6454	-242.927	-3833.88	26622.9	630.909	409.592	215.782	0	17.3328	62.1046	-842.443	-391976	325376	11543.7	387.217	468.824	0
475	2	17.6542	83.1544	-597.503	23035.1	46676.4	3200.08	378.119	571.448	0	-1.28679	-20.1518	-240.818	-3840.73	26279.2	682.652	409.124	215.949	0	16.3674	63.0026	-838.321	-390422	323666	12271.8	387.026	469.326	0
475	3	17.2624	83.5316	-595.494	22905.1	46486.1	3234.62	378.063	571.536	0	-1.84411	-19.6606	-238.688	-3840.73	25927.9	726.839	408.627	216.091	0	15.4182	63.8709	-834.182	-388859	321928	12961.5	386.809	469.831	0
475	4	16.9114	83.8789	-593.526	22776	46285.5	3265.78	377.984	571.626	0	-2.41769	-19.1707	-236.533	-3836.5	25569.9	765.906	408.103	216.22	0	14.4938	64.7082	-830.058	-387312	320177	13611.7	386.567	470.35	0
475	5	16.5944	84.1902	-591.6	22647.1	46077	3293.55	377.885	571.719	0	-3.00725	-18.6917	-234.334	-3830.14	25206.1	801.108	407.565	216.345	0	13.5871	65.4985	-825.934	-385782	318411	14223.1	386.306	470.892	0
475	6	16.296	84.4563	-589.693	22518.1	45861.8	3317.52	377.772	571.814	0	-3.61683	-18.2422	-232.064	-3822.75	24836.9	831.925	407.026	216.473	0	12.6792	66.2141	-821.756	-384252	316617	14796.5	386.034	471.466	0
475	7	15.9976	84.6656	-587.762	22389.8	45639.7	3337.47	377.65	571.907	0	-4.25027	-17.8453	-229.692	-3814.2	24460.7	857.393	406.494	216.606	0	11.7473	66.8203	-817.453	-382690	314773	15332.5	385.755	472.073	0
475	8	15.683	84.8085	-585.758	22262.7	45411.8	3353.52	377.527	571.993	0	-4.9063	-17.519	-227.201	-3803.98	24075.5	877.575	405.966	216.743	0	10.7767	67.2895	-812.959	-381064	312858	15832.6	385.475	472.71	0
475	9	15.3467	84.8827	-583.661	22137.3	45180.8	3366.23	377.409	572.072	0	-5.57713	-17.2643	-224.605	-3792.03	23681.6	893.583	405.437	216.883	0	9.76958	67.6184	-808.266	-379363	310873	16299.3	385.198	473.37	0
476	0	14.9987	84.8978	-581.503	22014.4	44949.5	3376.39	377.299	572.142	0	-6.2475	-17.0607	-221.954	-3778.53	23281.9	906.536	404.895	217.024	0	8.75119	67.8371	-803.458	-377616	308849	16734.4	384.922	474.041	0
476	1	14.6597	84.8737	-579.365	21894.8	44719	3384.45	377.186	572.209	0	-6.89625	-16.8759	-219.319	-3763.62	22881.3	917.016	404.329	217.16	0	7.76346	67.9978	-798.684	-375882	306833	17137.7	384.64	474.713	0
476	2	14.3483	84.8301	-577.32	21779	44489	3390.07	377.061	572.276	0	-7.50367	-16.6834	-216.764	-3747.47	22484.7	925.364	403.729	217.288	0	6.84458	68.1467	-794.084	-374215	304870	17507.7	384.341	475.374	0
476	3	14.0728	84.7769	-575.403	21666.6	44260.7	3392.19	376.921	572.345	0	-8.05856	-16.4743	-214.324	-3730.64	22095.2	931.901	403.093	217.407	0	6.01426	68.3026	-789.727	-372646	302985	17842.2	384.024	476.019	0
476	4	13.8304	84.7112	-573.611	21557.2	44036.2	3389.48	376.77	572.419	0	-8.56127	-16.2558	-212.002	-3713.36	21713.4	936.757	402.421	217.516	0	5.26912	68.4554	-785.613	-371173	301181	18138.6	383.692	476.646	0
476	5	13.6059	84.6202	-571.909	21450.2	43819	3380.81	376.619	572.494	0	-9.02708	-16.0477	-209.773	-3694.77	21336.9	939.41	401.714	217.613	0	4.57884	68.5725	-781.682	-369772	299441	18397.8	383.353	477.257	0
476	6	13.377	84.487	-570.241	21345.4	43611.2	3365.6	376.479	572.568	0	-9.48503	-15.8781	-207.595	-3672.82	20962.2	938.333	400.976	217.692	0	3.89195	68.6089	-777.837	-368400	297738	18623.6	383.017	477.856	0
476	7	13.1248	84.2972	-568.541	21242	43412.8	3344.23	376.358	572.638	0	-9.9647	-15.7734	-205.425	-3645.26	20586.7	931.54	400.215	217.745	0	3.16006	68.5238	-773.966	-367009	296038	18819.7	382.69	478.443	0
476	8	12.8427	84.0436	-566.754	21139.6	43221.8	3318.28	376.262	572.701	0	-10.4804	-15.7478	-203.238	-3610.83	20210.1	918.051	399.441	217.767	0	2.36228	68.2958	-769.991	-365560	294316	18987.1	382.38	479.017	0
476	9	12.5383	83.7307	-564.876	21037.7	43035.8	3289.69	376.186	572.757	0	-11.0256	-15.7962	-201.038	-3570.02	19835.3	898.704	398.664	217.758	0	1.51272	67.9345	-765.914	-364053	292573	19125.5	382.086	479.576	0
477	0	12.2315	83.3767	-562.977	20937.2	42851.2	3259.47	376.115	572.81	0	-11.5761	-15.8949	-198.87	-3524.67	19467.5	875.363	397.891	217.724	0	0.655463	67.4818	-761.847	-362539	290841	19233.4	381.799	480.119	0
477	1	11.9473	83.0077	-561.159	20840.1	42662.4	3227.35	376.026	572.862	0	-12.0994	-16.0135	-196.797	-3477.23	19112.8	849.808	397.12	217.669	0	-0.15202	66.9942	-757.955	-361088	289169	19307.4	381.503	480.639	0
477	2	11.7019	82.6437	-559.482	20749.2	42463.3	3192.47	375.897	572.914	0	-12.5692	-16.131	-194.861	-3429.68	18775.3	823.4	396.353	217.601	0	-0.867227	66.5127	-754.343	-359744	287583	19345.3	381.181	481.13	0
477	3	11.4931	82.2883	-557.94	20665.4	42250.3	3154.07	375.726	572.961	0	-12.974	-16.2427	-193.062	-3382.96	18456.3	797.051	395.598	217.523	0	-1.48088	66.0455	-751.002	-358503	286078	19348.8	380.834	481.588	0
477	4	11.3031	81.9295	-556.479	20587.6	42025.3	3111.52	375.52	573.004	0	-13.3148	-16.356	-191.366	-3337.55	18155.7	771.136	394.874	217.441	0	-2.01173	65.5735	-747.845	-357328	284631	19322.8	380.473	482.019	0
477	5	11.1064	81.5452	-555.022	20512.8	41793.5	3064.39	375.301	573.042	0	-13.6012	-16.4825	-189.719	-3293.5	17873.1	745.613	394.209	217.36	0	-2.49476	65.0627	-744.741	-356165	283209	19274.1	380.117	482.433	0
477	6	10.8751	81.1124	-553.494	20438	41559.9	3012.67	375.086	573.075	0	-13.8493	-16.6343	-188.051	-3249.63	17606.2	719.757	393.625	217.281	0	-2.97423	64.4782	-741.545	-354958	281772	19211.9	379.788	482.848	0
477	7	10.5849	80.616	-551.832	20361.1	41328.1	2956.86	374.893	573.103	0	-14.0781	-16.819	-186.306	-3203.79	17352	691.859	393.137	217.196	0	-3.4932	63.797	-738.138	-353659	280289	19146.6	379.498	483.272	0
477	8	10.2254	80.052	-550.007	20281.6	41099.4	2897.57	374.725	573.125	0	-14.3024	-17.0374	-184.465	-3154.09	17108.3	660.088	392.746	217.099	0	-4.07701	63.0146	-734.472	-352245	278745	19085	379.251	483.708	0
477	9	9.80338	79.4262	-548.032	20200.2	40872.3	2834.96	374.58	573.14	0	-14.524	-17.2816	-182.551	-3100.26	16873.3	623.718	392.43	216.983	0	-4.72066	62.1447	-730.583	-350727	277147	19026.8	379.04	484.147	0
478	0	9.33987	78.7549	-545.964	20118.3	40643.5	2768.83	374.444	573.151	0	-14.7289	-17.5347	-180.619	-3044	16645.1	583.177	392.156	216.853	0	-5.38906	61.2202	-726.583	-349149	275522	18966.5	378.847	484.58	0
478	1	8.86153	78.0624	-543.883	20038.5	40409.4	2699.34	374.298	573.157	0	-14.8949	-17.7761	-178.738	-2987.95	16424	539.026	391.888	216.717	0	-6.03339	60.2863	-722.621	-347572	273909	18897.7	378.649	484.992	0
478	2	8.38941	77.3704	-541.843	19963.2	40167.3	2627.18	374.131	573.157	0	-15.0032	-17.9896	-176.959	-2933.64	16211.2	491.269	391.61	216.578	0	-6.61379	59.3808	-718.803	-346036	272337	18815.8	378.434	485.372	0
478	3	7.93383	76.69	-539.862	19892.7	39916.5	2553.38	373.938	573.152	0	-15.0437	-18.1677	-175.293	-2880.98	16007.2	440.058	391.317	216.435	0	-7.10989	58.5223	-715.155	-344553	270811	18719.2	378.198	485.717	0
478	4	7.49698	76.0219	-537.929	19824.9	39658.1	2479.01	373.724	573.146	0	-15.0154	-18.3128	-173.719	-2829.25	15810.7	386.659	391.013	216.286	0	-7.51846	57.7091	-711.647	-343115	269324	18608.3	377.944	486.034	0
478	5	7.07483	75.3588	-536.016	19756.7	39394	2404.82	373.494	573.142	0	-14.9279	-18.4367	-172.196	-2777.27	15618.5	333.312	390.702	216.129	0	-7.85305	56.9221	-708.212	-341698	267853	18484.7	377.678	486.337	0
478	6	6.65599	74.6853	-534.076	19685.6	39125.2	2330.73	373.258	573.141	0	-14.8016	-18.5563	-170.668	-2722.76	15427.5	282.594	390.395	215.954	0	-8.14564	56.1291	-704.744	-340263	266367	18352.2	377.408	486.641	0
478	7	6.22486	73.9849	-532.05	19609.7	38850.4	2255.84	373.02	573.143	0	-14.6619	-18.6877	-169.077	-2662.93	15234.9	236.649	390.106	215.75	0	-8.43705	55.2972	-701.127	-338765	264828	18216.9	377.141	486.958	0
478	8	5.76985	73.2491	-529.895	19527.3	38566.6	2178.93	372.782	573.149	0	-14.5291	-18.8404	-167.385	-2596.14	15039.7	195.945	389.851	215.51	0	-8.75929	54.4088	-697.279	-337170	263211	18083.7	376.879	487.296	0
478	9	5.28964	72.4828	-527.608	19437.8	38271.4	2099.17	372.538	573.159	0	-14.4126	-19.0161	-165.586	-2523.03	14841.9	158.996	389.632	215.237	0	-9.12292	53.4667	-693.194	-335477	261509	17954	376.621	487.661	0
479	0	4.795	71.705	-525.241	19342.5	37965	2016.35	372.281	573.174	0	-14.3081	-19.2136	-163.719	-2446.46	14643.6	123.889	389.443	214.943	0	-9.51313	52.4914	-688.96	-333725	259753	17824.3	376.359	488.047	0
479	1	4.30485	70.9432	-522.873	19244.7	37649	1930.72	372.004	573.194	0	-14.2033	-19.431	-161.855	-2370.76	14448.4	89.4159	389.267	214.647	0	-9.89849	51.5122	-684.728	-331977	257991	17688.5	376.085	488.442	0
479	2	3.83664	70.2203	-520.571	19147.9	37325.7	1842.74	371.702	573.218	0	-14.0885	-19.6685	-160.057	-2300.32	14259.1	54.977	389.088	214.372	0	-10.2518	50.5518	-680.628	-330286	256265	17540.6	375.79	488.831	0
479	3	3.39854	69.5427	-518.345	19054.3	36999	1753.01	371.379	573.24	0	-13.9618	-19.9271	-158.352	-2237.63	14077.9	20.479	388.903	214.131	0	-10.5633	49.6155	-676.697	-328663	254593	17377.4	375.48	489.206	0
479	4	2.9891	68.9009	-516.157	18964.8	36673.7	1662.44	371.051	573.258	0	-13.8254	-20.205	-156.725	-2182.42	13907.1	-13.8634	388.735	213.925	0	-10.8363	48.6958	-672.882	-327081	252965	17199.1	375.17	489.563	0
479	5	2.59951	68.2764	-513.927	18878.9	36353.7	1572.25	370.737	573.265	0	-13.6822	-20.4947	-155.137	-2132.84	13748.2	-47.851	388.62	213.748	0	-11.0827	47.7818	-669.063	-325483	251353	17009.7	374.884	489.904	0
479	6	2.21334	67.6476	-511.557	18794.2	36041	1483.8	370.454	573.261	0	-13.5366	-20.7868	-153.533	-2087.13	13600.9	-81.3452	388.586	213.594	0	-11.3232	46.8608	-665.09	-323800	249713	16817.9	374.639	490.233	0
479	7	1.80883	66.9942	-508.958	18707.7	35736	1398.62	370.214	573.243	0	-13.3942	-21.0746	-151.863	-2043.71	13462.8	-114.42	388.651	213.458	0	-11.5853	45.9196	-660.821	-321969	248001	16635.5	374.451	490.561	0
479	8	1.36902	66.3037	-506.085	18617.8	35437.9	1318.01	370.024	573.212	0	-13.2586	-21.3552	-150.095	-2000.54	13330.9	-147.083	388.816	213.328	0	-11.8895	44.9486	-656.18	-319956	246194	16472.1	374.322	490.892	0
479	9	0.893137	65.5785	-502.968	18524.3	35145.1	1242.21	369.875	573.17	0	-13.1273	-21.6262	-148.245	-1956.01	13203.2	-178.157	389.064	213.195	0	-12.2341	43.9523	-651.213	-317781	244299	16330.4	374.243	491.224	0
480	0	0.400548	64.8387	-499.719	18428.6	34855	1170.75	369.749	573.122	0	-12.9871	-21.8792	-146.378	-1910.29	13080.6	-205.143	389.362	213.05	0	-12.5865	42.9595	-646.097	-315524	242369	16206.5	374.193	491.545	0
480	1	-0.0770174	64.1168	-496.495	18333	34565.1	1103.14	369.618	573.075	0	-12.8168	-22.099	-144.591	-1865.17	12966.5	-225.705	389.677	212.9	0	-12.8938	42.0178	-641.086	-313295	240476	16093.1	374.142	491.841	0
480	2	-0.511784	63.4421	-493.43	18239.1	34273.9	1038.8	369.46	573.036	0	-12.5998	-22.2742	-142.966	-1822.59	12864.2	-238.671	389.98	212.748	0	-13.1116	41.1678	-636.397	-311193	238686	15982.6	374.07	492.098	0
480	3	-0.890603	62.8296	-490.597	18146.6	33982	976.927	369.267	573.011	0	-12.3326	-22.4049	-141.542	-1783.62	12774.4	-243.985	390.252	212.601	0	-13.2232	40.4247	-632.139	-309269	237033	15870.2	373.965	492.312	0
480	4	-1.21337	62.2793	-487.999	18054.4	33690.8	917.203	369.039	573.003	0	-12.0218	-22.4992	-140.299	-1748.46	12694.5	-242.959	390.482	212.462	0	-13.2352	39.7801	-628.299	-307524	235510	15752.8	373.827	492.495	0
480	5	-1.48977	61.7786	-485.575	17961.6	33401.6	860.082	368.788	573.01	0	-11.6802	-22.5695	-139.172	-1716.69	12617.7	-238.727	390.662	212.335	0	-13.17	39.2091	-624.747	-305908	234076	15628.9	373.661	492.664	0
480	6	-1.73808	61.308	-483.218	17867.7	33115.3	806.363	368.531	573.024	0	-11.3279	-22.6317	-138.068	-1687.25	12536.2	-235.713	390.797	212.22	0	-13.066	38.6763	-621.287	-304340	232665	15499.3	373.479	492.842	0
480	7	-1.98009	60.8471	-480.821	17771.7	32831.9	757.241	368.283	573.039	0	-10.9934	-22.7029	-136.898	-1658.51	12446	-238.376	390.914	212.115	0	-12.9735	38.1442	-617.719	-302736	231216	15368.7	373.299	493.052	0
480	8	-2.23282	60.3814	-478.306	17671.7	32550.8	714.053	368.054	573.053	0	-10.7054	-22.7943	-135.605	-1629.13	12348.4	-249.711	391.062	212.014	0	-12.9382	37.5871	-613.911	-301041	229693	15243.6	373.136	493.304	0
480	9	-2.50122	59.9072	-475.654	17566.3	32272.4	677.236	367.848	573.069	0	-10.4766	-22.9062	-134.185	-1598.53	12247.3	-269.484	391.272	211.913	0	-12.9778	37.001	-609.839	-299242	228094	15129.1	373.002	493.603	0
481	0	-2.7747	59.4342	-472.916	17455	31997.3	645.729	367.66	573.091	0	-10.2966	-23.0258	-132.679	-1566.79	12146.7	-294.081	391.55	211.809	0	-13.0713	36.4084	-605.595	-297379	226450	15026.1	372.894	493.938	0
481	1	-3.03217	58.9807	-470.188	17339	31724.9	617.372	367.473	573.123	0	-10.1436	-23.1335	-131.15	-1534.33	12049.3	-319.096	391.874	211.699	0	-13.1758	35.8472	-601.338	-295519	224808	14930.8	372.795	494.298	0
481	2	-3.25527	58.5618	-467.55	17219.2	31453.2	589.867	367.272	573.171	0	-10.0019	-23.2142	-129.651	-1501.48	11955.8	-341.949	392.215	211.581	0	-13.2572	35.3476	-597.202	-293722	223206	14838.3	372.687	494.671	0
481	3	-3.43909	58.181	-465.036	17096.1	31181.7	561.46	367.052	573.237	0	-9.86828	-23.2654	-128.207	-1468.04	11864.4	-362.18	392.541	211.451	0	-13.3074	34.9156	-593.242	-292009	221658	14745.5	372.561	495.051	0
481	4	-3.59199	57.8302	-462.623	16970	30911.9	531.137	366.819	573.318	0	-9.74786	-23.2959	-126.815	-1433.69	11772.9	-380.313	392.835	211.305	0	-13.3399	34.5343	-589.438	-290369	220157	14651.8	372.416	495.432	0
481	5	-3.72935	57.4946	-460.249	16841.7	30646.4	498.819	366.587	573.407	0	-9.64726	-23.321	-125.461	-1398.75	11680	-397.083	393.097	211.149	0	-13.3766	34.1736	-585.71	-288761	218682	14558.2	372.265	495.811	0
481	6	-3.86752	57.1579	-457.828	16712.9	30387.8	465.437	366.374	573.495	0	-9.56972	-23.3548	-124.124	-1363.98	11585.8	-413.351	393.34	210.989	0	-13.4372	33.8031	-581.953	-287129	217204	14466.1	372.126	496.177	0
481	7	-4.0182	56.8085	-455.294	16586.1	30138.4	432.64	366.195	573.571	0	-9.51284	-23.4027	-122.794	-1329.95	11491	-429.992	393.579	210.831	0	-13.531	33.4058	-578.088	-285429	215705	14378.1	372.012	496.52	0
481	8	-4.18417	56.445	-452.635	16463.2	29899.5	402.422	366.057	573.628	0	-9.47124	-23.4617	-121.476	-1296.82	11395.7	-447.102	393.81	210.676	0	-13.6554	32.9833	-574.111	-283653	214184	14296.9	371.929	496.831	0
481	9	-4.35706	56.0783	-449.903	16344.5	29670.9	376.498	365.95	573.671	0	-9.4367	-23.5255	-120.193	-1264.96	11299.1	-463.025	394.008	210.524	0	-13.7938	32.5528	-570.096	-281837	212661	14224.5	371.865	497.109	0
482	0	-4.51713	55.7306	-447.202	16229.4	29450.5	355.641	365.855	573.709	0	-9.3925	-23.5825	-118.993	-1235.61	11201.9	-475.069	394.139	210.384	0	-13.9096	32.148	-566.195	-280055	211179	14158.9	371.799	497.352	0
482	1	-4.64106	55.4264	-444.648	16117.1	29235.1	339.458	365.749	573.753	0	-9.31614	-23.6161	-117.938	-1210.21	11108	-481.619	394.185	210.261	0	-13.9572	31.8103	-562.586	-278389	209789	14095.2	371.71	497.553	0
482	2	-4.71471	55.1822	-442.321	16007.1	29022	326.786	365.613	573.811	0	-9.19308	-23.6124	-117.071	-1189.02	11023.3	-482.757	394.159	210.156	0	-13.9078	31.5698	-559.392	-276897	208531	14029.6	371.587	497.705	0
482	3	-4.73693	55.0028	-440.245	15899	28809.6	316.54	365.44	573.886	0	-9.02342	-23.5667	-116.405	-1170.91	10953	-479.314	394.094	210.059	0	-13.7603	31.4361	-556.649	-275593	207418	13962.3	371.432	497.804	0
482	4	-4.71507	54.8831	-438.399	15792.8	28598	308.052	365.233	573.976	0	-8.81619	-23.484	-115.922	-1154.51	10899.4	-472.454	394.023	209.959	0	-13.5313	31.3991	-554.321	-274462	206443	13894.8	371.254	497.851	0
482	5	-4.66264	54.8074	-436.729	15688.1	28389	300.941	365.004	574.078	0	-8.58297	-23.3776	-115.575	-1139	10859.9	-463.792	393.965	209.855	0	-13.2456	31.4298	-552.304	-273462	205576	13826.9	371.064	497.861	0
482	6	-4.59974	54.749	-435.146	15583.8	28185.5	295.388	364.773	574.187	0	-8.33735	-23.266	-115.289	-1124.31	10826.3	-455.205	393.906	209.752	0	-12.9371	31.483	-550.435	-272526	204763	13758.4	370.874	497.856	0
482	7	-4.54971	54.6775	-433.546	15478.6	27990.6	292.294	364.562	574.298	0	-8.09623	-23.1701	-114.988	-1110.75	10788.2	-448.18	393.82	209.66	0	-12.6459	31.5074	-548.534	-271580	203946	13690.9	370.695	497.859	0
482	8	-4.53114	54.5685	-431.838	15371.8	27806.8	292.695	364.392	574.404	0	-7.87872	-23.1092	-114.614	-1098.04	10738.8	-443.092	393.695	209.58	0	-12.4099	31.4593	-546.452	-270560	203077	13627.1	370.538	497.885	0
482	9	-4.54914	54.4113	-429.98	15264.1	27635.8	297.176	364.272	574.5	0	-7.70015	-23.0915	-114.138	-1084.88	10676.7	-439.356	393.542	209.505	0	-12.2493	31.3198	-544.118	-269433	202136	13568.8	370.412	497.936	0
483	0	-4.59135	54.2142	-427.996	15157.4	27478.1	305.775	364.202	574.585	0	-7.56218	-23.1073	-113.577	-1069.66	10605.3	-436.195	393.376	209.418	0	-12.1535	31.1069	-541.573	-268212	201139	13514.8	370.32	498.004	0
483	1	-4.63465	54.0009	-425.975	15052.9	27332.1	318.09	364.164	574.663	0	-7.45176	-23.1345	-112.98	-1051.32	10530.9	-432.948	393.211	209.305	0	-12.0864	30.8664	-538.954	-266957	200129	13462.5	370.253	498.074	0
483	2	-4.65867	53.799	-424.021	14950.2	27194.9	333.597	364.136	574.742	0	-7.35132	-23.1538	-112.399	-1029.59	10460.1	-429.042	393.063	209.16	0	-12.01	30.6452	-536.42	-265741	199157	13410.2	370.197	498.14	0
483	3	-4.65294	53.63	-422.206	14848.3	27063.7	351.989	364.101	574.832	0	-7.24655	-23.1552	-111.871	-1005.25	10397	-423.972	392.937	208.986	0	-11.8995	30.4748	-534.077	-264614	198255	13358.1	370.141	498.199	0
483	4	-4.61571	53.5056	-420.546	14746.4	26936.5	373.073	364.051	574.935	0	-7.12921	-23.1358	-111.419	-980.688	10342.3	-417.42	392.824	208.802	0	-11.7449	30.3698	-531.965	-263593	197432	13308	370.078	498.249	0
483	5	-4.55245	53.425	-419.004	14645.3	26811.9	396.626	363.99	575.047	0	-7.0022	-23.0969	-111.041	-959.055	10294.2	-409.706	392.707	208.637	0	-11.5546	30.3281	-530.045	-262659	196674	13262.8	370.006	498.287	0
483	6	-4.4755	53.3745	-417.512	14546.1	26687.7	422.162	363.921	575.16	0	-6.88079	-23.0403	-110.714	-942.535	10250.5	-401.802	392.585	208.513	0	-11.3563	30.3343	-528.227	-261766	195951	13226.9	369.929	498.312	0
483	7	-4.40019	53.3335	-416.007	14449.3	26562.2	448.644	363.85	575.267	0	-6.78265	-22.9686	-110.41	-931.549	10209.7	-394.551	392.471	208.437	0	-11.1828	30.3649	-526.417	-260871	195234	13204.2	369.853	498.328	0
483	8	-4.33633	53.2839	-414.468	14354.4	26436.4	474.885	363.784	575.367	0	-6.71726	-22.8887	-110.107	-924.391	10171.6	-388.156	392.379	208.395	0	-11.0536	30.3952	-524.575	-259958	194511	13193.9	369.786	498.34	0
483	9	-4.27929	53.2193	-412.923	14259.9	26314.2	500.151	363.727	575.466	0	-6.68228	-22.8091	-109.809	-917.906	10136.9	-382.127	392.315	208.359	0	-10.9616	30.4102	-522.732	-259043	193797	13187.9	369.732	498.349	0
484	0	-4.20892	53.1506	-411.45	14165.5	26199.3	524.244	363.676	575.572	0	-6.66142	-22.7312	-109.557	-909.878	10106.4	-375.395	392.247	208.305	0	-10.8703	30.4194	-521.007	-258180	193130	13174.4	369.684	498.343	0
484	1	-4.10047	53.0995	-410.134	14073.1	26091.6	547.434	363.617	575.687	0	-6.62917	-22.6462	-109.423	-900.377	10080.9	-366.821	392.128	208.228	0	-10.7296	30.4532	-519.557	-257432	192555	13143.7	369.622	498.297	0
484	2	-3.93907	53.0852	-409.031	13985	25989.1	570.238	363.538	575.81	0	-6.56518	-22.5458	-109.462	-890.646	10062.1	-355.778	391.923	208.137	0	-10.5042	30.5394	-518.493	-256841	192103	13092.2	369.531	498.188	0
484	3	-3.72529	53.1152	-408.143	13902.3	25890.6	592.857	363.435	575.938	0	-6.46371	-22.4276	-109.68	-881.445	10051	-342.628	391.64	208.037	0	-10.189	30.6876	-517.823	-256410	191778	13021.7	369.409	498.013	0
484	4	-3.47124	53.1852	-407.421	13825.3	25797.1	614.902	363.318	576.066	0	-6.33251	-22.2945	-110.026	-872.4	10048.7	-328.825	391.33	207.929	0	-9.80375	30.8907	-517.447	-256096	191550	12937.2	369.274	497.788	0
484	5	-3.19577	53.2806	-406.763	13754	25710.4	635.72	363.207	576.187	0	-6.18964	-22.1544	-110.416	-862.61	10053.9	-316.128	391.055	207.812	0	-9.38541	31.1263	-517.179	-255823	191368	12844.8	369.153	497.54	0
484	6	-2.9216	53.377	-406.043	13688.4	25632.9	654.83	363.129	576.288	0	-6.06015	-22.0208	-110.754	-852.122	10062.1	-306.149	390.851	207.694	0	-8.98175	31.3561	-516.797	-255495	191165	12749.7	369.07	497.295	0
484	7	-2.66979	53.4472	-405.145	13628.2	25567.5	672.221	363.107	576.362	0	-5.96942	-21.9088	-110.973	-842.638	10068.3	-300.46	390.727	207.593	0	-8.6392	31.5384	-516.118	-255034	190886	12655.7	369.046	497.072	0
484	8	-2.45075	53.4734	-404.021	13572.3	25516.8	688.516	363.157	576.407	0	-5.93425	-21.8279	-111.041	-835.847	10069.6	-299.777	390.684	207.527	0	-8.385	31.6455	-515.062	-254406	190507	12564.2	369.092	496.881	0
484	9	-2.25628	53.456	-402.719	13519.2	25481.8	704.747	363.275	576.43	0	-5.95476	-21.7792	-110.966	-831.355	10066.5	-303.168	390.717	207.492	0	-8.21104	31.6768	-513.685	-253643	190048	12471.9	369.203	496.732	0
485	0	-2.05813	53.417	-401.373	13467.7	25460.7	721.745	363.434	576.446	0	-6.01067	-21.7501	-110.802	-827.417	10062.4	-308.682	390.814	207.468	0	-8.06881	31.6669	-512.175	-252838	189563	12370.7	369.357	496.622	0
485	1	-1.81958	53.39	-400.148	13418.7	25450.2	739.795	363.602	576.466	0	-6.06839	-21.7153	-110.625	-823.076	10063.3	-314.346	390.968	207.44	0	-7.88797	31.6747	-510.773	-252100	189124	12251.5	369.529	496.541	0
485	2	-1.51553	53.4025	-399.16	13374.1	25447.4	758.898	363.752	576.494	0	-6.09913	-21.6503	-110.497	-819.013	10074.2	-318.481	391.172	207.412	0	-7.61466	31.7522	-509.658	-251508	188784	12110.4	369.697	496.475	0
485	3	-1.1437	53.4661	-398.437	13336.1	25450.5	779.126	363.876	576.529	0	-6.09342	-21.5457	-110.448	-816.891	10097.6	-319.727	391.424	207.396	0	-7.23712	31.9205	-508.884	-251085	188561	11951.9	369.855	496.413	0
485	4	-0.720075	53.5756	-397.938	13305.1	25458.8	800.408	363.977	576.565	0	-6.06144	-21.4105	-110.471	-817.72	10132.6	-317.259	391.722	207.402	0	-6.78151	32.1651	-508.409	-250805	188440	11784.2	370.005	496.351	0
485	5	-0.268751	53.7099	-397.594	13280	25472.7	822.191	364.067	576.599	0	-6.02522	-21.2679	-110.534	-820.884	10176.6	-310.821	392.067	207.427	0	-6.29397	32.4421	-508.128	-250623	188390	11613	370.158	496.292	0
485	6	0.184762	53.8378	-397.319	13258.7	25494	843.51	364.165	576.63	0	-6.00963	-21.1463	-110.593	-825.082	10226.2	-300.453	392.467	207.461	0	-5.82487	32.6915	-507.913	-250481	188374	11439.7	370.328	496.247	0
485	7	0.617197	53.9309	-397.038	13238.4	25524.5	863.272	364.287	576.657	0	-6.03292	-21.0682	-110.621	-829.555	10279.7	-286.778	392.927	207.499	0	-5.41572	32.8627	-507.659	-250331	188362	11265.4	370.528	496.216	0
485	8	1.01211	53.9759	-396.698	13216.7	25564.5	880.723	364.443	576.683	0	-6.09908	-21.0418	-110.612	-834.209	10335.2	-271.268	393.436	207.542	0	-5.08697	32.9341	-507.31	-250145	188337	11092.1	370.765	496.197	0
485	9	1.366	53.9781	-396.303	13192.4	25612.5	895.962	364.629	576.711	0	-6.19553	-21.0589	-110.584	-839.438	10390.7	-255.567	393.962	207.591	0	-4.82953	32.9193	-506.887	-249929	188301	10922	371.028	496.183	0
486	0	1.69139	53.9591	-395.914	13166.4	25666.4	909.832	364.828	576.744	0	-6.29534	-21.0978	-110.58	-846.127	10445.5	-240.91	394.461	207.652	0	-4.60394	32.8613	-506.494	-249726	188281	10754.6	371.298	496.162	0
486	1	2.01012	53.9475	-395.614	13140.8	25724.4	923.205	365.024	576.784	0	-6.36637	-21.1323	-110.659	-855.254	10500.8	-227.744	394.894	207.729	0	-4.35626	32.8151	-506.273	-249596	188316	10587.1	371.553	496.118	0
486	2	2.33816	53.9632	-395.463	13117.6	25785.8	936.481	365.204	576.83	0	-6.38632	-21.1442	-110.862	-867.254	10559.5	-215.353	395.249	207.823	0	-4.04817	32.819	-506.324	-249579	188437	10417.8	371.783	496.034	0
486	3	2.67583	54.0094	-395.463	13098	25852.1	949.846	365.372	576.879	0	-6.35008	-21.1289	-111.192	-881.919	10623.5	-202.392	395.542	207.931	0	-3.67425	32.8805	-506.656	-249677	188649	10249.4	371.993	495.909	0
486	4	3.01302	54.0777	-395.585	13083.4	25925.2	963.784	365.536	576.927	0	-6.26529	-21.09	-111.624	-898.703	10693.9	-187.987	395.803	208.051	0	-3.25227	32.9877	-507.209	-249864	188938	10087.2	372.197	495.746	0
486	5	3.33923	54.1595	-395.786	13075.8	26007.5	978.927	365.711	576.962	0	-6.14841	-21.0331	-112.119	-916.675	10770.3	-171.919	396.061	208.176	0	-2.80918	33.1264	-507.905	-250104	189284	9937.69	372.411	495.554	0
486	6	3.64598	54.2494	-396.03	13077.3	26100.4	995.482	365.905	576.979	0	-6.02188	-20.9654	-112.639	-934.486	10851	-154.138	396.334	208.296	0	-2.3759	33.284	-508.669	-250366	189666	9806.86	372.643	495.338	0
486	7	3.926	54.3418	-396.29	13088.6	26205	1013.26	366.126	576.972	0	-5.905	-20.8971	-113.156	-951.33	10932.9	-134.871	396.617	208.407	0	-1.97899	33.4447	-509.446	-250626	190067	9697.94	372.898	495.108	0
486	8	4.17523	54.4312	-396.55	13108.1	26321	1032.08	366.375	576.945	0	-5.80719	-20.8416	-113.653	-967.853	11012.1	-114.851	396.892	208.516	0	-1.63196	33.5896	-510.203	-250873	190472	9608.66	373.173	494.874	0
486	9	4.39567	54.5161	-396.813	13132.9	26446.6	1051.83	366.648	576.904	0	-5.72955	-20.8138	-114.119	-985.635	11087.6	-94.7416	397.158	208.637	0	-1.33388	33.7024	-510.932	-251115	190878	9532.34	373.462	494.65	0
487	0	4.59773	54.6046	-397.119	13159.8	26578.4	1072.12	366.928	576.862	0	-5.6662	-20.8193	-114.56	-1005.97	11162.4	-74.7711	397.437	208.781	0	-1.06848	33.7853	-511.679	-251379	191296	9461.55	373.759	494.452	0
487	1	4.79863	54.7106	-397.534	13186.8	26710.9	1092.52	367.192	576.829	0	-5.60708	-20.8482	-114.997	-1029.1	11241.2	-55.1904	397.752	208.949	0	-0.808455	33.8623	-512.531	-251712	191750	9390.28	374.048	494.287	0
487	2	5.01446	54.8437	-398.11	13213.7	26838.9	1113.25	367.416	576.809	0	-5.5457	-20.8853	-115.45	-1054.14	11327.4	-36.5915	398.115	209.131	0	-0.531248	33.9584	-513.56	-252147	192260	9314.49	374.317	494.153	0
[truncated: 763 more rows]
[truncated: 231 more columns]
