# Supplementary material for: Independent effects of mental fatigue and drop height on drop jump performance in American football athletes: an exploration of central-peripheral interaction
Source: PeerJ. 2026 Jan 13;14:e20574. doi: 10.7717/peerj.20574 (PMC12810397; doi:10.7717/peerj.20574)
Supplement: Supplemental Information 1 [file peerj-14-20574-s001.zip › data/1/8/C-DJ-30-01.csv]

Devices
1000
		Force1 - Force			Force1 - Moment			Force1 - CoP			Force2 - Force			Force2 - Moment			Force2 - CoP			Imported AMTI 400600 V1.00 #3 - Force			Imported AMTI 400600 V1.00 #3 - Moment			Imported AMTI 400600 V1.00 #3 - CoP			Imported AMTI 400600 V1.00 #4 - Force			Imported AMTI 400600 V1.00 #4 - Moment			Imported AMTI 400600 V1.00 #4 - CoP			Combined Force			Combined Moment			Combined CoP
Frame	Sub Frame	Fx	Fy	Fz	Mx	My	Mz	Cx	Cy	Cz	Fx	Fy	Fz	Mx	My	Mz	Cx	Cy	Cz	Fx	Fy	Fz	Mx	My	Mz	Cx	Cy	Cz	Fx	Fy	Fz	Mx	My	Mz	Cx	Cy	Cz	Fx	Fy	Fz	Mx	My	Mz	Cx	Cy	Cz
		N	N	N	N.mm	N.mm	N.mm	mm	mm	mm	N	N	N	N.mm	N.mm	N.mm	mm	mm	mm	N	N	N	N.mm	N.mm	N.mm	mm	mm	mm	N	N	N	N.mm	N.mm	N.mm	mm	mm	mm	N	N	N	N.mm	N.mm	N.mm	mm	mm	mm
188	0	1.4654e-20	-2.63585e-20	7.23492e-20	1.93651e-18	2.4487e-18	2.27725e-18	300	610	0	-7.18922e-16	5.96095e-17	-2.56619e-15	1.32628e-13	-3.22077e-13	-3.24958e-14	300	200	0	-4.92054e-20	1.68268e-20	6.44127e-19	-1.19396e-17	-2.61793e-17	1.80045e-17	-311	200	0	-0.442315	-0.778652	9.48253	-215.76	-28.0273	145.029	-914	200	0	-0.0579116	-0.616686	11.433	1910.25	10447.3	701.353	0	0	0
188	1	6.08121e-20	-5.84561e-20	1.66897e-19	1.85363e-18	6.68322e-18	4.15492e-18	300	610	0	-1.41134e-15	-2.89304e-17	-3.93668e-15	1.89494e-13	-4.88509e-13	-5.06384e-14	300	200	0	-5.92745e-20	2.02702e-20	7.75939e-19	-1.43829e-17	-3.15366e-17	2.16889e-17	-311	200	0	-0.472764	-0.736294	9.45042	-164.866	-51.4094	129.229	-914	200	0
188	2	1.28483e-19	-1.02161e-19	2.96734e-19	1.32509e-18	1.26623e-17	6.55912e-18	300	610	0	-2.32297e-15	-1.76927e-16	-5.50402e-15	2.49105e-13	-6.76679e-13	-7.16929e-14	300	200	0	-6.44961e-20	2.20558e-20	8.44292e-19	-1.56499e-17	-3.43146e-17	2.35995e-17	-311	200	0	-0.455912	-0.664571	9.32297	-140.444	-83.9276	110.436	-914	200	0
188	3	2.1954e-19	-1.56991e-19	4.61023e-19	1.31044e-19	2.0436e-17	9.38056e-18	300	610	0	-3.42686e-15	-3.97645e-16	-7.0887e-15	3.0113e-13	-8.63639e-13	-9.34458e-14	300	200	0	-6.02035e-20	2.05879e-20	7.881e-19	-1.46083e-17	-3.20308e-17	2.20288e-17	-311	200	0	-0.410774	-0.573381	9.21031	-136.79	-120.567	91.8797	-914	200	0
188	4	3.32387e-19	-2.19802e-19	6.51168e-19	-1.97291e-18	2.97188e-17	1.23426e-17	300	610	0	-4.63621e-15	-6.99077e-16	-8.37495e-15	3.29172e-13	-1.00973e-12	-1.11903e-13	300	200	0	-4.02535e-20	1.37656e-20	5.26942e-19	-9.76744e-18	-2.14166e-17	1.4729e-17	-311	200	0	-0.373692	-0.480129	9.2324	-148.204	-156.525	77.032	-914	200	0
188	5	4.59734e-19	-2.83468e-19	8.46853e-19	-5.22317e-18	3.97015e-17	1.49351e-17	300	610	0	-5.77822e-15	-1.07839e-15	-8.87543e-15	3.09686e-13	-1.05443e-12	-1.208e-13	300	200	0	2.79234e-21	-9.549e-22	-3.65533e-20	6.77556e-19	1.48564e-18	-1.02173e-18	-311	200	0	-0.378712	-0.39733	9.39152	-168.629	-186.312	68.0909	-914	200	0
188	6	5.85893e-19	-3.35418e-19	1.01159e-18	-9.79315e-18	4.88314e-17	1.6347e-17	300	610	0	-6.56629e-15	-1.51449e-15	-7.90544e-15	2.11575e-13	-9.1353e-13	-1.11224e-13	300	200	0	7.7082e-20	-2.63598e-20	-1.00905e-18	1.87038e-17	4.10109e-17	-2.82047e-17	-311	200	0	-0.442828	-0.333693	9.6448	-195.205	-205.304	66.6344	-914	200	0
188	7	6.83824e-19	-3.56221e-19	1.08836e-18	-1.57109e-17	5.4585e-17	1.54129e-17	300	610	0	-6.57534e-15	-1.95895e-15	-4.57904e-15	-2.93945e-15	-4.79031e-13	-7.15058e-14	300	200	0	1.90308e-19	-6.508e-20	-2.49125e-18	4.61779e-17	1.01252e-16	-6.96349e-17	-311	200	0	-0.559228	-0.299862	10.0047	-231.844	-211.719	74.5621	-914	200	0
188	8	7.12352e-19	-3.18535e-19	9.9618e-19	-2.27455e-17	5.32731e-17	1.05922e-17	300	610	0	-5.22757e-15	-2.32576e-15	2.15603e-15	-3.7543e-13	3.76018e-13	1.24033e-14	300	200	0	3.47777e-19	-1.1893e-19	-4.5526e-18	8.43873e-17	1.85032e-16	-1.27253e-16	-311	200	0	-0.700741	-0.307121	10.5002	-285.252	-205.392	93.5694	-914	200	0
188	9	6.14253e-19	-1.86935e-19	6.29285e-19	-3.02641e-17	3.99442e-17	1.11876e-20	300	610	0	-1.79941e-15	-2.48146e-15	1.34231e-14	-9.45444e-13	1.78521e-12	1.55773e-13	300	200	0	5.49541e-19	-1.87927e-19	-7.19382e-18	1.33345e-16	2.92379e-16	-2.0108e-16	-311	200	0	-0.829907	-0.362163	11.1309	-356.072	-186.867	123.704	-914	200	0
189	0	3.16257e-19	8.07182e-20	-1.39339e-19	-3.70653e-17	8.47861e-18	-1.83945e-17	300	610	0	4.53624e-15	-2.23771e-15	3.02362e-14	-1.7408e-12	3.866e-12	3.7283e-13	300	200	0	7.8651e-19	-2.68964e-19	-1.02959e-17	1.90845e-16	4.18456e-16	-2.87788e-16	-311	200	0	-0.911325	-0.464222	11.9092	-435.295	-158.872	162.569	-914	200	0	-0.723482	-0.705488	14.3609	2474.94	12923	967.348	0	0	0
189	1	-2.67622e-19	5.29503e-19	-1.4473e-18	-4.12083e-17	-4.8007e-17	-4.65926e-17	300	610	0	1.4615e-14	-1.34973e-15	5.32088e-14	-2.76317e-12	6.6834e-12	6.7304e-13	300	200	0	1.03557e-18	-3.54135e-19	-1.35562e-17	2.51279e-16	5.50966e-16	-3.78921e-16	-311	200	0	-0.930182	-0.603956	12.8904	-510.897	-127.267	205.655	-914	200	0
189	2	-1.22765e-18	1.20026e-18	-3.42208e-18	-3.98691e-17	-1.36296e-16	-8.59753e-17	300	610	0	2.91142e-14	4.74607e-16	8.2131e-14	-3.96837e-12	1.01977e-11	1.05562e-12	300	200	0	1.25401e-18	-4.28836e-19	-1.64157e-17	3.04283e-16	6.67187e-16	-4.5885e-16	-311	200	0	-0.903741	-0.761492	14.1265	-574.675	-100.362	246.47	-914	200	0
189	3	-2.64284e-18	2.11801e-18	-6.14715e-18	-2.92723e-17	-2.61593e-16	-1.36644e-16	300	610	0	4.8295e-14	3.54921e-15	1.15404e-13	-5.24164e-12	1.41955e-11	1.50214e-12	300	200	0	1.3739e-18	-4.69835e-19	-1.79852e-17	3.33375e-16	7.30974e-16	-5.02719e-16	-311	200	0	-0.864022	-0.908342	15.5667	-619.018	-88.1056	276.589	-914	200	0
189	4	-4.55622e-18	3.27502e-18	-9.61209e-18	-4.77143e-18	-4.25272e-16	-1.96437e-16	300	610	0	7.16411e-14	8.16082e-15	1.49343e-13	-6.36927e-12	1.8205e-11	1.96727e-12	300	200	0	1.29753e-18	-4.43718e-19	-1.69854e-17	3.14843e-16	6.9034e-16	-4.74773e-16	-311	200	0	-0.829333	-1.02082	17.0467	-633.127	-101.527	289.001	-914	200	0
189	5	-6.9393e-18	4.60826e-18	-1.36454e-17	3.88318e-17	-6.2177e-16	-2.59698e-16	300	610	0	9.73904e-14	1.44894e-14	1.77405e-13	-7.00977e-12	2.14036e-11	2.36832e-12	300	200	0	8.9563e-19	-3.0628e-19	-1.17243e-17	2.17323e-16	4.76513e-16	-3.27716e-16	-311	200	0	-0.799141	-1.0911	18.3974	-608.272	-148.145	282.977	-914	200	0
189	6	-9.64517e-18	5.97154e-18	-1.78308e-17	1.06618e-16	-8.34601e-16	-3.15875e-16	300	610	0	1.2198e-13	2.2492e-14	1.89424e-13	-6.67019e-12	2.25284e-11	2.57474e-12	300	200	0	1.08941e-20	-3.72547e-21	-1.42611e-19	2.64343e-18	5.79614e-18	-3.98624e-18	-311	200	0	-0.769808	-1.11984	19.4895	-544.055	-224.318	263.558	-914	200	0
189	7	-1.23514e-17	7.10437e-18	-2.14129e-17	2.02407e-16	-1.0317e-15	-3.4808e-16	300	610	0	1.39454e-13	3.17466e-14	1.71049e-13	-4.6964e-12	1.98133e-11	2.39985e-12	300	200	0	-1.53017e-18	5.23273e-19	2.00308e-17	-3.71292e-16	-8.14113e-16	5.59897e-16	-311	200	0	-0.748083	-1.10772	20.1957	-449.913	-313.354	236.529	-914	200	0
189	8	-1.44969e-17	7.60147e-18	-2.3203e-17	3.27039e-16	-1.16058e-15	-3.31914e-16	300	610	0	1.40929e-13	4.12599e-14	1.0362e-13	-2.8956e-13	1.09822e-11	1.59802e-12	300	200	0	-3.8932e-18	1.33136e-18	5.09642e-17	-9.44677e-16	-2.07134e-15	1.42454e-15	-311	200	0	-0.74992	-1.05716	20.3702	-344.416	-391.681	205.535	-914	200	0
189	9	-1.52225e-17	6.88979e-18	-2.15048e-17	4.75992e-16	-1.14407e-15	-2.34969e-16	300	610	0	1.14269e-13	4.92501e-14	-3.51454e-14	7.43521e-12	-6.65469e-12	-1.27957e-13	300	200	0	-7.19584e-18	2.46077e-18	9.41978e-17	-1.74606e-15	-3.82849e-15	2.633e-15	-311	200	0	-0.785045	-0.972846	19.8768	-250.802	-439.636	172.896	-914	200	0
190	0	-1.33279e-17	4.22327e-18	-1.40918e-17	6.36359e-16	-8.78118e-16	-1.76303e-17	300	610	0	4.42051e-14	5.29347e-14	-2.69208e-13	1.93289e-11	-3.59503e-11	-3.10338e-12	300	200	0	-1.14479e-17	3.91485e-18	1.4986e-16	-2.77781e-15	-6.09077e-15	4.18885e-15	-311	200	0	-0.847765	-0.862492	18.7215	-188.18	-450.055	141.035	-914	200	0	-0.871292	-0.546637	12.7455	2247.14	11404.6	749.78	0	0	0
190	1	-7.2688e-18	-1.29031e-18	1.72347e-18	7.83323e-16	-2.33456e-16	3.64038e-16	300	610	0	-8.6822e-14	4.83663e-14	-6.20484e-13	3.60072e-11	-7.94486e-11	-7.63492e-12	300	200	0	-1.64695e-17	5.6321e-18	2.15595e-16	-3.99629e-15	-8.76247e-15	6.02628e-15	-311	200	0	-0.929543	-0.740988	17.1843	-164.852	-428.361	112.472	-914	200	0
190	2	4.77689e-18	-1.06124e-17	2.88733e-17	8.76499e-16	9.36202e-16	9.52375e-16	300	610	0	-2.96711e-13	3.03911e-14	-1.10278e-12	5.75488e-11	-1.38629e-10	-1.39333e-11	300	200	0	-2.17883e-17	7.45096e-18	2.85221e-16	-5.28688e-15	-1.15923e-14	7.97245e-15	-311	200	0	-1.03044	-0.628312	15.721	-178.826	-386.877	89.1177	-914	200	0
190	3	2.47371e-17	-2.46254e-17	7.01071e-17	8.56802e-16	2.77643e-15	1.77817e-15	300	610	0	-6.00238e-13	-7.17488e-15	-1.71296e-12	8.30819e-11	-2.12814e-10	-2.19987e-11	300	200	0	-2.65209e-17	9.06939e-18	3.47174e-16	-6.43525e-15	-1.41102e-14	9.70415e-15	-311	200	0	-1.14891	-0.540019	14.6874	-221.702	-337.616	71.644	-914	200	0
190	4	5.43239e-17	-4.38915e-17	1.27286e-16	6.44873e-16	5.40135e-15	2.84572e-15	300	610	0	-1.00369e-12	-7.10247e-14	-2.41901e-12	1.10263e-10	-2.97712e-10	-3.14649e-11	300	200	0	-2.92528e-17	1.00036e-17	3.82936e-16	-7.09814e-15	-1.55637e-14	1.07038e-14	-311	200	0	-1.26475	-0.479805	14.134	-280.199	-286.434	58.9983	-914	200	0
190	5	9.45186e-17	-6.8299e-17	2.00342e-16	1.42545e-16	8.84677e-15	4.11239e-15	300	610	0	-1.49727e-12	-1.67349e-13	-3.14541e-12	1.34673e-10	-3.83637e-10	-4.14044e-11	300	200	0	-2.79383e-17	9.55409e-18	3.65729e-16	-6.77917e-15	-1.48643e-14	1.02228e-14	-311	200	0	-1.33739	-0.440123	13.7936	-337.018	-233.828	48.6674	-914	200	0
190	6	1.44828e-16	-9.65876e-17	2.85862e-16	-7.60702e-16	1.30048e-14	5.4627e-15	300	610	0	-2.04526e-12	-3.00182e-13	-3.75658e-12	1.49203e-10	-4.53532e-10	-5.01062e-11	300	200	0	-1.98585e-17	6.79105e-18	2.5996e-16	-4.81864e-15	-1.05656e-14	7.26635e-15	-311	200	0	-1.32808	-0.409949	13.2581	-375.636	-182.177	38.2577	-914	200	0
190	7	2.02299e-16	-1.2576e-16	3.75328e-16	-2.17396e-15	1.754e-14	6.6785e-15	300	610	0	-2.57425e-12	-4.68967e-13	-4.04058e-12	1.43535e-10	-4.81052e-10	-5.48507e-11	300	200	0	-1.68763e-18	5.77122e-19	2.20921e-17	-4.09501e-16	-8.97892e-16	6.17515e-16	-311	200	0	-1.22707	-0.383289	12.262	-387.563	-138.475	27.532	-914	200	0
190	8	2.60306e-16	-1.50421e-16	4.53103e-16	-4.18119e-15	2.17908e-14	7.40822e-15	300	610	0	-2.96051e-12	-6.65284e-13	-3.69666e-12	1.03912e-10	-4.29163e-10	-5.17286e-11	300	200	0	3.02666e-17	-1.03503e-17	-3.96207e-16	7.34412e-15	1.61031e-14	-1.10747e-14	-311	200	0	-1.05871	-0.363008	10.8842	-376.231	-109.085	18.7677	-914	200	0
190	9	3.07218e-16	-1.62122e-16	4.94417e-16	-6.8053e-15	2.46655e-14	7.1412e-15	300	610	0	-3.01841e-12	-8.68777e-13	-2.33193e-12	1.34497e-11	-2.49921e-10	-3.55717e-11	300	200	0	7.95675e-17	-2.72098e-17	-1.04159e-15	1.93069e-14	4.23333e-14	-2.91142e-14	-311	200	0	-0.865281	-0.359469	9.50785	-354.115	-97.17	15.2257	-914	200	0
191	0	3.25105e-16	-1.48853e-16	4.6375e-16	-9.95817e-15	2.45506e-14	5.19593e-15	300	610	0	-2.49319e-12	-1.04255e-12	5.25278e-13	-1.46679e-10	1.13657e-10	-9.39614e-14	300	200	0	1.48816e-16	-5.08908e-17	-1.94809e-15	3.61099e-14	7.91764e-14	-5.44527e-14	-311	200	0	-0.686858	-0.384462	8.58578	-334.933	-104.428	19.8595	-914	200	0	-0.871292	-0.546637	12.7455	2247.14	11404.6	749.78	0	0	0
191	1	2.88799e-16	-9.49091e-17	3.14245e-16	-1.33769e-14	1.92597e-14	7.35118e-16	300	610	0	-1.0627e-12	-1.12861e-12	5.38583e-12	-3.94771e-10	7.22451e-10	6.16311e-11	300	200	0	2.38399e-16	-8.15257e-17	-3.12079e-15	5.78471e-14	1.26838e-13	-8.72316e-14	-311	200	0	-0.548944	-0.4441	8.43109	-326.804	-131.077	35.0594	-914	200	0
191	2	1.65766e-16	1.85961e-17	-1.09496e-17	-1.65491e-14	6.06371e-15	-7.17591e-15	300	610	0	1.64569e-12	-1.04425e-12	1.27228e-11	-7.44409e-10	1.6315e-09	1.56208e-10	300	200	0	3.44773e-16	-1.17903e-16	-4.51329e-15	8.36586e-14	1.83434e-13	-1.26155e-13	-311	200	0	-0.460317	-0.534975	9.14596	-329.776	-174.697	62.5764	-914	200	0
191	3	-8.25956e-17	2.12157e-16	-5.74282e-16	-1.86348e-14	-1.81452e-14	-1.94474e-14	300	610	0	6.01508e-12	-6.80981e-13	2.28457e-11	-1.19816e-09	2.87428e-09	2.88311e-10	300	200	0	4.58293e-16	-1.56723e-16	-5.99933e-15	1.11204e-13	2.43831e-13	-1.67692e-13	-311	200	0	-0.415576	-0.642312	10.6134	-335.682	-229.417	103.142	-914	200	0
191	4	-4.97438e-16	5.04819e-16	-1.43499e-15	-1.83981e-14	-5.64886e-14	-3.67581e-14	300	610	0	1.23673e-11	9.20531e-14	3.57147e-11	-1.73891e-09	4.43978e-09	4.5829e-10	300	200	0	5.60702e-16	-1.91744e-16	-7.33992e-15	1.36053e-13	2.98317e-13	-2.05164e-13	-311	200	0	-0.399112	-0.739771	12.5231	-331.302	-286.769	155.712	-914	200	0
191	5	-1.11581e-15	9.09157e-16	-2.63443e-15	-1.41713e-14	-1.11465e-13	-5.92439e-14	300	610	0	2.08511e-11	1.41749e-12	5.06914e-11	-2.31883e-09	6.24197e-09	6.58896e-10	300	200	0	6.22549e-16	-2.12894e-16	-8.14953e-15	1.5106e-13	3.31222e-13	-2.27794e-13	-311	200	0	-0.391926	-0.793122	14.4742	-308.446	-340.425	216.25	-914	200	0
191	6	-1.95996e-15	1.42389e-15	-4.1743e-15	-3.88108e-15	-1.83969e-13	-8.60679e-14	300	610	0	3.1283e-11	3.42884e-12	6.62286e-11	-2.84662e-09	8.0821e-09	8.71174e-10	300	200	0	6.01022e-16	-2.05532e-16	-7.86774e-15	1.45837e-13	3.19769e-13	-2.19918e-13	-311	200	0	-0.380168	-0.772533	16.0783	-272.1	-388.733	276.616	-914	200	0
191	7	-3.02173e-15	2.02388e-15	-5.98695e-15	1.48212e-14	-2.71926e-13	-1.14875e-13	300	610	0	4.29398e-11	6.21613e-12	7.95184e-11	-3.17431e-09	9.60666e-09	1.05973e-09	300	200	0	4.38951e-16	-1.50109e-16	-5.74612e-15	1.06511e-13	2.3354e-13	-1.60615e-13	-311	200	0	-0.35992	-0.674874	17.0002	-235.461	-428.265	324.987	-914	200	0
191	8	-4.24185e-15	2.64775e-15	-7.89817e-15	4.42763e-14	-3.68519e-13	-1.41157e-13	300	610	0	5.43101e-11	9.77498e-12	8.61437e-11	-3.08601e-09	1.02662e-08	1.16794e-09	300	200	0	6.60396e-17	-2.25837e-17	-8.64498e-16	1.60244e-14	3.51359e-14	-2.41643e-14	-311	200	0	-0.332348	-0.530221	17.036	-210.993	-447.04	349.219	-914	200	0
191	9	-5.48436e-15	3.18378e-15	-9.58451e-15	8.63256e-14	-4.60104e-13	-1.57597e-13	300	610	0	6.28242e-11	1.39378e-11	7.98038e-11	-2.2925e-09	9.28447e-09	1.11394e-09	300	200	0	-5.9625e-16	2.03901e-16	7.80527e-15	-1.44679e-13	-3.1723e-13	2.18171e-13	-311	200	0	-0.297976	-0.376143	16.2324	-208.35	-428.702	342.908	-914	200	0
192	0	-6.50817e-15	3.45588e-15	-1.053e-14	1.4156e-13	-5.23984e-13	-1.53512e-13	300	610	0	6.46049e-11	1.82879e-11	5.22283e-11	-4.36976e-10	5.65169e-09	7.8904e-10	300	200	0	-1.62451e-15	5.55538e-16	2.12659e-14	-3.94186e-13	-8.64311e-13	5.94419e-13	-311	200	0	-0.260615	-0.234482	14.9182	-234.604	-365.635	309.931	-914	200	0	-0.22303	-0.142363	13.1895	2171.85	11925.2	353.618	0	0	0
192	1	-6.93927e-15	3.21251e-15	-9.99096e-15	2.08273e-13	-5.26434e-13	-1.14573e-13	300	610	0	5.43052e-11	2.20617e-11	-6.56345e-12	2.88091e-09	-1.8387e-09	6.03238e-11	300	200	0	-3.07608e-15	1.05193e-15	4.02678e-14	-7.46406e-13	-1.63661e-12	1.12556e-12	-311	200	0	-0.229327	-0.112549	13.5794	-292.703	-267.656	262.224	-914	200	0
192	2	-6.25012e-15	2.12305e-15	-6.98161e-15	2.81117e-13	-4.21532e-13	-2.3089e-14	300	610	0	2.51302e-11	2.40505e-11	-1.07458e-10	8.05422e-09	-1.44853e-08	-1.21963e-09	300	200	0	-4.96289e-15	1.69717e-15	6.49672e-14	-1.20424e-12	-2.64047e-12	1.81595e-12	-311	200	0	-0.212207	-0.010681	12.6278	-379.703	-156.22	212.658	-914	200	0
192	3	-3.75544e-15	-2.12057e-16	-2.9977e-16	3.49519e-13	-1.51665e-13	1.40815e-13	300	610	0	-3.08243e-11	2.25223e-11	-2.60658e-10	1.53819e-08	-3.34774e-08	-3.1929e-09	300	200	0	-7.21544e-15	2.46748e-15	9.44544e-14	-1.75081e-12	-3.83892e-12	2.64017e-12	-311	200	0	-0.212134	0.0738828	12.22	-485.112	-53.4238	169.921	-914	200	0
192	4	1.36225e-15	-4.22949e-15	1.1384e-14	3.96011e-13	3.49158e-13	3.96689e-13	300	610	0	-1.21753e-10	1.5194e-11	-4.73063e-10	2.49371e-08	-5.9568e-08	-5.96289e-09	300	200	0	-9.63702e-15	3.29559e-15	1.26154e-13	-2.33841e-12	-5.1273e-12	3.52624e-12	-311	200	0	-0.226386	0.142578	12.2368	-591.19	23.633	137.529	-914	200	0
192	5	9.98086e-15	-1.03399e-14	2.93446e-14	3.94755e-13	1.14782e-12	7.59465e-13	300	610	0	-2.54656e-10	-7.02646e-13	-7.44399e-10	3.63851e-08	-9.25944e-08	-9.54416e-09	300	200	0	-1.18504e-14	4.05251e-15	1.55129e-13	-2.87548e-12	-6.30493e-12	4.33614e-12	-311	200	0	-0.246298	0.187561	12.3931	-678.158	67.2947	114.437	-914	200	0
192	6	2.29013e-14	-1.88234e-14	5.44981e-14	3.10711e-13	2.29891e-12	1.23295e-12	300	610	0	-4.33004e-10	-2.82056e-11	-1.06196e-09	4.87513e-08	-1.30836e-07	-1.37939e-08	300	200	0	-1.32428e-14	4.52866e-15	1.73356e-13	-3.21334e-12	-7.04573e-12	4.84561e-12	-311	200	0	-0.256757	0.19091	12.3808	-730.149	82.4041	96.3704	-914	200	0
192	7	4.06247e-14	-2.96753e-14	8.69459e-14	1.00104e-13	3.82425e-12	1.80079e-12	300	610	0	-6.5341e-10	-7.01921e-11	-1.39408e-09	6.01504e-08	-1.70217e-07	-1.83249e-08	300	200	0	-1.29184e-14	4.41772e-15	1.69109e-13	-3.13463e-12	-6.87313e-12	4.72692e-12	-311	200	0	-0.239896	0.142692	12.0118	-738.612	81.305	78.9965	-914	200	0
192	8	6.30263e-14	-4.2396e-14	1.25352e-13	-2.86957e-13	5.68422e-12	2.41501e-12	300	610	0	-9.01264e-10	-1.28663e-10	-1.68265e-09	6.75033e-08	-2.03415e-07	-2.24057e-08	300	200	0	-9.67536e-15	3.3087e-15	1.26656e-13	-2.34771e-12	-5.1477e-12	3.54027e-12	-311	200	0	-0.187198	0.0558691	11.3465	-706.167	74.186	61.4034	-914	200	0
192	9	8.89195e-14	-5.57296e-14	1.66157e-13	-9.0066e-13	7.74052e-12	2.98252e-12	300	610	0	-1.14546e-09	-2.03679e-10	-1.83562e-09	6.62943e-08	-2.18974e-07	-2.48571e-08	300	200	0	-2.02847e-15	6.9368e-16	2.65539e-14	-4.92205e-13	-1.07923e-12	7.4223e-13	-311	200	0	-0.109611	-0.0435835	10.6572	-645.5	63.7877	46.4336	-914	200	0
193	0	1.15516e-13	-6.73638e-14	2.02674e-13	-1.78129e-12	9.71188e-12	3.3511e-12	300	610	0	-1.33265e-09	-2.91918e-10	-1.72103e-09	5.04443e-08	-2.00628e-07	-2.39663e-08	300	200	0	1.16922e-14	-3.99841e-15	-1.53058e-13	2.8371e-12	6.22076e-12	-4.27825e-12	-311	200	0	-0.0328903	-0.130689	10.2082	-568.646	46.581	38.311	-914	200	0	-0.22303	-0.142363	13.1895	2171.85	11925.2	353.618	0	0	0
193	1	1.37821e-13	-7.36302e-14	2.24159e-13	-2.94358e-12	1.11267e-11	3.29726e-12	300	610	0	-1.38189e-09	-3.84855e-10	-1.16484e-09	1.24163e-08	-1.27116e-07	-1.74472e-08	300	200	0	3.31317e-14	-1.13301e-14	-4.33714e-13	8.03936e-12	1.76275e-11	-1.21231e-11	-311	200	0	0.0152561	-0.185542	10.1046	-479.192	16.812	40.337	-914	200	0
193	2	1.48036e-13	-6.92607e-14	2.15044e-13	-4.35472e-12	1.12802e-11	2.51989e-12	300	610	0	-1.18097e-09	-4.66694e-10	4.40609e-11	-5.62996e-08	2.7102e-08	-2.49074e-09	300	200	0	6.35507e-14	-2.17325e-14	-8.31916e-13	1.54204e-11	3.38116e-11	-2.32536e-11	-311	200	0	0.0160889	-0.201019	10.344	-377.569	-28.9583	52.9993	-914	200	0
193	3	1.35105e-13	-4.72986e-14	1.54598e-13	-5.90607e-12	9.20802e-12	6.45275e-13	300	610	0	-5.86622e-10	-5.12258e-10	2.13755e-09	-1.64141e-07	2.89709e-07	2.40392e-08	300	200	0	1.03279e-13	-3.53186e-14	-1.35199e-12	2.50606e-11	5.4949e-11	-3.77905e-11	-311	200	0	-0.0349527	-0.190648	10.9007	-269.189	-88.7007	72.7084	-914	200	0
193	4	8.45987e-14	7.07591e-16	1.74076e-14	-7.37959e-12	3.69451e-12	-2.749e-12	300	610	0	5.6876e-10	-4.85281e-10	5.33545e-09	-3.1767e-07	6.8638e-07	6.51973e-08	300	200	0	1.50962e-13	-5.16247e-14	-1.97618e-12	3.66307e-11	8.03182e-11	-5.52379e-11	-311	200	0	-0.131333	-0.182377	11.7012	-164.613	-155.14	93.2677	-914	200	0
193	5	-2.07889e-14	8.4057e-14	-2.24814e-13	-8.41216e-12	-6.66112e-12	-8.08255e-12	300	610	0	2.46035e-09	-3.37731e-10	9.7911e-09	-5.18826e-07	1.23397e-06	1.23263e-07	300	200	0	2.02591e-13	-6.92804e-14	-2.65204e-12	4.91584e-11	1.07787e-10	-7.41293e-11	-311	200	0	-0.261006	-0.205995	12.604	-78.6895	-217.321	110.368	-914	200	0
193	6	-1.99776e-13	2.11594e-13	-5.99487e-13	-8.46371e-12	-2.32912e-11	-1.5683e-11	300	610	0	5.24016e-09	-1.10657e-11	1.55104e-08	-7.61105e-07	1.9305e-06	1.98695e-07	300	200	0	2.50378e-13	-8.56222e-14	-3.2776e-12	6.07538e-11	1.33212e-10	-9.16148e-11	-311	200	0	-0.409175	-0.285067	13.4653	-29.9412	-262.408	124.588	-914	200	0
193	7	-4.69658e-13	3.89539e-13	-1.12683e-12	-6.79827e-12	-4.73856e-11	-2.56502e-11	300	610	0	8.98839e-09	5.5939e-10	2.22415e-08	-1.02467e-06	2.74163e-06	2.88689e-07	300	200	0	2.81573e-13	-9.629e-14	-3.68596e-12	6.83232e-11	1.49809e-10	-1.03029e-10	-311	200	0	-0.561628	-0.429398	14.2207	-29.669	-280.416	139.123	-914	200	0
193	8	-8.41667e-13	6.18259e-13	-1.81037e-12	-2.4919e-12	-7.94664e-11	-3.7667e-11	300	610	0	1.36437e-08	1.43557e-09	2.93366e-08	-1.2706e-06	3.5839e-06	3.8535e-07	300	200	0	2.77441e-13	-9.4877e-14	-3.63187e-12	6.73206e-11	1.4761e-10	-1.01517e-10	-311	200	0	-0.706289	-0.628187	14.8829	-69.6247	-268.031	155.51	-914	200	0
193	9	-1.31416e-12	8.87859e-13	-2.62382e-12	5.51482e-12	-1.18785e-10	-5.07567e-11	300	610	0	1.89114e-08	2.66181e-09	3.55936e-08	-1.43486e-06	4.30567e-06	4.73562e-07	300	200	0	2.12723e-13	-7.27452e-14	-2.78467e-12	5.16169e-11	1.13178e-10	-7.78366e-11	-311	200	0	-0.828639	-0.849556	15.4308	-125.927	-226.153	171.92	-914	200	0
194	0	-1.86345e-12	1.17266e-12	-3.49455e-12	1.82971e-11	-1.6254e-10	-6.29981e-11	300	610	0	2.41518e-08	4.24261e-09	3.90954e-08	-1.42302e-06	4.66817e-06	5.28787e-07	300	200	0	5.60488e-14	-1.91671e-14	-7.33711e-13	1.36001e-11	2.98203e-11	-2.05086e-11	-311	200	0	-0.913119	-1.04809	15.7899	-175.299	-157.503	184.49	-914	200	0	-0.73474	-0.678839	15.3184	2848.11	13957.7	911.099	0	0	0
194	1	-2.4324e-12	1.42483e-12	-4.28434e-12	3.6735e-11	-2.04936e-10	-7.12257e-11	300	610	0	2.8258e-08	6.11228e-09	3.70789e-08	-1.10733e-06	4.33064e-06	5.15186e-07	300	200	0	-2.28074e-13	7.79948e-14	2.98562e-12	-5.53417e-11	-1.21345e-10	8.34536e-11	-311	200	0	-0.95906	-1.18128	15.9832	-208.824	-69.4464	190.091	-914	200	0
194	2	-2.91756e-12	1.56798e-12	-4.76957e-12	6.11859e-11	-2.36177e-10	-7.07659e-11	300	610	0	2.95401e-08	8.09669e-09	2.58828e-08	-3.28647e-07	2.84557e-06	3.84698e-07	300	200	0	-6.74948e-13	2.30813e-13	8.83546e-12	-1.63775e-10	-3.59101e-10	2.46967e-10	-311	200	0	-0.989282	-1.2261	16.1903	-233.278	25.0781	188.088	-914	200	0
194	3	-3.15639e-12	1.4918e-12	-4.62449e-12	9.1025e-11	-2.41541e-10	-5.52919e-11	300	610	0	2.56445e-08	9.86916e-09	1.04245e-09	1.09385e-06	-3.2747e-07	7.79713e-08	300	200	0	-1.31222e-12	4.48743e-13	1.71778e-11	-3.18409e-10	-6.98159e-10	4.8015e-10	-311	200	0	-1.03355	-1.18481	16.6393	-260.483	112.763	180.333	-914	200	0
194	4	-2.91726e-12	1.04995e-12	-3.41318e-12	1.24048e-10	-2.00781e-10	-1.69126e-11	300	610	0	1.35512e-08	1.09054e-08	-4.23779e-08	3.34115e-06	-5.77835e-06	-4.71681e-07	300	200	0	-2.14852e-12	7.34731e-13	2.81253e-11	-5.21333e-10	-1.1431e-09	7.86154e-10	-311	200	0	-1.10567	-1.07888	17.4736	-296.541	184.295	170.193	-914	200	0
194	5	-1.8964e-12	6.37337e-14	-5.98616e-13	1.55761e-10	-8.82542e-11	5.33467e-11	300	610	0	-1.02925e-08	1.04464e-08	-1.0911e-07	6.55698e-06	-1.40607e-05	-1.32987e-06	300	200	0	-3.15753e-12	1.07978e-12	4.13339e-11	-7.66169e-10	-1.67994e-09	1.15536e-09	-311	200	0	-1.19717	-0.93003	18.6417	-339.342	233.439	160.747	-914	200	0
194	6	2.72403e-13	-1.66479e-12	4.42083e-12	1.78619e-10	1.25762e-10	1.64485e-10	300	610	0	-4.96291e-08	7.48182e-09	-2.02551e-07	1.07905e-05	-2.55504e-05	-2.54673e-06	300	200	0	-4.25772e-12	1.45602e-12	5.57361e-11	-1.03313e-09	-2.26529e-09	1.55793e-09	-311	200	0	-1.28693	-0.740357	19.8941	-380.804	255.8	153.814	-914	200	0
194	7	3.98806e-12	-4.32594e-12	1.22343e-11	1.81336e-10	4.71918e-10	3.23676e-10	300	610	0	-1.07755e-07	7.74089e-10	-3.23068e-07	1.59162e-05	-4.02358e-05	-4.13508e-06	300	200	0	-5.28836e-12	1.80847e-12	6.92277e-11	-1.28321e-09	-2.81363e-09	1.93504e-09	-311	200	0	-1.35413	-0.499634	20.9325	-409.273	249.052	150.838	-914	200	0
194	8	9.62364e-12	-8.05738e-12	2.32872e-11	1.48459e-10	9.76118e-10	5.33436e-10	300	610	0	-1.86507e-07	-1.1053e-08	-4.65687e-07	2.15308e-05	-5.74342e-05	-6.04019e-06	300	200	0	-5.9843e-12	2.04646e-12	7.8338e-11	-1.45208e-09	-3.1839e-09	2.18969e-09	-311	200	0	-1.3872	-0.217802	21.5621	-414.896	212.872	153.362	-914	200	0
194	9	1.74299e-11	-1.28766e-11	3.76822e-11	6.0492e-11	1.65065e-09	7.87649e-10	300	610	0	-2.84804e-07	-2.93317e-08	-6.17174e-07	2.68313e-05	-7.54373e-05	-8.10118e-06	300	200	0	-5.95379e-12	2.03603e-12	7.79387e-11	-1.44468e-09	-3.16767e-09	2.17853e-09	-311	200	0	-1.38392	0.0598412	21.7252	-396.481	151.946	162.323	-914	200	0
195	0	2.73927e-11	-1.85883e-11	5.49051e-11	-1.05052e-10	2.48156e-09	1.06647e-09	300	610	0	-3.96711e-07	-5.50409e-08	-7.52671e-07	3.04865e-05	-9.11065e-05	-1.00059e-05	300	200	0	-4.66612e-12	1.59568e-12	6.10823e-11	-1.13223e-09	-2.48258e-09	1.70736e-09	-311	200	0	-1.34043	0.273424	21.4321	-361.567	79.9071	177.533	-914	200	0	-0.365725	-0.00477505	19.4778	3690.39	17698.5	277.995	0	0	0
195	1	3.90406e-11	-2.46681e-11	7.34752e-11	-3.71194e-10	3.41215e-09	1.33026e-09	300	610	0	-5.09085e-07	-8.83429e-08	-8.3226e-07	3.05221e-05	-9.94673e-05	-1.12439e-05	300	200	0	-1.45892e-12	4.98908e-13	1.90981e-11	-3.54004e-10	-7.76206e-10	5.33827e-10	-311	200	0	-1.24828	0.379967	20.7445	-321.508	15.558	197.769	-914	200	0
195	2	5.12037e-11	-3.01271e-11	9.05374e-11	-7.57117e-10	4.32315e-09	1.51321e-09	300	610	0	-5.98966e-07	-1.27945e-07	-7.98106e-07	2.42547e-05	-9.33829e-05	-1.10655e-05	300	200	0	4.42183e-12	-1.51214e-12	-5.78844e-11	1.07295e-09	2.3526e-09	-1.61797e-09	-311	200	0	-1.10872	0.373678	19.8649	-286.675	-27.6426	221.109	-914	200	0
195	3	6.1741e-11	-3.33746e-11	1.01439e-10	-1.27134e-09	5.01116e-09	1.51764e-09	300	610	0	-6.31091e-07	-1.70293e-07	-5.73203e-07	8.32443e-06	-6.3436e-05	-8.46054e-06	300	200	0	1.37332e-11	-4.69635e-12	-1.79775e-10	3.33233e-09	7.30662e-09	-5.02504e-09	-311	200	0	-0.938043	0.285435	19.0948	-261.095	-48.1111	244.33	-914	200	0
195	4	6.72652e-11	-3.21021e-11	9.93651e-11	-1.90209e-09	5.16865e-09	1.21062e-09	300	610	0	-5.56098e-07	-2.08634e-07	-6.31717e-08	-2.1109e-05	1.8043e-06	-2.17545e-06	300	200	0	2.70804e-11	-9.26071e-12	-3.54498e-10	6.571e-09	1.44079e-08	-9.90886e-09	-311	200	0	-0.752216	0.164022	18.6096	-241.151	-54.0503	261.953	-914	200	0
195	5	6.29249e-11	-2.32321e-11	7.5153e-11	-2.60471e-09	4.37077e-09	4.25604e-10	300	610	0	-3.10348e-07	-2.32057e-07	8.37014e-07	-6.79245e-05	0.000114901	9.20718e-06	300	200	0	4.46793e-11	-1.5279e-11	-5.84878e-10	1.08414e-08	2.37713e-08	-1.63484e-08	-311	200	0	-0.553395	0.0556222	18.3753	-221.24	-58.1478	268.338	-914	200	0
195	6	4.23275e-11	-2.98705e-12	1.74573e-11	-3.28664e-09	2.07669e-09	-1.02802e-09	300	610	0	1.81434e-07	-2.24675e-07	2.22912e-06	-0.000135265	0.000287782	2.70955e-05	300	200	0	6.60238e-11	-2.25783e-11	-8.64291e-10	1.60206e-08	3.51275e-08	-2.41585e-08	-311	200	0	-0.334486	-0.0124381	18.3101	-198.417	-71.6838	262.134	-914	200	0
195	7	-2.27445e-12	3.28441e-11	-8.65115e-11	-3.79116e-09	-2.34399e-09	-3.3431e-09	300	610	0	9.99156e-07	-1.65247e-07	4.18814e-06	-0.000224338	0.000528793	5.25896e-05	300	200	0	8.94568e-11	-3.05917e-11	-1.17104e-09	2.17065e-08	4.75948e-08	-3.27328e-08	-311	200	0	-0.0936051	-0.0401439	18.4258	-171.686	-100.181	247.268	-914	200	0
195	8	-7.93779e-11	8.83536e-11	-2.49403e-10	-3.88251e-09	-9.54671e-09	-6.67642e-09	300	610	0	2.21421e-06	-2.76173e-08	6.72693e-06	-0.000332743	0.000838324	8.60256e-05	300	200	0	1.11663e-10	-3.81855e-11	-1.46173e-09	2.70948e-08	5.94094e-08	-4.08581e-08	-311	200	0	0.158113	-0.0475056	18.7518	-140.3	-145.034	229.161	-914	200	0
195	9	-1.97022e-10	1.66579e-10	-4.80998e-10	-3.23629e-09	-2.00946e-08	-1.10895e-08	300	610	0	3.86838e-06	2.17485e-07	9.74767e-06	-0.000452288	0.00120285	0.000126341	300	200	0	1.27131e-10	-4.3475e-11	-1.66422e-09	3.0848e-08	6.76389e-08	-4.65178e-08	-311	200	0	0.397363	-0.0608854	19.1581	-104.246	-205.388	210.301	-914	200	0
196	0	-3.60782e-10	2.68091e-10	-7.84065e-10	-1.44124e-09	-3.42733e-08	-1.64656e-08	300	610	0	5.94327e-06	5.98688e-07	1.29802e-05	-0.000566422	0.00158742	0.000170263	300	200	0	1.27671e-10	-4.36597e-11	-1.67129e-09	3.09791e-08	6.79262e-08	-4.67155e-08	-311	200	0	0.591633	-0.106036	19.3829	-67.191	-275.023	188.96	-914	200	0	-0.365725	-0.00477209	19.4778	3690.39	17698.5	277.996	0	0	0
196	1	-5.70793e-10	3.89056e-10	-1.14859e-09	1.97972e-09	-5.1827e-08	-2.24016e-08	300	610	0	8.31965e-06	1.13756e-06	1.59109e-05	-0.000647476	0.00192713	0.000211348	300	200	0	1.02136e-10	-3.49274e-11	-1.33701e-09	2.4783e-08	5.43404e-08	-3.7372e-08	-311	200	0	0.71055	-0.205859	19.2584	-37.8598	-341.202	162.115	-914	200	0
196	2	-8.17697e-10	5.18772e-10	-1.54443e-09	7.51919e-09	-7.16106e-08	-2.80807e-08	300	610	0	1.07276e-05	1.83891e-06	1.77088e-05	-0.000654188	0.00211836	0.00023898	300	200	0	3.65434e-11	-1.24968e-11	-4.78375e-10	8.86719e-09	1.94426e-08	-1.33714e-08	-311	200	0	0.741426	-0.374568	18.8049	-25.3999	-389.65	129.124	-914	200	0
196	3	-1.07757e-09	6.36807e-10	-1.91264e-09	1.55946e-08	-9.11702e-08	-3.21353e-08	300	610	0	1.26912e-05	2.67743e-06	1.71637e-05	-0.000530205	0.00201168	0.000237483	300	200	0	-8.51174e-11	2.91077e-11	1.11424e-09	-2.06536e-08	-4.52861e-08	3.11449e-08	-311	200	0	0.689607	-0.603151	18.1444	-33.0175	-410.956	91.9978	-914	200	0
196	4	-1.30611e-09	7.10052e-10	-2.15645e-09	2.64063e-08	-1.06284e-07	-3.25235e-08	300	610	0	1.34747e-05	3.58065e-06	1.26564e-05	-0.000204618	0.00140898	0.000185635	300	200	0	-2.79069e-10	9.54336e-11	3.65318e-09	-6.77156e-08	-1.48476e-07	1.02113e-07	-311	200	0	0.568091	-0.851411	17.4212	-56.1411	-403.301	53.8576	-914	200	0
196	5	-1.43276e-09	6.90206e-10	-2.13332e-09	3.9735e-08	-1.10532e-07	-2.64545e-08	300	610	0	1.20433e-05	4.40909e-06	2.19236e-06	0.000404099	6.85508e-05	5.69611e-05	300	200	0	-5.58535e-10	1.91003e-10	7.31156e-09	-1.35528e-07	-2.97164e-07	2.04371e-07	-311	200	0	0.393506	-1.06663	16.7518	-85.305	-370.44	18.6774	-914	200	0
196	6	-1.35594e-09	5.12562e-10	-1.65071e-09	5.46777e-08	-9.49996e-08	-1.04131e-08	300	610	0	7.05627e-06	4.93568e-06	-1.6462e-05	0.00137903	-0.00227705	-0.000178649	300	200	0	-9.28784e-10	3.17617e-10	1.21583e-08	-2.25368e-07	-4.94152e-07	3.39847e-07	-311	200	0	0.18713	-1.21121	16.1799	-110.492	-318.513	-8.63009	-914	200	0
196	7	-9.4115e-10	9.73017e-11	-4.69028e-10	6.93289e-08	-4.82847e-08	1.96467e-08	300	610	0	-3.08079e-06	4.82808e-06	-4.54936e-05	0.00278874	-0.00588451	-0.000551396	300	200	0	-1.38015e-09	4.71972e-10	1.8067e-08	-3.34891e-07	-7.34299e-07	5.05005e-07	-311	200	0	-0.0265914	-1.27334	15.665	-124.831	-254.979	-23.7605	-914	200	0
196	8	-2.45526e-11	-6.45128e-10	1.68351e-09	8.0435e-08	4.29781e-08	6.78549e-08	300	610	0	-2.00731e-05	3.63976e-06	-8.65537e-05	0.00466234	-0.0109386	-0.00108537	300	200	0	-1.87901e-09	6.42567e-10	2.45973e-08	-4.55938e-07	-9.99712e-07	6.8754e-07	-311	200	0	-0.223884	-1.26222	15.1102	-126.962	-188.316	-25.1482	-914	200	0
196	9	1.57476e-09	-1.80264e-09	5.07827e-09	8.30721e-08	1.92797e-07	1.37632e-07	300	610	0	-4.5465e-05	8.18183e-07	-0.00014002	0.00695423	-0.0174609	-0.00178902	300	200	0	-2.35702e-09	8.06033e-10	3.08548e-08	-5.71926e-07	-1.25403e-06	8.62447e-07	-311	200	0	-0.385931	-1.19474	14.4299	-121.541	-126.131	-14.9402	-914	200	0
197	0	4.02985e-09	-3.44207e-09	9.92964e-09	7.04325e-08	4.13395e-07	2.30453e-07	300	610	0	-8.02007e-05	-4.25899e-06	-0.000203978	0.00949839	-0.0251841	-0.00264189	300	200	0	-2.69965e-09	9.23202e-10	3.534e-08	-6.55064e-07	-1.43633e-06	9.87816e-07	-311	200	0	-0.503522	-1.08411	13.6088	-117.378	-72.92	1.57136	-914	200	0	-0.354025	-0.800167	12.7146	2377.47	11554.4	815.864	0	0	0
197	1	7.46428e-09	-5.57973e-09	1.63085e-08	3.38434e-08	7.11352e-07	3.44107e-07	300	610	0	-0.000123985	-1.22064e-05	-0.000272921	0.0119538	-0.0333946	-0.00357742	300	200	0	-2.73576e-09	9.35551e-10	3.58127e-08	-6.63826e-07	-1.45554e-06	1.00103e-06	-311	200	0	-0.58224	-0.941525	12.6935	-122.62	-29.599	18.2051	-914	200	0
197	2	1.18899e-08	-8.14067e-09	2.40212e-08	-3.68131e-08	1.08207e-06	4.70426e-07	300	610	0	-0.000174427	-2.34981e-05	-0.000336237	0.0137455	-0.04075	-0.00446275	300	200	0	-2.23126e-09	7.63028e-10	2.92085e-08	-5.41412e-07	-1.18713e-06	8.16432e-07	-311	200	0	-0.641111	-0.782916	11.754	-140.112	5.51899	30.3843	-914	200	0
197	3	1.71217e-08	-1.09068e-08	3.24546e-08	-1.52071e-07	1.50247e-06	5.92581e-07	300	610	0	-0.000225991	-3.82647e-05	-0.000376637	0.0140116	-0.045093	-0.00507716	300	200	0	-8.91119e-10	3.04737e-10	1.16653e-08	-2.16228e-07	-4.74113e-07	3.26066e-07	-311	200	0	-0.695807	-0.629011	10.8782	-166.977	35.0666	36.0697	-914	200	0
197	4	2.26708e-08	-1.34561e-08	4.03926e-08	-3.21001e-07	1.9221e-06	6.82161e-07	300	610	0	-0.000268811	-5.60131e-05	-0.000368802	0.0115688	-0.043296	-0.00509295	300	200	0	1.62455e-09	-5.5555e-10	-2.12663e-08	3.94194e-07	8.64329e-07	-5.94432e-07	-311	200	0	-0.739267	-0.500264	10.156	-196.242	61.0459	35.3371	-914	200	0
197	5	2.76211e-08	-1.50997e-08	4.58231e-08	-5.48254e-07	2.25338e-06	6.96509e-07	300	610	0	-0.000287546	-7.52674e-05	-0.000278699	0.00492114	-0.0311923	-0.00406432	300	200	0	5.66312e-09	-1.93663e-09	-7.41336e-08	1.37415e-06	3.01302e-06	-2.07217e-06	-311	200	0	-0.74494	-0.411605	9.63433	-219.398	84.3228	29.5173	-914	200	0
197	6	3.05033e-08	-1.48273e-08	4.5766e-08	-8.29821e-07	2.36229e-06	5.77032e-07	300	610	0	-0.000260503	-9.3148e-05	-6.41919e-05	-0.00766146	-0.00367247	-0.00143245	300	200	0	1.1513e-08	-3.93711e-09	-1.50712e-07	2.7936e-06	6.12539e-06	-4.21267e-06	-311	200	0	-0.695565	-0.369201	9.34652	-233.062	105.161	21.0115	-914	200	0
197	7	2.91911e-08	-1.12788e-08	3.61765e-08	-1.14747e-06	2.06186e-06	2.49572e-07	300	610	0	-0.000159449	-0.000104932	0.000322207	-0.0279574	0.0449537	0.00344214	300	200	0	1.93001e-08	-6.60009e-09	-2.5265e-07	4.68314e-06	1.02685e-05	-7.06202e-06	-311	200	0	-0.605987	-0.37016	9.38036	-244.45	123.514	13.687	-914	200	0
197	8	2.08554e-08	-2.76818e-09	1.19959e-08	-1.462e-06	1.11177e-06	-3.71725e-07	300	610	0	4.93765e-05	-0.000103668	0.000927448	-0.0574602	0.120206	0.0112066	300	200	0	2.88419e-08	-9.86312e-09	-3.77558e-07	6.99844e-06	1.53451e-05	-1.05534e-05	-311	200	0	-0.513288	-0.402942	9.81187	-267.353	138.137	12.4964	-914	200	0
197	9	2.03277e-09	1.26082e-08	-3.25485e-08	-1.70588e-06	-7.71248e-07	-1.37525e-06	300	610	0	0.000402343	-7.99721e-05	0.00178781	-0.0968586	0.226165	0.0223874	300	200	0	3.9457e-08	-1.34932e-08	-5.16515e-07	9.57416e-06	2.09928e-05	-1.44375e-05	-311	200	0	-0.45319	-0.450441	10.6095	-313.907	146.145	22.0978	-914	200	0
198	0	-3.11266e-08	3.67375e-08	-1.03274e-07	-1.77633e-06	-3.88641e-06	-2.83548e-06	300	610	0	0.000932817	-2.21753e-05	0.00291348	-0.145298	0.363558	0.0371914	300	200	0	4.97375e-08	-1.70088e-08	-6.51093e-07	1.20687e-05	2.64624e-05	-1.81992e-05	-311	200	0	-0.449045	-0.500768	11.7158	-390.581	145.099	44.8543	-914	200	0	-1.38936	-0.790648	19.8416	3390.87	18268.4	1141.26	0	0	0
198	1	-8.23454e-08	7.10869e-08	-2.0487e-07	-1.53051e-06	-8.49862e-06	-4.78724e-06	300	610	0	0.00166203	8.29476e-05	0.00426719	-0.199418	0.527132	0.0552276	300	200	0	5.73042e-08	-1.95964e-08	-7.50146e-07	1.39048e-05	3.04883e-05	-2.0968e-05	-311	200	0	-0.510843	-0.555856	13.153	-496.892	135.137	79.2868	-914	200	0
198	2	-1.54353e-07	1.16089e-07	-3.39091e-07	-7.85576e-07	-1.47582e-05	-7.18919e-06	300	610	0	0.00258567	0.000248585	0.0057368	-0.252196	0.702325	0.0751451	300	200	0	5.85821e-08	-2.00334e-08	-7.66874e-07	1.42148e-05	3.11681e-05	-2.14355e-05	-311	200	0	-0.635517	-0.624557	14.9175	-623.248	117.628	120.236	-914	200	0
198	3	-2.47588e-07	1.70288e-07	-5.02222e-07	6.72967e-07	-2.25851e-05	-9.87605e-06	300	610	0	0.00365598	0.000485127	0.00710323	-0.291693	0.861395	0.0942047	300	200	0	4.86567e-08	-1.66392e-08	-6.36944e-07	1.18064e-05	2.58874e-05	-1.78038e-05	-311	200	0	-0.809779	-0.70874	16.8214	-749.393	94.3375	160.303	-914	200	0
198	4	-3.58407e-07	2.29242e-07	-6.81809e-07	3.07023e-06	-3.15148e-05	-1.25013e-05	300	610	0	0.00475941	0.00079594	0.00800688	-0.299904	0.959439	0.10782	300	200	0	2.13039e-08	-7.28532e-09	-2.78881e-07	5.16935e-06	1.13346e-05	-7.79522e-06	-311	200	0	-1.01899	-0.797517	18.5629	-849.322	71.7614	192.136	-914	200	0
198	5	-4.76832e-07	2.84243e-07	-8.52777e-07	6.60307e-06	-4.05109e-05	-1.4475e-05	300	610	0	0.00569164	0.00117148	0.00791822	-0.251994	0.931011	0.109142	300	200	0	-3.06879e-08	1.04944e-08	4.01722e-07	-7.44635e-06	-1.63272e-05	1.12289e-05	-311	200	0	-1.25394	-0.874154	19.9546	-904.243	61.7124	211.1	-914	200	0
198	6	-5.83926e-07	3.20964e-07	-9.73301e-07	1.13784e-05	-4.77571e-05	-1.49062e-05	300	610	0	0.0061328	0.00158172	0.00612206	-0.116411	0.688506	0.0888101	300	200	0	-1.14752e-07	3.9242e-08	1.50218e-06	-2.78444e-05	-6.10531e-05	4.19885e-05	-311	200	0	-1.50514	-0.930712	21.0296	-911.637	70.0905	216.539	-914	200	0
198	7	-6.49107e-07	3.18273e-07	-9.81097e-07	1.73246e-05	-5.04571e-05	-1.25651e-05	300	610	0	0.00562837	0.00196726	0.00172852	0.143545	0.123951	0.0350305	300	200	0	-2.37168e-07	8.11047e-08	3.10467e-06	-5.75484e-05	-0.000126183	8.67812e-05	-311	200	0	-1.75304	-0.973178	21.9267	-879.813	88.8067	210.666	-914	200	0
198	8	-6.27872e-07	2.47596e-07	-7.9121e-07	2.40741e-05	-4.46901e-05	-5.88782e-06	300	610	0	0.0035839	0.00222986	-0.0062715	0.565914	-0.883671	-0.0657713	300	200	0	-4.00903e-07	1.37097e-07	5.24805e-06	-9.72783e-05	-0.000213297	0.000146693	-311	200	0	-1.96559	-1.00821	22.706	-816.697	105.029	196.174	-914	200	0
198	9	-4.6074e-07	7.33242e-08	-2.96876e-07	3.08212e-05	-2.53925e-05	6.94685e-06	300	610	0	-0.000715176	0.00222421	-0.0188853	1.18318	-2.45296	-0.227455	300	200	0	-6.02549e-07	2.06055e-07	7.88773e-06	-0.000146207	-0.000320582	0.000220476	-311	200	0	-2.10302	-1.02845	23.2709	-725.692	113.995	174.827	-914	200	0
199	0	-7.4509e-08	-2.44987e-07	6.24472e-07	3.61651e-05	1.3437e-05	2.78294e-05	300	610	0	-0.00804417	0.00175316	-0.0369079	2.01143	-4.67374	-0.461501	300	200	0	-8.28321e-07	2.83262e-07	1.08432e-05	-0.00020099	-0.000440702	0.000303087	-311	200	0	-2.13333	-1.01532	23.4782	-609.961	119.801	148.447	-914	200	0	-1.46727	-0.80948	19.7543	3374.61	18288.3	1149.94	0	0	0
199	1	6.12705e-07	-7.47817e-07	2.09746e-06	3.79602e-05	7.81858e-05	5.8379e-05	300	610	0	-0.0191232	0.000570324	-0.0606009	3.03488	-7.56711	-0.772873	300	200	0	-1.04923e-06	3.58808e-07	1.37351e-05	-0.000254595	-0.000558237	0.000383921	-311	200	0	-2.05272	-0.955288	23.3148	-478.373	129.852	120.85	-914	200	0
199	2	1.68091e-06	-1.46731e-06	4.22445e-06	3.32107e-05	0.000174589	9.94075e-05	300	610	0	-0.0344273	-0.00160522	-0.0892431	4.18562	-11.0303	-1.15417	300	200	0	-1.21589e-06	4.158e-07	1.59167e-05	-0.000295033	-0.000646905	0.000444901	-311	200	0	-1.88551	-0.851009	22.8866	-345.427	151.503	97.6768	-914	200	0
199	3	3.19024e-06	-2.41443e-06	7.04787e-06	1.80633e-05	0.000306057	0.000150154	300	610	0	-0.0539063	-0.00505623	-0.120554	5.31911	-14.7665	-1.57801	300	200	0	-1.25362e-06	4.28701e-07	1.64106e-05	-0.000304188	-0.000666977	0.000458706	-311	200	0	-1.66319	-0.72207	22.2531	-227.288	190.547	84.0588	-914	200	0
199	4	5.15385e-06	-3.56107e-06	1.04971e-05	-1.2028e-05	0.000471251	0.000207279	300	610	0	-0.0766074	-0.01001	-0.150013	6.18758	-18.2027	-1.98797	300	200	0	-1.05928e-06	3.62242e-07	1.38666e-05	-0.000257032	-0.00056358	0.000387596	-311	200	0	-1.40883	-0.600855	21.3515	-139.42	248.966	82.3693	-914	200	0
199	5	7.50039e-06	-4.81695e-06	1.43195e-05	-6.18708e-05	0.000660848	0.000263653	300	610	0	-0.100205	-0.0165503	-0.170144	6.41499	-20.4046	-2.28876	300	200	0	-5.01608e-07	1.71536e-07	6.56635e-06	-0.000121714	-0.000266877	0.000183541	-311	200	0	-1.13558	-0.520906	20.0934	-92.6677	321.525	90.7843	-914	200	0
199	6	1.00263e-05	-6.00241e-06	1.79984e-05	-0.000135732	0.000853573	0.00030703	300	610	0	-0.120469	-0.0244937	-0.169874	5.48028	-20.0031	-2.33731	300	200	0	5.72348e-07	-1.95727e-07	-7.49237e-06	0.000138879	0.000304513	-0.000209425	-311	200	0	-0.85596	-0.500009	18.5256	-87.4081	394.924	103.242	-914	200	0
199	7	1.23405e-05	-6.81956e-06	2.06648e-05	-0.00023605	0.00101177	0.000318808	300	610	0	-0.130733	-0.0332303	-0.134179	2.71814	-15.1568	-1.93708	300	200	0	2.32157e-06	-7.93911e-07	-3.03907e-05	0.000563325	0.00123517	-0.000849476	-311	200	0	-0.589595	-0.532765	16.8454	-112.976	453.01	112.02	-914	200	0
199	8	1.38066e-05	-6.82667e-06	2.10172e-05	-0.000361583	0.00107712	0.000273184	300	610	0	-0.121474	-0.0415348	-0.0442721	-2.64965	-3.58478	-0.839275	300	200	0	4.88254e-06	-1.66969e-06	-6.39154e-05	0.00118474	0.00259772	-0.00178655	-311	200	0	-0.357113	-0.598892	15.2683	-154.129	485.643	112.101	-914	200	0
199	9	1.34935e-05	-5.42342e-06	1.72718e-05	-0.000504939	0.000967419	0.000137181	300	610	0	-0.0801818	-0.0473659	0.121282	-11.4363	17.2856	1.24414	300	200	0	8.32431e-06	-2.84668e-06	-0.00010897	0.00201988	0.00442889	-0.00304591	-311	200	0	-0.170629	-0.673596	13.915	-196.783	492.734	103.589	-914	200	0
200	0	1.01507e-05	-1.85814e-06	7.17605e-06	-0.000649569	0.000576009	-0.000127812	300	610	0	0.00826414	-0.0476857	0.384077	-24.3472	50.0005	4.6098	300	200	0	1.25843e-05	-4.30348e-06	-0.000164736	0.00305356	0.0066954	-0.00460468	-311	200	0	-0.0328247	-0.73004	12.7557	-229.021	478.474	89.9657	-914	200	0	1.2538	-0.135159	13.5765	2439.57	10158.6	334.167	0	0	0
200	1	2.23191e-06	4.72817e-06	-1.18714e-05	-0.000766422	-0.000224206	-0.000562205	300	610	0	0.160382	-0.0383535	0.761506	-41.754	96.5324	9.50769	300	200	0	1.73841e-05	-5.94487e-06	-0.000227568	0.00421823	0.00924909	-0.00636095	-311	200	0	0.0594973	-0.743709	11.6539	-242.843	444.166	75.5073	-914	200	0
200	2	-1.2004e-05	1.52031e-05	-4.25384e-05	-0.000810733	-0.00156951	-0.00120115	300	610	0	0.391701	-0.0141691	1.26005	-63.371	157.447	16.0549	300	200	0	2.21274e-05	-7.56695e-06	-0.000289661	0.00536918	0.0117727	-0.00809656	-311	200	0	0.112502	-0.701642	10.5028	-237.452	388.105	64.5246	-914	200	0
200	3	-3.42749e-05	3.02694e-05	-8.70559e-05	-0.000719683	-0.0035839	-0.00206338	300	610	0	0.712802	0.0308326	1.86587	-87.8281	230.745	24.1131	300	200	0	2.57889e-05	-8.81907e-06	-0.000337592	0.00625763	0.0137208	-0.00943631	-311	200	0	0.133315	-0.60789	9.34297	-219.121	310.303	60.6915	-914	200	0
200	4	-6.59028e-05	5.0197e-05	-0.000146432	-0.000412086	-0.00634432	-0.00313517	300	610	0	1.12348	0.102709	2.53263	-112.153	310.382	33.1284	300	200	0	2.68095e-05	-9.16808e-06	-0.000350952	0.00650527	0.0142638	-0.00980975	-311	200	0	0.12852	-0.481678	8.38028	-197.955	215.675	66.0066	-914	200	0
200	5	-0.000107246	7.44475e-05	-0.000219338	0.000208365	-0.00982985	-0.00434917	300	610	0	1.60478	0.206424	3.16714	-131.204	384.531	41.9387	300	200	0	2.30252e-05	-7.87396e-06	-0.000301413	0.00558702	0.0122504	-0.00842505	-311	200	0	0.102902	-0.3478	7.8648	-183.991	111.604	80.4826	-914	200	0
200	6	-0.000156915	0.000101188	-0.000300659	0.00124429	-0.0138538	-0.00555879	300	610	0	2.10913	0.344009	3.61397	-137.133	433.757	48.5656	300	200	0	1.16686e-05	-3.99034e-06	-0.000152749	0.00283137	0.0062082	-0.00426962	-311	200	0	0.0587335	-0.226122	7.92914	-184.041	3.71074	102.231	-914	200	0
200	7	-0.000210765	0.000126714	-0.000379753	0.00278804	-0.0179797	-0.00650996	300	610	0	2.54897	0.51197	3.64173	-119.007	429.43	50.0209	300	200	0	-1.05033e-05	3.59182e-06	0.000137494	-0.0025486	-0.00558818	0.00384321	-311	200	0	-0.00398337	-0.128578	8.5156	-200.4	-104.682	127.263	-914	200	0
200	8	-0.000260718	0.000144835	-0.000438571	0.00489489	-0.0214275	-0.00681436	300	610	0	2.78541	0.697937	2.93483	-62.8035	332.854	42.1794	300	200	0	-4.68883e-05	1.60345e-05	0.000613796	-0.0113774	-0.0249466	0.0171567	-311	200	0	-0.0864005	-0.0611754	9.39733	-231.381	-210.373	149.713	-914	200	0
200	9	-0.000293537	0.000146319	-0.000449928	0.00754427	-0.0229809	-0.00593073	300	610	0	2.61904	0.876657	1.09675	47.9734	95.8598	19.7943	300	200	0	-0.000100449	3.43507e-05	0.00131494	-0.0243738	-0.0534431	0.0367549	-311	200	0	-0.189046	-0.0262149	10.2742	-273.409	-307.743	163.504	-914	200	0
201	0	-0.000289749	0.000118558	-0.00037638	0.0105878	-0.0209171	-0.00316403	300	610	0	1.78658	1.00571	-2.32761	230.697	-336.217	-23.2442	155.552	100.886	0	-0.000172776	5.90846e-05	0.00226174	-0.0419239	-0.0919243	0.0632199	-311	200	0	-0.309502	-0.023773	10.8939	-322.38	-387.292	164.743	-914	200	0	-26.3537	-2.74396	-43.4406	-6725.62	21731.4	4269.1	471.304	152.236	0
201	1	-0.000223077	4.56894e-05	-0.000170413	0.0136859	-0.0129902	0.00230415	300	610	0	-0.0317771	1.02163	-7.80084	500.666	-1018	-93.2802	169.501	135.819	0	-0.000262746	8.98515e-05	0.0034395	-0.0637548	-0.139792	0.0961402	-311	200	0	-0.439675	-0.052444	11.1435	-371.572	-436.473	153.694	-914	200	0
201	2	-6.08564e-05	-9.05242e-05	0.000223159	0.0162363	0.00349068	0.011337	300	610	0	-3.18781	0.837452	-15.7027	866.396	-1992.71	-195.749	173.098	144.825	0	-0.000364743	0.000124732	0.0047747	-0.0885042	-0.194059	0.133462	-311	200	0	-0.566494	-0.109477	11.087	-410.959	-444.037	135.077	-914	200	0
201	3	0.000233909	-0.000308666	0.000861415	0.0173054	0.0314316	0.0246968	300	610	0	-8.01599	0.343465	-26.19	1322.84	-3274.78	-333.379	174.961	149.491	0	-0.00046651	0.000159533	0.00610689	-0.113198	-0.248203	0.170699	-311	200	0	-0.680767	-0.190509	10.9335	-434.581	-409.085	115.357	-914	200	0
201	4	0.000698084	-0.000624068	0.00179289	0.0155762	0.0735108	0.0428119	300	610	0	-14.7382	-0.557063	-39.0811	1847.19	-4835.59	-505.988	176.268	152.734	0	-0.000546772	0.00018698	0.00715757	-0.132673	-0.290906	0.200067	-311	200	0	-0.784207	-0.288625	10.9448	-447.504	-347.203	99.2603	-914	200	0
201	5	0.00136065	-0.00104323	0.0030412	0.00933868	0.131455	0.0654413	300	610	0	-23.356	-1.86141	-53.9577	2407.61	-6615.61	-714.349	177.393	155.38	0	-0.000572989	0.000195946	0.00750076	-0.139035	-0.304854	0.20966	-311	200	0	-0.881167	-0.392407	11.3001	-460.449	-283.873	88.5565	-914	200	0
201	6	0.0022309	-0.00155594	0.00458173	-0.00344659	0.204976	0.09123	300	610	0	-33.6983	-3.44156	-70.5145	2982.75	-8565.04	-963.089	178.535	157.7	0	-0.000499769	0.000170907	0.00654227	-0.121268	-0.265898	0.182868	-311	200	0	-0.96708	-0.487134	12.0011	-479.78	-241.888	82.7066	-914	200	0
201	7	0.00328188	-0.00212503	0.00631103	-0.024969	0.290345	0.117166	300	610	0	-45.6756	-5.14463	-88.908	3575.6	-10682.3	-1259.62	179.85	159.783	0	-0.000268784	9.19165e-05	0.00351854	-0.06522	-0.143005	0.0983497	-311	200	0	-1.03133	-0.564363	12.9143	-505	-233.172	80.2454	-914	200	0
201	8	0.00442927	-0.00267419	0.00801007	-0.0572248	0.378617	0.137979	300	610	0	-59.4937	-6.89506	-109.884	4214.17	-13028.2	-1614.31	181.436	161.649	0	0.000188699	-6.45295e-05	-0.00247018	0.0457874	0.100396	-0.0690459	-311	200	0	-1.06559	-0.629753	13.8706	-530.088	-256.005	80.1203	-914	200	0
201	9	0.00550644	-0.00307479	0.00930417	-0.10146	0.453636	0.145567	300	610	0	-75.6183	-8.71421	-134.583	4940.66	-15706.3	-2039.44	183.296	163.289	0	0.000945259	-0.000323251	-0.012374	0.229365	0.502918	-0.345876	-311	200	0	-1.06267	-0.695364	14.7009	-541.604	-296.736	82.298	-914	200	0
202	0	0.00623808	-0.00313394	0.00962561	-0.157358	0.490046	0.128579	300	610	0	-94.5123	-10.6882	-164.025	5792.05	-18807.6	-2542.36	185.337	164.688	0	0.00206511	-0.00070621	-0.0270335	0.501096	1.09873	-0.755637	-311	200	0	-1.01201	-0.765076	15.2219	-519.622	-333.707	87.4685	-914	200	0	-187.804	-24.7729	-293.804	-50273.2	79000.2	26496.9	238.316	167.179	0
202	1	0.00621705	-0.00258694	0.00818866	-0.22195	0.451753	0.0723687	300	610	0	-116.292	-12.9154	-198.472	6780.41	-22347.2	-3117.2	187.404	165.837	0	0.00358462	-0.00122584	-0.0469248	0.869801	1.90717	-1.31163	-311	200	0	-0.904568	-0.830528	15.2515	-450.902	-342.814	96.1026	-914	200	0
202	2	0.00489127	-0.00109912	0.00399135	-0.288268	0.291475	-0.0404025	300	610	0	-140.462	-15.4593	-236.959	7881.66	-26224.3	-3740.04	189.33	166.738	0	0.00548413	-0.00187542	-0.0717905	1.33071	2.91779	-2.00667	-311	200	0	-0.744052	-0.882546	14.7051	-342.84	-307.226	107.602	-914	200	0
202	3	0.00157109	0.00171653	-0.0041366	-0.343837	-0.0477362	-0.228165	300	610	0	-165.803	-18.3294	-277.167	9035.12	-30217.5	-4367.98	190.977	167.402	0	0.00765069	-0.00261632	-0.100152	1.85643	4.07049	-2.79943	-311	200	0	-0.550933	-0.92537	13.6859	-221.234	-227.023	119.12	-914	200	0
202	4	-0.00452943	0.00625778	-0.0174156	-0.369187	-0.627819	-0.507422	300	610	0	-190.459	-21.4911	-315.69	10152.4	-34014	-4941.53	192.255	167.841	0	0.00983245	-0.00336242	-0.128713	2.38583	5.23128	-3.59775	-311	200	0	-0.355216	-0.97611	12.4458	-116.818	-118.432	125.227	-914	200	0
202	5	-0.0142007	0.0128586	-0.0369	-0.33672	-1.50656	-0.887907	300	610	0	-212.214	-24.8943	-348.638	11133.6	-37264.5	-5391.08	193.114	168.065	0	0.0115882	-0.00396285	-0.151697	2.81186	6.16543	-4.2402	-311	200	0	-0.185997	-1.05353	11.2919	-51.4077	-2.15506	121.96	-914	200	0
202	6	-0.0280769	0.0216729	-0.0631371	-0.210428	-2.72252	-1.36555	300	610	0	-228.961	-28.4948	-372.491	11889.3	-39655.6	-5651.35	193.539	168.082	0	0.012239	-0.0041854	-0.160216	2.96978	6.51168	-4.47833	-311	200	0	-0.0660694	-1.16875	10.5241	-30.1678	106.221	111.503	-914	200	0
202	7	-0.0463893	0.0325092	-0.0956781	0.0528648	-4.27286	-1.91314	300	610	0	-239.248	-32.2565	-385.055	12364.6	-40989.4	-5680.35	193.549	167.889	0	0.010833	-0.00370457	-0.14181	2.6286	5.7636	-3.96385	-311	200	0	-0.0127526	-1.31642	10.3446	-45.0374	195.667	100.685	-914	200	0
202	8	-0.0686202	0.0446151	-0.132436	0.499842	-6.08328	-2.46884	300	610	0	-242.74	-36.149	-386.207	12557.9	-41248.3	-5474.29	193.196	167.484	0	0.00614107	-0.00210007	-0.0803903	1.49012	3.26731	-2.24705	-311	200	0	-0.0386034	-1.47075	10.7856	-82.8571	255.297	95.8896	-914	200	0
202	9	-0.0930564	0.0564192	-0.168905	1.17361	-7.97065	-2.92339	300	610	0	-240.356	-40.1598	-378.097	12528	-40617.8	-5071.51	192.573	166.866	0	-0.00329289	0.00112607	0.0431058	-0.799013	-1.75196	1.20489	-311	200	0	-0.146101	-1.59658	11.764	-129.542	273.411	99.4638	-914	200	0
203	0	-0.116261	0.0652502	-0.19731	2.10211	-9.60047	-3.10778	300	610	0	-234.041	-44.3141	-364.683	12382.8	-39449.4	-4542.19	191.826	166.045	0	-0.0190183	0.00650373	0.248961	-4.61476	-10.1186	6.95892	-311	200	0	-0.322985	-1.66743	13.187	-172.236	240.984	109.028	-914	200	0	-220.455	-66.3808	-358.293	-60605.5	100051	22715.8	249.857	160.395	0
203	1	-0.132512	0.0670793	-0.205798	3.28113	-10.4444	-2.78402	300	610	0	-226.233	-48.6767	-350.749	12254.3	-38173.5	-3968.68	191.166	165.062	0	-0.0424255	0.0145083	0.555375	-10.2945	-22.5722	15.5237	-311	200	0	-0.547931	-1.67813	14.9857	-203.82	159.207	120.284	-914	200	0
203	2	-0.133298	0.0563506	-0.177887	4.65138	-9.74635	-1.64362	300	610	0	-219.236	-53.3161	-340.781	12268.1	-37194.7	-3426.67	190.854	164	0	-0.0743395	0.025422	0.973148	-18.0383	-39.5518	27.2012	-311	200	0	-0.79775	-1.64421	17.0547	-226.019	45.054	130.148	-914	200	0
203	3	-0.107024	0.0260052	-0.0924538	6.07008	-6.51124	0.680689	300	610	0	-214.675	-58.2433	-338.061	12516.4	-36806.2	-2971.97	191.126	162.976	0	-0.114431	0.0391322	1.49797	-27.7665	-60.8823	41.8711	-311	200	0	-1.04683	-1.58111	19.1349	-245.455	-73.4611	137.224	-914	200	0
203	4	-0.0391334	-0.0321664	0.07531	7.27887	0.46572	4.58216	300	610	0	-213.192	-63.3662	-344.177	13041.9	-37140.3	-2632.5	192.09	162.107	0	-0.160433	0.0548635	2.10016	-38.9288	-85.3572	58.7034	-311	200	0	-1.26959	-1.48387	20.8084	-267.046	-169.283	142.25	-914	200	0
203	5	0.0870625	-0.126673	0.351481	7.87192	12.504	10.4177	300	610	0	-214.396	-68.4796	-358.93	13833.9	-38159.5	-2405.95	193.686	161.458	0	-0.207175	0.0708478	2.71204	-50.2705	-110.226	75.8064	-311	200	0	-1.44657	-1.33795	21.7064	-291.468	-226.75	148.032	-914	200	0
203	6	0.288498	-0.264778	0.758934	7.27102	30.8491	18.4071	300	610	0	-217.071	-73.2948	-380.591	14834.6	-39682	-2263.24	195.736	161.022	0	-0.24551	0.0839574	3.21387	-59.5726	-130.622	89.8336	-311	200	0	-1.5604	-1.14653	21.711	-316.879	-244.766	156.392	-914	200	0
203	7	0.579027	-0.450076	1.31023	4.71813	56.3591	28.4858	300	610	0	-219.559	-77.5061	-406.424	15956	-41435.6	-2157.34	198.048	160.741	0	-0.263745	0.0901934	3.45258	-63.9973	-140.324	96.506	-311	200	0	-1.59345	-0.935508	20.9602	-342.501	-233.187	166.253	-914	200	0
203	8	0.964266	-0.679029	1.99739	-0.70043	89.0413	40.1086	300	610	0	-220.224	-80.8647	-433.406	17100.8	-43129	-2035.9	200.488	160.543	0	-0.254797	0.0871334	3.33545	-61.8261	-135.563	93.2318	-311	200	0	-1.54126	-0.733853	19.7337	-368.633	-208.973	175.221	-914	200	0
203	9	1.43435	-0.936436	2.77837	-9.97956	127.421	52.0067	300	610	0	-217.818	-83.214	-458.995	18186.2	-44522.5	-1854.52	203	160.378	0	-0.222436	0.0760667	2.91182	-53.9736	-118.345	81.3905	-311	200	0	-1.41973	-0.558758	18.3265	-392.34	-191.636	181.145	-914	200	0
204	0	1.95452	-1.18995	3.56057	-24.0491	167.75	61.9163	300	610	0	-211.66	-84.4862	-481.668	19159.9	-45475	-1586.36	205.588	160.222	0	-0.177629	0.0607439	2.32526	-43.1013	-94.506	64.9953	-311	200	0	-1.25081	-0.41847	16.9747	-407.493	-192.999	182.71	-914	200	0	-146.682	-77.046	-537.185	-92452	144762	9169.37	256.473	165.312	0
204	1	2.45394	-1.38414	4.18268	-43.5331	203.109	66.3127	300	610	0	-201.665	-84.696	-501.047	20005.4	-45954.1	-1224.66	208.284	160.073	0	-0.130689	0.0446919	1.7108	-31.7114	-69.5321	47.8198	-311	200	0	-1.04852	-0.320113	15.8527	-409.929	-210.164	179.82	-914	200	0
204	2	2.81371	-1.43485	4.39737	-68.3938	222.49	60.2081	300	610	0	-188.245	-83.943	-517.607	20735.9	-46015.1	-779.59	211.1	159.939	0	-0.0881195	0.0301344	1.15354	-21.382	-46.8833	32.2434	-311	200	0	-0.821965	-0.270233	15.0846	-400.457	-232.639	172.935	-914	200	0
204	3	2.85598	-1.22552	3.85891	-97.451	210.062	37.1056	300	610	0	-172.152	-82.4052	-532.195	21380.5	-45761.7	-272.507	214.013	159.826	0	-0.0531381	0.0181717	0.695609	-12.8939	-28.2717	19.4435	-311	200	0	-0.582827	-0.27096	14.7078	-383.531	-253.148	161.596	-914	200	0
204	4	2.33727	-0.607301	2.12218	-127.781	144.887	-10.7706	300	610	0	-154.293	-80.3213	-545.589	21971.1	-45306	271.054	216.959	159.73	0	-0.0266901	0.00912725	0.349389	-6.4763	-14.2003	9.76606	-311	200	0	-0.344092	-0.31797	14.629	-363.915	-268.596	143.985	-914	200	0
204	5	0.950414	0.593884	-1.33855	-154.037	1.48425	-91.807	301.109	725.077	0	-135.587	-77.9682	-558.254	22533.7	-44743.6	827.963	219.851	159.635	0	-0.00830166	0.00283893	0.108674	-2.01438	-4.41684	3.03763	-311	200	0	-0.118522	-0.399794	14.6971	-346.341	-276.934	119.265	-914	200	0
204	6	-1.65879	2.55993	-7.08016	-167.761	-248.24	-213.714	264.939	633.695	0	-116.88	-75.6366	-570.32	23086.1	-44145.4	1381.21	222.595	159.521	0	0.00326056	-0.00111502	-0.0426827	0.79117	1.73476	-1.19306	-311	200	0	0.0772563	-0.500273	14.8411	-337.642	-276.351	90.1658	-914	200	0
204	7	-5.85294	5.44858	-15.5982	-156.843	-631.104	-381.428	259.54	620.055	0	-98.9224	-73.6062	-581.731	23640.2	-43563.2	1920.24	225.115	159.362	0	0.00951954	-0.00325541	-0.124616	2.3099	5.0648	-3.48325	-311	200	0	0.221426	-0.608421	15.0793	-344.917	-263.403	61.7502	-914	200	0
204	8	-11.9571	9.34766	-27.2702	-105.325	-1168.23	-594.398	257.161	613.862	0	-82.3659	-72.1211	-592.444	24205.7	-43036.6	2439.04	227.358	159.143	0	0.0119832	-0.00409791	-0.156867	2.9077	6.37556	-4.38471	-311	200	0	0.292594	-0.725679	15.4537	-371.548	-232.074	38.3355	-914	200	0
204	9	-20.2558	14.2439	-42.4998	6.92318	-1877	-844.941	255.835	609.837	0	-67.7664	-71.3702	-602.598	24793.6	-42597.3	2933.92	229.311	158.856	0	0.011971	-0.00409372	-0.156707	2.90473	6.36905	-4.38024	-311	200	0	0.281283	-0.857115	16.0351	-416.595	-179.215	22.2441	-914	200	0
205	0	-31.0413	20.0524	-61.9447	204.512	-2782.02	-1120.86	255.089	606.698	0	-55.5854	-71.471	-612.609	25416.3	-42265.8	3401.39	231.007	158.511	0	0.0105367	-0.00360325	-0.137931	2.55671	5.60596	-3.85544	-311	200	0	0.198213	-0.995456	16.9183	-475.288	-110.568	14.0883	-914	200	0	-159.762	-36.176	-898.135	-233463	247370	70257.4	266.897	258.048	0
205	1	-44.6203	26.678	-86.4352	513.125	-3919.89	-1411.51	254.649	604.064	0	-46.1888	-72.4683	-623.194	26086.2	-42043.7	3836.04	232.535	158.141	0	0.00845582	-0.00289165	-0.110692	2.05179	4.49885	-3.09403	-311	200	0	0.0683601	-1.11206	18.0738	-536.526	-38.7622	13.379	-914	200	0
205	2	-61.1719	33.9959	-116.486	950.31	-5321.54	-1709.96	254.316	601.842	0	-39.8334	-74.3441	-635.346	26815.3	-41904.4	4229.51	234.045	157.794	0	0.00625127	-0.00213776	-0.0818329	1.51686	3.32594	-2.28738	-311	200	0	-0.0818463	-1.16092	19.213	-581.467	21.3569	18.5503	-914	200	0
205	3	-80.5014	41.7314	-151.706	1514.71	-6982.78	-2008.46	253.972	600.015	0	-36.6392	-77.0265	-650.302	27615.1	-41784.4	4572.37	235.746	157.535	0	0.00423846	-0.00144943	-0.0554839	1.02845	2.25504	-1.55088	-311	200	0	-0.232535	-1.10563	19.9347	-590.998	55.2728	26.2591	-914	200	0
205	4	-101.87	49.3874	-190.448	2178.49	-8846.74	-2294.69	253.548	598.561	0	-36.5558	-80.4057	-669.534	28497	-41576.4	4856.39	237.902	157.438	0	0.00257586	-0.00088087	-0.0337195	0.625027	1.37047	-0.942521	-311	200	0	-0.370958	-0.955936	20.0043	-557.224	57.3199	32.1947	-914	200	0
205	5	-124.005	56.3393	-229.855	2885.68	-10804.8	-2555.04	252.993	597.446	0	-39.3372	-84.3681	-694.763	29472.4	-41128.5	5075.12	240.802	157.579	0	0.00131284	-0.000448952	-0.0171858	0.318557	0.698484	-0.480374	-311	200	0	-0.486807	-0.77062	19.381	-486.241	38.5175	33.4309	-914	200	0
205	6	-145.251	62.0154	-266.261	3558.91	-12708.6	-2780.82	252.27	596.634	0	-44.5373	-88.8337	-727.903	30552.2	-40252.4	5224.88	244.701	158.027	0	0.000430137	-0.000147095	-0.00563075	0.104372	0.228851	-0.15739	-311	200	0	-0.568272	-0.617245	18.0723	-392.043	15.9212	29.068	-914	200	0
205	7	-163.825	66.0205	-295.893	4115.51	-14391.6	-2967.81	251.362	596.091	0	-51.5478	-93.7776	-770.982	31747.6	-38731	5307.16	249.764	158.822	0	-0.000128655	4.39962e-05	0.00168417	-0.0312178	-0.0684497	0.0470755	-311	200	0	-0.602076	-0.531469	16.1568	-287.666	-2.84655	19.4604	-914	200	0
205	8	-178.181	68.1807	-315.823	4490.65	-15704.3	-3110.21	250.275	595.781	0	-59.6761	-99.2522	-826.154	33072.4	-36311.2	5327.05	256.048	159.968	0	-0.000434594	0.000148619	0.00568909	-0.105453	-0.231222	0.15902	-311	200	0	-0.581172	-0.51434	13.9254	-179.479	-18.1426	5.96954	-914	200	0
205	9	-187.373	68.5604	-324.851	4658.01	-16556.1	-3198.99	249.035	595.661	0	-68.1755	-105.437	-895.747	34542.6	-32696.7	5285.38	263.498	161.437	0	-0.00055868	0.000191053	0.00731345	-0.135563	-0.297241	0.204424	-311	200	0	-0.514804	-0.555378	11.8485	-69.8589	-29.9556	-9.42924	-914	200	0
206	0	-191.275	67.4496	-323.887	4637.02	-16943.4	-3225.35	247.687	595.683	0	-76.1602	-112.621	-982.119	36172.8	-27569.2	5177.53	271.929	163.169	0	-0.000563414	0.000192672	0.00737543	-0.136711	-0.29976	0.206157	-311	200	0	-0.423929	-0.643403	10.3622	38.2495	-35.9815	-24.6839	-914	200	0	-227.511	-101.86	-1837.04	-447272	577248	87423.7	308.283	240.83	0
206	1	-190.584	65.2822	-315.624	4484.51	-16949.6	-3183.03	246.298	595.792	0	-82.5406	-121.062	-1087.04	37965.2	-20645.7	5004.74	281.008	165.075	0	-0.000498963	0.000170631	0.00653173	-0.121073	-0.26547	0.182574	-311	200	0	-0.326886	-0.759355	9.6919	140.957	-32.7211	-37.5728	-914	200	0
206	2	-186.569	62.5188	-303.75	4276.37	-16717.3	-3069.33	244.964	595.921	0	-86.1281	-130.852	-1210.57	39895.2	-11775.9	4780.34	290.272	167.044	0	-0.000402418	0.000137616	0.00526789	-0.097646	-0.214104	0.147247	-311	200	0	-0.232841	-0.868802	9.80654	233.105	-15.8599	-45.309	-914	200	0
206	3	-180.677	59.5711	-292.083	4087.7	-16408.2	-2885.73	243.824	596.005	0	-85.8198	-141.895	-1349.79	41902.4	-1057.76	4524.49	299.216	168.956	0	-0.000298931	0.000102226	0.00391319	-0.0725351	-0.159044	0.109381	-311	200	0	-0.142439	-0.929533	10.459	305.73	18.5713	-45.0334	-914	200	0
206	4	-174.142	56.7758	-283.832	3978.21	-16161.9	-2636.15	243.058	595.984	0	-80.7416	-153.858	-1498.4	43887.5	11093	4261.44	307.403	170.71	0	-0.000203791	6.96907e-05	0.00266775	-0.0494495	-0.108425	0.0745683	-311	200	0	-0.0506984	-0.921049	11.3267	345.552	70.592	-35.9069	-914	200	0
206	5	-167.717	54.373	-281.085	3983.4	-16064.6	-2325.65	242.848	595.829	0	-70.4098	-166.095	-1647.07	45719.7	23956.6	4025.59	314.545	172.242	0	-0.000124793	4.26757e-05	0.00163362	-0.0302808	-0.0663952	0.0456625	-311	200	0	0.045717	-0.861053	12.1969	342.173	132.914	-20.2515	-914	200	0
206	6	-161.563	52.4855	-284.536	4110.03	-16135.7	-1962.18	243.291	595.555	0	-54.9773	-177.634	-1784.77	47253.8	36599	3866.67	320.506	173.524	0	-6.44947e-05	2.20553e-05	0.000844273	-0.0156495	-0.0343139	0.023599	-311	200	0	0.140511	-0.778909	12.9856	296.311	191.387	-1.6821	-914	200	0
206	7	-155.349	51.1204	-293.52	4338.27	-16334.1	-1558.91	244.351	595.22	0	-35.4477	-187.284	-1900.49	48353.3	48016.4	3844.32	325.265	174.558	0	-2.21366e-05	7.57009e-06	0.000289781	-0.00537141	-0.0117776	0.00809991	-311	200	0	0.217109	-0.688088	13.585	216.506	228.8	16.7629	-914	200	0
206	8	-148.529	50.1985	-306.357	4630.77	-16579.8	-1134.3	245.881	594.884	0	-13.6938	-193.869	-1985.05	48914.7	57295.9	4013.31	328.864	175.358	0	4.85645e-06	-1.66077e-06	-6.35737e-05	0.00117841	0.00258383	-0.001777	-311	200	0	0.25663	-0.593581	13.8135	111.104	231.79	32.5954	-914	200	0
206	9	-140.633	49.5921	-320.942	4945.63	-16783.8	-710.086	247.705	594.59	0	7.76072	-196.506	-2032.56	48886.5	63747.3	4405.54	331.363	175.948	0	1.97971e-05	-6.77005e-06	-0.000259156	0.00480374	0.0105329	-0.00724388	-311	200	0	0.251852	-0.506965	13.5366	-10.6724	197.579	43.973	-914	200	0
207	0	-131.435	49.1507	-335.37	5248.09	-16876.7	-307.753	249.677	594.351	0	26.1394	-194.823	-2041.28	48278.6	66985.3	5016.05	332.815	176.349	0	2.6027e-05	-8.90048e-06	-0.000340709	0.0063154	0.0138475	-0.00952342	-311	200	0	0.214822	-0.443486	12.7511	-134.968	133.169	50.4627	-914	200	0	-90.1213	-110.35	-2074.97	-524960	667964	27328.2	319.83	250.458	0
207	1	-120.976	48.7162	-348.332	5517.77	-16823.2	55.9408	251.703	594.159	0	38.8829	-189.053	-2013.64	47162.4	66958.9	5798.06	333.253	176.579	0	2.65058e-05	-9.06422e-06	-0.000346976	0.00643158	0.0141022	-0.00969861	-311	200	0	0.164967	-0.411702	11.6138	-249.538	48.6929	53.3573	-914	200	0
207	2	-109.513	48.1377	-359.211	5749.62	-16622	372.006	253.727	593.994	0	44.0547	-179.984	-1955.48	45657.6	63927.8	6668.89	332.692	176.652	0	2.36209e-05	-8.07767e-06	-0.000309212	0.00573157	0.0125673	-0.00864302	-311	200	0	0.111925	-0.409322	10.4451	-351.862	-46.7713	55.2395	-914	200	0
207	3	-97.4306	47.2934	-367.926	5949.76	-16295.5	638.93	255.71	593.829	0	40.5859	-168.792	-1874.81	43910.4	58389.3	7525.2	331.144	176.579	0	1.9146e-05	-6.5474e-06	-0.000250633	0.00464575	0.0101865	-0.00700564	-311	200	0	0.0529139	-0.423443	9.59936	-445.346	-144.951	58.9371	-914	200	0
207	4	-85.1587	46.1054	-374.688	6129.42	-15877.7	860.617	257.624	593.641	0	28.3314	-156.789	-1780.34	42067.9	50976.1	8263.65	328.633	176.371	0	1.42905e-05	-4.88695e-06	-0.000187071	0.00346757	0.00760316	-0.00522898	-311	200	0	-0.0208568	-0.430828	9.281	-529.21	-236.35	66.4192	-914	200	0
207	5	-73.1182	44.5333	-379.812	6299.47	-15402.9	1044.27	259.446	593.414	0	7.96963	-145.204	-1680.21	40259.6	42356.6	8801.07	325.209	176.039	0	9.79505e-06	-3.34963e-06	-0.000128223	0.00237675	0.00521138	-0.00358406	-311	200	0	-0.117641	-0.403232	9.49736	-595.524	-309.021	78.1604	-914	200	0
207	6	-61.6819	42.5597	-383.604	6466.97	-14898.5	1198.23	261.162	593.142	0	-19.192	-135.019	-1581.16	38586.7	33154.9	9088.52	320.969	175.596	0	6.04255e-06	-2.06638e-06	-7.91006e-05	0.00146621	0.00321489	-0.002211	-311	200	0	-0.236162	-0.324961	10.1601	-637.093	-349.837	92.7098	-914	200	0
207	7	-51.1549	40.1873	-386.337	6634.62	-14383.9	1329.75	262.769	592.827	0	-51.4466	-126.907	-1488.1	37117.1	23897.1	9115.11	316.059	175.057	0	3.16463e-06	-1.08221e-06	-4.14268e-05	0.000767891	0.00168372	-0.00115796	-311	200	0	-0.357667	-0.208287	11.1706	-654.591	-345.7	106.271	-914	200	0
207	8	-41.774	37.4546	-388.259	6802.6	-13873.7	1443.55	264.267	592.479	0	-86.9164	-121.217	-1404.09	35885.8	14984.6	8902.52	310.672	174.442	0	1.13266e-06	-3.87336e-07	-1.48272e-05	0.000274837	0.000602621	-0.000414446	-311	200	0	-0.451849	-0.0853057	12.3871	-652.055	-285.54	113.526	-914	200	0
207	9	-33.7143	34.4561	-389.642	6970.7	-13382.5	1541.23	265.654	592.11	0	-123.753	-118.016	-1330.54	34900.3	6691.7	8495.9	305.029	173.77	0	-1.70668e-07	5.83634e-08	2.23414e-06	-4.14122e-05	-9.08024e-05	6.24483e-05	-311	200	0	-0.499076	0.0136735	13.5938	-629.973	-171.339	110.954	-914	200	0
208	0	-27.0998	31.3492	-390.812	7139.98	-12926.6	1621.35	266.924	591.73	0	-160.282	-117.146	-1267.59	34148.1	-819.757	7953.7	299.353	173.061	0	-8.99668e-07	3.07661e-07	1.17772e-05	-0.000218303	-0.000478661	0.000329194	-311	200	0	-0.506533	0.0712196	14.5392	-586.059	-28.0371	99.9472	-914	200	0	-300.919	-108.62	-1499.3	-430099	445983	44770.5	287.844	283.394	0
208	1	-22.0159	28.3386	-392.135	7313.32	-12523.3	1680.35	268.064	591.35	0	-195.102	-118.287	-1214.54	33603.8	-7479.25	7337.69	293.842	172.332	0	-1.21154e-06	4.14314e-07	1.58598e-05	-0.000293979	-0.000644593	0.000443311	-311	200	0	-0.498917	0.0830285	14.9916	-519.266	107.835	86.2231	-914	200	0
208	2	-18.5241	25.6479	-393.939	7494.7	-12189.5	1713.95	269.057	590.975	0	-227.152	-121.031	-1170.2	33235.1	-13285.6	6704.95	288.647	171.599	0	-1.24641e-06	4.26237e-07	1.63163e-05	-0.00030244	-0.000663144	0.000456069	-311	200	0	-0.498732	0.0591204	14.8413	-431.513	209.28	76.6151	-914	200	0
208	3	-16.6713	23.486	-396.453	7687.8	-11939.9	1717.8	269.883	590.609	0	-255.738	-124.942	-1133.19	33007.2	-18284.7	6102.25	283.864	170.872	0	-1.11786e-06	3.82275e-07	1.46334e-05	-0.000271246	-0.000594746	0.00040903	-311	200	0	-0.516473	0.0188135	14.207	-328.793	265.903	75.4941	-914	200	0
208	4	-16.4888	22.0186	-399.783	7894.19	-11785	1687.59	270.521	590.254	0	-280.52	-129.595	-1102.17	32886.5	-22549	5562.76	279.541	170.162	0	-9.10665e-07	3.11422e-07	1.19211e-05	-0.000220971	-0.000484513	0.000333218	-311	200	0	-0.54885	-0.0248208	13.3771	-222.942	277.244	82.5179	-914	200	0
208	5	-17.9853	21.348	-403.924	8112.13	-11730	1619.84	270.96	589.917	0	-301.452	-134.61	-1075.98	32842.2	-26160.9	5105.21	275.686	169.477	0	-6.82967e-07	2.33555e-07	8.94044e-06	-0.000165721	-0.000363367	0.000249902	-311	200	0	-0.582232	-0.0715405	12.6202	-128.825	245.756	93.6651	-914	200	0
208	6	-21.1361	21.5059	-408.788	8336.45	-11774.2	1513.09	271.197	589.607	0	-318.704	-139.667	-1053.76	32847.3	-29202.3	4735.58	272.288	168.829	0	-4.70625e-07	1.6094e-07	6.16076e-06	-0.000114196	-0.000250392	0.000172204	-311	200	0	-0.604227	-0.126913	12.1019	-57.0729	177.85	104.854	-914	200	0
208	7	-25.8726	22.4625	-414.222	8559.39	-11913	1368.44	271.24	589.336	0	-332.577	-144.506	-1034.9	32880.1	-31748.9	4451.2	269.322	168.229	0	-2.92428e-07	1.00002e-07	3.82805e-06	-7.09571e-05	-0.000155584	0.000107001	-311	200	0	-0.613036	-0.196032	11.9121	-10.4482	88.2202	114.321	-914	200	0
208	8	-32.0808	24.1475	-420.047	8771.34	-12139.3	1188.93	271.1	589.118	0	-343.417	-148.914	-1019	32925.2	-33867.3	4244.99	266.764	167.689	0	-1.55109e-07	5.30428e-08	2.03046e-06	-3.76368e-05	-8.25244e-05	5.67552e-05	-311	200	0	-0.613222	-0.281119	12.0664	13.8547	-3.71855	122.082	-914	200	0
208	9	-39.6087	26.473	-426.083	8962.38	-12446.1	978.324	270.789	588.966	0	-351.559	-152.715	-1005.85	32972.5	-35612.4	4107.99	264.595	167.219	0	-5.7664e-08	1.97194e-08	7.54856e-07	-1.39921e-05	-3.06797e-05	2.10996e-05	-311	200	0	-0.608574	-0.379523	12.5564	20.4329	-84.6383	129.446	-914	200	0
209	0	-48.2761	29.3484	-432.171	9125.18	-12828.5	739.915	270.316	588.885	0	-357.278	-155.769	-995.295	33015.5	-37027.8	4031.14	262.797	166.828	0	5.23693e-09	-1.79088e-09	-6.85545e-08	1.27073e-06	2.78627e-06	-1.91622e-06	-311	200	0	-0.60061	-0.481519	13.4232	13.7099	-153.524	139.419	-914	200	0	-446.542	-110.354	-1428	-437063	411479	100151	273.159	302.363	0
209	1	-57.8888	32.6854	-438.186	9256.85	-13283	475.713	269.686	588.875	0	-360.772	-157.976	-987.206	33050.7	-38147.6	4007.26	261.358	166.521	0	4.07775e-08	-1.39448e-08	-5.33802e-07	9.8946e-06	2.16954e-05	-1.49207e-05	-311	200	0	-0.585192	-0.567971	14.662	-2.40262	-217.346	155.324	-914	200	0
209	2	-68.2613	36.3939	-444.048	9358.03	-13804.1	186.169	268.913	588.926	0	-362.164	-159.295	-981.407	33076.5	-38998.3	4032.64	260.263	166.297	0	5.635e-08	-1.92701e-08	-7.37654e-07	1.36732e-05	2.99806e-05	-2.06188e-05	-311	200	0	-0.546599	-0.611644	16.0607	-22.9482	-283.876	178.546	-914	200	0
209	3	-79.2305	40.3786	-449.73	9432.14	-14378	-129.535	268.03	589.027	0	-361.514	-159.752	-977.655	33094	-39599.5	4106.96	259.495	166.15	0	5.8585e-08	-2.00344e-08	-7.66912e-07	1.42155e-05	3.11697e-05	-2.14366e-05	-311	200	0	-0.459866	-0.590837	17.2363	-38.1615	-358.913	207.961	-914	200	0
209	4	-90.6514	44.5395	-455.296	9487.6	-14978.5	-472.652	267.102	589.162	0	-358.84	-159.435	-975.654	33105.8	-39964	4232.21	259.039	166.068	0	5.28853e-08	-1.80852e-08	-6.92299e-07	1.28325e-05	2.81372e-05	-1.9351e-05	-311	200	0	-0.310053	-0.508744	17.8497	-34.6628	-443.151	240.155	-914	200	0
209	5	-102.379	48.7739	-460.944	9543.18	-15563.7	-843.455	266.235	589.296	0	-354.159	-158.484	-975.104	33116	-40099.2	4411.33	258.877	166.038	0	4.33029e-08	-1.48084e-08	-5.66861e-07	1.05074e-05	2.3039e-05	-1.58448e-05	-311	200	0	-0.115021	-0.39282	17.7495	-6.86583	-525.707	269.098	-914	200	0
209	6	-114.243	52.9778	-467.067	9633.02	-16073.9	-1240.09	265.585	589.375	0	-347.518	-157.083	-975.754	33129.2	-40012	4646.43	258.994	166.048	0	3.26308e-08	-1.11588e-08	-4.27156e-07	7.91779e-06	1.73609e-05	-1.19398e-05	-311	200	0	0.0773218	-0.27316	16.9032	35.2298	-584.259	285.963	-914	200	0
209	7	-126.027	57.0463	-474.288	9809.43	-16428.7	-1658.18	265.361	589.318	0	-339.036	-155.441	-977.435	33150.9	-39711.6	4936.36	259.372	166.084	0	2.26044e-08	-7.73005e-09	-2.95905e-07	5.48491e-06	1.20265e-05	-8.27107e-06	-311	200	0	0.219503	-0.167894	15.2891	74.5587	-598.232	281.74	-914	200	0
209	8	-137.447	60.8699	-483.494	10144.1	-16524.2	-2090.36	265.823	589.019	0	-328.919	-153.778	-980.073	33188.5	-39212.9	5275.68	259.99	166.137	0	1.41447e-08	-4.83708e-09	-1.85162e-07	3.43218e-06	7.52557e-06	-5.17562e-06	-311	200	0	0.291855	-0.0841055	12.9538	99.741	-562.199	253.447	-914	200	0
209	9	-148.144	64.3315	-495.833	10727.8	-16232.7	-2525.48	267.262	588.364	0	-317.469	-152.306	-983.705	33250.7	-38536.6	5655.59	260.825	166.199	0	7.59437e-09	-2.59706e-09	-9.94148e-08	1.84276e-06	4.04053e-06	-2.77882e-06	-311	200	0	0.303263	-0.022391	10.1315	108.27	-486.403	207.385	-914	200	0
210	0	-157.677	67.3057	-512.649	11666.3	-15407.3	-2948.53	269.946	587.243	0	-305.056	-151.216	-988.479	33346.5	-37707.7	6065.43	261.853	166.265	0	2.92282e-09	-9.99522e-10	-3.82615e-08	7.09218e-07	1.55507e-06	-1.06948e-06	-311	200	0	0.274094	0.0200723	7.21501	103.268	-388.967	154.438	-914	200	0	-408.328	-95.5464	-1723.79	-576709	517698	121379	288.956	331.902	0
210	1	-165.536	69.6387	-535.323	13071.8	-13894.3	-3343.06	274.045	585.582	0	-292.086	-150.658	-994.594	33484.2	-36752.6	6493.22	263.048	166.334	0	-1.11564e-10	3.81518e-11	1.46044e-09	-2.70709e-08	-5.93569e-08	4.0822e-08	-311	200	0	0.222641	0.0473186	4.5994	89.6264	-287.634	103.799	-914	200	0
210	2	-171.181	71.0968	-565.071	15051	-11545.2	-3697.44	279.569	583.364	0	-278.973	-150.732	-1002.21	33669.8	-35695.4	6925.72	264.384	166.405	0	-1.84289e-09	6.30215e-10	2.41245e-08	-4.47173e-07	-9.80494e-07	6.74323e-07	-311	200	0	0.161272	0.063168	2.5699	71.2062	-194.283	61.1275	-914	200	0
210	3	-174.084	71.3312	-602.771	17693	-8232	-4010.21	286.343	580.647	0	-266.098	-151.486	-1011.4	33904.3	-34557.4	7349.05	265.832	166.478	0	-2.6186e-09	8.95485e-10	3.4279e-08	-6.35397e-07	-1.3932e-06	9.58159e-07	-311	200	0	0.0969913	0.0704199	1.2986	49.8838	-114.032	29.4084	-914	200	0
210	4	-173.767	69.9195	-648.773	21050.7	-3870.45	-4288.72	294.034	577.553	0	-253.772	-152.91	-1022.08	34183.3	-33358.5	7750.57	267.362	166.555	0	-2.75239e-09	9.41238e-10	3.60304e-08	-6.67862e-07	-1.46439e-06	1.00711e-06	-311	200	0	0.0328494	0.0704188	0.884681	25.8112	-47.0369	9.97879	-914	200	0
210	5	-169.84	66.4839	-702.669	25119.5	1549.49	-4539.07	302.205	574.251	0	-242.222	-154.931	-1034.09	34497.4	-32117.9	8119.93	268.941	166.64	0	-2.50116e-09	8.55325e-10	3.27416e-08	-6.06901e-07	-1.33072e-06	9.15188e-07	-311	200	0	-0.0305016	0.0628575	1.38462	-2.05884	9.53365	3.2969	-914	200	0
210	6	-162.015	60.8242	-763.095	29818.6	7938.18	-4751.86	310.403	570.924	0	-231.588	-157.424	-1047.13	34833.9	-30854.3	8448.35	270.535	166.734	0	-2.05851e-09	7.03953e-10	2.69472e-08	-4.99494e-07	-1.09522e-06	7.53222e-07	-311	200	0	-0.0932317	0.0457814	2.82173	-35.3648	59.8005	9.41673	-914	200	0
210	7	-150.117	52.9859	-827.685	34986.6	15094.4	-4896.47	318.237	567.73	0	-221.93	-160.232	-1060.85	35179.4	-29588.1	8729.21	272.109	166.838	0	-1.55859e-09	5.32992e-10	2.04028e-08	-3.78188e-07	-8.29234e-07	5.70296e-07	-311	200	0	-0.154764	0.0157995	5.17351	-75.627	107.727	28.1525	-914	200	0
210	8	-134.158	43.2411	-893.254	40393.2	22715.4	-4931.43	325.43	564.78	0	-213.249	-163.183	-1074.8	35521	-28344.2	8961.18	273.629	166.951	0	-1.08533e-09	3.71152e-10	1.42076e-08	-2.63354e-07	-5.77442e-07	3.97129e-07	-311	200	0	-0.212233	-0.0314516	8.33638	-123.406	155.828	58.9297	-914	200	0
210	9	-114.412	32.0094	-956.207	45768.1	30429.4	-4822.49	331.823	562.136	0	-205.503	-166.119	-1088.57	35846.9	-27153.1	9149.79	275.056	167.07	0	-6.83833e-10	2.33851e-10	8.95178e-09	-1.65931e-07	-3.63828e-07	2.50219e-07	-311	200	0	-0.258995	-0.100512	12.0688	-177.298	203.951	100.329	-914	200	0
211	0	-91.4558	19.7641	-1013.03	50836.4	37840.7	-4556.42	337.354	559.817	0	-198.635	-168.898	-1101.73	36145.2	-26048.5	9305.23	276.357	167.192	0	-3.71462e-10	1.27029e-10	4.86265e-09	-9.01344e-08	-1.97633e-07	1.3592e-07	-311	200	0	-0.28321	-0.194831	15.9575	-233.539	248.978	149.642	-914	200	0	-172.452	-206.503	-2198.91	-797517	721025	-23283	324.141	358.184	0
211	1	-66.1633	6.97382	-1060.68	55348.4	44574.5	-4145.24	342.025	557.818	0	-192.59	-171.403	-1113.84	36404.3	-25064.7	9439.58	277.497	167.317	0	-1.47575e-10	5.04666e-11	1.93185e-09	-3.58089e-08	-7.85164e-08	5.39987e-08	-311	200	0	-0.272056	-0.311356	19.5047	-287.09	286.73	203.153	-914	200	0
211	2	-39.6847	-5.91355	-1096.85	59100.8	50313	-3622.76	345.87	556.118	0	-187.339	-173.552	-1124.52	36613.1	-24235.1	9564.85	278.448	167.441	0	-1.25718e-12	4.2992e-13	1.64573e-11	-3.05053e-10	-6.68874e-10	4.6001e-10	-311	200	0	-0.224998	-0.430231	22.3339	-332.946	314.642	256.667	-914	200	0
211	3	-13.3723	-18.4725	-1120.15	61953.5	54822	-3037.76	348.941	554.692	0	-182.886	-175.302	-1133.33	36762.6	-23590.1	9691.36	279.185	167.562	0	8.30186e-11	-2.839e-11	-1.08676e-09	2.01443e-08	4.41694e-08	-3.0377e-08	-311	200	0	-0.156643	-0.513911	24.3159	-366.347	332.363	304.333	-914	200	0
211	4	11.3465	-30.3028	-1130.25	63841.6	57969.2	-2446.27	351.289	553.515	0	-179.264	-176.641	-1139.91	36847.9	-23155.4	9826.46	279.687	167.675	0	1.21575e-10	-4.15752e-11	-1.59149e-09	2.95e-08	6.46831e-08	-4.44851e-08	-311	200	0	-0.0825724	-0.525125	25.4704	-382.636	341.616	337.08	-914	200	0
211	5	33.1208	-41.0351	-1127.88	64779.5	59732	-1903.84	352.96	552.565	0	-176.519	-177.569	-1143.97	36868.9	-22947.7	9974.53	279.94	167.771	0	1.29248e-10	-4.41993e-11	-1.69194e-09	3.13619e-08	6.87657e-08	-4.72928e-08	-311	200	0	-0.0185956	-0.451919	25.802	-378.968	347.812	345.682	-914	200	0
211	6	50.8154	-50.3389	-1114.75	64852	60188.9	-1458.42	353.993	551.824	0	-174.695	-178.094	-1145.33	36829.5	-22973.3	10137.7	279.942	167.844	0	1.18251e-10	-4.04383e-11	-1.54797e-09	2.86933e-08	6.29143e-08	-4.32686e-08	-311	200	0	0.00851003	-0.32029	25.2976	-357.061	358.675	327.242	-914	200	0
211	7	63.6049	-57.9313	-1093.17	64194.7	59492.2	-1145.29	354.422	551.276	0	-173.816	-178.223	-1143.97	36734.5	-23228.3	10315.9	279.695	167.889	0	9.78289e-11	-3.34547e-11	-1.28064e-09	2.3738e-08	5.20491e-08	-3.57962e-08	-311	200	0	-0.0263488	-0.17868	24.0208	-320.929	377.352	287.069	-914	200	0
211	8	71.0125	-63.5869	-1065.67	62967.8	57833.2	-984.765	354.269	550.913	0	-173.875	-177.971	-1140.01	36588.2	-23699.5	10507.1	279.211	167.906	0	7.44238e-11	-2.54508e-11	-9.74252e-10	1.80588e-08	3.95966e-08	-2.72321e-08	-311	200	0	-0.120367	-0.0663221	22.1281	-271.712	398.79	234.46	-914	200	0
211	9	72.9115	-67.1498	-1034.71	61331.3	55413	-982.347	353.554	550.726	0	-174.829	-177.361	-1133.7	36394.1	-24366.2	10708	278.507	167.898	0	5.20938e-11	-1.78146e-11	-6.81939e-10	1.26405e-08	2.77161e-08	-1.90614e-08	-311	200	0	-0.240707	0.001564	19.8125	-209.133	413.795	178.178	-914	200	0
212	0	69.5075	-68.5486	-1002.36	59428.8	52422.7	-1130.7	352.299	550.711	0	-176.591	-176.415	-1125.39	36155.8	-25201.3	10914.8	277.607	167.873	0	3.30443e-11	-1.13002e-11	-4.32569e-10	8.01813e-09	1.75809e-08	-1.20911e-08	-311	200	0	-0.348876	0.0256416	17.303	-137.97	415.446	124.82	-914	200	0	-188.357	-215.843	-1928.66	-670816	616877	-18374.2	315.165	342.448	0
212	1	61.2949	-67.8136	-970.235	57377.1	49033.1	-1412.28	350.537	550.863	0	-179.027	-175.151	-1115.48	35876.8	-26172	11123.8	276.537	167.837	0	1.8152e-11	-6.20746e-12	-2.3762e-10	4.40455e-09	9.65763e-09	-6.64192e-09	-311	200	0	-0.420497	0.0110088	14.889	-71.0212	401.772	79.0017	-914	200	0
212	2	48.9888	-65.0907	-939.377	55262.4	45388.3	-1802.16	348.318	551.171	0	-181.961	-173.586	-1104.32	35561	-27240.1	11332.4	275.333	167.798	0	7.42549e-12	-2.53931e-12	-9.72041e-11	1.80178e-09	3.95067e-09	-2.71703e-09	-311	200	0	-0.445225	-0.037246	12.8324	-24.8403	373.403	43.5868	-914	200	0
212	3	33.4418	-60.6373	-910.294	53141.9	41604.2	-2271.39	345.704	551.621	0	-185.191	-171.742	-1092.23	35212.5	-28364.5	11538.7	274.031	167.761	0	3.72969e-13	-1.27545e-13	-4.88239e-12	9.05003e-11	1.98435e-10	-1.36472e-10	-311	200	0	-0.424921	-0.114313	11.2919	-10.7953	333.342	19.6338	-914	200	0
212	4	15.5542	-54.7944	-883.078	51050.1	37770.5	-2790.78	342.771	552.191	0	-188.502	-169.645	-1079.46	34835.7	-29503.8	11742.7	272.668	167.729	0	-3.72635e-12	1.27431e-12	4.87802e-11	-9.04193e-10	-1.98258e-09	1.36349e-09	-311	200	0	-0.376699	-0.214671	10.3478	-29.4723	289.655	6.66666	-914	200	0
212	5	-3.80822	-47.9438	-857.554	49006.8	33954.6	-3333.76	339.595	552.853	0	-191.676	-167.325	-1066.22	34435	-30618.5	11945	271.283	167.704	0	-5.63899e-12	1.92837e-12	7.38177e-11	-1.36829e-09	-3.00018e-09	2.06334e-09	-311	200	0	-0.326951	-0.330117	9.97352	-72.8605	252.911	3.29317	-914	200	0
212	6	-23.8762	-40.463	-833.441	47023.4	30206.7	-3877.88	336.243	553.579	0	-194.51	-164.803	-1052.71	34014	-31674.4	12146.7	269.912	167.689	0	-6.06635e-12	2.07452e-12	7.94122e-11	-1.47199e-09	-3.22756e-09	2.21971e-09	-311	200	0	-0.299663	-0.44889	9.9771	-128.405	231.176	8.04413	-914	200	0
212	7	-44.0101	-32.6893	-810.46	45107.1	26564.1	-4405.5	332.777	554.344	0	-196.824	-162.101	-1039.08	33575.3	-32644.9	12349.3	268.583	167.688	0	-5.58881e-12	1.91121e-12	7.31608e-11	-1.35611e-09	-2.97348e-09	2.04498e-09	-311	200	0	-0.310678	-0.560362	10.0961	-180.792	229.36	20.1604	-914	200	0
212	8	-63.7126	-24.8974	-788.426	43263.2	23054.3	-4904.11	329.241	555.127	0	-198.475	-159.241	-1025.49	33121.6	-33511.2	12555.5	267.322	167.702	0	-4.64791e-12	1.58945e-12	6.08439e-11	-1.12781e-09	-2.47289e-09	1.7007e-09	-311	200	0	-0.366599	-0.66282	10.1891	-216.837	248.524	38.9851	-914	200	0
212	9	-82.6232	-17.2868	-767.28	41496.9	19698.5	-5366.31	325.673	555.917	0	-199.361	-156.237	-1012.06	32656.3	-34258.8	12768.2	266.15	167.733	0	-3.5528e-12	1.21496e-12	4.65082e-11	-8.6208e-10	-1.89024e-09	1.29999e-09	-311	200	0	-0.464283	-0.762873	10.2747	-231.651	281.942	62.051	-914	200	0
213	0	-100.499	-9.98013	-747.091	39814.9	16513.8	-5788.93	322.104	556.707	0	-199.419	-153.102	-998.95	32182.9	-34878.5	12990.1	265.085	167.783	0	-2.49958e-12	8.54784e-13	3.27209e-11	-6.06518e-10	-1.32988e-09	9.1461e-10	-311	200	0	-0.59011	-0.863946	10.3638	-226.574	313.079	84.1958	-914	200	0	-350.248	-122.311	-1617.89	-543361	484031	107554	288.802	332.239	0
213	1	-117.196	-3.0353	-728.01	38225.8	13515.4	-6171.83	318.565	557.493	0	-198.634	-149.848	-986.307	31705	-35367.4	13223.1	264.142	167.855	0	-1.59601e-12	5.45791e-13	2.08928e-11	-3.8727e-10	-8.49147e-10	5.83991e-10	-311	200	0	-0.721772	-0.958192	10.3435	-203.519	320.564	99.3549	-914	200	0
213	2	-132.651	3.52969	-710.205	36737.9	10717.1	-6517.11	315.09	558.271	0	-197.041	-146.499	-974.271	31226.1	-35728.5	13467.4	263.328	167.949	0	-8.86225e-13	3.03064e-13	1.16012e-11	-2.15041e-10	-4.71509e-10	3.24275e-10	-311	200	0	-0.836724	-1.03252	10.0987	-166.661	291.385	105.185	-914	200	0
213	3	-146.873	9.71161	-693.802	35357.9	8130.46	-6828.09	311.719	559.038	0	-194.715	-143.089	-962.93	30750.1	-35968.8	13721.2	262.646	168.066	0	-3.7247e-13	1.27374e-13	4.87585e-12	-9.03791e-11	-1.9817e-10	1.36289e-10	-311	200	0	-0.91852	-1.07603	9.66303	-126.934	231.404	106.557	-914	200	0
213	4	-159.912	15.5097	-678.87	34089.7	5762.81	-7107.99	308.489	559.785	0	-191.763	-139.664	-952.308	30281.6	-36098.1	13980.9	262.094	168.202	0	-3.26783e-14	1.1175e-14	4.27778e-13	-7.92932e-12	-1.73862e-11	1.19572e-11	-311	200	0	-0.954225	-1.0783	9.17019	-99.0495	159.519	112.852	-914	200	0
213	5	-171.827	20.9211	-665.421	32934.6	3617.11	-7359.02	305.436	560.506	0	-188.299	-136.272	-942.39	29824.3	-36128	14242.4	261.663	168.352	0	1.66581e-13	-5.69661e-14	-2.18065e-12	4.04207e-11	8.86284e-11	-6.09531e-11	-311	200	0	-0.937599	-1.03369	8.76893	-92.4824	93.3181	131.664	-914	200	0
213	6	-182.666	25.9356	-653.4	31891.2	1690.61	-7581.96	302.587	561.192	0	-184.444	-132.96	-933.129	29381.8	-36070.7	14501.9	261.344	168.513	0	2.61285e-13	-8.93522e-14	-3.42038e-12	6.34004e-11	1.39015e-10	-9.56058e-11	-311	200	0	-0.876631	-0.95026	8.62401	-105.805	42.0745	165.046	-914	200	0
213	7	-192.452	30.5348	-642.681	30955.2	-25.0212	-7775.67	299.961	561.834	0	-180.314	-129.764	-924.465	28957.9	-35938.5	14756.4	261.125	168.676	0	2.84584e-13	-9.73195e-14	-3.72537e-12	6.90537e-11	1.51411e-10	-1.04131e-10	-311	200	0	-0.785126	-0.841366	8.8601	-128.335	8.49329	209.32	-914	200	0
213	8	-201.168	34.6954	-633.092	30119.2	-1541.13	-7936.85	297.566	562.425	0	-176.01	-126.718	-916.336	28556.8	-35742.2	15003.2	260.994	168.836	0	2.6405e-13	-9.02975e-14	-3.45657e-12	6.40712e-11	1.40486e-10	-9.66173e-11	-311	200	0	-0.669311	-0.711877	9.48184	-146.627	-7.34394	257.177	-914	200	0
213	9	-208.755	38.3943	-624.461	29374.3	-2869.14	-8061.15	295.405	562.961	0	-171.613	-123.854	-908.695	28180.8	-35490.1	15240.8	260.944	168.988	0	2.20762e-13	-7.54944e-14	-2.88991e-12	5.35676e-11	1.17455e-10	-8.07782e-11	-311	200	0	-0.532223	-0.563176	10.4178	-153.989	-5.51282	301.973	-914	200	0
214	0	-215.116	41.6142	-616.658	28710.6	-4018.74	-8144.49	293.483	563.442	0	-167.181	-121.192	-901.53	27830.3	-35189.2	15467.9	260.967	169.13	0	1.69554e-13	-5.79825e-14	-2.21956e-12	4.11419e-11	9.02097e-11	-6.20407e-11	-311	200	0	-0.384694	-0.405102	11.588	-156.935	14.6188	340.584	-914	200	0	-368.192	-65.098	-1455.53	-483596	428572	153082	282.305	330.105	0
214	1	-220.128	44.3452	-609.591	28119.8	-4996.97	-8183.29	291.803	563.871	0	-162.755	-118.74	-894.85	27504.6	-34845.5	15683.9	261.06	169.263	0	1.19896e-13	-4.10011e-14	-1.56951e-12	2.90926e-11	6.37898e-11	-4.38707e-11	-311	200	0	-0.243306	-0.253855	12.8646	-169.839	52.2953	371.238	-914	200	0
214	2	-223.673	46.5793	-603.175	27595.9	-5808.29	-8174.45	290.37	564.249	0	-158.371	-116.503	-888.637	27202.4	-34464.8	15888.5	261.216	169.389	0	7.70509e-14	-2.63492e-14	-1.00864e-12	1.86963e-11	4.09943e-11	-2.81934e-11	-311	200	0	-0.121581	-0.122677	14.0365	-201.568	98.4155	391.054	-914	200	0
214	3	-225.662	48.3049	-597.325	27134.4	-6454.56	-8115.75	289.194	564.574	0	-154.068	-114.488	-882.825	26921.3	-34051.1	16081.7	261.429	169.506	0	4.32306e-14	-1.47836e-14	-5.65914e-13	1.04898e-11	2.30005e-11	-1.58183e-11	-311	200	0	-0.0270239	-0.0206934	14.8542	-247.019	133.048	396.765	-914	200	0
214	4	-226.056	49.5105	-591.974	26732.3	-6934.87	-8006.54	288.285	564.842	0	-149.883	-112.706	-877.304	26658.2	-33607.8	16263.2	261.692	169.614	0	1.86314e-14	-6.37139e-15	-2.43895e-13	4.52086e-12	9.91267e-12	-6.81732e-12	-311	200	0	0.0371008	0.0427262	15.1125	-290.426	139.172	386.363	-914	200	0
214	5	-224.876	50.195	-587.085	26390.1	-7246.71	-7847.87	287.656	565.049	0	-145.854	-111.162	-871.954	26410	-33138.5	16431	261.995	169.712	0	2.26667e-15	-7.75137e-16	-2.96721e-14	5.50004e-13	1.20597e-12	-8.29388e-13	-311	200	0	0.0694718	0.0624873	14.7367	-316.59	118.468	360.358	-914	200	0
214	6	-222.205	50.3802	-582.665	26112.4	-7388.03	-7642.38	287.32	565.185	0	-142.004	-109.854	-866.678	26174	-32647.9	16582.2	262.33	169.8	0	-7.41247e-15	2.53485e-15	9.70336e-14	-1.79862e-12	-3.94375e-12	2.71226e-12	-311	200	0	0.0706319	0.0471442	13.781	-318.938	88.695	321.187	-914	200	0
214	7	-218.184	50.1156	-578.792	25907.4	-7358.48	-7394.48	287.287	565.239	0	-138.344	-108.775	-861.41	25947.5	-32142.2	16714.4	262.687	169.878	0	-1.20937e-14	4.13572e-15	1.58314e-13	-2.93453e-12	-6.43439e-12	4.42517e-12	-311	200	0	0.046282	0.0133285	12.3749	-299.247	70.5069	271.836	-914	200	0
214	8	-213.005	49.476	-575.625	25785.7	-7159.41	-7110.91	287.562	565.204	0	-134.868	-107.908	-856.125	25728.2	-31628.4	16825.8	263.056	169.948	0	-1.33434e-14	4.56305e-15	1.74673e-13	-3.23775e-12	-7.09924e-12	4.88242e-12	-311	200	0	0.00671664	-0.0285364	10.757	-264.821	78.5522	216.671	-914	200	0
214	9	-206.901	48.5556	-573.397	25758.3	-6793.66	-6800.54	288.152	565.078	0	-131.556	-107.225	-850.832	25514.1	-31112.3	16915.8	263.433	170.013	0	-1.2471e-14	4.26472e-15	1.63253e-13	-3.02606e-12	-6.63509e-12	4.56321e-12	-311	200	0	-0.0403579	-0.0768903	9.27896	-226.076	118.652	162.002	-914	200	0
215	0	-200.119	47.4601	-572.389	25835.8	-6266.44	-6472.62	289.052	564.863	0	-128.377	-106.68	-845.572	25304.5	-30597.6	16984.1	263.814	170.074	0	-1.04826e-14	3.58473e-15	1.37223e-13	-2.54357e-12	-5.57716e-12	3.83563e-12	-311	200	0	-0.0930333	-0.132894	8.2695	-192.729	189.254	113.82	-914	200	0	-283.559	-62.9828	-1402.77	-473987	418113	119149	288.364	335.744	0
215	1	-192.909	46.2885	-572.86	26025.9	-5586.41	-6135.26	290.248	564.568	0	-125.29	-106.227	-840.392	25099.7	-30086.9	17031.1	264.199	170.133	0	-8.08952e-15	2.76638e-15	1.05897e-13	-1.96291e-12	-4.30397e-12	2.96e-12	-311	200	0	-0.151313	-0.196172	7.89498	-170.548	283.725	75.5313	-914	200	0
215	2	-185.499	45.1111	-574.965	26331.7	-4765.29	-5795.19	291.712	564.203	0	-122.266	-105.829	-835.313	24901.5	-29582.7	17058.1	264.585	170.189	0	-5.74916e-15	1.96605e-15	7.52599e-14	-1.39502e-12	-3.0588e-12	2.10365e-12	-311	200	0	-0.213256	-0.262982	8.11747	-160.585	390.245	47.7736	-914	200	0
215	3	-178.088	43.9606	-578.704	26750.4	-3816.96	-5458.23	293.404	563.775	0	-119.297	-105.47	-830.307	24711.6	-29087.8	17067.6	264.967	170.238	0	-3.71813e-15	1.27149e-15	4.86725e-14	-9.02197e-13	-1.9782e-12	1.36049e-12	-311	200	0	-0.273137	-0.324683	8.69647	-159.523	489.83	29.1851	-914	200	0
215	4	-170.827	42.8415	-583.947	27273.8	-2757.51	-5129	295.278	563.294	0	-116.389	-105.146	-825.313	24531	-28605.2	17061.5	265.34	170.277	0	-2.10709e-15	7.20565e-16	2.75831e-14	-5.11282e-13	-1.12106e-12	7.70996e-13	-311	200	0	-0.319828	-0.367954	9.23568	-160.063	557.571	17.0292	-914	200	0
215	5	-163.804	41.7418	-590.479	27888.9	-1604.88	-4810.32	297.282	562.769	0	-113.555	-104.855	-820.258	24359.3	-28136.1	17041.4	265.698	170.303	0	-9.29603e-16	3.17898e-16	1.2169e-14	-2.25566e-13	-4.94588e-13	3.40147e-13	-311	200	0	-0.338446	-0.381003	9.37467	-152.937	574.236	7.72253	-914	200	0
215	6	-157.054	40.6407	-598.031	28579.1	-378.063	-4503.17	299.368	562.211	0	-110.809	-104.596	-815.072	24194.4	-27679.6	17008.4	266.04	170.316	0	-1.41773e-16	4.84823e-17	1.85589e-15	-3.44009e-14	-7.54292e-14	5.18755e-14	-311	200	0	-0.32028	-0.363537	9.048	-132.419	541.098	-2.0739	-914	200	0
215	7	-150.572	39.5137	-606.303	29325.2	903.298	-4207.26	301.49	561.633	0	-108.159	-104.369	-809.695	24034.6	-27233.1	16964	266.366	170.317	0	3.28094e-16	-1.12199e-16	-4.29494e-15	7.96114e-14	1.7456e-13	-1.20051e-13	-311	200	0	-0.272205	-0.32893	8.52054	-100.756	479.326	-14.2457	-914	200	0
215	8	-144.328	38.3403	-614.992	30107.7	2219.18	-3921.82	303.609	561.044	0	-105.602	-104.171	-804.098	23877.9	-26792.9	16910.4	266.68	170.305	0	5.59127e-16	-1.91206e-16	-7.31931e-15	1.35671e-13	2.97479e-13	-2.04588e-13	-311	200	0	-0.212311	-0.295528	8.15806	-65.9169	414.91	-29.1276	-914	200	0
215	9	-138.283	37.1116	-623.821	30907.9	3549.75	-3646.6	305.69	560.454	0	-103.126	-103.989	-798.289	23723.1	-26355.4	16850	266.985	170.283	0	6.25298e-16	-2.13834e-16	-8.18552e-15	1.51727e-13	3.32685e-13	-2.288e-13	-311	200	0	-0.158968	-0.277674	8.20701	-36.5765	366.763	-46.0986	-914	200	0
216	0	-132.389	35.8329	-632.576	31708.1	4875.87	-3382.13	307.708	559.875	0	-100.711	-103.799	-792.326	23568.2	-25919.3	16784.9	267.287	170.254	0	5.88792e-16	-2.0135e-16	-7.70764e-15	1.42869e-13	3.13262e-13	-2.15442e-13	-311	200	0	-0.126067	-0.282674	8.71706	-20.1	343.815	-63.7188	-914	200	0	-199.34	-72.3099	-1416.12	-501716	436977	77358.4	301.826	351.852	0
216	1	-126.609	34.5208	-641.096	32492.4	6179.53	-3129.44	309.639	559.317	0	-98.3339	-103.567	-786.291	23411.1	-25485	16717.1	267.588	170.226	0	4.97604e-16	-1.70166e-16	-6.51393e-15	1.20743e-13	2.64746e-13	-1.82076e-13	-311	200	0	-0.121439	-0.31059	9.56214	-22.0604	345.512	-79.4545	-914	200	0
216	2	-120.937	33.1931	-649.248	33246.8	7443.96	-2889.93	311.466	558.792	0	-95.9774	-103.268	-780.256	23249.1	-25051.5	16648.4	267.893	170.203	0	3.85849e-16	-1.31949e-16	-5.05098e-15	9.36254e-14	2.05288e-13	-1.41184e-13	-311	200	0	-0.141479	-0.353814	10.5358	-44.2105	362.044	-89.4488	-914	200	0
216	3	-115.405	31.8598	-656.895	33959.4	8653.89	-2665.43	313.174	558.303	0	-93.6358	-102.888	-774.251	23079.3	-24615.2	16580.9	268.208	170.191	0	2.75592e-16	-9.42445e-17	-3.60766e-15	6.68718e-14	1.46626e-13	-1.00841e-13	-311	200	0	-0.169671	-0.398099	11.4557	-82.5193	376.092	-88.7478	-914	200	0
216	4	-110.078	30.5245	-663.904	34621.5	9796.59	-2458.33	314.756	557.852	0	-91.3114	-102.424	-768.273	22899.1	-24170.7	16515.6	268.539	170.194	0	1.79342e-16	-6.13298e-17	-2.34769e-15	4.3517e-14	9.54175e-14	-6.56222e-14	-311	200	0	-0.190351	-0.429693	12.2397	-129.672	370.935	-72.8265	-914	200	0
216	5	-105.034	29.19	-670.168	35228	10863.1	-2271.47	316.21	557.434	0	-89.0078	-101.874	-762.302	22707	-23714.1	16453.2	268.891	170.213	0	1.02621e-16	-3.50934e-17	-1.34337e-15	2.49008e-14	5.45987e-14	-3.75496e-14	-311	200	0	-0.20389	-0.445631	12.9928	-182.137	341.859	-40.0273	-914	200	0
216	6	-100.355	27.8645	-675.617	35777.5	11848.5	-2108.1	317.537	557.045	0	-86.724	-101.235	-756.318	22503.4	-23244.9	16394	269.266	170.246	0	4.62751e-17	-1.58248e-17	-6.05769e-16	1.12286e-14	2.46203e-14	-1.69323e-14	-311	200	0	-0.223775	-0.455121	13.992	-244.451	298.507	7.56901	-914	200	0
216	7	-96.1115	26.5625	-680.227	36271.1	12750.9	-1971.55	318.745	556.678	0	-84.4527	-100.508	-750.316	22289.6	-22764.3	16338.5	269.66	170.293	0	8.36187e-18	-2.85952e-18	-1.09462e-16	2.02899e-15	4.44887e-15	-3.05966e-15	-311	200	0	-0.264552	-0.469812	15.4801	-325.328	255.96	65.4893	-914	200	0
216	8	-92.3568	25.3043	-684.034	36711.9	13569.6	-1864.57	319.838	556.33	0	-82.182	-99.6891	-744.328	22067.5	-22272.6	16287.1	270.077	170.352	0	-1.44334e-17	4.93579e-18	1.88941e-16	-3.50223e-15	-7.67915e-15	5.28125e-15	-311	200	0	-0.335482	-0.493946	17.4778	-429.623	225.911	128.284	-914	200	0
216	9	-89.1169	24.1155	-687.136	37103.4	14301.9	-1788.75	320.814	556.003	0	-79.8972	-98.7675	-738.437	21839.9	-21770.2	16240.9	270.519	170.424	0	-2.58187e-17	8.82925e-18	3.37982e-16	-6.26485e-15	-1.37366e-14	9.4472e-15	-311	200	0	-0.438529	-0.520269	19.8014	-551.196	213.839	189.982	-914	200	0
217	0	-86.3901	23.026	-689.686	37448.8	14944.6	-1744.75	321.669	555.702	0	-77.5828	-97.7315	-732.77	21609.9	-21259	16200.6	270.988	170.509	0	-2.92864e-17	1.00151e-17	3.83377e-16	-7.1063e-15	-1.55816e-14	1.07161e-14	-311	200	0	-0.566218	-0.532551	22.1502	-668.951	219.091	244.58	-914	200	0	-148.83	-72.0899	-1396.49	-509403	439994	56164.2	309.966	362.311	0
217	1	-84.1539	22.0639	-691.847	37751.1	15495.9	-1732.28	322.398	555.434	0	-75.2287	-96.5758	-727.466	21380.5	-20743.1	16166.9	271.486	170.61	0	-2.77886e-17	9.5029e-18	3.63769e-16	-6.74285e-15	-1.47847e-14	1.0168e-14	-311	200	0	-0.702266	-0.516888	24.1388	-750.348	235.227	287.82	-914	200	0
217	2	-82.3798	21.2444	-693.744	38012	15957.2	-1750.15	323.001	555.207	0	-72.838	-95.3059	-722.618	21154.3	-20227.4	16139.2	272.008	170.726	0	-2.36143e-17	8.07541e-18	3.09125e-16	-5.72996e-15	-1.25638e-14	8.6406e-15	-311	200	0	-0.829813	-0.471694	25.3809	-763.418	251.211	318.209	-914	200	0
217	3	-81.0436	20.5646	-695.425	38231.4	16332.1	-1796.36	323.485	555.024	0	-70.4287	-93.9401	-718.247	20932.9	-19715.7	16116.7	272.55	170.856	0	-1.83988e-17	6.29188e-18	2.40852e-16	-4.46444e-15	-9.78896e-15	6.73224e-15	-311	200	0	-0.93792	-0.402729	25.656	-690.729	255.26	334.616	-914	200	0
217	4	-80.1285	20.0057	-696.867	38408.8	16624.8	-1868.28	323.856	554.884	0	-68.0298	-92.5116	-714.313	20716.6	-19209.5	16098.4	273.108	170.998	0	-1.32066e-17	4.51628e-18	1.72882e-16	-3.20456e-15	-7.02648e-15	4.83238e-15	-311	200	0	-1.01501	-0.3131	24.9908	-537.158	241.725	334.989	-914	200	0
217	5	-79.6218	19.5406	-698.003	38544.5	16839.3	-1962.8	324.125	554.779	0	-65.6747	-91.0635	-710.737	20504.2	-18708.1	16084.1	273.678	171.151	0	-8.64678e-18	2.95695e-18	1.13191e-16	-2.09812e-15	-4.60045e-15	3.16391e-15	-311	200	0	-1.04324	-0.206255	23.6111	-328.487	217.16	319.332	-914	200	0
217	6	-79.511	19.142	-698.748	38639.4	16979.8	-2076.49	324.3	554.702	0	-63.3947	-89.6409	-707.431	20293.6	-18209.7	16072.8	274.259	171.314	0	-4.99418e-18	1.70787e-18	6.53768e-17	-1.21183e-15	-2.65712e-15	1.8274e-15	-311	200	0	-1.00706	-0.0985122	21.8759	-104.571	198.507	291.366	-914	200	0
217	7	-79.7806	18.7909	-699.016	38693.7	17049.8	-2206.19	324.391	554.646	0	-61.2143	-88.2827	-704.311	20083.2	-17710.4	16062	274.854	171.485	0	-2.29869e-18	7.86085e-19	3.00911e-17	-5.57772e-16	-1.223e-15	8.41102e-16	-311	200	0	-0.902898	-0.0205289	20.2087	90.9988	202.952	256.656	-914	200	0
217	8	-80.4081	18.4824	-698.747	38707.2	17053.5	-2349.39	324.406	554.605	0	-59.1486	-87.0192	-701.317	19872.6	-17206.1	16049.1	275.466	171.664	0	-4.74845e-19	1.62383e-19	6.216e-18	-1.1522e-16	-2.52638e-16	1.73749e-16	-311	200	0	-0.740941	0.00102862	19.0084	226.872	238.475	220.983	-914	200	0
217	9	-81.3599	18.2307	-697.932	38680	16996.4	-2503.72	324.353	554.579	0	-57.2033	-85.8719	-698.431	19662.7	-16694	16031.7	276.098	171.847	0	6.30388e-19	-2.15575e-19	-8.25215e-18	1.52962e-16	3.35393e-16	-2.30663e-16	-311	200	0	-0.54255	-0.0387109	18.5606	294.877	300.825	189.793	-914	200	0
218	0	-82.5871	18.0701	-696.636	38614.1	16885.7	-2666.39	324.239	554.571	0	-55.3742	-84.8485	-695.677	19455.4	-16173.2	16009	276.752	172.034	0	1.19068e-18	-4.0718e-19	-1.55868e-17	2.88917e-16	6.33495e-16	-4.35678e-16	-311	200	0	-0.332061	-0.124934	18.9085	302.71	374.892	166.807	-914	200	0	-139.184	-62.1666	-1353.87	-499333	440287	59111.6	320.286	366.625	0
218	1	-84.0289	18.0456	-694.981	38513.4	16729.3	-2834.22	324.072	554.584	0	-53.6503	-83.9412	-693.106	19254	-15643.9	15980.9	277.429	172.221	0	1.37087e-18	-4.68798e-19	-1.79455e-17	3.32639e-16	7.2936e-16	-5.01609e-16	-311	200	0	-0.12777	-0.232408	19.7488	260.605	438.183	152.202	-914	200	0
218	2	-85.6242	18.1943	-693.108	38383.1	16535.2	-3003.66	323.857	554.622	0	-52.0219	-83.1337	-690.753	19062.4	-15107.8	15948.5	278.129	172.403	0	1.31102e-18	-4.48333e-19	-1.71621e-17	3.18117e-16	6.9752e-16	-4.79711e-16	-311	200	0	0.0562136	-0.331103	20.5299	179.042	468.466	142.468	-914	200	0
218	3	-87.3196	18.5339	-691.121	38229.4	16312.1	-3170.83	323.602	554.685	0	-50.4888	-82.4117	-688.624	18884.6	-14570.2	15912.8	278.842	172.576	0	1.12031e-18	-3.83114e-19	-1.46655e-17	2.71841e-16	5.96052e-16	-4.09927e-16	-311	200	0	0.197151	-0.401469	20.7225	71.92	454.708	133.263	-914	200	0
218	4	-89.0699	19.0634	-689.086	38058.4	16068.6	-3332.03	323.319	554.77	0	-49.0593	-81.7698	-686.704	18723.5	-14039.8	15874.7	279.555	172.734	0	8.77088e-19	-2.99939e-19	-1.14816e-17	2.12824e-16	4.66648e-16	-3.20932e-16	-311	200	0	0.261829	-0.448553	20.0743	-45.3524	402.288	123.642	-914	200	0
218	5	-90.8369	19.7657	-687.045	37875.5	15814.3	-3484.39	323.018	554.872	0	-47.7402	-81.2134	-684.965	18580	-13525.7	15835.3	280.254	172.874	0	6.32677e-19	-2.16358e-19	-8.28212e-18	1.53518e-16	3.36611e-16	-2.315e-16	-311	200	0	0.231458	-0.489659	18.7249	-160.545	328.352	117.005	-914	200	0
218	6	-92.5865	20.6108	-685.031	37685.6	15560.4	-3626.35	322.715	554.987	0	-46.5302	-80.7565	-683.37	18452.1	-13033.9	15796.2	280.927	172.998	0	4.16722e-19	-1.42507e-19	-5.45514e-18	1.01117e-16	2.21714e-16	-1.52481e-16	-311	200	0	0.124246	-0.532946	17.0881	-265.542	253.559	117.86	-914	200	0
218	7	-94.2832	21.5601	-683.072	37493	15319.4	-3757.48	322.427	555.111	0	-45.4207	-80.4145	-681.877	18335.7	-12566.5	15758.3	281.571	173.11	0	2.42874e-19	-8.30561e-20	-3.17937e-18	5.8933e-17	1.29219e-16	-8.88691e-17	-311	200	0	-0.0131202	-0.57113	15.5406	-352.468	196.071	128.671	-914	200	0
218	8	-95.8855	22.5732	-681.205	37303	15103.1	-3877.65	322.171	555.24	0	-44.3992	-80.1937	-680.446	18226.6	-12122.5	15721	282.184	173.214	0	1.13964e-19	-3.89723e-20	-1.49185e-18	2.76531e-17	6.06335e-17	-4.17e-17	-311	200	0	-0.128575	-0.586539	14.2111	-410.979	167.296	148.755	-914	200	0
218	9	-97.3431	23.6129	-679.49	37121.9	14920.5	-3986.18	321.958	555.368	0	-43.4509	-80.0865	-679.059	18121.6	-11698.9	15683.3	282.772	173.314	0	2.62591e-20	-8.97986e-21	-3.43747e-19	6.37172e-18	1.3971e-17	-9.60836e-18	-311	200	0	-0.183099	-0.56319	13.0642	-432.726	166.166	173.766	-914	200	0
219	0	-98.5973	24.6523	-678.021	36957.4	14777.4	-4081.61	321.795	555.492	0	-42.5578	-80.073	-677.729	18020.1	-11291.5	15643.8	283.339	173.411	0	-2.72975e-20	9.33498e-21	3.57341e-19	-6.6237e-18	-1.45234e-17	9.98833e-18	-311	200	0	-0.160754	-0.49856	12.088	-417.958	177.696	196.46	-914	200	0	-137.644	-52.7127	-1337.24	-493929	429936	64048.7	316.564	367.488	0
219	1	-99.5865	25.6755	-676.91	36817.5	14679.2	-4162.09	321.686	555.609	0	-41.7004	-80.1276	-676.496	17922.6	-10897.4	15601.2	283.891	173.507	0	-5.48355e-20	1.87522e-20	7.17829e-19	-1.33057e-17	-2.91748e-17	2.00646e-17	-311	200	0	-0.067888	-0.404608	11.3545	-376.487	184.914	210.851	-914	200	0
219	2	-100.257	26.6705	-676.25	36708.8	14632.3	-4226.17	321.638	555.717	0	-40.8635	-80.229	-675.384	17829.7	-10514.8	15554.8	284.431	173.601	0	-6.41306e-20	2.19309e-20	8.39508e-19	-1.55612e-17	-3.41202e-17	2.34658e-17	-311	200	0	0.0736759	-0.301402	10.9612	-323.872	182.581	215.86	-914	200	0
219	3	-100.572	27.6204	-676.08	36635.6	14643.3	-4273.16	321.659	555.812	0	-40.0428	-80.3641	-674.38	17741.5	-10142.8	15504.1	284.96	173.692	0	-6.1829e-20	2.11437e-20	8.09378e-19	-1.50027e-17	-3.28956e-17	2.26236e-17	-311	200	0	0.233085	-0.210052	10.9126	-275.709	175.924	213.005	-914	200	0
219	4	-100.509	28.5002	-676.382	36600.7	14717.8	-4302.88	321.76	555.888	0	-39.2461	-80.5248	-673.432	17658.4	-9781.77	15448.6	285.475	173.778	0	-5.3134e-20	1.81703e-20	6.95556e-19	-1.28929e-17	-2.82695e-17	1.9442e-17	-311	200	0	0.377793	-0.147541	11.0525	-241.942	170.173	202.012	-914	200	0
219	5	-100.058	29.2797	-677.093	36605.1	14860.4	-4315.23	321.947	555.938	0	-38.4883	-80.7065	-672.464	17580.4	-9432.14	15388	285.974	173.857	0	-4.18e-20	1.42944e-20	5.47186e-19	-1.01427e-17	-2.22393e-17	1.52948e-17	-311	200	0	0.48509	-0.124995	11.2021	-224.32	163.961	181.222	-914	200	0
219	6	-99.2173	29.9295	-678.135	36647.4	15073.5	-4310.1	322.228	555.959	0	-37.7845	-80.9105	-671.401	17506.3	-9093.36	15323.1	286.456	173.926	0	-3.02998e-20	1.03617e-20	3.96643e-19	-7.35219e-18	-1.61208e-17	1.10869e-17	-311	200	0	0.549624	-0.148058	11.3915	-219.681	151.601	151.503	-914	200	0
219	7	-97.9915	30.4273	-679.438	36724	15356	-4287.72	322.601	555.949	0	-37.1445	-81.14	-670.19	17434.2	-8763.58	15256	286.924	173.986	0	-2.00753e-20	6.86518e-21	2.62798e-19	-4.87123e-18	-1.06809e-17	7.34567e-18	-311	200	0	0.575428	-0.217532	11.8719	-225.606	129.943	117.64	-914	200	0
219	8	-96.3884	30.7632	-680.957	36830.5	15702.4	-4249.12	323.059	555.914	0	-36.5702	-81.3908	-668.805	17363	-8440.98	15190	287.379	174.039	0	-1.18032e-20	4.03636e-21	1.54511e-19	-2.86403e-18	-6.27981e-18	4.31887e-18	-311	200	0	0.56119	-0.329448	12.8873	-240.86	99.8955	85.7206	-914	200	0
219	9	-94.4175	30.9448	-682.695	36962.1	16104.3	-4195.92	323.589	555.859	0	-36.0546	-81.6437	-667.263	17292.8	-8125.14	15128.1	287.823	174.084	0	-5.63994e-21	1.9287e-21	7.38301e-20	-1.36852e-18	-3.00068e-18	2.06369e-18	-311	200	0	0.49292	-0.473819	14.4586	-261.31	62.586	60.4104	-914	200	0
220	0	-92.0892	30.9964	-684.699	37115.5	16551.7	-4129.78	324.174	555.793	0	-35.5819	-81.8701	-665.627	17225.1	-7817.08	15073.1	288.256	174.122	0	-1.42393e-21	4.86942e-22	1.864e-20	-3.45513e-19	-7.57589e-19	5.21023e-19	-311	200	0	0.348941	-0.631884	16.3305	-278.652	17.8696	44.638	-914	200	0	-111.377	-52.6331	-1342.04	-502410	437085	50201.7	321.697	372.495	0
220	1	-89.4198	30.9485	-687.037	37288.4	17035.4	-4052.27	324.795	555.726	0	-35.1333	-82.0476	-663.975	17162.1	-7518.43	15026.6	288.677	174.152	0	1.16984e-21	-4.00052e-22	-1.53139e-20	2.8386e-19	6.22405e-19	-4.28052e-19	-311	200	0	0.118012	-0.773894	18.0931	-283.793	-33.9329	40.5655	-914	200	0
220	2	-86.4405	30.8268	-689.738	37479.5	17548.1	-3965.44	325.442	555.661	0	-34.6971	-82.1711	-662.35	17104.8	-7230.68	14988.3	289.083	174.176	0	2.52166e-21	-8.62335e-22	-3.301e-20	6.11875e-19	1.34163e-18	-9.22689e-19	-311	200	0	-0.185283	-0.866205	19.4002	-270.949	-91.1931	49.3424	-914	200	0
220	3	-83.2027	30.6456	-692.77	37687.2	18084.9	-3871.97	326.105	555.599	0	-34.2761	-82.249	-660.738	17051.5	-6954.07	14955.8	289.475	174.193	0	2.99824e-21	-1.02531e-21	-3.92487e-20	7.27517e-19	1.59519e-18	-1.09707e-18	-311	200	0	-0.521231	-0.890752	20.0916	-241.528	-150.547	69.3771	-914	200	0
220	4	-79.7746	30.409	-696.056	37908.7	18641.2	-3774.95	326.781	555.538	0	-33.8837	-82.2927	-659.08	16998.8	-6687.82	14927.2	289.853	174.208	0	2.91479e-21	-9.96774e-22	-3.81563e-20	7.07268e-19	1.55079e-18	-1.06654e-18	-311	200	0	-0.834326	-0.857527	20.1243	-206.307	-205.063	95.1117	-914	200	0
220	5	-76.2301	30.1144	-699.485	38139.5	19213	-3677.67	327.467	555.475	0	-33.5354	-82.3126	-657.304	16943.4	-6431.83	14901.8	290.215	174.223	0	2.51929e-21	-8.61525e-22	-3.2979e-20	6.11301e-19	1.34037e-18	-9.21823e-19	-311	200	0	-1.0714	-0.794369	19.4739	-179.215	-247.252	117.277	-914	200	0
220	6	-72.6383	29.758	-702.935	38374.3	19796.1	-3583.15	328.162	555.409	0	-33.2418	-82.3163	-655.352	16883.2	-6186.92	14879.9	290.559	174.238	0	1.99154e-21	-6.81048e-22	-2.60704e-20	4.83242e-19	1.05958e-18	-7.28714e-19	-311	200	0	-1.20398	-0.727156	18.1752	-166.802	-278.129	126.492	-914	200	0
220	7	-69.058	29.3387	-706.285	38608.7	20385.4	-3493.74	328.863	555.336	0	-33.0069	-82.3065	-653.193	16817.2	-5953.58	14862.2	290.885	174.254	0	1.45066e-21	-4.96085e-22	-1.899e-20	3.52e-19	7.71813e-19	-5.30806e-19	-311	200	0	-1.23431	-0.669639	16.3928	-166.23	-307.331	119.934	-914	200	0
220	8	-65.5357	28.8602	-709.434	38840.1	20973.7	-3410.97	329.564	555.252	0	-32.8284	-82.2813	-650.838	16745	-5731.89	14849.4	291.193	174.272	0	9.6673e-22	-3.30594e-22	-1.26551e-20	2.34575e-19	5.14341e-19	-3.53732e-19	-311	200	0	-1.18442	-0.626572	14.3798	-171.52	-342.15	103.538	-914	200	0
220	9	-62.1023	28.3349	-712.331	39067.2	21552.4	-3335.6	330.256	555.156	0	-32.6988	-82.2358	-648.323	16666.9	-5522.67	14842.6	291.482	174.292	0	5.73235e-22	-1.9603e-22	-7.50398e-21	1.39094e-19	3.04985e-19	-2.0975e-19	-311	200	0	-1.08572	-0.601193	12.4163	-178.96	-384.478	86.2464	-914	200	0
221	0	-58.7707	27.786	-714.982	39289	22113.9	-3267.77	330.929	555.049	0	-32.6025	-82.161	-645.722	16584.9	-5326.94	14841.9	291.75	174.316	0	2.7865e-22	-9.52903e-23	-3.64769e-21	6.76139e-20	1.48254e-19	-1.0196e-19	-311	200	0	-0.972617	-0.597444	10.7865	-187.939	-436.592	73.7683	-914	200	0	-78.2684	-55.8174	-1346.95	-512854	442287	30284.7	325.602	378.788	0
221	1	-55.54	27.2434	-717.441	39503	22653.9	-3207.55	331.576	554.939	0	-32.5152	-82.0444	-643.125	16501.9	-5142.85	14846.9	292.003	174.341	0	7.6056e-23	-2.6009e-23	-9.95618e-22	1.84549e-20	4.0465e-20	-2.78293e-20	-311	200	0	-0.872868	-0.614901	9.69655	-198.236	-500.198	67.5087	-914	200	0
221	2	-52.4064	26.7322	-719.766	39705.3	23172	-3155.36	332.194	554.836	0	-32.4114	-81.8748	-640.613	16420.1	-4965.19	14856.7	292.249	174.368	0	-4.94934e-23	1.69253e-23	6.47898e-22	-1.20095e-20	-2.63326e-20	1.81099e-20	-311	200	0	-0.79695	-0.64185	9.16122	-206.651	-569.539	66.1086	-914	200	0
221	3	-49.3728	26.2666	-721.979	39891	23669.7	-3112.06	332.785	554.748	0	-32.274	-81.6461	-638.23	16340.5	-4790.06	14870.4	292.495	174.397	0	-1.15777e-22	3.95926e-23	1.51559e-21	-2.80932e-20	-6.15985e-20	4.23636e-20	-311	200	0	-0.735909	-0.65715	8.99164	-207.028	-629.58	66.6823	-914	200	0
221	4	-46.4518	25.8503	-724.06	40057.3	24148.1	-3078.65	333.351	554.677	0	-32.0966	-81.3576	-635.986	16263.9	-4618.08	14886.8	292.739	174.427	0	-1.40084e-22	4.79047e-23	1.83378e-21	-3.39911e-20	-7.45305e-20	5.12575e-20	-311	200	0	-0.671118	-0.647052	8.94802	-195.497	-665.55	66.3	-914	200	0
221	5	-43.661	25.4813	-725.962	40202.6	24605.2	-3055.64	333.893	554.622	0	-31.8799	-81.0143	-633.868	16190.5	-4451.77	14904.3	292.977	174.458	0	-1.37357e-22	4.69723e-23	1.79809e-21	-3.33295e-20	-7.30799e-20	5.02599e-20	-311	200	0	-0.591805	-0.620147	8.96976	-175.327	-677.75	63.829	-914	200	0
221	6	-41.0177	25.1564	-727.636	40326.2	25036.6	-3043	334.408	554.579	0	-31.6279	-80.6268	-631.846	16119.9	-4292.58	14921.6	293.206	174.488	0	-1.19413e-22	4.0836e-23	1.56319e-21	-2.89754e-20	-6.3533e-20	4.3694e-20	-311	200	0	-0.504135	-0.599571	9.24072	-154.704	-683.867	60.3081	-914	200	0
221	7	-38.5377	24.8748	-729.047	40428	25437	-3040.62	334.891	554.547	0	-31.347	-80.2088	-629.884	16051.9	-4141.14	14938.2	293.426	174.516	0	-9.48593e-23	3.24392e-23	1.24176e-21	-2.30174e-20	-5.04692e-20	3.47096e-20	-311	200	0	-0.422305	-0.604298	10.0105	-141.085	-704.948	57.4662	-914	200	0
221	8	-36.2353	24.6383	-730.185	40508.3	25802.5	-3048.74	335.337	554.523	0	-31.0479	-79.7729	-627.936	15987.1	-3997.5	14954.6	293.634	174.54	0	-6.94324e-23	2.37439e-23	9.08911e-22	-1.68476e-20	-3.6941e-20	2.54057e-20	-311	200	0	-0.355436	-0.639664	11.3843	-138.515	-750.934	56.205	-914	200	0
221	9	-34.1205	24.451	-731.075	40568.1	26129.7	-3067.78	335.742	554.509	0	-30.7422	-79.326	-625.966	15926.4	-3860.51	14971.7	293.833	174.557	0	-4.6535e-23	1.59136e-23	6.09171e-22	-1.12916e-20	-2.47586e-20	1.70274e-20	-311	200	0	-0.302904	-0.695704	13.2223	-147.42	-814.696	56.0602	-914	200	0
222	0	-32.1918	24.3223	-731.788	40609.2	26415.7	-3097.6	336.097	554.507	0	-30.4359	-78.8691	-623.968	15870.3	-3729.66	14990.3	294.023	174.566	0	-2.7822e-23	9.51433e-24	3.64207e-22	-6.75096e-21	-1.48025e-20	1.01802e-20	-311	200	0	-0.256804	-0.748202	15.1305	-164.754	-873.95	55.4742	-914	200	0	-55.6217	-52.6057	-1332.83	-514009	445085	18440.2	331.944	383.772	0
222	1	-30.4351	24.2665	-732.422	40633.2	26660.1	-3136.72	336.4	554.522	0	-30.1296	-78.4022	-621.972	15818.8	-3606.51	15011.3	294.202	174.567	0	-1.37459e-23	4.70069e-24	1.79942e-22	-3.33541e-21	-7.31338e-21	5.02969e-21	-311	200	0	-0.208607	-0.767069	16.5751	-183.554	-901.829	53.1097	-914	200	0
222	2	-28.835	24.294	-733.052	40642.1	26866.9	-3182.16	336.651	554.558	0	-29.8249	-77.9309	-619.994	15771.4	-3492.38	15034.9	294.367	174.562	0	-4.01391e-24	1.37264e-24	5.25445e-23	-9.73969e-22	-2.13557e-21	1.46871e-21	-311	200	0	-0.155991	-0.733746	17.1483	-193.317	-879.588	49.5614	-914	200	0
222	3	-27.3857	24.4016	-733.694	40637.8	27043.1	-3230.41	336.859	554.612	0	-29.5305	-77.4693	-618.005	15726.6	-3385.91	15060.7	294.521	174.553	0	2.06004e-24	-7.04476e-25	-2.69672e-23	4.99866e-22	1.09603e-21	-7.53782e-22	-311	200	0	-0.106284	-0.653836	16.8102	-185.486	-802.761	47.4173	-914	200	0
222	4	-26.0912	24.5725	-734.313	40621.1	27195.6	-3278.77	337.035	554.682	0	-29.2604	-77.0384	-615.943	15681.9	-3284	15086.8	294.668	174.54	0	5.30666e-24	-1.81473e-24	-6.94674e-23	1.28765e-21	2.82337e-21	-1.94174e-21	-311	200	0	-0.0747239	-0.551026	15.8774	-160.221	-680.966	49.4933	-914	200	0
222	5	-24.9563	24.785	-734.855	40591.6	27329.7	-3326.18	337.191	554.763	0	-29.0279	-76.6577	-613.738	15634.3	-3183.9	15112.3	294.812	174.526	0	6.54063e-24	-2.23671e-24	-8.56207e-23	1.58707e-21	3.47989e-21	-2.39325e-21	-311	200	0	-0.0747636	-0.450177	14.8186	-124.991	-533.955	57.2809	-914	200	0
222	6	-23.9786	25.0205	-735.276	40548.2	27447.1	-3372.93	337.329	554.853	0	-28.8397	-76.3366	-611.345	15581.6	-3085.07	15137.4	294.954	174.513	0	6.47029e-24	-2.21265e-24	-8.46999e-23	1.57e-21	3.44247e-21	-2.36752e-21	-311	200	0	-0.107758	-0.366339	14.0673	-88.004	-385.899	70.4842	-914	200	0
222	7	-23.1473	25.2679	-735.552	40489.8	27545.1	-3419.89	337.448	554.953	0	-28.6948	-76.072	-608.76	15523.3	-2990.02	15163.3	295.088	174.5	0	5.65843e-24	-1.93502e-24	-7.40721e-23	1.37301e-21	3.01052e-21	-2.07045e-21	-311	200	0	-0.162923	-0.303155	13.8816	-55.042	-259.398	87.0047	-914	200	0
222	8	-22.4459	25.5258	-735.676	40415.9	27618.8	-3467.72	337.542	555.063	0	-28.5841	-75.8521	-606.033	15459.8	-2902.34	15190.8	295.211	174.49	0	4.51702e-24	-1.54469e-24	-5.91304e-23	1.09605e-21	2.40324e-21	-1.6528e-21	-311	200	0	-0.224452	-0.256579	14.2708	-29.781	-170.194	103.513	-914	200	0
222	9	-21.8517	25.8062	-735.682	40327	27663.2	-3516.71	337.602	555.184	0	-28.488	-75.6559	-603.257	15392.1	-2823.17	15219.3	295.32	174.485	0	3.32222e-24	-1.13611e-24	-4.34899e-23	8.06131e-22	1.76756e-21	-1.21562e-21	-311	200	0	-0.279039	-0.222539	15.0761	-14.8606	-123.623	117.32	-914	200	0
223	0	-21.333	26.1357	-735.652	40224.9	27675.4	-3566.79	337.62	555.321	0	-28.3765	-75.454	-600.548	15322.1	-2750.74	15246.9	295.42	174.486	0	2.23918e-24	-7.65736e-25	-2.93122e-23	5.43333e-22	1.19134e-21	-8.19329e-22	-311	200	0	-0.319581	-0.203153	16.0668	-12.7433	-113.656	127.837	-914	200	0	-46.8683	-45.4769	-1311.89	-511907	439374	15884.9	333.21	388.557	0
223	1	-20.8543	26.5458	-735.695	40112.7	27656	-3617.28	337.592	555.477	0	-28.219	-75.2182	-598.014	15252.2	-2682.83	15271.7	295.514	174.495	0	1.34952e-24	-4.61497e-25	-1.7666e-23	3.27458e-22	7.18001e-22	-4.93796e-22	-311	200	0	-0.341387	-0.202986	16.9111	-24.3896	-126.507	135.536	-914	200	0
223	2	-20.3896	27.057	-735.889	39993.5	27609.4	-3666.6	337.518	555.653	0	-27.9989	-74.9333	-595.716	15185.3	-2617.82	15292.4	295.606	174.509	0	6.77109e-25	-2.31552e-25	-8.86376e-24	1.64299e-22	3.60251e-22	-2.47758e-22	-311	200	0	-0.336906	-0.218903	17.2212	-46.3292	-148.382	140.576	-914	200	0
223	3	-19.9335	27.6689	-736.236	39870.1	27541.7	-3712.65	337.409	555.846	0	-27.7189	-74.6	-593.644	15123.9	-2553.59	15308.8	295.698	174.524	0	2.09778e-25	-7.17382e-26	-2.74612e-24	5.09023e-23	1.11611e-22	-7.67591e-23	-311	200	0	-0.299263	-0.239494	16.8	-72.9299	-172.533	143.446	-914	200	0
223	4	-19.4999	28.3626	-736.664	39744	27458.5	-3753.3	337.274	556.049	0	-27.3946	-74.2289	-591.733	15069.9	-2486.97	15320.7	295.797	174.533	0	-8.39251e-26	2.87e-26	1.09863e-24	-2.03643e-23	-4.46517e-23	3.07087e-23	-311	200	0	-0.232056	-0.257985	15.8208	-102.46	-199.98	145.992	-914	200	0
223	5	-19.112	29.1112	-737.064	39616	27362.9	-3786.76	337.124	556.252	0	-27.0451	-73.837	-589.903	15022.7	-2415.39	15327.5	295.905	174.534	0	-2.42784e-25	8.30253e-26	3.17819e-24	-5.89111e-23	-1.29171e-22	8.88362e-23	-311	200	0	-0.152524	-0.280607	14.7033	-136.563	-234.113	150.723	-914	200	0
223	6	-18.7936	29.8881	-737.33	39485.6	27256.8	-3811.99	336.967	556.448	0	-26.6852	-73.4429	-588.076	14980.3	-2338.69	15328.9	296.023	174.527	0	-3.05175e-25	1.04361e-25	3.99491e-24	-7.405e-23	-1.62366e-22	1.11665e-22	-311	200	0	-0.0848027	-0.320297	13.8134	-175.034	-275.181	158.789	-914	200	0
223	7	-18.5631	30.6724	-737.378	39350.5	27140.8	-3829.06	336.807	556.635	0	-26.3226	-73.0616	-586.184	14939.9	-2258.68	15324.8	296.147	174.513	0	-3.04661e-25	1.04186e-25	3.9882e-24	-7.39255e-23	-1.62093e-22	1.11477e-22	-311	200	0	-0.0510126	-0.386847	13.2782	-215.02	-317.833	168.909	-914	200	0
223	8	-18.4291	31.4513	-737.168	39208	27015.9	-3839.1	336.648	556.813	0	-25.958	-72.7024	-584.184	14899.2	-2176.85	15316.3	296.274	174.496	0	-2.68043e-25	9.16631e-26	3.50884e-24	-6.50402e-23	-1.4261e-22	9.80785e-23	-311	200	0	-0.0632435	-0.481855	13.0276	-255.456	-350.335	178.79	-914	200	0
223	9	-18.3844	32.2222	-736.722	39056.1	26884.3	-3844.2	336.492	556.987	0	-25.5882	-72.3711	-582.07	14857.1	-2093.7	15305.1	296.403	174.475	0	-2.15032e-25	7.35348e-26	2.8149e-24	-5.21771e-23	-1.14406e-22	7.86814e-23	-311	200	0	-0.118609	-0.596313	12.9211	-299.623	-357.654	186.994	-914	200	0
224	0	-18.4042	32.9919	-736.114	38894.6	26749.3	-3847.22	336.339	557.162	0	-25.2055	-72.0668	-579.877	14813.1	-2009.63	15293.5	296.534	174.455	0	-1.58916e-25	5.43447e-26	2.0803e-24	-3.85606e-23	-8.455e-23	5.81482e-23	-311	200	0	-0.20155	-0.708387	12.8132	-349.555	-332.707	192.712	-914	200	0	-41.6528	-34.7086	-1291.34	-508248	428509	17655.3	330.295	392.312	0
224	1	-18.4505	33.7727	-735.443	38725.5	26614.2	-3850.77	336.188	557.344	0	-24.799	-71.7799	-577.659	14768.3	-1925.68	15283.1	296.666	174.434	0	-1.07705e-25	3.68321e-26	1.40992e-24	-2.61345e-23	-5.73037e-23	3.94099e-23	-311	200	0	-0.290591	-0.786497	12.5659	-398.725	-286.076	194.016	-914	200	0
224	2	-18.4876	34.5729	-734.79	38551.4	26482	-3855.9	336.04	557.534	0	-24.3605	-71.4984	-575.463	14724.5	-1843.3	15274.8	296.797	174.413	0	-6.54203e-26	2.23719e-26	8.5639e-25	-1.58741e-23	-3.48064e-23	2.39377e-23	-311	200	0	-0.366698	-0.806558	12.0942	-434.809	-239.752	187.306	-914	200	0
224	3	-18.4937	35.3937	-734.189	38374.6	26355.9	-3861.52	335.898	557.732	0	-23.8901	-71.2147	-573.303	14682.4	-1763.25	15268.3	296.924	174.39	0	-3.33088e-26	1.13907e-26	4.36032e-25	-8.08232e-24	-1.77217e-23	1.21879e-23	-311	200	0	-0.421765	-0.77132	11.4734	-450.935	-211.872	170.421	-914	200	0
224	4	-18.4602	36.2294	-733.639	38196.4	26239	-3865.88	335.766	557.936	0	-23.3962	-70.9257	-571.165	14641.1	-1684.62	15263.3	297.051	174.366	0	-1.0875e-26	3.71895e-27	1.42361e-25	-2.63881e-24	-5.78598e-24	3.97924e-24	-311	200	0	-0.459191	-0.706826	10.9568	-451.055	-208.57	146.195	-914	200	0
224	5	-18.3834	37.0713	-733.124	38016.7	26133.2	-3868.38	335.646	558.144	0	-22.8916	-70.63	-569.018	14598.8	-1605.3	15259.9	297.179	174.344	0	3.31987e-27	-1.1353e-27	-4.3459e-26	8.0556e-25	1.76631e-24	-1.21476e-24	-311	200	0	-0.484516	-0.641305	10.8034	-442.837	-225.157	120.883	-914	200	0
224	6	-18.2582	37.9077	-732.622	37835.3	26039.3	-3869.5	335.543	558.356	0	-22.3882	-70.3297	-566.84	14553.6	-1523.14	15259.4	297.313	174.325	0	1.10854e-26	-3.7909e-27	-1.45115e-25	2.68986e-24	5.89792e-24	-4.05623e-24	-311	200	0	-0.495828	-0.590542	11.0876	-427.791	-249.632	99.9173	-914	200	0
224	7	-18.0751	38.725	-732.118	37652.9	25958.2	-3869.36	335.456	558.57	0	-21.8943	-70.0311	-564.62	14503.8	-1436.6	15263.8	297.456	174.312	0	1.42286e-26	-4.86577e-27	-1.86261e-25	3.45254e-24	7.57022e-24	-5.20633e-24	-311	200	0	-0.483306	-0.556618	11.6543	-399.448	-265.81	85.9888	-914	200	0
224	8	-17.8204	39.5129	-731.61	37470.6	25891.2	-3867.12	335.389	558.783	0	-21.4099	-69.7378	-562.369	14448.6	-1345.67	15274.7	297.607	174.308	0	1.43394e-26	-4.90365e-27	-1.87711e-25	3.47942e-24	7.62914e-24	-5.24685e-24	-311	200	0	-0.439957	-0.534776	12.2094	-350.723	-258.76	79.0012	-914	200	0
224	9	-17.4774	40.2722	-731.128	37290	25838.3	-3862.1	335.34	558.997	0	-20.9223	-69.4418	-560.129	14388	-1252.56	15292.3	297.764	174.313	0	1.26934e-26	-4.34079e-27	-1.66164e-25	3.08004e-24	6.75344e-24	-4.6446e-24	-311	200	0	-0.373316	-0.519501	12.4489	-281.827	-222.063	76.5532	-914	200	0
225	0	-17.0305	41.0173	-730.729	37112.8	25796.3	-3854.41	335.302	559.211	0	-20.4069	-69.1195	-557.966	14323.9	-1161.12	15314.4	297.919	174.328	0	1.02337e-26	-3.49964e-27	-1.33965e-25	2.48319e-24	5.44477e-24	-3.74458e-24	-311	200	0	-0.304806	-0.505839	12.1915	-200.687	-162.644	75.4487	-914	200	0	-31.0379	-22.7809	-1268.88	-504403	421532	17325.9	331.047	396.68	0
225	1	-16.468	41.7692	-730.478	36942	25761.3	-3844.66	335.266	559.428	0	-19.8363	-68.7407	-555.949	14259.5	-1076.15	15337.6	298.064	174.351	0	7.5994e-27	-2.59878e-27	-9.94806e-26	1.84398e-24	4.0432e-24	-2.78066e-24	-311	200	0	-0.257201	-0.494649	11.5018	-119.076	-97.4829	73.7717	-914	200	0
225	2	-15.7866	42.5454	-730.413	36781.1	25731.3	-3833.35	335.228	559.643	0	-19.1944	-68.2843	-554.114	14197.4	-1002.35	15358.7	298.191	174.378	0	5.17875e-27	-1.77098e-27	-6.77929e-26	1.25661e-24	2.75531e-24	-1.89493e-24	-311	200	0	-0.241919	-0.49928	10.6561	-49.7029	-43.034	71.466	-914	200	0
225	3	-14.9965	43.3496	-730.527	36632.8	25707.7	-3820.79	335.191	559.854	0	-18.4836	-67.7475	-552.446	14138.5	-941.724	15375.6	298.295	174.408	0	3.16956e-27	-1.0839e-27	-4.14914e-26	7.69087e-25	1.68634e-24	-1.15976e-24	-311	200	0	-0.256144	-0.539991	9.92694	-4.56721	-9.20596	68.9396	-914	200	0
225	4	-14.1203	44.1683	-730.776	36497.8	25693.7	-3807.37	335.159	560.056	0	-17.7217	-67.1438	-550.88	14081.5	-892.239	15388	298.38	174.438	0	1.63648e-27	-5.59629e-28	-2.14225e-26	3.97088e-25	8.70676e-25	-5.98797e-25	-311	200	0	-0.288894	-0.631334	9.43312	6.80038	-0.856258	65.8417	-914	200	0
225	5	-13.1871	44.9773	-731.096	36375.4	25692.5	-3793.77	335.142	560.245	0	-16.9334	-66.4952	-549.313	14024.5	-848.897	15397.2	298.455	174.469	0	5.59924e-28	-1.91478e-28	-7.32973e-27	1.35864e-25	2.97903e-25	-2.04879e-25	-311	200	0	-0.32949	-0.774869	9.19189	-18.4919	-17.7985	61.5183	-914	200	0
225	6	-12.2244	45.7522	-731.428	36264.9	25706.5	-3780.79	335.146	560.419	0	-16.1442	-65.8256	-547.638	13965.3	-805.318	15404.8	298.53	174.499	0	-1.25799e-28	4.30198e-29	1.64679e-27	-3.0525e-26	-6.69306e-26	4.60307e-26	-311	200	0	-0.372173	-0.95605	9.2129	-72.9061	-52.807	55.8725	-914	200	0
225	7	-11.2508	46.4739	-731.73	36165.3	25736.2	-3769.29	335.172	560.576	0	-15.377	-65.1543	-545.769	13902.7	-755.073	15412.1	298.616	174.526	0	-5.05059e-28	1.72716e-28	6.61151e-27	-1.22552e-25	-2.68712e-25	1.84804e-25	-311	200	0	-0.412596	-1.14083	9.45553	-140.092	-92.7086	49.0129	-914	200	0
225	8	-10.2731	47.1327	-731.99	36075.7	25780.4	-3759.85	335.22	560.716	0	-14.646	-64.4929	-543.673	13836.3	-693.597	15419.7	298.724	174.55	0	-6.62898e-28	2.26692e-28	8.67773e-27	-1.60851e-25	-3.5269e-25	2.42558e-25	-311	200	0	-0.442253	-1.2787	9.74719	-199.856	-122.835	40.6157	-914	200	0
225	9	-9.2874	47.7333	-732.238	35995.2	25836.7	-3752.42	335.285	560.842	0	-13.9505	-63.844	-541.38	13766.7	-619.867	15428	298.855	174.571	0	-6.74615e-28	2.30699e-28	8.8311e-27	-1.63694e-25	-3.58923e-25	2.46845e-25	-311	200	0	-0.451065	-1.32577	9.86059	-234.317	-133.737	30.504	-914	200	0
226	0	-8.27959	48.2973	-732.544	35924.3	25901	-3746.36	335.358	560.96	0	-13.2748	-63.1999	-538.968	13694.8	-536.736	15436.6	299.004	174.591	0	-6.0092e-28	2.05497e-28	7.86639e-27	-1.45812e-25	-3.19715e-25	2.1988e-25	-311	200	0	-0.435791	-1.27349	9.6975	-235.206	-125.689	19.4589	-914	200	0	-13.5873	-9.75457	-1255.81	-504745	413819	13707.1	329.016	401.584	0
226	1	-7.22809	48.8565	-733.004	35864	25969.7	-3741.09	335.429	561.073	0	-12.6002	-62.5473	-536.514	13621.4	-450.288	15444.6	299.161	174.611	0	-4.86904e-28	1.66507e-28	6.37386e-27	-1.18146e-25	-2.59054e-25	1.78161e-25	-311	200	0	-0.402092	-1.14694	9.3288	-206.087	-105.638	8.85298	-914	200	0
226	2	-6.11446	49.438	-733.692	35814.6	26041.5	-3736.61	335.494	561.186	0	-11.9182	-61.8783	-534.055	13547	-368.364	15451.4	299.31	174.634	0	-3.633e-28	1.24238e-28	4.75581e-27	-8.81539e-26	-1.93291e-25	1.32933e-25	-311	200	0	-0.35712	-0.975155	8.83463	-156.215	-81.0393	-0.0991177	-914	200	0
226	3	-4.93365	50.0558	-734.637	35775.2	26117.3	-3733.02	335.551	561.302	0	-11.2315	-61.1956	-531.586	13472.1	-297.797	15456.6	299.44	174.657	0	-2.48918e-28	8.5123e-29	3.25849e-27	-6.03996e-26	-1.32435e-25	9.10807e-26	-311	200	0	-0.303482	-0.772099	8.18923	-93.7462	-57.172	-6.53146	-914	200	0
226	4	-3.69563	50.7137	-735.819	35743.3	26198.2	-3729.89	335.604	561.424	0	-10.5465	-60.507	-529.076	13396.9	-242.294	15460.3	299.542	174.679	0	-1.53478e-28	5.2485e-29	2.00911e-27	-3.72411e-26	-8.16566e-26	5.61583e-26	-311	200	0	-0.242237	-0.544216	7.36653	-24.2854	-37.2212	-9.96214	-914	200	0
226	5	-2.4232	51.4084	-737.186	35714.4	26284.9	-3726.14	335.656	561.553	0	-9.86916	-59.8196	-526.491	13321.4	-202.702	15462.9	299.615	174.698	0	-8.03054e-29	2.74621e-29	1.05124e-27	-1.9486e-26	-4.27259e-26	2.93842e-26	-311	200	0	-0.178195	-0.304367	6.48335	47.5815	-22.7916	-10.3488	-914	200	0
226	6	-1.15044	52.1301	-738.655	35683.2	26379	-3720.83	335.712	561.692	0	-9.20743	-59.1384	-523.8	13245.2	-177.376	15465.4	299.661	174.713	0	-2.86605e-29	9.80107e-30	3.75183e-28	-6.95442e-27	-1.52486e-26	1.0487e-26	-311	200	0	-0.119006	-0.0719823	5.74571	116.882	-14.4055	-7.88518	-914	200	0
226	7	0.083647	52.8642	-740.134	35645.9	26482.5	-3714	335.781	561.839	0	-8.5738	-58.4644	-520.986	13168.2	-162.481	15468.5	299.688	174.724	0	4.44985e-30	-1.52172e-30	-5.82511e-29	1.07975e-27	2.36751e-27	-1.62822e-27	-311	200	0	-0.0710762	0.133855	5.29657	177.15	-11.9129	-2.70689	-914	200	0
226	8	1.24701	53.5982	-741.542	35601.5	26596.4	-3706.73	335.866	561.99	0	-7.98095	-57.7954	-518.052	13090	-154.99	15471.7	299.701	174.732	0	2.29561e-29	-7.85035e-30	-3.0051e-28	5.57027e-27	1.22136e-26	-8.39979e-27	-311	200	0	-0.0381363	0.295249	5.1458	219.096	-14.7303	5.19108	-914	200	0
226	9	2.32371	54.3283	-742.839	35551.9	26718.4	-3700.39	335.968	562.141	0	-7.4349	-57.1271	-515.033	13011	-155.895	15473.6	299.697	174.738	0	3.08594e-29	-1.0553e-29	-4.03968e-28	7.48798e-27	1.64185e-26	-1.12916e-26	-311	200	0	-0.0220201	0.395158	5.20112	231.6	-21.9392	15.7937	-914	200	0
227	0	3.31521	55.0627	-744.038	35500.3	26844.3	-3696.23	336.079	562.287	0	-6.93217	-56.4549	-512	12932.8	-168.67	15473.4	299.671	174.741	0	3.17242e-29	-1.08488e-29	-4.15289e-28	7.69782e-27	1.68786e-26	-1.16081e-26	-311	200	0	-0.0236001	0.425403	5.37873	208.374	-32.3093	28.6971	-914	200	0	1.33659	4.98204	-1239.07	-506905	411359	10548	332.054	409.305	0
227	1	4.23466	55.8161	-745.186	35449.7	26968.7	-3695.43	336.191	562.428	0	-6.46019	-55.7754	-509.041	12857.4	-194.676	15470.7	299.618	174.742	0	2.84391e-29	-9.72536e-30	-3.72284e-28	6.90069e-27	1.51308e-26	-1.0406e-26	-311	200	0	-0.0432984	0.394323	5.69305	154.175	-44.2051	42.7031	-914	200	0
227	2	5.09667	56.6003	-746.332	35401.1	27085.9	-3699.1	336.292	562.567	0	-6.00355	-55.0881	-506.223	12786.5	-231.036	15465.2	299.544	174.741	0	2.31597e-29	-7.91994e-30	-3.03174e-28	5.61965e-27	1.23219e-26	-8.47425e-27	-311	200	0	-0.0809771	0.320558	6.20394	81.8709	-55.3122	55.5945	-914	200	0
227	3	5.90792	57.4165	-747.494	35353.7	27191	-3708.32	336.376	562.704	0	-5.55512	-54.3974	-503.572	12720.2	-272.295	15457.3	299.459	174.74	0	1.7363e-29	-5.93766e-30	-2.27292e-28	4.21311e-27	9.23786e-27	-6.35323e-27	-311	200	0	-0.135296	0.220874	6.89405	5.45607	-62.2843	64.0038	-914	200	0
227	4	6.66353	58.2576	-748.661	35305.7	27281.2	-3723.89	336.44	562.842	0	-5.12039	-53.7106	-501.089	12657.2	-312.813	15448.2	299.376	174.741	0	1.19601e-29	-4.09003e-30	-1.56565e-28	2.90211e-27	6.3633e-27	-4.37628e-27	-311	200	0	-0.202597	0.10361	7.63129	-63.268	-61.413	64.2623	-914	200	0
227	5	7.35155	59.1143	-749.815	35256	27356.7	-3746.11	336.485	562.98	0	-4.71209	-53.0359	-498.76	12595.3	-348.037	15439.2	299.302	174.747	0	7.42779e-30	-2.54009e-30	-9.72342e-29	1.80234e-27	3.9519e-27	-2.71787e-27	-311	200	0	-0.276993	-0.0338377	8.28342	-116.902	-51.5417	55.1986	-914	200	0
227	6	7.96245	59.9768	-750.939	35204.9	27419.1	-3774.83	336.513	563.119	0	-4.3441	-52.3815	-496.567	12532.4	-375.4	15431.3	299.244	174.762	0	3.93633e-30	-1.34611e-30	-5.15289e-29	9.55144e-28	2.0943e-27	-1.44033e-27	-311	200	0	-0.354243	-0.201187	8.89752	-155.345	-36.5901	39.6575	-914	200	0
227	7	8.49421	60.8344	-752.027	35153.4	27470.5	-3809.58	336.529	563.255	0	-4.02837	-51.7552	-494.486	12466.3	-394.575	15425.5	299.202	174.789	0	1.45961e-30	-4.99144e-31	-1.91071e-29	3.54171e-28	7.76573e-28	-5.34079e-28	-311	200	0	-0.435096	-0.40425	9.72514	-185.15	-24.2222	22.0079	-914	200	0
227	8	8.95149	61.6773	-753.084	35103.3	27512.8	-3849.74	336.534	563.387	0	-3.77146	-51.1617	-492.5	12396.3	-406.151	15421.8	299.175	174.83	0	-1.38412e-31	4.73331e-32	1.8119e-30	-3.35855e-29	-7.36413e-29	5.06459e-29	-311	200	0	-0.521144	-0.637178	11.0416	-214.596	-22.8512	5.4594	-914	200	0
227	9	9.34657	62.5038	-754.147	35055.7	27546.4	-3894.81	336.527	563.516	0	-3.57143	-50.5974	-490.611	12323.3	-410.635	15420.2	299.163	174.882	0	-1.04069e-30	3.55887e-31	1.36233e-29	-2.52522e-28	-5.53693e-28	3.80796e-28	-311	200	0	-0.606753	-0.880615	12.9501	-248.993	-40.3114	-7.91326	-914	200	0
228	0	9.70128	63.3247	-755.297	35011.5	27570.2	-3944.12	336.503	563.646	0	-3.41756	-50.0481	-488.863	12250.1	-409.805	15420.5	299.162	174.942	0	-1.43538e-30	4.90861e-31	1.879e-29	-3.48293e-28	-7.63685e-28	5.25216e-28	-311	200	0	-0.677336	-1.10073	15.3146	-288.561	-83.5194	-16.3702	-914	200	0	7.66255	19.3853	-1237.34	-512758	410693	11352.6	332.227	415.168	0
228	1	10.0414	64.1595	-756.625	34971	27582.6	-3996.6	336.455	563.78	0	-3.29485	-49.4953	-487.329	12180.1	-407.8	15422.7	299.163	175.006	0	-1.49118e-30	5.09941e-31	1.95204e-29	-3.61832e-28	-7.9337e-28	5.45631e-28	-311	200	0	-0.717979	-1.25549	17.8603	-327.958	-157.671	-18.3443	-914	200	0
228	2	10.385	65.0236	-758.186	34934.6	27582.9	-4051.27	336.38	563.923	0	-3.19185	-48.9266	-486.065	12115.1	-408.663	15426.7	299.159	175.075	0	-1.34547e-30	4.60113e-31	1.7613e-29	-3.26476e-28	-7.15848e-28	4.92316e-28	-311	200	0	-0.720656	-1.31218	20.3679	-356.422	-265.001	-12.6611	-914	200	0
228	3	10.7358	65.9186	-759.977	34902.1	27571.7	-4107.9	336.28	564.075	0	-3.10595	-48.3416	-485.069	12053.7	-413.208	15432.4	299.148	175.15	0	-1.10128e-30	3.76607e-31	1.44165e-29	-2.67224e-28	-5.85929e-28	4.02966e-28	-311	200	0	-0.679074	-1.25963	22.7332	-360.525	-402.299	0.576319	-914	200	0
228	4	11.0871	66.8315	-761.951	34872.7	27550.8	-4166.74	336.158	564.232	0	-3.04248	-47.7523	-484.299	11993	-419.021	15439.9	299.135	175.236	0	-8.29586e-31	2.83695e-31	1.08598e-29	-2.01298e-28	-4.41375e-28	3.0355e-28	-311	200	0	-0.583827	-1.10598	24.8582	-332.369	-555.482	17.9319	-914	200	0
228	5	11.4261	67.7409	-764.041	34844.7	27522.6	-4227.81	336.022	564.394	0	-3.01004	-47.1771	-483.699	11930	-421.97	15450.2	299.128	175.336	0	-5.74466e-31	1.96451e-31	7.5201e-30	-1.39393e-28	-3.0564e-28	2.10201e-28	-311	200	0	-0.429942	-0.873839	26.609	-275.833	-698.14	31.8575	-914	200	0
228	6	11.7355	68.6233	-766.177	34816	27489.5	-4290.69	335.879	564.559	0	-3.01547	-46.631	-483.217	11863.2	-416.764	15463.7	299.138	175.449	0	-3.59294e-31	1.22868e-31	4.70337e-30	-8.7182e-29	-1.9116e-28	1.31468e-28	-311	200	0	-0.226497	-0.595259	27.9119	-203.009	-805.042	34.4535	-914	200	0
228	7	11.9959	69.4594	-768.292	34783.6	27453	-4354.92	335.733	564.726	0	-3.06085	-46.1214	-482.813	11792.8	-397.43	15480.2	299.177	175.575	0	-1.92743e-31	6.59127e-32	2.52312e-30	-4.67688e-29	-1.02548e-28	7.05259e-29	-311	200	0	0.00352383	-0.306112	28.8031	-127.869	-867.987	23.6167	-914	200	0
228	8	12.1918	70.2383	-770.334	34745.7	27411.6	-4420.5	335.584	564.895	0	-3.14295	-45.6486	-482.476	11719.5	-359.338	15498.4	299.255	175.71	0	-7.40051e-32	2.53076e-32	9.68771e-31	-1.79572e-29	-3.93739e-29	2.70789e-29	-311	200	0	0.23201	-0.0444691	29.3135	-63.7976	-891.143	4.907	-914	200	0
228	9	12.319	70.9616	-772.28	34702.3	27360.8	-4487.76	335.429	565.065	0	-3.25181	-45.2048	-482.243	11644.9	-301.306	15517.2	299.375	175.853	0	3.08689e-33	-1.05563e-33	-4.04092e-32	7.49028e-31	1.64236e-30	-1.12951e-30	-311	200	0	0.437527	0.151714	29.3557	-22.8055	-874.706	-13.4302	-914	200	0
229	0	12.3892	71.6465	-774.161	34655.7	27295.6	-4557.04	335.258	565.235	0	-3.36743	-44.7707	-482.194	11570.4	-225.376	15535.3	299.533	176.005	0	4.7043e-32	-1.60874e-32	-6.15821e-31	1.14149e-29	2.50289e-29	-1.72133e-29	-311	200	0	0.614095	0.255322	28.8091	-14.4869	-813.245	-25.6457	-914	200	0	9.7646	31.9723	-1247.08	-523519	429141	13564.3	344.475	421.037	0
229	1	12.4272	72.3202	-776.052	34608.4	27213	-4628.66	335.066	565.405	0	-3.46224	-44.3214	-482.437	11497.5	-135.429	15552.8	299.719	176.168	0	6.67069e-32	-2.28119e-32	-8.73233e-31	1.61863e-29	3.54909e-29	-2.44084e-29	-311	200	0	0.768762	0.26385	27.6874	-42.9748	-710.558	-28.6896	-914	200	0
229	2	12.459	73.0067	-778.023	34561.6	27112.9	-4702.94	334.848	565.578	0	-3.51267	-43.8418	-483.066	11427.4	-36.2679	15570.8	299.925	176.344	0	7.00596e-32	-2.39584e-32	-9.17121e-31	1.69998e-29	3.72747e-29	-2.56352e-29	-311	200	0	0.908228	0.198574	26.1963	-102.657	-588.024	-21.4691	-914	200	0
229	3	12.5	73.715	-780.102	34514.7	26997	-4780.13	334.607	565.756	0	-3.50929	-43.3342	-484.12	11362.2	67.7601	15591.1	300.14	176.53	0	6.36343e-32	-2.17611e-32	-8.33011e-31	1.54408e-29	3.38562e-29	-2.32842e-29	-311	200	0	1.02563	0.0870506	24.5983	-177.191	-474.57	-5.51367	-914	200	0
229	4	12.5515	74.4389	-782.27	34466.3	26869.1	-4860.39	334.348	565.941	0	-3.45587	-42.8104	-485.568	11303.4	173.95	15615.6	300.358	176.721	0	5.23533e-32	-1.79033e-32	-6.85336e-31	1.27034e-29	2.78542e-29	-1.91564e-29	-311	200	0	1.09339	-0.0491523	22.9696	-243.739	-391.043	15.0387	-914	200	0
229	5	12.6044	75.1636	-784.488	34414.6	26734.7	-4943.94	334.079	566.131	0	-3.3604	-42.2813	-487.33	11251.6	280.747	15645.2	300.576	176.912	0	3.96255e-32	-1.35508e-32	-5.18721e-31	9.61504e-30	2.10824e-29	-1.44992e-29	-311	200	0	1.07081	-0.194049	21.1609	-280.06	-340.197	34.3087	-914	200	0
229	6	12.6477	75.8741	-786.711	34358.3	26600.5	-5030.88	333.812	566.327	0	-3.22786	-41.7548	-489.311	11206.3	387.714	15680.1	300.792	177.098	0	2.75832e-32	-9.43267e-33	-3.61081e-31	6.69301e-30	1.46754e-29	-1.00929e-29	-311	200	0	0.936696	-0.336331	19.0621	-271.034	-307.011	47.0446	-914	200	0
229	7	12.6735	76.5587	-788.898	34297.3	26472.2	-5120.76	333.556	566.525	0	-3.06087	-41.2392	-491.43	11166.3	497.057	15719.6	301.011	177.278	0	1.73709e-32	-5.94035e-33	-2.27395e-31	4.21501e-30	9.24205e-30	-6.35611e-30	-311	200	0	0.714696	-0.46946	16.8293	-213.316	-272.887	51.5556	-914	200	0
229	8	12.6777	77.2099	-791.007	34233	26353	-5212.11	333.316	566.722	0	-2.864	-40.7423	-493.624	11129.7	613.596	15763	301.243	177.453	0	9.42826e-33	-3.2242e-33	-1.23421e-31	2.28775e-30	5.01623e-30	-3.44986e-30	-311	200	0	0.455156	-0.586404	14.8044	-116.454	-229.748	49.3025	-914	200	0
229	9	12.664	77.8274	-793.028	34167	26243.2	-5302.8	333.092	566.916	0	-2.64269	-40.2691	-495.856	11094.2	741.91	15809	301.496	177.626	0	3.73755e-33	-1.27814e-33	-4.89267e-32	9.06909e-31	1.98853e-30	-1.36759e-30	-311	200	0	0.203986	-0.671615	13.2482	1.93687	-178.436	42.1197	-914	200	0
230	0	12.6496	78.4229	-795.004	34101.3	26141.8	-5391.1	332.883	567.105	0	-2.39923	-39.8206	-498.125	11058.4	883.193	15856.5	301.773	177.8	0	2.0058e-35	-6.85924e-36	-2.62571e-34	4.86702e-33	1.06717e-32	-7.33932e-33	-311	200	0	-0.00647266	-0.701204	12.1778	122.802	-120.742	31.1166	-914	200	0	11.8884	42.4544	-1300.76	-543060	430926	15282.3	331.733	419.062	0
230	1	12.6629	79.0146	-797.012	34038.2	26047.4	-5476.16	332.681	567.293	0	-2.13411	-39.3969	-500.447	11021.6	1035.03	15904.4	302.068	177.976	0	-2.11971e-33	7.2488e-34	2.77483e-32	-5.14344e-31	-1.12778e-30	7.75614e-31	-311	200	0	-0.156517	-0.658275	11.4255	228.541	-58.5831	17.7012	-914	200	0
230	2	12.7316	79.614	-799.105	33980.2	25957.2	-5557.49	332.483	567.477	0	-1.85178	-39.0012	-502.816	10983.4	1193.58	15952.1	302.374	178.156	0	-3.09725e-33	1.05917e-33	4.05448e-32	-7.51542e-31	-1.64787e-30	1.1333e-30	-311	200	0	-0.239686	-0.549176	10.7799	303.566	2.88375	5.01601	-914	200	0
230	3	12.8699	80.2166	-801.276	33928.7	25868.6	-5634.4	332.284	567.657	0	-1.5643	-38.6408	-505.182	10944	1354.15	15999	302.681	178.337	0	-3.29002e-33	1.12509e-33	4.30683e-32	-7.98317e-31	-1.75043e-30	1.20384e-30	-311	200	0	-0.262263	-0.400616	10.0973	337.117	56.09	-1.99497	-914	200	0
230	4	13.0761	80.8042	-803.479	33883.8	25780.5	-5705.85	332.086	567.829	0	-1.29055	-38.3266	-507.463	10904.6	1511.15	16044.5	302.978	178.512	0	-3.0086e-33	1.02885e-33	3.93843e-32	-7.30031e-31	-1.6007e-30	1.10086e-30	-311	200	0	-0.240262	-0.242184	9.40067	328.544	95.7082	0.913106	-914	200	0
230	5	13.3392	81.3524	-805.658	33844.3	25693.8	-5770.67	331.892	567.992	0	-1.05193	-38.0693	-509.575	10866.5	1659.47	16088	303.257	178.675	0	-2.48809e-33	8.50857e-34	3.25706e-32	-6.03731e-31	-1.32377e-30	9.10408e-31	-311	200	0	-0.193394	-0.0923261	8.88092	287.794	121.377	14.2461	-914	200	0
230	6	13.6446	81.8408	-807.775	33807.8	25610.4	-5828.19	331.705	568.147	0	-0.86636	-37.8751	-511.448	10830.1	1795.35	16128.3	303.51	178.825	0	-1.89219e-33	6.47074e-34	2.47698e-32	-4.59136e-31	-1.00672e-30	6.92362e-31	-311	200	0	-0.139096	0.0430509	8.74124	228.326	135.527	34.6717	-914	200	0
230	7	13.9788	82.2582	-809.814	33772.9	25531.7	-5878.47	331.528	568.295	0	-0.743896	-37.7423	-513.052	10795.7	1915.58	16164.5	303.734	178.958	0	-1.32397e-33	4.52761e-34	1.73316e-32	-3.2126e-31	-7.0441e-31	4.84449e-31	-311	200	0	-0.0905348	0.163757	9.03536	160.173	139.547	56.9117	-914	200	0
230	8	14.3351	82.6051	-811.797	33739.7	25458.1	-5922.18	331.36	568.438	0	-0.685222	-37.6624	-514.4	10763.9	2017.21	16196.1	303.921	179.075	0	-8.39427e-34	2.8706e-34	1.09886e-32	-2.03685e-31	-4.46611e-31	3.07151e-31	-311	200	0	-0.0572427	0.267448	9.63641	89.6001	130.883	74.9125	-914	200	0
230	9	14.7204	82.8931	-813.785	33710.2	25386.8	-5960.14	331.196	568.576	0	-0.681546	-37.6203	-515.556	10735.5	2097.86	16223.2	304.069	179.177	0	-4.60756e-34	1.57565e-34	6.03156e-33	-1.11802e-31	-2.45142e-31	1.68593e-31	-311	200	0	-0.0458616	0.344097	10.3608	23.4567	102.367	83.2431	-914	200	0
231	0	15.157	83.1443	-815.866	33688	25312.7	-5992.93	331.026	568.709	0	-0.715428	-37.5947	-516.614	10711.2	2156.25	16245.4	304.174	179.266	0	-1.88105e-34	6.43264e-35	2.4624e-33	-4.56432e-32	-1.0008e-31	6.88286e-32	-311	200	0	-0.0606948	0.380433	11.1513	-29.6933	48.6941	79.753	-914	200	0	17.1099	46.8545	-1337.37	-560169	441394	13335.6	330.667	420.541	0
231	1	15.6736	83.3843	-818.133	33675.4	25231.9	-6021.01	330.841	568.839	0	-0.765955	-37.563	-517.662	10690.8	2192.87	16262.1	304.236	179.348	0	-8.91673e-36	3.04927e-36	1.16725e-34	-2.16363e-33	-4.74408e-33	3.26269e-33	-311	200	0	-0.104235	0.370832	12.1027	-63.7848	-23.8667	66.802	-914	200	0
231	2	16.2912	83.6315	-820.637	33671.9	25143.5	-6045.09	330.639	568.969	0	-0.818272	-37.5099	-518.752	10673.4	2209.9	16272.7	304.26	179.425	0	9.51707e-35	-3.25457e-35	-1.24584e-33	2.3093e-32	5.06348e-32	-3.48235e-32	-311	200	0	-0.177121	0.317339	13.2785	-76.8825	-96.8819	49.2489	-914	200	0
231	3	17.014	83.891	-823.37	33675.1	25048.8	-6066.02	330.422	569.101	0	-0.869261	-37.4317	-519.886	10658.6	2210.9	16277.2	304.253	179.498	0	1.43669e-34	-4.91307e-35	-1.88071e-33	3.48611e-32	7.64381e-32	-5.25694e-32	-311	200	0	-0.277054	0.222148	14.572	-68.7982	-148.804	31.7158	-914	200	0
231	4	17.8266	84.1563	-826.265	33680.8	24948.3	-6084.58	330.194	569.237	0	-0.926417	-37.3377	-521.024	10645.9	2200.74	16276.2	304.224	179.567	0	1.54424e-34	-5.28087e-35	-2.02151e-33	3.74708e-32	8.21603e-32	-5.65048e-32	-311	200	0	-0.396782	0.0889357	15.7964	-40.9873	-167.089	17.3855	-914	200	0
231	5	18.698	84.4132	-829.215	33684.6	24841.1	-6101.57	329.957	569.378	0	-1.00575	-37.2459	-522.094	10633.9	2184.39	16271	304.184	179.632	0	1.42197e-34	-4.86273e-35	-1.86144e-33	3.45038e-32	7.56548e-32	-5.20307e-32	-311	200	0	-0.521545	-0.0706293	16.8051	1.70169	-155.53	7.96104	-914	200	0
231	6	19.5884	84.6462	-832.103	33682.7	24726.4	-6117.76	329.716	569.521	0	-1.12944	-37.1754	-523.019	10621.5	2164.45	16263	304.138	179.692	0	1.18213e-34	-4.04256e-35	-1.54748e-33	2.86842e-32	6.28945e-32	-4.32549e-32	-311	200	0	-0.628086	-0.236467	17.4197	50.6566	-129.635	4.06939	-914	200	0
231	7	20.4599	84.843	-834.833	33673.7	24604.6	-6133.6	329.473	569.664	0	-1.31947	-37.1404	-523.735	10608.1	2139.56	16253.3	304.085	179.745	0	9.03298e-35	-3.08902e-35	-1.18247e-33	2.19184e-32	4.80593e-32	-3.30522e-32	-311	200	0	-0.689345	-0.382959	17.3725	93.2183	-104.959	5.18449	-914	200	0
231	8	21.284	84.9966	-837.35	33657.9	24477.1	-6149.01	329.232	569.804	0	-1.59032	-37.148	-524.209	10593.8	2104.92	16242.8	304.015	179.791	0	6.35287e-35	-2.1725e-35	-8.31628e-34	1.54151e-32	3.37999e-32	-2.32455e-32	-311	200	0	-0.686031	-0.482208	16.4437	115.07	-87.2254	9.02909	-914	200	0
231	9	22.0469	85.1063	-839.645	33636.1	24344.8	-6163.48	328.994	569.94	0	-1.94473	-37.1985	-524.447	10579.7	2054.56	16232.5	303.918	179.827	0	4.05451e-35	-1.38653e-35	-5.30759e-34	9.83818e-33	2.15717e-32	-1.48357e-32	-311	200	0	-0.618604	-0.514912	14.6278	108.392	-70.5749	12.6543	-914	200	0
232	0	22.7502	85.1802	-841.754	33609.5	24207.4	-6176.6	328.758	570.072	0	-2.37083	-37.2819	-524.5	10568.4	1983.98	16223.1	303.783	179.851	0	2.24966e-35	-7.6932e-36	-2.94494e-34	5.45877e-33	1.19692e-32	-8.23165e-33	-311	200	0	-0.507847	-0.483905	12.1883	75.9958	-46.2689	14.8694	-914	200	0	20.0092	47.2242	-1364.2	-575152	444297	10373.2	326.399	423.281	0
232	1	23.4049	85.235	-843.741	33578.7	24062.3	-6188.68	328.519	570.203	0	-2.84448	-37.3823	-524.449	10562.5	1891.97	16214	303.608	179.86	0	9.4375e-36	-3.22735e-36	-1.23542e-34	2.28999e-33	5.02115e-33	-3.45323e-33	-311	200	0	-0.381781	-0.412711	9.57827	25.0653	-11.2959	16.577	-914	200	0
232	2	24.0197	85.289	-845.662	33542.6	23906.3	-6200.75	328.269	570.336	0	-3.34099	-37.4902	-524.362	10562.4	1780.78	16203.5	303.396	179.857	0	8.03944e-37	-2.74926e-37	-1.05241e-35	1.95076e-34	4.27732e-34	-2.94168e-34	-311	200	0	-0.262742	-0.33058	7.25272	-39.1108	31.8882	19.2101	-914	200	0
232	3	24.59	85.3527	-847.535	33499.5	23737.2	-6213.93	328.007	570.474	0	-3.84628	-37.6097	-524.261	10565.5	1654.59	16189.8	303.156	179.847	0	-4.25578e-36	1.45535e-36	5.57106e-35	-1.03266e-33	-2.26425e-33	1.55721e-33	-311	200	0	-0.164159	-0.261226	5.51796	-112.853	78.8347	23.8196	-914	200	0
232	4	25.0993	85.4301	-849.343	33448.5	23552.4	-6228.79	327.73	570.618	0	-4.35724	-37.7496	-524.12	10568.2	1517.81	16172.1	302.896	179.836	0	-6.65748e-36	2.27667e-36	8.71503e-35	-1.61542e-33	-3.54206e-33	2.43601e-33	-311	200	0	-0.0926773	-0.220492	4.50441	-191.614	124.008	30.9399	-914	200	0
232	5	25.5255	85.5226	-851.059	33390.2	23347.9	-6245.15	327.434	570.766	0	-4.87461	-37.9131	-523.896	10567.9	1374.47	16150.7	302.624	179.828	0	-7.2446e-36	2.47745e-36	9.48361e-35	-1.75789e-33	-3.85443e-33	2.65084e-33	-311	200	0	-0.0505476	-0.21741	4.19714	-267.993	159.947	40.4851	-914	200	0
232	6	25.8486	85.6304	-852.658	33324.9	23120.7	-6262.59	327.116	570.916	0	-5.39824	-38.0973	-523.548	10563.7	1227.88	16126.7	302.345	179.823	0	-6.71843e-36	2.29751e-36	8.79482e-35	-1.63021e-33	-3.57449e-33	2.45831e-33	-311	200	0	-0.037367	-0.255093	4.46115	-329.883	176.237	51.5745	-914	200	0
232	7	26.0549	85.7523	-854.12	33252.1	22869	-6280.95	326.775	571.069	0	-5.92685	-38.2972	-523.054	10554.9	1080.55	16101.7	302.066	179.821	0	-5.6149e-36	1.92013e-36	7.35023e-35	-1.36244e-33	-2.98736e-33	2.05452e-33	-311	200	0	-0.0510604	-0.33074	5.0829	-362.385	161.442	62.6142	-914	200	0
232	8	26.1401	85.8886	-855.439	33170.6	22591.6	-6300.43	326.409	571.224	0	-6.45682	-38.5055	-522.417	10541.4	934.709	16077.6	301.789	179.822	0	-4.31099e-36	1.47423e-36	5.64334e-35	-1.04605e-33	-2.29363e-33	1.57741e-33	-311	200	0	-0.0880207	-0.434624	5.87199	-358.405	111.633	72.0437	-914	200	0
232	9	26.11	86.0449	-856.637	33080.4	22287	-6321.27	326.017	571.383	0	-6.97878	-38.7094	-521.683	10523.6	792.709	16055.4	301.52	179.828	0	-3.04732e-36	1.0421e-36	3.98913e-35	-7.39427e-34	-1.6213e-33	1.11503e-33	-311	200	0	-0.142634	-0.548234	6.7384	-328.158	38.3201	78.94	-914	200	0
233	0	25.98	86.2337	-857.77	32981.8	21952.8	-6343.8	325.593	571.549	0	-7.47532	-38.8884	-520.94	10503.3	656.123	16035.2	301.26	179.838	0	-1.95746e-36	6.69396e-37	2.56243e-35	-4.74974e-34	-1.04145e-33	7.16246e-34	-311	200	0	-0.20807	-0.647346	7.66713	-293.28	-36.2025	82.998	-914	200	0	15.0868	48.3595	-1373.03	-583230	442429	11530	322.767	426.481	0
233	1	25.7702	86.4703	-858.908	32875.6	21587.6	-6368.67	325.134	571.724	0	-7.92379	-39.0182	-520.289	10482.5	524.055	16016.3	301.007	179.853	0	-1.09746e-36	3.75302e-37	1.43665e-35	-2.66298e-34	-5.83898e-34	4.01569e-34	-311	200	0	-0.280265	-0.717106	8.71486	-272.794	-92.6761	85.4129	-914	200	0
233	2	25.4961	86.7653	-860.096	32763.3	21191.9	-6396.56	324.639	571.907	0	-8.30494	-39.0819	-519.806	10464.2	393.035	15997.6	300.756	179.869	0	-4.72164e-37	1.61466e-37	6.1809e-36	-1.1457e-34	-2.51211e-34	1.72767e-34	-311	200	0	-0.360777	-0.764789	10.0414	-275.806	-123.121	90.0409	-914	200	0
233	3	25.1623	87.1182	-861.337	32646.8	20768.6	-6427.98	324.112	572.098	0	-8.61139	-39.0802	-519.512	10450.6	258.508	15978.3	300.498	179.884	0	-5.6352e-38	1.92708e-38	7.37681e-37	-1.36737e-35	-2.99816e-35	2.06195e-35	-311	200	0	-0.452736	-0.810139	11.8139	-301.643	-127.62	102.251	-914	200	0
233	4	24.7658	87.5152	-862.588	32527	20322.5	-6462.97	323.56	572.291	0	-8.85132	-39.0301	-519.372	10442	116.127	15957.8	300.224	179.895	0	1.89438e-37	-6.47824e-38	-2.47985e-36	4.59668e-35	1.00789e-34	-6.93164e-35	-311	200	0	-0.553387	-0.865056	14.0291	-341.52	-107.232	126.44	-914	200	0
233	5	24.3005	87.9297	-863.778	32403.6	19860.5	-6500.65	322.993	572.486	0	-9.04718	-38.9587	-519.317	10437	-36.9009	15935.6	299.929	179.903	0	3.08169e-37	-1.05385e-37	-4.03412e-36	7.47767e-35	1.63959e-34	-1.12761e-34	-311	200	0	-0.652469	-0.926349	16.4292	-380.516	-60.5382	164.449	-914	200	0
233	6	23.7601	88.3297	-864.819	32275.8	19388.8	-6539.28	322.42	572.679	0	-9.23029	-38.8947	-519.261	10432.7	-200.836	15911.1	299.613	179.909	0	3.39693e-37	-1.16165e-37	-4.44678e-36	8.24258e-35	1.80731e-34	-1.24296e-34	-311	200	0	-0.740497	-0.983042	18.5857	-402.88	14.8017	214.527	-914	200	0
233	7	23.1396	88.6859	-865.631	32142.8	18911.5	-6577.08	321.847	572.868	0	-9.43369	-38.8598	-519.131	10426.6	-374.421	15884.4	299.279	179.915	0	3.17317e-37	-1.08513e-37	-4.15387e-36	7.69964e-35	1.68826e-34	-1.16108e-34	-311	200	0	-0.815618	-1.02272	20.1158	-398.918	117.785	270.693	-914	200	0
233	8	22.4407	88.9786	-866.167	32004.3	18430.2	-6613.13	321.278	573.051	0	-9.68607	-38.8648	-518.879	10416.9	-556.72	15856	298.927	179.924	0	2.6662e-37	-9.11765e-38	-3.49022e-36	6.46949e-35	1.41853e-34	-9.75579e-35	-311	200	0	-0.87912	-1.03489	20.898	-367.886	243.871	324.555	-914	200	0
233	9	21.678	89.2039	-866.433	31861.3	17944.4	-6647.5	320.711	573.227	0	-10.0053	-38.9111	-518.505	10403.4	-747.449	15827.7	298.558	179.936	0	2.05684e-37	-7.03381e-38	-2.69253e-36	4.99089e-35	1.09433e-34	-7.5261e-35	-311	200	0	-0.932055	-1.02164	21.13	-316.81	386.689	369.414	-914	200	0
234	0	20.8809	89.3787	-866.499	31716	17451.9	-6680.87	320.141	573.398	0	-10.3906	-38.9893	-518.071	10387.3	-946.12	15801.2	298.174	179.95	0	1.46126e-37	-4.99709e-38	-1.91288e-36	3.54572e-35	7.77452e-35	-5.34684e-35	-311	200	0	-0.977402	-1.00221	21.1486	-257.062	532.63	401.231	-914	200	0	4.43353	49.8965	-1366.75	-585409	445623	17073.8	326.229	430.109	0
234	1	20.089	89.5339	-866.483	31571.4	16950.9	-6713.76	319.563	573.564	0	-10.8241	-39.0794	-517.666	10370.4	-1152.21	15776.9	297.774	179.967	0	9.44612e-38	-3.2303e-38	-1.23655e-36	2.29208e-35	5.02574e-35	-3.45639e-35	-311	200	0	-1.01536	-0.99772	21.14	-200.105	655.745	415.352	-914	200	0
234	2	19.3387	89.6977	-866.517	31429.8	16443.1	-6746.2	318.976	573.729	0	-11.2851	-39.159	-517.357	10355.6	-1366.03	15754.4	297.36	179.984	0	5.34943e-38	-1.82935e-38	-7.00272e-37	1.29803e-35	2.84612e-35	-1.95739e-35	-311	200	0	-1.03616	-1.01458	21.0424	-154.222	724.939	406.6	-914	200	0
234	3	18.6518	89.8843	-866.692	31292.4	15934.1	-6777.9	318.385	573.894	0	-11.7651	-39.2173	-517.17	10346.3	-1588.22	15733.3	296.929	179.995	0	2.35625e-38	-8.05768e-39	-3.08446e-37	5.71738e-36	1.25362e-35	-8.62164e-36	-311	200	0	-1.01932	-1.04279	20.716	-120.704	721.288	375.208	-914	200	0
234	4	18.0332	90.0944	-867.045	31160	15430.6	-6808.57	317.797	574.062	0	-12.2707	-39.2608	-517.094	10345.1	-1818.66	15713.2	296.483	179.994	0	3.54386e-39	-1.2119e-39	-4.63912e-38	8.59911e-37	1.88548e-36	-1.29672e-36	-311	200	0	-0.940327	-1.06329	20.1393	-93.5063	652.135	330.496	-914	200	0
234	5	17.4732	90.3189	-867.55	31032.3	14937.4	-6838.08	317.218	574.23	0	-12.8194	-39.3106	-517.102	10353.1	-2056.33	15694.3	296.023	179.979	0	-8.38837e-39	2.86858e-39	1.09809e-37	-2.03542e-36	-4.46297e-36	3.06935e-36	-311	200	0	-0.787231	-1.05695	19.4408	-67.6402	545.551	286.689	-914	200	0
234	6	16.9525	90.5427	-868.147	30908	14456.7	-6866.61	316.652	574.398	0	-13.4286	-39.3915	-517.171	10369.6	-2300.78	15676.5	295.551	179.949	0	-1.42487e-38	4.87265e-39	1.86524e-37	-3.45743e-36	-7.58092e-36	5.21369e-36	-311	200	0	-0.573646	-1.01203	18.7943	-45.7547	428.973	255.051	-914	200	0
234	7	16.4488	90.7502	-868.764	30784.9	13987.6	-6894.78	316.101	574.565	0	-14.107	-39.5188	-517.29	10393.2	-2553.39	15660	295.064	179.908	0	-1.59193e-38	5.44395e-39	2.08393e-37	-3.86279e-36	-8.46975e-36	5.82497e-36	-311	200	0	-0.333731	-0.927547	18.3229	-33.9387	315.716	239.407	-914	200	0
234	8	15.9465	90.9303	-869.352	30661	13527.2	-6923.31	315.56	574.731	0	-14.8491	-39.6947	-517.468	10423	-2817.47	15644.9	294.555	179.858	0	-1.49819e-38	5.12337e-39	1.96121e-37	-3.63532e-36	-7.97098e-36	5.48195e-36	-311	200	0	-0.106496	-0.81242	18.0845	-35.4091	207.839	237.039	-914	200	0
234	9	15.4427	91.0793	-869.91	30536	13073.3	-6952.63	315.028	574.898	0	-15.6386	-39.9083	-517.734	10458.1	-3097.84	15630.6	294.017	179.8	0	-1.26567e-38	4.32821e-39	1.65683e-37	-3.07111e-36	-6.73387e-36	4.63114e-36	-311	200	0	0.0829229	-0.680906	18.0876	-49.82	106.165	242.979	-914	200	0
235	0	14.9497	91.2026	-870.487	30411.4	12625.4	-6982.84	314.504	575.064	0	-16.454	-40.1401	-518.138	10496.7	-3398.81	15616	293.44	179.742	0	-9.81078e-39	3.35501e-39	1.28429e-37	-2.38057e-36	-5.21975e-36	3.58982e-36	-311	200	0	0.235316	-0.546197	18.2594	-75.189	17.8332	253.306	-914	200	0	-6.60923	50.2542	-1386.51	-592930	435153	19640.4	313.615	429.386	0
235	1	14.4883	91.3121	-871.158	30290.3	12183.9	-7013.79	313.986	575.23	0	-17.2746	-40.3692	-518.733	10535.8	-3721.01	15599.9	292.827	179.689	0	-7.00485e-39	2.39546e-39	9.16976e-38	-1.69971e-36	-3.72688e-36	2.56312e-36	-311	200	0	0.368526	-0.416504	18.355	-107.829	-45.4721	263.981	-914	200	0
235	2	14.0764	91.4162	-871.967	30175	11749.8	-7045.09	313.475	575.394	0	-18.0894	-40.5834	-519.545	10571.8	-4060.63	15581.4	292.184	179.652	0	-4.55642e-39	1.55817e-39	5.96463e-38	-1.10561e-36	-2.42421e-36	1.66722e-36	-311	200	0	0.493756	-0.297466	17.9747	-140.336	-77.0267	268.337	-914	200	0
235	3	13.7215	91.5101	-872.904	30067.4	11323.7	-7076.01	312.972	575.555	0	-18.9005	-40.7824	-520.556	10602	-4411.37	15561.5	291.526	179.633	0	-2.60546e-39	8.90992e-40	3.4107e-38	-6.3221e-37	-1.38621e-36	9.53352e-37	-311	200	0	0.597118	-0.195545	16.7791	-162.09	-81.5181	258.573	-914	200	0
235	4	13.4191	91.5804	-873.92	29968.7	10906.9	-7105.39	312.48	575.708	0	-19.7169	-40.9739	-521.722	10626.2	-4766.64	15542.3	290.864	179.632	0	-1.17311e-39	4.01171e-40	1.53567e-38	-2.84653e-37	-6.24145e-37	4.29249e-37	-311	200	0	0.644711	-0.11331	14.71	-164.588	-71.6466	231.464	-914	200	0
235	5	13.158	91.6145	-874.957	29879.1	10502	-7131.93	312.003	575.851	0	-20.5478	-41.1704	-522.999	10645.7	-5121.34	15527.3	290.208	179.645	0	-2.09717e-40	7.17171e-41	2.74533e-39	-5.08868e-38	-1.11578e-37	7.67365e-38	-311	200	0	0.611662	-0.0454509	12.0368	-146.61	-59.767	191.853	-914	200	0
235	6	12.9271	91.608	-875.972	29797.3	10111.8	-7154.87	311.544	575.984	0	-21.3982	-41.3849	-524.352	10661.7	-5472.41	15520.3	289.563	179.667	0	3.6919e-40	-1.26253e-40	-4.83292e-39	8.95836e-38	1.96424e-37	-1.35089e-37	-311	200	0	0.502902	0.0152491	9.22131	-113.898	-52.881	149.025	-914	200	0
235	7	12.7211	91.5645	-876.953	29721.7	9738.26	-7174.6	311.105	576.108	0	-22.268	-41.6232	-525.76	10675.4	-5818.87	15523.1	288.932	179.695	0	6.58018e-40	-2.25023e-40	-8.61384e-39	1.59667e-37	3.50093e-37	-2.40772e-37	-311	200	0	0.343072	0.0723057	6.70443	-74.8069	-52.9959	110.929	-914	200	0
235	8	12.541	91.4968	-877.918	29651.2	9381.13	-7192.14	310.686	576.226	0	-23.1521	-41.8745	-527.228	10688.7	-6161.28	15533.9	288.314	179.727	0	7.45627e-40	-2.54983e-40	-9.7607e-39	1.80926e-37	3.96705e-37	-2.7283e-37	-311	200	0	0.156817	0.126151	4.7732	-36.7845	-59.3968	82.124	-914	200	0
235	9	12.3933	91.4274	-878.917	29585.8	9038.16	-7208.71	310.283	576.338	0	-24.039	-42.1091	-528.784	10704.7	-6500.56	15547.1	287.707	179.756	0	7.07101e-40	-2.41808e-40	-9.25637e-39	1.71576e-37	3.76208e-37	-2.58733e-37	-311	200	0	-0.037905	0.175046	3.55031	-5.62909	-69.8046	64.2999	-914	200	0
236	0	12.2912	91.3831	-880.026	29525.2	8705.38	-7225.78	309.892	576.45	0	-24.9123	-42.2871	-530.48	10726.4	-6837.39	15554.9	287.111	179.78	0	6.00646e-40	-2.05404e-40	-7.86281e-39	1.45746e-37	3.19569e-37	-2.1978e-37	-311	200	0	-0.226909	0.214196	3.03168	13.8549	-80.4226	56.9794	-914	200	0	-15.8518	49.352	-1416.09	-604387	437593	21264.1	308.474	428.477	0
236	1	12.2501	91.3837	-881.318	29468.7	8378.81	-7244.77	309.507	576.563	0	-25.7601	-42.3808	-532.36	10755	-7172.99	15552.6	286.526	179.798	0	4.67828e-40	-1.59983e-40	-6.12414e-39	1.13518e-37	2.48904e-37	-1.71181e-37	-311	200	0	-0.395145	0.234597	3.11675	17.1466	-85.7253	57.9655	-914	200	0
236	2	12.2766	91.4327	-882.82	29415.9	8055.84	-7266.45	309.125	576.68	0	-26.5816	-42.3918	-534.427	10788.8	-7509.1	15540.8	285.949	179.812	0	3.35687e-40	-1.14796e-40	-4.39433e-39	8.14533e-38	1.786e-37	-1.22829e-37	-311	200	0	-0.522207	0.222182	3.62255	-0.417199	-78.2649	63.5502	-914	200	0
236	3	12.3632	91.5189	-884.494	29367.4	7734.71	-7290.93	308.745	576.798	0	-27.384	-42.3423	-536.63	10824	-7846.09	15523	285.379	179.83	0	2.1969e-40	-7.51278e-41	-2.87587e-39	5.33068e-38	1.16884e-37	-8.03855e-38	-311	200	0	-0.583804	0.160902	4.31604	-42.8348	-50.2493	69.1991	-914	200	0
236	4	12.4916	91.6256	-886.257	29323.8	7413.88	-7318.05	308.365	576.913	0	-28.1767	-42.2587	-538.886	10856.9	-8181.73	15502.1	284.817	179.853	0	1.26805e-40	-4.33632e-41	-1.65995e-39	3.07683e-38	6.74655e-38	-4.63984e-38	-311	200	0	-0.566484	0.0443824	5.00969	-110.239	0.887894	71.6411	-914	200	0
236	5	12.6395	91.7358	-888.01	29285.1	7092.75	-7347.24	307.987	577.022	0	-28.97	-42.1657	-541.126	10884.8	-8512.2	15480.3	284.269	179.885	0	5.82814e-41	-1.99307e-41	-7.62945e-40	1.41419e-38	3.10079e-38	-2.1325e-38	-311	200	0	-0.481382	-0.112891	5.63716	-195.509	67.2172	70.6346	-914	200	0
236	6	12.7843	91.8338	-889.661	29251	6772.2	-7377.49	307.612	577.121	0	-29.7751	-42.0858	-543.305	10907.1	-8833.86	15459.5	283.741	179.925	0	1.19363e-41	-4.08198e-42	-1.5625e-40	2.89648e-39	6.35068e-39	-4.36785e-39	-311	200	0	-0.356662	-0.277853	6.18995	-283.91	131.508	67.9415	-914	200	0
236	7	12.9078	91.907	-891.136	29221	6453.7	-7407.66	307.242	577.209	0	-30.601	-42.0357	-545.393	10924.2	-9144.86	15440.4	283.233	179.97	0	-1.61331e-41	5.51691e-42	2.11198e-40	-3.91523e-39	-8.58435e-39	5.90367e-39	-311	200	0	-0.220017	-0.412727	6.62836	-357.233	174.188	65.2714	-914	200	0
236	8	12.9978	91.9471	-892.39	29193.7	6138.88	-7436.59	306.879	577.286	0	-31.4495	-42.0238	-547.374	10938.5	-9446.52	15422.8	282.742	180.016	0	-3.03493e-41	1.0378e-41	3.97284e-40	-7.36382e-39	-1.61472e-38	1.11053e-38	-311	200	0	-0.090879	-0.494828	6.94169	-403.581	183.625	64.0807	-914	200	0
236	9	13.0487	91.9528	-893.424	29167.1	5830.36	-7463.17	306.526	577.354	0	-32.3115	-42.049	-549.251	10953.9	-9743.38	15405.9	282.261	180.057	0	-3.49035e-41	1.19363e-41	4.56907e-40	-8.46945e-39	-1.857e-38	1.27714e-38	-311	200	0	0.0185732	-0.529256	7.24211	-424.728	163.136	66.2623	-914	200	0
237	0	13.065	91.9356	-894.294	29138.9	5530.49	-7486.82	306.184	577.417	0	-33.1666	-42.0987	-551.059	10974.3	-10041.1	15389	281.779	180.085	0	-3.33607e-41	1.1408e-41	4.36713e-40	-8.0953e-39	-1.77488e-38	1.22067e-38	-311	200	0	0.100019	-0.539118	7.69679	-430.389	126.833	73.726	-914	200	0	-23.556	49.4033	-1449.88	-616075	439733	22708.3	302.516	426.569	0
237	1	13.0616	91.918	-895.092	29107.3	5237.92	-7507.55	305.852	577.481	0	-33.9918	-42.1538	-552.871	11002.1	-10343.7	15372.2	281.291	180.1	0	-2.84968e-41	9.74463e-42	3.73035e-40	-6.91401e-39	-1.51606e-38	1.04271e-38	-311	200	0	0.14553	-0.54572	8.37585	-426.491	90.5321	87.2861	-914	200	0
237	2	13.0545	91.9228	-895.902	29071.6	4947.5	-7525.92	305.522	577.551	0	-34.7726	-42.1992	-554.769	11037.5	-10652.4	15356.1	280.798	180.104	0	-2.23017e-41	7.62727e-42	2.91949e-40	-5.41181e-39	-1.18662e-38	8.16116e-39	-311	200	0	0.147128	-0.560176	9.2074	-411.543	66.6143	106.23	-914	200	0
237	3	13.0517	91.9621	-896.774	29031.7	4654.43	-7543.04	305.19	577.627	0	-35.5077	-42.2283	-556.81	11079	-10966.1	15341.5	280.306	180.103	0	-1.60813e-41	5.5001e-42	2.1052e-40	-3.90262e-39	-8.55633e-39	5.88405e-39	-311	200	0	0.101929	-0.587145	10.0824	-383.291	60.7207	128.868	-914	200	0
237	4	13.0531	92.0376	-897.719	28988.6	4356.97	-7559.93	304.853	577.709	0	-36.2024	-42.2421	-559.01	11123.8	-11281.6	15329.1	279.819	180.101	0	-1.05882e-41	3.62096e-42	1.38604e-40	-2.56858e-39	-5.63322e-39	3.87459e-39	-311	200	0	0.0175231	-0.629113	10.9483	-345.471	69.4077	152.908	-914	200	0
237	5	13.0525	92.1444	-898.719	28943.7	4055.6	-7577.15	304.513	577.794	0	-36.8626	-42.2487	-561.344	11168.7	-11595	15318.9	279.344	180.104	0	-6.16711e-42	2.10895e-42	8.07302e-41	-1.49659e-39	-3.28044e-39	2.25609e-39	-311	200	0	-0.0897953	-0.683262	11.7299	-305.171	81.8191	174.495	-914	200	0
237	6	13.0393	92.273	-899.725	28898.1	3751.55	-7594.99	304.17	577.881	0	-37.4941	-42.2623	-563.755	11211.4	-11903.9	15310.9	278.885	180.113	0	-2.88948e-42	9.87915e-43	3.78309e-41	-7.00649e-40	-1.53722e-39	1.05658e-39	-311	200	0	-0.199748	-0.736271	12.2141	-266.492	85.8711	187.629	-914	200	0
237	7	13.0004	92.4105	-900.68	28851.4	3446.59	-7613.67	303.827	577.967	0	-38.1053	-42.2977	-566.159	11250.9	-12208.1	15304.6	278.437	180.128	0	-6.61413e-43	2.25609e-43	8.65442e-42	-1.61149e-40	-3.51726e-40	2.42425e-40	-311	200	0	-0.292003	-0.769335	12.159	-230.255	76.9264	187.079	-914	200	0
237	8	12.9252	92.5445	-901.535	28803.5	3142.63	-7633.17	303.486	578.051	0	-38.7047	-42.3644	-568.475	11287	-12509.1	15299.5	277.995	180.145	0	6.99248e-43	-2.39622e-43	-9.15188e-42	1.69557e-40	3.71344e-40	-2.56438e-40	-311	200	0	-0.354785	-0.773283	11.5409	-197.203	59.9177	172.966	-914	200	0
237	9	12.8111	92.6702	-902.288	28754.1	2840.52	-7653.25	303.148	578.132	0	-39.2955	-42.4646	-570.65	11320	-12808.8	15295.1	277.554	180.163	0	1.3985e-42	-4.77843e-43	-1.82982e-41	3.39114e-40	7.44089e-40	-5.11474e-40	-311	200	0	-0.392424	-0.755532	10.5992	-168.182	40.8246	151.16	-914	200	0
238	0	12.6667	92.795	-902.99	28703.3	2539.92	-7673.61	302.813	578.213	0	-39.8709	-42.591	-572.688	11350.3	-13108.8	15291.2	277.11	180.181	0	1.63251e-42	-5.57717e-43	-2.13754e-41	3.96567e-40	8.68805e-40	-5.96953e-40	-311	200	0	-0.419387	-0.728562	9.61925	-141.791	20.0922	129.083	-914	200	0	-31.1901	49.1958	-1473.23	-623842	446144	24760.3	301.845	425.08	0
238	1	12.5087	92.9329	-903.717	28651.3	2240.2	-7694.3	302.479	578.296	0	-40.4187	-42.7306	-574.629	11379.5	-13409.3	15287.6	276.664	180.197	0	1.57366e-42	-5.38099e-43	-2.05963e-41	3.81153e-40	8.36575e-40	-5.75934e-40	-311	200	0	-0.449128	-0.697842	8.76205	-113.914	-5.64487	112.344	-914	200	0
238	2	12.3517	93.093	-904.517	28598.7	1940.94	-7715.66	302.146	578.382	0	-40.9332	-42.8749	-576.511	11409.2	-13708	15283.2	276.223	180.21	0	1.35085e-42	-4.62428e-43	-1.76928e-41	3.27904e-40	7.18866e-40	-4.94658e-40	-311	200	0	-0.492379	-0.667028	8.13205	-80.7955	-40.5465	104.714	-914	200	0
238	3	12.2005	93.2728	-905.376	28546.7	1642.65	-7737.85	301.814	578.47	0	-41.4224	-43.0269	-578.333	11440.2	-14001.7	15276.2	275.789	180.219	0	1.06218e-42	-3.62936e-43	-1.39135e-41	2.57839e-40	5.66125e-40	-3.8816e-40	-311	200	0	-0.559834	-0.647704	7.89924	-42.2432	-88.3446	109.145	-914	200	0
238	4	12.0501	93.4569	-906.235	28495.4	1346.95	-7760.32	301.486	578.556	0	-41.905	-43.199	-580.061	11472.2	-14288.3	15265.1	275.368	180.222	0	7.70714e-43	-2.63444e-43	-1.00823e-41	1.86373e-40	4.09179e-40	-2.81661e-40	-311	200	0	-0.658642	-0.654832	8.25422	-1.15052	-151.47	127.492	-914	200	0
238	5	11.8889	93.6219	-907.021	28443.9	1055.24	-7782.03	301.163	578.64	0	-42.4018	-43.406	-581.649	11503.8	-14566.3	15250.1	274.957	180.222	0	5.10073e-43	-1.73761e-43	-6.67719e-42	1.23314e-40	2.71852e-40	-1.86373e-40	-311	200	0	-0.785036	-0.694456	9.26902	38.7411	-229.93	159.353	-914	200	0
238	6	11.7029	93.7459	-907.667	28391	767.775	-7802.15	300.846	578.721	0	-42.9293	-43.6561	-583.063	11534.2	-14834.7	15232.8	274.557	180.218	0	2.99878e-43	-1.02295e-43	-3.92364e-42	7.28675e-41	1.59748e-40	-1.09301e-40	-311	200	0	-0.919055	-0.756999	10.8144	73.4907	-319.787	201.082	-914	200	0
238	7	11.4817	93.8171	-908.131	28336.1	484.04	-7820.29	300.533	578.797	0	-43.4941	-43.9474	-584.305	11563.2	-15093.1	15215	274.169	180.21	0	1.42932e-43	-4.90454e-44	-1.87213e-42	3.50325e-41	7.70714e-41	-5.1848e-41	-311	200	0	-1.02635	-0.819084	12.5738	99.5274	-412.024	245.252	-914	200	0
238	8	11.225	93.8374	-908.416	28279.5	202.915	-7835.79	300.223	578.869	0	-44.0901	-44.2683	-585.425	11590.9	-15341.3	15197.5	273.795	180.201	0	3.64338e-44	-1.26117e-44	-4.69435e-43	8.40779e-42	1.96182e-41	-1.26117e-41	-311	200	0	-1.07714	-0.857902	14.1984	116.076	-493.582	281.643	-914	200	0
238	9	10.9458	93.8237	-908.582	28221.9	-77.8151	-7847.71	299.914	578.939	0	-44.6967	-44.5998	-586.523	11618.5	-15579.7	15180.4	273.437	180.191	0	-2.94273e-44	9.80909e-45	3.92364e-43	-7.00649e-42	-1.54143e-41	1.12104e-41	-311	200	0	-1.07522	-0.872277	15.5101	125.152	-549.71	300.398	-914	200	0
239	0	10.6686	93.8056	-908.742	28164.7	-361.049	-7855.74	299.603	579.007	0	-45.2818	-44.9167	-587.744	11648.1	-15809.4	15163.7	273.102	180.182	0	-6.44597e-44	2.24208e-44	8.4218e-43	-1.54143e-41	-3.36312e-41	2.38221e-41	-311	200	0	-1.06012	-0.884836	16.5236	126.818	-566.891	295.08	-914	200	0	-37.8373	47.7521	-1496.16	-630932	447997	26211.1	298.246	423.259	0
239	1	10.4232	93.8154	-909.03	28109.9	-649.255	-7860.59	299.286	579.077	0	-45.8129	-45.1914	-589.227	11682.2	-16033	15147.8	272.79	180.174	0	-7.56701e-44	2.66247e-44	9.99126e-43	-1.82169e-41	-4.06377e-41	2.8026e-41	-311	200	0	-1.06939	-0.916785	17.3273	115.98	-540.322	264.286	-914	200	0
239	2	10.2321	93.8734	-909.539	28058.8	-943.85	-7863.21	298.962	579.151	0	-46.2684	-45.4043	-591.056	11722.2	-16253.6	15133.7	272.501	180.167	0	-7.42688e-44	2.52234e-44	9.711e-43	-1.82169e-41	-3.92364e-41	2.66247e-41	-311	200	0	-1.10433	-0.964075	18.001	85.5361	-481.1	212.177	-914	200	0
239	3	10.0998	93.9802	-910.284	28011.8	-1245.15	-7864.19	298.632	579.227	0	-46.6443	-45.5522	-593.228	11768.4	-16472.7	15122.3	272.232	180.162	0	-6.44597e-44	2.24208e-44	8.39378e-43	-1.54143e-41	-3.36312e-41	2.38221e-41	-311	200	0	-1.13541	-0.997832	18.5699	34.7124	-412.321	147.448	-914	200	0
239	4	10.0125	94.1201	-911.21	27968.4	-1552.33	-7863.65	298.296	579.306	0	-46.9538	-45.648	-595.686	11820.6	-16691.7	15114.4	271.979	180.156	0	-5.04467e-44	1.68156e-44	6.62814e-43	-1.26117e-41	-2.66247e-41	1.82169e-41	-311	200	0	-1.12768	-0.979979	18.9836	-26.0072	-356.91	80.8059	-914	200	0
239	5	9.94637	94.2673	-912.222	27927.4	-1863.12	-7861.42	297.958	579.385	0	-47.2229	-45.713	-598.342	11878.6	-16912.7	15109.9	271.734	180.148	0	-3.64338e-44	1.26117e-44	4.83448e-43	-8.40779e-42	-1.96182e-41	1.4013e-41	-311	200	0	-1.05849	-0.881415	19.1672	-82.4443	-324.612	21.5221	-914	200	0
239	6	9.87856	94.3953	-913.221	27887.7	-2173.94	-7857.46	297.62	579.462	0	-47.4817	-45.7731	-601.105	11941.7	-17137.7	15108	271.49	180.134	0	-2.52234e-44	8.40779e-45	3.22299e-43	-5.60519e-42	-1.26117e-41	8.40779e-42	-311	200	0	-0.924279	-0.695645	19.1016	-127.749	-306.505	-25.1161	-914	200	0
239	7	9.79289	94.4876	-914.13	27847.9	-2480.9	-7852.09	297.286	579.536	0	-47.7556	-45.8551	-603.892	12007.9	-17366	15108.2	271.243	180.116	0	-1.4013e-44	4.2039e-45	1.90577e-43	-2.8026e-42	-8.40779e-42	5.60519e-42	-311	200	0	-0.739723	-0.441823	18.8636	-162.981	-285.88	-57.2617	-914	200	0
239	8	9.68199	94.5414	-914.91	27805.6	-2781.5	-7845.47	296.96	579.608	0	-48.0631	-45.981	-606.641	12073.8	-17596	15110.4	270.994	180.097	0	-7.00649e-45	2.8026e-45	9.24857e-44	-1.4013e-42	-4.2039e-42	2.8026e-42	-311	200	0	-0.531376	-0.15953	18.5764	-191.017	-253.006	-74.2243	-914	200	0
239	9	9.54916	94.567	-915.575	27758.9	-3076.4	-7837.16	296.64	579.681	0	-48.4132	-46.1591	-609.325	12137.6	-17825.5	15114.1	270.745	180.08	0	-1.4013e-45	0	2.52234e-44	0	-1.4013e-42	0	-311	200	0	-0.329725	0.10402	18.2702	-213.608	-205.474	-74.796	-914	200	0
240	0	9.40919	94.586	-916.191	27706.4	-3368.65	-7826.31	296.323	579.759	0	-48.8029	-46.3825	-611.953	12199.2	-18052.9	15118.2	270.5	180.065	0	1.4013e-45	0	-1.68156e-44	0	1.4013e-42	0	-311	200	0	-0.16304	0.313494	17.8614	-233.939	-141.233	-57.4176	-914	200	0	-42.109	47.2597	-1524.77	-640239	457842	26156.3	298.95	421.374	0
240	1	9.28106	94.622	-916.847	27648.6	-3661.42	-7812.07	296.007	579.844	0	-49.2208	-46.6387	-614.561	12259.8	-18276.9	15121.6	270.26	180.051	0	2.8026e-45	-1.4013e-45	-3.92364e-44	1.4013e-42	1.4013e-42	-1.4013e-42	-311	200	0	-0.0490678	0.45641	17.3556	-259.518	-58.5049	-22.8417	-914	200	0
240	2	9.17516	94.6891	-917.601	27587	-3957.17	-7793.63	295.688	579.936	0	-49.6565	-46.9206	-617.168	12320.5	-18497.7	15123.9	270.028	180.037	0	4.2039e-45	-1.4013e-45	-4.62428e-44	1.4013e-42	1.4013e-42	-1.4013e-42	-311	200	0	0.0148959	0.534491	16.9427	-299.649	40.1675	23.2904	-914	200	0
240	3	9.08787	94.7855	-918.45	27523.4	-4257.38	-7770.47	295.365	580.033	0	-50.1061	-47.2309	-619.753	12382	-18716.3	15124.6	269.8	180.021	0	2.8026e-45	-1.4013e-45	-4.62428e-44	1.4013e-42	1.4013e-42	-1.4013e-42	-311	200	0	0.048446	0.550877	16.8235	-359.815	147.4	72.0704	-914	200	0
240	4	9.00655	94.9002	-919.344	27459.9	-4562.15	-7742.82	295.038	580.131	0	-50.5727	-47.5804	-622.275	12444.3	-18934.9	15123.7	269.571	180.002	0	2.8026e-45	-1.4013e-45	-3.92364e-44	1.4013e-42	1.4013e-42	-1.4013e-42	-311	200	0	0.0706794	0.512635	17.0762	-437.764	252.578	116.566	-914	200	0
240	5	8.9179	95.0227	-920.225	27397.8	-4870.75	-7711.86	294.707	580.227	0	-51.061	-47.9816	-624.706	12506.6	-19154.9	15121.9	269.338	179.98	0	2.8026e-45	-1.4013e-45	-3.22299e-44	0	1.4013e-42	-1.4013e-42	-311	200	0	0.0878822	0.438921	17.6582	-521.331	341.44	155.031	-914	200	0
240	6	8.81348	95.1491	-921.053	27337.3	-5182.56	-7679.12	294.373	580.319	0	-51.5719	-48.4409	-627.052	12567.6	-19375.9	15120	269.1	179.958	0	1.4013e-45	0	-2.38221e-44	0	1.4013e-42	0	-311	200	0	0.0945594	0.358369	18.3833	-588.941	395.651	188.498	-914	200	0
240	7	8.69074	95.2795	-921.814	27278.5	-5496.26	-7645.73	294.038	580.408	0	-52.1002	-48.9531	-629.346	12626.9	-19596.6	15118.2	268.862	179.937	0	1.4013e-45	0	-1.54143e-44	0	0	0	-311	200	0	0.0815879	0.300614	18.9826	-617.494	399.008	216.964	-914	200	0
240	8	8.55218	95.4163	-922.508	27221.3	-5809.09	-7612.35	293.703	580.492	0	-52.6349	-49.5038	-631.644	12685.5	-19815.7	15116.7	268.628	179.917	0	1.4013e-45	0	-9.80909e-45	0	0	0	-311	200	0	0.0459653	0.285396	19.2809	-594.779	349.658	239.802	-914	200	0
240	9	8.40596	95.5663	-923.157	27166	-6118.74	-7579.41	293.372	580.573	0	-53.1559	-50.0731	-634.023	12746	-20031.9	15115.4	268.405	179.897	0	0	0	-4.2039e-45	0	0	0	-311	200	0	-0.00466034	0.312172	19.23	-523.818	264.844	257.72	-914	200	0
241	0	8.26744	95.7415	-923.812	27112.7	-6426.17	-7546.97	293.044	580.651	0	-53.6347	-50.6355	-636.577	12811.5	-20245.3	15114.2	268.197	179.874	0	0	0	-1.4013e-45	0	0	0	-311	200	0	-0.0598759	0.364756	18.8143	-417.098	172.043	270.781	-914	200	0	-46.5885	44.5896	-1561.24	-650714	463720	26905.3	295.592	418.156	0
241	1	8.15617	95.955	-924.535	27061.4	-6736.23	-7514.73	292.714	580.73	0	-54.0399	-51.1648	-639.391	12883.9	-20456.2	15113.1	268.007	179.85	0	0	0	1.4013e-45	0	0	0	-311	200	0	-0.117141	0.422982	18.0034	-290.116	96.5725	275.308	-914	200	0
241	2	8.08613	96.2147	-925.368	27011.7	-7055.01	-7482.29	292.376	580.81	0	-54.3492	-51.6442	-642.517	12963.7	-20664.1	15111.5	267.839	179.824	0	0	0	1.4013e-45	0	0	0	-311	200	0	-0.181161	0.462793	16.7644	-157.863	53.1702	266.226	-914	200	0
241	3	8.05822	96.5196	-926.303	26961.8	-7386.24	-7449.38	292.026	580.893	0	-54.5571	-52.0734	-645.946	13050.2	-20866.9	15109	267.696	179.797	0	0	0	2.8026e-45	0	0	0	-311	200	0	-0.256571	0.4566	15.1244	-34.3653	44.5209	243.173	-914	200	0
241	4	8.06111	96.8584	-927.29	26908.3	-7729.89	-7416.04	291.664	580.982	0	-54.6753	-52.4683	-649.619	13142.1	-21061.7	15105.6	267.578	179.77	0	0	0	2.8026e-45	0	0	0	-311	200	0	-0.343438	0.385597	13.2119	66.7695	66.4279	212.2	-914	200	0
241	5	8.07541	97.2117	-928.253	26847.2	-8082.97	-7382.71	291.292	581.078	0	-54.7268	-52.8544	-653.444	13238.1	-21247	15101.7	267.485	179.741	0	0	0	1.4013e-45	0	0	0	-311	200	0	-0.435442	0.2523	11.2155	136.165	110.308	181.04	-914	200	0
241	6	8.07725	97.5546	-929.108	26776.3	-8441.79	-7349.94	290.914	581.181	0	-54.7384	-53.2597	-657.32	13336.9	-21422.5	15097.3	267.409	179.71	0	0	0	1.4013e-45	0	0	0	-311	200	0	-0.518044	0.0828311	9.31867	173.023	160.416	154.205	-914	200	0
241	7	8.0432	97.8631	-929.784	26696.3	-8803.61	-7318.14	290.532	581.288	0	-54.7352	-53.7058	-661.147	13436.5	-21588.1	15091.1	267.348	179.677	0	0	0	1.4013e-45	0	0	0	-311	200	0	-0.57144	-0.0849815	7.65045	182.826	196.083	132.32	-914	200	0
241	8	7.95754	98.1207	-930.246	26609.7	-9165.92	-7287.44	290.147	581.395	0	-54.7363	-54.2021	-664.857	13535.5	-21744.4	15081.8	267.295	179.641	0	0	0	1.4013e-45	0	0	0	-311	200	0	-0.585399	-0.223522	6.31135	172.757	203.193	114.847	-914	200	0
241	9	7.81977	98.3265	-930.511	26520.2	-9525.43	-7257.72	289.763	581.499	0	-54.7476	-54.7476	-668.434	13634.4	-21895.4	15069	267.244	179.602	0	0	0	0	0	0	0	-311	200	0	-0.57251	-0.328466	5.44547	150.049	183.297	102.6	-914	200	0
242	0	7.64823	98.4973	-930.652	26431.7	-9879.47	-7228.7	289.384	581.599	0	-54.7555	-55.3323	-671.931	13735.3	-22047.1	15054.4	267.188	179.558	0	0	0	0	0	0	0	-311	200	0	-0.560256	-0.411103	5.21661	120.924	149.526	97.2295	-914	200	0	-47.4406	41.0397	-1610.02	-661655	463874	27033.4	286.72	412.191	0
242	1	7.47394	98.6613	-930.772	26347.9	-10227.7	-7200.32	289.012	581.692	0	-54.7324	-55.9396	-675.442	13840.1	-22203.6	15039.2	267.127	179.51	0	0	0	0	0	0	0	-311	200	0	-0.572775	-0.4826	5.71373	89.128	116.71	99.1549	-914	200	0
242	2	7.3263	98.8421	-930.955	26270.5	-10571	-7173.09	288.645	581.781	0	-54.6549	-56.5545	-679.045	13950	-22365.6	15023.7	267.063	179.456	0	0	0	0	0	0	0	-311	200	0	-0.621469	-0.54511	6.89672	55.6012	96.7677	106.486	-914	200	0
242	3	7.22217	99.0488	-931.239	26199.4	-10910.3	-7147.98	288.284	581.866	0	-54.5163	-57.1723	-682.765	14065	-22532.1	15007.6	266.999	179.4	0	0	0	0	0	0	0	-311	200	0	-0.703013	-0.590695	8.60776	19.7376	97.6376	115.472	-914	200	0
242	4	7.16491	99.2787	-931.61	26133.9	-11247.5	-7126.02	287.927	581.948	0	-54.3273	-57.7981	-686.582	14184.6	-22702	14990.1	266.935	179.34	0	0	0	0	0	0	0	-311	200	0	-0.797807	-0.605533	10.6489	-17.6993	120.615	122.535	-914	200	0
242	5	7.14947	99.5253	-932.024	26073.9	-11587.1	-7108.02	287.568	582.024	0	-54.1081	-58.441	-690.457	14308.5	-22874.3	14970.4	266.871	179.277	0	0	0	0	0	0	0	-311	200	0	-0.872991	-0.577513	12.8649	-52.7941	158.741	126.257	-914	200	0
242	6	7.16606	99.7791	-932.425	26019.2	-11933.5	-7094.47	287.202	582.095	0	-53.882	-59.1103	-694.341	14435.8	-23048.1	14948	266.806	179.209	0	0	0	0	0	0	0	-311	200	0	-0.89747	-0.505513	15.1536	-81.4497	201.187	127.274	-914	200	0
242	7	7.20158	100.028	-932.764	25968.1	-12289	-7085.61	286.825	582.16	0	-53.6706	-59.8136	-698.179	14565.8	-23222.5	14923.2	266.739	179.137	0	0	0	0	0	0	0	-311	200	0	-0.855383	-0.404336	17.3896	-103.362	238.809	126.684	-914	200	0
242	8	7.24342	100.258	-933.003	25918.9	-12654	-7081.57	286.437	582.22	0	-53.4847	-60.553	-701.937	14698.8	-23397.2	14896.8	266.668	179.06	0	0	0	0	0	0	0	-311	200	0	-0.741948	-0.297916	19.3116	-121.944	264.37	124.282	-914	200	0
242	9	7.28672	100.464	-933.131	25870.3	-13027.1	-7082.37	286.039	582.276	0	-53.3165	-61.3211	-705.624	14836.5	-23573.2	14869.5	266.592	178.974	0	0	0	0	0	0	0	-311	200	0	-0.559336	-0.206476	20.5616	-142.47	271.416	118.035	-914	200	0
243	0	7.3388	100.65	-933.179	25822.6	-13404	-7087.39	285.636	582.328	0	-53.1447	-62.1043	-709.298	14980.8	-23751.9	14841.9	266.514	178.879	0	0	0	0	0	0	0	-311	200	0	-0.32538	-0.13657	20.9019	-169.575	254.63	106.584	-914	200	0	-44.2877	35.4359	-1645.64	-669005	472838	24200.9	286.033	407.569	0
243	1	7.41394	100.826	-933.212	25777.1	-13779.9	-7095.13	285.234	582.378	0	-52.9484	-62.89	-713.028	15132.4	-23935.9	14814.4	266.431	178.777	0	0	0	0	0	0	0	-311	200	0	-0.0761253	-0.0806178	20.3156	-203.371	209.793	92.134	-914	200	0
243	2	7.51986	101.002	-933.271	25736.3	-14151.6	-7103.71	284.837	582.424	0	-52.7178	-63.6737	-716.852	15289.7	-24128.4	14786.8	266.341	178.671	0	0	0	0	0	0	0	-311	200	0	0.147723	-0.0305154	18.9449	-239.094	136.216	79.258	-914	200	0
243	3	7.64868	101.176	-933.353	25702.9	-14518.1	-7111.64	284.445	582.462	0	-52.4576	-64.4596	-720.747	15450.4	-24331.1	14758.3	266.242	178.563	0	0	0	0	0	0	0	-311	200	0	0.319741	0.0111541	17.0831	-272.604	40.3211	71.4341	-914	200	0
243	4	7.77928	101.339	-933.422	25678.4	-14878.7	-7118.54	284.06	582.49	0	-52.1824	-65.2548	-724.647	15612.9	-24544	14728.7	266.13	178.454	0	0	0	0	0	0	0	-311	200	0	0.436462	0.0371242	15.1331	-304.411	-65.9483	69.4758	-914	200	0
243	5	7.88471	101.481	-933.439	25662	-15232.3	-7125.79	283.682	582.508	0	-51.9099	-66.065	-728.475	15776.3	-24765.7	14698.4	266.003	178.343	0	0	0	0	0	0	0	-311	200	0	0.507794	0.0435873	13.4049	-336.483	-168.845	71.8192	-914	200	0
243	6	7.93897	101.591	-933.382	25650.6	-15578.7	-7135.83	283.309	582.519	0	-51.6556	-66.8935	-732.168	15940.2	-24995	14667.8	265.862	178.229	0	0	0	0	0	0	0	-311	200	0	0.539301	0.0291294	11.9612	-367.684	-252.887	75.6273	-914	200	0
243	7	7.92566	101.665	-933.243	25640.5	-15920	-7150.79	282.941	582.525	0	-51.4321	-67.7419	-735.692	16104.9	-25232.4	14637	265.703	178.109	0	0	0	0	0	0	0	-311	200	0	0.523557	-0.00783194	10.7098	-395.931	-301.467	79.0183	-914	200	0
243	8	7.84732	101.702	-933.035	25628.9	-16260.7	-7171.52	282.572	582.532	0	-51.251	-68.61	-739.045	16271.4	-25480.2	14605.6	265.523	177.983	0	0	0	0	0	0	0	-311	200	0	0.4512	-0.0685954	9.62447	-423.567	-304.453	82.7116	-914	200	0
243	9	7.72673	101.714	-932.804	25614.5	-16604.9	-7197.84	282.199	582.54	0	-51.1239	-69.4942	-742.256	16440.1	-25741.1	14572.6	265.32	177.851	0	0	0	0	0	0	0	-311	200	0	0.329085	-0.152636	8.82083	-456.569	-265.506	88.8369	-914	200	0
244	0	7.59918	101.717	-932.633	25597.8	-16954.4	-7229.02	281.821	582.553	0	-51.0603	-70.3861	-745.388	16611.2	-26017	14537.3	265.096	177.715	0	0	0	0	0	0	0	-311	200	0	0.180323	-0.256329	8.42202	-497.551	-197.875	98.5471	-914	200	0	-44.4001	27.2502	-1677.82	-674143	476142	21248.7	282.514	402.582	0
244	1	7.49893	101.732	-932.604	25579.4	-17309.7	-7264.14	281.439	582.572	0	-51.0624	-71.2752	-748.51	16785.3	-26309.2	14498.8	264.851	177.575	0	0	0	0	0	0	0	-311	200	0	0.031088	-0.371605	8.40467	-539.671	-114.81	110.827	-914	200	0
244	2	7.44546	101.764	-932.734	25560.6	-17672	-7302.26	281.054	582.596	0	-51.127	-72.1538	-751.654	16963.3	-26617.4	14457.6	264.588	177.432	0	0	0	0	0	0	0	-311	200	0	-0.0970152	-0.485621	8.58934	-567.67	-25.6625	122.812	-914	200	0
244	3	7.43786	101.811	-932.965	25543.1	-18043.7	-7342.58	280.66	582.622	0	-51.2552	-73.0224	-754.796	17146.2	-26940.2	14414.3	264.308	177.284	0	0	0	0	0	0	0	-311	200	0	-0.190311	-0.583901	8.7914	-568.943	63.0658	131.606	-914	200	0
244	4	7.45877	101.859	-933.204	25528.7	-18425	-7384.4	280.256	582.644	0	-51.4566	-73.8903	-757.867	17333.8	-27273.7	14370.5	264.013	177.128	0	0	0	0	0	0	0	-311	200	0	-0.244638	-0.652704	8.95486	-543.504	145.656	135.82	-914	200	0
244	5	7.48175	101.892	-933.365	25517.7	-18811.7	-7427.09	279.845	582.661	0	-51.7425	-74.77	-760.788	17524.6	-27612.5	14328.5	263.705	176.965	0	0	0	0	0	0	0	-311	200	0	-0.262309	-0.679525	9.11117	-500.31	215.05	135.118	-914	200	0
244	6	7.47841	101.895	-933.39	25508.7	-19195.8	-7470.15	279.434	582.671	0	-52.1181	-75.6712	-763.496	17716.8	-27951.6	14290.3	263.39	176.795	0	0	0	0	0	0	0	-311	200	0	-0.250041	-0.662642	9.309	-450.086	260.917	130.028	-914	200	0
244	7	7.42513	101.857	-933.25	25499.5	-19570.2	-7513.43	279.03	582.677	0	-52.5789	-76.5989	-765.954	17908.8	-28287.6	14256.8	263.069	176.619	0	0	0	0	0	0	0	-311	200	0	-0.219764	-0.62225	9.64439	-404.935	270.77	122.958	-914	200	0
244	8	7.3101	101.774	-932.935	25487.6	-19931.4	-7557.22	278.636	582.68	0	-53.1097	-77.5533	-768.152	18099.5	-28619.5	14228.6	262.742	176.438	0	0	0	0	0	0	0	-311	200	0	-0.185909	-0.592405	10.2999	-378.41	237.655	118.167	-914	200	0
244	9	7.13813	101.647	-932.47	25471.1	-20280.3	-7601.91	278.251	582.684	0	-53.6869	-78.5268	-770.128	18288.1	-28947	14205.7	262.413	176.253	0	0	0	0	0	0	0	-311	200	0	-0.160327	-0.60264	11.511	-382.603	167.45	120.402	-914	200	0
245	0	6.92996	101.491	-931.918	25449.3	-20620.1	-7647.86	277.873	582.691	0	-54.2809	-79.501	-771.964	18474.6	-29271.5	14186.8	262.082	176.068	0	0	0	0	0	0	0	-311	200	0	-0.150237	-0.668635	13.4421	-424.522	75.737	133.307	-914	200	0	-50.4423	16.9564	-1693.92	-675154	478200	20203.1	280.881	399.08	0
245	1	6.71462	101.332	-931.357	25423.5	-20955.2	-7695.09	277.5	582.703	0	-54.8594	-80.4517	-773.765	18659.9	-29595.5	14169.9	261.751	175.884	0	0	0	0	0	0	0	-311	200	0	-0.158568	-0.790406	16.0319	-502.814	-20.1286	158.064	-914	200	0
245	2	6.51695	101.195	-930.849	25396.5	-21289.7	-7742.76	277.129	582.717	0	-55.3961	-81.3581	-775.608	18845.9	-29920.9	14152.8	261.423	175.702	0	0	0	0	0	0	0	-311	200	0	-0.184155	-0.952452	18.9275	-606.194	-104.804	192.43	-914	200	0
245	3	6.34876	101.092	-930.418	25371.8	-21627.2	-7789.08	276.755	582.731	0	-55.878	-82.2088	-777.518	19034.8	-30249.1	14134.7	261.095	175.518	0	0	0	0	0	0	0	-311	200	0	-0.221034	-1.12651	21.5944	-714.842	-166.654	230.132	-914	200	0
245	4	6.20969	101.026	-930.066	25352	-21969.8	-7832.1	276.378	582.742	0	-56.3059	-83.0022	-779.498	19228	-30581.7	14116.4	260.767	175.333	0	0	0	0	0	0	0	-311	200	0	-0.258755	-1.27613	23.5622	-805.866	-199.5	261.814	-914	200	0
245	5	6.09237	100.991	-929.775	25338.9	-22319.9	-7870.53	275.994	582.747	0	-56.6907	-83.7462	-781.55	19425.3	-30919.6	14099.9	260.438	175.145	0	0	0	0	0	0	0	-311	200	0	-0.28833	-1.36353	24.6057	-861.92	-201.882	279.042	-914	200	0
245	6	5.98533	100.979	-929.5	25332.3	-22678.4	-7903.94	275.602	582.746	0	-57.0513	-84.4578	-783.677	19625.1	-31262.8	14087.3	260.108	174.958	0	0	0	0	0	0	0	-311	200	0	-0.313469	-1.35978	24.7387	-876.487	-172.241	278.765	-914	200	0
245	7	5.87579	100.974	-929.188	25330	-23042.2	-7932.51	275.202	582.74	0	-57.4108	-85.1601	-785.872	19823.8	-31610.8	14080.4	259.776	174.775	0	0	0	0	0	0	0	-311	200	0	-0.354321	-1.25495	24.1222	-854.232	-106.734	263.781	-914	200	0
245	8	5.75544	100.963	-928.797	25329.1	-23404.8	-7956.78	274.801	582.729	0	-57.7858	-85.8736	-788.137	20018.4	-31962.4	14079.5	259.446	174.6	0	0	0	0	0	0	0	-311	200	0	-0.431211	-1.06387	22.9933	-812.173	-10.1833	239.528	-914	200	0
245	9	5.62581	100.943	-928.324	25327.2	-23761.4	-7977.38	274.404	582.717	0	-58.1769	-86.6059	-790.478	20208.5	-32315	14083.6	259.12	174.435	0	0	0	0	0	0	0	-311	200	0	-0.543431	-0.82202	21.5919	-775.772	92.5929	211.132	-914	200	0
246	0	5.4984	100.925	-927.813	25322.9	-24110.8	-7995.11	274.013	582.707	0	-58.5691	-87.3482	-792.91	20395	-32663.4	14090.9	258.806	174.278	0	0	0	0	0	0	0	-311	200	0	-0.66881	-0.573848	20.1017	-762.684	167.397	183.032	-914	200	0	-55.9613	10.1155	-1712.74	-675730	476664	18912.7	276.765	394.825	0
246	1	5.38844	100.924	-927.328	25315.1	-24454.1	-8011.22	273.629	582.701	0	-58.9416	-88.0815	-795.437	20579.6	-33001.1	14100.2	258.512	174.128	0	0	0	0	0	0	0	-311	200	0	-0.780872	-0.362627	18.6407	-769.244	191.333	159.594	-914	200	0
246	2	5.30368	100.953	-926.909	25303.2	-24793.4	-8027.08	273.252	582.702	0	-59.2811	-88.7914	-798.04	20763.6	-33323.5	14110.8	258.243	173.982	0	0	0	0	0	0	0	-311	200	0	-0.867361	-0.220962	17.2893	-777.687	160.765	144.34	-914	200	0
246	3	5.2364	101.008	-926.537	25287.4	-25129.8	-8043.4	272.878	582.708	0	-59.5876	-89.4763	-800.657	20947.5	-33630.4	14122.9	257.996	173.837	0	0	0	0	0	0	0	-311	200	0	-0.937667	-0.163626	16.1659	-775.849	87.6842	138.96	-914	200	0
246	4	5.16634	101.073	-926.156	25268.5	-25464.5	-8059.92	272.505	582.717	0	-59.8698	-90.1463	-803.193	21131.7	-33925.2	14136.6	257.762	173.69	0	0	0	0	0	0	0	-311	200	0	-1.00983	-0.189827	15.4376	-764.781	-7.62954	143.395	-914	200	0
246	5	5.07037	101.125	-925.694	25247.3	-25797.9	-8075.81	272.131	582.726	0	-60.1384	-90.817	-805.546	21316.5	-34211.2	14151.6	257.53	173.538	0	0	0	0	0	0	0	-311	200	0	-1.0912	-0.288251	15.1939	-748.855	-104.546	155.868	-914	200	0
246	6	4.92955	101.141	-925.094	25223.7	-26130.5	-8090.38	271.754	582.734	0	-60.3995	-91.5044	-807.638	21501.3	-34489.9	14166.8	257.295	173.378	0	0	0	0	0	0	0	-311	200	0	-1.17287	-0.434021	15.3669	-726.307	-189.232	172.857	-914	200	0
246	7	4.73214	101.106	-924.327	25197.1	-26462.2	-8103.44	271.371	582.74	0	-60.6516	-92.2209	-809.435	21685.3	-34761.3	14181.6	257.055	173.209	0	0	0	0	0	0	0	-311	200	0	-1.23295	-0.585697	15.7785	-690.691	-257.853	189.822	-914	200	0
246	8	4.47722	101.022	-923.409	25167.7	-26792.3	-8115.03	270.985	582.745	0	-60.8876	-92.972	-810.969	21868.8	-35026	14196.6	256.81	173.034	0	0	0	0	0	0	0	-311	200	0	-1.24453	-0.698208	16.2174	-639.489	-311.667	202.792	-914	200	0
246	9	4.17836	100.905	-922.414	25135.8	-27118.6	-8124.92	270.6	582.75	0	-61.0955	-93.7556	-812.335	22053.1	-35285.3	14213.3	256.563	172.852	0	0	0	0	0	0	0	-311	200	0	-1.19544	-0.74228	16.5141	-581.419	-348.171	209.775	-914	200	0
247	0	3.86331	100.785	-921.466	25101.5	-27438.5	-8132.64	270.223	582.759	0	-61.2568	-94.5592	-813.678	22240.2	-35541.1	14232.9	256.32	172.667	0	0	0	0	0	0	0	-311	200	0	-1.10396	-0.707469	16.5662	-533.864	-356.777	210.102	-914	200	0	-58.977	2.57958	-1726.6	-675151	475083	18238.7	273.545	391.112	0
247	1	3.56651	100.698	-920.703	25065.5	-27750.7	-8137.79	269.859	582.776	0	-61.3494	-95.361	-815.145	22432.2	-35796.1	14255.8	256.086	172.481	0	0	0	0	0	0	0	-311	200	0	-1.00886	-0.595569	16.3523	-513.82	-323.613	203.318	-914	200	0
247	2	3.31598	100.672	-920.223	25028.7	-28056.6	-8140.24	269.511	582.801	0	-61.3576	-96.1413	-816.84	22631.5	-36054.2	14281.6	255.861	172.294	0	0	0	0	0	0	0	-311	200	0	-0.947619	-0.424393	15.9996	-530.795	-243.861	190.995	-914	200	0
247	3	3.12229	100.714	-920.041	24991.5	-28358.4	-8140.24	269.177	582.837	0	-61.2806	-96.894	-818.792	22839.6	-36318.7	14310.4	255.644	172.106	0	0	0	0	0	0	0	-311	200	0	-0.942246	-0.233114	15.7417	-582.013	-129.609	178.623	-914	200	0
247	4	2.97613	100.818	-920.104	24952.7	-28658.1	-8138.36	268.853	582.881	0	-61.1343	-97.6286	-820.967	23056.7	-36591.3	14341.6	255.429	171.915	0	0	0	0	0	0	0	-311	200	0	-0.993146	-0.0706794	15.731	-652.438	-3.86788	173.275	-914	200	0
247	5	2.85321	100.96	-920.311	24911.1	-28957.2	-8135.42	268.535	582.932	0	-60.9425	-98.3619	-823.291	23281.9	-36869.6	14374	255.217	171.721	0	0	0	0	0	0	0	-311	200	0	-1.07701	0.0273383	15.9459	-723.199	111.077	179.537	-914	200	0
247	6	2.72332	101.118	-920.547	24866.2	-29257	-8132.45	268.218	582.988	0	-60.7289	-99.1118	-825.672	23512.8	-37147.4	14405.8	255.009	171.523	0	0	0	0	0	0	0	-311	200	0	-1.15276	0.052021	16.2485	-780.211	198.847	197.772	-914	200	0
247	7	2.55956	101.274	-920.702	24819.6	-29559.8	-8130.93	267.894	583.043	0	-60.5135	-99.8964	-828.021	23745.6	-37415.9	14435.3	254.813	171.322	0	0	0	0	0	0	0	-311	200	0	-1.18283	0.0141203	16.4579	-813.679	246.663	224.694	-914	200	0
247	8	2.34483	101.42	-920.696	24773.8	-29867.7	-8132.44	267.56	583.092	0	-60.3102	-100.73	-830.274	23976.9	-37667.4	14461.3	254.633	171.122	0	0	0	0	0	0	0	-311	200	0	-1.15306	-0.0680988	16.3845	-813.344	244.535	254.26	-914	200	0
247	9	2.07568	101.556	-920.501	24731.7	-30181	-8137.7	267.212	583.132	0	-60.1254	-101.62	-832.389	24205.3	-37901	14483.1	254.467	170.921	0	0	0	0	0	0	0	-311	200	0	-1.06946	-0.172245	15.8898	-770.528	192.332	279.05	-914	200	0
248	0	1.76253	101.682	-920.157	24695	-30497.3	-8146.18	266.856	583.162	0	-59.9569	-102.564	-834.352	24432.5	-38123.5	14500.9	254.308	170.717	0	0	0	0	0	0	0	-311	200	0	-0.944028	-0.276959	15.009	-688.184	103.204	293.832	-914	200	0	-59.9087	-5.87104	-1744.64	-676093	472781	17543.4	269.351	387.38	0
248	1	1.42259	101.807	-919.752	24663.9	-30814.3	-8156.69	266.497	583.184	0	-59.7978	-103.557	-836.176	24661.1	-38344	14515.9	254.144	170.507	0	0	0	0	0	0	0	-311	200	0	-0.78579	-0.371777	13.9689	-584.835	-5.95498	297.885	-914	200	0
248	2	1.06823	101.939	-919.36	24637.4	-31131.5	-8168.01	266.138	583.202	0	-59.6465	-104.594	-837.88	24892.7	-38567.5	14529.5	253.97	170.291	0	0	0	0	0	0	0	-311	200	0	-0.596785	-0.457634	13.0246	-484.198	-123.732	292.972	-914	200	0
248	3	0.701523	102.08	-919.001	24613.8	-31449.5	-8179.27	265.779	583.217	0	-59.5141	-105.675	-839.464	25126.8	-38794.6	14543.1	253.786	170.068	0	0	0	0	0	0	0	-311	200	0	-0.378292	-0.541197	12.3687	-403.037	-244.627	282.339	-914	200	0
248	4	0.31769	102.219	-918.643	24591.2	-31769	-8190	265.417	583.231	0	-59.4219	-106.802	-840.913	25361.4	-39024	14557.8	253.593	169.841	0	0	0	0	0	0	0	-311	200	0	-0.141759	-0.631842	12.1663	-347.491	-366.218	272.089	-914	200	0
248	5	-0.0894992	102.343	-918.244	24568.4	-32090	-8200.04	265.053	583.244	0	-59.3917	-107.977	-842.218	25595	-39254.8	14575.1	253.391	169.61	0	0	0	0	0	0	0	-311	200	0	0.0912009	-0.735876	12.4982	-314	-484.568	269.063	-914	200	0
248	6	-0.524048	102.444	-917.772	24544.7	-32410.6	-8209.01	264.686	583.256	0	-59.4374	-109.195	-843.395	25827.2	-39486.9	14596.7	253.181	169.377	0	0	0	0	0	0	0	-311	200	0	0.295352	-0.847683	13.2548	-292.523	-589.352	276.124	-914	200	0
248	7	-0.985864	102.521	-917.215	24520.5	-32728.4	-8216.08	264.318	583.266	0	-59.5597	-110.444	-844.48	26059.3	-39721.7	14623.7	252.963	169.142	0	0	0	0	0	0	0	-311	200	0	0.446547	-0.947083	14.1921	-274.562	-665.484	290.536	-914	200	0
248	8	-1.47027	102.58	-916.58	24495.9	-33040	-8220.19	263.953	583.275	0	-59.7472	-111.709	-845.515	26293.2	-39963	14655.3	252.735	168.903	0	0	0	0	0	0	0	-311	200	0	0.530223	-1.00722	15.0993	-260.427	-702.523	306.599	-914	200	0
248	9	-1.96663	102.627	-915.899	24471.6	-33342	-8220.93	263.596	583.281	0	-59.9807	-112.975	-846.54	26530	-40215.3	14688.6	252.494	168.661	0	0	0	0	0	0	0	-311	200	0	0.546682	-1.00561	15.8562	-257.864	-701.525	319.332	-914	200	0
249	0	-2.45717	102.678	-915.234	24448.1	-33632.4	-8219.14	263.253	583.288	0	-60.2356	-114.226	-847.602	26769.6	-40482.3	14720.5	252.239	168.417	0	0	0	0	0	0	0	-311	200	0	0.502002	-0.93318	16.389	-275.959	-672.664	326.509	-914	200	0	-65.7999	-16.5162	-1752.77	-674180	469867	17518.4	266.277	384.2	0
249	1	-2.92088	102.751	-914.661	24425.5	-33912.7	-8216.79	262.923	583.296	0	-60.4857	-115.445	-848.754	27011.4	-40764.7	14749	251.971	168.175	0	0	0	0	0	0	0	-311	200	0	0.401863	-0.803587	16.6758	-318.83	-628.803	328.73	-914	200	0
249	2	-3.34355	102.865	-914.228	24403	-34187.9	-8215.93	262.605	583.307	0	-60.7129	-116.622	-850.048	27254.8	-41061.3	14774.7	251.695	167.937	0	0	0	0	0	0	0	-311	200	0	0.258516	-0.651408	16.7425	-380.681	-579.409	327.452	-914	200	0
249	3	-3.72611	103.027	-913.932	24379.3	-34463.9	-8217.92	262.291	583.325	0	-60.9131	-117.756	-851.498	27499.5	-41369.2	14799.4	251.416	167.705	0	0	0	0	0	0	0	-311	200	0	0.0924903	-0.510701	16.5917	-448.019	-527.208	322.751	-914	200	0
249	4	-4.0843	103.227	-913.725	24352.7	-34743.4	-8223.49	261.976	583.348	0	-61.0941	-118.854	-853.078	27744.3	-41684.4	14825	251.137	167.477	0	0	0	0	0	0	0	-311	200	0	-0.0742248	-0.394678	16.1508	-506.662	-469.917	312.922	-914	200	0
249	5	-4.44161	103.446	-913.532	24322.4	-35024.9	-8233.02	261.66	583.375	0	-61.2717	-119.927	-854.72	27986.8	-42001.9	14853	250.859	167.256	0	0	0	0	0	0	0	-311	200	0	-0.222103	-0.297731	15.3071	-545.348	-404.469	295.986	-914	200	0
249	6	-4.82154	103.654	-913.273	24288.8	-35303.8	-8246.5	261.344	583.405	0	-61.4655	-120.988	-856.335	28224	-42315.8	14884.4	250.585	167.041	0	0	0	0	0	0	0	-311	200	0	-0.338001	-0.213502	14.0514	-557.364	-329.048	272.974	-914	200	0
249	7	-5.24259	103.823	-912.889	24252.3	-35573.7	-8263.41	261.032	583.433	0	-61.6938	-122.043	-857.838	28453.1	-42620	14919.5	250.317	166.832	0	0	0	0	0	0	0	-311	200	0	-0.421981	-0.145093	12.612	-544.772	-243.527	250.026	-914	200	0
249	8	-5.71542	103.931	-912.353	24213.5	-35828.2	-8282.96	260.73	583.46	0	-61.9697	-123.091	-859.164	28672.2	-42909.4	14958.1	250.057	166.628	0	0	0	0	0	0	0	-311	200	0	-0.487432	-0.0977851	11.3948	-520.333	-150.871	235.788	-914	200	0
249	9	-6.23948	103.974	-911.679	24173.3	-36064.1	-8304.48	260.442	583.485	0	-62.2947	-124.125	-860.296	28880	-43182.4	14999.3	249.805	166.43	0	0	0	0	0	0	0	-311	200	0	-0.550854	-0.0706519	10.7674	-500.37	-56.6293	236.671	-914	200	0
250	0	-6.80068	103.967	-910.935	24134	-36284.1	-8327.67	260.168	583.506	0	-62.6538	-125.128	-861.274	29077.2	-43440	15041.7	249.563	166.239	0	0	0	0	0	0	0	-311	200	0	-0.620918	-0.0573921	10.8878	-494.376	33.881	254.001	-914	200	0	-73.8351	-25.0803	-1760.13	-672484	466730	18301.2	263.165	381.386	0
250	1	-7.37652	103.938	-910.218	24098.7	-36495.5	-8352.5	259.905	583.524	0	-63.0217	-126.083	-862.175	29265.9	-43686.2	15082.8	249.33	166.056	0	0	0	0	0	0	0	-311	200	0	-0.693088	-0.0492908	11.6478	-500.112	116.29	283.136	-914	200	0
250	2	-7.94868	103.912	-909.606	24070.6	-36705	-8379.11	259.647	583.537	0	-63.3767	-126.983	-863.055	29448.8	-43925.6	15121.3	249.105	165.878	0	0	0	0	0	0	0	-311	200	0	-0.747308	-0.0378465	12.7098	-504.493	186.333	313.992	-914	200	0
250	3	-8.51061	103.902	-909.132	24051.3	-36916.2	-8407.63	259.394	583.545	0	-63.7087	-127.828	-863.931	29627.9	-44161.5	15156.9	248.883	165.706	0	0	0	0	0	0	0	-311	200	0	-0.751159	-0.0207857	13.6805	-491.52	240.808	334.329	-914	200	0
250	4	-9.06537	103.907	-908.799	24039.9	-37129	-8438.38	259.145	583.548	0	-64.0158	-128.622	-864.785	29805.3	-44395.1	15189.9	248.663	165.534	0	0	0	0	0	0	0	-311	200	0	-0.677313	-0.00593695	14.3621	-456.201	279.824	335.47	-914	200	0
250	5	-9.62091	103.921	-908.598	24033.9	-37340.2	-8471.98	258.903	583.548	0	-64.2987	-129.369	-865.589	29983	-44626.9	15220.3	248.443	165.361	0	0	0	0	0	0	0	-311	200	0	-0.524581	-0.00383888	14.8584	-410.895	307.845	316.853	-914	200	0
250	6	-10.1879	103.929	-908.505	24031.3	-37546.9	-8508.86	258.672	583.549	0	-64.5604	-130.073	-866.317	30162.8	-44857.8	15247.7	248.22	165.183	0	0	0	0	0	0	0	-311	200	0	-0.317872	-0.0167766	15.4317	-376.326	332.079	285.468	-914	200	0
250	7	-10.778	103.915	-908.483	24032.7	-37748.5	-8548.62	258.449	583.546	0	-64.8076	-130.743	-866.96	30345.2	-45089.4	15271.6	247.991	164.998	0	0	0	0	0	0	0	-311	200	0	-0.0908953	-0.037633	16.2397	-369.323	358.155	250.119	-914	200	0
250	8	-11.3989	103.869	-908.487	24040.3	-37946.9	-8590.17	258.231	583.538	0	-65.046	-131.387	-867.528	30529.6	-45322	15292.4	247.757	164.808	0	0	0	0	0	0	0	-311	200	0	0.12332	-0.0551202	17.1651	-396.393	384.676	216.018	-914	200	0
250	9	-12.0468	103.791	-908.505	24055.8	-38143	-8632.41	258.016	583.522	0	-65.2736	-132.008	-868.067	30715.8	-45556.6	15310.9	247.52	164.616	0	0	0	0	0	0	0	-311	200	0	0.291796	-0.0581892	17.8722	-449.226	400.423	184.506	-914	200	0
251	0	-12.7038	103.693	-908.565	24079.6	-38335.8	-8674.79	257.806	583.497	0	-65.4787	-132.6	-868.656	30903	-45795.2	15328.7	247.28	164.424	0	0	0	0	0	0	0	-311	200	0	0.39016	-0.0413059	18.0327	-504.142	389.932	156.4	-914	200	0	-81.3114	-31.44	-1766.01	-672104	468330	19967.2	262.984	379.724	0
251	1	-13.3443	103.593	-908.713	24110.9	-38523.3	-8717.14	257.607	583.467	0	-65.6454	-133.151	-869.379	31090	-46040.1	15347.9	247.043	164.239	0	0	0	0	0	0	0	-311	200	0	0.416829	-0.00691733	17.5166	-532.891	345.135	133.957	-914	200	0
251	2	-13.9494	103.507	-908.975	24148	-38704.5	-8759.32	257.42	583.434	0	-65.7648	-133.654	-870.285	31275.3	-46291.6	15370.6	246.809	164.063	0	0	0	0	0	0	0	-311	200	0	0.389306	0.0406709	16.4463	-519.738	270.592	119.521	-914	200	0
251	3	-14.5165	103.438	-909.328	24188.5	-38878.6	-8800.81	257.245	583.4	0	-65.8411	-134.113	-871.362	31457.8	-46548.4	15397.6	246.58	163.898	0	0	0	0	0	0	0	-311	200	0	0.32751	0.0994592	15.1578	-469.371	178.613	114.118	-914	200	0
251	4	-15.0559	103.376	-909.715	24229.6	-39045.7	-8840.7	257.079	583.366	0	-65.8904	-134.543	-872.554	31636.6	-46808.7	15428.6	246.354	163.743	0	0	0	0	0	0	0	-311	200	0	0.244747	0.163906	14.0718	-399.242	82.2824	117.633	-914	200	0
251	5	-15.5837	103.306	-910.063	24269.7	-39206.9	-8878.2	256.918	583.332	0	-65.9331	-134.956	-873.791	31810.8	-47070.7	15462.5	246.13	163.595	0	0	0	0	0	0	0	-311	200	0	0.147191	0.219977	13.4909	-326.496	-7.76953	128.618	-914	200	0
251	6	-16.117	103.217	-910.313	24307.7	-39365.5	-8913.1	256.756	583.297	0	-65.9877	-135.364	-875.011	31979.8	-47333.8	15498	245.905	163.452	0	0	0	0	0	0	0	-311	200	0	0.0354699	0.246548	13.4732	-262.419	-81.9914	144.266	-914	200	0
251	7	-16.6694	103.106	-910.442	24342.3	-39524.8	-8945.71	256.587	583.263	0	-66.0655	-135.77	-876.177	32143.6	-47598.4	15534.1	245.675	163.314	0	0	0	0	0	0	0	-311	200	0	-0.0929754	0.220616	13.9208	-215.717	-129.864	162.875	-914	200	0
251	8	-17.2436	102.973	-910.474	24372.5	-39686.4	-8976.61	256.411	583.231	0	-66.1687	-136.173	-877.281	32303	-47865.2	15571.3	245.439	163.178	0	0	0	0	0	0	0	-311	200	0	-0.241038	0.129152	14.7941	-195.162	-144.616	186.066	-914	200	0
251	9	-17.8273	102.827	-910.464	24398.2	-39850.1	-9006.51	256.231	583.203	0	-66.2923	-136.569	-878.349	32459.5	-48135.1	15611.4	245.198	163.045	0	0	0	0	0	0	0	-311	200	0	-0.408903	-0.0200006	16.1692	-206.205	-131.1	216.69	-914	200	0
252	0	-18.3983	102.681	-910.488	24420	-40015.4	-9036.08	256.051	583.179	0	-66.4287	-136.952	-879.427	32615.4	-48408.6	15656.1	244.954	162.913	0	0	0	0	0	0	0	-311	200	0	-0.590575	-0.201114	18.0457	-247.42	-104.6	254.703	-914	200	0	-88.2666	-36.2783	-1780.05	-674332	468438	22204.6	260.782	377.85	0
252	1	-18.9355	102.555	-910.621	24439	-40181.3	-9065.59	255.875	583.162	0	-66.5742	-137.313	-880.563	32772.1	-48685.4	15706.3	244.711	162.783	0	0	0	0	0	0	0	-311	200	0	-0.769613	-0.38337	20.1597	-310.697	-82.0659	295.037	-914	200	0
252	2	-19.429	102.461	-910.91	24455.7	-40346.7	-9094.68	255.707	583.152	0	-66.7348	-137.657	-881.776	32929.7	-48965.3	15761	244.47	162.655	0	0	0	0	0	0	0	-311	200	0	-0.917572	-0.544761	22.053	-382.739	-74.9079	328.455	-914	200	0
252	3	-19.8849	102.401	-911.353	24470.2	-40511.9	-9122.95	255.548	583.15	0	-66.9263	-137.996	-883.051	33086.2	-49250.3	15818	244.227	162.532	0	0	0	0	0	0	0	-311	200	0	-1.00237	-0.675499	23.3145	-446.704	-84.9564	345.39	-914	200	0
252	4	-20.3208	102.368	-911.904	24482.9	-40678.3	-9150.32	255.392	583.152	0	-67.1676	-138.35	-884.355	33239.1	-49544	15874.8	243.977	162.414	0	0	0	0	0	0	0	-311	200	0	-1.00431	-0.763354	23.7197	-485.256	-102.332	340.508	-914	200	0
252	5	-20.7599	102.349	-912.491	24494.8	-40847.1	-9176.95	255.236	583.156	0	-67.4736	-138.73	-885.649	33386.1	-49849.7	15929.2	243.714	162.303	0	0	0	0	0	0	0	-311	200	0	-0.925862	-0.787385	23.2112	-486.766	-109.043	314.626	-914	200	0
252	6	-21.2266	102.328	-913.033	24506.5	-41017.6	-9202.88	255.075	583.159	0	-67.8512	-139.136	-886.889	33526.5	-50167.2	15979.1	243.435	162.198	0	0	0	0	0	0	0	-311	200	0	-0.787766	-0.736894	21.8669	-450.028	-92.6793	273.755	-914	200	0
252	7	-21.7428	102.29	-913.456	24517.4	-41188.1	-9227.83	254.91	583.16	0	-68.2994	-139.558	-888.02	33660	-50492.5	16022.6	243.14	162.095	0	0	0	0	0	0	0	-311	200	0	-0.618332	-0.625417	19.8829	-382.025	-57.6198	226.126	-914	200	0
252	8	-22.3239	102.226	-913.711	24525.6	-41356.5	-9251.65	254.738	583.158	0	-68.8093	-139.976	-889.001	33787.6	-50820.4	16058.8	242.834	161.994	0	0	0	0	0	0	0	-311	200	0	-0.445199	-0.481859	17.5024	-293.675	-18.912	178.47	-914	200	0
252	9	-22.9756	102.135	-913.793	24529.9	-41522.2	-9274.27	254.561	583.156	0	-69.3685	-140.369	-889.837	33911.7	-51147.2	16088.5	242.521	161.89	0	0	0	0	0	0	0	-311	200	0	-0.29039	-0.335197	14.9631	-198.136	10.9483	134.378	-914	200	0
253	0	-23.6907	102.034	-913.763	24529.4	-41686.6	-9295.53	254.379	583.156	0	-69.9627	-140.718	-890.573	34034.8	-51473.1	16113.7	242.202	161.783	0	0	0	0	0	0	0	-311	200	0	-0.167502	-0.206467	12.4919	-109.781	27.032	95.0266	-914	200	0	-100.282	-39.5328	-1795.21	-676960	464115	26786.1	255.858	376.045	0
253	1	-24.4505	101.949	-913.726	24523.1	-41852.3	-9315.29	254.196	583.161	0	-70.5749	-141.007	-891.275	34158.8	-51801.8	16136.3	241.879	161.674	0	0	0	0	0	0	0	-311	200	0	-0.0824098	-0.108362	10.2669	-41.9861	29.3797	60.0606	-914	200	0
253	2	-25.2342	101.906	-913.771	24510.8	-42020.6	-9333.44	254.014	583.176	0	-71.1878	-141.224	-892.005	34284.6	-52137.5	16157.3	241.55	161.565	0	0	0	0	0	0	0	-311	200	0	-0.0358306	-0.0477922	8.42689	-3.77876	19.1882	28.549	-914	200	0
253	3	-26.0283	101.92	-913.926	24493.3	-42191.6	-9349.83	253.835	583.2	0	-71.7897	-141.37	-892.805	34412.2	-52483.3	16177.1	241.215	161.456	0	0	0	0	0	0	0	-311	200	0	-0.0253753	-0.0281927	7.1494	1.9668	-2.95356	0.172954	-914	200	0
253	4	-26.8291	101.99	-914.157	24473.5	-42365.4	-9364.27	253.656	583.228	0	-72.377	-141.453	-893.689	34540.8	-52841.4	16196.8	240.873	161.35	0	0	0	0	0	0	0	-311	200	0	-0.0468664	-0.0510598	6.62412	-23.1449	-37.0089	-24.4789	-914	200	0
253	5	-27.6391	102.106	-914.406	24454.5	-42541.7	-9376.64	253.476	583.256	0	-72.9527	-141.493	-894.644	34668.9	-53212.9	16217.8	240.521	161.248	0	0	0	0	0	0	0	-311	200	0	-0.0949331	-0.116573	6.94039	-75.6758	-82.8059	-44.2457	-914	200	0
253	6	-28.4628	102.255	-914.63	24438.1	-42717.7	-9387.26	253.295	583.281	0	-73.5229	-141.513	-895.648	34794.1	-53597.4	16241.7	240.158	161.152	0	0	0	0	0	0	0	-311	200	0	-0.162694	-0.223108	8.0249	-151.075	-139.124	-57.3379	-914	200	0
253	7	-29.3061	102.425	-914.805	24424.5	-42888.7	-9397.05	253.117	583.301	0	-74.0929	-141.533	-896.68	34913.4	-53993.2	16269.7	239.786	161.064	0	0	0	0	0	0	0	-311	200	0	-0.24236	-0.365674	9.6549	-243.372	-201.637	-61.3592	-914	200	0
253	8	-30.1766	102.609	-914.922	24412.4	-43051.4	-9406.97	252.945	583.318	0	-74.6654	-141.567	-897.726	35024.4	-54397.3	16302	239.406	160.985	0	0	0	0	0	0	0	-311	200	0	-0.329194	-0.533406	11.5384	-345.808	-258.522	-54.3428	-914	200	0
253	9	-31.0799	102.802	-914.985	24400.5	-43205.3	-9417.43	252.78	583.332	0	-75.2437	-141.624	-898.771	35125.8	-54807	16338.2	239.02	160.918	0	0	0	0	0	0	0	-311	200	0	-0.424326	-0.707945	13.3999	-452.258	-289.974	-36.2438	-914	200	0
254	0	-32.0118	103.006	-915.026	24387.8	-43352.3	-9428.45	252.622	583.347	0	-75.8339	-141.702	-899.811	35218.5	-55219.8	16377	238.632	160.86	0	0	0	0	0	0	0	-311	200	0	-0.529705	-0.866812	15.0287	-558.798	-280.213	-9.57155	-914	200	0	-116.347	-39.1414	-1800.55	-678295	467846	34880.4	256.756	375.697	0
254	1	-32.9584	103.227	-915.107	24373.3	-43495.3	-9440.14	252.47	583.366	0	-76.4436	-141.79	-900.864	35305.9	-55632.3	16416.8	238.246	160.809	0	0	0	0	0	0	0	-311	200	0	-0.638977	-0.989831	16.317	-663.106	-230.665	21.4681	-914	200	0
254	2	-33.9081	103.468	-915.279	24356.4	-43637.3	-9453.04	252.324	583.389	0	-77.0809	-141.877	-901.939	35390.9	-56041.7	16457.1	237.865	160.761	0	0	0	0	0	0	0	-311	200	0	-0.734933	-1.06146	17.2474	-760.899	-157.743	52.495	-914	200	0
254	3	-34.8601	103.722	-915.546	24337	-43780.4	-9467.85	252.181	583.418	0	-77.7536	-141.961	-903.016	35474.4	-56445.9	16498.2	237.492	160.716	0	0	0	0	0	0	0	-311	200	0	-0.799617	-1.07285	17.856	-846.051	-82.0255	79.8217	-914	200	0
254	4	-35.8245	103.969	-915.855	24315.2	-43924.6	-9484.94	252.04	583.451	0	-78.4692	-142.048	-904.039	35555.5	-56844.1	16541.1	237.122	160.67	0	0	0	0	0	0	0	-311	200	0	-0.827688	-1.0269	18.254	-914.401	-19.2667	101.375	-914	200	0
254	5	-36.817	104.189	-916.115	24291.5	-44068.9	-9504	251.896	583.484	0	-79.2334	-142.147	-904.935	35632.3	-57236.8	16586.5	236.75	160.624	0	0	0	0	0	0	0	-311	200	0	-0.826784	-0.936027	18.6093	-963.087	25.4219	117.869	-914	200	0
254	6	-37.8518	104.363	-916.228	24266.5	-44212.7	-9524.08	251.745	583.515	0	-80.0465	-142.262	-905.636	35703.2	-57625.6	16634.1	236.37	160.577	0	0	0	0	0	0	0	-311	200	0	-0.807977	-0.813236	19.0433	-989.138	56.4915	132.477	-914	200	0
254	7	-38.9358	104.481	-916.128	24241	-44355.8	-9544.08	251.583	583.54	0	-80.9013	-142.396	-906.106	35768.1	-58013	16682.1	235.975	160.525	0	0	0	0	0	0	0	-311	200	0	-0.77977	-0.673278	19.555	-991.992	82.8049	148.976	-914	200	0
254	8	-40.0666	104.546	-915.796	24215.4	-44498.3	-9563.12	251.41	583.558	0	-81.7835	-142.54	-906.361	35828.9	-58401.6	16726.7	235.565	160.47	0	0	0	0	0	0	0	-311	200	0	-0.750462	-0.548227	20.0468	-975.143	114.867	169.819	-914	200	0
254	9	-41.231	104.572	-915.272	24189	-44640.6	-9580.73	251.227	583.572	0	-82.6739	-142.672	-906.477	35889	-58792.7	16763	235.142	160.408	0	0	0	0	0	0	0	-311	200	0	-0.738177	-0.492545	20.437	-944.264	160.498	195.172	-914	200	0
255	0	-42.4047	104.584	-914.656	24161	-44784.1	-9596.83	251.037	583.585	0	-83.5495	-142.764	-906.569	35951.3	-59187.2	16787.7	234.713	160.343	0	0	0	0	0	0	0	-311	200	0	-0.772907	-0.557079	20.7211	-903	218.482	223.696	-914	200	0	-135.407	-38.8727	-1802.04	-676935	463731	43414.8	253.754	374.64	0
255	1	-43.5607	104.605	-914.066	24131	-44930.5	-9611.33	250.846	583.6	0	-84.3887	-142.8	-906.751	36016.7	-59587.3	16801.8	234.285	160.279	0	0	0	0	0	0	0	-311	200	0	-0.874526	-0.75138	20.9014	-851.96	278.905	254.906	-914	200	0
255	2	-44.6838	104.651	-913.588	24099.1	-45080.5	-9623.77	250.656	583.622	0	-85.1798	-142.782	-907.092	36084.2	-59994.7	16809.2	233.86	160.22	0	0	0	0	0	0	0	-311	200	0	-1.02986	-1.0292	20.9044	-790.773	328.297	290.378	-914	200	0
255	3	-45.7769	104.718	-913.227	24065.6	-45233.4	-9633.46	250.469	583.648	0	-85.9271	-142.725	-907.594	36152.4	-60408.9	16814.3	233.441	160.167	0	0	0	0	0	0	0	-311	200	0	-1.19886	-1.31138	20.5842	-717.307	353.106	330.793	-914	200	0
255	4	-46.8557	104.795	-912.927	24030.5	-45386.8	-9640.29	250.284	583.678	0	-86.6499	-142.648	-908.208	36220.3	-60827.7	16820.7	233.025	160.119	0	0	0	0	0	0	0	-311	200	0	-1.33639	-1.52717	19.8274	-630.853	345.639	372.045	-914	200	0
255	5	-47.9415	104.859	-912.608	23993.8	-45537.1	-9645.16	250.102	583.709	0	-87.3764	-142.577	-908.86	36287.5	-61249.2	16830.8	232.609	160.074	0	0	0	0	0	0	0	-311	200	0	-1.4063	-1.64077	18.6532	-540.526	310.154	405.635	-914	200	0
255	6	-49.0537	104.887	-912.191	23954.9	-45680.6	-9649.72	249.922	583.739	0	-88.135	-142.53	-909.463	36352.9	-61672.9	16846.1	232.188	160.028	0	0	0	0	0	0	0	-311	200	0	-1.38913	-1.64774	17.1796	-463.103	259.446	421.983	-914	200	0
255	7	-50.2055	104.862	-911.607	23913.6	-45814.9	-9655.57	249.743	583.768	0	-88.9476	-142.52	-909.93	36415	-62099	16866.2	231.754	159.98	0	0	0	0	0	0	0	-311	200	0	-1.29032	-1.55719	15.5431	-409.929	206.52	414.441	-914	200	0
255	8	-51.4028	104.774	-910.81	23870.2	-45941	-9663.61	249.56	583.792	0	-89.8273	-142.553	-910.191	36471.8	-62527.7	16889	231.303	159.93	0	0	0	0	0	0	0	-311	200	0	-1.14101	-1.38741	13.916	-381.186	160.708	383.907	-914	200	0
255	9	-52.6437	104.626	-909.798	23825.2	-46062.5	-9674	249.371	583.813	0	-90.777	-142.625	-910.218	36521.2	-62958.3	16910.8	230.832	159.876	0	0	0	0	0	0	0	-311	200	0	-0.980494	-1.16909	12.5069	-371.135	127.318	339.143	-914	200	0
256	0	-53.916	104.434	-908.624	23779.3	-46182.8	-9686.72	249.173	583.829	0	-91.7874	-142.72	-910.033	36562	-63390.1	16928	230.343	159.823	0	0	0	0	0	0	0	-311	200	0	-0.833614	-0.933301	11.4294	-371.005	107.83	290.358	-914	200	0	-157.236	-39.9132	-1799.04	-671867	448903	51659.4	245.345	372.402	0
256	1	-55.1987	104.22	-907.377	23733.3	-46304.6	-9701.92	248.969	583.844	0	-92.8416	-142.814	-909.693	36594.1	-63822.6	16938.5	229.842	159.773	0	0	0	0	0	0	0	-311	200	0	-0.705656	-0.697832	10.5932	-367.512	99.6002	243.424	-914	200	0
256	2	-56.4733	104	-906.129	23688.9	-46429	-9719.51	248.761	583.857	0	-93.927	-142.889	-909.256	36617.9	-64253.8	16941.3	229.334	159.728	0	0	0	0	0	0	0	-311	200	0	-0.595208	-0.472401	9.80716	-346.922	95.5377	200.496	-914	200	0
256	3	-57.733	103.777	-904.904	23648.3	-46556.6	-9738.75	248.551	583.867	0	-95.0413	-142.938	-908.747	36633.7	-64678.6	16936.3	228.827	159.688	0	0	0	0	0	0	0	-311	200	0	-0.506881	-0.267212	9.01412	-303.925	87.8701	163.565	-914	200	0
256	4	-58.9832	103.546	-903.686	23613.9	-46687.6	-9758.36	248.337	583.869	0	-96.1892	-142.963	-908.152	36640.7	-65091.9	16923.4	228.325	159.654	0	0	0	0	0	0	0	-311	200	0	-0.449242	-0.0882476	8.38008	-243.94	74.4604	135.409	-914	200	0
256	5	-60.2361	103.299	-902.445	23586.3	-46820	-9776.88	248.119	583.864	0	-97.3757	-142.975	-907.443	36639.1	-65492.3	16903.1	227.828	159.624	0	0	0	0	0	0	0	-311	200	0	-0.425022	0.0679774	8.14281	-176.473	59.3884	117.725	-914	200	0
256	6	-61.506	103.027	-901.144	23564	-46949.4	-9793.27	247.9	583.851	0	-98.6024	-142.982	-906.598	36630.8	-65881.6	16876	227.331	159.595	0	0	0	0	0	0	0	-311	200	0	-0.426355	0.21025	8.42336	-108.555	48.4722	109.55	-914	200	0
256	7	-62.8055	102.722	-899.751	23543.6	-47070.9	-9807.11	247.685	583.833	0	-99.8656	-142.99	-905.606	36619	-66261.8	16843.3	226.832	159.564	0	0	0	0	0	0	0	-311	200	0	-0.434544	0.346376	9.14666	-43.2646	46.5227	106.98	-914	200	0
256	8	-64.1419	102.385	-898.242	23521.5	-47182.2	-9818.49	247.473	583.814	0	-101.155	-142.999	-904.474	36606.7	-66633.6	16806.9	226.329	159.527	0	0	0	0	0	0	0	-311	200	0	-0.425342	0.477185	10.0713	18.2121	56.3164	104.306	-914	200	0
256	9	-65.5135	102.024	-896.624	23495.4	-47284.8	-9828.31	247.264	583.796	0	-102.452	-143.001	-903.239	36595.4	-66996.2	16768.3	225.827	159.484	0	0	0	0	0	0	0	-311	200	0	-0.385777	0.587053	10.9309	72.2791	76.2173	97.3725	-914	200	0
257	0	-66.9075	101.66	-894.945	23464	-47382.5	-9838.39	247.055	583.782	0	-103.73	-142.967	-901.982	36585.2	-67348.5	16728.6	225.333	159.439	0	0	0	0	0	0	0	-311	200	0	-0.327591	0.642563	11.5901	110.763	98.651	86.4411	-914	200	0	-182.245	-41.5274	-1773.69	-661085	437941	61208.3	241.996	371.602	0
257	1	-68.3044	101.314	-893.277	23427.5	-47478.8	-9850.79	246.849	583.774	0	-104.959	-142.865	-900.8	36575	-67690.9	16688.2	224.855	159.397	0	0	0	0	0	0	0	-311	200	0	-0.275621	0.616043	12.0889	126.379	113.334	74.7761	-914	200	0
257	2	-69.689	100.999	-891.674	23386.7	-47575.3	-9866.51	246.645	583.772	0	-106.117	-142.667	-899.753	36562.6	-68024.1	16647.2	224.397	159.364	0	0	0	0	0	0	0	-311	200	0	-0.246065	0.511548	12.5686	119.676	111.737	65.1792	-914	200	0
257	3	-71.0587	100.716	-890.144	23341.3	-47671.7	-9885.23	246.445	583.778	0	-107.193	-142.365	-898.836	36545.3	-68348.2	16605.3	223.959	159.342	0	0	0	0	0	0	0	-311	200	0	-0.240247	0.359036	13.1132	97.8283	87.0783	58.4928	-914	200	0
257	4	-72.4219	100.453	-888.634	23290.2	-47767.2	-9905.93	246.247	583.791	0	-108.189	-141.969	-897.994	36520.4	-68662.1	16561.9	223.538	159.331	0	0	0	0	0	0	0	-311	200	0	-0.249509	0.19186	13.6286	67.4658	31.7824	54.0441	-914	200	0
257	5	-73.7909	100.189	-887.066	23232.2	-47859.6	-9927.31	246.047	583.81	0	-109.119	-141.496	-897.142	36485.5	-68963.6	16517.4	223.13	159.331	0	0	0	0	0	0	0	-311	200	0	-0.25981	0.0352313	13.9431	29.2351	-61.6635	50.7899	-914	200	0
257	6	-75.178	99.9025	-885.362	23166.8	-47945.9	-9947.96	245.846	583.833	0	-109.999	-140.972	-896.197	36438.6	-69251.4	16472.8	222.727	159.341	0	0	0	0	0	0	0	-311	200	0	-0.257222	-0.097685	14.0262	-19.4044	-193.66	48.0779	-914	200	0
257	7	-76.5915	99.577	-883.457	23095.1	-48021.9	-9966.43	245.643	583.858	0	-110.851	-140.414	-895.092	36379.5	-69524.3	16429.4	222.327	159.357	0	0	0	0	0	0	0	-311	200	0	-0.232674	-0.207213	14.0055	-75.2741	-349.895	45.2007	-914	200	0
257	8	-78.031	99.2016	-881.303	23019.1	-48084.4	-9981.27	245.439	583.881	0	-111.691	-139.831	-893.787	36309.3	-69779.7	16387.2	221.928	159.376	0	0	0	0	0	0	0	-311	200	0	-0.181845	-0.301604	13.9882	-127.436	-504.135	40.8484	-914	200	0
257	9	-79.4831	98.7772	-878.891	22941.4	-48133.6	-9991.32	245.234	583.897	0	-112.523	-139.222	-892.285	36229.4	-70014.4	16344.7	221.534	159.397	0	0	0	0	0	0	0	-311	200	0	-0.105646	-0.388053	13.9879	-165.318	-632.666	33.8091	-914	200	0
258	0	-80.9216	98.3207	-876.268	22863.2	-48172.6	-9996.15	245.025	583.909	0	-113.339	-138.584	-890.63	36140.1	-70227.2	16300.4	221.149	159.422	0	0	0	0	0	0	0	-311	200	0	-0.0132204	-0.467004	13.9646	-185.166	-724.319	23.9361	-914	200	0	-202.463	-39.2806	-1731.36	-644181	425350	70475.5	240.063	370.985	0
258	1	-82.313	97.8577	-873.528	22784.5	-48205.7	-9995.99	244.815	583.917	0	-114.123	-137.912	-888.878	36041.7	-70418.9	16253.1	220.778	159.453	0	0	0	0	0	0	0	-311	200	0	0.0791736	-0.529424	13.8001	-188.453	-774.848	12.2227	-914	200	0
258	2	-83.6266	97.4109	-870.755	22704.8	-48234.9	-9991.21	244.606	583.925	0	-114.859	-137.206	-887.046	35934.9	-70590.8	16201.9	220.42	159.489	0	0	0	0	0	0	0	-311	200	0	0.152533	-0.559948	13.3196	-179.517	-778.104	0.897566	-914	200	0
258	3	-84.8437	96.9914	-867.992	22623	-48260.4	-9982.1	244.4	583.936	0	-115.537	-136.475	-885.099	35819.6	-70743.2	16146.5	220.073	159.53	0	0	0	0	0	0	0	-311	200	0	0.188964	-0.552339	12.4733	-167.171	-727.238	-6.60071	-914	200	0
258	4	-85.9601	96.5989	-865.234	22537.7	-48281.3	-9968.88	244.199	583.952	0	-116.157	-135.736	-882.971	35695.8	-70875.1	16087.2	219.731	159.573	0	0	0	0	0	0	0	-311	200	0	0.177052	-0.523528	11.4765	-163.75	-623.244	-7.35064	-914	200	0
258	5	-86.9851	96.2232	-862.431	22446.8	-48296.3	-9951.76	244	583.973	0	-116.724	-135.008	-880.614	35563.5	-70984.9	16024.2	219.392	159.615	0	0	0	0	0	0	0	-311	200	0	0.115726	-0.506225	10.7335	-179.302	-480.174	-0.918784	-914	200	0
258	6	-87.9368	95.8472	-859.499	22348.9	-48302.2	-9930.89	243.802	583.998	0	-117.243	-134.307	-877.999	35423.2	-71071.5	15957	219.053	159.655	0	0	0	0	0	0	0	-311	200	0	0.011082	-0.530844	10.6245	-217.804	-318.854	10.8637	-914	200	0
258	7	-88.8334	95.4519	-856.349	22243.4	-48294.9	-9906.21	243.604	584.025	0	-117.711	-133.654	-875.111	35274.8	-71134.3	15885.7	218.714	159.691	0	0	0	0	0	0	0	-311	200	0	-0.129097	-0.616106	11.3351	-277.261	-156.451	25.2249	-914	200	0
258	8	-89.6872	95.0219	-852.917	22130.3	-48271.3	-9877.26	243.404	584.054	0	-118.122	-133.061	-871.944	35119.3	-71174.1	15810.5	218.373	159.723	0	0	0	0	0	0	0	-311	200	0	-0.296325	-0.766831	12.7876	-349.824	-3.34776	38.9727	-914	200	0
258	9	-90.4993	94.5515	-849.182	22009.9	-48231	-9843.2	243.203	584.081	0	-118.464	-132.524	-868.519	34958.3	-71194.4	15731.1	218.028	159.75	0	0	0	0	0	0	0	-311	200	0	-0.476845	-0.969976	14.6459	-421.28	133.075	48.948	-914	200	0
259	0	-91.2559	94.0487	-845.176	21883.3	-48176.4	-9803.45	242.998	584.108	0	-118.725	-132.021	-864.88	34792.9	-71200.1	15645.1	217.676	159.771	0	0	0	0	0	0	0	-311	200	0	-0.643463	-1.18853	16.4199	-473.157	244.187	53.8145	-914	200	0	-212.536	-38.6199	-1653.41	-615691	407941	75902.4	240.572	371.281	0
259	1	-91.9352	93.532	-840.972	21750.7	-48110.9	-9757.98	242.791	584.136	0	-118.893	-131.518	-861.091	34622.9	-71195.9	15549.4	217.319	159.792	0	0	0	0	0	0	0	-311	200	0	-0.758252	-1.36857	17.6594	-489.939	322.2	55.473	-914	200	0
259	2	-92.5203	93.0188	-836.637	21610.9	-48035.9	-9707.16	242.585	584.169	0	-118.968	-130.993	-857.192	34447	-71183.3	15441.9	216.958	159.814	0	0	0	0	0	0	0	-311	200	0	-0.797902	-1.46662	18.125	-468.638	365.37	57.2413	-914	200	0
259	3	-93.0098	92.5148	-832.198	21462.1	-47949.8	-9651.24	242.382	584.21	0	-118.965	-130.438	-853.177	34263.9	-71160.3	15322	216.594	159.84	0	0	0	0	0	0	0	-311	200	0	-0.77413	-1.47198	17.8602	-422.386	377.599	60.6304	-914	200	0
259	4	-93.4167	92.0126	-827.631	21303	-47849.9	-9590.35	242.185	584.26	0	-118.903	-129.854	-848.988	34072.8	-71121.5	15190.1	216.228	159.867	0	0	0	0	0	0	0	-311	200	0	-0.719873	-1.40408	17.1722	-371.746	365.673	65.2618	-914	200	0
259	5	-93.7612	91.4971	-822.885	21132.5	-47734.2	-9524.62	241.992	584.319	0	-118.802	-129.243	-844.542	33872.8	-71060.3	15046.5	215.859	159.892	0	0	0	0	0	0	0	-311	200	0	-0.66251	-1.2942	16.4936	-330.663	337.659	71.3318	-914	200	0
259	6	-94.062	90.9562	-817.9	20950.1	-47601.9	-9454.31	241.8	584.385	0	-118.669	-128.605	-839.763	33662.7	-70970.9	14891.9	215.487	159.914	0	0	0	0	0	0	0	-311	200	0	-0.612337	-1.16457	16.1415	-300.26	299.308	80.1893	-914	200	0
259	7	-94.3283	90.3881	-812.628	20755.8	-47453.1	-9379.76	241.605	584.458	0	-118.5	-127.939	-834.611	33442.2	-70849.2	14725.6	215.111	159.931	0	0	0	0	0	0	0	-311	200	0	-0.564349	-1.01547	16.1565	-272.55	252.044	92.948	-914	200	0
259	8	-94.5601	89.8007	-807.054	20550.8	-47288.4	-9301.16	241.406	584.536	0	-118.28	-127.243	-829.088	33211.9	-70692.7	14546.9	214.734	159.942	0	0	0	0	0	0	0	-311	200	0	-0.506731	-0.832352	16.388	-238.439	197.997	110.058	-914	200	0
259	9	-94.7503	89.2079	-801.212	20336	-47108.3	-9218.31	241.204	584.618	0	-117.98	-126.51	-823.232	32972.3	-70501	14355.1	214.361	159.948	0	0	0	0	0	0	0	-311	200	0	-0.431897	-0.611	16.7022	-194.036	146.196	131.451	-914	200	0
260	0	-94.8866	88.6276	-795.176	20112.8	-46913.3	-9130.79	241.003	584.706	0	-117.57	-125.726	-817.102	32723	-70275.7	14150.1	213.994	159.952	0	0	0	0	0	0	0	-311	200	0	-0.341799	-0.374778	17.0533	-141.53	110.503	155.852	-914	200	0	-208.239	-35.6934	-1533.47	-571933	375956	75259	238.664	371.876	0
260	1	-94.9556	88.077	-789.02	19882.6	-46703.1	-9038.09	240.809	584.801	0	-117.02	-124.874	-810.753	32462.9	-70019.4	13932.6	213.637	159.96	0	0	0	0	0	0	0	-311	200	0	-0.247327	-0.166266	17.4204	-89.2603	101.411	180.258	-914	200	0
260	2	-94.95	87.5665	-782.769	19646.6	-46477.6	-8939.83	240.624	584.901	0	-116.307	-123.945	-804.2	32191.2	-69733.6	13703.6	213.288	159.971	0	0	0	0	0	0	0	-311	200	0	-0.166741	-0.0270052	17.7643	-51.1648	119.9	200.471	-914	200	0
260	3	-94.8732	87.0938	-776.39	19405.4	-46237.5	-8835.75	240.446	585.006	0	-115.426	-122.942	-797.408	31908	-69417.6	13464.8	212.946	159.985	0	0	0	0	0	0	0	-311	200	0	-0.122192	0.019887	18.0217	-37.5931	155.23	212.267	-914	200	0
260	4	-94.7368	86.6429	-769.81	19158	-45983.5	-8725.76	240.266	585.113	0	-114.386	-121.878	-790.307	31613.2	-69068.7	13217.3	212.605	159.999	0	0	0	0	0	0	0	-311	200	0	-0.13154	-0.0215055	18.1077	-45.0732	187.491	212.748	-914	200	0
260	5	-94.5539	86.1893	-762.94	18902.9	-45715.5	-8609.68	240.08	585.224	0	-113.203	-120.77	-782.83	31306.8	-68684.1	12962	212.262	160.008	0	0	0	0	0	0	0	-311	200	0	-0.194281	-0.125456	17.9361	-59.4684	197.994	201.862	-914	200	0
260	6	-94.335	85.707	-755.693	18639.1	-45431	-8487.09	239.882	585.335	0	-111.897	-119.632	-774.928	30988.4	-68262.3	12700	211.911	160.011	0	0	0	0	0	0	0	-311	200	0	-0.282066	-0.256061	17.4339	-67.138	179.446	182.792	-914	200	0
260	7	-94.0845	85.1714	-748.008	18366.3	-45126.2	-8357.38	239.671	585.446	0	-110.485	-118.476	-766.582	30656.8	-67804.5	12432.1	211.549	160.008	0	0	0	0	0	0	0	-311	200	0	-0.351233	-0.375607	16.5483	-62.9185	135.172	159.729	-914	200	0
260	8	-93.7993	84.5629	-739.853	18084.5	-44797.5	-8220.2	239.451	585.557	0	-108.981	-117.301	-757.803	30311.2	-67315.6	12158.7	211.17	160.001	0	0	0	0	0	0	0	-311	200	0	-0.369696	-0.455155	15.2999	-52.8052	74.2821	135.39	-914	200	0
260	9	-93.4661	83.8755	-731.245	17792.8	-44442.3	-8075.96	239.224	585.668	0	-107.393	-116.091	-748.648	29951.4	-66802.3	11880	210.769	159.993	0	0	0	0	0	0	0	-311	200	0	-0.33122	-0.484219	13.816	-49.764	9.90641	110.904	-914	200	0
261	0	-93.0601	83.1221	-722.253	17490.6	-44059.7	-7925.36	238.997	585.783	0	-105.72	-114.812	-739.213	29579.3	-66270.5	11595.6	210.35	159.986	0	0	0	0	0	0	0	-311	200	0	-0.250839	-0.469746	12.2812	-63.8122	-44.5058	86.8809	-914	200	0	-186.346	-28.1553	-1360.51	-507748	326631	69116.4	233.513	372.228	0
261	1	-92.5497	82.3279	-712.987	17177.7	-43648.8	-7768.79	238.78	585.908	0	-103.959	-113.425	-729.614	29197.6	-65721.9	11305.2	209.922	159.982	0	0	0	0	0	0	0	-311	200	0	-0.155309	-0.427652	10.8622	-94.7788	-79.8118	63.9424	-914	200	0
261	2	-91.9072	81.5157	-703.53	16854.3	-43208.3	-7606.3	238.584	586.043	0	-102.105	-111.903	-719.948	28808.8	-65155.1	11009.2	209.5	159.985	0	0	0	0	0	0	0	-311	200	0	-0.0738918	-0.375437	9.65411	-134.557	-91.624	42.6523	-914	200	0
261	3	-91.1198	80.6944	-693.897	16520.8	-42737	-7438.01	238.41	586.191	0	-100.164	-110.236	-710.26	28414.2	-64566.7	10708.6	209.094	159.995	0	0	0	0	0	0	0	-311	200	0	-0.0273781	-0.331036	8.7191	-176.112	-80.0188	23.8571	-914	200	0
261	4	-90.1923	79.8593	-684.041	16177.1	-42235.3	-7264.41	238.256	586.351	0	-98.1478	-108.429	-700.534	28013.6	-63953.4	10404.5	208.708	160.011	0	0	0	0	0	0	0	-311	200	0	-0.0213485	-0.315284	8.16985	-219.455	-50.5198	9.46304	-914	200	0
261	5	-89.1432	78.9971	-673.885	15823.1	-41705.7	-7086.49	238.112	586.52	0	-96.0735	-106.493	-690.71	27604.9	-63311.9	10098	208.338	160.034	0	0	0	0	0	0	0	-311	200	0	-0.0493736	-0.349953	8.12678	-268.923	-12.6712	2.38884	-914	200	0
261	6	-87.9968	78.0908	-663.364	15458.3	-41151.1	-6905.43	237.966	586.697	0	-93.9611	-104.446	-680.716	27184.3	-62639.3	9789.92	207.98	160.065	0	0	0	0	0	0	0	-311	200	0	-0.0999627	-0.451995	8.58866	-326.657	22.9347	5.85777	-914	200	0
261	7	-86.7765	77.1242	-652.449	15082.6	-40575	-6722.18	237.811	586.883	0	-91.8279	-102.304	-670.488	26748	-61934	9480.44	207.629	160.107	0	0	0	0	0	0	0	-311	200	0	-0.159553	-0.627604	9.39032	-388.444	46.6011	22.5885	-914	200	0
261	8	-85.5001	76.0852	-641.149	14696.4	-39980.6	-6537.29	237.642	587.078	0	-89.6871	-100.084	-659.984	26294.4	-61196	9169.64	207.276	160.159	0	0	0	0	0	0	0	-311	200	0	-0.211958	-0.863301	10.2851	-441.721	51.887	53.265	-914	200	0
261	9	-84.176	74.9712	-629.509	14301	-39370.4	-6351.22	237.459	587.282	0	-87.5471	-97.8004	-649.194	25825.6	-60428.8	8857.84	206.917	160.219	0	0	0	0	0	0	0	-311	200	0	-0.240304	-1.12189	11.0506	-467.82	37.6829	94.8972	-914	200	0
262	0	-82.7987	73.7922	-617.593	13898.3	-38746	-6164.68	237.263	587.496	0	-85.4086	-95.4564	-638.153	25345.7	-59638.4	8546.25	206.545	160.283	0	0	0	0	0	0	0	-311	200	0	-0.236674	-1.35695	11.5297	-453.398	7.22616	140.488	-914	200	0	-151.475	-16.6488	-1136.18	-422865	267229	59323.1	228.824	371.517	0
262	1	-81.3524	72.5685	-605.468	13490	-38109.2	-5978.72	237.058	587.72	0	-83.2649	-93.0485	-626.914	24858.9	-58829.3	8236.35	206.161	160.347	0	0	0	0	0	0	0	-311	200	0	-0.210774	-1.53206	11.6306	-401.258	-34.4265	180.721	-914	200	0
262	2	-79.8228	71.3196	-593.181	13077.1	-37461	-5794.36	236.847	587.954	0	-81.1089	-90.569	-615.497	24367.5	-58000.9	7929.02	205.766	160.41	0	0	0	0	0	0	0	-311	200	0	-0.1848	-1.62274	11.3429	-326.035	-81.6257	208.187	-914	200	0
262	3	-78.2059	70.0528	-580.733	12659.6	-36801	-5612.02	236.63	588.201	0	-78.9405	-88.0119	-603.871	23871.6	-57147.6	7624.41	205.364	160.469	0	0	0	0	0	0	0	-311	200	0	-0.181243	-1.61254	10.757	-242.541	-128.845	221.314	-914	200	0
262	4	-76.5076	68.7647	-568.084	12237.6	-36126.9	-5431.57	236.406	588.458	0	-76.764	-85.3732	-591.96	23368.6	-56260.5	7321.57	204.959	160.523	0	0	0	0	0	0	0	-311	200	0	-0.21625	-1.50461	10.0601	-161.221	-172.778	224.083	-914	200	0
262	5	-74.7374	67.4478	-555.179	11811.9	-35436.2	-5252.79	236.172	588.724	0	-74.5775	-82.6493	-579.686	22855.2	-55330.9	7018.27	204.55	160.573	0	0	0	0	0	0	0	-311	200	0	-0.298244	-1.33304	9.48832	-89.4224	-213.78	222.747	-914	200	0
262	6	-72.9025	66.096	-541.971	11383.2	-34727.9	-5075.67	235.923	588.997	0	-72.367	-79.8417	-566.997	22329.6	-54353.9	6712.58	204.137	160.618	0	0	0	0	0	0	0	-311	200	0	-0.427759	-1.14665	9.22245	-32.5177	-253.394	222.235	-914	200	0
262	7	-71.0042	64.7074	-528.438	10951	-34001.5	-4900.5	235.657	589.277	0	-70.1095	-76.9614	-553.891	21791.7	-53329.5	6404.6	203.718	160.657	0	0	0	0	0	0	0	-311	200	0	-0.596646	-0.980465	9.27446	5.72526	-289.951	223.394	-914	200	0
262	8	-69.0358	63.287	-514.595	10514.9	-33256.4	-4728.14	235.374	589.567	0	-67.7774	-74.0242	-540.419	21242.1	-52262	6096.15	203.294	160.693	0	0	0	0	0	0	0	-311	200	0	-0.785479	-0.845261	9.46535	23.0871	-317.634	222.745	-914	200	0
262	9	-66.9816	61.8488	-500.505	10075.5	-32494.2	-4559.89	235.077	589.87	0	-65.3433	-71.0408	-526.672	20681.9	-51157.4	5789.89	202.867	160.731	0	0	0	0	0	0	0	-311	200	0	-0.959335	-0.734455	9.52016	20.1442	-331.302	215.599	-914	200	0
263	0	-64.8163	60.4163	-486.28	9634.81	-31718.8	-4396.78	234.773	590.187	0	-62.7835	-68.0139	-512.76	20112.6	-50021.4	5488.83	202.447	160.776	0	0	0	0	0	0	0	-311	200	0	-1.07003	-0.634396	9.18938	2.24192	-329.964	199.321	-914	200	0	-103.006	-1.11065	-863.162	-320591	201692	43842.4	227.97	371.405	0
263	1	-62.5105	59.0142	-472.048	9195.34	-30933.2	-4239.19	234.47	590.52	0	-60.0823	-64.9403	-498.792	19536.8	-48859.1	5195.41	202.045	160.832	0	0	0	0	0	0	0	-311	200	0	-1.07843	-0.533031	8.34216	-20.897	-312.771	173.786	-914	200	0
263	2	-60.0455	57.6492	-457.889	8759.01	-30137.8	-4086.98	234.181	590.871	0	-57.2387	-61.8183	-484.836	18957.8	-47675	4911.18	201.668	160.898	0	0	0	0	0	0	0	-311	200	0	-0.983467	-0.427956	7.05802	-40.3386	-277.68	141.189	-914	200	0
263	3	-57.4247	56.3001	-443.806	8327.07	-29330.8	-3939.99	233.911	591.237	0	-54.2706	-58.657	-470.906	18379.2	-46473.2	4637.68	201.311	160.971	0	0	0	0	0	0	0	-311	200	0	-0.822403	-0.328294	5.6345	-53.8921	-227.429	106.216	-914	200	0
263	4	-54.6711	54.9257	-429.732	7900.29	-28510.2	-3798.19	233.656	591.616	0	-51.2124	-55.4795	-456.973	17803.9	-45257.7	4377	200.962	161.039	0	0	0	0	0	0	0	-311	200	0	-0.643556	-0.247252	4.44861	-65.9014	-170.358	74.5174	-914	200	0
263	5	-51.8153	53.4814	-415.574	7479.64	-27676	-3661.38	233.403	592.002	0	-48.1058	-52.3196	-442.997	17234.6	-44031.7	4131.26	200.605	161.096	0	0	0	0	0	0	0	-311	200	0	-0.484596	-0.194262	3.81417	-82.5568	-114.539	50.596	-914	200	0
263	6	-48.8889	51.9285	-401.241	7066.65	-26830	-3528.77	233.132	592.388	0	-44.9912	-49.2151	-428.949	16673.1	-42797.7	3901.77	200.227	161.13	0	0	0	0	0	0	0	-311	200	0	-0.368051	-0.172843	3.93771	-108.819	-64.5892	37.2143	-914	200	0
263	7	-45.9229	50.2384	-386.666	6663.44	-25975	-3399.07	232.823	592.767	0	-41.9013	-46.1998	-414.808	16120.3	-41558.1	3688.87	199.814	161.138	0	0	0	0	0	0	0	-311	200	0	-0.303945	-0.181322	4.92207	-147.49	-22.2189	35.7532	-914	200	0
263	8	-42.9458	48.3947	-371.822	6272.57	-25113.2	-3271.14	232.459	593.13	0	-38.8561	-43.2971	-400.564	15575.6	-40313.4	3492.68	199.358	161.116	0	0	0	0	0	0	0	-311	200	0	-0.292552	-0.213381	6.76212	-198.525	12.5506	46.5261	-914	200	0
263	9	-39.9777	46.3962	-356.73	5896.4	-24246	-3144.17	232.033	593.471	0	-35.8615	-40.5144	-386.228	15038.3	-39062.2	3313.28	198.862	161.064	0	0	0	0	0	0	0	-311	200	0	-0.325983	-0.25793	9.32046	-258.085	40.3417	68.8113	-914	200	0
264	0	-37.026	44.2572	-341.472	5536.19	-23375	-3017.46	231.546	593.787	0	-32.9111	-37.8429	-371.829	14508.2	-37801.9	3149.86	198.335	160.982	0	0	0	0	0	0	0	-311	200	0	-0.38856	-0.298448	12.2836	-317.313	61.5527	100.594	-914	200	0	-45.2292	5.9734	-568.365	-209859	138613	21533.7	240.083	369.772	0
264	1	-34.0864	42.0033	-326.171	5192.35	-22502.5	-2890.58	231.01	594.081	0	-29.9967	-35.2653	-357.415	13985.2	-36532	3000.33	197.788	160.871	0	0	0	0	0	0	0	-311	200	0	-0.457715	-0.315542	15.1497	-363.967	74.8021	137.965	-914	200	0
264	2	-31.155	39.6611	-310.95	4864.77	-21631.6	-2763.67	230.434	594.355	0	-27.1203	-32.7655	-343.035	13468.9	-35256.2	2861.94	197.223	160.736	0	0	0	0	0	0	0	-311	200	0	-0.507667	-0.297541	17.3718	-389.604	74.3928	175.081	-914	200	0
264	3	-28.2393	37.2531	-295.894	4552.86	-20764.7	-2637.02	229.824	594.613	0	-24.3002	-30.3359	-328.723	12958	-33981.2	2731.98	196.627	160.581	0	0	0	0	0	0	0	-311	200	0	-0.515466	-0.251886	18.6431	-393.468	51.2506	206.548	-914	200	0
264	4	-25.3578	34.8001	-281.052	4255.69	-19903.4	-2510.73	229.183	594.858	0	-21.5668	-27.9772	-314.51	12451.8	-32713.6	2607.99	195.986	160.409	0	0	0	0	0	0	0	-311	200	0	-0.468637	-0.206454	19.0443	-376.332	-0.0904542	230.448	-914	200	0
264	5	-22.5342	32.3258	-266.458	3972.3	-19049.2	-2384.88	228.51	595.092	0	-18.952	-25.695	-300.426	11950.3	-31457.4	2487.46	195.291	160.222	0	0	0	0	0	0	0	-311	200	0	-0.371268	-0.199764	18.8953	-335.861	-75.9713	248.032	-914	200	0
264	6	-19.7871	29.8585	-252.148	3702.23	-18202.3	-2259.69	227.811	595.317	0	-16.4826	-23.497	-286.511	11455	-30216.8	2368.08	194.535	160.019	0	0	0	0	0	0	0	-311	200	0	-0.243738	-0.261347	18.5393	-271.859	-164.955	261.492	-914	200	0
264	7	-17.1241	27.4282	-238.163	3445.79	-17360.6	-2135.28	227.106	595.532	0	-14.1796	-21.3936	-272.819	10968.1	-28998.6	2248.63	193.708	159.797	0	0	0	0	0	0	0	-311	200	0	-0.117679	-0.394093	18.224	-191.965	-250.856	272.463	-914	200	0
264	8	-14.539	25.0637	-224.543	3203.49	-16520.3	-2011.31	226.427	595.733	0	-12.0573	-19.3967	-259.42	10492.5	-27809.6	2129.33	192.801	159.554	0	0	0	0	0	0	0	-311	200	0	-0.0263562	-0.575637	18.0068	-109.31	-314.86	280.225	-914	200	0
264	9	-12.0077	22.7911	-211.325	2974.83	-15678.1	-1887.22	225.811	595.923	0	-10.1188	-17.5117	-246.41	10031.6	-26654.1	2010.86	191.83	159.289	0	0	0	0	0	0	0	-311	200	0	0.0118742	-0.772398	17.7546	-36.3881	-340.505	280.68	-914	200	0
265	0	-9.48328	20.6344	-198.547	2758.11	-14830.9	-1762.9	225.303	596.109	0	-8.3531	-15.7286	-233.912	9587.09	-25532.7	1893.09	190.845	159.014	0	0	0	0	0	0	0	-311	200	0	0.00407513	-0.951743	17.3354	18.7149	-319	268.94	-914	200	0	1.36079	3.66497	-318.265	-113935	81394.3	359.21	255.99	358.6	0
265	1	-6.90432	18.6117	-186.236	2551.42	-13976.1	-1638.89	224.955	596.3	0	-6.73535	-14.0238	-222.048	9158.94	-24445	1774.77	189.911	158.753	0	0	0	0	0	0	0	-311	200	0	-0.0274433	-1.0934	16.8143	52.57	-248.972	243.864	-914	200	0
265	2	-4.21472	16.7271	-174.372	2353.06	-13110.2	-1515.19	224.815	596.506	0	-5.23097	-12.3712	-210.886	8745.52	-23388.8	1654.44	189.093	158.53	0	0	0	0	0	0	0	-311	200	0	-0.064125	-1.1982	16.4418	64.2687	-133.33	209.566	-914	200	0
265	3	-1.38315	14.9646	-162.87	2161.13	-12228.4	-1390.61	224.919	596.731	0	-3.80126	-10.7523	-200.397	8343.62	-22357.5	1531.79	188.434	158.365	0	0	0	0	0	0	0	-311	200	0	-0.100824	-1.28598	16.5105	54.3901	21.2703	172.744	-914	200	0
265	4	1.58546	13.2893	-151.585	1973.32	-11326.4	-1263.72	225.28	596.982	0	-2.40533	-9.16076	-190.465	7947.93	-21339.5	1408.43	187.961	158.271	0	0	0	0	0	0	0	-311	200	0	-0.145364	-1.38376	17.227	25.842	202.948	139.468	-914	200	0
265	5	4.6462	11.658	-140.354	1788.01	-10401.9	-1134.2	225.888	597.261	0	-0.998785	-7.60133	-180.909	7551.29	-20320.5	1287.74	187.676	158.259	0	0	0	0	0	0	0	-311	200	0	-0.212532	-1.50842	18.5761	-16.4591	393.755	113.524	-914	200	0
265	6	7.71739	10.0361	-129.047	1605.15	-9456.16	-1003.38	226.723	597.562	0	0.467636	-6.08682	-171.518	7146.57	-19285.7	1173.71	187.559	158.333	0	0	0	0	0	0	0	-311	200	0	-0.313125	-1.64984	20.2414	-67.5752	569.406	96.4168	-914	200	0
265	7	10.689	8.40646	-117.588	1426.24	-8494.94	-874.162	227.757	597.871	0	2.04523	-4.63309	-162.092	6729.58	-18222.5	1069.51	187.579	158.483	0	0	0	0	0	0	0	-311	200	0	-0.440513	-1.76769	21.7537	-124.606	702.341	88.9813	-914	200	0
265	8	13.4328	6.77355	-105.979	1253.88	-7530.14	-750.362	228.947	598.169	0	3.77814	-3.25689	-152.492	6300.84	-17122.6	977.138	187.715	158.681	0	0	0	0	0	0	0	-311	200	0	-0.567659	-1.81323	22.764	-187.262	772.735	92.4184	-914	200	0
265	9	15.8141	5.16544	-94.309	1091.75	-6577.93	-635.88	230.251	598.424	0	5.69163	-1.97473	-142.676	5864.12	-15983.5	897.893	187.973	158.899	0	0	0	0	0	0	0	-311	200	0	-0.662981	-1.76253	23.1654	-257.285	778.88	107.374	-914	200	0
266	0	17.7056	3.63533	-82.7582	944.056	-5656.19	-534.072	231.654	598.593	0	7.78256	-0.801166	-132.675	5423.65	-14808	832.393	188.389	159.121	0	0	0	0	0	0	0	-311	200	0	-0.712098	-1.62828	23.0469	-337.908	733.874	132.865	-914	200	0	30.6723	1.06598	-107.368	-34201.5	43376.7	-9915.63	417.946	319.596	0
266	1	18.9951	2.25195	-71.55	813.61	-4781.95	-447.205	233.166	598.629	0	10.0136	0.250395	-122.555	4982.35	-13603.2	780.173	189.004	159.346	0	0	0	0	0	0	0	-311	200	0	-0.727409	-1.44348	22.574	-430.864	653.734	165.542	-914	200	0
266	2	19.5875	1.08011	-60.8787	700.382	-3968.77	-375.951	234.809	598.495	0	12.3117	1.16478	-112.371	4542.23	-12378.3	740.12	189.844	159.578	0	0	0	0	0	0	0	-311	200	0	-0.735447	-1.24105	21.8666	-530.327	548.6	198.842	-914	200	0
266	3	19.4155	0.165718	-50.86	601.931	-3225.48	-319.015	236.581	598.165	0	14.5719	1.92458	-102.152	4105.32	-11144.8	710.917	190.9	159.811	0	0	0	0	0	0	0	-311	200	0	-0.749838	-1.0467	20.9958	-621.422	419.905	224.272	-914	200	0
266	4	18.4563	-0.470943	-41.5398	514.345	-2556.28	-273.266	238.462	597.618	0	16.6655	2.51526	-91.9203	3674.16	-9915.59	690.121	192.128	160.029	0	0	0	0	0	0	0	-311	200	0	-0.760652	-0.8782	20.0523	-687.555	265.474	236.122	-914	200	0
266	5	16.7493	-0.840103	-32.9335	432.822	-1961.32	-234.263	240.446	596.858	0	18.4486	2.93409	-81.7116	3251.46	-8704.7	672.733	193.471	160.208	0	0	0	0	0	0	0	-311	200	0	-0.750721	-0.742591	19.1185	-719.353	89.8042	234.919	-914	200	0
266	6	14.4117	-0.983017	-25.0675	353.191	-1439.29	-197.252	242.583	595.91	0	19.7692	3.19693	-71.5811	2839.64	-7525.42	650.96	194.869	160.33	0	0	0	0	0	0	0	-311	200	0	-0.711517	-0.637007	18.2092	-719.117	-91.5914	225.227	-914	200	0
266	7	11.6541	-0.960928	-18.0258	274.34	-991.54	-159.193	244.993	594.781	0	20.4778	3.3316	-61.6029	2440.7	-6388.62	616.074	196.294	160.38	0	0	0	0	0	0	0	-311	200	0	-0.644892	-0.553302	17.3066	-696.923	-256.437	210.908	-914	200	0
266	8	8.77497	-0.837739	-11.9739	199.174	-623.046	-120.512	247.966	593.366	0	20.4449	3.35392	-51.8645	2056.6	-5303.4	562.688	197.745	160.347	0	0	0	0	0	0	0	-311	200	0	-0.560063	-0.479425	16.3926	-657.165	-381.986	192.733	-914	200	0
266	9	6.08772	-0.667719	-7.08842	132.653	-337.94	-84.2338	252.325	591.286	0	19.5867	3.25442	-42.4732	1689.89	-4280.63	492.01	199.216	160.213	0	0	0	0	0	0	0	-311	200	0	-0.470652	-0.402723	15.4399	-591.864	-451.711	169.743	-914	200	0
267	0	3.81687	-0.490357	-3.43441	78.5916	-133.726	-53.3328	261.063	587.116	0	17.8983	3.01748	-33.5736	1344.39	-3334.49	409.989	200.681	159.957	0	0	0	0	0	0	0	-311	200	0	-0.391843	-0.319171	14.4566	-494.345	-462.083	142.189	-914	200	0	6.69156	0.927325	2.05509	919.76	11492.8	-817.858	0	0	0
267	1	2.05618	-0.32992	-0.924061	38.1386	-0.370156	-29.2076	300	610	0	15.4838	2.64791	-25.3478	1025.09	-2480.41	323.559	202.145	159.559	0	0	0	0	0	0	0	-311	200	0	-0.336138	-0.237267	13.4885	-374.964	-422.4	112.081	-914	200	0
267	2	0.798716	-0.198341	0.629436	10.3331	76.3473	-11.8545	300	610	0	12.5736	2.17957	-18.0036	738.066	-1733.84	239.361	203.695	159.005	0	0	0	0	0	0	0	-311	200	0	-0.308959	-0.169581	12.5153	-256.068	-346.379	81.4022	-914	200	0
267	3	-0.0194897	-0.0990429	1.44758	-6.88575	111.354	-0.463978	300	610	0	9.50241	1.66938	-11.7603	491.023	-1110.39	163.526	205.582	158.247	0	0	0	0	0	0	0	-311	200	0	-0.308803	-0.121082	11.462	-154.892	-246.164	51.4024	-914	200	0
267	4	-0.487595	-0.0301428	1.74538	-15.9648	118.204	6.14034	300	610	0	6.6188	1.1799	-6.78727	291.353	-621.425	100.573	208.443	157.074	0	0	0	0	0	0	0	-311	200	0	-0.332907	-0.0875691	10.3723	-76.3312	-132.638	23.2338	-914	200	0
267	5	-0.698599	0.0130652	1.70851	-19.2814	108.05	9.20543	300	610	0	4.17174	0.7578	-3.11882	141.817	-266.206	52.3864	214.645	154.529	0	0	0	0	0	0	0	-311	200	0	-0.382063	-0.0639362	9.46133	-18.3966	-15.8459	-1.95707	-914	200	0
267	6	-0.736625	0.03635	1.48361	-18.8894	89.3299	9.87018	300	610	0	2.26742	0.424765	-0.637796	38.9324	-30.2343	18.4359	300	200	0	0	0	0	0	0	0	-311	200	0	-0.45788	-0.0490402	8.95592	21.6506	95.5702	-23.3017	-914	200	0
267	7	-0.670665	0.0454038	1.17743	-16.412	67.9163	9.07561	300	610	0	0.9022	0.182643	0.864712	-24.8629	109.043	-3.28202	300	200	0	0	0	0	0	0	0	-311	200	0	-0.555779	-0.0433942	8.92571	45.9009	193.226	-39.958	-914	200	0
267	8	-0.55278	0.045196	0.861004	-13.0309	47.5071	7.53673	300	610	0	0.00969826	0.0216595	1.62549	-58.5778	176.12	-15.3775	300	200	0	0	0	0	0	0	0	-311	200	0	-0.660081	-0.0467217	9.22272	55.8602	266.553	-50.582	-914	200	0
267	9	-0.419097	0.0396881	0.576423	-9.53327	30.1088	5.75338	300	610	0	-0.504603	-0.0734807	1.86909	-70.9782	193.688	-20.4984	300	200	0	0	0	0	0	0	0	-311	200	0	-0.742869	-0.0592857	9.52114	52.6821	302.285	-53.3408	-914	200	0
268	0	-0.292269	0.0317894	0.344079	-6.38572	16.5159	4.04209	300	610	0	-0.74014	-0.119421	1.78632	-69.6455	180.696	-20.9987	300	200	0	0	0	0	0	0	0	-311	200	0	-0.772109	-0.0859083	9.50815	38.2399	289.722	-47.1429	-914	200	0	-0.954214	-0.236668	11.6632	2154.3	9897.02	378.337	0	0	0
268	1	-0.184503	0.023458	0.16947	-3.81469	6.73152	2.57627	300	610	0	-0.787319	-0.131596	1.52575	-60.5758	151.683	-18.7828	300	200	0	0	0	0	0	0	0	-311	200	0	-0.731648	-0.135355	9.14684	14.728	228.659	-33.0391	-914	200	0
268	2	-0.100546	0.0158711	0.0488729	-1.88167	0.303424	1.42634	300	610	0	-0.720577	-0.122907	1.19403	-48.139	116.917	-15.2694	300	200	0	0	0	0	0	0	0	-311	200	0	-0.633565	-0.212509	8.7265	-17.8155	130.317	-13.9631	-914	200	0
268	3	-0.0402868	0.00961671	-0.0262914	-0.545937	-3.4286	0.595125	300	610	0	-0.596292	-0.103258	0.860945	-35.249	82.9895	-11.4289	300	200	0	0	0	0	0	0	0	-311	200	0	-0.50621	-0.313059	8.6444	-62.1903	10.8445	6.58137	-914	200	0
268	4	-0.000837531	0.00487421	-0.0663725	0.287135	-5.16555	0.0462649	300	610	0	-0.453742	-0.0796492	0.566793	-23.6354	53.5881	-7.85814	300	200	0	0	0	0	0	0	0	-311	200	0	-0.374621	-0.424112	9.17973	-121.928	-113.672	25.1428	-914	200	0
268	5	0.0219437	0.00156637	-0.081504	0.731877	-5.54835	-0.274819	300	610	0	-0.317685	-0.0565793	0.330094	-14.1402	30.2947	-4.86825	300	200	0	0	0	0	0	0	0	-311	200	0	-0.252966	-0.524407	10.4024	-199.039	-227.029	38.1116	-914	200	0
268	6	0.0324256	-0.000522221	-0.0804865	0.900324	-5.10694	-0.426661	300	610	0	-0.201582	-0.0365696	0.154648	-6.99502	13.2903	-2.5688	300	200	0	0	0	0	0	0	0	-311	200	0	-0.147529	-0.587512	12.178	-292.532	-312.949	41.9696	-914	200	0
268	7	0.0345862	-0.0016608	-0.0703055	0.889832	-4.24428	-0.463094	300	610	0	-0.110796	-0.0207049	0.0353375	-2.05292	1.92899	-0.940458	300	200	0	0	0	0	0	0	0	-311	200	0	-0.0646113	-0.5968	14.2431	-397.264	-361.094	35.1427	-914	200	0
268	8	0.0317049	-0.00211742	-0.0560698	0.777709	-3.24226	-0.428829	300	610	0	-0.0453881	-0.009115	-0.0374735	1.0333	-4.83317	0.107884	300	200	0	0	0	0	0	0	0	-311	200	0	-0.0156333	-0.55915	16.3103	-504.486	-372.814	19.7211	-914	200	0
268	9	0.0262683	-0.0021275	-0.0412	0.620521	-2.27959	-0.358001	300	610	0	-0.00237054	-0.00136461	-0.0748685	2.68453	-8.14485	0.697767	300	200	0	0	0	0	0	0	0	-311	200	0	-0.0109068	-0.49711	18.1587	-606.102	-356.758	0.417739	-914	200	0
269	0	0.0200106	-0.00187965	-0.0277385	0.456164	-1.45432	-0.274595	300	610	0	0.0226451	0.00325418	-0.0874426	3.31385	-9.07783	0.95373	300	200	0	0	0	0	0	0	0	-311	200	0	-0.0499159	-0.430463	19.6322	-697.552	-319.427	-17.7023	-914	200	0	-0.146618	-0.308564	13.4795	2214.88	12207	317.468	0	0	0
269	1	0.014027	-0.00151304	-0.0166917	0.307281	-0.806438	-0.193903	300	610	0	0.034328	0.00552178	-0.0842467	3.28058	-8.53195	0.987188	300	200	0	0	0	0	0	0	0	-311	200	0	-0.120957	-0.367628	20.5147	-772.007	-262.976	-30.0147	-914	200	0
269	2	0.00891439	-0.00112187	-0.00835022	0.185045	-0.337789	-0.12439	300	610	0	0.0369524	0.0061672	-0.072365	2.87033	-7.20087	0.888727	300	200	0	0	0	0	0	0	0	-311	200	0	-0.204285	-0.307443	20.5008	-813.386	-192.089	-32.8632	-914	200	0
269	3	0.00491204	-0.00076321	-0.00255874	0.0927027	-0.0280661	-0.0695937	300	610	0	0.0340556	0.005803	-0.0569058	2.29223	-5.57704	0.726158	300	200	0	0	0	0	0	0	0	-311	200	0	-0.272841	-0.246303	19.3668	-802.397	-118.175	-25.9107	-914	200	0
269	4	0.00202525	-0.000466004	0.00107615	0.0285581	0.153356	-0.029791	300	610	0	0.0283298	0.00490174	-0.0412329	1.68657	-3.97849	0.546112	300	200	0	0	0	0	0	0	0	-311	200	0	-0.302659	-0.184961	17.1237	-732.034	-53.8954	-13.6593	-914	200	0
269	5	0.000124022	-0.000239566	0.00303773	-0.0117268	0.239381	-0.00335448	300	610	0	0.0216601	0.00379915	-0.0273058	1.13726	-2.58507	0.377485	300	200	0	0	0	0	0	0	0	-311	200	0	-0.289049	-0.128217	14.0499	-614.865	-6.69787	-2.31806	-914	200	0
269	6	-0.000983877	-8.08123e-05	0.00380336	-0.0334905	0.260301	0.0122451	300	610	0	0.015243	0.00271226	-0.0160428	0.685842	-1.47571	0.235527	300	200	0	0	0	0	0	0	0	-311	200	0	-0.245459	-0.0802623	10.62	-475.329	22.2909	4.72748	-914	200	0
269	7	-0.00150356	2.00979e-05	0.00379011	-0.0420106	0.241294	0.0197542	300	610	0	0.00973606	0.00176398	-0.00765447	0.34453	-0.661948	0.125827	300	200	0	0	0	0	0	0	0	-311	200	0	-0.188878	-0.0424994	7.31938	-337.02	36.1458	7.47786	-914	200	0
269	8	-0.00162309	7.57203e-05	0.00333062	-0.0419006	0.201598	0.0217164	300	610	0	0.00540908	0.00100846	-0.00191897	0.107216	-0.11515	0.047753	300	200	0	0	0	0	0	0	0	-311	200	0	-0.131761	-0.0141466	4.48399	-215.635	39.2214	7.23888	-914	200	0
269	9	-0.0014983	9.86726e-05	0.00266934	-0.0368417	0.154739	0.0202554	300	610	0	0.00227637	0.000453835	0.00160746	-0.0420113	0.21296	-0.002829	300	200	0	0	0	0	0	0	0	-311	200	0	-0.0818714	0.00676116	2.2775	-118.772	35.3694	5.36016	-914	200	0
270	0	-0.00124792	0.000100105	0.00197088	-0.0295407	0.109349	0.0170005	300	610	0	0.000203822	8.08447e-05	0.00344333	-0.122801	0.376218	-0.0315739	300	200	0	0	0	0	0	0	0	-311	200	0	-0.0436246	0.0226308	0.744997	-48.3962	27.5574	3.03266	-914	200	0	-0.208001	-0.0783741	5.98291	1068.39	5534.04	188.266	0	0	0
270	1	-0.00095518	8.89933e-05	0.00133432	-0.0218209	0.0702145	0.0131021	300	610	0	-0.00101209	-0.000143245	0.00408834	-0.15461	0.425228	-0.0443364	300	200	0	0	0	0	0	0	0	-311	200	0	-0.0192685	0.0357645	-0.133088	-3.20792	17.9277	1.32032	-914	200	0
270	2	-0.000672986	7.19945e-05	0.00080925	-0.0147808	0.0393428	0.00929869	300	610	0	-0.00159052	-0.000255008	0.00397175	-0.154465	0.402709	-0.0463882	300	200	0	0	0	0	0	0	0	-311	200	0	-0.00980058	0.0479385	-0.402828	19.6001	7.96355	1.20453	-914	200	0
270	3	-0.000430502	5.36374e-05	0.000410875	-0.00897089	0.0169024	0.00600326	300	610	0	-0.00173346	-0.000288862	0.00343119	-0.135966	0.341749	-0.0420372	300	200	0	0	0	0	0	0	0	-311	200	0	-0.0155581	0.0600568	-0.114525	23.1909	-1.29076	3.61429	-914	200	0
270	4	-0.000239759	3.66881e-05	0.000132842	-0.0045609	0.00198512	0.0033928	300	610	0	-0.00160897	-0.000273887	0.00271131	-0.109119	0.265954	-0.0345238	300	200	0	0	0	0	0	0	0	-311	200	0	-0.0364476	0.0718391	0.684578	10.4809	-8.99665	9.41761	-914	200	0
270	5	-0.000101505	2.25689e-05	-4.2851e-05	-0.0014816	-0.00682829	0.00148741	300	610	0	-0.00134556	-0.000232623	0.00197415	-0.0806737	0.190668	-0.0260878	300	200	0	0	0	0	0	0	0	-311	200	0	-0.0718041	0.0815242	1.94376	-15.9857	-14.3028	19.3512	-914	200	0
270	6	-9.9143e-06	1.17603e-05	-0.000138757	0.000465499	-0.0110815	0.000214569	300	610	0	-0.00103369	-0.000181164	0.00131496	-0.0547007	0.124649	-0.0181272	300	200	0	0	0	0	0	0	0	-311	200	0	-0.119883	0.0856008	3.58968	-53.7537	-16.165	33.8678	-914	200	0
270	7	4.39281e-05	4.14374e-06	-0.000177355	0.00152948	-0.0122056	-0.000542837	300	610	0	-0.000731141	-0.000129978	0.000779178	-0.0332458	0.0718306	-0.011389	300	200	0	0	0	0	0	0	0	-311	200	0	-0.177006	0.0786114	5.49616	-99.8328	-13.2282	52.8852	-914	200	0
270	8	6.96475e-05	-7.2945e-07	-0.000178402	0.00195887	-0.0113968	-0.000913588	300	610	0	-0.000470018	-8.5052e-05	0.000378232	-0.0169466	0.0328984	-0.00615704	300	200	0	0	0	0	0	0	0	-311	200	0	-0.23642	0.053119	7.44507	-149.801	-3.79686	75.4282	-914	200	0
270	9	7.61312e-05	-3.44433e-06	-0.000157734	0.0019722	-0.00957293	-0.00101783	300	610	0	-0.000263847	-4.90814e-05	0.000102613	-0.00555484	0.006592	-0.00241483	300	200	0	0	0	0	0	0	0	-311	200	0	-0.28863	0.001693	9.13635	-197.388	14.0901	99.4278	-914	200	0
271	0	7.07822e-05	-4.5946e-06	-0.000127045	0.00174473	-0.00738298	-0.000956412	300	610	0	-0.000113851	-2.25483e-05	-6.80887e-05	0.00165713	-0.00931886	2.46599e-05	300	200	0	0	0	0	0	0	0	-311	200	0	-0.325555	-0.0766671	10.3242	-235.53	42.4642	122.042	-914	200	0	-0.206639	-0.0782545	5.98016	1067.77	5534.55	187.9	0	0	0
271	1	5.92678e-05	-4.70816e-06	-9.42534e-05	0.00140593	-0.00524363	-0.000807072	300	610	0	-1.40374e-05	-4.60472e-06	-0.000158116	0.00560609	-0.0173558	0.00142431	300	200	0	0	0	0	0	0	0	-311	200	0	-0.345821	-0.171928	10.9693	-258.731	83.0506	140.494	-914	200	0
271	2	4.55814e-05	-4.21212e-06	-6.41624e-05	0.00104351	-0.00338843	-0.000624986	300	610	0	4.50244e-05	6.26094e-06	-0.000191026	0.00720817	-0.0199074	0.00205923	300	200	0	0	0	0	0	0	0	-311	200	0	-0.356895	-0.269326	11.2386	-266.22	136.635	153.324	-914	200	0
271	3	3.22779e-05	-3.42473e-06	-3.92118e-05	0.000710728	-0.0019178	-0.000445781	300	610	0	7.3614e-05	1.17617e-05	-0.000187172	0.00726989	-0.019001	0.00217876	300	200	0	0	0	0	0	0	0	-311	200	0	-0.373177	-0.358535	11.3811	-263.35	202.088	160.904	-914	200	0
271	4	2.07807e-05	-2.5637e-06	-2.01914e-05	0.000434657	-0.000843605	-0.000289598	300	610	0	8.1275e-05	1.35221e-05	-0.000162641	0.00643862	-0.0162144	0.00198773	300	200	0	0	0	0	0	0	0	-311	200	0	-0.410122	-0.432331	11.5696	-258.001	274.964	163.735	-914	200	0
271	5	1.16928e-05	-1.763e-06	-6.84824e-06	0.000224107	-0.000125418	-0.000165274	300	610	0	7.59897e-05	1.29221e-05	-0.000129146	0.00519304	-0.0126791	0.0016409	300	200	0	0	0	0	0	0	0	-311	200	0	-0.477116	-0.482102	11.8119	-255.092	347.508	160.808	-914	200	0
271	6	5.07364e-06	-1.09244e-06	1.63989e-06	7.63323e-05	0.000302457	-7.40884e-05	300	610	0	6.3891e-05	1.10364e-05	-9.44904e-05	0.00385775	-0.00913485	0.00124586	300	200	0	0	0	0	0	0	0	-311	200	0	-0.572679	-0.503955	12.0404	-254.289	412.491	151.49	-914	200	0
271	7	6.63027e-07	-5.76654e-07	6.32464e-06	-1.77319e-05	0.000512404	-1.2828e-05	300	610	0	4.93175e-05	8.63647e-06	-6.32996e-05	0.00263008	-0.00600795	0.000870191	300	200	0	0	0	0	0	0	0	-311	200	0	-0.681744	-0.506917	12.2345	-250.08	466.488	138.241	-914	200	0
271	8	-1.95191e-06	-2.11351e-07	8.26408e-06	-6.97001e-05	0.000572022	2.39231e-05	300	610	0	3.50585e-05	6.22692e-06	-3.78194e-05	0.00161066	-0.00349384	0.000550452	300	200	0	0	0	0	0	0	0	-311	200	0	-0.778823	-0.507773	12.3901	-233.79	507.897	125.419	-914	200	0
271	9	-3.22265e-06	2.38787e-08	8.39388e-06	-9.12693e-05	0.0005381	4.2201e-05	300	610	0	2.26804e-05	4.09915e-06	-1.86606e-05	0.000832512	-0.00163179	0.000300989	300	200	0	0	0	0	0	0	0	-311	200	0	-0.843163	-0.518931	12.4741	-200.301	535.833	115.856	-914	200	0
272	0	-3.56905e-06	1.56278e-07	7.46775e-06	-9.27889e-05	0.000454442	4.76785e-05	300	610	0	1.28596e-05	2.38706e-06	-5.42037e-06	0.000285858	-0.000366657	0.000121675	300	200	0	0	0	0	0	0	0	-311	200	0	-0.871909	-0.542061	12.4454	-154.508	551.463	109.081	-914	200	0	-0.643093	-0.669782	9.86656	1776.49	9382.63	813.797	0	0	0
272	1	-3.34269e-06	2.13768e-07	6.04493e-06	-8.25999e-05	0.000352161	4.51433e-05	300	610	0	5.67987e-06	1.11809e-06	2.83836e-06	-6.25223e-05	0.000404449	4.07131e-06	300	200	0	0	0	0	0	0	0	-311	200	0	-0.873163	-0.569998	12.2312	-109.264	555.906	101.962	-914	200	0
272	2	-2.81401e-06	2.21336e-07	4.50617e-06	-6.68937e-05	0.000251369	3.83035e-05	300	610	0	8.74708e-07	2.55195e-07	7.24832e-06	-0.00025537	0.000799577	-6.40304e-05	300	200	0	0	0	0	0	0	0	-311	200	0	-0.851808	-0.597187	11.7427	-79.1386	548.718	91.1892	-914	200	0
272	3	-2.17455e-06	1.99298e-07	3.0842e-06	-4.9888e-05	0.000163448	2.98042e-05	300	610	0	-1.99231e-06	-2.71355e-07	8.91965e-06	-0.000335801	0.000931427	-9.55516e-05	300	200	0	0	0	0	0	0	0	-311	200	0	-0.807397	-0.628993	10.9744	-76.3056	530.24	75.7206	-914	200	0
272	4	-1.54762e-06	1.62866e-07	1.89893e-06	-3.41627e-05	9.34111e-05	2.13641e-05	300	610	0	-3.40318e-06	-5.41743e-07	8.81714e-06	-0.00034201	0.000896185	-0.000102283	300	200	0	0	0	0	0	0	0	-311	200	0	-0.742186	-0.676471	10.0428	-105.691	501.998	57.2176	-914	200	0
272	5	-1.00266e-06	1.22502e-07	9.91057e-07	-2.10483e-05	4.20063e-05	1.39643e-05	300	610	0	-3.80861e-06	-6.32614e-07	7.70697e-06	-0.000304803	0.000769074	-9.39579e-05	300	200	0	0	0	0	0	0	0	-311	200	0	-0.666611	-0.743221	9.12655	-160.337	463.634	39.0391	-914	200	0
272	6	-5.69789e-07	8.46892e-08	3.50915e-07	-1.09987e-05	7.44281e-06	8.0449e-06	300	610	0	-3.58763e-06	-6.09437e-07	6.14982e-06	-0.000247071	0.000604299	-7.79695e-05	300	200	0	0	0	0	0	0	0	-311	200	0	-0.593202	-0.817398	8.35361	-222.324	408.834	25.056	-914	200	0
272	7	-2.52976e-07	5.28515e-08	-5.8974e-08	-3.90935e-06	-1.33169e-05	3.68238e-06	300	610	0	-3.03285e-06	-5.23451e-07	4.52132e-06	-0.000184421	0.000437514	-5.9481e-05	300	200	0	0	0	0	0	0	0	-311	200	0	-0.527083	-0.87402	7.72586	-269.604	325.765	18.3913	-914	200	0
272	8	-4.06633e-08	2.82452e-08	-2.87609e-07	6.32778e-07	-2.3665e-05	7.35108e-07	300	610	0	-2.35228e-06	-4.11604e-07	3.04596e-06	-0.000126412	0.000289458	-4.17594e-05	300	200	0	0	0	0	0	0	0	-311	200	0	-0.466141	-0.890394	7.18107	-287.443	208.335	19.8358	-914	200	0
272	9	8.62544e-08	1.07303e-08	-3.84772e-07	3.16884e-06	-2.67932e-05	-1.04707e-06	300	610	0	-1.68054e-06	-2.98225e-07	1.83454e-06	-7.79887e-05	0.000169822	-2.65916e-05	300	200	0	0	0	0	0	0	0	-311	200	0	-0.40603	-0.860158	6.6911	-276.778	68.3907	26.7411	-914	200	0
273	0	1.48942e-07	-6.19314e-10	-3.94762e-07	4.24914e-06	-2.53973e-05	-1.9469e-06	300	610	0	-1.09395e-06	-1.97481e-07	9.19311e-07	-4.08493e-05	8.07904e-05	-1.47004e-05	300	200	0	0	0	0	0	0	0	-311	200	0	-0.341228	-0.789335	6.26415	-249.776	-68.9435	34.2014	-914	200	0	-0.643091	-0.669782	9.86655	1776.49	9382.63	813.796	0	0	0
273	1	1.67227e-07	-7.07093e-09	-3.5344e-07	4.36366e-06	-2.15668e-05	-2.23214e-06	300	610	0	-6.26271e-07	-1.16014e-07	2.83494e-07	-1.46257e-05	1.99692e-05	-6.11094e-06	300	200	0	0	0	0	0	0	0	-311	200	0	-0.266297	-0.6897	5.9469	-219.478	-183.474	38.5116	-914	200	0
273	2	1.57802e-07	-9.93726e-09	-2.87543e-07	3.90924e-06	-1.67931e-05	-2.13001e-06	300	610	0	-2.82709e-07	-5.53422e-08	-1.15869e-07	2.19533e-06	-1.73808e-05	-4.43827e-07	300	200	0	0	0	0	0	0	0	-311	200	0	-0.1792	-0.580503	5.86558	-194.886	-271.266	39.6896	-914	200	0
273	3	1.33569e-07	-1.04005e-08	-2.15373e-07	3.1819e-06	-1.20463e-05	-1.81734e-06	300	610	0	-5.14717e-08	-1.38608e-08	-3.31669e-07	1.16049e-05	-3.6783e-05	2.8674e-06	300	200	0	0	0	0	0	0	0	-311	200	0	-0.080591	-0.484356	6.17986	-180.429	-339.42	40.617	-914	200	0
273	4	1.03712e-07	-9.42682e-09	-1.48201e-07	2.38435e-06	-7.88091e-06	-1.4209e-06	300	610	0	8.76153e-08	1.16415e-08	-4.162e-07	1.56313e-05	-4.35529e-05	4.42934e-06	300	200	0	0	0	0	0	0	0	-311	200	0	0.0296652	-0.417145	6.96987	-175.947	-394.428	44.6467	-914	200	0
273	5	7.41802e-08	-7.7431e-09	-9.19113e-08	1.64152e-06	-4.54641e-06	-1.02356e-06	300	610	0	1.57138e-07	2.49161e-08	-4.1518e-07	1.60827e-05	-4.22527e-05	4.79928e-06	300	200	0	0	0	0	0	0	0	-311	200	0	0.153125	-0.383476	8.19796	-178.163	-437.141	54.2401	-914	200	0
273	6	4.83568e-08	-5.85187e-09	-4.85891e-08	1.01872e-06	-2.08718e-06	-6.73071e-07	300	610	0	1.78375e-07	2.95778e-08	-3.65094e-07	1.44247e-05	-3.64675e-05	4.43979e-06	300	200	0	0	0	0	0	0	0	-311	200	0	0.290717	-0.377077	9.78281	-185.475	-466.478	70.4658	-914	200	0
273	7	2.77443e-08	-4.06681e-09	-1.78879e-08	5.39184e-07	-4.24407e-07	-3.91312e-07	300	610	0	1.69318e-07	2.87316e-08	-2.92768e-07	1.17517e-05	-2.87935e-05	3.70376e-06	300	200	0	0	0	0	0	0	0	-311	200	0	0.439861	-0.381611	11.6617	-202.098	-483.612	92.5985	-914	200	0
273	8	1.25853e-08	-2.55563e-09	1.89642e-09	1.99189e-07	5.82209e-07	-1.8266e-07	300	610	0	1.43924e-07	2.48195e-08	-2.16279e-07	8.81373e-06	-2.09484e-05	2.839e-06	300	200	0	0	0	0	0	0	0	-311	200	0	0.592893	-0.374409	13.7406	-235.34	-490.658	118.091	-914	200	0
273	9	2.36907e-09	-1.38207e-09	1.30454e-08	-2.00391e-08	1.09155e-06	-4.09172e-08	300	610	0	1.12165e-07	1.96112e-08	-1.46516e-07	6.07373e-06	-1.39403e-05	2.00333e-06	300	200	0	0	0	0	0	0	0	-311	200	0	0.739483	-0.337815	15.8392	-288.119	-489.911	143.223	-914	200	0
274	0	-3.78719e-09	-5.42561e-10	1.79001e-08	-1.43696e-07	1.25426e-06	4.54561e-08	300	610	0	8.05316e-08	1.42785e-08	-8.89369e-08	3.77423e-06	-8.2489e-06	1.28401e-06	300	200	0	0	0	0	0	0	0	-311	200	0	0.866809	-0.271207	17.7039	-354.501	-486.482	163.432	-914	200	0	0.46816	-0.328322	14.0404	2433.13	12389.8	307.933	0	0	0
274	1	-6.87521e-09	4.80578e-12	1.85572e-08	-1.9766e-07	1.19827e-06	8.96971e-08	300	610	0	5.27427e-08	9.5101e-09	-4.52283e-08	2.00214e-06	-3.99317e-06	7.17348e-07	300	200	0	0	0	0	0	0	0	-311	200	0	0.951714	-0.192944	19.0566	-423.508	-486.376	173.152	-914	200	0
274	2	-7.83097e-09	3.18942e-10	1.67226e-08	-2.05121e-07	1.02321e-06	1.04439e-07	300	610	0	3.04772e-08	5.63466e-09	-1.47057e-08	7.44569e-07	-1.07025e-06	3.0602e-07	300	200	0	0	0	0	0	0	0	-311	200	0	0.963122	-0.132344	19.7157	-488.182	-489.927	167.995	-914	200	0
274	3	-7.44684e-09	4.61529e-10	1.3674e-08	-1.84955e-07	8.0057e-07	1.00464e-07	300	610	0	1.40419e-08	2.73468e-09	4.59664e-09	-6.72431e-08	7.37888e-07	3.30418e-08	300	200	0	0	0	0	0	0	0	-311	200	0	0.886305	-0.115596	19.7027	-547.649	-491.897	149.007	-914	200	0
274	4	-6.33814e-09	4.88484e-10	1.02909e-08	-1.51309e-07	5.77115e-07	8.62e-08	300	610	0	2.91833e-09	7.41294e-10	1.51465e-08	-5.25979e-07	1.68951e-06	-1.27847e-07	300	200	0	0	0	0	0	0	0	-311	200	0	0.738393	-0.152429	19.1612	-599.735	-487.523	123.067	-914	200	0
274	5	-4.94502e-09	4.45742e-10	7.11885e-09	-1.13925e-07	3.79832e-07	6.77219e-08	300	610	0	-3.82514e-09	-4.93189e-10	1.94063e-08	-7.27019e-07	2.03521e-06	-2.05108e-07	300	200	0	0	0	0	0	0	0	-311	200	0	0.55357	-0.233822	18.2254	-638.306	-471.654	97.9642	-914	200	0
274	6	-3.55447e-09	3.68024e-10	4.44634e-09	-7.88478e-08	2.21119e-07	4.90237e-08	300	610	0	-7.24625e-09	-1.14416e-09	1.95418e-08	-7.55929e-07	1.99132e-06	-2.25075e-07	300	200	0	0	0	0	0	0	0	-311	200	0	0.361873	-0.343951	17.0389	-657.033	-434.783	78.5257	-914	200	0
274	7	-2.3312e-09	2.79462e-10	2.37966e-09	-4.92796e-08	1.03503e-07	3.24284e-08	300	610	0	-8.34929e-09	-1.38202e-09	1.72898e-08	-6.82425e-07	1.72867e-06	-2.0972e-07	300	200	0	0	0	0	0	0	0	-311	200	0	0.182816	-0.474459	15.804	-649.828	-367.567	66.9462	-914	200	0
274	8	-1.34993e-09	1.95224e-10	9.07703e-10	-2.6404e-08	2.35399e-08	1.90205e-08	300	610	0	-7.98804e-09	-1.35401e-09	1.39336e-08	-5.58802e-07	1.37156e-06	-1.75888e-07	300	200	0	0	0	0	0	0	0	-311	200	0	0.028174	-0.624059	14.7358	-612.378	-270.352	63.9253	-914	200	0
274	9	-6.2481e-10	1.23516e-10	-4.68202e-11	-1.01036e-08	-2.52416e-08	9.04398e-09	300	610	0	-6.82796e-09	-1.17647e-09	1.03428e-08	-4.21101e-07	1.00272e-06	-1.35466e-07	300	200	0	0	0	0	0	0	0	-311	200	0	-0.0942295	-0.786355	13.9804	-546.121	-157.789	68.5447	-914	200	0
275	0	-1.33406e-10	6.75613e-11	-5.90042e-10	4.72928e-10	-5.02792e-08	2.22967e-09	300	610	0	-5.34691e-09	-9.34129e-10	7.04508e-09	-2.91724e-07	6.71099e-07	-9.60747e-08	300	200	0	0	0	0	0	0	0	-311	200	0	-0.180483	-0.943718	13.5497	-456.633	-53.2589	78.2807	-914	200	0	-0.63131	-0.863154	16.2007	2779.58	14577.7	1078.73	0	0	0
275	1	1.65033e-10	2.7335e-11	-8.32021e-10	6.49754e-09	-5.868e-08	-1.95406e-09	300	610	0	-3.85789e-09	-6.83424e-10	4.30912e-09	-1.82558e-07	4.00423e-07	-6.19718e-08	300	200	0	0	0	0	0	0	0	-311	200	0	-0.238642	-1.0741	13.3446	-352.432	22.0125	89.952	-914	200	0
275	2	3.16945e-10	9.47739e-13	-8.71949e-10	9.18672e-09	-5.6514e-08	-4.12652e-09	300	610	0	-2.54182e-09	-4.578e-10	2.22232e-09	-9.8027e-08	1.97057e-07	-3.49758e-08	300	200	0	0	0	0	0	0	0	-311	200	0	-0.294291	-1.16107	13.2663	-248.432	55.398	101.063	-914	200	0
275	3	3.66499e-10	-1.43366e-11	-7.90947e-10	9.63759e-09	-4.85307e-08	-4.8836e-09	300	610	0	-1.4821e-09	-2.73495e-10	7.57552e-10	-3.77386e-08	5.66378e-08	-1.52844e-08	300	200	0	0	0	0	0	0	0	-311	200	0	-0.378053	-1.19708	13.3153	-164.859	43.175	111.217	-914	200	0
275	4	3.51294e-10	-2.14151e-11	-6.50075e-10	8.74777e-09	-3.81547e-08	-4.73664e-09	300	610	0	-6.96103e-10	-1.34922e-10	-1.74935e-10	1.4236e-09	-3.08493e-08	-2.14049e-09	300	200	0	0	0	0	0	0	0	-311	200	0	-0.506409	-1.17845	13.5889	-121.807	-11.5469	122.635	-914	200	0
275	5	3.00669e-10	-2.29317e-11	-4.91574e-10	7.19321e-09	-2.76399e-08	-4.08741e-09	300	610	0	-1.61202e-10	-3.91626e-11	-6.90213e-10	2.37703e-08	-7.74722e-08	5.6718e-09	300	200	0	0	0	0	0	0	0	-311	200	0	-0.675423	-1.10008	14.1712	-134.605	-101.511	138.443	-914	200	0
275	6	2.35715e-10	-2.10696e-11	-3.41837e-10	5.44181e-09	-1.82991e-08	-3.22682e-09	300	610	0	1.6556e-10	2.05634e-11	-9.04182e-10	3.37845e-08	-9.50414e-08	9.48727e-09	300	200	0	0	0	0	0	0	0	-311	200	0	-0.862621	-0.965331	15.0462	-207.418	-217.229	159.856	-914	200	0
275	7	1.70266e-10	-1.7487e-11	-2.14989e-10	3.78604e-09	-1.07469e-08	-2.3473e-09	300	610	0	3.33693e-10	5.24512e-11	-9.19402e-10	3.55142e-08	-9.38115e-08	1.05499e-08	300	200	0	0	0	0	0	0	0	-311	200	0	-1.03108	-0.801665	16.1235	-327.961	-345.431	185.049	-914	200	0
275	8	1.12336e-10	-1.33422e-11	-1.16426e-10	2.38266e-09	-5.12341e-09	-1.56176e-09	300	610	0	3.90576e-10	6.45317e-11	-8.18538e-10	3.22746e-08	-8.19197e-08	9.90298e-09	300	200	0	0	0	0	0	0	0	-311	200	0	-1.14302	-0.65373	17.2895	-470.708	-463.092	210.6	-914	200	0
275	9	6.56363e-11	-9.3685e-12	-4.5876e-11	1.29171e-09	-1.27935e-09	-9.23918e-10	300	610	0	3.76715e-10	6.37836e-11	-6.62955e-10	2.6564e-08	-6.53156e-08	8.35038e-09	300	200	0	0	0	0	0	0	0	-311	200	0	-1.17539	-0.560862	18.4221	-605.746	-536.438	233.234	-914	200	0
276	0	3.09605e-11	-5.96683e-12	1.56374e-13	5.10464e-10	1.08332e-09	-4.47032e-10	300	610	0	3.23832e-10	5.57488e-11	-4.94462e-10	2.01136e-08	-4.79818e-08	6.46213e-09	300	200	0	0	0	0	0	0	0	-311	200	0	-1.12392	-0.543064	19.4176	-709.48	-538.479	250.38	-914	200	0	-0.63131	-0.863154	16.2007	2779.58	14577.7	1078.73	0	0	0
276	1	7.33235e-12	-3.29964e-12	2.66041e-11	4.25662e-13	2.31259e-09	-1.19549e-10	300	610	0	2.54818e-10	4.44826e-11	-3.38634e-10	1.40069e-08	-3.22951e-08	4.60604e-09	300	200	0	0	0	0	0	0	0	-311	200	0	-0.999365	-0.601308	20.2559	-774.913	-472.126	261.436	-914	200	0
276	2	-7.12689e-12	-1.37274e-12	3.86384e-11	-2.92872e-10	2.74364e-09	8.29909e-11	300	610	0	1.84757e-10	3.27016e-11	-2.08667e-10	8.82582e-09	-1.94256e-08	2.98971e-09	300	200	0	0	0	0	0	0	0	-311	200	0	-0.820399	-0.725048	21.0014	-810.464	-368.473	268.559	-914	200	0
276	3	-1.45905e-11	-1.01195e-13	4.09508e-11	-4.26587e-10	2.66436e-09	1.89547e-10	300	610	0	1.22448e-10	2.20293e-11	-1.09064e-10	4.79473e-09	-9.71025e-09	1.70396e-09	300	200	0	0	0	0	0	0	0	-311	200	0	-0.605802	-0.894543	21.7035	-825.095	-261.545	273.602	-914	200	0
276	4	-1.71422e-11	6.41944e-13	3.7398e-11	-4.52606e-10	2.30112e-09	2.28213e-10	300	610	0	7.20245e-11	1.32668e-11	-3.8794e-11	1.90539e-09	-2.96669e-09	7.61559e-10	300	200	0	0	0	0	0	0	0	-311	200	0	-0.374323	-1.07853	22.3063	-815.594	-168.847	274.628	-914	200	0
276	5	-1.65655e-11	9.92676e-13	3.08965e-11	-4.13604e-10	1.81792e-09	2.23235e-10	300	610	0	3.44463e-11	6.647e-12	6.23307e-12	1.6991e-11	1.26423e-09	1.28927e-10	300	200	0	0	0	0	0	0	0	-311	200	0	-0.150607	-1.24066	22.6334	-769.097	-93.6592	267.791	-914	200	0
276	6	-1.42589e-11	1.07598e-12	2.34749e-11	-3.41868e-10	1.32337e-09	1.93758e-10	300	610	0	8.7338e-12	2.04848e-12	3.13783e-11	-1.07077e-09	3.54608e-09	-2.50177e-10	300	200	0	0	0	0	0	0	0	-311	200	0	0.0398221	-1.35195	22.4798	-677.591	-40.5244	252.214	-914	200	0
276	7	-1.12327e-11	9.9559e-13	1.6409e-11	-2.59864e-10	8.81242e-10	1.53709e-10	300	610	0	-7.09093e-12	-8.39681e-13	4.20945e-11	-1.56852e-09	4.43525e-09	-4.38316e-10	300	200	0	0	0	0	0	0	0	-311	200	0	0.188044	-1.39567	21.7709	-548.933	-21.7425	230.869	-914	200	0
276	8	-8.15359e-12	8.30671e-13	1.03901e-11	-1.81733e-10	5.21976e-10	1.12357e-10	300	610	0	-1.5344e-11	-2.40012e-12	4.32371e-11	-1.66769e-09	4.41768e-09	-4.94228e-10	300	200	0	0	0	0	0	0	0	-311	200	0	0.305056	-1.36616	20.6326	-404.588	-44.9976	207.267	-914	200	0
276	9	-5.41112e-12	6.36814e-13	5.69073e-12	-1.15145e-10	2.53183e-10	7.51859e-11	300	610	0	-1.82597e-11	-3.01114e-12	3.87391e-11	-1.52588e-09	3.88089e-09	-4.67451e-10	300	200	0	0	0	0	0	0	0	-311	200	0	0.404413	-1.26324	19.267	-270.547	-100.763	182.654	-914	200	0
277	0	-3.18919e-12	4.49431e-13	2.31036e-12	-6.31314e-11	6.84542e-11	4.48502e-11	300	610	0	-1.7759e-11	-3.00345e-12	3.15343e-11	-1.26242e-09	3.10955e-09	-3.96323e-10	300	200	0	0	0	0	0	0	0	-311	200	0	0.488937	-1.0851	17.7458	-168.647	-165.66	155.837	-914	200	0	0.241569	-0.604764	15.2788	2762.91	13869.8	632.742	0	0	0
277	1	-1.53146e-12	2.88112e-13	9.13643e-14	-2.56994e-11	-4.59172e-11	2.20614e-11	300	610	0	-1.53539e-11	-2.64093e-12	2.36322e-11	-9.60437e-10	2.29534e-09	-3.08177e-10	300	200	0	0	0	0	0	0	0	-311	200	0	0.551824	-0.837061	16.0066	-108.788	-215.019	125.833	-914	200	0
277	2	-3.95756e-13	1.61011e-13	-1.19534e-12	-1.11389e-12	-1.06201e-10	6.32868e-12	300	610	0	-1.21405e-11	-2.11764e-12	1.62713e-11	-6.723e-10	1.55354e-09	-2.20754e-10	300	200	0	0	0	0	0	0	0	-311	200	0	0.583873	-0.548464	14.0692	-86.4278	-234.443	94.6333	-914	200	0
277	3	3.04402e-13	6.87375e-14	-1.79262e-12	1.31544e-11	-1.28199e-10	-3.47142e-12	300	610	0	-8.84547e-12	-1.5643e-12	1.00992e-11	-4.26481e-10	9.41826e-10	-1.44171e-10	300	200	0	0	0	0	0	0	0	-311	200	0	0.577408	-0.267849	12.1169	-88.3902	-223.538	66.3432	-914	200	0
277	4	6.70667e-13	7.48955e-15	-1.92231e-12	1.97896e-11	-1.25562e-10	-8.69211e-12	300	610	0	-5.8964e-12	-1.05965e-12	5.34649e-12	-2.34299e-10	4.77829e-10	-8.29508e-11	300	200	0	0	0	0	0	0	0	-311	200	0	0.525451	-0.0414182	10.3598	-100.436	-189.715	44.4411	-914	200	0
277	5	8.01291e-13	-2.8618e-14	-1.76768e-12	2.12452e-11	-1.09076e-10	-1.06574e-11	300	610	0	-3.49783e-12	-6.43165e-13	1.97647e-12	-9.58698e-11	1.54084e-10	-3.78623e-11	300	200	0	0	0	0	0	0	0	-311	200	0	0.426121	0.105352	8.9758	-112.541	-140.391	30.5734	-914	200	0
277	6	7.80859e-13	-4.5966e-14	-1.46802e-12	1.95491e-11	-8.6593e-11	-1.05168e-11	300	610	0	-1.70174e-12	-3.27024e-13	-1.96779e-13	-4.84961e-12	-5.04245e-11	-7.42445e-12	300	200	0	0	0	0	0	0	0	-311	200	0	0.290391	0.174962	8.17617	-121.662	-80.3119	24.7058	-914	200	0
277	7	6.76014e-13	-5.046e-14	-1.12071e-12	1.62431e-11	-6.33421e-11	-9.18203e-12	300	610	0	-4.66183e-13	-1.0627e-13	-1.42283e-12	4.80608e-11	-1.61995e-10	1.0961e-11	300	200	0	0	0	0	0	0	0	-311	200	0	0.139231	0.189366	8.17193	-129.524	-11.8901	25.5729	-914	200	0
277	8	5.35135e-13	-4.70278e-14	-7.87408e-13	1.24058e-11	-4.2422e-11	-7.3199e-12	300	610	0	2.99781e-13	3.33237e-14	-1.95811e-12	7.27516e-11	-2.06829e-10	2.02249e-11	300	200	0	0	0	0	0	0	0	-311	200	0	-0.00563311	0.175015	9.05045	-137.759	63.9572	31.0702	-914	200	0
277	9	3.90335e-13	-3.94475e-14	-5.01895e-13	8.72045e-12	-2.53362e-11	-5.37654e-12	300	610	0	7.04432e-13	1.0961e-13	-2.03241e-12	7.82738e-11	-2.07947e-10	2.31399e-11	300	200	0	0	0	0	0	0	0	-311	200	0	-0.124906	0.155178	10.6985	-145.199	146.46	38.383	-914	200	0
278	0	2.60545e-13	-3.03861e-14	-2.77901e-13	5.56185e-12	-1.2492e-11	-3.61819e-12	300	610	0	8.531e-13	1.40403e-13	-1.83282e-12	7.21166e-11	-1.83797e-10	2.2057e-11	300	200	0	0	0	0	0	0	0	-311	200	0	-0.202767	0.147086	12.8007	-148.072	232.421	44.8881	-914	200	0	-0.408645	-0.331325	21.048	3952.8	19384.9	543.286	0	0	0
278	1	1.54858e-13	-2.15534e-14	-1.15982e-13	3.0827e-12	-3.61784e-12	-2.17584e-12	300	610	0	8.36866e-13	1.41367e-13	-1.49955e-12	5.99784e-11	-1.47999e-10	1.88047e-11	300	200	0	0	0	0	0	0	0	-311	200	0	-0.233307	0.156397	14.9361	-143.197	312.442	50.8723	-914	200	0
278	2	7.56302e-14	-1.39054e-14	-9.05886e-15	1.28977e-12	1.91571e-12	-1.08715e-12	300	610	0	7.27757e-13	1.25068e-13	-1.12915e-12	4.58486e-11	-1.09772e-10	1.46927e-11	300	200	0	0	0	0	0	0	0	-311	200	0	-0.224254	0.174041	16.7723	-132.614	371.835	60.549	-914	200	0
278	3	2.10611e-14	-7.85023e-15	5.34969e-14	1.05151e-13	4.86883e-12	-3.31587e-13	300	610	0	5.78258e-13	1.00785e-13	-7.81562e-13	3.22584e-11	-7.47052e-11	1.05768e-11	300	200	0	0	0	0	0	0	0	-311	200	0	-0.191938	0.184423	18.2207	-124.574	400.875	77.9595	-914	200	0
278	4	-1.28245e-14	-3.43288e-15	8.30852e-14	-5.88484e-13	5.98624e-12	1.42357e-13	300	610	0	4.2336e-13	7.48072e-14	-4.88536e-13	2.05986e-11	-4.5637e-11	6.94936e-12	300	200	0	0	0	0	0	0	0	-311	200	0	-0.156557	0.176622	19.4139	-129.07	402.979	103.017	-914	200	0
278	5	-3.0778e-14	-4.83836e-16	9.01912e-14	-9.17128e-13	5.91499e-12	3.9788e-13	300	610	0	2.83826e-13	5.09525e-14	-2.61815e-13	1.1439e-11	-2.34831e-11	4.0352e-12	300	200	0	0	0	0	0	0	0	-311	200	0	-0.140164	0.145286	20.56	-151.587	388.948	133.23	-914	200	0
278	6	-3.74309e-14	1.26941e-15	8.35238e-14	-9.96738e-13	5.16881e-12	4.97355e-13	300	610	0	1.69762e-13	3.11624e-14	-1.00246e-13	4.8088e-12	-7.94596e-12	1.87861e-12	300	200	0	0	0	0	0	0	0	-311	200	0	-0.16162	0.0853092	21.8162	-190.109	365.718	166.91	-914	200	0
278	7	-3.67933e-14	2.12609e-15	6.97322e-14	-9.23673e-13	4.12354e-12	4.95252e-13	300	610	0	8.39407e-14	1.60687e-14	4.60011e-15	4.23444e-13	1.93452e-12	4.14695e-13	300	200	0	0	0	0	0	0	0	-311	200	0	-0.228297	-0.0104652	23.2082	-237.7	330.914	202.385	-914	200	0
278	8	-3.20401e-14	2.36516e-15	5.34889e-14	-7.7154e-13	3.03093e-12	4.34996e-13	300	610	0	2.45898e-14	5.4748e-15	6.4333e-14	-2.14841e-12	7.38467e-12	-4.76426e-13	300	200	0	0	0	0	0	0	0	-311	200	0	-0.331628	-0.148426	24.5731	-286.861	275.086	235.179	-914	200	0
278	9	-2.54872e-14	2.22063e-15	3.77725e-14	-5.92083e-13	2.04137e-12	3.48489e-13	300	610	0	-1.24658e-14	-1.26893e-15	9.10064e-14	-3.37095e-12	9.63781e-12	-9.31976e-13	300	200	0	0	0	0	0	0	0	-311	200	0	-0.453546	-0.327987	25.5835	-331.096	191.61	257.912	-914	200	0
279	0	-1.86809e-14	1.87277e-15	2.4233e-14	-4.18314e-13	1.22904e-12	2.57204e-13	300	610	0	-3.22848e-14	-4.99496e-15	9.5492e-14	-3.67195e-12	9.78418e-12	-1.08278e-12	300	200	0	0	0	0	0	0	0	-311	200	0	-0.575032	-0.53893	25.9081	-364.378	85.2785	263.845	-914	200	0	-0.408645	-0.331325	21.048	3952.8	19384.9	543.286	0	0	0
279	1	-1.25404e-14	1.44949e-15	1.35592e-14	-2.68531e-13	6.15456e-13	1.74054e-13	300	610	0	-3.98305e-14	-6.54172e-15	8.6686e-14	-3.40722e-12	8.70182e-12	-1.04039e-12	300	200	0	0	0	0	0	0	0	-311	200	0	-0.677125	-0.764347	25.4157	-381.951	-31.2858	250.802	-914	200	0
279	2	-7.51473e-15	1.03331e-15	5.80572e-15	-1.50398e-13	1.89298e-13	1.05495e-13	300	610	0	-3.94202e-14	-6.65109e-15	7.12878e-14	-2.84879e-12	7.04204e-12	-8.91978e-13	300	200	0	0	0	0	0	0	0	-311	200	0	-0.743538	-0.979627	24.247	-383.699	-144.204	222.726	-914	200	0
279	3	-3.7293e-15	6.70829e-16	6.5565e-16	-6.45455e-14	-7.82914e-14	5.34993e-14	300	610	0	-3.44844e-14	-5.921e-15	5.39353e-14	-2.18807e-12	5.24816e-12	-7.00301e-13	300	200	0	0	0	0	0	0	0	-311	200	0	-0.767055	-1.14815	22.6932	-375.526	-237.403	187.983	-914	200	0
279	4	-1.10823e-15	3.82441e-16	-2.38356e-15	-7.48929e-15	-2.22808e-13	1.72259e-14	300	610	0	-2.75351e-14	-4.7953e-15	3.7528e-14	-1.54732e-12	3.59105e-12	-5.06604e-13	300	200	0	0	0	0	0	0	0	-311	200	0	-0.750073	-1.232	21.046	-365.812	-293.255	154.648	-914	200	0
279	5	5.30883e-16	1.71035e-16	-3.84677e-15	2.62082e-14	-2.79334e-13	-5.68329e-15	300	610	0	-2.02568e-14	-3.57636e-15	2.36204e-14	-9.94437e-13	2.21015e-12	-3.34837e-13	300	200	0	0	0	0	0	0	0	-311	200	0	-0.701413	-1.22043	19.5739	-362.607	-300.366	126.707	-914	200	0
279	6	1.41e-15	2.90954e-17	-4.22942e-15	4.24579e-14	-2.7853e-13	-1.81774e-14	300	610	0	-1.3657e-14	-2.44914e-15	1.2808e-14	-5.57995e-13	1.1527e-12	-1.96158e-13	300	200	0	0	0	0	0	0	0	-311	200	0	-0.63233	-1.1435	18.4933	-373.447	-257.871	104.28	-914	200	0
279	7	1.74734e-15	-5.59819e-17	-3.94517e-15	4.67387e-14	-2.4486e-13	-2.31936e-14	300	610	0	-8.23413e-15	-1.50904e-15	5.06437e-15	-2.40535e-13	4.07282e-13	-9.3038e-14	300	200	0	0	0	0	0	0	0	-311	200	0	-0.550637	-1.05031	17.8436	-402.286	-171.898	85.7185	-914	200	0
279	8	1.73297e-15	-9.82227e-17	-3.31138e-15	4.36275e-14	-1.96308e-13	-2.33125e-14	300	610	0	-4.13455e-15	-7.88612e-16	8.36421e-18	-2.93336e-14	-6.98541e-14	-2.26564e-14	300	200	0	0	0	0	0	0	0	-311	200	0	-0.459489	-0.978724	17.4516	-443.046	-54.303	69.9839	-914	200	0
279	9	1.51809e-15	-1.10799e-16	-2.55218e-15	3.66372e-14	-1.44988e-13	-2.06014e-14	300	610	0	-1.28455e-15	-2.8038e-16	-2.89959e-15	9.55945e-14	-3.35856e-13	2.05109e-14	300	200	0	0	0	0	0	0	0	-311	200	0	-0.362551	-0.940996	17.0303	-478.419	74.8326	58.127	-914	200	0
280	0	1.21355e-15	-1.04819e-16	-1.81139e-15	2.825e-14	-9.81951e-14	-1.65865e-14	300	610	0	5.07208e-16	4.52566e-17	-4.22582e-15	1.56025e-13	-4.48751e-13	4.28845e-14	300	200	0	0	0	0	0	0	0	-311	200	0	-0.26723	-0.920809	16.3042	-491.226	190.27	51.6383	-914	200	0	-0.225093	-0.795747	16.0662	2834.65	14719	895.355	0	0	0
280	1	8.93773e-16	-8.88841e-17	-1.16951e-15	2.00597e-14	-5.95844e-14	-1.23005e-14	300	610	0	1.47691e-15	2.27086e-16	-4.48451e-15	1.72167e-13	-4.60158e-13	5.06354e-14	300	200	0	0	0	0	0	0	0	-311	200	0	-0.181201	-0.885436	15.1817	-477.841	269.848	50.4187	-914	200	0
280	2	6.03355e-16	-6.91251e-17	-6.61028e-16	1.29591e-14	-3.02811e-14	-8.3698e-15	300	610	0	1.85836e-15	3.04555e-16	-4.09858e-15	1.60922e-13	-4.11854e-13	4.90547e-14	300	200	0	0	0	0	0	0	0	-311	200	0	-0.108486	-0.815698	13.8867	-448.116	302.427	54.0262	-914	200	0
280	3	3.64443e-16	-4.95231e-17	-2.89863e-16	7.33151e-15	-9.82288e-15	-5.11193e-15	300	610	0	1.85611e-15	3.12785e-16	-3.38804e-15	1.3527e-13	-3.34979e-13	4.22974e-14	300	200	0	0	0	0	0	0	0	-311	200	0	-0.0518578	-0.724027	12.8598	-415.797	291.306	63.5055	-914	200	0
280	4	1.8363e-16	-3.23486e-17	-4.19019e-17	3.22182e-15	3.11073e-15	-2.62934e-15	300	610	0	1.63352e-15	2.80225e-16	-2.57557e-15	1.04394e-13	-2.50841e-13	3.33693e-14	300	200	0	0	0	0	0	0	0	-311	200	0	-0.0162202	-0.640447	12.498	-390.516	248.503	80.7178	-914	200	0
280	5	5.77778e-17	-1.86173e-17	1.05659e-16	4.74834e-16	1.01761e-14	-8.88495e-16	300	610	0	1.31079e-15	2.28095e-16	-1.80137e-15	7.41955e-14	-1.72559e-13	2.42577e-14	300	200	0	0	0	0	0	0	0	-311	200	0	-0.00773448	-0.589831	12.9583	-373.703	185.229	106.62	-914	200	0
280	6	-2.14696e-17	-8.5028e-18	1.77902e-16	-1.16116e-15	1.3025e-14	2.1834e-16	300	610	0	9.68952e-16	1.70928e-16	-1.14147e-15	4.79869e-14	-1.06978e-13	1.61268e-14	300	200	0	0	0	0	0	0	0	-311	200	0	-0.0305453	-0.582389	14.1194	-359.419	108.429	140.109	-914	200	0
280	7	-6.44733e-17	-1.67373e-18	1.98228e-16	-1.96334e-15	1.31101e-14	8.28684e-16	300	610	0	6.5689e-16	1.17681e-16	-6.25971e-16	2.71969e-14	-5.65172e-14	9.5292e-15	300	200	0	0	0	0	0	0	0	-311	200	0	-0.0805924	-0.612831	15.6643	-341.513	23.953	177.135	-914	200	0
280	8	-8.15115e-17	2.45221e-18	1.86281e-16	-2.19048e-15	1.1596e-14	1.0808e-15	300	610	0	3.99152e-16	7.30359e-17	-2.54952e-16	1.20011e-14	-2.07665e-14	4.5998e-15	300	200	0	0	0	0	0	0	0	-311	200	0	-0.141365	-0.663763	17.1861	-319.06	-60.1792	210.736	-914	200	0
280	9	-8.15894e-17	4.53206e-18	1.57202e-16	-2.05991e-15	9.34293e-15	1.0969e-15	300	610	0	2.03376e-16	3.86595e-17	-1.1237e-17	1.83348e-15	2.26424e-15	1.21722e-15	300	200	0	0	0	0	0	0	0	-311	200	0	-0.193716	-0.713259	18.2873	-291.19	-136.387	233.757	-914	200	0
281	0	-7.19067e-17	5.18753e-18	1.21741e-16	-1.73924e-15	6.93361e-15	9.75377e-16	300	610	0	6.65671e-17	1.42855e-17	1.30227e-16	-4.23103e-15	1.52359e-14	-8.72722e-16	300	200	0	0	0	0	0	0	0	-311	200	0	-0.234943	-0.73995	18.7344	-252.303	-202.652	242.702	-914	200	0	-0.225093	-0.795747	16.0662	2834.65	14719	895.355	0	0	0
281	1	-5.77665e-17	4.94592e-18	8.68381e-17	-1.34752e-15	4.7217e-15	7.89217e-16	300	610	0	-2.0028e-17	-1.43153e-18	1.96035e-16	-7.21338e-15	2.08774e-14	-1.97029e-15	300	200	0	0	0	0	0	0	0	-311	200	0	-0.282585	-0.729992	18.561	-199.732	-260.822	238.908	-914	200	0
281	2	-4.27494e-17	4.21732e-18	5.64173e-17	-9.61635e-16	2.88702e-15	5.88091e-16	300	610	0	-6.74281e-17	-1.02974e-17	2.10499e-16	-8.06807e-15	2.16319e-14	-2.36642e-15	300	200	0	0	0	0	0	0	0	-311	200	0	-0.355978	-0.688534	17.9658	-141.086	-309.814	226.627	-914	200	0
281	3	-2.90185e-17	3.2956e-18	3.22004e-17	-6.25121e-16	1.48796e-15	4.02337e-16	300	610	0	-8.66417e-17	-1.41671e-17	1.93719e-16	-7.59756e-15	1.94867e-14	-2.31205e-15	300	200	0	0	0	0	0	0	0	-311	200	0	-0.456157	-0.636038	17.1304	-88.6629	-343.943	210.295	-914	200	0
281	4	-1.76641e-17	2.37274e-18	1.44378e-17	-3.57111e-16	5.06169e-16	2.47569e-16	300	610	0	-8.73587e-17	-1.47029e-17	1.60975e-16	-6.42122e-15	1.59299e-14	-2.00513e-15	300	200	0	0	0	0	0	0	0	-311	200	0	-0.56199	-0.591561	16.145	-50.5587	-355.515	192.42	-914	200	0
281	5	-9.02995e-18	1.55925e-18	2.50382e-18	-1.60442e-16	-1.18662e-16	1.29069e-16	300	610	0	-7.73557e-17	-1.32581e-17	1.22956e-16	-4.97931e-15	1.19858e-14	-1.5896e-15	300	200	0	0	0	0	0	0	0	-311	200	0	-0.645638	-0.567645	15.0694	-29.4131	-336.259	172.988	-914	200	0
281	6	-2.9891e-18	9.05632e-19	-4.65616e-18	-2.82384e-17	-4.63762e-16	4.55487e-17	300	610	0	-6.23816e-17	-1.08466e-17	8.6438e-17	-3.55662e-15	8.28903e-15	-1.16118e-15	300	200	0	0	0	0	0	0	0	-311	200	0	-0.69257	-0.574717	14.0515	-25.6381	-282.084	151.688	-914	200	0
281	7	8.40463e-19	4.21859e-19	-8.21767e-18	5.11391e-17	-6.06886e-16	-7.90194e-18	300	610	0	-4.63348e-17	-8.16698e-18	5.51362e-17	-2.31461e-15	5.17534e-15	-7.76411e-16	300	200	0	0	0	0	0	0	0	-311	200	0	-0.703647	-0.619414	13.3309	-39.223	-199.453	130.828	-914	200	0
281	8	2.94207e-18	9.34165e-20	-9.28561e-18	9.06802e-17	-6.16819e-16	-3.76913e-17	300	610	0	-3.15844e-17	-5.65261e-18	3.05656e-17	-1.32455e-15	2.76808e-15	-4.62622e-16	300	200	0	0	0	0	0	0	0	-311	200	0	-0.680376	-0.697893	13.069	-69.6637	-103.237	114.645	-914	200	0
281	9	3.79963e-18	-1.06559e-19	-8.79255e-18	1.02603e-16	-5.4899e-16	-5.0325e-17	300	610	0	-1.9338e-17	-3.53303e-18	1.27945e-17	-5.97399e-16	1.05401e-15	-2.27052e-16	300	200	0	0	0	0	0	0	0	-311	200	0	-0.61536	-0.794656	13.2141	-116.219	-8.46037	106.259	-914	200	0
282	0	3.83967e-18	-2.08831e-19	-7.46077e-18	9.72253e-17	-4.44538e-16	-5.15888e-17	300	610	0	-9.99135e-18	-1.89315e-18	1.05153e-18	-1.08095e-16	-5.71688e-17	-6.45404e-17	300	200	0	0	0	0	0	0	0	-311	200	0	-0.500992	-0.891715	13.5942	-179.276	75.7646	106.202	-914	200	0	-0.341569	-0.769923	15.3396	2806.57	14035.4	918.534	0	0	0
282	1	3.40491e-18	-2.42735e-19	-5.80555e-18	8.25416e-17	-3.31483e-16	-4.61647e-17	300	610	0	-3.42625e-18	-7.24591e-19	-5.82546e-18	1.86118e-16	-6.89225e-16	3.65906e-17	300	200	0	0	0	0	0	0	0	-311	200	0	-0.345666	-0.97679	14.1225	-259.515	147.826	113.072	-914	200	0
282	2	2.74899e-18	-2.33287e-19	-4.16171e-18	6.42582e-17	-2.26961e-16	-3.75421e-17	300	610	0	7.56857e-19	3.36643e-20	-9.08485e-18	3.33087e-16	-9.70453e-16	9.03735e-17	300	200	0	0	0	0	0	0	0	-311	200	0	-0.177062	-1.03648	14.8293	-353.183	210.38	124.519	-914	200	0
282	3	2.04412e-18	-2.00042e-19	-2.7204e-18	4.60849e-17	-1.39806e-16	-2.81086e-17	300	610	0	3.0717e-18	4.65611e-19	-9.8757e-18	3.77874e-16	-1.01644e-15	1.10521e-16	300	200	0	0	0	0	0	0	0	-311	200	0	-0.0297196	-1.04836	15.6974	-449.58	265.735	137.227	-914	200	0
282	4	1.39514e-18	-1.57078e-19	-1.56738e-18	3.01417e-17	-7.30283e-17	-1.93335e-17	300	610	0	4.0364e-18	6.58446e-19	-9.15297e-18	3.58572e-16	-9.217e-16	1.08928e-16	300	200	0	0	0	0	0	0	0	-311	200	0	0.0701371	-0.995097	16.5581	-535.176	314.744	146.705	-914	200	0
282	5	8.55678e-19	-1.13647e-19	-7.1758e-19	1.73815e-17	-2.59274e-17	-1.19833e-17	300	610	0	4.10982e-18	6.90814e-19	-7.64617e-18	3.04724e-16	-7.57337e-16	9.50255e-17	300	200	0	0	0	1.4013e-45	0	0	0	-311	200	0	0.111533	-0.883164	17.1289	-598.127	357.239	148.307	-914	200	0
282	6	4.43493e-19	-7.51276e-20	-1.43431e-19	7.97267e-18	4.24454e-18	-6.3285e-18	300	610	0	3.66204e-18	6.27062e-19	-5.86822e-18	2.37433e-16	-5.72543e-16	7.57026e-17	300	200	0	0	0	1.4013e-45	0	0	0	-311	200	0	0.0947052	-0.736564	17.1181	-628.139	391.352	139.697	-914	200	0
282	7	1.53632e-19	-4.40235e-20	2.03777e-19	1.61251e-18	2.10859e-17	-2.32278e-18	300	610	0	2.96798e-18	5.15646e-19	-4.14634e-18	1.70436e-16	-3.98034e-16	5.55672e-17	300	200	0	0	0	1.4013e-45	0	0	0	-311	200	0	0.0236716	-0.580137	16.4086	-618.099	416.043	122.685	-914	200	0
282	8	-3.13415e-20	-2.08914e-20	3.79109e-19	-2.23652e-18	2.82549e-17	2.57255e-19	300	610	0	2.21507e-18	3.90109e-19	-2.662e-18	1.11596e-16	-2.50244e-16	3.73654e-17	300	200	0	0	0	2.8026e-45	0	0	0	-311	200	0	-0.0967281	-0.434419	15.2127	-570.55	436.587	102.24	-914	200	0
282	9	-1.33955e-19	-5.10085e-21	4.34717e-19	-4.18287e-18	2.9008e-17	1.70998e-18	300	610	0	1.51809e-18	2.71421e-19	-1.4912e-18	6.44607e-17	-1.35437e-16	2.24453e-17	300	200	0	0	0	2.8026e-45	0	0	0	-311	200	0	-0.260027	-0.314875	13.9892	-499.05	464.013	84.1637	-914	200	0
283	0	-1.76982e-19	4.58612e-21	4.1486e-19	-4.80323e-18	2.59825e-17	2.34135e-18	300	610	0	9.36368e-19	1.70821e-19	-6.40258e-19	2.96748e-17	-5.32807e-17	1.11909e-17	300	200	0	0	0	1.4013e-45	0	0	0	-311	200	0	-0.456016	-0.229443	13.1706	-419.54	507.278	73.513	-914	200	0	-0.804283	-0.185479	14.311	2755.55	13587.8	422.912	0	0	0
283	1	-1.8062e-19	9.60887e-21	3.53982e-19	-4.58724e-18	2.11453e-17	2.42521e-18	300	610	0	4.90268e-19	9.26143e-20	-7.46728e-20	6.13666e-18	3.07436e-19	3.38599e-18	300	200	0	0	0	1.4013e-45	0	0	0	-311	200	0	-0.667428	-0.178298	12.9426	-341.071	566.142	73.7934	-914	200	0
283	2	-1.61177e-19	1.13511e-20	2.76776e-19	-3.91614e-18	1.5843e-17	2.18428e-18	300	610	0	1.75329e-19	3.66075e-20	2.59414e-19	-8.12828e-18	3.10814e-17	-1.50517e-18	300	200	0	0	0	0	0	0	0	-311	200	0	-0.867143	-0.155524	13.2014	-265.1	628.8	85.9147	-914	200	0
283	3	-1.30782e-19	1.09994e-20	1.99388e-19	-3.06339e-18	1.09056e-17	1.78533e-18	300	610	0	-2.66486e-20	4.18583e-23	4.20569e-19	-1.53608e-17	4.50692e-17	-4.1379e-18	300	200	0	0	0	-2.8026e-45	0	0	0	-311	200	0	-1.02379	-0.150662	13.6812	-192.355	676.074	106.267	-914	200	0
283	4	-9.77139e-20	9.48586e-21	1.31121e-19	-2.20787e-18	6.76661e-18	1.3431e-18	300	610	0	-1.39599e-19	-2.09866e-20	4.63083e-19	-1.76878e-17	4.77382e-17	-5.15824e-18	300	200	0	0	0	-7.00649e-45	0	0	0	-311	200	0	-1.11881	-0.149891	14.1454	-126.481	692	126.38	-914	200	0
283	5	-6.70513e-20	7.48467e-21	7.62384e-20	-1.45275e-18	3.58014e-18	9.28712e-19	300	610	0	-1.87896e-19	-3.05748e-20	4.32315e-19	-1.69169e-17	4.35811e-17	-5.1299e-18	300	200	0	1.4013e-45	0	-1.26117e-44	0	0	0	-311	200	0	-1.15557	-0.13833	14.4589	-69.0193	673.338	136.721	-914	200	0
283	6	-4.14277e-20	5.44172e-21	3.55939e-20	-8.4539e-19	1.32124e-18	5.79731e-19	300	610	0	-1.93263e-19	-3.24423e-20	3.63083e-19	-1.44567e-17	3.5995e-17	-4.50199e-18	300	200	0	1.4013e-45	0	-1.96182e-44	0	0	0	-311	200	0	-1.14716	-0.107292	14.5582	-16.2074	631.113	132.493	-914	200	0
283	7	-2.17561e-20	3.61834e-21	7.98165e-21	-3.95396e-19	-1.35052e-19	3.09965e-19	300	610	0	-1.73306e-19	-2.96481e-20	2.79989e-19	-1.13186e-17	2.73419e-17	-3.60423e-18	300	200	0	2.8026e-45	0	-2.8026e-44	0	1.4013e-42	0	-311	200	0	-1.1042	-0.065003	14.4647	35.916	580.962	116.359	-914	200	0
283	8	-7.852e-21	2.13858e-21	-8.84569e-21	-8.953e-20	-9.56244e-19	1.17908e-19	300	610	0	-1.4117e-19	-2.45067e-20	1.98832e-19	-8.16492e-18	1.91069e-17	-2.65834e-18	300	200	0	2.8026e-45	0	-3.78351e-44	0	1.4013e-42	0	-311	200	0	-1.03612	-0.0367032	14.2921	86.0283	528.803	95.52	-914	200	0
283	9	1.07832e-21	1.03282e-21	-1.7466e-20	9.70022e-20	-1.31438e-18	-6.57389e-21	300	610	0	-1.05862e-19	-1.86289e-20	1.28465e-19	-5.37823e-18	1.20942e-17	-1.79756e-18	300	200	0	4.2039e-45	1.4013e-45	-4.48416e-44	0	1.4013e-42	-1.4013e-42	-311	200	0	-0.952244	-0.0456886	14.1859	127.536	470.692	76.8966	-914	200	0
284	0	6.08426e-21	2.73926e-22	-2.03398e-20	1.92684e-19	-1.36359e-18	-7.73609e-20	300	610	0	-7.29406e-20	-1.30284e-20	7.26912e-20	-3.1348e-18	6.62028e-18	-1.08834e-18	300	200	0	4.2039e-45	1.4013e-45	-4.90454e-44	0	1.4013e-42	-1.4013e-42	-311	200	0	-0.860018	-0.0956594	14.2742	152.088	405.301	64.9164	-914	200	0	-0.804283	-0.185479	14.311	2755.55	13587.8	422.912	0	0	0
284	1	8.23703e-21	-1.95061e-22	-1.95671e-20	2.24724e-19	-1.2293e-18	-1.08837e-19	300	610	0	-4.53158e-20	-8.25507e-21	3.19574e-20	-1.47119e-18	2.68374e-18	-5.50815e-19	300	200	0	4.2039e-45	1.4013e-45	-4.48416e-44	0	1.4013e-42	-1.4013e-42	-311	200	0	-0.769139	-0.176787	14.6596	154.391	338.882	61.4868	-914	200	0
284	2	8.49271e-21	-4.41449e-22	-1.679e-20	2.16352e-19	-1.00553e-18	-1.13958e-19	300	610	0	-2.40302e-20	-4.52642e-21	4.72731e-21	-3.3929e-19	1.00459e-19	-1.76094e-19	300	200	0	2.8026e-45	0	-2.94273e-44	0	1.4013e-42	0	-311	200	0	-0.696056	-0.281622	15.384	135.381	280.863	66.3172	-914	200	0
284	3	7.62717e-21	-5.30479e-22	-1.31915e-20	1.85744e-19	-7.56991e-19	-1.03315e-19	300	610	0	-8.92694e-21	-1.84297e-21	-1.14923e-20	3.51947e-19	-1.39678e-18	6.03479e-20	300	200	0	0	0	4.2039e-45	0	0	0	-311	200	0	-0.658091	-0.407468	16.3558	101.562	238.804	77.455	-914	200	0
284	4	6.22017e-21	-5.1842e-22	-9.54974e-21	1.46001e-19	-5.23839e-19	-8.48787e-20	300	610	0	8.20986e-22	-8.03909e-23	-1.94476e-20	7.07414e-19	-2.09109e-18	1.89095e-19	300	200	0	-4.2039e-45	-1.4013e-45	6.02558e-44	0	-1.4013e-42	1.4013e-42	-311	200	0	-0.662198	-0.54832	17.3373	65.1792	215.203	92.3206	-914	200	0
284	5	4.66962e-21	-4.49678e-22	-6.31736e-21	1.05743e-19	-3.27333e-19	-6.41589e-20	300	610	0	6.32769e-21	9.42593e-22	-2.17029e-20	8.27449e-19	-2.24097e-18	2.40574e-19	300	200	0	-1.12104e-44	-2.8026e-45	1.47136e-43	-1.4013e-42	-4.2039e-42	2.8026e-42	-311	200	0	-0.697252	-0.689792	18.0086	43.578	206.361	108.349	-914	200	0
284	6	3.22139e-21	-3.56542e-22	-3.70571e-21	6.99901e-20	-1.75326e-19	-4.45966e-20	300	610	0	8.73936e-21	1.41838e-21	-2.0412e-20	7.9781e-19	-2.05997e-18	2.41489e-19	300	200	0	-2.10195e-44	-4.2039e-45	2.67648e-43	-2.8026e-42	-7.00649e-42	5.60519e-42	-311	200	0	-0.732099	-0.809026	18.0493	48.8639	203.417	122.371	-914	200	0
284	7	2.00466e-21	-2.60485e-22	-1.76232e-21	4.10891e-20	-6.70258e-20	-2.80323e-20	300	610	0	9.084e-21	1.52283e-21	-1.72362e-20	6.85651e-19	-1.7103e-18	2.13224e-19	300	200	0	-3.36312e-44	-7.00649e-45	4.2039e-43	-4.2039e-42	-1.26117e-41	8.40779e-42	-311	200	0	-0.729756	-0.877953	17.3126	77.5411	196.828	130.517	-914	200	0
284	8	1.06609e-21	-1.742e-22	-4.34859e-22	1.95736e-20	3.23269e-21	-1.51664e-20	300	610	0	8.19911e-21	1.40132e-21	-1.33553e-20	5.39418e-19	-1.30535e-18	1.71551e-19	300	200	0	-4.76441e-44	-9.80909e-45	5.99756e-43	-7.00649e-42	-1.68156e-41	1.12104e-41	-311	200	0	-0.674989	-0.876635	15.9952	114.962	182.983	130.265	-914	200	0
284	9	3.99358e-22	-1.03821e-22	3.80215e-22	4.86952e-21	4.32425e-20	-5.96097e-21	300	610	0	6.7128e-21	1.16439e-21	-9.53166e-21	3.91028e-19	-9.16888e-19	1.27138e-19	300	200	0	-6.30584e-44	-1.26117e-44	7.8753e-43	-8.40779e-42	-2.24208e-41	1.4013e-41	-311	200	0	-0.583843	-0.808563	14.5374	145.006	166.307	121.933	-914	200	0
285	0	-3.15964e-23	-5.09791e-23	8.03511e-22	-4.16516e-21	6.10906e-20	4.24163e-23	300	610	0	5.05791e-21	8.89336e-22	-6.19685e-21	2.59092e-19	-5.84228e-19	8.64445e-20	300	200	0	-7.56701e-44	-1.54143e-44	9.5008e-43	-9.80909e-42	-2.66247e-41	1.68156e-41	-311	200	0	-0.485749	-0.695812	13.354	153.189	154.736	107.346	-914	200	0	-0.486276	-0.518987	16.5974	3189.3	15390	617.622	0	0	0
285	1	-2.75607e-22	-1.45193e-23	9.51088e-22	-8.86307e-21	6.40688e-20	3.48901e-21	300	610	0	3.5034e-21	6.25166e-22	-3.54068e-21	1.52344e-19	-3.23309e-19	5.27415e-20	300	200	0	-8.26766e-44	-1.68156e-44	1.03696e-42	-1.12104e-41	-2.94273e-41	1.96182e-41	-311	200	0	-0.404221	-0.563571	12.7219	128.509	154.444	88.2043	-914	200	0
285	2	-3.83042e-22	8.17431e-24	9.22543e-22	-1.05074e-20	5.81426e-20	5.05466e-21	300	610	0	2.19194e-21	3.98745e-22	-1.59137e-21	7.28062e-20	-1.34747e-19	2.70758e-20	300	200	0	-7.70714e-44	-1.54143e-44	9.711e-43	-1.12104e-41	-2.8026e-41	1.82169e-41	-311	200	0	-0.350761	-0.434474	12.8163	66.2438	167.707	65.9577	-914	200	0
285	3	-3.99143e-22	2.02475e-23	7.96141e-22	-1.02001e-20	4.78032e-20	5.35219e-21	300	610	0	1.17658e-21	2.21023e-22	-2.8088e-22	1.83955e-20	-1.02682e-20	9.09112e-21	300	200	0	-5.1848e-44	-1.12104e-44	6.57209e-43	-7.00649e-42	-1.82169e-41	1.26117e-41	-311	200	0	-0.325852	-0.327107	13.6729	-33.2473	192.611	41.6571	-914	200	0
285	4	-3.60813e-22	2.4775e-23	6.28546e-22	-8.80732e-21	3.61592e-20	4.88514e-21	300	610	0	4.52519e-22	9.24908e-23	5.06075e-22	-1.50812e-20	6.25255e-20	-2.33306e-21	300	200	0	1.4013e-45	0	-2.52234e-44	0	1.4013e-42	0	-311	200	0	-0.322292	-0.252905	15.1187	-166.401	223.761	15.6927	-914	200	0
285	5	-2.95757e-22	2.44242e-23	4.57249e-22	-6.95647e-21	2.51534e-20	4.03418e-21	300	610	0	-1.7732e-23	7.56357e-24	8.98199e-22	-3.25306e-20	9.69237e-20	-8.62325e-21	300	200	0	9.66896e-44	1.96182e-44	-1.20652e-42	1.26117e-41	3.36312e-41	-2.24208e-41	-311	200	0	-0.331457	-0.215368	16.8449	-322.121	254.742	-11.3056	-914	200	0
285	6	-2.23091e-22	2.13106e-23	3.04246e-22	-5.06294e-21	1.58267e-20	3.06394e-21	300	610	0	-2.8599e-22	-4.21672e-23	1.01656e-21	-3.86847e-20	1.05145e-19	-1.12117e-20	300	200	0	2.39622e-43	4.90454e-44	-3.01139e-42	3.22299e-41	8.54792e-41	-5.60519e-41	-311	200	0	-0.348222	-0.212969	18.5336	-476.46	280.922	-37.5252	-914	200	0
285	7	-1.54714e-22	1.69797e-23	1.80003e-22	-3.37062e-21	8.57735e-21	2.1408e-21	300	610	0	-4.06127e-22	-6.57326e-23	9.63417e-22	-3.76108e-20	9.73363e-20	-1.13632e-20	300	200	0	4.40008e-43	8.96831e-44	-5.52812e-42	6.02558e-41	1.56945e-40	-1.02295e-40	-311	200	0	-0.368219	-0.245581	19.8906	-597.849	300.288	-61.0382	-914	200	0
285	8	-9.69547e-23	1.24652e-23	8.7108e-23	-1.99576e-21	3.3867e-21	1.35481e-21	300	610	0	-4.2678e-22	-7.14446e-23	8.17997e-22	-3.25093e-20	8.12416e-20	-1.00955e-20	300	200	0	6.97847e-43	1.41531e-43	-8.75671e-42	9.52883e-41	2.49431e-40	-1.61149e-40	-311	200	0	-0.382748	-0.317708	20.6634	-662.703	311.146	-81.2038	-914	200	0
285	9	-5.21864e-23	8.38341e-24	2.33127e-23	-9.67333e-22	-1.45955e-24	7.41369e-22	300	610	0	-3.87772e-22	-6.62107e-23	6.36862e-22	-2.57002e-20	6.23019e-20	-8.16306e-21	300	200	0	1.00053e-42	2.03188e-43	-1.2557e-41	1.35926e-40	3.57331e-40	-2.31214e-40	-311	200	0	-0.380758	-0.428012	20.7025	-667.35	307.657	-97.3342	-914	200	0
286	0	-2.02249e-23	5.03708e-24	-1.6146e-23	-2.60709e-22	-1.94931e-21	3.00283e-22	300	610	0	-3.19112e-22	-5.53075e-23	4.56788e-22	-1.87212e-20	4.39846e-20	-6.07873e-21	300	200	0	1.32002e-42	2.67648e-43	-1.65619e-41	1.79366e-40	4.70836e-40	-3.05483e-40	-311	200	0	-0.356759	-0.555915	20.0084	-623.758	281.361	-106.829	-914	200	0	-0.556132	-0.999897	13.3926	2455.73	12321.8	986.552	0	0	0
286	1	5.6277e-25	2.51255e-24	-3.69078e-23	1.76648e-22	-2.83682e-21	1.0879e-23	300	610	0	-2.41589e-22	-4.24447e-23	2.98794e-22	-1.24766e-20	2.82089e-20	-4.1556e-21	300	200	0	1.60028e-42	3.25101e-43	-2.00946e-41	2.18603e-40	5.7173e-40	-3.69943e-40	-311	200	0	-0.319622	-0.670102	18.7354	-546.135	232.042	-106.868	-914	200	0
286	2	1.24475e-23	7.61517e-25	-4.44445e-23	4.07046e-22	-3.00888e-21	-1.56811e-22	300	610	0	-1.68214e-22	-2.99887e-23	1.72331e-22	-7.39869e-21	1.57755e-20	-2.55445e-21	300	200	0	1.75863e-42	3.57331e-43	-2.20719e-41	2.39622e-40	6.27782e-40	-4.06377e-40	-311	200	0	-0.29465	-0.752362	17.1359	-445.484	173.372	-97.278	-914	200	0
286	3	1.77966e-23	-3.36037e-25	-4.34788e-23	4.90984e-22	-2.74907e-21	-2.34529e-22	300	610	0	-1.05972e-22	-1.92517e-23	7.90751e-23	-3.59706e-21	6.746e-21	-1.32931e-21	300	200	0	1.66755e-42	3.39114e-43	-2.09326e-41	2.2701e-40	5.95552e-40	-3.85357e-40	-311	200	0	-0.310436	-0.808745	15.4813	-333.456	123.725	-80.1319	-914	200	0
286	4	1.87503e-23	-9.27013e-25	-3.77398e-23	4.80706e-22	-2.27193e-21	-2.51252e-22	300	610	0	-5.75509e-23	-1.07832e-23	1.60296e-23	-9.8244e-22	7.50216e-22	-4.66426e-22	300	200	0	1.16448e-42	2.36819e-43	-1.46127e-41	1.58347e-40	4.14784e-40	-2.69049e-40	-311	200	0	-0.381403	-0.86248	14.0008	-225.328	94.7256	-57.4101	-914	200	0
286	5	1.70631e-23	-1.15627e-24	-2.99407e-23	4.17485e-22	-1.72673e-21	-2.30911e-22	300	610	0	-2.28497e-23	-4.62855e-24	-2.21296e-23	6.37969e-22	-2.78652e-21	8.52997e-23	300	200	0	4.76441e-44	9.80909e-45	-5.89947e-43	7.00649e-42	1.68156e-41	-1.12104e-41	-311	200	0	-0.503429	-0.936509	12.8126	-137.057	88.5498	-30.1993	-914	200	0
286	6	1.40587e-23	-1.15023e-24	-2.18868e-23	3.31361e-22	-1.2074e-21	-1.91685e-22	300	610	0	-1.74006e-25	-5.38103e-25	-4.14309e-23	1.49356e-21	-4.48774e-21	3.92345e-22	300	200	0	-1.90577e-42	-3.86758e-43	2.3923e-41	-2.5924e-40	-6.7963e-40	4.41409e-40	-311	200	0	-0.657916	-1.0324	11.907	-79.1361	98.63	-0.0659355	-914	200	0
286	7	1.06552e-23	-1.00962e-24	-1.46468e-23	2.42338e-22	-7.64853e-22	-1.46279e-22	300	610	0	1.28842e-23	1.87786e-24	-4.75886e-23	1.80742e-21	-4.93081e-21	5.22104e-22	300	200	0	-4.90735e-42	-9.96323e-43	6.15969e-41	-6.68419e-40	-1.75022e-39	1.13505e-39	-311	200	0	-0.814148	-1.12351	11.2226	-52.9646	110.916	29.1899	-914	200	0
286	8	7.42794e-24	-8.08401e-25	-8.7379e-24	1.62261e-22	-4.19223e-22	-1.02732e-22	300	610	0	1.88559e-23	3.04303e-24	-4.54552e-23	1.77238e-21	-4.59768e-21	5.34461e-22	300	200	0	-9.10844e-42	-1.85112e-42	1.14349e-40	-1.24155e-39	-3.24961e-39	2.10755e-39	-311	200	0	-0.931231	-1.17677	10.7177	-51.3968	111.126	51.2108	-914	200	0
286	9	4.68684e-24	-5.9633e-25	-4.29878e-24	9.68747e-23	-1.7052e-22	-6.54468e-23	300	610	0	2.00412e-23	3.35014e-24	-3.88092e-23	1.54092e-21	-3.85799e-21	4.77845e-22	300	200	0	-1.45287e-41	-2.95113e-42	1.82387e-40	-1.98003e-39	-5.1834e-39	3.36172e-39	-311	200	0	-0.967329	-1.18102	10.3985	-62.549	93.4241	58.6954	-914	200	0
287	0	2.55206e-24	-4.03302e-25	-1.23398e-24	4.77311e-23	-7.19775e-24	-3.62066e-23	300	610	0	1.83333e-23	3.12729e-24	-3.03611e-23	1.22413e-21	-2.97273e-21	3.88322e-22	300	200	0	-2.09424e-41	-4.25434e-42	2.62903e-40	-2.85444e-39	-7.47172e-39	4.84569e-39	-311	200	0	-0.903059	-1.15238	10.3318	-77.2014	60.9508	47.0397	-914	200	0	-0.556132	-0.999897	13.3926	2455.73	12321.8	986.552	0	0	0
287	1	1.02039e-24	-2.44236e-25	6.75251e-25	1.37852e-23	8.75627e-23	-1.50782e-23	300	610	0	1.51656e-23	2.62632e-24	-2.1884e-23	8.96041e-22	-2.10933e-21	2.90553e-22	300	200	0	-2.77555e-41	-5.63883e-42	3.48426e-40	-3.7821e-39	-9.90157e-39	6.42215e-39	-311	200	0	-0.760508	-1.12046	10.6211	-95.0375	21.0331	17.4465	-914	200	0
287	2	1.80968e-26	-1.23662e-25	1.69246e-24	-7.37559e-24	1.31606e-22	-1.13267e-24	300	610	0	1.15362e-23	2.02516e-24	-1.4401e-23	6.00576e-22	-1.36143e-21	1.99699e-22	300	200	0	-3.38498e-41	-6.87617e-42	4.24923e-40	-4.61307e-39	-1.2075e-38	7.83186e-39	-311	200	0	-0.590664	-1.11039	11.305	-123.017	-18.0052	-23.9956	-914	200	0
287	3	-5.60329e-25	-3.95946e-26	2.07552e-24	-1.86627e-23	1.41238e-22	7.02036e-24	300	610	0	8.07402e-24	1.43807e-24	-8.38163e-24	3.59094e-22	-7.69105e-22	1.23654e-22	300	200	0	-3.74287e-41	-7.60345e-42	4.69857e-40	-5.10073e-39	-1.3353e-38	8.66002e-39	-311	200	0	-0.443622	-1.12937	12.2568	-168.652	-48.6221	-69.259	-914	200	0
287	4	-8.2609e-25	1.3461e-26	2.04831e-24	-2.29271e-23	1.29936e-22	1.0871e-23	300	610	0	5.12083e-24	9.29068e-25	-3.92151e-24	1.77441e-22	-3.36852e-22	6.51887e-23	300	200	0	-3.58929e-41	-7.29236e-42	4.50579e-40	-4.89193e-39	-1.28051e-38	8.30409e-39	-311	200	0	-0.349382	-1.16826	13.2409	-233.516	-65.3208	-109.96	-914	200	0
287	5	-8.80399e-25	4.23605e-26	1.78845e-24	-2.26455e-23	1.07947e-22	1.17888e-23	300	610	0	2.81236e-24	5.25649e-25	-8.8961e-25	5.1844e-23	-4.81663e-23	2.3802e-23	300	200	0	-2.57797e-41	-5.23665e-42	3.23613e-40	-3.51306e-39	-9.19672e-39	5.96393e-39	-311	200	0	-0.313955	-1.21767	14.1066	-310.087	-63.0263	-138.858	-914	200	0
287	6	-8.06659e-25	5.39258e-26	1.42582e-24	-1.97836e-23	8.24342e-23	1.09109e-23	300	610	0	1.1498e-24	2.31032e-25	9.59645e-25	-2.65494e-23	1.23556e-22	-2.83118e-24	300	200	0	-2.84183e-42	-5.77335e-43	3.56799e-41	-3.86758e-40	-1.01454e-39	6.57209e-40	-311	200	0	-0.328779	-1.28071	14.919	-386.618	-36.0181	-152.487	-914	200	0
287	7	-6.68088e-25	5.4146e-26	1.04733e-24	-1.57795e-23	5.79374e-23	9.10538e-24	300	610	0	5.68207e-26	3.4097e-26	1.90846e-24	-6.84564e-23	2.07558e-22	-1.78064e-23	300	200	0	3.76403e-41	7.64689e-42	-4.72515e-40	5.13015e-39	1.34286e-38	-8.70907e-39	-311	200	0	-0.383276	-1.36657	15.8764	-454.849	18.1698	-151.982	-914	200	0
287	8	-5.08763e-25	4.78171e-26	7.04849e-25	-1.1596e-23	3.69453e-23	6.98168e-24	300	610	0	-5.78362e-25	-8.31963e-26	2.22645e-24	-8.43892e-23	2.31108e-22	-2.42934e-23	300	200	0	1.00247e-40	2.03651e-41	-1.25842e-39	1.36613e-38	3.57625e-38	-2.31943e-38	-311	200	0	-0.466742	-1.47109	17.0723	-508.564	96.0428	-140.219	-914	200	0
287	9	-3.56502e-25	3.84773e-26	4.23904e-25	-7.80819e-24	2.04711e-23	4.92826e-24	300	610	0	-8.74606e-25	-1.40715e-25	2.14383e-24	-8.34884e-23	2.17095e-22	-2.51268e-23	300	200	0	1.88349e-40	3.82625e-41	-2.36439e-39	2.5669e-38	6.71923e-38	-4.3579e-38	-311	200	0	-0.562025	-1.56622	18.3327	-536.259	189.927	-118.715	-914	200	0
288	0	-2.26456e-25	2.85199e-26	2.11834e-25	-4.69944e-24	8.55855e-24	3.16007e-24	300	610	0	-9.40657e-25	-1.57009e-25	1.84073e-24	-7.30166e-23	1.83154e-22	-2.26102e-23	300	200	0	3.02525e-40	6.14581e-41	-3.79767e-39	4.1229e-38	1.07924e-37	-6.99963e-38	-311	200	0	-0.641294	-1.61161	19.3165	-520.339	288.79	-88.1079	-914	200	0	-0.232014	-1.11366	17.5442	3481.46	16164.2	1082.26	0	0	0
288	1	-1.24686e-25	1.93947e-26	6.46484e-26	-2.35179e-24	6.89062e-25	1.76669e-24	300	610	0	-8.66483e-25	-1.47657e-25	1.447e-24	-5.82905e-23	1.41804e-22	-1.84676e-23	300	200	0	4.38377e-40	8.90553e-41	-5.50303e-39	5.9743e-38	1.56386e-37	-1.01429e-37	-311	200	0	-0.672758	-1.57809	19.7995	-445.884	377.538	-50.7831	-914	200	0
288	2	-5.13078e-26	1.18359e-26	-2.7683e-26	-7.21644e-25	-3.91761e-24	7.54933e-25	300	610	0	-7.2053e-25	-1.24676e-25	1.04811e-24	-4.2874e-23	1.01123e-22	-1.3884e-23	300	200	0	5.83754e-40	1.18589e-40	-7.328e-39	7.95559e-38	2.0825e-37	-1.35064e-37	-311	200	0	-0.640254	-1.46258	19.8332	-312.134	438.309	-11.3334	-914	200	0
288	3	-3.00177e-27	6.07886e-27	-7.74676e-26	3.01614e-25	-6.09908e-24	8.32187e-26	300	610	0	-5.50709e-25	-9.65977e-26	6.93802e-25	-2.88987e-23	6.56769e-23	-9.59342e-24	300	200	0	7.15558e-40	1.45365e-40	-8.98256e-39	9.75178e-38	2.55269e-37	-1.65561e-37	-311	200	0	-0.554261	-1.28728	19.6247	-136.085	454.228	25.821	-914	200	0
288	4	2.51297e-26	2.04419e-27	-9.6854e-26	8.53928e-25	-6.62606e-24	-3.12898e-25	300	610	0	-3.87412e-25	-6.89367e-26	4.07378e-25	-1.74183e-23	3.7467e-23	-5.98278e-24	300	200	0	7.96417e-40	1.61791e-40	-9.99761e-39	1.08538e-37	2.84115e-37	-1.84269e-37	-311	200	0	-0.43478	-1.08998	19.3343	54.2313	415.045	58.4585	-914	200	0
288	5	3.83079e-26	-5.19188e-28	-9.64512e-26	1.06961e-24	-6.13894e-24	-5.03328e-25	300	610	0	-2.47334e-25	-4.48131e-26	1.9413e-25	-8.74105e-24	1.67809e-23	-3.19359e-24	300	200	0	7.71905e-40	1.56812e-40	-9.68991e-39	1.05197e-37	2.75371e-37	-1.78598e-37	-311	200	0	-0.290142	-0.912161	18.9961	229.129	322.338	86.3724	-914	200	0
288	6	4.13177e-26	-1.93105e-27	-8.47186e-26	1.06604e-24	-5.12682e-24	-5.5279e-25	300	610	0	-1.37307e-25	-2.55995e-26	4.83798e-26	-2.71009e-24	2.88686e-24	-1.20922e-24	300	200	0	5.69207e-40	1.15634e-40	-7.14538e-39	7.75731e-38	2.03059e-37	-1.31698e-37	-311	200	0	-0.123195	-0.782516	18.5603	365.245	191.171	109.486	-914	200	0
288	7	3.81225e-26	-2.51259e-27	-6.78707e-26	9.36824e-25	-3.93353e-24	-5.15299e-25	300	610	0	-5.76761e-26	-1.14996e-26	-4.11849e-26	1.08032e-24	-5.44544e-24	7.5852e-26	300	200	0	9.86234e-41	2.00358e-41	-1.23804e-39	1.34399e-38	3.51824e-38	-2.28187e-38	-311	200	0	0.0518056	-0.705622	17.9482	450.352	47.2625	126.746	-914	200	0
288	8	3.17408e-26	-2.54749e-27	-5.0091e-26	7.50806e-25	-2.77838e-24	-4.32281e-25	300	610	0	-5.01445e-27	-2.02099e-27	-8.77675e-26	3.13062e-24	-9.58661e-24	8.05679e-25	300	200	0	-7.40303e-40	-1.50392e-40	9.29321e-39	-1.00891e-37	-2.64097e-37	1.71286e-37	-311	200	0	0.210447	-0.669927	17.0742	483.193	-81.4948	137.929	-914	200	0
288	9	2.42883e-26	-2.2641e-27	-3.38965e-26	5.54351e-25	-1.78296e-24	-3.32983e-25	300	610	0	2.58626e-26	3.67004e-27	-1.04084e-25	3.93606e-24	-1.08244e-23	1.12931e-24	300	200	0	-2.04592e-39	-4.15627e-40	2.56829e-38	-2.78822e-37	-7.29864e-37	4.7337e-37	-311	200	0	0.329297	-0.662213	15.9154	472.056	-175.982	145.295	-914	200	0
289	0	1.71089e-26	-1.83171e-27	-2.05459e-26	3.75394e-25	-9.98177e-25	-2.36167e-25	300	610	0	4.05334e-26	6.50405e-27	-1.01056e-25	3.92987e-24	-1.02454e-23	1.1809e-24	300	200	0	-3.89249e-39	-7.90757e-40	4.88633e-38	-5.30477e-37	-1.38861e-36	9.00616e-37	-311	200	0	0.393327	-0.673286	14.6207	431.814	-231.203	151.9	-914	200	0	-0.232014	-1.11366	17.5442	3481.46	16164.2	1082.26	0	0	0
289	1	1.09428e-26	-1.36549e-27	-1.04252e-26	2.27948e-25	-4.28286e-25	-1.52332e-25	300	610	0	4.41372e-26	7.35621e-27	-8.7269e-26	3.45799e-24	-8.69118e-24	1.07004e-24	300	200	0	-6.29702e-39	-1.27924e-39	7.9048e-38	-8.58171e-37	-2.24641e-36	1.45696e-36	-311	200	0	0.400409	-0.698676	13.4841	376.459	-253.123	159.181	-914	200	0
289	2	6.09452e-27	-9.3571e-28	-3.37219e-27	1.16358e-25	-5.01888e-26	-8.59755e-26	300	610	0	4.09481e-26	6.96535e-27	-6.89442e-26	2.77497e-24	-6.76187e-24	8.79142e-25	300	200	0	-9.17338e-39	-1.86357e-39	1.15156e-37	-1.25017e-36	-3.27253e-36	2.12247e-36	-311	200	0	0.35748	-0.733667	12.7482	312.4	-250.912	165.896	-914	200	0
289	3	2.58198e-27	-5.78466e-28	1.07098e-27	3.88866e-26	1.7217e-25	-3.7616e-26	300	610	0	3.42327e-26	5.90382e-27	-5.02013e-26	2.05249e-24	-4.84749e-24	6.65138e-25	300	200	0	-1.22739e-38	-2.49345e-39	1.54078e-37	-1.67272e-36	-4.37863e-36	2.83985e-36	-311	200	0	0.271849	-0.766417	12.4559	238.914	-231.466	168.35	-914	200	0
289	4	2.55762e-28	-3.05804e-28	3.47771e-27	-9.49932e-27	2.7801e-25	-5.42198e-27	300	610	0	2.6289e-26	4.58003e-27	-3.34603e-26	1.3941e-24	-3.17067e-24	4.63522e-25	300	200	0	-1.51215e-38	-3.07192e-39	1.89823e-37	-2.06078e-36	-5.39446e-36	3.49869e-36	-311	200	0	0.151802	-0.782246	12.5081	155.947	-200.256	163.052	-914	200	0
289	5	-1.11202e-27	-1.14428e-28	4.42013e-27	-3.51549e-26	3.03737e-25	1.35673e-26	300	610	0	1.85839e-26	3.2597e-27	-1.98757e-26	8.51794e-25	-1.83125e-24	2.9319e-25	300	200	0	-1.69384e-38	-3.44104e-39	2.12632e-37	-2.30841e-36	-6.04265e-36	3.91909e-36	-311	200	0	0.0130487	-0.771769	12.7744	71.7576	-164.315	149.484	-914	200	0
289	6	-1.76741e-27	7.52291e-30	4.40249e-27	-4.44814e-26	2.7987e-25	2.261e-26	300	610	0	1.19312e-26	2.09526e-27	-9.73531e-27	4.41697e-25	-8.46538e-25	1.61187e-25	300	200	0	-1.65862e-38	-3.36948e-39	2.08211e-37	-2.2604e-36	-5.917e-36	3.8376e-36	-311	200	0	-0.120835	-0.727933	13.0886	0.865302	-130.826	129.24	-914	200	0
289	7	-1.93778e-27	7.5598e-29	3.83163e-27	-4.32127e-26	2.30036e-25	2.47517e-26	300	610	0	6.67236e-27	1.15661e-27	-2.79331e-27	1.57224e-25	-1.8415e-25	6.68388e-26	300	200	0	-1.25342e-38	-2.54632e-39	1.57345e-37	-1.70819e-36	-4.47147e-36	2.90007e-36	-311	200	0	-0.224838	-0.643209	13.2952	-45.4778	-102.418	103.98	-914	200	0
289	8	-1.81281e-27	1.05826e-28	3.01239e-27	-3.61138e-26	1.71261e-25	2.25645e-26	300	610	0	2.83662e-27	4.59076e-28	1.47647e-27	-2.06827e-26	2.13195e-25	5.01966e-27	300	200	0	-2.88744e-39	-5.86581e-40	3.62466e-38	-3.93506e-37	-1.03007e-36	6.68073e-37	-311	200	0	-0.283499	-0.520564	13.4322	-64.205	-76.1287	75.7019	-914	200	0
289	9	-1.53789e-27	1.12834e-28	2.15794e-27	-2.69535e-26	1.14994e-25	1.80619e-26	300	610	0	2.7067e-28	-1.35942e-29	3.7023e-27	-1.16281e-25	4.10611e-25	-3.14507e-26	300	200	0	1.44897e-38	2.94358e-39	-1.81893e-37	1.97469e-36	5.16908e-36	-3.35252e-36	-311	200	0	-0.298962	-0.382595	13.7673	-56.4539	-47.1893	47.5085	-914	200	0
290	0	-1.21548e-27	1.08921e-28	1.40741e-27	-1.86334e-26	6.84216e-26	1.27281e-26	300	610	0	-1.26464e-27	-2.91787e-28	4.50119e-27	-1.54338e-25	4.7041e-25	-5.019e-26	300	200	0	4.17087e-38	8.47311e-39	-5.23579e-37	5.68415e-36	1.48792e-35	-9.65026e-36	-311	200	0	-0.28581	-0.263742	14.5722	-22.3908	-11.7015	22.9243	-914	200	0	-0.0945159	-0.52821	16.3689	3412.05	14997.4	578.84	0	0	0
290	1	-9.10576e-28	1.03731e-28	8.45299e-28	-1.33782e-26	3.57649e-26	7.61117e-27	300	610	0	-2.02788e-27	-4.07956e-28	4.41627e-27	-1.57456e-25	4.46457e-25	-5.82575e-26	300	200	0	8.04012e-38	1.63335e-38	-1.0093e-36	1.09572e-35	2.86825e-35	-1.86026e-35	-311	200	0	-0.259042	-0.19566	15.9082	38.3013	33.7623	4.94667	-914	200	0
290	2	-6.57933e-28	1.0423e-28	5.18982e-28	-1.29138e-26	1.93824e-26	3.44182e-27	300	610	0	-2.25591e-27	-3.89342e-28	3.89029e-27	-1.44854e-25	3.8202e-25	-6.16037e-26	300	200	0	1.31026e-37	2.66178e-38	-1.6448e-36	1.78565e-35	4.67424e-35	-3.03158e-35	-311	200	0	-0.227799	-0.196575	17.6153	120.592	92.4193	-4.19891	-914	200	0
290	3	-4.69134e-28	1.14749e-28	4.52019e-28	-1.85766e-26	2.05472e-26	7.50805e-28	300	610	0	-2.14207e-27	-2.54768e-28	3.26229e-27	-1.32051e-25	3.0983e-25	-6.47969e-26	300	200	0	1.91906e-37	3.89855e-38	-2.40904e-36	2.61533e-35	6.84608e-35	-4.44017e-35	-311	200	0	-0.194759	-0.264669	19.4058	209.22	165.392	-2.96275	-914	200	0
290	4	-3.38707e-28	1.3692e-28	6.51932e-28	-3.13077e-26	3.98362e-26	-3.44768e-29	300	610	0	-1.82814e-27	-1.48627e-29	2.77639e-27	-1.3099e-25	2.5327e-25	-7.08846e-26	300	200	0	2.57998e-37	5.24122e-38	-3.23871e-36	3.51605e-35	9.20387e-35	-5.96937e-35	-311	200	0	-0.158235	-0.377923	20.9918	282.94	248.997	9.4635	-914	200	0
290	5	-2.48862e-28	1.69393e-28	1.11177e-27	-5.15015e-26	7.70942e-26	1.47127e-27	300	610	0	-1.40543e-27	3.2474e-28	2.59429e-27	-1.50201e-25	2.27868e-25	-8.12762e-26	300	200	0	3.19451e-37	6.48964e-38	-4.01015e-36	4.35355e-35	1.13962e-34	-7.39123e-35	-311	200	0	-0.117849	-0.505	22.2487	326.005	336.128	32.7703	-914	200	0
290	6	-1.72935e-28	2.07305e-28	1.80525e-27	-7.86863e-26	1.30959e-25	5.62587e-27	300	610	0	-9.2139e-28	7.57542e-28	2.8053e-27	-1.94727e-25	2.42507e-25	-9.55755e-26	300	200	0	3.60092e-37	7.31526e-38	-4.52032e-36	4.90741e-35	1.2846e-34	-8.33155e-35	-311	200	0	-0.07996	-0.618715	23.2169	333.974	420.72	65.1624	-914	200	0
290	7	-7.79336e-29	2.41538e-28	2.67572e-27	-1.11031e-25	1.97958e-25	1.2718e-26	300	610	0	-3.89482e-28	1.26787e-27	3.42972e-27	-2.65585e-25	2.99941e-25	-1.11329e-25	300	200	0	3.56107e-37	7.23431e-38	-4.4703e-36	4.8531e-35	1.27038e-34	-8.23935e-35	-311	200	0	-0.054846	-0.700671	23.8745	309.799	497.432	103.127	-914	200	0
290	8	7.31714e-29	2.57895e-28	3.61969e-27	-1.44694e-25	2.71216e-25	2.2861e-26	300	610	0	1.9902e-28	1.82034e-27	4.41339e-27	-3.58651e-25	3.96399e-25	-1.23701e-25	300	200	0	2.75332e-37	5.59336e-38	-3.45631e-36	3.75229e-35	9.82226e-35	-6.37044e-35	-311	200	0	-0.0457133	-0.742892	24.033	261.401	558.364	141.146	-914	200	0
290	9	3.18644e-28	2.36428e-28	4.46664e-27	-1.73074e-25	3.3889e-25	3.5816e-26	300	610	0	8.6177e-28	2.34774e-27	5.61292e-27	-4.6296e-25	5.20211e-25	-1.25147e-25	300	200	0	7.77478e-38	1.57944e-38	-9.75984e-37	1.05956e-35	2.77359e-35	-1.79887e-35	-311	200	0	-0.0421541	-0.744948	23.4944	203.272	594.802	172.362	-914	200	0
291	0	6.93771e-28	1.51281e-28	4.95773e-27	-1.86057e-25	3.82497e-25	5.07443e-26	300	610	0	1.61059e-27	2.73814e-27	6.77315e-27	-5.58542e-25	6.49571e-25	-1.05198e-25	300	200	0	-2.82029e-37	-5.72941e-38	3.54038e-36	-3.84355e-35	-1.00612e-34	6.52538e-35	-311	200	0	-0.0295113	-0.702401	22.1848	151.407	601.816	191.135	-914	200	0	0.0517874	-0.254966	15.9347	3199.75	14830.3	322.986	0	0	0
291	1	1.22436e-27	-2.84611e-29	4.7281e-27	-1.6944e-25	3.75475e-25	6.5897e-26	300	610	0	2.43492e-27	2.82325e-27	7.5006e-27	-6.14089e-25	7.49743e-25	-5.05562e-26	300	200	0	-8.49298e-37	-1.72534e-37	1.06614e-35	-1.15744e-34	-3.0298e-34	1.96504e-34	-311	200	0	-0.00436442	-0.607218	20.1725	113.224	578.628	195.409	-914	200	0
291	2	1.91715e-27	-3.36284e-28	3.29924e-27	-1.04788e-25	2.82432e-25	7.82683e-26	300	610	0	3.28346e-27	2.37089e-27	7.23971e-27	-5.84978e-25	7.70289e-25	5.42489e-26	300	200	0	-1.65982e-36	-3.37192e-37	2.08361e-35	-2.26204e-34	-5.92127e-34	3.84037e-34	-311	200	0	0.0249401	-0.465229	17.6836	85.0699	527.31	186.315	-914	200	0
291	3	2.74658e-27	-8.03385e-28	9.05534e-29	2.99333e-26	5.97553e-26	8.32573e-26	300	610	0	4.0444e-27	1.08568e-27	5.26171e-27	-4.12453e-25	6.43224e-25	2.25317e-25	300	200	0	-2.72536e-36	-5.53655e-37	3.4212e-35	-3.71417e-34	-9.72248e-34	6.30573e-34	-311	200	0	0.0507296	-0.303209	15.0859	58.5866	454.282	166.226	-914	200	0
291	4	3.63805e-27	-1.45068e-27	-5.53811e-27	2.58479e-25	-3.41549e-25	7.44194e-26	300	610	0	4.52585e-27	-1.37603e-27	6.80055e-28	-2.50638e-26	2.8334e-25	4.76588e-25	300	200	0	-4.01347e-36	-8.15335e-37	5.0382e-35	-5.46964e-34	-1.43177e-33	9.28607e-34	-311	200	0	0.0719018	-0.153508	12.8024	27.6436	370.257	138.272	-914	200	0
291	5	4.44824e-27	-2.277e-27	-1.41992e-26	6.02705e-25	-9.69741e-25	4.34226e-26	300	610	0	4.43938e-27	-5.37023e-27	-7.48971e-27	6.56177e-25	-4.07594e-25	8.1544e-25	300	200	0	-5.42161e-36	-1.1014e-36	6.80587e-35	-7.38867e-34	-1.93411e-33	1.25441e-33	-311	200	0	0.0901279	-0.0364796	11.2225	-8.84678	286.467	106.92	-914	200	0
291	6	4.94491e-27	-3.24308e-27	-2.63309e-26	1.07665e-24	-1.86184e-24	-1.96313e-26	300	610	0	3.39168e-27	-1.11999e-26	-2.02045e-26	1.70725e-24	-1.53072e-24	1.23638e-24	300	200	0	-6.74649e-36	-1.37055e-36	8.46903e-35	-9.19425e-34	-2.40676e-33	1.56095e-33	-311	200	0	0.106036	0.0409686	10.61	-47.9443	210.835	77.1574	-914	200	0
291	7	4.78973e-27	-4.25165e-27	-4.19772e-26	1.67784e-24	-3.02761e-24	-1.25317e-25	300	610	0	8.9156e-28	-1.90127e-26	-3.81798e-26	3.18332e-24	-3.17177e-24	1.71276e-24	300	200	0	-7.65184e-36	-1.55447e-36	9.60554e-35	-1.04281e-33	-2.72973e-33	1.77043e-33	-311	200	0	0.118076	0.07737	11.0112	-84.714	146.063	52.7913	-914	200	0
291	8	3.53016e-27	-5.12474e-27	-6.04879e-26	2.37562e-24	-4.42742e-24	-2.83199e-25	300	610	0	-3.61804e-27	-2.86546e-26	-6.15667e-26	5.09213e-24	-5.37221e-24	2.18665e-24	300	200	0	-7.63977e-36	-1.55202e-36	9.59039e-35	-1.04116e-33	-2.72543e-33	1.76763e-33	-311	200	0	0.12213	0.071336	12.2083	-112.813	89.7883	35.8705	-914	200	0
291	9	6.08908e-28	-5.58092e-27	-8.01393e-26	3.09666e-24	-5.94389e-24	-4.99095e-25	300	610	0	-1.06914e-26	-3.94792e-26	-8.95054e-26	7.35733e-24	-8.08819e-24	2.55782e-24	300	200	0	-6.03456e-36	-1.22592e-36	7.57532e-35	-8.22401e-34	-2.15278e-33	1.39623e-33	-311	200	0	0.112911	0.0235431	13.7392	-125.165	37.5459	26.9838	-914	200	0
292	0	-4.59807e-27	-5.21723e-27	-9.76986e-26	3.7086e-24	-7.34872e-24	-7.71106e-25	300	610	0	-2.07617e-26	-5.01168e-26	-1.19558e-25	9.7723e-24	-1.11367e-23	2.67326e-24	300	200	0	-1.99128e-36	-4.04527e-37	2.4997e-35	-2.71375e-34	-7.10372e-34	4.60727e-34	-311	200	0	0.0895793	-0.0532321	15.0317	-117.629	-11.2862	25.0729	-914	200	0	0.0517874	-0.254966	15.9347	3199.75	14830.3	322.986	0	0	0
292	1	-1.27016e-26	-3.50286e-27	-1.07977e-25	4.00387e-24	-8.26808e-24	-1.0843e-24	300	610	0	-3.39606e-26	-5.82243e-26	-1.47046e-25	1.19467e-23	-1.41305e-23	2.31986e-24	300	200	0	5.45403e-36	1.10798e-36	-6.84657e-35	7.43286e-34	1.94568e-33	-1.26191e-33	-311	200	0	0.0614975	-0.129769	15.635	-93.5841	-50.329	27.1178	-914	200	0
292	2	-2.4163e-26	2.05282e-28	-1.03461e-25	3.68713e-24	-8.15241e-24	-1.40417e-24	300	610	0	-4.98681e-26	-6.02504e-26	-1.6437e-25	1.32514e-23	-1.6408e-23	1.22424e-24	300	200	0	1.72725e-35	3.5089e-36	-2.16826e-34	2.35393e-33	6.16182e-33	-3.99639e-33	-311	200	0	0.0457655	-0.175522	15.4193	-63.9843	-70.8735	29.8862	-914	200	0
292	3	-3.90882e-26	6.61226e-27	-7.41492e-26	2.37163e-24	-6.26056e-24	-1.66933e-24	300	610	0	-6.71907e-26	-5.12797e-26	-1.60417e-25	1.27729e-23	-1.69668e-23	-9.35172e-25	300	200	0	3.42464e-35	6.95714e-36	-4.29903e-34	4.66717e-33	1.22171e-32	-7.92368e-33	-311	200	0	0.0566463	-0.178262	14.6219	-41.1393	-68.6847	32.2172	-914	200	0
292	4	-5.69427e-26	1.63847e-26	-7.79046e-27	-4.08221e-25	-1.67177e-24	-1.78433e-24	300	610	0	-8.33847e-26	-2.50433e-26	-1.20276e-25	9.29196e-24	-1.44202e-23	-4.49707e-24	300	200	0	5.66672e-35	1.15119e-35	-7.11357e-34	7.72272e-33	2.02156e-32	-1.31112e-32	-311	200	0	0.0970792	-0.14702	13.6925	-31.5429	-45.9567	34.1092	-914	200	0
292	5	-7.61895e-26	2.99841e-26	1.09243e-25	-5.15852e-24	6.65615e-24	-1.61433e-24	300	610	0	-9.42594e-26	2.57822e-26	-2.55172e-26	1.31074e-24	-7.00046e-24	-9.75969e-24	300	200	0	8.39124e-35	1.70468e-35	-1.05337e-33	1.14357e-32	2.9935e-32	-1.9415e-32	-311	200	0	0.159119	-0.10153	13.024	-34.595	-8.82883	34.5118	-914	200	0
292	6	-9.38667e-26	4.74197e-26	2.90144e-25	-1.23509e-23	1.97605e-23	-9.83894e-25	300	610	0	-9.36279e-26	1.08836e-25	1.44589e-25	-1.28427e-23	7.35644e-24	-1.6889e-23	300	200	0	1.13899e-34	2.31385e-35	-1.4298e-33	1.55224e-32	4.06324e-32	-2.63531e-32	-311	200	0	0.228489	-0.0626474	12.7556	-45.9811	35.5561	30.9501	-914	200	0
292	7	-1.05148e-25	6.79118e-26	5.44616e-25	-2.22994e-23	3.8455e-23	3.16649e-25	300	610	0	-7.31154e-26	2.30719e-25	4.10472e-25	-3.47965e-23	3.08019e-23	-2.57868e-23	300	200	0	1.42435e-34	2.89355e-35	-1.78802e-33	1.94113e-32	5.08124e-32	-3.29555e-32	-311	200	0	0.286425	-0.0491705	12.748	-60.6943	79.0103	20.2883	-914	200	0
292	8	-1.02966e-25	8.94707e-26	8.74279e-25	-3.49783e-23	6.29957e-23	2.513e-24	300	610	0	-2.22782e-26	3.94866e-25	7.87801e-25	-6.57647e-23	6.5193e-23	-3.59152e-23	300	200	0	1.62531e-34	3.3018e-35	-2.04028e-33	2.215e-32	5.79814e-32	-3.76051e-32	-311	200	0	0.312357	-0.076036	12.7388	-75.551	111.003	0.202515	-914	200	0
292	9	-7.78184e-26	1.08415e-25	1.26636e-24	-4.97773e-23	9.26157e-23	5.81195e-24	300	610	0	7.07605e-26	5.98481e-25	1.28072e-24	-1.0599e-22	1.1149e-22	-4.60838e-23	300	200	0	1.6378e-34	3.32718e-35	-2.05596e-33	2.23202e-32	5.84271e-32	-3.78941e-32	-311	200	0	0.294221	-0.148261	12.5633	-90.7958	123.046	-28.7231	-914	200	0
293	0	-1.79436e-26	1.18882e-25	1.6857e-24	-6.51948e-23	1.24928e-22	1.03445e-23	300	610	0	2.17906e-25	8.28518e-25	1.87247e-24	-1.53974e-22	1.68895e-22	-5.42136e-23	300	200	0	1.3199e-34	2.68137e-35	-1.6569e-33	1.79879e-32	4.70864e-32	-3.05389e-32	-311	200	0	0.238077	-0.254766	12.1983	-108.617	116.455	-61.9956	-914	200	0	0.0623071	-0.344593	11.4105	2090.44	10467.1	222.707	0	0	0
293	1	8.99162e-26	1.12435e-25	2.06549e-24	-7.84908e-23	1.55222e-22	1.60829e-23	300	610	0	4.28647e-25	1.05681e-24	2.51339e-24	-2.05502e-22	2.33714e-22	-5.71115e-23	300	200	0	4.93288e-35	1.00211e-35	-6.19235e-34	6.72262e-33	1.75976e-32	-1.14133e-32	-311	200	0	0.163846	-0.369228	11.6253	-130.242	100.426	-92.6917	-914	200	0
293	2	2.58869e-25	7.79078e-26	2.29773e-24	-8.534e-23	1.75723e-22	2.27284e-23	300	610	0	7.06296e-25	1.23473e-24	3.10695e-24	-2.52511e-22	2.97989e-22	-5.03089e-23	300	200	0	-1.04671e-34	-2.12639e-35	1.31396e-33	-1.42648e-32	-3.73406e-32	2.42181e-32	-311	200	0	0.092673	-0.459467	10.8073	-155.252	80.9348	-115.21	-914	200	0
293	3	4.99044e-25	1.69947e-27	2.22521e-24	-7.95562e-23	1.74943e-22	2.95738e-23	300	610	0	1.04274e-24	1.28814e-24	3.49504e-24	-2.8191e-22	3.47988e-22	-2.80449e-23	300	200	0	-3.50815e-34	-7.12679e-35	4.40386e-33	-4.78098e-32	-1.2515e-31	8.1169e-32	-311	200	0	0.0369712	-0.505463	9.8463	-184.022	57.0047	-128.807	-914	200	0
293	4	8.1329e-25	-1.312e-25	1.63763e-24	-5.29992e-23	1.37308e-22	3.53471e-23	300	610	0	1.41169e-24	1.11392e-24	3.44529e-24	-2.74584e-22	3.6279e-22	1.64938e-23	300	200	0	-7.0618e-34	-1.4346e-34	8.86484e-33	-9.62396e-32	-2.51924e-31	1.63391e-31	-311	200	0	-0.00366697	-0.513351	9.03434	-219.837	27.934	-137.353	-914	200	0
293	5	1.1912e-24	-3.35144e-25	2.76083e-25	4.18088e-24	4.33778e-23	3.80588e-23	300	610	0	1.76065e-24	5.79914e-25	2.64432e-24	-2.04904e-22	3.13305e-22	9.05389e-23	300	200	0	-1.17782e-33	-2.39274e-34	1.47855e-32	-1.60516e-31	-4.20178e-31	2.72516e-31	-311	200	0	-0.0394442	-0.507735	8.69308	-266.881	-1.9435	-145.71	-914	200	0
293	6	1.60149e-24	-6.20361e-25	-2.14928e-24	1.02766e-22	-1.28988e-22	3.48832e-23	300	610	0	2.0025e-24	-4.69127e-25	7.02871e-25	-4.12201e-23	1.62267e-22	2.00549e-22	300	200	0	-1.7539e-33	-3.56303e-34	2.20171e-32	-2.39025e-31	-6.25688e-31	4.05804e-31	-311	200	0	-0.083983	-0.512664	9.00049	-325.922	-25.4508	-156.525	-914	200	0
293	7	1.98299e-24	-9.87791e-25	-5.92196e-24	2.52923e-22	-4.02033e-22	2.21262e-23	300	610	0	2.00789e-24	-2.19642e-24	-2.8196e-24	2.52019e-22	-1.34078e-22	3.50301e-22	300	200	0	-2.39215e-33	-4.85965e-34	3.00293e-32	-3.26008e-31	-8.53381e-31	5.53479e-31	-311	200	0	-0.150325	-0.541237	9.92207	-391.289	-34.8449	-168.945	-914	200	0
293	8	2.23532e-24	-1.42202e-24	-1.12557e-23	4.6164e-22	-7.93565e-22	-4.64988e-24	300	610	0	1.60089e-24	-4.7452e-24	-8.36147e-24	7.09783e-22	-6.21702e-22	5.3812e-22	300	200	0	-3.00621e-33	-6.10711e-34	3.77377e-32	-4.09693e-31	-1.07244e-30	6.95555e-31	-311	200	0	-0.249025	-0.595212	11.2388	-451.324	-22.8309	-178.978	-914	200	0
293	9	2.21067e-24	-1.88239e-24	-1.81985e-23	7.28928e-22	-1.30999e-21	-5.02567e-23	300	610	0	5.61046e-25	-8.19425e-24	-1.62664e-23	1.35878e-21	-1.3409e-21	7.53202e-22	300	200	0	-3.45084e-33	-7.01037e-34	4.33192e-32	-4.70288e-31	-1.23106e-30	7.98431e-31	-311	200	0	-0.385899	-0.669705	12.6798	-494.076	14.5615	-181.756	-914	200	0
294	0	1.70939e-24	-2.29275e-24	-2.65002e-23	1.04266e-21	-1.93655e-21	-1.19158e-22	300	610	0	-1.36388e-24	-1.24939e-23	-2.66423e-23	2.20579e-21	-2.31372e-21	9.71101e-22	300	200	0	-3.50859e-33	-7.12769e-34	4.40442e-32	-4.78158e-31	-1.25166e-30	8.11793e-31	-311	200	0	-0.558975	-0.758491	14.0617	-513.924	74.8601	-174.009	-914	200	0	-0.485272	-1.37194	16.6494	3032.41	15423.4	1441.81	0	0	0
294	1	4.83036e-25	-2.53105e-24	-3.5444e-23	1.37212e-21	-2.62474e-21	-2.14288e-22	300	610	0	-4.42904e-24	-1.73814e-23	-3.9164e-23	3.22159e-21	-3.52594e-21	1.14872e-21	300	200	0	-2.88148e-33	-5.85371e-34	3.61719e-32	-3.92694e-31	-1.02794e-30	6.66695e-31	-311	200	0	-0.754937	-0.855591	15.2974	-512.637	149.327	-154.357	-914	200	0
294	2	-1.75009e-24	-2.42067e-24	-4.36498e-23	1.66061e-21	-3.27741e-21	-3.35308e-22	300	610	0	-8.84177e-24	-2.22777e-23	-5.28216e-23	4.32029e-21	-4.90317e-21	1.21943e-21	300	200	0	-1.19323e-33	-2.42404e-34	1.49789e-32	-1.62616e-31	-4.25675e-31	2.7608e-31	-311	200	0	-0.946716	-0.95551	16.3174	-496.186	223.983	-122.309	-914	200	0
294	3	-5.27121e-24	-1.72672e-24	-4.88706e-23	1.81802e-21	-3.73297e-21	-4.76266e-22	300	610	0	-1.46833e-23	-2.61743e-23	-6.56225e-23	5.33535e-21	-6.28181e-21	1.08956e-21	300	200	0	1.99054e-33	4.04377e-34	-2.49877e-32	2.71275e-31	7.10108e-31	-4.60556e-31	-311	200	0	-1.09777	-1.05679	17.0396	-471.276	280.583	-78.0619	-914	200	0
294	4	-1.03023e-23	-1.61682e-25	-4.78169e-23	1.71481e-21	-3.75121e-21	-6.22668e-22	300	610	0	-2.17984e-23	-2.75238e-23	-7.4279e-23	5.99447e-21	-7.37702e-21	6.3774e-22	300	200	0	7.11523e-33	1.44545e-33	-8.93191e-32	9.69678e-31	2.5383e-30	-1.64627e-30	-311	200	0	-1.17712	-1.16515	17.4416	-442.983	304.812	-23.0016	-914	200	0
294	5	-1.69165e-23	2.59387e-24	-3.60686e-23	1.1797e-21	-3.00508e-21	-7.48183e-22	300	610	0	-2.96534e-23	-2.41634e-23	-7.39322e-23	5.8978e-21	-7.75215e-21	-2.80346e-22	300	200	0	1.4553e-32	2.95644e-33	-1.82688e-31	1.98332e-30	5.19167e-30	-3.36717e-30	-311	200	0	-1.17508	-1.28926	17.6355	-413.942	297.238	40.2064	-914	200	0
294	6	-2.49125e-23	6.84867e-24	-8.15566e-24	4.36111e-24	-1.08419e-21	-8.11341e-22	300	610	0	-3.71664e-23	-1.33082e-23	-5.79979e-23	4.50667e-21	-6.79707e-21	-1.81902e-21	300	200	0	2.44716e-32	4.9714e-33	-3.07198e-31	3.33504e-30	8.73005e-30	-5.66207e-30	-311	200	0	-1.10137	-1.43014	17.7864	-383.742	271.45	107.767	-914	200	0
294	7	-3.36538e-23	1.28288e-23	4.20839e-23	-2.04078e-21	2.48159e-21	-7.52946e-22	300	610	0	-4.25264e-23	8.33166e-24	-1.82571e-23	1.15258e-21	-3.72646e-21	-4.118e-21	300	200	0	3.66483e-32	7.44508e-33	-4.60054e-31	4.9945e-30	1.3074e-29	-8.47941e-30	-311	200	0	-0.967139	-1.57203	17.922	-348.353	241.809	173.893	-914	200	0
294	8	-4.18787e-23	2.05696e-23	1.20738e-22	-5.17465e-21	8.16887e-21	-4.95246e-22	300	610	0	-4.30306e-23	4.42417e-23	5.46492e-23	-4.92011e-21	2.38693e-21	-7.26263e-21	300	200	0	5.02272e-32	1.02036e-32	-6.30514e-31	6.84507e-30	1.79182e-29	-1.16212e-29	-311	200	0	-0.773977	-1.68598	17.8837	-302.268	214.778	229.279	-914	200	0
294	9	-4.74998e-23	2.97676e-23	2.32502e-22	-9.55229e-21	1.63667e-20	5.56628e-23	300	610	0	-3.49843e-23	9.75251e-23	1.70121e-22	-1.4462e-20	1.25249e-20	-1.1226e-20	300	200	0	6.34294e-32	1.28857e-32	-7.96244e-31	8.64429e-30	2.26279e-29	-1.46758e-29	-311	200	0	-0.524005	-1.74637	17.5023	-242.865	190.459	263.014	-914	200	0
295	0	-4.74267e-23	3.95926e-23	3.78677e-22	-1.51854e-20	2.72311e-20	1.0023e-21	300	610	0	-1.37352e-23	1.69976e-22	3.35682e-22	-2.8059e-20	2.75603e-20	-1.57915e-20	300	200	0	7.32386e-32	1.48784e-32	-9.19382e-31	9.98111e-30	2.61273e-29	-1.69454e-29	-311	200	0	-0.238969	-1.74448	16.7989	-174.439	171.365	269.415	-914	200	0	-0.485272	-1.37194	16.6494	3032.41	15423.4	1441.81	0	0	0
295	1	-3.74649e-23	4.84711e-23	5.54393e-22	-2.1834e-20	4.04805e-20	2.44093e-21	300	610	0	2.60713e-23	2.60742e-22	5.54028e-22	-4.58895e-20	4.7996e-20	-2.04576e-20	300	200	0	7.51124e-32	1.5259e-32	-9.42903e-31	1.02365e-29	2.67957e-29	-1.7379e-29	-311	200	0	0.0384038	-1.6921	16.0259	-109.609	164.276	252.363	-914	200	0
295	2	-1.23695e-23	5.38618e-23	7.45049e-22	-2.88702e-20	5.51307e-20	4.43694e-21	300	610	0	8.98994e-23	3.6454e-22	8.18908e-22	-6.73858e-20	7.35867e-20	-2.4331e-20	300	200	0	6.27957e-32	1.27569e-32	-7.88289e-31	8.55792e-30	2.24018e-29	-1.45292e-29	-311	200	0	0.26377	-1.61464	15.5314	-65.4228	170.886	221.548	-914	200	0
295	3	3.38432e-23	5.20688e-23	9.22155e-22	-3.51213e-20	6.91792e-20	6.98849e-21	300	610	0	1.82272e-22	4.6948e-22	1.10979e-21	-9.08003e-20	1.02837e-19	-2.60225e-20	300	200	0	2.83518e-32	5.75966e-33	-3.55907e-31	3.86384e-30	1.01143e-29	-6.55983e-30	-311	200	0	0.405431	-1.53426	15.5647	-56.063	182.682	185.725	-914	200	0
295	4	1.07202e-22	3.8153e-23	1.03897e-21	-3.87109e-20	7.92681e-20	9.97716e-21	300	610	0	3.05137e-22	5.54646e-22	1.38559e-21	-1.12696e-19	1.32386e-19	-2.35684e-20	300	200	0	-3.74348e-32	-7.60487e-33	4.69928e-31	-5.1017e-30	-1.33546e-29	8.6614e-30	-311	200	0	0.448283	-1.4594	16.1994	-84.9305	185.983	149.153	-914	200	0
295	5	2.12564e-22	6.0379e-24	1.02669e-21	-3.69268e-20	8.03779e-20	1.31064e-20	300	610	0	4.55559e-22	5.87759e-22	1.57796e-21	-1.27409e-19	1.56328e-19	-1.44127e-20	300	200	0	-1.44093e-31	-2.92725e-32	1.80884e-30	-1.96373e-29	-5.14041e-29	3.33393e-29	-311	200	0	0.395822	-1.39088	17.3823	-140.831	168.739	112.202	-914	200	0
295	6	3.51738e-22	-5.10712e-23	7.92445e-22	-2.61665e-20	6.56407e-20	1.58311e-20	300	610	0	6.22716e-22	5.2347e-22	1.58532e-21	-1.26579e-19	1.65552e-19	4.50034e-21	300	200	0	-2.99722e-31	-6.08884e-32	3.76248e-30	-4.08468e-29	-1.06923e-28	6.93475e-29	-311	200	0	0.263934	-1.33445	18.9697	-205.368	125.932	75.4497	-914	200	0
295	7	5.20863e-22	-1.39809e-22	2.20695e-22	-2.02521e-21	2.63969e-20	1.72874e-20	300	610	0	7.8432e-22	3.03105e-22	1.26938e-21	-9.88877e-20	1.47266e-19	3.64621e-20	300	200	0	-5.08252e-31	-1.03251e-31	6.3802e-30	-6.92656e-29	-1.81315e-28	1.17596e-28	-311	200	0	0.0713762	-1.30402	20.7258	-264.991	62.5055	43.2873	-914	200	0
295	8	7.07009e-22	-2.65158e-22	-8.19503e-22	4.03831e-20	-4.73327e-20	1.62355e-20	300	610	0	9.02752e-22	-1.43024e-22	4.5666e-22	-3.02185e-20	8.4924e-20	8.44915e-20	300	200	0	-7.65549e-31	-1.55521e-31	9.61012e-30	-1.04331e-28	-2.73103e-28	1.77127e-28	-311	200	0	-0.158891	-1.30387	22.3367	-315.826	-9.57465	22.2335	-914	200	0
295	9	8.84159e-22	-4.2819e-22	-2.45876e-21	1.05769e-19	-1.65754e-19	1.10392e-20	300	610	0	9.21539e-22	-8.89309e-22	-1.05159e-21	9.54826e-20	-4.11166e-20	1.50507e-19	300	200	0	-1.05431e-30	-2.14183e-31	1.3235e-29	-1.43684e-28	-3.76117e-28	2.43939e-28	-311	200	0	-0.395117	-1.30948	23.44	-360.626	-77.3956	16.0873	-914	200	0
296	0	1.00893e-21	-6.22955e-22	-4.80002e-21	1.9756e-19	-3.37349e-19	-2.8769e-22	300	610	0	7.6312e-22	-2.00289e-21	-3.45679e-21	2.94312e-19	-2.5181e-19	2.34117e-19	300	200	0	-1.33792e-30	-2.71798e-31	1.67953e-29	-1.82335e-28	-4.77293e-28	3.09559e-28	-311	200	0	-0.604267	-1.28027	23.6987	-402.566	-130.547	23.0084	-914	200	0	-0.534337	-0.703679	15.2706	2691.28	13920.9	794.177	0	0	0
296	1	1.01672e-21	-8.32527e-22	-7.87676e-21	3.16243e-19	-5.65847e-19	-1.99287e-20	300	610	0	3.2934e-22	-3.52439e-21	-6.92328e-21	5.79101e-19	-5.66048e-19	3.3099e-19	300	200	0	-1.55376e-30	-3.15646e-31	1.95047e-29	-2.1175e-28	-5.54291e-28	3.59498e-28	-311	200	0	-0.764926	-1.19288	22.9775	-442.522	-161.071	36.8068	-914	200	0
296	2	8.19439e-22	-1.02439e-21	-1.15947e-20	4.57089e-19	-8.45931e-19	-4.99574e-20	300	610	0	-4.93418e-22	-5.43987e-21	-1.15168e-20	9.54343e-19	-9.95216e-19	4.30843e-19	300	200	0	-1.60697e-30	-3.26455e-31	2.01726e-29	-2.19001e-28	-5.73272e-28	3.71808e-28	-311	200	0	-0.871999	-1.05501	21.4639	-480.88	-163.986	51.3989	-914	200	0
296	3	3.06389e-22	-1.14568e-21	-1.56569e-20	6.07273e-19	-1.15766e-18	-9.18261e-20	300	610	0	-1.8221e-21	-7.64337e-21	-1.71181e-20	1.4091e-18	-1.53528e-18	5.15173e-19	300	200	0	-1.36628e-30	-2.77559e-31	1.71512e-29	-1.86199e-28	-4.87409e-28	3.1612e-28	-311	200	0	-0.932062	-0.890381	19.5178	-516.039	-139.603	63.5737	-914	200	0
296	4	-6.49482e-22	-1.11905e-21	-1.94755e-20	7.42558e-19	-1.45978e-18	-1.45606e-19	300	610	0	-3.75522e-21	-9.8909e-21	-2.33105e-20	1.90784e-18	-2.15625e-18	5.55017e-19	300	200	0	-6.64337e-31	-1.3496e-31	8.33957e-30	-9.05371e-29	-2.36997e-28	1.53709e-28	-311	200	0	-0.952502	-0.717167	17.3808	-539.336	-95.2082	71.6466	-914	200	0
296	5	-2.17733e-21	-8.40688e-22	-2.20785e-20	8.23875e-19	-1.68254e-18	-2.0895e-19	300	610	0	-6.33874e-21	-1.1749e-20	-2.92471e-20	2.37967e-18	-2.78915e-18	5.09226e-19	300	200	0	6.94298e-31	1.41046e-31	-8.71569e-30	9.46204e-29	2.47685e-28	-1.60642e-28	-311	200	0	-0.934305	-0.540357	15.0854	-536.206	-45.966	73.683	-914	200	0
296	6	-4.38317e-21	-1.82206e-22	-2.20276e-20	7.94465e-19	-1.72109e-18	-2.75795e-19	300	610	0	-9.51776e-21	-1.25443e-20	-3.35076e-20	2.70686e-18	-3.31156e-18	3.23986e-19	300	200	0	2.91337e-30	5.91849e-31	-3.65722e-29	3.9704e-28	1.03932e-27	-6.74074e-28	-311	200	0	-0.874997	-0.362619	12.6062	-496.87	-8.9667	68.4988	-914	200	0
296	7	-7.31083e-21	1.00086e-21	-1.73712e-20	5.78568e-19	-1.43124e-18	-3.34865e-19	300	610	0	-1.30733e-20	-1.13263e-20	-3.39695e-20	2.71461e-18	-3.53348e-18	-6.5381e-20	300	200	0	6.16881e-30	1.25319e-30	-7.74385e-29	8.40698e-28	2.20067e-27	-1.42729e-27	-311	200	0	-0.773835	-0.196645	9.98639	-425.009	9.33466	57.448	-914	200	0
296	8	-1.08868e-20	2.85099e-21	-5.67033e-21	8.30884e-20	-6.30322e-19	-3.68166e-19	300	610	0	-1.65464e-20	-6.8593e-21	-2.77287e-20	2.16519e-18	-3.18673e-18	-7.29041e-19	300	200	0	1.05517e-29	2.14358e-30	-1.32458e-28	1.43801e-27	3.76425e-27	-2.44138e-27	-311	200	0	-0.636529	-0.0595774	7.34853	-334.476	14.6156	43.7357	-914	200	0
296	9	-1.48489e-20	5.4777e-21	1.58566e-20	-7.95918e-19	8.93406e-19	-3.4974e-19	300	610	0	-1.9156e-20	2.33251e-21	-1.11243e-20	7.60601e-19	-1.92282e-18	-1.73215e-18	300	200	0	1.59868e-29	3.24771e-30	-2.00686e-28	2.17871e-27	5.70316e-27	-3.69891e-27	-311	200	0	-0.478948	0.0404218	4.87591	-240.756	14.3372	30.2897	-914	200	0
297	0	-1.86609e-20	8.91037e-21	5.00097e-20	-2.15971e-18	3.35833e-18	-2.45168e-19	300	610	0	-1.97225e-20	1.78359e-20	2.00621e-20	-1.84009e-18	6.74186e-19	-3.11765e-18	300	200	0	2.21248e-29	4.49463e-30	-2.77737e-28	3.01521e-27	7.89283e-27	-5.11906e-27	-311	200	0	-0.322321	0.105675	2.76333	-156.03	12.3391	18.8673	-914	200	0	-0.534337	-0.703679	15.2706	2691.28	13920.9	794.177	0	0	0
297	1	-2.14215e-20	1.3033e-20	9.90413e-20	-4.08387e-18	6.94912e-18	-1.24498e-20	300	610	0	-1.6618e-20	4.11021e-20	7.01438e-20	-5.98184e-18	5.05131e-18	-4.88093e-18	300	200	0	2.82125e-29	5.73135e-30	-3.54158e-28	3.84485e-27	1.00646e-26	-6.52759e-27	-311	200	0	-0.184009	0.141758	1.15313	-87.9567	10.3493	10.3326	-914	200	0
297	2	-2.17808e-20	1.75009e-20	1.63783e-19	-6.58367e-18	1.17535e-17	3.94894e-19	300	610	0	-7.7724e-21	7.30453e-20	1.42704e-19	-1.19451e-17	1.16169e-17	-6.93561e-18	300	200	0	3.29504e-29	6.69386e-30	-4.13634e-28	4.49055e-27	1.17548e-26	-7.62382e-27	-311	200	0	-0.0743405	0.152548	0.123679	-40.354	9.53195	5.03055	-914	200	0
297	3	-1.78891e-20	2.16427e-20	2.42424e-19	-9.56629e-18	1.76723e-17	1.02149e-18	300	610	0	9.22425e-21	1.13456e-19	2.39315e-19	-1.98398e-17	2.06273e-17	-9.07108e-18	300	200	0	3.43582e-29	6.97985e-30	-4.31306e-28	4.6824e-27	1.2257e-26	-7.94954e-27	-311	200	0	0.00125974	0.138731	-0.282327	-14.6138	10.781	3.0103	-914	200	0
297	4	-7.41073e-21	2.43585e-20	3.28932e-19	-1.27702e-17	2.43023e-17	1.89949e-18	300	610	0	3.68734e-20	1.60215e-19	3.57723e-19	-2.94568e-17	3.20215e-17	-1.09042e-17	300	200	0	2.9682e-29	6.02989e-30	-3.72605e-28	4.04513e-27	1.05888e-26	-6.86761e-27	-311	200	0	0.0396262	0.0975269	-0.0329674	-10.8593	14.7291	4.15627	-914	200	0
297	5	1.23507e-20	2.40308e-20	4.11184e-19	-1.56945e-17	3.07941e-17	3.0327e-18	300	610	0	7.73166e-20	2.08319e-19	4.89487e-19	-4.00751e-17	4.5199e-17	-1.18314e-17	300	200	0	1.53939e-29	3.12725e-30	-1.93243e-28	2.0979e-27	5.49163e-27	-3.56172e-27	-311	200	0	0.0380223	0.0230628	0.902558	-28.5808	21.709	8.23923	-914	200	0
297	6	4.41603e-20	1.84778e-20	4.68978e-19	-1.75263e-17	3.56995e-17	4.37477e-18	300	610	0	1.31626e-19	2.48787e-19	6.1716e-19	-5.02332e-17	5.87457e-17	-1.09906e-17	300	200	0	-1.26494e-29	-2.56972e-30	1.58791e-28	-1.72389e-27	-4.51257e-27	2.92673e-27	-311	200	0	-0.00677395	-0.0925337	2.54738	-66.7348	31.6518	14.8909	-914	200	0
297	7	9.03286e-20	4.98788e-21	4.72248e-19	-1.70778e-17	3.68285e-17	5.80184e-18	300	610	0	1.9879e-19	2.67582e-19	7.11239e-19	-5.74842e-17	7.01252e-17	-7.24915e-18	300	200	0	-5.88014e-29	-1.19455e-29	7.38147e-28	-8.01357e-27	-2.09769e-26	1.3605e-26	-311	200	0	-0.0983908	-0.257197	4.89356	-123.318	43.9152	23.5077	-914	200	0
297	8	1.51897e-19	-1.95091e-20	3.80008e-19	-1.27566e-17	3.11553e-17	7.08081e-18	300	610	0	2.74385e-19	2.44784e-19	7.27383e-19	-5.81754e-17	7.5376e-17	7.61505e-19	300	200	0	-1.26879e-28	-2.57754e-29	1.59274e-27	-1.72913e-26	-4.52631e-26	2.93563e-26	-311	200	0	-0.23971	-0.475966	7.8615	-194.451	57.0459	33.0933	-914	200	0
297	9	2.27484e-19	-5.80708e-20	1.40776e-19	-2.59536e-18	1.48274e-17	7.83697e-18	300	610	0	3.48967e-19	1.54372e-19	6.04627e-19	-4.73142e-17	6.8878e-17	1.45363e-17	300	200	0	-2.18975e-28	-4.44846e-29	2.74884e-27	-2.98423e-26	-7.81174e-26	5.06648e-26	-311	200	0	-0.430567	-0.746853	11.2429	-273.023	68.4939	42.0584	-914	200	0
298	0	3.11777e-19	-1.13098e-19	-3.04508e-19	1.5616e-17	-1.6646e-17	7.52702e-18	300	610	0	4.06323e-19	-3.48905e-20	2.65742e-19	-1.86121e-17	4.32934e-17	3.54803e-17	300	200	0	-3.33747e-28	-6.78005e-29	4.1896e-27	-4.54837e-26	-1.19061e-25	7.72199e-26	-311	200	0	-0.662511	-1.05536	14.6679	-347.722	75.9159	48.2783	-914	200	0	-0.578635	-0.879403	11.0301	1977.61	10148.5	952.41	0	0	0
298	1	3.93735e-19	-1.85354e-19	-1.01583e-18	4.40523e-17	-6.79352e-17	5.42709e-18	300	610	0	4.21824e-19	-3.56836e-19	-3.78778e-19	3.51682e-17	-1.0183e-17	6.45502e-17	300	200	0	-4.6416e-28	-9.42939e-29	5.82671e-27	-6.32567e-26	-1.65585e-25	1.07394e-25	-311	200	0	-0.911504	-1.37106	17.6907	-405.089	80.6579	50.0931	-914	200	0
298	2	4.54636e-19	-2.7259e-19	-2.04238e-18	8.4376e-17	-1.43054e-16	6.4935e-19	300	610	0	3.61312e-19	-8.42792e-19	-1.42123e-18	1.21415e-16	-1.01082e-16	1.01725e-16	300	200	0	-5.94734e-28	-1.2082e-28	7.46583e-27	-8.10515e-26	-2.12166e-25	1.37605e-25	-311	200	0	-1.13775	-1.65141	19.9524	-435.071	87.0294	47.9348	-914	200	0
298	3	4.66284e-19	-3.67792e-19	-3.40431e-18	1.37014e-16	-2.44042e-16	-7.79513e-18	300	610	0	1.81141e-19	-1.51324e-18	-2.93964e-18	2.46244e-16	-2.38219e-16	1.45289e-16	300	200	0	-6.9851e-28	-1.41902e-28	8.76856e-27	-9.51944e-26	-2.49188e-25	1.61616e-25	-311	200	0	-1.29507	-1.85005	21.2235	-434.402	96.0763	44.6826	-914	200	0
298	4	3.89851e-19	-4.57108e-19	-5.06715e-18	2.00153e-16	-3.69082e-16	-2.0866e-17	300	610	0	-1.69788e-19	-2.36554e-18	-4.97098e-18	4.12294e-16	-4.2734e-16	1.9093e-16	300	200	0	-7.3416e-28	-1.49144e-28	9.21608e-27	-1.00053e-25	-2.61905e-25	1.69865e-25	-311	200	0	-1.34336	-1.92847	21.3507	-405.318	104.869	43.6573	-914	200	0
298	5	1.76072e-19	-5.17664e-19	-6.90853e-18	2.68465e-16	-5.10026e-16	-3.92729e-17	300	610	0	-7.44944e-19	-3.35739e-18	-7.47325e-18	6.15605e-16	-6.67659e-16	2.30721e-16	300	200	0	-6.43925e-28	-1.30813e-28	8.08334e-27	-8.77554e-26	-2.29715e-25	1.48987e-25	-311	200	0	-1.26412	-1.8734	20.3064	-354.412	112.392	46.1371	-914	200	0
298	6	-2.32261e-19	-5.15643e-19	-8.67862e-18	3.31608e-16	-6.49406e-16	-6.31439e-17	300	610	0	-1.59082e-18	-4.3863e-18	-1.02757e-17	8.41566e-16	-9.4719e-16	2.52084e-16	300	200	0	-3.53454e-28	-7.18039e-29	4.43698e-27	-4.81693e-26	-1.26092e-25	8.17794e-26	-311	200	0	-1.0709	-1.70622	18.2907	-291.958	121.484	51.6156	-914	200	0
298	7	-8.94302e-19	-4.05202e-19	-9.95764e-18	3.72668e-16	-7.57162e-16	-9.15683e-17	300	610	0	-2.73216e-18	-5.26628e-18	-1.30191e-17	1.06006e-15	-1.23696e-15	2.36967e-16	300	200	0	2.25051e-28	4.57191e-29	-2.82512e-27	3.06705e-26	8.02852e-26	-5.20708e-26	-311	200	0	-0.80206	-1.47379	15.7431	-228.725	135.72	60.1418	-914	200	0
298	8	-1.86033e-18	-1.29088e-19	-1.01173e-17	3.66803e-16	-7.8757e-16	-1.22018e-16	300	610	0	-4.15071e-18	-5.70477e-18	-1.50909e-17	1.22027e-15	-1.48444e-15	1.61536e-16	300	200	0	1.18456e-27	2.40644e-28	-1.48701e-26	1.61435e-25	4.22583e-25	-2.74076e-25	-311	200	0	-0.503569	-1.23077	13.2298	-172.483	156.686	72.8156	-914	200	0
298	9	-3.15475e-18	3.7792e-19	-8.29714e-18	2.80541e-16	-6.77143e-16	-1.49676e-16	300	610	0	-5.75724e-18	-5.28445e-18	-1.5565e-17	1.24586e-15	-1.60707e-15	-3.157e-18	300	200	0	2.60779e-27	5.2977e-28	-3.27361e-26	3.55394e-25	9.30306e-25	-6.0337e-25	-311	200	0	-0.216459	-1.02175	11.2448	-126.752	182.808	90.1788	-914	200	0
299	0	-4.75192e-18	1.18138e-18	-3.41074e-18	7.23326e-17	-3.44664e-16	-1.66744e-16	300	610	0	-7.35759e-18	-3.45759e-18	-1.3162e-17	1.03204e-15	-1.48709e-15	-2.88949e-16	300	200	0	4.5424e-27	9.22786e-28	-5.70218e-26	6.19047e-25	1.62046e-24	-1.05099e-24	-311	200	0	0.0266888	-0.869128	10.0499	-91.0648	208.641	110.984	-914	200	0	-0.704209	-0.551558	14.094	2711.9	12829.9	784.827	0	0	0
299	1	-6.54446e-18	2.33384e-18	5.79533e-18	-3.04799e-16	3.05081e-16	-1.61852e-16	300	610	0	-8.61534e-18	4.36819e-19	-6.25321e-18	4.46128e-16	-9.70051e-16	-7.26104e-16	300	200	0	6.96529e-27	1.41499e-27	-8.74369e-26	9.49244e-25	2.48481e-24	-1.61158e-24	-311	200	0	0.198667	-0.770515	9.63274	-61.7491	224.235	131.691	-914	200	0
299	2	-8.30508e-18	3.85433e-18	2.06055e-17	-8.97531e-16	1.37191e-15	-1.19782e-16	300	610	0	-9.01639e-18	7.11969e-18	7.05987e-18	-6.65446e-16	1.30382e-16	-1.33587e-15	300	200	0	9.73501e-27	1.97766e-27	-1.22206e-25	1.32671e-24	3.47288e-24	-2.25241e-24	-311	200	0	0.274333	-0.704598	9.76044	-33.6311	216.192	146.964	-914	200	0
299	3	-9.64511e-18	5.69963e-18	4.20916e-17	-1.74234e-15	2.94292e-15	-2.17714e-17	300	610	0	-7.84423e-18	1.72667e-17	2.8751e-17	-2.46079e-15	2.0173e-15	-2.1194e-15	300	200	0	1.25336e-26	2.5462e-27	-1.57337e-25	1.70811e-24	4.47126e-24	-2.89994e-24	-311	200	0	0.234637	-0.646273	10.1501	-3.6681	173.519	152.691	-914	200	0
299	4	-9.97573e-18	7.72722e-18	7.07336e-17	-2.8504e-15	5.0651e-15	1.53211e-16	300	610	0	-4.17891e-18	3.13346e-17	6.0516e-17	-5.07311e-15	4.88087e-15	-3.0427e-15	300	200	0	1.48021e-26	3.00705e-27	-1.85815e-25	2.01726e-24	5.28054e-24	-3.42481e-24	-311	200	0	0.0765982	-0.58376	10.6862	25.5372	95.3188	149.516	-914	200	0
299	5	-8.48215e-18	9.65139e-18	1.05882e-16	-4.18654e-15	7.70582e-15	4.25783e-16	300	610	0	3.06267e-18	4.93049e-17	1.03215e-16	-8.56468e-15	8.84927e-15	-4.01761e-15	300	200	0	1.56783e-26	3.18503e-27	-1.96813e-25	2.13666e-24	5.59309e-24	-3.62752e-24	-311	200	0	-0.182634	-0.520824	11.4555	45.8683	-7.90899	142.337	-914	200	0
299	6	-4.12549e-18	1.09967e-17	1.45059e-16	-5.64232e-15	1.07009e-14	8.11569e-16	300	610	0	1.50227e-17	7.03362e-17	1.56078e-16	-1.28615e-14	1.39164e-14	-4.88015e-15	300	200	0	1.3951e-26	2.83413e-27	-1.75129e-25	1.90126e-24	4.97689e-24	-3.22787e-24	-311	200	0	-0.511222	-0.464246	12.5536	46.2333	-119.316	136.443	-914	200	0
299	7	4.30743e-18	1.10562e-17	1.83118e-16	-7.0043e-15	1.36911e-14	1.31427e-15	300	610	0	3.27093e-17	9.233e-17	2.15655e-16	-1.76677e-14	1.98438e-14	-5.36836e-15	300	200	0	8.05374e-27	1.63611e-27	-1.011e-25	1.09758e-24	2.87311e-24	-1.86342e-24	-311	200	0	-0.8702	-0.414508	13.928	16.1184	-221.012	134.865	-914	200	0
299	8	1.80814e-17	8.86708e-18	2.11342e-16	-7.92072e-15	1.60528e-14	1.91606e-15	300	610	0	5.66885e-17	1.11437e-16	2.74557e-16	-2.23635e-14	2.60382e-14	-5.10428e-15	300	200	0	-3.87321e-27	-7.8684e-28	4.86213e-26	-5.27849e-25	-1.38174e-24	8.96155e-25	-311	200	0	-1.2208	-0.368539	15.4536	-47.3429	-299.062	138.391	-914	200	0
299	9	3.82887e-17	3.22082e-18	2.16605e-16	-7.87213e-15	1.68317e-14	2.56543e-15	300	610	0	8.66397e-17	1.21562e-16	3.20071e-16	-2.58933e-14	3.14126e-14	-3.58653e-15	300	200	0	-2.38143e-26	-4.83787e-27	2.98947e-25	-3.24546e-24	-8.49556e-24	5.50998e-24	-311	200	0	-1.52638	-0.325664	17.0509	-132.634	-346.354	146.262	-914	200	0
300	0	6.54951e-17	-7.26748e-18	1.80842e-16	-6.15523e-15	1.46962e-14	3.16288e-15	300	610	0	1.20767e-16	1.13964e-16	3.3286e-16	-2.66633e-14	3.42462e-14	-2.03012e-16	300	200	0	-5.35592e-26	-1.08805e-26	6.72341e-25	-7.29915e-24	-1.91068e-23	1.23921e-23	-311	200	0	-1.74676	-0.286714	18.6117	-217.019	-358.424	156.396	-914	200	0	-0.704209	-0.551558	14.094	2711.9	12829.9	784.827	0	0	0
300	1	9.92332e-17	-2.40025e-17	8.11409e-17	-1.89266e-15	7.93439e-15	3.54613e-15	300	610	0	1.55081e-16	7.71166e-17	2.8608e-16	-2.24734e-14	3.20733e-14	5.72396e-15	300	200	0	-9.41874e-26	-1.91341e-26	1.18236e-24	-1.28361e-23	-3.36006e-23	2.17924e-23	-311	200	0	-1.84473	-0.249385	19.9113	-280.95	-328.845	166.639	-914	200	0
300	2	1.37335e-16	-4.81321e-17	-1.09093e-16	5.91359e-15	-5.47157e-15	3.47737e-15	300	610	0	1.82604e-16	-2.96261e-18	1.45394e-16	-1.05258e-14	2.1643e-14	1.48457e-14	300	200	0	-1.4532e-25	-2.95217e-26	1.82424e-24	-1.98045e-23	-5.18417e-23	3.36231e-23	-311	200	0	-1.80718	-0.208129	20.7383	-322.265	-255.987	176.433	-914	200	0
300	3	1.75127e-16	-8.01192e-17	-4.17341e-16	1.82646e-14	-2.76536e-14	2.63669e-15	300	610	0	1.92609e-16	-1.41628e-16	-1.29449e-16	1.2437e-14	-9.86135e-16	2.76324e-14	300	200	0	-2.04119e-25	-4.14668e-26	2.56236e-24	-2.78178e-23	-7.28179e-23	4.72276e-23	-311	200	0	-1.64834	-0.160124	21.0477	-354.707	-153.507	185.177	-914	200	0
300	4	2.04542e-16	-1.1914e-16	-8.66927e-16	3.59589e-14	-6.05e-14	6.27761e-16	300	610	0	1.70069e-16	-3.53437e-16	-5.80633e-16	4.97967e-14	-4.014e-14	4.4142e-14	300	200	0	-2.64061e-25	-5.36438e-26	3.31481e-24	-3.59867e-23	-9.42014e-23	6.10964e-23	-311	200	0	-1.39153	-0.109191	20.9082	-391.735	-46.6325	189.438	-914	200	0
300	5	2.13288e-16	-1.62302e-16	-1.46911e-15	5.92776e-14	-1.05083e-13	-2.99651e-15	300	610	0	9.55998e-17	-6.48542e-16	-1.24496e-15	1.0445e-13	-9.99158e-14	6.37033e-14	300	200	0	-3.13558e-25	-6.36991e-26	3.93616e-24	-4.27323e-23	-1.11859e-22	7.25487e-23	-311	200	0	-1.06181	-0.0589654	20.3758	-432.851	43.5541	185.279	-914	200	0
300	6	1.84271e-16	-2.03717e-16	-2.21183e-15	8.75432e-14	-1.60835e-13	-8.67875e-15	300	610	0	-5.37469e-17	-1.02732e-15	-2.14226e-15	1.77847e-13	-1.83163e-13	8.45159e-14	300	200	0	-3.34626e-25	-6.79791e-26	4.20064e-24	-4.56035e-23	-1.19375e-22	7.74233e-23	-311	200	0	-0.695606	-0.00633806	19.4499	-462.442	110.11	172.379	-914	200	0
300	7	9.55911e-17	-2.33505e-16	-3.04498e-15	1.18551e-13	-2.24452e-13	-1.67621e-14	300	610	0	-3.02357e-16	-1.4731e-15	-3.25867e-15	2.68626e-13	-2.89972e-13	1.03189e-13	300	200	0	-3.0188e-25	-6.13268e-26	3.78957e-24	-4.11408e-23	-1.07693e-22	6.98468e-23	-311	200	0	-0.348173	0.0473849	18.0806	-461.869	157.087	152.533	-914	200	0
300	8	-7.84706e-17	-2.36894e-16	-3.86262e-15	1.479e-13	-2.88556e-13	-2.73453e-14	300	610	0	-6.72061e-16	-1.94296e-15	-4.52469e-15	3.70811e-13	-4.15612e-13	1.14269e-13	300	200	0	-1.82326e-25	-3.70394e-26	2.28878e-24	-2.48477e-23	-6.50432e-23	4.21852e-23	-311	200	0	-0.0859252	0.0833205	16.2534	-427.136	191.678	126.537	-914	200	0
300	9	-3.6494e-16	-1.93665e-16	-4.48376e-15	1.68276e-13	-3.40213e-13	-4.00821e-14	300	610	0	-1.17572e-15	-2.35728e-15	-5.78838e-15	4.71647e-13	-5.47952e-13	1.09845e-13	300	200	0	6.34202e-26	1.28838e-26	-7.9613e-25	8.64305e-24	2.26247e-23	-1.46737e-23	-311	200	0	0.0426225	0.077238	14.1342	-373.233	220.734	95.3382	-914	200	0
301	0	-7.87514e-16	-7.83189e-17	-4.63431e-15	1.6882e-13	-3.59511e-13	-5.39232e-14	300	610	0	-1.80791e-15	-2.58906e-15	-6.78597e-15	5.49226e-13	-6.645e-13	7.93724e-14	300	200	0	4.7769e-25	9.70424e-26	-5.99655e-24	6.51005e-23	1.70412e-22	-1.10524e-22	-311	200	0	0.0347807	0.0219714	12.084	-320.882	250.497	61.6415	-914	200	0	-0.422895	-0.151905	13.292	2307.81	12422.1	273.722	0	0	0
301	1	-1.35918e-15	1.38541e-16	-3.93516e-15	1.3476e-13	-3.18525e-13	-6.68149e-14	300	610	0	-2.53257e-15	-2.45533e-15	-7.1139e-15	5.70266e-13	-7.29416e-13	9.91261e-15	300	200	0	1.09916e-24	2.23294e-25	-1.3798e-23	1.49796e-22	3.92117e-22	-2.54316e-22	-311	200	0	-0.0717316	-0.0700864	10.4745	-283.989	285.015	28.7994	-914	200	0
301	2	-2.07163e-15	4.86993e-16	-1.90314e-15	4.75754e-14	-1.81188e-13	-7.53821e-14	300	610	0	-3.26779e-15	-1.71357e-15	-6.20907e-15	4.88607e-13	-6.91067e-13	-1.12953e-13	300	200	0	1.95215e-24	3.96578e-25	-2.45058e-23	2.66043e-22	6.96413e-22	-4.51674e-22	-311	200	0	-0.22273	-0.177943	9.49288	-267.342	323.382	-0.516758	-914	200	0
301	3	-2.88119e-15	9.92062e-16	2.02577e-15	-1.13929e-13	9.52506e-14	-7.46511e-14	300	610	0	-3.86892e-15	-6.81108e-17	-3.34777e-15	2.45259e-13	-4.81064e-13	-3.03227e-13	300	200	0	3.03092e-24	6.1573e-25	-3.80478e-23	4.1306e-22	1.08126e-21	-7.01272e-22	-311	200	0	-0.364232	-0.279193	9.10611	-268.947	359.65	-24.3483	-914	200	0
301	4	-3.69177e-15	1.6648e-15	8.43915e-15	-3.71204e-13	5.56303e-13	-5.78997e-14	300	610	0	-4.11216e-15	2.80792e-15	2.32303e-15	-2.28849e-13	-1.60543e-14	-5.71289e-13	300	200	0	4.27869e-24	8.69215e-25	-5.37115e-23	5.83109e-22	1.52639e-21	-9.89973e-22	-311	200	0	-0.458132	-0.3549	9.17056	-283.364	388.019	-41.0075	-914	200	0
301	5	-4.33605e-15	2.48965e-15	1.78438e-14	-7.41703e-13	1.24284e-12	-1.6758e-14	300	610	0	-3.68251e-15	7.22787e-15	1.17044e-14	-1.006e-12	7.96056e-13	-9.19057e-13	300	200	0	5.56167e-24	1.12985e-24	-6.98169e-23	7.57955e-22	1.98408e-21	-1.28682e-21	-311	200	0	-0.494144	-0.392805	9.53606	-304.115	407.72	-48.6619	-914	200	0
301	6	-4.5575e-15	3.40803e-15	3.05009e-14	-1.2323e-12	2.1792e-12	5.8274e-14	300	610	0	-2.17159e-15	1.34166e-14	2.55942e-14	-2.14907e-12	2.04347e-12	-1.33334e-12	300	200	0	6.63981e-24	1.34888e-24	-8.33511e-23	9.04887e-22	2.3687e-21	-1.53627e-21	-311	200	0	-0.482785	-0.38663	10.0525	-323.924	420.787	-45.6267	-914	200	0
301	7	-3.99758e-15	4.29864e-15	4.61903e-14	-1.83005e-12	3.3559e-12	1.76691e-13	300	610	0	9.06615e-16	2.13983e-14	4.44449e-14	-3.69154e-12	3.78932e-12	-1.77741e-12	300	200	0	7.13814e-24	1.45011e-24	-8.96068e-23	9.72801e-22	2.54647e-21	-1.65157e-21	-311	200	0	-0.441169	-0.339738	10.6024	-336.508	427.523	-32.5152	-914	200	0
301	8	-2.19476e-15	4.95626e-15	6.39003e-14	-2.49021e-12	4.70661e-12	3.46012e-13	300	610	0	6.07247e-15	3.08435e-14	6.80153e-14	-5.60883e-12	6.04006e-12	-2.18119e-12	300	200	0	6.52467e-24	1.32548e-24	-8.19057e-23	8.89195e-22	2.32762e-21	-1.50963e-21	-311	200	0	-0.387509	-0.271755	11.1661	-339.214	424.969	-14.4916	-914	200	0
301	9	1.39595e-15	5.0723e-15	8.14521e-14	-3.12202e-12	6.07988e-12	5.68758e-13	300	610	0	1.37981e-14	4.08755e-14	9.49067e-14	-7.78046e-12	8.70223e-12	-2.43117e-12	300	200	0	4.10468e-24	8.33864e-25	-5.1527e-23	5.59394e-22	1.46431e-21	-9.4971e-22	-311	200	0	-0.338252	-0.212852	11.7847	-331.825	406.661	0.0447214	-914	200	0
302	0	7.35172e-15	4.2223e-15	9.50893e-14	-3.57353e-12	7.20762e-12	8.38233e-13	300	610	0	2.43739e-14	4.98477e-14	1.21998e-13	-9.94411e-12	1.15279e-11	-2.36182e-12	300	200	0	-9.55525e-25	-1.94115e-25	1.1995e-23	-1.30221e-22	-3.40876e-22	2.21083e-22	-311	200	0	-0.303601	-0.186977	12.5291	-315.277	365.104	3.8894	-914	200	0	-0.598762	-0.588547	18.1211	3459.59	16599.8	651.066	0	0	0
302	1	1.6186e-14	1.86836e-15	9.90898e-14	-3.6178e-12	7.67446e-12	1.1331e-12	300	610	0	3.77138e-14	5.51161e-14	1.43819e-13	-1.16452e-11	1.40521e-11	-1.75145e-12	300	200	0	-9.55848e-24	-1.9418e-24	1.1999e-22	-1.30265e-21	-3.40991e-21	2.21157e-21	-311	200	0	-0.285447	-0.200888	13.5289	-292.724	295.612	-5.86344	-914	200	0
302	2	2.81948e-14	-2.61324e-15	8.55e-14	-2.94459e-12	6.895e-12	1.411e-12	300	610	0	5.30951e-14	5.28501e-14	1.51949e-13	-1.21892e-11	1.55285e-11	-3.2664e-13	300	200	0	-2.25393e-23	-4.57885e-24	2.82941e-22	-3.0717e-21	-8.04072e-21	5.21498e-21	-311	200	0	-0.279327	-0.245751	14.9086	-268.375	196.686	-28.0976	-914	200	0
302	3	4.32348e-14	-9.86608e-15	4.41338e-14	-1.16308e-12	4.10952e-12	1.60175e-12	300	610	0	6.88373e-14	3.79498e-14	1.3458e-13	-1.06076e-11	1.48762e-11	2.21923e-12	300	200	0	-4.04427e-23	-8.21592e-24	5.07687e-22	-5.51162e-21	-1.44276e-20	9.35734e-21	-311	200	0	-0.28046	-0.303322	16.6942	-245.466	71.4246	-58.704	-914	200	0
302	4	6.04282e-14	-2.04349e-14	-3.69653e-14	2.17664e-12	-1.58737e-12	1.60136e-12	300	610	0	8.19429e-14	4.16437e-15	7.64627e-14	-5.65713e-12	1.06568e-11	6.18701e-12	300	200	0	-6.31953e-23	-1.28381e-23	7.93305e-22	-8.61238e-21	-2.25444e-20	1.46217e-20	-311	200	0	-0.288958	-0.348661	18.7783	-226.246	-68.1711	-90.4387	-914	200	0
302	5	7.78015e-14	-3.45795e-14	-1.70354e-13	7.53398e-12	-1.11667e-11	1.26862e-12	300	610	0	8.77451e-14	-5.54613e-14	-4.04744e-14	4.12619e-12	1.1084e-12	1.18051e-11	300	200	0	-8.96638e-23	-1.82152e-23	1.12557e-21	-1.22196e-20	-3.19868e-20	2.07457e-20	-311	200	0	-0.309115	-0.356241	20.8672	-212.119	-201.056	-113.581	-914	200	0
302	6	9.18851e-14	-5.20104e-14	-3.67028e-13	1.52896e-11	-2.55122e-11	4.26829e-13	300	610	0	7.96413e-14	-1.47666e-13	-2.35467e-13	2.02865e-11	-1.57288e-11	1.91286e-11	300	200	0	-1.17107e-22	-2.37902e-23	1.47007e-21	-1.59595e-20	-4.17768e-20	2.70953e-20	-311	200	0	-0.347719	-0.321315	22.511	-204.094	-301.23	-119.232	-914	200	0
302	7	9.73268e-14	-7.15423e-14	-6.3299e-13	2.56082e-11	-4.51727e-11	-1.12579e-12	300	610	0	4.90318e-14	-2.77415e-13	-5.25787e-13	4.4187e-11	-4.17519e-11	2.78995e-11	300	200	0	-1.40554e-22	-2.85534e-23	1.7644e-21	-1.91549e-20	-5.01413e-20	3.25203e-20	-311	200	0	-0.414106	-0.276639	23.3055	-201.657	-344.708	-103.473	-914	200	0
302	8	8.6609e-14	-9.06783e-14	-9.64312e-13	3.82449e-11	-7.00004e-11	-3.59279e-12	300	610	0	-1.43742e-14	-4.45559e-13	-9.21702e-13	7.65937e-11	-7.83553e-11	3.73692e-11	300	200	0	-1.52188e-22	-3.0917e-23	1.91046e-21	-2.07405e-20	-5.42919e-20	3.52122e-20	-311	200	0	-0.514835	-0.272856	23.0924	-198.181	-321.435	-69.4123	-914	200	0
302	9	5.00081e-14	-1.05158e-13	-1.34061e-12	5.2293e-11	-9.86671e-11	-7.13855e-12	300	610	0	-1.21674e-13	-6.45613e-13	-1.41918e-12	1.17075e-10	-1.25771e-10	4.60905e-11	300	200	0	-1.40866e-22	-2.86168e-23	1.76832e-21	-1.91975e-20	-5.02527e-20	3.25925e-20	-311	200	0	-0.644439	-0.343778	22.0206	-181.882	-241.147	-25.8953	-914	200	0
303	0	-2.40209e-14	-1.08535e-13	-1.71709e-12	6.58827e-11	-1.28066e-10	-1.18253e-11	300	610	0	-2.83067e-13	-8.59685e-13	-1.99014e-12	1.63206e-10	-1.82158e-10	5.17017e-11	300	200	0	-9.19619e-23	-1.8682e-23	1.15442e-21	-1.25328e-20	-3.28067e-20	2.12775e-20	-311	200	0	-0.786055	-0.496741	20.4744	-146.36	-123.536	17.3031	-914	200	0	-0.598762	-0.588547	18.1211	3459.59	16599.8	651.066	0	0	0
303	1	-1.47797e-13	-9.19028e-14	-2.01584e-12	7.58572e-11	-1.52643e-10	-1.75248e-11	300	610	0	-5.05077e-13	-1.05375e-12	-2.57052e-12	2.09598e-10	-2.42459e-10	5.07401e-11	300	200	0	1.21651e-23	2.47134e-24	-1.52712e-22	1.65789e-21	4.33981e-21	-2.81469e-21	-311	200	0	-0.920312	-0.721332	18.878	-97.5119	13.908	54.5817	-914	200	0
303	2	-3.3243e-13	-4.39174e-14	-2.11743e-12	7.74754e-11	-1.63736e-10	-2.38037e-11	300	610	0	-7.86477e-13	-1.17276e-12	-3.04692e-12	2.46822e-10	-2.97061e-10	3.85457e-11	300	200	0	1.90748e-22	3.87504e-23	-2.39451e-21	2.59956e-20	6.80479e-20	-4.4134e-20	-311	200	0	-1.0276	-0.993056	17.4729	-48.6796	156.985	84.7016	-914	200	0
303	3	-5.84623e-13	4.86494e-14	-1.85504e-12	6.42242e-11	-1.49077e-10	-2.97883e-11	300	610	0	-1.11282e-12	-1.13658e-12	-3.24368e-12	2.60383e-10	-3.30429e-10	9.34333e-12	300	200	0	4.61799e-22	9.38143e-23	-5.79708e-21	6.2935e-20	1.64743e-19	-1.06848e-19	-311	200	0	-1.08741	-1.26946	16.2494	-11.8062	288.37	107.13	-914	200	0
303	4	-9.02026e-13	1.99561e-13	-1.014e-12	2.78588e-11	-9.26665e-11	-3.40202e-11	300	610	0	-1.44967e-12	-8.37949e-13	-2.91328e-12	2.29975e-10	-3.19946e-10	-4.33852e-11	300	200	0	8.37471e-22	1.70132e-22	-1.0513e-20	1.14132e-19	2.98761e-19	-1.93768e-19	-311	200	0	-1.08294	-1.4891	15.0283	7.32076	384.16	119.928	-914	200	0
303	5	-1.26703e-12	4.20655e-13	6.59067e-13	-4.11676e-11	2.46624e-11	-3.43261e-11	300	610	0	-1.73492e-12	-1.44792e-13	-1.73451e-12	1.29398e-10	-2.35366e-10	-1.26098e-10	300	200	0	1.31721e-21	2.6759e-22	-1.65352e-20	1.79512e-19	4.69903e-19	-3.04766e-19	-311	200	0	-1.00787	-1.59062	13.5982	9.0493	422.425	121.28	-914	200	0
303	6	-1.63913e-12	7.17971e-13	3.43233e-12	-1.52687e-10	2.23616e-10	-2.774e-11	300	610	0	-1.87129e-12	1.09083e-12	6.75382e-13	-7.23662e-11	-3.94522e-11	-2.43811e-10	300	200	0	1.87846e-21	3.81607e-22	-2.35807e-20	2.56e-19	6.70124e-19	-4.34623e-19	-311	200	0	-0.87395	-1.55132	11.9058	-2.86548	397.856	112.119	-914	200	0
303	7	-1.94643e-12	1.0862e-12	7.54407e-12	-3.14988e-10	5.23281e-10	-1.05327e-11	300	610	0	-1.72044e-12	3.01371e-12	4.7268e-12	-4.08284e-10	3.09478e-10	-3.97988e-10	300	200	0	2.4651e-21	5.00783e-22	-3.09449e-20	3.35948e-19	8.79403e-19	-5.70356e-19	-311	200	0	-0.711033	-1.40395	10.1535	-24.4112	324.44	96.1584	-914	200	0
303	8	-2.07727e-12	1.50142e-12	1.31311e-11	-5.31958e-10	9.35971e-10	2.15798e-11	300	610	0	-1.10131e-12	5.73319e-12	1.07932e-11	-9.07873e-10	8.52188e-10	-5.83615e-10	300	200	0	2.97425e-21	6.04218e-22	-3.73365e-20	4.05337e-19	1.06104e-18	-6.88161e-19	-311	200	0	-0.553526	-1.20777	8.64808	-52.5282	224.138	77.4609	-914	200	0
303	9	-1.87409e-12	1.91225e-12	2.01256e-11	-7.99018e-10	1.45967e-09	7.29573e-11	300	610	0	2.03903e-13	9.27427e-12	1.91061e-11	-1.58854e-09	1.6194e-09	-7.85451e-10	300	200	0	3.24306e-21	6.58826e-22	-4.07109e-20	4.41971e-19	1.15694e-18	-7.50355e-19	-311	200	0	-0.42651	-1.01007	7.58135	-84.1997	116.435	58.5729	-914	200	0
304	0	-1.13209e-12	2.23027e-12	2.81177e-11	-1.09782e-09	2.06783e-09	1.47188e-10	300	610	0	2.43175e-12	1.351e-11	2.96027e-11	-2.44299e-09	2.61798e-09	-9.73624e-10	300	200	0	3.03809e-21	6.17187e-22	-3.81379e-20	4.14037e-19	1.08381e-18	-7.02931e-19	-311	200	0	-0.34207	-0.83127	6.94482	-115.197	15.9988	40.2173	-914	200	0	-0.334241	-0.483185	5.1733	959.909	4731.08	519.752	0	0	0
304	1	3.93221e-13	2.32091e-12	3.61874e-11	-1.38987e-09	2.6968e-09	2.45775e-10	300	610	0	5.80234e-12	1.80757e-11	4.17207e-11	-3.42254e-09	3.81192e-09	-1.09901e-09	300	200	0	2.0516e-21	4.16781e-22	-2.57542e-20	2.79596e-19	7.3189e-19	-4.74683e-19	-311	200	0	-0.301056	-0.669853	6.56737	-140.042	-66.3533	21.9476	-914	200	0
304	2	2.96462e-12	1.99729e-12	4.27189e-11	-1.60962e-09	3.23154e-09	3.66279e-10	300	610	0	1.04615e-11	2.22683e-11	5.41457e-11	-4.41652e-09	5.09804e-09	-1.0892e-09	300	200	0	-8.96223e-23	-1.82068e-23	1.12506e-21	-1.2214e-20	-3.19722e-20	2.07364e-20	-311	200	0	-0.294622	-0.517845	6.23417	-154.077	-124.264	3.56585	-914	200	0
304	3	6.82223e-12	1.02024e-12	4.52205e-11	-1.65804e-09	3.49148e-09	4.99916e-10	300	610	0	1.63958e-11	2.49428e-11	6.45283e-11	-5.22949e-09	6.27782e-09	-8.46277e-10	300	200	0	-3.79521e-21	-7.70995e-22	4.76422e-20	-5.17219e-19	-1.35391e-18	8.78108e-19	-311	200	0	-0.304848	-0.374982	5.79141	-155.442	-156.592	-13.5445	-914	200	0
304	4	1.2117e-11	-8.9067e-13	4.01944e-11	-1.39844e-09	3.21958e-09	6.28681e-10	300	610	0	2.33172e-11	2.44222e-11	6.92055e-11	-5.55907e-09	7.02796e-09	-2.48272e-10	300	200	0	-9.45326e-21	-1.92043e-21	1.18669e-19	-1.28831e-18	-3.37237e-18	2.18723e-18	-311	200	0	-0.308587	-0.248349	5.14793	-144.403	-165.604	-26.7312	-914	200	0
304	5	1.88134e-11	-4.02959e-12	2.31176e-11	-6.56928e-10	2.07904e-09	7.22274e-10	300	610	0	3.05202e-11	1.84524e-11	6.29898e-11	-4.97953e-09	6.87532e-09	8.43308e-10	300	200	0	-1.73339e-20	-3.52137e-21	2.17597e-19	-2.3623e-18	-6.18373e-18	4.01059e-18	-311	200	0	-0.289051	-0.143871	4.27642	-122.614	-155.36	-34.0346	-914	200	0
304	6	2.65591e-11	-8.65344e-12	-1.13774e-11	7.68987e-10	-3.35805e-10	7.35283e-10	300	610	0	3.67195e-11	4.24289e-12	3.91169e-11	-2.93897e-09	5.18412e-09	2.56699e-09	300	200	0	-2.74461e-20	-5.57566e-21	3.44537e-19	-3.74041e-18	-9.79116e-18	6.35027e-18	-311	200	0	-0.246287	-0.062781	3.25971	-93.8245	-131.888	-35.6626	-914	200	0
304	7	3.45236e-11	-1.49012e-11	-6.90146e-11	3.08959e-09	-4.46625e-09	6.05437e-10	300	610	0	3.98874e-11	-2.13512e-11	-1.05161e-11	1.21957e-09	1.16766e-09	5.03266e-09	300	200	0	-3.93426e-20	-7.99243e-21	4.93877e-19	-5.36169e-18	-1.40351e-17	9.1028e-18	-311	200	0	-0.193545	-0.00291287	2.26195	-63.173	-102.095	-33.417	-914	200	0
304	8	4.12169e-11	-2.26777e-11	-1.5495e-10	6.48508e-09	-1.07241e-08	2.54051e-10	300	610	0	3.7126e-11	-6.1439e-11	-9.46611e-11	8.19953e-09	-6.06022e-09	8.27753e-09	300	200	0	-5.18756e-20	-1.05385e-20	6.51207e-19	-7.06971e-18	-1.85062e-17	1.20026e-17	-311	200	0	-0.146053	0.0395374	1.43977	-35.2185	-71.5099	-29.203	-914	200	0
304	9	4.43116e-11	-3.15007e-11	-2.72285e-10	1.1046e-08	-1.93844e-08	-4.09787e-10	300	610	0	2.46244e-11	-1.18422e-10	-2.21383e-10	1.86393e-08	-1.73748e-08	1.22048e-08	300	200	0	-6.29168e-20	-1.27815e-20	7.8981e-19	-8.57443e-18	-2.24451e-17	1.45572e-17	-311	200	0	-0.115362	0.0686348	0.902563	-13.1775	-43.415	-24.2617	-914	200	0
305	0	4.05055e-11	-4.03142e-11	-4.19901e-10	1.66882e-08	-3.04275e-08	-1.47941e-09	300	610	0	-2.22549e-12	-1.92976e-10	-3.95881e-10	3.29319e-08	-3.34511e-08	1.65045e-08	300	200	0	-6.90738e-20	-1.40323e-20	8.67099e-19	-9.41351e-18	-2.46415e-17	1.59818e-17	-311	200	0	-0.109201	0.0876317	0.72057	0.677164	-19.2927	-19.1213	-914	200	0	-0.334241	-0.483185	5.1733	959.909	4731.08	519.752	0	0	0
305	1	2.54861e-11	-4.72836e-11	-5.89572e-10	2.30409e-08	-4.33248e-08	-3.033e-09	300	610	0	-4.84634e-11	-2.82628e-10	-6.17288e-10	5.09616e-08	-5.44757e-08	2.05605e-08	300	200	0	-6.54589e-20	-1.32979e-20	8.2172e-19	-8.92087e-18	-2.33519e-17	1.51454e-17	-311	200	0	-0.132147	0.0982088	0.937343	4.49975	0.496749	-13.7125	-914	200	0
305	2	-5.92182e-12	-4.96002e-11	-7.6242e-10	2.93121e-08	-5.67727e-08	-5.1062e-09	300	610	0	-1.18834e-10	-3.79951e-10	-8.74373e-10	7.17527e-08	-7.97468e-08	2.33515e-08	300	200	0	-4.55977e-20	-9.26315e-21	5.72398e-19	-6.21414e-18	-1.62666e-17	1.05501e-17	-311	200	0	-0.185716	0.099984	1.57369	-3.44825	16.1238	-7.49699	-914	200	0
305	3	-5.93209e-11	-4.33441e-11	-9.04952e-10	3.41413e-08	-6.83897e-08	-7.6532e-09	300	610	0	-2.16587e-10	-4.70434e-10	-1.1402e-09	9.30351e-08	-1.07164e-07	2.33634e-08	300	200	0	-1.59815e-21	-3.24662e-22	2.00616e-20	-2.17796e-19	-5.70122e-19	3.69763e-19	-311	200	0	-0.267779	0.0902561	2.62204	-24.8711	27.7978	0.393054	-914	200	0
305	4	-1.39896e-10	-2.34749e-11	-9.65199e-10	3.54608e-08	-7.44133e-08	-1.04961e-08	300	610	0	-3.41693e-10	-5.30257e-10	-1.36611e-09	1.10759e-07	-1.32627e-07	1.85393e-08	300	200	0	7.52607e-20	1.52892e-20	-9.44765e-19	1.02567e-17	2.68486e-17	-1.74133e-17	-311	200	0	-0.371262	0.0639943	4.03086	-61.2212	35.3787	10.9899	-914	200	0
305	5	-2.51028e-10	1.5951e-11	-8.69835e-10	3.04024e-08	-6.94591e-08	-1.32643e-08	300	610	0	-4.88432e-10	-5.24349e-10	-1.47575e-09	1.18618e-07	-1.49413e-07	6.30461e-09	300	200	0	1.93333e-19	3.92755e-20	-2.42695e-18	2.63478e-17	6.897e-17	-4.4732e-17	-311	200	0	-0.482206	0.0141407	5.67929	-113.152	38.0894	25.2825	-914	200	0
305	6	-3.92263e-10	8.12159e-11	-5.23597e-10	1.53001e-08	-4.6439e-08	-1.53282e-08	300	610	0	-6.42368e-10	-4.05342e-10	-1.36041e-09	1.0769e-07	-1.47625e-07	-1.62824e-08	300	200	0	3.58603e-19	7.285e-20	-4.50163e-18	4.88712e-17	1.27929e-16	-8.29709e-17	-311	200	0	-0.57903	-0.0660191	7.37391	-180.241	35.2225	43.8934	-914	200	0
305	7	-5.56568e-10	1.77888e-10	1.87182e-10	-1.41398e-08	3.22911e-09	-1.57395e-08	300	610	0	-7.769e-10	-1.14301e-10	-8.77714e-10	6.63511e-08	-1.13902e-07	-5.2191e-08	300	200	0	5.71692e-19	1.16139e-19	-7.17658e-18	7.79113e-17	2.03946e-16	-1.32274e-16	-311	200	0	-0.635592	-0.176046	8.91124	-261.841	29.0535	66.5513	-914	200	0
305	8	-7.26928e-10	3.09141e-10	1.38461e-09	-6.24118e-08	8.89462e-08	-1.31911e-08	300	610	0	-8.49786e-10	4.15602e-10	1.4384e-10	-1.93069e-08	-3.16303e-08	-1.03823e-07	300	200	0	8.23763e-19	1.67347e-19	-1.03409e-17	1.12264e-16	2.93871e-16	-1.90596e-16	-311	200	0	-0.629058	-0.303111	10.1611	-357.471	26.9342	91.7673	-914	200	0
305	9	-8.72491e-10	4.7332e-10	3.18015e-09	-1.33428e-07	2.19588e-07	-6.02315e-09	300	610	0	-8.0034e-10	1.25107e-09	1.89078e-09	-1.64286e-07	1.18022e-07	-1.72097e-07	300	200	0	1.09136e-18	2.2171e-19	-1.37001e-17	1.48733e-16	3.89335e-16	-2.52512e-16	-311	200	0	-0.55302	-0.427499	11.0927	-464.328	37.9551	117.313	-914	200	0
306	0	-9.44742e-10	6.60723e-10	5.64364e-09	-2.29277e-07	4.01275e-07	7.6928e-09	300	610	0	-5.48376e-10	2.44475e-09	4.53711e-09	-3.82379e-07	3.53836e-07	-2.55157e-07	300	200	0	1.33049e-18	2.70288e-19	-1.67019e-17	1.81321e-16	4.7464e-16	-3.07838e-16	-311	200	0	-0.426597	-0.531284	11.7255	-572.906	67.5097	140.69	-914	200	0	-0.311972	-0.291139	8.45988	1299.74	7872.71	425.804	0	0	0
306	1	-8.74498e-10	8.49657e-10	8.75803e-09	-3.4844e-07	6.34068e-07	2.99534e-08	300	610	0	3.57439e-12	4.01393e-09	8.19897e-09	-6.8241e-07	6.90609e-07	-3.46711e-07	300	200	0	1.47049e-18	2.98729e-19	-1.84594e-17	2.00401e-16	5.24585e-16	-3.40231e-16	-311	200	0	-0.284621	-0.599837	12.0346	-664.52	115.029	158.883	-914	200	0
306	2	-5.70983e-10	1.00208e-09	1.23587e-08	-4.83444e-07	9.07477e-07	6.24596e-08	300	610	0	9.62827e-10	5.91083e-09	1.28678e-08	-1.06274e-06	1.13314e-06	-4.34052e-07	300	200	0	1.40906e-18	2.86251e-19	-1.76883e-17	1.9203e-16	5.02672e-16	-3.26019e-16	-311	200	0	-0.15713	-0.624245	11.944	-716.681	173.994	169.146	-914	200	0
306	3	7.53146e-11	1.05938e-09	1.60585e-08	-6.18004e-07	1.19483e-06	1.06045e-07	300	610	0	2.43158e-09	7.98436e-09	1.83198e-08	-1.50386e-06	1.66785e-06	-4.95955e-07	300	200	0	1.01004e-18	2.05189e-19	-1.26792e-17	1.3765e-16	3.60322e-16	-2.33695e-16	-311	200	0	-0.0621287	-0.606027	11.4505	-716.956	235.125	170.86	-914	200	0
306	4	1.18379e-09	9.39371e-10	1.91635e-08	-7.23887e-07	1.44685e-06	1.59862e-07	300	610	0	4.48192e-09	9.93512e-09	2.40035e-08	-1.95925e-06	2.25201e-06	-5.00778e-07	300	200	0	1.06572e-19	2.16501e-20	-1.33782e-18	1.45239e-17	3.80187e-17	-2.46578e-17	-311	200	0	-0.014006	-0.55182	10.6698	-670.387	291.808	165.271	-914	200	0
306	5	2.86626e-09	5.35846e-10	2.05902e-08	-7.57939e-07	1.58516e-06	2.20314e-07	300	610	0	7.11863e-09	1.12678e-08	2.89115e-08	-2.34501e-06	2.80103e-06	-4.05323e-07	300	200	0	-1.4869e-18	-3.02064e-19	1.86655e-17	-2.02638e-16	-5.30441e-16	3.44029e-16	-311	200	0	-0.0269664	-0.464891	9.72666	-591.01	340.663	153.386	-914	200	0
306	6	5.19817e-09	-2.77113e-10	1.88018e-08	-6.59994e-07	1.49701e-06	2.79772e-07	300	610	0	1.02285e-08	1.12492e-08	3.14527e-08	-2.52968e-06	3.1751e-06	-1.55249e-07	300	200	0	-3.95007e-18	-8.02454e-19	4.95861e-17	-5.38323e-16	-1.40915e-15	9.13938e-16	-311	200	0	-0.102215	-0.350293	8.69973	-492.049	378.006	135.822	-914	200	0
306	7	8.1761e-09	-1.63361e-09	1.17925e-08	-3.52781e-07	1.03326e-06	3.25171e-07	300	610	0	1.35163e-08	8.88417e-09	2.93502e-08	-2.32631e-06	3.1673e-06	3.11892e-07	300	200	0	-7.41509e-18	-1.50637e-18	9.30833e-17	-1.01054e-15	-2.64527e-15	1.71565e-15	-311	200	0	-0.214225	-0.225528	7.6625	-384.668	397.503	114.188	-914	200	0
306	8	1.16601e-08	-3.65418e-09	-2.84408e-09	2.54703e-07	1.2416e-08	3.36704e-07	300	610	0	1.64319e-08	2.92841e-09	1.96073e-08	-1.49019e-06	2.49694e-06	1.05971e-06	300	200	0	-1.19041e-17	-2.41831e-18	1.49435e-16	-1.62231e-15	-4.24668e-15	2.75428e-15	-311	200	0	-0.317998	-0.117587	6.68897	-277.796	390.555	90.8949	-914	200	0
306	9	1.53018e-08	-6.41076e-09	-2.77113e-08	1.25847e-06	-1.7657e-06	2.86941e-07	300	610	0	1.80955e-08	-8.03757e-09	-1.40426e-09	2.73063e-07	8.1322e-07	2.14061e-06	300	200	0	-1.72432e-17	-3.50295e-18	2.16458e-16	-2.34994e-15	-6.15137e-15	3.98961e-15	-311	200	0	-0.376452	-0.0487758	5.86736	-177.292	352.494	68.3049	-914	200	0
307	0	1.84628e-08	-9.87586e-09	-6.5216e-08	2.74334e-06	-4.49218e-06	1.40888e-07	300	610	0	1.72367e-08	-2.54437e-08	-3.7658e-08	3.28323e-06	-2.28387e-06	3.57672e-06	300	200	0	-2.29538e-17	-4.66305e-18	2.88144e-16	-3.12819e-15	-8.18857e-15	5.31087e-15	-311	200	0	-0.380874	-0.0277834	5.35311	-87.394	289.758	48.8725	-914	200	0	-0.00189341	-0.291375	10.2809	1976.29	9529.38	356.584	0	0	0
307	1	2.01319e-08	-1.38547e-08	-1.16923e-07	4.75706e-06	-8.30278e-06	-1.42354e-07	300	610	0	1.21686e-08	-5.04417e-08	-9.29043e-08	7.83791e-06	-7.19697e-06	5.33283e-06	300	200	0	-2.81262e-17	-5.71382e-18	3.53075e-16	-3.83309e-15	-1.00338e-14	6.50763e-15	-311	200	0	-0.344533	-0.0520681	5.33817	-11.7982	217.07	35.0826	-914	200	0
307	2	1.88605e-08	-1.7902e-08	-1.82611e-07	7.27303e-06	-1.32087e-05	-6.05471e-07	300	610	0	8.30545e-10	-8.34603e-08	-1.69728e-07	1.41344e-05	-1.42498e-05	7.28133e-06	300	200	0	-3.12901e-17	-6.35657e-18	3.92792e-16	-4.26428e-15	-1.11625e-14	7.23967e-15	-311	200	0	-0.283941	-0.114097	5.9496	46.5623	148.738	28.8404	-914	200	0
307	3	1.2738e-08	-2.12292e-08	-2.58993e-07	1.01408e-05	-1.90026e-05	-1.28541e-06	300	610	0	-1.90618e-08	-1.23582e-07	-2.6815e-07	2.21549e-05	-2.35617e-05	9.16043e-06	300	200	0	-3.03045e-17	-6.15634e-18	3.80419e-16	-4.12996e-15	-1.08109e-14	7.01163e-15	-311	200	0	-0.209192	-0.204031	7.1856	85.0252	94.6311	31.1937	-914	200	0
307	4	-5.52153e-10	-2.26139e-08	-3.38137e-07	1.30259e-05	-2.51391e-05	-2.20145e-06	300	610	0	-4.97073e-08	-1.67738e-07	-3.83728e-07	3.15105e-05	-3.48719e-05	1.05292e-05	300	200	0	-2.23062e-17	-4.53148e-18	2.80014e-16	-3.03993e-15	-7.95753e-15	5.16103e-15	-311	200	0	-0.123536	-0.308861	8.88958	100.023	60.7644	42.3711	-914	200	0
307	5	-2.35529e-08	-2.03328e-08	-4.05671e-07	1.53426e-05	-3.05993e-05	-3.33821e-06	300	610	0	-9.27008e-08	-2.09755e-07	-5.05178e-07	4.12483e-05	-4.73121e-05	1.07263e-05	300	200	0	-3.7693e-18	-7.6573e-19	4.73167e-17	-5.13686e-16	-1.34466e-15	8.7211e-16	-311	200	0	-0.0266956	-0.412008	10.7665	87.4331	49.7411	61.6469	-914	200	0
307	6	-5.86735e-08	-1.21492e-08	-4.39009e-07	1.61906e-05	-3.37509e-05	-4.62311e-06	300	610	0	-1.48255e-07	-2.39338e-07	-6.11657e-07	4.96316e-05	-5.91383e-05	8.84505e-06	300	200	0	2.92531e-17	5.94275e-18	-3.67221e-16	3.98667e-15	1.04358e-14	-6.76836e-15	-311	200	0	0.0779156	-0.496488	12.4955	46.4836	58.7897	86.8255	-914	200	0
307	7	-1.07591e-07	4.60382e-09	-4.05959e-07	1.43081e-05	-3.22336e-05	-5.89924e-06	300	610	0	-2.14137e-07	-2.4116e-07	-6.70017e-07	5.39206e-05	-6.7444e-05	3.7388e-06	300	200	0	8.0622e-17	1.63783e-17	-1.01207e-15	1.09873e-14	2.87613e-14	-1.86537e-14	-311	200	0	0.177931	-0.549258	13.8569	-16.1134	78.2674	113.847	-914	200	0
307	8	-1.70362e-07	3.27872e-08	-2.64294e-07	8.06685e-06	-2.29104e-05	-6.89549e-06	300	610	0	-2.8432e-07	-1.94321e-07	-6.32583e-07	5.0199e-05	-6.79044e-05	-5.91769e-06	300	200	0	1.53249e-16	3.11324e-17	-1.92377e-15	2.0885e-14	5.46702e-14	-3.54576e-14	-311	200	0	0.257454	-0.562445	14.7355	-87.0835	95.0979	137.268	-914	200	0
307	9	-2.4421e-07	7.50071e-08	3.69074e-08	-4.46116e-06	-1.94396e-06	-7.19835e-06	300	610	0	-3.47428e-07	-7.25596e-08	-4.36299e-07	3.33167e-05	-5.46241e-05	-2.14859e-05	300	200	0	2.47788e-16	5.03381e-17	-3.11054e-15	3.37691e-14	8.83964e-14	-5.73314e-14	-311	200	0	0.307641	-0.532378	15.0432	-150.872	98.5546	151.762	-914	200	0
308	0	-3.22012e-07	1.32885e-07	5.53126e-07	-2.53258e-05	3.49256e-05	-6.23242e-06	300	610	0	-3.85146e-07	1.54263e-07	-4.43323e-09	-2.95514e-06	-2.01988e-05	-4.41079e-05	300	200	0	3.60836e-16	7.33036e-17	-4.52966e-15	4.91754e-14	1.28725e-13	-8.34876e-14	-311	200	0	0.330194	-0.460773	14.7124	-194.584	84.1115	154.533	-914	200	0	-0.0018911	-0.291372	10.281	1976.29	9529.37	356.585	0	0	0
308	1	-3.90557e-07	2.05996e-07	1.33627e-06	-5.63634e-05	9.18096e-05	-3.26001e-06	300	610	0	-3.70883e-07	5.16783e-07	7.4762e-07	-6.54291e-05	4.38649e-05	-7.43073e-05	300	200	0	4.82632e-16	9.80465e-17	-6.05859e-15	6.57741e-14	1.72175e-13	-1.11668e-13	-311	200	0	0.330439	-0.359424	13.8048	-213.919	56.1367	146.652	-914	200	0
308	2	-4.28788e-07	2.90438e-07	2.42129e-06	-9.86587e-05	0.000171709	2.58585e-06	300	610	0	-2.69167e-07	1.04014e-06	1.90062e-06	-0.000160521	0.000146193	-0.000111424	300	200	0	5.94389e-16	1.2075e-16	-7.4615e-15	8.10045e-14	2.12043e-13	-1.37525e-13	-311	200	0	0.306086	-0.251674	12.5571	-215.505	28.3628	130.939	-914	200	0
308	3	-4.06367e-07	3.77081e-07	3.80634e-06	-0.000151763	0.000275069	1.22172e-05	300	610	0	-3.64377e-08	1.73472e-06	3.51188e-06	-0.000292626	0.000293855	-0.000152874	300	200	0	6.65508e-16	1.35198e-16	-8.35428e-15	9.06968e-14	2.37415e-13	-1.5398e-13	-311	200	0	0.245269	-0.16435	11.2508	-211.618	18.4386	109.189	-914	200	0
308	4	-2.83103e-07	4.49583e-07	5.42603e-06	-0.000212657	0.000397801	2.64354e-05	300	610	0	3.75898e-07	2.58306e-06	5.58607e-06	-0.000461712	0.000489745	-0.000193267	300	200	0	6.51202e-16	1.32291e-16	-8.17469e-15	8.87471e-14	2.32311e-13	-1.5067e-13	-311	200	0	0.140394	-0.114637	10.1097	-212.829	37.4375	82.8917	-914	200	0
308	5	-1.00076e-08	4.82456e-07	7.11794e-06	-0.00027447	0.000528776	4.5683e-05	300	610	0	1.01512e-06	3.52292e-06	8.03531e-06	-0.000660057	0.000728896	-0.000223445	300	200	0	4.91282e-16	9.98037e-17	-6.16717e-15	6.69529e-14	1.75261e-13	-1.13669e-13	-311	200	0	0.00252335	-0.102452	9.31691	-224.488	82.1903	55.4784	-914	200	0
308	6	4.67057e-07	4.39587e-07	8.58463e-06	-0.000325064	0.000646928	6.96868e-05	300	610	0	1.9164e-06	4.42708e-06	1.0629e-05	-0.00086816	0.000993698	-0.000229597	300	200	0	1.11262e-16	2.26028e-17	-1.39669e-15	1.5163e-14	3.96917e-14	-2.57429e-14	-311	200	0	-0.139822	-0.113343	8.98668	-246.179	136.878	32.168	-914	200	0
308	7	1.19995e-06	2.7387e-07	9.35545e-06	-0.000345655	0.000718276	9.69854e-05	300	610	0	3.08658e-06	5.08162e-06	1.2936e-05	-0.00105008	0.0012482	-0.000192687	300	200	0	-5.7277e-16	-1.16358e-16	7.19012e-15	-7.80583e-14	-2.04331e-13	1.32523e-13	-311	200	0	-0.253163	-0.127361	9.10072	-273.097	180.771	17.8956	-914	200	0
308	8	2.22583e-06	-7.11492e-08	8.75612e-06	-0.00030979	0.000693426	0.000124354	300	610	0	4.48179e-06	5.16631e-06	1.4266e-05	-0.00114875	0.00143202	-8.85342e-05	300	200	0	-1.64372e-15	-3.33921e-16	2.0634e-14	-2.24009e-13	-5.86383e-13	3.80312e-13	-311	200	0	-0.313646	-0.128571	9.55477	-300.554	196.999	15.2451	-914	200	0
308	9	3.54856e-06	-6.56479e-07	5.89802e-06	-0.000183172	0.000506411	0.000146169	300	610	0	5.97909e-06	4.24229e-06	1.3621e-05	-0.00108214	0.00145479	0.000110976	300	200	0	-3.16555e-15	-6.43079e-16	3.97379e-14	-4.31407e-13	-1.12928e-12	7.32421e-13	-311	200	0	-0.315644	-0.110893	10.239	-327.853	177.859	23.36	-914	200	0
309	0	5.11331e-06	-1.5384e-06	-2.96074e-07	7.50352e-05	7.61287e-05	0.0001538	300	610	0	7.34346e-06	1.75545e-06	9.67475e-06	-0.000741896	0.0011927	0.000434967	300	200	0	-5.156e-15	-1.04744e-15	6.47245e-14	-7.0267e-13	-1.83936e-12	1.19296e-12	-311	200	0	-0.266207	-0.0759221	11.0276	-357.16	123.9	38.4421	-914	200	0	-0.0205924	0.0916076	13.8279	2314.1	12630.5	-9.67546	0	0	0
309	1	6.77451e-06	-2.75329e-06	-1.10079e-05	0.00050857	-0.000688039	0.000135181	300	610	0	8.19369e-06	-2.93387e-06	8.04824e-07	3.72915e-06	0.000489545	0.000908279	300	200	0	-7.54878e-15	-1.53353e-15	9.47616e-14	-1.02876e-12	-2.69296e-12	1.74658e-12	-311	200	0	-0.17435	-0.0268047	11.8073	-392.05	42.4696	55.4356	-914	200	0
309	2	8.25901e-06	-4.29539e-06	-2.73561e-05	0.00115715	-0.00187446	7.47642e-05	300	610	0	7.97339e-06	-1.04815e-05	-1.47893e-05	0.00129981	-0.000834959	0.00154316	300	200	0	-1.01451e-14	-2.06098e-15	1.27354e-13	-1.3826e-12	-3.61919e-12	2.3473e-12	-311	200	0	-0.0505862	0.0346082	12.613	-438.023	-52.3935	70.4052	-914	200	0
309	3	9.12832e-06	-6.08681e-06	-5.01175e-05	0.00204525	-0.00354928	-4.58201e-05	300	610	0	5.93681e-06	-2.14354e-05	-3.88451e-05	0.00328451	-0.0029655	0.00232739	300	200	0	-1.25571e-14	-2.55098e-15	1.57633e-13	-1.71131e-12	-4.47966e-12	2.90538e-12	-311	200	0	0.0870726	0.107088	13.643	-499.384	-143.34	82.295	-914	200	0
309	4	8.7474e-06	-7.9404e-06	-7.93132e-05	0.00316579	-0.00572626	-0.000246048	300	610	0	1.16355e-06	-3.60424e-05	-7.26296e-05	0.00605536	-0.00605615	0.00320876	300	200	0	-1.41484e-14	-2.87424e-15	1.77608e-13	-1.92817e-12	-5.04732e-12	3.27355e-12	-311	200	0	0.212017	0.188393	15.0583	-572.918	-212.698	92.0197	-914	200	0
309	5	6.27096e-06	-9.51773e-06	-0.000113646	0.00445826	-0.00832521	-0.000543279	300	610	0	-7.37975e-06	-5.3974e-05	-0.000116329	0.00961897	-0.0101758	0.00407633	300	200	0	-1.39821e-14	-2.84046e-15	1.75521e-13	-1.90551e-12	-4.98801e-12	3.23508e-12	-311	200	0	0.293485	0.273595	16.8104	-645.505	-243.528	100.244	-914	200	0
309	6	6.63364e-07	-1.02875e-05	-0.000149793	0.00578172	-0.0111191	-0.000947588	300	610	0	-2.07086e-05	-7.39698e-05	-0.000168213	0.0138224	-0.015231	0.00473998	300	200	0	-1.07936e-14	-2.1927e-15	1.35494e-13	-1.47097e-12	-3.85051e-12	2.49733e-12	-311	200	0	0.303024	0.353502	18.6811	-698.782	-225.893	106.736	-914	200	0
309	7	-9.22736e-06	-9.49308e-06	-0.000181602	0.00688465	-0.0136728	-0.0014543	300	610	0	-3.9597e-05	-9.34091e-05	-0.000223571	0.0182671	-0.0208649	0.00491134	300	200	0	-3.0095e-15	-6.11379e-16	3.7779e-14	-4.10141e-13	-1.07361e-12	6.96316e-13	-311	200	0	0.223768	0.414823	20.4001	-716.519	-165.145	111.359	-914	200	0
309	8	-2.45166e-05	-6.14281e-06	-0.000199269	0.00737532	-0.0152791	-0.00203403	300	610	0	-6.4238e-05	-0.00010785	-0.000273493	0.0222097	-0.0263371	0.00419095	300	200	0	1.11532e-14	2.26576e-15	-1.40009e-13	1.51998e-12	3.97881e-12	-2.58054e-12	-311	200	0	0.0632671	0.446046	21.6754	-691.074	-80.0046	115.278	-914	200	0
309	9	-4.6025e-05	9.58037e-07	-0.000188674	0.00669935	-0.0149045	-0.00262057	300	610	0	-9.37749e-05	-0.000110602	-0.000303608	0.0244615	-0.0303935	0.00206893	300	200	0	3.34732e-14	6.80007e-15	-4.20198e-13	4.5618e-12	1.19413e-11	-7.7448e-12	-311	200	0	-0.141244	0.448558	22.2253	-626.587	10.4315	120.756	-914	200	0
310	0	-7.38901e-05	1.31097e-05	-0.000131122	0.00413443	-0.0111624	-0.0030973	300	610	0	-0.000125702	-9.24528e-05	-0.00029303	0.0233054	-0.0311462	-0.00205088	300	200	0	6.53528e-14	1.32764e-14	-8.20389e-13	8.90642e-12	2.33141e-11	-1.51209e-11	-311	200	0	-0.337344	0.440721	21.8992	-533.496	96.7592	129.322	-914	200	0	-0.286982	0.0621421	10.7126	2043.31	9919.9	145.883	0	0	0
310	1	-0.000107033	3.15264e-05	-3.83395e-06	-0.00118401	-0.00233903	-0.00328419	300	610	0	-0.000155166	-4.17156e-05	-0.000213866	0.0164619	-0.0259966	-0.00879109	300	200	0	1.07248e-13	2.17875e-14	-1.34631e-12	1.4616e-11	3.826e-11	-2.48143e-11	-311	200	0	-0.480497	0.442581	20.7655	-420.822	176.431	140.303	-914	200	0
310	2	-0.000142483	5.70206e-05	0.000218351	-0.0101887	0.0134923	-0.00292822	300	610	0	-0.000174236	5.51808e-05	-3.18298e-05	0.00114554	-0.0116492	-0.0186912	300	200	0	1.57877e-13	3.20726e-14	-1.98186e-12	2.15158e-11	5.63212e-11	-3.65284e-11	-311	200	0	-0.547074	0.454901	19.0409	-297.132	245.823	150.836	-914	200	0
310	3	-0.000174593	8.95379e-05	0.000559514	-0.0237377	0.0382295	-0.00170188	300	610	0	-0.000171273	0.000212268	0.000291382	-0.0257314	0.0157206	-0.0320344	300	200	0	2.13195e-13	4.33105e-14	-2.67629e-12	2.90547e-11	7.60557e-11	-4.93276e-11	-311	200	0	-0.536701	0.458236	16.9532	-174.094	296.833	157.352	-914	200	0
310	4	-0.000194238	0.000127528	0.00103687	-0.0423807	0.0733268	0.000783975	300	610	0	-0.000130604	0.000441469	0.000793114	-0.067142	0.0600643	-0.048599	300	200	0	2.652e-13	5.38753e-14	-3.32912e-12	3.6142e-11	9.4608e-11	-6.13601e-11	-311	200	0	-0.468623	0.429482	14.6892	-64.8888	318.636	157.66	-914	200	0
310	5	-0.000188128	0.000167157	0.00165211	-0.0660177	0.119165	0.004945	300	610	0	-3.27861e-05	0.000748568	0.0015013	-0.125244	0.124735	-0.0673317	300	200	0	3.00658e-13	6.10785e-14	-3.77423e-12	4.09743e-11	1.07257e-10	-6.9564e-11	-311	200	0	-0.37112	0.357745	12.4276	20.437	304.941	152.124	-914	200	0
310	6	-0.000138489	0.000201422	0.00237959	-0.0934393	0.174181	0.0111568	300	610	0	0.000144145	0.00112747	0.00242172	-0.200327	0.21135	-0.0859508	300	200	0	2.99983e-13	6.09414e-14	-3.76575e-12	4.08823e-11	1.07016e-10	-6.94078e-11	-311	200	0	-0.269541	0.250861	10.3552	78.0166	260.85	143.292	-914	200	0
310	7	-2.34357e-05	0.000219249	0.00315144	-0.121757	0.233749	0.0196472	300	610	0	0.000421986	0.00155269	0.0035204	-0.289378	0.31817	-0.100511	300	200	0	2.36602e-13	4.80656e-14	-2.97012e-12	3.22446e-11	8.44059e-11	-5.47433e-11	-311	200	0	-0.181476	0.129535	8.59447	108.456	199.786	133.961	-914	200	0
310	8	0.000181534	0.000204791	0.0038404	-0.145761	0.288882	0.0303403	300	610	0	0.000817724	0.00197029	0.0047013	-0.384254	0.437982	-0.104994	300	200	0	7.73028e-14	1.5704e-14	-9.70399e-13	1.0535e-11	2.75771e-11	-1.78857e-11	-311	200	0	-0.117625	0.015095	7.13801	113.298	135.046	125.494	-914	200	0
310	9	0.00050039	0.000137179	0.00424233	-0.157285	0.32487	0.042647	300	610	0	0.00133645	0.00228804	0.00578032	-0.469589	0.555547	-0.0910177	300	200	0	-2.15793e-13	-4.38383e-14	2.7089e-12	-2.94088e-11	-7.69825e-11	4.99287e-11	-311	200	0	-0.0833654	-0.0801947	5.9389	94.5809	75.7753	118.79	-914	200	0
311	0	0.000951204	-8.86502e-06	0.00406168	-0.144713	0.320097	0.0552083	300	610	0	0.00196154	0.00236624	0.0064584	-0.520635	0.644824	-0.0478355	300	200	0	-6.80821e-13	-1.38308e-13	8.5465e-12	-9.27836e-11	-2.42877e-10	1.57523e-10	-311	200	0	-0.0798655	-0.156666	5.04971	56.2331	27.4108	116.135	-914	200	0	-0.286089	0.0466152	10.6571	2023.44	9932.08	141.141	0	0	0
311	1	0.00153805	-0.000261037	0.00290522	-0.0928378	0.245418	0.0656075	300	610	0	0.00264197	0.00201157	0.00629853	-0.501455	0.666387	0.0371898	300	200	0	-1.34845e-12	-2.73938e-13	1.69275e-11	-1.8377e-10	-4.8105e-10	3.11995e-10	-311	200	0	-0.105075	-0.222865	4.60446	3.74728	-6.8698	120.578	-914	200	0
311	2	0.0022398	-0.000645504	0.000291388	0.0166384	0.0646392	0.07009	300	610	0	0.00327758	0.000977572	0.00471436	-0.364111	0.565704	0.177361	300	200	0	-2.23003e-12	-4.53029e-13	2.79941e-11	-3.03913e-10	-7.95545e-10	5.15968e-10	-311	200	0	-0.154306	-0.287561	4.69928	-57.1415	-24.8404	133.708	-914	200	0
311	3	0.00299588	-0.00118034	-0.00431522	0.203598	-0.26319	0.063352	300	610	0	0.00370343	-0.00102355	0.000981464	-0.0497282	0.273283	0.384378	300	200	0	-3.3009e-12	-6.70577e-13	4.1437e-11	-4.49854e-10	-1.17757e-09	7.63739e-10	-311	200	0	-0.219928	-0.354626	5.32359	-120.47	-24.3217	154.245	-914	200	0
311	4	0.00368966	-0.00186582	-0.0114326	0.486553	-0.778798	0.0384957	300	610	0	0.00367614	-0.00429182	-0.00571461	0.507383	-0.29199	0.664732	300	200	0	-4.47896e-12	-9.09898e-13	5.62254e-11	-6.10402e-10	-1.59783e-09	1.03631e-09	-311	200	0	-0.290293	-0.420793	6.34409	-178.831	-2.74852	177.512	-914	200	0
311	5	0.00413125	-0.00267114	-0.0214409	0.877796	-1.51409	-0.012719	300	610	0	0.00286636	-0.00908626	-0.0161759	1.37114	-1.21461	1.0145	300	200	0	-5.59914e-12	-1.13746e-12	7.02873e-11	-7.63062e-10	-1.99745e-09	1.29549e-09	-311	200	0	-0.351391	-0.477395	7.52082	-223.403	42.8819	195.27	-914	200	0
311	6	0.0040426	-0.00351791	-0.034402	1.37625	-2.47899	-0.0991581	300	610	0	0.000863544	-0.015541	-0.0310167	2.58913	-2.56743	1.41248	300	200	0	-6.38638e-12	-1.29739e-12	8.01697e-11	-8.70349e-10	-2.27829e-09	1.47763e-09	-311	200	0	-0.395776	-0.520124	8.61548	-247.683	114.899	197.806	-914	200	0
311	7	0.00305013	-0.0042612	-0.0498113	1.95782	-3.64317	-0.228938	300	610	0	-0.00279897	-0.0235448	-0.0503972	4.17065	-4.38796	1.81177	300	200	0	-6.43129e-12	-1.30651e-12	8.07335e-11	-8.7647e-10	-2.29431e-09	1.48803e-09	-311	200	0	-0.430696	-0.558022	9.5587	-251.193	211.179	179.929	-914	200	0
311	8	0.000691446	-0.00467035	-0.0662831	2.56334	-4.91254	-0.407187	300	610	0	-0.0085887	-0.0325833	-0.0736546	6.0565	-6.64446	2.13055	300	200	0	-5.17578e-12	-1.05146e-12	6.49728e-11	-7.05366e-10	-1.84642e-09	1.19753e-09	-311	200	0	-0.472774	-0.607982	10.4791	-237.037	320.572	145.63	-914	200	0
311	9	-0.00355434	-0.0044135	-0.0811873	3.08496	-6.10162	-0.632775	300	610	0	-0.0168776	-0.0415472	-0.0988322	8.08062	-9.19131	2.24319	300	200	0	-1.91882e-12	-3.89807e-13	2.40873e-11	-2.615e-10	-6.84522e-10	4.43961e-10	-311	200	0	-0.535302	-0.681079	11.5291	-206.147	421.383	105.388	-914	200	0
312	0	-0.0102019	-0.00305157	-0.0902744	3.35249	-6.9045	-0.893919	300	610	0	-0.0277946	-0.0485223	-0.122129	9.92548	-11.715	1.97395	300	200	0	4.14385e-12	8.4182e-13	-5.20187e-11	5.64732e-10	1.47828e-09	-9.58773e-10	-311	200	0	-0.618885	-0.775793	12.7154	-155.142	485.235	69.88	-914	200	0	-0.66367	-0.691929	15.0457	3084.5	13151	1096.98	0	0	0
312	1	-0.0196483	-5.0008e-05	-0.0873596	3.12261	-6.86918	-1.16275	300	610	0	-0.0410185	-0.0505922	-0.137323	11.076	-13.6752	1.09633	300	200	0	1.38292e-11	2.8094e-12	-1.73601e-10	1.88467e-09	4.93346e-09	-3.1997e-09	-311	200	0	-0.707765	-0.882052	13.9291	-80.5016	489.512	46.001	-914	200	0
312	2	-0.0320038	0.00518092	-0.0641747	2.07525	-5.38332	-1.38922	300	610	0	-0.0555128	-0.0437013	-0.135273	10.7803	-14.2487	-0.657426	300	200	0	2.7807e-11	5.64899e-12	-3.49068e-10	3.7896e-09	9.91993e-09	-6.43379e-09	-311	200	0	-0.778773	-0.989834	15.1004	12.9583	432.717	35.7097	-914	200	0
312	3	-0.0468571	0.0132046	-0.0105419	-0.176716	-1.68267	-1.49502	300	610	0	-0.0692109	-0.0226539	-0.103657	8.03052	-12.2915	-3.57137	300	200	0	4.63522e-11	9.41642e-12	-5.81869e-10	6.31697e-09	1.65357e-08	-1.07246e-08	-311	200	0	-0.816651	-1.09021	16.2247	106.75	336.033	36.92	-914	200	0
312	4	-0.0629745	0.0244218	0.0849263	-4.05687	5.10271	-1.36904	300	610	0	-0.0786838	0.0186511	-0.0271731	1.58264	-6.33847	-7.89896	300	200	0	6.89954e-11	1.40164e-11	-8.66116e-10	9.40284e-09	2.46135e-08	-1.59637e-08	-311	200	0	-0.816104	-1.16808	17.2222	173.764	228.395	45.2065	-914	200	0
312	5	-0.0779483	0.0388675	0.233361	-9.96429	15.8462	-0.866015	300	610	0	-0.0788435	0.0866243	0.111488	-9.96019	5.32979	-13.7879	300	200	0	9.40711e-11	1.91105e-11	-1.1809e-09	1.28202e-08	3.35591e-08	-2.17655e-08	-311	200	0	-0.778566	-1.20459	17.8913	193.63	130.294	55.2273	-914	200	0
312	6	-0.0878282	0.0559327	0.44314	-18.1727	31.2463	0.188459	300	610	0	-0.0627718	0.186886	0.32954	-27.971	24.5189	-21.1712	300	200	0	1.18177e-10	2.40077e-11	-1.48351e-09	1.61055e-08	4.21588e-08	-2.7343e-08	-311	200	0	-0.715643	-1.19256	18.0598	166.768	48.9698	62.662	-914	200	0
312	7	-0.0867995	0.0740153	0.716111	-28.681	51.5518	1.9834	300	610	0	-0.021802	0.322514	0.640457	-53.4965	52.8098	-29.6226	300	200	0	1.35599e-10	2.75469e-11	-1.70221e-09	1.84797e-08	4.83739e-08	-3.1374e-08	-311	200	0	-0.643076	-1.14086	17.7051	110.232	-15.5657	65.863	-914	200	0
312	8	-0.0670112	0.0901178	1.04239	-41.0103	76.1787	4.69402	300	610	0	0.0539769	0.491532	1.04842	-86.7992	91.0645	-38.1793	300	200	0	1.37782e-10	2.79904e-11	-1.72961e-09	1.87772e-08	4.91526e-08	-3.1879e-08	-311	200	0	-0.566426	-1.05929	16.9035	40.6385	-64.7176	65.2671	-914	200	0
312	9	-0.0186979	0.0994372	1.39372	-53.9504	103.215	8.43515	300	610	0	0.174584	0.683574	1.54057	-126.723	138.716	-45.1448	300	200	0	1.13007e-10	2.29574e-11	-1.41861e-09	1.54009e-08	4.03144e-08	-2.61468e-08	-311	200	0	-0.483295	-0.949473	15.7733	-33.2971	-102.024	62.0518	-914	200	0
313	0	0.0692096	0.0950263	1.71577	-65.2693	128.835	13.1929	300	610	0	0.348152	0.875838	2.0771	-169.883	192.831	-47.8981	300	200	0	4.64832e-11	9.44303e-12	-5.83514e-10	6.33482e-09	1.65825e-08	-1.07549e-08	-311	200	0	-0.396597	-0.815113	14.5462	-107.422	-135.248	57.6781	-914	200	0	1.32213	-3.35056	6.81803	-197.051	14946	-302.994	0	0	0
313	1	0.207753	0.0676494	1.92011	-71.4215	146.68	18.7321	300	610	0	0.577839	1.02862	2.57956	-209.722	246.966	-42.7545	300	200	0	-7.88597e-11	-1.60203e-11	9.89945e-10	-1.07472e-08	-2.81326e-08	1.8246e-08	-311	200	0	-0.315118	-0.671617	13.5875	-180.06	-174.682	53.296	-914	200	0
313	2	0.405639	0.00600518	1.87736	-67.3114	147.3	24.482	300	610	0	0.857504	1.08105	2.91856	-235.525	289.908	-24.9425	300	200	0	-2.80513e-10	-5.69861e-11	3.52135e-09	-3.82289e-08	-1.00071e-07	6.49031e-08	-311	200	0	-0.244558	-0.538792	13.2247	-250.574	-229.322	48.9215	-914	200	0
313	3	0.665701	-0.102457	1.4137	-46.2048	117.834	29.4059	300	610	0	1.1661	0.94807	2.90296	-231.563	304.48	11.2096	300	200	0	-5.73075e-10	-1.1642e-10	7.19395e-09	-7.80999e-08	-2.0444e-07	1.32594e-07	-311	200	0	-0.183432	-0.428414	13.5489	-315.729	-304.044	43.2007	-914	200	0
313	4	0.979978	-0.269856	0.314117	0.0866886	42.1506	31.8722	300	610	0	1.46103	0.520182	2.27387	-176.655	266.686	71.7638	300	200	0	-9.63086e-10	-1.95651e-10	1.20899e-08	-1.31251e-07	-3.43573e-07	2.22832e-07	-311	200	0	-0.125584	-0.339869	14.374	-368.505	-396.961	34.1537	-914	200	0
313	5	1.32338	-0.50505	-1.6635	80.5825	-98.2253	29.5526	240.953	561.559	0	1.67103	-0.331902	0.708165	-44.5216	145.65	162.203	300	200	0	-1.44171e-09	-2.92883e-10	1.80982e-08	-1.9648e-07	-5.14319e-07	3.33573e-07	-311	200	0	-0.0670719	-0.261698	15.3682	-403.156	-494.694	21.3518	-914	200	0
313	6	1.64623	-0.809389	-4.75818	203.877	-322.009	19.3899	232.325	567.152	0	1.68976	-1.74509	-2.16187	194.527	-95.0676	285.866	256.025	110.019	0	-1.97522e-09	-4.01264e-10	2.47954e-08	-2.69187e-07	-7.04642e-07	4.57011e-07	-311	200	0	-0.0122735	-0.178805	16.2142	-419.88	-570.112	8.25611	-914	200	0
313	7	1.86637	-1.17088	-9.154	376.043	-644.458	-2.30657	229.598	568.92	0	1.37194	-3.84114	-6.70536	569.961	-494.029	441.673	226.323	114.999	0	-2.49353e-09	-5.0656e-10	3.13019e-08	-3.39824e-07	-8.89548e-07	5.76936e-07	-311	200	0	0.0274019	-0.0877103	16.6952	-421.092	-592.484	1.60874	-914	200	0
313	8	1.86225	-1.55681	-14.9013	597.51	-1071.65	-39.5645	228.084	569.902	0	0.534665	-6.69024	-13.2173	1104.75	-1085.49	621.076	217.874	116.416	0	-2.87796e-09	-5.84656e-10	3.61277e-08	-3.92214e-07	-1.02669e-06	6.65882e-07	-311	200	0	0.0387346	-0.00265212	16.7512	-406.063	-545.741	6.74849	-914	200	0
313	9	1.46892	-1.90523	-21.8075	858.799	-1592.43	-96.162	226.978	570.619	0	-1.03246	-10.2583	-21.8025	1805.82	-1889.11	804.317	213.354	117.174	0	-2.9498e-09	-5.9925e-10	3.70295e-08	-4.02004e-07	-1.05232e-06	6.82502e-07	-311	200	0	0.0105242	0.0589061	16.4797	-372.338	-436.442	23.0972	-914	200	0
314	0	0.515745	-2.13621	-29.3687	1138.33	-2173.56	-173.549	225.991	571.24	0	-3.54402	-14.3369	-32.2136	2650.71	-2895.09	956.238	210.128	117.715	0	-2.46305e-09	-5.00367e-10	3.09192e-08	-3.35669e-07	-8.78673e-07	5.69882e-07	-311	200	0	-0.0609933	0.0888229	16.0556	-320.115	-288.403	45.0395	-914	200	0	-40.4632	-27.7025	-125.985	-42032.7	45021.4	3817.41	342.021	323.132	0
314	1	-1.06144	-2.20134	-36.9026	1408.81	-2769.05	-267.085	224.963	571.824	0	-7.15004	-18.5028	-43.7351	3578.77	-4050.04	1029.49	207.396	118.172	0	-1.10571e-09	-2.24625e-10	1.38802e-08	-1.50689e-07	-3.94453e-07	2.55831e-07	-311	200	0	-0.166422	0.0850553	15.6335	-253.668	-135.715	65.8128	-914	200	0
314	2	-3.14887	-2.11293	-43.8392	1649.18	-3339.18	-366.313	223.831	572.381	0	-11.8129	-22.2218	-55.347	4506.11	-5262.56	984.742	204.917	118.584	0	1.48436e-09	3.01548e-10	-1.86336e-08	2.02292e-07	5.29534e-07	-3.43441e-07	-311	200	0	-0.285321	0.0472498	15.2696	-179.083	-14.0714	79.4245	-914	200	0
314	3	-5.54482	-1.90697	-49.9013	1850.24	-3861.93	-462.396	222.609	572.922	0	-17.2753	-25.0986	-66.1973	5364.05	-6442.31	811.732	202.68	118.969	0	5.68142e-09	1.15418e-09	-7.13202e-08	7.74275e-07	2.0268e-06	-1.31452e-06	-311	200	0	-0.395624	-0.0192061	14.9528	-102.446	54.8455	81.5414	-914	200	0
314	4	-8.11278	-1.61317	-55.1188	2014.65	-4335.58	-553.624	221.341	573.449	0	-23.2387	-27.0633	-76.061	6131.87	-7550.53	527.661	200.731	119.382	0	1.18031e-08	2.3978e-09	-1.48167e-07	1.60855e-06	4.21067e-06	-2.73092e-06	-311	200	0	-0.479579	-0.0973812	14.6984	-30.729	74.8782	70.4346	-914	200	0
314	5	-10.8459	-1.2881	-59.8383	2160.01	-4779.05	-641.596	220.134	573.903	0	-29.6065	-28.3375	-85.4813	6843.14	-8621.68	157.657	199.14	119.946	0	2.00029e-08	4.06358e-09	-2.51101e-07	2.72604e-06	7.13588e-06	-4.62813e-06	-311	200	0	-0.523016	-0.162805	14.5061	28.2227	68.5343	46.7394	-914	200	0
314	6	-13.8528	-1.05028	-64.761	2322.29	-5230.4	-725.93	219.235	574.141	0	-36.5843	-29.2596	-95.5606	7568.73	-9743.23	-285.527	198.041	120.797	0	3.01167e-08	6.1182e-09	-3.78062e-07	4.10437e-06	1.07439e-05	-6.96819e-06	-311	200	0	-0.518031	-0.199291	14.2716	68.1365	58.3054	13.6294	-914	200	0
314	7	-17.3553	-1.0508	-70.9616	2553.21	-5742.09	-806.468	219.082	574.02	0	-44.619	-30.132	-107.596	8391.45	-11017.5	-809.865	197.603	122.01	0	4.14623e-08	8.42304e-09	-5.20485e-07	5.65056e-06	1.47913e-05	-9.59323e-06	-311	200	0	-0.468373	-0.209798	13.8126	85.9412	55.2948	-22.3383	-914	200	0
314	8	-21.6866	-1.41161	-79.874	2914.54	-6373.44	-887.448	220.206	573.511	0	-54.2632	-31.1726	-122.805	9387.3	-12533.5	-1438	197.939	123.559	0	5.25975e-08	1.06851e-08	-6.60268e-07	7.16809e-06	1.87637e-05	-1.21696e-05	-311	200	0	-0.386455	-0.207902	12.9825	81.1484	61.9365	-53.1823	-914	200	0
314	9	-27.2469	-2.19652	-93.2502	3475.1	-7182.45	-976.714	222.977	572.734	0	-66.04	-32.5276	-142.196	10616.7	-14354.8	-2196.44	199.049	125.338	0	6.10578e-08	1.24039e-08	-7.66472e-07	8.32108e-06	2.17819e-05	-1.41271e-05	-311	200	0	-0.287767	-0.205134	11.8134	55.5923	77.7166	-73.5547	-914	200	0
315	0	-34.4528	-3.41883	-113.08	4308.66	-8220.14	-1083.56	227.307	571.897	0	-80.3281	-34.2752	-166.495	12119.3	-16515.2	-3107.1	200.807	127.21	0	6.31113e-08	1.2821e-08	-7.92251e-07	8.60094e-06	2.25144e-05	-1.46022e-05	-311	200	0	-0.190838	-0.211024	10.543	14.19	98.831	-82.0842	-914	200	0	-268.619	-60.6416	-648.597	-241438	176625	69565.3	252.458	367.802	0
315	1	-43.716	-5.06876	-141.421	5489.03	-9526.45	-1218.19	232.637	571.186	0	-97.257	-36.4136	-196	13906.4	-19013.2	-4180.22	202.994	129.049	0	5.35959e-08	1.0888e-08	-6.72802e-07	7.30416e-06	1.91199e-05	-1.24006e-05	-311	200	0	-0.116483	-0.236033	9.44361	-35.5759	116.436	-79.1599	-914	200	0
315	2	-55.4291	-7.1556	-180.08	7080.89	-11125.5	-1390.68	238.219	570.679	0	-116.602	-38.8578	-230.346	15949.7	-21799	-5406.69	205.364	130.758	0	2.5932e-08	5.26807e-09	-3.2553e-07	3.53406e-06	9.25102e-06	-5.99995e-06	-311	200	0	-0.0826007	-0.288574	8.66133	-85.6795	119.139	-64.7906	-914	200	0
315	3	-69.9299	-9.73961	-230.175	9125.08	-13020.7	-1608.68	243.432	570.356	0	-137.69	-41.445	-268.246	18169.4	-24760.9	-6749.69	207.693	132.266	0	-2.75606e-08	-5.59893e-09	3.45975e-07	-3.75602e-06	-9.83204e-06	6.37678e-06	-311	200	0	-0.0968486	-0.371132	8.24886	-129.964	99.4313	-38.9778	-914	200	0
315	4	-87.4288	-12.9241	-291.628	11617.7	-15189.5	-1876.18	247.915	570.163	0	-159.36	-43.9444	-307.369	20428.7	-27718.4	-8140.03	209.821	133.537	0	-1.14884e-07	-2.33386e-08	1.44217e-06	-1.56566e-05	-4.09839e-05	2.6581e-05	-311	200	0	-0.151497	-0.478048	8.26306	-165.323	58.9434	-3.11069	-914	200	0
315	5	-107.901	-16.7892	-362.642	14484.7	-17572.5	-2194.2	251.543	570.058	0	-180.014	-46.0882	-344.488	22540.9	-30434.2	-9478.66	211.654	134.567	0	-2.42941e-07	-4.93533e-08	3.04969e-06	-3.31085e-05	-8.66671e-05	5.62098e-05	-311	200	0	-0.225292	-0.59365	8.7374	-189.794	6.94785	39.8855	-914	200	0
315	6	-130.937	-21.2714	-439.248	17560.2	-20057.6	-2560.87	254.337	570.022	0	-197.796	-47.6434	-375.965	24298.6	-32649.8	-10647.4	213.157	135.37	0	-4.15289e-07	-8.43658e-08	5.21322e-06	-5.65965e-05	-0.000148151	9.60866e-05	-311	200	0	-0.291809	-0.695107	9.59954	-200.723	-45.3972	86.4052	-914	200	0
315	7	-155.572	-26.033	-515.185	20581.5	-22473.7	-2969.53	256.377	570.05	0	-210.887	-48.4947	-398.547	25520.5	-34136.5	-11527.1	214.348	135.966	0	-6.28935e-07	-1.27768e-07	7.89516e-06	-8.57125e-05	-0.000224367	0.000145518	-311	200	0	-0.331932	-0.76684	10.6977	-198.006	-89.7516	132.904	-914	200	0
315	8	-180.166	-30.3992	-582.581	23218.3	-24604.8	-3406.3	257.766	570.146	0	-217.836	-48.6819	-410.214	26103.4	-34748.8	-12021.3	215.291	136.367	0	-8.70104e-07	-1.76761e-07	1.09226e-05	-0.00011858	-0.000310402	0.000201318	-311	200	0	-0.342685	-0.813826	11.8634	-188.442	-122.313	175.815	-914	200	0
315	9	-202.479	-33.4378	-633.601	25140.7	-26226.8	-3847.06	258.607	570.321	0	-217.853	-48.3721	-410.734	26051.7	-34462.1	-12077.4	216.096	136.573	0	-1.10913e-06	-2.2532e-07	1.39232e-05	-0.000151155	-0.000395675	0.000256623	-311	200	0	-0.334004	-0.853555	12.8933	-183.132	-141.823	210.353	-914	200	0
316	0	-220.016	-34.2111	-662.524	26105.8	-27158.2	-4255.82	259.008	570.596	0	-210.973	-47.7945	-401.681	25474.8	-33375.6	-11698.3	216.91	136.58	0	-1.29488e-06	-2.63054e-07	1.62549e-05	-0.000176469	-0.000461937	0.0002996	-311	200	0	-0.320313	-0.897527	13.592	-189.645	-146.851	230.594	-914	200	0	-316.007	-51.7296	-870.974	-355807	242700	113714	261.253	405.698	0
316	1	-230.579	-32.109	-667.291	26026	-27305.9	-4588.75	259.079	570.998	0	-198.044	-47.179	-385.942	24552.8	-31684.6	-10939.6	217.903	136.382	0	-1.34943e-06	-2.74135e-07	1.69397e-05	-0.000183903	-0.000481397	0.00031222	-311	200	0	-0.312979	-0.944769	13.9248	-206.974	-136.839	233.202	-914	200	0
316	2	-232.83	-27.0777	-649.825	24986.4	-26686.9	-4802.87	258.932	571.549	0	-180.521	-46.717	-366.963	23490.8	-29632.9	-9895.02	219.248	135.986	0	-1.16448e-06	-2.36563e-07	1.46179e-05	-0.000158697	-0.000415417	0.000269428	-311	200	0	-0.311951	-0.983733	14.0274	-225.839	-114.648	220.533	-914	200	0
316	3	-226.621	-19.607	-615.185	23210.6	-25421.5	-4865.06	258.677	572.271	0	-160.168	-46.5392	-348.049	22478.6	-27464.6	-8675.06	221.09	135.415	0	-6.01324e-07	-1.22159e-07	7.54855e-06	-8.19496e-05	-0.000214517	0.00013913	-311	200	0	-0.303783	-0.992616	14.0217	-233.506	-85.6626	198.268	-914	200	0
316	4	-212.971	-10.5068	-570.091	20993.2	-23698.4	-4759.78	258.43	573.176	0	-138.732	-46.7057	-331.908	21666.7	-25386.6	-7386.08	223.513	134.721	0	5.02849e-07	1.02154e-07	-6.31239e-06	6.85293e-05	0.000179387	-0.000116346	-311	200	0	-0.271548	-0.947241	13.935	-223.584	-54.6876	171.56	-914	200	0
316	5	-193.709	-0.632882	-521.45	18632	-21730.7	-4493.01	258.326	574.269	0	-117.683	-47.2023	-320.413	21154.6	-23544.7	-6114.48	226.518	133.977	0	2.31904e-06	4.71112e-07	-2.91114e-05	0.000316043	0.000827298	-0.000536562	-311	200	0	-0.208022	-0.839234	13.8133	-203.093	-24.4281	144.543	-914	200	0
316	6	-170.982	9.30573	-475.253	16378.6	-19716.1	-4089.72	258.514	575.537	0	-98.046	-47.9463	-314.526	20988	-22016	-4918.9	230.003	133.271	0	4.99701e-06	1.01514e-06	-6.27286e-05	0.000681002	0.00178264	-0.00115617	-311	200	0	-0.120018	-0.68288	13.768	-187.459	4.18768	120.994	-914	200	0
316	7	-146.815	18.8277	-435.964	14413.9	-17810.9	-3586.28	259.146	576.938	0	-80.3586	-48.8026	-314.314	21160.7	-20814.9	-3829.29	233.777	132.677	0	8.61853e-06	1.75085e-06	-0.00010819	0.00117455	0.00307459	-0.00199409	-311	200	0	-0.0224834	-0.50118	13.8288	-190.866	31.12	103.543	-914	200	0
316	8	-122.82	27.6702	-406.324	12843.7	-16118	-3021.88	260.332	578.391	0	-64.7109	-49.6131	-319.076	21622.4	-19906.2	-2850.41	237.613	132.234	0	1.31302e-05	2.66739e-06	-0.000164826	0.00178941	0.00468409	-0.00303797	-311	200	0	0.0683819	-0.311631	13.8289	-221.154	56.2716	92.8012	-914	200	0
316	9	-100.081	35.7296	-387.439	11705.5	-14686.4	-2431.92	262.094	579.788	0	-50.8518	-50.2229	-327.595	22294.1	-19222.5	-1968.89	241.323	131.946	0	1.82545e-05	3.70838e-06	-0.000229152	0.00248775	0.00651213	-0.00422358	-311	200	0	0.137196	-0.127544	13.5314	-275.475	78.5371	87.862	-914	200	0
317	0	-79.1604	42.9903	-379.023	10981.6	-13519.4	-1843.52	264.331	581.027	0	-38.3273	-50.4922	-338.442	23084.4	-18682.3	-1162.09	244.799	131.792	0	2.33816e-05	4.74997e-06	-0.000293515	0.0031865	0.0083412	-0.00540987	-311	200	0	0.170086	0.0354885	12.8438	-338.513	95.7215	87.4702	-914	200	0	-2.14943	18.2284	-792.917	-295154	224683	13629	283.241	373.347	0
317	1	-60.2087	49.4663	-379.726	10616.7	-12587.9	-1273.12	266.85	582.041	0	-26.6247	-50.2988	-350.217	23904.7	-18205.6	-406.318	248.016	131.743	0	2.74507e-05	5.57659e-06	-0.000344595	0.00374103	0.0097928	-0.00635134	-311	200	0	0.158561	0.163015	11.8783	-391.72	106.572	90.7809	-914	200	0
317	2	-43.1103	55.1567	-387.487	10535.3	-11845.6	-726.767	269.43	582.811	0	-15.3018	-49.5481	-361.724	24678.7	-17726.7	317.104	250.994	131.775	0	2.88356e-05	5.85793e-06	-0.000361979	0.00392977	0.0102868	-0.00667176	-311	200	0	0.103373	0.249176	10.8605	-424.875	112.9	97.3499	-914	200	0
317	3	-27.6305	60.0235	-399.938	10656.9	-11242.3	-202.911	271.89	583.354	0	-4.08261	-48.1922	-372.099	25351.3	-17204.2	1018.03	253.765	131.869	0	2.52647e-05	5.13252e-06	-0.000317154	0.00344313	0.00901298	-0.00584557	-311	200	0	0.0123762	0.294831	9.9779	-434.295	118.515	106.226	-914	200	0
317	4	-13.5344	64.0021	-414.82	10907.8	-10733.1	303.393	274.126	583.705	0	7.09057	-46.2472	-380.879	25893.3	-16623.7	1696.12	256.354	132.017	0	1.38151e-05	2.80652e-06	-0.000173423	0.00188274	0.00492841	-0.00319642	-311	200	0	-0.104487	0.301197	9.27794	-415.304	126.256	115.298	-914	200	0
317	5	-0.675263	67.0392	-430.314	11229.5	-10285.3	796.058	276.098	583.904	0	18.0571	-43.8018	-387.992	26302.1	-15994	2341.44	258.778	132.21	0	-8.96388e-06	-1.82101e-06	0.000112526	-0.00122162	-0.00319779	0.002074	-311	200	0	-0.236526	0.27067	8.73537	-365.333	136.136	122.554	-914	200	0
317	6	10.9492	69.1277	-445.201	11582.3	-9881.75	1274.68	277.804	583.984	0	28.4888	-41.014	-393.668	26598.9	-15338.7	2936.94	261.037	132.433	0	-4.6724e-05	-9.49195e-06	0.000586537	-0.00636764	-0.0166684	0.0108107	-311	200	0	-0.370097	0.211236	8.372	-291.662	144.769	127.657	-914	200	0
317	7	21.1791	70.3202	-458.86	11943.3	-9520.08	1732.68	279.253	583.972	0	37.9802	-38.1018	-398.323	26821.8	-14688.3	3462.84	263.125	132.663	0	-0.00010271	-2.08656e-05	0.00128935	-0.0139976	-0.0366411	0.0237644	-311	200	0	-0.485538	0.13505	8.22391	-209.314	145.206	131.028	-914	200	0
317	8	29.7285	70.7233	-471.174	12302.1	-9207.83	2157.01	280.458	583.891	0	46.148	-35.3265	-402.459	27017.4	-14073	3902.42	265.032	132.869	0	-0.000178788	-3.63206e-05	0.00224436	-0.0243655	-0.063781	0.0413666	-311	200	0	-0.559043	0.0533414	8.24043	-132.847	128.773	132.072	-914	200	0
317	9	36.2776	70.4924	-482.383	12655.2	-8957.01	2529.84	281.432	583.765	0	52.703	-32.959	-406.586	27231.4	-13517.5	4246.28	266.754	133.024	0	-0.000274033	-5.56696e-05	0.00344	-0.0373457	-0.0977589	0.0634037	-311	200	0	-0.576536	-0.025838	8.30943	-72.7074	91.4271	129.886	-914	200	0
318	0	40.5816	69.8316	-492.921	13002.7	-8779.45	2831.93	282.189	583.621	0	57.4776	-31.2393	-411.158	27502.6	-13040.5	4493.23	268.284	133.11	0	-0.000382865	-7.77789e-05	0.0048062	-0.0521777	-0.136584	0.0885846	-311	200	0	-0.547134	-0.0983162	8.36699	-35.5075	39.1225	125.22	-914	200	0	76.2392	30.9353	-971.98	-370751	284106	-8752.15	296.078	383.008	0
318	1	42.5403	68.9831	-503.252	13344	-8682.86	3046.06	282.747	583.484	0	60.4149	-30.3554	-416.515	27860.2	-12657.4	4648.49	269.611	133.111	0	-0.000492763	-0.000100104	0.00618576	-0.0671547	-0.175789	0.114012	-311	200	0	-0.496236	-0.167144	8.45989	-23.4016	-16.5369	120.709	-914	200	0
318	2	42.2042	68.2031	-513.735	13676.1	-8668.33	3159.07	283.127	583.379	0	61.5334	-30.4433	-422.84	28325.1	-12382.4	4720.06	270.716	133.012	0	-0.000581722	-0.000118177	0.00730249	-0.0792783	-0.207525	0.134595	-311	200	0	-0.447366	-0.24532	8.72523	-33.0161	-66.7546	119.545	-914	200	0
318	3	39.7354	67.7411	-524.556	13991.1	-8729.18	3162.65	283.359	583.328	0	60.8869	-31.5925	-430.144	28909.3	-12228.5	4715.22	271.571	132.792	0	-0.000615819	-0.000125103	0.00773052	-0.083925	-0.219688	0.142484	-311	200	0	-0.412915	-0.351687	9.28625	-56.45	-107.127	123.892	-914	200	0
318	4	35.3617	67.8289	-535.74	14277.5	-8852.02	3053.66	283.477	583.35	0	58.5401	-33.8442	-438.299	29615.6	-12208.4	4639.22	272.146	132.431	0	-0.000547423	-0.000111209	0.00687192	-0.0746039	-0.195289	0.126659	-311	200	0	-0.393747	-0.501037	10.1511	-84.6176	-133.93	133.883	-914	200	0
318	5	29.3425	68.6658	-547.206	14522.7	-9020.69	2833.88	283.515	583.46	0	54.5631	-37.1835	-447.083	30437.9	-12334.8	4496.17	272.411	131.919	0	-0.000314946	-6.39812e-05	0.00395359	-0.0429215	-0.112354	0.0728699	-311	200	0	-0.380248	-0.692264	11.2356	-112.383	-141.398	147.852	-914	200	0
318	6	21.9488	70.3959	-558.836	14716.5	-9219.48	2509.88	283.502	583.666	0	49.0362	-41.5354	-456.229	31363.2	-12619.2	4289.91	272.34	131.256	0	0.000154704	3.1428e-05	-0.00194204	0.0210834	0.0551894	-0.0357943	-311	200	0	-0.356036	-0.902169	12.454	-141.677	-122.461	163.171	-914	200	0
318	7	13.4512	73.0878	-570.523	14854.3	-9434.99	2093.59	283.463	583.964	0	42.0574	-46.773	-465.471	32374.1	-13068.8	4023.87	271.923	130.449	0	0.000939476	0.000190854	-0.0117935	0.128034	0.33515	-0.217369	-311	200	0	-0.309014	-1.09435	13.757	-177.467	-73.9004	176.536	-914	200	0
318	8	4.11003	76.7261	-582.194	14937.4	-9658.74	1602.11	283.41	584.343	0	33.7459	-52.7343	-474.602	33451.6	-13682.7	3699.98	271.17	129.516	0	0.0021096	0.000428564	-0.0264823	0.2875	0.752581	-0.488103	-311	200	0	-0.243334	-1.23609	15.1212	-221.414	-1.67426	184.384	-914	200	0
318	9	-5.83459	81.2213	-593.797	14971	-9888.69	1055.75	283.347	584.788	0	24.2379	-59.2392	-483.541	34578.1	-14447.6	3317.77	270.121	128.49	0	0.00370731	0.000753137	-0.0465387	0.505239	1.32255	-0.857769	-311	200	0	-0.181457	-1.31004	16.5426	-271.838	80.0205	184.795	-914	200	0
319	0	-16.1738	86.4347	-605.265	14961.7	-10128.9	475.876	283.265	585.281	0	13.6792	-66.11	-492.42	35743	-15334.7	2874.99	268.859	127.414	0	0.0057174	0.00116149	-0.0717718	0.779178	2.03963	-1.32285	-311	200	0	-0.154805	-1.31756	18.0255	-326.333	154.596	179.355	-914	200	0	-103.848	14.381	-1208.82	-447735	358451	51694	292.419	370.994	0
319	1	-26.7442	92.2031	-616.472	14914.8	-10390	-116.775	283.146	585.806	0	2.22626	-73.1946	-501.657	36947.7	-16292	2369.05	267.524	126.349	0	0.00802791	0.00163087	-0.100776	1.09406	2.86389	-1.85744	-311	200	0	-0.184914	-1.2742	19.5387	-378.747	209.65	172.321	-914	200	0
319	2	-37.4439	98.3532	-627.179	14831.7	-10691.5	-703.477	282.953	586.352	0	-9.93806	-80.3856	-512	38209.7	-17232.2	1799.26	266.343	125.372	0	0.0103818	0.00210906	-0.130325	1.41486	3.70363	-2.40207	-311	200	0	-0.266502	-1.1994	20.9508	-415.783	240.47	168.273	-914	200	0
319	3	-48.2439	104.714	-637.032	14709.7	-11061.8	-1268.57	282.635	586.909	0	-22.5702	-87.6299	-524.57	39562.4	-18016.9	1170.11	265.654	124.581	0	0.0123231	0.00250343	-0.154695	1.67942	4.39617	-2.85123	-311	200	0	-0.370879	-1.10782	22.0083	-425.257	247.658	170.466	-914	200	0
319	4	-59.1872	111.133	-645.605	14540.8	-11536.6	-1800.36	282.131	587.477	0	-35.3191	-94.9256	-540.92	41053.6	-18443.3	495.416	265.904	124.104	0	0.0131441	0.00267023	-0.165002	1.79131	4.68907	-3.0412	-311	200	0	-0.465133	-1.01232	22.4085	-409.308	233.668	179.02	-914	200	0
319	5	-70.374	117.493	-652.505	14313.2	-12152.5	-2291.58	281.376	588.064	0	-47.6678	-102.305	-563.059	42742.3	-18237.3	-197.908	267.61	124.089	0	0.0118465	0.00240661	-0.148712	1.61447	4.22615	-2.74096	-311	200	0	-0.524557	-0.929245	21.9396	-382.858	203.744	189.44	-914	200	0
319	6	-81.9393	123.735	-657.47	14015.7	-12941.6	-2739.21	280.316	588.682	0	-58.8716	-109.807	-593.392	44691	-17055.9	-867.138	271.257	124.686	0	0.00713302	0.00144907	-0.0895424	0.972102	2.54464	-1.65038	-311	200	0	-0.535362	-0.871428	20.6174	-360.177	168.571	195.263	-914	200	0
319	7	-94.0239	129.862	-660.471	13643	-13921.8	-3143.74	278.921	589.344	0	-67.912	-117.441	-634.536	46956.3	-14503.4	-1452.05	277.143	125.999	0	-0.00254421	-0.000516854	0.0319381	-0.34673	-0.907625	0.588661	-311	200	0	-0.49897	-0.844835	18.7412	-348.206	141.547	193.682	-914	200	0
319	8	-106.737	135.939	-661.832	13202.1	-15079.6	-3508.08	277.215	590.052	0	-73.4917	-125.152	-689.049	49577.6	-10157.5	-1875.49	285.259	128.049	0	-0.018848	-0.00382896	0.236603	-2.56865	-6.72387	4.36091	-311	200	0	-0.432097	-0.856009	16.7699	-347.501	130.575	187.116	-914	200	0
319	9	-120.107	142.085	-662.376	12718.2	-16346.3	-3835.41	275.322	590.799	0	-74.0929	-132.801	-759.256	52576.3	-3599.47	-2051.57	295.259	130.753	0	-0.0432964	-0.00879565	0.54351	-5.90052	-15.4456	10.0176	-311	200	0	-0.356071	-0.910191	15.0595	-352.074	133.93	179.309	-914	200	0
320	0	-134.028	148.442	-663.588	12242.8	-17570.8	-4125.3	273.522	591.551	0	-68.0771	-140.28	-847.182	55962.2	5556.06	-1908.5	306.558	133.943	0	-0.0768408	-0.0156102	0.964601	-10.472	-27.4123	17.7789	-311	200	0	-0.286589	-0.995926	13.688	-349.158	143.816	171.203	-914	200	0	-47.3528	12.6784	-2258.71	-709115	782358	82027.8	345.371	314.234	0
320	1	-148.2	155.155	-667.732	11863.9	-18494.1	-4370.59	272.303	592.233	0	-53.7722	-147.658	-954.273	59731.9	17617.4	-1409.65	318.462	137.406	0	-0.11925	-0.0242255	1.49697	-16.2516	-42.5413	27.5911	-311	200	0	-0.230827	-1.07542	12.5377	-324.509	152.734	160.586	-914	200	0
320	2	-162.054	162.316	-677.903	11715.6	-18727.5	-4558.35	272.374	592.718	0	-29.572	-155.08	-1080.55	63842.1	32728.6	-545.084	330.289	140.917	0	-0.168282	-0.0341865	2.11249	-22.9338	-60.0333	38.9359	-311	200	0	-0.187374	-1.10421	11.5347	-272.315	159.119	146.183	-914	200	0
320	3	-174.662	169.896	-698.066	11985.4	-17734.3	-4670.9	274.595	592.831	0	5.81513	-162.507	-1223.31	68165	50718.6	687.924	341.46	144.278	0	-0.218667	-0.0444222	2.74498	-29.8004	-78.0078	50.5937	-311	200	0	-0.146409	-1.06443	10.758	-199.837	168.574	131.947	-914	200	0
320	4	-184.666	177.716	-733.007	12913.5	-14824.4	-4683.1	279.776	592.383	0	52.9435	-169.609	-1376.07	72463.7	70953	2285.14	351.562	147.34	0	-0.260957	-0.0530134	3.27586	-35.5638	-93.0944	60.3784	-311	200	0	-0.092656	-0.967972	10.3439	-121.367	189.675	125.943	-914	200	0
320	5	-190.234	185.454	-788.051	14780.2	-9180	-4561.55	288.351	591.245	0	111.199	-175.781	-1528.8	76412.2	92307.6	4228.31	360.379	150.018	0	-0.282765	-0.0574436	3.54961	-38.5358	-100.874	65.4241	-311	200	0	-0.0128417	-0.838798	10.4252	-48.945	229.05	135.762	-914	200	0
320	6	-189.055	192.65	-868.505	17879.5	77.8854	-4267.55	300.09	589.413	0	178.473	-180.139	-1669.5	79654.1	113314	6480.35	367.873	152.289	0	-0.275865	-0.0560418	3.46299	-37.5954	-98.4125	63.8276	-311	200	0	0.0974411	-0.705675	11.1657	11.665	288.882	165.711	-914	200	0
320	7	-178.432	198.735	-978.926	22479.8	13783.1	-3754.91	314.08	587.036	0	251.017	-181.594	-1786.63	81875.8	132423	8978.36	374.119	154.173	0	-0.243164	-0.0493986	3.05249	-33.1389	-86.7467	56.2615	-311	200	0	0.23336	-0.597264	12.6963	59.2835	365.58	216.107	-914	200	0
320	8	-155.485	203.135	-1122.24	28768.4	32580.3	-2959.73	329.032	584.365	0	323.67	-179.097	-1871.45	82869.3	148283	11626	379.234	155.719	0	-0.195884	-0.0397937	2.45897	-26.6954	-69.8799	45.3221	-311	200	0	0.383667	-0.53274	14.9557	93.9022	448.26	282.765	-914	200	0
320	9	-117.445	205.414	-1298.62	36785.8	56747.2	-1794.32	343.698	581.673	0	390.53	-172.01	-1919.45	82568.7	159946	14287	383.329	156.983	0	-0.145346	-0.0295269	1.82456	-19.808	-51.8508	33.629	-311	200	0	0.530633	-0.515556	17.6106	115.115	519.39	356.2	-914	200	0
321	0	-62.0278	205.434	-1504.15	46358.9	85998.2	-143.861	357.174	579.179	0	445.916	-160.417	-1930.75	81058	166954	16789.5	386.471	158.017	0	-0.0989598	-0.0201036	1.24226	-13.4864	-35.3031	22.8966	-311	200	0	0.647312	-0.529681	20.1522	123.396	562.889	421.955	-914	200	0	807.927	69.3352	-3887.95	-1.53857e+06	1.50052e+06	-265088	395.918	396.593	0
321	1	12.1411	203.455	-1729.58	57045.6	119301	2129.01	368.977	577.018	0	485.29	-145.263	-1909.53	78555	169316	18947.4	388.669	158.862	0	-0.0604917	-0.0122889	0.759366	-8.24393	-21.5799	13.9961	-311	200	0	0.699832	-0.543373	22.1292	121.384	575.529	464.833	-914	200	0
321	2	104.943	199.925	-1959.84	68125.2	154788	5127.78	378.98	575.24	0	505.901	-128.232	-1862.68	75369.9	167421	20589.8	389.882	159.537	0	-0.0311623	-0.00633061	0.391188	-4.24687	-11.1169	7.21011	-311	200	0	0.662526	-0.526571	23.3369	112.046	567.116	476.434	-914	200	0
321	3	214.028	195.019	-2175.48	78676.6	189885	8819.6	387.284	573.835	0	507.011	-111.402	-1798.23	71849.8	161914	21589.7	390.041	160.044	0	-0.010584	-0.00215014	0.132865	-1.44243	-3.77578	2.44888	-311	200	0	0.534495	-0.46638	23.7785	94.9298	549.557	458.943	-914	200	0
321	4	334.264	188.436	-2356.21	87753.7	221726	12972.6	394.103	572.756	0	489.737	-96.8007	-1723.89	68320.3	153571	21884.6	389.084	160.369	0	0.00250944	0.000509781	-0.0314976	0.341953	0.895158	-0.580543	-311	200	0	0.339749	-0.368327	23.4826	64.1065	531.103	421.546	-914	200	0
321	5	457.857	179.632	-2485.63	94600	247753	17183.8	399.674	571.941	0	456.668	-85.9991	-1646.11	65041.3	143198	21484.9	386.992	160.488	0	0.00973836	0.00197833	-0.122241	1.3271	3.47397	-2.25307	-311	200	0	0.116463	-0.252144	22.4259	13.7107	517.167	374.61	-914	200	0
321	6	575.443	168.222	-2555.23	98816.6	266286	20980	404.212	571.328	0	411.339	-79.8542	-1569.56	62180.5	131567	20468.1	383.824	160.384	0	0.0127336	0.0025868	-0.159838	1.73527	4.54245	-2.94602	-311	200	0	-0.0946022	-0.146011	20.6019	-48.9521	506.65	325.653	-914	200	0
321	7	677.828	154.346	-2565.93	100418	276810	23944.1	407.879	570.865	0	357.653	-78.4593	-1497.06	59808.6	119360	18956.8	379.73	160.049	0	0.0129376	0.00262824	-0.162395	1.76303	4.61516	-2.99315	-311	200	0	-0.26438	-0.0773561	18.1092	-101.346	489.462	277.858	-914	200	0
321	8	757.604	138.903	-2526.84	99764.6	279886	25809.2	410.765	570.518	0	299.368	-81.2824	-1429.84	57911.2	107136	17089.8	374.929	159.498	0	0.0115125	0.00233871	-0.1445	1.56877	4.10669	-2.66334	-311	200	0	-0.384829	-0.0620691	15.2022	-123.855	455.965	232.036	-914	200	0
321	9	810.046	123.458	-2451.75	97406.6	276768	26486.8	412.886	570.271	0	239.758	-87.3942	-1368.01	56415.5	95313.6	15000.5	369.673	158.761	0	0.00932053	0.00189341	-0.116982	1.27002	3.32469	-2.15613	-311	200	0	-0.461979	-0.095751	12.2437	-114.739	406.82	189.47	-914	200	0
322	0	833.308	109.807	-2355.16	93921.6	268946	26045.5	414.194	570.121	0	181.445	-95.7099	-1311.07	55224.6	84164.6	12807.2	364.196	157.878	0	0.00694906	0.00141164	-0.0872111	0.946823	2.47867	-1.60742	-311	200	0	-0.501039	-0.154759	9.54013	-85.7368	349.142	151.491	-914	200	0	595.732	-20.9654	-3009.83	-1.25956e+06	1.13979e+06	-353480	388.193	418.151	0
322	1	828.147	99.5246	-2249.19	89790.9	257782	24665.7	414.611	570.078	0	126.357	-105.194	-1258.37	54245.5	73833.2	10607.8	358.674	156.892	0	0.00475707	0.000966348	-0.0596974	0.648122	1.69674	-1.10031	-311	200	0	-0.500642	-0.20838	7.22677	-51.0818	287.621	117.628	-914	200	0
322	2	797.451	93.7027	-2142.14	85348.9	244332	22590.8	414.06	570.157	0	75.7235	-114.991	-1209.38	53405.7	64362.6	8476.31	353.219	155.841	0	0.00292955	0.000595111	-0.0367654	0.399151	1.04494	-0.677637	-311	200	0	-0.461118	-0.235441	5.34198	-21.4443	223.361	86.6413	-914	200	0
322	3	745.697	92.8266	-2038.5	80790.1	229328	20083.2	412.498	570.368	0	30.1221	-124.478	-1163.78	52656.1	55730.4	6461.16	347.887	154.754	0	0.00152938	0.000310714	-0.0192069	0.208505	0.545723	-0.354005	-311	200	0	-0.394267	-0.234995	3.96301	-2.32093	157.364	58.9354	-914	200	0
322	4	678.301	96.7343	-1939.86	76209.5	213268	17384.1	409.94	570.714	0	-10.4122	-133.248	-1121.36	51966.1	47883	4588.28	342.701	153.658	0	0.000541755	0.000110151	-0.00683863	0.0741896	0.19386	-0.126033	-311	200	0	-0.320389	-0.221588	3.21539	4.67316	90.9693	36.5751	-914	200	0
322	5	600.859	104.663	-1846.04	71650.3	196530	14681	406.461	571.187	0	-46.2176	-141.079	-1082.01	51315.8	40760	2868.05	337.671	152.574	0	-9.1082e-05	-1.83011e-05	0.0010617	-0.0116402	-0.0312119	0.0195945	-311	200	0	-0.257999	-0.212559	3.19399	-0.572284	23.9793	21.649	-914	200	0
322	6	518.462	115.392	-1756.1	67140.5	179463	12094.4	402.194	571.767	0	-77.8309	-147.892	-1045.69	50692.4	34306.1	1300.98	332.807	151.522	0	-0.000444644	-8.99803e-05	0.00544076	-0.0592635	-0.156413	0.100325	-311	200	0	-0.218741	-0.220996	3.9166	-17.935	-45.6872	15.4842	-914	200	0
322	7	435.258	127.481	-1669.11	62714.3	162434	9687.87	397.318	572.427	0	-105.855	-153.713	-1012.36	50089.4	28470	-117.845	328.122	150.522	0	-0.00059565	-0.000120474	0.00726248	-0.0791438	-0.209124	0.133926	-311	200	0	-0.207597	-0.254516	5.31285	-47.1288	-120.672	18.7642	-914	200	0
322	8	354.343	139.567	-1584.55	58420.3	145822	7485.79	392.028	573.131	0	-130.868	-158.623	-981.962	49505.7	23201.2	-1394.98	323.627	149.585	0	-0.000612328	-0.000123655	0.0073879	-0.0806226	-0.213757	0.136264	-311	200	0	-0.223793	-0.314962	7.20722	-87.2778	-202.42	31.6732	-914	200	0
322	9	277.874	150.619	-1502.58	54320.3	129985	5488.69	386.508	573.849	0	-153.361	-162.711	-954.414	48942.8	18448.8	-2536.36	319.33	148.719	0	-0.000549843	-0.000110753	0.00651945	-0.0713117	-0.190148	0.120284	-311	200	0	-0.261012	-0.397511	9.32351	-136.225	-289.348	53.7515	-914	200	0
323	0	207.253	160.066	-1424.06	50483.2	115216	3684.45	380.907	574.55	0	-173.689	-166.039	-929.588	48401.1	14163.4	-3545.69	315.236	147.933	0	-0.000449197	-9.0141e-05	0.00518921	-0.0569635	-0.153196	0.0957871	-311	200	0	-0.306817	-0.489101	11.3662	-189.628	-374.963	83.3778	-914	200	0	-241.491	10.8395	-2011.65	-798294	704022	48584.7	344.213	397.107	0
323	1	143.243	167.768	-1350.31	46975.7	101714	2054.07	375.326	575.211	0	-192.063	-168.626	-907.316	47876.5	10301.9	-4423.05	311.354	147.233	0	-0.000338272	-6.75499e-05	0.00377379	-0.0416293	-0.113264	0.0697064	-311	200	0	-0.343177	-0.568064	13.1179	-239.95	-445.878	117.659	-914	200	0
323	2	86.0277	173.867	-1282.72	43850.9	89576	573.365	369.833	575.814	0	-208.556	-170.462	-887.375	47360	6831.23	-5163.77	307.698	146.629	0	-0.000233971	-4.65048e-05	0.00252255	-0.0279644	-0.0769663	0.0466259	-311	200	0	-0.352249	-0.611009	14.4755	-277.635	-482.984	153.818	-914	200	0
323	3	35.3064	178.607	-1222.34	41138.8	78810.9	-784.093	364.476	576.344	0	-223.122	-171.519	-869.505	46839.3	3731.19	-5758.42	304.291	146.131	0	-0.00014475	-2.88426e-05	0.00158953	-0.0175741	-0.04807	0.0293696	-311	200	0	-0.32575	-0.607563	15.4624	-297.43	-470.799	190.367	-914	200	0
323	4	-9.54247	182.204	-1169.63	38842.8	69361.2	-2042.26	359.302	576.791	0	-235.616	-171.755	-853.429	46301.9	994.714	-6194.65	301.166	145.746	0	-7.30978e-05	-1.52084e-05	0.00106246	-0.0113322	-0.0283486	0.0195365	-311	200	0	-0.26778	-0.567845	16.1723	-304.137	-407.083	225.466	-914	200	0
323	5	-49.2793	184.788	-1124.45	36942.5	61125.8	-3219.76	354.361	577.146	0	-245.828	-171.125	-838.888	45737	-1376.03	-6459.85	298.36	145.479	0	-1.7704e-05	-5.48418e-06	0.000984766	-0.00962646	-0.0182738	0.0179078	-311	200	0	-0.189461	-0.512241	16.6259	-309.153	-300.063	254.409	-914	200	0
323	6	-84.6507	186.403	-1086.17	35400	53976	-4329.54	349.694	577.409	0	-253.529	-169.586	-825.677	45136.5	-3375.09	-6543.52	295.912	145.334	0	2.47485e-05	8.71996e-07	0.00136804	-0.0125084	-0.0174971	0.0246804	-311	200	0	-0.104874	-0.457805	16.7649	-322.066	-160.428	270.589	-914	200	0
323	7	-116.279	187.048	-1053.85	34166.8	47768.1	-5380.06	345.327	577.579	0	-258.518	-167.108	-813.658	44495.6	-4996.18	-6440.2	293.86	145.314	0	5.81745e-05	4.5795e-06	0.00219383	-0.0197349	-0.0251032	0.0395043	-311	200	0	-0.02799	-0.41691	16.6303	-346.106	0.329212	269.706	-914	200	0
323	8	-144.594	186.71	-1026.42	33188.8	42355.3	-6376.94	341.265	577.666	0	-260.666	-163.677	-802.781	43814.6	-6233.28	-6152.29	292.235	145.422	0	8.59888e-05	6.36886e-06	0.0034044	-0.0306998	-0.0396406	0.0613202	-311	200	0	0.0333877	-0.40201	16.4095	-377.165	168.532	251.64	-914	200	0
323	9	-169.804	185.4	-1002.76	32409.7	37597.4	-7323.77	337.494	577.68	0	-259.946	-159.319	-793.108	43099.2	-7081.03	-5690.86	291.072	145.658	0	0.000110237	6.88109e-06	0.00488301	-0.044263	-0.0589517	0.0880054	-311	200	0	0.0795734	-0.424572	16.2699	-405.07	329.291	218.062	-914	200	0
324	0	-191.916	183.166	-981.793	31773.2	33368.1	-8222.01	333.987	577.638	0	-256.453	-154.116	-784.816	42362	-7535.78	-5074.68	290.398	146.023	0	0.000130884	6.61553e-06	0.00642545	-0.0584932	-0.0798396	0.115861	-311	200	0	0.114496	-0.489344	16.2771	-419.401	470.129	171.19	-914	200	0	-445.432	35.5146	-1666.99	-630702	556090	183720	320.766	379.385	0
324	1	-210.783	180.094	-962.486	31226.7	29561.4	-9071.07	330.714	577.556	0	-250.425	-148.217	-778.17	41622.5	-7595.74	-4329.14	290.239	146.512	0	0.000145212	5.91101e-06	0.00770598	-0.0703564	-0.0976306	0.138998	-311	200	0	0.141602	-0.590283	16.4406	-415.129	582.798	115.256	-914	200	0
324	2	-226.177	176.296	-943.944	30726.3	26096.1	-9868.69	327.646	577.449	0	-242.225	-141.825	-773.474	40904.7	-7260.17	-3484.71	290.614	147.116	0	0.000147346	4.94823e-06	0.00824327	-0.0754019	-0.105715	0.148722	-311	200	0	0.163947	-0.711645	16.6744	-391.954	659.521	56.4189	-914	200	0
324	3	-237.866	171.884	-925.495	30240.5	22921.4	-10610.6	324.767	577.325	0	-232.3	-135.181	-771.048	40232.7	-6530	-2574	291.531	147.821	0	0.000127973	3.76495e-06	0.00737463	-0.0675238	-0.0951903	0.133065	-311	200	0	0.186033	-0.836634	16.7716	-353.392	692.877	1.5031	-914	200	0
324	4	-245.699	166.955	-906.775	29753.6	20017.8	-11290.9	322.076	577.187	0	-221.118	-128.533	-771.207	39628.2	-5410.08	-1628.61	292.985	148.615	0	7.44013e-05	2.27931e-06	0.00425096	-0.0389116	-0.0547692	0.0767003	-311	200	0	0.207944	-0.954897	16.5484	-307.551	686.929	-41.9651	-914	200	0
324	5	-249.67	161.571	-887.757	29267.2	17390.8	-11903.4	319.59	577.032	0	-209.098	-122.106	-774.228	39109.5	-3910.05	-676.724	294.95	149.486	0	-2.88008e-05	3.20124e-07	-0.00213128	0.0196579	0.0288186	-0.0384889	-311	200	0	0.216011	-1.05898	15.9744	-263.409	663.568	-66.4728	-914	200	0
324	6	-249.957	155.769	-868.71	28798.6	15063	-12443.6	317.339	576.849	0	-196.565	-116.088	-780.295	38691.7	-2044.34	258.927	297.38	150.414	0	-0.000198292	-2.33431e-06	-0.0128405	0.118	0.169664	-0.231787	-311	200	0	0.191215	-1.13998	15.1636	-227.291	648.961	-68.0829	-914	200	0
324	7	-246.928	149.569	-850.132	28377.1	13066.4	-12909.4	315.37	576.62	0	-183.727	-110.612	-789.448	38384.2	167.263	1162.46	300.212	151.378	0	-0.000449198	-5.90501e-06	-0.0288388	0.264952	0.380438	-0.520561	-311	200	0	0.128179	-1.1878	14.2959	-204.194	654.422	-49.552	-914	200	0
[truncated: 1,494 more rows]
[truncated: 234 more columns]
