# Supplementary material for: Independent effects of mental fatigue and drop height on drop jump performance in American football athletes: an exploration of central-peripheral interaction
Source: PeerJ. 2026 Jan 13;14:e20574. doi: 10.7717/peerj.20574 (PMC12810397; doi:10.7717/peerj.20574)
Supplement: Supplemental Information 1 [file peerj-14-20574-s001.zip › data/1/8/C-DJ-40-01.csv]

Devices
1000
		Force1 - Force			Force1 - Moment			Force1 - CoP			Force2 - Force			Force2 - Moment			Force2 - CoP			Imported AMTI 400600 V1.00 #3 - Force			Imported AMTI 400600 V1.00 #3 - Moment			Imported AMTI 400600 V1.00 #3 - CoP			Imported AMTI 400600 V1.00 #4 - Force			Imported AMTI 400600 V1.00 #4 - Moment			Imported AMTI 400600 V1.00 #4 - CoP			Combined Force			Combined Moment			Combined CoP
Frame	Sub Frame	Fx	Fy	Fz	Mx	My	Mz	Cx	Cy	Cz	Fx	Fy	Fz	Mx	My	Mz	Cx	Cy	Cz	Fx	Fy	Fz	Mx	My	Mz	Cx	Cy	Cz	Fx	Fy	Fz	Mx	My	Mz	Cx	Cy	Cz	Fx	Fy	Fz	Mx	My	Mz	Cx	Cy	Cz
		N	N	N	N.mm	N.mm	N.mm	mm	mm	mm	N	N	N	N.mm	N.mm	N.mm	mm	mm	mm	N	N	N	N.mm	N.mm	N.mm	mm	mm	mm	N	N	N	N.mm	N.mm	N.mm	mm	mm	mm	N	N	N	N.mm	N.mm	N.mm	mm	mm	mm
167	0	2.09359e-13	-9.64923e-14	5.15135e-13	1.05217e-11	1.24641e-11	-8.97336e-12	300	610	0	1.07468e-11	7.01044e-12	2.85032e-11	-9.75792e-10	2.83265e-09	-1.76661e-10	300	200	0	1.10947e-18	-7.08372e-19	-2.63721e-17	-6.561e-17	1.06422e-15	-6.08518e-16	-311	200	0	-0.532266	-0.309014	10.3212	-55.7101	-123.382	142.793	-914	200	0	-0.251975	-0.101037	9.20823	1873.64	8271.01	243.974	0	0	0
167	1	2.1298e-13	-3.29487e-14	3.16248e-13	3.04843e-12	6.95175e-12	-1.24275e-11	300	610	0	2.12587e-11	1.02443e-11	4.5798e-11	-1.53042e-09	4.42382e-09	-1.11879e-10	300	200	0	-1.55666e-18	3.37894e-19	-6.1677e-18	-1.27637e-16	1.60219e-16	-1.61031e-16	-311	200	0	-0.397346	-0.266193	7.57567	-8.22248	-211.916	104.152	-914	200	0
167	2	1.75114e-13	8.44037e-14	-9.52501e-14	-1.05817e-11	-4.07733e-12	-1.58583e-11	300	610	0	3.51336e-11	1.37446e-11	6.63816e-11	-2.17771e-09	6.27396e-09	2.39941e-11	300	200	0	-5.87101e-18	2.08757e-18	3.02523e-17	-2.09051e-16	-1.44531e-15	6.50667e-16	-311	200	0	-0.272238	-0.224122	5.55291	30.5684	-266.775	72.6647	-914	200	0
167	3	7.29408e-14	2.7101e-13	-7.91208e-13	-3.2094e-11	-2.24145e-11	-1.85368e-11	300	610	0	5.19803e-11	1.69824e-11	8.8417e-11	-2.85195e-09	8.19085e-09	2.5534e-10	300	200	0	-1.21574e-17	4.69786e-18	8.73235e-17	-3.07304e-16	-3.93806e-15	1.92751e-15	-311	200	0	-0.154748	-0.174222	4.13943	65.2623	-293.363	45.253	-914	200	0
167	4	-1.19892e-13	5.39371e-13	-1.8376e-12	-6.28548e-11	-4.96598e-11	-1.93516e-11	300	610	0	7.05025e-11	1.90924e-11	1.08408e-10	-3.43324e-09	9.82637e-09	6.04767e-10	300	200	0	-2.05702e-17	8.2637e-18	1.68478e-16	-4.14468e-16	-7.45702e-15	3.74859e-15	-311	200	0	-0.0473365	-0.114893	3.30007	99.113	-303.11	21.5895	-914	200	0
167	5	-4.3042e-13	8.9428e-13	-3.27652e-12	-1.03322e-10	-8.67493e-11	-1.67559e-11	300	610	0	8.8098e-11	1.8803e-11	1.20698e-10	-3.73234e-09	1.06333e-08	1.08711e-09	300	200	0	-3.09368e-17	1.27521e-17	2.74693e-16	-5.14909e-16	-1.20312e-14	6.13863e-15	-311	200	0	0.0447927	-0.047587	3.02026	133.397	-307.553	2.86187	-914	200	0
167	6	-8.81261e-13	1.32612e-12	-5.09976e-12	-1.52281e-10	-1.3327e-10	-8.76671e-12	300	610	0	1.00433e-10	1.44006e-11	1.17045e-10	-3.47859e-09	9.83188e-09	1.70061e-09	300	200	0	-4.2552e-17	1.79143e-17	4.02467e-16	-5.82831e-16	-1.7492e-14	9.02264e-15	-311	200	0	0.116266	0.0273293	3.22667	166.852	-312.437	-9.72426	-914	200	0
167	7	-1.48265e-12	1.80222e-12	-7.21336e-12	-2.05856e-10	-1.86546e-10	6.94664e-12	300	610	0	1.01061e-10	3.75742e-12	8.64198e-11	-2.31591e-09	6.39914e-09	2.415e-09	300	200	0	-5.39302e-17	2.3178e-17	5.41244e-16	-5.80105e-16	-2.33627e-14	1.21677e-14	-311	200	0	0.161498	0.110605	3.77647	195.424	-316.56	-15.1285	-914	200	0
167	8	-2.22119e-12	2.25657e-12	-9.3937e-12	-2.56351e-10	-2.40524e-10	3.2836e-11	300	610	0	8.11956e-11	-1.55332e-11	1.52342e-11	1.86557e-10	-8.98302e-10	3.15675e-09	300	200	0	-6.25367e-17	2.75267e-17	6.7038e-16	-4.55072e-16	-2.87288e-14	1.51148e-14	-311	200	0	0.176606	0.202424	4.51717	214.326	-315.427	-12.2808	-914	200	0
167	9	-3.04512e-12	2.57888e-12	-1.1238e-11	-2.91016e-10	-2.84532e-10	7.10558e-11	300	610	0	2.98078e-11	-4.58638e-11	-1.11737e-10	4.50035e-09	-1.34043e-08	3.79225e-09	300	200	0	-6.4538e-17	2.93822e-17	7.55971e-16	-1.43238e-16	-3.21046e-14	1.71062e-14	-311	200	0	0.164718	0.300663	5.3864	222.374	-307.819	-0.144884	-914	200	0
168	0	-3.8467e-12	2.6047e-12	-1.21153e-11	-2.90963e-10	-3.02071e-10	1.22796e-10	300	610	0	-6.5751e-11	-8.91066e-11	-3.09404e-10	1.107e-08	-3.23761e-08	4.11118e-09	300	200	0	-5.46359e-17	2.65166e-17	7.48074e-16	4.28831e-16	-3.13187e-14	1.70226e-14	-311	200	0	0.137679	0.398755	6.4314	223.194	-298.042	22.1384	-914	200	0	-0.251975	-0.101037	9.20823	1873.64	8271.01	243.974	0	0	0
168	1	-4.44321e-12	2.10947e-12	-1.1129e-11	-2.30534e-10	-2.69937e-10	1.87323e-10	300	610	0	-2.1832e-10	-1.4584e-10	-5.89042e-10	2.0201e-08	-5.86597e-08	3.81336e-09	300	200	0	-2.60837e-17	1.6034e-17	5.79215e-16	1.33489e-15	-2.34574e-14	1.33473e-14	-311	200	0	0.110251	0.484296	7.70519	221.113	-290.839	55.0744	-914	200	0
168	2	-4.55932e-12	8.10699e-13	-7.10571e-12	-7.76264e-11	-1.58072e-10	2.60709e-10	300	610	0	-4.38407e-10	-2.14274e-10	-9.53263e-10	3.18932e-08	-9.22102e-08	2.50463e-09	300	200	0	2.89854e-17	-5.52321e-18	1.65413e-16	2.63397e-15	-4.92009e-15	4.18719e-15	-311	200	0	0.0912935	0.543408	9.20298	218.25	-287.296	98.3184	-914	200	0
168	3	-3.81583e-12	-1.61633e-12	1.36538e-12	2.04419e-10	6.92713e-11	3.34286e-10	300	610	0	-7.3029e-10	-2.88865e-10	-1.38907e-09	4.56158e-08	-1.31443e-07	-2.91003e-10	300	200	0	1.18755e-16	-4.18718e-17	-5.88605e-16	4.34724e-15	2.83416e-14	-1.26131e-14	-311	200	0	0.076323	0.570914	10.9124	216.138	-286.212	149.731	-914	200	0
168	4	-1.73143e-12	-5.50244e-12	1.58158e-11	6.52585e-10	4.5032e-10	3.92937e-10	300	610	0	-1.08652e-09	-3.587e-10	-1.85902e-09	6.00239e-08	-1.72422e-07	-5.09304e-09	300	200	0	2.50264e-16	-9.64093e-17	-1.778e-15	6.42563e-15	8.03159e-14	-3.92179e-14	-311	200	0	0.0459399	0.57301	12.8139	216.741	-285.19	204.277	-914	200	0
168	5	2.25297e-12	-1.11204e-11	3.76695e-11	1.29675e-09	1.01969e-09	4.13465e-10	300	610	0	-1.48079e-09	-4.0578e-10	-2.29089e-09	7.26368e-08	-2.07942e-07	-1.2389e-08	300	200	0	4.27099e-16	-1.71273e-16	-3.47798e-15	8.70806e-15	1.54059e-13	-7.73587e-14	-311	200	0	-0.0258382	0.557041	14.7594	220.077	-278.332	253.313	-914	200	0
168	6	8.71576e-12	-1.85857e-11	6.78678e-11	2.14822e-09	1.79853e-09	3.63432e-10	300	610	0	-1.85948e-09	-4.03521e-10	-2.56698e-09	7.95118e-08	-2.26601e-07	-2.25096e-08	300	200	0	6.46097e-16	-2.65966e-16	-5.71351e-15	1.08721e-14	2.50372e-13	-1.27655e-13	-311	200	0	-0.152032	0.524363	16.4229	222.21	-253.952	285.965	-914	200	0
168	7	1.8149e-11	-2.77159e-11	1.06318e-10	3.1837e-09	2.7802e-09	2.01047e-10	300	610	0	-2.13253e-09	-3.15915e-10	-2.51488e-09	7.49812e-08	-2.12065e-07	-3.54445e-08	300	200	0	8.93018e-16	-3.75511e-16	-8.41694e-15	1.23814e-14	3.65969e-13	-1.88662e-13	-311	200	0	-0.312362	0.474403	17.4742	217.454	-194.476	294.353	-914	200	0
168	8	3.07925e-11	-3.78484e-11	1.51146e-10	4.32451e-09	3.91107e-09	-1.23077e-10	300	610	0	-2.16522e-09	-9.80337e-11	-1.90276e-09	5.15528e-08	-1.42809e-07	-5.05919e-08	300	200	0	1.1373e-15	-4.88173e-16	-1.13736e-14	1.24391e-14	4.91134e-13	-2.55648e-13	-311	200	0	-0.460925	0.407501	17.8349	203.31	-81.0606	279.308	-914	200	0
168	9	4.63978e-11	-4.76233e-11	1.97772e-10	5.41193e-09	5.06696e-09	-6.61295e-10	300	610	0	-1.77309e-09	3.01251e-10	-4.43545e-10	1.14068e-10	7.26148e-09	-6.64463e-08	300	200	0	1.32634e-15	-5.82892e-16	-1.41575e-14	9.96005e-15	6.06987e-13	-3.19144e-13	-311	200	0	-0.559403	0.319927	17.7326	181.92	94.6215	249.826	-914	200	0
169	0	6.39185e-11	-5.47491e-11	2.37857e-10	6.18101e-09	6.02665e-09	-1.46028e-09	300	610	0	-7.23394e-10	9.33248e-10	2.18641e-09	-8.93759e-08	2.66769e-07	-8.0243e-08	300	200	0	1.38009e-15	-6.26763e-16	-1.60637e-14	3.58285e-15	6.82619e-13	-3.63401e-13	-311	200	0	-0.591997	0.200479	17.4819	156.337	321.289	216.585	-914	200	0	-0.280608	0.063564	15.0983	3152.76	14063.8	171.522	0	0	0
169	1	8.11373e-11	-5.57897e-11	2.58252e-10	6.23692e-09	6.44611e-09	-2.54712e-09	300	610	0	1.25233e-09	1.83894e-09	6.30724e-09	-2.2649e-07	6.62807e-07	-8.75996e-08	300	200	0	1.1874e-15	-5.73099e-16	-1.60481e-14	-8.25183e-15	6.72613e-13	-3.6502e-13	-311	200	0	-0.559518	0.0379758	17.2427	128.259	569.768	186.448	-914	200	0
169	2	9.42605e-11	-4.60307e-11	2.40173e-10	5.04085e-09	5.83896e-09	-3.90925e-09	300	610	0	4.42897e-09	3.03287e-09	1.21666e-08	-4.18004e-07	1.21418e-06	-8.22296e-08	300	200	0	6.06035e-16	-3.6092e-16	-1.26931e-14	-2.71245e-14	5.15733e-13	-2.92143e-13	-311	200	0	-0.481935	-0.1629	16.9763	100.089	796.499	160.954	-914	200	0
169	3	9.7539e-11	-1.95121e-11	1.58925e-10	1.91525e-09	3.57215e-09	-5.46773e-09	300	610	0	9.03561e-09	4.48052e-09	1.98347e-08	-6.6442e-07	1.9214e-06	-5.58381e-08	300	200	0	-5.30798e-16	8.29605e-17	-4.22576e-15	-5.43246e-14	1.3593e-13	-1.04808e-13	-311	200	0	-0.395468	-0.372316	16.5294	74.9381	948.982	137.414	-914	200	0
169	4	8.3015e-11	3.06574e-11	-1.53444e-11	-3.9182e-09	-1.11119e-09	-7.04455e-09	300	610	0	1.51742e-08	6.06928e-09	2.90587e-08	-9.55228e-07	2.75301e-06	1.64291e-09	300	200	0	-2.398e-15	8.37788e-16	1.13776e-14	-9.03681e-14	-5.5284e-13	2.42752e-13	-311	200	0	-0.329093	-0.547803	15.7509	51.3269	986.11	111.588	-914	200	0
169	5	4.05392e-11	1.11559e-10	-3.15265e-10	-1.32517e-08	-9.0264e-09	-8.32627e-09	300	610	0	2.27042e-08	7.57402e-09	3.9076e-08	-1.26294e-06	3.62854e-06	1.01278e-07	300	200	0	-5.14831e-15	1.97692e-15	3.61568e-14	-1.34318e-13	-1.63616e-12	7.96917e-13	-311	200	0	-0.29044	-0.662561	14.6447	21.1268	903.449	81.1532	-914	200	0
169	6	-4.17443e-11	2.29135e-10	-7.71535e-10	-2.67373e-08	-2.09214e-08	-8.82896e-09	300	610	0	3.1093e-08	8.62059e-09	4.83958e-08	-1.53625e-06	4.39889e-06	2.53569e-07	300	200	0	-8.8643e-15	3.54823e-15	7.17571e-14	-1.82907e-13	-3.18108e-12	1.59551e-12	-311	200	0	-0.274131	-0.718244	13.4242	-22.3328	735.556	48.1773	-914	200	0
169	7	-1.76202e-10	3.86119e-10	-1.40513e-09	-4.4648e-08	-3.72717e-08	-7.87246e-09	300	610	0	3.92358e-08	8.65325e-09	5.45699e-08	-1.69305e-06	4.82657e-06	4.65864e-07	300	200	0	-1.34893e-14	5.5454e-15	1.18796e-13	-2.29488e-13	-5.20847e-12	2.65363e-12	-311	200	0	-0.270147	-0.728174	12.3692	-76.1834	532.901	18.5504	-914	200	0
169	8	-3.73523e-10	5.79089e-10	-2.21574e-09	-6.65414e-08	-5.79806e-08	-4.57636e-09	300	610	0	4.52623e-08	6.91567e-09	5.39925e-08	-1.61468e-06	4.56955e-06	7.385e-07	300	200	0	-1.87362e-14	7.86911e-15	1.75975e-13	-2.62918e-13	-7.65461e-12	3.94373e-12	-311	200	0	-0.266463	-0.699038	11.6672	-130.984	338.411	-1.89029	-914	200	0
169	9	-6.39263e-10	7.94634e-10	-3.16616e-09	-9.08216e-08	-8.19759e-08	2.10545e-09	300	610	0	4.63581e-08	2.45947e-09	4.1792e-08	-1.14355e-06	3.17496e-06	1.05955e-06	300	200	0	-2.39768e-14	1.02789e-14	2.38935e-13	-2.6654e-13	-1.03218e-11	5.36977e-12	-311	200	0	-0.253884	-0.630326	11.4111	-178.123	178.372	-11.7083	-914	200	0
170	0	-9.68898e-10	1.00475e-09	-4.16265e-09	-1.14218e-07	-1.06711e-07	1.32904e-08	300	610	0	3.8651e-08	-5.80111e-09	1.19058e-08	-8.69877e-08	9.09981e-08	1.39823e-06	300	200	0	-2.81196e-14	1.23387e-14	2.98892e-13	-2.1757e-13	-1.28205e-11	6.73655e-12	-311	200	0	-0.228772	-0.518394	11.6342	-212.068	63.9617	-14.6569	-914	200	0	-0.256891	-0.0926355	14.7109	2619.16	13358.4	182.647	0	0	0
170	1	-1.34131e-09	1.16184e-09	-5.03262e-09	-1.31227e-07	-1.27605e-07	2.99881e-08	300	610	0	1.72313e-08	-1.89656e-08	-4.25436e-08	1.76871e-06	-5.29173e-06	1.69735e-06	300	200	0	-2.94942e-14	1.33627e-14	3.41195e-13	-8.72803e-14	-1.45078e-11	7.71683e-12	-311	200	0	-0.191772	-0.360029	12.2867	-230.071	-4.13323	-15.8675	-914	200	0
170	2	-1.71089e-09	1.19415e-09	-5.50217e-09	-1.33598e-07	-1.37484e-07	5.28116e-08	300	610	0	-2.35967e-08	-3.79295e-08	-1.28424e-07	4.6295e-06	-1.35565e-05	1.86562e-06	300	200	0	-2.57689e-14	1.23727e-14	3.44019e-13	1.57428e-13	-1.4434e-11	7.82161e-12	-311	200	0	-0.148801	-0.162016	13.241	-234.402	-33.2106	-17.0119	-914	200	0
170	3	-1.99892e-09	1.00272e-09	-5.17787e-09	-1.10017e-07	-1.26157e-07	8.15567e-08	300	610	0	-8.97147e-08	-6.30477e-08	-2.51163e-07	8.64522e-06	-2.512e-05	1.77143e-06	300	200	0	-1.3946e-14	8.0851e-15	2.77593e-13	5.504e-13	-1.13127e-11	6.38191e-12	-311	200	0	-0.111577	0.0525898	14.3026	-233.499	-37.0285	-14.9199	-914	200	0
170	4	-2.08538e-09	4.6183e-10	-3.54012e-09	-4.61908e-08	-8.02954e-08	1.1464e-07	300	610	0	-1.86109e-07	-9.36614e-08	-4.12558e-07	1.3837e-05	-4.00232e-05	1.24028e-06	300	200	0	9.50931e-15	-1.04873e-15	1.04496e-13	1.11975e-12	-3.53791e-12	2.55448e-12	-311	200	0	-0.0908432	0.25096	15.2034	-239.214	-32.3136	-4.51022	-914	200	0
170	5	-1.80331e-09	-5.7469e-10	4.24892e-11	7.43996e-08	1.61212e-08	1.4841e-07	300	610	0	-3.15172e-07	-1.27485e-07	-6.07719e-07	1.99975e-05	-5.76445e-05	5.92574e-08	300	200	0	4.83327e-14	-1.67175e-14	-2.18235e-13	1.87782e-12	1.07182e-11	-4.63219e-12	-311	200	0	-0.0890889	0.400563	15.7248	-262.402	-34.3147	16.6756	-914	200	0
170	6	-9.38777e-10	-2.25832e-09	6.26482e-09	2.68712e-07	1.80473e-07	1.76368e-07	300	610	0	-4.74293e-07	-1.59877e-07	-8.21137e-07	2.65656e-05	-7.63394e-05	-2.00715e-06	300	200	0	1.05835e-13	-4.05033e-14	-7.34301e-13	2.8069e-12	3.32909e-11	-1.61712e-11	-311	200	0	-0.103447	0.47542	15.8577	-305.871	-52.8191	45.8151	-914	200	0
170	7	7.59558e-10	-4.71831e-09	1.57881e-08	5.50953e-07	4.28904e-07	1.88424e-07	300	610	0	-6.52697e-07	-1.83064e-07	-1.02205e-06	3.24806e-05	-9.30249e-05	-5.18499e-06	300	200	0	1.839e-13	-7.34744e-14	-1.47961e-12	3.84079e-12	6.56478e-11	-3.28875e-11	-311	200	0	-0.133267	0.461496	15.7756	-360.989	-90.6086	76.3601	-914	200	0
170	8	3.55593e-09	-8.01851e-09	2.90778e-08	9.27601e-07	7.72053e-07	1.7032e-07	300	610	0	-8.27644e-07	-1.8543e-07	-1.15957e-06	3.60331e-05	-0.000102755	-9.63695e-06	300	200	0	2.81543e-13	-1.15584e-13	-2.4691e-12	4.84257e-12	1.08312e-10	-5.5142e-11	-311	200	0	-0.180656	0.362038	15.7022	-415.654	-145.419	102.243	-914	200	0
170	9	7.68222e-09	-1.20957e-08	4.61625e-08	1.39034e-06	1.20879e-06	1.03512e-07	300	610	0	-9.603e-07	-1.51094e-07	-1.15829e-06	3.47398e-05	-9.83715e-05	-1.53818e-05	300	200	0	3.9299e-13	-1.64857e-13	-3.67808e-12	5.58074e-12	1.60058e-10	-8.24142e-11	-311	200	0	-0.246613	0.196457	15.8007	-461.552	-211.881	119.91	-914	200	0
171	0	1.3266e-08	-1.66789e-08	6.63051e-08	1.90687e-06	1.71773e-06	-3.41488e-08	300	610	0	-9.91893e-07	-6.00432e-08	-9.15871e-07	2.52865e-05	-7.03478e-05	-2.2184e-05	300	200	0	5.05333e-13	-2.16369e-13	-5.01813e-12	5.70738e-12	2.16866e-10	-1.12758e-10	-311	200	0	-0.331453	-0.0094664	16.0996	-491.926	-280.947	127.511	-914	200	0	-0.256886	-0.0926335	14.7109	2619.16	13358.4	182.646	0	0	0
171	1	2.02267e-08	-2.11916e-08	8.75892e-08	2.40984e-06	2.24672e-06	-2.66499e-07	300	610	0	-8.41158e-07	1.10771e-07	-3.04322e-07	3.60112e-06	-7.01923e-06	-2.94147e-05	300	200	0	5.9594e-13	-2.61097e-13	-6.30827e-12	4.74413e-12	2.70702e-10	-1.42153e-10	-311	200	0	-0.43834	-0.231023	16.5144	-499.726	-338.492	124.818	-914	200	0
171	2	2.81391e-08	-2.46461e-08	1.06445e-07	2.78492e-06	2.7009e-06	-6.15357e-07	300	610	0	-4.04561e-07	3.84895e-07	8.22438e-07	-3.48626e-05	0.000104582	-3.58913e-05	300	200	0	6.29955e-13	-2.84748e-13	-7.24405e-12	2.08501e-12	3.08203e-10	-1.638e-10	-311	200	0	-0.570649	-0.444192	16.9255	-479.929	-366.582	113.897	-914	200	0
171	3	3.60658e-08	-2.55437e-08	1.17168e-07	2.85979e-06	2.93076e-06	-1.09451e-06	300	610	0	4.38695e-07	7.81858e-07	2.61164e-06	-9.45323e-05	0.000277002	-3.97133e-05	300	200	0	5.58484e-13	-2.66837e-13	-7.36947e-12	-2.97231e-12	3.09517e-10	-1.67485e-10	-311	200	0	-0.724631	-0.627205	17.228	-431.963	-350.965	98.9298	-914	200	0
171	4	4.23738e-08	-2.1808e-08	1.11522e-07	2.397e-06	2.72281e-06	-1.70094e-06	300	610	0	1.81438e-06	1.31016e-06	5.182e-06	-0.000178712	0.000519446	-3.81258e-05	300	200	0	3.18366e-13	-1.80352e-13	-6.05943e-12	-1.1152e-11	2.47619e-10	-1.39164e-10	-311	200	0	-0.891029	-0.768567	17.3568	-360.672	-291.472	85.6714	-914	200	0
171	5	4.45583e-08	-1.07884e-08	7.85748e-08	1.09501e-06	1.79652e-06	-2.40296e-06	300	610	0	3.83084e-06	1.95733e-06	8.57799e-06	-0.000288065	0.000833409	-2.74585e-05	300	200	0	-1.65284e-13	7.46771e-15	-2.52439e-12	-2.30663e-11	8.86141e-11	-6.10463e-11	-311	200	0	-1.06229	-0.870658	17.2624	-274.755	-205.428	79.801	-914	200	0
171	6	3.91179e-08	1.0615e-08	4.97746e-09	-1.39657e-06	-1.87094e-07	-3.12568e-06	300	610	0	6.54364e-06	2.67707e-06	1.27058e-05	-0.000418525	0.00120666	-3.21127e-06	300	200	0	-9.7221e-13	3.32591e-13	4.14749e-12	-3.90054e-11	-2.06316e-10	8.748e-11	-311	200	0	-1.23017	-0.942192	16.8888	-185.573	-120.9	83.8136	-914	200	0
171	7	2.15438e-08	4.56402e-08	-1.24061e-07	-5.44052e-06	-3.59836e-06	-3.73454e-06	300	610	0	9.90503e-06	3.37376e-06	1.72504e-05	-0.000558644	0.00160562	3.96273e-05	300	200	0	-2.17408e-12	8.29102e-13	1.48917e-11	-5.86395e-11	-6.76497e-10	3.27668e-10	-311	200	0	-1.37564	-0.986347	16.2096	-107.772	-64.9691	95.4578	-914	200	0
171	8	-1.349e-08	9.70946e-08	-3.22768e-07	-1.13459e-05	-8.78531e-06	-4.01909e-06	300	610	0	1.36975e-05	3.88589e-06	2.15777e-05	-0.000686507	0.00196658	0.000105918	300	200	0	-3.81363e-12	1.52075e-12	3.04908e-11	-8.06288e-11	-1.35399e-09	6.77475e-10	-311	200	0	-1.46613	-0.992413	15.2418	-55.1306	-53.8295	109.884	-914	200	0
171	9	-7.1626e-08	1.66454e-07	-6.01445e-07	-1.92642e-05	-1.59851e-05	-3.68059e-06	300	610	0	1.74531e-05	3.97084e-06	2.46295e-05	-0.000766537	0.00218659	0.000199253	300	200	0	-5.87445e-12	2.40836e-12	5.12993e-11	-1.02155e-10	-2.25157e-09	1.1454e-09	-311	200	0	-1.47289	-0.940348	14.0719	-32.0988	-89.589	123.709	-914	200	0
172	0	-1.57888e-07	2.52573e-07	-9.61422e-07	-2.90417e-05	-2.51928e-05	-2.32861e-06	300	610	0	2.03662e-05	3.29517e-06	2.48302e-05	-0.000746779	0.00211581	0.000320269	300	200	0	-8.24063e-12	3.45275e-12	7.68533e-11	-1.18411e-10	-3.34581e-09	1.72174e-09	-311	200	0	-1.39561	-0.818513	12.9069	-32.8489	-162.4	137.061	-914	200	0	-1.01002	-0.355664	14.8771	2767.67	13337.7	686.216	0	0	0
172	1	-2.75181e-07	3.49982e-07	-1.38816e-06	-4.00252e-05	-3.59834e-05	5.05732e-07	300	610	0	2.12095e-05	1.43668e-06	2.00303e-05	-0.000557558	0.00155398	0.000464337	300	200	0	-1.06473e-11	4.55325e-12	1.05362e-10	-1.22131e-10	-4.5552e-09	2.36712e-09	-311	200	0	-1.26152	-0.632611	12.0039	-48.8574	-254.55	151.875	-914	200	0
172	2	-4.22123e-07	4.46829e-07	-1.84251e-06	-5.08286e-05	-4.72895e-05	5.33056e-06	300	610	0	1.82781e-05	-2.09366e-06	7.52831e-06	-0.000112832	0.000254543	0.000618625	300	200	0	-1.26252e-11	5.52315e-12	1.33098e-10	-1.03275e-10	-5.71406e-09	2.99876e-09	-311	200	0	-1.10292	-0.399614	11.5397	-74.6211	-346.062	169.223	-914	200	0
172	3	-5.90162e-07	5.22616e-07	-2.25068e-06	-5.90787e-05	-5.71477e-05	1.26169e-05	300	610	0	9.3894e-06	-7.79974e-06	-1.57772e-05	0.000684068	-0.00205832	0.000758692	300	200	0	-1.34473e-11	6.06476e-12	1.53739e-10	-4.90629e-11	-6.54475e-09	3.47551e-09	-311	200	0	-0.947049	-0.147438	11.605	-109.367	-420.269	188.433	-914	200	0
172	4	-7.60049e-07	5.46059e-07	-2.4939e-06	-6.11771e-05	-6.24435e-05	2.26736e-05	300	610	0	-8.01757e-06	-1.61068e-05	-5.30403e-05	0.00192825	-0.0056542	0.000844981	300	200	0	-1.20887e-11	5.74914e-12	1.5776e-10	5.54001e-11	-6.63239e-09	3.58402e-09	-311	200	0	-0.817355	0.082349	12.2328	-156.498	-464.915	207.095	-914	200	0
172	5	-8.97923e-07	4.73599e-07	-2.39976e-06	-5.21407e-05	-5.87058e-05	3.54632e-05	300	610	0	-3.66306e-05	-2.72151e-05	-0.000106852	0.00369236	-0.010736	0.000819841	300	200	0	-7.21888e-12	4.00803e-12	1.32038e-10	2.25602e-10	-5.40949e-09	3.02954e-09	-311	200	0	-0.727449	0.249716	13.367	-219.738	-470.902	221.733	-914	200	0
172	6	-9.51525e-07	2.49362e-07	-1.73841e-06	-2.56116e-05	-4.00312e-05	5.03541e-05	300	610	0	-7.88006e-05	-4.08921e-05	-0.000178289	0.00599499	-0.0173483	0.00060611	300	200	0	2.74797e-12	1.48622e-13	5.99209e-11	4.74849e-10	-2.16079e-09	1.43693e-09	-311	200	0	-0.673949	0.340875	14.8578	-298.454	-435.452	229.98	-914	200	0
172	7	-8.4744e-07	-1.92357e-07	-2.27654e-07	2.58407e-05	7.5021e-07	6.58117e-05	300	610	0	-0.000135805	-5.62005e-05	-0.000265567	0.00875674	-0.0252515	0.000108686	300	200	0	1.95133e-11	-6.59478e-12	-7.79364e-11	8.0989e-10	3.93768e-09	-1.63104e-09	-311	200	0	-0.636912	0.373907	16.4547	-385.055	-363.883	231.259	-914	200	0
172	8	-4.90678e-07	-9.2074e-07	2.44718e-06	0.000109972	7.15248e-05	7.90498e-05	300	610	0	-0.000206791	-7.11721e-05	-0.000362297	0.0117443	-0.0337611	-0.000779011	300	200	0	4.46264e-11	-1.69559e-11	-3.01547e-10	1.22468e-09	1.37281e-08	-6.62886e-09	-311	200	0	-0.588503	0.380095	17.7564	-464.533	-265.011	224.46	-914	200	0
172	9	2.3158e-07	-1.99667e-06	6.59201e-06	0.000233496	0.00017979	8.56822e-05	300	610	0	-0.000287374	-8.24531e-05	-0.00045541	0.0145052	-0.0415607	-0.00216142	300	200	0	7.90511e-11	-3.14607e-11	-6.27938e-10	1.69215e-09	2.79096e-08	-1.39469e-08	-311	200	0	-0.509811	0.381618	18.2799	-517.928	-151.63	207.285	-914	200	0
173	0	1.43977e-06	-3.45398e-06	1.24341e-05	0.000399918	0.00033081	7.94504e-05	300	610	0	-0.000367939	-8.4976e-05	-0.000522922	0.0162993	-0.0465083	-0.00411762	300	200	0	1.22533e-10	-5.01647e-11	-1.06541e-09	2.15433e-09	4.67876e-08	-2.37828e-08	-311	200	0	-0.404589	0.378244	17.6805	-530.985	-46.3368	179.343	-914	200	0	-0.2446	-0.0797847	8.90971	1458.05	7930.95	206.423	0	0	0
173	1	3.24258e-06	-5.27239e-06	2.00166e-05	0.000606444	0.000524878	5.21362e-05	300	610	0	-0.000431765	-7.1743e-05	-0.00053191	0.0160398	-0.0454692	-0.00666613	300	200	0	1.7275e-10	-7.22937e-11	-1.60537e-09	2.51144e-09	6.99197e-08	-3.59585e-08	-311	200	0	-0.295336	0.349867	15.946	-502.318	24.7666	144.543	-914	200	0
173	2	5.70577e-06	-7.34182e-06	2.9054e-05	0.000839895	0.000753574	-6.18205e-06	300	610	0	-0.000453243	-3.38501e-05	-0.000437242	0.0122623	-0.0342332	-0.00971637	300	200	0	2.2427e-10	-9.5791e-11	-2.2116e-09	2.61178e-09	9.56538e-08	-4.96789e-08	-311	200	0	-0.205927	0.278991	13.4382	-444.332	48.0175	109.347	-914	200	0
173	3	8.80677e-06	-9.41868e-06	3.87477e-05	0.00107176	0.000995076	-0.000106332	300	610	0	-0.000396612	3.90756e-05	-0.000181918	0.0031495	-0.00759186	-0.0130067	300	200	0	2.67372e-10	-1.16796e-10	-2.8074e-09	2.2447e-09	1.20577e-07	-6.32408e-08	-311	200	0	-0.148894	0.168826	10.7251	-376.606	26.4214	79.2471	-914	200	0
173	4	1.2374e-05	-1.10778e-05	4.75729e-05	0.0012528	0.00120877	-0.00025847	300	610	0	-0.000215873	0.000157811	0.000299883	-0.0133534	0.0403191	-0.0160325	300	200	0	2.86894e-10	-1.29109e-10	-3.26151e-09	1.14077e-09	1.38923e-07	-7.37146e-08	-311	200	0	-0.125802	0.0365651	8.31038	-316.681	-29.0866	57.1985	-914	200	0
173	5	1.60126e-05	-1.16663e-05	5.30574e-05	0.00130789	0.00132978	-0.000469483	300	610	0	0.000143249	0.000331599	0.00107568	-0.0392874	0.115289	-0.0179705	300	200	0	2.61356e-10	-1.23753e-10	-3.375e-09	-1.01582e-09	1.42022e-07	-7.66458e-08	-311	200	0	-0.132512	-0.0994545	6.48137	-274.534	-106.235	44.0118	-914	200	0
173	6	1.90205e-05	-1.02708e-05	5.15941e-05	0.0011325	0.00126451	-0.000739139	300	610	0	0.000738155	0.000565104	0.00220196	-0.0762471	0.221775	-0.0176148	300	200	0	1.62742e-10	-8.87744e-11	-2.87253e-09	-4.55608e-09	1.17963e-07	-6.58501e-08	-311	200	0	-0.161407	-0.221751	5.31251	-252.095	-191.768	38.9739	-914	200	0
173	7	2.0308e-05	-5.71367e-06	3.83502e-05	0.000592592	0.000888768	-0.00105487	300	610	0	0.0016198	0.00085405	0.00370425	-0.124719	0.360995	-0.0133434	300	200	0	-4.25222e-11	-9.5289e-12	-1.40294e-09	-9.76881e-09	5.16564e-08	-3.34184e-08	-311	200	0	-0.201868	-0.311771	4.72091	-244.811	-270.609	40.2871	-914	200	0
173	8	1.83361e-05	3.39721e-06	7.36283e-06	-0.000469335	5.09457e-05	-0.00138528	300	610	0	0.00281732	0.00117951	0.00554902	-0.183163	0.52828	-0.00314725	300	200	0	-3.90716e-10	1.30277e-10	1.444e-09	-1.68095e-08	-7.43816e-08	2.99192e-08	-311	200	0	-0.242816	-0.354057	4.55907	-245.41	-329.172	45.812	-914	200	0
173	9	1.11041e-05	1.85391e-05	-4.80596e-05	-0.002219	-0.00141682	-0.00167269	300	610	0	0.00431594	0.00150098	0.00760691	-0.246832	0.709688	0.0152393	300	200	0	-9.153e-10	3.46424e-10	6.0962e-09	-2.55695e-08	-2.78172e-07	1.33877e-07	-311	200	0	-0.277417	-0.346588	4.74322	-249.763	-362.869	54.1211	-914	200	0
174	0	-3.77687e-06	4.10307e-05	-0.000134489	-0.004802	-0.00367588	-0.00182571	300	610	0	0.00602747	0.00174886	0.00960875	-0.306385	0.878042	0.0440584	300	200	0	-1.6379e-09	6.50526e-10	1.29235e-08	-3.55033e-08	-5.74938e-07	2.86926e-07	-311	200	0	-0.304037	-0.303953	5.2962	-258.821	-377.876	64.7394	-914	200	0	-0.251901	-0.0860012	8.88519	1453.38	7936.21	206.353	0	0	0
174	1	-2.88759e-05	7.16414e-05	-0.000256924	-0.00829879	-0.00684276	-0.00171327	300	610	0	0.00775441	0.00181733	0.011098	-0.34643	0.988781	0.0850467	300	200	0	-2.55505e-09	1.04455e-09	2.21182e-08	-4.54187e-08	-9.71873e-07	4.93623e-07	-311	200	0	-0.320788	-0.247082	6.24981	-273.848	-382.499	77.0644	-914	200	0
174	2	-6.65422e-05	0.000110026	-0.000416597	-0.0126598	-0.0109319	-0.00116244	300	610	0	0.00915005	0.00155957	0.0113868	-0.344243	0.976348	0.138701	300	200	0	-3.6204e-09	1.51326e-09	3.35238e-08	-5.32462e-08	-1.46072e-06	7.50766e-07	-311	200	0	-0.321065	-0.192905	7.54087	-291.634	-378.897	89.382	-914	200	0
174	3	-0.000118256	0.000153972	-0.000607924	-0.0176196	-0.0157771	3.66639e-05	300	610	0	0.00968004	0.000787862	0.00952794	-0.269054	0.752261	0.203259	300	200	0	-4.7226e-09	2.01468e-09	4.64096e-08	-5.5819e-08	-2.00806e-06	1.04233e-06	-311	200	0	-0.298536	-0.152387	9.02136	-305.56	-363.765	99.5955	-914	200	0
174	4	-0.000183678	0.000198478	-0.000814632	-0.0225924	-0.0209327	0.00211464	300	610	0	0.00859453	-0.000717734	0.00431909	-0.0824877	0.206519	0.273394	300	200	0	-5.66032e-09	2.46901e-09	5.91979e-08	-4.87188e-08	-2.54363e-06	1.33329e-06	-311	200	0	-0.259311	-0.132007	10.5401	-310.362	-334.35	107.249	-914	200	0
174	5	-0.000259377	0.000234728	-0.00100523	-0.0265565	-0.025559	0.0052903	300	610	0	0.00492432	-0.00318755	-0.00563618	0.259108	-0.785502	0.338686	300	200	0	-6.11753e-09	2.74724e-09	6.91646e-08	-2.6267e-08	-2.94768e-06	1.56287e-06	-311	200	0	-0.225919	-0.134125	11.9595	-304.073	-291.505	114.042	-914	200	0
174	6	-0.000337252	0.000249103	-0.00112828	-0.0279444	-0.0283053	0.00971665	300	610	0	-0.00248032	-0.00682226	-0.0217824	0.799508	-2.34802	0.382015	300	200	0	-5.64418e-09	2.66146e-09	7.21571e-08	1.82298e-08	-3.03918e-06	1.6381e-06	-311	200	0	-0.22436	-0.154774	13.1191	-286.688	-238.968	121.671	-914	200	0
174	7	-0.000402765	0.000222449	-0.00110833	-0.0245635	-0.0272123	0.0154004	300	610	0	-0.0148447	-0.0117293	-0.0453483	1.57362	-4.57877	0.37816	300	200	0	-3.65048e-09	1.96038e-09	6.23991e-08	9.18418e-08	-2.56811e-06	1.42925e-06	-311	200	0	-0.267081	-0.183739	13.9202	-262.262	-184.042	129.912	-914	200	0
174	8	-0.00043319	0.000129963	-0.00084381	-0.0135897	-0.0196684	0.0220925	300	610	0	-0.0332716	-0.0178318	-0.0769322	2.59371	-7.50918	0.293037	300	200	0	5.74107e-10	3.34498e-10	3.24877e-08	2.00829e-07	-1.21624e-06	7.69632e-07	-311	200	0	-0.346833	-0.214039	14.4548	-242.634	-136.511	136.749	-914	200	0
174	9	-0.000396279	-5.78455e-05	-0.000208753	0.00831494	-0.00246904	0.0291507	300	610	0	-0.0584216	-0.024748	-0.115912	3.83008	-11.0488	0.0842197	300	200	0	7.80278e-09	-2.56273e-09	-2.62734e-08	3.48742e-07	1.38723e-06	-5.37224e-07	-311	200	0	-0.441265	-0.250832	14.9278	-244.919	-103.337	139.078	-914	200	0
175	0	-0.000249905	-0.000372502	0.000939075	0.0446889	0.0279575	0.035382	300	610	0	-0.0900498	-0.0316454	-0.159673	5.18624	-14.9141	-0.296437	300	200	0	1.87574e-08	-7.0704e-09	-1.23027e-07	5.33688e-07	5.62773e-06	-2.69881e-06	-311	200	0	-0.520744	-0.306422	15.4621	-284.905	-86.1368	133.939	-914	200	0	-0.403947	-0.663075	14.2113	2290.62	12681.5	868.25	0	0	0
175	1	5.65001e-05	-0.000842533	0.00274073	0.0986864	0.0750803	0.038883	300	610	0	-0.126387	-0.0370796	-0.202675	6.46953	-18.5443	-0.897033	300	200	0	3.39209e-08	-1.34443e-08	-2.65797e-07	7.44692e-07	1.18361e-05	-5.89876e-06	-311	200	0	-0.55639	-0.3901	16.0446	-372.083	-82.9958	121.167	-914	200	0
175	2	0.000577708	-0.00148534	0.00530599	0.172139	0.141471	0.0369091	300	610	0	-0.163379	-0.0388422	-0.235439	7.35997	-21.0127	-1.75562	300	200	0	5.32605e-08	-2.17425e-08	-4.58996e-07	9.57262e-07	2.01799e-05	-1.02412e-05	-311	200	0	-0.530926	-0.50369	16.5767	-503.573	-91.0687	104.354	-914	200	0
175	3	0.00136444	-0.00229534	0.0086674	0.264197	0.227606	0.0258224	300	610	0	-0.193839	-0.0338534	-0.243603	7.3825	-20.9486	-2.88489	300	200	0	7.58529e-08	-3.16666e-08	-6.99843e-07	1.12848e-06	3.05074e-05	-1.56702e-05	-311	200	0	-0.451301	-0.640447	16.8935	-655.762	-108.403	88.0915	-914	200	0
175	4	0.00244984	-0.00322819	0.0127165	0.369527	0.330222	0.0011849	300	610	0	-0.206622	-0.0181563	-0.207288	5.8908	-16.4931	-4.25078	300	200	0	9.94182e-08	-4.23609e-08	-9.7362e-07	1.19226e-06	4.21435e-05	-2.18632e-05	-311	200	0	-0.349809	-0.785783	16.7825	-786.992	-130.469	75.6144	-914	200	0
175	5	0.00382964	-0.00418125	0.0171221	0.476098	0.440223	-0.0419123	300	610	0	-0.186009	0.0129102	-0.101142	2.07477	-5.32374	-5.74498	300	200	0	1.19789e-07	-5.2177e-08	-1.2479e-06	1.05597e-06	5.3643e-05	-2.8101e-05	-311	200	0	-0.26759	-0.921341	16.0843	-859.859	-144.198	69.2317	-914	200	0
175	6	0.00543537	-0.00497185	0.021234	0.562728	0.540257	-0.108179	300	610	0	-0.111586	0.0642664	0.10445	-4.9926	15.2069	-7.15248	300	200	0	1.30379e-07	-5.84302e-08	-1.46617e-06	5.99939e-07	6.25199e-05	-3.31231e-05	-311	200	0	-0.235815	-1.03328	14.8468	-864.341	-133.722	70.7853	-914	200	0
175	7	0.00710107	-0.00531594	0.0239826	0.596711	0.602214	-0.201003	300	610	0	0.0409962	0.140262	0.440372	-16.2494	47.7621	-8.11735	300	200	0	1.21762e-07	-5.71899e-08	-1.54178e-06	-3.17625e-07	6.4995e-05	-3.49893e-05	-311	200	0	-0.265769	-1.12209	13.3553	-819.177	-94.0363	80.73	-914	200	0
175	8	0.00852566	-0.00481205	0.0237901	0.53208	0.585097	-0.320768	300	610	0	0.297878	0.243355	0.933316	-32.4586	94.4803	-8.11226	300	200	0	8.15254e-08	-4.31734e-08	-1.35357e-06	-1.84766e-06	5.58221e-05	-3.09795e-05	-311	200	0	-0.347785	-1.20069	11.9557	-754.307	-32.9568	97.3029	-914	200	0
175	9	0.00923549	-0.00293779	0.018522	0.309333	0.433995	-0.462557	300	610	0	0.682896	0.372198	1.59714	-53.92	156.144	-6.42121	300	200	0	-5.36274e-09	-9.84227e-09	-7.4554e-07	-4.12567e-06	2.82923e-05	-1.75813e-05	-311	200	0	-0.456768	-1.27557	10.831	-692.118	37.0633	116.386	-914	200	0
176	0	0.00855496	0.000931253	0.00551841	-0.142231	0.0811925	-0.613249	300	610	0	1.21094	0.519111	2.42053	-80.0663	231.016	-2.14847	300	200	0	-1.55373e-07	5.01709e-08	4.66597e-07	-7.23225e-06	-2.54566e-05	9.3676e-06	-311	200	0	-0.557974	-1.3297	9.90625	-638.598	103.362	131.724	-914	200	0	1.30151	-1.21879	13.4708	2037.62	12704.9	474.806	0	0	0
176	1	0.00559734	0.00746749	-0.0182427	-0.898132	-0.549266	-0.748177	300	610	0	1.87825	0.666988	3.3507	-108.939	313.334	5.72854	300	200	0	-3.84064e-07	1.44147e-07	2.47808e-06	-1.11357e-05	-0.000113662	5.42967e-05	-311	200	0	-0.614295	-1.32546	8.92339	-584.24	153.291	136.665	-914	200	0
176	2	-0.000707495	0.0172873	-0.055787	-2.02661	-1.53191	-0.827709	300	610	0	2.6494	0.785877	4.2737	-136.566	391.534	18.2409	300	200	0	-7.02179e-07	2.77706e-07	5.46275e-06	-1.56158e-05	-0.000243506	0.000121182	-311	200	0	-0.60229	-1.23032	7.6582	-513.736	176.788	127.985	-914	200	0
176	3	-0.0115266	0.0307819	-0.109519	-3.5691	-2.92334	-0.794398	300	610	0	3.44126	0.829693	4.99283	-156.299	446.354	36.221	300	200	0	-1.10986e-06	4.52415e-07	9.52113e-06	-2.01697e-05	-0.000418846	0.000212384	-311	200	0	-0.526382	-1.04651	6.12527	-421.386	171.982	108.03	-914	200	0
176	4	-0.0279539	0.0478697	-0.180262	-5.51181	-4.73721	-0.57173	300	610	0	4.10491	0.733852	5.20826	-158.208	449.143	59.9822	300	200	0	-1.58879e-06	6.62468e-07	1.46054e-05	-2.39077e-05	-0.000636957	0.00032697	-311	200	0	-0.413223	-0.811353	4.56405	-317.093	146.579	82.3037	-914	200	0
176	5	-0.0507288	0.0676636	-0.265925	-7.74777	-6.90971	-0.0658918	300	610	0	4.40797	0.414983	4.50295	-128.722	360.856	88.8714	300	200	0	-2.09232e-06	8.90436e-07	2.04198e-05	-2.54515e-05	-0.000884229	0.000458464	-311	200	0	-0.293289	-0.569417	3.25678	-216.647	112.097	55.8474	-914	200	0
176	6	-0.0798213	0.0880595	-0.359773	-10.0301	-9.25546	0.827565	300	610	0	4.02102	-0.225673	2.34244	-50.7449	132.473	120.689	300	200	0	-2.53421e-06	1.10229e-06	2.62981e-05	-2.28588e-05	-0.00113095	0.000592098	-311	200	0	-0.189949	-0.351957	2.40724	-131.624	78.3082	31.9497	-914	200	0
176	7	-0.113869	0.105273	-0.448396	-11.9198	-11.4161	2.20993	300	610	0	2.51418	-1.29315	-1.90101	95.4016	-292.22	151.001	146.282	149.815	0	-2.77729e-06	1.24218e-06	3.1069e-05	-1.36093e-05	-0.00132554	0.000701745	-311	200	0	-0.119121	-0.17585	2.13304	-68.0484	52.2065	12.487	-914	200	0
176	8	-0.149475	0.113383	-0.509554	-12.7348	-12.8067	4.15597	300	610	0	-0.627983	-2.88165	-8.88735	329.808	-970.282	172.411	190.824	162.89	0	-2.62415e-06	1.22791e-06	3.29241e-05	5.30028e-06	-0.00138911	0.000746934	-311	200	0	-0.0916221	-0.0487568	2.48517	-28.4288	38.7535	-1.50953	-914	200	0
176	9	-0.180408	0.103975	-0.510261	-11.5115	-12.5698	6.67889	300	610	0	-5.96286	-5.04692	-19.1956	669.115	-1948.42	173.896	198.497	165.142	0	-1.81364e-06	9.48467e-07	2.93234e-05	3.70902e-05	-0.00121163	0.000670641	-311	200	0	-0.114789	0.0266116	3.45414	-13.2937	41.4638	-9.38456	-914	200	0
177	0	-0.196798	0.0660526	-0.40568	-6.99671	-9.55111	9.68196	300	610	0	-14.0041	-7.77338	-33.2108	1121.71	-3249.33	140.15	202.16	166.224	0	-2.78545e-08	2.65753e-07	1.69801e-05	8.46905e-05	-0.000651696	0.000398879	-311	200	0	-0.193068	0.0493912	4.96139	-22.1664	62.6945	-10.5214	-914	200	0	-103.425	-28.2171	-156.623	-26076.3	47518.7	11219.2	271.881	157.968	0
177	1	-0.184496	-0.0136026	-0.13966	2.30657	-2.32023	12.8974	300	610	0	-25.1246	-10.9686	-51.1572	1686.62	-4868.03	52.0432	204.842	167.031	0	3.0839e-06	-9.76786e-07	-8.00937e-06	0.000149919	0.000457327	-0.000156504	-311	200	0	-0.327381	0.0193203	6.84716	-53.6817	103.233	-4.17228	-914	200	0
177	2	-0.124841	-0.149324	0.351983	18.0092	10.7374	15.8156	300	610	0	-39.55	-14.5209	-73.2957	2360.78	-6789.22	-109.462	207.372	167.791	0	7.85661e-06	-2.93535e-06	-4.98122e-05	0.000232281	0.00229139	-0.00109002	-311	200	0	-0.513163	-0.0603011	8.89785	-103.868	159.951	10.4572	-914	200	0
177	3	0.00480292	-0.354417	1.1341	41.5861	31.2217	17.6114	300	610	0	-57.4648	-18.3849	-100.087	3148.82	-9013.61	-358.256	209.942	168.539	0	1.45285e-05	-5.73316e-06	-0.00011219	0.000327364	0.00500619	-0.00248762	-311	200	0	-0.738202	-0.176854	10.9246	-163.261	222.551	33.8403	-914	200	0
177	4	0.229294	-0.637637	2.25924	73.9692	60.3753	17.0828	300	610	0	-79.0768	-22.6175	-132.14	4062.88	-11566	-701.033	212.472	169.253	0	2.312e-05	-9.41045e-06	-0.000197417	0.000424856	0.00868986	-0.0044026	-311	200	0	-0.98476	-0.31149	12.8158	-218.003	276.668	65.5951	-914	200	0
177	5	0.572198	-0.998011	3.74769	114.954	98.5617	12.6211	300	610	0	-104.481	-27.3351	-169.859	5110.86	-14471	-1135.68	214.806	169.911	0	3.32688e-05	-1.38549e-05	-0.000304713	0.000506322	0.0132948	-0.00682033	-311	200	0	-1.23598	-0.454255	14.519	-256.662	314.955	103.983	-914	200	0
177	6	1.04995	-1.41785	5.55937	162.4	144.54	2.24378	300	610	0	-133.311	-32.6227	-212.815	6281.74	-17703.7	-1647.36	216.812	170.483	0	4.40216e-05	-1.8712e-05	-0.000428145	0.00054302	0.0185472	-0.00961113	-311	200	0	-1.47391	-0.610792	15.9943	-274.826	342.038	145.842	-914	200	0
177	7	1.66317	-1.85405	7.55756	211.246	194.537	-16.2706	300	610	0	-164.372	-38.445	-259.153	7534.41	-21143.4	-2205.33	218.413	170.927	0	5.3595e-05	-2.32796e-05	-0.000554044	0.000494244	0.0238365	-0.0124721	-311	200	0	-1.66596	-0.789335	17.1757	-273.324	366.556	187.16	-914	200	0
177	8	2.38484	-2.22826	9.4658	252.397	241.155	-45.0982	300	610	0	-195.516	-44.6092	-305.418	8794.51	-24557.9	-2763.52	219.592	171.205	0	5.91322e-05	-2.63965e-05	-0.000658128	0.00030692	0.0280933	-0.0148618	-311	200	0	-1.76429	-0.983482	17.9647	-256.409	393.516	223.98	-914	200	0
177	9	3.1455	-2.41705	10.8219	271.632	272.229	-85.8856	300	610	0	-223.962	-50.8008	-347.085	9965.57	-27638.6	-3266.3	220.369	171.288	0	5.65008e-05	-2.6344e-05	-0.000702685	-8.25334e-05	0.0296713	-0.0159364	-311	200	0	-1.73321	-1.1662	18.2973	-233.389	423.668	253.429	-914	200	0
178	0	3.81623	-2.24419	10.9364	248.761	269.825	-139.017	300	610	0	-246.976	-56.6914	-379.743	10955.7	-30080.1	-3658.8	220.788	171.15	0	4.02078e-05	-2.07898e-05	-0.00063447	-0.000742786	0.0262632	-0.0145007	-311	200	0	-1.57543	-1.29818	18.2263	-218.276	451.809	273.894	-914	200	0	-274.204	-65.4771	-438.174	-104962	135399	36895	279.046	232.432	0
178	1	4.19145	-1.47818	8.86771	157.396	209.691	-202.599	300	610	0	-262.675	-62.0761	-400.522	11709.3	-31676.3	-3900.06	220.912	170.765	0	3.53211e-06	-6.81853e-06	-0.000384259	-0.00173712	0.0148895	-0.00899671	-311	200	0	-1.32782	-1.34451	17.9036	-222.638	463.43	283.99	-914	200	0
178	2	3.97492	0.160655	3.43086	-34.1512	61.6189	-271.174	300	610	0	-270.612	-66.9661	-409.068	12227.4	-32387.2	-3975.26	220.827	170.109	0	-6.09896e-05	1.88954e-05	0.00013061	-0.00310633	-0.00798014	0.00244188	-311	200	0	-1.04172	-1.29191	17.5404	-248.681	440.086	282.741	-914	200	0
178	3	2.77403	2.97772	-6.73677	-360.223	-208.697	-334.213	269.021	663.471	0	-271.9	-71.587	-407.645	12567.8	-32349.3	-3901.02	220.644	169.17	0	-0.000160564	5.97008e-05	0.000999027	-0.00484361	-0.046102	0.0218304	-311	200	0	-0.765061	-1.15619	17.4088	-293.003	372.94	270.907	-914	200	0
178	4	0.110126	7.25991	-23.0241	-852.654	-635.576	-374.551	272.395	647.033	0	-268.807	-76.2975	-400.355	12826.7	-31830.6	-3718.89	220.494	167.962	0	-0.000300455	0.000118293	0.00230228	-0.00686083	-0.102847	0.0510256	-311	200	0	-0.527571	-0.968996	17.7432	-354.179	268.155	249.987	-914	200	0
178	5	-4.54598	13.2024	-46.578	-1532.32	-1246.24	-367.042	273.244	642.898	0	-264.048	-81.4742	-391.899	13111.3	-31153	-3481.53	220.508	166.544	0	-0.000481461	0.000195671	0.00409159	-0.00894664	-0.180214	0.0912231	-311	200	0	-0.340193	-0.757254	18.5835	-431.211	139.705	220.536	-914	200	0
178	6	-11.7016	20.8002	-77.8859	-2396.69	-2049.93	-277.869	273.68	640.772	0	-260.054	-87.3947	-386.404	13512.7	-30610.3	-3238.09	220.782	165.03	0	-0.000696443	0.000289677	0.00635524	-0.0107192	-0.277408	0.142221	-311	200	0	-0.207295	-0.537739	19.7541	-517.344	4.17576	183.634	-914	200	0
178	7	-21.712	29.7367	-116.304	-3410.32	-3023.6	-68.909	274.003	639.322	0	-258.463	-94.161	-386.641	14088	-30410.6	-3023.22	221.347	163.563	0	-0.000925937	0.000393111	0.00897449	-0.0115794	-0.38893	0.201429	-311	200	0	-0.132003	-0.321437	20.942	-599.065	-117.165	142.752	-914	200	0
178	8	-34.5925	39.3748	-159.819	-4511.89	-4104.24	284.96	274.319	638.231	0	-259.912	-101.687	-393.715	14855.6	-30650	-2852.73	222.152	162.268	0	-0.00113308	0.000491494	0.0116691	-0.0106744	-0.502247	0.262639	-311	200	0	-0.111414	-0.116792	21.7978	-659.879	-198.152	102.686	-914	200	0
178	9	-49.9063	48.9378	-205.2	-5632.15	-5205.36	774.702	274.633	637.447	0	-264.087	-109.725	-407.175	15796.9	-31314.9	-2724.55	223.092	161.204	0	-0.00125841	0.000560691	0.013936	-0.00688676	-0.595188	0.314638	-311	200	0	-0.136641	0.0652896	22.077	-685.267	-217.193	67.9851	-914	200	0
179	0	-66.8753	57.7569	-248.444	-6702.2	-6250.85	1356.32	274.84	636.977	0	-269.943	-117.903	-425.383	16860.6	-32303.4	-2622.67	224.061	160.364	0	-0.00121543	0.000564774	0.0149889	0.00112903	-0.633417	0.339833	-311	200	0	-0.198815	0.209464	21.7601	-668.942	-172.524	42.8733	-914	200	0	-391.22	-63.384	-782.154	-274017	232134	112831	272.822	346.48	0
179	1	-84.5529	65.3623	-285.484	-7653.48	-7194.25	1968.95	274.8	636.809	0	-276.034	-125.766	-446.023	17974.7	-33463.6	-2522.22	224.973	159.7	0	-0.00088864	0.000454763	0.0137121	0.0148366	-0.568559	0.313185	-311	200	0	-0.289425	0.302861	21.0249	-617.454	-86.2577	31.389	-914	200	0
179	2	-101.851	71.4323	-313.067	-8423.8	-8012.91	2550.2	274.405	636.907	0	-280.851	-132.818	-466.648	19064.6	-34638.9	-2393.99	225.771	159.146	0	-0.00013599	0.000169119	0.00864789	0.0356013	-0.337853	0.201892	-311	200	0	-0.396237	0.339833	20.0439	-545.785	7.87624	36.9344	-914	200	0
179	3	-117.588	75.7777	-329.519	-8971.36	-8694.29	3046.02	273.615	637.226	0	-283.099	-138.59	-485.184	20069.8	-35701.7	-2210.41	226.416	158.635	0	0.00120128	-0.000362764	-0.00195344	0.0643343	0.133468	-0.0335422	-311	200	0	-0.50391	0.319458	18.8421	-469.264	79.0752	61.6537	-914	200	0
179	4	-130.728	78.3907	-335.096	-9288.67	-9230.24	3422.27	272.455	637.719	0	-281.899	-142.719	-500.276	20952.5	-36571.2	-1953.61	226.898	158.118	0	0.00327805	-0.00121263	-0.019987	0.100968	0.925549	-0.436072	-311	200	0	-0.600923	0.245073	17.4508	-402.514	109.191	105.72	-914	200	0
179	5	-140.682	79.4862	-331.81	-9406.93	-9620.85	3672.44	271.005	638.35	0	-276.868	-144.994	-511.419	21697	-37212.4	-1620.31	227.237	157.575	0	0.00621039	-0.00243933	-0.0472078	0.143748	2.11127	-1.04576	-311	200	0	-0.685008	0.125137	16.1169	-359.322	96.6576	166.427	-914	200	0
179	6	-147.424	79.4807	-322.853	-9388.33	-9880.13	3815.43	269.397	639.079	0	-268.085	-145.394	-518.903	22304	-37616.4	-1220.82	227.508	157.017	0	0.0100227	-0.00406706	-0.0847631	0.188345	3.73577	-1.88932	-311	200	0	-0.757913	-0.0301914	15.1969	-347.107	51.6516	237.359	-914	200	0
179	7	-151.375	78.9005	-311.888	-9311.88	-10037.9	3887.79	267.816	639.857	0	-255.966	-144.086	-523.715	22782	-37768.5	-773.137	227.883	156.499	0	0.014575	-0.00605478	-0.132505	0.226855	5.78654	-2.96472	-311	200	0	-0.814851	-0.211835	14.8786	-363.436	-11.7617	307.955	-914	200	0
179	8	-153.147	78.2805	-302.389	-9257.86	-10135	3932.66	266.484	640.616	0	-241.077	-141.39	-527.496	23140.8	-37609.8	-295.487	228.701	156.131	0	0.0194704	-0.00825641	-0.188065	0.246793	8.15349	-4.22036	-311	200	0	-0.846062	-0.409963	15.0774	-398.017	-77.2167	364.87	-914	200	0
179	9	-153.297	78.105	-297.118	-9294.58	-10210.6	3985.62	265.634	641.282	0	-223.947	-137.712	-532.573	23386.6	-37002.9	197.644	230.521	156.088	0	0.0239474	-0.0103736	-0.2457	0.230295	10.5795	-5.52912	-311	200	0	-0.851573	-0.611227	15.5363	-436.741	-122.728	395.949	-914	200	0
180	0	-152.156	78.7703	-297.764	-9468.79	-10289.2	4064.68	265.445	641.8	0	-204.921	-133.489	-542.017	23515.9	-35703.7	696.318	234.128	156.614	0	0.0267682	-0.0119048	-0.294995	0.153844	12.6052	-6.65886	-311	200	0	-0.844075	-0.800291	15.9665	-467.594	-124.117	394.748	-914	200	0	-194.844	-27.4549	-1210.25	-383046	387088	89227.1	312.153	315.436	0
180	1	-149.779	80.5427	-304.779	-9799.92	-10372.7	4168.77	265.966	642.154	0	-184.061	-129.141	-559.687	23509.6	-33345.8	1194.64	240.421	157.995	0	0.0261236	-0.0120993	-0.31956	-0.0110265	13.5146	-7.24297	-311	200	0	-0.833483	-0.963305	16.178	-486.804	-70.4607	363.664	-914	200	0
180	2	-146.021	83.5218	-317.414	-10278.7	-10442.9	4281.62	267.1	642.383	0	-161.083	-125.055	-590.182	23326.6	-29440.5	1688.94	250.116	160.476	0	0.0195853	-0.00992873	-0.29602	-0.295496	12.2938	-6.75697	-311	200	0	-0.821512	-1.08302	16.1505	-497.316	23.7393	313.248	-914	200	0
180	3	-140.681	87.6256	-333.993	-10872.5	-10470.6	4378.98	268.65	642.553	0	-135.356	-121.562	-638.608	22903.1	-23404.3	2174.83	263.351	164.136	0	0.004152	-0.00409457	-0.193692	-0.728991	7.62111	-4.51051	-311	200	0	-0.813338	-1.13456	15.9738	-501.424	126.821	256.533	-914	200	0
180	4	-133.634	92.6052	-352.379	-11535.4	-10428.3	4438.46	270.406	642.736	0	-105.979	-118.931	-710.057	22157.2	-14625.6	2643.63	279.402	168.795	0	-0.0235517	0.00690172	0.0244484	-1.33179	-2.08627	0.332033	-311	200	0	-0.825055	-1.10243	15.7941	-500.667	211.855	203.676	-914	200	0
180	5	-124.905	98.0934	-370.482	-12220.9	-10301.5	4446.98	272.194	642.986	0	-71.9596	-117.383	-808.883	21001.9	-2561.7	3077.25	296.833	174.036	0	-0.0668523	0.0245961	0.398786	-2.10406	-18.5375	8.68571	-311	200	0	-0.877742	-1.00016	15.8481	-500.366	270.814	160.469	-914	200	0
180	6	-114.699	103.686	-386.662	-12892	-10093.5	4404.08	273.896	643.342	0	-32.5324	-117.217	-938.13	19364.2	13167.8	3437.97	314.036	179.359	0	-0.128301	0.0502713	0.967169	-3.01095	-43.3067	21.4139	-311	200	0	-0.983818	-0.861232	16.3909	-506.502	310.782	128.335	-914	200	0
180	7	-103.395	109.038	-399.942	-13526.2	-9824.13	4323.85	275.436	643.82	0	12.5707	-118.944	-1099.07	17208.4	32697.1	3658.27	329.75	184.343	0	-0.208573	0.0845029	1.75519	-3.9639	-77.4068	39.1114	-311	200	0	-1.13564	-0.714742	17.4844	-518.794	341.032	104.712	-914	200	0
180	8	-91.5177	113.927	-410.003	-14113.8	-9525.58	4231.71	276.767	644.424	0	63.0223	-123.144	-1290.1	14550.7	55794.2	3655.4	343.248	188.721	0	-0.304936	0.126518	2.7618	-4.79938	-120.665	61.7818	-311	200	0	-1.30196	-0.575857	18.9112	-532.002	363.439	84.5962	-914	200	0
180	9	-79.6531	118.249	-417.04	-14653.6	-9238.8	4152.94	277.847	645.137	0	117.929	-130.003	-1504.87	11464.9	81693.5	3375.21	354.286	192.381	0	-0.409306	0.173359	3.93989	-5.25728	-170.881	88.4005	-311	200	0	-1.43443	-0.452188	20.3489	-545.339	370.599	63.4953	-914	200	0
181	0	-68.3476	121.972	-421.575	-15148.9	-9004.8	4104.44	278.64	645.934	0	175.768	-138.946	-1730.91	8087.82	108970	2829.41	362.955	195.327	0	-0.505958	0.21888	5.17191	-4.96352	-222.786	116.367	-311	200	0	-1.48432	-0.350221	21.6123	-566.205	351.428	40.3377	-914	200	0	281.629	-2.45263	-2527.16	-708050	923094	-31885.5	370.63	280.139	0
181	1	-58.0577	125.117	-424.303	-15605.4	-8852.93	4096.19	279.135	646.779	0	234.123	-148.55	-1949.86	4621.21	135573	2111.22	369.529	197.63	0	-0.571013	0.25336	6.25416	-3.47473	-267.412	141.139	-311	200	0	-1.42059	-0.276639	22.6812	-602.845	299.042	17.1633	-914	200	0
181	2	-49.1411	127.742	-425.991	-16029.4	-8788.71	4131.71	279.369	647.628	0	289.466	-156.654	-2139.94	1313.63	159071	1397.34	374.334	199.386	0	-0.58109	0.266509	6.93741	-0.586823	-294.061	157.104	-311	200	0	-1.24213	-0.238436	23.5726	-657.017	216.224	-3.90879	-914	200	0
181	3	-41.8613	129.949	-427.499	-16428.7	-8778.32	4205.37	279.466	648.43	0	337.377	-160.8	-2279.93	-1580.08	177080	918.181	377.669	200.693	0	-0.531055	0.254026	7.03662	3.15129	-295.373	159.981	-311	200	0	-0.978793	-0.239574	24.2717	-721.484	118.94	-21.8353	-914	200	0
181	4	-36.3998	131.897	-429.873	-16811.5	-8731.93	4305.42	279.687	649.108	0	373.311	-159.012	-2353.67	-3845.2	187745	889.897	379.767	201.634	0	-0.43979	0.220643	6.5227	6.49843	-271.131	148.908	-311	200	0	-0.678003	-0.277555	24.6784	-779.988	33.0536	-35.4183	-914	200	0
181	5	-32.8447	133.793	-434.467	-17180.8	-8489.88	4419.72	280.459	649.545	0	393.586	-150.563	-2353.85	-5345.03	190134	1443.49	380.775	202.271	0	-0.334232	0.17599	5.53419	8.42681	-227.978	126.85	-311	200	0	-0.389822	-0.347881	24.5698	-813.685	-19.4063	-43.2007	-914	200	0
181	6	-31.1358	135.846	-443.089	-17527.9	-7812.41	4535.97	282.368	649.558	0	396.154	-136.271	-2283.58	-6039.97	184411	2586.49	380.755	202.645	0	-0.233634	0.129388	4.31734	8.71466	-176.377	99.3359	-311	200	0	-0.158171	-0.446334	23.7285	-813.187	-34.201	-44.2583	-914	200	0
181	7	-31.0009	138.216	-458.118	-17826.5	-6374.58	4639.87	286.085	648.912	0	380.948	-118.199	-2155.19	-5982.85	171744	4208.09	379.688	202.776	0	-0.147673	0.0876333	3.11922	7.59079	-126.402	71.9839	-311	200	0	-0.0129156	-0.56385	22.1732	-785.23	-25.3456	-38.0528	-914	200	0
181	8	-31.9171	140.946	-482.521	-18027.6	-3771.82	4715.96	292.183	647.361	0	349.729	-98.9507	-1986.84	-5294.24	153973	6118.14	377.496	202.665	0	-0.0797823	0.0546813	2.11081	5.2324	-84.9249	48.6763	-311	200	0	0.0402121	-0.688282	20.2318	-747.099	-12.01	-25.0958	-914	200	0
181	9	-33.1061	143.936	-519.706	-18059	459.044	4747.92	300.883	644.749	0	305.57	-80.9647	-1798.22	-4128.48	133189	8098.17	374.067	202.296	0	-0.0295198	0.0322105	1.38367	1.64428	-55.5867	31.4662	-311	200	0	0.0246201	-0.809352	18.3169	-713.672	-7.30549	-8.47024	-914	200	0
182	0	-33.5751	146.944	-573.262	-17832.6	6807.63	4715.08	311.875	641.107	0	252.192	-66.0696	-1606.99	-2643.16	111347	9946.04	369.289	201.645	0	0.00574545	0.0204183	0.973677	-3.28294	-39.78	21.1277	-311	200	0	-0.0181854	-0.913529	16.6226	-687.921	-18.1121	6.83878	-914	200	0	29.324	80.262	-2145.06	-888788	784899	22843.5	366.579	416.148	0
182	1	-32.2217	149.59	-646.588	-17260.1	15748.7	4588.78	324.357	636.694	0	193.359	-55.3286	-1426.64	-979.718	90022.1	11506	363.101	200.687	0	0.0295602	0.0185735	0.878573	-9.68274	-37.3554	17.5722	-311	200	0	-0.0491475	-0.98273	15.0966	-663.068	-47.3071	16.6818	-914	200	0
182	2	-27.9401	151.381	-742.337	-16267.6	27676.3	4338.07	337.283	631.914	0	132.429	-49.0912	-1265.88	744.693	70308.2	12681.8	355.541	199.412	0	0.0454708	0.0253174	1.06814	-17.5892	-47.0145	20.1047	-311	200	0	-0.0475504	-1.00747	13.6906	-633.472	-91.5475	20.2419	-914	200	0
182	3	-19.6115	151.832	-861.563	-14805.2	42797.7	3948.58	349.674	627.184	0	72.1035	-47.1385	-1128.96	2439.48	52832.3	13434.2	346.797	197.839	0	0.0563903	0.0387258	1.48693	-26.7785	-66.3861	27.5207	-311	200	0	-0.0143736	-0.992909	12.4959	-599.909	-139.737	20.3872	-914	200	0
182	4	-6.06209	150.593	-1002.63	-12859.2	60997.5	3437.89	360.837	622.825	0	14.3292	-48.8706	-1016.68	4041.29	37830.6	13770.6	337.21	196.025	0	0.0641693	0.0561662	2.05025	-36.5758	-91.8165	38.0582	-311	200	0	0.0373374	-0.949577	11.632	-565.73	-176.666	21.0338	-914	200	0
182	5	13.7979	147.496	-1160.23	-10468	81707.8	2847.89	370.424	619.022	0	-39.6467	-53.5039	-927.404	5512.68	25251	13730.4	327.228	194.056	0	0.0693032	0.0739989	2.63483	-45.6372	-117.936	49.2363	-311	200	0	0.0926163	-0.889003	11.1582	-535.823	-188.326	23.784	-914	200	0
182	6	40.6323	142.521	-1324.94	-7732.54	103839	2221.52	378.372	615.836	0	-89.1204	-60.2394	-858.081	6838.45	14859.8	13371.4	317.317	192.031	0	0.070906	0.0874917	3.07698	-51.8847	-137.562	57.8255	-311	200	0	0.137362	-0.824425	11.0764	-517.528	-163.848	26.9348	-914	200	0
182	7	74.3053	135.735	-1483.88	-4817.14	125829	1584.61	384.798	613.246	0	-133.761	-68.3792	-805.013	8020.64	6334.56	12760.3	307.869	190.037	0	0.0675904	0.0921749	3.2206	-53.2422	-143.831	60.7685	-311	200	0	0.160315	-0.765291	11.3122	-516.14	-96.3452	27.2033	-914	200	0
182	8	113.601	127.243	-1622.47	-1933.22	145843	939.815	389.889	611.192	0	-173.473	-77.3806	-764.463	9072.64	-666.103	11964.7	299.129	188.132	0	0.0592249	0.0866683	3.0164	-49.1736	-134.606	57.0737	-311	200	0	0.158178	-0.714121	11.7394	-531.036	12.6856	22.1469	-914	200	0
182	9	156.112	117.165	-1727.04	695.042	162075	270.994	393.846	609.598	0	-208.283	-86.8499	-733.075	10013.9	-6458.58	11048.7	291.19	186.34	0	0.047629	0.0736489	2.55607	-41.2293	-113.997	48.4641	-311	200	0	0.13745	-0.670041	12.2465	-556.078	150.214	11.5341	-914	200	0
183	0	198.415	105.663	-1787.58	2876.24	173109	-445.083	396.84	608.391	0	-238.274	-96.4956	-708.105	10864.9	-11309.2	10070.6	284.029	184.656	0	0.0352834	0.0573826	1.98666	-31.7461	-88.5556	37.7359	-311	200	0	0.109369	-0.631279	12.7475	-579.825	294.516	-2.34358	-914	200	0	-57.1695	-74.2786	-2128.8	-1.02979e+06	781486	-107989	365.815	482.083	0
183	1	236.589	92.9988	-1799.98	4489.89	178205	-1223.73	399.004	607.506	0	-263.548	-106.07	-687.469	11642.3	-15422	9079.42	277.567	183.065	0	0.0239786	0.0411888	1.42242	-22.5088	-63.3703	27.0687	-311	200	0	0.0833532	-0.594288	13.121	-584.769	418.66	-15.1684	-914	200	0
183	2	266.889	79.6232	-1766.77	5500.98	177424	-2057.99	400.423	606.886	0	-284.221	-115.323	-669.647	12355.1	-18937.5	8113.92	271.72	181.55	0	0.01462	0.0269675	0.928414	-14.5142	-41.3346	17.7083	-311	200	0	0.0601722	-0.555119	13.1738	-551.465	493.985	-22.3227	-914	200	0
183	3	286.385	66.2389	-1696.21	5949.67	171536	-2913.32	401.129	606.492	0	-300.445	-123.974	-653.578	13004.4	-21942.6	7202.14	266.427	180.103	0	0.00749624	0.0155757	0.533698	-8.18726	-23.737	10.2152	-311	200	0	0.0275936	-0.517149	12.7812	-470.746	500.729	-21.2455	-914	200	0
183	4	293.377	53.731	-1600.02	5926.74	161777	-3736.19	401.11	606.296	0	-312.451	-131.711	-638.562	13585.5	-24486.2	6363.76	261.654	178.725	0	0.00250666	0.00716893	0.243125	-3.57343	-10.7892	4.68915	-311	200	0	-0.0303347	-0.494154	12.102	-351.091	440.644	-12.4113	-914	200	0
183	5	287.526	43.0094	-1490.71	5545.35	149545	-4469.07	400.318	606.28	0	-320.584	-138.228	-624.202	14089.5	-26595.9	5612.67	257.392	177.428	0	-0.000660955	0.00148075	0.0470727	-0.494663	-2.05855	0.952875	-311	200	0	-0.118172	-0.500482	11.5391	-210.504	335.486	1.75622	-914	200	0
183	6	269.731	34.854	-1379.44	4917.24	136148	-5062.7	398.698	606.435	0	-325.321	-143.287	-610.333	14506.3	-28292.8	4958.12	253.644	176.232	0	-0.00240338	-0.00196622	-0.0712599	1.33446	3.20661	-1.30891	-311	200	0	-0.22754	-0.540575	11.4625	-65.1652	212.425	18.298	-914	200	0
183	7	241.867	29.7966	-1274.65	4138.38	122649	-5483.69	396.222	606.753	0	-327.234	-146.785	-596.961	14828.8	-29600.5	4405.4	250.415	175.16	0	-0.00311865	-0.00371364	-0.130799	2.22701	5.85151	-2.45327	-311	200	0	-0.34343	-0.605919	12.0039	73.195	93.7625	34.0951	-914	200	0
183	8	206.417	28.044	-1181.6	3284.12	109804	-5718.1	392.928	607.221	0	-326.934	-148.774	-584.197	15056.2	-30549	3956.2	247.708	174.228	0	-0.00315807	-0.00427556	-0.149437	2.47467	6.67455	-2.81873	-311	200	0	-0.445659	-0.675504	13.0145	194.249	-3.79174	45.8053	-914	200	0
183	9	166.067	29.4575	-1102.67	2410.67	98071.5	-5771.99	388.94	607.814	0	-325.018	-149.439	-572.216	15194.5	-31176.4	3608.79	245.516	173.446	0	-0.00280421	-0.00408888	-0.142336	2.32202	6.35198	-2.69279	-311	200	0	-0.510466	-0.722556	14.1294	284.727	-68.3482	50.6559	-914	200	0
184	0	123.347	33.5936	-1037.89	1558.77	87658.9	-5669.22	384.458	608.498	0	-322.041	-149.047	-561.236	15254.7	-31528.7	3359.05	243.823	172.819	0	-0.00226643	-0.00349405	-0.121284	1.95741	5.40921	-2.29933	-311	200	0	-0.520336	-0.731939	14.9526	327.104	-95.1769	47.7705	-914	200	0	-347.566	-78.2721	-1403.28	-632142	480585	62204.2	330.587	447.817	0
184	1	80.3908	39.7874	-985.748	756.306	78582.6	-5445.11	379.719	609.233	0	-318.498	-147.895	-551.494	15250	-31657.6	3201.68	242.597	172.348	0	-0.00168702	-0.00273548	-0.0947192	1.5144	4.22225	-1.79897	-311	200	0	-0.47619	-0.712563	15.3074	307.759	-89.1256	37.9286	-914	200	0
184	2	38.8345	47.2612	-943.83	19.4321	70729.4	-5137.26	374.939	609.979	0	-314.809	-146.277	-543.193	15193.8	-31615.9	3131.66	241.796	172.029	0	-0.00115275	-0.0019732	-0.0681531	1.07914	3.0364	-1.29681	-311	200	0	-0.396468	-0.684841	15.3424	228.814	-62.5317	22.1759	-914	200	0
184	3	-0.182223	55.2447	-909.513	-646.453	63914.8	-4777.85	370.274	610.711	0	-311.309	-144.453	-536.471	15098.6	-31452.3	3145.45	241.372	171.856	0	-0.000708132	-0.00129967	-0.0447533	0.700228	1.99259	-0.853477	-311	200	0	-0.303237	-0.657089	15.3625	108.329	-30.2106	1.52387	-914	200	0
184	4	-35.9616	63.0796	-880.418	-1244.41	57932.5	-4390.27	365.801	611.413	0	-308.229	-142.62	-531.402	14975.2	-31208.2	3240.45	241.272	171.819	0	-0.000368073	-0.000757468	-0.0259639	0.398886	1.15487	-0.496827	-311	200	0	-0.212414	-0.618377	15.5447	-30.1378	-6.13959	-22.6698	-914	200	0
184	5	-68.173	70.2863	-854.673	-1782.21	52590.7	-3989.08	361.533	612.085	0	-305.685	-140.903	-528.023	14831	-30914.7	3413.43	241.452	171.912	0	-0.000128672	-0.00035542	-0.0120653	0.178071	0.535542	-0.232536	-311	200	0	-0.135154	-0.55254	15.8494	-166.086	-1.15148	-48.1656	-914	200	0
184	6	-96.7729	76.5862	-830.99	-2268.65	47734.8	-3582.29	357.443	612.73	0	-303.686	-139.354	-526.35	14669.5	-30591.8	3659.81	241.879	172.13	0	2.4313e-05	-8.18876e-05	-0.00263584	0.0298832	0.115606	-0.0528581	-311	200	0	-0.0816193	-0.462811	16.2013	-287.311	-18.6234	-70.6657	-914	200	0
184	7	-121.924	81.8851	-808.611	-2711.09	43256.1	-3174.93	353.494	613.353	0	-302.158	-137.954	-526.381	14489.8	-30248.3	3973.65	242.535	172.473	0	0.000109373	8.51435e-05	0.00309991	-0.0588806	-0.13962	0.0567503	-311	200	0	-0.0586089	-0.384579	16.6677	-393.399	-51.2508	-83.457	-914	200	0
184	8	-143.915	86.2292	-787.185	-3114.26	39089.4	-2772.8	349.657	613.956	0	-300.963	-136.616	-528.115	14286.5	-29882.2	4347.37	243.417	172.948	0	0.000145239	0.000171027	0.00602811	-0.102895	-0.269717	0.113004	-311	200	0	-0.0676199	-0.367125	17.426	-493.009	-85.7819	-80.0064	-914	200	0
184	9	-163.09	89.7535	-766.639	-3480.21	35201.9	-2384.52	345.917	614.54	0	-299.914	-135.194	-531.561	14051.2	-29480.3	4771.35	244.54	173.566	0	0.000148543	0.000200015	0.00699297	-0.115934	-0.312359	0.131874	-311	200	0	-0.112337	-0.441059	18.6463	-595.834	-113.708	-58.4235	-914	200	0
185	0	-179.799	92.6327	-747.078	-3808.88	31580.9	-2021.87	342.273	615.098	0	-298.772	-133.504	-536.743	13772.8	-29021.1	5233.86	245.931	174.34	0	0.000132733	0.000192835	0.00671399	-0.109608	-0.299635	0.127	-311	200	0	-0.203917	-0.60372	20.3827	-705.516	-136.403	-23.0758	-914	200	0	-507.778	-16.114	-1249.69	-524302	419592	196742	316.27	418.958	0
185	1	-194.37	95.0374	-728.7	-4099.15	28225	-1698.54	338.733	615.625	0	-297.272	-131.35	-543.676	13438.4	-28477	5721.74	247.621	175.282	0	0.000107818	0.000165716	0.00575311	-0.0929033	-0.256595	0.109057	-311	200	0	-0.349928	-0.82566	22.4724	-816.916	-161.562	18.2521	-914	200	0
185	2	-207.09	97.0956	-711.711	-4350.08	25139.8	-1427.86	335.323	616.112	0	-295.147	-128.555	-552.348	13035.3	-27817.4	6221.77	249.638	176.4	0	8.06386e-05	0.000130367	0.00451473	-0.0722224	-0.201257	0.085738	-311	200	0	-0.536936	-1.05878	24.5684	-918.346	-197.492	57.6565	-914	200	0
185	3	-218.201	98.8721	-696.258	-4561.25	22333.2	-1220.43	332.076	616.551	0	-292.148	-124.984	-562.733	12552.3	-27008.3	6722.04	252.005	177.694	0	5.53975e-05	9.44993e-05	0.00326446	-0.0517211	-0.145445	0.0621086	-311	200	0	-0.727598	-1.24315	26.3088	-995.037	-247.723	88.7832	-914	200	0
185	4	-227.881	100.367	-682.407	-4731.67	19809.2	-1082.4	329.028	616.934	0	-288.067	-120.554	-574.802	11980.8	-26015.6	7213.16	254.74	179.157	0	3.42803e-05	6.26106e-05	0.00215641	-0.0337674	-0.0960155	0.0411179	-311	200	0	-0.875852	-1.32626	27.4273	-1030.9	-309.248	107.595	-914	200	0
185	5	-236.247	101.524	-670.152	-4859.18	17564.5	-1015.16	326.21	617.251	0	-282.75	-115.236	-588.532	11315	-24808.6	7689.49	257.847	180.774	0	1.80519e-05	3.68115e-05	0.00126223	-0.019419	-0.0561484	0.024147	-311	200	0	-0.947678	-1.28957	27.7564	-1013.49	-375.811	112.492	-914	200	0
185	6	-243.357	102.25	-659.428	-4941.52	15589.5	-1015.48	323.641	617.494	0	-276.127	-109.047	-603.891	10553.3	-23363.1	8150.81	261.312	182.524	0	6.56911e-06	1.75894e-05	0.000597637	-0.00885412	-0.0265324	0.0115107	-311	200	0	-0.93594	-1.15703	27.2388	-942.87	-440.072	104.95	-914	200	0
185	7	-249.214	102.439	-650.114	-4977.58	13871.4	-1075.86	321.337	617.657	0	-268.215	-102.071	-620.832	9700.08	-21664.1	8602	265.105	184.376	0	-8.16141e-07	4.4405e-06	0.000144273	-0.0017242	-0.00634137	0.002873	-311	200	0	-0.861123	-0.979302	26.0042	-834.599	-496.651	90.477	-914	200	0
185	8	-253.784	101.994	-642.051	-4967.39	12396.6	-1185.38	319.308	617.737	0	-259.114	-94.4759	-639.298	8766.59	-19710.1	9049.76	269.169	186.287	0	-4.965e-06	-3.64888e-06	-0.00013359	0.00258072	0.00602356	-0.00243576	-311	200	0	-0.758993	-0.811123	24.4295	-712.376	-546.791	77.2484	-914	200	0
185	9	-256.994	100.854	-635.075	-4911.9	11153.2	-1331.41	317.562	617.734	0	-248.978	-86.5185	-659.216	7771.11	-17515.6	9498.46	273.43	188.212	0	-6.75843e-06	-7.86484e-06	-0.00027742	0.00474816	0.0124146	-0.00519764	-311	200	0	-0.665506	-0.69102	23.0455	-598.365	-593.954	72.4661	-914	200	0
186	0	-258.749	99.0102	-629.074	-4813.18	10132.7	-1501.85	316.107	617.651	0	-237.991	-78.5122	-680.467	6737.27	-15108.7	9948.24	277.797	190.099	0	-6.9838e-06	-9.35113e-06	-0.00032704	0.00542823	0.0146091	-0.00616589	-311	200	0	-0.60578	-0.630379	22.3241	-508.1	-635.176	79.7268	-914	200	0	-425.8	30.0502	-1371.01	-527467	465290	203172	324.497	385.801	0
186	1	-258.943	96.5154	-623.994	-4674.85	9329.84	-1686.7	314.952	617.492	0	-226.351	-70.7795	-702.832	5692.04	-12528.2	10395.3	282.175	191.901	0	-6.28073e-06	-9.09078e-06	-0.000316578	0.00517205	0.014129	-0.00598746	-311	200	0	-0.589042	-0.62141	22.5209	-449.99	-661.546	98.9621	-914	200	0
186	2	-257.494	93.4711	-619.811	-4502.47	8741.94	-1878.47	314.104	617.264	0	-214.26	-63.6163	-725.937	4663.18	-9821.18	10832.8	286.471	193.576	0	-5.12767e-06	-7.85724e-06	-0.000272819	0.00440813	0.0121684	-0.00517102	-311	200	0	-0.60936	-0.648848	23.5989	-425.719	-661.803	127.438	-914	200	0
186	3	-254.366	90.0175	-616.509	-4303.27	8367.69	-2072.25	313.573	616.98	0	-201.914	-57.2641	-749.252	3677.07	-7042.84	11251.4	290.6	195.092	0	-3.85338e-06	-6.21124e-06	-0.000215132	0.00344335	0.00959042	-0.00408509	-311	200	0	-0.653612	-0.690028	25.2072	-429.361	-624.426	161.177	-914	200	0
186	4	-249.59	86.3203	-614.076	-4084.82	8204.96	-2265.05	313.361	616.652	0	-189.502	-51.8892	-772.125	2757.29	-4254.71	11639.8	294.49	196.429	0	-2.6613e-06	-4.52433e-06	-0.000156316	0.00247811	0.00696477	-0.00297369	-311	200	0	-0.715974	-0.716622	26.8191	-449.248	-545.659	197.108	-914	200	0
186	5	-243.276	82.5553	-612.518	-3853.99	8250.41	-2454.61	313.47	616.292	0	-177.2	-47.5785	-793.846	1923.87	-1521.59	11985.4	298.083	197.577	0	-1.65862e-06	-3.01503e-06	-0.000103863	0.0016277	0.00462478	-0.00198015	-311	200	0	-0.802449	-0.708553	27.9715	-475.928	-434.955	233.376	-914	200	0
186	6	-235.612	78.8911	-611.872	-3617.05	8500.76	-2638.25	313.893	615.911	0	-165.174	-44.3509	-813.707	1193.07	1091.89	12276.2	301.342	198.534	0	-8.8438e-07	-1.78779e-06	-6.13221e-05	0.000944687	0.00272801	-0.00117283	-311	200	0	-0.912081	-0.666247	28.3825	-508.927	-306.973	266.409	-914	200	0
186	7	-226.85	75.4731	-612.209	-3379.5	8952.75	-2812.71	314.624	615.52	0	-153.583	-42.1754	-831.063	577.975	3524.6	12503.4	304.241	199.305	0	-3.33788e-07	-8.69032e-07	-2.95519e-05	0.000439359	0.00131221	-0.000568826	-311	200	0	-1.01777	-0.60565	27.9074	-552.076	-173.143	289.799	-914	200	0
186	8	-217.283	72.4137	-613.632	-3145.36	9600.03	-2974.19	315.645	615.126	0	-142.58	-40.9873	-845.396	89.3757	5722.43	12662.6	306.769	199.894	0	2.25712e-08	-2.37183e-07	-7.76224e-06	9.64372e-05	0.000341746	-0.000153737	-311	200	0	-1.076	-0.543221	26.4802	-601.225	-43.0312	297.867	-914	200	0
186	9	-207.206	69.7902	-616.26	-2916.71	10429.5	-3118.76	316.924	614.733	0	-132.309	-40.7003	-856.363	-264.244	7640.27	12754.4	308.922	200.309	0	2.24769e-07	1.54378e-07	5.6912e-06	-0.000112224	-0.000256968	0.000103249	-311	200	0	-1.05533	-0.490985	24.1549	-639.978	73.1638	288.482	-914	200	0
187	0	-196.89	67.6453	-620.198	-2693.29	11420.7	-3242.99	318.415	614.343	0	-122.906	-41.2157	-863.835	-478.855	9241.86	12782.9	310.699	200.554	0	3.14225e-07	3.61101e-07	1.27477e-05	-0.000218814	-0.000570562	0.000238693	-311	200	0	-0.956438	-0.461303	21.1901	-650.234	168.106	262.69	-914	200	0	-254.905	11.1465	-1482.27	-565862	512961	127483	337.834	382.133	0
187	1	-186.563	65.9859	-625.488	-2472.63	12547.4	-3344.22	320.06	613.953	0	-114.501	-42.4307	-867.874	-557.152	10501.2	12754.8	312.1	200.642	0	3.28195e-07	4.36904e-07	1.52851e-05	-0.00025401	-0.000682838	0.000288108	-311	200	0	-0.811043	-0.462907	18.0044	-625.363	242.272	224.519	-914	200	0
187	2	-176.406	64.782	-632.07	-2251.59	13780.2	-3420.36	321.802	613.562	0	-107.213	-44.2493	-868.699	-508.446	11407.6	12678.8	313.132	200.585	0	2.97097e-07	4.28397e-07	1.49215e-05	-0.000243961	-0.00066598	0.00028217	-311	200	0	-0.662215	-0.490498	14.9734	-570.202	302.049	180.284	-914	200	0
187	3	-166.558	63.9691	-639.766	-2028.57	15088.2	-3469.9	323.584	613.171	0	-101.142	-46.5881	-866.635	-346.911	11970.3	12564.8	313.812	200.4	0	2.43796e-07	3.7243e-07	1.29335e-05	-0.000209098	-0.000576886	0.000245114	-311	200	0	-0.540857	-0.525402	12.2755	-492.746	350.623	135.96	-914	200	0
187	4	-157.117	63.4578	-648.298	-1804.52	16440.5	-3492.17	325.36	612.784	0	-96.3592	-49.3692	-862.076	-89.797	12216.4	12422.4	314.171	200.104	0	1.84084e-07	2.95849e-07	1.02485e-05	-0.000164123	-0.000456882	0.000194585	-311	200	0	-0.453065	-0.545902	9.94062	-402.851	380.159	95.7667	-914	200	0
187	5	-148.149	63.1483	-657.303	-1582.52	17806.6	-3487.69	327.09	612.408	0	-92.8931	-52.5126	-855.466	244.156	12184.9	12259.5	314.244	199.715	0	1.27805e-07	2.16546e-07	7.48285e-06	-0.000118697	-0.000333414	0.000142334	-311	200	0	-0.385558	-0.537339	7.98717	-314.441	375.726	62.5189	-914	200	0
187	6	-139.699	62.9475	-666.372	-1367.23	19155.5	-3458.41	328.746	612.052	0	-90.7165	-55.9366	-847.267	636.02	11921	12082.2	314.07	199.249	0	8.021e-08	1.45133e-07	5.0006e-06	-7.8428e-05	-0.000222674	9.53223e-05	-311	200	0	-0.325224	-0.499581	6.5001	-241.671	330.61	37.5257	-914	200	0
187	7	-131.794	62.7827	-675.102	-1164.23	20456.2	-3408.03	330.301	611.725	0	-89.7386	-59.559	-837.945	1067.58	11471.7	11895.4	313.69	198.726	0	4.3282e-08	8.67705e-08	2.97723e-06	-4.59246e-05	-0.000132456	5.69281e-05	-311	200	0	-0.271087	-0.446398	5.616	-194.031	254.279	20.3674	-914	200	0
187	8	-124.452	62.6104	-683.156	-978.347	21678.4	-3341.73	331.733	611.432	0	-89.8037	-63.2904	-827.956	1521.92	10884.6	11703.6	313.146	198.162	0	1.68899e-08	4.28696e-08	1.45893e-06	-2.17613e-05	-6.47928e-05	2.8066e-05	-311	200	0	-0.227902	-0.39425	5.43542	-175.415	163.661	9.38282	-914	200	0
187	9	-117.678	62.4206	-690.295	-812.742	22792.7	-3264.71	333.019	611.177	0	-90.6991	-67.03	-817.743	1983.92	10206.3	11509.9	312.481	197.574	0	-2.97996e-10	1.25176e-08	4.12045e-07	-5.27407e-06	-1.81649e-05	8.12553e-06	-311	200	0	-0.196775	-0.351962	5.94173	-184.722	73.0819	2.28069	-914	200	0
188	0	-111.468	62.2344	-696.388	-669.798	23773	-3181.15	334.138	610.962	0	-92.1727	-70.674	-807.718	2440.86	9481.36	11316.8	311.738	196.978	0	-1.01447e-08	-6.42571e-09	-2.38992e-07	4.83407e-06	1.08096e-05	-4.30803e-06	-311	200	0	-0.173025	-0.318491	6.97545	-216.168	-7.17995	-3.51004	-914	200	0	-191.068	-20.3234	-1471	-580544	493339	78753.9	329.145	394.007	0
188	1	-105.816	62.093	-701.371	-551.675	24598.5	-3094.52	335.072	610.787	0	-93.9581	-74.1309	-798.221	2882.83	8750.9	11127.6	310.963	196.388	0	-1.45965e-08	-1.65511e-08	-5.84812e-07	1.00694e-05	2.61798e-05	-1.09431e-05	-311	200	0	-0.147542	-0.285148	8.23422	-259.181	-69.0643	-10.5333	-914	200	0
188	2	-100.731	62.0382	-705.195	-460.135	25256.3	-3008.24	335.815	610.653	0	-95.8023	-77.3358	-789.487	3302.02	8053.3	10946.1	310.201	195.818	0	-1.54158e-08	-2.03994e-08	-7.13918e-07	1.1879e-05	3.18956e-05	-1.34532e-05	-311	200	0	-0.110544	-0.243381	9.32344	-298.784	-106.827	-20.4442	-914	200	0
188	3	-96.2395	62.0974	-707.795	-396.944	25739.4	-2925.25	336.366	610.561	0	-97.4831	-80.2522	-781.641	3691.89	7423.95	10776.6	309.498	195.277	0	-1.4049e-08	-2.01799e-08	-7.0303e-07	1.15031e-05	3.13791e-05	-1.32925e-05	-311	200	0	-0.0577895	-0.197476	9.91474	-319.717	-120.129	-32.4141	-914	200	0
188	4	-92.3889	62.282	-709.107	-363.844	26044.6	-2847.21	336.729	610.513	0	-98.8185	-82.867	-774.728	4046.9	6893.61	10623.6	308.898	194.776	0	-1.15881e-08	-1.76477e-08	-6.12952e-07	9.91552e-06	2.7341e-05	-1.16153e-05	-311	200	0	0.0067228	-0.16633	9.93687	-314.775	-115.763	-42.9348	-914	200	0
188	5	-89.2335	62.5906	-709.104	-361.458	26172.3	-2774.07	336.909	610.51	0	-99.671	-85.1834	-768.744	4362.23	6485.26	10492.5	308.436	194.326	0	-8.7916e-09	-1.40878e-08	-4.88082e-07	7.82057e-06	2.17596e-05	-9.26612e-06	-311	200	0	0.0742087	-0.167789	9.62134	-288.961	-102.845	-48.7448	-914	200	0
188	6	-86.8256	63.0131	-707.809	-388.796	26127.6	-2704.37	336.913	610.549	0	-99.9482	-87.2154	-763.657	4633.36	6212.08	10388.5	308.135	193.933	0	-6.13559e-09	-1.03614e-08	-3.58096e-07	5.68367e-06	1.59562e-05	-6.81071e-06	-311	200	0	0.134504	-0.205806	9.34474	-253.573	-86.2926	-49.3998	-914	200	0
188	7	-85.2057	63.5352	-705.313	-443.798	25918.7	-2635.91	336.748	610.629	0	-99.5956	-88.9746	-759.419	4856.34	6078.3	10315.2	308.004	193.605	0	-3.87699e-09	-6.98354e-09	-2.40666e-07	3.77742e-06	1.07172e-05	-4.58697e-06	-311	200	0	0.175799	-0.272283	9.40756	-217.708	-65.821	-46.1812	-914	200	0
188	8	-84.3933	64.1481	-701.784	-523.63	25556.1	-2566.6	336.416	610.746	0	-98.5906	-90.4584	-755.983	5028.73	6081.4	10273.4	308.044	193.348	0	-2.11617e-09	-4.20884e-09	-1.44457e-07	2.23105e-06	6.42725e-06	-2.76154e-06	-311	200	0	0.183207	-0.351974	9.90544	-184.832	-38.2326	-39.9234	-914	200	0
188	9	-84.3807	64.856	-697.453	-624.357	25053	-2494.82	335.921	610.895	0	-96.9401	-91.65	-753.321	5149.87	6214.27	10261.2	308.249	193.164	0	-8.51489e-10	-2.11172e-09	-7.19179e-08	1.07597e-06	3.19445e-06	-1.38277e-06	-311	200	0	0.139128	-0.423851	10.7066	-153.514	0.558381	-30.3738	-914	200	0
189	0	-85.1323	65.676	-692.589	-740.999	24426.3	-2419.56	335.268	611.07	0	-94.6771	-92.5269	-751.423	5220.58	6467.31	10275	308.607	193.052	0	-2.28375e-11	-6.54211e-10	-2.16373e-08	2.83572e-07	9.54893e-07	-4.25176e-07	-311	200	0	0.0304821	-0.46591	11.5161	-121.094	51.542	-16.5912	-914	200	0	-176.146	-20.6746	-1409.09	-554359	476418	77867.3	332.127	392.719	0
189	1	-86.5902	66.6289	-687.451	-868.751	23696.8	-2340.74	334.471	611.264	0	-91.8557	-93.0719	-750.269	5243.09	6828.94	10310.3	309.102	193.012	0	4.56319e-10	2.61786e-10	9.8514e-09	-2.05827e-07	-4.46592e-07	1.76083e-07	-311	200	0	-0.136909	-0.465413	12.0497	-88.6889	108.108	1.8055	-914	200	0
189	2	-88.6832	67.7247	-682.252	-1004.57	22888.3	-2259.46	333.548	611.472	0	-88.5476	-93.2844	-749.795	5221.31	7285.26	10363.1	309.716	193.036	0	6.77406e-10	7.57227e-10	2.67813e-08	-4.62668e-07	-1.19913e-06	5.00784e-07	-311	200	0	-0.33253	-0.42266	12.2098	-61.5329	158.924	22.9599	-914	200	0
189	3	-91.3328	68.9555	-677.134	-1147.24	22027.8	-2177.86	332.531	611.694	0	-84.8374	-93.1833	-749.877	5161.36	7820.8	10430.1	310.429	193.117	0	7.23757e-10	9.51802e-10	3.33222e-08	-5.55178e-07	-1.48884e-06	6.27766e-07	-311	200	0	-0.517978	-0.34485	12.1086	-44.4752	196.637	43.226	-914	200	0
189	4	-94.4522	70.2977	-672.179	-1295.62	21143	-2098.63	331.455	611.927	0	-80.8155	-92.8033	-750.346	5071.59	8420.21	10508.6	311.222	193.241	0	6.64116e-10	9.50194e-10	3.311e-08	-5.42175e-07	-1.4779e-06	6.25928e-07	-311	200	0	-0.672693	-0.243075	11.9859	-39.9573	221.667	60.3405	-914	200	0
189	5	-97.9428	71.7193	-667.427	-1447.13	20258.6	-2024.75	330.353	612.168	0	-76.5725	-92.1897	-751.02	4961.59	9068.05	10595.6	312.074	193.394	0	5.50646e-10	8.35983e-10	2.90405e-08	-4.70058e-07	-1.29541e-06	5.50246e-07	-311	200	0	-0.799805	-0.133382	12.1011	-49.2581	238.898	75.1435	-914	200	0
189	6	-101.695	73.1841	-662.893	-1598.03	19393.7	-1959.34	329.256	612.411	0	-72.1979	-91.3939	-751.729	4840.75	9746.76	10689.5	312.966	193.561	0	4.19756e-10	6.70646e-10	2.32384e-08	-3.72552e-07	-1.03604e-06	4.41129e-07	-311	200	0	-0.907452	-0.0336924	12.5795	-72.9433	252.241	89.6796	-914	200	0
189	7	-105.597	74.6532	-658.58	-1744.3	18563.2	-1905.19	328.187	612.649	0	-67.7787	-90.4698	-752.333	4716.71	10436.8	10789.7	313.873	193.731	0	2.94455e-10	4.95628e-10	1.71318e-08	-2.72073e-07	-7.63393e-07	3.25798e-07	-311	200	0	-0.990297	0.0402542	13.2912	-110.272	261.096	104.853	-914	200	0
189	8	-109.538	76.086	-654.493	-1882.05	17780	-1864.29	327.166	612.876	0	-63.3943	-89.469	-752.732	4594.94	11119.1	10896.3	314.772	193.896	0	1.87306e-10	3.3591e-10	1.15783e-08	-1.81865e-07	-5.15618e-07	2.20645e-07	-311	200	0	-1.02994	0.0770859	13.8831	-158.474	261.298	120.115	-914	200	0
189	9	-113.413	77.4461	-650.674	-2007.63	17055.5	-1838.17	326.212	613.085	0	-59.1101	-88.4361	-752.887	4479.97	11777	11009.6	315.643	194.05	0	1.0337e-10	2.04031e-10	7.00489e-09	-1.08316e-07	-3.11686e-07	1.33881e-07	-311	200	0	-1.01252	0.0710821	13.9967	-212.385	250.408	134.772	-914	200	0
190	0	-117.114	78.7076	-647.214	-2117.7	16399.9	-1828.45	325.339	613.272	0	-54.9728	-87.4045	-752.837	4376.19	12396.6	11129.7	316.467	194.187	0	4.27859e-11	1.03881e-10	3.54024e-09	-5.31156e-08	-1.57274e-07	6.8034e-08	-311	200	0	-0.94748	0.0204407	13.556	-266.35	232.533	149.509	-914	200	0	-168.165	-2.35831	-1380.3	-536969	467055	95193.2	332.549	388.949	0
190	1	-120.541	79.8539	-644.236	-2209.53	15820.6	-1836.93	324.557	613.43	0	-51.0143	-86.3991	-752.666	4286.74	12968.8	11255.5	317.231	194.305	0	2.85197e-12	3.39149e-11	1.12615e-09	-1.50452e-08	-4.97432e-08	2.20637e-08	-311	200	0	-0.868071	-0.0735626	12.8549	-318.104	216.991	166.533	-914	200	0
190	2	-123.604	80.8679	-641.836	-2281.63	15322.1	-1865.2	323.872	613.555	0	-47.2598	-85.4423	-752.462	4212.6	13490.4	11385.5	317.928	194.402	0	-2.04481e-11	-1.03559e-11	-3.96103e-10	8.63723e-09	1.80122e-08	-6.99747e-09	-311	200	0	-0.813841	-0.203296	12.3416	-369.019	212.644	187.835	-914	200	0
190	3	-126.241	81.7256	-640.049	-2334.46	14907.1	-1914.32	323.291	613.647	0	-43.7338	-84.5574	-752.304	4153.75	13963.6	11518.1	318.561	194.479	0	-3.14066e-11	-3.45748e-11	-1.2241e-09	2.12237e-08	5.48208e-08	-2.2872e-08	-311	200	0	-0.813008	-0.353402	12.3292	-418.469	223.961	212.74	-914	200	0
190	4	-128.415	82.3982	-638.839	-2369.86	14577.4	-1984.56	322.819	613.71	0	-40.4602	-83.7673	-752.257	4110.03	14395.3	11652.8	319.136	194.536	0	-3.39627e-11	-4.43773e-11	-1.55421e-09	2.59299e-08	6.94479e-08	-2.92721e-08	-311	200	0	-0.875197	-0.502747	12.8631	-459.048	250.01	236.62	-914	200	0
190	5	-130.116	82.858	-638.101	-2389.64	14332.9	-2075.31	322.462	613.745	0	-37.4562	-83.093	-752.372	4079.81	14795.9	11789.8	319.666	194.577	0	-3.13832e-11	-4.47224e-11	-1.55871e-09	2.55442e-08	6.95778e-08	-2.9462e-08	-311	200	0	-0.992717	-0.629462	13.7677	-480.004	284.194	252.668	-914	200	0
190	6	-131.354	83.0838	-637.697	-2395.18	14171.1	-2185.56	322.222	613.756	0	-34.726	-82.5516	-752.678	4058.58	15176.9	11929.2	320.164	194.608	0	-2.61584e-11	-3.95887e-11	-1.37546e-09	2.2277e-08	6.13571e-08	-2.60585e-08	-311	200	0	-1.14576	-0.720517	14.7911	-477.329	314.69	256.372	-914	200	0
190	7	-132.146	83.0674	-637.5	-2387.94	14087.2	-2314.35	322.098	613.746	0	-32.2573	-82.1531	-753.198	4040.24	15549.3	12070.8	320.644	194.636	0	-2.00357e-11	-3.19172e-11	-1.10611e-09	1.77425e-08	4.93153e-08	-2.09948e-08	-311	200	0	-1.30822	-0.776671	15.7289	-458.689	329.161	248.086	-914	200	0
190	8	-132.505	82.817	-637.434	-2369.04	14075.5	-2460.89	322.082	613.717	0	-30.0217	-81.8969	-753.966	4019.36	15922.1	12213.8	321.118	194.669	0	-1.41266e-11	-2.37011e-11	-8.1937e-10	1.302e-08	3.65122e-08	-1.55804e-08	-311	200	0	-1.45328	-0.807028	16.4674	-437.777	323.92	231.333	-914	200	0
190	9	-132.437	82.3592	-637.477	-2338.02	14129.3	-2624.08	322.164	613.668	0	-27.9755	-81.7671	-755.02	3992.33	16302.8	12356.6	321.593	194.712	0	-9.04498e-12	-1.61515e-11	-5.5682e-10	8.75254e-09	2.47979e-08	-1.06097e-08	-311	200	0	-1.55884	-0.822208	16.9717	-427.54	307.342	210	-914	200	0
191	0	-131.943	81.7372	-637.669	-2293.13	14240.7	-2801.94	322.332	613.596	0	-26.0653	-81.7319	-756.401	3957.56	16696.9	12497.4	322.074	194.768	0	-5.04489e-12	-9.88513e-12	-3.39479e-10	5.25542e-09	1.51062e-08	-6.48692e-09	-311	200	0	-1.61221	-0.831491	17.2449	-437.943	292.466	186.697	-914	200	0	-143.943	-4.76442	-1393.62	-541006	477841	88405.8	337.961	388.058	0
191	1	-131.026	81.003	-638.086	-2233.15	14401.4	-2991.62	322.57	613.5	0	-24.2392	-81.7519	-758.135	3915.14	17106.3	12633.6	322.564	194.836	0	-2.14356e-12	-5.10375e-12	-1.74044e-10	2.61816e-09	7.73291e-09	-3.3431e-09	-311	200	0	-1.61003	-0.839023	17.2903	-473.168	288.793	162.161	-914	200	0
191	2	-129.705	80.2033	-638.789	-2158.63	14603.3	-3189.87	322.861	613.379	0	-22.4617	-81.7957	-760.216	3866.06	17529.8	12763	323.059	194.915	0	-2.19867e-13	-1.74619e-12	-5.81772e-11	7.89718e-10	2.57167e-09	-1.13697e-09	-311	200	0	-1.55265	-0.837795	17.0965	-526.48	300.102	135.613	-914	200	0
191	3	-128.024	79.3671	-639.782	-2071.47	14838.9	-3393.56	323.194	613.238	0	-20.7212	-81.8494	-762.583	3811.23	17964	12884.6	323.557	195.002	0	9.12376e-13	3.92433e-13	1.53771e-11	-3.55702e-10	-7.02396e-10	2.66995e-10	-311	200	0	-1.44249	-0.811256	16.6474	-580.965	326.15	106.049	-914	200	0
191	4	-126.05	78.5043	-641.025	-1974.03	15103.1	-3599.73	323.561	613.079	0	-19.0274	-81.9143	-765.126	3751.62	18403.1	12998.1	324.052	195.097	0	1.45458e-12	1.57525e-12	5.58338e-11	-9.71855e-10	-2.50108e-09	1.04238e-09	-311	200	0	-1.29166	-0.747794	15.9755	-620.78	365.741	73.9539	-914	200	0
191	5	-123.859	77.6105	-642.454	-1867.91	15395.8	-3805.72	323.964	612.908	0	-17.4016	-82.0018	-767.72	3689.43	18839.9	13104.1	324.54	195.194	0	1.5929e-12	2.0675e-12	7.24377e-11	-1.21024e-09	-3.23705e-09	1.36391e-09	-311	200	0	-1.1257	-0.652135	15.2082	-640.497	417.235	41.735	-914	200	0
191	6	-121.525	76.6755	-644.009	-1753.09	15720.2	-4009.55	324.41	612.722	0	-15.8686	-82.1287	-770.257	3628.37	19266.5	13203.2	325.013	195.289	0	1.48252e-12	2.10402e-12	7.33478e-11	-1.20301e-09	-3.27426e-09	1.38616e-09	-311	200	0	-0.971653	-0.538508	14.4822	-640.967	474.76	12.3684	-914	200	0
191	7	-119.114	75.6907	-645.642	-1628.69	16078.5	-4210.27	324.903	612.523	0	-14.4552	-82.3105	-772.659	3572.61	19675.4	13294.8	325.464	195.376	0	1.2423e-12	1.87417e-12	6.51261e-11	-1.05543e-09	-2.90527e-09	1.23369e-09	-311	200	0	-0.844571	-0.416689	13.829	-622.835	526.207	-11.3164	-914	200	0
191	8	-116.679	74.653	-647.335	-1494.95	16468.9	-4407.88	325.441	612.309	0	-13.1907	-82.5562	-774.881	3525.83	20058.7	13378.3	325.886	195.45	0	9.56068e-13	1.51857e-12	5.26344e-11	-8.44739e-10	-2.34675e-09	9.98937e-10	-311	200	0	-0.750155	-0.28903	13.2541	-591.19	559.364	-26.1641	-914	200	0
191	9	-114.256	73.5663	-649.114	-1353.36	16887.3	-4603.03	326.016	612.085	0	-12.0998	-82.864	-776.907	3490.81	20408.5	13453.9	326.269	195.507	0	6.77513e-13	1.13306e-12	3.91769e-11	-6.22889e-10	-1.74583e-09	7.44869e-10	-311	200	0	-0.694136	-0.158016	12.8853	-560.984	571.505	-29.1678	-914	200	0
192	0	-111.86	72.4442	-651.057	-1204.96	17328.7	-4796.5	326.616	611.851	0	-11.1938	-83.2205	-778.765	3469.68	20717.1	13523.3	326.603	195.545	0	4.36582e-13	7.76326e-13	2.67686e-11	-4.21072e-10	-1.19218e-09	5.09985e-10	-311	200	0	-0.681752	-0.031585	12.9103	-550.267	569.349	-18.4872	-914	200	0	-113.022	-18.216	-1432.45	-556445	494783	67859.6	341.662	387.866	0
192	1	-109.49	71.306	-653.258	-1050.08	17787.8	-4988.97	327.229	611.607	0	-10.4711	-83.6046	-780.503	3464.41	20978.4	13588.3	326.878	195.561	0	2.46006e-13	4.78662e-13	1.6443e-11	-2.54835e-10	-7.31728e-10	3.14135e-10	-311	200	0	-0.709494	0.0789081	13.3818	-569.587	558.14	6.7099	-914	200	0
192	2	-107.147	70.1658	-655.759	-889.995	18257.2	-5180.85	327.841	611.357	0	-9.92665	-83.9958	-782.159	3476.14	21189.7	13650.1	327.091	195.556	0	1.07105e-13	2.50452e-13	8.54584e-12	-1.28874e-10	-3.79747e-10	1.64078e-10	-311	200	0	-0.761795	0.161401	14.1848	-619.618	533.819	46.1342	-914	200	0
192	3	-104.843	69.0244	-658.51	-727.74	18728.9	-5372.5	328.441	611.105	0	-9.55857	-84.3799	-783.725	3503.84	21352.2	13709.7	327.245	195.529	0	1.44732e-14	8.93816e-14	2.98648e-12	-4.10878e-11	-1.321e-10	5.82407e-11	-311	200	0	-0.815934	0.20338	15.2022	-695.747	484.875	96.6702	-914	200	0
192	4	-102.602	67.8731	-661.39	-567.362	19195.8	-5564.19	329.023	610.858	0	-9.36514	-84.7501	-785.166	3543.89	21470.4	13768.5	327.345	195.486	0	-4.05108e-14	-1.38824e-14	-5.65941e-13	1.42839e-11	2.6035e-11	-9.55454e-12	-311	200	0	-0.849989	0.196648	16.4285	-792.698	399.662	151.464	-914	200	0
192	5	-100.449	66.7039	-664.252	-413.271	19651.7	-5755.68	329.585	610.622	0	-9.33824	-85.1062	-786.442	3591.61	21550.1	13827.2	327.402	195.433	0	-6.72941e-14	-7.15991e-14	-2.54094e-12	4.44169e-11	1.13851e-10	-4.73944e-11	-311	200	0	-0.849551	0.148467	17.8956	-905.66	274.989	201.115	-914	200	0
192	6	-98.4058	65.516	-666.959	-269.857	20090.1	-5945.77	330.122	610.405	0	-9.45984	-85.4521	-787.53	3643.08	21598.7	13885.9	327.426	195.374	0	-7.467e-14	-9.62469e-14	-3.37352e-12	5.64463e-11	1.50767e-10	-6.34999e-11	-311	200	0	-0.807381	0.0853476	19.5172	-1026.09	119.214	234.803	-914	200	0
192	7	-96.4903	64.3176	-669.401	-140.367	20504.2	-6133.02	330.631	610.21	0	-9.70168	-85.7909	-788.432	3695.44	21625.8	13944.2	327.429	195.313	0	-7.00082e-14	-9.89432e-14	-3.45001e-12	5.66328e-11	1.54016e-10	-6.51889e-11	-311	200	0	-0.718709	0.0392962	20.9953	-1134.31	-52.1122	242.381	-914	200	0
192	8	-94.7133	63.127	-671.516	-25.6781	20887.9	-6316.63	331.106	610.038	0	-10.0253	-86.1213	-789.179	3746.43	21641.5	14001.6	327.423	195.253	0	-5.89812e-14	-8.86969e-14	-3.08266e-12	4.9988e-11	1.37522e-10	-5.83879e-11	-311	200	0	-0.585943	0.0259179	21.9025	-1200.07	-219.146	220.303	-914	200	0
192	9	-93.0759	61.9701	-673.291	75.3159	21236.9	-6496.66	331.542	609.888	0	-10.3825	-86.4367	-789.825	3794.49	21654.4	14057.9	327.417	195.196	0	-4.56092e-14	-7.22309e-14	-2.50392e-12	4.02077e-11	1.11643e-10	-4.75164e-11	-311	200	0	-0.426681	0.0342764	21.9011	-1197.28	-356.054	175.006	-914	200	0
193	0	-91.5694	60.8781	-674.759	164.946	21547.1	-6673.72	331.933	609.756	0	-10.7193	-86.7268	-790.441	3839.05	21669.9	14112.8	327.415	195.143	0	-3.24832e-14	-5.4152e-14	-1.87264e-12	2.97908e-11	8.34526e-11	-3.56006e-11	-311	200	0	-0.266009	0.0409339	20.9209	-1119.9	-433.019	117.459	-914	200	0	-98.0258	-30.3313	-1454.1	-566345	505407	53077.2	344.351	388.481	0
193	1	-90.1805	59.8795	-675.971	246.587	21813.4	-6848.3	332.27	609.635	0	-10.9864	-86.9827	-791.092	3880.32	21690.4	14165.9	327.418	195.095	0	-2.10635e-14	-3.73012e-14	-1.28642e-12	2.02497e-11	5.72951e-11	-2.45051e-11	-311	200	0	-0.121536	0.0308839	19.2003	-984.389	-429.814	57.0524	-914	200	0
193	2	-88.8997	58.9917	-676.963	323.404	22031.7	-7020.08	332.545	609.522	0	-11.1524	-87.2046	-791.799	3919.07	21716.9	14216.3	327.427	195.05	0	-1.19865e-14	-2.31656e-14	-7.96e-13	1.23498e-11	3.54248e-11	-1.52042e-11	-311	200	0	-0.00246222	0.000350172	17.1861	-820.394	-351.381	1.17519	-914	200	0
193	3	-87.7299	58.2171	-677.734	396.765	22201.4	-7187.74	332.758	609.415	0	-11.2103	-87.4061	-792.537	3956.17	21749.6	14262.3	327.443	195.008	0	-5.33855e-15	-1.22764e-14	-4.19129e-13	6.33535e-12	1.86269e-11	-8.04383e-12	-311	200	0	0.0810728	-0.0512397	15.3208	-658.286	-225.296	-44.1122	-914	200	0
193	4	-86.6866	57.5468	-678.266	466.168	22324.7	-7350.06	332.914	609.313	0	-11.17	-87.6126	-793.268	3992.27	21787.9	14301.7	327.466	194.967	0	-8.79815e-16	-4.552e-15	-1.52476e-13	2.12198e-12	6.74811e-12	-2.96797e-12	-311	200	0	0.114776	-0.123568	13.8265	-518.551	-85.6232	-73.9351	-914	200	0
193	5	-85.7915	56.966	-678.548	530.062	22405.2	-7507.05	333.019	609.219	0	-11.0432	-87.8518	-793.971	4028.01	21829.8	14332.5	327.494	194.927	0	1.78864e-15	4.31882e-16	1.90161e-14	-5.53487e-13	-8.8614e-13	3.04267e-13	-311	200	0	0.0854101	-0.211763	12.6624	-407.595	37.0746	-84.6598	-914	200	0
193	6	-85.0662	56.4573	-678.59	587.018	22447.9	-7659.75	333.08	609.135	0	-10.8369	-88.1464	-794.631	4064.62	21872.6	14353.2	327.525	194.885	0	3.10961e-15	3.24588e-15	1.15348e-13	-2.02576e-12	-5.16981e-12	2.14936e-12	-311	200	0	-0.0117079	-0.304875	11.698	-321.901	119.965	-75.5856	-914	200	0
193	7	-84.5296	56.0021	-678.411	636.75	22458.9	-7809.23	333.105	609.061	0	-10.5589	-88.5138	-795.226	4103.76	21913.7	14362.4	327.557	194.84	0	3.49837e-15	4.4768e-15	1.56982e-13	-2.63073e-12	-7.01634e-12	2.95395e-12	-311	200	0	-0.169081	-0.393736	10.8962	-256.348	154.395	-49.8356	-914	200	0
193	8	-84.1944	55.581	-678.035	680.129	22444.9	-7956.08	333.103	608.997	0	-10.2218	-88.9691	-795.727	4146.9	21952	14358.8	327.587	194.789	0	3.30479e-15	4.65077e-15	1.62203e-13	-2.6649e-12	-7.24149e-12	3.06436e-12	-311	200	0	-0.370175	-0.478518	10.2958	-208.813	147.6	-12.4233	-914	200	0
193	9	-84.0605	55.1758	-677.499	718.704	22411.2	-8100.84	333.079	608.939	0	-9.83522	-89.5207	-796.107	4195.36	21988	14342	327.619	194.73	0	2.79948e-15	4.19631e-15	1.45867e-13	-2.36683e-12	-6.50756e-12	2.76249e-12	-311	200	0	-0.595152	-0.56243	9.89912	-178.841	114.499	31.6602	-914	200	0
194	0	-84.1067	54.7755	-676.88	754.379	22362	-8244.4	333.037	608.885	0	-9.3976	-90.1648	-796.374	4250.55	22022	14312.4	327.653	194.663	0	2.17518e-15	3.43471e-15	1.19083e-13	-1.91327e-12	-5.30973e-12	2.25957e-12	-311	200	0	-0.824365	-0.640306	9.66615	-166.4	69.4497	77.2951	-914	200	0	-92.8669	-41.6653	-1464.52	-566738	498160	46880.9	337.132	385.627	0
194	1	-84.2929	54.3782	-676.295	788.926	22300.6	-8387.73	332.975	608.833	0	-8.89877	-90.8882	-796.578	4314.19	22053.9	14271.2	327.686	194.584	0	1.5569e-15	2.58732e-15	8.94858e-14	-1.42438e-12	-3.98798e-12	1.70102e-12	-311	200	0	-1.03641	-0.695036	9.5451	-172.112	24.148	118.519	-914	200	0
194	2	-84.5752	53.9833	-675.85	823.895	22230.5	-8531.64	332.893	608.781	0	-8.33007	-91.675	-796.773	4388.31	22082	14220.1	327.714	194.492	0	1.0158e-15	1.79164e-15	6.18e-14	-9.73474e-13	-2.75257e-12	1.17708e-12	-311	200	0	-1.2042	-0.706104	9.44841	-195.874	-13.0551	149.58	-914	200	0
194	3	-84.92	53.5822	-675.602	861.404	22155.1	-8676.94	332.793	608.725	0	-7.69254	-92.5115	-796.981	4474.87	22102.9	14160.6	327.733	194.385	0	5.83586e-16	1.12056e-15	3.85139e-14	-5.98161e-13	-1.7141e-12	7.355e-13	-311	200	0	-1.29846	-0.667317	9.27772	-235.423	-38.9818	167.817	-914	200	0
194	4	-85.3062	53.1573	-675.545	904.138	22078.2	-8824.58	332.682	608.662	0	-7.00058	-93.3869	-797.187	4575.16	22110.5	14094.6	327.736	194.261	0	2.65505e-16	6.01118e-16	2.05337e-14	-3.11059e-13	-9.12661e-13	3.93923e-13	-311	200	0	-1.30002	-0.593724	8.99899	-286.833	-55.3053	174.848	-914	200	0
194	5	-85.7195	52.6849	-675.635	953.783	22003.7	-8975.5	332.568	608.588	0	-6.28006	-94.2933	-797.351	4688.84	22099.1	14024	327.716	194.119	0	5.09691e-17	2.30797e-16	7.74783e-15	-1.08903e-13	-3.43062e-13	1.50567e-13	-311	200	0	-1.21269	-0.507616	8.66735	-345.578	-64.6993	174.233	-914	200	0
194	6	-86.1475	52.1407	-675.806	1010.31	21936.6	-9130.24	332.46	608.505	0	-5.55998	-95.2266	-797.419	4812.89	22066.6	13950.6	327.673	193.964	0	-7.84555e-17	-9.6369e-18	-5.27162e-16	2.03107e-14	2.53315e-14	-7.30187e-15	-311	200	0	-1.06157	-0.423217	8.37158	-405.517	-67.5371	168.409	-914	200	0
194	7	-86.5765	51.5049	-675.991	1072.95	21882.2	-9288.79	332.37	608.413	0	-4.86488	-96.1854	-797.338	4942.12	22015.2	13876.3	327.611	193.802	0	-1.43514e-16	-1.46725e-16	-5.22203e-15	9.21808e-14	2.34119e-13	-9.71983e-14	-311	200	0	-0.872616	-0.343554	8.13131	-456.066	-61.8802	157.147	-914	200	0
194	8	-86.9895	50.7684	-676.149	1140.87	21844.9	-9451.02	332.308	608.313	0	-4.21495	-97.1657	-797.083	5071.63	21948.6	13803.5	327.536	193.637	0	-1.6381e-16	-2.08051e-16	-7.29875e-15	1.22512e-13	3.26249e-13	-1.37296e-13	-311	200	0	-0.660332	-0.265427	7.87897	-484.162	-45.7778	138.667	-914	200	0
194	9	-87.362	49.9368	-676.29	1213.75	21827	-9617.03	332.275	608.205	0	-3.62709	-98.1533	-796.669	5198.69	21869.6	13734.5	327.451	193.474	0	-1.55948e-16	-2.18506e-16	-7.62257e-15	1.25345e-13	3.40323e-13	-1.43981e-13	-311	200	0	-0.43749	-0.18766	7.57652	-482.929	-20.4777	113.165	-914	200	0
195	0	-87.6601	49.0325	-676.48	1292.52	21827.3	-9786.77	332.266	608.089	0	-3.11073	-99.1188	-796.153	5322.42	21779.7	13671.4	327.356	193.315	0	-1.32835e-16	-1.98465e-16	-6.89995e-15	1.12029e-13	3.07839e-13	-1.30658e-13	-311	200	0	-0.224517	-0.115362	7.27276	-454.842	8.17864	84.5374	-914	200	0	-89.6889	-57.7746	-1463.63	-566465	496963	39747.4	336.622	385.145	0
195	1	-87.8453	48.0862	-676.797	1378.38	21841.8	-9959.76	332.272	607.963	0	-2.66608	-100.023	-795.613	5442.05	21680.1	13615.2	327.25	193.16	0	-1.03709e-16	-1.63281e-16	-5.66183e-15	9.10167e-14	2.5246e-13	-1.07421e-13	-311	200	0	-0.0443855	-0.0564911	7.00796	-403.846	31.7576	58.0572	-914	200	0
195	2	-87.8882	47.1204	-677.274	1470.99	21865.8	-10135.6	332.285	607.828	0	-2.29151	-100.83	-795.108	5555.5	21573.8	13567	327.133	193.013	0	-7.45984e-17	-1.23584e-16	-4.27494e-15	6.8084e-14	1.90521e-13	-8.1253e-14	-311	200	0	0.0867883	-0.0175074	6.77008	-330.659	42.6908	37.6912	-914	200	0
195	3	-87.7802	46.1387	-677.871	1568.13	21895.6	-10314.8	332.301	607.687	0	-1.99059	-101.521	-794.645	5659.41	21466.8	13527.8	327.014	192.878	0	-4.89671e-17	-8.60265e-17	-2.96786e-15	4.67816e-14	1.32194e-13	-5.65205e-14	-311	200	0	0.165213	-0.0026495	6.60365	-238.819	37.3142	25.517	-914	200	0
195	4	-87.5339	45.1294	-678.495	1666.76	21930.2	-10498.5	332.322	607.543	0	-1.77181	-102.089	-794.194	5750.25	21367.1	13497.9	326.904	192.76	0	-2.83922e-17	-5.4176e-17	-1.86252e-15	2.89561e-14	8.28976e-14	-3.55618e-14	-311	200	0	0.198564	-0.0147178	6.66569	-139.209	16.6412	22.1176	-914	200	0
195	5	-87.1726	44.0757	-679.033	1764.31	21969.5	-10687.9	332.354	607.402	0	-1.6446	-102.535	-793.708	5825.17	21280.3	13477.6	326.811	192.661	0	-1.31776e-17	-2.94044e-17	-1.00494e-15	1.52551e-14	4.46713e-14	-1.92717e-14	-311	200	0	0.19864	-0.0556967	7.11287	-45.9256	-15.7841	27.0646	-914	200	0
195	6	-86.721	42.9661	-679.383	1859.09	22011.8	-10882.6	332.4	607.264	0	-1.61524	-102.862	-793.148	5882.69	21206.3	13467.1	326.737	192.583	0	-2.85886e-18	-1.16562e-17	-3.92057e-16	5.55885e-15	1.73671e-14	-7.60804e-15	-311	200	0	0.174503	-0.126753	7.9705	28.3752	-55.9314	39.2166	-914	200	0
195	7	-86.2002	41.8024	-679.485	1950.38	22054.3	-11080.3	332.457	607.13	0	-1.68272	-103.062	-792.496	5923.55	21140.5	13466.9	326.676	192.525	0	3.41477e-18	-6.21069e-20	7.06275e-18	-6.78764e-16	-4.02096e-16	5.07208e-18	-311	200	0	0.130636	-0.227289	9.0984	73.0948	-99.2997	56.7633	-914	200	0
195	8	-85.6235	40.6009	-679.332	2038.82	22094.6	-11277.6	332.524	606.999	0	-1.83628	-103.12	-791.765	5949.76	21076.4	13476.5	326.62	192.485	0	6.61468e-18	6.61132e-18	2.35695e-16	-4.18416e-15	-1.05706e-14	4.38164e-15	-311	200	0	0.0676654	-0.353087	10.2636	82.0936	-140.072	77.4801	-914	200	0
195	9	-84.9939	39.3889	-678.972	2125.99	22131.4	-11472.2	332.595	606.869	0	-2.05372	-103.013	-791.001	5962.84	21009.1	13494.5	326.56	192.462	0	7.66584e-18	9.65998e-18	3.39047e-16	-5.70074e-15	-1.51567e-14	6.37555e-15	-311	200	0	-0.0161839	-0.494248	11.2942	59.6795	-170.584	99.3938	-914	200	0
196	0	-84.3048	38.2008	-678.501	2213.22	22163.7	-11662.8	332.666	606.738	0	-2.30224	-102.716	-790.282	5963.93	20937	13519.3	326.493	192.453	0	7.35624e-18	1.02611e-17	3.58046e-16	-5.89302e-15	-1.59864e-14	6.76182e-15	-311	200	0	-0.123164	-0.635452	12.1751	20.1122	-182.261	121.23	-914	200	0	-84.2893	-65.3087	-1451.89	-562390	498533	32326.4	340.599	385.208	0
196	1	-83.5468	37.0692	-678.02	2300.86	22189.2	-11849.3	332.726	606.607	0	-2.54672	-102.208	-789.694	5955.24	20861.2	13549.3	326.417	192.459	0	6.30119e-18	9.38334e-18	3.26281e-16	-5.30098e-15	-1.45575e-14	6.17774e-15	-311	200	0	-0.253762	-0.758872	12.9968	-23.5368	-168.118	142.154	-914	200	0
196	2	-82.7203	36.0148	-677.586	2387.88	22205.6	-12032	332.772	606.476	0	-2.76144	-101.487	-789.288	5940.04	20783.5	13583	326.332	192.474	0	4.94333e-18	7.75993e-18	2.69118e-16	-4.32858e-15	-1.20003e-14	5.10537e-15	-311	200	0	-0.404723	-0.844407	13.8309	-67.381	-124.152	161.071	-914	200	0
196	3	-81.8447	35.0392	-677.191	2471.83	22212	-12210.9	332.8	606.35	0	-2.93682	-100.579	-789.065	5920.98	20705.3	13619.9	326.24	192.496	0	3.57325e-18	5.90138e-18	2.04166e-16	-3.25342e-15	-9.0993e-15	3.88013e-15	-311	200	0	-0.569846	-0.869902	14.6472	-113.702	-50.1081	176.906	-914	200	0
196	4	-80.9557	34.1285	-676.776	2549.48	22209	-12385.7	332.816	606.233	0	-3.07912	-99.5239	-788.979	5898.71	20626.7	13660.6	326.143	192.524	0	2.3595e-18	4.12921e-18	1.4248e-16	-2.24736e-15	-6.34651e-15	2.71306e-15	-311	200	0	-0.745304	-0.823018	15.3964	-165.857	47.9705	190.6	-914	200	0
196	5	-80.0971	33.2614	-676.264	2618.21	22197.4	-12556.1	332.824	606.128	0	-3.2034	-98.3761	-788.958	5871.8	20548	13706.9	326.045	192.558	0	1.38035e-18	2.61799e-18	9.00261e-17	-1.40099e-15	-4.00713e-15	1.71859e-15	-311	200	0	-0.933235	-0.716002	16.1692	-226.432	157.851	205.432	-914	200	0
196	6	-79.3111	32.4172	-675.586	2677.71	22177.9	-12721.5	332.828	606.036	0	-3.32456	-97.1899	-788.928	5837.64	20471.1	13760.1	325.948	192.601	0	6.52808e-19	1.43698e-18	4.91345e-17	-7.47332e-16	-2.18434e-15	9.4192e-16	-311	200	0	-1.13478	-0.580988	17.1457	-295.672	265.078	223.613	-914	200	0
196	7	-78.6273	31.5817	-674.701	2730.21	22151.6	-12881.7	332.832	605.953	0	-3.45259	-96.0124	-788.838	5793.52	20398.9	13820.5	325.859	192.656	0	1.56677e-19	5.86637e-19	1.97657e-17	-2.82411e-16	-8.75904e-16	3.83071e-16	-311	200	0	-1.33694	-0.450801	18.3439	-369.217	354.046	243.093	-914	200	0
196	8	-78.0569	30.7498	-673.602	2778.47	22119.2	-13037.6	332.837	605.875	0	-3.58859	-94.8739	-788.685	5737.97	20334.3	13886.7	325.783	192.725	0	-1.47254e-19	2.77882e-20	5.2358e-19	1.85671e-17	-1.9185e-17	1.60888e-17	-311	200	0	-1.50908	-0.346288	19.483	-437.38	408.3	257.89	-914	200	0
196	9	-77.5919	29.9272	-672.332	2824.48	22080.2	-13190.1	332.841	605.799	0	-3.71945	-93.7811	-788.527	5671.89	20280	13956.4	325.719	192.807	0	-3.04443e-19	-2.96836e-19	-1.06022e-17	1.89401e-16	4.75674e-16	-1.96826e-16	-311	200	0	-1.6169	-0.270701	20.1034	-487.375	416.92	261.43	-914	200	0
197	0	-77.2077	29.1316	-670.976	2870.04	22032.9	-13339.6	332.837	605.723	0	-3.81963	-92.7223	-788.452	5598.17	20238.6	14026.5	325.669	192.9	0	-3.58522e-19	-4.48089e-19	-1.57349e-17	2.65041e-16	7.03481e-16	-2.95776e-16	-311	200	0	-1.64188	-0.207646	19.8172	-507.341	382.612	250.134	-914	200	0	-79.2616	-61.8986	-1443.62	-556675	493167	28501.1	338.985	383.546	0
197	1	-76.8718	28.3858	-669.631	2916.36	21975.3	-13486	332.817	605.645	0	-3.86437	-91.6833	-788.525	5519.93	20212.7	14093.4	325.634	193	0	-3.4687e-19	-4.81628e-19	-1.68099e-17	2.7693e-16	7.50587e-16	-3.17403e-16	-311	200	0	-1.58477	-0.134395	18.5203	-491.354	322.058	224.483	-914	200	0
197	2	-76.5563	27.7058	-668.366	2963.02	21907	-13629.1	332.777	605.567	0	-3.84366	-90.66	-788.748	5439.37	20204.5	14154.9	325.616	193.104	0	-2.98815e-19	-4.4349e-19	-1.54239e-17	2.50749e-16	6.88182e-16	-2.91995e-16	-311	200	0	-1.44968	-0.0434803	16.4311	-444.146	256.7	187.991	-914	200	0
197	3	-76.2435	27.0944	-667.192	3008.73	21828.9	-13768.6	332.718	605.49	0	-3.76428	-89.6592	-789.066	5357.73	20214.9	14210	325.619	193.21	0	-2.35559e-19	-3.68687e-19	-1.27881e-17	2.05801e-16	5.70253e-16	-2.42574e-16	-311	200	0	-1.23446	0.0556064	13.9538	-380.393	202.784	145.677	-914	200	0
197	4	-75.9236	26.5423	-666.086	3052.85	21742.5	-13903.9	332.642	605.417	0	-3.64089	-88.6926	-789.416	5275.25	20243.1	14258.7	325.643	193.318	0	-1.71106e-19	-2.81722e-19	-9.74792e-18	1.55421e-16	4.34461e-16	-1.85238e-16	-311	200	0	-0.945183	0.15289	11.5408	-318.204	169.389	102.591	-914	200	0
197	5	-75.5903	26.0349	-665.004	3095.47	21650	-14034.5	332.556	605.345	0	-3.48665	-87.7762	-789.752	5191.14	20287	14301.4	325.688	193.427	0	-1.13648e-19	-1.98133e-19	-6.8378e-18	1.07925e-16	3.04589e-16	-1.30188e-16	-311	200	0	-0.607637	0.246506	9.6183	-273.308	161.177	62.8525	-914	200	0
197	6	-75.2416	25.5559	-663.897	3136.14	21554.5	-14160.2	332.467	605.276	0	-3.30921	-86.9298	-790.068	5104.32	20344	14337.9	325.75	193.539	0	-6.70631e-20	-1.26451e-19	-4.34939e-18	6.77498e-17	1.93604e-16	-8.30147e-17	-311	200	0	-0.254043	0.337419	8.48722	-256.237	179.346	29.2085	-914	200	0
197	7	-74.8809	25.0869	-662.719	3173.43	21458.7	-14281.1	332.38	605.211	0	-3.10987	-86.1716	-790.379	5014.67	20412.6	14367.4	325.826	193.655	0	-3.22834e-20	-7.01615e-20	-2.40011e-18	3.65735e-17	1.06711e-16	-4.59952e-17	-311	200	0	0.0914666	0.422043	8.23911	-271.091	221.02	3.05437	-914	200	0
197	8	-74.5123	24.6086	-661.436	3205.48	21363.9	-14397.5	332.299	605.154	0	-2.88349	-85.5122	-790.706	4924.45	20491	14389.1	325.915	193.772	0	-8.43769e-21	-2.94326e-20	-9.9322e-19	1.42882e-17	4.40287e-17	-1.9227e-17	-311	200	0	0.41114	0.488531	8.74482	-315.239	278.602	-15.0288	-914	200	0
197	9	-74.1328	24.1085	-660.046	3231.01	21271.3	-14510.1	332.227	605.105	0	-2.61938	-84.9516	-791.08	4838.11	20576.6	14402.8	326.011	193.884	0	6.27839e-21	-2.50634e-21	-6.59091e-20	-2.28326e-19	2.74027e-18	-1.54424e-18	-311	200	0	0.685845	0.515985	9.6775	-379.175	339.368	-24.7744	-914	200	0
198	0	-73.7284	23.5894	-658.599	3250.29	21183.4	-14620.1	332.164	605.065	0	-2.30391	-84.4758	-791.558	4760.33	20665.5	14407.9	326.107	193.986	0	1.39909e-20	1.32738e-20	4.75107e-19	-8.54738e-18	-2.13253e-17	8.8066e-18	-311	200	0	0.890759	0.480037	10.596	-446.701	387.44	-26.6198	-914	200	0	-71.3674	-61.3584	-1436.93	-550396	490566	24067	339.017	380.98	0
198	1	-73.2778	23.0684	-657.178	3265.82	21101.9	-14728.4	332.11	605.031	0	-1.92492	-84.0591	-792.208	4694.18	20754.3	14403.3	326.198	194.075	0	1.67571e-20	2.0764e-20	7.29521e-19	-1.23114e-17	-3.26193e-17	1.37079e-17	-311	200	0	0.997262	0.367579	11.1061	-496.709	408.87	-22.7782	-914	200	0
198	2	-72.7648	22.5634	-655.836	3281.75	21024.6	-14835.9	332.058	604.996	0	-1.47737	-83.6741	-793.064	4640.62	20840.1	14387.5	326.278	194.148	0	1.63497e-20	2.25949e-20	7.88819e-19	-1.30077e-17	-3.52238e-17	1.48915e-17	-311	200	0	0.98382	0.19367	10.9777	-509.252	395.922	-16.5903	-914	200	0
198	3	-72.1863	22.0819	-654.58	3301.77	20945	-14943	331.998	604.956	0	-0.966456	-83.3019	-794.102	4599.27	20921.3	14359.1	326.346	194.208	0	1.41662e-20	2.09537e-20	7.28865e-19	-1.18571e-17	-3.25217e-17	1.37966e-17	-311	200	0	0.853533	0.00255855	10.1862	-476.573	348.647	-9.81731	-914	200	0
198	4	-71.5531	21.6196	-653.376	3327.65	20855.7	-15049.8	331.92	604.907	0	-0.407423	-82.9349	-795.254	4569.28	20997.1	14318.3	326.403	194.254	0	1.12218e-20	1.75119e-20	6.07496e-19	-9.78199e-18	-2.70907e-17	1.15222e-17	-311	200	0	0.638877	-0.161638	8.94424	-409.045	274.689	-2.02255	-914	200	0
198	5	-70.8859	21.1619	-652.181	3359.9	20752.6	-15155.9	331.82	604.848	0	0.174967	-82.578	-796.434	4549.1	21067.8	14266.7	326.453	194.288	0	8.19098e-21	1.34452e-20	4.65286e-19	-7.42262e-18	-2.07382e-17	8.8408e-18	-311	200	0	0.383424	-0.286459	7.63245	-327.123	185.519	7.23523	-914	200	0
198	6	-70.2122	20.6864	-650.946	3398.28	20637.2	-15261.4	331.703	604.779	0	0.747138	-82.248	-797.539	4536.17	21134.1	14207.6	326.499	194.312	0	5.47185e-21	9.504e-21	3.28048e-19	-5.18113e-18	-1.46134e-17	6.24507e-18	-311	200	0	0.123527	-0.385333	6.60802	-249.03	90.9306	17.309	-914	200	0
198	7	-69.5601	20.1683	-649.628	3441.25	20515.9	-15366.7	331.581	604.703	0	1.27229	-81.9662	-798.47	4527.73	21197	14144.8	326.547	194.329	0	3.2561e-21	6.1049e-21	2.10032e-19	-3.27467e-18	-9.3496e-18	4.00808e-18	-311	200	0	-0.113548	-0.473329	6.07432	-185.899	-2.99531	26.9583	-914	200	0
198	8	-68.9482	19.5885	-648.215	3486	20397.8	-15473.1	331.468	604.622	0	1.72351	-81.7464	-799.154	4521.42	21258	14081.8	326.601	194.342	0	1.59394e-21	3.42273e-21	1.17137e-19	-1.78812e-18	-5.20848e-18	2.24406e-18	-311	200	0	-0.303875	-0.556122	6.06528	-142.522	-92.4346	34.5201	-914	200	0
198	9	-68.377	18.9413	-646.735	3530.01	20290.7	-15581.8	331.374	604.542	0	2.09532	-81.5868	-799.58	4515.07	21318.5	14020.4	326.662	194.353	0	4.48243e-22	1.47253e-21	4.97611e-20	-7.20237e-19	-2.20655e-18	9.62287e-19	-311	200	0	-0.423492	-0.628937	6.46839	-118.908	-173.752	37.7871	-914	200	0
199	0	-67.8268	18.2396	-645.264	3572.64	20198.8	-15692.8	331.303	604.463	0	2.40227	-81.4718	-799.796	4506.83	21377.3	13961.3	326.728	194.365	0	-2.63919e-22	1.75703e-22	5.09064e-21	-2.03872e-20	-2.17515e-19	1.106e-19	-311	200	0	-0.457191	-0.681666	7.08772	-111.697	-242.586	34.4302	-914	200	0	-62.2774	-66.5528	-1431.71	-544374	484097	17330.3	336.05	378.014	0
199	1	-67.2662	17.5092	-643.901	3615.58	20122.9	-15806	331.252	604.385	0	2.66678	-81.3783	-799.877	4495.41	21430.9	13904.6	326.793	194.38	0	-6.41911e-22	-5.90859e-22	-2.11996e-20	3.84423e-19	9.52018e-19	-3.92265e-19	-311	200	0	-0.419969	-0.710257	7.74906	-115.42	-294.178	23.0128	-914	200	0
199	2	-66.668	16.7733	-642.724	3661.2	20061.6	-15921	331.213	604.304	0	2.9047	-81.2831	-799.882	4479.44	21475.6	13850.1	326.849	194.4	0	-7.82707e-22	-9.61149e-22	-3.37877e-20	5.71337e-19	1.51094e-18	-6.3462e-19	-311	200	0	-0.363107	-0.720706	8.34055	-123.454	-323.225	3.57307	-914	200	0
199	3	-66.0218	16.0404	-641.75	3711.03	20013	-16037.2	331.185	604.217	0	3.11677	-81.169	-799.823	4456.81	21509.2	13797.5	326.892	194.428	0	-7.70339e-22	-1.05946e-21	-3.69969e-20	6.10685e-19	1.65215e-18	-6.983e-19	-311	200	0	-0.344251	-0.720564	8.78213	-130.396	-324.728	-22.4105	-914	200	0
199	4	-65.3369	15.3048	-640.95	3765.56	19976.9	-16154.3	331.168	604.125	0	3.29033	-81.0271	-799.688	4425.47	21531.8	13746.1	326.925	194.466	0	-6.71384e-22	-9.89663e-22	-3.44311e-20	5.60499e-19	1.53636e-18	-6.51658e-19	-311	200	0	-0.386992	-0.712161	9.04994	-136.679	-298.468	-51.5059	-914	200	0
199	5	-64.6382	14.5532	-640.276	3824.79	19954.7	-16272.5	331.166	604.026	0	3.40779	-80.8526	-799.447	4385.02	21545.8	13694.7	326.951	194.515	0	-5.34444e-22	-8.31543e-22	-2.88508e-20	4.6482e-19	1.28661e-18	-5.47147e-19	-311	200	0	-0.469102	-0.692166	9.19643	-149.987	-251.216	-77.8888	-914	200	0
199	6	-63.9552	13.7713	-639.683	3888.15	19949.3	-16392.4	331.186	603.922	0	3.45422	-80.6412	-799.06	4336.81	21554.2	13642.8	326.975	194.573	0	-3.91991e-22	-6.41491e-22	-2.22027e-20	3.5439e-19	9.89626e-19	-4.21824e-19	-311	200	0	-0.547164	-0.654382	9.2895	-179.61	-192.778	-94.9956	-914	200	0
199	7	-63.3089	12.9465	-639.141	3954.63	19963.2	-16514.7	331.234	603.813	0	3.42118	-80.3873	-798.5	4282.49	21558.2	13591.1	326.998	194.637	0	-2.63353e-22	-4.55738e-22	-1.57332e-20	2.48647e-19	7.00884e-19	-2.99478e-19	-311	200	0	-0.590453	-0.598229	9.39293	-229.237	-133.012	-98.5693	-914	200	0
199	8	-62.7047	12.0743	-638.652	4023.42	19995.7	-16639.3	331.309	603.7	0	3.31021	-80.0852	-797.771	4223.06	21554.8	13541.3	327.019	194.706	0	-1.57993e-22	-2.94604e-22	-1.01378e-20	1.58204e-19	4.51309e-19	-1.9343e-19	-311	200	0	-0.59226	-0.533477	9.57621	-294.507	-81.795	-87.6811	-914	200	0
199	9	-62.1315	11.1648	-638.26	4094.47	20042.1	-16766.5	331.401	603.585	0	3.13723	-79.7261	-796.931	4159.31	21538.8	13495	327.027	194.781	0	-7.85802e-23	-1.66836e-22	-5.71203e-21	8.73422e-20	2.54007e-19	-1.09395e-19	-311	200	0	-0.560713	-0.474527	9.88036	-366.361	-46.3708	-63.2368	-914	200	0
200	0	-61.5653	10.2457	-638.054	4167.98	20097.1	-16896.1	331.497	603.468	0	2.93209	-79.2964	-796.082	4092.77	21506	13452.8	327.015	194.859	0	-2.35528e-23	-7.34842e-23	-2.4864e-21	3.61867e-20	1.10285e-19	-4.8037e-20	-311	200	0	-0.514242	-0.436598	10.323	-436.702	-26.6769	-27.2264	-914	200	0	-56.621	-69.8188	-1427.19	-543647	482572	10887.2	336.236	378.592	0
200	1	-60.9769	9.352	-638.134	4244.08	20157.3	-17028	331.588	603.349	0	2.72778	-78.7822	-795.336	4025.54	21455.4	13414.5	326.976	194.939	0	1.08934e-23	-1.10504e-23	-3.35383e-22	2.46042e-21	1.45027e-20	-7.03173e-21	-311	200	0	-0.481032	-0.435263	10.9136	-499.887	-14.8415	16.998	-914	200	0
200	2	-60.3441	8.50999	-638.561	4323.14	20222.1	-17161.7	331.668	603.23	0	2.5471	-78.1759	-794.764	3959.23	21388.6	13380	326.912	195.018	0	2.93995e-23	2.61635e-23	9.41334e-22	-1.72239e-20	-4.22965e-20	1.73827e-20	-311	200	0	-0.486577	-0.478336	11.627	-550.668	-2.30226	65.6046	-914	200	0
200	3	-59.6609	7.72828	-639.33	4406.18	20292.1	-17296.4	331.74	603.108	0	2.39844	-77.477	-794.367	3894.76	21309.8	13349.4	326.826	195.097	0	3.65345e-23	4.44403e-23	1.56315e-21	-2.64879e-20	-6.99105e-20	2.93473e-20	-311	200	0	-0.536983	-0.553384	12.4269	-585.179	9.88092	115.564	-914	200	0
200	4	-58.9367	6.99955	-640.374	4493.82	20368.7	-17431.6	331.807	602.983	0	2.27934	-76.6917	-794.095	3833.03	21224.3	13323.9	326.728	195.173	0	3.62809e-23	4.96502e-23	1.7343e-21	-2.86562e-20	-7.74521e-20	3.27275e-20	-311	200	0	-0.614204	-0.624914	13.28	-601.744	8.20222	164.349	-914	200	0
200	5	-58.1881	6.30876	-641.6	4584.53	20455.6	-17567.2	331.882	602.855	0	2.18058	-75.8327	-793.877	3775.08	21136.5	13304	326.624	195.245	0	3.18095e-23	4.67261e-23	1.62593e-21	-2.64864e-20	-7.25539e-20	3.07689e-20	-311	200	0	-0.686386	-0.651937	14.0825	-598.71	-22.6103	208.473	-914	200	0
200	6	-57.4311	5.64021	-642.909	4674.84	20558	-17703.3	331.977	602.729	0	2.08895	-74.9155	-793.645	3721.83	21049.9	13290.2	326.523	195.31	0	2.54462e-23	3.94739e-23	1.36977e-21	-2.2081e-20	-6.10874e-20	2.59745e-20	-311	200	0	-0.724607	-0.617745	14.6386	-576.013	-83.4197	242.786	-914	200	0
200	7	-56.6759	4.98022	-644.218	4761.23	20679.9	-17840.3	332.101	602.609	0	1.9888	-73.954	-793.342	3673.43	20967.2	13282.8	326.429	195.37	0	1.87538e-23	3.0598e-23	1.05918e-21	-1.69155e-20	-4.72116e-20	2.01211e-20	-311	200	0	-0.713932	-0.540524	14.732	-536.471	-154.868	261.685	-914	200	0
200	8	-55.9267	4.31891	-645.476	4841.55	20823.2	-17978.8	332.26	602.499	0	1.86339	-72.9624	-792.93	3628.1	20890.3	13281.9	326.346	195.424	0	1.267e-23	2.18468e-23	7.54327e-22	-1.19288e-20	-3.36049e-20	1.43567e-20	-311	200	0	-0.655865	-0.45368	14.235	-480.284	-207.827	262.347	-914	200	0
200	9	-55.1829	3.65422	-646.669	4915.18	20987	-18118.7	332.454	602.399	0	1.69917	-71.9548	-792.397	3581.87	20819.6	13287.3	326.274	195.48	0	7.66159e-24	1.42105e-23	4.89115e-22	-7.63952e-21	-2.17752e-20	9.33081e-21	-311	200	0	-0.565663	-0.384545	13.2303	-403.765	-220.586	247.516	-914	200	0
201	0	-54.4382	2.99411	-647.828	4982.93	21167.7	-18258.9	332.675	602.308	0	1.49385	-70.939	-791.76	3530.45	20754.9	13297.6	326.214	195.541	0	3.86853e-24	8.1258e-24	2.78316e-22	-4.26255e-21	-1.23775e-20	5.32869e-21	-311	200	0	-0.466449	-0.349172	12.0305	-308.543	-189.324	224.202	-914	200	0	-51.2072	-66.7363	-1428.85	-548624	489005	6519.14	340.536	381.74	0
201	1	-53.6819	2.35151	-649.003	5046.61	21358.9	-18397.9	332.91	602.224	0	1.25791	-69.9158	-791.057	3470.75	20695.8	13311.1	326.162	195.613	0	1.22648e-24	3.65859e-24	1.23935e-22	-1.81276e-21	-5.49857e-21	2.39235e-21	-311	200	0	-0.382489	-0.353753	11.0198	-207.036	-125.183	199.245	-914	200	0
201	2	-52.9057	1.73586	-650.228	5107.9	21553.9	-18534.3	333.148	602.144	0	1.00477	-68.8884	-790.323	3400.95	20642	13327.1	326.118	195.697	0	-4.38802e-25	6.53961e-25	2.03973e-23	-1.88126e-22	-8.87959e-22	4.18876e-22	-311	200	0	-0.333309	-0.395956	10.457	-116.016	-43.8302	176.069	-914	200	0
201	3	-52.1116	1.14858	-651.495	5167.96	21748	-18667.2	333.382	602.068	0	0.741553	-67.8691	-789.575	3320.46	20592.7	13345.6	326.081	195.795	0	-1.34394e-24	-1.15152e-24	-4.15638e-23	7.68391e-22	1.86878e-21	-7.65719e-22	-311	200	0	-0.32992	-0.4681	10.4247	-48.3834	42.1853	154.91	-914	200	0
201	4	-51.3119	0.58272	-652.758	5227.74	21938	-18796.1	333.608	601.991	0	0.469425	-66.8766	-788.819	3230.01	20546.8	13367.5	326.048	195.905	0	-1.70412e-24	-2.0523e-24	-7.2233e-23	1.22673e-21	3.23097e-21	-1.35551e-21	-311	200	0	-0.373852	-0.56226	10.9243	-10.239	126.296	135.414	-914	200	0
201	5	-50.5233	0.026616	-653.959	5287.75	22121.5	-18920.4	333.827	601.914	0	0.189055	-65.9249	-788.054	3131.4	20502.5	13393.8	326.017	196.026	0	-1.70803e-24	-2.32551e-24	-8.12542e-23	1.344e-21	3.62895e-21	-1.533e-21	-311	200	0	-0.457062	-0.670804	11.9179	-1.65848	206.983	118.018	-914	200	0
201	6	-49.7628	-0.526989	-655.057	5347.15	22295.9	-19039.9	334.037	601.837	0	-0.0951342	-65.018	-787.282	3027.52	20458.7	13425	325.987	196.154	0	-1.50664e-24	-2.20534e-24	-7.67535e-23	1.25118e-21	3.4251e-21	-1.45228e-21	-311	200	0	-0.56123	-0.780304	13.2373	-19.5097	282.941	102.62	-914	200	0
201	7	-49.043	-1.07386	-656.034	5403.45	22458.8	-19155.4	334.234	601.764	0	-0.374469	-64.1526	-786.517	2922.1	20415.9	13460.7	325.957	196.285	0	-1.21122e-24	-1.87331e-24	-6.50149e-23	1.04864e-21	2.89955e-21	-1.23272e-21	-311	200	0	-0.657042	-0.870174	14.5456	-59.5912	347.414	87.6627	-914	200	0
201	8	-48.3721	-1.60146	-656.899	5453.32	22609.6	-19268.1	334.419	601.698	0	-0.638215	-63.3239	-785.783	2818.68	20376.1	13499.8	325.931	196.413	0	-8.9696e-25	-1.45907e-24	-5.05143e-23	8.0717e-22	2.25168e-21	-9.5951e-22	-311	200	0	-0.709106	-0.922075	15.4977	-115.455	387.929	72.0473	-914	200	0
201	9	-47.7537	-2.0951	-657.663	5494.44	22748.8	-19378.8	334.59	601.646	0	-0.87579	-62.5243	-785.117	2719.61	20341.5	13541.4	325.909	196.536	0	-6.09336e-25	-1.04694e-24	-3.61546e-23	5.72099e-22	1.61073e-21	-6.88031e-22	-311	200	0	-0.692297	-0.929506	15.9837	-177.205	395.375	57.3488	-914	200	0
202	0	-47.1837	-2.5374	-658.348	5527.1	22875.8	-19487.8	334.747	601.605	0	-1.07698	-61.7384	-784.565	2626.36	20313	13584.8	325.891	196.652	0	-3.71318e-25	-6.85165e-25	-2.3588e-23	3.68737e-22	1.05017e-21	-4.49914e-22	-311	200	0	-0.607437	-0.899282	16.2298	-236.195	372.892	46.6241	-914	200	0	-46.6318	-61.7674	-1424.53	-551325	499889	3804.14	349.352	384.957	0
202	1	-46.6489	-2.90832	-658.994	5553.86	22988.7	-19595	334.884	601.572	0	-1.23343	-60.9463	-784.189	2540.24	20290.6	13629.3	325.875	196.761	0	-1.90199e-25	-3.95474e-25	-1.35505e-23	2.07851e-22	6.02675e-22	-2.59367e-22	-311	200	0	-0.476611	-0.844514	16.6358	-290.181	331.872	41.335	-914	200	0
202	2	-46.1349	-3.19287	-659.643	5577.13	23086.9	-19700.3	334.999	601.545	0	-1.34261	-60.1337	-784.036	2462.09	20273.3	13675	325.858	196.86	0	-6.33879e-26	-1.81764e-25	-6.16385e-24	9.05679e-23	2.73531e-22	-1.18889e-22	-311	200	0	-0.325068	-0.772454	17.4751	-339.806	281.782	40.6963	-914	200	0
202	3	-45.6333	-3.3872	-660.315	5597.5	23172.4	-19803.5	335.093	601.523	0	-1.409	-59.2974	-784.129	2391.42	20261.3	13721.8	325.839	196.95	0	1.70798e-26	-3.72212e-26	-1.18201e-24	1.2338e-23	5.16781e-23	-2.3946e-23	-311	200	0	-0.17322	-0.680998	18.7473	-382.823	226.99	43.8517	-914	200	0
202	4	-45.1433	-3.49741	-661.001	5614.24	23248.4	-19904.3	335.172	601.506	0	-1.4418	-58.4437	-784.464	2326.46	20256.9	13769.1	325.823	197.034	0	6.13085e-26	5.03218e-26	1.82323e-24	-3.41113e-23	-8.20381e-23	3.34964e-23	-311	200	0	-0.0419254	-0.569462	20.2597	-414.216	170.506	52.5812	-914	200	0
202	5	-44.6719	-3.5377	-661.667	5626.4	23317.8	-20001.9	335.241	601.497	0	-1.45267	-57.5857	-785	2264.23	20261.8	13815.3	325.811	197.116	0	7.94283e-26	9.46551e-26	3.33372e-24	-5.67505e-23	-1.49137e-22	6.25293e-23	-311	200	0	0.0461521	-0.445728	21.7594	-429.393	117.653	71.7442	-914	200	0
202	6	-44.2321	-3.52884	-662.264	5633.52	23382.5	-20095.3	335.307	601.494	0	-1.45493	-56.7381	-785.659	2200.9	20274.9	13858.9	325.806	197.199	0	8.03765e-26	1.08859e-25	3.80471e-24	-6.30009e-23	-1.69935e-22	7.17668e-23	-311	200	0	0.078338	-0.321498	23.0593	-427.606	75.5263	106.013	-914	200	0
202	7	-43.8363	-3.49258	-662.733	5635.87	23442.5	-20183.4	335.372	601.496	0	-1.46275	-55.9149	-786.35	2133.08	20292.5	13898.8	325.806	197.287	0	7.13387e-26	1.04047e-25	3.6219e-24	-5.90832e-23	-1.61633e-22	6.85215e-23	-311	200	0	0.0630859	-0.209557	24.1448	-413.508	48.9613	155.576	-914	200	0
202	8	-43.4875	-3.44362	-663.044	5634.6	23495.7	-20265	335.436	601.502	0	-1.48667	-55.1294	-787.007	2059.3	20309.2	13935	325.806	197.383	0	5.76371e-26	8.88756e-26	3.08496e-24	-4.97866e-23	-1.37588e-22	5.84861e-23	-311	200	0	0.0216714	-0.12473	25.1087	-393.155	38.6726	214.532	-914	200	0
202	9	-43.1727	-3.38411	-663.22	5631.51	23540.1	-20339	335.494	601.509	0	-1.5278	-54.3914	-787.608	1980.58	20320.2	13968.8	325.8	197.485	0	4.28875e-26	6.95564e-26	2.40845e-24	-3.85056e-23	-1.0736e-22	4.57433e-23	-311	200	0	-0.0320519	-0.0765639	25.9953	-367.859	43.9981	273.239	-914	200	0
203	0	-42.8655	-3.30231	-663.35	5628.1	23574.7	-20404.9	335.539	601.516	0	-1.57719	-53.7026	-788.18	1899.87	20322.2	14001.5	325.784	197.59	0	2.9294e-26	5.01559e-26	1.73234e-24	-2.74288e-23	-7.71801e-23	3.2963e-23	-311	200	0	-0.096847	-0.0601731	26.7806	-334.678	63.4255	323.224	-914	200	0	-43.5971	-54.4476	-1433.68	-555137	502816	3576.33	349.266	385.404	0
203	1	-42.5394	-3.17965	-663.55	5624.63	23600.6	-20463.7	335.567	601.523	0	-1.62281	-53.0604	-788.762	1820.81	20314.5	14033.3	325.755	197.692	0	1.79858e-26	3.30218e-26	1.13707e-24	-1.779e-23	-5.06264e-23	2.16849e-23	-311	200	0	-0.171204	-0.0632139	27.4049	-293.998	90.7961	360.207	-914	200	0
203	2	-42.1825	-3.00577	-663.898	5620.3	23620.1	-20516.5	335.578	601.534	0	-1.66055	-52.4654	-789.375	1746.47	20298	14063.8	325.714	197.788	0	9.33976e-27	1.92334e-26	6.59252e-25	-1.01271e-23	-2.93234e-23	1.26152e-23	-311	200	0	-0.243437	-0.0803387	27.7282	-252.066	113.413	382.394	-914	200	0
203	3	-41.8026	-2.78819	-664.387	5613.83	23635.8	-20564.3	335.575	601.55	0	-1.70024	-51.9247	-789.999	1678.86	20274.2	14092.1	325.664	197.875	0	3.25519e-27	9.0127e-27	3.0593e-25	-4.51392e-24	-1.35791e-23	5.89652e-24	-311	200	0	-0.295577	-0.111694	27.5445	-212.442	116.002	388.167	-914	200	0
203	4	-41.4228	-2.54773	-664.95	5603.58	23650.6	-20607.5	335.568	601.573	0	-1.76163	-51.4481	-790.585	1619.06	20244.2	14117.9	325.607	197.952	0	-6.31251e-28	2.06173e-27	6.63132e-26	-7.48441e-25	-2.90792e-24	1.33059e-24	-311	200	0	-0.316552	-0.152085	26.7092	-170.417	91.7271	376.814	-914	200	0
203	5	-41.0717	-2.30896	-665.503	5587.92	23668.1	-20646.6	335.564	601.604	0	-1.86491	-51.0456	-791.081	1567.6	20209	14142.2	325.546	198.018	0	-2.7905e-27	-2.18054e-27	-7.93612e-26	1.50576e-24	3.57418e-24	-1.45324e-24	-311	200	0	-0.307188	-0.19093	25.1971	-120.786	50.7946	349.341	-914	200	0
203	6	-40.7756	-2.09504	-665.977	5566.02	23690.6	-20682.9	335.573	601.642	0	-2.02312	-50.7241	-791.444	1524.76	20168.8	14167	325.484	198.073	0	-3.69927e-27	-4.35967e-27	-1.53655e-25	2.62229e-24	6.87494e-24	-2.88055e-24	-311	200	0	-0.271735	-0.219159	23.0165	-66.3574	12.1434	307.667	-914	200	0
203	7	-40.5507	-1.92316	-666.327	5538.1	23716.5	-20717.3	335.593	601.689	0	-2.2394	-50.4847	-791.663	1490.39	20122.8	14194.9	325.418	198.117	0	-3.78072e-27	-5.09278e-27	-1.78051e-25	2.9516e-24	7.95305e-24	-3.35774e-24	-311	200	0	-0.216901	-0.232352	20.1739	-15.8317	-13.8843	254.937	-914	200	0
203	8	-40.3998	-1.7973	-666.526	5504.81	23740.3	-20750.9	335.618	601.741	0	-2.50682	-50.3186	-791.767	1463.41	20070.8	14227.5	325.349	198.152	0	-3.37679e-27	-4.90709e-27	-1.70849e-25	2.78903e-24	7.62471e-24	-3.23178e-24	-311	200	0	-0.15809	-0.232437	16.8148	22.4157	-30.3847	196.719	-914	200	0
203	9	-40.311	-1.70489	-666.583	5466.89	23755.1	-20785.4	335.637	601.799	0	-2.80818	-50.2037	-791.827	1442.45	20012.5	14264.5	325.274	198.178	0	-2.74196e-27	-4.21529e-27	-1.46339e-25	2.36304e-24	6.52687e-24	-2.77405e-24	-311	200	0	-0.113194	-0.227655	13.3266	43.7922	-45.5006	140.145	-914	200	0
204	0	-40.2599	-1.62029	-666.555	5426.05	23756.5	-20822.1	335.641	601.86	0	-3.11776	-50.1066	-791.944	1426.58	19948	14304.6	325.189	198.199	0	-2.05005e-27	-3.31496e-27	-1.148e-25	1.83638e-24	5.1175e-24	-2.18014e-24	-311	200	0	-0.0913889	-0.227218	10.2025	47.8878	-66.1591	91.6311	-914	200	0	-44.5085	-50.1843	-1448.83	-558875	495561	4252.83	340.575	384.087	0
204	1	-40.2167	-1.51337	-666.527	5385.33	23743.2	-20861.7	335.622	601.92	0	-3.40852	-49.9924	-792.231	1415.01	19879	14346.6	325.092	198.214	0	-1.40781e-27	-2.40209e-27	-8.29789e-26	1.31464e-24	3.69705e-24	-1.57874e-24	-311	200	0	-0.092633	-0.23594	7.81452	36.2711	-97.6713	55.505	-914	200	0
204	2	-40.1614	-1.36155	-666.56	5347.84	23716.5	-20903.2	335.58	601.977	0	-3.66321	-49.8382	-792.765	1406.85	19808.8	14389.9	324.987	198.225	0	-8.70716e-28	-1.59085e-27	-5.47905e-26	8.5792e-25	2.43958e-24	-1.04474e-24	-311	200	0	-0.112561	-0.252806	6.31212	10.2014	-143.686	33.9574	-914	200	0
204	3	-40.0928	-1.15832	-666.651	5315.19	23677.8	-20945.5	335.517	602.027	0	-3.88045	-49.6385	-793.555	1401.63	19739.3	14435	324.874	198.234	0	-4.58099e-28	-9.34753e-28	-3.20511e-26	4.93045e-25	1.42573e-24	-6.1316e-25	-311	200	0	-0.144805	-0.271426	5.65048	-29.809	-205.527	27.6092	-914	200	0
204	4	-40.0265	-0.91339	-666.745	5287	23626.8	-20987.4	335.436	602.07	0	-4.0701	-49.4007	-794.542	1399.07	19669.4	14482.5	324.756	198.239	0	-1.66248e-28	-4.46084e-28	-1.51557e-26	2.24477e-25	6.72838e-25	-2.91917e-25	-311	200	0	-0.183715	-0.283095	5.68943	-83.5319	-282.686	35.9376	-914	200	0
204	5	-39.9875	-0.647413	-666.78	5261.19	23563.6	-21028.2	335.339	602.11	0	-4.24438	-49.1397	-795.627	1398.13	19598.2	14532.4	324.632	198.243	0	2.13734e-29	-1.11939e-28	-3.63479e-27	4.32995e-26	1.59741e-25	-7.24136e-26	-311	200	0	-0.229436	-0.282718	6.32418	-150.36	-374.333	57.2535	-914	200	0
204	6	-40.0008	-0.383981	-666.711	5234.74	23490.3	-21067.8	335.233	602.148	0	-4.41309	-48.8712	-796.718	1397.09	19527.3	14584	324.51	198.246	0	1.26698e-28	9.35244e-29	3.42255e-27	-6.6031e-26	-1.54309e-25	6.24236e-26	-311	200	0	-0.289083	-0.270897	7.52728	-228.107	-478.54	88.4484	-914	200	0
204	7	-40.0823	-0.141382	-666.53	5205.13	23411.2	-21106.2	335.124	602.191	0	-4.58382	-48.6093	-797.753	1394.97	19459.8	14635.9	324.393	198.251	0	1.72149e-28	2.00505e-28	7.07212e-27	-1.21018e-25	-3.16476e-25	1.32506e-25	-311	200	0	-0.370795	-0.248822	9.24142	-311.118	-587.566	124.657	-914	200	0
204	8	-40.2327	0.0708073	-666.252	5171.4	23330.8	-21143	335.018	602.238	0	-4.76293	-48.3661	-798.701	1391.66	19397.3	14686.9	324.286	198.258	0	1.77757e-28	2.38109e-28	8.32727e-27	-1.38205e-25	-3.71981e-25	1.57002e-25	-311	200	0	-0.477397	-0.213392	11.2578	-388.827	-683.163	158.921	-914	200	0
204	9	-40.4374	0.250307	-665.91	5134.21	23251.6	-21177.5	334.917	602.29	0	-4.95476	-48.1491	-799.554	1387.08	19338.3	14735.6	324.186	198.265	0	1.59788e-28	2.3134e-28	8.0561e-27	-1.31609e-25	-3.59545e-25	1.52367e-25	-311	200	0	-0.604767	-0.159426	13.2164	-448.048	-737.812	183.008	-914	200	0
205	0	-40.6691	0.401358	-665.558	5095.2	23174	-21208.9	334.819	602.344	0	-5.15899	-47.9551	-800.32	1381.26	19279.4	14781.3	324.09	198.274	0	1.30406e-28	1.99867e-28	6.93971e-27	-1.12125e-25	-3.09528e-25	1.31537e-25	-311	200	0	-0.739291	-0.086628	14.7444	-479.164	-726.042	190.794	-914	200	0	-47.8808	-46.4156	-1453.81	-559625	497613	6159.24	340.709	383.4	0
205	1	-40.894	0.533048	-665.271	5055.99	23097.7	-21237.2	334.719	602.4	0	-5.37106	-47.7722	-801.024	1375.18	19216.2	14823.3	323.99	198.283	0	9.79651e-29	1.57943e-28	5.47044e-27	-8.7555e-26	-2.43867e-25	1.03877e-25	-311	200	0	-0.852611	-0.00290502	15.6375	-478.477	-639.245	181.608	-914	200	0
205	2	-41.086	0.652083	-665.103	5017.93	23024.9	-21263.7	334.619	602.455	0	-5.5883	-47.5911	-801.676	1370.7	19144.8	14861.5	323.881	198.29	0	6.76332e-29	1.15007e-28	3.97348e-27	-6.29896e-26	-1.7704e-25	7.55901e-26	-311	200	0	-0.911413	0.0787079	15.9478	-445.301	-488.615	159.296	-914	200	0
205	3	-41.2338	0.755462	-665.066	4982.75	22960.6	-21289.9	334.524	602.508	0	-5.81539	-47.4114	-802.263	1369.16	19064.4	14896.5	323.763	198.293	0	4.21303e-29	7.66098e-29	2.63905e-27	-4.13557e-26	-1.1751e-25	5.03139e-26	-311	200	0	-0.903008	0.142861	15.9217	-382.519	-296.232	129.158	-914	200	0
205	4	-41.3395	0.832176	-665.135	4952.56	22910	-21317.8	334.444	602.554	0	-6.06375	-47.2385	-802.758	1370.33	18977.2	14929.1	323.64	198.293	0	2.24444e-29	4.53993e-29	1.55719e-27	-2.39867e-26	-6.92734e-26	2.97827e-26	-311	200	0	-0.841406	0.172451	15.8151	-298.146	-86.8571	96.6672	-914	200	0
205	5	-41.4135	0.871603	-665.269	4929.16	22875.5	-21348.9	334.385	602.591	0	-6.34624	-47.0784	-803.149	1372.87	18886.7	14961	323.516	198.291	0	8.45003e-30	2.2042e-29	7.49508e-28	-1.11405e-26	-3.32804e-26	1.44274e-26	-311	200	0	-0.748133	0.1544	15.7266	-201.536	117.328	67.1657	-914	200	0
205	6	-41.4693	0.867834	-665.433	4913.6	22856	-21384.1	334.347	602.616	0	-6.67115	-46.9381	-803.433	1375.61	18797	14993.5	323.396	198.288	0	-6.03513e-31	5.98479e-30	1.95772e-28	-2.42636e-27	-8.61831e-27	3.87876e-27	-311	200	0	-0.639158	0.0919571	15.5878	-100.861	299.905	45.7075	-914	200	0
205	7	-41.5179	0.818147	-665.606	4905.65	22848.9	-21423.7	334.328	602.63	0	-7.03797	-46.8292	-803.624	1378.82	18712.2	15027.2	323.285	198.284	0	-5.73691e-30	-3.96088e-30	-1.4594e-28	2.87313e-27	6.58872e-27	-2.64866e-27	-311	200	0	-0.521921	0.0099471	15.2482	-6.38811	446.856	36.236	-914	200	0
205	8	-41.5652	0.722383	-665.781	4903.58	22852	-21467.1	334.324	602.635	0	-7.43625	-46.7666	-803.743	1384.07	18633	15061.9	323.183	198.278	0	-8.00437e-30	-9.20692e-30	-3.25008e-28	5.57754e-27	1.45465e-26	-6.08581e-27	-311	200	0	-0.392837	-0.0549487	14.5748	66.8687	540.724	39.7369	-914	200	0
205	9	-41.6097	0.586037	-665.97	4905.35	22863.7	-21514	334.331	602.634	0	-7.84676	-46.7592	-803.828	1393.06	18555.9	15097.2	323.084	198.267	0	-8.35374e-30	-1.11254e-29	-3.89214e-28	6.46745e-27	1.73875e-26	-7.33643e-27	-311	200	0	-0.243897	-0.0706314	13.59	104.456	566.325	54.6851	-914	200	0
206	0	-41.6382	0.423802	-666.219	4910.28	22882.5	-21563.8	334.347	602.63	0	-8.24448	-46.8003	-803.94	1406.91	18475.7	15132.6	322.981	198.25	0	-7.55863e-30	-1.09021e-29	-3.79725e-28	6.20803e-27	1.69479e-26	-7.18079e-27	-311	200	0	-0.0733319	-0.024375	12.5482	101.954	525.558	79.5084	-914	200	0	-50.709	-47.4891	-1460.84	-562477	498986	6142.64	339.918	383.473	0
206	1	-41.6281	0.255663	-666.593	4918.9	22907.4	-21615.9	334.365	602.621	0	-8.60525	-46.8724	-804.143	1426.65	18387.8	15167.1	322.866	198.226	0	-6.2003e-30	-9.47384e-30	-3.28997e-28	5.31872e-27	1.46746e-26	-6.23517e-27	-311	200	0	0.115012	0.0727866	11.8149	66.3854	439.126	112.713	-914	200	0
206	2	-41.5611	0.0958634	-667.145	4931.35	22937.5	-21670	334.382	602.608	0	-8.91457	-46.96	-804.482	1453	18289.1	15199.2	322.734	198.194	0	-4.6801e-30	-7.52316e-30	-2.60606e-28	4.17329e-27	1.16179e-26	-4.9481e-27	-311	200	0	0.316318	0.195192	11.6395	9.37468	331.957	151.098	-914	200	0
206	3	-41.4342	-0.0530582	-667.879	4946.59	22972.1	-21725.5	334.396	602.594	0	-9.17143	-47.0565	-804.957	1486.02	18179.2	15227.1	322.584	198.154	0	-3.24807e-30	-5.50466e-30	-1.90214e-28	3.01716e-27	8.47535e-27	-3.61816e-27	-311	200	0	0.523484	0.312839	12.021	-57.7767	221.771	188.866	-914	200	0
206	4	-41.2585	-0.198718	-668.753	4963	23009.5	-21782.1	334.407	602.579	0	-9.3841	-47.1621	-805.531	1525.37	18058.6	15249.7	322.418	198.106	0	-2.03747e-30	-3.68783e-30	-1.27063e-28	1.99272e-27	5.65805e-27	-2.42213e-27	-311	200	0	0.725329	0.398967	12.7345	-125.185	117.908	218.743	-914	200	0
206	5	-41.0517	-0.356604	-669.691	4979.05	23049.1	-21840.4	334.417	602.565	0	-9.56441	-47.2779	-806.134	1569.85	17927.2	15266.8	322.238	198.053	0	-1.09852e-30	-2.20356e-30	-7.56059e-29	1.16613e-27	3.36366e-27	-1.44569e-27	-311	200	0	0.907714	0.439679	13.4498	-185.182	24.1424	235.024	-914	200	0
206	6	-40.834	-0.54629	-670.6	4993.27	23092.2	-21901	334.435	602.554	0	-9.72609	-47.402	-806.681	1616.8	17786.2	15279.5	322.049	197.996	0	-4.27696e-31	-1.08746e-30	-3.70062e-29	5.51856e-28	1.64347e-27	-7.11928e-28	-311	200	0	1.05287	0.434601	13.8451	-233.245	-56.2184	236.126	-914	200	0
206	7	-40.6239	-0.783808	-671.39	5004	23140.1	-21964.9	334.466	602.547	0	-9.88103	-47.5243	-807.089	1663.1	17639.8	15289.8	321.856	197.939	0	8.98633e-33	-3.16099e-31	-1.04012e-29	1.32881e-28	4.58495e-28	-2.05169e-28	-311	200	0	1.14062	0.386551	13.7037	-268.822	-115.476	224.722	-914	200	0
206	8	-40.4336	-1.07352	-672	5009.75	23192.4	-22032.3	334.512	602.545	0	-10.0313	-47.6295	-807.299	1706.84	17494.1	15299.8	321.67	197.886	0	2.58986e-31	1.65081e-31	6.13549e-30	-1.23852e-28	-2.7747e-28	1.10654e-28	-311	200	0	1.15878	0.300943	12.9792	-295.142	-144.53	205.64	-914	200	0
206	9	-40.2635	-1.4028	-672.428	5010.07	23246.8	-22102.7	334.571	602.549	0	-10.1663	-47.7103	-807.305	1747.9	17354.1	15311.4	321.496	197.835	0	3.71846e-31	4.22054e-31	1.49118e-29	-2.56695e-28	-6.67533e-28	2.79045e-28	-311	200	0	1.10944	0.193393	11.756	-314.798	-141.033	182.737	-914	200	0
207	0	-40.0994	-1.74151	-672.743	5005.77	23301.2	-22175.1	334.636	602.559	0	-10.2663	-47.773	-807.149	1787.46	17222.5	15324.6	321.338	197.785	0	3.92402e-31	5.19481e-31	1.81798e-29	-3.02469e-28	-8.12213e-28	3.42592e-28	-311	200	0	1.00054	0.0862808	10.1694	-323.222	-111.789	157.529	-914	200	0	-48.3229	-50.3605	-1470.47	-566329	495254	3545.87	335.214	383.493	0
207	1	-39.9178	-2.04954	-673.05	4998.19	23353.3	-22248.5	334.698	602.574	0	-10.3076	-47.8256	-806.898	1827.47	17101.2	15337.3	321.194	197.735	0	3.57436e-31	5.13562e-31	1.78913e-29	-2.92724e-28	-7.98561e-28	3.38283e-28	-311	200	0	0.839381	-0.00212329	8.39532	-310.3	-67.8652	130.592	-914	200	0
207	2	-39.6985	-2.29166	-673.431	4988.72	23401.6	-22322.3	334.75	602.592	0	-10.2709	-47.8694	-806.604	1869.75	16991.3	15346.8	321.065	197.682	0	2.94717e-31	4.4893e-31	1.55924e-29	-2.52222e-28	-6.95503e-28	2.95473e-28	-311	200	0	0.63773	-0.0647833	6.67778	-272.183	-17.7941	103.681	-914	200	0
207	3	-39.4347	-2.45	-673.904	4978.31	23445.8	-22395.8	334.791	602.613	0	-10.1505	-47.9056	-806.284	1915.37	16894.3	15351.3	320.953	197.624	0	2.23519e-31	3.58245e-31	1.24116e-29	-1.98864e-28	-5.53329e-28	2.35632e-28	-311	200	0	0.414581	-0.106209	5.30868	-217.809	35.6016	80.263	-914	200	0
207	4	-39.1345	-2.52655	-674.43	4967.19	23485.9	-22468.7	334.823	602.635	0	-9.95456	-47.9388	-805.919	1964.03	16812.2	15350.5	320.861	197.563	0	1.55935e-31	2.63394e-31	9.10299e-30	-1.44476e-28	-4.05615e-28	1.73133e-28	-311	200	0	0.188663	-0.136312	4.54415	-161.936	92.908	63.9549	-914	200	0
207	5	-38.8172	-2.5387	-674.935	4955.49	23521.4	-22540.6	334.85	602.658	0	-9.70067	-47.9764	-805.472	2013.34	16746.5	15345.1	320.791	197.5	0	9.84857e-32	1.77457e-31	6.11541e-30	-9.59803e-29	-2.72327e-28	1.16558e-28	-311	200	0	-0.0279799	-0.164078	4.53255	-116.816	154.479	56.9389	-914	200	0
207	6	-38.5074	-2.51244	-675.35	4943.57	23552.5	-22610.4	334.874	602.68	0	-9.4108	-48.0249	-804.908	2059.1	16698.2	15336.2	320.746	197.442	0	5.37132e-32	1.06889e-31	3.66859e-30	-5.66544e-29	-1.63224e-28	7.01327e-29	-311	200	0	-0.228086	-0.195151	5.30057	-90.5647	218.319	59.7015	-914	200	0
207	7	-38.2288	-2.4733	-675.629	4931.73	23579.1	-22675.8	334.899	602.701	0	-9.10417	-48.0861	-804.209	2097.46	16667.5	15324.7	320.725	197.392	0	2.15673e-32	5.35725e-32	1.8244e-30	-2.72894e-29	-8.10355e-29	3.50791e-29	-311	200	0	-0.403904	-0.231078	6.7532	-88.1757	278.585	71.2004	-914	200	0
207	8	-37.9964	-2.43715	-675.751	4920.12	23601.2	-22734.1	334.926	602.719	0	-8.78834	-48.1548	-803.384	2127.16	16651.1	15311.5	320.726	197.352	0	5.13612e-34	1.65308e-32	5.46569e-31	-7.15231e-30	-2.41194e-29	1.07427e-29	-311	200	0	-0.542874	-0.268526	8.66588	-111.892	324.931	88.9036	-914	200	0
207	9	-37.8109	-2.4047	-675.746	4908.56	23619.6	-22783.7	334.953	602.736	0	-8.45419	-48.2181	-802.476	2149.59	16642.4	15297	320.739	197.321	0	-1.16525e-32	-6.73721e-33	-2.53288e-31	5.27825e-30	1.14802e-29	-4.53039e-30	-311	200	0	-0.626665	-0.29848	10.7121	-159.908	346.342	109.113	-914	200	0
208	0	-37.6567	-2.36115	-675.693	4896.28	23636.2	-22824.5	334.981	602.754	0	-8.08054	-48.2559	-801.569	2166.84	16634.5	15282	320.753	197.297	0	-1.72581e-32	-1.9312e-32	-6.82969e-31	1.17959e-29	3.05795e-29	-1.27715e-29	-311	200	0	-0.635553	-0.306631	12.543	-223.852	339.255	127.848	-914	200	0	-42.3951	-49.3387	-1466.22	-566187	493566	1324.87	335.228	384.541	0
208	1	-37.5107	-2.28379	-675.697	4882.43	23651.9	-22857.7	335.004	602.774	0	-7.64657	-48.247	-800.758	2179.78	16623.6	15266.7	320.76	197.278	0	-1.84235e-32	-2.42394e-32	-8.48587e-31	1.41369e-29	3.79148e-29	-1.59871e-29	-311	200	0	-0.558534	-0.279778	13.856	-290.075	308.136	142.025	-914	200	0
208	2	-37.3559	-2.15558	-675.829	4866.5	23666	-22885.3	335.018	602.799	0	-7.14376	-48.1791	-800.103	2188.4	16608	15251.2	320.757	197.265	0	-1.6897e-32	-2.41824e-32	-8.42637e-31	1.37974e-29	3.76119e-29	-1.59298e-29	-311	200	0	-0.406241	-0.218518	14.4609	-347.348	255.644	150.455	-914	200	0
208	3	-37.1912	-1.97385	-676.089	4848.25	23676.9	-22909.2	335.02	602.829	0	-6.57966	-48.0547	-799.599	2193.22	16586	15235.7	320.743	197.257	0	-1.40048e-32	-2.12666e-32	-7.38752e-31	1.19572e-29	3.29534e-29	-1.39976e-29	-311	200	0	-0.213584	-0.142421	14.3901	-392.375	180.295	153.746	-914	200	0
208	4	-37.0283	-1.74932	-676.416	4827.02	23684	-22930.4	335.014	602.864	0	-5.97371	-47.8897	-799.198	2195.45	16556.2	15220.2	320.716	197.253	0	-1.06722e-32	-1.70546e-32	-5.90946e-31	9.47354e-30	2.63462e-29	-1.12179e-29	-311	200	0	-0.0264164	-0.0806078	13.9262	-425.489	85.1387	152.887	-914	200	0
208	5	-36.8851	-1.49977	-676.729	4801.56	23687	-22949.7	335.002	602.905	0	-5.34954	-47.7058	-798.84	2195.91	16519.6	15204.4	320.679	197.251	0	-7.48369e-33	-1.25995e-32	-4.35509e-31	6.9161e-30	1.94062e-29	-8.2822e-30	-311	200	0	0.111681	-0.0610171	13.4343	-443.122	-19.1517	147.822	-914	200	0
208	6	-36.7778	-1.24347	-676.96	4770.71	23687.3	-22967.6	334.991	602.953	0	-4.7295	-47.5228	-798.477	2194.36	16480.3	15188.2	320.64	197.252	0	-4.75823e-33	-8.53593e-33	-2.94217e-31	4.62112e-30	1.31023e-29	-5.60688e-30	-311	200	0	0.16655	-0.104662	13.1787	-438.384	-118.948	137.433	-914	200	0
208	7	-36.715	-0.994569	-677.065	4734.39	23686.3	-22984.9	334.984	603.008	0	-4.13258	-47.351	-798.076	2189.81	16443.6	15172.3	320.604	197.256	0	-2.62392e-33	-5.18186e-33	-1.77902e-31	2.75066e-30	7.91581e-30	-3.40022e-30	-311	200	0	0.122656	-0.219283	13.3026	-409.874	-200.344	121.087	-914	200	0
208	8	-36.6939	-0.759129	-677.038	4693.63	23685.1	-23001.9	334.983	603.067	0	-3.57195	-47.1904	-797.615	2181.08	16412.9	15157.6	320.577	197.266	0	-1.08396e-33	-2.63562e-33	-8.98169e-32	1.3473e-30	3.99004e-30	-1.7261e-30	-311	200	0	-0.0134566	-0.395682	13.8539	-365.514	-249.048	99.462	-914	200	0
208	9	-36.701	-0.531242	-676.915	4649.79	23684	-23018.3	334.988	603.131	0	-3.05179	-47.032	-797.105	2167.35	16388.7	15144.8	320.56	197.281	0	-6.93251e-35	-8.57431e-34	-2.84636e-32	3.79796e-31	1.2572e-30	-5.57775e-31	-311	200	0	-0.222135	-0.611486	14.7606	-315.381	-254.668	73.156	-914	200	0
209	0	-36.7134	-0.294004	-676.777	4603.81	23683.2	-23033.3	334.994	603.197	0	-2.56791	-46.8614	-796.592	2148.49	16369.6	15134.3	320.55	197.303	0	5.22308e-34	2.67171e-34	1.02051e-32	-2.21751e-31	-4.63941e-31	1.80458e-31	-311	200	0	-0.478321	-0.8397	15.8885	-265.34	-220.234	42.1587	-914	200	0	-37.6739	-45.3144	-1456.87	-565108	497932	1822.52	340.557	386.424	0
209	1	-36.7052	-0.0290997	-676.713	4556.25	23682.5	-23046.3	334.996	603.267	0	-2.11268	-46.6649	-796.132	2125.53	16353.5	15126.2	320.541	197.33	0	8.00195e-34	8.81909e-34	3.1221e-32	-5.41172e-31	-1.3982e-30	5.8339e-31	-311	200	0	-0.749445	-1.0578	17.145	-218.6	-163.607	8.11956	-914	200	0
209	2	-36.6597	0.271983	-676.775	4507.76	23680.1	-23057.7	334.99	603.339	0	-1.6812	-46.4372	-795.754	2100.74	16337.9	15120.5	320.531	197.36	0	8.64564e-34	1.13021e-33	3.95818e-32	-6.60303e-31	-1.76865e-30	7.45502e-31	-311	200	0	-0.991028	-1.2482	18.4123	-178.511	-106.249	-23.9021	-914	200	0
209	3	-36.5742	0.606385	-676.959	4459.43	23672.4	-23068.1	334.969	603.413	0	-1.27413	-46.1831	-795.45	2076.88	16320.8	15116.3	320.518	197.389	0	7.98495e-34	1.13822e-33	3.96697e-32	-6.50073e-31	-1.77078e-30	7.49826e-31	-311	200	0	-1.15202	-1.39014	19.3969	-149.079	-63.1037	-46.8303	-914	200	0
209	4	-36.4571	0.965889	-677.231	4412.49	23656.2	-23077.6	334.931	603.484	0	-0.894614	-45.9119	-795.195	2056.39	16302.1	15112.6	320.501	197.414	0	6.65308e-34	1.00712e-33	3.49906e-32	-5.66686e-31	-1.56088e-30	6.62914e-31	-311	200	0	-1.19511	-1.45874	19.6759	-132.729	-39.3777	-55.3087	-914	200	0
209	5	-36.321	1.34104	-677.55	4367.99	23631.7	-23086	334.878	603.553	0	-0.543875	-45.6348	-794.973	2040.58	16283.4	15109	320.483	197.433	0	5.09411e-34	8.1167e-34	2.81286e-32	-4.51179e-31	-1.2541e-30	5.33908e-31	-311	200	0	-1.11562	-1.43453	18.9622	-124.543	-32.2982	-49.9014	-914	200	0
209	6	-36.1806	1.72059	-677.873	4326.71	23601.6	-23092.9	334.817	603.617	0	-0.222435	-45.364	-794.77	2028.26	16266.8	15106	320.467	197.448	0	3.59043e-34	6.02525e-34	2.08297e-32	-3.30976e-31	-9.28196e-31	3.9608e-31	-311	200	0	-0.938549	-1.31694	17.348	-113.552	-37.7881	-37.341	-914	200	0
209	7	-36.0514	2.08991	-678.16	4288.72	23570.4	-23097.1	334.756	603.676	0	0.0655809	-45.1088	-794.575	2015.96	16253.9	15103.7	320.456	197.463	0	2.29781e-34	4.10441e-34	1.41497e-32	-2.22405e-31	-6.30154e-31	2.69614e-31	-311	200	0	-0.701465	-1.13238	15.3012	-94.4099	-55.5132	-24.9728	-914	200	0
209	8	-35.9463	2.43459	-678.392	4252.73	23543	-23097.7	334.704	603.731	0	0.315404	-44.8711	-794.384	2000.71	16245.6	15101.7	320.451	197.481	0	1.28067e-34	2.51067e-34	8.62206e-33	-1.33466e-31	-3.83664e-31	1.64757e-31	-311	200	0	-0.440218	-0.922652	13.3987	-71.9059	-87.4958	-16.1043	-914	200	0
209	9	-35.8682	2.74938	-678.592	4216.73	23522.5	-23094.9	334.664	603.786	0	0.530154	-44.6434	-794.226	1981.81	16242.5	15099.7	320.451	197.505	0	5.43172e-35	1.29501e-34	4.41596e-33	-6.64174e-32	-1.96202e-31	8.48258e-32	-311	200	0	-0.181714	-0.721806	12.0332	-54.5635	-134.947	-10.7234	-914	200	0
210	0	-35.8077	3.0433	-678.823	4179.42	23508.8	-23089.3	334.632	603.843	0	0.724584	-44.4117	-794.172	1960	16245	15098.1	320.455	197.532	0	5.43869e-36	4.41668e-35	1.47116e-33	-1.99492e-32	-6.50284e-32	2.87562e-32	-311	200	0	0.0565579	-0.544938	11.3032	-49.7253	-196.704	-7.75806	-914	200	0	-33.4148	-38.7255	-1468	-569089	494197	1970.89	335.551	386.404	0
210	1	-35.7489	3.33369	-679.157	4140.93	23499.8	-23082.1	334.601	603.903	0	0.921705	-44.1613	-794.302	1935.87	16253.7	15097.7	320.463	197.563	0	-2.33125e-35	-1.0162e-35	-3.97349e-34	9.14613e-33	1.81432e-32	-6.90961e-33	-311	200	0	0.262145	-0.392789	11.0896	-61.8399	-268.187	-5.98597	-914	200	0
210	2	-35.6794	3.63497	-679.626	4102.01	23492.9	-23074.2	334.567	603.964	0	1.14494	-43.8815	-794.673	1909.39	16269	15098.7	320.473	197.597	0	-3.70636e-35	-4.01868e-35	-1.42428e-33	2.47841e-32	6.37997e-32	-2.65919e-32	-311	200	0	0.422369	-0.262161	11.2171	-90.3042	-340.082	-4.35497	-914	200	0
210	3	-35.5956	3.95223	-680.22	4063	23487	-23066.3	334.529	604.027	0	1.40987	-43.5667	-795.297	1880.08	16291.2	15100.8	320.484	197.636	0	-4.05509e-35	-5.26583e-35	-1.8449e-33	3.08203e-32	8.24434e-32	-3.47378e-32	-311	200	0	0.520698	-0.152486	11.5235	-128.582	-397.628	-2.1429	-914	200	0
210	4	-35.5036	4.28188	-680.898	4023.71	23483.1	-23058.6	334.488	604.091	0	1.71987	-43.2158	-796.15	1846.91	16319.8	15104.2	320.499	197.68	0	-3.77212e-35	-5.35507e-35	-1.86678e-33	3.06162e-32	8.33333e-32	-3.52797e-32	-311	200	0	0.54007	-0.0666315	11.815	-167.097	-424.649	1.06575	-914	200	0
210	5	-35.4173	4.61464	-681.603	3984.13	23482.5	-23051.3	334.452	604.155	0	2.06776	-42.8323	-797.178	1808.67	16355.2	15109.7	320.516	197.731	0	-3.1597e-35	-4.76792e-35	-1.6568e-33	2.68487e-32	7.39095e-32	-3.13851e-32	-311	200	0	0.476465	-0.0102247	11.9056	-198.492	-414.217	5.24657	-914	200	0
210	6	-35.3563	4.93794	-682.257	3944.53	23485.3	-23044.8	334.423	604.219	0	2.44285	-42.4244	-798.311	1764.68	16399.8	15117.3	320.543	197.79	0	-2.43087e-35	-3.86188e-35	-1.33853e-33	2.14815e-32	5.96795e-32	-2.54039e-32	-311	200	0	0.349436	0.0123565	11.7284	-220.759	-375.345	9.66518	-914	200	0
210	7	-35.34	5.23959	-682.791	3905.37	23489.4	-23039.8	334.402	604.28	0	2.83762	-42.0049	-799.469	1714.89	16459.2	15126.5	320.588	197.855	0	-1.72201e-35	-2.88051e-35	-9.95959e-34	1.58345e-32	4.43826e-32	-1.89363e-32	-311	200	0	0.194824	0.00372016	11.2992	-235.321	-326.216	12.9493	-914	200	0
210	8	-35.3773	5.51375	-683.172	3867.42	23492.6	-23036	334.388	604.339	0	3.24944	-41.5889	-800.593	1659.8	16537.3	15136.4	320.656	197.927	0	-1.10914e-35	-1.97285e-35	-6.80253e-34	1.06999e-32	3.02961e-32	-1.296e-32	-311	200	0	0.0474716	-0.0272542	10.6181	-243.433	-282.778	13.8413	-914	200	0
210	9	-35.4599	5.76532	-683.428	3831.91	23493.1	-23033	334.375	604.393	0	3.68104	-41.1867	-801.658	1600.41	16632.1	15145.7	320.747	198.004	0	-6.24534e-36	-1.21577e-35	-4.17634e-34	6.47203e-33	1.8585e-32	-7.97881e-33	-311	200	0	-0.0705231	-0.0697232	9.71422	-245.557	-253.671	12.33	-914	200	0
211	0	-35.5646	6.01101	-683.647	3800.47	23490.1	-23029.9	334.36	604.441	0	4.14199	-40.7965	-802.693	1537.96	16736.9	15152.8	320.851	198.084	0	-2.71449e-36	-6.35541e-36	-2.16849e-34	3.26959e-33	9.63589e-33	-4.16358e-33	-311	200	0	-0.150371	-0.11205	8.69585	-241.508	-240.204	10.0479	-914	200	0	-29.013	-32.1863	-1483.07	-574528	499299	3214.04	335.724	386.357	0
211	1	-35.6615	6.27434	-683.94	3774.62	23483.6	-23026.8	334.336	604.481	0	4.64456	-40.4071	-803.755	1473.68	16845.2	15156	320.958	198.167	0	-3.60788e-37	-2.26163e-36	-7.55528e-35	1.03853e-33	3.34175e-33	-1.4736e-33	-311	200	0	-0.189505	-0.141435	7.64565	-228.725	-237.663	9.47337	-914	200	0
211	2	-35.7291	6.57223	-684.385	3754.81	23474.2	-23023.8	334.3	604.514	0	5.19339	-40.0134	-804.887	1408.56	16952.7	15154	321.062	198.25	0	1.03549e-36	3.61735e-37	1.46931e-35	-3.68044e-34	-6.75497e-34	2.48695e-34	-311	200	0	-0.187352	-0.146374	6.56632	-202.897	-239.128	12.9396	-914	200	0
211	3	-35.7635	6.90281	-684.988	3739.95	23463.3	-23021	334.254	604.54	0	5.78026	-39.6262	-806.081	1343.4	17057.8	15147.1	321.161	198.333	0	1.71483e-36	1.82692e-36	6.48283e-35	-1.13287e-33	-2.90468e-33	1.20928e-33	-311	200	0	-0.148507	-0.122329	5.50106	-163.024	-241.889	22.1191	-914	200	0
211	4	-35.7768	7.24597	-685.677	3728.04	23452.9	-23018.2	334.204	604.563	0	6.38894	-39.2648	-807.289	1279.08	17160.3	15136.6	321.257	198.416	0	1.90096e-36	2.45151e-36	8.59245e-35	-1.43755e-33	-3.84004e-33	1.61739e-33	-311	200	0	-0.0848924	-0.0740124	4.61276	-114.109	-249.779	37.8301	-914	200	0
211	5	-35.7895	7.57263	-686.348	3716.86	23444.6	-23015.2	334.159	604.585	0	7.0028	-38.944	-808.443	1216.48	17261.4	15123	321.351	198.495	0	1.78134e-36	2.51834e-36	8.78094e-35	-1.44133e-33	-3.92e-33	1.65921e-33	-311	200	0	-0.0119005	-0.0108457	4.09374	-63.6773	-268.003	59.9876	-914	200	0
211	6	-35.8231	7.85372	-686.91	3704.77	23439.8	-23011.6	334.124	604.607	0	7.60884	-38.6708	-809.485	1155.71	17362	15106.1	321.448	198.572	0	1.50018e-36	2.25651e-36	7.84241e-35	-1.27166e-33	-3.49861e-33	1.48543e-33	-311	200	0	0.0554763	0.0576743	4.05656	-17.9434	-297.175	87.4281	-914	200	0
211	7	-35.8931	8.067	-687.311	3691.67	23439	-23007.4	334.102	604.629	0	8.19898	-38.4467	-810.387	1095.96	17460.7	15086.3	321.546	198.648	0	1.15967e-36	1.83694e-36	6.36778e-35	-1.02249e-33	-2.83921e-33	1.20841e-33	-311	200	0	0.102609	0.122253	4.50662	18.5095	-331.152	117.439	-914	200	0
211	8	-36.0009	8.20407	-687.55	3678.95	23441.9	-23002.8	334.095	604.649	0	8.77138	-38.2655	-811.164	1036.48	17553.5	15064	321.64	198.722	0	8.2563e-37	1.3767e-36	4.76075e-35	-7.57329e-34	-2.12158e-33	9.05068e-34	-311	200	0	0.114292	0.172786	5.35279	41.8959	-357.24	145.428	-914	200	0
211	9	-36.1297	8.27524	-687.679	3668.57	23446.7	-22998	334.095	604.665	0	9.33193	-38.1094	-811.873	977.373	17636.6	15039.1	321.723	198.796	0	5.35138e-37	9.47947e-37	3.26918e-35	-5.1458e-34	-1.45603e-33	6.22754e-34	-311	200	0	0.0771229	0.200397	6.45788	49.8489	-360.797	166.154	-914	200	0
212	0	-36.247	8.30657	-687.795	3662.6	23449.9	-22994	334.094	604.675	0	9.89378	-37.9504	-812.598	919.463	17708.7	15010.8	321.793	198.868	0	3.04317e-37	5.88415e-37	2.02183e-35	-3.1366e-34	-8.9978e-34	3.86189e-34	-311	200	0	-0.0143583	0.20283	7.73219	43.622	-334.63	176.69	-914	200	0	-23.7623	-28.3541	-1496.03	-578898	503893	2801.13	336.069	386.045	0
212	1	-36.318	8.3281	-688.011	3662.81	23449.4	-22991.9	334.083	604.676	0	10.4718	-37.7625	-813.416	863.881	17770.5	14977.1	321.847	198.938	0	1.35324e-37	3.11548e-37	1.06361e-35	-1.60745e-34	-4.72686e-34	2.04132e-34	-311	200	0	-0.154302	0.186279	9.15955	28.9096	-282.996	177.497	-914	200	0
212	2	-36.3211	8.36081	-688.399	3670.3	23445.9	-22992.7	334.059	604.668	0	11.0737	-37.5335	-814.366	811.997	17822.5	14936.8	321.885	199.003	0	2.20276e-38	1.15219e-37	3.85877e-36	-5.3661e-35	-1.70771e-34	7.5121e-35	-311	200	0	-0.32832	0.160006	10.735	13.6667	-215.952	170.498	-914	200	0
212	3	-36.2556	8.41026	-688.955	3685.61	23441.8	-22996.4	334.025	604.651	0	11.6954	-37.2676	-815.425	765.256	17864.7	14889.3	321.909	199.062	0	-4.57387e-38	-1.13981e-38	-4.97953e-37	1.43046e-35	2.31752e-35	-8.0106e-36	-311	200	0	-0.5157	0.13079	12.4396	5.80387	-144.792	158.085	-914	200	0
212	4	-36.1379	8.46799	-689.613	3708.93	23441.6	-23002.8	333.993	604.622	0	12.3223	-36.9802	-816.522	724.267	17897.5	14834.7	321.919	199.113	0	-7.92479e-38	-8.28376e-38	-2.94349e-36	5.16761e-35	1.31922e-34	-5.48522e-35	-311	200	0	-0.688052	0.101719	14.2227	12.4577	-81.7759	143.253	-914	200	0
212	5	-35.9917	8.51784	-690.278	3739.57	23450.6	-23010.8	333.973	604.583	0	12.9361	-36.6917	-817.564	688.243	17923.2	14773.7	321.923	199.158	0	-8.90657e-38	-1.14036e-37	-3.99861e-36	6.70017e-35	1.78718e-34	-7.5244e-35	-311	200	0	-0.811769	0.0726236	15.9298	38.7288	-37.1657	128.551	-914	200	0
212	6	-35.8397	8.54418	-690.861	3775.59	23473.2	-23019.9	333.977	604.535	0	13.5186	-36.4235	-818.46	655.806	17945.8	14708	321.926	199.199	0	-8.40916e-38	-1.18377e-37	-4.12852e-36	6.7825e-35	1.84315e-34	-7.79974e-35	-311	200	0	-0.858224	0.0409121	17.2795	84.6558	-14.0472	115.455	-914	200	0
212	7	-35.6981	8.53812	-691.298	3814.03	23511.9	-23029.4	334.011	604.483	0	14.0539	-36.1972	-819.143	625.989	17968	14640.5	321.935	199.236	0	-7.12059e-38	-1.0676e-37	-3.71099e-36	6.02119e-35	1.65559e-34	-7.02812e-35	-311	200	0	-0.815679	0.00474639	17.9191	142.478	-6.54242	105.125	-914	200	0
212	8	-35.5729	8.50022	-691.58	3851.75	23565.8	-23038.9	334.075	604.43	0	14.5311	-36.0272	-819.587	598.631	17989.8	14573.9	321.95	199.27	0	-5.53077e-38	-8.73517e-38	-3.02849e-36	4.86559e-35	1.35036e-34	-5.74655e-35	-311	200	0	-0.696612	-0.0333552	17.563	197.139	-1.68906	99.3493	-914	200	0
212	9	-35.4588	8.44085	-691.764	3886.23	23631.9	-23047.6	334.162	604.382	0	14.949	-35.913	-819.812	574.856	18007.2	14510.4	321.965	199.299	0	-3.9573e-38	-6.57786e-38	-2.27501e-36	3.62108e-35	1.01387e-34	-4.32457e-35	-311	200	0	-0.533663	-0.0691082	16.2341	232.769	16.6579	100.943	-914	200	0
213	0	-35.3413	8.3776	-691.932	3916.26	23706.4	-23055	334.261	604.34	0	15.3143	-35.8408	-819.867	557.057	18014.9	14451.3	321.973	199.321	0	-2.58082e-38	-4.55327e-38	-1.57056e-36	2.47382e-35	6.99525e-35	-2.99141e-35	-311	200	0	-0.363191	-0.102272	14.3582	242.606	60.639	112.825	-914	200	0	-19.1037	-28.1734	-1499.74	-580912	506590	1367.24	337.192	386.456	0
213	1	-35.2052	8.32755	-692.156	3941.81	23785.3	-23061	334.364	604.305	0	15.6325	-35.7957	-819.796	547.392	18007.1	14396.2	321.965	199.332	0	-1.48171e-38	-2.84636e-38	-9.78284e-37	1.51927e-35	4.35393e-35	-1.86825e-35	-311	200	0	-0.212306	-0.13615	12.5253	231.502	132.397	136.212	-914	200	0
213	2	-35.0445	8.29883	-692.462	3963.23	23865.6	-23066.4	334.465	604.277	0	15.9003	-35.7743	-819.604	546.174	17980.4	14343.3	321.938	199.334	0	-6.73119e-39	-1.52562e-38	-5.21118e-37	7.89307e-36	2.31619e-35	-9.99752e-36	-311	200	0	-0.0984348	-0.172994	11.1738	208.166	225.365	169.401	-914	200	0
213	3	-34.865	8.28951	-692.833	3981.27	23946.2	-23071.7	334.563	604.254	0	16.1065	-35.7851	-819.257	551.748	17934.1	14290.4	321.891	199.327	0	-1.27967e-39	-5.84359e-39	-1.9614e-37	2.7551e-36	8.6845e-36	-3.8121e-36	-311	200	0	-0.0332379	-0.211618	10.4578	177.821	327.663	207.148	-914	200	0
213	4	-34.6772	8.29275	-693.223	3997.45	24026.6	-23077.4	334.659	604.234	0	16.2419	-35.8377	-818.725	561.755	17869.3	14236.4	321.826	199.314	0	2.00726e-39	2.64876e-40	1.40915e-38	-5.27453e-37	-6.74745e-37	1.98714e-37	-311	200	0	-0.024747	-0.247588	10.2568	141.023	422.241	240.385	-914	200	0
213	5	-34.4899	8.30066	-693.58	4013.8	24106.7	-23083.8	334.757	604.213	0	16.3041	-35.9344	-818.012	574.652	17788.3	14180.8	321.746	199.298	0	3.65777e-39	3.74537e-39	1.33284e-37	-2.35188e-36	-5.97541e-36	2.48104e-36	-311	200	0	-0.0757459	-0.278263	10.2706	96.639	488.576	258.29	-914	200	0
213	6	-34.3077	8.30523	-693.855	4031.68	24185.9	-23090.5	334.857	604.189	0	16.2951	-36.0709	-817.149	589.708	17694.3	14123.7	321.654	199.278	0	4.17064e-39	5.29994e-39	1.85924e-37	-3.12043e-36	-8.31061e-36	3.49747e-36	-311	200	0	-0.180366	-0.310733	10.231	46.0427	511.685	254.317	-914	200	0
213	7	-34.1313	8.29958	-694.009	4051.1	24263.9	-23097.2	334.962	604.163	0	16.2188	-36.2398	-816.179	605.711	17591.3	14064.8	321.553	199.258	0	3.96826e-39	5.56186e-39	1.94022e-37	-3.19028e-36	-8.66241e-36	3.66488e-36	-311	200	0	-0.326395	-0.359335	10.1171	-6.48947	492.531	231.148	-914	200	0
213	8	-33.9582	8.28126	-694.023	4071.33	24340.8	-23103.3	335.072	604.134	0	16.0815	-36.4317	-815.147	620.866	17482.9	14003.7	321.448	199.238	0	3.37879e-39	5.04933e-39	1.75546e-37	-2.85007e-36	-7.83189e-36	3.32419e-36	-311	200	0	-0.500683	-0.432515	10.1291	-57.1856	446.238	198.159	-914	200	0
213	9	-33.7825	8.25455	-693.909	4092.1	24416.7	-23108.1	335.187	604.103	0	15.8957	-36.6304	-814.103	633.95	17371.1	13940.8	321.338	199.221	0	2.63704e-39	4.15265e-39	1.43993e-37	-2.31467e-36	-6.42063e-36	2.73198e-36	-311	200	0	-0.687007	-0.525488	10.4475	-103.74	389.156	164.619	-914	200	0
214	0	-33.5936	8.23074	-693.72	4114.12	24491	-23110.9	335.304	604.069	0	15.6832	-36.8111	-813.108	644.584	17254.5	13876.7	321.22	199.207	0	1.89617e-39	3.142e-39	1.08685e-37	-1.73088e-36	-4.84373e-36	2.06577e-36	-311	200	0	-0.859858	-0.621936	11.0554	-143.418	329.71	135.958	-914	200	0	-17.7715	-28.635	-1492.93	-579448	503971	-621.255	337.017	387.221	0
214	1	-33.3755	8.22682	-693.541	4138.64	24562.3	-23111.6	335.416	604.033	0	15.4721	-36.9466	-812.225	652.625	17131	13811.9	321.091	199.197	0	1.24413e-39	2.18632e-39	7.54259e-38	-1.18886e-36	-3.35959e-36	1.43644e-36	-311	200	0	-0.988139	-0.700526	11.744	-172.969	269.088	114.145	-914	200	0
214	2	-33.1153	8.25958	-693.452	4166.89	24628.2	-23110.3	335.515	603.991	0	15.2882	-37.0173	-811.497	658.213	16998.8	13746.2	320.947	199.189	0	7.20908e-40	1.37619e-39	4.73111e-38	-7.35483e-37	-2.10573e-36	9.03343e-37	-311	200	0	-1.0504	-0.746252	12.2261	-190.866	206.788	99.4161	-914	200	0
214	3	-32.8121	8.33725	-693.492	4199.84	24686.1	-23107.3	335.597	603.944	0	15.1468	-37.017	-810.929	662.203	16856.6	13678.7	320.787	199.183	0	3.34131e-40	7.46325e-40	2.55058e-38	-3.87126e-37	-1.13377e-36	4.89139e-37	-311	200	0	-1.04567	-0.757556	12.2548	-198.235	145.174	91.2892	-914	200	0
214	4	-32.479	8.4561	-693.644	4238.4	24734.7	-23102.2	335.659	603.89	0	15.0488	-36.9515	-810.482	665.85	16702.9	13607.8	320.609	199.178	0	7.19174e-41	2.95203e-40	9.92789e-39	-1.40682e-37	-4.39767e-37	1.92674e-37	-311	200	0	-0.992321	-0.744549	11.7557	-197.749	89.7813	89.0294	-914	200	0
214	5	-32.1363	8.60218	-693.855	4283.72	24776.1	-23093.8	335.708	603.826	0	14.9785	-36.8382	-810.092	670.325	16537.4	13532.3	320.414	199.173	0	-8.74186e-41	6.34788e-43	-2.12311e-40	1.77839e-38	1.16826e-38	-7.51096e-40	-311	200	0	-0.921674	-0.725488	10.9459	-193.565	45.5409	93.028	-914	200	0
214	6	-31.8045	8.75532	-694.051	4336.88	24815.5	-23081.2	335.755	603.751	0	14.9099	-36.7036	-809.686	677.1	16361.7	13451.9	320.208	199.164	0	-1.68606e-40	-1.68803e-40	-6.01712e-39	1.06773e-37	2.69852e-37	-1.11871e-37	-311	200	0	-0.866389	-0.720439	10.2629	-191.219	13.0164	105.593	-914	200	0
214	7	-31.4994	8.89511	-694.168	4397.48	24858.3	-23064	335.81	603.665	0	14.818	-36.5778	-809.194	688.174	16178.8	13368.2	319.994	199.15	0	-1.95183e-40	-2.46096e-40	-8.63721e-39	1.45208e-37	3.86114e-37	-1.62422e-37	-311	200	0	-0.846233	-0.740549	10.1122	-194.982	-11.2152	129.221	-914	200	0
214	8	-31.2281	9.00763	-694.163	4463.07	24907.6	-23042.2	335.882	603.571	0	14.6855	-36.4863	-808.578	705.461	15991.2	13283.7	319.777	199.128	0	-1.87192e-40	-2.61195e-40	-9.11386e-39	1.49994e-37	4.06923e-37	-1.72121e-37	-311	200	0	-0.860694	-0.780559	10.6858	-205.123	-31.856	164.279	-914	200	0
214	9	-30.9832	9.09141	-694.049	4530.55	24964	-23016.2	335.969	603.472	0	14.5062	-36.4425	-807.849	730.446	15800.1	13201.6	319.558	199.096	0	-1.60281e-40	-2.38735e-40	-8.30132e-39	1.34862e-37	3.70373e-37	-1.57177e-37	-311	200	0	-0.889451	-0.818306	11.9266	-217.303	-53.3231	207.998	-914	200	0
215	0	-30.7404	9.15948	-693.901	4597.31	25026.9	-22986.8	336.067	603.375	0	14.2867	-36.4445	-807.08	764.125	15605.1	13125	319.335	199.053	0	-1.25698e-40	-1.97359e-40	-6.84441e-39	1.10083e-37	3.052e-37	-1.29844e-37	-311	200	0	-0.901833	-0.824226	13.5751	-224.199	-78.8596	254.885	-914	200	0	-16.1327	-28.0761	-1485.98	-577697	503127	-2253.2	338.074	387.881	0
215	1	-30.4659	9.23265	-693.837	4661.72	25095.9	-22954.9	336.17	603.281	0	14.0447	-36.4796	-806.366	806.489	15405.9	13055.8	319.105	199	0	-9.0828e-41	-1.5004e-40	-5.19074e-39	8.2713e-38	2.31342e-37	-9.865e-38	-311	200	0	-0.874868	-0.780994	15.2652	-218.963	-109.349	298.132	-914	200	0
215	2	-30.132	9.32613	-693.949	4723.73	25172.1	-22921.1	336.274	603.193	0	13.7982	-36.5344	-805.771	855.879	15204.2	12993.7	318.869	198.938	0	-5.99504e-41	-1.04945e-40	-3.62109e-39	5.71141e-38	1.61295e-37	-6.89523e-38	-311	200	0	-0.80305	-0.696991	16.6032	-198.073	-142.39	330.41	-914	200	0
215	3	-29.7281	9.44062	-694.265	4784.75	25256.5	-22886.1	336.379	603.108	0	13.5551	-36.6023	-805.294	909.118	15002.3	12936.9	318.63	198.871	0	-3.50493e-41	-6.65042e-41	-2.2869e-39	3.5586e-38	1.0179e-37	-4.36575e-38	-311	200	0	-0.690657	-0.600876	17.2424	-162.005	-172.287	344.719	-914	200	0
215	4	-29.2617	9.5619	-694.73	4846.36	25348.8	-22850.6	336.487	603.024	0	13.3122	-36.6847	-804.886	962.717	14800.4	12882.6	318.388	198.804	0	-1.65549e-41	-3.64744e-41	-1.24714e-39	1.89666e-38	5.54424e-38	-2.3909e-38	-311	200	0	-0.542307	-0.524205	17.0251	-115.056	-191.587	337.281	-914	200	0
215	5	-28.7538	9.66518	-695.239	4909.25	25448.2	-22815.2	336.604	602.939	0	13.0615	-36.7899	-804.487	1014.07	14597.4	12828	318.145	198.74	0	-3.94606e-42	-1.48608e-41	-5.00645e-40	7.14942e-39	2.21854e-38	-9.70399e-39	-311	200	0	-0.362538	-0.486137	16.0814	-65.1193	-194.092	308.932	-914	200	0
215	6	-28.2277	9.72365	-695.674	4972.88	25554.1	-22780.3	336.733	602.852	0	12.7953	-36.9323	-804.039	1061.98	14391.1	12770.8	317.898	198.679	0	3.7723e-42	-6.61413e-43	-1.17555e-41	-4.97461e-40	4.17587e-40	-3.79752e-40	-311	200	0	-0.159667	-0.492159	14.7552	-21.8699	-177.28	263.365	-914	200	0
215	7	-27.7009	9.71972	-695.951	5035.42	25665.8	-22746	336.879	602.765	0	12.5098	-37.1252	-803.503	1106.99	14179.3	12710.9	317.647	198.622	0	7.76179e-42	7.58102e-42	2.70734e-40	-4.83448e-39	-1.21465e-38	5.02646e-39	-311	200	0	0.05035	-0.543595	13.4667	7.17346	-142.754	207.109	-914	200	0
215	8	-27.1816	9.65262	-696.048	5094.32	25782.4	-22711.6	337.041	602.681	0	12.2089	-37.37	-802.871	1151.46	13962.6	12649.1	317.391	198.566	0	9.12946e-42	1.14164e-41	4.00874e-40	-6.75146e-39	-1.79226e-38	7.53618e-39	-311	200	0	0.24227	-0.641568	12.6001	18.8875	-94.9508	150.181	-914	200	0
215	9	-26.6632	9.53868	-696.014	5147.61	25904.1	-22676.2	337.218	602.604	0	11.9062	-37.6516	-802.186	1198.56	13743.6	12585.6	317.133	198.506	0	8.82678e-42	1.226e-41	4.27903e-40	-7.04853e-39	-1.91067e-38	8.07989e-39	-311	200	0	0.382975	-0.780641	12.3696	12.8107	-38.6015	103.197	-914	200	0
216	0	-26.1231	9.40675	-695.953	5195.53	26031	-22638.7	337.403	602.535	0	11.6229	-37.9421	-801.541	1250.62	13525.2	12519.7	316.874	198.44	0	7.60064e-42	1.12833e-41	3.92427e-40	-6.37871e-39	-1.75092e-38	7.42968e-39	-311	200	0	0.434591	-0.941725	12.719	-10.5417	22.86	73.9212	-914	200	0	-12.5515	-30.1851	-1484.98	-577725	501581	-6244.02	337.377	388.093	0
216	1	-25.5336	9.29011	-695.988	5240.72	26161.1	-22598.2	337.588	602.47	0	11.3805	-38.2122	-801.038	1307.84	13308.7	12451	316.614	198.367	0	5.98915e-42	9.37749e-42	3.25243e-40	-5.23385e-39	-1.45034e-38	6.16992e-39	-311	200	0	0.366735	-1.09381	13.3607	-47.2172	86.4407	65.1996	-914	200	0
216	2	-24.8788	9.2155	-696.201	5286.49	26288.9	-22554.4	337.76	602.407	0	11.1904	-38.444	-800.732	1368.83	13094.3	12380.2	316.353	198.291	0	4.34963e-42	7.16204e-42	2.47838e-40	-3.95166e-39	-1.10464e-38	4.70976e-39	-311	200	0	0.181408	-1.20514	13.9598	-87.7283	148.573	73.5793	-914	200	0
216	3	-24.1629	9.19381	-696.616	5334.82	26408.2	-22507.4	337.909	602.342	0	11.0492	-38.6343	-800.608	1432.17	12880.8	12308.2	316.089	198.211	0	2.88808e-42	5.03627e-42	1.73785e-40	-2.74234e-39	-7.74077e-39	3.30847e-39	-311	200	0	-0.0761393	-1.25243	14.3181	-123.908	206.198	91.6883	-914	200	0
216	4	-23.4062	9.21894	-697.202	5385.52	26514.3	-22457.8	338.03	602.276	0	10.9386	-38.7917	-800.607	1497.21	12665.1	12235.6	315.819	198.13	0	1.70258e-42	3.21178e-42	1.1049e-40	-1.72079e-39	-4.91856e-39	2.10895e-39	-311	200	0	-0.339968	-1.22478	14.3998	-157.039	257.512	113.221	-914	200	0
216	5	-22.6363	9.27527	-697.908	5436.48	26606	-22405.3	338.123	602.21	0	10.8308	-38.9308	-800.654	1563.61	12442.8	12163.2	315.541	198.047	0	8.18358e-43	1.78105e-42	6.09243e-41	-9.2766e-40	-2.70871e-39	1.16728e-39	-311	200	0	-0.554108	-1.13237	14.2567	-193.346	300.055	134.435	-914	200	0
216	6	-21.8814	9.34764	-698.677	5485.08	26685	-22349.1	338.194	602.149	0	10.6991	-39.0683	-800.68	1630.74	12210.7	12091.9	315.25	197.963	0	2.12997e-43	7.45491e-43	2.51631e-41	-3.61535e-40	-1.11543e-39	4.87652e-40	-311	200	0	-0.685091	-1.00802	13.9794	-233.62	330.74	152.487	-914	200	0
216	7	-21.1641	9.42843	-699.452	5529.73	26753.2	-22287.5	338.249	602.094	0	10.5264	-39.2189	-800.621	1698.06	11969.1	12022.2	314.95	197.879	0	-1.61149e-43	6.16571e-44	1.60168e-42	7.00649e-42	-6.5861e-41	3.78351e-41	-311	200	0	-0.721224	-0.887842	13.6686	-269.044	350.521	164.511	-914	200	0
216	8	-20.4964	9.52008	-700.192	5569.76	26812	-22218.9	338.292	602.045	0	10.3076	-39.3906	-800.432	1765.32	11721.5	11954.6	314.644	197.795	0	-3.57331e-43	-3.39114e-43	-1.21352e-41	2.18603e-40	5.45105e-40	-2.25609e-40	-311	200	0	-0.670147	-0.794487	13.4151	-286.303	366.109	168.593	-914	200	0
216	9	-19.878	9.63399	-700.878	5604.54	26862.8	-22142.4	338.327	602.004	0	10.0511	-39.5817	-800.105	1832.39	11471.3	11888.8	314.337	197.71	0	-4.27396e-43	-5.29691e-43	-1.85868e-41	3.13891e-40	8.3097e-40	-3.48923e-40	-311	200	0	-0.556831	-0.739165	13.2884	-279.781	384.238	165.934	-914	200	0
217	0	-19.2973	9.78749	-701.529	5633.73	26907.6	-22057.9	338.356	601.969	0	9.7755	-39.7817	-799.677	1899.27	11219.1	11824.1	314.03	197.625	0	-4.16186e-43	-5.74532e-43	-2.00806e-41	3.30706e-40	8.96831e-40	-3.79752e-40	-311	200	0	-0.41737	-0.726543	13.2923	-257.48	405.417	160.998	-914	200	0	-8.47168	-30.5035	-1488.39	-580142	500564	-9453.71	336.049	388.824	0
217	1	-18.7357	9.99648	-702.179	5657.66	26947.4	-21965.9	338.377	601.943	0	9.49924	-39.9795	-799.204	1966.49	10964.1	11759.2	313.719	197.539	0	-3.60134e-43	-5.32493e-43	-1.85448e-41	3.01279e-40	8.26766e-40	-3.51726e-40	-311	200	0	-0.285163	-0.753873	13.3167	-233.404	423.352	157.755	-914	200	0
217	2	-18.1748	10.2664	-702.847	5677.12	26982.2	-21866.8	338.39	601.923	0	9.22818	-40.1733	-798.724	2035.51	10704.6	11693.3	313.402	197.452	0	-2.85865e-43	-4.45613e-43	-1.54507e-41	2.49431e-40	6.89439e-40	-2.92871e-40	-311	200	0	-0.179445	-0.811316	13.2241	-218.632	430.387	156.236	-914	200	0
217	3	-17.6002	10.5899	-703.52	5692.91	27011.8	-21761.9	338.395	601.908	0	8.95268	-40.3747	-798.244	2108.57	10439	11625.6	313.078	197.359	0	-2.08793e-43	-3.41917e-43	-1.18298e-41	1.89175e-40	5.26888e-40	-2.24208e-40	-311	200	0	-0.108404	-0.881888	13.004	-219.079	424.581	153.36	-914	200	0
217	4	-17.0026	10.9525	-704.168	5705.79	27037.8	-21652.8	338.397	601.897	0	8.65741	-40.5995	-797.759	2187.32	10168.5	11555.7	312.746	197.258	0	-1.38729e-43	-2.41023e-43	-8.33773e-42	1.31722e-40	3.71344e-40	-1.58347e-40	-311	200	0	-0.0787173	-0.937595	12.7496	-235.675	409.992	145.351	-914	200	0
217	5	-16.3759	11.3396	-704.772	5716.32	27064.3	-21541.3	338.402	601.889	0	8.33582	-40.8535	-797.263	2271.86	9895.87	11483.9	312.412	197.15	0	-8.26766e-44	-1.55544e-43	-5.33614e-42	8.26766e-41	2.36819e-40	-1.02295e-40	-311	200	0	-0.0946264	-0.945674	12.5201	-264.567	390.446	129.217	-914	200	0
217	6	-15.7186	11.7403	-705.327	5724.33	27095	-21428.5	338.415	601.884	0	7.99379	-41.129	-796.753	2361.43	9623.02	11411.9	312.078	197.036	0	-4.06377e-44	-8.68805e-44	-2.97356e-42	4.48416e-41	1.31722e-40	-5.74532e-41	-311	200	0	-0.147726	-0.890488	12.3267	-297.621	365.901	104.835	-914	200	0
217	7	-15.0361	12.1462	-705.823	5729.16	27131	-21315	338.439	601.883	0	7.64041	-41.4137	-796.219	2455.86	9350.74	11341.5	311.744	196.916	0	-1.12104e-44	-3.78351e-44	-1.26117e-42	1.82169e-41	5.60519e-41	-2.38221e-41	-311	200	0	-0.212232	-0.782865	12.1637	-322.841	332.989	76.0566	-914	200	0
217	8	-14.339	12.5498	-706.245	5730.1	27170.1	-21200.8	338.471	601.887	0	7.28141	-41.7007	-795.659	2555.37	9079.74	11273.8	311.412	196.788	0	7.00649e-45	-4.2039e-45	-1.26117e-43	0	5.60519e-42	-2.8026e-42	-311	200	0	-0.251315	-0.641981	11.9702	-327.206	288.246	48.2826	-914	200	0
217	9	-13.6325	12.9479	-706.601	5726.35	27207.8	-21085.8	338.505	601.896	0	6.92254	-41.987	-795.08	2659.16	8811.17	11209.1	311.082	196.656	0	1.68156e-44	1.54143e-44	5.42303e-43	-9.80909e-42	-2.38221e-41	9.80909e-42	-311	200	0	-0.232098	-0.478764	11.6942	-304.517	234.516	25.5539	-914	200	0
218	0	-12.9087	13.347	-706.945	5717.49	27240.1	-20970	338.532	601.912	0	6.57556	-42.2633	-794.521	2764.75	8546.37	11147.6	310.757	196.52	0	1.96182e-44	2.38221e-44	8.61799e-43	-1.4013e-41	-3.92364e-41	1.68156e-41	-311	200	0	-0.145259	-0.299077	11.4437	-260.947	182.288	9.90844	-914	200	0	-3.54935	-27.2905	-1492.94	-582632	496698	-13577.3	332.592	389.373	0
218	1	-12.1499	13.7621	-707.374	5704.09	27265.3	-20853.7	338.544	601.936	0	6.25845	-42.5135	-794.044	2868.86	8286.3	11089.9	310.436	196.387	0	1.96182e-44	2.66247e-44	9.41673e-43	-1.54143e-41	-4.2039e-41	1.82169e-41	-311	200	0	-0.0127764	-0.110331	11.4546	-210.419	142.302	1.97893	-914	200	0
218	2	-11.3414	14.2046	-707.968	5686.96	27283	-20737.6	338.537	601.967	0	5.98935	-42.7234	-793.714	2968.16	8031.54	11036.3	310.119	196.26	0	1.68156e-44	2.52234e-44	8.75812e-43	-1.4013e-41	-3.92364e-41	1.68156e-41	-311	200	0	0.124739	0.079438	11.8765	-166.107	120.183	1.72953	-914	200	0
218	3	-10.4788	14.6748	-708.759	5665.79	27292.6	-20622	338.508	602.006	0	5.7793	-42.8891	-793.553	3059.78	7783.31	10986.2	309.808	196.144	0	1.4013e-44	2.10195e-44	7.3428e-43	-1.12104e-41	-3.22299e-41	1.4013e-41	-311	200	0	0.223518	0.262601	12.6192	-136.517	116.755	8.79338	-914	200	0
218	4	-9.56957	15.1645	-709.727	5639.06	27292.7	-20506.2	338.455	602.055	0	5.62941	-43.0162	-793.542	3141.99	7543.53	10939	309.506	196.041	0	9.80909e-45	1.68156e-44	5.64723e-43	-8.40779e-42	-2.52234e-41	1.12104e-41	-311	200	0	0.248445	0.427301	13.3745	-124.628	127.697	21.8706	-914	200	0
218	5	-8.63293	15.663	-710.817	5605.09	27281.1	-20389.2	338.38	602.115	0	5.53345	-43.1164	-793.625	3215.14	7314.08	10893.8	309.216	195.949	0	7.00649e-45	1.12104e-44	4.00771e-43	-5.60519e-42	-1.82169e-41	7.00649e-42	-311	200	0	0.187313	0.554716	13.7838	-127.39	143.052	37.7877	-914	200	0
218	6	-7.69762	16.1593	-711.943	5563.15	27255.4	-20269.6	338.283	602.186	0	5.48183	-43.2056	-793.737	3281.81	7096.27	10849.8	308.94	195.865	0	4.2039e-45	7.00649e-45	2.57839e-43	-4.2039e-42	-1.12104e-41	4.2039e-42	-311	200	0	0.0546293	0.628966	13.6405	-137.205	151.859	52.3035	-914	200	0
218	7	-6.79526	16.6431	-713.014	5513.71	27213.4	-20146.8	338.167	602.267	0	5.46451	-43.3026	-793.812	3345.83	6889.5	10806.3	308.679	195.785	0	1.4013e-45	4.2039e-45	1.45735e-43	-2.8026e-42	-7.00649e-42	2.8026e-42	-311	200	0	-0.11975	0.650411	12.9594	-144.838	147.63	62.5078	-914	200	0
218	8	-5.95116	17.1107	-713.966	5457.87	27154.2	-20020.3	338.033	602.356	0	5.47387	-43.4263	-793.801	3410.92	6690.86	10763.4	308.429	195.703	0	0	1.4013e-45	6.30584e-44	-1.4013e-42	-2.8026e-42	1.4013e-42	-311	200	0	-0.304217	0.634532	11.9034	-142.233	128.414	67.908	-914	200	0
218	9	-5.17645	17.5729	-714.792	5396.28	27078.4	-19890.2	337.883	602.451	0	5.50697	-43.5893	-793.692	3480.33	6496.63	10721.4	308.185	195.615	0	0	0	8.40779e-45	0	0	0	-311	200	0	-0.478392	0.60209	10.7139	-126.245	95.9147	69.7604	-914	200	0
219	0	-4.46442	18.0572	-715.555	5329.41	26987.1	-19756.5	337.715	602.552	0	5.56539	-43.7906	-793.523	3557.05	6303.4	10680.4	307.944	195.517	0	-1.4013e-45	-1.4013e-45	-2.38221e-44	0	1.4013e-42	0	-311	200	0	-0.637528	0.572145	9.65354	-100.241	55.8354	70.0357	-914	200	0	3.78704	-23.4543	-1500.42	-587453	495558	-15874.4	330.408	390.765	0
219	1	-3.79678	18.5979	-716.351	5258.63	26880.3	-19619	337.524	602.659	0	5.65243	-44.0173	-793.349	3642.54	6108.56	10639.6	307.7	195.409	0	-1.4013e-45	-1.4013e-45	-3.92364e-44	0	1.4013e-42	-1.4013e-42	-311	200	0	-0.779997	0.555972	8.88698	-70.5024	15.8318	70.2228	-914	200	0
219	2	-3.15732	19.2207	-717.261	5185.99	26756.6	-19477.3	337.304	602.77	0	5.7673	-44.2578	-793.197	3735.8	5911.08	10597.7	307.452	195.29	0	-1.4013e-45	-1.4013e-45	-4.34403e-44	1.4013e-42	1.4013e-42	-1.4013e-42	-311	200	0	-0.893619	0.552677	8.38757	-42.2447	-17.0549	70.4512	-914	200	0
219	3	-2.54316	19.9324	-718.296	5112.98	26613.3	-19331.1	337.051	602.882	0	5.9002	-44.5097	-793.039	3834.75	5711.55	10554.2	307.202	195.165	0	-1.4013e-45	-1.4013e-45	-4.2039e-44	0	1.4013e-42	-1.4013e-42	-311	200	0	-0.958769	0.551025	7.99279	-18.8519	-37.8324	69.7462	-914	200	0
219	4	-1.96808	20.7207	-719.403	5039.86	26447.9	-19180.3	336.764	602.994	0	6.03455	-44.7775	-792.808	3938.26	5510.61	10509	306.951	195.033	0	0	-1.4013e-45	-3.50325e-44	0	1.4013e-42	0	-311	200	0	-0.964425	0.535451	7.55996	-2.42509	-45.3528	67.0623	-914	200	0
219	5	-1.45677	21.5609	-720.482	4965.11	26260	-19024.7	336.448	603.109	0	6.15505	-45.0684	-792.436	4046.45	5307.5	10462.7	306.698	194.894	0	0	-0	-2.66247e-44	0	1.4013e-42	0	-311	200	0	-0.914919	0.489542	7.04154	5.74192	-42.7543	61.7978	-914	200	0
219	6	-1.03398	22.4249	-721.436	4884.75	26051.9	-18864.1	336.111	603.229	0	6.25272	-45.3896	-791.892	4160.09	5099.9	10416.7	306.44	194.747	0	0	-0	-1.96182e-44	0	1.4013e-42	0	-311	200	0	-0.821396	0.398419	6.44227	4.89096	-34.9574	53.6091	-914	200	0
219	7	-0.715033	23.2879	-722.198	4793.65	25828.9	-18699.3	335.764	603.362	0	6.32262	-45.7463	-791.187	4279.59	4884.75	10371.6	306.174	194.591	0	0	0	-1.26117e-44	0	0	0	-311	200	0	-0.698495	0.256946	5.81549	-5.10181	-25.9206	42.6797	-914	200	0
219	8	-0.500014	24.134	-722.754	4688.62	25596.8	-18531.1	335.416	603.513	0	6.35834	-46.1432	-790.37	4404.16	4659.69	10328.5	305.896	194.428	0	0	0	-7.00649e-45	0	0	0	-311	200	0	-0.566177	0.0751217	5.28169	-23.5833	-17.919	30.0475	-914	200	0
219	9	-0.3727	24.965	-723.146	4570.45	25359.9	-18360.7	335.069	603.68	0	6.35447	-46.5832	-789.518	4532.21	4424.15	10289.4	305.604	194.26	0	0	0	-2.8026e-45	0	0	0	-311	200	0	-0.442309	-0.128388	4.95112	-49.2015	-12.0771	16.9956	-914	200	0
220	0	-0.303188	25.8013	-723.461	4443.46	25120.1	-18188.5	334.722	603.858	0	6.31656	-47.0589	-788.726	4663.11	4179.21	10256.9	305.299	194.088	0	0	0	0	0	0	0	-311	200	0	-0.334155	-0.333135	4.83223	-79.8246	-8.93383	4.36674	-914	200	0	5.48347	-19.6028	-1506.96	-590768	485871	-13611.2	322.601	391.417	0
220	1	-0.255285	26.672	-723.807	4313.61	24878.3	-18014.5	334.372	604.04	0	6.26039	-47.5513	-788.078	4797.67	3925.55	10232.2	304.981	193.912	0	0	0	1.4013e-45	0	0	0	-311	200	0	-0.238302	-0.517066	4.82042	-112.328	-8.69031	-7.44169	-914	200	0
220	2	-0.199805	27.5984	-724.257	4185.93	24634.1	-17838.5	334.013	604.22	0	6.19714	-48.043	-787.617	4937.15	3661.67	10214.8	304.649	193.732	0	0	0	1.4013e-45	0	0	0	-311	200	0	-0.146238	-0.661668	4.77737	-143.671	-11.245	-18.2934	-914	200	0
220	3	-0.125489	28.5826	-724.815	4062.74	24385.1	-17661.3	333.643	604.395	0	6.12271	-48.5287	-787.333	5082.22	3384.37	10203.7	304.299	193.545	0	0	0	1.4013e-45	0	0	0	-311	200	0	-0.0522127	-0.766383	4.67463	-173.507	-16.1269	-28.2557	-914	200	0
220	4	-0.038637	29.6093	-725.431	3943.7	24129.5	-17484.3	333.262	604.564	0	6.02054	-49.015	-787.182	5232.66	3090.89	10198	303.927	193.353	0	0	0	1.4013e-45	0	0	0	-311	200	0	0.0423452	-0.852244	4.64953	-204.716	-22.4095	-37.4199	-914	200	0
220	5	0.0460026	30.6552	-726.036	3827.05	23869	-17309.3	332.876	604.729	0	5.87143	-49.5159	-787.093	5387.23	2780.97	10198.2	303.533	193.156	0	0	0	1.4013e-45	0	0	0	-311	200	0	0.130869	-0.943903	4.89162	-239.905	-28.6619	-45.4659	-914	200	0
220	6	0.115025	31.6992	-726.58	3710.74	23607.5	-17137.8	332.491	604.893	0	5.6624	-50.0446	-786.982	5543.68	2458.84	10204.5	303.124	192.956	0	0	0	1.4013e-45	0	0	0	-311	200	0	0.204327	-1.05005	5.51142	-277.501	-32.8786	-51.2268	-914	200	0
220	7	0.161814	32.7279	-727.046	3593	23349.1	-16970.3	332.115	605.058	0	5.39056	-50.6062	-786.776	5699.64	2133.23	10216.2	302.711	192.756	0	0	0	1.4013e-45	0	0	0	-311	200	0	0.251251	-1.15795	6.50343	-310.707	-32.4058	-52.5619	-914	200	0
220	8	0.187172	33.7355	-727.449	3472.74	23095.5	-16805.9	331.749	605.226	0	5.06133	-51.1922	-786.431	5853.65	1813.52	10230.6	302.306	192.557	0	0	0	0	0	0	0	-311	200	0	0.259894	-1.244	7.79094	-331.245	-24.09	-47.0076	-914	200	0
220	9	0.198897	34.7222	-727.819	3350.1	22845.7	-16643.2	331.389	605.397	0	4.68609	-51.779	-785.945	6005.52	1505.41	10242.6	301.915	192.359	0	0	0	0	0	0	0	-311	200	0	0.224444	-1.29594	9.31573	-337.309	-4.74243	-33.22	-914	200	0
221	0	0.213193	35.6956	-728.206	3226.45	22596.1	-16480.7	331.03	605.569	0	4.28092	-52.333	-785.365	6155.91	1210.92	10245.3	301.542	192.162	0	0	0	0	0	0	0	-311	200	0	0.147671	-1.32037	11.0507	-336.414	28.4555	-11.6855	-914	200	0	2.95313	-15.5226	-1498.94	-591695	490665	-9641.94	327.45	394.283	0
221	1	0.252672	36.6706	-728.67	3103.93	22343.7	-16317.4	330.664	605.74	0	3.8615	-52.8306	-784.77	6305.36	930.075	10234.2	301.185	191.965	0	0	0	0	0	0	0	-311	200	0	0.0360219	-1.32361	12.885	-338.678	77.4879	16.0877	-914	200	0
221	2	0.337722	37.6608	-729.264	2984.46	22087.8	-16153.1	330.288	605.908	0	3.43763	-53.2756	-784.224	6453.85	660.805	10211	300.843	191.77	0	0	0	0	0	0	0	-311	200	0	-0.104575	-1.30158	14.5815	-351.843	141.495	48.3179	-914	200	0
221	3	0.479283	38.6687	-730.011	2869.03	21830.3	-15988.2	329.904	606.07	0	3.01442	-53.6927	-783.75	6601.11	399.624	10181.1	300.51	191.578	0	0	0	0	0	0	0	-311	200	0	-0.266768	-1.25763	15.9469	-383.583	213.899	82.9507	-914	200	0
221	4	0.678602	39.6852	-730.907	2757.35	21575.2	-15824	329.518	606.228	0	2.59751	-54.1104	-783.338	6746.95	144.396	10149.7	300.184	191.387	0	0	0	0	0	0	0	-311	200	0	-0.437694	-1.2124	16.9998	-440.981	282.634	117.807	-914	200	0
221	5	0.929599	40.6927	-731.92	2647.6	21325.3	-15661.5	329.136	606.383	0	2.19469	-54.55	-782.962	6890.73	-104.657	10120.5	299.866	191.199	0	0	0	0	0	0	0	-311	200	0	-0.596916	-1.18519	17.8655	-524.186	332.712	150.463	-914	200	0
221	6	1.22051	41.6705	-732.996	2536.98	21080.6	-15501.4	328.76	606.539	0	1.81236	-55.0228	-782.606	7030.45	-346.377	10095.6	299.557	191.017	0	0	0	0	0	0	0	-311	200	0	-0.720527	-1.17682	18.5639	-624.493	348.048	177.581	-914	200	0
221	7	1.53709	42.6008	-734.082	2423.04	20837.7	-15344.5	328.386	606.699	0	1.45444	-55.5321	-782.271	7162.92	-579.423	10076.6	299.259	190.843	0	0	0	-0	0	0	0	-311	200	0	-0.793067	-1.17663	19.012	-730.067	317.22	195.551	-914	200	0
221	8	1.86708	43.473	-735.147	2304.73	20591.9	-15191.1	328.011	606.865	0	1.1272	-56.0754	-781.979	7285.62	-802.435	10065	298.974	190.683	0	0	0	-0	0	0	0	-311	200	0	-0.81552	-1.178	19.1465	-830.166	243.412	202.39	-914	200	0
221	9	2.20367	44.2879	-736.187	2182.44	20339	-15041.5	327.628	607.036	0	0.843508	-56.6435	-781.77	7398.96	-1014.47	10061.2	298.702	190.536	0	0	0	-0	0	0	0	-311	200	0	-0.799121	-1.17903	18.9123	-914.038	145.811	198.062	-914	200	0
222	0	2.5493	45.0628	-737.238	2057.89	20075.8	-14895.2	327.231	607.209	0	0.621594	-57.2198	-781.701	7506.7	-1215.72	10064.3	298.445	190.397	0	0	0	-0	0	0	0	-311	200	0	-0.755279	-1.17423	18.2262	-972.251	48.2987	183.314	-914	200	0	4.7376	-11.9607	-1512.18	-598998	489646	-8842.11	323.967	395.775	0
222	1	2.9158	45.8302	-738.371	1933.9	19800.8	-14751.2	326.817	607.381	0	0.479206	-57.7863	-781.841	7614.6	-1408.99	10073	298.198	190.261	0	0	0	-0	0	0	0	-311	200	0	-0.691986	-1.16016	17.0875	-1002.02	-33.1555	160.022	-914	200	0
222	2	3.31473	46.6243	-739.655	1813.22	19514.1	-14608.8	326.383	607.549	0	0.427663	-58.3315	-782.232	7728.43	-1599.35	10086.2	297.955	190.12	0	0	0	-0	0	0	0	-311	200	0	-0.614166	-1.14994	15.6959	-1007.67	-95.4572	132.665	-914	200	0
222	3	3.74638	47.4666	-741.116	1696.76	19216	-14467.4	325.928	607.711	0	0.469622	-58.8527	-782.874	7851.88	-1791.18	10102.1	297.712	189.97	0	0	0	-0	0	0	0	-311	200	0	-0.525373	-1.17148	14.4071	-997.371	-145.004	107.761	-914	200	0
222	4	4.19792	48.362	-742.739	1583.23	18907.4	-14327	325.456	607.868	0	0.598455	-59.3572	-783.723	7985.7	-1986.6	10118.6	297.465	189.811	0	0	0	0	0	0	0	-311	200	0	-0.429934	-1.25235	13.6043	-984.004	-190.428	91.1872	-914	200	0
222	5	4.64606	49.2991	-744.468	1469.99	18590.1	-14187.7	324.971	608.026	0	0.796051	-59.8601	-784.708	8128.7	-2187.04	10134.1	297.213	189.641	0	0	0	0	0	0	0	-311	200	0	-0.332451	-1.40651	13.5821	-983.563	-237.433	86.303	-914	200	0
222	6	5.05934	50.2526	-746.213	1353.55	18266.1	-14049.8	324.478	608.186	0	1.03283	-60.3809	-785.736	8279.36	-2394.27	10147.7	296.953	189.463	0	0	0	0	0	0	0	-311	200	0	-0.234875	-1.62461	14.4337	-1003.84	-286.816	93.9369	-914	200	0
222	7	5.40563	51.1905	-747.865	1230.22	17935.9	-13913.7	323.983	608.355	0	1.27409	-60.9371	-786.697	8436.28	-2609.13	10159.1	296.683	189.276	0	0	0	0	0	0	0	-311	200	0	-0.139833	-1.87133	16.0065	-1036.74	-333.213	113.235	-914	200	0
222	8	5.66507	52.0878	-749.334	1097.57	17599	-13780	323.486	608.535	0	1.48927	-61.5394	-787.509	8597.88	-2831.22	10168.7	296.405	189.082	0	0	0	0	0	0	0	-311	200	0	-0.0627044	-2.09238	17.9747	-1063.36	-364.444	142.489	-914	200	0
222	9	5.83945	52.9388	-750.604	955.052	17255.8	-13648.7	322.989	608.728	0	1.65984	-62.1903	-788.149	8762.86	-3060.88	10178.2	296.116	188.882	0	0	0	0	0	0	0	-311	200	0	-0.0336086	-2.223	19.917	-1063.07	-365.682	178.416	-914	200	0
223	0	5.95244	53.7582	-751.747	803.773	16908.3	-13519.5	322.492	608.931	0	1.78304	-62.8838	-788.668	8931.18	-3300.06	10189.3	295.816	188.676	0	0	0	0	0	0	0	-311	200	0	-0.075186	-2.20343	21.3699	-1021.94	-329.46	213.927	-914	200	0	7.90221	-10.0589	-1532.23	-608088	488989	-8439.85	319.388	396.585	0
223	1	6.03961	54.572	-752.878	645.981	16557.5	-13391.9	321.992	609.142	0	1.86687	-63.6085	-789.154	9103.4	-3550.93	10203	295.5	188.464	0	0	0	0	0	0	0	-311	200	0	-0.176269	-2.01323	21.9378	-939.455	-260.68	238.332	-914	200	0
223	2	6.13191	55.4018	-754.086	484.378	16201.4	-13266	321.485	609.358	0	1.91868	-64.3552	-789.678	9279.06	-3813.22	10218.3	295.171	188.25	0	0	0	0	0	0	0	-311	200	0	-0.293815	-1.69492	21.4273	-826.059	-170.343	242.216	-914	200	0
223	3	6.24383	56.2544	-755.39	321.527	15835.8	-13143	320.964	609.574	0	1.9388	-65.1217	-790.25	9456.95	-4082.94	10233.3	294.833	188.033	0	0	0	0	0	0	0	-311	200	0	-0.383297	-1.32889	19.9092	-694.952	-70.4741	223.053	-914	200	0
223	4	6.3721	57.1221	-756.742	159.337	15457	-13024	320.426	609.789	0	1.92208	-65.9117	-790.828	9636.45	-4353.25	10245.6	294.495	187.815	0	0	0	0	0	0	0	-311	200	0	-0.423004	-0.983313	17.6833	-557.621	22.0413	186.37	-914	200	0
223	5	6.4999	57.9906	-758.06	-1.54742	15063.2	-12910.1	319.871	610.002	0	1.86147	-66.7323	-791.345	9817.4	-4616.91	10254.1	294.166	187.594	0	0	0	0	0	0	0	-311	200	0	-0.412424	-0.691842	15.1746	-423.108	85.9329	141.652	-914	200	0
223	6	6.60225	58.8455	-759.26	-161.683	14653.2	-12802	319.299	610.213	0	1.75125	-67.5916	-791.745	9999.22	-4869.54	10258.9	293.85	187.371	0	0	0	0	0	0	0	-311	200	0	-0.361199	-0.465916	12.8365	-299.723	107.907	97.1712	-914	200	0
223	7	6.65392	59.6788	-760.294	-322.142	14225.5	-12699.9	318.711	610.424	0	1.59146	-68.4918	-792.015	10180.9	-5111.45	10261.5	293.546	187.146	0	0	0	0	0	0	0	-311	200	0	-0.282513	-0.309886	11.0755	-196.729	90.5995	57.855	-914	200	0
223	8	6.63844	60.4918	-761.155	-484.03	13778.4	-12603.2	318.102	610.636	0	1.39126	-69.4235	-792.179	10362	-5346.3	10262.4	293.251	186.92	0	0	0	0	0	0	0	-311	200	0	-0.187851	-0.223216	10.1428	-122.224	45.9744	25.8853	-914	200	0
223	9	6.5532	61.2952	-761.883	-648.118	13312.1	-12510.9	317.473	610.851	0	1.16705	-70.3658	-792.284	10542.8	-5579.25	10261.7	292.958	186.693	0	0	0	0	0	0	0	-311	200	0	-0.0835162	-0.19859	10.0447	-80.6001	-13.2321	1.85808	-914	200	0
224	0	6.40679	62.1063	-762.552	-814.139	12829.2	-12422	316.824	611.068	0	0.938123	-71.2928	-792.395	10723.9	-5816.93	10259.5	292.659	186.466	0	0	0	-0	0	0	0	-311	200	0	0.0287442	-0.222397	10.5405	-72.6148	-75.254	-14.3916	-914	200	0	4.7568	-10.1561	-1544.47	-613995	485524	-6291.53	314.517	397.265	0
224	1	6.21034	62.9423	-763.243	-980.484	12333.5	-12335.3	316.159	611.285	0	0.7232	-72.1831	-792.582	10906.5	-6067.18	10256.2	292.345	186.239	0	0	0	-0	0	0	0	-311	200	0	0.149356	-0.275397	11.2377	-95.1115	-128.067	-23.3418	-914	200	0
224	2	5.96856	63.8107	-764.006	-1145.32	11829.8	-12250.6	315.484	611.499	0	0.535058	-73.0288	-792.891	11092.1	-6336.11	10252.7	292.009	186.011	0	0	0	-0	0	0	0	-311	200	0	0.278539	-0.333213	11.7687	-139.265	-158.716	-25.6776	-914	200	0
224	3	5.67678	64.7066	-764.842	-1308.29	11322.9	-12167.9	314.804	611.711	0	0.373809	-73.8384	-793.324	11282.1	-6624.87	10249.8	291.649	185.779	0	0	0	-0	0	0	0	-311	200	0	0.413836	-0.371731	11.9333	-192.174	-155.697	-22.3177	-914	200	0
224	4	5.32507	65.6167	-765.714	-1471.06	10816.4	-12088.1	314.126	611.921	0	0.225063	-74.6303	-793.841	11476.7	-6929.26	10248.8	291.271	185.543	0	0	0	-0	0	0	0	-311	200	0	0.547395	-0.378399	11.7216	-243.6	-114.756	-14.3997	-914	200	0
224	5	4.90533	66.5245	-766.575	-1636.34	10312.2	-12012.6	313.452	612.135	0	0.0659662	-75.4243	-794.381	11675.3	-7242.65	10250.4	290.883	185.303	0	0	0	-0	0	0	0	-311	200	0	0.663771	-0.356857	11.2322	-289.481	-41.4679	-3.22116	-914	200	0
224	6	4.41708	67.4144	-767.395	-1806.69	9809.83	-11942.7	312.783	612.354	0	-0.124968	-76.2357	-794.883	11877.4	-7559.26	10254.1	290.49	185.058	0	0	0	0	0	0	0	-311	200	0	0.742981	-0.319877	10.5667	-328.319	52.8017	9.76045	-914	200	0
224	7	3.86936	68.2754	-768.169	-1983.16	9307.57	-11878.3	312.117	612.582	0	-0.363405	-77.0734	-795.297	12083	-7875.46	10258.3	290.097	184.807	0	0	0	0	0	0	0	-311	200	0	0.770186	-0.284162	9.82634	-357.675	154.572	22.6928	-914	200	0
224	8	3.28054	69.1059	-768.901	-2164.94	8802.67	-11818.6	311.448	612.816	0	-0.660882	-77.9375	-795.598	12292	-8190.22	10260.5	289.706	184.55	0	0	0	0	0	0	0	-311	200	0	0.739801	-0.26929	9.14451	-373.387	248.392	33.107	-914	200	0
224	9	2.67667	69.9139	-769.61	-2350.37	8292.44	-11762	310.775	613.054	0	-1.02302	-78.8192	-795.79	12505.2	-8506.1	10258.9	289.311	184.286	0	0	0	0	0	0	0	-311	200	0	0.651058	-0.290214	8.64907	-370.526	319.755	38.3826	-914	200	0
225	0	2.08838	70.714	-770.336	-2538	7775.79	-11707.1	310.094	613.295	0	-1.44508	-79.7051	-795.912	12723.5	-8829.77	10253.8	288.906	184.014	0	0	0	0	0	0	0	-311	200	0	0.509407	-0.345476	8.46098	-347.899	362.5	36.8105	-914	200	0	-3.36368	-9.75495	-1558.88	-619433	476461	-3201.31	305.533	397.067	0
225	1	1.54531	71.5198	-771.123	-2726.9	7253.79	-11652.9	309.407	613.536	0	-1.91458	-80.5868	-796.026	12948.5	-9171.94	10247.6	288.478	183.734	0	0	0	0	0	0	0	-311	200	0	0.329923	-0.412496	8.70982	-310.249	380.79	27.9673	-914	200	0
225	2	1.06752	72.337	-771.992	-2916.88	6728.79	-11598.2	308.716	613.778	0	-2.41928	-81.4675	-796.185	13181.6	-9544.76	10242.9	288.012	183.444	0	0	0	0	0	0	0	-311	200	0	0.13061	-0.45399	9.45517	-263.066	381.322	11.9831	-914	200	0
225	3	0.658903	73.1618	-772.919	-3108.54	6203.36	-11542.4	308.026	614.022	0	-2.95195	-82.3567	-796.382	13422.6	-9954	10241.1	287.501	183.145	0	0	0	0	0	0	0	-311	200	0	-0.0743504	-0.436049	10.6358	-208.548	367.86	-10.6612	-914	200	0
225	4	0.308991	73.9837	-773.848	-3302.86	5679.1	-11485.1	307.339	614.268	0	-3.50981	-83.2613	-796.549	13669.1	-10393.7	10242	286.952	182.84	0	0	0	0	0	0	0	-311	200	0	-0.272344	-0.354235	12.1338	-148.264	344.896	-37.9691	-914	200	0
225	5	0.000767845	74.7913	-774.72	-3500.95	5156.44	-11426.4	306.656	614.519	0	-4.09247	-84.1829	-796.594	13917.6	-10850.8	10245.2	286.379	182.529	0	0	0	0	0	0	0	-311	200	0	-0.448064	-0.242733	13.8058	-86.0742	320.367	-65.6025	-914	200	0
225	6	-0.281323	75.5773	-775.486	-3704.36	4635.23	-11367.4	305.977	614.777	0	-4.69927	-85.1199	-796.458	14164.7	-11312.4	10251	285.797	182.215	0	0	0	0	0	0	0	-311	200	0	-0.586214	-0.149515	15.4449	-27.8222	301.33	-87.9363	-914	200	0
225	7	-0.546572	76.3426	-776.123	-3914.75	4114.95	-11309	305.302	615.044	0	-5.32732	-86.0679	-796.148	14407.4	-11769.1	10259.9	285.217	181.904	0	0	0	0	0	0	0	-311	200	0	-0.680775	-0.103464	16.8203	18.7188	289.148	-100.094	-914	200	0
225	8	-0.797786	77.0944	-776.636	-4132.67	3595.42	-11252.7	304.63	615.321	0	-5.97386	-87.0189	-795.721	14644.3	-12215.9	10272.8	284.648	181.596	0	0	0	0	0	0	0	-311	200	0	-0.736683	-0.104562	17.7485	45.3014	278.283	-99.1405	-914	200	0
225	9	-1.0322	77.8443	-777.061	-4356.84	3077.69	-11199.6	303.961	615.607	0	-6.6375	-87.9599	-795.261	14875.8	-12651.1	10289.9	284.092	181.294	0	0	0	0	0	0	0	-311	200	0	-0.75752	-0.135254	18.0832	49.1284	256.775	-84.2061	-914	200	0
226	0	-1.24081	78.6082	-777.473	-4584.29	2563.57	-11149.9	303.297	615.896	0	-7.31267	-88.8733	-794.855	15103.3	-13074.9	10311.1	283.551	180.999	0	0	0	0	0	0	0	-311	200	0	-0.736471	-0.175124	17.7092	36.9169	209.927	-56.4393	-914	200	0	-12.1138	-9.78673	-1564.04	-623148	470281	201.574	300.318	398.131	0
226	1	-1.41166	79.4071	-777.972	-4811.72	2054.02	-11103.4	302.64	616.185	0	-7.98591	-89.7412	-794.58	15328.1	-13489.3	10335.8	283.023	180.709	0	0	0	0	0	0	0	-311	200	0	-0.664734	-0.210263	16.6479	20.714	129.317	-18.7782	-914	200	0
226	2	-1.53851	80.2597	-778.639	-5037.46	1548.12	-11059	301.988	616.47	0	-8.64152	-90.5535	-794.489	15550.9	-13898.1	10363.1	282.507	180.427	0	0	0	-0	0	0	0	-311	200	0	-0.546833	-0.235279	15.1554	9.07006	20.2271	25.1778	-914	200	0
226	3	-1.62613	81.1753	-779.497	-5261.75	1042.94	-11015.6	301.338	616.75	0	-9.27018	-91.3113	-794.595	15772	-14306.1	10391.9	281.996	180.151	0	0	0	-0	0	0	0	-311	200	0	-0.402636	-0.247621	13.6016	2.13853	-100.152	72.376	-914	200	0
226	4	-1.68915	82.1532	-780.512	-5485.34	534.683	-10971.8	300.685	617.028	0	-9.87163	-92.0267	-794.876	15991.9	-14718.2	10421.6	281.484	179.881	0	0	0	-0	0	0	0	-311	200	0	-0.254941	-0.242116	12.2189	-5.67609	-209.512	119.974	-914	200	0
226	5	-1.74945	83.1839	-781.613	-5708.3	19.7393	-10926.5	300.025	617.303	0	-10.4531	-92.7197	-795.279	16211.4	-15138.6	10451.5	280.964	179.615	0	0	0	-0	0	0	0	-311	200	0	-0.119627	-0.215261	11.0268	-20.2531	-286.192	164.247	-914	200	0
226	6	-1.83332	84.2504	-782.708	-5930.39	-505.305	-10878.6	299.354	617.577	0	-11.0274	-93.4123	-795.729	16431.1	-15569.9	10481.3	280.433	179.351	0	0	0	-0	0	0	0	-311	200	0	-0.00504426	-0.177127	9.97784	-44.2467	-314.795	200.603	-914	200	0
226	7	-1.96516	85.3347	-783.7	-6151.58	-1043.58	-10827.5	298.668	617.849	0	-11.61	-94.12	-796.156	16650.9	-16012.6	10510.8	279.888	179.086	0	0	0	-0	0	0	0	-311	200	0	0.0850222	-0.153374	9.10247	-77.1592	-290.431	225.499	-914	200	0
226	8	-2.15873	86.4277	-784.534	-6372.47	-1595.54	-10772.5	297.966	618.123	0	-12.2141	-94.8479	-796.503	16870.3	-16464.6	10539.6	279.329	178.82	0	0	0	0	0	0	0	-311	200	0	0.148069	-0.169597	8.53393	-118.716	-219.29	239.623	-914	200	0
226	9	-2.41007	87.5359	-785.228	-6594.34	-2156.75	-10713	297.253	618.398	0	-12.8471	-95.5909	-796.749	17089.2	-16923.4	10567.7	278.759	178.551	0	0	0	0	0	0	0	-311	200	0	0.180082	-0.237802	8.44252	-170.804	-115.703	248.228	-914	200	0
227	0	-2.69641	88.6831	-785.868	-6818.51	-2719.93	-10648.3	296.539	618.676	0	-13.5068	-96.3348	-796.924	17308.7	-17386.8	10594.7	278.183	178.281	0	0	0	0	0	0	0	-311	200	0	0.173811	-0.357549	8.91707	-235.069	3.29397	256.519	-914	200	0	-20.8358	-4.61832	-1575.2	-628721	464127	5393.13	294.019	399.006	0
227	1	-2.98551	89.9045	-786.566	-7045.57	-3278.74	-10577.6	295.832	618.957	0	-14.1805	-97.0615	-797.091	17530.4	-17852.9	10621	277.602	178.007	0	0	0	0	0	0	0	-311	200	0	0.119109	-0.520577	9.87388	-309.678	122.003	265.318	-914	200	0
227	2	-3.25216	91.231	-787.402	-7275.51	-3829.32	-10499.6	295.137	619.24	0	-14.8559	-97.7604	-797.302	17755.8	-18318.9	10647.5	277.024	177.73	0	0	0	0	0	0	0	-311	200	0	0.0100264	-0.712711	11.089	-388.577	228.122	272.03	-914	200	0
227	3	-3.49007	92.6744	-788.388	-7508.57	-4370.38	-10412.9	294.457	619.524	0	-15.5313	-98.4391	-797.566	17985.8	-18782.4	10675.8	276.45	177.449	0	0	0	0	0	0	0	-311	200	0	-0.141265	-0.916206	12.3282	-463.003	315.677	275.354	-914	200	0
227	4	-3.71239	94.2254	-789.467	-7745.87	-4903.56	-10316.4	293.789	619.812	0	-16.2183	-99.1191	-797.86	18220.3	-19243	10707.4	275.882	177.164	0	0	0	0	0	0	0	-311	200	0	-0.299909	-1.11077	13.4352	-523.604	384.774	277.586	-914	200	0
227	5	-3.94485	95.8581	-790.539	-7988.86	-5433.36	-10210	293.127	620.106	0	-16.9327	-99.8251	-798.143	18458.8	-19701.9	10742.8	275.315	176.873	0	0	0	0	0	0	0	-311	200	0	-0.422293	-1.27207	14.3115	-562.36	435.266	281.805	-914	200	0
227	6	-4.2163	97.5353	-791.509	-8237.93	-5965.05	-10094.8	292.464	620.408	0	-17.686	-100.575	-798.367	18700.2	-20160.8	10781.4	274.747	176.577	0	0	0	0	0	0	0	-311	200	0	-0.474007	-1.37504	14.8737	-574.078	462.27	288.535	-914	200	0
227	7	-4.54998	99.2162	-792.313	-8491.83	-6501.67	-9973.14	291.794	620.718	0	-18.4795	-101.378	-798.499	18943.3	-20620.9	10821.7	274.175	176.276	0	0	0	0	0	0	0	-311	200	0	-0.444221	-1.40594	15.076	-557.816	460.376	295.74	-914	200	0
227	8	-4.9579	100.868	-792.939	-8748.72	-7043.11	-9847.81	291.118	621.033	0	-19.3035	-102.232	-798.543	19187.3	-21083.3	10863	273.598	175.972	0	0	0	0	0	0	0	-311	200	0	-0.354789	-1.36911	14.9593	-517.103	431.271	300.745	-914	200	0
227	9	-5.43817	102.476	-793.431	-9007.27	-7587.31	-9721.81	290.437	621.352	0	-20.1389	-103.124	-798.556	19431.7	-21549.2	10905.3	273.015	175.666	0	0	0	0	0	0	0	-311	200	0	-0.247533	-1.27803	14.6274	-456.753	384.861	301.739	-914	200	0
228	0	-5.975	104.045	-793.881	-9266.66	-8131.83	-9597.98	289.757	621.673	0	-20.9595	-104.035	-798.634	19677.2	-22018.7	10948.9	272.43	175.361	0	0	0	0	0	0	0	-311	200	0	-0.152816	-1.14631	14.1782	-379.551	333.753	298.595	-914	200	0	-32.9723	1.66143	-1584.54	-633427	459174	14093.2	288.789	399.834	0
228	1	-6.54532	105.589	-794.397	-9525.7	-8675.32	-9478.65	289.079	621.991	0	-21.7395	-104.937	-798.875	19925.4	-22491.5	10993.3	271.846	175.058	0	0	0	0	0	0	0	-311	200	0	-0.0752527	-0.989793	13.6938	-287.593	288.105	293.015	-914	200	0
228	2	-7.13174	107.113	-795.049	-9782.31	-9218.52	-9365.44	288.405	622.304	0	-22.465	-105.81	-799.324	20178.4	-22967.2	11037	271.267	174.756	0	0	0	0	0	0	0	-311	200	0	-0.00875966	-0.830762	13.2698	-186.586	252.937	287.34	-914	200	0
228	3	-7.73012	108.605	-795.842	-10034	-9763.01	-9259.35	287.732	622.608	0	-23.1388	-106.643	-799.948	20436.6	-23446.5	11078.9	270.69	174.453	0	0	0	0	0	0	0	-311	200	0	0.0472431	-0.695415	12.9894	-87.4868	227.148	282.437	-914	200	0
228	4	-8.3464	110.041	-796.738	-10278.8	-10308.4	-9160.97	287.062	622.901	0	-23.7765	-107.441	-800.671	20699.8	-23931.9	11118.7	270.11	174.147	0	0	0	-0	0	0	0	-311	200	0	0.0871675	-0.604013	12.8615	-3.47206	205.218	276.191	-914	200	0
228	5	-8.98934	111.394	-797.675	-10515.4	-10851.5	-9070.76	286.396	623.183	0	-24.3985	-108.218	-801.413	20966.5	-24428.2	11156.9	269.519	173.838	0	0	0	-0	0	0	0	-311	200	0	0.103903	-0.562805	12.8485	53.3244	181.108	264.242	-914	200	0
228	6	-9.66582	112.646	-798.586	-10742.6	-11388.4	-8989.17	285.739	623.452	0	-25.0246	-108.987	-802.124	21234.4	-24938.9	11193.8	268.909	173.527	0	0	0	-0	0	0	0	-311	200	0	0.093089	-0.565764	12.9454	73.9748	151.522	243.004	-914	200	0
228	7	-10.3809	113.79	-799.416	-10959.8	-11917	-8916.05	285.093	623.71	0	-25.6703	-109.756	-802.77	21499.9	-25462.9	11228.6	268.281	173.218	0	0	0	-0	0	0	0	-311	200	0	0.0591989	-0.601728	13.1803	56.3457	116.904	213.028	-914	200	0
228	8	-11.1392	114.821	-800.13	-11166.1	-12436.4	-8849.86	284.457	623.955	0	-26.3463	-110.534	-803.32	21759.5	-25993.5	11260.2	267.642	172.913	0	0	0	-0	0	0	0	-311	200	0	0.0181322	-0.656915	13.5347	6.57059	80.466	179.416	-914	200	0
228	9	-11.9418	115.744	-800.724	-11361.2	-12945.9	-8788.43	283.832	624.189	0	-27.059	-111.331	-803.761	22011.8	-26523.2	11287.4	267.001	172.614	0	0	0	-0	0	0	0	-311	200	0	-0.00844214	-0.710481	13.8765	-64.5255	45.8702	148.503	-914	200	0
229	0	-12.7799	116.575	-801.24	-11545.2	-13446.8	-8730.52	283.218	624.409	0	-27.8081	-112.15	-804.107	22258.4	-27045.6	11309.1	266.366	172.319	0	0	0	0	0	0	0	-311	200	0	-0.00447987	-0.734549	14.0218	-145.126	15.5907	125.122	-914	200	0	-48.2603	3.2258	-1595.9	-637673	452212	20323.2	281.905	399.667	0
229	1	-13.6364	117.333	-801.754	-11718.1	-13943.2	-8676.66	282.609	624.616	0	-28.5869	-112.984	-804.39	22502.7	-27556.9	11324	265.742	172.025	0	0	0	0	0	0	0	-311	200	0	0.0277933	-0.705283	13.8669	-223.026	-8.75376	112.074	-914	200	0
229	2	-14.4963	118.035	-802.331	-11880.5	-14439.4	-8628.33	282.003	624.807	0	-29.3887	-113.824	-804.629	22747.1	-28055.5	11331.4	265.132	171.73	0	0	0	0	0	0	0	-311	200	0	0.0665781	-0.614075	13.4136	-285.602	-25.6556	108.945	-914	200	0
229	3	-15.3564	118.681	-802.988	-12033.2	-14936.5	-8586.53	281.399	624.986	0	-30.2117	-114.668	-804.831	22991.8	-28543.1	11330.8	264.535	171.433	0	0	0	0	0	0	0	-311	200	0	0.0867778	-0.470341	12.7291	-321.242	-33.7761	110.499	-914	200	0
229	4	-16.2263	119.264	-803.695	-12178.3	-15431.6	-8551.45	280.799	625.153	0	-31.0569	-115.519	-804.992	23234.7	-29023.9	11322.7	263.945	171.137	0	0	0	0	0	0	0	-311	200	0	0.0763361	-0.296583	11.9359	-322.638	-32.2068	108.657	-914	200	0
229	5	-17.1214	119.771	-804.407	-12318.5	-15919.8	-8522.68	280.209	625.314	0	-31.922	-116.384	-805.11	23472.5	-29501.9	11308.5	263.357	170.846	0	0	0	0	0	0	0	-311	200	0	0.0401263	-0.11804	11.1945	-291.04	-20.4117	98.67	-914	200	0
229	6	-18.0558	120.193	-805.09	-12456.6	-16396.9	-8499.65	279.633	625.472	0	-32.7992	-117.262	-805.19	23702.9	-29978.6	11290.7	262.768	170.562	0	0	0	0	0	0	0	-311	200	0	-0.00415537	0.045097	10.6479	-236.378	1.97802	82.4932	-914	200	0
229	7	-19.0397	120.53	-805.729	-12594.5	-16861.2	-8481.63	279.073	625.631	0	-33.6767	-118.15	-805.25	23924.9	-30453.7	11272.8	262.181	170.289	0	0	0	0	0	0	0	-311	200	0	-0.0356796	0.179894	10.3811	-170.797	35.3431	65.3996	-914	200	0
229	8	-20.0766	120.793	-806.33	-12732.4	-17313.7	-8467.58	278.528	625.791	0	-34.54	-119.041	-805.318	24139.3	-30926.9	11259	261.597	170.025	0	0	0	0	0	0	0	-311	200	0	-0.0417638	0.282703	10.4715	-102.633	79.9784	51.6153	-914	200	0
229	9	-21.1622	121.007	-806.916	-12870	-17757.4	-8456	277.993	625.95	0	-35.372	-119.927	-805.433	24349	-31397.3	11251.8	261.018	169.769	0	0	0	0	0	0	0	-311	200	0	-0.0214862	0.358226	11.0192	-35.7253	135.415	43.2429	-914	200	0
230	0	-22.2837	121.207	-807.538	-13007.4	-18195.8	-8445.08	277.468	626.108	0	-36.1525	-120.787	-805.654	24558	-31862.5	11252.1	260.451	169.518	0	0	0	0	0	0	0	-311	200	0	0.0194206	0.411949	12.0382	28.6112	199.473	40.748	-914	200	0	-65.8242	-0.662621	-1608.44	-642788	447755	27255.3	276.412	399.614	0
230	1	-23.4229	121.428	-808.265	-13144.8	-18632.1	-8432.86	276.948	626.263	0	-36.861	-121.59	-806.046	24769.2	-32319.8	11258.8	259.903	169.271	0	0	0	0	0	0	0	-311	200	0	0.0739186	0.442576	13.3728	88.4367	268.413	43.2767	-914	200	0
230	2	-24.5644	121.702	-809.145	-13281.7	-19069.2	-8417.1	276.433	626.415	0	-37.4839	-122.309	-806.657	24982.8	-32766.9	11269.8	259.379	169.029	0	0	0	0	0	0	0	-311	200	0	0.134689	0.439635	14.7568	137.398	338.169	48.6945	-914	200	0
230	3	-25.7002	122.046	-810.169	-13417.3	-19508.6	-8395.39	275.92	626.561	0	-38.0198	-122.93	-807.491	25196.2	-33202.8	11283.1	258.882	168.797	0	0	0	0	0	0	0	-311	200	0	0.193511	0.386778	15.9043	165.296	402.924	54.1163	-914	200	0
230	4	-26.828	122.459	-811.286	-13550.4	-19948.8	-8365.96	275.411	626.703	0	-38.4798	-123.458	-808.528	25406.6	-33628.4	11298.5	258.408	168.577	0	0	0	0	0	0	0	-311	200	0	0.243098	0.271817	16.6053	165.82	452.49	57.525	-914	200	0
230	5	-27.948	122.928	-812.431	-13680.8	-20385.7	-8328.51	274.908	626.839	0	-38.8833	-123.91	-809.736	25612.9	-34047	11316.3	257.953	168.369	0	0	0	0	0	0	0	-311	200	0	0.282005	0.0972475	16.839	143.149	475.831	59.1949	-914	200	0
230	6	-29.0641	123.425	-813.545	-13808.6	-20814	-8284.71	274.416	626.973	0	-39.256	-124.315	-811.058	25815.6	-34462.1	11336.1	257.51	168.171	0	0	0	-0	0	0	0	-311	200	0	0.315359	-0.118446	16.7213	109.261	466.142	61.1463	-914	200	0
230	7	-30.1827	123.905	-814.577	-13933.6	-21227.3	-8237.83	273.941	627.105	0	-39.6263	-124.706	-812.419	26014.1	-34876.6	11356.7	257.071	167.979	0	0	0	-0	0	0	0	-311	200	0	0.346338	-0.342887	16.3053	76.113	420.833	65.2224	-914	200	0
230	8	-31.3057	124.324	-815.504	-14054.2	-21619.9	-8191.89	273.489	627.234	0	-40.0189	-125.115	-813.748	26207.1	-35292.6	11376.6	256.63	167.795	0	0	0	-0	0	0	0	-311	200	0	0.369956	-0.529868	15.5577	49.8088	342.037	71.5501	-914	200	0
230	9	-32.4227	124.642	-816.343	-14167.7	-21989.5	-8150.95	273.063	627.355	0	-40.4492	-125.557	-815.011	26392.6	-35712.2	11395	256.182	167.617	0	0	0	-0	0	0	0	-311	200	0	0.381456	-0.631026	14.5117	29.1085	235.633	78.0558	-914	200	0
231	0	-33.5105	124.844	-817.164	-14271.6	-22337.4	-8118.83	272.665	627.465	0	-40.9191	-126.029	-816.213	26569	-36135.8	11412	255.728	167.448	0	0	0	-0	0	0	0	-311	200	0	0.386672	-0.618684	13.3252	8.4191	107.035	81.5911	-914	200	0	-80.5648	-3.87421	-1632.18	-651485	446378	33699.3	271.104	399.037	0
231	1	-34.5407	124.933	-818.066	-14364.3	-22666.3	-8099.18	272.293	627.559	0	-41.4215	-126.515	-817.38	26735.2	-36561.6	11428.4	255.27	167.292	0	0	0	-0	0	0	0	-311	200	0	0.397688	-0.499097	12.228	-17.2981	-35.8793	80.4619	-914	200	0
231	2	-35.4926	124.921	-819.142	-14444.8	-22977.5	-8095.1	271.949	627.634	0	-41.9504	-126.992	-818.539	26891.5	-36988.1	11446	254.812	167.147	0	0	0	0	0	0	0	-311	200	0	0.422403	-0.306792	11.4431	-49.9585	-176.394	75.5345	-914	200	0
231	3	-36.3617	124.813	-820.432	-14513.3	-23270.8	-8108.7	271.636	627.69	0	-42.5076	-127.44	-819.692	27039.4	-37414	11467.6	254.356	167.013	0	0	0	0	0	0	0	-311	200	0	0.460253	-0.0865827	11.0664	-88.8605	-290.583	68.5661	-914	200	0
231	4	-37.1599	124.607	-821.916	-14571.5	-23545.5	-8140.58	271.353	627.729	0	-43.1007	-127.842	-820.821	27181.5	-37837.5	11496.7	253.903	166.885	0	0	0	0	0	0	0	-311	200	0	0.504109	0.122744	11.014	-131.377	-356.663	60.762	-914	200	0
231	5	-37.9114	124.3	-823.53	-14623.5	-23801.6	-8189.39	271.098	627.757	0	-43.7386	-128.199	-821.889	27320	-38256.2	11533.9	253.453	166.76	0	0	0	0	0	0	0	-311	200	0	0.545488	0.295218	11.1062	-172.302	-367.273	53.3698	-914	200	0
231	6	-38.6457	123.888	-825.181	-14673.2	-24041.4	-8251.73	270.865	627.782	0	-44.4305	-128.528	-822.872	27456.2	-38669.8	11576.9	253.006	166.634	0	0	0	0	0	0	0	-311	200	0	0.576587	0.415978	11.1297	-203.391	-333.148	48.2607	-914	200	0
231	7	-39.3887	123.377	-826.779	-14723.2	-24268.3	-8323.22	270.647	627.808	0	-45.1828	-128.853	-823.772	27589.9	-39079.4	11621.4	252.56	166.508	0	0	0	0	0	0	0	-311	200	0	0.58817	0.47592	10.8474	-216.509	-272.464	47.1631	-914	200	0
231	8	-40.1528	122.789	-828.267	-14774.6	-24485.1	-8399.85	270.438	627.838	0	-45.9947	-129.193	-824.613	27720	-39485.3	11664.9	252.117	166.384	0	0	0	0	0	0	0	-311	200	0	0.572856	0.472871	10.1408	-210.548	-200.031	51.0372	-914	200	0
231	9	-40.9326	122.16	-829.643	-14827.3	-24693.2	-8478.36	270.236	627.872	0	-46.8525	-129.552	-825.441	27846	-39887.7	11706.4	251.677	166.265	0	0	0	0	0	0	0	-311	200	0	0.532066	0.417539	9.19579	-193.94	-125.499	60.709	-914	200	0
232	0	-41.7066	121.537	-830.96	-14880.4	-24894.5	-8556.01	270.041	627.908	0	-47.7305	-129.92	-826.319	27969.1	-40288	11746	251.244	166.152	0	0	0	0	0	0	0	-311	200	0	0.473754	0.330749	8.43782	-178.622	-54.8512	77.397	-914	200	0	-95.6221	-11.4071	-1657.77	-662230	448527	37252	267.778	399.14	0
232	1	-42.4485	120.967	-832.302	-14932.8	-25092.9	-8630.31	269.851	627.942	0	-48.5995	-130.282	-827.308	28091.5	-40687.3	11784.1	250.82	166.045	0	0	0	0	0	0	0	-311	200	0	0.402341	0.233158	8.27985	-173.577	8.51028	101.888	-914	200	0
232	2	-43.1421	120.483	-833.728	-14983.3	-25291.9	-8699.36	269.664	627.971	0	-49.4385	-130.625	-828.437	28214.4	-41085.7	11821.5	250.406	165.943	0	0	0	0	0	0	0	-311	200	0	0.312468	0.139226	8.95841	-183.188	62.5219	133.248	-914	200	0
232	3	-43.7892	120.102	-835.254	-15030.9	-25493.3	-8762.17	269.478	627.996	0	-50.2386	-130.949	-829.701	28337.7	-41483.9	11859.2	250.001	165.846	0	0	0	0	0	0	0	-311	200	0	0.189058	0.0576008	10.495	-207.369	105.026	167.937	-914	200	0
232	4	-44.4066	119.825	-836.856	-15075.9	-25697.3	-8818.6	269.293	628.015	0	-51.0026	-131.26	-831.081	28460	-41883.3	11898.6	249.604	165.755	0	0	0	0	0	0	0	-311	200	0	0.0112788	-0.00710785	12.6882	-241.756	132.389	199.474	-914	200	0
232	5	-45.0202	119.641	-838.49	-15120.2	-25902.9	-8869.04	269.108	628.033	0	-51.742	-131.572	-832.548	28579.8	-42285.2	11940.6	249.21	165.672	0	0	0	0	0	0	0	-311	200	0	-0.235125	-0.054765	15.1534	-279.745	138.319	220.277	-914	200	0
232	6	-45.6601	119.527	-840.103	-15166.6	-26108.6	-8914.48	268.922	628.053	0	-52.4734	-131.895	-834.056	28696.3	-42689.3	11985.4	248.817	165.594	0	0	0	0	0	0	0	-311	200	0	-0.540482	-0.0904658	17.4906	-315.692	114.214	226.328	-914	200	0
232	7	-46.3525	119.462	-841.648	-15217.7	-26313.3	-8956.25	268.736	628.081	0	-53.215	-132.232	-835.55	28810.1	-43094.8	12032.3	248.423	165.52	0	0	0	0	0	0	0	-311	200	0	-0.8704	-0.119425	19.481	-344.131	52.805	219.572	-914	200	0
232	8	-47.1104	119.429	-843.102	-15274.8	-26515.1	-8995.72	268.551	628.117	0	-53.9814	-132.578	-836.994	28923.3	-43501.2	12079.8	248.027	165.444	0	0	0	-0	0	0	0	-311	200	0	-1.18305	-0.139755	21.0883	-357.889	-46.1398	204.297	-914	200	0
232	9	-47.9302	119.426	-844.475	-15338.3	-26711.6	-9034.23	268.369	628.163	0	-54.7802	-132.926	-838.381	29037.7	-43907.6	12126.6	247.628	165.365	0	0	0	-0	0	0	0	-311	200	0	-1.44168	-0.14504	22.3195	-353.939	-172.903	183.066	-914	200	0
233	0	-48.7962	119.464	-845.814	-15407.3	-26899.6	-9072.68	268.197	628.216	0	-55.6103	-133.264	-839.738	29153.3	-44314.2	12171.9	247.229	165.283	0	0	0	-0	0	0	0	-311	200	0	-1.61786	-0.134055	23.1387	-339.822	-311.801	157.189	-914	200	0	-113.34	-14.1234	-1680.65	-672819	457039	43505.8	268.73	399.93	0
233	1	-49.6876	119.553	-847.182	-15480.9	-27077.1	-9110.96	268.039	628.273	0	-56.4643	-133.584	-841.108	29267.6	-44721.8	12216.6	246.83	165.203	0	0	0	-0	0	0	0	-311	200	0	-1.6945	-0.112438	23.4109	-327.974	-446.647	128.587	-914	200	0
233	2	-50.5871	119.698	-848.622	-15558.9	-27244.6	-9148.18	267.895	628.334	0	-57.3354	-133.882	-842.521	29376.4	-45130.6	12262.7	246.434	165.133	0	0	0	-0	0	0	0	-311	200	0	-1.66892	-0.085088	22.9143	-324.404	-560.436	99.6989	-914	200	0
233	3	-51.4864	119.897	-850.134	-15640.9	-27406.2	-9183.5	267.763	628.398	0	-58.2217	-134.158	-843.976	29474.6	-45538.5	12312.2	246.043	165.077	0	0	0	-0	0	0	0	-311	200	0	-1.54912	-0.0543981	21.5194	-326.28	-637.065	72.6961	-914	200	0
233	4	-52.3837	120.145	-851.693	-15725.7	-27566.8	-9216.24	267.633	628.464	0	-59.1211	-134.418	-845.455	29558	-45941.9	12366.8	245.66	165.039	0	0	0	0	0	0	0	-311	200	0	-1.35006	-0.0263426	19.3764	-330.137	-671.429	49.4273	-914	200	0
233	5	-53.2818	120.433	-853.253	-15811.7	-27729.4	-9245.83	267.502	628.531	0	-60.0267	-134.664	-846.92	29624.6	-46336.2	12427.8	245.289	165.021	0	0	0	0	0	0	0	-311	200	0	-1.10225	-0.012106	16.9278	-338.849	-674.955	31.4371	-914	200	0
233	6	-54.1881	120.752	-854.759	-15898.3	-27895.4	-9271.99	267.365	628.6	0	-60.9294	-134.901	-848.32	29674.1	-46716.5	12495	244.931	165.02	0	0	0	0	0	0	0	-311	200	0	-0.853	-0.0247689	14.7298	-358.849	-666.481	19.5287	-914	200	0
233	7	-55.1145	121.09	-856.142	-15986.2	-28067.2	-9294.61	267.217	628.672	0	-61.8243	-135.131	-849.593	29708.5	-47078.6	12567.2	244.587	165.032	0	0	0	0	0	0	0	-311	200	0	-0.647854	-0.0773121	13.1868	-392.77	-657.831	13.5625	-914	200	0
233	8	-56.0721	121.436	-857.344	-16076.6	-28247.3	-9313.4	267.053	628.752	0	-62.7123	-135.357	-850.705	29731.4	-47422.3	12642.7	244.255	165.051	0	0	0	0	0	0	0	-311	200	0	-0.515378	-0.180682	12.3957	-435.548	-646.779	12.7365	-914	200	0
233	9	-57.0623	121.785	-858.352	-16169.8	-28436.8	-9328	266.87	628.838	0	-63.5928	-135.575	-851.674	29746.8	-47750	12719.1	243.934	165.073	0	0	0	0	0	0	0	-311	200	0	-0.463539	-0.335558	12.1861	-476.638	-620.83	15.7374	-914	200	0
234	0	-58.0727	122.148	-859.218	-16265	-28634.6	-9338.33	266.674	628.93	0	-64.4582	-135.777	-852.567	29757.4	-48064.6	12794	243.624	165.097	0	0	0	0	0	0	0	-311	200	0	-0.477723	-0.518495	12.2674	-506.587	-568.292	20.6746	-914	200	0	-131.219	-12.3069	-1711.65	-684281	451600	52663.2	260.173	399.449	0
234	1	-59.0838	122.546	-860.051	-16360.5	-28837.6	-9344.4	266.47	629.023	0	-65.2959	-135.954	-853.464	29766	-48369.6	12865.4	243.326	165.123	0	0	0	0	0	0	0	-311	200	0	-0.525847	-0.683185	12.356	-520.776	-487.821	25.4921	-914	200	0
234	2	-60.0819	123	-860.959	-16454.5	-29041	-9346.16	266.269	629.112	0	-66.0995	-136.097	-854.417	29775.9	-48669.7	12930.8	243.038	165.151	0	0	0	0	0	0	0	-311	200	0	-0.57543	-0.786798	12.2378	-516.831	-390.767	29.0365	-914	200	0
234	3	-61.0669	123.519	-862.001	-16546.8	-29239.4	-9343.76	266.08	629.196	0	-66.8747	-136.205	-855.43	29791.1	-48969.1	12988.1	242.755	165.174	0	0	0	0	0	0	0	-311	200	0	-0.606003	-0.812347	11.7802	-491.993	-295.873	31.4358	-914	200	0
234	4	-62.0485	124.102	-863.181	-16639.2	-29427.9	-9337.67	265.908	629.277	0	-67.6393	-136.282	-856.47	29813.2	-49269.7	13036.3	242.474	165.191	0	0	0	0	0	0	0	-311	200	0	-0.607118	-0.767802	10.9181	-444.629	-218.207	33.1297	-914	200	0
234	5	-63.0397	124.735	-864.461	-16733.9	-29603.2	-9328.21	265.755	629.358	0	-68.4167	-136.345	-857.486	29840.4	-49570.3	13076.4	242.191	165.2	0	0	0	0	0	0	0	-311	200	0	-0.575495	-0.676268	9.66988	-376.855	-163.006	34.2956	-914	200	0
234	6	-64.052	125.399	-865.776	-16833.3	-29764.9	-9315.22	265.621	629.443	0	-69.2288	-136.417	-858.416	29867.8	-49867.7	13110.5	241.907	165.206	0	0	0	0	0	0	0	-311	200	0	-0.519245	-0.567887	8.19791	-295.664	-130.459	35.6504	-914	200	0
234	7	-65.0934	126.074	-867.044	-16939.4	-29915.2	-9298.58	265.497	629.537	0	-70.094	-136.516	-859.196	29890.2	-50158.3	13140.1	241.622	165.211	0	0	0	0	0	0	0	-311	200	0	-0.458125	-0.472729	6.8008	-211.469	-121.247	38.976	-914	200	0
234	8	-66.1673	126.741	-868.191	-17053.7	-30057.2	-9278.81	265.379	629.643	0	-71.0281	-136.655	-859.777	29905.5	-50441.2	13165.3	241.332	165.217	0	0	0	0	0	0	0	-311	200	0	-0.413503	-0.414416	5.77792	-133.997	-135.974	46.3287	-914	200	0
234	9	-67.2706	127.395	-869.177	-17177.2	-30194.1	-9256.86	265.261	629.763	0	-72.0407	-136.842	-860.142	29915.3	-50719.1	13185.8	241.034	165.221	0	0	0	0	0	0	0	-311	200	0	-0.398574	-0.406233	5.3035	-69.2021	-172.748	59.0263	-914	200	0
235	0	-68.3907	128.041	-870.015	-17308.6	-30328.8	-9233.38	265.14	629.895	0	-73.1321	-137.074	-860.312	29922.8	-50996.3	13201.3	240.724	165.219	0	0	0	-0	0	0	0	-311	200	0	-0.415937	-0.450598	5.40218	-19.5653	-226.044	77.1753	-914	200	0	-152.742	-8.1056	-1722.27	-690723	451440	62994.4	257.877	400.844	0
235	1	-69.5068	128.693	-870.756	-17444	-30464.4	-9208.7	265.014	630.033	0	-74.2941	-137.344	-860.329	29931	-51277.2	13212.1	240.398	165.21	0	0	0	-0	0	0	0	-311	200	0	-0.457944	-0.53924	5.96038	14.3289	-285.862	99.3555	-914	200	0
235	2	-70.6003	129.362	-871.455	-17578.4	-30603.4	-9183.02	264.882	630.171	0	-75.5175	-137.642	-860.225	29940.7	-51565.1	13219.2	240.056	165.194	0	0	0	-0	0	0	0	-311	200	0	-0.506836	-0.6522	6.73667	32.3616	-337.038	122.272	-914	200	0
235	3	-71.6655	130.045	-872.128	-17708.1	-30745.6	-9156.3	264.746	630.304	0	-76.7967	-137.959	-860.01	29950.7	-51861.1	13223.8	239.697	165.174	0	0	0	-0	0	0	0	-311	200	0	-0.537968	-0.757943	7.43403	32.9854	-361.693	141.072	-914	200	0
235	4	-72.7103	130.727	-872.744	-17830.5	-30889.5	-9128.4	264.606	630.43	0	-78.1294	-138.293	-859.675	29959.3	-52163.3	13226.5	239.322	165.15	0	0	0	-0	0	0	0	-311	200	0	-0.530894	-0.824167	7.88553	12.2423	-347.604	151.749	-914	200	0
235	5	-73.7513	131.389	-873.24	-17945.1	-31033.1	-9099.48	264.462	630.55	0	-79.5127	-138.641	-859.207	29964.6	-52465.6	13227.6	238.937	165.125	0	0	0	-0	0	0	0	-311	200	0	-0.482774	-0.840884	8.20961	-33.2329	-296.273	154.743	-914	200	0
235	6	-74.8081	132.013	-873.558	-18053.1	-31175.2	-9070.02	264.312	630.666	0	-80.9387	-138.998	-858.591	29964.9	-52760.9	13227.1	238.549	165.1	0	0	0	-0	0	0	0	-311	200	0	-0.408396	-0.828974	8.72923	-101.928	-220.654	155.284	-914	200	0
235	7	-75.8966	132.587	-873.679	-18156.6	-31313.8	-9040.41	264.159	630.782	0	-82.3924	-139.353	-857.815	29958.4	-53044.7	13224.9	238.163	165.076	0	0	0	0	0	0	0	-311	200	0	-0.326454	-0.819227	9.73822	-187.134	-135.667	159.421	-914	200	0
235	8	-77.0218	133.111	-873.633	-18257.9	-31445.7	-9010.68	264.006	630.899	0	-83.852	-139.691	-856.881	29943.1	-53315.2	13219.9	237.78	165.056	0	0	0	0	0	0	0	-311	200	0	-0.248866	-0.828985	11.3404	-278.29	-52.5795	170.328	-914	200	0
235	9	-78.1737	133.598	-873.49	-18359.6	-31568	-8980.61	263.86	631.019	0	-85.2906	-139.988	-855.817	29917.8	-53571.3	13210.6	237.403	165.042	0	0	0	0	0	0	0	-311	200	0	-0.179893	-0.855606	13.4006	-360.57	20.7265	187.239	-914	200	0
236	0	-79.3303	134.069	-873.334	-18463.2	-31679.9	-8950	263.725	631.141	0	-86.6795	-140.221	-854.684	29882.7	-53814.1	13195.3	237.036	165.036	0	0	0	0	0	0	0	-311	200	0	-0.120993	-0.880527	15.5773	-416.102	78.11	205.935	-914	200	0	-176.651	-4.78738	-1705.95	-688556	451578	73902.7	259.743	403.508	0
236	1	-80.4697	134.544	-873.229	-18568.5	-31782.7	-8918.74	263.603	631.264	0	-87.9959	-140.372	-853.543	29840.1	-54046.8	13172.3	236.679	165.04	0	0	0	0	0	0	0	-311	200	0	-0.0774748	-0.882069	17.4721	-430.775	115.358	220.732	-914	200	0
236	2	-81.5827	135.033	-873.191	-18674.6	-31879.4	-8886.51	263.491	631.387	0	-89.2325	-140.438	-852.413	29791.9	-54272.8	13140.4	236.33	165.05	0	0	0	0	0	0	0	-311	200	0	-0.0580836	-0.85305	18.828	-402.387	133.357	227.379	-914	200	0
236	3	-82.6775	135.531	-873.171	-18780.5	-31974.4	-8852.66	263.381	631.508	0	-90.4012	-140.429	-851.254	29738.5	-54493.8	13099.5	235.984	165.065	0	0	0	0	0	0	0	-311	200	0	-0.064811	-0.806642	19.5786	-341.276	140.573	224.057	-914	200	0
236	4	-83.7746	136.025	-873.09	-18884.8	-32072.4	-8816.37	263.266	631.63	0	-91.5241	-140.359	-849.996	29679.2	-54710.2	13050.5	235.635	165.083	0	0	0	0	0	0	0	-311	200	0	-0.0888714	-0.76409	19.7422	-263.692	148.322	210.191	-914	200	0
236	5	-84.898	136.501	-872.865	-18985.4	-32177.8	-8777.23	263.135	631.751	0	-92.6204	-140.242	-848.561	29613.8	-54918.7	12994.8	235.28	165.101	0	0	0	0	0	0	0	-311	200	0	-0.120648	-0.740897	19.3944	-185.575	162.317	186.709	-914	200	0
236	6	-86.0671	136.95	-872.437	-19080.5	-32294	-8735.24	262.984	631.87	0	-93.7028	-140.095	-846.895	29542.8	-55112.5	12933.1	234.924	165.116	0	0	0	0	0	0	0	-311	200	0	-0.15745	-0.744869	18.7286	-118.903	182.685	157.933	-914	200	0
236	7	-87.2906	137.362	-871.78	-19169.7	-32422.4	-8690.45	262.809	631.989	0	-94.7789	-139.932	-844.977	29467.5	-55285.1	12865.4	234.572	165.126	0	0	0	0	0	0	0	-311	200	0	-0.199671	-0.77786	17.9603	-69.8762	209.837	130.908	-914	200	0
236	8	-88.5674	137.737	-870.903	-19254.3	-32560.6	-8642.47	262.613	632.108	0	-95.8528	-139.767	-842.821	29389	-55434.9	12792.5	234.227	165.13	0	0	0	0	0	0	0	-311	200	0	-0.24506	-0.833947	17.1408	-40.9124	242.422	111.908	-914	200	0
236	9	-89.888	138.08	-869.841	-19335.6	-32703	-8590.7	262.403	632.229	0	-96.9261	-139.611	-840.467	29308.3	-55565.7	12715.7	233.887	165.129	0	0	0	0	0	0	0	-311	200	0	-0.289175	-0.899229	16.1845	-33.3975	272.885	103.318	-914	200	0
237	0	-91.2365	138.402	-868.643	-19415.2	-32844.4	-8534.69	262.189	632.351	0	-97.9966	-139.467	-837.96	29226.5	-55682.1	12637.3	233.55	165.122	0	0	0	0	0	0	0	-311	200	0	-0.330196	-0.952886	15.0475	-45.4013	295.018	102.144	-914	200	0	-199.904	0.643827	-1677.55	-679791	433219	84489.6	252.53	405.255	0
237	1	-92.5935	138.717	-867.365	-19493.4	-32981.4	-8474.45	261.975	632.474	0	-99.0579	-139.336	-835.329	29144.9	-55787.1	12558.4	233.215	165.11	0	0	0	0	0	0	0	-311	200	0	-0.370181	-0.970624	13.7764	-69.3277	311.907	101.689	-914	200	0
237	2	-93.9436	139.032	-866.036	-19569.4	-33111.8	-8410.49	261.766	632.597	0	-100.102	-139.211	-832.564	29065.1	-55882.5	12478.7	232.879	165.09	0	0	0	-0	0	0	0	-311	200	0	-0.408819	-0.936614	12.4315	-96.4533	327.698	96.6392	-914	200	0
237	3	-95.28	139.348	-864.641	-19641.2	-33233.8	-8343.76	261.564	632.716	0	-101.121	-139.085	-829.631	28987.6	-55967.8	12396.4	232.539	165.06	0	0	0	-0	0	0	0	-311	200	0	-0.437672	-0.849981	11.017	-121.867	336.548	86.0929	-914	200	0
237	4	-96.6049	139.662	-863.135	-19706.1	-33345.1	-8275.5	261.367	632.831	0	-102.106	-138.951	-826.488	28911	-56040.6	12309.8	232.194	165.019	0	0	0	-0	0	0	0	-311	200	0	-0.444394	-0.717324	9.48588	-144.243	326.489	71.721	-914	200	0
237	5	-97.9247	139.966	-861.466	-19762.8	-33444.6	-8206.77	261.177	632.941	0	-103.054	-138.805	-823.111	28832.7	-56097.8	12218.2	231.847	164.971	0	0	0	-0	0	0	0	-311	200	0	-0.424662	-0.550316	7.87043	-165.331	292.289	55.6227	-914	200	0
237	6	-99.2472	140.254	-859.591	-19811.7	-33532.7	-8137.85	260.99	633.048	0	-103.964	-138.639	-819.475	28750.2	-56138.2	12121.8	231.495	164.916	0	0	0	-0	0	0	0	-311	200	0	-0.387009	-0.368709	6.36737	-189.731	240.659	40.0216	-914	200	0
237	7	-100.58	140.517	-857.48	-19854.9	-33610.2	-8068.06	260.804	633.155	0	-104.839	-138.443	-815.562	28661.5	-56161.8	12021.4	231.137	164.857	0	0	0	-0	0	0	0	-311	200	0	-0.343809	-0.19407	5.2164	-221.752	183.132	26.8859	-914	200	0
237	8	-101.925	140.753	-855.129	-19895.6	-33676.5	-7996.27	260.618	633.266	0	-105.681	-138.201	-811.374	28565.2	-56169.1	11918.3	230.773	164.794	0	0	0	-0	0	0	0	-311	200	0	-0.301231	-0.0423248	4.5512	-261.814	128.129	17.4266	-914	200	0
237	9	-103.274	140.969	-852.562	-19936.3	-33730.3	-7921.65	260.437	633.384	0	-106.482	-137.899	-806.956	28460.1	-56160.9	11813.9	230.404	164.731	0	0	0	0	0	0	0	-311	200	0	-0.256936	0.0756837	4.37049	-304.755	79.5126	12.1449	-914	200	0
238	0	-104.606	141.18	-849.845	-19978.1	-33770.6	-7843.87	260.263	633.508	0	-107.225	-137.518	-802.388	28346.4	-56138.9	11709.2	230.035	164.673	0	0	0	0	0	0	0	-311	200	0	-0.201652	0.151066	4.56348	-339.706	37.9086	11.0444	-914	200	0	-219.012	7.59126	-1608.57	-656741	413200	95148.9	250.345	408.512	0
238	1	-105.89	141.403	-847.058	-20020.6	-33798.1	-7762.86	260.099	633.635	0	-107.887	-137.04	-797.758	28224.9	-56105.3	11604.1	229.671	164.62	0	0	0	0	0	0	0	-311	200	0	-0.123622	0.177287	4.97464	-354.383	1.98332	13.6653	-914	200	0
238	2	-107.098	141.647	-844.252	-20063.1	-33814.7	-7678.45	259.947	633.764	0	-108.455	-136.452	-793.114	28097.8	-56061.6	11497.3	229.315	164.573	0	0	0	0	0	0	0	-311	200	0	-0.0163419	0.154561	5.51443	-344.444	-30.3596	18.9304	-914	200	0
238	3	-108.224	141.905	-841.415	-20104.6	-33822.3	-7590.41	259.803	633.894	0	-108.933	-135.755	-788.446	27966.7	-56007	11386.2	228.965	164.529	0	0	0	0	0	0	0	-311	200	0	0.116918	0.0916951	6.19589	-317.234	-61.0036	25.0187	-914	200	0
238	4	-109.272	142.158	-838.479	-20143.5	-33822.3	-7498.69	259.662	634.024	0	-109.337	-134.958	-783.694	27832.4	-55938.6	11267.8	228.622	164.486	0	0	0	0	0	0	0	-311	200	0	0.265483	0.0015948	7.0304	-283.891	-90.9186	29.4068	-914	200	0
238	5	-110.256	142.384	-835.36	-20178.2	-33814.6	-7403.64	259.521	634.155	0	-109.679	-134.075	-778.777	27694.3	-55852.8	11139.8	228.281	164.439	0	0	0	0	0	0	0	-311	200	0	0.414391	-0.103495	7.91964	-251.038	-119.567	29.0997	-914	200	0
238	6	-111.192	142.56	-831.981	-20207.8	-33796.8	-7306.13	259.378	634.289	0	-109.967	-133.122	-773.615	27550.1	-55747	11001.2	227.94	164.388	0	0	0	0	0	0	0	-311	200	0	0.546175	-0.214691	8.69265	-221.525	-144.438	21.7781	-914	200	0
238	7	-112.096	142.667	-828.267	-20233.5	-33765.8	-7207.19	259.233	634.429	0	-110.208	-132.119	-768.136	27396.4	-55618.5	10852.4	227.593	164.334	0	0	0	0	0	0	0	-311	200	0	0.644205	-0.329853	9.25647	-200.631	-160.808	8.08517	-914	200	0
238	8	-112.978	142.687	-824.16	-20256.3	-33720.1	-7107.54	259.086	634.578	0	-110.404	-131.086	-762.274	27228.8	-55464.8	10695.2	227.238	164.279	0	0	0	0	0	0	0	-311	200	0	0.693881	-0.453165	9.65579	-198.72	-161.931	-7.40917	-914	200	0
238	9	-113.833	142.616	-819.641	-20276.4	-33660.1	-7007.14	258.933	634.738	0	-110.546	-130.023	-755.995	27043.1	-55283.6	10531.6	226.873	164.228	0	0	0	0	0	0	0	-311	200	0	0.684817	-0.587176	9.98108	-225.957	-142.132	-18.4761	-914	200	0
239	0	-114.638	142.464	-814.754	-20292.7	-33587.1	-6905.04	258.776	634.907	0	-110.614	-128.915	-749.34	26836.2	-55076.7	10363	226.5	164.187	0	0	0	0	0	0	0	-311	200	0	0.622521	-0.723581	10.3142	-284.661	-103.701	-20.4462	-914	200	0	-224.913	18.0078	-1492.13	-616099	386626	102074	251.861	413.496	0
239	1	-115.356	142.254	-809.589	-20303.5	-33501.5	-6799.77	258.619	635.079	0	-110.578	-127.733	-742.422	26606.4	-54850.3	10190	226.12	164.163	0	0	0	0	0	0	0	-311	200	0	0.533885	-0.839567	10.7264	-366.513	-59.6491	-11.2244	-914	200	0
239	2	-115.957	142.006	-804.228	-20307.4	-33404.4	-6690.17	258.464	635.251	0	-110.415	-126.455	-735.342	26355	-54609.2	10012.1	225.736	164.16	0	0	0	0	0	0	0	-311	200	0	0.450353	-0.905062	11.2371	-456.333	-25.3403	9.79508	-914	200	0
239	3	-116.425	141.733	-798.703	-20303.5	-33297	-6575.83	258.311	635.421	0	-110.115	-125.071	-728.118	26086	-54350.9	9828.83	225.354	164.173	0	0	0	0	0	0	0	-311	200	0	0.387257	-0.900727	11.8222	-539.203	-6.50194	42.6286	-914	200	0
239	4	-116.762	141.43	-792.994	-20291.7	-33177.8	-6457.27	258.161	635.589	0	-109.678	-123.586	-720.694	25804.1	-54068.5	9640.31	224.977	164.196	0	0	0	-0	0	0	0	-311	200	0	0.34171	-0.830699	12.4743	-605.793	2.79541	86.4189	-914	200	0
239	5	-116.977	141.079	-787.041	-20272.7	-33044.4	-6335.53	258.014	635.758	0	-109.115	-122.007	-712.996	25511.7	-53755.4	9446.94	224.606	164.219	0	0	0	-0	0	0	0	-311	200	0	0.305448	-0.719784	13.2115	-653.902	10.8351	138.596	-914	200	0
239	6	-117.085	140.656	-780.766	-20247.8	-32895.6	-6211.06	257.867	635.933	0	-108.436	-120.344	-704.953	25209.4	-53406.4	9249.33	224.241	164.24	0	0	0	-0	0	0	0	-311	200	0	0.274374	-0.601921	14.0108	-685.067	20.7235	194.107	-914	200	0
239	7	-117.095	140.141	-774.101	-20217.4	-32732.3	-6083.24	257.716	636.117	0	-107.651	-118.598	-696.516	24897.3	-53018.3	9047.75	223.881	164.254	0	0	0	-0	0	0	0	-311	200	0	0.248358	-0.504562	14.7395	-698.303	32.1636	245.884	-914	200	0
239	8	-117.003	139.526	-767.022	-20181.2	-32554.7	-5950.87	257.557	636.311	0	-106.764	-116.767	-687.677	24576.1	-52591.6	8841.7	223.523	164.262	0	0	0	-0	0	0	0	-311	200	0	0.229	-0.436675	15.2346	-690.848	44.0879	287.892	-914	200	0
239	9	-116.797	138.815	-759.553	-20137.7	-32362.7	-5812.87	257.392	636.513	0	-105.765	-114.84	-678.478	24247.1	-52130	8629.53	223.166	164.262	0	0	0	-0	0	0	0	-311	200	0	0.215662	-0.391696	15.48	-665.809	50.7004	318.625	-914	200	0
240	0	-116.455	138.029	-751.767	-20085.3	-32155.9	-5668.72	257.226	636.717	0	-104.637	-112.796	-668.995	23912.3	-51638.6	8408.88	222.812	164.256	0	0	0	-0	0	0	0	-311	200	0	0.202057	-0.360146	15.6313	-633.11	39.5452	340.851	-914	200	0	-209.13	30.9935	-1322.83	-552899	341989	100311	250.925	419.112	0
240	1	-115.951	137.183	-743.745	-20022.6	-31933.1	-5518.71	257.064	636.921	0	-103.357	-110.617	-659.307	23573.1	-51122.6	8178.23	222.46	164.246	0	0	0	0	0	0	0	-311	200	0	0.182124	-0.337862	15.8813	-601.892	-0.0706808	358.192	-914	200	0
240	2	-115.27	136.285	-735.533	-19949.6	-31692.1	-5363.72	256.913	637.123	0	-101.917	-108.3	-649.458	23230.8	-50586.6	7938.31	222.109	164.23	0	0	0	0	0	0	0	-311	200	0	0.156684	-0.325277	16.3236	-573.984	-68.9848	371.758	-914	200	0
240	3	-114.413	135.319	-727.106	-19866.8	-31430.4	-5204.87	256.773	637.323	0	-100.331	-105.855	-639.445	22885.6	-50032.2	7691.76	221.757	164.21	0	0	0	0	0	0	0	-311	200	0	0.129913	-0.321873	16.9042	-543.649	-158.888	378.394	-914	200	0
240	4	-113.391	134.263	-718.388	-19774.6	-31147.1	-5043.41	256.643	637.526	0	-98.6255	-103.299	-629.228	22536.6	-49456.1	7441.54	221.402	164.184	0	0	0	0	0	0	0	-311	200	0	0.101067	-0.324113	17.5355	-506.403	-254.82	372.996	-914	200	0
240	5	-112.221	133.093	-709.289	-19672.5	-30841.3	-4880.51	256.518	637.736	0	-96.8213	-100.652	-618.76	22182.2	-48851.9	7190.16	221.049	164.151	0	0	0	0	0	0	0	-311	200	0	0.0585582	-0.330128	18.2432	-471.091	-337.458	353.723	-914	200	0
240	6	-110.912	131.79	-699.731	-19559.2	-30511.3	-4716.81	256.396	637.953	0	-94.9288	-97.9343	-608.01	21820.3	-48212.5	6940.23	220.704	164.112	0	0	0	0	0	0	0	-311	200	0	-0.0152233	-0.342118	19.1184	-456.865	-389.913	323.54	-914	200	0
240	7	-109.472	130.35	-689.668	-19433.7	-30154.8	-4552.33	256.276	638.178	0	-92.9516	-95.1665	-596.972	21449.7	-47533.3	6694.68	220.376	164.069	0	0	0	0	0	0	0	-311	200	0	-0.12597	-0.361272	20.1745	-473.536	-407.175	287.129	-914	200	0
240	8	-107.895	128.778	-679.099	-19296.2	-29770.3	-4387.02	256.162	638.414	0	-90.8983	-92.366	-585.649	21069.8	-46813.1	6455.26	220.066	164.023	0	0	0	0	0	0	0	-311	200	0	-0.257595	-0.384701	21.29	-512.041	-401.45	248.026	-914	200	0
240	9	-106.169	127.089	-668.075	-19147.3	-29358.2	-4221.34	256.056	638.66	0	-88.7883	-89.5464	-574.044	20681.2	-46053.9	6221.47	219.773	163.973	0	0	0	0	0	0	0	-311	200	0	-0.381646	-0.409794	22.2727	-557.794	-398.924	208.018	-914	200	0
241	0	-104.273	125.302	-656.676	-18986.1	-28920.2	-4055.96	255.96	638.912	0	-86.6434	-86.7156	-562.163	20284.7	-45259.1	5991.78	219.491	163.917	0	0	0	0	0	0	0	-311	200	0	-0.468294	-0.436478	23.0048	-604.145	-427.843	168.552	-914	200	0	-169.34	41.1263	-1083.97	-461029	290262	86508.2	260.282	427.152	0
241	1	-102.184	123.434	-644.981	-18810.5	-28458.9	-3891.24	255.876	639.164	0	-84.4781	-83.8802	-550.021	19881.5	-44432.8	5764.88	219.216	163.853	0	0	0	0	0	0	0	-311	200	0	-0.492655	-0.462307	23.4916	-647.764	-504.747	132.821	-914	200	0
241	2	-99.8911	121.488	-633.03	-18618.2	-27976	-3727.41	255.806	639.411	0	-82.3009	-81.0506	-537.632	19473.7	-43579.7	5539.87	218.941	163.779	0	0	0	0	0	0	0	-311	200	0	-0.441307	-0.479177	23.733	-681.598	-627.73	104.974	-914	200	0
241	3	-97.3977	119.455	-620.806	-18408.1	-27471.8	-3565.26	255.748	639.652	0	-80.1134	-78.24	-525.005	19063.8	-42704	5316.39	218.66	163.688	0	0	0	0	0	0	0	-311	200	0	-0.31542	-0.475216	23.6562	-700.595	-774.874	85.7797	-914	200	0
241	4	-94.7191	117.318	-608.258	-18180.2	-26946.1	-3406.08	255.7	639.889	0	-77.9059	-75.4609	-512.145	18653.9	-41808.1	5094.91	218.367	163.577	0	0	0	0	0	0	0	-311	200	0	-0.131189	-0.437619	23.2253	-705.477	-906.922	70.1518	-914	200	0
241	5	-91.8782	115.063	-595.324	-17936.1	-26399.7	-3251.25	255.655	640.128	0	-75.6588	-72.7227	-499.049	18244.4	-40892	4876.62	218.06	163.442	0	0	0	0	0	0	0	-311	200	0	0.0804226	-0.360951	22.5284	-697.385	-983.173	51.1749	-914	200	0
241	6	-88.8991	112.681	-581.948	-17677.4	-25834	-3102.11	255.608	640.376	0	-73.3483	-70.0294	-485.709	17834.5	-39956.8	4663.29	217.735	163.282	0	0	0	0	0	0	0	-311	200	0	0.276154	-0.258078	21.7136	-678.563	-984.119	26.4295	-914	200	0
241	7	-85.7997	110.174	-568.104	-17405	-25250.4	-2959.9	255.553	640.637	0	-70.9495	-67.3784	-472.121	17422.4	-39004.3	4457.11	217.385	163.098	0	0	0	-0	0	0	0	-311	200	0	0.413224	-0.154812	20.8628	-655.047	-917.239	-0.747248	-914	200	0
241	8	-82.5882	107.555	-553.81	-17118.4	-24650.7	-2825.41	255.489	640.91	0	-68.438	-64.7596	-458.302	17007.1	-38036.1	4260.64	217.007	162.891	0	0	0	-0	0	0	0	-311	200	0	0.475097	-0.0701911	19.9253	-629.223	-803.47	-24.6485	-914	200	0
241	9	-79.2628	104.848	-539.12	-16816.4	-24038.3	-2699.03	255.412	641.192	0	-65.7932	-62.1541	-444.29	16587.8	-37051.8	4075.95	216.604	162.664	0	0	0	-0	0	0	0	-311	200	0	0.477896	-0.00715961	18.7307	-594.416	-663.762	-40.3788	-914	200	0
242	0	-75.8157	102.083	-524.118	-16497	-23416.1	-2581.11	255.323	641.476	0	-63.0017	-59.5362	-430.135	16164.2	-36051.7	3903.22	216.185	162.421	0	0	0	-0	0	0	0	-311	200	0	0.441892	0.0385999	17.069	-541.381	-513.564	-45.9468	-914	200	0	-107.444	42.1699	-809.974	-346623	206665	58910.2	248.776	430.437	0
242	1	-72.2378	99.2869	-508.899	-16159.4	-22784.2	-2472.2	255.228	641.754	0	-60.0625	-56.8771	-415.882	15735.9	-35036.2	3740.57	215.754	162.162	0	0	0	-0	0	0	0	-311	200	0	0.373037	0.0678126	14.8687	-466.841	-362.557	-43.2664	-914	200	0
242	2	-68.5263	96.476	-493.53	-15804.5	-22138.9	-2373.02	255.142	642.023	0	-56.9956	-54.1547	-401.547	15303	-34005.5	3585.53	215.314	161.89	0	0	0	-0	0	0	0	-311	200	0	0.275693	0.0789197	12.3358	-376.333	-217.663	-36.3932	-914	200	0
242	3	-64.6875	93.6486	-478.026	-15434.6	-21476	-2284.65	255.074	642.288	0	-53.8431	-51.3622	-387.131	14865.8	-32959.7	3436.21	214.862	161.6	0	0	0	0	0	0	0	-311	200	0	0.162861	0.075037	9.85706	-281.614	-85.2506	-28.605	-914	200	0
242	4	-60.7337	90.7872	-462.361	-15051.1	-20794.9	-2208.49	255.025	642.553	0	-50.658	-48.5067	-372.633	14424.3	-31899.8	3291.05	214.394	161.291	0	0	0	0	0	0	0	-311	200	0	0.0505464	0.0638577	7.75867	-194.3	29.3945	-21.5267	-914	200	0
242	5	-56.6805	87.863	-446.478	-14653.8	-20099.6	-2145.83	254.982	642.821	0	-47.49	-45.6013	-358.063	13978.1	-30827	3147.61	213.906	160.962	0	0	0	0	0	0	0	-311	200	0	-0.0474719	0.053181	6.16628	-121.064	122.302	-15.7901	-914	200	0
242	6	-52.5473	84.8382	-430.29	-14241	-19396.7	-2097.28	254.922	643.096	0	-44.379	-42.6614	-343.434	13526.1	-29743.6	3002.27	213.393	160.615	0	0	0	0	0	0	0	-311	200	0	-0.119314	0.0492154	5.01637	-63.6085	189.552	-11.4924	-914	200	0
242	7	-48.3581	81.6674	-413.698	-13809.3	-18691	-2062.27	254.82	643.38	0	-41.3562	-39.706	-328.768	13067.3	-28654.6	2851.6	212.842	160.254	0	0	0	0	0	0	0	-311	200	0	-0.155842	0.056727	4.15509	-20.4928	228.398	-8.43408	-914	200	0
242	8	-44.1381	78.3051	-396.63	-13355.2	-17983.6	-2038.96	254.659	643.672	0	-38.4465	-36.7618	-314.112	12601.9	-27567.8	2693.92	212.236	159.881	0	0	0	0	0	0	0	-311	200	0	-0.155045	0.0790052	3.48231	11.3454	242.166	-6.41397	-914	200	0
242	9	-39.9062	74.7192	-379.071	-12874.7	-17274.4	-2024.82	254.43	643.964	0	-35.6693	-33.8623	-299.559	12132.1	-26491.4	2529.67	211.565	159.5	0	0	0	0	0	0	0	-311	200	0	-0.123623	0.117605	3.02048	35.4561	241.91	-5.38362	-914	200	0
243	0	-35.6681	70.9005	-361.071	-12364.2	-16563.6	-2017.27	254.127	644.243	0	-33.0407	-31.0395	-285.242	11660.4	-25431.5	2360.98	210.842	159.121	0	0	0	0	0	0	0	-311	200	0	-0.0721019	0.171838	2.84027	55.1088	240.729	-5.34874	-914	200	0	-40.8396	30.6795	-495.897	-211872	126842	23813.9	251.819	430.209	0
243	1	-31.4201	66.8594	-342.729	-11821.5	-15850	-2013.84	253.754	644.492	0	-30.5767	-28.3224	-271.303	11189	-24392.5	2191.16	210.091	158.758	0	0	0	0	0	0	0	-311	200	0	-0.00989876	0.237891	2.96618	72.7293	247.591	-6.22228	-914	200	0
243	2	-27.1598	62.616	-324.16	-11247.7	-15129.2	-2012.54	253.328	644.698	0	-28.2937	-25.7384	-257.833	10718.3	-23376.6	2023.94	209.334	158.429	0	0	0	0	0	0	0	-311	200	0	0.055218	0.307561	3.34873	89.4059	265.412	-7.7737	-914	200	0
243	3	-22.8964	58.1944	-305.466	-10647.7	-14395	-2012.04	252.875	644.857	0	-26.2049	-23.3083	-244.836	10246.2	-22382.3	1862.21	208.582	158.151	0	0	0	0	0	0	0	-311	200	0	0.115689	0.366715	3.86192	104.44	290.85	-9.61023	-914	200	0
243	4	-18.6563	53.624	-286.721	-10029.5	-13643.7	-2011.48	252.415	644.98	0	-24.313	-21.0351	-232.232	9769.54	-21404.1	1706.76	207.834	157.932	0	0	0	0	0	0	0	-311	200	0	0.163133	0.394754	4.30862	115.178	314.626	-11.1652	-914	200	0
243	5	-14.4829	48.9449	-267.976	-9402.08	-12875.9	-2010.15	251.951	645.086	0	-22.604	-18.9027	-219.897	9285.58	-20433.2	1556.59	207.078	157.773	0	0	0	0	0	0	0	-311	200	0	0.190167	0.370059	4.49817	118.209	325.738	-11.8041	-914	200	0
243	6	-10.4274	44.2124	-249.284	-8773.93	-12096.8	-2007.51	251.474	645.197	0	-21.0388	-16.8839	-207.693	8792.5	-19458.6	1410.49	206.311	157.666	0	0	0	0	0	0	0	-311	200	0	0.195564	0.282494	4.4082	112.139	320.2	-11.0739	-914	200	0
243	7	-6.53659	39.4982	-230.729	-8152.38	-11314.4	-2003.09	250.962	645.333	0	-19.5478	-14.9482	-195.495	8288.77	-18466.3	1267.62	205.541	157.601	0	0	0	0	0	0	0	-311	200	0	0.186134	0.139397	4.24968	98.7498	304.564	-8.80742	-914	200	0
243	8	-2.84122	34.8882	-212.431	-7543.86	-10535.9	-1996.37	250.403	645.512	0	-18.0355	-13.069	-183.198	7772.55	-17440.5	1127.97	204.8	157.573	0	0	0	0	0	0	0	-311	200	0	0.171545	-0.0426317	4.33069	80.7448	288.649	-4.91978	-914	200	0
243	9	0.65174	30.4787	-194.559	-6954.2	-9764.46	-1986.9	249.812	645.743	0	-16.3944	-11.2283	-170.74	7242.79	-16367.5	993.067	204.138	157.58	0	0	0	-0	0	0	0	-311	200	0	0.158682	-0.246323	4.8993	59.2841	277.336	0.792605	-914	200	0
244	0	3.9586	26.3656	-177.317	-6388.02	-8999.19	-1974.12	249.248	646.026	0	-14.5274	-9.41266	-158.121	6701.26	-15240.3	865.612	203.616	157.619	0	0	0	-0	0	0	0	-311	200	0	0.150166	-0.453083	6.09046	33.5748	268.312	8.63244	-914	200	0	11.3381	11.2609	-202.518	-86445.3	58468.7	-6104.2	291.382	429.569	0
244	1	7.10561	22.6256	-160.908	-5847.74	-8238.34	-1956.91	248.801	646.342	0	-12.3724	-7.61331	-145.379	6151.91	-14058.9	748.092	203.295	157.684	0	0	0	-0	0	0	0	-311	200	0	0.144644	-0.638193	7.91032	1.41067	252.38	18.8565	-914	200	0
244	2	10.1052	19.2993	-145.451	-5333.39	-7480.8	-1933.66	248.568	646.668	0	-9.92479	-5.83642	-132.552	5598.39	-12828.5	642.069	203.219	157.765	0	0	0	-0	0	0	0	-311	200	0	0.137091	-0.767931	10.2177	-40.0483	214.276	31.4606	-914	200	0
244	3	12.9357	16.3839	-130.939	-4843.78	-6725.9	-1902.85	248.633	646.993	0	-7.24888	-4.10932	-119.658	5042.88	-11559.7	548.238	203.393	157.856	0	0	0	-0	0	0	0	-311	200	0	0.119558	-0.80823	12.7542	-92.674	136.439	45.8062	-914	200	0
244	4	15.5335	13.8404	-117.254	-4377.73	-5973	-1863.28	249.059	647.335	0	-4.46999	-2.47621	-106.708	4486.47	-10266.6	466.186	203.788	157.956	0	0	0	-0	0	0	0	-311	200	0	0.0825038	-0.746319	15.2417	-154.807	6.86788	60.0683	-914	200	0
244	5	17.7977	11.6118	-104.23	-3933.93	-5222.95	-1813.68	249.89	647.743	0	-1.75389	-0.990294	-93.7407	3930	-8965.25	393.984	204.361	158.076	0	0	0	0	0	0	0	-311	200	0	0.0168272	-0.597686	17.4505	-219.505	-173.099	70.9879	-914	200	0
244	6	19.6023	9.64262	-91.7116	-3509.85	-4480.62	-1752.39	251.144	648.271	0	0.719291	0.292394	-80.8237	3376.2	-7672.6	328.633	205.07	158.228	0	0	0	0	0	0	0	-311	200	0	-0.0791079	-0.387358	19.2146	-275.687	-384.58	75.3942	-914	200	0
244	7	20.8116	7.88978	-79.6081	-3101.32	-3755.63	-1676.96	252.823	648.957	0	2.78004	1.31861	-68.0687	2831.5	-6407.86	267.444	205.862	158.402	0	0	0	0	0	0	0	-311	200	0	-0.186019	-0.139647	20.445	-311.474	-591.745	73.4713	-914	200	0
244	8	21.3022	6.32786	-67.9082	-2703.43	-3061.51	-1583.97	254.917	649.81	0	4.29111	2.04433	-55.6488	2305.42	-5193.3	209.703	206.677	158.572	0	0	0	0	0	0	0	-311	200	0	-0.261076	0.11488	21.082	-317.623	-751.25	69.0027	-914	200	0
244	9	20.9887	4.94893	-56.6774	-2312.3	-2414.61	-1469.48	257.397	650.798	0	5.16692	2.44534	-43.8089	1808.75	-4054.14	156.933	207.459	158.713	0	0	0	0	0	0	0	-311	200	0	-0.262613	0.342933	21.0354	-291.041	-830.641	64.709	-914	200	0
245	0	19.8442	3.75482	-46.0389	-1927.23	-1831.72	-1329.83	260.214	651.861	0	5.39359	2.53064	-32.8518	1352.74	-3016.35	111.002	208.183	158.823	0	0	0	0	0	0	0	-311	200	0	-0.185401	0.520687	20.2687	-237.695	-823.312	60.1882	-914	200	0	10.4108	1.736	-5.1214	-7767.97	20624.1	-5108.73	4131.38	1536.62	0
245	1	17.9147	2.74544	-36.141	-1551.91	-1325.83	-1163.21	263.315	652.94	0	5.04927	2.35016	-23.1096	949.285	-2105.03	72.7562	208.911	158.922	0	0	0	0	0	0	0	-311	200	0	-0.0720877	0.631566	18.9252	-172.177	-746.661	55.7246	-914	200	0
245	2	15.3329	1.91203	-27.1328	-1194.27	-903.086	-972.34	266.716	654.016	0	4.30393	1.98978	-14.8959	610.091	-1343.6	42.4431	209.801	159.043	0	0	0	0	0	0	0	-311	200	0	0.0106673	0.657187	17.2978	-114.148	-627.862	54.2876	-914	200	0
245	3	12.332	1.24036	-19.1755	-865.805	-563.635	-766.997	270.607	655.152	0	3.37068	1.54904	-8.41846	343.19	-747.568	19.9845	211.199	159.234	0	0	0	0	0	0	0	-311	200	0	0.00962986	0.585171	15.7354	-83.2386	-492.553	58.7194	-914	200	0
245	4	9.23334	0.717748	-12.456	-579.753	-304.436	-563.75	275.559	656.544	0	2.43224	1.11095	-3.69057	148.818	-315.753	4.68918	214.443	159.676	0	0	0	0	0	0	0	-311	200	0	-0.0943952	0.422969	14.6228	-92.418	-360.995	69.8804	-914	200	0
245	5	6.36537	0.333495	-7.12883	-347.074	-119.53	-380.6	283.233	658.686	0	1.60269	0.726615	-0.532253	19.321	-29.8339	-4.66393	300	200	0	0	0	0	0	0	0	-311	200	0	-0.291983	0.193617	14.3146	-143.933	-246.503	87.5055	-914	200	0
245	6	3.95751	0.0728069	-3.21603	-171.916	1.0324	-229.921	300.321	663.456	0	0.934665	0.419011	1.34708	-57.4371	138.112	-9.48546	300	200	0	0	0	0	0	0	0	-311	200	0	-0.55911	-0.0778458	14.9633	-231.374	-154.751	110.414	-914	200	0
245	7	2.10128	-0.0857562	-0.582933	-50.7114	70.2271	-115.875	300	610	0	0.439146	0.192197	2.267	-94.7213	218.207	-11.1267	300	200	0	0	0	0	0	0	0	-311	200	0	-0.862346	-0.369274	16.3963	-342.653	-84.8803	135.683	-914	200	0
245	8	0.783508	-0.166698	1.00047	25.0213	101.638	-36.4895	300	610	0	0.101889	0.0388756	2.52563	-104.865	238.242	-10.7437	300	200	0	0	0	0	0	0	0	-311	200	0	-1.15744	-0.659602	18.1418	-459.121	-30.7242	159.091	-914	200	0
245	9	-0.0675591	-0.193361	1.79157	65.5807	107.58	13.504	300	610	0	-0.104165	-0.0539118	2.37321	-98.1943	221.356	-9.24264	300	200	0	0	0	0	0	0	0	-311	200	0	-1.39053	-0.925957	19.6095	-556.64	15.8003	177.291	-914	200	0
246	0	-0.548826	-0.185637	2.03281	81.0816	98.1698	40.6378	300	610	0	-0.210217	-0.100832	2.00263	-82.6519	185.257	-7.27763	300	200	0	0	0	0	0	0	0	-311	200	0	-1.51002	-1.14028	20.3398	-616.498	55.7019	188.659	-914	200	0	-1.30182	-0.510345	18.7466	3742.6	15261.3	904.423	0	0	0
246	1	-0.760098	-0.159064	1.92916	80.3268	81.0553	51.3933	300	610	0	-0.246128	-0.115788	1.5508	-63.8615	142.414	-5.28017	300	200	0	0	0	-0	0	0	0	-311	200	0	-1.491	-1.27306	20.1358	-637.521	78.4467	191.32	-914	200	0
246	2	-0.790946	-0.124821	1.63955	70.3159	61.5514	51.4499	300	610	0	-0.237431	-0.110582	1.10612	-45.4441	100.802	-3.50219	300	200	0	0	0	-0	0	0	0	-311	200	0	-1.34907	-1.3069	19.0495	-632.016	72.6651	182.964	-914	200	0
246	3	-0.714381	-0.0902516	1.27757	56.1767	42.9992	45.3483	300	610	0	-0.204123	-0.0944041	0.71858	-29.4369	64.8593	-2.0624	300	200	0	0	0	-0	0	0	0	-311	200	0	-1.1256	-1.24868	17.3534	-612.172	39.1606	164.201	-914	200	0
246	4	-0.585188	-0.0596154	0.917128	41.3497	27.206	36.4335	300	610	0	-0.160636	-0.0738476	0.410089	-16.7239	36.461	-0.988693	300	200	0	0	0	-0	0	0	0	-311	200	0	-0.865597	-1.13078	15.4924	-586.676	-10.3204	139.989	-914	200	0
246	5	-0.441139	-0.0348934	0.600547	27.8949	14.882	26.9642	300	610	0	-0.116481	-0.0532241	0.183829	-7.42068	15.7863	-0.25349	300	200	0	0	0	-0	0	0	0	-311	200	0	-0.606478	-0.997635	13.9164	-563.411	-62.2154	116.892	-914	200	0
246	6	-0.305723	-0.0165193	0.346929	16.8334	6.02201	18.3049	300	610	0	-0.0772065	-0.0350209	0.0318229	-1.18703	2.01727	0.199439	300	200	0	0	0	-0	0	0	0	-311	200	0	-0.372617	-0.885142	12.8772	-545.949	-105.066	99.9314	-914	200	0
246	7	-0.191416	-0.00398559	0.159748	8.46651	0.209979	11.1439	300	610	0	-0.0454208	-0.0203796	-0.059367	2.53854	-6.13978	0.436073	300	200	0	0	0	0	0	0	0	-311	200	0	-0.174402	-0.81144	12.3918	-532.433	-130.72	91.3287	-914	200	0
246	8	-0.102873	0.00369587	0.0330816	2.64657	-3.15669	5.69802	300	610	0	-0.0217302	-0.00953181	-0.104719	4.3779	-10.0977	0.520135	300	200	0	0	0	0	0	0	0	-311	200	0	-0.0118147	-0.782027	12.3788	-524.287	-139.052	90.3605	-914	200	0
246	9	-0.0397003	0.0076717	-0.0436893	-1.01515	-4.71601	1.88756	300	610	0	-0.0055185	-0.00215842	-0.118309	4.91349	-11.1694	0.506453	300	200	0	0	0	0	0	0	0	-311	200	0	0.119941	-0.794525	12.7379	-530.704	-139.751	93.5657	-914	200	0
247	0	0.00135428	0.00904295	-0.0826199	-2.99943	-5.05027	-0.528318	300	610	0	0.00446039	0.00233825	-0.112017	4.63562	-10.4539	0.438205	300	200	0	0	0	0	0	0	0	-311	200	0	0.220745	-0.838372	13.3057	-559.603	-144.995	95.7325	-914	200	0	-0.0337828	-0.782491	13.9389	2161.83	12635.7	789.686	0	0	0
247	1	0.0247972	0.00875321	-0.0951528	-3.78269	-4.64034	-1.85434	300	610	0	0.00966597	0.00464484	-0.0950442	3.92317	-8.79614	0.346721	300	200	0	0	0	0	0	0	0	-311	200	0	0.276372	-0.898494	13.89	-608.142	-159.982	92.384	-914	200	0
247	2	0.0353193	0.00754301	-0.091014	-3.78203	-3.8514	-2.39565	300	610	0	0.0115065	0.00541724	-0.0739541	3.04581	-6.7943	0.252784	300	200	0	0	0	0	0	0	0	-311	200	0	0.265034	-0.961556	14.3871	-664.154	-180.586	82.6253	-914	200	0
247	3	0.0371581	0.0059479	-0.0777832	-3.33074	-2.93862	-2.42126	300	610	0	0.0111928	0.00521546	-0.0530111	2.17823	-4.83329	0.168637	300	200	0	0	0	0	0	0	0	-311	200	0	0.177924	-1.01474	14.7832	-713.151	-199.746	69.249	-914	200	0
247	4	0.0337851	0.00432164	-0.0609025	-2.67416	-2.06345	-2.14731	300	610	0	0.00967805	0.00447763	-0.0346496	1.41972	-3.12955	0.10015	300	200	0	0	0	0	0	0	0	-311	200	0	0.0330602	-1.04047	15.0694	-743.478	-216.381	55.972	-914	200	0
247	5	0.0278177	0.00287138	-0.0439357	-1.97784	-1.31426	-1.73379	300	610	0	0.00765325	0.00351957	-0.0199616	0.814342	-1.77687	0.0488335	300	200	0	0	0	0	0	0	0	-311	200	0	-0.129341	-1.01789	15.2086	-748.643	-235.396	45.6115	-914	200	0
247	6	0.0210702	0.00169521	-0.0289425	-1.34167	-0.726821	-1.28932	300	610	0	0.00557662	0.00254911	-0.00913676	0.369191	-0.787291	0.0135067	300	200	0	0	0	0	0	0	0	-311	200	0	-0.266353	-0.935472	15.1783	-728.676	-258.141	40.1999	-914	200	0
247	7	0.0146787	0.000816854	-0.0168714	-0.81595	-0.302415	-0.880055	300	610	0	0.00371779	0.00168723	-0.00182368	0.0692342	-0.124469	-0.00841481	300	200	0	0	0	0	0	0	0	-311	200	0	-0.348862	-0.804159	15.024	-689.202	-279.036	40.3775	-914	200	0
247	8	0.00925375	0.000214454	-0.00791962	-0.416403	-0.022347	-0.539822	300	610	0	0.0022058	0.000990524	0.00259842	-0.111481	0.271462	-0.0200154	300	200	0	0	0	0	0	0	0	-311	200	0	-0.360962	-0.652865	14.8002	-635.132	-291.321	44.2785	-914	200	0
247	9	0.00503141	-0.000157465	-0.00182857	-0.137037	0.141343	-0.279845	300	610	0	0.00107349	0.000471859	0.00483111	-0.202092	0.466738	-0.0242988	300	200	0	0	0	0	0	0	0	-311	200	0	-0.294566	-0.509741	14.495	-566.778	-290.781	48.815	-914	200	0
248	0	0.0020039	-0.000352526	0.0018915	0.039923	0.218605	-0.0970061	300	610	0	0.000294485	0.000117395	0.00553881	-0.230095	0.523365	-0.0238645	300	200	0	0	0	0	0	0	0	-311	200	0	-0.154484	-0.390498	14.1256	-486.373	-277.646	52.8202	-914	200	0	-0.0625153	-0.790091	14.0338	2202.81	12614.6	803.404	0	0	0
248	1	2.43116e-05	-0.000422647	0.00380484	0.136907	0.236964	0.019683	300	610	0	-0.000188518	-0.000100401	0.00528534	-0.218762	0.493525	-0.0207696	300	200	0	0	0	0	0	0	0	-311	200	0	0.0366066	-0.298248	13.8077	-403.141	-257.354	58.2523	-914	200	0
248	2	-0.00111675	-0.000412573	0.00445129	0.176345	0.219267	0.0844268	300	610	0	-0.000443745	-0.000213653	0.00450946	-0.186164	0.417527	-0.0165139	300	200	0	0	0	0	0	0	0	-311	200	0	0.245127	-0.226744	13.5948	-327.11	-235.973	68.2356	-914	200	0
248	3	-0.00163966	-0.000357592	0.00429226	0.177995	0.18295	0.111586	300	610	0	-0.000537582	-0.000253294	0.00352572	-0.145226	0.324053	-0.0120982	300	200	0	0	0	-0	0	0	0	-311	200	0	0.436966	-0.16561	13.3629	-262.891	-215.211	84.0978	-914	200	0
248	4	-0.00174482	-0.000283346	0.00368908	0.157722	0.140258	0.113897	300	610	0	-0.000527441	-0.000245887	0.00253977	-0.104375	0.231674	-0.008117	300	200	0	0	0	-0	0	0	0	-311	200	0	0.583006	-0.108074	12.9319	-211.44	-191.876	103.126	-914	200	0
248	5	-0.00159726	-0.000206877	0.00290245	0.127262	0.0989891	0.101646	300	610	0	-0.000458726	-0.000212313	0.00167009	-0.0684428	0.15094	-0.00486024	300	200	0	0	0	-0	0	0	0	-311	200	0	0.659129	-0.0548633	12.2116	-173.051	-160.375	118.948	-914	200	0
248	6	-0.00132198	-0.000138246	0.00210413	0.0945761	0.0634598	0.0824839	300	610	0	-0.000364527	-0.000167696	0.000970952	-0.0396237	0.0865256	-0.0024083	300	200	0	0	0	-0	0	0	0	-311	200	0	0.647473	-0.0104539	11.2496	-147.7	-116.773	125.928	-914	200	0
248	7	-0.0010061	-8.23038e-05	0.00139427	0.0645074	0.0354662	0.0616324	300	610	0	-0.000266906	-0.00012205	0.000453218	-0.0183299	0.0391745	-0.00071143	300	200	0	0	0	-0	0	0	0	-311	200	0	0.547662	0.0218926	10.2514	-135.925	-61.4625	123.592	-914	200	0
248	8	-0.000704528	-4.03273e-05	0.000819906	0.0395285	0.0151427	0.0422957	300	610	0	-0.000178957	-8.12542e-05	0.000101512	-0.00390167	0.00727938	0.000349011	300	200	0	0	0	-0	0	0	0	-311	200	0	0.382867	0.0409318	9.51025	-139.639	2.1605	116.002	-914	200	0
248	9	-0.000447143	-1.13848e-05	0.000391919	0.020454	0.00165237	0.0261353	300	610	0	-0.000107054	-4.81111e-05	-0.000112805	0.00485905	-0.0119267	0.000917102	300	200	0	0	0	0	0	0	0	-311	200	0	0.186623	0.0459575	9.23213	-160.31	70.1231	107.733	-914	200	0
249	0	-0.000245848	6.6131e-06	9.91212e-05	0.00704851	-0.00630095	0.0137279	300	610	0	-5.29502e-05	-2.33194e-05	-0.000222578	0.00931671	-0.0215472	0.00113439	300	200	0	0	0	0	0	0	0	-311	200	0	-0.0112183	0.035631	9.41444	-196.468	138.099	101.16	-914	200	0	0.0297099	-0.139027	10.4578	1822.11	9632.66	219.39	0	0	0
249	1	-0.000100802	1.61726e-05	-8.10411e-05	-0.00149937	-0.0101225	0.00495752	300	610	0	-1.553e-05	-6.28516e-06	-0.000259155	0.0107689	-0.0245096	0.00112407	300	200	0	0	0	0	0	0	0	-311	200	0	-0.186335	0.00764822	9.83148	-242.694	200.297	96.1535	-914	200	0
249	2	-5.38971e-06	1.97406e-05	-0.000174964	-0.00623522	-0.0111128	-0.000676079	300	610	0	7.83631e-06	4.25807e-06	-0.000249287	0.0103199	-0.0232907	0.000984115	300	200	0	0	0	0	0	0	0	-311	200	0	-0.321594	-0.041086	10.1185	-290.557	249.911	91.3899	-914	200	0
249	3	5.01104e-05	1.94385e-05	-0.000208104	-0.00821471	-0.0103573	-0.00383452	300	610	0	2.03365e-05	9.81225e-06	-0.000213892	0.00883132	-0.019813	0.000786319	300	200	0	0	0	0	0	0	0	-311	200	0	-0.415055	-0.113875	9.99565	-332.926	282.774	86.6581	-914	200	0
249	4	7.60459e-05	1.69472e-05	-0.000202347	-0.00837342	-0.00868806	-0.00519329	300	610	0	2.50989e-05	1.18358e-05	-0.000168041	0.00692257	-0.0154513	0.000578847	300	200	0	0	0	0	0	0	0	-311	200	0	-0.481391	-0.212897	9.49439	-369.207	300.698	83.6483	-914	200	0
249	5	8.18909e-05	1.34943e-05	-0.000174913	-0.00746635	-0.00669249	-0.00535535	300	610	0	2.48447e-05	1.15881e-05	-0.000121644	0.00499979	-0.0111014	0.000390548	300	200	0	0	0	0	0	0	0	-311	200	0	-0.539497	-0.337105	8.91741	-404.332	309.053	84.1054	-914	200	0
249	6	7.54881e-05	9.90023e-06	-0.000138285	-0.00605465	-0.00474722	-0.00481004	300	610	0	2.17364e-05	1.00641e-05	-8.04646e-05	0.00329818	-0.00727682	0.000235722	300	200	0	0	0	0	0	0	0	-311	200	0	-0.599532	-0.479718	8.58013	-441.176	310.559	87.9754	-914	200	0
249	7	6.28067e-05	6.65344e-06	-0.000100739	-0.00452113	-0.0030628	-0.00392303	300	610	0	1.73577e-05	7.98795e-06	-4.71952e-05	0.00192661	-0.00421029	0.0001186	300	200	0	0	0	0	0	0	0	-311	200	0	-0.659107	-0.626314	8.63152	-474.898	301.75	93.1823	-914	200	0
249	8	4.80274e-05	3.99344e-06	-6.7141e-05	-0.00310039	-0.00172918	-0.00294532	300	610	0	1.27707e-05	5.84192e-06	-2.24401e-05	0.000908327	-0.00194522	3.71212e-05	300	200	0	0	0	0	0	0	0	-311	200	0	-0.708033	-0.758091	9.0706	-496.165	275.586	96.8373	-914	200	0
249	9	3.38039e-05	1.98794e-06	-3.9819e-05	-0.0019139	-0.000756249	-0.00203203	300	610	0	8.61085e-06	3.91155e-06	-5.53173e-06	0.000214568	-0.000410993	-1.41512e-05	300	200	0	0	0	0	0	0	0	-311	200	0	-0.738951	-0.861302	9.85931	-501.302	228.526	97.4972	-914	200	0
250	0	2.15959e-05	5.97873e-07	-1.93627e-05	-0.00100353	-0.000106697	-0.00126466	300	610	0	5.19249e-06	2.33533e-06	4.8493e-06	-0.000209892	0.000520113	-4.19431e-05	300	200	0	0	0	0	0	0	0	-311	200	0	-0.751153	-0.929475	10.9593	-496.307	164.024	96.0635	-914	200	0	-0.956839	-0.473282	17.04	3036.37	15578.1	755.641	0	0	0
250	1	1.2002e-05	-2.72633e-07	-5.29288e-06	-0.000360474	0.000279484	-0.000672684	300	610	0	2.60803e-06	1.15065e-06	1.02397e-05	-0.000428911	0.000993443	-5.29215e-05	300	200	0	0	0	0	0	0	0	-311	200	0	-0.741698	-0.952223	12.2356	-488.287	88.5554	94.0609	-914	200	0
250	2	5.05512e-06	-7.40626e-07	3.42765e-06	5.22326e-05	0.000468198	-0.000252125	300	610	0	8.11142e-07	3.32331e-07	1.21181e-05	-0.0005037	0.00114714	-5.29239e-05	300	200	0	0	0	0	0	0	0	-311	200	0	-0.703692	-0.912131	13.4209	-477.634	8.32069	92.7159	-914	200	0
250	3	4.58283e-07	-9.21398e-07	8.03286e-06	0.000283291	0.000520878	1.97361e-05	300	610	0	-3.18687e-07	-1.77786e-07	1.17533e-05	-0.000486646	0.00109874	-4.66155e-05	300	200	0	0	0	0	0	0	0	-311	200	0	-0.643684	-0.803251	14.2943	-461.399	-70.1151	94.9291	-914	200	0
250	4	-2.23931e-06	-9.1548e-07	9.72292e-06	0.000382363	0.000489065	0.00017369	300	610	0	-9.30288e-07	-4.49881e-07	1.01423e-05	-0.00041882	0.000939918	-3.74307e-05	300	200	0	0	0	0	0	0	0	-311	200	0	-0.592495	-0.646322	14.8969	-440.513	-141.192	105.898	-914	200	0
250	5	-3.52332e-06	-8.02929e-07	9.53541e-06	0.000393737	0.000412465	0.000241497	300	610	0	-1.17102e-06	-5.52686e-07	8.00682e-06	-0.00032989	0.00073654	-2.76872e-05	300	200	0	0	0	-0	0	0	0	-311	200	0	-0.587997	-0.478242	15.5353	-419.725	-201.227	128.929	-914	200	0
250	6	-3.84149e-06	-6.42488e-07	8.29073e-06	0.000353334	0.000319248	0.000251691	300	610	0	-1.16981e-06	-5.45899e-07	5.82441e-06	-0.000239428	0.000531793	-1.87842e-05	300	200	0	0	0	-0	0	0	0	-311	200	0	-0.65196	-0.332524	16.5617	-400.543	-244.026	161.055	-914	200	0
250	7	-3.56642e-06	-4.73642e-07	6.58664e-06	0.000287977	0.00022759	0.000227544	300	610	0	-1.02964e-06	-4.76913e-07	3.87521e-06	-0.000158871	0.000350671	-1.14258e-05	300	200	0	0	0	-0	0	0	0	-311	200	0	-0.784573	-0.231025	18.1178	-376.607	-257.476	193.296	-914	200	0
250	8	-2.98306e-06	-3.20094e-07	4.82158e-06	0.000216066	0.000147757	0.000186532	300	610	0	-8.26295e-07	-3.80389e-07	2.2925e-06	-9.36135e-05	0.000204725	-5.83287e-06	300	200	0	0	0	-0	0	0	0	-311	200	0	-0.968223	-0.179809	20.037	-338.817	-227.491	214.217	-914	200	0
250	9	-2.29201e-06	-1.93648e-07	3.2319e-06	0.000148961	8.42403e-05	0.000140712	300	610	0	-6.10865e-07	-2.7954e-07	1.10919e-06	-4.49324e-05	9.64055e-05	-1.92178e-06	300	200	0	0	0	-0	0	0	0	-311	200	0	-1.17308	-0.162813	21.9559	-287.329	-149.112	214.944	-914	200	0
251	0	-1.62142e-06	-9.78596e-08	1.93259e-06	9.26182e-05	3.76779e-05	9.75919e-05	300	610	0	-4.14173e-07	-1.88229e-07	2.96602e-07	-1.15861e-05	2.26329e-05	5.56035e-07	300	200	0	0	0	-0	0	0	0	-311	200	0	-1.3686	-0.148322	23.5004	-235.015	-34.493	193.339	-914	200	0	-0.956841	-0.473281	17.04	3036.37	15578.1	755.643	0	0	0
251	1	-1.04255e-06	-3.11189e-08	9.55139e-07	4.91817e-05	6.41456e-06	6.11644e-05	300	610	0	-2.51705e-07	-1.13288e-07	-2.05959e-07	8.96782e-06	-2.24811e-05	1.91436e-06	300	200	0	0	0	0	0	0	0	-311	200	0	-1.53304	-0.112635	24.38	-195.195	94.3303	154.281	-914	200	0
251	2	-5.85427e-07	1.09639e-08	2.79274e-07	1.83441e-05	-1.23251e-05	3.29281e-05	300	610	0	-1.28284e-07	-5.66937e-08	-4.70351e-07	1.97161e-05	-4.57392e-05	2.46709e-06	300	200	0	0	0	0	0	0	0	-311	200	0	-1.6514	-0.0580658	24.3903	-170.974	215.194	107.065	-914	200	0
251	3	-2.52807e-07	3.38523e-08	-1.42612e-07	-1.5731e-06	-2.163e-05	1.27677e-05	300	610	0	-4.20284e-08	-1.73955e-08	-5.66286e-07	2.35452e-05	-5.36582e-05	2.49075e-06	300	200	0	0	0	0	0	0	0	-311	200	0	-1.71086	-0.00626708	23.4251	-160.417	306.35	62.0044	-914	200	0
251	4	-3.14268e-08	4.2976e-08	-3.68173e-07	-1.2837e-05	-2.44011e-05	-3.45792e-07	300	610	0	1.25752e-08	7.27309e-09	-5.53929e-07	2.29396e-05	-5.18138e-05	2.20739e-06	300	200	0	0	0	0	0	0	0	-311	200	0	-1.70274	0.0262277	21.5397	-164.738	353.627	26.9173	-914	200	0
251	5	9.96032e-08	4.30978e-08	-4.53964e-07	-1.77826e-05	-2.30851e-05	-7.84417e-06	300	610	0	4.24704e-08	2.05892e-08	-4.80782e-07	1.98564e-05	-4.45759e-05	1.7813e-06	300	200	0	0	0	0	0	0	0	-311	200	0	-1.62236	0.0409951	18.9706	-185.902	360.39	4.52897	-914	200	0
251	6	1.63064e-07	3.80296e-08	-4.49166e-07	-1.8506e-05	-1.95761e-05	-1.12202e-05	300	610	0	5.45951e-08	2.57905e-08	-3.81404e-07	1.57163e-05	-3.50999e-05	1.32394e-06	300	200	0	0	0	0	0	0	0	-311	200	0	-1.46718	0.0468538	16.0378	-221.527	340.49	-7.4179	-914	200	0
251	7	1.80109e-07	3.05815e-08	-3.92856e-07	-1.67156e-05	-1.52247e-05	-1.18235e-05	300	610	0	5.50571e-08	2.57062e-08	-2.78794e-07	1.14622e-05	-2.54668e-05	9.03131e-07	300	200	0	0	0	0	0	0	0	-311	200	0	-1.24555	0.0483304	13.0432	-264.216	305.349	-12.8508	-914	200	0
251	8	1.68436e-07	2.26531e-08	-3.13641e-07	-1.36932e-05	-1.09076e-05	-1.07607e-05	300	610	0	4.87586e-08	2.25929e-08	-1.86559e-07	7.64971e-06	-1.6892e-05	5.53513e-07	300	200	0	0	0	0	0	0	0	-311	200	0	-0.982261	0.04576	10.2276	-302.202	260.19	-14.3229	-914	200	0
251	9	1.41643e-07	1.53938e-08	-2.30703e-07	-1.03229e-05	-7.12509e-06	-8.86668e-06	300	610	0	3.9324e-08	1.81092e-08	-1.11286e-07	4.54568e-06	-9.94798e-06	2.86507e-07	300	200	0	0	0	0	0	0	0	-311	200	0	-0.705431	0.0375088	7.74587	-323.487	205.824	-12.9775	-914	200	0
252	0	1.09351e-07	9.3848e-09	-1.55512e-07	-7.15444e-06	-4.10082e-06	-6.7206e-06	300	610	0	2.92111e-08	1.33723e-08	-5.47395e-08	2.21905e-06	-4.76943e-06	9.88323e-08	300	200	0	0	0	0	0	0	0	-311	200	0	-0.435707	0.020581	5.71723	-325.265	142.289	-9.64279	-914	200	0	-0.440349	-0.190713	9.8625	1648.75	9019.09	259.007	0	0	0
252	1	7.77468e-08	4.81099e-09	-9.37401e-08	-4.47972e-06	-1.87309e-06	-4.68544e-06	300	610	0	1.9914e-08	9.05444e-09	-1.57017e-08	6.1679e-07	-1.22339e-06	-2.08546e-08	300	200	0	0	0	0	0	0	0	-311	200	0	-0.188344	-0.00898882	4.29191	-317.69	71.3394	-5.22563	-914	200	0
252	2	5.03067e-08	1.60768e-09	-4.70479e-08	-2.40779e-06	-3.68937e-07	-2.9567e-06	300	610	0	1.21944e-08	5.49238e-09	8.61519e-09	-3.77971e-07	9.61273e-07	-8.71824e-08	300	200	0	0	0	0	0	0	0	-311	200	0	0.0251259	-0.0556085	3.60915	-315.505	-4.65787	-0.63432	-914	200	0
252	3	2.85322e-08	-4.25742e-10	-1.45929e-08	-9.29462e-07	5.39865e-07	-1.61025e-06	300	610	0	6.30212e-09	2.78955e-09	2.15691e-08	-9.04846e-07	2.10274e-06	-1.14923e-07	300	200	0	0	0	0	0	0	0	-311	200	0	0.196528	-0.123274	3.72522	-328.464	-84.0891	3.29678	-914	200	0
252	4	1.26112e-08	-1.5441e-09	5.80696e-09	3.13193e-08	9.98017e-07	-6.44121e-07	300	610	0	2.16297e-09	9.02963e-10	2.64453e-08	-1.09989e-06	2.50833e-06	-1.17171e-07	300	200	0	0	0	0	0	0	0	-311	200	0	0.317585	-0.214347	4.59728	-358.331	-165.183	5.75717	-914	200	0
252	5	1.95382e-09	-2.00301e-09	1.68436e-08	5.79988e-07	1.14244e-06	-1.18499e-08	300	610	0	-4.74721e-10	-2.89387e-10	2.6096e-08	-1.0809e-06	2.44247e-06	-1.04494e-07	300	200	0	0	0	0	0	0	0	-311	200	0	0.375785	-0.327851	6.08104	-398.545	-244.07	5.87301	-914	200	0
252	6	-4.4066e-09	-2.02805e-09	2.11809e-08	8.26296e-07	1.08927e-06	3.53088e-07	300	610	0	-1.93467e-09	-9.40428e-10	2.27839e-08	-9.41111e-07	2.1134e-06	-8.47468e-08	300	200	0	0	0	0	0	0	0	-311	200	0	0.352999	-0.457646	7.92386	-434.347	-313.374	2.73138	-914	200	0
252	7	-7.53816e-09	-1.80065e-09	2.11494e-08	8.69397e-07	9.28834e-07	5.20813e-07	300	610	0	-2.5434e-09	-1.20262e-09	1.81631e-08	-7.48535e-07	1.67223e-06	-6.32892e-08	300	200	0	0	0	-0	0	0	0	-311	200	0	0.234143	-0.592488	9.81814	-447.339	-364.097	-4.1083	-914	200	0
252	8	-8.43992e-09	-1.45523e-09	1.86097e-08	7.90523e-07	7.25849e-07	5.55152e-07	300	610	0	-2.59016e-09	-1.20999e-09	1.33409e-08	-5.48568e-07	1.2192e-06	-4.34065e-08	300	200	0	0	0	-0	0	0	0	-311	200	0	0.0273486	-0.718454	11.5307	-425.382	-391.368	-13.542	-914	200	0
252	9	-7.95213e-09	-1.08312e-09	1.49308e-08	6.50925e-07	5.22604e-07	5.08708e-07	300	610	0	-2.30823e-09	-1.06996e-09	8.97783e-09	-3.68194e-07	8.13378e-07	-2.67997e-08	300	200	0	0	0	-0	0	0	0	-311	200	0	-0.225535	-0.819007	12.9408	-367.05	-396.547	-22.3713	-914	200	0
253	0	-6.72359e-09	-7.40048e-10	1.10354e-08	4.93056e-07	3.4344e-07	4.21354e-07	300	610	0	-1.87094e-09	-8.61888e-10	5.39888e-09	-2.2059e-07	4.83073e-07	-1.40565e-08	300	200	0	0	0	-0	0	0	0	-311	200	0	-0.463965	-0.874658	13.9447	-275.861	-382.485	-26.0266	-914	200	0	-0.517963	-0.907242	12.4952	2408.6	11242.8	1049.16	0	0	0
253	1	-5.21561e-09	-4.54564e-10	7.48012e-09	3.43504e-07	1.99482e-07	3.20893e-07	300	610	0	-1.39645e-09	-6.39497e-10	2.69747e-09	-1.09425e-07	2.3557e-07	-5.05384e-09	300	200	0	0	0	-0	0	0	0	-311	200	0	-0.636178	-0.871691	14.4653	-157.874	-350.983	-19.6495	-914	200	0
253	2	-3.72677e-09	-2.36229e-10	4.54416e-09	2.16565e-07	9.29308e-08	2.24875e-07	300	610	0	-9.57152e-10	-4.35389e-10	8.2269e-10	-3.24643e-08	6.51813e-08	7.24791e-10	300	200	0	0	0	-0	0	0	0	-311	200	0	-0.720675	-0.812364	14.5611	-27.3656	-305.131	1.16691	-914	200	0
253	3	-2.42643e-09	-8.25321e-11	2.31435e-09	1.17761e-07	2.05891e-08	1.42859e-07	300	610	0	-5.90461e-10	-2.66127e-10	-3.53305e-10	1.5655e-08	-4.0555e-08	3.96081e-09	300	200	0	0	0	-0	0	0	0	-311	200	0	-0.728359	-0.714211	14.4064	92.9531	-250.219	38.8872	-914	200	0
253	4	-1.38951e-09	1.56757e-11	7.56391e-10	4.69137e-08	-2.34586e-08	7.86707e-08	300	610	0	-3.09233e-10	-1.37081e-10	-9.87321e-10	4.14547e-08	-9.6513e-08	5.34913e-09	300	200	0	0	0	0	0	0	0	-311	200	0	-0.686179	-0.606924	14.1775	180.843	-192.981	91.1255	-914	200	0
253	5	-6.27666e-10	7.02715e-11	-2.29542e-10	5.86568e-10	-4.5987e-08	3.23862e-08	300	610	0	-1.10673e-10	-4.65421e-11	-1.23414e-09	5.13459e-08	-1.17179e-07	5.5096e-09	300	200	0	0	0	0	0	0	0	-311	200	0	-0.620301	-0.528904	13.9651	220.346	-140.904	149.02	-914	200	0
253	6	-1.14809e-10	9.32833e-11	-7.69038e-10	-2.61192e-08	-5.34569e-08	1.9137e-09	300	610	0	1.66848e-11	1.10622e-11	-1.2289e-09	5.09111e-08	-1.15091e-07	4.94498e-09	300	200	0	0	0	0	0	0	0	-311	200	0	-0.547608	-0.512015	13.7221	202.24	-100.418	199.732	-914	200	0
253	7	1.93747e-10	9.53922e-11	-9.87533e-10	-3.83597e-08	-5.13784e-08	-1.58347e-08	300	610	0	8.79199e-11	4.2863e-11	-1.07938e-09	4.45912e-08	-1.00168e-07	4.03078e-09	300	200	0	0	0	0	0	0	0	-311	200	0	-0.474899	-0.565145	13.336	129.421	-75.2706	231.887	-914	200	0
253	8	3.48052e-10	8.52316e-11	-9.95418e-10	-4.08239e-08	-4.40577e-08	-2.41513e-08	300	610	0	1.18394e-10	5.60366e-11	-8.6472e-10	3.56412e-08	-7.9646e-08	3.02459e-09	300	200	0	0	0	0	0	0	0	-311	200	0	-0.405196	-0.67828	12.774	23.2205	-66.5212	240.117	-914	200	0
253	9	3.95273e-10	6.9228e-11	-8.81273e-10	-3.73735e-08	-3.45959e-08	-2.60534e-08	300	610	0	1.218e-10	5.69298e-11	-6.38205e-10	2.62461e-08	-5.83509e-08	2.08548e-09	300	200	0	0	0	0	0	0	0	-311	200	0	-0.344835	-0.836679	12.1087	-84.8674	-72.957	225.821	-914	200	0
254	0	3.75297e-10	5.1773e-11	-7.10576e-10	-3.09338e-08	-2.50311e-08	-2.40409e-08	300	610	0	1.09237e-10	5.06559e-11	-4.3188e-10	1.77151e-08	-3.91503e-08	1.29689e-09	300	200	0	0	0	0	0	0	0	-311	200	0	-0.306538	-1.02008	11.4491	-172.467	-91.194	195.523	-914	200	0	-0.517963	-0.907242	12.4952	2408.6	11242.8	1049.16	0	0	0
254	1	3.19066e-10	3.55646e-11	-5.27714e-10	-2.35432e-08	-1.65475e-08	-2.00175e-08	300	610	0	8.89895e-11	4.10092e-11	-2.61763e-10	1.06982e-08	-2.34432e-08	6.88869e-10	300	200	0	0	0	0	0	0	0	-311	200	0	-0.307416	-1.19328	10.8763	-235.081	-115.857	158.623	-914	200	0
254	2	2.48696e-10	2.20054e-11	-3.59661e-10	-1.6487e-08	-9.69697e-09	-1.53176e-08	300	610	0	6.67386e-11	3.05735e-11	-1.32745e-10	5.38827e-09	-1.16174e-08	2.57156e-10	300	200	0	0	0	0	0	0	0	-311	200	0	-0.359465	-1.31414	10.4084	-279.04	-141.198	124.012	-914	200	0
254	3	1.78586e-10	1.15859e-11	-2.20158e-10	-1.04644e-08	-4.60211e-09	-1.07892e-08	300	610	0	4.59885e-11	2.09284e-11	-4.27389e-11	1.69292e-09	-3.43305e-09	-2.17176e-11	300	200	0	0	0	0	0	0	0	-311	200	0	-0.456231	-1.36087	10.0516	-314.146	-164.354	97.2888	-914	200	0
254	4	1.16984e-10	4.21383e-12	-1.13702e-10	-5.75409e-09	-1.12413e-09	-6.89924e-09	300	610	0	2.85752e-11	1.28877e-11	1.41054e-11	-6.3357e-10	1.68187e-09	-1.79467e-10	300	200	0	0	0	0	0	0	0	-311	200	0	-0.56856	-1.34323	9.84812	-351.193	-186.265	80.4992	-914	200	0
254	5	6.76182e-11	-5.27121e-13	-3.89392e-11	-2.35984e-09	1.00956e-09	-3.84013e-09	300	610	0	1.51566e-11	6.72819e-12	4.51065e-11	-1.89565e-09	4.42217e-09	-2.48768e-10	300	200	0	0	0	0	0	0	0	-311	200	0	-0.661	-1.2834	9.82879	-398.229	-207.738	73.5067	-914	200	0
254	6	3.11737e-11	-3.19009e-12	8.68841e-12	-1.26962e-10	2.11597e-09	-1.62346e-09	300	610	0	5.63443e-12	2.38458e-12	5.75527e-11	-2.39527e-09	5.47048e-09	-2.58954e-10	300	200	0	0	0	0	0	0	0	-311	200	0	-0.721031	-1.20064	10.0003	-456.608	-224.632	75.7102	-914	200	0
254	7	6.50315e-12	-4.34083e-12	3.50361e-11	1.17197e-09	2.49982e-09	-1.55417e-10	300	610	0	-5.12098e-13	-3.97079e-13	5.7847e-11	-2.39696e-09	5.42099e-09	-2.33936e-10	300	200	0	0	0	0	0	0	0	-311	200	0	-0.769311	-1.1102	10.3632	-519.592	-226.692	86.8203	-914	200	0
254	8	-8.45654e-12	-4.48491e-12	4.60076e-11	1.77907e-09	2.42247e-09	7.07163e-10	300	610	0	-3.98499e-12	-1.94906e-12	5.11194e-11	-2.11215e-09	4.74622e-09	-1.91661e-10	300	200	0	0	0	0	0	0	0	-311	200	0	-0.838151	-1.02099	10.89	-574.689	-202.919	106.478	-914	200	0
254	9	-1.60494e-11	-4.03304e-12	4.68304e-11	1.91601e-09	2.08919e-09	1.11879e-09	300	610	0	-5.50663e-12	-2.60899e-12	4.11566e-11	-1.69658e-09	3.79239e-09	-1.44504e-10	300	200	0	0	0	-0	0	0	0	-311	200	0	-0.946504	-0.937836	11.553	-609.943	-152.251	134.018	-914	200	0
255	0	-1.85014e-11	-3.2924e-12	4.17201e-11	1.76631e-09	1.64848e-09	1.22207e-09	300	610	0	-5.72497e-12	-2.67737e-12	3.05216e-11	-1.25537e-09	2.79183e-09	-1.00163e-10	300	200	0	0	0	-0	0	0	0	-311	200	0	-1.09121	-0.86556	12.348	-616.604	-88.2662	168.199	-914	200	0	-0.946953	-0.648463	14.0286	2620.43	12715.4	989.217	0	0	0
255	1	-1.77054e-11	-2.47402e-12	3.38078e-11	1.46965e-09	1.19855e-09	1.13575e-09	300	610	0	-5.16794e-12	-2.39747e-12	2.0768e-11	-8.52022e-10	1.88371e-09	-6.27267e-11	300	200	0	0	0	-0	0	0	0	-311	200	0	-1.24786	-0.804376	13.2223	-585.893	-30.8373	206.266	-914	200	0
255	2	-1.51368e-11	-1.70854e-12	2.52279e-11	1.12386e-09	7.96969e-10	9.5071e-10	300	610	0	-4.23153e-12	-1.9507e-12	1.26842e-11	-5.18536e-10	1.13699e-09	-3.37242e-11	300	200	0	0	0	-0	0	0	0	-311	200	0	-1.37539	-0.747044	14.0489	-509.914	5.20405	243.437	-914	200	0
255	3	-1.18553e-11	-1.06472e-12	1.72871e-11	7.91062e-10	4.7106e-10	7.30972e-10	300	610	0	-3.18863e-12	-1.46126e-12	6.52405e-12	-2.64976e-10	5.72112e-10	-1.30284e-11	300	200	0	0	0	-0	0	0	0	-311	200	0	-1.42654	-0.683542	14.6944	-387.673	14.7697	273.615	-914	200	0
255	4	-8.55513e-12	-5.67611e-13	1.06605e-11	5.05403e-10	2.27516e-10	5.17484e-10	300	610	0	-2.20886e-12	-1.00564e-12	2.20445e-12	-8.75989e-11	1.79122e-10	4.24005e-13	300	200	0	0	0	-0	0	0	0	-311	200	0	-1.37162	-0.60784	15.1106	-228.904	1.69443	291.838	-914	200	0
255	5	-5.63771e-12	-2.14126e-13	5.57947e-12	2.80906e-10	6.03641e-11	3.33041e-10	300	610	0	-1.38218e-12	-6.23778e-13	-5.41932e-13	2.48281e-11	-6.81839e-11	8.10792e-12	300	200	0	0	0	-0	0	0	0	-311	200	0	-1.22466	-0.523446	15.3881	-53.3184	-25.3495	297.178	-914	200	0
255	6	-3.28818e-12	1.46401e-14	1.99294e-12	1.1834e-10	-4.29368e-11	1.87289e-10	300	610	0	-7.4209e-13	-3.29858e-13	-2.05636e-12	8.6508e-11	-2.02243e-10	1.15591e-11	300	200	0	0	0	0	0	0	0	-311	200	0	-1.03781	-0.441457	15.6553	114.41	-57.8548	291.966	-914	200	0
255	7	-1.54529e-12	1.44424e-13	-3.06757e-13	1.07639e-11	-9.72107e-11	8.11586e-11	300	610	0	-2.85594e-13	-1.21541e-13	-2.68191e-12	1.11657e-10	-2.55209e-10	1.21653e-11	300	200	0	0	0	0	0	0	0	-311	200	0	-0.862033	-0.372768	15.9142	249.809	-90.2969	278.354	-914	200	0
255	8	-3.58967e-13	2.01824e-13	-1.5924e-12	-5.23706e-11	-1.16826e-10	1.04628e-11	300	610	0	1.09186e-14	1.2722e-14	-2.72182e-12	1.12804e-10	-2.55234e-10	1.10634e-11	300	200	0	0	0	0	0	0	0	-311	200	0	-0.716778	-0.32207	16.0693	331.951	-120.575	257.558	-914	200	0
255	9	3.65906e-13	2.10764e-13	-2.14172e-12	-8.24261e-11	-1.14175e-10	-3.14312e-11	300	610	0	1.80097e-13	8.83999e-14	-2.42026e-12	1.00015e-10	-2.24818e-10	9.11079e-12	300	200	0	0	0	0	0	0	0	-311	200	0	-0.597195	-0.284016	16.1247	349.33	-148.141	231.025	-914	200	0
256	0	7.39048e-13	1.90776e-13	-2.20221e-12	-8.98792e-11	-9.9038e-11	-5.17708e-11	300	610	0	2.55895e-13	1.21371e-13	-1.95832e-12	8.0737e-11	-1.80526e-10	6.90192e-12	300	200	0	0	0	0	0	0	0	-311	200	0	-0.499052	-0.247449	16.2807	307.091	-171.82	201.03	-914	200	0	-0.946953	-0.648463	14.0286	2620.43	12715.4	989.217	0	0	0
256	1	8.65473e-13	1.56538e-13	-1.97443e-12	-8.34485e-11	-7.85273e-11	-5.72928e-11	300	610	0	2.68965e-13	1.25858e-13	-1.45924e-12	6.00275e-11	-1.33538e-10	4.80905e-12	300	200	0	0	0	0	0	0	0	-311	200	0	-0.426091	-0.206166	16.7938	226.127	-189.763	170.605	-914	200	0
256	2	8.34975e-13	1.1819e-13	-1.60807e-12	-6.98021e-11	-5.73723e-11	-5.36369e-11	300	610	0	2.44413e-13	1.13432e-13	-9.98323e-13	4.09637e-11	-9.06004e-11	3.03239e-12	300	200	0	0	0	0	0	0	0	-311	200	0	-0.379807	-0.16014	17.7275	132.395	-199.17	141.814	-914	200	0
256	3	7.1789e-13	8.20504e-14	-1.2057e-12	-5.36339e-11	-3.83689e-11	-4.514e-11	300	610	0	2.01156e-13	9.27639e-14	-6.14291e-13	2.5119e-11	-5.51117e-11	1.64936e-12	300	200	0	0	0	0	0	0	0	-311	200	0	-0.352628	-0.111464	18.8442	46.0039	-197.326	114.294	-914	200	0
256	4	5.64982e-13	5.14894e-14	-8.30613e-13	-3.79434e-11	-2.28684e-11	-3.4873e-11	300	610	0	1.52303e-13	6.98209e-14	-3.20252e-13	1.30143e-11	-2.81367e-11	6.57539e-13	300	200	0	0	0	0	0	0	0	-311	200	0	-0.330598	-0.0675843	19.7584	-24.7783	-186.774	87.0688	-914	200	0
256	5	4.09707e-13	2.77795e-14	-5.15925e-13	-2.43984e-11	-1.12299e-11	-2.48121e-11	300	610	0	1.06056e-13	4.83054e-14	-1.13012e-13	4.50307e-12	-9.27283e-12	8.89584e-15	300	200	0	0	0	0	0	0	0	-311	200	0	-0.303116	-0.0418385	20.2195	-82.521	-176.318	61.1738	-914	200	0
256	6	2.71584e-13	1.08355e-14	-2.73483e-13	-1.37017e-11	-3.19939e-12	-1.60694e-11	300	610	0	6.68223e-14	3.01758e-14	1.96148e-14	-9.27366e-13	2.67855e-12	-3.65103e-13	300	200	0	0	0	0	0	0	0	-311	200	0	-0.272603	-0.0432339	20.2456	-131.874	-172.671	38.8572	-914	200	0
256	7	1.5979e-13	-1.98383e-16	-1.01485e-13	-5.9181e-12	1.79919e-12	-9.12694e-12	300	610	0	3.62977e-14	1.61544e-14	9.35302e-14	-3.93904e-12	9.23065e-12	-5.36605e-13	300	200	0	0	0	0	0	0	0	-311	200	0	-0.253397	-0.0685998	19.9556	-172.002	-173.493	20.7288	-914	200	0
256	8	7.64636e-14	-6.51867e-15	9.50482e-15	-7.37297e-13	4.45862e-12	-4.04717e-12	300	610	0	1.44199e-14	6.16684e-15	1.24877e-13	-5.20097e-12	1.18973e-11	-5.71233e-13	300	200	0	0	0	0	0	0	0	-311	200	0	-0.262326	-0.106161	19.337	-197.614	-170.046	5.06192	-914	200	0
256	9	1.94383e-14	-9.37533e-15	7.21855e-14	2.32931e-12	5.45608e-12	-6.4403e-13	300	610	0	1.22056e-16	-3.10785e-16	1.28011e-13	-5.30643e-12	1.2012e-11	-5.23037e-13	300	200	0	0	0	0	0	0	0	-311	200	0	-0.313702	-0.143854	18.299	-205.772	-153.957	-10.7121	-914	200	0
257	0	-1.5666e-14	-9.9e-15	9.96175e-14	3.81475e-12	5.37908e-12	1.3894e-12	300	610	0	-8.11307e-15	-3.99805e-15	1.14551e-13	-4.73441e-12	1.06458e-11	-4.32968e-13	300	200	0	0	0	0	0	0	0	-311	200	0	-0.419562	-0.176423	16.9117	-201.389	-121.471	-28.32	-914	200	0	-0.670966	-0.205542	16.6207	3176.57	15108.8	316.828	0	0	0
257	1	-3.39815e-14	-9.02133e-15	1.03513e-13	4.21399e-12	4.69348e-12	2.39287e-12	300	610	0	-1.18806e-14	-5.64138e-15	9.31548e-14	-3.84107e-12	8.59109e-12	-3.29562e-13	300	200	0	0	0	-0	0	0	0	-311	200	0	-0.58443	-0.207039	15.4709	-194.644	-74.7666	-47.7642	-914	200	0
257	2	-4.04605e-14	-7.44057e-15	9.34109e-14	3.94112e-12	3.73971e-12	2.68452e-12	300	610	0	-1.26303e-14	-5.91362e-15	6.97466e-14	-2.86948e-12	6.38545e-12	-2.30816e-13	300	200	0	0	0	-0	0	0	0	-311	200	0	-0.795621	-0.241497	14.305	-193.096	-21.1846	-67.524	-914	200	0
257	3	-3.93618e-14	-5.64461e-15	7.6466e-14	3.31436e-12	2.74548e-12	2.53215e-12	300	610	0	-1.15554e-14	-5.3651e-15	4.79725e-14	-1.96876e-12	4.356e-12	-1.46523e-13	300	200	0	0	0	-0	0	0	0	-311	200	0	-1.02053	-0.282323	13.5459	-198.133	29.4401	-84.8437	-914	200	0
257	4	-3.40371e-14	-3.93904e-15	5.76068e-14	2.55884e-12	1.84651e-12	2.14264e-12	300	610	0	-9.55978e-15	-4.41007e-15	2.97339e-14	-1.21616e-12	2.66983e-12	-8.05898e-14	300	200	0	0	0	-0	0	0	0	-311	200	0	-1.21647	-0.32936	13.0903	-207.46	67.4366	-95.6254	-914	200	0
257	5	-2.69176e-14	-2.48879e-15	3.98955e-14	1.81938e-12	1.1095e-12	1.66324e-12	300	610	0	-7.2726e-15	-3.33518e-15	1.57026e-14	-6.38453e-13	1.38205e-12	-3.30728e-14	300	200	0	0	0	-0	0	0	0	-311	200	0	-1.35225	-0.382552	12.7884	-219.91	85.6202	-94.9706	-914	200	0
257	6	-1.9615e-14	-1.35824e-15	2.49558e-14	1.17731e-12	5.53471e-13	1.18931e-12	300	610	0	-5.09051e-15	-2.31954e-15	5.76313e-15	-2.30181e-13	4.76863e-13	-1.80978e-15	300	200	0	0	0	-0	0	0	0	-311	200	0	-1.42497	-0.438543	12.6395	-238.937	82.3428	-78.6401	-914	200	0
257	7	-1.30778e-14	-5.46289e-16	1.33909e-14	6.67784e-13	1.67795e-13	7.75025e-13	300	610	0	-3.229e-15	-1.45904e-15	-6.38693e-16	3.19981e-14	-1.00429e-13	1.63807e-14	300	200	0	0	0	-0	0	0	0	-311	200	0	-1.45345	-0.488054	12.7922	-271.261	62.292	-44.289	-914	200	0
257	8	-7.75996e-15	-1.43274e-17	5.14507e-15	2.95216e-13	-7.39548e-14	4.4443e-13	300	610	0	-1.77374e-15	-7.90347e-16	-4.24328e-15	1.78924e-13	-4.20369e-13	2.48864e-14	300	200	0	0	0	0	0	0	0	-311	200	0	-1.46122	-0.525981	13.4389	-322.248	33.4644	8.01075	-914	200	0
257	9	-3.77731e-15	2.93233e-16	-2.09289e-16	4.58104e-14	-2.04132e-13	2.01366e-13	300	610	0	-7.25564e-16	-3.1165e-16	-5.80984e-15	2.42066e-13	-5.54201e-13	2.68096e-14	300	200	0	0	0	0	0	0	0	-311	200	0	-1.46371	-0.559305	14.7106	-392.217	4.19463	75.7257	-914	200	0
258	0	-1.03712e-15	4.35104e-16	-3.26283e-15	-1.03047e-13	-2.5464e-13	3.76085e-14	300	610	0	-3.64084e-17	7.34142e-19	-6.01785e-15	2.4951e-13	-5.65073e-13	2.4719e-14	300	200	0	0	0	0	0	0	0	-311	200	0	-1.45662	-0.598141	16.5453	-474.224	-17.49	154.153	-914	200	0	-0.978069	-0.510328	15.0711	2566.65	13882.3	873.595	0	0	0
258	1	6.62001e-16	4.64798e-16	-4.62946e-15	-1.76348e-13	-2.5332e-13	-6.1028e-14	300	610	0	3.64163e-16	1.80252e-16	-5.41997e-15	2.24042e-13	-5.03953e-13	2.05699e-14	300	200	0	0	0	0	0	0	0	-311	200	0	-1.4178	-0.645475	18.6175	-554.093	-23.3612	236.233	-914	200	0
258	2	1.55999e-15	4.26455e-16	-4.86326e-15	-1.97467e-13	-2.22359e-13	-1.10463e-13	300	610	0	5.51055e-16	2.61976e-16	-4.43002e-15	1.82688e-13	-4.08729e-13	1.57319e-14	300	200	0	0	0	0	0	0	0	-311	200	0	-1.33232	-0.694548	20.4446	-616.404	-5.54986	312.292	-914	200	0
258	3	1.8903e-15	3.53565e-16	-4.41786e-15	-1.86066e-13	-1.78047e-13	-1.25716e-13	300	610	0	5.92809e-16	2.77729e-16	-3.33268e-15	1.3713e-13	-3.05248e-13	1.10747e-14	300	200	0	0	0	0	0	0	0	-311	200	0	-1.2105	-0.728124	21.5749	-654.08	39.1452	371.666	-914	200	0
258	4	1.85484e-15	2.69503e-16	-3.63505e-15	-1.57328e-13	-1.31342e-13	-1.19497e-13	300	610	0	5.46138e-16	2.53674e-16	-2.30442e-15	9.45872e-14	-2.09359e-13	7.0766e-15	300	200	0	0	0	0	0	0	0	-311	200	0	-1.07566	-0.728186	21.7144	-668.813	103.712	405.313	-914	200	0
258	5	1.61331e-15	1.8904e-16	-2.75159e-15	-1.22047e-13	-8.88301e-14	-1.01674e-13	300	610	0	4.54191e-16	2.09599e-16	-1.43848e-15	5.885e-14	-1.29266e-13	3.93419e-15	300	200	0	0	0	0	0	0	0	-311	200	0	-0.947281	-0.690739	20.795	-660.812	172.057	407.492	-914	200	0
258	6	1.28209e-15	1.2024e-16	-1.91558e-15	-8.72112e-14	-5.37968e-14	-7.93052e-14	300	610	0	3.47175e-16	1.59269e-16	-7.69103e-16	3.12864e-14	-6.78051e-14	1.65841e-15	300	200	0	0	0	0	0	0	0	-311	200	0	-0.840087	-0.623375	19.0015	-626.031	227.747	378.139	-914	200	0
258	7	9.38802e-16	6.63472e-17	-1.20653e-15	-5.67846e-14	-2.72405e-14	-5.69888e-14	300	610	0	2.44254e-16	1.11342e-16	-2.92547e-16	1.17086e-14	-2.43839e-14	1.52222e-16	300	200	0	0	0	0	0	0	0	-311	200	0	-0.763353	-0.537121	16.7099	-565.006	260.917	324.831	-914	200	0
258	8	6.29498e-16	2.74513e-17	-6.55017e-16	-3.25206e-14	-8.72408e-15	-3.73634e-14	300	610	0	1.55958e-16	7.05123e-17	1.6329e-17	-9.4364e-16	3.48837e-15	-7.31912e-16	300	200	0	0	0	0	0	0	0	-311	200	0	-0.714009	-0.446962	14.3136	-485.497	267.023	259.552	-914	200	0
258	9	3.76611e-16	1.81516e-18	-2.59826e-16	-1.46928e-14	2.96206e-15	-2.16252e-14	300	610	0	8.65984e-17	3.86301e-17	1.91971e-16	-8.10556e-15	1.90977e-14	-1.15298e-15	300	200	0	0	0	0	0	0	0	-311	200	0	-0.677893	-0.368101	12.066	-396.015	243.987	192.762	-914	200	0
259	0	1.86312e-16	-1.31408e-17	-1.63353e-18	-2.69086e-15	9.32787e-15	-9.99816e-15	300	610	0	3.63951e-17	1.56938e-17	2.70068e-16	-1.12569e-14	2.57953e-14	-1.25761e-15	300	200	0	0	0	0	0	0	0	-311	200	0	-0.64237	-0.308519	10.0859	-303.829	195.101	131.255	-914	200	0	-0.978069	-0.510328	15.0711	2566.65	13882.3	873.595	0	0	0
259	1	5.46867e-17	-2.0173e-17	1.4701e-16	4.53047e-15	1.18758e-14	-2.12117e-15	300	610	0	3.19149e-18	6.35405e-19	2.82772e-16	-1.17267e-14	2.65707e-14	-1.16783e-15	300	200	0	0	0	0	0	0	0	-311	200	0	-0.602798	-0.267409	8.41898	-216.952	131.578	79.1602	-914	200	0
259	2	-2.75117e-17	-2.18111e-17	2.14945e-16	8.14223e-15	1.19248e-14	2.66061e-15	300	610	0	-1.62795e-17	-8.09819e-18	2.56362e-16	-1.05987e-14	2.38486e-14	-9.76978e-16	300	200	0	0	0	0	0	0	0	-311	200	0	-0.554591	-0.236926	7.00651	-142.201	68.0283	38.5416	-914	200	0
259	3	-7.14917e-17	-2.01524e-17	2.28378e-16	9.24806e-15	1.05313e-14	5.0927e-15	300	610	0	-2.55335e-17	-1.21541e-17	2.10613e-16	-8.68651e-15	1.94402e-14	-7.50766e-16	300	200	0	0	0	-0	0	0	0	-311	200	0	-0.488891	-0.20633	5.69371	-82.5843	16.1048	9.5378	-914	200	0
259	4	-8.82544e-17	-1.67961e-17	2.08872e-16	8.78126e-15	8.47446e-15	5.88385e-15	300	610	0	-2.78098e-17	-1.30369e-17	1.59199e-16	-6.55144e-15	1.45878e-14	-5.31194e-16	300	200	0	0	0	-0	0	0	0	-311	200	0	-0.402488	-0.169343	4.37676	-37.9823	-18.8698	-9.1799	-914	200	0
259	5	-8.73701e-17	-1.28639e-17	1.72755e-16	7.46593e-15	6.28153e-15	5.63722e-15	300	610	0	-2.5803e-17	-1.19902e-17	1.10658e-16	-4.54279e-15	1.00587e-14	-3.4162e-16	300	200	0	0	0	-0	0	0	0	-311	200	0	-0.304609	-0.127741	3.09714	-6.77688	-37.8893	-19.7731	-914	200	0
259	6	-7.64449e-17	-9.06936e-18	1.31393e-16	5.81955e-15	4.27178e-15	4.82332e-15	300	610	0	-2.15728e-17	-9.95886e-18	6.95563e-17	-2.8463e-15	6.25541e-15	-1.91894e-16	300	200	0	0	0	-0	0	0	0	-311	200	0	-0.209373	-0.0870934	1.96082	13.3135	-45.1358	-24.5614	-914	200	0
259	7	-6.10493e-17	-5.80639e-18	9.19459e-17	4.17912e-15	2.60697e-15	3.78031e-15	300	610	0	-1.65686e-17	-7.60359e-18	3.76318e-17	-1.53155e-15	3.32292e-15	-8.29304e-17	300	200	0	0	0	-0	0	0	0	-311	200	0	-0.126788	-0.0516593	1.03613	24.7712	-44.813	-25.5143	-914	200	0
259	8	-4.4919e-17	-3.23807e-18	5.83037e-17	2.7377e-15	1.33897e-15	2.72992e-15	300	610	0	-1.1716e-17	-5.34288e-18	1.47901e-17	-5.93029e-16	1.2407e-15	-1.03943e-17	300	200	0	0	0	-0	0	0	0	-311	200	0	-0.0615298	-0.0234803	0.340289	29.8565	-40.1017	-24.0414	-914	200	0
259	9	-3.02894e-17	-1.37536e-18	3.20098e-17	1.58255e-15	4.50292e-16	1.80052e-15	300	610	0	-7.52922e-18	-3.40608e-18	-1.06059e-19	1.72757e-17	-1.04396e-16	3.25497e-17	300	200	0	0	0	-0	0	0	0	-311	200	0	-0.0149247	-0.00323124	-0.137904	30.2958	-33.1295	-20.9514	-914	200	0
260	0	-1.82668e-17	-1.40408e-19	1.30757e-17	7.29719e-16	-1.1434e-16	1.0515e-15	300	610	0	-4.22433e-18	-1.88642e-18	-8.65801e-18	3.66112e-16	-8.65315e-16	5.33597e-17	300	200	0	0	0	0	0	0	0	-311	200	0	0.0134524	0.00909171	-0.42077	27.1349	-25.0602	-16.4789	-914	200	0	-0.141019	-0.0680131	1.33325	234.75	1227.73	113.868	0	0	0
260	1	-9.17654e-18	5.86368e-19	6.30614e-19	1.5238e-16	-4.25344e-16	4.95479e-16	300	610	0	-1.82053e-18	-7.87786e-19	-1.25427e-17	5.23026e-16	-1.19964e-15	5.89626e-17	300	200	0	0	0	0	0	0	0	-311	200	0	0.0246211	0.0136701	-0.529634	20.715	-16.2523	-10.3573	-914	200	0
260	2	-2.85601e-18	9.34318e-19	-6.59991e-18	-1.9773e-16	-5.53445e-16	1.16722e-16	300	610	0	-2.21411e-19	-6.21991e-20	-1.32808e-17	5.50886e-16	-1.24883e-15	5.51542e-17	300	200	0	0	0	0	0	0	0	-311	200	0	0.0194809	0.0105565	-0.477564	10.7468	-6.4536	-1.93319	-914	200	0
260	3	1.11849e-18	1.02298e-18	-9.97024e-18	-3.75451e-16	-5.61112e-16	-1.14961e-16	300	610	0	7.24402e-19	3.62394e-19	-1.21218e-17	5.01225e-16	-1.12822e-15	4.63888e-17	300	200	0	0	0	0	0	0	0	-311	200	0	-0.0014754	-0.00043938	-0.266529	-3.52729	4.97738	9.67465	-914	200	0
260	4	3.27029e-18	9.5199e-19	-1.07193e-17	-4.32869e-16	-4.98621e-16	-2.34461e-16	300	610	0	1.18183e-18	5.63307e-19	-1.00102e-17	4.12913e-16	-9.24366e-16	3.58184e-17	300	200	0	0	0	0	0	0	0	-311	200	0	-0.0380416	-0.0196714	0.111349	-23.0773	18.8217	25.3557	-914	200	0
260	5	4.11756e-18	7.97673e-19	-9.87198e-18	-4.14273e-16	-4.03244e-16	-2.75214e-16	300	610	0	1.30393e-18	6.11663e-19	-7.60264e-18	3.12909e-16	-6.96951e-16	2.54705e-17	300	200	0	0	0	0	0	0	0	-311	200	0	-0.0897817	-0.0473809	0.668472	-48.7209	35.7073	45.71	-914	200	0
260	6	4.11379e-18	6.13846e-19	-8.20782e-18	-3.54189e-16	-3.0033e-16	-2.65833e-16	300	610	0	1.21867e-18	5.66539e-19	-5.312e-18	2.18105e-16	-4.83104e-16	1.64842e-17	300	200	0	0	0	0	0	0	0	-311	200	0	-0.155132	-0.0832177	1.41227	-80.6299	55.7595	70.6529	-914	200	0
260	7	3.62115e-18	4.34969e-19	-6.27243e-18	-2.77416e-16	-2.05353e-16	-2.28745e-16	300	610	0	1.02435e-18	4.7305e-19	-3.36167e-18	1.37593e-16	-3.02555e-16	9.35221e-18	300	200	0	0	0	0	0	0	0	-311	200	0	-0.23014	-0.12556	2.33135	-117.694	78.1814	98.913	-914	200	0
260	8	2.90618e-18	2.80264e-19	-4.41184e-18	-2.002e-16	-1.26262e-16	-1.80149e-16	300	610	0	7.90498e-19	3.62898e-19	-1.83953e-18	7.48987e-17	-1.62675e-16	4.13664e-18	300	200	0	0	0	0	0	0	0	-311	200	0	-0.3069	-0.170649	3.37723	-156.746	100.768	127.431	-914	200	0
260	9	2.14861e-18	1.57901e-19	-2.81609e-18	-1.31936e-16	-6.57352e-17	-1.30731e-16	300	610	0	5.61798e-19	2.563e-19	-7.45055e-19	2.99225e-17	-6.28566e-17	6.4475e-19	300	200	0	0	0	0	0	0	0	-311	200	0	-0.372678	-0.212062	4.45264	-192.086	119.641	151.053	-914	200	0
261	0	1.45688e-18	6.87232e-20	-1.56287e-18	-7.6957e-17	-2.3098e-17	-8.67311e-17	300	610	0	3.63326e-19	1.64454e-19	-2.69558e-20	4.9585e-19	2.02843e-18	-1.43979e-18	300	200	0	0	0	0	0	0	0	-311	200	0	-0.414283	-0.242975	5.45886	-217.363	130.529	164.334	-914	200	0	-0.227965	-0.340174	13.4429	2603.16	12365.2	462.929	0	0	0
261	1	8.85473e-19	9.25653e-21	-6.5599e-19	-3.61717e-17	4.17024e-18	-5.10929e-17	300	610	0	2.05897e-19	9.20397e-20	3.8913e-19	-1.64822e-17	3.90923e-17	-2.46663e-18	300	200	0	0	0	0	0	0	0	-311	200	0	-0.428745	-0.261759	6.4134	-230.298	131.926	165.877	-914	200	0
261	2	4.5137e-19	-2.60375e-20	-5.63691e-20	-8.40963e-18	1.93509e-17	-2.45111e-17	300	610	0	9.08348e-20	3.94317e-20	5.81965e-19	-2.42786e-17	5.57415e-17	-2.76294e-18	300	200	0	0	0	0	0	0	0	-311	200	0	-0.427459	-0.274011	7.48547	-234.418	126.348	160.083	-914	200	0
261	3	1.47968e-19	-4.32255e-20	2.95104e-19	8.55487e-18	2.5772e-17	-6.30558e-18	300	610	0	1.38498e-20	4.48341e-21	6.23451e-19	-2.58665e-17	5.86681e-17	-2.60389e-18	300	200	0	0	0	0	0	0	0	-311	200	0	-0.42613	-0.286865	8.85759	-234.355	117.457	153.226	-914	200	0
261	4	-4.41156e-20	-4.79542e-20	4.62e-19	1.72887e-17	2.63911e-17	4.91352e-18	300	610	0	-3.2064e-20	-1.61447e-20	5.72972e-19	-2.36956e-17	5.33561e-17	-2.20199e-18	300	200	0	0	0	0	0	0	0	-311	200	0	-0.433348	-0.302534	10.5642	-230.564	106.85	149.02	-914	200	0
261	5	-1.49294e-19	-4.49557e-20	5.02875e-19	2.02489e-17	2.36006e-17	1.07781e-17	300	610	0	-5.46394e-20	-2.608e-20	4.75637e-19	-1.96223e-17	4.39406e-17	-1.70839e-18	300	200	0	0	0	0	0	0	0	-311	200	0	-0.447034	-0.316552	12.4251	-217.964	93.697	147.435	-914	200	0
261	6	-1.91967e-19	-3.78718e-20	4.66421e-19	1.95368e-17	1.91824e-17	1.2865e-17	300	610	0	-6.11048e-20	-2.86829e-20	3.62966e-19	-1.49409e-17	3.32883e-17	-1.22091e-18	300	200	0	0	0	-0	0	0	0	-311	200	0	-0.454963	-0.320563	14.0749	-188.111	77.5081	145.424	-914	200	0
261	7	-1.93615e-19	-2.92836e-20	3.89853e-19	1.6798e-17	1.43551e-17	1.2531e-17	300	610	0	-5.75369e-20	-2.67598e-20	2.54911e-19	-1.0468e-17	2.31949e-17	-7.95067e-19	300	200	0	0	0	-0	0	0	0	-311	200	0	-0.440289	-0.308796	15.1356	-136.102	60.5407	138.74	-914	200	0
261	8	-1.71478e-19	-2.08545e-20	2.99349e-19	1.32206e-17	9.86819e-18	1.0845e-17	300	610	0	-4.86256e-20	-2.24636e-20	1.62393e-19	-6.64822e-18	1.46263e-17	-4.55438e-19	300	200	0	0	0	-0	0	0	0	-311	200	0	-0.39339	-0.283939	15.4859	-68.0365	44.6883	124.638	-914	200	0
261	9	-1.38307e-19	-1.35218e-20	2.11624e-19	9.58759e-18	6.11188e-18	8.58257e-18	300	610	0	-3.77047e-20	-1.73153e-20	8.98381e-20	-3.65941e-18	7.95597e-18	-2.05868e-19	300	200	0	0	0	-0	0	0	0	-311	200	0	-0.317353	-0.25874	15.3913	1.52523	29.2108	103.895	-914	200	0
262	0	-1.02745e-19	-7.69372e-21	1.35956e-19	6.35568e-18	3.2235e-18	6.25856e-18	300	610	0	-2.69304e-20	-1.22908e-20	3.74117e-20	-1.5047e-18	3.17229e-18	-3.78327e-20	300	200	0	0	0	-0	0	0	0	-311	200	0	-0.21959	-0.253159	15.324	58.9691	15.2679	80.3324	-914	200	0	-0.227965	-0.340174	13.4429	2603.16	12365.2	462.929	0	0	0
262	1	-7.00486e-20	-3.42557e-21	7.62408e-20	3.73973e-18	1.1785e-18	4.17618e-18	300	610	0	-1.75249e-20	-7.93666e-21	2.8087e-21	-8.64462e-20	4.36924e-20	6.32899e-20	300	200	0	0	0	-0	0	0	0	-311	200	0	-0.103256	-0.287078	15.6401	94.7965	8.20866	58.2485	-914	200	0
262	2	-4.28984e-20	-5.63175e-22	3.28177e-20	1.78982e-18	-1.37783e-19	2.48101e-18	300	610	0	-1.00277e-20	-4.48696e-21	-1.74212e-20	7.39286e-19	-1.76031e-18	1.13885e-19	300	200	0	0	0	0	0	0	0	-311	200	0	0.0301306	-0.368169	16.4271	102.894	14.794	40.4763	-914	200	0
262	3	-2.21738e-20	1.14971e-21	3.93887e-21	4.55322e-19	-8.78154e-19	1.21057e-18	300	610	0	-4.52172e-21	-1.9686e-21	-2.69754e-20	1.1259e-18	-2.58765e-18	1.29396e-19	300	200	0	0	0	0	0	0	0	-311	200	0	0.170807	-0.478077	17.5681	83.8646	41.4508	28.1378	-914	200	0
262	4	-7.61448e-21	1.99746e-21	-1.31347e-20	-3.66234e-19	-1.19913e-18	3.35804e-19	300	610	0	-8.1692e-22	-2.85954e-22	-2.92524e-20	1.21395e-18	-2.75482e-18	1.22888e-19	300	200	0	0	0	0	0	0	0	-311	200	0	0.293481	-0.575249	18.8404	46.5628	92.2397	21.5182	-914	200	0
262	5	1.66426e-21	2.24672e-21	-2.13851e-20	-7.94924e-19	-1.24071e-18	-2.07183e-19	300	610	0	1.41056e-21	7.15576e-22	-2.7074e-20	1.11984e-18	-2.52249e-18	1.04494e-19	300	200	0	0	0	0	0	0	0	-311	200	0	0.363985	-0.624325	19.9949	1.81815	163.037	21.2848	-914	200	0
262	6	6.80065e-21	2.12218e-21	-2.35791e-20	-9.46626e-19	-1.1167e-18	-4.94673e-19	300	610	0	2.52308e-21	1.20609e-21	-2.25936e-20	9.32219e-19	-2.08816e-18	8.14603e-20	300	200	0	0	0	0	0	0	0	-311	200	0	0.362588	-0.619681	20.8788	-44.9886	236.855	27.8397	-914	200	0
262	7	8.94303e-21	1.79755e-21	-2.20293e-20	-9.20985e-19	-9.12255e-19	-6.00988e-19	300	610	0	2.8619e-21	1.34432e-21	-1.73239e-20	7.13202e-19	-1.58949e-18	5.85049e-20	300	200	0	0	0	0	0	0	0	-311	200	0	0.300514	-0.578143	21.519	-93.9362	290.697	38.8701	-914	200	0
262	8	9.10855e-21	1.39659e-21	-1.85118e-20	-7.96438e-19	-6.85947e-19	-5.90461e-19	300	610	0	2.7155e-21	1.26352e-21	-1.22286e-20	5.02246e-19	-1.11327e-18	3.83315e-20	300	200	0	0	0	1.4013e-45	0	0	0	-311	200	0	0.20703	-0.523147	22.0542	-144.549	311.793	49.6639	-914	200	0
262	9	8.11775e-21	9.99552e-22	-1.42824e-20	-6.29875e-19	-4.74049e-19	-5.14011e-19	300	610	0	2.30758e-21	1.06642e-21	-7.8411e-21	3.21076e-19	-7.06734e-19	2.21626e-20	300	200	0	0	0	1.4013e-45	0	0	0	-311	200	0	0.109396	-0.477728	22.5912	-193.361	307.021	56.56	-914	200	0
263	0	6.58025e-21	6.52102e-22	-1.01478e-20	-4.59012e-19	-2.95699e-19	-4.08773e-19	300	610	0	1.79791e-21	8.25949e-22	-4.38365e-21	1.78632e-19	-3.88737e-19	1.0224e-20	300	200	0	0	0	2.8026e-45	0	0	0	-311	200	0	0.0314211	-0.458983	23.1538	-238.88	297.62	59.0574	-914	200	0	0.144746	-0.845976	24.5089	4497.96	22728.7	843.319	0	0	0
263	1	4.91173e-21	3.74588e-22	-6.56076e-21	-3.06048e-19	-1.57902e-19	-2.9953e-19	300	610	0	1.29053e-21	5.89219e-22	-1.87314e-21	7.54366e-20	-1.59557e-19	2.1409e-21	300	200	0	0	0	4.2039e-45	0	0	0	-311	200	0	-0.00496438	-0.473554	23.7176	-284.984	303.644	59.6576	-914	200	0
263	2	3.36681e-21	1.70371e-22	-3.71618e-21	-1.81613e-19	-5.98495e-20	-2.01009e-19	300	610	0	8.44942e-22	3.8286e-22	-2.06397e-22	7.11008e-21	-8.76607e-21	-2.76173e-21	300	200	0	0	0	4.2039e-45	0	0	0	-311	200	0	0.0102493	-0.519749	24.1952	-337.81	330.206	62.042	-914	200	0
263	3	2.07715e-21	3.26435e-23	-1.63763e-21	-8.8416e-20	3.66149e-21	-1.20399e-19	300	610	0	4.88014e-22	2.18568e-22	7.76508e-22	-3.30221e-20	7.89763e-20	-5.25124e-21	300	200	0	0	0	5.60519e-45	0	0	0	-311	200	0	0.0658285	-0.594268	24.4435	-402.093	367.907	68.2505	-914	200	0
263	4	1.08801e-21	-5.0435e-23	-2.4731e-22	-2.42908e-20	3.97407e-20	-5.96978e-20	300	610	0	2.24614e-22	9.8049e-23	1.24905e-21	-5.2159e-20	1.20008e-19	-6.05651e-21	300	200	0	0	0	7.00649e-45	0	0	0	-311	200	0	0.13498	-0.696607	24.4032	-476.765	402.017	78.1769	-914	200	0
263	5	3.89584e-22	-9.2188e-23	5.81539e-22	1.54741e-20	5.57464e-20	-1.768e-20	300	610	0	4.63921e-23	1.70665e-23	1.37182e-21	-5.69432e-20	1.29291e-19	-5.79741e-21	300	200	0	0	0	7.00649e-45	0	0	0	-311	200	0	0.192221	-0.827848	24.2323	-550.147	419.827	91.6447	-914	200	0
263	6	-5.8425e-23	-1.05203e-22	9.88753e-22	3.64921e-20	5.83025e-20	8.58614e-21	300	610	0	-6.16078e-23	-3.15292e-23	1.27885e-21	-5.29048e-20	1.19214e-19	-4.95724e-21	300	200	0	0	0	5.60519e-45	0	0	0	-311	200	0	0.224876	-0.985039	24.2633	-605.829	416.591	109.047	-914	200	0
263	7	-3.09043e-22	-1.00143e-22	1.105e-21	4.42256e-20	5.2821e-20	2.26642e-20	300	610	0	-1.16357e-22	-5.57103e-23	1.07293e-21	-4.42753e-20	9.92066e-20	-3.88316e-21	300	200	0	0	0	1.4013e-45	0	0	0	-311	200	0	0.231737	-1.1546	24.7969	-635.534	396.472	130.163	-914	200	0
263	8	-4.1629e-22	-8.52941e-23	1.04009e-21	4.33992e-20	4.33718e-20	2.80562e-20	300	610	0	-1.33963e-22	-6.29712e-23	8.26614e-22	-3.40351e-20	7.58755e-20	-2.80264e-21	300	200	0	0	0	-5.60519e-45	0	0	0	-311	200	0	0.214728	-1.31088	25.9124	-642.427	364.77	153.86	-914	200	0
263	9	-4.2832e-22	-6.65876e-23	8.78764e-22	3.77498e-20	3.2768e-20	2.78114e-20	300	610	0	-1.28114e-22	-5.96381e-23	5.86441e-22	-2.40896e-20	5.3415e-20	-1.84726e-21	300	200	0	1.4013e-45	0	-1.68156e-44	0	0	0	-311	200	0	0.17082	-1.42291	27.4059	-633.379	321.84	178.477	-914	200	0
264	0	-3.8417e-22	-4.78934e-23	6.8124e-22	3.0001e-20	2.27646e-20	2.43548e-20	300	610	0	-1.09476e-22	-5.06114e-23	3.78435e-22	-1.54993e-20	3.41329e-20	-1.07771e-21	300	200	0	2.8026e-45	0	-3.08286e-44	0	0	0	-311	200	0	0.091316	-1.46579	28.8441	-609.776	267.28	201.589	-914	200	0	0.144746	-0.845976	24.5089	4497.96	22728.7	843.319	0	0	0
264	1	-3.12983e-22	-3.1435e-23	4.86453e-22	2.19689e-20	1.4299e-20	1.94637e-20	300	610	0	-8.57082e-23	-3.93873e-23	2.13722e-22	-8.71246e-21	1.89771e-20	-5.06775e-22	300	200	0	4.2039e-45	0	-5.04467e-44	0	1.4013e-42	-1.4013e-42	-311	200	0	-0.0268068	-1.42669	29.7305	-566.509	206.831	219.829	-914	200	0
264	2	-2.34739e-22	-1.82244e-23	3.16462e-22	1.47316e-20	7.72686e-21	1.4331e-20	300	610	0	-6.18242e-23	-2.82381e-23	9.35397e-23	-3.77159e-21	8.00072e-21	-1.18092e-22	300	200	0	5.60519e-45	0	-7.42688e-44	0	1.4013e-42	-1.4013e-42	-311	200	0	-0.171226	-1.30345	29.7131	-498.98	151.271	229.884	-914	200	0
264	3	-1.61765e-22	-8.45613e-24	1.80995e-22	8.81411e-21	3.02698e-21	9.67138e-21	300	610	0	-4.07211e-23	-1.84611e-23	1.32882e-23	-4.81158e-22	7.35951e-22	1.19461e-22	300	200	0	7.00649e-45	0	-1.00893e-43	0	1.4013e-42	-1.4013e-42	-311	200	0	-0.322059	-1.1062	28.7019	-409.133	108.673	229.865	-914	200	0
264	4	-1.00523e-22	-1.83168e-24	8.15292e-23	4.36099e-21	-3.6111e-23	5.83922e-21	300	610	0	-2.37329e-23	-1.06388e-23	-3.44367e-23	1.46804e-21	-3.52868e-21	2.418e-22	300	200	0	8.40779e-45	0	-1.24716e-43	1.4013e-42	2.8026e-42	-1.4013e-42	-311	200	0	-0.464304	-0.861255	26.8722	-308.278	77.5835	219.894	-914	200	0
264	5	-5.33263e-23	2.19544e-24	1.46209e-23	1.28072e-21	-1.79293e-21	2.93974e-21	300	610	0	-1.11359e-23	-4.87294e-24	-5.77705e-23	2.41371e-21	-5.55993e-21	2.8331e-22	300	200	0	9.80909e-45	0	-1.41531e-43	1.4013e-42	2.8026e-42	-2.8026e-42	-311	200	0	-0.58967	-0.607816	24.5993	-215.131	49.1106	202.614	-914	200	0
264	6	-1.98329e-23	4.24909e-24	-2.55913e-23	-6.42974e-22	-2.58926e-21	9.22185e-22	300	610	0	-2.56557e-24	-9.76881e-25	-6.42987e-23	2.66965e-21	-6.06491e-21	2.73399e-22	300	200	0	8.40779e-45	1.4013e-45	-1.4013e-43	0	2.8026e-42	-2.8026e-42	-311	200	0	-0.691206	-0.390104	22.3318	-146.388	20.0512	183.221	-914	200	0
264	7	1.78882e-24	4.92324e-24	-4.56603e-23	-1.67235e-21	-2.7384e-21	-3.47757e-22	300	610	0	2.66782e-24	1.37963e-24	-6.0386e-23	2.49851e-21	-5.63217e-21	2.35104e-22	300	200	0	5.60519e-45	1.4013e-45	-1.09301e-43	0	2.8026e-42	-1.4013e-42	-311	200	0	-0.757532	-0.24926	20.4269	-109.692	-0.312521	167.812	-914	200	0
264	8	1.4007e-23	4.72387e-24	-5.17551e-23	-2.0648e-21	-2.49767e-21	-1.03645e-21	300	610	0	5.3587e-24	2.57003e-24	-5.09369e-23	2.10223e-21	-4.71186e-21	1.85056e-22	300	200	0	0	2.8026e-45	-3.22299e-44	-0	1.4013e-42	-1.4013e-42	-311	200	0	-0.773046	-0.213125	19.0576	-107.14	-1.53768	161.573	-914	200	0
264	9	1.93618e-23	4.04604e-24	-4.90888e-23	-2.04427e-21	-2.06147e-21	-1.30884e-21	300	610	0	6.26693e-24	2.94804e-24	-3.94311e-23	1.62375e-21	-3.62096e-21	1.34218e-22	300	200	0	-9.80909e-45	4.2039e-45	1.079e-43	-1.4013e-42	-1.4013e-42	1.4013e-42	-311	200	0	-0.727232	-0.288021	18.2447	-139.599	17.106	167.747	-914	200	0
265	0	2.01322e-23	3.17393e-24	-4.17032e-23	-1.78873e-21	-1.5649e-21	-1.30941e-21	300	610	0	6.04194e-24	2.81389e-24	-2.81147e-23	1.15506e-21	-2.56203e-21	8.89862e-23	300	200	0	-2.66247e-44	5.60519e-45	3.27904e-43	-2.8026e-42	-5.60519e-42	5.60519e-42	-311	200	0	-0.628393	-0.456811	17.94	-203.574	49.4803	186.306	-914	200	0	-0.44835	-0.7546	20.0971	3727.85	18477.8	989.884	0	0	0
265	1	1.81749e-23	2.29409e-24	-3.24848e-23	-1.42855e-21	-1.09282e-21	-1.15362e-21	300	610	0	5.19224e-24	2.40128e-24	-1.82563e-23	7.47868e-22	-1.64775e-21	5.23708e-23	300	200	0	-4.90454e-44	7.00649e-45	6.44597e-43	-5.60519e-42	-1.12104e-41	9.80909e-42	-311	200	0	-0.506417	-0.680946	18.0221	-287.082	88.711	212.835	-914	200	0
265	2	1.48826e-23	1.51472e-24	-2.33116e-23	-1.05115e-21	-6.91107e-22	-9.2651e-22	300	610	0	4.08465e-24	1.87775e-24	-1.04117e-23	4.24589e-22	-9.25621e-22	2.50748e-23	300	200	0	-7.84727e-44	8.40779e-45	1.06078e-42	-8.40779e-42	-1.96182e-41	1.68156e-41	-311	200	0	-0.394876	-0.906604	18.2055	-370.171	130.111	239.296	-914	200	0
265	3	1.12153e-23	8.86025e-25	-1.52582e-23	-7.08832e-22	-3.77743e-22	-6.85469e-22	300	610	0	2.96085e-24	1.35288e-24	-4.66e-24	1.88098e-22	-4.00078e-22	6.39136e-24	300	200	0	-1.13505e-43	8.40779e-45	1.56385e-42	-1.12104e-41	-2.8026e-41	2.52234e-41	-311	200	0	-0.310043	-1.0757	18.0791	-429.048	171.337	256.87	-914	200	0
265	4	7.76966e-24	4.1892e-25	-8.80869e-24	-4.27509e-22	-1.52538e-22	-4.65157e-22	300	610	0	1.96171e-24	8.89801e-25	-7.97496e-25	2.97015e-23	-5.02164e-23	-5.1127e-24	300	200	0	-1.49939e-43	8.40779e-45	2.11596e-42	-1.4013e-41	-3.92364e-41	3.50325e-41	-311	200	0	-0.250104	-1.14188	17.3292	-444.101	207.604	259.415	-914	200	0
265	5	4.86224e-24	1.00411e-25	-4.05032e-24	-2.14791e-22	-4.86979e-24	-2.8303e-22	300	610	0	1.15337e-24	5.17469e-25	1.51834e-24	-6.49101e-23	1.56924e-22	-1.11174e-23	300	200	0	-1.82169e-43	4.2039e-45	2.63584e-42	-1.68156e-41	-5.04467e-41	4.34403e-41	-311	200	0	-0.210669	-1.09015	15.9189	-409.675	229.949	245.831	-914	200	0
265	6	2.61091e-24	-9.46872e-26	-8.31597e-25	-6.68807e-23	8.06129e-23	-1.44571e-22	300	610	0	5.51104e-25	2.41701e-25	2.66881e-24	-1.11568e-22	2.5731e-22	-1.32444e-23	300	200	0	-2.01787e-43	-2.8026e-45	2.99457e-42	-1.68156e-41	-5.88545e-41	5.04467e-41	-311	200	0	-0.19104	-0.945518	14.0641	-337.472	232.242	219.623	-914	200	0
265	7	1.00522e-24	-1.9557e-25	1.11816e-24	2.61345e-23	1.2015e-22	-4.77277e-23	300	610	0	1.39124e-25	5.43306e-26	3.01208e-24	-1.25093e-22	2.8435e-22	-1.28882e-23	300	200	0	-1.91978e-43	-1.4013e-44	2.99878e-42	-1.4013e-41	-6.02558e-41	5.04467e-41	-311	200	0	-0.185782	-0.756755	12.0467	-249.611	214.202	185.362	-914	200	0
265	8	-3.78162e-26	-2.30256e-25	2.10586e-24	7.64979e-23	1.28557e-22	1.36429e-23	300	610	0	-1.14332e-25	-5.98757e-26	2.85033e-24	-1.17954e-22	2.65994e-22	-1.11468e-23	300	200	0	-1.37327e-43	-3.22299e-44	2.38221e-42	-7.00649e-42	-5.1848e-41	4.2039e-41	-311	200	0	-0.182954	-0.570212	10.0646	-167.275	177.317	145.956	-914	200	0
265	9	-6.33005e-25	-2.22747e-25	2.42267e-24	9.63339e-23	1.18064e-22	4.73014e-23	300	610	0	-2.46425e-25	-1.184e-25	2.4175e-24	-9.97871e-23	2.23728e-22	-8.81663e-24	300	200	0	-1.26117e-44	-5.60519e-44	8.16957e-43	7.00649e-42	-2.52234e-41	1.82169e-41	-311	200	0	-0.173488	-0.417073	8.27538	-103.125	124.047	103.742	-914	200	0
266	0	-8.9974e-25	-1.91872e-25	2.31598e-24	9.62532e-23	9.79543e-23	6.10139e-23	300	610	0	-2.92992e-25	-1.37932e-25	1.88042e-24	-7.74447e-23	1.72753e-22	-6.42572e-24	300	200	0	2.07392e-43	-8.54792e-44	-2.07532e-42	3.08286e-41	2.52234e-41	-2.66247e-41	-311	200	0	-0.155936	-0.314101	6.87129	-60.4958	59.3298	62.1081	-914	200	0	-0.125096	-0.57814	9.10394	1676.99	8224.57	560.755	0	0	0
266	1	-9.45828e-25	-1.51245e-25	1.97851e-24	8.4731e-23	7.47137e-23	6.16235e-23	300	610	0	-2.84834e-25	-1.32718e-25	1.34743e-24	-5.53655e-23	1.22848e-22	-4.28496e-24	300	200	0	5.46506e-43	-1.20512e-43	-6.67579e-42	6.5861e-41	1.079e-40	-9.94922e-41	-311	200	0	-0.131983	-0.267179	6.0092	-36.8868	-10.7818	24.6822	-914	200	0
266	2	-8.59559e-25	-1.09854e-25	1.5486e-24	6.80043e-23	5.24438e-23	5.46269e-23	300	610	0	-2.46184e-25	-1.13896e-25	8.8034e-25	-3.60701e-23	7.95086e-23	-2.54325e-24	300	200	0	1.02295e-42	-1.54143e-43	-1.32927e-41	1.13505e-40	2.29813e-40	-2.05991e-40	-311	200	0	-0.101262	-0.273742	5.71022	-27.3585	-80.6838	-5.83533	-914	200	0
266	3	-7.07478e-25	-7.29586e-26	1.11679e-24	5.02794e-23	3.3387e-23	4.40914e-23	300	610	0	-1.94611e-25	-8.94953e-26	5.06827e-25	-2.06757e-23	4.51112e-23	-1.23863e-24	300	200	0	1.63952e-42	-1.82169e-43	-2.20438e-41	1.70958e-40	3.93765e-40	-3.48923e-40	-311	200	0	-0.0606394	-0.324413	5.85017	-26.0931	-144.73	-27.547	-914	200	0
266	4	-5.3569e-25	-4.30473e-26	7.35367e-25	3.40939e-23	1.84498e-23	3.27771e-23	300	610	0	-1.41756e-25	-6.4796e-26	2.31649e-25	-9.35965e-24	1.99559e-23	-3.40866e-25	300	200	0	2.371e-42	-1.93379e-43	-3.26951e-41	2.36819e-40	5.96953e-40	-5.24086e-40	-311	200	0	-0.0079369	-0.406127	6.24	-28.1634	-197.132	-39.3822	-914	200	0
266	5	-3.73052e-25	-2.07174e-26	4.28395e-25	2.07231e-23	7.66188e-24	2.23641e-23	300	610	0	-9.44667e-26	-4.28698e-26	4.58162e-26	-1.73755e-24	3.11367e-24	2.15946e-25	300	200	0	3.15292e-42	-1.73761e-43	-4.44408e-41	3.0268e-40	8.28167e-40	-7.21669e-40	-311	200	0	0.0512039	-0.507385	6.7679	-32.5479	-233.557	-42.0834	-914	200	0
266	6	-2.35067e-25	-5.40875e-27	2.00825e-25	1.05649e-23	5.45886e-25	1.37108e-23	300	610	0	-5.60146e-26	-2.51521e-26	-6.64908e-26	2.85195e-24	-6.94105e-24	5.1034e-25	300	200	0	3.85918e-42	-1.00893e-43	-5.56526e-41	3.53127e-40	1.05798e-39	-9.13647e-40	-311	200	0	0.0995806	-0.619107	7.45247	-43.347	-251.229	-38.5529	-914	200	0
266	7	-1.27705e-25	4.03783e-27	4.60405e-26	3.46482e-24	-3.61055e-24	7.10088e-24	300	610	0	-2.72282e-26	-1.19666e-26	-1.23134e-25	5.15066e-24	-1.18945e-23	6.18757e-25	300	200	0	4.28797e-42	4.48416e-44	-6.36133e-41	3.68541e-40	1.23875e-39	-1.05938e-39	-311	200	0	0.112709	-0.728109	8.32513	-67.1809	-246.343	-32.4861	-914	200	0
266	8	-5.07524e-26	8.98774e-27	-4.84423e-26	-1.03048e-24	-5.56983e-24	2.4539e-24	300	610	0	-7.43113e-27	-2.9588e-27	-1.41021e-25	5.85822e-24	-1.33243e-23	6.0732e-25	300	200	0	4.14224e-42	2.90069e-43	-6.42692e-41	3.19496e-40	1.2962e-39	-1.09301e-39	-311	200	0	0.0699701	-0.814641	9.337	-109.094	-215.928	-26.4687	-914	200	0
266	9	-4.57211e-28	1.07621e-26	-9.69898e-26	-3.4922e-24	-6.03225e-24	-5.10454e-25	300	610	0	4.83721e-27	2.57299e-27	-1.34492e-25	5.56659e-24	-1.25578e-23	5.28336e-25	300	200	0	3.03101e-42	6.55808e-43	-5.20821e-41	1.66755e-40	1.12664e-39	-9.26258e-40	-311	200	0	-0.0309471	-0.861108	10.4197	-169.229	-166.939	-20.6802	-914	200	0
267	0	2.85146e-26	1.04992e-26	-1.13339e-25	-4.49121e-24	-5.57893e-24	-2.15396e-24	300	610	0	1.13142e-26	5.44674e-27	-1.14703e-25	4.73523e-24	-1.06199e-23	4.19934e-25	300	200	0	4.70836e-43	1.15607e-42	-2.00834e-41	-1.33123e-40	5.98354e-40	-4.41409e-40	-311	200	0	-0.170113	-0.861673	11.5676	-242.475	-118.083	-13.3041	-914	200	0	-0.125096	-0.57814	9.10394	1676.99	8224.57	560.755	0	0	0
267	1	4.17724e-26	9.09628e-27	-1.09226e-25	-4.53013e-24	-4.65314e-24	-2.84208e-24	300	610	0	1.36892e-26	6.44961e-27	-8.96499e-26	3.69269e-24	-8.23956e-24	3.07541e-25	300	200	0	-4.08198e-42	1.78666e-42	3.97338e-41	-6.27782e-40	-4.45613e-40	4.91856e-40	-311	200	0	-0.319218	-0.824381	12.836	-321.829	-86.159	-3.01067	-914	200	0
267	2	4.44146e-26	7.20517e-27	-9.38385e-26	-4.0124e-24	-3.56609e-24	-2.89888e-24	300	610	0	1.34227e-26	6.25725e-27	-6.45572e-26	2.65302e-24	-5.88861e-24	2.06255e-25	300	200	0	-1.11529e-41	2.51253e-42	1.35534e-40	-1.35786e-39	-2.16781e-39	2.01226e-39	-311	200	0	-0.453245	-0.765276	14.2547	-399.942	-74.6863	9.20716	-914	200	0
267	3	4.06384e-26	5.25885e-27	-7.38037e-26	-3.23636e-24	-2.51592e-24	-2.58591e-24	300	610	0	1.16691e-26	5.40062e-27	-4.24333e-26	1.73895e-24	-3.83486e-24	1.2343e-25	300	200	0	-2.11372e-41	3.25382e-42	2.74052e-40	-2.34577e-39	-4.71257e-39	4.24173e-39	-311	200	0	-0.547277	-0.695721	15.6815	-465.734	-77.274	20.7067	-914	200	0
267	4	3.36222e-26	3.51284e-27	-5.34855e-26	-2.40432e-24	-1.61217e-24	-2.09767e-24	300	610	0	9.26965e-27	4.2642e-27	-2.4654e-26	1.00608e-24	-2.19685e-24	6.10943e-26	300	200	0	-3.41216e-41	3.86899e-42	4.58143e-40	-3.57611e-39	-8.16256e-39	7.23771e-39	-311	200	0	-0.575235	-0.612981	16.7344	-502.886	-86.8309	28.8947	-914	200	0
267	5	2.55796e-26	2.09018e-27	-3.54268e-26	-1.63928e-24	-9.00343e-25	-1.56686e-24	300	610	0	6.78492e-27	3.1024e-27	-1.14926e-26	4.64768e-25	-9.93152e-25	1.79711e-26	300	200	0	-4.96284e-41	4.13663e-42	6.83326e-40	-4.97601e-39	-1.24716e-38	1.09497e-38	-311	200	0	-0.52453	-0.505449	16.9524	-496.982	-101.531	32.9355	-914	200	0
267	6	1.79057e-26	1.02305e-27	-2.08203e-26	-1.00398e-24	-3.83738e-25	-1.07486e-24	300	610	0	4.54739e-27	2.06453e-27	-2.55525e-27	9.81293e-26	-1.82685e-25	-8.9646e-27	300	200	0	-6.6308e-41	3.74427e-42	9.33286e-40	-6.37871e-39	-1.73775e-38	1.51326e-38	-311	200	0	-0.412027	-0.370345	16.105	-445.738	-122.648	34.8408	-914	200	0
267	7	1.13588e-26	2.87556e-28	-9.94002e-27	-5.19019e-25	-4.09669e-26	-6.63835e-25	300	610	0	2.71876e-27	1.22164e-27	2.88783e-27	-1.24368e-25	3.05069e-25	-2.3382e-26	300	200	0	-8.15682e-41	2.28552e-42	1.1745e-39	-7.49695e-39	-2.23087e-38	1.92721e-38	-311	200	0	-0.276797	-0.224537	14.3861	-360.164	-148.249	38.5691	-914	200	0
267	8	6.24034e-27	-1.69575e-28	-2.49937e-27	-1.7831e-25	1.60991e-25	-3.4837e-25	300	610	0	1.34322e-27	5.91358e-28	5.67295e-27	-2.37463e-25	5.49127e-25	-2.88836e-26	300	200	0	-9.11965e-41	-7.24471e-43	1.35049e-39	-7.88511e-39	-2.62575e-38	2.24754e-38	-311	200	0	-0.155017	-0.0933746	12.3449	-256.724	-175.321	47.8887	-914	200	0
267	9	2.55341e-27	-4.12175e-28	2.07659e-27	3.88401e-26	2.57911e-25	-1.25456e-25	300	610	0	3.92149e-28	1.58469e-28	6.59787e-27	-2.74175e-25	6.23975e-25	-2.86038e-26	300	200	0	-8.90301e-41	-5.81118e-42	1.37654e-39	-6.92522e-39	-2.76827e-38	2.33849e-38	-311	200	0	-0.065952	0.00566472	10.6389	-150.73	-206.023	65.1535	-914	200	0
268	0	1.29086e-28	-5.02532e-28	4.46002e-27	1.59064e-25	2.82885e-25	1.76697e-26	300	610	0	-2.01512e-28	-1.09302e-28	6.34308e-27	-2.62595e-25	5.92616e-25	-2.50345e-26	300	200	0	-6.68027e-41	-1.34539e-41	1.1364e-39	-3.81994e-39	-2.4419e-38	2.0117e-38	-311	200	0	-0.0167663	0.0641158	9.79661	-54.1446	-245.508	91.1394	-914	200	0	-0.31639	-0.425165	16.6109	3129.29	14916.4	571.721	0	0	0
268	1	-1.28027e-27	-4.94627e-28	5.29882e-27	2.09231e-25	2.6352e-25	9.78598e-26	300	610	0	-5.18949e-28	-2.50188e-28	5.44054e-27	-2.24632e-25	5.03941e-25	-2.00012e-26	300	200	0	-1.4289e-41	-2.39552e-41	4.83086e-40	2.3738e-39	-1.36809e-38	1.02645e-38	-311	200	0	-0.0106843	0.0757735	10.1054	24.2314	-295.67	124.85	-914	200	0
268	2	-1.93806e-27	-4.31232e-28	5.14973e-27	2.13146e-25	2.20975e-25	1.32308e-25	300	610	0	-6.39779e-28	-3.01291e-28	4.27339e-27	-1.7603e-25	3.92894e-25	-1.47284e-26	300	200	0	8.00113e-41	-3.72535e-41	-7.53389e-40	1.26523e-38	7.83326e-39	-9.00334e-39	-311	200	0	-0.0499825	0.033426	11.5962	77.163	-352.203	162.94	-914	200	0
268	3	-2.08529e-27	-3.43576e-28	4.45069e-27	1.90009e-25	1.70182e-25	1.36353e-25	300	610	0	-6.33218e-28	-2.94633e-28	3.09352e-27	-1.27112e-25	2.8224e-25	-9.94904e-27	300	200	0	2.27431e-40	-5.2658e-41	-2.74774e-39	2.79069e-38	4.36294e-38	-4.06461e-38	-311	200	0	-0.135649	-0.0713209	14.0437	97.4922	-403.89	199.089	-914	200	0
268	4	-1.9214e-27	-2.52525e-28	3.51912e-27	1.54087e-25	1.20712e-25	1.22439e-25	300	610	0	-5.5424e-28	-2.55504e-28	2.04736e-27	-8.38494e-26	1.85025e-25	-6.02603e-27	300	200	0	4.36675e-40	-6.85291e-41	-5.64668e-39	4.86517e-38	9.68395e-38	-8.72547e-38	-311	200	0	-0.262703	-0.245815	16.9971	79.1395	-435.218	224.487	-914	200	0
268	5	-1.59811e-27	-1.70494e-28	2.56529e-27	1.15109e-25	7.79107e-26	9.98618e-26	300	610	0	-4.43059e-28	-2.02312e-28	1.20317e-27	-4.90046e-26	1.0715e-25	-3.06556e-27	300	200	0	7.10058e-40	-8.19255e-41	-9.51781e-39	7.46444e-38	1.69306e-37	-1.50226e-37	-311	200	0	-0.409381	-0.486914	19.9092	19.8157	-435.217	230.831	-914	200	0
268	6	-1.22158e-27	-1.03543e-28	1.71273e-27	7.90303e-26	4.40582e-26	7.49958e-26	300	610	0	-3.26583e-28	-1.47319e-28	5.76117e-28	-2.31611e-26	4.97019e-26	-1.01299e-27	300	200	0	1.0383e-39	-8.82356e-41	-1.42771e-38	1.04373e-37	2.60238e-37	-2.28598e-37	-311	200	0	-0.532678	-0.765543	22.3273	-78.3764	-404.946	214.942	-914	200	0
268	7	-8.59155e-28	-5.33318e-29	1.0203e-27	4.89239e-26	1.93974e-26	5.17756e-26	300	610	0	-2.20833e-28	-9.7809e-29	1.48933e-28	-5.57992e-27	1.08683e-26	2.7336e-28	300	200	0	1.39391e-39	-8.09138e-41	-1.95943e-38	1.34438e-37	3.64429e-37	-3.17506e-37	-311	200	0	-0.588973	-1.02879	24.0159	-207.789	-352.811	181.258	-914	200	0
268	8	-5.47785e-28	-1.87505e-29	5.02545e-28	2.58364e-26	2.96846e-27	3.22612e-26	300	610	0	-1.33625e-28	-5.73568e-29	-1.12367e-28	5.15248e-27	-1.26238e-26	9.69655e-28	300	200	0	1.72335e-39	-5.13996e-41	-2.47792e-38	1.5885e-37	4.70075e-37	-4.06302e-37	-311	200	0	-0.565247	-1.22992	24.9042	-350.711	-284.907	139.534	-914	200	0
268	9	-3.02552e-28	2.82048e-30	1.46609e-28	9.51778e-27	-6.77004e-27	1.71867e-26	300	610	0	-6.7082e-29	-2.7006e-29	-2.47497e-28	1.06724e-26	-2.45053e-26	1.25261e-27	300	200	0	1.93898e-39	1.0591e-41	-2.86588e-38	1.6837e-37	5.56348e-37	-4.76491e-37	-311	200	0	-0.48062	-1.34662	24.9169	-479.827	-203.712	100.118	-914	200	0
269	0	-1.24176e-28	1.46257e-29	-7.47767e-29	-1.00456e-27	-1.15154e-26	6.43369e-27	300	610	0	-1.97711e-29	-6.25754e-30	-2.94955e-28	1.25532e-26	-2.83385e-26	1.28008e-27	300	200	0	1.91195e-39	1.16214e-40	-2.94636e-38	1.50013e-37	5.91031e-37	-4.99759e-37	-311	200	0	-0.359433	-1.36829	23.9237	-568.074	-113.103	70.6253	-914	200	0	-0.0012545	-0.25769	11.6423	2101.58	10516.4	301.095	0	0	0
269	1	-5.07131e-30	1.99607e-29	-1.94173e-28	-7.01012e-27	-1.28594e-26	-5.94549e-28	300	610	0	1.1638e-29	6.17389e-30	-2.88203e-28	1.21493e-26	-2.71792e-26	1.1821e-27	300	200	0	1.46845e-39	2.75823e-40	-2.47537e-38	8.69786e-38	5.28795e-37	-4.36597e-37	-311	200	0	-0.217979	-1.28671	21.886	-599.773	-22.8959	53.6576	-914	200	0
269	2	6.61494e-29	2.18392e-29	-2.43552e-28	-9.80941e-27	-1.21511e-26	-4.69983e-27	300	610	0	3.11607e-29	1.18312e-29	-2.54082e-28	1.0533e-26	-2.34447e-26	1.05861e-27	300	200	0	3.92584e-40	4.96232e-40	-1.14288e-38	-4.06937e-38	3.10898e-37	-2.36204e-37	-311	200	0	-0.0722689	-1.10288	19.0041	-575.659	50.9358	46.4713	-914	200	0
269	3	1.01592e-28	2.28246e-29	-2.5095e-28	-1.05792e-26	-1.04469e-26	-6.7054e-27	300	610	0	4.26719e-29	1.21883e-29	-2.12645e-28	8.49138e-27	-1.89118e-26	9.80644e-28	300	200	0	-1.56006e-39	7.76681e-40	1.41168e-38	-2.54312e-37	-1.32559e-37	1.61315e-37	-311	200	0	0.0615067	-0.836638	15.7279	-510.909	94.0078	44.8578	-914	200	0
269	4	1.12169e-28	2.49509e-29	-2.38902e-28	-1.0279e-26	-8.51534e-27	-7.34427e-27	300	610	0	4.93748e-29	8.49236e-30	-1.77753e-28	6.55612e-27	-1.47876e-26	9.92504e-28	300	200	0	-4.63274e-39	1.1034e-39	5.56204e-38	-5.73117e-37	-8.76361e-37	8.19259e-37	-311	200	0	0.174832	-0.529097	12.6015	-427.235	101.763	46.8444	-914	200	0
269	5	1.06588e-28	2.9674e-29	-2.2398e-28	-9.61983e-27	-6.8693e-27	-7.20058e-27	300	610	0	5.34773e-29	1.73901e-30	-1.57931e-28	5.04781e-27	-1.18068e-26	1.11313e-27	300	200	0	-9.01631e-39	1.44286e-39	1.16273e-37	-1.00876e-36	-1.98832e-36	1.79372e-36	-311	200	0	0.265186	-0.229612	10.0286	-342.957	77.1124	51.9964	-914	200	0
269	6	9.09843e-29	3.78008e-29	-2.16882e-28	-9.06302e-27	-5.80766e-27	-6.68656e-27	300	610	0	5.59986e-29	-7.2481e-30	-1.5712e-28	4.11964e-27	-1.03241e-26	1.33558e-27	300	200	0	-1.47709e-38	1.73406e-39	1.97654e-37	-1.55729e-36	-3.51e-36	3.11662e-36	-311	200	0	0.328572	0.0194333	8.15159	-267.774	23.6802	59.4079	-914	200	0
269	7	6.89808e-29	4.93625e-29	-2.22675e-28	-8.83089e-27	-5.45226e-27	-6.04098e-27	300	610	0	5.66553e-29	-1.76607e-29	-1.75124e-28	3.79283e-27	-1.0384e-26	1.62414e-27	300	200	0	-2.17167e-38	1.88097e-39	2.9821e-37	-2.1884e-36	-5.42879e-36	4.77124e-36	-311	200	0	0.358273	0.189305	6.92158	-203.996	-54.8271	67.4771	-914	200	0
269	8	4.20307e-29	6.34131e-29	-2.40902e-28	-8.91762e-27	-5.77261e-27	-5.33896e-27	300	610	0	5.38027e-29	-2.84939e-29	-2.0763e-28	3.97932e-27	-1.17566e-26	1.90925e-27	300	200	0	-2.92942e-38	1.74642e-39	4.11268e-37	-2.83229e-36	-7.64034e-36	6.65969e-36	-311	200	0	0.349528	0.272072	6.25938	-150.493	-150.472	74.8302	-914	200	0
269	9	9.94271e-30	7.77557e-29	-2.6545e-28	-9.09515e-27	-6.59507e-27	-4.50693e-27	300	610	0	4.44388e-29	-3.83006e-29	-2.45814e-28	4.49091e-27	-1.39391e-26	2.08125e-27	300	200	0	-3.63989e-38	1.15027e-39	5.22624e-37	-3.36486e-36	-9.90251e-36	8.56323e-36	-311	200	0	0.301528	0.282103	6.13661	-105.209	-248.001	80.6103	-914	200	0
270	0	-2.845e-29	8.86218e-29	-2.84169e-28	-8.91382e-27	-7.59708e-27	-3.34095e-27	300	610	0	2.43117e-29	-4.49424e-29	-2.75651e-28	5.03704e-27	-1.61278e-26	1.98467e-27	300	200	0	-4.1208e-38	-1.25143e-40	6.07929e-37	-3.59339e-36	-1.17836e-35	1.00983e-35	-311	200	0	0.213271	0.24372	6.51068	-65.0256	-325.846	83.6183	-914	200	0	-0.0012545	-0.25769	11.6423	2101.58	10516.4	301.095	0	0	0
270	1	-7.44823e-29	9.03637e-29	-2.78421e-28	-7.70352e-27	-8.29081e-27	-1.52979e-27	300	610	0	-1.17959e-29	-4.53726e-29	-2.77139e-28	5.21567e-27	-1.71745e-26	1.41589e-27	300	200	0	-4.10273e-38	-2.31748e-39	6.30235e-37	-3.24573e-36	-1.26118e-35	1.06742e-35	-311	200	0	0.0822763	0.178767	7.27893	-26.2537	-363.238	82.3489	-914	200	0
270	2	-1.28691e-28	7.52553e-29	-2.22842e-28	-4.58652e-27	-8.0044e-27	1.31242e-27	300	610	0	-6.95049e-29	-3.55107e-29	-2.23814e-28	4.50475e-27	-1.55465e-26	1.28078e-28	300	200	0	-3.22054e-38	-5.65e-39	5.38341e-37	-1.96799e-36	-1.14371e-35	9.46233e-36	-311	200	0	-0.0884086	0.103904	8.35237	12.3165	-352.606	76.9861	-914	200	0
270	3	-1.89671e-28	3.35449e-29	-8.58035e-29	1.48183e-27	-5.87317e-27	5.59663e-27	300	610	0	-1.53878e-28	-1.02813e-29	-8.30372e-29	2.26433e-27	-9.31934e-27	-2.15171e-27	300	200	0	-1.01834e-38	-1.02746e-38	2.66879e-37	6.62437e-37	-7.02226e-36	5.39243e-36	-311	200	0	-0.284175	0.0321529	9.68742	47.3077	-304.477	70.4561	-914	200	0
270	4	-2.5275e-28	-4.60511e-29	1.68827e-28	1.16231e-26	-8.57307e-28	1.16835e-26	300	610	0	-2.67928e-28	3.60789e-29	1.82283e-28	-2.23805e-27	3.75889e-27	-5.68734e-27	300	200	0	3.02308e-38	-1.61874e-38	-2.6061e-37	5.10012e-36	2.11256e-36	-2.80446e-36	-311	200	0	-0.480794	-0.0261273	11.1822	72.2314	-237.438	66.6517	-914	200	0
270	5	-3.08543e-28	-1.75177e-28	5.77851e-28	2.68717e-26	8.19252e-27	1.9773e-26	300	610	0	-4.10499e-28	1.09326e-28	6.09752e-28	-9.76286e-27	2.60858e-26	-1.06739e-26	300	200	0	9.42534e-38	-2.31147e-38	-1.12402e-36	1.17609e-35	1.75625e-35	-1.64796e-35	-311	200	0	-0.651986	-0.0651448	12.6236	81.5148	-168.217	68.2074	-914	200	0
270	6	-3.41505e-28	-3.63727e-28	1.17198e-27	4.79119e-26	2.2397e-26	2.97517e-26	300	610	0	-5.73458e-28	2.13992e-28	1.23046e-27	-2.09778e-26	5.98517e-26	-1.71481e-26	300	200	0	1.86062e-37	-3.037e-38	-2.39264e-36	2.0907e-35	4.07923e-35	-3.68471e-35	-311	200	0	-0.779299	-0.0889259	13.8044	75.3014	-111.996	75.6702	-914	200	0
270	7	-3.28746e-28	-6.16529e-28	1.96537e-27	7.46918e-26	4.26105e-26	4.09936e-26	300	610	0	-7.3827e-28	3.51518e-28	2.05805e-27	-3.62638e-26	1.06461e-25	-2.48642e-26	300	200	0	3.07159e-37	-3.66913e-38	-4.10298e-36	3.24793e-35	7.27365e-35	-6.46311e-35	-311	200	0	-0.856317	-0.113135	14.6501	59.9565	-83.5492	87.8249	-914	200	0
270	8	-2.39495e-28	-9.28625e-28	2.94071e-27	1.05904e-25	6.90594e-26	5.21218e-26	300	610	0	-8.72199e-28	5.17647e-28	3.07315e-27	-5.54326e-26	1.65678e-25	-3.31371e-26	300	200	0	4.54086e-37	-4.00774e-38	-6.22692e-36	4.58715e-35	1.13213e-34	-9.95529e-35	-311	200	0	-0.882089	-0.159191	15.2277	41.7014	-92.8796	102.74	-914	200	0
270	9	-3.58036e-29	-1.27908e-27	4.02988e-27	1.38339e-25	1.0084e-25	6.07473e-26	300	610	0	-9.24641e-28	6.99079e-28	4.20324e-27	-7.73514e-26	2.34482e-25	-4.06603e-26	300	200	0	6.15472e-37	-3.7656e-38	-8.62979e-36	5.96523e-35	1.60137e-34	-1.39648e-34	-311	200	0	-0.851444	-0.246919	15.6466	21.6701	-141.423	118.263	-914	200	0
271	0	3.24787e-28	-1.62353e-27	5.09062e-27	1.66156e-25	1.35274e-25	6.32234e-26	300	610	0	-8.24433e-28	8.69526e-28	5.29835e-27	-9.94831e-26	3.05634e-25	-4.53171e-26	300	200	0	7.68539e-37	-2.5636e-38	-1.10195e-35	7.1251e-35	2.08544e-34	-1.80426e-34	-311	200	0	-0.753387	-0.388307	15.924	-0.647014	-221.955	131.591	-914	200	0	-0.364275	-0.740956	13.6126	2692.46	12161.9	840.645	0	0	0
271	1	8.83678e-28	-1.88605e-27	5.88142e-27	1.80149e-25	1.67158e-25	5.44774e-26	300	610	0	-4.79441e-28	9.85554e-28	6.10506e-27	-1.17375e-25	3.66073e-25	-4.40213e-26	300	200	0	8.75397e-37	5.86232e-40	-1.28909e-35	7.66493e-35	2.49492e-34	-2.13936e-34	-311	200	0	-0.585211	-0.579283	15.9856	-21.6966	-318.323	139.632	-914	200	0
271	2	1.67179e-27	-1.95161e-27	6.03822e-27	1.67176e-25	1.87977e-25	2.80124e-26	300	610	0	2.19828e-28	9.82903e-28	6.24251e-27	-1.24169e-25	3.95311e-25	-3.26395e-26	300	200	0	8.79725e-37	4.60723e-38	-1.34725e-35	7.01441e-35	2.68976e-34	-2.27856e-34	-311	200	0	-0.370636	-0.795213	15.7872	-35.6004	-406.781	140.145	-914	200	0
271	3	2.69537e-27	-1.66097e-27	5.05941e-27	1.09974e-25	1.85219e-25	-2.37964e-26	300	610	0	1.39034e-27	7.74414e-28	5.18717e-27	-1.1024e-25	3.64197e-25	-6.0749e-27	300	200	0	7.04828e-37	1.15632e-37	-1.16905e-35	4.42843e-35	2.47087e-34	-2.04819e-34	-311	200	0	-0.155585	-1.00053	15.3588	-40.5597	-464.59	132.312	-914	200	0
271	4	3.91641e-27	-8.1105e-28	2.30813e-27	-1.2307e-26	1.42014e-25	-1.08953e-25	300	610	0	3.1378e-27	2.51171e-28	2.27593e-27	-6.31507e-26	2.34551e-25	4.13886e-26	300	200	0	2.54476e-37	2.12636e-37	-6.16676e-36	-9.8762e-36	1.57779e-34	-1.22277e-34	-311	200	0	0.015789	-1.16781	14.7849	-40.1693	-482.62	117.147	-914	200	0
271	5	5.22784e-27	8.35389e-28	-2.95565e-27	-2.2243e-25	3.7417e-26	-2.34461e-25	300	610	0	5.5264e-27	-7.10994e-28	-3.25961e-27	3.18524e-26	-3.95921e-26	1.15359e-25	300	200	0	-5.81579e-37	3.37261e-37	4.71927e-36	-1.02028e-34	-3.02695e-35	4.6642e-35	-311	200	0	0.115583	-1.28337	14.1572	-40.0854	-468.294	97.41	-914	200	0
271	6	6.42461e-27	3.52578e-27	-1.1498e-26	-5.41768e-25	-1.52273e-25	-4.04131e-25	300	610	0	8.53485e-27	-2.23704e-27	-1.22117e-26	1.90492e-25	-5.0821e-25	2.20094e-25	300	200	0	-1.91511e-36	4.84082e-37	2.26745e-35	-2.41149e-34	-3.51062e-34	3.30767e-34	-311	200	0	0.132716	-1.33471	13.477	-44.7907	-434.112	76.4004	-914	200	0
271	7	7.17389e-27	7.47401e-27	-2.39713e-26	-9.84845e-25	-4.50627e-25	-6.15432e-25	300	610	0	1.19975e-26	-4.42736e-27	-2.52498e-26	4.26915e-25	-1.2179e-24	3.56617e-25	300	200	0	-3.83737e-36	6.39062e-37	4.92017e-35	-4.33113e-34	-8.36211e-34	7.56349e-34	-311	200	0	0.0763328	-1.30446	12.6412	-54.9743	-386.523	57.3541	-914	200	0
271	8	6.98951e-27	1.27912e-26	-4.06952e-26	-1.55126e-24	-8.76111e-25	-8.55326e-25	300	610	0	1.55323e-26	-7.31885e-27	-4.26908e-26	7.49599e-25	-2.1997e-24	5.20119e-25	300	200	0	-6.38497e-36	7.76096e-37	8.51371e-35	-6.77179e-34	-1.50662e-33	1.33971e-33	-311	200	0	-0.026712	-1.18179	11.5743	-68.1296	-326.219	43.5564	-914	200	0
271	9	5.21949e-27	1.93869e-26	-6.1344e-26	-2.21475e-24	-1.43448e-24	-1.09521e-24	300	610	0	1.84593e-26	-1.08303e-26	-6.41731e-26	1.1554e-24	-3.45121e-24	6.96641e-25	300	200	0	-9.49193e-36	8.53501e-37	1.29984e-34	-9.61254e-34	-2.36022e-33	2.07654e-33	-311	200	0	-0.1526	-0.979303	10.3907	-83.6941	-255.003	37.5443	-914	200	0
272	0	1.05865e-27	2.68385e-26	-8.45375e-26	-2.90947e-24	-2.10817e-24	-1.28532e-24	300	610	0	1.97224e-26	-1.46918e-26	-8.82297e-26	1.62162e-24	-4.91226e-24	8.59202e-25	300	200	0	-1.29275e-35	8.11143e-37	1.81032e-34	-1.25601e-33	-3.35545e-33	2.92748e-33	-311	200	0	-0.295609	-0.735643	9.412	-106.282	-179.35	40.2388	-914	200	0	-0.364275	-0.740956	13.6126	2692.46	12161.9	840.645	0	0	0
272	1	-6.39769e-27	3.42335e-26	-1.07347e-25	-3.51448e-24	-2.84276e-24	-1.34946e-24	300	610	0	1.78296e-26	-1.83614e-26	-1.11775e-25	2.09623e-24	-6.43482e-24	9.63772e-25	300	200	0	-1.62222e-35	5.69267e-37	2.32278e-34	-1.50821e-33	-4.39062e-33	3.80044e-33	-311	200	0	-0.459939	-0.496705	8.97991	-142.909	-107.043	51.0658	-914	200	0
272	2	-1.80396e-26	3.99965e-26	-1.2476e-25	-3.83797e-24	-3.53092e-24	-1.18118e-24	300	610	0	1.08402e-26	-2.09365e-26	-1.29548e-25	2.48703e-24	-7.74861e-24	9.45795e-25	300	200	0	-1.85887e-35	3.05318e-38	2.73242e-34	-1.63412e-33	-5.2806e-33	4.53068e-33	-311	200	0	-0.645498	-0.297426	9.26266	-198.86	-43.1723	68.2476	-914	200	0
272	3	-3.45474e-26	4.17262e-26	-1.29175e-25	-3.60475e-24	-3.99564e-24	-6.43558e-25	300	610	0	-3.56411e-27	-2.10736e-26	-1.33598e-25	2.65101e-24	-8.42686e-24	7.18404e-25	300	200	0	-1.88499e-35	-9.1281e-37	2.8783e-34	-1.51424e-33	-5.73352e-33	4.86126e-33	-311	200	0	-0.840557	-0.159973	10.1976	-275.65	9.92452	88.6656	-914	200	0
272	4	-5.60949e-26	3.6082e-26	-1.10067e-25	-2.45161e-24	-3.97535e-24	4.24961e-25	300	610	0	-2.78782e-26	-1.69422e-26	-1.12937e-25	2.3865e-24	-7.8591e-24	1.73934e-25	300	200	0	-1.53956e-35	-2.36426e-36	2.53516e-34	-9.91743e-34	-5.33233e-33	4.42818e-33	-311	200	0	-1.01862	-0.0979882	11.4949	-369.613	51.377	107.546	-914	200	0
272	5	-8.194e-26	1.8783e-26	-5.40085e-26	6.2388e-26	-3.11571e-24	2.19529e-24	300	610	0	-6.43861e-26	-6.24339e-27	-5.35823e-26	1.43156e-24	-5.24188e-24	-8.09117e-25	300	200	0	-6.19493e-36	-4.39846e-36	1.41264e-34	1.22682e-34	-3.52881e-33	2.75669e-33	-311	200	0	-1.14371	-0.116912	12.7011	-470.178	82.3981	118.687	-914	200	0
272	6	-1.099e-25	-1.51997e-26	5.46919e-26	4.422e-24	-9.74464e-25	4.81915e-24	300	610	0	-1.14532e-25	1.36595e-26	6.07623e-26	-5.26204e-25	3.97166e-25	-2.35113e-24	300	200	0	1.10921e-35	-7.02442e-36	-8.32665e-35	2.03554e-33	3.39762e-34	-7.22152e-34	-311	200	0	-1.1891	-0.210044	13.4091	-559.817	108.949	116.31	-914	200	0
272	7	-1.35741e-25	-7.11532e-26	2.32411e-25	1.10876e-23	2.95182e-24	8.38345e-24	300	610	0	-1.78e-25	4.54438e-26	2.47039e-25	-3.82218e-24	1.01227e-23	-4.54558e-24	300	200	0	3.8859e-35	-1.01351e-35	-4.56521e-34	4.94042e-33	6.99783e-33	-6.62307e-33	-311	200	0	-1.15482	-0.358876	13.5248	-620.993	141.26	98.1199	-914	200	0
272	8	-1.52538e-25	-1.53717e-25	4.9332e-25	2.03817e-23	9.16862e-24	1.28443e-23	300	610	0	-2.51477e-25	9.13019e-26	5.198e-25	-8.76221e-24	2.4939e-23	-7.41975e-24	300	200	0	7.90954e-35	-1.34437e-35	-1.01105e-33	8.96835e-33	1.7127e-32	-1.5513e-32	-311	200	0	-1.06662	-0.542207	13.3282	-648.689	187.231	66.656	-914	200	0
272	9	-1.50121e-25	-2.65443e-25	8.44815e-25	3.23204e-23	1.80801e-23	1.79395e-23	300	610	0	-3.27127e-25	1.52129e-25	8.86417e-25	-1.55373e-23	4.55371e-23	-1.08801e-23	300	200	0	1.32676e-34	-1.64105e-35	-1.76587e-33	1.41143e-32	3.11928e-32	-2.77582e-32	-311	200	0	-0.959541	-0.74106	13.2494	-652.743	246.638	27.437	-914	200	0
273	0	-1.14787e-25	-4.04722e-25	1.28098e-24	4.63828e-23	2.98304e-23	2.30815e-23	300	610	0	-3.90867e-25	2.26378e-25	1.34025e-24	-2.40992e-23	7.19201e-23	-1.46425e-23	300	200	0	1.98355e-34	-1.81677e-35	-2.71253e-33	2.01377e-32	4.91888e-32	-4.32999e-32	-311	200	0	-0.859118	-0.930891	13.5765	-644.186	311.032	-13.5921	-914	200	0	-0.808506	-0.49791	13.5504	2263.93	12587	619.985	0	0	0
273	1	-2.95289e-26	-5.63041e-25	1.77395e-24	6.12231e-23	4.40818e-23	2.72385e-23	300	610	0	-4.20677e-25	3.08575e-25	1.85168e-24	-3.39934e-23	1.02894e-22	-1.815e-23	300	200	0	2.71457e-34	-1.74566e-35	-3.79655e-33	2.64383e-32	7.02889e-32	-6.13524e-32	-311	200	0	-0.771407	-1.07217	14.3061	-622.47	365.682	-50.9311	-914	200	0
273	2	1.24882e-25	-7.21646e-25	2.26352e-24	7.4339e-23	5.97277e-23	2.88203e-23	300	610	0	-3.85292e-25	3.8755e-25	2.35722e-24	-4.4153e-23	1.35429e-22	-2.04868e-23	300	200	0	3.42311e-34	-1.25999e-35	-4.89469e-33	3.19143e-32	9.24123e-32	-8.00283e-32	-311	200	0	-0.688143	-1.11468	15.1669	-576.71	393.949	-79.7171	-914	200	0
273	3	3.67549e-25	-8.47861e-25	2.64564e-24	8.17358e-23	7.45549e-23	2.55953e-23	300	610	0	-2.4385e-25	4.44545e-25	2.74768e-24	-5.26676e-23	1.63934e-22	-2.03028e-23	300	200	0	3.94562e-34	-1.5399e-36	-5.78967e-33	3.48207e-32	1.11728e-31	-9.59157e-32	-311	200	0	-0.603636	-1.02099	15.7887	-498.941	386.431	-97.072	-914	200	0
273	4	7.13398e-25	-8.91565e-25	2.76163e-24	7.76517e-23	8.48834e-23	1.46784e-23	300	610	0	5.27229e-26	4.51491e-25	2.85703e-24	-5.65554e-23	1.79517e-22	-1.57728e-23	300	200	0	4.03622e-34	1.80158e-35	-6.14571e-33	3.26551e-32	1.22155e-31	-1.03659e-31	-311	200	0	-0.527418	-0.793182	15.9356	-396.441	346.368	-103.672	-914	200	0
273	5	1.16699e-24	-7.827e-25	2.39071e-24	5.4446e-23	8.52456e-23	-7.35294e-24	300	610	0	5.57612e-25	3.6995e-25	2.45477e-24	-5.15898e-23	1.69394e-22	-4.62318e-24	300	200	0	3.35684e-34	4.82927e-35	-5.49056e-33	2.21169e-32	1.14959e-31	-9.56307e-32	-311	200	0	-0.478714	-0.478029	15.6264	-288.473	285.029	-103.085	-914	200	0
273	6	1.71392e-24	-4.31049e-25	1.24982e-24	2.79463e-24	6.81986e-23	-4.41467e-23	300	610	0	1.32013e-24	1.51412e-25	1.2461e-24	-3.22552e-23	1.16662e-22	1.57279e-23	300	200	0	1.47911e-34	9.09385e-35	-3.21251e-33	-7.98091e-34	7.86049e-32	-6.18373e-32	-311	200	0	-0.4727	-0.149253	15.0188	-193.183	214.464	-99.1055	-914	200	0
273	7	2.30978e-24	2.69956e-25	-9.93675e-25	-8.7621e-23	2.44071e-23	-9.89869e-23	300	610	0	2.3726e-24	-2.60083e-25	-1.11452e-24	8.06155e-24	7.54838e-25	4.78625e-23	300	200	0	-2.0935e-34	1.46254e-34	1.4158e-33	-4.04882e-32	-9.24622e-34	9.76178e-33	-311	200	0	-0.51648	0.117128	14.2189	-121.251	143.577	-93.3898	-914	200	0
273	8	2.86716e-24	1.43322e-24	-4.68968e-24	-2.26709e-22	-5.68197e-23	-1.73843e-22	300	610	0	3.71115e-24	-9.21856e-25	-4.98917e-24	7.6512e-23	-2.00997e-22	9.38287e-23	300	200	0	-7.87314e-34	2.12134e-34	9.17214e-33	-1.01124e-31	-1.39057e-31	1.32268e-31	-311	200	0	-0.614596	0.266547	13.3025	-77.0889	76.9965	-85.1626	-914	200	0
273	9	3.24207e-24	3.15925e-24	-1.01456e-23	-4.21611e-22	-1.86313e-22	-2.67989e-22	300	610	0	5.26969e-24	-1.8817e-24	-1.06937e-23	1.797e-22	-5.10219e-22	1.5432e-22	300	200	0	-1.62929e-33	2.8273e-34	2.07606e-32	-1.85618e-31	-3.50471e-31	3.17913e-31	-311	200	0	-0.771171	0.285376	12.461	-60.3766	15.8814	-73.5764	-914	200	0
274	0	3.22184e-24	5.50619e-24	-1.75311e-23	-6.73171e-22	-3.72903e-22	-3.76163e-22	300	610	0	6.88768e-24	-3.16094e-24	-1.83979e-23	3.2191e-22	-9.42241e-22	2.2753e-22	300	200	0	-2.75587e-33	3.46886e-34	3.66111e-32	-2.94085e-31	-6.45505e-31	5.74876e-31	-311	200	0	-0.982711	0.200824	11.9597	-66.9789	-40.577	-59.9366	-914	200	0	-0.827571	-0.116761	11.0663	2059.83	10132.5	245.847	0	0	0
274	1	2.51855e-24	8.44637e-24	-2.67411e-23	-9.71112e-22	-6.20108e-22	-4.86305e-22	300	610	0	8.27354e-24	-4.73042e-24	-2.79827e-23	5.02499e-22	-1.49826e-21	3.07681e-22	300	200	0	-4.14382e-33	3.8654e-34	5.65876e-32	-4.21756e-31	-1.02479e-30	9.02598e-31	-311	200	0	-1.2282	0.0593739	11.9324	-90.0941	-93.6941	-46.7974	-914	200	0
274	2	7.73083e-25	1.18087e-23	-3.72148e-23	-1.28794e-21	-9.21477e-22	-5.7703e-22	300	610	0	8.9683e-24	-6.47926e-24	-3.88505e-23	7.12392e-22	-2.15464e-21	3.83283e-22	300	200	0	-5.69858e-33	3.75354e-34	7.9598e-32	-5.56354e-31	-1.47198e-30	1.28543e-30	-311	200	0	-1.46325	-0.0921738	12.2543	-120.906	-143.804	-36.0293	-914	200	0
274	3	-2.42308e-24	1.52079e-23	-4.77143e-23	-1.57191e-21	-1.25456e-21	-6.15169e-22	300	610	0	8.31695e-24	-8.17739e-24	-4.96965e-23	9.29729e-22	-2.84947e-21	4.35296e-22	300	200	0	-7.22103e-33	2.78063e-34	1.03114e-31	-6.75089e-31	-1.94451e-30	1.68472e-30	-311	200	0	-1.62487	-0.21576	12.5899	-149.354	-188.578	-28.3745	-914	200	0
274	4	-7.47964e-24	1.79666e-23	-5.60817e-23	-1.73986e-21	-1.57373e-21	-5.53939e-22	300	610	0	5.45943e-24	-9.43521e-24	-5.82553e-23	1.11494e-21	-3.4671e-21	4.35497e-22	300	200	0	-8.37162e-33	5.11857e-35	1.22632e-31	-7.41611e-31	-2.36316e-30	2.02986e-30	-311	200	0	-1.65528	-0.292152	12.5978	-168.777	-221.293	-23.5029	-914	200	0
274	5	-1.47234e-23	1.9039e-23	-5.90054e-23	-1.67119e-21	-1.80251e-21	-3.32576e-22	300	610	0	-6.4269e-25	-9.66638e-24	-6.10612e-23	1.20589e-21	-3.82236e-21	3.45539e-22	300	200	0	-8.63682e-33	-3.54031e-34	1.31149e-31	-7.03527e-31	-2.60127e-30	2.20922e-30	-311	200	0	-1.53468	-0.32456	12.1605	-182.266	-231.747	-19.9438	-914	200	0
274	6	-2.42691e-23	1.69562e-23	-5.18548e-23	-1.2052e-21	-1.82666e-21	1.21402e-22	300	610	0	-1.11227e-23	-8.06396e-24	-5.32796e-23	1.114e-21	-3.64763e-21	1.17424e-22	300	200	0	-7.30711e-33	-9.85401e-34	1.18768e-31	-4.91401e-31	-2.47599e-30	2.06305e-30	-311	200	0	-1.29341	-0.32717	11.4389	-198.581	-211.557	-16.0311	-914	200	0
274	7	-3.58393e-23	9.81756e-24	-2.86652e-23	-1.44795e-22	-1.48987e-21	8.8582e-22	300	610	0	-2.70439e-23	-3.60473e-24	-2.86969e-23	7.23174e-22	-2.58734e-21	-3.03681e-22	300	200	0	-3.47912e-33	-1.87919e-33	7.26049e-32	-2.0555e-32	-1.74466e-30	1.38103e-30	-311	200	0	-0.991028	-0.31182	10.7078	-219.61	-157.604	-11.2834	-914	200	0
274	8	-4.85311e-23	-4.63441e-24	1.76123e-23	1.72957e-21	-5.95144e-22	2.03167e-21	300	610	0	-4.91273e-23	4.89861e-24	2.00101e-23	-1.06538e-22	-2.06681e-22	-9.73127e-22	300	200	0	3.90027e-33	-3.04406e-33	-2.27411e-32	8.02639e-31	-1.10892e-31	-9.15682e-32	-311	200	0	-0.684108	-0.283627	10.14	-236.529	-69.278	-6.32074	-914	200	0
274	9	-6.05421e-23	-2.88094e-23	9.44495e-23	4.63095e-21	1.08444e-21	3.60332e-21	300	610	0	-7.73491e-23	1.86725e-23	1.00576e-22	-1.52754e-21	3.97681e-21	-1.93569e-21	300	200	0	1.59263e-32	-4.43886e-33	-1.83859e-31	2.06796e-30	2.75368e-30	-2.63384e-30	-311	200	0	-0.40994	-0.243779	9.73925	-237.475	52.1426	-2.01435	-914	200	0
275	0	-6.88781e-23	-6.48823e-23	2.08505e-22	8.71697e-21	3.78083e-21	5.58965e-21	300	610	0	-1.10395e-22	3.8757e-23	2.19846e-22	-3.68231e-21	1.04284e-20	-3.20845e-21	300	200	0	3.35403e-32	-5.94433e-33	-4.25961e-31	3.83988e-30	7.16494e-30	-6.5094e-30	-311	200	0	-0.187833	-0.196268	9.4358	-217.533	196.415	0.634172	-914	200	0	-0.827571	-0.116761	11.0663	2059.83	10132.5	245.847	0	0	0
275	1	-6.90939e-23	-1.14169e-22	3.63643e-22	1.40161e-20	7.68658e-21	7.88533e-21	300	610	0	-1.44979e-22	6.56528e-23	3.81701e-22	-6.66646e-21	1.94871e-20	-4.75682e-21	300	200	0	5.72209e-32	-7.33012e-33	-7.58714e-31	6.12549e-30	1.33516e-29	-1.19002e-29	-311	200	0	-0.0250168	-0.151515	9.15737	-182.304	339.441	0.387796	-914	200	0
275	2	-5.51415e-23	-1.76217e-22	5.58063e-22	2.03263e-20	1.28858e-20	1.0243e-20	300	610	0	-1.75067e-22	9.88178e-23	5.8406e-22	-1.04743e-20	3.12016e-20	-6.46345e-21	300	200	0	8.65424e-32	-8.22038e-33	-1.18013e-30	8.83058e-30	2.13432e-29	-1.88087e-29	-311	200	0	0.0808942	-0.122399	8.81863	-142.058	451.297	-3.61431	-914	200	0
275	3	-1.94399e-23	-2.47595e-22	7.80491e-22	2.70865e-20	1.92567e-20	1.22196e-20	300	610	0	-1.91095e-22	1.3601e-22	8.14905e-22	-1.49253e-20	4.51063e-20	-8.09148e-21	300	200	0	1.19595e-31	-8.06416e-33	-1.66838e-30	1.17043e-29	3.08171e-29	-2.69242e-29	-311	200	0	0.144071	-0.119073	8.3657	-105.019	511.688	-10.6222	-914	200	0
275	4	4.66861e-23	-3.20398e-22	1.00551e-21	3.32275e-20	2.63442e-20	1.31236e-20	300	610	0	-1.79346e-22	1.72493e-22	1.04743e-21	-1.95717e-20	5.9937e-20	-9.24517e-21	300	200	0	1.52282e-31	-6.12023e-33	-2.17161e-30	1.42755e-29	4.09043e-29	-3.54561e-29	-311	200	0	0.190037	-0.147629	7.82279	-75.9688	515.461	-17.7756	-914	200	0
275	5	1.52017e-22	-3.80583e-22	1.18837e-21	3.70183e-20	3.32086e-20	1.19744e-20	300	610	0	-1.2172e-22	2.00178e-22	1.23464e-21	-2.35946e-20	7.33027e-20	-9.33462e-21	300	200	0	1.77556e-31	-1.47006e-33	-2.59655e-30	1.57872e-29	4.99667e-29	-4.29431e-29	-311	200	0	0.245603	-0.210425	7.24775	-57.1039	466.259	-21.5038	-914	200	0
275	6	3.03693e-22	-4.06342e-22	1.25999e-21	3.59351e-20	3.82612e-20	7.49264e-21	300	610	0	3.74698e-24	2.06821e-22	1.30425e-21	-2.56989e-20	8.1349e-20	-7.55454e-21	300	200	0	1.84696e-31	6.92272e-33	-2.79721e-30	1.51428e-29	5.53673e-29	-4.70601e-29	-311	200	0	0.325136	-0.305755	6.72597	-48.7558	374.56	-19.8298	-914	200	0
275	7	5.04524e-22	-3.66883e-22	1.12327e-21	2.65995e-20	3.91151e-20	-1.85613e-21	300	610	0	2.21192e-22	1.75486e-22	1.15485e-21	-2.40298e-20	7.84748e-20	-2.89192e-21	300	200	0	1.58815e-31	2.00845e-32	-2.56616e-30	1.08819e-29	5.32792e-29	-4.44622e-29	-311	200	0	0.424422	-0.426462	6.39266	-49.8748	259.466	-13.2454	-914	200	0
275	8	7.49205e-22	-2.22174e-22	6.52556e-22	4.84655e-21	3.24891e-20	-1.77313e-20	300	610	0	5.53523e-22	8.4597e-23	6.55526e-22	-1.61437e-20	5.72028e-20	5.81735e-21	300	200	0	8.0867e-32	3.88118e-32	-1.63217e-30	1.21446e-30	3.85991e-29	-3.07237e-29	-311	200	0	0.523526	-0.557606	6.35433	-58.1865	143.072	-3.60073	-914	200	0
275	9	1.01941e-21	7.55866e-23	-3.01463e-22	-3.3993e-20	1.42275e-20	-4.16659e-20	300	610	0	1.01676e-21	-9.10268e-23	-3.48867e-22	9.19974e-22	8.343e-21	1.97589e-20	300	200	0	-7.14745e-32	6.33354e-32	3.30752e-31	-1.58517e-29	5.06218e-30	-4.57528e-31	-311	200	0	0.591626	-0.674843	6.59868	-70.3463	43.6132	7.19334	-914	200	0
276	0	1.27799e-21	5.77801e-22	-1.89825e-21	-9.44967e-20	-2.04847e-20	-7.46546e-20	300	610	0	1.61161e-21	-3.7761e-22	-2.02344e-21	3.04077e-20	-7.83679e-20	3.99097e-20	300	200	0	-3.21617e-31	9.28553e-32	3.67623e-30	-4.22475e-29	-5.43175e-29	5.22785e-29	-311	200	0	0.596491	-0.750429	7.03339	-83.4015	-26.7661	17.8856	-914	200	0	0.0747221	-0.365073	10.0421	1837.52	9294.9	379.092	0	0	0
276	1	1.46271e-21	1.33148e-21	-4.28189e-21	-1.80134e-19	-7.6611e-20	-1.1655e-19	300	610	0	2.31203e-21	-7.97754e-22	-4.5164e-21	7.53895e-20	-2.12931e-19	6.66818e-20	300	200	0	-6.89993e-31	1.24944e-31	8.73263e-30	-7.93963e-29	-1.46332e-28	1.3316e-28	-311	200	0	0.523075	-0.768873	7.62481	-97.873	-63.873	28.6759	-914	200	0
276	2	1.48069e-21	2.36622e-21	-7.53977e-21	-2.91728e-19	-1.58344e-19	-1.6525e-19	300	610	0	3.05082e-21	-1.36307e-21	-7.9158e-21	1.37992e-19	-4.0282e-19	9.94183e-20	300	200	0	-1.18762e-30	1.54845e-31	1.57163e-29	-1.27544e-28	-2.76026e-28	2.46224e-28	-311	200	0	0.382294	-0.733242	8.45063	-118.894	-71.6104	41.4048	-914	200	0
276	3	1.2049e-21	3.67526e-21	-1.16426e-20	-4.25326e-19	-2.67665e-19	-2.15686e-19	300	610	0	3.70314e-21	-2.06367e-21	-1.21868e-20	2.18261e-19	-6.49558e-19	1.3574e-19	300	200	0	-1.80686e-30	1.74742e-31	2.46037e-29	-1.84839e-28	-4.44361e-28	3.91814e-28	-311	200	0	0.197239	-0.651311	9.58003	-153.038	-57.7623	58.4386	-914	200	0
276	4	4.75376e-22	5.18992e-21	-1.63644e-20	-5.69492e-19	-4.023e-19	-2.58681e-19	300	610	0	4.06981e-21	-2.85426e-21	-1.70882e-20	3.1261e-19	-9.44008e-19	1.70766e-19	300	200	0	-2.50921e-30	1.73114e-31	3.49595e-29	-2.46161e-28	-6.44999e-28	5.63786e-28	-311	200	0	-0.0118388	-0.525557	10.9753	-203.603	-29.8883	81.2602	-914	200	0
276	5	-8.92044e-22	6.74813e-21	-2.11834e-20	-7.02144e-19	-5.53045e-19	-2.7982e-19	300	610	0	3.86362e-21	-3.63745e-21	-2.20696e-20	4.11886e-19	-1.26038e-18	1.96276e-19	300	200	0	-3.21047e-30	1.34383e-31	4.57217e-29	-3.01772e-28	-8.60212e-28	7.45985e-28	-311	200	0	-0.228307	-0.362438	12.5379	-266.734	5.4894	109.542	-914	200	0
276	6	-3.08539e-21	8.05895e-21	-2.51723e-20	-7.87263e-19	-7.00549e-19	-2.58562e-19	300	610	0	2.70381e-21	-4.24535e-21	-2.61571e-20	4.99143e-19	-1.54929e-18	1.99942e-19	300	200	0	-3.76441e-30	3.91538e-32	5.49591e-29	-3.35917e-28	-1.05615e-27	9.08187e-28	-311	200	0	-0.434343	-0.180483	14.1356	-329.676	42.2248	140.573	-914	200	0
276	7	-6.26042e-21	8.66768e-21	-2.68903e-20	-7.72056e-19	-8.11831e-19	-1.67972e-19	300	610	0	1.25896e-22	-4.42232e-21	-2.78424e-20	5.47402e-19	-1.73051e-18	1.64859e-19	300	200	0	-3.94726e-30	-1.34596e-31	5.96288e-29	-3.25648e-28	-1.17793e-27	1.00198e-27	-311	200	0	-0.609332	-0.00165738	15.5543	-373.979	73.9116	169.33	-914	200	0
276	8	-1.04845e-20	7.92906e-21	-2.43022e-20	-5.85509e-19	-8.37035e-19	2.44212e-20	300	610	0	-4.38392e-21	-3.81308e-21	-2.49999e-20	5.17825e-19	-1.68685e-18	6.96521e-20	300	200	0	-3.44676e-30	-4.08884e-31	5.53858e-29	-2.40258e-28	-1.14548e-27	9.57324e-28	-311	200	0	-0.732502	0.159712	16.562	-385.047	93.497	189.779	-914	200	0
276	9	-1.56572e-20	5.00018e-21	-1.47613e-20	-1.39639e-19	-7.07299e-19	3.53983e-19	300	610	0	-1.13187e-20	-1.96273e-21	-1.4872e-20	3.59004e-19	-1.26111e-18	-1.10382e-19	300	200	0	-1.86151e-30	-8.01158e-31	3.65209e-29	-4.19212e-29	-8.51505e-28	6.81147e-28	-311	200	0	-0.787572	0.295831	17.0782	-361.995	94.3466	197.633	-914	200	0
277	0	-2.14072e-20	-1.13083e-21	4.89392e-21	6.6481e-19	-3.34984e-19	8.53778e-19	300	610	0	-2.1033e-20	1.66253e-21	5.82724e-21	8.32536e-21	-2.59138e-19	-4.00621e-19	300	200	0	1.28169e-30	-1.3173e-30	-3.86355e-30	3.11735e-28	-1.63629e-28	5.95513e-29	-311	200	0	-0.76748	0.399976	17.2027	-316.86	73.3229	193.214	-914	200	0	-0.364578	-0.144233	11.7236	2220.37	10853.8	369.034	0	0	0
277	1	-2.69689e-20	-1.15598e-20	3.8065e-20	1.92611e-18	3.82041e-19	1.54602e-18	300	610	0	-3.35674e-20	7.62311e-21	4.06206e-20	-6.03329e-19	1.53731e-18	-8.22353e-19	300	200	0	6.4828e-30	-1.94185e-30	-7.33022e-29	8.62199e-28	1.06671e-27	-1.03392e-27	-311	200	0	-0.674476	0.465676	17.0367	-263.956	32.6454	181.014	-914	200	0
277	2	-3.10499e-20	-2.73017e-20	8.78653e-20	3.72046e-18	1.54992e-18	2.42942e-18	300	610	0	-4.84075e-20	1.64095e-20	9.27125e-20	-1.54206e-18	4.34306e-18	-1.38533e-18	300	200	0	1.41847e-29	-2.62545e-30	-1.78875e-28	1.64082e-27	2.98541e-27	-2.72138e-27	-311	200	0	-0.518733	0.488611	16.5048	-212.004	-20.4593	165.574	-914	200	0
277	3	-3.17092e-20	-4.90197e-20	1.56262e-19	6.06982e-18	3.25979e-18	3.46213e-18	300	610	0	-6.41805e-20	2.82886e-20	1.64089e-19	-2.85499e-18	8.32242e-18	-2.07724e-18	300	200	0	2.4639e-29	-3.26998e-30	-3.25403e-28	2.6548e-27	5.7035e-27	-5.09202e-27	-311	200	0	-0.326859	0.468088	15.4055	-164.288	-72.8423	148.514	-914	200	0
277	4	-2.62805e-20	-7.66284e-20	2.42819e-19	8.89736e-18	5.55777e-18	4.54037e-18	300	610	0	-7.83054e-20	4.30836e-20	2.54207e-19	-4.54653e-18	1.35179e-17	-2.84992e-18	300	200	0	3.77126e-29	-3.71293e-30	-5.12778e-28	3.86789e-27	9.2483e-27	-8.15931e-27	-311	200	0	-0.143333	0.40411	13.6577	-122.71	-107.27	129.958	-914	200	0
277	5	-1.13888e-20	-1.08757e-19	3.43013e-19	1.19702e-17	8.40209e-18	5.47421e-18	300	610	0	-8.66345e-20	5.98822e-20	3.58234e-19	-6.54579e-18	1.9751e-17	-3.60284e-18	300	200	0	5.2631e-29	-3.7134e-30	-7.32343e-28	5.17572e-27	1.34959e-26	-1.18022e-26	-311	200	0	-0.0067808	0.29616	11.4907	-90.1781	-111.583	111.798	-914	200	0
277	6	1.68737e-20	-1.42086e-19	4.4615e-19	1.48326e-17	1.16069e-17	5.96326e-18	300	610	0	-8.31562e-20	7.66822e-20	4.64879e-19	-8.66568e-18	2.64966e-17	-4.16528e-18	300	200	0	6.76643e-29	-2.94418e-30	-9.62365e-28	6.37713e-27	1.80851e-26	-1.56909e-26	-311	200	0	0.0689049	0.149055	9.37596	-69.3021	-84.6606	98.4357	-914	200	0
277	7	6.25309e-20	-1.70591e-19	5.33017e-19	1.67352e-17	1.4774e-17	5.57727e-18	300	610	0	-5.98628e-20	9.00007e-20	5.53964e-19	-1.05558e-17	3.27344e-17	-4.27977e-18	300	200	0	7.97803e-29	-9.95784e-31	-1.16288e-27	7.14432e-27	2.23167e-26	-1.92006e-26	-311	200	0	0.0864005	-0.0266387	7.77813	-60.6876	-31.7501	94.4811	-914	200	0
277	8	1.28975e-19	-1.84793e-19	5.73575e-19	1.65741e-17	1.72188e-17	3.7494e-18	300	610	0	-6.93555e-21	9.45023e-20	5.94036e-19	-1.16543e-17	3.67959e-17	-3.59143e-18	300	200	0	8.43096e-29	2.59951e-30	-1.27048e-27	6.9972e-27	2.5049e-26	-2.13234e-26	-311	200	0	0.051049	-0.219866	6.98138	-62.9489	41.62	102.634	-914	200	0
277	9	2.17794e-19	-1.71175e-19	5.25175e-19	1.28571e-17	1.79006e-17	-2.07264e-19	300	610	0	8.65578e-20	8.27353e-20	5.40549e-19	-1.11483e-17	3.62296e-17	-1.64948e-18	300	200	0	7.47044e-29	8.31368e-30	-1.19418e-27	5.29032e-27	2.46069e-26	-2.05938e-26	-311	200	0	-0.0332893	-0.418696	7.0677	-73.0653	130.453	123.107	-914	200	0
278	0	3.27113e-19	-1.11993e-19	3.32092e-19	3.726e-18	1.53743e-17	-7.04603e-18	300	610	0	2.3122e-19	4.51127e-20	3.35429e-19	-7.95635e-18	2.77319e-17	2.07015e-18	300	200	0	4.25072e-29	1.65282e-29	-8.13838e-28	1.22457e-27	1.87353e-26	-1.50544e-26	-311	200	0	-0.163411	-0.605695	7.93557	-86.3626	228.531	153.427	-914	200	0	-0.364578	-0.144233	11.7236	2220.37	10853.8	369.034	0	0	0
278	1	4.49416e-19	1.41628e-20	-7.25975e-20	-1.29282e-17	7.79236e-18	-1.74794e-17	300	610	0	4.3488e-19	-2.96782e-20	-9.08875e-20	-7.54817e-19	7.20147e-18	8.11036e-18	300	200	0	-2.23071e-29	2.73882e-29	1.64417e-29	-6.10085e-27	4.63797e-27	-2.29812e-27	-311	200	0	-0.33425	-0.754061	9.30689	-96.71	326.492	188.112	-914	200	0
278	2	5.68943e-19	2.30647e-19	-7.61411e-19	-3.92135e-17	-7.01063e-18	-3.20014e-17	300	610	0	6.98922e-19	-1.53606e-19	-8.13524e-19	1.19272e-17	-3e-17	1.69341e-17	300	200	0	-1.30412e-28	4.05974e-29	1.45712e-27	-1.75767e-26	-2.0843e-26	2.03652e-26	-311	200	0	-0.532676	-0.830692	10.7733	-98.9577	411.134	219.325	-914	200	0
278	3	6.58853e-19	5.59344e-19	-1.80156e-18	-7.67995e-17	-3.13034e-17	-5.06231e-17	300	610	0	1.01323e-18	-3.37299e-19	-1.90169e-18	3.15114e-17	-8.84828e-17	2.87696e-17	300	200	0	-2.91392e-28	5.51534e-29	3.6607e-27	-3.38915e-26	-6.08394e-26	5.55599e-26	-311	200	0	-0.729204	-0.814621	11.9391	-93.5925	467.631	239.639	-914	200	0
278	4	6.78609e-19	1.01505e-18	-3.23708e-18	-1.26246e-16	-6.7064e-17	-7.2514e-17	300	610	0	1.3498e-18	-5.86847e-19	-3.39997e-18	5.90394e-17	-1.71852e-16	4.33889e-17	300	200	0	-5.10958e-28	6.90333e-29	6.73424e-27	-5.52396e-26	-1.17788e-25	1.05252e-25	-311	200	0	-0.877632	-0.719468	12.5627	-87.599	482.914	244.935	-914	200	0
278	5	5.72249e-19	1.59717e-18	-5.0626e-18	-1.86069e-16	-1.15355e-16	-9.55514e-17	300	610	0	1.65527e-18	-8.99189e-19	-5.30086e-18	9.46756e-17	-2.81219e-16	5.98186e-17	300	200	0	-7.86888e-28	7.88592e-29	1.06835e-26	-8.09151e-26	-1.92413e-25	1.69855e-25	-311	200	0	-0.931482	-0.589661	12.5588	-90.329	448.918	234.462	-914	200	0
278	6	2.68596e-19	2.27843e-18	-7.18787e-18	-2.51533e-16	-1.75425e-16	-1.15806e-16	300	610	0	1.84334e-18	-1.25598e-18	-7.50783e-18	1.37024e-16	-4.13122e-16	7.59901e-17	300	200	0	-1.10363e-27	7.95965e-29	1.5337e-26	-1.08793e-25	-2.82306e-25	2.46995e-25	-311	200	0	-0.871357	-0.470279	11.972	-110.837	367.724	210.174	-914	200	0
278	7	-3.15239e-19	2.99087e-18	-9.39379e-18	-3.13234e-16	-2.43528e-16	-1.2702e-16	300	610	0	1.78819e-18	-1.61608e-18	-9.78948e-18	1.82266e-16	-5.56872e-16	8.8359e-17	300	200	0	-1.42569e-27	6.43733e-29	2.02504e-26	-1.3472e-25	-3.80114e-25	3.29945e-25	-311	200	0	-0.717896	-0.385962	11.0308	-156.292	253.235	177.442	-914	200	0
278	8	-1.26532e-18	3.60979e-18	-1.12826e-17	-3.55595e-16	-3.11477e-16	-1.20184e-16	300	610	0	1.32145e-18	-1.90729e-18	-1.17279e-17	2.23159e-16	-6.91416e-16	9.15495e-17	300	200	0	-1.69019e-27	2.45471e-29	2.45969e-26	-1.51879e-25	-4.71408e-25	4.05799e-25	-311	200	0	-0.514337	-0.342491	10.0994	-228.859	123.837	144.075	-914	200	0
278	9	-2.65539e-18	3.93772e-18	-1.2228e-17	-3.55534e-16	-3.65071e-16	-8.33733e-17	300	610	0	2.35654e-19	-2.01827e-18	-1.26674e-17	2.48007e-16	-7.8205e-16	7.81143e-17	300	200	0	-1.79975e-27	-4.98119e-29	2.70561e-26	-1.50228e-25	-5.32439e-25	4.53581e-25	-311	200	0	-0.301462	-0.334027	9.4775	-324.173	-4.97165	117.018	-914	200	0
279	0	-4.52248e-18	3.69154e-18	-1.13368e-17	-2.81703e-16	-3.82581e-16	-2.06028e-18	300	610	0	-1.70172e-18	-1.79278e-18	-1.16747e-17	2.39797e-16	-7.77518e-16	3.85487e-17	300	200	0	-1.61709e-27	-1.68814e-28	2.57228e-26	-1.16204e-25	-5.2818e-25	4.42631e-25	-311	200	0	-0.109192	-0.345844	9.25256	-431.215	-120.725	100.248	-914	200	0	-0.195733	-0.458528	9.68596	1575.7	8771.3	586.91	0	0	0
279	1	-6.83205e-18	2.49787e-18	-7.4358e-18	-9.4875e-17	-3.33703e-16	1.39793e-16	300	610	0	-4.71847e-18	-1.02883e-18	-7.52711e-18	1.75792e-16	-6.08405e-16	-3.82607e-17	300	200	0	-9.64068e-28	-3.40785e-28	1.80699e-26	-3.29311e-26	-4.11245e-25	3.31798e-25	-311	200	0	0.0407485	-0.355965	9.2846	-531.56	-211.466	94.6998	-914	200	0
279	2	-9.43231e-18	-9.62365e-20	8.91009e-19	2.49745e-16	-1.79492e-16	3.57527e-16	300	610	0	-8.987e-18	5.13235e-19	1.24751e-18	2.80158e-17	-1.88108e-16	-1.63919e-16	300	200	0	3.71631e-28	-5.69223e-28	1.01218e-27	1.18733e-25	-1.22586e-25	7.02264e-26	-311	200	0	0.13392	-0.344275	9.29807	-602.45	-266.428	98.5327	-914	200	0
279	3	-1.19989e-17	-4.58815e-18	1.51889e-17	7.97347e-16	1.25945e-16	6.62088e-16	300	610	0	-1.45476e-17	3.08889e-18	1.62503e-17	-2.34817e-16	5.81913e-16	-3.48484e-16	300	200	0	2.61772e-27	-8.48503e-28	-2.88658e-26	3.57898e-25	4.04894e-25	-3.99282e-25	-311	200	0	0.166908	-0.310666	9.06665	-626.449	-281.073	107.252	-914	200	0
279	4	-1.39749e-17	-1.14494e-17	3.69072e-17	1.58444e-15	6.31067e-16	1.05451e-15	300	610	0	-2.12022e-17	6.92815e-18	3.89746e-17	-6.43264e-16	1.80052e-15	-5.97229e-16	300	200	0	5.98147e-27	-1.1583e-27	-7.4846e-26	6.99656e-25	1.23837e-24	-1.13309e-24	-311	200	0	0.148316	-0.280339	8.56228	-599.83	-260.484	115.31	-914	200	0
279	5	-1.45136e-17	-2.10088e-17	6.70281e-17	2.62484e-15	1.37875e-15	1.51837e-15	300	610	0	-2.838e-17	1.2169e-17	7.04165e-17	-1.22028e-15	3.54666e-15	-9.06021e-16	300	200	0	1.05916e-26	-1.45693e-27	-1.39298e-25	1.14898e-24	2.43121e-24	-2.17442e-24	-311	200	0	0.0922676	-0.283351	7.97031	-533.499	-216.906	119.786	-914	200	0
279	6	-1.24411e-17	-3.32788e-17	1.05517e-16	3.8901e-15	2.39328e-15	2.0103e-15	300	610	0	-3.4979e-17	1.87609e-17	1.10501e-16	-1.97082e-15	5.84822e-15	-1.25522e-15	300	200	0	1.64136e-26	-1.67421e-27	-2.22512e-25	1.69223e-24	4.00175e-24	-3.53469e-24	-311	200	0	0.0119665	-0.334799	7.6023	-447.596	-165.135	122.073	-914	200	0
279	7	-6.25648e-18	-4.77188e-17	1.5058e-16	5.28407e-15	3.66155e-15	2.44903e-15	300	610	0	-3.92032e-17	2.63357e-17	1.57304e-16	-2.86754e-15	8.63856e-15	-1.60228e-15	300	200	0	2.3136e-26	-1.70495e-27	-3.21104e-25	2.28618e-24	5.90353e-24	-5.1676e-24	-311	200	0	-0.081252	-0.434257	7.7452	-361.731	-118.802	125.027	-914	200	0
279	8	5.79764e-18	-6.29388e-17	1.97732e-16	6.61282e-15	5.10813e-15	2.70426e-15	300	610	0	-3.84207e-17	3.40492e-17	2.06089e-16	-3.83255e-15	1.17004e-14	-1.87366e-15	300	200	0	3.00306e-26	-1.40487e-27	-4.25996e-25	2.84514e-24	7.98706e-24	-6.9361e-24	-311	200	0	-0.176161	-0.57056	8.53305	-287.384	-88.3564	129.514	-914	200	0
279	9	2.55609e-17	-7.63592e-17	2.38739e-16	7.55262e-15	6.56489e-15	2.5874e-15	300	610	0	-2.90927e-17	4.04045e-17	2.48204e-16	-4.71624e-15	1.45995e-14	-1.95714e-15	300	200	0	3.57948e-26	-5.91628e-28	-5.20095e-25	3.22735e-24	9.95467e-24	-8.5737e-24	-311	200	0	-0.260319	-0.722223	9.90821	-227.163	-80.8704	133.536	-914	200	0
280	0	5.46341e-17	-8.38668e-17	2.60556e-16	7.62104e-15	7.73727e-15	1.84762e-15	300	610	0	-6.83586e-18	4.30797e-17	2.69984e-16	-5.27524e-15	1.66144e-14	-1.69648e-15	300	200	0	3.83978e-26	9.45514e-28	-5.7591e-25	3.22288e-24	1.13126e-23	-9.64406e-24	-311	200	0	-0.323796	-0.860688	11.6591	-178.18	-98.9379	133.939	-914	200	0	-0.195733	-0.458528	9.68596	1575.7	8771.3	586.91	0	0	0
280	1	9.38714e-17	-7.95335e-17	2.4447e-16	6.15971e-15	8.17192e-15	1.77805e-16	300	610	0	3.32925e-17	3.87993e-17	2.5188e-16	-5.15359e-15	1.66737e-14	-8.91326e-16	300	200	0	3.49628e-26	3.42296e-27	-5.53565e-25	2.54678e-24	1.13286e-23	-9.50587e-24	-311	200	0	-0.370088	-0.960725	13.5134	-136.627	-137.422	130.066	-914	200	0
280	2	1.4265e-16	-5.55041e-17	1.65799e-16	2.34073e-15	7.23332e-15	-2.76334e-15	300	610	0	9.61831e-17	2.33088e-17	1.68162e-16	-3.87333e-15	1.33192e-14	6.93884e-16	300	200	0	2.17382e-26	7.02213e-27	-3.99909e-25	8.42749e-25	9.0073e-24	-7.29431e-24	-311	200	0	-0.424417	-1.00975	15.2275	-99.8482	-183.173	125.784	-914	200	0
280	3	1.97909e-16	-2.20072e-18	-5.41334e-18	-4.78693e-15	4.1009e-15	-7.30579e-15	300	610	0	1.85622e-16	-8.4668e-18	-1.2319e-17	-8.43402e-16	4.72291e-15	3.30712e-15	300	200	0	-5.77068e-27	1.18259e-26	-4.97316e-26	-2.29579e-24	3.10207e-24	-1.93522e-24	-311	200	0	-0.52534	-1.01106	16.6541	-65.5961	-221.949	127.008	-914	200	0
280	4	2.52981e-16	9.0965e-17	-3.02077e-16	-1.61913e-14	-2.19764e-15	-1.36914e-14	300	610	0	3.0269e-16	-6.19777e-17	-3.23671e-16	4.60137e-15	-1.12078e-14	7.16647e-15	300	200	0	-5.24197e-26	1.77288e-26	5.69637e-25	-7.27852e-24	-7.81203e-24	7.78702e-24	-311	200	0	-0.697542	-0.981855	17.7728	-34.5474	-246.218	137.329	-914	200	0
280	5	2.96306e-16	2.34143e-16	-7.55417e-16	-3.2669e-14	-1.26968e-14	-2.19586e-14	300	610	0	4.43536e-16	-1.42196e-16	-7.98079e-16	1.31172e-14	-3.65917e-14	1.23929e-14	300	200	0	-1.22685e-25	2.43192e-26	1.52877e-24	-1.44356e-23	-2.51747e-23	2.30819e-23	-311	200	0	-0.927985	-0.94205	18.5757	-14.006	-254.904	155.484	-914	200	0
280	6	3.10217e-16	4.34616e-16	-1.38725e-15	-5.4554e-14	-2.8325e-14	-3.17842e-14	300	610	0	5.96533e-16	-2.52231e-16	-1.45771e-15	2.52085e-14	-7.31534e-14	1.89132e-14	300	200	0	-2.19456e-25	3.07387e-26	2.87995e-24	-2.38902e-23	-5.01529e-23	4.48977e-23	-311	200	0	-1.17023	-0.901953	18.9395	-14.9711	-247.268	175.967	-914	200	0
280	7	2.70083e-16	6.93171e-16	-2.19852e-15	-8.13055e-14	-4.9633e-14	-4.22826e-14	300	610	0	7.38936e-16	-3.91309e-16	-2.30272e-15	4.10112e-14	-1.21575e-13	2.63319e-14	300	200	0	-3.42259e-25	3.55299e-26	4.63282e-24	-3.53804e-23	-8.3197e-23	7.3531e-23	-311	200	0	-1.37187	-0.863866	18.7582	-44.7516	-220.75	192.392	-914	200	0
280	8	1.44273e-16	9.99128e-16	-3.15365e-15	-1.10974e-13	-7.64014e-14	-5.17743e-14	300	610	0	8.33384e-16	-5.5206e-16	-3.29492e-15	5.99923e-14	-1.80583e-13	3.37748e-14	300	200	0	-4.84876e-25	3.64954e-26	6.72087e-24	-4.80284e-23	-1.23418e-22	1.08085e-22	-311	200	0	-1.5022	-0.83119	18.1482	-102.134	-175.579	201.487	-914	200	0
280	9	-1.04462e-16	1.32409e-15	-4.16092e-15	-1.39563e-13	-1.07116e-13	-5.75467e-14	300	610	0	8.24841e-16	-7.17173e-16	-4.33738e-15	8.05654e-14	-2.45767e-13	3.97162e-14	300	200	0	-6.32379e-25	3.06069e-26	8.9589e-24	-6.00674e-23	-1.6778e-22	1.4577e-22	-311	200	0	-1.55504	-0.807977	17.3437	-177.433	-117.882	203.778	-914	200	0
281	0	-5.15419e-16	1.61472e-15	-5.05002e-15	-1.60347e-13	-1.38325e-13	-5.56535e-14	300	610	0	6.38938e-16	-8.55632e-16	-5.25107e-15	9.96411e-14	-3.08178e-13	4.18143e-14	300	200	0	-7.57794e-25	1.40183e-26	1.09937e-23	-6.85506e-23	-2.10146e-22	1.81087e-22	-311	200	0	-1.52811	-0.79208	16.4502	-255.664	-56.1646	200.942	-914	200	0	-0.956173	-0.804034	15.7284	2930.6	14317.5	1105.25	0	0	0
281	1	-1.12331e-15	1.78536e-15	-5.5492e-15	-1.63246e-13	-1.63923e-13	-4.082e-14	300	610	0	1.83108e-16	-9.19023e-16	-5.75135e-15	1.12157e-13	-3.52821e-13	3.67927e-14	300	200	0	-8.18786e-25	-1.77409e-26	1.2253e-23	-6.90902e-23	-2.40256e-22	2.04963e-22	-311	200	0	-1.41825	-0.777348	15.4624	-321.887	3.24824	194.966	-914	200	0
281	2	-1.94766e-15	1.71194e-15	-5.2667e-15	-1.34436e-13	-1.74452e-13	-6.55573e-15	300	610	0	-6.47677e-16	-8.38704e-16	-5.42885e-15	1.10668e-13	-3.57306e-13	2.0429e-14	300	200	0	-7.55079e-25	-6.93e-26	1.19025e-23	-5.57019e-23	-2.42805e-22	2.03987e-22	-311	200	0	-1.23886	-0.761754	14.4681	-368.416	57.1312	189.2	-914	200	0
281	3	-2.97756e-15	1.22923e-15	-3.68323e-15	-5.64506e-14	-1.5659e-13	5.43988e-14	300	610	0	-1.95834e-15	-5.25088e-16	-3.74217e-15	8.51296e-14	-2.91013e-13	-1.22681e-14	300	200	0	-4.87698e-25	-1.44605e-25	8.82466e-24	-2.08651e-23	-1.96888e-22	1.5999e-22	-311	200	0	-1.02109	-0.745629	13.6586	-396.623	103.889	187.06	-914	200	0
281	4	-4.1514e-15	1.3478e-16	-1.65362e-16	9.08939e-14	-9.30518e-14	1.49135e-13	300	610	0	-3.83185e-15	1.29262e-16	-3.25701e-17	2.30583e-14	-1.15365e-13	-6.65936e-14	300	200	0	7.84831e-26	-2.45596e-25	1.64154e-24	4.40523e-23	-7.61991e-23	5.02898e-23	-311	200	0	-0.792865	-0.721493	13.1209	-409.466	141.448	189.293	-914	200	0
281	5	-5.33218e-15	-1.79673e-15	5.98748e-15	3.28319e-13	3.67548e-14	2.82982e-13	300	610	0	-6.29581e-15	1.24055e-15	6.42621e-15	-8.96824e-14	2.14059e-13	-1.47271e-13	300	200	0	1.04695e-24	-3.70318e-25	-1.11923e-23	1.47827e-22	1.49514e-22	-1.50937e-22	-311	200	0	-0.568975	-0.672643	12.7467	-405.886	165.626	193.52	-914	200	0
281	6	-6.28016e-15	-4.78358e-15	1.54474e-14	6.73184e-13	2.54903e-13	4.57099e-13	300	610	0	-9.27579e-15	2.91615e-15	1.63273e-14	-2.67173e-13	7.42629e-13	-2.57054e-13	300	200	0	2.51429e-24	-5.10454e-25	-3.1193e-23	2.97666e-22	5.11088e-22	-4.69628e-22	-311	200	0	-0.362723	-0.585295	12.3778	-384.139	170.024	196.363	-914	200	0
281	7	-6.62669e-15	-8.98659e-15	2.86976e-14	1.13341e-12	5.81465e-13	6.6515e-13	300	610	0	-1.25353e-14	5.22577e-15	3.01622e-14	-5.20475e-13	1.50796e-12	-3.94691e-13	300	200	0	4.54503e-24	-6.48338e-25	-5.95114e-23	4.96551e-22	1.03398e-21	-9.26534e-22	-311	200	0	-0.193261	-0.458599	11.95	-345.897	150.203	195.545	-914	200	0
281	8	-5.85524e-15	-1.44333e-14	4.57924e-14	1.69883e-12	1.02887e-12	8.89079e-13	300	610	0	-1.56052e-14	8.1592e-15	4.79704e-14	-8.5311e-13	2.5264e-12	-5.52236e-13	300	200	0	7.13455e-24	-7.53715e-25	-9.64244e-23	7.395e-22	1.72903e-21	-1.52909e-21	-311	200	0	-0.074375	-0.302787	11.4913	-295.292	112.248	190.612	-914	200	0
281	9	-3.2993e-15	-2.09136e-14	6.60292e-14	2.32998e-12	1.59368e-12	1.09419e-12	300	610	0	-1.77085e-14	1.15693e-14	6.89965e-14	-1.25475e-12	3.77384e-12	-7.11735e-13	300	200	0	1.0159e-23	-7.80699e-25	-1.40631e-22	1.00871e-21	2.57937e-21	-2.26002e-21	-311	200	0	-0.00423283	-0.132756	11.0783	-236.965	73.7948	183.043	-914	200	0
282	0	1.83034e-15	-2.7848e-14	8.75346e-14	2.94457e-12	2.24557e-12	1.22404e-12	300	610	0	-1.76946e-14	1.51014e-14	9.12591e-14	-1.69312e-12	5.16093e-12	-8.41559e-13	300	200	0	1.33127e-23	-6.65742e-25	-1.88357e-22	1.26777e-21	3.52348e-21	-3.06266e-21	-311	200	0	0.0300629	0.0367703	10.8224	-175.99	50.8497	176.223	-914	200	0	0.018557	0.14051	12.7444	2526.02	11613.8	99.9792	0	0	0
282	1	1.03727e-14	-3.41341e-14	1.06787e-13	3.40291e-12	2.91373e-12	1.19605e-12	300	610	0	-1.40013e-14	1.81131e-14	1.11056e-13	-2.10447e-12	6.50327e-12	-8.92849e-13	300	200	0	1.60373e-23	-3.27748e-25	-2.32307e-22	1.45545e-21	4.43489e-21	-3.82359e-21	-311	200	0	0.0443716	0.192881	10.8223	-117.742	46.9449	174.429	-914	200	0
282	2	2.30792e-14	-3.7989e-14	1.18128e-13	3.49444e-12	3.47164e-12	8.99363e-13	300	610	0	-4.67414e-15	1.95952e-14	1.22459e-13	-2.38353e-12	7.48942e-12	-7.9691e-13	300	200	0	1.74506e-23	3.28081e-25	-2.60575e-22	1.48007e-21	5.10044e-21	-4.35418e-21	-311	200	0	0.0539198	0.322497	11.0558	-66.4395	56.099	180.487	-914	200	0
282	3	4.03936e-14	-3.68163e-14	1.13357e-13	2.92901e-12	3.72211e-12	1.96838e-13	300	610	0	1.25176e-14	1.81098e-14	1.16898e-13	-2.37463e-12	7.65155e-12	-4.64794e-13	300	200	0	1.629e-23	1.40072e-24	-2.55708e-22	1.21598e-21	5.20037e-21	-4.3741e-21	-311	200	0	0.0694879	0.411631	11.3436	-23.9828	69.182	194.077	-914	200	0
282	4	6.21319e-14	-2.71422e-14	8.15533e-14	1.3382e-12	3.38589e-12	-1.06586e-12	300	610	0	3.98231e-14	1.17708e-14	8.29863e-14	-1.86674e-12	6.34687e-12	2.0923e-13	300	200	0	1.08934e-23	2.97587e-24	-1.94217e-22	5.04504e-22	4.2958e-21	-3.50172e-21	-311	200	0	0.0911396	0.449476	11.4654	9.75218	76.2307	212.02	-914	200	0
282	5	8.70567e-14	-4.68783e-15	9.32639e-15	-1.70616e-12	2.09901e-12	-3.04103e-12	300	610	0	7.90571e-14	-1.6953e-15	6.79509e-15	-5.96277e-13	2.76155e-12	1.33816e-12	300	200	0	-7.51746e-25	5.0984e-24	-4.69926e-23	-8.37574e-22	1.8317e-21	-1.25827e-21	-311	200	0	0.108142	0.435086	11.2974	36.1294	69.0569	229.279	-914	200	0
282	6	1.12355e-13	3.53386e-14	-1.1823e-13	-6.64735e-12	-5.74501e-13	-5.84579e-12	300	610	0	1.30902e-13	-2.4765e-14	-1.27132e-13	1.73706e-12	-4.04696e-12	3.02419e-12	300	200	0	-2.08499e-23	7.73285e-24	2.18816e-22	-2.99814e-21	-2.83389e-21	2.90464e-21	-311	200	0	0.109876	0.381556	10.8987	57.0784	45.5212	241.226	-914	200	0
282	7	1.33058e-13	9.76277e-14	-3.1557e-13	-1.3863e-11	-5.10535e-12	-9.51183e-12	300	610	0	1.9393e-13	-5.97543e-14	-3.33705e-13	5.43518e-12	-1.50497e-11	5.32956e-12	300	200	0	-5.14827e-23	1.07113e-23	6.35755e-22	-6.13424e-21	-1.0361e-20	9.54276e-21	-311	200	0	0.0945845	0.309926	10.5596	74.1628	8.96618	247.693	-914	200	0
282	8	1.41475e-13	1.85721e-13	-5.9336e-13	-2.35384e-11	-1.19271e-11	-1.39157e-11	300	610	0	2.6334e-13	-1.08219e-13	-6.23794e-13	1.07402e-11	-3.10656e-11	8.23406e-12	300	200	0	-9.40858e-23	1.36706e-23	1.22909e-21	-1.03168e-20	-2.13042e-20	1.91095e-20	-311	200	0	0.0664827	0.23554	10.7059	87.5131	-37.505	253.755	-914	200	0
282	9	1.26776e-13	3.00428e-13	-9.53471e-13	-3.54854e-11	-2.13187e-11	-1.86895e-11	300	610	0	3.29454e-13	-1.70073e-13	-9.98986e-13	1.77399e-11	-5.24799e-11	1.15783e-11	300	200	0	-1.48674e-22	1.59828e-23	2.00621e-21	-1.5452e-20	-3.59197e-20	3.1786e-20	-311	200	0	0.0299285	0.162292	11.678	95.2233	-93.2326	264.7	-914	200	0
283	0	7.49219e-14	4.37636e-13	-1.38209e-12	-4.89062e-11	-3.32325e-11	-2.3117e-11	300	610	0	3.76128e-13	-2.42385e-13	-1.44439e-12	2.62357e-11	-7.88427e-11	1.4994e-11	300	200	0	-2.12789e-22	1.66901e-23	2.9418e-21	-2.11794e-20	-5.38917e-20	4.72426e-20	-311	200	0	-0.0121369	0.0864466	13.5752	93.2048	-157.485	280.908	-914	200	0	0.018557	0.14051	12.7444	2526.02	11613.8	99.9792	0	0	0
283	1	-3.08029e-14	5.8553e-13	-1.84097e-12	-6.21073e-11	-4.70628e-11	-2.6024e-11	300	610	0	3.79311e-13	-3.17895e-13	-1.91956e-12	3.55718e-11	-1.08346e-10	1.78256e-11	300	200	0	-2.80177e-22	1.44592e-23	3.95903e-21	-2.67491e-20	-7.39746e-20	6.43296e-20	-311	200	0	-0.0574252	0.000297125	16.2059	75.6469	-227.129	296.471	-914	200	0
283	2	-2.083e-13	7.21338e-13	-2.25735e-12	-7.21886e-11	-6.13582e-11	-2.56836e-11	300	610	0	3.0619e-13	-3.83307e-13	-2.34797e-12	4.44336e-11	-1.37193e-10	1.90541e-11	300	200	0	-3.39285e-22	7.58086e-24	4.90731e-21	-3.08894e-20	-9.35646e-20	8.07087e-20	-311	200	0	-0.103564	-0.105365	19.1231	38.3949	-295.358	301.415	-914	200	0
283	3	-4.73823e-13	8.07966e-13	-2.51345e-12	-7.47535e-11	-7.34983e-11	-1.97656e-11	300	610	0	1.15521e-13	-4.17591e-13	-2.60619e-12	5.06328e-11	-1.58916e-10	1.72396e-11	300	200	0	-3.71733e-22	-5.95457e-24	5.53902e-21	-3.16852e-20	-1.08235e-19	9.24605e-20	-311	200	0	-0.14935	-0.235332	21.7868	-16.4	-351.519	287.527	-914	200	0
283	4	-8.37387e-13	7.91092e-13	-2.43767e-12	-6.37132e-11	-7.93723e-11	-5.37391e-12	300	610	0	-2.40062e-13	-3.90628e-13	-2.51488e-12	5.09153e-11	-1.63746e-10	1.05088e-11	300	200	0	-3.51086e-22	-2.82617e-23	5.48914e-21	-2.64989e-20	-1.11307e-19	9.37269e-20	-311	200	0	-0.19743	-0.378554	23.7696	-81.9048	-381.946	253.524	-914	200	0
283	5	-1.29608e-12	5.97698e-13	-1.80038e-12	-3.12992e-11	-7.31298e-11	2.07717e-11	300	610	0	-8.08738e-13	-2.62728e-13	-1.83456e-12	4.08487e-11	-1.38191e-10	-3.37708e-12	300	200	0	-2.42371e-22	-6.11994e-23	4.26413e-21	-1.19835e-20	-9.3568e-20	7.64938e-20	-311	200	0	-0.255191	-0.502854	24.8312	-150.223	-371.926	204.794	-914	200	0
283	6	-1.82511e-12	1.3739e-13	-3.18622e-13	3.15682e-11	-4.71077e-11	6.19387e-11	300	610	0	-1.63012e-12	1.42067e-14	-2.70879e-13	1.48694e-11	-6.50871e-11	-2.68282e-11	300	200	0	-3.0256e-24	-1.05797e-22	1.24927e-21	1.57478e-20	-4.33127e-20	3.06585e-20	-311	200	0	-0.334222	-0.572786	24.8844	-210.559	-312.66	149.886	-914	200	0
283	7	-2.36678e-12	-6.91704e-13	2.32464e-12	1.34366e-10	7.92045e-12	1.20696e-10	300	610	0	-2.7207e-12	4.92926e-13	2.50497e-12	-3.33992e-11	7.55571e-11	-6.2053e-11	300	200	0	4.13889e-22	-1.61425e-22	-4.25348e-21	6.07146e-20	5.30768e-20	-5.54194e-20	-311	200	0	-0.443448	-0.575975	23.993	-252.543	-210.286	96.6476	-914	200	0
283	8	-2.8181e-12	-1.99029e-12	6.43995e-12	2.85297e-10	1.01987e-10	1.97862e-10	300	610	0	-4.05334e-12	1.22334e-12	6.8135e-12	-1.10426e-10	3.04508e-10	-1.10451e-10	300	200	0	1.05319e-21	-2.24704e-22	-1.29423e-20	1.26334e-19	2.09718e-19	-1.93641e-19	-311	200	0	-0.575083	-0.524692	22.3787	-275.23	-85.3956	49.5976	-914	200	0
283	9	-3.0187e-12	-3.83618e-12	1.22622e-11	4.88647e-10	2.44447e-10	2.91047e-10	300	610	0	-5.53065e-12	2.24005e-12	1.28943e-11	-2.21498e-10	6.39574e-10	-1.71725e-10	300	200	0	1.94672e-21	-2.88169e-22	-2.53707e-20	2.14268e-19	4.38674e-19	-3.93891e-19	-311	200	0	-0.70211	-0.435864	20.3418	-285.764	37.2074	10.9514	-914	200	0
284	0	-2.74162e-12	-6.2512e-12	1.9846e-11	7.41e-10	4.41534e-10	3.92767e-10	300	610	0	-6.95324e-12	3.54388e-12	2.07968e-11	-3.68753e-10	1.08972e-09	-2.42687e-10	300	200	0	3.09714e-21	-3.38794e-22	-4.17261e-20	3.22777e-19	7.45924e-19	-6.60503e-19	-311	200	0	-0.793183	-0.317779	18.1442	-289.586	136.794	-16.5127	-914	200	0	-0.687294	-0.066958	19.295	3587.84	17589.4	280.828	0	0	0
284	1	-1.69119e-12	-9.1553e-12	2.89208e-11	1.02626e-09	6.92764e-10	4.88241e-10	300	610	0	-7.98565e-12	5.07672e-12	3.02288e-11	-5.48403e-10	1.64668e-09	-3.15786e-10	300	200	0	4.45579e-21	-3.56592e-22	-6.15203e-20	4.44571e-19	1.12564e-18	-9.8725e-19	-311	200	0	-0.831672	-0.172336	16.0244	-286.68	199.439	-29.0721	-914	200	0
284	2	4.865e-13	-1.23079e-11	3.87074e-11	1.30958e-09	9.86068e-10	5.53052e-10	300	610	0	-8.12536e-12	6.69003e-12	4.03652e-11	-7.47144e-10	2.27392e-09	-3.77441e-10	300	200	0	5.89489e-21	-3.13603e-22	-8.31906e-20	5.64217e-19	1.55265e-18	-1.35083e-18	-311	200	0	-0.827554	-0.00465722	14.3158	-277.675	220.606	-24.7242	-914	200	0
284	3	4.17322e-12	-1.52388e-11	4.77024e-11	1.53081e-09	1.29173e-09	5.51092e-10	300	610	0	-6.68342e-12	8.10874e-12	4.9625e-11	-9.37878e-10	2.89333e-09	-4.06408e-10	300	200	0	7.17548e-21	-1.73802e-22	-1.0363e-19	6.55315e-19	1.97338e-18	-1.70309e-18	-311	200	0	-0.810371	0.170654	13.4143	-269.447	205.431	-5.27527	-914	200	0
284	4	9.72008e-12	-1.71765e-11	5.34553e-11	1.59814e-09	1.5555e-09	4.33406e-10	300	610	0	-2.78958e-12	8.89479e-12	5.54397e-11	-1.07513e-09	3.37069e-09	-3.72516e-10	300	200	0	7.91484e-21	1.05391e-22	-1.17692e-19	6.7787e-19	2.29592e-18	-1.96259e-18	-311	200	0	-0.807894	0.330897	13.5694	-271.237	162.497	24.7731	-914	200	0
284	5	1.7352e-11	-1.69849e-11	5.23764e-11	1.38385e-09	1.69171e-09	1.38844e-10	300	610	0	4.56135e-12	8.41749e-12	5.40569e-11	-1.09091e-09	3.50198e-09	-2.3632e-10	300	200	0	7.55952e-21	5.69131e-22	-1.17743e-19	5.76532e-19	2.38083e-18	-2.00697e-18	-311	200	0	-0.83122	0.44828	14.7352	-287.828	98.0424	60.182	-914	200	0
284	6	2.70278e-11	-1.31296e-11	3.96389e-11	7.24178e-10	1.57781e-09	-4.02272e-10	300	610	0	1.64008e-11	5.84182e-12	4.04423e-11	-8.92144e-10	3.00414e-09	4.9566e-11	300	200	0	5.37393e-21	1.25769e-21	-9.34158e-20	2.80725e-19	2.0348e-18	-1.66798e-18	-311	200	0	-0.872077	0.494854	16.5891	-316.858	17.6852	95.7108	-914	200	0
284	7	3.82521e-11	-3.70151e-12	9.26507e-12	-5.73344e-10	1.05253e-09	-1.26001e-09	300	610	0	3.35919e-11	1.50636e-13	8.37634e-12	-3.61426e-10	1.5153e-09	5.36524e-10	300	200	0	4.58232e-22	2.19447e-21	-3.17334e-20	-2.91978e-19	1.01101e-18	-7.32503e-19	-311	200	0	-0.908665	0.455718	18.6876	-348.444	-69.0662	126.916	-914	200	0
284	8	4.98421e-11	1.34641e-11	-4.54847e-11	-2.7112e-09	-7.93342e-11	-2.49056e-09	300	610	0	5.65262e-11	-9.77916e-12	-4.91322e-11	6.36586e-10	-1.38842e-09	1.27222e-09	300	200	0	-8.18656e-21	3.36875e-21	8.21299e-20	-1.22752e-18	-9.79288e-19	1.04645e-18	-311	200	0	-0.91833	0.339879	20.6697	-368.249	-152.92	150.948	-914	200	0
284	9	5.96647e-11	4.05279e-11	-1.31278e-10	-5.86732e-09	-2.03151e-09	-4.11439e-09	300	610	0	8.46938e-11	-2.5022e-11	-1.38967e-10	2.2404e-09	-6.15089e-09	2.28799e-09	300	200	0	-2.15246e-20	4.71257e-21	2.63139e-19	-2.60015e-18	-4.2379e-18	3.92355e-18	-311	200	0	-0.888251	0.173886	22.3719	-366.316	-233.681	166.373	-914	200	0
285	0	6.43767e-11	7.91953e-11	-2.53273e-10	-1.014e-08	-5.00562e-09	-6.08549e-09	300	610	0	1.16122e-10	-4.63448e-11	-2.66398e-10	4.5653e-09	-1.31587e-08	3.58024e-09	300	200	0	-4.02598e-20	6.07264e-21	5.23398e-19	-4.44834e-18	-9.02674e-18	8.114e-18	-311	200	0	-0.81772	-0.0120688	23.7708	-343.415	-316.163	173.069	-914	200	0	-0.019825	-0.357008	17.6766	3428.94	15760.8	421.356	0	0	0
285	1	5.92226e-11	1.30026e-10	-4.12937e-10	-1.54687e-08	-9.14044e-09	-8.25185e-09	300	610	0	1.46706e-10	-7.38207e-11	-4.32794e-10	7.66226e-09	-2.26185e-08	5.08541e-09	300	200	0	-6.4497e-20	7.17891e-21	8.67526e-19	-6.74043e-18	-1.5484e-17	1.37198e-17	-311	200	0	-0.713159	-0.187713	24.8082	-306.566	-400.476	172.268	-914	200	0
285	2	3.79774e-11	1.91472e-10	-6.05008e-10	-2.15291e-08	-1.44366e-08	-1.03086e-08	300	610	0	1.69477e-10	-1.06301e-10	-6.32457e-10	1.14598e-08	-3.43815e-08	6.64878e-09	300	200	0	-9.32777e-20	7.61436e-21	1.28616e-18	-9.32928e-18	-2.35042e-17	2.06249e-17	-311	200	0	-0.57978	-0.320712	25.3128	-261.555	-484.227	165.534	-914	200	0
285	3	-6.84906e-12	2.5864e-10	-8.13615e-10	-2.76055e-08	-2.06545e-08	-1.17482e-08	300	610	0	1.73939e-10	-1.4075e-10	-8.48576e-10	1.56885e-08	-4.7711e-08	7.98918e-09	300	200	0	-1.23993e-19	6.79279e-21	1.74759e-18	-1.18974e-17	-3.25795e-17	2.83577e-17	-311	200	0	-0.420851	-0.388472	25.1492	-212.406	-564.372	153.91	-914	200	0
285	4	-8.33944e-11	3.21829e-10	-1.00772e-09	-3.24495e-08	-2.7186e-08	-1.1816e-08	300	610	0	1.4563e-10	-1.7148e-10	-1.0485e-09	1.97901e-08	-6.10011e-08	8.66383e-09	300	200	0	-1.51703e-19	3.95525e-21	2.18774e-18	-1.38971e-17	-4.16082e-17	3.5927e-17	-311	200	0	-0.245441	-0.397972	24.3714	-164.027	-630.279	138.629	-914	200	0
285	5	-1.99235e-10	3.64997e-10	-1.13637e-09	-3.41457e-08	-3.29088e-08	-9.48356e-09	300	610	0	6.6195e-11	-1.8937e-10	-1.1788e-09	2.28201e-08	-7.14668e-08	8.04065e-09	300	200	0	-1.68441e-19	-1.8002e-21	2.49963e-18	-1.44932e-17	-4.86834e-17	4.1642e-17	-311	200	0	-0.0703594	-0.382682	23.138	-122.172	-663.069	121.562	-914	200	0
285	6	-3.59399e-10	3.6439e-10	-1.12447e-09	-3.00152e-08	-3.60381e-08	-3.46028e-09	300	610	0	-8.56916e-11	-1.81215e-10	-1.16099e-09	2.3358e-08	-7.48498e-08	5.28942e-09	300	200	0	-1.62624e-19	-1.14372e-20	2.52375e-18	-1.25246e-17	-5.0894e-17	4.29468e-17	-311	200	0	0.0858483	-0.375559	21.5567	-91.2146	-646.575	104.118	-914	200	0
285	7	-5.63443e-10	2.87772e-10	-8.70601e-10	-1.66071e-08	-3.40078e-08	7.73342e-09	300	610	0	-3.32095e-10	-1.29454e-10	-8.89264e-10	1.945e-08	-6.52125e-08	-5.92585e-10	300	200	0	-1.18783e-19	-2.5827e-20	2.04237e-18	-6.50357e-18	-4.4185e-17	3.63106e-17	-311	200	0	0.209068	-0.390348	19.6983	-70.8521	-580.123	86.568	-914	200	0
285	8	-8.01492e-10	9.48382e-11	-2.4852e-10	1.01572e-08	-2.34245e-08	2.55987e-08	300	610	0	-6.91794e-10	-1.25827e-11	-2.32251e-10	8.6195e-09	-3.49278e-08	-1.07001e-08	300	200	0	-1.79015e-20	-4.54992e-20	7.81589e-19	5.31733e-18	-2.33539e-17	1.72388e-17	-311	200	0	0.294228	-0.422966	17.665	-55.3541	-480.932	68.4164	-914	200	0
285	9	-1.04932e-09	-2.60393e-10	8.84988e-10	5.46014e-08	-1.59743e-10	5.13632e-08	300	610	0	-1.17396e-09	1.93298e-10	9.58639e-10	-1.2005e-08	2.49886e-08	-2.60611e-08	300	200	0	1.61272e-19	-7.02797e-20	-1.57333e-18	2.47745e-17	1.772e-17	-1.9507e-17	-311	200	0	0.345313	-0.460164	15.5735	-38.4807	-373.49	49.199	-914	200	0
286	0	-1.26278e-09	-8.24243e-10	2.67296e-09	1.2058e-07	4.03373e-08	8.55238e-08	300	610	0	-1.76913e-09	5.11298e-10	2.83114e-09	-4.53874e-08	1.24018e-07	-4.7374e-08	300	200	0	4.39463e-19	-9.88061e-20	-5.34293e-18	5.34786e-17	8.54845e-17	-7.93732e-17	-311	200	0	0.368407	-0.487283	13.5468	-18.9263	-278.035	30.3957	-914	200	0	-0.019825	-0.357008	17.6766	3428.94	15760.8	421.356	0	0	0
286	1	-1.37218e-09	-1.63401e-09	5.22845e-09	2.1033e-07	1.02408e-07	1.27204e-07	300	610	0	-2.43745e-09	9.58363e-10	5.50085e-09	-9.40369e-08	2.70541e-07	-7.46193e-08	300	200	0	8.32184e-19	-1.27933e-19	-1.07914e-17	9.23133e-17	1.85619e-16	-1.67038e-16	-311	200	0	0.364857	-0.491419	11.7121	-0.959342	-206.859	16.6654	-914	200	0
286	2	-1.27792e-09	-2.70359e-09	8.58896e-09	3.22817e-07	1.89131e-07	1.73319e-07	300	610	0	-3.0944e-09	1.5372e-09	9.00354e-09	-1.59152e-07	4.69284e-07	-1.06533e-07	300	200	0	1.34267e-18	-1.52063e-19	-1.803e-17	1.40715e-16	3.2129e-16	-2.84873e-16	-311	200	0	0.331802	-0.462213	10.166	9.17042	-165.558	13.777	-914	200	0
286	3	-8.4897e-10	-4.00326e-09	1.26528e-08	4.5152e-07	3.00747e-07	2.17587e-07	300	610	0	-3.59534e-09	2.2252e-09	1.32287e-08	-2.39402e-07	7.17639e-07	-1.39948e-07	300	200	0	1.95212e-18	-1.625e-19	-2.68811e-17	1.9572e-16	4.90635e-16	-4.30748e-16	-311	200	0	0.26888	-0.398419	9.03006	7.62855	-155.003	25.1831	-914	200	0
286	4	7.31358e-11	-5.43359e-09	1.70971e-08	5.81741e-07	4.32513e-07	2.4946e-07	300	610	0	-3.72108e-09	2.96039e-09	1.78342e-08	-3.29336e-07	1.00079e-06	-1.69046e-07	300	200	0	2.60732e-18	-1.46955e-19	-3.67015e-17	2.50803e-16	6.83432e-16	-5.95144e-16	-311	200	0	0.182064	-0.312353	8.51495	-5.45189	-172.496	50.6889	-914	200	0
286	5	1.66177e-09	-6.79461e-09	2.12817e-08	6.87599e-07	5.72003e-07	2.53166e-07	300	610	0	-3.16814e-09	3.62521e-09	2.21462e-08	-4.17463e-07	1.28573e-06	-1.84602e-07	300	200	0	3.20624e-18	-8.94451e-20	-4.61712e-17	2.94599e-16	8.7704e-16	-7.57661e-16	-311	200	0	0.0796444	-0.221793	8.81167	-27.5058	-211.716	87.3872	-914	200	0
286	6	4.08025e-09	-7.75282e-09	2.41468e-08	7.29132e-07	6.96e-07	2.07115e-07	300	610	0	-1.54946e-09	4.02977e-09	2.50537e-08	-4.84173e-07	1.5147e-06	-1.73377e-07	300	200	0	3.58305e-18	2.91283e-20	-5.30674e-17	3.09684e-16	1.03191e-15	-8.8321e-16	-311	200	0	-0.032346	-0.1404	9.94068	-55.1361	-261.941	130.526	-914	200	0
286	7	7.44055e-09	-7.81175e-09	2.41228e-08	6.50171e-07	7.6734e-07	8.40714e-08	300	610	0	1.58718e-09	3.89777e-09	2.49153e-08	-4.99799e-07	1.59886e-06	-1.17901e-07	300	200	0	3.49542e-18	2.2932e-19	-5.40574e-17	2.71703e-16	1.08729e-15	-9.18428e-16	-311	200	0	-0.14971	-0.0762341	11.7018	-84.2007	-307.933	173.353	-914	200	0
286	8	1.17421e-08	-6.29437e-09	1.90787e-08	3.78013e-07	7.32301e-07	-1.4737e-07	300	610	0	6.71353e-09	2.85994e-09	1.95081e-08	-4.23336e-07	1.41368e-06	3.03474e-09	300	200	0	2.6182e-18	5.29956e-19	-4.45697e-17	1.49301e-16	9.5814e-16	-7.89231e-16	-311	200	0	-0.267236	-0.0335869	13.7163	-109.554	-335.027	207.976	-914	200	0
286	9	1.67889e-08	-2.34997e-09	6.34949e-09	-1.73732e-07	5.19503e-07	-5.19351e-07	300	610	0	1.42375e-08	4.61797e-10	6.05817e-09	-2.02561e-07	7.98457e-07	2.12747e-07	300	200	0	5.49527e-19	9.42951e-19	-1.88257e-17	-9.45495e-17	5.34832e-16	-4.00863e-16	-311	200	0	-0.375458	-0.0142958	15.5865	-127.018	-339.735	228.54	-914	200	0
287	0	2.20851e-08	4.99773e-09	-1.71069e-08	-1.09734e-06	4.16611e-08	-1.05863e-06	300	610	0	2.43715e-08	-3.80499e-09	-1.85913e-08	2.23433e-07	-4.3716e-07	5.33378e-07	300	200	0	-3.16241e-18	1.46573e-18	2.98541e-17	-4.99067e-16	-3.12324e-16	3.57743e-16	-311	200	0	-0.458668	-0.0181437	17.0835	-137.757	-331.858	233.241	-914	200	0	-0.380713	0.0830639	14.724	2923.71	13155.7	124.156	0	0	0
287	1	2.67171e-08	1.67411e-08	-5.43566e-08	-2.47621e-06	-7.98077e-07	-1.77707e-06	300	610	0	3.69434e-08	-1.04371e-08	-5.76084e-08	9.18022e-07	-2.49559e-06	9.80441e-07	300	200	0	-8.96274e-18	2.07104e-18	1.08331e-16	-1.09915e-15	-1.721e-15	1.60298e-15	-311	200	0	-0.5017	-0.0405043	18.147	-147.572	-322.433	222.597	-914	200	0
287	2	2.92331e-08	3.36945e-08	-1.07873e-07	-4.36096e-06	-2.09312e-06	-2.65813e-06	300	610	0	5.11487e-08	-1.98079e-08	-1.13524e-07	1.93574e-06	-5.55827e-06	1.5547e-06	300	200	0	-1.71925e-17	2.69439e-18	2.2236e-16	-1.91493e-15	-3.8142e-15	3.4364e-15	-311	200	0	-0.507114	-0.0671009	18.7346	-157.285	-313.542	197.666	-914	200	0
287	3	2.75473e-08	5.61941e-08	-1.78583e-07	-6.73475e-06	-3.91152e-06	-3.63934e-06	300	610	0	6.52493e-08	-3.19988e-08	-1.87236e-07	3.30443e-06	-9.73253e-06	2.2311e-06	300	200	0	-2.79413e-17	3.21984e-18	3.74579e-16	-2.9367e-15	-6.66392e-15	5.91263e-15	-311	200	0	-0.499639	-0.0745082	18.748	-156.938	-299.524	160.536	-914	200	0
287	4	1.89028e-08	8.36744e-08	-2.64535e-07	-9.46688e-06	-6.26311e-06	-4.59125e-06	300	610	0	7.62435e-08	-4.65668e-08	-2.76615e-07	4.99973e-06	-1.49745e-05	2.94489e-06	300	200	0	-4.08424e-17	3.46605e-18	5.61654e-16	-4.10489e-15	-1.02385e-14	8.99341e-15	-311	200	0	-0.503926	-0.0433185	18.1367	-133.86	-275.578	115.555	-914	200	0
287	5	-5.21447e-11	1.14119e-07	-3.59175e-07	-1.22557e-05	-9.05442e-06	-5.29482e-06	300	610	0	7.95553e-08	-6.22481e-08	-3.74709e-07	6.91156e-06	-2.09866e-05	3.57571e-06	300	200	0	-5.48116e-17	3.17555e-18	7.70562e-16	-5.28547e-15	-1.43326e-14	1.24868e-14	-311	200	0	-0.523014	0.0275066	17.0413	-84.6391	-247.089	69.9918	-914	200	0
287	6	-3.30093e-08	1.43407e-07	-4.493e-07	-1.45648e-05	-1.20317e-05	-5.42057e-06	300	610	0	6.88183e-08	-7.66143e-08	-4.67621e-07	8.80355e-06	-2.70914e-05	3.93141e-06	300	200	0	-6.77419e-17	2.01179e-18	9.74124e-16	-6.24281e-15	-1.84813e-14	1.59735e-14	-311	200	0	-0.538611	0.120401	15.7243	-17.3154	-229.829	32.8751	-914	200	0
287	7	-8.34859e-08	1.64608e-07	-5.12882e-07	-1.55608e-05	-1.47151e-05	-4.51524e-06	300	610	0	3.58733e-08	-8.57138e-08	-5.32252e-07	1.02687e-05	-3.20916e-05	3.73481e-06	300	200	0	-7.61839e-17	-4.29487e-19	1.12617e-15	-6.61334e-15	-2.18646e-14	1.87254e-14	-311	200	0	-0.524267	0.211342	14.3624	55.8488	-237.583	11.8365	-914	200	0
287	8	-1.53967e-07	1.67349e-07	-5.17115e-07	-1.40663e-05	-1.63308e-05	-2.00431e-06	300	610	0	-2.88662e-08	-8.37664e-08	-5.34292e-07	1.06876e-05	-3.41335e-05	2.61841e-06	300	200	0	-7.5069e-17	-4.58649e-18	1.1571e-15	-5.88642e-15	-2.32152e-14	1.96288e-14	-311	200	0	-0.463557	0.284422	13.036	125.693	-269.645	10.1184	-914	200	0
287	9	-2.44625e-07	1.37415e-07	-4.17246e-07	-8.55008e-06	-1.57546e-05	2.77851e-06	300	610	0	-1.3548e-07	-6.3009e-08	-4.27047e-07	9.19996e-06	-3.06068e-05	1.33715e-07	300	200	0	-5.75633e-17	-1.08656e-17	9.70952e-16	-3.40147e-15	-2.07502e-14	1.71297e-14	-311	200	0	-0.362806	0.340573	11.8785	187.466	-313.712	26.621	-914	200	0
288	0	-3.51578e-07	5.68549e-08	-1.57024e-07	2.81715e-06	-1.14854e-05	1.0521e-05	300	610	0	-2.92818e-07	-1.38402e-08	-1.51964e-07	4.70479e-06	-1.81262e-05	-4.21559e-06	300	200	0	-1.51792e-17	-1.95335e-17	4.45843e-16	1.6259e-15	-1.21599e-14	9.23088e-15	-311	200	0	-0.245522	0.393865	11.0706	237.11	-357.372	58.5839	-914	200	0	-0.380713	0.0830631	14.7241	2923.72	13155.7	124.156	0	0	0
288	1	-4.64694e-07	-9.50508e-08	3.28137e-07	2.20037e-05	-1.67837e-06	2.18057e-05	300	610	0	-5.05751e-07	7.4548e-08	3.57995e-07	-4.08917e-06	7.33978e-06	-1.09061e-05	300	200	0	6.16861e-17	-3.05589e-17	-5.5992e-16	1.00327e-14	5.30238e-15	-6.42146e-15	-311	200	0	-0.13783	0.459004	10.6765	267.572	-389.861	102.926	-914	200	0
288	2	-5.65072e-07	-3.39547e-07	1.10392e-06	5.08117e-05	1.57268e-05	3.6911e-05	300	610	0	-7.71226e-07	2.12821e-07	1.17072e-06	-1.85364e-05	5.01102e-05	-2.02811e-05	300	200	0	1.82585e-16	-4.33983e-17	-2.19311e-15	2.25741e-14	3.45747e-14	-3.23136e-14	-311	200	0	-0.0612647	0.539213	10.5785	270.336	-399.893	155.176	-914	200	0
288	3	-6.22482e-07	-6.94383e-07	2.22431e-06	9.03802e-05	4.27379e-05	5.55295e-05	300	610	0	-1.07304e-06	4.09184e-07	2.3415e-06	-3.98202e-05	0.000114109	-3.23814e-05	300	200	0	3.54999e-16	-5.67302e-17	-4.57892e-15	3.9706e-14	7.83178e-14	-7.06466e-14	-311	200	0	-0.0321052	0.617817	10.5772	242.417	-382.096	208.167	-914	200	0
288	4	-5.93252e-07	-1.16755e-06	3.71174e-06	0.000140459	8.08555e-05	7.63971e-05	300	610	0	-1.37545e-06	6.65864e-07	3.89228e-06	-6.85814e-05	0.000201758	-4.67123e-05	300	200	0	5.81261e-16	-6.81541e-17	-7.77898e-15	6.12694e-14	1.38159e-13	-1.22669e-13	-311	200	0	-0.0568843	0.663158	10.5044	191.308	-341.541	252.517	-914	200	0
288	5	-4.19393e-07	-1.74841e-06	5.52909e-06	0.000198434	0.000130386	9.68497e-05	300	610	0	-1.61622e-06	9.74224e-07	5.78238e-06	-0.000104384	0.000312366	-6.19512e-05	300	200	0	8.5426e-16	-7.38908e-17	-1.17317e-14	8.6069e-14	2.13589e-13	-1.87712e-13	-311	200	0	-0.121821	0.651819	10.2577	132.786	-287.268	279.565	-914	200	0
288	6	-3.00359e-08	-2.39613e-06	7.54344e-06	0.000258119	0.000189495	0.000112339	300	610	0	-1.69984e-06	1.30853e-06	7.87073e-06	-0.000145008	0.000439971	-7.56093e-05	300	200	0	1.15194e-15	-6.8546e-17	-1.61738e-14	1.11355e-13	3.00493e-13	-2.61916e-13	-311	200	0	-0.193357	0.585346	9.80406	84.0481	-225.625	284.598	-914	200	0
288	7	6.53392e-07	-3.02581e-06	9.48269e-06	0.000308404	0.000253009	0.000115984	300	610	0	-1.49278e-06	1.61863e-06	9.87083e-06	-0.000185596	0.000570676	-8.36858e-05	300	200	0	1.43081e-15	-4.50358e-17	-2.0546e-14	1.32242e-13	3.89331e-13	-3.36664e-13	-311	200	0	-0.239349	0.483215	9.17838	55.1554	-161.045	268.4	-914	200	0
288	8	1.70657e-06	-3.49356e-06	1.08892e-05	0.000331912	0.00031101	9.82729e-05	300	610	0	-8.23097e-07	1.82234e-06	1.13027e-05	-0.000217703	0.00067967	-8.03795e-05	300	200	0	1.61914e-15	5.19375e-18	-2.38898e-14	1.41149e-13	4.63111e-13	-3.9686e-13	-311	200	0	-0.245347	0.368666	8.44663	44.8938	-98.2265	236.077	-914	200	0
288	9	3.18446e-06	-3.58266e-06	1.10775e-05	0.00030397	0.000347398	4.70897e-05	300	610	0	5.12349e-07	1.79875e-06	1.14493e-05	-0.000228402	0.000728301	-5.7961e-05	300	200	0	1.61095e-15	9.14799e-17	-2.47519e-14	1.27371e-13	4.95402e-13	-4.19262e-13	-311	200	0	-0.210375	0.260539	7.65354	45.6624	-41.2438	193.657	-914	200	0
289	0	5.09457e-06	-2.99471e-06	9.10789e-06	0.000192339	0.000338649	-5.1697e-05	300	610	0	2.72882e-06	1.38472e-06	9.3301e-06	-0.000199648	0.000661859	-6.94996e-06	300	200	0	1.26265e-15	2.22586e-16	-2.11185e-14	7.69953e-14	4.48835e-13	-3.71285e-13	-311	200	0	-0.141063	0.170119	6.84768	51.0487	7.73178	146.568	-914	200	0	-0.0436016	0.287581	7.25294	1556.74	6545.34	-117.748	0	0	0
289	1	7.36035e-06	-1.3511e-06	3.79352e-06	-4.17034e-05	0.000253208	-0.000212794	300	610	0	6.01801e-06	3.77478e-07	3.70949e-06	-0.000108236	0.000409051	8.32136e-05	300	200	0	3.95029e-16	4.04459e-16	-1.04198e-14	-2.65887e-14	2.74769e-13	-2.10848e-13	-311	200	0	-0.051517	0.101881	6.11904	58.4843	47.9327	100.261	-914	200	0
289	2	9.77488e-06	1.78776e-06	-6.23628e-06	-0.00044012	5.20946e-05	-0.000448861	300	610	0	1.04909e-05	-1.45268e-06	-6.83554e-06	7.31987e-05	-0.000115475	0.000222778	300	200	0	-1.19592e-15	6.36915e-16	1.0349e-14	-2.01236e-13	-8.4957e-14	1.1192e-13	-311	200	0	0.0398894	0.0557292	5.52847	67.1952	78.6835	59.4628	-914	200	0
289	3	1.19474e-05	6.8764e-06	-2.23877e-05	-0.00104181	-0.0003085	-0.000766368	300	610	0	1.6095e-05	-4.33459e-06	-2.37588e-05	0.000373585	-0.00100383	0.000419321	300	200	0	-3.71503e-15	9.09147e-16	4.43255e-14	-4.63268e-13	-6.93004e-13	6.50093e-13	-311	200	0	0.114686	0.0287751	5.02665	75.84	98.4652	27.0284	-914	200	0
289	4	1.32487e-05	1.4301e-05	-4.58371e-05	-0.00187228	-0.000871701	-0.00115968	300	610	0	2.25047e-05	-8.4482e-06	-4.82663e-05	0.000818572	-0.00234076	0.000674213	300	200	0	-7.32609e-15	1.19411e-15	9.42286e-14	-8.22947e-13	-1.60686e-12	1.45132e-12	-311	200	0	0.157274	0.0167158	4.50551	82.814	105.507	4.10869	-914	200	0
289	5	1.27645e-05	2.4249e-05	-7.7117e-05	-0.00292846	-0.0016705	-0.00160329	300	610	0	2.89861e-05	-1.3851e-05	-8.08829e-05	0.00142278	-0.00418066	0.000977732	300	200	0	-1.20876e-14	1.44212e-15	1.61484e-13	-1.27788e-12	-2.8631e-12	2.54392e-12	-311	200	0	0.159909	0.0149145	3.95601	88.5981	100.156	-9.29771	-914	200	0
289	6	9.27551e-06	3.65228e-05	-0.00011553	-0.00415818	-0.00271344	-0.00204238	300	610	0	3.42483e-05	-2.03758e-05	-0.00012084	0.00217864	-0.00651383	0.00130289	300	200	0	-1.78625e-14	1.57443e-15	2.44974e-13	-1.80414e-12	-4.45435e-12	3.91674e-12	-311	200	0	0.124743	0.0189191	3.54597	96.7265	85.9725	-13.8844	-914	200	0
289	7	1.28375e-06	5.02968e-05	-0.000158384	-0.00543474	-0.00396472	-0.00238255	300	610	0	3.62989e-05	-2.7499e-05	-0.000165278	0.00304151	-0.00922113	0.00159825	300	200	0	-2.42027e-14	1.47808e-15	3.39387e-13	-2.34535e-12	-6.29829e-12	5.49225e-12	-311	200	0	0.0585851	0.0242816	3.52003	111.63	67.6261	-10.5142	-914	200	0
289	8	-1.28823e-05	6.38239e-05	-0.000200076	-0.00652806	-0.00531889	-0.00248015	300	610	0	3.23383e-05	-3.41859e-05	-0.000208296	0.00391157	-0.0120177	0.00178054	300	200	0	-3.02113e-14	1.00399e-15	4.3322e-13	-2.8003e-12	-8.19937e-12	7.0936e-12	-311	200	0	-0.0325322	0.0261747	4.07221	136.002	48.5346	0.126754	-914	200	0
289	9	-3.48497e-05	7.41163e-05	-0.000231101	-0.00707595	-0.00657123	-0.00213561	300	610	0	1.87439e-05	-3.87273e-05	-0.000239922	0.00461373	-0.0143897	0.00172838	300	200	0	-3.4397e-14	-2.87737e-17	5.06587e-13	-3.01092e-12	-9.80561e-12	8.40782e-12	-311	200	0	-0.143714	0.0192135	5.30235	169.658	30.453	17.522	-914	200	0
290	0	-6.58305e-05	7.66485e-05	-0.000237139	-0.00656157	-0.00738674	-0.0010935	300	610	0	-8.78741e-06	-3.85952e-05	-0.000245177	0.00487825	-0.0155313	0.00127925	300	200	0	-3.45445e-14	-1.81907e-15	5.29144e-13	-2.75287e-12	-1.0566e-11	8.95013e-12	-311	200	0	-0.269014	-0.00252438	7.20122	208.939	13.9238	41.0687	-914	200	0	-0.475636	-0.447675	15.2848	3171	13870.9	650.216	0	0	0
290	1	-0.000106064	6.51584e-05	-0.000198466	-0.00430629	-0.00727339	0.000945772	300	610	0	-5.48498e-05	-3.03623e-05	-0.000203475	0.00432674	-0.0142963	0.000232813	300	200	0	-2.76376e-14	-4.55568e-15	4.5865e-13	-1.7332e-12	-9.69739e-12	8.0374e-12	-311	200	0	-0.398757	-0.0452539	9.62025	245.919	-1.2824	69.6546	-914	200	0
290	2	-0.000154046	3.16624e-05	-9.00493e-05	0.000509258	-0.00556798	0.00429651	300	610	0	-0.000123591	-9.74679e-06	-8.87513e-05	0.0024703	-0.00918359	-0.00163551	300	200	0	-9.89351e-15	-8.37072e-15	2.40934e-13	3.99687e-13	-6.17581e-12	4.78324e-12	-311	200	0	-0.517346	-0.115289	12.2394	268.181	-15.7362	101.151	-914	200	0
290	3	-0.000205558	-3.31621e-05	0.000117191	0.00877922	-0.0014472	0.00923342	300	610	0	-0.000217523	2.81304e-05	0.00012919	-0.00127083	0.00161313	-0.00454589	300	200	0	2.30199e-14	-1.32703e-14	-1.87697e-13	4.02649e-12	1.22984e-12	-1.86853e-12	-311	200	0	-0.606128	-0.219832	14.6164	263.097	-29.8258	132.264	-914	200	0
290	4	-0.000252525	-0.000139033	0.000453339	0.0213425	0.00602008	0.0159054	300	610	0	-0.000335789	8.81762e-05	0.00048146	-0.00751416	0.0200571	-0.0086652	300	200	0	7.5492e-14	-1.90403e-14	-8.94283e-13	9.49956e-12	1.38553e-11	-1.30503e-11	-311	200	0	-0.653356	-0.363231	16.3921	228.643	-43.3313	159.346	-914	200	0
290	5	-0.000281849	-0.000294342	0.000943985	0.0387678	0.0177594	0.0242116	300	610	0	-0.000471857	0.000174328	0.000994317	-0.0168149	0.0479772	-0.0140329	300	200	0	1.51101e-13	-2.51276e-14	-1.93779e-12	1.70489e-11	3.29414e-11	-2.97924e-11	-311	200	0	-0.660738	-0.534306	17.4985	178.559	-56.5278	179.725	-914	200	0
290	6	-0.000274405	-0.000503431	0.00160161	0.0610361	0.0344947	0.0336377	300	610	0	-0.000610669	0.00028802	0.00168013	-0.0295046	0.0865891	-0.020459	300	200	0	2.51273e-13	-3.05045e-14	-3.3509e-12	2.66439e-11	5.93064e-11	-5.27336e-11	-311	200	0	-0.639134	-0.702807	18.1358	130.969	-73.0209	192.152	-914	200	0
290	7	-0.000204556	-0.0007627	0.00241327	0.0871101	0.0564489	0.043057	300	610	0	-0.000725469	0.000426036	0.00252455	-0.0454572	0.13579	-0.0273932	300	200	0	3.73395e-13	-3.35308e-14	-5.11384e-12	3.78072e-11	9.28645e-11	-8.16996e-11	-311	200	0	-0.601967	-0.836223	18.5869	94.6113	-99.4002	196.813	-914	200	0
290	8	-4.06524e-05	-0.00105548	0.00332456	0.114396	0.0829279	0.0505113	300	610	0	-0.000774703	0.000577739	0.00346973	-0.0637771	0.193207	-0.0337733	300	200	0	5.08369e-13	-3.18413e-14	-7.11965e-12	4.93834e-11	1.31974e-10	-1.15138e-10	-311	200	0	-0.562987	-0.914907	19.0864	67.7994	-139.027	196.494	-914	200	0
290	9	0.000252852	-0.00134584	0.00422014	0.138133	0.111786	0.053002	300	610	0	-0.000699687	0.000721791	0.00439415	-0.0824153	0.253006	-0.0378667	300	200	0	6.37708e-13	-2.22999e-14	-9.13193e-12	5.92773e-11	1.7263e-10	-1.49421e-10	-311	200	0	-0.534062	-0.929611	19.7382	43.6329	-186.907	196.62	-914	200	0
291	0	0.000710905	-0.00157178	0.00490269	0.150774	0.138797	0.0463434	300	610	0	-0.000424122	0.000822662	0.00509078	-0.0977421	0.304547	-0.0371339	300	200	0	7.30427e-13	-1.08064e-15	-1.07382e-11	6.41934e-11	2.07545e-10	-1.78063e-10	-311	200	0	-0.519533	-0.87482	20.4219	13.9271	-230.937	201.525	-914	200	0	-0.464681	-0.445279	15.2479	3155.96	13880.2	647.108	0	0	0
291	1	0.00136017	-0.00163881	0.00507318	0.141494	0.156996	0.0251521	300	610	0	0.00014311	0.000827513	0.00524677	-0.104131	0.331041	-0.0281591	300	200	0	7.40224e-13	3.60497e-14	-1.13052e-11	5.94323e-11	2.25233e-10	-1.90956e-10	-311	200	0	-0.511498	-0.752319	20.837	-26.5798	-257.511	210.657	-914	200	0
291	2	0.00220737	-0.00141557	0.00431772	0.0960127	0.156093	-0.0169211	300	610	0	0.00110001	0.000664352	0.00443007	-0.0936509	0.308473	-0.00671028	300	200	0	6.03768e-13	9.31541e-14	-9.9471e-12	3.88274e-11	2.09293e-10	-1.73783e-10	-311	200	0	-0.494121	-0.571798	20.7235	-76.8533	-259.635	219.271	-914	200	0
291	3	0.00322315	-0.000733742	0.00210841	-0.00300142	0.122154	-0.0865893	300	610	0	0.00253622	0.000242807	0.00209095	-0.0560025	0.205255	0.0319867	300	200	0	2.41233e-13	1.73158e-13	-5.52228e-12	-5.06184e-12	1.38168e-10	-1.07878e-10	-311	200	0	-0.456718	-0.342485	20.0441	-130.438	-242.171	222.588	-914	200	0
291	4	0.00432151	0.000604293	-0.0021714	-0.174592	0.0377937	-0.189806	300	610	0	0.00450826	-0.000540727	-0.002411	0.0210917	-0.0168326	0.0926586	300	200	0	-4.39341e-13	2.76399e-13	3.31884e-12	-8.03477e-11	-1.41902e-11	2.91197e-11	-311	200	0	-0.400097	-0.077063	18.9851	-177.802	-217.736	219.995	-914	200	0
291	5	0.00533572	0.0028062	-0.00916491	-0.436831	-0.116769	-0.329969	300	610	0	0.00700332	-0.00179138	-0.00974119	0.150806	-0.399614	0.17897	300	200	0	-1.53194e-12	3.98649e-13	1.80078e-11	-1.94629e-10	-2.7624e-10	2.61358e-10	-311	200	0	-0.327856	0.199865	17.8116	-208.904	-197.101	215.521	-914	200	0
291	6	0.00599328	0.00605402	-0.0194281	-0.802355	-0.361382	-0.505328	300	610	0	0.00989069	-0.00359515	-0.0204704	0.345143	-0.982511	0.291976	300	200	0	-3.11461e-12	5.28609e-13	3.98218e-11	-3.53038e-10	-6.74735e-10	6.11089e-10	-311	200	0	-0.237418	0.460016	16.7254	-219.579	-182.183	213.495	-914	200	0
291	7	0.00589415	0.0104475	-0.0332499	-1.27172	-0.711894	-0.705537	300	610	0	0.0128616	-0.00598689	-0.0348867	0.611579	-1.79259	0.427981	300	200	0	-5.22144e-12	6.45031e-13	6.95047e-11	-5.55346e-10	-1.22791e-09	1.09265e-09	-311	200	0	-0.12489	0.679531	15.8218	-215.413	-167.054	214.528	-914	200	0
291	8	0.0044995	0.0159225	-0.0503949	-1.82437	-1.17391	-0.907453	300	610	0	0.0153619	-0.00890531	-0.0527264	0.948165	-2.82983	0.575782	300	200	0	-7.80307e-12	7.13764e-13	1.06719e-10	-7.92056e-10	-1.93541e-09	1.70364e-09	-311	200	0	0.000734125	0.832446	15.1078	-206.179	-146.874	215.527	-914	200	0
291	9	0.00114078	0.0221433	-0.0697648	-2.40726	-1.73405	-1.07047	300	610	0	0.016525	-0.0121346	-0.0728208	1.33696	-4.04706	0.713451	300	200	0	-1.06751e-11	6.853e-13	1.49314e-10	-1.03952e-09	-2.76461e-09	2.41304e-09	-311	200	0	0.115178	0.889261	14.5309	-198.38	-124.099	211.681	-914	200	0
292	0	-0.00493754	0.0283712	-0.0889875	-2.92189	-2.34872	-1.13201	300	610	0	0.0151212	-0.015235	-0.09267	1.73595	-5.32494	0.804951	300	200	0	-1.34568e-11	4.93684e-13	1.92437e-10	-1.25436e-09	-3.63354e-09	3.14651e-09	-311	200	0	0.198118	0.834569	14.0461	-192.287	-104.234	199.23	-914	200	0	-0.141258	0.257426	14.9759	2973.66	13196.8	-54.3834	0	0	0
292	1	-0.0144855	0.03332	-0.103968	-3.21108	-2.93075	-1.00432	300	610	0	0.00954403	-0.0174681	-0.107977	2.06993	-6.44332	0.797176	300	200	0	-1.55044e-11	5.80388e-14	2.27535e-10	-1.36792e-09	-4.39138e-09	3.76974e-09	-311	200	0	0.247941	0.68145	13.6896	-181.503	-87.7728	178.037	-914	200	0
292	2	-0.0280884	0.035018	-0.108464	-3.0482	-3.33532	-0.573969	300	610	0	-0.00213532	-0.0177299	-0.112209	2.22157	-7.05237	0.618347	300	200	0	-1.58507e-11	-7.11705e-13	2.41397e-10	-1.28177e-09	-4.79884e-09	4.07199e-09	-311	200	0	0.27378	0.461362	13.5277	-154.45	-67.4649	150.971	-914	200	0
292	3	-0.0459229	0.0307098	-0.0937927	-2.1328	-3.34736	0.293558	300	610	0	-0.0220062	-0.0145087	-0.0963015	2.02465	-6.64926	0.179088	300	200	0	-1.31662e-11	-1.90292e-12	2.1545e-10	-8.66137e-10	-4.51243e-09	3.7533e-09	-311	200	0	0.282491	0.210386	13.5235	-101.665	-33.845	121.48	-914	200	0
292	4	-0.0674193	0.0168485	-0.0488253	-0.0983996	-2.67416	1.74155	300	610	0	-0.0520037	-0.00589744	-0.0486644	1.2623	-4.56932	-0.62204	300	200	0	-5.76671e-12	-3.58017e-12	1.25644e-10	3.63669e-11	-3.07854e-09	2.4207e-09	-311	200	0	0.274197	-0.025909	13.5264	-29.0793	15.0091	93.5773	-914	200	0
292	5	-0.090827	-0.010754	0.0395103	3.46039	-0.948765	3.89888	300	610	0	-0.0933941	0.0103028	0.044281	-0.325395	-0.00420321	-1.88644	300	200	0	8.29879e-12	-5.75498e-12	-5.6609e-11	1.59853e-09	5.37596e-11	-3.99022e-10	-311	200	0	0.242873	-0.192361	13.3834	38.6661	70.3735	72.2222	-914	200	0
292	6	-0.112705	-0.0565324	0.184957	8.93255	2.24892	6.84258	300	610	0	-0.146017	0.0363431	0.196757	-3.01936	7.93668	-3.69439	300	200	0	3.10417e-11	-8.34418e-12	-3.61858e-10	3.98409e-09	5.49056e-09	-5.22056e-09	-311	200	0	0.180946	-0.250731	13.0811	75.744	121.258	61.071	-914	200	0
292	7	-0.127386	-0.124431	0.399576	16.5979	7.34424	10.5436	300	610	0	-0.207263	0.0740981	0.421153	-7.07881	20.1023	-6.07283	300	200	0	6.4161e-11	-1.11172e-11	-8.17734e-10	7.30707e-09	1.38081e-08	-1.2524e-08	-311	200	0	0.0875239	-0.202649	12.8348	73.5911	163.548	61.1154	-914	200	0
292	8	-0.126505	-0.216723	0.69	26.4881	14.6835	14.7943	300	610	0	-0.270809	0.124399	0.724109	-12.6714	37.0931	-8.95031	300	200	0	1.0846e-10	-1.3635e-11	-1.44106e-09	1.15714e-08	2.54113e-08	-2.26296e-08	-311	200	0	-0.0276559	-0.0800357	12.9789	40.5988	199.661	71.9634	-914	200	0
292	9	-0.0987398	-0.332303	1.05205	38.1973	24.4036	19.1196	300	610	0	-0.325175	0.18609	1.10088	-19.7709	58.9531	-12.0991	300	200	0	1.63017e-10	-1.51867e-11	-2.22637e-09	1.65888e-08	4.03231e-08	-3.55136e-08	-311	200	0	-0.148153	0.0764077	13.7174	-8.23796	232.431	92.4652	-914	200	0
293	0	-0.029973	-0.46442	1.46358	50.6421	36.2491	22.6777	300	610	0	-0.352304	0.2548	1.5279	-28.019	84.7487	-15.0667	300	200	0	2.24103e-10	-1.47363e-11	-3.13057e-09	2.18755e-08	5.78971e-08	-5.0558e-08	-311	200	0	-0.255608	0.22618	14.9687	-57.7925	261.062	119.876	-914	200	0	2.3338	-0.262126	16.3616	2452.87	18988.4	-328.926	0	0	0
293	1	0.0958469	-0.597905	1.87587	61.7855	49.3349	24.1638	300	610	0	-0.326433	0.321468	1.95378	-36.5547	112.041	-17.1039	300	200	0	2.83877e-10	-1.08971e-11	-4.05405e-09	2.65343e-08	7.64575e-08	-6.62405e-08	-311	200	0	-0.335048	0.331124	16.3975	-96.7128	282.796	149.254	-914	200	0
293	2	0.294807	-0.706087	2.20395	68.3549	61.8645	21.7377	300	610	0	-0.213744	0.370762	2.28935	-43.8204	136.275	-17.1004	300	200	0	3.28975e-10	-1.96008e-12	-4.81957e-09	2.91349e-08	9.28844e-08	-7.97807e-08	-311	200	0	-0.385044	0.364529	17.6285	-122.552	299.015	174.926	-914	200	0
293	3	0.579722	-0.747827	2.31756	65.6063	70.8282	13.0104	300	610	0	0.0265752	0.379613	2.39826	-47.3706	150.168	-13.5483	300	200	0	3.39194e-10	1.39904e-11	-5.15161e-09	2.76165e-08	1.02194e-07	-8.6787e-08	-311	200	0	-0.421458	0.324171	18.4912	-141.342	317.625	194.594	-914	200	0
293	4	0.955053	-0.665351	2.03458	47.2214	71.7314	-4.86663	300	610	0	0.439047	0.31629	2.09038	-43.7224	143.191	-4.56074	300	200	0	2.86631e-10	3.88316e-11	-4.66085e-09	1.92489e-08	9.71954e-08	-8.09764e-08	-311	200	0	-0.466028	0.229686	19.0359	-159.749	347.103	211.608	-914	200	0
293	5	1.40981	-0.383933	1.12049	5.45287	58.4276	-34.9506	300	610	0	1.06541	0.140566	1.12143	-28.3106	101.363	12.0168	300	200	0	1.35772e-10	7.3985e-11	-2.84079e-09	7.03788e-10	6.83458e-08	-5.40784e-08	-311	200	0	-0.532809	0.101479	19.4061	-180.022	389.448	231.929	-914	200	0
293	6	1.90842	0.185147	-0.701725	-68.325	23.1727	-80.0275	300	610	0	1.93389	-0.194216	-0.79641	4.36542	7.59313	38.358	300	200	0	-1.54769e-10	1.19785e-10	9.13881e-10	-3.16973e-08	3.99578e-09	3.91871e-09	-311	200	0	-0.622763	-0.0537501	19.789	-200.297	437.39	259.47	-914	200	0
293	7	2.3799	1.13654	-3.72554	-182.477	-42.9505	-141.834	288.471	658.98	0	3.0434	-0.736221	-3.96691	60.2928	-157.073	76.2184	260.404	184.801	0	-6.28005e-10	1.74604e-10	7.2548e-09	-8.14788e-08	-1.08755e-07	1.03979e-07	-311	200	0	-0.722676	-0.238797	20.3308	-215.125	474.143	293.414	-914	200	0
293	8	2.70642	2.5556	-8.21225	-343.179	-149.051	-219.921	281.85	651.789	0	4.34206	-1.52625	-8.65869	145.063	-410.901	126.263	252.545	183.246	0	-1.32087e-09	2.33742e-10	1.6779e-08	-1.51167e-07	-2.82309e-07	2.5645e-07	-311	200	0	-0.807058	-0.455598	20.9849	-217.045	477.398	328.519	-914	200	0
293	9	2.71311	4.4938	-14.3129	-551.522	-302.68	-310.131	278.853	648.533	0	5.70039	-2.58384	-15.0235	262.422	-767.172	187.122	248.935	182.533	0	-2.25205e-09	2.88131e-10	2.98649e-08	-2.41027e-07	-5.25625e-07	4.68461e-07	-311	200	0	-0.846318	-0.694142	21.551	-200.38	429.398	358.506	-914	200	0
294	0	2.16214	6.933	-21.9557	-799.521	-507.12	-402.722	276.903	646.415	0	6.88083	-3.88749	-22.9783	412.124	-1227.74	254.17	246.57	182.065	0	-3.40463e-09	3.22979e-10	4.64319e-08	-3.47338e-07	-8.39824e-07	7.40064e-07	-311	200	0	-0.820097	-0.923944	21.885	-163.556	326.589	379.186	-914	200	0	-13.2789	9.53619	-121.597	-52589.8	55125.9	10651.3	448.318	436.422	0
294	1	0.805176	9.74548	-30.7759	-1067.69	-760.124	-483.198	275.301	644.692	0	7.52823	-5.35141	-32.1159	587.5	-1777.08	317.84	244.667	181.707	0	-4.70329e-09	3.16615e-10	6.56182e-08	-4.60216e-07	-1.21215e-06	1.05899e-06	-311	200	0	-0.727467	-1.10328	21.9639	-110.014	183.419	388.061	-914	200	0
294	2	-1.45623	12.6991	-40.2616	-1330.76	-1057.21	-539.102	273.742	643.053	0	7.25885	-6.81594	-41.8289	774.754	-2384.36	364.135	242.997	181.478	0	-5.98672e-09	2.39892e-10	8.53815e-08	-5.6111e-07	-1.60837e-06	1.3941e-06	-311	200	0	-0.588025	-1.20269	21.7527	-48.7354	29.9339	382.634	-914	200	0
294	3	-4.4656	15.5584	-50.0543	-1570.53	-1394.19	-565.726	272.146	641.377	0	5.85576	-8.08764	-51.6845	956.48	-3016.78	380.657	241.631	181.494	0	-6.97751e-09	5.67033e-11	1.0205e-07	-6.20237e-07	-1.96399e-06	1.68786e-06	-311	200	0	-0.437638	-1.22266	21.1563	7.41214	-97.7901	361.246	-914	200	0
294	4	-7.93049	18.1988	-60.0844	-1782.54	-1764.49	-564.455	270.633	639.667	0	3.37864	-9.03334	-61.7544	1118.52	-3655.39	361.877	240.808	181.888	0	-7.25389e-09	-2.73671e-10	1.0988e-07	-5.9446e-07	-2.17525e-06	1.84878e-06	-311	200	0	-0.316896	-1.19481	20.1862	43.9624	-172.057	325.738	-914	200	0
294	5	-11.6195	20.6055	-70.4913	-1970.29	-2158.12	-539.532	269.385	637.951	0	0.0535632	-9.65202	-72.6409	1254.99	-4300.75	307.991	240.794	182.723	0	-6.23038e-09	-7.91534e-10	1.00713e-07	-4.26356e-07	-2.09162e-06	1.74529e-06	-311	200	0	-0.248532	-1.15916	19.0593	49.447	-185.862	281.844	-914	200	0
294	6	-15.4676	22.7921	-81.5673	-2136.76	-2564.66	-494.706	268.558	636.196	0	-3.92474	-10.0647	-85.2589	1367.52	-4962.93	222.509	241.79	183.96	0	-3.15824e-09	-1.5281e-09	6.38843e-08	-4.55658e-08	-1.51242e-06	1.20339e-06	-311	200	0	-0.224132	-1.13387	18.0163	21.2835	-153.713	235.982	-914	200	0
294	7	-19.6083	24.7645	-93.8097	-2281.61	-2974.75	-428.221	268.29	634.322	0	-8.51579	-10.4653	-100.566	1461.79	-5646.85	111.044	243.849	185.464	0	2.83997e-09	-2.49233e-09	-1.34182e-08	6.26184e-07	-1.91413e-07	1.13234e-08	-311	200	0	-0.216244	-1.10779	17.1138	-34.5567	-101.081	191.836	-914	200	0
294	8	-24.3484	26.5527	-107.97	-2402.6	-3379.47	-332.653	268.7	632.252	0	-13.8443	-11.0776	-119.389	1546.37	-6349.59	-19.7636	246.816	187.048	0	1.26836e-08	-3.65256e-09	-1.45086e-07	1.66469e-06	2.14588e-06	-2.06436e-06	-311	200	0	-0.200131	-1.05654	16.296	-106.795	-54.1738	150.116	-914	200	0
294	9	-30.0731	28.2323	-125.036	-2496.22	-3769.25	-199.648	269.855	629.964	0	-20.125	-12.1148	-142.365	1632.18	-7067.07	-162.407	250.36	188.535	0	2.71743e-08	-4.91311e-09	-3.44007e-07	3.12575e-06	5.76609e-06	-5.24646e-06	-311	200	0	-0.166323	-0.961949	15.6016	-180.039	-32.5674	110.535	-914	200	0
295	0	-37.13	29.9065	-146.155	-2557.92	-4130.87	-21.4289	271.736	627.501	0	-27.5627	-13.745	-169.834	1730.34	-7796.66	-308.484	254.092	189.812	0	4.67426e-08	-6.08674e-09	-6.18652e-07	5.01876e-06	1.0867e-05	-9.6931e-06	-311	200	0	-0.118884	-0.820449	15.1937	-239.219	-43.2154	73.049	-914	200	0	-163.73	13.7956	-605.27	-252497	196431	76395.5	311.549	418.28	0
295	1	-45.7691	31.6936	-172.493	-2584.01	-4443.4	209.715	274.24	624.98	0	-36.2793	-16.0741	-201.599	1849.78	-8533.75	-448.99	257.67	190.824	0	7.10845e-08	-6.86584e-09	-9.68047e-07	7.27052e-06	1.74854e-05	-1.5417e-05	-311	200	0	-0.0656761	-0.642222	15.2435	-277.967	-79.9271	38.1336	-914	200	0
295	2	-56.1413	33.7393	-205.017	-2574.25	-4677.36	498.713	277.185	622.556	0	-46.2568	-19.142	-236.646	1996.87	-9267.87	-574.574	260.837	191.562	0	9.86814e-08	-6.79717e-09	-1.375e-06	9.67929e-06	2.53707e-05	-2.21755e-05	-311	200	0	-0.0120906	-0.446482	15.825	-301.153	-127.426	6.90439	-914	200	0
295	3	-68.3002	36.2264	-244.19	-2533.26	-4801.73	844.533	280.336	620.374	0	-57.2679	-22.9073	-272.988	2176.52	-9980.17	-675.976	263.441	192.027	0	1.26217e-07	-5.26823e-09	-1.79768e-06	1.18617e-05	3.38246e-05	-2.9332e-05	-311	200	0	0.0390506	-0.252129	16.8646	-317.281	-168.131	-19.3213	-914	200	0
295	4	-82.178	39.3512	-289.608	-2471.34	-4796.8	1239.24	283.437	618.533	0	-68.8092	-27.2233	-307.765	2392.74	-10639.9	-745.31	265.428	192.225	0	1.47936e-07	-1.51653e-09	-2.16007e-06	1.31977e-05	4.15141e-05	-3.56967e-05	-311	200	0	0.0859694	-0.0703752	18.1923	-330.071	-190.762	-39.579	-914	200	0
295	5	-97.5254	43.2813	-339.661	-2404.23	-4664.88	1667.2	286.266	617.078	0	-80.0645	-31.8462	-337.714	2646.54	-11200.8	-778.392	266.834	192.163	0	1.55034e-07	5.3232e-09	-2.34243e-06	1.27847e-05	4.62797e-05	-3.93644e-05	-311	200	0	0.126705	0.0939519	19.5768	-336.128	-193.626	-53.0897	-914	200	0
295	6	-113.814	48.1031	-391.334	-2351.14	-4433.26	2104.82	288.671	616.008	0	-89.934	-36.4947	-360	2932.57	-11604.2	-776.58	267.766	191.854	0	1.35231e-07	1.61155e-08	-2.17386e-06	9.41531e-06	4.49716e-05	-3.75808e-05	-311	200	0	0.157999	0.235701	20.671	-328.49	-180.62	-58.7301	-914	200	0
295	7	-130.135	53.7688	-440.309	-2331.31	-4149.29	2523.62	290.576	615.295	0	-97.1904	-40.9307	-373.106	3238.81	-11793.7	-747.115	268.39	191.319	0	7.27467e-08	3.15446e-08	-1.4299e-06	1.60256e-06	3.33709e-05	-2.66855e-05	-311	200	0	0.175037	0.344916	21.1264	-304.464	-158.232	-55.0291	-914	200	0
295	8	-145.15	60.0677	-481.617	-2360.05	-3867.1	2895.87	291.971	614.9	0	-100.755	-45.0106	-377.325	3550.73	-11731.8	-701.966	268.908	190.59	0	-5.10168e-08	5.18387e-08	1.6057e-07	-1.23183e-05	6.27413e-06	-2.20195e-06	-311	200	0	0.174183	0.410633	20.8693	-269.286	-134.226	-41.1552	-914	200	0
295	9	-157.183	66.6375	-510.851	-2444.28	-3627.35	3199.4	292.899	614.785	0	-99.9707	-48.694	-374.581	3856.81	-11409	-654.9	269.542	189.704	0	-2.55697e-07	7.63863e-08	2.89354e-06	-3.39761e-05	-4.21558e-05	4.08383e-05	-311	200	0	0.158942	0.422937	20.1422	-230.467	-112.66	-18.3882	-914	200	0
296	0	-164.51	73.0105	-525.48	-2578.05	-3440.23	3421.44	293.453	614.906	0	-94.7298	-52.0188	-367.755	4151.91	-10842.3	-617.638	270.518	188.71	0	-5.58669e-07	1.03242e-07	7.04692e-06	-6.45997e-05	-0.000117647	0.000107229	-311	200	0	0.142065	0.365269	19.2244	-191.51	-89.9473	9.43178	-914	200	0	-134.261	19.2324	-816.255	-352397	265325	80482.6	317.156	432.871	0
296	1	-165.765	78.6845	-525.624	-2741.44	-3281.92	3561.95	293.756	615.216	0	-85.4184	-55.0588	-359.868	4437.35	-10066.8	-596.613	272.027	187.67	0	-9.69774e-07	1.28541e-07	1.28095e-05	-0.000104467	-0.000224552	0.000200465	-311	200	0	0.137221	0.215528	18.1852	-151.782	-58.1619	36.9694	-914	200	0
296	2	-160.317	83.2086	-513.91	-2905.29	-3104.94	3634.37	293.958	615.653	0	-72.7282	-57.8776	-353.449	4718.39	-9124.94	-591.385	274.183	186.65	0	-1.4837e-06	1.4589e-07	2.0176e-05	-0.000152144	-0.000363924	0.000321059	-311	200	0	0.146336	-0.0315297	16.9392	-110.564	-13.0246	59.1559	-914	200	0
296	3	-148.421	86.2668	-494.595	-3039.47	-2855.26	3661.66	294.227	616.145	0	-57.4422	-60.4999	-350.179	5000.82	-8057.91	-594.92	276.989	185.719	0	-2.0699e-06	1.45811e-07	2.88046e-05	-0.000203518	-0.000530866	0.000464228	-311	200	0	0.155414	-0.340492	15.4269	-70.8041	40.0429	73.2605	-914	200	0
296	4	-131.109	87.7277	-472.413	-3120.03	-2487.93	3669.66	294.734	616.604	0	-40.2718	-62.906	-350.809	5288.28	-6899.42	-595.341	280.333	184.925	0	-2.66022e-06	1.15438e-07	3.7839e-05	-0.00025067	-0.000711141	0.000616975	-311	200	0	0.145389	-0.638307	13.6512	-37.2797	88.5444	79.6256	-914	200	0
296	5	-109.886	87.6368	-451.603	-3133.56	-1975.36	3679.93	295.626	616.939	0	-21.7768	-65.0428	-355.26	5580.79	-5674.77	-579.209	284.026	184.291	0	-3.13533e-06	3.86731e-08	4.57058e-05	-0.000280699	-0.000877223	0.000754705	-311	200	0	0.109014	-0.850422	11.6612	-10.7549	123.106	80.0351	-914	200	0
296	6	-86.3759	86.1668	-435.307	-3078.97	-1307.48	3704.37	296.996	617.073	0	-2.3689	-66.8395	-362.853	5874.18	-4403.27	-535.509	287.865	183.811	0	-3.31152e-06	-1.02862e-07	4.99106e-05	-0.000274722	-0.000984181	0.000837755	-311	200	0	0.0540879	-0.944598	9.61396	12.1805	143.173	76.3808	-914	200	0
296	7	-62.0282	83.5537	-425.359	-2966.11	-488.221	3744.45	298.852	616.973	0	17.6202	-68.2224	-372.567	6160.69	-3102.78	-458.708	291.672	183.464	0	-2.93126e-06	-3.27701e-07	4.68742e-05	-0.000207357	-0.000966124	0.000808482	-311	200	0	-0.00821106	-0.939904	7.7524	33.4345	152.662	70.5831	-914	200	0
296	8	-37.9591	80.0483	-422.337	-2811.77	465.975	3795.09	301.103	616.658	0	37.8411	-69.1301	-383.31	6430.96	-1794.39	-350.497	295.319	183.223	0	-1.66203e-06	-6.50805e-07	3.18729e-05	-4.71919e-05	-0.000734378	0.000589915	-311	200	0	-0.0704599	-0.874135	6.25526	51.2343	153.882	63.9909	-914	200	0
296	9	-14.9223	75.898	-425.803	-2635.19	1526.51	3849.52	303.585	616.189	0	57.8388	-69.5298	-394.159	6676.83	-505.28	-220.399	298.718	183.061	0	8.90142e-07	-1.07782e-06	-8.27812e-07	0.000241165	-0.000179022	8.74393e-05	-311	200	0	-0.126899	-0.77269	5.14609	62.0012	145.703	56.6053	-914	200	0
297	0	6.62463	71.35	-434.644	-2454.82	2656.4	3903.19	306.112	615.648	0	77.0072	-69.4348	-404.541	6892.94	730.965	-84.7927	301.807	182.961	0	5.1445e-06	-1.59701e-06	-5.75318e-05	0.000692689	0.000824019	-0.000804638	-311	200	0	-0.173212	-0.646724	4.3516	62.0691	125.125	47.4485	-914	200	0	182.963	-11.6109	-948.331	-392263	296965	-62178.6	322.413	413.074	0
297	1	26.4067	66.6583	-447.433	-2286.31	3816.5	3956.52	308.53	615.11	0	94.6045	-68.9248	-414.29	7077.08	1876.85	36.2623	304.53	182.918	0	1.14772e-05	-2.16886e-06	-0.000144226	0.00133437	0.00239771	-0.00218935	-311	200	0	-0.210934	-0.508314	3.84554	49.4822	90.8792	35.8538	-914	200	0
297	2	44.2167	62.0827	-462.735	-2141.51	4968.95	4015.81	310.738	614.628	0	109.827	-68.1546	-423.574	7230.98	2895.11	123.744	306.835	182.929	0	2.01116e-05	-2.71373e-06	-0.000265103	0.00217374	0.0046376	-0.00414376	-311	200	0	-0.248927	-0.379283	3.72169	24.9423	45.492	22.2022	-914	200	0
297	3	59.8269	57.8881	-479.341	-2028.57	6077.08	4091.85	312.678	614.232	0	121.918	-67.3352	-432.763	7361.88	3752.64	163.995	308.671	182.989	0	3.09587e-05	-3.09866e-06	-0.000420369	0.00318287	0.00757171	-0.00668375	-311	200	0	-0.297901	-0.284498	4.11613	-9.44377	-6.48938	7.36037	-914	200	0
297	4	72.9403	54.3532	-496.423	-1953.33	7107.2	4197.65	314.317	613.935	0	130.271	-66.698	-442.297	7482.26	4424.37	150.945	310.003	183.083	0	4.34051e-05	-3.12562e-06	-0.000603249	0.00427801	0.0111048	-0.00971551	-311	200	0	-0.363953	-0.242758	5.10021	-51.4757	-60.581	-8.01984	-914	200	0
297	5	83.2023	51.7764	-513.573	-1920.96	8033.72	4346.37	315.643	613.74	0	134.517	-66.4627	-452.58	7607.34	4897.29	85.9699	310.821	183.191	0	5.60521e-05	-2.52436e-06	-0.000796236	0.00529566	0.0149471	-0.0129739	-311	200	0	-0.445605	-0.265169	6.63626	-98.6251	-112.112	-23.4617	-914	200	0
297	6	90.2768	50.4587	-530.715	-1936.3	8843.28	4548.55	316.663	613.649	0	134.552	-66.8243	-463.899	7752.86	5172.68	-23.294	311.15	183.288	0	6.64255e-05	-9.55133e-07	-0.000966782	0.00596748	0.0185305	-0.0159509	-311	200	0	-0.532969	-0.356063	8.56088	-147.196	-155.124	-38.3016	-914	200	0
297	7	93.9529	50.6594	-547.948	-2004.36	9535.28	4808.96	317.402	613.658	0	130.534	-67.949	-476.395	7934.07	5264.6	-164.34	311.051	183.346	0	7.06934e-05	1.97225e-06	-0.00106293	0.00589853	0.0209203	-0.0178209	-311	200	0	-0.611846	-0.51252	10.6043	-192.502	-182.53	-51.4056	-914	200	0
297	8	94.2342	52.5509	-565.404	-2131.11	10121.3	5124.45	317.901	613.769	0	122.848	-69.9686	-490.086	8164.66	5195.29	-321.795	310.601	183.34	0	6.3457e-05	6.6548e-06	-0.00100975	0.00455545	0.0207387	-0.0173781	-311	200	0	-0.674227	-0.722426	12.4709	-230.588	-188.395	-61.1025	-914	200	0
297	9	91.3709	56.2007	-583.146	-2322.66	10623.6	5484.02	318.218	613.983	0	112.05	-72.9682	-504.889	8455.32	4990.46	-479.951	309.884	183.253	0	3.7712e-05	1.34191e-05	-0.000707857	0.00127481	0.0161224	-0.0130042	-311	200	0	-0.722049	-0.960807	13.9139	-259.686	-171.811	-65.6955	-914	200	0
298	0	85.8234	61.5787	-601.138	-2583.1	11068.4	5871.72	318.412	614.297	0	98.8069	-76.9629	-520.626	8811.83	4678.23	-625.245	308.986	183.075	0	-1.48857e-05	2.24014e-05	-3.60013e-05	-0.00469548	0.00475013	-0.00270012	-311	200	0	-0.756437	-1.18538	14.7587	-279.921	-140.775	-64.6383	-914	200	0	71.0705	-0.69399	-1256.72	-523107	402923	-24471.8	323.351	416.247	0
298	1	78.1755	68.5695	-619.251	-2912.81	11480.2	6270.9	318.539	614.704	0	83.8307	-81.8837	-537.029	9233.43	4289.59	-748.223	307.988	182.806	0	-0.000103281	3.33788e-05	0.00114001	-0.0141058	-0.0160144	0.0157814	-311	200	0	-0.770722	-1.33901	14.9176	-291.833	-109.815	-59.0969	-914	200	0
298	2	69.0333	76.9782	-637.291	-3307.56	11879.3	6667.6	318.64	615.19	0	67.808	-87.587	-553.743	9712.86	3856.64	-844.456	306.965	182.46	0	-0.000235608	4.55501e-05	0.00294902	-0.0275479	-0.0488089	0.0446533	-311	200	0	-0.760723	-1.37314	14.4536	-295.544	-89.3519	-51.1079	-914	200	0
298	3	58.9494	86.5426	-655.052	-3758.97	12282.5	7052.26	318.75	615.739	0	51.3504	-93.8778	-570.353	10237.7	3408.7	-914.332	305.976	182.05	0	-0.000416905	5.72737e-05	0.00548386	-0.0452149	-0.0957264	0.0856101	-311	200	0	-0.735398	-1.28247	13.6358	-292.178	-80.1651	-42.5847	-914	200	0
298	4	48.3827	96.956	-672.356	-4256.28	12702.6	7419.91	318.893	616.33	0	34.9649	-100.534	-586.422	10792.2	2968.93	-961.809	305.063	181.596	0	-0.000645778	6.57877e-05	0.00875549	-0.0665668	-0.157478	0.139093	-311	200	0	-0.710183	-1.10899	12.8252	-284.298	-78.6475	-34.9143	-914	200	0
298	5	37.6861	107.897	-689.065	-4788.59	13147.2	7769.7	319.08	616.949	0	19.0452	-107.328	-601.538	11360.3	2553.21	-992.708	304.244	181.115	0	-0.00090994	6.69539e-05	0.0126302	-0.0899	-0.232227	0.203271	-311	200	0	-0.692187	-0.906917	12.2382	-272.328	-81.0205	-28.7374	-914	200	0
298	6	27.1067	119.065	-705.057	-5346.78	13617.6	8103.88	319.314	617.583	0	3.87991	-114.034	-615.363	11927.7	2170.61	-1013.82	303.527	180.617	0	-0.0011807	5.50983e-05	0.0167503	-0.111841	-0.314079	0.272743	-311	200	0	-0.673154	-0.71276	11.8144	-251.516	-82.8161	-23.8833	-914	200	0
298	7	16.7947	130.208	-720.205	-5925.09	14106.8	8426.71	319.587	618.227	0	-10.33	-120.449	-627.655	12483.9	1822.79	-1032.11	302.904	180.11	0	-0.00140679	2.30526e-05	0.0204428	-0.12681	-0.391314	0.337017	-311	200	0	-0.63482	-0.541019	11.2775	-215.873	-80.6684	-19.6005	-914	200	0
298	8	6.82055	141.152	-734.375	-6521.95	14599.8	8743.42	319.881	618.881	0	-23.4533	-126.404	-638.275	13023	1502.71	-1052.8	302.354	179.597	0	-0.00150831	-3.74641e-05	0.0226261	-0.126549	-0.444502	0.378921	-311	200	0	-0.564855	-0.392121	10.3767	-166.967	-76.8406	-15.0593	-914	200	0
298	9	-2.79946	151.803	-747.439	-7139.09	15073.4	9059.27	320.167	619.551	0	-35.4123	-131.779	-647.19	13543.3	1196.52	-1077.89	301.849	179.074	0	-0.0013721	-0.000134951	0.0217315	-0.0998542	-0.444836	0.37323	-311	200	0	-0.469521	-0.263144	9.1424	-114.784	-78.7443	-9.86179	-914	200	0
299	0	-12.0778	162.144	-759.285	-7779.87	15498.3	9379.28	320.412	620.246	0	-46.1684	-136.496	-654.462	14045.8	888.645	-1106.27	301.358	178.538	0	-0.000850677	-0.000276523	0.0156692	-0.0327176	-0.353174	0.285935	-311	200	0	-0.368408	-0.154272	7.87693	-68.4764	-92.708	-4.10745	-914	200	0	-125.27	58.5729	-1461.25	-610328	475097	73893.6	321.036	419.623	0
299	1	-21.0423	172.214	-769.815	-8448.88	15842	9708.61	320.579	620.975	0	-55.7161	-140.522	-660.243	14531.8	568.051	-1134.11	300.86	177.99	0	0.00023263	-0.000465415	0.00187593	0.090836	-0.120511	0.0748129	-311	200	0	-0.280381	-0.0668448	6.91225	-31.406	-120.67	1.92166	-914	200	0
299	2	-29.7361	182.08	-778.94	-9151.16	16074.2	10053	320.636	621.748	0	-64.0818	-143.858	-664.762	15000.9	235.648	-1154.66	300.355	177.434	0	0.00206856	-0.000697439	-0.0225034	0.286894	0.309144	-0.307901	-311	200	0	-0.216734	1.82154e-05	6.43245	-3.71226	-161.137	7.95849	-914	200	0
299	3	-38.2122	191.808	-786.595	-9888.48	16176.2	10418.7	320.565	622.571	0	-71.3156	-146.535	-668.342	15448.2	-86.7252	-1158.32	299.87	176.886	0	0.00483281	-0.000956369	-0.0602395	0.568401	0.992328	-0.909699	-311	200	0	-0.18153	0.0491035	6.44473	15.3578	-209.476	13.6884	-914	200	0
299	4	-46.5099	201.454	-792.82	-10654.9	16154.2	10811.6	320.376	623.439	0	-77.4718	-148.592	-671.468	15861.1	-343.815	-1133.21	299.488	176.378	0	0.00863845	-0.0012084	-0.113381	0.940153	1.9748	-1.76775	-311	200	0	-0.173122	0.0834169	6.7912	26.7552	-256.973	18.6037	-914	200	0
299	5	-54.6219	211.06	-797.887	-11433	16054.4	11236.2	320.121	624.329	0	-82.5799	-150.045	-674.91	16216.6	-430.709	-1065.47	299.362	175.972	0	0.0134662	-0.00139618	-0.182298	1.39178	3.27409	-2.89357	-311	200	0	-0.185406	0.104938	7.16656	31.1368	-290.349	21.9215	-914	200	0
299	6	-62.4669	220.637	-802.44	-12187.8	15983.4	11694.2	319.919	625.188	0	-86.6077	-150.871	-679.841	16477.2	-176.61	-938.846	299.74	175.763	0	0.0190706	-0.00143325	-0.264362	1.88867	4.85497	-4.25166	-311	200	0	-0.210898	0.113789	7.23747	28.5011	-295.394	22.8823	-914	200	0
299	7	-69.8637	230.146	-807.632	-12857.4	16127.8	12183.4	319.969	625.92	0	-89.4144	-150.996	-687.935	16588.3	668.705	-734.218	300.972	175.887	0	0.0248635	-0.00120053	-0.352274	2.36126	6.59782	-5.73211	-311	200	0	-0.246383	0.107782	6.89738	17.9257	-266.057	21.5358	-914	200	0
299	8	-76.5007	239.468	-815.246	-13345.5	16772.6	12696	320.574	626.37	0	-90.6987	-150.294	-701.394	16476	2442.72	-429.5	303.483	176.51	0	0.0297833	-0.000546805	-0.432127	2.69359	8.26095	-7.11838	-311	200	0	-0.295013	0.0822709	6.3857	-2.42759	-208.869	19.1125	-914	200	0
299	9	-81.9027	248.374	-827.766	-13515.9	18314.9	13216.6	322.126	626.328	0	-89.9533	-148.596	-722.884	16046.9	5565.31	-1.04319	307.699	177.802	0	0.032164	0.000703588	-0.481406	2.71303	9.44057	-8.05337	-311	200	0	-0.360889	0.0302879	6.09325	-34.9094	-136.104	17.3805	-914	200	0
300	0	-85.4054	256.499	-848.378	-13191.7	21267.5	13719.6	325.068	625.549	0	-86.4361	-145.717	-755.337	15191.4	10511.7	572.168	313.917	179.888	0	0.0296352	0.00273247	-0.467289	2.18427	9.5346	-8.0096	-311	200	0	-0.442317	-0.0568157	6.32618	-81.7055	-57.9072	17.8777	-914	200	0	4.26338	129.716	-2363.1	-965267	885370	63988.8	374.763	411.122	0
300	1	-86.1412	263.297	-880.789	-12158	26242.5	14164.8	329.794	623.804	0	-79.1814	-141.495	-801.553	13795.5	17753.3	1301.57	322.149	182.789	0	0.0190914	0.00569463	-0.345836	0.811651	7.721	-6.27254	-311	200	0	-0.528485	-0.188004	7.2335	-143.962	18.8754	21.6847	-914	200	0
300	2	-83.0587	268.018	-928.927	-10175	33910.2	14496.5	336.505	620.953	0	-67.0691	-135.838	-863.658	11759.5	27676.3	2181.72	332.046	186.384	0	-0.00320599	0.00966579	-0.0628809	-1.74402	2.96557	-1.95062	-311	200	0	-0.598752	-0.370318	8.80838	-220.782	88.8845	29.3847	-914	200	0
300	3	-74.9753	269.749	-996.614	-7000.44	44946.1	14649.7	345.099	617.024	0	-48.9519	-128.773	-942.766	9016.97	40525.4	3183.62	342.986	190.436	0	-0.0413226	0.0145684	0.442296	-5.82739	-5.9204	5.9709	-311	200	0	-0.629749	-0.605762	10.9348	-309.007	146.717	40.8486	-914	200	0
300	4	-60.6292	267.527	-1087.19	-2419.94	59959.8	14565.9	355.151	612.226	0	-23.7995	-120.517	-1038.92	5548.37	56386.8	4244.29	354.274	194.66	0	-0.099049	0.0200744	1.22922	-11.7211	-20.1479	18.5105	-311	200	0	-0.612777	-0.887224	13.4943	-404.097	185.893	54.8088	-914	200	0
300	5	-38.7504	260.446	-1202.84	3715.99	79386.8	14205.3	366	606.911	0	9.17685	-111.501	-1150.83	1391.85	75142.9	5263.03	365.294	198.791	0	-0.178912	0.0254881	2.34301	-19.5414	-40.7154	36.4818	-311	200	0	-0.562189	-1.19373	16.3893	-499.785	198.4	68.6288	-914	200	0
300	6	-8.16728	247.792	-1343.65	11440.9	103342	13555.4	376.911	601.485	0	50.3964	-102.239	-1275.15	-3342.46	96360.8	6124.95	375.568	202.621	0	-0.280716	0.0296187	3.79433	-29.0907	-68.0451	60.1739	-311	200	0	-0.503883	-1.48953	19.424	-587.702	178.041	79.3096	-914	200	0
300	7	32.0844	229.22	-1506.56	20613.7	131450	12645.9	387.251	596.317	0	99.7109	-93.1405	-1405.98	-8458.86	119194	6736.97	384.776	206.016	0	-0.39957	0.0306611	5.53177	-39.6674	-101.469	88.903	-311	200	0	-0.463862	-1.73043	22.2289	-660.982	129.031	85.7705	-914	200	0
300	8	82.5551	204.9	-1684.65	30876.7	162706	11549.4	396.582	591.672	0	156.133	-84.4332	-1535.21	-13678.5	142395	7050.45	392.753	208.91	0	-0.523433	0.026116	7.40656	-49.8374	-138.561	120.436	-311	200	0	-0.462933	-1.87295	24.3077	-715.855	67.8703	89.5912	-914	200	0
300	9	143.026	175.515	-1867.05	41654.1	195440	10352.4	404.679	587.69	0	217.593	-76.1546	-1653.71	-18670.2	164470	7074.38	399.455	211.29	0	-0.631364	0.0131639	9.13894	-57.2926	-174.423	150.407	-311	200	0	-0.505189	-1.88664	25.1796	-746.236	12.3707	92.596	-914	200	0
301	0	212.148	142.193	-2040.06	52202.8	227443	9121.9	411.489	584.411	0	280.876	-68.2038	-1752.9	-23101.4	183915	6880.08	404.921	213.179	0	-0.698341	-0.00866082	10.34	-59.4445	-201.645	172.501	-311	200	0	-0.568818	-1.76799	24.5711	-741.462	-26.3904	94.5443	-914	200	0	876.256	-31.8023	-3993.94	-1.67389e+06	1.64912e+06	-363650	423.444	418.734	0
301	1	287.152	106.479	-2189.06	61713.9	256259	7893.7	417.064	581.808	0	341.865	-60.4939	-1826.21	-26690.1	199452	6583.56	409.216	214.615	0	-0.707783	-0.0336218	10.6589	-55.186	-212.443	180.501	-311	200	0	-0.614917	-1.54242	22.5255	-693.865	-43.9094	93.5433	-914	200	0
301	2	363.752	70.3096	-2301.19	69452.9	279604	6679.2	421.504	579.819	0	396.057	-53.1211	-1870.02	-29240.6	210206	6309.64	412.408	215.637	0	-0.658741	-0.0522239	9.9894	-46.0726	-203.03	171.701	-311	200	0	-0.611545	-1.2576	19.4022	-608.112	-42.216	87.867	-914	200	0
301	3	436.495	35.8502	-2368.08	74902.8	295823	5474.51	424.921	578.37	0	439.208	-46.4428	-1883.85	-30660.3	215774	6155.22	414.539	216.275	0	-0.563661	-0.0593535	8.54388	-35.0633	-176.493	148.835	-311	200	0	-0.55427	-0.971025	15.8153	-501.39	-27.646	77.7642	-914	200	0
301	4	499.6	5.22972	-2387.69	77854.6	304213	4271.43	427.409	577.393	0	467.938	-41.04	-1870.11	-30957.3	216224	6165.2	415.621	216.554	0	-0.444003	-0.0567079	6.7135	-24.4842	-140.646	118.355	-311	200	0	-0.463752	-0.728475	12.4498	-393.608	-6.46077	65.9939	-914	200	0
301	5	547.946	-19.675	-2364.33	78408	305070	3076.23	429.03	576.837	0	480.181	-37.601	-1833.33	-30225	212013	6327.01	415.643	216.486	0	-0.322269	-0.0484258	4.86071	-15.4827	-103.268	86.72	-311	200	0	-0.36635	-0.551143	9.82544	-297.948	16.239	56.2057	-914	200	0
301	6	577.86	-37.3789	-2306.9	76893.7	299449	1924.21	429.806	576.668	0	475.391	-36.7664	-1779.24	-28617	203876	6582.46	414.586	216.084	0	-0.213855	-0.0378904	3.21593	-8.46143	-69.4651	58.1921	-311	200	0	-0.28074	-0.43962	8.18748	-218.431	35.6064	51.076	-914	200	0
301	7	587.553	-46.9215	-2226.2	73762.9	288801	875.842	429.728	576.866	0	454.517	-38.9653	-1713.74	-26320.6	192696	6850.53	412.442	215.359	0	-0.126026	-0.0273155	1.88684	-3.41571	-41.7481	34.852	-311	200	0	-0.216397	-0.380057	7.52593	-151.516	46.4341	51.8342	-914	200	0
301	8	577.201	-47.9747	-2132.6	69485	274632	1.43261	428.778	577.418	0	419.797	-44.2932	-1642.22	-23532.6	179395	7052.84	409.24	214.33	0	-0.0605028	-0.0179785	0.897712	-0.107372	-20.8345	17.2772	-311	200	0	-0.175946	-0.347876	7.62339	-88.4554	42.9455	58.4412	-914	200	0
301	9	548.753	-40.8998	-2034.4	64475.3	258273	-636.045	426.953	578.307	0	374.399	-52.4898	-1569.05	-20439.4	164844	7132	405.06	213.027	0	-0.0156171	-0.0104665	0.221965	1.80773	-6.3256	5.11239	-311	200	0	-0.159454	-0.315641	8.12918	-19.8215	20.1994	70.0928	-914	200	0
302	0	505.52	-26.7201	-1937.19	59064.5	240770	-995.999	424.288	579.51	0	321.948	-63.0142	-1497.44	-17204	149804	7057.69	400.04	211.489	0	0.0120516	-0.0048991	-0.193051	2.6936	2.77153	-2.49176	-311	200	0	-0.170787	-0.266981	8.68578	57.186	-22.4229	86.1491	-914	200	0	343.73	-42.3146	-2810.88	-1.17871e+06	1.10323e+06	-175772	398.365	418.626	0
302	1	451.593	-6.96637	-1843.99	53499.8	222879	-1068.68	420.868	580.987	0	266.021	-75.1764	-1429.48	-13959.5	134886	6823.51	394.36	209.765	0	0.0265224	-0.00111348	-0.408696	2.88229	7.67312	-6.56738	-311	200	0	-0.217461	-0.203346	9.04308	135.539	-79.281	106.249	-914	200	0
302	2	391.198	16.571	-1755.87	47959.1	205116	-874.333	416.817	582.686	0	209.734	-88.2759	-1366.28	-10808.1	120542	6441.28	388.227	207.911	0	0.0316796	0.00119651	-0.48402	2.64788	9.57877	-8.12861	-311	200	0	-0.29918	-0.134988	9.10313	203.565	-140.477	128.837	-914	200	0
302	3	328.167	42.1105	-1672.75	42567.8	187827	-454.794	412.286	584.552	0	155.487	-101.705	-1308.27	-7821.25	107073	5934.62	381.843	205.978	0	0.030867	0.00238275	-0.469706	2.19839	9.53537	-8.0583	-311	200	0	-0.398956	-0.0702264	8.87782	250.246	-194.289	149.772	-914	200	0
302	4	265.611	68.1016	-1594.21	37413.7	171253	137.407	407.422	586.531	0	104.885	-114.997	-1255.46	-5043.17	94649.5	5332.65	375.39	204.017	0	0.0267187	0.00278142	-0.405578	1.67908	8.37713	-7.0585	-311	200	0	-0.490701	-0.0136996	8.39746	267.08	-229.378	163.426	-914	200	0
302	5	205.77	93.3632	-1519.95	32559	155567	848.073	402.35	588.579	0	58.7978	-127.824	-1207.64	-2496.5	83343.9	4665.69	369.014	202.067	0	0.0211473	0.00267956	-0.320461	1.18168	6.71626	-5.64354	-311	200	0	-0.555862	0.0314674	7.696	252.343	-239.314	166.131	-914	200	0
302	6	150.009	117.124	-1450.03	28047.1	140902	1627.48	397.172	590.658	0	17.4982	-139.973	-1164.54	-189.907	73157.4	3962.69	362.821	200.163	0	0.0154222	0.00230159	-0.233414	0.756164	4.96409	-4.15835	-311	200	0	-0.589899	0.0620536	6.8409	213.515	-224.665	157.802	-914	200	0
302	7	98.9308	138.98	-1384.77	23905.8	127349	2433.65	391.964	592.737	0	-19.1583	-151.314	-1125.86	1876.31	64047.4	3249.83	356.887	198.333	0	0.0102917	0.00180912	-0.155599	0.422387	3.36703	-2.80923	-311	200	0	-0.597062	0.0737462	5.9157	161.581	-189.416	140.183	-914	200	0
302	8	52.559	158.802	-1324.62	20149.4	114964	3232.64	386.79	594.789	0	-51.5533	-161.768	-1091.38	3707.79	55946.2	2550.04	351.262	196.603	0	0.00611591	0.00130828	-0.0922887	0.180384	2.04685	-1.69796	-311	200	0	-0.590267	0.0604208	5.04727	104.504	-138.406	115.969	-914	200	0
302	9	10.5637	176.626	-1269.98	16780.6	103760	3997.1	381.702	596.787	0	-80.1498	-171.271	-1060.86	5314.32	48773.8	1883.47	345.976	194.991	0	0.00298827	0.000860546	-0.044733	0.0186096	1.03863	-0.853951	-311	200	0	-0.592891	0.0138803	4.44685	46.1152	-77.6819	89.2405	-914	200	0
303	0	-27.5323	192.55	-1221.13	13792.9	93714.4	4705.21	376.744	598.705	0	-105.371	-179.738	-1034.08	6707.01	42445.6	1268.69	341.047	193.514	0	0.000838274	0.000494424	-0.0117042	-0.0799327	0.323026	-0.261317	-311	200	0	-0.629035	-0.0754998	4.34003	-12.4488	-13.4914	64.177	-914	200	0	-315.412	37.351	-2026.04	-830264	722216	141769	349.012	410.705	0
303	1	-62.1925	206.67	-1178.12	11170.7	84765.3	5340.4	371.95	600.518	0	-127.521	-187.052	-1010.75	7895.82	36880.3	724.042	336.488	192.188	0	-0.000490592	0.000216119	0.00931088	-0.133481	-0.148633	0.120043	-311	200	0	-0.711395	-0.217239	4.87021	-71.2193	48.9612	43.4298	-914	200	0
303	2	-93.7593	219.02	-1140.69	8891.22	76824.4	5891.17	367.349	602.205	0	-146.752	-193.067	-990.525	8889.04	32004.6	267.816	332.311	191.026	0	-0.00118572	1.85312e-05	0.0212631	-0.158854	-0.436005	0.339301	-311	200	0	-0.83654	-0.418344	6.06564	-129.917	104.827	28.0099	-914	200	0
303	3	-122.393	229.556	-1108.27	6925.4	69783.1	6350.24	362.965	603.751	0	-163.074	-197.634	-972.99	9694.05	27754.6	-83.5886	328.525	190.037	0	-0.00143022	-0.000111781	0.0269854	-0.169917	-0.597354	0.444668	-311	200	0	-0.982926	-0.679716	7.82591	-186.504	148.128	17.7887	-914	200	0
303	4	-148.056	238.17	-1080.04	5238.91	63520.9	6712.66	358.813	605.149	0	-176.397	-200.616	-957.68	10317.8	24073.7	-318.096	325.138	189.226	0	-0.00138343	-0.000189549	0.0288617	-0.176786	-0.681722	0.477371	-311	200	0	-1.10958	-0.991595	9.90246	-235.778	170.897	11.8665	-914	200	0
303	5	-170.527	244.725	-1054.98	3795.14	57916.5	6973.93	354.898	606.403	0	-186.599	-201.908	-944.12	10767.2	20910.1	-429.058	322.148	188.596	0	-0.00117296	-0.000227389	0.0286567	-0.185429	-0.724336	0.468544	-311	200	0	-1.16563	-1.33134	11.9339	-268.753	165.729	8.7898	-914	200	0
303	6	-189.464	249.1	-1032.06	2558.72	52859.9	7129.57	351.218	607.521	0	-193.599	-201.474	-931.878	11049.7	18214.6	-414.623	319.546	188.143	0	-0.000894206	-0.000233726	0.027447	-0.197419	-0.744083	0.438031	-311	200	0	-1.11858	-1.66922	13.5988	-275.951	132.861	6.99884	-914	200	0
303	7	-204.48	251.222	-1010.35	1497.95	48263.8	7175.87	347.769	608.517	0	-197.429	-199.359	-920.608	11176	15940.2	-276.709	317.315	187.86	0	-0.000614445	-0.000211752	0.0256132	-0.209706	-0.742226	0.394363	-311	200	0	-0.977133	-1.97662	14.7525	-255.327	84.092	5.90972	-914	200	0
303	8	-215.252	251.095	-989.155	587.133	44069.8	7110.8	344.553	609.406	0	-198.263	-195.705	-910.098	11161.7	14043.7	-21.0355	315.431	187.736	0	-0.000378837	-0.00015923	0.022865	-0.214352	-0.701898	0.335399	-311	200	0	-0.779333	-2.22031	15.3409	-215.617	37.7883	6.56276	-914	200	0
303	9	-221.622	248.822	-968.09	-192.04	40246.9	6935.59	341.574	610.198	0	-196.434	-190.734	-900.29	11026.4	12487.4	341.873	313.87	187.752	0	-0.000216811	-6.90666e-05	0.0182903	-0.198333	-0.588357	0.249442	-311	200	0	-0.567441	-2.35271	15.2391	-169.27	11.0052	10.3344	-914	200	0
304	0	-223.679	244.616	-947.111	-850.796	36784.8	6656.97	338.839	610.898	0	-192.418	-184.73	-891.279	10791.7	11237.3	796.124	312.608	187.892	0	-0.000147518	6.93042e-05	0.0104342	-0.143577	-0.350415	0.116834	-311	200	0	-0.378538	-2.33272	14.3297	-124.393	13.0688	16.8683	-914	200	0	-359.91	55.5951	-1737.68	-696137	586857	177372	327.804	402.177	0
304	1	-221.794	238.796	-926.477	-1395.32	33684.6	6288.27	336.358	611.506	0	-186.799	-178.012	-883.286	10478.5	10262.6	1321.62	311.619	188.137	0	-0.000183606	0.000267559	-0.00256988	-0.0275901	0.076126	-0.0876723	-311	200	0	-0.237131	-2.16237	12.6981	-83.9378	40.6685	23.9836	-914	200	0
304	2	-216.613	231.751	-906.643	-1829.41	30952.4	5848.52	334.14	612.018	0	-180.209	-170.909	-876.582	10104.7	9535.99	1896.83	310.879	188.473	0	-0.00033277	0.000534922	-0.0227828	0.174915	0.761796	-0.391325	-311	200	0	-0.144403	-1.88326	10.5952	-48.5467	78.6688	29.3023	-914	200	0
304	3	-208.991	223.903	-888.12	-2156.55	28593.1	5359.95	332.195	612.428	0	-173.261	-163.734	-871.409	9684.58	9035.09	2501.51	310.368	188.886	0	-0.00059677	0.000873146	-0.0521127	0.48884	1.77204	-0.817978	-311	200	0	-0.0841695	-1.5412	8.25519	-18.3336	108.571	31.2955	-914	200	0
[truncated: 1,712 more rows]
[truncated: 234 more columns]
